# Supplementary material for: MicroRNAs and Their Inhibition in Modulating SLC5A8 Expression in the Context of Papillary Thyroid Carcinoma
Source: Int J Mol Sci. 2025 Aug 15;26(16):7889. doi: 10.3390/ijms26167889 (PMC12386254; doi:10.3390/ijms26167889)
Supplement: Supplementary file 1 [file ijms-26-07889-s001.zip]

Archive with 343 entries (281 files):
- ijms-3558049-supplementary/
- ijms-3558049-supplementary/Manuscript data/
- ijms-3558049-supplementary/Manuscript data/Fig1 data/
- ijms-3558049-supplementary/Manuscript data/Fig1 data/2024-04-22 tissue samples.xlsx
- ijms-3558049-supplementary/Manuscript data/Fig1 data/2025-04-22 SLC5A8 in PTC_&N analysis.pzf
- ijms-3558049-supplementary/Manuscript data/Fig1 data/Data/
- ijms-3558049-supplementary/Manuscript data/Fig1 data/Data/2013-02-25 1507TN 100ng (org).xlsx
- ijms-3558049-supplementary/Manuscript data/Fig1 data/Data/2013-02-25 1507TN 100ng raport.PDF
- ijms-3558049-supplementary/Manuscript data/Fig1 data/Data/2013-02-25 1507TN 100ng.PDF
- ijms-3558049-supplementary/Manuscript data/Fig1 data/Data/2013-02-25 1507TN 100ng.xlsx
- ijms-3558049-supplementary/Manuscript data/Fig1 data/Data/2013-02-26 1521 ,1531, 1534, 1557.xlsx
- ijms-3558049-supplementary/Manuscript data/Fig1 data/Data/2013-02-26 1521, 1531, 1534 TN.PDF
- ijms-3558049-supplementary/Manuscript data/Fig1 data/Data/2013-02-26 1521, 1531, 1534, 1557 TN.PDF
- ijms-3558049-supplementary/Manuscript data/Fig1 data/Data/2013-02-27 1507 ,1521, 1531, 1534, 1541.xlsx
- ijms-3558049-supplementary/Manuscript data/Fig1 data/Data/2013-02-27 HPRT AIT NIS 1507-1534 (2).PDF
- ijms-3558049-supplementary/Manuscript data/Fig1 data/Data/2013-02-27 HPRT AIT NIS 1507-1534.PDF
- ijms-3558049-supplementary/Manuscript data/Fig1 data/Data/2013-02-28 1556, 1557, 1560, 1596, 1674 (analiza 2024-04-29).xlsx
- ijms-3558049-supplementary/Manuscript data/Fig1 data/Data/2013-02-28 1584, 1697, 1700, 1707, 1711 (analiza 2024-04-29).xlsx
- ijms-3558049-supplementary/Manuscript data/Fig1 data/Data/2013-02-28 HPRT AIT NIS 1556-1674 (2).PDF
- ijms-3558049-supplementary/Manuscript data/Fig1 data/Data/2013-02-28 HPRT AIT NIS 1556-1674.PDF
- ijms-3558049-supplementary/Manuscript data/Fig1 data/Data/2013-02-28 HPRT AIT NIS 1584-1711 (2).PDF
- ijms-3558049-supplementary/Manuscript data/Fig1 data/Data/2013-02-28 HPRT AIT NIS 1584-1711.PDF
- ijms-3558049-supplementary/Manuscript data/Fig1 data/Data/2013-03-01 HPRT_AIT_NIS (analiza 2024-05-02).xlsx
- ijms-3558049-supplementary/Manuscript data/Fig1 data/Data/2013-03-01 HPRT_AIT_NIS.xlsx
- ijms-3558049-supplementary/Manuscript data/Fig1 data/Data/2013-03-01 RNA z linii.PDF
- ijms-3558049-supplementary/Manuscript data/Fig1 data/Data/2013-03-04 HPRT AIT (odtworzony 2024-05-02).xlsx
- ijms-3558049-supplementary/Manuscript data/Fig1 data/Data/2013-03-04 HPRT AIT NIS.PDF
- ijms-3558049-supplementary/Manuscript data/Fig1 data/Data/2013-03-04 HPRT AIT NIS.PDF - Shortcut.lnk
- ijms-3558049-supplementary/Manuscript data/Fig1 data/Data/2013-03-04 HPRT_AIT_NIS.ixo
- ijms-3558049-supplementary/Manuscript data/Fig1 data/Data/2013-03-04 HPRT_AIT_NIS.xlsx
- ijms-3558049-supplementary/Manuscript data/Fig1 data/Data/2013-03-11 HPRT AIT 1560, 1674, 1707, 1711.xlsx
- ijms-3558049-supplementary/Manuscript data/Fig1 data/Data/2013-03-11 HPRT AIT NIS Cp.PDF
- ijms-3558049-supplementary/Manuscript data/Fig1 data/Data/2013-03-11 HPRT AIT NIS.PDF
- ijms-3558049-supplementary/Manuscript data/Fig1 data/Data/2013-03-11 HPRT NIS AIT (przeliczony 2024-04-29).xlsx
- ijms-3558049-supplementary/Manuscript data/Fig1 data/Data/2013-03-11 HPRT NIS AIT.xls
- ijms-3558049-supplementary/Manuscript data/Fig1 data/Data/2013-03-11_zbiorczy HPRT NIS AIT.xls
- ijms-3558049-supplementary/Manuscript data/Fig1 data/Data/2013-05-07 HPRT AIT 1674 1697.PDF
- ijms-3558049-supplementary/Manuscript data/Fig1 data/Data/2013-05-07 HPRT AIT 1674, 1697.xlsx
- ijms-3558049-supplementary/Manuscript data/Fig1 data/Data/2013-06-18 HPRT AIT 1534-1778.PDF
- ijms-3558049-supplementary/Manuscript data/Fig1 data/Data/2013-06-18 HPRT AIT BIRC5 1501-1778.xlsx
- ijms-3558049-supplementary/Manuscript data/Fig1 data/Data/2013-06-21 HPRT AIT 548-1928.PDF
- ijms-3558049-supplementary/Manuscript data/Fig1 data/Data/2013-06-21 HPRT AIT BIRC5 548-1928.xlsx
- ijms-3558049-supplementary/Manuscript data/Fig1 data/Data/2013-09-05 HPRT AIT 537 1516 1560.PDF
- ijms-3558049-supplementary/Manuscript data/Fig1 data/Data/2013-09-05 nowe AIT.xlsx
- ijms-3558049-supplementary/Manuscript data/Fig1 data/Data/2013-09-06 HPRT AIT 1516 1560.PDF
- ijms-3558049-supplementary/Manuscript data/Fig1 data/Data/2013-09-09 HPRT AIT 1560.PDF
- ijms-3558049-supplementary/Manuscript data/Fig1 data/Data/2013-09-10 HPRT AIT 1560.PDF
- ijms-3558049-supplementary/Manuscript data/Fig1 data/Data/2013-09-16 HPRT AIT 538-1707.PDF
- ijms-3558049-supplementary/Manuscript data/Fig1 data/Data/2013-09-16 nowe AIT.xlsx
- ijms-3558049-supplementary/Manuscript data/Fig1 data/Data/2013-09-17 HPRT AIT 1711-10468.PDF
- ijms-3558049-supplementary/Manuscript data/Fig1 data/Data/2013-09-18 HPRT AIT 538N-10468N.PDF
- ijms-3558049-supplementary/Manuscript data/Fig1 data/Data/2013-09-19 HPRT AIT 1711T-10029T.PDF
- ijms-3558049-supplementary/Manuscript data/Fig1 data/Data/2013-09-19 HPRT AIT dorabiane (odtworzony 2024-05-02).xlsx
- ijms-3558049-supplementary/Manuscript data/Fig1 data/Data/2013-09-19(2) HPRT AIT 1711T-10029T.PDF
- ijms-3558049-supplementary/Manuscript data/Fig1 data/Data/2013-09-20 HPRT AIT 1711T.PDF
- ijms-3558049-supplementary/Manuscript data/Fig1 data/Data/2013-11-19 HPRT AIT 10001143.PDF
- ijms-3558049-supplementary/Manuscript data/Fig1 data/Data/2013-11-19 HPRT AIT 10001143.xlsx
- ijms-3558049-supplementary/Manuscript data/Fig1 data/Data/4.03.2013 HPRT_AIT_NIS.ixo
- ijms-3558049-supplementary/Manuscript data/Fig1 data/Data/Analiza_Roche (przeliczenie 2024-05-02).xlsx
- ijms-3558049-supplementary/Manuscript data/Fig1 data/Data/Aneta_Wojtek_17-04-2012 (1).ixo
- ijms-3558049-supplementary/Manuscript data/Fig1 data/Data/Aneta_Wojtek_17-04-2012.ixo
- ijms-3558049-supplementary/Manuscript data/Fig1 data/Data/HPRT_NIS_1.03.2013.ixo
- ijms-3558049-supplementary/Manuscript data/Fig1 data/Data/NIS_AIT_HPRT_27.02.2013.ixo
- ijms-3558049-supplementary/Manuscript data/Fig1 data/Data/probki_1.PDF
- ijms-3558049-supplementary/Manuscript data/Fig1 data/Data/probki_2.PDF
- ijms-3558049-supplementary/Manuscript data/Fig1 data/Data/probki_3.PDF
- ijms-3558049-supplementary/Manuscript data/Fig1 data/Data/probki_4.PDF
- ijms-3558049-supplementary/Manuscript data/Fig1 data/Data/RQ-07-05-2012.PDF
- ijms-3558049-supplementary/Manuscript data/Fig1 data/Data/RQ-08-05-2012.PDF
- ijms-3558049-supplementary/Manuscript data/Fig1 data/Data/RQ-09-05-2012.PDF
- ijms-3558049-supplementary/Manuscript data/Fig1 data/Data/RQ-15-05-2012part.PDF
- ijms-3558049-supplementary/Manuscript data/Fig1 data/Data/RQ-17-05-2012.PDF
- ijms-3558049-supplementary/Manuscript data/Fig1 data/Data/RQ-18-05-2012.PDF
- ijms-3558049-supplementary/Manuscript data/Fig1 data/Data/RQ-21-05-2012.PDF
- ijms-3558049-supplementary/Manuscript data/Fig1 data/Data/Wojtek_07-05-2012.ixo
- ijms-3558049-supplementary/Manuscript data/Fig1 data/Data/Wojtek_08-05-2012 (1).ixo
- ijms-3558049-supplementary/Manuscript data/Fig1 data/Data/Wojtek_08-05-2012.ixo
- ijms-3558049-supplementary/Manuscript data/Fig1 data/Data/Wojtek_09-05-2012.ixo
- ijms-3558049-supplementary/Manuscript data/Fig1 data/Data/Wojtek_11-04-2012.ixo
- ijms-3558049-supplementary/Manuscript data/Fig1 data/Data/Wojtek_11-10-2012.ixo
- ijms-3558049-supplementary/Manuscript data/Fig1 data/Data/Wojtek_15-05-2012.ixo
- ijms-3558049-supplementary/Manuscript data/Fig1 data/Data/Wojtek_15-05-2012_2.ixo
- ijms-3558049-supplementary/Manuscript data/Fig1 data/Data/Wojtek_17-05-2012.ixo
- ijms-3558049-supplementary/Manuscript data/Fig1 data/Data/Wojtek_18-04-2012 (1).ixo
- ijms-3558049-supplementary/Manuscript data/Fig1 data/Data/Wojtek_18-04-2012.ixo
- ijms-3558049-supplementary/Manuscript data/Fig1 data/Data/Wojtek_18-05-2012.ixo
- ijms-3558049-supplementary/Manuscript data/Fig1 data/Data/Wojtek_2013-02-25_HPRT AIT BIRC5 NIS.ixo
- ijms-3558049-supplementary/Manuscript data/Fig1 data/Data/Wojtek_2013-02-26_HPRT AIT BIRC5 NIS.ixo
- ijms-3558049-supplementary/Manuscript data/Fig1 data/Data/Wojtek_2013-02-28_HPRT AIT NIS opr.ixo
- ijms-3558049-supplementary/Manuscript data/Fig1 data/Data/Wojtek_2013-03-01_RNA z linii.ixo
- ijms-3558049-supplementary/Manuscript data/Fig1 data/Data/Wojtek_2013-03-11_HPRT AIT NIS.ixo
- ijms-3558049-supplementary/Manuscript data/Fig1 data/Data/Wojtek_2013-05-07_HPRT AIT 1674 1697.ixo
- ijms-3558049-supplementary/Manuscript data/Fig1 data/Data/Wojtek_2013-06-18_HPRT AIT 1534-1778.ixo
- ijms-3558049-supplementary/Manuscript data/Fig1 data/Data/Wojtek_2013-06-21_HPRT AIT 548-1928.ixo
- ijms-3558049-supplementary/Manuscript data/Fig1 data/Data/Wojtek_2013-09-05_HPRT AIT 537 1516 1560.ixo
- ijms-3558049-supplementary/Manuscript data/Fig1 data/Data/Wojtek_2013-09-06_HPRT AIT 1516 1560.ixo
- ijms-3558049-supplementary/Manuscript data/Fig1 data/Data/Wojtek_2013-09-09 HPRT AIT 1560.ixo
- ijms-3558049-supplementary/Manuscript data/Fig1 data/Data/Wojtek_2013-09-10 HPRT AIT 1560.ixo
- ijms-3558049-supplementary/Manuscript data/Fig1 data/Data/Wojtek_2013-09-16_HPRT AIT 538 1707.ixo
- ijms-3558049-supplementary/Manuscript data/Fig1 data/Data/Wojtek_2013-09-17_HPRT AIT 1711-10468.ixo
- ijms-3558049-supplementary/Manuscript data/Fig1 data/Data/Wojtek_2013-09-18_HPRT AIT 538N-10468N.ixo
- ijms-3558049-supplementary/Manuscript data/Fig1 data/Data/Wojtek_2013-09-19 HPRT AIT 1711T-10029T.ixo
- ijms-3558049-supplementary/Manuscript data/Fig1 data/Data/Wojtek_2013-09-19(2)_HPRT AIT 1711T-10029T.ixo
- ijms-3558049-supplementary/Manuscript data/Fig1 data/Data/Wojtek_2013-09-20 HPRT AIT 1711T.ixo
- ijms-3558049-supplementary/Manuscript data/Fig1 data/Data/Wojtek_2013-09-20_HPRT AIT 1711T.ixo
- ijms-3558049-supplementary/Manuscript data/Fig1 data/Data/Wojtek_2013-11-19 HPRT AIT 10001143.ixo
- ijms-3558049-supplementary/Manuscript data/Fig1 data/Data/Wojtek_21-05-2012.ixo
- ijms-3558049-supplementary/Manuscript data/Fig1 data/Data/Wojtek_21-08-2012.ixo
- ijms-3558049-supplementary/Manuscript data/Fig1 data/Data/Wojtek_21-08-2012a.ixo
- ijms-3558049-supplementary/Manuscript data/Fig1 data/Data/Wojtek_24-04-2012 (1).ixo
- ijms-3558049-supplementary/Manuscript data/Fig1 data/Data/Wojtek_24-04-2012.ixo
- ijms-3558049-supplementary/Manuscript data/Fig1 data/Data/Wojtek_24-08-2012.ixo
- ijms-3558049-supplementary/Manuscript data/Fig1 data/Data/Wojtek_25-04-2012 (1).ixo
- ijms-3558049-supplementary/Manuscript data/Fig1 data/Data/Wojtek_25-04-2012.ixo
- ijms-3558049-supplementary/Manuscript data/Fig1 data/Data/Wojtek_26-04-2012 (1).ixo
- ijms-3558049-supplementary/Manuscript data/Fig1 data/Data/Wojtek_26-04-2012.ixo
- ijms-3558049-supplementary/Manuscript data/Fig1 data/Data/Wojtek_27-04-2012.ixo
- ijms-3558049-supplementary/Manuscript data/Fig1 data/Data/wojtek_wyniki_26-04-2012.PDF
- ijms-3558049-supplementary/Manuscript data/Fig1.tif
- ijms-3558049-supplementary/Manuscript data/Fig2.tif
- ijms-3558049-supplementary/Manuscript data/Fig3 data/
- ijms-3558049-supplementary/Manuscript data/Fig3 data/2015-07-08 Lucyferaza (2024-08-10 edit).xlsx
- ijms-3558049-supplementary/Manuscript data/Fig3 data/2024-08-10 lucyferaza - wiązanie miR.pzf
- ijms-3558049-supplementary/Manuscript data/Fig3 data/miR-181/
- ijms-3558049-supplementary/Manuscript data/Fig3 data/miR-181/Exp_1/
- ijms-3558049-supplementary/Manuscript data/Fig3 data/miR-181/Exp_1/2013-02-27 Luminescencja mimics.xls
- ijms-3558049-supplementary/Manuscript data/Fig3 data/miR-181/Exp_1/Wells.txt
- ijms-3558049-supplementary/Manuscript data/Fig3 data/miR-181/Exp_2/
- ijms-3558049-supplementary/Manuscript data/Fig3 data/miR-181/Exp_2/2013-03-16 Luminescencja mimics.xls
- ijms-3558049-supplementary/Manuscript data/Fig3 data/miR-181/Exp_2/Wells.txt
- ijms-3558049-supplementary/Manuscript data/Fig3 data/miR-181/Exp_3/
- ijms-3558049-supplementary/Manuscript data/Fig3 data/miR-181/Exp_3/2013-03-24 Luminescencja mimics.xls
- ijms-3558049-supplementary/Manuscript data/Fig3 data/miR-181/Exp_3/Wells.txt
- ijms-3558049-supplementary/Manuscript data/Fig3 data/miR-182/
- ijms-3558049-supplementary/Manuscript data/Fig3 data/miR-182/Exp_1/
- ijms-3558049-supplementary/Manuscript data/Fig3 data/miR-182/Exp_1/2013-02-06 Luminescencja mimics.xls
- ijms-3558049-supplementary/Manuscript data/Fig3 data/miR-182/Exp_1/Wells.txt
- ijms-3558049-supplementary/Manuscript data/Fig3 data/miR-182/Exp_2/
- ijms-3558049-supplementary/Manuscript data/Fig3 data/miR-182/Exp_2/2013-03-16 Luminescencja mimics.xls
- ijms-3558049-supplementary/Manuscript data/Fig3 data/miR-182/Exp_2/Wells.txt
- ijms-3558049-supplementary/Manuscript data/Fig3 data/miR-182/Exp_3/
- ijms-3558049-supplementary/Manuscript data/Fig3 data/miR-182/Exp_3/2013-03-24 Luminescencja mimics.xls
- ijms-3558049-supplementary/Manuscript data/Fig3 data/miR-182/Exp_3/Wells.txt
- ijms-3558049-supplementary/Manuscript data/Fig3 data/miR-494/
- ijms-3558049-supplementary/Manuscript data/Fig3 data/miR-494/Exp_1/
- ijms-3558049-supplementary/Manuscript data/Fig3 data/miR-494/Exp_1/luminescencja 01-08-2012.xls
- ijms-3558049-supplementary/Manuscript data/Fig3 data/miR-494/Exp_1/Wells.txt
- ijms-3558049-supplementary/Manuscript data/Fig3 data/miR-494/Exp_2/
- ijms-3558049-supplementary/Manuscript data/Fig3 data/miR-494/Exp_2/12july13 mm_Dual-Luciferase 2 injectors_7-17-2013_9-37-57 AM.csv
- ijms-3558049-supplementary/Manuscript data/Fig3 data/miR-494/Exp_2/2013-07-17 luminescencja pre-miRy.xls
- ijms-3558049-supplementary/Manuscript data/Fig3 data/miR-494/Exp_2/Wells.txt
- ijms-3558049-supplementary/Manuscript data/Fig3 data/miR-494/Exp_3/
- ijms-3558049-supplementary/Manuscript data/Fig3 data/miR-494/Exp_3/12july13 mm_Dual-Luciferase 2 injectors_7-24-2013_10-34-43 AM.csv
- ijms-3558049-supplementary/Manuscript data/Fig3 data/miR-494/Exp_3/2013-07-24 Luminescencja.xls
- ijms-3558049-supplementary/Manuscript data/Fig3 data/miR-494/Exp_3/Wells.txt
- ijms-3558049-supplementary/Manuscript data/Fig3.tif
- ijms-3558049-supplementary/Manuscript data/Fig4 data/
- ijms-3558049-supplementary/Manuscript data/Fig4 data/2013-10-03 miRy w PTC płytki 1-2.PDF
- ijms-3558049-supplementary/Manuscript data/Fig4 data/2013-10-03 miRy(2024-05-13 edit).xlsx
- ijms-3558049-supplementary/Manuscript data/Fig4 data/2013-10-07 miRy płytki 3-4.PDF
- ijms-3558049-supplementary/Manuscript data/Fig4 data/2013-10-15 miRy płytka 5.PDF
- ijms-3558049-supplementary/Manuscript data/Fig4 data/2013-10-24 miRy w parach 1534-1579.PDF
- ijms-3558049-supplementary/Manuscript data/Fig4 data/2013-10-31 miRy (odtworzony 2024-06-04).xlsx
- ijms-3558049-supplementary/Manuscript data/Fig4 data/2013-10-31 miRy w parach 1507-10919.PDF
- ijms-3558049-supplementary/Manuscript data/Fig4 data/2013-10-31 miRy.xlsx
- ijms-3558049-supplementary/Manuscript data/Fig4 data/2013-11-13 miRy w parach 548-10001143.PDF
- ijms-3558049-supplementary/Manuscript data/Fig4 data/2013-11-13 miRy w tkankach (odtworzony 2024-09-17).xlsx
- ijms-3558049-supplementary/Manuscript data/Fig4 data/2013-11-14 miRy dorobki.PDF
- ijms-3558049-supplementary/Manuscript data/Fig4 data/2013-11-19 miRy (odtworzony 2024-09-11).xlsx
- ijms-3558049-supplementary/Manuscript data/Fig4 data/2013-11-19 miRy dorobki.PDF
- ijms-3558049-supplementary/Manuscript data/Fig4 data/2013-12-04 miRy (odtworzony 2024-09-04).xlsx
- ijms-3558049-supplementary/Manuscript data/Fig4 data/2013-12-04 miRy 538-1622.PDF
- ijms-3558049-supplementary/Manuscript data/Fig4 data/2024-04-22 tissue samples.xlsx
- ijms-3558049-supplementary/Manuscript data/Fig4 data/2024-10-12 miRs in PTC.pzf
- ijms-3558049-supplementary/Manuscript data/Fig4 data/Wojtek_2013-10-03 miRy w parach 1-2.ixo
- ijms-3558049-supplementary/Manuscript data/Fig4 data/Wojtek_2013-10-07 miRy plytki 3-4.ixo
- ijms-3558049-supplementary/Manuscript data/Fig4 data/Wojtek_2013-10-15 miRy w parach 5.ixo
- ijms-3558049-supplementary/Manuscript data/Fig4 data/Wojtek_2013-10-24 miRy w parach 1534-1579.ixo
- ijms-3558049-supplementary/Manuscript data/Fig4 data/Wojtek_2013-10-31 miRy w parach 1507-10919.ixo
- ijms-3558049-supplementary/Manuscript data/Fig4 data/Wojtek_2013-11-13 miRy w parach 548-10001142.ixo
- ijms-3558049-supplementary/Manuscript data/Fig4 data/Wojtek_2013-11-14 miRy dorobki.ixo
- ijms-3558049-supplementary/Manuscript data/Fig4 data/Wojtek_2013-11-19 miRy dorobki.ixo
- ijms-3558049-supplementary/Manuscript data/Fig4 data/Wojtek_2013-12-04 miRy dorobki.ixo
- ijms-3558049-supplementary/Manuscript data/Fig4.tif
- ijms-3558049-supplementary/Manuscript data/Fig5.tif
- ijms-3558049-supplementary/Manuscript data/Fig5A data/
- ijms-3558049-supplementary/Manuscript data/Fig5A data/2019-07-10 HEK293 po V5-AIT.PDF
- ijms-3558049-supplementary/Manuscript data/Fig5A data/2019-07-10_HEK293_po_V5-AIT.xlsx
- ijms-3558049-supplementary/Manuscript data/Fig5A data/2024-11-09 AIT po V5-AIT.pzf
- ijms-3558049-supplementary/Manuscript data/Fig5B data/
- ijms-3558049-supplementary/Manuscript data/Fig5B data/2024-05-10 miRs after plasmid transfection summarized.xlsx
- ijms-3558049-supplementary/Manuscript data/Fig5B data/2024-05-10 miRs after plasmid transfection.pzf
- ijms-3558049-supplementary/Manuscript data/Fig5B data/Exp_1/
- ijms-3558049-supplementary/Manuscript data/Fig5B data/Exp_1/2014-10-06 RNA po transfekcji 400 i 1000ng pcDNA3 kolumienki.xls
- ijms-3558049-supplementary/Manuscript data/Fig5B data/Exp_1/2014-10-06 RNA po transfekcji 400 i 1000ng pcDNA3 kolumienki.xml
- ijms-3558049-supplementary/Manuscript data/Fig5B data/Exp_1/2014-10-07 miRy po transfekcji pcDNA3.xls
- ijms-3558049-supplementary/Manuscript data/Fig5B data/Exp_1/2014-10-07 miRy po transfekcji plazmidem.PDF
- ijms-3558049-supplementary/Manuscript data/Fig5B data/Exp_2/
- ijms-3558049-supplementary/Manuscript data/Fig5B data/Exp_2/2014-10-13 RNA po transfekcji 400ng pcDNA3 96h kolumienki.xls
- ijms-3558049-supplementary/Manuscript data/Fig5B data/Exp_2/2014-10-13 RNA po transfekcji 400ng pcDNA3 96h kolumienki.xml
- ijms-3558049-supplementary/Manuscript data/Fig5B data/Exp_2/2014-10-13 RNA po transfekcji do druku.xls
- ijms-3558049-supplementary/Manuscript data/Fig5B data/Exp_2/2014-10-14 miRy po transfekcji pcDNA3.xls
- ijms-3558049-supplementary/Manuscript data/Fig5B data/Exp_2/2014-10-14 miRy po transfekcji plazmidem.PDF
- ijms-3558049-supplementary/Manuscript data/Fig5B data/Exp_3/
- ijms-3558049-supplementary/Manuscript data/Fig5B data/Exp_3/2014-10-21 RNA po transfekcji 400ng pcDNA3 96h kolumienki (druk).xls
- ijms-3558049-supplementary/Manuscript data/Fig5B data/Exp_3/2014-10-21 RNA po transfekcji 400ng pcDNA3 96h kolumienki.xml
- ijms-3558049-supplementary/Manuscript data/Fig5B data/Exp_3/2014-10-22 miRy po transfekcji plazmidem 400ng.PDF
- ijms-3558049-supplementary/Manuscript data/Fig5B data/Exp_3/2014-10-22 miRy po transfekcji plazmidem.xlsx
- ijms-3558049-supplementary/Manuscript data/Fig5C data/
- ijms-3558049-supplementary/Manuscript data/Fig5C data/2024-08-12 sponge podsumowanie.pzf
- ijms-3558049-supplementary/Manuscript data/Fig5C data/2024-08-12 sponge podsumowanie.xlsx
- ijms-3558049-supplementary/Manuscript data/Fig5C data/Sponge-181/
- ijms-3558049-supplementary/Manuscript data/Fig5C data/Sponge-181/Exp_1/
- ijms-3558049-supplementary/Manuscript data/Fig5C data/Sponge-181/Exp_1/2017-10-20 test sponge-ctrl i -181 wg_Dual-Luciferase 2 injectors_10-1-2017_4-45-17 PM.xlsx
- ijms-3558049-supplementary/Manuscript data/Fig5C data/Sponge-181/Exp_1/wg_Dual-Luciferase 2 injectors_10-20-2017_10-02-08 PM.csv
- ijms-3558049-supplementary/Manuscript data/Fig5C data/Sponge-181/Exp_2/
- ijms-3558049-supplementary/Manuscript data/Fig5C data/Sponge-181/Exp_2/2017-12-01 test sponge-ctrl i -181 wg_Dual-Luciferase 2 injectors_12-1-2017_8-36-47 PM.xlsx
- ijms-3558049-supplementary/Manuscript data/Fig5C data/Sponge-181/Exp_2/wg_Dual-Luciferase 2 injectors_12-1-2017_8-36-47 PM.csv
- ijms-3558049-supplementary/Manuscript data/Fig5C data/Sponge-181/Exp_3/
- ijms-3558049-supplementary/Manuscript data/Fig5C data/Sponge-181/Exp_3/2018-01-05 sponge wg_Dual-Luciferase 2 injectors_1-5-2018_8-53-00 PM.xlsx
- ijms-3558049-supplementary/Manuscript data/Fig5C data/Sponge-181/Exp_3/wg_Dual-Luciferase 2 injectors_1-5-2018_8-53-00 PM.csv
- ijms-3558049-supplementary/Manuscript data/Fig5C data/Sponge-182/
- ijms-3558049-supplementary/Manuscript data/Fig5C data/Sponge-182/Exp_1/
- ijms-3558049-supplementary/Manuscript data/Fig5C data/Sponge-182/Exp_1/2017-10-13 test sponge-494 wg_Dual-Luciferase 2 injectors_10-1-2017_4-45-17 PM.xlsx
- ijms-3558049-supplementary/Manuscript data/Fig5C data/Sponge-182/Exp_1/wg_Dual-Luciferase 2 injectors_10-13-2017_8-38-31 PM.csv
- ijms-3558049-supplementary/Manuscript data/Fig5C data/Sponge-182/Exp_2+3/
- ijms-3558049-supplementary/Manuscript data/Fig5C data/Sponge-182/Exp_2+3/2017-12-13 test sponge all wg_Dual-Luciferase 2 injectors_12-13-2017_4-42-04 PM.xlsx
- ijms-3558049-supplementary/Manuscript data/Fig5C data/Sponge-182/Exp_2+3/wg_Dual-Luciferase 2 injectors_12-13-2017_4-42-04 PM.csv
- ijms-3558049-supplementary/Manuscript data/Fig5C data/Sponge-494/
- ijms-3558049-supplementary/Manuscript data/Fig5C data/Sponge-494/Exp_1/
- ijms-3558049-supplementary/Manuscript data/Fig5C data/Sponge-494/Exp_1/2017-10-01 test sponge-494 wg_Dual-Luciferase 2 injectors_10-1-2017_4-45-17 PM.xlsx
- ijms-3558049-supplementary/Manuscript data/Fig5C data/Sponge-494/Exp_1/wg_Dual-Luciferase 2 injectors_10-1-2017_4-45-17 PM.csv
- ijms-3558049-supplementary/Manuscript data/Fig5C data/Sponge-494/Exp_2/
- ijms-3558049-supplementary/Manuscript data/Fig5C data/Sponge-494/Exp_2/2017-10-13 test sponge-494 wg_Dual-Luciferase 2 injectors_10-1-2017_4-45-17 PM.xlsx
- ijms-3558049-supplementary/Manuscript data/Fig5C data/Sponge-494/Exp_2/wg_Dual-Luciferase 2 injectors_10-13-2017_8-38-31 PM.csv
- ijms-3558049-supplementary/Manuscript data/Fig5C data/Sponge-494/Exp_3/
- ijms-3558049-supplementary/Manuscript data/Fig5C data/Sponge-494/Exp_3/2018-01-05 sponge wg_Dual-Luciferase 2 injectors_1-5-2018_8-53-00 PM.xlsx
- ijms-3558049-supplementary/Manuscript data/Fig5C data/Sponge-494/Exp_3/wg_Dual-Luciferase 2 injectors_1-5-2018_8-53-00 PM.csv
- ijms-3558049-supplementary/Manuscript data/Fig5C data/Sponge-ctrl/
- ijms-3558049-supplementary/Manuscript data/Fig5C data/Sponge-ctrl/Exp_1/
- ijms-3558049-supplementary/Manuscript data/Fig5C data/Sponge-ctrl/Exp_1/2017-10-20 test sponge-ctrl i -181 wg_Dual-Luciferase 2 injectors_10-1-2017_4-45-17 PM.xlsx
- ijms-3558049-supplementary/Manuscript data/Fig5C data/Sponge-ctrl/Exp_1/wg_Dual-Luciferase 2 injectors_10-20-2017_10-02-08 PM.csv
- ijms-3558049-supplementary/Manuscript data/Fig5C data/Sponge-ctrl/Exp_2/
- ijms-3558049-supplementary/Manuscript data/Fig5C data/Sponge-ctrl/Exp_2/2017-12-01 test sponge-ctrl i -181 wg_Dual-Luciferase 2 injectors_12-1-2017_8-36-47 PM.xlsx
- ijms-3558049-supplementary/Manuscript data/Fig5C data/Sponge-ctrl/Exp_2/wg_Dual-Luciferase 2 injectors_12-1-2017_8-36-47 PM.csv
- ijms-3558049-supplementary/Manuscript data/Fig5C data/Sponge-ctrl/Exp_3/
- ijms-3558049-supplementary/Manuscript data/Fig5C data/Sponge-ctrl/Exp_3/2018-01-05 sponge wg_Dual-Luciferase 2 injectors_1-5-2018_8-53-00 PM.xlsx
- ijms-3558049-supplementary/Manuscript data/Fig5C data/Sponge-ctrl/Exp_3/wg_Dual-Luciferase 2 injectors_1-5-2018_8-53-00 PM.csv
- ijms-3558049-supplementary/Manuscript data/Fig5C data/Sponge-mix/
- ijms-3558049-supplementary/Manuscript data/Fig5C data/Sponge-mix/(2024-10-04 edit) 2018-10-31 exp2-4 S-mix.pzf
- ijms-3558049-supplementary/Manuscript data/Fig5C data/Sponge-mix/2024-10-04 edit 2018-10-31 sponge-mix exp2-4 wg_Dual-Luciferase 2 injectors_10-31-2018_3-45-14 PM.xlsx
- ijms-3558049-supplementary/Manuscript data/Fig5C data/Sponge-mix/sponge-mix.txt
- ijms-3558049-supplementary/Manuscript data/Fig5C data/Sponge-mix/wg_Dual-Luciferase 2 injectors_10-31-2018_3-45-14 PM.csv
- ijms-3558049-supplementary/Manuscript data/Fig5C data/Sponge-mix/Wstępne/
- ijms-3558049-supplementary/Manuscript data/Fig5C data/Sponge-mix/Wstępne/2018-10-26 exp1.pptx
- ijms-3558049-supplementary/Manuscript data/Fig5C data/Sponge-mix/Wstępne/2018-10-26 exp1.pzf
- ijms-3558049-supplementary/Manuscript data/Fig5C data/Sponge-mix/Wstępne/2018-10-26 sponge-mix exp1 wg_Dual-Luciferase 2 injectors_10-26-2018_6-02-49 PM.xlsx
- ijms-3558049-supplementary/Manuscript data/Fig5C data/Sponge-mix/Wstępne/2018-10-31 exp1-4.pzf
- ijms-3558049-supplementary/Manuscript data/Fig5C data/Sponge-mix/Wstępne/2018-10-31 sponge-mix exp1-4 wg_Dual-Luciferase 2 injectors_10-31-2018_3-45-14 PM.xlsx
- ijms-3558049-supplementary/Manuscript data/Fig5D data/
- ijms-3558049-supplementary/Manuscript data/Fig5D data/2024-05-10 miRs after plasmid transfection summarized.xlsx
- ijms-3558049-supplementary/Manuscript data/Fig5D data/2024-05-10 miRs after plasmid transfection.pzf
- ijms-3558049-supplementary/Manuscript data/Fig5D data/2024-11-09 Plazmidy - Layout zbiorczy.pzf
- ijms-3558049-supplementary/Manuscript data/Fig5D data/Exp_1/
- ijms-3558049-supplementary/Manuscript data/Fig5D data/Exp_1/2014-10-06 RNA po transfekcji 400 i 1000ng pcDNA3 kolumienki.xls
- ijms-3558049-supplementary/Manuscript data/Fig5D data/Exp_1/2014-10-06 RNA po transfekcji 400 i 1000ng pcDNA3 kolumienki.xml
- ijms-3558049-supplementary/Manuscript data/Fig5D data/Exp_1/2014-10-07 miRy po transfekcji pcDNA3.xls
- ijms-3558049-supplementary/Manuscript data/Fig5D data/Exp_1/2014-10-07 miRy po transfekcji plazmidem.PDF
- ijms-3558049-supplementary/Manuscript data/Fig5D data/Exp_2/
- ijms-3558049-supplementary/Manuscript data/Fig5D data/Exp_2/2014-10-13 RNA po transfekcji 400ng pcDNA3 96h kolumienki.xls
- ijms-3558049-supplementary/Manuscript data/Fig5D data/Exp_2/2014-10-13 RNA po transfekcji 400ng pcDNA3 96h kolumienki.xml
- ijms-3558049-supplementary/Manuscript data/Fig5D data/Exp_2/2014-10-13 RNA po transfekcji do druku.xls
- ijms-3558049-supplementary/Manuscript data/Fig5D data/Exp_2/2014-10-14 miRy po transfekcji pcDNA3.xls
- ijms-3558049-supplementary/Manuscript data/Fig5D data/Exp_2/2014-10-14 miRy po transfekcji plazmidem.PDF
- ijms-3558049-supplementary/Manuscript data/Fig5D data/Exp_3/
- ijms-3558049-supplementary/Manuscript data/Fig5D data/Exp_3/2014-10-21 RNA po transfekcji 400ng pcDNA3 96h kolumienki (druk).xls
- ijms-3558049-supplementary/Manuscript data/Fig5D data/Exp_3/2014-10-21 RNA po transfekcji 400ng pcDNA3 96h kolumienki.xml
- ijms-3558049-supplementary/Manuscript data/Fig5D data/Exp_3/2014-10-22 miRy po transfekcji plazmidem 400ng.PDF
- ijms-3558049-supplementary/Manuscript data/Fig5D data/Exp_3/2014-10-22 miRy po transfekcji plazmidem.xlsx
- ijms-3558049-supplementary/Manuscript data/Fig6.tif
- ijms-3558049-supplementary/Manuscript data/Fig6A data/
- ijms-3558049-supplementary/Manuscript data/Fig6A data/2014-11-27 HPRT AIT po transfekcji plazmidem (analiza 2024-05-10).xlsx
- ijms-3558049-supplementary/Manuscript data/Fig6A data/2024-05-10 HPRT AIT after mir-expressing plasmids.pzf
- ijms-3558049-supplementary/Manuscript data/Fig6A data/2024-11-11 AIT po plazmidach - layout zbiorczy.pzf
- ijms-3558049-supplementary/Manuscript data/Fig6A data/Exp_1/
- ijms-3558049-supplementary/Manuscript data/Fig6A data/Exp_1/2014-10-22 HPRT AIT BIRC5 PEN po transfekcji plazmidem.xlsx
- ijms-3558049-supplementary/Manuscript data/Fig6A data/Exp_1/2014-10-22 HPRT AIT po transfekcji plazmidem+BIRC5+PEN.PDF
- ijms-3558049-supplementary/Manuscript data/Fig6A data/Exp_2/
- ijms-3558049-supplementary/Manuscript data/Fig6A data/Exp_2/2014-11-10 HPRT AIT BIRC5 PEN po transfekcji plazmidem.xlsx
- ijms-3558049-supplementary/Manuscript data/Fig6A data/Exp_2/2014-11-10 HPRT AIT po transfekcji plazmidem+BIRC5+PEN.PDF
- ijms-3558049-supplementary/Manuscript data/Fig6A data/Exp_2/2014-11-10 RNA po transfekcji 400ng pcDNA3 96h kolumienki (do druku).xls
- ijms-3558049-supplementary/Manuscript data/Fig6A data/Exp_2/2014-11-10 RNA po transfekcji 400ng pcDNA3 96h kolumienki.xls
- ijms-3558049-supplementary/Manuscript data/Fig6A data/Exp_2/2014-11-10 RNA po transfekcji 400ng pcDNA3 96h kolumienki.xml
- ijms-3558049-supplementary/Manuscript data/Fig6A data/Exp_3/
- ijms-3558049-supplementary/Manuscript data/Fig6A data/Exp_3/2014-11-25 RNA po transfekcji 400ng pcDNA3 96h kolumienki.xls
- ijms-3558049-supplementary/Manuscript data/Fig6A data/Exp_3/2014-11-25 RNA po transfekcji 400ng pcDNA3 96h kolumienki.xml
- ijms-3558049-supplementary/Manuscript data/Fig6A data/Exp_3/2014-11-26 HPRT AIT BIRC5 PEN po transfekcji plazmidem.xlsx
- ijms-3558049-supplementary/Manuscript data/Fig6A data/Exp_3/2014-11-26 HPRT AIT po transfekcji plazmidem+BIRC5+PEN.PDF
- ijms-3558049-supplementary/Manuscript data/Fig6B&D data/
- ijms-3558049-supplementary/Manuscript data/Fig6B&D data/2023-10-08 ELISA AIT obliczenia.xlsx
[truncated: 43 more entries]
