# Supplementary material for: MicroRNAs and Their Inhibition in Modulating SLC5A8 Expression in the Context of Papillary Thyroid Carcinoma
Source: Int J Mol Sci. 2025 Aug 15;26(16):7889. doi: 10.3390/ijms26167889 (PMC12386254; doi:10.3390/ijms26167889)
Supplement: Supplementary file 1 [file ijms-26-07889-s001.zip › ijms-3558049-supplementary/Manuscript data/Fig1 data/2024-04-22 tissue samples.xlsx]

## Sheet: 2024-10-11
Lab_ID	BRAF	AIT/HPRT T	AIT/HPRT N	AIT T/N	AIT N/T	miR-181a/U44 T	miR-181a/U44 N	miR-181 T/N	miR-182/U44 T	miR-182/U44 N	miR-182 T/N	miR-494/U44 T	miR-494/U44 N	miR-494 T/N	Płeć	Stage	Jod x	Jod x w 1.roku	Jod x w 1.roku >1	Odpowiedź na jod	Odpowiedź na jod 2013-12-18	Odpowiedź na jod 2014-01-03	Odpowiedź na jod 2014-01-03 bez nieleczonych	Lab_ID	rozpo	T	N	M	(single/ multi)	najwieksze ognisko (mm)	Hist-Pat cechy angioinwazji (T/N)	Hist-Pat naciekanie torebki narządowej [N0- nie nacieka/T0-bez przekraczania/ T1 z przekraczaniem]	Hist-Pat meta węzły chłonne [(jakie)/N]	Inne choroby	Uwagi
537	T	0.557354	1.00928	0.552227	1.81085	0.23272	0.166855	1.39474	0.00071159	0.000136388	5.21741				F	I	1	1	0	R	R	R	R	537	PTC	pT1b	N0	M0	s	12	T	T0	N
538	T	1.51922	2.11893	0.716978	1.39474	0.0610725	0.178831	0.34151	0.00973008	0.0017725	5.48947	0.0231421	0.00340059	6.80534	M	I	0	0	0			NT		538	PTC	pT1a	N0	M0	s	4	N	N	N		R= SN + microPTC (4mm) L= Adenoma folliculare oxyphilicum
548	T	0.476319	0.482968	0.986233	1.01396	0.281915	0.149858	1.88122	0.00315094	0.000803359	3.92221	0.00546082	0.00138266	3.94949	F	I	1	1	0			R	R	548	PTC	pT3	N0	M0	s	15	N	T1	N
1501	T/A	0.0908733	2.48515	0.0365665	27.3474	0.0571145	0.0794762	0.718636	0.00182233	0.000731595	2.4909	0.0148506	0.0101433	1.46409	F	III	1	1	0	R	R	R	R	1501	PTC	pT3	N0	M0	m	15	N	T1	N	choroba Addisona
1507	T	1.40444	2.84153	0.494257	2.02324	0.0849839	0.0583146	1.45734	0.00538564	0.00238797	2.25532	0.00101334	0.00728932	0.139017	F	I	0	0	0			NT		1507	PTC fv	pT3	N1b	M0	s	21	N	T1	T-boczne
1508	T/A	3.70635	6.27667	0.590496	1.69349	0.267943	0.210224	1.27456	0.00466686	0.00368275	1.26722	0.00094112	0.00623671	0.1509	F	I	2	2	1	R	UC	UC	UC	1508	PTC	pT1b	N0	M0	s	15	N	T0	N
1510	T/A	0.444421	6.6807	0.0665231	15.0324	0.0654559	0.0496063	1.31951	0.00692806	0.00186493	3.71493	0.00718897	0.00244379	2.94173	M	IVA	6	2	1	NR	NR	NR	NR	1510	PTC	pT3	N1b	M0	s	43	N	T0	T-boczne
1521	T/A	0.127922	3.06666	0.0417137	23.9729	0.128218	0.0960547	1.33484	0.0030861	0.00273041	1.13027	0.00409099	0.00356965	1.14605	F	IVA	1	1	0			UC	UC	1521	PTC	pT3	N1b	M0	m	18	N	T1	T-boczne
1529	T	4.85678	4.03714	1.20303	0.831238	0.136156	0.100134	1.35974	0.00744248	0.0013433	5.54044	0.0144779	0.00465609	3.10947	F	I	1	1	0		R	R	R	1529	PTC	pT1a	N0	M0	m	3	N	N	N
1531	T	0.451668	2.03261	0.222211	4.50023	0.349896	0.237336	1.47427	0.00667662	0.00272411	2.45094	0.00820091	0.00349619	2.34567	F	III	2	2	1	R	R	R	R	1531	PTC fv	pT3	N0	M0	s	60	N	N	N
1532	T/A	0.0714627	1.93634	0.036906	27.0958	0.11162	0.0518325	2.15348	0.00391529	0.00122472	3.19688	0.00633108	0.00161603	3.91768	F	I	0	0	0			NT		1532	PTC	pT1a	N0	M0	s	9	N	N	N
1534	T	6.88441	3.34035	2.06098	0.485205	0.48858	0.136156	3.58838	0.00937694	0.00115065	8.14925	0.0244617	0.0068802	3.55537	F	I	1	1	0		UC	UC	UC	1534	PTC	pT1b	N0	M0	s	15	N	N	N
1541	T	0.242603	2.47369	0.098073	10.1965	0.203533	0.123279	1.65099	0.00381703	0.0041577	0.918064	0.00589347	0.0211969	0.278034	F	II	1	1	0	R	R	R	R	1541	PTC	pT2	N0	M0	s	31	N	T0	N
1543	T	2.42279	2.31338	1.04729	0.954842	0.134282	0.104386	1.28639	0.00669206	0.00221778	3.01746	0.260616	0.0602317	4.3269	F	I	2	1	0	R	R	R	R	1543	PTC	pT1b	N0	M0	s	15	N	N	N
1544		0.278034	5.2537	0.0529216	18.8959	0.242043	0.380684	0.63581	0.00235509	0.00138107	1.70527	0.00301561	0.00178483	1.68958	F	I	0	0	0			NT		1544	PTC	pT1a	N0	M0	s	9	N	N	N
1547	T/A	0.00570589	2.08493	0.00273673	365.4	0.0735567	0.189903	0.387338	0.00243533	0.0030861	0.789129	0.00324327	0.01418	0.228722	F	IVC	3	1	0			UC	UC	1547	PTC	pT1b	N0	M1	s	16	T	N	N
1556	T	0.070969	2.17347	0.0326524	30.6256	0.368567	0.162105	2.27363	0.00284307	0.00247504	1.1487	0.00365731	0.0045761	0.799221	M	I	0	0	0			NT		1556	PTC fv	pT1a	N0	M0	s	6	N	N	N
1557	T/A	0.292532	1.38191	0.211686	4.72397	0.384219	0.196146	1.95884	0.00257716	0.000793215	3.24901	0.00372985	0.00281367	1.32562	F	I	0	0	0			NT		1557	PTC	pT1a	N0	M0	s	5	N	N	N
1560	T/A	0.0238478	1.12766	0.021148	47.2857	0.257028	0.118257	2.17347	0.00446642	0.0031802	1.40444	0.00205972	0.0033076	0.622725	M	III	2	2	1			R	R	1560	PTC	pT3	N0	M0	s	24	N	T1	N	guzki nadnerczy
1571	T/A	0.073133	4.06522	0.0179899	55.5867	0.514057	0.689362	0.7457				0.0146462	1.07177	0.0136654	F	I	1	1	0			R	R	1571	PTC	pT1b	N0	M0	s	12	N	N	N
1579		0.00806934	2.4005	0.00336153	297.484	0.05818	0.0365665	1.59107	0.0024213	0.00110889	2.18354	0.00280717	0.00199878	1.40444	F	III	2	2	1		R	R	R	1579	PTC	pT1b	N1	M0	m	19	N	N	T
1580	T	0.0792928	2.07532	0.0382075	26.1729	0.130912	0.157854	0.82932	0.00683268	0.00302958	2.25532	0.0114911	0.00281367	4.08405	F	I	0	0	0			NT		1580	PTC	pT1a	N0	M0	s	5	N	T0	N
1584	T/A	3.16748	7.22668	0.438303	2.28153	0.512871	0.185565	2.76383	0.00143639	0.0030861	0.46544	0.0105496	0.0126329	0.835088	F	I	2	1	0	R	NR	NR	NR	1584	PTC	pT3	N1	M0	s	9	N	T1	T
1596	T	1.62826	4.10296	0.39685	2.51984	0.100134	0.170755	0.586417	0.00130959	0.00216713	0.604299	0.0276483	0.0610725	0.452712	F	I	0	0	0			NT		1596	PTC	pT1a	N0	M0	s	10	N	T0	N
1604	T	5.99323	7.44704	0.80478	1.24258	0.272942	0.199805	1.36604	0.00596195	0.00429438	1.38831	0.00417695	0.00825795	0.50581	F	I	1	1	0			R	R	1604	PTC fv	pT1a	N0	M0	m	7	N	N	N
1614	T	0.681444	2.12383	0.320856	3.11666	0.17254	0.042296	4.07933	0.0078125	0.00114138	6.84476	0.00487629	0.00166146	2.93494	F	I	1	1	0	R	R	R	R	1614	PTC fv	pT1b	N0	M0	s	11	N	N	N
1622	T/A	0.431271	3.37137	0.127922	7.81728	0.616996	0.239263	2.57874	0.00432425	0.0081631	0.529732	0.0208569	0.0214432	0.972655	F	I	0	0	0			NT		1622	PTC	pT1a	N0	M0	s	10	N	N	N
1629	T	0.269184	4.9818	0.0540336	18.507	0.432269	0.125579	3.44221	0.00206926	0.00085606	2.41719	0.0945137	0.0277122	3.41054	F	I	1	1	0			R	R	1629	PTC	pT1b	N0	M0	m	14	N	N	N	BREAST: Ca tubulare invasivum pt1a
1632	T	0.169968	3.65533	0.0464987	21.506	0.351923	0.337587	1.04247	0.00136521	0.00178896	0.76313	0.00521422	0.00763406	0.68302	F	I	1	1	0	R	R	R	R	1632	PTC	pT2	N0	M0	s	20	N	N	N
1634	T/A	0.0642571	1.31039	0.0490365	20.393	0.066677	0.141938	0.469761	0.00352865	0.00410046	0.860551	0.0114382	0.00300171	3.81055	F	I	1	1	0			R	R	1634	PTC	pT1b	N0	M0	m	15	N	N	N
1643	T/A	0.109071	0.490843	0.222211	4.50023	0.0650037	0.026278	2.47369	0.00109869	0.00104424	1.05214	0.0132304	0.00217717	6.07689	F	I	1	1	0	NR	UC	UC	UC	1643	PTC	pT1a	N0	M0	s	10	N	N	N
1644	T/A	0.068078	2.09943	0.0324269	30.8386	0.238159	0.112396	2.11893	0.00132787	0.000864009	1.53688	0.0322029	0.018199	1.76949	F	I	1	1	0			UC	UC	1644	PTC	pT3	N0	M0	s	73	N	N	N
1653		0.400535	1.06683	0.375443	2.66352	0.0987552	0.0964996	1.02337	0.00123895	0.00106618	1.16205	0.00260711	0.00445611	0.585064	F	I	1	1	0			R	R	1653	PTC	pT1a	N1b	M0	s	10	T	T0	N
1673	T/A	4.30695	3.55537	1.21139	0.825496	0.166855	0.20166	0.827406	0.00366154	0.00372985	0.981686	0.00647906	0.0203335	0.31864	F	I	0	0	0			NT		1673	PTC	pT1a	N0	M0	s	10	N	N	N
1680		0.243164	1.76949	0.13742	7.27695	0.0873731	0.0613554	1.42405	0.00116402	0.000465155	2.50244	0.00213236	0.00151129	1.41095	F	I	1	1	0			R	R	1680	PTC	pT1a	N0	M0	s	4	T	N	N
1684	T	1.56193	2.91467	0.535887	1.86607	0.0816162	0.157854	0.517035	0.00136994	0.00493295	0.277713	0.00274623	0.0175587	0.156402	F	I	0	0	0			NT		1684	PTC	pT1a	N0	M0	s	5	N	T0	N
1691	T	1.04972	1.77358	0.591862	1.68958	0.427798	0.291183	1.46917	0.00322087	0.00359033	0.897095	0.0504734	0.00316188	15.9631	M	I	1	1	0	R	R	R	R	1691	PTC	pT2	N0	M0	s	35	N	N	N
1693	T	1.64718	0.922316	1.78592	0.559936	0.0571145	0.0762387	0.749154	0.00270529	0.00305771	0.884745	0.00866851	0.0962769	0.0900373	F	I	0	0	0			NT		1693	PTC	pT1a	N0	M0	s	1	N	N	N
1697	T/A	0.0549146	1.29235	0.0424919	23.5339	0.562529	0.362236	1.55294	0.00443556	0.00428943	1.03407	0.0172571	0.00311116	5.54684	F	I	2	2	1	R	R	R	R	1697	PTC	pT1b	N0	M0	s	15	N	N	N
1700	T/A	0.0272676	0.652176	0.0418102	23.9176	0.223756	0.091717	2.43964	0.00207405	0.00187356	1.10701	0.0273307	0.00868856	3.1456	F	I	2	1	0	R	R	UC	UC	1700	PTC	pT3	N1a	M0	m	45	T	T1	T-centralne
1705	T	1.10191	2.00463	0.549681	1.81924	0.348686	0.144252	2.41719	0.00170423	0.00221778	0.768438	0.00600342	0.00578554	1.03766	F	I	0	0	0			NT		1705	PTC fv	pT1a	N0	M0	s	10	N	N	N
1711	T	0.00159378	0.601513	0.00264962	377.413	0.0534747	0.0429857	1.24401	0.000337381	0.000459813	0.733736	0.00269282	0.00168465	1.59844	F	I	0	0	0			NT		1711	PTC	pT1a	N0	M0	s	8	N	N	N
1719	T	0.239816	2.50244	0.095833	10.4348	0.760489	0.297302	2.55797	0.00487066	0.00430432	1.13158	0.0315037	0.0571145	0.551589	F	I	1	1	0	R	R	R	R	1719	PTC	pT2	N1a	M0	s	32	N	N	T-regionalne
1778		1.31951	1.07425	1.2283	0.814131	0.109071	0.308855	0.353145	0.00108858	0.00271782	0.400535	0.00526263	0.0148163	0.355191	F	I	0	0	0			NT		1778	PTC	pT1a	N0	M0	s	9	N	N	N
1928		0.215636	1.92741	0.111878	8.9383	0.350301	0.228986	1.52979	0.00394252	0.00371265	1.06191	0.00226438	0.00770494	0.293887	F	I	0	0	0			NT		1928	PTC	pT2	N0	M0	s	20	N	N	N
1982		0.0110997	1.64718	0.00673861	148.399	0.346277	0.106949	3.23777	0.00566647	0.00338882	1.67211	0.00546082	0.000642062	8.50513	F	I	0	0	0			NT		1982	PTC	pT1a	N0	M0	s	10	N	N	N
10029	T/A	0.000576657	0.759611	0.000759147	1317.27	0.105599	0.0489233	2.15846	0.0013187	0.000318078	4.14585	0.0026374	0.00259509	1.0163	F	I	0	0	0			NT		10029	PTC	pT1a	N0	M0	s	9	N	N	N
10043	T/A	0.0255005	2.4909	0.0102374	97.6806	0.103426	0.0706418	1.46409	0.00395164	0.00650907	0.607097	0.00312918	0.00620079	0.504642	F	III	4	3	1		NR	NR	NR	10043	PTC	pT1b	N1a	M0	m	11	N	T0	T-2/17	Graves
10468	T	0.108819	0.113702	0.95705	1.04488	0.173539	0.0534129	3.24901	0.00922651	0.00444582	2.07532	0.00492157	0.010501	0.468677	F	I	0	0	0			NT		10468	PTC	pT2	N1b	M0	m	21	N	T0	T-boczne

## Sheet: do GraphPad
Lab_ID	PTC N	PTC T		PTC cf N	PTC cf T	rozpo	PTC fv N	PTC fv T		PTC BRAF mut N	PTC BRAF mut T	BRAF	PTC BRAF wt N	PTC BRAF wt T			miR-181a/U44 N	miR-181a/U44 T		miR-182/U44 N	miR-182/U44 T		miR-494/U44 N	miR-494/U44 T		miR-181a/U44 PTC cf N	miR-181a/U44 PTC cf T	rozpo	miR-181a/U44 PTC fv N	miR-181a/U44 PTC fv T		miR-181a/U44 BRAF mut N	miR-181a/U44 BRAF mut T	BRAF	miR-181a/U44 BRAF wt N	miR-181a/U44 BRAF wt T		miR-182/U44 PTC cf N	miR-182/U44 PTC cf T	rozpo	miR-182/U44 PTC fv N	miR-182/U44 PTC fv T		miR-182/U44 BRAF mut N	miR-182/U44 BRAF mut T	BRAF	miR-182/U44 BRAF wt N	miR-182/U44 BRAF wt T
537	1.00928	0.557354	1	1.00928	0.557354	PTC						T	1.00928	0.557354			0.166855	0.23272		0.000136388	0.00071159					0.166855	0.23272	PTC						T	0.166855	0.23272		0.000136388	0.00071159	PTC						T	0.000136388	0.00071159
538	2.11893	1.51922	1	2.11893	1.51922	PTC						T	2.11893	1.51922			0.178831	0.0610725		0.0017725	0.00973008		0.00340059	0.0231421		0.178831	0.0610725	PTC						T	0.178831	0.0610725		0.0017725	0.00973008	PTC						T	0.0017725	0.00973008
548	0.482968	0.476319	1	0.482968	0.476319	PTC						T	0.482968	0.476319			0.149858	0.281915		0.000803359	0.00315094		0.00138266	0.00546082		0.149858	0.281915	PTC						T	0.149858	0.281915		0.000803359	0.00315094	PTC						T	0.000803359	0.00315094
1501	2.48515	0.0908733	1	2.48515	0.0908733	PTC				2.48515	0.0908733	T/A					0.0794762	0.0571145		0.000731595	0.00182233		0.0101433	0.0148506		0.0794762	0.0571145	PTC				0.0794762	0.0571145	T/A				0.000731595	0.00182233	PTC				0.000731595	0.00182233	T/A
1507	2.84153	1.40444	1			PTC fv	2.84153	1.40444				T	2.84153	1.40444			0.0583146	0.0849839		0.00238797	0.00538564		0.00728932	0.00101334				PTC fv	0.0583146	0.0849839				T	0.0583146	0.0849839				PTC fv	0.00238797	0.00538564				T	0.00238797	0.00538564
1508	6.27667	3.70635	1	6.27667	3.70635	PTC				6.27667	3.70635	T/A					0.210224	0.267943		0.00368275	0.00466686		0.00623671	0.00094112		0.210224	0.267943	PTC				0.210224	0.267943	T/A				0.00368275	0.00466686	PTC				0.00368275	0.00466686	T/A
1510	6.6807	0.444421	1	6.6807	0.444421	PTC				6.6807	0.444421	T/A					0.0496063	0.0654559		0.00186493	0.00692806		0.00244379	0.00718897		0.0496063	0.0654559	PTC				0.0496063	0.0654559	T/A				0.00186493	0.00692806	PTC				0.00186493	0.00692806	T/A
1521	3.06666	0.127922	1	3.06666	0.127922	PTC				3.06666	0.127922	T/A					0.0960547	0.128218		0.00273041	0.0030861		0.00356965	0.00409099		0.0960547	0.128218	PTC				0.0960547	0.128218	T/A				0.00273041	0.0030861	PTC				0.00273041	0.0030861	T/A
1529	4.03714	4.85678	0	4.03714	4.85678	PTC						T	4.03714	4.85678			0.100134	0.136156		0.0013433	0.00744248		0.00465609	0.0144779		0.100134	0.136156	PTC						T	0.100134	0.136156		0.0013433	0.00744248	PTC						T	0.0013433	0.00744248
1531	2.03261	0.451668	1			PTC fv	2.03261	0.451668				T	2.03261	0.451668			0.237336	0.349896		0.00272411	0.00667662		0.00349619	0.00820091				PTC fv	0.237336	0.349896				T	0.237336	0.349896				PTC fv	0.00272411	0.00667662				T	0.00272411	0.00667662
1532	1.93634	0.0714627	1	1.93634	0.0714627	PTC				1.93634	0.0714627	T/A					0.0518325	0.11162		0.00122472	0.00391529		0.00161603	0.00633108		0.0518325	0.11162	PTC				0.0518325	0.11162	T/A				0.00122472	0.00391529	PTC				0.00122472	0.00391529	T/A
1534	3.34035	6.88441	0	3.34035	6.88441	PTC						T	3.34035	6.88441			0.136156	0.48858		0.00115065	0.00937694		0.0068802	0.0244617		0.136156	0.48858	PTC						T	0.136156	0.48858		0.00115065	0.00937694	PTC						T	0.00115065	0.00937694
1541	2.47369	0.242603	1	2.47369	0.242603	PTC						T	2.47369	0.242603			0.123279	0.203533		0.0041577	0.00381703		0.0211969	0.00589347		0.123279	0.203533	PTC						T	0.123279	0.203533		0.0041577	0.00381703	PTC						T	0.0041577	0.00381703
1543	2.31338	2.42279	0	2.31338	2.42279	PTC						T	2.31338	2.42279			0.104386	0.134282		0.00221778	0.00669206		0.0602317	0.260616		0.104386	0.134282	PTC						T	0.104386	0.134282		0.00221778	0.00669206	PTC						T	0.00221778	0.00669206
1544	5.2537	0.278034	1	5.2537	0.278034	PTC											0.380684	0.242043		0.00138107	0.00235509		0.00178483	0.00301561		0.380684	0.242043	PTC										0.00138107	0.00235509	PTC
1547	2.08493	0.00570589	1	2.08493	0.00570589	PTC				2.08493	0.00570589	T/A					0.189903	0.0735567		0.0030861	0.00243533		0.01418	0.00324327		0.189903	0.0735567	PTC				0.189903	0.0735567	T/A				0.0030861	0.00243533	PTC				0.0030861	0.00243533	T/A
1556	2.17347	0.070969	1			PTC fv	2.17347	0.070969				T	2.17347	0.070969			0.162105	0.368567		0.00247504	0.00284307		0.0045761	0.00365731				PTC fv	0.162105	0.368567				T	0.162105	0.368567				PTC fv	0.00247504	0.00284307				T	0.00247504	0.00284307
1557	1.38191	0.292532	1	1.38191	0.292532	PTC				1.38191	0.292532	T/A					0.196146	0.384219		0.000793215	0.00257716		0.00281367	0.00372985		0.196146	0.384219	PTC				0.196146	0.384219	T/A				0.000793215	0.00257716	PTC				0.000793215	0.00257716	T/A
1560	1.12766	0.0238478	1	1.12766	0.0238478	PTC				1.12766	0.0238478	T/A					0.118257	0.257028		0.0031802	0.00446642		0.0033076	0.00205972		0.118257	0.257028	PTC				0.118257	0.257028	T/A				0.0031802	0.00446642	PTC				0.0031802	0.00446642	T/A
1571	4.06522	0.073133	1	4.06522	0.073133	PTC				4.06522	0.073133	T/A					0.689362	0.514057					1.07177	0.0146462		0.689362	0.514057	PTC				0.689362	0.514057	T/A						PTC						T/A
1579	2.4005	0.00806934	1	2.4005	0.00806934	PTC											0.0365665	0.05818		0.00110889	0.0024213		0.00199878	0.00280717		0.0365665	0.05818	PTC										0.00110889	0.0024213	PTC
1580	2.07532	0.0792928	1	2.07532	0.0792928	PTC						T	2.07532	0.0792928			0.157854	0.130912		0.00302958	0.00683268		0.00281367	0.0114911		0.157854	0.130912	PTC						T	0.157854	0.130912		0.00302958	0.00683268	PTC						T	0.00302958	0.00683268
1584	7.22668	3.16748	1	7.22668	3.16748	PTC				7.22668	3.16748	T/A					0.185565	0.512871		0.0030861	0.00143639		0.0126329	0.0105496		0.185565	0.512871	PTC				0.185565	0.512871	T/A				0.0030861	0.00143639	PTC				0.0030861	0.00143639	T/A
1596	4.10296	1.62826	1	4.10296	1.62826	PTC						T	4.10296	1.62826			0.170755	0.100134		0.00216713	0.00130959		0.0610725	0.0276483		0.170755	0.100134	PTC						T	0.170755	0.100134		0.00216713	0.00130959	PTC						T	0.00216713	0.00130959
1604	7.44704	5.99323	1			PTC fv	7.44704	5.99323				T	7.44704	5.99323			0.199805	0.272942		0.00429438	0.00596195		0.00825795	0.00417695				PTC fv	0.199805	0.272942				T	0.199805	0.272942				PTC fv	0.00429438	0.00596195				T	0.00429438	0.00596195
1614	2.12383	0.681444	1			PTC fv	2.12383	0.681444				T	2.12383	0.681444			0.042296	0.17254		0.00114138	0.0078125		0.00166146	0.00487629				PTC fv	0.042296	0.17254				T	0.042296	0.17254				PTC fv	0.00114138	0.0078125				T	0.00114138	0.0078125
1622	3.37137	0.431271	1	3.37137	0.431271	PTC				3.37137	0.431271	T/A					0.239263	0.616996		0.0081631	0.00432425		0.0214432	0.0208569		0.239263	0.616996	PTC				0.239263	0.616996	T/A				0.0081631	0.00432425	PTC				0.0081631	0.00432425	T/A
1629	4.9818	0.269184	1	4.9818	0.269184	PTC						T	4.9818	0.269184			0.125579	0.432269		0.00085606	0.00206926		0.0277122	0.0945137		0.125579	0.432269	PTC						T	0.125579	0.432269		0.00085606	0.00206926	PTC						T	0.00085606	0.00206926
1632	3.65533	0.169968	1	3.65533	0.169968	PTC						T	3.65533	0.169968			0.337587	0.351923		0.00178896	0.00136521		0.00763406	0.00521422		0.337587	0.351923	PTC						T	0.337587	0.351923		0.00178896	0.00136521	PTC						T	0.00178896	0.00136521
1634	1.31039	0.0642571	1	1.31039	0.0642571	PTC				1.31039	0.0642571	T/A					0.141938	0.066677		0.00410046	0.00352865		0.00300171	0.0114382		0.141938	0.066677	PTC				0.141938	0.066677	T/A				0.00410046	0.00352865	PTC				0.00410046	0.00352865	T/A
1643	0.490843	0.109071	1	0.490843	0.109071	PTC				0.490843	0.109071	T/A					0.026278	0.0650037		0.00104424	0.00109869		0.00217717	0.0132304		0.026278	0.0650037	PTC				0.026278	0.0650037	T/A				0.00104424	0.00109869	PTC				0.00104424	0.00109869	T/A
1644	2.09943	0.068078	1	2.09943	0.068078	PTC				2.09943	0.068078	T/A					0.112396	0.238159		0.000864009	0.00132787		0.018199	0.0322029		0.112396	0.238159	PTC				0.112396	0.238159	T/A				0.000864009	0.00132787	PTC				0.000864009	0.00132787	T/A
1653	1.06683	0.400535	1	1.06683	0.400535	PTC											0.0964996	0.0987552		0.00106618	0.00123895		0.00445611	0.00260711		0.0964996	0.0987552	PTC										0.00106618	0.00123895	PTC
1673	3.55537	4.30695	0	3.55537	4.30695	PTC				3.55537	4.30695	T/A					0.20166	0.166855		0.00372985	0.00366154		0.0203335	0.00647906		0.20166	0.166855	PTC				0.20166	0.166855	T/A				0.00372985	0.00366154	PTC				0.00372985	0.00366154	T/A
1680	1.76949	0.243164	1	1.76949	0.243164	PTC											0.0613554	0.0873731		0.000465155	0.00116402		0.00151129	0.00213236		0.0613554	0.0873731	PTC										0.000465155	0.00116402	PTC
1684	2.91467	1.56193	1	2.91467	1.56193	PTC						T	2.91467	1.56193			0.157854	0.0816162		0.00493295	0.00136994		0.0175587	0.00274623		0.157854	0.0816162	PTC						T	0.157854	0.0816162		0.00493295	0.00136994	PTC						T	0.00493295	0.00136994
1691	1.77358	1.04972	1	1.77358	1.04972	PTC						T	1.77358	1.04972			0.291183	0.427798		0.00359033	0.00322087		0.00316188	0.0504734		0.291183	0.427798	PTC						T	0.291183	0.427798		0.00359033	0.00322087	PTC						T	0.00359033	0.00322087
1693	0.922316	1.64718	0	0.922316	1.64718	PTC						T	0.922316	1.64718			0.0762387	0.0571145		0.00305771	0.00270529		0.0962769	0.00866851		0.0762387	0.0571145	PTC						T	0.0762387	0.0571145		0.00305771	0.00270529	PTC						T	0.00305771	0.00270529
1697	1.29235	0.0549146	1	1.29235	0.0549146	PTC				1.29235	0.0549146	T/A					0.362236	0.562529		0.00428943	0.00443556		0.00311116	0.0172571		0.362236	0.562529	PTC				0.362236	0.562529	T/A				0.00428943	0.00443556	PTC				0.00428943	0.00443556	T/A
1700	0.652176	0.0272676	1	0.652176	0.0272676	PTC				0.652176	0.0272676	T/A					0.091717	0.223756		0.00187356	0.00207405		0.00868856	0.0273307		0.091717	0.223756	PTC				0.091717	0.223756	T/A				0.00187356	0.00207405	PTC				0.00187356	0.00207405	T/A
1705	2.00463	1.10191	1			PTC fv	2.00463	1.10191				T	2.00463	1.10191			0.144252	0.348686		0.00221778	0.00170423		0.00578554	0.00600342				PTC fv	0.144252	0.348686				T	0.144252	0.348686				PTC fv	0.00221778	0.00170423				T	0.00221778	0.00170423
1711	0.601513	0.00159378	1	0.601513	0.00159378	PTC						T	0.601513	0.00159378			0.0429857	0.0534747		0.000459813	0.000337381		0.00168465	0.00269282		0.0429857	0.0534747	PTC						T	0.0429857	0.0534747		0.000459813	0.000337381	PTC						T	0.000459813	0.000337381
1719	2.50244	0.239816	1	2.50244	0.239816	PTC						T	2.50244	0.239816			0.297302	0.760489		0.00430432	0.00487066		0.0571145	0.0315037		0.297302	0.760489	PTC						T	0.297302	0.760489		0.00430432	0.00487066	PTC						T	0.00430432	0.00487066
1778	1.07425	1.31951	0	1.07425	1.31951	PTC											0.308855	0.109071		0.00271782	0.00108858		0.0148163	0.00526263		0.308855	0.109071	PTC										0.00271782	0.00108858	PTC
1928	1.92741	0.215636	1	1.92741	0.215636	PTC											0.228986	0.350301		0.00371265	0.00394252		0.00770494	0.00226438		0.228986	0.350301	PTC										0.00371265	0.00394252	PTC
1982	1.64718	0.0110997	1	1.64718	0.0110997	PTC											0.106949	0.346277		0.00338882	0.00566647		0.000642062	0.00546082		0.106949	0.346277	PTC										0.00338882	0.00566647	PTC
10029	0.759611	0.000576657	1	0.759611	0.000576657	PTC				0.759611	0.000576657	T/A					0.0489233	0.105599		0.000318078	0.0013187		0.00259509	0.0026374		0.0489233	0.105599	PTC				0.0489233	0.105599	T/A				0.000318078	0.0013187	PTC				0.000318078	0.0013187	T/A
10043	2.4909	0.0255005	1	2.4909	0.0255005	PTC				2.4909	0.0255005	T/A					0.0706418	0.103426		0.00650907	0.00395164		0.00620079	0.00312918		0.0706418	0.103426	PTC				0.0706418	0.103426	T/A				0.00650907	0.00395164	PTC				0.00650907	0.00395164	T/A
10468	0.113702	0.108819	1	0.113702	0.108819	PTC						T	0.113702	0.108819			0.0534129	0.173539		0.00444582	0.00922651		0.010501	0.00492157		0.0534129	0.173539	PTC						T	0.0534129	0.173539		0.00444582	0.00922651	PTC						T	0.00444582	0.00922651
																	1.22269				1.38341
			0.877551									0.547619
			7.87147									0.452381
			9.31765
			3.18902
			28.7023
			9.00035
			0.877551
			0.122449
[truncated: 36 more columns]
