# Supplementary material for: MicroRNAs and Their Inhibition in Modulating SLC5A8 Expression in the Context of Papillary Thyroid Carcinoma
Source: Int J Mol Sci. 2025 Aug 15;26(16):7889. doi: 10.3390/ijms26167889 (PMC12386254; doi:10.3390/ijms26167889)
Supplement: Supplementary file 1 [file ijms-26-07889-s001.zip › ijms-3558049-supplementary/Manuscript data/Fig1 data/Data/2013-02-25 1507TN 100ng (org).xlsx]

## Sheet: Arkusz1
		HPRT			AIT						NIS
		Cp	Średnie Cp	SD	Cp	Średnie Cp	SD	delta Cp	delta mRNA	N/T	Cp	Średnie Cp	SD	delta Cp	delta mRNA	N/T
E4	1507T	29.04			29.47						31.07
E5	1507T	28.94	29.0833	0.169214	29.58	29.3433	0.319427	-0.403333	0.756109		31.43	31.1967	0.20232	-31.6	3.07222e-10
E6	1507T	29.27			28.98						31.09
G4	1507N	29.67			28.88						30.01
G5	1507N	30.6	30.34	0.585064	29.18	28.9667	0.185831	1.63333	3.10229	4.10296	29.84	29.91	0.0888819	-28.2767	3.07521e-09	10.0097
G6	1507N	30.75			28.84						29.88
