# Supplementary material for: MicroRNAs and Their Inhibition in Modulating SLC5A8 Expression in the Context of Papillary Thyroid Carcinoma
Source: Int J Mol Sci. 2025 Aug 15;26(16):7889. doi: 10.3390/ijms26167889 (PMC12386254; doi:10.3390/ijms26167889)
Supplement: Supplementary file 1 [file ijms-26-07889-s001.zip › ijms-3558049-supplementary/Manuscript data/Fig1 data/Data/2013-02-25 1507TN 100ng.xlsx]

## Sheet: Arkusz1
		HPRT			AIT						NIS
		Cp	Średnie Cp	SD	Cp	Średnie Cp	SD	delta Cp	delta mRNA	N/T	Cp	Średnie Cp	SD	delta Cp	delta mRNA	N/T
E4	1507T	29.04			29.47						31.07
E5	1507T	28.94	29.0833	0.169214	29.58	29.3433	0.319427	-0.26	0.835088		31.43	31.1967	0.20232	-2.11333	0.231112
E6	1507T	29.27			28.98						31.09
G4	1507N	29.67			28.88						30.01
G5	1507N	30.6	30.34	0.585064	29.18	28.9667	0.185831	1.37333	2.59068	3.10229	29.84	29.91	0.0888819	0.43	1.34723	5.82934
G6	1507N	30.75			28.84						29.88
