# Supplementary material for: MicroRNAs and Their Inhibition in Modulating SLC5A8 Expression in the Context of Papillary Thyroid Carcinoma
Source: Int J Mol Sci. 2025 Aug 15;26(16):7889. doi: 10.3390/ijms26167889 (PMC12386254; doi:10.3390/ijms26167889)
Supplement: Supplementary file 1 [file ijms-26-07889-s001.zip › ijms-3558049-supplementary/Manuscript data/Fig1 data/Data/2013-02-26 1521 ,1531, 1534, 1557.xlsx]

## Sheet: Arkusz1
		HPRT			AIT
		Cp	Średnie Cp	SD	Cp	Średnie Cp	SD	delta Cp	delta mRNA	N/T
A4	1557T
A5	1557T		29.05	0.95		31.65	0.31	-2.6	0.164938
A6	1557T
B4	1557N
B5	1557N		28.43	0.89		28.63	0.51	-0.2	0.870551	5.27803
B6	1557N
C4	1521T
C5	1521T		26.2	1.27		29.86	1.54	-3.66	0.0791098
C6	1521T
D4	1521N
D5	1521N		28.35	0.61		27.32	1.28	1.03	2.04202	25.8125
D6	1521N
E4	1531T
E5	1531T		25.42	0.98		27.24	0.58	-1.82	0.283221
E6	1531T
F4	1531N
F5	1531N		27.57	1.14		25.86	1.29	1.71	3.27161	11.5514
F6	1531N
G4	1534T
G5	1534T		28.59	1.69		26.11	1.2	2.48	5.57897
G6	1534T
H4	1534N
H5	1534N		26.95	0.56		26.11	1.76	0.84	1.79005	0.320856
H6	1534N
