# Supplementary material for: MicroRNAs and Their Inhibition in Modulating SLC5A8 Expression in the Context of Papillary Thyroid Carcinoma
Source: Int J Mol Sci. 2025 Aug 15;26(16):7889. doi: 10.3390/ijms26167889 (PMC12386254; doi:10.3390/ijms26167889)
Supplement: Supplementary file 1 [file ijms-26-07889-s001.zip › ijms-3558049-supplementary/Manuscript data/Fig1 data/Data/2013-02-27 1507 ,1521, 1531, 1534, 1541.xlsx]

## Sheet: Arkusz1
		HPRT			AIT
		Cp	Średnie Cp	SD	Cp	Średnie Cp	SD	delta Cp	delta mRNA	N/T
D1	1507T
D2	1507T		26.01	0.06		25.52	0.13	0.49	1.40444
D3	1507T
D4	1507N
D5	1507N		27.1	0.15		25.6	0.05	1.5	2.82843	2.01391
D6	1507N
D7	1521T
D8	1521T		-			-		#VALUE!	#VALUE!
D9	1521T
D10	1521N
D11	1521N		-			-		#VALUE!	#VALUE!	#VALUE!
D12	1521N
E1	1531T
E2	1531T		24.08	0.06		25.23	0.07	-1.15	0.450625
E3	1531T
E4	1531N
E5	1531N		26.08	0.01		25.06	0.03	1.02	2.02792	4.50023
E6	1531N
E7	1534T
E8	1534T		26.99	0.03		24.18	0.04	2.81	7.01285
E9	1534T
E10	1534N
E11	1534N		26.38	0.12		24.64	0.09	1.74	3.34035	0.476319
E12	1534N
F1	1541T
F2	1541T		25.39	0.09		27.43	0.11	-2.04	0.243164
F3	1541T
F4	1541N
F5	1541N		30.55	0.07		29.24	0.11	1.31	2.47942	10.1965
F6	1541N
