# Supplementary material for: MicroRNAs and Their Inhibition in Modulating SLC5A8 Expression in the Context of Papillary Thyroid Carcinoma
Source: Int J Mol Sci. 2025 Aug 15;26(16):7889. doi: 10.3390/ijms26167889 (PMC12386254; doi:10.3390/ijms26167889)
Supplement: Supplementary file 1 [file ijms-26-07889-s001.zip › ijms-3558049-supplementary/Manuscript data/Fig1 data/Data/2013-02-28 1556, 1557, 1560, 1596, 1674 (analiza 2024-04-29).xlsx]

## Sheet: Arkusz1
		HPRT			AIT
		Cp	Średnie Cp	SD	Cp	Średnie Cp	SD	delta Cp	delta mRNA	N/T
D1	1556T
D2	1556T		26.02	0.14		29.84	0.04	-3.82	0.0708052
D3	1556T
D4	1556N
D5	1556N		27.29	0.12		26.17	0.06	1.12	2.17347	30.6965
D6	1556N
D7	1557T
D8	1557T		26.13	0.05		27.91	0.09	-1.78	0.291183
D9	1557T
D10	1557N
D11	1557N		26.42	0.08		25.95	0.06	0.47	1.38511	4.75683
D12	1557N
E1	1596T
E2	1596T		29.85	0.16		29.14	0.02	0.71	1.6358
E3	1596T
E4	1596N
E5	1596N		34.11	0.94		32.07	0.22	2.04	4.11246	2.51403
E6	1596N
E7	1560T
E8	1560T		26.09	0.06		31.39	0.34	-5.3	0.0253829
E9	1560T
E10	1560N
E11	1560N		28.1	0.03		26.97	0.07	1.13	2.18859	86.2229
E12	1560N
F1	1674T
F2	1674T		26.43	0.09		25.93	0.06	0.5	1.41421
F3	1674T
F4	1674N
F5	1674N		35.77	0.51		35.8	0.34	-0.03	0.97942	0.692555
F6	1674N
