# Supplementary material for: MicroRNAs and Their Inhibition in Modulating SLC5A8 Expression in the Context of Papillary Thyroid Carcinoma
Source: Int J Mol Sci. 2025 Aug 15;26(16):7889. doi: 10.3390/ijms26167889 (PMC12386254; doi:10.3390/ijms26167889)
Supplement: Supplementary file 1 [file ijms-26-07889-s001.zip › ijms-3558049-supplementary/Manuscript data/Fig1 data/Data/2013-02-28 1584, 1697, 1700, 1707, 1711 (analiza 2024-04-29).xlsx]

## Sheet: Arkusz1
		HPRT			AIT
		Cp	Średnie Cp	SD	Cp	Średnie Cp	SD	delta Cp	delta mRNA	N/T
D1	1584T
D2	1584T		28.67	0.08		27	0.05	1.67	3.18215
D3	1584T
D4	1584N
D5	1584N		30.01	0.17		27.16	0.07	2.85	7.21	2.26577
D6	1584N
D7	1697T
D8	1697T		28.02	0.07		29.57	0.11	-1.55	0.34151
D9	1697T
D10	1697N
D11	1697N		27.21	0.05		25.28	0.11	1.93	3.81055	11.1579
D12	1697N
E1	1700T
E2	1700T		27.04	0.06		28.62	0.21	-1.58	0.334482
E3	1700T
E4	1700N
E5	1700N		28.83	0.08		27.29	0.17	1.54	2.90795	8.69388
E6	1700N
E7	1707T
E8	1707T		32.98	0.15		31.93	0.27	1.05	2.07053
E9	1707T
E10	1707N
E11	1707N		28.24	0.07		27.16	0.03	1.08	2.11404	1.02101
E12	1707N
F1	1711T
F2	1711T		26.81	0.08		30.26	0.3	-3.45	0.0915054
F3	1711T
F4	1711N
F5	1711N		27.73	0.04		26.96	0.04	0.77	1.70527	18.6357
F6	1711N
