# Supplementary material for: MicroRNAs and Their Inhibition in Modulating SLC5A8 Expression in the Context of Papillary Thyroid Carcinoma
Source: Int J Mol Sci. 2025 Aug 15;26(16):7889. doi: 10.3390/ijms26167889 (PMC12386254; doi:10.3390/ijms26167889)
Supplement: Supplementary file 1 [file ijms-26-07889-s001.zip › ijms-3558049-supplementary/Manuscript data/Fig1 data/Data/2013-03-01 HPRT_AIT_NIS (analiza 2024-05-02).xlsx]

## Sheet: Arkusz1
HPRT							AIT							delta Cp	delta mRNA	N/T
		Cp.	średnia	odchylenie	cv				Cp.	średnia	odchylenie	cv
A1	1507T	26.06	26.01	0.06245	0.002401		D1	1507T	25.46	25.52	0.130767	0.0051241		0.49	1.40444
A2	1507T	26.03					D2	1507T	25.43
A3	1507T	25.94					D3	1507T	25.67
A4	1507N	27.12	27.1033	0.145717	0.00537634		D4	1507N	25.56	25.5967	0.0550757	0.00215167		1.50667	2.84153	2.02324
A5	1507N	26.95					D5	1507N	25.66
A6	1507N	27.24					D6	1507N	25.57
A7	1521T	24.75	24.7033	0.0450925	0.00182536		D7	1521T	27.75	27.67	0.0754983	0.00272853		-2.96667	0.127922
A8	1521T	24.66					D8	1521T	27.66
A9	1521T	24.7					D9	1521T	27.6
A10	1521N	27.22	27.1167	0.0896289	0.00330531		D10	1521N	25.52	25.5	0.0264575	0.00103755		1.61667	3.06666	23.9729
A11	1521N	27.06					D11	1521N	25.47
A12	1521N	27.07					D12	1521N	25.51
B1	1531T	24.15	24.0833	0.057735	0.0023973		E1	1531T	25.3	25.23	0.07	0.00277447		-1.14667	0.451668
B2	1531T	24.05					E2	1531T	25.16
B3	1531T	24.05					E3	1531T	25.23
B4	1531N	26.09	26.08	0.01	0.000383436		E4	1531N	25.02	25.0567	0.0321455	0.00128291		1.02333	2.03261	4.50023
B5	1531N	26.08					E5	1531N	25.08
B6	1531N	26.07					E6	1531N	25.07
B7	1534T	26.96	26.99	0.0264575	0.000980271		E7	1534T	24.14	24.1767	0.0404145	0.00167163		2.81333	7.02907
B8	1534T	27.01					E8	1534T	24.22
B9	1534T	27					E9	1534T	24.17
B10	1534N	26.52	26.3767	0.124231	0.00470988		E10	1534N	24.74	24.6433	0.0950438	0.00385678		1.73333	3.32495	0.473029
B11	1534N	26.31					E11	1534N	24.64
B12	1534N	26.3					E12	1534N	24.55
C1	1541T	25.46	25.39	0.0888819	0.00350067		F1	1541T	27.51	27.4333	0.107858	0.00393164		-2.04333	0.242603
C2	1541T	25.42					F2	1541T	27.31
C3	1541T	25.29					F3	1541T	27.48
C4	1541N	30.54	30.55	0.0754983	0.0024713		F4	1541N	29.32	29.2433	0.107858	0.00368829		1.30667	2.47369	10.1965
C5	1541N	30.63					F5	1541N	29.29
C6	1541N	30.48					F6	1541N	29.12
A1	1556T	25.86	26.02	0.144222	0.00554274		D1	1556T	29.87	29.8367	0.0351188	0.00117704		-3.81667	0.070969
A2	1556T	26.14					D2	1556T	29.84
A3	1556T	26.06					D3	1556T	29.8
A4	1556N	27.43	27.2933	0.123423	0.00452211		D4	1556N	26.11	26.1733	0.0550757	0.00210427		1.12	2.17347	30.6256
A5	1556N	27.19					D5	1556N	26.2
A6	1556N	27.26					D6	1556N	26.21
A7	1557T	26.19	26.1367	0.0472582	0.00180812		D7	1557T	27.99	27.91	0.0916515	0.00328382		-1.77333	0.292532
A8	1557T	26.1					D8	1557T	27.93
A9	1557T	26.12					D9	1557T	27.81
A10	1557N	26.49	26.4167	0.080829	0.00305977		D10	1557N	25.89	25.95	0.0556776	0.00214557		0.466667	1.38191	4.72397
A11	1557N	26.43					D11	1557N	25.96
A12	1557N	26.33					D12	1557N	26
B1	1596T	29.68	29.8433	0.165025	0.00552972		E1	1596T	29.35	29.14	0.200749	0.00688911		0.703333	1.62826
B2	1596T	30.01					E2	1596T	28.95
B3	1596T	29.84					E3	1596T	29.12
B4	1596N	33.61	34.11	0.94504	0.0277056		E4	1596N	32.32	32.0733	0.215716	0.00672571		2.03667	4.10296	2.51984
B5	1596N	33.52					E5	1596N	31.98
B6	1596N	35.2					E6	1596N	31.92
B7	1560T	26.15	26.09	0.0655744	0.00251339		E7	1560T	31.55	31.3867	0.336204	0.0107117		-5.29667	0.0254416
B8	1560T	26.1					E8	1560T	31
B9	1560T	26.02					E9	1560T	31.61
B10	1560N	28.06	28.1	0.034641	0.00123278		E10	1560N	26.98	26.9667	0.070946	0.00263088		1.13333	2.19365	86.2229
B11	1560N	28.12					E11	1560N	27.03
B12	1560N	28.12					E12	1560N	26.89
C1	1674T	26.34	26.4333	0.0950438	0.00359561		F1	1674T	25.88	25.9333	0.061101	0.00235608		0.5	1.41421
C2	1674T	26.43					F2	1674T	26
C3	1674T	26.53					F3	1674T	25.92
C4	1674N	36.26	35.7667	0.510816	0.0142819		F4	1674N	35.96	35.8	0.339559	0.00948488		-0.0333333	0.97716	0.690956
C5	1674N	35.24					F5	1674N	35.41
C6	1674N	35.8					F6	1674N	36.03
A1	1584T	28.65	28.67	0.0818535	0.00285502		D1	1584T	27.04	27.0067	0.0493288	0.00182654		1.66333	3.16748
A2	1584T	28.76					D2	1584T	27.03
A3	1584T	28.6					D3	1584T	26.95
A4	1584N	29.83	30.0133	0.171561	0.00571617		D4	1584N	27.24	27.16	0.072111	0.00265505		2.85333	7.22668	2.28153
A5	1584N	30.04					D5	1584N	27.14
A6	1584N	30.17					D6	1584N	27.1
A7	1697T	27.98	28.0233	0.0665833	0.00237599		D7	1697T	29.5	29.57	0.104403	0.00353071		-1.54667	0.3423
A8	1697T	28.1					D8	1697T	29.69
A9	1697T	27.99					D9	1697T	29.52
A10	1697N	27.25	27.21	0.0458258	0.00168415		D10	1697N	25.27	25.2767	0.0057735	0.000228412		1.93333	3.81937	11.1579
A11	1697N	27.22					D11	1697N	25.28
A12	1697N	27.16					D12	1697N	25.28
B1	1700T	27.09	27.0433	0.0568624	0.00210264		E1	1700T	28.84	28.62	0.215174	0.00751832		-1.57667	0.335256
B2	1700T	27.06					E2	1700T	28.41
B3	1700T	26.98					E3	1700T	28.61
B4	1700N	28.75	28.83	0.08544	0.00296358		E4	1700N	27.22	27.2867	0.170098	0.00623374		1.54333	2.91467	8.69388
B5	1700N	28.92					E5	1700N	27.16
B6	1700N	28.82					E6	1700N	27.48
B7	1707T	33.14	32.9767	0.148436	0.00450125		E7	1707T	32.22	31.93	0.268514	0.00840947		1.04667	2.06575
B8	1707T	32.94					E8	1707T	31.88
B9	1707T	32.85					E9	1707T	31.69
B10	1707N	28.29	28.2433	0.0723418	0.00256138		E10	1707N	27.17	27.1567	0.0321455	0.00118371		1.08667	2.12383	1.02811
B11	1707N	28.28					E11	1707N	27.18
B12	1707N	28.16					E12	1707N	27.12
C1	1711T	26.89	26.8033	0.0776745	0.00289794		F1	1711T	30.61	30.2633	0.302875	0.010008		-3.46	0.0908733
C2	1711T	26.78					F2	1711T	30.05
C3	1711T	26.74					F3	1711T	30.13
C4	1711N	27.68	27.7267	0.0416333	0.00150156		F4	1711N	27	26.9633	0.0351188	0.00130247		0.763333	1.69741	18.6788
C5	1711N	27.76					F5	1711N	26.96
C6	1711N	27.74					F6	1711N	26.93
C7	H20						C9	H20	45	44.35	0.919239	0.0207269
C8	H20						C10	H20	43.7
