# Supplementary material for: MicroRNAs and Their Inhibition in Modulating SLC5A8 Expression in the Context of Papillary Thyroid Carcinoma
Source: Int J Mol Sci. 2025 Aug 15;26(16):7889. doi: 10.3390/ijms26167889 (PMC12386254; doi:10.3390/ijms26167889)
Supplement: Supplementary file 1 [file ijms-26-07889-s001.zip › ijms-3558049-supplementary/Manuscript data/Fig1 data/Data/2013-03-01 HPRT_AIT_NIS.xlsx]

## Sheet: Arkusz1
			HPRT										AIT										NIS
						Cp.	średnia	odchylenie	cv							Cp.	średnia	odchylenie	cv							Cp.	średnia	odchylenie	cv
			A1	1507T	Unknown	26.06	26.01	0.06245	0.002401				D1	1507T	Unknown	25.46	25.52	0.130767	0.0051241				G1	1507T	Unknown	32.12	31.7767	0.326548	0.0102763
			A2	1507T	Unknown	26.03							D2	1507T	Unknown	25.43							G2	1507T	Unknown	31.74
			A3	1507T	Unknown	25.94							D3	1507T	Unknown	25.67							G3	1507T	Unknown	31.47
			A4	1507N	Unknown	27.12	27.1033	0.145717	0.00537634				D4	1507N	Unknown	25.56	25.5967	0.0550757	0.00215167				G4	1507N	Unknown	30.34	30.38	0.153948	0.00506741
			A5	1507N	Unknown	26.95							D5	1507N	Unknown	25.66							G5	1507N	Unknown	30.55
			A6	1507N	Unknown	27.24							D6	1507N	Unknown	25.57							G6	1507N	Unknown	30.25
			A7	1521T	Unknown		24.46	#DIV/0!	#DIV/0!				D7	1521T	Unknown	27.75	27.67	0.0754983	0.00272853				G7	1521T	Unknown	32.28	32.45	0.157162	0.00484322
			A8	1521T	Unknown								D8	1521T	Unknown	27.66							G8	1521T	Unknown	32.48
			A9	1521T	Unknown	24.46							D9	1521T	Unknown	27.6							G9	1521T	Unknown	32.59
			A10	1521N	Unknown	27.07	26.9167	0.145717	0.00541362				D10	1521N	Unknown	25.52	25.5	0.0264575	0.00103755				G10	1521N	Unknown	31.75	31.6767	0.306649	0.00968058
			A11	1521N	Unknown	26.78							D11	1521N	Unknown	25.47							G11	1521N	Unknown	31.94
			A12	1521N	Unknown	26.9							D12	1521N	Unknown	25.51							G12	1521N	Unknown	31.34
			B1	1531T	Unknown	24.15	24.0833	0.057735	0.0023973				E1	1531T	Unknown	25.3	25.23	0.07	0.00277447				H1	1531T	Unknown	28.2	28.1167	0.085049	0.00302486
			B2	1531T	Unknown	24.05							E2	1531T	Unknown	25.16							H2	1531T	Unknown	28.03
			B3	1531T	Unknown	24.05							E3	1531T	Unknown	25.23							H3	1531T	Unknown	28.12
			B4	1531N	Unknown	26.09	26.08	0.01	0.000383436				E4	1531N	Unknown	25.02	25.0567	0.0321455	0.00128291				H4	1531N	Unknown	30.71	30.6133	0.0950438	0.00310466
			B5	1531N	Unknown	26.08							E5	1531N	Unknown	25.08							H5	1531N	Unknown	30.52
			B6	1531N	Unknown	26.07							E6	1531N	Unknown	25.07							H6	1531N	Unknown	30.61
			B7	1534T	Unknown	26.96	26.99	0.0264575	0.000980271				E7	1534T	Unknown	24.14	24.1767	0.0404145	0.00167163				H7	1534T	Unknown	31.58	31.4433	0.219621	0.00698466
			B8	1534T	Unknown	27.01							E8	1534T	Unknown	24.22							H8	1534T	Unknown	31.19
			B9	1534T	Unknown	27							E9	1534T	Unknown	24.17							H9	1534T	Unknown	31.56
			B10	1534N	Unknown	26.52	26.3767	0.124231	0.00470988				E10	1534N	Unknown	24.74	24.6433	0.0950438	0.00385678				H10	1534N	Unknown	28.21	28.17	0.0608276	0.00215931
			B11	1534N	Unknown	26.31							E11	1534N	Unknown	24.64							H11	1534N	Unknown	28.1
			B12	1534N	Unknown	26.3							E12	1534N	Unknown	24.55							H12	1534N	Unknown	28.2
			C1	1541T	Unknown	25.46	25.39	0.0888819	0.00350067				F1	1541T	Unknown	27.51	27.4333	0.107858	0.00393164				F7	1541T	Unknown	28.47	28.5	0.0264575	0.000928334
			C2	1541T	Unknown	25.42							F2	1541T	Unknown	27.31							F8	1541T	Unknown	28.51
			C3	1541T	Unknown	25.29							F3	1541T	Unknown	27.48							F9	1541T	Unknown	28.52
			C4	1541N	Unknown	30.54	30.55	0.0754983	0.0024713				F4	1541N	Unknown	29.32	29.2433	0.107858	0.00368829				F10	1541N	Unknown	32.81	32.6667	0.471628	0.0144376
			C5	1541N	Unknown	30.63							F5	1541N	Unknown	29.29							F11	1541N	Unknown	32.14
			C6	1541N	Unknown	30.48							F6	1541N	Unknown	29.12							F12	1541N	Unknown	33.05
			C7	H20	Unknown								C9	H20	Unknown	45	44.35	0.919239	0.0207269				C11	H20	Unknown	38.57	36.815	2.48194	0.0674167
			C8	H20	Unknown								C10	H20	Unknown	43.7							C12	H20	Unknown	35.06
			HPRT										AIT										NIS
						Cp.	średnia	odchylenie	cv							Cp.	średnia	odchylenie	cv							Cp.	średnia	odchylenie	cv
			A1	1556T	Unknown	25.86	26.02	0.144222	0.00554274				D1	1556T	Unknown	29.87	29.8367	0.0351188	0.00117704				G1	1556T	Unknown	31.96	31.9633	0.155027	0.00485015
			A2	1556T	Unknown	26.14							D2	1556T	Unknown	29.84							G2	1556T	Unknown	32.12
			A3	1556T	Unknown	26.06							D3	1556T	Unknown	29.8							G3	1556T	Unknown	31.81
			A4	1556N	Unknown	27.43	27.2933	0.123423	0.00452211				D4	1556N	Unknown	26.11	26.1733	0.0550757	0.00210427				G4	1556N	Unknown	27.57	27.6433	0.0873689	0.00316058
			A5	1556N	Unknown	27.19							D5	1556N	Unknown	26.2							G5	1556N	Unknown	27.62
			A6	1556N	Unknown	27.26							D6	1556N	Unknown	26.21							G6	1556N	Unknown	27.74
			A7	1557T	Unknown	26.19	26.1367	0.0472582	0.00180812				D7	1557T	Unknown	27.99	27.91	0.0916515	0.00328382				G7	1557T	Unknown	31.27	31.3533	0.245832	0.00784069
			A8	1557T	Unknown	26.1							D8	1557T	Unknown	27.93							G8	1557T	Unknown	31.63
			A9	1557T	Unknown	26.12							D9	1557T	Unknown	27.81							G9	1557T	Unknown	31.16
			A10	1557N	Unknown	26.49	26.4167	0.080829	0.00305977				D10	1557N	Unknown	25.89	25.95	0.0556776	0.00214557				G10	1557N	Unknown	30.76	30.62	0.127671	0.00416954
			A11	1557N	Unknown	26.43							D11	1557N	Unknown	25.96							G11	1557N	Unknown	30.59
			A12	1557N	Unknown	26.33							D12	1557N	Unknown	26							G12	1557N	Unknown	30.51
			B1	1596T	Unknown	29.68	29.8433	0.165025	0.00552972				E1	1596T	Unknown	29.35	29.14	0.200749	0.00688911				H1	1596T	Unknown	30.47	30.3333	0.118462	0.00390535
			B2	1596T	Unknown	30.01							E2	1596T	Unknown	28.95							H2	1596T	Unknown	30.26
			B3	1596T	Unknown	29.84							E3	1596T	Unknown	29.12							H3	1596T	Unknown	30.27
			B4	1596N	Unknown	33.61	34.11	0.94504	0.0277056				E4	1596N	Unknown	32.32	32.0733	0.215716	0.00672571				H4	1596N	Unknown	31.01	31.0733	0.183394	0.00590197
			B5	1596N	Unknown	33.52							E5	1596N	Unknown	31.98							H5	1596N	Unknown	31.28
			B6	1596N	Unknown	35.2							E6	1596N	Unknown	31.92							H6	1596N	Unknown	30.93
			B7	1560T	Unknown	26.15	26.09	0.0655744	0.00251339				E7	1560T	Unknown	31.55	31.3867	0.336204	0.0107117				H7	1560T	Unknown	28.65	28.7133	0.0602771	0.00209927
			B8	1560T	Unknown	26.1							E8	1560T	Unknown	31							H8	1560T	Unknown	28.77
			B9	1560T	Unknown	26.02							E9	1560T	Unknown	31.61							H9	1560T	Unknown	28.72
			B10	1560N	Unknown	28.06	28.1	0.034641	0.00123278				E10	1560N	Unknown	26.98	26.9667	0.070946	0.00263088				H10	1560N	Unknown	30.67	30.5867	0.0907377	0.00296658
			B11	1560N	Unknown	28.12							E11	1560N	Unknown	27.03							H11	1560N	Unknown	30.49
			B12	1560N	Unknown	28.12							E12	1560N	Unknown	26.89							H12	1560N	Unknown	30.6
			C1	1674T	Unknown	26.34	26.4333	0.0950438	0.00359561				F1	1674T	Unknown	25.88	25.9333	0.061101	0.00235608				F7	1674T	Unknown	27.29	27.4067	0.265016	0.00966975
			C2	1674T	Unknown	26.43							F2	1674T	Unknown	26							F8	1674T	Unknown	27.71
			C3	1674T	Unknown	26.53							F3	1674T	Unknown	25.92							F9	1674T	Unknown	27.22
			C4	1674N	Unknown	36.26	35.7667	0.510816	0.0142819				F4	1674N	Unknown	35.96	35.8	0.339559	0.00948488				F10	1674N	Unknown	29.77	29.9533	0.208407	0.00695771
			C5	1674N	Unknown	35.24							F5	1674N	Unknown	35.41							F11	1674N	Unknown	30.18
			C6	1674N	Unknown	35.8							F6	1674N	Unknown	36.03							F12	1674N	Unknown	29.91
			C7	H20	Unknown								C9	H20	Unknown								C11	H20	Unknown
			C8	H20	Unknown								C10	H20	Unknown								C12	H20	Unknown
			HPRT										AIT										NIS
						Cp.	średnia	odchylenie	cv							Cp.	średnia	odchylenie	cv							Cp.	średnia	odchylenie	cv
			A1	1584T	Unknown	28.65	28.67	0.0818535	0.00285502				D1	1584T	Unknown	27.04	27.0067	0.0493288	0.00182654				G1	1584T	Unknown	25.44	25.3033	0.228108	0.00901495
			A2	1584T	Unknown	28.76							D2	1584T	Unknown	27.03							G2	1584T	Unknown	25.43
			A3	1584T	Unknown	28.6							D3	1584T	Unknown	26.95							G3	1584T	Unknown	25.04
			A4	1584N	Unknown	29.83	30.0133	0.171561	0.00571617				D4	1584N	Unknown	27.24	27.16	0.072111	0.00265505				G4	1584N	Unknown	25.12	25.2967	0.159478	0.00630432
			A5	1584N	Unknown	30.04							D5	1584N	Unknown	27.14							G5	1584N	Unknown	25.43
			A6	1584N	Unknown	30.17							D6	1584N	Unknown	27.1							G6	1584N	Unknown	25.34
			A7	1697T	Unknown	27.98	28.0233	0.0665833	0.00237599				D7	1697T	Unknown	29.5	29.57	0.104403	0.00353071				G7	1697T	Unknown	26.9	27.0667	0.144684	0.00534545
			A8	1697T	Unknown	28.1							D8	1697T	Unknown	29.69							G8	1697T	Unknown	27.14
			A9	1697T	Unknown	27.99							D9	1697T	Unknown	29.52							G9	1697T	Unknown	27.16
			A10	1697N	Unknown	27.25	27.21	0.0458258	0.00168415				D10	1697N	Unknown	25.27	25.2767	0.0057735	0.000228412				G10	1697N	Unknown	26.53	26.7133	0.162583	0.00608622
			A11	1697N	Unknown	27.22							D11	1697N	Unknown	25.28							G11	1697N	Unknown	26.77
			A12	1697N	Unknown	27.16							D12	1697N	Unknown	25.28							G12	1697N	Unknown	26.84
			B1	1700T	Unknown	27.09	27.0433	0.0568624	0.00210264				E1	1700T	Unknown	28.84	28.62	0.215174	0.00751832				H1	1700T	Unknown	25.45	25.3633	0.0776745	0.00306247
			B2	1700T	Unknown	27.06							E2	1700T	Unknown	28.41							H2	1700T	Unknown	25.34
			B3	1700T	Unknown	26.98							E3	1700T	Unknown	28.61							H3	1700T	Unknown	25.3
			B4	1700N	Unknown	28.75	28.83	0.08544	0.00296358				E4	1700N	Unknown	27.22	27.2867	0.170098	0.00623374				H4	1700N	Unknown	25.64	24.9033	0.74514	0.0299213
			B5	1700N	Unknown	28.92							E5	1700N	Unknown	27.16							H5	1700N	Unknown	24.92
			B6	1700N	Unknown	28.82							E6	1700N	Unknown	27.48							H6	1700N	Unknown	24.15
			B7	1707T	Unknown	33.14	32.9767	0.148436	0.00450125				E7	1707T	Unknown	32.22	31.93	0.268514	0.00840947				H7	1707T	Unknown	29	29.1033	0.651178	0.0223747
			B8	1707T	Unknown	32.94							E8	1707T	Unknown	31.88							H8	1707T	Unknown	28.51
			B9	1707T	Unknown	32.85							E9	1707T	Unknown	31.69							H9	1707T	Unknown	29.8
			B10	1707N	Unknown	28.29	28.2433	0.0723418	0.00256138				E10	1707N	Unknown	27.17	27.1567	0.0321455	0.00118371				H10	1707N	Unknown	29.7	31.3067	1.43723	0.0459081
			B11	1707N	Unknown	28.28							E11	1707N	Unknown	27.18							H11	1707N	Unknown	31.75
			B12	1707N	Unknown	28.16							E12	1707N	Unknown	27.12							H12	1707N	Unknown	32.47
			C1	1711T	Unknown	26.89	26.8033	0.0776745	0.00289794				F1	1711T	Unknown	30.61	30.2633	0.302875	0.010008				F7	1711T	Unknown	25.9	26.0567	0.306649	0.0117685
			C2	1711T	Unknown	26.78							F2	1711T	Unknown	30.05							F8	1711T	Unknown	25.86
			C3	1711T	Unknown	26.74							F3	1711T	Unknown	30.13							F9	1711T	Unknown	26.41
			C4	1711N	Unknown	27.68	27.7267	0.0416333	0.00150156				F4	1711N	Unknown	27	26.9633	0.0351188	0.00130247				F10	1711N	Unknown	24.58	24.61	0.0264575	0.00107507
			C5	1711N	Unknown	27.76							F5	1711N	Unknown	26.96							F11	1711N	Unknown	24.62
			C6	1711N	Unknown	27.74							F6	1711N	Unknown	26.93							F12	1711N	Unknown	24.63
			C7	H2O	Unknown								C9	H2O	Unknown								C11	H20	Unknown
			C8	H2O	Unknown								C10	H2O	Unknown								C12	H20	Unknown
