# Supplementary material for: MicroRNAs and Their Inhibition in Modulating SLC5A8 Expression in the Context of Papillary Thyroid Carcinoma
Source: Int J Mol Sci. 2025 Aug 15;26(16):7889. doi: 10.3390/ijms26167889 (PMC12386254; doi:10.3390/ijms26167889)
Supplement: Supplementary file 1 [file ijms-26-07889-s001.zip › ijms-3558049-supplementary/Manuscript data/Fig1 data/Data/2013-03-04 HPRT AIT (odtworzony 2024-05-02).xlsx]

## Sheet: 2013-03-04
HPRT		Cp	średnia	odchylenie	cv		AIT		Cp	średnia	odchylenie	cv		delta Cp	delta mRNA	N/T
A1	1719T	27.47	27.57	0.132288	0.00479824		C1	1719T	29.56	29.63	0.112694	0.00380338		-2.06	0.239816
A2	1719T	27.72					C2	1719T	29.57
A3	1719T	27.52					C3	1719T	29.76
A4	1719N	28.54	28.5867	0.0568624	0.00198912		C4	1719N	27.23	27.2633	0.0665833	0.00244223		1.32333	2.50244	10.4348
A5	1719N	28.65					C5	1719N	27.34
A6	1719N	28.57					C6	1719N	27.22
							C7	1560T	31.62	31.3267	0.254231	0.00811548
							C8	1560T	31.19
							C9	1560T	31.17
							C10	1560N	27.09	27.2	0.0964365	0.00354546
							C11	1560N	27.24
							C12	1560N	27.27
							D1	1674T	26	25.9967	0.0351188	0.0013509
							D2	1674T	26.03
							D3	1674T	25.96
							D4	1674N	36.43	35.95	0.506853	0.0140988
							D5	1674N	36
							D6	1674N	35.42
							D7	1697T	29.81	29.8733	0.164418	0.00550384
							D8	1697T	29.75
							D9	1697T	30.06
							D10	1697N	25.21	25.3	0.182483	0.00721276
							D11	1697N	25.18
							D12	1697N	25.51
							E1	1700T	31.21	31.4633	0.332616	0.0105715
							E2	1700T	31.34
							E3	1700T	31.84
							E4	1700N	28.63	28.67	0.087178	0.00304074
							E5	1700N	28.61
							E6	1700N	28.77
B1	1707T	34.85	34.58	0.485077	0.0140277		E7	1707T	36.98	36.98	#DIV/0!	#DIV/0!
B2	1707T	34.02					E8	1707T
B3	1707T	34.87					E9	1707T
B4	1707N	27.55	27.6533	0.10504	0.00379845		E10	1707N	29.1	29.1	#DIV/0!	#DIV/0!
B5	1707N	27.65					E11	1707N
B6	1707N	27.76					E12	1707N
							F1	1711T	33.04	33.01	0.31607	0.00957497
							F2	1711T	33.31
							F3	1711T	32.68
							F4	1711N	27.43	27.52	0.147309	0.00535281
							F5	1711N	27.69
							F6	1711N	27.44
H7	H20	Control					H9	H20	Control
H8	H20	Control					H10	H20	Control
A7	1521T	24.75	24.7033	0.0450925	0.00182536
A8	1521T	24.66
A9	1521T	24.7
A10	1521N	27.22	27.1167	0.0896289	0.00330531
A11	1521N	27.06
A12	1521N	27.07
B7	1596T	29.51	29.2133	0.305341	0.0104521
B8	1596T	29.23
B9	1596T	28.9
B10	1596N	32.89	33.0767	0.22053	0.00666723
B11	1596N	33.32
B12	1596N	33.02
NIS
F7	1719T	29.44	29.2833	0.146401	0.00499947
F8	1719T	29.15
F9	1719T	29.26
F10	1719N	28.82	28.83	0.0556776	0.00193124
F11	1719N	28.78
F12	1719N	28.89
G1	1541T	28.9	29	0.0888819	0.00306489
G2	1541T	29.03
G3	1541T	29.07
G4	1541N	33.92	33.9967	0.273191	0.00803582
G5	1541N	34.3
G6	1541N	33.77
G7	1557T	31.61	31.4867	0.172143	0.00546718
G8	1557T	31.29
G9	1557T	31.56
G10	1557N	31.28	30.9567	0.282194	0.00911577
G11	1557N	30.76
G12	1557N	30.83
H1	1700T	27.42	27.2633	0.171561	0.00629275
H2	1700T	27.08
H3	1700T	27.29
H4	1700N	26.17	26.24	0.0655744	0.00249902
H5	1700N	26.25
H6	1700N	26.3
H11	H20	Control
H12	H20	Control

## Sheet: odtworzony błędnie
HPRT		Cp	Cp śr.	SD	CV		AIT		Cp	Cp śr.	SD	CV		delta Cp	delta mRNA	N/T
A1	1719T	27.47					C1	1719T	29.56
A2	1719T	27.72	27.57	0.132288	0.00479824		C2	1719T	29.57	29.63	0.112694	0.00380338		-2.06	0.239816
A3	1719T	27.52					C3	1719T	29.76
A4	1719N	28.54					C4	1719N	27.23
A5	1719N	28.65	28.5867	0.0568624	0.00198912		C5	1719N	27.34	27.2633	0.0665833	0.00244223		1.32333	2.50244	10.4348
A6	1719N	28.57					C6	1719N	27.22
E1	1700T	31.21					H1	1700T	27.42
E2	1700T	31.34	31.4633	0.332616	0.0105715		H2	1700T	27.08	27.2633	0.171561	0.00629275		4.2	18.3792
E3	1700T	31.84					H3	1700T	27.29
E4	1700N	28.63					H4	1700N	26.17
E5	1700N	28.61	28.67	0.087178	0.00304074		H5	1700N	26.25	26.24	0.0655744	0.00249902		2.43	5.38893	0.293209
E6	1700N	28.77					H6	1700N	26.3
H7	H20	Control					H10	H20	Control
H8	H20	Control					H11	H20	Control
H9	H20	Control					H12	H20	Control
							NIS?
A1	1719T	27.47					F7	1719T	29.44
A2	1719T	27.72	27.57	0.132288	0.00479824		F8	1719T	29.15	29.2833	0.146401	0.00499947		-1.71333	0.304955
A3	1719T	27.52					F9	1719T	29.26
A4	1719N	28.54					F10	1719N	28.82
A5	1719N	28.65	28.5867	0.0568624	0.00198912		F11	1719N	28.78	28.83	0.0556776	0.00193124		-0.243333	0.844791	2.77022
A6	1719N	28.57					F12	1719N	28.89

## Sheet: Arkusz2
A7	1521T	24.75
A8	1521T	24.66
A9	1521T	24.7
A10	1521N	27.22
A11	1521N	27.06
A12	1521N	27.07
B7	1596T	29.51
B8	1596T	29.23
B9	1596T	28.9
B10	1596N	32.89
B11	1596N	33.32
B12	1596N	33.02
C7	1560T	31.62
C8	1560T	31.19
C9	1560T	31.17
C10	1560N	27.09
C11	1560N	27.24
C12	1560N	27.27
D1	1674T	26
D2	1674T	26.03
D3	1674T	25.96
D4	1674N	36.43
D5	1674N	36
D6	1674N	35.42
D7	1697T	29.81
D8	1697T	29.75
D9	1697T	30.06
D10	1697N	25.21
D11	1697N	25.18
D12	1697N	25.51
F1	1711T	33.04
F2	1711T	33.31
F3	1711T	32.68
F4	1711N	27.43
F5	1711N	27.69
F6	1711N	27.44
G1	1541T	28.9
G2	1541T	29.03
G3	1541T	29.07
G4	1541N	33.92
G5	1541N	34.3
G6	1541N	33.77
G7	1557T	31.61
G8	1557T	31.29
G9	1557T	31.56
G10	1557N	31.28
G11	1557N	30.76
G12	1557N	30.83
