# Supplementary material for: MicroRNAs and Their Inhibition in Modulating SLC5A8 Expression in the Context of Papillary Thyroid Carcinoma
Source: Int J Mol Sci. 2025 Aug 15;26(16):7889. doi: 10.3390/ijms26167889 (PMC12386254; doi:10.3390/ijms26167889)
Supplement: Supplementary file 1 [file ijms-26-07889-s001.zip › ijms-3558049-supplementary/Manuscript data/Fig1 data/Data/2013-03-04 HPRT_AIT_NIS.xlsx]

## Sheet: Arkusz1
	HPRT							AIT							NIS
			Cp.	średnia	odchylenie	cv				Cp.	średnia	odchylenie	cv				Cp.	średnia	odchylenie	cv
	A1	1507T	26.06	26.01	0.06245	0.002401		D1	1507T	25.46	25.52	0.130767	0.0051241		G1	1507T	32.12	31.7767	0.326548	0.0102763					Cp				NIS			AIT
	A2	1507T	26.03					D2	1507T	25.43					G2	1507T	31.74								HPRT	AIT	NIS		D	wynik		D	wynik
	A3	1507T	25.94					D3	1507T	25.67					G3	1507T	31.47							1507T	26.01	25.52	31.7767					-0.49	1.40444
	A4	1507N	27.12	27.1033	0.145717	0.00537634		D4	1507N	25.56	25.5967	0.0550757	0.00215167		G4	1507N	30.34	30.38	0.153948	0.00506741				1507N	27.1033	25.5967	30.38					-1.50667	2.84153
	A5	1507N	26.95					D5	1507N	25.66					G5	1507N	30.55							1521T	24.46	27.67	32.45
	A6	1507N	27.24					D6	1507N	25.57					G6	1507N	30.25							1521N	26.9167	25.5	31.6767
	A7	1521T		24.46				D7	1521T	27.75	27.67	0.0754983	0.00272853		G7	1521T	32.28	32.45	0.157162	0.00484322				1531T	24.0833	25.23	28.1167					1.14667	0.451668
	A8	1521T						D8	1521T	27.66					G8	1521T	32.48							1531N	26.08	25.0567	30.6133					-1.02333	2.03261
	A9	1521T	24.46					D9	1521T	27.6					G9	1521T	32.59							1534T	26.99	24.1767	31.4433		4.45333	0.0456471		-2.81333	7.02907
	A10	1521N	27.07	26.9167	0.145717	0.00541362		D10	1521N	25.52	25.5	0.0264575	0.00103755		G10	1521N	31.75	31.6767	0.306649	0.00968058				1534N	26.3767	24.6433	28.17		1.79333	0.288505		-1.73333	3.32495
	A11	1521N	26.78					D11	1521N	25.47					G11	1521N	31.94							1541T	25.39	27.4333	28.5		3.11	0.115824		2.04333	0.242603
	A12	1521N	26.9					D12	1521N	25.51					G12	1521N	31.34							1541N	30.55	29.2433	32.6667		2.11667	0.230579		-1.30667	2.47369
	B1	1531T	24.15	24.0833	0.057735	0.0023973		E1	1531T	25.3	25.23	0.07	0.00277447		H1	1531T	28.2	28.1167	0.085049	0.00302486
	B2	1531T	24.05					E2	1531T	25.16					H2	1531T	28.03
	B3	1531T	24.05					E3	1531T	25.23					H3	1531T	28.12
	B4	1531N	26.09	26.08	0.01	0.000383436		E4	1531N	25.02	25.0567	0.0321455	0.00128291		H4	1531N	30.71	30.6133	0.0950438	0.00310466
	B5	1531N	26.08					E5	1531N	25.08					H5	1531N	30.52
	B6	1531N	26.07					E6	1531N	25.07					H6	1531N	30.61
	B7	1534T	26.96	26.99	0.0264575	0.000980271		E7	1534T	24.14	24.1767	0.0404145	0.00167163		H7	1534T	31.58	31.4433	0.219621	0.00698466
	B8	1534T	27.01					E8	1534T	24.22					H8	1534T	31.19
	B9	1534T	27					E9	1534T	24.17					H9	1534T	31.56
	B10	1534N	26.52	26.3767	0.124231	0.00470988		E10	1534N	24.74	24.6433	0.0950438	0.00385678		H10	1534N	28.21	28.17	0.0608276	0.00215931
	B11	1534N	26.31					E11	1534N	24.64					H11	1534N	28.1
	B12	1534N	26.3					E12	1534N	24.55					H12	1534N	28.2
	C1	1541T	25.46	25.39	0.0888819	0.00350067		F1	1541T	27.51	27.4333	0.107858	0.00393164		F7	1541T	28.47	28.5	0.0264575	0.000928334
	C2	1541T	25.42					F2	1541T	27.31					F8	1541T	28.51
	C3	1541T	25.29					F3	1541T	27.48					F9	1541T	28.52
	C4	1541N	30.54	30.55	0.0754983	0.0024713		F4	1541N	29.32	29.2433	0.107858	0.00368829		F10	1541N	32.81	32.6667	0.471628	0.0144376
	C5	1541N	30.63					F5	1541N	29.29					F11	1541N	32.14
	C6	1541N	30.48					F6	1541N	29.12					F12	1541N	33.05
	C7	H20						C9	H20	45	44.35	0.919239	0.0207269		C11	H20	38.57	36.815	2.48194	0.0674167
	C8	H20						C10	H20	43.7					C12	H20	35.06
	HPRT							AIT							NIS
			Cp.	średnia	odchylenie	cv				Cp.	średnia	odchylenie	cv				Cp.	średnia	odchylenie	cv
	A1	1556T	25.86	26.02	0.144222	0.00554274		D1	1556T	29.87	29.8367	0.0351188	0.00117704		G1	1556T	31.96	31.9633	0.155027	0.00485015
	A2	1556T	26.14					D2	1556T	29.84					G2	1556T	32.12
	A3	1556T	26.06					D3	1556T	29.8					G3	1556T	31.81
	A4	1556N	27.43	27.2933	0.123423	0.00452211		D4	1556N	26.11	26.1733	0.0550757	0.00210427		G4	1556N	27.57	27.6433	0.0873689	0.00316058
	A5	1556N	27.19					D5	1556N	26.2					G5	1556N	27.62
	A6	1556N	27.26					D6	1556N	26.21					G6	1556N	27.74
	A7	1557T	26.19	26.1367	0.0472582	0.00180812		D7	1557T	27.99	27.91	0.0916515	0.00328382		G7	1557T	31.27	31.3533	0.245832	0.00784069
	A8	1557T	26.1					D8	1557T	27.93					G8	1557T	31.63
	A9	1557T	26.12					D9	1557T	27.81					G9	1557T	31.16
	A10	1557N	26.49	26.4167	0.080829	0.00305977		D10	1557N	25.89	25.95	0.0556776	0.00214557		G10	1557N	30.76	30.62	0.127671	0.00416954
	A11	1557N	26.43					D11	1557N	25.96					G11	1557N	30.59
	A12	1557N	26.33					D12	1557N	26					G12	1557N	30.51							Cp				NIS			AIT
	B1	1596T	29.68	29.8433	0.165025	0.00552972		E1	1596T	29.35	29.14	0.200749	0.00688911		H1	1596T	30.47	30.3333	0.118462	0.00390535				HPRT	AIT	NIS		D	wynik		D	wynik
	B2	1596T	30.01					E2	1596T	28.95					H2	1596T	30.26						1556T	26.02	29.8367	31.9633					3.81667	0.070969
	B3	1596T	29.84					E3	1596T	29.12					H3	1596T	30.27						1556N	27.2933	26.1733	27.6433					-1.12	2.17347
	B4	1596N	33.61	34.11	0.94504	0.0277056		E4	1596N	32.32	32.0733	0.215716	0.00672571		H4	1596N	31.01	31.0733	0.183394	0.00590197			1557T	26.1367	27.91	31.3533					1.77333	0.292532
	B5	1596N	33.52					E5	1596N	31.98					H5	1596N	31.28						1557N	26.4167	25.95	30.62					-0.466667	1.38191
	B6	1596N	35.2					E6	1596N	31.92					H6	1596N	30.93						1596T	29.8433	29.14	30.3333		0.49	0.712025		-0.703333	1.62826
	B7	1560T	26.15	26.09	0.0655744	0.00251339		E7	1560T	31.55	31.3867	0.336204	0.0107117		H7	1560T	28.65	28.7133	0.0602771	0.00209927			1596N	34.11	32.0733	31.0733		-3.03667	8.20593		-2.03667	4.10296
	B8	1560T	26.1					E8	1560T	31					H8	1560T	28.77						1560T	26.09	31.3867	28.7133
	B9	1560T	26.02					E9	1560T	31.61					H9	1560T	28.72						1560N	28.1	26.9667	30.5867
	B10	1560N	28.06	28.1	0.034641	0.00123278		E10	1560N	26.98	26.9667	0.070946	0.00263088		H10	1560N	30.67	30.5867	0.0907377	0.00296658			1674T	26.4333	25.9333	27.4067		0.973333	0.509328
	B11	1560N	28.12					E11	1560N	27.03					H11	1560N	30.49						1674N	35.7667	35.8	29.9533		-5.81333	56.2325
	B12	1560N	28.12					E12	1560N	26.89					H12	1560N	30.6
	C1	1674T	26.34	26.4333	0.0950438	0.00359561		F1	1674T	25.88	25.9333	0.061101	0.00235608		F7	1674T	27.29	27.4067	0.265016	0.00966975
	C2	1674T	26.43					F2	1674T	26					F8	1674T	27.71
	C3	1674T	26.53					F3	1674T	25.92					F9	1674T	27.22
	C4	1674N	36.26	35.7667	0.510816	0.0142819		F4	1674N	35.96	35.8	0.339559	0.00948488		F10	1674N	29.77	29.9533	0.208407	0.00695771
	C5	1674N	35.24					F5	1674N	35.41					F11	1674N	30.18
	C6	1674N	35.8					F6	1674N	36.03					F12	1674N	29.91
	C7	H20						C9	H20						C11	H20
	C8	H20						C10	H20						C12	H20
	HPRT							AIT							NIS										Cp				NIS			AIT
			Cp.	średnia	odchylenie	cv				Cp.	średnia	odchylenie	cv				Cp.	średnia	odchylenie	cv					HPRT	AIT	NIS		D	wynik		D	wynik
	A1	1584T	28.65	28.67	0.0818535	0.00285502		D1	1584T	27.04	27.0067	0.0493288	0.00182654		G1	1584T	25.44	25.3033	0.228108	0.00901495				1584T	28.67	27.0067	25.3033		-3.36667	10.315		-1.66333	3.16748
	A2	1584T	28.76					D2	1584T	27.03					G2	1584T	25.43							1584N	30.0133	27.16	25.2967		-4.71667	26.2941		-2.85333	7.22668
	A3	1584T	28.6					D3	1584T	26.95					G3	1584T	25.04							1697T	28.0233	29.57	27.0667		-0.956667	1.94082
	A4	1584N	29.83	30.0133	0.171561	0.00571617		D4	1584N	27.24	27.16	0.072111	0.00265505		G4	1584N	25.12	25.2967	0.159478	0.00630432				1697N	27.21	25.2767	26.7133		-0.496667	1.41095
	A5	1584N	30.04					D5	1584N	27.14					G5	1584N	25.43							1700T	27.0433	28.62	25.3633		-1.68	3.20428
	A6	1584N	30.17					D6	1584N	27.1					G6	1584N	25.34							1700N	28.83	27.2867	24.9033		-3.92667	15.207
	A7	1697T	27.98	28.0233	0.0665833	0.00237599		D7	1697T	29.5	29.57	0.104403	0.00353071		G7	1697T	26.9	27.0667	0.144684	0.00534545				1707T	32.9767	31.93	29.1033
	A8	1697T	28.1					D8	1697T	29.69					G8	1697T	27.14							1707N	28.2433	27.1567	31.3067
	A9	1697T	27.99					D9	1697T	29.52					G9	1697T	27.16							1711T	26.8033	30.2633	26.0567		-0.746667	1.67791
	A10	1697N	27.25	27.21	0.0458258	0.00168415		D10	1697N	25.27	25.2767	0.0057735	0.000228412		G10	1697N	26.53	26.7133	0.162583	0.00608622				1711N	27.7267	26.9633	24.61		-3.11667	8.67381
	A11	1697N	27.22					D11	1697N	25.28					G11	1697N	26.77
	A12	1697N	27.16					D12	1697N	25.28					G12	1697N	26.84
	B1	1700T	27.09	27.0433	0.0568624	0.00210264		E1	1700T	28.84	28.62	0.215174	0.00751832		H1	1700T	25.45	25.3633	0.0776745	0.00306247
	B2	1700T	27.06					E2	1700T	28.41					H2	1700T	25.34
	B3	1700T	26.98					E3	1700T	28.61					H3	1700T	25.3
	B4	1700N	28.75	28.83	0.08544	0.00296358		E4	1700N	27.22	27.2867	0.170098	0.00623374		H4	1700N	25.64	24.9033	0.74514	0.0299213
	B5	1700N	28.92					E5	1700N	27.16					H5	1700N	24.92
	B6	1700N	28.82					E6	1700N	27.48					H6	1700N	24.15
	B7	1707T	33.14	32.9767	0.148436	0.00450125		E7	1707T	32.22	31.93	0.268514	0.00840947		H7	1707T	29	29.1033	0.651178	0.0223747
	B8	1707T	32.94					E8	1707T	31.88					H8	1707T	28.51
	B9	1707T	32.85					E9	1707T	31.69					H9	1707T	29.8
	B10	1707N	28.29	28.2433	0.0723418	0.00256138		E10	1707N	27.17	27.1567	0.0321455	0.00118371		H10	1707N	29.7	31.3067	1.43723	0.0459081
	B11	1707N	28.28					E11	1707N	27.18					H11	1707N	31.75
	B12	1707N	28.16					E12	1707N	27.12					H12	1707N	32.47
	C1	1711T	26.89	26.8033	0.0776745	0.00289794		F1	1711T	30.61	30.2633	0.302875	0.010008		F7	1711T	25.9	26.0567	0.306649	0.0117685
	C2	1711T	26.78					F2	1711T	30.05					F8	1711T	25.86
	C3	1711T	26.74					F3	1711T	30.13					F9	1711T	26.41
	C4	1711N	27.68	27.7267	0.0416333	0.00150156		F4	1711N	27	26.9633	0.0351188	0.00130247		F10	1711N	24.58	24.61	0.0264575	0.00107507
	C5	1711N	27.76					F5	1711N	26.96					F11	1711N	24.62
	C6	1711N	27.74					F6	1711N	26.93					F12	1711N	24.63
	C7	H2O						C9	H2O						C11	H20
	C8	H2O						C10	H2O						C12	H20

## Sheet: Arkusz2
HPRT				średnia	odchylenie	cv
A1	1719T	Unknown	27.47	27.57	0.132288	0.00479824
A2	1719T	Unknown	27.72
A3	1719T	Unknown	27.52
A4	1719N	Unknown	28.54	28.5867	0.0568624	0.00198912
A5	1719N	Unknown	28.65
A6	1719N	Unknown	28.57
A7	1521T	Unknown	24.75	24.7033	0.0450925	0.00182536
A8	1521T	Unknown	24.66
A9	1521T	Unknown	24.7
A10	1521N	Unknown	27.22	27.1167	0.0896289	0.00330531
A11	1521N	Unknown	27.06
A12	1521N	Unknown	27.07
B1	1707T	Unknown	34.85	34.58	0.485077	0.0140277
B2	1707T	Unknown	34.02
B3	1707T	Unknown	34.87
B4	1707N	Unknown	27.55	27.6533	0.10504	0.00379845
B5	1707N	Unknown	27.65
B6	1707N	Unknown	27.76
B7	1596T	Unknown	29.51	29.2133	0.305341	0.0104521
B8	1596T	Unknown	29.23
B9	1596T	Unknown	28.9
B10	1596N	Unknown	32.89	33.0767	0.22053	0.00666723
B11	1596N	Unknown	33.32
B12	1596N	Unknown	33.02
H7	H20	Negative	Control
H8	H20	Negative	Control
AIT
C1	1719T	Unknown	29.56	29.63	0.112694	0.00380338
C2	1719T	Unknown	29.57
C3	1719T	Unknown	29.76
C4	1719N	Unknown	27.23	27.2633	0.0665833	0.00244223
C5	1719N	Unknown	27.34
C6	1719N	Unknown	27.22
C7	1560T	Unknown	31.62	31.3267	0.254231	0.00811548
C8	1560T	Unknown	31.19
C9	1560T	Unknown	31.17
C10	1560N	Unknown	27.09	27.2	0.0964365	0.00354546
C11	1560N	Unknown	27.24
C12	1560N	Unknown	27.27
D1	1674T	Unknown	26	25.9967	0.0351188	0.0013509
D2	1674T	Unknown	26.03
D3	1674T	Unknown	25.96
D4	1674N	Unknown	36.43	35.95	0.506853	0.0140988
D5	1674N	Unknown	36							1707N
D6	1674N	Unknown	35.42							1707T	1707T
D7	1697T	Unknown	29.81	29.8733	0.164418	0.00550384				1596T
D8	1697T	Unknown	29.75							1560N
D9	1697T	Unknown	30.06							1674N
D10	1697N	Unknown	25.21	25.3	0.182483	0.00721276				1700T
D11	1697N	Unknown	25.18
D12	1697N	Unknown	25.51
E1	1700T	Unknown	31.21	31.4633	0.332616	0.0105715
E2	1700T	Unknown	31.34
E3	1700T	Unknown	31.84
E4	1700N	Unknown	28.63	28.67	0.087178	0.00304074
E5	1700N	Unknown	28.61
E6	1700N	Unknown	28.77
E7	1707T	Unknown	36.98	36.98	#DIV/0!	#DIV/0!
E8	1707T	Unknown
E9	1707T	Unknown
E10	1707N	Unknown	29.1	29.1	#DIV/0!	#DIV/0!
E11	1707N	Unknown
E12	1707N	Unknown
F1	1711T	Unknown	33.04	33.01	0.31607	0.00957497
F2	1711T	Unknown	33.31
F3	1711T	Unknown	32.68
F4	1711N	Unknown	27.43	27.52	0.147309	0.00535281
F5	1711N	Unknown	27.69
F6	1711N	Unknown	27.44
H9	H20	Negative	Control
H10	H20	Negative	Control
NIS
F7	1719T	Unknown	29.44	29.2833	0.146401	0.00499947
F8	1719T	Unknown	29.15
F9	1719T	Unknown	29.26
F10	1719N	Unknown	28.82	28.83	0.0556776	0.00193124
F11	1719N	Unknown	28.78
F12	1719N	Unknown	28.89
G1	1541T	Unknown	28.9	29	0.0888819	0.00306489
G2	1541T	Unknown	29.03
G3	1541T	Unknown	29.07
G4	1541N	Unknown	33.92	33.9967	0.273191	0.00803582
G5	1541N	Unknown	34.3
G6	1541N	Unknown	33.77
G7	1557T	Unknown	31.61	31.4867	0.172143	0.00546718
G8	1557T	Unknown	31.29
G9	1557T	Unknown	31.56
G10	1557N	Unknown	31.28	30.9567	0.282194	0.00911577
G11	1557N	Unknown	30.76
G12	1557N	Unknown	30.83
H1	1700T	Unknown	27.42	27.2633	0.171561	0.00629275
H2	1700T	Unknown	27.08
H3	1700T	Unknown	27.29
H4	1700N	Unknown	26.17	26.24	0.0655744	0.00249902
H5	1700N	Unknown	26.25
H6	1700N	Unknown	26.3
H11	H20	Negative	Control
H12	H20	Negative	Control
