# Supplementary material for: MicroRNAs and Their Inhibition in Modulating SLC5A8 Expression in the Context of Papillary Thyroid Carcinoma
Source: Int J Mol Sci. 2025 Aug 15;26(16):7889. doi: 10.3390/ijms26167889 (PMC12386254; doi:10.3390/ijms26167889)
Supplement: Supplementary file 1 [file ijms-26-07889-s001.zip › ijms-3558049-supplementary/Manuscript data/Fig1 data/Data/2013-03-11 HPRT AIT 1560, 1674, 1707, 1711.xlsx]

## Sheet: Arkusz1
HPRT		Cp	Cp śr.	SD	CV		AIT		Cp	Cp śr.	SD	CV		delta Cp	delta mRNA	N/T
D4	1707T	35.67					D10	1707T	35.65
D5	1707T	35.99	35.1833	1.13143	0.0321581		D11	1707T	35.26	35.7167	0.49339	0.013814		-0.533333	0.690956
D6	1707T	33.89					D12	1707T	36.24
E4	1707N	26.85					E10	1707N	26.66
E5	1707N	26.98	26.7567	0.281839	0.0105334		E11	1707N	27.3	27.1367	0.419563	0.0154611		-0.38	0.768438	1.11214
E6	1707N	26.44					E12	1707N	27.45
D1	1560T	25.96					D7	1560T	30.68
D2	1560T	25.76	25.5567	0.534821	0.0209269		D8	1560T	30.98	30.8633	0.160728	0.00520772		-5.30667	0.0252659
D3	1560T	24.95					D9	1560T	30.93
E1	1560N	26.97					E7	1560N	26.62
E2	1560N	26.62	26.75	0.191572	0.00716159		E8	1560N	26.81	26.7933	0.16563	0.00618177		-0.0433333	0.97041	38.408
E3	1560N	26.66					E9	1560N	26.95
F1	1674T	26.05					F7	1674T	25.49
F2	1674T	26.14	25.92	0.306431	0.0118222		F8	1674T	26.3	26.01	0.451331	0.0173522		-0.09	0.939523
F3	1674T	25.57					F9	1674T	26.24
G1	1674N	34.55					G7	1674N	37.12
G2	1674N	36.91	35.3667	1.33732	0.0378131		G8	1674N	37.59	36.81	0.97278	0.026427		-1.44333	0.367717	0.391387
G3	1674N	34.64					G9	1674N	35.72
F4	1711T	25.61					F10	1711T	33
F5	1711T	25.71	25.6033	0.110151	0.00430223		F11	1711T	33.17	33.15	0.141067	0.00425543		-7.54667	0.00534844
F6	1711T	25.49					F12	1711T	33.28
G4	1711N	27.03					G10	1711N	27.57
G5	1711N	27.49	27.11	0.346987	0.0127992		G11	1711N	27.22	27.6767	0.518298	0.0187269		-0.566667	0.675175	126.238
G6	1711N	26.81					G12	1711N	28.24
H4	K-	Control	36.67				H10	RT-	Control	36.77
H5	K-	Control					H11	RT-	Control
H6	K-	Control					H12	RT-	Control	42
