# Supplementary material for: MicroRNAs and Their Inhibition in Modulating SLC5A8 Expression in the Context of Papillary Thyroid Carcinoma
Source: Int J Mol Sci. 2025 Aug 15;26(16):7889. doi: 10.3390/ijms26167889 (PMC12386254; doi:10.3390/ijms26167889)
Supplement: Supplementary file 1 [file ijms-26-07889-s001.zip › ijms-3558049-supplementary/Manuscript data/Fig1 data/Data/2013-03-11 HPRT NIS AIT (przeliczony 2024-04-29).xlsx]

## Sheet: Arkusz1
	HPRT	Cp	Średnia	SD	CV%			NIS		Średnia	SD	CV%
A1	1507T	26.49					A7	1507T	32.68
B1	1507T	26.16	25.98	0.619919	0.0238614		B7	1507T	32.89	32.53	0.453982	0.0139558
C1	1507T	25.29					C7	1507T	32.02
A2	1507N	26.94					A8	1507N	31.48
B2	1507N	26.98	26.84	0.208806	0.00777966		B8	1507N	31.2	30.8767	0.814637	0.0263836
C2	1507N	26.6					C8	1507N	29.95
A3	1531T	24.61					A9	1531T	29.43
B3	1531T	25.27	24.5267	0.78831	0.032141		B9	1531T	29.06	29.1133	0.293655	0.0100866
C3	1531T	23.7					C9	1531T	28.85
A4	1531N	26.54					A10	1531N	31.84
B4	1531N	26.33	26.2667	0.309892	0.0117979		B10	1531N	32.04	31.8733	0.152753	0.00479249
C4	1531N	25.93					C10	1531N	31.74
A5	1556T	26.59					A11	1556T	32.78
B5	1556T	25.97	25.78	0.919837	0.0356803		B11	1556T	32.47	32.56	0.191572	0.00588367
C5	1556T	24.78					C11	1556T	32.43
A6	1556N	26.02					A12	1556N	27.92
B6	1556N	26.05	25.97	0.113578	0.00437344		B12	1556N	27.33	27.4	0.488774	0.0178385
C6	1556N	25.84					C12	1556N	26.95
	HPRT		Średnia	SD	CV%			AIT		Średnia	SD	CV%		delta Cp	delta mRNA	T/N
D1	1560T	25.96					D7	1560T	30.68
D2	1560T	25.76	25.5567	0.534821	0.0209269		D8	1560T	30.98	30.8633	0.160728	0.00520772		5.30667	0.0252659
D3	1560T	24.95					D9	1560T	30.93
E1	1560N	26.97					E7	1560N	26.62
E2	1560N	26.62	26.75	0.191572	0.00716159		E8	1560N	26.81	26.7933	0.16563	0.00618177		0.0433333	0.97041	0.0260363
E3	1560N	26.66					E9	1560N	26.95
F1	1674T	26.05					F7	1674T	25.49
F2	1674T	26.14	25.92	0.306431	0.0118222		F8	1674T	26.3	26.01	0.451331	0.0173522		0.09	0.939523
F3	1674T	25.57					F9	1674T	26.24
G1	1674N	34.55					G7	1674N	37.12
G2	1674N	36.91	35.3667	1.33732	0.0378131		G8	1674N	37.59	36.81	0.97278	0.026427		1.44333	0.367717	2.55502
G3	1674N	34.64					G9	1674N	35.72
H1	1700T	26.8					H7	1700T	31.81
H2	1700T	26.81	26.7	0.181934	0.00681401		H8	1700T	32.8	32.1433	0.568712	0.017693
H3	1700T	26.49					H9	1700T	31.82
D4	1707T	35.67					D10	1707T	35.65
D5	1707T	35.99	35.1833	1.13143	0.0321581		D11	1707T	35.26	35.7167	0.49339	0.013814		0.533333	0.690956
D6	1707T	33.89					D12	1707T	36.24
E4	1707N	26.85					E10	1707N	26.66
E5	1707N	26.98	26.7567	0.281839	0.0105334		E11	1707N	27.3	27.1367	0.419563	0.0154611		0.38	0.768438	0.899171
E6	1707N	26.44					E12	1707N	27.45
F4	1711T	25.61					F10	1711T	33
F5	1711T	25.71	25.6033	0.110151	0.00430223		F11	1711T	33.17	33.15	0.141067	0.00425543		7.54667	0.00534844
F6	1711T	25.49					F12	1711T	33.28
G4	1711N	27.03					G10	1711N	27.57
G5	1711N	27.49	27.11	0.346987	0.0127992		G11	1711N	27.22	27.6767	0.518298	0.0187269		0.566667	0.675175	0.00792156
G6	1711N	26.81					G12	1711N	28.24
H4	K-	36.67				HPRT	H10	RT-	36.77
H5	K-					NIS	H11	RT-
H6	K-					AIT	H12	RT-	42
