# Supplementary material for: MicroRNAs and Their Inhibition in Modulating SLC5A8 Expression in the Context of Papillary Thyroid Carcinoma
Source: Int J Mol Sci. 2025 Aug 15;26(16):7889. doi: 10.3390/ijms26167889 (PMC12386254; doi:10.3390/ijms26167889)
Supplement: Supplementary file 1 [file ijms-26-07889-s001.zip › ijms-3558049-supplementary/Manuscript data/Fig1 data/Data/2013-03-11_zbiorczy HPRT NIS AIT.xls]

## Sheet: Arkusz1
	HPRT	Cp	Średnia	SD	CV%			NIS		Średnia	SD	CV%
A1	1507T	26.49					A7	1507T	32.68
B1	1507T	26.16	25.98	0.619919	0.0238614		B7	1507T	32.89	32.53	0.453982	0.0139558
C1	1507T	25.29					C7	1507T	32.02
A2	1507N	26.94					A8	1507N	31.48
B2	1507N	26.98	26.84	0.208806	0.00777966		B8	1507N	31.2	30.8767	0.814637	0.0263836
C2	1507N	26.6					C8	1507N	29.95
A3	1531T	24.61					A9	1531T	29.43
B3	1531T	25.27	24.5267	0.78831	0.032141		B9	1531T	29.06	29.1133	0.293655	0.0100866
C3	1531T	23.7					C9	1531T	28.85
A4	1531N	26.54					A10	1531N	31.84
B4	1531N	26.33	26.2667	0.309892	0.0117979		B10	1531N	32.04	31.8733	0.152753	0.00479249
C4	1531N	25.93					C10	1531N	31.74
A5	1556T	26.59					A11	1556T	32.78
B5	1556T	25.97	25.78	0.919837	0.0356803		B11	1556T	32.47	32.56	0.191572	0.00588367
C5	1556T	24.78					C11	1556T	32.43
A6	1556N	26.02					A12	1556N	27.92
B6	1556N	26.05	25.97	0.113578	0.00437344		B12	1556N	27.33	27.4	0.488774	0.0178385
C6	1556N	25.84					C12	1556N	26.95
	HPRT		Średnia	SD	CV%			AIT		Średnia	SD	CV%
D1	1560T	25.96					D7	1560T	30.68
D2	1560T	25.76	25.5567	0.534821	0.0209269		D8	1560T	30.98	30.8633	0.160728	0.00520772
D3	1560T	24.95					D9	1560T	30.93
E1	1560N	26.97					E7	1560N	26.62
E2	1560N	26.62	26.75	0.191572	0.00716159		E8	1560N	26.81	26.7933	0.16563	0.00618177
E3	1560N	26.66					E9	1560N	26.95
F1	1674T	26.05					F7	1674T	25.49
F2	1674T	26.14	25.92	0.306431	0.0118222		F8	1674T	26.3	26.01	0.451331	0.0173522
F3	1674T	25.57					F9	1674T	26.24
G1	1674N	34.55					G7	1674N	37.12
G2	1674N	36.91	35.3667	1.33732	0.0378131		G8	1674N	37.59	36.81	0.97278	0.026427
G3	1674N	34.64					G9	1674N	35.72
H1	1700T	26.8					H7	1700T	31.81
H2	1700T	26.81	26.7	0.181934	0.00681401		H8	1700T	32.8	32.1433	0.568712	0.017693
H3	1700T	26.49					H9	1700T	31.82
D4	1707T	35.67					D10	1707T	35.65
D5	1707T	35.99	35.1833	1.13143	0.0321581		D11	1707T	35.26	35.7167	0.49339	0.013814
D6	1707T	33.89					D12	1707T	36.24
E4	1707N	26.85					E10	1707N	26.66
E5	1707N	26.98	26.7567	0.281839	0.0105334		E11	1707N	27.3	27.1367	0.419563	0.0154611
E6	1707N	26.44					E12	1707N	27.45
F4	1711T	25.61					F10	1711T	33
F5	1711T	25.71	25.6033	0.110151	0.00430223		F11	1711T	33.17	33.15	0.141067	0.00425543
F6	1711T	25.49					F12	1711T	33.28
G4	1711N	27.03					G10	1711N	27.57
G5	1711N	27.49	27.11	0.346987	0.0127992		G11	1711N	27.22	27.6767	0.518298	0.0187269
G6	1711N	26.81					G12	1711N	28.24
H4	K-	36.67				HPRT	H10	RT-	36.77
H5	K-					NIS	H11	RT-
H6	K-					AIT	H12	RT-	42

## Sheet: Arkusz2
Ze starych wyników:
HPRT										AIT
			Cp.	średnia	odchylenie	cv							Cp.	średnia	odchylenie	cv	delta Cp	delta mRNA	T/N
A1	1507T	Unknown	26.06	26.01	0.06245	0.002401				D1	1507T	Unknown	25.46	25.52	0.130767	0.0051241	0.49	1.40444
A2	1507T	Unknown	26.03							D2	1507T	Unknown	25.43
A3	1507T	Unknown	25.94							D3	1507T	Unknown	25.67
A4	1507N	Unknown	27.12	27.1033	0.145717	0.00537634				D4	1507N	Unknown	25.56	25.5967	0.0550757	0.00215167	1.50667	2.84153	0.494257
A5	1507N	Unknown	26.95							D5	1507N	Unknown	25.66
A6	1507N	Unknown	27.24							D6	1507N	Unknown	25.57
A7	1521T	Unknown	24.75	24.7033	0.0450925	0.00182536				D7	1521T	Unknown	27.75	27.67	0.0754983	0.00272853	-2.96667	0.127922
A8	1521T	Unknown	24.66							D8	1521T	Unknown	27.66
A9	1521T	Unknown	24.7							D9	1521T	Unknown	27.6
A10	1521N	Unknown	27.22	27.1167	0.0896289	0.00330531				D10	1521N	Unknown	25.52	25.5	0.0264575	0.00103755	1.61667	3.06666	0.0417137
A11	1521N	Unknown	27.06							D11	1521N	Unknown	25.47
A12	1521N	Unknown	27.07							D12	1521N	Unknown	25.51
B1	1531T	Unknown	24.15	24.0833	0.057735	0.0023973				E1	1531T	Unknown	25.3	25.23	0.07	0.00277447	-1.14667	0.451668
B2	1531T	Unknown	24.05							E2	1531T	Unknown	25.16
B3	1531T	Unknown	24.05							E3	1531T	Unknown	25.23
B4	1531N	Unknown	26.09	26.08	0.01	0.000383436				E4	1531N	Unknown	25.02	25.0567	0.0321455	0.00128291	1.02333	2.03261	0.222211
B5	1531N	Unknown	26.08							E5	1531N	Unknown	25.08
B6	1531N	Unknown	26.07							E6	1531N	Unknown	25.07
B7	1534T	Unknown	26.96	26.99	0.0264575	0.000980271				E7	1534T	Unknown	24.14	24.1767	0.0404145	0.00167163	2.81333	7.02907
B8	1534T	Unknown	27.01							E8	1534T	Unknown	24.22
B9	1534T	Unknown	27							E9	1534T	Unknown	24.17
B10	1534N	Unknown	26.52	26.3767	0.124231	0.00470988				E10	1534N	Unknown	24.74	24.6433	0.0950438	0.00385678	1.73333	3.32495	2.11404
B11	1534N	Unknown	26.31							E11	1534N	Unknown	24.64
B12	1534N	Unknown	26.3							E12	1534N	Unknown	24.55
C1	1541T	Unknown	25.46	25.39	0.0888819	0.00350067				F1	1541T	Unknown	27.51	27.4333	0.107858	0.00393164	-2.04333	0.242603
C2	1541T	Unknown	25.42							F2	1541T	Unknown	27.31
C3	1541T	Unknown	25.29							F3	1541T	Unknown	27.48
C4	1541N	Unknown	30.54	30.55	0.0754983	0.0024713				F4	1541N	Unknown	29.32	29.2433	0.107858	0.00368829	1.30667	2.47369	0.098073
C5	1541N	Unknown	30.63							F5	1541N	Unknown	29.29
C6	1541N	Unknown	30.48							F6	1541N	Unknown	29.12
C7	H20	Unknown								C9	H20	Unknown	45	44.35	0.919239	0.0207269	-44.35	4.45984e-14
C8	H20	Unknown								C10	H20	Unknown	43.7
HPRT										AIT
			Cp.	średnia	odchylenie	cv							Cp.	średnia	odchylenie	cv
A1	1556T	Unknown	25.86	26.02	0.144222	0.00554274				D1	1556T	Unknown	29.87	29.8367	0.0351188	0.00117704	-3.81667	0.070969
A2	1556T	Unknown	26.14							D2	1556T	Unknown	29.84
A3	1556T	Unknown	26.06							D3	1556T	Unknown	29.8
A4	1556N	Unknown	27.43	27.2933	0.123423	0.00452211				D4	1556N	Unknown	26.11	26.1733	0.0550757	0.00210427	1.12	2.17347	0.0326524
A5	1556N	Unknown	27.19							D5	1556N	Unknown	26.2
A6	1556N	Unknown	27.26							D6	1556N	Unknown	26.21
A7	1557T	Unknown	26.19	26.1367	0.0472582	0.00180812				D7	1557T	Unknown	27.99	27.91	0.0916515	0.00328382	-1.77333	0.292532
A8	1557T	Unknown	26.1							D8	1557T	Unknown	27.93
A9	1557T	Unknown	26.12							D9	1557T	Unknown	27.81
A10	1557N	Unknown	26.49	26.4167	0.080829	0.00305977				D10	1557N	Unknown	25.89	25.95	0.0556776	0.00214557	0.466667	1.38191	0.211686
A11	1557N	Unknown	26.43							D11	1557N	Unknown	25.96
A12	1557N	Unknown	26.33							D12	1557N	Unknown	26
B7	1560T	Unknown	26.15	26.09	0.0655744	0.00251339				E7	1560T	Unknown	31.55	31.3867	0.336204	0.0107117	-5.29667	0.0254416
B8	1560T	Unknown	26.1							E8	1560T	Unknown	31
B9	1560T	Unknown	26.02							E9	1560T	Unknown	31.61
E1	1560N	Unknown	26.71	26.6533	0.051316	0.00192531				E7	1560N	Unknown	26.97	27.0467	0.0680686	0.00251671	-0.393333	0.761368
E2	1560N	Unknown	26.61							E8	1560N	Unknown	27.07
E3	1560N	Unknown	26.64							E9	1560N	Unknown	27.1
A1	1584T	Unknown	28.65	28.67	0.0818535	0.00285502				D1	1584T	Unknown	27.04	27.0067	0.0493288	0.00182654	1.66333	3.16748
A2	1584T	Unknown	28.76							D2	1584T	Unknown	27.03
A3	1584T	Unknown	28.6							D3	1584T	Unknown	26.95
A4	1584N	Unknown	29.83	30.0133	0.171561	0.00571617				D4	1584N	Unknown	27.24	27.16	0.072111	0.00265505	2.85333	7.22668	0.438303
A5	1584N	Unknown	30.04							D5	1584N	Unknown	27.14
A6	1584N	Unknown	30.17							D6	1584N	Unknown	27.1
B1	1596T	Unknown	29.68	29.8433	0.165025	0.00552972				E1	1596T	Unknown	29.35	29.14	0.200749	0.00688911	0.703333	1.62826
B2	1596T	Unknown	30.01							E2	1596T	Unknown	28.95
B3	1596T	Unknown	29.84							E3	1596T	Unknown	29.12
B4	1596N	Unknown	33.61	34.11	0.94504	0.0277056				E4	1596N	Unknown	32.32	32.0733	0.215716	0.00672571	2.03667	4.10296	0.39685
B5	1596N	Unknown	33.52							E5	1596N	Unknown	31.98
B6	1596N	Unknown	35.2							E6	1596N	Unknown	31.92
C1	1674T	Unknown	25.99	26	0.0360555	0.00138675				F1	1674T	Unknown	27.08	27.19	0.0984886	0.00362224	-1.19	0.438303
C2	1674T	Unknown	26.04							F2	1674T	Unknown	27.27
C3	1674T	Unknown	25.97							F3	1674T	Unknown	27.22
C4	1674N	Unknown	36.26	35.7667	0.510816	0.0142819				F4	1674N	Unknown	35.96	35.8	0.339559	0.00948488	-0.0333333	0.97716
C5	1674N	Unknown	35.24							F5	1674N	Unknown	35.41
C6	1674N	Unknown	35.8							F6	1674N	Unknown	36.03
C7	H20	Unknown								C9	H20	Unknown
C8	H20	Unknown								C10	H20	Unknown
HPRT										AIT
			Cp.	średnia	odchylenie	cv							Cp.	średnia	odchylenie	cv
A7	1697T	Unknown	27.98	28.0233	0.0665833	0.00237599				D7	1697T	Unknown	29.5	29.57	0.104403	0.00353071	-1.54667	0.3423
A8	1697T	Unknown	28.1							D8	1697T	Unknown	29.69
A9	1697T	Unknown	27.99							D9	1697T	Unknown	29.52
A10	1697N	Unknown	27.25	27.21	0.0458258	0.00168415				D10	1697N	Unknown	25.27	25.2767	0.0057735	0.000228412	1.93333	3.81937
A11	1697N	Unknown	27.22							D11	1697N	Unknown	25.28
A12	1697N	Unknown	27.16							D12	1697N	Unknown	25.28
B1	1700T	Unknown	27.09	27.0433	0.0568624	0.00210264				E1	1700T	Unknown	28.84	28.62	0.215174	0.00751832	-1.57667	0.335256
B2	1700T	Unknown	27.06							E2	1700T	Unknown	28.41
B3	1700T	Unknown	26.98							E3	1700T	Unknown	28.61
B4	1700N	Unknown	28.64	28.3733	0.244404	0.00861386				E4	1700N	Unknown	28.96	28.99	0.043589	0.00150359	-0.616667	0.652176
B5	1700N	Unknown	28.32							E5	1700N	Unknown	28.97
B6	1700N	Unknown	28.16							E6	1700N	Unknown	29.04
B7	1707T	Unknown	32.63	32.68	0.0866025	0.00265002				E7	1707T	Unknown	32.22	31.93	0.268514	0.00840947	0.75	1.68179
B8	1707T	Unknown	32.78							E8	1707T	Unknown	31.88
B9	1707T	Unknown	32.63							E9	1707T	Unknown	31.69
B10	1707N	Unknown	26.7	26.5733	0.111505	0.00419612				E10	1707N	Unknown	27.34	27.2367	0.0929157	0.00341142	-0.663333	0.631418
B11	1707N	Unknown	26.49							E11	1707N	Unknown	27.21
B12	1707N	Unknown	26.53							E12	1707N	Unknown	27.16
C1	1711T	Unknown	26.89	26.8033	0.0776745	0.00289794				F1	1711T	Unknown	30.61	30.2633	0.302875	0.010008	-3.46	0.0908733
C2	1711T	Unknown	26.78							F2	1711T	Unknown	30.05
C3	1711T	Unknown	26.74							F3	1711T	Unknown	30.13
C4	1711N	Unknown	26.5	26.43	0.112694	0.00426388				F4	1711N	Unknown	27.79	27.8333	0.102144	0.00366983	-1.40333	0.378055
C5	1711N	Unknown	26.49							F5	1711N	Unknown	27.95
C6	1711N	Unknown	26.3							F6	1711N	Unknown	27.76
C7	H2O	Unknown								C9	H2O	Unknown
C8	H2O	Unknown								C10	H2O	Unknown
A1	1719T	Unknown	27.47	27.57	0.132288	0.00479824				C1	1719T	Unknown	29.56	29.63	0.112694	0.00380338	-2.06	0.239816
A2	1719T	Unknown	27.72							C2	1719T	Unknown	29.57
A3	1719T	Unknown	27.52							C3	1719T	Unknown	29.76
A4	1719N	Unknown	28.54	28.5867	0.0568624	0.00198912				C4	1719N	Unknown	27.23	27.2633	0.0665833	0.00244223	1.32333	2.50244	0.095833
A5	1719N	Unknown	28.65							C5	1719N	Unknown	27.34
A6	1719N	Unknown	28.57							C6	1719N	Unknown	27.22
A1	1674T	Unknown	26.5	26.4267	0.118462	0.00448268				E1	1674T	Unknown	26.83	26.7833	0.0503322	0.00187924	-0.356667	0.780967
A2	1674T	Unknown	26.49							E2	1674T	Unknown	26.79
A3	1674T	Unknown	26.29							E3	1674T	Unknown	26.73
B1	1674N	Unknown	38.82	38.24	0.79019	0.020664				F1	1674N	Unknown	40.53	41.2133	1.22712	0.0297749	-2.97333	0.127332	6.13331
B2	1674N	Unknown	38.56							F2	1674N	Unknown	42.63
B3	1674N	Unknown	37.34							F3	1674N	Unknown	40.48
C1	1697T	Unknown	28.65	28.6633	0.080829	0.00281995				G1	1697T	Unknown	31.89	32.0533	0.165025	0.00514846	-3.39	0.0953912
C2	1697T	Unknown	28.59							G2	1697T	Unknown	32.05
C3	1697T	Unknown	28.75							G3	1697T	Unknown	32.22
D1	1697N	Unknown	26.96	26.8733	0.0960902	0.00357567				H1	1697N	Unknown	25.92	25.8833	0.0635085	0.00245365	0.99	1.98618	0.0480273
D2	1697N	Unknown	26.89							H2	1697N	Unknown	25.81
D3	1697N	Unknown	26.77							H3	1697N	Unknown	25.92
H4	RT-	Negative								H6	RT-	Negative
H5	K-	Negative	>50							H7	K-	Negative

## Sheet: Arkusz3
para	Cp śr	delta mRNA	T/N
1507T	25.52	1.40444
1507N	25.5967	2.84153	0.494257
1521T	27.67	0.127922
1521N	25.5	3.06666	0.0417137
1531T	25.23	0.451668
1531N	25.0567	2.03261	0.222211
1534T	24.1767	7.02907
1534N	24.6433	3.32495	2.11404
1541T	27.4333	0.242603
1541N	29.2433	2.47369	0.098073
1556T	29.8367	0.070969
1556N	26.1733	2.17347	0.0326524
1557T	27.91	0.292532
1557N	25.95	1.38191	0.211686
1560T	31.3867	0.0254416
1560N	27.0467	0.761368
1584T	27.0067	3.16748
1584N	27.16	7.22668	0.438303
1596T	29.14	1.62826
1596N	32.0733	4.10296	0.39685
1674T	27.19	0.438303
1674N	35.8	0.97716
1697T	29.57	0.3423
1697N	25.2767	3.81937
1700T	28.62	0.335256
1700N	28.99	0.652176
1707T	31.93	1.68179
1707N	27.2367	0.631418
1711T	30.2633	0.0908733
1711N	27.8333	0.378055
1719T	29.63	0.239816
1719N	27.2633	2.50244	0.095833

## Sheet: Arkusz4
para	T/N
1507N	0.494257
1521N	0.0417137
1531N	0.222211
1534N	2.11404
1541N	0.098073
1556N	0.0326524
1557N	0.211686
1584N	0.438303
1596N	0.39685
1697N	0.0480273
1719N	0.095833

## Sheet: Arkusz5
HPRT										AIT
			Cp.	średnia	odchylenie	cv							Cp.	średnia	odchylenie	cv	delta Cp	delta mRNA	T/N
A1	1507T	Unknown	26.06	26.01	0.06245	0.002401				D1	1507T	Unknown	25.46	25.52	0.130767	0.0051241	0.49	1.40444
A2	1507T	Unknown	26.03							D2	1507T	Unknown	25.43
A3	1507T	Unknown	25.94							D3	1507T	Unknown	25.67
A4	1507N	Unknown	27.12	27.1033	0.145717	0.00537634				D4	1507N	Unknown	25.56	25.5967	0.0550757	0.00215167	1.50667	2.84153	0.494257
A5	1507N	Unknown	26.95							D5	1507N	Unknown	25.66
A6	1507N	Unknown	27.24							D6	1507N	Unknown	25.57
A7	1521T	Unknown	24.75	24.7033	0.0450925	0.00182536				D7	1521T	Unknown	27.75	27.67	0.0754983	0.00272853	-2.96667	0.127922
A8	1521T	Unknown	24.66							D8	1521T	Unknown	27.66
A9	1521T	Unknown	24.7							D9	1521T	Unknown	27.6
A10	1521N	Unknown	27.22	27.1167	0.0896289	0.00330531				D10	1521N	Unknown	25.52	25.5	0.0264575	0.00103755	1.61667	3.06666	0.0417137
A11	1521N	Unknown	27.06							D11	1521N	Unknown	25.47
A12	1521N	Unknown	27.07							D12	1521N	Unknown	25.51
B1	1531T	Unknown	24.15	24.0833	0.057735	0.0023973				E1	1531T	Unknown	25.3	25.23	0.07	0.00277447	-1.14667	0.451668
B2	1531T	Unknown	24.05							E2	1531T	Unknown	25.16
B3	1531T	Unknown	24.05							E3	1531T	Unknown	25.23
B4	1531N	Unknown	26.09	26.08	0.01	0.000383436				E4	1531N	Unknown	25.02	25.0567	0.0321455	0.00128291	1.02333	2.03261	0.222211
B5	1531N	Unknown	26.08							E5	1531N	Unknown	25.08
B6	1531N	Unknown	26.07							E6	1531N	Unknown	25.07
B7	1534T	Unknown	26.96	26.99	0.0264575	0.000980271				E7	1534T	Unknown	24.14	24.1767	0.0404145	0.00167163	2.81333	7.02907
B8	1534T	Unknown	27.01							E8	1534T	Unknown	24.22
B9	1534T	Unknown	27							E9	1534T	Unknown	24.17
B10	1534N	Unknown	26.52	26.3767	0.124231	0.00470988				E10	1534N	Unknown	24.74	24.6433	0.0950438	0.00385678	1.73333	3.32495	2.11404
B11	1534N	Unknown	26.31							E11	1534N	Unknown	24.64
B12	1534N	Unknown	26.3							E12	1534N	Unknown	24.55
C1	1541T	Unknown	25.46	25.39	0.0888819	0.00350067				F1	1541T	Unknown	27.51	27.4333	0.107858	0.00393164	-2.04333	0.242603
C2	1541T	Unknown	25.42							F2	1541T	Unknown	27.31
C3	1541T	Unknown	25.29							F3	1541T	Unknown	27.48
C4	1541N	Unknown	30.54	30.55	0.0754983	0.0024713				F4	1541N	Unknown	29.32	29.2433	0.107858	0.00368829	1.30667	2.47369	0.098073
C5	1541N	Unknown	30.63							F5	1541N	Unknown	29.29
C6	1541N	Unknown	30.48							F6	1541N	Unknown	29.12
C7	H20	Unknown								C9	H20	Unknown	45	44.35	0.919239	0.0207269	-44.35	4.45984e-14
C8	H20	Unknown								C10	H20	Unknown	43.7
A1	1556T	Unknown	25.86	26.02	0.144222	0.00554274				D1	1556T	Unknown	29.87	29.8367	0.0351188	0.00117704	-3.81667	0.070969
A2	1556T	Unknown	26.14							D2	1556T	Unknown	29.84
A3	1556T	Unknown	26.06							D3	1556T	Unknown	29.8
A4	1556N	Unknown	27.43	27.2933	0.123423	0.00452211				D4	1556N	Unknown	26.11	26.1733	0.0550757	0.00210427	1.12	2.17347	0.0326524
A5	1556N	Unknown	27.19							D5	1556N	Unknown	26.2
A6	1556N	Unknown	27.26							D6	1556N	Unknown	26.21
A7	1557T	Unknown	26.19	26.1367	0.0472582	0.00180812				D7	1557T	Unknown	27.99	27.91	0.0916515	0.00328382	-1.77333	0.292532
A8	1557T	Unknown	26.1							D8	1557T	Unknown	27.93
A9	1557T	Unknown	26.12							D9	1557T	Unknown	27.81
A10	1557N	Unknown	26.49	26.4167	0.080829	0.00305977				D10	1557N	Unknown	25.89	25.95	0.0556776	0.00214557	0.466667	1.38191	0.211686
A11	1557N	Unknown	26.43							D11	1557N	Unknown	25.96
A12	1557N	Unknown	26.33							D12	1557N	Unknown	26
B7	1560T	Unknown	26.15	26.09	0.0655744	0.00251339				E7	1560T	Unknown	31.55	31.3867	0.336204	0.0107117	-5.29667	0.0254416
B8	1560T	Unknown	26.1							E8	1560T	Unknown	31
B9	1560T	Unknown	26.02							E9	1560T	Unknown	31.61
E1	1560N	Unknown	26.71	26.6533	0.051316	0.00192531				E7	1560N	Unknown	26.97	27.0467	0.0680686	0.00251671	-0.393333	0.761368
E2	1560N	Unknown	26.61							E8	1560N	Unknown	27.07
E3	1560N	Unknown	26.64							E9	1560N	Unknown	27.1
A1	1584T	Unknown	28.65	28.67	0.0818535	0.00285502				D1	1584T	Unknown	27.04	27.0067	0.0493288	0.00182654	1.66333	3.16748
A2	1584T	Unknown	28.76							D2	1584T	Unknown	27.03
A3	1584T	Unknown	28.6							D3	1584T	Unknown	26.95
A4	1584N	Unknown	29.83	30.0133	0.171561	0.00571617				D4	1584N	Unknown	27.24	27.16	0.072111	0.00265505	2.85333	7.22668	0.438303
A5	1584N	Unknown	30.04							D5	1584N	Unknown	27.14
A6	1584N	Unknown	30.17							D6	1584N	Unknown	27.1
B1	1596T	Unknown	29.68	29.8433	0.165025	0.00552972				E1	1596T	Unknown	29.35	29.14	0.200749	0.00688911	0.703333	1.62826
B2	1596T	Unknown	30.01							E2	1596T	Unknown	28.95
B3	1596T	Unknown	29.84							E3	1596T	Unknown	29.12
B4	1596N	Unknown	33.61	34.11	0.94504	0.0277056				E4	1596N	Unknown	32.32	32.0733	0.215716	0.00672571	2.03667	4.10296	0.39685
B5	1596N	Unknown	33.52							E5	1596N	Unknown	31.98
B6	1596N	Unknown	35.2							E6	1596N	Unknown	31.92
C1	1674T	Unknown	25.99	26	0.0360555	0.00138675				F1	1674T	Unknown	27.08	27.19	0.0984886	0.00362224	-1.19	0.438303
C2	1674T	Unknown	26.04							F2	1674T	Unknown	27.27
C3	1674T	Unknown	25.97							F3	1674T	Unknown	27.22
C4	1674N	Unknown	36.26	35.7667	0.510816	0.0142819				F4	1674N	Unknown	35.96	35.8	0.339559	0.00948488	-0.0333333	0.97716
C5	1674N	Unknown	35.24							F5	1674N	Unknown	35.41
C6	1674N	Unknown	35.8							F6	1674N	Unknown	36.03
A7	1697T	Unknown	27.98	28.0233	0.0665833	0.00237599				D7	1697T	Unknown	29.5	29.57	0.104403	0.00353071	-1.54667	0.3423
A8	1697T	Unknown	28.1							D8	1697T	Unknown	29.69
A9	1697T	Unknown	27.99							D9	1697T	Unknown	29.52
A10	1697N	Unknown	27.25	27.21	0.0458258	0.00168415				D10	1697N	Unknown	25.27	25.2767	0.0057735	0.000228412	1.93333	3.81937
A11	1697N	Unknown	27.22							D11	1697N	Unknown	25.28
A12	1697N	Unknown	27.16							D12	1697N	Unknown	25.28
B1	1700T	Unknown	27.09	27.0433	0.0568624	0.00210264				E1	1700T	Unknown	28.84	28.62	0.215174	0.00751832	-1.57667	0.335256
B2	1700T	Unknown	27.06							E2	1700T	Unknown	28.41
B3	1700T	Unknown	26.98							E3	1700T	Unknown	28.61
B4	1700N	Unknown	28.64	28.3733	0.244404	0.00861386				E4	1700N	Unknown	28.96	28.99	0.043589	0.00150359	-0.616667	0.652176
B5	1700N	Unknown	28.32							E5	1700N	Unknown	28.97
B6	1700N	Unknown	28.16							E6	1700N	Unknown	29.04
B7	1707T	Unknown	32.63	32.68	0.0866025	0.00265002				E7	1707T	Unknown	32.22	31.93	0.268514	0.00840947	0.75	1.68179
B8	1707T	Unknown	32.78							E8	1707T	Unknown	31.88
B9	1707T	Unknown	32.63							E9	1707T	Unknown	31.69
B10	1707N	Unknown	26.7	26.5733	0.111505	0.00419612				E10	1707N	Unknown	27.34	27.2367	0.0929157	0.00341142	-0.663333	0.631418
B11	1707N	Unknown	26.49							E11	1707N	Unknown	27.21
B12	1707N	Unknown	26.53							E12	1707N	Unknown	27.16
C1	1711T	Unknown	26.89	26.8033	0.0776745	0.00289794				F1	1711T	Unknown	30.61	30.2633	0.302875	0.010008	-3.46	0.0908733
C2	1711T	Unknown	26.78							F2	1711T	Unknown	30.05
C3	1711T	Unknown	26.74							F3	1711T	Unknown	30.13
C4	1711N	Unknown	26.5	26.43	0.112694	0.00426388				F4	1711N	Unknown	27.79	27.8333	0.102144	0.00366983	-1.40333	0.378055
C5	1711N	Unknown	26.49							F5	1711N	Unknown	27.95
C6	1711N	Unknown	26.3							F6	1711N	Unknown	27.76
A1	1719T	Unknown	27.47	27.57	0.132288	0.00479824				C1	1719T	Unknown	29.56	29.63	0.112694	0.00380338	-2.06	0.239816
A2	1719T	Unknown	27.72							C2	1719T	Unknown	29.57
A3	1719T	Unknown	27.52							C3	1719T	Unknown	29.76
A4	1719N	Unknown	28.54	28.5867	0.0568624	0.00198912				C4	1719N	Unknown	27.23	27.2633	0.0665833	0.00244223	1.32333	2.50244	0.095833
A5	1719N	Unknown	28.65							C5	1719N	Unknown	27.34
A6	1719N	Unknown	28.57							C6	1719N	Unknown	27.22
A1	1674T	Unknown	26.5	26.4267	0.118462	0.00448268				E1	1674T	Unknown	26.83	26.7833	0.0503322	0.00187924	-0.356667	0.780967
A2	1674T	Unknown	26.49							E2	1674T	Unknown	26.79
A3	1674T	Unknown	26.29							E3	1674T	Unknown	26.73
B1	1674N	Unknown	38.82	38.24	0.79019	0.020664				F1	1674N	Unknown	40.53	41.2133	1.22712	0.0297749	-2.97333	0.127332	6.13331
B2	1674N	Unknown	38.56							F2	1674N	Unknown	42.63
B3	1674N	Unknown	37.34							F3	1674N	Unknown	40.48
C1	1697T	Unknown	28.65	28.6633	0.080829	0.00281995				G1	1697T	Unknown	31.89	32.0533	0.165025	0.00514846	-3.39	0.0953912
C2	1697T	Unknown	28.59							G2	1697T	Unknown	32.05
C3	1697T	Unknown	28.75							G3	1697T	Unknown	32.22
D1	1697N	Unknown	26.96	26.8733	0.0960902	0.00357567				H1	1697N	Unknown	25.92	25.8833	0.0635085	0.00245365	0.99	1.98618	0.0480273
D2	1697N	Unknown	26.89							H2	1697N	Unknown	25.81
D3	1697N	Unknown	26.77							H3	1697N	Unknown	25.92
