# Supplementary material for: MicroRNAs and Their Inhibition in Modulating SLC5A8 Expression in the Context of Papillary Thyroid Carcinoma
Source: Int J Mol Sci. 2025 Aug 15;26(16):7889. doi: 10.3390/ijms26167889 (PMC12386254; doi:10.3390/ijms26167889)
Supplement: Supplementary file 1 [file ijms-26-07889-s001.zip › ijms-3558049-supplementary/Manuscript data/Fig1 data/Data/2013-05-07 HPRT AIT 1674, 1697.xlsx]

## Sheet: 2013-05-07
HPRT			Ct śr.	SD	CV%		AIT			Ct śr.	SD	CV%		delta Ct	delta mRNA	N/T
A1,	1674T		26.43	0.12	0.0045403		E1,	1674T		26.78	0.05	0.00186706		-0.35	0.784584
B1,	1674N		38.24	0.79	0.020659		F1,	1674N		41.21	1.23	0.0298471		-2.97	0.127627	0.162668
C1,	1697T		28.66	0.08	0.00279135		G1,	1697T		32.05	0.16	0.0049922		-3.39	0.0953912
D1,	1697N		26.87	0.1	0.00372162		H1,	1697N		25.88	0.06	0.00231839		0.99	1.98618	20.8215
