# Supplementary material for: MicroRNAs and Their Inhibition in Modulating SLC5A8 Expression in the Context of Papillary Thyroid Carcinoma
Source: Int J Mol Sci. 2025 Aug 15;26(16):7889. doi: 10.3390/ijms26167889 (PMC12386254; doi:10.3390/ijms26167889)
Supplement: Supplementary file 1 [file ijms-26-07889-s001.zip › ijms-3558049-supplementary/Manuscript data/Fig1 data/Data/2013-06-18 HPRT AIT BIRC5 1501-1778.xlsx]

## Sheet: Arkusz1
HPRT		Cp	Śr Cp	SD	CV%		BIRC5		Cp	Śr Cp	SD	CV%		delta Cp	delta mRNA	BIRC5 T/N
A1	1501T	26.01					A4	1501T	29.6
A2	1501T	26.04	26.0467	0.0404145	0.00155162		A5	1501T	29.98	29.6867	0.261024	0.00879262		-3.64	0.0802141
A3	1501T	26.09					A6	1501T	29.48
B1	1501N	25.96					B4	1501N	29.94
B2	1501N	26.02	25.96	0.06	0.00231125		B5	1501N	30.11	29.9933	0.10116	0.00337275		-4.03333	0.0610725	1.31342
B3	1501N	25.9					B6	1501N	29.93
C1	1531T	23.74					C4	1531T	28.52
C2	1531T	23.77	23.7533	0.0152753	0.000643078		C5	1531T	28.61	28.5767	0.0493288	0.00172619		-4.82333	0.0353209
C3	1531T	23.75					C6	1531T	28.6
D1	1531N	25.55					D4	1531N	32.06
D2	1531N	25.52	25.5533	0.0351188	0.00137434		D5	1531N	31.89	32.0933	0.221886	0.00691377		-6.54	0.0107464	3.28676
D3	1531N	25.59					D6	1531N	32.33
E1	1534T	26.78					E4	1534T	34.15
E2	1534T	26.7	26.7233	0.0493288	0.00184591		E5	1534T	34.64	34.34	0.262869	0.00765489		-7.61667	0.00509513
E3	1534T	26.69					E6	1534T	34.23
F1	1534N	25.62					F4	1534N	33.51
F2	1534N	25.68	25.62	0.06	0.00234192		F5	1534N	33.47	33.2833	0.358515	0.0107716		-7.66333	0.00493295	1.03288
F3	1534N	25.56					F6	1534N	32.87
G1	1691T	31.99					G4	1691T	32.68
G2	1691T	32.25	32.1033	0.133167	0.00414806		G5	1691T	32.03	32.4567	0.369639	0.0113887		-0.353333	0.782773
G3	1691T	32.07					G6	1691T	32.66
H1	1691N	26.61					H4	1691N	34.06
H2	1691N	26.6	26.6167	0.0208167	0.000782091		H5	1691N	33.21	33.6233	0.42548	0.0126543		-7.00667	0.00777648	100.659
H3	1691N	26.64					H6	1691N	33.6
A7	1778T	25.79					B7	1778N	25.84
A8	1778T	25.79	25.8133	0.0404145	0.00156565		B8	1778N	25.85	25.8267	0.0321455	0.00124466		-0.0133333	0.990801
A9	1778T	25.86					B9	1778N	25.79
A10	1778T	29.52					B10	1778N	30.91
A11	1778T	29.56	29.5233	0.0351188	0.00118953		B11	1778N	30.99	31.13	0.314325	0.0100972		-1.60667	0.328356	3.01746
A12	1778T	29.49					B12	1778N	31.49
C7	K-	Control
C8	K-	Control	36.81
HPRT			Śr Cp	SD	CV%		AIT			Śr Cp	SD	CV%		delta Cp	delta mRNA	AIT T/N
A7	1534T	28.28					A10	1534T	25.68
A8	1534T	28.68	28.49	0.200749	0.00704628		A11	1534T	25.75	25.7067	0.0378594	0.00147275		2.78333	6.88441
A9	1534T	28.51					A12	1534T	25.69
B7	1534N	27.47					B10	1534N	25.68
B8	1534N	27.3	27.4267	0.111505	0.00406556		B11	1534N	25.74	25.6867	0.0503322	0.00195947		1.74	3.34035	2.06098
B9	1534N	27.51					B12	1534N	25.64
C7	1691T	32.1					C10	1691T	32.45
C8	1691T	31.8	32.14	0.361663	0.0112527		C11	1691T	32.01	32.07	0.353836	0.0110332		0.07	1.04972
C9	1691T	32.52					C12	1691T	31.75
D7	1691N	28.46					D10	1691N	27.18
D8	1691N	28.27	28.3467	0.100167	0.00353363		D11	1691N	27.65	27.52	0.297153	0.0107977		0.826667	1.77358	0.591862
D9	1691N	28.31					D12	1691N	27.73
E7	1778T	27.67					E10	1778T	27.66
E8	1778T	27.75	27.7033	0.0416333	0.00150283		E11	1778T	27.62	27.6233	0.0351188	0.00127135		0.08	1.05702
E9	1778T	27.69					E12	1778T	27.59
F7	1778N	27.61					F10	1778N	27.49
F8	1778N	27.75	27.6767	0.0702377	0.00253779		F11	1778N	27.49	27.5	0.0173205	0.000629837		0.176667	1.13027	0.935191
F9	1778N	27.67					F12	1778N	27.52
G7	K-	Control
G8	K-	Control
