# Supplementary material for: MicroRNAs and Their Inhibition in Modulating SLC5A8 Expression in the Context of Papillary Thyroid Carcinoma
Source: Int J Mol Sci. 2025 Aug 15;26(16):7889. doi: 10.3390/ijms26167889 (PMC12386254; doi:10.3390/ijms26167889)
Supplement: Supplementary file 1 [file ijms-26-07889-s001.zip › ijms-3558049-supplementary/Manuscript data/Fig1 data/Data/2013-06-21 HPRT AIT BIRC5 548-1928.xlsx]

## Sheet: Arkusz1
HPRT		Cp	Cp śr	SD	CV%		AIT		Cp	Cp śr	SD	CV%		delta Cp	delta mRNA	T/N
A1	548T	28					A4	548T	29.19
A2	548T	28.21	28.1867	0.176163	0.00624986		A5	548T	29.13	29.2567	0.170098	0.00581399		-1.07	0.476319
A3	548T	28.35					A6	548T	29.45
B1	548N	27.2					B4	548N	28.31
B2	548N	27	27.0867	0.102632	0.00378902		B5	548N	28.04	28.1367	0.150444	0.00534689		-1.05	0.482968	0.986233
B3	548N	27.06					B6	548N	28.06
C1	1680T	29.85					C4	1680T	31.86
C2	1680T	29.89	29.89	0.04	0.00133824		C5	1680T	33.64	32.97	0.968143	0.0293643		-3.08	0.118257
C3	1680T	29.93					C6	1680T	33.41
D1	1680N	27.11					D4	1680N	27.87
D2	1680N	27.43	27.27	0.16	0.00586725		D5	1680N	28.03	27.9733	0.0896289	0.00320408		-0.703333	0.614152	0.192554
D3	1680N	27.27					D6	1680N	28.02
E1	1928T	27.43					E4	1928T	27.19
E2	1928T	27.23	27.26	0.157162	0.00576531		E5	1928T	27.06	27.1033	0.0750555	0.00276924		0.156667	1.11471
E3	1928T	27.12					E6	1928T	27.06
F1	1928N	26.87					F4	1928N	26.34
F2	1928N	26.87	26.8467	0.0404145	0.00150538		F5	1928N	26.43	26.4	0.0519615	0.00196824		0.446667	1.36289	0.817902
F3	1928N	26.8					F6	1928N	26.43
G1	1778T	27.11					G4	1778T	27.05
G2	1778T	27.3	27.2767	0.156312	0.0057306		G5	1778T	27.09	27.0767	0.023094	0.000852912		0.2	1.1487
G3	1778T	27.42					G6	1778T	27.09
H1	1778N	27.75					H4	1778N	27.32
H2	1778N	27.94	27.8367	0.0960902	0.00345193		H5	1778N	27.52	27.37	0.132288	0.00483331		0.466667	1.38191	0.831238
H3	1778N	27.82					H6	1778N	27.27
A7	1691T	30.87					A10	1691T	31.07
A8	1691T	31.16	31.08	0.183576	0.00590655		A11	1691T	31.02	31.0133	0.0602771	0.00194359		0.0666667	1.04729
A9	1691T	31.21					A12	1691T	30.95
B7	1691N	27.15					B10	1691N	26.62
B8	1691N	26.91	26.9967	0.133167	0.0049327		B11	1691N	26.65	26.6367	0.0152753	0.000573467		0.36	1.28343	0.816014
B9	1691N	26.93					B12	1691N	26.64
C7	RT-	Control					C9	RT-	Control
C8	K-	Control	40	>			C10	K-	Control
HPRT		Cp	Cp śr	SD	CV%		BIRC5		Cp	Cp śr	SD	CV%		delta Cp	delta mRNA	T/N
A1	548T	26.59					A4	548T	29.03
A2	548T	26.63	26.61	0.02	0.000751597		A5	548T	29.21	29.07	0.1249	0.00429652		-2.46	0.181747
A3	548T	26.61					A6	548T	28.97
B1	548N	25.65					B4	548N	27.04
B2	548N	25.59	25.6	0.0458258	0.00179007		B5	548N	27.1	27.05	0.0458258	0.00169411		-1.45	0.366021	0.496546
B3	548N	25.56					B6	548N	27.01
C1	1680T	28.69					C4	1680T	30.54
C2	1680T	28.8	28.7033	0.0907377	0.00316123		C5	1680T	31.11	30.8733	0.297041	0.00962128		-2.17	0.222211
C3	1680T	28.62					C6	1680T	30.97
D1	1680N	26.02					D4	1680N	27.58
D2	1680N	25.89	25.9267	0.0814453	0.00314137		D5	1680N	27.78	27.63	0.132288	0.00478782		-1.70333	0.307076	0.723635
D3	1680N	25.87					D6	1680N	27.53
E1	1928T	25.74					E4	1928T	29.17
E2	1928T	25.87	25.7967	0.0665833	0.00258108		E5	1928T	29.03	29.1133	0.0737111	0.00253187		-3.31667	0.100365
E3	1928T	25.78					E6	1928T	29.14
F1	1928N	25.31					F4	1928N	30.12
F2	1928N	25.25	25.26	0.0458258	0.00181416		F5	1928N	30.34	30.1733	0.147422	0.00488585		-4.91333	0.0331848	3.02444
F3	1928N	25.22					F6	1928N	30.06
G1	1778T	25.82					G4	1778T	29.2
G2	1778T	25.84	25.7967	0.0585947	0.0022714		G5	1778T	29.03	29.1633	0.119304	0.00409087		-3.36667	0.0969465
G3	1778T	25.73					G6	1778T	29.26
H1	1778N	26.09					H4	1778N	31.98
H2	1778N	26.08	26.11	0.043589	0.00166944		H5	1778N	31.28	31.4567	0.461122	0.014659		-5.34667	0.024575	3.94493
H3	1778N	26.16					H6	1778N	31.11
A7	1691T	30.64					A10	1691T	30.62
A8	1691T	30.81	30.7367	0.0873689	0.0028425		A11	1691T	31.56	30.92	0.554617	0.0179372		-0.183333	0.880666
A9	1691T	30.76					A12	1691T	30.58
B7	1691N	25.58					B10	1691N	31.23
B8	1691N	25.65	25.6167	0.0351188	0.00137094		B11	1691N	31.41	31.3	0.0964365	0.00308104		-5.68333	0.0194602	45.2548
B9	1691N	25.62					B12	1691N	31.26
C7	RT-	Control					C9	RT-	Control	40	>	ale inna morfologia
C8	K-	Control					C10	K-	Control	40	>	ale inna morfologia, niskie
