# Supplementary material for: MicroRNAs and Their Inhibition in Modulating SLC5A8 Expression in the Context of Papillary Thyroid Carcinoma
Source: Int J Mol Sci. 2025 Aug 15;26(16):7889. doi: 10.3390/ijms26167889 (PMC12386254; doi:10.3390/ijms26167889)
Supplement: Supplementary file 1 [file ijms-26-07889-s001.zip › ijms-3558049-supplementary/Manuscript data/Fig1 data/Data/2013-09-05 nowe AIT.xlsx]

## Sheet: 2013-09-05
HPRT		Cp	Cp średnie	SD	CV%		AIT		Cp	Cp średnie	SD	CV%		delta Cp	delta mRNA	T/N
A1	537T	26.57					A4	537T	27.47
A2	537T	26.77	26.66	0.101489	0.00380679		A5	537T	27.52	27.5033	0.0288675	0.0010496		-0.843333	0.557354
A3	537T	26.64					A6	537T	27.52
A7	537N	26.66					A10	537N	26.71
A8	537N	26.63	26.68	0.06245	0.0023407		A11	537N	26.67	26.6667	0.0450925	0.00169097		0.0133333	1.00928	0.552227
A9	537N	26.75					A12	537N	26.62
B1	1516T	27.06					B4	1516T	27.45
B2	1516T	27.03	27.0233	0.0404145	0.00149554		B5	1516T	27.67	27.5367	0.117189	0.00425575		-0.513333	0.700602
B3	1516T	26.98					B6	1516T	27.49
B7	1516N	27.86					B10	1516N	28.86
B8	1516N	27.97	27.9833	0.130512	0.00466391		B11	1516N	28.86	28.83	0.0519615	0.00180234		-0.846667	0.556068	1.25992
B9	1516N	28.12					B12	1516N	28.77
C1	1560T	27.02					C4	1560T	33.5
C2	1560T	26.94	26.9267	0.100664	0.00373847		C5	1560T	32.59	32.92	0.503885	0.0153063		-5.99333	0.0156974
C3	1560T	26.82					C6	1560T	32.67
C7	1560N	27.51					C10	1560N	27.44
C8	1560N	27.43	27.4967	0.061101	0.00222212		C11	1560N	27.2	27.2967	0.126623	0.00463876		0.2	1.1487	0.0136654
C9	1560N	27.55					C12	1560N	27.25
D1	RT-	Control					D3	RT-	Control
D2	K-	Control					D4	K-	Control

## Sheet: 2013-09-06
HPRT		Cp	Cp średnie	SD	CV%		AIT		Cp	Cp średnie	SD	CV%		delta Cp	delta mRNA	T/N
E1	1516T	27.23					E4	1516T	27.7
E2	1516T	27.53	27.36	0.153948	0.00562676		E5	1516T	27.59	27.61	0.0818535	0.00296463		-0.25	0.840896
E3	1516T	27.32					E6	1516T	27.54
E7	1516N	28.44					E10	1516N	29.12
E8	1516N	28.15	28.29	0.145258	0.00513462		E11	1516N	29.13	28.94	0.320468	0.0110735		-0.65	0.63728	1.31951
E9	1516N	28.28					E12	1516N	28.57
F1	1560T	27.04					F4	1560T	33.5
F2	1560T	27.18	27.1433	0.0907377	0.00334291		F5	1560T	32.5	32.8867	0.537153	0.0163335
F3	1560T	27.21					F6	1560T	32.66
F7	1560N	27.59					F10	1560N	27.47
F8	1560N	27.54	27.56	0.0264575	0.000959997		F11	1560N	27.54	27.5133	0.0378594	0.00137604
F9	1560N	27.55					F12	1560N	27.53

## Sheet: 2013-09-09
HPRT		Cp	Cp średnie	SD	CV%		AIT		Cp	Cp średnie	SD	CV%
G1	1560T	27.25					G4	1560T	33.88
G2	1560T	27.21	27.2233	0.023094	0.000848317		G5	1560T	32.45	33.0567	0.739211	0.0223619
G3	1560T	27.21					G6	1560T	32.84
G7	1560N	27.67					G10	1560N	27.59
G8	1560N	27.8	27.7467	0.0680686	0.00245322		G11	1560N	27.3	27.4033	0.161967	0.00591049
G9	1560N	27.77					G12	1560N	27.32
				Łącznie
C1	1560T	27.02					C4	1560T	33.5
C2	1560T	26.94					C5	1560T	32.59
C3	1560T	26.82					C6	1560T	32.67
F1	1560T	27.04					F4	1560T	33.5
F2	1560T	27.18					F5	1560T	32.5
F3	1560T	27.21					F6	1560T	32.66
G1	1560T	27.25					G4	1560T	33.88
G2	1560T	27.21	27.0978	0.149648	0.00552251		G5	1560T	32.45	32.9544	0.527544	0.0160083
G3	1560T	27.21					G6	1560T	32.84
C7	1560N	27.51					C10	1560N	27.44
C8	1560N	27.43					C11	1560N	27.2
C9	1560N	27.55					C12	1560N	27.25
F7	1560N	27.59					F10	1560N	27.47
F8	1560N	27.54					F11	1560N	27.54
F9	1560N	27.55					F12	1560N	27.53
G7	1560N	27.67					G10	1560N	27.59
G8	1560N	27.8	27.6011	0.122213	0.00442784		G11	1560N	27.3	27.4044	0.140456	0.00512529
G9	1560N	27.77					G12	1560N	27.32

## Sheet: 2013-09-10
HPRT		Cp	Cp średnie	SD	CV%		AIT		Cp	Cp średnie	SD	CV%
H1	1560T	27.67					H4	1560T	32.84
H2	1560T	27.64	27.59	0.113578	0.00411664		H5	1560T	33.15	32.98	0.157162	0.00476538
H3	1560T	27.46					H6	1560T	32.95
H7	1560N	27.8					H10	1560N	27.79
H8	1560N	27.95	27.8933	0.0814453	0.00291988		H11	1560N	27.81	27.72	0.138924	0.0050117
H9	1560N	27.93					H12	1560N	27.56

## Sheet: Podsumowanie
HPRT		Cp	Cp średnie	SD	CV%		AIT		Cp	Cp średnie	SD	CV%		delta Cp	delta mRNA	T/N
A1	537T	26.57					A4	537T	27.47
A2	537T	26.77	26.66	0.101489	0.00380679		A5	537T	27.52	27.5033	0.0288675	0.0010496		-0.843333	0.557354
A3	537T	26.64					A6	537T	27.52
A7	537N	26.66					A10	537N	26.71
A8	537N	26.63	26.68	0.06245	0.0023407		A11	537N	26.67	26.6667	0.0450925	0.00169097		0.0133333	1.00928	0.552227
A9	537N	26.75					A12	537N	26.62
E1	1516T	27.23					E4	1516T	27.7
E2	1516T	27.53	27.36	0.153948	0.00562676		E5	1516T	27.59	27.61	0.0818535	0.00296463		-0.25	0.840896
E3	1516T	27.32					E6	1516T	27.54
E7	1516N	28.44					E10	1516N	29.12
E8	1516N	28.15	28.29	0.145258	0.00513462		E11	1516N	29.13	28.94	0.320468	0.0110735		-0.65	0.63728	1.31951
E9	1516N	28.28					E12	1516N	28.57
H1	1560T	27.67					H4	1560T	32.84
H2	1560T	27.64	27.59	0.113578	0.00411664		H5	1560T	33.15	32.98	0.157162	0.00476538		-5.39	0.0238478
H3	1560T	27.46					H6	1560T	32.95
H7	1560N	27.8					H10	1560N	27.79
H8	1560N	27.95	27.8933	0.0814453	0.00291988		H11	1560N	27.81	27.72	0.138924	0.0050117		0.173333	1.12766	0.021148
H9	1560N	27.93					H12	1560N	27.56
