# Supplementary material for: MicroRNAs and Their Inhibition in Modulating SLC5A8 Expression in the Context of Papillary Thyroid Carcinoma
Source: Int J Mol Sci. 2025 Aug 15;26(16):7889. doi: 10.3390/ijms26167889 (PMC12386254; doi:10.3390/ijms26167889)
Supplement: Supplementary file 1 [file ijms-26-07889-s001.zip › ijms-3558049-supplementary/Manuscript data/Fig1 data/Data/2013-09-16 nowe AIT.xlsx]

## Sheet: 2013-09-16
HPRT		Cp	Cp śr	SD	CV%		AIT		Cp	Cp śr	SD	CV%
A1	538T	26.87					A4	538T	26.01
A2	538T	26.6	26.6	0.27	0.0101504		A5	538T	26.01	25.9967	0.023094	0.000888345
A3	538T	26.33					A6	538T	25.97
A7	538N	27.31					A10	538N	27.62
A8	538N	27.48	27.47	0.155242	0.00565132		A11	538N	26.46	26.5967	0.962306	0.0361815
A9	538N	27.62					A12	538N	25.71
B1	1538T	27.66					B4	1538T	32.59
B2	1538T	27.63	27.4	0.424617	0.015497		B5	1538T	32.74	32.9167	0.442305	0.0134371
B3	1538T	26.91					B6	1538T	33.42
B7	1538N	30.28					B10	1538N	34.1
B8	1538N	30.42	30.4533	0.19218	0.00631065		B11	1538N	34.46	34.4167	0.297377	0.00864051
B9	1538N	30.66					B12	1538N	34.69
C1	1647T	40					C4	1647T	40
C2	1647T	40	40	0	0		C5	1647T	40	40	0	0
C3	1647T	40					C6	1647T	40
C7	1647N	33.03					C10	1647N	33.54
C8	1647N	34.07	33.3767	0.600444	0.0179899		C11	1647N	32.74	33.1	0.405956	0.0122645
C9	1647N	33.03					C12	1647N	33.02
D1	1653T	26.42					D4	1653T	27.71
D2	1653T	26.66	26.3833	0.296704	0.0112459		D5	1653T	27.62	27.7033	0.0802081	0.00289525
D3	1653T	26.07					D6	1653T	27.78
D7	1653N	27.73					D10	1653N	27.6
D8	1653N	28.01	27.6267	0.44411	0.0160754		D11	1653N	27.5	27.5333	0.057735	0.00209691
D9	1653N	27.14					D12	1653N	27.5
E1	1674T	26.91					E4	1674T	27.49
E2	1674T	26.92	26.92	0.01	0.000371471		E5	1674T	27.47	27.5533	0.12741	0.00462413
E3	1674T	26.93					E6	1674T	27.7
E7	1674N	33.22					E10	1674N	34.46
E8	1674N	33.48	33.34	0.131149	0.00393368		E11	1674N	34.51	34.3933	0.160728	0.00467322
E9	1674N	33.32					E12	1674N	34.21
F1	1684T	28.94					F4	1684T	26.97
F2	1684T	27.98	28.0267	0.890917	0.0317882		F5	1684T	27.1	27.0367	0.0650641	0.00240651
F3	1684T	27.16					F6	1684T	27.04
F7	1684N	25.75					F10	1684N	24.2
F8	1684N	25.74	25.7367	0.0152753	0.000593521		F11	1684N	24.19	24.1933	0.0057735	0.00023864
F9	1684N	25.72					F12	1684N	24.19
G1	1707T	33.5					G4	1707T	34.47
G2	1707T	33.47	33.3733	0.193993	0.00581282		G5	1707T	33.83	34.3133	0.427122	0.0124477
G3	1707T	33.15					G6	1707T	34.64
G7	1707N	26.94					G10	1707N	27.14
G8	1707N	26.98	26.98	0.04	0.00148258		G11	1707N	27.08	26.7733	0.583895	0.0218088
G9	1707N	27.02					G12	1707N	26.1

## Sheet: 2013-09-17
HPRT		Cp	Cp śr	SD	CV%		AIT		Cp	Cp śr	SD	CV%
A1	1711T	26.01					A4	1711T	32.57
A2	1711T	25.97	26	0.0264575	0.0010176		A5	1711T	33.46	32.72	0.677569	0.0207081
A3	1711T	26.02					A6	1711T	32.13
A7	1711N	26.97					A10	1711N	27.86
A8	1711N	27.01	26.9633	0.0503322	0.00186669		A11	1711N	27.76	27.6967	0.202567	0.00731376
A9	1711N	26.91					A12	1711N	27.47
B1	1778T	27.61					B4	1778T	27.24
B2	1778T	27.73	27.6767	0.061101	0.00220767		B5	1778T	27.33	27.2767	0.0472582	0.00173255
B3	1778T	27.69					B6	1778T	27.26
B7	1778N	27.24					B10	1778N	27.27
B8	1778N	27.31	27.15	0.219317	0.00807798		B11	1778N	27.22	27.0467	0.344432	0.0127347
B9	1778N	26.9					B12	1778N	26.65
C1	1928T	27.21					C4	1928T	29.15
C2	1928T	27.12	27.1733	0.0472582	0.00173914		C5	1928T	29.5	29.3867	0.20502	0.00697664
C3	1928T	27.19					C6	1928T	29.51
C7	1928N	27.8					C10	1928N	26.87
C8	1928N	27.83	27.8367	0.0404145	0.00145184		C11	1928N	26.82	26.89	0.0818535	0.00304401
C9	1928N	27.88					C12	1928N	26.98
D1	1982T	26.69					D4	1982T	31.51
D2	1982T	26.91	26.69	0.22	0.00824279		D5	1982T	31.74	31.91	0.506853	0.0158838
D3	1982T	26.47					D6	1982T	32.48
D7	1982N	26.81					D10	1982N	26.18
D8	1982N	26.84	26.8633	0.0680686	0.00253388		D11	1982N	26.15	26.1433	0.0404145	0.00154588
D9	1982N	26.94					D12	1982N	26.1
E1	10029T	26.01					E4	10029T	33.6
E2	10029T	26.06	25.78	0.44238	0.0171598		E5	10029T	33.45	33.4	0.229129	0.00686014
E3	10029T	25.27					E6	10029T	33.15
E7	10029N	25.17					E10	10029N	25.57
E8	10029N	25.07	25.15	0.072111	0.00286724		E11	10029N	25.6	25.5467	0.0680686	0.00266448
E9	10029N	25.21					E12	10029N	25.47
F1	10043T	26.34					F4	10043T	31.69
F2	10043T	26.29	26.2867	0.0550757	0.0020952		F5	10043T	31.06	31.58	0.474658	0.0150303
F3	10043T	26.23					F6	10043T	31.99
F7	10043N	26.42					F10	10043N	25.07
F8	10043N	26.26	26.3667	0.092376	0.00350352		F11	10043N	25.04	25.05	0.0173205	0.000691437
F9	10043N	26.42					F12	10043N	25.04
G1	10468T	26					G4	10468T	29.15
G2	10468T	26.01	26.03	0.043589	0.00167457		G5	10468T	29.44	29.23	0.183576	0.00628038
G3	10468T	26.08					G6	10468T	29.1
G7	10468N	27.09					G10	10468N	24.87
G8	10468N	26.29	26.48	0.540648	0.0204172		G11	10468N	24.87	24.8833	0.023094	0.000928092
G9	10468N	26.06					G12	10468N	24.91
H1	RT-	Control					H3	RT-	Control
H2	K-	Control	40	>			H4	K-	Control

## Sheet: 2013-09-18
HPRT		Cp	Cp śr	SD	CV%		AIT		Cp	Cp śr	SD	CV%
A1	1538T	27.7					A4	1538T	33.96
A2	1538T	27.66	27.66	0.04	0.00144613		A5	1538T	33.93	33.7367	0.361156	0.0107051
A3	1538T	27.62					A6	1538T	33.32
A7	1538N	30.47					A10	1538N	34.16
A8	1538N	30.1	30.12	0.340441	0.0113028		A11	1538N	34.92	34.5967	0.392471	0.0113442
A9	1538N	29.79					A12	1538N	34.71
B1	1647T	38.49					B4	1647T	40
B2	1647T		39.245	1.06773	0.0272068		B5	1647T	40	40	0	0
B3	1647T	40					B6	1647T	40
B7	1647N	33.6					B10	1647N	33.82
B8	1647N	32.75	32.8933	0.647019	0.0196702		B11	1647N	33.88	33.47	0.658863	0.0196852
B9	1647N	32.33					B12	1647N	32.71
C1	1674T	26.94					C4	1674T	27.43
C2	1674T	26.96	26.9267	0.0416333	0.00154617		C5	1674T	27.31	27.1933	0.311823	0.0114669
C3	1674T	26.88					C6	1674T	26.84
C7	1674N	33.23					C10	1674N	33.79
C8	1674N	33.45	33.31	0.121655	0.00365221		C11	1674N	34.44	34.3333	0.498631	0.0145232
C9	1674N	33.25					C12	1674N	34.77
D1	1707T	33.3					D4	1707T	34.64
D2	1707T	33.68	33.57	0.23516	0.00700505		D5	1707T	33.93	34.43	0.434856	0.0126302
D3	1707T	33.73					D6	1707T	34.72
D7	1707N	27.9					D10	1707N	26.82
D8	1707N	27.19	27.2167	0.670398	0.0246319		D11	1707N	26.97	26.9233	0.0896289	0.00332904
D9	1707N	26.56					D12	1707N	26.98
E1	538N	27.86					E4	538N	26.45
E2	538N	27.53	27.5767	0.263122	0.00954148		E5	538N	26.52	26.4933	0.0378594	0.00142902
E3	538N	27.34					E6	538N	26.51
E7	1684T	27.45					E10	1684T	26.83
E8	1684T	27.5	27.3033	0.298385	0.0109285		E11	1684T	27.04	26.66	0.48775	0.0182952
E9	1684T	26.96					E12	1684T	26.11
F1	1711T	25.94					F4	1711T	32.17
F2	1711T	26.02	25.85	0.228692	0.00884688		F5	1711T	32.67	32.4333	0.251064	0.00774094
F3	1711T	25.59					F6	1711T	32.46
F7	1982T	26.67					F10	1982T	31.22
F8	1982T	26.55	26.5933	0.0665833	0.00250376		F11	1982T	31.27	31.3167	0.126623	0.0040433
F9	1982T	26.56					F12	1982T	31.46
G1	10029T	26.74					G4	10029T	33.59
G2	10029T	25.73	25.93	0.730821	0.0281844		G5	10029T	32.9	33.06	0.47085	0.0142423
G3	10029T	25.32					G6	10029T	32.69
G7	10468N	25.54					G10	10468N	28.87
G8	10468N	25.59	25.7	0.23516	0.00915018		G11	10468N	28.98	28.8367	0.162583	0.00563808
G9	10468N	25.97					G12	10468N	28.66
H1	RT-	Control					H3	RT-	Control
H2	K-	Control					H4	K-	Control

## Sheet: 2013-09-19
HPRT		Cp	Cp śr	SD	CV%		AIT		Cp	Cp śr	SD	CV%
F7	1711T	26.04					F10	1711T	35.89
F8	1711T	26.15	26.0833	0.0585947	0.00224644		F11	1711T	37.78	36.3733	1.23791	0.0340336
F9	1711T	26.06					F12	1711T	35.45
G1	1982T	25.89					G4	1982T	32.25
G2	1982T	25.75	25.7733	0.106927	0.00414874		G5	1982T	32.22	32.2667	0.0568624	0.00176226
G3	1982T	25.68					G6	1982T	32.33
G7	10029T	24.76					G10	10029T	35.28
G8	10029T	24.82	24.8067	0.0416333	0.00167831		G11	10029T	35.54	35.5667	0.300888	0.00845982
G9	10029T	24.84					G12	10029T	35.88

## Sheet: 2013-09-20
HPRT		Cp	Cp śr	SD	CV%		AIT		Cp	Cp śr	SD	CV%
H1	1711T	24.81					H4	1711T	33.91
H2	1711T	24.86	24.8733	0.070946	0.00285229		H5	1711T	34.08	34.1667	0.309246	0.00905111
H3	1711T	24.95					H6	1711T	34.51

## Sheet: Akceptowalne
HPRT		Cp	Cp śr	SD	CV%		AIT		Cp	Cp śr	SD	CV%		delta Cp	delta mRNA	T/N
A1	538T	26.87					A4	538T	26.01
A2	538T	26.6	26.6	0.27	0.0101504		A5	538T	26.01	25.9967	0.023094	0.000888345		0.603333	1.51922
A3	538T	26.33					A6	538T	25.97
E1	538N	27.86					E4	538N	26.45
E2	538N	27.53	27.5767	0.263122	0.00954148		E5	538N	26.52	26.4933	0.0378594	0.00142902		1.08333	2.11893	0.716978
E3	538N	27.34					E6	538N	26.51
D1	1653T	26.42					D4	1653T	27.71
D2	1653T	26.66	26.3833	0.296704	0.0112459		D5	1653T	27.62	27.7033	0.0802081	0.00289525		-1.32	0.400535
D3	1653T	26.07					D6	1653T	27.78
D7	1653N	27.73					D10	1653N	27.6
D8	1653N	28.01	27.6267	0.44411	0.0160754		D11	1653N	27.5	27.5333	0.057735	0.00209691		0.0933333	1.06683	0.375443
D9	1653N	27.14					D12	1653N	27.5
E7	1684T	27.45					E10	1684T	26.83
E8	1684T	27.5	27.3033	0.298385	0.0109285		E11	1684T	27.04	26.66	0.48775	0.0182952		0.643333	1.56193
E9	1684T	26.96					E12	1684T	26.11
F7	1684N	25.75					F10	1684N	24.2
F8	1684N	25.74	25.7367	0.0152753	0.000593521		F11	1684N	24.19	24.1933	0.0057735	0.00023864		1.54333	2.91467	0.535887
F9	1684N	25.72					F12	1684N	24.19
H1	1711T	24.81					H4	1711T	33.91
H2	1711T	24.86	24.8733	0.070946	0.00285229		H5	1711T	34.08	34.1667	0.309246	0.00905111		-9.29333	0.00159378
H3	1711T	24.95					H6	1711T	34.51
A7	1711N	26.97					A10	1711N	27.86
A8	1711N	27.01	26.9633	0.0503322	0.00186669		A11	1711N	27.76	27.6967	0.202567	0.00731376		-0.733333	0.601513	0.00264962
A9	1711N	26.91					A12	1711N	27.47
B1	1778T	27.61					B4	1778T	27.24
B2	1778T	27.73	27.6767	0.061101	0.00220767		B5	1778T	27.33	27.2767	0.0472582	0.00173255		0.4	1.31951
B3	1778T	27.69					B6	1778T	27.26
B7	1778N	27.24					B10	1778N	27.27
B8	1778N	27.31	27.15	0.219317	0.00807798		B11	1778N	27.22	27.0467	0.344432	0.0127347		0.103333	1.07425	1.2283
B9	1778N	26.9					B12	1778N	26.65
C1	1928T	27.21					C4	1928T	29.15
C2	1928T	27.12	27.1733	0.0472582	0.00173914		C5	1928T	29.5	29.3867	0.20502	0.00697664		-2.21333	0.215636
C3	1928T	27.19					C6	1928T	29.51
C7	1928N	27.8					C10	1928N	26.87
C8	1928N	27.83	27.8367	0.0404145	0.00145184		C11	1928N	26.82	26.89	0.0818535	0.00304401		0.946667	1.92741	0.111878
C9	1928N	27.88					C12	1928N	26.98
G1	1982T	25.89					G4	1982T	32.25
G2	1982T	25.75	25.7733	0.106927	0.00414874		G5	1982T	32.22	32.2667	0.0568624	0.00176226		-6.49333	0.0110997
G3	1982T	25.68					G6	1982T	32.33
D7	1982N	26.81					D10	1982N	26.18
D8	1982N	26.84	26.8633	0.0680686	0.00253388		D11	1982N	26.15	26.1433	0.0404145	0.00154588		0.72	1.64718	0.00673861
D9	1982N	26.94					D12	1982N	26.1
G7	10029T	24.76					G10	10029T	35.28
G8	10029T	24.82	24.8067	0.0416333	0.00167831		G11	10029T	35.54	35.5667	0.300888	0.00845982		-10.76	0.000576657
G9	10029T	24.84					G12	10029T	35.88
E7	10029N	25.17					E10	10029N	25.57
E8	10029N	25.07	25.15	0.072111	0.00286724		E11	10029N	25.6	25.5467	0.0680686	0.00266448		-0.396667	0.759611	0.000759147
E9	10029N	25.21					E12	10029N	25.47
F1	10043T	26.34					F4	10043T	31.69
F2	10043T	26.29	26.2867	0.0550757	0.0020952		F5	10043T	31.06	31.58	0.474658	0.0150303		-5.29333	0.0255005
F3	10043T	26.23					F6	10043T	31.99
F7	10043N	26.42					F10	10043N	25.07
F8	10043N	26.26	26.3667	0.092376	0.00350352		F11	10043N	25.04	25.05	0.0173205	0.000691437		1.31667	2.4909	0.0102374
F9	10043N	26.42					F12	10043N	25.04
G1	10468T	26					G4	10468T	29.15
G2	10468T	26.01	26.03	0.043589	0.00167457		G5	10468T	29.44	29.23	0.183576	0.00628038		-3.2	0.108819
G3	10468T	26.08					G6	10468T	29.1
G7	10468N	25.54					G10	10468N	28.87
G8	10468N	25.59	25.7	0.23516	0.00915018		G11	10468N	28.98	28.8367	0.162583	0.00563808		-3.13667	0.113702	0.95705
G9	10468N	25.97					G12	10468N	28.66
