# Supplementary material for: MicroRNAs and Their Inhibition in Modulating SLC5A8 Expression in the Context of Papillary Thyroid Carcinoma
Source: Int J Mol Sci. 2025 Aug 15;26(16):7889. doi: 10.3390/ijms26167889 (PMC12386254; doi:10.3390/ijms26167889)
Supplement: Supplementary file 1 [file ijms-26-07889-s001.zip › ijms-3558049-supplementary/Manuscript data/Fig1 data/Data/2013-09-19 HPRT AIT dorabiane (odtworzony 2024-05-02).xlsx]

## Sheet: 2013-09-05
HPRT			Ct śr.	SD	CV%		AIT			Ct śr.	SD	CV%		delta Ct	delta mRNA	N/T
A1-3	537T		26.66	0.1	0.00375094		A4-6	537T		27.5	0.03	0.00109091		-0.84	0.558644
A7-9	537N		26.68	0.06	0.00224888		A10-12	537N		26.67	0.05	0.00187477		0.01	1.00696	1.8025
B1-3	1516T		27.02	0.04	0.00148038		B4-6	1516T		27.54	0.12	0.0043573		-0.52	0.697372
B7-9	1516N		27.98	0.13	0.00464618		B10-12	1516N		28.83	0.05	0.0017343		-0.85	0.554785	0.795536
C1-3	1560T		26.92	0.1	0.00371471		C4-6	1560T		32.92	0.5	0.0151883		-6	0.015625
C7-9	1560N		27.5	0.06	0.00218182		C10-12	1560N		27.3	0.13	0.0047619		0.2	1.1487	73.5167

## Sheet: 2013-09-10
HPRT			Ct śr.	SD	CV%		AIT			Ct śr.	SD	CV%		delta Ct	delta mRNA	N/T
H1-3	1560T		27.59	0.11	0.00398695		H4-6	1560T		32.98	0.15	0.00454821		-5.39	0.0238478
H7-9	1560N		27.89	0.08	0.00286841		H10-12	1560N		27.72	0.14	0.00505051		0.17	1.12506	47.1766

## Sheet: 2013-09-17
HPRT			Ct śr.	SD	CV%		AIT			Ct śr.	SD	CV%		delta Ct	delta mRNA	N/T
A1,	A2,	A3	26	0.03	0.00115385		A4,	A5,	A6	32.72	0.67	0.0204768		-6.72	0.0094859
A7,	A8,	A9	26.96	0.05	0.0018546		A10,	A11,	A12	27.69	0.2	0.00722282		-0.73	0.602904	63.5579
B1-3	1778T		27.67	0.06	0.00216841		B4-6	1778T		27.28	0.05	0.00183284		0.39	1.31039
B7-9	1778N		27.15	0.22	0.00810313		B10-12	1778N		27.04	0.34	0.012574		0.11	1.07923	0.823591
C1-3	1928T		27.17	0.04	0.00147221		C4-6	1928T		29.39	0.21	0.00714529		-2.22	0.214641
C7-9	1928N		27.83	0.04	0.0014373		C10-12	1928N		26.89	0.08	0.00297508		0.94	1.91853	8.9383
D1,	D2,	D3	26.69	0.22	0.00824279		D4,	D5,	D6	31.91	0.51	0.0159825		-5.22	0.0268302
D7,	D8,	D9	26.87	0.07	0.00260514		D10,	D11,	D12	26.15	0.04	0.00152964		0.72	1.64718	61.3929
E1,	E2,	E3	25.78	0.44	0.0170675		E4,	E5,	E6	33.4	0.23	0.00688623		-7.62	0.00508337
E7,	E8,	E9	25.15	0.07	0.0027833		E10,	E11,	E12	25.55	0.07	0.00273973		-0.4	0.757858	149.086
F1-3	10001143T		26.29	0.06	0.00228224		F4-6	10001143T		31.58	0.48	0.0151995		-5.29	0.0255594
F7-9	10001143N		26.37	0.09	0.00341297		F10-12	10001143N		25.05	0.02	0.000798403		1.32	2.49666	97.6806
G1,	G2,	G3	26.03	0.05	0.00192086		G4,	G5,	G6	29.23	0.18	0.00615806		-3.2	0.108819
G7,	G8,	G9	26.48	0.54	0.0203927		G10,	G11,	G12	24.88	0.03	0.00120579		1.6	3.03143	27.8576

## Sheet: 2013-09-18(2)
HPRT			Ct śr.	SD	CV%		AIT			Ct śr.	SD	CV%		delta Ct	delta mRNA	N/T
A1-3	1647T				#DIV/0!		A4-6	1647T		45		0
A7-9	1647N		33.03	0.42	0.0127157		A10-12	1647N		39.07	4.59	0.117481
B1-3	1928T		25.62	0.03	0.00117096		B4-6	1928T		31.26	0.26	0.00831734		-5.64	0.0200535
B7-9	1928N		25.94	0.03	0.00115652		B10-12	1928N		32.66	0.33	0.0101041		-6.72	0.0094859	0.473029
C1-3	1538N		28.15	0.09	0.00319716		C4-6	1538N		34.08	1.01	0.0296362
C7-9	1674N		40.83	2.64	0.0646583		C10-12	1674N		45		0
D1-3	1707T		43.32	2.34	0.0540166		D4-6	1707T		45		0

## Sheet: 2013-09-19+20
HPRT			Ct śr.	SD	CV%		AIT			Ct śr.	SD	CV%		delta Ct	delta mRNA
E1-3	1711T		24.87	0.07	0.00281464		E4-6	1711T		34.17	0.31	0.00907229		-9.3	630.346
E7-9	1928T		26.99	0.1	0.00370508		E10-12	1928T		32.7	0.55	0.0168196		-5.71	0.0191038
F1-3	10029T		26.07	0.05	0.00191791		F4-6	10029T		35.14	0.23	0.00654525		-9.07	0.00186062
HPRT			Ct śr.	SD	CV%		AIT			Ct śr.	SD	CV%		delta Ct	delta mRNA
F7-9	1711T		26.08	0.06	0.00230061		F10-12	1711T		36.37	1.24	0.034094		-10.29	1251.98
G1-3	1928T		25.77	0.11	0.00426853		G4-6	1928T		32.27	0.06	0.00185931		-6.5	0.0110485
G7-9	10029T		24.81	0.04	0.00161225		G10-12	10029T		35.57	0.3	0.00843407		-10.76	0.000576657
