# Supplementary material for: MicroRNAs and Their Inhibition in Modulating SLC5A8 Expression in the Context of Papillary Thyroid Carcinoma
Source: Int J Mol Sci. 2025 Aug 15;26(16):7889. doi: 10.3390/ijms26167889 (PMC12386254; doi:10.3390/ijms26167889)
Supplement: Supplementary file 1 [file ijms-26-07889-s001.zip › ijms-3558049-supplementary/Manuscript data/Fig1 data/Data/2013-11-19 HPRT AIT 10001143.xlsx]

## Sheet: Arkusz1
HPRT		Cp	Cp śr.	SD	CV		AIT		Cp	Cp śr.	SD	CV		delta Cp	delta mRNA	N/T
G7	10001143T	24.05					G10	10001143T	33.47
G8	10001143T	24.61	24.5033	0.410528	0.016754		G11	10001143T	32.45	33.2833	0.757452	0.0227577		-8.78	0.00227487
G9	10001143T	24.85					G12	10001143T	33.93
H7	10001143N	25.66					H10	10001143N	26.83
H8	10001143N	25.75	25.6533	0.100167	0.00390462		H11	10001143N	26.79	26.8833	0.128582	0.00478296		-1.23	0.426317	187.403
H9	10001143N	25.55					H12	10001143N	27.03
F7	RT-	Control					F10	RT-	Control	37.19
F8	K-	Control					F11	K-	Control
F9	K-	Control					F12	K-	Control
