# Supplementary material for: MicroRNAs and Their Inhibition in Modulating SLC5A8 Expression in the Context of Papillary Thyroid Carcinoma
Source: Int J Mol Sci. 2025 Aug 15;26(16):7889. doi: 10.3390/ijms26167889 (PMC12386254; doi:10.3390/ijms26167889)
Supplement: Supplementary file 1 [file ijms-26-07889-s001.zip › ijms-3558049-supplementary/Manuscript data/Fig1 data/Data/4.03.2013 HPRT_AIT_NIS.ixo]

<objectstream signature="IXOS" version="1">
	<obj name="root" class="HTCExperiment" version="5">
		<prop name="name">4.03.2013 HPRT?AIT?NIS</prop>
		<prop name="UID">596A942E24B64BF99C60E314C4358693</prop>
		<prop name="OwnerUID">5F4C4EE0E777457C81D27C781FE69519</prop>
		<prop name="Created">2013-03-04T08:56:57.169</prop>
		<prop name="CreatedBy">5F4C4EE0E777457C81D27C781FE69519</prop>
		<prop name="CreatedByName">Genomowa</prop>
		<prop name="LastModified">2013-03-04T13:56:38.152</prop>
		<prop name="LastModifiedBy">5F4C4EE0E777457C81D27C781FE69519</prop>
		<prop name="LastModifiedByName">Genomowa</prop>
		<list name="AppliedTemplates" count="1">
			<item>SYBR Green_AIT_WG</item>
		</list>
		<list name="TemplateOwners" count="1">
			<item>Genomowa</item>
		</list>
		<prop name="SWVersion">LCS480 1.5.1.62</prop>
		<obj name="AppProperty" class="TAppProperty" version="2">
			<prop name="Created">2013-03-04T08:56:57.169</prop>
			<prop name="LastModified">1899-12-30T00:00:00.000</prop>
		</obj>
		<obj name="ConProperty" class="TAppProperty" version="2">
			<prop name="Created">2013-03-04T08:56:57.169</prop>
			<prop name="LastModified">1899-12-30T00:00:00.000</prop>
		</obj>
		<obj name="run" class="HTCRun" version="7">
			<prop name="name">Run</prop>
			<prop name="Created">2013-03-04T08:56:57.157</prop>
			<prop name="LastModified">2013-03-04T11:05:42.293</prop>
			<obj name="AppProperty" class="TAppProperty" version="2">
				<prop name="Created">2013-03-04T08:56:57.157</prop>
				<prop name="LastModified">1899-12-30T00:00:00.000</prop>
			</obj>
			<obj name="ConProperty" class="TAppProperty" version="2">
				<prop name="Created">2013-03-04T08:56:57.157</prop>
				<prop name="LastModified">1899-12-30T00:00:00.000</prop>
				<prop name="HasProperties">1</prop>
				<obj name="_Properties" class="TAppProperties" version="1">
					<prop name="Created">2013-03-04T08:56:57.157</prop>
					<prop name="LastModified">1899-12-30T00:00:00.000</prop>
					<list name="emlist" count="4">
						<obj name="item" class="TAppProperty" version="2">
							<prop name="name">TopChart</prop>
							<prop name="Created">2013-03-04T08:56:58.846</prop>
							<prop name="LastModified">1899-12-30T00:00:00.000</prop>
						</obj>
						<obj name="item" class="TAppProperty" version="2">
							<prop name="name">LeftChart</prop>
							<prop name="Created">2013-03-04T08:56:58.846</prop>
							<prop name="LastModified">1899-12-30T00:00:00.000</prop>
						</obj>
						<obj name="item" class="TAppProperty" version="2">
							<prop name="name">RightChart</prop>
							<prop name="Created">2013-03-04T08:56:58.846</prop>
							<prop name="LastModified">1899-12-30T00:00:00.000</prop>
						</obj>
						<obj name="item" class="TAppProperty" version="2">
							<prop name="name">RunOverviewChart</prop>
							<prop name="Created">2013-03-04T08:56:58.846</prop>
							<prop name="LastModified">1899-12-30T00:00:00.000</prop>
						</obj>
					</list>
				</obj>
			</obj>
			<prop name="State">3</prop>
			<prop name="StartTime">2013-03-04T09:39:25.045</prop>
			<prop name="EndTime">2013-03-04T11:05:42.292</prop>
			<prop name="InstrumentID">28976</prop>
			<prop name="InstrumentVersion">HTC_VER_10</prop>
			<prop name="InstrumentName">LC480_28976</prop>
			<prop name="InstrCalibrationDate">1899.12.30 00:00:00:00</prop>
			<prop name="Technician">Genomowa</prop>
			<prop name="AcqStoreClass">HTCAcquisitionStore</prop>
			<prop name="AcquisitionStore">eJzkvV2zok627vtVdnScOy7kHYnYa0WomamivGRiAnKHoqKgAqKCn/6MKbNWubp7n31Te1dVnLr4d8zWqcBk/MbzjDEy+Z/Xzel/XJLz7j/+UV+vzT/+x7ZIbrf/+MdsNRltq/vxdmyO14vfXOvdP/7HY1ff4Kf/+If0j//8n2V9Lb9/c5Ill8uumFzvl+Yf/yn9z8HXa//tHX5yLovd9xtM/cc7iuOt+fEZ3bbY3eD7v97zH//Qvr7i57HNm935v45t9X7v//pwvPp6qJPz/+JIdofz7uso5H/zYv/B/yn+m+P7uBo/j/L/6yDhCpLi+vFrHwes/PcDXh3P8K26aUqK+G+OarU7l//4z/9HFTWJmP/1b/Tvjr//Q3ycwceL80tzqPuvUv7t9wRJcUz//VVjuz28et+9D2OMlZH4X//+3TXewiddDiTZwn0DV/p/8Ta4PN71eGlu//jPjOw29DncX7G39JIxKk/diqqr8ZHblXvNkBTJN9olYiO6Hb45qFYXJypqcYlt/lpI6DmbOnSw9zLsRZrq4NfsOKVPxcpyz/PXAdqZ55CKi/CYe7G/sJBW1zYdnI6F6J5EK0YzWmVU684V9vYjoUXxMtnSTglOuecMyxLlAcJUwpNW9ITLfYyuqrejKp9UubOaJyU6KLMzHTi6zL25dHeQ4p05fS6UE3xeOy/R0Dw3dBDxG/YeL4cgJu5aaii0FN2FrqcoXQ0Carb0wZ3jwxgj15nJVBYSM/eE+yBGdH93qKINSu4GOZwPTdwlfflOxt1brbWIskqj3Ui8YVdUFgxdpE6npjd8YndSpWM0yIQn1bjVcud00xpEpsKWmhF5cvsyrRk6HhcmNQuhFr1xaZTIPmQiNZZ1yl1crVNkrwSDDo6vDnu1bMfoJBt7qkWPMncOd52hNZ9ZVGTFA3tz3WToxe0pw4tyzKnjjeDv4TgGfenoILrTZNkgU9zFVJWGJXZic56iH3fHAKIJ/vsVdz9++F0QkH4LBIyhYqj/OwgYIyyp7/8MfycEjP8TEHjNh9fcrv0FQdvtZEWFi3MUHfJYZ4gdznf6fFh3btuRnaENCs9UvE7gJhRJ1SJz3FFqWkHG7a22TrGwvi+oztiRe1MON5l9lxNqTgsIynazCBBLDZdK2eOM3eKqFWi5mQBU5GfFbfnkSuj12qVU0NY590QzbpEWLhdU8K8v7h4SIUP77HGgT9+tcns6XLRoq2ye1Nx7quj5aEB6CMhYzbGdsquETBOCUFl1Te52ezNFs8gXaRstaoCcmbRo+FruqH60WuzxZNOgjZHPGDm5Y77azEcptqLOpZo9LUX7MVNTtFudHdpVpyx3nlGsIZb7Q6perFvu8hSgNLtEM6ovUCd665tToKkuS/R5vnS548qliYJDsqPa/NDmPQReoTGhz/uzwR5lwzF6UtIBpNoddvVKzVDoTAZUJIeX6FnjbYNm2eVI9eW2Ej3b1wO04h6j5ll9ii4tzBIVBvwf44GHcrawnhKuhqlGpZ2dYdtN6xaVzTSmQ7+Fv9+fCgH5t0BgqA//fXD+gRAQfzEEFvpx30PAXfLKQuPhkX9D4EDnBVr4k5Z25emBnaM6/IbAwPXK3FutF3DTu2eb6sYm494gVUvcjXyLCi/viJ1xMM/QXa4SavDyxD1pWH1D4K0EnPZQZiifHE+041KVuzZxTeRuzimVtSjHbrSFzClJA4ua/v2V24F4D1DxfOzpsziAcnDpokFpUd+ptFpr2Eb5g6DxDCAweCon0dm16wYJQvjqIeDQsZN9QMANpKpBi8UrpQOctqK92N/G6HIa2syduZPcn6q0wMZF9qj4XFbYPZ+vMfL50aXdcJ3l9uNVSohWU40OrF0DkNoDFJvHY0E1n8DxJo0jodVEB2Xh3zrRXYmW1kNAONdt7lnVhiF0MRBVB04jeud2aSLuNY9PJbBwViP6vIQv7smpXaCzhjI6HF9r3EOAJxePGg/acvfxBTm+f1K2nCaY06s9MvFuE8h0eJuBUhPCukR6UkW9ErATcR3/iRBQfgsETE02/xYloPxiCBij845Kx/MVO7Wtmb0SMMeLo+jFt3mMxl5VQ6ZHd+4qkp32dmDwNK9iD4HddGJTtcxA/j/0dYujp76k0mt1hJtYvKaoUPztNwS03SJGD5D51NgbZ2xbFOzAWwm8IdArAeEE79eN8CT2EHgrgTcEeiXwhoBa81J0UrWCzLyNblRzthrvIcCV3YpqB+WU2zv2AwIve3z/VgILGX5+ioOaO9U5KXoIPNVzh0GI3ywU8bnLxkMPcX+kHsCHPGSXvna4zG0HfdmbLyXwyicZ75XAGwLDugal8YZANXstqTCZitjOHbAvGLkqHR6017cSKCI9pS/vBZmbHGsHra4KpvImumM3X20JmnrZHc6/TLFTLiBT15KCqEJiOH8m3P4VAvV841AtuHf4AwKzLsR4FWxGGj7WjdLbAe/uGRlyj9OI6it+zR3dU/9ICKi/BQKSqBja30KByS+mAEWLA9Vxc+V9UcDD/rcUsL0G9O/bDyjGCqLoTQGJdnnvB7zXqyrQZO663xQ4hKqJW2uypMNXeIS7TF4XH37AHmcJUOH2cmibzM/ci4Zx2lPglfqgzzfTxxjlS3fTS4HeDxR3xaH6bCRy2zu45bcUELsyB5MOUbz3lxUVB6WW2xLxrG8/kCgn3lNgIFcyNTQB/Mw1bwpUPO4gBaSgzl1pARSLJlFKpUTvctvAdoBmkEMZWXtIpPa8HWPxoXt0MJmDH3hTQN1OnF4KeI0HUsAnYOp7CtwyXUO7wcCmZj4Tc484AhyPMVWoEg4hirMtSC2i6jv6qoL2uyiwRd6MPsfPu2grCnyFMmBNTwEvWIIUc+570lPAeVpDDSgyONBBNwIpk2+Aqm8KqIoIFDhMzAIJyytl0znHmA2HTxOfb0TtpYBd3TfppxTQZ/PgT6SA9nsoIMmy9LdQQPvFFCCZvqfKA10hCupS+9QCov2DAoNZehedfLct0dyfFlQnYsmd1TTJ+tKgHF1AIC/8kvRVgZYFPyhQhcKGCmJ2wr0heJcGP7RAXAt5TwFnVQhmrwU+KFB6CFz5bCrmzgkJ7Xdp8EsLuHv+pQVeqAbqtJronIuH1RsCsAAn3huCQXiUaKtO76JHSFN+UMAbNHqJ2mwP38eFTnSWxS1GLxsoMMMexrS+AgXeWqCnwI6AIZgGO6/XAn1p0Bd2AlWty3+jQNfNxdxu7q6Ftq9QoyYav8SeAm8tINhfpcJxYliIb+t5TwH3ZWxjVA7Ijer1ZSv2WuARoTltyQW0hTqzpV4LSOuihr+OsghQGEU2VdRRl/cUYK8DZahkSFzVJhx/kpgS1S7SgXt7axl/aoEkVp0/kQL/rn/xf4ECsqgb2l9CAfX/hBYYsgUofONZfTcInhaD3P3WAnfLf1BNah78nyng+mYS92WBd23QM+6a0zsC1VmDllBDtfysDb4pUD+NRV8W6CmQnsMLHaJDnfda4F0WeNcG3bmpSciNIkrlgS9h7165QKnEO/QNApveEnAkxr6m4kXXsd1cBqx3BB9aYDSVlU8KINWVegp8OALVmr6wMyV2jNTnYcVmGVCAJeuW9LXBDy3wsyzwrQXSs0lf7vjOPR3XBEWHmUvNxVwUewrQja9SRcMidjb7hfNdFviigLuXDYKGwcyiuowe3LOS2w8KLE9b3lNAuhszqlwqoIBdbzVkTeoTVdy2FnstMHoYNpWG6xfua4PXWU4Z3vmgZYQ7HP+7LNDF+iHvKXDUdiGV4tk193Rh/kdSwPhNFDAl5S+hgPyrHUGw6Q5UyeQydzav5LtD0FPg3SYM4+4JUWY+ctcobi1i1f2bAvbKgyiKvcqhImky0S6qMviggDsM1G8t0NcFGq1iKOrQsu8QOI9aC3oKCNnmBwXeHYK+OCikEGVB9PDhrt1IoDWWd/O7Q/BVHOwpsF2vWvoMZ3ru0usgQEvvuOq1gLtn87KngORGj9xb12mLRvFC/nYE7+JgYO9BC8GdLTrh+ZYiV8xXbC56mPvXa2v1WuBdHOy1wCEFh9Dxeyb2dYHV0xtT5UbuuW0WG4JW6hIowS2g1tsRvLVA95hBFIcZnL88Dve9I+gpkKcXi6q+A9d3twXH9c8UOEUri0qLiYTd16shqDSWJzqUghv3yhloMXP4YFQ67oACy6nZoMV8yJm32uPcv05Y0FPAWAo/KPBTC/yxFBj+Hgoohmb+JRT45dXBJE8y2g0ekNsNSbd6Chj72THvKeAt3ReVj9GTO1d3aH70CXsKvOsCPQVyQUvxInPtz7rAmwIfdQF0WtpUK8IfWgDf5QvVMlC4vSN4U+BdHbSrFByB+VwG9BVcZNxToK8LxErF+7rARlt2dIhXBvZq+1H0dYGP6uDoMYFcPG+eoiPZjYSG+kShnVTXorePkxY1xSOjRhuC7347An0IFFgcvK8o+qJAcxHod5/wTYFeC3z1Cd3OsL4p8Ly54JhEVI/R/AnaZXizJO4Jd9dB0mqnU7OwRN5T4O0IzPbyFL2TUFtIvJ8WVBn5D9HGX33AvkUQNWneU4Dt6wUdLkJJtI9a6vQU0AfWDXtjryr6PmGvBcZzs0W5dAjZPKwJpxHKYhwmhUifUnvg7qkyYnRG/voP1wLm76GAqoua/pdQQP4/QYHhzCxzr45Asb6rg++6QO8Ikk54UX2+fea239jaNwXeI0NvCtSju9dXBx01K4ueAgNnc8I9Bd49gt4RvHsEjn5Z0le9KPKeArXiX3sK2Kq1tz6qg05mWg3k+hmnnVLJ2NHog6B68AAFv68r3I8MbRYG3OWTtYHtYvFIe0fwHhn61gJfFGgXZ6DYmwK77PxNAXeAwce/KaCZ7os7m5mdIfq8cuYMPYI/tMCbAv3I0G0ruP3IUN8oXKn1mA5dC7TAdLZ0egooR9ACbugCBcb1Wafqxha595qAI/pZF+h7BPhxAm10j4ACyeEG53PX6r4u4A3naoC00cyh3S2B80+GDkOL0yMHLXS/5T0FWLTnPQWcYQkUMAMx6ingT3GW9hR41wV6CrwdgSzvr/D3uV3Jn0gB6fcMDkqaqkl/CQbk8S/GQEGq47clWMY6+ygP9vMC+9tCoqJ+e4qu8LyZvSX45ybBuzDgTpuywScttOnrkRxFT1IgDN8Y0I4NWAJzUMW9GHhbAttcxynS525J9Wpyy532CmH+FgOdsf5RHjzN9yFt2UvObaJ4DjqW3rcYcKz1okWxeVLoS90avBcDu0Hif04OjgYLjaqH6zN3n66p9RiQ1sdb3g8NqcrmRAfpGYx7drn9wMDUwyIN4jH7HBr6WR78KAzw8WxCBT95YMe6QFiP6Z7Rob8ACzNzBcDeqzKoMGNi7rGTHnw0CXoxcFMGcL0W2RN76wlYLufeVFTfFNv8AwOym8tf8wJp0IsB4ZHduJtEetljQMRPEDNvDAyOeM3s05PkHxh4iwEnIgZYprUf9Bj4Y8WA9HtGByVdNo3h34GBXz429Aj1E32eSSl6GxOy1c/Zwb5LYIjgrNVt2+IeA0rqgoYXU8iOPFs0PQbeXQJXOGhS3yt8q4EeA29PoDxb0Oj/5An6XuHK667UXJpwW1ezAflQA70nWD4HMRWmWOEfGOjrg+/ZwQTCgxpraYi902Pf9Bh4VwZ6TzCeuaDJFyIc/xsD0WmnfWNgcQU1UD+UHxhoLRuO9/YMmCuDGqB5CRh4e4J+YuCNAT0MKe0mWib2noDrG9RjwPOuNUPm9QcGnLO7YyhZ3g36Yp6Yu8tzEn+qgb4+qBoOXP/6yd0btiXU7tj1uzLglmqMEvXhgce4AAbVWVogm7+KHgNf518iYzD4gYHGhvNbT7Zxj4FVIrEU+wvnRQfscoDjm2xY3yt8HvUrtxM2t/5IDPye4UHJkFT1b1ED+BdjAMe7gnbdseK2MYIw/YmBvjQgnn0dstOyze0obZweA2JSl9+DQ+9mYau8MtHOjFLr1YDs7L+mBb8wMPDuaV8gtC3wHx/Nwh4Dj7aqezXgzRYP50MN9Bio5sqaPh1NBis99rKPNoG7FAFDsTRTegzYAfXavlk4rP6rNDDZVybVd0Kbe2DDx+jedEaPAffwTMweAy+iiJBNF3aDRgcxZN7NI5x12jjoMfAxPdirgXeBUD5XYxQMl4SK4vMhOkEJ2fauPlZUtm2Z2+yxy1CUTwWqmlwUnelVT1Hoh4fPEeKi8Hwqr/yW24PL0PxoFvZqYN7OGJVvkoLdtDAz1Dirghqd3HBXthMJneengLYPFzC2psIY1Tr9VgMrmWQZdi2p69VAXyDcPyreY8DVpfWfiYHfMz4oGaYp/iUY+OVqQHwcT1S7r8Br11mV9t3Cj9rA6D7V/gUDbzXw0Sd4Y8C5QFjgUIOf3xhwnuq86U3Bhxp41wb6mYG3KSjJ7tFjwPXq/b9ioLW8hA4PjiK6N+ER930C1Y4rsVcDcTFQvzHgdAPtY2bgGwPecUi1JWrB5AQCQRwnOpXX6k3s1YDcns60W75E7o6rW9OrgRGhgIFVDBh4Tw71tYE3Bvo+wc8h4jBFU2o8L4/cjRabGF3WCu8x4K1dIe0xoO23ErZPi0WGzpa8/5wcemNAVeYt/mcM2FG5DpBcbsDktEjJnefCKXsMaGrVcGdxTb6WM83CbwysWsBAeR9FbHl//FADH7WBVb5kHxj4c9XAbxogHA4V3fg7MPDL24WDUfdDDSz3i/ijROgYT7VAWxmy5zAoOm6vkRP0GHivJehNwRsDvSlAVWJhk+0AC4/sf4+BXg0o5+RJn/ewwU5oe+xjQVHfLhTLzabHgDc47rPv2sB7QdG7XfjGgLKcDOH7XgOzx4A5kn+UCCeXu9BjwFa1nYU6W/6BAUldjnsMiNoAsrVc3uD9N/VbDfgTaxz3awk+MPBTDfSmIMSXKdVC8SHa6bJOP9SA87wLMXpid/CNgXENaujdLlQbocX9WgLz9mD09diCWjEtk/S1gfdagh4Du9LgVG+pih18TxvkSMq5VwPOZaub3xhwuMh7DLzVwEK6k5wV07bo1cDbFNibS/1dG3hjwEvm8z+zRPibJghNfSj/LRj4P2IKRGFQib0aeJuC9sF/zA4xbwIi2tp02I6vTYzu+PxtClxxWJWfE4T7fOHg57hzezXgvqJrg7aKvvs0Be/awAcGGk9u6ctmPzDwnh36KBGG7LSl+jZWubuYD5rvqYFp8UMNrOnSoF12MLm38T3tX2aH3mpgQBYddzdr10K2/LUOMM6/lgB9mQJvoVx6DLizpd2i2xVMAcooEf2nBhj4Z1Nwj3zW1wZ6UxAW+xk1RfWJvXOzzNC6hLA0kv9uCjQzl3KvFvW2NwXv2kCPAem8XH1jgC1T61/UQFXWq28MGK3TIi80LtQsJ03uGWql9Rh4sgOYGswFCz2Pz4S5VgfHrypZ8S9q4N0p+MPVwO8ZIZRFTR7+LRhAvxgDHIWXHgPuZqJnH8sJejWQPQTw1o3eiR65OSla7I5XKgzVCve1AcnZLfuxAS9yFqzHgPrIT3mvBtBjt6XdzjyJtkP04qNT0GOAr8OuVwN9beD6qnZUNpM87xuGA2uwo5qwVbnzuDzK79rAlylwxwhEfaTth9QYT4d5rwbeJcL32ICzb+dFXxtQXvMOe0Gyc3oMyAa6id5iUBO09TdgcrYrKXft+tYifB1GDAmAgdW+HKc9Bszr+L184UfD8GN4KGyMGe1CE7L+ya4ztGUopBJ3Fexo3q5Aw60/oIOylETbXQEG3qbgY2VhM7hwOkQaYIo2YLo+BonfJcKRf4qo2O5UwIjcaOh+j8705V0asVcDunYJqaC0oGZcH0xPcr/FzFNEwMD2woqP2oC9PBgOmgmASXOKL+Kf2zD8PTOEsqQY6t+CgV+91Ui8ES70uVYr0Vvm4F3ftYGPXQbO1nJEh1f+yp0uSEs0kvQr1U7TCve7DPxcYGzrFz3AVglhYjpHMAH39bVFWfS1YHgi/TAF/7zVyFsNaDSH7FY4++BjhtDxdyC64/aRUm29V3P3XHlgQvxHRgeCUeNvDCSRSeXXaij2GOgGkK3fpqBvGE4UeUDlvdPxHgNW5JpUNR4Nt4PT1/SOUV+pfJ9J2PVtW0LPw3DNJg8K3npkAQZ+1gb6SWK+k+mnKYjc15wONOuZ26VjFD0GngtXFr3jAzAwFzejHgOO/ARs/iwR9hggyhJMDBM77rieGfzL2kI9uXxjwD5qjYn8GJU9BrzV6GtrFB7FIPprUbQfawFMlTdK2DhVppja16zsMfBWA85ssLTQ6zLh1Lje/mRT8HuGCGX4J5l/CQZ+9RDhLj9DdkcOhNVwUTXoshUCKhrJ6XvHoaqLEO3mosg9+wK34UpZwG2omODNRbeSPkaJnfyUpDjoEtqrAe+mqt8Y6GsD5Ett/OwU9PsMvNXABwbeakA34px7xS420aT6ahCuC1X0Jst9i1bocaTq6Fl/ldS+MDB5CYCtjYndyKYWvirhtxroMYAoGlOz9bq8x8AhOwHWdsM7d5cheOU3Bj7UwBsDePOlBmj8b9TAu2H4Hh/q5waiR21RceM+c+d23xS9KdCHjgyYeNxLlPHTmIrKBT7/rCTShylwancTAGYBG+pi3om2+myCfnyorw10FpgQ0X+sqRQ9NOwKCXj/NwZUeQnHj9nGQupQielQtaTcLhIh6DGAlhpg4KK25Wdt4K0G3hh4zw38uabg90wRQmjpxv9fMfCKphVVltuae7da/8bAK4hOvDcFNN1bkN07ELUX3WVo0oU3qrFHBWFlQBi+1UDfMEztKsOnydSjhlWCtwcDqiH9MNl/qwF2SYqPEmGPAaIk32rAEd1BjNSNvqfdYJPn7kMoTZT7qwOVOlGDsKAP8MK2d6SDuqxzR13VY1QJ6oi5q5uZO8JwRPDbFHzUBtB1Nu7VgNuYkC29qUdATVgPbo8sI+sxoIcRhGl0u0kouYEpIIxCGKUlyz7mBnoMHNeu/73xWK8GIs/q1YD7cI0SWVq0pqLuKdzeeMJ7xcKISsFDxnbbAWanlfytBnoMuAxE/xsD3uGVpv9iCu6JsqaDaKjlnpzeSY+B4fl0z+11syHo6KENNYYB/H3eGFCUw5ZN9+aU0+OSSf3cgImme7i6Bpigv8AUyL9nilBWTEn5WzAg/WIMoPHkBqKzq0XHvoPI/6kG3K5bg4jV95zqe13D3mb3tbBn6zaQ7cc1d6XDV9/9a5j4rQbcbVgV+LiQGf2KitzebK0xWs9d8MIG/toKbAmY+dhwZIm1olcDQ314xz0GjlsfRP94V3AvHCQE1X59pBJVtNxx2oGGzP2yoIp/unH3OYAwsEQVsfFuJYje2DsE+G0K3hjoOwVvDHSb7Qu7JNvFaI1XNlWOD8jG2ckeo2R7grBa7CU4fsfW0C7A8TcGGg0w8O4U9BjAxzlD833H+kXGfcPwrQZabdNir3tsSiS0+4RqQFbR4U+3Rc3tMqbGWJT5R4lQxGDmbacDDMjx4AcGFnBIH1sN9GqAov2GDjnSwbQMXIKe3ubSqwFvbtYOkp+zlOqjRgbsbIUYCUO6Y442neGVdWs1TDTypMbO3OcuSkE9/A0Y+D1ThLJqaOZfMkUo/eoS4ZF3D6otbjcIgwiya+foEdXK00n0nNW8gZtwdaFyPBW4o0pPC2frqqXmmdywK+Ml+1QD1boqcbOdBFQgOoSxJ1hWrwaMjZ1zO2uSpt9x5EMNtAtXpIO1csfu7e6BSBbvOWAgK0SXjb5WJX9hQLzrPzBwqeqSygN2E51kYqToIo3mzNHbUe6v8bP8xsBNPorfGFC9CTVI/MLe6HRP0bmNNlSqcwm+73jT0MCMKmrik4zd5n4z0YHNEzZT6JSzbcm+Nx97rzLu1UAYL1afamA9Oi2pqvlP0ZboskG5ZqSACV/NnUvrkd4UGJehnHtauhmjCPvHr85Bx71XCscv5FFCB/PqJTqpYn6uKejVAEaPLe3kmY6d4gSm5q0GhO3jLnpPCcJ6vzQOVH5ECmAoBxMit7cTs5V4jmk3OlrY0tL2Ww28MfBMQc28MfDHmgL590wRypouan8LBn71moK6Oct0cEX33L0RI0aPyzSh7emVc3ehgqivJnjKJo2Iub+oshiPjZ1O25JA2GrLWurVgLkSjthVk6TBuLhv6GvLLth5niDbX5l/omK0zUVnrIF6eNcGFM7Pea8Gts5UoQKK76L74PsSqfLuThXnccVOgCsTdSuU066eQjacO5Tg23YGIvdQP3JX0QwN4UikbF60k5ztB5mD38uMP0wBWT+mVNhAmLnrmVug4oVUKojLIbbX/j1Dxd2rqSlcAAOd54xRbtENW94oZNN1yZp+TcG7NtCXCG2eRP0Cw4/agLzft7jHQFkpBZXzSM8dvfNipKQI07ZbKNwV9wZB6mxRUF2+vr42Sq1L9Jh5KTV8TQTToKXNNwa+1hR8YEDmTM9tbXYPEF/MKqrfonvubGNQAyQZXKhgTbTc9aMHQ3q+rhmeKZZIM3WS4fG1efS1gb5E+B4faof+H7y0SP49U4Syrmp/S4nwl2NgV+8nVD8GcBs3hW2hNLsfaEv9QvTqYxmg+c6+MusouJiFCWqwsjTmVEtvHYRZs/3GwHtuwHs6lYRH6h1EO9Ur7E3rykLJ0T2DpFcK0YknG6dvGL4x0O9HPPMEnQ5L4yF6VQzZHh/0IR3sJjX3SFVrSHp5BX2efD33tu0IsptFx2wZN6+vBblDE2119ci8YTfNV6g9sr5E+F5a1O88NJ0P5tScPUTcY2ApXkM20l5Y9NfOocXPgdHQQff42tScORZC2nXPxozNRP+kZdqHKegxsF1PN59ThGtNsalunsBkqM+6Qevt8klNfWdyr02oBTC7zKl63KvcG8/BBJSvY0Wfr/CVex6vTTQwBkc6aAqJ29XEtT5MQd8pUF5f6mK91kXnuQBTI6/qGzUOGK5X0S3BBNxXHXxeZWLbjp5j7NmqypZi6WB/oa7S3hR8qIG3KXh3Cv5cNfB7pghlQzb/lhKh9Ksbho+8XtPuBqLYeeycArFHBbeZUpTYkSTw5uOBdmWOMtjnPn8pGhbC15mKhauJ3qx1y35p0SBTj9jJDgvwotHCoMJ69OB2ntYpGvDJjWqidsVuedhIvSl4Y8CLW6tEce0LdLjW29wWRmA65OYR0eekAcz4cvO1bfjlQofa2fjGQDebU+Y5hS56V7zT0HOejpk12zm5X5xx/FEb6NXAnL0gjK8+nN/mJWgo4O2czUY54z6ZoRJnx31LFZMrubfuGgcN/PmZOYxZ+aqyOtY3DD+WFglxd+4x0JuCeLJy6NAUW9GbrjYaWiyvhC2v4Tj3if3UMN9twAQ9PD13w40hIRPfRfoKjzK2xY0N1xtfbtS8V8rXsLGQfZcIf2JgL272VF/fjNzBdzA1iRvdqdw4z9yenI0CRQonDO8WY9H3RiMJrJbGAWPhKmdLJJHeFHyogZ8Nwz8XA79nilAeSurfUiKUfvXTCe54PmEkvA64w14HgvkSEdqy+120NXWToeZ5r9jo6+kE9JobkF0o9hh5LpHI7FVG8BsDfW1AVnUNuxhdaHtf69xu9o6GnGinUPlQ1fC6ZJtoU0Qu1VztDCZhrElod/cWVO82kK274hDg64kSRsaKINr3My3h8yBMlDseis5SpgwP5/aDzZ4K5sw/tAwru8xk84WXiCw6XUz8niL8WFNgo2VCzQsBr45uXoHWbAGfcglO+SrZrWN8y5cvOjxdVezdxSYAk4GfbLxd2bk/14/aBwb6KcIr74afKwzj1dLtMeB60tJEB5dvmafmYCr242OMDQrfb9BE4N5je2sQOnsz2h0cEPnh0GnQixkGfUWOwZ3z0cu+dx25PNLvfQhPwSWnRuoOv3YdERo0XsLxStUdsDn0DBPtJ/B9ttTOuZ88ugCXLxex5S7e89VoeR33akATxD33jBhMyc/awB87NyD/pinCoTk0/xYMDH8xBgw8qtnsgeY5rc9dgevZsqX63tBEhxsuQ40y0NlI0ic4Ou9oTBbXcgKK2aOiP1xB9uWWD6ZgR4+5u9zUcNuNecLQls0wu91bkKaPl08lf9SJzkQbWKikM0afg/rCvU0BGFAC8P5m+YTva/NsjF8vUWZWOlnylZi8TIxNpaOCrw2wM82eBVZG1oXNaclEtql4i2cjuWXW6ngVWWUsv03BGwNe2q5btArqOx12X8PGypwGuN2dIrY4RRKnpWN/bZ6yGVKNZjq2H7rZIH9tTpnVBT6nylK0PtYU9GrgdkGnzynCWESAicOiA0xoNzA9g3jGUDliOd0lBcEuQg2VjtuJyJIDZHtPWdb05SrjnGX8SfDA2DrMO0PA0kihDf7nh5QkCqqoORoDFqOVF6BldzEoiAyRgwW7wetUmrKREHG+2p8DCz9muzuzt1GFVwN9UfYY6FcYvjGwJfIfbwp+0xShOVT0fxsufyAGfvWuxI8669jSWcR4dVCjMXZe8xPDtjLjvjBkDfau9MH8wdHjUT1clWRnnV2Gi+SUU7zSxvj9rKLBNTth+xJsCJarIGNjasc5ZWoB2bZYDuhr6o+4f3nA52GpDqn63F6xd/ASB80YnzHH5BNx5e/B20PyBjVwORwwpde1iRfYHjF3TMci3UeZhfWdnzPnUeScXiYgnU+zw4jtxoGBV5k5ssjPx5SAibhq6OuhPGyZd6BervWY4bg97Nh+JM5wIOQsJk4EIn40mpncDfMdMOkZPxh5JCn3p7tphs+HCfs0BU18WLMxSY7fTyhI/QuYmKv0Et3Zflig59lfMm+pZCLNzLmGczWHn0c3S6TiYKRhdMJrNj0WlrhypImDB89hxdzR6asWkU5iwGig0uFF2Ynu3VlLKLRqiYpKN8a+sAbvT+c2ZmOt0XLbbhoJLY0KsOOnOWdZaRHcJReRjc6eLtItvpvYvLJ7bwr62sC7RPjGwJ9bIvw9U4SKqA/lvwUDv3oTsrCeimw80yrs28LSwk1j3plzHSd8td3JKUaPMmPBLt7yMFHPGpEJikBUG1LuZ9OmwFvnvKKD1wLC7iAABoTdsYZsK9YiO24TB0fRoWJIWDmYyQ7JsJpGKZWxWYKoLpISKef1kyGbOZje9zzFcnBasrF5bXMmyE6D8+oAL4YPIq6erm9hqbsAthYnha+cchfgYn6QWBiWVh7e3FNGfj6yrMfALrE7Nr5u7Hyl708ODiQWMG4hLobJsyBkczpw5tW3scgK5ZEhtPI3DDfsypk+tuJ/mSLcnoI9m/xUA4d2uafG6iZxZ3ZLGUqkF4T9a99yNipvLV7qYDKmCyPMV+UY/oDq0AnZlNIY+zw8M/zaxju2GAkc4JUXGZ5Y5xEdJPiQuzOvJMiOwPs75gLnvl0+W4zSA2PTYjoGE8Cphc/bE2Kz60wUVyensfAR44qt1pGF+Xx3TMnPKcJeDfysDfy5GPg9U4SKpMnD/79iQNRUzNjpKHxl76dDjiddZu4zazD1p4CFg18RFpSnE+f7VG3IrlN3LKT2DPNLkklEnggxNe9fDyHbz2sHu/lozMJEGnM+cr0Ca56jMvtwOmK2tnQLr9XHk8rXZZO7jruBbHclGhul033O3GAd4GNBQ7ZOG4KD83XikPAyytmMJw6EJVmZmOyeDdu5t7nI40tXEqnS7mx/XIU5v9WXMWlnwppKdy3P7diPHRTNxhqztt429+ub3ODZVkZsm5QHHk0XV0Yye3hn1riYiStVgGw90k+QrZO1KrLJ7aZhdv2aGvw5Rehrk1uPgb5TcAmUO31mW1V0yVffHpd0xVgjYB7ZaeuQ2cV8scXhes5XzmPd4K8pQjA1QolX3X1RYHGy27LRxcvz1auMMzzeJBZtt+FR9MZS3CCmUjBZnrQQV5UEGFQSu2KgMRY5u1ugHlbJ1WZhpZA8rGdZSix9DJzIxJCHlygwybtE+B4f6kuE79rAe5j4j9125GeI/N/FgKwYqvR3YED81QuN6YZKbId1m4d094rJplTnbBMtJ5j7+SgmN1StWCTaZzFSDnFBXKEImS/sOA4vM8kid3FxpII1hTCJDINh8WBLLBk8PcwDB1nkkutDNtq5Il8xZc/wfY5nzF7Xr9wLz06JVEHQGHJmD+7HbCPh7UOyGavRivPtpjAJUzLGyLzY5EwczgL8bK0r87VpJHIenQvylEKPpX55EMMxicdEWvtwRhOjEF1/FbfvLUnZYv+sRboy9BivrWPAwj1gIlretIzcD+WBWbPFCrOttxrjyRPHLFDH8zw8HFqLoGu46p9i3DcMhfltyvyfGNCjfMqcYzPArnJ9FrglMVy/3ckXI3XNU3J7CA82N4iaM1VIIYydh8hmp2KYU8famzhtN0c2kpmU073oSHhwFzZUvLdn7OWHhYni+XDApjcpwhTOWcLlqlkzK0kTzE7LaYzL/VVg8evKxPBAxJZE88WM7c1ThoM0vGbk5xRhrwbeDcM/e02B8numCBVFlsW/BQPkF2NAuI1PbD3t1mLYXcOABLP5gK2WBeVRYbwkoufylu2GbonDal9ZZKQLmHHP2vOIbGaQbQZTkar2oeXufL1J8bhoz2yfzrdidFmFGbEvT4dF1hbUw3SPxmRQ8SubdMEI+5ts1GB+PVhss48nIn+GoNKZG5uMyeoBh09/XpKu9imzp6zC8D9Vg4vs6LBVox3zKHZKQiYj98A2WMtFLjfJmJTl5Ehf98GV29OgktAzthcsOY9GPPK8AcPPkw7Zsn5eeKQNqoBYAZiARZ6e8pXahBombuuxDb9EnM+uvCCb8WLz+Rzj/WE8h2wP4rvvFFyW6oktuysRKfU7E+cDR2PRxD7k/HSOUnIZvAZsftrMxS+J1JDrcvuE44+WOEDZKiPybrhju6sx5dGtG2tENe8mNR51w92h2DC0mSdjZo9fZ7x6dfMWN5q7YqPIrDB7ilWGUxrcWKR1Wx744qwke3pes71lFTzMjnH5YQqcV1iPewy8x4f+XAz8nilCRRV1/S95kvEvxwC/CxO2upVZzqMBiGQpzzrGbG8n8lxXCCnayRHUQVnx8DHRMxJ7QsjSTDzl4UZdm2RzfKypsDGE3KtmywY/re5rIn94yqNVNS+IRh2wA8E4yINXPs1IqzkZs6JqmftMESE7huqAJcqC5tHztdJIakHYp4NhLkbmpZSIx5QVQ8etKfpfm5Dh/TXcsQCxy9dtvwiIVAoVC7f1hYdNtyjJ3D+3VNxPb6LbaXaJtq+MsIjvnDwak84kWyu5sGSrlJgre10jrxvKmDs9vES/6fQGm141gbDcHcVgelHHxPP94r/tTLwNZz0G+tqAcDAT5mxCKvqDh8LwMnVdthGqM+beVZWIsn3eGbsoEebOuIhBPTlXFinrSAwJjQK4rRyP7W+Jn3PEiEM6fWNS1VvpgLF01OIg6nRGtmMl99Pi1uIazpxNhQZM3FF5SNibC1OWqHYm8tF+rhG5vZ+YH7ZXHMZpEpN/Xlr07hS8H1Pw52Lg90wRKqopyfJfgoFfPT40u8ku8y87CLvoDKLaGgkO4zWI5mBszyEMb13B/G1e5+HcWrREE4QjS+X9GQfexipJc1Jd5tWCjVeycSNY3SeMMeV2wTz0QXSHtqYwegfXG5RLtQGu6EfmVs2Bs9ndsvBVLDqWdmoq8vSmMNKG1YZF++lF5JNnVZApoxu25zsb1IVwGpNd0pXg7YcV5+qodshjeXyyvb26itF8tSRkXERLKg24JLoFHVlYBMfP9qso4dGlllOiTZIb4+eswtE9hd+vFzxj6+sWvLVT71tcgsxnK4VBGHmRFZPBNlG/1xS85wbsc3XuTcH3M4uiyYa5JTvylTEwHKzPJgkL2LAUudNYGTkexjGLFx1gNnvMGVGvlcXSxjiI0SwDNdNeJImt22GKQ2GjmOR53SpsNHGs3Fc93uBLd5ux2JNmIr+/WkYew3XEAnKxeaCqK0YaWWDMf3UnkUezsiCDs1+ycDkoxZCPK428h4nfGLAVdTP+MAV/bIlQ+T1ThF+z6cO/xRT86rmBLLyHbBP4Fxwcl3FGrpcqZtt7fOXBxNFAlMvCle1ldMPhIks04q0h+yZP9yIG8awiJDiDlx83iwz75cLWsHHogAOrSclDZ5EQIuSdx/j4UYjBcRw3xBQ3TzZyby33k6Ewxnnc2Wxd8ZMYXEtQFxMOmGBwL4tR0SxB5J+KiIXzEESvqoQNkS/TJ0u5fuNhoNQQRzyUGHumpRgEUR2QjX4BUU0UlK9201eBs/VuzcLJ7MijyJ63hG/ud5aE50oM9niTkpFgrtn6PF/h4DFGFmG7ac62PKnFYHQEtbEfvQ6fJcLidTa/MVDNrRadzpuCzSdul6+uVxqQVxFmzK8mcL30W2yS9JAqbKfFhRhezlpMxGoSMRqpcL4Db0HItbnP2PapHzFPuaoRbbhwGFb1PffPgQXqZKIazL8lIQ7nt1wis1drM3rAcR5No1AiriiACbiDCQjcTB+TejJpWFKUNQ7FZGOR9yZkfcPwrQbeJcJ+bkA/qeM/EgO/Z4pQ0XXxrykR6r8YA9V1sWF0Pr7mYZjEEum2u4xFhV2JUarqFvG8e8kCvrzlgbyEsBwluwdL0+kVRGgO3to7fWXD+akT/ZW4G39tQrZnXGogzLy9nhLku1sWjbOrGHQneP+V4IqlIw2LUeMeGQlf05itmxVgKBfgMofF+cy2Q1rjKF8YATnq3ZxtzrNcDCaPuUkGs1Bk/Hps8gCphklsZ6fA8aoVj+LJJiNPnz/YLKIrTlN2lfBmPCnZih0LMBlrOL/RWgaMXJ41DpZNnRH/dsYsepl7zg9pGJOl093YZnNqxKAIIZv62y1n3s8VhoGxWkKY/9fSokd9y9mq1jFk33TVEt/RC7bFTgMmS0ockpd3woKFeuX8qgAWL5V/YCtfPsP5BUlDpHZKWbzZ5jjkapwSvXhtmZcv29xfakKL10HTsH13znioeapFbjUxGEuXmRiootqSIeu2bPVVO4huAnxfEh/vbHs+15w/5hvWlwj73YfetYE3Bt61gT92ilD5PVOEiqFq4t9iCn7144yTZrJje+FV8iC4VWNymQgXthnPb5x7UZKROBZqyLa7mxg5+5oQVXA7ti9YmfPgWmUk2b9uDD9DwvmsBa/aqv6RJWsG2VS8wG0+DBc5C+UIsIIMvSHVIIPvG3jghXEZtGQ86TK2Mh/g1U0rSclxDerDf5l1HinJMiPz8WTP1jGoA348JRZx86PC/O55x+E1sh2yFEKVbUUZsKMGRkGQdZ+wcb275KtglUq42947BtEAIl+q4fNP80ULGFnXeeD4m5IYgyRgYbbPceTH14xQCu9fnfMHjg5bg5GUg6i3fpYIC1wHzH9vSfo2BYOxBBhdXHweCuKFEJFXV7aL93e4noUOWLGrJUvIpML8a2dicljpZxY9hxe4vvaGEFc5c7a9SgUPldICtUJtUEPCBlROKR1L0rKFxQLJBDX1GmoB2Zady+Lts8BBEpYNGQ2PKfz9rmcepvskIM9n9YDje8H1awZLRn5uSdpj4F0b+LO3JFV+zxShMpRN/W/BwK9WA9kRwpCKgwoHtq075DQF0e/vBw3mgxuEsaIDBnbbqMHhGtUWWQlTkQXFFt6/zJKSUFOt2friMjEUUQthOk9yFpyPgBEmJRLRHmHJkuB0wxH2N2OCTB2zkFl78OLSOiBodyxY1AoVD493vSXGpavYxn+AqJ5NjJIkddewjT24gUhXFhIpmp3KKML3POLWDUQ77XQWqWcQwffTsiSnmbdgUzsTOLWCSUF4Ce/fB03Jo4AvNHI6TDsWT0Z1HtoqYOB6qw4sHN/PYhTetZRoRiKytSw+xLB9LVNC1xDWbzXgzet5hkaHy7bHQN8pCO4yZkyqd3A8VJWIeIfzDbrsDhgUFinZ8spj9HmB45OHgEF5A59Hg9lFjM57CNOICRHbyUtQK7fO0sgkIWtGR5TjgEwDk3QHIWDJ9ngVw40H6iyz3DVLHX4BrHgJI7rq7ljwEAEDyUMPyJC7gAFFBMztFfj8n0uLPmoDf/b4kPKbpghNSf1rSoS/ephY3UyOcNtlVR61qc7I6JzcIMzmIIo7pQKRLss3FlOvwUGMlg5xCllmSatUPDi3C/D62zhjwWi9zflO9QPifJUU+TW6idzJdZMcvS+RnawgjIODYZGqCVcsLtucc20TxyTujlfGrlMIk20F7zdPSc2iWXzj0VaDsJYVXWbUzO45P2IwCebJ1b8aivevkuItJtHC11m4MkHk7xoIa98crVnE1i4P4vSsEUnSh2x7lCAbjyaAscV0B9l+r0O2PMZGQ2JSnRnN0isPhxREe+FNJBZL9hPzubMpyMnLEePvx5q/1UD3ehx6DHivnWaiYXTnbNMMT3mg1VpJwqNegTo4PjCPnpD9iZlQtsukmgf0CZhb1+eSgfO54kg2lhC2m13EYuNRiHybxSZhSJ8ANreHnDv0ysh1MN2wWBzD9XYGoGb0qksZH1gXkYPXyEh67XYsfflnzpOvzsm26L4xECINMPDuFKiz239rGL7VwJ+Lgd80RWiaw+Hf0jD81XsRXtfHE9vozyrnCQHvbg+PDYvCyZ2HsVOZZJH7N8Y6GTDwjOC2XWR3hQWcwPvXRdWSc7aYsW08PeJwN35BUM13Z5byI6gHpBhj4nk6eNXpq+EB8kBke/Z0C2E5BlGcVWBCpt6iZHQQgZcdvAxCyP5cs1TMbnm0zjYNOVS6wYI5h+ycr5YFGUohYMD3QbRv6DYl3csFr1y2EGa3JYS1G8cg8uvJToz8ZwnHk1cCS48hYO7MvryycvyBgdGhbkgehSDihcE1j6IXiPgIkMGSJAcMHC+Agd2tRCz++UTjFEWnz4YhDaYpW9v8zIOZpBNSBsk3BkL9mIBJeQmMhY9nzcNdBxhoWng9dhBg4GluAiKn54itOg6i35JjjSwGMmWpohWYqyeNAAaTPQuFRSWGN64XpJge9ywKVPj9dg+f35lg6qLcOefBpgE1MMOAAb4w6pyLCD7/534DXr1amB+1gT8WA+rvmSJUxaGiaX8FBhD55eNDvpszLh3BW6MGsklyke9stVpA9jWs5ZhIEagBf5pCWO9tCIuJ5itsU5wBA2d90ZKR1wVsc+0guycpHhNnvLgw6gzh/Ym9JKSby0+2Xm6bPKhjwIh21zMWe22JI0tPYpIOIXvuzQmEZbGDbH3aHmsWT5MfGNDtzmQ7c/TkweYrbNeHo8F2rQJhRtVhSvzLzmBpegWMIAIYkPXzlO3HKxDJq03SElcLByycDOH8pA7UxFsNxIdlLYa7C3z+43i+smBfXjnfxVVJpmQqs7jFgIFDAedb0TNmdE0r7owWYArWo0HB2MY74r5E6GI4n8T5GkfaVKCmmt2uYiA8Hjw8JBCm1QwwsKsBc2EVAQbah1+yvcavmM/EGsJ0HYIa0BGoASSUGimTScz25zm87t7igoxG5wOjZ6vGkUarbwyEUgAYUDL4+ajJO8C4Bue7HsH1bE/3B0vX21oM6Ao+/60Gulg/5L0a+Av2G1B/zxShCrpRVv8SDPzqvQgXpZ+z7WoG2WY8hmw4To935tMteNuwhGx+noWAgQQ3mF+6ZUwcQ1BYet5UeYCHEGbqU9+zVLgUOR8/eUbKrrqwjTVteGQfN4RMZ18luUveiNxT4baUs0UBamIHv/8IIOzKU1dDNlQge3WkdggqFjfGi+qWB08Nwv5KjwMWz51nHiwTo4UzAxPAvRIwYBt2Su6DI6iDqIEwI9tlQ1rBTdjOTuB8vJ2REeTpA+YzD0xHZtUxuTVyx/Y5hElk7wADeChf2LporjzyAzifnXYG0xNywED5+MJAfj98moLzAlTFhxrw5+cM1IV0yUPlChhALWAsuFYPHo1ywEAR7RiLtyV4dbIFbNbd7oca2GG4noMkAQtz3wIG4lTTyFmBz+P2vRRDMrUk4qcQ9uvNpMYcNcnX8HO1701B5PFF0ZsCPlmDGnmrAX8dPhjLG8Dc2QBT8LG06K0Gfq4w/HMx8HumCFVZk4d/CwZ+9ZoCdqlyRo9BJXJ/DRi4rhYgKgP5LkYn/YcaoPhL1Bt3EJk201W2130I4+dqIYHIBzVBnxcQpcJR1MhW7S5sq7kNDwtsWGSadi1bsdkd86cA2bieQNhR9mUClCFkRywlNUsuGnhZZQkYGOv3G9srxx9qwLpPBBa2+2fOh8FSItpO1xk4+QcPwvU2I9NhorPgIn2J7hu8X6jlgu0uwS0P7f2mJcp0M2JsMoJsWi8BA9Ly3rHddgJhUhWAjWkJ6iUaLgADhCw0sjyDGkiO4hMHS7YpyQrLL7b/OT50T43LZ6egHAqAifkOMDCEwCKtK3yrgYhXgAE1BgywNQMMtAPAzOMQgvoJ2Y/aQDKcRIzBn1jkbWVpxLqCSduaIpiY6xWw8BwABuJ9XeMAHfWsVwPB/naBv1cFJuFdIkzzAK7/WkgC0mnyg4WlAJiTngb7WFrkPkTd/Nhv4I9tGKq/Z4pQVRRD/TtqA4j86keZdloHpuDr4WX861GmPQZ8pQUMbDFkc8ec3NjWm4LIfy4AA2uhUtj+ROE2VS1dIuMAvPVKry84PIwkRk7B/cJ20z1gwxfA658GfsuSRXzHke9sYlJHiyuE16AGdVBXGkmsac222xf8/FYDcll9YyA4KaAGPOEIqvpYghpQT7VEZMk3egz0pmDxnBpsna1BTbAcMHAfguhm2leDM7MgzFdjY8RS/woYmDMjJtP97hsDgafA64YDWFqpkysP7EbXSLz+UgPWEDAwcwADlywxWXJ2Ktybgnm4uX6aAmkAoj308guI8gVgYEh3gDU3AQzMzoCBu/pDDfD1tWrJ4jWpGDMfVxyeEsBSqgsRqKu8EIPDDTCQ/r/kvV2zosje7fuBvBBUVC5Fk1RU1D/veQeiooCCoKKf/gxqzlqrnxM7du2IXXVWrz59URG2ThXIMcZvJAke+YVs64oSk/bx+DM6fNOAvw9BA8NP70jWJICNXMLhdyn4mhv4YQM/SoH7UrE/g8/qrzbwRQM/bGBoO7f072sD/5lVhIP2PMF/iw387luStr9oTMf2p0Hdzwbd0pUeP2nA2dy/beDH3IA/ckbtGvh3e56+XQcQzktZn+ZIv2g2vzrugbmA8CVk5ZvdnzbgaoDwLxtwDoBgaxoWtFOjivm6F6q6WXt3sl4XDNtovzJ1J4cNxNclaOBh3puvUmD7IWggT2ADAeUjOhgEGuhz0MDm8x6RS007JZbDBnbXdrHxZ4y0771RCro+aMC5az9tQG3OHwrTDGmpAKN17xBeYTsKZGXKsIGvUvBBKXA3Lmwg8T6T7ynCHzSwF7NvG/gLDdBoj+03nZL0Isb+8LPWBpIHbOC2OYMGkg++33qG/dXekpSCcvLTBv5SCv5NA4G/hS0/Gzw+nGEzP2jAL05loteL8n/QgHpcHsjd92ED3gY0t5/i+B2nB2zfj3UD/z5T8Bcb+HFNwd/XBv4zqwgHijQc/reUgt99TcHJ6mRfcwOuf4UN9C/lNw24gwloQCsPFXmdTs2cfI1uP6/zPnkr6efcgFCQ5raXAIrfI7fWldIC9LugAT+IVoZed1EKxGOIUiCdQAOb8bQgMagrx+8lpapXZu9OnsGQzoc5aECVctiONKskdzy6f5eCvbx+Se7lhVLQy70RVDh8Mi+rq1jPX7CFUDr8iwYK0Aal7QmzH3MDxxls4JD00a0tp7WhsfU9N/AXGtjHDmjgvYMt2X3YQLRYv0AHNmzgefufNnBj9+JrbuCLBuLSO9HhI10dZ3oYkr5dovsHVD4d58bKQhfq9KcNKP1lo3N5WdKBrVBC1kvY0uv4+D5T4KkvyH534N824G9mhqrnNj990YBbyrCB+Zwf6ajnN+Zcm/J7bsD+RLnj+Kz8tgFaXn/SwI9rCv5CAywtrd1AHhd/3ysMB/+ZVYQDRZX/a6YIf/c1Bak6/VkKfswNZPrmSXbv+LMUPKNORb76qZm7Y+iyxDcDCvvnn3MDyQ204JTyVfL6bqbqx7F3JTfu1463nI4MfXXtvMmzCDbQayDD/WGJtJY/leMeh+VfacA3U9BAdluiFMzDn1OEk3PepSgPXqm/zEADQvV+ThHO1X2sd9RwSCJp5xZ+TBFeH/mVaLLH46EEG/hRCnbdEjag7KPvUvDjTIHbvGAbzWF4JYddIEs3x/f5KgXPdt1AV4cN9E7PyVcp+LIBXd5+28CmuivNLH63qyBnKkqBEpbfU4Q/bMB/vEEDuc4tOgwjfJ9bS0/jIV4VyATbkSrQwFSABvaC2jMFN9jAK/pJA27XF6qusrZ0zC7tuop0+E0Dx7MBG9Db0nFbDmEDp0Oe+mK4dHWewAbsSsb+pMeI/tcXGg8VUf6NTxj+Z1YRDoYj5b9mivB3ryL8UQriR6+UvLIIv21AXIKfU4Sd6vBdCpxIjpAux02fgsu9TL2NG8r69TWtyU3qG3ND19P1j/nTBlyTQAOhHr7JjewHc90cw/69Phd0XC+q1KvWd00vNsM7ZAxI905n2EBy5hXtrvcqddQGNnD3eJf22/dPG/AvGNxeNUMpGLF18rVu4MsG3ttRrcd5eSNLOHhsn2ADdwYbOL5fP2mgcodviqMb0nlHq+8zBU6WwQZ6t3/ZwL09Yah0o0z/TLaTrynCrzMFY98uvkrB121HvuYGxAk0JPWXgPBhWwqUM2zg+oJMlflPG/B7Bmzgx9zA7lOgFKwvP0tBZJQZSlimKPrSKlOygxvSf0mwASYvT3TcWrCBfhMm+lZsjhTWa9iAqJeZLl+X31OEnruDjV8960n+oZ17+X+tG1iDHpQvG/i8k+rve/ehwX9mFeFgNJQG/y3rBn77Dcqfj5Rctm/TRh5+l4Lj8/aQHL5Dt3+LIbq6MYINvBpAZlfmg+9ScO6Ujb4b5DXRM8SwVIfc1Iuq95MGTj5sYEXe99yAK1eA4BB/RW7D0f0NO9L05/r9bQO+kq++S8HBt2AThvqTBg6Ty0vyuvfR99xA8DyBBgIJNHBf9YYUHsKfNJDM21KgstYWXj9t4GtuYDYDDSjn/EOWf8LzP84UOGd+o30h/6SBvdGeKei3y4fUGWgg7dsTin/ci/DrTMHyWHydKfiyAeVjJeSftWv6tW5A6h5+zg38sIFuM7VI5Ks7StRqKOsdxStpP2/vB8Czdn+0ZwqilZdJbj+BDbDpMiVfLGBb7go2IKf8e27g64ShHL6/1w180cBEeAccr3t7wnCNkrZ7Lh8U9jagHYY99TU38OOagq8zBT+WD8Ewn3/f+w0M/jOrCAdjmMDov8QGfncpcFad9HuKcDpcAprTlgYm2pO5zfKu69Vs87MUjEZ30veL4YDs/QglwluDBlJ9WNMxPt4cb5ZxV/ci2EDUP9WO02zbuYEeaMA3tg/myTekX+IgDS1ji7R/PtHF39HjTkfZgQ08xOibBvb96c9SsFyUXTquhq/0a27gBw38mCL8soHVHOITK/nn3EDqgwacc9UuFl6Msq8Thnb0/rlu4McJw1j5cWZiidcvP7CNXd2BDfxYLvXDBqKF83JcL4YNLCr/f9BAWl2/aeCrFPygAScMQQM7efl9wvBrbiCalMVXKfCGM3yf4xY2ELW0AHBAKViNYUtOZ+nT4dP/uXyor/GUrOAE2R+K4psG7Bu7g1ZylIJGPI7kvyPYyNCEDZhZfiC/v8wd/3Rd1l80cOwff84N/LsU/OWEoZp5fWc9nC/cP2kD/yul/5/YwP/5IsLh7/UBdTAa/OKHCqT+tDfWla9//i98YKiq/3c+8LtbQaPHET1MNUgD9eUWXGH1lUqJHVgwxdbzYq9e6Lo4RY7oh3nNH2P5Tc9Dx0+jV5YTJ5bc6FFdXEcwVXO5ezL3VN71KA0eci/j86dW0sNf7NPgFHOFJ1czpkqjkEWfPRdczZsTFZuRkIJhB593eLkJpfk7TKOVfBV84usqXVhyYmKx6yf8fqQPXUspToM6GZjcMuseJeurSCPl0Xc53ZsznYbhnkXyq5/xQklGdM0+gSO8zFP4sjAKKqRSsKiTzwXnCSV0jYXHgvvBi3nT1x90XkRHR1y2feKX6KDRHWUhtZWFZLB79A4oSZ87Zjtbt2BMiwXdtgNHipZRhv3Xc490qZ5xGpmprvC5IeM7SU0oCX/KG965Y//m47EnRYv7POGVnmypKi1bioZVlvCbHceUE4tY0E3kgqtTI6KnL4dStNN5xo95EVKVDT0p6I3zjFuBKyijmeOIaJubPNrED7otdGx/j81jPs8kInPOuUPP59xks6LYki4PPs5u8bEy9j994Hdqavyrq/el/vDf//0nNfW7s3U4wDE7z45BKoSKY9iJBI652YemIhw/Hp3klB5aP3KCt8xrvtlCU+X16afB5saJj5f6jZ5e7TqhqmmC77oq3s8vo1QEA2gqst07XT69fSqSIle4oRYxFYoasqAueoJHY+VE95UspNCeQrOGYyT0ZOdQCnaTfswjxf2pKV5CU4GfSJSsTtBUkS5M3jONHl1FA0091bnLj2arqbeHMdVvoKlg646ofoyhqU6df2vqsbEEC9djaHZ5zhI6TSuPic0rj/luXUBT9QeaUjJo6jrmGmW+HzjWtGQGM57Q1HkttpLV0/Wa9UQmqL4lLgtfulvz410c6WYdoanwBk0dxtD5o4xCKZxmXsPvZnalUy1DE/sxNDVymy3l+60DDaXQVNRPYrq664iFpwrHw/7UEVXOKGKiE0FThumG8AwXmpx0sX/vuyykvHN0nFAJeyYfz7QnJbdyz4LlGfuvGu4s2o66nLU/iUJMqZUtsXfvk+4GyfRPakrtD3+lKel/O5j/P9PU766t91eyp2p3DqRA9eSaV417o/ogHZjo172CS64KTbkH5FQw9GpezrIPlZ+dn4qnAk2Fr6Sgc7Vx03C2SwSf9fQ9fNmLpGAReAVfZ8qdcjfZS0K7eN+ayi0eMnHte4JfO+aJKmZBY8EJ73/3oalzPIcvY0zHnFeKSqlinVhkaNeMD2RFostShaacZ2Dymaz04dO1SMPlpS/46K1dKF0c9o7g4Ry5N9HH9BhNAiecjpGT7FDj+15H0FS1vUJDNyWh23IMTWGMxnwzFg+8PzQVag9oqrPdfGtq1xGpwbLpWdD5vNmmu4+aZcyrZWiqF0NTBwZNvWPlSIXVx/dzh67Cnw+dU479ge3rI6dMqUGucx+aYDG2J4/NLd0GtsPC+CMnfPzUkeNdBa9fKnrBP0stosshjFhUj7yMT0ZmSOn44bNgeIPn3bw4pEd/4gBPJzge9UI8KQulPRPdAXIqLU47WjwYckrMfPcrp7a59Unt28mq/5ymFKn3/1f225gZ2G/fD6ToEkJTo0a+UbXnB+dLU49QT6n2CuRUMMeY8G/xB7lzB/v1nz3ijSYXdEs9aGr8TFwe7uI95fdOlEbzCf7eOzZgv/ETmvrIGNOxwJi50ORnTs2O8ome+0/IwiJCDt5yjPF77w5fH0bQlNsxVMoKp7290hu+bqS69MV+4pbeTP7pq326TMF+YSeHpnoN3j0ddKAp6wRNTZhoNSUHTtQzc5VPtg00VajQ1NLzY35XRELlagL2242hKUs1oCkgphOyBpqadMufOSUPHJ2dyfvW1Bf7HarmW1PBUQU7j7rGT00tetDUXgcfJ14K9qvueQM2BiufH1toyvOQo/FS3tL587ClkHd0aGqpxcghAU1lY2hqHyQR3fIcOTVXwXrXdRNS0o88KXyBbOF5YMFcb8B+nyk0NYjUJ13PY+R0oEJTs2y/+8qpv7AfC04fiRbjafEHNfXL+zhKA22syOzHP/9RTf3ui7TnQz2iZKOA/cYH9AF3bV7phqr/3ac2rE6pfGTQlHXGmN8Wypsu3TVyqptDU37V9qnZ1HWiQQNNxYoMVvFNaKrXYAysg+Knpo5BT+HXXcs2l5uQBDnIqXVfP2HM7vBY1cB+JaFPPaUSOfUagc1qOVHh8/cTCzo+NCUcV6I8vMZpGN7Rp6hn9Cndb6Cp18L/1tTlxPdONPpgzG47YL/buwqcoPfG5yuuAPu9EsFET8OY87wkoZwPPBZZi17CzT00dY5X0NSkgqaaGn3qsTJ96atPbQ4PsJ80g6Y2Ez1hnisEPZWLy6L7Haym+WC/xP7ETuTkYD8rhabSaQWWLTfQVLMEW9/SNTTVnc8zbmbad58K9b2bcPcKTV2GDTQkUrxflJoRZZsDHlc59meogPWKZY6/P6+gKWBCSBe9hqb6hWfyvis/KX31oKmig+3T4t2WNlFPl+zr/WqwHtM3XzllBeNz8gc11ZN/xX4K+5eo9H9STtkWfLDSbkEaDtc4hrVlXCmZuGC/+wDH0A2NC2UXgm/m9/YYetBU0U18JzLfOIaFpdzo7s/APoM1NDV3CZ3amEVp0OnyhH9O9fccRbgaeDJfOWDN4jISqZBOnstNLTlR+RLoU8YBueaK5kQPsw5TYSbQVG9UjOk69I7o6B+wGnrOhyrLiZ1g5qFPLT23R/flQTjhp+y7vMnV7z4VPk1o6q40I3qoHjSFMa3wmwb2K4ZVIAnTw/tvVmDPZIE+FS0DHvPYdqGpyRafc95AU57y0MCKhp/afDpT2fNqBXRpzlu2MxxZsPM2C+g69x1ohiGn9K17oDq08P12pY7tXdf69xzF8NSrubPTr/RgXS8NTsY14culuqGUfWz0xzVySgrdPdhwCk9xBm7GXwvk0rOeoV9dGPrUtGsKStaeJ4mNwPF5LGtB+fWOPnaUegZy3XxQfp5FUhR9kNv/zik7SPsam2v1mvh683HsQTD9k5rqy7/4LSJp+A9lvyJIQrq/H+jwPV/GGBQip7PGYimSDPD75+Re6Jy2PN/boB+9Jk1DeaD4TphEuclVOCs9TQ+a8m8J8RFXwfvVK3IiYXnQlB0XVObbvRPaL7DjZqhEdFfmAmxUgFWernykrLOAxmId729M1ROdbBFCI6e5yzcqNJEPtkdJMAO+a63rN5ULM3bC93hh8NLSe1SeNOFEY/Jdrp/iM1VbEUkiPPcTfrwZQzo/WcCCsZvLPF7EYK/XDJq6Ha4un0wJmsoMVwq7PhdcrrSaTkF0ZMEn7ps81s4a3bKOz+zbZiYzdVIGlE16m9Tipu4yU4amnk4NTW38DBqw1QPl9jlm0ZRkmQeiYXQ/jcM0mD/gSf2xmlG5YR5ycwf2bKx6Q3l2tFNRrrOYr1XkUnWU8foF0zMeHRRB1+MoTKM3w/7MP9DQxdK8NOIVHpeKEtDN2DlMcOYZfLERNSVPOUqFNZkLfhKLLenZGzl1MHoym/WVJa17xlui4POO/6CmBr9adi+Npv/6b/ZPYr8kynDM5suAhY8MHZmrbkYPkcdp5LUsVLyUM52zDXw2cqCxtZG8KHMLn0UnKzf4NTJyyhXVkcI3h6ZsG2OgLAr4alWgn7gkbpTMrT0L7new4ytSWs3toIGT5hEv+nSgy/ImnOC2gA870+ZI15EdsmimICfGWjZC/7GPaWBy5ArfNW9KdouYifM5MDhvGpnKno5+dJnO8fqxdqIrMyIp8CbQlH3IFEpnki8JKe01XB4ihx/jArn87PvE9zlY7REe0QdTl7t8v6or5Bo/SNHDvxq8CDcTum77XmrJc7tgSpD78AB3w+zjXTZY1xE+ciFx0mD4wP5jchFD08VeCqxIhoesjBle33rE64r9x9dyChWPPCYCq83Jd2ZSIhu2E/rgSK7H8LjyeQ2dYLzN0B9fKvZnM4XGkiVydO8kARVx6jkhr/D4DSylWk3Ajtt1rvPSbPD95V7kiMEA+2/k3DbE9AKtuHp7BXOyeEGmsnqn1k2y3D+pKfUXy1Wk8T80p8SjCCi9j3wpopMe8yrSUrqbp9gRm00ec/OjJZR0pDANy0Prk7X+pMek70nB5OHp/D4S0GB+cdJwWjYm91SCj5cjaPAR9gTvW9mVLq81+D4bg+3MhyzopASCBcMxNLldZjGldTtn8JznSTuPd0Af4NDU6+kjJ7aGQrlzOzqROwPbjXdJQ9VI2afiPEFOmZYp0b3eIncE4fXRHJo6u3oE1hxizIbdeECZk0JT2sCr+YfLOaXpG7lspVeTK2FyoKo3cB1hPnPix1dRUZ2UhzTs5led32g6ofP46Tl0ktqfoDr0PLrKtunsBktZY82q9igpLo4T8Qdyxu6Bbc+rZp8G7S294UnJjPLOLWTh+YX914+0C+Vug1yM58jVS5atKcv2NgsWa9nl/hH7p5o12P7dQo75YKqivymL0BGe2kMOc8Onk3H3WNBkyNWtqnj0fM/sNBLrXEOuahXYdw5Pe72xfX22M2manHRnt0zygkX4TFryyZv9aU0p4/EvNKX+Q+coXsfERy7cfHT+Qyb4vKOC9cIT2OUxyQXPzug7t8Mavml70Jg30sDr5sVLwyblGrfGZkr5dO84wXucGFwtFZ+K8xEaZIQx4FyynC79CCzyNKGp10iDz1anQApHE2hqNsj2VF2X0MT5hFxzPDOm8lKBDdVybnAZpkrZ4HBkYt2FZvTAeNLzMt6jHwUDnWcd401ZzwhSEczx+okRH6nWqsgJoCmXWw+3T/fbE9vn3vOCPxZaRumth1x+Dvp4fSTHlFy6Lovoin64SeQ73Zv84ITG86rxoax26WKc3ZSajo1X3bhHt/d7LZF0dBR2LjOXTj53WJTfkDMfRDRl0wqsu0nRr/pmpsFzwnZOZu/F/PDIzpRx202FtrgSlyR9hVz3LCmkrUs885uATqWPfimv8H6HCXKovHfx9/ELmp9lugeNDV0p2gj00aAil/KxajsCqKhyZhYlXd5RKAX9s298aWpb5XpqPeQcTmYmjJZ7D5oKhEV/UFPtbzz/7zU1+T3rqf52ObXsFh6V4RP9qH/UXZ5VAh2fFnspvNm5y1VLO4JtlvDN2EHu7D9U05NZYI/qo6v8/ZAvdJvfwPNDmwweDnDM7/UoRJ86oS8tj9BcmlI7D6jyhLtbrV393yAnkqen8fdHj6i0pCANBoEnODnNnm7SE/2qPCInPCPuU/20DmlQvDBGyqX8QN8Y7Zko+guNB7HW0FmsAidoAl/nq5t+oExtz5lOJLDdeWH06BnufXjCA53+vi9Sut185FY3nuu82iNX0skJfXCs95BbZ7OE5t8HJkjOVb6OXRX9yHOk3f5+ISZCz6Uk8dep9fxIDZPiwqHyeral6PhwXT4tM/TTZX/PkOvoQ0OlmNDt9RFpeE2QK/4tS+gZ9FwnjCVsz5DLS7oRs9Lorrhg6UCGJ4m9SKPhKCP+Ghsu3X54jLiivzaz2qXq1Lhp5KBJcmNPDj3qK3LuOXRl/grRX+9CD+Fhe2xfs6pWNFF9nVmHR4+YOo2nxLtJ41CwO5t/UFOj0a/m/f4dU9p/VFO/+/bnrkhwzPK2H9lHHMPibiSUOpN9Gl0T9B1rVhzojKMkBes1+oYjtX1jfUEf2Be6wh9D7Uz5x8GYUitN5x9HdakU85AFhwU3+fmpXOj0CSIm7gn4XzL11ufTgInJHb666BkhPSwTGouOeP9UdiOqmS6cULfmyIl90qPLVhzAogU0dhokNXItjSTx2gUa9x7od2U4CVh0DPD60EfOPbM5fNoYINeUkYa+lW18Jh59sGU8AHs9ZY7cUg++xvm9jug2mTnQRB99ZNtRbnS9TWMpGsWewqW+MqZU2TrprpZtnc3qEBoqXmtmzx9SxpKBbNN9btppcBpg/3GB/lOJZSRFrxT96j3adaluNsIREiiNr9P6RM/XzWXBSmB7EGYGVSyxnMDfZAZ/ui48bpaAhd+KbnI5Eg6dyxn2h0I9g49JhoaiocuE37RzEnJm07OILEmM3nrDV5/kRsV1hf2fdOEJu/ntW1N0k3N8f0lMyMz2DbNv4m38QU2NR7+a95v+W1LKPymnnFLFGDlcPUks9ziGdmSe6JHN9070NsFC1lvEdO1t4Jt3jtzJumCLtKO6afC+ZzLnfpHQ3V6A58NegtzI8H7P8QcaNMag/9e4OdPZX2OMO1ewZOPKrc/XyIntB5q8M0VQukmgsTgA2xw+RUinqwM2HCwwJsq7K9Ozzw8skB/QgDdwKzpP3QiqXMxVTmv3ie+X+FJgEVf5JlL2VNQ+2HMqgQW7USFhzLVredrfGeODzDzTU136jjhknspjIwkp64boQ04PfaTz0m6U3a3YiaKxJ3Mpa0ZgsbnDLIc+GovdnkN3ha3S3XSWJqz7SCw6r9FnwlMomzxnCdht8MD3E2f0oUxOO1QZrmCCfZCD0jY+0P2xd9Kg48IDlkdjTvkktVhwlzONX3dgyWQTBVJAVfaDpW0qpvjrMB+AtUf7xkJuuY4k9nFP54eXadGj6llpyK9yzesj+uJNdoUUpZeewp+z04pmvR2TrGE3U1lhOCptboeXZAedt/YHNaX+6ic8pdng3/D3T9JUohg2+D/2UiHtdIPbY7DeDaAD8mbwxd3HBBvtVOFE2QO+qKluQTko0RFKJTd8vzBOdJrfbScyokbjTw/vd0/HYJ1SxRhghgrNJYswjfYX8P9Hih2qx5UPjR7BKhdNxhhUHtDEe4dci86moPJTBhijHy7zcGhIVA5fyI3yAM08kHdUlzxyQo1dFS5K8aBrscT7xbNc4V7ZruUpjmBPqerrPJk3HyrSgZdG2wvYcmsnCWHs+iyM1xhzxUAIulVtH5wXyM1jp84pDQ6xI947r+GvizGkIlHt1OrFb4VF97NN6b1YMftQSIKlw4YofUtgr04kG+3aKZ8A0JEj8jv6qaWPVbp1e2Db6IT92czdmB7Lm+OINMXnSzuaU9qdURoNhKPym5/YVMfjII0mq0znbyZb6KP4+9A5uCrfFjrROX85aVSZ8AAyaUdZ/2UxYbVreMW4zto5Gux/gLPMy89iSZO6w5zdRc4axqa3EVoZfyG3FtYf1NRQUn7FfuzfMfW/XFr/36opIzIsGKLvOUHfkcHfBXy0lOGzIUaezieqHtLZGcFnhQpfXBctG3XNll1OWc0/WX2kNGwwph6fF8Zk6sI37S18tSuhbyV+dqKkrNo5jj3Y59wvoOFqhX7jbt2Gx2rt0WVcgsUCgTFnbhufTiMXLDiY9WQ+6IsPpWYRpyLQMQb17o/zXTr60lrxGz7U0e+uToM++NBzjKFCCalaP0ImDK+v8UfivumS7LB9sxSaxrg9UXpSkVt80Gt4vXADyiXHYVHhIzcXmwJjcjps1ycevJpXr0QBazaWZM+v55qtJh27XVO8TK3hznHZIch2VE3aPpOdsP/ekoY+eTuBdZsT+tXk+BpRPXy26+KN9mIV2d1TbcwcFuQhtm+8FzpYuL3G5XVgCjdHAvsv1dEPh1Nd43K3wftvFoETRoTvV83jHZ30ds1scsTjaFFvqe77BHZlcsajeZJS3r8IFm003vB5b2B8aYrkblawYDkZEn++n5I9oET9g5qSlV+xH5uNpEn/659/0rxfwhVCDjzaudkNjmG/aWJKuRE5wXoE3067hqBz4QWSsHPkTpzKV7DQHuxRCLngSYq+lZY98Hyu7VRuZBl8lEtgN6XtW89rc6RL3QXfKwY6dtcCu5xXK08KP6Fe82tXuFDFASzm7zydP5oMmjL7AQu5hDH99GpoYv9GbuwJYxAkV1A6e4VpkOd+zYNzhn4ndPTBTxevP+kkKEsPYJ/HrZ1jcLUGLDr0WHuGGp1/Zh6pGiyQW0GB13dT2afqGdrfLHu8Y0yerN4+DeZnr+Bzw+jTzSks5FRmFeyVTTHmu96S2dbKMRhfKlt6PhWwl3mAC/Uu2J7n5QP27F914tWJjejR7NH3DhJy5qHWIV3WQ1tqr4Wp+SiqkRhDi1jozpjMrSn2X+FHyG1lnqq8s6UtcmkJNh416EumpW6pqDxo0n7KMu8q8YaK4QPZWlduzF812PbybtdEvx+9gufvl0HzrsLQ/3Bs2Dys+rQ4np6ONVg0yh/UVO9Xd1yU9J/gh3/+SZpaL3T4num4knAWYA9JKvZ0Ra1i4efigk06Aj5OM7DL/CarvNZbNpLj9nzUXc+4dgXLpMORlYqu+VL4UjN3dC+ueP1+gDGqaPqB6uSMMU7tef77RyPK73eM6diAJudbcuiaXn0WaHoPzrorPMrUGGPq6WBMzGdJA5a0YxZ6nbzmVhxD06Mn2C7r9DOuT4w7PViFPjhZ4HmxrAOq70I4QaGDBZ+N+6LHZ+1KUdPB53/OdKDziTxHvAK8//Iae/QM9uhDNmHMRhv1QrWs752w5jzjMot7VL1StKndzkpYcfOInteJIdnr8UxldkkY0/3AciJ7zdT2Wgv0STrj+w0r9KvlYaxQpq/QHycH7M/Nvl1ze4ltJ1wlecElP5tRoW12UliUrObFCBrK1QVY1ktTmfcENJOPFV+K5nNwgXPSNmD1gZ2K2swaPkgLk+7tb21H4iAL7vWadr3kEfv/3Z5DP5+DxZemrP5UjpkiL3q0tDcP6U9rqt//1bXJ0t/k/NTvvtZjdMExTOnqpkE6SRW+5hTRNWvXfC7f6DtRJ/bpyQbtGtSjrPCPqaZgsS36QMd2E95LwTLnWwCfXp5PMjdfYkv3MwPr6Aew3ZqymDIxFWkUrsGOp24CVum0LDbQoUn56dqUP9F3wgOHjx/Vdo5Dv/opWKldd/DACC37+30axi+MQRG6OWXcAtu5Uz/j9jNBv4vylu0qjKGd56LPDOO208/QJ8ShvUavGbroJ4IbvK/BA+7HAh6S7PD67aV2kYMT2xHlwa15qrhnqijeM6E6POGjjytTdotIoiScumzSLeFBp5OBfdb5yEw3DJNukWqx4Oo7Cl/NVJvO+zxk0d7JDL5ZTQaU66GfBhrBY+R+ElByHtosMoI847XQpnQdXHZp0HhOwY8rd0P3aw2PiVzW8KevmvSsBDS2XOsFV8bJmk6yajvB+YjHPDXWVC6GBPbcZC6f9eoT5esZWDG+ejHv5mxOPHrNJOs61okVuvShyeLwkHZKn/7gtR5DxNQvNCX/Ta5J/N19as8V+KCRuY5oRhL4+yRC+GIAtnJbTQRLBblxo4AFz4Uu8/tRXCgxlw4LjZ0O1njHEWVSYjmh2981vDsyTapksE54CjFG1Ym5p+eNCSc6XNCvDK3Y0lWegTXNLv6eG+gPl0EATbkrsKL2lNG3Es93ou2yl/Ct0YBrPs+9E6wCaOxxRwfPHgMhiVN/HvPDyrxRUs08Jyz3ecJz3uaOtwP7zD9gO3XZ1JSLwoUncLDl/qlE9Oz6bhoWW2gmzJGTtb8Bu6pbjNEurxMqHSUCvbZrgeqj+aFE2ORYzg2ENnb4jpK4a7Cdpl0aVqrNmtLXwWJRuJRkvnzLFpWmEFLg+pnOAWF9Oo9GPgt7T7nmdgf7s5b7lhRBRDEXn0yjYv3eOUFwczKussQEe9qeFNy70NjwItZ0idrrpS6FnvDL0lhRnc9tJpQ8y/hnp68oW+Q7cIAG1uxujAM8SfKlkJk9wQ/nyZyMXTGTdnKaGUyN12/Sst7DoSLT/qSmlN6vbrPb+5to6nez37vf4BheOo4Udvpgj6qjB+gHe/gsj8AafGS6lO9ssBg01PDGL850lj62FF0NV/CXVoR0t1KSArGDpnYb+GghnXBMxdYt+HjshvREe5Ai7wTNFEPFpMe8g1w0ptCU9EGfSy879J2NhX7QObgW3XZ7jCGX5TEvOTSRKCFyoy+gMXbXUiRGKVJR3fuCn65qe61/5LHQPOL1kz76TNGRglQ8r7zgvUKpqJh8XDw/AVv2ax19Zqi0Gpv0Yp4coIHkalspGqCb8bsvTnQdmZETFaOey/uP7E23x5aYNcunJkuLEP1GLxaSPYkvNVsG9YrSXY7t/5Erx0jZUZW2a4KZ72q8lIMeldcabHoqsD+cGt8vX2jIdXH1BGJYm1DSPW+hIcaQiysT77eXvDQomARNHfQlZQX6Z5RusL+IyUt6nJYW9ugQ/al8mAadmIWcUxvZ4KM7+vAltdt50Ar90aOdTjP/MHN2WSxrbBNKL5rNNrVkGf3mD17nOxz+6loPuf+X//5JmhpO43W7zsGRonMDX1x1VZ/qaQ2ftV349ro9T3+OIt8RgyHGhLuQE6qWKVgpGsrEpw8zoIJpJIWbZlfzMoBv5v0Ur++68NH25lN0n+2DNNwkYEmzo6ypPjEX/StzXT7Kix3dZkcXn7dFP5ipNeH1Z4ypscJdrn2yiu5yhdwQY4zBMGrXybsX4YhnNnd5r4e2Vz7b9xu212M9kxrf9zAJnGhp9zI+DpM72NPG9l1G6DNzRRPUrkhnoZ/kLh9qhUVZ30cf6ulywqOBfKTcz9AnxyY0dVHqhpKc71J6X94GO3f5hi7le8GsPZsVbKsYSzpXJqXiuJOw/RVY+tHpCyaGAv2KzV4yNNhBDt8FNHvkGfrjsodcM894f3e269J57mzTcD90BN8rzZKKe4wcP1bQ2DBoWs280D8Hc13weKMuqPS3FnItygQP+rSgdLLcOaK4IRenXNlT5Ws+E1Z7LX3fdXTadCJoyvWZwtRoX9NGrurUbidg/6CmRvIv7kch/2X9wj/q2nm/aVZ0XctOGhq3NONhBTapjgH6T8/BGOiFpo1+1PdZtO5BI5JenOj5mYI9PAOaQocKKF856Mhp91XwvYkxdt0McEw1noFVYgro1EEfi2yGnIu7RcsuI5cFLwl/P277V3kl9J056TV/nRKiczdBP0ovOfELF3eqlDxKo+rjuZx6yplq1RHIsZVPvHCNjK4WB7s+Azyvk2KD3T7tOeQ9ci3uFSVYsutAwwX6zGCB75s9b8jl671HfP0wd5TaL/Qh0UfHzy7mgdJlEkpiMMfzFz97Ue2pO2Y5z7fGaru3aTW+YLYfXBJmloVB2WlITnhZpwVfHmNobmkj9U6upHDlsPvQVbt5TqR/spg709qmelORFFUSxry836tU6eXWCV9V6vKF0A26keVK4T11Ym4q+oLOT+Rw8C5c4nJFc8rzvsVEtIcnGVc8Plt95Jy/lDVun8HidbhDrl1EbnzllBlaM2aZdip/aWo1TWpmiwH9wWs9hmPpV7dRHPxN5tJ/d5/yOziGp7HuOGF1lhLedGIXY/YonNBrNfHO4eP3yx18n2duwhNHwMfdEdgjm+omH5Dr03OboSMrm1PB70Zi0L1zwutnffjo6Irna6ODflWtwJKDZwaWsUJHCk4+/p6fjQ2Vjy40IfSs4Poo21IxX7U+Tdzku21R0CVjkRNQhTE+76Hv3G8XjFlzOYcPS0lKVVeGRj0DrGPuNPSz28WXojAEC6KHF/TcV44TqVV7+8Z+4VMmP+AhoeGZ/LLWtpROS5JEV23XhTtKjFxp0Ccvr57Bt+f6SflG2qb2aE0qewUHk2p9Mk93Pf5J2HVdLOhxk7H98QqetDy4JpX8HaTRMUxlrtLiQ9muA7ZFxCJXujrRw0wojdbHdsyvdmMqVXnb3sNFgsZPyJ08Qe5GLrKPP6me05UvXUlUK9fk4a29D5PsgDWNe2by0tE4PZejbRqlPabw3QRsW8cRcs1qwLpyvGDEbpsZI+2R1iwb7ipafcxKsopl8gevSRyO1V+sS5eVf13p0ftfqeK/dr1fd6cZVDknhwXOXUInH6vo7Eq73qxcgN+9W0NUXRwvFVkmx3y2iw+UHdYWjndP1rld6Ogv9/NOCnr3U8ZPPtgk67V3YHgrGdhuFiP35AfG+KyjZ3wQET4vRW4Eygn8vzwJ9KsHylMwNJCLi7DY0LOjYgwdDYw59WDcKHGMiIniBF8323uXJScK0iBU+zqXju11vZyD7U4jvP49FRiz8cZPg4GRC65O3Vt77y9sX3Vo77ex0DzkkgGNrdfQTL5SN3S+p5SGt53u8vxE+/YqxdCJkirXOU3kB13czza1nD41bLsdgl2rcu5Yu+zislsh5nTZFzsp2nVZzJsCbFve2vtfDGwHuXzavanc9l1ouJ2XY34D1lW25Ijx3tP5QtmN6JZdNlKk7ZjJr4XJKStVl4nAYGDDg6rj+y/QP69T1+CMxzrdFmN831GeGfyyNRkVpCDndjdJ5nmAHL7fE4+J8pypX5qa2OuptIvGrGBVtShppsuV86dzSlV/sS5dHv5N1vv97j5VkrmgqnrakrA/0Mn8ZtiUjMNAEhJHzlxKHWOgMwOLGUfw/FVrr3cqY/SPaweswcaaQ4+Vh47szqGp192co780nhMqz4z48Ky49JwZ6MxrDnY8qQL83/iOE3RzHfwfuysqO5EjiQ/pCV8YMXx+5WAMinYdx+cGujkPJyH6WMgxhhbGkZ63feCIVbsGlqlaQrmhOGlkvjBGp428o+x69ln4ZGDB9Gmib72WthROBfrgR25c9Jn2uth07Gm802nQhUYolCIctueTnu19iJxxyMJTmWtcuYuKUqneOvbIbmq2yMs1+lc2Z1StZ8R2q5qj0bXbf1mC1dw4A9tub77Uzo3X/LhmL7pdOsjh2UIHS/aaLZ1vL2JhfcWYn18mQ6rEZJNG9SY1+LRPOhUucjxc9R2TJ4eaoW8t4DnOLcP3dYjR9TMgJpjj6jzbxjPKzc6WRWMBDZ9nwqfzTHel6Niuu6jXwZRmTJ9KFmukmBWWU7SXz0BTykoTf05TI2n8K/Yb/UPX++WzeE6nSWyjr/ThiytPsSgRepAKj8O3rRB9J5+twS43gcfbql1P936gf0x2rsanB2gwrSe7NJS3r4Rbt4JTnRVgt1eNMep/FIeePPCdMFXdGK9vPy/JMabHIf5+uEUnvy3eyK33HH3jENKaqrPnOoGYgV02wySne9leO9LMe+3P0GYHevCRL4XGOFe5NlGgqbLrgB0f0Ej0jrf0bOfZgs0HbFfOm4xK+d5es2fLGd9c4AE372FL0UbCmL6VCXJntsUYf3WRm49HJqi6jYUkrk88n+XJnfLoupGsTNMKlla9FT1Kg0u0eF8Mdh+5OpVGvnMiZ80Ed9fxktLx3peEuWMFv3b3T7qtkMPR54P3z1NzQ8lkgVybPVywGqsUysVs44g5YzpnNjRz03dgU+0Ajc2ieoY+dQYrP7aSyq1TNqPTbQ1NLSdtf1okU0qMEjlX6FLNt7nw6KFPkWv6Upf5ZnKakT7uTFN7/Gjva1pUN1ru93fJNmL6k5qSR79iv/HfZL3f72a/+mDAFz+VzURzZQQ2iYnywx395y6369QN9J0iV9CZzxv4bK9yQ6qsCDwfDtHBzSqBBiUbY2pXv2J+HGCM3aTMlYJ3TzeQAzWeNyofPjpGn+iHCqfkNkcuPiOm8nMVG/Q8y2Cx3EAObvvyii6hAfZZt/fHG3zijKpwgdxQdGjm9K6Rk9MCuWdvc4V/+oTc0gYOi+RaV3ljZfi+kuZJ4axGrvmySKloDrYjnPZa9Ivb2FTOhJ2KkdLef+/erKhYzXaSSIcty3a0gMrTREDjSqbwjq+UdB0m7c/0Pihhxquzouvjwh0Q2Udn4qAyeqhix4TcQR/ihmugf7XXo9UHKeOKOnnQ/dGeq1i3ubyYmiY8qtk5wd2VZT6WXgO6jWcbFhr1DJp50YzKZ4bt2WwlnfflDJrp6PCcxnEUXpIypWxYIBeNSapyL5M1ujmXTSr6Tyfj961w6D7R4EnY1vorp+bxfCqRdGdQ9li6ksaDu2MZTvIHr/Md9Ua/mvcb/03um/S7NeW8oKl60bNZQGlq8sYVO8qHDDkw78BXJ7puUvJJwGLaAh35rKuCMmOF/rxk6MSTcUJU3ntb+ORwB1b0E/hsDZ8U7gNjaHaI258qTzHGJRV9oonBNlXQ5obh4e9pnS3gu9CEeCxk5ORKXVIFCYAFH+35qlRLCdkhpNBv75eXn5s93ZcXH76+68l856kHKi0XbGdVYJ2lTSadTAWsunyBHeVCu9At5/AMzUUOyrJu0eXctZ1weML7+3dzSc/japeK4Qi+P6wLn273SrCoeLgyl1m7TgPg6dgLU0vY3Tgv6bS1ObMSsjW2VOUZXYarrSQMjFseluiT1X0K9nxTmvDNclDT6VGATR9bvP+zUlfQWAwNplu94Yq+6FOhJaYkgutF4Ve10SjrdOE51dLRsP8NDerdwnPYAGzXeRgTKrYRNDm9pehPU3eCnNQ3TnActnNMw9im62iCfml7csGXk8WUzKUydWxsi8nOjyqj6fFVSmSsmj94ne+oP/wV+6n/0PtR8C7YIl+drDQKz5LBe4tkS5em46eikaCJRJjoD9HGdUKX0JH7shlQHr/JCZ9zHNPtQ9nRU5YwpnaXl+BZqM3QP6Z4feeuYwztDKKTVnupuD+Qc1bHRRM5nm0Wjj106us2m1OhVrYUDFboX/YqMSg9WA5ypF3HcTu7F8qr9t5lZZ3JPHKbCGwofBYodnsfplt7f3HZt9NQukAjuSTWdN+092o+R+36wYU4U12aliTk9h4qZ64RXQ8nm0WanTW82tfIlTX6UPje4vtaYeZRfp8EUljW+PyG2nutTdwN2z2KRrBjPDTodptCU93orOL/0pTSuLdNhWNIJr/esT1newr2NOI05ulgXFFFPccJtS1yRRvWS0rezlYKL1yvubiMe3QdT0x4TDGTuTXQJnQ3bvCcwfSi8qMHDaX9MTT2LljN72OpS+eeDU2+TNbwxNl3qVqkGxZVOYv5InctenpXaHjdcZMvTWnX8dSh4Y4ZDAGXktkdlOlOeTV/8JrE0UD5xX1o5cnfZN7vd5+futpgjduiXQNLR0fnBwm8f++WvhO9nug7k0JDfziXLgtTGY/v03Y9nZyif+ynOKa9Z7GFr063aRgMTy4/BvWU7vYbObMIwHbeStsSKMdzxOUOlqwf+Lzn8djef2EnNVydtppiqp0GZpiZvLtIFlR3To4T2BnG3PYFTVSmJhxBb4zxdyKHlKsdTxLlJy94xttr7c8T24med7nhRXu+LS1PYFV1gT60vCQJ1W9mpcGgvYcKqHRH6daBxvy9XHNtQwu6beUdizINfUWLGpey2Q59sn6AnaZv90rZxjalXXwFK130jkFFlugpqf23wnamQI4sp1tHPE7M4K9RO2dhCS8NboHTzvk4d3p2TIcFy2HaXsOpG3TtLaFBMckKbh0lidKITBaMjhdo2Gt/OUTe2O35vJnCj/KiS/m8gcZyyyn4cyF1qDiIrRScF07NRzbr0GM9M6XAy/B5Rwse9ryBpcPwrcdc774mNJl9poycONUZdYMzsfGydPAuyZ/UlKL8at5P+5usTfrdmpo+SKP0U1hMHCuwxvmsmnRZ3sEuog9NlDlYLJ1v2o48yeDj09qjU2HspGC+g29qHX2D/jDfOtF2MQHbBYVG12d7jjVIwP+fqL0nZD30WLgq0K/0kTtFf1thjD8jdOqeVM+pTgqMofqA55u7Mqe8vDostK7tfXFPKjSxG4HFRjeMcTFxBVXyHWO23PUK/snb31Boxsgd6wGNDBNjSbX5BHvme/Sh0BUnsNHTciJ16RKfys2WyqiAh8wdHe/fbebIHQu+LwbIzWptOHTZjAMnkCS34L2NyL40ZQuvcdlqZS0oOVz11IqmU4VFT+RI1l9sWeio2H8oB+inFHhOeHwwlw+KRUml6SNn8gYeks6NBRXyeusE9VMGG57WEj0cw2Rid7NrXvWgmaqQkOPx7CLzdwPNPM8V9k+0SzN+G1YqXXTapoGsoD/NmpNKV9sznXDqSi6n9tqQ5GVg/62uMnL5s5/QVKqmzMqvF5UND4uEJrpasl3hNvof1NRw8Ktf0Jz2/3XS958175doGtXr3GLotGCNPKnBesUROTDupQq/Xdu1MYkKlrAUPL4mqgs2ue/a+/+xgqs2NFV2ii2LzN6JuCeKCeWvAJp6BA76TgWNpm6J3JD7ss6fujGl2zuwHFG382Jdy8QYayr0ubzt8GZNnK5KbKMPnPSMp2v1SHenDqTg3l7Hqn60gB4XCWw3Prb35JQppOtjjdxRjniemgw5UK5cJxIu+pDDkiP6VoTtkyzkIHfkDVXMgaaX7ToRYxlzqp4ycvZsMpm7lWvTSZUCFmhdPD9WKaVTd2U6u+4nAW1N3wsqLxM4fv92bli3ZbOzc4Wm9laq8fkefTKZtvOk9EC/Cga7gtJ8hhxeDuAhYtaug8gcvH4r3JizePGm8hOuwbrRpUB/ZCr+ULekSJI/Ne+8JJVOPbBy4L6lmFsLZ0z3RIOH6QVLwNbBmIpBbjrBruuYPIjFhm6rCizs7Vz3K6fm9Jgy+6x/VLbJ0oS0RbeQ/rSmRr+81mP6N5mj+N3npw6pjs67XpEUBrWtYMwS2Okkof8M+hhjTCkWyK12Xm6qQiMi0xyqrGbnROSzjC872Zpu+ngjBTrbEd+Mbl1K7yeHCeeQNlwL3DU9i7ebhrXUdvSJrNHloCIX12v4bCCQE8mtsaQgLvH8bu3qdFbGGIPdI3xc2TQHKm0jcMLEkzPkDPmUDo7QVFj1Yj62kVu30Gmv30qzjMuzGjmid10mJguwop2KA12HS5LEzEIf3IQNcrhrWyxU2nXxm6fQKVlE2zTKJsiR2jDRR4yjL0WrBTQttublr5p6Bof5l6Ys9/2umc0HXbrvzxspMk0brGtCNZl5daXomqcm3xS3G7ZH2E4YePCQ+0TldBoNNmlYxsiR/ZY18Ih67UQVfTIeT6GRcna0wG6NXfDl64bH4wE8I/0wwdf5ekRZij8T/Xbt0vEVjOg+99dSFI7Anqxs52iGkQ1WnqG/qt6qs2uciyZROL0oTJuwE5nup3Aso6E/eO38aPyr3/WQZ3+T66d++z1eLHTeh1xSKuyBLXPtrC/pmnba9Wkvp+GHOEHf8XKHRR5vc0eDj6fvI1gJ2ZDw3kusqfR7mzSamSeTn0Zph9KLaktBdWl9ue1jeem4Tsju6Og2k8FKUx9jPLKl9v7gyJZbkkAT1QfPu1HB6OKUGBPzLXz8EusxlasqYEJrr9eKtib6zuaNMXs/cNGyaUC1lWIMfmI83+x0jHm540gRW6KP9Sd1TFl7L9pw2EUf3N8NaHx+hIfMVV1wYRA+7zZGHxovwbL2QCGqy5mfhruVniDD9DOlk+5asvKdZrDYzud0X5ZMsj7qtGDLK9gsr86bVCzW8KRjnEypVEs3Dfqv1ODmeHKlwpiD5U6BlHH1gO0rxu4G7DoGi1pa2tCzP16DXaczsOAbmrm8a+Sqc4XGXqo0pKy5I1e7KdiOS2xI9aXA/h6ik3GpHiuUj5p1GuaIN15+GhyPcInPM8ay8aUpuUZX3G3iS8OKg3SghTwumKUctT+pKfWX13qwf53xHWn/pLl0v+OolAcZIXceNnJlkyzoJAv0H8GgKSnAmL93D+gDuwVr+K3bEJVvCR25OKYxf2rxipKrtnECszcx+Hg/USmRNni9FkoF3/roYw/Vcln0aNej3QkazuD1YK123UHlZzrdii36jqWif+UrdUbpw8SYyNfw8dvA3VN1L32wXYhc6TaKS3l+c9NInHOXH2exD5bqWiyaOe19dPWGU1pO27VPDH0p77S/BWRr2D6ji354WporuszQIYOPhvd/bZsZnTUXLPY2kSOdgnZgq7nviIXWXlsh0OfyzmQt7dZVo7HG23C6qFuWUiOsguUc/eZ6MDaOmFjwpNcBfbKekOsE2d7RuSRPcsqZQM70dXhIFWP7bn69YdFGdeFByeJFlW2uJNE8bcETdhpSIUJo/nSCxgZiotCjHyBXNxkj3u+/FDrZCj5vZkFjXl8a0LM7Q84hvjRu5uCMW7rD5+nPTOfdg9/ZjbsnLbVv5adm8+b/4e5fthZVtqhd+IIsCIqKRcQgBAVlCCrUwANnQQFRr3538l3rW/P/2247KzNbm9/Mmi1fD8Dooz89iAjkK7E6LAWnMt9/UFOy8Nu1Hto/ZIzi72a/I5Pm9LRwnv1UQkY2m96Xogvyj7VD3z7UokbZ1wWf7/Ss4ZniE6X7BKwU39Anw+VhTYmd4Bp/rM7gQqvIVDoDZOpF3bOhhTwWA/eFUKsFkavLekDlYE5u8IFX8WqO/FFtbWjisYOmniGpdNd2fU24+YGPf+3rupmcMs86QwNa0q9NP6gH1zcKTvyUVkfKhgsSwsEZvvNQwXLN4QBWXW/AitGlCajc+cS8rN8b4NTPcyjkCJoWxJx4/rog3x0uW2jWB4tK9WVHD2N8Yl7s4/M8XYz+qin5Gmh/1dRSPsvwuRYaebvLN5/dFgpeV/0enDJb8PRQ5lR1XZ/fNPSg2xN58vGdWILnfMCiM1V5QZPjTRaIGjQ1OrEJ3SsTmq+99MLtRpIoHu9J8M4hs3iseRK1L2gykCZgy8Nc7vcUHZnMmxXfOZ8uwRnxSt67Xn3s9xex7rI9C08Ld3/WvhU7G+6F1rJSZjQ52n9wjxdZ/N1aj5HwD1k/9XezXz9jj+rAsZEfFv3Mg8iHhwgO2CUcQROPq8/oudTAYv4Kffx0iXdUvG7IyN8iO3DzSAbljb9Fzb4VjdvXaEaPMIDPTGNk6JEu6nTnBnxj+4bvGaU5p0bNUOOscvu5T9aSKvyNgLdAc8N3pVLy7ver0yzkAX6AJtpvvwdMYYsHPovfDr0mJfKSDqmCnS7wrSfYFZpFJrdcdPO7KCLPKRx5TF1MAkpD0f41d2fCg2dsUMNEcr1RlVt8as/xfU0Ldtse3Zh7jwkyftGvATz1Y+/7w/xG+X1iIk/NlDmLvO1/NLWvm0/MTo0+w/HklhDsDjh/F/WCfCr1z/eVFWHBa0PJqDaW8OG1hPPl2guVnpunhZyXiRpvFaWlOr1v8P/q98Bf5lmi8rKHry5eS58vTtmYsk2HHmAz1+CqLY2hmcASwuILttxW+ohi7wNN5el3wu3BXKcqvYMdWb9+a2YN57ZgnBeZ7appzjqlvhAf3Ur2pzU1+t1zPUai8P9ZzP/Xako5Rf0zpPd2FgyUtOLnV6Uhb4QH5u0U8L9qgVWKleew8HLD69XzsqXX8omMfHq4xCs20emZSbjGuPIa/4TSlJK7sxc8tUVfRndeURLsXdeTlF/7K7gyNYmLGg9SsMyuM5bgfwN9eUbCm2u0WFC9Z6jB5wY1b2wOPjWb+YmFd00kfq3EPdXiHTVLp6PBHwfRhQZO0Mi6QD4Zr5olxYt+3FDT8wtvhpZHibW3hWCtZiK3ttBv+d4RCydVbvBi0SwoPpZbNzg98HtXZ82iIg6PWVBd8H2bzeRKj6Vgsv3Y7+ZsMCwYZdOWodOs1Zi9d/qU4uHJyjw/dSreLjPkU+nuwsN1+EYXSik12yXY7e7heMtzpVCye1muP62Q74bXqKbn6bNBT1qmxPVBJFGzGtuCt4vSA/drb0RJK8HXbzumcf9jjigdV1YWsBKv3YsnUnl/bpCH10uRlx2uR7J04GuRmk24qIWyPez8Rbb/vNOY1SMJJLAv74Jt3Lo/uMeLPJr/hv1G4r/0WTmfkzKlhzWy3ZA7/biTctEo2RSu4IlWFvPr7a0ijwyhkVWGPPA85xa1Srjr18m6Fj+7kxXd37KVhXSLFlxWTeQBFzwftonrczFccKpGe5d5qMiKSydlRm0wh4YXHd7PWgMams/Ql71KaLjINLCT0a+5yyyw0Wnc7793HR0F/7pA/jhqYM/X5QHfyx6Fxo9f36HaVPF+RcT/bz2wVZXVTuZ5b7DjJhBPVEalnXmPodvw0lys6Fm4v9am9PPv0ri/v2SB3ZoXdDCe9+ueo+/R9b+5CB9cvy90X39N5jxKZcLag8ooF6ylsDfc/YUpQjml19nD8c9HTs7DXT/6Xj5d1xf1tH9GdpRQJo7AplEHVps+3CE9hqrFQvsEFq129ZPq12YtBMfJ14CPuRJVJ9/Owkf8JT4VFZGqj4sesJLTOT8npkjZ7Wm5XnxGfloYnkCJ+dpk4XX5Rc8K57x/Nil8OyvQo77WbmaP1cPCtdns6/9oamvwe+ZMWCT+QU2Nf/dcj9HoH7Jf+t+tKdXIJlQcJRt87jgxH7/gS0k2gKZOFrtwNzog36zEfRaep/1ahrOBmjP3yB+ZAk1Yd5FT0R7RdwvHXvDHt57Q81bDZ7oHWCe2NU6Pwd1BXlm4FXe3HTS8M23Xf7SCwbsdKfRYh6iZ/JXBJ4/nIaVf5IfwYYONLvfJiYqTf8zCz1I0eJ3mNpW5ipo1d8WC5/1+ge2ygUY+ab+P7uG9oNQskee2JljwtbOO9JrX6BkvWah49cpRc13d799wERf8oilD+EZiCX46QuY3Jv6GUut1ZF57w/ctj9UZGmw3guPnncjcDppqTpelYFcFNGUevQmVmYvjd744f4djiXw6QQ8JJ4kj8v6BvNR0M9T4tZ9nvr0rA8qXjSkEnMCiy6580n32XGeBs0gNLgf2iF7lBpraZg7yU5EJ1FxK+PqiWk641OF1PQ6hyfi8nHNj3H0pOYkbsLAG9lRYrFG5HaDHWA/0qFYeT+3JeLtgVJjphVUN88nYT+4uVTP7T2pK+t1zPUbjyf+Z8Pevmkch+Eyi3PF2yPju98KvqraksrFd1PARfVsULmCjbApNmZ1w4ePUMikpbtsscA3UiDwHK8bpC9eYxNtEY2OwSxEN9m5QNwJxobEYpbN+j37wXM6VlzKhfBhCw3PODH59eejbrzPYbDrIcn4VowE9XzZY8GHkC1558yMlw9XR9VQDGotz5Lk8XrgsyKLDnG/uF6JK69dOlB/4jlIhzzTu2GHedwDfujbaAT1ibDOP76HZbwzffG530PT0hryxcPQBPbod2HU6xO9dmH3Gv6QHwbtuoang9A6prJqNQMSgqek4WVKeeP/1qepbSvSwIxz/7bu88ORkyxRl/Z6YSeS8uSD34yFrE+y2yDONexJ8rFoZJvKbBhaNC+VBj/NpnXna0tH4vcrgS7N+jm1whm/NZ+UXeVa3M3/dfUU+SqMvvTYrUwj3C+SnjaR8KGX1Bud/taz4coY8Gc/fxHzpjOP9pSnxai6YczOWSFjC2ad1TXf2p31qMvvNPIqR9L8ptP+qMQr+ksdUD1+7LMTV8vmljdHn065fO2Gib5sBavQlX6GR0IVPRVa1piK4In/UgQC+rw/ogDZZLCAbmppqyNA1eyA/sC+zuDmH70Vr18H7LRZzk8oJRaWCGn9qeP/yU8OXigF84zl3Y75coc8Xpydq8NHvQVlOFgeK1Ql842wgfxy9eAuW3DpCEESHCXe12KbUZ+jre3bQ+OOMPFMubmDPyNUsXl4tl5IqRc/oiOXcTN4aZasC388eyBvyhMFXzBp5SLWRD/ONZdDrXRyy8KTlGi/ufkDt7bUR9sxR3mx5LdQf9rPTk3pg4lwYU/45m2hOQ8fnSmDOqLy8nSw4j/sxn7iMqDJG1D8XEazmn84yelRmZt56Dh+ZqF5FeTZeu54vJvAdTwfL8dtO8JMUGisEAZrxQ/jsptdoo7gfKpch3p+u+rF7r3vTXcnAjkoFn3xo6ImV76FHlRl6VC08/6MpO7ynB/YtO582/F4I5Ef2+w9qajr9HftJ2v+M6t/Efu+Yjekp73aZF76WB777WgsqlLSf87nNiAc5+D+P1X5PkRb5KFL7/STCbT8PmgT0/Lm/hAZK9F3/sntrlwcy9MMeIiPLOvLDqkG+yYBFzE8NsOSdMgmsFeD77jre73xs+JIH1vE2HvKbwk2ZXjcRNdj6YKPjeeJSkQx/raUX5nwtI8+93jP43umioW8fLztKJpXtBgqD5pYXfF5ivPaZf3XAgmczdyjayzv4QozPX33n8M2VvUOeapnInaMs0z1fWG5436IHpDtDp+bdz6t/evDJ5kg+JbPnJrNNATUY5CPkS1teZpRPPwd2P9cjSteRmYXRFppyNtmUGs0De2rCt+LRrb5S9u7HHRmB1WaaN6Pk7pvIoytoanY0S2rd85r57JKA7VbwpXav9PM6gnTBz2MPmmEv+Lp7SRt+vMgdJeuR6Qb5B69jvcNrYbDOQv2dgiOOsUqR2K8RnZ/Ro35p6hf77Z1sSWwalCfiE15k+8ms+4P7+8mz6W/2zBxN/iFrPeS/WVOHVBqB962d6wcjZOJJainIK0dHCEcp8lL1BP83VYV8M7y7B94MDjo0UYKV2idqRF9AU6l0Qt8MpF2jjS+ySPfppd+bSwEbktOo9BBEaOrXmMWel2MqzcsuC65rZO5tWs8pcuER3ukKH/y+3BlV/TrWcHtyRZ5vLYeKegdNpf0+RJ2smRQFCWpWKjWw1Xi+pde6951Jf09ZfJfQaFMgz210sOIkwvuT0WznBokLdk0N9PHU2ENTdoUM/5qxGUUG2NXbRfi9x4WmU314HJg/LbI5d/3Go0h9bLL9OLYb1sTwqVYqlq7DSmhKU88jqkMfNZ6Qc+Dv7Rlse/RwvEsTmhq72RW+vIJv3CJnwlsVmrsvhxshnLzBwmdNucP3QkPwA/kj8m9pwpf4feeGxkWdc+EkdfRgJX7vwXIqPlp4XT8OaLJQnoL1Tobwoih/r93weARnTJi/oMp+ose0e/Swh3yb/GjKfjsOMVZ4JzJHh8L905qSJ79ZPzWa/kPmJv3dPlUB6qk1zzvmDVVoqojNIbWvynH9tkLe8TYu+F9LkW/aK3yr+VK/T9DQEoLjPJ3wuO7n4BpH1FTQDCstvpkCMr5Prj9fg+3soahQ+g73QqC5YMlXFY2o6B+S5idXvN90mUxNFKMPPx79fLbujBrfzJAfrIC9eTekPcXjfo9LTxNELg5oQ8V+57CAh2LDxZNmEeLbTgg6251wTmC5vPnAV4N+DeDQFvd0H6v9nNVA8Dnr16Kk1hGafndZw7chajw6PJFPTjXyjjScc3r4a1fw6gPY8HAXT/Qw7//VFCun8PHbeOn++JQ0dkWqlRuOPzw5xJdDSaJSTPfwVZ7mPHbrCzV3Dz2j3IDVDkcdmgtPm8wbFPARbWQW9BA3RuYNG/XNtyP7TSXZOxbqCXyLreQXPRZ3/N6l7uTc+nTQkGeY6AFPvFa9rqXH5b1m3rxMD1xM+nvOyys0mF/Rw35pSq5XyFN5uzRYd5VPZKWLgtn+KfqTmppLv5nvN5r9Q+al/92acnknoCavW8FfHZcWjwpk9sLr1yM1mavx/lr1zwFEvpEqsFys+Cu66w3yx2IDTQzjfEGZODeZn19euRZt9S+usUUssFy24K3yxjX2N/sMsYQRpzU0/NR81PjcT0VuTBWwUORBE4cpO/D8HU2pjX6Ntduoec86EBWP/MC8S3//anbz11QbMmpWDsUKfT036XVywJJ8A1+LF2C513sOX/W38BltERPFb4ae8Tr145DVYUHt5AXfOj5YxVOLTahuhiZ8EyeYu02lIfIVbuZRv95JflrHH03ZrQJNKd3oP5r68ankZAt4vw6Wk26OxfPUlqi9JPssVI/IN91HOdPjHtoslLT0zfMMmiu+x40bnqvswt2nm9NL1Az0JOnTs1wGX1r01yO/qCKXYqGluLuhB5laGnO2yxqK0nKTBbNsGfPBWGooPa4MITAiaHr8kgaUDVuw7mKFHpY8X+OfPLVfXhwDV7M70lb2c2FfRV315zQ1F6TfjfvJ/5B5FH+3pg5y9KVs8N5m3rVNDW6QMEfxHx3m1R93wXUN+SZ1xF4jQ9fgi4/PqS5ulhtMNtBE08UKRR8HLCNsdrF2vdtfSkeoNP8bOHP+SeE06W65d73HRLDw+Z1IxXa8FTz/i8xdGcKUnm+zX2vRj7t93xlq3JDQ162DC9ZZ5zZlZgBNLY/QGNLDmp6muhfCzVvLuW4cNpRsIrCS1697pUIHOx5EsGfuwmemkWZTu5tss9BN4LMjwBa1fgGNtT4y/LEDq1UpfNYvDzjefZxrdD+qrhseZPfN69vkQPdTvyvo1wYr3cot3l+8l+5+qakHdjTNLz2pwfF7/tLgcr8WPpuMwJ4zf3nhR+8cUiavwKaDpdNwNzPHVKxnGxbMXPhIMpUyes0bVPv0va/44Zu96HXUt5m/viVvbo/qhopzzxGu+r3wsIOG8ohtMv8bIz+Vk64G+0ZGFor21+JClKEnDgc4H4qG4/2lqe90qQjOzP9qP5raVVqeOf42+pOaEse/Y7/5/9kxc/b/Vvr/146lz6/nDyVpsnWD8Wep8UMODT28CWq20OAzdmbOqDB/3XO0kDd8/taoeeUW86Xj8s2far+2Y7dG3/RGr4sWVd2HyrEJdvMj+Bhf4RqXTrRn4UfE+9ca2LB43KHhm4SMPVqjppNqjhooHGhql8jo8+epzfxmL+Rcekz6Z5YN3f6Zb/AV7fM2KH/e924w/x5ibp6NNWXdY+d6Wb/31/vUTSmhA7lhsodvSbdmS3k52MKH2n5t+3Ki9M8c2Arh9M1iftyxMT4/QD7ZhugBg4/FoIGry4J4BU3JyuJAWZBvXPsyUHJ2WvSa+pWnkq9K7NUi/8RbFcf/eDoad08u8tX6Avas6qXPU9kNKNFqsNh2/s357oD8mjRraEookE+VRweuHlx1wZMmas7J1Vuw9nELTZ/gW9sKmml3Dn7/XMPnffcmXrunDfJbmPrc97snFeoFPjc4QNN062RK7iNwgLwGV2TpTLLn8ljJ7LHkLNhYEY60Mba5a08e9h/c23k+Gv1m/dRo/g/Zh3b+N2sqFTNk4vq0dT1apRoPPHdGjyntM18zvnPePrwp5ZPYFvp9WcCCCJQUvWOLBaPvt+GGbkMzwxosI/lDX9Om3Zsetzcy8vz1FXmpd3PUuLlnQbPq96+rPfjY0IeGt0doatKCldKPvmP+5oKaV4/uGDV1QA3uwyzu17Jv6d7toal7vw/R9PjWqeygKf8WihfO5INBZd2zZJ7A1x6NOaEnvBN5K4MmvGW1pdL6oEanY8Hg7VtCXkxraHo9A3vlqjymKLpAU27oTHjtGEvK9h9HCJQcGrWii0spu27Yj6aGYxrSaxsuGcnix2Bjt/7QfQuWC7aDdMFTzxQpvcPug7L7Hvj04fkUf0qwmGBAU1KJ/HXvvmvBH51d4oaqpNCAqmfha57E/CzKDdWHbss8I00qfsnPT7q7Knw2+6TEnUON1+Zzgx4V4fPl5vyg5JUbLLweoanJ/ixTMaYtWHAAdv/lU7PNQMmcw/2/mlp4Qs7+tKbGo9+N+/1b96PwqvMbrOVuWfBm3wU/PU1oyAjgA+wEnxlMSmTq6QH5Zmojb+zKxZKq88sU/EZYVlz2zDnlerdxPdkaHjSD6W9qTwewTqsgk49qG/km9lBjB0PQ+KZmH8pn9Zb5ZOL9/hasdN+f4BvOBWy5H5Ujii/eLgsvD3bh9uptoaZ01w20nRBzWs5X9PT6+1+fVvS5Ffg6PQ4qaijzWM4X81Ki3FJsIZxdWYN8cTH7ntDX6Bjf/7Fl9IDlHpre9fNCls55RM3huxH8ZwaWvTJRpeR4dDLffEGj1efgUBxnYD8yUYO792TwH00t4j2xp1G+UcNn1PhI3qMHlZlAZSL1z+edQgPagHmUjMbwUbcFq1Uj/H8atessuJz7cdWuSyi+WbrrS6IKtivgS2W+t3A+kk/OA9d84HytcX3qF9ius9kD+apaC57Qz126y14FbrB1sPYFeW5DYN/HrF9f5UzAGVGa/kdT9D2mC7bx7AOZRT87o/KUP6kpSfzdHNrFP2Qexd/+XI+V1FG6TS3Ba+Nkzj1TmVCqLvbMa27QhHfJUKMzw3bD7JDO+bqsVKrntZl5X/1b8aUcyRS9HmsBNT4kTfgoHd3LGzL5c4m8NAprXGMxRr5RYlxjtrQ/VLkJNKX141bsBlaK1SPyQ6bAR9QKeesRJzs38K3M58ujaIJ19i587A4NiDoyUxTrJPisf17uvfZXVLzRx736C1/r3pFE0UHq9xa7gBXFm7ah5pjj+KZv5KVnUc6p2sEHguYO9tseFZHikb/JvEXzfXPfowVFVuC43lWBpk6j956e33jDHL+BpnTRmtN9FS+ZrcwTi5mPsqN4NYHvhDrO32mufOn1DMn1Yim1uKeePbrLAo5nvUAeKk7IX4+sH/s+O+gh61zHuVkudRZsDWhqfrCfOF9ZPye3g295K7uiMhrh97r3r8FNNcLryX4NzQ+gsclQKKlxz2DHc4Q8fO99+vF6gzs23+Wcn53N6EdTe0Pdz9n3rrikjszsj+epye+eQTBS/6X70D6o7igZVriG7UydcOrkyc+emAFrkZcGTJGQmU34jlGCjeRntaCXwE1c02CZc7/px+3qEWpq594s7cKRsZ+ivRMCfgQbblM2o2zcPxszqKHJ+Agfex1Q4/6idWJeJdmIXu156/ryDDUf4gDpOdP6ee8B8obnVRt6mo3Tj8Uzn8/0fj0XKh8s+DgQXw2hsVRV8P7tE5obdv39L/eFHjAOwIo31q/RS0wLeWyRQdOlJ9PzXG5Z2H7dmG8kF9/X3DeuP9NwvJ+Dj7x0OTgsbLbwPbae049P7Q/nLmdlepF/fOonT63P+ouidLnOvOsmmfBupyOfjm5gz9Jx+mc0RCdKDhGOJ5SdA5cyCT7dVGsWSif4ZunKEVjQ1FlYGonPayY8qDFG/fzJ+HPhWwOaqWe5lYXlEXlNEzy8lktocrCDDz5l6U7twtGzwCDkYWEAny4KcEDQfr4THgRD0Ra3X8W17+9kwrqLuadt/cjcP+1T0//32vuLppbC/2cx/1/rU/PUe9Gj7PeX20p7kZ/DbEyPhw92Wc6gCc2IxvQKlZ0QSk/ko+qBmntEa9MNhp9lzMdJNqNYHPRzQPWdoXUXr6XksQW7vRz42DCup8gXQ2Ke+sA1dky7o0qNoOHEwPubSBCpVAXU+GKM/HaY6OjzH7BgsLEF4pt7s6bm1q9x1N3swFW33z9cuZMbHFvR4lHY9GsQZ3h/LLk+v3+h0SRe2shXb7Bi0WgGtZ+T1c+hXU443GRGNZtYQnDp7zHvdPuL/HTYsEDp56CGYjakutL2YMklfMyZafZ/xijMWRczffGe0d0//jdPvbruRempW7u+5SYi12O3f+bAGuy5tZFvxql0pHajgG3bGVjN9kz0lJFjCMExRA85aOxG+W26yjxX3x/4YKVXVIlni3mTZO/zo+/e6bEaW643PoLNh4V5p6r+rlkQLNMDz2P5TsWkAju+Cvx/EXZjej51sKP7BMvu17uv/fGnSmbPL3uRFRQ5xGQ7Y3a1s//gcz3m09+u9Vj+Q8Yo/m5NBXehpfzgoOYWV2jqqEBDZaqgZsc8bXhxQb55djNoajxBHz/c2JASEpDpvSV8RtuyCVWHEfqm8LwttLtat3j/CvmhisB2ezGaoI8a6NubBzQ5u7ovKsc31MjHRr7wVUVAxtfAZp8tWCWtzA/Yi2+zwOzH7oFQBmWrM3xDWmXET7q1pFbOqZ9PeDD4dd4/10KaQyPxBL5mjsByzaHdgYVq4cKlnaVT81hbLNhJ+P5rDo0/FAM9ZBcLPldn5YfqsYp8surnKfBCGdDTyPdZwBLkuasT2z8+5ehP0Gu5vEx/2I9uT7DfLtNbiufO2vW+fvLmF1VGngxyOwub9Vfjs6I7UPPdgE0vQ7CaK2QdFdOTkQXSBb4tn4VrPwYCTVWkEi/6uUoZa00hmI8+B95MhILutoHr87HAljvtXKBnrAwhLM74vEiATOKHpzNPeqpzPrGQD1+DtD++Ln1zb/8V7cldBPGlu8/kR1PK2U+FP62pmfy7e75s/n/+Kf8m9lMNoaFILazeJz5v7jjeiLJZSsxXTmnF1VckUlrJO7CWgWtk2dGQWr00WSDYywt/7ySJEiNYM69g7Vz75P39lNd5B5bRvzlfTgWJGiuw0ZfZUuRGKr/onglgm+v16/PP1fvQKzkjOz0P8DF5aqMmt2zrBmgfGnf1XKfXrt+bq+LM4mcJlVewCJ/n5P1akGO/5yefo4aKb7/f+8YUqFwH+L2nCnmsmYsrSgdHUwi5Ak19vTPYlhbQ9CKH71kD+Ea8WiGfNA56QHPo89bB37u+WYI1a8ff/dyf+slTmzlJ/9HUrzGK8dFrKP1c4BvGcd/wbyZ0lD8t2/XFHL7Bp2eX4shFXjSXyFeXVc/Gx7nh9ms5Jnxdn/t9dO8r19udPhYXPftOmSCYWXgc7okjluT0GF5MwUuc/YSzws7pPuBG5rMC+eri4HUd8pUQRiP8/7Pr5x8aM2gw6/cLPKJp/mjKXgxV8Yf9OETn/mlNyfLv1s5r/7Op2b9q3G8n1FRLFlhDGX4a7koZNCSM++dc3FFj5UEW6TFud66/uOIaWYfzgBLd2AjBr7XdgmGCFeW5Ifj3w1XU5LNSU6QU0JQRw8eeO7BktVnbmf8+92sfPBm+uL/BN96j5YEHHXwiX1xQ4w/TEXk+Zh21br+/w7ffw3OlHlbUXrf93tMsM/jHQJ5Lv8hLXuTnC+4/DJXy9Ir3609obtKx/gnxHD45mUIzhm9xKgcX5L9iDt9NJReamIcW8/cyNDg/RR3dn2A3z72kMf/ubLCdW+2Zt63Ygb+f2vaH/X7ylGP547+O+0mzrKaXejaQc077ipeqCZbeC2DP9QW+0sYMyeVQbl3vuEkN/lyBjfNbaTBvEaHHHPflhRJ1tWJedtiDFQ23oKJSwdbRABqbnaWM6iyCpsYmOGL9dDNKBnfD9dYlfHAiCRmlzhI+txbBnuUV+bBJnji+UEBP/MV+Pz7lGOqbsazck2quUpf8ufIHnz8Fo/rNWo+x8A+Zm/R3a8oXURNV6eGapVHS8Hqto8/7mo0aaZB3cqu/R3vfQSObCmy0ye05JVNrkwWB4vhcT4R+XvbJ6PPKoNK2Z+VJ0XuFPMQzsF0k6mPK2RSamos9S+5YQ9lSANs0kyUy9roEC2klaiDr90jxgvOL8qgfp2sysOBtpyEvNSf4BikMmb5EnoueLWq2tRhqdi0uqBmd8H4rEww+aOoPPQf5jgXX2iVuGblGeaCbrr9pkO8WhjKmVCtNwf/YmcWVe/SiZibBZ2Z3/N40qmeUe1a/Llfqn9NRL6wfn/rJU/5UG/1njOLX3KQjkIvaIjOyUA7VnJ9fWUON8doJwegM36hU2aF0PNr2a/+hgX0gN/San6GpU/F98+W+O1N6PHL4eLPX+E42c2rmMjjgru0tnq+9lEqwYOaZO3BEsI5SiqdDo7+HDh+cnpWUGkFYZYEggT0VG5rKo37tzaJBT3TV8D8+RZNZ8v7xqdVXSf9snuojyvQ3eWosiv8b+Ps3aWo5Q008Bg+wxu2JPtvNkdlL4Yo8EK6hqXpfCvQQj9DUw0DfK5bSHL7V38cHlB/4MfMEejqdLvjjrI21w7Z7UNH2zyj7rMCGNNZHVEdT2w1PGnxuFekNtc4NNdKFyOzsXL4oa17Q2Cr4Nvwy6dDHnzvLDaw4nXCvrRi9pHIPzUjOnL+4O6RXaiAvtatswpU8Vij5QCPB/ppp/PkGS97T91bw4sa1+OOiLelZXZH/2neac/HejSiSJRzvPIQGVyW+r151hhAMTugRY1OYUDIykCevomDx6cKw/np/StDm4o+mfuYmtZb9oHb3gG+cD2rMFccGC1L/LNBhporcW3t7SrPPlgUxTxf8sTXh4/5OF6BhHK96L0PKZyrP/PyrLvggrDP0kCk4QDI//Vr6LqX7gplumDhqw3czN4HGB3h/9kZ+yh9yQq/8uHJDWYHmJKX+UmoTeuR5Bt/9Ne7XiW+wX3NMGjYtpT1tvVki7Cde9Md8CpoSJ79ZPzUW/yFrPf5uTT0S+UlJhxoPiaCp/Zx9KFpcoYFJDE1YR+FLr5D1e3WtljnfZuc5RVq1cb2ZDk3dKxl/D/DKgiJo4W+Z+6DmOkce2uuoUbMqRco2S5t59m5Z8U+u19QObLCYkSNfTNZZS8/yCI1Nz/0eM/uuoXo9R75b+ct+fVS+pEYOCHniAI0JI29Ar/azy7zBlL35ZmEOqZoPzCx4ZP3+do6LPNb28+VgiQafbucq8kWLGl3fvjE/rTwRPnJFjTYOfO9VQuOFOjQyzz3jeCiwJYomFfJkp0FTF1cz/zOH9pdPXcQcvv2u/zvf7zDMKkpXV/hOZX0uvHqxJxXnfr5d2/uKsbGJ6sfaEkLj9JlzOUQPKy83PfNVAb5fPKSA8uGDu/60i+d8bsKHCnW+geaDfd8j7IQicQvfGh+Tij+bOqZEVNHD0u6D/Dk8xxSv5RULlg44Y/jux+oXV5wPpcL1+9+4n/OW1IYl45qI1XGS/WmfGv3uGQTj0b90jMJfQgOV2O8tTI9PzlsbGik//doLQUBeMtH9KK6PWyFcXlGT/l2HTxWbDfPN/v5I4bldP6axEnx9O7C0salX9GTh1vUnW9Ro9TZFSmbiTvCnPnzCWIEN49PFRH5SHLDXqh8j2U5RMxvrm3MnQr5rL0NTCIVt+uaDj6ZSVSzI9eQDNFaTPKfC75Dvihtr+CZyB9SOtsgfXxOsOC3kjqqHtHXD1UBY8Nl9saBkNd64YRQ4F74TwbbN+L0Rwr0JDd4WEfLQ1DJc/2Q7xF3HG1Nbnvu5WENB461w2fyV/aTF5fvX+X60UUqKjhl8Y2QlPren9YPKpQ+fdEzk013r2RRVBTQ12KrwXYs9KCsy3fWaAOfj+Ip8fP6EM48Z7zk/76QEebP/vd/rZ8GPDoOGroSeoKlgyw2ZMXrIU89CvV9v5QgKXg8JQbXdQnN7p3zDtwjnNxijp/2P/X586pem1jJP3L3x6P6kT42l37HfP2U/ivHfrClTditqHwVq+jUHu3wZe9N93a/dzt/QRKvoH6qNACynX1GTxRY1/XzRWvC35dfi3j1qKboIK7Bae5lr7jKqqCizLfPcBHmpSmWBKum4E0LxBRapTOFBD/kEDYc7ZPaxUNdgvwtqJtWdmIeRB99s4Fv+NYeviaam0F3xiQXzNfLW8qbP4KufHfPdNEOfNySZsqlqMv9rLSec5v3aCCtCfhn18z5eWn8/bRRtmGdpqc93Gtj2+V0gDx7M75xXTw81vt7DZ7YhfDNsbJGeU8SSMBWhOU2s1j97vPyMUbzZ+/OjqX1xTXymvaGhTBuhxodIcnwxhm/VY7bNvM0syblHXX9/q7UyPwv2ItcFaKp9bXUWnPr7e0pU+9TEMjTl7+MJt4a9D6kX/N5JDd8qHBZRfu3nKAurJOYLVYmg0Y/u4vrs39wv7YjS8gBNHc/Q3ORrd/TyfbDuQ/+vpn6x33533zdsG7l7gnKTP56nJOk393zH0j9krcffzX6MQQPJEn07sHb7mMf83I+DjXdgk3B54Cu33yP/s4fvmH3fu4nRvF8bD03Z6tLis+8Z+WA+4PCxo/XWPuOopPQysITgJcKHMqdfT/V1wWr2Ej53vsLHouMDGpgEqcYLVwAL1SOwzkDr95jZnaFJqUaftV/wrVvgDZHRHVvwP/261mqeTSm5Xfv9wo0s53LZz5tvGvz+A/uKnKl2i76/sbJwNXfenHf2EHnxtIamZeQ3cwEffrRP5EGtf74TULSiqhvrQvj1HYPnpz4/Hl349H0MTTpibPyw389Yur2rup+x9B9NzVyzotf1C9+5FR+LS5e6pFcz3LreXcT5VL16R3lu4/dIPliwcHH8jTSFpuI5epRgdF6/1kYTfO1MIjdEN6Zij/PrFd1iwg/++UbP0Qa+deRgyzYqb1Twt878cKm+eTbPbpRYI+SxsO+JeiC9qKgGG/S8EXra/zT1F5+y+DrOnAe3/6RPge1+o6m/3Gv9V+2ZqU3tknJvhppcvVTkgVM/DvZZIw8sjmAhOVQ6eo7Dfp4DR593x51Mz222zrzj8Wtwv/WggZpz1zs1Tax1Rnen6ji2skA14WPy9PyhIun3+C/79T/KHjVVpz17qS9kdvmDjF/vZbDkdOIcODuDpdqo9816iz4+V8F2mXq3wYo28pz9VCZUz1TU7Fp2L3zMFWjMMKHJRes0fDlEXnu1e8sNqgYatH13Dt/q56x+M/ye+07vKD8+N/AJAWw53ws4/lulu6F3cjT+/kRfujs2eko3QH7bfSY6/do36cenJpv368enftb5rkvhTokT6yycbFUDpwiv4zLdMr+R+/MpRVsqXgv8ntjZNzzW8H0vewJWvog4n3fLPVE6/miZV6eLN088Hb6kiji/43EscnktXynZW/CtyFd9LhXdlaoTWNvjslrxgWxeqZ3OuYsOBQ1PxnL//OBgk/n5Btfv1z3fX3mKKuFT/WhqK0ox+9PsNx39Zr4f0O+fsWfm362p80yHBi5bXINTn7Fjp26p2Yo7Ft5T+JBq6i+KAUYsPO7AgvwhgL3kLWp0UC01Hq/kO5X3GWritrEO2rYRCorHc9TQWoXm0pn8pjgsdiz4nr4+rz8u8ocfo49WMjK78ZHRt0c9S2oZ8tnXsO/UzHSwzneOmovXAjQc9WPn3ji99N8v0YvrYMtLnfl8FnkTupvXjetfG2T+07DPa5Mr8pg96FlvYsoU6fXa9cz+HqkfoGe0H3stBNd7f7/t4RX0PL7Q93dXaHwUSm+wqL1zveKTinw+ptXPnpk/az1qg9ofTdnc/Pjso5Y43vYJjahNsuD20Swou13Beq/m4/NBo1v0iKY4H2m/dsM+4Hy3WrjKPKcDBwyG9pGa7qFlwSWLG77g8KX7abV2/edyAd8Nogs1vOcC1/wcuM6VC9XZYSUEprOv+H2hXOnxOoEdzS2un3q2G3o44cb1nhY4ATDx/Y9PrTK1Yp6sEO2kafRn51FAUzPxd+N+U+V/N6j+TXOTvEtfU9cKLHQ8IGNvqW6QH77bfs975J3QVl70uvX7zD481Lw50KeU2eLaDZbz74IzR87peRhq4P/lxdBuC1agBiQLeSZH309DD74Qa9BUGKCGqnt5p9S/wle0437O6zNqrDQC9OWiX6fqH6DJx3wP1hH6e8JsAB+KeLvLgioFew4O9phe8wXYkprswOVdNKY4CjYsrJ7wMWUhPymbWyZquFgafHY94/1Oawh+FKAHBEW/5u9o4/uiEBoMlCyn6npHjR6SZM6jKOooicz+3oEIdrTuF06Z9THZj0/tvlrzn32TVh3Yz/IlOECrraAJ6z2H70U5lY9Jv4fmMTnwbexaVBxDC6xHyFeRI0Fzxh75sxiDRQdMP1K2UDXXRzCreLqGRnIurpkfr+I3v4fdmeJNgh6WWirxbpOdqb588X1Ta5/z4qRDc+6dM9+57X0ufqKGiuEJPpz0LLs1xp+fObS0VPcVa5YekWm8IvdPs5/8u2cQjGf/kDGKv/tZOZePW1C05mAvilADWSs9KSqDbRbMLOSd7w7X6BHtoCn/3Ocjtd8vIh+t4RMz+Extyyml2pxloTmsJ5rZ31/J92+zHwd0FrzcMLCksIRGl24/ZuHg+5L1F330uNv389zrggp3i748fuD7hombU9r40Mgsh4bXjjzB9893bnBfwCczTRrRQ0ytzHsGGfHidR5RbC6QlyZxn9ecflxtG0GzxggZPpqxCWVcNjL/scHvibyyoYQq+NbcSHO+O8Eda+G+yny5H5teDM2WItXF8dsefCy8HzSqJdFEDb6iiknh+0lNtf/vnpm2YKcURUNoZL6KJ3zr4PgrW7aYn/SzgKxvbdL9bKLHdOkn5rKm5P2zUVfMH/YsmqzOB3peRuhJuRZXfFYLF7DdyRA8my3QnBR2pmqm4vzU673FzwM7xPld4fuSIIn5QKrPyHs18tj8uj9ws/Xg02m/V/S4n6f+l3np//Opjbq7CbROFP8Pamou/G4ehfwPmUfxd/uUskENtIc+E3d9DTzG5gM136/he3/Rt0Mf+SRe9fMcdIAZF62zRBFFhhDcN9CUYnQRFezFWLjWz29tsy5TelWlmYXfB2rUEHuWHO6Rf6oFNJke6pziYgLN1IYq8vEJPtE6e9RQFC3BXp2X0T17oiZoCfZMNt4YCqi3QjDr1048UkGkyP61l/IwM/hkzUSqQgk1970ir+k8qiiT+ry0ceG7D1eX+uckGq63eKoTvub98YjRmgX9Xun8tSnhH9Ju5frbSyLypccasNhw6/Y9oeIdjvzX3l/uvrgpFTO3l+o/+yb9egaBZ0gxPe8qF4I6fr+50gnQaLcyhWCzVpEnZ2xDqSmjx0x+sVmE46srlwveKwYHNE3pUnS9M8EvtUXOTzcZGrr76AGdC42N7ueQ6ukMvnUO9vCdqxJQMd6tWLC+4/OESRfSoy3A3lr5IW68+nFFZQlWnDs4n7/m+/1FU798Slmyq/vHNfW7eelj+V+6Z2blgOjiM1gouJW4ZsNNWdJz5CIPNHEy4c7S7ucaVagJucM1Crx6TE87N7JAe39ETuIZGfo9X7r+zjJzrRXqhPLr0EQE2/X3T25KTbm1gUa3Cfrm/RalVE6u8JVFP271cc7QUD4wsvCwVuf8LMsJFanR9+UnfMtT2IjudbjNwpP01bh6lb6UvxhqdrZywXZF/9z28Qm++fqCFd8T/P77aoT3FwOw2H1Wj6gi22Dhs4Jm3p3+pFRRoGHhi7xlProbJU+DC352Td58+IJPP3dLq3/WDVjyMPOX9BJHpvuzb1I5i+/9c+aXmWOvwFKbwouohSFmvuUiD3H7nFB7TMCejfYx+OBSryl+5Gbmrw2wmd2Z8LWrhL+nFMdzZ9DU88nh85/9O+Z8F8GHjmMDvh1CY4ORHNBjZeH31q9E46M0w+ssg8+t7+gZya0MqH1cNTesB/AxM4WmSlfA9WxCnM+/jPv9T1NamZ3/9DwKUfjdvPTx/B/ynMS/e4zC+Lox3d0YfTsWPgu+2UQFamhrMc/v9+2xlH6s/eKarq/N4DujjS1SeV4Y/SIMaMIXdfTRlKuZXyTngwbtRJQ7k03mvxefhp+v3oPy/G1lwULENZaW0NxzBfYKvRYZezsQoKExR81bt16DWn9Pc/xADYUWNKwuO4Fe22TLgt0W+e3hsw8VlmJmnnVkC94F0ofiPMTfbwrkk8PBK8FW/fGcTwtkeCcSqT01ehZkvYb5RunHHXPDDaf+98DpjvyCBMezUDrtG26HGWryfcLv7T7LC1+dSIVmZDP72Tdpx+P8Z790p0U+YnsZ708X935zzS3y0HQO346tq8kC/ZmAfbNyjTy5g6Y+Adg6VPWE7smMuwG7gUW1NXMocz2WBY92ceHawQspMrc4v9YbGltNBZ/q8IkeJo7VvqfpgPTpAz1A3ECjEgyLat3VXG9/hKYEsasoTQqw7UVET/w1RvFrj5d97kBT4x2zaXfLQ/dPa0r83bz0sfIvfa7HJOjX7zwkXMPleDHh7wfYJe02Ji7zExl42T87M3+pm8zzatSkOGVfasq73j93Q62429YnSuxiIfib9VnT2q5GjVYe2Cu+gPfpFt0pL8BC/qIF6y12+o0eSQF2PBXIFw7JYC897eevlahpfVXeUFM1fEswwWrHHETzbL/wzdBD/kre5zc9mpHJ/LD4QuMf6U1tEvU1OFwaYKV+rUQ4QQ3utrHP13fhS22s6W649qDhz1Iu6XEeQ8Nm/9yMyjuf6X7SkPHrLf5/0EkV5ZcXWHe3W/qci8YCGl+YgjN7Q1PfZQMfhhuwn+f52gd2ofI71IRQb+OYi0v3RvHNR08x1zTnfOoalEwk9ICiZ7NRasfUeBJ3w3bU59GF4PR7jDLXN3W6cLeOAirDnS54roTX1qf2ocEnfGsu4PM2oeTRa7zgWTDcIj+xKvKpTG4aQ3NRDX6WopKi5Q2sqG3QA3/NTZLP7f9PntIM7gt/eIxCHM1+N5a++Jeu9fjE6Ivp3kcfr11k4maURZTlysYNHsbH50UIH4mjPm/xNWruGEgdxclFZ/63X9t9tjKHikutgJXiWaPpO/TN0ozXbmCB4niwUTLK5P7ZmOtX0s9r7/dlNWPUSLcCu8Qk3ehurnTXS+pPjhq3L3SvJqj51RpIdR1FHVhpiYx/7H1zuzRfVLf7TRbMa+fNn4OopYe2wN9n/bzvalPDZ82sX19UksUPb+VN94O9QuaP9jH/jMuC2mugwzfG336fXBPsFCHjB/UbGq809IDkekceTG/wPV7JQ+RDfP+PpmxG159nujnHY/JmYimEyKO+loXPAD6zks0LVccl8mJ5fou86s4GtZ2Bz3sOkK/YU4qo0r+cBdcvfGQuSnvKbi5jHvPI56MI56/aHHT0hSl6wkTvPGikn4e+u0JTZMse3c9baKoIcX5NodccUzTmDzhYcxODfSt3Axae3NDDfo1R/P/PTdrc9ifhj671gKbGv3sGwVj9h4xR/N3jfrrsHenFZ6vM3xJq4qS4Zyo9Zc3CSadq/OLaV2qex35dar9f5ulSIh+N3ZXrTWhPXNXNbT/vYegeBB6SNnx7J4qc0GDebQ32GfH+WTFXAfmpFlRoaAV2ebZPaOg0SJCHmn5seCSustCz9/h+MB9lPNfRl0P45OYlNPTYhGBPo78fY4b4/jg+b5g/65/ryCZ4nTmF7gbDF3zskXgguaY23GBnLQxozGzhGyLyh/cCK+085LfHVkJPuM+SOb8tUJPPUQR2mq3x/e3SzallAXzQWHyRL3k3oLpW/6upvXbxf54/9aOpNu/gE+G094lsceADvQwpdj/rzGv6fPVdlzpVJ910Q3OImh8T2DBf9b52C+Ajh/mZ6JXfGPP1lg487zUSjRwc/3cLjd0fwomek8BgvjN+T/it1E9UXSZgzbMK3xvOMo/aoGOCx+KPxj+tWdD9YRhC6PZ7Rf/S1C/2czZa8p+5Scp5dczsQLD/4BiFKE1/N49C/YeMUfzd8/2sO/pWM295v49PbPB83B0pPSvo4/Pt+82NFNe4WrmoWXZHRj4PsjvdUx1/z9t4ztn7rFNmRLJ7krfrSrvG5z09D8JKCNfCu+ICQ95KjSU06WbQ6OyhI5PXu5UbDvTFnI/nZT+IH3PBixWV+HpmelQFDBp7xdCgZdtPusvORvC1HXzxmfT72U2p33dokV44DKeiV/1aCf5xDHbcuUJOmSijr58/b2jazJ6UzOfIS5P+890l8ky8iFdZsFWR3y6tfKQk5ajJ7wT/75+9hKr4A58ufGhOCSWZSntluT+aMo8x8k82Ya7tTaEp6yUcwY4my7xntbD4opB9Sg8mavqbIQ9tO6aDZfu9o+1+zaHFwb7FRNcE/53g+9WvTlT1+cwX6jfx6wN29eJMZ4F1fB9415ZHylUDrJ3s33O+anB94hXnzOsM5KfPJ/Io3Zzw/dUCmnrPdPj0qwU7x1+1+Yumftjvl0+Zvulmf9qnJpPfjaUv/yHzKP5uTW07fUMR1UwIA697c3up2/Qc22CL9QB90w88aOQtcSEYjNF3VyJY8MFizfWvOjSDLKTA11aScHiK/kRTT5lJT3/JXU8xiXg9N13KT2tobLqiNy9taUePG2oqVF9xzssjajK3I+SZaPNZ8MVROlBZp/i+bwIf67x+rg8la8F/WvDF7RzsFgkfsN0sXlpcjOBLlTlGVP/UYDf/3GXUfpa64B/aDnlmdC4p0a5gu/1sv+D7ZXSj13MJDWcWWDSFw1HbusgzXoDvszdg0azYr/t9isCe77acUssNaEpPI/hSLW6ofn3Bfpf8M2GJK7h0vw4ZWNUhjbtbaKDdisiHzzfO39iKVpSHDfLp4I2eEs0i5E0ugBXv4ufN1SazKdk9lmBVJDc+/5w9asQpzteoxPnTlvYRPtyABc9Z38OEGpryVzhf1Ru/15oxcEFlQVP1G8fHaimnXNihh9m3foyo34vsL5r6tX7Kmmz22Z8eo5j+dl46+4fMo/i72S8N7GW/nmjJgvJoH7gXyv0+rx3Lwu8+mvD7QtpQ/lwyIfC28YF/CimkqhGXQjBqkFeuxqym/XkruO658TVtGQhav8cjcz3Zj9489CKLyrSv6bEPNjoVtk619EINX1+xxQul3NNr8MHnH87U8Ez0iNp1jZqz9J51TkJKObsYgieFKnwHkYCe3kDPvEBWwU4hi8F6Amehd4DP2G8ZbDdOkQ+lG35/s5cyStsSPqTeF/2zd7IQx1fg79ueZZ24I7rPQtT08wEfSBhYtHVy9PmPr8a8iOUJFW8LsfGXpjaKqNLz47JsH5OzYO4QmogkaMIzH/33jUz4WAHfDDoO378K5oriMIamHAs+Qgk0laqWlnnlBZqtBdumx+S9zAI4iMXnunui7PGGT6fPt8Wbi3egpyLjeF0VecrZoOfEL/Qkj1z4XvnNoKnVGef7o+P8pJoJn95aBnxcUqu/aOpnvt8vTRlabv/puUnibPy7PKVN//fv3zTudzFXIp3P3oJ519eu0spcUOh52qgseETQ2Ohdq1TN96oQkKOIQA7PofIW4P91C5qpV7cDXQasFdz8KJG25LcZ+b6lup74UCzuXHRGzzBBzep2J/JxJSuUHF3VDb8OfFEeCSZV3RE1udv3mhuc4QOVwtzg4cQxd1feFWw1Bnvyy7vheeldKJPuYEdPQd56voSQ8sKEz5pnaEJf6Sky/62fJ76PRL5ruyu9jrdlFj75O+eh250oVXKNeYYF32iDMzS/b1XB2wuLho8WskeFPYEvaOnH4q5rjyk57C3h5xnZ0sgUKX0GLCM1haYWvoL3azg//tzrkJ/U847a9wysqfff/355nMqViDx1SlHzX8O8wNe+yG/LadLwgefuqEwOS9dfaOgxxq73pekXefU0hibN9gxWXsz6vNjShPu17FJTtuhR1wYaXT/w920p43xJCY5/9jAzKvPIcP2Lk1R/2TPzJ0/9rPP9ajv2p31K/t28dOmfsh/F331/qr6MY7pV7dw9VnobA16+DfnxZCAcZefma4f7qaNLPlNcr7pGxFMxW1Mx/CosvJ+gmfN6KpMvaxU7Vu/7QhslpwfZM3uYnXL2sjRpdRtRsNxCs+5eIc6VF4yhfSos2M0ji8e6rlHctQshnJ+g2UzPNIq8tZqF9ite8Prlnfo9WzjY0Ue+kLfIP1XKtMy3Emiie3WoOSVdut6iv5+zcaOEmnG/Pmm/sd98c6g9irepysKNgbzyXUdEj40PXyg20CizI4Oe62QhBLP67fOp3TlUa/qKeRMzFvlVPwuUvvwt2xenaMK8vM77Z9RpbL8+OhZy39mgfL9bCP5JUy483zADv28Djd/39oW7ecZ/xv28+Qs+k3bQVPOeam4g3pH/ktjcoUfo0JTyWhh8K/b5qZ30t502eP3WXWjoedeZf3Ghqa2G481UsKP3MaAp8YDzUawfjPkTD2w4hYPS674wmDcW1Pxnv/RhrCjCz7jfr/0o1H2yZX86T81Hv8lTkvAPGaP4u9nv1r425P4/3L1Lt6LK1rX7gywYqHgpchmBIKAMCG41BQUFBRUV/fVnmHPtd++3ndNOVla2b307a6ZTdDrjGb33IGLEajMBAcx1ebefxZjhYcLEYNEt+DOPU4yzGdl25du7OYXTEJNoNId4tttYfGEbJwxfzyMLxYxL3FYOEaaaM4WQbdye3+BTYODu50Jc6qHL2fuWY/J6zkS8GW+Qq9VOxnRLgUScDc81drfxFA+DEzH73LxyY5BRHb9YMxqjTe5Jxtoo1ljnnHTvXGNu3JO5jWVjqWL7lJWFEX3MEs/nM+URvCqtcfYSD6tjQtcTL9KNqBYrfCw5MTzWVNe4nxQdm+iiVLskI4arT+bg8zQmHftMKN/Apel/mMKP5S1AL5iPx272L6YWCICXbKaw5MwLy8iuLw2P+VFju337lLl6IqaOz9oR6UoQU9K5yfB4ufHvHslv3vnOm7bSQ4dduei5Mdh45PUOF4OlXUuPp45JjC9sExK1IcY3OTFf9Ql54/n4qBrhsyIv6LsA28OLmJPd+Qmb2YPy5DI+/sXU6D1Xqp89iT/r/ZKxC37KX3+sD63MRux369In/5R+FH83U9pl9UGc2G+y8Y9dz9/aUKExL7+FeK2dnEvsoKJ4Z4yFt9lC4tbhdqEc8R5D/P4yM6v3Dgr1mgrhVGzBg57IS2Pzw+IwuLs88A4mHmyQWDQ65D0vi7GJ+3AkVcIr8gWvJfuE+3UvV2G0HMjcbe0aw3k4rUSXPVOu+MzAm/HWxNbLXq6xXlL+Ow5qhe2UWdEa69weIo71BYTHmYdGjkqBjzxdVknkKDSmLkA6mLyI4dNUCY3II1IaC4cidiev0njH8QRjxRgIcX4qlJ9IgfF5HZHXveZea9T6pMOjeVhX3nCmLEC6j8e4PSkccK1+Qugd8roZI12PL/thzq3RkmF0oqukVfxoeaEoBlY4d6ptei5lg++dHT6sO4fdZ//dqzFIXLxvt/R+rzUx9JKdENtNaFTbzxhVYx58dXO6WrKUOygZ7Zex9kDecWfUxJQkmyFeZ57OktOO8id+FGKq+BBT0Yzy4C+mfp2T+NOL7FfPTGe0cf50P4qRJP3O+43+Ifd8//Y9iXBOMdvENxZelCny/SM6Y3TNbiDSw7XnabY+Y+IcHyJeJfeQj7bxGuP7qa/ij5q5/GilT8wv0RqifVjl/HQ7njHon50Q+/O05Ek47XB3bR4sjFL6+WV67RH18xPifjrPeXpdWuhP5h8a43LOeW9sHHr/iqJ3aOUt3z13Eh72HunYYbiWeVrM7ribz2cibN/PnEer4IRxlI2YKOq9zGte7fFY9uTdTkg6V8SnHv2RJYEIdpucZ/C5YrZ4EcPmih6r6uyCueVPqzhTSFeK6+aN2bUkJo75oeemVFzwbrUbQG+BKnyeGwtxf+EV3h0d4cyGHYYVzKrQtdc1v58Oe4zUwRSiUussnjQZx7t7Iu83nqmSwaVsh7e7yWGrJe/WSMzKxe4eUh7zGTE0nHkCj1VhUP5cq6RD97mPtyJYsu24V3sD/CrAUlWIqVwjpiLtFWK95jrbLYe9ZEyT1xGbAeXB9NW9y5/zp355vx+d+sUU38h2FcjlH2VqxH5zrsdk/F86R4GTcICBcOpK2Mak4+v46uLWmVQgStPi/CqRDqV2chGRP522fP25ftA3rRuLbh9i5omlh0nuA4v0RWVx5xOtMSxW50pobiLx6XzkY6QoFxbfHteSn3MtRX92aqootFcLbolrh4G2vYuQFbbLx936id5reCfm6l3H28Vpj9vRa8Kifdwhb4tgjTtj92Eikt2QDyZDwEQ7PythHeYLLpUsw0oGo0p2ThEaWnsJ0bfZA+JYG6g8DJdrPATZm8WfpKu5fNgFFLAmo0qcHo+aq+5zi/symUK8Ch+cq9/ey0/j+i+mpnMtxzS48ypogbyfYwT0+LQes6g9dyUfMp3jPr69WZTO7O/ZJQ3lQ3w51a6OyLsNlMkOj+eAvKyQ/dqQnYmD9Uqh/Jgn5D2dmJi6yd8+Sun7tTCuEnnN5/TbE3O2KntjFTc+nk5r8o7RTV0Yz8f3XkWu6Sy974ipwXFyxGJ+MMnLRj7p7n058SYBV9hPfz9/RTpnn/bfvrp/8FyPL1O/W5c+mfzPaj959N/k/dxYdvDAJvsq3mmjkKPi3nC/ibYivp3PPbeNvsLApBgh4GGp3LZWMe41uxZRCabMI5bJGKvKtPLo/1Qu1/IVA+N+EPG8M0K+slTSCZMXLBx+f74pBhpm+0HJxDGVQ35ZbT3MZqOaxvzOCrmTDBBxZ1YQTlWr53kwtDDVZ28Rvcc0RqtX9MC4lohpO7hZ/N5eKc+9JxcWrrcrme8uLMXKCDhL27fCDcb9MYbR+swEOzshPy+jJ27v7a0Ku/Os5O/LdIie/HpXwjCI0Qx3FDiS9acS+YR+PjxNBJ7XbFMF16K04O2XHSaNZoB3bYgpeD1dPPAzg1C0pLvLYnrFcNXcRDyWrJqfMwF4ZQ9iyutIZzbjZIsVOwPbGmdiylw2lN+MiSZ2mUa6tO4S0qFHakD6mXmykc4dxItSLqt0+MDO2BR3ynN0Ydh1OeUzR2fElLHWq91rSTp4Se4ltvhd61U93vkPU7/Onfel9N1DGMxDdJyVLTxrXvzJPDVe/KbHy2TyD5mj+Lt1ajUtDpSfnACEY55yPl96M4y7g0tpYH9q+a/ezsFKFVUMi0ji0qebYF6d9yIcNeech3LVYKhPHuAFsb7g9p5eLy6OL+JCD0LejRjlnddNCNGNDPJa20WIQrnEECX7OOde211R1EXGoiy9WHwY1g2mFUvJq43ilr/G2xEm6uIu4kVqtVxRBuQ9V5sTeU82kXlH+ojicCsgXmxJF7P9PcQu6IAlw5i8W/5abTENVweK8pNtzQeb6xr9+f3EQv5sUx5fzuQlZ4OHCPdhZnFlZlQYXu0OouF9SzrpNgaWb3nDvOGndKFmrzsmkWvAj06tjPWCft/hC8J8usv55ErXjz/zUyXe8bLj8p6YoqTmiDRe9r0xeX8PCzcFfb57/K6NiePYeLWmlBdF7i0MTMjbVYMPZ1u3VGRDnATi/WWSTuWCmPKyO2Jle6RzaVQujNGQvFyXtMQUe2BvHO5Ogaf6u/ZqGvl/MTVwPFUEvDjKoDr0RahGYgu0uPfHzp0npibz33m/f0o/ir+bqeJyYegOKdNGo1sh8/2bIX5Xw9BXr7wW/LF3HMza0Koi2AQLfvUpB/tL7ovwMA1yblpZjtuNVkPAp7rMH48JlXn+XoKYRK+WX+ZzgQfXM5nQ0k/Jy0bccDd42CLuFpS7m1UxwyBNEWJOo5lPv2eTRsPAFmIcipCX/rpBb+tcIPRWE5WnZVvi9tkkEGERSnz3CR2SNclnsXKQKA+dwccH2+hs6883FledboCRZQUQ7VzS2eurLjGNDgkTW0Y1Yvy57jA6hlcWu6MZpzw4WlFcUi70+9Wkm74SvFHcphuGntQjaXUwxc2lMYRXpToHj2tP3G8PdxGZu1XJr4ewxa0apiy2kqrkWlMB3q5XB3aV6DujbasUL9n3HvozOtZGfyKmip2pQbrWyeuNz8TIkR05S0yfmJKyuYe3z2EpknCOrXGs5mRVFxN6/cAlpuS2CbAdMV1s0xUxZUpQ4GXnLllSIjH1kvSZx6xMrX7On/p19qjRoi18efb6k0zJs995v+k/5OzRv3ttEm/eMq7zj8LiobroYLZ5Zqilxod55TjPoXDGKbqLoyLCou5zvo+aHfpeaUK8e3oydyQI0cuqjOE4D4hJizK6e61nwn+/swVY1fOEgMdB5VsxMVrU8yXGylGtwq1d9tx7NCFm8W1ZhSMJF3xiFwZiXSpCFBOsudePKPN7xpGJ8lEjHx7uDxSzlw2xNdBIZx7eDkO7N5gw1GPP5958g/c9aiJV14OS9xfLx+3esiCah2OX85iYjjrTpjx10VPi+Ere97y+VOFpvkJO47XFPNwfK5GBiVyaxzHGxcyDII36EOzZav7DVHCSdJUYM0o87D+NiM466WjRmAtEM15DfL2rMk+7TMdaZjbbOgO1NQrDJG9ah1Bt9zl5v03TrPAar1SW7AtiiIq7T7qV8Wp7bgvJIA/q4fHyIqYCv2wNVckQT/MH6Zw972Vj54kAn66ti0TJ1M6IjO/aq+y9ZNvd9E1/R3fzv5i6S2aEq/fbrjAtvP4PMjWd/c77zf4hcxR/N1PZM/KQ92sJcLibljBurmd03spZ+JF2VWF0PbboNupbYLx8kKXynx06N2dRocbcFtaLwsVsukAWBP1H5uenQa+fRncI7lXbQu6s72h39gt8re9qyIxLgFykdL3TYk3+/nB6EtO9UsX+ykv5UYyXuBxlT7JA+40Ks902wuyIexB+/VH5K3c45opEjI+LZwjDKL6iMpBnEExdz+UT5ZtPuqtSpWWa95yx5oHZ4apWYr0Emdf6YYGWGitVlOcKec9AGmL+kqoqsq9yzbtrD+h9plkVnQ3SsbsZKLibj8j75ZcyhCTYR7h8nEinlOFxAUniCwxnfSWE/Uw6fv1MUkzYA6pQ+MMWFqtEx9PUsMXuvSKmnKGX4KMwoEpXzren5mZi4WWxVdkW14VsBFD5eP/0vEov3JOMZO1t8LlultVuwVQKTrPGw2v0oddDrX77E9LPd6enDtvrga5v3dkej/mSfh6+tfExH0+94StV/zrPF85JjJtmaDOvfRd/kqnZ9Hf3fOf/vj31f7Rn5t89l25vrAeqU3FjfvqcpPAZn1V0ykcGwSOMU9C26xU6yqWBYMh3LfRHbYT6SX5Sftpsa9iZQF5w6toQvErSKW0zUJC7VSmC8j6S4WQOlsjvGVkymG5zeJvk5bTp7Sy8/eFmwUCdGajONSrPl/LRAzRRhGs5PDE0WGbBZPb2MKz0BMLvZATXh881AgtezB84sxSkhfFBbTPuBN6rew/VuLGwPl3mLIq6hcp1QXU8WOcyC3rt5HLdvE6JafPJvDub5ySyVoNbZ1+ySBubC44sa/HQRmEVLWRe8kvkPzAIP5vKP5tlCoOPpv7l/X4xdZ2eSXdXalFFtyTu+QyXMoI0mbLAl50WNnWjY3PLVywJW2LCSpqEYtETRKJfiKkR9yx8rC5qtb10L8nox+Sdz2JA3u99VHpjH5kbvNZ3ykfCKWsji5iHTXYhnfscUDZyj5iqRoUO6XNO19eCZI+dNFuKnVX7oSHzz8KTulpl3ngSqJAsXhHCybVZYEUv6Q8yNZdnv2PqHzJH8XfP+832oY8O688QLM0zwk2rI1TzhU9MfUQL4SV8oWZGR/DGFAbAt8iaqVpWMS/VJjVclUJB0Z+W4meO4tn3PpqnJKw8Pa1CyM38iNrZOjBfs5IUGufsfmfEc+GpC7MFeIwuuEyhJ4bOXQly3z9RucSp8A15m8IoetuYTPa+EHcsON9v3y06/fMbmw6NBGA+EG2Q6fPsw2sJTiUMfDwvE4iu7wx5cjktUJ0JRl6NBgaX0tEaDWtEKQe7NIWZ3QXovy57FlrFJOcQvkIMZmJDeVAAecPuvP9hKrimako6TnnJVJJ/MRUk+fce8HVbxRiekcfv2KPnD/23BwzVnLasdDzfi1W1s8ZqaYzUe4JtMyCmdntiCqbfvTI7SaXHGXk9tldIh9qCdEo3Xr2RdcUab8OTCVv5Rq9Pu9cGq/0avusdyft5cYH4FKjDbsv60ni1SY6PEyxhV0yPaAz38cDrxUllPzo13TYx6u/SIS/bv+Q/yNRC/s3e+cniH7KO4u/2fqkvaaiavKS6n1c9lDOxQGfJHIHn/cmCUdvucD11KC9NFdKx+hp+0IxGGfiX8NyBWgcTXEsHzjx+CBZ8WhYj1LzOZSjEW4L+e86h8zgkEMA2soDPwxkqfCSE38wNDka0DVDfm13lvTjpjLusbbQWZySmri15reua424xciEOlAeHC0x91KyggMAzzj1MBF3P8ncH8GreWsCWiYblJvlALJRbzhfpKUd+2/bC4w7p3Psh16j764RhGseUsrJcwf1iu2XC3E44L62EI/2yViXYRw+5UNZrzE+vjcByolIM6voElU1ggL/TNBmOVXvCCIZhFQ/uEufH4/mFK299pUtIsgXOoKLPM5QtlmgbGvOlPYmx2VwAtkpDTDXdfYk31qoiPZAXM1b8TkydDlxst5HXGUpgrvFyfBNTloKloewS0i0WwLeFRS8Zl/uXQfm7Bri+97mxuLIMSy9aQnIPtL+YeukfDfzh7MThrJP3dI8zR/xhpsbsd3s9Jso/ZK/H3713fhZnEzSNew7eYnBawFvLPugcRxYLMvudQgUyIj1HurHR4xYejbSl6q+IysMlz6F2bh9U7S2vAkcBlX9ccUH7PbHIr880DgIps7tkv4R39SoZ6rf7wI0M5KUeN8jBvmocl8cjjUH5NbegLoSMVrt2BXkT0jFWLwYo7plZiXSd1XBrBwaarpd+P1PtQtn1FaqpSCFQNw0x6O5mmCXNo4p382vKQ/9m4EqdPZl/9guJNy/VwaVSofD6gqsQJuZ3XUcbV/HpGZd843/o9283wELlqIVcaRYf3F6fxNSveb/wIrlUg96c/eyf2q1dRFRUZOH0KJDv+mmKhnaiPOpvJwhJq2hYWd/+GK8b5kYzJp2oNwqQV3t++31UDjH1vZu888NfugQbPCcDTvlLVzoDZy8Xq2z83Ze8I2ae4+/z/RTIxbmqZGxe5AXLuNeq5PFRU0PFeYYVvxiMTKbmGsdPpqDyZQqXQ92CT/NKcRlETuW3oCz+IFPS+Dd9kybqv1u8yP9Nc+lL1aEx9EpjwLutl3DfmDfcBI4JOCt7Yuyo2ugWZUxeQTYk0ErVRY3SiMDBkHUwGzyfaLxtLjxKSyrXxk5B3ipbkpeT+g6KmzMiHas25N/vgkNzUsnrje4uBPHtRPlM9FNcR4+mQlbtarJyrye628Gq8ibbRAXSxhcGsIFK3Ed2CdZ4peJKrEOB37MR4XzrElwZfgh+vx53EFa7N0a77VVE3jpF/oL3GNcbeFTYuUrO+cQcEBOSW3lni2rIISwq9Nx9KEJZOsv8urQLBGetinDA1ZSfrwsDDz/rKL5MiR3qaH7v+eJiTExlSa6hd1+vWXxpgo4ze2AicX0SQa6OyVtKcw3PimRBEo3L1Jh3SoTn1CCdmvlabQynlEdP2VZh2+ObGLodvrpEeg7pTrxaA96Ji2U0X7I0vvXpt9fZBo/PUmfp86P2Rvehx084aVUqX/vQ2FfmDo/XxqiS1H1bP0zx+UAjhjYf90enfjHlpdPXn2RqNP7dHIX2D5mj+Lvz1H2kvNAuF8h8Z0B1LLfMC272nUFecI4dDOf5Eh2npnzU+lEOF60EXA/sNXi7mpGCubf7D1OYasA5rCCjUWcblRf5fQne0fyg5S0d5p8eeg/WLD8h93Ty83f7g5C/5A6Nh0d5TnpMF8Rs1SL3mcn8yTyiou3lJe5OvSLC8HqVYH7oZ7iUHn4VpJePDNZk4RGDXgC434wk2PJhi7tanJkwZheJZ+r2jtbbI2+prRWLuzUbo3mRbUDlTe8/1SHC/dTzmZguRhZP0xnp8oY+iecyxeXl7hUj/e3Wf93z5aGYoFWXvPJlx6c8x0jn8uPTZvEh0F0eLlwZN/WorJAPoxLKLFHxUXGz2vUGMTVeZhFe163OkvFJK433BDg+GlmpdosFMbRd34mhJPruFbl6tfGBxMG72S2rxD8SM15UrfHRLXW2K/WyN/ZB9n381ETaGj0aYV9s8TgZGWIbPjTV0MeVgu5K1qgG8U8IGV0IHX5yqMZNVf4HmRr/7gyCic7+fwfz/7VMmWlzJ8eirIUHS50y7CY74epVGVTXTLWGZNBRXY57AV5VjizYddkQN5lM3myVUzU9KJ8GlwuTdAo+FecHKrCofIzvxiTyZLBaZC809stV5WMckHccWydUssQmdfjQ+32ubYnaPjhV/vF6TeFUKpT0148l88YVT2F3lAL0n8kEgtK8upAE4fg77+cx9PxTDfexaiE0AXk57XMmrynbJfqr5MRiZ8Vd3kzXR7SD0515VjssYfeGD3K4r0Qw3fsLWE+TJYZDyRNR4/GQx9/T63mRTFjQLyi/nbfjAt37ac3wrfYuDCPxQvW7hvanxwvPmgMeFMNkkcj9lm/25EX55pv3XotwARP0VDzZqyVLLI+YkPMmxOMdiKnS8nPjJheAj/tNETtHL1rDHHgOlseYBNG5v0pjVX33sryDJaS3YekaT00hhgxNr74CSd5wURFz3UGDJCl6i+rIt6+StOVsx4pS/mFKvcw14QeVjj/ezzheHcqTevknmZqMfnd/Sv8f5yf9V837jezkilYs2yyohloP88gr0Tx5vMLJhzL52aJozLNVIHDMpQVsJskMV7XkVCiLkwz72a76YSpIHbD4XbwowxcK5Y1h+S+mFHNDusPfnxImg/qI6/ptgyexowzzpo1QPY9J0dxM7uFgVqRjq8ZgQXcTKkDWLdGH55O82r4toRWkjtb8TrqhtHoITznUcMPSTeVZSUiUd8MtRvq8FNEm9Xtel1qKzmB9Y8FZ33cwtpUnquXBEt5m4tcgtrMe18lhLaK1zFL+7o8jioAjVpGDu8ngXd8tat+9Hv7YRxeyaHL/X0zZzEE/argQuedbPIHax9XskFdeZ4chiOiu4K349jf/kGs1ll0h8JnZxAQuNDQYb3Q83pIhi/oPMVTMFRuviyPpUJ0oubF6NhY+ZdL9bdiX3DhIlK+eq4su0ixWa6MuPfr5dqOy5F6rqvGySHfP+fm7jzgnHVuO5+qPTv0w1XbfmhdwF7Ddl9YfZEqWfrc2Cf4hfWj/bqZ2L69Bw2aUX6qp1kJe3gt0jsSIL5Uqwq6CAerly6e8M5U6qMtCpszbOCJoxaeHzyognfFjXnlSwf5iytFUzn50quPeC9fBc1n5KgYlBG/59MOUv/N8GYpT6nx3oe8h6D5tCF0GBerLivLKOiQdCwCGGJVuUwXXoUkMqjUx0H1c4Z83NEb6mg3QaT9rERgO9LCazEJMHqdDFem8p3y3m26QS9VNYDnIJfAr5Y5KaVngr6bvHKbNhWpAf3KEUO+fmvfrbUPeV7wYntUpZfp4a/8nU8Fh0vww5Yfvdwe2uhyjk2w0Ee3masvXfqfhcrbdVUHZMhkU5TTAqB1QvukLtIzR/RVg+37qkCqJZhliP1GxOF6HEGJJDNnorLDNI11sh3MvNMz+buJt8OYsXYXKwlBC0rF69KDXv/ffPZm7iYn34U0VW+3bP8R8M4H3ZQDVzr9ibTRzRf3JUz/e74DJFjfnhL6/9kK/z59jasp+tyeR/8+p85P/qj605FvOqA/jFXif4FgCb5U9utkUGJ4GvQXZ6DUj7xAh87JPXcMoEiPk+dYRvrkn7xX1z/xn3g8va3D5obj/pVOeeSgRjq/JEyE7LsUPU7/y1C+m8GJqEky0r86MrjvhZ2HLwV5ODqgqBV1vV7xDcPeTCSZ9XYEnG0kJQ4u/cFMolMewCzh80omMerV0we90QYwNgw3m82EuxCJ+yjCYnjmqm+RaecPEVeH0fN3Q6I9mhU/pjWD2HwMdc7qqxHqqyfzq7nO0tp+uCqRXs4D6WU7QibI1MTkkr3TYzy9/5alffWgXfEY6a2kD8paLEvmhT8a4zMKUef2ElVCch1PM65C82GKCqsH1iY8PBTS2W2/UBcXWQsFrtx2IyG+IIXugLPGBc63aMsNDY/y+G3gWIRdbTJTeaI/MxsJZaSwdjJGqoZgbWHw6he0O0aszPN4gFkz5zgue1NQ4f9j/0qnly0l/mArkS/8nvd+M/WZP4jdz/SPOHh39zUyNA3I56ntqVZ7+9nP4zM3shynPz2gMKQ+QkY9lhIDfeQ5aNPmgaQakU2Z4KmG92CU/THmPJzH1S6e095CYUJU+BW6+Hmi9I4PhUKGfH34WFcJpaEPQHEmngtt9irD90BjkV9Kh/MMOqMxzDp5Yv1U4jpo3pnJfMhzlCX0KlDvUR64tMKpPKoSrRkJn2Tng23kgQzK3LfTsbieE7D5kCAe1hO7zcQVvZ2UpzNKmRbcwTOFvVj45ILae4nLpmVU46t4pV4pRhKbm30ghX2YKCywvqLyTNfwwlYumxpX7nZMJNloHCgkvbq7xlH4rUFUuQ/ZEu8dEoL9klPyWTwnx7APbAn73bgyVDXZOoom0UfveqN7xHKNQW0DIly/X0LjCsatHKts2H4UbqzbRsd3YlK/inVIbZulZeGN3Teysac+NczrX8ckPitjmkVIay/i+xqcIyBsaS3R/dOo/mPqVp9bS3a18Mgh/0vvNFr+Z95Olf2/z/f8a+v/X3vN9284JzceN8oV90FIIl9UON4snCO/TvhbwcmGM6+fDY14qSSEsjsUHdX1iMy+ensjbWbqPZNcoX+BWEFOvJEZ7NCPv6O5LF24vr8PN0DQEzg56Dl4h1ZSf5H/lqSin66n5KmE4vzctrHdVjsZiC5VvLnoJ4JndMBJJwfywmViQFjJ5N6NeMSzCN71eyT6odJ4tgrN5asG6nnTEwSqt4me1D8GDkt7vaLbMWxU7GR7OvEF7UdN4r2aaCvf19YWrT2ow8Y6PKh+sIw/NMzYMo/FEhY2wtmgr4b+Y0jNKktq3HwX2qd8CnKI95ZPhiOFV9VpuL+8NcrGOwb+PQYWDffn2zJnoLJ3ZSme8XsLFu7VTq/TmqKWh+BcJRVHMKvG5HxYc/ImGx1ehQlKbQ4lPipeCFTvpVdq8SMfk3cSgxwdibrlRZAMpdeHRyYYQlQ8FjdHKXOFpYWpiqyJ5RT6k15PyaeDZxb/m0n8x9afnKObz39zzlaX/iVMK/DflqcNCKdHBlcnQTskL/WJqaT6A8krqLeBwN0kHeuGRS3dqyuiV6NEdZzb58/5EY7Y4rP+ao5irlctlkcWoiOm/mPLH7IbcW1A++mR6+p9MZdf3AkBzXqiNmpgFsd/UcBuLDLVZAhCwBfZwTpwac394EMF+l9AYHcpXBDRXFV4NrYe4Tp5Uh8m7BWF4yiEpHnP0rpe4EnDrJLiOWtIdiFvwnNyuob8r5N3m8lJQxutlcK/bM1XvG7CYlWXL68vURit6natgMxiH8DpwYmwpXGLaJa+02XknXP3qm7Q5HWtKNUeOoCUf5ls7BTl+4IRWYIfM3xuBBO12ecL9RdeqpHy9UqMdUf5plINSbXdCdY1UHz8wn/ZyFTXDYcpx8Zljlo6GTNznB+Tbz2mMudaTrs33L268Lo2O9/NSYckrK1rDc4IJxlm7AHFLXqqx5oWBj0dGTF7jV/v/uuf72s/jH6a8Nvyj3m8x/828nzxa/M+//6PrKP5unfJ0s0B1vjSZd6p9C0b+nDKsv9crfzUpZFjEBUNzrW2oDl84h8C+v9BQTLvyz1GAwD+XJa42GtVtSCqLG5UToSVG9FgskIP8FC2aNAbZtztt+OP9+LVYMU+9+xL0Z3ZH46FGDO+JmcNobO6+a2h1huVC7aCVKVb788MeAs2OeziO0//F1GQ0v6NdXigPbgJi3H+9P5hcP6EQU61LwcR+Q97OaQSamR3CZZAQ00+2BLRGqgSHyfWAy/qlQ9TNVJdv3KOBtvWsKhzuox5WR8v80akfpsx9dfxh6kentEQ9otF4Lxac+qEE7rk54OZjCubd+Yd0rPzEGL43X93ZK6rRJi+NkuqH8tPkXUjG07xUGKXNGELmPXo+2XzepJAWeUHrvK55ouzuKF79d/Wr8Sz5Lp4tiLn3UIjrk3TrzJ9PTFbZtBL66BnyQHmpWBfzYRViRnns17yf2Y/J+/265/sfcxRWj+qfY2rCZr/zfuP/0rNHeTmhang8mxDoxyOH+JEkqLCjzoLj0pPhfczeaEndRnzPhqcBnjkdrs2PLbwznCyoNhsFnWzOv+sKKs6DzyREy3pBFUzvqgq7sdPiZlJT/qjPH4Rq2J1wcw/Iu/2ao7iNvQZVPw8Zfjuvw3TFUjQkoVeBOy9b2Giwxa30zsDTnHEK70y+0FW2KxrjlU860SvEmLq2hL87BBx6+dpgoh58Fh7wLoPRo40w3NPIzQc3ixKfUqG5TwwWwKTsIDk+KA9eyQVGtelJPE1XGo25x5GYd0cW3NVQRePbh/anH4XImxLt1fV7i+x7ptt4jit0breu8veHJ4K1dagmZDxg/pST19XS2MBkVBND4rVReR0HEsb6acpCfeSlhpIvE8yer08VnpPvSvh2fKakaMgsSs55x6+7U47x+TKoopu677g8nvW4L65zEV2n5BU9g3QwxHZchet+n/M8uzEk2z5jcXwa1vwJlKLWh1ZlQf0gnfo1lw7J2a2C1un/JFPS9Dfr0uXJP6Rn5t897yeN5zkuJ96SBbPXUYXbUUlQD2NdeDqVR2hc8labZb5mHi4rCZwt6cJ6uyIm6tlJhYdxnuJG/gDzGsFU/tC9ADWrA/HD1GCjNH8xtQt09+f+FAwyYiLdHTtwFfJ2yugpKmx7ykuX/eSboX2dvOesL2FRQoj+zaCEnz9jFabLlrzaS7fYD1PTGXm5lUejxT/NKZ8ZYpthBtMNi89eFgIv+iXaeXdmuEpmKrx3pDPrR28IbzDDGhb61CcdXQ8qz3OKkOddPUfDfJRV4Lm8puslE9QnDmV6sEuVHnsF2t/ezj9nurEQNTRwdxVe+Vz3kFjzlByb5gv/LgIXpOP7jT4cyNut913P4+ZS4u62GwkxY5uOX7KThaK+f3vU9POeF+tNhJhlUhUPsnnLT+XMQeEPpyIc5V3HV9vbEX3dmAix/Qw5x/hA36yz/TDx0d2cW+7lhAKzsYgttg//gymvdKgG/lpH8ev+1B9emzQZTX/n/f5jLP8fXUfxd3u/2/me4ZqpyyqgQCTDlpN3Mwe+DiiB1wMJ4wN1oa6FP1WgA+0tyGvNm1XlS4W/gOF9yhDSBiosP58FL5+OT96JTE+gruhv1p69M+kAKSBuHqevjrglribNSvww9dp7R9Trm8+CxdikvHR8UR19exrz/FmZQzAwN5hpXsz8nRFJoD9IMRxpbFXebHUsIXOaihi7m8K/fXuYXPu3i0EVOiLOl3YHVRbqqK++W+qX8bSHej0pce2cDYH7DTE7syKH8l85A8yMYQmFuZDQrbpCeLO7ZEFpNz1a1zXV9dmV8uXkewaeAyTQwWqi5YDz+xyd/HJm/pPvER5pFeFmu/AqPz8dKS/6/hbTuvsI8XjPXe4EMwu3p+WLxeqFxrx6349weyivIsbbLefO4aPh1j48WZwubOTLAz2P+p6xaD/NUq6ysYdoq6RrddEteP20FfQG3YMJ0kvOd7hbYxDWfSWcypH4r3UU/Lt/KggvwV97En/WUciR9yeZGv/uXA9Z1v/d4O+/yfvtkfKLvX9SvtATlH6YctUVjemh9upgFtzvyOfymjJ+DCWcm+SK6/mE8gvnvkyv8p+4ghQEbruPzMPoheSAzpSHjJUiQzWqLrg2WtIp2/32b9jUB1QXEenUuybvdD9NCnSSKVbBxFxKcBxlMa7GxBQOZ2oKQ9+xMRwmoQhGzSiHtZefUFV2lsBL8w4hL6sSN65YkjcbaSXwspNwx/cmRIwCEuieqqJeerUIBumqhvnkdUB9KvEqsEw1h/3zukTTlcZV8DYHFuznLtUMb7sX/igTPRw+Zod8Z1Bdf0xeMlwxy390ynMyer+XSzpmivRUeZnddbCwBP2mE3kDvtDJ277v9QD95ezG4gdOc17LRofhU72KaBdmLX+4/gHDa1CJ+P62ZB4ctRvlKb0V4bKUex6K1R7zZfugn/dWMr+n1ylmcvmAaO7da74fRy2mn6SF2BZ0/Zu0ZfT4c63C3eOm/jC1+e7zDWbph/8wpd5zh/1pnZpMfuf9pv+QdRR/t/dLk2KLLksN5t+WpQSsuoc/TPkRFi3sZ5RXVm7mCjx0jLzU1WnQOUWkE+JDYyaJ9y3am4gK8oDpEiUzSsa/mApsS5HgoE5qonVPNA0bqtvbpXpAg4YePf/UatAjb4/aY+MJ/zCkvCQd6W/uvNdaFdymZQhKlxmYv25B5cX7kQup35WomiQUwfF1TGHgZMTo0VhCIKpjDofOsjBzIh3ChbNFOAbNAN17UVW49rcp7AtxQLt98goHFdL7yb6GqrpmIjgcshLKS12jzdIM/EVGNeSwn1AN+Z6V88NUHN5z/K7uED86tX6YVD2CrKgQJ64KtmySl5wwYjB/+yUYN26jkPxKhPG1qbkyizaYnNVTFdqbac+V2l+iz3hWxfdmgtyWB4g7+3QUob83XW6sVuR6k+NFiGxrffsfDk6YraQGoqpfLbj8vm4wkoZHJvZl0nFRGAlGbU3XH21Si6vRZfif+3x/MfWrD+0f3usxIZn6DVP/rf0oIKL8pKwpJ6Df9y2EL1NQFNe1CmevVw0inDe4LocOZfywcqH1vAvpjGVVyPixB7pghW7pkdcT+ann862zQdc96pXnNpTH1PRV4apYU13/gCbDUOuIAfQt4b9exIA7ZxlqQ29NYzwaqxDsnW/DpvV3Lc2UFE+6VBrG7QfBv+nSAuoXvd713iYLVpRU6HpejvpobFRBppJu9ct5gns+nQJONHKR5SeZI6xfpCNz5bvWyDZz1KYHLvz9pEdomnSC39m4yhfFtYb7saRXXZOkQskmMvbXpkHre57vT7/0k3hlfzHVaH4Odi+euBxnWYXTIz0zryh4muXTps/bH0Oo2vkOxVmkIqprnvN+754QDxN6HHVmx72HmuI+FBsWzmch8um7e+G+4RELLZBC3qt5jN7bOzBRn849Hx0MB3enpmRxy1vkN15fMGUsqeLXhEt8tZQlDFopEdH7YKR85g4X3uS4/1c/il99k3QuOcKzDn9yT+JkOv7Nej95/g+Z9/u7dWreKvF377wBwfup1tCeXgFu8qEmvOu6KGEhwxmtQeeAt1RJHUwfatTWBemEfqVSd4j8AteNS0z1rt7zkwYb8mI7nRhbeh2IRXFCe+d87yF/mXpweY/LzZ6Y+p6RDUeZMr3lVZRXpnlUQ2/NBa57h97/JZcWTHfjBSoqbAC3q7CDzzTPkB89UwTipFlQBJMtKt6RPn91oMfDxRBxuarvwueKSc/PQEY3yI+kI+NWgtHVydBqyYXiieAEZ6Xe0IqkO+nQMMlBlksX158opMezkwTWmryrag+orv861+MZsB063zPdcPnVSUsULeqOkgCOpnYIJAAuGmlDlal9vTnwx65BW+psykuvo8r3N3ZHoZlOFcp+XfL6Pr/gtnqCiAzrjTzKQwUjZ2CxKJK1mh9l8gn554EsWoWflB9eOTGnP5Mq4tqS89Lx3ri7nW0Wyyu/5ktNLDCYRisW7+jFfOxe5j89XoJboC1++lH87PP9s/0oJrPf7fWQF/++5ft/dB3F393jZeyRFzD9K2d4tLGExJgjOqGsUfLpXjmUxfd+Th/Zlcd3lQqS99Wd2CbHoydHYm7sU90n384wDE4dj+TGRf25pTyUGuQdV615RKUj0+F1+JZAE1KOZji0wIsc0in57sVoR70D/jAehdDmLMDVc6UyPBNsMM1OI9xcEvJS9ZvnsFAWO1QPkSm8eOhzUPN5jFodcPp8zluFV+SbuLROhyo47kYcho9KQsW8l8xL3lYOuxcxsZEz0s2G9xbMP9YenVw0lLciuv5Q8YbIsxBZkOy+ezQNr/5LpxBoDJbbLEUnHVB+/MWUcWZHXFZ38qbVdUuvbzwbLfXL+PilyvBeGy9U3x8F4jfsW+BDe05ec65BdD+8LX6J7NnXlUosUOVNTjXlvkVvHw9YcPaLko9TxUSMdaOKAl8pOZdkD4Pgs6nEoq5UPh+8OPqfhQphcBuSVz8T01G6GFaesXmp/FePl1+9yP6jZ+aPTslu8Sd1ai79Zp+vvPiHzFH83d7vci5CtA4HGpOa2ecAuvBx9RnRmLZ3rxSysXNEPVdt8DSP6vbxWRxx1RzNyjstKKNnSbRFo5LJ6733estPsnDI68Ua8749M3+Y0vYLnXmngdZBsbN2yBOZmHpGfgptZIZo3Oaryn/qkQUsb3x0HqZaeapFTFnt5onG9GmTLk1CF+xVn6B1/5jwo1PlhLyMttA4BCylPCg+xRT5dUm6J8wqh0FkvtHURkXlPetGhteuSUnHSDeDx3euv8tCj3QGKoZSebJA2c8f6MrBWqA+pUy/HihH5BfZEX4YehJ0aZFQ3mxIl48fDaEaF3s0JNUTnhjKKawbsChf0hfpy8Oyg3k2dYmp5ln5kkzMTa+PCarWhIHfLQ4cIu0so/EsL9/9ZLcOrGA4Q36fPyv0xdoCtdNL3PCS1Hs7m5dgJzDBOB6YTJwefc03gydHe+D2IvAHsxo640bec7J+Cn+0mPXwi6lf3u9Hp371dl7PAwcCGYo/qVOL353rISvzf2+e/2+a9zvIlSBvYnHhTaM+BbwB4nr0UCv/dC1CUB5FgeajX9EYv+kdbB5eiUp8XzL/nbzT71w06YzZEYrL+6nm8XcvwgpRE8GeFzUEDb1+ld504R2yYwfXY71D/UjjHcuW8tCWKia9njwUpmWkgm9liEZHTAVB0nMwrOcFtXG6El73klSSB4zRnUXLyveXmgvHMf2XGpN3QuPSdxB45hb18ZQYG0SfGvK30qOmm9+7OLPGAl93UkohN50FgxHlo63Vm6jOx0cRXAgbcOv5CQlwu8LnlrxttpiUP0x5DvN6OGcs/mEK1dJHODnZFteTzmXebJJw0GYvA63jTicdG6ol5EU+RnDkmnmj+ru2qtk6qG5uLfO7ySyHdn510B7xPXnLRUvvfx7HCOx9Fv76noXwNmNOXnXVk3wv2h58r7lidlKgitrqKYPiU01zRt0Z6Pu0ODzOowKX5bUW/k22XPiVp8ZaqIqfOYr2JsRPL7I/3N+PQsrv1vup/5A5ir+bqdUYfNzsvveXplgivL/zdq5zozE9JZcBFX8dEOzD6tvfL2hhN3jtUdfqJQt8RmNQOw5I5xYvYqby9ZJXYm7/MIVHeJUwLZQDGppEOrabaeR9InmHVlaQd/zFVMib76lRG2L08JBkGJdEjdJwFYItDXawX0GBTrOm91dC1v8wtVL4svLKZ7kAMO+I6nNPOphXZQnlx0Hk9kgj72foLswXVUf5hiyld9waLZwfv/Ljln5+bysy+B9Jxc3BPlBdf5J3HIXEpDlEk3R2q4WwTl8F2unM+es8X0eQV+bOiXSo2BBTmkG6ZWNns2BihRbVpALoWyTv6633pPvPWqpx6dUF1SyJh3Ce5A3VhFsFvjMhBl57el6/xIL5EE1UiL49Op3Njb6G1fvmwnp6ldC5NbfKP44bymupc0CsripZuHRBNWG6V9A+3vYVLnaXFPT2AWjvU6ohz+OyA4nv5j/nT/mW5i/gc1HET89M31orf5Spxe+8n/bvOPVfdfaoviK7/osp/2ioKQT9ZIMrqFXhq7mXQ1rcc9RXvkV1/fApoV4mB1RqfVmhyt4ulGkUoru96BB8qlPOk6ywkBcu5bH2VKTwspv8L51y+buG8Z2Td6qWpFPTz9EFGBYurrzGYJ7X1d8eMg4x1hJT/i35nqHGLjFuPnMarc9MlHDcqQLX62YJeLKJKb03fco7oU668i5TGM6UDbqRpAkfwo8KM8m7oWt5WeVFl693ZE2ETrQhxgcHYqTf36doeeUW/LLrZZhPGoGO5S3BU1Ji7KRWB9QeE8r0s/7VwXs3iX50ylMW9PlVQZlfGV+sb57ycxhvEh21S0rvXz4whJlnkY648Q68IATSkWnrkU7qpQiGy2UNzbG3kT/iDQsgPeewLtc92uo1F0F4XCFM1OmVvHbXUH4MliG8ZiLEQzkfgH/8OB3wZd+g4eaxwOIQLiB2uxuqt3laeXk8cn+YkvaOCp461KQfnfo5K6dtiz/YL12WFr/zftp/ac9MKv6I396V4F/fPYIbKX8x9aNT9CfI0G3f5JouySn9YcrsHkvxw5SWn/GHKW86O6U/TC0/jso880N5zA+KHNespOfJK+Vgz9QYl+3MFMGSHxHSe7PC1SI2RPC+1h2EubnBdasrzP8si29fog/lkXFvVkElsRBOo16g5p6WQCOslAFG8w06pqGLYOf1pJuPiYu8lIjppvY72BaTBtfj2U4E9GqEYpORAowfOtBvRYyMwoSha2YB8+1b38MBEqox9w154WVa9jCxkpy+lTflj19M3Q4O1ZDW/+rikn5/5bu+0XXOS4b3j2rBZWaqqCSJBn7i9jSmAytAN00SwPnqk5KC9ToupdGBdLagMW/U2RzXeepUeDvxHOLJo8LNepUKvF3bFK7j63e/tEPe0R9GOX0/xQoPxlYWXmnMFiB7KnlZhdJj0L/JGxcfmbyoN6U/62IkufDrDIKfs3IOD2Lq55zEX2flpPEfZWo0/928n/4POdfj72Zq0jDv292R8sW1Ky14lMkajclBhe/p7wj3sZKSN2tMFkyfgUtejhgxPGdJljE9WqCZ6zWq00xj/l79pHzAhIW68c1DvaZQPviwPW6eB/JC/2Zq/WhMom3hW2Dv7hZapm0AVm3YwofyNWo3nUZJH716qEIa/c69MCG4FOBCl6OP63JqVNjNiIEa2RpX5w95vdkALQimc3p8ZPT+K/YuQZ5XNSrHy1b4s1mwAHVM3kc7tzr4k6PSwhTNJxr6Yw3YyWoNT+Fs0LpuyGRS8Kphp5o7XK4+DvjkPnvIQ0Y66c31yh+kpFNKQNdTlnOqCfXMI+ZOoOIaI7XCatFbYPkW5cvTPWTeYKeRjgxfM1QCNReekUmUp1T4oGX7FOE2L9ZCcF3FqG9vIensNcnh3hohrpfBqULRSPT5j5churhhlT897SwIvcUalU3iAcYHIJ9RuBvyrrZPNW1X1XBnt6nX8xV56d23z1PGKZj9OivnD5/rIY9nv1tHAf+l53qU3z48Rnb57u24qRwsZU5ebBgrlH+MlwuDa5MQM5FJI+n2oTo89L7rrscGC9Tjm8Pe0By0ZkvyOhboIX/fJssfpjz/TUzqzyxDrgoa89L8GELbhxFqo++aXTnViOH2tSQvueAVGue6hFPRuKhUmkJjZkxjWBpH37nmeFkF7UpwkEgGUCskowren74DA4RD3uxG759895ZEj5eDy4SY8lzhu5BMvvOWtUuK2YQnCdjVC77vpxGTA6+GuDevCLvEEhieKf9cTnMHDX+jMzy1agiLCUv+Yup8IAZ/MeUOl/9iaoiOj46ekq4trvT8+z1XcP0MqSYdupLDSHUNXJ6VgAV7x6+Bv7MR6tVxV3keShzu64a86UMnHfaQqaDutqTzrYOVl/DY/X+4e5MuR3U1avMHMaDvhoCE6UEC3M3cYWzcN4D59fUCkffk+apWxSRjVda5s3MzHHbYevTsjYWEN24KWXqFSo6eeo9VanCCOYSpK/r2/CVuSx5R91xH4PUI8Xi6hn5oTBeQJQ14T/FdK2TSKeD9kSnlKqXUmeoBTm/75gfPSZQl5bs+Zf8l1yj+9D60SxvDGG4fqMoUxzTxfZMHNLESmH0/072HrxE3o447AU+IVWb2txCCtwRlAn1iZZn4kysedZ8+jNHFrKMjU+EEesbIlJvAPI/9GTDVPT7/Ysom/XeiG9emZvq0cXaY2SUWNlU4MpVJE5j3V7bQUWPVe3FJOh53T0ohG/bnamQHE5hSDciOygGy1n6117F6f4Y0uUCTIu2x5PFc5AqKVH2BSWF1LbZnOOv37LRyqrv7Eza3zYlGjw/8PQqG/nN8cD68vgRBQnRbYFha5GP2o4f+rM6GVjmdFCJkzc0REjHT5JQ6Sn/1kXOBUfZ11Ag3n8IYtvp7QxocstR/bFPoaxvw+kPu9zLr11HQo4dPGB0Wl/5aOvTTtkJLbPT7QqH82q8vBMNiJ9IF6htuAf1JxjzeLpBPk51wx2l0WW6x9N6I1JRVyHJhv19iuL9K1Hrtwjx9CGg6MjVc9xvPHh08NTD1w2ePyvJ353oo3F9yjeJPZz+6cEMaJQHGmX9qdPDEBuZ5kf5ias+S/jtOATzBMx95ZCokT8hqBjV1vHYnEzrZEatKtS2KbChBMC9PDZineRP6WPjmVtQ9hVaevWToT8dAh1QlIegfEvMBhmtoGqi5AFP9UYMjU/HJMPI0E8gNC+77Ra2dAV7K9OMLa5+W9OssgAHGgGx2eW1c6tEEvKQvoX8tD1VAfQmYyhYfSvGM3W8gq53mONXD7ISXDczTibO2cHY1mhJvRO5I7W1sY0IJeIUXIYuaWs9Uc93zeLF3U2o3zwCycQ1jMNls0n8xdZEI9Rd36KPP834LDBQqERtIhGTzbHiMUShR96CTihqx2eKl1t/vFZxnHIkPkGUPz+ue+uoH5ggqpC2e8Dz8/tJwMbFO3QlHTrmm1lwABtUGvFNJkzeNk0sF/Y53l9icSzfqdYv+Go6b3rC0AO9OurPL0exhvfBwRvZwTuJ4Rna8z1PqWjefI/Kd/ODZo7Ly3bkeyt+yH8WfXpuEUxiDmPjQLw4tgTGgSj61ZxuDI2VHgIzSmIK3+msSvgrZoQ42kAXf/ZkDzZHq+Nl9oO1njIWJliHPjoLcpoHAwOPXDfFwd86X1J+7MIYvTkoxY0RTirQWGB08dVVCRIN4gatM/5ym2HOBqfDEGtCvJpCl1vR9pQj6U07dOTDxD1OZVkH/uYaVQ82tA2OGXPYtTu7XgIZbYCrVS9JiIQhX/XW+KUzPq2N/7kdIwbMzC9NMJku80597aq41nGfMDjzXoL1Do3tsVQRJ0OHPewPIXJ3AA1vGOGG3aMBLTgktT+OBqa0C/dPMD5AVHb5Z4ocmCkRNK7ZKrhtgUvfzDzXNTYLJs6VL3KwXJxpOi7xKTyVq8cdrttRO+r2xqQxZ8vzWauq/9hjT9A5eR/zSpC63y7jURB1kz4rJaPKYbjhim7MtdsXnllrVHbJ4imGO0oixoyiQJzgNdvDfV8jYX9co/mEquh187qc9pcrfXPdT+P9tmYn/Pz3X409fS2e9nqENa3HZioUxyCSaT41rZvTrGvYwby+gf5iPi4OpO/1AdliFc+qJvl2l+z5bCc3BpKFngoe0V2fbqwBoMBY6MKXtDQ9XB/BcEE+AqW0H2SdNPOgz7AMYxUIJnbtsgCnVgTH0bqcUnznInmbAsFw0MJVNBPDI6Q0M1/tsifHrFFOLbaArFG9aYpfFNvWuDHjpwMMYSd8bj06iDrIX2pP+zAAMTK/lvKJNlU3Bu0ZCJ3kATB3QfomdYrGlAXuE7PvWDR4baAG/bxFDljwvwJNcLSXUUh9BNWa/galkTxDO5Ldl422pAVOnDLzG5sYUi/jBE80/MFxsaMB4t+z3YjuZEUetS+nhwjAOwISRVuQQoi3Wy+eSeusN5ARlS1947eXATOPAbLY+mlvMk+pFE3UeV2R7smQcZTeNJkqT5pmq5JAe+zPdPC3CHJk75QnXEPqo6ceoIq8zvD+79VwgbGkYHL1xnxs+iBCeUbjx4b8Xxk96SpO+ue6n/C37UfzxNbTTChhiJOhD1rtpcQF1fexTaXZoTKzmbkZjs4Q+sykgW6RtNacmK9h5ljzbFrPzpUZNsTM5ks6Pph3NNEythwZ9yCwMe2QqtPEvT5nWNKO2kwKjGwM81xmNRQ2BQVx6IdAf5D0BphyVzRPar8NwHp8tTVZHeD7F6SI88aYxday7XZFJXm7xrdxjmogdPJ93AgbEO7z+IP4Y/Z6a8Prz83NGo1WR5enC6O/d3+GY4vYOWdGdAlPa9rqmEy0CRiIFGNbW4E3nGpscdSVSQgt7RqOnKETeE37PCTAl2DAHDUxtLg30z9K0ONrRJsJ5lbREq0qmimsN+uDGBibc+zuE92dPdLzbYeh39ynNU44cI7z0r1Ma0Qg8t7fbJd7H8PzhRWS4CAKtiU/+4kgdQqDPFfFhia8r+0DR0gg5On306y2Pbr/mFyoYkVpzihsLsjwyNPg8hYR6OLfW3MhUFtiHFxZBmNAUX36eySX8fT/HlP7duR6K+B/dM3PwFCIH6OzeGrLOot57FNmugbPZsdBRhp7QJyR/UqUr+VNida1BFjxkNk5ZFvrBlPN4iu1Xvz5QOOgjU8FDMvKRKWliLGhy1UwuWx8gK51jM6VhwE44SEQtj9nn3hyZovR98nBbueBNW2Hz6MnvSyz4H3i8treBkQrZOFxMI+rEGTCGJPrFlIse0P/OFYz5wVPerWcqZosWdXeY911Pojk5aFl/JQRgDfaxmZPr3aC4MY01xQ8EfZC9NiccPrBJ7Qn8e7Z2jS1WuiqihnUHTw1MXVb9IUF99huZ0h5aQN1WhTE8MFVoqCb6ptC5yNkAU/f+O2fXPYdVNnkTGU/3ix11XwzFqRwgE+/bEPrl9ANZsm5N8LqSaES91DqXnKJGhuybFzR8teAVzzjY+M61MEcFpsfRWIeccDvBHGR4BjzejU1I8S8M/RLX8H4nr9IcPaUGDMw5A1MvtKAjU+nSbn7QUwonfpf9/pb9KP70tfSn+oTPAO2sfn8CmOfPDgGmLB+y121f8Eg7c5CgFB36Sy1YW3w8L3Ia4RZz9C1A1kCL6evLU4L0ke3V+YqotRBgjE920MdupraAFtXCGJ02MCYae5uOnsqsjSnjRQ5jOLFbyF7Wy7bxTTI8aiIJstNhCvOoKaaEmocF5tJbnOo44myYwIkDjAVhucT+owImk6OBCTr2P38AT6Hlx8AjU6mAoQ9FYQL9y4UxfNFhXkeZB1lxOwGmPhNpQQ1cW/1+fMCQXxsGRSvoH1koGcuRqfh6CCBryWQLWe6ajNmPCueDiTcTmJMS5ghj+EX2Hn4/uhfpcKFXkRX22XWv3WjYrMEz5AZZ0J5oG2rxlFRZVqQyNmoQYLCaWzlRGWDANucSMPDQ82j7hDmu23Nb6mwOwMBBMnns+N6MGrrsYeqfyxLfH1ePWm0Bc+JyBdmyy8MJtTYX6JeyD0xuskAgn6ViVJTdH07YXMHnmdRnH6fevdn+IFO88N01CvkvudfjTzM1l+EzCJau2S+nAKZg9nAh2yC2ChdM8kKrlCTUOfZ7iaEPZI/fmNq57Q3roneldngHpjKUyra521sw7/PQqi6xYeJXe51/MTU3U+gTixulXixPOHLtx4h9mrNEOB5h3k/WUxMfAqlnXGCqqDvBGN/xswlF5/7+q+3VavEqtQMaLAQwzntWTvHs6bBEYp5sFU1bsoSOn7sjUxkp4PV/zAYYmOcwpncXS8er/Sai/lEyegZIhC+NO6WBvTD7eRseL087qJVRDP3jvYB+ZKpVSF1hH+CRqcl0A+9HHVhcmjetPjIVbAqTS72isfEnq19EV3Z6Hp/X4AHVaK7QR6dBRS4zYCSynsDU2SA5adUDj5tdTujk1Pc7fdOv6W1qnii00qok6T2Xc+GKGpvYqzK1Lvtr+aeUGn7ocOT9gaz3tEOHYg33Z4vyex0/kw2i8byEPpveoB8P2U/4QBaHmbK/3+0F/TA42x7300wJ353roch/yTqKP539Vq/9hE5EE/rFLWtKbJw5lwaBwuKRKRiTMZ2cr3aVvbafKSY89Cv/0a8zGDxlpfx+ZIquVxagd198MUVWSsIj4u1ndPJ8AVPRC+b1eM0TGqX7SZVxddliEqg60fUc+oi5wjpOCs0FT/FMnuwr6Dvdhn/RcO1gTLTucMNrnfepM9WAqejaM3V8sEQPCzYPK9IsMZ7BGHO8I1slA1PU3oQU/irISgNTu2QfUKthTMhKDHiFlFxKJxcMY05L9zBZnI4aYR6RkRP22q8jKTbQ78oK+pThGyVO831M3ZS3qmyWw9+jLvNhBzUTE33N6mhgSq42WhV6D3g/59XiRCeZH2CyP0B2xFNjRa1gl4B3H58XxsYTxngjmhX1bw2PvQVqifwoVC5pHvDzN7E/00FB4KWV0pZ4vfJi6l8uTk71sozwPHcn1F4y8Hilvxf+1vV9sF5C9j1ejRderVie6JpoVGSbfL48Naklr6JL3fhJpsTvzvVQ/pb9KP7091MkJDb0EcHMaVnCvJXfNzAmWQ6y10NhT0iX9xH1kr7PzLx+HfY1hHnStnCevl+QPR7GaUUjr/9OsUGH1r4IOTA134M3NsuaR6a9mVHn8oAs5ahUx85smwA97iRPL1tganUoNPKRAxijW6/S8St4OjQyefCUzQEjPK97dJLokA2vCWSX7e0ETG1PkAWf/X4VCxNphH9OmCq+spBSb6nrUIM/snlMGbZESQWMTjatAx0/ObS4DvprIOkWxlh0gr4nI/AOcjYsF7dMrSOTXysEghf0wXYO/WhgKkrX0GeGPjUyZRoWR3jrY2KoVw61bq6JU3FVy0hfHx+E49YaTqZr6IPnHB9hToqDPE0+4K0KG9CHXmkC/TP5tDgQCfQ1qYLHl+cGvJTUNZHpBvT4XAGTbJDPoOnKbkXzC/RH2Sghu05E8LzEUxtbiWTTSVWDZ512z2Pa7w2N11PwND7B8y3Sjv/Kfsu3VWK90eD95x9elcqL/U8yJX13roei/iXXKP509nOTHFNUwmeSyR/INutJ7lBEHzCmebkoUbnnYJ6/xuCFe/rxMPcI6chU9q7KLeYOJ0JjksLjc+/zsk3FNWk037D5yNTgqVAuIGuZnvnFlD9dgaeMC33BZ3xUiDLTLJxJZ4iUrHgFJtiPzoUzDJ66Ze6JOi2HcuKsU+hz1xP0pXO/v9580UYjU61gMXmYbYEBPTUmNKoP4NmUYbcoriq73zfJ7vdNsk6YfDjo9KkDzFgmMHVocP8dcX+djV8mN6TriUQ6bg1zAj+HLKcUuU8R3vXnKvaeOhESU2PbWNUXU75m00AxISteRfaFskdyHZmKNypkyUvd339V9mepLt/gheDNzemkOSV5mqfWDdfKPqSoP3s0XX2AIZGFTCqxSxXHhQ9Mrmb9Wqjr2cVkTiHrTaeyT8NLOMkzzm1NPBdzmzriHh6/eUG2zDcZS5rNnuXCHUgYz1YXoD/uwLudetji2636Yor6B+iLP8eUzH1z7ryi/UfPHrUf0Hz85b6/F6CAMTAwZT6ukL2cdX1Dr0UF8/QG4X5vMsvDtSABU7Ml4kamGHyaUPPVZ5/74nCzr1Qz6WS9ZHF0nsMYW7pSPjKV6pcSOnlpxzRemuCpsDBveHZ1ZMLOPtBH2AnHY0gsDg31D4MjCHNTfK+fKfXmD8iG21t/X7B4gmx6dXGVCndgaqkfRfIp93qeeM+mPzUXQ/9iwVNRugNPva6hRa29jbkMzT4lRFboP65p/mJqcYO/dzI7wvPdF8kJxZEDnZ5ZQ5YU542Jtyow5eyXPkdqBzy+y6roy1P0RmUsvwmmFi8bVVrMgMmBKUVZqnloBPB+8qgpISurPmRfDcbwMcVz6iAhybNtnpbY+WCYsz5TeHyTArNETCA7Bms1j24+MHieVRmNJlMnT6/wQWDuNfWg33ETnLpVo+O3qUGK7XJ4/G4LWU8LVIZwAoWc8Ubw+NgTPyNTo6fc8Ame9YiXUyVpfpQp/bvvp/S/ZB3Fn/aU6j2hc4jL/jvBGLzAn7gJjY8ljLHBUwE2fGpACa5Gpjb8lVBkp4ijkUinWFo8FZoUCWQ7+WGdbPpIoN/0ngorqXghlTx/MSXylMf+FbJLeN7Y3MhUXVwkopdns0rz/p7DU1FN4OdrvQq3HPSZ0s+h/+ALjGHfPkzxdc27o6fIkjc9vOQdkSjTq15FjAaMDJ7yT+CpKNvVS/QyDJO6koZzkhFrik/R1aPOQYBslAbExGb/HTW6znUuymfJFu1ClSMf939MmfNfTGV3EZiYz6SQGt3JytOPagJT2wWiHt+AB+IUvHhYsWfSHMAziao0YHj1uaeeUntc5jjNFK9n+ZyGqEgwve/AG+t84QPz/bqRiwE54Xy+3Ik0zZUqWct99k0JJG4+cnC2UkoPH64mZFl0sDkSnSHr1S5kba92oT81t/0J7zoH+mDsMnm0ToHp1E860t3v0G8HT21yDHPagvdwetf30x9kStG+y376X3L26J9eR3E8SCa1Dg7kbXMFY3jWQr+a3FK9SjKunqK3SlwYky2MSf3W6lgVFzENIug39JW2Uyxm4Wv0VDblD6W9U2CebIsEPtNmBvP+83nNICstYB7tsvaLqaBQ+32alBb6Ec54IjSVWWWrY37DKFjY1FBrPY/lI4zJ1VLzKA7XVk417kNxt7MnNBEeGI9MrcKHQBjW16pwrfarDClkMTw9QJbLdwVFT1EzqHlWMM6e60+Er8+nS8Mdz1ZhkhQ64mVi0ThhNC7kMmhWPoZOzzxX8HiuLlokP7BL8WXhV9mSAybw2g2pqxRWTuqu5Eem0ATGbBZ8kiVq/boi6meuVPH8YUwxWVfFyFRa3eC/O6+a0ckp/8XUcQV9z1VrtoozBn7/MXYuREoyJY9PMngavw1CJxMTsnJ+MW3Iih7kghnu9/xUwEv1Y29SvwAmwfOQFSdppxKW86Ffcs2eYqfNWqJIJ2Aq8qwtbtYb6GNs7cIctSQ/yZSqfZf9jL/kXo8/zVS3aSzqRugXU5UHM6bXLnQuljJ2iq7swqUOWyFuZMomOKHGo0H5yJTUSAWdkH59n7G1SvuhXHTSyTnDhSIH8/bAlJXkMI/WHwpo1nrYn4Nhc3Qx+8XUZ7s1wSMW98VUKD91nNQIxoRUch4Ni6WF05WRRpgxptAftH493Ib2THVzfmQqajpWR+ulBFmWLft+xcCcsCgKjSihiHG6C+Dxa2K4NCoClotkp5bRtQVPR1QBpuSupmiVd93IVAL6lZFbEI+a77lfpeczeFzfLYKxT2WJDdlP0vbAZAVjNnVp/S+m0hXMCY9jvqM4vntVdjvD33PY99fur3rMkfPssxyZCts9myf5Zt+v4IfsKLJUwbG/BAZn8FHBTKdNoA99CGS9pW3T5ChCP2za5obtc2hQF8JBHg9M3TxVIhzVwNsagc8zaB/wMDSBfvV/MJWtHj/KlKZ+d93P/I8y9cauRSOWhbzt9fdLbV8uHj0VbzqYt4235lC/2gBTKoYx9Nk1EZ2YB5SnL6+FMRDuU/iMMGS7rZVu7eIQwBguAgYn3DQpUcztM2p3IYy5gamPQAOKHr5dkQADU49TIhD1uTJzGhzwCU/7zu2Kd61KjIxEmDevwMAxM7msifuzfKbQ3wxrCq/HEqk5MvXhE2CCycA7whaYMpMDUyXgqSlaJjVD2KiDrJooHw/L180XU0nFsi1ChmTRYPsBzw2eSqtjQ1SyYvI4Swp+ZCrQcvDUkP0E+gyoaa/Am6Hetnhxhew1eCplaxbeCaU4EC2cKXki3PcRfrLuZmSKAGwR9n0toxP/E1ekPyMbP8y9Q1Hg9teEHvDzg6dEnig4nN9gzBe3TUyj9GJX9AStEUd7yNe+sLQxOWPwlPDIWCJ7HjBpCdCfKroWiXg2dC68FfB8g6eG7Ee9C/RRfJAimngleEpxjJ9kSle+2eNF+Vv2o/jTZ48O2W9gKivn5IspN5kCU4OnwtnTgU8jQXl2OkAfGpgKihzhkan46kLnP0jgud02Xdqyn0Ge1z3oY3JebEem0CQFTz0IjEF09MKxT42eutzFjshqDJ7bt7jEexGe31CfwMjpCGPsMIUxNyGJyfWrCWwsv2CedrHX7212AqbWcvAh6oLXcCTRhEf1skEwUqEPhlOmiNAimatEzp7gVXGe2vgZNDBHaDmMwYEpstiYX0zFdW2i87Ooicit9K/st3Ug+w1MUZpBNiOrMKBemP9iSkKhSbGNWC7mXrWHnNW6JO1qDtlt8FTahVsat1cPHo+MCCvZIoe/T/rFVMxBf3UMGbJyEfZrfiP1PDKVlFfw1qnMY2qZ5z7rGYaOQ5inqDMxMZcd5tCfIi/Q4Yd1FiezDzCyatZ9ouh0HCs7w8OoUZsx+6W2fViOnkqEyK1+mCmV++5cDwX9Jeso/jRTuxUkBP/8gj4wMCWFV0RN1YPPxEyhj6RpBfPoIkVVduq/o33dN19MZdq77Pef2zgjU0S5fKa/MRWrHbtEWR6m1F1M4DM97coXnn/MX56q4rLEH3P9IdrSMzi6JPkXU6540XD4zGBMvE0C/cn2oW91UtmfI2LjkSl6NoGpzQLmYXHXqlw4JUmLTpTDYMI9zNMjU85aI82phv43MLVj8YR6LMNwsdzUN4QDDrJTfYbnQ++3PnqKT1d6Hs6S4jX2qaiIfTwy5fX7QQx9Knsl0KdEpTFodHjBmH4ErI3QATwlWjPwzOm+97AjaGuKljsPj0ylkyf0y9SO8ciUz17xyFQSXfc2nuj1iYhZIOfJxO33A5HD/jrjwsYp1QmPFd+zqCcPKxd7pg7N5RdTuQXZdGCKzXigL0rg+f5hKrv0+ynGTBVS/Fz3e2MT+P0/xxQvf5f90F+yZyb/Y0yR5QnGQEsaPDIVBZCZ0N2CMWitbWCo0toXngF11DM/Fpc9jTbCn2Rvj0ylr9OH2s9WVEmjI/CclUKfwf09fSNTxwgeX8pbn3qnmc2lzAeYWi7VD5F8Czx3Zqrl754amFpPXegPF6df2zSnOra6G6ZhgFA1emo7O9ZEw5mKY+Nd3FBuN/2c0F9bn29hjM8dJBP+/ICsGpwOJj7s4Pe52y1kw6WdnNC9P/cCe6laJdJrJyO/X7Mk4JVeJYskuSHnYYDXztEvpizCwes/eNDv4A+DOUKovpgKD/edjgJrXpJPOpWrpF0RmBN8YMolcxjDG8Yw8U3W0pGpdOcAU8ob5jDDmut5jGeNiQv+8sVUuF0AE4bGBRQXMa6yxiUtvkIaBvvVuEqf9i+mtF0BTO6M/RS/r0lHFFprXGzpwOjA1NCnoiKzpvhoayE1Doqb/zRTwnfnesBM8Hfc6/GnPbU0rwb1pP66k2fCZ2DnG0TRNoR5umkSb2QqiJV+X1mZ3rAjagGNn6qVE+3U72l5hOwSqLWRE/JMI3t/W8sjU6FDoV+cRY1+9alSN2/40cg+jZ76L0/5EtuOTBH0zpd4GRho9FS8TOH1DEwZD8vE6T5v5ZEpN/tAFvUC6Ozb0+NNOmmj5lEcsV9M2eYemBiYmgnQ2QXlDFm16FodY/sJTLFX6C91CD9fPR86aYuJipMuZL6Y+jxXMKdskr4PHqBPGgvi5yRC0G+ui9yjliVDv/ME84XfGvQZQVv06zgehYlmflCMTMW6D0yVH2lNI23j4VQuiA1eJ/TLUw+aQra9wBxinaM+1U32Jr6/siMRkSfjmDjQbycc9Dfr6eF+/wvjiynzuMU58ZN9iSt9LhNdiqC/XhnIyjMH5qhmegTvZhr8PvPar8tgODYP5f2B4pd5DelEKOBZV0v4/T/HlPjduR6K/Zeso/jTTG1JxxB+doV+0TYwTw5MRS6rcQn0axOZ7dWm5lYCpsRJecNMTXyK5LlVkadkwph3gblo8oQ+9hIOnp3daoUoBguesD/Q+QdPTe4+MLVUzBNecbZH/Vq089S/0y2eFuAZ3ZaMnHLPfrewXb+2pj2p3MiUK0O7Nl3WxCTtr5Ek9Ab/npe/mNrh7gVMJgqXPML6hGTz+S9Pzd6iSDp6QpiS/r7k35jCer1FYQbZsMtiFX7+vnuhDgdP0gor+PuZN2TXgSncBD7O3A/0m7jo1/j+46l3yjJE1xLwRObseLS9ox28rByYwnfw0ky4Lmm0y90qvWesjCR2n1CbviOOzEToh+k5RHRSMNDnBqY2L+dAhM6RuNASGw8nEmRN6FE4TyW7Xyfx3jA05BmM04T26+arTibsVIU55PEGr4WCWo9MRY7A6ojdQz9k8Jb58pQY5cGXp+5HyAE/x5QkfrMfhcr9s7Wz/F/Kfil7hL7BlWwe0Q7GcPoMLeobMnzG06Tw0LKEGc2nL2BoYAplV+jocw86OpT73z1FoR/YttPfkq4VWK8iv4U+4yX92TFD9tuu4fGVWrqjp0am3g6qSTs1IDs+QzzFgtBf2//HU0LIASN3rV/7k/bfGb+XFjWmF5ST8LKX8W4zfxKOBAr0oyd4BXlPiwaXAjwDTJmjp7jT3uLSzjL1/r5bmzpLBxiQl8DUcsWqRBd4pUpeT2BiYOr/9JTzCv1+/w1gipsvgCmRAU9dDGDq9XF0Iu8CBkdL9y2jaylu4fE5ZLdyBV7SFGDKqlK3yqJPzaMWNYTak21UUXwCpoTlpn+9d2CA9xMZxRu1JEKGpHxkamYsfBrUHKpGpjpeYqhvPRH4dNVfMwkzibAiD3NIEwFTunhsCVPvVS4xgl+eGq+lD55aKCSkppa6mNyfxk96Sha++c5X5f9BSvgvecrdZSrp/IDhEjOBz+BccyadcJ2Wx9ED+sGjgiwVKv26gdDqr32/DY9O5AvM04Ffmngfb8Aj5xL62Ns52Ha5f4hEMyTI82Hfx5jHIqHBmmdxTEWzxHn8cmgg9J37yJlLfN88YAybNTx+53N09FTYHtUquh8I2ImrLIpIfx+vHEHWIvrSHD1Fm37N6O6oPom2sZQqPPnAyNyrTBq3BYyxxfato9nkIRA921oVhZTJY6eCvjhZtJCVBqbOh6NKFP+k4MRxmRt6ZOqNMKullifGm50iI+ZsOpnb/b0WRv8d9A4Ys+5Hs/piivb3EKoMzCHxZNeOTHV+Bp7Z+OApZrJZUOeTuPnoqYGpZGlEOamDj4k/mJjUn9bwfgsXtkXGpt4TYYmlKm5njY2vruHSiSYgjsxJc8JZtNB/Z0p9BCJpo0rHiRKAd7jZ8Q2Pn6l5XE6B0YEpdaezVZi9rQgHeRNQVzs6FVWeMGf9HFP9zR7fMPWX3Ovxpz01MKXYGmQhyiQ6Uo6gH/R8gScGploCHdojeyvP9my/P8Lk6lOwhYWzAFoL9hzDpkl+NvIUzyzTVt0OspahwTw/eKoW8wQYsFkuXvvtbWTKlVMb09kBmEI4eRJJaA2cnR45xbV/NanRnVVuZKoO4fWE5hv6Wv4ufzH16GDqp0XPlFo8SPMSgAnTK5aoNPcmTZydVsVzHTw1PR95Ip83wBQN2nZkCisE+p5sQd+Ll+BVFd+UPLGuuxNaY+dB9D0wFZfxL6ZCz/G4VGxINDLle92vPvVs5ioRl8ovpuq23pAOpFKNTFWr/hyQhLg5SZuiHbNfUtGoymh9AOb6tVNGPVer5HAuXuiSd+XIVLR0oI+1AedQT6vBU68d9Cf6zDXq2f3ZrkEFjGfJuiNtvYOsyj+BKTdev0hnp9APlQ6ej58fn2OfinjmE+GbyEGfnWCH++nsp/LfZT/B+OdG3//SGtruUcsjU0mrFjLqxOpfnkpCbI5MEV4tl3hLsUe9ag9MraH8YtGWcL+fHLQe3Jq6/W7mAuExD9lxFUNnH5iyjmfo8Em/58g1OkH/MmTMpZreTvE5ze5ERjkwl3h5hPNDf99ud4R+czzWMoqqxXBHeH8vvg/Zcbq/AWMnxuKyTN23UNfEK9GDvZxHO7eYjky54k7Lw6X+5tF0knWku06tfGRqk/TeW9c6HpkyTeh/MikVHIuXXTl6SrsvIYuhN3h2c4BsOzA1Zj9jtv/yVHrewOt5XlSFMMtWz2O7et9Qd3usR6aSpF/XESj9+bnixOGoEtYvRA5cQj2Fj/DoqZlTGdQyU/CyZg7rK9cFEZAp4XgqQG7gnMahZt3vR19ETYlNF2vUSVbAmCkAU5em4MknWgBT7N2w8TyqHyNTYZsnPBKL+oup+LO1vphyE9Gpfpop7btzPVTxL1lH8afX0L4zp+8/ZwY+A6Hfv6FnyvLv4In5jZFHpgK53//bE4GBganESmGeHjwlQ8WiSFpDXwqc9oupMfsVETA5MDVBOwYYnZYlRqYMY5KdYC6bOuV09BSDfLZKPssqwpfdvv++qFRx/EIwJhUpNGh4fPRrQPtrHPNwaVDjKgNT/O0XUxx7k6tEdRKKHt6mP2cdmEqWW+hH09ma+2LqtAKvBAj6mSVDVoqPauIhnmXFMfvFz/Nuiy7r7kLkdAljfGDKmTRfnqJd0URfTGmLfu9mCbLws79WPzAVWTi+IaYtVkT69EyxHcwJp3P+L6YMbxHRJKojnD1Qq4+ewidXzSNisaeRKV42JBwpM/C0vq4mdLLqr7Hw62aL98VepfY0RlW2M/ZfnuLOioZDcwlZ8c4fv5hKKlLfRk9JqweLk7fa32f9dH0aHzdOTlb0Z5n67lwPVfqPrqO4+YVElMyDLGROkxY5KoExmTbwGU0cmOfPKsyj7rxfG1Qsf3nKfPVnDKz7ddGDp0JyZ7lEt1vZ1gzEEwa34InBU2jtxl9MeRxkx8ibTkamUpcv6egpURFZHBr9ydeKv/nFlHaAfvHeOyxRg3593uvclngnuuzIFBHtBpiqj2fSmie5CnkbGBmYApw0PDKVR2xDpBu1MEEq9J+nmlvUWi81LlrOiy+muHck5/HFZrYoedRnouClyoVVDExJhwqPfYrUCWS/cApjPHBSMx+ZegiBNDIVCiZTImtZLKGPUSkfmTp/3BkNA8OpiO0AM/tVHlOvrkKOentTxmsmYSEBIBWPntK4YEcEz5Ly0D3vf2cqWyn9foTMRoGs2CBMNH8fYbZ6tKR7TOD9Dvt19ANT2tZTqpEp+aK++pWCTB4Z9sHGTBJ6I1PUZ5qf7FO6/s13vup/dT+KmJ3zv3sKGoRBY6a/RjB4as8+4b+h2XDwZoCn/LrP97wIHX3IfmRfIfj3iq2iBpu87RVdR9TzU/3y1MCU8bozXGyn5RZ/bHNCfdThihyWbX+f7hyylvJiOEh5+RdTRr1XuDH7DUzpjQZ9YGCqZK7M2KfoomteI1ODp+LFJIlGpqzj7n9MnYMP0dIUPMvdoY8pCwNRU477NbN99ru/M57wVwqP32BmOXpKWvzPU+39iqnfGV6e3ft77eVlMxk9NWa/O7cWSCOegFH5sPtiik0TsYp2fZ8xGHdKTcIAU9dzXY6e+o2p7CjqRH5CTor1IlmOTPEfVuTiYwCe9tb9muJV/90FszSWmLElhZpXAeVkIsHryW0ARtgd1CqMHfCazIk3wrYRvH//eEoQDgwX4gu02CH74cnMydN7f13yx5jSOO277Cf/JXtm/ulrFLnDCoThic5FZsLekLjtWCLiHLIDsZkWfbrcoL4WmOAV25xi0wkdGlaNWRHVMngcRwtE7Tzr11X7tLV1J/tAFrlB5y6fwOTdusIYuswYHLF7usSlG9ljn6L5i0bY26+vo6cSmEVN7OMHS7TXVqlGT3lzGHNMKsO/FzOzxKeJy1D3/er3ktabGz6E6pHAaJS40VPEBqY8b6tyyXoL8XHwlEDg9WeuNOxJgy1qSFK/vq+rbSTyIk9aDUZ3HBx3FB2PjzMRD0sVvBXDv29imDOiq+lV9LCFMTx4CqWRmacWgiz6mGYi6aYLrUquO2aKPHm+INyGABNRl7xGpoIp5+BsahRLNNeuIcX9GdkEihqP16u1Shp/o+CE1YDx/bHbEH6hAZPpA/rQOoOmOjIl2fsptEBXppG0BW9JO+hP0zBoiLibqXn4hGqM0mkC3i+QgiMuqU/oNenuRNECJh+Zcn3No8HkMuGylWv8JFO89s13vqryH11HMTClXTvoA/8wJd3nwNTj/IYxHSOGiLMJzMsDU50fTqjJHM18ZGroU0ZTsFV82Jove1YUHyK7l38x5fAryB4DU/zcxl/XKEqW9usI1AtphYqponZS2TgUhuy3+8XUpa61kalQqOh29JTRHICpdQKeKmfJibQvJFXx/ghZc93fa/KRt/D8mw1zQtmpqwmnEch+jzkw1dwXJk24EvoWSv7HlK1LXDyxGIqC4+UEP9/fu+6+a3PMfpaje3hk6rPFNg3emokzdIbsd3+w4LkugKx8Z9/T0VOckoj5yFScGlM6ebFOlUlFMkXFdRFSj1rAlL0ApgKvUAgj7ZU8fouJCdlbBaZCRczD9b1uUbmSEPUfKfTBO9dQvNZyiYZsf17yuwHPDNlvYCoyLvDzfDi/EM5nZS6JX+wWtfMAsuA+Z+DzmQFTze3pUrt4TzjiC4b5g0wJ393roap/yXm+fzr7KSFkNWny7NfM+pBNCtthRk+NfSrnO4ZoF8HE5NOUEX5PpQlNyv7uv3tAWnwPQpM654jFEQjtiyn9foLP+PyMeSQJzy+mYrM1v5iKg1W/nwWlFD+Z4vTFVIY6He9xpn95anpIoPOLiUKa1ZupEqaEPncuJYaGMrH6/SV6T23QgfAPR6pC/QBZ8/Q5QpY6buD1b/QYmIour9FTadTv81S8ryaNOWAgijdvGdlRwRFm3kh5pJpMBGO6OI5MRbcYmGJXe0Sxxng5iXzoH4v8CkwtHZhTDlPw1D07fjEVnxjwHF0m835ROXgmT2GOWvNSPnoqtVZFhC5Vv0/sRwxzeuRoi1W3kAlnRDIXzRXwbHq8rAmfqsCU4UN2vBwaRB3Phew6J9CfVNRI1Hf7fXAHTz2b+et3pjZPdCafvS5z8Swqfmdq9NRvTCnH5ieZEpVv7p3/Han/1DoKT+j3k9vMNC4po+T0W/YLX+buhJ4nGOPCQoYx1AT9Pqk6sSl+bSD7+P0+P/8wlUwF8zRmP+F+6D33iFsUrvYhNR6OXkXyGzzHQuegdujifs8W8JQtoBNhSH+/VdP1R6H3TEmPtYJHpqx5oZJ21e+PcTDAc9foqv/OVMnPK6ILjJTHVwMYoZ8HQ9huA1loZGpbvwnDuOBZPoPsyPV9a2AqOVaxjmS1hjlg+4THG4ddhIrHsSKf1VKpwkf81lG02lg0nCr9uvI1eOFBFl9M0d2t31v6nnRE6yyVCwsdHj8wNXpK+wBTyYvLqH2rJxzdq/UXU57dhnlmEmBq8BQ/c6HPLees/ZX9JrKIR6YGTwXSBDxrWuApTzRE6sUseDpQYGabuyowJRFgyj/VL9Rk4r+YGrLfJ3agLw9M4dZ1qXErgSmOgb72c0xJ393roep/yTWKP/391OCpgam4fbBfnuq0WOHCdP8ukfRCGpFBMTjbxOCpgSlnMQWmVvn+hS9Xo78nb8nm8dFtv5j6uJWaj0y9D3kI83Ta30/VM7VKechSiYXx2Kd2LxjDA1OxmCMd188jePG2UnBoluwJbZMA5vHDTK+SSQGPr6WF1mdHC1NTME6jpz74I+EwMBkd1UqhEWEKnhqzX8ofX6RjbZgT8LEt8bQ1DJrMZv29HRLDo2cVdL8zNXiquS+VfGTqxgBT6C663Oipf5hK9XnP1OcBM/67hb93s3lHaHFzZqOnkucH+gyaNv9iqq6lgKLLOex3Yi9f+PN2BKJsORkneAbZdbvOlr97SnhvTJiTbPDs4Kl/mMqsEDyF3tCfFPpRqqgo4fkGT6kwYvPwEkJ/u03Wt7FPRdrxY46eCrpsUv20p+TvzvVQ9b/kGsWfZqpoIY+z1hY8ZdrwGThhf6bygSpc5B5gniebi0rU+83gSLOgNo7mT0z9oD97ZWDq+V4YNPTN/hyLjJY2Ex9rwt538PimX5NaAC/UWiLwVL2CrPemL0QTqmKcZWnr4f50a8LlBWS/8oN4rDznOuFuGyVPAhPm+YGpz+4A86wUl19MeSbbn8tR9UypQUkESwCmsgIYHjw1MBWtt/ENpaf184upxWe4ln9hCdN7KpZyYMpB8w9Rb5WEo8d+Z6NanR++PBW+wXt5uvjyVOb2XqBzDdPQaPvzcSNa4puhfkj3UdQqzNTYRsdGnRLlEINn1h/I0kS+piNT2V2A/uZkYUBje/UvpkSZkfOkyWFOGLIfd+aFauxT3WFvUd8z+3UbbONhOX2KdFK8rHz01JD9VHpW8pGpeXc8ESX+AKP1o4Y3V0DXkamE21NI+Brn0LBgJ/lPe0qRvrvuZ/wl6yj+dJ+6p/39S5kMY4xW0KHLh6oSNsYwTw+ewrn45akx+1HNwDRydv3ZoI1xw9OzBv1krQITj2m5tX0HtWP2iz8e80JEgTFka6qeRy+vpNja36yRKfoS4ffdsHMkXWjpXBwekYwf2NEg+y3kKhRNGCPtpBCgbyx1Lty8gMnRU+EB5m2UAlPHUtwTYXYCLxwYYBgpa3Vkasx+qZ09iK7pQANkyO3oqUjk1WpkSm0vDZHUBfSfgSkjSPaE5RbAdPTe8Wi9yk0acZzLjdlvYAonT4P7yn49U4OnIn+5M9HD6CAlV5FQxV1alGj32lOa6DfwQsOBh+b+06fRWwoq4qct9MFXwBMmO0nVyNTgKW7WCXlyurGv0VOxypoVLaJfTNmHi5WTYtbvnS3Ujy9PVQa8X+wRfrNUNTKOXD+hY/ZrbozOjUwdcej096r0+wPyrPyDTKnid2tozX9uSVT/S55a3VBDNMHQIGsYBUXv7qESpVBlLtnsmC3qOlEhklH98hRiMXTmF4ypbBXsb3jhu1+eSpJ1u7Tns7oZPfUbU7Hs61zUqS3F20q2qDevEUf2J2Cquz9Kwp5uOh49ZT+TX0wRg92ilLkIwKgP/96p/f52j6tKTYeDeXvyNsrRU8xhI+ZRtGFuqPwkCtHYtVIlu817OzIl3FV4vYD0Fr9bhyXaNIe+dYx2LfK8pCaiQ+Dx091WR3M1K8fsF9E3MNoI4KmBqTH7NWl/b35Z9ufjli30uyTovTxXvjz1gU+aNH4scJHS76MkLTeU2sFlktM0S0z01jWPRooXcCNT6Sbh4O/fSxW8Gng9ydrpr8VzAvTPK2Rf9wzv7+QsQn8bmLq8Fjw1PxCeM4WtZbS0H3eiRZCVR6YU5XEggvKWuGTpshHa6cWZsB6nV3GalDoW+++QndMHXk9O659kShO/61OW+M///pueCtuypqOnNJPpKwELYzI4rmUYc3Mjz1YCNcfsZ5XUqDLlAp5AJ8mgxms4M8ChSzuIs/fIVMLddjfUWUZAnbcITLQPk+LwapsjU+nEaL+Y0oO3jkPBBKYGT3GnGWSh1R6Yuk8cjvBnosO8fYc+pyhX5YupywaYqtzjjijV4l9Myfz/mKIv50bUh2j0Z3+WSywk/Tpy0YNs+G7jL6YEL4TH+9ut/Junwk8MTA2eMlrB5VJ825tfTIkz8PTQpy5CXRPpvYc5JJIZYEaqM6KuQgFqZApM2fqCUJ9W4IVtHMtol+9daukd2EQ2gKl7VnOjp2K/hjlo8FSnNQKOcy+5IfsewvuLuV9MTTiJp+i6Bk8dxJofmdK9WOYiSauX6GKJ0AfTM/TD8lp46KCLl989Zc7zCXVnuwkmucvyP8iULnx3LR1x/6+D+f+3niLzribK7ahy8V6vPeRlMCbFOS9X8Wm7WyLVWotET/u9xHBempg/gKcSoT+X/tbsy5Ep51gxOJlH5XRkSg+hj4xMTU79OmjjoXHR7WpGI1NoekRc9tyUNtZbGMMiWmtVkjbHFq8f4MXmMpfzuDKTErk71BEpNDUufl3Ba/rHVcbsN3qqMtiCMEogcMl9/T6h6NPv6dIzFe+093Jkis0lg0uTwvxi6jdPDdlv9BTRdRmRAO2ItljAGB08NfSpwVNjn/p/9BTkUphD8CLSkX4t6Ff2u7XsFL22Yb+pWTnBqVLvZBRvDWDq3Z+9M/HbE15ZXUdEikR4/5P4NXqqE2qei3YueId/HHUiig/ImiuFmNiGgUhjRoPsu9xB36y74koYz5KrSF8DU4fVvCStdJWqkN7qaOxToiqDp0Dw/MhU5D5+PPvpHP/NvfMq+kvu9fjTTAVJAAygSM0TsoOsMGQ//WpCnzCZ+IspbleAl/obKX5nypuCp2qz+mIqfPYppxWcN2nffR9hLtDHpkvJp/HnolXRZU6/mJrMboijqQS/7+TV+9FTyX7XvbCJOsial6mMx+x3PqkdEXDU790MoQljM5Sp7b9Njrg+AabYZDN6amSKPzgy6U5rJR+ZIhrM052pAFPHF51icn0wRM0Z8BQqwWszAnOKqOdiFbKbLY80hAoifxbyV/b7p0/95qlwdv7F1GUqvonqZjCHDEz906fG7Dd4KnG3Ezx6amAqIrMgp9f3L6YE5AJT/BvmoEoppoSbtPAnD0zd1h1DmOkb+iCuEx1Nr5iDt6GBv3/w1FuHOWNkavDUP9kv/FwKG+35x4UI80bPR6ZeiTShVncCxrlX8oOe0nn+mz0zVfyXXPf709nPeKmvkanIUBN79BQX1PLvTMnPBLLfgjT6yJRNfGBK3sGYDtOAJWLPVMR1ZmSfXo/nyFSMztDHAnvvfXlq/WltfH8vWIo3GFX0YdEvpgZPRVp8fOF2XUhEO+XQsSd7GCO6vm6I9OrvLUcC9LnBU+Z60u8HeCbbkSnRQjCGp0q8RdmNBa9OoV8kxWY3RRSGJeGmPGS/fNNOf89+R2FXooaFv5/PXBGPTFUpuxuZGrOfzRCDWqRxITsuwVPJ9mqO2Y+ANoCpaP0ismtBnxH4bYtMAp5SuUDAoduCJ0rb7fe8XNscte/vFp0N8oupbGqW+FarkB3PjFglYhifRqYGT4XhBeYU9bjWSYdfv5jKHaOjiWRBnzJnwNzoqbMGXreUeoo8Be2JxpQSjgO7Nkem9FN/Rtxza8ojU0P2y3KWff0gUwL33f1T9l+yjuJPr00aPCVtJ7+YalcwpvnXR65GptK2X7s0dQw8MnVoOOuLqSH7DZ6KaQp5/dyanv3R5w/ChqmCR6ZWXuVRa7bX8ug0gT40MOVs/f5e8ByYqvdZQTRE4d/p9tifp5uJRDr290rcWJaio11/iJLxGo6bFH7efmrSyFQaWcDU6aSuR6ZGT3kHJBElWMlcXGg7igjXr4m1BOg/g6fWU1ElSn5VuJGp0zt5kObJCVXIrYEJaaVuiTRZgCcHpg4pMWl4eLnQ6GtWR7cZhix4UiALiy78vjPH/osp210TIoTQp6KGQj9VWpxQr+v3h/evkO1Gpkw7wP16wRLLjdgS1efAswNTnf8AdT7fv5gyH3ONtNOrwcGzgFe63eYzeirbBkmLGlns92c/SVyczuH5tv11UFFbi1yUn2IdrV7OiXDiBfrs5F7yePp+2tRDvs39OFPf3euhcX/JvR5/eh1F07FPwi5EFbLWkv2dqaheM1N0Lwt+ZIq8IiKPnooWvJFTeQpjWqGIgf4T9ftPiKU9eqp7U+gjvg3ZKzmFLsV4A8wUOfXwsq3+5Sl3Lu5GT4ULJvtiavBU3O379XGnY0vkTIXHLzF4yiehRL2N8j+mJt2GsJEi5ImxgP73D1NfnsLqlSjvZ7+feb/Hpx7NFSILWwWeL4Vs+uG7B2nvEjBVyfptZEq5LqBPzt5xOXrKYG4uzs5xraPBUyH8n1W6ZExg6nl8Eu7GwN87MOU2c0K01Oer0VO5jmPqRbldjZ4arlG45gY89brRJV6+2TeRJRmyp3wHz9bQtEi3evB5MrtAdiw+tTIyRU9HYCA9aR/q051ZjZ6yV+yFsFgATzlL8JRgBeV4jWJkanPKzkQzDzoO95LZjn0qSWu7+unsJ353r4fG/yXrKP60px4P8EqnsP3+eDyjo/PyKJAW3SB75WpMkXBLOPLZ2zAm4Qf50VOGUxuY3i77LaYL6NC8Y0JeB13Z9rlS70QKE5kLnTN4zujXwtjKQsPR8mDaONVCnZoHBuUjU2Uy346eCt1bt8XOOhC+PGWxiYemGMacJp/VamQqUDWRRo8t9JkWZgF8ehUr0hX9vP4QGIrUW82Tpl3BnLDfgKcSrajIx+j3oNFkmOAHpqRMg2z4QvD6Bk+xn1rIR0/tVyJkyRA8NTJ1eWYs6cT7L6bWm6cxeoouVr2n1o8HUU88eL3hoteY/YR7AK9nYMo9GfDG3KfA1MXbtUjv+nsacwM81bbmdsx++vsuAnqXeIrcu5ORzr/xOMaTYjoyxU1LYHh77r8D7j0VxP2ZDde4KNGEzs9fTJVc7aF2+SiISgoJhxv81tGiUr88FfohlXHXNvbI1E97StK+uUah8fgfqP5L1yjOaf0Ys1+473Yy6spMIJ/TEzr64Km2QR/S7myWS/5hyi5LA6def77RcXn58lRy2bSmDfHoPnoqifF7iq769Vf226LSwy7XMCNTGd0ZOlYm4pY0rKvhsFt1JS67RCRc2e+RUhSQ/Qam9PVRzcfs5yyeEo2OXL83mbKHMR1elv83pvTHEvrgfhNHKHnOj4SZv/odzfrvmHecqhAxO8PrG5habY63r+w3eIpLwXvCaiFxkRgDU+8qYYHBk8Nl07CQ0XuxAaaI3e858zS/mGocBbz2yl4vFC6yhLRWKOCEIeD9A9HAU5sFZK3k9L6N2c/5BL+Y8nboRdpqI3AjU2XJZqOnYnXCLtHjU8hEF7dGTt5lckPl0m2ply/MipBJsUVra30hjVZA9nt8ahvZ5rEg8n0rcok6gf+ePWtofuVS40ZPFcriiymav4vTDzIlf3evhyb8JWeP/mlPzSQROrwbKnnSUEZGsdHf+9B7KtzJ7witjGO/r6nCVslM2rc4CPr7gJULy8W33X6JrwWrEXGh6nmSFoYOzwydWSEuMDlkv8FT3or09+JT8MxZxRqkoBPCKQ6BqcFTisKp1cjUs0MCMEWkfPQUrbrX6Knkzhryb9lvZGrw1Jj9XB5er10CU+J6Ca9/r+2i0VNj9isWZoRxcIRsmypyv07ivUURZu9E8wtgMl9sT8hddWvC73umFm/IYgNTTZ/90s7p7zsemPqnT52Ufo3q6dWvr0tfty+mFJ/PQ7EtPFRzXERRk4EXBqamZ25CLVz7HGFUyH4UXyB7Gyfw1HkCWXWmZJD9yJ3Po9u53wugZ0rGBfTXgSljf23p5NRfo9HuwJS7cw7kIzlSHp8z8NSzDHaks6ZiDuUN5siBKUknWhUzF2Bq8JS/OcDr4dL69oNMKeo36/008T+6Z+bGLO6k/RyUasx+6+uFg3nxIHFJNI+90VPs8d6vO+/vVR+YMtGRxSNTr1m/b1DPVBgwRLaXU8hSzGcC2TFD4I2BqSAMgSlamCZ+NRuGBlULnrpfGhnjV7EemYqeCtpi8QNMj0xJO9ZDVy27E0ZfqTjavPcyTn1NoF51NHG2ivs9+nm0ImJb8lWciODVgSmYl//lqS6///LUwNTgqRj5/b3yvniBrLQGpmJRL1Fzf6wId19A9lQiZon8HOlEdc+Q/bAP/SMnBswpDfTJNHu3Ea5kdCU82gODuwYen0lBTEQMfSqeNf3+gq4UUbcObUz1/jv0gSlT3vlVFtjAlLxFzy9Paac3RRnt0i+mYhs8LX4SmAPO/fm8DxH6VZJxDbW4N3haYqBvfv6vGeVlQfNUeRCwXkLkKV/3DO0Kl+BkoP/BeSrAzC2owjU41MQ1yMfL3y002MBLH72e0s/JLC7BxgEAoy0RmA==</prop>
			<obj name="TemperatureLog" class="TemperatureLog" version="2">
				<prop name="Times">TEFSWgAAw2kAAIDDZA4BAACyAgAATAQAAOYFAACABwAAJAkAAL4KAABYDAAA8g0AAJYPAAAwEQAAyhIAAGQUAAAIFgAAohcAADwZAADgGgAAehwAABQeAACuHwAAUiEAAOwiAACGJAAAICYAAMQnAABeKQAA+CoAAJIsAAA2LgAA0C8AAGoxAAAEMwAAqDQAAEI2AADcNwAAdjkAABo7AAC0PAAATj4AAOg/AACMQQAAJkMAAMBEAABaRgAA/kcAAJhJAAAySwAAzEwAAGZOAAAKUAAApFEAAD5TAADYVAAAfFYAABZYAACwWQAASlsAAO5cAACIXgAAImAAALxhAABgYwAA+mQAAJRmAAAuaAAA0mkAAGxrAAAGbQAAqm4AAERwAADecQAAeHMAABx1AAC2dgAAUHgAAOp5AACOewAAKH0AAMJ+AABcgAAAAIIAAJqDAAA0hQAAzoYAAHKIAAAMigAAposAAEqNAADkjgAAfpAAABiSAAC8kwAAVpUAAPCWAACKmAAAJJoAAMibAABinQAA/J4AAJagAAA6ogAA1KMAAG6lAAAIpwAArKgAAEaqAADgqwAAeq0AAB6vAAC4sAAAUrIAAOyzAACGtQAAKrcAAMS4AABeugAA+LsAAJy9AAA2vwAA0MAAAHTCAAAOxAAAqMUAAELHAADmyAAAgMoAABrMAAC0zQAAWM8AAPLQAACM0gAAJtQAAMrVAABk1wAA/tgAAJjaAAA83AAA1t0AAHDfAAAU4QAAruIAAEjkAADi5QAAhucAACDpAAC66gAAVOwAAPjtAACS7wAALPEAAMbyAABq9AAABPYAAJ73AAA4+QAA0voAAHb8AAAQ/gAAqv8AAEQBAQDoAgEAggQBABwGAQC2BwEAWgkBAPQKAQCODAEAKA4BAMIPAQBmEQEAABMBAJoUAQA+FgEA2BcBAHIZAQAMGwEAsBwBAEoeAQDkHwEAfiEBACIjAQC8JAEAViYBAPAnAQCUKQEALisBAMgsAQBiLgEABjABAKAxAQA6MwEA3jQBAHg2AQASOAEArDkBAFA7AQDqPAEAhD4BAB5AAQDCQQEAXEMBAPZEAQCQRgEANEgBAM5JAQBoSwEAAk0BAKZOAQBAUAEA2lEBAHRTAQAOVQEAslYBAExYAQDmWQEAgFsBACRdAQC+XgEAWGABAPJhAQCWYwEAMGUBAMpmAQBkaAEACGoBAKJrAQA8bQEA1m4BAHpwAQAUcgEArnMBAEh1AQDsdgEAhngBACB6AQC6ewEAXn0BAPh+AQCSgAEANoIBANCDAQBqhQEABIcBAKiIAQBCigEA3IsBAHaNAQAajwEAtJABAE6SAQDokwEAjJUBACaXAQDAmAEAWpoBAP6bAQCYnQEAMp8BAMygAQBwogEACqQBAKSlAQA+pwEA4qgBAHyqAQAWrAEAsK0BAEqvAQDusAEAiLIBACK0AQC8tQEAYLcBAPq4AQCUugEALrwBANK9AQBsvwEABsEBAKDCAQBExAEA3sUBAHjHAQASyQEAtsoBAFDMAQDqzQEAhM8BACjRAQDC0gEAXNQBAADWAQCa1wEANNkBAM7aAQBy3AEADN4BAKbfAQBA4QEA5OIBAH7kAQAY5gEAsucBAFbpAQDw6gEAiuwBACTuAQDI7wEAYvEBAPzyAQCW9AEAOvYBANT3AQBu+QEAEvsBAKz8AQBG/gEA4P8BAHoBAgAeAwIAuAQCAFIGAgDsBwIAkAkCACoLAgDEDAIAXg4CAPgPAgCcEQIANhMCANAUAgBqFgIADhgCAKgZAgBCGwIA3BwCAIAeAgAaIAIAtCECAFgjAgDyJAIAjCYCACYoAgDKKQIAZCsCAP4sAgCYLgIAPDACANYxAgBwMwIACjUCAK42AgBIOAIA4jkCAHw7AgAgPQIAuj4CAFRAAgD4QQIAkkMCACxFAgDGRgIAakgCAARKAgCeSwIAOE0CANJOAgB2UAIAEFICAKpTAgBEVQIA6FYCAIJYAgAcWgIAtlsCAFpdAgD0XgIAjmACAChiAgDMYwIAZmUCAABnAgCaaAIANGoCANhrAgBybQIADG8CAKZwAgBKcgIA5HMCAH51AgAidwIAvHgCAFZ6AgDwewIAlH0CAC5/AgDIgAIAYoICAAaEAgCghQIAOocCANSIAgB4igIAEowCAKyNAgBGjwIA6pACAISSAgAelAIAwpUCAFyXAgD2mAIAkJoCADScAgDOnQIAaJ8CAAKhAgCmogIAQKQCANqlAgB0pwIAGKkCALKqAgBMrAIA5q0CAICvAgAksQIAvrICAFi0AgDytQIAlrcCADC5AgDKugIAZLwCAAi+AgCivwIAPMECANbCAgB6xAIAFMYCAK7HAgBIyQIA7MoCAIbMAgAgzgIAus8CAF7RAgD40gIAktQCACzWAgDQ1wIAatkCAATbAgCe3AIAQt4CANzfAgB24QIAGuMCALTkAgBO5gIA6OcCAIzpAgAm6wIAwOwCAFruAgD+7wIAmPECADLzAgDM9AIAcPYCAAr4AgCk+QIAPvsCAOL8AgB8/gIAFgADALABAwBUAwMA7gQDAIgGAwAiCAMAxgkDAGALAwD6DAMAlA4DAC4QAwDSEQMAbBMDAAYVAwCgFgMARBgDAN4ZAwB4GwMAEh0DALYeAwBQIAMA6iEDAIQjAwAoJQMAwiYDAFwoAwD2KQMAmisDADQtAwDOLgMAaDADAAwyAwCmMwMAQDUDAOQ2AwB+OAMAGDoDALI7AwBWPQMA8D4DAIpAAwAkQgMAyEMDAGJFAwD8RgMAlkgDADpKAwDUSwMAbk0DAAhPAwCsUAMARlIDAOBTAwB6VQMAHlcDALhYAwBSWgMA7FsDAJBdAwAqXwMAxGADAF5iAwACZAMAnGUDADZnAwDQaAMAamoDAA5sAwCobQMAQm8DANxwAwCAcgMAGnQDALR1AwBOdwMA8ngDAIx6AwAmfAMAwH0DAGR/AwD+gAMAmIIDADKEAwDWhQMAcIcDAAqJAwCuigMASIwDAOKNAwB8jwMAIJEDALqSAwBUlAMA7pUDAJKXAwAsmQMAxpoDAGCcAwAEngMAnp8DADihAwDcogMAdqQDABCmAwCqpwMARKkDAOiqAwCCrAMAHK4DALavAwBasQMA9LIDAI60AwAotgMAzLcDAGa5AwAAuwMAmrwDADS+AwDYvwMAcsEDAAzDAwCmxAMASsYDAOTHAwB+yQMAIssDALzMAwBWzgMA8M8DAJTRAwAu0wMAyNQDAGLWAwAG2AMAoNkDADrbAwDU3AMAeN4DABLgAwCs4QMARuMDAOrkAwCE5gMAHugDAMLpAwBc6wMA9uwDAJDuAwA08AMAzvEDAGjzAwAC9QMApvYDAED4AwDa+QMAdPsDAA79AwCy/gMATAAEAOYBBACAAwQAJAUEAL4GBABYCAQA8gkEAJYLBAAwDQQAyg4EAGQQBAAIEgQAohMEADwVBADWFgQAcBgEABQaBACuGwQASB0EAOweBACGIAQAICIEALojBABeJQQA+CYEAJIoBAAsKgQA0CsEAGotBAAELwQAnjAEAEIyBADcMwQAdjUEABo3BAC0OAQATjoEAOg7BACMPQQAJj8EAMBABABaQgQA/kMEAJhFBAAyRwQAzEgEAHBKBAAKTAQApE0EAD5PBADYUAQAfFIEABZUBACwVQQASlcEAO5YBACIWgQAIlwEALxdBABgXwQA+mAEAJRiBAAuZAQA0mUEAGxnBAAGaQQAoGoEAERsBADebQQAeG8EABJxBAC2cgQAUHQEAOp1BACEdwQAKHkEAMJ6BABcfAQA9n0EAJp/BAA0gQQAzoIEAHKEBAAMhgQApocEAECJBADkigQAfowEABiOBACyjwQAVpEEAPCSBACKlAQAJJYEAMiXBABimQQA/JoEAJacBAA6ngQA1J8EAG6hBAAIowQArKQEAEamBADgpwQAeqkEABSrBAC4rAQAUq4EAOyvBACGsQQAKrMEAMS0BABetgQA+LcEAJy5BAA2uwQA0LwEAGq+BAAOwAQAqMEEAELDBADcxAQAgMYEABrIBAC0yQQATssEAPLMBACMzgQAJtAEAMrRBABk0wQA/tQEAJjWBAA82AQA1tkEAHDbBAAK3QQArt4EAEjgBADi4QQAfOMEACDlBAC65gQAVOgEAO7pBACS6wQALO0EAMbuBABg8AQABPIEAJ7zBAA49QQA0vYEAHb4BAAQ+gQAqvsEAET9BADe/gQAggAFABwCBQC2AwUAUAUFAPQGBQCOCAUAKAoFAMILBQBmDQUAAA8FAJoQBQA0EgUA2BMFAHIVBQAMFwUAphgFAEoaBQDkGwUAfh0FACIfBQC8IAUAViIFAPAjBQCUJQUALicFAMgoBQBiKgUABiwFAKAtBQA6LwUA1DAFAHgyBQASNAUArDUFAFA3BQDqOAUAhDoFAB48BQDCPQUAXD8FAPZABQCQQgUAKkQFAM5FBQBoRwUAAkkFAJxKBQBATAUA2k0FAHRPBQAOUQUAslIFAExUBQDmVQUAgFcFABpZBQC+WgUAWFwFAPJdBQCMXwUAMGEFAMpiBQBkZAUA/mUFAKJnBQA8aQUA1moFAHBsBQAUbgUArm8FAEhxBQDscgUAhnQFACB2BQC6dwUAXnkFAPh6BQCSfAUALH4FANB/BQBqgQUABIMFAJ6EBQBChgUA3IcFAHaJBQAQiwUAtIwFAE6OBQDojwUAjJEFACaTBQDAlAUAWpYFAP6XBQCYmQUAMpsFAMycBQBmngUACqAFAKShBQA+owUA2KQFAHymBQAWqAUAsKkFAEqrBQDurAUAiK4FACKwBQC8sQUAVrMFAPq0BQCUtgUALrgFANK5BQBsuwUABr0FAKC+BQBEwAUA3sEFAHjDBQASxQUAtsYFAFDIBQDqyQUAhMsFACjNBQDCzgUAXNAFAPbRBQCa0wUANNUFAM7WBQBy2AUADNoFAKbbBQBA3QUA5N4FAH7gBQAY4gUAsuMFAFblBQDw5gUAiugFACTqBQDI6wUAYu0FAPzuBQCW8AUAOvIFANTzBQBu9QUACPcFAKL4BQBG+gUA4PsFAHr9BQAU/wUAuAAGAFICBgDsAwYAhgUGACoHBgDECAYAXgoGAPgLBgCcDQYANg8GANAQBgBqEgYADhQGAKgVBgBCFwYA3BgGAIAaBgAaHAYAtB0GAE4fBgDyIAYAjCIGACYkBgDKJQYAZCcGAP4oBgCYKgYAPCwGANYtBgBwLwYACjEGAK4yBgBINAYA4jUGAHw3BgAgOQYAujoGAFQ8BgDuPQYAkj8GACxBBgDGQgYAYEQGAARGBgCeRwYAOEkGANJKBgBsTAYAEE4GAKpPBgBEUQYA3lIGAIJUBgAcVgYAtlcGAFBZBgD0WgYAjlwGACheBgDCXwYAZmEGAABjBgCaZAYANGYGANhnBgByaQYADGsGAKZsBgBKbgYA5G8GAH5xBgAicwYAvHQGAFZ2BgDwdwYAlHkGAC57BgDIfAYAYn4GAAaABgCggQYAOoMGANSEBgB4hgYAEogGAKyJBgBGiwYA6owGAISOBgAekAYAuJEGAFyTBgD2lAYAkJYGACqYBgDOmQYAaJsGAAKdBgCcngYAQKAGANqhBgB0owYADqUGALKmBgBMqAYA5qkGAICrBgAarQYAvq4GAFiwBgDysQYAjLMGADC1BgDKtgYAZLgGAP65BgCiuwYAPL0GANa+BgBwwAYAFMIGAK7DBgBIxQYA7MYGAIbIBgAgygYAussGAF7NBgD4zgYAktAGACzSBgDQ0wYAatUGAATXBgCe2AYAQtoGANzbBgB23QYAGt8GALTgBgBO4gYA6OMGAIzlBgAm5wYAwOgGAFrqBgD06wYAmO0GADLvBgDM8AYAZvIGAAr0BgCk9QYAPvcGANj4BgB8+gYAFvwGALD9BgBK/wYA7gAHAIgCBwAiBAcAvAUHAFYHBwD6CAcAlAoHAC4MBwDIDQcAbA8HAAYRBwCgEgcARBQHAN4VBwB4FwcAEhkHALYaBwBQHAcA6h0HAIQfBwAoIQcAwiIHAFwkBwD2JQcAmicHADQpBwDOKgcAaCwHAAwuBwCmLwcAQDEHAOQyBwB+NAcAGDYHALI3BwBWOQcA8DoHAIo8BwAkPgcAyD8HAGJBBwD8QgcAlkQHADBGBwDURwcAbkkHAAhLBwCiTAcARk4HAOBPBwB6UQcAFFMHAK5UBwBSVgcA7FcHAIZZBwAqWwcAxFwHAF5eBwD4XwcAnGEHADZjBwDQZAcAamYHAA5oBwCoaQcAQmsHANxsBwCAbgcAGnAHALRxBwBOcwcA8nQHAIx2BwAmeAcAwHkHAGR7BwD+fAcAmH4HADyABwDWgQcAcIMHAAqFBwCuhgcASIgHAOKJBwB8iwcAII0HALqOBwBUkAcA7pEHAJKTBwAslQcAxpYHAGCYBwAEmgcAnpsHADidBwDSngcAdqAHABCiBwCqowcARKUHAN6mBwCCqAcAHKoHALarBwBQrQcA9K4HAI6wBwAosgcAwrMHAGa1BwAAtwcAmrgHADS6BwDYuwcAcr0HAAy/BwCmwAcASsIHAOTDBwB+xQcAGMcHALzIBwBWygcA8MsHAIrNBwAuzwcAyNAHAGLSBwD80wcAoNUHADrXBwDU2AcAeNoHABLcBwCs3QcARt8HAOrgBwCE4gcAHuQHALjlBwBc5wcA9ugHAJDqBwAq7AcAzu0HAGjvBwAC8QcAnPIHAED0BwDa9QcAdPcHAA75BwCy+gcATPwHAOb9BwCA/wcAJAEIAL4CCABYBAgA8gUIAJYHCAAwCQgAygoIAGQMCAD+DQgAog8IADwRCADWEggAcBQIABQWCACuFwgASBkIAOIaCACGHAgAIB4IALofCABUIQgA+CIIAJIkCAAsJggAxicIAGopCAAEKwgAniwIAEIuCADcLwgAdjEIABAzCAC0NAgATjYIAOg3CACCOQgAJjsIAMA8CABaPggA9D8IAJhBCAAyQwgAzEQIAGZGCAAKSAgApEkIAD5LCADiTAgAfE4IABZQCACwUQgASlMIAO5UCACIVggAIlgIALxZCABgWwgA+lwIAJReCAAuYAgAyGEIAGxjCAAGZQgAoGYIADpoCADeaQgAeGsIABJtCACsbggAUHAIAOpxCACEcwgAHnUIAMJ2CABceAgA9nkIAJp7CAA0fQgAzn4IAGiACAAMgggApoMIAECFCADahggAfogIABiKCACyiwgATI0IAPCOCACKkAgAJJIIAMiTCABilQgA/JYIAJaYCAA6mggA1JsIAG6dCAAInwgArKAIAEaiCADgowgAeqUIABSnCAC4qAgAUqoIAOyrCACGrQgAKq8IAMSwCABesggA+LMIAJy1CAA2twgA0LgIAGq6CAAOvAgAqL0IAEK/CADcwAgAdsIIABrECAC0xQgATscIAPLICACMyggAJswIAMDNCABkzwgA/tAIAJjSCAAy1AgA1tUIAHDXCAAK2QgApNoIAEjcCADi3QgAfN8IABbhCAC64ggAVOQIAO7lCACS5wgALOkIAMbqCABg7AgABO4IAJ7vCAA48QgA0vIIAHb0CAAQ9ggAqvcIAET5CADo+ggAgvwIABz+CAC2/wgAUAEJAPQCCQCOBAkAKAYJAMIHCQBmCQkAAAsJAJoMCQA0DgkA2A8JAHIRCQAMEwkAphQJAEoWCQDkFwkAfhkJABgbCQC8HAkAVh4JAPAfCQCKIQkALiMJAMgkCQBiJgkA/CcJAKApCQA6KwkA1CwJAG4uCQASMAkArDEJAEYzCQDqNAkAhDYJAB44CQC4OQkAXDsJAPY8CQCQPgkAKkAJAM5BCQBoQwkAAkUJAJxGCQBASAkA2kkJAHRLCQAOTQkAsk4JAExQCQDmUQkAgFMJACRVCQC+VgkAWFgJAPJZCQCWWwkAMF0JAMpeCQBkYAkA/mEJAKJjCQA8ZQkA1mYJAHBoCQAUagkArmsJAEhtCQDibgkAhnAJACByCQC6cwkAVHUJAPh2CQCSeAkALHoJANB7CQBqfQkABH8JAJ6ACQBCggkA3IMJAHaFCQAQhwkAtIgJAE6KCQDoiwkAgo0JACaPCQDAkAkAWpIJAPSTCQCYlQkAMpcJAMyYCQBmmgkACpwJAKSdCQA+nwkA2KAJAHyiCQAWpAkAsKUJAEqnCQDuqAkAiKoJACKsCQC8rQkAVq8JAPqwCQCUsgkALrQJANK1CQBstwkABrkJAKC6CQA6vAkA3r0JAHi/CQASwQkArMIJAFDECQDqxQkAhMcJAB7JCQDCygkAXMwJAPbNCQCQzwkANNEJAM7SCQBo1AkADNYJAKbXCQBA2QkA2toJAH7cCQAY3gkAst8JAEzhCQDw4gkAiuQJACTmCQC+5wkAYukJAPzqCQCW7AkAMO4JANTvCQBu8QkACPMJAKz0CQBG9gkA4PcJAHr5CQAe+wkAuPwJAFL+CQDs/wkAhgEKACoDCgDEBAoAXgYKAPgHCgCcCQoANgsKANAMCgBqDgoADhAKAKgRCgBCEwoA3BQKAHYWCgAaGAoAtBkKAE4bCgDoHAoAjB4KACYgCgDAIQoAZCMKAP4kCgCYJgoAMigKANYpCgBwKwoACi0KAKQuCgBIMAoA4jEKAHwzCgAWNQoAujYKAFQ4CgDuOQoAkjsKACw9CgDGPgoAYEAKAPpBCgCeQwoAOEUKANJGCgB2SAoAEEoKAKpLCgBETQoA6E4KAIJQCgAcUgoAtlMKAFpVCgD0VgoAjlgKAChaCgDMWwoAZl0KAABfCgCaYAoANGIKANhjCgByZQoADGcKAKZoCgBKagoA5GsKAH5tCgAYbwoAvHAKAFZyCgDwcwoAinUKAC53CgDIeAoAYnoKAPx7CgCgfQoAOn8KANSACgBuggoAEoQKAKyFCgBGhwoA4IgKAISKCgAejAoAuI0KAFKPCgD2kAoAkJIKACqUCgDOlQoAaJcKAAKZCgCcmgoANpwKANqdCgB0nwoADqEKAKiiCgBMpAoA5qUKAICnCgAaqQoAvqoKAFisCgDyrQoAlq8KADCxCgDKsgoAZLQKAAi2CgCitwoAPLkKANa6CgB6vAoAFL4KAK6/CgBIwQoA7MIKAIbECgAgxgoAuscKAF7JCgD4ygoAkswKACzOCgDQzwoAatEKAATTCgCe1AoAQtYKANzXCgB22QoAENsKAKrcCgBO3goA6N8KAILhCgAc4woAwOQKAFrmCgD05woAjukKADLrCgDM7AoAZu4KAADwCgCk8QoAPvMKANj0CgBy9goAFvgKALD5CgBK+woA5PwKAIj+CgAiAAsAvAELAFYDCwD6BAsAlAYLAC4ICwDSCQsAbAsLAAYNCwCgDgsARBALAN4RCwB4EwsAEhULALYWCwBQGAsA6hkLAIQbCwAoHQsAwh4LAFwgCwD2IQsAmiMLADQlCwDOJgsAaCgLAAwqCwCmKwsAQC0LANouCwB+MAsAGDILALIzCwBMNQsA8DYLAIo4CwAkOgsAvjsLAGI9CwD8PgsAlkALADBCCwDKQwsAbkULAAhHCwCiSAsAPEoLAOBLCwB6TQsAFE8LAK5QCwBSUgsA7FMLAIZVCwAqVwsAxFgLAF5aCwD4WwsAnF0LADZfCwDQYAsAamILAA5kCwCoZQsAQmcLANxoCwCAagsAGmwLALRtCwBObwsA8nALAIxyCwAmdAsAwHULAGR3CwD+eAsAmHoLADx8CwDWfQsAcH8LAAqBCwCuggsASIQLAOKFCwB8hwsAFokLALqKCwBUjAsA7o0LAIiPCwAskQsAxpILAGCUCwD6lQsAnpcLADiZCwDSmgsAbJwLABCeCwCqnwsARKELAN6iCwCCpAsAHKYLALanCwBQqQsA6qoLAI6sCwAorgsAwq8LAFyxCwAAswsAmrQLADS2CwDYtwsAcrkLAAy7CwCmvAsASr4LAOS/CwB+wQsAGMMLALzECwBWxgsA8McLAIrJCwAuywsAyMwLAGLOCwAG0AsAoNELADrTCwDU1AsAeNYLABLYCwCs2QsARtsLAOrcCwCE3gsAHuALALjhCwBc4wsA9uQLAJDmCwAq6AsAxOkLAGjrCwAC7QsAnO4LADbwCwDa8QsAdPMLAA71CwCo9gsATPgLAOb5CwCA+wsAJP0LAL7+CwBYAAwA8gEMAJYDDAAwBQwAygYMAGQIDAAICgwAogsMADwNDADWDgwAehAMABQSDACuEwwASBUMAOwWDACGGAwAIBoMALobDABUHQwA+B4MAJIgDAAsIgwAxiMMAGolDAAEJwwAnigMADgqDADcKwwAdi0MABAvDACqMAwATjIMAOgzDACCNQwAHDcMAMA4DABaOgwA9DsMAI49DAAyPwwAzEAMAGZCDAAKRAwApEUMAD5HDADYSAwAfEoMABZMDACwTQwASk8MAO5QDACIUgwAIlQMALxVDABgVwwA+lgMAJRaDAAuXAwA0l0MAGxfDAAGYQwAoGIMAERkDADeZQwAeGcMABJpDAC2agwAUGwMAOptDACEbwwAKHEMAMJyDABcdAwA9nUMAJp3DAA0eQwAznoMAGh8DAACfgwApn8MAECBDADaggwAdIQMABiGDACyhwwATIkMAOaKDACKjAwAJI4MAL6PDABYkQwA/JIMAJaUDAAwlgwAypcMAG6ZDAAImwwAopwMADyeDADgnwwAeqEMABSjDAC4pAwAUqYMAOynDACGqQwAKqsMAMSsDABergwA+K8MAJyxDAA2swwA0LQMAGq2DAAOuAwAqLkMAEK7DADcvAwAgL4MABrADAC0wQwATsMMAPLEDACMxgwAJsgMAMDJDABkywwA/swMAJjODAAy0AwA1tEMAHDTDAAK1QwApNYMAD7YDADi2QwAfNsMABbdDACw3gwAVOAMAO7hDACI4wwAIuUMAMbmDABg6AwA+ukMAJTrDAA47QwA0u4MAGzwDAAQ8gwAqvMMAET1DADe9gwAgvgMABz6DAC2+wwAUP0MAPT+DACOAA0AKAINAMIDDQBmBQ0AAAcNAJoIDQA0Cg0A2AsNAHINDQAMDw0AphANAEoSDQDkEw0AfhUNACIXDQC8GA0AVhoNAPAbDQCUHQ0ALh8NAMggDQBiIg0ABiQNAKAlDQA6Jw0A1CgNAG4qDQASLA0ArC0NAEYvDQDgMA0AhDINAB40DQC4NQ0AUjcNAPY4DQCQOg0AKjwNAMQ9DQBePw0AAkENAJxCDQA2RA0A2kUNAHRHDQAOSQ0AskoNAExMDQDmTQ0AgE8NACRRDQC+Ug0AWFQNAPJVDQCWVw0AMFkNAMpaDQBkXA0A/l0NAKJfDQA8YQ0A1mINAHBkDQAUZg0ArmcNAEhpDQDiag0AhmwNACBuDQC6bw0AVHENAO5yDQCSdA0ALHYNAMZ3DQBqeQ0ABHsNAJ58DQA4fg0A3H8NAHaBDQAQgw0AqoQNAE6GDQDohw0AgokNAByLDQDAjA0AWo4NAPSPDQCYkQ0AMpMNAMyUDQBmlg0ACpgNAKSZDQA+mw0A2JwNAHyeDQAWoA0AsKENAEqjDQDupA0AiKYNACKoDQC8qQ0AYKsNAPqsDQCUrg0ALrANANKxDQBssw0ABrUNAKC2DQBEuA0A3rkNAHi7DQASvQ0Atr4NAFDADQDqwQ0AhMMNAB7FDQDCxg0AXMgNAPbJDQCQyw0ANM0NAM7ODQBo0A0AAtINAKbTDQBA1Q0A2tYNAHTYDQAY2g0AstsNAEzdDQDm3g0AiuANACTiDQC+4w0AWOUNAPzmDQCW6A0AMOoNANTrDQBu7Q0ACO8NAKLwDQBG8g0A4PMNAHr1DQAU9w0AuPgNAFL6DQDs+w0Ahv0NACr/DQDEAA4AXgIOAPgDDgCcBQ4ANgcOANAIDgBqCg4ADgwOAKgNDgBCDw4A3BAOAIASDgAaFA4AtBUOAE4XDgDyGA4AjBoOACYcDgDAHQ4AZB8OAP4gDgCYIg4AMiQOAMwlDgBwJw4ACikOAKQqDgA+LA4A4i0OAHwvDgAWMQ4AsDIOAFQ0DgDuNQ4AiDcOACI5DgDGOg4AYDwOAPo9DgCUPw4AOEEOANJCDgBsRA4AEEYOAKpHDgBESQ4A3koOAIJMDgAcTg4Atk8OAFBRDgD0Ug4AjlQOAChWDgDCVw4AZlkOAABbDgCaXA4APl4OANhfDgByYQ4ADGMOALBkDgBKZg4A5GcOAH5pDgAYaw4AvGwOAFZuDgDwbw4AinEOAC5zDgDIdA4AYnYOAPx3DgCgeQ4AOnsOANR8DgBufg4AEoAOAKyBDgBGgw4A4IQOAHqGDgAeiA4AuIkOAFKLDgD2jA4AkI4OACqQDgDOkQ4AaJMOAAKVDgCclg4AQJgOANqZDgB0mw4ADp0OALKeDgBMoA4A5qEOAICjDgAapQ4AvqYOAFioDgDyqQ4AjKsOADCtDgDKrg4AZLAOAP6xDgCisw4APLUOANa2DgBwuA4ACroOAK67DgBIvQ4A4r4OAIbADgAgwg4AusMOAFTFDgD4xg4AksgOACzKDgDGyw4Aas0OAATPDgCe0A4AONIOANzTDgB21Q4AENcOAKrYDgBO2g4A6NsOAILdDgAm3w4AwOAOAFriDgD04w4AmOUOADLnDgDM6A4AZuoOAArsDgCk7Q4APu8OANjwDgB88g4AFvQOALD1DgBK9w4A7vgOAIj6DgAi/A4AvP0OAFb/DgD6AA8AlAIPAC4EDwDIBQ8AbAcPAAYJDwCgCg8AOgwPAN4NDwB4Dw8AEhEPAKwSDwBQFA8A6hUPAIQXDwAeGQ8AwhoPAFwcDwD2HQ8AkB8PADQhDwDOIg8AaCQPAAwmDwCmJw8AQCkPANoqDwB+LA8AGC4PALIvDwBMMQ8A8DIPAIo0DwAkNg8AvjcPAGI5DwD8Og8AljwPADA+DwDUPw8AbkEPAAhDDwCiRA8APEYPAOBHDwB6SQ8AFEsPAK5MDwBSTg8A7E8PAIZRDwAgUw8AxFQPAF5WDwD4Vw8AklkPADZbDwDQXA8Aal4PAARgDwCoYQ8AQmMPANxkDwB2Zg8AGmgPALRpDwBOaw8A6GwPAIxuDwAmcA8AwHEPAGRzDwD+dA8AmHYPADJ4DwDWeQ8AcHsPAAp9DwCkfg8ASIAPAOKBDwB8gw8AFoUPALqGDwBUiA8A7okPAIiLDwAsjQ8Axo4PAGCQDwD6kQ8AnpMPADiVDwDSlg8AbJgPABCaDwCqmw8ARJ0PAN6eDwCCoA8AHKIPALajDwBQpQ8A9KYPAI6oDwAoqg8AwqsPAGatDwAArw8AmrAPADSyDwDYsw8AcrUPAAy3DwCmuA8AQLoPAOS7DwB+vQ8AGL8PALLADwBWwg8A8MMPAIrFDwAkxw8AyMgPAGLKDwD8yw8AoM0PADrPDwDU0A8AbtIPABLUDwCs1Q8ARtcPAODYDwCE2g8AHtwPALjdDwBS3w8A9uAPAJDiDwAq5A8AxOUPAGjnDwAC6Q8AnOoPADbsDwDa7Q8AdO8PAA7xDwCo8g8AQvQPAOb1DwCA9w8AGvkPALT6DwBY/A8A8v0PAIz/DwAwARAAygIQAGQEEAD+BRAAogcQADwJEADWChAAcAwQABQOEACuDxAASBEQAOISEACGFBAAIBYQALoXEABUGRAA+BoQAJIcEAAsHhAAxh8QAGohEAAEIxAAniQQAEImEADcJxAAdikQABArEAC0LBAATi4QAOgvEACCMRAAJjMQAMA0EABaNhAA9DcQAJg5EAAyOxAAzDwQAGY+EAAKQBAApEEQAD5DEADYRBAAckYQABZIEACwSRAASksQAORMEACIThAAIlAQALxREABWUxAA+lQQAJRWEAAuWBAAyFkQAGxbEAAGXRAAoF4QADpgEADeYRAAeGMQABJlEACsZhAAUGgQAOppEACEaxAAHm0QAMJuEABccBAA9nEQAJBzEAA0dRAAznYQAGh4EAAMehAApnsQAEB9EADafhAAfoAQABiCEACygxAATIUQAPCGEACKiBAAJIoQAL6LEABijRAA/I4QAJaQEAAwkhAA1JMQAG6VEAAIlxAAopgQADyaEADgmxAAep0QABSfEACuoBAAUqIQAOyjEACGpRAAIKcQAMSoEABeqhAA+KsQAJKtEAA2rxAA0LAQAGqyEAAEtBAAqLUQAEK3EADcuBAAdroQABq8EAC0vRAATr8QAOjAEACMwhAAJsQQAMDFEABaxxAA/sgQAJjKEAAyzBAA1s0QAHDPEAAK0RAApNIQAEjUEADi1RAAfNcQABbZEAC62hAAVNwQAO7dEACI3xAALOEQAMbiEABg5BAA+uUQAJ7nEAA46RAA0uoQAGzsEAAQ7hAAqu8QAETxEADe8hAAgvQQABz2EAC29xAAUPkQAOr6EACO/BAAKP4QAML/EABcAREAAAMRAJoEEQA0BhEAzgcRAHIJEQAMCxEApgwRAEAOEQDkDxEAfhERABgTEQC8FBEAVhYRAPAXEQCKGREALhsRAMgcEQBiHhEA/B8RAKAhEQA6IxEA1CQRAG4mEQAIKBEArCkRAEYrEQDgLBEAei4RAB4wEQC4MREAUjMRAOw0EQCQNhEAKjgRAMQ5EQBeOxEAAj0RAJw+EQA2QBEA2kERAHRDEQAORREAqEYRAExIEQDmSREAgEsRABpNEQC+ThEAWFARAPJREQCMUxEAMFURAMpWEQBkWBEA/lkRAKJbEQA8XREA1l4RAHpgEQAUYhEArmMRAEhlEQDsZhEAhmgRACBqEQC6axEAVG0RAPhuEQCScBEALHIRAMZzEQBqdREABHcRAJ54EQA4ehEA3HsRAHZ9EQAQfxEAqoARAESCEQDogxEAgoURAByHEQDAiBEAWooRAPSLEQCOjREAKI8RAMyQEQBmkhEAAJQRAKSVEQA+lxEA2JgRAHKaEQAWnBEAsJ0RAEqfEQDkoBEAiKIRACKkEQC8pREAVqcRAPqoEQCUqhEALqwRAMitEQBsrxEABrERAKCyEQBEtBEA3rURAHi3EQASuREAtroRAFC8EQDqvREAhL8RACjBEQDCwhEAXMQRAPbFEQCQxxEANMkRAM7KEQBozBEAAs4RAKbPEQBA0REA2tIRAHTUEQAY1hEAstcRAEzZEQDm2hEAitwRACTeEQC+3xEAWOERAPziEQCW5BEAMOYRAMrnEQBu6REACOsRAKLsEQA87hEA4O8RAHrxEQAU8xEArvQRAFL2EQDs9xEAhvkRACr7EQDE/BEAXv4RAPj/EQCcARIANgMSANAEEgBqBhIADggSAKgJEgBCCxIA3AwSAIAOEgAaEBIAtBESAE4TEgDyFBIAjBYSACYYEgDAGRIAZBsSAP4cEgCYHhIAMiASANYhEgBwIxIACiUSAKQmEgBIKBIA4ikSAHwrEgAWLRIAsC4SAFQwEgDuMRIAiDMSACI1EgDGNhIAYDgSAPo5EgCUOxIAOD0SANI+EgBsQBIABkISAKpDEgBERRIA3kYSAHhIEgAcShIAtksSAFBNEgDqThIAjlASAChSEgDCUxIAZlUSAABXEgCaWBIANFoSANhbEgByXRIADF8SAKZgEgBKYhIA5GMSAH5lEgAYZxIAvGgSAFZqEgDwaxIAim0SADhvEgDccBIAgHISABp0EgC0dRIATncSAPJ4EgCMehIAJnwSAMB9EgBkfxIA/oASAJiCEgAyhBIA1oUSAHCHEgAKiRIArooSAEiMEgDijRIAfI8SACCREgC6khIAVJQSAO6VEgCIlxIALJkSAMaaEgBgnBIA+p0SAJ6fEgA4oRIA0qISAGykEgAQphIAqqcSAESpEgDeqhIAeKwSAByuEgC2rxIAULESAOqyEgCOtBIAKLYSAMK3EgBcuRIAALsSAJq8EgA0vhIA2L8SAHLBEgAMwxIApsQSAErGEgDkxxIAfskSABjLEgC8zBIAVs4SAPDPEgCK0RIALtMSAMjUEgBi1hIA/NcSAKDZEgA62xIA1NwSAHjeEgAS4BIArOESAEbjEgDq5BIAhOYSAB7oEgC46RIAXOsSAPbsEgCQ7hIAKvASAM7xEgBo8xIAAvUSAJz2EgA2+BIA2vkSAHT7EgAO/RIAqP4SAEwAEwDmARMAgAMTABoFEwC+BhMAWAgTAPIJEwCMCxMAJg0TAMoOEwBkEBMA/hETAKITEwA8FRMA1hYTAHAYEwAUGhMArhsTAEgdEwDiHhMAhiATACAiEwC6IxMAVCUTAPgmEwCSKBMALCoTAMYrEwBqLRMABC8TAJ4wEwA4MhMA3DMTAHY1EwAQNxMAtDgTAE46EwDoOxMAgj0TACY/EwDAQBMAWkITAPRDEwCYRRMAMkcTAMxIEwBmShMACkwTAKRNEwA+TxMA2FATAHxSEwAWVBMAsFUTAEpXEwDkWBMAiFoTACJcEwC8XRMAVl8TAPpgEwCUYhMALmQTAMhlEwBsZxMABmkTAKBqEwA6bBMA3m0TAHhvEwAScRMArHITAFB0EwDqdRMAhHcTAB55EwDCehMAXHwTAPZ9EwCQfxMANIETAM6CEwBohBMADIYTAKaHEwBAiRMA2ooTAH6MEwAYjhMAso8TAEyREwDwkhMAipQTACSWEwC+lxMAYpkTAPyaEwCWnBMAMJ4TANSfEwBuoRMACKMTAKKkEwBGphMA4KcTAHqpEwAUqxMAuKwTAFKuEwDsrxMAhrETACqzEwDEtBMAXrYTAPi3EwCcuRMANrsTANC8EwBqvhMADsATAKjBEwBCwxMA3MQTAIDGEwAayBMAtMkTAE7LEwDyzBMAjM4TACbQEwDA0RMAZNMTAP7UEwCY1hMAMtgTANbZEwBw2xMACt0TAKTeEwBI4BMA4uETAHzjEwAW5RMAsOYTAFToEwDu6RMAiOsTACLtEwDG7hMAYPATAPrxEwCU8xMAOPUTANL2EwBs+BMABvoTAKr7EwBE/RMA3v4TAHgAFAAcAhQAtgMUAFAFFAD0BhQAjggUACgKFADCCxQAZg0UAAAPFACaEBQANBIUANgTFAByFRQADBcUAKYYFABKGhQA5BsUAH4dFAAYHxQAvCAUAFYiFADwIxQAiiUUAC4nFADIKBQAYioUAPwrFACgLRQAOi8UANQwFAB4MhQAEjQUAKw1FABGNxQA6jgUAIQ6FAAePBQAuD0UAFI/FAD2QBQAkEIUACpEFADERRQAaEcUAAJJFACcShQANkwUANpNFAB0TxQADlEUAKhSFABCVBQA5lUUAIBXFAAaWRQAtFoUAFhcFADyXRQAjF8UADBhFADKYhQAZGQUAP5lFACiZxQAPGkUANZqFABwbBQAFG4UAK5vFABIcRQA4nIUAIZ0FAAgdhQAuncUAFR5FAD4ehQAknwUACx+FADQfxQAaoEUAASDFACehBQAQoYUANyHFAB2iRQAEIsUALSMFABOjhQA6I8UAIKRFAAmkxQAwJQUAFqWFAD0lxQAjpkUADKbFADMnBQAZp4UAACgFACkoRQAPqMUANikFAByphQAFqgUALCpFABKqxQA5KwUAIiuFAAisBQAvLEUAFazFAD6tBQAlLYUAC64FADIuRQAbLsUAAa9FACgvhQAOsAUAN7BFAB4wxQAEsUUAKzGFABQyBQA6skUAITLFAAezRQAws4UAFzQFAD20RQAmtMUADTVFADO1hQAaNgUAAzaFACm2xQAQN0UANreFAB+4BQAGOIUALLjFABM5RQA8OYUAIroFAAk6hQAvusUAGLtFAD87hQAlvAUADDyFADU8xQAbvUUAAj3FACi+BQARvoUAOD7FAB6/RQAFP8UALgAFQBSAhUA7AMVAIYFFQAqBxUAxAgVAF4KFQD4CxUAnA0VADYPFQDQEBUAahIVAA4UFQCoFRUAQhcVANwYFQCAGhUAGhwVALQdFQBOHxUA8iAVAIwiFQAmJBUAwCUVAGQnFQD+KBUAmCoVADIsFQDWLRUAcC8VAAoxFQCkMhUAPjQVAOI1FQB8NxUAFjkVALA6FQBUPBUA7j0VAIg/FQAiQRUAxkIVAGBEFQD6RRUAlEcVADhJFQDSShUAbEwVABBOFQCqTxUARFEVAN5SFQCCVBUAHFYVALZXFQBQWRUA9FoVAI5cFQAoXhUAwl8VAGZhFQAAYxUAmmQVADRmFQDYZxUAcmkVAAxrFQCmbBUASm4VAORvFQB+cRUAInMVALx0FQBWdhUA8HcVAJR5FQAuexUAyHwVAGJ+FQD8fxUAoIEVADqDFQDUhBUAboYVABKIFQCsiRUARosVAOCMFQCEjhUAHpAVALiRFQBSkxUA9pQVAJCWFQAqmBUAxJkVAF6bFQACnRUAnJ4VADagFQDQoRUAdKMVAA6lFQCophUATKgVAOapFQCAqxUAGq0VAL6uFQBYsBUA8rEVAIyzFQAwtRUAyrYVAGS4FQD+uRUAorsVADy9FQDWvhUAesAVABTCFQCuwxUASMUVAOzGFQCGyBUAIMoVALrLFQBezRUA+M4VAJLQFQAs0hUAxtMVAGrVFQAE1xUAntgVADjaFQDc2xUAdt0VABDfFQCq4BUATuIVAOjjFQCC5RUAHOcVALboFQBa6hUA9OsVAI7tFQAy7xUAzPAVAGbyFQAA9BUApPUVAD73FQDY+BUAcvoVABb8FQCw/RUASv8VAOQAFgCIAhYAIgQWALwFFgBWBxYA+ggWAJQKFgAuDBYA0g0WAGwPFgAGERYAoBIWAEQUFgDeFRYAeBcWABIZFgC2GhYAUBwWAOodFgCEHxYAKCEWAMIiFgBcJBYA9iUWAJonFgA0KRYAzioWAGgsFgAMLhYApi8WAEAxFgDaMhYAdDQWABg2FgCyNxYATDkWAOY6FgCKPBYAJD4WAL4/FgBYQRYA/EIWAJZEFgAwRhYAykcWAHhJFgASSxYAtkwWAFBOFgDqTxYAhFEWAChTFgDCVBYAXFYWAPZXFgCQWRYANFsWAM5cFgBoXhYAAmAWAKZhFgBAYxYA2mQWAHRmFgAYaBYAsmkWAExrFgDmbBYAim4WACRwFgC+cRYAWHMWAPx0FgCWdhYAMHgWAMp5FgBuexYACH0WAKJ+FgBGgBYA4IEWAHqDFgAUhRYAuIYWAFKIFgDsiRYAhosWACqNFgDEjhYAXpAWAPiRFgCckxYANpUWANCWFgBqmBYADpoWAKibFgBCnRYA3J4WAICgFgAaohYAtKMWAE6lFgDyphYAjKgWACaqFgDAqxYAZK0WAP6uFgCYsBYAMrIWANazFgBwtRYACrcWAKS4FgA+uhYA4rsWAHy9FgAWvxYAsMAWAFTCFgDuwxYAiMUWACLHFgDGyBYAYMoWAPrLFgCUzRYAOM8WANLQFgBs0hYAENQWAKrVFgBE1xYA3tgWAILaFgAc3BYAtt0WAFDfFgD04BYAjuIWACjkFgDC5RYAZucWAADpFgCa6hYANOwWANjtFgBy7xYADPEWALDyFgBK9BYA5PUWAH73FgAi+RYAvPoWAFb8FgDw/RYAlP8WAC4BFwDIAhcAYgQXAPwFFwCgBxcAOgkXANQKFwBuDBcAEg4XAKwPFwBGERcA4BIXAIQUFwAeFhcAuBcXAFIZFwD2GhcAkBwXACoeFwDEHxcAXiEXAAIjFwCcJBcANiYXANAnFwB0KRcADisXAKgsFwBMLhcA5i8XAIAxFwAaMxcAvjQXAFg2FwDyNxcAjDkXADA7FwDKPBcAZD4XAP4/FwCiQRcAPEMXANZEFwBwRhcAFEgXAK5JFwBISxcA4kwXAIZOFwAgUBcAulEXAF5TFwD4VBcAklYXACxYFwDQWRcAalsXAARdFwCeXhcAQmAXANxhFwB2YxcAEGUXALRmFwBOaBcA6GkXAIJrFwAmbRcAwG4XAFpwFwD0cRcAjnMXADJ1FwDMdhcAZngXAAB6FwCkexcAPn0XANh+FwBygBcAFoIXALCDFwBKhRcA5IYXAIiIFwAiihcAvIsXAFaNFwD6jhcAlJAXAC6SFwDIkxcAdpUXABCXFwC0mBcATpoXAOibFwCCnRcAJp8XAMCgFwBaohcA9KMXAJilFwAypxcAzKgXAGaqFwAKrBcApK0XAD6vFwDYsBcAfLIXABa0FwCwtRcASrcXAO64FwCIuhcAIrwXALy9FwBgvxcA+sAXAJTCFwAuxBcAyMUXAGzHFwAGyRcAoMoXADrMFwDezRcAeM8XABLRFwCs0hcAUNQXAOrVFwCE1xcAHtkXAMLaFwBc3BcA9t0XAJDfFwA04RcAzuIXAGjkFwAC5hcApucXAEDpFwDa6hcAfuwXABjuFwCy7xcATPEXAPDyFwCK9BcAJPYXAL73FwBi+RcA/PoXAJb8FwAw/hcA1P8XAG4BGAAIAxgAogQYAEYGGADgBxgAegkYABQLGAC4DBgAUg4YAOwPGACGERgAKhMYAMQUGABeFhgA+BcYAJwZGAA2GxgA0BwYAGoeGAAOIBgAqCEYAEIjGADcJBgAgCYYABooGAC0KRgATisYAPIsGACMLhgAJjAYAMAxGABkMxgA/jQYAJg2GAAyOBgAzDkYAHA7GAAKPRgApD4YAD5AGADiQRgAfEMYABZFGACwRhgAVEgYAO5JGACISxgALE0YAMZOGABgUBgA+lEYAJ5TGAA4VRgA0lYYAGxYGAAQWhgAqlsYAERdGADeXhgAgmAYABxiGAC2YxgAWmUYAPRmGACOaBgAKGoYAMxrGABmbRgAAG8YAJpwGAA0chgA2HMYAHJ1GAAMdxgApngYAEp6GADkexgAfn0YABh/GAC8gBgAVoIYAPCDGACKhRgALocYAMiIGABiihgA/IsYAJaNGAA6jxgA1JAYAG6SGAAIlBgArJUYAEaXGADgmBgAhJoYAB6cGAC4nRgAUp8YAPagGACQohgAKqQYAMSlGABopxgAAqkYAJyqGAA2rBgA2q0YAHSvGAAOsRgAsrIYAEy0GADmtRgAgLcYACS5GAC+uhgAWLwYAPK9GACWvxgAMMEYAMrCGABkxBgACMYYAKLHGAA8yRgA1soYAHDMGAAUzhgArs8YAEjRGADi0hgAhtQYACDWGAC61xgAVNkYAPjaGACS3BgALN4YANDfGABq4RgABOMYAJ7kGABC5hgA3OcYAHbpGAAQ6xgAtOwYAE7uGADo7xgAgvEYACbzGADA9BgAWvYYAPT3GACY+RgAMvsYAMz8GABm/hgACgAZAKQBGQA+AxkA2AQZAHIGGQAWCBkAsAkZAEoLGQDkDBkAiA4ZACIQGQC8ERkAVhMZAPoUGQCUFhkALhgZAMgZGQBsGxkABh0ZAKAeGQA6IBkA3iEZAHgjGQASJRkArCYZAFAoGQDqKRkAhCsZAB4tGQDCLhkAXDAZAPYxGQCQMxkANDUZAM42GQBoOBkADDoZAKY7GQBAPRkA2j4ZAH5AGQAYQhkAskMZAExFGQDwRhkAikgZACRKGQC+SxkAYk0ZAPxOGQCWUBkAMFIZANRTGQBuVRkACFcZAKJYGQBGWhkA4FsZAHpdGQAUXxkAuGAZAFJiGQDsYxkAhmUZACpnGQDEaBkAXmoZAPhrGQCSbRkANm8ZANBwGQBqchkABHQZAKh1GQBCdxkA3HgZAHZ6GQAafBkAtH0ZAE5/GQDogBkAjIIZACaEGQDAhRkAZIcZAP6IGQCYihkAMowZANaNGQBwjxkACpEZAKSSGQBIlBkA4pUZAHyXGQAWmRkAupoZAFScGQDunRkAiJ8ZACyhGQDGohkAYKQZAASmGQCepxkAOKkZANKqGQBsrBkAEK4ZAKqvGQBEsRkA3rIZAIK0GQActhkAtrcZAFC5GQD0uhkAjrwZACi+GQDCvxkAZsEZAADDGQCaxBkANMYZAM7HGQByyRkADMsZAKbMGQBAzhkA5M8ZAH7RGQAY0xkAstQZAFbWGQDw1xkAitkZACTbGQDI3BkAYt4ZAPzfGQCg4RkAOuMZANTkGQBu5hkAEugZAKzpGQBG6xkA4OwZAITuGQAe8BkAuPEZAFLzGQD29BkAkPYZACr4GQDE+RkAaPsZAAL9GQCc/hkAQAAaANoBGgB0AxoADgUaALIGGgBMCBoA5gkaAIALGgAkDRoAvg4aAFgQGgDyERoAlhMaADAVGgDKFhoAZBgaAP4ZGgCiGxoAPB0aANYeGgBwIBoAFCIaAK4jGgBIJRoA4iYaAIYoGgAgKhoAuisaAFQtGgD4LhoAkjAaACwyGgDQMxoAajUaAAQ3GgCeOBoAQjoaANw7GgB2PRoAED8aALRAGgBOQhoA6EMaAIJFGgAmRxoAwEgaAFpKGgD0SxoAjk0aADJPGgDMUBoAZlIaAABUGgCkVRoAPlcaANhYGgByWhoAFlwaALBdGgBKXxoA5GAaAIhiGgAiZBoAvGUaAFZnGgD6aBoAlGoaAC5sGgDIbRoAbG8aAAZxGgCgchoAOnQaAN51GgB4dxoAEnkaALZ6GgBQfBoA6n0aAIR/GgAogRoAwoIaAFyEGgD2hRoAmocaADSJGgDOihoAaIwaAAyOGgCmjxoAQJEaANqSGgB+lBoAGJYaALKXGgBMmRoA8JoaAIqcGgAknhoAvp8aAGKhGgD8ohoAlqQaADCmGgDUpxoAbqkaAAirGgCirBoARq4aAOCvGgB6sRoAFLMaAK60GgBSthoA7LcaAIa5GgAguxoAxLwaAF6+GgD4vxoAksEaADbDGgDQxBoAasYaAATIGgCoyRoAQssaANzMGgB2zhoAGtAaALTRGgBO0xoA8tQaAIzWGgAm2BoAwNkaAGTbGgD+3BoAmN4aADLgGgDW4RoAcOMaAArlGgCk5hoASOgaAOLpGgB86xoAFu0aALruGgBU8BoA7vEaAIjzGgAs9RoAxvYaAGD4GgD6+RoAnvsaADj9GgDS/hoAbAAbABACGwCqAxsARAUbAN4GGwB4CBsAHAobALYLGwBQDRsA6g4bAI4QGwAoEhsAwhMbAFwVGwAAFxsAmhgbADQaGwDOGxsAch0bAAwfGwCmIBsAQCIbAOQjGwB+JRsAGCcbALwoGwBWKhsA8CsbAIotGwAuLxsAyDAbAGIyGwD8MxsAoDUbADo3GwDUOBsAbjobABI8GwCsPRsARj8bAOBAGwCEQhsAHkQbALhFGwBSRxsA9kgbAJBKGwAqTBsAzk0bAGhPGwACURsAnFIbAEBUGwDaVRsAdFcbAA5ZGwCyWhsATFwbAOZdGwCAXxsAGmEbAL5iGwBYZBsA8mUbAIxnGwAwaRsAymobAGRsGwD+bRsAom8bADxxGwDWchsAcHQbABR2GwCudxsASHkbAOx6GwCGfBsAIH4bALp/GwBegRsA+IIbAJKEGwAshhsA0IcbAGqJGwAEixsAnowbAEKOGwDcjxsAdpEbABCTGwCqlBsATpYbAOiXGwCCmRsAHJsbAMCcGwBanhsA9J8bAI6hGwAyoxsAzKQbAGamGwAAqBsApKkbAD6rGwDYrBsAcq4bABawGwCwsRsASrMbAOS0GwCIthsAIrgbALy5GwBWuxsA+rwbAJS+GwAuwBsAyMEbAGzDGwAGxRsAoMYbAETIGwDeyRsAeMsbABLNGwC2zhsAUNAbAOrRGwCE0xsAKNUbAMLWGwBc2BsA9tkbAJrbGwA03RsAzt4bAGjgGwAM4hsApuMbAEDlGwDa5hsAfugbABjqGwCy6xsATO0bAPDuGwCK8BsAJPIbAL7zGwBY9RsA/PYbAJb4GwAw+hsAyvsbAG79GwAI/xsAogAcADwCHADgAxwAegUcABQHHACuCBwAUgocAOwLHACGDRwAIA8cAMQQHABeEhwA+BMcAJIVHAA2FxwA0BgcAGoaHAAEHBwAqB0cAEIfHADcIBwAgCIcABokHAC0JRwATiccAPIoHACMKhwAJiwcAMAtHABkLxwA/jAcAJgyHAAyNBwA1jUcAHA3HAAKORwApDocAEg8HADiPRwAfD8cABZBHAC6QhwAVEQcAO5FHACIRxwALEkcAMZKHABgTBwA+k0cAJRPHAA4URwA0lIcAGxUHAAGVhwAqlccAERZHADeWhwAeFwcABxeHAC2XxwAUGEcAOpiHACOZBwAKGYcAMJnHABcaRwAAGscAJpsHAA0bhwAzm8cAHJxHAAMcxwApnQcAEp2HADkdxwAfnkcABh7HAC8fBwAVn4cAPB/HACKgRwALoMcAMiEHABihhwA/IccAKCJHAA6ixwA1IwcAHiOHAASkBwArJEcAEaTHADglBwAhJYcAB6YHAC4mRwAUpscAPacHACQnhwAKqAcAMShHABooxwAAqUcAJymHAA2qBwA2qkcAHSrHAAOrRwAqK4cAEKwHADmsRwAgLMcABq1HAC0thwAWLgcAPK5HACMuxwAML0cAMq+HABkwBwA/sEcAKLDHAA8xRwA1sYcAHrIHAAUyhwArsscAEjNHADizhwAhtAcACDSHAC60xwAVNUcAPjWHACS2BwALNocAMbbHABq3RwABN8cAJ7gHAA44hwA0uMcAHblHAAQ5xwAqugcAETqHADo6xwAgu0cABzvHADA8BwAWvIcAPTzHACO9RwAMvccAMz4HABm+hwAAPwcAKT9HAA+/xwA2AAdAHICHQAWBB0AsAUdAEoHHQDuCB0AiAodACIMHQC8DR0AYA8dAPoQHQCUEh0ALhQdANIVHQBsFx0ABhkdAKAaHQBEHB0A3h0dAHgfHQASIR0AtiIdAFAkHQDqJR0AhCcdACgpHQDCKh0AXCwdAPYtHQCQLx0ANDEdAM4yHQBoNB0AAjYdAKY3HQBAOR0A2jodAHQ8HQAYPh0Asj8dAExBHQDmQh0AikQdACRGHQC+Rx0AWEkdAPxKHQCWTB0AME4dAMpPHQBuUR0ACFMdAKJUHQA8Vh0A4FcdAHpZHQAUWx0ArlwdAFJeHQDsXx0AhmEdACBjHQDEZB0AXmYdAPhnHQCcaR0ANmsdANBsHQBqbh0ADnAdAKhxHQBCcx0A3HQdAIB2HQAaeB0AtHkdAE57HQDyfB0AjH4dACaAHQDAgR0AZIMdAP6EHQCYhh0AMogdANaJHQBwix0ACo0dAKSOHQA+kB0A4pEdAHyTHQAWlR0AsJYdAFSYHQDumR0AiJsdACKdHQDGnh0AYKAdAPqhHQCUox0AOKUdANKmHQBsqB0ABqodAKqrHQBErR0A3q4dAHiwHQAcsh0AtrMdAFC1HQDqth0AjrgdACi6HQDCux0AZr0dAAC/HQCawB0ANMIdANjDHQByxR0ADMcdAKbIHQBKyh0A5MsdAH7NHQAYzx0AvNAdAFbSHQDw0x0AitUdAC7XHQDI2B0AYtodAAbcHQCg3R0AOt8dANTgHQB44h0AEuQdAKzlHQBG5x0A4OgdAITqHQAe7B0AuO0dAFLvHQD28B0AkPIdACr0HQDE9R0AaPcdAAL5HQCc+h0ANvwdAND9HQB0/x0ADgEeAKgCHgBCBB4A5gUeAIAHHgAaCR4AtAoeAFgMHgDyDR4AoA8eADoRHgDUEh4AbhQeABIWHgCsFx4ARhkeAOAaHgCEHB4AHh4eALgfHgBSIR4A9iIeAJAkHgAqJh4AxCceAGgpHgACKx4AnCweADYuHgDQLx4AdDEeAA4zHgCoNB4AQjYeAOY3HgCAOR4AGjseAL48HgBYPh4A8j8eAIxBHgAwQx4AykQeAGRGHgD+Rx4AokkeADxLHgDWTB4AcE4eABRQHgCuUR4ASFMeAOJUHgCGVh4AIFgeALpZHgBeWx4A+FweAJJeHgAsYB4A0GEeAGpjHgAEZR4AnmYeAEJoHgDcaR4AdmseABBtHgC0bh4ATnAeAOhxHgCCcx4AJnUeAMB2HgBaeB4A9HkeAI57HgAyfR4AzH4eAGaAHgAAgh4ApIMeAD6FHgDYhh4AcogeABaKHgCwix4ASo0eAOSOHgCIkB4AIpIeALyTHgBWlR4A+pYeAJSYHgAumh4AyJseAGydHgAGnx4AoKAeADqiHgDeox4AeKUeABKnHgCsqB4AUKoeAOqrHgCErR4AKK8eAMKwHgBcsh4A9rMeAJq1HgA0tx4AzrgeAGi6HgAMvB4Apr0eAEC/HgDawB4AfsIeABjEHgCyxR4ATMceAPDIHgCKyh4AJMweAL7NHgBizx4A/NAeAJbSHgAw1B4A1NUeAG7XHgAI2R4AotoeADzcHgDg3R4Aet8eABThHgCu4h4AUuQeAOzlHgCG5x4AIOkeAMTqHgBe7B4A+O0eAJLvHgA28R4A0PIeAGr0HgAE9h4AqPceAEL5HgDc+h4AdvweABr+HgC0/x4ATgEfAOgCHwCMBB8AJgYfAMAHHwBkCR8A/gofAJgMHwAyDh8A1g8fAHARHwAKEx8ApBQfAEgWHwDiFx8AfBkfABYbHwC6HB8AVB4fAO4fHwCIIR8ALCMfAMYkHwBgJh8A+icfAJ4pHwA4Kx8A0iwfAGwuHwAQMB8AqjEfAEQzHwDeNB8AgjYfABw4HwC2OR8AUDsfAPQ8HwCOPh8AKEAfAMJBHwBcQx8AAEUfAJpGHwA0SB8AzkkfAHJLHwAMTR8Apk4fAEBQHwDkUR8AflMfABhVHwC8Vh8AYFgfAA5aHwCoWx8AQl0fANxeHwCAYB8AGmIfALRjHwBOZR8A6GYfAIxoHwAmah8AwGsfAFptHwD+bh8AmHAfADJyHwDWcx8AcHUfAAp3HwCkeB8ASHofAOJ7HwB8fR8AFn8fALqAHwBUgh8A7oMfAIiFHwAshx8AxogfAGCKHwD6ix8Ano0fADiPHwDSkB8AbJIfABCUHwCqlR8ARJcfAOiYHwCCmh8AHJwfALadHwBanx8A9KAfAI6iHwAopB8AzKUfAGanHwAAqR8AmqofAD6sHwDYrR8Acq8fAAyxHwCmsh8ASrQfAOS1HwB+tx8AGLkfALy6HwBWvB8A8L0fAIq/HwAuwR8AyMIfAGLEHwD8xR8AoMcfADrJHwDUyh8AbswfAAjOHwCszx8ARtEfAODSHwCE1B8AHtYfALjXHwBS2R8A9tofAJDcHwAq3h8AxN8fAGjhHwAC4x8AnOQfADbmHwDa5x8AdOkfAA7rHwCy7B8ATO4fAObvHwCA8R8AJPMfAL70HwBY9h8A8vcfAJb5HwAw+x8AyvwfAGT+HwAIACAAogEgADwDIADWBCAAegYgABQIIACuCSAASAsgAOwMIACGDiAAIBAgALoRIABUEyAA+BQgAJIWIAAsGCAAxhkgAGobIAAEHSAAnh4gADggIADcISAAdiMgABAlIACqJiAATiggAOgpIACCKyAAHC0gAMAuIABaMCAA9DEgAJgzIAAyNSAAzDYgAGY4IAAKOiAApDsgAD49IADYPiAAfEAgABZCIACwQyAASkUgAO5GIACISCAAIkogALxLIABgTSAA+k4gAJRQIAAuUiAA0lMgAGxVIAAGVyAAoFggAERaIADeWyAAeF0gABJfIACsYCAAUGIgAOpjIACEZSAAHmcgAMJoIABcaiAA9msgAJBtIAA0byAAznAgAGhyIAACdCAApnUgAEB3IADaeCAAdHogABh8IACyfSAATH8gAPCAIACKgiAAJIQgAL6FIABihyAA/IggAJaKIAAwjCAA1I0gAG6PIAAIkSAAopIgAEaUIADglSAAepcgABSZIAC4miAAUpwgAOydIACQnyAANKEgAM6iIABopCAAAqYgAKanIABAqSAA2qogAH6sIAAYriAAsq8gAEyxIADwsiAAirQgACS2IAC+tyAAYrkgAPy6IACWvCAAML4gANS/IABuwSAACMMgAKLEIABGxiAA4McgAHrJIAAeyyAAuMwgAFLOIADszyAAkNEgACrTIADE1CAAXtYgAPjXIACc2SAANtsgANDcIABq3iAADuAgAKjhIABC4yAA3OQgAIDmIAAa6CAAtOkgAE7rIADy7CAAjO4gACbwIADA8SAAWvMgAP70IACY9iAAMvggAMz5IABw+yAACv0gAKT+IABIACEA4gEhAHwDIQAWBSEAugYhAFQIIQDuCSEAiAshACwNIQDGDiEAYBAhAPoRIQCeEyEAOBUhANIWIQBsGCEAEBohAKobIQBEHSEA6B4hAIIgIQAcIiEAtiMhAFolIQD0JiEAjighACgqIQDMKyEAZi0hAAAvIQCaMCEAPjIhANgzIQByNSEADDchALA4IQBKOiEA5DshAH49IQAYPyEAvEAhAFZCIQDwQyEAikUhAC5HIQDISCEAYkohAPxLIQCgTSEAOk8hANRQIQBuUiEAElQhAKxVIQBGVyEA4FghAIRaIQAeXCEAuF0hAFJfIQD2YCEAkGIhACpkIQDEZSEAaGchAAJpIQCcaiEANmwhANptIQB0byEADnEhALJyIQBMdCEA5nUhAIB3IQAkeSEAvnohAFh8IQDyfSEAln8hADCBIQDKgiEAZIQhAAiGIQCihyEAPIkhANaKIQB6jCEAFI4hAK6PIQBIkSEA7JIhAIaUIQAgliEAupchAF6ZIQD4miEAkpwhACyeIQDGnyEAaqEhAASjIQCepCEAOKYhANynIQB2qSEAEKshAKqsIQBOriEA6K8hAIKxIQAcsyEAwLQhAFq2IQD0tyEAjrkhADK7IQDMvCEAZr4hAADAIQCkwSEAPsMhANjEIQByxiEAFsghALDJIQBKyyEA7swhAIjOIQAi0CEAvNEhAGDTIQD61CEAlNYhAC7YIQDS2SEAbNshAAbdIQCg3iEAROAhAN7hIQB44yEAHOUhALbmIQBQ6CEA6ukhAITrIQAo7SEAwu4hAFzwIQD28SEAkPMhADT1IQDO9iEAaPghAAL6IQCm+yEAQP0hANr+IQB+ACIAGAIiALIDIgBMBSIA8AYiAIoIIgAkCiIAvgsiAGINIgD8DiIAlhAiADASIgDUEyIAbhUiAAgXIgCiGCIARhoiAOAbIgB6HSIAHh8iALggIgBSIiIA7CMiAIYlIgAqJyIAxCgiAF4qIgD4KyIAnC0iADYvIgDQMCIAajIiAA40IgCoNSIAQjciANw4IgCAOiIAGjwiALQ9IgBOPyIA6EAiAIxCIgAmRCIAwEUiAFpHIgD+SCIAmEoiADJMIgDMTSIAcE8iAApRIgCkUiIAPlQiAOJVIgB8VyIAFlkiALpaIgBUXCIA7l0iAIhfIgAsYSIAxmIiAGBkIgD6ZSIAnmciADhpIgDSaiIAbGwiABBuIgCqbyIARHEiAOhyIgCCdCIAHHYiALZ3IgBaeSIA9HoiAI58IgAofiIAzH8iAGaBIgAAgyIAmoQiADSGIgDYhyIAcokiAAyLIgCmjCIASo4iAOSPIgB+kSIAGJMiALyUIgBWliIA8JciAIqZIgAumyIAyJwiAGKeIgD8nyIAlqEiADqjIgDUpCIAbqYiABKoIgCsqSIARqsiAOCsIgCEriIAHrAiALixIgBSsyIA9rQiAJC2IgAquCIAxLkiAGi7IgACvSIAnL4iADbAIgDawSIAdMMiAA7FIgCyxiIATMgiAObJIgCAyyIAJM0iAL7OIgBY0CIA8tEiAJbTIgAw1SIAytYiAGTYIgAI2iIAotsiADzdIgDW3iIAeuAiABTiIgCu4yIASOUiAOzmIgCG6CIAIOoiALrrIgBe7SIA+O4iAJLwIgAs8iIAxvMiAGr1IgAE9yIAnvgiADj6IgDc+yIAdv0iABD/IgCqACMATgIjAOgDIwCCBSMAHAcjAMAIIwBaCiMA9AsjAI4NIwAyDyMAzBAjAGYSIwAAFCMApBUjAD4XIwDYGCMAfBojABYcIwCwHSMASh8jAO4gIwCIIiMAIiQjALwlIwBgJyMA+igjAJQqIwAuLCMA0i0jAGwvIwAGMSMAoDIjAEQ0IwDeNSMAeDcjABI5IwCsOiMAUDwjAOo9IwCEPyMAHkEjAMJCIwBcRCMA9kUjAJBHIwA0SSMAzkojAGhMIwAMTiMApk8jAEBRIwDaUiMAflQjABhWIwCyVyMATFkjAPBaIwCKXCMAJF4jAL5fIwBiYSMA/GIjAJZkIwA6ZiMA1GcjAG5pIwAIayMAomwjAEZuIwDgbyMAenEjABRzIwC4dCMAUnYjAOx3IwCGeSMAKnsjAMR8IwBefiMA+H8jAJKBIwA2gyMA0IQjAGqGIwAEiCMAqIkjAEKLIwDcjCMAdo4jABqQIwC0kSMATpMjAPKUIwCMliMAJpgjAMCZIwBkmyMA/pwjAJieIwAyoCMA1qEjAHCjIwAKpSMApKYjAEioIwDiqSMAfKsjABatIwC6riMAVLAjAO6xIwCSsyMALLUjAMa2IwBguCMABLojAJ67IwA4vSMA0r4jAHbAIwAQwiMAqsMjAETFIwDexiMAgsgjABzKIwC2yyMAUM0jAPTOIwCO0CMAKNIjAMLTIwBm1SMAANcjAJrYIwA02iMAztsjAHLdIwAM3yMApuAjAEriIwDk4yMAfuUjABjnIwC86CMAVuojAPDrIwCK7SMALu8jAMjwIwBi8iMA/PMjAKD1IwA69yMA1PgjAHj6IwAS/CMArP0jAEb/IwDqACQAhAIkAB4EJAC4BSQAXAckAPYIJACQCiQAKgwkAM4NJABoDyQAAhEkAJwSJAA2FCQA2hUkAHQXJAAOGSQAqBokAEwcJADmHSQAgB8kABohJAC+IiQAWCQkAPIlJACMJyQAMCkkAMoqJABkLCQA/i0kAKIvJAA8MSQA1jIkAHA0JAAUNiQArjckAEg5JADiOiQAhjwkACA+JAC6PyQAVEEkAPhCJACSRCQALEYkANBHJABqSSQABEskAJ5MJABCTiQA3E8kAHZRJAAQUyQAtFQkAE5WJADoVyQAglkkACZbJADAXCQAWl4kAPRfJACYYSQAMmMkAMxkJABmZiQACmgkAKRpJAA+ayQA2GwkAHxuJAAWcCQAsHEkAEpzJADkdCQAiHYkACJ4JAC8eSQAVnskAPp8JACUfiQALoAkANKBJABsgyQABoUkAKCGJABEiCQA3okkAHiLJAASjSQAto4kAFCQJADqkSQAhJMkACiVJADCliQAXJgkAPaZJACamyQANJ0kAM6eJABooCQADKIkAKajJABApSQA2qYkAHSoJAAYqiQAsqskAEytJADmriQAirAkACSyJAC+syQAWLUkAPy2JACWuCQAMLokAMq7JABuvSQACL8kAKLAJABGwiQA4MMkAHrFJAAUxyQAuMgkAFLKJADsyyQAhs0kACrPJADE0CQAXtIkAPjTJACc1SQANtckANDYJABq2iQADtwkAKjdJABC3yQA5uAkAIDiJAAa5CQAtOUkAFjnJADy6CQAjOokACbsJADA7SQAZO8kAP7wJACY8iQAMvQkANb1JABw9yQACvkkAKT6JABI/CQA4v0kAHz/JAAWASUAugIlAFQEJQDuBSUAiAclACIJJQDGCiUAYAwlAPoNJQCUDyUAOBElANISJQBsFCUAEBYlAKoXJQBEGSUA3holAIIcJQAcHiUAth8lAFAhJQD0IiUAjiQlACgmJQDCJyUAZiklAAArJQCaLCUAPi4lANgvJQByMSUADDMlALA0JQBKNiUA5DclAH45JQAiOyUAvDwlAFY+JQDwPyUAikElAC5DJQDIRCUAYkYlAPxHJQCgSSUAOkslANRMJQBuTiUAElAlAKxRJQBGUyUA4FQlAHpWJQAeWCUAuFklAFJbJQD2XCUAkF4lACpgJQDEYSUAaGMlAAJlJQCcZiUANmglANppJQB0ayUADm0lAKhuJQBMcCUA5nElAIBzJQAadSUAvnYlAFh4JQDyeSUAlnslADB9JQDKfiUAZIAlAAiCJQCigyUAPIUlANaGJQB6iCUAFIolAK6LJQBIjSUA7I4lAIaQJQAgkiUAupMlAF6VJQD4liUAkpglACyaJQDGmyUAap0lAASfJQCeoCUAOKIlANyjJQB2pSUAEKclAKqoJQBOqiUA6KslAIKtJQAcryUAwLAlAFqyJQD0syUAjrUlADK3JQDMuCUAZrolAAC8JQCkvSUAPr8lANjAJQBywiUAFsQlALDFJQBKxyUA5MglAIjKJQAizCUAvM0lAGDPJQD60CUAlNIlAC7UJQDI1SUAbNclAAbZJQCg2iUAOtwlAN7dJQB43yUAEuElAKziJQBQ5CUA6uUlAITnJQAe6SUAwuolAFzsJQD27SUAkO8lADTxJQDO8iUAaPQlAAL2JQCm9yUAQPklANr6JQB0/CUAGP4lALL/JQBMASYA8AImAIoEJgAkBiYAvgcmAGIJJgD8CiYAlgwmADAOJgDUDyYAbhEmAAgTJgCiFCYARhYmAOAXJgB6GSYAFBsmALgcJgBSHiYA7B8mAIYhJgAqIyYAxCQmAF4mJgD4JyYAnCkmADYrJgDQLCYAai4mAA4wJgCoMSYAQjMmANw0JgCANiYAGjgmALQ5JgBOOyYA6DwmAIw+JgAmQCYAwEEmAFpDJgD+RCYAmEYmADJIJgDMSSYAcEsmAApNJgCkTiYASFAmAOJRJgB8UyYAFlUmALpWJgBUWCYA7lkmAIhbJgAsXSYAxl4mAGBgJgD6YSYAnmMmADhlJgDSZiYAdmgmABBqJgCqayYARG0mAOhuJgCCcCYAHHImALZzJgBQdSYA9HYmAI54JgAoeiYAwnsmAGZ9JgAAfyYAmoAmADSCJgDYgyYAcoUmAAyHJgCmiCYASoomAOSLJgB+jSYAGI8mALKQJgBWkiYA8JMmAIqVJgAklyYAyJgmAGKaJgD8myYAoJ0mADqfJgDUoCYAbqImABKkJgCspSYARqcmAOCoJgCEqiYAHqwmALitJgBSryYA9rAmAJCyJgAqtCYAxLUmAGi3JgACuSYAnLomADa8JgDavSYAdL8mAA7BJgCywiYATMQmAObFJgCAxyYAJMkmAL7KJgBYzCYA8s0mAJbPJgAw0SYAytImAGTUJgAI1iYAotcmADzZJgDW2iYAcNwmABTeJgCu3yYASOEmAOLiJgCG5CYAIOYmALrnJgBU6SYA+OomAJLsJgAs7iYAxu8mAGrxJgAE8yYAnvQmADj2JgDc9yYAdvkmABD7JgCq/CYATv4mAOj/JgCCAScAHAMnAMAEJwBaBicA9AcnAI4JJwAyCycAzAwnAGYOJwAKECcApBEnAD4TJwDYFCcAchYnABYYJwCwGScAShsnAOQcJwCIHicAIiAnALwhJwBWIycA+iQnAJQmJwAuKCcAyCknAGwrJwAGLScAoC4nADowJwDeMScAeDMnABI1JwCsNicAUDgnAOo5JwCEOycAKD0nAMI+JwBcQCcA9kEnAJpDJwA0RScAzkYnAGhIJwAMSicApksnAEBNJwDaTicAflAnABhSJwCyUycATFUnAPBWJwCKWCcAJFonAL5bJwBiXScA/F4nAJZgJwAwYicA1GMnAG5lJwAIZycAomgnAEZqJwDgaycAem0nABRvJwCucCcAUnInAOxzJwCGdScAIHcnAMR4JwBeeicA+HsnAJJ9JwA2fycA0IAnAGqCJwAEhCcAqIUnAEKHJwDciCcAdoonABqMJwC0jScATo8nAOiQJwCMkicAJpQnAMCVJwBklycA/pgnAJiaJwAynCcA1p0nAHCfJwAKoScApKInAEikJwDipScAfKcnABapJwC6qicAVKwnAO6tJwCSrycALLEnAMayJwBgtCcABLYnAJ63JwA4uScA0ronAGy8JwAQvicAqr8nAETBJwDewicAgsQnABzGJwC2xycAUMknAPTKJwCOzCcAKM4nAMLPJwBm0ScAANMnAJrUJwA01icAztcnAHLZJwAM2ycAptwnAEDeJwDk3ycAfuEnABjjJwC85CcAVuYnAPDnJwCK6ScALusnAMjsJwBi7icA/O8nAKDxJwA68ycA1PQnAG72JwAS+CcArPknAEb7JwDg/CcAhP4nAB4AKAC4ASgAXAMoAPYEKACQBigAKggoAM4JKABoCygAAg0oAJwOKABAECgA2hEoAHQTKAAOFSgAshYoAEwYKADmGSgAgBsoACQdKAC+HigAWCAoAPIhKACMIygAMCUoAMomKABkKCgA/ikoAKIrKAA8LSgA1i4oAHAwKAAUMigArjMoAEg1KADiNigAhjgoACA6KAC6OygAVD0oAPg+KACSQCgALEIoAMZDKABqRSgABEcoAJ5IKAA4SigA3EsoAHZNKAAQTygAqlAoAE5SKADoUygAglUoACZXKADAWCgAWlooAPRbKACOXSgAMl8oAMxgKABmYigAAGQoAKRlKAA+ZygA2GgoAHJqKAAWbCgAsG0oAEpvKADkcCgAiHIoACJ0KAC8dSgAVncoAPp4KACUeigALnwoAMh9KABsfygABoEoAKCCKABEhCgA3oUoAHiHKAASiSgAtoooAFCMKADqjSgAhI8oACiRKADCkigAXJQoAPaVKACalygANJkoAM6aKABonCgADJ4oAKafKABAoSgA2qIoAH6kKAAYpigAsqcoAEypKADwqigAiqwoACSuKAC+rygAYrEoAPyyKACWtCgAMLYoAMq3KABuuSgACLsoAKK8KAA8vigA4L8oAHrBKAAUwygArsQoAFLGKADsxygAhskoACDLKADEzCgAXs4oAPjPKACS0SgANtMoANDUKABq1igABNgoAKjZKABC2ygA3NwoAHbeKAAa4CgAtOEoAE7jKADy5CgAjOYoACboKADA6SgAZOsoAP7sKACY7igAMvAoANbxKABw8ygACvUoAKT2KABI+CgA4vkoAHz7KAAg/SgAuv4oAFQAKQDuASkAiAMpACwFKQDGBikAYAgpAPoJKQCeCykAOA0pANIOKQBsECkAEBIpAKoTKQBEFSkA3hYpAHgYKQAcGikAthspAFAdKQDqHikAjiApACgiKQDCIykAXCUpAAAnKQCaKCkANCopANgrKQByLSkADC8pAKYwKQBKMikA5DMpAH41KQAYNykAvDgpAFY6KQDwOykAij0pAC4/KQDIQCkAYkIpAPxDKQCgRSkAOkcpANRIKQBuSikAEkwpAKxNKQBGTykA6lApAIRSKQAeVCkAuFUpAFxXKQD2WCkAkFopACpcKQDOXSkAaF8pAAJhKQCcYikANmQpANplKQB0ZykADmkpAKhqKQBMbCkA5m0pAIBvKQAacSkAvnIpAFh0KQDydSkAjHcpACZ5KQDKeikAZHwpAP59KQCifykAPIEpANaCKQBwhCkAFIYpAK6HKQBIiSkA4oopAIaMKQAgjikAuo8pAFSRKQD4kikAkpQpACyWKQDGlykAapkpAASbKQCenCkAQp4pANyfKQB2oSkAEKMpALSkKQBOpikA6KcpAIKpKQAmqykAwKwpAFquKQD0rykAjrEpADKzKQDMtCkAZrYpAAC4KQCkuSkAPrspANi8KQByvikAFsApALDBKQBKwykA5MQpAIjGKQAiyCkAvMkpAGDLKQD6zCkAlM4pAC7QKQDS0SkAbNMpAAbVKQCg1ikARNgpAN7ZKQB42ykAEt0pALbeKQBQ4CkA6uEpAITjKQAo5SkAwuYpAFzoKQD26SkAmuspADTtKQDO7ikAaPApAALyKQCm8ykAQPUpANr2KQB0+CkAGPopALL7KQBM/SkA5v4pAIoAKgAkAioAvgMqAFgFKgD8BioAlggqADAKKgDKCyoAbg0qAAgPKgCiECoAPBIqAOATKgB6FSoAFBcqAK4YKgBSGioA7BsqAIYdKgAgHyoAxCAqAF4iKgD4IyoAnCUqADYnKgDQKCoAaioqAA4sKgCoLSoAQi8qANwwKgCAMioAGjQqALQ1KgBONyoA8jgqAIw6KgAmPCoAwD0qAGQ/KgD+QCoAmEIqADJEKgDWRSoAcEcqAApJKgCuSioASEwqAOJNKgB8TyoAFlEqALpSKgBUVCoA7lUqAIhXKgAsWSoAxloqAGBcKgD6XSoAnl8qADhhKgDSYioAbGQqABBmKgCqZyoARGkqAN5qKgB4bCoAHG4qALZvKgBQcSoA6nIqAI50KgAodioAwncqAFx5KgAAeyoAmnwqADR+KgDYfyoAcoEqAAyDKgCmhCoASoYqAOSHKgB+iSoAGIsqALyMKgBWjioA8I8qAIqRKgAukyoAyJQqAGKWKgD8lyoAoJkqADqbKgDUnCoAbp4qABKgKgCsoSoARqMqAOqkKgCEpioAHqgqALipKgBcqyoA9qwqAJCuKgAqsCoAxLEqAGizKgACtSoAnLYqADa4KgDauSoAdLsqAA69KgCovioATMAqAObBKgCAwyoAGsUqAL7GKgBYyCoA8skqAIzLKgAmzSoAys4qAGTQKgD+0SoAotMqADzVKgDW1ioAcNgqABTaKgCu2yoASN0qAOLeKgCG4CoAIOIqALrjKgBU5SoA+OYqAJLoKgAs6ioAxusqAGrtKgAE7yoAnvAqADjyKgDc8yoAdvUqACT3KgDI+CoAYvoqAPz7KgCg/SoAOv8qANQAKwBuAisAEgQrAKwFKwBGBysA4AgrAIQKKwAeDCsAuA0rAFwPKwD2ECsAkBIrACoUKwDOFSsAaBcrAAIZKwCcGisAQBwrANodKwB0HysADiErALIiKwBMJCsA5iUrAIAnKwAkKSsAviorAFgsKwDyLSsAli8rADAxKwDKMisAZDQrAAg2KwCiNysAPDkrANY6KwBwPCsAFD4rAK4/KwBIQSsA4kIrAIZEKwAgRisAukcrAFRJKwD4SisAkkwrACxOKwDGTysAalErAARTKwCeVCsAOFYrANxXKwB2WSsAEFsrAKpcKwBOXisA6F8rAIJhKwAcYysAwGQrAFpmKwD0ZysAjmkrADJrKwDMbCsAZm4rAApwKwCkcSsAPnMrANh0KwB8disAFngrALB5KwBKeysA7nwrAIh+KwAigCsAvIErAGCDKwD6hCsAlIYrAC6IKwDSiSsAbIsrAAaNKwCgjisARJArAN6RKwB4kysAEpUrALaWKwBQmCsA6pkrAISbKwAonSsAwp4rAFygKwD2oSsAkKMrADSlKwDOpisAaKgrAAKqKwCmqysAQK0rANquKwB0sCsAGLIrALKzKwBMtSsA5rYrAIq4KwAkuisAvrsrAFi9KwD8visAlsArADDCKwDUwysAbsUrAAjHKwCiyCsARsorAODLKwB6zSsAFM8rALjQKwBS0isA7NMrAIbVKwAq1ysAxNgrAF7aKwD42ysAnN0rADbfKwDQ4CsAdOIrAA7kKwCo5SsAQucrAOboKwCA6isAGuwrALTtKwBY7ysA8vArAIzyKwAm9CsAwPUrAGT3KwD++CsAmPorADL8KwDW/SsAcP8rAAoBLACkAiwASAQsAOIFLAB8BywAFgksALAKLABUDCwA7g0sAIgPLAAiESwAxhIsAGAULAD6FSwAlBcsADgZLADSGiwAbBwsABAeLACqHywARCEsAN4iLACCJCwAHCYsALYnLABQKSwA9CosAI4sLAAoLiwAwi8sAGYxLAAAMywAmjQsAD42LADYNywAcjksAAw7LACmPCwASj4sAOQ/LACSQSwANkMsANBELABqRiwADkgsAKhJLABCSywA3EwsAIBOLAAaUCwAtFEsAFhTLADyVCwAjFYsACZYLADKWSwAZFssAP5cLACYXiwAPGAsANZhLABwYywACmUsAK5mLABIaCwA4mksAHxrLAAgbSwAum4sAFRwLADucSwAiHMsACx1LADGdiwAYHgsAPp5LACeeywAOH0sANJ+LABsgCwAEIIsAKqDLABEhSwA3oYsAIKILAAciiwAtossAFCNLAD0jiwAjpAsACiSLADCkywAZpUsAACXLACamCwANJosANibLABynSwADJ8sAKagLABKoiwA5KMsAH6lLAAipywAvKgsAFaqLADwqywAlK0sAC6vLADIsCwAYrIsAAa0LACgtSwAOrcsANS4LAB4uiwAErwsAKy9LABGvywA6sAsAITCLAAexCwAuMUsAFzHLAD2yCwAkMosACrMLADEzSwAaM8sAALRLACc0iwANtQsANrVLAB01ywADtksAKjaLABM3CwA5t0sAIDfLAAa4SwAvuIsAFjkLADy5SwAjOcsADDpLADK6iwAZOwsAAjuLACi7ywAPPEsANbyLAB69CwAFPYsAK73LABI+SwA7PosAIb8LAAg/iwAuv8sAF4BLQD4Ai0AkgQtACwGLQDQBy0AagktAAQLLQCeDC0AQg4tANwPLQB2ES0AEBMtALQULQBOFi0A6BctAIIZLQAmGy0AwBwtAFoeLQD0Hy0AmCEtADIjLQDMJC0AZiYtAAAoLQCkKS0APistANgsLQByLi0AFjAtALAxLQBKMy0A5DQtAIg2LQAiOC0AvDktAFY7LQD6PC0AlD4tAC5ALQDSQS0AbEMtAAZFLQCgRi0AREgtAN5JLQB4Sy0AEk0tALZOLQBQUC0A6lEtAIRTLQAoVS0AwlYtAFxYLQAAWi0AmlstADRdLQDOXi0AcmAtAAxiLQCmYy0AQGUtAORmLQB+aC0AGGotALJrLQBMbS0A8G4tAIpwLQAkci0AvnMtAGJ1LQD8di0AlngtADB6LQDUey0Abn0tAAh/LQCigC0ARoItAOCDLQB6hS0AFIctALiILQBSii0A7IstAJCNLQAqjy0AxJAtAF6SLQAClC0AnJUtADaXLQDQmC0AdJotAA6cLQConS0AQp8tAOagLQCAoi0AGqQtALSlLQBOpy0A8qgtAIyqLQAmrC0AwK0tAGSvLQD+sC0AmLItADK0LQDWtS0AcLctAAq5LQCkui0ASLwtAOK9LQB8vy0AFsEtALrCLQBUxC0A7sUtAIjHLQAsyS0AxsotAGDMLQD6zS0Ans8tADjRLQDS0i0AbNQtABDWLQCq1y0ARNktAN7aLQCC3C0AHN4tALbfLQBa4S0A9OItAI7kLQAo5i0AzOctAGbpLQAA6y0AmuwtAD7uLQDY7y0AcvEtAAzzLQCw9C0ASvYtAOT3LQB++S0AIvstALz8LQBW/i0A8P8tAJQBLgAuAy4AyAQuAGIGLgAGCC4AoAkuADoLLgDUDC4AeA4uABIQLgCsES4ARhMuAOAULgCEFi4AHhguALgZLgBSGy4A9hwuAJAeLgAqIC4AxCEuAGgjLgACJS4AnCYuADYoLgDaKS4AdCsuAA4tLgCoLi4ATDAuAOYxLgCAMy4AGjUuAL42LgBYOC4A8jkuAJY7LgAwPS4Ayj4uAGRALgAIQi4AokMuADxFLgDWRi4AekguABRKLgCuSy4ASE0uAOxOLgCGUC4AIFIuALpTLgBeVS4A+FYuAJJYLgAsWi4A0FsuAGpdLgAEXy4AnmAuAEJiLgDcYy4AdmUuABBnLgCqaC4ATmouAOhrLgCCbS4AHG8uAMBwLgBaci4A9HMuAI51LgAydy4AzHguAGZ6LgAAfC4ApH0uAD5/LgDYgC4AcoIuABaELgCwhS4ASocuAOSILgCIii4AIowuALyNLgBgjy4A+pAuAJSSLgAulC4A0pUuAGyXLgAGmS4AoJouAEScLgDenS4AeJ8uABKhLgC2oi4AUKQuAOqlLgCOpy4AKKkuAMKqLgBcrC4AAK4uAJqvLgA0sS4AzrIuAHK0LgAMti4AprcuAEC5LgDaui4AfrwuABi+LgCyvy4ATMEuAPDCLgCKxC4AJMYuAL7HLgBiyS4A/MouAJbMLgAwzi4Ays8uAG7RLgAI0y4AotQuAEbWLgDg1y4AetkuAB7bLgC43C4AUt4uAOzfLgCQ4S4AKuMuAMTkLgBe5i4AAuguAJzpLgA26y4A0OwuAHTuLgAO8C4AqPEuAELzLgDc9C4AgPYuABr4LgC0+S4ATvsuAPL8LgCM/i4AJgAvAMABLwBkAy8A/gQvAJgGLwAyCC8AzAkvAHALLwAKDS8ApA4vAEgQLwDiES8AfBMvABYVLwC6Fi8AVBgvAO4ZLwCIGy8ALB0vAMYeLwBgIC8A+iEvAJ4jLwA4JS8A0iYvAGwoLwAQKi8AqisvAEQtLwDoLi8AgjAvABwyLwC2My8AWjUvAPQ2LwCOOC8AKDovAMw7LwBmPS8AAD8vAJpALwA+Qi8A2EMvAHJFLwAMRy8AsEgvAEpKLwDkSy8Afk0vABhPLwC8UC8AVlIvAPBTLwCKVS8ALlcvAMhYLwBiWi8A/FsvAKBdLwA6Xy8A1GAvAG5iLwASZC8ArGUvAEZnLwDgaC8AhGovAB5sLwC4bS8AUm8vAPZwLwCQci8AKnQvAMR1LwBody8AAnkvAJx6LwBAfC8A2n0vAHR/LwAOgS8AsoIvAEyELwDmhS8AgIcvACSJLwC+ii8AWIwvAPKNLwCWjy8AMJEvAMqSLwBklC8ACJYvAKKXLwA8mS8A1povAHqcLwAUni8Arp8vAEihLwDsoi8AhqQvACCmLwC6py8AVKkvAPiqLwCSrC8ALK4vAMavLwBqsS8ABLMvAJ60LwA4ti8A3LcvAHa5LwAQuy8AqrwvAE6+LwDovy8AgsEvABzDLwDAxC8AWsYvAPTHLwCOyS8AMssvAMzMLwBmzi8ACtAvAKTRLwA+0y8A2NQvAHzWLwAW2C8AsNkvAErbLwDu3C8AiN4vACLgLwC84S8AYOMvAPrkLwCU5i8ALugvANLpLwBs6y8ABu0vAKruLwBE8C8A3vEvAHjzLwAS9S8AtvYvAFD4LwDq+S8AhPsvACj9LwDC/i8AXAAwAPYBMACaAzAANAUwAM4GMABoCDAAAgowAKYLMABADTAA2g4wAHQQMAAYEjAAshMwAEwVMADmFjAAihgwACQaMADIGzAAbB0wAAYfMACgIDAARCIwAN4jMAB4JTAAHCcwALYoMABQKjAA6iswAI4tMAAoLzAAwjAwAFwyMAD2MzAAmjUwADQ3MADOODAAaDowAAw8MACmPTAAQD8wANpAMAB+QjAAGEQwALJFMABMRzAA8EgwAIpKMAAkTDAAvk0wAFhPMAD8UDAAllIwADBUMADKVTAAblcwAAhZMACiWjAARlwwAOBdMAB6XzAAFGEwALhiMABSZDAA7GUwAIZnMAAqaTAAxGowAF5sMAD4bTAAnG8wADZxMADQcjAAanQwAA52MACodzAAQnkwAOZ6MACAfDAAGn4wALR/MABYgTAA8oIwAIyEMAAmhjAAyocwAGSJMAD+ijAAmIwwADyOMADWjzAAcJEwAAqTMACulDAASJYwAOKXMAB8mTAAIJswALqcMABUnjAA7p8wAIihMAAsozAAxqQwAGCmMAD6pzAAnqkwADirMADSrDAAbK4wABCwMACqsTAARLMwAN60MACCtjAAHLgwALa5MABQuzAA9LwwAI6+MAAowDAAwsEwAGbDMAAAxTAAmsYwADTIMADYyTAAcsswAAzNMACwzjAAStAwAOTRMAB+0zAAItUwALzWMABW2DAA8NkwAJTbMAAu3TAAyN4wAGLgMAAG4jAAoOMwADrlMADU5jAAeOgwABLqMACs6zAARu0wAOruMACE8DAAHvIwALjzMABc9TAA9vYwAJD4MAAq+jAAzvswAGj9MAAC/zAAnAAxADYCMQDaAzEAdAUxAA4HMQCoCDEATAoxAOYLMQCADTEAGg8xAL4QMQBYEjEA8hMxAIwVMQAwFzEAyhgxAGQaMQD+GzEAoh0xADwfMQDWIDEAcCIxABQkMQCuJTEASCcxAOwoMQCGKjEAICwxALotMQBeLzEA+DAxAJIyMQAsNDEA0DUxAGo3MQAEOTEAnjoxAEI8MQDcPTEAdj8xABpBMQC0QjEATkQxAOhFMQCCRzEAJkkxAMBKMQBaTDEA9E0xAJhPMQAyUTEAzFIxAGZUMQAKVjEApFcxAD5ZMQDYWjEAfFwxABZeMQCwXzEASmExAORiMQCIZDEALGYxANBnMQBqaTEABGsxAJ5sMQA4bjEA3G8xAHZxMQAQczEAtHQxAE52MQDodzEAgnkxACZ7MQDAfDEAWn4xAPR/MQCYgTEAMoMxAMyEMQBmhjEACogxAKSJMQA+izEA4owxAHyOMQAWkDEAsJExAFSTMQDulDEAiJYxACKYMQDGmTEAYJsxAPqcMQCUnjEALqAxANKhMQBsozEABqUxAKCmMQBEqDEA3qkxAHirMQASrTEAtq4xAFCwMQDqsTEAhLMxAB61MQDCtjEAXLgxAPa5MQCauzEANL0xAM6+MQBowDEADMIxAKbDMQBAxTEA2sYxAH7IMQAYyjEAsssxAEzNMQDwzjEAitAxACTSMQC+0zEAYtUxAPzWMQCW2DEAMNoxANTbMQBu3TEACN8xAKzgMQBG4jEA4OMxAHrlMQAe5zEAuOgxAFLqMQDs6zEAkO0xACrvMQDE8DEAXvIxAAL0MQCc9TEANvcxAND4MQB0+jEADvwxAKj9MQBC/zEA5gAyAIACMgAaBDIAtAUyAE4HMgDyCDIAjAoyACYMMgDADTIAZA8yAP4QMgCYEjIAMhQyANYVMgBwFzIAChkyAKQaMgBIHDIA4h0yAHwfMgAWITIAuiIyAFQkMgDuJTIAiCcyACwpMgDGKjIAYCwyAAQuMgCeLzIAODEyANIyMgB2NDIAEDYyAKo3MgBEOTIA6DoyAII8MgAcPjIAtj8yAFpBMgD0QjIAjkQyAChGMgDMRzIAZkkyAABLMgCaTDIAPk4yANhPMgByUTIADFMyAKZUMgBKVjIA5FcyAH5ZMgAYWzIAvFwyAFZeMgDwXzIAimEyAC5jMgDIZDIAYmYyAPxnMgCgaTIAOmsyANRsMgBubjIAEnAyAKxxMgBGczIA4HQyAIR2MgAeeDIAuHkyAFJ7MgD2fDIAkH4yACqAMgDOgTIAaIMyAAKFMgCchjIAQIgyANqJMgB0izIADo0yALKOMgBMkDIA5pEyAICTMgAklTIAvpYyAFiYMgD8mTIAlpsyADCdMgDKnjIAZKAyAAiiMgCiozIAPKUyANamMgB6qDIAFKoyAK6rMgBIrTIA7K4yAIawMgAgsjIAurMyAF61MgD4tjIAkrgyACy6MgDQuzIAar0yAAS/MgCewDIAQsIyANzDMgB2xTIAEMcyALTIMgBOyjIA6MsyAIzNMgAmzzIAwNAyAFrSMgD+0zIAmNUyADLXMgDM2DIAZtoyAArcMgCk3TIAPt8yANjgMgB84jIAFuQyALDlMgBK5zIA7ugyAIjqMgAi7DIAvO0yAFbvMgD68DIAlPIyAC70MgDI9TIAbPcyAAb5MgCg+jIARPwyAN79MgB4/zIAEgEzALYCMwBQBDMA6gUzAIQHMwAoCTMAwgozAFwMMwD2DTMAmg8zADQRMwDOEjMAaBQzAAwWMwCmFzMAQBkzAOQaMwB+HDMAGB4zALIfMwBWITMA8CIzAIokMwAkJjMAyCczAGIpMwD8KjMAliwzADouMwDULzMAbjEzAAgzMwCiNDMARjYzAOA3MwB6OTMAFDszALg8MwBSPjMA7D8zAIZBMwAgQzMAxEQzAF5GMwD4RzMAnEkzADZLMwDQTDMAak4zAA5QMwCoUTMAQlMzANxUMwCAVjMAGlgzALRZMwBOWzMA8lwzAIxeMwAmYDMAymEzAGRjMwD+ZDMAmGYzADxoMwDWaTMAcGszAAptMwCubjMASHAzAOJxMwB8czMAIHUzALp2MwBUeDMA7nkzAJJ7MwAsfTMAxn4zAGCAMwD6gTMAnoMzADiFMwDShjMAbIgzABCKMwCqizMARI0zAN6OMwCCkDMAHJIzALaTMwBQlTMA9JYzAI6YMwAomjMAwpszAGadMwAAnzMAmqAzADSiMwDYozMAcqUzAAynMwCmqDMASqozAOSrMwB+rTMAIq8zALywMwBWsjMA8LMzAJS1MwAutzMAyLgzAGK6MwAGvDMAoL0zADq/MwDUwDMAeMIzABLEMwCsxTMARsczAOrIMwCEyjMAHswzALjNMwBczzMA9tAzAJDSMwAq1DMAztUzAGjXMwAC2TMAnNozAEDcMwDa3TMAdN8zAA7hMwCo4jMATOQzAOblMwCA5zMAGukzAL7qMwBY7DMA8u0zAIzvMwAw8TMAyvIzAGT0MwD+9TMAovczADz5MwDW+jMAcPwzABT+MwCu/zMASAE0AOwCNACGBDQAIAY0ALoHNABeCTQA+Ao0AJIMNAAsDjQA0A80AGoRNAAEEzQAnhQ0AEIWNADcFzQAdhk0ABAbNACqHDQATh40AOgfNACCITQAHCM0AMAkNABaJjQA9Cc0AI4pNAAyKzQAzCw0AGYuNAAAMDQApDE0AD4zNADYNDQAfDY0ABY4NACwOTQASjs0AO48NACIPjQAIkA0ALxBNABgQzQA+kQ0AJRGNAAuSDQA0kk0AGxLNAAGTTQAqk40AERQNADeUTQAeFM0ABxVNAC2VjQAUFg0AOpZNACOWzQAKF00AMJeNABcYDQAAGI0AJpjNAA0ZTQAzmY0AGhoNAAMajQApms0AEBtNADabjQAfnA0ABhyNACyczQATHU0APB2NACKeDQAJHo0AL57NABifTQA/H40AJaANAAwgjQAyoM0AG6FNAAIhzQAoog0AEaKNADgizQAeo00ABSPNAC4kDQAUpI0AOyTNACGlTQAKpc0AMSYNABemjQA+Js0AJydNAA2nzQA0KA0AHSiNAAOpDQAqKU0AEKnNADmqDQAgKo0ABqsNAC0rTQAWK80APKwNACMsjQAJrQ0AMq1NABktzQA/rg0AJi6NAA8vDQA1r00AHC/NAAKwTQApMI0AEjENADixTQAfMc0ABbJNAC6yjQAVMw0AO7NNACIzzQALNE0AMbSNABg1DQA+tU0AJ7XNAA42TQA0to0AGzcNAAQ3jQAqt80AEThNADe4jQAguQ0ABzmNAC25zQAUOk0APTqNACO7DQAKO40AMLvNABm8TQAAPM0AJr0NAA+9jQA2Pc0AHL5NAAM+zQAsPw0AEr+NADk/zQAfgE1ACIDNQC8BDUAVgY1APAHNQCUCTUALgs1AMgMNQBiDjUABhA1AKARNQA6EzUA1BQ1AHgWNQASGDUArBk1AEYbNQDgHDUAhB41AB4gNQC4ITUAUiM1APYkNQCQJjUAKig1AMQpNQBoKzUAAi01AJwuNQA2MDUA2jE1AHQzNQAONTUAqDY1AEw4NQDmOTUAgDs1ACQ9NQC+PjUAWEA1APJBNQCWQzUAMEU1AMpGNQBkSDUACEo1AKJLNQA8TTUA1k41AHBQNQAUUjUArlM1AEhVNQDiVjUAhlg1ACBaNQC6WzUAVF01APheNQCSYDUALGI1AMZjNQBqZTUABGc1AJ5oNQBCajUA3Gs1AHZtNQAQbzUAtHA1AE5yNQDoczUAgnU1ACZ3NQDAeDUAWno1APR7NQCYfTUAMn81AMyANQBmgjUACoQ1AKSFNQA+hzUA4og1AHyKNQAWjDUAsI01AFSPNQDukDUAiJI1ACKUNQC8lTUAYJc1APqYNQCUmjUALpw1ANKdNQBsnzUABqE1AKCiNQBEpDUA3qU1AHinNQASqTUAtqo1AFCsNQDqrTUAhK81ACixNQDCsjUAXLQ1APa1NQCQtzUANLk1AM66NQBovDUADL41AKa/NQBAwTUA2sI1AH7ENQAYxjUAssc1AEzJNQDwyjUAisw1ACTONQC+zzUAYtE1APzSNQCW1DUAMNY1ANTXNQBu2TUACNs1AKzcNQBG3jUA4N81AHrhNQAe4zUAuOQ1AFLmNQDs5zUAkOk1ACrrNQDE7DUAXu41AALwNQCc8TUANvM1AND0NQBq9jUADvg1AKj5NQBC+zUA3Pw1AID+NQAaADYAtAE2AE4DNgDyBDYAjAY2ACYINgDACTYAZAs2AP4MNgCYDjYAMhA2ANYRNgBwEzYAChU2AKQWNgBIGDYA4hk2AHwbNgAWHTYAuh42AFQgNgDuITYAiCM2ACwlNgDGJjYAYCg2AAQqNgCeKzYAOC02ANIuNgB2MDYAEDI2AKozNgBENTYA6DY2AII4NgAcOjYAtjs2AFo9NgD0PjYAjkA2AChCNgDMQzYAZkU2AABHNgCaSDYAPko2ANhLNgByTTYADE82ALBQNgBKUjYA5FM2AH5VNgAYVzYAvFg2AFZaNgDwWzYAil02AC5fNgDIYDYAYmI2APxjNgCgZTYAOmc2ANRoNgBuajYAEmw2AKxtNgBGbzYA4HA2AIRyNgAedDYAuHU2AFJ3NgD2eDYAkHo2ACp8NgDEfTYAaH82AAKBNgCcgjYAQIQ2ANqFNgB0hzYADok2ALKKNgBMjDYA5o02AICPNgAkkTYAvpI2AFiUNgDylTYAjJc2ADCZNgDKmjYAZJw2AP6dNgCinzYAPKE2ANaiNgBwpDYAFKY2AK6nNgBIqTYA4qo2AIasNgAgrjYAuq82AF6xNgD4sjYAkrQ2ACy2NgDQtzYAark2AAS7NgCevDYAQr42ANy/NgB2wTYAEMM2ALTENgBOxjYA6Mc2AILJNgAmyzYAwMw2AFrONgD0zzYAmNE2ADLTNgDM1DYAZtY2AArYNgCk2TYAPts2ANjcNgB83jYAFuA2ALDhNgBK4zYA7uQ2AIjmNgAi6DYAvOk2AFbrNgD67DYAlO42AC7wNgDI8TYAbPM2AAb1NgCg9jYAOvg2AN75NgB4+zYAEv02AKz+NgBQADcA6gE3AIQDNwAeBTcAwgY3AFwINwD2CTcAmgs3ADQNNwDODjcAaBA3AAwSNwCmEzcAQBU3ANoWNwB+GDcAGBo3ALIbNwBMHTcA8B43AIogNwAkIjcAyCM3AGIlNwD8JjcAlig3ADoqNwDUKzcAbi03AAgvNwCsMDcARjI3AOAzNwB6NTcAHjc3ALg4NwBSOjcA7Ds3AIY9NwAqPzcAxEA3AF5CNwD4QzcAnEU3ADZHNwDQSDcAako3AA5MNwCoTTcAQk83ANxQNwCAUjcAGlQ3ALRVNwBOVzcA6Fg3AIxaNwAmXDcAwF03AGRfNwD+YDcAmGI3ADJkNwDWZTcAcGc3AAppNwCkajcASGw3AOJtNwB8bzcAFnE3ALpyNwBUdDcA7nU3AJJ3NwAseTcAxno3AGB8NwAEfjcAnn83ADiBNwDSgjcAdoQ3ABCGNwCqhzcARIk3AOiKNwCCjDcAHI43ALaPNwBakTcA9JI3AI6UNwAoljcAzJc3AGaZNwAAmzcAmpw3ADSeNwDYnzcAcqE3AAyjNwCmpDcASqY3AOSnNwB+qTcAGKs3ALysNwBWrjcA8K83AIqxNwAuszcAyLQ3AGK2NwD8tzcAoLk3ADq7NwDUvDcAbr43ABLANwCswTcARsM3AODENwCExjcAHsg3ALjJNwBcyzcA9sw3AJDONwAq0DcAztE3AGjTNwAC1TcAnNY3AEDYNwDa2TcAdNs3AA7dNwCy3jcATOA3AObhNwCA4zcAGuU3AL7mNwBY6DcA8uk3AIzrNwAw7TcAyu43AGTwNwD+8TcAovM3ADz1NwDW9jcAcPg3ABT6NwCu+zcASP03AOz+NwCGADgAIAI4ALoDOABeBTgA+AY4AJIIOAAsCjgA0As4AGoNOAAEDzgAnhA4AEISOADcEzgAdhU4ABAXOAC0GDgATho4AOgbOACCHTgAJh84AMAgOABaIjgA9CM4AJglOAAyJzgAzCg4AGYqOAAALDgApC04AD4vOADYMDgAcjI4ABY0OACwNTgASjc4AOQ4OACIOjgAIjw4ALw9OABWPzgA+kA4AJRCOAAuRDgAyEU4AGxHOAAGSTgAoEo4AERMOADeTTgAeE84ABJROAC2UjgAUFQ4AOpVOACEVzgAKFk4AMJaOABcXDgA9l04AJpfOAA0YTgAzmI4AGhkOAAMZjgApmc4AEBpOADaajgAfmw4ABhuOACybzgAVnE4APByOACKdDgAJHY4AMh3OABieTgA/Ho4AJZ8OAAwfjgA1H84AG6BOAAIgzgAooQ4AEaGOADghzgAeok4ABSLOAC4jDgAUo44AOyPOACGkTgAKpM4AMSUOABeljgA+Jc4AJKZOAA2mzgA0Jw4AGqeOAAOoDgAqKE4AEKjOADcpDgAgKY4ABqoOAC0qTgATqs4APKsOACMrjgAJrA4AMCxOABkszgA/rQ4AJi2OAAyuDgA1rk4AHC7OAAKvTgApL44AEjAOADiwTgAfMM4ACDFOAC6xjgAVMg4AO7JOACSyzgALM04AMbOOABg0DgABNI4AJ7TOAA41TgA0tY4AHbYOAAQ2jgAqts4AETdOADo3jgAguA4ABziOAC24zgAWuU4APTmOACO6DgAKOo4AMLrOABm7TgAAO84AJrwOAA08jgA2PM4AHL1OAAM9zgApvg4AEr6OADk+zgAfv04ABj/OAC8ADkAVgI5APADOQCKBTkALgc5AMgIOQBiCjkA/As5AKANOQA6DzkA1BA5AG4SOQASFDkArBU5AEYXOQDqGDkAhBo5AB4cOQC4HTkAXB85APYgOQCQIjkAKiQ5AMQlOQBoJzkAAik5AJwqOQA2LDkA2i05AHQvOQAOMTkAqDI5AEw0OQDmNTkAgDc5ABo5OQC+OjkAWDw5API9OQCMPzkAMEE5AMpCOQBkRDkACEY5AKJHOQA8STkA1ko5AHpMOQAUTjkArk85AEhROQDsUjkAhlQ5ACBWOQC6VzkAXlk5APhaOQCSXDkALF45ANBfOQBqYTkABGM5AJ5kOQBCZjkA3Gc5AHZpOQAQazkAtGw5AE5uOQDobzkAgnE5ACZzOQDAdDkAWnY5APR3OQCYeTkAMns5AMx8OQBmfjkAAIA5AKSBOQA+gzkA2IQ5AHKGOQAWiDkAsIk5AEqLOQDkjDkAiI45ACKQOQC8kTkAVpM5APqUOQCUljkALpg5AMiZOQBsmzkABp05AKCeOQA6oDkA3qE5AHijOQASpTkAtqY5AFCoOQDqqTkAhKs5ACitOQDCrjkAXLA5APaxOQCaszkANLU5AM62OQBouDkADLo5AKa7OQBAvTkA5L45AH7AOQAYwjkAssM5AFbFOQDwxjkAisg5ACTKOQC+yzkAYs05APzOOQCW0DkAMNI5ANTTOQBu1TkACNc5AKLYOQBG2jkA4Ns5AHrdOQAU3zkAruA5AFLiOQDs4zkAhuU5ACDnOQDE6DkAXuo5APjrOQCc7TkANu85ANDwOQBq8jkADvQ5AKj1OQBC9zkA3Pg5AID6OQAa/DkAtP05AE7/OQDyADoAjAI6ACYEOgDKBToAZAc6AP4IOgCYCjoAPAw6ANYNOgBwDzoAChE6AK4SOgBIFDoA4hU6AHwXOgAgGToAuho6AFQcOgDuHToAkh86ACwhOgDGIjoAYCQ6APolOgCeJzoAOCk6ANIqOgBsLDoAEC46AKovOgBEMToA3jI6AII0OgAcNjoAtjc6AFA5OgD0OjoAjjw6ACg+OgDCPzoAZkE6AABDOgCaRDoANEY6ANhHOgBySToADEs6AKZMOgBKTjoA5E86AH5ROgAYUzoAvFQ6AFZWOgDwVzoAilk6AC5bOgDIXDoAYl46AAZgOgCgYToAOmM6ANRkOgB4ZjoAEmg6AKxpOgBGazoA6mw6AIRuOgAecDoAuHE6AFJzOgD2dDoAkHY6ACp4OgDEeToAaHs6AAJ9OgCcfjoANoA6ANqBOgB0gzoADoU6AKiGOgBMiDoA5ok6AICLOgAkjToAvo46AFiQOgDykToAlpM6ADCVOgDKljoAZJg6AAiaOgCimzoAPJ06ANaeOgB6oDoAFKI6AK6jOgBIpToA7KY6AIaoOgAgqjoAuqs6AF6tOgD4rjoAkrA6ACyyOgDQszoAarU6AAS3OgCeuDoAQro6ANy7OgB2vToAEL86AKrAOgBOwjoA6MM6AILFOgAcxzoAwMg6AFrKOgD0yzoAjs06ADLPOgDM0DoAZtI6AADUOgCk1ToAPtc6ANjYOgBy2joAFtw6ALDdOgBK3zoA5OA6AIjiOgAi5DoAvOU6AGDnOgD66DoAlOo6AC7sOgDS7ToAbO86AAbxOgCg8joARPQ6AN71OgB49zoAEvk6ALb6OgBQ/DoA6v06AIT/OgAoATsAwgI7AFwEOwAABjsAmgc7ADQJOwDOCjsAcgw7AAwOOwCmDzsAQBE7ANoSOwB+FDsAGBY7ALIXOwBMGTsA8Bo7AIocOwAkHjsAvh87AFghOwD8IjsAliQ7ADAmOwDKJzsAbik7AAgrOwCiLDsARi47AOAvOwB6MTsAFDM7ALg0OwBSNjsA7Dc7AIY5OwAqOzsAxDw7AF4+OwD4PzsAnEE7ADZDOwDQRDsAakY7AA5IOwCoSTsAQks7AOZMOwCATjsAGlA7ALRROwBYUzsA8lQ7AIxWOwAmWDsAylk7AGRbOwD+XDsAmF47ADxgOwDWYTsAcGM7AAplOwCuZjsASGg7AOJpOwB8azsAFm07ALpuOwBUcDsA7nE7AIhzOwAsdTsAxnY7AGB4OwD6eTsAnns7ADh9OwDSfjsAbIA7AAaCOwCqgzsARIU7AN6GOwCCiDsAHIo7ALaLOwBQjTsA9I47AI6QOwAokjsAwpM7AGaVOwAAlzsAmpg7ADSaOwDYmzsAcp07AAyfOwCmoDsASqI7AOSjOwB+pTsAIqc7ALyoOwBWqjsA8Ks7AJStOwAurzsAyLA7AGKyOwAGtDsAoLU7ADq3OwDUuDsAeLo7ABK8OwCsvTsAWr87AP7AOwCYwjsAPMQ7ANbFOwBwxzsACsk7AK7KOwBIzDsA4s07AHzPOwAg0TsAutI7AFTUOwDu1TsAktc7ACzZOwDG2jsAYNw7AATeOwCe3zsAOOE7ANLiOwB25DsAEOY7AKrnOwBE6TsA6Oo7AILsOwAc7jsAtu87AFrxOwD08jsAjvQ7ACj2OwDC9zsAZvk7AAD7OwCa/DsANP47ANj/OwByATwADAM8AKYEPABKBjwA5Ac8AH4JPAAYCzwAvAw8AFYOPADwDzwAihE8AC4TPADIFDwAYhY8APwXPACgGTwAOhs8ANQcPABuHjwAEiA8AKwhPABGIzwA6iQ8AIQmPAAeKDwAuCk8AFwrPAD2LDwAkC48ACowPADOMTwAaDM8AAI1PACcNjwAQDg8ANo5PAB0OzwADj08ALI+PABMQDwA5kE8AIpDPAAkRTwAvkY8AFhIPADySTwAlks8ADBNPADKTjwAZFA8AAhSPACiUzwAPFU8ANZWPAB6WDwAFFo8AK5bPABIXTwA7F48AIZgPAAgYjwAumM8AFRlPAD4ZjwAkmg8ACxqPADGazwAam08AARvPACecDwAOHI8ANxzPAB2dTwAEHc8ALR4PABOejwA6Hs8AIJ9PAAmfzwAwIA8AFqCPAD0gzwAmIU8ADKHPADMiDwAZoo8AAqMPACkjTwAPo88ANiQPAB8kjwAFpQ8ALCVPABKlzwA7pg8AIiaPAAinDwAxp08AGCfPAD6oDwAlKI8ADikPADSpTwAbKc8AAapPACqqjwARKw8AN6tPAB4rzwAHLE8ALayPABQtDwA6rU8AIS3PAAouTwAwro8AFy8PAD2vTwAmr88ADTBPADOwjwAaMQ8AAzGPACmxzwAQMk8ANrKPAB0zDwAGM48ALLPPABM0TwA8NI8AIrUPAAk1jwAvtc8AGLZPAD82jwAltw8ADDePADU3zwAbuE8AAjjPACi5DwARuY8AODnPAB66TwAFOs8ALjsPABS7jwA7O88AIbxPAAq8zwAxPQ8AF72PAAC+DwAnPk8ADb7PADQ/DwAdP48AA4APQCoAT0AQgM9AOYEPQCABj0AGgg9ALQJPQBOCz0A8gw9AIwOPQAmED0AwBE9AGQTPQD+FD0AmBY9ADwYPQDWGT0AcBs9AAodPQCuHj0ASCA9AOIhPQB8Iz0AICU9ALomPQBUKD0A7ik9AJIrPQAsLT0Axi49AGAwPQAEMj0AnjM9ADg1PQDSNj0Adjg9ABA6PQCqOz0ARD09AN4+PQCCQD0AHEI9ALZDPQBQRT0A9EY9AI5IPQAoSj0Awks9AGZNPQAATz0AmlA9ADRSPQDYUz0AclU9AAxXPQCmWD0ASlo9AORbPQB+XT0AGF89ALxgPQBWYj0A8GM9AJRlPQAuZz0AyGg9AGJqPQAGbD0AoG09ADpvPQDUcD0AeHI9ABJ0PQCsdT0ARnc9AOp4PQCEej0AHnw9ALh9PQBcfz0A9oA9AJCCPQAqhD0AzoU9AGiHPQACiT0AnIo9AECMPQDajT0AdI89AA6RPQCykj0ATJQ9AOaVPQCAlz0AJJk9AL6aPQBYnD0A8p09AIyfPQAwoT0AyqI9AGSkPQD+pT0Aoqc9ADypPQDWqj0AcKw9ABSuPQCurz0ASLE9AOyyPQCGtD0AILY9ALq3PQBeuT0A+Lo9AJK8PQAsvj0A0L89AGrBPQAEwz0AnsQ9AELGPQDcxz0Adsk9ABDLPQC0zD0ATs49AOjPPQCM0T0AJtM9AMDUPQBa1j0A/tc9AJjZPQAy2z0AzNw9AGbePQAK4D0ApOE9AD7jPQDY5D0AfOY9ABboPQCw6T0ASus9AO7sPQCI7j0AIvA9ALzxPQBW8z0A+vQ9AJT2PQAu+D0AyPk9AGz7PQAG/T0AoP49ADoAPgDeAT4AeAM+ABIFPgCsBj4AUAg+AOoJPgCECz4AKA0+AMIOPgBcED4A9hE+AJoTPgA0FT4AzhY+AGgYPgAMGj4Aphs+AEAdPgDaHj4AfiA+ABgiPgCyIz4AViU+APAmPgCKKD4AJCo+AMgrPgBiLT4A/C4+AJYwPgA6Mj4A1DM+AG41PgAINz4ArDg+AEY6PgDgOz4Aej0+ABQ/PgC4QD4AUkI+AOxDPgCGRT4AKkc+AMRIPgBeSj4A+Es+AJxNPgA2Tz4A0FA+AGpSPgAOVD4AqFU+AEJXPgDmWD4AgFo+ABpcPgC0XT4AWF8+APJgPgCMYj4AJmQ+AMBlPgBkZz4A/mg+AJhqPgAybD4A1m0+AHBvPgAKcT4ApHI+AEh0PgDidT4AfHc+ABZ5PgC6ej4AVHw+AO59PgCIfz4ALIE+AMaCPgBghD4A+oU+AJ6HPgA4iT4A0oo+AGyMPgAQjj4Aqo8+AESRPgDekj4AgpQ+AByWPgC2lz4AWpk+APSaPgCOnD4AKJ4+AMyfPgBmoT4AAKM+AJqkPgA+pj4A2Kc+AHKpPgAMqz4AsKw+AEquPgDkrz4AfrE+ACKzPgC8tD4AVrY+APC3PgCUuT4ALrs+AMi8PgBivj4ABsA+AKDBPgA6wz4A1MQ+AG7GPgASyD4ArMk+AEbLPgDgzD4AhM4+AB7QPgC40T4AUtM+APbUPgCQ1j4AKtg+AMTZPgBo2z4AAt0+AJzePgA24D4A2uE+AHTjPgAO5T4AsuY+AEzoPgDm6T4AgOs+ACTtPgC+7j4AWPA+APLxPgCW8z4AMPU+AMr2PgBk+D4ACPo+AKL7PgA8/T4A1v4+AHoAPwAUAj8ArgM/AFIFPwDsBj8Ahgg/ACAKPwDECz8AXg0/APgOPwCSED8ALBI/ANATPwBqFT8ABBc/AJ4YPwBCGj8A3Bs/AHYdPwAQHz8AtCA/AE4iPwDoIz8AgiU/ACYnPwDAKD8AWio/APQrPwCOLT8AMi8/AMwwPwBmMj8AADQ/AKQ1PwA+Nz8A2Dg/AHI6PwAWPD8AsD0/AEo/PwDuQD8AiEI/ACJEPwC8RT8AYEc/APpIPwCUSj8ALkw/ANJNPwBsTz8ABlE/AKBSPwBEVD8A3lU/AHhXPwASWT8Atlo/AFBcPwDqXT8AhF8/AChhPwDCYj8AXGQ/AABmPwCaZz8ANGk/AM5qPwBybD8ADG4/AKZvPwBAcT8A5HI/AH50PwAYdj8Asnc/AFZ5PwDwej8Ainw/ACR+PwC+fz8AYoE/APyCPwCWhD8AMIY/ANSHPwBuiT8ACIs/AKKMPwBGjj8A4I8/AHqRPwAUkz8AuJQ/AFKWPwDslz8Ahpk/ACqbPwDEnD8AXp4/AAKgPwCcoT8ANqM/ANCkPwB0pj8ADqg/AKipPwBCqz8A3Kw/AICuPwAasD8AtLE/AE6zPwDytD8AjLY/ACa4PwDAuT8AZLs/AP68PwCYvj8AMsA/ANbBPwBwwz8ACsU/AKTGPwBIyD8A4sk/AHzLPwAWzT8Aus4/AFTQPwDu0T8AiNM/ACzVPwDG1j8AYNg/APrZPwCe2z8AON0/ANLePwB24D8AEOI/AKrjPwBE5T8A6OY/AILoPwAc6j8Atus/AFrtPwD07j8AjvA/ACjyPwDM8z8AZvU/AAD3PwCa+D8APvo/ANj7PwBy/T8ADP8/ALAAQABKAkAA5ANAAH4FQAAiB0AAvAhAAFYKQADwC0AAlA1AAC4PQADIEEAAYhJAAAYUQACgFUAAOhdAANQYQABuGkAAEhxAAKwdQABGH0AA4CBAAIQiQAAeJEAAuCVAAFInQAD2KEAAkCpAACosQADELUAAaC9AAAIxQACcMkAANjRAANo1QAB0N0AADjlAALI6QABMPEAA5j1AAIA/QAAkQUAAvkJAAFhEQADyRUAAlkdAADBJQADKSkAAZExAAAhOQACiT0AAPFFAANZSQAB6VEAAFFZAAK5XQABIWUAA7FpAAIZcQAAgXkAAul9AAF5hQAD4YkAAkmRAACxmQADQZ0AAamlAAARrQACebEAAQm5AANxvQAB2cUAAEHNAAKp0QABOdkAA6HdAAIJ5QAAce0AAwHxAAFp+QAD0f0AAjoFAADKDQADMhEAAZoZAAAqIQACkiUAAPotAANiMQAB8jkAAFpBAALCRQABKk0AA7pRAAIiWQAAimEAAvJlAAGCbQAD6nEAAlJ5AAC6gQADSoUAAbKNAAAalQACgpkAARKhAAN6pQAB4q0AAHK1AALauQABQsEAA6rFAAI6zQAAotUAAwrZAAFy4QAAAukAAmrtAADS9QADOvkAAcsBAAAzCQACmw0AAQMVAANrGQAB+yEAAGMpAALLLQABMzUAA8M5AAIrQQAAk0kAAvtNAAGLVQAD81kAAlthAADDaQADK20AAbt1AAAjfQACi4EAARuJAAODjQAB65UAAFOdAALjoQABS6kAA7OtAAJDtQAAq70AAxPBAAF7yQAD480AAnPVAADb3QADQ+EAAavpAAA78QACo/UAAQv9AANwAQQCAAkEAGgRBALQFQQBOB0EA8ghBAIwKQQAmDEEAwA1BAGQPQQD+EEEAmBJBADIUQQDWFUEAcBdBAAoZQQCkGkEASBxBAOIdQQB8H0EAFiFBALoiQQBUJEEA7iVBAJInQQAsKUEAxipBAGAsQQAELkEAni9BADgxQQDSMkEAdjRBABA2QQCqN0EARDlBAOg6QQCCPEEAHD5BALY/QQBaQUEA9EJBAI5EQQAoRkEAzEdBAGZJQQAAS0EAmkxBAD5OQQDYT0EAclFBAAxTQQCmVEEASlZBAORXQQB+WUEAGFtBALxcQQBWXkEA8F9BAIphQQAuY0EAyGRBAGJmQQD8Z0EAoGlBADprQQDUbEEAbm5BABJwQQCscUEARnNBAOB0QQCEdkEAHnhBALh5QQBce0EA9nxBAJB+QQAqgEEAzoFBAGiDQQAChUEAnIZBAECIQQDaiUEAdItBAA6NQQCyjkEATJBBAOaRQQCAk0EAJJVBAL6WQQBYmEEA8plBAJabQQAwnUEAyp5BAGSgQQAIokEAoqNBADylQQDWpkEAeqhBABSqQQCuq0EASK1BAOKuQQCGsEEAILJBALqzQQBUtUEA+LZBAJK4QQAsukEAxrtBAGq9QQAEv0EAnsBBAELCQQDcw0EAdsVBABDHQQC0yEEATspBAOjLQQCCzUEAJs9BAMDQQQBa0kEA9NNBAJjVQQAy10EAzNhBAGbaQQAK3EEApN1BAD7fQQDY4EEAfOJBABbkQQCw5UEASudBAO7oQQCI6kEAIuxBAMbtQQBg70EA+vBBAJTyQQAu9EEA0vVBAGz3QQAG+UEAoPpBAET8QQDe/UEAeP9BABIBQgC2AkIAUARCAOoFQgCEB0IAKAlCAMIKQgBcDEIA9g1CAJAPQgA0EUIAzhJCAGgUQgACFkIAphdCAEAZQgDaGkIAfhxCABgeQgCyH0IATCFCAPAiQgCKJEIAJCZCAL4nQgBiKUIA/CpCAJYsQgAwLkIA1C9CAG4xQgAIM0IAojRCAEY2QgDgN0IAejlCABQ7QgC4PEIAUj5CAOw/QgCGQUIAKkNCAMREQgBeRkIA+EdCAJJJQgA2S0IA0ExCAGpOQgAOUEIAqFFCAEJTQgDcVEIAgFZCABpYQgC0WUIATltCAPJcQgCMXkIAJmBCAMBhQgBkY0IA/mRCAJhmQgAyaEIA1mlCAHBrQgAKbUIArm5CAEhwQgDicUIAfHNCACB1QgC6dkIAVHhCAO55QgCSe0IALH1CAMZ+QgBggEIABIJCAJ6DQgA4hUIA0oZCAHaIQgAQikIAqotCAESNQgDojkIAgpBCABySQgC2k0IAWpVCAPSWQgCOmEIAKJpCAMKbQgBmnUIAAJ9CAJqgQgA0okIA2KNCAHKlQgAMp0IApqhCAEqqQgDkq0IAfq1CABivQgC8sEIAVrJCAPCzQgCKtUIALrdCAMi4QgBiukIA/LtCAKC9QgA6v0IA1MBCAHjCQgASxEIArMVCAEbHQgDqyEIAhMpCAB7MQgC4zUIAXM9CAPbQQgCQ0kIAKtRCAM7VQgBo10IAAtlCAJzaQgBA3EIA2t1CAHTfQgAO4UIAsuJCAEzkQgDm5UIAgOdCACTpQgC+6kIAWOxCAPLtQgCW70IAMPFCAMryQgBk9EIA/vVCAKL3QgA8+UIA1vpCAHD8QgAU/kIArv9CAEgBQwDiAkMAhgRDACAGQwC6B0MAVAlDAPgKQwCSDEMALA5DANAPQwBqEUMABBNDAJ4UQwBCFkMA3BdDAHYZQwAQG0MAtBxDAE4eQwDoH0MAgiFDACYjQwDAJEMAWiZDAPQnQwCYKUMAMitDAMwsQwBwLkMACjBDAKQxQwA+M0MA2DRDAHw2QwAWOEMAsDlDAEo7QwDuPEMAiD5DACJAQwC8QUMAYENDAPpEQwCURkMALkhDAMhJQwBsS0MABk1DAKBOQwA6UEMA3lFDAHhTQwASVUMArFZDAFBYQwDqWUMAhFtDAChdQwDCXkMAXGBDAPZhQwCaY0MANGVDAM5mQwBoaEMADGpDAKZrQwBAbUMA2m5DAH5wQwAYckMAsnNDAEx1QwDwdkMAinhDACR6QwC+e0MAYn1DAPx+QwCWgEMAMIJDAMqDQwBuhUMACIdDAKKIQwBGikMA4ItDAHqNQwAUj0MAuJBDAFKSQwDsk0MAhpVDACqXQwDEmEMAXppDAPibQwCcnUMANp9DANCgQwBqokMADqRDAKilQwBCp0MA5qhDAICqQwAarEMAtK1DAFivQwDysEMAjLJDACa0QwDKtUMAZLdDAP64QwCYukMAPLxDANa9QwBwv0MACsFDAK7CQwBIxEMA4sVDAHzHQwAWyUMAuspDAFTMQwDuzUMAiM9DACzRQwDG0kMAYNRDAPrVQwCe10MAONlDANLaQwBs3EMAEN5DAKrfQwBE4UMA3uJDAILkQwAc5kMAtudDAFDpQwD06kMAjuxDACjuQwDC70MAZvFDAADzQwCa9EMANPZDANj3QwBy+UMADPtDALD8QwBK/kMA5P9DAH4BRAAiA0QAvAREAFYGRADwB0QAlAlEAC4LRADIDEQAYg5EAAYQRACgEUQAOhNEANQURAB4FkQAEhhEAKwZRABGG0QA6hxEAIQeRAAeIEQAuCFEAFwjRAD2JEQAkCZEACooRADOKUQAaCtEAAItRACcLkQANjBEANoxRAB0M0QADjVEAKg2RABMOEQA5jlEAIA7RAAaPUQAvj5EAFhARADyQUQAjENEADBFRADKRkQAZEhEAP5JRACiS0QAPE1EANZORABwUEQAFFJEAK5TRABIVUQA7FZEAIZYRAAgWkQAultEAF5dRAD4XkQAkmBEACxiRADQY0QAamVEAARnRACeaEQAQmpEANxrRAB2bUQAEG9EALRwRABOckQA6HNEAIJ1RAAmd0QAwHhEAFp6RAD+e0QAmH1EADJ/RADMgEQAcIJEAAqERACkhUQAPodEANiIRAB8ikQAFoxEALCNRABKj0QA7pBEAIiSRAAilEQAvJVEAGCXRAD6mEQAlJpEAC6cRADSnUQAbJ9EAAahRACgokQARKREAN6lRAB4p0QAEqlEAKyqRABQrEQA6q1EAISvRAAesUQAwrJEAFy0RAD2tUQAmrdEADS5RADOukQAaLxEAAy+RACmv0QAQMFEANrCRAB+xEQAGMZEALLHRABMyUQA8MpEAIrMRAAkzkQAvs9EAGLRRAD80kQAltREADDWRADK10QAbtlEAAjbRACi3EQARt5EAODfRAB64UQAFONEALjkRABS5kQA7OdEAIbpRAAq60QAxOxEAF7uRAD470QAnPFEADbzRADQ9EQAavZEAA74RACo+UQAQvtEAOb8RACA/kQAGgBFALQBRQBYA0UA8gRFAIwGRQAmCEUAyglFAGQLRQD+DEUAmA5FADwQRQDWEUUAcBNFAAoVRQCkFkUASBhFAOIZRQB8G0UAFh1FALoeRQBUIEUA7iFFAIgjRQAsJUUAxiZFAGAoRQD6KUUAnitFADgtRQDSLkUAbDBFABAyRQCqM0UARDVFAN42RQCCOEUAHDpFALY7RQBQPUUA9D5FAI5ARQAoQkUAwkNFAGZFRQAAR0UAmkhFAD5KRQDYS0UAck1FAAxPRQCwUEUASlJFAORTRQB+VUUAIldFALxYRQBWWkUA8FtFAJRdRQAuX0UAyGBFAGJiRQAGZEUAoGVFADpnRQDUaEUAeGpFABJsRQCsbUUARm9FAOpwRQCEckUAHnRFALh1RQBSd0UA9nhFAJB6RQAqfEUAxH1FAGh/RQACgUUAnIJFADaERQDahUUAdIdFAA6JRQCoikUATIxFAOaNRQCAj0UAGpFFAL6SRQBYlEUA8pVFAIyXRQAwmUUAyppFAGScRQAInkUAop9FADyhRQDWokUAeqRFABSmRQCup0UASKlFAOyqRQCGrEUAIK5FALqvRQBesUUA+LJFAJK0RQAstkUA0LdFAGq5RQAEu0UAnrxFAEK+RQDcv0UAdsFFABrDRQC0xEUATsZFAOjHRQCCyUUAJstFAMDMRQBazkUA9M9FAJjRRQAy00UAzNRFAGbWRQAK2EUApNlFAD7bRQDY3EUAct5FABbgRQCw4UUASuNFAOTkRQCI5kUAIuhFALzpRQBW60UA+uxFAJTuRQAu8EUA0vFFAGzzRQAG9UUAoPZFAET4RQDe+UUAePtFABL9RQC2/kUAUABGAOoBRgCEA0YAKAVGAMIGRgBcCEYA9glGAJoLRgA0DUYAzg5GAGgQRgAMEkYAphNGAEAVRgDaFkYAdBhGABgaRgCyG0YATB1GAPAeRgCKIEYAJCJGAL4jRgBiJUYA/CZGAJYoRgAwKkYA1CtGAG4tRgAIL0YAojBGAEYyRgDgM0YAejVGABQ3RgC4OEYAUjpGAOw7RgCQPUYAKj9GAMRARgBeQkYAAkRGAJxFRgA2R0YA0EhGAHRKRgAOTEYAqE1GAEJPRgDcUEYAgFJGABpURgC0VUYATldGAPJYRgCMWkYAJlxGAMBdRgBkX0YA/mBGAJhiRgAyZEYA1mVGAHBnRgAKaUYApGpGAEhsRgDibUYAfG9GABZxRgC6ckYAVHRGAO51RgCId0YALHlGAMZ6RgBgfEYA+n1GAJ5/RgA4gUYA0oJGAGyERgAQhkYAqodGAESJRgDeikYAgoxGAByORgC2j0YAUJFGAPSSRgCOlEYAKJZGAMyXRgBmmUYAAJtGAJqcRgA+nkYA2J9GAHKhRgAMo0YAsKRGAEqmRgDkp0YAfqlGACKrRgC8rEYAVq5GAPCvRgCUsUYALrNGAMi0RgBitkYABrhGAKC5RgA6u0YA1LxGAHi+RgASwEYArMFGAEbDRgDgxEYAhMZGAB7IRgC4yUYAUstGAPbMRgCQzkYAKtBGAMTRRgBo00YAAtVGAJzWRgA22EYA2tlGAHTbRgAO3UYAqN5GAEzgRgDm4UYAgONGACTlRgC+5kYAWOhGAPLpRgCW60YAMO1GAMruRgBk8EYACPJGAKLzRgA89UYA1vZGAHr4RgAU+kYArvtGAEj9RgDs/kYAhgBHACACRwDEA0cAXgVHAPgGRwCSCEcALApHANALRwBqDUcABA9HAJ4QRwBCEkcA3BNHAHYVRwAQF0cAqhhHAE4aRwDoG0cAgh1HABwfRwDAIEcAWiJHAPQjRwCOJUcAMidHAMwoRwBmKkcAACxHAKQtRwA+L0cA2DBHAHwyRwAWNEcAsDVHAEo3RwDuOEcAiDpHACI8RwC8PUcAYD9HAPpARwCUQkcALkRHANJFRwBsR0cABklHAKBKRwBETEcA3k1HAHhPRwAcUUcAtlJHAFBURwDqVUcAhFdHADJZRwDMWkcAcFxHAApeRwCkX0cAPmFHANhiRwB8ZEcAFmZHALBnRwBKaUcA7mpHAIhsRwAibkcAvG9HAGBxRwD6ckcAlHRHADh2RwDSd0cAbHlHAAZ7RwCqfEcARH5HAN5/RwB4gUcAHINHALaERwBQhkcA6odHAISJRwAoi0cAwoxHAFyORwD2j0cAmpFHADSTRwDOlEcAaJZHAAKYRwCmmUcAQJtHANqcRwB+nkcAGKBHALKhRwBMo0cA8KRHAIqmRwAkqEcAvqlHAGKrRwD8rEcAlq5HADCwRwDUsUcAbrNHAAi1RwCitkcARrhHAOC5RwB6u0cAFL1HALi+RwBSwEcA7MFHAJDDRwAqxUcAxMZHAF7IRwACykcAnMtHADbNRwDQzkcAdNBHAA7SRwCo00cAQtVHAObWRwCA2EcAGtpHALTbRwBY3UcA8t5HAIzgRwAm4kcAyuNHAGTlRwD+5kcAmOhHADLqRwDW60cAcO1HAArvRwCk8EcASPJHAOLzRwB89UcAFvdHALr4RwBU+kcA7vtHAIj9RwAs/0cAxgBIAGACSAD6A0gAngVIADgHSADSCEgAbApIABAMSACqDUgARA9IAN4QSACCEkgAHBRIALYVSABQF0gA9BhIAI4aSAAoHEgAzB1IAGYfSAAAIUgAmiJIAD4kSADYJUgAcidIAAwpSACwKkgASixIAOQtSAB+L0gAIjFIALwySABWNEgA8DVIAJQ3SAAuOUgAyDpIAGI8SAAGPkgAoD9IADpBSADUQkgAeERIABJGSACsR0gARklIAOBKSACETEgAHk5IALhPSABSUUgA9lJIAJBUSAAqVkgAxFdIAGhZSAACW0gAnFxIADZeSADaX0gAdGFIAA5jSACoZEgATGZIAOZnSACAaUgAGmtIAL5sSABYbkgA8m9IAJZxSAAwc0gAynRIAGR2SAAIeEgAonlIADx7SADWfEgAen5IABSASACugUgASINIAOyESACGhkgAIIhIAMSJSABei0gA+IxIAJKOSAAskEgA0JFIAGqTSAAElUgAnpZIAEKYSADcmUgAdptIABCdSAC0nkgATqBIAOihSACCo0gAMKVIAMqmSABkqEgA/qlIAKKrSAA8rUgA1q5IAHCwSAAUskgArrNIAEi1SADstkgAhrhIACC6SAC6u0gAXr1IAPi+SACSwEgALMJIANDDSABqxUgABMdIAJ7ISABCykgA3MtIAHbNSAAaz0gAtNBIAE7SSADo00gAjNVIACbXSADA2EgAWtpIAP7bSACY3UgAMt9IAMzgSABm4kgACuRIAKTlSAA+50gA2OhIAHzqSAAW7EgAsO1IAErvSADu8EgAiPJIACL0SAC89UgAVvdIAPr4SACU+kgALvxIANL9SABs/0gABgFJAKACSQBEBEkA3gVJAHgHSQASCUkAtgpJAFAMSQDqDUkAhA9JACgRSQDCEkkAXBRJAPYVSQCaF0kANBlJAM4aSQByHEkADB5JAKYfSQBAIUkA5CJJAH4kSQAYJkkAsidJAFYpSQDwKkkAiixJACQuSQDIL0kAYjFJAPwySQCWNEkAOjZJANQ3SQBuOUkACDtJAKI8SQBGPkkA4D9JAHpBSQAUQ0kAuERJAFJGSQDsR0kAhklJACpLSQDETEkAXk5JAPhPSQCcUUkANlNJANBUSQBqVkkADlhJAKhZSQBCW0kA5lxJAIBeSQAaYEkAtGFJAFhjSQDyZEkAjGZJACZoSQDKaUkAZGtJAP5sSQCYbkkAPHBJANZxSQBwc0kACnVJAK52SQBIeEkA4nlJAHx7SQAgfUkAun5JAFSASQDugUkAkoNJACyFSQDGhkkAYIhJAASKSQCei0kAOI1JANKOSQBskEkAEJJJAKqTSQBElUkA3pZJAIKYSQAcmkkAtptJAFCdSQD0nkkAjqBJACiiSQDCo0kAZqVJAACnSQCaqEkANKpJANirSQByrUkADK9JAKawSQBKskkA5LNJAH61SQAit0kAvLhJAFa6SQDwu0kAlL1JAC6/SQDIwEkAYsJJAAbESQCgxUkAOsdJANTISQB4ykkAEsxJAKzNSQBGz0kA6tBJAITSSQAe1EkAwtVJAFzXSQD22EkAkNpJADTcSQDO3UkAaN9JAALhSQCc4kkAQORJANrlSQB050kADulJALLqSQBM7EkA5u1JAIDvSQAk8UkAvvJJAFj0SQDy9UkAlvdJADD5SQDK+kkAZPxJAAj+SQCi/0kAPAFKANYCSgB6BEoAFAZKAK4HSgBSCUoA7ApKAIYMSgAgDkoAxA9KAF4RSgD4EkoAkhRKADYWSgDQF0oAahlKAAQbSgCoHEoAQh5KANwfSgB2IUoAECNKALQkSgBOJkoA6CdKAIIpSgAmK0oAwCxKAFouSgD0L0oAmDFKADIzSgDMNEoAZjZKAAo4SgCkOUoAPjtKANg8SgByPkoAFkBKALBBSgBKQ0oA5ERKAIhGSgAiSEoAvElKAGBLSgD6TEoAlE5KAC5QSgDSUUoAbFNKAAZVSgCgVkoARFhKAN5ZSgB4W0oAEl1KALZeSgBQYEoA6mFKAIRjSgAoZUoAwmZKAFxoSgAAakoAmmtKADRtSgDObkoAcnBKAAxySgCmc0oAQHVKAOR2SgB+eEoAGHpKALJ7SgBWfUoA8H5KAIqASgAkgkoAyINKAGKFSgD8hkoAlohKADCKSgDUi0oAbo1KAAiPSgCikEoARpJKAOCTSgB6lUoAFJdKALiYSgBSmkoA7JtKAIadSgAqn0oAxKBKAF6iSgD4o0oAnKVKADanSgDQqEoAaqpKAA6sSgCorUoAQq9KANywSgCAskoAGrRKALS1SgBYt0oA8rhKAIy6SgAmvEoAyr1KAGS/SgD+wEoAmMJKADzESgDWxUoAcMdKAArJSgCuykoASMxKAOLNSgB8z0oAINFKALrSSgBU1EoA7tVKAJLXSgAs2UoAxtpKAGDcSgAE3koAnt9KADjhSgDS4koAduRKABDmSgCq50oAROlKAN7qSgCC7EoAHO5KALbvSgBQ8UoA9PJKAI70SgAo9koAwvdKAGb5SgAA+0oAmvxKADT+SgDY/0oAcgFLAAwDSwCmBEsASgZLAOQHSwB+CUsAGAtLALwMSwBWDksA8A9LAJQRSwAuE0sAyBRLAGIWSwAGGEsAoBlLADobSwDUHEsAeB5LABIgSwCsIUsARiNLAOokSwCEJksAHihLAMIpSwBcK0sA9ixLAJAuSwAqMEsAzjFLAGgzSwACNUsAnDZLAEA4SwDaOUsAdDtLAA49SwCyPksATEBLAOZBSwCAQ0sAJEVLAL5GSwBYSEsA8klLAIxLSwAwTUsAyk5LAGRQSwD+UUsAolNLADxVSwDWVksAcFhLABRaSwCuW0sASF1LAOJeSwCGYEsAIGJLALpjSwBeZUsA+GZLAJJoSwAsaksAxmtLAGptSwAEb0sAnnBLADhySwDcc0sAdnVLABB3SwC0eEsATnpLAOh7SwCCfUsAHH9LAMCASwBagksA9INLAJiFSwAyh0sAzIhLAGaKSwAKjEsApI1LAD6PSwDYkEsAfJJLABaUSwCwlUsASpdLAO6YSwCImksAIpxLALydSwBgn0sA+qBLAJ6iSwBCpEsA3KVLAICnSwAQqUsAtKpLAE6sSwDorUsAgq9LACaxSwDAsksAWrRLAPS1SwCYt0sAMrlLAMy6SwBmvEsACr5LAK6/SwBSwUsA7MJLAIbESwAgxksAxMdLAF7JSwD4yksAksxLADbOSwDQz0sAatFLAATTSwCo1EsAQtZLANzXSwCK2UsAJNtLAL7cSwBY3ksA/N9LAJbhSwAw40sAyuRLAG7mSwAI6EsAoulLADzrSwDW7EsAeu5LABTwSwCu8UsAUvNLAOz0SwCQ9ksANPhLAM75SwBo+0sAAv1LAJz+SwBAAEwA2gFMAHQDTAAOBUwAvAZMAFYITADwCUwAlAtMAC4NTADIDkwAbBBMAAYSTACgE0wAOhVMANQWTAB4GEwAEhpMAKwbTABQHUwA6h5MAIQgTAAeIkwAwiNMAFwlTAD2JkwAkChMADQqTADOK0wAaC1MAAIvTACmMEwAQDJMANozTAB0NUwADjdMALI4TABMOkwA5jtMAIA9TAA4P0wA3EBMAHZCTAAQREwAqkVMAE5HTADoSEwAgkpMABxMTADATUwAWk9MAPRQTACOUkwAMlRMAMxVTABmV0wAAFlMAKRaTABSXEwA9l1MAJBfTAAqYUwAxGJMAF5kTAACZkwAnGdMADZpTADaakwAdGxMAA5uTACob0wAQnFMAOZyTACAdEwAGnZMALR3TABYeUwA8npMAIx8TAAwfkwAyn9MAGSBTAD+gkwAooRMADyGTADgh0wAcIlMABSLTACujEwASI5MAOKPTACGkUwAIJNMALqUTABelkwA+JdMAJKZTAAsm0wA0JxMAGqeTAAEoEwAnqFMAEKjTADcpEwAdqZMABCoTACqqUwATqtMAOisTACCrkwAHLBMAMCxTABks0wA/rRMAKK2TAA8uEwA1rlMAHC7TAAUvUwArr5MAEjATADiwUwAfMNMACDFTAC6xkwAVMhMAPjJTACSy0wALM1MANrOTAB00EwADtJMAKjTTABM1UwA5tZMAIDYTAAa2kwAvttMAFjdTADy3kwAjOBMADDiTADK40wAZOVMAP7mTACi6EwAPOpMANbrTABw7UwAFO9MAK7wTABI8kwA4vNMAIb1TAAg90wAuvhMAFT6TAD4+0wAkv1MACz/TADGAE0AagJNAAQETQCeBU0AOAdNANwITQB2Ck0AEAxNAKoNTQBOD00A6BBNAIISTQAcFE0AwBVNAFoXTQD0GE0AmBpNADIcTQDMHU0AZh9NABQhTQCuIk0ASCRNAOwlTQCGJ00AIClNALoqTQBeLE0A+C1NAJIvTQA2MU0A2jJNAH40TQAONk0AqDdNAEw5TQDmOk0AgDxNABo+TQC+P00AWEFNAPJCTQCMRE0AMEZNAMpHTQBkSU0A/kpNAKJMTQA8Tk0A1k9NAHpRTQAUU00ArlRNAEhWTQDiV00AhllNACBbTQC6XE0AVF5NAPhfTQCSYU0ALGNNAMZkTQBqZk0ABGhNAJ5pTQA4a00A3GxNAHZuTQAQcE0AqnFNAE5zTQDodE0AgnZNABx4TQDAeU0AWntNAPR8TQCOfk0AMoBNAMyBTQBmg00AAIVNAKSGTQA+iE0A2IlNAHyLTQAWjU0AsI5NAEqQTQDukU0AiJNNACKVTQC8lk0AYJhNAPqZTQCUm00ALp1NANKeTQBsoE0AEKJNALSjTQBOpU0A6KZNAIKoTQAmqk0AwKtNAFqtTQAIr00AorBNADyyTQDWs00AerVNABS3TQCuuE0ASLpNAOy7TQCGvU0AIL9NALrATQBewk0A+MNNAJLFTQAsx00A0MhNAGrKTQAEzE0Ans1NAELPTQDc0E0AdtJNABDUTQC01U0ATtdNAOjYTQCC2k0AJtxNAMDdTQBa300A9OBNAJjiTQAy5E0AzOVNAGbnTQAK6U0ApOpNAD7sTQDY7U0AfO9NABbxTQCw8k0ASvRNAO71TQCI900AIvlNALz6TQBW/E0A+v1NAJT/TQAuAU4AyAJOAGwETgAGBk4AoAdOADoJTgDeCk4AeAxOABIOTgC2D04AUBFOAOoSTgCEFE4AKBZOAMIXTgBcGU4A9hpOAJocTgA0Hk4Azh9OAGghTgAMI04ApiROAEAmTgDkJ04AfilOABgrTgCyLE4AVi5OAPAvTgCKMU4AJDNOAL40TgBiNk4A/DdOAJY5TgAwO04A1DxOAG4+TgAIQE4AokFOAEZDTgDgRE4AekZOABRITgCuSU4AUktOAOxMTgCGTk4AIFBOAMRRTgBeU04A+FROAJxWTgA2WE4A0FlOAGpbTgAOXU4AqF5OAEJgTgDcYU4AgGNOABplTgC0Zk4ATmhOAPJpTgCMa04AJm1OAMpuTgBkcE4A/nFOAJhzTgA8dU4A1nZOAHB4TgAKek4ArntOAEh9TgDifk4AfIBOACCCTgC6g04AVIVOAO6GTgCIiE4ALIpOAMaLTgBgjU4A+o5OAJ6QTgA4kk4A0pNOAGyVTgAQl04AqphOAESaTgDem04Agp1OAByfTgC2oE4AUKJOAPSjTgCOpU4AKKdOAMKoTgBmqk4AAKxOAJqtTgA0r04A2LBOAHKyTgAMtE4AprVOAEq3TgAA</prop>
				<prop name="Temps">REFSWgAAWSECAIBZHP/sUbgehWs5QP+kcD0K1+M5QL0z/vFzO0BmBgI9/0AK16NwPco//0CPwvUoXM9A/0B7FK5H4bpBt0Dheh8AoUINA4p7Q0AgAHoUbkQ1A+9ORUBIJgEnRkDe7vJLR0BS8PDrUftIQFkAuB5FSUDbzcxnACxKFQMPS7YVA+9LNQPOTGUDrO1NTQPLTk0Dq09Am5qZnwBJUB0EpAQqd1FAXBYBnFFA6fJbEFIlA4FSbQRTxQR3U0DDGACP8lP189tjVF0D1VQFA0ZV3UAfAXq0VfXzI1brQB9eAa4MFB5XQL748KNwjVdAVwL4bVf982NYHRPNWAUDeyZZJQNBWUAptgFvGFlAcR4R4Fj981ujWFUTYFidAxlcFN3jHBTNV0APAQrHEVdFA4sYngLJnBeOA5wfaJ4Vjh2OFfbgAMLF5BdC/vLD9B8GLxAjJgLBJC9CFgK/PC9OL1gjHhK9bC8Afi+QKx4DnC+mLZ4vsC/qLxD8Lw4/uCtOErgkPy4/UD8ASj98P44/oD+yP8Q/1j9YPwDiPwxPHk8wT0JPVE9mT2gzAoYSt3RPlk+oT3pPvE/eTwDwTwJfFF8mXzhfSl/ET1ZfAIBfkl9kX55fsF/CX+xf/l8A0F8KbxxvHm9Yb2pvRG92bwCgb7JvjG/Wb+hv+m/EbwZ/ABh/Kn9Ufz5/eH+Kf2x/bn8AwH+yf+R/3n8IjxqP/H8+jwBQj2KPdI82j5iPqo+Ej7aPAMiP6o/0j9aPKJ8Kn0SfNp8AcJ+Cn5Sfpp+4n8qfXJ9enwAAr/KfJK82rxivQq9sr0avAFivoq+0r8av2K/qr5Svlq8A+K8KvyS/Vr9ov0K/jL92vwCIs4a/gL+iv+y/1r8Az/K/ADTPHs9Yz2rPRM9Oz6DPss8AxM/Wz+jP+s+UzwbfGN8q3wBE32bfeN+K30zfVt/A36LfANzf1t/43xrvrN8e71DvKu8AZO9u74Dvqu+8787vkO/a7wDk7/7vKP86/wz/Rv9w/1L/AIT/pv+4/4r/zP/W/+j/Eg8AJA82D0gPWg9sD34P+P+aDwCkD4YP2A/qD8QPDh8gHzIfAEQfVh8AH2IfjB+eH7Afah8AxB/mH/gfCi8cLy4vQC9SLwBkL3YviC+aL6wvvi/QL9IfAOQv9i8IPyo/PD8eP2A/Mu8AbD+WP3A/gj/MP04/2D8CTwAUTyZPOE9KT+w/Vk+gD2pPAKRPtk+QT8JP7E/OT/hPIl8ANF/+TxBfUl9sX45foF+yXwDEX9ZfuD+CXwxvdl8Yb0JvACxvZm94b4pv9F+Ob5hvik8AxG/eb/hv2m8Mfz5/KH9KfwB0f15/mH+Cf6x/zn+4f+p/AASP/n8QjyKPTI82j1iPgo8AbI+Wj4iPyo/cj+6PsI/6jwAknw6fOJ8qn2yfVp+Qn6KfAHyfrp/Yn+qf/J++nwivMq8ARK9Wr2iveq8Ur4avkK+irwC8r86v+K8Kvxy/1q+obzK/AGS/dr84v1K/rL+ev9C/ur8A7L/evxjPKs88z07PYM9yzwBEv3bPAM+iz7TP3s/Qz+rPAPzPJt8430rfXN9u34jPIt8ApN+238jfgt/c3/7fEO8i7wA070bvWO9q7+Tfdu+g77LvAIzv1u/o7/rvDP/G7xj/Qv8AVP9m/3j/iv+c/67/wP8i/wDU//b/2P/q/ywPHg9QD2IPAHQPhg+YD6oPvA8+D8gP0g8A9A8WHygfOh9MH14fcB+CHwCUH6YfuB/KHwQf7h/YH+ofACQvNi8QL0IvbC9+L5Avoi8AtC/GL9gv6i/8Lw4/ID8yPwBEP1Y/aD96P4w/Vi+wP8I/ANQ/5j/4PwpPHE+WP6g/Ok8AVE92T4hPmk9kT75P0E/iTwD0TwZfGF8qX6xPNl9gX3JfAExfll+oX7pfzF/eX4Bfkl8AFG8mbzhvAm9cb25vgG+SbwCkb05vsG+6b9xv/m8QfyJ/ADR/5m9Af2p/VH+Of6B/sn8AxH/Wf+h/+n+Ef4Z/MI8ijwBUj2aPeI+Kj5yPTo/Aj9KPAOSP9o8InxqfLJ8+n1CfYp8ArI9un5ifqp+8n3afGI+KnwAErxavKK86r0yvXq9wr9qfAISvpq+4r8qv3K+Gr5ivEr8A/K8mv5DfIr9Ev1a/kL+ivwCEv8a/2L+6v/y/Ds8gzzLPAOy/Ps9oz3rPjM9Oz5jPws8A1M/mz/jPCt8c357PsM9S3wBk30bfiN+a36zfvt/Q3+LfAPTfBu8Y7yrvPO9O72Dvcu8AhO+W76jvuu/M797vcN/qnwD07yb/OP8S/1z/dr9Y/5L/wKT/tv/I/9r/dP/u9YXrv1G4HrVXQPDwKN9cj1dAMx4BU1fbQKSA8NcTFATPVv9AexSuR+GKVu9ASOF6NwBWQGa+RgEGVkC4Hg4BVXtACn7xelVAAF4BW0BVTQMIVS0EVH3z25dUXQNgVHXzKFROJQPjU0A4AEAAUz0De3dTXQRTQJqZrwDvCVNAUk4B0VJA3ewQAIWbUiUDY1LrQB8OAlJ18+hRQF1xKACjsFFVBFElA3dDUUDfAXANUUUD29ZQFQOfUDUDWlC2HQMjUK0D2U9182jbT0CHAvxO3QOQTm1APwIhTq0DuU2tA2s5TbUETD0DZ0xFBG1MzQOeS/UDPUs1A9vaSnXziEq1A3FK1hUDr0rNBEutA5lL3i0THExAwxgBYkyWXQOATCUDg7wXfvJ3hUwVA29cF7YVthXOAl6A7B+2FV4VHi8wL2IRvgJrAEwvViXeFW4tZi+QL+IRHgJRc6wvtiWHAnxsFN5kFNumTS0TnE49A6dPvrUTUlBAzcz/IVB2tQNBUbUEUUD2GQBXwkVSRRRSPRRTLROtPJwEJ1PdAwCkBNCW1ASIUt0DUMwHrgL5lVENA+X0BN10NxYC34VRHQPjbDfWBdYFNgLqZVEtE+y0P5YC7lFdA5Hw1D/eNbYS8vQ3tgLxDPQ3NwF69BRHDk8YS0YCQfZERz5PYE9KQT4C93xPAI5NZjWmT7hPajGeT+BPajFqvgL75AQKHDRpUg0D29VS/SNMUxUzxVMa7QRUFQO/VC00ZARTALY/AlFWdfPIVs0DPqwMB37yJ1h1BFgtFFg29QMtWbUDEVnVJIRUW51YVQNaWD0TEaRUWdp8904CqFcVM6XEVxaHAqxXlQRX3QTsVx4CAbP8Xw5vGGMOBQ4FJm9IbwBqVovwTm9Yb4L5lm+ob7pvbPT3NgKaV7UDYVe1E7UiFATfNASaVsVjV6xEBz4Cx1W9A4tcBFC2ZAQYVf0j3FTNVFSizQNuhAf2Myw0vCxUg6lTHVZGAhakBODUBKhMxAeWAi5SRUaWAr6UREuHUU1UUS109DTiBBdqXhNQXQMwBDTxT8UUrU/FYxdP/SOsPBRBbU71A71NTQNYTR0Ds/NMhRQkhChMPRPBtUvFBEs9EwFLFTOVzIwXtgKRShVEZIR0SwoFREu1E0JcF84ljo3WHQBWJTYvyI/aj1wvhi8QnyKfgDSfpi9Yn2qffJ/WFTYCutVMjRRNtRRODQNlT6DdA+Nw/nMENxZCtOQEKklSnVTklA0sN76TUxUDxQ8sVNPkl459FkIEUoitNnY1vgLbhD9uNcZi5wCkP74/0DOOr9A/8j8ET76tAC5P+K9aTxy/Lr94T5pPvHSpCFQ3PgK3HFQsnATHtVMNA0VUdMJUlQM+1VVddFUlAzM0BKpW2t0DIOxcIFi1E5JYamU0WIW0WTUDGllNAyXofFSspFceAhO0V+71AlYCqsxfLsXmX/hfas98zwA+b6DPss/Ez15viG/6zwzfiB7fyGsmAqPkb/Zl/iKcWjQEWjwEF1YdFFWdVLVVtQNRVAQaVdUkVNrtJFQ9E3FUTQM4VFa1AwFUvQPLJFSFlASjTlMtdHx3LsNStRNyUVItNCynXgLA7ESJtHe0ltPsBOMMFKpQFTN1Wtx0QDzk9U+tdE/1tGT8d5azTtUkTBR5Td0DzRCE5JBMhbSU5MxLVt0DcEsFpEuFxErNJKyEF94C8Er9I2ys5O8CrORPpIfGFcYfqI+6j+QfAO6PUP9i/wSfhv+Y/0qftP+Azv/g/5KZnlOknyYVHkI0rVDNA65QFUMkvHSYxnykDFIFFOyfzgIuUwDtlk6jhHeu0ySvdqVOpXY9AI4/cKt2r4ivqq8MH9av4K8AAr9UHwa/OL9Cv5wfrh/YS2AGVVY1HjVmBR4yqVNtVJA8dwYzrLcWMjW8v9bClbVXDXRYLeNzWNXD9VakVCpZdXRZNTPnpFQLqljVdFjVtr4DJM/OXwDgX2LPzC+Oz9DPOm/sz+7PAMhrLj9IPzo/fD+OJc5tniWs9tNU1DJXrVPxXFSeamTUXHzUGWTU3FXNdK1VFcNjVeWzKSR08MVUlSRU5fQ8VTx0BVSqhVPN/BSXZAReJFQlNVPNo+H81KxSPeSUdJU+FFQF7BTOPAdO01GWneMcUR0j5SwHdtJ3mETnBlPUdKdPXVQkBLS1Th1UTg1z5k2tU4FNTe0DHE2FNOz0UwwEVHuAfuNL9XRLFSRKBfS21OSMSm3T2kqlU0oBS53m5u8A865zBPeehb79AB7/mF+qX3T/dv+o//JfBG+A5v8obzpvTG/+/V4D5EQhBU510yckDzYPSAPmQ4QEhfF8tDf8n+bf+NNu0jqGlHQOUs2mpg1OpbZy4QBcr26v6A+arxQfdnXOrzgfAHIRPh9wH4of5H/2f5gfGo/ExBcWwgP81+YdzlKrU2KNIyik10ZD9DSjVc1TjRtk1KxWVdY2JY4iCNVYXSN2fCTgrIQmWaKFUx/8t24l5hJp3LQiCkwk5VzUv6wnNs9Iy07PAMAvQp9Un+Yv+C+Kn2Q/Xj8AsJ/Cn+Sf9p+IM649jmPEN1SOhW7SanzUKWzU2uw/UIZjBEeGM6S0fnSkR7zfRhbCk1PVNERHbgLtXETFtQzkgPzfLkM0dJdRqo3jYMQUJyR08TTkulA856aztE/2Y0+N49DcRAtmTm0D/eRH3tP0TwZVWtbSjqTkMEuNc9EkV9jG5Ya1HuJBS40jyEsAHSQUZ15d/uV2VWZlfl+QXwC6XxzP1l8Ib1LPZM8Wb4jPQML/rM+2xXZVbmVG402dk2slTi3DK1TkF1At4yuTUM0TCSTkmmx0A3BqPoKDbET15GQ6U8VmhJbTXATsVEdGI8ynRuIQAPTUo3AmdRZ/KH86f0x/Vn0AdnVufyAf+t/Efx7vyH8Cj0BU7w6PeO/CHzyPDgKhbEQtFWwEjVP1YyoMR/411l4iplVtAx2UhJJWivXDB5QkeqQkq4CmInhshCUU9ChZ/cMjWc0UbVitQ8BYdUN+WP0UCkz058Q0wfyPni+wLzKZADafsP/C/wQ/lp/4/6KfHA9ALg9AD1IPZA+G9e6igCSnSu6i8Mw0rjyvrtNVjYSFVe2jcPw/dq+Io9ZjVBaNI9hTvTOipK+2pfbCqbe0Z+YSSbRkEUyE2Vjkr/4zpOTzUBUkUA0DC4VQLUNNJLT7wL5NNrW2PlJqTqWzAU7NE5klTR0kTYW0ZGRXBFeGQhORS41kFFTXLFcmVR5VBKa1DgLFtL/Gv9izblXmvwD4vxLPfC+OL0DPsi/EL7bPQOgvos8MP2ZlJj2Ws0zto2sQTWWETl0jL0/dNAFQnaQE10bzBOd2IyTffvKRODzXtqWWIrsc15YiSwBk3x7zfNd+1Y7V3jWe37DTAK7fWH/i3+zfBuWOfS7viE8AOu+sT75PcO/iT/RPPo3ewtWgHNQTxOwK3OSJVJbFQwZVpUOkhIfuopBVVj2EV62EV5Uj64T0y1xYpUPEJPeOoiFZts2T91hdc75YjYN8tVi9FFj9w/NX9cPHAGT/FqUWlYb/oP/K/xxvLm8A6P9Sb2RvDg9oD5pvrG++byjQa/ZV5oKCJKREPGRrUAruosCMhGysD74NNtPUBA0ATFTEVP0UbITzDwUWFKYTBBQyRNT8JB82HZYiU9tRFaR81G3MRDZkF2gGtXYfiBjHLLRaT10j2e+kF+aCAk6dA55NikUTObwU1RQ3RjNcJK9VS500S50D3py0kQQkq3xKRWRKnQMeVISeBUstQxycJy4tzrVGJd61AFYvmC9qKc6PoC/KLxyfLp9ACD9Sn2Sfdp8gPzo/TTVEKU0FhtYTT70TlWw/pkUkhjVGE1J9tETUPKQ/thIBubw/VlOMdAtV4zCude49AJbfqN8qTzxPpq9YT8qvnE8A7q+gT8pPJL/OT/hPku981EH9jKQbXy1fP1QO81U9JGBUX/7lFvN0X04yyFhdI5MfWfW2ZhNYHaQU/DMC9LTvxFf+VX71fv/4XwpvAERvhs+Yz6rP1G++z+DP8s8IBN92BU4yuBTfJt1WyosFtPtoFoLCnAR+VvWDK2oMdOzEBLBEdHRVTTOpODx3NrLGXHSP3ORJNVSNtFS9A9xTTVQEpK1sFBQ1U/2TAJw0yEQkr77jUuU2tnXGA1GVNLVRtbMDnKS+UEXDiLVQpXNR1HQaUJUzyq1PxeNdT2UUTj00Tqz95BSEok3NM0AkhNnUtIdGwhik5LiEhFxLVu1z50q1FErddEp1BLR0hwYTS80zIEwVg2IAlIc+NTYttoVOL8iP4o9U/wBeLTafiP+a/yz/fp/Q/5KZWI6foJv2EgxNlTPqTDRt6KQU6k+1s3NQVfNBC9yfhjWuc/yfDlIjrD9AlnUurW61bqXmNV4i31yvAG6vgK+Sr7Svvq8oH9qvTB8ABr84v4IflB9Wv7gfyhl2tUqWMiqMNIWMN7bTUxUEbVRV84tUlTMKVd1TbYUkdPxVpXNxVt1TU+VWldQs1OfkVFqEV2j2tY5VtsIF/LTPWHXUEVg1dLxX3lLFVMfWXUbPAFjLbs3OL/Aves8UPyY/OD8A2s9MP24/gD+SP1w/7mU20mVHRDQFBHcWon1WfbQoDHQrIKZTVRWDcjR3BhLR/kRUs9CWs1RFM1VUSv0DHkRU5mx/bhI0hHe2NtLHUlWDjlIF81jCZAQgrH++fabT5ATKUBa1s5NQJXNc7H9m5QaFWt5zTpWzHU4dpE1tE9FUlOf+9W4SFAxUtEvaNdNXTIT4Su1zp0oIrYRsh1bjS8XkTISr4PblAK6Fno0W/yj/Ov+sX17/oP8A4l/0X9b/GG8qbzxv9v+QW8CuhRYPKAMGEzQHxuLpUFZVg15RxZPRnBRmXES112RELnR0OlOlcyEVUzXT9+wUxWRHnnXG4gEZPKfOBRblVq/QD+IP9A8ABh8gE8aThHc2H6B/Sh/EfwCWFW4f8H+iHxSPXr9wu2YjmPzX9hVucm5T3bSctGrYrLceJd7i/lVFM3VWrKVkfNRbV6XT0KyEQGzst8aSIVm1QyxZ1ZRVWbVkWK1zkvS0TxTECwhYvVPLBDe2Ja4vwCsAVs/oL1KfZJ8+P4ifmp+snwCeP9Cf4p/0n6Y/uJO206QkBVWkJBVs3+Y93uL7MN6CFYGs1EYkJAys1x5PMEO2HpLoU6XTsFOV43kG3GRBUw1EXE9uTU51FlMQbHRLAJZF3oIBpE+2Rf5yDSZM5OFPldTUT+ZNHpJLWE0FxEzFtHxkLKzvWN4TLF/e4p5KLSMBTFQBeVRfZl94W861jl/4W75fACDP0l9Ez1bPAG9Kb4zPns/QWG/y/8y3NkNM3YOxTba1Q6xOHeP1Tx3jdVVQfQRQ3YNhNOTTPITEA3C2Qrz81HsAbnI+U5q1kyVERPpS9dbmg1IATSRU1FOArrPsFBt/vQZ2kgHjNHdGfU5/YH9yf4x/jn8AuH8i7+R/Ru0+7wiPKo+M75A2jU6P+BOeQnBsj87TVNJFc2iMh6bDVr1D51ZWRVNaV90zzTSUPnwkLa7EhBFZJbRZjYS8hwoOI1htpFidRFz0s4C2lQgelR6V5hKqJJ8+n2ifcp8AzP/e//D/wp8Urw4POA9KD4hcD2YF7uK4HK8urcby04VWbbRWPdREpJOA1jNVqn1UVR2TSIyEDpSE1ZqUpJ6cpFhUdUQUJOrNU31Ts1PdNETURVPCZcMP5GTLYF7dXuIkUlTN1mbituzUgKTkRyx02xFRtUPMUIVDlVBWdUNgUGUkUDV0Tx2TrXg8tA9PRXOoRLQlbU4tI8FNLSNhTUVTq/pMTVRMhUM13BTVbLS3DuICS2XDr0pFcwGIlLeuvY6DHFXMtwYj3L8AzrWGVabNDs+ALzLPpC+2LwBwz6rP7C/+LxA/us9sb0aibd48JKhN7dOgTo0jDas0tFRQbYSEFbRnZhPCfES7dNTjYD7VRlIqU6AlVFTXbrNk1yazUsUj/wA8dx5/MH9Cf8Tf1t/o235/AIh/Eu+ET5ZPYO+6T3Tv3k+o8E8CWY4i+wxEF5Q0a6K85PNkj3aFHkNULTNn1sQE4FUtJFZ9E+VWUNWkFP8m9SYTWUWDLdyEADPw3o/wix7TbAcOnyCbjv8AqPum/yhvOm/8/15vcG8CDwAcD2YPuG/Kb5xvjg+gD7IBivYyTUykDESkY6B2QoLYbK8e0wQUmlTls2NUoM2EnKfuw6ynTmJDPFQLtgwU01JFg51SNYNnoNyv7q1mFSYTtOTYLLShRVDNo14kvza1jnNP5bO1o0y0PVS02U1Fg10VTS0z99wUldwftrUeU61L7dPASkW0SnVDoklKjbY2s0vNFPwUTzQ3ANa/UC9iL8wvji+gLwqfHJ8Azi8YP1KfZJ8eP8jPMjnOtZp2QuJ0tKxNrRb+E08qxUNWhBTQfBRFHN8u1axG1e7SQFNldFMFUwdULBeuQpRMFFxk1Cq85AEDtHeW1Y7foN8aT4yvNk8ASE/y39Svnk/4r6pPHL8uv6DYT1K/ZL+u5WbSCsTkVdT8lxayNAyksCQUT1RsfVTk5ExVFbPEVWXTqzpW9cRW3aMihGSVNVdFFFgtM5dYpaND8Fpmc1l9oxhZbXRY/VTVWEVUWE1jExzE3FcChaO6hPfmXwBvovkeb4jPAEpvrM++z9DPqm/kzwbfGN+gKt90D34FTsWGg1e1gyNWbNTjVi2Tn7wEXhx0zR28BN5V5XTkBGVVap2jHMS05OTkrFR1lEoEFDpcdAO0tSwUlwykq1BTzTMadHThTBSs1VK1g3NMFDzUNAZSqu1zzhRUixS0VHQUHNlRbVTsdK5QBVN3UFatU0FQJXRQ9WRPBVOrJ09lhE4N9E59E/WtTaWjjk1ldE01s8ZY5ISbgC6S70uV5EvFA40wLCTXSn0UBCdG80oULSRUhNkkJD6Ul66FPi8AuIPGhTY9Lp/oj/qPdP82nwB4n3Ipnv/I/4Kf5P82PcaFrJ5zxIQ8Tc0zasyUb0qcFDiEFLD0dZyknMSkhRBEpIPcNCsQpjXeojKqfAQSDBTj3DSvpHR3Cqx0QLw0CEwXVq9orwpJAIalhq+gr7KvZE/Or0gf6q8AbB82v5AfQr+0H8YfeL+KsSKmwlOUN8bjpDSuFKW0tBWttLQtNHTCzLeOU9y/tMZV7lJ4LMTjWD2kWdadExZZBVPnbCSqWFp9c2m0VCJYBURXnTMBwVzH7lVGxV7PgM/iL6TPAAY/GD/iz/TPNj9gP3I/hD+gRt9Q0549Xt2eEjb0JPPBVv0khN+W36jTXvIrVUI9FFRN1MTf1t3ms1PtdIocpCestO8E73YDBKQFrCTn7lKYUW3DYPSUKWBE735zXO/OlVYSQk/FBBCE5zYTlO9e8stk9x7jHFQjpkudtMznrlKR3O/G5Qq+c0t9oygE/6aPKP86/wCsX27/0F/iX/Rf1v8YbypvQDxv9v9gbwIJHgW2gkMsBG0qzJQvT31zGVBVE5GyTAdWcxQUDmQHTjL1tBTl9NQ6hHQTU61EUpr9c7GsBHhS3UREpBMALKR7EG6lxgXGBf5z3A9+rwAAHxIfhH/GpU4fsH9iH9R/AH4f+H8Kj9QfLo9Ai0alFuUCPlKhDHSDAKa1Fi8oIyZTqVX1NnbCkPw0HvQkk7bUNAZYDYN2WG3D4JZcJChZbdRZfbTMhLCZWPVU9LQnWFV09CTDAMwnTsVOxb4vaMNmz9gvYp8AdJ/+L5ifqp9UP/bP2J/Snwj0nxatdkKjZNees9w3/mMmfNRvVhVE1LTsBEf+8rFnFE8mRcaigFTVE0eFVKUjEdzfVk9oQz6Ct4r8ZIH8FEuET5ZFPlJhalx0KtQE88xEvFD98yOHUI1kzE8OgkbkR9biW3VOXfMLTlVzqARfpF71PoIHJFd+ck7E5PAtSr1zokp9g4zk5y5VAF5dXvWOVX5fkF/y+aZfWP8Ayl9Ez/5fSG96z4zPns9QbyBybwTPntOMZ35yLpxv1uMJUF20JBSAxG/WZeZl5mUIrtNkR36CvAR3pgUWfyh/ADp/TH9ef3B/gn8kH751Nh8AwH/if+x/Vu9o7yKPjO+e76hQj2KBJhKgfNVTndONlnyEDFTFJFR9pk7ipGJ8pBukh+6jtCR4V13zYesc9Zwl1IdWwh9Z3TRajCS5hCR6WFWzNZwvABafKJtGn1ifuv/M/7afwJMA3v/AnxqvLA/+nzgPYg90DyimNZ71JuKCzDRERK9WpVQmI/w07iwkspSEdjQlbVV1Q/NUxdO6VJ0E2vTkSyxEE1R9g9xTrCVUdIRwU6VEU6Uj8Wj8F85lltJN1GQVUlXDNd/cFKeM1GNRfYR05dbURL9QtSOIrGRSUFr1NFDd085P5aRPpdRVTr1ETu1kTn2DrGy0i0xNbePm7LdesyTErzVLPVNRxLT0SmUURFdadgNKxdMaS7UjuMy/APa1RlNMJ+a1lqPczxbPIM8AMs+sL74vaM/iL/QvBj8YP1C6z2wvTiWm8hD8RO50tKkrpGd2QpMktAfk1H5MFOdu4mZSNVTUpDfEpBSzMJbyGtzk7TwfThV+ggEchN+W1V4Vpt+438rRxt0A3t3m3wDrFu+4fzLvpE9u7wDIT9pPrO/+T7DvWo9UFcyktY/c5A2spI1UrYMOEJSPpoUmU7yEdowEC5A+QjVc/ITHXPQqWbVk5IdWjkLCWM1kWJ0jO9SERfgk9Mt8/471/qKoLJ8Anv+w/zJvRG/W/wgPem+Mb0Den1APwm/Ub+ZtFmqA7GRRR5xkG/AeYsBkpGxcr6weY9QEclWtNFWVcwBiZFTGlK+mpcbS2lP95NpU1GyEdDRTTUP+UkBV9NyvftWW1Y7zBERv/KQxOBS/JrXGIk9QDdYOUq3HTLRdT+V0TgWzcZVOhbROZVRN9caOQuLYZCdW0/y0vEvlA0pL2iX0Sq2DnkqdY4VKTGVkHCQXSxXUnLQQPC8ATi32tWYvgC+aL6QvDp8gnwAyn9QvVp9on3qf1I/Oz0AzMFY/aDPOo1S09U99Nr4SQwlRXVOTMI5FDlJnpHQr2VKNQzKcdD5U3841IH6D3D+2U/Q3/oLbnN8WTwDA39LfVE++r2BDhk+YT/qvAAy/tk8wv0K/7E9mv3CzVqVKltL9tKQ+NFdOshY0FLGRTF/m40x0h1VF9Fai5aOSFP8m9baiXsxUy21YPYMjWf0TIVk91JVY7XRYdRN8ZPfuA1cADYQcZ/5V/l8QbypvjM9ebwCYb8LP1M+mb7hvCt8c3y7fQEDf8m+cBw59vlPMBH4sf4JeUq5Ef1Z9vrVufY6i2KVT5aOijH+movykNMegrH++dWalzn1OsjZ0RAGQpKTzf3U2lvLKFI++g05Y7RQ0h15CQE1dU95MjwRehV5CYGyPfoX2E4yPJrILFExdU16sh14lXi2mogF8lJ/mj/iPCp98/47/SJ8Agp/E/9b/iJ+anwwPvp1mwrXq1BTsJITxT81zdVDsnya1BqXm01IdYzAkpAs8U+XDJSyvPq/oMx5aAPs4bq+ArypPpK+2r2hPgk8ATB/ur3AfIr+UH6YfWL9yv9B8v1aljoPMNGukBPVSKiUTcMQ1UyV0VA0U5NRtaDx04FU9M1dW1RNb51aVo1pX1QPNdMRrPlil1FgVwxFZ1QPRLRTEeyAWwtG8VJJYKv10WLUTBjzE01TXVsUA9l9ozxpvpMf2L4DPIj/kzwBGP1g/At9sP34/UN+yPyw3VEZT7FRV7FQVLDTTdFfaRqNWDRMMVhUTvlUKFcOBZFRGpNRjUK4jLCRrnFQ9g2PEtCxUNQRtUxXDsVMFg3lTNTOzQ1OV5IwE1VKd85+YvAQLoO4iIFKVpo4StNAcFGMAbnPUdA/cdNhQtjUzo1BNo1xQrVRQWt0ET40TdE+V5E8lE1ugTtUDPU59dE0VhE1NFQP3TJWEHFQ1HFRL1UtdREuNhiYSwHyHltYSp0qNtErlRJSE9QVLNTNTNPce/caNNvXm/QBO/2j/ov/sX67/EG+6WRZvgEBvUm8UDxYNNvVGhU6irK1NZTOlTu3kT42jWG1Q7SPQUM1zRVGtJESsRUykvKQEkwCuskEkJMMsUy2EXEQToI4SlFIq/bRSZYMqFOQBdASToAjWBWal9lLfxAfmDf4PoK8AGh+Uf1YfuH9qH9x/jh+4EwD2f8Af2h88j369/h0OpRbChVGUBM8kLzYvSCOOosjSnNQ85CfOUjskxKxYqrW0WUVEWbVEWa3kWAqts6EkxFykL2Y11iXGLwDYK+4t7i8oP3qfZDc2P6ifAGo/lD/WncafAK8SrySnjqIbuFdtc5pXPUTkP47SyY78P4aDVa20tNRXVVDFti5PQEsWg1NFVFPts5GIZE92Rb6ynYRHJhIwCHSEi7AWwsFcB8Zltk3+gxVQzVRQ/dRQBeTkT/ZNSi5TTU0ETS0G5iNMFcPBMSxf9uVW4+TnFsKRSjINw+NkV25y+ktl5Pz3ACb1JgUm/RYNtl/IX9JfTM8AXs9wzzJvlM+mz2BvEs/Mz8wWBY7SvkxdRDwErE6oHaS0Z4aDUJVTQ7xEuGqMdC58hKEk5CNTZSQtU21zKlM14wV0R0bVFm7iaVKVUzMkd251RnUA1gVGf+gD9g9wf4J/nH82HQA2H8h/6n8Mj17vcO+C70yPoKbv6Buu4gMoFgLXFCRQKhwkzdSkS0xEyrSkI0AUPiXuklVUJMq8h16VLuJrIljtk5XUhPxYHXTVWW1EWb1EWD3Dm1gUhaT8hBFM9No0pzaVNp8A4C9in8T/hp+4n/r/DA/2nwDYnyKvVA9mD3gPMqk2r0ijVpZSI1eFI+F0pJ90pG1PDEQOVu1j0VXl82mThKf20h4U9OVUpdPbrVTtw2dUDbMuVNq9Q/hURMFTHXOKU1aVU1NT5dMcNBTjdN9UjrMEJPvMZMOk1I2M5C1WDLQeUX30UKVkRLStbNRENlD90wDERJNWVLQrT20UTu1kTvWEGU0F1lbiFE1VRNzEe1CyHuNLvbTUtBpLHQPF1Ur1tEpdg5lUVOdKKgWUS/WESy3jQnxf9r8AoFvuxSbPOM9Kz7Qvxi/YLwCKz/wvDj8gP8LPRD+OZdbS0bocVHuwnvJqrGRvT4ilFr5tnvK6PN9287ykQFFTPbT8Zy5y2ITUo9TnCiZTUr1DCBR0+9DeQzx/AE5/YHPG3d7f8Nv236h7Hu8AMO9K77RPhu/YT+pPlO+276hgg/6lnvIKjNRRdIS52OTv9u1/gkhVlUPCVSo10zi8hKxcpD7c98ZC2yRY7cOXWF1D/lgM5Yb2QhZZLSRk/3b/oAMAnvWO/ab/wP8qbzxvFg9gbwBybzwP5p+Qb7pvzG/eb5APUKIPtAfGs9wEoVykXmSkIx1WpYbmBQbSWfQPBhVapmJ1lIQ8VGXUVCUfMDcfSRKu8+w0dVKNVGQfUHYfiBMuI4w0sDS0e6QfULYfyBM2c2y09ewUkeQfsPYfCCM+s9S02kp1s5UAhIcuL0ArLjVWL2gveikezQCWL6grpi8onzqfTJ8uP3CfAIKflJ/Oz6ibZj94P4oxDrJVrgyEJowUmowUKkxUY6BSHbRU15ZCMlO1NgCufX7V7j1ORZ7dptUGRb7dADZPUE9iT8yvlk2OT6BPEr8AJL/2T0i/Cl9sv369znU2VZpeg1KFU7xSLab+0rCxUxUWVlP85EpVNbPEmVV9dDR0rlY19Oxkl0IEdAg8/7ZfyFOW81h91ClYNfauotwMdLoMZ47/AKDzrv8gb5rPTG++z9DPsm8AnG/+z/DPKt88307f+GvWkk2lnFR0V4U0dNTlLH9kPnXWE1WV1BT0ZVW9FBp0VOL85KpUlZR8f1ZVVD7zxLRelHQaJBThZKRFrNw0c/w0y3DewgXEdGvOUTXDmDS0VFGFU2McUY3U9Jd+sndQ9aNtQZwUDFBNk69PHVPbJ0/No8BOPUNaTlr1pE29o45NHcRNBZMFy8yEZ2SPdo1Ggxwn1jJTyEp1htaS1aSEPrSPBMaNFnKD1Ifmj1Cf+o9k/wCO/6D/Yp/E/9b/6P/6/6yftB4NPnKd1IRATd3DJYDkl35T/HeeUwSn1gM8VIHaPFTxZKQ8U4XDMFMAHaYW5bZ/yHPeU/w/dq0eTwAwQz5FPk+wr8qvPBf2r1gfAAq/fB82v6Afsh+Ev9YfIFtE3hW2wgM8X5YFfsNTDRNNKuTUrFTF1rYSpnxfiobCIKzEk2zEC8BuUniyDMTlHMem8h9ZNXPumkTEstxUcVgtJMxU6wKM1MV8x3bVdtUGbQ5viMsAjs8YPyo/3M9OP2A/cj9c34CGP5g/Wt/MN3bddoM0NPOGlNSxVqX0pN+21caSZyTE14ZDVAV0jHSB5NcWckED9NemUwTnjuOcBO9EV0i+dS7lthIGPO+m4mEMFGUq7ATz9Jc+wnlQFXOjQ1B1BITn1rNPdaRORNVEBFT5RIeWA6zkzmz8LQt09KtLJRNOpIWEh2Iewoz855YD3OS0S0UEAMTnJv3Gj9iPUv/MX37/8F8Asv8UbyZvOG9KbwwPtp8gD9gyCd5DrOQuTj0zM0+GDRMaUIWE/J92BT4ygxI05PWMB3bCOqR/huNcpBV4tLRCpLQTtLRrENYNAG6lhq3+BZ6vGB8qH5x/Xh8AwH9yH+R/lh8IjxqPxB8+j6DoH/oRBiUu5abioZxEFmi8v4bjnIQvTCSoVQ1Gls5yklbtEwf8t3ZyCk1YnbN6WC3GDqNZTRPTIVntZEzEvKwkalgqZQRY/QRXNaPB9CdmxQB21XbF7i8IPzI/PD+On6CfALKfrD+mP9if+p8Mrx6vMKugVpV+3fY1hpMETC2c1O7BVV2UvN82T0hDToJHVALFBFTl5GRPdk8YI34FdvJRSyx3Pu1ekmD0FCnERzaWcr5QlWOHUA0k5E9iJoJG/Ee2A0wED05VJEVN/eNIJF82XabiUdzkS/RK7ROn9O8ew0udhAB8Xz71ll+oX7pfBG8+z1DPAGLPDG+Gz5jPqs+8z35v4M+g8skGxebTRAfG00/1Exkm3ESTUDVUpHSA/Hfmbcj+Zf5lDkNThQa24rxSAD20JH9G2vMA3g1WfW59dn8AiH+af6x/znVOH9h/Su/8fwBu74DvOo+k77bvACtOQ3yHqr6SFXTUkWzUDVxEjdJcRC1EJ3byG1wkkFaavZMFVKR2V210TJRcsVjtBOyH3kIjWe3T/KqcJMJM9IO0JDt0JPgIvC/eNd5Co9wvTp8AP2qfAOz//v+InyIPNA++nzCvag9Q5J92D0Cr1vKAnARHTARIM/D+NdaybHSn1rLshKda5jNVPUM4VQXjAPwEaKuvva5m4qQEdGxTVVOBNeSv9q8wc0Z1vrNMdG/AJLdm4zS/RrW+ZUaSyk8KHUNhxBThBFcuc3y/huIB5vS35rXeta6/wLsWAzQkBRNEVI7kv/a9jlUOzyDPADLPpC/eX7Avgs/sL/4vED/AIj/0zzY/+M8KwdbyEE2G1WPqTeUEDFQr2CayCTQ834ZTUj1D2FIdVPxvKH5Fft3OIk8MtB6ERGuAAD5/UH9if9zf7t0G73BPGu8AlE9W77hPau/cT+5PmO8SX8AkX26PgIv25XaznISPVELVow6sj76FLvUec1dlsxXt1PRgfPTL7I/+jd6FWkYTWKVj81dlg8ksnwA2lUafyP/i/0RvDg9ID3pvAIxvlg+wb8Jv1G/mb/hvAnEELmWeQoK8B8aFbvNsr36tCPYPCBP2QsYUHyYfOBvOQgs0U/XT/lQXTtVmH3gfBIoRNpI4lBcGk6Qfth/IExCG89QXdrUOEqjsH3YlTiVgzrMUJ4bzJCeWYoVKVbQAPC+etVYvAM96IcaFhi8oOwDOLxifKp/cL06fYJ9yn4SfgE4/SD9aP2w/XkOEN15DT6At3z/UnkW2NSay2YzUMlK0dD5s39aivrw0iMQ0CVD8N8Yi+zRHFk8oTzpPAExP9t94T9qhLu/4r6pPHL8Axk/4T1K/LF92v4i7BkVu0tH9zKRLUKbzUgVjGFMiZWOTdNSTcPbjVHU0HPSLi1U1kx+MX55VxiLrliRkXlh1hFjFVlayJqxk9z6yxFiVhFjVo0AKVPT6pFTNlGee9Z71Dm8AIG/S/1xvvs/Qz2Jv9M8G3wCYb4oPPN9O32Dfqg+8DzZ1QmaifkR/Vn8AE/biAXR3gG5Vhn+Yf0IZZqK7cK6SxyjEf9Z9nvNRpcNw9Hfm4iEBzKSjHx2GzqLOLI8m8wDcF06NDsNkj3aF1gOEj5aFssYiq6SHTlKRS3U0TAKto1rEj9aNfi+QLzqffP8Axi+g/0qfxP/W/5ifsp/8/0gGDwAD1gKMdDfuo03twyvzTu2kT+VTdZw/Fq8AKK86oU4jRK/uNV6tBkWWpQB+pX6ljq+gr7Khrq3Gr9ivAOqvXB8GvzC/Or+kH7YfYL8Air/sH/YVprW+UyznzlP0NNuPU+XjDFSt041UqjUkVUX0VR3kVR3TdU1W9RPnVgXOJhJcHMfa7rNZ7VMjWaXDAFmotVvjUO7CMyTE8Sx0xwCkxwZtBmWWxZbN3s8QP+rPADQ/Rj8g32rZZj+IP5o/rD8Avj9wP2IxHn2W36jTRlO01IRbIKbCwMTfbn1uVcYSVm1UPRMgVAVj6FN1E1GipH8e7WaijlSkWJQEYSJE7+59ZuWuospQ5VMLlVBlo14cj5bvqOO24lsoTl0zxU1dM2XE7wjW7+jjRoNLzTT876aPuIMA5kNM9zb/4I9a/2T/hv+Y/wACb8xfJm84b0pvXG/2/3BvQMKZTvXen/CTXg0Ow1BVE6thUbWz05y0aVSk2KiUD6YFNsNS9URSxROWgiwkT2SvBhWGpe4NLjLjAAQfrq+4rzIfTB92FVYfeB8Akh+cHw6NBo/QH/ofVI+evdgWJUbDJOT3Uj0TcFNKBWPvhERuRC+eI1ZlBLVW7WPprNRdV81z0UFXTcYezzDDni3ms1jlIy1IvCQBWO1jycwvfs8AkM8CP3SfXjUuP6Cfsp/cP0B+P+if+p8MrxaltuK4JK8odj1OQ2zEVWzEFQRPTsMsHE8W4oVV9UNKvNTjsLLmIsjUt+YiWFSlRFS0DcSkBLWchH9T9TRTsp0kU62k/GSSUn0kUiYlgyRSnXYugrZ0B06SbTrkZANR5ePMUFWDa5dQpcNg9EQqUHV0RU9N9E81xKTnpnIutOTZyCRX3nICTf1DoUyi3XNCRF9WXT4DSm1ESgLV1EstRBz3jl+oW65fwF8A2l9Ez/ZfaM8Sb4zPhs+wz0CSb8TP1s/wy0713nLiPAS1rLzkqHy07k8dw3Oo1GfmQ8x00bRERTTku0I85CMEdxbiE3iWcswkdyqmcl405Cs85AMkJOMPAE12ZnX+BQ4fgH+aeT4fGOsA1n847+p/XO8mj4Dvku9cjxC272iLboXmIiiEj5aF5gKt7TQkbFSddFTt02pYVC9mJe7SWld1g81clGs+WDVzrrwkEVm1s1ssWe3DB1ndhFjVk7WVjCRP7IQIWHXT1RQcp7ZDVx3Do0SfVp9okwDW/XafmJPm/4ifmp80D0YPAOCfag98D44PoAsmBVavaKNGJgLTVg1UFEe2svwkR9TuM6ykSCT0Diz01VSylXOcVE++8upTzXOxrVNdw3tTZXNDBPQNhgx01VINVJxP7tV24rQpUXWkxORHXHQRPLfeTSjm41y3biNPdVRPJdYWI6gcX5a1ttKd9LQ+9LTeLUv9Q4FL9UMKXFemU0DUtwZTzLS7sM5zvLRP/LcAFsWmXyDD/rXmzzjPsi9czwDWL6jP+i8MPx4/wM+aKU4/WJhvAsGW4uZMddO1vGQTrE6dBNwUWNRvlvNshItJUrWzvGTXfqMM9CwEFH924pSU136F3rNsFHtwAE59xt1uf+jfmn8E7x7vQO8Aok9s78ZPeO/qT/xPvu8gXyzK7zRUF1J1g230595iUXGch94jLBTwrIRs/ARr4lXtw1fEhOVWnTSZVw2UrFQ7WMX0hPQPmVnl5AyUC1nthu5iia1Y/UNGWH1DAPRU0ABUB771tv/I/+L/RG8mD2hvAHpvjG+eDZ5vwG/Sb+RvHq9QMKMupbYNLlJXLHQXlGSx1dwHlxPcBBBWbaRVaB3EnK/uwtcU9J5U7cNLZ1Q9YzDMpx7CswT00X3kp76z5KTXlISgUhK9M2kMvy5StyS3vjM0RC0TXETcUJVjpaw1VLdsNhNstHxP7cMXTz1kZoS0SE59NCTUaE0tU6kHnL9+M0vt5EstUyeyVCTRzLcuUqdKBfP9LUo9Y3BLddP1XCcmxQB2JXYviC/yyaYvGJ8qnzyfAO4vCJ9an4Sflp9APwKfvJeAHsUW1S5jJNdeY5w3RpLPAqwURbQ/xjWWYnvQ1j1mg4VTvTPZjN+e3V5FboLhACRPzt9IQ0ZNXk9wT4JJViMA9K/+pbZP4EMWv+BPSr9cv5AOX4C/Ol+kvBlUV7bTUrYdw1NTPWPQU50TcVlUVSQU9G5VfTRVnTQGPPTKVg0kPGfWM1T3xlVittItdPRj8D5i4Fg1QwujWD1jYIz/FnUeZab1AKb1Hm3W/zhvUm/Mz5Zt3s8AAN8S3yTftm9I31rfbN921Qru0prEBGXMD94FXiPkBG0OtNTPVTVDk1UtdKgMHx4VltNU3dMuJBT2FtS0wFMVY4hMH14VznWKjrJn/OQw1HTb4O6Cw1iMH54VHmLaUE3EUMWjG2xQZbM2UPVUvBTTGMyONTbSRU7llAQkfU0GFWMYTXXUdIfmk4SPphMsnIde8pFKfRPaTC9eJQCeJeaFPv3uhc6Fvp8Qn4L/AJT/Tp+gn8r/3P/u/7Cfup9YBA8WDd7Svky9M3mMN6z+lX4SWlDVtFA9s0RVURVjuNykLmRUoTSvEEavWKMWg1RcN3SnFk+QrwCir0xPxq/Yr+qvrE9uH7BPANJPbL+mH8gfer/sH/4dziJJ+7S/ziLbzLeGEtLctLVR5LTRhHROVb0T5ET8t65yzQzH9sXec1gdA6WXVMQANMcm41kd89yqxFSfvFRcTMQTvFTcAozUuhRnhsUWbS5vsM/SzwAsPy7fUD9iP3zfbj9436o/ULw/zj8Ie7ZSm5TcJZzUQKNQboO038bf2NNGEh7k1AXl7NSs9NeuAwTn/lIT6FY+wlFTHWMahEThVFRJnTznPsIxTOc+wsH0BC2NvBRUUR3zHHTvhu80mOPO00+l8y9PVeS078jG79jjllNMvYae0pVLQoUTIvzvDv2GQ5SFSxXzATo0/9aP6IP2hV7/eP/qWQJuomv8V+ZfuP9y/yxvTm+AYG8yD4RvFg3OhU4FntJ1rU2Nw2pODWRPfUM4WAyvhg3ugqNSbeRTPRMtPjwkMlOd0wXEd/5lWv5TUp3TNVKNwwpE5ABTEIathqUGHxgfKh9EH65/AFATfh/Yf5If/H/OHyCPMo9A3B9Wj6C/qrFGdT4yU2ykYbusRItADqMk5E1UbSRW7NRMVZ3TxUREPhREkbF0L4YltlKYlCeuA1m2tVMYWV2D51idRFgCjcNaxC/WJZbF3iXuLwA7AC4/gJ86P6Sftp/In5I/7J8A/p8QryKvNK/mP/g/Ck8MxLVeHEQfDMTeVVVzkaA8T+bjVEdmY+zUPPTUBcFUDe6GT5hDlsMsdHNSSA10TO8uIovMTw5DUCXESVBVBHwENPxPLiIrFFcKhqNOTeRNDfQ0X0ZfWFNWLlI9S5WkSh0jmXRXEM61hlVmw8y0PnRnpl1O/QDGXS5vEG/6WU7PeM8ab0TPAGZvwM9yb+TP9s8YC9YjvGcWPoJmTv1UTxV0TLc+gpUm3ESaFCQrNOeGwg9UDH8uk1M1I+Ns1K80f0BGf1h77gVWdXZ1HgLnhH8Ajn+gf7p/5H8+7/B/Yu8MjwCG75jvUo+872aPgItGI5SHqm6SMHTUrqwFVC0jy2VUxWNKxIfGYjpWXQS1Vm2TIJyUk1ed4waVWN2Tlbwk/ByUoyUdbVmFo+5YTeOyWFVza3FYfVMq/ITgV11zAb1El+Yl5i9gnwo/nJdunwAID5qfLA8+D1AP6p+EP24P0JgPqg+8937idIQkNFegjdR8r3bzlKfmQ1Wts2eBVXW0XCW8r86tbiMkdJeCpIRf9KeO1Qa/GLNW81IKhaPO7GSYNL9Gtf7zVLcmNiJDUCVE5ESzdL+Gv0iYs6bTlLTRjMd+Uvq8vxjOvW5VXgLFSgX09L8GzwC4W75d1l1Gz7gvyi/cL67PAAA/Ej8kPzY/2M8K32w/FkMWLMRATbVTKMxvhvNM11oG4pwk5BBSXQOFzDQN9bTUQFNdtITXDkMEdK2xrNR6Uk3jQsw0FQAUtBvgvt/Q3+LZfn0G5QbtCB7viEu+QvFM707vcO/ST4Ck7/ZPCF+y7yxfPl0mAgPQjI8WdQ79roKttIQtVaBNlDT/Rv9Y8+aieFz05ZYklCpZDVMWFJfO81hadYNphPQiWOXUV1VzAcGs/8b/2PNmnxgPWm9sbwAmD5Bvom98D64P2G/qb/xvUEavWKPGDQ5SNoRk89SHYOYj9A8GHxgTxhLzVFWkwVQtxDQfRh9YEz5SJ1MqJUPxHLS5pNR1fB+OHQr+EmH01CrkRbQfxh2W001PDVNGTyVE9BR59BfQJiMEL+YlRmIQhISwS4KttEuN1NS3FsNMJ94TSxSNhq5iJRzEZ3QvHs8wywCeL7AvKp88n06f+C9yn4SfAE4/cDuen3A/ej+MN86DNNQU4xA+UhcshJO0P8Y1hmIJg9Q3zqNTRaZ28/Q3/hIAA0jGExRH5kUmTS5FPk9QTwBiTwzvdk+YT7pBnk/ATzK/AES/Dl9ovxpfjL/W7+jjVlXUnnNkpKEURVNl07BTxu0DLlSV1IxXdrKmVaZVkx9WXfQMxAUkdJgVVx3TCuxUesxXFvPcVNsmWeWj/lhVs8RYKHUUlPcuIu0UdMdEZ7b/AChv2v9Eb/b/eG+KaYZvCN8Asm8c375vEH9i33TfftWmxWg2f0h/WnYtpFTsVdXEWHR/hn3+EoFU5eNJLBQLE1SV89q0d+4DxH/Wdar24oFkVEtcVBME9NCw/H8Oha7TzBS+UJWDh0FQ9eTMHybzTI/uM06lxEVNFfNMdI+GhVaytJSHai4i/byEq0wkhUqVcwHAVCfGj9iD9oXejfaPCJ8AGp+M/57/sP9in9T/5v/4/2DCn3T/Fg9AC1b6Q03lo20uxOQzT2XDGlAlJAokhAn0pIActzatnlNcFDCzAFalznXuAr5S5YR0pwhW5Xa1/sLjlK+mr7ivyq8A5K+GTwC/sk8kv5YfUL96vwDMH36/oL+qv0xf5nXOtd5TqjTkkbx0D+y0j+y0LzSUV+bSG6xUkFZVVLxUa3ZX5dPrnMRaWNXDU+BYRcZec1nVw/AEZAm3xFduA1htFAxnpsWWxQCWxRZlFmU+b+DPKj80304/AGA/Ut90P5Y/qD+6P8w/JnVoht+ow4YSguw0R1f9E0kHPDW01HHE1ybi7tTXWp7TVY1zOFWNowFMRKT7342jERTnhhKiTKRsglykNTTvRu1+pf4FhsNRghUzcAyPhu+Y43YFThLOFU9tM2UUVOW876ZT1OdIjiPkh45yKPTnZsJaBP9YroXus4RUD0ut44o0/wBe9U5a649t/3//wf8DbxVvAM//OW9Lb11vNw8hD3tvpW6yNlKMhIVkBO5NHWPvWU51DubSC1Flc360FyzWg9R02VJ9EzJMpz4SURzED9YFFjJQ9HQetEQB+/QPBh8YExYVJh84H+KvAFwfxnV+H+h/kh8Mj94fMI+AQo8EL2aPeIsmLzgvSi9UYs0DDmQnBsX2cpJWFUZYbqOMJ75yXlgdw8g8x5LGIihMzxbzWPWULMT6AowkywQ3hs/4K6bFps+4zwAyP6yfPj/Qn+Kf9J9+PwivgCqvHK/uPwBPEkEWxfZywlC83zZPSEuOAgD8tMZkTyx2TR6CpFO1c26URybiwf6kR54FTu1mdXaCp1EkHWRk5DjkT8YiiPxPDl2CxiL4JF/O7UZfWFM2UswA/O92X4hfmlHuY6Rftl1W/wBo895dLm0eb3DPKm9cz47PAHBvkm/cz+7P0M+yb8Rv1mUGVpL1T+VujgX+bxB7loMAvA82f0h7BvOMd2Z/EBNedQAeH5hzln22f8h/0n9E7/Z/ABCPIo+M757vUI96j9Tv3uWUVnXOshe0RGukB44CcDaM1O1TNVNsVBXkfETNaqyk5FXNtOSE51aaZVRXzdPNVzWWTnKu2tQkEawkLVldAxNZan3j1CyUldQkUVjdQ4UKxCTY5DfuJV6dtgKqAGyfhp+Qn7qfHA++nwCrPg9AYA9Kr4QPlg+oDzqvV1UkKsT0VcT0FVQE03QnfsJrT1Zd0xB0JMBVzVRmZCRIVcWGbgLVVA3ja5xUVZNlxIQuVP2z2+pTnYOxU1Vze1NaVQNDjNQNU82z1xT0M6BSbdZ+4iRSDeau4mm29Gfe4kd0dBFR/bNb2lBVA6NQBQNgXLSrKFCNdE/VVE8ltE/aNVROpdNITq3j5k3WpdNoTRVETd0joUxmVeNCTAUknFSFS93jyydLnYPR5LdOcp5KTH3k5LRoS9VklFRK1FcAtl/IWz7F1l+Yz4LP3C+2zwAAPxI/JD82PxDfWj+0L7YlTD7FXuLiTJ22ptKoLFSrs0+l01jMFNDkZEWtUYXz01HVpFI1U7xqvEQlnERBJPQsUw1zrQlcFNtSHROYFPRgQpQULCS0k4CWdd4i38zXADZF5t/435p/FO8u75hDnoIB8VzvXu9w7+JPtO8GX7jvSOLvPF8OcvlUV/6yCgz0iVXcN/ZCNFQXZrPMpNG2LPROVT1Tx1X9szqqnKSu3IQivASXbKQiZVjFVFgdlt4iL1nVhLVZBQPwlPS1WIXzc21YVXMbWAUD4FfdYwG6vP9en+D/Ag9kb3ZviG8AWg+sb75v0G96D/RvBn8Yf2Aicbb1LmWuozRkJVeF8xPjVh0knKRejKTbgLbSs95VxRRE9GdVhUMeWiwU5TQUrFTdY3U0FFU8PBQFvITPdBSXVBSbUVP9sxpTVXSUFKylUi1jdZSHFlIGrNTQWvTkixxUVlEl0xxEVK3nzBSwUI20UPVDRFpUtA5ctJhP5VRPpVTWBCRmTtW0TQ2zmU3M/aR8hNVMZXSMhP5LKlUkSxVTRjwk51QnzqKbkUrdY8VKdSREJUsCbbM6fDeWJYYvmCOmL7gvAMovPJ9On1jP8i+En5afSD+Aej+8n2Y/6JMeJWbzNNRurU5dY3BPrVRQvUOyKVA9JHxEnJxEEBS33qNhU2X0/Kcms/yk5VJVFC1S/bN6UoXzQ3yka1AAjkXe1c7f4NOWc1RHZk94TwCST/yvPu8gv9JPRL/2T2i/QHq/RF+ev0hfYlmeYlN0X6xWFV5iMFQdI7H8tDFFVS1jxaxX9hP0BCDcZNWVPGQIrPR4lPTlWFr1NFml0xhZTfRY1fS2pPRqWM1b51cdI8EA1PfG/9j/Um+Ub9bPoG9SDwAM395vIH/KCTbfYN9y34TfrDZ9LrJyV32zNpTE9YpcdLH0BGBsdxZjPPSkZVUNJFXlVAzE9VTdNLVUfbN2LPQ+VBUkVGq9NFONI5iMVGFTpfNVKmQU8/R0roQUdwSEoUCMp0YjNKcm0mUchCxi1DTpJKdeEyykR1AFFClQhdRUhE+0NOhkh68SSwFOVSRNrXR0hNkUl6qf8hgUlLx0JUsFQ+slSiWzoryP9rNLxcQ0JAEl5I/2jwifGp+M/16fcJ8Akv/U/+b/uJ/inxwPhv8QD7Tyn5wkQwykLk6F0zclT9WjGiSnfrImNK+vElWBbFT1lBQ81HQ6ZKcQJoN0r4alJtIV/HSTsE5FAAZDrK++rV5N3q+ITwq/rE8Ahh84v6ofXL/OH+Afkr8EL2AWLyAjJkWuc9wEoVKNE60yVKSwU7VTLrx0r0i8dPvQJmNVDWTc1JC8V0guz0DLz3Io7Fe2A1itxAVYVVNpdMdGw4THtsWWzwCoy77P4MsmPwjfWj9sP34/AFDfoj+MP6Y/kN86cdY/+DOwPn223U4zbHRvVqWjLVJ0dO58fz5DVX0UVB1kNpRUgVRVU0lUZaS8f7Rmc9QEJ4xU8VJVU7lERKcOYkv8f06DNCRjPBQpKsQVRIS+TISIPIeu5cpOM0/FRE9FxGyEfU4mLWMVToVUdIQ5hIdOBWz+5c9yuEt182BL1eS1S2UkSgXjjEp188BJSi2kFPSrRPceImdsBAGDXP9u/4D/8v+k/6b/+F8AOm8Eb0ZvcG9KD4Rvpm+4a1Kmop0Ep0bzTg0TK1yEqxdQpdOVnOQLbBSARDynvjKFtA/GBaaiHaxHCj4ywOR0fOwP/g2mpRZiAd8cH8av0K9SH2wfFr/ofwD6f7wfvh/oH0KPVI8eL7i/QMqxxrU2JRbjRCdWghY05AuRUxVjD/y39tVmw/TUrNvQBoKSVr0zBRxEdiKc1OgENEPIfqIqvC8G8zZMxHxYdYM3WAWWTjIBw7THBjUGPbbPQD+an0w/AL6f0J/in/w/rj/4nyqv5D9Q7j3uPX6VBoKCPKRHJE+wNkX200RHLoK0VQ3kVVgldPzfLoKEVMVEVF10rVTd495TVYOmVCRwJVPFsylE534iuxR3vuNFUjWjFyy0g3DOUqjkR2ReI1yFUIXEBFxUUNXUsVBt5Lzv3uJ+TsWzGVY8VLVNdbRNReRMhSQY/O92VQaCAku1lIxX7rUQxoOEVUT3fiJrvF/OXSbFAOZfUG8ab3zPjs9gb7LPpM+A1s+Ab7pv9M8e3c5VhuIMBnQE7k3lZqaz9G8GdS6FBLZTtETZJHcmddbTROdGdSo+Eoq8RFNc5CBU5HuAAI51FhUWHQYVLh9AH7p/xH8Adh8Aj2LvJI8mj1iPqu9kjxDO7+DvionOYv005KuPvY5alsKP9KQOVYXTieSP1PaFpiNXDRPrjJRgWDYNE8tYJcMjWYX2hqLL91j9RFidtNQkOVgEteRs9Mu0l2afEDt+n5CfAAoPtJ+2nzAP6p88r3YPiA+Amg+sD16vcK+CqfaFbuLCsoQkgKSn/vLwVWXjsmi8rzYj3ITKzISRVM1jMU3sr/6ttiI4U+W0LHRByiS/NrWGdUa1buJyHOSLPFElwwOEdGuwLnKK2HS/hrXOUmhP3VMAT6DdRKS/tr1e08S0MCwk1UVLhdN55L/2vYZDSy3jLY6kVAtMDeNaJM/WVQDWXd5VVs/Az5rP7C/GL9AvAAI/ND8W38AvUj98Py7d/vJpEETX7iLvRFTxTw1D0XVk33bdzjLbxNQwU7IN9FPdZMSE71LVpFJszVTE1FBSnbMeUgX2AAblfnV+f5B7Bu8Y7zLvnE8AbuVO5U7veO/iT7znlu8QX2AiX+zvRl+Ii84y+1EdlMAUd5bzpBQr/z3+/vIAVjZNU3dWhdPpVv2OhkJlXEyUyIT3zmItWc00tVklU9ZElIdYZeNChpz0/leFtFwH1vVe0qUA1P/m//j/Gg+Eb5ZvUA+6bwDMb95vaA8CfxR/Jn8Yq+YPqPgPChGuIkCspP4cFMLatKR03IQ6Vb2DAVWyzbPInFfOslhUrSMgrVQdk+pTBVOklNRszVNd0zVTfXQ0tMdSKu2EUh2TWvR0IjRE49BWTlKnUW1jcHRUOsQXUj7SzFzXdvNQTRMd7B/WhkL8TgVTlLw0MU4WjUPOTdWjbLy/NiWGs9hEJzaz3LTASsVDkUrWffOrSh2TChTEhUsiTVMHhCeuJTbajJQnJsUAriVOzxg/+i9Un2afeJ+KnwCcn66faD+KP8yf1pWuJaY1mMZDjIUUJPVPvVRMhO0mhLRhUT0k/ORphNfOQkEy/Dde0gtAZoOM1Mwc9AGWJEfG1W5VZkXe3U5F9t8AcE+CT5RPBr+wSya/0E/qTwAEX26/gL86X6S/Vl8A+3ZVtlZyh1Jl8/hSJcNzWnwU8qTUc1SlNFV982mLtFfuYnW8VOdWhSQVV00TzVxkPuRf9l8IY1pWcpeE9FNYPdRYrSMB0CxvPm9Qb2Jv1M+eb/jPAArf7G8u30Df+m9k307faN9Sct9XrXSkxFWkxBVkdzCm83R3tlXmwsBVFZSUdANKVT32pn+4c5ajxHeO8iuzU33zewREReR3DuMijKSQ/H/upYayttQ3dhNQLI8+jXZT1BTq/BSAZIdQBiV2j4iDhsNNrRRMhbMpRjwv3qIa3ITFXCcuQiueShUUShWTY+SP9o0AZv2mLSafwJ86n0yfvv+o/wDy/wQPFg/In9qflP9GBRaVKj6y4qSEsYSErCSvzjIJ60SFRKxJFEcGRXZzbKeY5nV+g1SkmVI9pOQELgVSZbMEnBTToE5Ftq/IowBeT9iv6q/8rxa/OL9Cv6QfAL4faL/iH/Qftr8YL2JfjORrKFId04N8VPVSrSNZcAxFlFRvVGUUVIWEQATkg3AmzzjDjsV2c1jlxC1YxUMRWUUkWbVUZMRtyxxkjlgd40hYBRQAvCQrb6XGts/Iz+rPRD9WPwAg33o/pN+e36A/wj/UP+Y/KPg/QnmOU1cdI1fE14Yyw9VW9XTc34Z1PoKFVVpdE0yEdBJVXYPYvHQtoMR0WlQFhFSdBETkm7VTXcN9U1V0lFVTEFWr+3DeU4SkJuQEcxAe4ku4URWjgbQFNBQVFBTTz1DtBDylUF0TLFCqZRRPFZRPHfRP1RO0KowENdzk0RSkcfTnJjNa1PRP1PTvS90kSwXjYx5LTcTEh54SokrttBYs9GxLFaRLbVZe/3j7ABafkP+y/xRv1v8oD0pvNG8Abm8wD1IPlG+Wb4BjBqV2BbQmM/zlTi1jr0/1E1ZUnA9WwtMkJEecpLtMJEkjZKcu8ix0p7biyoSnCl4iYHykLAQXXhUWFX59AC4dRhVGFVYfaBtuH+B7FqMAnB+2HxiP0h88j06PAC8iL7CEj46FnqWOghdSXcNtWgwU91ykclM99FMdQ7NxVBWkdCRuVTWD5JJ0RFiUJ2bCW6QvBoKypnzEE1k9dFzEDVzEzazcJ17CTVhdgwZ8xNMABEcWNa7FrsUePzg/op+0nwB+P4g7xp+IPwJPBK8ur0CvBFKpTsK4ZKcOTyBLroM0TxYeQlFWzXMOVEf21eYj2ATnNkN0JJ5UpeNlVKIF4y4s7z7l7pJDpEQNWkTk1VwkoFKNg2ds76h+5dbTHHVRHUMR3LTaxVDtk6Os777trkIXTxqVlE6FA0xOveTs507CoQj85/7TdF+WkjAc9NoALP82g0T3dlXWtbZlZv94/wDyX4RvDm/I/2pvrM++z9DPgOLP9M+2b8BvCtlWxV6C5sh8B6a1TqNP9YSkBNBQIjWDRBR3tgUG4r7EBx5CVUFM5C68RAk85NvsDwD+DU4VFh0eFZZ/qHtOH8B/ANp/hB/2fwiPKo+U716PuO9Ayu+UjyYvOCM2JYayCsQEoVWM10ZTBLfuklPchNHWfERQVe3jx2REPFZq1aOuPEQi/JSVV6XjiyRYjVOYtCTTIDaSLVVZNVRZtbRYZfRYrVRZWC1EtPTcVzWTvYSXgA41BjUWP5Cfup/sl65Cl81XhcNfV70kNATPVmz9tJwkSlYt4wxWPZS1VYXDj1xEVVUd4wpqxKTT/KSa3IRhVB3jsypUpeQ0dL5TzeOGVJzXDrILBLTTJHSbLPTRZczX7uVeIsAs5HxRal1DRezUDdTk1lAdQ9WhBHRrdNQ0HFT8TxblI3hP7ZMTZNTzYM7iWWZUF/6yrE5dIyCUtFugT4XTGVBt4zKEtCU6HFQ8jBfO4jaEF14iBTAkVC4cXMMQzh22FeYdAO6zhBcGLS4VHi8wK6YVRi8QWC9qL6QX5iI4jC+eL6gjAI4Vvi22L+Av8i8EPxY/KDsAlh2WFU4/QD9iP3w/Vj+QPwCiP8w/tj/YP+o/FE8mTzhPAEpPXE9uT4BPkk/8P55PyE8A2k/sTzZzBFfuT/hPEl8sXwA+X2hfel+MX55fsF/CX9RfAOZf+F8KbxxvLm9Ab1JvZG8Adm+Ib1JfrE+uHbYVLhWGNWaWAkFQhdSEFFJQHeOxWny3NrPEFGxQFcNzqiQUexwUgYS0irQUkJVQ7aOVJBSbdLfu4qepUGUUpBS2xBS8HBTBTVBto8hQRQR01NSEtLRzsE7y4BR051A1k+2qdLTzrCT4tBQABBQFUqSEC2S3zuIWLOQcdORNIvTkJ1EtlATkNWy0pTpk5EFctw6yS2S0UWrU5FYUhFxk5GFRTaMrZ1EFA3Ck5HT8Bz7TqgQUhTyEi2yEkGSEl6os5Jz81KMU5KhUtK5KpOS0bLS69Af+ksUc5FXKbITQBBTVPITbZLRB4RTnPuWm5e7lhsL/pORU29DOogjM1A6U1BXUBKkbPLfO4iZEtCzE1DFVUk2jN0S0PDy0QrzUrIvQhsJPUj30UoWzWmrM1F5slGbUBGtShaNTcVIldLSUetSUgYSUU4dSTQQ8tJJElJiklE2f3JSjUs20zNSuxNRVsbzUuYzcxUS0zMTUTdGElNdS7dQstOAs9FXlbKTtrJTzRJT4zNSl/tyUA6zXhsIPJLQVGVP9dLwEIVPto5vQngOBU+201KQz8F7zFLcmokiqrAROzARTrNRZpNRetvykY1OFs2pTTfNwKtSkdbTUe7wEgbQHLuLVjLwEkQS0mKTUnlOmbeOiU+X0rASuvKS1UgS0uKwH3gLFtNTL5KRV0Lyk1dyk2jy04LQEVea01OuEtPKMtPisBG3+zAQDVCWjCFQNFLVURRRUpSMYVAUDIFFU1aScB+ajVKUUVF30VkT0QVRd00ccxE0kxKxD8KYiWFS9lFQVs2O2FMRoVDUDb1R183VqjAR6TPSAVMSGVJWEqVRttGzEl1zEnJTEo6lUZXQcxK0kxLMUxLhWHMS9VG3jwowEykz0TdCsxNVUxfQc1OJsxFXnXMTsTPTw9MT3XMSt/CTEA1VFlFUl8w5tVaXjFFUV8xpVNeOtHnQEJVUtcytsBC/adAQ1lNQ6VU3zQFVqzeNGXPRMhARTVR20LVUNE11VLbRVncSc1KtuVW3jcnzUeMzUgJp0BIWs1ItVbbRU9JdqrNSbPOSh1NSmVWUUqhTksnzUuJzUvozUxLBU90YDhAV8BNpVBQPgqozU5HwE6qzk8NTU9lpk5PwU5AJWRZRWTZTVVj0EVu0DF2QEHVZqHQMj/OQn9OQxVu2kkFwEY/DO0yT0RVQHRoNWqi0DV0wEXEz0YVT0Z1pMBGwM9HNW9WN5ZARrfVYlk4RUBIpWnYQ1Vq3DlVQEmlYVpKz0taVUBKoM9LNWpbRWEkWkVh3U3PTIvPRLAB4CVdPc9NhkBN0k9OWE9LXp5PTuJPT1Vi1z+7ZM9AFXrcMFV02UV2r15Ff95Ff9kxxXBYRaZAQnVAQuVz0kV9WzazpXpfNAjAREVz2E1VdFhFfdA1WUBFpXqqWTX2QEZ1QEbnQEctVXPRRXRaN+dASCV7b1Y4lXFdONV9Xzk2aUBJpXdRS8BKVXpXOtqpwEsFfdw7cMFL1qFBTDBBTJDBTNV53kquwE2GwE3BQU46wE66bMBO9XzeQ0FPokFABtWOWzBljVswpY7XRVWP3kWJ3UWDXEWN3DWydYFdMtWNXzM8wUDTfUFD5YNfQEJxYt3hqR5ywXtgU28hBkFXT0jKp09Eyk9BAk9NX01J2ivNRVnNdO1aaSryzEeGhkx74THNTStKSPU7VzgVfMpyYD1JQ7oOaVFrJDSlSkDCSkyJyHJqJYBIdU7rPcZLRsdHwUdEckdK0DzHSYT7XUTxWzw1VOBXRONQRNPXRNFbPLI03F9EyVlIw04kuq7ZRLBYRL5YRKNbRKqhXESk10STX0SeW0SFr9lEj1YzlI3bRHxSStRy3DOEddpEbtlEbafZRGrcPlRV2jkUVqBbRFJZRELXOrRGUk1UTVdEQV1ENdo3FDqg2EQ0XUQm10Qt3DFzVDBQRDvQMVRPUUlEeqFoNEbZREzaRExaREAI1GbiPMT95P8EvmcwRfFl8AKF8yUbYTRF9WX2hfclFORQB+X3hfUkGWX8Bfql+0X85fYOBf6l8sb05FJrL+Q01vAF9vcW97YBZvIG8yYQA</prop>
			</obj>
			<obj name="Protocol" class="HTCProtocol" version="1">
				<prop name="Created">2013-03-04T08:56:57.157</prop>
				<prop name="LastModified">2013-03-04T09:39:00.239</prop>
				<obj name="Programs" class="HTCRunProgramList" version="5">
					<list name="emlist" count="4">
						<obj name="item" class="HTCRunProgram" version="1">
							<prop name="name">pre-incubation</prop>
							<prop name="Cycles">1</prop>
							<prop name="AnalysisMode">None</prop>
							<obj name="Segments" class="TEMRunSegmentList" version="1">
								<list name="emlist" count="1">
									<obj name="item" class="HTCRunSegment" version="2">
										<prop name="Hold">600</prop>
										<prop name="Slope">4.4</prop>
										<prop name="StepDelay">0</prop>
										<prop name="StepSize">0</prop>
										<prop name="Target">95</prop>
										<prop name="Target2">0</prop>
										<prop name="AcquisitionMode">0</prop>
										<prop name="AcqPerDegree">5</prop>
									</obj>
								</list>
							</obj>
						</obj>
						<obj name="item" class="HTCRunProgram" version="1">
							<prop name="name">amplification</prop>
							<prop name="Cycles">50</prop>
							<prop name="AnalysisMode">Quantification</prop>
							<obj name="Segments" class="TEMRunSegmentList" version="1">
								<list name="emlist" count="3">
									<obj name="item" class="HTCRunSegment" version="2">
										<prop name="Hold">15</prop>
										<prop name="Slope">4.4</prop>
										<prop name="StepDelay">0</prop>
										<prop name="StepSize">0</prop>
										<prop name="Target">95</prop>
										<prop name="Target2">0</prop>
										<prop name="AcquisitionMode">0</prop>
										<prop name="AcqPerDegree">5</prop>
									</obj>
									<obj name="item" class="HTCRunSegment" version="2">
										<prop name="Hold">15</prop>
										<prop name="Slope">2.2</prop>
										<prop name="StepDelay">0</prop>
										<prop name="StepSize">0</prop>
										<prop name="Target">57</prop>
										<prop name="Target2">0</prop>
										<prop name="AcquisitionMode">0</prop>
										<prop name="AcqPerDegree">5</prop>
									</obj>
									<obj name="item" class="HTCRunSegment" version="2">
										<prop name="Hold">15</prop>
										<prop name="Slope">4.4</prop>
										<prop name="StepDelay">0</prop>
										<prop name="StepSize">0</prop>
										<prop name="Target">72</prop>
										<prop name="Target2">0</prop>
										<prop name="AcquisitionMode">1</prop>
										<prop name="AcqPerDegree">5</prop>
									</obj>
								</list>
							</obj>
						</obj>
						<obj name="item" class="HTCRunProgram" version="1">
							<prop name="name">melting curve</prop>
							<prop name="Cycles">1</prop>
							<prop name="AnalysisMode">Melting Curves</prop>
							<obj name="Segments" class="TEMRunSegmentList" version="1">
								<list name="emlist" count="3">
									<obj name="item" class="HTCRunSegment" version="2">
										<prop name="Hold">5</prop>
										<prop name="Slope">4.4</prop>
										<prop name="StepDelay">0</prop>
										<prop name="StepSize">0</prop>
										<prop name="Target">95</prop>
										<prop name="Target2">0</prop>
										<prop name="AcquisitionMode">0</prop>
										<prop name="AcqPerDegree">5</prop>
									</obj>
									<obj name="item" class="HTCRunSegment" version="2">
										<prop name="Hold">60</prop>
										<prop name="Slope">2.2</prop>
										<prop name="StepDelay">0</prop>
										<prop name="StepSize">0</prop>
										<prop name="Target">65</prop>
										<prop name="Target2">0</prop>
										<prop name="AcquisitionMode">0</prop>
										<prop name="AcqPerDegree">5</prop>
									</obj>
									<obj name="item" class="HTCRunSegment" version="2">
										<prop name="Hold">1</prop>
										<prop name="Slope">0.114285714285714</prop>
										<prop name="StepDelay">0</prop>
										<prop name="StepSize">0</prop>
										<prop name="Target">97</prop>
										<prop name="Target2">0</prop>
										<prop name="AcquisitionMode">2</prop>
										<prop name="AcqPerDegree">5</prop>
									</obj>
								</list>
							</obj>
						</obj>
						<obj name="item" class="HTCRunProgram" version="1">
							<prop name="name">cooling</prop>
							<prop name="Cycles">1</prop>
							<prop name="AnalysisMode">None</prop>
							<obj name="Segments" class="TEMRunSegmentList" version="1">
								<list name="emlist" count="1">
									<obj name="item" class="HTCRunSegment" version="2">
										<prop name="Hold">30</prop>
										<prop name="Slope">2.2</prop>
										<prop name="StepDelay">0</prop>
										<prop name="StepSize">0</prop>
										<prop name="Target">40</prop>
										<prop name="Target2">0</prop>
										<prop name="AcquisitionMode">0</prop>
										<prop name="AcqPerDegree">5</prop>
									</obj>
								</list>
							</obj>
						</obj>
					</list>
					<list name="AnalysisModes" count="4">
						<item>None</item>
						<item>Quantification</item>
						<item>Melting Curves</item>
						<item>Color Compensation</item>
					</list>
					<prop name="ChannelCount">1</prop>
					<prop name="InstrumentSubclass">HTC_VER_10</prop>
					<obj name="Container" class="HTCBlockType" version="1">
						<prop name="Id">bt96TC5</prop>
						<prop name="RowCount">8</prop>
						<prop name="ColCount">12</prop>
						<prop name="OvershootDnDelay">10</prop>
						<prop name="OvershootUpDelay">10</prop>
						<prop name="RampRateMaxDn">2.2</prop>
						<prop name="RampRateMaxUp">4.4</prop>
						<prop name="ReactionVolMin">10</prop>
						<prop name="ReactionVolMax">100</prop>
						<prop name="ReactionVolDefault">20</prop>
						<prop name="HorVertCrosstalkCoefficient">0.0003</prop>
						<prop name="DiagCrosstalkCoefficent">0.0001</prop>
					</obj>
					<prop name="MaxPositionsToSeek">96</prop>
					<obj name="DetectionFormats" class="DetectionFormats" version="2">
						<list name="emlist" count="1">
							<obj name="item" class="HTCDetectionFormat" version="1">
								<list name="emlist" count="1">
									<obj name="item" class="HTCChannel" version="2">
										<prop name="name">SYBR Green I / HRM Dye</prop>
										<prop name="Active">1</prop>
										<prop name="EmissionWL">510</prop>
										<prop name="ExcitationWL">465</prop>
										<prop name="IntgrTime">250</prop>
										<prop name="MaxIntgrTime">1000</prop>
										<prop name="MeltFactor">1.2</prop>
										<prop name="QuantFactor">20</prop>
									</obj>
								</list>
								<prop name="name">SYBR Green I / HRM Dye</prop>
								<prop name="Active">1</prop>
								<prop name="DefChannelNdx">0</prop>
								<prop name="DenominatorNdx">-1</prop>
								<prop name="ReadOnly">0</prop>
								<list name="EmissionWLAvail" count="6">
									<item>488</item>
									<item>510</item>
									<item>580</item>
									<item>610</item>
									<item>640</item>
									<item>660</item>
								</list>
								<list name="ExcitationWLAvail" count="5">
									<item>440</item>
									<item>465</item>
									<item>498</item>
									<item>533</item>
									<item>618</item>
								</list>
								<prop name="MeasuringMode">hmmDynamic</prop>
							</obj>
						</list>
						<prop name="DefFormatName">SYBR Green I / HRM Dye</prop>
					</obj>
					<list name="AcquisitionModes" count="4">
						<item>None</item>
						<item>Single</item>
						<item>Continuous</item>
						<item>Step</item>
					</list>
					<prop name="SeekTemp">30</prop>
					<prop name="SampleVolume">10</prop>
					<prop name="PlateID">03306119</prop>
				</obj>
			</obj>
			<prop name="CompletedProgramNo">5</prop>
			<prop name="StopPoint">3</prop>
			<prop name="CarouselConstMoved">0</prop>
		</obj>
		<obj name="AnlsAndSampleInfo" class="AnlsAndSampleInfo" version="1">
			<obj name="AnlsPropTypes" class="PropertyTypeList" version="1">
				<list name="emlist" count="3">
					<obj name="item" class="SamplePropType" version="1">
						<prop name="name">Units</prop>
						<prop name="PropClass">QuantUnitsProp</prop>
						<prop name="IsChannelProperty">0</prop>
						<prop name="SelectorOrder">0</prop>
						<prop name="ShowInSelector">0</prop>
						<prop name="ShowInTable">0</prop>
						<prop name="TableOrder">0</prop>
					</obj>
					<obj name="item" class="SamplePropType" version="1">
						<prop name="name">ExtRef</prop>
						<prop name="PropClass">RQExtRefProp</prop>
						<prop name="IsChannelProperty">0</prop>
						<prop name="SelectorOrder">0</prop>
						<prop name="ShowInSelector">0</prop>
						<prop name="ShowInTable">0</prop>
						<prop name="TableOrder">0</prop>
					</obj>
					<obj name="item" class="SamplePropType" version="1">
						<prop name="name">Endpt External Experiment</prop>
						<prop name="PropClass">EndptGenoExtExp</prop>
						<prop name="IsChannelProperty">0</prop>
						<prop name="SelectorOrder">0</prop>
						<prop name="ShowInSelector">0</prop>
						<prop name="ShowInTable">0</prop>
						<prop name="TableOrder">0</prop>
					</obj>
				</list>
			</obj>
			<obj name="SamplePropTypes" class="PropertyTypeList" version="1">
				<list name="emlist" count="26">
					<obj name="item" class="SamplePosPropType" version="1">
						<prop name="name">Position</prop>
						<prop name="PropClass">GenSampleEditPosition</prop>
						<prop name="AnalysisClass">General</prop>
						<prop name="IsChannelProperty">0</prop>
						<prop name="SelectorOrder">0</prop>
						<prop name="ShowInSelector">0</prop>
						<prop name="ShowInTable">1</prop>
						<prop name="TableOrder">0</prop>
					</obj>
					<obj name="item" class="SamplePropType" version="1">
						<prop name="name">Color</prop>
						<prop name="PropClass">SamplePrefColor</prop>
						<prop name="AnalysisClass">General</prop>
						<prop name="IsChannelProperty">0</prop>
						<prop name="SelectorOrder">1</prop>
						<prop name="ShowInSelector">0</prop>
						<prop name="ShowInTable">1</prop>
						<prop name="TableOrder">1</prop>
					</obj>
					<obj name="item" class="SamplePropType" version="1">
						<prop name="name">Replicate of</prop>
						<prop name="PropClass">GenSampleEditReplicate</prop>
						<prop name="AnalysisClass">General</prop>
						<prop name="IsChannelProperty">0</prop>
						<prop name="SelectorOrder">2</prop>
						<prop name="ShowInSelector">0</prop>
						<prop name="ShowInTable">1</prop>
						<prop name="TableOrder">2</prop>
					</obj>
					<obj name="item" class="SamplePropType" version="1">
						<prop name="name">Sample Name</prop>
						<prop name="PropClass">GenSampleEditName</prop>
						<prop name="AnalysisClass">General</prop>
						<prop name="IsChannelProperty">0</prop>
						<prop name="SelectorOrder">3</prop>
						<prop name="ShowInSelector">1</prop>
						<prop name="ShowInTable">1</prop>
						<prop name="TableOrder">3</prop>
					</obj>
					<obj name="item" class="SamplePropType" version="1">
						<prop name="name">Subsets</prop>
						<prop name="PropClass">GenSampleEditSubset</prop>
						<prop name="AnalysisClass">General</prop>
						<prop name="IsChannelProperty">0</prop>
						<prop name="SelectorOrder">4</prop>
						<prop name="ShowInSelector">0</prop>
						<prop name="ShowInTable">0</prop>
						<prop name="TableOrder">4</prop>
					</obj>
					<obj name="item" class="SamplePropType" version="1">
						<prop name="name">Notes</prop>
						<prop name="PropClass">GenSampleEditNotes</prop>
						<prop name="AnalysisClass">General</prop>
						<prop name="IsChannelProperty">0</prop>
						<prop name="SelectorOrder">5</prop>
						<prop name="ShowInSelector">0</prop>
						<prop name="ShowInTable">0</prop>
						<prop name="TableOrder">5</prop>
					</obj>
					<obj name="item" class="SamplePropType" version="1">
						<prop name="name">Sample ID</prop>
						<prop name="PropClass">HTCSampleID</prop>
						<prop name="AnalysisClass">General</prop>
						<prop name="IsChannelProperty">0</prop>
						<prop name="SelectorOrder">6</prop>
						<prop name="ShowInSelector">0</prop>
						<prop name="ShowInTable">0</prop>
						<prop name="TableOrder">6</prop>
					</obj>
					<obj name="item" class="SamplePropType" version="1">
						<prop name="name">Sample Prep Notes</prop>
						<prop name="PropClass">HTCSamplePrepNotes</prop>
						<prop name="AnalysisClass">General</prop>
						<prop name="IsChannelProperty">0</prop>
						<prop name="SelectorOrder">7</prop>
						<prop name="ShowInSelector">0</prop>
						<prop name="ShowInTable">0</prop>
						<prop name="TableOrder">7</prop>
					</obj>
					<obj name="item" class="SamplePrefWidthType" version="1">
						<prop name="name">Width</prop>
						<prop name="PropClass">SamplePrefWidth</prop>
						<prop name="AnalysisClass">Sample preferences</prop>
						<prop name="IsChannelProperty">0</prop>
						<prop name="SelectorOrder">8</prop>
						<prop name="ShowInSelector">0</prop>
						<prop name="ShowInTable">0</prop>
						<prop name="TableOrder">8</prop>
					</obj>
					<obj name="item" class="SamplePrefLineStyleType" version="1">
						<prop name="name">Line Style</prop>
						<prop name="PropClass">SamplePrefLineStyle</prop>
						<prop name="AnalysisClass">Sample preferences</prop>
						<prop name="IsChannelProperty">0</prop>
						<prop name="SelectorOrder">9</prop>
						<prop name="ShowInSelector">0</prop>
						<prop name="ShowInTable">0</prop>
						<prop name="TableOrder">9</prop>
					</obj>
					<obj name="item" class="SamplePrefPointStyleType" version="1">
						<prop name="name">Point Style</prop>
						<prop name="PropClass">SamplePrefPointStyle</prop>
						<prop name="AnalysisClass">Sample preferences</prop>
						<prop name="IsChannelProperty">0</prop>
						<prop name="SelectorOrder">10</prop>
						<prop name="ShowInSelector">0</prop>
						<prop name="ShowInTable">0</prop>
						<prop name="TableOrder">10</prop>
					</obj>
					<obj name="item" class="SamplePropType" version="1">
						<prop name="name">Dominant Channel</prop>
						<prop name="PropClass">DominantChannelProp</prop>
						<prop name="AnalysisClass">Color Compensation Analysis</prop>
						<prop name="IsChannelProperty">0</prop>
						<prop name="SelectorOrder">11</prop>
						<prop name="ShowInSelector">0</prop>
						<prop name="ShowInTable">0</prop>
						<prop name="TableOrder">11</prop>
					</obj>
					<obj name="item" class="EndPtSampleTypePropertyType" version="1">
						<prop name="name">EndPt Sample Type</prop>
						<prop name="PropClass">GroupingSample</prop>
						<prop name="AnalysisClass">EndPtGenotyping</prop>
						<prop name="IsChannelProperty">0</prop>
						<prop name="SelectorOrder">12</prop>
						<prop name="ShowInSelector">0</prop>
						<prop name="ShowInTable">0</prop>
						<prop name="TableOrder">12</prop>
					</obj>
					<obj name="item" class="SamplePropType" version="1">
						<prop name="name">EndPt Genotype</prop>
						<prop name="PropClass">Genotype</prop>
						<prop name="AnalysisClass">EndPtGenotyping</prop>
						<prop name="IsChannelProperty">0</prop>
						<prop name="SelectorOrder">13</prop>
						<prop name="ShowInSelector">0</prop>
						<prop name="ShowInTable">0</prop>
						<prop name="TableOrder">13</prop>
					</obj>
					<obj name="item" class="SamplePropType" version="1">
						<prop name="name">Target Name</prop>
						<prop name="PropClass">TargetName</prop>
						<prop name="AnalysisClass">General</prop>
						<prop name="IsChannelProperty">1</prop>
						<prop name="SelectorOrder">22</prop>
						<prop name="ShowInSelector">1</prop>
						<prop name="ShowInTable">1</prop>
						<prop name="TableOrder">22</prop>
					</obj>
					<obj name="item" class="QuantSampleTypePropertyType" version="1">
						<prop name="name">Quantification Sample Type</prop>
						<prop name="PropClass">QuantSampleTypeProperty</prop>
						<prop name="AnalysisClass">Quantification Analysis</prop>
						<prop name="IsChannelProperty">1</prop>
						<prop name="SelectorOrder">15</prop>
						<prop name="ShowInSelector">1</prop>
						<prop name="ShowInTable">1</prop>
						<prop name="TableOrder">15</prop>
					</obj>
					<obj name="item" class="SamplePropType" version="1">
						<prop name="name">Concentration</prop>
						<prop name="PropClass">QuantConcProperty</prop>
						<prop name="AnalysisClass">Quantification Analysis</prop>
						<prop name="IsChannelProperty">1</prop>
						<prop name="SelectorOrder">16</prop>
						<prop name="ShowInSelector">1</prop>
						<prop name="ShowInTable">1</prop>
						<prop name="TableOrder">16</prop>
					</obj>
					<obj name="item" class="QuantCpType" version="1">
						<prop name="name">Cp Low</prop>
						<prop name="PropClass">QuantCpLowProp</prop>
						<prop name="AnalysisClass">Quantification Analysis</prop>
						<prop name="IsChannelProperty">1</prop>
						<prop name="SelectorOrder">17</prop>
						<prop name="ShowInSelector">0</prop>
						<prop name="ShowInTable">0</prop>
						<prop name="TableOrder">17</prop>
					</obj>
					<obj name="item" class="QuantCpType" version="1">
						<prop name="name">Cp High</prop>
						<prop name="PropClass">QuantCpHighProp</prop>
						<prop name="AnalysisClass">Quantification Analysis</prop>
						<prop name="IsChannelProperty">1</prop>
						<prop name="SelectorOrder">18</prop>
						<prop name="ShowInSelector">0</prop>
						<prop name="ShowInTable">0</prop>
						<prop name="TableOrder">18</prop>
					</obj>
					<obj name="item" class="GroupSampleTypePropertyType" version="1">
						<prop name="name">Melt Geno Sample Type</prop>
						<prop name="PropClass">GroupChannelTypeProp</prop>
						<prop name="AnalysisClass">Melt Geno</prop>
						<prop name="IsChannelProperty">1</prop>
						<prop name="SelectorOrder">19</prop>
						<prop name="ShowInSelector">0</prop>
						<prop name="ShowInTable">0</prop>
						<prop name="TableOrder">19</prop>
					</obj>
					<obj name="item" class="SamplePropType" version="1">
						<prop name="name">Melt Geno Genotype</prop>
						<prop name="PropClass">ChannelGenotype</prop>
						<prop name="AnalysisClass">Melt Geno</prop>
						<prop name="IsChannelProperty">1</prop>
						<prop name="SelectorOrder">20</prop>
						<prop name="ShowInSelector">0</prop>
						<prop name="ShowInTable">0</prop>
						<prop name="TableOrder">20</prop>
					</obj>
					<obj name="item" class="RQTargetPropertyType" version="1">
						<prop name="name">Target Type</prop>
						<prop name="PropClass">RQTargetProperty</prop>
						<prop name="AnalysisClass">Relative Quantification</prop>
						<prop name="IsChannelProperty">1</prop>
						<prop name="SelectorOrder">21</prop>
						<prop name="ShowInSelector">0</prop>
						<prop name="ShowInTable">0</prop>
						<prop name="TableOrder">21</prop>
					</obj>
					<obj name="item" class="RQSampleTargetPropertyType" version="1">
						<prop name="name">Combined Sample and Target Type</prop>
						<prop name="PropClass">RQSampleTargetProperty</prop>
						<prop name="AnalysisClass">Relative Quantification</prop>
						<prop name="IsChannelProperty">1</prop>
						<prop name="SelectorOrder">15</prop>
						<prop name="ShowInSelector">1</prop>
						<prop name="ShowInTable">1</prop>
						<prop name="TableOrder">15</prop>
					</obj>
					<obj name="item" class="SamplePropType" version="1">
						<prop name="name">Efficiency</prop>
						<prop name="PropClass">RQEffProp</prop>
						<prop name="AnalysisClass">Relative Quantification</prop>
						<prop name="IsChannelProperty">1</prop>
						<prop name="SelectorOrder">23</prop>
						<prop name="ShowInSelector">0</prop>
						<prop name="ShowInTable">1</prop>
						<prop name="TableOrder">23</prop>
					</obj>
					<obj name="item" class="GroupSampleTypePropertyTypeNoPos" version="1">
						<prop name="name">Scanning Sample Type</prop>
						<prop name="PropClass">GroupChannelTypeProp</prop>
						<prop name="AnalysisClass">Scanning</prop>
						<prop name="IsChannelProperty">1</prop>
						<prop name="SelectorOrder">24</prop>
						<prop name="ShowInSelector">0</prop>
						<prop name="ShowInTable">0</prop>
						<prop name="TableOrder">24</prop>
					</obj>
					<obj name="item" class="SamplePropType" version="1">
						<prop name="name">Scanning Genotype</prop>
						<prop name="PropClass">ChannelGenotype</prop>
						<prop name="AnalysisClass">Scanning</prop>
						<prop name="IsChannelProperty">1</prop>
						<prop name="SelectorOrder">25</prop>
						<prop name="ShowInSelector">0</prop>
						<prop name="ShowInTable">0</prop>
						<prop name="TableOrder">25</prop>
					</obj>
				</list>
			</obj>
			<obj name="SelectedChannels" class="TEMIntegerSet" version="1">
				<list name="Items" count="1">
					<prop name="Item">0</prop>
				</list>
			</obj>
			<obj name="AnalysisProperties" class="ExpPropList" version="1">
				<list name="emlist" count="3">
					<obj name="PropertyObject" class="EndptGenoExtExp" version="3">
						<prop name="PropertyTypeName">Endpt External Experiment</prop>
					</obj>
					<obj name="PropertyObject" class="RQExtRefProp" version="3">
						<prop name="PropertyTypeName">ExtRef</prop>
						<prop name="RefExpProg">-1</prop>
					</obj>
					<obj name="PropertyObject" class="QuantUnitsProp" version="3">
						<prop name="PropertyTypeName">Units</prop>
					</obj>
				</list>
			</obj>
			<obj name="SampleInfoList" class="SamplePropInfoList" version="1">
				<list name="emlist" count="96">
					<obj name="item" class="SamplePropInfo" version="1">
						<obj name="ChannelProperties" class="ChanPropList" version="2">
							<obj name="ChannelProperties" class="EMList" version="1">
								<list name="emlist" count="1">
									<obj name="item" class="PropertyList" version="1">
										<list name="emlist" count="12">
											<obj name="PropertyObject" class="RQSampleTargetProperty" version="4">
												<prop name="PropertyTypeName">Combined Sample and Target Type</prop>
												<prop name="Position">0</prop>
												<prop name="IsDefault">0</prop>
												<obj name="ChannelProp" class="ChannelProperty" version="1">
													<prop name="ChannelIdx">0</prop>
												</obj>
											</obj>
											<obj name="PropertyObject" class="QuantConcProperty" version="4">
												<prop name="PropertyTypeName">Concentration</prop>
												<prop name="Position">0</prop>
												<prop name="IsDefault">1</prop>
												<prop name="Concentration">0</prop>
												<obj name="ChannelProp" class="ChannelProperty" version="1">
													<prop name="ChannelIdx">0</prop>
												</obj>
												<prop name="ReadOnly">1</prop>
											</obj>
											<obj name="PropertyObject" class="QuantCpHighProp" version="4">
												<prop name="PropertyTypeName">Cp High</prop>
												<prop name="Position">0</prop>
												<prop name="IsDefault">1</prop>
												<prop name="CpRangeHigh">0</prop>
												<obj name="ChannelProp" class="ChannelProperty" version="1">
													<prop name="ChannelIdx">0</prop>
												</obj>
												<prop name="ReadOnly">1</prop>
											</obj>
											<obj name="PropertyObject" class="QuantCpLowProp" version="4">
												<prop name="PropertyTypeName">Cp Low</prop>
												<prop name="Position">0</prop>
												<prop name="IsDefault">1</prop>
												<prop name="CpRangeLow">0</prop>
												<obj name="ChannelProp" class="ChannelProperty" version="1">
													<prop name="ChannelIdx">0</prop>
												</obj>
												<prop name="ReadOnly">1</prop>
											</obj>
											<obj name="PropertyObject" class="RQEffProp" version="4">
												<prop name="PropertyTypeName">Efficiency</prop>
												<prop name="Position">0</prop>
												<prop name="IsDefault">1</prop>
												<prop name="Efficiency">2</prop>
												<obj name="ChannelProp" class="ChannelProperty" version="1">
													<prop name="ChannelIdx">0</prop>
												</obj>
											</obj>
											<obj name="PropertyObject" class="ChannelGenotype" version="4">
												<prop name="PropertyTypeName">Melt Geno Genotype</prop>
												<prop name="Position">0</prop>
												<prop name="IsDefault">1</prop>
												<prop name="ReadOnly">1</prop>
												<obj name="ChannelProp" class="ChannelProperty" version="1">
													<prop name="ChannelIdx">0</prop>
												</obj>
											</obj>
											<obj name="PropertyObject" class="GroupChannelTypeProp" version="4">
												<prop name="PropertyTypeName">Melt Geno Sample Type</prop>
												<prop name="Position">0</prop>
												<prop name="IsDefault">0</prop>
												<prop name="GroupSampleType">mstUnknown</prop>
												<obj name="ChannelProp" class="ChannelProperty" version="1">
													<prop name="ChannelIdx">0</prop>
												</obj>
											</obj>
											<obj name="PropertyObject" class="QuantSampleTypeProperty" version="4">
												<prop name="PropertyTypeName">Quantification Sample Type</prop>
												<prop name="Position">0</prop>
												<prop name="IsDefault">0</prop>
												<prop name="SampleType">qsUnknown</prop>
												<obj name="ChannelProp" class="ChannelProperty" version="1">
													<prop name="ChannelIdx">0</prop>
												</obj>
											</obj>
											<obj name="PropertyObject" class="ChannelGenotype" version="4">
												<prop name="PropertyTypeName">Scanning Genotype</prop>
												<prop name="Position">0</prop>
												<prop name="IsDefault">1</prop>
												<prop name="ReadOnly">1</prop>
												<obj name="ChannelProp" class="ChannelProperty" version="1">
													<prop name="ChannelIdx">0</prop>
												</obj>
											</obj>
											<obj name="PropertyObject" class="GroupChannelTypeProp" version="4">
												<prop name="PropertyTypeName">Scanning Sample Type</prop>
												<prop name="Position">0</prop>
												<prop name="IsDefault">0</prop>
												<prop name="GroupSampleType">mstUnknown</prop>
												<obj name="ChannelProp" class="ChannelProperty" version="1">
													<prop name="ChannelIdx">0</prop>
												</obj>
											</obj>
											<obj name="PropertyObject" class="TargetName" version="4">
												<prop name="PropertyTypeName">Target Name</prop>
												<prop name="Position">0</prop>
												<prop name="IsDefault">0</prop>
												<prop name="name">HPRT</prop>
												<obj name="ChannelProp" class="ChannelProperty" version="1">
													<prop name="ChannelIdx">0</prop>
												</obj>
											</obj>
											<obj name="PropertyObject" class="RQTargetProperty" version="4">
												<prop name="PropertyTypeName">Target Type</prop>
												<prop name="Position">0</prop>
												<prop name="IsDefault">0</prop>
												<prop name="TargetType">dtReference</prop>
												<obj name="ChannelProp" class="ChannelProperty" version="1">
													<prop name="ChannelIdx">0</prop>
												</obj>
											</obj>
										</list>
									</obj>
								</list>
							</obj>
						</obj>
						<prop name="ChannelPropertyCount">1</prop>
						<prop name="ContainerPosition">0</prop>
						<prop name="HasSampleProperties">1</prop>
						<obj name="SampleProperties" class="PropertyList" version="1">
							<list name="emlist" count="14">
								<obj name="PropertyObject" class="SamplePrefColor" version="4">
									<prop name="PropertyTypeName">Color</prop>
									<prop name="Position">0</prop>
									<prop name="IsDefault">0</prop>
									<prop name="Color">$00FF8000</prop>
								</obj>
								<obj name="PropertyObject" class="DominantChannelProp" version="4">
									<prop name="PropertyTypeName">Dominant Channel</prop>
									<prop name="Position">0</prop>
									<prop name="IsDefault">0</prop>
									<prop name="DominantChannel">0</prop>
								</obj>
								<obj name="PropertyObject" class="Genotype" version="4">
									<prop name="PropertyTypeName">EndPt Genotype</prop>
									<prop name="Position">0</prop>
									<prop name="IsDefault">1</prop>
									<prop name="ReadOnly">1</prop>
								</obj>
								<obj name="PropertyObject" class="GroupingSample" version="4">
									<prop name="PropertyTypeName">EndPt Sample Type</prop>
									<prop name="Position">0</prop>
									<prop name="IsDefault">0</prop>
									<prop name="GroupSampleType">mstUnknown</prop>
								</obj>
								<obj name="PropertyObject" class="SamplePrefLineStyle" version="4">
									<prop name="PropertyTypeName">Line Style</prop>
									<prop name="Position">0</prop>
									<prop name="IsDefault">0</prop>
									<prop name="LineStyle">psSolid</prop>
								</obj>
								<obj name="PropertyObject" class="GenSampleEditNotes" version="4">
									<prop name="PropertyTypeName">Notes</prop>
									<prop name="Position">0</prop>
									<prop name="IsDefault">1</prop>
								</obj>
								<obj name="PropertyObject" class="SamplePrefPointStyle" version="4">
									<prop name="PropertyTypeName">Point Style</prop>
									<prop name="Position">0</prop>
									<prop name="IsDefault">0</prop>
									<prop name="PointStyle">psNothing</prop>
								</obj>
								<obj name="PropertyObject" class="GenSampleEditPosition" version="4">
									<prop name="PropertyTypeName">Position</prop>
									<prop name="Position">0</prop>
									<prop name="IsDefault">1</prop>
								</obj>
								<obj name="PropertyObject" class="GenSampleEditReplicate" version="4">
									<prop name="PropertyTypeName">Replicate of</prop>
									<prop name="Position">0</prop>
									<prop name="IsDefault">0</prop>
									<prop name="ReplicateOf">0</prop>
								</obj>
								<obj name="PropertyObject" class="HTCSampleID" version="4">
									<prop name="PropertyTypeName">Sample ID</prop>
									<prop name="Position">0</prop>
									<prop name="IsDefault">1</prop>
								</obj>
								<obj name="PropertyObject" class="GenSampleEditName" version="4">
									<prop name="PropertyTypeName">Sample Name</prop>
									<prop name="Position">0</prop>
									<prop name="IsDefault">0</prop>
									<prop name="name">1719T</prop>
								</obj>
								<obj name="PropertyObject" class="HTCSamplePrepNotes" version="4">
									<prop name="PropertyTypeName">Sample Prep Notes</prop>
									<prop name="Position">0</prop>
									<prop name="IsDefault">1</prop>
								</obj>
								<obj name="PropertyObject" class="GenSampleEditSubset" version="4">
									<prop name="PropertyTypeName">Subsets</prop>
									<prop name="Position">0</prop>
									<prop name="IsDefault">1</prop>
								</obj>
								<obj name="PropertyObject" class="SamplePrefWidth" version="5">
									<prop name="PropertyTypeName">Width</prop>
									<prop name="Position">0</prop>
									<prop name="IsDefault">1</prop>
									<prop name="Width">1</prop>
								</obj>
							</list>
						</obj>
					</obj>
					<obj name="item" class="SamplePropInfo" version="1">
						<obj name="ChannelProperties" class="ChanPropList" version="2">
							<obj name="ChannelProperties" class="EMList" version="1">
								<list name="emlist" count="1">
									<obj name="item" class="PropertyList" version="1">
										<list name="emlist" count="12">
											<obj name="PropertyObject" class="RQSampleTargetProperty" version="4">
												<prop name="PropertyTypeName">Combined Sample and Target Type</prop>
												<prop name="Position">1</prop>
												<prop name="IsDefault">0</prop>
												<obj name="ChannelProp" class="ChannelProperty" version="1">
													<prop name="ChannelIdx">0</prop>
												</obj>
											</obj>
											<obj name="PropertyObject" class="QuantConcProperty" version="4">
												<prop name="PropertyTypeName">Concentration</prop>
												<prop name="Position">1</prop>
												<prop name="IsDefault">1</prop>
												<prop name="Concentration">0</prop>
												<obj name="ChannelProp" class="ChannelProperty" version="1">
													<prop name="ChannelIdx">0</prop>
												</obj>
												<prop name="ReadOnly">1</prop>
											</obj>
											<obj name="PropertyObject" class="QuantCpHighProp" version="4">
												<prop name="PropertyTypeName">Cp High</prop>
												<prop name="Position">1</prop>
												<prop name="IsDefault">1</prop>
												<prop name="CpRangeHigh">0</prop>
												<obj name="ChannelProp" class="ChannelProperty" version="1">
													<prop name="ChannelIdx">0</prop>
												</obj>
												<prop name="ReadOnly">1</prop>
											</obj>
											<obj name="PropertyObject" class="QuantCpLowProp" version="4">
												<prop name="PropertyTypeName">Cp Low</prop>
												<prop name="Position">1</prop>
												<prop name="IsDefault">1</prop>
												<prop name="CpRangeLow">0</prop>
												<obj name="ChannelProp" class="ChannelProperty" version="1">
													<prop name="ChannelIdx">0</prop>
												</obj>
												<prop name="ReadOnly">1</prop>
											</obj>
											<obj name="PropertyObject" class="RQEffProp" version="4">
												<prop name="PropertyTypeName">Efficiency</prop>
												<prop name="Position">1</prop>
												<prop name="IsDefault">1</prop>
												<prop name="Efficiency">2</prop>
												<obj name="ChannelProp" class="ChannelProperty" version="1">
													<prop name="ChannelIdx">0</prop>
												</obj>
											</obj>
											<obj name="PropertyObject" class="ChannelGenotype" version="4">
												<prop name="PropertyTypeName">Melt Geno Genotype</prop>
												<prop name="Position">1</prop>
												<prop name="IsDefault">1</prop>
												<prop name="ReadOnly">1</prop>
												<obj name="ChannelProp" class="ChannelProperty" version="1">
													<prop name="ChannelIdx">0</prop>
												</obj>
											</obj>
											<obj name="PropertyObject" class="GroupChannelTypeProp" version="4">
												<prop name="PropertyTypeName">Melt Geno Sample Type</prop>
												<prop name="Position">1</prop>
												<prop name="IsDefault">0</prop>
												<prop name="GroupSampleType">mstUnknown</prop>
												<obj name="ChannelProp" class="ChannelProperty" version="1">
													<prop name="ChannelIdx">0</prop>
												</obj>
											</obj>
											<obj name="PropertyObject" class="QuantSampleTypeProperty" version="4">
												<prop name="PropertyTypeName">Quantification Sample Type</prop>
												<prop name="Position">1</prop>
												<prop name="IsDefault">0</prop>
												<prop name="SampleType">qsUnknown</prop>
												<obj name="ChannelProp" class="ChannelProperty" version="1">
													<prop name="ChannelIdx">0</prop>
												</obj>
											</obj>
											<obj name="PropertyObject" class="ChannelGenotype" version="4">
												<prop name="PropertyTypeName">Scanning Genotype</prop>
												<prop name="Position">1</prop>
												<prop name="IsDefault">1</prop>
												<prop name="ReadOnly">1</prop>
												<obj name="ChannelProp" class="ChannelProperty" version="1">
													<prop name="ChannelIdx">0</prop>
												</obj>
											</obj>
											<obj name="PropertyObject" class="GroupChannelTypeProp" version="4">
												<prop name="PropertyTypeName">Scanning Sample Type</prop>
												<prop name="Position">1</prop>
												<prop name="IsDefault">0</prop>
												<prop name="GroupSampleType">mstUnknown</prop>
												<obj name="ChannelProp" class="ChannelProperty" version="1">
													<prop name="ChannelIdx">0</prop>
												</obj>
											</obj>
											<obj name="PropertyObject" class="TargetName" version="4">
												<prop name="PropertyTypeName">Target Name</prop>
												<prop name="Position">1</prop>
												<prop name="IsDefault">0</prop>
												<prop name="name">HPRT</prop>
												<obj name="ChannelProp" class="ChannelProperty" version="1">
													<prop name="ChannelIdx">0</prop>
												</obj>
											</obj>
											<obj name="PropertyObject" class="RQTargetProperty" version="4">
												<prop name="PropertyTypeName">Target Type</prop>
												<prop name="Position">1</prop>
												<prop name="IsDefault">0</prop>
												<prop name="TargetType">dtReference</prop>
												<obj name="ChannelProp" class="ChannelProperty" version="1">
													<prop name="ChannelIdx">0</prop>
												</obj>
											</obj>
										</list>
									</obj>
								</list>
							</obj>
						</obj>
						<prop name="ChannelPropertyCount">1</prop>
						<prop name="ContainerPosition">1</prop>
						<prop name="HasSampleProperties">1</prop>
						<obj name="SampleProperties" class="PropertyList" version="1">
							<list name="emlist" count="14">
								<obj name="PropertyObject" class="SamplePrefColor" version="4">
									<prop name="PropertyTypeName">Color</prop>
									<prop name="Position">1</prop>
									<prop name="IsDefault">0</prop>
									<prop name="Color">clRed</prop>
								</obj>
								<obj name="PropertyObject" class="DominantChannelProp" version="4">
									<prop name="PropertyTypeName">Dominant Channel</prop>
									<prop name="Position">1</prop>
									<prop name="IsDefault">0</prop>
									<prop name="DominantChannel">0</prop>
								</obj>
								<obj name="PropertyObject" class="Genotype" version="4">
									<prop name="PropertyTypeName">EndPt Genotype</prop>
									<prop name="Position">1</prop>
									<prop name="IsDefault">1</prop>
									<prop name="ReadOnly">1</prop>
								</obj>
								<obj name="PropertyObject" class="GroupingSample" version="4">
									<prop name="PropertyTypeName">EndPt Sample Type</prop>
									<prop name="Position">1</prop>
									<prop name="IsDefault">0</prop>
									<prop name="GroupSampleType">mstUnknown</prop>
								</obj>
								<obj name="PropertyObject" class="SamplePrefLineStyle" version="4">
									<prop name="PropertyTypeName">Line Style</prop>
									<prop name="Position">1</prop>
									<prop name="IsDefault">0</prop>
									<prop name="LineStyle">psSolid</prop>
								</obj>
								<obj name="PropertyObject" class="GenSampleEditNotes" version="4">
									<prop name="PropertyTypeName">Notes</prop>
									<prop name="Position">1</prop>
									<prop name="IsDefault">1</prop>
								</obj>
								<obj name="PropertyObject" class="SamplePrefPointStyle" version="4">
									<prop name="PropertyTypeName">Point Style</prop>
									<prop name="Position">1</prop>
									<prop name="IsDefault">0</prop>
									<prop name="PointStyle">psNothing</prop>
								</obj>
								<obj name="PropertyObject" class="GenSampleEditPosition" version="4">
									<prop name="PropertyTypeName">Position</prop>
									<prop name="Position">1</prop>
									<prop name="IsDefault">1</prop>
								</obj>
								<obj name="PropertyObject" class="GenSampleEditReplicate" version="4">
									<prop name="PropertyTypeName">Replicate of</prop>
									<prop name="Position">1</prop>
									<prop name="IsDefault">0</prop>
									<prop name="ReplicateOf">0</prop>
								</obj>
								<obj name="PropertyObject" class="HTCSampleID" version="4">
									<prop name="PropertyTypeName">Sample ID</prop>
									<prop name="Position">1</prop>
									<prop name="IsDefault">1</prop>
								</obj>
								<obj name="PropertyObject" class="GenSampleEditName" version="4">
									<prop name="PropertyTypeName">Sample Name</prop>
									<prop name="Position">1</prop>
									<prop name="IsDefault">0</prop>
									<prop name="name">1719T</prop>
								</obj>
								<obj name="PropertyObject" class="HTCSamplePrepNotes" version="4">
									<prop name="PropertyTypeName">Sample Prep Notes</prop>
									<prop name="Position">1</prop>
									<prop name="IsDefault">1</prop>
								</obj>
								<obj name="PropertyObject" class="GenSampleEditSubset" version="4">
									<prop name="PropertyTypeName">Subsets</prop>
									<prop name="Position">1</prop>
									<prop name="IsDefault">1</prop>
								</obj>
								<obj name="PropertyObject" class="SamplePrefWidth" version="5">
									<prop name="PropertyTypeName">Width</prop>
									<prop name="Position">1</prop>
									<prop name="IsDefault">1</prop>
									<prop name="Width">1</prop>
								</obj>
							</list>
						</obj>
					</obj>
					<obj name="item" class="SamplePropInfo" version="1">
						<obj name="ChannelProperties" class="ChanPropList" version="2">
							<obj name="ChannelProperties" class="EMList" version="1">
								<list name="emlist" count="1">
									<obj name="item" class="PropertyList" version="1">
										<list name="emlist" count="12">
											<obj name="PropertyObject" class="RQSampleTargetProperty" version="4">
												<prop name="PropertyTypeName">Combined Sample and Target Type</prop>
												<prop name="Position">2</prop>
												<prop name="IsDefault">0</prop>
												<obj name="ChannelProp" class="ChannelProperty" version="1">
													<prop name="ChannelIdx">0</prop>
												</obj>
											</obj>
											<obj name="PropertyObject" class="QuantConcProperty" version="4">
												<prop name="PropertyTypeName">Concentration</prop>
												<prop name="Position">2</prop>
												<prop name="IsDefault">1</prop>
												<prop name="Concentration">0</prop>
												<obj name="ChannelProp" class="ChannelProperty" version="1">
													<prop name="ChannelIdx">0</prop>
												</obj>
												<prop name="ReadOnly">1</prop>
											</obj>
											<obj name="PropertyObject" class="QuantCpHighProp" version="4">
												<prop name="PropertyTypeName">Cp High</prop>
												<prop name="Position">2</prop>
												<prop name="IsDefault">1</prop>
												<prop name="CpRangeHigh">0</prop>
												<obj name="ChannelProp" class="ChannelProperty" version="1">
													<prop name="ChannelIdx">0</prop>
												</obj>
												<prop name="ReadOnly">1</prop>
											</obj>
											<obj name="PropertyObject" class="QuantCpLowProp" version="4">
												<prop name="PropertyTypeName">Cp Low</prop>
												<prop name="Position">2</prop>
												<prop name="IsDefault">1</prop>
												<prop name="CpRangeLow">0</prop>
												<obj name="ChannelProp" class="ChannelProperty" version="1">
													<prop name="ChannelIdx">0</prop>
												</obj>
												<prop name="ReadOnly">1</prop>
											</obj>
											<obj name="PropertyObject" class="RQEffProp" version="4">
												<prop name="PropertyTypeName">Efficiency</prop>
												<prop name="Position">2</prop>
												<prop name="IsDefault">1</prop>
												<prop name="Efficiency">2</prop>
												<obj name="ChannelProp" class="ChannelProperty" version="1">
													<prop name="ChannelIdx">0</prop>
												</obj>
											</obj>
											<obj name="PropertyObject" class="ChannelGenotype" version="4">
												<prop name="PropertyTypeName">Melt Geno Genotype</prop>
												<prop name="Position">2</prop>
												<prop name="IsDefault">1</prop>
												<prop name="ReadOnly">1</prop>
												<obj name="ChannelProp" class="ChannelProperty" version="1">
													<prop name="ChannelIdx">0</prop>
												</obj>
											</obj>
											<obj name="PropertyObject" class="GroupChannelTypeProp" version="4">
												<prop name="PropertyTypeName">Melt Geno Sample Type</prop>
												<prop name="Position">2</prop>
												<prop name="IsDefault">0</prop>
												<prop name="GroupSampleType">mstUnknown</prop>
												<obj name="ChannelProp" class="ChannelProperty" version="1">
													<prop name="ChannelIdx">0</prop>
												</obj>
											</obj>
											<obj name="PropertyObject" class="QuantSampleTypeProperty" version="4">
												<prop name="PropertyTypeName">Quantification Sample Type</prop>
												<prop name="Position">2</prop>
												<prop name="IsDefault">0</prop>
												<prop name="SampleType">qsUnknown</prop>
												<obj name="ChannelProp" class="ChannelProperty" version="1">
													<prop name="ChannelIdx">0</prop>
												</obj>
											</obj>
											<obj name="PropertyObject" class="ChannelGenotype" version="4">
												<prop name="PropertyTypeName">Scanning Genotype</prop>
												<prop name="Position">2</prop>
												<prop name="IsDefault">1</prop>
												<prop name="ReadOnly">1</prop>
												<obj name="ChannelProp" class="ChannelProperty" version="1">
													<prop name="ChannelIdx">0</prop>
												</obj>
											</obj>
											<obj name="PropertyObject" class="GroupChannelTypeProp" version="4">
												<prop name="PropertyTypeName">Scanning Sample Type</prop>
												<prop name="Position">2</prop>
												<prop name="IsDefault">0</prop>
												<prop name="GroupSampleType">mstUnknown</prop>
												<obj name="ChannelProp" class="ChannelProperty" version="1">
													<prop name="ChannelIdx">0</prop>
												</obj>
											</obj>
											<obj name="PropertyObject" class="TargetName" version="4">
												<prop name="PropertyTypeName">Target Name</prop>
												<prop name="Position">2</prop>
												<prop name="IsDefault">0</prop>
												<prop name="name">HPRT</prop>
												<obj name="ChannelProp" class="ChannelProperty" version="1">
													<prop name="ChannelIdx">0</prop>
												</obj>
											</obj>
											<obj name="PropertyObject" class="RQTargetProperty" version="4">
												<prop name="PropertyTypeName">Target Type</prop>
												<prop name="Position">2</prop>
												<prop name="IsDefault">0</prop>
												<prop name="TargetType">dtReference</prop>
												<obj name="ChannelProp" class="ChannelProperty" version="1">
													<prop name="ChannelIdx">0</prop>
												</obj>
											</obj>
										</list>
									</obj>
								</list>
							</obj>
						</obj>
						<prop name="ChannelPropertyCount">1</prop>
						<prop name="ContainerPosition">2</prop>
						<prop name="HasSampleProperties">1</prop>
						<obj name="SampleProperties" class="PropertyList" version="1">
							<list name="emlist" count="14">
								<obj name="PropertyObject" class="SamplePrefColor" version="4">
									<prop name="PropertyTypeName">Color</prop>
									<prop name="Position">2</prop>
									<prop name="IsDefault">0</prop>
									<prop name="Color">$0030D700</prop>
								</obj>
								<obj name="PropertyObject" class="DominantChannelProp" version="4">
									<prop name="PropertyTypeName">Dominant Channel</prop>
									<prop name="Position">2</prop>
									<prop name="IsDefault">0</prop>
									<prop name="DominantChannel">0</prop>
								</obj>
								<obj name="PropertyObject" class="Genotype" version="4">
									<prop name="PropertyTypeName">EndPt Genotype</prop>
									<prop name="Position">2</prop>
									<prop name="IsDefault">1</prop>
									<prop name="ReadOnly">1</prop>
								</obj>
								<obj name="PropertyObject" class="GroupingSample" version="4">
									<prop name="PropertyTypeName">EndPt Sample Type</prop>
									<prop name="Position">2</prop>
									<prop name="IsDefault">0</prop>
									<prop name="GroupSampleType">mstUnknown</prop>
								</obj>
								<obj name="PropertyObject" class="SamplePrefLineStyle" version="4">
									<prop name="PropertyTypeName">Line Style</prop>
									<prop name="Position">2</prop>
									<prop name="IsDefault">0</prop>
									<prop name="LineStyle">psSolid</prop>
								</obj>
								<obj name="PropertyObject" class="GenSampleEditNotes" version="4">
									<prop name="PropertyTypeName">Notes</prop>
									<prop name="Position">2</prop>
									<prop name="IsDefault">1</prop>
								</obj>
								<obj name="PropertyObject" class="SamplePrefPointStyle" version="4">
									<prop name="PropertyTypeName">Point Style</prop>
									<prop name="Position">2</prop>
									<prop name="IsDefault">0</prop>
									<prop name="PointStyle">psNothing</prop>
								</obj>
								<obj name="PropertyObject" class="GenSampleEditPosition" version="4">
									<prop name="PropertyTypeName">Position</prop>
									<prop name="Position">2</prop>
									<prop name="IsDefault">1</prop>
								</obj>
								<obj name="PropertyObject" class="GenSampleEditReplicate" version="4">
									<prop name="PropertyTypeName">Replicate of</prop>
									<prop name="Position">2</prop>
									<prop name="IsDefault">0</prop>
									<prop name="ReplicateOf">0</prop>
								</obj>
								<obj name="PropertyObject" class="HTCSampleID" version="4">
									<prop name="PropertyTypeName">Sample ID</prop>
									<prop name="Position">2</prop>
									<prop name="IsDefault">1</prop>
								</obj>
								<obj name="PropertyObject" class="GenSampleEditName" version="4">
									<prop name="PropertyTypeName">Sample Name</prop>
									<prop name="Position">2</prop>
									<prop name="IsDefault">0</prop>
									<prop name="name">1719T</prop>
								</obj>
								<obj name="PropertyObject" class="HTCSamplePrepNotes" version="4">
									<prop name="PropertyTypeName">Sample Prep Notes</prop>
									<prop name="Position">2</prop>
									<prop name="IsDefault">1</prop>
								</obj>
								<obj name="PropertyObject" class="GenSampleEditSubset" version="4">
									<prop name="PropertyTypeName">Subsets</prop>
									<prop name="Position">2</prop>
									<prop name="IsDefault">1</prop>
								</obj>
								<obj name="PropertyObject" class="SamplePrefWidth" version="5">
									<prop name="PropertyTypeName">Width</prop>
									<prop name="Position">2</prop>
									<prop name="IsDefault">1</prop>
									<prop name="Width">1</prop>
								</obj>
							</list>
						</obj>
					</obj>
					<obj name="item" class="SamplePropInfo" version="1">
						<obj name="ChannelProperties" class="ChanPropList" version="2">
							<obj name="ChannelProperties" class="EMList" version="1">
								<list name="emlist" count="1">
									<obj name="item" class="PropertyList" version="1">
										<list name="emlist" count="12">
											<obj name="PropertyObject" class="RQSampleTargetProperty" version="4">
												<prop name="PropertyTypeName">Combined Sample and Target Type</prop>
												<prop name="Position">3</prop>
												<prop name="IsDefault">0</prop>
												<obj name="ChannelProp" class="ChannelProperty" version="1">
													<prop name="ChannelIdx">0</prop>
												</obj>
											</obj>
											<obj name="PropertyObject" class="QuantConcProperty" version="4">
												<prop name="PropertyTypeName">Concentration</prop>
												<prop name="Position">3</prop>
												<prop name="IsDefault">1</prop>
												<prop name="Concentration">0</prop>
												<obj name="ChannelProp" class="ChannelProperty" version="1">
													<prop name="ChannelIdx">0</prop>
												</obj>
												<prop name="ReadOnly">1</prop>
											</obj>
											<obj name="PropertyObject" class="QuantCpHighProp" version="4">
												<prop name="PropertyTypeName">Cp High</prop>
												<prop name="Position">3</prop>
												<prop name="IsDefault">1</prop>
												<prop name="CpRangeHigh">0</prop>
												<obj name="ChannelProp" class="ChannelProperty" version="1">
													<prop name="ChannelIdx">0</prop>
												</obj>
												<prop name="ReadOnly">1</prop>
											</obj>
											<obj name="PropertyObject" class="QuantCpLowProp" version="4">
												<prop name="PropertyTypeName">Cp Low</prop>
												<prop name="Position">3</prop>
												<prop name="IsDefault">1</prop>
												<prop name="CpRangeLow">0</prop>
												<obj name="ChannelProp" class="ChannelProperty" version="1">
													<prop name="ChannelIdx">0</prop>
												</obj>
												<prop name="ReadOnly">1</prop>
											</obj>
											<obj name="PropertyObject" class="RQEffProp" version="4">
												<prop name="PropertyTypeName">Efficiency</prop>
												<prop name="Position">3</prop>
												<prop name="IsDefault">1</prop>
												<prop name="Efficiency">2</prop>
												<obj name="ChannelProp" class="ChannelProperty" version="1">
													<prop name="ChannelIdx">0</prop>
												</obj>
											</obj>
											<obj name="PropertyObject" class="ChannelGenotype" version="4">
												<prop name="PropertyTypeName">Melt Geno Genotype</prop>
												<prop name="Position">3</prop>
												<prop name="IsDefault">1</prop>
												<prop name="ReadOnly">1</prop>
												<obj name="ChannelProp" class="ChannelProperty" version="1">
													<prop name="ChannelIdx">0</prop>
												</obj>
											</obj>
											<obj name="PropertyObject" class="GroupChannelTypeProp" version="4">
												<prop name="PropertyTypeName">Melt Geno Sample Type</prop>
												<prop name="Position">3</prop>
												<prop name="IsDefault">0</prop>
												<prop name="GroupSampleType">mstUnknown</prop>
												<obj name="ChannelProp" class="ChannelProperty" version="1">
													<prop name="ChannelIdx">0</prop>
												</obj>
											</obj>
											<obj name="PropertyObject" class="QuantSampleTypeProperty" version="4">
												<prop name="PropertyTypeName">Quantification Sample Type</prop>
												<prop name="Position">3</prop>
												<prop name="IsDefault">0</prop>
												<prop name="SampleType">qsUnknown</prop>
												<obj name="ChannelProp" class="ChannelProperty" version="1">
													<prop name="ChannelIdx">0</prop>
												</obj>
											</obj>
											<obj name="PropertyObject" class="ChannelGenotype" version="4">
												<prop name="PropertyTypeName">Scanning Genotype</prop>
												<prop name="Position">3</prop>
												<prop name="IsDefault">1</prop>
												<prop name="ReadOnly">1</prop>
												<obj name="ChannelProp" class="ChannelProperty" version="1">
													<prop name="ChannelIdx">0</prop>
												</obj>
											</obj>
											<obj name="PropertyObject" class="GroupChannelTypeProp" version="4">
												<prop name="PropertyTypeName">Scanning Sample Type</prop>
												<prop name="Position">3</prop>
												<prop name="IsDefault">0</prop>
												<prop name="GroupSampleType">mstUnknown</prop>
												<obj name="ChannelProp" class="ChannelProperty" version="1">
													<prop name="ChannelIdx">0</prop>
												</obj>
											</obj>
											<obj name="PropertyObject" class="TargetName" version="4">
												<prop name="PropertyTypeName">Target Name</prop>
												<prop name="Position">3</prop>
												<prop name="IsDefault">0</prop>
												<prop name="name">HPRT</prop>
												<obj name="ChannelProp" class="ChannelProperty" version="1">
													<prop name="ChannelIdx">0</prop>
												</obj>
											</obj>
											<obj name="PropertyObject" class="RQTargetProperty" version="4">
												<prop name="PropertyTypeName">Target Type</prop>
												<prop name="Position">3</prop>
												<prop name="IsDefault">0</prop>
												<prop name="TargetType">dtReference</prop>
												<obj name="ChannelProp" class="ChannelProperty" version="1">
													<prop name="ChannelIdx">0</prop>
												</obj>
											</obj>
										</list>
									</obj>
								</list>
							</obj>
						</obj>
						<prop name="ChannelPropertyCount">1</prop>
						<prop name="ContainerPosition">3</prop>
						<prop name="HasSampleProperties">1</prop>
						<obj name="SampleProperties" class="PropertyList" version="1">
							<list name="emlist" count="14">
								<obj name="PropertyObject" class="SamplePrefColor" version="4">
									<prop name="PropertyTypeName">Color</prop>
									<prop name="Position">3</prop>
									<prop name="IsDefault">0</prop>
									<prop name="Color">clFuchsia</prop>
								</obj>
								<obj name="PropertyObject" class="DominantChannelProp" version="4">
									<prop name="PropertyTypeName">Dominant Channel</prop>
									<prop name="Position">3</prop>
									<prop name="IsDefault">0</prop>
									<prop name="DominantChannel">0</prop>
								</obj>
								<obj name="PropertyObject" class="Genotype" version="4">
									<prop name="PropertyTypeName">EndPt Genotype</prop>
									<prop name="Position">3</prop>
									<prop name="IsDefault">1</prop>
									<prop name="ReadOnly">1</prop>
								</obj>
								<obj name="PropertyObject" class="GroupingSample" version="4">
									<prop name="PropertyTypeName">EndPt Sample Type</prop>
									<prop name="Position">3</prop>
									<prop name="IsDefault">0</prop>
									<prop name="GroupSampleType">mstUnknown</prop>
								</obj>
								<obj name="PropertyObject" class="SamplePrefLineStyle" version="4">
									<prop name="PropertyTypeName">Line Style</prop>
									<prop name="Position">3</prop>
									<prop name="IsDefault">0</prop>
									<prop name="LineStyle">psSolid</prop>
								</obj>
								<obj name="PropertyObject" class="GenSampleEditNotes" version="4">
									<prop name="PropertyTypeName">Notes</prop>
									<prop name="Position">3</prop>
									<prop name="IsDefault">1</prop>
								</obj>
								<obj name="PropertyObject" class="SamplePrefPointStyle" version="4">
									<prop name="PropertyTypeName">Point Style</prop>
									<prop name="Position">3</prop>
									<prop name="IsDefault">0</prop>
									<prop name="PointStyle">psNothing</prop>
								</obj>
								<obj name="PropertyObject" class="GenSampleEditPosition" version="4">
									<prop name="PropertyTypeName">Position</prop>
									<prop name="Position">3</prop>
									<prop name="IsDefault">1</prop>
								</obj>
								<obj name="PropertyObject" class="GenSampleEditReplicate" version="4">
									<prop name="PropertyTypeName">Replicate of</prop>
									<prop name="Position">3</prop>
									<prop name="IsDefault">0</prop>
									<prop name="ReplicateOf">3</prop>
								</obj>
								<obj name="PropertyObject" class="HTCSampleID" version="4">
									<prop name="PropertyTypeName">Sample ID</prop>
									<prop name="Position">3</prop>
									<prop name="IsDefault">1</prop>
								</obj>
								<obj name="PropertyObject" class="GenSampleEditName" version="4">
									<prop name="PropertyTypeName">Sample Name</prop>
									<prop name="Position">3</prop>
									<prop name="IsDefault">0</prop>
									<prop name="name">1719N</prop>
								</obj>
								<obj name="PropertyObject" class="HTCSamplePrepNotes" version="4">
									<prop name="PropertyTypeName">Sample Prep Notes</prop>
									<prop name="Position">3</prop>
									<prop name="IsDefault">1</prop>
								</obj>
								<obj name="PropertyObject" class="GenSampleEditSubset" version="4">
									<prop name="PropertyTypeName">Subsets</prop>
									<prop name="Position">3</prop>
									<prop name="IsDefault">1</prop>
								</obj>
								<obj name="PropertyObject" class="SamplePrefWidth" version="5">
									<prop name="PropertyTypeName">Width</prop>
									<prop name="Position">3</prop>
									<prop name="IsDefault">1</prop>
									<prop name="Width">1</prop>
								</obj>
							</list>
						</obj>
					</obj>
					<obj name="item" class="SamplePropInfo" version="1">
						<obj name="ChannelProperties" class="ChanPropList" version="2">
							<obj name="ChannelProperties" class="EMList" version="1">
								<list name="emlist" count="1">
									<obj name="item" class="PropertyList" version="1">
										<list name="emlist" count="12">
											<obj name="PropertyObject" class="RQSampleTargetProperty" version="4">
												<prop name="PropertyTypeName">Combined Sample and Target Type</prop>
												<prop name="Position">4</prop>
												<prop name="IsDefault">0</prop>
												<obj name="ChannelProp" class="ChannelProperty" version="1">
													<prop name="ChannelIdx">0</prop>
												</obj>
											</obj>
											<obj name="PropertyObject" class="QuantConcProperty" version="4">
												<prop name="PropertyTypeName">Concentration</prop>
												<prop name="Position">4</prop>
												<prop name="IsDefault">1</prop>
												<prop name="Concentration">0</prop>
												<obj name="ChannelProp" class="ChannelProperty" version="1">
													<prop name="ChannelIdx">0</prop>
												</obj>
												<prop name="ReadOnly">1</prop>
											</obj>
											<obj name="PropertyObject" class="QuantCpHighProp" version="4">
												<prop name="PropertyTypeName">Cp High</prop>
												<prop name="Position">4</prop>
												<prop name="IsDefault">1</prop>
												<prop name="CpRangeHigh">0</prop>
												<obj name="ChannelProp" class="ChannelProperty" version="1">
													<prop name="ChannelIdx">0</prop>
												</obj>
												<prop name="ReadOnly">1</prop>
											</obj>
											<obj name="PropertyObject" class="QuantCpLowProp" version="4">
												<prop name="PropertyTypeName">Cp Low</prop>
												<prop name="Position">4</prop>
												<prop name="IsDefault">1</prop>
												<prop name="CpRangeLow">0</prop>
												<obj name="ChannelProp" class="ChannelProperty" version="1">
													<prop name="ChannelIdx">0</prop>
												</obj>
												<prop name="ReadOnly">1</prop>
											</obj>
											<obj name="PropertyObject" class="RQEffProp" version="4">
												<prop name="PropertyTypeName">Efficiency</prop>
												<prop name="Position">4</prop>
												<prop name="IsDefault">1</prop>
												<prop name="Efficiency">2</prop>
												<obj name="ChannelProp" class="ChannelProperty" version="1">
													<prop name="ChannelIdx">0</prop>
												</obj>
											</obj>
											<obj name="PropertyObject" class="ChannelGenotype" version="4">
												<prop name="PropertyTypeName">Melt Geno Genotype</prop>
												<prop name="Position">4</prop>
												<prop name="IsDefault">1</prop>
												<prop name="ReadOnly">1</prop>
												<obj name="ChannelProp" class="ChannelProperty" version="1">
													<prop name="ChannelIdx">0</prop>
												</obj>
											</obj>
											<obj name="PropertyObject" class="GroupChannelTypeProp" version="4">
												<prop name="PropertyTypeName">Melt Geno Sample Type</prop>
												<prop name="Position">4</prop>
												<prop name="IsDefault">0</prop>
												<prop name="GroupSampleType">mstUnknown</prop>
												<obj name="ChannelProp" class="ChannelProperty" version="1">
													<prop name="ChannelIdx">0</prop>
												</obj>
											</obj>
											<obj name="PropertyObject" class="QuantSampleTypeProperty" version="4">
												<prop name="PropertyTypeName">Quantification Sample Type</prop>
												<prop name="Position">4</prop>
												<prop name="IsDefault">0</prop>
												<prop name="SampleType">qsUnknown</prop>
												<obj name="ChannelProp" class="ChannelProperty" version="1">
													<prop name="ChannelIdx">0</prop>
												</obj>
											</obj>
											<obj name="PropertyObject" class="ChannelGenotype" version="4">
												<prop name="PropertyTypeName">Scanning Genotype</prop>
												<prop name="Position">4</prop>
												<prop name="IsDefault">1</prop>
												<prop name="ReadOnly">1</prop>
												<obj name="ChannelProp" class="ChannelProperty" version="1">
													<prop name="ChannelIdx">0</prop>
												</obj>
											</obj>
											<obj name="PropertyObject" class="GroupChannelTypeProp" version="4">
												<prop name="PropertyTypeName">Scanning Sample Type</prop>
												<prop name="Position">4</prop>
												<prop name="IsDefault">0</prop>
												<prop name="GroupSampleType">mstUnknown</prop>
												<obj name="ChannelProp" class="ChannelProperty" version="1">
													<prop name="ChannelIdx">0</prop>
												</obj>
											</obj>
											<obj name="PropertyObject" class="TargetName" version="4">
												<prop name="PropertyTypeName">Target Name</prop>
												<prop name="Position">4</prop>
												<prop name="IsDefault">0</prop>
												<prop name="name">HPRT</prop>
												<obj name="ChannelProp" class="ChannelProperty" version="1">
													<prop name="ChannelIdx">0</prop>
												</obj>
											</obj>
											<obj name="PropertyObject" class="RQTargetProperty" version="4">
												<prop name="PropertyTypeName">Target Type</prop>
												<prop name="Position">4</prop>
												<prop name="IsDefault">0</prop>
												<prop name="TargetType">dtReference</prop>
												<obj name="ChannelProp" class="ChannelProperty" version="1">
													<prop name="ChannelIdx">0</prop>
												</obj>
											</obj>
										</list>
									</obj>
								</list>
							</obj>
						</obj>
						<prop name="ChannelPropertyCount">1</prop>
						<prop name="ContainerPosition">4</prop>
						<prop name="HasSampleProperties">1</prop>
						<obj name="SampleProperties" class="PropertyList" version="1">
							<list name="emlist" count="14">
								<obj name="PropertyObject" class="SamplePrefColor" version="4">
									<prop name="PropertyTypeName">Color</prop>
									<prop name="Position">4</prop>
									<prop name="IsDefault">0</prop>
									<prop name="Color">clGray</prop>
								</obj>
								<obj name="PropertyObject" class="DominantChannelProp" version="4">
									<prop name="PropertyTypeName">Dominant Channel</prop>
									<prop name="Position">4</prop>
									<prop name="IsDefault">0</prop>
									<prop name="DominantChannel">0</prop>
								</obj>
								<obj name="PropertyObject" class="Genotype" version="4">
									<prop name="PropertyTypeName">EndPt Genotype</prop>
									<prop name="Position">4</prop>
									<prop name="IsDefault">1</prop>
									<prop name="ReadOnly">1</prop>
								</obj>
								<obj name="PropertyObject" class="GroupingSample" version="4">
									<prop name="PropertyTypeName">EndPt Sample Type</prop>
									<prop name="Position">4</prop>
									<prop name="IsDefault">0</prop>
									<prop name="GroupSampleType">mstUnknown</prop>
								</obj>
								<obj name="PropertyObject" class="SamplePrefLineStyle" version="4">
									<prop name="PropertyTypeName">Line Style</prop>
									<prop name="Position">4</prop>
									<prop name="IsDefault">0</prop>
									<prop name="LineStyle">psSolid</prop>
								</obj>
								<obj name="PropertyObject" class="GenSampleEditNotes" version="4">
									<prop name="PropertyTypeName">Notes</prop>
									<prop name="Position">4</prop>
									<prop name="IsDefault">1</prop>
								</obj>
								<obj name="PropertyObject" class="SamplePrefPointStyle" version="4">
									<prop name="PropertyTypeName">Point Style</prop>
									<prop name="Position">4</prop>
									<prop name="IsDefault">0</prop>
									<prop name="PointStyle">psNothing</prop>
								</obj>
								<obj name="PropertyObject" class="GenSampleEditPosition" version="4">
									<prop name="PropertyTypeName">Position</prop>
									<prop name="Position">4</prop>
									<prop name="IsDefault">1</prop>
								</obj>
								<obj name="PropertyObject" class="GenSampleEditReplicate" version="4">
									<prop name="PropertyTypeName">Replicate of</prop>
									<prop name="Position">4</prop>
									<prop name="IsDefault">0</prop>
									<prop name="ReplicateOf">3</prop>
								</obj>
								<obj name="PropertyObject" class="HTCSampleID" version="4">
									<prop name="PropertyTypeName">Sample ID</prop>
									<prop name="Position">4</prop>
									<prop name="IsDefault">1</prop>
								</obj>
								<obj name="PropertyObject" class="GenSampleEditName" version="4">
									<prop name="PropertyTypeName">Sample Name</prop>
									<prop name="Position">4</prop>
									<prop name="IsDefault">0</prop>
									<prop name="name">1719N</prop>
								</obj>
								<obj name="PropertyObject" class="HTCSamplePrepNotes" version="4">
									<prop name="PropertyTypeName">Sample Prep Notes</prop>
									<prop name="Position">4</prop>
									<prop name="IsDefault">1</prop>
								</obj>
								<obj name="PropertyObject" class="GenSampleEditSubset" version="4">
									<prop name="PropertyTypeName">Subsets</prop>
									<prop name="Position">4</prop>
									<prop name="IsDefault">1</prop>
								</obj>
								<obj name="PropertyObject" class="SamplePrefWidth" version="5">
									<prop name="PropertyTypeName">Width</prop>
									<prop name="Position">4</prop>
									<prop name="IsDefault">1</prop>
									<prop name="Width">1</prop>
								</obj>
							</list>
						</obj>
					</obj>
					<obj name="item" class="SamplePropInfo" version="1">
						<obj name="ChannelProperties" class="ChanPropList" version="2">
							<obj name="ChannelProperties" class="EMList" version="1">
								<list name="emlist" count="1">
									<obj name="item" class="PropertyList" version="1">
										<list name="emlist" count="12">
											<obj name="PropertyObject" class="RQSampleTargetProperty" version="4">
												<prop name="PropertyTypeName">Combined Sample and Target Type</prop>
												<prop name="Position">5</prop>
												<prop name="IsDefault">0</prop>
												<obj name="ChannelProp" class="ChannelProperty" version="1">
													<prop name="ChannelIdx">0</prop>
												</obj>
											</obj>
											<obj name="PropertyObject" class="QuantConcProperty" version="4">
												<prop name="PropertyTypeName">Concentration</prop>
												<prop name="Position">5</prop>
												<prop name="IsDefault">1</prop>
												<prop name="Concentration">0</prop>
												<obj name="ChannelProp" class="ChannelProperty" version="1">
													<prop name="ChannelIdx">0</prop>
												</obj>
												<prop name="ReadOnly">1</prop>
											</obj>
											<obj name="PropertyObject" class="QuantCpHighProp" version="4">
												<prop name="PropertyTypeName">Cp High</prop>
												<prop name="Position">5</prop>
												<prop name="IsDefault">1</prop>
												<prop name="CpRangeHigh">0</prop>
												<obj name="ChannelProp" class="ChannelProperty" version="1">
													<prop name="ChannelIdx">0</prop>
												</obj>
												<prop name="ReadOnly">1</prop>
											</obj>
											<obj name="PropertyObject" class="QuantCpLowProp" version="4">
												<prop name="PropertyTypeName">Cp Low</prop>
												<prop name="Position">5</prop>
												<prop name="IsDefault">1</prop>
												<prop name="CpRangeLow">0</prop>
												<obj name="ChannelProp" class="ChannelProperty" version="1">
													<prop name="ChannelIdx">0</prop>
												</obj>
												<prop name="ReadOnly">1</prop>
											</obj>
											<obj name="PropertyObject" class="RQEffProp" version="4">
												<prop name="PropertyTypeName">Efficiency</prop>
												<prop name="Position">5</prop>
												<prop name="IsDefault">1</prop>
												<prop name="Efficiency">2</prop>
												<obj name="ChannelProp" class="ChannelProperty" version="1">
													<prop name="ChannelIdx">0</prop>
												</obj>
											</obj>
											<obj name="PropertyObject" class="ChannelGenotype" version="4">
												<prop name="PropertyTypeName">Melt Geno Genotype</prop>
												<prop name="Position">5</prop>
												<prop name="IsDefault">1</prop>
												<prop name="ReadOnly">1</prop>
												<obj name="ChannelProp" class="ChannelProperty" version="1">
													<prop name="ChannelIdx">0</prop>
												</obj>
											</obj>
											<obj name="PropertyObject" class="GroupChannelTypeProp" version="4">
												<prop name="PropertyTypeName">Melt Geno Sample Type</prop>
												<prop name="Position">5</prop>
												<prop name="IsDefault">0</prop>
												<prop name="GroupSampleType">mstUnknown</prop>
												<obj name="ChannelProp" class="ChannelProperty" version="1">
													<prop name="ChannelIdx">0</prop>
												</obj>
											</obj>
											<obj name="PropertyObject" class="QuantSampleTypeProperty" version="4">
												<prop name="PropertyTypeName">Quantification Sample Type</prop>
												<prop name="Position">5</prop>
												<prop name="IsDefault">0</prop>
												<prop name="SampleType">qsUnknown</prop>
												<obj name="ChannelProp" class="ChannelProperty" version="1">
													<prop name="ChannelIdx">0</prop>
												</obj>
											</obj>
											<obj name="PropertyObject" class="ChannelGenotype" version="4">
												<prop name="PropertyTypeName">Scanning Genotype</prop>
												<prop name="Position">5</prop>
												<prop name="IsDefault">1</prop>
												<prop name="ReadOnly">1</prop>
												<obj name="ChannelProp" class="ChannelProperty" version="1">
													<prop name="ChannelIdx">0</prop>
												</obj>
											</obj>
											<obj name="PropertyObject" class="GroupChannelTypeProp" version="4">
												<prop name="PropertyTypeName">Scanning Sample Type</prop>
												<prop name="Position">5</prop>
												<prop name="IsDefault">0</prop>
												<prop name="GroupSampleType">mstUnknown</prop>
												<obj name="ChannelProp" class="ChannelProperty" version="1">
													<prop name="ChannelIdx">0</prop>
												</obj>
											</obj>
											<obj name="PropertyObject" class="TargetName" version="4">
												<prop name="PropertyTypeName">Target Name</prop>
												<prop name="Position">5</prop>
												<prop name="IsDefault">0</prop>
												<prop name="name">HPRT</prop>
												<obj name="ChannelProp" class="ChannelProperty" version="1">
													<prop name="ChannelIdx">0</prop>
												</obj>
											</obj>
											<obj name="PropertyObject" class="RQTargetProperty" version="4">
												<prop name="PropertyTypeName">Target Type</prop>
												<prop name="Position">5</prop>
												<prop name="IsDefault">0</prop>
												<prop name="TargetType">dtReference</prop>
												<obj name="ChannelProp" class="ChannelProperty" version="1">
													<prop name="ChannelIdx">0</prop>
												</obj>
											</obj>
										</list>
									</obj>
								</list>
							</obj>
						</obj>
						<prop name="ChannelPropertyCount">1</prop>
						<prop name="ContainerPosition">5</prop>
						<prop name="HasSampleProperties">1</prop>
						<obj name="SampleProperties" class="PropertyList" version="1">
							<list name="emlist" count="14">
								<obj name="PropertyObject" class="SamplePrefColor" version="4">
									<prop name="PropertyTypeName">Color</prop>
									<prop name="Position">5</prop>
									<prop name="IsDefault">0</prop>
									<prop name="Color">$0012D7FA</prop>
								</obj>
								<obj name="PropertyObject" class="DominantChannelProp" version="4">
									<prop name="PropertyTypeName">Dominant Channel</prop>
									<prop name="Position">5</prop>
									<prop name="IsDefault">0</prop>
									<prop name="DominantChannel">0</prop>
								</obj>
								<obj name="PropertyObject" class="Genotype" version="4">
									<prop name="PropertyTypeName">EndPt Genotype</prop>
									<prop name="Position">5</prop>
									<prop name="IsDefault">1</prop>
									<prop name="ReadOnly">1</prop>
								</obj>
								<obj name="PropertyObject" class="GroupingSample" version="4">
									<prop name="PropertyTypeName">EndPt Sample Type</prop>
									<prop name="Position">5</prop>
									<prop name="IsDefault">0</prop>
									<prop name="GroupSampleType">mstUnknown</prop>
								</obj>
								<obj name="PropertyObject" class="SamplePrefLineStyle" version="4">
									<prop name="PropertyTypeName">Line Style</prop>
									<prop name="Position">5</prop>
									<prop name="IsDefault">0</prop>
									<prop name="LineStyle">psSolid</prop>
								</obj>
								<obj name="PropertyObject" class="GenSampleEditNotes" version="4">
									<prop name="PropertyTypeName">Notes</prop>
									<prop name="Position">5</prop>
									<prop name="IsDefault">1</prop>
								</obj>
								<obj name="PropertyObject" class="SamplePrefPointStyle" version="4">
									<prop name="PropertyTypeName">Point Style</prop>
									<prop name="Position">5</prop>
									<prop name="IsDefault">0</prop>
									<prop name="PointStyle">psNothing</prop>
								</obj>
								<obj name="PropertyObject" class="GenSampleEditPosition" version="4">
									<prop name="PropertyTypeName">Position</prop>
									<prop name="Position">5</prop>
									<prop name="IsDefault">1</prop>
								</obj>
								<obj name="PropertyObject" class="GenSampleEditReplicate" version="4">
									<prop name="PropertyTypeName">Replicate of</prop>
									<prop name="Position">5</prop>
									<prop name="IsDefault">0</prop>
									<prop name="ReplicateOf">3</prop>
								</obj>
								<obj name="PropertyObject" class="HTCSampleID" version="4">
									<prop name="PropertyTypeName">Sample ID</prop>
									<prop name="Position">5</prop>
									<prop name="IsDefault">1</prop>
								</obj>
								<obj name="PropertyObject" class="GenSampleEditName" version="4">
									<prop name="PropertyTypeName">Sample Name</prop>
									<prop name="Position">5</prop>
									<prop name="IsDefault">0</prop>
									<prop name="name">1719N</prop>
								</obj>
								<obj name="PropertyObject" class="HTCSamplePrepNotes" version="4">
									<prop name="PropertyTypeName">Sample Prep Notes</prop>
									<prop name="Position">5</prop>
									<prop name="IsDefault">1</prop>
								</obj>
								<obj name="PropertyObject" class="GenSampleEditSubset" version="4">
									<prop name="PropertyTypeName">Subsets</prop>
									<prop name="Position">5</prop>
									<prop name="IsDefault">1</prop>
								</obj>
								<obj name="PropertyObject" class="SamplePrefWidth" version="5">
									<prop name="PropertyTypeName">Width</prop>
									<prop name="Position">5</prop>
									<prop name="IsDefault">1</prop>
									<prop name="Width">1</prop>
								</obj>
							</list>
						</obj>
					</obj>
					<obj name="item" class="SamplePropInfo" version="1">
						<obj name="ChannelProperties" class="ChanPropList" version="2">
							<obj name="ChannelProperties" class="EMList" version="1">
								<list name="emlist" count="1">
									<obj name="item" class="PropertyList" version="1">
										<list name="emlist" count="12">
											<obj name="PropertyObject" class="RQSampleTargetProperty" version="4">
												<prop name="PropertyTypeName">Combined Sample and Target Type</prop>
												<prop name="Position">6</prop>
												<prop name="IsDefault">0</prop>
												<obj name="ChannelProp" class="ChannelProperty" version="1">
													<prop name="ChannelIdx">0</prop>
												</obj>
											</obj>
											<obj name="PropertyObject" class="QuantConcProperty" version="4">
												<prop name="PropertyTypeName">Concentration</prop>
												<prop name="Position">6</prop>
												<prop name="IsDefault">1</prop>
												<prop name="Concentration">0</prop>
												<obj name="ChannelProp" class="ChannelProperty" version="1">
													<prop name="ChannelIdx">0</prop>
												</obj>
												<prop name="ReadOnly">1</prop>
											</obj>
											<obj name="PropertyObject" class="QuantCpHighProp" version="4">
												<prop name="PropertyTypeName">Cp High</prop>
												<prop name="Position">6</prop>
												<prop name="IsDefault">1</prop>
												<prop name="CpRangeHigh">0</prop>
												<obj name="ChannelProp" class="ChannelProperty" version="1">
													<prop name="ChannelIdx">0</prop>
												</obj>
												<prop name="ReadOnly">1</prop>
											</obj>
											<obj name="PropertyObject" class="QuantCpLowProp" version="4">
												<prop name="PropertyTypeName">Cp Low</prop>
												<prop name="Position">6</prop>
												<prop name="IsDefault">1</prop>
												<prop name="CpRangeLow">0</prop>
												<obj name="ChannelProp" class="ChannelProperty" version="1">
													<prop name="ChannelIdx">0</prop>
												</obj>
												<prop name="ReadOnly">1</prop>
											</obj>
											<obj name="PropertyObject" class="RQEffProp" version="4">
												<prop name="PropertyTypeName">Efficiency</prop>
												<prop name="Position">6</prop>
												<prop name="IsDefault">1</prop>
												<prop name="Efficiency">2</prop>
												<obj name="ChannelProp" class="ChannelProperty" version="1">
													<prop name="ChannelIdx">0</prop>
												</obj>
											</obj>
											<obj name="PropertyObject" class="ChannelGenotype" version="4">
												<prop name="PropertyTypeName">Melt Geno Genotype</prop>
												<prop name="Position">6</prop>
												<prop name="IsDefault">1</prop>
												<prop name="ReadOnly">1</prop>
												<obj name="ChannelProp" class="ChannelProperty" version="1">
													<prop name="ChannelIdx">0</prop>
												</obj>
											</obj>
											<obj name="PropertyObject" class="GroupChannelTypeProp" version="4">
												<prop name="PropertyTypeName">Melt Geno Sample Type</prop>
												<prop name="Position">6</prop>
												<prop name="IsDefault">0</prop>
												<prop name="GroupSampleType">mstUnknown</prop>
												<obj name="ChannelProp" class="ChannelProperty" version="1">
													<prop name="ChannelIdx">0</prop>
												</obj>
											</obj>
											<obj name="PropertyObject" class="QuantSampleTypeProperty" version="4">
												<prop name="PropertyTypeName">Quantification Sample Type</prop>
												<prop name="Position">6</prop>
												<prop name="IsDefault">0</prop>
												<prop name="SampleType">qsUnknown</prop>
												<obj name="ChannelProp" class="ChannelProperty" version="1">
													<prop name="ChannelIdx">0</prop>
												</obj>
											</obj>
											<obj name="PropertyObject" class="ChannelGenotype" version="4">
												<prop name="PropertyTypeName">Scanning Genotype</prop>
												<prop name="Position">6</prop>
												<prop name="IsDefault">1</prop>
												<prop name="ReadOnly">1</prop>
												<obj name="ChannelProp" class="ChannelProperty" version="1">
													<prop name="ChannelIdx">0</prop>
												</obj>
											</obj>
											<obj name="PropertyObject" class="GroupChannelTypeProp" version="4">
												<prop name="PropertyTypeName">Scanning Sample Type</prop>
												<prop name="Position">6</prop>
												<prop name="IsDefault">0</prop>
												<prop name="GroupSampleType">mstUnknown</prop>
												<obj name="ChannelProp" class="ChannelProperty" version="1">
													<prop name="ChannelIdx">0</prop>
												</obj>
											</obj>
											<obj name="PropertyObject" class="TargetName" version="4">
												<prop name="PropertyTypeName">Target Name</prop>
												<prop name="Position">6</prop>
												<prop name="IsDefault">0</prop>
												<prop name="name">HPRT</prop>
												<obj name="ChannelProp" class="ChannelProperty" version="1">
													<prop name="ChannelIdx">0</prop>
												</obj>
											</obj>
											<obj name="PropertyObject" class="RQTargetProperty" version="4">
												<prop name="PropertyTypeName">Target Type</prop>
												<prop name="Position">6</prop>
												<prop name="IsDefault">0</prop>
												<prop name="TargetType">dtReference</prop>
												<obj name="ChannelProp" class="ChannelProperty" version="1">
													<prop name="ChannelIdx">0</prop>
												</obj>
											</obj>
										</list>
									</obj>
								</list>
							</obj>
						</obj>
						<prop name="ChannelPropertyCount">1</prop>
						<prop name="ContainerPosition">6</prop>
						<prop name="HasSampleProperties">1</prop>
						<obj name="SampleProperties" class="PropertyList" version="1">
							<list name="emlist" count="14">
								<obj name="PropertyObject" class="SamplePrefColor" version="4">
									<prop name="PropertyTypeName">Color</prop>
									<prop name="Position">6</prop>
									<prop name="IsDefault">0</prop>
									<prop name="Color">$00000097</prop>
								</obj>
								<obj name="PropertyObject" class="DominantChannelProp" version="4">
									<prop name="PropertyTypeName">Dominant Channel</prop>
									<prop name="Position">6</prop>
									<prop name="IsDefault">0</prop>
									<prop name="DominantChannel">0</prop>
								</obj>
								<obj name="PropertyObject" class="Genotype" version="4">
									<prop name="PropertyTypeName">EndPt Genotype</prop>
									<prop name="Position">6</prop>
									<prop name="IsDefault">1</prop>
									<prop name="ReadOnly">1</prop>
								</obj>
								<obj name="PropertyObject" class="GroupingSample" version="4">
									<prop name="PropertyTypeName">EndPt Sample Type</prop>
									<prop name="Position">6</prop>
									<prop name="IsDefault">0</prop>
									<prop name="GroupSampleType">mstUnknown</prop>
								</obj>
								<obj name="PropertyObject" class="SamplePrefLineStyle" version="4">
									<prop name="PropertyTypeName">Line Style</prop>
									<prop name="Position">6</prop>
									<prop name="IsDefault">0</prop>
									<prop name="LineStyle">psSolid</prop>
								</obj>
								<obj name="PropertyObject" class="GenSampleEditNotes" version="4">
									<prop name="PropertyTypeName">Notes</prop>
									<prop name="Position">6</prop>
									<prop name="IsDefault">1</prop>
								</obj>
								<obj name="PropertyObject" class="SamplePrefPointStyle" version="4">
									<prop name="PropertyTypeName">Point Style</prop>
									<prop name="Position">6</prop>
									<prop name="IsDefault">0</prop>
									<prop name="PointStyle">psNothing</prop>
								</obj>
								<obj name="PropertyObject" class="GenSampleEditPosition" version="4">
									<prop name="PropertyTypeName">Position</prop>
									<prop name="Position">6</prop>
									<prop name="IsDefault">1</prop>
								</obj>
								<obj name="PropertyObject" class="GenSampleEditReplicate" version="4">
									<prop name="PropertyTypeName">Replicate of</prop>
									<prop name="Position">6</prop>
									<prop name="IsDefault">0</prop>
									<prop name="ReplicateOf">6</prop>
								</obj>
								<obj name="PropertyObject" class="HTCSampleID" version="4">
									<prop name="PropertyTypeName">Sample ID</prop>
									<prop name="Position">6</prop>
									<prop name="IsDefault">1</prop>
								</obj>
								<obj name="PropertyObject" class="GenSampleEditName" version="4">
									<prop name="PropertyTypeName">Sample Name</prop>
									<prop name="Position">6</prop>
									<prop name="IsDefault">0</prop>
									<prop name="name">1521T</prop>
								</obj>
								<obj name="PropertyObject" class="HTCSamplePrepNotes" version="4">
									<prop name="PropertyTypeName">Sample Prep Notes</prop>
									<prop name="Position">6</prop>
									<prop name="IsDefault">1</prop>
								</obj>
								<obj name="PropertyObject" class="GenSampleEditSubset" version="4">
									<prop name="PropertyTypeName">Subsets</prop>
									<prop name="Position">6</prop>
									<prop name="IsDefault">1</prop>
								</obj>
								<obj name="PropertyObject" class="SamplePrefWidth" version="5">
									<prop name="PropertyTypeName">Width</prop>
									<prop name="Position">6</prop>
									<prop name="IsDefault">1</prop>
									<prop name="Width">1</prop>
								</obj>
							</list>
						</obj>
					</obj>
					<obj name="item" class="SamplePropInfo" version="1">
						<obj name="ChannelProperties" class="ChanPropList" version="2">
							<obj name="ChannelProperties" class="EMList" version="1">
								<list name="emlist" count="1">
									<obj name="item" class="PropertyList" version="1">
										<list name="emlist" count="12">
											<obj name="PropertyObject" class="RQSampleTargetProperty" version="4">
												<prop name="PropertyTypeName">Combined Sample and Target Type</prop>
												<prop name="Position">7</prop>
												<prop name="IsDefault">0</prop>
												<obj name="ChannelProp" class="ChannelProperty" version="1">
													<prop name="ChannelIdx">0</prop>
												</obj>
											</obj>
											<obj name="PropertyObject" class="QuantConcProperty" version="4">
												<prop name="PropertyTypeName">Concentration</prop>
												<prop name="Position">7</prop>
												<prop name="IsDefault">1</prop>
												<prop name="Concentration">0</prop>
												<obj name="ChannelProp" class="ChannelProperty" version="1">
													<prop name="ChannelIdx">0</prop>
												</obj>
												<prop name="ReadOnly">1</prop>
											</obj>
											<obj name="PropertyObject" class="QuantCpHighProp" version="4">
												<prop name="PropertyTypeName">Cp High</prop>
												<prop name="Position">7</prop>
												<prop name="IsDefault">1</prop>
												<prop name="CpRangeHigh">0</prop>
												<obj name="ChannelProp" class="ChannelProperty" version="1">
													<prop name="ChannelIdx">0</prop>
												</obj>
												<prop name="ReadOnly">1</prop>
											</obj>
											<obj name="PropertyObject" class="QuantCpLowProp" version="4">
												<prop name="PropertyTypeName">Cp Low</prop>
												<prop name="Position">7</prop>
												<prop name="IsDefault">1</prop>
												<prop name="CpRangeLow">0</prop>
												<obj name="ChannelProp" class="ChannelProperty" version="1">
													<prop name="ChannelIdx">0</prop>
												</obj>
												<prop name="ReadOnly">1</prop>
											</obj>
											<obj name="PropertyObject" class="RQEffProp" version="4">
												<prop name="PropertyTypeName">Efficiency</prop>
												<prop name="Position">7</prop>
												<prop name="IsDefault">1</prop>
												<prop name="Efficiency">2</prop>
												<obj name="ChannelProp" class="ChannelProperty" version="1">
													<prop name="ChannelIdx">0</prop>
												</obj>
											</obj>
											<obj name="PropertyObject" class="ChannelGenotype" version="4">
												<prop name="PropertyTypeName">Melt Geno Genotype</prop>
												<prop name="Position">7</prop>
												<prop name="IsDefault">1</prop>
												<prop name="ReadOnly">1</prop>
												<obj name="ChannelProp" class="ChannelProperty" version="1">
													<prop name="ChannelIdx">0</prop>
												</obj>
											</obj>
											<obj name="PropertyObject" class="GroupChannelTypeProp" version="4">
												<prop name="PropertyTypeName">Melt Geno Sample Type</prop>
												<prop name="Position">7</prop>
												<prop name="IsDefault">0</prop>
												<prop name="GroupSampleType">mstUnknown</prop>
												<obj name="ChannelProp" class="ChannelProperty" version="1">
													<prop name="ChannelIdx">0</prop>
												</obj>
											</obj>
											<obj name="PropertyObject" class="QuantSampleTypeProperty" version="4">
												<prop name="PropertyTypeName">Quantification Sample Type</prop>
												<prop name="Position">7</prop>
												<prop name="IsDefault">0</prop>
												<prop name="SampleType">qsUnknown</prop>
												<obj name="ChannelProp" class="ChannelProperty" version="1">
													<prop name="ChannelIdx">0</prop>
												</obj>
											</obj>
											<obj name="PropertyObject" class="ChannelGenotype" version="4">
												<prop name="PropertyTypeName">Scanning Genotype</prop>
												<prop name="Position">7</prop>
												<prop name="IsDefault">1</prop>
												<prop name="ReadOnly">1</prop>
												<obj name="ChannelProp" class="ChannelProperty" version="1">
													<prop name="ChannelIdx">0</prop>
												</obj>
											</obj>
											<obj name="PropertyObject" class="GroupChannelTypeProp" version="4">
												<prop name="PropertyTypeName">Scanning Sample Type</prop>
												<prop name="Position">7</prop>
												<prop name="IsDefault">0</prop>
												<prop name="GroupSampleType">mstUnknown</prop>
												<obj name="ChannelProp" class="ChannelProperty" version="1">
													<prop name="ChannelIdx">0</prop>
												</obj>
											</obj>
											<obj name="PropertyObject" class="TargetName" version="4">
												<prop name="PropertyTypeName">Target Name</prop>
												<prop name="Position">7</prop>
												<prop name="IsDefault">0</prop>
												<prop name="name">HPRT</prop>
												<obj name="ChannelProp" class="ChannelProperty" version="1">
													<prop name="ChannelIdx">0</prop>
												</obj>
											</obj>
											<obj name="PropertyObject" class="RQTargetProperty" version="4">
												<prop name="PropertyTypeName">Target Type</prop>
												<prop name="Position">7</prop>
												<prop name="IsDefault">0</prop>
												<prop name="TargetType">dtReference</prop>
												<obj name="ChannelProp" class="ChannelProperty" version="1">
													<prop name="ChannelIdx">0</prop>
												</obj>
											</obj>
										</list>
									</obj>
								</list>
							</obj>
						</obj>
						<prop name="ChannelPropertyCount">1</prop>
						<prop name="ContainerPosition">7</prop>
						<prop name="HasSampleProperties">1</prop>
						<obj name="SampleProperties" class="PropertyList" version="1">
							<list name="emlist" count="14">
								<obj name="PropertyObject" class="SamplePrefColor" version="4">
									<prop name="PropertyTypeName">Color</prop>
									<prop name="Position">7</prop>
									<prop name="IsDefault">0</prop>
									<prop name="Color">$00FFFF0F</prop>
								</obj>
								<obj name="PropertyObject" class="DominantChannelProp" version="4">
									<prop name="PropertyTypeName">Dominant Channel</prop>
									<prop name="Position">7</prop>
									<prop name="IsDefault">0</prop>
									<prop name="DominantChannel">0</prop>
								</obj>
								<obj name="PropertyObject" class="Genotype" version="4">
									<prop name="PropertyTypeName">EndPt Genotype</prop>
									<prop name="Position">7</prop>
									<prop name="IsDefault">1</prop>
									<prop name="ReadOnly">1</prop>
								</obj>
								<obj name="PropertyObject" class="GroupingSample" version="4">
									<prop name="PropertyTypeName">EndPt Sample Type</prop>
									<prop name="Position">7</prop>
									<prop name="IsDefault">0</prop>
									<prop name="GroupSampleType">mstUnknown</prop>
								</obj>
								<obj name="PropertyObject" class="SamplePrefLineStyle" version="4">
									<prop name="PropertyTypeName">Line Style</prop>
									<prop name="Position">7</prop>
									<prop name="IsDefault">0</prop>
									<prop name="LineStyle">psSolid</prop>
								</obj>
								<obj name="PropertyObject" class="GenSampleEditNotes" version="4">
									<prop name="PropertyTypeName">Notes</prop>
									<prop name="Position">7</prop>
									<prop name="IsDefault">1</prop>
								</obj>
								<obj name="PropertyObject" class="SamplePrefPointStyle" version="4">
									<prop name="PropertyTypeName">Point Style</prop>
									<prop name="Position">7</prop>
									<prop name="IsDefault">0</prop>
									<prop name="PointStyle">psNothing</prop>
								</obj>
								<obj name="PropertyObject" class="GenSampleEditPosition" version="4">
									<prop name="PropertyTypeName">Position</prop>
									<prop name="Position">7</prop>
									<prop name="IsDefault">1</prop>
								</obj>
								<obj name="PropertyObject" class="GenSampleEditReplicate" version="4">
									<prop name="PropertyTypeName">Replicate of</prop>
									<prop name="Position">7</prop>
									<prop name="IsDefault">0</prop>
									<prop name="ReplicateOf">6</prop>
								</obj>
								<obj name="PropertyObject" class="HTCSampleID" version="4">
									<prop name="PropertyTypeName">Sample ID</prop>
									<prop name="Position">7</prop>
									<prop name="IsDefault">1</prop>
								</obj>
								<obj name="PropertyObject" class="GenSampleEditName" version="4">
									<prop name="PropertyTypeName">Sample Name</prop>
									<prop name="Position">7</prop>
									<prop name="IsDefault">0</prop>
									<prop name="name">1521T</prop>
								</obj>
								<obj name="PropertyObject" class="HTCSamplePrepNotes" version="4">
									<prop name="PropertyTypeName">Sample Prep Notes</prop>
									<prop name="Position">7</prop>
									<prop name="IsDefault">1</prop>
								</obj>
								<obj name="PropertyObject" class="GenSampleEditSubset" version="4">
									<prop name="PropertyTypeName">Subsets</prop>
									<prop name="Position">7</prop>
									<prop name="IsDefault">1</prop>
								</obj>
								<obj name="PropertyObject" class="SamplePrefWidth" version="5">
									<prop name="PropertyTypeName">Width</prop>
									<prop name="Position">7</prop>
									<prop name="IsDefault">1</prop>
									<prop name="Width">1</prop>
								</obj>
							</list>
						</obj>
					</obj>
					<obj name="item" class="SamplePropInfo" version="1">
						<obj name="ChannelProperties" class="ChanPropList" version="2">
							<obj name="ChannelProperties" class="EMList" version="1">
								<list name="emlist" count="1">
									<obj name="item" class="PropertyList" version="1">
										<list name="emlist" count="12">
											<obj name="PropertyObject" class="RQSampleTargetProperty" version="4">
												<prop name="PropertyTypeName">Combined Sample and Target Type</prop>
												<prop name="Position">8</prop>
												<prop name="IsDefault">0</prop>
												<obj name="ChannelProp" class="ChannelProperty" version="1">
													<prop name="ChannelIdx">0</prop>
												</obj>
											</obj>
											<obj name="PropertyObject" class="QuantConcProperty" version="4">
												<prop name="PropertyTypeName">Concentration</prop>
												<prop name="Position">8</prop>
												<prop name="IsDefault">1</prop>
												<prop name="Concentration">0</prop>
												<obj name="ChannelProp" class="ChannelProperty" version="1">
													<prop name="ChannelIdx">0</prop>
												</obj>
												<prop name="ReadOnly">1</prop>
											</obj>
											<obj name="PropertyObject" class="QuantCpHighProp" version="4">
												<prop name="PropertyTypeName">Cp High</prop>
												<prop name="Position">8</prop>
												<prop name="IsDefault">1</prop>
												<prop name="CpRangeHigh">0</prop>
												<obj name="ChannelProp" class="ChannelProperty" version="1">
													<prop name="ChannelIdx">0</prop>
												</obj>
												<prop name="ReadOnly">1</prop>
											</obj>
											<obj name="PropertyObject" class="QuantCpLowProp" version="4">
												<prop name="PropertyTypeName">Cp Low</prop>
												<prop name="Position">8</prop>
												<prop name="IsDefault">1</prop>
												<prop name="CpRangeLow">0</prop>
												<obj name="ChannelProp" class="ChannelProperty" version="1">
													<prop name="ChannelIdx">0</prop>
												</obj>
												<prop name="ReadOnly">1</prop>
											</obj>
											<obj name="PropertyObject" class="RQEffProp" version="4">
												<prop name="PropertyTypeName">Efficiency</prop>
												<prop name="Position">8</prop>
												<prop name="IsDefault">1</prop>
												<prop name="Efficiency">2</prop>
												<obj name="ChannelProp" class="ChannelProperty" version="1">
													<prop name="ChannelIdx">0</prop>
												</obj>
											</obj>
											<obj name="PropertyObject" class="ChannelGenotype" version="4">
												<prop name="PropertyTypeName">Melt Geno Genotype</prop>
												<prop name="Position">8</prop>
												<prop name="IsDefault">1</prop>
												<prop name="ReadOnly">1</prop>
												<obj name="ChannelProp" class="ChannelProperty" version="1">
													<prop name="ChannelIdx">0</prop>
												</obj>
											</obj>
											<obj name="PropertyObject" class="GroupChannelTypeProp" version="4">
												<prop name="PropertyTypeName">Melt Geno Sample Type</prop>
												<prop name="Position">8</prop>
												<prop name="IsDefault">0</prop>
												<prop name="GroupSampleType">mstUnknown</prop>
												<obj name="ChannelProp" class="ChannelProperty" version="1">
													<prop name="ChannelIdx">0</prop>
												</obj>
											</obj>
											<obj name="PropertyObject" class="QuantSampleTypeProperty" version="4">
												<prop name="PropertyTypeName">Quantification Sample Type</prop>
												<prop name="Position">8</prop>
												<prop name="IsDefault">0</prop>
												<prop name="SampleType">qsUnknown</prop>
												<obj name="ChannelProp" class="ChannelProperty" version="1">
													<prop name="ChannelIdx">0</prop>
												</obj>
											</obj>
											<obj name="PropertyObject" class="ChannelGenotype" version="4">
												<prop name="PropertyTypeName">Scanning Genotype</prop>
												<prop name="Position">8</prop>
												<prop name="IsDefault">1</prop>
												<prop name="ReadOnly">1</prop>
												<obj name="ChannelProp" class="ChannelProperty" version="1">
													<prop name="ChannelIdx">0</prop>
												</obj>
											</obj>
											<obj name="PropertyObject" class="GroupChannelTypeProp" version="4">
												<prop name="PropertyTypeName">Scanning Sample Type</prop>
												<prop name="Position">8</prop>
												<prop name="IsDefault">0</prop>
												<prop name="GroupSampleType">mstUnknown</prop>
												<obj name="ChannelProp" class="ChannelProperty" version="1">
													<prop name="ChannelIdx">0</prop>
												</obj>
											</obj>
											<obj name="PropertyObject" class="TargetName" version="4">
												<prop name="PropertyTypeName">Target Name</prop>
												<prop name="Position">8</prop>
												<prop name="IsDefault">0</prop>
												<prop name="name">HPRT</prop>
												<obj name="ChannelProp" class="ChannelProperty" version="1">
													<prop name="ChannelIdx">0</prop>
												</obj>
											</obj>
											<obj name="PropertyObject" class="RQTargetProperty" version="4">
												<prop name="PropertyTypeName">Target Type</prop>
												<prop name="Position">8</prop>
												<prop name="IsDefault">0</prop>
												<prop name="TargetType">dtReference</prop>
												<obj name="ChannelProp" class="ChannelProperty" version="1">
													<prop name="ChannelIdx">0</prop>
												</obj>
											</obj>
										</list>
									</obj>
								</list>
							</obj>
						</obj>
						<prop name="ChannelPropertyCount">1</prop>
						<prop name="ContainerPosition">8</prop>
						<prop name="HasSampleProperties">1</prop>
						<obj name="SampleProperties" class="PropertyList" version="1">
							<list name="emlist" count="14">
								<obj name="PropertyObject" class="SamplePrefColor" version="4">
									<prop name="PropertyTypeName">Color</prop>
									<prop name="Position">8</prop>
									<prop name="IsDefault">0</prop>
									<prop name="Color">$00404000</prop>
								</obj>
								<obj name="PropertyObject" class="DominantChannelProp" version="4">
									<prop name="PropertyTypeName">Dominant Channel</prop>
									<prop name="Position">8</prop>
									<prop name="IsDefault">0</prop>
									<prop name="DominantChannel">0</prop>
								</obj>
								<obj name="PropertyObject" class="Genotype" version="4">
									<prop name="PropertyTypeName">EndPt Genotype</prop>
									<prop name="Position">8</prop>
									<prop name="IsDefault">1</prop>
									<prop name="ReadOnly">1</prop>
								</obj>
								<obj name="PropertyObject" class="GroupingSample" version="4">
									<prop name="PropertyTypeName">EndPt Sample Type</prop>
									<prop name="Position">8</prop>
									<prop name="IsDefault">0</prop>
									<prop name="GroupSampleType">mstUnknown</prop>
								</obj>
								<obj name="PropertyObject" class="SamplePrefLineStyle" version="4">
									<prop name="PropertyTypeName">Line Style</prop>
									<prop name="Position">8</prop>
									<prop name="IsDefault">0</prop>
									<prop name="LineStyle">psSolid</prop>
								</obj>
								<obj name="PropertyObject" class="GenSampleEditNotes" version="4">
									<prop name="PropertyTypeName">Notes</prop>
									<prop name="Position">8</prop>
									<prop name="IsDefault">1</prop>
								</obj>
								<obj name="PropertyObject" class="SamplePrefPointStyle" version="4">
									<prop name="PropertyTypeName">Point Style</prop>
									<prop name="Position">8</prop>
									<prop name="IsDefault">0</prop>
									<prop name="PointStyle">psNothing</prop>
								</obj>
								<obj name="PropertyObject" class="GenSampleEditPosition" version="4">
									<prop name="PropertyTypeName">Position</prop>
									<prop name="Position">8</prop>
									<prop name="IsDefault">1</prop>
								</obj>
								<obj name="PropertyObject" class="GenSampleEditReplicate" version="4">
									<prop name="PropertyTypeName">Replicate of</prop>
									<prop name="Position">8</prop>
									<prop name="IsDefault">0</prop>
									<prop name="ReplicateOf">6</prop>
								</obj>
								<obj name="PropertyObject" class="HTCSampleID" version="4">
									<prop name="PropertyTypeName">Sample ID</prop>
									<prop name="Position">8</prop>
									<prop name="IsDefault">1</prop>
								</obj>
								<obj name="PropertyObject" class="GenSampleEditName" version="4">
									<prop name="PropertyTypeName">Sample Name</prop>
									<prop name="Position">8</prop>
									<prop name="IsDefault">0</prop>
									<prop name="name">1521T</prop>
								</obj>
								<obj name="PropertyObject" class="HTCSamplePrepNotes" version="4">
									<prop name="PropertyTypeName">Sample Prep Notes</prop>
									<prop name="Position">8</prop>
									<prop name="IsDefault">1</prop>
								</obj>
								<obj name="PropertyObject" class="GenSampleEditSubset" version="4">
									<prop name="PropertyTypeName">Subsets</prop>
									<prop name="Position">8</prop>
									<prop name="IsDefault">1</prop>
								</obj>
								<obj name="PropertyObject" class="SamplePrefWidth" version="5">
									<prop name="PropertyTypeName">Width</prop>
									<prop name="Position">8</prop>
									<prop name="IsDefault">1</prop>
									<prop name="Width">1</prop>
								</obj>
							</list>
						</obj>
					</obj>
					<obj name="item" class="SamplePropInfo" version="1">
						<obj name="ChannelProperties" class="ChanPropList" version="2">
							<obj name="ChannelProperties" class="EMList" version="1">
								<list name="emlist" count="1">
									<obj name="item" class="PropertyList" version="1">
										<list name="emlist" count="12">
											<obj name="PropertyObject" class="RQSampleTargetProperty" version="4">
												<prop name="PropertyTypeName">Combined Sample and Target Type</prop>
												<prop name="Position">9</prop>
												<prop name="IsDefault">0</prop>
												<obj name="ChannelProp" class="ChannelProperty" version="1">
													<prop name="ChannelIdx">0</prop>
												</obj>
											</obj>
											<obj name="PropertyObject" class="QuantConcProperty" version="4">
												<prop name="PropertyTypeName">Concentration</prop>
												<prop name="Position">9</prop>
												<prop name="IsDefault">1</prop>
												<prop name="Concentration">0</prop>
												<obj name="ChannelProp" class="ChannelProperty" version="1">
													<prop name="ChannelIdx">0</prop>
												</obj>
												<prop name="ReadOnly">1</prop>
											</obj>
											<obj name="PropertyObject" class="QuantCpHighProp" version="4">
												<prop name="PropertyTypeName">Cp High</prop>
												<prop name="Position">9</prop>
												<prop name="IsDefault">1</prop>
												<prop name="CpRangeHigh">0</prop>
												<obj name="ChannelProp" class="ChannelProperty" version="1">
													<prop name="ChannelIdx">0</prop>
												</obj>
												<prop name="ReadOnly">1</prop>
											</obj>
											<obj name="PropertyObject" class="QuantCpLowProp" version="4">
												<prop name="PropertyTypeName">Cp Low</prop>
												<prop name="Position">9</prop>
												<prop name="IsDefault">1</prop>
												<prop name="CpRangeLow">0</prop>
												<obj name="ChannelProp" class="ChannelProperty" version="1">
													<prop name="ChannelIdx">0</prop>
												</obj>
												<prop name="ReadOnly">1</prop>
											</obj>
											<obj name="PropertyObject" class="RQEffProp" version="4">
												<prop name="PropertyTypeName">Efficiency</prop>
												<prop name="Position">9</prop>
												<prop name="IsDefault">1</prop>
												<prop name="Efficiency">2</prop>
												<obj name="ChannelProp" class="ChannelProperty" version="1">
													<prop name="ChannelIdx">0</prop>
												</obj>
											</obj>
											<obj name="PropertyObject" class="ChannelGenotype" version="4">
												<prop name="PropertyTypeName">Melt Geno Genotype</prop>
												<prop name="Position">9</prop>
												<prop name="IsDefault">1</prop>
												<prop name="ReadOnly">1</prop>
												<obj name="ChannelProp" class="ChannelProperty" version="1">
													<prop name="ChannelIdx">0</prop>
												</obj>
											</obj>
											<obj name="PropertyObject" class="GroupChannelTypeProp" version="4">
												<prop name="PropertyTypeName">Melt Geno Sample Type</prop>
												<prop name="Position">9</prop>
												<prop name="IsDefault">0</prop>
												<prop name="GroupSampleType">mstUnknown</prop>
												<obj name="ChannelProp" class="ChannelProperty" version="1">
													<prop name="ChannelIdx">0</prop>
												</obj>
											</obj>
											<obj name="PropertyObject" class="QuantSampleTypeProperty" version="4">
												<prop name="PropertyTypeName">Quantification Sample Type</prop>
												<prop name="Position">9</prop>
												<prop name="IsDefault">0</prop>
												<prop name="SampleType">qsUnknown</prop>
												<obj name="ChannelProp" class="ChannelProperty" version="1">
													<prop name="ChannelIdx">0</prop>
												</obj>
											</obj>
											<obj name="PropertyObject" class="ChannelGenotype" version="4">
												<prop name="PropertyTypeName">Scanning Genotype</prop>
												<prop name="Position">9</prop>
												<prop name="IsDefault">1</prop>
												<prop name="ReadOnly">1</prop>
												<obj name="ChannelProp" class="ChannelProperty" version="1">
													<prop name="ChannelIdx">0</prop>
												</obj>
											</obj>
											<obj name="PropertyObject" class="GroupChannelTypeProp" version="4">
												<prop name="PropertyTypeName">Scanning Sample Type</prop>
												<prop name="Position">9</prop>
												<prop name="IsDefault">0</prop>
												<prop name="GroupSampleType">mstUnknown</prop>
												<obj name="ChannelProp" class="ChannelProperty" version="1">
													<prop name="ChannelIdx">0</prop>
												</obj>
											</obj>
											<obj name="PropertyObject" class="TargetName" version="4">
												<prop name="PropertyTypeName">Target Name</prop>
												<prop name="Position">9</prop>
												<prop name="IsDefault">0</prop>
												<prop name="name">HPRT</prop>
												<obj name="ChannelProp" class="ChannelProperty" version="1">
													<prop name="ChannelIdx">0</prop>
												</obj>
											</obj>
											<obj name="PropertyObject" class="RQTargetProperty" version="4">
												<prop name="PropertyTypeName">Target Type</prop>
												<prop name="Position">9</prop>
												<prop name="IsDefault">0</prop>
												<prop name="TargetType">dtReference</prop>
												<obj name="ChannelProp" class="ChannelProperty" version="1">
													<prop name="ChannelIdx">0</prop>
												</obj>
											</obj>
										</list>
									</obj>
								</list>
							</obj>
						</obj>
						<prop name="ChannelPropertyCount">1</prop>
						<prop name="ContainerPosition">9</prop>
						<prop name="HasSampleProperties">1</prop>
						<obj name="SampleProperties" class="PropertyList" version="1">
							<list name="emlist" count="14">
								<obj name="PropertyObject" class="SamplePrefColor" version="4">
									<prop name="PropertyTypeName">Color</prop>
									<prop name="Position">9</prop>
									<prop name="IsDefault">0</prop>
									<prop name="Color">$004080FF</prop>
								</obj>
								<obj name="PropertyObject" class="DominantChannelProp" version="4">
									<prop name="PropertyTypeName">Dominant Channel</prop>
									<prop name="Position">9</prop>
									<prop name="IsDefault">0</prop>
									<prop name="DominantChannel">0</prop>
								</obj>
								<obj name="PropertyObject" class="Genotype" version="4">
									<prop name="PropertyTypeName">EndPt Genotype</prop>
									<prop name="Position">9</prop>
									<prop name="IsDefault">1</prop>
									<prop name="ReadOnly">1</prop>
								</obj>
								<obj name="PropertyObject" class="GroupingSample" version="4">
									<prop name="PropertyTypeName">EndPt Sample Type</prop>
									<prop name="Position">9</prop>
									<prop name="IsDefault">0</prop>
									<prop name="GroupSampleType">mstUnknown</prop>
								</obj>
								<obj name="PropertyObject" class="SamplePrefLineStyle" version="4">
									<prop name="PropertyTypeName">Line Style</prop>
									<prop name="Position">9</prop>
									<prop name="IsDefault">0</prop>
									<prop name="LineStyle">psSolid</prop>
								</obj>
								<obj name="PropertyObject" class="GenSampleEditNotes" version="4">
									<prop name="PropertyTypeName">Notes</prop>
									<prop name="Position">9</prop>
									<prop name="IsDefault">1</prop>
								</obj>
								<obj name="PropertyObject" class="SamplePrefPointStyle" version="4">
									<prop name="PropertyTypeName">Point Style</prop>
									<prop name="Position">9</prop>
									<prop name="IsDefault">0</prop>
									<prop name="PointStyle">psNothing</prop>
								</obj>
								<obj name="PropertyObject" class="GenSampleEditPosition" version="4">
									<prop name="PropertyTypeName">Position</prop>
									<prop name="Position">9</prop>
									<prop name="IsDefault">1</prop>
								</obj>
								<obj name="PropertyObject" class="GenSampleEditReplicate" version="4">
									<prop name="PropertyTypeName">Replicate of</prop>
									<prop name="Position">9</prop>
									<prop name="IsDefault">0</prop>
									<prop name="ReplicateOf">9</prop>
								</obj>
								<obj name="PropertyObject" class="HTCSampleID" version="4">
									<prop name="PropertyTypeName">Sample ID</prop>
									<prop name="Position">9</prop>
									<prop name="IsDefault">1</prop>
								</obj>
								<obj name="PropertyObject" class="GenSampleEditName" version="4">
									<prop name="PropertyTypeName">Sample Name</prop>
									<prop name="Position">9</prop>
									<prop name="IsDefault">0</prop>
									<prop name="name">1521N</prop>
								</obj>
								<obj name="PropertyObject" class="HTCSamplePrepNotes" version="4">
									<prop name="PropertyTypeName">Sample Prep Notes</prop>
									<prop name="Position">9</prop>
									<prop name="IsDefault">1</prop>
								</obj>
								<obj name="PropertyObject" class="GenSampleEditSubset" version="4">
									<prop name="PropertyTypeName">Subsets</prop>
									<prop name="Position">9</prop>
									<prop name="IsDefault">1</prop>
								</obj>
								<obj name="PropertyObject" class="SamplePrefWidth" version="5">
									<prop name="PropertyTypeName">Width</prop>
									<prop name="Position">9</prop>
									<prop name="IsDefault">1</prop>
									<prop name="Width">1</prop>
								</obj>
							</list>
						</obj>
					</obj>
					<obj name="item" class="SamplePropInfo" version="1">
						<obj name="ChannelProperties" class="ChanPropList" version="2">
							<obj name="ChannelProperties" class="EMList" version="1">
								<list name="emlist" count="1">
									<obj name="item" class="PropertyList" version="1">
										<list name="emlist" count="12">
											<obj name="PropertyObject" class="RQSampleTargetProperty" version="4">
												<prop name="PropertyTypeName">Combined Sample and Target Type</prop>
												<prop name="Position">10</prop>
												<prop name="IsDefault">0</prop>
												<obj name="ChannelProp" class="ChannelProperty" version="1">
													<prop name="ChannelIdx">0</prop>
												</obj>
											</obj>
											<obj name="PropertyObject" class="QuantConcProperty" version="4">
												<prop name="PropertyTypeName">Concentration</prop>
												<prop name="Position">10</prop>
												<prop name="IsDefault">1</prop>
												<prop name="Concentration">0</prop>
												<obj name="ChannelProp" class="ChannelProperty" version="1">
													<prop name="ChannelIdx">0</prop>
												</obj>
												<prop name="ReadOnly">1</prop>
											</obj>
											<obj name="PropertyObject" class="QuantCpHighProp" version="4">
												<prop name="PropertyTypeName">Cp High</prop>
												<prop name="Position">10</prop>
												<prop name="IsDefault">1</prop>
												<prop name="CpRangeHigh">0</prop>
												<obj name="ChannelProp" class="ChannelProperty" version="1">
													<prop name="ChannelIdx">0</prop>
												</obj>
												<prop name="ReadOnly">1</prop>
											</obj>
											<obj name="PropertyObject" class="QuantCpLowProp" version="4">
												<prop name="PropertyTypeName">Cp Low</prop>
												<prop name="Position">10</prop>
												<prop name="IsDefault">1</prop>
												<prop name="CpRangeLow">0</prop>
												<obj name="ChannelProp" class="ChannelProperty" version="1">
													<prop name="ChannelIdx">0</prop>
												</obj>
												<prop name="ReadOnly">1</prop>
											</obj>
											<obj name="PropertyObject" class="RQEffProp" version="4">
												<prop name="PropertyTypeName">Efficiency</prop>
												<prop name="Position">10</prop>
												<prop name="IsDefault">1</prop>
												<prop name="Efficiency">2</prop>
												<obj name="ChannelProp" class="ChannelProperty" version="1">
													<prop name="ChannelIdx">0</prop>
												</obj>
											</obj>
											<obj name="PropertyObject" class="ChannelGenotype" version="4">
												<prop name="PropertyTypeName">Melt Geno Genotype</prop>
												<prop name="Position">10</prop>
												<prop name="IsDefault">1</prop>
												<prop name="ReadOnly">1</prop>
												<obj name="ChannelProp" class="ChannelProperty" version="1">
													<prop name="ChannelIdx">0</prop>
												</obj>
											</obj>
											<obj name="PropertyObject" class="GroupChannelTypeProp" version="4">
												<prop name="PropertyTypeName">Melt Geno Sample Type</prop>
												<prop name="Position">10</prop>
												<prop name="IsDefault">0</prop>
												<prop name="GroupSampleType">mstUnknown</prop>
												<obj name="ChannelProp" class="ChannelProperty" version="1">
													<prop name="ChannelIdx">0</prop>
												</obj>
											</obj>
											<obj name="PropertyObject" class="QuantSampleTypeProperty" version="4">
												<prop name="PropertyTypeName">Quantification Sample Type</prop>
												<prop name="Position">10</prop>
												<prop name="IsDefault">0</prop>
												<prop name="SampleType">qsUnknown</prop>
												<obj name="ChannelProp" class="ChannelProperty" version="1">
													<prop name="ChannelIdx">0</prop>
												</obj>
											</obj>
											<obj name="PropertyObject" class="ChannelGenotype" version="4">
												<prop name="PropertyTypeName">Scanning Genotype</prop>
												<prop name="Position">10</prop>
												<prop name="IsDefault">1</prop>
												<prop name="ReadOnly">1</prop>
												<obj name="ChannelProp" class="ChannelProperty" version="1">
													<prop name="ChannelIdx">0</prop>
												</obj>
											</obj>
											<obj name="PropertyObject" class="GroupChannelTypeProp" version="4">
												<prop name="PropertyTypeName">Scanning Sample Type</prop>
												<prop name="Position">10</prop>
												<prop name="IsDefault">0</prop>
												<prop name="GroupSampleType">mstUnknown</prop>
												<obj name="ChannelProp" class="ChannelProperty" version="1">
													<prop name="ChannelIdx">0</prop>
												</obj>
											</obj>
											<obj name="PropertyObject" class="TargetName" version="4">
												<prop name="PropertyTypeName">Target Name</prop>
												<prop name="Position">10</prop>
												<prop name="IsDefault">0</prop>
												<prop name="name">HPRT</prop>
												<obj name="ChannelProp" class="ChannelProperty" version="1">
													<prop name="ChannelIdx">0</prop>
												</obj>
											</obj>
											<obj name="PropertyObject" class="RQTargetProperty" version="4">
												<prop name="PropertyTypeName">Target Type</prop>
												<prop name="Position">10</prop>
												<prop name="IsDefault">0</prop>
												<prop name="TargetType">dtReference</prop>
												<obj name="ChannelProp" class="ChannelProperty" version="1">
													<prop name="ChannelIdx">0</prop>
												</obj>
											</obj>
										</list>
									</obj>
								</list>
							</obj>
						</obj>
						<prop name="ChannelPropertyCount">1</prop>
						<prop name="ContainerPosition">10</prop>
						<prop name="HasSampleProperties">1</prop>
						<obj name="SampleProperties" class="PropertyList" version="1">
							<list name="emlist" count="14">
								<obj name="PropertyObject" class="SamplePrefColor" version="4">
									<prop name="PropertyTypeName">Color</prop>
									<prop name="Position">10</prop>
									<prop name="IsDefault">0</prop>
									<prop name="Color">$00FD0299</prop>
								</obj>
								<obj name="PropertyObject" class="DominantChannelProp" version="4">
									<prop name="PropertyTypeName">Dominant Channel</prop>
									<prop name="Position">10</prop>
									<prop name="IsDefault">0</prop>
									<prop name="DominantChannel">0</prop>
								</obj>
								<obj name="PropertyObject" class="Genotype" version="4">
									<prop name="PropertyTypeName">EndPt Genotype</prop>
									<prop name="Position">10</prop>
									<prop name="IsDefault">1</prop>
									<prop name="ReadOnly">1</prop>
								</obj>
								<obj name="PropertyObject" class="GroupingSample" version="4">
									<prop name="PropertyTypeName">EndPt Sample Type</prop>
									<prop name="Position">10</prop>
									<prop name="IsDefault">0</prop>
									<prop name="GroupSampleType">mstUnknown</prop>
								</obj>
								<obj name="PropertyObject" class="SamplePrefLineStyle" version="4">
									<prop name="PropertyTypeName">Line Style</prop>
									<prop name="Position">10</prop>
									<prop name="IsDefault">0</prop>
									<prop name="LineStyle">psSolid</prop>
								</obj>
								<obj name="PropertyObject" class="GenSampleEditNotes" version="4">
									<prop name="PropertyTypeName">Notes</prop>
									<prop name="Position">10</prop>
									<prop name="IsDefault">1</prop>
								</obj>
								<obj name="PropertyObject" class="SamplePrefPointStyle" version="4">
									<prop name="PropertyTypeName">Point Style</prop>
									<prop name="Position">10</prop>
									<prop name="IsDefault">0</prop>
									<prop name="PointStyle">psNothing</prop>
								</obj>
								<obj name="PropertyObject" class="GenSampleEditPosition" version="4">
									<prop name="PropertyTypeName">Position</prop>
									<prop name="Position">10</prop>
									<prop name="IsDefault">1</prop>
								</obj>
								<obj name="PropertyObject" class="GenSampleEditReplicate" version="4">
									<prop name="PropertyTypeName">Replicate of</prop>
									<prop name="Position">10</prop>
									<prop name="IsDefault">0</prop>
									<prop name="ReplicateOf">9</prop>
								</obj>
								<obj name="PropertyObject" class="HTCSampleID" version="4">
									<prop name="PropertyTypeName">Sample ID</prop>
									<prop name="Position">10</prop>
									<prop name="IsDefault">1</prop>
								</obj>
								<obj name="PropertyObject" class="GenSampleEditName" version="4">
									<prop name="PropertyTypeName">Sample Name</prop>
									<prop name="Position">10</prop>
									<prop name="IsDefault">0</prop>
									<prop name="name">1521N</prop>
								</obj>
								<obj name="PropertyObject" class="HTCSamplePrepNotes" version="4">
									<prop name="PropertyTypeName">Sample Prep Notes</prop>
									<prop name="Position">10</prop>
									<prop name="IsDefault">1</prop>
								</obj>
								<obj name="PropertyObject" class="GenSampleEditSubset" version="4">
									<prop name="PropertyTypeName">Subsets</prop>
									<prop name="Position">10</prop>
									<prop name="IsDefault">1</prop>
								</obj>
								<obj name="PropertyObject" class="SamplePrefWidth" version="5">
									<prop name="PropertyTypeName">Width</prop>
									<prop name="Position">10</prop>
									<prop name="IsDefault">1</prop>
									<prop name="Width">1</prop>
								</obj>
							</list>
						</obj>
					</obj>
					<obj name="item" class="SamplePropInfo" version="1">
						<obj name="ChannelProperties" class="ChanPropList" version="2">
							<obj name="ChannelProperties" class="EMList" version="1">
								<list name="emlist" count="1">
									<obj name="item" class="PropertyList" version="1">
										<list name="emlist" count="12">
											<obj name="PropertyObject" class="RQSampleTargetProperty" version="4">
												<prop name="PropertyTypeName">Combined Sample and Target Type</prop>
												<prop name="Position">11</prop>
												<prop name="IsDefault">0</prop>
												<obj name="ChannelProp" class="ChannelProperty" version="1">
													<prop name="ChannelIdx">0</prop>
												</obj>
											</obj>
											<obj name="PropertyObject" class="QuantConcProperty" version="4">
												<prop name="PropertyTypeName">Concentration</prop>
												<prop name="Position">11</prop>
												<prop name="IsDefault">1</prop>
												<prop name="Concentration">0</prop>
												<obj name="ChannelProp" class="ChannelProperty" version="1">
													<prop name="ChannelIdx">0</prop>
												</obj>
												<prop name="ReadOnly">1</prop>
											</obj>
											<obj name="PropertyObject" class="QuantCpHighProp" version="4">
												<prop name="PropertyTypeName">Cp High</prop>
												<prop name="Position">11</prop>
												<prop name="IsDefault">1</prop>
												<prop name="CpRangeHigh">0</prop>
												<obj name="ChannelProp" class="ChannelProperty" version="1">
													<prop name="ChannelIdx">0</prop>
												</obj>
												<prop name="ReadOnly">1</prop>
											</obj>
											<obj name="PropertyObject" class="QuantCpLowProp" version="4">
												<prop name="PropertyTypeName">Cp Low</prop>
												<prop name="Position">11</prop>
												<prop name="IsDefault">1</prop>
												<prop name="CpRangeLow">0</prop>
												<obj name="ChannelProp" class="ChannelProperty" version="1">
													<prop name="ChannelIdx">0</prop>
												</obj>
												<prop name="ReadOnly">1</prop>
											</obj>
											<obj name="PropertyObject" class="RQEffProp" version="4">
												<prop name="PropertyTypeName">Efficiency</prop>
												<prop name="Position">11</prop>
												<prop name="IsDefault">1</prop>
												<prop name="Efficiency">2</prop>
												<obj name="ChannelProp" class="ChannelProperty" version="1">
													<prop name="ChannelIdx">0</prop>
												</obj>
											</obj>
											<obj name="PropertyObject" class="ChannelGenotype" version="4">
												<prop name="PropertyTypeName">Melt Geno Genotype</prop>
												<prop name="Position">11</prop>
												<prop name="IsDefault">1</prop>
												<prop name="ReadOnly">1</prop>
												<obj name="ChannelProp" class="ChannelProperty" version="1">
													<prop name="ChannelIdx">0</prop>
												</obj>
											</obj>
											<obj name="PropertyObject" class="GroupChannelTypeProp" version="4">
												<prop name="PropertyTypeName">Melt Geno Sample Type</prop>
												<prop name="Position">11</prop>
												<prop name="IsDefault">0</prop>
												<prop name="GroupSampleType">mstUnknown</prop>
												<obj name="ChannelProp" class="ChannelProperty" version="1">
													<prop name="ChannelIdx">0</prop>
												</obj>
											</obj>
											<obj name="PropertyObject" class="QuantSampleTypeProperty" version="4">
												<prop name="PropertyTypeName">Quantification Sample Type</prop>
												<prop name="Position">11</prop>
												<prop name="IsDefault">0</prop>
												<prop name="SampleType">qsUnknown</prop>
												<obj name="ChannelProp" class="ChannelProperty" version="1">
													<prop name="ChannelIdx">0</prop>
												</obj>
											</obj>
											<obj name="PropertyObject" class="ChannelGenotype" version="4">
												<prop name="PropertyTypeName">Scanning Genotype</prop>
												<prop name="Position">11</prop>
												<prop name="IsDefault">1</prop>
												<prop name="ReadOnly">1</prop>
												<obj name="ChannelProp" class="ChannelProperty" version="1">
													<prop name="ChannelIdx">0</prop>
												</obj>
											</obj>
											<obj name="PropertyObject" class="GroupChannelTypeProp" version="4">
												<prop name="PropertyTypeName">Scanning Sample Type</prop>
												<prop name="Position">11</prop>
												<prop name="IsDefault">0</prop>
												<prop name="GroupSampleType">mstUnknown</prop>
												<obj name="ChannelProp" class="ChannelProperty" version="1">
													<prop name="ChannelIdx">0</prop>
												</obj>
											</obj>
											<obj name="PropertyObject" class="TargetName" version="4">
												<prop name="PropertyTypeName">Target Name</prop>
												<prop name="Position">11</prop>
												<prop name="IsDefault">0</prop>
												<prop name="name">HPRT</prop>
												<obj name="ChannelProp" class="ChannelProperty" version="1">
													<prop name="ChannelIdx">0</prop>
												</obj>
											</obj>
											<obj name="PropertyObject" class="RQTargetProperty" version="4">
												<prop name="PropertyTypeName">Target Type</prop>
												<prop name="Position">11</prop>
												<prop name="IsDefault">0</prop>
												<prop name="TargetType">dtReference</prop>
												<obj name="ChannelProp" class="ChannelProperty" version="1">
													<prop name="ChannelIdx">0</prop>
												</obj>
											</obj>
										</list>
									</obj>
								</list>
							</obj>
						</obj>
						<prop name="ChannelPropertyCount">1</prop>
						<prop name="ContainerPosition">11</prop>
						<prop name="HasSampleProperties">1</prop>
						<obj name="SampleProperties" class="PropertyList" version="1">
							<list name="emlist" count="14">
								<obj name="PropertyObject" class="SamplePrefColor" version="4">
									<prop name="PropertyTypeName">Color</prop>
									<prop name="Position">11</prop>
									<prop name="IsDefault">0</prop>
									<prop name="Color">$0026C4B8</prop>
								</obj>
								<obj name="PropertyObject" class="DominantChannelProp" version="4">
									<prop name="PropertyTypeName">Dominant Channel</prop>
									<prop name="Position">11</prop>
									<prop name="IsDefault">0</prop>
									<prop name="DominantChannel">0</prop>
								</obj>
								<obj name="PropertyObject" class="Genotype" version="4">
									<prop name="PropertyTypeName">EndPt Genotype</prop>
									<prop name="Position">11</prop>
									<prop name="IsDefault">1</prop>
									<prop name="ReadOnly">1</prop>
								</obj>
								<obj name="PropertyObject" class="GroupingSample" version="4">
									<prop name="PropertyTypeName">EndPt Sample Type</prop>
									<prop name="Position">11</prop>
									<prop name="IsDefault">0</prop>
									<prop name="GroupSampleType">mstUnknown</prop>
								</obj>
								<obj name="PropertyObject" class="SamplePrefLineStyle" version="4">
									<prop name="PropertyTypeName">Line Style</prop>
									<prop name="Position">11</prop>
									<prop name="IsDefault">0</prop>
									<prop name="LineStyle">psSolid</prop>
								</obj>
								<obj name="PropertyObject" class="GenSampleEditNotes" version="4">
									<prop name="PropertyTypeName">Notes</prop>
									<prop name="Position">11</prop>
									<prop name="IsDefault">1</prop>
								</obj>
								<obj name="PropertyObject" class="SamplePrefPointStyle" version="4">
									<prop name="PropertyTypeName">Point Style</prop>
									<prop name="Position">11</prop>
									<prop name="IsDefault">0</prop>
									<prop name="PointStyle">psNothing</prop>
								</obj>
								<obj name="PropertyObject" class="GenSampleEditPosition" version="4">
									<prop name="PropertyTypeName">Position</prop>
									<prop name="Position">11</prop>
									<prop name="IsDefault">1</prop>
								</obj>
								<obj name="PropertyObject" class="GenSampleEditReplicate" version="4">
									<prop name="PropertyTypeName">Replicate of</prop>
									<prop name="Position">11</prop>
									<prop name="IsDefault">0</prop>
									<prop name="ReplicateOf">9</prop>
								</obj>
								<obj name="PropertyObject" class="HTCSampleID" version="4">
									<prop name="PropertyTypeName">Sample ID</prop>
									<prop name="Position">11</prop>
									<prop name="IsDefault">1</prop>
								</obj>
								<obj name="PropertyObject" class="GenSampleEditName" version="4">
									<prop name="PropertyTypeName">Sample Name</prop>
									<prop name="Position">11</prop>
									<prop name="IsDefault">0</prop>
									<prop name="name">1521N</prop>
								</obj>
								<obj name="PropertyObject" class="HTCSamplePrepNotes" version="4">
									<prop name="PropertyTypeName">Sample Prep Notes</prop>
									<prop name="Position">11</prop>
									<prop name="IsDefault">1</prop>
								</obj>
								<obj name="PropertyObject" class="GenSampleEditSubset" version="4">
									<prop name="PropertyTypeName">Subsets</prop>
									<prop name="Position">11</prop>
									<prop name="IsDefault">1</prop>
								</obj>
								<obj name="PropertyObject" class="SamplePrefWidth" version="5">
									<prop name="PropertyTypeName">Width</prop>
									<prop name="Position">11</prop>
									<prop name="IsDefault">1</prop>
									<prop name="Width">1</prop>
								</obj>
							</list>
						</obj>
					</obj>
					<obj name="item" class="SamplePropInfo" version="1">
						<obj name="ChannelProperties" class="ChanPropList" version="2">
							<obj name="ChannelProperties" class="EMList" version="1">
								<list name="emlist" count="1">
									<obj name="item" class="PropertyList" version="1">
										<list name="emlist" count="12">
											<obj name="PropertyObject" class="RQSampleTargetProperty" version="4">
												<prop name="PropertyTypeName">Combined Sample and Target Type</prop>
												<prop name="Position">12</prop>
												<prop name="IsDefault">0</prop>
												<obj name="ChannelProp" class="ChannelProperty" version="1">
													<prop name="ChannelIdx">0</prop>
												</obj>
											</obj>
											<obj name="PropertyObject" class="QuantConcProperty" version="4">
												<prop name="PropertyTypeName">Concentration</prop>
												<prop name="Position">12</prop>
												<prop name="IsDefault">1</prop>
												<prop name="Concentration">0</prop>
												<obj name="ChannelProp" class="ChannelProperty" version="1">
													<prop name="ChannelIdx">0</prop>
												</obj>
												<prop name="ReadOnly">1</prop>
											</obj>
											<obj name="PropertyObject" class="QuantCpHighProp" version="4">
												<prop name="PropertyTypeName">Cp High</prop>
												<prop name="Position">12</prop>
												<prop name="IsDefault">1</prop>
												<prop name="CpRangeHigh">0</prop>
												<obj name="ChannelProp" class="ChannelProperty" version="1">
													<prop name="ChannelIdx">0</prop>
												</obj>
												<prop name="ReadOnly">1</prop>
											</obj>
											<obj name="PropertyObject" class="QuantCpLowProp" version="4">
												<prop name="PropertyTypeName">Cp Low</prop>
												<prop name="Position">12</prop>
												<prop name="IsDefault">1</prop>
												<prop name="CpRangeLow">0</prop>
												<obj name="ChannelProp" class="ChannelProperty" version="1">
													<prop name="ChannelIdx">0</prop>
												</obj>
												<prop name="ReadOnly">1</prop>
											</obj>
											<obj name="PropertyObject" class="RQEffProp" version="4">
												<prop name="PropertyTypeName">Efficiency</prop>
												<prop name="Position">12</prop>
												<prop name="IsDefault">1</prop>
												<prop name="Efficiency">2</prop>
												<obj name="ChannelProp" class="ChannelProperty" version="1">
													<prop name="ChannelIdx">0</prop>
												</obj>
											</obj>
											<obj name="PropertyObject" class="ChannelGenotype" version="4">
												<prop name="PropertyTypeName">Melt Geno Genotype</prop>
												<prop name="Position">12</prop>
												<prop name="IsDefault">1</prop>
												<prop name="ReadOnly">1</prop>
												<obj name="ChannelProp" class="ChannelProperty" version="1">
													<prop name="ChannelIdx">0</prop>
												</obj>
											</obj>
											<obj name="PropertyObject" class="GroupChannelTypeProp" version="4">
												<prop name="PropertyTypeName">Melt Geno Sample Type</prop>
												<prop name="Position">12</prop>
												<prop name="IsDefault">0</prop>
												<prop name="GroupSampleType">mstUnknown</prop>
												<obj name="ChannelProp" class="ChannelProperty" version="1">
													<prop name="ChannelIdx">0</prop>
												</obj>
											</obj>
											<obj name="PropertyObject" class="QuantSampleTypeProperty" version="4">
												<prop name="PropertyTypeName">Quantification Sample Type</prop>
												<prop name="Position">12</prop>
												<prop name="IsDefault">0</prop>
												<prop name="SampleType">qsUnknown</prop>
												<obj name="ChannelProp" class="ChannelProperty" version="1">
													<prop name="ChannelIdx">0</prop>
												</obj>
											</obj>
											<obj name="PropertyObject" class="ChannelGenotype" version="4">
												<prop name="PropertyTypeName">Scanning Genotype</prop>
												<prop name="Position">12</prop>
												<prop name="IsDefault">1</prop>
												<prop name="ReadOnly">1</prop>
												<obj name="ChannelProp" class="ChannelProperty" version="1">
													<prop name="ChannelIdx">0</prop>
												</obj>
											</obj>
											<obj name="PropertyObject" class="GroupChannelTypeProp" version="4">
												<prop name="PropertyTypeName">Scanning Sample Type</prop>
												<prop name="Position">12</prop>
												<prop name="IsDefault">0</prop>
												<prop name="GroupSampleType">mstUnknown</prop>
												<obj name="ChannelProp" class="ChannelProperty" version="1">
													<prop name="ChannelIdx">0</prop>
												</obj>
											</obj>
											<obj name="PropertyObject" class="TargetName" version="4">
												<prop name="PropertyTypeName">Target Name</prop>
												<prop name="Position">12</prop>
												<prop name="IsDefault">0</prop>
												<prop name="name">HPRT</prop>
												<obj name="ChannelProp" class="ChannelProperty" version="1">
													<prop name="ChannelIdx">0</prop>
												</obj>
											</obj>
											<obj name="PropertyObject" class="RQTargetProperty" version="4">
												<prop name="PropertyTypeName">Target Type</prop>
												<prop name="Position">12</prop>
												<prop name="IsDefault">0</prop>
												<prop name="TargetType">dtReference</prop>
												<obj name="ChannelProp" class="ChannelProperty" version="1">
													<prop name="ChannelIdx">0</prop>
												</obj>
											</obj>
										</list>
									</obj>
								</list>
							</obj>
						</obj>
						<prop name="ChannelPropertyCount">1</prop>
						<prop name="ContainerPosition">12</prop>
						<prop name="HasSampleProperties">1</prop>
						<obj name="SampleProperties" class="PropertyList" version="1">
							<list name="emlist" count="14">
								<obj name="PropertyObject" class="SamplePrefColor" version="4">
									<prop name="PropertyTypeName">Color</prop>
									<prop name="Position">12</prop>
									<prop name="IsDefault">0</prop>
									<prop name="Color">$00FF8000</prop>
								</obj>
								<obj name="PropertyObject" class="DominantChannelProp" version="4">
									<prop name="PropertyTypeName">Dominant Channel</prop>
									<prop name="Position">12</prop>
									<prop name="IsDefault">0</prop>
									<prop name="DominantChannel">0</prop>
								</obj>
								<obj name="PropertyObject" class="Genotype" version="4">
									<prop name="PropertyTypeName">EndPt Genotype</prop>
									<prop name="Position">12</prop>
									<prop name="IsDefault">1</prop>
									<prop name="ReadOnly">1</prop>
								</obj>
								<obj name="PropertyObject" class="GroupingSample" version="4">
									<prop name="PropertyTypeName">EndPt Sample Type</prop>
									<prop name="Position">12</prop>
									<prop name="IsDefault">0</prop>
									<prop name="GroupSampleType">mstUnknown</prop>
								</obj>
								<obj name="PropertyObject" class="SamplePrefLineStyle" version="4">
									<prop name="PropertyTypeName">Line Style</prop>
									<prop name="Position">12</prop>
									<prop name="IsDefault">0</prop>
									<prop name="LineStyle">psSolid</prop>
								</obj>
								<obj name="PropertyObject" class="GenSampleEditNotes" version="4">
									<prop name="PropertyTypeName">Notes</prop>
									<prop name="Position">12</prop>
									<prop name="IsDefault">1</prop>
								</obj>
								<obj name="PropertyObject" class="SamplePrefPointStyle" version="4">
									<prop name="PropertyTypeName">Point Style</prop>
									<prop name="Position">12</prop>
									<prop name="IsDefault">0</prop>
									<prop name="PointStyle">psNothing</prop>
								</obj>
								<obj name="PropertyObject" class="GenSampleEditPosition" version="4">
									<prop name="PropertyTypeName">Position</prop>
									<prop name="Position">12</prop>
									<prop name="IsDefault">1</prop>
								</obj>
								<obj name="PropertyObject" class="GenSampleEditReplicate" version="4">
									<prop name="PropertyTypeName">Replicate of</prop>
									<prop name="Position">12</prop>
									<prop name="IsDefault">0</prop>
									<prop name="ReplicateOf">12</prop>
								</obj>
								<obj name="PropertyObject" class="HTCSampleID" version="4">
									<prop name="PropertyTypeName">Sample ID</prop>
									<prop name="Position">12</prop>
									<prop name="IsDefault">1</prop>
								</obj>
								<obj name="PropertyObject" class="GenSampleEditName" version="4">
									<prop name="PropertyTypeName">Sample Name</prop>
									<prop name="Position">12</prop>
									<prop name="IsDefault">0</prop>
									<prop name="name">1707T</prop>
								</obj>
								<obj name="PropertyObject" class="HTCSamplePrepNotes" version="4">
									<prop name="PropertyTypeName">Sample Prep Notes</prop>
									<prop name="Position">12</prop>
									<prop name="IsDefault">1</prop>
								</obj>
								<obj name="PropertyObject" class="GenSampleEditSubset" version="4">
									<prop name="PropertyTypeName">Subsets</prop>
									<prop name="Position">12</prop>
									<prop name="IsDefault">1</prop>
								</obj>
								<obj name="PropertyObject" class="SamplePrefWidth" version="5">
									<prop name="PropertyTypeName">Width</prop>
									<prop name="Position">12</prop>
									<prop name="IsDefault">1</prop>
									<prop name="Width">1</prop>
								</obj>
							</list>
						</obj>
					</obj>
					<obj name="item" class="SamplePropInfo" version="1">
						<obj name="ChannelProperties" class="ChanPropList" version="2">
							<obj name="ChannelProperties" class="EMList" version="1">
								<list name="emlist" count="1">
									<obj name="item" class="PropertyList" version="1">
										<list name="emlist" count="12">
											<obj name="PropertyObject" class="RQSampleTargetProperty" version="4">
												<prop name="PropertyTypeName">Combined Sample and Target Type</prop>
												<prop name="Position">13</prop>
												<prop name="IsDefault">0</prop>
												<obj name="ChannelProp" class="ChannelProperty" version="1">
													<prop name="ChannelIdx">0</prop>
												</obj>
											</obj>
											<obj name="PropertyObject" class="QuantConcProperty" version="4">
												<prop name="PropertyTypeName">Concentration</prop>
												<prop name="Position">13</prop>
												<prop name="IsDefault">1</prop>
												<prop name="Concentration">0</prop>
												<obj name="ChannelProp" class="ChannelProperty" version="1">
													<prop name="ChannelIdx">0</prop>
												</obj>
												<prop name="ReadOnly">1</prop>
											</obj>
											<obj name="PropertyObject" class="QuantCpHighProp" version="4">
												<prop name="PropertyTypeName">Cp High</prop>
												<prop name="Position">13</prop>
												<prop name="IsDefault">1</prop>
												<prop name="CpRangeHigh">0</prop>
												<obj name="ChannelProp" class="ChannelProperty" version="1">
													<prop name="ChannelIdx">0</prop>
												</obj>
												<prop name="ReadOnly">1</prop>
											</obj>
											<obj name="PropertyObject" class="QuantCpLowProp" version="4">
												<prop name="PropertyTypeName">Cp Low</prop>
												<prop name="Position">13</prop>
												<prop name="IsDefault">1</prop>
												<prop name="CpRangeLow">0</prop>
												<obj name="ChannelProp" class="ChannelProperty" version="1">
													<prop name="ChannelIdx">0</prop>
												</obj>
												<prop name="ReadOnly">1</prop>
											</obj>
											<obj name="PropertyObject" class="RQEffProp" version="4">
												<prop name="PropertyTypeName">Efficiency</prop>
												<prop name="Position">13</prop>
												<prop name="IsDefault">1</prop>
												<prop name="Efficiency">2</prop>
												<obj name="ChannelProp" class="ChannelProperty" version="1">
													<prop name="ChannelIdx">0</prop>
												</obj>
											</obj>
											<obj name="PropertyObject" class="ChannelGenotype" version="4">
												<prop name="PropertyTypeName">Melt Geno Genotype</prop>
												<prop name="Position">13</prop>
												<prop name="IsDefault">1</prop>
												<prop name="ReadOnly">1</prop>
												<obj name="ChannelProp" class="ChannelProperty" version="1">
													<prop name="ChannelIdx">0</prop>
												</obj>
											</obj>
											<obj name="PropertyObject" class="GroupChannelTypeProp" version="4">
												<prop name="PropertyTypeName">Melt Geno Sample Type</prop>
												<prop name="Position">13</prop>
												<prop name="IsDefault">0</prop>
												<prop name="GroupSampleType">mstUnknown</prop>
												<obj name="ChannelProp" class="ChannelProperty" version="1">
													<prop name="ChannelIdx">0</prop>
												</obj>
											</obj>
											<obj name="PropertyObject" class="QuantSampleTypeProperty" version="4">
												<prop name="PropertyTypeName">Quantification Sample Type</prop>
												<prop name="Position">13</prop>
												<prop name="IsDefault">0</prop>
												<prop name="SampleType">qsUnknown</prop>
												<obj name="ChannelProp" class="ChannelProperty" version="1">
													<prop name="ChannelIdx">0</prop>
												</obj>
											</obj>
											<obj name="PropertyObject" class="ChannelGenotype" version="4">
												<prop name="PropertyTypeName">Scanning Genotype</prop>
												<prop name="Position">13</prop>
												<prop name="IsDefault">1</prop>
												<prop name="ReadOnly">1</prop>
												<obj name="ChannelProp" class="ChannelProperty" version="1">
													<prop name="ChannelIdx">0</prop>
												</obj>
											</obj>
											<obj name="PropertyObject" class="GroupChannelTypeProp" version="4">
												<prop name="PropertyTypeName">Scanning Sample Type</prop>
												<prop name="Position">13</prop>
												<prop name="IsDefault">0</prop>
												<prop name="GroupSampleType">mstUnknown</prop>
												<obj name="ChannelProp" class="ChannelProperty" version="1">
													<prop name="ChannelIdx">0</prop>
												</obj>
											</obj>
											<obj name="PropertyObject" class="TargetName" version="4">
												<prop name="PropertyTypeName">Target Name</prop>
												<prop name="Position">13</prop>
												<prop name="IsDefault">0</prop>
												<prop name="name">HPRT</prop>
												<obj name="ChannelProp" class="ChannelProperty" version="1">
													<prop name="ChannelIdx">0</prop>
												</obj>
											</obj>
											<obj name="PropertyObject" class="RQTargetProperty" version="4">
												<prop name="PropertyTypeName">Target Type</prop>
												<prop name="Position">13</prop>
												<prop name="IsDefault">0</prop>
												<prop name="TargetType">dtReference</prop>
												<obj name="ChannelProp" class="ChannelProperty" version="1">
													<prop name="ChannelIdx">0</prop>
												</obj>
											</obj>
										</list>
									</obj>
								</list>
							</obj>
						</obj>
						<prop name="ChannelPropertyCount">1</prop>
						<prop name="ContainerPosition">13</prop>
						<prop name="HasSampleProperties">1</prop>
						<obj name="SampleProperties" class="PropertyList" version="1">
							<list name="emlist" count="14">
								<obj name="PropertyObject" class="SamplePrefColor" version="4">
									<prop name="PropertyTypeName">Color</prop>
									<prop name="Position">13</prop>
									<prop name="IsDefault">0</prop>
									<prop name="Color">clRed</prop>
								</obj>
								<obj name="PropertyObject" class="DominantChannelProp" version="4">
									<prop name="PropertyTypeName">Dominant Channel</prop>
									<prop name="Position">13</prop>
									<prop name="IsDefault">0</prop>
									<prop name="DominantChannel">0</prop>
								</obj>
								<obj name="PropertyObject" class="Genotype" version="4">
									<prop name="PropertyTypeName">EndPt Genotype</prop>
									<prop name="Position">13</prop>
									<prop name="IsDefault">1</prop>
									<prop name="ReadOnly">1</prop>
								</obj>
								<obj name="PropertyObject" class="GroupingSample" version="4">
									<prop name="PropertyTypeName">EndPt Sample Type</prop>
									<prop name="Position">13</prop>
									<prop name="IsDefault">0</prop>
									<prop name="GroupSampleType">mstUnknown</prop>
								</obj>
								<obj name="PropertyObject" class="SamplePrefLineStyle" version="4">
									<prop name="PropertyTypeName">Line Style</prop>
									<prop name="Position">13</prop>
									<prop name="IsDefault">0</prop>
									<prop name="LineStyle">psSolid</prop>
								</obj>
								<obj name="PropertyObject" class="GenSampleEditNotes" version="4">
									<prop name="PropertyTypeName">Notes</prop>
									<prop name="Position">13</prop>
									<prop name="IsDefault">1</prop>
								</obj>
								<obj name="PropertyObject" class="SamplePrefPointStyle" version="4">
									<prop name="PropertyTypeName">Point Style</prop>
									<prop name="Position">13</prop>
									<prop name="IsDefault">0</prop>
									<prop name="PointStyle">psNothing</prop>
								</obj>
								<obj name="PropertyObject" class="GenSampleEditPosition" version="4">
									<prop name="PropertyTypeName">Position</prop>
									<prop name="Position">13</prop>
									<prop name="IsDefault">1</prop>
								</obj>
								<obj name="PropertyObject" class="GenSampleEditReplicate" version="4">
									<prop name="PropertyTypeName">Replicate of</prop>
									<prop name="Position">13</prop>
									<prop name="IsDefault">0</prop>
									<prop name="ReplicateOf">12</prop>
								</obj>
								<obj name="PropertyObject" class="HTCSampleID" version="4">
									<prop name="PropertyTypeName">Sample ID</prop>
									<prop name="Position">13</prop>
									<prop name="IsDefault">1</prop>
								</obj>
								<obj name="PropertyObject" class="GenSampleEditName" version="4">
									<prop name="PropertyTypeName">Sample Name</prop>
									<prop name="Position">13</prop>
									<prop name="IsDefault">0</prop>
									<prop name="name">1707T</prop>
								</obj>
								<obj name="PropertyObject" class="HTCSamplePrepNotes" version="4">
									<prop name="PropertyTypeName">Sample Prep Notes</prop>
									<prop name="Position">13</prop>
									<prop name="IsDefault">1</prop>
								</obj>
								<obj name="PropertyObject" class="GenSampleEditSubset" version="4">
									<prop name="PropertyTypeName">Subsets</prop>
									<prop name="Position">13</prop>
									<prop name="IsDefault">1</prop>
								</obj>
								<obj name="PropertyObject" class="SamplePrefWidth" version="5">
									<prop name="PropertyTypeName">Width</prop>
									<prop name="Position">13</prop>
									<prop name="IsDefault">1</prop>
									<prop name="Width">1</prop>
								</obj>
							</list>
						</obj>
					</obj>
					<obj name="item" class="SamplePropInfo" version="1">
						<obj name="ChannelProperties" class="ChanPropList" version="2">
							<obj name="ChannelProperties" class="EMList" version="1">
								<list name="emlist" count="1">
									<obj name="item" class="PropertyList" version="1">
										<list name="emlist" count="12">
											<obj name="PropertyObject" class="RQSampleTargetProperty" version="4">
												<prop name="PropertyTypeName">Combined Sample and Target Type</prop>
												<prop name="Position">14</prop>
												<prop name="IsDefault">0</prop>
												<obj name="ChannelProp" class="ChannelProperty" version="1">
													<prop name="ChannelIdx">0</prop>
												</obj>
											</obj>
											<obj name="PropertyObject" class="QuantConcProperty" version="4">
												<prop name="PropertyTypeName">Concentration</prop>
												<prop name="Position">14</prop>
												<prop name="IsDefault">1</prop>
												<prop name="Concentration">0</prop>
												<obj name="ChannelProp" class="ChannelProperty" version="1">
													<prop name="ChannelIdx">0</prop>
												</obj>
												<prop name="ReadOnly">1</prop>
											</obj>
											<obj name="PropertyObject" class="QuantCpHighProp" version="4">
												<prop name="PropertyTypeName">Cp High</prop>
												<prop name="Position">14</prop>
												<prop name="IsDefault">1</prop>
												<prop name="CpRangeHigh">0</prop>
												<obj name="ChannelProp" class="ChannelProperty" version="1">
													<prop name="ChannelIdx">0</prop>
												</obj>
												<prop name="ReadOnly">1</prop>
											</obj>
											<obj name="PropertyObject" class="QuantCpLowProp" version="4">
												<prop name="PropertyTypeName">Cp Low</prop>
												<prop name="Position">14</prop>
												<prop name="IsDefault">1</prop>
												<prop name="CpRangeLow">0</prop>
												<obj name="ChannelProp" class="ChannelProperty" version="1">
													<prop name="ChannelIdx">0</prop>
												</obj>
												<prop name="ReadOnly">1</prop>
											</obj>
											<obj name="PropertyObject" class="RQEffProp" version="4">
												<prop name="PropertyTypeName">Efficiency</prop>
												<prop name="Position">14</prop>
												<prop name="IsDefault">1</prop>
												<prop name="Efficiency">2</prop>
												<obj name="ChannelProp" class="ChannelProperty" version="1">
													<prop name="ChannelIdx">0</prop>
												</obj>
											</obj>
											<obj name="PropertyObject" class="ChannelGenotype" version="4">
												<prop name="PropertyTypeName">Melt Geno Genotype</prop>
												<prop name="Position">14</prop>
												<prop name="IsDefault">1</prop>
												<prop name="ReadOnly">1</prop>
												<obj name="ChannelProp" class="ChannelProperty" version="1">
													<prop name="ChannelIdx">0</prop>
												</obj>
											</obj>
											<obj name="PropertyObject" class="GroupChannelTypeProp" version="4">
												<prop name="PropertyTypeName">Melt Geno Sample Type</prop>
												<prop name="Position">14</prop>
												<prop name="IsDefault">0</prop>
												<prop name="GroupSampleType">mstUnknown</prop>
												<obj name="ChannelProp" class="ChannelProperty" version="1">
													<prop name="ChannelIdx">0</prop>
												</obj>
											</obj>
											<obj name="PropertyObject" class="QuantSampleTypeProperty" version="4">
												<prop name="PropertyTypeName">Quantification Sample Type</prop>
												<prop name="Position">14</prop>
												<prop name="IsDefault">0</prop>
												<prop name="SampleType">qsUnknown</prop>
												<obj name="ChannelProp" class="ChannelProperty" version="1">
													<prop name="ChannelIdx">0</prop>
												</obj>
											</obj>
											<obj name="PropertyObject" class="ChannelGenotype" version="4">
												<prop name="PropertyTypeName">Scanning Genotype</prop>
												<prop name="Position">14</prop>
												<prop name="IsDefault">1</prop>
												<prop name="ReadOnly">1</prop>
												<obj name="ChannelProp" class="ChannelProperty" version="1">
													<prop name="ChannelIdx">0</prop>
												</obj>
											</obj>
											<obj name="PropertyObject" class="GroupChannelTypeProp" version="4">
												<prop name="PropertyTypeName">Scanning Sample Type</prop>
												<prop name="Position">14</prop>
												<prop name="IsDefault">0</prop>
												<prop name="GroupSampleType">mstUnknown</prop>
												<obj name="ChannelProp" class="ChannelProperty" version="1">
													<prop name="ChannelIdx">0</prop>
												</obj>
											</obj>
											<obj name="PropertyObject" class="TargetName" version="4">
												<prop name="PropertyTypeName">Target Name</prop>
												<prop name="Position">14</prop>
												<prop name="IsDefault">0</prop>
												<prop name="name">HPRT</prop>
												<obj name="ChannelProp" class="ChannelProperty" version="1">
													<prop name="ChannelIdx">0</prop>
												</obj>
											</obj>
											<obj name="PropertyObject" class="RQTargetProperty" version="4">
												<prop name="PropertyTypeName">Target Type</prop>
												<prop name="Position">14</prop>
												<prop name="IsDefault">0</prop>
												<prop name="TargetType">dtReference</prop>
												<obj name="ChannelProp" class="ChannelProperty" version="1">
													<prop name="ChannelIdx">0</prop>
												</obj>
											</obj>
										</list>
									</obj>
								</list>
							</obj>
						</obj>
						<prop name="ChannelPropertyCount">1</prop>
						<prop name="ContainerPosition">14</prop>
						<prop name="HasSampleProperties">1</prop>
						<obj name="SampleProperties" class="PropertyList" version="1">
							<list name="emlist" count="14">
								<obj name="PropertyObject" class="SamplePrefColor" version="4">
									<prop name="PropertyTypeName">Color</prop>
									<prop name="Position">14</prop>
									<prop name="IsDefault">0</prop>
									<prop name="Color">$0030D700</prop>
								</obj>
								<obj name="PropertyObject" class="DominantChannelProp" version="4">
									<prop name="PropertyTypeName">Dominant Channel</prop>
									<prop name="Position">14</prop>
									<prop name="IsDefault">0</prop>
									<prop name="DominantChannel">0</prop>
								</obj>
								<obj name="PropertyObject" class="Genotype" version="4">
									<prop name="PropertyTypeName">EndPt Genotype</prop>
									<prop name="Position">14</prop>
									<prop name="IsDefault">1</prop>
									<prop name="ReadOnly">1</prop>
								</obj>
								<obj name="PropertyObject" class="GroupingSample" version="4">
									<prop name="PropertyTypeName">EndPt Sample Type</prop>
									<prop name="Position">14</prop>
									<prop name="IsDefault">0</prop>
									<prop name="GroupSampleType">mstUnknown</prop>
								</obj>
								<obj name="PropertyObject" class="SamplePrefLineStyle" version="4">
									<prop name="PropertyTypeName">Line Style</prop>
									<prop name="Position">14</prop>
									<prop name="IsDefault">0</prop>
									<prop name="LineStyle">psSolid</prop>
								</obj>
								<obj name="PropertyObject" class="GenSampleEditNotes" version="4">
									<prop name="PropertyTypeName">Notes</prop>
									<prop name="Position">14</prop>
									<prop name="IsDefault">1</prop>
								</obj>
								<obj name="PropertyObject" class="SamplePrefPointStyle" version="4">
									<prop name="PropertyTypeName">Point Style</prop>
									<prop name="Position">14</prop>
									<prop name="IsDefault">0</prop>
									<prop name="PointStyle">psNothing</prop>
								</obj>
								<obj name="PropertyObject" class="GenSampleEditPosition" version="4">
									<prop name="PropertyTypeName">Position</prop>
									<prop name="Position">14</prop>
									<prop name="IsDefault">1</prop>
								</obj>
								<obj name="PropertyObject" class="GenSampleEditReplicate" version="4">
									<prop name="PropertyTypeName">Replicate of</prop>
									<prop name="Position">14</prop>
									<prop name="IsDefault">0</prop>
									<prop name="ReplicateOf">12</prop>
								</obj>
								<obj name="PropertyObject" class="HTCSampleID" version="4">
									<prop name="PropertyTypeName">Sample ID</prop>
									<prop name="Position">14</prop>
									<prop name="IsDefault">1</prop>
								</obj>
								<obj name="PropertyObject" class="GenSampleEditName" version="4">
									<prop name="PropertyTypeName">Sample Name</prop>
									<prop name="Position">14</prop>
									<prop name="IsDefault">0</prop>
									<prop name="name">1707T</prop>
								</obj>
								<obj name="PropertyObject" class="HTCSamplePrepNotes" version="4">
									<prop name="PropertyTypeName">Sample Prep Notes</prop>
									<prop name="Position">14</prop>
									<prop name="IsDefault">1</prop>
								</obj>
								<obj name="PropertyObject" class="GenSampleEditSubset" version="4">
									<prop name="PropertyTypeName">Subsets</prop>
									<prop name="Position">14</prop>
									<prop name="IsDefault">1</prop>
								</obj>
								<obj name="PropertyObject" class="SamplePrefWidth" version="5">
									<prop name="PropertyTypeName">Width</prop>
									<prop name="Position">14</prop>
									<prop name="IsDefault">1</prop>
									<prop name="Width">1</prop>
								</obj>
							</list>
						</obj>
					</obj>
					<obj name="item" class="SamplePropInfo" version="1">
						<obj name="ChannelProperties" class="ChanPropList" version="2">
							<obj name="ChannelProperties" class="EMList" version="1">
								<list name="emlist" count="1">
									<obj name="item" class="PropertyList" version="1">
										<list name="emlist" count="12">
											<obj name="PropertyObject" class="RQSampleTargetProperty" version="4">
												<prop name="PropertyTypeName">Combined Sample and Target Type</prop>
												<prop name="Position">15</prop>
												<prop name="IsDefault">0</prop>
												<obj name="ChannelProp" class="ChannelProperty" version="1">
													<prop name="ChannelIdx">0</prop>
												</obj>
											</obj>
											<obj name="PropertyObject" class="QuantConcProperty" version="4">
												<prop name="PropertyTypeName">Concentration</prop>
												<prop name="Position">15</prop>
												<prop name="IsDefault">1</prop>
												<prop name="Concentration">0</prop>
												<obj name="ChannelProp" class="ChannelProperty" version="1">
													<prop name="ChannelIdx">0</prop>
												</obj>
												<prop name="ReadOnly">1</prop>
											</obj>
											<obj name="PropertyObject" class="QuantCpHighProp" version="4">
												<prop name="PropertyTypeName">Cp High</prop>
												<prop name="Position">15</prop>
												<prop name="IsDefault">1</prop>
												<prop name="CpRangeHigh">0</prop>
												<obj name="ChannelProp" class="ChannelProperty" version="1">
													<prop name="ChannelIdx">0</prop>
												</obj>
												<prop name="ReadOnly">1</prop>
											</obj>
											<obj name="PropertyObject" class="QuantCpLowProp" version="4">
												<prop name="PropertyTypeName">Cp Low</prop>
												<prop name="Position">15</prop>
												<prop name="IsDefault">1</prop>
												<prop name="CpRangeLow">0</prop>
												<obj name="ChannelProp" class="ChannelProperty" version="1">
													<prop name="ChannelIdx">0</prop>
												</obj>
												<prop name="ReadOnly">1</prop>
											</obj>
											<obj name="PropertyObject" class="RQEffProp" version="4">
												<prop name="PropertyTypeName">Efficiency</prop>
												<prop name="Position">15</prop>
												<prop name="IsDefault">1</prop>
												<prop name="Efficiency">2</prop>
												<obj name="ChannelProp" class="ChannelProperty" version="1">
													<prop name="ChannelIdx">0</prop>
												</obj>
											</obj>
											<obj name="PropertyObject" class="ChannelGenotype" version="4">
												<prop name="PropertyTypeName">Melt Geno Genotype</prop>
												<prop name="Position">15</prop>
												<prop name="IsDefault">1</prop>
												<prop name="ReadOnly">1</prop>
												<obj name="ChannelProp" class="ChannelProperty" version="1">
													<prop name="ChannelIdx">0</prop>
												</obj>
											</obj>
											<obj name="PropertyObject" class="GroupChannelTypeProp" version="4">
												<prop name="PropertyTypeName">Melt Geno Sample Type</prop>
												<prop name="Position">15</prop>
												<prop name="IsDefault">0</prop>
												<prop name="GroupSampleType">mstUnknown</prop>
												<obj name="ChannelProp" class="ChannelProperty" version="1">
													<prop name="ChannelIdx">0</prop>
												</obj>
											</obj>
											<obj name="PropertyObject" class="QuantSampleTypeProperty" version="4">
												<prop name="PropertyTypeName">Quantification Sample Type</prop>
												<prop name="Position">15</prop>
												<prop name="IsDefault">0</prop>
												<prop name="SampleType">qsUnknown</prop>
												<obj name="ChannelProp" class="ChannelProperty" version="1">
													<prop name="ChannelIdx">0</prop>
												</obj>
											</obj>
											<obj name="PropertyObject" class="ChannelGenotype" version="4">
												<prop name="PropertyTypeName">Scanning Genotype</prop>
												<prop name="Position">15</prop>
												<prop name="IsDefault">1</prop>
												<prop name="ReadOnly">1</prop>
												<obj name="ChannelProp" class="ChannelProperty" version="1">
													<prop name="ChannelIdx">0</prop>
												</obj>
											</obj>
											<obj name="PropertyObject" class="GroupChannelTypeProp" version="4">
												<prop name="PropertyTypeName">Scanning Sample Type</prop>
												<prop name="Position">15</prop>
												<prop name="IsDefault">0</prop>
												<prop name="GroupSampleType">mstUnknown</prop>
												<obj name="ChannelProp" class="ChannelProperty" version="1">
													<prop name="ChannelIdx">0</prop>
												</obj>
											</obj>
											<obj name="PropertyObject" class="TargetName" version="4">
												<prop name="PropertyTypeName">Target Name</prop>
												<prop name="Position">15</prop>
												<prop name="IsDefault">0</prop>
												<prop name="name">HPRT</prop>
												<obj name="ChannelProp" class="ChannelProperty" version="1">
													<prop name="ChannelIdx">0</prop>
												</obj>
											</obj>
											<obj name="PropertyObject" class="RQTargetProperty" version="4">
												<prop name="PropertyTypeName">Target Type</prop>
												<prop name="Position">15</prop>
												<prop name="IsDefault">0</prop>
												<prop name="TargetType">dtReference</prop>
												<obj name="ChannelProp" class="ChannelProperty" version="1">
													<prop name="ChannelIdx">0</prop>
												</obj>
											</obj>
										</list>
									</obj>
								</list>
							</obj>
						</obj>
						<prop name="ChannelPropertyCount">1</prop>
						<prop name="ContainerPosition">15</prop>
						<prop name="HasSampleProperties">1</prop>
						<obj name="SampleProperties" class="PropertyList" version="1">
							<list name="emlist" count="14">
								<obj name="PropertyObject" class="SamplePrefColor" version="4">
									<prop name="PropertyTypeName">Color</prop>
									<prop name="Position">15</prop>
									<prop name="IsDefault">0</prop>
									<prop name="Color">clFuchsia</prop>
								</obj>
								<obj name="PropertyObject" class="DominantChannelProp" version="4">
									<prop name="PropertyTypeName">Dominant Channel</prop>
									<prop name="Position">15</prop>
									<prop name="IsDefault">0</prop>
									<prop name="DominantChannel">0</prop>
								</obj>
								<obj name="PropertyObject" class="Genotype" version="4">
									<prop name="PropertyTypeName">EndPt Genotype</prop>
									<prop name="Position">15</prop>
									<prop name="IsDefault">1</prop>
									<prop name="ReadOnly">1</prop>
								</obj>
								<obj name="PropertyObject" class="GroupingSample" version="4">
									<prop name="PropertyTypeName">EndPt Sample Type</prop>
									<prop name="Position">15</prop>
									<prop name="IsDefault">0</prop>
									<prop name="GroupSampleType">mstUnknown</prop>
								</obj>
								<obj name="PropertyObject" class="SamplePrefLineStyle" version="4">
									<prop name="PropertyTypeName">Line Style</prop>
									<prop name="Position">15</prop>
									<prop name="IsDefault">0</prop>
									<prop name="LineStyle">psSolid</prop>
								</obj>
								<obj name="PropertyObject" class="GenSampleEditNotes" version="4">
									<prop name="PropertyTypeName">Notes</prop>
									<prop name="Position">15</prop>
									<prop name="IsDefault">1</prop>
								</obj>
								<obj name="PropertyObject" class="SamplePrefPointStyle" version="4">
									<prop name="PropertyTypeName">Point Style</prop>
									<prop name="Position">15</prop>
									<prop name="IsDefault">0</prop>
									<prop name="PointStyle">psNothing</prop>
								</obj>
								<obj name="PropertyObject" class="GenSampleEditPosition" version="4">
									<prop name="PropertyTypeName">Position</prop>
									<prop name="Position">15</prop>
									<prop name="IsDefault">1</prop>
								</obj>
								<obj name="PropertyObject" class="GenSampleEditReplicate" version="4">
									<prop name="PropertyTypeName">Replicate of</prop>
									<prop name="Position">15</prop>
									<prop name="IsDefault">0</prop>
									<prop name="ReplicateOf">15</prop>
								</obj>
								<obj name="PropertyObject" class="HTCSampleID" version="4">
									<prop name="PropertyTypeName">Sample ID</prop>
									<prop name="Position">15</prop>
									<prop name="IsDefault">1</prop>
								</obj>
								<obj name="PropertyObject" class="GenSampleEditName" version="4">
									<prop name="PropertyTypeName">Sample Name</prop>
									<prop name="Position">15</prop>
									<prop name="IsDefault">0</prop>
									<prop name="name">1707N</prop>
								</obj>
								<obj name="PropertyObject" class="HTCSamplePrepNotes" version="4">
									<prop name="PropertyTypeName">Sample Prep Notes</prop>
									<prop name="Position">15</prop>
									<prop name="IsDefault">1</prop>
								</obj>
								<obj name="PropertyObject" class="GenSampleEditSubset" version="4">
									<prop name="PropertyTypeName">Subsets</prop>
									<prop name="Position">15</prop>
									<prop name="IsDefault">1</prop>
								</obj>
								<obj name="PropertyObject" class="SamplePrefWidth" version="5">
									<prop name="PropertyTypeName">Width</prop>
									<prop name="Position">15</prop>
									<prop name="IsDefault">1</prop>
									<prop name="Width">1</prop>
								</obj>
							</list>
						</obj>
					</obj>
					<obj name="item" class="SamplePropInfo" version="1">
						<obj name="ChannelProperties" class="ChanPropList" version="2">
							<obj name="ChannelProperties" class="EMList" version="1">
								<list name="emlist" count="1">
									<obj name="item" class="PropertyList" version="1">
										<list name="emlist" count="12">
											<obj name="PropertyObject" class="RQSampleTargetProperty" version="4">
												<prop name="PropertyTypeName">Combined Sample and Target Type</prop>
												<prop name="Position">16</prop>
												<prop name="IsDefault">0</prop>
												<obj name="ChannelProp" class="ChannelProperty" version="1">
													<prop name="ChannelIdx">0</prop>
												</obj>
											</obj>
											<obj name="PropertyObject" class="QuantConcProperty" version="4">
												<prop name="PropertyTypeName">Concentration</prop>
												<prop name="Position">16</prop>
												<prop name="IsDefault">1</prop>
												<prop name="Concentration">0</prop>
												<obj name="ChannelProp" class="ChannelProperty" version="1">
													<prop name="ChannelIdx">0</prop>
												</obj>
												<prop name="ReadOnly">1</prop>
											</obj>
											<obj name="PropertyObject" class="QuantCpHighProp" version="4">
												<prop name="PropertyTypeName">Cp High</prop>
												<prop name="Position">16</prop>
												<prop name="IsDefault">1</prop>
												<prop name="CpRangeHigh">0</prop>
												<obj name="ChannelProp" class="ChannelProperty" version="1">
													<prop name="ChannelIdx">0</prop>
												</obj>
												<prop name="ReadOnly">1</prop>
											</obj>
											<obj name="PropertyObject" class="QuantCpLowProp" version="4">
												<prop name="PropertyTypeName">Cp Low</prop>
												<prop name="Position">16</prop>
												<prop name="IsDefault">1</prop>
												<prop name="CpRangeLow">0</prop>
												<obj name="ChannelProp" class="ChannelProperty" version="1">
													<prop name="ChannelIdx">0</prop>
												</obj>
												<prop name="ReadOnly">1</prop>
											</obj>
											<obj name="PropertyObject" class="RQEffProp" version="4">
												<prop name="PropertyTypeName">Efficiency</prop>
												<prop name="Position">16</prop>
												<prop name="IsDefault">1</prop>
												<prop name="Efficiency">2</prop>
												<obj name="ChannelProp" class="ChannelProperty" version="1">
													<prop name="ChannelIdx">0</prop>
												</obj>
											</obj>
											<obj name="PropertyObject" class="ChannelGenotype" version="4">
												<prop name="PropertyTypeName">Melt Geno Genotype</prop>
												<prop name="Position">16</prop>
												<prop name="IsDefault">1</prop>
												<prop name="ReadOnly">1</prop>
												<obj name="ChannelProp" class="ChannelProperty" version="1">
													<prop name="ChannelIdx">0</prop>
												</obj>
											</obj>
											<obj name="PropertyObject" class="GroupChannelTypeProp" version="4">
												<prop name="PropertyTypeName">Melt Geno Sample Type</prop>
												<prop name="Position">16</prop>
												<prop name="IsDefault">0</prop>
												<prop name="GroupSampleType">mstUnknown</prop>
												<obj name="ChannelProp" class="ChannelProperty" version="1">
													<prop name="ChannelIdx">0</prop>
												</obj>
											</obj>
											<obj name="PropertyObject" class="QuantSampleTypeProperty" version="4">
												<prop name="PropertyTypeName">Quantification Sample Type</prop>
												<prop name="Position">16</prop>
												<prop name="IsDefault">0</prop>
												<prop name="SampleType">qsUnknown</prop>
												<obj name="ChannelProp" class="ChannelProperty" version="1">
													<prop name="ChannelIdx">0</prop>
												</obj>
											</obj>
											<obj name="PropertyObject" class="ChannelGenotype" version="4">
												<prop name="PropertyTypeName">Scanning Genotype</prop>
												<prop name="Position">16</prop>
												<prop name="IsDefault">1</prop>
												<prop name="ReadOnly">1</prop>
												<obj name="ChannelProp" class="ChannelProperty" version="1">
													<prop name="ChannelIdx">0</prop>
												</obj>
											</obj>
											<obj name="PropertyObject" class="GroupChannelTypeProp" version="4">
												<prop name="PropertyTypeName">Scanning Sample Type</prop>
												<prop name="Position">16</prop>
												<prop name="IsDefault">0</prop>
												<prop name="GroupSampleType">mstUnknown</prop>
												<obj name="ChannelProp" class="ChannelProperty" version="1">
													<prop name="ChannelIdx">0</prop>
												</obj>
											</obj>
											<obj name="PropertyObject" class="TargetName" version="4">
												<prop name="PropertyTypeName">Target Name</prop>
												<prop name="Position">16</prop>
												<prop name="IsDefault">0</prop>
												<prop name="name">HPRT</prop>
												<obj name="ChannelProp" class="ChannelProperty" version="1">
													<prop name="ChannelIdx">0</prop>
												</obj>
											</obj>
											<obj name="PropertyObject" class="RQTargetProperty" version="4">
												<prop name="PropertyTypeName">Target Type</prop>
												<prop name="Position">16</prop>
												<prop name="IsDefault">0</prop>
												<prop name="TargetType">dtReference</prop>
												<obj name="ChannelProp" class="ChannelProperty" version="1">
													<prop name="ChannelIdx">0</prop>
												</obj>
											</obj>
										</list>
									</obj>
								</list>
							</obj>
						</obj>
						<prop name="ChannelPropertyCount">1</prop>
						<prop name="ContainerPosition">16</prop>
						<prop name="HasSampleProperties">1</prop>
						<obj name="SampleProperties" class="PropertyList" version="1">
							<list name="emlist" count="14">
								<obj name="PropertyObject" class="SamplePrefColor" version="4">
									<prop name="PropertyTypeName">Color</prop>
									<prop name="Position">16</prop>
									<prop name="IsDefault">0</prop>
									<prop name="Color">clGray</prop>
								</obj>
								<obj name="PropertyObject" class="DominantChannelProp" version="4">
									<prop name="PropertyTypeName">Dominant Channel</prop>
									<prop name="Position">16</prop>
									<prop name="IsDefault">0</prop>
									<prop name="DominantChannel">0</prop>
								</obj>
								<obj name="PropertyObject" class="Genotype" version="4">
									<prop name="PropertyTypeName">EndPt Genotype</prop>
									<prop name="Position">16</prop>
									<prop name="IsDefault">1</prop>
									<prop name="ReadOnly">1</prop>
								</obj>
								<obj name="PropertyObject" class="GroupingSample" version="4">
									<prop name="PropertyTypeName">EndPt Sample Type</prop>
									<prop name="Position">16</prop>
									<prop name="IsDefault">0</prop>
									<prop name="GroupSampleType">mstUnknown</prop>
								</obj>
								<obj name="PropertyObject" class="SamplePrefLineStyle" version="4">
									<prop name="PropertyTypeName">Line Style</prop>
									<prop name="Position">16</prop>
									<prop name="IsDefault">0</prop>
									<prop name="LineStyle">psSolid</prop>
								</obj>
								<obj name="PropertyObject" class="GenSampleEditNotes" version="4">
									<prop name="PropertyTypeName">Notes</prop>
									<prop name="Position">16</prop>
									<prop name="IsDefault">1</prop>
								</obj>
								<obj name="PropertyObject" class="SamplePrefPointStyle" version="4">
									<prop name="PropertyTypeName">Point Style</prop>
									<prop name="Position">16</prop>
									<prop name="IsDefault">0</prop>
									<prop name="PointStyle">psNothing</prop>
								</obj>
								<obj name="PropertyObject" class="GenSampleEditPosition" version="4">
									<prop name="PropertyTypeName">Position</prop>
									<prop name="Position">16</prop>
									<prop name="IsDefault">1</prop>
								</obj>
								<obj name="PropertyObject" class="GenSampleEditReplicate" version="4">
									<prop name="PropertyTypeName">Replicate of</prop>
									<prop name="Position">16</prop>
									<prop name="IsDefault">0</prop>
									<prop name="ReplicateOf">15</prop>
								</obj>
								<obj name="PropertyObject" class="HTCSampleID" version="4">
									<prop name="PropertyTypeName">Sample ID</prop>
									<prop name="Position">16</prop>
									<prop name="IsDefault">1</prop>
								</obj>
								<obj name="PropertyObject" class="GenSampleEditName" version="4">
									<prop name="PropertyTypeName">Sample Name</prop>
									<prop name="Position">16</prop>
									<prop name="IsDefault">0</prop>
									<prop name="name">1707N</prop>
								</obj>
								<obj name="PropertyObject" class="HTCSamplePrepNotes" version="4">
									<prop name="PropertyTypeName">Sample Prep Notes</prop>
									<prop name="Position">16</prop>
									<prop name="IsDefault">1</prop>
								</obj>
								<obj name="PropertyObject" class="GenSampleEditSubset" version="4">
									<prop name="PropertyTypeName">Subsets</prop>
									<prop name="Position">16</prop>
									<prop name="IsDefault">1</prop>
								</obj>
								<obj name="PropertyObject" class="SamplePrefWidth" version="5">
									<prop name="PropertyTypeName">Width</prop>
									<prop name="Position">16</prop>
									<prop name="IsDefault">1</prop>
									<prop name="Width">1</prop>
								</obj>
							</list>
						</obj>
					</obj>
					<obj name="item" class="SamplePropInfo" version="1">
						<obj name="ChannelProperties" class="ChanPropList" version="2">
							<obj name="ChannelProperties" class="EMList" version="1">
								<list name="emlist" count="1">
									<obj name="item" class="PropertyList" version="1">
										<list name="emlist" count="12">
											<obj name="PropertyObject" class="RQSampleTargetProperty" version="4">
												<prop name="PropertyTypeName">Combined Sample and Target Type</prop>
												<prop name="Position">17</prop>
												<prop name="IsDefault">0</prop>
												<obj name="ChannelProp" class="ChannelProperty" version="1">
													<prop name="ChannelIdx">0</prop>
												</obj>
											</obj>
											<obj name="PropertyObject" class="QuantConcProperty" version="4">
												<prop name="PropertyTypeName">Concentration</prop>
												<prop name="Position">17</prop>
												<prop name="IsDefault">1</prop>
												<prop name="Concentration">0</prop>
												<obj name="ChannelProp" class="ChannelProperty" version="1">
													<prop name="ChannelIdx">0</prop>
												</obj>
												<prop name="ReadOnly">1</prop>
											</obj>
											<obj name="PropertyObject" class="QuantCpHighProp" version="4">
												<prop name="PropertyTypeName">Cp High</prop>
												<prop name="Position">17</prop>
												<prop name="IsDefault">1</prop>
												<prop name="CpRangeHigh">0</prop>
												<obj name="ChannelProp" class="ChannelProperty" version="1">
													<prop name="ChannelIdx">0</prop>
												</obj>
												<prop name="ReadOnly">1</prop>
											</obj>
											<obj name="PropertyObject" class="QuantCpLowProp" version="4">
												<prop name="PropertyTypeName">Cp Low</prop>
												<prop name="Position">17</prop>
												<prop name="IsDefault">1</prop>
												<prop name="CpRangeLow">0</prop>
												<obj name="ChannelProp" class="ChannelProperty" version="1">
													<prop name="ChannelIdx">0</prop>
												</obj>
												<prop name="ReadOnly">1</prop>
											</obj>
											<obj name="PropertyObject" class="RQEffProp" version="4">
												<prop name="PropertyTypeName">Efficiency</prop>
												<prop name="Position">17</prop>
												<prop name="IsDefault">1</prop>
												<prop name="Efficiency">2</prop>
												<obj name="ChannelProp" class="ChannelProperty" version="1">
													<prop name="ChannelIdx">0</prop>
												</obj>
											</obj>
											<obj name="PropertyObject" class="ChannelGenotype" version="4">
												<prop name="PropertyTypeName">Melt Geno Genotype</prop>
												<prop name="Position">17</prop>
												<prop name="IsDefault">1</prop>
												<prop name="ReadOnly">1</prop>
												<obj name="ChannelProp" class="ChannelProperty" version="1">
													<prop name="ChannelIdx">0</prop>
												</obj>
											</obj>
											<obj name="PropertyObject" class="GroupChannelTypeProp" version="4">
												<prop name="PropertyTypeName">Melt Geno Sample Type</prop>
												<prop name="Position">17</prop>
												<prop name="IsDefault">0</prop>
												<prop name="GroupSampleType">mstUnknown</prop>
												<obj name="ChannelProp" class="ChannelProperty" version="1">
													<prop name="ChannelIdx">0</prop>
												</obj>
											</obj>
											<obj name="PropertyObject" class="QuantSampleTypeProperty" version="4">
												<prop name="PropertyTypeName">Quantification Sample Type</prop>
												<prop name="Position">17</prop>
												<prop name="IsDefault">0</prop>
												<prop name="SampleType">qsUnknown</prop>
												<obj name="ChannelProp" class="ChannelProperty" version="1">
													<prop name="ChannelIdx">0</prop>
												</obj>
											</obj>
											<obj name="PropertyObject" class="ChannelGenotype" version="4">
												<prop name="PropertyTypeName">Scanning Genotype</prop>
												<prop name="Position">17</prop>
												<prop name="IsDefault">1</prop>
												<prop name="ReadOnly">1</prop>
												<obj name="ChannelProp" class="ChannelProperty" version="1">
													<prop name="ChannelIdx">0</prop>
												</obj>
											</obj>
											<obj name="PropertyObject" class="GroupChannelTypeProp" version="4">
												<prop name="PropertyTypeName">Scanning Sample Type</prop>
												<prop name="Position">17</prop>
												<prop name="IsDefault">0</prop>
												<prop name="GroupSampleType">mstUnknown</prop>
												<obj name="ChannelProp" class="ChannelProperty" version="1">
													<prop name="ChannelIdx">0</prop>
												</obj>
											</obj>
											<obj name="PropertyObject" class="TargetName" version="4">
												<prop name="PropertyTypeName">Target Name</prop>
												<prop name="Position">17</prop>
												<prop name="IsDefault">0</prop>
												<prop name="name">HPRT</prop>
												<obj name="ChannelProp" class="ChannelProperty" version="1">
													<prop name="ChannelIdx">0</prop>
												</obj>
											</obj>
											<obj name="PropertyObject" class="RQTargetProperty" version="4">
												<prop name="PropertyTypeName">Target Type</prop>
												<prop name="Position">17</prop>
												<prop name="IsDefault">0</prop>
												<prop name="TargetType">dtReference</prop>
												<obj name="ChannelProp" class="ChannelProperty" version="1">
													<prop name="ChannelIdx">0</prop>
												</obj>
											</obj>
										</list>
									</obj>
								</list>
							</obj>
						</obj>
						<prop name="ChannelPropertyCount">1</prop>
						<prop name="ContainerPosition">17</prop>
						<prop name="HasSampleProperties">1</prop>
						<obj name="SampleProperties" class="PropertyList" version="1">
							<list name="emlist" count="14">
								<obj name="PropertyObject" class="SamplePrefColor" version="4">
									<prop name="PropertyTypeName">Color</prop>
									<prop name="Position">17</prop>
									<prop name="IsDefault">0</prop>
									<prop name="Color">$0012D7FA</prop>
								</obj>
								<obj name="PropertyObject" class="DominantChannelProp" version="4">
									<prop name="PropertyTypeName">Dominant Channel</prop>
									<prop name="Position">17</prop>
									<prop name="IsDefault">0</prop>
									<prop name="DominantChannel">0</prop>
								</obj>
								<obj name="PropertyObject" class="Genotype" version="4">
									<prop name="PropertyTypeName">EndPt Genotype</prop>
									<prop name="Position">17</prop>
									<prop name="IsDefault">1</prop>
									<prop name="ReadOnly">1</prop>
								</obj>
								<obj name="PropertyObject" class="GroupingSample" version="4">
									<prop name="PropertyTypeName">EndPt Sample Type</prop>
									<prop name="Position">17</prop>
									<prop name="IsDefault">0</prop>
									<prop name="GroupSampleType">mstUnknown</prop>
								</obj>
								<obj name="PropertyObject" class="SamplePrefLineStyle" version="4">
									<prop name="PropertyTypeName">Line Style</prop>
									<prop name="Position">17</prop>
									<prop name="IsDefault">0</prop>
									<prop name="LineStyle">psSolid</prop>
								</obj>
								<obj name="PropertyObject" class="GenSampleEditNotes" version="4">
									<prop name="PropertyTypeName">Notes</prop>
									<prop name="Position">17</prop>
									<prop name="IsDefault">1</prop>
								</obj>
								<obj name="PropertyObject" class="SamplePrefPointStyle" version="4">
									<prop name="PropertyTypeName">Point Style</prop>
									<prop name="Position">17</prop>
									<prop name="IsDefault">0</prop>
									<prop name="PointStyle">psNothing</prop>
								</obj>
								<obj name="PropertyObject" class="GenSampleEditPosition" version="4">
									<prop name="PropertyTypeName">Position</prop>
									<prop name="Position">17</prop>
									<prop name="IsDefault">1</prop>
								</obj>
								<obj name="PropertyObject" class="GenSampleEditReplicate" version="4">
									<prop name="PropertyTypeName">Replicate of</prop>
									<prop name="Position">17</prop>
									<prop name="IsDefault">0</prop>
									<prop name="ReplicateOf">15</prop>
								</obj>
								<obj name="PropertyObject" class="HTCSampleID" version="4">
									<prop name="PropertyTypeName">Sample ID</prop>
									<prop name="Position">17</prop>
									<prop name="IsDefault">1</prop>
								</obj>
								<obj name="PropertyObject" class="GenSampleEditName" version="4">
									<prop name="PropertyTypeName">Sample Name</prop>
									<prop name="Position">17</prop>
									<prop name="IsDefault">0</prop>
									<prop name="name">1707N</prop>
								</obj>
								<obj name="PropertyObject" class="HTCSamplePrepNotes" version="4">
									<prop name="PropertyTypeName">Sample Prep Notes</prop>
									<prop name="Position">17</prop>
									<prop name="IsDefault">1</prop>
								</obj>
								<obj name="PropertyObject" class="GenSampleEditSubset" version="4">
									<prop name="PropertyTypeName">Subsets</prop>
									<prop name="Position">17</prop>
									<prop name="IsDefault">1</prop>
								</obj>
								<obj name="PropertyObject" class="SamplePrefWidth" version="5">
									<prop name="PropertyTypeName">Width</prop>
									<prop name="Position">17</prop>
									<prop name="IsDefault">1</prop>
									<prop name="Width">1</prop>
								</obj>
							</list>
						</obj>
					</obj>
					<obj name="item" class="SamplePropInfo" version="1">
						<obj name="ChannelProperties" class="ChanPropList" version="2">
							<obj name="ChannelProperties" class="EMList" version="1">
								<list name="emlist" count="1">
									<obj name="item" class="PropertyList" version="1">
										<list name="emlist" count="12">
											<obj name="PropertyObject" class="RQSampleTargetProperty" version="4">
												<prop name="PropertyTypeName">Combined Sample and Target Type</prop>
												<prop name="Position">18</prop>
												<prop name="IsDefault">0</prop>
												<obj name="ChannelProp" class="ChannelProperty" version="1">
													<prop name="ChannelIdx">0</prop>
												</obj>
											</obj>
[truncated: 1,253,351 more chars]
