# Supplementary material for: MicroRNAs and Their Inhibition in Modulating SLC5A8 Expression in the Context of Papillary Thyroid Carcinoma
Source: Int J Mol Sci. 2025 Aug 15;26(16):7889. doi: 10.3390/ijms26167889 (PMC12386254; doi:10.3390/ijms26167889)
Supplement: Supplementary file 1 [file ijms-26-07889-s001.zip › ijms-3558049-supplementary/Manuscript data/Fig1 data/Data/Analiza_Roche (przeliczenie 2024-05-02).xlsx]

## Sheet: Krzywa_W
Rozcieńczenie	Cp	Średnia wartość Cp	SD
1:1	24.55
1:1	24.58	24.5433	0.0404145
1:1	24.5
1:2
1:2	25.1	25.15	0.0707107
1:2	25.2
1:4	26
1:4	26.14	26.06	0.072111
1:4	26.04
1:8	30.98
1:8	31.2	31.0067	0.181475
1:8	30.84
1:16	29.42
1:16	29.57	29.5033	0.0763763
1:16	29.52
1:32	36.64
1:32	35.29	35.85	0.703776
1:32	35.62

## Sheet: Krzywa_A
Rozcieńczenie	Cp	Średnia	SD
	24.62
1:1	24.68	24.6567	0.0321455
	24.67
	25.43
1:2	25.57	25.5267	0.083865
	25.58
	26.46
1:4	26.56	26.51	0.05
	26.51
	27.31
1:8	27.12	27.3433	0.24173
	27.6
	28.99
1:16	29.19	29.1433	0.136137
	29.25
Rozcieńczenie	Cp
16	24.66
8	25.53
4	26.51
2	27.34
1	29.14

## Sheet: Arkusz3
	AIT				HPRT
Próbka	Cp	Średnia	SD		Cp	Średnia	SD		delta Cp	delta mRNA	Średnia	SD	N/T	delta Cp	delta mRNA	N/T
1501T	30.07				26.98				-3.09	0.11744
1501T	30.52	30.49	0.405832		27	27.03	0.07		-3.52	0.0871715	0.092638	0.0225711		-3.46	0.0908733
1501T	30.88				27.11				-3.77	0.0733022
1501N	26.92				28.01				1.09	2.12874
1501N	26.93	26.9667	0.0723418		28.25	28.28	0.286182		1.32	2.49666	2.50442	0.379618	27.0345	1.31333	2.48515	27.3474
1501N	27.05				28.58				1.53	2.88786
1508T	25.87				27.75				1.88	3.68075
1508T	25.91	25.96	0.122882		27.87	27.85	0.0916515		1.96	3.89062	3.70891	0.16939		1.89	3.70635
1508T	26.1				27.93				1.83	3.55537
1508N	24.79				27.61				2.82	7.06162
1508N	24.95	25.0633	0.344287		27.72	27.7133	0.100167		2.77	6.82108	6.3388	1.05055	1.70907	2.65	6.27667	1.69349
1508N	25.45				27.81				2.36	5.1337
1510T	28.73				27.53				-1.2	0.435275
1510T	28.74	28.76	0.043589		27.62	27.59	0.0519615		-1.12	0.460094	0.444557	0.0135399		-1.17	0.444421
1510T	28.81				27.62				-1.19	0.438303
1510N	25.17				27.95				2.78	6.86852
1510N	25.21	25.2867	0.168622		27.98	28.0267	0.107858		2.77	6.82108	6.68463	0.278435	15.0366	2.74	6.6807	15.0324
1510N	25.48				28.15				2.67	6.36429
1529T	25.08				27.47				2.39	5.24157
1529T	25.27	25.2133	0.115902		27.47	27.4933	0.0404145		2.2	4.59479	4.8644	0.336541		2.28	4.85678
1529T	25.29				27.54				2.25	4.75683
1529N	27.14				29.12				1.98	3.94493
1529N	27.15	27.1833	0.0665833		29.23	29.1967	0.0665833		2.08	4.22807	4.03931	0.163472	0.830382	2.01333	4.03714	0.831238
1529N	27.26				29.24				1.98	3.94493
1532T	29.88				26.06				-3.82	0.0708052
1532T	29.94	29.93	0.0458258		26.13	26.1233	0.0602771		-3.81	0.0712977	0.0714653	0.000757912		-3.80667	0.0714627
1532T	29.97				26.18				-3.79	0.072293
1532N	25.48				26.31				0.83	1.77769
1532N	25.49	25.5067	0.0378594		26.52	26.46	0.130767		1.03	2.04202	1.9399	0.142047	27.1447	0.953333	1.93634	27.0958
1532N	25.55				26.55				1	2
1614T	27.79				27.25				-0.54	0.687771
1614T	27.83	27.8467	0.0665833		27.29	27.2933	0.0450925		-0.54	0.687771	0.681502	0.0108583		-0.553333	0.681444
1614T	27.92				27.34				-0.58	0.668964
1614N	24.72				25.87				1.15	2.21914
1614N	24.83	24.84	0.1253		25.95	25.9267	0.0493288		1.12	2.17347	2.12626	0.123443	3.11997	1.08667	2.12383	3.11666
1614N	24.97				25.96				0.99	1.98618
1539T	33.51				26.8				-6.71	0.00955188
1539T	33.62	33.72	0.274044		26.86	26.87	0.0754983		-6.76	0.00922651	0.00872315	0.00116503		-6.85	0.00866851
1539T	34.03				26.95				-7.08	0.00739108
1539N	27.02				25.9				-1.12	0.460094
1539N	27.06	27.05	0.0264575		25.94	25.9433	0.0450925		-1.12	0.460094	0.464405	0.00746802	53.2383	-1.10667	0.464366	53.5693
1539N	27.07				25.99				-1.08	0.473029
1634T	30				26.09				-3.91	0.0665231
1634T	30.15	30.1067	0.0929157		26.17	26.1467	0.0493288		-3.98	0.0633725	0.0642768	0.00195768		-3.96	0.0642571
1634T	30.17				26.18				-3.99	0.0629347
1634N	26.62				27.03				0.41	1.32869
1634N	26.64	26.66	0.052915		27.04	27.05	0.0264575		0.4	1.31951	1.31054	0.0239256	20.389	0.39	1.31039	20.393
1634N	26.72				27.08				0.36	1.28343
1543T	25.94				27.05				1.11	2.15846
1543T	26	25.98	0.034641		27.29	27.2567	0.19218		1.29	2.44528	2.43273	0.268225		1.27667	2.42279
1543T	26				27.43				1.43	2.69447
1543N	27.44				28.55				1.11	2.15846
1543N	27.46	27.47	0.0360555		28.58	28.68	0.19975		1.12	2.17347	2.32365	0.27322	0.955159	1.21	2.31338	0.954842
1543N	27.51				28.91				1.4	2.63902
1643T	28.61				25.56				-3.05	0.120742
1643T	28.76	28.8033	0.218251		25.59	25.6067	0.0568624		-3.17	0.111105	0.109523	0.0120875		-3.19667	0.109071
1643T	29.04				25.67				-3.37	0.0967228
1643N	29.55				28.54				-1.01	0.496546
1643N	29.67	29.6567	0.100664		28.61	28.63	0.101489		-1.06	0.479632	0.490908	0.00976541	4.48222	-1.02667	0.490843	4.50023
1643N	29.75				28.74				-1.01	0.496546
1547T	33.09				25.87				-7.22	0.00670754
1547T	33.19	33.4333	0.510523		25.98	25.98	0.11		-7.21	0.0067542	0.00585407	0.00151885		-7.45333	0.00570589
1547T	34.02				26.09				-7.93	0.00410046
1547N	26.19				27.3				1.11	2.15846
1547N	26.42	26.3867	0.1823		27.49	27.4467	0.130512		1.07	2.09943	2.08596	0.0800824	356.327	1.06	2.08493	365.4
1547N	26.55				27.55				1	2
1644T	30.6				26.94				-3.66	0.0791098
1644T	30.82	30.9033	0.352467		26.97	27.0267	0.125033		-3.85	0.0693481	0.0686565	0.0108156		-3.87667	0.068078
1644T	31.29				27.17				-4.12	0.0575117
1644N	27.79				28.97				1.18	2.26577
1644N	28.05	28.03	0.230651		29.1	29.1	0.13		1.05	2.07053	2.10292	0.14931	30.6296	1.07	2.09943	30.8386
1644N	28.25				29.23				0.98	1.97247
1544T	29.2				27.26				-1.94	0.260616
1544T	29.23	29.2233	0.0208167		27.29	27.3767	0.17673		-1.94	0.260616	0.279224	0.0322293		-1.84667	0.278034
1544T	29.24				27.58				-1.66	0.316439
1544N	25.47				27.86				2.39	5.24157
1544N	25.56	25.5333	0.0550757		27.93	27.9267	0.0650641		2.37	5.16941	5.25423	0.0918063	18.8173	2.39333	5.2537	18.8959
1544N	25.57				27.99				2.42	5.35171
1604T	24.8				27.08				2.28	4.85678
1604T	24.82	24.8367	0.0472582		27.54	27.42	0.298664		2.72	6.58873	6.05756	1.04221		2.58333	5.99323
1604T	24.89				27.64				2.75	6.72717
1604N	24.52				27.24				2.72	6.58873
1604N	24.53	24.53	0.01		27.52	27.4267	0.161658		2.99	7.94474	7.47444	0.767542	1.2339	2.89667	7.44704	1.24258
1604N	24.54				27.52				2.98	7.88986
1673T	25.52				27.64				2.12	4.34694
1673T	25.61	25.6067	0.085049		27.71	27.7133	0.0750555		2.1	4.28709	4.30704	0.0345519		2.10667	4.30695
1673T	25.69				27.79				2.1	4.28709
1673N	26.06				27.76				1.7	3.24901
1673N	26.15	26.1333	0.0665833		28.06	27.9633	0.176163		1.91	3.75809	3.56262	0.274331	0.827161	1.83	3.55537	0.825496
1673N	26.19				28.07				1.88	3.68075
1571T	31.17				27.74				-3.43	0.0927827
1571T	31.68	31.6	0.396106		27.8	27.8267	0.102632		-3.88	0.0679209	0.0742573	0.0163082		-3.77333	0.073133
1571T	31.95				27.94				-4.01	0.0620683
1571N	25.67				27.72				2.05	4.14106
1571N	25.75	25.73	0.052915		27.73	27.7533	0.0493288		1.98	3.94493	4.06615	0.105947	54.7576	2.02333	4.06522	55.5867
1571N	25.77				27.81				2.04	4.11246
1622T	27.26				26.12				-1.14	0.45376
1622T	27.44	27.42	0.150997		26.2	26.2067	0.090185		-1.24	0.423373	0.431559	0.0194461		-1.21333	0.431271
1622T	27.56				26.3				-1.26	0.417544
1622N	26.13				27.8				1.67	3.18215
1622N	26.14	26.1533	0.0321455		27.93	27.9067	0.0971253		1.79	3.45815	3.37417	0.166728	7.81856	1.75333	3.37137	7.81728
1622N	26.19				27.99				1.8	3.4822
1680T	30.61				28.59				-2.02	0.246558
1680T	30.69	30.73	0.144222		28.63	28.69	0.14		-2.06	0.239816	0.243179	0.0033711		-2.04	0.243164
1680T	30.89				28.85				-2.04	0.243164
1680N	28.16				29.1				0.94	1.91853
1680N	28.32	28.32	0.16		29.14	29.1433	0.0450925		0.82	1.76541	1.77325	0.141525	7.29193	0.823333	1.76949	7.27695
1680N	28.48				29.19				0.71	1.6358
1579T	34.02				27.27				-6.75	0.00929068
1579T	34.07	34.2967	0.436616		27.31	27.3433	0.0945163		-6.76	0.00922651	0.00821558	0.00180683		-6.95333	0.00806934
1579T	34.8				27.45				-7.35	0.00612956
1579N	26.83				28.04				1.21	2.31338
1579N	26.85	26.88	0.07		28.14	28.1433	0.10504		1.29	2.44528	2.40131	0.0761549	292.288	1.26333	2.4005	297.484
1579N	26.96				28.25				1.29	2.44528
1629T	29.33				27.54				-1.79	0.289172
1629T	29.59	29.5067	0.15308		27.55	27.6133	0.118462		-2.04	0.243164	0.269909	0.0238995		-1.89333	0.269184
1629T	29.6				27.75				-1.85	0.277392
1629N	26.07				28.29				2.22	4.65893
1629N	26.13	26.1733	0.130512		28.52	28.49	0.186815		2.39	5.24157	4.98784	0.298507	18.4797	2.31667	4.9818	18.507
1629N	26.32				28.66				2.34	5.06303
1693T	25.89				26.6				0.71	1.6358
1693T	25.95	25.9567	0.0702377		26.67	26.6767	0.0802081		0.72	1.64718	1.64721	0.0114175		0.72	1.64718
1693T	26.03				26.76				0.73	1.65864
1693N	27.01				26.82				-0.19	0.876606
1693N	27.07	27.0567	0.0416333		26.94	26.94	0.12		-0.13	0.913831	0.923286	0.0520552	0.560515	-0.116667	0.922316	0.559936
1693N	27.09				27.06				-0.03	0.97942
1580T	31.62				28.33				-3.29	0.102238
1580T	31.92	32.0733	0.546382		28.45	28.4167	0.0757188		-3.47	0.0902456	0.0821723	0.0250957		-3.65667	0.0792928
1580T	32.68				28.47				-4.21	0.0540336
1580N	26.84				27.74				0.9	1.86607
1580N	26.92	26.9033	0.0568624		28.01	27.9567	0.195533		1.09	2.12874	2.08164	0.19631	25.3326	1.05333	2.07532	26.1729
1580N	26.95				28.12				1.17	2.25012
1632T	29.83				27.69				-2.14	0.22688
1632T	30.44	30.2467	0.361156		27.69	27.69	0		-2.75	0.148651	0.173707	0.046074		-2.55667	0.169968
1632T	30.47				27.69				-2.78	0.145592
1632N	25.69				27.57				1.88	3.68075
1632N	25.72	25.7533	0.085049		27.64	27.6233	0.0472582		1.92	3.78423	3.65713	0.140401	21.0534	1.87	3.65533	21.506
1632N	25.85				27.66				1.81	3.50642
1705T	26.79				26.97				0.18	1.13288
1705T	26.92	26.8767	0.0750555		27.02	27.0167	0.0450925		0.1	1.07177	1.10219	0.0305562		0.14	1.10191
1705T	26.92				27.06				0.14	1.10191
1705N	25.31				26.43				1.12	2.17347
1705N	25.49	25.5133	0.215948		26.5	26.5167	0.0960902		1.01	2.01391	2.00925	0.166596	1.82297	1.00333	2.00463	1.81924
1705N	25.74				26.62				0.88	1.84038

## Sheet: Wykres
Próbka	delta Cp	delta mRNA	Średnia	SD
1501T	-3.09	0.11744
1501T	-3.52	0.0871715	0.092638	0.0225711
1501T	-3.77	0.0733022
1501N	1.09	2.12874
1501N	1.32	2.49666	2.50442	0.379618
1501N	1.53	2.88786
1508T	1.88	3.68075
1508T	1.96	3.89062	3.70891	0.16939
1508T	1.83	3.55537
1508N	2.82	7.06162
1508N	2.77	6.82108	6.3388	1.05055
1508N	2.36	5.1337
1510T	-1.2	0.435275
1510T	-1.12	0.460094	0.444557	0.0135399
1510T	-1.19	0.438303
1510N	2.78	6.86852
1510N	2.77	6.82108	6.68463	0.278435
1510N	2.67	6.36429
1529T	2.39	5.24157
1529T	2.2	4.59479	4.8644	0.336541
1529T	2.25	4.75683
1529N	1.98	3.94493
1529N	2.08	4.22807	4.03931	0.163472
1529N	1.98	3.94493
1532T	-3.82	0.0708052
1532T	-3.81	0.0712977	0.0714653	0.000757912
1532T	-3.79	0.072293
1532N	0.83	1.77769
1532N	1.03	2.04202	1.9399	0.142047
1532N	1	2
1614T	-0.54	0.687771
1614T	-0.54	0.687771	0.681502	0.0108583
1614T	-0.58	0.668964
1614N	1.15	2.21914
1614N	1.12	2.17347	2.12626	0.123443
1614N	0.99	1.98618
1539T	-6.71	0.00955188
1539T	-6.76	0.00922651	0.00872315	0.00116503
1539T	-7.08	0.00739108
1539N	-1.12	0.460094
1539N	-1.12	0.460094	0.464405	0.00746802
1539N	-1.08	0.473029
1634T	-3.91	0.0665231
1634T	-3.98	0.0633725	0.0642768	0.00195768
1634T	-3.99	0.0629347
1634N	0.41	1.32869
1634N	0.4	1.31951	1.31054	0.0239256
1634N	0.36	1.28343
1543T	1.11	2.15846
1543T	1.29	2.44528	2.43273	0.268225
1543T	1.43	2.69447
1543N	1.11	2.15846
1543N	1.12	2.17347	2.32365	0.27322
1543N	1.4	2.63902
1643T	-3.05	0.120742
1643T	-3.17	0.111105	0.109523	0.0120875
1643T	-3.37	0.0967228
1643N	-1.01	0.496546
1643N	-1.06	0.479632	0.490908	0.00976541
1643N	-1.01	0.496546
1547T	-7.22	0.00670754
1547T	-7.21	0.0067542	0.00585407	0.00151885
1547T	-7.93	0.00410046
1547N	1.11	2.15846
1547N	1.07	2.09943	2.08596	0.0800824
1547N	1	2
1644T	-3.66	0.0791098
1644T	-3.85	0.0693481	0.0686565	0.0108156
1644T	-4.12	0.0575117
1644N	1.18	2.26577
1644N	1.05	2.07053	2.10292	0.14931
1644N	0.98	1.97247
1544T	-1.94	0.260616
1544T	-1.94	0.260616	0.279224	0.0322293
1544T	-1.66	0.316439
1544N	2.39	5.24157
1544N	2.37	5.16941	5.25423	0.0918063
1544N	2.42	5.35171
1604T	2.28	4.85678
1604T	2.72	6.58873	6.05756	1.04221
1604T	2.75	6.72717
1604N	2.72	6.58873
1604N	2.99	7.94474	7.47444	0.767542
1604N	2.98	7.88986
1673T	2.12	4.34694
1673T	2.1	4.28709	4.30704	0.0345519
1673T	2.1	4.28709
1673N	1.7	3.24901
1673N	1.91	3.75809	3.56262	0.274331
1673N	1.88	3.68075
1571T	-3.43	0.0927827
1571T	-3.88	0.0679209	0.0742573	0.0163082
1571T	-4.01	0.0620683
1571N	2.05	4.14106
1571N	1.98	3.94493	4.06615	0.105947
1571N	2.04	4.11246
1622T	-1.14	0.45376
1622T	-1.24	0.423373	0.431559	0.0194461
1622T	-1.26	0.417544
1622N	1.67	3.18215
1622N	1.79	3.45815	3.37417	0.166728
1622N	1.8	3.4822
1680T	-2.02	0.246558
1680T	-2.06	0.239816	0.243179	0.0033711
1680T	-2.04	0.243164
1680N	0.94	1.91853
1680N	0.82	1.76541	1.77325	0.141525
1680N	0.71	1.6358
1579T	-6.75	0.00929068
1579T	-6.76	0.00922651	0.00821558	0.00180683
1579T	-7.35	0.00612956
1579N	1.21	2.31338
1579N	1.29	2.44528	2.40131	0.0761549
1579N	1.29	2.44528
1629T	-1.79	0.289172
1629T	-2.04	0.243164	0.269909	0.0238995
1629T	-1.85	0.277392
1629N	2.22	4.65893
1629N	2.39	5.24157	4.98784	0.298507
1629N	2.34	5.06303
1693T	0.71	1.6358
1693T	0.72	1.64718	1.64721	0.0114175
1693T	0.73	1.65864
1693N	-0.19	0.876606
1693N	-0.13	0.913831	0.923286	0.0520552
1693N	-0.03	0.97942
1580T	-3.29	0.102238
1580T	-3.47	0.0902456	0.0821723	0.0250957
1580T	-4.21	0.0540336
1580N	0.9	1.86607
1580N	1.09	2.12874	2.08164	0.19631
1580N	1.17	2.25012
1632T	-2.14	0.22688
1632T	-2.75	0.148651	0.173707	0.046074
1632T	-2.78	0.145592
1632N	1.88	3.68075
1632N	1.92	3.78423	3.65713	0.140401
1632N	1.81	3.50642
1705T	0.18	1.13288
1705T	0.1	1.07177	1.10219	0.0305562
1705T	0.14	1.10191
1705N	1.12	2.17347
1705N	1.01	2.01391	2.00925	0.166596
1705N	0.88	1.84038

## Sheet: T-test
Próbka	Tumor	T-SD	Norma	N-SD	N/T	P-value
1501	0.0927844	0.0225711	2.53256	0.379618	27.2951	2.6474e-05
1508	3.73139	0.16939	6.4673	1.05055	1.73321
1510	0.445061	0.0135399	6.68463	0.278435	15.0196
1529	4.86545	0.336541	4.04003	0.163472	0.830351
1532	0.0714653	0.000757912	1.94054	0.142047	27.1537
1614	0.681991	0.0108583	2.12673	0.123443	3.11842
1539	0.00881304	0.00116503	0.46459	0.00746802	52.7161
1634	0.0644016	0.00195768	1.31159	0.0239256	20.3657
1543	2.43804	0.268225	2.3328	0.27322	0.956833
1643	0.109607	0.0120875	0.490908	0.00976541	4.47881
1547	0.00595676	0.00151885	2.10859	0.0800824	353.982
1644	0.0687349	0.0108156	2.11467	0.14931	30.7655
1544	0.279358	0.0322293	5.2647	0.0918063	18.8457
1604	6.05756	1.04221	7.47444	0.767542	1.2339
1673	4.3114	0.0345519	3.58499	0.274331	0.831514
1571	0.0760205	0.0163082	4.06615	0.105947	53.4875
1622	0.43257	0.0194461	3.37486	0.166728	7.80187
1680	0.243304	0.0033711	1.77513	0.141525	7.29595
1579	0.00821855	0.00180683	2.40207	0.0761549	292.275
1629	0.272487	0.0238995	5.06008	0.298507	18.57
1693	1.64911	0.0114175	0.926139	0.0520552	0.561597
1580	0.0821723	0.0250957	2.08164	0.19631	25.3326
1632	0.173707	0.046074	3.66543	0.140401	21.1011
1705	1.10333	0.0305562	2.00925	0.166596	1.82107
			Średnia N/T		41.1489
