# Supplementary material for: MicroRNAs and Their Inhibition in Modulating SLC5A8 Expression in the Context of Papillary Thyroid Carcinoma
Source: Int J Mol Sci. 2025 Aug 15;26(16):7889. doi: 10.3390/ijms26167889 (PMC12386254; doi:10.3390/ijms26167889)
Supplement: Supplementary file 1 [file ijms-26-07889-s001.zip › ijms-3558049-supplementary/Manuscript data/Fig1 data/Data/Aneta_Wojtek_17-04-2012 (1).ixo]

<objectstream signature="IXOS" version="1">
	<obj name="root" class="HTCExperiment" version="5">
		<prop name="name">Aneta_Wojtek_17-04-2012 (1)</prop>
		<prop name="UID">507CA6F2AD7446E391E8AB16A1C3DA2E</prop>
		<prop name="OwnerUID">A9EA9C3B14954DEF92F3E150867A7E6C</prop>
		<prop name="Created">2012-04-17T14:47:45.281</prop>
		<prop name="CreatedBy">F404651FE01F4079BFE347D481B5105F</prop>
		<prop name="CreatedByName">genomowa</prop>
		<prop name="LastModified">2013-02-19T14:16:59.031</prop>
		<prop name="LastModifiedBy">A9EA9C3B14954DEF92F3E150867A7E6C</prop>
		<prop name="LastModifiedByName">System Admin</prop>
		<list name="AppliedTemplates" count="1">
			<item>Aneta SYBR Applied</item>
		</list>
		<list name="TemplateOwners" count="1">
			<item>genomowa</item>
		</list>
		<prop name="SWVersion">LCS480 1.5.0.39</prop>
		<obj name="AppProperty" class="TAppProperty" version="2">
			<prop name="Created">2012-04-17T14:47:45.281</prop>
			<prop name="LastModified">1899-12-30T00:00:00.000</prop>
		</obj>
		<obj name="ConProperty" class="TAppProperty" version="2">
			<prop name="Created">2012-04-17T14:47:45.281</prop>
			<prop name="LastModified">1899-12-30T00:00:00.000</prop>
		</obj>
		<obj name="run" class="HTCRun" version="7">
			<prop name="name">Run</prop>
			<prop name="Created">2012-04-17T14:47:45.265</prop>
			<prop name="LastModified">2012-04-17T16:29:07.578</prop>
			<obj name="AppProperty" class="TAppProperty" version="2">
				<prop name="Created">2012-04-17T14:47:45.265</prop>
				<prop name="LastModified">1899-12-30T00:00:00.000</prop>
			</obj>
			<obj name="ConProperty" class="TAppProperty" version="2">
				<prop name="Created">2012-04-17T14:47:45.265</prop>
				<prop name="LastModified">1899-12-30T00:00:00.000</prop>
				<prop name="HasProperties">1</prop>
				<obj name="_Properties" class="TAppProperties" version="1">
					<prop name="Created">2012-04-17T14:47:45.265</prop>
					<prop name="LastModified">1899-12-30T00:00:00.000</prop>
					<list name="emlist" count="4">
						<obj name="item" class="TAppProperty" version="2">
							<prop name="name">TopChart</prop>
							<prop name="Created">2012-04-17T14:47:46.531</prop>
							<prop name="LastModified">1899-12-30T00:00:00.000</prop>
						</obj>
						<obj name="item" class="TAppProperty" version="2">
							<prop name="name">LeftChart</prop>
							<prop name="Created">2012-04-17T14:47:46.531</prop>
							<prop name="LastModified">1899-12-30T00:00:00.000</prop>
						</obj>
						<obj name="item" class="TAppProperty" version="2">
							<prop name="name">RightChart</prop>
							<prop name="Created">2012-04-17T14:47:46.531</prop>
							<prop name="LastModified">1899-12-30T00:00:00.000</prop>
						</obj>
						<obj name="item" class="TAppProperty" version="2">
							<prop name="name">RunOverviewChart</prop>
							<prop name="Created">2012-04-17T14:47:46.531</prop>
							<prop name="LastModified">1899-12-30T00:00:00.000</prop>
						</obj>
					</list>
				</obj>
			</obj>
			<prop name="State">3</prop>
			<prop name="StartTime">2012-04-17T14:49:11.250</prop>
			<prop name="EndTime">2012-04-17T16:29:07.562</prop>
			<prop name="InstrumentID">27011</prop>
			<prop name="InstrumentVersion">HTC_VER_10</prop>
			<prop name="InstrumentName">LC480_27011</prop>
			<prop name="InstrCalibrationDate">1899.12.30 00:00:00:00</prop>
			<prop name="Technician">genomowa</prop>
			<prop name="AcqStoreClass">HTCAcquisitionStore</prop>
			<prop name="AcquisitionStore">eJzkvV2Tqsi37vtVdvzj3HkhIPgSsdeKEMhUQFASkrc7BRVEBd/RT3+Gmdrl7H+v1Sdiz96z5ll90REzSkvLYvzG8zxjJPW/q8Xmf+3nu+V//OtYVed//a90Oz+d/uNfY18bpodLcSrORbX3ztVx+a//dV0eT/Cv//iX+K///N/1sapfz9Ty+X6/3GrVZX/+13+K/7v9/NoPj/Dmu3q7fD1g0H0/Yluczu/vcU+3yxO8/vMx//EvuQsv8fXejPNy98d789lj/+u3MztW6+N891+8k+V6t/yv3ib/xv8p/MX7+/g0vt6l+N+8SfgE8bb6eNrHG+78+Ib9Ygev2pOEniD8xbvyl7v6X//5/8iCrPX6iohU/r+/ev/8F/HxE3x80dif10f+UmJn8BcPCObbIvvrD4YsV/DVy5K9DU1UBn3h/d9ffcYpfKf9Gs9TuG7+9Z/Sf/Ew+HhmVbE/n/71n2i2C93BaLWn0xmqa73t2hExNpImkIfcECRXZUhGKEWCP640B+3M04rghzpB7rh5NCh73PduV032pT18KIo+vQx9MryYOnXzZlijRokpGRsqokRNiIg25LYlKt3ayDcsP0NifKndtnYqBEc71qp+9ykls1hrIQdXnoNGA3jmbDaelP7yTFS0QrFAZivREryl7tdoa43g/d/6ObXXZyPQ7UPfJ+PaRaW3KJsAyXF/QQxhOqb+WWoUpCqnlBi3vYG8swKvr5n3qds9xLngTOpK0a3laUHs9nlESf+g1mgu9pfEepjwfGe6CVCA7IrMdMUsXfnoB+hOzmf3NtnlaLaV40DvFTIl1saGx1cTUqPy6ibEUugIecN9IaLOJF0QlI9M5A4v1ETi7pK6smNv0TQRalHv0Son2k6Hx4vYM5EwEjZEVW9Y8CfaPUGeFFdkWF6d0rUz/4ymE3ojqpFZgrszC4IeyN6S4eA+pX591VQkjmlBrJ6PkN/qFxmqcHkjuF07JQl2ZYDeV0cbqgn+/6y79z9+FQTEXwKBfkfsdXt/AwFN6mOF/+9XQqAn/FwI3Mg9fkFgfqkbXRRRTFCj6ZSIvTxAl0yIyGh8QYI71r0AHWxhTfBhPyk96fEYoOxyqVyJnPeCXWRdUyfeOiDG2dZLUvhugyb3FCByoqj0GxsuSiHr74j6uNulpwmbHEXi9OQO9tMNnd0axdFr/xYS6zZuCbZS3wO0xfBvR7vb1JcKglGwtCUy3sO1721Uv+EQ6AZ2Xjo9GyBw7QwpsSsXU3e8JQmSE5qSEU3HpRc3dxVFbpoS1EnGgmvkjy1qraWp2z+tC+SIBkCgZ93g6/gyEtx83jSoO49XBG2XY8EfrPUASRkU4WhcmoJ3HOgZWs/Nyu0Qay04l9TI9M14HZLZlhjIH53yMxJdOyXm8TgCiBBvgIJ7lZFhlQFE7qFA0KHcLTgEnFGYKDogsSDayhrBz7e/O6iKoahtezKiri56OboGxpHMpl1HcIPFQ0SPIr6TobWYULe4FfB5rYUdGe/GU8Hb5B5GB4NuyFjrAxRHvWKL6ht9EIsepojkOyH/jhCQfgkEBrLU78u/BwTknwwBpgR61H8rAeT2Y64EXHmmZui+pQCBUYUE0rWh05gGAgg0twnyyUNX0P12OLi3alLR6XHexfphCZ1/Op7qpX/erBsUt/oAAXcPz191yQCp99Oe2IEHEHBXfv6hBGbkXGMddaoAHq8OhJlmwOsdmgqe31/YyCNtVeUQmJU3gMD6DEpgfJQitz9GOeUQ8HUjIJOLi5EvCU8l8ITAtB2PqbucPiFgG1CEGwRKYGYDBMxJMeMQsHOrGujBDiAwNc6j0m8fyBnNQ7oiTjkHCFw7j4QrASO+W8iXfVASC5xfuRL4MwTcvQ3Pr2OAjl3sQVnMN9oACfVtCVA0TIEoQ+jEq2I5dxU/2qLZowNKSkrlnNgjA4oe70AJFMfhhkyrwQiR265IUKSlB6IZ1hS5brppUMs0GqLLDkCgHGgEScEQINvXAAL2XcPoJID4mm0OCL5f/YbALOkCBHp9lH1HCHR+CQREQekMfhcp0P/JFOjGh8htCcd9OSU7oIBv3yJizZFOPeEAVcQpoIeoJP7y/qYA8wNL4y0FhEXnLQXksIQqRhOgQKTdGlR3oZVr2wSVbj/MXxRQS/1NgfwqVZwCdsc3ie484PnMD0z7JkiP3tYFabGPJgKXAidBloi+KSbIK48gBR7N9OUHZiNHTrgUYBTgUiDOnlW42I1Lslh7KvcDdi1ClTIpwPxA6169pcC6JaREvV5GpbecPykwOq3JpMh/kALWZfimgNBXa1fw1XU5Dbvw+owC070Lj5dSeP6V0jcFhu27gip3vSSmPzUppwBdh8mnH2gwsM9oI6h6Ogb/pQjDLaeAa7fvGVLc9EgwTqCKN3fwAzotG2LTalISeQWfV5VXe+K49gwRQbubnALafPsHBULhKR0sR/AvhH5LKSD/GgqIXUX4Wy3wXVKBn0yB3bwbu+A298I0tsEQ3Mo4IuZyoEMvTZsESScBejEukOCtu+DSx9P1iuCLMKFcCzwwUKB1p6AF5uuDo6/mJ+jFcwcMgSwMG2ToRkSmYEdLf1qBFkhoCYJVK+yS7Fb6llNAOokbxA3BVypgI7lwkGTGAcFkZSOeCsRr902BPIIq0Kp54Mp7mpcfFLBnf2iBGNo1NwScArYLvdgI1gblWoAZAkFRi5KnAuTQz7ghIOsuCPquVq7B4LhgKFo7H3rxrqqJmkAv5xT4SgWme82o9Zt+emonoACJABBcC2juGnq7o3gi1wKMAn54LAmnQJcUW8q1gCzf3qkAMwRkZm8+KcC0gKFVbwowLaCp9K0FlEAArdWgtyG4L8qCOBcHoRcFjuWdpwLflgLKr6GA1OuKv4sW6P4TWuB2kEELpC70oqmNQk4BTzrnCeqv0Q8U4NngyYOrTjaAAkwL3Au1Qs6+P8cfWoDHAl2pDDkF3OTeKJwCH1qgu9T2biscbJCdTBVTX09SSjRJA0dgju8vCjBHwCmAFpX4dgQaVAGLBdoFGFybzOSMU8BauEh4UyB9OQI/0KEqiomwIMPWZCy4QrnJkF3OXVdqm0ABpgWYI5gFT0eQdp/Z4JN6jAJcC8hX4UUBF3l6jrK2eHw5gtEgzvT5Ct4vGk3HJXcEUSlkBE/SEeKxANMC48HxHQswR9Dzz1vKtQCLBWxThapnjoBlg+ihYIEsSQHaybnVn46AZYPjcxscmjsHB8VjgVF7Wnpdt8CovAklsU83VHoo8oACDm14LOBRQr+lI/irAcb/BQp0+j3pbynwXbTAT54QpKWWuEomVK9wkDkCXeyBFhDmaoBuSfnOBZgjqHR3zbXARzjIHIHTkeoBzwX0haVTXy2GZ3TuooBMuxai3gHlLy0w6j5sysNBUz0cOAWmlfsMB8fxSwtwCthVn37mAkwLTLZteP3i9KYAzwWOF9ACbg9RYnaBAoRgNUEyMVIydLwx5Vqgs3Rf4aA3lDZbhIvDzL1LSkF5LjDy5Ixo8lc42B0uuSPgWuArHCS4fiRcCwycFCi0XFa5vl88JyqjPxwBo8As2YAW2KfFyxHMQuVNgbk5f2mBqTeDz5/lAjOKR9Q7SYWJJiu55BTwlDNoARHFNRktHKf0REM/I6PdvxGzlN8UYI7gQwswR4CdFTiCsXOvOQWYI3CNnfAtKdD7NRSQB/3O70KBn50LeGcrcYWJC46A5QJMC3AKMEfQ6gkBnxNyLbC5GSueDnItwBxBX15WJU8H2Yhgqo7/nQI8HWwtjO0rHVxaev7hCLgW+KIAdwRsTmh5/kTwR7I74FpgkqO3IyCzgrqSkuYCp4AQPdNBAo7AOwVAgThwXyMCrgUYBT7SQdfx3lqAOQI2IhgWlx/SQUYBstSBAsbErTkFuCOYyGT/SYGgRwNi70ELePIifzkC5+a+54RfWoA7AnM5jV65wBcFmCNwp6KGUTRdF2RsH7HgBpb3cgQ2OTrChyNg6SDpy/D7of1qS9S0Oy1ddVm85oTcEWj4qQU8ANcEKY7wbbVA/9dQoCsM5N/FEfwjg0LuCHyjPvNtgakhgyO4VypB2uOpyFULFH23gd705Qh4LsC0AJsRzJZty9TTnU1f6SCbEXwNCj8cge1sQAswR7DbWvtPCvRWrk+GdXtAHXsPr5elpU+ccvKmwOJORTIufKDAKvZrnguwdJDPCLgWGIIWcC9lTrgW4NsCjAJQbu9BYSgDhb4GhTNhWzXcEVjbM/TuxfzpCJ4UUG/OuCSW5jsIy8JrW8AjQ/2lBVg6yCnw5Qg4BdigkFGAawE2KFRbQ5O6WVAGnAKdmVoKs5OnvLYFmCMgWXA3OQU+ZgTmBFXcEXAKxAV6a4HpVAs4BZgj8L32HbTPAxVkuDWAAsNcyzkF2IzA7RGafEcKDH4NBXqSoPwuFFB+MgUMyZu7A82GXs4cAZsUal1BE/iMoFvS8DUjYJNCrgW+ZgRsUsjTQaYFxAKqcEJHP2gBqzN7O4Kd4r4dwUl4ZDwXYOsCU8uusR5uDKj6CVDAtjr3FwU+tMDHztAXBRr3nKNZcDSIPt0MKTH2Lir9EuWfO0NkP1cHfF2A5wKMAp3ryObp4HS1r8SPXIDvDDFHwHMBtjPEHAHLBbgj+JgRtJIq0dECfn59+KSGMm+2qGc/08kEg693cq3hFHAmHUMg4xg5qJVq4WtSuD0rZ1036JpTwDeK52TzSQG2M8QpwHaG2LrABwWc8GAJXAuwnaHRvjOlXAswCoy8vi546gMoUD2ElyPwLrvyW1JA/DWbg2K/I3b/p1qCj2Agp7XyIQZ4MMAxoLk/YuApBjycbZTPYCDULMIxwFYHvZPqfmKADwkYBrgY6K42GRcDDAPO+voWA3xhgAUDHhJewQDHwG3Uf4sBtjCwkg7UFU7ZWuBi4Hzp+zweJDIiBMV0PecYcA8GYIjFg85ah2bdm8Hr98YthwcDHxj4WB3sqcKSiwH33Dxeq4P25Snpj/SNge7Mh9dn8SAYhOCFAfOobvmoUC9MLPhCcBfh9eWMWGVjUo4BXbQiV7SOZWnLdnLWh6d0/WkJ2MIAx8A+1T6DAbJ86DVaOumVY4CvDhbu8G0JrgPA3ocYYJagugI2RlfZod92YUD8NbuD4kCWespvskE8/IeTge4MnL3aPmvlJwaenoBvEHMM3FbvvaGv5cEPNcAwwDcG1oMS1MG0j5AvTcETsGRATalN+QYxwwDLBzkG2KyQqQHuCaLbCb6fhJ4TcUt9bRDryz2oAZYMXM53n6uBqVXHjm55ss/VABnS55SAygtijcZjxDHAPIGaeFDWbErwZ09QdqsF9wR8SsDUgC6NQE2cjhvCPYExnAEGWDLAlgcZBvjGAMPAZOu8PcEmLcGTaDF0d4YBpgbYrJDng0wNSIYEnuBLDczmLSj7XVlgVB2ezj7aYVAXDWh+5glMmkI3Z/ngFwZIG91famByF6bUc7qqwjHANohfGJDL15Tg284KxV+zPQiWoNP/XUzBz14ZaLXD+QsDX8PCj4MEPBoYIrD2vn7/XBngpsBI7/uXGmDDQoYB44h1xIeFH6ZgvAYMTNoyiFa4WBE3BV/RAF8fZKbAvAwHJccAUwMsGiDrYPiKBvjKAFMDDAP31nYtcFPADhIwDPBoIE5P89ewMGfdsSgXxJxcAANf0QA/SGBs5DPHwOQOGPC6ZvPCwLTVA4xMDMBAeS33BF9Vk/JooBMGO46Bj4META24vbma82iAq4H5vWiQTkFtTLoUfrKN/lYDLBqY2gfA8Ec0wDDATIFZZ7j0NdlLUHt2qojV7kyRp4z9hmNgsmoswff2gGmmBthBArJcAPaGozjnaoAPC7/UgG/0hO95kODX7A9KYlf++/3Bb6IGfva0kGUDPCFk2cDRP4VkXF41wX2Y4K1R2wBRrspQ3OuVZ6JcKpd/vTPA9weT/OSTYaXpyAvX69d5IjYn4GrgJqVP7xpMhI9sQHSiTflhCtjOAM8GGAbYeSKOATYnGGcxqAGGga9p4aw0QA3UU8F7YSADO47kuJwTdTV5qwFtOZxzU8DVADMFN6Ep6J8x8DpPdDHg5+21x8hfSA8HCVZ/z9XARzbA5wROBBhg2QCbE/DzRGxOYLrqU9QjT+QY0GcbE/E5AcMAnxMwDBjD537mbQgYuD48FeHitOEYcDN6fyWE1sV1qDteginYxMJLDXxgYOKfpoibAqcx1kSPNYRIe3rPP84TfdtpofhrFgglqdcVfhcMdH8yBpgp4BgID/X5wxTwQQHHgNaCbj5yNBMNG/DKWByAF+XHCp8YkCebfTm7KnNV39cgykca0hGPCFuiHHyaAiOOy5caYNlA2w93fI2YR4RoKhMyTXp9wfF2d4w2Ruq/MGCshwqSjuhBxjSzSi9L/O2HGuCmYCfdPIJjF1GOAZYN2FtlJHi3LVF4NoDPexD5ehfKmGHgQw08Ws8sYXYeIS9O8i1aOLeMY4APCppqvSNWkpmlh9UNiPRscOAninhE+HWs0DtY8HzVGC64GuAYYKaAHSvk2cAj6QY8G+AYmD2eg5iuAt2fRYSXBNQBx8DuuSa8Gwz3r2OF+vIB3b20r/xYIcfAsFM9AbWfIiJaDai1pFqTSf+mC2RwKDK039Mr0eYdB/mglb6nGvg1G4RSp9/7+w3Cb4KBnz0vZHvE3BSs7mAKhNYzkqsrreSm4AsDvl+BSG3JNpRFZ/rsxulD/MAAzwaYGuAYEK/uFpV9wAI7Xex7RxXKYACu3VYFG7qhCKI6anbb1+4Qw8B91Pd4NjClYfHCAJr0J5Srgakq/IGBC2Bgvpl6PCL8UANj+5kN7KkKamA9TD4xwNTABwaE0dTm2cA0y+Var6QU1IN6xoLbMZ8YEJ+ifvTcK+76oAZUvb/jpoCfLmbZQCu8rCnHQGcq+EQdTsbUjXvkFREyNcBNgQnygKsBjoHzTQrcO7JKOsW43upOJLwwQBRNU9GkGBZkdovf2cBNpnuCOmDPOAYeVv9CUHdmle6xABM1kG4bYt1KwAAzBRMcr4mJpT8wkAkX4pAdPD/vo+85Kfg1K4SSPOhLyl+9r2+YDSj/hCkQlbRCPBswes/1/UuuUf8eEYLMUUUJ7t9BDZy70J25GhBObzXAsgF+vvgRWyrHABsYuhPXrRHYVyi49AGilN1kgKkB1ZDepuB4WP6Agao39Hg2MHUiMCEMA+PseXyh16yhm4fpg0xi832TgQHq+hwDXA0Y1tMUWE9TYCPAAMsGsC29MeCYMfzbW79NATtUxM8XMzUwnYMaGGtfaiAoM54NcFNQZMaOTK8h2JWvbKCh8rrkpoBhYKhZ8Ph5l4BVaN/mZKZCWXv7k3ZG5RlMCpZqQ3CDa4k/IkL7vk+2Oi7t9ScG0oHwUgMfGPgwBQwDuh5apR88AAPT52RhZFzfESHLBtTDVi/9fuwBBvroyjFALj2BfEsM/JodQqkrDDq/y6TgZw8MWUTIB4YMA9HeDojjNJrgNqPmjYH2CUT9OYAepPXiJd8b4JMCI7rUr2yAYeA+KKGbt4fw/D9hgKuB87K/4dkAVwNe39t9njBmGOB7A25Hw0h4rhDze40wDGyr9f0TA39WA8wUcDXwNTBkasBXbrmIOpKc/Fs2wEyBvURyo+saqAEsAga4GuiZ1csU8IiQmQI7NAADzBQwNdCLt2810Jb6lEy1MWBnoeQZ8noVvL41AFE/nxdndJPAlIwN2xA8GVGTmwIBrctytjKUmqsB7Spi6s+HZAA/As2J5kww5RhIm1NFnOPqBwwwNcAnBauVvSHD5fO8QFkD9vBZXnMM8O0hlg3wgeG3vdfIr1kilHqSIP8uGOj9E2qArw8xU8DUADMFXA0Mnwf/mRrgpmA1GL5MAYFPWuTrQwwDfInwr9WAOnp6dTFv+MBwtNpBWd+tTYKQcSk/bznU02SPqJ1ev+Sm4OLaL1PgBVNXQcrAuJPZvAumgGGgnofElQ1nXXIMlJcT4bccIuGmMUENUCj73n1UcgwUrvGDKWDrQwwDH6ZAX4Ap+FADlt6MBHd+e5jcFOjBA0zB8fQgPBtgpsAWJYPwbMDMJ+9sYKzLr2yAqwF2yyG2PsQnBfK9Fb72Bpga+MoGuBooBsaa2KMZYIE63qcpIMnjB1PwgQGmBng2wEzB9HH4AQPqoXLo910f+jVbhFK/89zO+z1Mwc/eG2AY6FyrtynwwjUlk8VGo1wNEFz5fFLgrqEBvjDwFREyU8C2CPmkYKKsPTIhbU3g60NsUsAjQtDIDVcDPBtgGGDZABsYvu489swGxvlggHhEqOzh36Zxm1AeETIM8GyAYWDSH3mfkwKmBlDbRegjImSTAtJ2AAMsG1CFZEz9pK8HHANy6b4jwk4XsMEwQMQaRD2LCMcD+R0RrrqnLXj/7RsD7EQBMwV8YMjUAMsGOAaYKWBqwB/OvIZjgJkCrga+soFZvFFy3VuVS1AbDyh70oC3r/rpiqB6gBGPCKdduiNqd/POBuQdvRCjUuHzUIn3MgWzdu4IrrqDn5dNChgG/K6gJaiaP08jpmOHftuIUPo1W4TSQJa6/1Mx4Jxamduzh+9lYv1wel7GO610r09vPepCd8ODNXj70R26E48Ie5VF3aJ5Hm/TDsdPDHwNDHlEqInuCwNcDXBT8FQDriqCqGamgK8PfakBq93vC1wNMAwwNeAX/bWIiC/fiZ6c4LJPkb/lGPhYH2LZwOjxx6RAduNXNuBKGohkZgrMnTimH6ZA2hl5ydeHWDbAMOCHCmAgdZ5J/58iQpYN+F70xgBTAxwDB636IRtgasDKDxi8unE/o8EQpWSazd8YyPDBdx+j4B0RBpN0SWZ5B7DBTEHkVmti0BGmrix4DkLt4QsDJHgez2QYGDWGVfrRUDO5GmARoX/ogAlzT/LqNTDsjZ7ZQFFeiZ1H33hvQPo1W4QdQen8NluEP3tvQLlaS1cUzZpOD+lB/TdT4EwNn+DWDi4jtjewqOUUMLCwytfAkO5OrmLcK+HDFBhlSxM+JwX7iy541zF5ZQMsIuTZANsbYGrgIyJkJ4tmwch7ZQN/VgPcFCyuPpSBuiSf2QAzBVgBDPhaySLCtyngewPnyTrhpoCrAYYBdt+hmTWqxA9T4Cv1Mxto0GtSwE0BUwMfGPjzpODevb0nBdbhh4iQCNui5hhg2QC/DylTAywb4ANDhgHTkP49IuSmgGHgY1LABobWrmtRjgGmBiySOoLvjxuFq4ExTfSSY6AaCjc+MPy22YD0a7YIO2JX7v8uGPjZ2UBqFWv30Toc6PRRHkw+MBzilUafyfqnGvC7IZRlv1WlfFLghwv/zDEgJqMaTc3dPNBLMf4hIvzCAFcDXlC+IkI3m+ifaoAfMGR7A5h0/z0b4GrgY2DIMMAiwg818LU38BoYPtUAePIxvNIKumMkQFkyNeBb23c2wEzBR0SIqmdEGCRQxr3aTYltHkaCZ/Z1zNXA+HgyBI4Btj7ETAFfJmaTAmMDaoBjgO0NcDXAsoFDYb+yAY4Blg0wNcCzAYaBj2xAiPtrHhH+ORvgGNAd4/xpCs4afL7YWv27KSBKAaZgj0A98L2B3o5+y0mB9Gu2CDtSTxn8Nhj4yaaAHKzKfXSjYznzhof6IxvgGOBqoD9/Y4CrgcHIop6JH1Bel3nj9mbuQZie3PlWHzSuR3SvD2qCqQGxAnWgy+u3Gug+qpJMLuGk9MsVlGHaLQ6ukFWb910I5wLhpsCOJE9F1rEifGDII8LBzG5eGGCmgGGALxMzNYDvTww81QCPCNnewKi4jkqeDTAMWGofRDvDwMcy8UN7ZwPa9I+9AYYBpgY4Blp5uiXWsPtWA2xgyE4YfpiCcW4CBtgyMVMD48MFRD2bFLC9AbY+5Du4xHxSwLMBNilgEaE5u2LEMcAmBdwUXOs74Wpg3Kgg6lvPc9osIvzAAN8beKoBjoH4eQaEZwPSsQg4BvTxyBa+LwZ+zRZhp9PvCb9LNtD/yWpA1g6i2/KUC6jvUy/gA0NmCng2MNFiyk0BnxR8qQGvl+oNauJW321PypMwWx8mJt8ixO2BVvJlYjYpYOtDnr0BNcD2BhgGuBpoj1pn96ZPt3Ta69e5vipOLwxwU4DaN1AHkgymYJC4IjcFutsAhv6kBuz2vjI/MMD3BuTKfpsCfIDX58vEvad3rzz/0xR8RIQz4QSm4F41GVqc4xcGfHnsY+Re6ZYPDIms6wRtULZ15Xm6RnxSwDDA1AAfGDIMqDKIfHfY8Wq+N8BNweEmqKiK7vQ1KThqSQ6fP32ZAk9zmwGfFDAM+FkEGGADQ3uIHOSdzM0Wndvl5dMUMDXAsgH3hkH9+HG1+kENPLcIeUT4bTHwa7YIO/KgL/4uGPjZ2YDlty1Xuh2E0vG9fs4jQoaBTzXQprpAzqu7irJHmr3Wh1hEuJhuDLe12d7otH2cKNwUMDVADqvhFkXrGLpje/FMqp+Tgk5qFC8MzNZQhrvTXHS7ItpTW3C6r2VijoEUFyoKHjEh6iID7HypAY6B5Pa8988zIvxQA0UI6oFNCvyen5soPvZjrgY+9ga4GviaFHysD/UkI+ZbhBwDLBsYT9ejkqsBhgFmCjgGmCn4GBgyDPx5b+BDDTBTMLsPjJKrAZYNcFNQZknCMYAHd3j846Yq3BQMewISPGukvdQAwwAfGDoP+Uw0a2VB2ffg8+IYYNkAiwgZBvgyMY8In1uEhh1+Z1Pwa7YIO11h8PdbhN/EFGg/GQPOcrJxlc6mK0wVu6Xq1wuUPTcFlwLKaGbKL1PAJwUcA7JilTwbuNT73L21aQdNp/uMvExBoOvIG7Zvr4iQrQ/xbGDVdTdk5HcmlKuB/BJhtxNNjnTW9ycOVwNo3BogGx4/4GqAmQL3dhy+JgWzoP1UA3NQA+x+A/x2pDcrJk+MwfPxHxhgpmB8q37AAFMDBN5ngvydRdzeOCkEfiNCFhGybIAPDJkpYHsDfGDIsoG/XB/iW4T5fO2R2dAAzPQTNeO3HUEPKGt/799rNOmhhJhXz6B8i7BoXV6TAqe1rjN9rts/YKAtpvnnpCDeVjtijkRb4BjwZ+6JqwFvdAATNTnYxSsbYGqATQpYROjLs3uCdu3yzLcIPYOg74mBX7NF2OlJQqfzm9yb/GcvE8t6pwfdVBpS1wpmDs8GrDTVKDndcsz3BnB3+lYD3ed5fTYw9Jv5pkbR6Nhz+zd3QKePpjXQrwrYWUdWtNJfTddbNCrLVzZAcKqeOQZUdQxq4CiCt86T2cKVAtKUU3eT1jwbYOtDHANMDViP0wS5sTRs+BbhX2KA33ZE9UAN6BVggOAHvP8vDBCtrzY8GxgZl7caiGYaccVQ25Qz205UfTx1YzJBJ1wSX1FfagAb+5HgVgmoATYp4GrgiDYOxwBfJmZqIJVSMCU5qAHfrkmGlo94TnRrBZ/kXANTECM652qAY4CZgo8zBdwUPLMBjgFmCqYrFSNuCpgamA4ASN7egp+fRYRIjUEN3A3A9EG9FfB14pRcDbBswNEcnb4wYJcnng24QU9wviUGfs0WYaffEf9+i/CbmIKfPSmYmemY4KTQQVTe1g7KNUpfZwrOpDFfGGBq4AMDbdFCPCK0OrJJhpqvUnfq3TBipoANDAltuTk3BfYoBG/KMMAnBUwNMAzsHF1y73QhC1MzbpFPNfAVETJTwAeGH6aAZQMKOsSuOClzYSrdquxjYPiKCPdCTGbmEUQ9mxRoBXj/j/UhVCwTtycuQF77XSUDDD4HjMs/MMCOFn1MCq4hemUDH3sDPBtgaoCZAqYGPiLCDzXAsgGmBj5MwQcG0ivKXmqg32pENCmN9/oQUwNsfehjUmDE6zMZznZvU9AV+8XnpIBhgKsBtj60C9H5u0eEv2aLsDOQpf+xW4TtWIDLVkIjSpb1WkF/zgb4mQK2N8AwwCcFXcsqeTYgZHFAxsIeyk50bw0qhuDt+d4AUwNsUjBrSl3gESE3BWx9iJuCztogmthu0enpOGu4GjCuSp9O14E6QO54TfjewOcyMVcDTwwIwjxz71ZvQ+1ZOx58ZAMfaoCdKeCTArZMzLIBch1sCBr1rI3bHu0q6sxtC3M1MD0CBl4Dw6ca4KZg7z1UjgFt4L6zAYYBMfXXyMmoTLgpcIYjUA9nU31lA0N/A93cuRVbrga0EIEpYBHhnzHA1ADfIvxaH2IY8HfF2xSMzB2YArY+FM+r0ysbYGqAYeBjUsCyAa4G+KTgmQ2w9SFi7Kj5HTHQ+TVbhLKgdLq/iylQfzIGctxfk/E+MKk3feRb1Er6/mtvgGUDvhq/TIHX7cFlKR/XCz4w5NnAUoPLTk3vY+QlNxDBzBQYRQdMBVMD1kb2+N4AVwN1Jy3IaJhMEBlPfIKO9fP7j1oa8s+HG4j8pxrgpoCpgbYvgNc+rcEUsGyAqYEPU7AZTg/u4LHeoeljBmXEs4EnBry1/o4I2RYhNwVOdoqJNluDaGeTAlXtdty2ujmXtnfoYa4GbPKHGkjp8yjQV0TIBoY4XBqCu7z4zkc2wAeGl/Dkf2YDcWf976ZgMhR/yAZuurAReDbA1AAzBd5klSuoG7s/qAFpXwKdA9kuuSlg2QCWCagzQ2oGKMnKnJsCgDNp0PoRLz8xwNSA0d/awrfNBjq/ZotQFrvy/9gtwtAVTmQWb+3SR5vnnW+f2QB6zDXEMRDFUMbMFHAMcDXwNAUcA96yfyV6XVqUyA1cpkwNTGYymArzfHuZAqYGPrKBoRJPKAkk3UFR55YTHN2Q4GUySTgG2G1H+KRgsXJdng1wU1B1y4aM/QIu+zl+3t/cvLfd9qZ/EGZH3xJ5NsAiwhcGNreXKeAYYKaAYYC0fBD1VV8nbqeti3TWbqfiZzZwrZ5/sck9LciQZKPSH4ugBrLKLT+zAXa06CMi/MoGSCY3CccAVwPMFCzj/ssUeKPFe2DYqO0S8YEhw4AmXeDx5UxVuBrQ6Q4J/uV0N7kaYJMCvjfATMEHBpgaMH0buv3qqb6W42pJZuJYp0RInhg4CGcyVUXAQLGj3zIb6PyaLcLnDUn7v4sa+NkHjetJqRCzMWaCLz5vhuFgMAkcA6dVg18YeA4M/XUNIj1Z0/RTDewGaf8pYuGybEpf5RhgEaHbytY5WlyhrFk24BYyqfnAkGNgs4Zn5TWI2mH7Ohbci1o4HAO62ukjjoF8YrgEnQNL4FuE+ia+EX0mmQLHwGG3Sd2OO2sEm9T2WW9ba/eHiPBaRcRy588/DfzcG4ihkj4jwtN5dnOF/mNQ2otWa6CfCvd9tIipAYYBFhF6irMxPyJCHydvNcCyAa4G4iL2CNqMRqW7ktWAmwKmBjgGmBqAH+s9MGRq4AMDl8JOn3+Y7Z0NMDXABobcFDA1MPQNwLa4fiQo2w1/UAOdrZGDxoqc0nM09YUBvkzcGdxfGOBq4Nti4NdsEcqdfnfw22DgJ6uB+3MCPdWGHpTp7tFwU2DmgYbI4dyoH6bAHUXq2xS0ovekoDcZmGS62brUs0cPEVHj5L62CFk2wNTAsGzrlGMg9W5vDDBTgPSyS2ZnbUL9oVUMkH6HMrZNuU+n8+Cu8myAmwI2KWBqYOL5FuJ7A4eN3nLv7UShttxqbfXlCJ7Ps4FXRJhGLzUwFZszNwV8b4CZgnY+RGRyTVXBReYtQfnBfu0NuLP4qQYMefGKCKMn5v5sCpAZNK8twtla3up0SgF7Ggb1wEwBmxSM1AWYAnamwJudkhcGihGogei08zgGuCkovdNLDXBT8BURErX1VgO6HdkCVwMf2QCLCBkGPkzB4ij/uxrgGOj1yu+ZDfyaLUJZBqX922DgJ6uBJhjMyOgUBc/IScg5BtjeALk8iPlvA8M/ZwNIwAEZ26JPveuO5sjEw5cp4NkAUwNsYMgxwLKByW7/VgNRrWAy3g+myOtjv/nMBtjA8EMNWGNQA3Tb/2F9yJLlCbEadQj/Hq1N9DUw9A8bgrkp+BgYfqwPMQyYk/WMTOU9pr7SqCZi60Nm74Qp3xtI0+f6D8sGGAamtlxyDHBToK4AIPxoETlUIscAMwU8ImQYYKaADFfaFuFdmrzWhxgGWETYGlTvbOALA1wNsIPGjnNAAsdA5drla2/AFeHnZ2rAPOigjpgaSJfxyxTwvQGmBoxE0pH/GHufGPADV/ieGPg1W4RyVxiIf4uBbzIp+NkYaM9VKAtlFpceOosOOpzB2zI1wJeJV/vnUR/F0AXPd6DbSHl/8coGmBpIonoN3X0YIrLQsYPCgf2KCHk2wCJC5DpvU8AjQsMADDQTKKN0l3lE9/sEeW2bZqg5lO7raBGbFLBsgGGAbEu3QSe7epuCqPET5MxAxKs+qA1SL90B+jIFLwwcy5cp4Bg4X4WImwI+KaBWvCD6tGOU3nwOP1+76UfEuDwx8JUNOOkETIWkAgYO+fPuPpUGagA3PkbKWm2//nbZIahNvWX24fXzpxq4GGqCbvthQqaHGRLcfe+eIyUDzOjHvQGfiblRkH1YErc/8DbljLSURK8PKZiCY40EbzmA98vUgHWTwVR0Oh5GtC5Lbgr4MnGV3o5cDXAM4Lhck+nSdKh/bKs1x4A18X9QA3onAJh820nBr9kilHuSIP0uakD/2ScM3WxDzM5mLnj7vnhGi6byPyPChFYeqIG+XvJsgGOAHS0qsV4jOTwfiRP04tIdr0QR9eybyzHw52zAE6y/iAjTjZKRcXCnIJp3+JUNsIGhvREahWPgY1IwJLQhMwfBZR+MAQMzXFUEWwaIdtSB7rleAkZ4RDjz32pguNiOqDcZk5ca4BEhw8A5vdXE3ExtRPoxlDlTA2xS4Hlxk6H+7Tngi8IR5REhGxiaVWSUXA2k+4vjNv2sQLaZHRx91nUJGW2Md0R4OBoJP2H41wNDFhHym5Cx244wNcD2BrzgQkSEBWFNxqPrOyJk2QAzBd5momccA2x9iG8R8mzAmDmlt23IGe3mckYm9g3UQLPRCNp2BFAPlWCX33Z9qPNrtgjlfkf8+y3Cb6IGfvYy8TqrzyAqBxn1fV9KOAbYwNA9q2AKgswADMjae2D4FRG6g5tfowKqmZj3zgJ5+ThMXhh47g14D2f4UgMfGOBnCpYylLWyhjIUZ/mOYLsVUhJXYoO6EnTz2f4ZERYIutvJk10CrRxMQXt4a9B1ebqCSN+DGqAZiHpiDyUy9hLAktbWarRopTOiT1wwMfwmZH+oAd+ImwYVQvrKBtxRGzDUHSKJ6D1pJpDU9UV0u6CIjHNQAzwbSPugNpgp8MOlNkCTbrp5YcAbg9Q/loeN2yuyjWDfvV7NI8LJEI1KbgqkQn6pAW4KPpaJ23d98DEw5BHhlxrgk4LL8bZ8TQrYFuGw6L8GhsSW9IRjgJkCV6BgotgWoV6PHer11/kZHe9x9hoYMgzsCP32auDXbBHKA1mSfxc1oP7sgaFDRCjr9qr0haGkoLEIZa8L/ntSsHDj54k9CUQ9iwiDsz0no6EG3YepAXWbt4nZXgFGgvz5N8ifEeGHKTgd14QMHe8HDAzP9QS9soFrfSMaXcQCWVylDIVWPOMRobMtc4VnA0wNeHdv3aCRmL4xEKagBuyRiIm5PDgCaY/8nJsCjQAGXmrgiQGmBnhEyNTANCRvNWB0FI2MJgMfEdIRoEytNwZ8V36aguo58HsODLkpYBhgpoCsRjp49fqquZ11t0IzQx+IunZB8Pqb5zoWUwPlFTDixLu3GvgyBd4iAwx4evGKCPnRIj4peGKA4Oe60xcGeDbAMDBezW3qLSePBG3U+ESclWiWfppoKt8bMO/0PSmoR9ULAy9TwDDw3CIkRa/E3xIDv2aLUBGUjvI/VQ30u3mLjG+dteCm23GG2NGij4Hhn9XAV0To2nN9i9xSQmTW1CvqzsUo+cDAhxr4wMC0hXKuBng2cMSDPplcHgsE3XGvcjXAJwVf2YChO1bJDxrzbIBFhGxg2NW28P1vJUFucSkDxCYFLBt4m4L4BzXwtT7k0sB3kC81U6IaVYj8e44zjgGWDXAMpGX6MgUfEeEnBszx0u1OpmfB7u+uW24K+KTgKxuYPHwkuE5cAKbILfk3DAza2abkGPhzNsAw8BERMlNgxfUPamD8sEANsC3C3a2f84iQY4CZAp4N3EXvZQqmd/SN1YD8a7YIFbEr//0W4TfBwM/eIuwVd52MXbVA7sAbD/jeAFMD3BTwvYGnGuARYbS7Lbga4Kag+zgYxArTdemJaWfATQE/WsTUAMsGWETouTtScwxwNcC3COVQJYbkZqXX0fdbHhGyvQGuBu7T24xHhHxgyPcGrJ5ZclPQwfmSmHJAkU8fIkb9ewrd+AJqwBV08twbcMNPDLCIUDvsobszU0CPakycaRgL7i4KHSTUcvhpClg28PT6iN9vgKmBsW8a1Dul8G/heO24jSZJgu17txoxDPCjRWxgyLIBNinwBMfb8vUhlg18TAo+7kXIsoHR8PieFLD1oT9nA3xvQFnrGTpXxssU+Mvt8w/HPzHgtFUHEclrXhj4HBg+1QDDwLcdGMq/ZotQkXpK73cxBT/7TMHpMsJkuMmL0r1EhsOzgZkVvTHw2hvov00Bw8DH0aKtVtjEIXleelMXnr9KQdSzgeFHRGhIoo44Bj6WiZkakEfWiNjNeYW8w716qQGGAa4GdvuhC5e5aZU8G1hY6PpSAywiJGFTk7H3CEv/Jm7PH6bATx6qyjFgavnbFMgL+4UBzzkABsLHeUMMX12UBGfSAG3D4csUvCYFXxhg2QCbFEwGW6P0VtlDRSfsjonq7VrIvhEo+9HdIHxSwNeHWDbA1oc4BpgpsMPYQH4HXAS/JemHKfjIBs4ZYGAzc7PPLULr4r4mBVwN3B/rI5nSE6gzpgaMJM75pIBjgJkChoFXNvA8aMyygW87MJR/zRbh8+8Z98Xf5I+X4Z9925HJwSR2V9yUbv9YvSJCdtDYPbZy9ZUNPLcIP7MB1X9jYJ52Z2R8NovSF2N4/siFMgT1AM+v+7cMDfaU8PUhjgG2PsQw4Dm5/rwV190kas9dU281NwhfH2KTglmFVIVjYEKwVXI1EMnDtxqIF36G2kUuEdXJk5KIkx2YhANgiKkB0toABpgpUOvlWw2wZWKWDfidakOQN69PRPOqJfWVW2eLQu+PvQGGAWYK+MBwdL2/IkJ2tIhvERIzDchYvmqUHAovQF9bhKQd5QHPBtikgJsCtjeABhZggKkBZgo+zhSwbICpAV865Q0im+e9CZsYlcQyvdfeAB8YskkBywa4KWARIZsU8Gzga1Lw54iQTQq+rxr4NVuEijzo/TZbhPgnqwFpsrTJeNMqKTGvBnQr031FhHyLkA8MOwedPv/owGtgyE0BywauyR2+LmQb6ot+XHMMONJdQ97y5GZodYUyRtfuWw2oz27FTIG3mDxMwAi8vjk959Q353HOMTBaST1hCgBRUOdQzbgaIM4V3gJTAzPDNAWuBhzUtIne7BeCm6RjjJIdYOBjb4CpgUnhQzenXn5GTgHdnkeE7EwBmWcS0VBnTaGnVyaqiRB+RoQMA7MCjRDHwIndS5GpAXkO738v0pyomxMWSJ/C92NqgE0KeETI1odYNuANR/f8Y1LwbxHh16RAU/bQ/RkGmBrgewNMDbC9AVRMbOrf8k3A1YCOcrP8wAAzBTwbuFyMlOCi/x4YsvsNMAx8XzXwa7YIla4w+Pstwu+RDXQ7P1kN7Ef3GVFddUtJpFfiv00K+PoQw8CXKRiNGlMgj8sjR0CLiBiPokTeuls1HAMfESGbFBgL460Gdqv+mkz85x8fY2rgeN3NiCFDk/Zdy2g+1ADHwJcp4GrgY2AYj0ANLPshItO9uyxdMeucPwaGH6aAZQN8b4AvE2c6YCDf+wEaU9wmWiYDhsoiTvj6EJ6coOy+JgWTuQemgh007q+Gr4EhzwYu0+pM8DQ0qV+7pYrYpMDSdFAPX6bAkCMwBQwDD2Md8xOGhD58hWOAbRF+rA8xNcAnBcPn+g8zBV660F5qgA8M2RYhUwPsfgP++g7q6WuZmA8M2QlDfr8BjoHnCUOWDfjXHfpHJwXSf4eBv/riCwP/3xPCrvBTOdB7/tWi//aIoSJ01D/0wP8JBwaD/0MOKD9ZDmydjU0Wvi2iKDjYOdb6eUO84BQJ0UkaKdiqxSshx/acRmIhm1izBgMSSUVBo1OoZLjQjiFZrIcCCsJbWuOsUM8kbs1jSjelOMDn2/lKErE7R3T5GDfYnLfA0C+6GxSlgWniEZ05xDePDQpVI81xmeITmV+hSkC9wuu1z8qJ0PsQHt+0wgDHxcUlnnOB159ICcFVsFJJvNTONPKsXoIfHjmRGM/nQtSx4f33xIFMMq2/LKm7jxRcjRKFzCt5RaP4UZt4HLQUklbyraSDIsX4vHSed0M0Mxos432Cc68ekCW+LIXQmtQq7jTdEYk10Pf0biQYtzqHIcmuQUbDo2aquL42F7Jq0xUKJWecgJsR+2RuhmkZrJdyjfd50iOrubgWwvYwafBjF5VkFvsycgfJVETo3hqS+WidltFmZGCcXFoqWVWjlFIfxQEmy+mIkMgpKb1cFYLPJHTg8VZBQ2wZDhZECxEa0y0Nmv54gK1toRLfmiVCQNpxgv3B3CGrUi3L6OwmCv6RAz+zprp/E7gpgvRNaupn3+77dOrBNT1pizSIV+kWh45y4zVFFwlck84mg5rYoTkNjQSu8XxkvmoqXKlJhjt0H0GN1AKKWpP0jNNxcyIhSWIabTtbBTc3Fa6x8Qp+p2rYEXGBD4gkugc1cmgrGPe6vgPXyBxqSsqhph13cCLeektKXlP3Yf5DTQ02kkvmE7dAvKa2W+gY4XpxLqNQniS4t4GaisbWHC66ciRiX6o7xCvpsgyK+VjB2/osk9V1sEIRnkFN91ZdhRDneBOigX8y8TEy4euVnEFNu1BTZp31yWLpL8vQ78gDrKQXTJLAylE0xjW8/0JSCSXrTAiVI9RcV80vZDnwVyjorfcBLmjQI3MRQ011SFVjqay7xB1X6xK+h3nG4bwHznm+kpG/vbQatCXdIfHkS1rSWctQcezMVRKpixRF4c0geHX0oKbOh5JG5xXU1FaRgIkDvaA0vVcmbpElfL6CCDU1v3UUfNx0VeK1Z0lJ27EMNbVfOiRdzJ7P/2drqv/X1943rKmffZu8x2AFNVUWYhktxqca2xa+AodpVEbmPBQxOQwuJNmacxSiS4UxzYG7pFfANb1rzAQfrFkEBm0i0LB76p/xVDifgKVBjAI0gpo6Js2ZECokQtSbQZ86Lw46vN4DasS/wzW5aTZTkt53DQ3HI6jpVSUeyWL4gD6178Hr7VV8JImPCyHy+yOCtYM2I24tFyiwwGPi7mmikdR3oKa62iLDleIcSdA/zMuQrHYNnvQSiYRqf0npqA01fZaTDkmJtASTd4Y+s58vuyQ5oJsQTOW+ies1lsm8rDL4eYUowAfH7BGagx6mZAU1dVckTLzJai0El5uiYvtwgWt+VmdC8GglKh6tnjW9K5ZCMBTGBF9s3CXUrFMaVftqi8/ZWSGrQlqX4WCknDE2jiWxDseO4O8N6FPR1WmR6OQ8+5RVqdgVdyrJjDBFVDvKBI+G9xFxY0BOCE0R+vS+sEn4SAoUGiHUlKTsdJLsyRZROgaGzJajIVkpFGpq6kFjfbhd+H1nOiDngZV/sqb+7g60oP3eBhD+9ytr6md7wEV4dEho3UQaJdvTFgf35krc1TKiVD7BNRlnJtREGUBNHdIYYw0rPbJQ7nBNOyOoqZb6iEgKlxhoudQ+Y+eQHUks+zEKyyAQ8f3kQN/aJUkZufr4jP3Y0skqb0ONXA0TY/sC2i8wllBTwfWUY6LUB0L2PkHRyZIx9jvigfjbqhCC7iMkmBTLGUmg6aDIiBQH28exRoKpei7D2jhmuCuoB0LdLmjVRg8b7LewSMKkvURhMeg0WF85EolpBTUVLeD1o94O+sZg/u5THVuRSDKOU4Gqz5rw/AHUlFkuQQtKhoIFesBkJbmg3Xpj0HpZBH0gbmnQp+oRMGIRgHZdjtfQFwUZnm8oW9CW9yxFwd2Qt/hhqaAtkwn0qVWR1DhS2xsynRsdwZstpw1Kd4MW9PkSasi57QfYdp/f3w4WULNQ7VhZLDGJvFGJAmGTOFjstSaETssCtHUbtKJ80TSyTKGmwrW7F3FQFkOSnuYJaPXaCPDDvNskCcGzh76biP9cTUmC8t9PWRThK1xV/tIS/t+qKfln96nW0YZrygXtF1n2Fo+U5EIWjRHRYCSFoOVofSZJTqHPnGyoKfdy7pJVX4Rr2nqYAVxDq5C4pwH4KXkFfa5ByoEkmxb0uUbeNs9Dj+CP6icnW00EF51b6MRrpoVAJxlwvj0D7bcsdg2KehvQfucF1FTYU10hEIdQU8PltibZ8ASPpy70qdVImkIfWOVCYMxrB7TdEa6heAN9apUtElyoUFP+HPxb1IlGZ6x3BiKhOx/6SIqgpob3XCLuzl6WUdEDrUa9Sxc4b97KYCv0MX4sG5F4uQxabXfdO7h7eP68XgI12a1kBdvyDhFiK2shWhbV85ofQR+5lFBTlgw1ph4H0Ffb0yUNs3bk4KhNZBJ7U6iJeFsBMyoF/N3kvqZRrSmvmjLLded5L4rlGWFzOyDx5QaP1zvQZ84S+KtFZ72gdJvE8H4eHia+vtwI9O7Dz98bhxMytx2oKXH+7OuKpJH4/CgFGhxBFwgHs0188ZSg4BhBTXnC0iZev1Uiah3N5h+sKbHX/Zua6n6TmvrZfWq7vE5IYO9AdZB7P8P3vngm1PMi8BtUOuOttj0RkhrQZzodWcVoDh7fb1U5aKegDrCldgLizpyHQONhWmNjBzUQSoOoDNwx1NSpMEGLGauEBruos4XnHzQyvwIoIyyClsrzNvRJYQl+ajmH1988gpr499wVaFWC9jljUpOkqYsymIU7h9cU3VzyMhgfExOHu70Kfmh8psH+NAlwq1RqQpYH8G/ZVKoxxblAMmeWwTU26ZzxzgtEEg/bSxr1SqiB23gHfQSFt5IKHVvFaasWyMofpzQsZ1ATjzFRyDx6Pn/cjoH7zQgRd+qDdgt7lYIPR21IoruXlUF/CjW6WZ4PZIEzqKnJfGzi6UzskOVwtBCicinnWBTUDiG5DTVV7cwt3kwmBXGiQaf0s9ulRldZBf826S9K2msiER91aUhIK13QcD+RHZwbd0SWN3EjBNcS/KA+XE6gb81zIZyYwLzLo4Ca2qqlENwr0AWDNGgRbzaLwe+1wI951Q5+39vjRgijoP4na6oj/F2f6gnDjs7/95cTjP9rfepnZxTr1YR4qBGEwF31n35Ehb4i7kOBPvYgZk7+Gbi7vCU0vKVwjVueCp5+4MDv8CqaBO+3K0qiq/Uo6aQC7TbaOxVZZCPoc6uBWONhAzVFMpKgsCnGOZ527+CZ6xXUlL8Gzg/bxwmJy+UNajS3E9wemxVJRjO3jO4WePSt3lQk8JOChmgmmZikc4cQbZBDTZpwTc0PiyFwuHdG4F+O4K8oPH6FQWuG7mEHNTxLHoTITVaGjdmpsToSBeIHKvSd/h1e/9D1ZLLqDW4oaA0WA7wYbwWyOEFNBSSCmphcmw5x7/D84LSEmjp1QbuSsgc1pUSgBfdD6CNEGmYUTFM8wMf9FmrKPC5R4J73GKdi3iELPYA+MzvFGW7da+iT8mJNQ0utQRfsHjmZ6ahD3YvY2iJfU/ok2xqLMtRsqKlw2LRJjOUFCucx+CWFWIjE++6mjKI2aNdsfLeIZ9zg92Ff4ffTUgr4fFv9sgytGnTBaAl9L1J0qKl9VBF8t0cWyaJqU4bbAvzcP1dTstT/m9zv4yj8X12l//f61E+uKWp1TOLpZ8C4paUJ3oig1eBDD4Xwjnc1vvYJ+Jv5IUE0X0YDPH16eFe/52XY3oNH1uurT6gye1Bad08ZXg4Ge3i8EKFQp1BTh4lTk9W+ht/ptBVleNGH33nUn0Hf0Q3oU2nRAc4ujjcaStc0wKshrkiUtaGmjj74CWkMhns1OBQ0Iq0RxnrTckiaudCn0CnB2Oto7ad2PAF3dwsHy/Z5T7KWAv6hU4xyLKjqg6xm0wyFVRFtceuAocbi+RLRYQU10BtJHZK6sxui7uAIfWeRPUgY7Rfgt4oO+Llu3SHB81ALtXtxg5HugR/0T1ATrKZICNe8r+UZimzbGGBzBH02UhPQghe5AwyyiUQ8eQF95hZDTVmPGvpkclijcKUp0LfQKid269JBflxCTa1apAt+tFjQwJmCVl0+nBaZF4e5QNNJbGInkuD1b/ampPkdaqozG5kkbWNgjOxDTVEkgRYNZmVJg8d4i6e5OCDz9SAu6Q4+WexNCossFtamDGTtH60p5W+OsijCQJR7Q8T/9/+nPmWFkUEy8wh+CNU2wZsqOJIIt8OSupNwi8U1cDeJr9BnukGkAPeUDqFqCdd0pigOthZtAv4DPRA9TPoJdt16T6I4B+242Wy3uHHqCvR/FZdRYuwzPI3gd74sjgWl9BIruH3omcTdb+Ca3p1TglvdZkeS6OJSmkfgJ5Bj7kh62YN/66aSin1rbsM15OY00mdQU/10CddcMDiVwfXSg76lbOHxQgJaMxpBTVF72xC/OMM175WdHKsL806WZw38VUuFGih3U4nEqXsVwpO4ELHfC+6vmtKtCLQugj6TLNXn/Ck2wB8qS42ssjPU1OIggzYbqAOyiMRUiIIUfh5j/2SCuYcaHN9GA3x+5CL4vckC0eJSJTiRFIFEtrFGUd+qc2xLvTVRb1GHengE2k/tOVBT42aBolMSnXEfQZ9ZOhRqqnMBbWeORjpZGiHURKaBPZ0cnzVFzLykqyUwKF50hyTtrktKz0+GpL28R8hhFlMqbCoHk0KzoG8L0Ke82Kz/wZrq9v6uTw3+sFPiL839uj/ZT13n0ZgspQf4ofa67+AqUw7PazikwcWVcjy4bkGLLUaxEDVJR8F1bAJ31TnUVGsJNdXrTFxCxsK9pAWBPqM7cE0vwnYoBIeWmONSBS3nuce4DH11nOCh4w1JmApQUzcdPH810KGmqyXU1DU+OcDlMzzfyVwazRXg9COHGks9uUDhPg/Br0hdm4StGmpKW4Mfmo2XAxIo2xOlvbKHoaZzeH4rAQbslV2C0zG+kWW9SIXwIEBNh41yJ3TQBi0ol1ADl85dJPNWcaXRtJ40+FCbDdSMtCiD5AI1kQbw84bSLkNBb1TB1/cXqKnjZQ19bgpaUMF5H2qon5aB71QidtvQp1d3EbSgMNkNnvM8gXhaBzr3PY4T7GT1g/jhYiXQelNn+HpcrMl0qHSoH04uW3RSaoWsaPqswfW4xnuxHkAv1OYl3QYyMMS96yQ8aBsaNRX8/MK9ZZLsgXLQGeZ4gFuLEGqq6pegLVdRjpdy0COZ3Ylp6Nvgx5qrZpK519tQerCUf7Km/u6ubIow1L8c1f+ftN+6t8ck6d/BD3Vd28TW0QSttruEKDwNwgTr/gBqKpzEZdDtRg0eag5cY2MbfofeJTFxTcczElwWd7imR9DnhgnewjV9CEuoQaipyw60GNleYhrQvBPgljAfktXoDjXSUQwRb+LVmFBxcy2jh3oycXecb0kWH10UtQi8nrqHfyc9Pxei0AkG2LYs8H/dQY6giSgqnu+kPklujxMKvfCo4pOQbMn8+tSargg1ZZvmjYTzIi1DHYH2nHaeeyJeldHoPq4U7O4vAvSB/RVF2+3kjFcEN2TpQk1FSiYN8HZWC4ROJtCHDkQ+41kz10jQFaCmNrXcYP8odsmiN0uh5k6gDbOs3pE4Rs/vL4UijsLzg6S6OS9DiqBPrTbOg8wfh1UZCsjMcFn7K2K1Yklwy+UyQ7dNBjW1COZlNFGgJpwa+szigOc0OAqxit0x9EmquxsUTYe1ikmlAZOwAb8PZQf+a9lxQDjkgxKFyqyT4d2p7pJU6kRCtJqBHyNRaJIwa2/+X+7epmlRpO3a/UEOBBWVoSipoqKekJnAjE9RUFFR0V+/F1Xdz/0M3ngrdkTVvnt3DTrCvkRBziPXWkl+cCmSoPyDTOn9Xz3zNf42foOR8W/qS/cWCxMZ3IN3+9428OOuWiEOBdL0osM8YFbPAhNuy0S4gW6Ye1Ipbu+h1GaWxfxJtkW7u/+Y4mpsbPbZq2Biv5CFOHGBmtHFmdz+1Ee+el+Ird5oR92qbvt+N2DqmnwZRZvLi8v+bYya6YmCnHC0U6BD/Zo1G6ugEIHlL6Ze3nZNgSjA1GSEPOR8U9RcB+aVB2WoM8PD8UFp+QrOB23CZtm8yOV6XPDx2guY0U3A2FmH7gw/8G4kQujGUX0i4/NRxfqq/m51CTpR01lj9hZMycUWOtSTfs1m65tB0lQPpkgdMDSIDI3a7g2FZxMwlk8T6Or7g/w2Sucq6+Q58htzoTNJORDsXrTes3DAFGs0nI/yzci+33qFu1G2gamnap+8+PM3U2xijeCNrdDkzwOYCqefKYXn68mUg/b6P73ekrxuit9jGICpoNG7JK/DwvSuT1zve1zj/I5nMLWzkcfe+nZJwfzRjg1zqj/IVF/5xQZDmjL9n24/ZfJvGu/3ersztLvfjyJf77vOHldxJbkyhcLvMZjaW8EZgYnBj5thW+MFwctYSm5KPwVTTv+7gb9/NorMFmMGo5UUeP9Zcs+fqQmbkXaG13r4pjhs+oQMrXUpuLpgCvmjYX7mmRTOFNQ0jSKdLR72iZxHuFNkid+NRaZeUGKvc4V7udAYTZw1JVzkJu8GqCm3e9SgC/UdDJs3jZ1jHO81FrzmJ58LVlD5QrtNMXT1cRHs8dBfFI4ceMGlBaabfQ81bu2eBa82o5KVMzAl2Bx5ZmxJjel7XG/ci+LCi1S/YofLGUzJS6Z43x28YKwafYoGk0gRnnmtmR8K6PSnwefPWE9l9oU+FGk85PIyB1OTB3TQvaWZKU1hBaz3uaS0HE7/ZmrxDHokRnu8X2vzX2lCZzKxB1PJYmCwpxUaFB9GYEq4A50F+XxJ+7zVbX2zaNh2ZkCnFtuTItcCTI02zeAnUzKdQ6feY+iaoPfJ5Mbbyv8gU+3gpP87U//L+v2fet3/f9tHYbvfKTky+hSy8iKNrSbGlcRWF4W08rNguzXyCbmab3rKDEx1Zmh3fcsAUyeUMNPL75riV9rA6+xig4mRABPFDEzpoRowWpUlceflKUI5LGzGbqJDbt7JFflN0a7Xg9OMkK5R08p3rTFVshOYDnaFuPnIE+4sASPZM4cXS1WVjUfnFbk9/aDwjgLvJl/pgNxD/865sV6pzHUsHH8MoKvKtUds4wdP4h0N3uxiw3veJgTd6p9jhc+Py4YVfN7AOz6fXDrDCHkraZ5E6TxURM6gM+Wl7SecbsHk0AFTbtMzyBvts0JMzsuaBaHeI++5iLiwomXFGsXG9foTMPXOZcOyUGtI2AMw8Zn4gj238KIx7TLTy06BYMFlnZJphr2Ceqc0QLPQeutP+8z6dYdXDXxLo2DVCxSRGkuDuYu5Qfs1O6JNaHD9lbtdUKZM0MZc95eGPTMD+Wu7PikenRbIt3s2oDjue4UYJ8hj+/MTDG4OYCoEkH+QKQjVL5gy/9Pt939KXv+fMdX7zUzlxsmgZNH7mLKMRirbquWF4gbuyrtc5sREXZdEdg2mhiZqfPMIPhTuhgdFXBZgqumOLIptqzFlkN41tkiNI9EmkybfzcuATYbQmai5emjny77Fko2tk78cgCnThE51L+6UEnFCTZdvfP9FakcKCv9vpphk+Lwn5YU0XBX5qvmscH4hmNIz1JR3P/YpVV53U1a9W83mOb5fvCtk8v3kTEyReg3mu9CR8WtBbEEJdOrUjr/TW51xO+mLIhrXije+jAK2ZvWTkhGD95pPzg2bO9WHvEsJJo/WtWLFdTohZ2KDKcdFvhq+mUqJ4cArFv1ByXZTXK8TdWIuj3tZs/u0asg3FTDlJ0tiRd9+kxOPoVNvsgRrglMCR1xCp+a7rTDVZa0SrW4hrieAzqyX+YC8QSdQePW9qOw4aset789HxdOfA41NxsM5fp/2fnh1v2KzjTUm2O1TIdfrdqaNK/okg5nHvdH6Ch+RdhbkqPZREfJTJX+QqcEv8xT7h4yj+N069QlXXRL3C7zbYb1u2GNXwbv0HME99d2zWeQYJQWbdkys17uUrEqNhvh2fVCknwUGK4ezJWXG8K143UeksuEKTOyPtVBkZTPB+kZekN94YOqy7zNWjdCOpos0L8QoR01OPjuDws32aYrN4o6MvWlyitLFjvPTaJEzadU5JZtJXvCjrtas/wotStzwUMix7iMPbaY9Im16U8RCX1Ws1vWc3HHlm9weS4spaTtOvlAjtOvXvs0up/IJ77RHvhID5CPd/jzJ757qgi8fkfjJVIDfnIvvEkzMb0lD+/gRm96h8Uv2EM8J2oB3xuU8gS7570ShbLwJFX7++jnrGBryn76JObcfvZo5df4mvueBIgfvgc1qtZ07E0Up2oiORixMdzEZhtYzXWMGxQq7+Dw/Enj/D6buNrwlvj8ovE6/r7LufD4hz/PacSjTpcaE35uT22kOiucfwNR2xMa0P9WnwqPF4i+msmUDpqoSOre3bgva70sw6QnrTzKlab8am8T+pWNo17Ow087VaAoZNsjobxXexQmngvO5frZZ8dROROsHmHjXl5xpb+gU36Bd9F5GZbDIveAehca78LJtBCan9RHeCjonR4OS2LcTnCgbnLyCp8sFYxcrGJN/7YKpgiN/3LRnl6Lxtlb4+xjVLN2WB9SQt+Pe7IM8kZ7ynOSLtX3nl7JmbNazKHhW7bhuGzU1CbYqzj+5cTEqbiVzPlpO/Gb5poyuc4ttsuROThVGheTHi8WyyoZujby2n+6K70/1Z02RXdScq96I2GGTPChYM+SZMW+ZOhLakA+HznW3YMooyy4lzQc684Opym7A3LkHBue6nzD9WJ1w/isw2I3OFfNOzYu89T4o5Oq7tNnMhrfc21qKNiIMiM2c0d9M/dCpwad9njVP8f6Di/zXjXQwsf0GnE8TD21IAZ3KjiWYOt3Qpqzd25yCcavbZtMv2WvBRhQ+VOjUcARf4J7LHoWH0DM9/4g8tvs+FxT102PBF8Mq+INMDX+Vp1TlH9KX/ru9n3c46+RM1w2XnEclUwfI2GJrCVMqnZ7FrmcwEay4V8ib4yEzh9qbUnd1KLygHYuzS16MHNd5m9IagsnbTOQUpgMQs4wZsd1OPVKaVp4p7d7CYM28HFHWpZxLr498Mr6mHYrKqOYiSdcVO5bJAfluvjO9OOkn0DU6UGBlOefyJGp23Q+tlgEwNfKvyE98pSCfbW8mfx2HYFBpDkSvCvkhefUY23h0J3/bRNxbbsDU8WY/fjLlDQzoVNLrPCjV17XJn9raQo0GDyKdhabof3sle2rGm/zhHEw650HODg/kQWFlyEPuF4y9LsGbvGsIr8bEIGFbnqBNeVZgMHBw/KGGLpJ7CrhcTK82e7/UmsKVnXKx+1o228WL6CdTe49Dp66D5ktyDF3i/HwhNvWRr+LXLDAldS81++x7E5I8AlNyuVTZa7+ak2O3Y6U+Kto8o9sMKesHJ+4594XFwruu0n67kwp/3D2dvaozdK2Mcby5Cv4kU2PlFzqlqv+Q+VO/2/st37cxBQ+1Qf6Ro5zBxsOrzfdc4UdCO3+b2WBqPfW4XBWo8frB4GUc/1DwQ9vv9tktTNTM56WIjMBEJI0DRW+BPPZiqs06b+tIXpS07eTEM5iuBiPixw2YKo9o54fLoU5ipNaoYbqX7LLB54g325lya1wSlq3VjNyJi/f7K7X6yZTY6Kih4QxMvY8hanA+rRRx7t8SJk8tU5cAbcB+fQZTUrvRXn2Cqe8OOjmY6A/KXBYpfNzH91/9451Cc/lQ+EiPGHtNxIMcaue27PpgwtvBqyUujufz4zVn204O72opqSLXGzA17mpP4rCLinh714BFRnAE81d4zflT5mzVC+AtfS3gYqINLHbxtZpkeUlN0bnCHX/695Bm37Wq7MVoa5s2lV8KggEY/DYLmx1j5KsoWQemZxy8mq0XNnTd1Y+cr9RBwz52jxE3FfweyhReeVbYQwrt+sTlKIPXLsaGQlQ+pCKu977GXnI6p0QxoFNyof1JpvRfLLqvqb1/ab+fM3gOKTld34Xc5He0sztxIkEvrshmPEemlWh3A7MHpg6jfgDmrDf8+BdMvdcDnV0HixmJTvAqRNm958yuwUAa7QR0JhQ2U+fIR/J68Eyhl+24ggkN26nfYCTuXktmTZ9jcnqHhyJFsc7Z0aOM+E7dKqIc9wWbz2swNu/kpkx9VrHdZL4kf/Vtx9s9rw3zi+kH3qtbFV7+vQXs61UZvNEA5/uDqbEPpkS+i0xOPphSC+iWd4COyOMFOpnLz428yfhReP04MhjN8ffsYiLPsPUZTL0SMHEMIy47y2XOhlGbB8sevNvBGpSMG2AmG7bj7leKL5ixpJyys4zgdc9gKhizGt+v4+915lvM01tmtUlqes02+IuprX5UFUffd2zzlSYfcptrwL0tb8fFD+AF43vhKzwZIy99zaSDv1dH7lklmFqrW0Z+cQRT62KRsL4KpjJ3cDI9p21DzpamEKezLORVAVO7/RNeMRwd4RNugfhzTAGaX4xNUvv/69+/iamMDTWSi+CNzG2uA6buqiPF7zVXvAnr/c0UMzyTn+JFwF6H8kXc7aGmF0/kGSlmU8r45sW9egwmN7Myo+iJZMDdhFlsf7UPlExeUpFluz7EfNxouKYeGHGTZQndkSNyys6jEMPOCJnctcHk3t0qXB302/UXkpQycchN/ghFyarOcEHOdYPvH+yWDaunPeSd1K64tLJQMD8uU0o13+OiC81kPG9ulC7XkSnCE3TyGts3yp6bqBBrG0zFVlrRvlc8TFGpoc6GPXaj6KUEhefM5jl7DQhMbZ84Xq3h7fqDcozjk7TwFgq8YMrATCzTdn5Sxyc22LOc0kKAKV6dE9bcywf5rgkmdOtvpmR1TRRha5XF6vQS0Go3BOtVkNqmqlgfytQPdOnah1fdtuPoo+DhK95wfanYfdDo5HevR9O7bHH9xnvKyBueD5z3DfgIRQk0CsrvyRSp3zfY6258Kda5LMSiXY/j2TszcqscTLpe9SeZUse/6EtXB/9Z6um/ytTvHpv0nd0GFH7bPDSltWCI3PB63RsvZPboGawX1DmR+YZ3s6tWN8IKGds7HrjIT77GmBEZFBvzl8mrQ9sX3TLgBE9hii1X/2JKOGgn+eQCpu5fobXzbnPTU8M282/PGkWq+uBSPY0EMrSREj3dbSEBhmAzlC2Fs89BEcpI5ExbyAXJpY4aGhDa6XKXvii7ycrkl3JI7NnPwdRugPPtzeYtU0FFlCuhImjU05l/SSpKpiq8oPIF0yNleMXr4o4av6w05kZGRX5iIs9M19CZyRbM+JMBmLrg/zPZhXeNr7cU7XzYzocyoGtU3XxFbpZgSnSg04FQoGtXew4GveRBwl+CkcXNZyypqvtPpqRjW/CC6ikgljpgqjx3LDN/t2N+F2983nLqWazZJl8SruMX3m6/qNjS0XXKTpOjyYt0UDNLm5vksmH7e1zR5jXfckCpap1MORK4Xm3EPhR/kJbF6eSpbHtMGWWbEN4xsK0/yVRf/VUfxf8av/Bfnevxu8dRfM1en6JV81I8XRvZ7NXR4V0Khxee/hE6G2+RjwKj1RmvRI0nJpiS3D60z0gHKu55r0vZ+/NURHUEk6cJGIiFxhXxvauMpXsNx4sc3mN6lSrrP2hA4mlBpwYCNT0NUjBdTR+m/Jhg6j5XE/L3n20htqc+sbrCa3exPCicl2Cqmx8XhB/kYMp+hppK4vmTnN36qnB5Xtns5gUJJUcfTI2livO/Wlfy1uuw4OspamydBVfo7gVM5Vt4z6ToXSjcVffCU+RNZbuHhvcXPCjEZd5L2OAGnREnN1R4rzsIWFAaI4riWcrFZQKmBpK13lH1C25Uvs3SBbyq3J3gNTcGmJplYM5xPfx96A/gPb/qHXm0SApZLTSLfZ8vnybXG5g6Kikzi0fyJnEYQ9cuNrzbNtM+lPS6Pkdo65es3pd/MSVnEtcf9aVJ3uYGpsYh2jwzpj7yr3lURC+c62y6DRpKp400vXR5aX4yFX45dE7GGv1Bpgb9X/VRaP+Q8X6/uy89fG1Vyj435KHBd2Sx20jNKdR0znm8RE1OihyZf6bKwht6qPFGbdvtaH4weRZeVVZ5ToechfLkfBitoRMDLfnJlDSODPnEDDJynlPJUSNn1OzW7lPKF/By9EY+abcTJf/UuaPGLmB6OgND0bPZcuS1C7HRK4+RR44HRcYhS1genufEywW+v7f0a/ZNPzWl2/218F7P0GLvvcDxnYFUuP9UNVY89QvFj2NYeNsGOrmv2ZVc9wPd+WzAtGFtz5Q8u3d4Xzls2LdSr/h8BXlGPs/BT6ac0SAspPO5BmzTRR5MbTc1eaktE3YIwWysDXzu8WZpsfMe3tePjcj0VveeYN17dSP3A+ZEt52HG+6gg1K7Jfh9a8j8frjzaXdLVb7fnJ7MfFvai1KvHVv1UOBVs1H9N1P92MthwmkM3XyACdu61iwYbWfELyramHE7TsQztT65uX9UZDE4a8yM7IYcsv6HKRxJpC6hc7QK/iRT2i/2ANHUof4///6r4/1+d57y145Cydp/caEoa8a0S5WTz6bcFOt7iXuSMNTImODH9cHCZnOBGtuHKWr6ZS9VJoutTvtb8TRlvL7brH5WMfz+HDrXpxLeMbNS2itRO1bJkA2znaRP4hyCkfMeTG1Ptx65V/9eiPQCpue3OkYNEAI6k30b1jKJ0Q6nB8UrRixg4yCcI/8lmfKTqXsU4nyiy5XLYREy5tUipmjSMpVOcf7xqb6Ql21Dzr0xmD7PwExwQD7ytjd8/7Gal+SL8G7KxBnWrDk2V9o/iwA60JOCWUv73rYJ0LnTd4mancJhSqNd00XxwFS7XCj5366niOYNHUqu8L5J7x0q3sI7C/b4BMhvHQ7mwsfVYN6mrii8OYnJI7IYO8aZT9vCBVP2uMNM8a5e5HWWYMpagym0Ix+KvJ1v8v28nSc9tZE/V9scebMYVD+Z8oMLmOqGHjF7FfQonfzQqU67W5pnvMmZW0Lxxtd+zZ7mx6RsXIGp3qWy/yBTw/Gv+ihG/3nkO/w35anp6vMln7yX6dX7tcHKkXWgSNlz0xu9UJPr1E7J14/QmfMcTKlfC5nbL8CUNfVVZhqrMYXHRa3I4xBMunrLFHFe8MYCU9s6SWhvpdIUp4WsfzIV5RN4udEb+YTxm0py699NbzO/M7a7JhGF8QQ6FXyQ0ccLNSLHyQ4Fv8cCutE4c4oWFphSTteKDZ63O8Xn6Ip2V4YGi1I7omDow2t+pkxl/Jqcyan00BTT7rxho1t5ofTyhZdTwmvOpsW5IPF53xQ+XA0r1Fx1QRtz8hXvk84FM4R1pyhwwORoNEDenLZzMQwvgS52oVvDu1VSPAo97u28QTucMUgpuKXQxXfaI+a185zFJIXOqPulwV5SQ56zvMSU56YyGBssPFpYgcop2qWGyY/1q33GCwbHKbxbeTcafJ/WPsOeLZKfTO0VNYfXbscfOu5zRmkV4veQ7Zo0n6hSyV1Pj4UsY7Qh9li8aX96iMLzoz6ubxoif9k5mDx4f5Sp8S+2s9fU/7UqvfZv8n5icESG1ffIQ/d3qDPqVBlxEbqKpz1UtHM52l2/c4XOHG6o8Whu3Gmvygztsrds2PlzHFFK37qQQfdu4B4HMSXljnMx7BcaMw56QiKaCUV0p72aeRnuufN1wcgPpq7x80txHt8UbzCNDHYWARga7Lamlxh9i4VXLSIerPD+cgedMrIzo0B3s4IrWzDFg/mN9jS6KPIVV/CqrgWmlld41VGuNsw8ijPFq1doclafG6bZGhgbWKEiNjPo1Hk5PNG+im8Fd81hyR5JeaYwccHUrgYTdNNuxONdyEXyBlNxrQ5IBma7PsV7ifMx1ZbJi8e5XoCZqmcl7fp/YKpenYktXshn4fTim6KwBwbbv5oL/n6MFd68LIM9xy9JEy9SFJADneqS9UTefOL9r9arJkbVkPS27RjkRz9gnaM+pGRU5u0cyGWFO93O/bAeuB+ziQefIAMVuts9Ft79Bl/gj8SLXHkWhfScfjt26zajvfn680zp/V/p1PgfMjbpd4+jmNqrhvZv81mI0hlqTAna/JOd3cK7HgTyT1nDu40Y/PhER2Zu3mAqVo1MkV4+aFhQbzUKjtOay8NzpbO9hprOihRWKxmBqdtWjSlOd0Lh5XVeMWuo457PZ4dCPF14J3q2cy0INe3tvvj+FwAk8rq24jnCY8zM64gSHzolzkdVsIX2YeR0m4zLb29QMqU7r8h17EvBb76msU1phORnS+iqc2YNG79s6MjxE7RrYoLpu6qeab/5hIWYvQcJ62rySIno3LgszWHO9isw5X1nfsE7AkxVoxy6kq1D0wv9q2C7ARsQPa8JF3oyCNh7o58o28Se6c3efZ3Fmh5TOtuE3Dsf5zZ7DusrZe8M3i0/4+9B78frJFbEwm7XB7xlkhYfGG/nc9gaZrnQavze8HpyxaXGuE9vivYEppwR8pLbQCfj8yYvOIuQB21tOKVIVhl0M0EbtFg2CvIWdIoHFnQ5r/MneYUu0AblC7w/h1eMR+O8kOubZf05pjTll3lKn/7Pv//q2KTfPSexWU5xz1aTJ/eO51Wbj+yMgs7ULWR/iHZerAx4t4EmTf6dXxi7CLohk2+zQkSdQc0Wq9WAEnrWpjh2Vhqb9VhE6fDBTdkMTZUFL3ixpNCgU++PLNnhrCu0n2wOBZLJNWGi82yQB0rU9HBz09iqtEMK3ratiMuhj3Y8TELkG//ABR8xYuOZZESdHpj6xNeS9V/TK4m7c4E3vVcqu+/1kLwSTEm9KmvGu1qB/BAGrZeD92xm+ZkCm4GpKIBOup0e8mO9ucF1iRvC4zYpSegn5Jm6He/4mQdgqh1XIfwJmArXQZ+yIABT/Q5e2wOWU2bbsuAmgGeHThOR/77DK7p6z2Llmi4knYWHfNfzcH1RO8dzasSFHH0G8AWN65E5RUx2nnWtm0unqcnlEXTqcpcqvCHylfReXiHnBphKxs2AgocOpsKDX7LmHE5xv9DG8GgJH/EIjS8l2+4R12+gDbkw40n0sEQh9gnymB2nUxKOCaZGu+BPMqXqv+pLn/xD5iT+bqbccwf+XcgnvFYybNjipqYUDl5uIcRLrZl/LBPyNYGMO9eRmf/DFN9Wfs0et7BPvHk8FM983lS2NSvoRG8A72iWxV9MuTruqTcteiXLcsR68gZgpHwjj3Qnn4ZEmt9MsR6vGmbcWUDxoIZOza9gqpvidSA6fzN16TxNEtqlZSqHThnh+UL+yL2YHmu05idTMrxKU+5yMDXuwJs55ipo1+frVSytm5Jcbw8dmVhg+j7sHSjeHCuFzxdhwJadH/OMT8gzj0TabEhUkVzFYLKf+MQajjzo2cvEFFlzbdcMVXOKXRMMax2vYU0XTMWzFXQt085/McU/FZhqBheV9XUbXnTdj7lct2uxnYb4RX96v7Bn6+aX7Aftbc9TvLADnbmfghcYzb2CL5ULMSDfJzeewvvVPXjXenM2yNk4GRefBG3e7qx92/ldRy4yCabqKKkpcRrB+VPxErzuTYmSJY5Xwj+qU331V898jX/I2KTf7f16rPds18aqFeHvQugO7gDy1AQ6xTNWsyihGJk4F4o871DjsF1XijsP1HS8hE4JuGFKNsWjkEYeNkxd1mDKmoOpalzg9aREja26uKfbl8yZeam/JM/XA/e4D6bs4flFgKJSBOusaphLPSD3/bChI4qElzSagMLx8MDlziiJiXRlUqj4mcnftwE+b3U8k3vvnhUhS61mh74WED/6ON+HJiq2UehETmwHhXyUsmLncTsPWX1Dd74GvN/jesyIKKvQjts3wdqlyGnPvz7nS3tusWlhXMk9GUHBT52BzZQV64Ghc6x4cd7Ohf9aGfmvGbyxuVrUbB3Aq6buNVDkYdBjzDkaF8rON68QfaPdV4Qq5DmvAFNDudR/5inGZqrp3Ee2ZoZCu+P8Pl7hqe2cRkWoT+jQEHnNhkKynYr/yu8z597mCabKcm4QX6wz01u14yaOWf4hnNqx7duH135WAnd00QjTq+8LMMXgFcMsyDlvbhb7g0wNBr9YM1Od/kem/qtzEtXfrFP65VwT91914fE0rNj3UCeoYeG23kWt2CmmiPbqB97h3fbtVlXTjjvQMlPsvn7F5mZPbdeveHC+Sm81C3wBJg49MDW6mg2baiKkNHYF927tuIREFV/KlBhMHWd+wDJNPsk1R1Uhi++tYitf9X8yxQ+zno6aDnyS89HBFHqg2ox6U5OCfpIq8mWDqV01LMnDjSqkPawqxsY4Xiyu0NUl0hDjfXEi3ygCLl4udMo4tHMku0PoThNe24e/W6Q5P6q4SGhIbBZYJ0o6H+SZXcvEbdjAq7EYTL5m+MTmUqnwjl94t8cCTHmENCi1CN52NvJKttvm8K7GAro4eOP4i9uuI/VZeVzmvXaNnLtWIq+WsSk1zdeYGvcF2RtNKX4y1elUN/K3XzB12vQaxm9BTWlf90zpNhebnR5GjyK9zrk4uLj+06KdS8/vWTtuBPdHXVofil/9oyn6t3nJtKt4EK0trsib3g/Yo1lNiTMVTO2dP8qUNvzVM9/pP2Qtst7v3ofuMn+Q2DQ1F/vDsGSQmpjkduKa3qcoK3Y5wcvsvzOBv7frCEldvaBmXynykQ+mTn6KfNR93BXOb2DyzVHT/ruBzk1nvGFj1/iLKa535glTPftDMtXASP8E77RRh8jkVr9ql6i8lexbVx45+cjmP5lijvDJk8uDyb1eabHvazoj+X78zVRkOQWFp+wML3e0cPy09sk5L9u5/75awvuxI+2vOZga2eeS0c1o5+Yz6Eg4AVOzySql7H64Kl4RrpCfUjAVZFN4r87hzFjU9q17ShUU4nyFTiWmrYLRDZjiwwExleCN29lYhVetkVdWkR3Q/gCmxHEwN1idIZ8ldPW412n60B2nxOsywhFRO/fdmC8EbV0TTFW5rpnprr6RrAj5aeadoXuNgXz1PnhcNBMwNZm3cz/4ql17bNuOk9enE7SBX9yPzQe6fl4GDRhvx1mcl7hefWY8KPvewdQ1uARsc7sZP5mSpFTGH2RqqP9Kp2bmfxbN/G8y9X8fIvX/ninpTO/IG+PaFJsyzNmGweuF3ZED73JmJateaHd/MqWvexr8md0yNU4LudeRkdPd59P2OYCpyAeT3lL3KYv3bgHdKmo2v1aosfoK7xENewGDi/xQ8FmAqYP0BUuL24OcVx81HYS3nOWL0qP4HNimkIu5xvqF5lF4nRxM+XGZxbIwnFH88PH9zy/y0KfbAyOydza5/dRy1vvieFoNWl0clwhvwwp5B/ppcpWfc9a31COkZQFGzHObhzarGG1K94o8tV1ZzNoYR/ICB/nn025H8xWE/DOJ2rkas6vNXBN58AdTYuOCqURUEck90p54Ufv8aG8ElB5M6Nq6K5CX9nCsvnHzTE6K1/4eNnRyiwDljd9Lldk7l//UKRK3RDNXsVVBV4ae6ZUCurrUtQdJ+ysVftE8xrRVolI2dHNTNAG8q9nvTciPOmnh7Rrcn0FjNBQvJXTqkPZyto4bMKroYMrcXNCG8adB0fqamzxt52n/OabG6q/60s3/dKb/n6j4/+3zqdVie6MsqR6KZ92H7Xpz0KWs6oGpfVCW7G0gH+0bXXD53bd9uwoyN628v5lSetsPJav9vZ0yOMzZc4iaTs0HvOO84hWbTIMAcSltxyq1a5uFidpQGhhg5D4HU9vz9k6Btbkq8nNfJSw+5h5lT8025WYlVRY1qkcy22aKcKBarFTa/ZWqS4rMnfsJG4/kkYJ1UCr8oAUJ8/rQOXpAp/icg6li3I4B9i9++/yr9xdTMt8gHw05vj+2ehFRMLkW3HFCxvSvdiT+mnoFn27+ZirqlYEple7SQn5EHvSDbcy5MgdTy2+D34dPhSmGsHHMUVhA8GBB4U29s8HMrlEgP27A1OWCvJUrdUFJHUdtP+hAZa/v92/v90OntkKvKPwM4PUGKfJQc28elL677ZzC9MKYKOA9udrLTW8c4/rVy3ZC6aRKC0Fr3B/kuTfJe5wj/4ZoQ1bbdp+VV58X3lFFHnvsjwb5+CVMsTX/qE7pg1/1pbPfsxX5P25s0uM8r9COho9CsGcYsC8rI3ID1AbvRCxnn3HLxGcsTH4OeqjxtXYGQ1Mwlb8GJYvKTkN+mN1NOV7dEjY8BR5F0d01hZGbFYtOjU/R8sMVMZ1Apz5q2VDCBJjiGvLJ6Pi8tfN7UNMcKYe5fiAp7FjQqX2APIEMJsmfrzI08kHJ2NPpzSh6tftm1G1feDdycor2LzC106qAiW4pab+8Qjc6Y5GwzUgcaL96+go/sjPajAJeMHjdAv6TqYV9C8kdOVeTV9vQ+Iup8OMhPypMZ/chdIbfH74i7sUAOjbTv+TtLzH3Pm2fxcUEQ9mSOPKZtsBrpCQK6ITPj7cqvPKnKshhOpgoepeK+XVzIg8NVyEX9fUvnVokc4U712Wtmc2+qSjZmNCpZwHvxk8J8hBBarxgA6aqOylEgwt0ZlAvA6YfnAl5k/nfTFVN+zyrF+TwDSq89g+mfBaCqWnjEdtswglxa5ib0moG+p9jaqgMf6FTPeUfMn/qd49N0mbOlch4PpBHrivBKnwdoV6cwkud8i+m9k0J7zbZo8b3jXUmsR2gpqPVsp1TOHyTl3ZvqDkOJrXAAhO1hjz2XkKnaAjG3LDCPb2UPcHe7fp5/JCAkUfrnbTZqqI0eV6R14qhYDcmZLt3KXTqneP75JMExfddVkh3rzKm2tMpRedjavLHuF3XtZHtnMdrWYj5NgjYpE4EZdkC57uMGXRMtQ4kHsyHDlq9hB0XQU7Z+BxwKT8+sSC9BUSFdkUbsAp0Zi/UnPb9D/LPwgMTxbYBE9sFdK7aXC1mrrUPxR6LTRncljbriNynZJzzQioxmBpE0Mm0cALu5UeGvLRu11JbzqWCy1hUrFarEyVNAqaSNZhayB2n9fKkcNqntWqODnTFFed4f96HzigX/U7RvCdxP5q+wRYJfcntDQ8KP10GAZtqdZcy+5xyj6/Q5s3c6tWOm88VT6zn7bq7yY32N4tz0TXbNV966YTiA9o7LuPrn2RK1X/Rl95T/yF75Si/2fvdXHmhRB88TK53h8T2WR1Q8r06XMQN2vlRKHzyXwuu8KTdd7DDrJKEy1JT7BRk5E+evpCPJrdCWudQMJgr2c43gk6VA7NkZ0u0NfYGU+Z0LthoYbxoH7RrG7+3V2K90/lK/P29mp5zw/d7ORPwSoONwmc6MvpwZOF10e5pvfWEwbJ2nldQPFJT3pgfMN/uZESi3RN6Mw8E2y0CQSm/gCn7paId3+j4++PmF7IzOweMd6Fbcuyi5sMLmBbqB9f70C6KUHNLY/G6hq7tHDBVf0uNFbIsyO+nOH4wWjLWnTUf4isFeQjKYrPqC4Zct+amp74XjB178L57pQlM0WOqxnaNdSL/VMiCL479kuVxcKS9X0TcG/auDTP0tftTp2jLEtU8WOxCPH5Dl/iq7Sd9wgumT0Nyrm3hKU/9ADqZzNq1xwSu/0HtmjPqE7/H5HpumPeu0QoN33nBP0uJ38cvK8pmd27KTrtu1Fp12nWAVTA52fxRpvq9Xzzz7an/0jVeaHxEXvi2ayNrZkhol6u/mJKPGu18dwov4z9GYMp+oMbVr17CihxwD1kzyGF8tk+K7r0b9+6yZXKookGeSXjHyxpMmbomKXuFnPP7ck5saFgvSj6UFeJrQSeeq+mZMm2DmhbNymb9Kxjy18uNItaPMzL6WxNEG5EV3nLFDNYU7Vic/JIo/J7A+zziT0pxvSlN77apiHVKISjp9nG+zpgFLDHYgaIq87nMhtDJ8UjF6/01ML2qA52Rp9Sn0FpfkKcCS2XOEEzF3ABTp4XQmHkTJ5Knl1944RtMWRerIWrOEa5v6YOpJxgOu5ariHpzMdhgA++a9V7wip+mVNkwgJeMwoMsxKpdW6141shzhz2YOmbLho35zKVZXf2tU+VevZAzT6BLMxW6uu0R8lCTSfy++Vlnq7jVSV6CifsKOjWe1Z12HHuCvLqFro+SvKbI4Hkhct5r9xFJ/mLKG9sXm3nLVtc2Txwf5oM/uJ/vcDD4RV96r/cPGUfxu/vSlSgsKT6t7wXvp21NH4yA5P4DpkY9tPOTierTvrZRo9+wXQOysgsK9v3U9Oo5dGp4WtUUbs83U9bnoc3ib4Wa5l9HEcepUraZXlI6TjiXQW9uM+eqP8n3PhnnywrtPF+sStpfxxd4O3Vlsa3UOWRnsVG8cNDufzWqOXlvBp3SZ1xnVrteuZutkgKMgqmz7SSUDo+FwgdBYLN8anOKVY8rctcvBUsmdUaeNHzOFzvoZLI1snbfROjIcITvv/lDj2SZXLgsAqth96yd/7TJPVPcvkJlG9U+UbZt5y8xusJ7zpBYos4R3q0YwAtWgcUpGc7cQqoq8kzQtdGmPFJ4RZcYGLWSvB3PCKb6h0vOcpO1XpUiUzy6g/qnTv3wfq5mgynWVc8URMsfq1gh/3nXuiL3zqQp5p25xtZF/aHUGRwKYbVzTzpN0IGuVkkhZxHuT1m0618cwryQl+NZsMNdvdJ+b4GpsOhbP5kKX9dDIe3+8k8ypY1+0Zfe6/9nGdr/ah/F7+73C7K0oMSz75w35rBde6zyiY6JY3qo0IAZ29oj/w4mhNXIiu3HDHlA+Inyk6mStg8K3HmleOsBjp9NwRR5jlOIzdHMfzK1Xyy5ybuRtJm5DWqKnR4YaWLohDF7gtHB98J5WdwY+ygap2BRbrh3aNctCpQcNVt4mclXqamzh9/u856MUEO3O2pKdmRMwWVbFHyfaxYbJ8Qpoj4v+DwDU6rRzrv11z73Vrok9uFNRiL9QkdYDJ0ZV0Okt4IuJleDoGYzJQeDM+QZr8nauSJvXK9vzn0ufB861dfoTWEzigqv2Q4s9vo0LsVP123ngrTzmGvobNKr/YJPHmrDfCbA1PoiTe61e/X0Iv1AmTcNFdm8lzV73/oubQcTyOpprDfmZ9OuDX2pJJeHDXSKPtAZWik4Prv0NJbdRUM+0w8FH+8HyJ99Q6dgx5JC+O9ezR518yARG2CqQ9Dlk1ciL9/P0NH+F95UfpoufMQYTIrdH2VqqP+qj2LwDxlH8bv7KGp7e6Jomd65fLpD1HTW5p965JhysUVNrqIS+agiMPXO5hXzZjWY4gt4jUOzTJhpyjvxk6gKSWfojLoKwERn4hTy/lYSVvd1MEYftJMD92z9ZGo/32SmGBB0ohscj8TN8cUUs/7KYI6uokY3bFN4n9O5ZNken0fUTRXvHhXIJ2rPIJlM2rnnst3zefqMKWVVweULssG2vuX+xZQ2EshLNkHHLGDBrzfopB1ANbJC9xU+WoHps+UI8ozLWeF+p6rY+pmkxLVGKvzsgImi065VvdegUzt9YLCFWb8pOa0jLkwTX/iCDJFjZC5+hym813GJPBgrD3hFi4uGTVPr8JMp75J6CUuNBgd8ln8zZfdaPfPfiumOzrr6kynyS8mFfoJ3O9ytK8lZXyhA4Kwx/1W1+2kJMHVZX9EuLI0xiQGHbs8j3J/jicCUt8u5J1147dtGR17ebl3F6x36YGpqdUjc2rXkvv3lH9x3fjju/aIvvaf9Q/ZJ/N06VW9D+P3B4W7yykFNn4TuUTg7k8L7jirY9mOAqeIJpiYhdKOMc9RY5CdcrvxBwj7v24348V0h8+fQqe5Vd0lebIeLyOcJc6eNoMxfQafiPpiaOu0+9nzSjqUpfIvxzwc1xgZnxTs/K50d9pVLtBUbLuZdZPQ3N1wSmUgL6TiKxjbJc4KaWbV7ibbPt875MSLvdSvQBrwrg+k95lLQg+x56Z0RK9d2QvK9/ZuprGuAmccM3myzgE6dex3ompGdweAnKFkxEyk5iiEVOZKiZvU1h85kF0+Rdtnu2V0hD1IyQx4KDOiUXWt7EpMAXje4wKtuTgYYPUMX5fai1ozFyHP0dMHUdrQI2DTWM3J3j5B7vdkVXu36cmh6TxWTNg+7MYUH6XfVH+tHHOFVJ6/60o53BFO+O1fZN9cb+IrxgXOzWBLL3WBMaf+N+7HYgin/2twpa44553GO6/3urDNOd+sW4nND3hNn0im9VtCpU+z/SaZ07VfeT/uXjk1axqjppLzeFFmsNZ31Tc2j5KOAqXmNdt4JS0H+5cpN8WOsy1cVR0pASyG2KjJy2lm1Y0z3lekd9iFjfqFBZ4qhwz01VQJ2IXxKWtvwHuu5RA2K+oGaMFNFIuRbbGNt23WG2vF63a6lsecsccg1zQ3nq20vZ6N747RrF6cF/4wVFWfe9gX7D9TQ5YGauqkypCiyToo4aEudbSYtU6JlajRVCcKlxxRlL6/w7j6852pcJiQWK3jB5xQ6FQy3aAOW8Rnt+s3K2b0dQ5zle4n3p2BKtP2EP5gSMV+2fRDJk8LAb9dROrT9gEN1h+OH7bOHWpasKxvkufEQunbOwFSybvPZGkx4/fei3aunnY/2uISFcJ6D6idTm/7tq/z0fsdpUlD86giFr0MwtRHtM/ZFTxQiT84NK8PyRU4JprxneiX2vKgj8p1tYvLlpdX1YwKmok2OvMtxveND+8w6bsDU3uiDKVaN4ZWDA7ws/5NMjZRf7T3aG07/sxjZf5Op371u0u55PJC0g1shj3mgsfHSQGZ3O1TIc4GalLO2H67swrtV13POmhG8S5CkCFjX+7Kdq3GDN+EGmPLF0GDlFN4t086OyV8STO3veO28LXgPe9GuC5upuOe9Oi3Et+8z9tg40JEwRE2Hn0plVRoQBbfTxvS6xzm8JascShwn5ULZFyp7zqFT3p5Bpy7tKFn97QSUvLcnxTN1X2PGxXDIX/Whi89UtZk+a+fyhyuvkGUGpg8zkcC71qj5awnvttFTMCzys8lv1yBhhxK6lmQH5JnVFkzpHTqQo+49he9ufZ1FI/GEkVxF0NkOGLv7+pb2m/bZQ5Li9xlNa06+cvVN7/5lFTstkoycvQ1GCtGH7ttaSoHnh/DaAZiaKjuHTFmCqfxUN+a0AVMZbOtfTHlD9UzethGF/L5kwwyleRG3P2BqxnH9ydoaUiabBLp2mpfM0gz4htsYTD3PuF7D10pK3bvLZT3v6UyE0DXxScDUp7o2f5Cp3q/2Hu2N/qXjKGbuE+1wY924zEaWynZVIinSJqSIeVzC6W81Tvtj7Cq8Z8KLLUs1R8a/oqZLH0x583Pb9zu5KtzzAp3JMgcDmxJ5zAnBVPcFL5h02vF/h6E0mL+EN5HBCl5u3eaRYrmKKL1NzqacWIHKtpuWqfF0Y8pDCKZ2CV5nXE+5Z3SUhimH4YQyusSKPNOA2Ow69cmn9anw6m77DLWrE3lD72+mxCaPiKcvj3t9Z24xvUgS8tIBap7afdz9L5jKaF8qcnwNAiYSK6aw2UvuWU8w0ZnDu+2jO5iMXwudTSE+5NgL5CGl5xtsektsiq9oQ2S5kAnjD3hX+fB9U35DtWLKiKXtowfRri/oEZioUpxvPzS5NryWP3Vqcll+lZ/Pp6oeO/3F1JRLtBlqeaa0YKLg2zXy2jW0n+QMoDNe34BOZQN1SO6ywP3o3du5NN/mhjx7z03ZDXrw2r0G+Wx1drlX78AUr5oRwTz/eab6vV/p1Pgf0keh/Wbv58hpRvzzuJkyGgUNC5x2HISuUSH4WcAb3dHu7nMJ73b6yIC9PjZ06hD+zdTMnMNb6KdrIene6pwC70Y7kxTZbxTxl06xDZgaqz2DeY52h78/p1x2LtCp6HkOyN0qJdpxw2qY5Qki2T+uFX7SkNG9vv0XU0JsecNWQ61L6eYRK7xU4d2UYIr8p3VPnI828DLsouH4+8WFt5TCYuWqXTNGG3tcxv0eY6NFE1N6LHxTjBp8/6Az3JNLVok8pVmC1R8DTG3ekotrCqZkivwThBevwOeDqVyWNZF5CBUvbaBTyb7eUKIucL17ax4wbgcOOdkA+es9LyvW6FZKniPBxOpz+YupqJOGpqz1Zcn09YJ+9lE4hbRVc/01TkRnD14vmvWInU/tvOT7SQCwjqxZmmpP8r6jg/mTqXUn0YiLHL/HJgRTyi6viO/PYIps6JT1sAqSSuhycQvOWru37IiSOAST383yTzI10H6lU/o/ZB3a361TijJEO3rrV4r0TNR0ukD+Cacf3Kfjm8ErJchH/iF32/2kzglL5u0+Gycrbuf9LgW7u9uSHLN35aKxoTOvHDUVH7/QuXPABQubwG3344X36PSZzl63dn7Q4Avd2TjII6P85lNQDlDTm6HWrgNERO5rulbk0kCN3q/NngLnnOD7LejUsR03EFqTuODlAUw9rWP7/Gt8MmW2R7s72uL9Il+gDbhswZSIrZDE4wqmmmDO2D4tI4q+tqd4h/zKcEbpnlKflQgffYvYXOoRvNa+fR5UqyVLAxXezX167T73C43trs0D578N2/2qWqbWyYpCmsMrH6sz/WQqXDCvEIZkJc4P+S3NHgI6244HXLRr3iR7AzqVn9o1Q1vvt5xP4f1+MKWw8khc4aLwsvvcZg9HLds2QXAxo17N5hu7prR6H0y5uvg2c/u5Rv7CjQuvOEInU8kqCmRzUMRxAp1a6nZBiXZ3TXk7tkytc+haxwSTV/OPMqX9aq+cnv4Pmevxu3VK6c0Tcr1uVXB3XiFTDy1Ogcmo4KcJvFPpohXfn1bIuJoFnRoutIxEWbR7axYDwaTRzl/S06spHm8wqXX1PYXwV/B2b07MVjS02wcN3uPJVJ0N67oiL/FTUyb9q8G2dykookEJL+MGFet9DRxP+VrxNKUnWO+d78nv9cFU/OI1432rQ+m6ibksE9TU9BoKcuL6qPCZWNbMWLRM7aFT/CrbcewhCyn1Cs/0hgW8Z2SBmWDRg+4UHnRqNz/uKOJaacrdrCJ2m7XrNCktU5yVYEpr+9ZFuy5ScOyrrNjYD/Jel5BzYzMw2GZWgan+C5lIXYGBzrXdFaRX4huddt3c+bNJkH/KVmdOYOpkJzHtB1VoepEYlKyhkUO7Ygzv96Pfb3innFznA4aM6myxSQOm/HAjTE8t5xULp/CeCffARKwvLcbafRQjlcWF1FJ45WCvVpSeFweFMw2+YMvrgoKYu6a4qlJlrhIMSWz9g8n96lr/QaZGv9p7tPdvXY9ib6YxOT2/4ny3Q00/yh/jGFAHvFmVFjuTBaYOHXi37xOZeRpYGSWXG3SidqBTpn47UjjWLshTMZjMKnVP9HmByesDTK3yBnnlcIH3mAxKjWWFqEhaj7+ZmhsfTlnvjpoejaucVdOWqctkXYhAx/f5u3yHdvqYwGvNzJr19u3zFRNVwovJ1Wa7+w3ni8RXeFHiV+yZVDviLw/n2w3BVB23c+99C0w1YzD9PtRRuz4FdMq8gYleE24pq6aF4gWWZsOrqSGUco88MzLA1K7tW8/S2DOFaS7adXfbfrW1G3JvPIQXzEbGkrJpQKaoZmCgYxlEaFGQv7yBmqCNCBIK3Kcwuef2LRb08piCVxRA556DnPF55pC1tBWT1o7emLEPby1eHWHKMED++zjwbj+YEnvjXDF6iQd02YZOsSuYeu6Dv5ji9EWbt8rZldL8CZ06FWBKhMhnsbd14MM3ZzBV1Rq8c4Xjw83yTzI1/tXeo71/ynoUv7vfb6bdIvL7w8qU9rEq2eWocng/HzXy1hBP7ovSIT+2oFNBBN3YN8gXyb0fc29vtTo1l0eKefdSeI9PO3d9AKbSbAQm+8cC3qUKUGOvdt7wqh2nnQzKK+1fdqKIVbsXZrwP0a7bWaGI/drKmRzpO7TzezDVXOfEuqHYUdK/J4U0h7xi6TfQyVvtoFOn68BiiyvcYnZMjlwMT2j3zxsw5e4XbiEzXTV+MpWViWfyHUON2Q10yHUM6BR9wNRo0bEpamZFIWZ9nH62Vtv5UAcB75RAZ/ohS4ieG8+Uh16/YUXWrit7EtCZzQFM1bN8QaFy2Cu8s5gb7HrSkf+OU+ja6w2m3oYWEy0V6AytwNTIq5DXxh0wlVVXfP5xRrRWs6/iDpSkMfOXfiA+ssGgdkL++8FU9jpwRU6OsmT8qd+JjmWmyOZztdj33vSJcug2d7u4P7WuXShgNphaL84G85l6IvdyAFOzq2yYuzMGtO9kOL7kf5QpXfuVTk3/IXtk/+5xFJ/iGLZ7qIGpBWk5O75ql5zTcY8aP4Cp1xPt7j5u+42+DjJz/S1TSm7nmIu0ajPya3gguTlduPQyq2T9dQKdCJCTPZ5ym31HYIwv9o4iN1NVY9OufaFoX4MpfYGaDqWzp/igFK1XtALWfTc7orS75p45Qz6pZhZes3bN/u5EgY4umjE5xjU2+XEOpuj0gbf8ZEdTxPT/cPduzYo6S9fvB/JCUFG5FCVVVJSEOsCdnDyAioqKfvqdNWf3etYbsWP3Tc94er//WLEijKntgfrlGKOoylJ9ZXflhtxXlz5vEJVUp4Mywvg6Fhp/vLkB8QMjTMMl6chmSTr5qsUSRZwVtqhLx4L5Ta3Lj9q8YOdKrSFmlH+29ZyY7B/PNdxdIKYGMtKEMZYGfFL6DHn58ZiYPen7NSv1fXtvYuqelCmsD2aCon9nGtc2kmpAqPYFT3XKmm4+38Ot1/3F1Pf9qbNe7TBZ9oih1pLy32qXHtGfB/T6tBF7WC2VTvqbvGDPgHRqUpsd9B+PxBaiLRDGsXXCQDzVPd0O6fLZjPaInYlPup2r84UL3sPUOeQai9X9sR9jaqgN/3TPd/KPrKP42/d8b3xBYyh7Xgox8Z0U0twir/YcUd1dP6jOv1ZUd73tlvz4BuiasZeVYfTIE1venDlCJ+1Tho/rk8bverSHSUVMbWNB+cIGzYVoWpFuLWpfk+95qcP64lAdbXxiZPPsmnDvZ2sMSxoiLM0rDu1DuUaxfP5mKubNGmXNUiaMT1GC/DhDZONjrIm9cQFYMp90wR3vNTlSZ38+O+kaUSOmeE/1ltYlhpiMQRTiNqExFlnEWFLFan+USToTN4slbp/no8b2i4sJ66wM6fGTM5knpDP5pU4w6/WFJh75rIbDyqyoJgwiTR5N8oL3yLIx2048YvrDG7V2i/KcNSKvWcdlBJZeUn5rLsTIDM8AgVNuv5kS1WL+3zr1vS59laU5ZqXNKA+dKP/dC5O89X1E6a9wpnsYfp2fVdzpB1vd6Pt776iD6X5CNUa86fe6N/sThmlATK1Uv3vy8nvKXze/EKkzJaaODulUts3pMYY/yVTnT2ePdib/yDqKv7026SZEiLw0L0y2ZlUEzg4CjNuhV0iqwBZoR/Ju4fZG3u04VOvKO2mK6eNDdZGdegjCy3LcdspTIS5RlMI4d9dInwLJ61Q25bEnebdtnvuFvO1ozMVT84wh71LM7uhU53enzEW+WxS29PMIv5mKBu7SFoak98uCeo1x56ru8S61Eoy7M0BpspgYUHPxzb7lYWCj6qu67EWQM2LKcyXVAI8zE/QcJCZiLhifjsl7DnZRhGLUoXz0OhJT4B0WmBiXY8FvXs+gfEhMhZyY4qc5MbV5l8q7XYUmx11SrtYaKkxPDunU50hMPcNyjDy/bGiMzngNBiemwiAnXfQ3xFTlRTHi9UFM9Ntd+j379Za+XxrZLH3N02+mJmxL3u97vR9QXmUuJwZ1IKasCTGVrvA3U2/PuGFyS3P6/U5zgHCQ6uQl11TjrIp8RG+XnjBtxruCahR938eh2WP2mtPvP3yLCvxJ3cV8QbmW6fb8J5nqdv+kU/Y/cp7v32bKfz0kZk59seUgNDi8XpGP2cfwaIxEpFM6OQdiqkN+/EunvCHlg6iha8irTujCsj+mepdtT4z7YETw2etrqtMMbTa/aQDHxCUvmJnkPcwAGhoj6RnleJkyPirPVEfj9VLNDR8pj/mGS8yl7jdTbPXuOLDo0+N0f0ptvp7Yqg+SOluz1YkLtjvQmJLtxxqzgdpL/umSF60fkfvNlNQJEMpTFn2/fZeYio9cB2vthJh/jN9MlcvWHOWLHRlLemED+xHpWGjlxFSSEBNfTGX7tSi4s6TAVRzKXzrFg+esAadljDBd2hsmw2lJeVQnnY73LWLw9AEO1kb1K1ysWMHrh7Rg+uJbjN1RZJO3C9P/8n7feYp7ltprMiGvt7SIqc292mMgXcbk1BQRmJp1JR8wz21+O5JOde+lTjqexpSXJnR9zkMsMZyaO8aPqt/980WvZ6npM7b1OxXgWe/gVrdzxq7DefmDTPWMP+kU/CNzFH97T+KrFFydY3Eu5CetXFjPATHpAzEVSxqTRq+huhu9yLtF5cmB80ll7rdN3suJianJO0uQ1cXJZseWgbAtTdKZyZu846tnk47Yxgaj+4G8hwdlA8tRdULPG5FOHV807P1QLFDqlyPjrXGk9qbz1TdTfLcWDrwBfzElNkLbw3PS9NHv1Yopl5h6T9cubje7ncZ4SZ+neeIK8/zka6xd2gbwbSXQq86CsZEDOkzajsTUPhBTaYuY9pv+jBLW4UCMxJca4lsk0WdPbvOrxjmMVmmMslgSU0khS1hKuCCPeqqHJiem2t5F3S+7rzWhZaRrvhdtkDtr0qneuOTQMGJU3FWPlZkhzP9iii/m5FVP+cfD2az7Kb6ZGkzrDINjyhirQm6CPXIUUw9mi63VSaHT48S0Pc6phnQojy5WqYaod+OCvxjpup6r/henCTE1SOj79r16h9Lp+jbvyk4JWGAHWb7LbXHPLj/JlPGnPNXV/pGzcv72vN/y+GDIotuZ8UdAY3rftRDjEXoFu47JO40Mc4MeU+uupw/SDb4wyctoH6qLQab6MRiPLWYzWRZMnB3KT3HtUh5DTxPdgJgaXJUX+zx9JuONXsOLpAE9G5WXu5F36pVbB/1Bc9DEOXcs6GyJCWmviKl3nzL6aGmtMKgvqu8r2HvQTdPAeLCImciBmNoHW/r7mhFT60XPAcHcFWZ9QTXALwodgO0FstlGUEL5kE629lGI3katO38tyHseswwwoOFBdfxNY2w25hIDzImpmU06M8+dLfqVRTr3xVRrjxcU9K8wOdl1a9i0RkOU79Wa8iDqHJwLkle9rii/Pbf0+BaqOY9Fxpi4licDbss0xBitUBMbYx7BVqglsoqp7/V+1p28dZ4orxh1uQFV39ghO8yYzcq2Wqd+rH8xJfzH/8kUbDpU4yZATIW9HSMvqDdg3iLKZ9u5bwveI++Ii0ZX54XltjTj3k8yNdD+sDapq/8j6yj+tk7Z/EBe73pUey0OlQXrxd5DgUOPsUXFDJgUFTHFr2qP4ZPG+HDGY+Q6iwv5es1JV1anEIN7v6TM/TQAFo+ImLisianDm1mwzS3yYvbbZ3zM9Qr4py4xEpBo/Fp2dTjcWzPMnsaByaYODZgf3F9MSeAngOezWmI0XSaUDyI7hWIQ9TDpLmKb5Wou/DJbLDCMh1SXH3t6nJWKKZt0ipM26FAHqcDw/VLrwveU54Z2LZH7U9XHCInp8NOxkfPlwRbHWbiHzkztH2seTJPtro6wazcRst5LkK725B7cYX3GZNSOmAimxFRd2X3k27ursUEL6D+b8qQ3HhCDry0g+B/SqeAyJe9mheIXU9zhoSbvBTH1lafWp+ZTfK/3OweOOmfyyhh3F7+ZSp2A2ZznHQ7vO54pf1qZJqdJaMFhVn3IPA6oxqSFqnmD+oi+N/3N1JiRl4yGDTGlD0978OpawwQPmSYW0x/VqeGf8lT3v8by/+p5vn/9rBzrhBjF7ROTe+yZcLqXlPnT2GP88tB0mN2d9TdTotoL0oWtu0Xef9M17L9JF7RQ0BjMw0ITSUg6IySN6bQaeIVMrrYFQ1G5mAUL35bPI1Qwq9Q9zHGUaIKdyDs9rMcUo/f4YEu73Wsgz50l6dpqoYl+NaU8t9wvUXZaScEbVqTA1kYPUw2UTr3mFqyasYNZstvZYp/PDCha9PrU71Amfw5ZA/UNOcpdV9hyQ49AGK6g/LYThXTV/aZW3x+jOKme/G23F6m98kLttaD888iJqXmLmPKsk7DFhEt1gIJDeXB7jGx5GsoKwmbYw7gfukzdZjZhu6AaEl0XxFQN9Pri7IYojmPybmd9qn8zxSaa2l+VhBE4tvylU99MzcfEFDoL8n6bFnm3LCOdyU8QaFKtGvzFVCfLClayiwUTsf9gfh/HTH7Uns86Ko+YDNSZe7Mu+YLFGTPE6QQ1ib1T+s0Ub7fo9QeDasjPMWUaf9Kpf6Ufxd++P5V31hsUt6rUaKCEOrQt8Kju6p4tw0lBurGENYZ49Jlo9ygzPz/WL6YY8tCBkVoblBRhUfDxmXRmeHJWmAwdymMrLCyQS8NFLiT5+Qx5BTUvC4z1B+lOHJ8byHoPG/1utVdnjoU05sFaYr7bLjQWNfR+4kpMpZt9wniYFxFIzySmPoutJtIR6dJ5dpjRv3/LGddllzK4BkuMrQ5l8s+cdIofgGPumlxj+4KY6gw4x+3LF5THxsTU+7YeYa72RvAtCxHeETEVH4gpwQalq/riUh660uvFo3NOwVLzltvZh7zbdE5M2QtNR/YWK42/c3q/3syk7xtdKb+BqbuwGVkhpveQvNv2eNIhfhqkkyjCgm0plX3nqe/1fqcnMbWWekKfb066ZlZqTmUKpDPxItCETi4Wdm56xig5ZwV/a9IE18Q34nUY22InSdf9vnHApFRnkfpP/oupqGlQY16qmLqYGrLblV4/E5cfZMrUhn9YQ9v9v7UfRV9/0Bio8rLgfndeg3/Yb34x1Y1Ip9x25GLopZSHxIbGuFSbL6J2ENvytiCm7Ns7wHRgHDVZdcIG+BvIe+HJY2KeBCZka77C7XlI13TSKSkjn/gRo7Ug3YGYvJP16kxQbvp7W3phWELHNRb0+mpR8PuqY8HcdBaYVwNiyvdZBEXJu4j1cKsx4z0zwYM1IHbV/ipzS2P+9SImt/WUmFoy0in37JJOaWpP4NQpa1i3dI5h9yaYmH5mNRznZgszvdkVYiAuDhzVPt0kpjzD4jMx5WSUv/LKoNfXLxmpc+BLjL1tZHPxoHy12KzeuL0sVkxYB1bCM9dXGF4c8orrkruw7TYSvTMPND5zSKecsSVR3mNiKtyFHJh59HDRZZSnvph6v8oEZWmr3mbHsiFfUGYYeK+AmDApL22miqmPnTHxsLsmGG/9jTI4bzW+uHQAsko/oHTUGeadC9Uwz6xT9MUOSbfDDjHlwgejlZ4V0lFnfP8cU50/5qneP3L26N++5xtet0vMikdpc+c5LyGJKQ+k3dZG46e73QB2SGc8/0g6MwlPFkxroMzdErHNQ6A8xfpTxGByPzKRPS7k7eyGvNuq41GdXX5MGL5pjAW9FDXh7qCENMcD8tkxYay8zypY7E4WMdenMZ0veykcz/oC/dZ2UUifKj28dWKMbazE5iuwI/C8uov8XhNTPZfq9CdeTDB93dKC9eOzC52eucBoIMhr9o8a5Z1DzVC0bV6ILKIxRv6QdMs+E1Mdm5gyZNpHLxjtSKdi8pJeQ0yJR4t0Yv4EB5wTeTf8fHgh2fkcQRmaJYqyRXnIjIgpPRy9MNjNl5q8ccp77aZcYdQ5ka6tPO4AeKVEf/wh73ZOOsRIQjootSRkbDTv8e85iv/Sqd6c8qqYHOj5xQYaWA0q0pn4FhR8lJ1cmPWbE3ptmdlcPrsGHBekQcnQ32pyvabrs8twj/gq6fsMC/LasdskmKQ3pBp1OEWwOUQf9AdINej+6f0kU93uH9YmdY1/ZI5C/8ver5NTHmF7V613c+Z71Ydnjf6+T0xBQEzxPKW6G/Qp4+YL0o3b06B8MErJa8yTC0B8FxuMR9rRlgOrV0LvHC0wHBSkc19MoUVMJbqHVKfDcg+2VR2RtTVi5Kn6ssYWb2Pa7tMYeGdUtxGbBeKzokBxUmt9kkftUB4y6PnTLn2mczfqYFKxbcE6IY2pXjwmJuGo1pBaZwvuueFgdDpRDeCaTZGmjALM7gtiijd6CedpyXCbVJSPrIK8ojg3Xcx7NXlHEZz1b6ZYtWZMhGdiat8mXWGTAzF1Gc0iWJppgXI8Cgv+uZ73EEzmD2T1dmnL3aFAwHFFujzUianhiF6vlyqfvTUKW1dd1MDHJnnLyg5tcRgRU+95+/dcujlyDTttwxaDakNejz/Iu/l9M8XMe9Dr05ryUtxEJ5T6KqMc5nX1b6ZUc25NGj5dn5au79HP+nnBi6leAQvVGt64QcYXRofD5kG6xgZaRvlu/6M61ev/YQ1t95/pR/G3mcLtHMVeK2w2EJSZXdTXuLUFMaXpVOfjQ01MrYDGaK7GeHXiIWbjI+nE1OkBVMs3ZXLQDgUr8p7qC4Tk1Y4Tz2ba+miA26opH00L8h5OpKewXtM1D/u9xJbzTrcEp+VS0VyO80Kmam5+cigd5M5lwWQYcAMGOTEVXzexxvop4/DYlx30qyExpVfEgPNejDAoe6qnf4dENDYVUxbpFG+W9PnLcxrQ4OurMxT65f/B1DE/V3A/4Qdxr1PdrkzSnXfHYBgsW+S9HgvdgatVS0y0Cy9YsD9zsDdNgYmdhYUcjbp72E3DG5KTXRQMjhrJ0jEinZYlMfiyiSlpE1Pp4RgUsrgTU8uhYjboSE16HcpvX3sSv/tRfPVLb2WUV5NjQs9PHGKqEE2K21MZMO5UU3UPPCLvmfOUvO991oDeL1/I3c+2kBtNNwHa5Q79851+z1eLl5B3OOWz7hqZWIw7pFOxyl/THjGVRD/KlDH8wz3f7r/Sj+Jv70m8zt5TjMvVsWCfnK7xfqTW1wX6pvhmKnNpjITrhPKQMSYvFk3MEH3QaEyLYWhBvVks0bd6B5vp2zmHTmg5uHWt30wtJekOYwss2NzgKVzG/ICZe1H9xhMaw0OeqvNpw0zj25PqT1ESU6LukU7NZWkAtnGO2S6MNckNDaF4oo6yqLeM6YbUIdWsIeb9J9XpkStK6Fe6g2EyJe9XfYoKzB0GmPQyYmq1oDG2CZzfTHmDGXm3BX+iV/gpk1BLDpNG9QpwMmKqyErK/CNiKtDvau+66uFfDp0jemMRMlkkMoW7cblguHk4Gt/VEwP2Bf1eUUsjXXxPOMBhYBJDo2VAcJSdCsYlcMTeW2r887jgd576mkv/PtdjUqp18Qd6Pt+9SGcWVplinl8CW3YoEYLx4cRU8yamzBt9/yI1nhgX220hToKY0pd8h8lLy+n3but7OLbV/cThjpiaZycO6zM0lDcDYoo8508yNdD/NJc++EfOyvnbTEWTvo0RRkdb3E6Uj7SD49IYTDcFe08UU3dOTK2Ud9tEYMB8X5JO2Wqf60ndc5w75B3DA98XzMt6Low7xFR8yDaasJqPDvmpJi+YA13TOlPnbExgT8w+4kKcZzSmh3GlIcdHqok6ocw9d1JiSDsvqC6r3sqsdn8zNc8ZwhDUufXlhZj62OR9VlbZw6SvRZT/BI2ZzaqZoyRt0ORzxipIC8tHT6gzCT4Z35PeOgGyE6mwPE5JJ5O7e8NgvEoYN/sSIBFN8NU3l+q4r5gK95R/TGJSdi7E1FSPCkyrGTGVmuQFjXuvRHk6O4zPcVJDZZJOh0PKXyxa0utFRroolmHAvpnKrJJjOr7IQp7UPOOu8/S+9099e7/LuoxQvjsBk+Mn5c/wisk3U9xU9wff56rAaDlKC3kQ3YaKUPPEbT+j36MSVINmhbVD7I5yJqMP7OH+dmIMpIk2O+OUmMrNF0ZJO7PZ7NaLfpCpYfdPcxTDf2Qdxd9mqh53xhidtQMTe5cy+vNprZBl/Q3jlkt1fl+a5GXWBnm3w4a839pwJYoF3zI+C9R9/GFrhpGhzjMy4zmNyTMxFeopeceoPOqQBOUC08uVmDp1IPpmKuclebn1irxTud6/kMUnykNwoHxzP0dz9B5yYcvcL3U4HIw56dwtLnhFCgO7BojBg+qR8t6R99nwRsOwyCNipk8ZvRPV5GUvU9TEdcBKcE/go3wuuC06K6rb9pAehwOHdORxVr2Wz9EZ/bAfM7a2hA6tpPIxOaWBxpb90oL+k4gPpoxerw4ahaHq9Rz03JAYdIipW3E5oogv84LDJ9hDewIL3M7GnLF2qyBdX+1JF9M3ebfz/VRCJ25IB58eMVV2L+5/zaWjmNSmTeM8Ih0qiMHzknRKH1QxhlM9sEW9UWeh2g4x1SUfLD9Jt4Ydrx5k3w9bJls+1TyzSnMUxlL1zkb6vvUeYvLCDTEFF4HfTAnmp5rcTC4/yZTZ/9Mcxb/Sj+Kv96HtuW3k4O819jCkmgej/LSdDTeMvSy7gqJNTITzFhZ8OqYxbj9SgcLubgtuIjF4nq4BfbbYFTy+z3TQXdKJpDvYFPJznzTQWrrkBe8RMtmMeASNU5Ebmw+IkYU/ozoalXdMu92YicCSEbTaOMN8MV3YbKfezzGbGYquusd7TW0XtlNygOkuIqaaJTHVnVCdDgvKJ4KLsoHGKOn5mynVAC22SSiuuupv8VT93sekk5tzSsxY599MzZh+xKx339rcvokUwgsxFT5d8mq9MVhwNRyOkb4npqq068JtFh1Ixw+hLb2WOnewKHZUU5Zzmx/yI/9mKk8b0jV2UGt4W0C6eADFhE7e9PRyGfqjjyz4th+6sK7JmrmGTjrVilLDZksrRB4eicHwRjqVVSUxpc50EJ2tsGBbmEfMH2FaiOn4XEOYlA9MZvHW/mbquGgy1eMmt1luKZ2auDGyaOtpYtx0XHDfxou86yMt2N6a/xxTQ03709mjXfMfmaP42/enPtvGwLyq1HlEs3ME4vmVn+b/Ycqr6PGSMgHr3PQGFicQmM1jqov6UJrALusxxrNxTmPQpjE6svZzjNI55THxChqwHpGDvL9Hm+ePkoOzT8nvb58xk+T1UrCCkvLI0KExUTozC7KLS0zlpaOJqUPv9+oRI9vdPWbqI7hwvuEHRdaNNPYSao/g3biinNmiEJVDzAz9Sh2wRkxx3rb3YLb3HulkwTRuDOjv3aPpYyQ8TspTzVIQ+zLD2LRCjZdlx4GT2tYrOynlGfkmJvzef5gq6rMDbE15MHdfxJS2nXFoyVGCWEYzxm/uEWCnGw4GnR15zS+mNqnq4blbk3dzHWJqdyvVnAlK0t7L3P3uR/G9d/7r7NGeOgNPGs+A8imNY7iq9YbZAn1N7nnHUnthjsgCI7V53JtVcPiofoOvK/1+Yst1mMoqo997QPl0nZcpdALcoszZf5i6lk+MKoeYPKjzlH+Oqc6fzh7tjv6VvR5/WaeQRx9kt9bOlrqYGmAs1Nqgp7+x5XOtlXAJHdIpxyHvNp7xRt1D5KQDH9KJ4Z2Yai8pQXCeUubNtpRHVgs+Q5kalMfCCTFVD0rSLf/labIK1ZrUW5ljPp0RU7HsRjCkD4zeRoZM9OW0BJ3IwmihmAr1krxNilPMruPYFv7FduBq8jeG8Tsq2FOtDWoXWGLaGhAzCeV/mK72UwxKQZ83z7Q96MPUo4yu9k6c76STsxqQdDeivNPY5xSyoTov6qX2U20meg3Om5j60ilOn8GEo2swZC11TshSnYuRYXXALF1KjaWcmFrodojh7UHu8DM4NBAqnQ5nI2Iw0gsDPoap+kaZvsa0k9r/1Kg8dzakLVcT0qn/6Ufhjd6mYXe5HmLcS4mpoi734E71LeXdJ+lUu9BNcGrzQHlxnjJmH4mpdc+sMV8i1ZgxAPmEY5Th1pxmmmym6vywWFfnC5f0+7cGqg/wjXQ9zy70+kUz/0mmun86e7Rr/SM9M//2/amnz2/InZU6Z6+aRqDNrCUmg2qtSTMs9kBJxEFv9iY/Pj3TGO+M9sTUakRMeYOuAbLUO+QF+5TxvWWnhHdE3i1ptA2TWwoIsGsDMeLnnsY/ls6h76l+ebdLbMtqTLrobYwYs+dFdeNTa5F4BlPK/NwhRgBqmIXOFL37g55fHgsHNq39G+W2S0zd1dz3YW2k6E89yvQTg2oAO6XEFHHFmJgSU/BGtXf/zQo+dMsIzm3XQ56qvJPtKA/dl/oG/TIjBiYXcKB+RvT8rhkwlpqaATevpPyDxKToTmcO2B1nj7hOyLsVqxnCuFkFmM+XQF4X3inlH8pzQetBXvMRMQPYkfuY9i/EVKOfUnWb3EduqJ4xz8HF+e5F9jWX7o1XLrmhMpKYD5akS5MepBC39xF6Z9sv5OzJDZj0KY9mqeqv2Aq6al2K6j8f3KJC2BnVvKLtpuqeu9KpCX3f8cuN0O+YXiGG6ykx5e4fmF43Kf3+Ye8nmer96ezR7vgfmaP42+so3N3+gP5jFxfiqkEDpVst0Hv01moejsZkZ5nOiSmTmHi/iCm7ihiS+4s0Lm9nA5aOfkfPX5L3aOZAdbRvTjGEYsN4cTrWsPngHIVYe1SnDyXCrUN1lO/02Gafd5dDPrUCygMzZovZDkhHHgZgsKEkzmqLmGpGBvExPm016T4KgJ5Vv3Eb1oqp3qyET6fimG2exLyxpr9//GiKfrtDjz9ZkUI6gA2mwzMrWIeR9+QR6ZbXUHqSIiGdCS/GDLP7hsawx+j7fjGFHjElDw4xcbtEAaYVvV68eRe+mcp0VxbyHJ8RrpC4yEIKQtwoSSmMl/K+PCVd3GqaDtvcVX1xB37B03iawi7AX0wJiIipr3M9vs/KeU1bln1OyFvniy0xGJ91Mo5TJ8KcL/1ChOvS/GYq7qi9Lyyi7z9yzDuG5TOifDYipnDhJpgXg6wQN+W1F2xPOpo0xFRUCvIRT6wxyJ8J6dojxB9kyjD/pFOTf2SO4m8ztc5NjsHJ/loXUJhQfdwFjZkJ6VTSpjFpABBT9o7G6OqsV7DqU932A4Ou4XI3I//+3O/QazPyMosld9XKAaUrwYYJxzxWsA31GWIiyM/HF/o7vg3yJp9yq4mVSxk/NWsHI5P8p/COrALvqgNGzdEphD/nFRhXMmui99xqjG00AM0oG9KgKTF1W9OY0gblEvNgvi547/aJYPuMyNwZJ7RluGYplKa632ao87OuLWK62yPVybSEk3dd0fsLb0Xe1V16Nl8anxr0iHvop4qpvktMfW5pgILyWMGMK+U9OXN25G33smB2OHPBOI5Ih2ePMen6CUto5tEMxbRFTMldoUNnTAwlyElnzEcngsGzQQwOodDkYR86ME+DX97vm6n1rhGY7nrEeK9FOlPszQijdeMzOdQpLw3Efo/RppMU7PSckTfMohvKwSdibG7zGt6HMsWo1ckYcyLyBZuhJTHqrT2qKZ+TBavQqTEs2qRz213vJ5ka/DFP2dr/p+n6/+1cOtzJm3mfOY2Z5zUwYZVZDvLwQzp129qU+bN69oupNy8rCNQ5hL64kNdYXWcNPLuOj/5hrfr/LQsXDlgTU+M95TFbDyrVr1v16up4Bbfc0oVJyNNvpmSh7vdc2oWJflS4qvfxp4IXaRumG9IITh+thFStNU/Q3xb8smQA47X1IoayyGZVdN5D1lq1aYxVSyZay3ep8hUxNTmRrpotFoHZIqaS1YAxaYxpjOlxuVFri2jMLw5dhP2l98Ss91kVwtiPG5Ab3GCirwL7W6eWGg8QG3V2qhOeLdhv0xzxlEnGzp+zA085a+FqNLAYv1d7Cwwk75s+luQ1gxXTwerTx0kvH9Ipu0tM9WrKa6m4CY211ZnbX3MU3+f5xpvMsjctyqveGIjB85V0e5E0IYrH7jdTx4m+w/yzTgrRZ/T9ueo36D+ciIl5l2qQ/BgJMq/JGD/Z6qyjzJGIqx0x1ZMd0inLIqZGfdI5sZ7/JFPDP+Ype/yf//53z/P9yzqVby86+v3dRpN5+93AWDaUnx7ZupDOi8bkwNMpc4/H5N0OLb2EHpBXy0RATH20LnmNFR+h7F6JId06AgxS8vjZBDc2T4eTEgyXTzG5pnRNF4KYsu4lVe1oSjp1OVIeObTYA/333LHZ4OmTLrYrG2P+cQquv4ip2S4FjFNtW4gjauQGDf6bqYuaZ+xP7Rem8jajMR40JbgttL+ZEpGwI9UEZo2hu2OkQ7qO4HnwiynxCuj9X1ZIY1R050wsJFbw1JwNxgUxxbuurUOCho8iexBTSTM1wVRzLMFyJu1vpno3ecO16Lc0Lx69IsWkWpcyIK/YG9HrvWdDujdZExPF8hRB0qs83LbPomCtZw++deqLKf+9W1u2JlOO4WRPz3/1iInWS63hfee+zYN7+YupNDMSJpdqHf7Qqm6YzE+RLZYT8hFj1R8+EsPMFvzIqb70dImBtvWY5GXHgmXpqHMU/UTjx17P/UGmzD/mKTD/89//7v6pv8xUstjtyLtMF7aYZ/s9bIeUf6TvrlWPzCKCdshndI1JZ0SZEVPPj05MbXdUF+sN6RSvR1dM7GRhy/nbamCKnJi6Dsk7BrdjCW+p5hy00ivkskvO8IupuH0gRnhG3kmPvQw9fWrb/N2zHFh2S1vdM3UYWwzKPQRz10ZvW22ZvL4/JohV+cQUL4qpJ42pT49lKCoxsYVjjej5XfV8S3nNvNL4N1MCGmKq0yPv+W4Za2LySLrcbUkXgtReIz8FE/p80WsP45O7weiQ+Bqvd+ocEZ+YCrfq9b1jx4TEj3KUdkv1te3PAE7RWSAYXr8Iwkmb23eg7xvmap/u6qj6ux8pn8lG7T0xRYfyY9/0MJ5dBGOnMASInsdfZ7p5M0nez8jJB3h2i56fvIgpLwGJW35TZ8HapFPdBekkG/vE1LvsRpSvmivypk2/R2fAyXsKN8YsNRRTutprsqJ8Jp7Ms5l/ojy23JeUf+OxWnOszjP+MaZ0zfzDPV/637+x1+Nvez+nZ68widq2xobHUQSP2J2jf+6tmTCOWgQjQV7GmxAT/Lmla5ZKVbfDc8T43jjX0LR2HKPP2S5kHb5KuO+oNkasT95xHJBO4ZK8WzCuPcZfiTpnw0Sqo6t4W8hHr+vAq+it0XMerSK48Z0F2SadYA7oMBocsAc1LYA+lFv2rVNfTFHK/83U0LqvMNJTU/PQelr2wHZszBMgXa05MVW/0jX6CxFoTK2BgMncovdLY/JmU3Z2IR3cTBx/Fi3mz94bsFs9+nvUufuagEIxta0RxWxMTM18YcJJrzNM2UT1en7Sh7tHExuX02OnwMOjBbYfm1RTehdiqnOza1gNFaPzgnRn1u0gBPvaI+Y/gnHmkk59nZHtpIlW+B+DvB9pK/2ezyExZMxKDpnWSPKi9Fh4JtSQzJ0c43WR2HIaywieL37FLdb0e1DNKoF9gJha8czmG4N8QfhwBf1epmeLoKeYyizKXzudvONXP5GfY6rT+cO69J7+j/TM/NtMCTfQcZW8RgUbZzSmqhDmmLT0NZO9QHmnW0X5aKTy0Oau1vYUnPJT2kSkS2tZw3E1nJDXkCOq4/Mnt3sVMZAG4boQ5uJD1zgjf5jLjOpkYwLAO6Fr7mceBRSjmjkQG70RRvm0owWXdebaxj61kd8ax5brBb3f+G5MUJzUPU3f/BigIgzK+TTUWHmaRRDuzn1cV9su84a5ubfx6UwwHeqkiz4UlJ8+jotheQw0OeTgwoskGPluR95ssSCdHN2XBS4+brfAm+829vRATAlt9VuniqJEDHJ1poHvnQyCaE95sKULje/vMwvulejg+jj4FJ7VMl3b7Rqg1ioxm836RQVNRF4zW9e+zdwR6ZSb0uNvpgJ11k4+Pwc4z9U23NXxAXYOJqM8diWv13oCQp2mAvE5Qk2OUp1q2Endo1ZMsaiRHMRV9UbLrvR7rCdlCYteucU0V+fQ8xnp1KGldhXvlE69b0BMTTh5xfEoYWImfpSpP96f6nX+pxXZ/ypTf7tvkv96Zrg5XQcsGL2pzhYymmGmbdaMf50fNZ9SHsrbT48yOpIXG18bRD8MIiYvH1mBm52fOJ5bfdsfDNdo34Rlo7gZ5B3v72BPdZa8YBK7VCfDsQ6qd3OC6TInLzfKJOmU233i8rV6F/70kbr24cQn6LUtxxbNu0zhzitidqfuMTdsYsIm4Q+1rl0xdaM6fa1vBdrB6WN7+2lS2bMpTKgmlKSLTl0gQM8kHZ6odeHtCdXtWt+7yJoX6ch4Su9/jp4Cl4ifwq9nrmMPIsNF3CQ+44NeUQNrpZR/fC3Q+GMiDJj7jurfehY0hjtnC9Jk+sBF333b/raVNPawowOiM2O2FAt6ffhRfaeiATGC0RQh8fgGhZsTU7f5BSDs5exbp7yNWDv2fq8zDAdLYnAiSoRovSfvVkzUvoApUN6tqwyxMYmpR+fMoX+GClH36ffok3WAdO9uMRiZqcZ6D/IFF95w8iFzz+YP1Zd2cXevyMI5ecf1MvxJpnqDP+lU5x/Z6/G3mTovZICL5N4r/KOV1vaypPyUtOK1LcTc5rDYW0qnAlX31RrU43OPmCVLMvedYFaBMZoccWMHpDOJbja2t2hoTJcnYqoyJyl5EwdQlpyY0lrcgsLaxxhfbPJyOCHv133Ozmhd4cUCv7dqbCPACW4fI9KpiVrH/pyUE4zPWaR9MzWYqTWjzjAs2PFOdVpeJhGu0m7DvJit0F5OzTEmHU41APbElP5uVpgt+uqsH3VOyVLULgbtEY35hNP7b3vHDU7m/tsOrpuhYedTYsofDv1C7Bkj7zagPORpK9K5Q4t4yWM3IW+4JqYan3TKv1xvuJrkDcN9SExnVUVeNSCvKYMOq2C6qMlLPjLSmebecUHE6nFrJsi7CXWuyGTAcDw+EFNfOnWZ7QPSlR55P5ERUx531J7GFhYs7vOK8mCUorBGsSbDPX3/E11pzFdJqIn+nryyvoEI/d4y1WTMKb9Wn4pjWpUbTd500GFxTq/onVfkHVuvi/ODTBl/zFPdf6XHy1+eo+hgvEGrenU1P72npT28GVMas31i6sRUz7hZSkwMVzRGN6in4H3IC/n7Vqjmos8lVGU7w1mU6gW2zmZlJ5eadMX/kM5Zr0+q+gHaGD7bG421LmDBPjcijHecdOdUUMbv290SnVPvWQTSTmr75Thj3LbzuSadtIygH/MxZlaPmIryiQHaLKoxhmHI2GHV5VAFkuN42npp+Ajvjj28K6b2SqdOwBDEWu2JDD+kU2saVBBw1SuN4iKj8n0GeN5uLjrZslEr4hLdTlU/iZx0hcmdZpOR7XFi6iqCghnWSYdPqyKmrEoUchCeTJjnjyta2xtVE8O4V/bhQXlQHDvkFScnYmqyataYjXrElHROLjxKgx4PUVD+mYWqZ86H4/S10DR/2H049mrHA2RtQbq0Uv0sXpFiwpRYiPSuky94NRlG3j3W+Gh4RlhEeMFUK6jGfOlUd7InpsZ1ytj+SF67keQlo/l6Q9crU2uS9apCPpeJzTV19urPMTX4Y57q/SPnevzt86dg8lnjsn/pMn9rpHt7KZspht50bcuCXBws1bqGL6b43YYU5oeIdOo4CwvRdOUeHr1Pgk4Q6CwYT9PK1jfpGEX5/s3U605ejo+ajSacNzNhKuiaZ8s60sTAJqbkYXNCaLRn4XtHqvPpB8YYLDbElLEnpswIx2qOIypE/QhIJ97Nb6b25gyBJU+G1mrc2P7hcHftecuwMPZVjxpSXRrDs/0S/U4SMHF0aYzdQtUfg76OLcMZMeWP5VqdpEBMfDFVGKRrKVuS9zvviCnOjY1aYxsU8nWeNnAY6QmKeyxIxyYdE+piccOZMH/r1BdTiJyYellaBXW5X2PwbrDgi97UgTIzXUzSFTF1IMsMQR4HuA5srcDCJaaar7VL3RExhCvyqgHyX0xJ1y0rOOakk8F2HRfC9yXCNo7OKKZAv4e5o5r3Vl2upN1LmeA3DmotmVpbtdtQfjz/ZkokNzXHMf9RnRr2/qRTxj9ynu/fvj+VXs9rXMmlYsoyS3s7Kacotr6rCabqPN/WNuaDA9W5pOYR5RHXI2bWYSF759keqtskQft80G3/gnVtWzUxlbpIQmAOjhFEC/zFlEwK7RdTcXiKNFna0oLXKC5x9hCkU9XqXtvnjWUhe5BO8ZXJOeizxkKezqKCr0NiKrlWd8xH6tz4/HN2/0unfGObuPaoJqa2umJqNdQcEFNiCofqrB/ZJZ0c7A3KV6sjs7m7pvdfV7mLU9Fufnm/aZt07Ysp+VgSE+a9Iq92VEx6NjHl1lFMYzYVjIV8qpqE9m84eo2bItBnpFPZIppQzZiQLuKeqT2XrouiqomRYkJM5QvuYtg7cY1xPjPBms44zt5c07A8tRw7dCmvRsaDGJoG5N3IizJMnjky2SMnB0VXnTfsTeJC9mvpQksaZ9yWn5AJMyCmLpMmRDyWqc1ba6ohnXYa4Da8bejfu1Aec8Lygtu0UfvRJj+qU+bgD3s9ev3/S+f9vnRqMU9+61TUsQB5vnQL/rkzl+oft8krSc9mMKAxnpIEoDibIZN+8lunvpnaSbeyow1YGKzba5tvzpMIdqt6jIxrm4IFido7sVE9I6/qnMCXRt7Jc+UJl8ctMTUdrirbrJsRxl6LdKq90zn0oCameh3SKW4EDaxf7p10YxjaLDt2XeiuY05juiCd+mIqj3QLo67KD8eR5kJnrPauxJ/AFtuy/MUUBhXlHab6lwcd+v5f3i9ot0mnBudyidvW0rd5+tFKMofk3VLdDhi7vjoV5K1oi54e/maKm9n1V556WsPaPh2phqTOmHTNqIipsXRcTLsTYuIcC9JFwpLGfMgLOdydjW/vtzqb5P1Mr+Xa7bE6A6+X/GbqbCgvaGvIxDUpS/pxVZ4zT6RTx5CYctb1CSNnQL8Hpa0Isggl6VCLmPIC+r7GzQ1QbpsN+8XURL9g5tfE1PwWws8x1dHMP/Sj6PX/kb0ef5up0Zy8z/z96dp+vKA89V9M+QExFafmBPOeR3mI+3TNxmW9wW31JJ0ITucUNHFMcNTt6MyfHshtfUp3jNJNKY/t2qRTx1wfI08yYmr50dQ5iVFIY2YTFTJoCwOy7qzEiXN8at86dXoRE16wnhcMV8SUuS+JkfVDzTNqnwYSVt5wa1qKqWrmwva+4b+83+o6dG07IyYjQUzxSUE6dVoaDnmnRWAzyyCdDIx6gfzcojF/3BDTWq+9xlmvJCYcGOr2WxBT0VzdY313GWV+o1wju/i/mep00y0m6wF5t8GL8tWXTlntN+lUNSCmBhV51yxAev7hpe2pDpXkNYshMWWupwBFpyKdrNeqZ0xMTE2fS45zbafbeH0/XNtqUX4TlNEYL1OV/67qjHG1Rlj0VpSXvpjKVlXMpP6YOdDdmyfSdTdU/Rb1COZPXSA3O6q//JJ02dqUPm7d24a8sgM1zA2HvOJFJyYn4eUnmep0/qRTg39kHcUP6lR6JO9XFybg1pm6hbA6tgPJTZ+gNC5U9/WCdKrP0g1mtz2N6Ye6j//l/eYs1Itvpl4v0pWon/3Wqfm1+qVTogmJqWrPf+kU32odg7zUp8T5wHlqXlPTmLzJeoTZw5wX8qNxhKfmjsirDCLGjoNjDRZvbhi21f6lJD87EO2WEkd8St5t468oT20ubZQfUP00tAJgOrIWiNuPr0n7Qjq5TtTjxyso2BlIp2R+o5piVKRTfJcYts/TBYosRk1elvYeWit1rshN7SkcG6cKpiSHyMZX8m7QFc03U8uk02j+50M14f0yxxiNXuQVJx5TDOxXKJdnpHx6pXqVvS3SyVvEGcOD6tduxQIXPapJHh+sf+nUF1NyGJFMllP3F1NMj/Q99CGNMdOPsc3erS5A/NiXiHEiNTkJgEMcpgJjtySm7JpqiOPrPmbJmJg61pyY6jRnlJEdM3YKflSnur0/rE2iv/8bcxR/e95vs7i5uCjaxFTsE1PZrbQxDHyXSatkys/viamOQUw8HbpmvYWxRnE1qC5at9kvptZmW6eM/XFr5bBGmC8iV2Nr+8NBBHyM2+uErmk+sw3Y1LrEGObEyG1LOrW1Pmd14vrLxt562NjGnJgKU2JKnEJAwICY8tbryOamTd7vuG6umBjD30z57CzRfSHpzNC9c7vdKtqqdxrVAFkwAAGNg7I/Iqa2DjMhmlHC83tntY9X0PsP+s8NrkZ6U/i6sTJs0tYFBvkACzbaEBNZSHkoTUPSObfbKWlEm2o/0oSYerwpXyXN6Y7OI2005Kt7Y1Nm+8WULJ5aCrc+LpG/HKor1ulkQX+telW31N764131fbrmAqeztW57kmVo21vKq9lrSs8fa7oF45nqj3FR+6TLvjrLdKX2/R6nxFRinAGO57LEMG/T7xHGpOv3VUU6lane2cacvu96SYzG2Xxjy11br2CewAnj/ia2Sax61g8y1Rv86Z6v+Y/MUfxtnTrvc8oTG6G8n2LqvSKvl4x3LuPtD43Jo5qbllpNTOkO6QZflS7pSCo1vln81qkNxc0iCAakU0+RjjCY94ipDk44jF/k3WJ6PWOfLdPhrJcSgwlGNiPjY0CC8oKT0/nF8DylMckSYkJuVnPGb6q38iAetjHYTSNbLt6kUzSurrjtTWkMxX2q05M6l7g8DRrmB5BwG7rq9a7qpeb0il9M+Zf7b6Y+A91BMYGAfTNlPpcbdA+qq8ricjfsm9qD6Z+XxNTpZqfQYpR/wpcd2PLVOu3BHqURepT0NBkPSaeszvSOtjlotCB7rXS7LBoLRW9H//78SEyRVlI+Gx/JuzUFN2HFnCUmzYYzEY/POozyicDlwNJZYE2IqUXb2KDQ6fn8eac89Lo1PjKr42lMriGF3dXcooDOViP3SUw9yEViNr/S9YB7idAqUeB2ofr8Hm62WtOh9jUn643N229KXPNJ84spaXzmP8mUYf5Jp/5v7Udxvw/cX0xFL3NvM9lQfmoeLhNq1ylc3qQzeZdTxr27+m+mng+6hs9nl3/PUXx5v2A5Mmv7sVq1MX3r5B3N+wTBEZSPYnhtbOZ1ikatfxOYIJDutLedBurr7YzLYfZiQTFS94fCXRsTN54zsb/qDjh4J91J+qEmWuGkBrO7rzDoFFL1+qIxdY43xNQyJZ0ajYap/XGTFvJ3uWEivNPnFxDNEd8dn3SppemwF/RP+k6XvJk0Tw20g7OH63NOTOUh6ZRAdBCBdErUgpjo7C1i6rT2Nb5qiCmttCLKkw0v5DsS9TdTzlJ72/7IodfPOvR9kzil5/eCIgVPuksU/sTTZOroJhQPvkDm59xmZjZrvpkaXa70+42Txy+m0nVBXnGWUB4yMhcxqcZqnf2IdGo2ojwX3drbQoqrmjcdWgXm/CwL+TrS9dH6Dad8NVZMmbZO9rb0MA7ma01mcVnBTPWx5cWNmFoFP8rUoGP8vw3o/2LqP8aP/u9/lam/rFNf3m8uPGLqay79Mq0niE/HtcVD2AC31LLI++03jOeSu6DNGhe3D4d0YqxLDkYRJGhf7rrm9R3Sqdl83lb9JNyC18ERwZg55OWcnOrksbIbePfIm+CxE2qyV1KdX84nF5wvt+T9vnRqOU7ayNhyzthTrWOvH0ULJdYhjeltUEE/jy4otC0xJRMaU1onCHE1jigPDaMktZ3eb6aYmRBT2TydY3QcqrM3a9LJ9Yt0COWMvFzjCh120P3N1FeeAkF/TyzVO215KiIQWrPCMAyJkXwx/aVTX0zxp9OpYRN07jgujDfzO+RJ7eZNOs16Gf37ztGOYHpuFijr/W+mYqm8pW0SU4PiXMNxcpTfOuVFNTGlqXMWs+nao+87IZ1aqP1X/qflFWwXlhG0tTrCZHAjpvzb1IQ850fk940sRByTj8gtTkx1tIRxdArjm6kQ18RUX5YlzNpWick1I537DM7mDzI1NP50z9f6R+Yo/vbapC+dmhk1MUXVlfLUKFXeb+pSfnkVFjQeElNNTHV/6JAXozG9Qv/lkU5dFzMO7TF5v2l2+D1HsTOIqdz2fzOlF9YI/blJOjVfM3X2qOpl1jkRIxNOOnHRZYWuPiKdGj0pT50KYioaDX7rVDrxWpRnHiHlq+OkAp7hBXk3l4xJObNI554huuzzW6e2W8WUS7rKPEZMTTc4Q39h+EwsLqRTnaE+/2ZKbj+Uh6z5jL7hYkHe7YupL53aamre7XMgpmbraomIuV+IgzZNwXpYEnmbc8Y2vFNBq1nXOOrs3iy4R+Qd+1fKk9vA9TVx2GoRrIJqgdsiJabsU2lACKr/33bJbZm0uxVc7pQHHfdJOmXrLbRDw11TnmzR872rZsJ8aiIltY06I28JEQQDdc6j5m8L1oKzBT0dCvQOpWTyo/anbVfAcGs1Sqc2av8XBw+9oUlMhQ99DzPXLTB4+VuNi478SabMwZ/u+Y7/kb0ef9v7NaEkptKF0il1f2pwgfEvpuqCxuTHhRHKz4Z0ppSlA7mPxJSWkk74ai67SH/r1Pc9X0MftZF/3q6a6z268HRf5N32q7XGrJNdQ7MyOKbRmHRKW05r8pL55RdTX+v9eo+5ickrmtuCtzhAy1+1MO/Nw0Ia2bGCT+6cMW0sYkrQdQNn2A5xwfZNgfUrieyXHraQ3ZVXxfhoQmdkzDCZPHzSyR55z2IGc8xuT3Xmt0E6UwaEzKY4ElNfecrxHdK1dh9tdhXEVD5LKf8UC7+Qay6+1i9KDO8lMTXvnErQLv4dV2C+mdcs76ZdLRh51/ymnt9hnBiOHIzmbbXvONUNWKo8F8zV3vpWLEl3112J1kPXC3yUa7R3d12d19X3Cm6rHjPGGT3Ew5R0qjoC/2Zqa1I2le6tY8D8jEdMg4+0pT5UXlkaDLN3mNgc40KHo6HOF96wdcFEoJhakVcMebotflinurr2p7n0yT8yR/G3vd/XHMU3U2JKTGVjg5gafsj73QP2i6m86W5ssQLuwLptUOY2fBrTX0x9r6P4H+93k/eW2rPoMm75Exdu/QsxVgzWmjgtianjxSVvMsnDgh1KGtP99e2C9mf7Kr7zlNUnpuKVM7elNqX3s9f0+Jupc+dTgrlPLzSmt9Jm/HAy4f64/VpDG2SzVWTPdsRUgEC6GA+OBmS5MUXx3vo2m2Wkk+3lfoa5flJ9iUaUh2yKbzherhvNX25Xpu0NVZ8nxZR8HWwOswwXmGyZz6RTqr5SPVeiN/c5E3DqlBDd33fc2NN34Tn3oWnXj7CN0h76GvtciSmjT14yv56IEXdGTMHZdZBfVG80rySdOiR5iNMkpd9vO21xctvqXEmz5xUiqZkBnhGRdxtsPcbqubrn3qmJqZsgpo7N1KA8WB5we21Jm3fItoJnlcRU4MUax5pqyHGbUj57jdeF6F75HqbvfYFstyedu6v7Yz/HVKfzpzmKCfxP46T/1bVJf5mpxWZDOjU6qzmKCzG1mEYW4uO50vhtH5igVQbp1Gu3seWlWwIMA2IqM07kNaaBdMHOuzEuglDXAv1KOtUd7VoY1znpVO4SkB3va86ioTrJDVbBfpgyDAavkIkuEFPyPiHvB/gqvvPUk43I7HSqmcZWDeWJsrZN9GQvZJJvJiVUiX7GrLaIqSATNOaSPELHmJBOfXk/3mcm+k+dvM7oFlCeSPQpeR2dmCI/2YBoWzMUeqB6qOSnGuZOF9Gue2/bq7K7blc7c4b8tSWm1BlPsHmZ/w93b9OkqrJtf38gG4KKShMkE0UBmZDJS09AfAEVFRX99M9MrTr7nIgbtzqr/nc9Zzd2RMUqS4X85RgjyZxzDn736pMPU8+qDcHbiFrPp0lYfbzfW6fgGCBTbSDqY/CVX/INlTjmR1F7IEiRiVbUperuthaE6kGcM26PFc1eaQzT9UmWPjp1eG4dvN5Cl0YD9G7JRV5C6ok9zItI5KX1NoL1cbwiTJ4iU8OZs4O0PwqlcH+klN5qK4DAPos+KB5+39NWXYI/WbmMY5rLqakre1iFGjIZpJH8i0z1lZ+8H/mXTPX/q+pRvPPUZ43irVNvpniufjM1dHGMRPcVerdl9c2UL49Qp5pTZP07U83DqcmEeciEnjqEGZWB/z4bd2DV27hiL5JU02IuB5BbZczYenGoqXM81jDPtYf0yVO5jboU7hNkaiyLtWRJwp+7p5iEerCv6CuhBwiuN2SKvZCp8NJdgZVX30xJPfH+XoVM3V7I1I3XJhS56PE2t3HeZj6fQjoWaw6LC77/mykzWD9JoD3GCtksVRO90hDzS3eFTB1bZGrtR77QzTCh1g29qy/vOGGTCJkaXVfNl051ZdS5CdXw+xY16ppUM6BogWcQKLpXRucLMtVLqxkyS5ApazytqDJ9JTDbiE7d/zAFKRX9lO+Y/8JT883UROwr2Rx4BP5mvyLh6xjKtFLlLTCahVJkU2rRuNv4EG+SVIryPvqCN1PRyHXx85xlZGq53UEwRuWN6suvMiV2e//vTP0t9Sj+9POp97rfR6eiCJnCrK9DIQ1tKUrEmPxiqkLvMHhxnaaFhWNMEf49vfYp7U6nK3CIhUyVclORiRJ/MRWl8d6iB63EfLPQXRY+e6J+ueoEOGazb6be3s/ynEfpzyPMU6/hYAw+mSFTD4uiTsnxGOK5jEyNV8aWas22ws9ThNJHp/QqWn3yVCB3xpycc3sM3gs/L5sv8PO7UJkQzXOQoqKRUBcDbkLi6D7mCzus6WlsAGjV6XuNYnEQ9QSDuSexsEOA3jGkgLeb+uiFryanTdNwiMYaJ/xpmVvaBusGzOfzWQZBmakkOpMOeOOTz9iW4utrK5lC8LI9wiWbt3QRiPp/myvGwVPe39L5eZqAZtzQ+73X/c5jbkP6lJCh8x7z0MJ2XFiZzCOheq4cmk7yEIpjkEhhvjMxL3nWDn2AhDpVvXAOGmdbH3XVTMtIOrCG9jJxXizvo075jCNTCxV1zVzifLExp7/J1FD6QacU6S/p5/unmeoFLwfMxbYn+fyq5mR3Rq+3WgzsMrIOL4V26FUwhX6cyQGnVNvpc8zIhagbNBH1w5Np+u956tghY+DNxSF8/3pR2reRMT4+IZPRsKwo0UW9vDQR+zBCnOffOjUr1w/Jz4oMvR+XxhCc4qkUeoBMnV5sDMkkiEVfjtcXU6uaI1M+Qe+T9/f/oVPaAJmCGUedek0NhZohp5gHE2QqNHGMTedgQj5fojdL9B7qZLTwgbor1Kn3GkWgifqE6RDzTF5Los5SZUGEqUoK2T4UtcwSDqvGwzw0uZs5DaNOA1RLnhI4aEmJ26Iur6XIZ6Eylhx6pzAFOHY91NUNb+h4qkwhokdkqhsft7Tz6KPPbMMeCaanNScvVeRVx0edcjnq6izBaSG/dpApuFOHJuc6hOQqJ1K0eh5Qd7fWFlKrG0pcLPP9G1O81nAOUfqJA8ni4pLwnvCE0l2+gwgC9I5ZOG1/kalR/4c1CkX+L133e+cp6qeCKTnPSVzWGmTdrs3Y8bqXqZHOOlCcSmSi+ypVata1BeuOhl6jJ+ox1A9k6r03yVsWTU1WFw11IqptiaEEfDHlFS8XZ/CGfDEV3Wks6imE28/zqUlv8Cg/+/0Oi+sIdSWalmHoMcxzCzICT4ZIwsH7yqlKeQXZwQtLtpTD9sPU7FAjU8u1zYnZzsZQKPh5mXo0ZGquLQKMDJCJRHjPbiFTCFIbvZk7E0wLpogTfns/647//mYqqrfMoScdmfJXc5D4ensAeqpqDsXrxvB6FGFOb+65gdl28e39Til61aTqYX5bZaVDg52DOmXkqFNtKqNOshwZ08eMYNiZ5tQzFiugr23va29S/9igt/bvyOAul1p60RoXokO5lFg35w5tthBCmFuJxLvrsKFHTd3AGuSwjIZjnIMOe4pM0VPKPkx114ot6kbh9b/vBFM5/oV1ZOLrrd6vMjVWflijUP6WehR/mqlRsbTB2CyRKe+kJiSOSBfC2LPLsBchU+br2oHo4qB3i6ms06Po01EYaxzTIUQ6XWrp6oup1lVrYu9QZ7KxbEvhdI46lRCiQr7f4j3taAwzee2I/k+TSOJPG73T5/nUP2sU8QqZim/HKWZ4sV+Nr5Ap1jlGZVhWRk6vsVwBL2/4/i7vtXRo3VdgKxw9azi4JmS+00ZQMIZzwHC3b+lhpRPw0U+VrIBvpqL7Fr1cUuP736wIdeo2RqbkKeoUJC2Fta54JdcoMrVZo1fzbYZMzic9oJcUGMYdH5myDmZC9/Lty/t5UZijTvlX9L5EMBXO8PW7CL1kegKP4JiXa3q9ovdc9ZaMhKNK1IsXTFm7DurU+/nU6lktIFUaZLAeIBMLDujdpHQp8XsH81J2Bg6eMkvKiL+QqbbfFOA3eHXCk4ZM7XcAEHlVytg+IvWHqXVbuIRdxFr8m6n0KWoR9C5R84tMqeMf9vspvb9ljeIPe7983EWmxk9kyp+gTgXBuIt+e4E6ZQbIlLVGnYnOU5exxRLH+HiNmTvVFRzTaoY69c5TtuWi93sztVCRCX4pbWTiGeiUb8YqFHyGTO6rcktdtwYIl+dvpt556q1TYPTshsT2ZihqQE5LfrDx/XoKMhJf3W+mtCgvIdkXIWLjofeZPUZfTAXTZZYQaYq/v34RzA+rzqulYYCchKez6Emn4Rib3ioC67vjkyhfH7Z0uTj6nzUKb97PZPIqagKree2xj07h50KmJmtkMpyGQNfVlkEyuPwHU26ef3s/qd6Icx0cGbxrxKGmhF5yvXeWUrRNqpoeosbEvJqgTmnhNKHbKv0PpvJ1Pge+uaLXMzKC3k1B78ZNaVlyW1TOzp+UA5tJSSm8b0MDsyogXi1DFtYHcY66a3mij0qK3y/F76tdZRv4sHVwTrA5MmXoW+DZEPNYQ/u/yNRAln7Sqf5fskbxp59PfZh669SbqbdOZWRgMx4uA5nOHYZMnEc4RieBpNJ0RWdQkHFY8s7BVCm7LRJYuIEsgdzkFYl6GxzTvo95jN0Mnc7KTOSrGHUKvdCWHjOxKyFfo5eL4ZDTZ/2qv55PjRh6v6wt0fs1fMqYY5QKnV6vQ4gGj6hkirRP6E5DpsLNDZmy4dB81v0+e2hXxTghs3o8hPWa4efthahTnVVtfJhi4Rl18s0UyFdRx6gSz3DVlw/GVUKdep9JbONK9GJVPBZGNbGot3FwDqErZFJxTYfKtyr4MBUpUY9/1v0We/bt/ei5HENUScjU5SJZ1H4gQwgpejenyys6wPQFec4DiUujPv/olClfe+zzfGovWXPId7OlFK67rKY3G3Um6YbLMgpKzEsjSWcAh0nC+JIdarrHwQ/+rg5JFIh692+mIkNPCdvX6LVnD/rFFD9PZU5Jvd1AaFmoc/llWv8iU73+T2sUg+E///2frlH8Ye+nre42TOaHXumDgt6ve4w7kBuVTVhV4zy/nKCXKU531Cl/iWNccuoZZuxnyHiUhiotrEvy5f3MyqnIIkYmVqMCdW4Le51OXHsE+ch1pCiQWE6duMUhNukiI3u9l1Pjtahhml4eDHgna8iAxsMvpoo7k+lFKYeQzk8RY69jkFAcxiWw9SAkbH7t1bScGum/M+UNkansVmIm929BQ9dhZQC8EiBhNsUxdr9Q1K1xi96Pr/D9vYcRfJ5PfbzfQdsSiIlgSiXIhDfQp6gLosbK49WzqKarAWS1qL/e7ZuczoZuA9Z19JQ+TBUkE953DxJbFvh6Q0eGuCajd2MzWtOVK2rmgDhn7B2QqWf/soJ5ZfXYZy39zVQwT5ApZVfWNByizoTgoE7BE2Vm0zYM1qcnMjUsTPR2trWG6BrgHHPpSgpVSeVB6POVFMYGziHWXV+Ap6t4/WfoailZywUU/TJhoSaeOf8eU/3hD2vpyl9Tj+IP69S/5Sm7VDk5yAzzU7i3cd67GA317uhloqPQmXSO92yQNlMoqIVeI6lC5ZOn3mc9PkxZHTaEldMgU4vHU/0wxScpeo+7V+bU9hUAr86QKcNH7/T2fkv99Sg9J0em5jlTIJ5IU8KXL2RqUs8UyCGIWOQYr4TeRa9QiKeCKR/n6anUTz97aL1Fb8zJaPBQIDszzA/bFTIVirpLqbcAFrYnthU1Ow3wUOMklplm/vF+nzWKt071F7kBHCd7EqaspHTrtCaErgeMn5KDRSfHyoeoWzDy0am399OC/rP0LxS9H12wEXhLA3WR7gmljchzq0lnWYbsLvYGbSoK8dEOynAnal5mdpR8dArunTWQq9xYwJ7iDOfRRe+22yRCp/pLFmV3rtMrkwPgu1NCIlvqVdT26jUU6guvh76VxPk0WAIfdVclr3vSlgaahfksEXua9yl1KJkp6BWdKzLZpNPqF5kajH84O6/8LfUo/vQeWhou/rVGsckTcjkPVEit1ia8TIyWelqJeergu4TPGFHoY76dQjBzRL1vcf6pltH7vc/Ow9xoKrKjZAixv7ZZtC99lR7j8QhEf74vpuZH9CagzjAfxU+c59/7KD5MFdX1i6nsXiJTr7n0xVRxbyLCT5u9OHPX7KBYeVxi1gR16r3u93k+9c5Tr6Ng6q1TesfA/CLqLnmKOL900nCM9ZXWgBRED23PPiS03S0DmFwerfTZR/Fhykw8ws82MmWxSuzDuABj096B0sMh8QElCb2becN89dYpw9UwT8lqphKnxDkk6fnIlO5KlK4e7RdTXFXplnYS9JZBI2rAyMoUE9ILdXYZtj32OetxtmRkamKg16tW6P0Wa76A0Ll9M0W7SQB+lSSEWfRQUbfDc8hZJyQ88sQ+9IO6hHQyRqbOM/y+blR9MRWSQvRVkawC1sYCmdzLx+0vMiXaD/7A1F/S1+NPe7+5frRBhw16P3eJTHUTSYXgMFpIbHdEnQqfjzEUh5sjsXiJY1y7qlP0YgHew+nZlNGfd+Ovs/PKQq0IywYKpPu5TcJggTplOhv0buEZ76l9lRIaehT9PrFQdzr9A3zW0j81M9/1KKotMoR/fUrYYMVaHMMa/pzziISjzOD0VIr9bThiJDZbm5XQyfTf9/v5ATKVpiXmB9YTTAGdQN5XPSmaWpjn/JtgTOhUxCaok+91vw9THdeWCRyRKf+KTIUTD5lSQlFHSluhTi02yFR2wDy4ut4Zfj+Cf/z9fOrt/XzjoOriNDJ6T/MBLBoeiE6jJ/5NNgXR406cfd+jVKBuizpO9qvv0IF3Tz/e78PUa5HMIJZ3yNRN5KHWoujdpmxJWH8h67TzqgPI9SiWuFygTsFVzyG7TLgUrTwiU9g2qFMeXZXhneD3jQbNHPNW32HRbibqxbdtASt3mZBwQ3+VqVH/J50a/asKbe9/ouL/nU79YaZ2g9QGp532mO/I6P225QnzU/+6kDgmh5pyaYBMbXaoM+ldail3EvOjU6FUHmR6n4wS0J+tjHFr52zJ7aUNIRwOUefUy0Shsn4aQbZlThmNxNmHnaXjPX/kyNTDRu/03pf+3kfx8X7nmTbAMWMgU7MQmXo6jwEw74U6lZrIlDxQt8hoycsPU5fdMf1a93vvo4iz6wDnaQnnAPWJTIWBNQEWLJCp4Qt1cvpUDCiqFMoPU+/nUx+m3ut+5IRe0Qsxz7BHzHRaD0Q/q8AEEvnSQaeDYwIQucNACu0qdD77/d7rfp99FIMlMlXwJXrNpSWhrliY50J/vWQhdHlOn5qoQ5VfAsZEyb4PU46f9ghcFx0gUsJnUECGDL68sqJMaxfvwx6MjVuiUvC3AXhAYilsWvSus1mSgZfJOMfcY5zzpM7WhVU6WTHuX/D7pkEyB85bhzHj3f/rIq9Rx/u/z9R4+NMz3/Ffso/iT3u/9xqFe3aQqXeeekyQoYyQhRRtpVdN0wS9TLTBMcqrC47xS18wtbRwXmSWYCrqRp9aZEE6QqYC4b3yXYJ5bHNHpibDGBnbPNHP1xZJ6Cisl5DfqoiwkWoCPfDX1770zzPfLEKmvMIwJX4U+8iT2WkAUWcVSnwXBJya8naLY5YjU+att/0w9T4/9Vmj0Ft8/1WOOhVKCX7+w0nRMcO/RO+chOU0GqmYr06OyDtByP9Npz55ai2hjhX5aSnxWYZMWdeEQjTI0TsOLz2dJo/ah3ASBFJ0GJpfTE07u2+d0mKcU3K7i0x1lb1KN9fagOxK0bs1Q1HH9+4YkNdRwPhtiUwd3WL18X6fdb/4ac0g9dHrhe5LeNWZOMPYdFCn+EpSaf+o4vtLWSwxYobbD1OpanKJpwbmT/VaO7Cy1ivGyoLktMh1C5LXTJwTeHKLGksVdc19os69qmP+i0yp45/W0tX+P//9NzH11inXOSNT1gSZim7xGPyLtChZ+8AxuW4fIyh2Cnq3t049lzqFwtkjU+6+h2P+gd7vzZS3SdQtUfRSgXgW2YR1OxOZOsVY+TAVXeaMU39Q4Tw6WodSGEQ9wHy2/Fqj8KXXuCa326APvhGYUqhZrKGasRmgFxogU9Y6APx7zQb8wOaMmSWOqXeeci9OS7zBIeNkzZHB5Fgiw0W+r+hh0+iwtjXUqXmKOjnfKxOInuIssVxiHnrr1LteulccxjKZtMhUfpohU7eBodKzRimOQYqvrxxTp6Nc9yCDGJlKRgfrc9bjs5b+fua7puMh8KeLDC5kZOq+46hTWr0kYalXOd2VIs/5QUCi+TCyPut+tud961QRyZhXvQXqkp+yLd3VOTJ1K1yJJRrqFK9V1Mk8jMvI6IU5lRw1BW/U44yve6Sh3S11oGDpioX6HJnaDBUL+Lx1SNgZyZROJJoDeAbq1H7e/0WmFFn+6Zmv9l+6RnG9BwtYdEY94tMpzsZGK7xe31+U4bIXVHS3QJ0p9keHhbsH3rPttaaQOksuhafEbKlU3SMwTkdR3+/Y5ORcegPI5vJCCrcT1Kn1AnUjHBf4eikQ/URNcY7VMyMSXZ8Hh+57yyPQwnow6KR2TaJ2jN7t6X8ztd1lA1gf5uj2DDCAbm/ojFKokSnKDtvPPgp3eUemdrcrJ+fjpg9xTpDhkOLnN0tZh7hz9Up+08uEbuY1/jzuoY7cFNRJqxN87aEFpl5bUh4tURt6tiz5c78Xe4h18mEqlEeVSrft1oN08wrKqNfv0c8axb89n9rNhU6DA4R7FjLZifUJ+DnqDCe8SuhJSQyAtRaQsBV97N/e7/3M91Pfb7JrphDuZvj73lHkIVu1EAFxduVGmEpPsxaZ6r9iFp31wxdT60j7Zioj+N4J01Yk1DP0BXVDZ7CSKofwkVshU708B1aK+h7qZpr8IlO9/k86pf0lfT2GfzhPsVmx+MpTb5062Jh/0pm6KKPiaVR0f7KRqU2DOjWZlA0t9jhvF4HOy6jemzgvwjIC7XmVpE+eWptsAH6PLySmA+rU+OEpAIYqzjheCNB8hN4kP/RCiZ0G6J3efT0W9v3xVYe2Yo8+ZNPWLKNWJTVdpF4fYGCEZeQHhkPlp7IB7kyQKSJjnng/n/qcnX/v9zNWJTJVYX4La1X06qlyDdJ56pWhM2cJfnOuw0rBccXaEN//iG8PGjW/1yjkHf1iKrr0kakdkwms5zN8vabICl0ZsgfwUgIWBVloUXs5uX72Jn3W0u3qqkCiNZi/rhyZytD+/jtT1hN1MDv2fCmaaX3rs4dW15Ue8di288XUquwtSWRbqDNDUlkQX3RX4o5JFBrpyNS6OcWMn3aYBzcGZkO/d+ci30oNvY3FXqTrdkXY+Ilz2GWuziC/FzbmyTHX6STSM/A10VvH4MffZKo//OmZr/5f2tfjnac+TE1j1Kko8EbAi9EC/X6O8/zJPSlQFMQR9cORKbsv+hB6BS95fyLO6RrFN1Nvnaq7sz6kuYE69Rj4LVWaGXqx8QNfX+6+mWK62J+m+z2HXhbTw6du0qcHwZupuAto7GS7rKlMNPSC9614ppkhU1GqFlDYK2RK3+KYep/1eDMVaNIYiD4ROqWhTjFV9Oo5bDgytV57jFfiPJT/rHQAdwWELdPQ+eSpN1OwljNUO5dqwJUT5h9lGSj0ea6ML6YeC47ea9EuIexhHorMHHXqfdbDgeabqW6CuprCQuja+KXQy61FRs0n6ozTqzg9iXXIeLREpqRxX//o1Nv7ffbQzkW/ryAl+PtvpopuMgNPC5EpYauRccVD7/uMCfezXkKJZiFTsxdn0VbG66WLurexek6kD1Ptg8+AdVsbX39GpvROkwJsnLjkjjflv8jUQP1pLX0y/mdj+n8TU3k3msOCyuj9SINqks2kIbCNtGCh89qLHgOZgv69Qe8WJ3jPxqwh6PclZKrNzfrj/WxVlkpQGychJ4Z5aPUC9I6z66SlL3MwgBXLHRJliuRQjD42ehMm9uC+TIua8egAc2P8IEHuXSvSv556kKsbZMqc4fsN9HEf2NNGphIpsND75AUky5c4E9hDpt57k5Y7qyUfpqZp1gP8ZfF5HWNL3eMMsxMV52ytrgQ01UGDEP0jYesW89Db+7kTtS3hVY5bcj7rGjAyW7KP99tJovdNd4mvL0LUqSuTlxCwXYCfJzhQSuXV7XPO118+rwoZ0Ri96v6MXrM3NmSq7sS56c0KmdArymk2RS+ay4kvsUUfmSIJfv73+Smok7VDFiWYELt7VwrrDXq3S4k6k8gjtwybaSnTTldfQmb2YsIGccjp+cxXkHVnnIR2g7rusK0NQRwhUxUqI33eAb1k6toSizMZmYI6FftS0Duuhsdf7DuvDOWfdMr4S9Yo/vT5qXeesgc66pS5VL90aj1qF4RdL+idLkcbdWp9dQgbHVlNA1dkbBajTlTTQ03n9guTfh5IpeeWakImFBng+XJRMm+KOjXlyFS6n9pSOEG1o3KO9/ytU/zm9KxPbWfTHTwwo/vjmmRzZIptNLNk1olVVLtIPQg6Yn9fcDQsurrpa1gtXkxiWtvjH5369CCoVRs/v/rNVLQ4vXLq3sYdgGnPIzx7lkBfpNHAS8+i3+8U3/9d48XeRshU3dgt4Q8VmbqiToWtgTo1eWD+8SaiV9DIqhTqGQ2OadYPCD/UPZ2eld4Npjz9ZupMkKlwIpiaDJCpQkemvNnYlZgqVZgc55jXivnYx+/XCdWPTn3O+b6Zut3RW3OjcMuIGOhVNQOZKsY9/Dk2xPOnXFmCP74iU7aD3z8d8QRWqwD52Z2kmhorfQHxVZzluOxwDnmtnSl4uxV6v95LUqk+sr6YCs88+k2dGg1+Wksnf8lZjz/9zPfN1Gy9l6XPGoXiZUPwL9qC8PER5/nHuBx8mApvj7KiaaEaEHFRi6vY9iq6XO1D0JqdxILJoknI61T2YD1VFyw6Dp8N5S7mG76rcJ68X8svpvIgDlFHRE3+d083HfS75B/74y3RzpkMkdo12YepjjmT0SvtQsLZ8EVpeYYckvmASVE3wnn6ve63VI/fTN3iWDDJMJNPPGSq1ww6mE9OohfpHt9/dhFFXartN1PvWmQfpjrZtSWH0aD70akw7gYyNWbOBPLygK/vJVymSt464C9GAYn2K/OLqXd9P2+3sxXyzDH/RTPFK9mieMnUZ6h7gTFwS86OHNDrorf0+yUytVFM9bM36VOP4s1ULPbFF4X7zdSiFvtWLluXsVlJWrqeyS5k90ckRVvD5HQvJQnEnZRJ4bAkFQ0n9QL8R56UUW/FgHYcxwRWt3bJpFgwNbNWENNRTCJp2f9NnRoPf3rmS/6SfRR/+pnve41iNtGQKdJDhyaJvUFRPEKdGsmYRx75CZnKD+jdKhnv2QAwXxSxgl7Dn6D3K4LXF1O+Ag4nR6Ez4e2K3rF72zXUPbE+5I8U58nTu8+GQxcQJuuQRDwIKT2kXXQ7neNdgmdhb4mbIlNhcjdZqIm1ZBnNFmS1hUy5zZ5S65Ln4E03rIw6oo87xPsYJrvsgXlolGHGH+Hvs6v0L6aqawfS3hZ1yl9gnjMcqQvp64JjHmcDSteQejAvli375Kmu9+iCfx6I50Fdo6UjSsV+wb7Hwu2waqlpVC4E1zIgrLdEnQqM+Q1M6/Ikn/p+2cD+Zmq62Mv09UTdi9uHOMt/o86HqUi5+wx1DnXqvUbxzlN+9+w6JGmqL6a4dZZwzqB8ChjPXMxLTtnSxVl3wePDSArnNxNovWxjCKQWdXsU4RxExVkRfzVFe+1aqFPaipqQTGd2Gb2W5RdTfBsgU9N7/xf7+Sqq+pNO0b9kjeJPr6W/mTKXklz6E5F67Hag4OiM5hJbZcjUq2cPIEqv6N1cA5k6dnHeDnKcFzEThVvKBkEIxi6QSJBqOSfJBL1XrFkLxmx/0tDZhPRxHt3bZcifDL3W1FlAcDORkcE61Omsc9mDk47vpTc2sy0ZyciER5Aptg2QqbdOre8Sl/gkML50ykfcykjd/YspdShqxIg8lYQeMrUokWEY7xPUqY0K/B4tJV4QzHP7QpxtH1peGW5dZIpfli4ssuA7T6m1qKW2mGKeIYdXS4Nc1SEuDqLPYyu3tBxyB8Jc8qUoTCv1c9bDWO6+66UbS9KDJIkwf0lHZDJeou4Vywh1ZruRHbEWjnnuZPslL+895VPjZeFSWfK8+9oiHZMTyInIT2MVverlppuQarLLwmBLGmqYYp9EO4hKTgoTGVXzGL2dxkqc1PB6SStnDjDsJiTqif5hdFKbsH6M8fpDLilUJxXq1HMeSZytjr/I1FCWf1hLH0p/yVmPP83UPOjO0XUDMmVkqkPOR/LFVKRMcJ6XAw2ZWh1s0WMZ71mUychUqjKxFvyuHy7WKMYXicB8pnJShsgAxOcF4/cQmeLnR0/Uu7NLHgXEonY3X0Dx0pEpy8B53t9Py68+iSgvOXEdT4LgcDNRB6dkSytdw79XdbgU7cYvnZqB2DOq3ZCp0QtF780U3aEv/ejUcWMjU4GEXrPdIFPurVTBr59LiV1WyJTpSh1k8oR5p7mjdxuawfLj/T5r6Xvn0UFd7H8ztU+VL6a4FqFOHe/oMDk4yJQ35spHpzQnQaYGFerc0Bz0IK/7ou7RBZnqnq/I1MhEJs46MqUF6AX5+uyzsN6IHgz/eL+jhjqVWTkBL1SQwYOOOnUaKsjEpXAJv86lho7n6D0jqY7K6GmhTvnHJoYM7V0ZHSVpS9ePdg7ZVU9YVCwxvy4sKs6WXGzGlgtkSuMW5i9zjTq3Wv6mTg17gx+e+Q7lf8r7/d8y9Ye9X2KMFkDyk+hxHasWkYqH2G+3n0t8sMUxObie+uj1LjhGJ3a5pTcTmYoKDZm6LVCnzsuAg34JXmUwX6DOvZnyb1P0jlb2rGl/h/lmRR308687o3TuyHNYBwdkZOKiTnWGiz3o48e99K3XNfkwlTY5MjVdlejdyEkClk25FC71gNLbYSv6BKqMRWMjhE9fjzdTgapj6muUGTJpMVviIy1IaFhnKuRZjkzZPo4xb2h3gCs9ZGo1P3wxZY62Lfn0dKu1UweSdIp5xjD3qFOqqNWsLjwSbSTe0N1RsTFfWn4ZzXOqfPbQvnu6+bbYkVdTZApzE/4+7QUNXewwv62MxCUhW6L38+OyC6Hk+oS9tG+dctUdeu8BdS1yiDGv5uMKmbp7qFN7gjqTr2aOFL3Eeao3U6xUkanG6jlUX+gR+LEi6mOoJKesJ3oovHVq1qLXfjO1rsY2C12llKnm6jHkEcfXl/PoF3uPDvvDn3RK/ktqZv7x/X75dA6aNpcZDJlKiTRBr1f0yFwK+94roaqB3q2IkKfoKeMYl9xch2g7xnlxIs70vfPUzB6+pOA6bCwy45hsvNtgQcJDvKvpkmzQCy4POE96i5LSxxzmwIYGerkq4Sodr447sAPrzjxbGXPybLTXR6eY0sGMPniWyNi0zxlXk71OrSr5ZkqRDhYy9opg6h0epXduM4vYFTIFw1Lkh5PBqblnKsSBtSxZvMAxNutKKqzcBXoz41F99Un8MPX2fvlAnG2pjph/2tteMNHoEE50ZHLB5YYqG6FTzVLUMntV8oep2a5Bnbs1+PqYIFOgVchU72A0dKAgw0lwdgnLH9yiln7qwtrJfMyTmSl/zvnaii2Xnj+7OWTetgaEzxfqUjpjoge26MFV7l3MP0ck1tNzB/zJImLRpBvi3yM0AtB1dOJsIOV0V9czyMg0IfwSi3PGB5VCupng9b9MxbkCqBJIdgky5QyjX+zpNhyoP6ylD/+WehR/WqfeTLmgygTG3ZyS+xIZCvPVvIwOrz2nRog6U4QFejeZ4z0DzdIhOGLcYfW9l9C53uewGB9eJUh9ZHJnIlPhqVrgvO75NU3OBHUrIDhPrmSiU64pc8zge15+mIpO6Q5Ird8ZTHzUqTdToNtUCjH3J7Sq2QtWXsJLlhvI1MVNUlirtWBK6Vm0N4kimD/CB4NbfLVIneDr/YmEujieIVNuTxvDajVYllw6oPdch8ILFncc84+FrGLeSl2YvADzmL+6NsTfYP6KlL6oZyjONI4JR68mLdD7HWfVF1PJ0fTZh6n3HtqlfsI8pl6yhrTrh4x+VNQ52uuvhk5vYxWyIUemVl2Z0vPugV5w3QUpuoa9/2DqnaeuHdFXMtsgU/MXetWDJlNI7mtH4m4X86y8FGfhoY9MdZf4/e8dCGGdYXwNAx99xHzUzlDn21gKW1ZaVOxcBn5xbfSOnmDKghhCtcU8tqqmv8mUOD77vzPV/6dZjv5/+sz3D+vUsbf8ZkpsZyM4zfchOClznIdDZMr0NGSKJzhGZzYyNQwp6tTmwkreoyF6DTViYMLwxfwQIy8J6uwF2dlH73i67Co62l5l/P3aZjzlEnotlVuQsoc4q1FiHlmwdAvuaHUncLlnQHw+fkE8zKjEF2dkiszjF+QdTfTqrCcqDcQzSz4EJipfHCi16TSExdF/EM8ubEqUETLl3SVk2Dy+gN7E/sVkO0GdKinqZK3jGPf2M4/wfh+92/1ycUB/Og/JXxuoM708GwObHDH/zHxkKotJF/iZi16mplzT4N7MMZ8MfMb3lix/9ia9e2T71dxuiFmeZOBJ8M3U/DpQAQYiD00rTmlvf+1AbLUgsTgwW9qsj8mnT+InT8kPZwJFraFXBBeZyiPMV2/vx4eiPmI5Q6aKNI4IP15MsW5ZheA7Hbwek7uUUJDzGYTTa1xy5uD3jYlCIN7NbBLV4jxa97aNRJM3UUeY/ipTo596jw4H/8jU/7RC+P9b70fj/RzsfStJoNioU+pw0Id0weeYkffGt06xwC7Dy4rldLvb6pBW9rdOFac+g+XVfzHvuEYmt1vMP0UUfDO1GW8kWG2GOMZ7oveOeUCmVjrhZdQrqEz9OtiIbjZ34m9nNidEQqb8CpkKC1om1NcI6lagcMLjOTJ1HvAVFEqNY6hP0fu8+87ba/dBAvmITL11yotQF9mBCO83fIiaMeGSRW2KeU6nmK/i68Ujoekg025dOPj5CTJ1GqFOfZgK+8jU7WbUX0xlBTKly1z08RD14pvym6n32XmLoij40eZak4lWygCzFzKVJQHqtI+66OU6MjJXRR/4g9YB77EHKRzewuazRvHu6Qalc8M8u4MJxIWLDN0q9G5SvSWQzTxHCutUPAMXfVUSN48IO4g+9vurKvpNvfB6NBLOQboOM/A8OS6jDSWUJjt0tTxDnQpxTkSmkjaClX+KWFgWx1/s6TYc/9R7dKj8JTUz//Q+ive637ytkCnReoaoDabc9XAvzmUoAVDR3hAi3rNZ1OkRTm96q0FQyeg1+sswoVK3H4BlXl4kSGlDiRkKXQF1XobFbbKl7YBJkLQq3tPDxkBvXyczZE4S+Yihd9o/jxuwHOlOPE0dO2R0fjwhYynqlF/jZ3jdtScEz4ATtkifKu3a6gry0SuQPjr1YUq5Pgh4ZkaJvBo8oRgayLA92jt0/Sq/mAq5jmMsVVC3WD9fStF8IivUlg0HNPuI3u8odObNVLCaIlO2+qroNdS6EB1iZHJM5Arf38E8OBbrdmdNbj/7/SaH9Jspk8YSZAMf//6JI5PDFr1k6CqOFKkXWaeuijqZT0W/4LvTaz+1na3eBXWq0Duos2ekIgkHThmucvRu1gyZysMaf75pqFNKuF2At3qEUrQ0UacuB53DumsHUpgA6lR8t6aQ0j7q1HWMvqCYgwHJs1pInBZlQ7saqiyrA9S56Sr6TabUn3qPDof/pfsoRvuuBfbURaZ6W1Un5QgZyrX7HDOvbACdRxsZCm+NY3Rr4D2rHhUydQwYCRfrHqfdSxTAXD+8iE+ftkr8pf0Edlmidzx3dlvqXQcvCOQUvcdE9IN6M5UonLPoJPF/16ngJmcOIQdkKjpeaMmogwyv6sE3U9TdqbTdbVfgyWfBVIhjKvAuITiPk+iz2LF1ol4EU/Uevebsjkx1umJfyGaCTFgXzHPuVhpDiE6RsPsL35++Ahvc+fpRQna/VuR5ZyMo+iZ6NUlBpsqdqHc40PD15Zhu6TPM55APuj75MHWc79D7nWct8bvdrCL7F84hfLtdllEei7MmChsDTEbIxNRBlYzGJXrRlEHJydJs6Ot2j2F5XssMNqlLyXoi67AarJDBrehHrKZiHVAwFa23bEv5o1mImpihFCpaj1Iykr+Y4sRiCeU3boJnQMz41UWmKq0xwF+zhcSqVJyvmtQRFOUEmdreD7/Yf2ok/9R7dDj8S3qP/vE1insxEx0rJQavfqYStcCM7fU7c8InPRyT9tPGPOTrmHHTU8kpFz0J0vMZmboa30yR1fApeWE9VsklJU+IqwaZYvlzSy8+Qe83ONqEPayXSg1XnoJXPNHLuUPa0uh2XANZqjd0U7btkKd3esLanVOxB7cE2ukhY6xqOercwEdd2Sbo/aQbMvWamDrFGZeDa5vfTL0m0hNyRdR98qZ7oOGADSHsb0Q/qjUy1bshM0xrUEeGgfzF1GLqPxhMNbsmjqh7tO6ELon2231FmXTqAEcvx8JsK2+pbFMLCnrw0XtGKMx0PrzAVDmIHe2qvSWPjSeht9S+mapWyJS/SpySR32i0q0h1kA0D5lK8IqhGTUSmD45zmk7aU3Jzq41KO6KUzLngUzZBJnISCt+niBTxVjHPHechCWbRhiAX3fKILKbQGLpBXX9qedT4K77zdQx307wfvYXJd93pZp2yiT8MMXW3cMv9p8a9X7MU6O/ZI3iT3u/D1OTNTL1PHwzFWaHOQlfC/R+/rSUkKkSmRJJiT6XkqifnjHCAkxadFleAnBa/ykFlndVSe6jTiSj+ZxFV/C31Eke6AUtUTOm3u4VmmV4z+NkiEydl2KvDw8KcNchMjUx0Ps1l7IFOCFTPD4hU7c0ayGZ95jENT5RKN1aCUQoXWUkZaFOu6GBeW6K+dzfz0fqF1O2Ieo+TQOHmk9b1EabLUnYy4T39KURjrkSx/zxztsPU5Y+F2dNTNQZv4O/n3mmqGWmI1P5EhnIVQVffx/ynDZrUds6P4EUabmMeas9XEFX2UOCa4lMpQv7Bby6o66tiFHR5X6GXnI+E3WLslKl7OyNIZusgDH/cPjqP2U+5pLkLUPXIlVPnPd6EGTwsEGvumqSCYAuO4zX61L0j9rOYdW7hWVkTpGpDkWFWz/wevDZmACVqGLCii9iFg3iQKVXWZ/AqjtZlOGuLJGp2ZbjNRiid2yL8DeZ6v/Ue3Q4/i896zEPoxmQaiSYylFnprPNF1Nsl6NOgXVFpmCNY7Tt4hjfNlkHgtsS/ftmEDr0vpsyoFxGnXLvmUK8pdTimB1iHntddzk1vPiLKb6JkakTTb6Yiowzb6gzXKxhEqS30hvtxhbxLWTKM4aUhatY/OWQtZB7NpNC/fSUaZvlMaTtBJl6jWWV8tMrAO0xuktgXZCpTfzA35++FlJEL4ZFw8cMdQoaV/ow1VE1ZMb3liW/r5DpfXZcwEwzUadG4bgi1cYewWp9cKTw1ARbqi5EDwXjJfZVJOj9bOpYECocmXr0kalZcTsDGeUPyeul4y3xA/ICv1gvCX+OjS1NzwPMc9kOmWonqFNudRrDShoA41pmVp/eo46tSKU/7t8sciQJJp42RK93njL0fhUyEc3E+TMyFDVyLrUFkVKE+PmflULLB/1iKnq98Hqts5xiMtNiwjoMmXraWx3i2Qyvfx6QiqoP0afSckOJd+bmbzKl/M9j79+YUv+Smpl/vJ9vt5iCPqwlArfzWBF1fyRgh6clMZ0gU/FcekEUyHhPwMd5cKlvOpj5ffTvbNdzaLW4+DAphk8W7CkyJdenFopB/5up8RC9YLBbLEqWgCFTO7RMyDcj1J15ITf0Yb9ymNc+MlWvrhZ5ToQuPRXK+FjD9yMj7QHr0YyVES99mQ7MOob1bRCwqJ1xlZbLkY9/17mX/nByUcnteW0xGRn4eYMImboNxgqOoc5/MLXi9bIMRTkhWrzuC6Bq50GC4Wuck72CDCZDE/OMayETDfdU9I6aK0WrtMrpZaHOAEwfvdvRojVNJv4ZmWiRqdMzy0kYiTxnd9ArpgYyefRP6CXrgcNY+ShRZ9dXZBY/E0HdDisKbRABbbrS1/MpeyR6jD+fqEv5iun0ajlfTPHJjOU03vA5+IYespD0RX/gFQ8gW2R4PRaj0qFiXQKCziqSImvxEs+0QccbxxZlpBH0fmqbIFNyHpZhVIS/2H9qNPwxT2n/LPv1/pvWKD5M6XvB1A6ZKBpN+vJ+3n1vfZgqnEjM+ylDL/Vg6P3uMXoNVzUt2n2kPlhjcTZJUm2ZTKbIVDAK8fWxgUztCI6xvDrhPT1PDIVW+/aLqY9OvZl6ez/oTceUkFX8AI8nlDFY4BjZ3MgDirDPcF7WJzKdvZxvph43sTeo7H8x5bHtSCEGPT1Qh5CpCMlCnerj+F0Paldi60eAqAbSENL9Br3ZHomhqmPMv7zfQUadWXpkKHrd/AdTiXl3Je5G/Isp31WQqebEa7ood2eY+6dHCR7YOZEoes/MbFCnyouRU6bEQ+CLjYO0rSWFyi/Rp6R1kKnjsSf2S74isPIMdeq9N+k20LqwcneoS6iMOrVE/YyIAr4+L8uEdmlrAa/nIYsiR/Sx77Q+JIcjXg8pQR/xZootO4Kp/KXQPiY2YF13wZjqlqhTlxx1bT8IGb90w1/slTMSQvUDU3/JGsWfzlOnedeE5V15SdAkqFOlj/nJv3ZQpx7HwKLrNRHzLnwzRXoPFb3XKyhDfu1ZlE8LAPdiPIm3rq8tkQpk4s0UK9bPhN5V9HLpQ0c/vx/uW/RuDd5ztPtlVHTRO/n3IgPjqdwIlN2rTmat94D0dKLode4Edeb1wL+Xufj7xnjX0lxvIwivKY6he4JMvXVqek3vor9jqhDM33dIr+j9wrz3orT3khRI7lz0E57hGJuKmjPrGnWEHUPUSZ5MLSDj4QNd6/6ak/qqKRAte+i9ss0rp9VZG0Mhj5EpeYaoywVMcU7IoAznZVVRPT3UMNmrD+YlM9Q50sc55c1UNFvj6/O9/cUU22rki6nI84GEz1m4/egUuUvS17qf7Fw7kF1u4gxoi95N24q+lVdxTlpKkanBnM4gCYKQhKEqyzTNch9Amn3r1HEu+pZ4SBi/Evy+3RnXIAwvyNSqktDLgsrwfk5R5/Tlr+oUKtX/ftZjqP8laxR/et1vTaZTcLZzZKpeZzLxQswDa/VuSfweok5lPkOdWqJ3C2VSfjEVPOuAscnxYNGlcgeY0exJ4DK5ysRJ2UOsk30zRWxkKhviPeVXYy/TslEo5ImNuiNt0DuZaZGCtSluDPx+ppPiZt9h3c6QqXAlWfQiSw+IqpKhF0p8ZDJMMN3VakCipsYx9ewbX0wFvWUqY+YokcnFHnXR8/eUmsppIPYNuGVYOqiTdpIpOM9floxHR2T6+Uwt0NgM81hSjxNycAYDCE7/Ysp5SGOIB8o3U8ykU4A1AxY2Gq3owZucP0z5zcBOyCVH7xl1UvSaYO5zuqq8IcSTDBmZZpJM77dsCMXIeNfFPeS0Di4hLDsLiXmz1tXJcyt1gedj1KVuvP9iKkhnokfeVuJ0fkKd9KgVkqgT4/efmI0Pq5c4z7XzJIcaTUsgKPyoDIkketqNr130zsmC8NGLIVOin3IsnpSw0/I3dQrH6Q/np4aT/9KamY2ZmmCX5Jsps4lfEPODVUY32aBfOuUK75aK80/7regn1WM4L4a9HqXnW+HBsuo8SeB7WUsSBXXG2+znhF8nk4QeiP3FVJj5gegHxVGnjJoxNliJMb3bp2DPHqhTb6ZARabyXUQJ7/vIVPcY3yFy5G+m9hc1hOiUIlPXOZfp9bgHsNbBnfiv00Imj3Rzh5UVLNAr3t46lQ1gNY1dxuxtIFPldVIAHjnq1H5W1bR1ujPQpPNd8pQJ6lR2Rab8q+mUfDETfRmfyBRbVm7JaU/m9FKIPDheA+PswrfUVcIaNSdEnXp1bE52Fc4hK/OCTDnPAHXNvyqQaxXqTGSWMs5J6AXXjThn7L6QKd2ccphc1hLxplFHJysp63yYilYj1BlJajTI7caWwjNeAzpUmikEsRwSNqyrlt5sAPAjy5cwyJUWxYtBIPdJxKJtgUwRTdUg0wrUqYFJtugNFcxf9wJ1bl33frH/1Pjn51PGP+X9/k/XKP50nkpSg6JOLF8llDBuyW3hoS4NJlYZqkuc5/fPGJmae3hPTi56sVoR/ZUk9F4sPyBT9/HSA4NfWim4ULsh5Xh8B3//RJ17M9XXtBaKRXdB2FxD7zde4jwqquazqPZ4Rb3lKAWyOzVSYMgLlZSU3IGRPiWh1Snph6nVSKzdEw+932hSh5CdpkKnVhTn6XPgwfzR3AkcD2lLuJfdIZm8Fsj8IdCp2Yo6RhxcFj7Ml0yPQof8ZSnq5dWoM24UzcB9bu/lR6e05Jup6DzYJzgHbEYQbx3UuVThQMNRYyJjJRCuHuiWXpXzCezj+UEgzcacONqmhYSckSl1ZyQ0U0XtgcXTlvj2KLV00BAFQrf1Sg7nMKFr2HNwFBnzbJypKuksMb/Fd8WWIrkQumrKGvD+0C7D2Z5hXoItes+FwqVISZCpV1QDeJmH12Mp9szeB43xYYodU2TK8HUNUrlYYJ67s5yOG8xfeXoTdWuV3i/2yhkjUj/o1N9Sj2L4h3VqNLgjU+MnMnW4oM6YBWbst07xJsB5/ngeIxNWgzpDNdSpmYTzdirdUacuXqjT+dbwgC63LRI5HtckLjTUGQu9YyTlE06T6fUh9jah91DE2Qme519M8QeVK9G/agVmOkemuJqqpHtEporYpJgndoxSGjDMR7chI2FcPBsa6tsQWHXGefkqzrJ74qiDva5uEsDt0hJnmd0gifbfTOF00IfE2rmMrxmOMYmLdcDZYklCxcL3f+vU4s7RO8YmMrGSpQHkFxl1QvFQZ9zZaQRQzpGp2QZ1Sn7mJlq/DZBoPuY5ncruCax6+yCBKl85WevI1MpVUNd8+kqovtoMgDljZCrvs4bmWjn8MPXxfm+dImGFPiE0GhVnF6ICexDUpb6POnVNWffDVFSI+hLbwjEhugx4Gdpd3tCR1wBe77UvscpApnq7BJmyfGTKU18tnffw9esrer+IM4JM8fz/EVP9H/MU+VvWKP6wTi0PewLW9PrC5Eqzhiwo6tIq0CzGxjcck0cbdSaaKZiHSl9Cxh6Y2dOhE5CQjA46Pe/3SzDnmTh7PslqMj9IImC5lsTM2ZNTMng8ABKG8+RJ9DS4vXuq7X1GuC68U//YT/D906aE2LggU/EAmZiaRNRFknT6nGs3COaWqKX82tWUj3IGqwMgU5eUtjS+dpdgG9ObhLcddWrej2845l44hp6diUrvmtaHcKq6hPX2OMbuWdnHfCVhPtqJflD2bvTNVB99FNmcrn3IpxzzT/+BPnV9sNGrjW/oHZcyBZpsuQkFagVhkS/nlE86J9CHPcxjzisDcjiLNZqe5ZYsbfac3rb2AOJNiIyUGsE5oM/Qe7ITMpXNewl9nPvBhym/YblKaucxBl7Koh6fuf9iyqftN1PP0Jl+mOJbSf5iqrgFvhQeM7w/bWNNIHq0EXrtKXrtYLDpQNyv5lLIF99MgXcJyW8zpfyYp+hfskbxp896nPKIAO32X6geF9QZb7Z5Quo0Fouy6qXTevoQOjVHnbrcCKVRjvN2pCjoNRYX1KnVOVjCrOu0LFh5dkUe2gm9WnZDpi7FExXMRZ3xbqK+xfNo1LQQvUCjnjib8NzgmESruYLpXGlKz9tdFAIb6QZZcECm/LzUaUKQsUA9BhI77iY1HdkVg3BX+WV04XJLDzHqpD00bpJnXkcNmd1ZA7EmdIr2kKm+OFPJ3alL+IIaX0xFfo1MtSZ6t7O9nII1u3zrVK0gU6kuaiHLnvHN1HPgkvAOMlCNinpgS8VD7xh9MzXL27vkG6MrkNHGfsD6eHRZtOeit0/FBpB0JWTiGKNO6eljAKH/9BhfPnqcTsMlg3mfvUq/3qoKOXbRByTHvV2y5QSZ0s7IVNqR8fX7rqg7xUV/4G3DS/Z+vuc8Kg9YY+D1YA1eL/zYE8ie4wh1tHo1H6YQJWQqOEgJHbscIL2IHg6x9atMDXs/6NRI+i/dR9HMkCbiXPD/awl15tSgLq0nLjI1HOOYvOwy1KmFmPcHFuabS4cMIRpFvsS7vKdTDkf3w5R3rLMvpsLYskqmLnygEx11KzwrcykqJNSpi1EZEFwX6OVWYkzvO90Y85jclIGlpwopAJmKJE6kcFvjGNnero2otRWUH53KqpoB355xDNWHqqHGIVrCcprcyg9T2hqZilz8vGy8FkxNrj3IZQOZWPdxjA2nY/SC58gto0FLczqZBeYXU0aUccxjJ/z3h1hTGI9eQE1V9L/KHGRkcuYOXg9OIWI9T2Io3QlVr+7xo1NeeEGdS9Y2zimR6CnOKDLV3md9KJorMnJ+SDinDDFfZaIubrSCkFOnFwUw8THP+qdZoxA7Po3BT1CXOLXQq1rZowNJQW0WXefki6lYvXLG2gutaRzx5fs8V4nah3PecVcjU/EhIuwIRkNXzUBFBhO8/oE4XzXKth7OSRSZ0pXeL/ZJHI+UH856jOS/5azHH2aqv7wYMJmMnxLOzsgU3s0nZLMVer/hZYfeaaE9oCBPZCrOiE7T9DqEojPyS+503zUk++7H+/lhe63I7YDeC16KxXgV7dAr7Qd3pPWO8+TY29d0cAIDMrWLXq7s4Zh+ez9zYjbMD04XmazGjwY8g5KS9WRDpdoSf46CAplyEtQp/SAzyAvbZ9FxXNX0yKZLmEyvNwabBTJ1v6IZCu09ek1TfSq00JGp1Uuck+1NMc91K2Qme8jozVZXfH8t6JswO1l3BvY1c4jilD1IbCqeD6XI1HE2UMCTnugdW1m2MDk6X0xF6ZAiX8H5AO74it7vcLo65Lwc34CZFTJcsQCoGg6+mIrmRPTn3Z8wrz101KnyaQLeibsPpn7FPAt9VSb3vTi/1VNtxlvtJdMriztQHDT8+TaWLDrAzwz8pnEW3hccvbBSLyGZtXg/uhXen8Vyq6PO/3/dnduWosrWrR/IC0FF4RIlQjnLgAiQOzl5wDOo6NPvEZnm/Nfa7W+7bqraqr3mXbaZFCnGF733IGIMKZYS5RW1dLUlPWBL366Tx03idLIr0IrPhc5ly/mfZEqd/GIP7eRvqUfx2+ulD07IVFUJpiz0fuURvV6pbi3CrDnO81IfvVu1sJAJ0DHfjL7q//WisI7HY6pQuV544NePjkTAmy2JbiYa/PkCda597Tx6ymtkTJ7aEte66EBzZTqDEm74rS+mOD6+dMqtspYE4z7mITNGXeJTRmpubt4abQZ5C/l5FtV8d94dKJfTCLIiRqbE2x0cs2//m6moHzoXEivIFJ8bOC8HxU6hj0UuAz/aP0wt6tUAoucOmVosDgWtticc2bX2IDCVkInM2AyANdxFHYp+mCoPM2TEOx8smkpbApVZBzVPrgdOfX9whNm2etShXqgW6dPnHYpWQgY1F5ly8/MAVvEWmUhidqEv3RxBttICwiQD75w+9iEY+ClYJE21jgwXZAJw0d06HmWY//Q9MhXO3i6J0xGzqI36hXmOoE41N3Gea7pdAqzDEL35EnX93vApertxXLPg/b7QDV1pABb7hymhUwXmMRafleMf7OmmSdKvdGrwX8qUrVUzWCaXV40uXsWZblp3wDdgkeTc4Dw/XOsfpnimij2ZFHUq652QKV/UOtaX6HgWuteRkKhNQRaeizqz4qhTy8HLo+uA3CHs3/A7DfbvA/XLAr/zso7QC7k0pbIZfZiKXqXTEVerG0jvBJlau3uNRh16ufLeRoz57QyZrA4hlJkbkuSgHQ40LCofDLm+s4DbyFT+wvuzNsI5QEmRqWSOTAVM7DUyx+g9Ew1/jqYv9HIGYB4qNIfCVFveJRg4qFOwE0w5mF/iq7EHOixFP6vLCK8PQmRqu8Pf4dkVdQYc/mHKe4r6hLsBMrVNpB+d2uoG5sm10L1Z4DIGHurUwsR8FyTmUvpm6li9A/C93ZtEgwyfYkr0CazIGBm8TNC7WQdJg3S1cEni9xil5VUjkI9DdKn9KX7+vU99yI63kPCkxe9HrVodvbcjdCrGz7ubuRqsioNdx02vBjoxpgGEmBZZDJc/ypQ8+JVODf+SXjm/2/sxKZmBdyiQqYQiU2WKGbuYt6bERmfB1EhFpoiGTDkHHOPVRfSgnsaYZ7jCZboJHRfMsfGUvnVqY5EPU0yJZx61WHAH7vbtmvVC40BlvfvqQ4i6cwLMI6/zI4GpvmxJqIp1O3O1aT465W8MZPZMGqi0cYSM6i/BEIQQrRVkqj7jmPrWqd4Zvd9MuR3I3jEbYKYhan5qO5n2PVcCdmaiRkqCY6xwRP1B6viMryO8/5pFyFTe3qVwc80tolkrZC6iyNQmibwPU/nMk1hDkSlP1Iv/YioZDjjQslsf0bvCgwWRh9evKtTZ/PHG338t9x7NZmwAcKPIxPBKDrTaBUMopFlA+G50FL1AowAWzfvNwrLzWqI1T8yrzEKmXhbmv1fUaJCNVqhTpzPmpc4S+yTSGyfs3By21I2nvqigGzLWLpGp9UnUpHlCXPN4il671lQVSie1Gb8CAzruwRKyYSU691h/lKmB8ouzHpO/pR7F797vlz7e0w9TsZZvv5n68n5JsgkVOo7OH6YS6R0p30wFhoVew9rL/8bUzc4LQjQJx3T8tggv25lFE1dtoQpy1Clzst/SzBP78mI5Yona4TyfXEXvUjlCphbNrSXjU95AdN8TxjfOW6FGrOPPj11Evr1fuihCnIcfyNTeQO8zXEQekGZzZ2GxQqY6jgyyzRt1qt+GMno/IgFKoFfzerQ/0NNgI6MODH3GDAXvv3oMCaCY3OvIsZCJzQCZCmqxznbeI1OVhgwEUYDXPx4HSs15a8C6NJEpM0emDHl8BPfgPliYRi4lixKZqsYhMvWYRBadtS56T3giE0mPbGmcIWOch0uJD0Xdpy+dok3xJrDYFC3pjdEHrHdzlzCTIlPGo1ZhZS8diU8a0bO7BYJeLmYSC098S7Wj5kGcTlGnUgWflz9KdQju87iOc030OvqseSBTNs4udDxRMH+FQ06SrJ7/wT6JmnBU/2+mlP/WmplfTJljZIplyNTefz6AHWzUqYWBTPVt9G6Jbv0wdZ/VCrCZi/Oi6v/olHOXnnWkb5qUlFbzYSpO65dF+1ephTQR56nCQyTeB7UfpthI7PXhThaDt7QbCfa505L1ZoU6Fb+RqS+d8tvnDWJLRaaMY7il5CWHUCWib/zuLm/pJV+6MJcHdxJMKmdLjqp+QwYN1MUBR6aWhi7BiqrIBH2g96SLRsbMfvEJP18wD8mKQ8BPN8jUZiT2xe+RKSgOyNRgYuCcMHaHwOqRV7Oli5fbKp9BrEYBY1lIgdrVrgad9h94/waZag+bD1PJ4o3X1675YSqRlHpLu5M0gEI1RA/uYG5Rpu0/TEX3XLv8C1NxOd1/mAoNcfb9spYoTR5gQOnOmcTHsx+m+IOCFJMePq/zuulDZr4wT0GCn/fho5fMaPUPU8XF/2YqXknzP9jTTVN+maf+lnoUv3u/39TsT8GNpBfDVIU6Qy/1A/hpaOKYGqB3mtIRMjXboM7U+V6hvBI9rBdxSNjwfOiooy8dMKLkWQdH0ftzEKDOVPoTmboFIXqlqMZ8s5vZLD4k7y11VFnHMXpFnbo0OM+HtyGH6bvX1NFxh3noPEWmimKHTBnvvUwha26QTvahFNsLZMrBOAYZjmeS7GocU/ReIVPr1Q9TiyfqVNi8MT8kyqyjla5KEI7OyNQa0Hu2BHVjnWPeYZKNOiWRBwF3OMY8Zq9ELbMskCAIkKk4FmcahwNR71A6eXVsmJRSlLEZrMd2QFivPXiUncsDzM9jZKqdNZRc0EciQ+gVk+HubVEn0WXI3gkyMQxRp9LiPID8ukGdkvXYor2ZE4CZPl4SkBaZ2gzPYwhPewev74wLte6jybdOsRlBnZqLdVOo3qxOdgUvaA2eB9E8wDkmi5CpcuP2YX25xoz1BziHySyfQHw2bcZONfHo2FR84T3/PFPiVeovmPpnJV3+j65R/O48dd4tpmD3HGQqqNSC6Mf8AWt4mTjPH2fIVI2Zu5qJtVjyMGRqS8EI2OKKTHUzuaP89rCBUu9Zh8Oj+2Eq7C9NKRm9d5S+StZAdvBtlvDjvqDJofswxZ9b+cPUcpghUyydIFOGewOmzwiL4yXeTz7XN8h6figldTD7MPWtU1ubfpiyDLeVwkae4JxwRp0KV0KnDgdk6mSc35jR+x7jcEHvqRXITHW6Yr4a9vH+z9vQABvdEguu/XxKoiH+/5wS8T7IRyZMgkwVN8ljyfyFM4y31WbovYIA89wKmUq08KNTwLd4/RdT+Id6dWKUeH2xFrXZ4pkjxcxDnaosVYaSkGUdu5M5paPLYglznr7qqDHaC3GOpgKFEeLvnwPMf6UnTaDa752azS/SlAbRwYCV4fww1R0uLn5ehjr19NH7TTXSg4qLPbL0ZaAuKs8JrHuVTTglzKOKZPmwer3QOx7KwZ9kaqL86p3vf2s9iv3xhkxNKTJl22pKJvvgAeVUN+uYbl8yNRO9hcRAJvhZfct0e8d8sTIdZCookCm5t7Q+TLlqjsnoxm4QxD4ydTQxT63VAL3cucHrqyDCeZUcdIBuH5HYHXKP7mWHg+lFP0xxzbxCMNkRgt4TmdKfqxsUXoY6RcYzsU98CxBHEtRJxQ8F5XBzwBqbYg9uexMNMUZXgMEbdfEdvDqaFJsXJBvLY+y9QZ1cTZ8SwCb0STyP0bt96ZQTsx+m7hE6pOwpam6qc2QiiJ8DqNoWmewl8hR1+jKFSj0jU6XCLarPjzX4Y/8uhc6lmZJ5H+eU7KUjU5K/R+9Y4v2ic4G6kxykgh7KWoZktFqKd9Y/TBnnxUuKLphriR/qmFe94Iep5ij28NpPp46tnE2pheoLWb9jjFV3muLfJ7tQDUsQNUjxeU0M1od01ItJ4rT4eUcPcwyVO/iHqTvqWpj6yJTv/1GmVPVX3k/V/vnvP9or57fX9+sPdVik7xeOrAyZ2r3PdyioYjJOHjgmF6nZQqkNkAlzGcl0tEKmcrMSx7FHtKUOjSyYReGTgL5HpvyZifknmqB3DE4hpTsfvVswkGwSd6JPCB/rfcgTI5R48KIeVfcJA/3kNAwu5+xAmiu5wvq6JSS5XvcdvSqCscUhrFkVvwr6XNEAGPSQqfIpp99MeV3c1rCVnJSsbcEUiPqED/IS3q8W9TA2HuFqYxSUNqIe+0hHb2Y7B6DtrG+g7Lh3/De/9vCW5hvSB3Exv73elG7c0QCY5yJTyqnWaLMSeTB00bv16A9TjkrvEiyGE420c5xD1m/UxXhq4fVBG7xhbROn5kNFSql1EbWv74MlS3qnGOeyp7EEf1C+6pCJ3lPs1IwglXz0erqO3i8EUedpdUKdWkqRRuu1N4MQ49GHKb7zXOAbG+pYmqJXHs02PWCXpWCqj89btST0kkZnSQn6UetbpyKrYDhnXuI/1ydRkyT5V95P+0t65Qx+9xrFy9HBkLMOx8Qm56R4bj5MJfUp7L51KlbxS0yyOc6DB5XhGLOPIPF5zi/0MDZMoMR4kmB4Vj1y8vUrVOfMlHgyQ+/3tjc3WC+ZJcXX9T6lasM+TIkaLRbd8hMD6vQaEiz7mIfARKbyPECduq2RqYEuGLlvkalIDVOK7iqAfLkBlhRiLV5ZZjb457Ctw0OWpWTQe17Qxb6RYaXetbRarV4AeR+ZKvaok3I4kj5MTXL0bnaTzIA25Z2EPQeZeC31F/ChhLqiv6Ipfe4w/6wHe7xeGjIFMz/XIWC3pZQ4mWihFo/3YGrqvQ5GPjJZlzinRKmPDPoUmRoPkOFyVaLOjEOSUoOLviOz5Q9T1Mo8UXP0xYKR5hWEy+cR5LDG36/s/YGOcjKGeDRy6mS62GtUGaFO5vWNsTj3xee/tw76AnwezH7i8+qprgZlPuUSvx+RKVIIL3lMLWT0JVGqsNaD/D1iLJmIWnJ/jil5+Ku1dP1/tqX/Z2tm/madmpNsCvR2QqbmYg/pF1NJPkSmDB+ZstgIdUr10EtNVvid3T3xTtQlyJQ7Q516HvYmePvNQwqLQWORw/55heSwQu8YjsMpJXP0bhBucZ7cAjK1FTUoV0GAXm4wPKA32joM3Ne8YWFIxRqDpl6QySchfPkS+9UK6QJRJ3qgba67lEJnBZD5B2SqvB1Sqt8MG5aLZ8ui/jjDv3+CTFWv8IepPgtE4bL7j04FyQrH+Mz26rieIVO3cj8DYo/QO77EHl4/JG/gERM1bew9Fb1KZYBs4krs6TGNhpqnQ/IUPeK4jX//rb5+mIpcDa9XIhXz4L7A+30xVYUq6uRUR51p9TqlNxuZXu/LJYlNcz6lOXn44Ly1Fwk9qS2IZKJOxa2NTPkDzEPfTMmpw5LWMDRalNspBL7MSPLeI1Pzt+dACqIetXx6dzSrVh+m0Nvi59VOYh2xrnBO2xwIes0ResVsL85Nr6w/qlOD8a90Sv9L1igGv5mp1y3ugd4duxodnAqkmyJDMJRNEu/ksKXehDXo/Uoco19MFTdT9L5ZoNe4dxQnavW0AL/MHhJMFrlH+gyZChXTFDXwkakL4Lyd52dL4sv+m9M2G/WgHDTIiJOgTh3XkxCm8Rh16hRhHjoNkKGqtzQktrkbot/T+YKZWg9x3p+9UjpmXOxveyBTWS5zar5uFkzPh5bBWrwJ7S8FU9eZTRKuhhfUKb2D8D5CJpJrlFKzQB1audyr+ddeo+nAmcK09pEpbZ0pH53a18hUtUOdGom+jatVDxnJ77VCV6u8D9ndX9Z8JNrOW/JsB+7ufmdhLOP1NtfR6yJ5JD6pL2TwUCPT5dlh8fYucTr20VsGN2dJ2HV/0CjMTh4Y4ehFgndXpCTzVkNI+wuH8ZuHTDWPWgEYDfH6dRcp1HuI+hLZU5wnW1JOfVX0HiJoEZmr4fNyH2cVVuM7Ry8o4Rxm0UaBKPCRqR5lyFRNXSifGXrHx/3453q6adJQ/dUaxfQfpMh/dB/F7/Z+pXbsw2yxRKbmS/R+uyNpIXztTMJn7azFDKwjU6MVMnWbinlwWw8wQ/uYZ9hEPtAsQqbmmoJMBQXq1CporpCdBiZjKd9N6dCSrpDmyQ9T1dDtQfyUQ9SJFyL5xZSxzBsS6uqkIOV1hLq0EkzN+PvDVHookSlT3nG6OHeYB0wTmcpPnNNXf2IBgbQlYGwnnERhg0zpux+mTuGog6LYi550Fs7bxVvUY6d7D//+6Icpfztt66h4OwphREUGCuH9eqExpRsJmeKduL4v1zJVQNSJremyjvmOT7+ZWrxEHgsN1KlziDqVdOiC+aJAJt1Lg4xeZNQZ7co+TKVcXWLe6ckKfQ/Ffsnt8kWiSmlTso3E2ZRRivnri6nwulKApSYyNtJ/mErIVZw/G4vzXNH0wxTf3fB5QT3SoFAVXvP76J1Sd4PXF1lq1VxTGc4RVHaA2zp6R+c9+JNMKfIvzk9NZn/JWQ/5d7+fKu4aeJ44q6EJnYmaBjN20DMJ0yezC01OqDPl2EXvNl2JvTJOLQMDoROPCd3SQ38xh8VIekjRjrsW0fjqAsw/IFO9ZqvRNsg/TCWtugc6iITfv2sh+2ZqKvZlz+aXmxRwJyvEm9MzwLtv1HGyxYzubvILFBENSXJvfpiKrR6QZK2JfoT+0vxmKtqdHSCmcj5DMZ7h/V4M//5l2jyB+1e3jouFkdLIxHwVbRLMO9aao8ye3/qHqS+d2q+kDmAhoVfTXjONTvXgwxQPfSLTKFhhHpwHSxb3Cjql/Wa2BX2xvZMosTIZ1R3nlMK8eYSpm504a5K/IHU3yES3Qp1yjecbohB8ibdr0Sso3bvg5konhXRQcDIT/Y+j3RwZ9Jyv/KejTikrhyQDb6/Q5cJCprJFJMUXjkzFMreBwxKfx77E7+ehih4KzpCzxJVxDlvm5gjg0ll1nOU1MrUSXvEhztoslfmf65OoSePhr3Tqb6lH8bvPJAbetffDVE+1CHmi9/tmKlhgHkkNnHfjkYxjdFhEOA/OJdEvV0emrCff0oGZzGHmm48azL1LSc/eXCBXIpPxYDX9MJVL3Kq/mRqmRIP1WwlZct/9MGU1XUMi7+qkxLD/nanQZWfIJ/EPUysOPogD8yTJkgOnyeVtgrEuWhIskwmQk1wjU9sQdXHcoE4luahlNpu4dQKdwanjoxdcnXD2+GZKWY774OtVWwfqxZHJgiJT1XGPOjEB9G5KgwzwdOjWbEzZvzFl7iXtW6em8vhOgKzxemlzvsJq5HgE/0Rksk7dDsrw4hDmqcyjM1VCxlLNl5h24zJNwocLU3/XScH90HJCWnUA+SpyGDtMcA7YGuSHqSjfyzS4Yx5lxShCxnVkiq4uFmS3QSDFo/Ue82ekq5AMG05Y2CFT8TMfAdvckClFfSPj586GMogZYa/34E8yNRn/ai2d/CVrFL97X3rZ72ngPq/IVG+FI233tYf1eFlIrAIck+vNE3VKuSBTyeN9ob2rhC4Psh+m5tPbHMii92ChO20o4Y2LDCy3JknoAnWq5wYXgLuP3iO/voGeexsVwusMdQraA87z1gJAtxc3Kbykt5Sczqgz2a5n1Nwm4n5v/Qxlbyr2TYQz9I7LwoOKZMjUyscxdQwmqFPNEL3fZTDxiC6uLwgylWz2KISnNepUMI3dmvd7EadHUef2S6fi7Ig6kx1PH50Ks3LSke1W1IZ2xTvWmTh/Ba30Fn1IkCnrLXWUD/QepJ3oE5Kl7MOU7Yg81j87Hamc+oK6NkavSM1Qo+bA7CDLWmQKtRmoNc0/OpWMxqJ/lTNxwMakKurFa5zQyWgApajJwvcL1Knp4jyCdV47JJ7ab5lKpNMx786jOplcZY/a9dQCdooCiR9G0YXODqaKXrfj7Jup5IH5DMpOnDGl0vSbKR7byOTo8kd1SlV/tS/9b6lHIf/uc767UANz+HhKwTgXOrVnDRSULjBPjGYHWg3MK8SDOc5zU9GP6YupHOaYia/VoaBH4uDInikPFhRKPiXtSz0D38xM9s3U8KhfvnWKP3uGR/0JzqNpUP4wlZySAJbT6FaHcwt16nTNTxDS0qiTKjAOdBMiU6C3IWFPHXUqO3EPEtoLkPH7waOwjjDPDbxGCttSqIOBOpXbIeqiXSFT/WjzBHYeivNLvvFhKp90rvTN1Mq798FWopZFc23SkouDDGbzN3q1vYc61V0asRb+RqYKl32YyvhtSdhjSTT0ntcNmEy+kzBKbh+mMvPiSolW7RSqmoLpdIiMMEpA9Kh7QTDx/JpNOrn7ZmqmXLo6iicFkNsO82oRabYUrzzMQ80ImQpuG1tiix3mWWsf9L+ZiscZ9eh9s7UgWmZBHYOFuu5EwQTylgqdMpCp7KIPIRz7FovTUYTfR1DYEB/LCHOiMv9zfRI1WZJ/pVN/Sz2K373ut56PVfReckcCxciRKY66xG67BWbaGMfkhpMr5qnxD1OcjZApHgHhwZUXdDPIKJivw4OE96c6JVuODGTbh0m4t+sU2i2fyNjctRh315FHs1T0fyqSkMStgWP6dVgEsEicGwvMZcZJL1mdIOp7BmM+iw70dnmegG9fICVk+QK6qjwXmOEFdZLUOKbaplrgYNo3NTj1zSLc2Zwg27yQ4UW229IqCR6QT0Wfxt7OABrlOMbD7oR55yXe4b5fxz5Yo2XLwmOMTIznojb0KHLq+EFD1CkN81ACeH3COqmlkvrUAOpuSZLlWlLo6DTeAF03rQTLAzK51zFPru0z5rdQ7EFWbPSe8aRERpICvV+b1x2E5tNHb5sjU/Wsb4Nv6l0d1L7nkcBZyd86FS8U1FVXc4fopWO83uJRRx+jpgexbUXsm6llPzU/TKmeOB82cyeQHE1O4nISAd1AjUw9fIvEshQpdGhaFuSVhkyGvfhPMiWPfrGWrkr/nJ4a/G9U/P+7RrGZqzA/6KhT0gCZOD43N6hm1aJmbYY6te1GyNTwjExsAxzj6jaQgK2tQPrWqWf/RjAPGA8CE/emkbaQTgBVgTo3C0Gh18vmDJF7sBhO/MjUu6tV0XcDJD7bo3c6P28fpqJogI5uESFT60NjsFg3UadWATKyqiZQxz10WZQNxVrw7IBMxX1uUXv8noPNtR+m9hx1bj0McV52Tj9MrVSOTLxcZOr8zp/ARxQVzRX9oFg96IM5cVoSPXNkYrpBplKOeSYxLWTiZTHMP9uLy9iz/mGqWu7Qu30xFUXlBmarfSsFjuRcSNlg/kvNE3rNXYQ6NSP4761LcU6aNZJFiw7zXD41/DqhIe/ofLi3gV4nHcOH1XpkMCMyrJUr6pKzQZ15nUT9jKVn47/XN1p64m4PwkERMW5NDxbt7S4mlNMnPo9Lic/rMpbGkNcRJ8nkiEztPTaAVT3D58Efon66LXRt24na3MbxTzI1GP/ina8q/yV9PX73O98vphblHJl6FfmHqW+dauzwQOscvUwp3VGnFj1jSx3bfAPL1piJQ4mndDOpDHBO8V0Kj4NMI1EjiTGtLaQ4nU8Vam7F2rhgKq7ct0f7180EqocDEmMmZnyjVy2/vV80vTsY63vs+M0U3z3eW1qoq6Oozw41c7qZR5uic6AyNjiG+APHlDsfUvDiZYNjkjkWCd+CqXKHDD+TneirYT6A98T5pS+dGqmbB+pgid4vSfD+90PYQ/UqGikISNaS8FY/II7f6NWWcijTtYlMhfURvaPkI1N7X1UhWNlLwuU5+ejUskzbGqZqdiHrVXCGRE/QK55OomeCjt4zv6DOJN2ZWbS/M3+Yyj3a0ckhsf6VqdRVpX9lqumaISSqJHSOIlNsIOpTKJ6oj76lFt09vAWsX/0AmZng8xreXQViOWdSXFY4h51kzGepVFkkidheoYMbNSGep1HNlF7853qPavJQ+5VODYb/899/U57ixWAMBk6mdfA0UKeS4dce1vECvVoXbun1IZ3Ri/RRp0DZ/zC1GmEmpqWc0mO6NMDdwV2KtmItep6iV4vKBpnqFVOZWiVBnSltdGUpjSz0+8hUcmGoUxOf4bx5zXyY+6sbCR2OOqXU5hG4pCJTseg188VUrulQc5e8POoNZGSqvwnQi/EfnfI9p2GBvptQEteCSQvlhe/fYUGHyegOq3mFTMnjvUfjokFmEtetE/OMOvNM7z9MUffWkr6CzPHSQKZkQCbGxH1BpdkuYdFNutC+LtYtt3PUKXNSy3TT+Rtw86Ctw3KPTB1lF3V5PP+qP/GScQ5YPYDtxJnMdihRqlbSE59P5LO4KWlLr9HCAodW6L23WWsRNXlKkLyOdh3v8j2nYbMZQPwobNT5cN9SmrgaFHEWEb5eHKjoTLKActMFjMUPnPO4LCmQqSlDH5Fgfr28mgFUu8iU4sgRTDVgQtVIEerkefAnmVLkX6ylq39LPYrffdZDPfbGMDtTZKpzUafGgF4v84cL9E4bnOcvWxV16hnjGD0FyJT+WL2AVSfUCcWiKX1KDwPVRRJ7SM+ZTG7vGhl6nVDnshSZWkrohdhLNSW+afcWjef1GLLzCqT4Isa0EyVLmKUMHeSJTDClzd0jsAB1KjGHRkGPMf4MdgI4pELUKWVnOcBVE+/PxFl2cosouFXUYB4y0Ps9EmQqZcLrwASZejDpjvlK1HO41KK/79r9MMXaFJl2elcNpo8HekeSoXfb9vM7cEvUMmsoMmWv0asFzhSv36/JhZbzEerU0/Ul1nclmXb7VwV+eGkZnMX1emWeIM+Qqdic72QqJ3i/aN6zaybp6P0SdfUE9h74hPvK4UIHbmSCcTwgU9WssEi1O0tf79ilWO2/gU7WqwEE9Q69383aix54jQZJpYUSK4eU0tQ5zCGOAOeYJkCdOo7FvvbzktWJp70tet2eBxBuME+xUNnLdKCLfspJgDpX9ej/3c+3f9g17f/2w/8B+LjypA==</prop>
			<obj name="TemperatureLog" class="TemperatureLog" version="2">
				<prop name="Times">TEFSWgAA4m0AAIDiaLgAAABYAgAA6AMAAIkFAAAqBwAAywgAAFoKAAD7CwAAnA0AACwPAADMEAAAbRIAAA4UAACeFQAAPhcAAN8YAACAGgAAEBwAALAdAABRHwAA8iAAAIIiAAAjJAAAwyUAAGQnAAD0KAAAlCoAADUsAADWLQAAdi8AAAYxAACnMgAASDQAANg1AAB4NwAAGTkAALo6AABKPAAA6j0AAIs/AAAsQQAAvEIAAFxEAAD9RQAAnkcAAC5JAADOSgAAb0wAABBOAACgTwAAQFEAAOFSAACCVAAAElYAALJXAABTWQAA9FoAAJRcAAAkXgAAxV8AAGZhAAAGYwAAlmQAADdmAADYZwAAaGkAAAhrAACpbAAASm4AANpvAAB6cQAAG3MAALx0AABMdgAA7HcAAI15AAAuewAAvnwAAF5+AAD/fwAAoIEAADCDAADQhAAAcYYAABKIAACziQAAQosAAOOMAACEjgAAFJAAALSRAABVkwAA9pQAAIaWAAAmmAAAx5kAAGibAAD4nAAAmJ4AADmgAADaoQAAaqMAAAulAACrpgAATKgAANypAAB8qwAAHa0AAL6uAABOsAAA7rEAAI+zAAAwtQAA0LYAAGC4AAABugAAorsAADK9AADSvgAAc8AAABTCAACkwwAARMUAAOXGAACGyAAAFsoAALbLAABXzQAA+M4AAIjQAAAo0gAAydMAAGrVAAD61gAAmtgAADvaAADc2wAAbN0AAAzfAACt4AAATuIAAO7jAAB+5QAAH+cAAMDoAABQ6gAA8OsAAJHtAAAy7wAAwvAAAGLyAAAD9AAApPUAADT3AADU+AAAdfoAABb8AACm/QAARv8AAOcAAQCIAgEAGAQBALgFAQBZBwEA+ggBAIoKAQAqDAEAyw0BAGwPAQAMEQEAnBIBAD0UAQDeFQEAbhcBAA4ZAQCvGgEAUBwBAOAdAQCAHwEAISEBAMIiAQBSJAEA8yUBAJMnAQA0KQEAxCoBAGQsAQAFLgEApi8BADYxAQDWMgEAdzQBABg2AQCoNwEASDkBAOk6AQCKPAEAKj4BALo/AQBbQQEA/EIBAIxEAQAsRgEAzUcBAG5JAQD+SgEAnkwBAD9OAQDgTwEAcFEBABBTAQCxVAEAUlYBAOJXAQCCWQEAI1sBAMRcAQBUXgEA9F8BAJVhAQA2YwEAxmQBAGZmAQAHaAEAqGkBAEhrAQDYbAEAeW4BABpwAQCqcQEASnMBAOt0AQCMdgEAHHgBALx5AQBdewEA/nwBAI5+AQAugAEAz4EBAHCDAQAAhQEAoIYBAEGIAQDiiQEAcosBABKNAQCzjgEAVJABAOSRAQCEkwEAJZUBAMaWAQBWmAEA9pkBAJebAQA4nQEAyJ4BAGigAQAJogEAqqMBADqlAQDbpgEAe6gBAByqAQCsqwEATK0BAO2uAQCOsAEAHrIBAL6zAQBftQEAALcBAJC4AQAwugEA0bsBAHK9AQACvwEAosABAEPCAQDkwwEAdMUBABTHAQC1yAEAVsoBAObLAQCGzQEAJ88BAMjQAQBY0gEA+NMBAJnVAQA61wEAytgBAGraAQAL3AEArN0BADzfAQDc4AEAfeIBAB7kAQCu5QEATucBAO/oAQCQ6gEAIOwBAMDtAQBh7wEAAvEBAJLyAQAy9AEA0/UBAHT3AQAE+QEApPoBAEX8AQDm/QEAdv8BABYBAgC3AgIAWAQCAOgFAgCIBwIAKQkCAMoKAgBaDAIA+g0CAJsPAgA8EQIAzBICAGwUAgANFgIArhcCAD4ZAgDeGgIAfxwCACAeAgCwHwIAUCECAPEiAgCSJAIAIiYCAMMnAgBjKQIABCsCAJQsAgA0LgIA1S8CAHYxAgAGMwIApjQCAEc2AgDoNwIAeDkCABg7AgC5PAIAWj4CAOo/AgCKQQIAK0MCAMxEAgBcRgIA/EcCAJ1JAgA+SwIAzkwCAG5OAgAPUAIAsFECAEBTAgDgVAIAgVYCACJYAgCyWQIAUlsCAPNcAgCUXgIAJGACAMRhAgBlYwIABmUCAJZmAgA2aAIA12kCAHhrAgAIbQIAqG4CAElwAgDqcQIAenMCABp1AgC7dgIAXHgCAOx5AgCMewIALX0CAM5+AgBegAIA/oECAJ+DAgBAhQIA0IYCAHCIAgARigIAsosCAEKNAgDijgIAg5ACABOSAgC0kwIAVJUCAPWWAgCWmAIAJpoCAMabAgBnnQIACJ8CAJigAgA4ogIA2aMCAHqlAgAKpwIAq6gCAEuqAgDsqwIAfK0CAByvAgC9sAIAXrICAO6zAgCOtQIAL7cCANC4AgBgugIAALwCAKG9AgBCvwIA0sACAHLCAgATxAIAtMUCAETHAgDkyAIAhcoCACbMAgC2zQIAVs8CAPfQAgCY0gIAKNQCAMjVAgBp1wIA+dgCAJraAgA63AIA290CAHzfAgAM4QIArOICAE3kAgDu5QIAfucCAB7pAgC/6gIAYOwCAPDtAgCQ7wIAMfECANLyAgBi9AIAAvYCAKP3AgBE+QIA1PoCAHT8AgAV/gIAtv8CAEYBAwDmAgMAhwQDABcGAwC4BwMAWAkDAPkKAwCaDAMAKg4DAMoPAwBrEQMADBMDAJwUAwA8FgMA3RcDAH4ZAwAOGwMArhwDAE8eAwDwHwMAgCEDACAjAwDBJAMAYiYDAPInAwCTKQMAMysDAMMsAwBkLgMABDADAKUxAwA1MwMA1jQDAHY2AwAXOAMAuDkDAEg7AwDoPAMAiT4DACpAAwC6QQMAWkMDAPtEAwCcRgMALEgDAMxJAwBtSwMADk0DAJ5OAwA+UAMA31EDAIBTAwAQVQMAsFYDAFFYAwDyWQMAglsDACJdAwDDXgMAU2ADAPRhAwCUYwMANWUDAMVmAwBmaAMABmoDAKdrAwBIbQMA2G4DAHhwAwAZcgMAunMDAEp1AwDqdgMAi3gDACx6AwC8ewMAXH0DAP1+AwCegAMALoIDAM6DAwBvhQMAEIcDAKCIAwBAigMA4YsDAIKNAwASjwMAspADAFOSAwDjkwMAhJUDACSXAwDFmAMAVZoDAPabAwCWnQMAN58DANigAwBoogMACKQDAKmlAwBKpwMA2qgDAHuqAwAbrAMAvK0DAEyvAwDssAMAjbIDAC60AwC+tQMAXrcDAP+4AwCPugMAMLwDANC9AwBxvwMAAcEDAKLCAwBCxAMA48UDAITHAwAUyQMAtMoDAFXMAwD2zQMAhs8DACbRAwDH0gMAaNQDAPjVAwCY1wMAOdkDANraAwBq3AMACt4DAKvfAwA74QMA3OIDAHzkAwAd5gMArecDAE7pAwDu6gMAj+wDADDuAwDA7wMAYPEDAAHzAwCi9AMAMvYDANL3AwBz+QMAFPsDAKT8AwBE/gMA5f8DAIYBBAAWAwQAtgQEAFcGBAD4BwQAiAkEACgLBADJDAQAWQ4EAPoPBACaEQQAOxMEAMsUBABsFgQADBgEAK0ZBABOGwQA3hwEAH4eBAAfIAQAwCEEAFAjBADwJAQAkSYEADIoBADCKQQAYysEAAMtBACkLgQANDAEANQxBAB1MwQABTUEAKY2BABGOAQA5zkEAHc7BAAYPQQAuD4EAFlABAD6QQQAikMEACpFBADLRgQAbEgEAPxJBACcSwQAPU0EAN5OBABuUAQADlIEAK9TBABQVQQA4FYEAIBYBAAhWgQAsVsEAFJdBADyXgQAk2AEACNiBADEYwQAZGUEAAVnBACVaAQANmoEANZrBAB3bQQAGG8EAKhwBABIcgQA6XMEAIp1BAAadwQAungEAFt6BAD8ewQAjH0EACx/BADNgAQAboIEAP6DBACehQQAP4cEAM+IBABwigQAEIwEALGNBABBjwQA4pAEAIKSBAAjlAQAxJUEAFSXBAD0mAQAlZoEADacBADGnQQAZp8EAAehBACoogQAOKQEANilBAB5pwQAGqkEAKqqBABLrAQA660EAHuvBAAcsQQAvLIEAF20BADttQQAjrcEAC65BADPugQAX7wEAAC+BACgvwQAQcEEAOLCBAByxAQAEsYEALPHBABUyQQA5MoEAITMBAAlzgQAtc8EAFbRBAD20gQAl9QEACfWBADI1wQAaNkEAAnbBACZ3AQAOt4EANrfBAB74QQAHOMEAKzkBABM5gQA7ecEAI7pBAAe6wQAvuwEAF/uBAAA8AQAkPEEADDzBADR9AQAYfYEAAL4BACi+QQAQ/sEANP8BAB0/gQAFAAFALUBBQBWAwUA5gQFAIYGBQAnCAUAyAkFAFgLBQD4DAUAmQ4FADoQBQDKEQUAahMFAAsVBQCbFgUAPBgFANwZBQB9GwUADR0FAK4eBQBOIAUA7yEFAH8jBQAgJQUAwCYFAGEoBQDxKQUAkisFADMtBQDTLgUAdDAFAAQyBQCkMwUARTUFAOY2BQB2OAUAFjoFALc7BQBHPQUA6D4FAIhABQApQgUAuUMFAFpFBQD6RgUAm0gFACtKBQDMSwUAbE0FAA1PBQCdUAUAPlIFAN5TBQB/VQUAIFcFALBYBQBQWgUA8VsFAJJdBQAiXwUAwmAFAGNiBQAEZAUAlGUFADRnBQDVaAUAZWoFAAZsBQCmbQUAR28FANdwBQB4cgUAGHQFALl1BQBJdwUA6ngFAIp6BQArfAUAu30FAFx/BQD8gAUAnYIFAC2EBQDOhQUAbocFAA+JBQCwigUAQIwFAOCNBQCBjwUAIpEFALKSBQBSlAUA85UFAIOXBQAkmQUAxJoFAGWcBQD1nQUAlp8FADahBQDXogUAZ6QFAAimBQCopwUASakFAOqqBQB6rAUAG64FALuvBQBcsQUA7LIFAIy0BQAttgUAzrcFAF65BQD+ugUAn7wFAC++BQDQvwUAcMEFABHDBQChxAUAQsYFAOLHBQCDyQUAE8sFALTMBQBUzgUA9c8FAIXRBQAm0wUAxtQFAGfWBQAI2AUAmNkFADjbBQDZ3AUAet4FAArgBQCq4QUAS+MFANvkBQB85gUAHOgFAL3pBQBN6wUA7uwFAI7uBQAv8AUAv/EFAGDzBQAA9QUAofYFAEL4BQDS+QUAcvsFABP9BQC0/gUARAAGAOQBBgCFAwYAFQUGALYGBgBWCAYA9wkGAIcLBgAoDQYAyA4GAGkQBgD5EQYAmhMGADoVBgDbFgYAaxgGAAwaBgCsGwYATR0GAO4eBgB+IAYAHiIGAL8jBgBgJQYA8CYGAJAoBgAxKgYAwSsGAGItBgADLwYAozAGADMyBgDUMwYAdDUGABU3BgClOAYARjoGAOY7BgCHPQYAFz8GALhABgBYQgYA+UMGAJpFBgAqRwYAykgGAGtKBgAMTAYAnE0GADxPBgDdUAYAflIGAA5UBgCuVQYAT1cGAN9YBgCAWgYAIFwGAMFdBgBRXwYA8mAGAJJiBgAzZAYAw2UGAGRnBgAEaQYApWoGAEZsBgDWbQYAdm8GABdxBgC4cgYASHQGAOh1BgCJdwYAGXkGALp6BgBafAYA+30GAIt/BgAsgQYAzIIGAG2EBgD9hQYAnocGAD6JBgDfigYAb4wGABCOBgCwjwYAUZEGAOGSBgCClAYAIpYGAMOXBgBkmQYA9JoGAJScBgA1ngYA1p8GAGahBgAGowYAp6QGADemBgDYpwYAeKkGABmrBgCprAYASq4GAOuvBgCLsQYAG7MGALy0BgBctgYA/bcGAI25BgAuuwYAzrwGAG++BgD/vwYAoMEGAEDDBgDhxAYAccYGABLIBgCyyQYAU8sGAPTMBgCEzgYAJNAGAMXRBgBV0wYA9tQGAJbWBgA32AYAx9kGAGjbBgAI3QYAqd4GADngBgDa4QYAeuMGABvlBgCr5gYATOgGAOzpBgCN6wYAHe0GAL7uBgBe8AYA//EGAI/zBgAw9QYA0PYGAHH4BgAS+gYAovsGAEL9BgDj/gYAhAAHABQCBwC0AwcAVQUHAOUGBwCGCAcAJgoHAMcLBwBXDQcA+A4HAJgQBwA5EgcAyRMHAGoVBwAKFwcAqxgHADsaBwDcGwcAfB0HAB0fBwCtIAcATiIHAO4jBwCPJQcAMCcHAMAoBwBgKgcAASwHAJEtBwAyLwcA0zAHAHMyBwADNAcApDUHAEQ3BwDlOAcAdToHABY8BwC2PQcAVz8HAOdABwCIQgcAKEQHAMlFBwBZRwcA+kgHAJpKBwA7TAcAy00HAGxPBwAMUQcArVIHAE5UBwDeVQcAflcHAB9ZBwCvWgcAUFwHAPBdBwCRXwcAIWEHAMJiBwBiZAcAA2YHAJNnBwA0aQcA1GoHAHVsBwAFbgcApm8HAEZxBwDncgcAd3QHABh2BwC4dwcAWXkHAOl6BwCKfAcAKn4HAMt/BwBbgQcA/IIHAJyEBwA9hgcAzYcHAG6JBwAOiwcAr4wHAD+OBwDgjwcAgJEHACGTBwCxlAcAUpYHAPKXBwCTmQcAI5sHAMScBwBkngcABaAHAJWhBwA2owcA1qQHAHemBwAHqAcAqKkHAEirBwDprAcAiq4HABqwBwC7sQcAW7MHAOu0BwCMtgcALLgHAM25BwBduwcA/rwHAJ6+BwA/wAcAz8EHAHDDBwAQxQcAscYHAEHIBwDiyQcAgssHACPNBwCzzgcAVNAHAPTRBwCV0wcAJdUHAMbWBwBm2AcAB9oHAJfbBwA43QcA2N4HAHngBwAJ4gcAquMHAErlBwDr5gcAe+gHABzqBwC86wcAXe0HAO3uBwCO8AcALvIHAM/zBwBf9QcAAPcHAKD4BwBB+gcA0fsHAHL9BwAS/wcAswAIAEMCCADkAwgAhAUIACUHCAC1CAgAVgoIAPYLCACXDQgAJw8IAMgQCABoEggACRQIAJkVCAA6FwgA2hgIAHsaCAALHAgArB0IAEwfCADtIAgAfSIIAB4kCAC+JQgAXycIAO8oCACQKggAMCwIANEtCABhLwgAAjEIAKMyCABDNAgA0zUIAHQ3CAAUOQgAtToIAEU8CADmPQgAhj8IACdBCAC3QggAWEQIAPhFCACZRwgAKUkIAMpKCABqTAgAC04IAJtPCAA8UQgA3FIIAH1UCAANVggArlcIAE5ZCADvWggAf1wIACBeCADAXwgAYWEIAPFiCACSZAgAMmYIANNnCABjaQgABGsIAKRsCABFbggA1W8IAHZxCAAWcwgAt3QIAEd2CADodwgAiHkIABh7CAC5fAgAWn4IAPp/CACbgQgAK4MIAMyECABshggADYgIAJ2JCAA+iwgA3owIAH+OCAAPkAgAsJEIAFCTCADxlAgAgZYIACKYCADCmQgAY5sIAPOcCACUnggANKAIAMShCABlowgABqUIAKamCABHqAgA16kIAHirCAAYrQgAua4IAEmwCADqsQgAi7MIACu1CAC7tggAXLgIAPy5CACduwgALb0IAM6+CABuwAgAD8IIAJ/DCABAxQgA4MYIAIHICAARyggAsssIAFLNCADjzggAg9AIACTSCADE0wgAZdUIAPXWCACW2AgANtoIANfbCABn3QgACN8IAKjgCABJ4ggA2eMIAHrlCAAa5wgAu+gIAEvqCADs6wgAjO0IAC3vCAC98AgAXvIIAP7zCACf9QgAL/cIAND4CABw+ggAAPwIAKH9CABC/wgA4gAJAIMCCQATBAkAtAUJAFQHCQD1CAkAhQoJACYMCQDGDQkAZw8JAPcQCQCYEgkAOBQJANkVCQBpFwkAChkJAKoaCQBLHAkA2x0JAHwfCQAcIQkArCIJAE0kCQDuJQkAjicJAC8pCQC/KgkAYCwJAAAuCQChLwkAMTEJANIyCQBzNAkAEzYJAKM3CQBEOQkA5DoJAIU8CQAVPgkAtj8JAFZBCQD3QgkAh0QJAChGCQDIRwkAWEkJAPlKCQCaTAkAOk4JAMtPCQBrUQkADFMJAKxUCQBNVgkA3VcJAH5ZCQAeWwkAv1wJAE9eCQDwXwkAkGEJADFjCQDBZAkAYmYJAAJoCQCjaQkAM2sJANRsCQB0bgkAFXAJALZxCQBWcwkA93QJAId2CQAoeAkAyHkJAGl7CQD5fAkAmn4JADqACQDKgQkAa4MJAAyFCQCshgkATYgJAN2JCQB+iwkAHo0JAL+OCQBPkAkA8JEJAJCTCQAxlQkAwZYJAGKYCQADmgkAo5sJADOdCQDUngkAdKAJABWiCQClowkARqUJAOamCQCHqAkAF6oJALirCQBYrQkA+a4JAImwCQAqsgkAyrMJAGu1CQD7tgkAnLgJADy6CQDduwkAbb0JAA6/CQCuwAkAPsIJAN/DCQCAxQkAIMcJALDICQBRygkA8ssJAJLNCQAzzwkAw9AJAGTSCQAE1AkApdUJADXXCQDW2AkAdtoJABfcCQCn3QkASN8JAOjgCQCJ4gkAGeQJALrlCQBa5wkA6ugJAIvqCQAs7AkAzO0JAFzvCQD98AkAnvIJAD70CQDO9QkAb/cJABD5CQCw+gkAUfwJAOH9CQCC/wkAIgEKAMMCCgBTBAoA9AUKAJQHCgA1CQoAxQoKAGYMCgAGDgoAlg8KADcRCgDYEgoAeBQKABkWCgCpFwoAShkKAOsaCgCLHAoAGx4KALwfCgBcIQoA/SIKAI0kCgAuJgoAzicKAG8pCgD/KgoAoCwKAEAuCgDQLwoAcTEKABIzCgCyNAoAQzYKAOM3CgCEOQoAJDsKALQ8CgBVPgoA9j8KAJZBCgA3QwoAx0QKAGhGCgAISAoAqUkKADlLCgDaTAoAek4KABtQCgCrUQoATFMKAOxUCgCNVgoAHVgKAL5ZCgBeWwoA7lwKAI9eCgAwYAoA0GEKAGBjCgABZQoAomYKAEJoCgDjaQoAc2sKABRtCgC0bgoAVXAKAOVxCgCGcwoAJnUKAMd2CgBXeAoA+HkKAJh7CgA5fQoAyX4KAGqACgAKggoAmoMKADuFCgDchgoAfIgKAAyKCgCtiwoATo0KAO6OCgB+kAoAH5IKAMCTCgBglQoAAZcKAJGYCgAymgoA05sKAHOdCgADnwoApKAKAESiCgDlowoAdaUKABanCgC2qAoAV6oKAOerCgCIrQoAKK8KALiwCgBZsgoA+rMKAJq1CgArtwoAy7gKAGy6CgAMvAoAnL0KAD2/CgDewAoAfsIKAB/ECgCvxQoAUMcKAPDICgCRygoAIcwKAMLNCgBizwoAA9EKAJPSCgA01AoA1NUKAGTXCgAF2QoAptoKAEbcCgDW3QoAd98KABjhCgC44goASOQKAOnlCgCK5woAKukKAMvqCgBb7AoA/O0KAJzvCgA98QoAzfIKAG70CgAO9goAnvcKAD/5CgDg+goAgPwKABD+CgCx/woAUgELAPICCwCTBAsAIwYLAMQHCwBkCQsABQsLAJUMCwA2DgsA1g8LAHcRCwAHEwsAqBQLAEgWCwDYFwsAeRkLABobCwC7HAsASh4LAOsfCwCMIQsALCMLALwkCwBdJgsA/icLAJ4pCwAuKwsAzywLAHAuCwAQMAsAsTELAEEzCwDiNAsAgjYLACM4CwCzOQsAVDsLAPQ8CwCVPgsAJUALAMZBCwBmQwsAB0ULAJdGCwA4SAsA2EkLAGhLCwAJTQsAqk4LAEpQCwDaUQsAe1MLABxVCwC8VgsATFgLAO1ZCwCOWwsALl0LAL5eCwBfYAsAAGILAKBjCwBBZQsA0WYLAHJoCwASagsAs2sLAENtCwDkbgsAhHALACVyCwC1cwsAVnULAPZ2CwCXeAsAJ3oLAMh7CwBofQsA+H4LAJmACwA6ggsA2oMLAGqFCwALhwsArIgLAEyKCwDciwsAfY0LAB6PCwC+kAsATpILAO+TCwCQlQsAMJcLAMCYCwBhmgsAApwLAKOdCwBDnwsA06ALAHSiCwAUpAsAtaULAEWnCwDmqAsAhqoLACesCwC3rQsAWK8LAPiwCwCIsgsAKbQLAMq1CwBqtwsA+7gLAJu6CwA8vAsA3L0LAGy/CwANwQsArsILAE7ECwDexQsAf8cLACDJCwDAygsAUMwLAPHNCwCSzwsAMtELANPSCwBj1AsABNYLAKTXCwBF2QsA1doLAHbcCwAW3gsApt8LAEfhCwDo4gsAiOQLABjmCwC55wsAWukLAPrqCwCK7AsAK+4LAMzvCwBs8QsA/PILAJ30CwA+9gsA3vcLAG75CwAP+wsAsPwLAFD+CwDx/wsAgQEMACIDDADCBAwAYwYMAPMHDACUCQwANAsMAMQMDABlDgwABhAMAKYRDAA2EwwA1xQMAHgWDAAYGAwAqBkMAEkbDADqHAwAix4MABogDAC7IQwAXCMMAPwkDACMJgwALSgMAM4pDABuKwwA/iwMAJ8uDABAMAwA4DEMAIEzDAARNQwAsjYMAFI4DADzOQwAgzsMACQ9DADEPgwAVEAMAPVBDACWQwwANkUMAMZGDABnSAwACEoMAKhLDABJTQwA2U4MAHpQDAAaUgwAu1MMAEtVDADsVgwAjFgMABxaDAC9WwwAXl0MAP5eDACOYAwAL2IMANBjDABwZQwAAGcMAKFoDABCagwA4msMAHJtDAATbwwAtHAMAFRyDAD1cwwAhXUMACZ3DADGeAwAZ3oMAPd7DACYfQwAOH8MAMiADABpggwACoQMAKqFDAA6hwwA24gMAHyKDAAcjAwArI0MAE2PDADukAwAjpIMAB6UDAC/lQwAYJcMAACZDACQmgwAMZwMANKdDABznwwAE6EMAKOiDABEpAwA5KUMAHSnDAAVqQwAtqoMAFasDADmrQwAh68MACixDADIsgwAWLQMAPm1DACatwwAOrkMAMu6DABrvAwADL4MAKy/DABNwQwA3cIMAH7EDAAexgwAv8cMAE/JDADwygwAkMwMACDODADBzwwAYtEMAALTDACS1AwAM9YMANTXDAB02QwABNsMAKXcDABG3gwA5t8MAHbhDAAX4wwAuOQMAFjmDADo5wwAiekMACrrDADK7AwAWu4MAPvvDACc8QwAPPMMAN30DABt9gwADvgMAK75DAA++wwA3/wMAID+DAAgAA0AsAENAFEDDQDyBA0AkgYNACIIDQDDCQ0AZAsNAAQNDQCUDg0ANRANANYRDQB2Ew0ABhUNAKcWDQBIGA0A6BkNAHgbDQAZHQ0Auh4NAFsgDQDqIQ0AiyMNACwlDQDMJg0AXCgNAP0pDQCeKw0APi0NAN8uDQBvMA0AEDINALAzDQBANQ0A4TYNAII4DQAiOg0AszsNAFM9DQD0Pg0AlEANACRCDQDFQw0AZkUNAAZHDQCWSA0AN0oNANhLDQB4TQ0ACE8NAKlQDQBKUg0A6lMNAHpVDQAbVw0AvFgNAFxaDQD9Ww0AjV0NAC5fDQDOYA0AXmINAP9jDQCgZQ0AQGcNANBoDQBxag0AEmwNALJtDQBCbw0A43ANAIRyDQAkdA0AtHUNAFV3DQD2eA0AlnoNACZ8DQDHfQ0AaH8NAAiBDQCYgg0AOYQNANqFDQB6hw0ACokNAKuKDQBMjA0A7I0NAHyPDQAdkQ0AvpINAF6UDQDulQ0Aj5cNADCZDQDQmg0AYJwNAAGeDQCinw0AQ6ENANKiDQBzpA0AFKYNALSnDQBEqQ0A5aoNAIasDQAmrg0Atq8NAFexDQD4sg0AmLQNACi2DQDJtw0AarkNAAq7DQCbvA0AO74NANy/DQB8wQ0ADMMNAK3EDQBOxg0A7scNAH7JDQAfyw0AwMwNAGDODQDwzw0AkdENADLTDQDS1A0AYtYNAAPYDQCk2Q0ARNsNANTcDQB13g0AFuANALbhDQBG4w0A5+QNAIjmDQAo6A0AuOkNAFnrDQD67A0Amu4NACrwDQDL8Q0AbPMNAAz1DQCc9g0APfgNAN75DQB++w0ADv0NAK/+DQBQAA4A8AEOAIADDgAhBQ4AwgYOAGIIDgDyCQ4AkwsOADQNDgDUDg4AZBAOAAUSDgCmEw4ARhUOANYWDgB3GA4AGBoOALgbDgBIHQ4A6R4OAIogDgArIg4AuiMOAFslDgD8Jg4AnCgOACwqDgDNKw4Abi0OAA4vDgCeMA4APzIOAOAzDgCANQ4AEDcOALE4DgBSOg4A8jsOAIM9DgAjPw4AxEAOAGRCDgD0Qw4AlUUOADZHDgDWSA4AZkoOAAdMDgCoTQ4ASE8OANhQDgB5Ug4AGlQOALpVDgBKVw4A61gOAIxaDgAcXA4AvF0OAF1fDgD+YA4AnmIOAC5kDgDPZQ4AcGcOABBpDgCgag4AQWwOAOJtDgCCbw4AEnEOALNyDgBUdA4A9HUOAIR3DgAleQ4AxnoOAGZ8DgD2fQ4Al38OADiBDgDYgg4AaIQOAAmGDgCqhw4ASokOANqKDgB7jA4AHI4OALyPDgBMkQ4A7ZIOAI6UDgAulg4AvpcOAF+ZDgAAmw4AkJwOADCeDgDRnw4AcqEOABOjDgCipA4AQ6YOAOSnDgCEqQ4AFKsOALWsDgBWrg4A9q8OAIaxDgAnsw4AyLQOAGi2DgD4tw4AmbkOADq7DgDavA4Aa74OAAvADgCswQ4APMMOANzEDgB9xg4AHsgOAL7JDgBOyw4A78wOAJDODgAw0A4AwNEOAGHTDgAC1Q4AotYOADLYDgDT2Q4AdNsOABTdDgCk3g4AReAOAObhDgCG4w4AFuUOALfmDgBY6A4A+OkOAIjrDgAp7Q4Ayu4OAGrwDgD68Q4Am/MOADz1DgDc9g4AbPgOAA36DgCu+w4APv0OAN7+DgB/AA8AIAIPAMADDwBQBQ8A8QYPAJIIDwAyCg8AwgsPAGMNDwAEDw8ApBAPADQSDwDVEw8AdhUPABYXDwCmGA8ARxoPAOgbDwCIHQ8AGB8PALkgDwBaIg8A+yMPAIolDwArJw8AzCgPAFwqDwD8Kw8AnS0PAD4vDwDeMA8AbjIPAA80DwCwNQ8AUDcPAOA4DwCBOg8AIjwPAMI9DwBTPw8A80APAJRCDwA0RA8AxEUPAGVHDwAGSQ8ApkoPADZMDwDXTQ8AeE8PABhRDwCoUg8ASVQPAOpVDwB6Vw8AGlkPALtaDwBcXA8A7F0PAIxfDwAtYQ8AzmIPAG5kDwD+ZQ8An2cPAEBpDwDgag8AcGwPABFuDwCybw8AUnEPAOJyDwCDdA8AJHYPAMR3DwBUeQ8A9XoPAJZ8DwA2fg8Axn8PAGeBDwAIgw8AmIQPADiGDwDZhw8AeokPABqLDwCqjA8AS44PAOyPDwCMkQ8AHJMPAL2UDwBelg8A/pcPAI6ZDwAvmw8A0JwPAGCeDwAAoA8AoaEPAEKjDwDSpA8AcqYPABOoDwC0qQ8AVKsPAOSsDwCFrg8AJrAPAMaxDwBWsw8A97QPAJi2DwA4uA8AyLkPAGm7DwAKvQ8Aqr4PADvADwDbwQ8AfMMPABzFDwCsxg8ATcgPAO7JDwB+yw8AHs0PAL/ODwBg0A8A8NEPAJDTDwAx1Q8A0tYPAHLYDwAC2g8Ao9sPAETdDwDk3g8AdOAPABXiDwC24w8AVuUPAObmDwCH6A8AKOoPAMjrDwBY7Q8A+e4PAJrwDwA68g8AyvMPAGv1DwAM9w8AnPgPADz6DwDd+w8Afv0PAA7/DwCuABAATwIQAPADEACQBRAAIAcQAMEIEABiChAAAgwQAJINEAAzDxAA1BAQAHQSEAAEFBAApRUQAEYXEADWGBAAdhoQABccEAC4HRAAWB8QAOggEACJIhAAKiQQAMslEABaJxAA+ygQAJwqEAA8LBAAzC0QAG0vEAAOMRAArjIQAD40EADfNRAAgDcQACA5EACwOhAAUTwQAPI9EACSPxAAI0EQAMNCEABkRBAA9EUQAJRHEAA1SRAA1koQAGZMEAAGThAAp08QAEhREADYUhAAeFQQABlWEAC6VxAAWlkQAOpaEACLXBAALF4QAMxfEABcYRAA/WIQAJ5kEAA+ZhAAzmcQAG9pEAAQaxAAsGwQAEBuEADhbxAAgnEQABJzEACydBAAU3YQAPR3EACEeRAAJHsQAMV8EABmfhAA9n8QAJaBEAA3gxAA2IQQAGiGEAAIiBAAqYkQAEqLEADajBAAeo4QABuQEAC8kRAAXJMQAOyUEACNlhAALpgQAM6ZEABemxAA/5wQAKCeEAAwoBAA0KEQAHGjEAASpRAAoqYQAEKoEADjqRAAhKsQABStEAC0rhAAVbAQAPaxEACWsxAAJrUQAMe2EABouBAA+LkQAJi7EAA5vRAA2r4QAGrAEAALwhAAq8MQAEzFEADcxhAAfMgQAB3KEAC+yxAATs0QAO7OEACP0BAAMNIQAMDTEABg1RAAAdcQAKLYEABC2hAA0tsQAHPdEAAU3xAAtOAQAETiEADl4xAAhuUQACbnEAC26BAAV+oQAPjrEACI7RAAKO8QAMnwEABq8hAA+vMQAJr1EAA79xAA3PgQAGz6EAAM/BAArf0QAE7/EADeABEAfgIRAB8EEQDABREAUAcRAPAIEQCRChEAMgwRANINEQBiDxEAAxERAKQSEQBEFBEA1BURAHUXEQAWGREAthoRAEYcEQDnHREAiB8RACghEQC4IhEAWSQRAPolEQCKJxEAKikRAMsqEQBsLBEA/C0RAJwvEQA9MREA3jIRAG40EQAONhEArzcRAFA5EQDgOhEAgDwRACE+EQDCPxEAUkERAPNCEQCTRBEANEYRANRHEQBkSREABUsRAKZMEQBGThEA1k8RAHdREQAYUxEAuFQRAEhWEQDpVxEAilkRACpbEQC6XBEAW14RAPxfEQCMYREALGMRAM1kEQBuZhEA/mcRAJ5pEQA/axEA4GwRAHBuEQAQcBEAsXERAFJzEQDidBEAgnYRACN4EQDEeREAVHsRAPR8EQCVfhEANoARANaBEQBmgxEAB4URAKiGEQBIiBEA2IkRAHmLEQAajREAuo4RAEqQEQDrkREAjJMRAByVEQC8lhEAXZgRAP6ZEQCOmxEALp0RAM+eEQBwoBEAAKIRAKCjEQBBpREA4qYRAHKoEQASqhEAs6sRAFStEQDkrhEAhLARACWyEQDGsxEAVrURAPa2EQCXuBEAOLoRANi7EQBovREACb8RAKrAEQA6whEA28MRAHvFEQAcxxEAvMgRAF3KEQD+yxEAns0RAC7PEQDP0BEAcNIRABDUEQCg1REAQdcRAOLYEQBy2hEAEtwRALPdEQBU3xEA5OARAITiEQAl5BEAxuURAFbnEQD26BEAl+oRADjsEQDI7REAaO8RAAnxEQCq8hEASvQRANr1EQB79xEAHPkRALz6EQBM/BEA7f0RAI7/EQAeARIAvgISAF8EEgAABhIAkAcSADAJEgDRChIAcgwSAAIOEgCiDxIAQxESAOQSEgB0FBIAFBYSALUXEgBWGRIA9hoSAIYcEgAnHhIAyB8SAGghEgD4IhIAmSQSADomEgDKJxIAaykSAAsrEgCsLBIAPC4SANwvEgB9MRIAHjMSAK40EgBONhIA7zcSAJA5EgAgOxIAwDwSAGE+EgACQBIAkkESADJDEgDTRBIAdEYSAARIEgCkSRIARUsSAOZMEgB2ThIAFlASALdREgBYUxIA+FQSAIhWEgApWBIAylkSAFpbEgD6XBIAm14SADxgEgDMYRIAbGMSAA1lEgCuZhIAPmgSAN5pEgB/axIAIG0SALBuEgBQcBIA8XESAJJzEgAidRIAwnYSAGN4EgAEehIAlHsSADR9EgDVfhIAdoASAAaCEgCmgxIAR4USAOiGEgCIiBIAGIoSALmLEgBajRIA6o4SAIqQEgArkhIAzJMSAFyVEgD8lhIAnZgSAD6aEgDOmxIAbp0SAA+fEgCwoBIAQKISAOCjEgCBpRIAIqcSALKoEgBTqhIA86sSAJStEgAkrxIAxLASAGWyEgAGtBIAlrUSADa3EgDXuBIAeLoSABi8EgCovRIASb8SAOrAEgB6whIAGsQSALvFEgBcxxIA7MgSAIzKEgAtzBIAzs0SAF7PEgD+0BIAn9ISAEDUEgDQ1RIAcNcSABHZEgCy2hIAQtwSAOLdEgCD3xIAJOESALTiEgBU5BIA9eUSAJbnEgAm6RIAxuoSAGfsEgAI7hIAmO8SADjxEgDZ8hIAevQSAAr2EgCq9xIAS/kSAOz6EgB8/BIAHP4SAL3/EgBeARMA7gITAI4EEwAvBhMA0AcTAGAJEwAACxMAoQwTAEIOEwDSDxMAchETABMTEwC0FBMAVBYTAOQXEwCFGRMAJhsTALYcEwBWHhMA9x8TAJghEwAoIxMAyCQTAGkmEwAKKBMAmikTADsrEwDbLBMAfC4TAAwwEwCsMRMATTMTAO40EwB+NhMAHjgTAL85EwBgOxMA8DwTAJA+EwAxQBMA0kETAHJDEwACRRMAo0YTAERIEwDUSRMAdEsTABVNEwC2ThMARlATAOZREwCHUxMAKFUTALhWEwBYWBMA+VkTAJpbEwAqXRMAyl4TAGtgEwAMYhMAnGMTADxlEwDdZhMAfmgTAA5qEwCuaxMAT20TAPBuEwCAcBMAIHITAMFzEwBidRMA8nYTAJJ4EwAzehMA1HsTAGR9EwAEfxMApYATAEaCEwDWgxMAdoUTABeHEwC4iBMASIoTAOiLEwCJjRMAKo8TALqQEwBakhMA+5MTAJyVEwAslxMAzJgTAG2aEwAOnBMAnp0TAD6fEwDfoBMAgKITABCkEwCwpRMAUacTAPKoEwCCqhMAI6wTAMOtEwBkrxMA9LATAJSyEwA1tBMA1rUTAGa3EwAGuRMAp7oTAEi8EwDYvRMAeL8TABnBEwC6whMASsQTAOrFEwCLxxMALMkTALzKEwBczBMA/c0TAJ7PEwAu0RMAztITAG/UEwAQ1hMAoNcTAEDZEwDh2hMAgtwTABLeEwCy3xMAU+ETAPTiEwCE5BMAJOYTAMXnEwBm6RMA9uoTAJbsEwA37hMA2O8TAGjxEwAI8xMAqfQTAEr2EwDa9xMAevkTABv7EwC8/BMATP4TAOz/EwCNARQALgMUAL4EFABeBhQA/wcUAKAJFAAwCxQA0AwUAHEOFAASEBQAohEUAEITFADjFBQAhBYUABQYFAC0GRQAVRsUAPYcFACGHhQAJiAUAMchFABoIxQA+CQUAJgmFAA5KBQA2ikUAGorFAALLRQAqy4UAEwwFADcMRQAfDMUAB01FAC+NhQATjgUAO45FACPOxQAMD0UAMA+FABgQBQAAUIUAKJDFAAyRRQA0kYUAHNIFAAUShQApEsUAERNFADlThQAhlAUABZSFAC2UxQAV1UUAPhWFACIWBQAKFoUAMlbFABqXRQA+l4UAJpgFAA7YhQAy2MUAGxlFAAMZxQArWgUAE5qFADeaxQAfm0UAB9vFADAcBQAUHIUAPBzFACRdRQAMncUAMJ4FABiehQAA3wUAKR9FAA0fxQA1IAUAHWCFAAWhBQApoUUAEaHFADniBQAiIoUABiMFAC4jRQAWY8UAPqQFACKkhQAKpQUAMuVFABblxQA/JgUAJyaFAA9nBQA3p0UAG6fFAAOoRQAr6IUAFCkFADgpRQAgKcUACGpFADCqhQAUqwUAPOtFACTrxQANLEUAMSyFABktBQABbYUAKa3FAA2uRQA1roUAHe8FAAYvhQAqL8UAEjBFADpwhQAecQUABrGFAC6xxQAW8kUAPzKFACMzBQALM4UAM3PFABu0RQA/tIUAJ7UFAA/1hQA4NcUAHDZFAAQ2xQAsdwUAFLeFADi3xQAguEUACPjFACz5BQAVOYUAPTnFACV6RQANusUAMbsFABm7hQAB/AUAKjxFAA48xQA2PQUAHn2FAAa+BQAqvkUAEr7FADr/BQAjP4UABwAFQC8ARUAXQMVAP4EFQCOBhUALggVAM8JFQBwCxUAAA0VAKAOFQBBEBUA0REVAHITFQASFRUAsxYVAFQYFQDkGRUAhBsVACUdFQDGHhUAViAVAPYhFQCXIxUAOCUVAMgmFQBoKBUACSoVAJkrFQA6LRUA2y4VAHswFQAcMhUArDMVAEw1FQDtNhUAjjgVAB46FQC+OxUAXz0VAAA/FQCQQBUAMEIVANFDFQByRRUAAkcVAKJIFQBDShUA5EsVAHRNFQAUTxUAtVAVAFZSFQDmUxUAhlUVACdXFQC3WBUAWFoVAPhbFQCZXRUAKV8VAMpgFQBqYhUAC2QVAKxlFQA8ZxUA3GgVAH1qFQAebBUArm0VAE5vFQDvcBUAkHIVACB0FQDAdRUAYXcVAAJ5FQCSehUAMnwVANN9FQB0fxUABIEVAKSCFQBFhBUA5oUVAHaHFQAWiRUAt4oVAEeMFQDojRUAiI8VACmRFQC5khUAWpQVAPqVFQCblxUAPJkVAMyaFQBsnBUADZ4VAJ2fFQA+oRUA3qIVAH+kFQAPphUAsKcVAFCpFQDxqhUAkqwVACKuFQDDrxUAY7EVAASzFQCUtBUANLYVANW3FQB2uRUABrsVAKa8FQBHvhUA6L8VAHjBFQAYwxUAucQVAFrGFQDqxxUAiskVACvLFQDMzBUAXM4VAPzPFQCd0RUALdMVAM7UFQBu1hUAD9gVAJ/ZFQBA2xUA4NwVAIHeFQAR4BUAsuEVAFLjFQDz5BUAlOYVACToFQDE6RUAZesVAAbtFQCW7hUANvAVANfxFQBn8xUACPUVAKj2FQBJ+BUA2fkVAHr7FQAa/RUAu/4VAEsAFgDsARYAjAMWAC0FFgDOBhYAXggWAP4JFgCfCxYAQA0WANAOFgBwEBYAERIWALITFgBCFRYA4hYWAIMYFgAkGhYAtBsWAFQdFgD1HhYAliAWACYiFgDGIxYAZyUWAPcmFgCYKBYAOCoWANkrFgBpLRYACi8WAKswFgBLMhYA2zMWAHw1FgAcNxYAvTgWAF46FgDuOxYAjj0WAC8/FgDQQBYAYEIWAABEFgChRRYAQkcWANJIFgByShYAE0wWALRNFgBETxYA5FAWAIVSFgAmVBYAtlUWAFZXFgD3WBYAmFoWAChcFgDIXRYAaV8WAPlgFgCaYhYAOmQWANtlFgBrZxYADGkWAKxqFgBNbBYA3W0WAH5vFgAecRYAv3IWAGB0FgDwdRYAkHcWADF5FgDSehYAYnwWAAJ+FgCjfxYARIEWANSCFgB0hBYAFYYWALaHFgBGiRYA5ooWAIeMFgAojhYAuI8WAFiRFgD5khYAmpQWACqWFgDKlxYAa5kWAPuaFgCcnBYAPJ4WAN2fFgBtoRYADqMWAK6kFgBPphYA36cWAICpFgAgqxYAwawWAFGuFgDyrxYAk7EWADOzFgDDtBYAZLYWAAS4FgCluRYARrsWANa8FgB2vhYAF8AWALjBFgBIwxYA6MQWAInGFgAqyBYAuskWAFrLFgD7zBYAnM4WACzQFgDM0RYAbdMWAP3UFgCe1hYAPtgWAN/ZFgBv2xYAIN0WAMHeFgBR4BYA8uEWAJLjFgAz5RYAw+YWAGToFgAE6hYApesWADXtFgDW7hYAdvAWABfyFgC48xYASPUWAOj2FgCJ+BYAKvoWALr7FgBa/RYA+/4WAJwAFwAsAhcAzAMXAG0FFwD9BhcAnggXAD4KFwDfCxcAbw0XABAPFwCwEBcAURIXAOETFwCCFRcAIxcXAMMYFwBkGhcA9BsXAJQdFwA1HxcA1iAXAGYiFwAGJBcApyUXAEgnFwDYKBcAeCoXABksFwCpLRcASi8XAOowFwCLMhcAGzQXALw1FwBcNxcA/TgXAI06FwAuPBcAzj0XAG8/FwD/QBcAoEIXAEBEFwDhRRcAgkcXABJJFwCyShcAU0wXAONNFwCETxcAJFEXAMVSFwBmVBcA9lUXAJZXFwA3WRcA2FoXAGhcFwAIXhcAqV8XADlhFwDaYhcAemQXABtmFwCrZxcATGkXAOxqFwCNbBcAHW4XAL5vFwBecRcA/3IXAI90FwAwdhcA0HcXAHF5FwABexcAonwXAEJ+FwDjfxcAhIEXABSDFwC0hBcAVYYXAPaHFwCGiRcAJosXAMeMFwBojhcA+I8XAJiRFwA5kxcAyZQXAGqWFwALmBcAq5kXADubFwDcnBcAfJ4XAB2gFwCtoRcATqMXAO6kFwCPphcAH6gXAMCpFwBgqxcAAa0XAJGuFwAysBcA0rEXAHOzFwADtRcApLYXAES4FwDluRcAhrsXABa9FwC2vhcAV8AXAPjBFwCIwxcAKMUXAMnGFwBqyBcA+skXAJrLFwA7zRcAy84XAGzQFwAM0hcArdMXAD3VFwDe1hcAftgXAB/aFwCv2xcAUN0XAPDeFwCR4BcAIeIXAMLjFwBi5RcAA+cXAJPoFwA06hcA1OsXAHXtFwAF7xcApvAXAEbyFwDn8xcAd/UXABj3FwC4+BcAWfoXAPr7FwCK/RcAKv8XAMsAGABsAhgA/AMYAJwFGAA9BxgAzQgYAG4KGAAODBgArw0YAD8PGADgEBgAgBIYACEUGACxFRgAUhcYAPMYGACTGhgAIxwYAMQdGABkHxgABSEYAJUiGAA2JBgA1iUYAHcnGAAHKRgAqCoYAEgsGADpLRgAeS8YABoxGAC6MhgAWzQYAPw1GACMNxgALDkYAM06GABuPBgA/j0YAJ4/GAA/QRgAz0IYAHBEGAAQRhgAsUcYAEFJGADiShgAgkwYACNOGACzTxgAVFEYAPRSGACVVBgAJVYYAMZXGABmWRgAB1sYAJdcGAA4XhgA2F8YAHlhGAAaYxgAqmQYAEpmGADrZxgAjGkYABxrGAC8bBgAXW4YAO1vGACOcRgALnMYAM90GABfdhgAAHgYAKB5GABBexgA0XwYAHJ+GAASgBgAs4EYAEODGADkhBgAhIYYACWIGAC1iRgAVosYAPaMGACXjhgAOJAYAMiRGABokxgACZUYAJmWGAA6mBgA25kYAHubGAALnRgArJ4YAEygGADtoRgAfaMYAB6lGAC+phgAX6gYAO+pGACQqxgAMK0YANGuGABhsBgAArIYAKKzGABDtRgA07YYAHS4GAAUuhgAtbsYAEW9GADmvhgAhsAYACfCGADIwxgAWMUYAPjGGACZyBgAKcoYAMrLGABqzRgAC88YAJvQGAA80hgA3NMYAH3VGAAN1xgArtgYAE7aGADv2xgAf90YACDfGADA4BgAYeIYAPHjGACS5RgAMucYANPoGABj6hgABOwYAKTtGABF7xgA5vAYAHbyGAAW9BgAt/UYAEf3GADo+BgAiPoYACn8GAC5/RgAWv8YAPoAGQCbAhkAKwQZAMwFGQBsBxkADQkZAJ0KGQA+DBkA3g0ZAH8PGQAPERkAsBIZAFAUGQDxFRkAgRcZACIZGQDDGhkAYxwZAPMdGQCUHxkANCEZANUiGQBlJBkABiYZAKYnGQBHKRkA1yoZAHgsGQAYLhkAuS8ZAEkxGQDqMhkAijQZACs2GQC7NxkAXDkZAPw6GQCdPBkALT4ZAM4/GQBuQRkAD0MZAJ9EGQBARhkA4EcZAIFJGQARSxkAskwZAFJOGQDzTxkAg1EZACRTGQDEVBkAZVYZAPVXGQCWWRkANlsZANdcGQBnXhkACGAZAKhhGQBJYxkA2WQZAHpmGQAaaBkAu2kZAEtrGQDsbBkAjG4ZAC1wGQC9cRkAXnMZAP50GQCfdhkAL3gZANB5GQBwexkAEX0ZAKF+GQBCgBkA4oEZAIODGQAThRkAtIYZAFSIGQD1iRkAhYsZACaNGQDGjhkAZ5AZAPeRGQCYkxkAOJUZANmWGQBpmBkACpoZAKubGQBLnRkA254ZAHygGQAcohkAvaMZAE2lGQDuphkAjqgZAC+qGQC/qxkAYK0ZAACvGQChsBkAMbIZANKzGQBytRkAE7cZAKO4GQBEuhkA5LsZAIW9GQAVvxkAtsAZAFbCGQD3wxkAh8UZACjHGQDIyBkAacoZAPnLGQCazRkAOs8ZANvQGQBr0hkADNQZAKzVGQBN1xkA3dgZAH7aGQAe3BkAv90ZAE/fGQDw4BkAkOIZADHkGQDB5RkAYucZAALpGQCj6hkAM+wZANTtGQB07xkAFfEZAKXyGQBG9BkA5vUZAHb3GQAX+RkAuPoZAFj8GQD5/RkAif8ZACoBGgDKAhoAawQaAPsFGgCcBxoAPAkaAN0KGgBtDBoADg4aAK4PGgBPERoA3xIaAIAUGgAgFhoAwRcaAFEZGgDyGhoAkxwaADMeGgDDHxoAZCEaAAQjGgClJBoANSYaANYnGgB2KRoAFysaAKcsGgBILhoA6C8aAIkxGgAZMxoAujQaAFo2GgD7NxoAizkaACw7GgDMPBoAbT4aAP0/GgCeQRoAPkMaAN9EGgBvRhoAEEgaALBJGgBRSxoA4UwaAIJOGgAiUBoAw1EaAFNTGgD0VBoAlFYaADVYGgDFWRoAZlsaAAZdGgCnXhoAN2AaANhhGgB4YxoACGUaAKlmGgBKaBoA6mkaAItrGgAbbRoAvG4aAFxwGgD9cRoAjXMaAC51GgDOdhoAb3gaAP95GgCgexoAQH0aAOF+GgBxgBoAEoIaALKDGgBThRoA44YaAISIGgAkihoAxYsaAFWNGgD2jhoAlpAaADeSGgDHkxoAaJUaAAiXGgCpmBoAOZoaANqbGgB7nRoAG58aAKugGgBMohoA7KMaAI2lGgAdpxoAvqgaAF6qGgD/qxoAj60aADCvGgDQsBoAcbIaAAG0GgCitRoAQrcaAOO4GgBzuhoAFLwaALS9GgBVvxoA5cAaAIbCGgAmxBoAtsUaAFfHGgD4yBoAmMoaADnMGgDJzRoAas8aAArRGgCr0hoAO9QaANzVGgB81xoAHdkaAK3aGgBO3BoA7t0aAI/fGgAf4RoAwOIaAGDkGgAB5hoAkecaADLpGgDS6hoAc+waAAPuGgCk7xoARPEaANTyGgB19BoAFvYaALb3GgBX+RoA5/oaAIj8GgAo/hoAyf8aAFkBGwD6AhsAmgQbADsGGwDLBxsAbAkbAAwLGwCtDBsAPQ4bAN4PGwB+ERsAHxMbAK8UGwBQFhsA8BcbAJEZGwAhGxsAwhwbAGMeGwDyHxsAkyEbADQjGwDUJBsAdSYbAAUoGwCmKRsARisbAOcsGwB3LhsAGDAbALgxGwBZMxsA+jQbAIo2GwAqOBsAuzkbAFs7GwD8PBsAnD4bAD1AGwDNQRsAbkMbAA5FGwCvRhsAP0gbAOBJGwCASxsAIU0bALFOGwBSUBsA8lEbAJNTGwAjVRsAxFYbAGRYGwAFWhsAlVsbADZdGwDWXhsAZmAbAAdiGwCoYxsASGUbAOlmGwB5aBsAGmobALprGwBbbRsA624bAIxwGwAschsAzXMbAF11GwD+dhsAnngbAD96GwDPexsAcH0bABB/GwCxgBsAQYIbAOKDGwCChRsAEocbALOIGwBUihsA9IsbAISNGwAljxsAxpAbAGaSGwAHlBsAl5UbADiXGwDYmBsAeZobAAmcGwCqnRsAS58bAOugGwB7ohsAHKQbALylGwBdpxsA7agbAI6qGwAurBsAvq0bAF+vGwAAsRsAoLIbADC0GwDRtRsAcrcbABK5GwCzuhsAQ7wbAOS9GwCEvxsAJcEbALXCGwBWxBsA9sUbAJfHGwAnyRsAyMobAGjMGwAJzhsAmc8bADrRGwDa0hsAatQbAAvWGwCs1xsATNkbAO3aGwB93BsAHt4bAL7fGwBf4RsA7+IbAJDkGwAw5hsA0ecbAGHpGwAC6xsAouwbAEPuGwDT7xsAdPEbABTzGwCk9BsARfYbAOb3GwCG+RsAJ/sbALf8GwBY/hsA+P8bAJkBHAApAxwAygQcAGoGHAALCBwAmwkcADwLHADcDBwAfQ4cAA0QHACuERwAThMcAO8UHAB/FhwAIBgcAMAZHABQGxwA8RwcAJIeHAAzIBwAwiEcAGMjHAAEJRwApCYcADQoHADVKRwAdiscABYtHAC3LhwARzAcAOgxHACIMxwAKTUcALk2HABaOBwA+jkcAJs7HAArPRwAzD4cAGxAHAANQhwAnUMcAD5FHADeRhwAbkgcAA9KHACwSxwAUE0cAOBOHACBUBwAIlIcAMJTHABSVRwA81YcAJRYHAA0WhwA1VscAGVdHAAGXxwApmAcADZiHADXYxwAeGUcABhnHAC5aBwASWocAOprHACKbRwAGm8cALtwHABcchwA/HMcAIx1HAAtdxwAzngcAG56HAD+exwAn30cAEB/HADggBwAgYIcABGEHACyhRwAUoccAPOIHACDihwAJIwcAMSNHABUjxwA9ZAcAJaSHAA2lBwAxpUcAGeXHAAImRwAqJocADicHADZnRwAep8cABuhHAC7ohwAS6QcAOylHACMpxwALakcAL2qHABerBwA/q0cAJ+vHAAvsRwA0LIcAHC0HAARthwAobccAEK5HADiuhwAc7wcABO+HAC0vxwAVMEcAOTCHACFxBwAJsYcAMbHHABWyRwA98ocAJjMHAA4zhwA2c8cAGnRHAAK0xwAqtQcAEvWHADb1xwAfNkcABzbHAC93BwATd4cAO7fHACO4RwAL+McAL/kHABg5hwAAOgcAJDpHAAx6xwA0uwcAHLuHAAC8BwAo/EcAETzHADk9BwAdPYcABX4HAC2+RwAVvscAOb8HACH/hwAKAAdAMgBHQBpAx0A+QQdAJoGHQA6CB0A2wkdAGsLHQAMDR0ArA4dADwQHQDdER0AfhMdAB4VHQCuFh0ATxgdAPAZHQCQGx0AIB0dAMEeHQBiIB0AAyIdAJIjHQAzJR0A1CYdAHQoHQAVKh0ApSsdAEYtHQDmLh0AhzAdABcyHQC4Mx0AWDUdAPk2HQCJOB0AKjodAMo7HQBbPR0A+z4dAJxAHQA8Qh0AzEMdAG1FHQAORx0ArkgdAD5KHQDfSx0AgE0dACBPHQCwUB0AUVIdAPJTHQCSVR0AM1cdAMNYHQBkWh0ABFwdAKVdHQA1Xx0A1mAdAHZiHQAXZB0Ap2UdAEhnHQDoaB0AeGodABlsHQC6bR0AWm8dAOpwHQCLch0ALHQdAMx1HQBtdx0A/XgdAJ56HQA+fB0A330dAG9/HQAQgR0AsIIdAECEHQDhhR0AgocdACKJHQCyih0AU4wdAPSNHQCUjx0AJJEdAMWSHQBmlB0ABpYdAKeXHQA3mR0A2JodAHicHQAZnh0AqZ8dAEqhHQDroh0AeqQdABumHQC8px0AXKkdAOyqHQCNrB0ALq4dAM6vHQBvsR0A/7IdAKC0HQBAth0A4bcdAHG5HQASux0AsrwdAEO+HQDjvx0AhMEdACTDHQC0xB0AVcYdAPbHHQCWyR0AJssdAMfMHQBozh0ACNAdAJjRHQA50x0A2tQdAHrWHQAK2B0Aq9kdAEzbHQDs3B0AfN4dAB3gHQC+4R0AXuMdAO7kHQCP5h0AMOgdANDpHQBx6x0AAe0dAKLuHQBC8B0A4/EdAHPzHQAU9R0AtPYdAET4HQDl+R0AhvsdACb9HQC2/h0AVwAeAPgBHgCYAx4AKAUeAMkGHgBqCB4ACgoeAJoLHgA7DR4A3A4eAHwQHgAMEh4ArRMeAE4VHgDuFh4AfhgeAB8aHgDAGx4AYB0eAPAeHgCRIB4AMiIeANMjHgBzJR4AAyceAKQoHgBEKh4A5SseAHUtHgAWLx4AtjAeAEYyHgDnMx4AiDUeACg3HgC4OB4AWToeAPo7HgCaPR4AKz8eAMtAHgBsQh4ADEQeAJxFHgA9Rx4A3kgeAH5KHgAOTB4Ar00eAFBPHgDwUB4AgFIeACFUHgDCVR4AYlceAPJYHgCTWh4ANFweANRdHgB1Xx4ABWEeAKZiHgBGZB4A1mUeAHdnHgAYaR4AuGoeAEhsHgDpbR4Aim8eACpxHgC6ch4AW3QeAPx1HgCcdx4ALHkeAM16HgBufB4ADn4eAJ5/HgA/gR4A4IIeAICEHgAQhh4AsYceAFKJHgDyih4AgoweACOOHgDEjx4AZJEeAPSSHgCVlB4ANpYeANaXHgBmmR4AB5seAKicHgBInh4A2J8eAHmhHgAaox4Au6QeAEqmHgDrpx4AjKkeACyrHgC8rB4AXa4eAP6vHgCesR4AP7MeAM+0HgBwth4AELgeAKC5HgBBux4A4rweAIK+HgATwB4As8EeAFTDHgD0xB4AhMYeACXIHgDGyR4AZsseAPbMHgCXzh4AONAeANjRHgBo0x4ACdUeAKrWHgBK2B4A2tkeAHvbHgAc3R4AvN4eAF3gHgDt4R4AjuMeAC7lHgC+5h4AX+geAADqHgCg6x4AMO0eANHuHgBy8B4AEvIeAKLzHgBD9R4A5PYeAIT4HgAU+h4AtfseAFb9HgD2/h4AhgAfACcCHwDIAx8AaAUfAPgGHwCZCB8AOgofANoLHwBqDR8ACw8fAKwQHwBMEh8A3BMfAH0VHwAeFx8AvhgfAF8aHwDvGx8AkB0fADAfHwDAIB8AYSIfAAIkHwCjJR8AMicfANMoHwB0Kh8AFCwfAKQtHwBFLx8A5jAfAIYyHwAWNB8AtzUfAFg3HwD4OB8AiDofACk8HwDKPR8Aaj8fAPtAHwCbQh8APEQfANxFHwBsRx8ADUkfAK5KHwBOTB8A3k0fAH9PHwAgUR8AwFIfAFBUHwDxVR8AklcfADJZHwDCWh8AY1wfAAReHwCkXx8ANGEfANViHwB2ZB8AFmYfAKZnHwBHaR8A6GofAIhsHwAYbh8AuW8fAFpxHwD6ch8AinQfACt2HwDMdx8AbHkfAPx6HwCdfB8APn4fAN5/HwBugR8AD4MfALCEHwBQhh8A4IcfAIGJHwAiix8AwowfAFKOHwDzjx8AlJEfADSTHwDElB8AZZYfAAaYHwCmmR8ANpsfANecHwB4nh8AGKAfAKihHwBJox8A6qQfAIumHwAaqB8Au6kfAFyrHwD8rB8AjK4fAC2wHwDOsR8AbrMfAP60HwCfth8AQLgfAOC5HwBwux8AEb0fALK+HwBSwB8A48EfAIPDHwAkxR8AxMYfAFTIHwD1yR8AlssfADbNHwDGzh8AZ9AfAAjSHwCo0x8AONUfANnWHwB62B8AGtofAKrbHwBL3R8A7N4fAIzgHwAc4h8AveMfAF7lHwD+5h8AjugfAC/qHwDQ6x8AcO0fAADvHwCh8B8AQvIfAOLzHwBy9R8AE/cfALT4HwBU+h8A5PsfAIX9HwAm/x8AxgAgAFYCIAD3AyAAmAUgACgHIADICCAAaQogAAoMIACqDSAAOg8gANsQIAB8EiAAHBQgAKwVIABNFyAA7hggAI4aIAAeHCAAvx0gAGAfIAAAISAAkCIgADEkIADSJSAAcycgAAIpIACjKiAARCwgAOQtIAB0LyAAFTEgALYyIABGNCAA5jUgAIc3IAAoOSAAyDogAFg8IAD5PSAAmj8gADpBIADLQiAAa0QgAAxGIACsRyAAPEkgAN1KIAB+TCAAHk4gAK5PIABPUSAA8FIgAJBUIAAgViAAwVcgAGJZIAACWyAAklwgADNeIADUXyAAdGEgAARjIAClZCAARmYgAOZnIAB2aSAAF2sgALhsIABIbiAA6G8gAIlxIAAqcyAAynQgAFp2IAD7dyAAnHkgADx7IADMfCAAbX4gAA6AIACugSAAPoMgAN+EIACAhiAAIIggALCJIABRiyAA8owgAJKOIAAikCAAw5EgAGSTIAAElSAAlJYgADWYIADWmSAAdpsgAAadIACnniAASKAgAOihIAB4oyAAGaUgALqmIABKqCAA6qkgAIurIAAsrSAAzK4gAFywIAD9sSAAnrMgAD61IADOtiAAb7ggABC6IACwuyAAQL0gAOG+IACCwCAAIsIgALPDIABTxSAA9MYgAITIIAAkyiAAxcsgAGbNIAAGzyAAltAgADfSIADY0yAAeNUgAAjXIACp2CAAStogAOrbIAB63SAAG98gALzgIABc4iAA7OMgAI3lIAAu5yAAzuggAF7qIAD/6yAAoO0gAEDvIADQ8CAAcfIgABL0IACy9SAAQvcgAOP4IACE+iAAFPwgALT9IABV/yAA9gAhAIYCIQAmBCEAxwUhAGgHIQAICSEAqQohAEoMIQDrDSEAeg8hABsRIQC8EiEAXBQhAOwVIQCNFyEALhkhAM4aIQBeHCEA/x0hAKAfIQBAISEA0CIhAHEkIQASJiEAsichAEMpIQDjKiEAhCwhABQuIQC0LyEAVTEhAPYyIQCGNCEAJjYhAMc3IQBoOSEACDshAJg8IQA5PiEA2j8hAHpBIQAKQyEAq0QhAExGIQDsRyEAfEkhAB1LIQC+TCEAXk4hAO5PIQCPUSEAMFMhANBUIQBgViEAAVghAKJZIQAyWyEA0lwhAHNeIQAUYCEApGEhAERjIQDlZCEAhmYhABZoIQC2aSEAV2shAPhsIQCYbiEAKHAhAMlxIQBqcyEACnUhAJp2IQA7eCEA3HkhAHx7IQAMfSEArX4hAE6AIQDugSEAfoMhAB+FIQDAhiEAYIghAPCJIQCRiyEAMo0hANOOIQBikCEAA5IhAKSTIQA0lSEA1JYhAHWYIQAWmiEAppshAEadIQDnniEAiKAhABiiIQC4oyEAWaUhAPqmIQCaqCEAK6ohAMurIQBsrSEADK8hAJywIQA9siEA3rMhAH61IQAOtyEAr7ghAFC6IQDguyEAgL0hACG/IQDCwCEAUsIhAPLDIQCTxSEANMchAMTIIQBkyiEABcwhAKbNIQBGzyEA1tAhAHfSIQAY1CEAuNUhAEjXIQDp2CEAitohACrcIQC63SEAW98hAPzgIQCc4iEALOQhAM3lIQBu5yEA/ughAJ7qIQA/7CEA4O0hAHDvIQAQ8SEAsfIhAFL0IQDi9SEAgvchACP5IQDE+iEAZPwhAPT9IQCV/yEANgEiANYCIgBmBCIABwYiAKgHIgBICSIA2AoiAHkMIgAaDiIAuw8iAEoRIgDrEiIAjBQiACwWIgC8FyIAXRkiAP4aIgCOHCIALh4iAM8fIgBwISIAACMiAKAkIgBBJiIA4iciAHIpIgATKyIAsywiAFQuIgDkLyIAhDEiACUzIgDGNCIAZjYiAPY3IgCXOSIAODsiANg8IgBoPiIACUAiAKpBIgBKQyIA2kQiAHtGIgAcSCIAvEkiAExLIgDtTCIAjk4iAC5QIgC+USIAX1MiAABVIgCQViIAMFgiANFZIgByWyIAAl0iAKJeIgBDYCIA5GEiAHRjIgAUZSIAtWYiAFZoIgDmaSIAhmsiACdtIgDIbiIAaHAiAPhxIgCZcyIAOnUiANp2IgBqeCIAC3oiAKx7IgBMfSIA3H4iAH2AIgAegiIAvoMiAE6FIgDvhiIAkIgiACCKIgDAiyIAYY0iAAKPIgCSkCIAMpIiANOTIgB0lSIABJciAKSYIgBFmiIA5psiAHadIgAWnyIAt6AiAFiiIgD4oyIAiKUiACmnIgDKqCIAaqoiAPurIgCbrSIAPK8iANywIgBssiIADbQiAK61IgA+tyIA3rgiAH+6IgAgvCIAwL0iAFC/IgDxwCIAksIiADLEIgDCxSIAY8ciAATJIgCUyiIANMwiANXNIgB2zyIABtEiAKbSIgBH1CIA6NUiAHjXIgAY2SIAudoiAFrcIgDq3SIAit8iACvhIgDM4iIAbOQiAPzlIgCd5yIAPukiAN7qIgBu7CIAD+4iALDvIgBQ8SIA4PIiAIH0IgAi9iIAsvciAFL5IgDz+iIAlPwiACT+IgDE/yIAZQEjAAYDIwCWBCMANgYjANcHIwB4CSMACAsjAKgMIwBJDiMA6g8jAIsRIwAaEyMAuxQjAFwWIwD8FyMAjBkjAC0bIwDOHCMAXh4jAP4fIwCfISMAQCMjANAkIwBwJiMAESgjALIpIwBCKyMA4ywjAIMuIwAkMCMAtDEjAFQzIwD1NCMAljYjACY4IwDGOSMAZzsjAAg9IwCYPiMAOEAjANlBIwB6QyMACkUjAKpGIwBLSCMA7EkjAHxLIwAcTSMAvU4jAF5QIwD+USMAjlMjAC9VIwDQViMAcFgjAABaIwChWyMAQl0jAOJeIwByYCMAE2IjALRjIwBUZSMA5GYjAIVoIwAmaiMAtmsjAFZtIwD3biMAmHAjAChyIwDIcyMAaXUjAAp3IwCaeCMAOnojANt7IwB8fSMADH8jAKyAIwBNgiMA7oMjAH6FIwAehyMAv4gjAGCKIwDwiyMAkI0jADGPIwDSkCMAc5IjAAKUIwCjlSMARJcjAOSYIwB0miMAFZwjALadIwBGnyMA5qAjAIeiIwAopCMAuKUjAFinIwD5qCMAmqojACqsIwDLrSMAa68jAAyxIwCcsiMAPLQjAN21IwB+tyMADrkjAK66IwBPvCMA8L0jAIC/IwAgwSMAwcIjAGLEIwDyxSMAkscjADPJIwDUyiMAdMwjAATOIwClzyMARtEjAObSIwB21CMAF9YjALjXIwBI2SMA6NojAIncIwAq3iMAut8jAFrhIwD74iMAnOQjACzmIwDM5yMAbekjAA7rIwCe7CMAPu4jAN/vIwCA8SMAIPMjALD0IwBR9iMA8vcjAJL5IwAi+yMAw/wjAGT+IwD0/yMAlAEkADUDJADWBCQAZgYkAAYIJACnCSQASAskANgMJAB4DiQAGRAkALoRJABKEyQA6hQkAIsWJAAsGCQAvBkkAFwbJAD9HCQAnh4kAC4gJADOISQAbyMkABAlJACgJiQAQCgkAOEpJACCKyQAIi0kALMuJABTMCQA9DEkAJQzJAAkNSQAxTYkAGY4JAD2OSQAljskADc9JADYPiQAaEAkAAhCJACpQyQASkUkANpGJAB6SCQAG0okALxLJABMTSQA7E4kAI1QJAAuUiQAvlMkAF5VJAD/ViQAoFgkADBaJADQWyQAcV0kABJfJACiYCQAQmIkAONjJACEZSQAJGckALRoJABVaiQA9mskAIZtJAAmbyQAx3AkAGhyJAD4cyQAmHUkADl3JADaeCQAanokAAp8JACrfSQATH8kANyAJAB8giQAHYQkAL6FJABOhyQA7ogkAI+KJAAwjCQA0I0kAGCPJAABkSQAopIkADKUJADSlSQAc5ckABSZJACkmiQARJwkAOWdJACGnyQAFqEkALaiJABXpCQA+KUkAIinJAAoqSQAyaokAGqsJAD6rSQAm68kADuxJADcsiQAbLQkAAy2JACttyQATrkkAN66JAB+vCQAH74kAMC/JABQwSQA8MIkAJHEJAAyxiQAwsckAGLJJAADyyQApMwkADTOJADUzyQAddEkABbTJACm1CQARtYkAOfXJACI2SQAGNskALjcJABZ3iQA+t8kAIrhJAAq4yQAy+QkAGzmJAD85yQAnOkkAD3rJADe7CQAbu4kAA7wJACv8SQAUPMkAOD0JACA9iQAIfgkAML5JABS+yQA8vwkAJP+JAA0ACUAxAElAGQDJQAFBSUApgYlADYIJQDWCSUAdwslABgNJQCoDiUASBAlAOkRJQCKEyUAGhUlALoWJQBbGCUA/BklAIwbJQAsHSUAzR4lAG4gJQD+ISUAniMlAD8lJQDgJiUAcCglABAqJQCxKyUAUi0lAOIuJQCDMCUAIzIlAMQzJQBUNSUA9DYlAJU4JQA2OiUA1jslAGY9JQAHPyUAqEAlADhCJQDYQyUAeUUlABpHJQCqSCUASkolAOtLJQCMTSUAHE8lALxQJQBdUiUA/lMlAI5VJQAuVyUAz1glAHBaJQAAXCUAoF0lAEFfJQDiYCUAcmIlABJkJQCzZSUAVGclAORoJQCEaiUAJWwlAMZtJQBWbyUA9nAlAJdyJQA4dCUAyHUlAGh3JQAJeSUAqnolADp8JQDafSUAe38lAByBJQCsgiUATIQlAO2FJQCOhyUAHoklAL6KJQBfjCUAAI4lAJCPJQAwkSUA0ZIlAHKUJQACliUAopclAEOZJQDkmiUAdJwlABSeJQC1nyUAVqElAOaiJQCGpCUAJ6YlAMinJQBYqSUA+KolAJmsJQA6riUAyq8lAGuxJQALsyUArLQlADy2JQDctyUAfbklAB67JQCuvCUATr4lAO+/JQCQwSUAIMMlAMDEJQBhxiUA8cclAJLJJQAyyyUA08wlAHTOJQAE0CUApNElAEXTJQDm1CUAdtYlABbYJQC32SUAWNslAOjcJQCI3iUAKeAlAMrhJQBa4yUA+uQlAJvmJQA86CUAzOklAGzrJQAN7SUAru4lAD7wJQDe8SUAf/MlAA/1JQCw9iUAUPglAPH5JQCS+yUAIv0lAML+JQBjACYABAImAJQDJgA0BSYA1QYmAHYIJgAGCiYApgsmAEcNJgDoDiYAeBAmABgSJgC5EyYAWhUmAOoWJgCKGCYAKxomAMwbJgBcHSYA/B4mAJ0gJgA+IiYAziMmAG4lJgAPJyYAsCgmAEAqJgDgKyYAgS0mACIvJgCyMCYAUzImAPMzJgCDNSYAJDcmAMQ4JgBlOiYABjwmAJY9JgA2PyYA10AmAHhCJgAIRCYAqEUmAElHJgDqSCYAekomABpMJgC7TSYAXE8mAOxQJgCMUiYALVQmAM5VJgBeVyYA/lgmAJ9aJgBAXCYA0F0mAHBfJgARYSYAsmImAEJkJgDiZSYAg2cmABNpJgC0aiYAVGwmAPVtJgCWbyYAJnEmAMZyJgBndCYACHYmAJh3JgA4eSYA2XomAHp8JgAKfiYAqn8mAEuBJgDsgiYAfIQmAByGJgC9hyYAXokmAO6KJgCOjCYAL44mANCPJgBgkSYAAJMmAKGUJgBCliYA0pcmAHKZJgATmyYAtJwmAESeJgDknyYAhaEmACajJgC2pCYAVqYmAPenJgCYqSYAKKsmAMisJgBpriYACrAmAJqxJgA7syYA27QmAGu2JgAMuCYArLkmAE27JgDuvCYAfr4mAB7AJgC/wSYAYMMmAPDEJgCQxiYAMcgmANLJJgBiyyYAAs0mAKPOJgBE0CYA1NEmAHTTJgAV1SYAttYmAEbYJgDm2SYAh9smACjdJgC43iYAWOAmAPnhJgCa4yYAKuUmAMrmJgBr6CYADOomAJzrJgA87SYA3e4mAG3wJgAO8iYArvMmAE/1JgDf9iYAgPgmACD6JgDB+yYAYv0mAPL+JgCSACcAMwInANQDJwBkBScABAcnAKUIJwBGCicA1gsnAHYNJwAXDycAuBAnAEgSJwDoEycAiRUnACoXJwC6GCcAWhonAPsbJwCcHScALB8nAMwgJwBtIicADiQnAJ4lJwA+JycA3ygnAIAqJwAQLCcAsC0nAFEvJwDhMCcAgjInACM0JwDDNScAUzcnAPQ4JwCUOicANTwnAMU9JwBmPycABkEnAKdCJwBIRCcA2EUnAHhHJwAZSScAukonAEpMJwDqTScAi08nACxRJwC8UicAXFQnAP1VJwCeVycALlknAM5aJwBvXCcAEF4nAKBfJwBAYScA4WInAIJkJwASZicAsmcnAFNpJwD0aicAhGwnACRuJwDFbycAVXEnAPZyJwCWdCcAN3YnAMd3JwBoeScACHsnAKl8JwA5ficA2n8nAHqBJwAbgycAvIQnAEyGJwDshycAjYknAC6LJwC+jCcAXo4nAP+PJwCgkScAMJMnANCUJwBxlicAEpgnAKKZJwBCmycA45wnAISeJwAUoCcAtKEnAFWjJwD2pCcAhqYnACaoJwDHqScAaKsnAPisJwCYricAObAnAMmxJwBqsycAC7UnAKu2JwA7uCcA3LknAHy7JwAdvScAvr4nAE7AJwDuwScAj8MnADDFJwDAxicAYMgnAAHKJwCiyycAMs0nANLOJwBz0CcAFNInAKTTJwBE1ScA5dYnAHXYJwAW2icAttsnAFfdJwDn3icAiOAnACjiJwDJ4ycAWeUnAPrmJwCa6CcAO+onANzrJwBs7ScADO8nAK3wJwBO8icA3vMnAH71JwAf9ycAwPgnAFD6JwDw+ycAkf0nADL/JwDCACgAYgIoAAMEKACkBSgANAcoANQIKAB1CigABQwoAKYNKABGDygA5xAoAHcSKAAYFCgAuBUoAFkXKADpGCgAihooACocKADLHSgAbB8oAPwgKACcIigAPSQoAN4lKABuJygADikoAK8qKABQLCgA4C0oAIAvKAAhMSgAwjIoAFI0KADzNSgAkzcoACM5KADEOigAZDwoAAU+KACVPygANkEoANZCKAB3RCgAGEYoAKhHKABISSgA6UooAHlMKAAaTigAuk8oAFtRKADrUigAjFQoACxWKADNVygAXVkoAP5aKACeXCgAP14oAM9fKABwYSgAEGMoALFkKABSZigA4mcoAIJpKAAjaygAxGwoAFRuKAD0bygAlXEoADZzKADGdCgAZnYoAAd4KACXeSgAOHsoANh8KAB5figACYAoAKqBKABKgygA64QoAHuGKAAciCgAvIkoAF2LKADtjCgAjo4oAC6QKADPkSgAcJMoAACVKACgligAQZgoAOKZKABymygAEp0oALOeKABUoCgA5KEoAISjKAAlpSgAtaYoAFaoKAD2qSgAl6soACetKADIrigAaLAoAAmyKACZsygAOrUoANu2KAB7uCgAC7ooAKy7KABMvSgA7b4oAH3AKAAewigAvsMoAF/FKAAAxygAkMgoADDKKADRyygAcs0oAALPKACi0CgAQ9IoAOTTKAB01SgAFNcoALXYKABF2igA5tsoAIbdKAAn3ygAt+AoAFjiKAD44ygAmeUoACnnKADK6CgAauooAAvsKACb7SgAPO8oANzwKAB98igADfQoAK71KABO9ygA7/goAJD6KAAg/CgAwP0oAGH/KAACASkAkgIpADIEKQDTBSkAYwcpAAQJKQCkCikARQwpANUNKQB2DykAFhEpALcSKQBHFCkA6BUpAIgXKQApGSkAuRopAFocKQD6HSkAmx8pACshKQDMIikAbCQpAA0mKQCuJykAPikpAN4qKQB/LCkAIC4pALAvKQBQMSkA8TIpAIE0KQAiNikAwzcpAGM5KQDzOikAlDwpADQ+KQDVPykAZUEpAAZDKQCmRCkAR0YpANdHKQB4SSkAGEspALlMKQBJTikA6k8pAIpRKQArUykAzFQpAFxWKQD8VykAnVkpAC1bKQDOXCkAbl4pAA9gKQCfYSkAQGMpAOBkKQCBZikAEWgpALJpKQBSaykA82wpAINuKQAkcCkAxHEpAGVzKQAGdSkAlnYpADZ4KQDXeSkAeHspAAh9KQCofikASYApANmBKQB6gykAGoUpALuGKQBLiCkA7IkpAIyLKQAtjSkAvY4pAF6QKQD+kSkAn5MpAECVKQDQlikAcJgpABGaKQChmykAQp0pAOKeKQCDoCkAE6IpALSjKQBUpSkA9aYpAIWoKQAmqikAxqspAGetKQD3rikAmLApADiyKQDZsykAabUpAAq3KQCruCkAS7opANu7KQB8vSkAHL8pAL3AKQBNwikA7sMpAI7FKQAvxykA0MgpAGDKKQAAzCkAoc0pADHPKQDS0CkActIpABPUKQCj1SkARNcpAOTYKQCF2ikAFdwpALbdKQBW3ykA9+ApAIfiKQAo5CkAyOUpAGnnKQD56CkAmuopADrsKQDb7SkAa+8pAAzxKQCs8ikATfQpAN31KQB+9ykAHvkpAL/6KQBg/CkA8P0pAJD/KQAxASoAwQIqAGIEKgACBioAowcqADMJKgDUCioAdAwqABUOKgClDyoARhEqAOYSKgCHFCoAFxYqALgXKgBYGSoA+RoqAIkcKgAqHioAyh8qAGshKgD7IioAnCQqADwmKgDdJyoAfikqAA4rKgCuLCoATy4qAN8vKgCAMSoAIDMqAME0KgBRNioA8jcqAJM5KgAzOyoAwzwqAGQ+KgAEQCoApUEqADVDKgDWRCoAdkYqABdIKgCnSSoASEsqAOhMKgCJTioAGVAqALpRKgBaUyoA+1QqAItWKgAsWCoAzFkqAG1bKgAOXSoAnl4qAD5gKgDfYSoAb2MqABBlKgCwZioAUWgqAOFpKgCCayoAIm0qAMNuKgBTcCoA9HEqAJRzKgA1dSoAxXYqAGZ4KgAGeioAp3sqADd9KgDYfioAeIAqABmCKgCpgyoASoUqAOqGKgCLiCoAG4oqALyLKgBcjSoA/Y4qAI2QKgAukioAzpMqAG+VKgD/lioAoJgqAECaKgDhmyoAcZ0qABKfKgCyoCoAU6IqAPSjKgCEpSoAJKcqAMWoKgBVqioA9qsqAJatKgA3ryoAx7AqAGiyKgAItCoAqbUqADm3KgDauCoAe7oqABu8KgCrvSoATL8qAOzAKgCNwioAHcQqAL7FKgBexyoA/8gqAI/KKgAwzCoA0M0qAHHPKgAB0SoAotIqAELUKgDj1SoAc9cqABTZKgC02ioAVdwqAOXdKgCG3yoAJuEqAMfiKgBX5CoA+OUqAJjnKgA56SoAyeoqAGrsKgAK7ioAq+8qADvxKgDc8ioAfPQqAB32KgCt9yoATvkqAO76KgCP/CoAH/4qAMD/KgBgASsAAQMrAJEEKwAyBisA0gcrAHMJKwADCysApAwrAEQOKwDlDysAdRErABYTKwC2FCsAVxYrAOcXKwCIGSsAKBsrAMkcKwBZHisA+h8rAJohKwA7IysAyyQrAGwmKwAMKCsArSkrAD0rKwDeLCsAfi4rAB8wKwCvMSsAUDMrAPA0KwCRNisAITgrAMI5KwBjOysAAz0rAJM+KwA0QCsA1EErAHVDKwAFRSsApkYrAEZIKwDnSSsAd0srABhNKwC4TisAWVArAOlRKwCKUysAKlUrAMtWKwBbWCsA/FkrAJxbKwA9XSsAzV4rAG5gKwAOYisAr2MrAD9lKwDgZisAgGgrACFqKwCxaysAUm0rAPJuKwCTcCsAI3IrAMRzKwBkdSsABXcrAJV4KwA2eisA1nsrAHd9KwAHfysAqIArAEiCKwDpgysAeYUrABqHKwC6iCsAW4orAOuLKwCMjSsALI8rAM2QKwBdkisA/pMrAJ6VKwA/lysAz5grAHCaKwAQnCsAsZ0rAEGfKwDioCsAgqIrACOkKwCzpSsAVKcrAPSoKwCVqisAJawrAMatKwBmrysAB7ErAJeyKwA4tCsA2LUrAHm3KwAJuSsAqrorAEu8KwDrvSsAe78rABzBKwC8wisAXcQrAO3FKwCOxysALskrAM/KKwBfzCsAAM4rAKDPKwBB0SsA0dIrAHLUKwAS1isAs9crAEPZKwDk2isAhNwrACXeKwC13ysAVuErAPbiKwCX5CsAJ+YrAMjnKwBo6SsACesrAJnsKwA67isA2u8rAHvxKwAL8ysArPQrAEz2KwDc9ysAffkrAB77KwC+/CsAX/4rAO//KwCQASwAMAMsANEELABhBiwAAggsAKIJLABDCywA0wwsAHQOLAAUECwAtREsAEUTLADmFCwAhhYsACcYLAC3GSwAWBssAPgcLACZHiwAKSAsAMohLABqIywA+iQsAJsmLAA8KCwA3CksAH0rLAANLSwAri4sAE4wLADvMSwAfzMsACA1LADANiwAYTgsAPE5LACSOywAMz0sANM+LABjQCwABEIsAKRDLABFRSwA1UYsAHZILAAWSiwApkssAEdNLADoTiwAiFAsAClSLAC5UywAWlUsAPpWLACbWCwAK1osAMxbLABsXSwADV8sAJ1gLAA+YiwA3mMsAH9lLAAPZywAsGgsAFBqLADxaywAgW0sACJvLADCcCwAY3IsAPNzLACUdSwANHcsAMR4LABleiwABnwsAKZ9LAA2fywA14AsAHiCLAAYhCwAuYUsAEmHLADqiCwAioosACuMLAC7jSwAXI8sAPyQLACdkiwALZQsAM6VLABulywAD5ksAJ+aLABAnCwA4J0sAHCfLAARoSwAsqIsAFKkLADipSwAg6csACSpLADEqiwAZawsAPWtLACWrywANrEsANeyLABntCwACLYsAKi3LABJuSwA2bosAHq8LAAbviwAu78sAEvBLADswiwAjMQsABzGLAC9xywAXsksAP7KLACfzCwAL84sANDPLABw0SwAEdMsAKHULABC1iwA4tcsAIPZLAAT2ywAtNwsAFTeLAD13ywAheEsACbjLADG5CwAZ+YsAPfnLACY6SwAOOssANnsLABp7iwACvAsAKrxLABL8ywA2/QsAHz2LAAc+CwAvfksAE37LADu/CwAjv4sAC8ALQC/AS0AYAMtAAAFLQChBi0AMQgtANIJLQByCy0AAg0tAKMOLQBEEC0A5BEtAHQTLQAVFS0AthYtAFYYLQD3GS0AhxstACgdLQDIHi0AaSAtAPkhLQCaIy0AOiUtANsmLQBrKC0ADCotAKwrLQBNLS0A3S4tAH4wLQAeMi0ArjMtAE81LQDwNi0AkDgtACA6LQDBOy0AYj0tAAM/LQCjQC0AM0ItANRDLQB0RS0AFUctAKVILQBGSi0A5kstAIdNLQAXTy0AuFAtAFhSLQD5Uy0AiVUtACpXLQDKWC0Aa1otAPtbLQCcXS0APF8tAN1gLQBtYi0ADmQtAK5lLQA+Zy0A32gtAIBqLQAgbC0AsG0tAFFvLQDycC0AknItADN0LQDDdS0AZHctAAR5LQClei0ANXwtANZ9LQB2fy0AF4EtAKeCLQBIhC0A6IUtAImHLQAZiS0AuootAFqMLQD7jS0Ai48tACyRLQDMki0AXJQtAP2VLQCely0APpktAM6aLQBvnC0AEJ4tALCfLQBAoS0A4aItAIKkLQAipi0Aw6ctAFOpLQD0qi0AlKwtADWuLQDFry0AZrEtAAazLQCntC0AN7YtANi3LQB4uS0AGbstAKm8LQBKvi0A678tAHrBLQAbwy0AvMQtAFzGLQDsxy0AjcktAC7LLQDOzC0AXs4tAP/PLQCg0S0AQNMtAOHULQBx1i0AEtgtALLZLQBT2y0A49wtAITeLQAk4C0AxeEtAFXjLQD25C0AluYtACboLQDH6S0AaOstAAjtLQCY7i0AOfAtANrxLQB68y0ACvUtAKv2LQBM+C0A7PktAI37LQAd/S0Avv4tAF4ALgD/AS4AjwMuADAFLgDQBi4AcQguAAEKLgCiCy4AQg0uAOMOLgBzEC4AFBIuALQTLgBEFS4A5RYuAIYYLgAmGi4AthsuAFcdLgD4Hi4AmCAuACgiLgDJIy4AaiUuAAonLgCrKC4AOyouANwrLgB8LS4AHS8uAK0wLgBOMi4A7jMuAI81LgAfNy4AwDguAGA6LgDwOy4AkT0uADI/LgDTQC4AYkIuAANELgCkRS4AREcuANRILgB1Si4AFkwuALZNLgBGTy4A51AuAIhSLgAoVC4AyVUuAFlXLgD6WC4AmlouADtcLgDLXS4AbF8uAAxhLgCtYi4APWQuAN5lLgB+Zy4ADmkuAK9qLgBQbC4A8G0uAIBvLgAhcS4AwnIuAGJ0LgDydS4Ak3cuADR5LgDUei4AZHwuAAV+LgCmfy4ARoEuAOeCLgB3hC4AGIYuALiHLgBZiS4A6YouAIqMLgAqji4Ay48uAFuRLgD8ki4AnJQuACyWLgDNly4AbpkuAA6bLgCenC4AP54uAOCfLgCAoS4AIaMuALGkLgBSpi4A8qcuAJOpLgAjqy4AxKwuAGSuLgAFsC4AlbEuADazLgDWtC4AZrYuAAe4LgCouS4ASLsuANi8LgB5vi4AGsAuALvBLgBbwy4A68QuAIzGLgAsyC4AzckuAF3LLgD+zC4Ans4uAD/QLgDP0S4AcNMuABDVLgCg1i4AQdguAOLZLgCC2y4AE90uALPeLgBU4C4A9OEuAJXjLgAl5S4AxuYuAGboLgAH6i4Al+suADjtLgDY7i4AaPAuAAnyLgCq8y4ASvUuANr2LgB7+C4AHPouALz7LgBM/S4A7f4uAI4ALwAuAi8AvgMvAF8FLwAABy8AoAgvADAKLwDRCy8Acg0vABIPLwCzEC8AQxIvAOQTLwCEFS8AJRcvALUYLwBWGi8A9hsvAIYdLwAnHy8AyCAvAGgiLwD4Iy8AmSUvADonLwDaKC8AaiovAAssLwCsLS8ATC8vANwwLwB9Mi8AHjQvAL41LwBONy8A7zgvAJA6LwAwPC8AwD0vAGE/LwACQS8Ao0IvADJELwDTRS8AdEcvABRJLwC1Si8ARUwvAOZNLwCGTy8AJ1EvALdSLwBYVC8A+FUvAIhXLwApWS8AylovAGpcLwD7XS8Am18vADxhLwDcYi8AbGQvAA1mLwCuZy8ATmkvAN5qLwB/bC8AIG4vAMBvLwBQcS8A8XIvAJJ0LwAydi8A03cvAGN5LwAEey8ApHwvAEV+LwDVfy8AdoEvABaDLwC3hC8AR4YvAOiHLwCIiS8AGIsvALmMLwBaji8A+o8vAIqRLwArky8AzJQvAGyWLwD8ly8AnZkvAD6bLwDenC8Abp4vAA+gLwCwoS8AUKMvAOCkLwCBpi8AIqgvAMKpLwBjqy8A86wvAJSuLwA0sC8AxLEvAGWzLwAGtS8AprYvADa4LwDXuS8AeLsvABi9LwCovi8AScAvAOrBLwCLwy8AGsUvALvGLwBcyC8A/MkvAIzLLwAtzS8Azs4vAG7QLwD+0S8An9MvAEDVLwDg1i8AgdgvABHaLwCy2y8AUt0vAOPeLwCD4C8AJOIvAMTjLwBU5S8A9eYvAJboLwA26i8AxusvAGftLwAI7y8AqPAvADjyLwDZ8y8AevUvABr3LwCq+C8AS/ovAOz7LwCM/S8ALf8vAL0AMABeAjAA/gMwAI4FMAAvBzAA0AgwAHAKMAAADDAAoQ0wAEIPMADiEDAAchIwABMUMAC0FTAAVBcwAOQYMACFGjAAJhwwAMYdMABWHzAA9yAwAJgiMAA4JDAA2SUwAGknMAAKKTAAqiowADosMADbLTAAfC8wABwxMACsMjAATTQwAO41MACONzAAHjkwAL86MABgPDAAAD4wAJA/MAAxQTAA0kIwAHNEMAACRjAAo0cwAERJMADkSjAAhUwwABVOMAC2TzAAVlEwAOZSMACHVDAAKFYwAMhXMABYWTAA+VowAJpcMAA6XjAAy18wAGthMAAMYzAArGQwADxmMADdZzAAfmkwAB5rMACubDAAT24wAPBvMACQcTAAMXMwAMF0MABidjAAAngwAJJ5MAAzezAA1HwwAHR+MAAEgDAApYEwAEaDMADmhDAAdoYwABeIMAC4iTAAWIswAOiMMACJjjAAKpAwAMqRMABakzAA+5QwAJyWMAA8mDAAzJkwAG2bMAAOnTAArp4wAD6gMADfoTAAgKMwACClMACwpjAAUagwAPKpMACSqzAAIq0wAMOuMABksDAABLIwAJSzMAA1tTAA1rYwAHa4MAAGujAAp7swAEi9MADovjAAeMAwABnCMAC6wzAAW8UwAOrGMACLyDAALMowAMzLMABczTAA/c4wAJ7QMAA+0jAA39MwAG/VMAAQ1zAAsNgwAEDaMADh2zAAgt0wACLfMACz4DAAU+IwAPTjMACU5TAAJOcwAMXoMABm6jAABuwwAJbtMAA37zAA2PAwAHjyMAAI9DAAqfUwAEr3MADq+DAAevowABv8MAC8/TAAXP8wAOwAMQCNAjEALgQxAM4FMQBeBzEA/wgxAKAKMQBADDEA0A0xAHEPMQASETEAshIxAEIUMQDjFTEAhBcxACQZMQC0GjEAVRwxAPYdMQCWHzEAJiExAMciMQBoJDEACCYxAJgnMQA5KTEA2ioxAHosMQAKLjEAqy8xAEwxMQDsMjEAfDQxAB02MQC+NzEAXjkxAO46MQCPPDEAMD4xANA/MQBgQTEAAUMxAKJEMQBDRjEA0kcxAHNJMQAUSzEAtEwxAEROMQDlTzEAhlExACZTMQC2VDEAV1YxAPhXMQCYWTEAKFsxAMlcMQBqXjEACmAxAJthMQA7YzEA3GQxAHxmMQAMaDEArWkxAE5rMQDubDEAfm4xAB9wMQDAcTEAYHMxAPB0MQCRdjEAMngxANJ5MQBiezEAA30xAKR+MQBEgDEA1IExAHWDMQAWhTEAtoYxAEaIMQDniTEAiIsxACiNMQC4jjEAWZAxAPqRMQCakzEAKpUxAMuWMQBsmDEADJoxAJybMQA9nTEA3p4xAG6gMQAOojEAr6MxAFClMQDwpjEAgKgxACGqMQDCqzEAYq0xAPKuMQCTsDEANLIxANSzMQBktTEABbcxAKa4MQBGujEA1rsxAHe9MQAYvzEAuMAxAEjCMQDpwzEAisUxACvHMQC6yDEAW8oxAPzLMQCMzTEALM8xAM3QMQBu0jEADtQxAJ7VMQA/1zEA4NgxAIDaMQAQ3DEAsd0xAFLfMQDy4DEAg+IxACPkMQDE5TEAZOcxAPToMQCV6jEANuwxANbtMQBm7zEAB/ExAKjyMQBI9DEA2PUxAHn3MQAa+TEAuvoxAEr8MQDr/TEAjP8xACwBMgC8AjIAXQQyAP4FMgCeBzIALgkyAM8KMgBwDDIAAA4yAKAPMgBBETIA4hIyAIIUMgASFjIAsxcyAFQZMgD0GjIAhBwyACUeMgDGHzIAZiEyAPYiMgCXJDIAOCYyANgnMgBoKTIACSsyAKosMgBKLjIA2i8yAHsxMgAcMzIAvDQyAEw2MgDtNzIAjjkyAC47MgC+PDIAXz4yAABAMgCgQTIAMEMyANFEMgByRjIAE0gyAKJJMgBDSzIA5EwyAIROMgAUUDIAtVEyAFZTMgD2VDIAhlYyACdYMgDIWTIAaFsyAPhcMgCZXjIAOmAyAMphMgBrYzIAC2UyAKxmMgBMaDIA3GkyAH1rMgAebTIArm4yAE5wMgDvcTIAkHMyADB1MgDAdjIAYXgyAAJ6MgCiezIAMn0yANN+MgB0gDIAFIIyAKSDMgBFhTIA5oYyAIaIMgAWijIAt4syAFiNMgD4jjIAiJAyACmSMgDKkzIAapUyAPqWMgCbmDIAPJoyAMybMgBsnTIADZ8yAK6gMgBOojIA3qMyAH+lMgAgpzIAwKgyAFCqMgDxqzIAkq0yADKvMgDCsDIAY7IyAAS0MgCktTIANLcyANW4MgB2ujIAFrwyAKa9MgBHvzIA6MAyAHjCMgAYxDIAucUyAFrHMgDqyDIAisoyACvMMgDMzTIAbM8yAPzQMgCd0jIAPtQyAN7VMgBu1zIAD9kyALDaMgBQ3DIA4N0yAIHfMgAi4TIAwuIyAFPkMgDz5TIAlOcyADTpMgDE6jIAZewyAAbuMgCW7zIANvEyANfyMgB49DIACPYyAKj3MgBJ+TIA6voyAIr8MgAa/jIAu/8yAFwBMwD8AjMAjAQzAC0GMwDOBzMAbgkzAP4KMwCfDDMAQA4zAOAPMwBwETMAERMzALIUMwBSFjMA4hczAIMZMwAkGzMAtBwzAFQeMwD1HzMAliEzACYjMwDGJDMAZyYzAAgoMwCoKTMAOCszANksMwB6LjMAGjAzAKoxMwBLMzMA7DQzAIw2MwAcODMAvTkzAF47MwDuPDMAjj4zAC9AMwDQQTMAYEMzAABFMwChRjMAQkgzAONJMwBySzMAE00zALROMwBUUDMA5FEzAIVTMwAmVTMAxlYzAFZYMwD3WTMAmFszADhdMwDIXjMAaWAzAApiMwCaYzMAO2UzANtmMwB8aDMADGozAKxrMwBNbTMA7m4zAH5wMwAecjMAv3MzAGB1MwAAdzMAkHgzADF6MwDSezMAcn0zAAJ/MwCjgDMARIIzAOSDMwB0hTMAFYczALaIMwBWijMA5oszAIeNMwAojzMAuJAzAFiSMwD5kzMAmpUzACqXMwDKmDMAa5ozAAycMwCcnTMAPJ8zAN2gMwB+ojMAHqQzAK6lMwBPpzMA8KgzAJCqMwAgrDMAwa0zAGKvMwDysDMAkrIzADO0MwDUtTMAZLczAAS5MwClujMARrwzANa9MwB2vzMAF8EzALjCMwBIxDMA6MUzAInHMwAqyTMAy8ozAFrMMwD7zTMAnM8zADzRMwDM0jMAbdQzAA7WMwCu1zMAPtkzAN/aMwCA3DMAIN4zALDfMwBR4TMA8uIzAJLkMwAj5jMAw+czAGTpMwAE6zMAlOwzADXuMwDW7zMAZvEzAAbzMwCn9DMASPYzANj3MwB4+TMAGfszALr8MwBK/jMA6v8zAIsBNAAsAzQAvAQ0AFwGNAD9BzQAngk0AC4LNADODDQAbw40ABAQNACwETQAQBM0AOEUNACCFjQAIhg0ALIZNABTGzQA9Bw0AJQeNAAkIDQAxSE0AGYjNAAGJTQAliY0ADcoNADYKTQAeCs0AAgtNACpLjQASjA0AOoxNAB6MzQAGzU0ALw2NABcODQA7Dk0AI07NAAuPTQAvj40AF5ANAD/QTQAoEM0ADBFNADQRjQAcUg0ABJKNACiSzQAQk00AONONACEUDQAFFI0ALRTNABVVTQA9lY0AIZYNAAmWjQAx1s0AGhdNAAIXzQAmGA0ADliNADaYzQAemU0AAtnNACraDQATGo0ANxrNAB8bTQAHW80AL5wNABOcjQA7nM0AI91NAAwdzQAwHg0AGB6NAABfDQAon00ADJ/NADSgDQAc4I0ABSENAC0hTQARIc0AOWINACGijQAJow0ALaNNABXjzQA+JA0AJiSNAAolDQAyZU0AGqXNAAKmTQAmpo0ADucNADcnTQAbJ80AAyhNACtojQATqQ0AN6lNAB+pzQAH6k0AMCqNABQrDQA8K00AJGvNAAysTQAwrI0AGK0NAADtjQApLc0AES5NADUujQAdbw0ABa+NAC2vzQARsE0AOfCNACIxDQAKMY0ALjHNABZyTQA+so0AIrMNAAqzjQAy880AGzRNAD80jQAnNQ0AD3WNADe1zQAbtk0AA7bNACv3DQAUN40AODfNACA4TQAIeM0AMLkNABS5jQA8+c0AJPpNAA06zQA1Ow0AGTuNAAF8DQApvE0AEbzNADW9DQAd/Y0ABj4NAC4+TQASPs0AOn8NACK/jQAGgA1ALoBNQBbAzUA/AQ1AIwGNQAsCDUAzQk1AG4LNQD+DDUAng41AD8QNQDgETUAcBM1ABAVNQCxFjUAUhg1AOIZNQCCGzUAIx01AMQeNQBkIDUA9CE1AJUjNQA2JTUA1iY1AGYoNQAHKjUAqCs1ADgtNQDYLjUAeTA1ABoyNQCqMzUASjU1AOs2NQCMODUAHDo1ALw7NQBdPTUA/j41AI5ANQAuQjUAz0M1AHBFNQAARzUAoEg1AEFKNQDiSzUAck01ABJPNQCzUDUAVFI1AORTNQCEVTUAJVc1AMZYNQBmWjUA9ls1AJddNQA4XzUAyGA1AGhiNQAJZDUAqmU1ADpnNQDbaDUAe2o1ABxsNQC8bTUATG81AO1wNQCOcjUAHnQ1AL51NQBfdzUAAHk1AJB6NQAwfDUA0X01AHJ/NQACgTUAooI1AEOENQDkhTUAhIc1ABSJNQC1ijUAVow1APaNNQCGjzUAJ5E1AMiSNQBYlDUA+JU1AJmXNQA6mTUAypo1AGqcNQALnjUArJ81ADyhNQDcojUAfaQ1AB6mNQCupzUATqk1AO+qNQCQrDUAIK41AMCvNQBhsTUAArM1AJK0NQAytjUA07c1AHS5NQAUuzUApLw1AEW+NQDmvzUAdsE1ABbDNQC3xDUAWMY1AOjHNQCIyTUAKcs1AMrMNQBazjUA+s81AJvRNQA80zUAzNQ1AGzWNQAN2DUArtk1AD7bNQDe3DUAf941ACDgNQCw4TUAUOM1APHkNQCS5jUAIug1AMPpNQBj6zUABO01AJTuNQA08DUA1fE1AHbzNQAG9TUApvY1AEf4NQDo+TUAePs1ABj9NQC5/jUAWgA2APoBNgCKAzYAKwU2AMwGNgBcCDYA/Ak2AJ0LNgA+DTYAzg42AG4QNgAPEjYAsBM2AEAVNgDgFjYAgRg2ACIaNgCyGzYAUh02APMeNgCUIDYAJCI2AMQjNgBlJTYABic2AJYoNgA2KjYA1ys2AHgtNgAILzYAqDA2AEkyNgDqMzYAijU2ABo3NgC7ODYAXDo2AOw7NgCMPTYALT82AM5ANgBeQjYA/kM2AJ9FNgBARzYA0Eg2AHBKNgARTDYAsk02AEJPNgDiUDYAg1I2ACRUNgC0VTYAVFc2APVYNgCWWjYAJlw2AMZdNgBnXzYACGE2AJhiNgA4ZDYA2WU2AHpnNgAKaTYAq2o2AEtsNgDsbTYAfG82ABxxNgC9cjYAXnQ2AO51NgCOdzYAL3k2ANB6NgBgfDYAAH42AKF/NgBCgTYA0oI2AHKENgAThjYAtIc2AESJNgDkijYAhYw2ACaONgDGjzYAVpE2APeSNgCYlDYAKJY2AMiXNgBpmTYACps2AJqcNgA6njYA2582AHyhNgAMozYArKQ2AE2mNgDupzYAfqk2AB6rNgC/rDYAYK42APCvNgCQsTYAMbM2ANK0NgBitjYAArg2AKO5NgBEuzYA1Lw2AHS+NgAVwDYAtsE2AEbDNgDmxDYAh8Y2ACjINgC4yTYAWMs2APnMNgCazjYAKtA2AMrRNgBr0zYADNU2AJzWNgA82DYA3dk2AH7bNgAO3TYArt42AE/gNgDw4TYAgOM2ACDlNgDB5jYAYug2APLpNgCT6zYAM+02ANTuNgBk8DYABPI2AKXzNgBG9TYA1vY2AHb4NgAX+jYAuPs2AEj9NgDo/jYAiQA3ACoCNwC6AzcAWgU3APsGNwCcCDcALAo3AMwLNwBtDTcADg83AJ4QNwA+EjcA3xM3AIAVNwAQFzcAsBg3AFEaNwDyGzcAgh03ACIfNwDDIDcAUyI3APQjNwCUJTcANSc3ANYoNwBmKjcABiw3AKctNwBILzcA2DA3AHgyNwAZNDcAujU3AEo3NwDqODcAizo3ACw8NwC8PTcAXD83AP1ANwCeQjcALkQ3AM5FNwBvRzcAEEk3AKBKNwBATDcA4U03AIJPNwASUTcAslI3AFNUNwD0VTcAhFc3ACRZNwDFWjcAZlw3APZdNwCWXzcAN2E3ANhiNwBoZDcACGY3AKlnNwBKaTcA2mo3AHtsNwAbbjcAvG83AExxNwDscjcAjXQ3AC52NwC+dzcAXnk3AP96NwCgfDcAMH43ANB/NwBxgTcAEoM3AKKENwBChjcA44c3AISJNwAUizcAtIw3AFWONwD2jzcAhpE3ACaTNwDHlDcAaJY3APiXNwCYmTcAOZs3ANqcNwBqnjcACqA3AKuhNwBMozcA3KQ3AHymNwAdqDcAvqk3AE6rNwDurDcAj643ADCwNwDAsTcAYLM3AAG1NwCitjcAMrg3ANK5NwBzuzcAFL03AKS+NwBEwDcA5cE3AHXDNwAWxTcAtsY3AFfINwD4yTcAiMs3ACjNNwDJzjcAatA3APrRNwCa0zcAO9U3ANzWNwBs2DcADNo3AK3bNwBO3TcA3t43AH7gNwAf4jcAwOM3AFDlNwDw5jcAkeg3ADLqNwDC6zcAY+03AAPvNwCT8DcANPI3ANTzNwB19TcAFvc3AKb4NwBG+jcA5/s3AIj9NwAY/zcAuAA4AFkCOAD6AzgAigU4ACoHOADLCDgAbAo4APwLOACcDTgAPQ84AN4QOABuEjgADhQ4AK8VOABQFzgA4Bg4AIAaOAAhHDgAsR04AFIfOADyIDgAkyI4ADQkOADEJTgAZCc4AAUpOACmKjgANiw4ANYtOAB3LzgAGDE4AKgyOABINDgA6TU4AIo3OAAaOTgAujo4AFs8OAD8PTgAjD84ACxBOADNQjgAbkQ4AP5FOACeRzgAP0k4AM9KOABwTDgAEE44ALFPOABBUTgA4lI4AIJUOAAjVjgAxFc4AFRZOAD0WjgAlVw4ADZeOADGXzgAZmE4AAdjOACoZDgAOGY4ANhnOAB5aTgAGms4AKpsOABLbjgA6284AIxxOAAcczgAvHQ4AF12OAD+dzgAjnk4AC57OADPfDgAcH44AACAOACggTgAQYM4ANGEOAByhjgAEog4ALOJOABDizgA5Iw4AISOOAAlkDgAxpE4AFaTOAD2lDgAl5Y4ADiYOADImTgAaJs4AAmdOACqnjgAOqA4ANqhOAB7ozgAHKU4AKymOABMqDgA7ak4AI6rOAAerTgAvq44AF+wOAAAsjgAkLM4ADC1OADRtjgAYbg4AAK6OACiuzgAQ704ANO+OAB0wDgAFMI4ALXDOABWxTgA5sY4AIbIOAAnyjgAyMs4AFjNOAD4zjgAmdA4ADrSOADK0zgAatU4AAvXOACb2DgAPNo4ANzbOAB93TgAHt84AK7gOABO4jgA7+M4AJDlOAAg5zgAwOg4AGHqOAAC7DgAku04ADPvOADT8DgAdPI4AAT0OACk9TgARfc4AOb4OAB2+jgAFvw4ALf9OABY/zgA6AA5AIgCOQApBDkAuQU5AFoHOQD6CDkAmwo5ACsMOQDMDTkAbA85AA0ROQCuEjkAPhQ5AN4VOQB/FzkAIBk5ALAaOQBQHDkA8R05AJIfOQAiITkAwiI5AGMkOQAEJjkAlCc5ADQpOQDVKjkAdiw5AAYuOQCmLzkARzE5ANcyOQB4NDkAGDY5ALk3OQBJOTkA6jo5AIo8OQArPjkAuz85AFxBOQD8QjkAnUQ5AC1GOQDORzkAbkk5AA9LOQCwTDkAQE45AOBPOQCBUTkAIlM5ALJUOQBSVjkA81c5AJRZOQAkWzkAxFw5AGVeOQAGYDkAlmE5ADZjOQDXZDkAeGY5AAhoOQCoaTkASWs5ANlsOQB6bjkAG3A5ALtxOQBLczkA7HQ5AIx2OQAteDkAvXk5AF57OQD+fDkAn345AECAOQDQgTkAcIM5ABGFOQCyhjkAQog5AOKJOQCDizkAJI05ALSOOQBUkDkA9ZE5AJaTOQAmlTkAxpY5AGeYOQD3mTkAmJs5ADidOQDZnjkAaaA5AAqiOQCqozkAS6U5ANumOQB8qDkAHKo5AL2rOQBerTkA7q45AI6wOQAvsjkA0LM5AGC1OQAAtzkAobg5AEK6OQDSuzkAcr05ABO/OQCjwDkARMI5AOTDOQCFxTkAFcc5ALbIOQBWyjkA98s5AIfNOQAozzkAyNA5AGnSOQD50zkAmtU5ADrXOQDb2DkAfNo5AAzcOQCs3TkATd85AO7gOQB+4jkAHuQ5AL/lOQBP5zkA8Og5AJDqOQAx7DkAwe05AGLvOQAD8TkAo/I5AET0OQDU9TkAdPc5ABX5OQC2+jkARvw5AOb9OQCH/zkAKAE6ALgCOgBYBDoA+QU6AIkHOgAqCToAygo6AGsMOgD7DToAnA86ADwROgDdEjoAbRQ6AA4WOgCuFzoATxk6AN8aOgCAHDoAIB46AMEfOgBiIToA8iI6AJIkOgAzJjoA1Cc6AGQpOgAEKzoApSw6AEYuOgDWLzoAdjE6ABczOgCnNDoASDY6AOg3OgCJOToAGTs6ALo8OgBaPjoA+z86AItBOgAsQzoAzEQ6AG1GOgD9RzoAnkk6AD5LOgDfTDoAgE46ABBQOgCwUToAUVM6APJUOgCCVjoAIlg6AMNZOgBTWzoA9Fw6AJReOgA1YDoAxWE6AGZjOgAGZToAp2Y6ADdoOgDYaToAeGs6ABltOgCpbjoASnA6AOtxOgCLczoAG3U6ALx2OgBceDoA/Xk6AJ57OgAufToAzn46AG+AOgAQgjoAoIM6AECFOgDhhjoAcYg6ABKKOgCyizoAU406AOOOOgCEkDoAJJI6AMWTOgBVlToA9pY6AJaYOgA3mjoA2Js6AGidOgAInzoAqaA6AEqiOgDaozoAeqU6ABunOgC8qDoATKo6AOyrOgCNrToAHa86AL6wOgBesjoA/7M6AI+1OgAwtzoA0Lg6AHG6OgABvDoAor06AEK/OgDjwDoAc8I6ABTEOgC0xToAVcc6AOXIOgCGyjoAJsw6AMfNOgBozzoA+NA6AJjSOgA51DoA2tU6AGrXOgAK2ToAq9o6AEzcOgDc3ToAfN86AB3hOgCt4joATuQ6AO7lOgCP5zoAMOk6AMDqOgBg7DoAAe46AJHvOgAy8ToA0/I6AHP0OgAD9joApPc6AET5OgDl+joAdfw6ABb+OgC2/zoAVwE7AOcCOwCIBDsAKAY7AMkHOwBqCTsA+go7AJoMOwA7DjsA3A87AGwROwAMEzsArRQ7AD0WOwDeFzsAfhk7AB8bOwCvHDsAUB47APAfOwCRITsAISM7AMIkOwBiJjsAAyg7AJMpOwA0KzsA1Cw7AHUuOwAFMDsApjE7AEYzOwDnNDsAiDY7ABg4OwC4OTsAWTs7APo8OwCKPjsAKkA7AMtBOwBbQzsA/EQ7AJxGOwA9SDsAzUk7AG5LOwAOTTsAr047AD9QOwDgUTsAgFM7ACFVOwCxVjsAUlg7APJZOwCTWzsAI107AMReOwBkYDsABWI7AKZjOwA2ZTsA1mY7AHdoOwAHajsAqGs7AEhtOwDpbjsAeXA7ABpyOwC7czsAW3U7AOt2OwCMeDsALHo7AM17OwBdfTsA/n47AJ6AOwA/gjsAz4M7AHCFOwAQhzsAsYg7AEGKOwDiizsAgo07ACOPOwDEkDsAVJI7APSTOwCVlTsAJZc7AMaYOwBmmjsAB5w7AJedOwA4nzsA2KA7AHmiOwAJpDsAqqU7AEqnOwDrqDsAe6o7ABysOwC8rTsAXa87AO2wOwCOsjsALrQ7AM+1OwBftzsAALk7AKC6OwBBvDsA4r07AHK/OwASwTsAs8I7AEPEOwDkxTsAhMc7ACXJOwC1yjsAVsw7APbNOwCXzzsAJ9E7AMjSOwBo1DsACdY7AJnXOwA62TsA2to7AHvcOwAL3jsArN87AEzhOwDt4jsAfeQ7AB7mOwC+5zsAX+k7AADrOwCQ7DsAMO47ANHvOwBh8TsAAvM7AKP0OwBD9jsA0/c7AHT5OwAU+zsAtfw7AEX+OwDm/zsAhgE8ACcDPAC3BDwAWAY8APgHPACZCTwAKQs8AMoMPABqDjwACxA8AJsRPAA8EzwA3BQ8AH0WPAANGDwArhk8AE4bPADvHDwAfx48ACAgPADAITwAYSM8APEkPACSJjwAMig8ANMpPABjKzwABC08AKQuPABFMDwA1TE8AHYzPAAWNTwAtzY8AEc4PADoOTwAiDs8ACk9PADKPjwAWkA8APpBPACbQzwAK0U8AMxGPABsSDwADUo8AJ1LPAA+TTwA3k48AH9QPAAPUjwAsFM8AFBVPADxVjwAgVg8ACJaPADCWzwAY108APNePACUYDwANGI8ANVjPAB2ZTwABmc8AKZoPABHajwA12s8AHhtPAAYbzwAuXA8AElyPADqczwAi3U8ACt3PAC7eDwAXHo8APx7PACdfTwALX88AM6APABugjwAD4Q8AJ+FPABAhzwA4Ig8AIGKPAARjDwAso08AFKPPADzkDwAg5I8ACSUPADElTwAZZc8APWYPACWmjwANpw8ANedPABnnzwACKE8AKiiPABJpDwA2aU8AHqnPAAaqTwAu6o8AEusPADsrTwAjK88AC2xPAC9sjwAXrQ8AP61PACftzwAL7k8ANC6PABwvDwAEb48AKG/PABCwTwA4sI8AIPEPAATxjwAtMc8AFTJPAD1yjwAhcw8ACbOPADGzzwAZ9E8APfSPACY1DwAONY8ANnXPABp2TwACts8AKrcPABL3jwA2988AHzhPAAc4zwAveQ8AE3mPADu5zwAjuk8AC/rPAC/7DwAYO48AADwPACh8TwAMfM8ANL0PABz9jwAE/g8AKP5PABE+zwA5Pw8AIX+PAAVAD0AtgE9AFYDPQD3BD0AhwY9ACgIPQDICT0AaQs9APkMPQCaDj0AOhA9ANsRPQBrEz0ADBU9AKwWPQBNGD0A3Rk9AH4bPQAeHT0Avx49AE8gPQDwIT0AkCM9ADElPQDBJj0AYig9AAIqPQCjKz0AMy09ANQuPQB0MD0AFTI9AKUzPQBGNT0A5jY9AIc4PQAXOj0AuDs9AFg9PQDoPj0AiUA9ACpCPQDKQz0Aa0U9APtGPQCcSD0APEo9AN1LPQBtTT0ADk89AK5QPQBPUj0A31M9AIBVPQAgVz0AwVg9AFFaPQDyWz0Akl09ADNfPQDDYD0AZGI9AARkPQClZT0ANWc9ANZoPQB2aj0AF2w9AKdtPQBIbz0A6HA9AIlyPQAZdD0AunU9AFt3PQD7eD0Ai3o9ACx8PQDMfT0AbX89AP2APQCegj0APoQ9AM6FPQBvhz0AEIk9ALCKPQBRjD0A4Y09AIKPPQAikT0Aw5I9AFOUPQD0lT0AlJc9ADWZPQDFmj0AZpw9AAaePQCnnz0AN6E9ANiiPQB4pD0AGaY9AKmnPQBKqT0A6qo9AIusPQAbrj0AvK89AFyxPQD9sj0AjbQ9AC62PQDOtz0Ab7k9AP+6PQCgvD0AQL49AOG/PQBxwT0AEsM9ALLEPQBTxj0A48c9AITJPQAkyz0AtMw9AFXOPQD2zz0AltE9ADfTPQDH1D0AaNY9AAjYPQCp2T0AOds9ANrcPQB63j0AG+A9AKvhPQBM4z0A7OQ9AHzmPQAd6D0Avuk9AF7rPQD/7D0Aj+49ADDwPQDQ8T0AcfM9AAH1PQCi9j0AQ/g9AOP5PQBz+z0AFP09ALT+PQBVAD4A5QE+AIYDPgAmBT4AxwY+AFcIPgD4CT4AmAs+ADkNPgDJDj4AahA+AAoSPgCbEz4AOxU+ANwWPgB8GD4AHRo+AK0bPgBOHT4A7h4+AI8gPgAfIj4AwCM+AGAlPgABJz4AkSg+ADIqPgDSKz4Acy0+AAMvPgCkMD4ARDI+AOUzPgB1NT4AFjc+ALY4PgBGOj4A5zs+AIg9PgAoPz4AuEA+AFlCPgD6Qz4AmkU+ADtHPgDLSD4AbEo+AAxMPgCtTT4APU8+AN5QPgB+Uj4AH1Q+AK9VPgBQVz4A8Fg+AJFaPgAhXD4Awl0+AGJfPgADYT4Ak2I+ADRkPgDUZT4AZGc+AAVpPgCmaj4ARmw+ANZtPgB3bz4AGHE+ALhyPgBZdD4A6XU+AIp3PgAreT4Ay3o+AFt8PgD8fT4AnH8+AD2BPgDNgj4AboQ+AA6GPgCvhz4AP4k+AOCKPgCAjD4AEI4+ALGPPgBSkT4A8pI+AJOUPgAjlj4AxJc+AGSZPgAFmz4AlZw+ADaePgDWnz4Ad6E+AAejPgCopD4ASKY+AOmnPgB5qT4AGqs+ALqsPgBbrj4A668+AIyxPgAssz4AvLQ+AF22PgD+tz4Anrk+AC67PgDPvD4AcL4+ABDAPgCxwT4AQcM+AOLEPgCCxj4AI8g+ALPJPgBUyz4A9Mw+AJXOPgAl0D4AxtE+AGbTPgAH1T4Al9Y+ADjYPgDY2T4Aeds+AAndPgCq3j4ASuA+ANrhPgB74z4AHOU+ALzmPgBM6D4A7ek+AI7rPgAu7T4Az+4+AF/wPgAA8j4AoPM+AEH1PgDR9j4Acvg+ABP6PgCz+z4AQ/0+AOT+PgCEAD8AJQI/ALUDPwBWBT8A9gY/AJcIPwAnCj8AyAs/AGgNPwD4Dj8AmRA/ADoSPwDaEz8AexU/AAsXPwCsGD8ATBo/AO0bPwB9HT8AHh8/AL4gPwBfIj8A7yM/AJAlPwAwJz8A0Sg/AGEqPwACLD8Aoi0/AEMvPwDTMD8AdDI/ABQ0PwCkNT8ARTc/AOY4PwCGOj8AFjw/ALc9PwBYPz8A+EA/AIhCPwApRD8AykU/AGpHPwALST8Am0o/ADxMPwDcTT8AfU8/AA1RPwCuUj8ATlQ/AO9VPwB/Vz8AIFk/AMBaPwBhXD8A8V0/AJJfPwAyYT8AwmI/AGNkPwAEZj8ApGc/AEVpPwDVaj8Admw/ABZuPwC3bz8AR3E/AOhyPwCIdD8AKXY/ALl3PwBaeT8A+3o/AIp8PwArfj8AzH8/AGyBPwD8gj8AnYQ/AD6GPwDehz8Abok/AA+LPwCwjD8AUI4/APGPPwCBkT8AIpM/AMKUPwBTlj8A85c/AJSZPwA0mz8AxJw/AGWePwAGoD8ApqE/ADajPwDXpD8AeKY/ABioPwC5qT8ASas/AOqsPwCKrj8AK7A/ALuxPwBcsz8A/LQ/AJ22PwAtuD8Azrk/AG67PwD+vD8An74/AEDAPwDgwT8AcMM/ABHFPwCyxj8AUsg/APPJPwCDyz8AJM0/AMTOPwBl0D8A9dE/AJbTPwA21T8AxtY/AGfYPwAI2j8AqNs/ADjdPwDZ3j8AeuA/ABriPwCq4z8AS+U/AOzmPwCM6D8ALeo/AL3rPwBe7T8A/u4/AJ/wPwAv8j8A0PM/AHD1PwAA9z8Aofg/AEL6PwDj+z8Acv0/ABP/PwC0AEAAVAJAAOQDQACFBUAAJgdAAMYIQABWCkAA9wtAAJgNQAA4D0AA2RBAAGkSQAAKFEAAqhVAAEsXQADbGEAAfBpAABwcQACsHUAATR9AAO4gQACOIkAAHiRAAL8lQABgJ0AAAClAAJAqQAAxLEAA0i1AAHIvQAATMUAAozJAAEQ0QADkNUAAhTdAABU5QAC2OkAAVjxAAPc9QACHP0AAKEFAAMhCQABYREAA+UVAAJpHQAA6SUAAykpAAGtMQAAMTkAArE9AADxRQADdUkAAflRAAB5WQACuV0AAT1lAAPBaQACQXEAAMV5AAMFfQABiYUAAAmNAAKNkQAAzZkAA1GdAAHRpQAAEa0AApWxAAEZuQADmb0AAdnFAABdzQAC4dEAAWHZAAOh3QACJeUAAKntAAMt8QABrfkAA+39AAJyBQAA8g0AA3YRAAG2GQAAOiEAArolAAD6LQADfjEAAgI5AACCQQACwkUAAUZNAAPKUQACSlkAAM5hAAMOZQABkm0AABJ1AAKWeQAA1oEAA1qFAAHajQAAGpUAAp6ZAAEioQADoqUAAeKtAABmtQAC6rkAAWrBAAOqxQACLs0AALLVAAMy2QABcuEAA/blAAJ67QAA+vUAAzr5AAG/AQAAQwkAAsMNAAFHFQADhxkAAgshAACLKQACyy0AAU81AAPTOQACU0EAAJNJAAMXTQABm1UAABtdAAJbYQAA32kAA2NtAAHjdQAAI30AAqeBAAEriQADq40AAeuVAABvnQAC86EAAXOpAAOzrQACN7UAALu9AAM7wQABv8kAA//NAAKD1QABA90AA4fhAAHH6QAAS/EAAs/1AAEL/QADjAEEAhAJBACQEQQC0BUEAVQdBAPYIQQCWCkEAJgxBAMcNQQBoD0EACBFBAJgSQQA5FEEA2hVBAHoXQQALGUEAqxpBAEwcQQDsHUEAjR9BAB0hQQC+IkEAXiRBAP8lQQCPJ0EAMClBANAqQQBgLEEAAS5BAKIvQQBCMUEA0jJBAHM0QQAUNkEAtDdBAEQ5QQDlOkEAhjxBACY+QQC2P0EAV0FBAPhCQQCYREEAOUZBAMlHQQBqSUEACktBAJpMQQA7TkEA3E9BAHxRQQAMU0EArVRBAE5WQQDuV0EAfllBAB9bQQDAXEEAYF5BAPBfQQCRYUEAMmNBANJkQQBiZkEAA2hBAKRpQQBEa0EA5WxBAHVuQQAWcEEAtnFBAEZzQQDndEEAiHZBACh4QQC4eUEAWXtBAPp8QQCbfkEAKoBBAMuBQQBsg0EADIVBAJyGQQA9iEEA3olBAH6LQQAOjUEAr45BAFCQQQDwkUEAgJNBACGVQQDClkEAYphBAAOaQQCTm0EANJ1BANSeQQBkoEEABaJBAKajQQBGpUEA1qZBAHeoQQAYqkEAuKtBAEitQQDprkEAirBBACqyQQC6s0EAW7VBAPy2QQCcuEEALLpBAM27QQBuvUEADr9BAK/AQQA/wkEA4MNBAIDFQQAQx0EAschBAFLKQQDyy0EAgs1BACPPQQDE0EEAZNJBAPTTQQCV1UEANtdBANbYQQBm2kEAB9xBAKjdQQBI30EA2OBBAHniQQAa5EEAuuVBAErnQQDr6EEAjOpBACzsQQC87UEAXe9BAP7wQQCe8kEALvRBAM/1QQBw90EAEPlBAKD6QQBB/EEA4v1BAIP/QQASAUIAswJCAFQEQgD0BUIAhAdCACUJQgDGCkIAZgxCAPYNQgCXD0IAOBFCANgSQgBoFEIACRZCAKoXQgBKGUIA2xpCAHscQgAcHkIAvB9CAEwhQgDtIkIAjiRCAC4mQgC+J0IAXylCAAArQgCgLEIAMC5CANEvQgByMUIAEjNCAKI0QgBDNkIA5DdCAIQ5QgAUO0IAtTxCAFY+QgD2P0IAhkFCACdDQgDIREIAaEZCAPhHQgCZSUIAOktCANpMQgBqTkIAC1BCAKxRQgBMU0IA3FRCAH1WQgAeWEIAvllCAE5bQgDvXEIAkF5CADBgQgDAYUIAYWNCAAJlQgCiZkIAMmhCANNpQgB0a0IAFG1CAKRuQgBFcEIA5nFCAIZzQgAWdUIAt3ZCAFh4QgD4eUIAiHtCACl9QgDKfkIAa4BCAPqBQgCbg0IAPIVCANyGQgBsiEIADYpCAK6LQgBOjUIA3o5CAH+QQgAgkkIAwJNCAFCVQgDxlkIAkphCADKaQgDDm0IAY51CAASfQgCkoEIANKJCANWjQgB2pUIAFqdCAKaoQgBHqkIA6KtCAIitQgAYr0IAubBCAFqyQgD6s0IAirVCACu3QgDMuEIAbLpCAPy7QgCdvUIAPr9CAN7AQgBuwkIAD8RCALDFQgBQx0IA4MhCAIHKQgAizEIAws1CAFLPQgDz0EIAlNJCADTUQgDE1UIAZddCAAbZQgCm2kIANtxCANfdQgB430IAGOFCAKjiQgBJ5EIA6uVCAIrnQgAa6UIAu+pCAFzsQgD87UIAjO9CAC3xQgDO8kIAbvRCAP71QgCf90IAQPlCAOD6QgBw/EIAEf5CALL/QgBTAUMA4gJDAIMEQwAkBkMAxAdDAFQJQwD1CkMAlgxDADYOQwDGD0MAZxFDAAgTQwCoFEMAOBZDANkXQwB6GUMAGhtDAKscQwBLHkMA7B9DAIwhQwAcI0MAvSRDAF4mQwD+J0MAjilDAC8rQwDQLEMAcC5DAAAwQwChMUMAQjNDAOI0QwByNkMAEzhDALQ5QwBUO0MA5DxDAIU+QwAmQEMAxkFDAFZDQwD3REMAmEZDAChIQwDISUMAaUtDAApNQwCqTkMAOlBDANtRQwB8U0MAHFVDAKxWQwBNWEMA7llDAI5bQwAeXUMAv15DAGBgQwAAYkMAkGNDADFlQwDSZkMAcmhDAAJqQwCja0MARG1DAORuQwB0cEMAFXJDALZzQwBWdUMA5nZDAId4QwAoekMAuHtDAFh9QwD5fkMAmoBDADuCQwDKg0MAa4VDAAyHQwCsiEMAPIpDAN2LQwB+jUMAHo9DAK6QQwBPkkMA8JNDAJCVQwAgl0MAwZhDAGKaQwACnEMAk51DADOfQwDUoEMAZKJDAASkQwClpUMARqdDANaoQwB2qkMAF6xDALitQwBYr0MA6LBDAImyQwAqtEMAyrVDAFq3QwD7uEMAnLpDADy8QwDMvUMAbb9DAA7BQwCuwkMAPsRDAN/FQwCAx0MAIMlDALDKQwBRzEMA8s1DAILPQwAi0UMAw9JDAGTUQwD01UMAlNdDADXZQwDW2kMAdtxDAAbeQwCn30MASOFDAOjiQwB45EMAGeZDALrnQwBa6UMA6upDAIvsQwAs7kMAvO9DAFzxQwD98kMAnvRDAD72QwDO90MAb/lDABD7QwCw/EMAQP5DAOH/QwCCAUQAIwNEALIERABTBkQA9AdEAJQJRAAkC0QAxQxEAGYORAAGEEQAlhFEADcTRADYFEQAaBZEAAgYRACpGUQAShtEANocRAB7HkQAGyBEALwhRABcI0QA7CREAI0mRAAuKEQAzilEAF4rRAD/LEQAoC5EAEAwRADQMUQAcTNEABI1RACyNkQAQjhEAOM5RACEO0QAJD1EALQ+RABVQEQA9kFEAJZDRAAmRUQAx0ZEAGhIRAD4SUQAmEtEADlNRADaTkQAelBEAApSRACrU0QATFVEAOxWRAB8WEQAHVpEAL5bRABeXUQA7l5EAI9gRAAwYkQA0GNEAGBlRAABZ0QAomhEAEJqRADSa0QAc21EABRvRACkcEQARHJEAOVzRACGdUQAFndEALZ4RABXekQA+HtEAJh9RAAof0QAyYBEAGqCRAALhEQAmoVEADuHRADciEQAfIpEAAyMRACtjUQATo9EAO6QRAB+kkQAH5REAMCVRABgl0QA8JhEAJGaRAAynEQAwp1EAGOfRAADoUQApKJEAESkRADUpUQAdadEABapRAC2qkQARqxEAOetRACIr0QAKLFEALiyRABZtEQA+rVEAJq3RAAquUQAy7pEAGy8RAD8vUQAnL9EAD3BRADewkQAbsREAA7GRACvx0QAUMlEAPDKRACAzEQAIc5EAMLPRABi0UQA8tJEAJPURAA01kQA1NdEAGTZRAAF20QAptxEAEbeRADW30QAd+FEABjjRAC45EQASOZEAOnnRACK6UQAGutEALrsRABb7kQA/O9EAIzxRAAs80QAzfREAG72RAD+90QAnvlEAD/7RADg/EQAgP5EABAARQCxAUUAUgNFAPMERQCCBkUAIwhFAMQJRQBkC0UA9AxFAJUORQA2EEUA1hFFAGYTRQAHFUUAqBZFAEgYRQDYGUUAeRtFABodRQC6HkUASyBFAOshRQCMI0UALCVFALwmRQBdKEUA/ilFAI4rRQAuLUUAzy5FAHAwRQAAMkUAoDNFAEE1RQDiNkUAcjhFABI6RQCzO0UAVD1FAOQ+RQCEQEUAJUJFAMZDRQBmRUUA9kZFAJdIRQA4SkUA2EtFAGhNRQAJT0UAqlBFAEpSRQDaU0UAe1VFABxXRQCsWEUATFpFAO1bRQCOXUUAHl9FAL5gRQBfYkUAAGRFAJBlRQAwZ0UA0WhFAHJqRQASbEUAom1FAENvRQDkcEUAhHJFABR0RQC1dUUAVndFAPZ4RQCGekUAJ3xFAMh9RQBof0UA+IBFAJmCRQA6hEUAyoVFAGqHRQALiUUArIpFADyMRQDcjUUAfY9FAB6RRQCukkUATpRFAO+VRQCQl0UAIJlFAMCaRQBhnEUAAp5FAKKfRQAzoUUA06JFAHSkRQAUpkUApKdFAEWpRQDmqkUAhqxFABauRQC3r0UAWLFFAPiyRQCItEUAKbZFAMq3RQBauUUA+rpFAJu8RQA8vkUAzL9FAGzBRQANw0UArsRFAD7GRQDex0UAf8lFACDLRQCwzEUAUM5FAPHPRQCS0UUAMtNFAMLURQBj1kUABNhFAKTZRQA020UA1dxFAHbeRQAW4EUApuFFAEfjRQDo5EUAiOZFABjoRQC56UUAWutFAOrsRQCK7kUAK/BFAMzxRQBc80UA/PRFAJ32RQA++EUAzvlFAG77RQAP/UUAsP5FAEAARgDgAUYAgQNGACIFRgDDBkYAUghGAPMJRgCUC0YANA1GAMQORgBlEEYABhJGAJYTRgA2FUYA1xZGAHgYRgAIGkYAqBtGAEkdRgDqHkYAeiBGABsiRgC7I0YAXCVGAPwmRgCMKEYALSpGAM4rRgBuLUYA/i5GAJ8wRgBAMkYA4DNGAHA1RgARN0YAsjhGAEI6RgDiO0YAgz1GACQ/RgC0QEYAVEJGAPVDRgCWRUYAJkdGAMZIRgBnSkYACExGAJhNRgA4T0YA2VBGAHpSRgAKVEYAqlVGAEtXRgDsWEYAjFpGABxcRgC9XUYAXl9GAO5gRgCOYkYAL2RGANBlRgBgZ0YAAGlGAKFqRgBCbEYA0m1GAHJvRgATcUYAtHJGAER0RgDkdUYAhXdGACZ5RgDGekYAVnxGAPd9RgCYf0YAOIFGAMiCRgBphEYACoZGAKuHRgA6iUYA24pGAHyMRgAMjkYArI9GAE2RRgDukkYAfpRGAB6WRgC/l0YAYJlGAPCaRgCQnEYAMZ5GANKfRgBioUYAA6NGAKOkRgBEpkYA1KdGAHSpRgAVq0YAtqxGAFauRgDmr0YAh7FGACizRgDItEYAWLZGAPm3RgCauUYAKrtGAMq8RgBrvkYADMBGAJzBRgA8w0YA3cRGAH7GRgAOyEYArslGAE/LRgDwzEYAgM5GACDQRgDB0UYAYtNGAPLURgCS1kYAM9hGANTZRgBk20YABN1GAKXeRgBG4EYA1uFGAHbjRgAX5UYAuOZGAFjoRgDo6UYAietGACrtRgDK7kYAWvBGAPvxRgCc80YALPVGAMz2RgBt+EYADvpGAJ77RgA+/UYA3/5GAIAARwAQAkcAsANHAFEFRwDyBkcAgghHACIKRwDDC0cAZA1HAPQORwCUEEcANRJHANYTRwBmFUcABhdHAKcYRwBIGkcA2BtHAHgdRwAZH0cAuiBHAEoiRwDrI0cAiyVHACwnRwC8KEcAXCpHAP0rRwCeLUcALi9HAM4wRwBvMkcAEDRHALA1RwBAN0cA4ThHAII6RwAiPEcAsj1HAFM/RwD0QEcAhEJHACRERwDFRUcAZkdHAPZIRwCWSkcAN0xHANhNRwBoT0cACFFHAKlSRwBKVEcA2lVHAHpXRwAbWUcAvFpHAExcRwDsXUcAjV9HAC5hRwDOYkcAXmRHAP9lRwCgZ0cAMGlHANBqRwBxbEcAEm5HAKJvRwBCcUcA43JHAIR0RwAUdkcAtHdHAFV5RwD2ekcAhnxHACZ+RwDHf0cAaIFHAPiCRwCYhEcAOYZHANqHRwBqiUcACotHAKuMRwBMjkcA7I9HAHyRRwAdk0cAvpRHAE6WRwDul0cAj5lHADCbRwDAnEcAYJ5HAAGgRwCioUcAMqNHANOkRwBzpkcAFKhHAKSpRwBEq0cA5axHAIauRwAWsEcAtrFHAFezRwD4tEcAiLZHACi4RwDJuUcAartHAAq9RwCavkcAO8BHANzBRwBsw0cADMVHAK3GRwBOyEcA3slHAH7LRwAfzUcAwM5HAFDQRwDw0UcAkdNHADLVRwDC1kcAYthHAAPaRwCk20cANN1HANTeRwB14EcAFuJHAKbjRwBG5UcA5+ZHAIjoRwAo6kcAuOtHAFntRwD67kcAivBHACryRwDL80cAbPVHAPz2RwCc+EcAPfpHAN77RwBu/UcADv9HAK8ASABQAkgA4ANIAIAFSAAhB0gAwghIAFIKSADyC0gAkw1IADQPSADEEEgAZBJIAAUUSACmFUgANhdIANYYSAB3GkgAGBxIAKgdSABIH0gA6SBIAIoiSAAaJEgAuyVIAFsnSAD8KEgAjCpIACwsSADNLUgAbi9IAP4wSACeMkgAPzRIAOA1SABwN0gAEDlIALE6SABSPEgA4j1IAII/SAAjQUgAxEJIAFRESAD0RUgAlUdIADZJSADGSkgAZkxIAAdOSACoT0gAOFFIANhSSAB5VEgAGlZIAKpXSABKWUgA61pIAIxcSAAcXkgAvF9IAF1hSAD+YkgAjmRIAC5mSADPZ0gAcGlIAABrSACgbEgAQW5IAOJvSABycUgAEnNIALN0SABUdkgA5HdIAIR5SAAle0gAxnxIAFZ+SAD2f0gAl4FIADiDSADIhEgAaIZIAAmISACqiUgAOotIANqMSAB7jkgAHJBIAKyRSABMk0gA7ZRIAI6WSAAemEgAvplIAF+bSAAAnUgAkJ5IADCgSADRoUgAcqNIAAKlSACjpkgAQ6hIAOSpSAB0q0gAFK1IALWuSABWsEgA5rFIAIazSAAntUgAyLZIAFi4SAD4uUgAmbtIADq9SADKvkgAasBIAAvCSACsw0gAPMVIANzGSAB9yEgAHspIAK7LSABOzUgA785IAJDQSAAg0kgAwNNIAGHVSAAC10gAkthIADLaSADT20gAdN1IAATfSACk4EgAReJIAObjSAB25UgAFudIALfoSABY6kgA6OtIAIjtSAAp70gAyvBIAFrySAD680gAm/VIADz3SADM+EgAbPpIAA38SACu/UgAPv9IAN4ASQB/AkkAIARJALAFSQBQB0kA8QhJAIEKSQAiDEkAwg1JAGMPSQAEEUkAlBJJADQUSQDVFUkAdhdJAAYZSQCmGkkARxxJAOgdSQB4H0kAGCFJALkiSQBaJEkA6iVJAIsnSQArKUkAzCpJAFwsSQD8LUkAnS9JAD4xSQDOMkkAbjRJAA82SQCfN0kAQDlJAOA6SQCBPEkAIj5JALI/SQBSQUkA80JJAJRESQAkRkkAxEdJAGVJSQAGS0kAlkxJADZOSQDXT0kAeFFJAAhTSQCoVEkASVZJAOpXSQB6WUkAGltJALtcSQBcXkkA7F9JAIxhSQAtY0kAzmRJAF5mSQD+Z0kAn2lJAEBrSQDQbEkAcG5JABFwSQCycUkAQnNJAOJ0SQCDdkkAJHhJALR5SQBUe0kA9XxJAJZ+SQAmgEkAxoFJAGeDSQAIhUkAmIZJADiISQDZiUkAaYtJAAqNSQCqjkkAS5BJAOyRSQB8k0kAHJVJAL2WSQBemEkA7plJAI6bSQAvnUkA0J5JAGCgSQAAokkAoaNJAEKlSQDSpkkAc6hJABOqSQC0q0kARK1JAOSuSQCFsEkAJrJJALazSQBWtUkA97ZJAJi4SQAoukkAyLtJAGm9SQAKv0kAmsBJADrCSQDbw0kAfMVJAAzHSQCsyEkATcpJAO7LSQB+zUkAHs9JAL/QSQBg0kkA8NNJAJDVSQAx10kA0thJAGLaSQAC3EkAo91JADPfSQDU4EkAdOJJABXkSQCl5UkARudJAOboSQCH6kkAKOxJALjtSQBY70kA+fBJAJrySQAq9EkAyvVJAGv3SQAM+UkAnPpJADz8SQDd/UkAfv9JAA4BSgCuAkoATwRKAPAFSgCAB0oAIAlKAMEKSgBRDEoA8g1KAJIPSgAzEUoAwxJKAGQUSgAEFkoApRdKAEYZSgDWGkoAdhxKABceSgC4H0oASCFKAOgiSgCJJEoAKiZKALonSgBbKUoA+ypKAJwsSgAsLkoAzC9KAG0xSgAOM0oAnjRKAD42SgDfN0oAgDlKABA7SgCwPEoAUT5KAOE/SgCCQUoAIkNKAMNESgBTRkoA9EdKAJRJSgA1S0oA1kxKAGZOSgAGUEoAp1FKAEhTSgDYVEoAeFZKABlYSgC6WUoASltKAOpcSgCLXkoALGBKALxhSgBcY0oA/WRKAJ5mSgAuaEoAzmlKAG9rSgAQbUoAoG5KAEBwSgDhcUoAgnNKABJ1SgCydkoAU3hKAPR5SgCEe0oAJH1KAMV+SgBmgEoA9oFKAJaDSgA3hUoA2IZKAGiISgAIikoAqYtKADmNSgDajkoAepBKABuSSgCrk0oATJVKAOyWSgCNmEoALppKAL6bSgBenUoA/55KAKCgSgAwokoA0KNKAHGlSgASp0oAoqhKAEOqSgDjq0oAhK1KABSvSgC0sEoAVbJKAPazSgCGtUoAJrdKAMe4SgBXukoA+LtKAJi9SgA5v0oAycBKAGrCSgAKxEoAq8VKAEzHSgDcyEoAfMpKAB3MSgC+zUoATs9KAO7QSgCP0koAMNRKAMDVSgBg10oAAdlKAKLaSgAy3EoA0t1KAHPfSgAU4UoApOJKAETkSgDl5UoAdedKABbpSgC26koAV+xKAOftSgCI70oAKPFKAMnySgBZ9EoA+vVKAJr3SgA7+UoA3PpKAGz8SgAM/koArf9KAE4BSwDeAksAfgRLAB8GSwDAB0sAUAlLAPAKSwCRDEsAMg5LAMIPSwBiEUsAAxNLAKQUSwA0FksA1BdLAHUZSwAFG0sAphxLAEYeSwDnH0sAdyFLABgjSwC4JEsAWSZLAOknSwCKKUsAKytLAMssSwBsLksA/C9LAJwxSwA9M0sA3jRLAG42SwAOOEsArzlLAFA7SwDgPEsAgD5LACFASwDCQUsAUkNLAPJESwCTRksAI0hLAMRJSwBkS0sABU1LAJVOSwA2UEsA1lFLAHdTSwAHVUsAqFZLAEhYSwDpWUsAeVtLABpdSwC6XksAW2BLAPxhSwCMY0sALGVLAM1mSwBuaEsA/mlLAJ5rSwA/bUsAz25LAHBwSwAQcksAsXNLAEF1SwDidksAgnhLACN6SwDEe0sAVH1LAPR+SwCVgEsANoJLAMaDSwBmhUsAB4dLAKiISwA4iksA2ItLAHmNSwAJj0sAqpBLAEqSSwDrk0sAjJVLAByXSwC8mEsAXZpLAP6bSwCOnUsALp9LAM+gSwBfoksAAKRLAKClSwBBp0sA0ahLAHKqSwATrEsAs61LAEOvSwDksEsAhLJLACW0SwC1tUsAVrdLAPa4SwCXuksAOLxLAMi9SwBov0sACcFLAKrCSwA6xEsA2sVLAHvHSwAcyUsArMpLAEzMSwDtzUsAfc9LAB7RSwC+0ksAX9RLAO/VSwCQ10sAMNlLANHaSwBh3EsAAt5LAKLfSwBD4UsA0+JLAHTkSwAU5ksAtedLAEXpSwDm6ksAhuxLACfuSwDI70sAWPFLAPjySwCZ9EsAOvZLAMr3SwBq+UsAC/tLAKz8SwA8/ksA3P9LAH0BTAANA0wArgRMAE4GTADvB0wAfwlMACALTADADEwAYQ5MAPEPTACSEUwAMhNMANMUTABjFkwABBhMAKQZTABFG0wA1RxMAHYeTAAWIEwAtyFMAEcjTADoJEwAiCZMACkoTADKKUwAWitMAPssTACbLkwAPDBMAMwxTABsM0wADTVMAJ02TAA+OEwA3jlMAH87TAAPPUwAsD5MAFBATADxQUwAgUNMACJFTADCRkwAY0hMAPNJTACUS0wANE1MANVOTABlUEwABlJMAKZTTABHVUwA6FZMAHhYTAAYWkwAuVtMAFpdTADqXkwAimBMACtiTADMY0wAXGVMAPxmTACdaEwALWpMAM5rTABubUwAD29MAJ9wTABAckwA4HNMAIF1TAARd0wAsnhMAFJ6TADze0wAg31MACR/TADEgEwAZYJMAPWDTACWhUwANodMANeITAB4ikwACIxMAKiNTABJj0wA6pBMAHqSTAAalEwAu5VMAEuXTADsmEwAjJpMAC2cTAC9nUwAXp9MAP6gTACfokwAL6RMANClTABwp0wAEalMAKGqTABCrEwA461MAIOvTAATsUwAtLJMAFS0TAD1tUwAlrdMACa5TADGukwAZ7xMAPe9TACYv0wAOMFMANnCTABpxEwACsZMAKrHTABLyUwA28pMAHzMTAAczkwAvc9MAE3RTADu0kwAjtRMAC/WTAC/10wAYNlMAADbTACh3EwAMd5MANLfTABy4UwAE+NMALTkTABE5kwA5OdMAIXpTAAm60wAtuxMAFbuTAD370wAh/FMACjzTADI9EwAafZMAPn3TACa+UwAOvtMANv8TABr/kwADABNAKwBTQBNA00A3QRNAH4GTQAeCE0AvwlNAE8LTQDwDE0AkA5NADEQTQDBEU0AYhNNAAIVTQCjFk0AMxhNANQZTQB0G00AFR1NAKUeTQBGIE0A5iFNAIcjTQAXJU0AuCZNAFgoTQD5KU0AiStNACotTQDLLk0AazBNAAwyTQCcM00APDVNAN02TQBtOE0ADjpNAK47TQBPPU0A3z5NAIBATQAgQk0AwUNNAFFFTQDyRk0AkkhNADNKTQDDS00AZE1NAARPTQClUE0ANVJNANZTTQB2VU0AF1dNALhYTQBIWk0A6FtNAIldTQAZX00AumBNAFpiTQD7Y00Ai2VNACxnTQDMaE0AbWpNAP1rTQCebU0APm9NAN9wTQBvck0AEHRNALB1TQBRd00A4XhNAIJ6TQAifE0Aw31NAFN/TQD0gE0AlIJNADWETQDWhU0AZodNAAaJTQCnik0AN4xNANiNTQB4j00AGZFNAKmSTQBKlE0A6pVNAIuXTQAbmU0AvJpNAFycTQD9nU0AjZ9NAC6hTQDOok0Ab6RNAP+lTQCgp00AQKlNAOGqTQBxrE0AEq5NALOvTQBTsU0A47JNAIS0TQAktk0AxbdNAGa5TQD2uk0AlrxNADe+TQDHv00AaMFNAAjDTQCpxE0AOcZNANrHTQB6yU0AG8tNAKvMTQBMzk0A7M9NAI3RTQAd000AvtRNAF7WTQD/100Aj9lNADDbTQDQ3E0Acd5NAAHgTQCi4U0AQuNNAOPkTQBz5k0AFOhNALTpTQBV600A5exNAIbuTQAm8E0Ax/FNAFfzTQD49E0AmPZNADn4TQDJ+U0AavtNAAr9TQCr/k0AOwBOANwBTgB8A04AHQVOAK0GTgBOCE4A7glOAI8LTgAfDU4AwA5OAGAQTgABEk4AkRNOADIVTgDSFk4AcxhOAAMaTgCkG04ARB1OAOUeTgB1IE4AFiJOALYjTgBXJU4A5yZOAIgoTgAoKk4AyStOAFktTgD6Lk4AmzBOADsyTgDLM04AbDVOAAw3TgCtOE4APTpOAN47TgB+PU4AHz9OAK9ATgBQQk4A8ENOAJFFTgAhR04AwkhOAGJKTgADTE4Ak01OADRPTgDUUE4AdVJOAAVUTgCmVU4ARldOAOdYTgB3Wk4AGFxOALhdTgBZX04A6WBOAIpiTgAqZE4Ay2VOAFtnTgD8aE4AnGpOAD1sTgDNbU4Abm9OAA5xTgCvck4AP3ROAOB1TgCAd04AIXlOALF6TgBSfE4A8n1OAJN/TgAjgU4AxIJOAGSETgAFhk4AlYdOADaJTgDWik4Ad4xOAAeOTgCoj04ASJFOAOmSTgB5lE4AGpZOALqXTgBbmU4A65pOAIycTgAsnk4AzZ9OAF2hTgD+ok4AnqROAD+mTgDPp04AcKlOABCrTgCxrE4AQa5OAOKvTgCDsU4AI7NOALO0TgBUtk4A9LdOAJW5TgAlu04AxrxOAGa+TgAHwE4Al8FOADjDTgDYxE4AecZOAAnITgCqyU4ASstOAOvMTgB7zk4AHNBOALzRTgBd004A7dROAI7WTgAu2E4Az9lOAF/bTgAA3U4AoN5OAEHgTgDR4U4AcuNOABLlTgCz5k4AQ+hOAOTpTgCE604AJe1OALXuTgBW8E4A9vFOAIbzTgAn9U4AyPZOAGj4TgAJ+k4AmftOADr9TgDa/k4AewBPAAsCTwCsA08ATAVPAO0GTwB9CE8AHgpPAL4LTwBfDU8A7w5PAJAQTwAwEk8A0RNPAGEVTwACF08AohhPADIaTwDTG08AdB1PABQfTwC1IE8ARSJPAOYjTwCGJU8AJydPALcoTwBYKk8A+CtPAJktTwApL08AyjBPAGsyTwALNE8AmzVPADw3TwDcOE8AfTpPAA08TwCuPU8ATj9PAO9ATwB/Qk8AIERPAMBFTwBhR08A8UhPAJJKTwAyTE8Aw01PAGNPTwAEUU8ApFJPAEVUTwDVVU8AdldPABZZTwC3Wk8AR1xPAOhdTwCIX08AKWFPALliTwBaZE8A+mVPAJtnTwAraU8AzGpPAGxsTwD8bU8AnW9PAD5xTwDeck8Af3RPAA92TwCwd08AUHlPAPF6TwCBfE8AIn5PAMJ/TwBjgU8A84JPAJSETwA0hk8A1YdPAGWJTwAGi08ApoxPAEeOTwDXj08AeJFPABiTTwC5lE8ASZZPAOqXTwCKmU8AGptPALucTwBcnk8A/J9PAJ2hTwAto08AzqRPAG6mTwAPqE8An6lPAECrTwDgrE8Aga5PABGwTwCysU8AU7NPAPO0TwCDtk8AJLhPAMS5TwBUu08A9bxPAJa+TwA2wE8AxsFPAGfDTwAIxU8AqMZPAEnITwDZyU8AestPABrNTwC7zk8AS9BPAOzRTwCM008ALdVPAL3WTwBe2E8A/tlPAJ/bTwAv3U8A0N5PAHDgTwAR4k8AoeNPAELlTwDi5k8AcuhPABPqTwC0608AVO1PAOTuTwCF8E8AJvJPAMbzTwBn9U8A9/ZPAJj4TwA4+k8A2ftPAGn9TwAK/08AqgBQAEsCUADbA1AAfAVQABwHUACsCFAATQpQAO4LUACODVAAHg9QAL8QUABgElAAABRQAKEVUAAxF1AA0hhQAHIaUAATHFAAox1QAEQfUADkIFAAhSJQABUkUAC2JVAAVidQAOYoUACHKlAAKCxQAMgtUABYL1AA+TBQAJoyUAA7NFAA2zVQAGs3UAAMOVAArDpQAE08UADdPVAAfj9QAB5BUAC/QlAAT0RQAPBFUACQR1AAMUlQAMFKUABiTFAAAk5QAJNPUAAzUVAA1FJQAHRUUAAEVlAApVdQAEZZUADmWlAAdlxQABdeUAC4X1AAWGFQAPliUACJZFAAKmZQAMpnUABraVAA+2pQAJxsUAA8blAA3W9QAG1xUAAOc1AArnRQAE92UADfd1AAgHlQACB7UACwfFAAUX5QAPJ/UACSgVAAM4NQAMOEUABkhlAABIhQAKWJUAA1i1AA1oxQAHaOUAAXkFAAp5FQAEiTUADolFAAeJZQABmYUAC6mVAAWptQAOqcUACLnlAALKBQAMyhUABto1AA/aRQAJ6mUAA+qFAA36lQAG+rUAAQrVAAsK5QAFGwUADhsVAAgrNQACO1UADDtlAAU7hQAPS5UACUu1AAJL1QAMW+UABmwFAABsJQAJbDUAA3xVAA2MZQAHjIUAAIylAAqctQAErNUADqzlAAe9BQABvSUAC801AAXNVQAP3WUACN2FAALtpQAM7bUABv3VAA/95QAKDgUABA4lAA4eNQAHHlUAAS51AAsuhQAELqUADj61AAhO1QACTvUAC08FAAVfJQAPbzUACW9VAAJvdQAMf4UABo+lAACPxQAJj9UAA5/1AA2gBRAHoCUQAKBFEAqwVRAEwHUQDsCFEAjQpRAB0MUQC+DVEAXg9RAP8QUQCPElEAMBRRANAVUQBxF1EAARlRAKIaUQBCHFEA0h1RAHMfUQAUIVEAtCJRAEQkUQDlJVEAhidRACYpUQC2KlEAVyxRAPgtUQCYL1EAOTFRAMkyUQBqNFEACzZRAKs3UQA7OVEA3DpRAHw8UQAdPlEArT9RAE5BUQDuQlEAfkRRAB9GUQDAR1EAYElRAPBKUQCRTFEAMk5RANJPUQBjUVEAA1NRAKRUUQBEVlEA5VdRAHVZUQAWW1EAtlxRAFdeUQDnX1EAiGFRAChjUQDJZFEAWWZRAPpnUQCaaVEAKmtRAMtsUQBsblEADHBRAJxxUQA9c1EA3nRRAH52UQAOeFEAr3lRAFB7UQDwfFEAkX5RACGAUQDCgVEAYoNRAAOFUQCThlEANIhRANSJUQBki1EABY1RAKaOUQBGkFEA1pFRAHeTUQAYlVEAuJZRAEiYUQDpmVEAiptRACqdUQC6nlEAW6BRAPyhUQCco1EAPaVRAM2mUQBuqFEADqpRAK+rUQA/rVEA4K5RAICwUQAQslEAsbNRAFK1UQDztlEAgrhRACO6UQDEu1EAZL1RAPS+UQCVwFEANsJRANbDUQB3xVEAB8dRAKjIUQBIylEA6ctRAHnNUQAaz1EAutBRAFvSUQDr01EAjNVRACzXUQC82FEAXdpRAP7bUQCe3VEALt9RAM/gUQBw4lEAEORRAKDlUQBB51EA4uhRAILqUQAj7FEAs+1RAFTvUQD08FEAlfJRACX0UQDG9VEAZvdRAPb4UQCX+lEAOPxRANj9UQBo/1EACQFSAKoCUgBKBFIA2gVSAHsHUgAcCVIAvApSAEwMUgDtDVIAjg9SAC4RUgC+ElIAXxRSAAAWUgCgF1IAQRlSANEaUgByHFIAEh5SAKIfUgBDIVIA5CJSAIQkUgAUJlIAtSdSAFYpUgD2KlIAhixSACcuUgDIL1IAaDFSAAkzUgCZNFIAOjZSANs3UgB7OVIACztSAKw8UgBMPlIA3D9SAH1BUgAeQ1IAvkRSAE5GUgDvR1IAkElSADBLUgDATFIAYU5SAAJQUgCiUVIAM1NSANNUUgB0VlIAFFhSALVZUgBFW1IA5lxSAIZeUgAnYFIAt2FSAFhjUgD4ZFIAiGZSACloUgDKaVIAamtSAPpsUgCbblIAPHBSANxxUgBsc1IADXVSAK52UgBOeFIA3nlSAH97UgAgfVIAwH5SAGGAUgDxgVIAkoNSADKFUgDChlIAY4hSAASKUgCki1IANI1SANWOUgB2kFIAFpJSAKaTUgBHlVIA6JZSAIiYUgAYmlIAuZtSAFqdUgD6nlIAm6BSACuiUgDMo1IAbKVSAA2nUgCdqFIAPqpSAN6rUgB/rVIAD69SALCwUgBQslIA4LNSAIG1UgAit1IAw7hSAFK6UgDzu1IAlL1SADS/UgDEwFIAZcJSAAbEUgCmxVIANsdSANfIUgB4ylIAGMxSALnNUgBJz1IA6tBSAIrSUgAr1FIAu9VSAFzXUgD82FIAjNpSAC3cUgDO3VIAbt9SAP7gUgCf4lIAQORSAODlUgBw51IAEelSALLqUgBS7FIA4u1SAIPvUgAk8VIAxPJSAFT0UgD19VIAlvdSADb5UgDG+lIAZ/xSAAj+UgCo/1IASQFTANkCUwB6BFMAGgZTAKoHUwBLCVMA7ApTAIwMUwAcDlMAvQ9TAF4RUwD+ElMAjhRTAC8WUwDQF1MAcBlTAAAbUwChHFMAQh5TAOIfUwByIVMAEyNTALQkUwBUJlMA9SdTAIUpUwAmK1MAxixTAFYuUwD3L1MAmDFTADgzUwDINFMAaTZTAAo4UwCrOVMAOjtTANs8UwB8PlMAHEBTAKxBUwBNQ1MA7kRTAI5GUwAeSFMAv0lTAGBLUwAATVMAkE5TADFQUwDSUVMAclNTAANVUwCjVlMARFhTAORZUwB0W1MAFV1TALZeUwBWYFMA5mFTAIdjUwAoZVMAyGZTAFhoUwD5aVMAmmtTADptUwDKblMAa3BTAAxyUwCsc1MAPHVTAN12UwB+eFMAHnpTAK57UwBPfVMA8H5TAJCAUwAgglMAwYNTAGKFUwACh1MAkohTADOKUwDUi1MAdI1TAASPUwClkFMARpJTAOaTUwB2lVMAF5dTALiYUwBYmlMA6JtTAImdUwAqn1MAyqBTAFqiUwD7o1MAnKVTADynUwDMqFMAbapTAA6sUwCurVMAPq9TAN+wUwCAslMAILRTALC1UwBRt1MA8rhTAJO6UwAivFMAw71TAGS/UwAEwVMAlMJTADXEUwDWxVMAdsdTAAbJUwCnylMASMxTAOjNUwB4z1MAGdFTALrSUwBa1FMA69VTAIvXUwAs2VMAzNpTAFzcUwD93VMAnt9TAD7hUwDO4lMAb+RTABDmUwCw51MAQOlTAOHqUwCC7FMAIu5TALLvUwBT8VMA9PJTAJT0UwAk9lMAxfdTAGb5UwAG+1MAlvxTADf+UwDY/1MAeAFUAAgDVACpBFQASgZUAOoHVAB6CVQAGwtUALwMVABcDlQA7A9UAI0RVAAuE1QAzhRUAF4WVAD/F1QAoBlUAEAbVADQHFQAcR5UABIgVACyIVQAQiNUAOMkVACEJlQAJChUALQpVABVK1QA9ixUAJYuVAAmMFQAxzFUAGgzVAAINVQAmDZUADk4VADaOVQAeztUAAo9VACrPlQATEBUAOxBVAB8Q1QAHUVUAL5GVABeSFQA7klUAI9LVAAwTVQA0E5UAGBQVAABUlQAolNUAEJVVADTVlQAc1hUABRaVAC0W1QARF1UAOVeVACGYFQAFmJUALZjVABXZVQA+GZUAJhoVAAoalQAyWtUAGptVAAKb1QAmnBUADtyVADcc1QAfHVUAAx3VACteFQATnpUAO57VAB+fVQAH39UAMCAVABgglQA8INUAJGFVAAyh1QA0ohUAGKKVAADjFQApI1UAESPVADUkFQAdZJUABaUVAC2lVQARpdUAOeYVACImlQAKJxUALidVABZn1QA+qBUAJqiVAAqpFQAy6VUAGynVAAMqVQAnKpUAD2sVADerVQAfq9UAA6xVACvslQAULRUAPC1VACAt1QAIblUAMK6VABjvFQA8r1UAJO/VAA0wVQA1MJUAGTEVAAFxlQApsdUAEbJVADWylQAd8xUABjOVAC4z1QASNFUAOnSVACK1FQAKtZUALvXVABb2VQA/NpUAJzcVAAs3lQAzd9UAG7hVAD+4lQAnuRUAD/mVADg51QAgOlUABDrVACx7FQAUu5UAPLvVACC8VQAI/NUAMT0VABk9lQA9PdUAJX5VAA2+1QA1vxUAGb+VAAHAFUAqAFVAEgDVQDYBFUAeQZVABoIVQC6CVUASgtVAOsMVQCMDlUAHBBVALwRVQBdE1UA/hRVAJ4WVQAuGFUAzxlVAHAbVQAQHVUAoB5VAEEgVQDiIVUAgiNVABIlVQCzJlUAVChVAPQpVQCEK1UAJS1VAMYuVQBmMFUA9jFVAJczVQA4NVUA2DZVAGg4VQAJOlUAqjtVADo9VQDaPlUAe0BVABxCVQC8Q1UATEVVAO1GVQCOSFUALkpVAL5LVQBfTVUAAE9VAKBQVQAwUlUA0VNVAHJVVQASV1UAo1hVAENaVQDkW1UAhF1VABRfVQC1YFUAVmJVAOZjVQCGZVUAJ2dVAMhoVQBYalUA+GtVAJltVQA6b1UA2nBVAGpyVQALdFUArHVVAEx3VQDceFUAfXpVAB58VQC+fVUATn9VAO+AVQCQglUAIIRVAMCFVQBhh1UAAolVAKKKVQAyjFUA041VAHSPVQAUkVUApJJVAEWUVQDmlVUAhpdVABaZVQC3mlUAWJxVAOidVQCIn1UAKaFVAMqiVQBapFUA+qVVAJunVQA8qVUA3KpVAGysVQANrlUArq9VAE6xVQDeslUAf7RVACC2VQDAt1UAULlVAPG6VQCSvFUAM75VAMK/VQBjwVUABMNVAKTEVQA0xlUA1cdVAHbJVQAWy1UApsxVAEfOVQDoz1UAeNFVABjTVQC51FUAWtZVAOrXVQCL2VUAK9tVAMzcVQBs3lUA/N9VAJ3hVQA+41UA3uRVAG7mVQAP6FUAsOlVAFDrVQDg7FUAge5VACLwVQDC8VUAUvNVAPP0VQCU9lUANPhVAMT5VQBl+1UABv1VAJb+VQA2AFYA1wFWAHgDVgAIBVYAqAZWAEkIVgDqCVYAigtWABoNVgC7DlYAXBBWAPwRVgCME1YALRVWAM4WVgBuGFYA/hlWAJ8bVgBAHVYA4B5WAHAgVgARIlYAsiNWAFIlVgDiJlYAgyhWACQqVgDEK1YAVC1WAPUuVgCWMFYAJjJWAMYzVgBnNVYACDdWAJg4VgA4OlYA2TtWAHo9VgAbP1YAqkBWAEtCVgDsQ1YAjEVWABxHVgC9SFYAXkpWAP5LVgCOTVYAL09WANBQVgBwUlYAAFRWAKFVVgBCV1YA4lhWAHNaVgATXFYAtF1WAERfVgDkYFYAhWJWACZkVgC2ZVYAVmdWAPdoVgCYalYAOGxWAMhtVgBpb1YACnFWAKpyVgA6dFYA23VWAHx3VgAceVYArHpWAE18VgDufVYAjn9WAB6BVgC/glYAYIRWAACGVgCQh1YAMYlWANKKVgBijFYAAo5WAKOPVgBEkVYA1JJWAHSUVgAVllYAtpdWAEaZVgDmmlYAh5xWACieVgDIn1YAWKFWAPmiVgCapFYAOqZWAMqnVgBrqVYADKtWAKysVgA8rlYA3a9WAH6xVgAOs1YArrRWAE+2VgDwt1YAgLlWACC7VgDBvFYAYr5WAPK/VgCSwVYAM8NWANTEVgB0xlYABMhWAKXJVgBGy1YA5sxWAHbOVgAX0FYAuNFWAFjTVgDo1FYAidZWACrYVgDK2VYAW9tWAPvcVgCc3lYALOBWAMzhVgBt41YADuVWAJ7mVgA+6FYA3+lWAIDrVgAQ7VYAsO5WAFHwVgDy8VYAkvNWACL1VgDD9lYAZPhWAAT6VgCU+1YANf1WANb+VgB2AFcABgJXAKcDVwBIBVcA6AZXAHgIVwAZClcAugtXAEoNVwDqDlcAixBXACwSVwDME1cAXBVXAP0WVwCeGFcAPhpXAM4bVwBvHVcAEB9XALAgVwBAIlcA4SNXAIIlVwAiJ1cAsihXAFMqVwD0K1cAhC1XACQvVwDFMFcAZjJXAPYzVwCWNVcANzdXANg4VwBoOlcACDxXAKk9VwBKP1cA60BXAHpCVwAbRFcAvEVXAFxHVwDsSFcAjUpXAC5MVwDOTVcAXk9XAP9QVwCgUlcAMFRXANBVVwBxV1cAEllXAKJaVwBDXFcA411XAIRfVwAUYVcAtGJXAFVkVwD2ZVcAlmdXACZpVwDHalcAaGxXAAhuVwCYb1cAOXFXANpyVwB6dFcACnZXAKt3VwBMeVcA3HpXAHx8VwAdflcAvn9XAF6BVwD/glcAoIRXADCGVwDQh1cAcYlXABKLVwCijFcAQo5XAOOPVwCEkVcAJJNXAMWUVwBmllcAF5hXALiZVwBIm1cA+ZxXAJqeVwAqoFcAyqFXAHyjVwAcpVcArKZXAE2oVwDuqVcAfqtXAB6tVwC/rlcAYLBXAPCxVwCQs1cAMbVXANK2VwBiuFcAA7pXAKO7VwBEvVcA1L5XAHTAVwAVwlcAtsNXAEbFVwDmxlcAh8hXACjKVwC4y1cAWM1XAPnOVwCa0FcAOtJXAMrTVwBr1VcADNdXAJzYVwA82lcA3dtXAH7dVwAO31cAruBXAE/iVwDw41cAgOVXACDnVwDB6FcAYupXAALsVwCS7VcAM+9XANTwVwB08lcABPRXAKX1VwBG91cA5vhXAHb6VwAX/FcAuP1XAEj/VwDoAFgAiQJYACoEWADKBVgAWgdYAPsIWACcClgAPAxYAMwNWABtD1gADhFYAK4SWABPFFgA3xVYAIAXWAAgGVgAwRpYAGIcWADyHVgAkx9YADMhWADUIlgAZCRYAAQmWAClJ1gARilYANYqWAB2LFgAFy5YALgvWABIMVgA6DJYAIk0WAAqNlgAujdYAFo5WAD7OlgAnDxYACw+WADMP1gAbUFYAA5DWACeRFgAPkZYAN9HWACASVgAEEtYALBMWABRTlgA8k9YAJJRWAAiU1gAw1RYAGRWWAD0V1gAlFlYADVbWADWXFgAZl5YAAZgWACnYVgASGNYANhkWAB4ZlgAGWhYALppWABKa1gA6mxYAItuWAAscFgAvHFYAFxzWAD9dFgAnnZYAC54WADfeVgAgHtYACB9WADBflgAYoBYAAKCWACjg1gARIVYAOSGWACFiFgAJopYALaLWABWjVgA945YAJiQWAAoklgAyJNYAGmVWAAKl1gAmphYADqaWADbm1gAfJ1YAAyfWACsoFgATaJYAO6jWAB+pVgAHqdYAL+oWABgqlgA8KtYAJCtWAAxr1gA0rBYAGKyWAADtFgAo7VYAES3WADUuFgAdLpYABW8WAC2vVgARr9YAObAWACHwlgAKMRYALjFWABYx1gA+chYAJrKWAAqzFgAys1YAGvPWAAM0VgAnNJYADzUWADd1VgAftdYAA7ZWACu2lgAT9xYAPDdWACA31gAIOFYAMHiWABi5FgA8uVYAJLnWAAz6VgA1OpYAHTsWAAV7lgAtu9YAFbxWAD38lgAqPRYADj2WADZ91gAevlYABr7WACq/FgAS/5YAOz/WAB8AVkALQNZAM4EWQBeBlkAIAhZAMAJWQBQC1kAAg1ZAJIOWQAyEFkA0xFZAHQTWQAEFVkApBZZAEUYWQDmGVkAdhtZABYdWQC3HlkAWCBZAOghWQCII1kAKSVZAMomWQBaKFkA+ilZAJsrWQA8LVkAzC5ZAGwwWQANMlkArjNZAD41WQDeNlkAfzhZACA6WQCwO1kAUD1ZAPE+WQCSQFkAIkJZAMJDWQBjRVkABEdZAJRIWQA0SlkA1UtZAHZNWQAGT1kAplBZAEdSWQDoU1kAeFVZABhXWQC5WFkAWlpZAOpbWQCKXVkAK19ZAMxgWQBcYlkA/GNZAJ1lWQA+Z1kAzmhZAH9qWQAgbFkAsG1ZAGFvWQACcVkAknJZADJ0WQDTdVkAdHdZAAR5WQCkelkARXxZAOZ9WQCGf1kAFoFZAMiCWQBYhFkA+IVZAJmHWQA6iVkA24pZAGqMWQALjlkArI9ZADyRWQDcklkAfZRZAB6WWQCul1kATplZAO+aWQCQnFkAIJ5ZAMCfWQBhoVkAAqNZAJKkWQAzplkA06dZAHSpWQAEq1kApKxZAEWuWQDmr1kAdrFZABazWQC3tFkAWLZZAOi3WQCIuVkAKbtZAMq8WQBavlkA+r9ZAJvBWQA8w1kAzMRZAGzGWQANyFkArslZAD7LWQDezFkAf85ZACDQWQCw0VkAUNNZAPHUWQCS1lkAIthZAMLZWQBj21kABN1ZAJTeWQA04FkA1eFZAHbjWQAG5VkApuZZAEfoWQDo6VkAeOtZABjtWQC57lkAWvBZAOrxWQCK81kAK/VZAMz2WQBc+FkA/PlZAJ37WQBO/VkA3v5ZAH8AWgAgAloAwANaAGEFWgACB1oAkghaADIKWgDTC1oAdA1aAAQPWgCkEFoARRJaAOYTWgCGFVoAJxdaAMgYWgBYGloA+BtaAJkdWgA6H1oAyiBaAGoiWgALJFoArCVaADwnWgDcKFoAfSpaAB4sWgCuLVoATi9aAO8wWgCQMloAIDRaAMA1WgBhN1oAAjlaAJI6WgAyPFoA0z1aAHQ/WgAEQVoApEJaAEVEWgDmRVoAdkdaABZJWgC3SloAWExaAOhNWgCIT1oAKVFaAMpSWgBaVFoA+1VaAJtXWgA8WVoAzFpaAGxcWgANXloArl9aAD5hWgDeYloAf2RaACBmWgCwZ1oAUGlaAPFqWgCSbFoAIm5aAMJvWgBjcVoABHNaAJR0WgA0dloA1XdaAHZ5WgAGe1oApnxaAEd+WgDof1oAeIFaABiDWgC5hFoAWoZaAOqHWgCKiVoAK4taAMyMWgBcjloA/I9aAJ2RWgA+k1oAzpRaAG6WWgAPmFoAsJlaAECbWgDgnFoAgZ5aACKgWgCyoVoAUqNaAPOkWgCUploAJKhaAMSpWgBlq1oABq1aAJauWgA2sFoA17FaAHizWgAItVoAqLZaAEm4WgDquVoAertaABq9WgC7vloAXMBaAOzBWgCMw1oALcVaAM7GWgBeyFoA/slaAJ/LWgBAzVoA0M5aAHDQWgAR0loAstNaAELVWgDj1loAg9haACTaWgC021oAVN1aAPXeWgCW4FoAJuJaAMbjWgBn5VoACOdaAJjoWgA46loA2etaAGntWgAK71oAqvBaAEvyWgDs81oAfPVaABz3WgC9+FoAXvpaAO77WgCO/VoAL/9aANAAWwBgAlsAAARbAKEFWwBCB1sA0ghbAHIKWwATDFsAow1bAEQPWwDkEFsAhRJbACYUWwC2FVsAVhdbAPcYWwCYGlsAKBxbAMgdWwBpH1sACiFbAJoiWwA6JFsA2yVbAHwnWwAMKVsArCpbAE0sWwDuLVsAfi9bAB4xWwC/MlsATzRbAAA</prop>
				<prop name="Temps">REFSWgAAZjICAIBmLf7t8sA/QKRwPQr/1yNAQLgehev/UfhAQBSuR+HfevRBQHsGAdpCd0DhegYAwUNABwG/FK5EQNej9/CX/0VAw/UoXI+Ct0ZAZjYBpkcdA453SEBx+PCjcEn987dYSkBHAj1LFQMhvUwdAw5NQFL+8fFvTUCPwi8AD091A3vvTw0DalBAHwAAb7jeUEDt8lBRbQO7wVH18zNSQI8BHrulUqUEU0D2MADCvaW8BBVUQCnAAPXfiFRAmpnXAPlUXoUEVUDNzOcA3OQEd0xWQFcC2lZAzwHXKExX1QO5BBQpWLbNA5hYLQMCWa0DVW1ZRQNQWRUDEVk1A+3WHBSSWFUDTVhA3eywAIULWHUD31e2jQPOV/3zyFe9A8UFV/Xzw3QXhh1+FZ4fgBMAngO8F7YfwBPu8+Qf9h1HAoG9DCf+HxArNi8QK1YSuwBUL24vYC96L6Qvti0GGtMoAMYt5i/ILxI/JD82P0g/Wj+AbD9+P5A/oj+0P8Y/2DtIAhYBt+Q/3j8ATyJPFE8WTwAwT0JPbE+OT2hPmk98T75PANhP6k8MX/ZPCF/KTzxfbk8AWF96X5xfll/AX7Jf5F/eXwDwX1JZbl8AbxJvVG9Gb4BvABpvbG9ub7hvym/Ub/5vEH8A0m80fyZ/QH9Kf3R/Zn+gfwCyf8R/fn+Qf+pv/H/GfxiPADKPTI9GjwiPco+UjyaPeI8Aoo/cj76P0I+6jyyf/o8QnwBSn0Sfhp9on2KfrJ+2n8ifAPKP3J+On/CfGq9Mrw6vUK8AYq98r46vOK+qr5yv3q/wrwACvwy/Fr/Ir6JvPL9ev1C/AJq/dL+2v4C/0r/kvza/+L8AEs8sz/6/WM86z3zPZs9AzwCSz8TPps/Yz/LPHN/GzyjfADrfXN9O33Dfgt+c317fyN8AEt/s3/7fsN8a7zzvJu847wBy71zvju+g74LvtO/G79jvAPLvBP/e7zj/Gv9M/07/6N8Aev+M/1b/wP+6/+z/zv8IDwDi/xwPRg9YDyoPbA9+D4gPABIPpA++DzAPyg/8DwYfGB8AQh8sH14fWB96H4wflh/w/wCqH7wf1h/oH2ofDC8mLzgvAEovdC/2H4Avmi+sL4YvyC8A0i/0LwY/KD/aLzQ/Hi9IPwBaP3w/Xj+QP6I/zD/GP9g/AAJPDE8mT/g/Sk88T1ZPaE8AIk+MT4ZPyE/aT7RPDl/wTwDqTzRffk8YX0JfdF92X4hfAKpfxF/WX+hfol/8Xx5vyB8AMm9MbyZvGG9qb5xvnm+IbwC6b+xv9m8Ifxp/LH8uf2B/AFJ/dH+Gf0hvmn/Mf45/4H8A8n+0f0Z/CI86jySPVo94jwByj6SPZo+gj7KP3I/ujxCfACKfNJ+2j8iPAp98n2afeJ8Aip+kn56f2J/Knwyv/p8grwAqr0yvRq9YrxqvhK+er5CvAMKvzK/Wr/Cvqq8cv86vQL8AUr8sv96vcL+Cv6S/Hr/YvwDSv/S/vr8AzzLPRM9Wz5i/AArPhM+ez7DPgs/cz87P8M8A2s8M3zbfEN8i32Tfbt9I3wCK31zfnt/I37rf7N/e3+jfABLvNO9G71jvcu+E7ybvkO8Aau/M79bv6O/67wz/Dv8Y/wAq/0T/Zv94/5L/rP+m/8D/ALL/9P/G7wAPmv8sDz4PKA8AIg90D3YPYA/iz7QPzg+IDwDyDxQf3g8gHzofRB9OH2gfAOoPlB+2H4Afsh/cH54f+B8AIi8EL5YfGC9qL0Qvdi+ILwByL6wvni/QL+Iv9C8GP8gvACI/RD9GPxA/Yj+UP34/sD8Aui/MP+Y/cD/yPxxPFk/YPwAyT2RPNk+IT5pPpE9uT+BPAHpP9E8GXxBfuk8cXy5fUF8AYl98X55fgF+6X9Rf7l8AbwByXwxvHm/gXzpvLG9Ob2BvAGpvlG+ub9hvim/8b8ZvEH8AIn88f/5vUH8qf3R/nn+wfwByf8x/jn/Af+J/DI/+fxCPACKPTI9mj0iPWo+Ujy6PsI8Ain/0j9aPAJ+6jzSfDp9InwAan2Sfhp9wn6KfzJ/Gn+CfANKf9J8WryivMq9crzavSK8AWq+Mr16vqK96r9yv5q/grwCKrxy/Nr9Qv2K/fL9mv3i/AIq/vL+2v9i/6r8Mz/6vIM8ACs9Ez2bPOM8yz3TPns+wzwDKz9zP5s/4zwrfFN823zDfAELfVN9m35Dfis+0387fgN8Ast/8376vyN8K7zzv3t9Y7wBy73zvhu+Y77LvxO927/DvAAL/3O8m/xj/Ev9s/zb/aP9gQv+c/6b/sP+S8c3M9/D/rFdAKVyPwvXfeFdA9ij/8DVX/0BSuB6F6/FW3g0DsVZAAB4BcFb9QAAAKFwvVkDD7igAj+JV/fOoVUD/H4XrUbhuVUDePwEeNVVA//Eo/P9UQKRwPQrXw21U9fOMVAUDVVQlA3cPVEAPAVHYUw0Dq6FTTQNsfAQxhAT8/1JAFK5H4XrEtVJdBFJ1A0hSLQMS/1JACtejcD3avVFVA6NRQOxIAIXba1FFBFFAyAFw/bdQQGbmAcZQDQOBt1BAe54BSlBFAxXdUL30T0BxyAFQT1otBE6dA3RO/fMIJBTbiE1NAxxNnQO0TN1AnwEUTky9A+pLtr0Diku18ydL/fPIbUodA4BKDROQSi0Eu0pAvwEKV0v188y2jBQsTA0DUUwtA2ISTBRqrBfmAma8H84dphUQzh2uHa4dRhJuHCeuFSYCKW80L0YtM14hc1wvbi8ggC+SL6Qvti12AnjMJ74vANAr1i/oL/ovHD8+P1A/Ij8AZD+GP5g/qj+8P84/4D/yPwQER04CfBRH/j8ITyJJRk8AGE8yT4RPlk+oT1JPxE/WTwDoT3JPZE/+TxhfOl9UX65PAGhfQl+UX35fuF/CX9xf7l8AAG/aXxxvPm8gb1pvbG92bdaeApRMHQNgPBRUTnb180xP9QMaUEC38dtHkeQEBlE9A35RVg0T8FHtBFKFE/esBC1ohATcUx0DUFQHhvKrN1W9A6pEBVZ1A6itVr0DGldFE45EdP61V0UkWPXz3Fg9Ay5tWfXzHFmFE+dYNXRtWEUDZVi1IyNYtfPb51d1A8hX3QO9VwLNA7usd6Z1vn/Qf+J/9H8ABo22f6h/Oo9Mj659jvVmj5B4i77/eIs+Aq789x5zV7JVA/MUD85iIVadA+SMJHcOEnBVhRMjcE5zVNZFA8VURXRUnYNJVFbNYxFUvQRTxQRT3QOzbVMFBEyU/VLlBFJY7WYuk5wEFFIFdFEFA8Wl3ARtjJTbAM5iAVG29QO6ULUjg1BFFFDa/fMY/ATFT3UDWE/WzQPrTo1kTp2D+U3aXQRNVQMjTc1jwUw2nYNZTAUD9UulZBykazRLLYRKtfOHSgUDC5VK5QPmhBdmE5Qf7h8AuB+Kr5yvrq/4H9KvHC8uLwAIv1IvLLcmv0i/Wr9svyZvAAA/gr+kv6a/sL/Sv/y/Ds8A4L/yv0TPVs9oz3rPjM+ezwBwb6rP1M++z/jPCt/szybfAPDPQt9c307fkG+C35zfrt8AiN/K3+Tf1t9g3xrvPO8u7QBe7zjvgu9076bvmO/C78zvyN7vcOM2o0z1ZPTk2E3WDQPRTh0DAPwEdVBqTRRQDRNg1ATVUXWWWi6DUh0DMFNts8NUlVp0BKhcBBxV3QONBJStACwEclZ1dFZttFe2bbPjV+UDVlidBFiy/ZRZZXaeAgRZ9QPKWVjFhHx0OFjlA/a8hAvOV61jwHyPHo8wDxqPAEQPLo9QD3IPnA+uD8APio9A3A/OD+APoolWExwUSbz0awZXJfPBnPSCVhWztT+c9AL0hMRV5fN6bVVNE0JVxYMIVSX0bVTFg5hUbbNjVAVzrSwUdPNTvYRTDfN3TVMFo0FTfRRs9NOElNucUnXzZVLtoy5S1sWD6FFts7OslHpR1qVjRFEFcwyMlNVQ2mVznsSUaFClYyRQto0D3U/1k2xPXRRPWqVkTsWDKE4FpE0NpKlNFSQ0vA/kpKpUpEi1S92USp2DmUpNFEqyVaRKJaa2oqZL7YRMgmVzXjy/FrV+r7ijdhJiAAQ/tq/Ar9qv7K/+r3A/ejEAVjV2P9gvQr/EP56/MM8qzwD8PwZPIE8yT9w/Fk94T1JPAIxPrk/AT9JP5E/2TwhfGl8ALF8+X+jvUl9kX25fiF/K7wCsX85f4F+6X+xfpl8QbzpvAExvHm9ob2JvjG+Gb6hvsm8AvG+2b/BvAn8Ufx5/MH9Kf7TcZ/6CygykmU0Fk5DNTiUzhk8NlDQkrVDadRRRxYO4Uf2DKlK2lTOfUk0TElNNo4exU+2UTJWcFPxU1fNu2nQU4gyUV1YN88dWVp2DOVfl86osFBr89FumWHUDC1lFkzM8hNsTWfWT3FiNA51YVv2DWlh18xXE9NREFQD8D4aPgA9iD6yPto/Aj5KPAASfFp8onwofHB82n0ifYpnadhKiHIRqV02jJ1dabYRWJfORVgWjUbyUsxFWTfR8FJhVlTNfLVV18yVVBaPhfPe+EmtxVIUjOpQUA1Tl9LVTTSRTPSNcUx3zGGVT/XRShSTMdHJSzYPbO1JN8wVSPSPMUbYlM5ZRJfNRUc2DG1IEJOSkd55ydzQkPYyk2wdQvZOhT9XzHk+2lTOvTk3zRU41JE22BSN0TYUjCk0thExavRRMTfPFSwU0S1WkUUuFJKQnlpNK7XRKRfMNcJQkC0xtpEw33i/wLwACPxQ/Lj9AP6q/ZD9eP6A/ALI/5L+2PyjPOs9Mz55PkE8A6j+Ez5bPcM+Cz9zP7s8A3wAS3yTfNt9gf1LfZN9Of5DfAKLftN+G38Df0t/8395v6N8AAu8k70bvGOtW72jveu+M7wC277Dvwu/07z7v4O8a/zT/ACb/MP9S/3z/hv9g/6L/vP9ajnNM7YNdTT0jTFQka0hPFaMapKSRUPWTWwhRraN+UY1z8Gyk24FSnXP3UvWTaFNe1RPcU0AATgFQpBTTw1SddNSUqNSUOFZqhSRWraRXVTOOVz0ja/xXDcRYFaPaWK2jay5ZxSRZhSPqWD0jW6xYHRNpWKWUWLUTC+dX9ZPI7I/uDwAf2o8ADB+ujyAfOh9sH34fkB+iH6B8n3afyBvGHa6irhyEemjsFBuAtiL0tJSxVk0DDXC8lCFWfaRkB/Z1zpLLNVUtE/tUByaijFTWhbNGVA3DD/SU2FOmdYOhU000hCQxRAT8rVIdo8RSTQOAPARIrMx1PKTaUT2Do3Ska7VRTSRRxaP9ULV0UFZVw4NQxfNMjKQXhKTbvU+Nc1BPhbPmTmrFxE7lk/X09IxNPYOrI01lFEzlk1U0tPE1Sx2kS41zMEtlFAy3bI5zDLTiStWzTkv98wvIS+WTNXS3Ds9Qv2K/AHy/7j+Qv7q/1LeuP0BPUk8ABM9Wz4hPmk+sT67P0M+qzwDkT/5PEF8iXzxfTl8wX1pfAIRfll+oX7pf1P/GX/BfAm8AFG/eXyhvQm9UbzZvaG+CbwCcb4ZvuG/Kb9xv5m/4byJ/AAR/Nn9If1p/bH8uf4h/on8ArH+mf5h/2n/8fw6PMI86gVY+MoNMNQRMrZRNdSRNT00DAFBFpOwk6ISk1V3cJNV8pERMpLtSWv0kU72TwVM9MzNsJNWmFKQaVCSLRCT+VZpFpFbl8wBX/ZTshOG1V22kWE0DwFhVQx+tWSWDLFnlhFnNA7dtWP0zdli9QzNYPTMN84wEzFcFlLQfTh9gmwBOlWadlp+on3KfvJ/en/CfoAKv1B8Wryiv2h9XLTO1tVclg4xUpElX/TMGavyEweSEgCwkQVYNs1sCVv0ztlX183zchG1CZAQIVR0j0VTFA5uZVL1DY1QVlGwk5tVT/RRT/fN4rIRBU9YFIwpTvUPTpIScUlY9M2NSrQRSfYRRrQOrsVEFJFG1pFElgwxtUS0z1VAdA55QxQPTWVA9NGS02RQ0cE+ynaRPXTT89ChO1ZRNpiWDPE1VtFxMD9y0qraUNEhLVSPrSs2kStbVA4dKlTRKFSM0Syq9hEutBEwdA150T74/ANA/6jnePwBPEk+Ezy5NLkUALk/Az3pPHM/ezwjfGt8s3wAmX0Dfal9k3zaPgN+S37zfAM7f4N+a3/TfFu8YjyqPTO8ALu9A73LvlO+O76Dvsm+87wDW7/jvCv8U/75/IP8q/1z/AG7/kP+i/0T/pv+A/9r/9P8A7v/A+/7/MA8aD1QPXg9wD1h6D6wHjiLKTM2kTY22tmbChk9VIztQrcPO1VBtJFHFI7pMtCxSan0zoKQkFPSkiFNVJLYEtIpUrcP+VHWEVTY1K1hWVSPLVqW0RJTbrFclMzhYJTOoWLbVkw1ZxcMvWW2DENVZfSRYzbOYbBRYWAoVIwSkFNSEpdSfrp/YHwDqH/wfDi/Qn8oZDq9QL2IvwHQvNq9Qr5ovrC+eoqJXVs2zaFcFNFddhFb9g2uRVjXTU5SkEVbls23XzISbVSWzYVXFhmY20uNUxbTUpHNU3QRtVI2DBVQNw85TZcNrllP9hFO9AxpTPRTapISsDBR0Ug3DPlJqVYMHjDTOTLSMUU2Dm1NRRZMcUeWk5ASurVBVg3dQxcM/fIQItVC9A4qEtCJPNdOz1U6Ng0WctN3MBHRNVq3DDk29hEyVtEyNg1vFS+WzZ0tNNEvFtDTkt76DSiWzAUv1JNS0AwtM/YS0xx7PMM9Sz7RPAGbPeMt2za7Fjs+gz7rPNF8A7s8432pffF9W3/jfol/EXwDWX7Bf6l/8Xx5vMG9Cb1RvAA5veG+Kb5xvrm/Ab6IP1G8Apg9ID+JvDH/mbyB/Wn90fwBuf4B/Yn+sf45/4H/yfwSPANZ/uH/KfySPNo8Ij0qPZI8Afo+Qj8KP1I+uj6CPeonOsluoTIUTYE2dFE5dE2tMT7U0UI1Tk1B1g6sIUY2kUQ3DDhy0g1ostPgUtGxTrcPeZDW25KTGVOWzN1V1g8hWJDQ6VsU0Vg3DHoSkbZHUJAJYZTNxWDVTW99YHbMzWbU0WWWz2+lYJROqWM0zZ1hWLUMlWOWz52QUyDwvAC6vyB9Sr2SvLi8or4qvnK8ANq/Qr4ov5K++L+CvCrkOwquuVyUTegy0Oewk9K1WhROwVl2TYAQ0IbVW1SPiRBSoVV0TbLVVLUM1FDT7VK0zw7ZUNH5UdYNIVDVTD1aclNdThROgbDRqZDRrMVMNk/yUNLdSrcNrflKttFLVIxJSvQNt2qw0o1EdE2tRjbS1UYUT8Nw0uFBlM4FtUA2TTFAtQxVQBTNbwU89E1RPvTROHTR3TkD2OBDC9U1dE1uMTa0zI029pExtw6VVjMT1ZEfmI0u9pErW1SOCSm3DlbTE4kq2FVNOSyVDyEttwzUA1Ec2Xf5Npk0O39BPOt8EXwAOXyBbft02X6DfWl/E39bfAJhfamlubxjvKu8M7z7vWO8AMu+E75bvqO+678zv3u/w7wAC/xT/Jv84//qPTP9e/2j/AAqfjP+e/8j/cv/s/67/4I8AOn8cD+b/WA8CD2wPdg9ADwCCD7QPzg+4D+oP/A/eDyAfQAIfVB9mHzAbbpM0FPyMxFsVTuXTE08tkwBExK115DTqUGW0Uc0z19VRTbNJfDTc7LROU2bl08NT3cSstKhUtTQtVb2jjVVdkwD0J86T2Vfl1Cwk41c901ZYmnUzxOSUI1nllpazWLYtk8BYdcN8WDUzOhlYdZQ8tM5XZSQkv54vALCveq/EL7Yv6C8KPxw/Lj+A8K9CP1Q/Dr2GPxCzbsK1VVdNE4yUNEk8JAbElK3BZLSAVqXTP3S08rVVPdO2hLR8VbXDQrZ8tAhVdUPRVE2zmdVU5dNjBCVURSPkU1o9tFP9M3hTXUNBNES1COwU03yUnFI9JFLapdMfdJToUWXDsVFqRbRR9TRRTRMMUW3DbdVMxJFQTbNZUEUj2yRQ/SPdT12TcE9szZRUxJRO/TMoTrUTm6VNTRM8TZVETFwP2gTUqtTESEs1M+tK0jUzixxX1sNKRSM0S1Y906ZLbbRMvZNetN8AptUG3R7dhl0+30jfWt/MXwB+33Df+l9UX15d5t9Ib1pvAHQffm8A73JvpG/Gb9hv6m8A/G+2bwh/Mn9Ef1Z/aH96fwCMf55/sH96H8R/zn/of/p/AByPNh8gjyqPVI9mj4iPco8AfI9+j6CPyo/cj/6PEJ/6jwAsnz6fUJ+qj4SfXp+Yn7qf0KSfzp/gk2bSypTElU1WvUOQTo0UT43EUAVjU85QhUbms1HNsypkRGmf/LX0FIX0FBVU/TMLiFTdtFS9RPQ0e7DOEptXVr2zx1ZNtm7CxdakNDVYbcOlfCQIWdplwzFUJBNZdcPcWKr9I518JEhEJAREJNQAxDX8L+4v4Csmvzi/4i8UvwBWv2C/er+kv2Y9Zj94P9K/bOy/FtKiV91TWlelxNFX7aQcJ2bCUdQ0D1ZatRPV/DSYVWUjUPw0SxhVRaPf/Bem01R1JJYURANUfUPKVKevE1OmjaMXU32kbESoTKRybVKlsztStRMFUmUkrVHFk4hRHSNR1BQZyoRE4rRErbQXlrI9ULbNE/dPpVOGT31DGi1PRaOvTj1ETrVEDKTbcE3dUwpNbSOMTJq1EyVk1MVLhVREVAHVSwVUSoVTgozUokqqpRRLBWOOFFQLnBRVABRnXl9wX4JflF+uX9BfKu8A1NcOb1hTXu9w74LpJm+Q7wCy78Tv1u8gf5pv/O/Gnxj/ACr/VP9m/3j/iv+c/67/wP8A0v/k//b/CA/qnyQPFg9QDwA6D2wPXg+AD5oPrA/GD9gPAIoPBB/mDxgfkp80H04fYB8AOh+EH5YfqB+CH8wf3h/oH0D6HxQvFi+4H8IRvsNMlbO1XVzUTNRESE8dRFBmRaOPUL00fESaUe0zrQzcxIBSHdRS/RNoVVM9I9ykxVTFo8PUJLVT5DTGhKQ3VgVUVtodRFfdw5BXBWP+V5pVVFhl0/VYvaYu01nWNaPnWHXEWDWjZ1ga3eMjrKTlV9UklL+GvwBIv5I/ZD+eP7A/yj/sP/4/gBBP+r8kT76/6LvmvYYirK1XZaN4V42jN1w089Y0xKFWvUNgPMQhVpbNQ+RVBVRVdabuI1XSDTRUNUR0pIDcRElU2j3DEYTE2lPFo6NT2uUzbQRUM1M9w/FSajVEUu3DgSRUSVK1QysUUsUkUa2kUQ1UnCStKuzE8VAtM7oM1IXVUD0jTBzUFwzUxU9WNUNZTyWkTgXkTjVDtfkMpU3FoyNNPcPB1UyVVEwtM/p81IFLbC00fNTBSh1Di0o1Q62Z9FTrSu3ES3UjzAKE1ErU18bdVuXW3e7fYG8AAu8U75ZvQO9S78Rn1m2G7wDg7wp/HH8ufwj/Mv9Uf15/AHB/mn9Ef55/0H/if6x/7n8AGI8qjzyPTo84L1qPZI++HwCAj4qPxI+2j9iP+o8En+aPADifSp8cn1afgJ+Sn5yPnp8AAJ+6n6yf5p/4n9qfJK+Wn0BAr1qvbK9+r6Cvsq9MjUNrh0wd1ExN0xBOrdStT5Wj/E89dFCFQ+g3UEAfZtFeUU3E5MS1SLzE2ERUTFONI79qFFVUfWOmlMQaVfVUtVUFs/5cxJBWZWMCaVc9dGy04yzEVFjtw23BJDQhWZWjLFllY63yRDS3WH1jdkw0M1VYlURXBbPOBDTA5D8A1j/wvwLPFM/mvyjP2r9czwA2z2DPks+kz05PaE86QbbSa7VX/UOK1MRJV5UkWVeFtKREgFaNIz9ktG3y5CS2VXUjfFVlY1tCVYVDCFUNY9HcRK2Z9ERhVIUkVLVEU6alQ7BThUQcVEF01Ai1Uz1z00RUnFJ9Y1ZtUo0jH1KNQ+dRJTOtsZwkelE11FGVowy2TFTVUCUzkVCVVFBqtUMk5NTZhCRsT2W0tU+1Q5R8JChOHTOlTU2VozxN1dTsbA+EZBumSx0zRUsFZvZVzqO1Sp1USrVDNEtlY6IG3FQhTAW09G/2ZUZtTm8AeG/a7+zvpm8oY9Zttm/obwBK/5TvZv/4b5L/pP/2f7j/AML/3P/m//j/sn8cD0YPIA8AOg98D44PoA+yD4yvvg/QDwDqDwQf3g8YHzofTB9mHxCvAFIflB9eH3gfsh/MH54f4B8ACi8kL/YfwB8yL3QvZi+ILwA6L5wvni/AL9ov9C+uL0grliZiykxNU5W0VaRUhrVPTVNVfFTMUKVDQNVRpbRR/UMqpNSfUrZlYxJTzUOHU01TFQ1UhUOIVO2k5ETLQM7iW+JVDbNVVo1Dx8w01JNATlLF5MQ1rLSmWGZ9ww1ZNbT8NBNZzWOt3/Q0nViFQ0iktAcFWLVD1ATVrM9GT3DPes8AdE9+T1BPkk+0T9ZPsM/CyaDuT9DPws8sX37jV+0jWNlXhVR8tNRWDWORVraNs1FWpfMTVg20VYwVRETUUVVFtnazrDSsbVQ1s3NUBVM7VA2zswVUxbR01IhTZWNSzVM9MxpTZdSU1KxStmXTdFJVsz5SJURSbIW0zNSMUTWzU1Fd1K1R7ePmUD3zrvykeELc1EFkNPOg7sME5CL0pG2zFORITsVD3U3tJFVNPfMOTDVMFeRMDbNrxUvNo2dM5AVLNfNbr0rF44JKPbRKZVQlS3VUS/3E9ORGjOf+7QD+77DvMn9Efwb/EP8i/1z/AD7/YP+q/9R/5n8wD/IvZA8AFo9Aj1KPZI8uj4iPmo+sjwB+j9CP4o/0jwafGD8SnzyfAE6fGJ8qnyw/Xp+An5qfvJ8A3p/wnwKvFK8mrziv0p9MrwA+r2Cvcq+Mr6avkJ+ir8SvAOavyK8CvyS/Rr8wv0K/bL+sHr120qhM5dRNXdNMRU61tE+lVNzX/sNRddNrmFHVUw4cZIFSrWPb9VJVs2hTpXPeU6tAAA7BULxUw7xUU7Yk1MZVJUM3VrVUVrbVUx5XpXOOV13T/JbERG1Y9bRY/TaG41m2bbPsWF3TrFgtU2kWJEQnWK3UVxXEDF+uzwC4T3pP5M/Gz/jPGt8s3z7fgBBfMl9034bfmN+q2Y7irqVXTWRX1TZ24vR0VKG1Vm0zYHxUIVb1VFVqpbRV1VNuxDQ1VU3T2/tUZeO3VDVjfFTa9WRUnXMPVFWz2FOs3dTsVGpT/TRTnXPvVhRkt1INw4D8tEiMNbVSPTPaLGSjUU3Ta9Z0NCdRDcPwTGS4UKzttGQ0TFBlVFAN1E+29VNUT03Ty07Ns2G1TkUz9bS0jE0FQyPZTQ3URDRVTDVD8UsmDdN9S6VUHPS9zGdGM7bUZOZKpXNOS01jyIDsZPtgRnX2dbZ9Rn3mUmIAlP+e9UZ/UH9qf4x/9v+gewB+fbZ/cPv2f1gPag/Ej76PAJAPgg+sD8YP2A/iD/wPHh8AMB9CH1QfZh94H4ofnB92vwBwv7ofxB++H9AfGi8sL+YfADAvYi9ML4YvcC9KL6Qvti8AyC+Kv/QvFj94LwI/JD8uPwBgP3I/hD+OPzg/wj+sP9Y/rOgzVuKDTJXDJ5xkEKVONeRPXWZ2A1DlM+jWzORdUY1UUT3zZVIqTWPY/FRMXOS/VOU85FOoVKVWZtKJFOQbPMS1jjzE/nxUcVfNs+HVV51UWB1kWJ1zH1m25TMoWU1j+FhN1Fi2pVN6WOUzOFi98/YWvNTOVw3DwFTfHl/gzwBCXwzfBt9oX3pfnF+uX8BfwNJfbN/uXwBv4lE+8rVXmt0zjKzUSVfVtLxEwbbk1IBWnXMvVn3j8q1V1eO0Ve1EVX3jQrZsZApV3dPRVAVjmbQcxSTkHCzk5lO91FO0xdRc5D+0ZAhTzbPRtVL15FK981ZSzURSWpXEUc2zsVHtRFF1ZK1R3TMMUSXEUJ1zj2VQrbRQ/eQkdNlPTcPbbE994wJP5dOQTmwdRj/CpU3dMzxNPfNp1UQHDmILxPSmSw3jK0VLhWRK3VOLnHdW80VK5dMwXPSLcG7DTKVDAV5EDyYF5vWO/7D/Eo/M/wA2j0iP8vkmDSYPiI9KD6yPAL6P0I+6D+yP9o8InxqfLJ8ATp9An1qfhJ+Wn6ifup/MnwDen/A/4j8Uryav+J8Kr0SvAD4/cK9Sr4yvnq94r7qv3K8A3q8AvxK/LL8+v8CvUr9svwDWr2C/cr/Ev76/2L/KvwzPQJa/EM/yv0zPHs1WgsoM9DGVHERTcK5CwU8N9LzkU8xQBXZm41FN4yrkZNGffOVE5z7yFYREilSqLURU5dNwdGTiDORVbVbtY8dWNcNYVzXD0cgc1PtAfkNYbeMQWdo98zU81BVZBQPfWLaNU41YxdNIWNXjBAJk1NQMX37fkN+i31Rfpt8AiF/S3/zfBm0e7xDrPu0279Bg71LvLOc2wpgsZFxXqsXkV23UVjXTkKxEUcasRBFWTUSMR3bSUFVGtWMYVU3UfEeeg1Rdg5s6VN2DA1Tl1NzEhTVT3eRT7WMXU/3EXES1qMzEctRkPFId8/W1UXXUUTXDiFG9RFHalURRZdPkUCXjq1C2TUN1UK1DMVC1w/ctTx2Dhk+FRE+F9Fx0a0VONcPYHERwTQUDq+9M1WRMTUMl5PTFqUv9dMR0Abx1SjXTgK1K3YOzSoVES32Djga8dAZMvURcj56F7n8AiwD+fyCPKo+kD1aFboXGDY6NAG6P2AvejZaP4I86H2yfXp8AUB9iH5Qffh+4H8of3B+mHwDoHxIvJC82L0gvWi9sL34vAJAvoi+0L17PyC+6L+QvBj8AKM/6LzQ/Fj9IP2o/hD8ePwCYP5I/xD/eP/Av8j8cT6Y/AOg/Gk9MTzZPeE+KT5RPrk80oEs+80w102BNFdRUdFtQT9UDHlBFE5Oc9K0n/GSaUVV0Ui1zg7VSnfRSvUNsU9UD3lbUxFFUvePhlGVVHdS25OQ4Vr1DrFatYx7WdNSQV9UD/izki1hW7fP1WJX0Wa30WbXDaecs13biaZxUJVitYwXeJGTF5N+23wBvwtl21QB21Q5vQG/qWU5vKO+Cb5RvwBbvuG+qb9xvduU+cqxXtl3TeFcN0zdX/cRWatXEVo3DYLzkIVb9xqo+81XNc24E1DXs5O+tVA3Tt1TNc3705EhK/OQP9OTY1MdWg1Pl9FlT1fQ0VLdSDQRSbXRszMW0dNhRLVOjUX1TsV60xBtQ1sLxUF3TuNVQ1cOBpMRMjPQVUNRtZJzENbT0y5TEYU5qVfRN3fRNNdMgTW1ktoTEVUxtY91LbWN92Uul5FyEvUp1A4JKbIXEdITiStUDTks9AwXqBARGlAcWH1APYg+UDwDuj5gPsg/8Dz4PSJ9anyQfACYfkJ+in/wf/h/wH7qf5J8A1p8grzKvRK9Wr2iveq+MrwCer7Cvyk/Er9av4K+ST/yvABa/ML9Cv2S/Vr94v2q/jL8Arr+gS76/uL/yvwTP3r8gzwA6z0zPLs9Yz4LPlM+Wz6DPgMLP1M/mzxDf+s8k3y5TTLZdcydNHfMVTnV0T6Yt0/xPjfaWg1DVe9cVUV1zZzxU3Kx0K/CuksXDLPQ39Oeu8+zkj1WybWMdtOcmUgBXLVNz2txU5ZTkWFj9g8ZY1i1TI1nF8yi0VPdY0t1kWAV0vFQ4BOT2VwJ9U84sZ95vYO9ib4Tvlu8AcG9y76zvxu227+hv2m8U/7Au//hjFv1OgrVXlYOKVlT0SVctBFeFc8EkdGuAVm2TLzR08lX9g1u2Vd3zfFXN80BsVNsIVYVz0VT945tUuk2EVK3zHFRAWFF6W+RTfVOuUwV0U6VTtUH09Ais1NNSNYRStnXTVVJtkx9SbVPorVGlU7FRBXRR1YNCrVEt0wxRZVRQpVORrVD1Y1lQ5fMkDITdbU8lc3BP1YMCT+Xz25ROrfMMTnXTpU2qLdM8XNTVbJwPHJSqrUttU0hLxfRKNYRKtl1zh0ptU8hKJXMwFpyEpkstdEzVdHyfvo8A0I/aj1QfBp8YnyKfLJ+eHwBon3Kf5B/2HwgvGi8Erw6vAAivGt90Ly4vYC+qL7wvzi8A4C/yLwQ/Fj8oPzo/TD9ePwAo32o/fD+mP7g/kj/MP9Y/APA/Ak8UTyZP6D9CT3TPXk8AWE+CT6xPjk/AT7pP/E+uTwAYX9pPNF8GX1BfYl+EX3ZftJhThhLKTISVTSVzkGokhMEUhFX8dMxQtfS2PAS4UZWDKlItk56wvHWEd17TxNSKVG3UVNJ9BFU1dh4DVl1zx1ZETYT81Mj81DvgvtNY7eOzDVkVhHxkFVnVE9/aJOSLLORIWN1zB1gC5fPUhPVE//7v2G/q78zvAN5vIH8yf7xvPn9Qf0r/fH/QVn+Yf6p5TkKYbPRaV0a98xhXrWTc1wYSUfx0WxFWddPVVb1zicT0lVG89BjM1N+81wYScW1UlYM6VB0jA1QNdM1TpWOHU6XWTkIYU2q18+AsBKgMZHJSXXObO1J9Y/VRTeT8VIpVUR2EUb1zGUQE4nQEs61QddYGEjFQHeRPVmUThk/F1E/VE6+cBGtFTlUD2MxUcE0dI2vzTBUETHXTJUzVVKlLhdQEFAH8BUpFE4JtSh0js0qlYxdLtRMVjvwEBrwUTpQfhh1mHQBOH7ifeh/Mn+6drh/AHyKvANwfRq9Yr2qvfK8+L4Avki8AtK/Wr7Cv4q/0rx6/ML9CvwAMv06/eL+Kv5y/nl+YX9K/AMS/3r/wvwrPJM8uz/i/Ss8ArF9Wz2DPgs+kz5bPyM/izwD8z+7PEN8i3zzfRt9Y32rfAITflt+o37rfxN/W3+jf+tnafoNMZYNgTeXzVE5WtfNQT930UI2jk8yE2yVR7YOaUe3zDlLbQKSoYNeDLAT4UpYF42xTDaPeZIU8hOFq1PVVVQRV7YM6VgXja6xW7fMehPSRV7XzWQCUZ54C9VjVhFnthKVZRWPlbGemYmfc5CUtWO3z3ldt48MMf/5vAED/KvGeg0z/bv+A/5L/JP+Atv/I/9r/7P9ufwgPun9X2hXzruR0eFflAzdXaj1kVhVkVu1TYFY1o2sfVq1j5CSEqFUV87VuRGQ1LITvVOUDt7VUFfN+NIRIVDWjD1KcBNcUZ+6TUyWUU5UEtVKlY7cEZH5SrQRStu1TEFK9U9pRbeOj1mTkXlGlYyechPBQqvVUUBVjgeRUTNyEF1rEhL3cVDVPTWROBeOrXE6VhE0dlE1lgyDZTa30xFRVTK3z3UsGvXN5S12WrvNMl8ZTTJSr4kodhEu9U+pElEYAxJc2rZafqJuuna6fyJ/ynwD8n/YdLq+QL0KvZLemL9AvAOIv9C9+32C/Gj8kP04/YD8AIj+EP34/qD+6P8w/3j/wPwACTxRPJk8Q7wrvRE9mT1hPAHpPlE+eT5hPik+0T25P+E8A2k8kX0ZfOF9SX2Rffl9wXwCaX7Rfxl/YX+pfDG/+XxhvoCJvRG9WbxBbbuNMTQMnrU1VExVOtQRPZYMAzMyH5nLoUC0kHBTXUcpNA2cEFVJlhvYiw1OoVRQ0h0bjVa3zjQx0Haz0dy4iAlfNhFdVE+W21HRYWDUjxlht4yOFWVUTJfTk4+AuE/zkeClYVRREdPY8BM5c/y7/AKD/un+Uf8Z/8H+afxSP3n2AHo8ADyIPbI9OjzALVhK1NnyEiVfdg0dXbZQc9aZkBIBW5eR0BPSk5Li1Ve0EVTXjRFVF4wxW9ITUVEWDm7wEV6QEbR78ZOhT5eOxU63jVXrsZEM0lArUBNX8BG2QdORYUi0jIlKt49vqUY0DtVFF43xRWt0UUTWDDVHNA8pM57ZWgltQNSMmUOVj4K1P/QNwT72ET/3jmM1OxQMRTiXkfBRATWqt49q8LA/EJK9LLROtSKQU10pVlEp1FErWhePOSjXjNNQUqksWbWMcTIXjTiwnVi8AL0B6r4yvPi9gr8KvTKRunC8A7q+gL/ovJL8Ov0i/Qj+UPwBmv5C/cr+kv6a/uLu2v/i/AArPHM8uz0DPUs9kz3bPiM8Ams+szx5fsM+6z+TPBl/IzwDizzzfDt8o32LfhN+W33DfAILfvN8e36jf0t8U7w7vOO8AKu9c71bvcO9i7+Tflu/I72iK76znlpNMLQOZTVWUVU7Vg8FUFFU8FMzEZFVCHBS3lJQq7ASeZJSzElMNFFT0E1QtE4itVLXj/FS9lFXFFFWWzWNXVl0UVj10PHTIbDR0e3WmWEWDC1nFg20zVHQVWQWz31gNdFZkdEhY9YME5PTUjH8ARo8QDzKP/H82DwAPag98DwCOD6APsg98j26P6A+Cjzx025hX1aNaV92TGFeqBZRWzROR1IRR1IQRVVZNlFWthFXlZFUlFNFVzfT8Zz6zVNWjOlRmVbMDVF0E9GSFU+VmVs7iGFPNg+DcZKpklNtyUrUDO1KVY/dRbPX0lJSKUdWTUVEF81sZUfWD5FBdA620Z2rWg1DNY/fElIZPbZOzGk8FpBT0QU79Y9i2DPRwTVWz80wlpExWtWMlTBX0S1WkS7VjawVLrfRK5WOASlWzW7NKzWMXSy2jjoQkAwZM7RTcpza9bq/gK1alAPYt3i+or8qvPDcGvUY/aD8ACr+MP54/sD/CP9Q/dr/gPwDS7wRPFk8oT1JPPE9eT4hPAJpPrE++T9BP4k/0TwZfGF8A2u8sXz5fYF9yX0xfpu+YXwBaX8xftl/YX+pfDG/+XyBvADpvXG9Wb3BvYm+Eb6ZvuG8Aym/kb9Zv6G/6byR/Nn8Ac2rek0zlk2AM9FBO/YOrTE/9gxwUJJGclCNtUd2TmFEdkw5SjSS1UmUj9bwUalM9c9ywpBV8FHMQvvJTVa3zxjaE9DdWPXOsVh2U9PRrkFcto/4EFItYtXTZWL32hjIfWdWj6li2/YOsWAXzaVgVoycCPITcxIVcD26PIA9aCZ6PAEgPao/Uj76P4I8Kn/wPHp/QMJ/6D1SfPoNX7ZN6V2aN8zdXffQ0FKFWdfPNYEQUIVb9FGQUqFXWpXNuVWUjNWwU71S2xfO1VKVzflSt80ZafBQPdBTYU52UU712ik6DU9WUUjX0rHf+YkisTPW8FNpRVfRR9YNd2px0KNwU8FBlc7hQKp2TgST0TAwkFYx0G/WzNU+N9BT0YU7F8/W1TV0kTY0jIE31hExsHfQE9NlLBfN5S50mWvaDSn3zgkrF85X0pFPiSu0UhCTmhCRGHDcATj84O+4vCD9qvyQ/jr+guwC+Jba9dj/Yv4I//L8OzyDPAOo/PM92T1DPYs+Mzz7PmM8Aws/Uz6bP4M8K30x/Ft9A3wAi31Tfdt+I35rfrN9m39DfALrf7N/238jfGu80707vYO8Acu+E7ybvCO+a76Tvpu+w7wDq78zvFv8o/zr/TP9O/2D/sIL/pP+e/SaCg0ydoydtTZWjFU4NkwtPdROz+E8lxGyk6FClc15tUSXD01GVo2VSZXMz2FJ9pBykv1MlhOyUq6ZULSRVFYRV9YMdmVYFhKSUAFclxGwE47YsFFRYnZPBWK2UWaaVoyVZHYYmo1il9FiqJcMzJITzfJTMBITAAESf7o+QjwIfFB/uDzAfKh8AXB9WH4AfSp+cHz6fsB+qEWrek1ddM4q8FElXrSTZV4UEpJSAVu2zL1baBbPy5HS2VX1zfFXaBbNCvJQIVZ2T0VTK3aOZ3HVUhXTslOZTtqVzrlNlc3hTjQNBVnQkCFMNBFK1pFJNs1NWUi2EHAToDASznHRreFE1JFGd8wxR5XSsjHfeollQTaMj5CTZbU+lk3BPBbMCT30D25ROpZMQToWjpU2KnfM83PTV9Lfm86S0qi1LZXNIS0UkShWEXDe2ZnLISqWTMEsFs6IJS40E1KRZdM82vU69Tr8AYL/iP4S/rr+4s5615r8wQwDGv1BP+r9kT4ZPeM+q/7xPAO7PyE9yz+xP/k/oTzpfJF8AXl9wX4JflF+mX7hfyl/cXwAO//BfAm/kXyZvOG9Kb2RvAG5vgG9ib6Rvtm/Ab4pv9G8A3m+Yb9pvRH8Gf1B/Yn98fwCWf5B/sn/Efx5/4H/afxSPtP51nrLKzKSVTaWTkKykpJOlVVA9hFClk0AqvCS4zCQspCSfPKU0BGujU930VHUjiFT9c7P8VP0kNCTiVRWjV1VWnaRWrQNY5BTFbASsuwAWAqVYPSRZjQMxNvyEEVldI9xYTQT0hFtIWLWTBFgFs9IEJQB0H2YfUB9an3yfXp9In7KfAMSf1p/on/qfDK/GH7gbph1abnKY7BRaV+WkVy2UtFwHpqJRfKQRVuWj16RMBw6zVUUGdgNURTRUbJVEXCQ8VB0zBVQtBlqmg1MFs1JTrTMa5KSt4iQErFINM3SUJDytUq0z+lGFBFHtFFGyVSRRXSTUJOZQtbOuLVClA3dQtQRQ7fbuE9VPBQMe9PSzHDRFTtadk91NrQRNpQP3TNqVJEx1IyhMHTPFS1bV82dLzaRLRTRKLZPLgkqdlEpFBFQ0kUsM/RT0NEZMBQT8P649Hs0A1j9AzwrPZM8eT1hPms+szwB+T3BPys/0z1ZfGN9SXyzfAB7fYN8aX2zflt+o30rfzN8A3t/w3wLvFO8m7zjvCo9U7wBG7/B/+n+k72bviO+i7+zvAN7v+O/a7yz/Rv8g/0L/ZP8Adv+I/1L/rP+m/8D/4v8MDwAGD/j/0v9EDyYPaA96D6S026hMnZNdTQ0zVE5WXSNMT6WkUL3Dj1S02yNRpaOaUf2zDlK2NZOBUh0z9VKNs2htU4UD3FN1o1BUhTPV4VQlVQ0zxMSEN1ZqRTRWXSRXFUOOV10j0fwkpBuQ9gNYVSMzWdqlJFmFA+xYXSOsWNblI2lYTbMnfBTcVwJVI8Ocn64fUJ+an8wf1h8AwB/qHxwvPi8wq04vQK9qL2iML3YtfhNXHZN4V82DbTdspOJWNZOhVm2DbWB8pCFWDTPkVaUEbVX9s25VfbM1Vb3Da+9UnYO1xKR8VPW0NtSkD1SNs9hT3STspKtqU40UUxU0Uk2zty1SdaOAUo0zSYyFFLTV2iy0o+QEXnSEKFFWdaPwUHWEUO0EUEUjm0tQfbMVUC0kXIQ12U/NhFSEYU6dg/VNmqWETS2zI00tJESEVW1MdTPZSy0jfUtlpG1LjbO4Ss2Dh0pNhCY0ROdKnaTEtOrstPuwAEbFvs0OzzDLNs+oT7pPfE8Abs+Aw7bPCF8aX+TPPl/YzwA6X8Tfxt+434JftF+WX+BfAPJfBG+eX9BfOm9Mb15vcG8Agm+Ub6ZvuG+SD8xv3m8AfwDybyR/Nn8QfyJ/bH9ef5B/AFIPnH+ef7B/0n/kf+Z/+H8AGo8kjzaPSI9aj4yPju+Aj8ASj9SPzo+gizZDDJQnTbY1kxFObVMTT3WjAFbENHVQVURQ5SRRfbPT1VG1tPyk3Gw0UFOGbVPDU9U0tKc2sxQ0j7VVLSMd3CSRVm2jAtacFHNXraRXLcNWWGolFFjtJFkVwypZnTNr+Fh1o8B8FHxYFcPbOlgtw/ZXBTPOVwDllIQvHq/wHzIvRK9mr3ivAIqvnK+ur8Cvii+UL96vCL9Y6qEeM8wkh1eVs0e8lKsGV90jweQkgOwkMVb0JPRVLURVfcN+JBRrRFWVEwwkFNRUXaNbnVRFQ1dUBTMeLDRb5lPNk7FTxQN6bJSrQ1N9tFNNlFI9RFJmnTNYUs2U3LToUW1Tq7NR7ZRRLTRRXaMN1VHlQ8rUBJO8NFtQtmVDJlBtM+BPtQN02U89tDzElE7lIxBOtg0zpU1tM0BNxQPaWlxcD+REqkudM0gkRNnXPEe+AoxKRRPOSqLVgzhURIvA1oIY9EROAJxH3k+IS/bNnk/QS85PON8A6kFmVfZF9k9w3zJflN+m3wC438rfLG8mb9iP+t8U7x7vABjvCu9U737vkO+i77Tvxu8A2O/q7/zvDv/4j7qPLP9G/wBY/2L/hP92/5j/Mv/E/6b/APj/4v8MD/7/KA/K/zwPRg8AcA9aD6wPlg/AD6IP3A8GHwDQD+oPJB8WHygfQhEWwxREs5lN1bRcxMVP/TNTVVBFE8xElECcNLgUxCsqUm2znnw1U400dJRrFVT1NFRFE/xU1bOzcFXVJAw0VVZ1M8mtVk0TWFdNE8gcJDitWE0TqFgNxFmF0y+pWTUmPjNYNURYNbRYBKWUZCTSDK8+rY4voC+yLwDEL1av4C9Sr/wvHj/4r/KvYFQ/Nj/or2oxThKYV+VDG1pX5RMYV4W0nJdGkqtQVn3EVs20VX0zidVVZZRVpTRVzZPhVLItJFSF1HyUOlTV0wM1VGU0U10jh1NllvaSmxpT1bPgUn2UzBRybVJlMztSdZP1UeWUbVFNE4hRnZNRUWUzKxtR/RRQDTOtNJdWs7VQXSP3RMSGT23DGm1PZTOrTs2TQU4NM23djBRwTdXT80ylxG1MNZMlTM2TwUsN1G1LzZMBS/3DpkoN02uCSvW0Sl0jF0ttsw2OBFQGTG1ERNdeXe7PAAjbDt0O35BfMt+0V2bdTt0AVt1+35DfEmkGbzBvQm9s7wBeb3Bvgm+cb45vqG/Sb+RvAL5vCH8afyx/Pn9Qf2J/dH8Ahn9YH0ofvH+uf+B/0n/0fwDmfxCPKo9Mjy6PQI9aj4SPAHaPqI/Kj5yP3o/Aj/qPFJ8ABp+4j0qfXJ82n4Cfip+kn1jGn3CT3rKoTA0zXYwUS1BOpcNMrEWURJEcxG0jtBSYUZ2zDlIlQ7OAUtVEPERqU22T3GIkRVTtNm5DdLTEVV0jazdWPURWpcMcV22Ta4xXpcP8hDSJWAUjq/VYVbRZ5bRZRdPqrVilw6xYfTNpXCQnLVids95XnRPDDD/urwCAL+ovJL/mrwg/Sr9cv36/gHg/Sjmev5C/ur/UvyairlqkNHjctDlXBSPltDS1obw0YMQ0H1ZNw+TW5DSoVSWjbgQkNVW2/VPvVFUjt1Qlo35q9DRI/DQP9DTYUx3EqCxEQ6DmQ1NVxFJdI7ewLKduw8wVPETaUdUUUbLtlFHNpFxE8FC1FFCqtTOBpBRMnEQXhES9rU/dEzVPVSPHvERh1U5VRE3dRE2dEyNNam20TN0TVYQU2Utts4N9Sx1WbrMMV44TDFTiTUrtU05LtaQEVEY8XwDmXV5fcFuGX/Dfol8U7ybtAN5f8FPuX2DvKm9075bvqO8AUm/E7+5vwO/S7xT/Bv8g/wBK/1z/bv+A/5L/pP+2/8j/ANr/7P/+/xAPep8kD7afsJ8AOg9UDz4PeA+SD8QPpg/QnwC6D/QPBh8gHyofNB9OH1gfAGofjB+uH5gfwh/cH9Yf+B8wAi8kLxYlXsKHTD3WtjLbEU6FswtPFSP4T2y15OzE6FAlo15RzTQ2zMRjUgXD2FKN1JzES79TPdMz9DcGo1WFs62LzCQbViWjjrw0ANlXteTsJONXxdNWWLJlpFg91LSkKlmFs/ttWFXjvlgFo3pYFSMrOFjF0/b8tM5st9a/AIi/Yr90P5Y/gD+iP8w/3j8A6Lv2P/A/WjkOTxhPMkku0mu1VyXjijRESVdlo6sEV/XDweQkgCzEL7bkJPBVxdO2Vf2TfG1V5dNCVQWjClX1w9vRVC1DmVQ901NUWn2kVMXT5lP9tFMFxLVTDaNB9EQIU7Xj01VS3SRS/SRSLcRSHdNb51ENo7FRLTRRtUQtUQ0jDFEVI8gMpy5Ca1lQZaMkDNTdT33T23BP5dMCT2WjlE7afdMQJNShTQ0jPE1iFdPVjOdmIyzkqkudo4tFS8VESs0k3FcGwsi1SmWjNJzUpksNIxwCVNRZVO8m5f7f0N/q31xvACbvgG+KYVbtTu9o73Lv1G8A7m8AfxJ/NP8mfxgvMv9cfwBOf5B/cn+sf35/2H/qf/x/AA6PII8yj0SPHi8QL3IfdI8AZo+gj4qP1I/mj7iP0o8MnwDGjxifQp80n1afUJ+Sn5yfALaf+I/Kn+yf3p8ArxqvPK8AJq94nzKvhK9ur4CjrsOMZE3KTNSVTY1WFsLFHNRbV1C1Y85QndRRhWNrulG1Yy4kVJ9SNcOtFLQko1Md0xfcRIzVVK3DALREcrRE4lW23cNXVi1DyVaFo1ihV1VUXLQ7ML4jWLUzDVlZFdR8tBVZzWPfdLStjSw0Sljdwwc8NNYAhEVET8a/sDvmv7g79r/QvwDavyzPTs9gzwpPhM9+z1BPtDJP/CSWbERaVwXUV7ZNY9JWXSORViXTUS1WHXMTVmXT18wn1kPIvETLIPYjVMVU1ERzVDaFwztUjSMFVK0mprLbh1NdI1FThWMaU9YFM+RSfaOsDLR0UjbdQzxShWP6UYVE9KQtipQkU1HdRFF11OSkW65QpbN3UB1zM8zUW/dPNWOGT0UzHnQkzbPUpEVOdVTMpHRNVh1z80wltEyNIyUk5GvFS01kS/3DAUvFVG1KTWOCSoWjuErlxFbUVJFLzWMPxKRVtG8AHm9Ab6rvTG9mb4hv8u8E9wCG7xD/Mv/kb1b9Tv94/8p/AJz/vn+4f8L/zP+m/wgPGg8A7P8mD1APYg90D4YPmA+qDwC8D84P4A+Sr/wP7g/4DxofADwfRh9YH4IfbB+OH6Afsh8AxB/eH9Af+h8ULwYvMC9KLwBUL3YvcC9CL4wvhi/IL4IvaPwv1i32Qqi0pGBNVbSGlFRQT91EXFcm47TUnDVRlVRSHdODUt3UlNQralN9495k1VQt1nbjNVVdtFX1QzhWxdSURNsfV7WjkFeNQwBY2sU0WPVD+Fgd0zNZat1EWaWz55y0qli9w61ppLQnWO1D3mRExQA8zy5PCM9ST0RPbk9ITypPAKxPvk+Yz9JP9E/mTwhf8km27tKuV60zeFfdoze1V9Wj5fTEoVZ9U2CyvDVWddSsNKhVtdNs1izUM1VF8++cNLVUVu3TflQFM0hU1A+sVIvYU7WjoGzUgzBWM1OslVR0NLdStaRSrVRSasXjEpTU2qzUo1GdQ2tdUQ1EUbWj8FCtM1u4ULWzgVDFQ0tUNMsVUJ1ET3203KTHTrb1I1xOhbP1Ta0ziLVNtaMgNDS4TGXUTLb9Q9lL/UN5SwXUS2hV5k7lzjKQTOTiSmXUBkTk6kvtpNTnRv1+5ZbvALjvwu80f0Z/4O8q/3znhn0A9m1u/7h/yn/cf+5/2P8yDwAMjxaPMI9Kj2yPfo+Qj6KPALSPxo/Yj+qP/I8OnyCfMp8A3C9Wn+gvap+Mnz6fiJ/CnwDUn+afqJ9yn/yfHq8wr3qfAFSvNq9Ar2qvjK+mr8Cv0q8A3K92r+Cv8q8kv06/YL9yv7VMbTRMTVMnTbWzEa1OxUMLT3Wz+PTUc21QdbPoUO3TXlH9c9vTUVVjZVKtM9hSon3jTtxUW9DmM1RNc6ZlVK0zGBTX7kIbVu3TTY5kVABX/XQsxOPUxGtWWIXTxOQ0I1lVY2slWS3j9QxEt1h1tFlYVWTkNPNXtdPMnE8Als9AT1pPzM9+T6jPss8E3wAm3zjfKl8cX1bfaNt+3Z5T1kxUh1cNQ0c8xAZXql1TwWRUgLw0L3RU9G1VTXO2VX3jflUN42tEVf0zCvTU1FQV02mdnDWkVB68VOhTLXPbslP9M3pT/XNDU5pFMwzUVNVSvWR0NFetUk0zIVL9M+rMtLNmXDR8UfXUFGQNUf3ja8pQ/XOTPGRbUE1z2yZQLTPgT2VTcE80vdSstJg8NBBOfVR8ZKtATf0z2mT8D2R0qm1LrTNIS11T0UoNxCwc96Zyzkp1szjUZAvwBGbjlGRZdH/+bxB/gv9UfwCm/2B/an+kf6Z9/v8QD7J/ACQPRg9YD2oPXI9Wj5APIo8ArA/GD+gP0g/8Dx4fMB9CHwBUH2YfeB+KH5wfrh/AHwK/ANQfxh/wHxIvLC8eL0Av4h8AXC8WL3Avmi+sLzYvyC/iLwD8Lw4/2C8iP0w/Xj84Pxo/gIw/bj+gP4IvtD/uU8z0ym1M9dOUTUXjjE5l423BVGRVUN0zzFCV82tCUS1kUd0zLFI9A9Wf/FVTXVRTVWMVVNY144pUpXP+pFRuVarFZFVd5FZdZFYV5Fe2rTPIV21zOlg146otWGXjEVn1tFm1Rr5TtVh904lkxEdYlfMCAuRE0sTVbN8GXwjf0s8kXwAW32BfIl90X5ZfqF9y37xfUH7f2F/yWc7ymqREWrTUqxdXBeRWteOQzNRQVVa1RFbNtFXVRFW14y1QhEQXVWXj4fy3PgO1VKVEVG0DA1S1VFPWZcOHU11kU60zGFNq1ePg3LSoTERyUkXjWzxSVcP1UbXjwJTkW4pRVUNRUeVTGYTk2+RQhVOtUF3DdVBaZeMxnOTzT420T23jaxpPtVOrFERBTs1E1U295E09A++UtIdM1EX23mNLxbRL3TP8Sqr9tEr1NEp15EolZEsWZfOOS73UTO1k1P8+BQBu/Xb/kP+y/xSPxv/Q+2b1AE6NFg9wj4KPvA+mj7iPyo8A5D/ej/CPsj8MnzafSJ8inwBcn2afeJ+in7Sfxp/Yn+qfAPyfvj8Qr8o/PK8mr1iveq8AbK/WP4ivsq/Er+avoK/irwAcvw6/ML9Cv1S/Vr9ov4q/AJy/rr/Av9K/5L92vwDPIs+wLM/+rd7j9DRgTfXTVKrc5EgsdVCVg48MdCVaNESYfOQMUvU0Uk3jK/VSbfRTNcPcpGV8ZGvfVL1DUwTkxFVN49s1Vg3DqFbd4xhXFjXDjFdF4/wEZNtAtsO2tEQxWZWDH1lt8+pVWEXjrNREadxEJzzUBdyk1MWEX27fSF9CX6TfAJ7fuN9q3+zf/t/4X+pfNO+wLu8g7yrpdkKuV+3jei1XXXM3V31EVlVEPGSrYFYt1Fb9ZFXd5FWqpcNs7MVVVXRUXXO3qnREfnRkRnxkD9zk16bMxKBTvcaWw1NVdFK2nWO3UmXzflINw0i1Uk1zELzE2lG9Q6PNUd3TXVFN1Nxk8FBsNUQcdINQrUNKUCVkqgR0vRxENTR0yxREYWlO1WQMRU3dYyBNDcNruEwdREwl49lLJePTeUuddsbzSv1zgkraTXOQ9PTiSqVzTksENdSsdEa8f86FNo3mf1gPAAKPfA82j6APSomGj9APko8A7A8GH/gPEh+Mn4afUB9CHwBsH34fWB8Sz8wf3h/wHwIvABQvJi84L0ovXC9uL4AvSs8AnC+2L6gvyi/kL74vED8CvwAcP+4vOD9aP3w/jj9wP6I/ALQ/vj/YP+o/DE8eT/A/Uj8ANE9mTzhPWk+MT55PeEOOc7ZcdCdN7WMRTvXkT2Z1Q/hPNRRs9OhQdXSpUU1kTPRjvGTYLPROlhz0v1NN8zN0Z4bDVbY144tV3dMdVnVzjlpcVP5EZHFXbWRX7WRlWN1kWC3WJnIjWU1zbfBM1LdYfQN2WDUTazNY5cP0DNTMV91kANTf3l/wX+LRzlX2XyBvyt8APG/WX1Bvem+Mb1bvKO+ib9S8Z97jV9VzirxkSVdUrXR8VMGk5ICs5C+k5FvwVX0DtlWF5FVtA21CvOQIVbVz0VSdxFrcxVTFYxtUteRTfeRtU43jd1NtU0FTPXTVUw1UUrX0Un0DVlLaLdRSjePnUW1TsVHaheRRvVNEUaVDDFG2dUPIUG1TkVC1Y1lZUJVUjPTdT8XkT20DmwJPvVOUTqXEpPShLU2lQzxNzfPVJBeuYm0LhASmS+3DRUst82POSk1UXIdmwshKvVNRNBwES4B2UiHU9Fm8DwBGDU4PcA+6iX4PkA8Cn5SHAL4PKBMmn0if8g+UH36fkJ8Aop+sT64f0J/Cn9yf9p8grwAyr0SvVq9or3qvjK+er7CvAMKv1K+mT+iv+q8Mvy6/QL8AEr9Uv16/eL8yP5S/pr+4vwBKT+y/9r/IvxrPLM/+vzjPAFrPdM+Gz2jPus+sz97P8M/Qys8E347NFgLKzPSVTaz99KT0wU9VdFA91FDSNXRRbfTMdCykdJ9SVt2DElOd5FPN8xVEVFuKVC3z/lSl43A0dG3izORVVo3jx1Yd06tYV9V0V5X0WE30WKo9dFl91Fk9hFnlg9YtWM3zhVhNhFgFhLxUAdQEdWRvRu8AbxJvfO+O7wCg70JvvO/Gb1hv2u8M/65taK5vwGse0pjsZFpXhfS1Vy3kVt1DkValk1MWfPQTVuXz10xXVnMsdGxLUKaS41QNk6pUpZRtVBWDPFRNgwVULVa2TnKIU92DUlMNkxq25PTiUhXTrFK9U3S2lHQ8Ug2T+lEFdFGs7WQUVFNRFYMcxHTkNvR0rVClU3dQtVRMBGv3T+1kT21zHk9tk6uvTk2ETvV0TQUETValk/NMlXRMTYMlpASzxUvdhISEAUu19EpW3YOCSv3kSkVUS3X0CUvlRETUVVSfno+4jyofANyPTh/4j3IfhBcun0Cfsh8AbJ/WH+gbzh+wnwqvLC8eLwBAL1IvdC+GL5gvYi+8L7YvAOAv8i8EPxY/KD86P0w/Jt8AmM9iP5Q/Zj+AP8o/vD/ePwDQP3I/DE8eTzBPSk9cT2ZPAHhPOk+cT7ZPqE+iz+xP/k8AEF/STzRfJl8gX1JfZF9OcpuoTM1TYE3V1BSETFVPHZMeVASTTAQnvHTbmlFtcw5SnfODUqxdBPz0bFMdk96U1FHQvPSz8J71VhLGLHQ6VmYdk65WbQQEdJFXHXOrAFj944301Pjs1DO1WTUEWT3z6Vgtc6q1WE0DZ4RkJ1gVg9wFV53zw/zv7u+o79Jv5G8Aru/477pvHH8+f1B/Iv9sf7A2/0D/knkWgqxX3fN4zVfN0zdXvdR09KFWVk3TYFaFhFY9BFW19GlVtdZOAjcEhPBUnXRatNSAHIRJVJXTEbT0y9pT7dRT/Vbe8ihT1oWD8VKddFKV04FSal1zSwQEFPz03FHl09OlUeV03FQqLATzULYtY7pQpQOFUB2TTk1Q3fMYUFXWnnI5xFStznwEZU6dc/lM1U1WzdMnTVXUTJ1zWUQUTeK8BIFL3QZW00qV9JlKRdQ0lOtKDWTEBOoFS1UTRowfBiWmFRYfSBsAlp9IG4adfh/gm6YdphUGrwCoHwIpJq8IL1qvbK8OL9ArAI6voK/KL8Svtq+ATwq/5K8AFr9Av1K/ZL92v4i/mr+svwBuX2hfsr/UvwbP4L/CvzzPAE7PKM86z4TPbs+gz/q/vM8A1s+YzxLP9M8G3xDfks9c3wAm3+DPSt+M367foN+q3+TfZMbV7lNM/YY+khVO7QS1T23jALSEdVBVlFCslYZvAtVRzXNnFATabVKtU1BTfaPDUz2TSTW09zYDVVVkjOQddPdWRhICVzXkVz2T5VT0s1hYJWRkZCNZPZMl1VmlA/VcZLhcZHhYbHXkxOT2Vz1jzletUwHAZH8ef/hvQv8sf1b/aP8AMn+c/2Z/oH/C/7T/zv+Yf8zi8c5yt1dlBPz0SVeqVRMGRGTBpOSC7HQxtvR09FXV07hVHaN+rVWNA0RVvVMMdATUrVSt85tUzXNXJIQgrVTV0+hTRROyVIR4VmzkQ1N9BFNN5FL1hK1S7eNYUu10Ui1j6rZM5LVRvVN8UV2UUcol5FGFE8rMV47yXVC2VRMmUK1T4E8FhE9aPQRP1dOYTjWETqVUrU3d40VNLWPaJLwT1kSkr0u9hEv1U9dKqPWENJfeg0rV0zhclKYVS9XTGBykTrSX3p2+lQDuHwAvEi/MnzYt/p0+rWYvAHgvSq+cL64vwC/yr9wv5i8A+C/iLww/Jj84P2I/dD9OPwCYP6o/vD/OP+A/8j8ET8bfABhPKk80T15PME9qT3xPRk8AoE+aT9xPzk/4T+pPJF8OXwA4XypfVF9+X3Bfkl+cX65fAMBfml/0X/5f0F8ibzRvBm+0iFNm4oA8JMpMPZRNmnUDlOSExU+VBLyEzllQdQQUFLpRVSMu1ARZoHyFdOSlU81zF4TkW4xUVSP+VLWTcnQEtPtw3gNW3fPJVjUjWtVXnYPKvOQ4/OSmWNat8wtZVQRZzeMTWWaF49xYjeTk5EhYlRMFB/zk1kQFjP+Gf4D/qn8AvH/Of3j/4n8EjxaPKI/y/6A8jw4PcI8CCU4TV11jXK1XlRMXV4UEVmXjkFpUBFFUBBFWTeRVfYOziVVl5AR0GFUFk+FmpASoVI0kfOQ6VM0jawNU/XRTlROHU2XmasYTU8Vj4FzkqlL1ZG1SNYM7UvXj9VEN9G1RhVOIUZ3jUVE1g5MbUf1kJBStNOdWA1DalRP3RBSGT+0DGk+shRSUZEVO/XPdjGR0rU3NI/NM5WRM3eMl1uSUxUvVFEvd4wVLqn3kSk0ESs0jsxSkExqMFI68FAZMbZREL1YlAOYfMCPWFR4vgK8qL6SvrqUAVi1WL+Cv8q/ULxa/KL86vwCMP16/gD8iP3S/jr+gv7K/ANy/7r8AzxLPJM82z0jPWs8AbM9Ob0hves+kz6bPuM/qzwDUz/bPIN8C3zTfRt9o35LPAHTfnt9Y37LfzN/e36jf8t8ADO/+34DfMu9U70bv6N+S72Cc727v0OteE3RkYE3FY1tQTn0DTE99AxyUlK2RHBQjUe0DmvwEDG1SbZOBUs2D9VLN4ytoU8Xj3CSVVO2GbpOtVZ2jxlWVEzcUdKqnVkAfjpKchIwcdPq2JASHWMVj8Fh98y4tWYVjFVnNg+Usd46Sq2VYFfRYTXRXhWPFAPR/5n8Ag16T7P/u/Q4FDg8ASA9aD2wPNo+QD6IPtA9+j6jID9IJfvKuHHR61AQ5tVe19FZtk6FWxWNg1sSEIVbVE+IEdKhVtn3zblXNgzVVBbPvbVTdY7dUffN+VJ2j1Ub8hA/0hNhM9KBTaq2kU+WUU30D7VIdk6u3UtWjfjz0SESUErY8lNpRRXOjUX3zXrVRBXMoXJTwUAVzuFVQLfRQxeNMjJQVlJRrwU8NFE+1A8tOvYOrYU5VlE3lZE1FcyPZTX0EhGRVTM0D2UsmfQN9S6WEXCS9DKcmEq2QDKTiStWjTgSk6gIspEacp/6tTq9oq9Ytjq8A+C+irxw/9q9AP1I/BL8GvwB4P0q/1L/Gv4i/uj/kP/Y9AP4/CE8iT0xPNk9YT4JPlE8Apk+4T8pP3E/uTwBfqu8MXwAOXyBfwu9sX35fSF9qX7RfAKZf2F/CX8xf7l8IbyJvRG8ANm9Qb1pvhG9mb5hvkm+sb4DWb7hv8m/8bxZ/OHPOEoNtTJXzJ01tkxFOdRTNTy1z/E+lNOwU6FBs1RamMtNRTSNlUt0Ta9hS/RRTlTO/U80TrTNsFKZUrZRVtQOLssx0G7SHJhIAV6U0V2zthKyEVFhtk8FYLRRtWR0zKlndE/hY1aOrvlgFFFg1czi89PYFVyXzzDwHvg+Ii/79dg8AuA+ij4SPpo/Yj+qP/I9mj2AIn9IPNJ82lU4itVcdMy2KPJRJVy2kVwWEJBSrgFaVMy80FPJk9LatVSXzfFX1k0I8FAhtVTWj0VQ1k5lUTSS1VAX0VP1z5FP9BFPW3RN4Uw2DQfSUCFPajXRSffOOUg0zVlKqlTMfnHTojHSzHPR6bVH9c0RRLXMMUTVz2cgM90aSW1D9cyRQ2sWD3QT0bE+1kwJPtv1zlE59IxBOxfOlrU0tczxNTSPVjDwPtiQ0qkvdE0hLxZRKqjUkSpX0St0TyHwkME1LtZOiSw2EVCRZlD8Avi8AO94vAD8KP3S/hr0mtQC2LV4/wL9yPxRPhj/ovxpPAGRPDk8ozzLPbM9Wz5jPqs8AvM+Oz+DP8s8E3xbfKN863wBM317fcN8qf5Tfxm8If5rfAMTf1t+w3+rfFO8e7wjvMu8AbO9W74jveu+835bvuO/a7wD8787vsO8i/wT/Pv8Q/3L/0Hz/Xv+Y8yayzkwklU2sjaZOEsVPTSRQhbPKpVC1lFGlFEykLCSkn6y8FbR0o1NNIxXEdIoVVG10VH0jcLSUOxBOEttVVuWjx1ad81hXtFWkZJQ1PISmWMWDDdVZtXRZHQRZDcPfWKrNdFjNpFj9cwSkBNQAhJUkn8YPuI/Kj9wP7g8IGwD2D0AfUh9kHz6fGJ9yH4wfbLYdnvKYV5XzXFe9k20Y/HTUVl1zkVYNg21R/BQRVtXz1VWtE1uJVd1zUFVlJFWNBK1UnfOoVA3EVIWzOq1UFcMDVC0UU/Xzh7VTHSRTnfMYU42T4NospKgMBHJSlRM7UqZlA/VRBYRUpIicJFFpUdV0RKTkZKSrUNXzbXVcpDFQ9fP3T22zq4ZPxXRPDcOvnKRFtU6d89jM9HRNFcPzVUzdpEzV8yUkNMX8pFtiS9XzBUvFpEq1k6uCSjWkSiUkSyWzjglLfZQktE5st869Lr9AvwBSv8Q/hr/oP5q5Bk2Wv8i/ABLPTE9eT3BPes+k/35PoE8Auk/ET9ZPAF8SXyRfNl9IXwBaX2xffl+QX3r/pF+WX9hfAIr/7F/mXwBv+l88b1ZvMG8AUm+Mbz5vqG+6b8Rvlm/gbwDSbwR/Hn8wf0p/ZH92f1h/AJJ/pH++f9B/in/kf6Z/+HNqfiNMLRNdzPRUTs2kaOwlXKcmM1G9k5hRHTPbDFK1A4FS1fP1Uhbdc2hTJbPeZCU8JDMgan4CU6SUxiQkN1b1c0usVt2UV2U0xIT+nBRUmwB2g1hlBFkFtFn1c2vsWB0zrJQEa1j18y0n/ITcV30DwywXrh8AmB8KH0SfXp9wn4qfpJ+2n0DIn9qfvB/unwCvqh9X/YQ25BR4V00DN1c9BPQUa6FWNQNg/BQhVr0kXVV9JFVAH9bxbkQEbTUsJO9UTQO3VIWj1X40JEiUhA80JNhTWl2kU/VzbFMlNFOVpFVS9fRSHSOAfIRIDAUtUu0z2lEVBFEthPT02ydRHSPwUCUDulDWdUODUPVzTNwkF1BsnZTc9DVP5ZPLTgUjq2FOlSRNHTRNfQMjaU2dlMT0VSyE3Uudk7N9S+0knLS9Sk0Dh5lKxfRMNOJKdTRENOoCbDRGfD82TcY/qDsWzwjPANI/VM8WTf417r+Qz6LP7EcAPk/Qy8bP8M+KTwTf7k/gTwAy30zfVt9o35LfhN+238jfANrf7N/+3xDvAo8k7zbvQO8AUu987xZ/iO+i77Tvxu+A7wDa7/zvlu8I/zr/VP9G/2D/AHL/lP+G/6j/wv/k/9b/8P+AGg/8/yYPMA+a/1QPfrKDbUydoydNVbMVTuWTWwtPdQP8T/XEUD2D2+hQhaNeUfXD01FaVbNlfCTYUj20UwUja8FTVbRUvSOkVEWEqVXVhAwUG7SEjGSkAG1XBSNxV/XD41dNw5tWWL0jxFjthv4yKq1Z5ZP7WHUzvvyEfG1YTQM4WE3D9leFowvOVx0jwCyv5p+wH5qfAMQfth/YH+ofHC+eH0AvKi9gNC9mL1gvgiFWsrVXVcO1ioQkSTwUBlddo8FqZKSAbKQxdKT0VU0D27hVdTN+VUUTRFWsZYT0JNRUDSOdnKRX2qSkHqyk6FP9o7JTmkWkU/XDQ1NlhNSk1dVSZaOQ3ARY/KQiUtZFg+pRjaO1ZIR8UazdtBS0DVFNA8g0tJO2TLRdUE3DJlCNg+CtT0UTdE+9JE9NA5i1Tl2jETyEqE2No0XVTYWj3qTcE+TEr0taXaNRpLTaSlU0SnW0rUpdo9FKRRM03LSmFUvthEx9I1nkz+bFZsUAJs1+TT7PSM9aya5PaMuuzQDeTwBf6s8kX9bPGF8a36TfAHZfUA8S35xfhl/AX9Jf/F8ADm8gbzJv9F9Wb2hvem+MbwBWD3gPwm/Ub7Zv4G/ybwR/ABZ/KH8i/zx/Xn1efzh/qn8AjH+Wf0h/sn/sfxaPAI8SjwDMf0aPWI86j3SPlo+gj2qPaNSPxoXOss5MRJlNRRNblE6No8VPFTRQ/YS1UPUkUVXDulHFgyzWVDSgUkUTFPQEpVPWnaMXVHW0VM2z/lSy/aNy9CR7pVhWfSPJDVYlg1hXlTSclHsQJoKbqFjtoxBZVbS8lBVtWU1T31gNI41YpbMrSlh9owh8FNbEJQwvgAavAC8Cof6fCCseE1SkTLaclAhXfbPDVv2jgirUJEF0pAKUlMjsL6ay2wpVfbPTVBWjm1RW1aNlVD2UVG20UyUTi7BTpbN6PD9ONc6ynklS1QYmsjBsN1ZSs3w3OC6VjjVnwQrXUEWUvARhaKw/vj/QMzYySE6VlLVOBUROfSM5T82zrq1PTVMPUFUUUE1TL5akNC1QFaMrrLcmgigA1L+ute69xrW+tQ7NtrUmzYjWIzzPVlIzVM9exU4yNQh0z37FPrI3lM+mz7jLlgIAy8/Vxpaz7MfmzebPGN8q3wQ813YiOzzfPt9Q007ddt0Adt+I37rfzN/e3/DfAu8U7wAm7zjvSu9c727vgO+S76TXAjaiPaTvxu/Y76rv9O/u7wAQ/zL/RP9W/2j/Iv+E/47/AHD/qv/M967/yP/y/wQPBg8AGA9KDzwPXg9QD3oPlA+GDwDID9oP3Me2tda9xrW2tbbFWN4FfqO8xEdQXaRQDURaZNRZtLRfUK2jY0y3pv4ibFB1lLzEd0QUfKqcNIPcxIekNI1ExJG2vMSXUKWjmlDtM56qLJSkZNSppDStRMSxqrzEt7wUukS0wCyUxCqstMpctNBkFNO8xEOwVBZDRLTgLJTkBBToRBRV7EwU8dzE98S0+7S0lf98FAKUNAiMN9YzUWrFlFEVoxt8NBxRZTQ2dDQlUaWjKlENtBy0szNRrdScJDtRVTNAVIQ33pNRlaNOjCRRlCRVVbwkWow0XawkYpQ0VWicJGvEJHCUJHU8tFF3fDd2o4Q0hjSUiow0tY0ctJPsJJZR3TOYWVHFFKwkolEdk6c8lFOsUQVEtCS1jDS4PJRVvMQkwJQkxdQkySS0S8xRfaPRPLU0lNr8JCveUa2j49w05bwkG7Cq5iLwFETzLDT4PJT8WrQ0/7QkBVLllFLtpGpElBAEtBVcRBhSNaMrHVKtJFJVtFL9tAy3lm6iM1LVxFLdBESUQGqsREOUREa8REtSfaO1UZREVlxEWFKVM15SDLRgBLfWEmmERG2MRFVylER2vER7/KR+rESrg1L9M4cUtIpElJBWlESWUnW0UsWDnESXavaipVxEqHRUrFKNI7WxhFS1FFS5Ul0Tv6qMRMKURMZkRMyERM1VUuWj01xE2HRU3ESUVeBMlOS0ROe8ROu0VFXvhFT1XET4hET95ES1AVSUBdykClOVMw5tU4WjElPtIxZTxYNrHFO1kyDkpCNT/TO1J9ykKkxkLlOtRFPMrdTspDxTfaT0pEVTpv2zSlP9JFRkUlSUVVrcpFpMZF5TjSNhXGStZmRkbFNdE2/kpHOqXJR37KR81KSAVJSFTVONM4hT1ZSsZJFcZFWWvGSaxGSe7GShVJfaRqKrTGSuUw2TtFOqJYO4dHS7rGTBVJTFqjR0yOykzNSk0IR01KqMdNjEZN7kpONcZOaqvGTqTGTulGTzXJT3anR0+wR0/+SkA1T9M6sHVKWkVKW0VK2jE7VU1RMZZJQcVOUjII1UDZMkVP20xKeOIjFZVNXEtKQ7VJUzPnSUU0JU7SS0pEtslE48hLVTfIRXZJRcVH2jYai8p24TtKRrzIRxzKR1qkSEeYyEfnSUgpyEhqoshIpslI48hJN8hJeYtKdGs1yEpFStlCSUrmpUhLA8hLNEhLlUNaSqzITBvKTFVJTIJJTO0DyEs6DOc7Sk2zSE31RU3XQkhOe0pOtUhPA8hNXzRIT5xKT8dIQBVao9ZFVdRFVNZFXloxPVVf0zF6SkGhSkHlW2jSMhVX2DJ1XFtFXStbRVjcREpDdMpDtVUOUknKe+YxSkTjykUQSkM1VVVRRUpF9VzYQkpDVnLKRqdKRwVSVUJKRtdyykelVds4BVRVSmRKSHVT10tKSRXKSVqiykmgS0nbSkoVykpWYMpKhVnbTUpLJV7SPVtoSkuuykwHykxFVUlZRMpMu0pNFcpNUMpKvYVXUT3HSk4Hyk5KqEpOqctOzUpPJUtPZqhKT6FKT+1KQCVu0jWwZWlXMLVjWEVnVEzVZ9gxdWhUT8tB9WtLUkDMQnFMQtVq1jMVYkxDVWLYM6FMQ9PMRtQSTERVZ1E0xWjaRWJMRVVv0zV2zEXHTEs15WZRTstGZW/WRW1D007LR2TMR6bMR8VswldOy0hlZtNLTEkFaqjSORBMSV5MSatMSgqVadNOy0pqzErLTEsKVWhXRWxTRsxLy0xMCWBMTFVuU0Vp2UFNTSquy01uTE2mTU3tTE4KqExOesxOxk1O6cxPNqPNT4bMT81MQAV32jqwRXfSRXhSRXrWMRLVelUxVXfURXpSTk1CshV31kV70kVx0U5NRrMVd9hFf9YzxXFSNTQFfNRAzkRzTkTDzkbVBE5FNXnUNaVz1Tq15X5SNg7NRl9NRoqvzUbOTUcQzkdxTkeqYc5H9XlRQs5Ic05IyqPOSQzNSU1NSYNOScqVeVNMzUpNTUqPzUrJp85LAs5LdXrVTc1L2mROTDV900FOTK9OTOpszU1Fd11PzU3Bzk31q85OMs5OdXDWRXVSRqXPT2FOT6/NT8V3UkVVglhFj1tFg1hFiNJNVYdURYZWRYPVMeWFR1ZLT0J7z0K8T0L+z0KzNYnUM63PQ8HA8uMgE4vPcOI7znHuWe1Sbau8CAziPkxNuwZrX+pZaDLKQKUPSkq5AmsySEZySULuyVIJx3HnW2ZWZDfGTXfFcWVaB2g3RUS0DuE5Q0fiw0SBLEJBD8NXwUonQXXqMUJFvgT32jdE/ttE9tVK1ORRMsTo2UTR00TVb9M/dMDXRMNYRMnUNbqkuNM0hLDWRKlXOri0otxEoNJEn9Y1xW1BT8SIVUSG3ESM0jq/NHJbRH7SRH9RRG2r0URnVDNUaNM+hFVv0zl0WtFEXtlERdlFVEHTRE3bRDFfRD9WS1QwXkQy2D2kKVNEJavbRC/YOZQ1VERH2jCxRELaREbWSsJ6YlHqMCRCQOzCfGJd4vyC/SKYaiAQoUPyY/OD9CMZYlVj+YIwBOP4A/kj+kN1Yltj9YI54/ALA/0j/sP/4/GEu+PzBPQk8wHE9eT2hPek9DQA</prop>
			</obj>
			<obj name="Protocol" class="HTCProtocol" version="1">
				<prop name="Created">2012-04-17T14:47:45.265</prop>
				<prop name="LastModified">1899-12-30T00:00:00.000</prop>
				<obj name="Programs" class="HTCRunProgramList" version="5">
					<list name="emlist" count="4">
						<obj name="item" class="HTCRunProgram" version="1">
							<prop name="name">denaturacja</prop>
							<prop name="Cycles">1</prop>
							<prop name="AnalysisMode">None</prop>
							<obj name="Segments" class="TEMRunSegmentList" version="1">
								<list name="emlist" count="1">
									<obj name="item" class="HTCRunSegment" version="2">
										<prop name="Hold">600</prop>
										<prop name="Slope">4.4</prop>
										<prop name="StepDelay">0</prop>
										<prop name="StepSize">0</prop>
										<prop name="Target">95</prop>
										<prop name="Target2">0</prop>
										<prop name="AcquisitionMode">0</prop>
										<prop name="AcqPerDegree">5</prop>
									</obj>
								</list>
							</obj>
						</obj>
						<obj name="item" class="HTCRunProgram" version="1">
							<prop name="name">amplifikacja</prop>
							<prop name="Cycles">45</prop>
							<prop name="AnalysisMode">Quantification</prop>
							<obj name="Segments" class="TEMRunSegmentList" version="1">
								<list name="emlist" count="2">
									<obj name="item" class="HTCRunSegment" version="2">
										<prop name="Hold">15</prop>
										<prop name="Slope">4.4</prop>
										<prop name="StepDelay">0</prop>
										<prop name="StepSize">0</prop>
										<prop name="Target">95</prop>
										<prop name="Target2">0</prop>
										<prop name="AcquisitionMode">0</prop>
										<prop name="AcqPerDegree">5</prop>
									</obj>
									<obj name="item" class="HTCRunSegment" version="2">
										<prop name="Hold">60</prop>
										<prop name="Slope">2.2</prop>
										<prop name="StepDelay">0</prop>
										<prop name="StepSize">0</prop>
										<prop name="Target">57</prop>
										<prop name="Target2">0</prop>
										<prop name="AcquisitionMode">1</prop>
										<prop name="AcqPerDegree">5</prop>
									</obj>
								</list>
							</obj>
						</obj>
						<obj name="item" class="HTCRunProgram" version="1">
							<prop name="name">metling curve</prop>
							<prop name="Cycles">1</prop>
							<prop name="AnalysisMode">Melting Curves</prop>
							<obj name="Segments" class="TEMRunSegmentList" version="1">
								<list name="emlist" count="3">
									<obj name="item" class="HTCRunSegment" version="2">
										<prop name="Hold">5</prop>
										<prop name="Slope">4.4</prop>
										<prop name="StepDelay">0</prop>
										<prop name="StepSize">0</prop>
										<prop name="Target">95</prop>
										<prop name="Target2">0</prop>
										<prop name="AcquisitionMode">0</prop>
										<prop name="AcqPerDegree">5</prop>
									</obj>
									<obj name="item" class="HTCRunSegment" version="2">
										<prop name="Hold">60</prop>
										<prop name="Slope">2.2</prop>
										<prop name="StepDelay">0</prop>
										<prop name="StepSize">0</prop>
										<prop name="Target">65</prop>
										<prop name="Target2">0</prop>
										<prop name="AcquisitionMode">0</prop>
										<prop name="AcqPerDegree">5</prop>
									</obj>
									<obj name="item" class="HTCRunSegment" version="2">
										<prop name="Hold">1</prop>
										<prop name="Slope">0.114285714285714</prop>
										<prop name="StepDelay">0</prop>
										<prop name="StepSize">0</prop>
										<prop name="Target">97</prop>
										<prop name="Target2">0</prop>
										<prop name="AcquisitionMode">2</prop>
										<prop name="AcqPerDegree">5</prop>
									</obj>
								</list>
							</obj>
						</obj>
						<obj name="item" class="HTCRunProgram" version="1">
							<prop name="name">chlodzenie</prop>
							<prop name="Cycles">1</prop>
							<prop name="AnalysisMode">None</prop>
							<obj name="Segments" class="TEMRunSegmentList" version="1">
								<list name="emlist" count="1">
									<obj name="item" class="HTCRunSegment" version="2">
										<prop name="Hold">30</prop>
										<prop name="Slope">2.2</prop>
										<prop name="StepDelay">0</prop>
										<prop name="StepSize">0</prop>
										<prop name="Target">40</prop>
										<prop name="Target2">0</prop>
										<prop name="AcquisitionMode">0</prop>
										<prop name="AcqPerDegree">5</prop>
									</obj>
								</list>
							</obj>
						</obj>
					</list>
					<list name="AnalysisModes" count="4">
						<item>None</item>
						<item>Quantification</item>
						<item>Melting Curves</item>
						<item>Color Compensation</item>
					</list>
					<prop name="ChannelCount">1</prop>
					<prop name="InstrumentSubclass">HTC_VER_10</prop>
					<obj name="Container" class="HTCBlockType" version="1">
						<prop name="Id">bt96S</prop>
						<prop name="RowCount">8</prop>
						<prop name="ColCount">12</prop>
						<prop name="OvershootDnDelay">10</prop>
						<prop name="OvershootUpDelay">10</prop>
						<prop name="RampRateMaxDn">2.2</prop>
						<prop name="RampRateMaxUp">4.4</prop>
						<prop name="ReactionVolMin">10</prop>
						<prop name="ReactionVolMax">100</prop>
						<prop name="ReactionVolDefault">20</prop>
						<prop name="HorVertCrosstalkCoefficient">0.0003</prop>
						<prop name="DiagCrosstalkCoefficent">0.0001</prop>
					</obj>
					<prop name="MaxPositionsToSeek">96</prop>
					<obj name="DetectionFormats" class="DetectionFormats" version="2">
						<list name="emlist" count="1">
							<obj name="item" class="HTCDetectionFormat" version="1">
								<list name="emlist" count="1">
									<obj name="item" class="HTCChannel" version="2">
										<prop name="name">SYBR Green I / HRM Dye</prop>
										<prop name="Active">1</prop>
										<prop name="EmissionWL">510</prop>
										<prop name="ExcitationWL">465</prop>
										<prop name="IntgrTime">250</prop>
										<prop name="MaxIntgrTime">1000</prop>
										<prop name="MeltFactor">1.2</prop>
										<prop name="QuantFactor">30</prop>
									</obj>
								</list>
								<prop name="name">SYBR Green I / HRM Dye</prop>
								<prop name="Active">1</prop>
								<prop name="DefChannelNdx">0</prop>
								<prop name="DenominatorNdx">-1</prop>
								<prop name="ReadOnly">0</prop>
								<list name="EmissionWLAvail" count="6">
									<item>488</item>
									<item>510</item>
									<item>580</item>
									<item>610</item>
									<item>640</item>
									<item>660</item>
								</list>
								<list name="ExcitationWLAvail" count="5">
									<item>440</item>
									<item>465</item>
									<item>498</item>
									<item>533</item>
									<item>618</item>
								</list>
								<prop name="MeasuringMode">hmmDynamic</prop>
							</obj>
						</list>
						<prop name="DefFormatName">SYBR Green I / HRM Dye</prop>
					</obj>
					<list name="AcquisitionModes" count="4">
						<item>None</item>
						<item>Single</item>
						<item>Continuous</item>
						<item>Step</item>
					</list>
					<prop name="SeekTemp">30</prop>
					<prop name="SampleVolume">10</prop>
				</obj>
			</obj>
			<prop name="CompletedProgramNo">5</prop>
			<prop name="StopPoint">3</prop>
			<prop name="CarouselConstMoved">0</prop>
		</obj>
		<obj name="AnlsAndSampleInfo" class="AnlsAndSampleInfo" version="1">
			<obj name="AnlsPropTypes" class="PropertyTypeList" version="1">
				<list name="emlist" count="3">
					<obj name="item" class="SamplePropType" version="1">
						<prop name="name">Units</prop>
						<prop name="PropClass">QuantUnitsProp</prop>
						<prop name="IsChannelProperty">0</prop>
						<prop name="SelectorOrder">0</prop>
						<prop name="ShowInSelector">0</prop>
						<prop name="ShowInTable">0</prop>
						<prop name="TableOrder">0</prop>
					</obj>
					<obj name="item" class="SamplePropType" version="1">
						<prop name="name">ExtRef</prop>
						<prop name="PropClass">RQExtRefProp</prop>
						<prop name="IsChannelProperty">0</prop>
						<prop name="SelectorOrder">0</prop>
						<prop name="ShowInSelector">0</prop>
						<prop name="ShowInTable">0</prop>
						<prop name="TableOrder">0</prop>
					</obj>
					<obj name="item" class="SamplePropType" version="1">
						<prop name="name">Endpt External Experiment</prop>
						<prop name="PropClass">EndptGenoExtExp</prop>
						<prop name="IsChannelProperty">0</prop>
						<prop name="SelectorOrder">0</prop>
						<prop name="ShowInSelector">0</prop>
						<prop name="ShowInTable">0</prop>
						<prop name="TableOrder">0</prop>
					</obj>
				</list>
			</obj>
			<obj name="SamplePropTypes" class="PropertyTypeList" version="1">
				<list name="emlist" count="26">
					<obj name="item" class="SamplePosPropType" version="1">
						<prop name="name">Position</prop>
						<prop name="PropClass">GenSampleEditPosition</prop>
						<prop name="AnalysisClass">General</prop>
						<prop name="IsChannelProperty">0</prop>
						<prop name="SelectorOrder">0</prop>
						<prop name="ShowInSelector">0</prop>
						<prop name="ShowInTable">1</prop>
						<prop name="TableOrder">0</prop>
					</obj>
					<obj name="item" class="SamplePropType" version="1">
						<prop name="name">Color</prop>
						<prop name="PropClass">SamplePrefColor</prop>
						<prop name="AnalysisClass">General</prop>
						<prop name="IsChannelProperty">0</prop>
						<prop name="SelectorOrder">1</prop>
						<prop name="ShowInSelector">0</prop>
						<prop name="ShowInTable">1</prop>
						<prop name="TableOrder">1</prop>
					</obj>
					<obj name="item" class="SamplePropType" version="1">
						<prop name="name">Replicate of</prop>
						<prop name="PropClass">GenSampleEditReplicate</prop>
						<prop name="AnalysisClass">General</prop>
						<prop name="IsChannelProperty">0</prop>
						<prop name="SelectorOrder">2</prop>
						<prop name="ShowInSelector">0</prop>
						<prop name="ShowInTable">1</prop>
						<prop name="TableOrder">2</prop>
					</obj>
					<obj name="item" class="SamplePropType" version="1">
						<prop name="name">Sample Name</prop>
						<prop name="PropClass">GenSampleEditName</prop>
						<prop name="AnalysisClass">General</prop>
						<prop name="IsChannelProperty">0</prop>
						<prop name="SelectorOrder">3</prop>
						<prop name="ShowInSelector">1</prop>
						<prop name="ShowInTable">1</prop>
						<prop name="TableOrder">3</prop>
					</obj>
					<obj name="item" class="SamplePropType" version="1">
						<prop name="name">Subsets</prop>
						<prop name="PropClass">GenSampleEditSubset</prop>
						<prop name="AnalysisClass">General</prop>
						<prop name="IsChannelProperty">0</prop>
						<prop name="SelectorOrder">4</prop>
						<prop name="ShowInSelector">0</prop>
						<prop name="ShowInTable">0</prop>
						<prop name="TableOrder">4</prop>
					</obj>
					<obj name="item" class="SamplePropType" version="1">
						<prop name="name">Notes</prop>
						<prop name="PropClass">GenSampleEditNotes</prop>
						<prop name="AnalysisClass">General</prop>
						<prop name="IsChannelProperty">0</prop>
						<prop name="SelectorOrder">5</prop>
						<prop name="ShowInSelector">0</prop>
						<prop name="ShowInTable">0</prop>
						<prop name="TableOrder">5</prop>
					</obj>
					<obj name="item" class="SamplePropType" version="1">
						<prop name="name">Sample ID</prop>
						<prop name="PropClass">HTCSampleID</prop>
						<prop name="AnalysisClass">General</prop>
						<prop name="IsChannelProperty">0</prop>
						<prop name="SelectorOrder">6</prop>
						<prop name="ShowInSelector">0</prop>
						<prop name="ShowInTable">0</prop>
						<prop name="TableOrder">6</prop>
					</obj>
					<obj name="item" class="SamplePropType" version="1">
						<prop name="name">Sample Prep Notes</prop>
						<prop name="PropClass">HTCSamplePrepNotes</prop>
						<prop name="AnalysisClass">General</prop>
						<prop name="IsChannelProperty">0</prop>
						<prop name="SelectorOrder">7</prop>
						<prop name="ShowInSelector">0</prop>
						<prop name="ShowInTable">0</prop>
						<prop name="TableOrder">7</prop>
					</obj>
					<obj name="item" class="SamplePrefWidthType" version="1">
						<prop name="name">Width</prop>
						<prop name="PropClass">SamplePrefWidth</prop>
						<prop name="AnalysisClass">Sample preferences</prop>
						<prop name="IsChannelProperty">0</prop>
						<prop name="SelectorOrder">8</prop>
						<prop name="ShowInSelector">0</prop>
						<prop name="ShowInTable">0</prop>
						<prop name="TableOrder">8</prop>
					</obj>
					<obj name="item" class="SamplePrefLineStyleType" version="1">
						<prop name="name">Line Style</prop>
						<prop name="PropClass">SamplePrefLineStyle</prop>
						<prop name="AnalysisClass">Sample preferences</prop>
						<prop name="IsChannelProperty">0</prop>
						<prop name="SelectorOrder">9</prop>
						<prop name="ShowInSelector">0</prop>
						<prop name="ShowInTable">0</prop>
						<prop name="TableOrder">9</prop>
					</obj>
					<obj name="item" class="SamplePrefPointStyleType" version="1">
						<prop name="name">Point Style</prop>
						<prop name="PropClass">SamplePrefPointStyle</prop>
						<prop name="AnalysisClass">Sample preferences</prop>
						<prop name="IsChannelProperty">0</prop>
						<prop name="SelectorOrder">10</prop>
						<prop name="ShowInSelector">0</prop>
						<prop name="ShowInTable">0</prop>
						<prop name="TableOrder">10</prop>
					</obj>
					<obj name="item" class="SamplePropType" version="1">
						<prop name="name">Dominant Channel</prop>
						<prop name="PropClass">DominantChannelProp</prop>
						<prop name="AnalysisClass">Color Compensation Analysis</prop>
						<prop name="IsChannelProperty">0</prop>
						<prop name="SelectorOrder">11</prop>
						<prop name="ShowInSelector">1</prop>
						<prop name="ShowInTable">1</prop>
						<prop name="TableOrder">11</prop>
					</obj>
					<obj name="item" class="EndPtSampleTypePropertyType" version="1">
						<prop name="name">EndPt Sample Type</prop>
						<prop name="PropClass">GroupingSample</prop>
						<prop name="AnalysisClass">EndPtGenotyping</prop>
						<prop name="IsChannelProperty">0</prop>
						<prop name="SelectorOrder">12</prop>
						<prop name="ShowInSelector">0</prop>
						<prop name="ShowInTable">0</prop>
						<prop name="TableOrder">12</prop>
					</obj>
					<obj name="item" class="SamplePropType" version="1">
						<prop name="name">EndPt Genotype</prop>
						<prop name="PropClass">Genotype</prop>
						<prop name="AnalysisClass">EndPtGenotyping</prop>
						<prop name="IsChannelProperty">0</prop>
						<prop name="SelectorOrder">13</prop>
						<prop name="ShowInSelector">0</prop>
						<prop name="ShowInTable">0</prop>
						<prop name="TableOrder">13</prop>
					</obj>
					<obj name="item" class="SamplePropType" version="1">
						<prop name="name">Target Name</prop>
						<prop name="PropClass">TargetName</prop>
						<prop name="AnalysisClass">General</prop>
						<prop name="IsChannelProperty">1</prop>
						<prop name="SelectorOrder">14</prop>
						<prop name="ShowInSelector">0</prop>
						<prop name="ShowInTable">0</prop>
						<prop name="TableOrder">14</prop>
					</obj>
					<obj name="item" class="QuantSampleTypePropertyType" version="1">
						<prop name="name">Quantification Sample Type</prop>
						<prop name="PropClass">QuantSampleTypeProperty</prop>
						<prop name="AnalysisClass">Quantification Analysis</prop>
						<prop name="IsChannelProperty">1</prop>
						<prop name="SelectorOrder">15</prop>
						<prop name="ShowInSelector">1</prop>
						<prop name="ShowInTable">1</prop>
						<prop name="TableOrder">15</prop>
					</obj>
					<obj name="item" class="SamplePropType" version="1">
						<prop name="name">Concentration</prop>
						<prop name="PropClass">QuantConcProperty</prop>
						<prop name="AnalysisClass">Quantification Analysis</prop>
						<prop name="IsChannelProperty">1</prop>
						<prop name="SelectorOrder">16</prop>
						<prop name="ShowInSelector">1</prop>
						<prop name="ShowInTable">1</prop>
						<prop name="TableOrder">16</prop>
					</obj>
					<obj name="item" class="QuantCpType" version="1">
						<prop name="name">Cp Low</prop>
						<prop name="PropClass">QuantCpLowProp</prop>
						<prop name="AnalysisClass">Quantification Analysis</prop>
						<prop name="IsChannelProperty">1</prop>
						<prop name="SelectorOrder">17</prop>
						<prop name="ShowInSelector">0</prop>
						<prop name="ShowInTable">0</prop>
						<prop name="TableOrder">17</prop>
					</obj>
					<obj name="item" class="QuantCpType" version="1">
						<prop name="name">Cp High</prop>
						<prop name="PropClass">QuantCpHighProp</prop>
						<prop name="AnalysisClass">Quantification Analysis</prop>
						<prop name="IsChannelProperty">1</prop>
						<prop name="SelectorOrder">18</prop>
						<prop name="ShowInSelector">0</prop>
						<prop name="ShowInTable">0</prop>
						<prop name="TableOrder">18</prop>
					</obj>
					<obj name="item" class="GroupSampleTypePropertyType" version="1">
						<prop name="name">Melt Geno Sample Type</prop>
						<prop name="PropClass">GroupChannelTypeProp</prop>
						<prop name="AnalysisClass">Melt Geno</prop>
						<prop name="IsChannelProperty">1</prop>
						<prop name="SelectorOrder">19</prop>
						<prop name="ShowInSelector">0</prop>
						<prop name="ShowInTable">0</prop>
						<prop name="TableOrder">19</prop>
					</obj>
					<obj name="item" class="SamplePropType" version="1">
						<prop name="name">Melt Geno Genotype</prop>
						<prop name="PropClass">ChannelGenotype</prop>
						<prop name="AnalysisClass">Melt Geno</prop>
						<prop name="IsChannelProperty">1</prop>
						<prop name="SelectorOrder">20</prop>
						<prop name="ShowInSelector">0</prop>
						<prop name="ShowInTable">0</prop>
						<prop name="TableOrder">20</prop>
					</obj>
					<obj name="item" class="RQTargetPropertyType" version="1">
						<prop name="name">Target Type</prop>
						<prop name="PropClass">RQTargetProperty</prop>
						<prop name="AnalysisClass">Relative Quantification</prop>
						<prop name="IsChannelProperty">1</prop>
						<prop name="SelectorOrder">21</prop>
						<prop name="ShowInSelector">0</prop>
						<prop name="ShowInTable">0</prop>
						<prop name="TableOrder">21</prop>
					</obj>
					<obj name="item" class="RQSampleTargetPropertyType" version="1">
						<prop name="name">Combined Sample and Target Type</prop>
						<prop name="PropClass">RQSampleTargetProperty</prop>
						<prop name="AnalysisClass">Relative Quantification</prop>
						<prop name="IsChannelProperty">1</prop>
						<prop name="SelectorOrder">22</prop>
						<prop name="ShowInSelector">0</prop>
						<prop name="ShowInTable">0</prop>
						<prop name="TableOrder">22</prop>
					</obj>
					<obj name="item" class="SamplePropType" version="1">
						<prop name="name">Efficiency</prop>
						<prop name="PropClass">RQEffProp</prop>
						<prop name="AnalysisClass">Relative Quantification</prop>
						<prop name="IsChannelProperty">1</prop>
						<prop name="SelectorOrder">23</prop>
						<prop name="ShowInSelector">0</prop>
						<prop name="ShowInTable">0</prop>
						<prop name="TableOrder">23</prop>
					</obj>
					<obj name="item" class="GroupSampleTypePropertyTypeNoPos" version="1">
						<prop name="name">Scanning Sample Type</prop>
						<prop name="PropClass">GroupChannelTypeProp</prop>
						<prop name="AnalysisClass">Scanning</prop>
						<prop name="IsChannelProperty">1</prop>
						<prop name="SelectorOrder">24</prop>
						<prop name="ShowInSelector">0</prop>
						<prop name="ShowInTable">0</prop>
						<prop name="TableOrder">24</prop>
					</obj>
					<obj name="item" class="SamplePropType" version="1">
						<prop name="name">Scanning Genotype</prop>
						<prop name="PropClass">ChannelGenotype</prop>
						<prop name="AnalysisClass">Scanning</prop>
						<prop name="IsChannelProperty">1</prop>
						<prop name="SelectorOrder">25</prop>
						<prop name="ShowInSelector">0</prop>
						<prop name="ShowInTable">0</prop>
						<prop name="TableOrder">25</prop>
					</obj>
				</list>
			</obj>
			<obj name="SelectedChannels" class="TEMIntegerSet" version="1">
				<list name="Items" count="1">
					<prop name="Item">0</prop>
				</list>
			</obj>
			<obj name="AnalysisProperties" class="ExpPropList" version="1">
				<list name="emlist" count="3">
					<obj name="PropertyObject" class="EndptGenoExtExp" version="3">
						<prop name="PropertyTypeName">Endpt External Experiment</prop>
					</obj>
					<obj name="PropertyObject" class="RQExtRefProp" version="3">
						<prop name="PropertyTypeName">ExtRef</prop>
						<prop name="RefExpProg">-1</prop>
					</obj>
					<obj name="PropertyObject" class="QuantUnitsProp" version="3">
						<prop name="PropertyTypeName">Units</prop>
					</obj>
				</list>
			</obj>
			<obj name="SampleInfoList" class="SamplePropInfoList" version="1">
				<list name="emlist" count="96">
					<obj name="item" class="SamplePropInfo" version="1">
						<obj name="ChannelProperties" class="ChanPropList" version="2">
							<obj name="ChannelProperties" class="EMList" version="1">
								<list name="emlist" count="1">
									<obj name="item" class="PropertyList" version="1">
										<list name="emlist" count="12">
											<obj name="PropertyObject" class="RQSampleTargetProperty" version="4">
												<prop name="PropertyTypeName">Combined Sample and Target Type</prop>
												<prop name="Position">0</prop>
												<prop name="IsDefault">0</prop>
												<obj name="ChannelProp" class="ChannelProperty" version="1">
													<prop name="ChannelIdx">0</prop>
												</obj>
											</obj>
											<obj name="PropertyObject" class="QuantConcProperty" version="4">
												<prop name="PropertyTypeName">Concentration</prop>
												<prop name="Position">0</prop>
												<prop name="IsDefault">1</prop>
												<prop name="Concentration">0</prop>
												<obj name="ChannelProp" class="ChannelProperty" version="1">
													<prop name="ChannelIdx">0</prop>
												</obj>
												<prop name="ReadOnly">1</prop>
											</obj>
											<obj name="PropertyObject" class="QuantCpHighProp" version="4">
												<prop name="PropertyTypeName">Cp High</prop>
												<prop name="Position">0</prop>
												<prop name="IsDefault">1</prop>
												<prop name="CpRangeHigh">0</prop>
												<obj name="ChannelProp" class="ChannelProperty" version="1">
													<prop name="ChannelIdx">0</prop>
												</obj>
												<prop name="ReadOnly">1</prop>
											</obj>
											<obj name="PropertyObject" class="QuantCpLowProp" version="4">
												<prop name="PropertyTypeName">Cp Low</prop>
												<prop name="Position">0</prop>
												<prop name="IsDefault">1</prop>
												<prop name="CpRangeLow">0</prop>
												<obj name="ChannelProp" class="ChannelProperty" version="1">
													<prop name="ChannelIdx">0</prop>
												</obj>
												<prop name="ReadOnly">1</prop>
											</obj>
											<obj name="PropertyObject" class="RQEffProp" version="4">
												<prop name="PropertyTypeName">Efficiency</prop>
												<prop name="Position">0</prop>
												<prop name="IsDefault">1</prop>
												<prop name="Efficiency">2</prop>
												<obj name="ChannelProp" class="ChannelProperty" version="1">
													<prop name="ChannelIdx">0</prop>
												</obj>
											</obj>
											<obj name="PropertyObject" class="ChannelGenotype" version="4">
												<prop name="PropertyTypeName">Melt Geno Genotype</prop>
												<prop name="Position">0</prop>
												<prop name="IsDefault">1</prop>
												<prop name="ReadOnly">1</prop>
												<obj name="ChannelProp" class="ChannelProperty" version="1">
													<prop name="ChannelIdx">0</prop>
												</obj>
											</obj>
											<obj name="PropertyObject" class="GroupChannelTypeProp" version="4">
												<prop name="PropertyTypeName">Melt Geno Sample Type</prop>
												<prop name="Position">0</prop>
												<prop name="IsDefault">0</prop>
												<prop name="GroupSampleType">mstUnknown</prop>
												<obj name="ChannelProp" class="ChannelProperty" version="1">
													<prop name="ChannelIdx">0</prop>
												</obj>
											</obj>
											<obj name="PropertyObject" class="QuantSampleTypeProperty" version="4">
												<prop name="PropertyTypeName">Quantification Sample Type</prop>
												<prop name="Position">0</prop>
												<prop name="IsDefault">0</prop>
												<prop name="SampleType">qsUnknown</prop>
												<obj name="ChannelProp" class="ChannelProperty" version="1">
													<prop name="ChannelIdx">0</prop>
												</obj>
											</obj>
											<obj name="PropertyObject" class="ChannelGenotype" version="4">
												<prop name="PropertyTypeName">Scanning Genotype</prop>
												<prop name="Position">0</prop>
												<prop name="IsDefault">1</prop>
												<prop name="ReadOnly">1</prop>
												<obj name="ChannelProp" class="ChannelProperty" version="1">
													<prop name="ChannelIdx">0</prop>
												</obj>
											</obj>
											<obj name="PropertyObject" class="GroupChannelTypeProp" version="4">
												<prop name="PropertyTypeName">Scanning Sample Type</prop>
												<prop name="Position">0</prop>
												<prop name="IsDefault">0</prop>
												<prop name="GroupSampleType">mstUnknown</prop>
												<obj name="ChannelProp" class="ChannelProperty" version="1">
													<prop name="ChannelIdx">0</prop>
												</obj>
											</obj>
											<obj name="PropertyObject" class="TargetName" version="4">
												<prop name="PropertyTypeName">Target Name</prop>
												<prop name="Position">0</prop>
												<prop name="IsDefault">1</prop>
												<obj name="ChannelProp" class="ChannelProperty" version="1">
													<prop name="ChannelIdx">0</prop>
												</obj>
											</obj>
											<obj name="PropertyObject" class="RQTargetProperty" version="4">
												<prop name="PropertyTypeName">Target Type</prop>
												<prop name="Position">0</prop>
												<prop name="IsDefault">0</prop>
												<prop name="TargetType">dtNone</prop>
												<obj name="ChannelProp" class="ChannelProperty" version="1">
													<prop name="ChannelIdx">0</prop>
												</obj>
											</obj>
										</list>
									</obj>
								</list>
							</obj>
						</obj>
						<prop name="ChannelPropertyCount">1</prop>
						<prop name="ContainerPosition">0</prop>
						<prop name="HasSampleProperties">1</prop>
						<obj name="SampleProperties" class="PropertyList" version="1">
							<list name="emlist" count="14">
								<obj name="PropertyObject" class="SamplePrefColor" version="4">
									<prop name="PropertyTypeName">Color</prop>
									<prop name="Position">0</prop>
									<prop name="IsDefault">0</prop>
									<prop name="Color">$00FF8000</prop>
								</obj>
								<obj name="PropertyObject" class="DominantChannelProp" version="4">
									<prop name="PropertyTypeName">Dominant Channel</prop>
									<prop name="Position">0</prop>
									<prop name="IsDefault">0</prop>
									<prop name="DominantChannel">0</prop>
								</obj>
								<obj name="PropertyObject" class="Genotype" version="4">
									<prop name="PropertyTypeName">EndPt Genotype</prop>
									<prop name="Position">0</prop>
									<prop name="IsDefault">1</prop>
									<prop name="ReadOnly">1</prop>
								</obj>
								<obj name="PropertyObject" class="GroupingSample" version="4">
									<prop name="PropertyTypeName">EndPt Sample Type</prop>
									<prop name="Position">0</prop>
									<prop name="IsDefault">0</prop>
									<prop name="GroupSampleType">mstUnknown</prop>
								</obj>
								<obj name="PropertyObject" class="SamplePrefLineStyle" version="4">
									<prop name="PropertyTypeName">Line Style</prop>
									<prop name="Position">0</prop>
									<prop name="IsDefault">0</prop>
									<prop name="LineStyle">psSolid</prop>
								</obj>
								<obj name="PropertyObject" class="GenSampleEditNotes" version="4">
									<prop name="PropertyTypeName">Notes</prop>
									<prop name="Position">0</prop>
									<prop name="IsDefault">1</prop>
								</obj>
								<obj name="PropertyObject" class="SamplePrefPointStyle" version="4">
									<prop name="PropertyTypeName">Point Style</prop>
									<prop name="Position">0</prop>
									<prop name="IsDefault">0</prop>
									<prop name="PointStyle">psNothing</prop>
								</obj>
								<obj name="PropertyObject" class="GenSampleEditPosition" version="4">
									<prop name="PropertyTypeName">Position</prop>
									<prop name="Position">0</prop>
									<prop name="IsDefault">1</prop>
								</obj>
								<obj name="PropertyObject" class="GenSampleEditReplicate" version="4">
									<prop name="PropertyTypeName">Replicate of</prop>
									<prop name="Position">0</prop>
									<prop name="IsDefault">1</prop>
									<prop name="ReplicateOf">-1</prop>
								</obj>
								<obj name="PropertyObject" class="HTCSampleID" version="4">
									<prop name="PropertyTypeName">Sample ID</prop>
									<prop name="Position">0</prop>
									<prop name="IsDefault">1</prop>
								</obj>
								<obj name="PropertyObject" class="GenSampleEditName" version="4">
									<prop name="PropertyTypeName">Sample Name</prop>
									<prop name="Position">0</prop>
									<prop name="IsDefault">1</prop>
									<prop name="name">Sample 1</prop>
								</obj>
								<obj name="PropertyObject" class="HTCSamplePrepNotes" version="4">
									<prop name="PropertyTypeName">Sample Prep Notes</prop>
									<prop name="Position">0</prop>
									<prop name="IsDefault">1</prop>
								</obj>
								<obj name="PropertyObject" class="GenSampleEditSubset" version="4">
									<prop name="PropertyTypeName">Subsets</prop>
									<prop name="Position">0</prop>
									<prop name="IsDefault">1</prop>
								</obj>
								<obj name="PropertyObject" class="SamplePrefWidth" version="5">
									<prop name="PropertyTypeName">Width</prop>
									<prop name="Position">0</prop>
									<prop name="IsDefault">1</prop>
									<prop name="Width">1</prop>
								</obj>
							</list>
						</obj>
					</obj>
					<obj name="item" class="SamplePropInfo" version="1">
						<obj name="ChannelProperties" class="ChanPropList" version="2">
							<obj name="ChannelProperties" class="EMList" version="1">
								<list name="emlist" count="1">
									<obj name="item" class="PropertyList" version="1">
										<list name="emlist" count="12">
											<obj name="PropertyObject" class="RQSampleTargetProperty" version="4">
												<prop name="PropertyTypeName">Combined Sample and Target Type</prop>
												<prop name="Position">1</prop>
												<prop name="IsDefault">0</prop>
												<obj name="ChannelProp" class="ChannelProperty" version="1">
													<prop name="ChannelIdx">0</prop>
												</obj>
											</obj>
											<obj name="PropertyObject" class="QuantConcProperty" version="4">
												<prop name="PropertyTypeName">Concentration</prop>
												<prop name="Position">1</prop>
												<prop name="IsDefault">1</prop>
												<prop name="Concentration">0</prop>
												<obj name="ChannelProp" class="ChannelProperty" version="1">
													<prop name="ChannelIdx">0</prop>
												</obj>
												<prop name="ReadOnly">1</prop>
											</obj>
											<obj name="PropertyObject" class="QuantCpHighProp" version="4">
												<prop name="PropertyTypeName">Cp High</prop>
												<prop name="Position">1</prop>
												<prop name="IsDefault">1</prop>
												<prop name="CpRangeHigh">0</prop>
												<obj name="ChannelProp" class="ChannelProperty" version="1">
													<prop name="ChannelIdx">0</prop>
												</obj>
												<prop name="ReadOnly">1</prop>
											</obj>
											<obj name="PropertyObject" class="QuantCpLowProp" version="4">
												<prop name="PropertyTypeName">Cp Low</prop>
												<prop name="Position">1</prop>
												<prop name="IsDefault">1</prop>
												<prop name="CpRangeLow">0</prop>
												<obj name="ChannelProp" class="ChannelProperty" version="1">
													<prop name="ChannelIdx">0</prop>
												</obj>
												<prop name="ReadOnly">1</prop>
											</obj>
											<obj name="PropertyObject" class="RQEffProp" version="4">
												<prop name="PropertyTypeName">Efficiency</prop>
												<prop name="Position">1</prop>
												<prop name="IsDefault">1</prop>
												<prop name="Efficiency">2</prop>
												<obj name="ChannelProp" class="ChannelProperty" version="1">
													<prop name="ChannelIdx">0</prop>
												</obj>
											</obj>
											<obj name="PropertyObject" class="ChannelGenotype" version="4">
												<prop name="PropertyTypeName">Melt Geno Genotype</prop>
												<prop name="Position">1</prop>
												<prop name="IsDefault">1</prop>
												<prop name="ReadOnly">1</prop>
												<obj name="ChannelProp" class="ChannelProperty" version="1">
													<prop name="ChannelIdx">0</prop>
												</obj>
											</obj>
											<obj name="PropertyObject" class="GroupChannelTypeProp" version="4">
												<prop name="PropertyTypeName">Melt Geno Sample Type</prop>
												<prop name="Position">1</prop>
												<prop name="IsDefault">0</prop>
												<prop name="GroupSampleType">mstUnknown</prop>
												<obj name="ChannelProp" class="ChannelProperty" version="1">
													<prop name="ChannelIdx">0</prop>
												</obj>
											</obj>
											<obj name="PropertyObject" class="QuantSampleTypeProperty" version="4">
												<prop name="PropertyTypeName">Quantification Sample Type</prop>
												<prop name="Position">1</prop>
												<prop name="IsDefault">0</prop>
												<prop name="SampleType">qsUnknown</prop>
												<obj name="ChannelProp" class="ChannelProperty" version="1">
													<prop name="ChannelIdx">0</prop>
												</obj>
											</obj>
											<obj name="PropertyObject" class="ChannelGenotype" version="4">
												<prop name="PropertyTypeName">Scanning Genotype</prop>
												<prop name="Position">1</prop>
												<prop name="IsDefault">1</prop>
												<prop name="ReadOnly">1</prop>
												<obj name="ChannelProp" class="ChannelProperty" version="1">
													<prop name="ChannelIdx">0</prop>
												</obj>
											</obj>
											<obj name="PropertyObject" class="GroupChannelTypeProp" version="4">
												<prop name="PropertyTypeName">Scanning Sample Type</prop>
												<prop name="Position">1</prop>
												<prop name="IsDefault">0</prop>
												<prop name="GroupSampleType">mstUnknown</prop>
												<obj name="ChannelProp" class="ChannelProperty" version="1">
													<prop name="ChannelIdx">0</prop>
												</obj>
											</obj>
											<obj name="PropertyObject" class="TargetName" version="4">
												<prop name="PropertyTypeName">Target Name</prop>
												<prop name="Position">1</prop>
												<prop name="IsDefault">1</prop>
												<obj name="ChannelProp" class="ChannelProperty" version="1">
													<prop name="ChannelIdx">0</prop>
												</obj>
											</obj>
											<obj name="PropertyObject" class="RQTargetProperty" version="4">
												<prop name="PropertyTypeName">Target Type</prop>
												<prop name="Position">1</prop>
												<prop name="IsDefault">0</prop>
												<prop name="TargetType">dtNone</prop>
												<obj name="ChannelProp" class="ChannelProperty" version="1">
													<prop name="ChannelIdx">0</prop>
												</obj>
											</obj>
										</list>
									</obj>
								</list>
							</obj>
						</obj>
						<prop name="ChannelPropertyCount">1</prop>
						<prop name="ContainerPosition">1</prop>
						<prop name="HasSampleProperties">1</prop>
						<obj name="SampleProperties" class="PropertyList" version="1">
							<list name="emlist" count="14">
								<obj name="PropertyObject" class="SamplePrefColor" version="4">
									<prop name="PropertyTypeName">Color</prop>
									<prop name="Position">1</prop>
									<prop name="IsDefault">0</prop>
									<prop name="Color">clRed</prop>
								</obj>
								<obj name="PropertyObject" class="DominantChannelProp" version="4">
									<prop name="PropertyTypeName">Dominant Channel</prop>
									<prop name="Position">1</prop>
									<prop name="IsDefault">0</prop>
									<prop name="DominantChannel">0</prop>
								</obj>
								<obj name="PropertyObject" class="Genotype" version="4">
									<prop name="PropertyTypeName">EndPt Genotype</prop>
									<prop name="Position">1</prop>
									<prop name="IsDefault">1</prop>
									<prop name="ReadOnly">1</prop>
								</obj>
								<obj name="PropertyObject" class="GroupingSample" version="4">
									<prop name="PropertyTypeName">EndPt Sample Type</prop>
									<prop name="Position">1</prop>
									<prop name="IsDefault">0</prop>
									<prop name="GroupSampleType">mstUnknown</prop>
								</obj>
								<obj name="PropertyObject" class="SamplePrefLineStyle" version="4">
									<prop name="PropertyTypeName">Line Style</prop>
									<prop name="Position">1</prop>
									<prop name="IsDefault">0</prop>
									<prop name="LineStyle">psSolid</prop>
								</obj>
								<obj name="PropertyObject" class="GenSampleEditNotes" version="4">
									<prop name="PropertyTypeName">Notes</prop>
									<prop name="Position">1</prop>
									<prop name="IsDefault">1</prop>
								</obj>
								<obj name="PropertyObject" class="SamplePrefPointStyle" version="4">
									<prop name="PropertyTypeName">Point Style</prop>
									<prop name="Position">1</prop>
									<prop name="IsDefault">0</prop>
									<prop name="PointStyle">psNothing</prop>
								</obj>
								<obj name="PropertyObject" class="GenSampleEditPosition" version="4">
									<prop name="PropertyTypeName">Position</prop>
									<prop name="Position">1</prop>
									<prop name="IsDefault">1</prop>
								</obj>
								<obj name="PropertyObject" class="GenSampleEditReplicate" version="4">
									<prop name="PropertyTypeName">Replicate of</prop>
									<prop name="Position">1</prop>
									<prop name="IsDefault">1</prop>
									<prop name="ReplicateOf">-1</prop>
								</obj>
								<obj name="PropertyObject" class="HTCSampleID" version="4">
									<prop name="PropertyTypeName">Sample ID</prop>
									<prop name="Position">1</prop>
									<prop name="IsDefault">1</prop>
								</obj>
								<obj name="PropertyObject" class="GenSampleEditName" version="4">
									<prop name="PropertyTypeName">Sample Name</prop>
									<prop name="Position">1</prop>
									<prop name="IsDefault">1</prop>
									<prop name="name">Sample 2</prop>
								</obj>
								<obj name="PropertyObject" class="HTCSamplePrepNotes" version="4">
									<prop name="PropertyTypeName">Sample Prep Notes</prop>
									<prop name="Position">1</prop>
									<prop name="IsDefault">1</prop>
								</obj>
								<obj name="PropertyObject" class="GenSampleEditSubset" version="4">
									<prop name="PropertyTypeName">Subsets</prop>
									<prop name="Position">1</prop>
									<prop name="IsDefault">1</prop>
								</obj>
								<obj name="PropertyObject" class="SamplePrefWidth" version="5">
									<prop name="PropertyTypeName">Width</prop>
									<prop name="Position">1</prop>
									<prop name="IsDefault">1</prop>
									<prop name="Width">1</prop>
								</obj>
							</list>
						</obj>
					</obj>
					<obj name="item" class="SamplePropInfo" version="1">
						<obj name="ChannelProperties" class="ChanPropList" version="2">
							<obj name="ChannelProperties" class="EMList" version="1">
								<list name="emlist" count="1">
									<obj name="item" class="PropertyList" version="1">
										<list name="emlist" count="12">
											<obj name="PropertyObject" class="RQSampleTargetProperty" version="4">
												<prop name="PropertyTypeName">Combined Sample and Target Type</prop>
												<prop name="Position">2</prop>
												<prop name="IsDefault">0</prop>
												<obj name="ChannelProp" class="ChannelProperty" version="1">
													<prop name="ChannelIdx">0</prop>
												</obj>
											</obj>
											<obj name="PropertyObject" class="QuantConcProperty" version="4">
												<prop name="PropertyTypeName">Concentration</prop>
												<prop name="Position">2</prop>
												<prop name="IsDefault">1</prop>
												<prop name="Concentration">0</prop>
												<obj name="ChannelProp" class="ChannelProperty" version="1">
													<prop name="ChannelIdx">0</prop>
												</obj>
												<prop name="ReadOnly">1</prop>
											</obj>
											<obj name="PropertyObject" class="QuantCpHighProp" version="4">
												<prop name="PropertyTypeName">Cp High</prop>
												<prop name="Position">2</prop>
												<prop name="IsDefault">1</prop>
												<prop name="CpRangeHigh">0</prop>
												<obj name="ChannelProp" class="ChannelProperty" version="1">
													<prop name="ChannelIdx">0</prop>
												</obj>
												<prop name="ReadOnly">1</prop>
											</obj>
											<obj name="PropertyObject" class="QuantCpLowProp" version="4">
												<prop name="PropertyTypeName">Cp Low</prop>
												<prop name="Position">2</prop>
												<prop name="IsDefault">1</prop>
												<prop name="CpRangeLow">0</prop>
												<obj name="ChannelProp" class="ChannelProperty" version="1">
													<prop name="ChannelIdx">0</prop>
												</obj>
												<prop name="ReadOnly">1</prop>
											</obj>
											<obj name="PropertyObject" class="RQEffProp" version="4">
												<prop name="PropertyTypeName">Efficiency</prop>
												<prop name="Position">2</prop>
												<prop name="IsDefault">1</prop>
												<prop name="Efficiency">2</prop>
												<obj name="ChannelProp" class="ChannelProperty" version="1">
													<prop name="ChannelIdx">0</prop>
												</obj>
											</obj>
											<obj name="PropertyObject" class="ChannelGenotype" version="4">
												<prop name="PropertyTypeName">Melt Geno Genotype</prop>
												<prop name="Position">2</prop>
												<prop name="IsDefault">1</prop>
												<prop name="ReadOnly">1</prop>
												<obj name="ChannelProp" class="ChannelProperty" version="1">
													<prop name="ChannelIdx">0</prop>
												</obj>
											</obj>
											<obj name="PropertyObject" class="GroupChannelTypeProp" version="4">
												<prop name="PropertyTypeName">Melt Geno Sample Type</prop>
												<prop name="Position">2</prop>
												<prop name="IsDefault">0</prop>
												<prop name="GroupSampleType">mstUnknown</prop>
												<obj name="ChannelProp" class="ChannelProperty" version="1">
													<prop name="ChannelIdx">0</prop>
												</obj>
											</obj>
											<obj name="PropertyObject" class="QuantSampleTypeProperty" version="4">
												<prop name="PropertyTypeName">Quantification Sample Type</prop>
												<prop name="Position">2</prop>
												<prop name="IsDefault">0</prop>
												<prop name="SampleType">qsUnknown</prop>
												<obj name="ChannelProp" class="ChannelProperty" version="1">
													<prop name="ChannelIdx">0</prop>
												</obj>
											</obj>
											<obj name="PropertyObject" class="ChannelGenotype" version="4">
												<prop name="PropertyTypeName">Scanning Genotype</prop>
												<prop name="Position">2</prop>
												<prop name="IsDefault">1</prop>
												<prop name="ReadOnly">1</prop>
												<obj name="ChannelProp" class="ChannelProperty" version="1">
													<prop name="ChannelIdx">0</prop>
												</obj>
											</obj>
											<obj name="PropertyObject" class="GroupChannelTypeProp" version="4">
												<prop name="PropertyTypeName">Scanning Sample Type</prop>
												<prop name="Position">2</prop>
												<prop name="IsDefault">0</prop>
												<prop name="GroupSampleType">mstUnknown</prop>
												<obj name="ChannelProp" class="ChannelProperty" version="1">
													<prop name="ChannelIdx">0</prop>
												</obj>
											</obj>
											<obj name="PropertyObject" class="TargetName" version="4">
												<prop name="PropertyTypeName">Target Name</prop>
												<prop name="Position">2</prop>
												<prop name="IsDefault">1</prop>
												<obj name="ChannelProp" class="ChannelProperty" version="1">
													<prop name="ChannelIdx">0</prop>
												</obj>
											</obj>
											<obj name="PropertyObject" class="RQTargetProperty" version="4">
												<prop name="PropertyTypeName">Target Type</prop>
												<prop name="Position">2</prop>
												<prop name="IsDefault">0</prop>
												<prop name="TargetType">dtNone</prop>
												<obj name="ChannelProp" class="ChannelProperty" version="1">
													<prop name="ChannelIdx">0</prop>
												</obj>
											</obj>
										</list>
									</obj>
								</list>
							</obj>
						</obj>
						<prop name="ChannelPropertyCount">1</prop>
						<prop name="ContainerPosition">2</prop>
						<prop name="HasSampleProperties">1</prop>
						<obj name="SampleProperties" class="PropertyList" version="1">
							<list name="emlist" count="14">
								<obj name="PropertyObject" class="SamplePrefColor" version="4">
									<prop name="PropertyTypeName">Color</prop>
									<prop name="Position">2</prop>
									<prop name="IsDefault">0</prop>
									<prop name="Color">$0030D700</prop>
								</obj>
								<obj name="PropertyObject" class="DominantChannelProp" version="4">
									<prop name="PropertyTypeName">Dominant Channel</prop>
									<prop name="Position">2</prop>
									<prop name="IsDefault">0</prop>
									<prop name="DominantChannel">0</prop>
								</obj>
								<obj name="PropertyObject" class="Genotype" version="4">
									<prop name="PropertyTypeName">EndPt Genotype</prop>
									<prop name="Position">2</prop>
									<prop name="IsDefault">1</prop>
									<prop name="ReadOnly">1</prop>
								</obj>
								<obj name="PropertyObject" class="GroupingSample" version="4">
									<prop name="PropertyTypeName">EndPt Sample Type</prop>
									<prop name="Position">2</prop>
									<prop name="IsDefault">0</prop>
									<prop name="GroupSampleType">mstUnknown</prop>
								</obj>
								<obj name="PropertyObject" class="SamplePrefLineStyle" version="4">
									<prop name="PropertyTypeName">Line Style</prop>
									<prop name="Position">2</prop>
									<prop name="IsDefault">0</prop>
									<prop name="LineStyle">psSolid</prop>
								</obj>
								<obj name="PropertyObject" class="GenSampleEditNotes" version="4">
									<prop name="PropertyTypeName">Notes</prop>
									<prop name="Position">2</prop>
									<prop name="IsDefault">1</prop>
								</obj>
								<obj name="PropertyObject" class="SamplePrefPointStyle" version="4">
									<prop name="PropertyTypeName">Point Style</prop>
									<prop name="Position">2</prop>
									<prop name="IsDefault">0</prop>
									<prop name="PointStyle">psNothing</prop>
								</obj>
								<obj name="PropertyObject" class="GenSampleEditPosition" version="4">
									<prop name="PropertyTypeName">Position</prop>
									<prop name="Position">2</prop>
									<prop name="IsDefault">1</prop>
								</obj>
								<obj name="PropertyObject" class="GenSampleEditReplicate" version="4">
									<prop name="PropertyTypeName">Replicate of</prop>
									<prop name="Position">2</prop>
									<prop name="IsDefault">1</prop>
									<prop name="ReplicateOf">-1</prop>
								</obj>
								<obj name="PropertyObject" class="HTCSampleID" version="4">
									<prop name="PropertyTypeName">Sample ID</prop>
									<prop name="Position">2</prop>
									<prop name="IsDefault">1</prop>
								</obj>
								<obj name="PropertyObject" class="GenSampleEditName" version="4">
									<prop name="PropertyTypeName">Sample Name</prop>
									<prop name="Position">2</prop>
									<prop name="IsDefault">1</prop>
									<prop name="name">Sample 3</prop>
								</obj>
								<obj name="PropertyObject" class="HTCSamplePrepNotes" version="4">
									<prop name="PropertyTypeName">Sample Prep Notes</prop>
									<prop name="Position">2</prop>
									<prop name="IsDefault">1</prop>
								</obj>
								<obj name="PropertyObject" class="GenSampleEditSubset" version="4">
									<prop name="PropertyTypeName">Subsets</prop>
									<prop name="Position">2</prop>
									<prop name="IsDefault">1</prop>
								</obj>
								<obj name="PropertyObject" class="SamplePrefWidth" version="5">
									<prop name="PropertyTypeName">Width</prop>
									<prop name="Position">2</prop>
									<prop name="IsDefault">1</prop>
									<prop name="Width">1</prop>
								</obj>
							</list>
						</obj>
					</obj>
					<obj name="item" class="SamplePropInfo" version="1">
						<obj name="ChannelProperties" class="ChanPropList" version="2">
							<obj name="ChannelProperties" class="EMList" version="1">
								<list name="emlist" count="1">
									<obj name="item" class="PropertyList" version="1">
										<list name="emlist" count="12">
											<obj name="PropertyObject" class="RQSampleTargetProperty" version="4">
												<prop name="PropertyTypeName">Combined Sample and Target Type</prop>
												<prop name="Position">3</prop>
												<prop name="IsDefault">0</prop>
												<obj name="ChannelProp" class="ChannelProperty" version="1">
													<prop name="ChannelIdx">0</prop>
												</obj>
											</obj>
											<obj name="PropertyObject" class="QuantConcProperty" version="4">
												<prop name="PropertyTypeName">Concentration</prop>
												<prop name="Position">3</prop>
												<prop name="IsDefault">1</prop>
												<prop name="Concentration">0</prop>
												<obj name="ChannelProp" class="ChannelProperty" version="1">
													<prop name="ChannelIdx">0</prop>
												</obj>
												<prop name="ReadOnly">1</prop>
											</obj>
											<obj name="PropertyObject" class="QuantCpHighProp" version="4">
												<prop name="PropertyTypeName">Cp High</prop>
												<prop name="Position">3</prop>
												<prop name="IsDefault">1</prop>
												<prop name="CpRangeHigh">0</prop>
												<obj name="ChannelProp" class="ChannelProperty" version="1">
													<prop name="ChannelIdx">0</prop>
												</obj>
												<prop name="ReadOnly">1</prop>
											</obj>
											<obj name="PropertyObject" class="QuantCpLowProp" version="4">
												<prop name="PropertyTypeName">Cp Low</prop>
												<prop name="Position">3</prop>
												<prop name="IsDefault">1</prop>
												<prop name="CpRangeLow">0</prop>
												<obj name="ChannelProp" class="ChannelProperty" version="1">
													<prop name="ChannelIdx">0</prop>
												</obj>
												<prop name="ReadOnly">1</prop>
											</obj>
											<obj name="PropertyObject" class="RQEffProp" version="4">
												<prop name="PropertyTypeName">Efficiency</prop>
												<prop name="Position">3</prop>
												<prop name="IsDefault">1</prop>
												<prop name="Efficiency">2</prop>
												<obj name="ChannelProp" class="ChannelProperty" version="1">
													<prop name="ChannelIdx">0</prop>
												</obj>
											</obj>
											<obj name="PropertyObject" class="ChannelGenotype" version="4">
												<prop name="PropertyTypeName">Melt Geno Genotype</prop>
												<prop name="Position">3</prop>
												<prop name="IsDefault">1</prop>
												<prop name="ReadOnly">1</prop>
												<obj name="ChannelProp" class="ChannelProperty" version="1">
													<prop name="ChannelIdx">0</prop>
												</obj>
											</obj>
											<obj name="PropertyObject" class="GroupChannelTypeProp" version="4">
												<prop name="PropertyTypeName">Melt Geno Sample Type</prop>
												<prop name="Position">3</prop>
												<prop name="IsDefault">0</prop>
												<prop name="GroupSampleType">mstUnknown</prop>
												<obj name="ChannelProp" class="ChannelProperty" version="1">
													<prop name="ChannelIdx">0</prop>
												</obj>
											</obj>
											<obj name="PropertyObject" class="QuantSampleTypeProperty" version="4">
												<prop name="PropertyTypeName">Quantification Sample Type</prop>
												<prop name="Position">3</prop>
												<prop name="IsDefault">0</prop>
												<prop name="SampleType">qsUnknown</prop>
												<obj name="ChannelProp" class="ChannelProperty" version="1">
													<prop name="ChannelIdx">0</prop>
												</obj>
											</obj>
											<obj name="PropertyObject" class="ChannelGenotype" version="4">
												<prop name="PropertyTypeName">Scanning Genotype</prop>
												<prop name="Position">3</prop>
												<prop name="IsDefault">1</prop>
												<prop name="ReadOnly">1</prop>
												<obj name="ChannelProp" class="ChannelProperty" version="1">
													<prop name="ChannelIdx">0</prop>
												</obj>
											</obj>
											<obj name="PropertyObject" class="GroupChannelTypeProp" version="4">
												<prop name="PropertyTypeName">Scanning Sample Type</prop>
												<prop name="Position">3</prop>
												<prop name="IsDefault">0</prop>
												<prop name="GroupSampleType">mstUnknown</prop>
												<obj name="ChannelProp" class="ChannelProperty" version="1">
													<prop name="ChannelIdx">0</prop>
												</obj>
											</obj>
											<obj name="PropertyObject" class="TargetName" version="4">
												<prop name="PropertyTypeName">Target Name</prop>
												<prop name="Position">3</prop>
												<prop name="IsDefault">1</prop>
												<obj name="ChannelProp" class="ChannelProperty" version="1">
													<prop name="ChannelIdx">0</prop>
												</obj>
											</obj>
											<obj name="PropertyObject" class="RQTargetProperty" version="4">
												<prop name="PropertyTypeName">Target Type</prop>
												<prop name="Position">3</prop>
												<prop name="IsDefault">0</prop>
												<prop name="TargetType">dtNone</prop>
												<obj name="ChannelProp" class="ChannelProperty" version="1">
													<prop name="ChannelIdx">0</prop>
												</obj>
											</obj>
										</list>
									</obj>
								</list>
							</obj>
						</obj>
						<prop name="ChannelPropertyCount">1</prop>
						<prop name="ContainerPosition">3</prop>
						<prop name="HasSampleProperties">1</prop>
						<obj name="SampleProperties" class="PropertyList" version="1">
							<list name="emlist" count="14">
								<obj name="PropertyObject" class="SamplePrefColor" version="4">
									<prop name="PropertyTypeName">Color</prop>
									<prop name="Position">3</prop>
									<prop name="IsDefault">0</prop>
									<prop name="Color">clFuchsia</prop>
								</obj>
								<obj name="PropertyObject" class="DominantChannelProp" version="4">
									<prop name="PropertyTypeName">Dominant Channel</prop>
									<prop name="Position">3</prop>
									<prop name="IsDefault">0</prop>
									<prop name="DominantChannel">0</prop>
								</obj>
								<obj name="PropertyObject" class="Genotype" version="4">
									<prop name="PropertyTypeName">EndPt Genotype</prop>
									<prop name="Position">3</prop>
									<prop name="IsDefault">1</prop>
									<prop name="ReadOnly">1</prop>
								</obj>
								<obj name="PropertyObject" class="GroupingSample" version="4">
									<prop name="PropertyTypeName">EndPt Sample Type</prop>
									<prop name="Position">3</prop>
									<prop name="IsDefault">0</prop>
									<prop name="GroupSampleType">mstUnknown</prop>
								</obj>
								<obj name="PropertyObject" class="SamplePrefLineStyle" version="4">
									<prop name="PropertyTypeName">Line Style</prop>
									<prop name="Position">3</prop>
									<prop name="IsDefault">0</prop>
									<prop name="LineStyle">psSolid</prop>
								</obj>
								<obj name="PropertyObject" class="GenSampleEditNotes" version="4">
									<prop name="PropertyTypeName">Notes</prop>
									<prop name="Position">3</prop>
									<prop name="IsDefault">1</prop>
								</obj>
								<obj name="PropertyObject" class="SamplePrefPointStyle" version="4">
									<prop name="PropertyTypeName">Point Style</prop>
									<prop name="Position">3</prop>
									<prop name="IsDefault">0</prop>
									<prop name="PointStyle">psNothing</prop>
								</obj>
								<obj name="PropertyObject" class="GenSampleEditPosition" version="4">
									<prop name="PropertyTypeName">Position</prop>
									<prop name="Position">3</prop>
									<prop name="IsDefault">1</prop>
								</obj>
								<obj name="PropertyObject" class="GenSampleEditReplicate" version="4">
									<prop name="PropertyTypeName">Replicate of</prop>
									<prop name="Position">3</prop>
									<prop name="IsDefault">1</prop>
									<prop name="ReplicateOf">-1</prop>
								</obj>
								<obj name="PropertyObject" class="HTCSampleID" version="4">
									<prop name="PropertyTypeName">Sample ID</prop>
									<prop name="Position">3</prop>
									<prop name="IsDefault">1</prop>
								</obj>
								<obj name="PropertyObject" class="GenSampleEditName" version="4">
									<prop name="PropertyTypeName">Sample Name</prop>
									<prop name="Position">3</prop>
									<prop name="IsDefault">1</prop>
									<prop name="name">Sample 4</prop>
								</obj>
								<obj name="PropertyObject" class="HTCSamplePrepNotes" version="4">
									<prop name="PropertyTypeName">Sample Prep Notes</prop>
									<prop name="Position">3</prop>
									<prop name="IsDefault">1</prop>
								</obj>
								<obj name="PropertyObject" class="GenSampleEditSubset" version="4">
									<prop name="PropertyTypeName">Subsets</prop>
									<prop name="Position">3</prop>
									<prop name="IsDefault">1</prop>
								</obj>
								<obj name="PropertyObject" class="SamplePrefWidth" version="5">
									<prop name="PropertyTypeName">Width</prop>
									<prop name="Position">3</prop>
									<prop name="IsDefault">1</prop>
									<prop name="Width">1</prop>
								</obj>
							</list>
						</obj>
					</obj>
					<obj name="item" class="SamplePropInfo" version="1">
						<obj name="ChannelProperties" class="ChanPropList" version="2">
							<obj name="ChannelProperties" class="EMList" version="1">
								<list name="emlist" count="1">
									<obj name="item" class="PropertyList" version="1">
										<list name="emlist" count="12">
											<obj name="PropertyObject" class="RQSampleTargetProperty" version="4">
												<prop name="PropertyTypeName">Combined Sample and Target Type</prop>
												<prop name="Position">4</prop>
												<prop name="IsDefault">0</prop>
												<obj name="ChannelProp" class="ChannelProperty" version="1">
													<prop name="ChannelIdx">0</prop>
												</obj>
											</obj>
											<obj name="PropertyObject" class="QuantConcProperty" version="4">
												<prop name="PropertyTypeName">Concentration</prop>
												<prop name="Position">4</prop>
												<prop name="IsDefault">1</prop>
												<prop name="Concentration">0</prop>
												<obj name="ChannelProp" class="ChannelProperty" version="1">
													<prop name="ChannelIdx">0</prop>
												</obj>
												<prop name="ReadOnly">1</prop>
											</obj>
											<obj name="PropertyObject" class="QuantCpHighProp" version="4">
												<prop name="PropertyTypeName">Cp High</prop>
												<prop name="Position">4</prop>
												<prop name="IsDefault">1</prop>
												<prop name="CpRangeHigh">0</prop>
												<obj name="ChannelProp" class="ChannelProperty" version="1">
													<prop name="ChannelIdx">0</prop>
												</obj>
												<prop name="ReadOnly">1</prop>
											</obj>
											<obj name="PropertyObject" class="QuantCpLowProp" version="4">
												<prop name="PropertyTypeName">Cp Low</prop>
												<prop name="Position">4</prop>
												<prop name="IsDefault">1</prop>
												<prop name="CpRangeLow">0</prop>
												<obj name="ChannelProp" class="ChannelProperty" version="1">
													<prop name="ChannelIdx">0</prop>
												</obj>
												<prop name="ReadOnly">1</prop>
											</obj>
											<obj name="PropertyObject" class="RQEffProp" version="4">
												<prop name="PropertyTypeName">Efficiency</prop>
												<prop name="Position">4</prop>
												<prop name="IsDefault">1</prop>
												<prop name="Efficiency">2</prop>
												<obj name="ChannelProp" class="ChannelProperty" version="1">
													<prop name="ChannelIdx">0</prop>
												</obj>
											</obj>
											<obj name="PropertyObject" class="ChannelGenotype" version="4">
												<prop name="PropertyTypeName">Melt Geno Genotype</prop>
												<prop name="Position">4</prop>
												<prop name="IsDefault">1</prop>
												<prop name="ReadOnly">1</prop>
												<obj name="ChannelProp" class="ChannelProperty" version="1">
													<prop name="ChannelIdx">0</prop>
												</obj>
											</obj>
											<obj name="PropertyObject" class="GroupChannelTypeProp" version="4">
												<prop name="PropertyTypeName">Melt Geno Sample Type</prop>
												<prop name="Position">4</prop>
												<prop name="IsDefault">0</prop>
												<prop name="GroupSampleType">mstUnknown</prop>
												<obj name="ChannelProp" class="ChannelProperty" version="1">
													<prop name="ChannelIdx">0</prop>
												</obj>
											</obj>
											<obj name="PropertyObject" class="QuantSampleTypeProperty" version="4">
												<prop name="PropertyTypeName">Quantification Sample Type</prop>
												<prop name="Position">4</prop>
												<prop name="IsDefault">0</prop>
												<prop name="SampleType">qsUnknown</prop>
												<obj name="ChannelProp" class="ChannelProperty" version="1">
													<prop name="ChannelIdx">0</prop>
												</obj>
											</obj>
											<obj name="PropertyObject" class="ChannelGenotype" version="4">
												<prop name="PropertyTypeName">Scanning Genotype</prop>
												<prop name="Position">4</prop>
												<prop name="IsDefault">1</prop>
												<prop name="ReadOnly">1</prop>
												<obj name="ChannelProp" class="ChannelProperty" version="1">
													<prop name="ChannelIdx">0</prop>
												</obj>
											</obj>
											<obj name="PropertyObject" class="GroupChannelTypeProp" version="4">
												<prop name="PropertyTypeName">Scanning Sample Type</prop>
												<prop name="Position">4</prop>
												<prop name="IsDefault">0</prop>
												<prop name="GroupSampleType">mstUnknown</prop>
												<obj name="ChannelProp" class="ChannelProperty" version="1">
													<prop name="ChannelIdx">0</prop>
												</obj>
											</obj>
											<obj name="PropertyObject" class="TargetName" version="4">
												<prop name="PropertyTypeName">Target Name</prop>
												<prop name="Position">4</prop>
												<prop name="IsDefault">1</prop>
												<obj name="ChannelProp" class="ChannelProperty" version="1">
													<prop name="ChannelIdx">0</prop>
												</obj>
											</obj>
											<obj name="PropertyObject" class="RQTargetProperty" version="4">
												<prop name="PropertyTypeName">Target Type</prop>
												<prop name="Position">4</prop>
												<prop name="IsDefault">0</prop>
												<prop name="TargetType">dtNone</prop>
												<obj name="ChannelProp" class="ChannelProperty" version="1">
													<prop name="ChannelIdx">0</prop>
												</obj>
											</obj>
										</list>
									</obj>
								</list>
							</obj>
						</obj>
						<prop name="ChannelPropertyCount">1</prop>
						<prop name="ContainerPosition">4</prop>
						<prop name="HasSampleProperties">1</prop>
						<obj name="SampleProperties" class="PropertyList" version="1">
							<list name="emlist" count="14">
								<obj name="PropertyObject" class="SamplePrefColor" version="4">
									<prop name="PropertyTypeName">Color</prop>
									<prop name="Position">4</prop>
									<prop name="IsDefault">0</prop>
									<prop name="Color">clGray</prop>
								</obj>
								<obj name="PropertyObject" class="DominantChannelProp" version="4">
									<prop name="PropertyTypeName">Dominant Channel</prop>
									<prop name="Position">4</prop>
									<prop name="IsDefault">0</prop>
									<prop name="DominantChannel">0</prop>
								</obj>
								<obj name="PropertyObject" class="Genotype" version="4">
									<prop name="PropertyTypeName">EndPt Genotype</prop>
									<prop name="Position">4</prop>
									<prop name="IsDefault">1</prop>
									<prop name="ReadOnly">1</prop>
								</obj>
								<obj name="PropertyObject" class="GroupingSample" version="4">
									<prop name="PropertyTypeName">EndPt Sample Type</prop>
									<prop name="Position">4</prop>
									<prop name="IsDefault">0</prop>
									<prop name="GroupSampleType">mstUnknown</prop>
								</obj>
								<obj name="PropertyObject" class="SamplePrefLineStyle" version="4">
									<prop name="PropertyTypeName">Line Style</prop>
									<prop name="Position">4</prop>
									<prop name="IsDefault">0</prop>
									<prop name="LineStyle">psSolid</prop>
								</obj>
								<obj name="PropertyObject" class="GenSampleEditNotes" version="4">
									<prop name="PropertyTypeName">Notes</prop>
									<prop name="Position">4</prop>
									<prop name="IsDefault">1</prop>
								</obj>
								<obj name="PropertyObject" class="SamplePrefPointStyle" version="4">
									<prop name="PropertyTypeName">Point Style</prop>
									<prop name="Position">4</prop>
									<prop name="IsDefault">0</prop>
									<prop name="PointStyle">psNothing</prop>
								</obj>
								<obj name="PropertyObject" class="GenSampleEditPosition" version="4">
									<prop name="PropertyTypeName">Position</prop>
									<prop name="Position">4</prop>
									<prop name="IsDefault">1</prop>
								</obj>
								<obj name="PropertyObject" class="GenSampleEditReplicate" version="4">
									<prop name="PropertyTypeName">Replicate of</prop>
									<prop name="Position">4</prop>
									<prop name="IsDefault">1</prop>
									<prop name="ReplicateOf">-1</prop>
								</obj>
								<obj name="PropertyObject" class="HTCSampleID" version="4">
									<prop name="PropertyTypeName">Sample ID</prop>
									<prop name="Position">4</prop>
									<prop name="IsDefault">1</prop>
								</obj>
								<obj name="PropertyObject" class="GenSampleEditName" version="4">
									<prop name="PropertyTypeName">Sample Name</prop>
									<prop name="Position">4</prop>
									<prop name="IsDefault">1</prop>
									<prop name="name">Sample 5</prop>
								</obj>
								<obj name="PropertyObject" class="HTCSamplePrepNotes" version="4">
									<prop name="PropertyTypeName">Sample Prep Notes</prop>
									<prop name="Position">4</prop>
									<prop name="IsDefault">1</prop>
								</obj>
								<obj name="PropertyObject" class="GenSampleEditSubset" version="4">
									<prop name="PropertyTypeName">Subsets</prop>
									<prop name="Position">4</prop>
									<prop name="IsDefault">1</prop>
								</obj>
								<obj name="PropertyObject" class="SamplePrefWidth" version="5">
									<prop name="PropertyTypeName">Width</prop>
									<prop name="Position">4</prop>
									<prop name="IsDefault">1</prop>
									<prop name="Width">1</prop>
								</obj>
							</list>
						</obj>
					</obj>
					<obj name="item" class="SamplePropInfo" version="1">
						<obj name="ChannelProperties" class="ChanPropList" version="2">
							<obj name="ChannelProperties" class="EMList" version="1">
								<list name="emlist" count="1">
									<obj name="item" class="PropertyList" version="1">
										<list name="emlist" count="12">
											<obj name="PropertyObject" class="RQSampleTargetProperty" version="4">
												<prop name="PropertyTypeName">Combined Sample and Target Type</prop>
												<prop name="Position">5</prop>
												<prop name="IsDefault">0</prop>
												<obj name="ChannelProp" class="ChannelProperty" version="1">
													<prop name="ChannelIdx">0</prop>
												</obj>
											</obj>
											<obj name="PropertyObject" class="QuantConcProperty" version="4">
												<prop name="PropertyTypeName">Concentration</prop>
												<prop name="Position">5</prop>
												<prop name="IsDefault">1</prop>
												<prop name="Concentration">0</prop>
												<obj name="ChannelProp" class="ChannelProperty" version="1">
													<prop name="ChannelIdx">0</prop>
												</obj>
												<prop name="ReadOnly">1</prop>
											</obj>
											<obj name="PropertyObject" class="QuantCpHighProp" version="4">
												<prop name="PropertyTypeName">Cp High</prop>
												<prop name="Position">5</prop>
												<prop name="IsDefault">1</prop>
												<prop name="CpRangeHigh">0</prop>
												<obj name="ChannelProp" class="ChannelProperty" version="1">
													<prop name="ChannelIdx">0</prop>
												</obj>
												<prop name="ReadOnly">1</prop>
											</obj>
											<obj name="PropertyObject" class="QuantCpLowProp" version="4">
												<prop name="PropertyTypeName">Cp Low</prop>
												<prop name="Position">5</prop>
												<prop name="IsDefault">1</prop>
												<prop name="CpRangeLow">0</prop>
												<obj name="ChannelProp" class="ChannelProperty" version="1">
													<prop name="ChannelIdx">0</prop>
												</obj>
												<prop name="ReadOnly">1</prop>
											</obj>
											<obj name="PropertyObject" class="RQEffProp" version="4">
												<prop name="PropertyTypeName">Efficiency</prop>
												<prop name="Position">5</prop>
												<prop name="IsDefault">1</prop>
												<prop name="Efficiency">2</prop>
												<obj name="ChannelProp" class="ChannelProperty" version="1">
													<prop name="ChannelIdx">0</prop>
												</obj>
											</obj>
											<obj name="PropertyObject" class="ChannelGenotype" version="4">
												<prop name="PropertyTypeName">Melt Geno Genotype</prop>
												<prop name="Position">5</prop>
												<prop name="IsDefault">1</prop>
												<prop name="ReadOnly">1</prop>
												<obj name="ChannelProp" class="ChannelProperty" version="1">
													<prop name="ChannelIdx">0</prop>
												</obj>
											</obj>
											<obj name="PropertyObject" class="GroupChannelTypeProp" version="4">
												<prop name="PropertyTypeName">Melt Geno Sample Type</prop>
												<prop name="Position">5</prop>
												<prop name="IsDefault">0</prop>
												<prop name="GroupSampleType">mstUnknown</prop>
												<obj name="ChannelProp" class="ChannelProperty" version="1">
													<prop name="ChannelIdx">0</prop>
												</obj>
											</obj>
											<obj name="PropertyObject" class="QuantSampleTypeProperty" version="4">
												<prop name="PropertyTypeName">Quantification Sample Type</prop>
												<prop name="Position">5</prop>
												<prop name="IsDefault">0</prop>
												<prop name="SampleType">qsUnknown</prop>
												<obj name="ChannelProp" class="ChannelProperty" version="1">
													<prop name="ChannelIdx">0</prop>
												</obj>
											</obj>
											<obj name="PropertyObject" class="ChannelGenotype" version="4">
												<prop name="PropertyTypeName">Scanning Genotype</prop>
												<prop name="Position">5</prop>
												<prop name="IsDefault">1</prop>
												<prop name="ReadOnly">1</prop>
												<obj name="ChannelProp" class="ChannelProperty" version="1">
													<prop name="ChannelIdx">0</prop>
												</obj>
											</obj>
											<obj name="PropertyObject" class="GroupChannelTypeProp" version="4">
												<prop name="PropertyTypeName">Scanning Sample Type</prop>
												<prop name="Position">5</prop>
												<prop name="IsDefault">0</prop>
												<prop name="GroupSampleType">mstUnknown</prop>
												<obj name="ChannelProp" class="ChannelProperty" version="1">
													<prop name="ChannelIdx">0</prop>
												</obj>
											</obj>
											<obj name="PropertyObject" class="TargetName" version="4">
												<prop name="PropertyTypeName">Target Name</prop>
												<prop name="Position">5</prop>
												<prop name="IsDefault">1</prop>
												<obj name="ChannelProp" class="ChannelProperty" version="1">
													<prop name="ChannelIdx">0</prop>
												</obj>
											</obj>
											<obj name="PropertyObject" class="RQTargetProperty" version="4">
												<prop name="PropertyTypeName">Target Type</prop>
												<prop name="Position">5</prop>
												<prop name="IsDefault">0</prop>
												<prop name="TargetType">dtNone</prop>
												<obj name="ChannelProp" class="ChannelProperty" version="1">
													<prop name="ChannelIdx">0</prop>
												</obj>
											</obj>
										</list>
									</obj>
								</list>
							</obj>
						</obj>
						<prop name="ChannelPropertyCount">1</prop>
						<prop name="ContainerPosition">5</prop>
						<prop name="HasSampleProperties">1</prop>
						<obj name="SampleProperties" class="PropertyList" version="1">
							<list name="emlist" count="14">
								<obj name="PropertyObject" class="SamplePrefColor" version="4">
									<prop name="PropertyTypeName">Color</prop>
									<prop name="Position">5</prop>
									<prop name="IsDefault">0</prop>
									<prop name="Color">$0012D7FA</prop>
								</obj>
								<obj name="PropertyObject" class="DominantChannelProp" version="4">
									<prop name="PropertyTypeName">Dominant Channel</prop>
									<prop name="Position">5</prop>
									<prop name="IsDefault">0</prop>
									<prop name="DominantChannel">0</prop>
								</obj>
								<obj name="PropertyObject" class="Genotype" version="4">
									<prop name="PropertyTypeName">EndPt Genotype</prop>
									<prop name="Position">5</prop>
									<prop name="IsDefault">1</prop>
									<prop name="ReadOnly">1</prop>
								</obj>
								<obj name="PropertyObject" class="GroupingSample" version="4">
									<prop name="PropertyTypeName">EndPt Sample Type</prop>
									<prop name="Position">5</prop>
									<prop name="IsDefault">0</prop>
									<prop name="GroupSampleType">mstUnknown</prop>
								</obj>
								<obj name="PropertyObject" class="SamplePrefLineStyle" version="4">
									<prop name="PropertyTypeName">Line Style</prop>
									<prop name="Position">5</prop>
									<prop name="IsDefault">0</prop>
									<prop name="LineStyle">psSolid</prop>
								</obj>
								<obj name="PropertyObject" class="GenSampleEditNotes" version="4">
									<prop name="PropertyTypeName">Notes</prop>
									<prop name="Position">5</prop>
									<prop name="IsDefault">1</prop>
								</obj>
								<obj name="PropertyObject" class="SamplePrefPointStyle" version="4">
									<prop name="PropertyTypeName">Point Style</prop>
									<prop name="Position">5</prop>
									<prop name="IsDefault">0</prop>
									<prop name="PointStyle">psNothing</prop>
								</obj>
								<obj name="PropertyObject" class="GenSampleEditPosition" version="4">
									<prop name="PropertyTypeName">Position</prop>
									<prop name="Position">5</prop>
									<prop name="IsDefault">1</prop>
								</obj>
								<obj name="PropertyObject" class="GenSampleEditReplicate" version="4">
									<prop name="PropertyTypeName">Replicate of</prop>
									<prop name="Position">5</prop>
									<prop name="IsDefault">1</prop>
									<prop name="ReplicateOf">-1</prop>
								</obj>
								<obj name="PropertyObject" class="HTCSampleID" version="4">
									<prop name="PropertyTypeName">Sample ID</prop>
									<prop name="Position">5</prop>
									<prop name="IsDefault">1</prop>
								</obj>
								<obj name="PropertyObject" class="GenSampleEditName" version="4">
									<prop name="PropertyTypeName">Sample Name</prop>
									<prop name="Position">5</prop>
									<prop name="IsDefault">1</prop>
									<prop name="name">Sample 6</prop>
								</obj>
								<obj name="PropertyObject" class="HTCSamplePrepNotes" version="4">
									<prop name="PropertyTypeName">Sample Prep Notes</prop>
									<prop name="Position">5</prop>
									<prop name="IsDefault">1</prop>
								</obj>
								<obj name="PropertyObject" class="GenSampleEditSubset" version="4">
									<prop name="PropertyTypeName">Subsets</prop>
									<prop name="Position">5</prop>
									<prop name="IsDefault">1</prop>
								</obj>
								<obj name="PropertyObject" class="SamplePrefWidth" version="5">
									<prop name="PropertyTypeName">Width</prop>
									<prop name="Position">5</prop>
									<prop name="IsDefault">1</prop>
									<prop name="Width">1</prop>
								</obj>
							</list>
						</obj>
					</obj>
					<obj name="item" class="SamplePropInfo" version="1">
						<obj name="ChannelProperties" class="ChanPropList" version="2">
							<obj name="ChannelProperties" class="EMList" version="1">
								<list name="emlist" count="1">
									<obj name="item" class="PropertyList" version="1">
										<list name="emlist" count="12">
											<obj name="PropertyObject" class="RQSampleTargetProperty" version="4">
												<prop name="PropertyTypeName">Combined Sample and Target Type</prop>
												<prop name="Position">6</prop>
												<prop name="IsDefault">0</prop>
												<obj name="ChannelProp" class="ChannelProperty" version="1">
													<prop name="ChannelIdx">0</prop>
												</obj>
											</obj>
											<obj name="PropertyObject" class="QuantConcProperty" version="4">
												<prop name="PropertyTypeName">Concentration</prop>
												<prop name="Position">6</prop>
												<prop name="IsDefault">1</prop>
												<prop name="Concentration">0</prop>
												<obj name="ChannelProp" class="ChannelProperty" version="1">
													<prop name="ChannelIdx">0</prop>
												</obj>
												<prop name="ReadOnly">1</prop>
											</obj>
											<obj name="PropertyObject" class="QuantCpHighProp" version="4">
												<prop name="PropertyTypeName">Cp High</prop>
												<prop name="Position">6</prop>
												<prop name="IsDefault">1</prop>
												<prop name="CpRangeHigh">0</prop>
												<obj name="ChannelProp" class="ChannelProperty" version="1">
													<prop name="ChannelIdx">0</prop>
												</obj>
												<prop name="ReadOnly">1</prop>
											</obj>
											<obj name="PropertyObject" class="QuantCpLowProp" version="4">
												<prop name="PropertyTypeName">Cp Low</prop>
												<prop name="Position">6</prop>
												<prop name="IsDefault">1</prop>
												<prop name="CpRangeLow">0</prop>
												<obj name="ChannelProp" class="ChannelProperty" version="1">
													<prop name="ChannelIdx">0</prop>
												</obj>
												<prop name="ReadOnly">1</prop>
											</obj>
											<obj name="PropertyObject" class="RQEffProp" version="4">
												<prop name="PropertyTypeName">Efficiency</prop>
												<prop name="Position">6</prop>
												<prop name="IsDefault">1</prop>
												<prop name="Efficiency">2</prop>
												<obj name="ChannelProp" class="ChannelProperty" version="1">
													<prop name="ChannelIdx">0</prop>
												</obj>
											</obj>
											<obj name="PropertyObject" class="ChannelGenotype" version="4">
												<prop name="PropertyTypeName">Melt Geno Genotype</prop>
												<prop name="Position">6</prop>
												<prop name="IsDefault">1</prop>
												<prop name="ReadOnly">1</prop>
												<obj name="ChannelProp" class="ChannelProperty" version="1">
													<prop name="ChannelIdx">0</prop>
												</obj>
											</obj>
											<obj name="PropertyObject" class="GroupChannelTypeProp" version="4">
												<prop name="PropertyTypeName">Melt Geno Sample Type</prop>
												<prop name="Position">6</prop>
												<prop name="IsDefault">0</prop>
												<prop name="GroupSampleType">mstUnknown</prop>
												<obj name="ChannelProp" class="ChannelProperty" version="1">
													<prop name="ChannelIdx">0</prop>
												</obj>
											</obj>
											<obj name="PropertyObject" class="QuantSampleTypeProperty" version="4">
												<prop name="PropertyTypeName">Quantification Sample Type</prop>
												<prop name="Position">6</prop>
												<prop name="IsDefault">0</prop>
												<prop name="SampleType">qsUnknown</prop>
												<obj name="ChannelProp" class="ChannelProperty" version="1">
													<prop name="ChannelIdx">0</prop>
												</obj>
											</obj>
											<obj name="PropertyObject" class="ChannelGenotype" version="4">
												<prop name="PropertyTypeName">Scanning Genotype</prop>
												<prop name="Position">6</prop>
												<prop name="IsDefault">1</prop>
												<prop name="ReadOnly">1</prop>
												<obj name="ChannelProp" class="ChannelProperty" version="1">
													<prop name="ChannelIdx">0</prop>
												</obj>
											</obj>
											<obj name="PropertyObject" class="GroupChannelTypeProp" version="4">
												<prop name="PropertyTypeName">Scanning Sample Type</prop>
												<prop name="Position">6</prop>
												<prop name="IsDefault">0</prop>
												<prop name="GroupSampleType">mstUnknown</prop>
												<obj name="ChannelProp" class="ChannelProperty" version="1">
													<prop name="ChannelIdx">0</prop>
												</obj>
											</obj>
											<obj name="PropertyObject" class="TargetName" version="4">
												<prop name="PropertyTypeName">Target Name</prop>
												<prop name="Position">6</prop>
												<prop name="IsDefault">1</prop>
												<obj name="ChannelProp" class="ChannelProperty" version="1">
													<prop name="ChannelIdx">0</prop>
												</obj>
											</obj>
											<obj name="PropertyObject" class="RQTargetProperty" version="4">
												<prop name="PropertyTypeName">Target Type</prop>
												<prop name="Position">6</prop>
												<prop name="IsDefault">0</prop>
												<prop name="TargetType">dtNone</prop>
												<obj name="ChannelProp" class="ChannelProperty" version="1">
													<prop name="ChannelIdx">0</prop>
												</obj>
											</obj>
										</list>
									</obj>
								</list>
							</obj>
						</obj>
						<prop name="ChannelPropertyCount">1</prop>
						<prop name="ContainerPosition">6</prop>
						<prop name="HasSampleProperties">1</prop>
						<obj name="SampleProperties" class="PropertyList" version="1">
							<list name="emlist" count="14">
								<obj name="PropertyObject" class="SamplePrefColor" version="4">
									<prop name="PropertyTypeName">Color</prop>
									<prop name="Position">6</prop>
									<prop name="IsDefault">0</prop>
									<prop name="Color">$00000097</prop>
								</obj>
								<obj name="PropertyObject" class="DominantChannelProp" version="4">
									<prop name="PropertyTypeName">Dominant Channel</prop>
									<prop name="Position">6</prop>
									<prop name="IsDefault">0</prop>
									<prop name="DominantChannel">0</prop>
								</obj>
								<obj name="PropertyObject" class="Genotype" version="4">
									<prop name="PropertyTypeName">EndPt Genotype</prop>
									<prop name="Position">6</prop>
									<prop name="IsDefault">1</prop>
									<prop name="ReadOnly">1</prop>
								</obj>
								<obj name="PropertyObject" class="GroupingSample" version="4">
									<prop name="PropertyTypeName">EndPt Sample Type</prop>
									<prop name="Position">6</prop>
									<prop name="IsDefault">0</prop>
									<prop name="GroupSampleType">mstUnknown</prop>
								</obj>
								<obj name="PropertyObject" class="SamplePrefLineStyle" version="4">
									<prop name="PropertyTypeName">Line Style</prop>
									<prop name="Position">6</prop>
									<prop name="IsDefault">0</prop>
									<prop name="LineStyle">psSolid</prop>
								</obj>
								<obj name="PropertyObject" class="GenSampleEditNotes" version="4">
									<prop name="PropertyTypeName">Notes</prop>
									<prop name="Position">6</prop>
									<prop name="IsDefault">1</prop>
								</obj>
								<obj name="PropertyObject" class="SamplePrefPointStyle" version="4">
									<prop name="PropertyTypeName">Point Style</prop>
									<prop name="Position">6</prop>
									<prop name="IsDefault">0</prop>
									<prop name="PointStyle">psNothing</prop>
								</obj>
								<obj name="PropertyObject" class="GenSampleEditPosition" version="4">
									<prop name="PropertyTypeName">Position</prop>
									<prop name="Position">6</prop>
									<prop name="IsDefault">1</prop>
								</obj>
								<obj name="PropertyObject" class="GenSampleEditReplicate" version="4">
									<prop name="PropertyTypeName">Replicate of</prop>
									<prop name="Position">6</prop>
									<prop name="IsDefault">1</prop>
									<prop name="ReplicateOf">-1</prop>
								</obj>
								<obj name="PropertyObject" class="HTCSampleID" version="4">
									<prop name="PropertyTypeName">Sample ID</prop>
									<prop name="Position">6</prop>
									<prop name="IsDefault">1</prop>
								</obj>
								<obj name="PropertyObject" class="GenSampleEditName" version="4">
									<prop name="PropertyTypeName">Sample Name</prop>
									<prop name="Position">6</prop>
									<prop name="IsDefault">1</prop>
									<prop name="name">Sample 7</prop>
								</obj>
								<obj name="PropertyObject" class="HTCSamplePrepNotes" version="4">
									<prop name="PropertyTypeName">Sample Prep Notes</prop>
									<prop name="Position">6</prop>
									<prop name="IsDefault">1</prop>
								</obj>
								<obj name="PropertyObject" class="GenSampleEditSubset" version="4">
									<prop name="PropertyTypeName">Subsets</prop>
									<prop name="Position">6</prop>
									<prop name="IsDefault">1</prop>
								</obj>
								<obj name="PropertyObject" class="SamplePrefWidth" version="5">
									<prop name="PropertyTypeName">Width</prop>
									<prop name="Position">6</prop>
									<prop name="IsDefault">1</prop>
									<prop name="Width">1</prop>
								</obj>
							</list>
						</obj>
					</obj>
					<obj name="item" class="SamplePropInfo" version="1">
						<obj name="ChannelProperties" class="ChanPropList" version="2">
							<obj name="ChannelProperties" class="EMList" version="1">
								<list name="emlist" count="1">
									<obj name="item" class="PropertyList" version="1">
										<list name="emlist" count="12">
											<obj name="PropertyObject" class="RQSampleTargetProperty" version="4">
												<prop name="PropertyTypeName">Combined Sample and Target Type</prop>
												<prop name="Position">7</prop>
												<prop name="IsDefault">0</prop>
												<obj name="ChannelProp" class="ChannelProperty" version="1">
													<prop name="ChannelIdx">0</prop>
												</obj>
											</obj>
											<obj name="PropertyObject" class="QuantConcProperty" version="4">
												<prop name="PropertyTypeName">Concentration</prop>
												<prop name="Position">7</prop>
												<prop name="IsDefault">1</prop>
												<prop name="Concentration">0</prop>
												<obj name="ChannelProp" class="ChannelProperty" version="1">
													<prop name="ChannelIdx">0</prop>
												</obj>
												<prop name="ReadOnly">1</prop>
											</obj>
											<obj name="PropertyObject" class="QuantCpHighProp" version="4">
												<prop name="PropertyTypeName">Cp High</prop>
												<prop name="Position">7</prop>
												<prop name="IsDefault">1</prop>
												<prop name="CpRangeHigh">0</prop>
												<obj name="ChannelProp" class="ChannelProperty" version="1">
													<prop name="ChannelIdx">0</prop>
												</obj>
												<prop name="ReadOnly">1</prop>
											</obj>
											<obj name="PropertyObject" class="QuantCpLowProp" version="4">
												<prop name="PropertyTypeName">Cp Low</prop>
												<prop name="Position">7</prop>
												<prop name="IsDefault">1</prop>
												<prop name="CpRangeLow">0</prop>
												<obj name="ChannelProp" class="ChannelProperty" version="1">
													<prop name="ChannelIdx">0</prop>
												</obj>
												<prop name="ReadOnly">1</prop>
											</obj>
											<obj name="PropertyObject" class="RQEffProp" version="4">
												<prop name="PropertyTypeName">Efficiency</prop>
												<prop name="Position">7</prop>
												<prop name="IsDefault">1</prop>
												<prop name="Efficiency">2</prop>
												<obj name="ChannelProp" class="ChannelProperty" version="1">
													<prop name="ChannelIdx">0</prop>
												</obj>
											</obj>
											<obj name="PropertyObject" class="ChannelGenotype" version="4">
												<prop name="PropertyTypeName">Melt Geno Genotype</prop>
												<prop name="Position">7</prop>
												<prop name="IsDefault">1</prop>
												<prop name="ReadOnly">1</prop>
												<obj name="ChannelProp" class="ChannelProperty" version="1">
													<prop name="ChannelIdx">0</prop>
												</obj>
											</obj>
											<obj name="PropertyObject" class="GroupChannelTypeProp" version="4">
												<prop name="PropertyTypeName">Melt Geno Sample Type</prop>
												<prop name="Position">7</prop>
												<prop name="IsDefault">0</prop>
												<prop name="GroupSampleType">mstUnknown</prop>
												<obj name="ChannelProp" class="ChannelProperty" version="1">
													<prop name="ChannelIdx">0</prop>
												</obj>
											</obj>
											<obj name="PropertyObject" class="QuantSampleTypeProperty" version="4">
												<prop name="PropertyTypeName">Quantification Sample Type</prop>
												<prop name="Position">7</prop>
												<prop name="IsDefault">0</prop>
												<prop name="SampleType">qsUnknown</prop>
												<obj name="ChannelProp" class="ChannelProperty" version="1">
													<prop name="ChannelIdx">0</prop>
												</obj>
											</obj>
											<obj name="PropertyObject" class="ChannelGenotype" version="4">
												<prop name="PropertyTypeName">Scanning Genotype</prop>
												<prop name="Position">7</prop>
												<prop name="IsDefault">1</prop>
												<prop name="ReadOnly">1</prop>
												<obj name="ChannelProp" class="ChannelProperty" version="1">
													<prop name="ChannelIdx">0</prop>
												</obj>
											</obj>
											<obj name="PropertyObject" class="GroupChannelTypeProp" version="4">
												<prop name="PropertyTypeName">Scanning Sample Type</prop>
												<prop name="Position">7</prop>
												<prop name="IsDefault">0</prop>
												<prop name="GroupSampleType">mstUnknown</prop>
												<obj name="ChannelProp" class="ChannelProperty" version="1">
													<prop name="ChannelIdx">0</prop>
												</obj>
											</obj>
											<obj name="PropertyObject" class="TargetName" version="4">
												<prop name="PropertyTypeName">Target Name</prop>
												<prop name="Position">7</prop>
												<prop name="IsDefault">1</prop>
												<obj name="ChannelProp" class="ChannelProperty" version="1">
													<prop name="ChannelIdx">0</prop>
												</obj>
											</obj>
											<obj name="PropertyObject" class="RQTargetProperty" version="4">
												<prop name="PropertyTypeName">Target Type</prop>
												<prop name="Position">7</prop>
												<prop name="IsDefault">0</prop>
												<prop name="TargetType">dtNone</prop>
												<obj name="ChannelProp" class="ChannelProperty" version="1">
													<prop name="ChannelIdx">0</prop>
												</obj>
											</obj>
										</list>
									</obj>
								</list>
							</obj>
						</obj>
						<prop name="ChannelPropertyCount">1</prop>
						<prop name="ContainerPosition">7</prop>
						<prop name="HasSampleProperties">1</prop>
						<obj name="SampleProperties" class="PropertyList" version="1">
							<list name="emlist" count="14">
								<obj name="PropertyObject" class="SamplePrefColor" version="4">
									<prop name="PropertyTypeName">Color</prop>
									<prop name="Position">7</prop>
									<prop name="IsDefault">0</prop>
									<prop name="Color">$00FFFF0F</prop>
								</obj>
								<obj name="PropertyObject" class="DominantChannelProp" version="4">
									<prop name="PropertyTypeName">Dominant Channel</prop>
									<prop name="Position">7</prop>
									<prop name="IsDefault">0</prop>
									<prop name="DominantChannel">0</prop>
								</obj>
								<obj name="PropertyObject" class="Genotype" version="4">
									<prop name="PropertyTypeName">EndPt Genotype</prop>
									<prop name="Position">7</prop>
									<prop name="IsDefault">1</prop>
									<prop name="ReadOnly">1</prop>
								</obj>
								<obj name="PropertyObject" class="GroupingSample" version="4">
									<prop name="PropertyTypeName">EndPt Sample Type</prop>
									<prop name="Position">7</prop>
									<prop name="IsDefault">0</prop>
									<prop name="GroupSampleType">mstUnknown</prop>
								</obj>
								<obj name="PropertyObject" class="SamplePrefLineStyle" version="4">
									<prop name="PropertyTypeName">Line Style</prop>
									<prop name="Position">7</prop>
									<prop name="IsDefault">0</prop>
									<prop name="LineStyle">psSolid</prop>
								</obj>
								<obj name="PropertyObject" class="GenSampleEditNotes" version="4">
									<prop name="PropertyTypeName">Notes</prop>
									<prop name="Position">7</prop>
									<prop name="IsDefault">1</prop>
								</obj>
								<obj name="PropertyObject" class="SamplePrefPointStyle" version="4">
									<prop name="PropertyTypeName">Point Style</prop>
									<prop name="Position">7</prop>
									<prop name="IsDefault">0</prop>
									<prop name="PointStyle">psNothing</prop>
								</obj>
								<obj name="PropertyObject" class="GenSampleEditPosition" version="4">
									<prop name="PropertyTypeName">Position</prop>
									<prop name="Position">7</prop>
									<prop name="IsDefault">1</prop>
								</obj>
								<obj name="PropertyObject" class="GenSampleEditReplicate" version="4">
									<prop name="PropertyTypeName">Replicate of</prop>
									<prop name="Position">7</prop>
									<prop name="IsDefault">1</prop>
									<prop name="ReplicateOf">-1</prop>
								</obj>
								<obj name="PropertyObject" class="HTCSampleID" version="4">
									<prop name="PropertyTypeName">Sample ID</prop>
									<prop name="Position">7</prop>
									<prop name="IsDefault">1</prop>
								</obj>
								<obj name="PropertyObject" class="GenSampleEditName" version="4">
									<prop name="PropertyTypeName">Sample Name</prop>
									<prop name="Position">7</prop>
									<prop name="IsDefault">1</prop>
									<prop name="name">Sample 8</prop>
								</obj>
								<obj name="PropertyObject" class="HTCSamplePrepNotes" version="4">
									<prop name="PropertyTypeName">Sample Prep Notes</prop>
									<prop name="Position">7</prop>
									<prop name="IsDefault">1</prop>
								</obj>
								<obj name="PropertyObject" class="GenSampleEditSubset" version="4">
									<prop name="PropertyTypeName">Subsets</prop>
									<prop name="Position">7</prop>
									<prop name="IsDefault">1</prop>
								</obj>
								<obj name="PropertyObject" class="SamplePrefWidth" version="5">
									<prop name="PropertyTypeName">Width</prop>
									<prop name="Position">7</prop>
									<prop name="IsDefault">1</prop>
									<prop name="Width">1</prop>
								</obj>
							</list>
						</obj>
					</obj>
					<obj name="item" class="SamplePropInfo" version="1">
						<obj name="ChannelProperties" class="ChanPropList" version="2">
							<obj name="ChannelProperties" class="EMList" version="1">
								<list name="emlist" count="1">
									<obj name="item" class="PropertyList" version="1">
										<list name="emlist" count="12">
											<obj name="PropertyObject" class="RQSampleTargetProperty" version="4">
												<prop name="PropertyTypeName">Combined Sample and Target Type</prop>
												<prop name="Position">8</prop>
												<prop name="IsDefault">0</prop>
												<obj name="ChannelProp" class="ChannelProperty" version="1">
													<prop name="ChannelIdx">0</prop>
												</obj>
											</obj>
											<obj name="PropertyObject" class="QuantConcProperty" version="4">
												<prop name="PropertyTypeName">Concentration</prop>
												<prop name="Position">8</prop>
												<prop name="IsDefault">1</prop>
												<prop name="Concentration">0</prop>
												<obj name="ChannelProp" class="ChannelProperty" version="1">
													<prop name="ChannelIdx">0</prop>
												</obj>
												<prop name="ReadOnly">1</prop>
											</obj>
											<obj name="PropertyObject" class="QuantCpHighProp" version="4">
												<prop name="PropertyTypeName">Cp High</prop>
												<prop name="Position">8</prop>
												<prop name="IsDefault">1</prop>
												<prop name="CpRangeHigh">0</prop>
												<obj name="ChannelProp" class="ChannelProperty" version="1">
													<prop name="ChannelIdx">0</prop>
												</obj>
												<prop name="ReadOnly">1</prop>
											</obj>
											<obj name="PropertyObject" class="QuantCpLowProp" version="4">
												<prop name="PropertyTypeName">Cp Low</prop>
												<prop name="Position">8</prop>
												<prop name="IsDefault">1</prop>
												<prop name="CpRangeLow">0</prop>
												<obj name="ChannelProp" class="ChannelProperty" version="1">
													<prop name="ChannelIdx">0</prop>
												</obj>
												<prop name="ReadOnly">1</prop>
											</obj>
											<obj name="PropertyObject" class="RQEffProp" version="4">
												<prop name="PropertyTypeName">Efficiency</prop>
												<prop name="Position">8</prop>
												<prop name="IsDefault">1</prop>
												<prop name="Efficiency">2</prop>
												<obj name="ChannelProp" class="ChannelProperty" version="1">
													<prop name="ChannelIdx">0</prop>
												</obj>
											</obj>
											<obj name="PropertyObject" class="ChannelGenotype" version="4">
												<prop name="PropertyTypeName">Melt Geno Genotype</prop>
												<prop name="Position">8</prop>
												<prop name="IsDefault">1</prop>
												<prop name="ReadOnly">1</prop>
												<obj name="ChannelProp" class="ChannelProperty" version="1">
													<prop name="ChannelIdx">0</prop>
												</obj>
											</obj>
											<obj name="PropertyObject" class="GroupChannelTypeProp" version="4">
												<prop name="PropertyTypeName">Melt Geno Sample Type</prop>
												<prop name="Position">8</prop>
												<prop name="IsDefault">0</prop>
												<prop name="GroupSampleType">mstUnknown</prop>
												<obj name="ChannelProp" class="ChannelProperty" version="1">
													<prop name="ChannelIdx">0</prop>
												</obj>
											</obj>
											<obj name="PropertyObject" class="QuantSampleTypeProperty" version="4">
												<prop name="PropertyTypeName">Quantification Sample Type</prop>
												<prop name="Position">8</prop>
												<prop name="IsDefault">0</prop>
												<prop name="SampleType">qsUnknown</prop>
												<obj name="ChannelProp" class="ChannelProperty" version="1">
													<prop name="ChannelIdx">0</prop>
												</obj>
											</obj>
											<obj name="PropertyObject" class="ChannelGenotype" version="4">
												<prop name="PropertyTypeName">Scanning Genotype</prop>
												<prop name="Position">8</prop>
												<prop name="IsDefault">1</prop>
												<prop name="ReadOnly">1</prop>
												<obj name="ChannelProp" class="ChannelProperty" version="1">
													<prop name="ChannelIdx">0</prop>
												</obj>
											</obj>
											<obj name="PropertyObject" class="GroupChannelTypeProp" version="4">
												<prop name="PropertyTypeName">Scanning Sample Type</prop>
												<prop name="Position">8</prop>
												<prop name="IsDefault">0</prop>
												<prop name="GroupSampleType">mstUnknown</prop>
												<obj name="ChannelProp" class="ChannelProperty" version="1">
													<prop name="ChannelIdx">0</prop>
												</obj>
											</obj>
											<obj name="PropertyObject" class="TargetName" version="4">
												<prop name="PropertyTypeName">Target Name</prop>
												<prop name="Position">8</prop>
												<prop name="IsDefault">1</prop>
												<obj name="ChannelProp" class="ChannelProperty" version="1">
													<prop name="ChannelIdx">0</prop>
												</obj>
											</obj>
											<obj name="PropertyObject" class="RQTargetProperty" version="4">
												<prop name="PropertyTypeName">Target Type</prop>
												<prop name="Position">8</prop>
												<prop name="IsDefault">0</prop>
												<prop name="TargetType">dtNone</prop>
												<obj name="ChannelProp" class="ChannelProperty" version="1">
													<prop name="ChannelIdx">0</prop>
												</obj>
											</obj>
										</list>
									</obj>
								</list>
							</obj>
						</obj>
						<prop name="ChannelPropertyCount">1</prop>
						<prop name="ContainerPosition">8</prop>
						<prop name="HasSampleProperties">1</prop>
						<obj name="SampleProperties" class="PropertyList" version="1">
							<list name="emlist" count="14">
								<obj name="PropertyObject" class="SamplePrefColor" version="4">
									<prop name="PropertyTypeName">Color</prop>
									<prop name="Position">8</prop>
									<prop name="IsDefault">0</prop>
									<prop name="Color">$00404000</prop>
								</obj>
								<obj name="PropertyObject" class="DominantChannelProp" version="4">
									<prop name="PropertyTypeName">Dominant Channel</prop>
									<prop name="Position">8</prop>
									<prop name="IsDefault">0</prop>
									<prop name="DominantChannel">0</prop>
								</obj>
								<obj name="PropertyObject" class="Genotype" version="4">
									<prop name="PropertyTypeName">EndPt Genotype</prop>
									<prop name="Position">8</prop>
									<prop name="IsDefault">1</prop>
									<prop name="ReadOnly">1</prop>
								</obj>
								<obj name="PropertyObject" class="GroupingSample" version="4">
									<prop name="PropertyTypeName">EndPt Sample Type</prop>
									<prop name="Position">8</prop>
									<prop name="IsDefault">0</prop>
									<prop name="GroupSampleType">mstUnknown</prop>
								</obj>
								<obj name="PropertyObject" class="SamplePrefLineStyle" version="4">
									<prop name="PropertyTypeName">Line Style</prop>
									<prop name="Position">8</prop>
									<prop name="IsDefault">0</prop>
									<prop name="LineStyle">psSolid</prop>
								</obj>
								<obj name="PropertyObject" class="GenSampleEditNotes" version="4">
									<prop name="PropertyTypeName">Notes</prop>
									<prop name="Position">8</prop>
									<prop name="IsDefault">1</prop>
								</obj>
								<obj name="PropertyObject" class="SamplePrefPointStyle" version="4">
									<prop name="PropertyTypeName">Point Style</prop>
									<prop name="Position">8</prop>
									<prop name="IsDefault">0</prop>
									<prop name="PointStyle">psNothing</prop>
								</obj>
								<obj name="PropertyObject" class="GenSampleEditPosition" version="4">
									<prop name="PropertyTypeName">Position</prop>
									<prop name="Position">8</prop>
									<prop name="IsDefault">1</prop>
								</obj>
								<obj name="PropertyObject" class="GenSampleEditReplicate" version="4">
									<prop name="PropertyTypeName">Replicate of</prop>
									<prop name="Position">8</prop>
									<prop name="IsDefault">1</prop>
									<prop name="ReplicateOf">-1</prop>
								</obj>
								<obj name="PropertyObject" class="HTCSampleID" version="4">
									<prop name="PropertyTypeName">Sample ID</prop>
									<prop name="Position">8</prop>
									<prop name="IsDefault">1</prop>
								</obj>
								<obj name="PropertyObject" class="GenSampleEditName" version="4">
									<prop name="PropertyTypeName">Sample Name</prop>
									<prop name="Position">8</prop>
									<prop name="IsDefault">1</prop>
									<prop name="name">Sample 9</prop>
								</obj>
								<obj name="PropertyObject" class="HTCSamplePrepNotes" version="4">
									<prop name="PropertyTypeName">Sample Prep Notes</prop>
									<prop name="Position">8</prop>
									<prop name="IsDefault">1</prop>
								</obj>
								<obj name="PropertyObject" class="GenSampleEditSubset" version="4">
									<prop name="PropertyTypeName">Subsets</prop>
									<prop name="Position">8</prop>
									<prop name="IsDefault">1</prop>
								</obj>
								<obj name="PropertyObject" class="SamplePrefWidth" version="5">
									<prop name="PropertyTypeName">Width</prop>
									<prop name="Position">8</prop>
									<prop name="IsDefault">1</prop>
									<prop name="Width">1</prop>
								</obj>
							</list>
						</obj>
					</obj>
					<obj name="item" class="SamplePropInfo" version="1">
						<obj name="ChannelProperties" class="ChanPropList" version="2">
							<obj name="ChannelProperties" class="EMList" version="1">
								<list name="emlist" count="1">
									<obj name="item" class="PropertyList" version="1">
										<list name="emlist" count="12">
											<obj name="PropertyObject" class="RQSampleTargetProperty" version="4">
												<prop name="PropertyTypeName">Combined Sample and Target Type</prop>
												<prop name="Position">9</prop>
												<prop name="IsDefault">0</prop>
												<obj name="ChannelProp" class="ChannelProperty" version="1">
													<prop name="ChannelIdx">0</prop>
												</obj>
											</obj>
											<obj name="PropertyObject" class="QuantConcProperty" version="4">
												<prop name="PropertyTypeName">Concentration</prop>
												<prop name="Position">9</prop>
												<prop name="IsDefault">1</prop>
												<prop name="Concentration">0</prop>
												<obj name="ChannelProp" class="ChannelProperty" version="1">
													<prop name="ChannelIdx">0</prop>
												</obj>
												<prop name="ReadOnly">1</prop>
											</obj>
											<obj name="PropertyObject" class="QuantCpHighProp" version="4">
												<prop name="PropertyTypeName">Cp High</prop>
												<prop name="Position">9</prop>
												<prop name="IsDefault">1</prop>
												<prop name="CpRangeHigh">0</prop>
												<obj name="ChannelProp" class="ChannelProperty" version="1">
													<prop name="ChannelIdx">0</prop>
												</obj>
												<prop name="ReadOnly">1</prop>
											</obj>
											<obj name="PropertyObject" class="QuantCpLowProp" version="4">
												<prop name="PropertyTypeName">Cp Low</prop>
												<prop name="Position">9</prop>
												<prop name="IsDefault">1</prop>
												<prop name="CpRangeLow">0</prop>
												<obj name="ChannelProp" class="ChannelProperty" version="1">
													<prop name="ChannelIdx">0</prop>
												</obj>
												<prop name="ReadOnly">1</prop>
											</obj>
											<obj name="PropertyObject" class="RQEffProp" version="4">
												<prop name="PropertyTypeName">Efficiency</prop>
												<prop name="Position">9</prop>
												<prop name="IsDefault">1</prop>
												<prop name="Efficiency">2</prop>
												<obj name="ChannelProp" class="ChannelProperty" version="1">
													<prop name="ChannelIdx">0</prop>
												</obj>
											</obj>
											<obj name="PropertyObject" class="ChannelGenotype" version="4">
												<prop name="PropertyTypeName">Melt Geno Genotype</prop>
												<prop name="Position">9</prop>
												<prop name="IsDefault">1</prop>
												<prop name="ReadOnly">1</prop>
												<obj name="ChannelProp" class="ChannelProperty" version="1">
													<prop name="ChannelIdx">0</prop>
												</obj>
											</obj>
											<obj name="PropertyObject" class="GroupChannelTypeProp" version="4">
												<prop name="PropertyTypeName">Melt Geno Sample Type</prop>
												<prop name="Position">9</prop>
												<prop name="IsDefault">0</prop>
												<prop name="GroupSampleType">mstUnknown</prop>
												<obj name="ChannelProp" class="ChannelProperty" version="1">
													<prop name="ChannelIdx">0</prop>
												</obj>
											</obj>
											<obj name="PropertyObject" class="QuantSampleTypeProperty" version="4">
												<prop name="PropertyTypeName">Quantification Sample Type</prop>
												<prop name="Position">9</prop>
												<prop name="IsDefault">0</prop>
												<prop name="SampleType">qsUnknown</prop>
												<obj name="ChannelProp" class="ChannelProperty" version="1">
													<prop name="ChannelIdx">0</prop>
												</obj>
											</obj>
											<obj name="PropertyObject" class="ChannelGenotype" version="4">
												<prop name="PropertyTypeName">Scanning Genotype</prop>
												<prop name="Position">9</prop>
												<prop name="IsDefault">1</prop>
												<prop name="ReadOnly">1</prop>
												<obj name="ChannelProp" class="ChannelProperty" version="1">
													<prop name="ChannelIdx">0</prop>
												</obj>
											</obj>
											<obj name="PropertyObject" class="GroupChannelTypeProp" version="4">
												<prop name="PropertyTypeName">Scanning Sample Type</prop>
												<prop name="Position">9</prop>
												<prop name="IsDefault">0</prop>
												<prop name="GroupSampleType">mstUnknown</prop>
												<obj name="ChannelProp" class="ChannelProperty" version="1">
													<prop name="ChannelIdx">0</prop>
												</obj>
											</obj>
											<obj name="PropertyObject" class="TargetName" version="4">
												<prop name="PropertyTypeName">Target Name</prop>
												<prop name="Position">9</prop>
												<prop name="IsDefault">1</prop>
												<obj name="ChannelProp" class="ChannelProperty" version="1">
													<prop name="ChannelIdx">0</prop>
												</obj>
											</obj>
											<obj name="PropertyObject" class="RQTargetProperty" version="4">
												<prop name="PropertyTypeName">Target Type</prop>
												<prop name="Position">9</prop>
												<prop name="IsDefault">0</prop>
												<prop name="TargetType">dtNone</prop>
												<obj name="ChannelProp" class="ChannelProperty" version="1">
													<prop name="ChannelIdx">0</prop>
												</obj>
											</obj>
										</list>
									</obj>
								</list>
							</obj>
						</obj>
						<prop name="ChannelPropertyCount">1</prop>
						<prop name="ContainerPosition">9</prop>
						<prop name="HasSampleProperties">1</prop>
						<obj name="SampleProperties" class="PropertyList" version="1">
							<list name="emlist" count="14">
								<obj name="PropertyObject" class="SamplePrefColor" version="4">
									<prop name="PropertyTypeName">Color</prop>
									<prop name="Position">9</prop>
									<prop name="IsDefault">0</prop>
									<prop name="Color">$004080FF</prop>
								</obj>
								<obj name="PropertyObject" class="DominantChannelProp" version="4">
									<prop name="PropertyTypeName">Dominant Channel</prop>
									<prop name="Position">9</prop>
									<prop name="IsDefault">0</prop>
									<prop name="DominantChannel">0</prop>
								</obj>
								<obj name="PropertyObject" class="Genotype" version="4">
									<prop name="PropertyTypeName">EndPt Genotype</prop>
									<prop name="Position">9</prop>
									<prop name="IsDefault">1</prop>
									<prop name="ReadOnly">1</prop>
								</obj>
								<obj name="PropertyObject" class="GroupingSample" version="4">
									<prop name="PropertyTypeName">EndPt Sample Type</prop>
									<prop name="Position">9</prop>
									<prop name="IsDefault">0</prop>
									<prop name="GroupSampleType">mstUnknown</prop>
								</obj>
								<obj name="PropertyObject" class="SamplePrefLineStyle" version="4">
									<prop name="PropertyTypeName">Line Style</prop>
									<prop name="Position">9</prop>
									<prop name="IsDefault">0</prop>
									<prop name="LineStyle">psSolid</prop>
								</obj>
								<obj name="PropertyObject" class="GenSampleEditNotes" version="4">
									<prop name="PropertyTypeName">Notes</prop>
									<prop name="Position">9</prop>
									<prop name="IsDefault">1</prop>
								</obj>
								<obj name="PropertyObject" class="SamplePrefPointStyle" version="4">
									<prop name="PropertyTypeName">Point Style</prop>
									<prop name="Position">9</prop>
									<prop name="IsDefault">0</prop>
									<prop name="PointStyle">psNothing</prop>
								</obj>
								<obj name="PropertyObject" class="GenSampleEditPosition" version="4">
									<prop name="PropertyTypeName">Position</prop>
									<prop name="Position">9</prop>
									<prop name="IsDefault">1</prop>
								</obj>
								<obj name="PropertyObject" class="GenSampleEditReplicate" version="4">
									<prop name="PropertyTypeName">Replicate of</prop>
									<prop name="Position">9</prop>
									<prop name="IsDefault">1</prop>
									<prop name="ReplicateOf">-1</prop>
								</obj>
								<obj name="PropertyObject" class="HTCSampleID" version="4">
									<prop name="PropertyTypeName">Sample ID</prop>
									<prop name="Position">9</prop>
									<prop name="IsDefault">1</prop>
								</obj>
								<obj name="PropertyObject" class="GenSampleEditName" version="4">
									<prop name="PropertyTypeName">Sample Name</prop>
									<prop name="Position">9</prop>
									<prop name="IsDefault">1</prop>
									<prop name="name">Sample 10</prop>
								</obj>
								<obj name="PropertyObject" class="HTCSamplePrepNotes" version="4">
									<prop name="PropertyTypeName">Sample Prep Notes</prop>
									<prop name="Position">9</prop>
									<prop name="IsDefault">1</prop>
								</obj>
								<obj name="PropertyObject" class="GenSampleEditSubset" version="4">
									<prop name="PropertyTypeName">Subsets</prop>
									<prop name="Position">9</prop>
									<prop name="IsDefault">1</prop>
								</obj>
								<obj name="PropertyObject" class="SamplePrefWidth" version="5">
									<prop name="PropertyTypeName">Width</prop>
									<prop name="Position">9</prop>
									<prop name="IsDefault">1</prop>
									<prop name="Width">1</prop>
								</obj>
							</list>
						</obj>
					</obj>
					<obj name="item" class="SamplePropInfo" version="1">
						<obj name="ChannelProperties" class="ChanPropList" version="2">
							<obj name="ChannelProperties" class="EMList" version="1">
								<list name="emlist" count="1">
									<obj name="item" class="PropertyList" version="1">
										<list name="emlist" count="12">
											<obj name="PropertyObject" class="RQSampleTargetProperty" version="4">
												<prop name="PropertyTypeName">Combined Sample and Target Type</prop>
												<prop name="Position">10</prop>
												<prop name="IsDefault">0</prop>
												<obj name="ChannelProp" class="ChannelProperty" version="1">
													<prop name="ChannelIdx">0</prop>
												</obj>
											</obj>
											<obj name="PropertyObject" class="QuantConcProperty" version="4">
												<prop name="PropertyTypeName">Concentration</prop>
												<prop name="Position">10</prop>
												<prop name="IsDefault">1</prop>
												<prop name="Concentration">0</prop>
												<obj name="ChannelProp" class="ChannelProperty" version="1">
													<prop name="ChannelIdx">0</prop>
												</obj>
												<prop name="ReadOnly">1</prop>
											</obj>
											<obj name="PropertyObject" class="QuantCpHighProp" version="4">
												<prop name="PropertyTypeName">Cp High</prop>
												<prop name="Position">10</prop>
												<prop name="IsDefault">1</prop>
												<prop name="CpRangeHigh">0</prop>
												<obj name="ChannelProp" class="ChannelProperty" version="1">
													<prop name="ChannelIdx">0</prop>
												</obj>
												<prop name="ReadOnly">1</prop>
											</obj>
											<obj name="PropertyObject" class="QuantCpLowProp" version="4">
												<prop name="PropertyTypeName">Cp Low</prop>
												<prop name="Position">10</prop>
												<prop name="IsDefault">1</prop>
												<prop name="CpRangeLow">0</prop>
												<obj name="ChannelProp" class="ChannelProperty" version="1">
													<prop name="ChannelIdx">0</prop>
												</obj>
												<prop name="ReadOnly">1</prop>
											</obj>
											<obj name="PropertyObject" class="RQEffProp" version="4">
												<prop name="PropertyTypeName">Efficiency</prop>
												<prop name="Position">10</prop>
												<prop name="IsDefault">1</prop>
												<prop name="Efficiency">2</prop>
												<obj name="ChannelProp" class="ChannelProperty" version="1">
													<prop name="ChannelIdx">0</prop>
												</obj>
											</obj>
											<obj name="PropertyObject" class="ChannelGenotype" version="4">
												<prop name="PropertyTypeName">Melt Geno Genotype</prop>
												<prop name="Position">10</prop>
												<prop name="IsDefault">1</prop>
												<prop name="ReadOnly">1</prop>
												<obj name="ChannelProp" class="ChannelProperty" version="1">
													<prop name="ChannelIdx">0</prop>
												</obj>
											</obj>
											<obj name="PropertyObject" class="GroupChannelTypeProp" version="4">
												<prop name="PropertyTypeName">Melt Geno Sample Type</prop>
												<prop name="Position">10</prop>
												<prop name="IsDefault">0</prop>
												<prop name="GroupSampleType">mstUnknown</prop>
												<obj name="ChannelProp" class="ChannelProperty" version="1">
													<prop name="ChannelIdx">0</prop>
												</obj>
											</obj>
											<obj name="PropertyObject" class="QuantSampleTypeProperty" version="4">
												<prop name="PropertyTypeName">Quantification Sample Type</prop>
												<prop name="Position">10</prop>
												<prop name="IsDefault">0</prop>
												<prop name="SampleType">qsUnknown</prop>
												<obj name="ChannelProp" class="ChannelProperty" version="1">
													<prop name="ChannelIdx">0</prop>
												</obj>
											</obj>
											<obj name="PropertyObject" class="ChannelGenotype" version="4">
												<prop name="PropertyTypeName">Scanning Genotype</prop>
												<prop name="Position">10</prop>
												<prop name="IsDefault">1</prop>
												<prop name="ReadOnly">1</prop>
												<obj name="ChannelProp" class="ChannelProperty" version="1">
													<prop name="ChannelIdx">0</prop>
												</obj>
											</obj>
											<obj name="PropertyObject" class="GroupChannelTypeProp" version="4">
												<prop name="PropertyTypeName">Scanning Sample Type</prop>
												<prop name="Position">10</prop>
												<prop name="IsDefault">0</prop>
												<prop name="GroupSampleType">mstUnknown</prop>
												<obj name="ChannelProp" class="ChannelProperty" version="1">
													<prop name="ChannelIdx">0</prop>
												</obj>
											</obj>
											<obj name="PropertyObject" class="TargetName" version="4">
												<prop name="PropertyTypeName">Target Name</prop>
												<prop name="Position">10</prop>
												<prop name="IsDefault">1</prop>
												<obj name="ChannelProp" class="ChannelProperty" version="1">
													<prop name="ChannelIdx">0</prop>
												</obj>
											</obj>
											<obj name="PropertyObject" class="RQTargetProperty" version="4">
												<prop name="PropertyTypeName">Target Type</prop>
												<prop name="Position">10</prop>
												<prop name="IsDefault">0</prop>
												<prop name="TargetType">dtNone</prop>
												<obj name="ChannelProp" class="ChannelProperty" version="1">
													<prop name="ChannelIdx">0</prop>
												</obj>
											</obj>
										</list>
									</obj>
								</list>
							</obj>
						</obj>
						<prop name="ChannelPropertyCount">1</prop>
						<prop name="ContainerPosition">10</prop>
						<prop name="HasSampleProperties">1</prop>
						<obj name="SampleProperties" class="PropertyList" version="1">
							<list name="emlist" count="14">
								<obj name="PropertyObject" class="SamplePrefColor" version="4">
									<prop name="PropertyTypeName">Color</prop>
									<prop name="Position">10</prop>
									<prop name="IsDefault">0</prop>
									<prop name="Color">$00FD0299</prop>
								</obj>
								<obj name="PropertyObject" class="DominantChannelProp" version="4">
									<prop name="PropertyTypeName">Dominant Channel</prop>
									<prop name="Position">10</prop>
									<prop name="IsDefault">0</prop>
									<prop name="DominantChannel">0</prop>
								</obj>
								<obj name="PropertyObject" class="Genotype" version="4">
									<prop name="PropertyTypeName">EndPt Genotype</prop>
									<prop name="Position">10</prop>
									<prop name="IsDefault">1</prop>
									<prop name="ReadOnly">1</prop>
								</obj>
								<obj name="PropertyObject" class="GroupingSample" version="4">
									<prop name="PropertyTypeName">EndPt Sample Type</prop>
									<prop name="Position">10</prop>
									<prop name="IsDefault">0</prop>
									<prop name="GroupSampleType">mstUnknown</prop>
								</obj>
								<obj name="PropertyObject" class="SamplePrefLineStyle" version="4">
									<prop name="PropertyTypeName">Line Style</prop>
									<prop name="Position">10</prop>
									<prop name="IsDefault">0</prop>
									<prop name="LineStyle">psSolid</prop>
								</obj>
								<obj name="PropertyObject" class="GenSampleEditNotes" version="4">
									<prop name="PropertyTypeName">Notes</prop>
									<prop name="Position">10</prop>
									<prop name="IsDefault">1</prop>
								</obj>
								<obj name="PropertyObject" class="SamplePrefPointStyle" version="4">
									<prop name="PropertyTypeName">Point Style</prop>
									<prop name="Position">10</prop>
									<prop name="IsDefault">0</prop>
									<prop name="PointStyle">psNothing</prop>
								</obj>
								<obj name="PropertyObject" class="GenSampleEditPosition" version="4">
									<prop name="PropertyTypeName">Position</prop>
									<prop name="Position">10</prop>
									<prop name="IsDefault">1</prop>
								</obj>
								<obj name="PropertyObject" class="GenSampleEditReplicate" version="4">
									<prop name="PropertyTypeName">Replicate of</prop>
									<prop name="Position">10</prop>
									<prop name="IsDefault">1</prop>
									<prop name="ReplicateOf">-1</prop>
								</obj>
								<obj name="PropertyObject" class="HTCSampleID" version="4">
									<prop name="PropertyTypeName">Sample ID</prop>
									<prop name="Position">10</prop>
									<prop name="IsDefault">1</prop>
								</obj>
								<obj name="PropertyObject" class="GenSampleEditName" version="4">
									<prop name="PropertyTypeName">Sample Name</prop>
									<prop name="Position">10</prop>
									<prop name="IsDefault">1</prop>
									<prop name="name">Sample 11</prop>
								</obj>
								<obj name="PropertyObject" class="HTCSamplePrepNotes" version="4">
									<prop name="PropertyTypeName">Sample Prep Notes</prop>
									<prop name="Position">10</prop>
									<prop name="IsDefault">1</prop>
								</obj>
								<obj name="PropertyObject" class="GenSampleEditSubset" version="4">
									<prop name="PropertyTypeName">Subsets</prop>
									<prop name="Position">10</prop>
									<prop name="IsDefault">1</prop>
								</obj>
								<obj name="PropertyObject" class="SamplePrefWidth" version="5">
									<prop name="PropertyTypeName">Width</prop>
									<prop name="Position">10</prop>
									<prop name="IsDefault">1</prop>
									<prop name="Width">1</prop>
								</obj>
							</list>
						</obj>
					</obj>
					<obj name="item" class="SamplePropInfo" version="1">
						<obj name="ChannelProperties" class="ChanPropList" version="2">
							<obj name="ChannelProperties" class="EMList" version="1">
								<list name="emlist" count="1">
									<obj name="item" class="PropertyList" version="1">
										<list name="emlist" count="12">
											<obj name="PropertyObject" class="RQSampleTargetProperty" version="4">
												<prop name="PropertyTypeName">Combined Sample and Target Type</prop>
												<prop name="Position">11</prop>
												<prop name="IsDefault">0</prop>
												<obj name="ChannelProp" class="ChannelProperty" version="1">
													<prop name="ChannelIdx">0</prop>
												</obj>
											</obj>
											<obj name="PropertyObject" class="QuantConcProperty" version="4">
												<prop name="PropertyTypeName">Concentration</prop>
												<prop name="Position">11</prop>
												<prop name="IsDefault">1</prop>
												<prop name="Concentration">0</prop>
												<obj name="ChannelProp" class="ChannelProperty" version="1">
													<prop name="ChannelIdx">0</prop>
												</obj>
												<prop name="ReadOnly">1</prop>
											</obj>
											<obj name="PropertyObject" class="QuantCpHighProp" version="4">
												<prop name="PropertyTypeName">Cp High</prop>
												<prop name="Position">11</prop>
												<prop name="IsDefault">1</prop>
												<prop name="CpRangeHigh">0</prop>
												<obj name="ChannelProp" class="ChannelProperty" version="1">
													<prop name="ChannelIdx">0</prop>
												</obj>
												<prop name="ReadOnly">1</prop>
											</obj>
											<obj name="PropertyObject" class="QuantCpLowProp" version="4">
												<prop name="PropertyTypeName">Cp Low</prop>
												<prop name="Position">11</prop>
												<prop name="IsDefault">1</prop>
												<prop name="CpRangeLow">0</prop>
												<obj name="ChannelProp" class="ChannelProperty" version="1">
													<prop name="ChannelIdx">0</prop>
												</obj>
												<prop name="ReadOnly">1</prop>
											</obj>
											<obj name="PropertyObject" class="RQEffProp" version="4">
												<prop name="PropertyTypeName">Efficiency</prop>
												<prop name="Position">11</prop>
												<prop name="IsDefault">1</prop>
												<prop name="Efficiency">2</prop>
												<obj name="ChannelProp" class="ChannelProperty" version="1">
													<prop name="ChannelIdx">0</prop>
												</obj>
											</obj>
											<obj name="PropertyObject" class="ChannelGenotype" version="4">
												<prop name="PropertyTypeName">Melt Geno Genotype</prop>
												<prop name="Position">11</prop>
												<prop name="IsDefault">1</prop>
												<prop name="ReadOnly">1</prop>
												<obj name="ChannelProp" class="ChannelProperty" version="1">
													<prop name="ChannelIdx">0</prop>
												</obj>
											</obj>
											<obj name="PropertyObject" class="GroupChannelTypeProp" version="4">
												<prop name="PropertyTypeName">Melt Geno Sample Type</prop>
												<prop name="Position">11</prop>
												<prop name="IsDefault">0</prop>
												<prop name="GroupSampleType">mstUnknown</prop>
												<obj name="ChannelProp" class="ChannelProperty" version="1">
													<prop name="ChannelIdx">0</prop>
												</obj>
											</obj>
											<obj name="PropertyObject" class="QuantSampleTypeProperty" version="4">
												<prop name="PropertyTypeName">Quantification Sample Type</prop>
												<prop name="Position">11</prop>
												<prop name="IsDefault">0</prop>
												<prop name="SampleType">qsUnknown</prop>
												<obj name="ChannelProp" class="ChannelProperty" version="1">
													<prop name="ChannelIdx">0</prop>
												</obj>
											</obj>
											<obj name="PropertyObject" class="ChannelGenotype" version="4">
												<prop name="PropertyTypeName">Scanning Genotype</prop>
												<prop name="Position">11</prop>
												<prop name="IsDefault">1</prop>
												<prop name="ReadOnly">1</prop>
												<obj name="ChannelProp" class="ChannelProperty" version="1">
													<prop name="ChannelIdx">0</prop>
												</obj>
											</obj>
											<obj name="PropertyObject" class="GroupChannelTypeProp" version="4">
												<prop name="PropertyTypeName">Scanning Sample Type</prop>
												<prop name="Position">11</prop>
												<prop name="IsDefault">0</prop>
												<prop name="GroupSampleType">mstUnknown</prop>
												<obj name="ChannelProp" class="ChannelProperty" version="1">
													<prop name="ChannelIdx">0</prop>
												</obj>
											</obj>
											<obj name="PropertyObject" class="TargetName" version="4">
												<prop name="PropertyTypeName">Target Name</prop>
												<prop name="Position">11</prop>
												<prop name="IsDefault">1</prop>
												<obj name="ChannelProp" class="ChannelProperty" version="1">
													<prop name="ChannelIdx">0</prop>
												</obj>
											</obj>
											<obj name="PropertyObject" class="RQTargetProperty" version="4">
												<prop name="PropertyTypeName">Target Type</prop>
												<prop name="Position">11</prop>
												<prop name="IsDefault">0</prop>
												<prop name="TargetType">dtNone</prop>
												<obj name="ChannelProp" class="ChannelProperty" version="1">
													<prop name="ChannelIdx">0</prop>
												</obj>
											</obj>
										</list>
									</obj>
								</list>
							</obj>
						</obj>
						<prop name="ChannelPropertyCount">1</prop>
						<prop name="ContainerPosition">11</prop>
						<prop name="HasSampleProperties">1</prop>
						<obj name="SampleProperties" class="PropertyList" version="1">
							<list name="emlist" count="14">
								<obj name="PropertyObject" class="SamplePrefColor" version="4">
									<prop name="PropertyTypeName">Color</prop>
									<prop name="Position">11</prop>
									<prop name="IsDefault">0</prop>
									<prop name="Color">$0026C4B8</prop>
								</obj>
								<obj name="PropertyObject" class="DominantChannelProp" version="4">
									<prop name="PropertyTypeName">Dominant Channel</prop>
									<prop name="Position">11</prop>
									<prop name="IsDefault">0</prop>
									<prop name="DominantChannel">0</prop>
								</obj>
								<obj name="PropertyObject" class="Genotype" version="4">
									<prop name="PropertyTypeName">EndPt Genotype</prop>
									<prop name="Position">11</prop>
									<prop name="IsDefault">1</prop>
									<prop name="ReadOnly">1</prop>
								</obj>
								<obj name="PropertyObject" class="GroupingSample" version="4">
									<prop name="PropertyTypeName">EndPt Sample Type</prop>
									<prop name="Position">11</prop>
									<prop name="IsDefault">0</prop>
									<prop name="GroupSampleType">mstUnknown</prop>
								</obj>
								<obj name="PropertyObject" class="SamplePrefLineStyle" version="4">
									<prop name="PropertyTypeName">Line Style</prop>
									<prop name="Position">11</prop>
									<prop name="IsDefault">0</prop>
									<prop name="LineStyle">psSolid</prop>
								</obj>
								<obj name="PropertyObject" class="GenSampleEditNotes" version="4">
									<prop name="PropertyTypeName">Notes</prop>
									<prop name="Position">11</prop>
									<prop name="IsDefault">1</prop>
								</obj>
								<obj name="PropertyObject" class="SamplePrefPointStyle" version="4">
									<prop name="PropertyTypeName">Point Style</prop>
									<prop name="Position">11</prop>
									<prop name="IsDefault">0</prop>
									<prop name="PointStyle">psNothing</prop>
								</obj>
								<obj name="PropertyObject" class="GenSampleEditPosition" version="4">
									<prop name="PropertyTypeName">Position</prop>
									<prop name="Position">11</prop>
									<prop name="IsDefault">1</prop>
								</obj>
								<obj name="PropertyObject" class="GenSampleEditReplicate" version="4">
									<prop name="PropertyTypeName">Replicate of</prop>
									<prop name="Position">11</prop>
									<prop name="IsDefault">1</prop>
									<prop name="ReplicateOf">-1</prop>
								</obj>
								<obj name="PropertyObject" class="HTCSampleID" version="4">
									<prop name="PropertyTypeName">Sample ID</prop>
									<prop name="Position">11</prop>
									<prop name="IsDefault">1</prop>
								</obj>
								<obj name="PropertyObject" class="GenSampleEditName" version="4">
									<prop name="PropertyTypeName">Sample Name</prop>
									<prop name="Position">11</prop>
									<prop name="IsDefault">1</prop>
									<prop name="name">Sample 12</prop>
								</obj>
								<obj name="PropertyObject" class="HTCSamplePrepNotes" version="4">
									<prop name="PropertyTypeName">Sample Prep Notes</prop>
									<prop name="Position">11</prop>
									<prop name="IsDefault">1</prop>
								</obj>
								<obj name="PropertyObject" class="GenSampleEditSubset" version="4">
									<prop name="PropertyTypeName">Subsets</prop>
									<prop name="Position">11</prop>
									<prop name="IsDefault">1</prop>
								</obj>
								<obj name="PropertyObject" class="SamplePrefWidth" version="5">
									<prop name="PropertyTypeName">Width</prop>
									<prop name="Position">11</prop>
									<prop name="IsDefault">1</prop>
									<prop name="Width">1</prop>
								</obj>
							</list>
						</obj>
					</obj>
					<obj name="item" class="SamplePropInfo" version="1">
						<obj name="ChannelProperties" class="ChanPropList" version="2">
							<obj name="ChannelProperties" class="EMList" version="1">
								<list name="emlist" count="1">
									<obj name="item" class="PropertyList" version="1">
										<list name="emlist" count="12">
											<obj name="PropertyObject" class="RQSampleTargetProperty" version="4">
												<prop name="PropertyTypeName">Combined Sample and Target Type</prop>
												<prop name="Position">12</prop>
												<prop name="IsDefault">0</prop>
												<obj name="ChannelProp" class="ChannelProperty" version="1">
													<prop name="ChannelIdx">0</prop>
												</obj>
											</obj>
											<obj name="PropertyObject" class="QuantConcProperty" version="4">
												<prop name="PropertyTypeName">Concentration</prop>
												<prop name="Position">12</prop>
												<prop name="IsDefault">1</prop>
												<prop name="Concentration">0</prop>
												<obj name="ChannelProp" class="ChannelProperty" version="1">
													<prop name="ChannelIdx">0</prop>
												</obj>
												<prop name="ReadOnly">1</prop>
											</obj>
											<obj name="PropertyObject" class="QuantCpHighProp" version="4">
												<prop name="PropertyTypeName">Cp High</prop>
												<prop name="Position">12</prop>
												<prop name="IsDefault">1</prop>
												<prop name="CpRangeHigh">0</prop>
												<obj name="ChannelProp" class="ChannelProperty" version="1">
													<prop name="ChannelIdx">0</prop>
												</obj>
												<prop name="ReadOnly">1</prop>
											</obj>
											<obj name="PropertyObject" class="QuantCpLowProp" version="4">
												<prop name="PropertyTypeName">Cp Low</prop>
												<prop name="Position">12</prop>
												<prop name="IsDefault">1</prop>
												<prop name="CpRangeLow">0</prop>
												<obj name="ChannelProp" class="ChannelProperty" version="1">
													<prop name="ChannelIdx">0</prop>
												</obj>
												<prop name="ReadOnly">1</prop>
											</obj>
											<obj name="PropertyObject" class="RQEffProp" version="4">
												<prop name="PropertyTypeName">Efficiency</prop>
												<prop name="Position">12</prop>
												<prop name="IsDefault">1</prop>
												<prop name="Efficiency">2</prop>
												<obj name="ChannelProp" class="ChannelProperty" version="1">
													<prop name="ChannelIdx">0</prop>
												</obj>
											</obj>
											<obj name="PropertyObject" class="ChannelGenotype" version="4">
												<prop name="PropertyTypeName">Melt Geno Genotype</prop>
												<prop name="Position">12</prop>
												<prop name="IsDefault">1</prop>
												<prop name="ReadOnly">1</prop>
												<obj name="ChannelProp" class="ChannelProperty" version="1">
													<prop name="ChannelIdx">0</prop>
												</obj>
											</obj>
											<obj name="PropertyObject" class="GroupChannelTypeProp" version="4">
												<prop name="PropertyTypeName">Melt Geno Sample Type</prop>
												<prop name="Position">12</prop>
												<prop name="IsDefault">0</prop>
												<prop name="GroupSampleType">mstUnknown</prop>
												<obj name="ChannelProp" class="ChannelProperty" version="1">
													<prop name="ChannelIdx">0</prop>
												</obj>
											</obj>
											<obj name="PropertyObject" class="QuantSampleTypeProperty" version="4">
												<prop name="PropertyTypeName">Quantification Sample Type</prop>
												<prop name="Position">12</prop>
												<prop name="IsDefault">0</prop>
												<prop name="SampleType">qsUnknown</prop>
												<obj name="ChannelProp" class="ChannelProperty" version="1">
													<prop name="ChannelIdx">0</prop>
												</obj>
											</obj>
											<obj name="PropertyObject" class="ChannelGenotype" version="4">
												<prop name="PropertyTypeName">Scanning Genotype</prop>
												<prop name="Position">12</prop>
												<prop name="IsDefault">1</prop>
												<prop name="ReadOnly">1</prop>
												<obj name="ChannelProp" class="ChannelProperty" version="1">
													<prop name="ChannelIdx">0</prop>
												</obj>
											</obj>
											<obj name="PropertyObject" class="GroupChannelTypeProp" version="4">
												<prop name="PropertyTypeName">Scanning Sample Type</prop>
												<prop name="Position">12</prop>
												<prop name="IsDefault">0</prop>
												<prop name="GroupSampleType">mstUnknown</prop>
												<obj name="ChannelProp" class="ChannelProperty" version="1">
													<prop name="ChannelIdx">0</prop>
												</obj>
											</obj>
											<obj name="PropertyObject" class="TargetName" version="4">
												<prop name="PropertyTypeName">Target Name</prop>
												<prop name="Position">12</prop>
												<prop name="IsDefault">1</prop>
												<obj name="ChannelProp" class="ChannelProperty" version="1">
													<prop name="ChannelIdx">0</prop>
												</obj>
											</obj>
											<obj name="PropertyObject" class="RQTargetProperty" version="4">
												<prop name="PropertyTypeName">Target Type</prop>
												<prop name="Position">12</prop>
												<prop name="IsDefault">0</prop>
												<prop name="TargetType">dtNone</prop>
												<obj name="ChannelProp" class="ChannelProperty" version="1">
													<prop name="ChannelIdx">0</prop>
												</obj>
											</obj>
										</list>
									</obj>
								</list>
							</obj>
						</obj>
						<prop name="ChannelPropertyCount">1</prop>
						<prop name="ContainerPosition">12</prop>
						<prop name="HasSampleProperties">1</prop>
						<obj name="SampleProperties" class="PropertyList" version="1">
							<list name="emlist" count="14">
								<obj name="PropertyObject" class="SamplePrefColor" version="4">
									<prop name="PropertyTypeName">Color</prop>
									<prop name="Position">12</prop>
									<prop name="IsDefault">0</prop>
									<prop name="Color">$00FF8000</prop>
								</obj>
								<obj name="PropertyObject" class="DominantChannelProp" version="4">
									<prop name="PropertyTypeName">Dominant Channel</prop>
									<prop name="Position">12</prop>
									<prop name="IsDefault">0</prop>
									<prop name="DominantChannel">0</prop>
								</obj>
								<obj name="PropertyObject" class="Genotype" version="4">
									<prop name="PropertyTypeName">EndPt Genotype</prop>
									<prop name="Position">12</prop>
									<prop name="IsDefault">1</prop>
									<prop name="ReadOnly">1</prop>
								</obj>
								<obj name="PropertyObject" class="GroupingSample" version="4">
									<prop name="PropertyTypeName">EndPt Sample Type</prop>
									<prop name="Position">12</prop>
									<prop name="IsDefault">0</prop>
									<prop name="GroupSampleType">mstUnknown</prop>
								</obj>
								<obj name="PropertyObject" class="SamplePrefLineStyle" version="4">
									<prop name="PropertyTypeName">Line Style</prop>
									<prop name="Position">12</prop>
									<prop name="IsDefault">0</prop>
									<prop name="LineStyle">psSolid</prop>
								</obj>
								<obj name="PropertyObject" class="GenSampleEditNotes" version="4">
									<prop name="PropertyTypeName">Notes</prop>
									<prop name="Position">12</prop>
									<prop name="IsDefault">1</prop>
								</obj>
								<obj name="PropertyObject" class="SamplePrefPointStyle" version="4">
									<prop name="PropertyTypeName">Point Style</prop>
									<prop name="Position">12</prop>
									<prop name="IsDefault">0</prop>
									<prop name="PointStyle">psNothing</prop>
								</obj>
								<obj name="PropertyObject" class="GenSampleEditPosition" version="4">
									<prop name="PropertyTypeName">Position</prop>
									<prop name="Position">12</prop>
									<prop name="IsDefault">1</prop>
								</obj>
								<obj name="PropertyObject" class="GenSampleEditReplicate" version="4">
									<prop name="PropertyTypeName">Replicate of</prop>
									<prop name="Position">12</prop>
									<prop name="IsDefault">1</prop>
									<prop name="ReplicateOf">-1</prop>
								</obj>
								<obj name="PropertyObject" class="HTCSampleID" version="4">
									<prop name="PropertyTypeName">Sample ID</prop>
									<prop name="Position">12</prop>
									<prop name="IsDefault">1</prop>
								</obj>
								<obj name="PropertyObject" class="GenSampleEditName" version="4">
									<prop name="PropertyTypeName">Sample Name</prop>
									<prop name="Position">12</prop>
									<prop name="IsDefault">1</prop>
									<prop name="name">Sample 13</prop>
								</obj>
								<obj name="PropertyObject" class="HTCSamplePrepNotes" version="4">
									<prop name="PropertyTypeName">Sample Prep Notes</prop>
									<prop name="Position">12</prop>
									<prop name="IsDefault">1</prop>
								</obj>
								<obj name="PropertyObject" class="GenSampleEditSubset" version="4">
									<prop name="PropertyTypeName">Subsets</prop>
									<prop name="Position">12</prop>
									<prop name="IsDefault">1</prop>
								</obj>
								<obj name="PropertyObject" class="SamplePrefWidth" version="5">
									<prop name="PropertyTypeName">Width</prop>
									<prop name="Position">12</prop>
									<prop name="IsDefault">1</prop>
									<prop name="Width">1</prop>
								</obj>
							</list>
						</obj>
					</obj>
					<obj name="item" class="SamplePropInfo" version="1">
						<obj name="ChannelProperties" class="ChanPropList" version="2">
							<obj name="ChannelProperties" class="EMList" version="1">
								<list name="emlist" count="1">
									<obj name="item" class="PropertyList" version="1">
										<list name="emlist" count="12">
											<obj name="PropertyObject" class="RQSampleTargetProperty" version="4">
												<prop name="PropertyTypeName">Combined Sample and Target Type</prop>
												<prop name="Position">13</prop>
												<prop name="IsDefault">0</prop>
												<obj name="ChannelProp" class="ChannelProperty" version="1">
													<prop name="ChannelIdx">0</prop>
												</obj>
											</obj>
											<obj name="PropertyObject" class="QuantConcProperty" version="4">
												<prop name="PropertyTypeName">Concentration</prop>
												<prop name="Position">13</prop>
												<prop name="IsDefault">1</prop>
												<prop name="Concentration">0</prop>
												<obj name="ChannelProp" class="ChannelProperty" version="1">
													<prop name="ChannelIdx">0</prop>
												</obj>
												<prop name="ReadOnly">1</prop>
											</obj>
											<obj name="PropertyObject" class="QuantCpHighProp" version="4">
												<prop name="PropertyTypeName">Cp High</prop>
												<prop name="Position">13</prop>
												<prop name="IsDefault">1</prop>
												<prop name="CpRangeHigh">0</prop>
												<obj name="ChannelProp" class="ChannelProperty" version="1">
													<prop name="ChannelIdx">0</prop>
												</obj>
												<prop name="ReadOnly">1</prop>
											</obj>
											<obj name="PropertyObject" class="QuantCpLowProp" version="4">
												<prop name="PropertyTypeName">Cp Low</prop>
												<prop name="Position">13</prop>
												<prop name="IsDefault">1</prop>
												<prop name="CpRangeLow">0</prop>
												<obj name="ChannelProp" class="ChannelProperty" version="1">
													<prop name="ChannelIdx">0</prop>
												</obj>
												<prop name="ReadOnly">1</prop>
											</obj>
											<obj name="PropertyObject" class="RQEffProp" version="4">
												<prop name="PropertyTypeName">Efficiency</prop>
												<prop name="Position">13</prop>
												<prop name="IsDefault">1</prop>
												<prop name="Efficiency">2</prop>
												<obj name="ChannelProp" class="ChannelProperty" version="1">
													<prop name="ChannelIdx">0</prop>
												</obj>
											</obj>
											<obj name="PropertyObject" class="ChannelGenotype" version="4">
												<prop name="PropertyTypeName">Melt Geno Genotype</prop>
												<prop name="Position">13</prop>
												<prop name="IsDefault">1</prop>
												<prop name="ReadOnly">1</prop>
												<obj name="ChannelProp" class="ChannelProperty" version="1">
													<prop name="ChannelIdx">0</prop>
												</obj>
											</obj>
											<obj name="PropertyObject" class="GroupChannelTypeProp" version="4">
												<prop name="PropertyTypeName">Melt Geno Sample Type</prop>
												<prop name="Position">13</prop>
												<prop name="IsDefault">0</prop>
												<prop name="GroupSampleType">mstUnknown</prop>
												<obj name="ChannelProp" class="ChannelProperty" version="1">
													<prop name="ChannelIdx">0</prop>
												</obj>
											</obj>
											<obj name="PropertyObject" class="QuantSampleTypeProperty" version="4">
												<prop name="PropertyTypeName">Quantification Sample Type</prop>
												<prop name="Position">13</prop>
												<prop name="IsDefault">0</prop>
												<prop name="SampleType">qsUnknown</prop>
												<obj name="ChannelProp" class="ChannelProperty" version="1">
													<prop name="ChannelIdx">0</prop>
												</obj>
											</obj>
											<obj name="PropertyObject" class="ChannelGenotype" version="4">
												<prop name="PropertyTypeName">Scanning Genotype</prop>
												<prop name="Position">13</prop>
												<prop name="IsDefault">1</prop>
												<prop name="ReadOnly">1</prop>
												<obj name="ChannelProp" class="ChannelProperty" version="1">
													<prop name="ChannelIdx">0</prop>
												</obj>
											</obj>
											<obj name="PropertyObject" class="GroupChannelTypeProp" version="4">
												<prop name="PropertyTypeName">Scanning Sample Type</prop>
												<prop name="Position">13</prop>
												<prop name="IsDefault">0</prop>
												<prop name="GroupSampleType">mstUnknown</prop>
												<obj name="ChannelProp" class="ChannelProperty" version="1">
													<prop name="ChannelIdx">0</prop>
												</obj>
											</obj>
											<obj name="PropertyObject" class="TargetName" version="4">
												<prop name="PropertyTypeName">Target Name</prop>
												<prop name="Position">13</prop>
												<prop name="IsDefault">1</prop>
												<obj name="ChannelProp" class="ChannelProperty" version="1">
													<prop name="ChannelIdx">0</prop>
												</obj>
											</obj>
											<obj name="PropertyObject" class="RQTargetProperty" version="4">
												<prop name="PropertyTypeName">Target Type</prop>
												<prop name="Position">13</prop>
												<prop name="IsDefault">0</prop>
												<prop name="TargetType">dtNone</prop>
												<obj name="ChannelProp" class="ChannelProperty" version="1">
													<prop name="ChannelIdx">0</prop>
												</obj>
											</obj>
										</list>
									</obj>
								</list>
							</obj>
						</obj>
						<prop name="ChannelPropertyCount">1</prop>
						<prop name="ContainerPosition">13</prop>
						<prop name="HasSampleProperties">1</prop>
						<obj name="SampleProperties" class="PropertyList" version="1">
							<list name="emlist" count="14">
								<obj name="PropertyObject" class="SamplePrefColor" version="4">
									<prop name="PropertyTypeName">Color</prop>
									<prop name="Position">13</prop>
									<prop name="IsDefault">0</prop>
									<prop name="Color">clRed</prop>
								</obj>
								<obj name="PropertyObject" class="DominantChannelProp" version="4">
									<prop name="PropertyTypeName">Dominant Channel</prop>
									<prop name="Position">13</prop>
									<prop name="IsDefault">0</prop>
									<prop name="DominantChannel">0</prop>
								</obj>
								<obj name="PropertyObject" class="Genotype" version="4">
									<prop name="PropertyTypeName">EndPt Genotype</prop>
									<prop name="Position">13</prop>
									<prop name="IsDefault">1</prop>
									<prop name="ReadOnly">1</prop>
								</obj>
								<obj name="PropertyObject" class="GroupingSample" version="4">
									<prop name="PropertyTypeName">EndPt Sample Type</prop>
									<prop name="Position">13</prop>
									<prop name="IsDefault">0</prop>
									<prop name="GroupSampleType">mstUnknown</prop>
								</obj>
								<obj name="PropertyObject" class="SamplePrefLineStyle" version="4">
									<prop name="PropertyTypeName">Line Style</prop>
									<prop name="Position">13</prop>
									<prop name="IsDefault">0</prop>
									<prop name="LineStyle">psSolid</prop>
								</obj>
								<obj name="PropertyObject" class="GenSampleEditNotes" version="4">
									<prop name="PropertyTypeName">Notes</prop>
									<prop name="Position">13</prop>
									<prop name="IsDefault">1</prop>
								</obj>
								<obj name="PropertyObject" class="SamplePrefPointStyle" version="4">
									<prop name="PropertyTypeName">Point Style</prop>
									<prop name="Position">13</prop>
									<prop name="IsDefault">0</prop>
									<prop name="PointStyle">psNothing</prop>
								</obj>
								<obj name="PropertyObject" class="GenSampleEditPosition" version="4">
									<prop name="PropertyTypeName">Position</prop>
									<prop name="Position">13</prop>
									<prop name="IsDefault">1</prop>
								</obj>
								<obj name="PropertyObject" class="GenSampleEditReplicate" version="4">
									<prop name="PropertyTypeName">Replicate of</prop>
									<prop name="Position">13</prop>
									<prop name="IsDefault">1</prop>
									<prop name="ReplicateOf">-1</prop>
								</obj>
								<obj name="PropertyObject" class="HTCSampleID" version="4">
									<prop name="PropertyTypeName">Sample ID</prop>
									<prop name="Position">13</prop>
									<prop name="IsDefault">1</prop>
								</obj>
								<obj name="PropertyObject" class="GenSampleEditName" version="4">
									<prop name="PropertyTypeName">Sample Name</prop>
									<prop name="Position">13</prop>
									<prop name="IsDefault">1</prop>
									<prop name="name">Sample 14</prop>
								</obj>
								<obj name="PropertyObject" class="HTCSamplePrepNotes" version="4">
									<prop name="PropertyTypeName">Sample Prep Notes</prop>
									<prop name="Position">13</prop>
									<prop name="IsDefault">1</prop>
								</obj>
								<obj name="PropertyObject" class="GenSampleEditSubset" version="4">
									<prop name="PropertyTypeName">Subsets</prop>
									<prop name="Position">13</prop>
									<prop name="IsDefault">1</prop>
								</obj>
								<obj name="PropertyObject" class="SamplePrefWidth" version="5">
									<prop name="PropertyTypeName">Width</prop>
									<prop name="Position">13</prop>
									<prop name="IsDefault">1</prop>
									<prop name="Width">1</prop>
								</obj>
							</list>
						</obj>
					</obj>
					<obj name="item" class="SamplePropInfo" version="1">
						<obj name="ChannelProperties" class="ChanPropList" version="2">
							<obj name="ChannelProperties" class="EMList" version="1">
								<list name="emlist" count="1">
									<obj name="item" class="PropertyList" version="1">
										<list name="emlist" count="12">
											<obj name="PropertyObject" class="RQSampleTargetProperty" version="4">
												<prop name="PropertyTypeName">Combined Sample and Target Type</prop>
												<prop name="Position">14</prop>
												<prop name="IsDefault">0</prop>
												<obj name="ChannelProp" class="ChannelProperty" version="1">
													<prop name="ChannelIdx">0</prop>
												</obj>
											</obj>
											<obj name="PropertyObject" class="QuantConcProperty" version="4">
												<prop name="PropertyTypeName">Concentration</prop>
												<prop name="Position">14</prop>
												<prop name="IsDefault">1</prop>
												<prop name="Concentration">0</prop>
												<obj name="ChannelProp" class="ChannelProperty" version="1">
													<prop name="ChannelIdx">0</prop>
												</obj>
												<prop name="ReadOnly">1</prop>
											</obj>
											<obj name="PropertyObject" class="QuantCpHighProp" version="4">
												<prop name="PropertyTypeName">Cp High</prop>
												<prop name="Position">14</prop>
												<prop name="IsDefault">1</prop>
												<prop name="CpRangeHigh">0</prop>
												<obj name="ChannelProp" class="ChannelProperty" version="1">
													<prop name="ChannelIdx">0</prop>
												</obj>
												<prop name="ReadOnly">1</prop>
											</obj>
											<obj name="PropertyObject" class="QuantCpLowProp" version="4">
												<prop name="PropertyTypeName">Cp Low</prop>
												<prop name="Position">14</prop>
												<prop name="IsDefault">1</prop>
												<prop name="CpRangeLow">0</prop>
												<obj name="ChannelProp" class="ChannelProperty" version="1">
													<prop name="ChannelIdx">0</prop>
												</obj>
												<prop name="ReadOnly">1</prop>
											</obj>
											<obj name="PropertyObject" class="RQEffProp" version="4">
												<prop name="PropertyTypeName">Efficiency</prop>
												<prop name="Position">14</prop>
												<prop name="IsDefault">1</prop>
												<prop name="Efficiency">2</prop>
												<obj name="ChannelProp" class="ChannelProperty" version="1">
													<prop name="ChannelIdx">0</prop>
												</obj>
											</obj>
											<obj name="PropertyObject" class="ChannelGenotype" version="4">
												<prop name="PropertyTypeName">Melt Geno Genotype</prop>
												<prop name="Position">14</prop>
												<prop name="IsDefault">1</prop>
												<prop name="ReadOnly">1</prop>
												<obj name="ChannelProp" class="ChannelProperty" version="1">
													<prop name="ChannelIdx">0</prop>
												</obj>
											</obj>
											<obj name="PropertyObject" class="GroupChannelTypeProp" version="4">
												<prop name="PropertyTypeName">Melt Geno Sample Type</prop>
												<prop name="Position">14</prop>
												<prop name="IsDefault">0</prop>
												<prop name="GroupSampleType">mstUnknown</prop>
												<obj name="ChannelProp" class="ChannelProperty" version="1">
													<prop name="ChannelIdx">0</prop>
												</obj>
											</obj>
											<obj name="PropertyObject" class="QuantSampleTypeProperty" version="4">
												<prop name="PropertyTypeName">Quantification Sample Type</prop>
												<prop name="Position">14</prop>
												<prop name="IsDefault">0</prop>
												<prop name="SampleType">qsUnknown</prop>
												<obj name="ChannelProp" class="ChannelProperty" version="1">
													<prop name="ChannelIdx">0</prop>
												</obj>
											</obj>
											<obj name="PropertyObject" class="ChannelGenotype" version="4">
												<prop name="PropertyTypeName">Scanning Genotype</prop>
												<prop name="Position">14</prop>
												<prop name="IsDefault">1</prop>
												<prop name="ReadOnly">1</prop>
												<obj name="ChannelProp" class="ChannelProperty" version="1">
													<prop name="ChannelIdx">0</prop>
												</obj>
											</obj>
											<obj name="PropertyObject" class="GroupChannelTypeProp" version="4">
												<prop name="PropertyTypeName">Scanning Sample Type</prop>
												<prop name="Position">14</prop>
												<prop name="IsDefault">0</prop>
												<prop name="GroupSampleType">mstUnknown</prop>
												<obj name="ChannelProp" class="ChannelProperty" version="1">
													<prop name="ChannelIdx">0</prop>
												</obj>
											</obj>
											<obj name="PropertyObject" class="TargetName" version="4">
												<prop name="PropertyTypeName">Target Name</prop>
												<prop name="Position">14</prop>
												<prop name="IsDefault">1</prop>
												<obj name="ChannelProp" class="ChannelProperty" version="1">
													<prop name="ChannelIdx">0</prop>
												</obj>
											</obj>
											<obj name="PropertyObject" class="RQTargetProperty" version="4">
												<prop name="PropertyTypeName">Target Type</prop>
												<prop name="Position">14</prop>
												<prop name="IsDefault">0</prop>
												<prop name="TargetType">dtNone</prop>
												<obj name="ChannelProp" class="ChannelProperty" version="1">
													<prop name="ChannelIdx">0</prop>
												</obj>
											</obj>
										</list>
									</obj>
								</list>
							</obj>
						</obj>
						<prop name="ChannelPropertyCount">1</prop>
						<prop name="ContainerPosition">14</prop>
						<prop name="HasSampleProperties">1</prop>
						<obj name="SampleProperties" class="PropertyList" version="1">
							<list name="emlist" count="14">
								<obj name="PropertyObject" class="SamplePrefColor" version="4">
									<prop name="PropertyTypeName">Color</prop>
									<prop name="Position">14</prop>
									<prop name="IsDefault">0</prop>
									<prop name="Color">$0030D700</prop>
								</obj>
								<obj name="PropertyObject" class="DominantChannelProp" version="4">
									<prop name="PropertyTypeName">Dominant Channel</prop>
									<prop name="Position">14</prop>
									<prop name="IsDefault">0</prop>
									<prop name="DominantChannel">0</prop>
								</obj>
								<obj name="PropertyObject" class="Genotype" version="4">
									<prop name="PropertyTypeName">EndPt Genotype</prop>
									<prop name="Position">14</prop>
									<prop name="IsDefault">1</prop>
									<prop name="ReadOnly">1</prop>
								</obj>
								<obj name="PropertyObject" class="GroupingSample" version="4">
									<prop name="PropertyTypeName">EndPt Sample Type</prop>
									<prop name="Position">14</prop>
									<prop name="IsDefault">0</prop>
									<prop name="GroupSampleType">mstUnknown</prop>
								</obj>
								<obj name="PropertyObject" class="SamplePrefLineStyle" version="4">
									<prop name="PropertyTypeName">Line Style</prop>
									<prop name="Position">14</prop>
									<prop name="IsDefault">0</prop>
									<prop name="LineStyle">psSolid</prop>
								</obj>
								<obj name="PropertyObject" class="GenSampleEditNotes" version="4">
									<prop name="PropertyTypeName">Notes</prop>
									<prop name="Position">14</prop>
									<prop name="IsDefault">1</prop>
								</obj>
								<obj name="PropertyObject" class="SamplePrefPointStyle" version="4">
									<prop name="PropertyTypeName">Point Style</prop>
									<prop name="Position">14</prop>
									<prop name="IsDefault">0</prop>
									<prop name="PointStyle">psNothing</prop>
								</obj>
								<obj name="PropertyObject" class="GenSampleEditPosition" version="4">
									<prop name="PropertyTypeName">Position</prop>
									<prop name="Position">14</prop>
									<prop name="IsDefault">1</prop>
								</obj>
								<obj name="PropertyObject" class="GenSampleEditReplicate" version="4">
									<prop name="PropertyTypeName">Replicate of</prop>
									<prop name="Position">14</prop>
									<prop name="IsDefault">1</prop>
									<prop name="ReplicateOf">-1</prop>
								</obj>
								<obj name="PropertyObject" class="HTCSampleID" version="4">
									<prop name="PropertyTypeName">Sample ID</prop>
									<prop name="Position">14</prop>
									<prop name="IsDefault">1</prop>
								</obj>
								<obj name="PropertyObject" class="GenSampleEditName" version="4">
									<prop name="PropertyTypeName">Sample Name</prop>
									<prop name="Position">14</prop>
									<prop name="IsDefault">1</prop>
									<prop name="name">Sample 15</prop>
								</obj>
								<obj name="PropertyObject" class="HTCSamplePrepNotes" version="4">
									<prop name="PropertyTypeName">Sample Prep Notes</prop>
									<prop name="Position">14</prop>
									<prop name="IsDefault">1</prop>
								</obj>
								<obj name="PropertyObject" class="GenSampleEditSubset" version="4">
									<prop name="PropertyTypeName">Subsets</prop>
									<prop name="Position">14</prop>
									<prop name="IsDefault">1</prop>
								</obj>
								<obj name="PropertyObject" class="SamplePrefWidth" version="5">
									<prop name="PropertyTypeName">Width</prop>
									<prop name="Position">14</prop>
									<prop name="IsDefault">1</prop>
									<prop name="Width">1</prop>
								</obj>
							</list>
						</obj>
					</obj>
					<obj name="item" class="SamplePropInfo" version="1">
						<obj name="ChannelProperties" class="ChanPropList" version="2">
							<obj name="ChannelProperties" class="EMList" version="1">
								<list name="emlist" count="1">
									<obj name="item" class="PropertyList" version="1">
										<list name="emlist" count="12">
											<obj name="PropertyObject" class="RQSampleTargetProperty" version="4">
												<prop name="PropertyTypeName">Combined Sample and Target Type</prop>
												<prop name="Position">15</prop>
												<prop name="IsDefault">0</prop>
												<obj name="ChannelProp" class="ChannelProperty" version="1">
													<prop name="ChannelIdx">0</prop>
												</obj>
											</obj>
											<obj name="PropertyObject" class="QuantConcProperty" version="4">
												<prop name="PropertyTypeName">Concentration</prop>
												<prop name="Position">15</prop>
												<prop name="IsDefault">1</prop>
												<prop name="Concentration">0</prop>
												<obj name="ChannelProp" class="ChannelProperty" version="1">
													<prop name="ChannelIdx">0</prop>
												</obj>
												<prop name="ReadOnly">1</prop>
											</obj>
											<obj name="PropertyObject" class="QuantCpHighProp" version="4">
												<prop name="PropertyTypeName">Cp High</prop>
												<prop name="Position">15</prop>
												<prop name="IsDefault">1</prop>
												<prop name="CpRangeHigh">0</prop>
												<obj name="ChannelProp" class="ChannelProperty" version="1">
													<prop name="ChannelIdx">0</prop>
												</obj>
												<prop name="ReadOnly">1</prop>
											</obj>
											<obj name="PropertyObject" class="QuantCpLowProp" version="4">
												<prop name="PropertyTypeName">Cp Low</prop>
												<prop name="Position">15</prop>
												<prop name="IsDefault">1</prop>
												<prop name="CpRangeLow">0</prop>
												<obj name="ChannelProp" class="ChannelProperty" version="1">
													<prop name="ChannelIdx">0</prop>
												</obj>
												<prop name="ReadOnly">1</prop>
											</obj>
											<obj name="PropertyObject" class="RQEffProp" version="4">
												<prop name="PropertyTypeName">Efficiency</prop>
												<prop name="Position">15</prop>
												<prop name="IsDefault">1</prop>
												<prop name="Efficiency">2</prop>
												<obj name="ChannelProp" class="ChannelProperty" version="1">
													<prop name="ChannelIdx">0</prop>
												</obj>
											</obj>
											<obj name="PropertyObject" class="ChannelGenotype" version="4">
												<prop name="PropertyTypeName">Melt Geno Genotype</prop>
												<prop name="Position">15</prop>
												<prop name="IsDefault">1</prop>
												<prop name="ReadOnly">1</prop>
												<obj name="ChannelProp" class="ChannelProperty" version="1">
													<prop name="ChannelIdx">0</prop>
												</obj>
											</obj>
											<obj name="PropertyObject" class="GroupChannelTypeProp" version="4">
												<prop name="PropertyTypeName">Melt Geno Sample Type</prop>
												<prop name="Position">15</prop>
												<prop name="IsDefault">0</prop>
												<prop name="GroupSampleType">mstUnknown</prop>
												<obj name="ChannelProp" class="ChannelProperty" version="1">
													<prop name="ChannelIdx">0</prop>
												</obj>
											</obj>
											<obj name="PropertyObject" class="QuantSampleTypeProperty" version="4">
												<prop name="PropertyTypeName">Quantification Sample Type</prop>
												<prop name="Position">15</prop>
												<prop name="IsDefault">0</prop>
												<prop name="SampleType">qsUnknown</prop>
												<obj name="ChannelProp" class="ChannelProperty" version="1">
													<prop name="ChannelIdx">0</prop>
												</obj>
											</obj>
											<obj name="PropertyObject" class="ChannelGenotype" version="4">
												<prop name="PropertyTypeName">Scanning Genotype</prop>
												<prop name="Position">15</prop>
												<prop name="IsDefault">1</prop>
												<prop name="ReadOnly">1</prop>
												<obj name="ChannelProp" class="ChannelProperty" version="1">
													<prop name="ChannelIdx">0</prop>
												</obj>
											</obj>
											<obj name="PropertyObject" class="GroupChannelTypeProp" version="4">
												<prop name="PropertyTypeName">Scanning Sample Type</prop>
												<prop name="Position">15</prop>
												<prop name="IsDefault">0</prop>
												<prop name="GroupSampleType">mstUnknown</prop>
												<obj name="ChannelProp" class="ChannelProperty" version="1">
													<prop name="ChannelIdx">0</prop>
												</obj>
											</obj>
											<obj name="PropertyObject" class="TargetName" version="4">
												<prop name="PropertyTypeName">Target Name</prop>
												<prop name="Position">15</prop>
												<prop name="IsDefault">1</prop>
												<obj name="ChannelProp" class="ChannelProperty" version="1">
													<prop name="ChannelIdx">0</prop>
												</obj>
											</obj>
											<obj name="PropertyObject" class="RQTargetProperty" version="4">
												<prop name="PropertyTypeName">Target Type</prop>
												<prop name="Position">15</prop>
												<prop name="IsDefault">0</prop>
												<prop name="TargetType">dtNone</prop>
												<obj name="ChannelProp" class="ChannelProperty" version="1">
													<prop name="ChannelIdx">0</prop>
												</obj>
											</obj>
										</list>
									</obj>
								</list>
							</obj>
						</obj>
						<prop name="ChannelPropertyCount">1</prop>
						<prop name="ContainerPosition">15</prop>
						<prop name="HasSampleProperties">1</prop>
						<obj name="SampleProperties" class="PropertyList" version="1">
							<list name="emlist" count="14">
								<obj name="PropertyObject" class="SamplePrefColor" version="4">
									<prop name="PropertyTypeName">Color</prop>
									<prop name="Position">15</prop>
									<prop name="IsDefault">0</prop>
									<prop name="Color">clFuchsia</prop>
								</obj>
								<obj name="PropertyObject" class="DominantChannelProp" version="4">
									<prop name="PropertyTypeName">Dominant Channel</prop>
									<prop name="Position">15</prop>
									<prop name="IsDefault">0</prop>
									<prop name="DominantChannel">0</prop>
								</obj>
								<obj name="PropertyObject" class="Genotype" version="4">
									<prop name="PropertyTypeName">EndPt Genotype</prop>
									<prop name="Position">15</prop>
									<prop name="IsDefault">1</prop>
									<prop name="ReadOnly">1</prop>
								</obj>
								<obj name="PropertyObject" class="GroupingSample" version="4">
									<prop name="PropertyTypeName">EndPt Sample Type</prop>
									<prop name="Position">15</prop>
									<prop name="IsDefault">0</prop>
									<prop name="GroupSampleType">mstUnknown</prop>
								</obj>
								<obj name="PropertyObject" class="SamplePrefLineStyle" version="4">
									<prop name="PropertyTypeName">Line Style</prop>
									<prop name="Position">15</prop>
									<prop name="IsDefault">0</prop>
									<prop name="LineStyle">psSolid</prop>
								</obj>
								<obj name="PropertyObject" class="GenSampleEditNotes" version="4">
									<prop name="PropertyTypeName">Notes</prop>
									<prop name="Position">15</prop>
									<prop name="IsDefault">1</prop>
								</obj>
								<obj name="PropertyObject" class="SamplePrefPointStyle" version="4">
									<prop name="PropertyTypeName">Point Style</prop>
									<prop name="Position">15</prop>
									<prop name="IsDefault">0</prop>
									<prop name="PointStyle">psNothing</prop>
								</obj>
								<obj name="PropertyObject" class="GenSampleEditPosition" version="4">
									<prop name="PropertyTypeName">Position</prop>
									<prop name="Position">15</prop>
									<prop name="IsDefault">1</prop>
								</obj>
								<obj name="PropertyObject" class="GenSampleEditReplicate" version="4">
									<prop name="PropertyTypeName">Replicate of</prop>
									<prop name="Position">15</prop>
									<prop name="IsDefault">1</prop>
									<prop name="ReplicateOf">-1</prop>
								</obj>
								<obj name="PropertyObject" class="HTCSampleID" version="4">
									<prop name="PropertyTypeName">Sample ID</prop>
									<prop name="Position">15</prop>
									<prop name="IsDefault">1</prop>
								</obj>
								<obj name="PropertyObject" class="GenSampleEditName" version="4">
									<prop name="PropertyTypeName">Sample Name</prop>
									<prop name="Position">15</prop>
									<prop name="IsDefault">1</prop>
									<prop name="name">Sample 16</prop>
								</obj>
								<obj name="PropertyObject" class="HTCSamplePrepNotes" version="4">
									<prop name="PropertyTypeName">Sample Prep Notes</prop>
									<prop name="Position">15</prop>
									<prop name="IsDefault">1</prop>
								</obj>
								<obj name="PropertyObject" class="GenSampleEditSubset" version="4">
									<prop name="PropertyTypeName">Subsets</prop>
									<prop name="Position">15</prop>
									<prop name="IsDefault">1</prop>
								</obj>
								<obj name="PropertyObject" class="SamplePrefWidth" version="5">
									<prop name="PropertyTypeName">Width</prop>
									<prop name="Position">15</prop>
									<prop name="IsDefault">1</prop>
									<prop name="Width">1</prop>
								</obj>
							</list>
						</obj>
					</obj>
					<obj name="item" class="SamplePropInfo" version="1">
						<obj name="ChannelProperties" class="ChanPropList" version="2">
							<obj name="ChannelProperties" class="EMList" version="1">
								<list name="emlist" count="1">
									<obj name="item" class="PropertyList" version="1">
										<list name="emlist" count="12">
											<obj name="PropertyObject" class="RQSampleTargetProperty" version="4">
												<prop name="PropertyTypeName">Combined Sample and Target Type</prop>
												<prop name="Position">16</prop>
												<prop name="IsDefault">0</prop>
												<obj name="ChannelProp" class="ChannelProperty" version="1">
													<prop name="ChannelIdx">0</prop>
												</obj>
											</obj>
											<obj name="PropertyObject" class="QuantConcProperty" version="4">
												<prop name="PropertyTypeName">Concentration</prop>
												<prop name="Position">16</prop>
												<prop name="IsDefault">1</prop>
												<prop name="Concentration">0</prop>
												<obj name="ChannelProp" class="ChannelProperty" version="1">
													<prop name="ChannelIdx">0</prop>
												</obj>
												<prop name="ReadOnly">1</prop>
											</obj>
											<obj name="PropertyObject" class="QuantCpHighProp" version="4">
												<prop name="PropertyTypeName">Cp High</prop>
												<prop name="Position">16</prop>
												<prop name="IsDefault">1</prop>
												<prop name="CpRangeHigh">0</prop>
												<obj name="ChannelProp" class="ChannelProperty" version="1">
													<prop name="ChannelIdx">0</prop>
												</obj>
												<prop name="ReadOnly">1</prop>
											</obj>
											<obj name="PropertyObject" class="QuantCpLowProp" version="4">
												<prop name="PropertyTypeName">Cp Low</prop>
												<prop name="Position">16</prop>
												<prop name="IsDefault">1</prop>
												<prop name="CpRangeLow">0</prop>
												<obj name="ChannelProp" class="ChannelProperty" version="1">
													<prop name="ChannelIdx">0</prop>
												</obj>
												<prop name="ReadOnly">1</prop>
											</obj>
											<obj name="PropertyObject" class="RQEffProp" version="4">
												<prop name="PropertyTypeName">Efficiency</prop>
												<prop name="Position">16</prop>
												<prop name="IsDefault">1</prop>
												<prop name="Efficiency">2</prop>
												<obj name="ChannelProp" class="ChannelProperty" version="1">
													<prop name="ChannelIdx">0</prop>
												</obj>
											</obj>
											<obj name="PropertyObject" class="ChannelGenotype" version="4">
												<prop name="PropertyTypeName">Melt Geno Genotype</prop>
												<prop name="Position">16</prop>
												<prop name="IsDefault">1</prop>
												<prop name="ReadOnly">1</prop>
												<obj name="ChannelProp" class="ChannelProperty" version="1">
													<prop name="ChannelIdx">0</prop>
												</obj>
											</obj>
											<obj name="PropertyObject" class="GroupChannelTypeProp" version="4">
												<prop name="PropertyTypeName">Melt Geno Sample Type</prop>
												<prop name="Position">16</prop>
												<prop name="IsDefault">0</prop>
												<prop name="GroupSampleType">mstUnknown</prop>
												<obj name="ChannelProp" class="ChannelProperty" version="1">
													<prop name="ChannelIdx">0</prop>
												</obj>
											</obj>
											<obj name="PropertyObject" class="QuantSampleTypeProperty" version="4">
												<prop name="PropertyTypeName">Quantification Sample Type</prop>
												<prop name="Position">16</prop>
												<prop name="IsDefault">0</prop>
												<prop name="SampleType">qsUnknown</prop>
												<obj name="ChannelProp" class="ChannelProperty" version="1">
													<prop name="ChannelIdx">0</prop>
												</obj>
											</obj>
											<obj name="PropertyObject" class="ChannelGenotype" version="4">
												<prop name="PropertyTypeName">Scanning Genotype</prop>
												<prop name="Position">16</prop>
												<prop name="IsDefault">1</prop>
												<prop name="ReadOnly">1</prop>
												<obj name="ChannelProp" class="ChannelProperty" version="1">
													<prop name="ChannelIdx">0</prop>
												</obj>
											</obj>
											<obj name="PropertyObject" class="GroupChannelTypeProp" version="4">
												<prop name="PropertyTypeName">Scanning Sample Type</prop>
												<prop name="Position">16</prop>
												<prop name="IsDefault">0</prop>
												<prop name="GroupSampleType">mstUnknown</prop>
												<obj name="ChannelProp" class="ChannelProperty" version="1">
													<prop name="ChannelIdx">0</prop>
												</obj>
											</obj>
											<obj name="PropertyObject" class="TargetName" version="4">
												<prop name="PropertyTypeName">Target Name</prop>
												<prop name="Position">16</prop>
												<prop name="IsDefault">1</prop>
												<obj name="ChannelProp" class="ChannelProperty" version="1">
													<prop name="ChannelIdx">0</prop>
												</obj>
											</obj>
											<obj name="PropertyObject" class="RQTargetProperty" version="4">
												<prop name="PropertyTypeName">Target Type</prop>
												<prop name="Position">16</prop>
												<prop name="IsDefault">0</prop>
												<prop name="TargetType">dtNone</prop>
												<obj name="ChannelProp" class="ChannelProperty" version="1">
													<prop name="ChannelIdx">0</prop>
												</obj>
											</obj>
										</list>
									</obj>
								</list>
							</obj>
						</obj>
						<prop name="ChannelPropertyCount">1</prop>
						<prop name="ContainerPosition">16</prop>
						<prop name="HasSampleProperties">1</prop>
						<obj name="SampleProperties" class="PropertyList" version="1">
							<list name="emlist" count="14">
								<obj name="PropertyObject" class="SamplePrefColor" version="4">
									<prop name="PropertyTypeName">Color</prop>
									<prop name="Position">16</prop>
									<prop name="IsDefault">0</prop>
									<prop name="Color">clGray</prop>
								</obj>
								<obj name="PropertyObject" class="DominantChannelProp" version="4">
									<prop name="PropertyTypeName">Dominant Channel</prop>
									<prop name="Position">16</prop>
									<prop name="IsDefault">0</prop>
									<prop name="DominantChannel">0</prop>
								</obj>
								<obj name="PropertyObject" class="Genotype" version="4">
									<prop name="PropertyTypeName">EndPt Genotype</prop>
									<prop name="Position">16</prop>
									<prop name="IsDefault">1</prop>
									<prop name="ReadOnly">1</prop>
								</obj>
								<obj name="PropertyObject" class="GroupingSample" version="4">
									<prop name="PropertyTypeName">EndPt Sample Type</prop>
									<prop name="Position">16</prop>
									<prop name="IsDefault">0</prop>
									<prop name="GroupSampleType">mstUnknown</prop>
								</obj>
								<obj name="PropertyObject" class="SamplePrefLineStyle" version="4">
									<prop name="PropertyTypeName">Line Style</prop>
									<prop name="Position">16</prop>
									<prop name="IsDefault">0</prop>
									<prop name="LineStyle">psSolid</prop>
								</obj>
								<obj name="PropertyObject" class="GenSampleEditNotes" version="4">
									<prop name="PropertyTypeName">Notes</prop>
									<prop name="Position">16</prop>
									<prop name="IsDefault">1</prop>
								</obj>
								<obj name="PropertyObject" class="SamplePrefPointStyle" version="4">
									<prop name="PropertyTypeName">Point Style</prop>
									<prop name="Position">16</prop>
									<prop name="IsDefault">0</prop>
									<prop name="PointStyle">psNothing</prop>
								</obj>
								<obj name="PropertyObject" class="GenSampleEditPosition" version="4">
									<prop name="PropertyTypeName">Position</prop>
									<prop name="Position">16</prop>
									<prop name="IsDefault">1</prop>
								</obj>
								<obj name="PropertyObject" class="GenSampleEditReplicate" version="4">
									<prop name="PropertyTypeName">Replicate of</prop>
									<prop name="Position">16</prop>
									<prop name="IsDefault">1</prop>
									<prop name="ReplicateOf">-1</prop>
								</obj>
								<obj name="PropertyObject" class="HTCSampleID" version="4">
									<prop name="PropertyTypeName">Sample ID</prop>
									<prop name="Position">16</prop>
									<prop name="IsDefault">1</prop>
								</obj>
								<obj name="PropertyObject" class="GenSampleEditName" version="4">
									<prop name="PropertyTypeName">Sample Name</prop>
									<prop name="Position">16</prop>
									<prop name="IsDefault">1</prop>
									<prop name="name">Sample 17</prop>
								</obj>
								<obj name="PropertyObject" class="HTCSamplePrepNotes" version="4">
									<prop name="PropertyTypeName">Sample Prep Notes</prop>
									<prop name="Position">16</prop>
									<prop name="IsDefault">1</prop>
								</obj>
								<obj name="PropertyObject" class="GenSampleEditSubset" version="4">
									<prop name="PropertyTypeName">Subsets</prop>
									<prop name="Position">16</prop>
									<prop name="IsDefault">1</prop>
								</obj>
								<obj name="PropertyObject" class="SamplePrefWidth" version="5">
									<prop name="PropertyTypeName">Width</prop>
									<prop name="Position">16</prop>
									<prop name="IsDefault">1</prop>
									<prop name="Width">1</prop>
								</obj>
							</list>
						</obj>
					</obj>
					<obj name="item" class="SamplePropInfo" version="1">
						<obj name="ChannelProperties" class="ChanPropList" version="2">
							<obj name="ChannelProperties" class="EMList" version="1">
								<list name="emlist" count="1">
									<obj name="item" class="PropertyList" version="1">
										<list name="emlist" count="12">
											<obj name="PropertyObject" class="RQSampleTargetProperty" version="4">
												<prop name="PropertyTypeName">Combined Sample and Target Type</prop>
												<prop name="Position">17</prop>
												<prop name="IsDefault">0</prop>
												<obj name="ChannelProp" class="ChannelProperty" version="1">
													<prop name="ChannelIdx">0</prop>
												</obj>
											</obj>
											<obj name="PropertyObject" class="QuantConcProperty" version="4">
												<prop name="PropertyTypeName">Concentration</prop>
												<prop name="Position">17</prop>
												<prop name="IsDefault">1</prop>
												<prop name="Concentration">0</prop>
												<obj name="ChannelProp" class="ChannelProperty" version="1">
													<prop name="ChannelIdx">0</prop>
												</obj>
												<prop name="ReadOnly">1</prop>
											</obj>
											<obj name="PropertyObject" class="QuantCpHighProp" version="4">
												<prop name="PropertyTypeName">Cp High</prop>
												<prop name="Position">17</prop>
												<prop name="IsDefault">1</prop>
												<prop name="CpRangeHigh">0</prop>
												<obj name="ChannelProp" class="ChannelProperty" version="1">
													<prop name="ChannelIdx">0</prop>
												</obj>
												<prop name="ReadOnly">1</prop>
											</obj>
											<obj name="PropertyObject" class="QuantCpLowProp" version="4">
												<prop name="PropertyTypeName">Cp Low</prop>
												<prop name="Position">17</prop>
												<prop name="IsDefault">1</prop>
												<prop name="CpRangeLow">0</prop>
												<obj name="ChannelProp" class="ChannelProperty" version="1">
													<prop name="ChannelIdx">0</prop>
												</obj>
												<prop name="ReadOnly">1</prop>
											</obj>
											<obj name="PropertyObject" class="RQEffProp" version="4">
												<prop name="PropertyTypeName">Efficiency</prop>
												<prop name="Position">17</prop>
												<prop name="IsDefault">1</prop>
												<prop name="Efficiency">2</prop>
												<obj name="ChannelProp" class="ChannelProperty" version="1">
													<prop name="ChannelIdx">0</prop>
												</obj>
											</obj>
[truncated: 1,136,333 more chars]
