# Supplementary material for: MicroRNAs and Their Inhibition in Modulating SLC5A8 Expression in the Context of Papillary Thyroid Carcinoma
Source: Int J Mol Sci. 2025 Aug 15;26(16):7889. doi: 10.3390/ijms26167889 (PMC12386254; doi:10.3390/ijms26167889)
Supplement: Supplementary file 1 [file ijms-26-07889-s001.zip › ijms-3558049-supplementary/Manuscript data/Fig1 data/Data/HPRT_NIS_1.03.2013.ixo]

<objectstream signature="IXOS" version="1">
	<obj name="root" class="HTCExperiment" version="5">
		<prop name="name">HPRT_NIS_1.03.2013</prop>
		<prop name="UID">8D8CE922B91E4C3E87930A5D9F39CF56</prop>
		<prop name="OwnerUID">5F4C4EE0E777457C81D27C781FE69519</prop>
		<prop name="Created">2013-03-01T08:15:12.952</prop>
		<prop name="CreatedBy">5F4C4EE0E777457C81D27C781FE69519</prop>
		<prop name="CreatedByName">Genomowa</prop>
		<prop name="LastModified">2013-03-01T10:01:55.889</prop>
		<prop name="LastModifiedBy">5F4C4EE0E777457C81D27C781FE69519</prop>
		<prop name="LastModifiedByName">Genomowa</prop>
		<list name="AppliedTemplates" count="1">
			<item>SYBR Green_AIT_WG</item>
		</list>
		<list name="TemplateOwners" count="1">
			<item>Genomowa</item>
		</list>
		<prop name="SWVersion">LCS480 1.5.1.62</prop>
		<obj name="AppProperty" class="TAppProperty" version="2">
			<prop name="Created">2013-03-01T08:15:12.952</prop>
			<prop name="LastModified">1899-12-30T00:00:00.000</prop>
		</obj>
		<obj name="ConProperty" class="TAppProperty" version="2">
			<prop name="Created">2013-03-01T08:15:12.952</prop>
			<prop name="LastModified">1899-12-30T00:00:00.000</prop>
		</obj>
		<obj name="run" class="HTCRun" version="7">
			<prop name="name">Run</prop>
			<prop name="Created">2013-03-01T08:15:12.941</prop>
			<prop name="LastModified">2013-03-01T10:01:48.028</prop>
			<obj name="AppProperty" class="TAppProperty" version="2">
				<prop name="Created">2013-03-01T08:15:12.941</prop>
				<prop name="LastModified">1899-12-30T00:00:00.000</prop>
			</obj>
			<obj name="ConProperty" class="TAppProperty" version="2">
				<prop name="Created">2013-03-01T08:15:12.941</prop>
				<prop name="LastModified">1899-12-30T00:00:00.000</prop>
				<prop name="HasProperties">1</prop>
				<obj name="_Properties" class="TAppProperties" version="1">
					<prop name="Created">2013-03-01T08:15:12.941</prop>
					<prop name="LastModified">1899-12-30T00:00:00.000</prop>
					<list name="emlist" count="4">
						<obj name="item" class="TAppProperty" version="2">
							<prop name="name">TopChart</prop>
							<prop name="Created">2013-03-01T08:15:14.619</prop>
							<prop name="LastModified">1899-12-30T00:00:00.000</prop>
						</obj>
						<obj name="item" class="TAppProperty" version="2">
							<prop name="name">LeftChart</prop>
							<prop name="Created">2013-03-01T08:15:14.619</prop>
							<prop name="LastModified">1899-12-30T00:00:00.000</prop>
						</obj>
						<obj name="item" class="TAppProperty" version="2">
							<prop name="name">RightChart</prop>
							<prop name="Created">2013-03-01T08:15:14.619</prop>
							<prop name="LastModified">1899-12-30T00:00:00.000</prop>
						</obj>
						<obj name="item" class="TAppProperty" version="2">
							<prop name="name">RunOverviewChart</prop>
							<prop name="Created">2013-03-01T08:15:14.619</prop>
							<prop name="LastModified">1899-12-30T00:00:00.000</prop>
						</obj>
					</list>
				</obj>
			</obj>
			<prop name="State">3</prop>
			<prop name="StartTime">2013-03-01T08:33:22.452</prop>
			<prop name="EndTime">2013-03-01T10:01:48.027</prop>
			<prop name="InstrumentID">28976</prop>
			<prop name="InstrumentVersion">HTC_VER_10</prop>
			<prop name="InstrumentName">LC480_28976</prop>
			<prop name="InstrCalibrationDate">1899.12.30 00:00:00:00</prop>
			<prop name="Technician">Genomowa</prop>
			<prop name="AcqStoreClass">HTCAcquisitionStore</prop>
			<prop name="AcquisitionStore">eJzkvVuzskqWhvtXOir2HRecQSK6K0LMRAU5ZEICcoeCgqDiAQV//c4Jc9a0qlfvuvm6v/nFXhcrapYndJlPPu8YA/zP8+bwH6f0mP/X367n8/1v/7Gt09vtv/62CGbT7aUtb+W9PJ/8+/ma/+0/Hvn1Rv/6r7/xf/v7fzbXc/P5yFmRnk55PTu3p/vf/s7/J/tx2z/dw0+PTZ1/3kFTvu5Rl7f713P02zq/0df/uM9//U3+eInvY1ve8+M/ji0Y7vs/H453Pe+v6fF/OJJ8f8w/jkL4ixvHJ/479xfH9/ZpfB/l/9dB0k/QqM9vD3s7YPGfDzgoj/RVVU7iBe4vjirIj83f/v7/SJzMG9o//pn+1fGP/yHe3sHbjcvTfX8dX0qU/uoOYVqX2V9/ajjf0VvbfDgMHSoG949//uoz3tJnOu2NdEu/N/ST/h/uRj8e71ye7re//f16PwpImTwexL11Fg886BP05NGZeMolaQAAOYeU5fZZ2cn5noBuftSQNFlfoSfmagakVYrRk6zPlcdmUgOO7Bwi0RBr6EZb2QCJsbKQXKOq8sLnxQDQ6kP0rN1z5XT7pgAoYx7oubjJlW2Q2x0YvH9CrJ7XxKvzRANuHCMkec8n516BpoEmm33cbtw4Z15u7kCAlxdil+qzcrdoa4BsPU+QaDEnzrbJJQTLRvTQq3Zk6EgZPX59kSfodWQPxOPipAYnHC9Rf4ivxHVeKgZNbtWon/oX4taWlYFkHpiIcaQZ9INsewdTYjXoRTT6+cxvKg+23SNComdxxH6eNB1YT8tCzySviGuxcgeEnTTH4BVznAefjgO4gwTwXCeQ+F2nZ/A2YQIk3v0Wuvbi3AHZYSL0Kk8V5/KxogNXYhFSQ14nwc6DGFYb9MIL9ZVXvnw+yvARtRWSYF0Te3ukn+dJ72Mkmeyx8vg+dUAsoAy7NnIh9q11BzdumGJ9bsecX94kHX59O1i6mui/P9bd1x+/CwL874GAxqn/FgLqFPLS8K/J74SA/oshMN1bMmJz4UG8rZ/KoBKs9QgB53hvOnBmSgVJr30PPft01wAQFQZp4vZaOXF3DYE3UzBizHlTuefDmQfMuqWLgLGPlQv2SQiQ8bLpoj3RRS3nVgI2E4Z+SUO2gfYKyjU4Hi4UQgqnVs5kd3eAlbUNYo3qSFw8pYv4sNxFiOHqF/HWWV6D5FReEHN/3YkN55sOvPxIQUyWdfTxG7pIH/vLDk0e04Y4Jm/VwAarFHHeWSHOPmQMsHkKG8SdwkNlMyqFQLF7eKhjtvfKfgIbg8mxv6PeD26VG1sXDcwfuwBJMwRIYIROAuC6bxEr8Q3nWuuNBrZNEKJuvRehTdHQgadUOkiJdxVnG4Vlgv62tTBQLhJnX5I2BI088bGrPhaVb959E040hSCJde6cYzUSD9iWoct8faSPLxP6+GdxCFCfWjMYpConQ7E7C9jU3T3BUhCbMHn4XxDwz00NFPlIIbKSj/TzDdMEmBupwAAaXuXHVmLAyU3b43mZJwQrt7PxEyEg/BYITFRV/FMgwP1iCKRXX0XSyXhUzk1INZAaboQUuqNwzsqmO9lW6FU0OZNX5ch0sY8QkLLLlXOj8xUDYvoe4hieLuq0kDoQP5UVes2MIxwhcNdUGz1fVQ29bmOFwJ25IWLQqqE77ZlC4NLOJPRklxP6pS0cDCq+v6DXojpCZ7NXPiEwcbkX5yzK9g627KxBzNGii/YbAgI+dpy32247sNn3e2oe3xB4bbZIcR4KZwtnCpHRBCB3IE7uyQXwZ0GAZHfSVvalvDlgG1vdCAEnsS4ycFk1RsIuAhWy8qx5g4DjgYkBtssNQbxSidCVQ40fIcA99jUcIbDe71d4DiyFuLs8z8DBhzG2/POSBOK5TOD2NvNHCLjFUbqDSfRxfMuKmtNtnRqfEHAkwAVXITShATgOz53JHvr71cKABncskTxxKDQGE7CWDEFcpx6Jt/OoebV7csD6K/S44PBITAhQU31CYIbXPxIC4m+BgKaI2p8CAfkXQ+ASWhqaqCzV/Qn9n4ANLzHSGvMMRxMwnzmLXtyOLsIBApFssZ8QEOAKg+u09ZBoP74gUD2PFhL34Ai9OSt/6LXnfEKgWdM98RsCtrZOMoCPpYyklaSR0QTCrDzTOHGkOvsoqDncG5AgCdgc527mOT+agMDirzjwP0OAKjqFmRuoeyQWskqcpet2YBkeY9QfmwN8g0CXFA/OQXM7A/YieiExD+7E4y9XfYTABK8B5/sshUCO3Qdi2OgC7QVSZbAR6SJ9MozIubp4l8FkGtmIN6kJONX+oo8mYL92KvFmmpuArWJvsCVtTIiKrV+PEFDwkpqAcF53oJ3763cIrEsQIvVQGsSXFoYDZf8mYrPovkygC/ICKZJeVVS+mgwIeE7NJBOpCUydRgMbvjri2axFlS/GcghlIld46ssJhZqw/JFxQPotEOA5mVPEP4QC019MAU5IGaQ8yif0blO6tdv3/FMF7HCV3IEmXVgkE4arHFXIHaDsXI3GUu9aedHu6oDEuzijCjjB9IsCzH5OtyK2MJP3PDBQoNTnBPWb15kbKbDwGAWxdaNB+3zQkjEPqKCsuVEFInzYIj6hX2ZKoYfxSQHxfIejCnQcoyGtY/vKNncTDeCzsEeTRL9AdxGmHXCv7B69cqoabiS42n+jwIwTI8St7k9KvaVdA4/NOSSh4E7fn0Up4ElUJXqwARzSaocHvm89Rwq46HQzxjzAZzMJOtGmNd9VgN8rBujQ2cazXa1WXg/zBrRGtcPzgJhVsE76+0gB9QTu1VgUGFXAr+mq1uTUpPB5rBFnXZbQj/0wgz3hNOy45r7CeHNy4LZM6fsVm8O7CrAiV3MjBcyUa/D8amKCoiihjz/oR2zwfVIF6XL5I1VA/j0U4EVV+P8rBSCKp0gpww66k93GGV1gqArYz5t5B0dzNUUMn/F0r94w4egCAwXeXOCNAqtzbiJ+bx0rR5/KnxQYXeAuXzCYxrmPhEP6VRps16n6ToFPFzjQQDFUBZLukaFXeBLgSIGdUDbvpcEu9xkki2pPbGWa6eC1Z8pPCsxDKvQet6mQvPUmldMm9PHHdhaPgcAObmYGjrtXgjQUdpW7WNkduJ4u4kgBp7uodBUuTzkS/AMkwclqddAS5YWYprgQz56sNJCv1DV1jUCq3JrJMbhPjy6S5T2lnj2lQr6yzyvsiA9KIevs3kHkkz1eTZ4WDO6vsqMHUv4TBQ75kVLgfKYUWUiUIuVqkSB+ZZvEP9v8HQqSPsVTptxzeKZTF3ghN0fMC9P3Uxj08ywb/9MFnIdLXSSulnc8V0ofBtA2a5hvmuPoAj+2KvBX/Yv/AwoIgjj5QyggT34xBR73XkNdvnhyowt8JwIPfsR2N7nqSA3WPHyjwFgb5JuNDhbu0UbMLPtqEPRT30STmV5zYyIYGgRcvK24kQJWruCxQWCbiLrCNwUcxtAKsM+i01gW8Bb7lB6Pyebo+RCEyt6vdxgc3Nl5TASfLjBv2XcKNM2sfHcBRK5H9Oz9Lwp4QRvS1zuWxDOXlALJ0ksRC7OOc33b5sGJLXmkTAMa07GlOmA3fdG9FtawCiSbMYASMP1nInD2tg7ymj6eB3uJe6MAW+xqOCaCoSxgegp9fePSdkA4oALrF8ciaFv0HYRcGaAJx1AKDGWBbwqMieA8YxPUe4FZ+fO1QVnpFQC7135f+Y+aUqBPhB1inRWlQLxo6vdEILWmBgoNPjDUG58Eutw0kJ/wJ+wd7eTnNgjU30MBkWaCP4UC2v9GImDhtiOODTbhWBxkA/uLAsJlMRsTgedrbTi2CQcXcEJHNYANmRWSy+ZMVz1DKTB0CMa6wJAI+uy0+qRA9rqYIM96NFLAPXBfFNBW7RcFrpl1HClgc3vLAad+V6CnIwucs07ZEBwN6gqMvL1D12Q2DXgud/qYCDyv0AygnZVipIC34D8owL1OiJlvNOg2G9YEK+4S0dfXysprtk0IGBrtUddfeuj2nqMDlj0KSL0FLRwpYC3ZAsleBQlKceu8uYBNHlv6frRrivr6LhP7wtLP59sF3igAdW3C2eWK4cFRfRbYvhysymeMkh9doJtc6fsR58v/ToEtoJQRt6VFAi+MMBTcxMK6et5zwQufMFyKbYae5vQARwq4HU10QyJwTw+Luotr93hhqj6Ht1HSQVYq6KPWaQoDPz3/SApMfhMFNPXfDwv8EAoI/xuJQLKv1Ihvhpq8twjiWs5ArpwAEu8BdQFGz7PRBZjl60psod8YY11gqA669o7uZUNdYLJ1jp8uQOrdCgnGmlJgqAsIO8Yf+4RePEkyEO6VyWcicBZZDRA//6SAx0zp/efWZo+Ysy4SF2W7ZHSBIRF4+mXVgcdTpZRaZq/KW8A7Hl2Af80uZEwEuAbNSAE73z/oXn2zQvRc9CWxX9MmAVWibhHLFNQFTq6tgfjRiiMF7NeFUm69FOnra0dY+YeeUoBsc+oC8Y1SYHCB3ZHdvlOgOV/csU84UoDhKAXAgZ+Q0QVacf9JAbxvKAUm6RwhXtjeKk8+SPVndfBjWOCNAi+PtzhszuY1ZEmHsb4zaCIYqoMjBS5Kydk38FUdZMz+qy4wOe2FTwo8Hk0Hr4V5HimAL/hnUkD7PRSQJqL6h7iAIv1iCrjdSUdKuOyhtz2tkrE6OCQC1zklBVCDwBgp4IXLtgYOKln0AtJXo/C7OvjmAspseSSOUlLjFrTgKxHwE5rzBwoM1cGxLtD7PYNe9kzjXP3mdKMLDNMCYyJoe/GAFCaSoC3WXj1S4G1a4FG8ANLmxRcFdNmvEJ+BK7SNUNGAX29uSE1rrXKuy0fx6QIfFBhdwLJeGRII03PeEjsm2JwEGbHLoK289qJisE+CCmn5DXJBJOcJWGYpdQFdvFRuLEwcUKS7PdIuc4W6zyGvQf1svTERjI3CmNxsbLYz6jp8x2jg0WwPeLFcW1UQ7Hx5dIFn+6QuMCSC9VHZvNcFxJdKV3nvrDh8FRc6vHBdgmdcW8DRBbJzn7+7wDAtMDQKx7pAM3nK2AHzAOIEyDIs6uyM3SWXkh/rAvzvGRzkZZX76+X58zAg/+rJQWJ5OnplMQ3W9vKagd5R4jESjBg42+wSydc7X7mzjrmDFwA6kpbBjYxDQ0Nh4A0DgwwM5cFxXiCrRPNTBoqQKj6JIow4f92QUQZOE5cdW4X21XK+Jgc/MDBGgj4AFZLXO6kaMTCUB8fCwKRf8eAxu8JPDMi184mByWJ2qZw5f+GBn8VX1K3vDBwxcHHmEergkm6egwwsobr/xMC6vzsjBpgoaIlrrVYZ0PDhhFS1NyDO0zYDVtwKoww4m3IbgkKNaWRYzhToGlXbgHLZe4jDRV2NGBiaBJ7kadyIgV0xqbCjGyvoWxnQqWMc8YgB7wDPzWeToG++IkE9CXIk10ebQ3GwCOF8WhR4RlYF9MOFGI7lwTcZ+C4PjvMCvbNXsb41A+KrpJHhw9KaEQNIOfzMwgD/e0YHeYVyQP5DMPCrZwcP3AKgbnGnydpxrvVoAwMG7KJKErA1PBNxiSZAF8Y5P2JAOxo3OHYJBhvob2pDxkxgFa499grHLsFgA2+ZYKgPvvUKYbvSPyYIGDhi4LsyMGYCslpVSFJKqfIUh+U/x4Y+KgMOn6kaaDesgaRny0GXPWUJCBvrgFT6PJ+ZIHBOdyTMZaayzYYtxkzwhoF9vqLLWHNfxGMiJwOr9UxFT4m0dFldVyGAyeGI5FlHMfDcMgW1naNIM09Lnz+b28mIAc7eKpzjzvMO5EhAiF38o0ugnakNwL2hEccPPP0dA/LqCwNjl2CoDHRtTzMAc63JaANXbpUjNpy70KcYuMOaTaiDYUwxoLEnZ8wE3bEtq7FL8F0ZGOuDSWpr2OBXAUGWnXxiADzaH1wZ4H/P8CCvSqL6p9iA+osx0NgP8BkKtFatAVe1IZLY6an6VwzYN/TR7BoGhz5sYBwZeC7mnxgY2wSdOVuNocCd6HR3grfNAokiqaoRA4MNDBgYbUBwVlMko5AhjmlrPBC2TP2OgSEUSOta4rz89ug+beBjZMAVZVUG7eFgoEnbUww4cy0ZbUA6/SMUBOG1HTHgMO2OHt/KJe8FwsEGFNWnGHh9jAiLaDYZQ4FzvdKQNGBAMJ4GDCSNYsD2ZzLSbrMLN2KgrK4HpNmVCu3ykmsjBt6ahQMGLNuioWTAwNK9VXh2wCuINw+KgSEUMJZ8J55TrxtgRe0nBlwvpe/fub326Jk0Hgmey6UOU75TMHTjLwwMNtDDM8XAv0wPjhiYRFsGuyePYiCrqQ1ULG6w6Z9S6JM01n4kBn7P+CA/ETnpT7EB/n/DBiSQ92TEwGnLhGOF0LuWdJnA8GEh9bgQyGgDk+v1MxSMNvDdLbQlbVmPGHgLBSU5LD8xMAwRDzMDQ4Vw7BMMGBhsYKwNfFcIx1AQX+MaCUIrQ7tHD/ktFHhK+IEBW5yPGHCI6dDs37nVaAOfGODVJ9LWKsONGBi7hYtNCR3mA3P3+lEg5lC+uNEGBgwMNjBiwG7YC2KeL4OgdNbS7I7nEtLg+gqdortl4GAcKiTYd5W45+tOB+lZ+bKBqPg4/o/awAqlDPEuwsMA5925HjEQnOWZNnYLhz7BWCH8DgWjDfB3r0QvB9Eg5QZrA9qNvxj7BCMGTGa++bSBrqR2M2BA2GkfZ2LQ3R9kacV8hgLfazQI/ISGAn6fQhrlxJ+Jgd80QKjxKveH2ID0q0OBdDwZSFmpPedk3bUZQ0G/Cc5ktIFuFzs0O8cC522hZ4wlQrGu75+h4F9t4CBHFAuMf4KjDQyNgnF06LtEOMmOXyXCIRQMNmCj+50H+laoxtGhEQNysDkiHoly5SDrqcOhXfiGgfv9sUDSluUqO11lDUjk/Ig6DV4rD/KqDkI3fqHnw2Erj+vZzzHiwQZGDODpo0b96sURO5G0GqhLS0OvnDyg21xXGXheVjekEMn4qDi4PJj6jPJPGGDEGkmIUSk2V6wxYoBpippzWp0e/+H2pBgQSqZyZ+nOAevz8oiX+nZF8HP5Mt9KhKMNjCcUSZeaOC9ZccDdvZ4Rh3sfBiYrmfAZKBaGrVJAtDG/bOBfQ8FwQtGIAXjCU2y5zhcG5HnziQFc3U4/EwO/Z4KQLhZR+VMwMPvFGHhlLBwx8GYDk8Wc2gDS5RBoi4WDuPNNpFm7pLvdeF4haW/Vmw0MJxePNqDh3EEi4x25EQPqljXfOwXD1MBoA8MpRd+1AXfXavIYCtRFTXez/e5i0uyt0mVgazLnNIGnvdvAs77pdJmclojzbI6zy/M9GzHAFPBGmcVfZECOqx5JusfS+0Q7+bNf+IEBN5dkDISOSv/LEClGLml2H22grygGvOVqVYCm9O7vGDimuYwm/eEKvUq2C1B5D4qp12oCnc7xzDEUDCXCEQOjDXxgwNmrj08MOCj6Jwywa46GgqFEOIaCDxtw1snFAfnZeyDNWAXQ31ZLDDuOWY0ThOPsUP6wtqhbcl8lwgED4wRhcpX5EQOLkAQVZoVEhk5unDEAs5Sg2fKH1gZ+zwihwGmc8IeEAulXjxAu0WGBnsr+VbmOT2X6rVOQTBOaTc8LD7G5Klaueae7WXPZTJEG4ttnw3DAwGAD4yDxgIHXFp+gLc3o7jR0CuTHq65GDNzWVIKHTsF4evGAAY7smMpun5n2FQpOx2psGE6BeEb99aMhp0z2OvyuDdi9PtHBTQQmeokfg86aTZex2h3PqLsaN2jDaGWA8HjgkdLephAVDn38d4nQCUITA/0VULtoFzy1j03WAXbqs0iYkkdlz1ebGpSX4I7UljU4nK9aDaSbVBlLhPYxs2tQ7U9n9ArXk8plHywGXjH3323AfHIOtsmFhZ6082go4qQTdlppVQUH5mC+1QbGQeLRBr4xgPSXgJTTIeACGgowZBTfHUuE4+kEXHT8woCg01AwdArebOD0KnQ8m/hBNdrAd6fg59rA75khFHhVmfwpGPjVJcIhFIgCfhHHWa/4cZJ4xABf0GXCSweEFGclQdeWdsmIgT6zbtzYMPzuFHjF7MwDs2HcMRSMcwODDfTFnoYCjb0kY21gPLdwwECBAEQsOTOcHQSMCRQ+PX9iYDi3EFSgQZ3hKZVbtXvjEwNXli6bu3kzwG35WiFWXvPE29NYA8562yCuM27EnkUbB0StKKJ++pgS5LBIh0NtYJgbGEPBgAGp9ChGwpxiKJUONKRsyRM61XVDJb0/PFFXzOYQ02ShgzPpJ0g9eddqxEBdxhfEJ3SBjRj4DgU2o1OMRUvJwfNzTd+fsWDp+zW4M15umFXlG+XBGc8qGjEwzA2MGBg6BcNZRY/DlUFCKpAqIEcphJZ7ROPcwIiBtxnCoTYwXGpkwMBoA7akzzDcbyhGuH2ijTawrNWUBBwvyj8SA79niFAQFFH+UzDwq8eHBhuQmfbFOZq84UHcput3Gyh7jyCp2EuVLRePeiwRDrUBO1auyVtt4L1h+IGBNxsYQ8FwsZGhU/AWCiJ5RzGkiCx0oZ8bn6cVmc0JjhgYQgF7iBXO7llkwO+LjTjXO8XA1To4SI0FATr8w+FBbvafGPBmwsoE8W4ho+eZm1Z44z0NOIwPjScUDJ0CVqPLWIlivnKQRkNJfz7N0EQiz8reXa88cPrdY8SAXxIq9bPMnyCFra+cc5pOGlArrwuS1TtdYPi1y8BKtnxqJ+UXBko0cbGzVthPDJh+1eClsLchjjiKgX/tFBxP8y3i4I2GiqE2kOcTgJ2NFRK/FM8h5C6+P3YKRgy81QaGUDBgYCgRjkOES7HRRwxgsDY/bWAMBT+2RPh7pggFUeYE5Q/BAPeLMZAFVKrFBnLEy1RVHkPBeKWBZW6aQJzEazRJiczZk4+GXZl7gGbj6Z2MGJgtXXecJR5DwVPvXaRsyYmMGBhsYCwRDhh4mxsYbECfxEvEbycscdwkT0DCM1fEOvcT5+1nFt1tt4sGMbtMpVLtIwcG6/I6Xm5krA1c4IPuvspK4Jw7ZvQRA2I9p5jSI2or69NBQy9dmXJBXe7N/2YDdetd0cTa8Zyz3+U68NfsnB5P2HHu5nrVwKF/9UhZGnOCrjzrACG3NKQ0zxv0LsvtHRzpvRCTdBqxXZ/9xMCbDUy21Ab0aj+F2DJ2BWhe+ws2jc4mPoe+bOCtNuCwLsWAe68r96J8TFF60gLPLDMkyJwuEyg7efg5PvRWG/jAgDNl6QIfZonfbMBi+S8MDLWBoWE4hgKCTz/SBr7H+v9vMSCJyuQPwYAIfjEGxHy1QpPViiNONt86wIouCXpp0blymF3jAPx47NCzlibEPsh7BzLnBd29qZFX7tqm2fm7NvDZKZjNPSStNyfOfYGk/m828B0KxrkBlAUmEghN44HycWkxrVWe6BULFCvV4dIBq9pckbY5qMQOXk8HLqzyTu9/b6G9K7YYnNfUVnrY09DiiQzN3jrFiPKgGPDY6JoBx55O8TSCOsEtT49/wEB3DEpuxIAm7u6I7R8CcVSdcQDfbWz0vEQv4vWrSQhchX0hqVnNK5xPHgm47OYMUmZzahtdfOPBOT49kTbxGPr58dSWYOMHow2MDUNC0wKezc/0/T3xjgfKdnLFcLa0K3x1g3BsGL4NEw+hYMTAMDfQ8ksHLzbrkKOwoRjIltZ6bBiOnYL/uTZgl6vkMxRMV8lXiXBoGI4nFv3UUCD8nilCQaY+oP4hGPjV1xoogIcQP3eoFGuunYBwcdwgVazpMjwwsgnukUilODdYzouviIf3V7BEQrdviSfPrt1bKBhtIOxThBRlT23iVDf393MKvm3grTawtTcYiVmgQzS9eCZI96WC1P38Bu3mRG0jhGyL5O4DQ9jcJ5DL8ifi5b7lPJ9MMlChRY4m25lSOcLepcss9VvEGYt7ZTPiqgYu2UIMJ2gGUT6hjx9t4KNTME4RRuhF399FEioXA4qRSR/HqD/HArQP9k0G9SoQ0Mc1ibjgmD0ykCMwRXK6vVV2r1IMNFO1R2q5ZSq7Sx78iAHpdKBS7umXENwz28PAknQYsNunDjc7qcWe83DgiAHC5+QzFAxzA5zoZyMGPCOlj2dXJMKzWxpB/OopBmaBssXTgv3CwBgKPjAw2sBbw7C3zG60gVUfBdU4TPx2fiFcLn5kKBB+zxShoPB/TCgQf/UJhjvlFSH19HENPXdCJddoZjlS5vqFjLWBDp0BNk8eID4+6jI8Hw4eUjfOg9DNavLfTzAswJGgJ40ZnJecTXm85MhQIrT1Is1GG3ibG4ik145m8wldpsFHdievh43UyamrPO++DSlGQIv4I9KIF233GczPDEf/3j+Iy3D0eLN80SJtT//wsDXVIedfeiQcTIoJNd7w4FmgFfaqA4C+wk+bNwyMNkBStUOiRsRPDKjB44SEc0Lt43S/y8BcHSQ0kYIF9Ke6VwNq8PqIAU8THANcVguOLvsFzf4gp8tcMyOCtO5wrLydfklA0zwDbEzJrEKPioYaIk1f2NizLsTH4FWMoWC0gWGYeMOmFAP5g9rEgIF1uN5h+3aKqiBG5wRKQNi/h4JdXW4+zykYbOBf5wYa9f4VCm6Z+dkwHKcIIRvzPxIDv2eKUFA0ZTL5QzDwq0uEt9erRl1fKpXNTrQCdHZ/RNJ0cuPG8SHTe6bYZonJ4dSqdKhfVhvEqHlPv1DVthtrA28lwr0dRR+dhStx9NtHw+sf1x+zzSot3s4zHkuEGQx4pLprWAXlYapBPolv6HnNFLrM160J9OzaITZ6MZybGPs7PFxSBnHJuqvs7fXugGa2NvB0vqKY2qd7jWIqlRGvrp7Q5qVbCLj+GeOFiw3io0XxGQp6mB8+pwgNZ8ehyeFMQ8VkwdSAbAhN8Vd3BgPx4TWArlUVqWGyIDi/P2R6ewCQtNXu0GZSh9rSkt4un9kpF8j+E8NL8XHNlrg6cs6yUBLwLKsEO7FO39+m2jdwuUQT7Kw4BP2aftrjRcnfOgUzscwRR9qas7uNkgHRn5Z47lYRGW3AMN0DxZq058ZLkQ61gbdOwfcZhmOJ8PqSZ6MNjBgYzjAczin4uRj4PVOEgjr5Y0KBAH8xBnz2MEFMLrCV89zuTBCXdLftK/T8/G0C3aP6OtsdQuJ7IG7g/HzikZA/BM49XDJ+vACZ3PgNN4aCmeju0VOZPyo34tIOVO3BRZr30QBLLmkzhoK3uYHdzXaxLi9Mgju+LGCeTwl25oc5RLsFDSGM6ClUelkq1far0KG9jmkISQEP3fzOGCArqgKvHMmq/PTY1/CxfRiIMxHN9rfUccCEP7fYnecm8Vd1qcPhDMPhAmSuuTMb8FIWCuLPWK4832TuoI6mFV7u/BUMGFMv4OkWsIjRT0saKpypCZdbDyLxkFOJXzy1EMgtoqEjEGfUAS7UNnaNsEbioz7BEQPOa1LiJYqXHAI5DmG7vLt4ha2gQm4JnTEUDCVCZ28ueXBfz4vP2gCYXAoQzJ419m77iIw2sMry04iB8XIDgw2MtQF134Rvlx4aQ8EwNzCODw0nGsdN93m5gYCw4v1HYuA3TRFOVI7/txj4GT9RIvzqEiF3gxFe8SbdLf2402EfAxd1niVy3iKmu7l57hd4roo1DLgk5eHsbPvYKIopxGK3N6Ext8iIgXFuYKJeHqjf3GnIAIerDMqzSENH9qhpdn6l/PvVSMdOAVqL2GN9H+IurmvYPzILL2NAs3ByBRqMuQnEbq6CCtud3kGiXW9IKJwJtE8XtgNNrmNsoSamu3FWdxQeAZXq01oi9lpj6G7IaGs8W3WIC8QjhcdwYXLhrFfEIzP5Dly/gnjBl5OPaX2PYgPoO2wkyQZi80YaOHU5ahs1MCtkq8+C2sbJQa/d/QHtAmsayGc0jRh2QD+/xChC+PCPOzTRT2fo4Fla02UsCdixegQDM5rxsHFxi52ZnhIfLGoT8gtqT8NPlIy/TvDcHyvEMa8j8aq9pYGzWtHd271G1WgDz8a64qm+/cLAX5YIhzMMx07BWygYMDBcdWSYG/ixpxYJv2mKUJMV9U+xgV89RXhcJwDP07MHcdYdGnh8cDrWHwRAvO9XeLj4EPaEC1/hHc86kL9IGpXczZIEvdeHcMHNU9SL1QWOGKhtz0b8K5gRnM1cE9zsQ4mewuJInGS2ccYpwrcSYUc6Ba/Kw77CnCWHcOopNEu73ZkEc2bdwJO3x3i5l0yI/Wmgw7pZ+th7zCBBc1LQSHHKfWzetSMXBK8mgzXmIDZETifBRKchoVfmGMOWyTn/AiMNrnG/RUqT1MQhT8UAQXl2MdgIFGsbb6/Do9ruscH7Fw7ZS5n+vZ9ivLBeNvTJnO7m9uOaUrtZdpxLHg8DLKbLCk8dsoJIbfs7zIFyQczpfiGeQ/MJuN9wiq3ezzik8EYILYsJ8KLaHgg6r+YyNCbWBmmJ/IDe1kl0YGDhgvhWPkG3g2oB1PP2NmIgSJV1Al+qf/+8HOkwNzCGgo/awFgiZMv5egwFow0MoWA4w3DEwFAbGBqGPndf/MxQ8HumCEVOEqU/pDYg/OpfKNCXEd3ty3RP0H0nOVANl09sPCNU4YbJDCAjssJrDxhcPDv6ocHlFl1mkh5zKOwjDFVGqFCvOFe6+zX0a3zGEx2766lH0GarU4kPgITkPjpyLg9VbcTA+FtFjtzcQZSVL+yi9E5wAZwEnlMvxQtlNeF8xtQMuJ5MG6xPiE8xlPMJXBxlgClRPM5XYxhCUWBDvJwkEgnkIiugYE6u2HjNqKMwIqjhOXx5NIsfrwR7imJC6WLViHsKZ+jtEhpaZutbhfXNBH5cjWd/h4Hi3fCs3rDE3xMNwyi1KwzMKSJoq5TUNg6LDnUaETg75PYFXE+LFV4Ft5BgxqodGObzCeJ3wr1ylvCKQWMpDjaU6sLhXm10qEQHgBdlcycon0g8jElbI2bGPSs75kwM/IPAIcHSTpX9bO0CkAw98EJrompsGApa+hgxgOxHbLydUzBi4Pu3irzLpenGhuF4ovFwvYHheqRDiRCRpfgzMfB7pghFXuS4PyUU/OpOQdQedLqsuZYLOmGlwWQ9n2GzORzoMps9NGBURMKB1/lUx6tKNnQEZth7amcOB/OUZvl2rtKv3e7GeTNPxqC8oQ6DR1pyvu1UDVRWN4ThwTgTJ4fO568VKXbVVI6uU2nNC4oN3/dZzmf3RWLswSTF8aRfkWjN6onRck6IV7tzQdAanTtolHMHO1O5pNk9kRqIlUmEfXG6ICRc6ZmxDo0H1i/blAvIeWnCyWpL8AY7DERlmxcQSC6PxMS9Qy+KbAdo1d3G89VpxQX0KBzI1uSMA3SwOVJ3uDBa11hge7dfc74/5zPIrm8uns8v1B5qhdrQyhUW2NwqhwpfJvT4WGVXIq1acJU7W9wcAJ8sxab30KrgtLnJEDzXC7xJzxrnT8+rBBb0k0Icil/EEQuZhii0spCow3Pl5bu8APfZ9IWnbh9xfl1QG0Cc0n2GguHi5AMGxusNDLWBt4uQfYeCoTYQiL3Mjz9RYLJBwmGuirsfiYHfM0UoCryi/ik28Ks7BcmRLHG4XOtVdIXTxsihaGCYyjznS14nw9WB3+MkzbZc9OQi2bjntoWzHZ4QFGx3NdS2mwJNmusTOg1j3oG+bAHW7RvHIbJOQri/2gL2Uvrkrh+zNPuuhAg9ra6pbP9gGcBdP1scAHYFQ1PlsFESfoGjrbuG4fNSFYZEgz92NfNB/Ntri6HSrBD21LInfjbfdjBa1HMci4cAErqdYiPMoxYDCVyh3zwmOow2holzJ1txsbulNlMVGx+pXiZUrmu0d8BY1pKGikMKfQ0ZBsQvOcMbcZlU0epJ7sZi3ht4wWcVDJbrxKShAtJDOq6XVNLzuoOVy+p4OXP7CnvzbQFXMg0ti5RMKyzf7vfxImS+79qQbM4YG7d+KeMsXVgwOs/YEN7ZE0GvnS9BV5YtGcy9Q4vk7OPnYXc7alP+hlNGG8D6TMrgTG977MHwqzbw1ikYMPA9TDyGgmGYeLCBoEoafrSBn90p+L4s6P8tBkROlLQ/AwP8r77eQJPuO0zEnc3F8/mrMNbzCab7vDPnoqQMNMis5QneeUIJw4KcDSMmlYSjuWkRIlcv3fCnXIx1lhWgu40uNeCQN8cep8yr0HM1GT5YXsH28vKEXhHOHDj8gKnIlhfoVZJSgESSCc7cLoRRpUaZMVuaNQ7i5R6SU3eUjUMiLjHYVToXmjXqjPixprv7fge5uI2K0GDd7oK3U23Dkd1NSAyTbKc4VgBb0UW9541WliW8tfIERrkW1sYKcAB7GwyplB+7O6znrxmeWS71ClFYyvCpH2eYaExBwjYVsbG4KRNM12xXoc0rM6B67VjsLYU1DO4eXVaTYL/CPqKyFIbtXjaOXIjwoulWnB9fpyG86eEUo+c2rUgJK96wr84dE9aKSBwFFEvps5rjqVTpEIcLW6NYuqXY8cSWs6dbEkLHdKbYvLURh5+UQ5AsZq/xB4vGUMBvmXTEwBgK3s4w/O4UDGcYjhgYxofG6w38VBsQf88UoShqHP9vbeBnhAL+V/9KwXmp+ThMuYgjZlNrxvljQWz3Pt1dvY6X4dApyHOpqsLtfFkYq52e44S9RRXpNlFonO9JimfcQodocpw4YFneMF7f2oCLbmzBG1JLU7Hd7iToLVXBhKKfZ0g936gdTO6rAuys5orjMthUsbRc8EYtYxFve7es4ku3NA13OaG7+SF0SbTYc7phOBjgHVIwR3RU3Q2hK3WMHGlfxYF06ozLoupwbAsfgzoSNIyKVVZ4W06Lirxea9MAks1jR2qoJvf+0YB9TVY4rvUJRE201eDq3ro4CXcVIbBfZ0aFlyZOagvAGD1p6MgFigWj3jbUHqK8hhcVMXhztDGMJovKNHQl2uLptt5xfnYoNQhqg8YnyzxAwjSSYRSnyMYBe92T6K4a2MjkpYiXnmhyeGfT+JRtcILhRBKhLbSSBuGlmWOoPSNuPKeAY8vXaAMjBoZOgRbSEDfawNu1CIdh4sEGhsuOoBdO+LFTMGIACqefiYHfM0UoSqqi/eVy+YEY+NXDxHQRNXT3XWdc9DDEu8Fa3ROvy56GgO1rgeHZjxy8A8cjjFbq+m481Eymuyvcw+jgS4Uhby413b02K+IL2sMES1uGeDNVdiTaTDnZuKIK4KS8A4IFw0rg7JYf0fPO3oktru8YEFJT/ai29Pn6+hwaIWEAjtKmImHRrhuDZn8aGh7ThIuvrKgb4sM44hDp2yqWH4uC2sFxiTeuWpLodluGxkzDGU5XacJFC57en8yPId4sphUX7oRGN5KnP8fzrjxXyEGXDt7U5QQn4tOi2JvhzOCUKMKhszzC+Ho8a0YULFmM9gRVURBymsHeljbePBcaRFVcFoZXZA+8ZrVtRdrbyTAIZh/YjLZP6C9LsYEPTnDwurmd6PODJDS4e57i2EsrSDJnqRs8pMc/r0BSIbB41dBXmT2eCngGMYgcGgKAZo82MNYGwvOcGzHwNj6kqnwFHSP/GiaeHJ51NZYIvzEQ4CnFgAXxCVsPlr7eTy0Rir9nilCUFVH+txj4IaFA+cUYiCZYwLlgFTA+Xuky8gK6++/4bVGFMScZUD4rCPvHLf0ar+FaM1xRMbDvHA4VsU9mZiirK5V+QDGCzV0ZwgMoXnh7udLbl48FXdYP2OPk8EQQo4eH4WHRy+h19J7EM1dTDBfshUq4eCkI2TDrwtBLa4ETh69hGFhLzTBOjoXRod5z0XxCb3+dTA0HvlJUETejWNK03sZraXcgsXdZ18ZOLzScpJDu/lN9WRtYaFO8ye5HjrBHszZmyWOFzR5onG93U9N4Xp0ab7lZBMPoTKUdTqyEPl46VnG0lh2jyrQX3phqxpFyttaNnnUMjMW9VRErCjXjlaZLTAKxJHG+PdfGgkN37NcTUEWkVhuYbqIU59mrISRwFMOwbtYBo+B0JKSTE91Y2MDFRocbLugfUgJbVXxiaD0cznearjOeRRGMNjBioHVzDrsrb1/hi0wdbLgWoXAR62rEwPcZhqMNDKFg7BQMNnCOw88SIeI2px85PiT+nilC8eN3wv+U2sCvviSp/bhrOBaakoSWe26M1VNAOGarA4yTG5VQZPQ+RlfrVMUJoLtpvBbosoS3miObhn6t69LucN4GLQwe25MJi5NrYdI7RxjKCQ0RcdDtcew/SoKap98Z+81qg/jVUqhssQkMqCV030tVreBCuqxrA2gfGNraNSQOoq8X4WKLk92SSnXSyIbRreYGzqB24Ih2M6meN6mDozo5kGjb0eN/btsFDq2iqqIuN00j8vwUr1/FiURclPDG5rkPcRZXK45kwqEwTi4zpdiTc0LYaHGnWd2iu/VrSZepYX48f1zaOPL7AxfbDj2eBRNOsF8xURXfVtRe9m4f4NxDFRcrZuIYK1IfcDJvEUfwbp8Zl4gp8Y5NL4QcLKswArU/4ahfnCqiFcndqILJGiPvNOH8QrALGF7JDcfGbE+w96pN49I0AXZ3t69zCmLT4kcMBFH2ZQPsNDpxDlEb8218aLSB+hpOsaeyPuczJ7OjTqIdP20A3n/mFKH4e6YIRVVUJn+KDYi/GAOacNGxr0l02afsmu4+L5d+f9MPabXFcwHT6YzgdK6dIalfdBnW/cylu/P6BKOddKE2IDslJpN6BmNd3CTQiZgQr4l0qqJoS+9/mbQ6xte644KZeTSNViY29tJOh1iGawNO1xQDvhWU1EawlBmHmtpAfC/pMqZ2oBlSa1Y4mnAVDMGSSvVebJc4Z15U8meMWRjha+5gDGN6/P2NYqRrXBun7YFKfS40CT3geYJzLToRgn3KkcsuW+AIZ2sYMmp0N25nKuV5saAYmoTnzljpxwSHhURDUFXJprH0XHpvKFKbqAG1CfN48XEqkB0M14rpGH2TJzjGjyOJsr7JjKfpznHs3Lcc8bVXbdin4xEjd3epyNa07ga5tw1OL+mZ2kdOMdqWuo+TlW9VIWtiGnpMh9qCELZVIOaSYWhREX92CoYSIVO2PHba25cNDFcf0sT7jTiW1jhvGHi7CNlwZWLk5PInBoZfM/6xw8Ti75kiFCeCKPF/Rm2A+9UlwpPRz3DcywdCXsu1bMClEOGtXNNlGOFzA1dpRHDc3c4kMhTTMHDPIJyQ+RnGU1G5G4xiAUy8xuXCxZ7ufvFe2WI/2ZwJ2WMzMRb3o413j92Mi9w7XeZSYs7w8nq0uECPrjLcviKAc3lXcDGPaShZ6Pkc++qaYojJJNnQOVzjjC8OVWgxjWHMzZTawnxbVWHAUwy0x+MKoxdTVnHLnguD+/h7cwDURg5SQ7P4pY2wL22PXBwhkzeSsL7h7UTak6hszomxn6UW3r6CsopmErWHumVi7F+XNd2tFVk37GyW4MxOTlycrJq7Ye36DKfcuoSRJtHdPIhnG7xZWccqFBg5M5YJtYPg1JWE5K+oMG765YRjdXYhkeRQDFz7/ILJM6Ofp6oqjtH0xxlec0IMyfRS6caKmS1wlnDTKjItejzlykjGMwyR+liH0BVnPF5x+y8MjA1DvOeqEQPf40NvJcLBBtBeojYw/Kj555WJzfhnYuA3TRFqPMf/KSXCX20Dbd8CvM2zQxWrylI2Xod5jLepS5dZejjf4dOfhXg7Y+myPh4b05gEF4y3dXyuwqxXZGMizl0cnM2Ui7ozuBt23O5xUuhnLjqf5NpY9z7BeT51IXFzumytue9hl/W2BJ/Wz8Y48rMZRsqSZvn2ecaG4CkGjkyP7v4b+cwbrVMX2L9UZRWaNbWV1+ti4EA+UkyIMt3tW8ayMJ7P6DLWbakwKLaWGK1edRVrkO7Wzxk9fvz0jlXELJrOmM3nM5w70wOM3I5iJdLossv7viTRmm7+RriiGAim05oLfURtRmh7+nlYp1MVgoS+H0VvDzhaTw4wvCwbzTjYHyW/7nSsiO+amWF3sxSH2aniiOOtE6Pcf2GAHDOKTX/qX3F2S85VVJwuofEKGYKzTNkTcrsKd2NXzGIcLgWLi+UnDTHJAqdY3x0jMmLgdE//yQaGTsEr+IhWQ8Pw7SJkAwYOB3M6/mrRGAqGEqFhzhMu4PxT8yMx8JumCDVNUf8QG/jltYF56QKapUO6224fdPe9iW6M8amjGIjv6w5WqR9iUhzpsp/LFANH+n/goD2fOXJFG92Qs1mAycstqqhXhMa4XqMSo8xoYCxmdLfcnedrvA2ma0h209Qx9JQN8ezM3ghN0KAzcmeuU+kOiiqcnNc0i7upgfMrc+Ci1+IsGxbfZRjttlTawxPd7bPkAvDGMQ8VASu62+eiQHdzXi4rUkpn+rrezMAbRv7I6jpdxi8lJ1TyJ0cSXs50N2c8ionMzSpCdg3dvR8N3ReR1tDX3x2kzrDMf2BgNqWPDyd0mW7jlIaCfpMkBrdRSpxdtyUXwwUNGWDppxgxBX3+kyUnhiaWKfZJR23imlHMXJbuCWcEXKqQ21EM2CC/YjzZ0c+PZBcaWjhhh8PJ61BFSKXv/yK3O7zbr4KK3DtqC4GXpJ+1geGSpOuLK4xzA2NtYDzDMDU9Dg+1gQED44nGAwbmj2w6/pTpGArml6zG3tGmGICV+DMx8HumCCVuIsr/FgM/ozbA/eqfMq3RDODdbk1tgJvSLA5vaYzJVaYY6N0lDzfGJcSpEZ5ptp3R3fWhzXzs12UDqWtvDIPXjiGVaKmC0YrQ3a+7XQ54t4kaSECUdIbdCinO03QPo662qB0oUoLXq5blUKoeC+OpCzOcmgZdht12iQ0upKGAnNkKxvaKYgDNkw3Gh4jenrNU4vW8pCEmlA4knJ8abMzEyMLruqOhYIGoDWDMGDje6hUXPTYfUu+UBEfdimb3ZSDfaQSiIcCvthUXBj61kz1L7SDBqIBRLCwLw9/kNBSI57oKXZti4JC2Po4woDahTs3QYBx3j/2I2kl82lO7yJ9R+nHS1ZHE8YzayeWlJHhTLmtCYp/+7RvtCa9hRTHg61ZnZJv0ilGfUFtaBGlm7HFZ482urCHhLPp+hYg5YAzThIT1KaVYUbsttrTyywaWIfOJgTcbYLfLA8FDp+D7ysTj+NDwOwXD+BDe0v8eIwYGG/ixcwPfS+T/FgO8ygl/CAb4X31OAd/NAfZ9ke5GBbOWjd2DLgP6NaS76eJ45uHr0od43ctfGFhsSx8TL6S7vXK/0mUiuhHO3VtNwisvaYYiRhWOArrPRJeSYsD3LhvsUzbAqFcvvCGE2MEb17NhvJhJiYGLaIZ3+b6o4vBGd0NwO84pNk4UA4lDl8WmNFMckEXBxaiVPjGQ+ybFQLpNsGEx7WcoIPGcYqC0FIjD9gNjJ5Eez9ajGNgq5EgIgykGKr41cai1FbUXu8kMXvZnH52CPRc2pZQZJUPff5B92MBy/tGZOFx8vOmfHyXAhr7esWZ2GD9Ymv2zI7WLkqMhINpY9PaPi5oZAvTX2M/PNYxTlz4/2/nnzxKhLFIM6Bf/hteIaWDony6ZUd+YE12gWs1Fcy0xjbWo1DhdHbaEzDkrM9qnkb+Hgsej5LGNwb5C3OmrNvA6Cq9qxECQMPH71YdmD8ji5QUGcMTAd8Pwx04RSr9nilASZEUT/hAM/OpQMGHzGZX8I8WAjZeaEVtCjFPOpBgoF2sZzlD5iYFwskwcI1eZTwxE09XGNBZMG2FcCXTZmCsZG50+qzHu5IYQMpE7o5gyGQ4O96qKDwtVN9iVo+Jwfl/DeB5QaW5eDF3WmlPQZbxYUsmHlwXeKWIFQ2tHQ8r65KQ42wg0dCgqtY0pbmmIea2/bGCuziy8ORCKgWdMd3Onyw0cqQ1d5oeQ2gCaz0OMhZouU6ekIUVblAu8dmmUj9yWhorymlK7UKw9R5ZbioGr9xEK0Jm+n21KMWCdXJ++n5ju9oVM31+2nO9wUL3o6w0YOC3aFId+8xUKTjOKgR1/qmEI2o/QcYzOOLs1F45Mc4pBv3fvGKU0lZPpwiqM1aRv8E5wKaYe0yQ0Tv1HiDixGUeQrdRG+Qx3nxgYpgh3G/+fMDCEAgbHoAq/x4feQsFQGxhCgX91aChIO74eOwU/tmEo/Z4pQkmUROUPqQ1wv/qcgjcMDDYQTJSYKjL4soFLZIV418BzFR1Z2TQahu6OeLttSITkFY22RRTjrC3pbpZ+ZPU4mFPJ3XoNlWSLfmxbJ91ikrn0dlNa6Qb/mnmYfFxLj+wx3S0HDKyb/KtE6B8oBtbSmmb3oVMgsAYNEca04EjZLRNj/6T2EjzUAyH8k2IgKqIVznu1rKI0oxiQW5r11zCh0v9QqQ1Am9pAvnC+QgFWIho6dg61Db+gkl/F7Qxvuo7awNE/Z0Y8oTZAXIliYA4/agPeBeN4tqePT0SKgXjmf9pAWCXmJwbWKaLLOD0kiSFzPcVAsaMYQD3FwG6VnnHgbi9cfKkoBiwhv+P1/uPzOfgUA9w+umLfLT5KmHv6+Fmb0hARhHkVXnDajBiAu10E/Z0jfdrAKtb2JFjOxM9QICRzm4RDp2DAwFuJsLhM2BEDgWJQG0CCWX/ODfzU8SHp90wRSpLIiX+IDfxyDLy2/WzsFITuhGLg43cKcNCsvjCwXrQhTu4tDQWdRjFw2PsBlfY93e25ZGUaz6GkSLojjDxBDg04oxjIpR293fNM3mD6PMOk9ehu6h4pNgKZZuk18T4afrhpjDilocAPHzQUXKAUGkh2FxglDcVAlVAMvFp5jddtSjFga+fEKO4UG5H9UdLUG7os3TJdYX9+oLuzE1IMTHc5xNGj+LIBbkZthvh3uowfW7psDaecY3y2qHwMGDDaj1OJ5ocvGxgahkGz/7IBlqfY2zELusyXr4/XU/0vGzCu9PlWC/ezRBg9XWoDB0wxEDyWNBT4qVwYRU/3aPQQLlx4zxXZQLBvMbncGhKyUloYAm7v2NfxiYagp5kZWj9vcPpqdjCa36y7QY9p93m9gXlEQ4GAjv+EgfEXjV3kw/C7Yfh2EbIhFAxzA9jUzPtYG1j9v9y927KiyrYu/EBeCCoql6KZqagoDZJD3oEo55Oiok+/m71XrTnXihm7dvyr6p9jjnHRYxAqItW+U2bLxL+K3OLj9V9yiHDy7+kinCifwYH/EBr43bsPpVdUQ7ckCKuswSw+UV4eeE8t/5hYpIGd/HEDECENMIahYL8Y2XASV4S5685+0ACfDkviabkuaOC2BZyaD01cAWngKxT466bEIKoiDbSRFYM59VH9xgXC6IsGHFNF01+3PtDg8vrhBtx5jzQwl1TxmQlIMKvvN9F3KPBvjyznuYJuoJ2et8BXxc8hwq9Q4J+aXHIvNtJAvPhMeH7GBr5nCubDksHpZv2kgdvn+/mnWZmXh/pnKOifSAPbzaf9yUIacI7wMxQIcxmDKEiaO4sLuotAZgGE7ze+PkGrTUPF/UEDPOj1hO7HywZcMr4Sdxb/pIHTkze5o0zbhF41dofwqVTck4ZIG8XRasCzjUvuvg9BT41bH39vSWqDuoHvLsLtLEAaeExL5ZsG3rnPJed4Qhr4GiL8ooHvLsJFORnCWp9Zks0tpfvuG2DpWfC/rhv493QRTqbSePafQgO/e/ehsEMYnJwF0oAzwrovw4/JnwPSQDj0ZXJ4sx8zBd+h4GtswOk3aGq3eajTqEH34PAQ1ZCkSAPmaFvg6wsMDYTgbSvDbQThJEW1k89XnUp9m0O0IpXEvRnCKK62mM2NMdLAYIluQD9ba6QVgTSgN0gDyxbdALTvRPLGOqq1dix/uAG+1jFLTz9bpX3RgKte0A2shgMCAnSkAdtAGvA9vP7wShGm0hFp4LBy13C5OBgK1hl+HvTREsxlGEvetsbzr6TUB770kQYQNpRepgcLQ4aFtPUVCr5oIHJv6Aagxuv/mjD8ogE+ezc/aMDxnkgD7Io0wAxUd3+aXFGtF1sMKeH2DpacIQ10QwwFD2Y9wKa8wvMPRUFZsryC+TRj4twXU5mKeXL5nimAVpr8pIHz+Kcb2ErnwBwHN0f6dgP/kwa+QsEuVT/PSNo2HSmMJP8OBX9dN/Dv6SKcTFVpPP4PoYHf/SjTZ31GNV5MfvYNfNHAP40NDFM01YLFP4cIp8O7hbQgIczvs5DSuWn5EO4zpAF3rvygAV49GuIsCyHT64ZFANMx0oDbYIhIU6uEi31FWukvSk8fNzT5J22INAALpIHJ7b7+XmHoule8nsMMacANb4nk0gDVekhGK4i6z9Km00AHuny8tnA+jVPJixOkgUf5cQN1jzTgHX/SgHuXf7oBzU3XGGpmnxV+FGnrZbboLsL9Txp4xgOkAfYJBVWJNHAS+HvP2wl+/vX5vuNrG0NwbNB96CN0M5fNC0NOvS/zbxoY7Ud4vbVZ4PV7ekFvGmuRhgJ0A/4SaSA6j+7gTj38gauqLagi3CdczG0lObdWNHTasitcppuYuKMVphI7b+Lvx5WY2hJp4KuL8MsNWNZzpH67AXk+cLnzP/oGvmnge8Lwpvx0A19jA1+h4C/bPjT593QRTmaz/5xQ8LvdAL8jDC0jQFh5ia/Q9fTjBk7TXPruG8DX+ffYwHf70NeEoRfMkAbmRwwFzRJhY7NP+4z6FBGN2sOPsQFn6Ok/3IC5mVWcj6/oHtxhW0KojhriSY+mp3wXIA29TKSBk/GZKUBPgrBJcs47slHp89Ch2zCdlHjq+EMDn65Ht7N+uoGvCcOg/GT1svATumiWSAN4uh80cBMlhhrOyvybBnQpwNAhyfhzDf5Zc/AZGwB9kRDnoOHnWbFEGqg+MwUuRxqodugGnNsW3QBn+H3Fro0BiJNKTrvRe/q2XiEEymfqgQ+RBvfDqQ/R9ok0oGZIA/fJtgWxWF25oz+mKl236QNOw6LJvfKFNOA7yx7E6l1J7vmB7mLjWDewtuFnP4JLq1A3LmLYb11HMle3GojhDCTQk/6/hQKFKG7+T2MDX0OE3zQQBfngOxRYvtR0/zxEmC/+ojTw7+kinMyn4+l/Cg387gnDr1AQKJDl3s5H9f1qHwrD+Gf70MG3ODgbqc692R1Dgd+V1o+xga8hwlzDsr/sDYTBa9REdOyjGzDzGkPD/YI0sFFaDAW9jTQw288Mel2OKuCKjjThMHQLX27ga6bAee5+0kCwA0TVeoAhZbhtPDhvOqQB94Q0cOHuCoR++zQ/HxWHlo/D9nuI0LE/KxpvzuCnGxhffo4NfIWC774BqWnXYEsDPD+shaCX5WuFbqhKiPfc/aQBe2AiDRQ50gDUP2nAG5rNj/YhXw1SyX1NkVaO22kAdnTB1/ez5gcNfLUPeWaDNFB4SAPniFzx+6pWpVAcHuDdro3kTa7Tgl4OSANeP6mJe2Gip+4i6OCsT5EGIh/dg1l3MRhqiG7giwa+Fhp/0YCl1EgDXzMFE3/pSv+TBr73IvwaGzh4Iyu3NaVpvkPB19gA8LtX/CVp4N/URagq/zmhQPrNNKAJVEP7csu4Ry6bH0OE4XT8kwaaGabSwJ+jG+h7Xaej3aeZOAJ0A2cDs/7bYZjdZzm6gXihJJTr9wKscfXfQoFjQpXzgF0NGgRuBcHY+UkDgbB+zBQ4M893aFMiDVxOep7zZIluQJYKDyzTSIl7lX/SAN9PfrqBUZHuQJgHVOcvGlDGSAOB1vwcG6gF+7mm4GumQLufMRQo7LOtyRhh3d6X6AZEgjRw1JEGvscGsk8o6G5IA76CNGBPZj/dwOrNEvz8FWngoCFsHxcWwGnCkQYnmhLRzJoKOL/9gnP/k/W/3YBeXLk7XoQa1ZvzA2nxgjTwum8LmtbsBRdS1tw7yng+dXPuQDg8zt3JJFC/3cD3o0y/aIBJUxnWu2VMvmngyw3M7lOkgX+5pmBwrwc/lhaZvWjIymxy0GoQ3M7HSH5/kAb+FdL/X2jg/72JcPpbeUCRlLH0i4cYSuPlaE6V7z//Cx6Y/6Nj+v8LD6zo7+4mDlKxhVxZuHl46IqOrV1xhbYLfSmYxYVB75JSwGPsnElQO0xj6h1iSI7kQsI19Ru2pV0PSfyOeLi+VZ933DW4a6NLLrLrGthR7d5wf8oxCS9sozC/sRjUvZSQcFBWHatq2YJ6PHdIOFOoYPZbDqGQr4HkB9uRw54T8oCbq3qSWISlw3Kp4dBUG5EH5bzSmXkUZ3g0Q4/797xI2HTY+dCeIZSCyXZUsDouXnA9LM8kzOsqYcchnOFabAMebtWxwx6R40OjFW4eHBDorJhoT3hs6CkP+I0lDAb6E9rT4kKCwasy2OM6JXDzuMh9w681drTpHCp3fSZCH6wNtj4Uc8gaeubhe7+hTLGYDjG/ZMR/niYKi1fsiJ/3EylMbr7CiJ9yaAOeSD7r8A6/a6SlmzwJ8nAuCfx99sYAk0+WxNu3Ftot9PNw0k46d7UDNHSoRAc4vAIg4r7NgVzRA8HuPgXJ3hkYrLLYk4BMqkXOTXwPfUZ7THXuCn1EDUtK/zsP/E5MTeRfaKs0lhbj1ezrz78q/f+fMPX7tVVnEWLK427uVybtWRXrN/w3P/uSf85lg7ptUUB+MrFGjMBFxCydBG730YUIl9UN07ZJD1fFj7j/3laCTRvEVO7Fl9yXph4wLhUSNNEeMaV4WEPvLmVQrLSEiHqImAoNakEDR4f7lSVH7KjrIVTSLSRCEYgpJz49Ie+ET4LjGDGVjXqsQUIFGvw71vC4VS/QWhwxZfVywtA6CsDiPJHwXiCm3LvT4/f5WPPDZVWwk6RdIB9gFYdney3YTMP33/af55Y9XMSU99lY55F8MFUOEVNnX+2hnElnKUzfiKnsaVFo9oDfP3z7GlvVyhya2xrvD08r/L2+okIVJGfu9xefstazdKijGjHlNoiph3c/QnvbpMT3N7XK8ufIgWqWJJLI5xOHjY1Pi2M8CqTwYeoGm0qT/TemXPQYqN0BzcGSqM758w3FN6aWvglcXEMCRMu1JawTGRB5e96QpN69YbW0FtxTx7lDx6vYAkuPicTnvaX9QUwpv2p3/4tgakV/9+P1nAgxda89VxKA5cROiYqYkiRBxEt1DGrfmgLSl4E1Ut9LjS2tJoGqZhcejD3ElP/qX9AOddSpwB9jjUZbDYq4v0jB0kLdYmtdwryGmPKnOeqUdrwzaHchYmrlrHs24oYNcVY4PEhyGjHj3IVQ5xJi6uUjphZ8gbpxTn3i10us+b5D1OTaXUjBhWINf2Hq4c0QU8ejUzAayAJiY3AivqSzhgWl8oL6Js482JXjgg1DcYG75Aa52D09wd6VIyDvE1fy5cFIsPMSMfhoADE1NlnBigYxlZzXqMvnJeouex8o3LQLYuo4/2Cqd1RInDfen9sIX1cHQoXmit8njGpC2dhvUafKV0YCOkVOWU6tIxTRISWh5ExUVtrop+8LlhLxtCeCSdbWgrj1UKeHQhjMNKQdOMFKk5x0YglaTGkGMB3qhG+K/gemDG2CmJpNiE6cUNaAogfm5ibMCzLPri/Yn+4Lzu0sB+rPFwD+8kHQXwfpn8TUdPSLx1JIk/+7QPzHer8m6rbQHjv0fixwsMbj5gb1vhYkuMrUoG0nCmhbrJFwJY80Zmcd6tTUuxAfzogpckadyqc2YmoiEFPna6vBjZAL6sgBMfWyesQUbRBT4COmDsaAQXNP0ftlA69j7VKxIT27qFPhGTG1vUchtJSEJPDPiCk9fz7h6q18EqoB1vxyV3BI+wQxdTggph5Y39+YEpfPljL73X9harpHTJlF84Iqi1GntBwxtd33+P7JM8j90hxHrJkIAak6QE55v0rBJh7qVFydEVMTQEydavS28WuOv3exxe97pi8KCfWE5I8XiBm511R4kCditruPgVUhYupqaudchDfUqbKc6pCM6E9MDdcD9H7PFDFl7H2VqfbZgXwDqFvX00Ywnt8tyBevQBLnk2Kw1eS5g3Px0iSXV6mgk4GTgqkqOnHRJBTU9Zw9rKdnxNRkkxvEzJzFP2NKeGEPdLZbEE8cONB0fAOIyBp1irjLP4mp2Vj5BaaUf8Sp8d9Jp2ZSssWadzBP5DfMU+93coWCJej9VgQxdSqjAm6zFmuy4z/zVH6K0fvttvWPPFWzU0T8wcVzmMyWGjy6wSUP7BBrbDvV35Bdjxf0kkvEVFC76P2ed9QpGKwb5O0IayhaO1zYHL3fpKIhZLdFSEJnWAJr55MHfqPhE1GO0PvZfvPJH77IwzZC7xe+EFP11kRM+TJ6v8zp0cutnVDyN2/ERB7TFxREwTyl3ccJWy2jC2SmhnllUKL3I0/0fo8xel+R9YgpdQ+oi3KPmDpJ6P1Oj+ZHnvK7O3q/+NoSKM4N5qlTN9FYxps5tNH9jMFoi17XMqn60T3koHxdU2YZgw1cyTDD6o7Q+43t8xHydppIAR3j/ZirUw7V9IrH8sIXbH1u0fsFMuroZNkYrLbqHYB90XK3iVP0bhEk4ESvjeT4Vy2hi4eyh6O/Ax4sPNSpPNwMYUFuQEDdkoSse7uHVdsuCG+O3KAk3qNOCUpyJw569Q9iaj75xZSFNJWJNle+/vzLYZb/1Dy1nRs6VJXmcl915Y5dz0oLda35UjBwZZ1CF+VQiinWzO1OVbYr9Bgy43GWfHs8KdhCdE+IhRGRcDlB73PuzxrUR3LhYa96BjsKGb3X3kBMkedEZmmM3q/Z1rEk2vW4Yc4gAWhGpkMCrZIF889JALkTovdRK8TU6G0+oBtrnuTfDgzzxlzY8Bi+BHotxdPZZEvPkJt79H6l4ySsizof81kSSkE6HCUs9zXMU7tjJImnt07Ye2qc4XGqAi4eR9RVMY18iFXklHC/Rh3kpH/CfdiduBgZnzzFZDzens/oZSliuCkZQS93FFykvNZYt+lnkJR5JIWLHb5unrsZXKcEOajPNxo7+dYGHtdrKvnLBeqUOWUHuPJLgu+Pa4WdihI5Qqzw2Is3DktGiKm0/VxflAqdXfR4C5cTiiyvdy+H9le8/6enupH42vyJqQX6UxJsHULJ9LL/iSnW5BEp1d0T0DiiTq0HXKdPzk3w3yHh/ObCn8SU+quHkPxzM86/1fv9bp3qMO5COoxc/DexaMPGKbRwN+d+Hl6FQ+l6oGXQtItICkYKVdiZGhfE0O6c+7qzKRirtAcUxuOE+WaJ3uhUbRdQYmgh/i7Fmo9UzCdl6F8wj21rme3cO4VrJsW5GD9RN9KhbkKxHnL0cl3hMN/AfBOzZZAHkDGD+bvTHao39/Jg5I6AzRedjd4yETwwV3j+QZtEUC18j4iNgd4xSYWPmG/CHDE/ili7QZ0p4BTl/oij14OtEkGpbwMSTA5jBzGpeIDK7HKxGOD5rU33gNuQfvLYlkVs2ESokw/8vaJfjnW2HdxX0G1D9MaztFKZWYkpZPoryjFfjSmTls4M7soqkny+RswNz8EaYhoipjTPl1md3A9QJ32SC7vG+1E2KebJ9pbkAZmi22yMrQnde4h5jS0bnUmpvwUYKxp3gtkS6OSE9z/0+CZ3F2kfUe/j3Q1tbUqBt8y1b0ztWGHm9muSC/LaPh6Ir+VQsvXP0xGcdG/CeSwT4s4vifLnMDVF9/cLTM1/TKh9/vydMHV5NxvkZc2RxN6V0fRZTgOFavtcLGtHo54KKTyUPsrDcFcoyPvJGVLTwQxu3ycJ263hDmV/OeX+QxsbrBr2Q0haB3XsNcQas2sVdexkI8ZW6QTzWngnUN3mce47M6xxz+pMuF0UnqMOOsDWz0hADn7A/awe6Sybxx1U3tbjYamjcqQXA6BlK/Sm0Xitse3cOWHeW7lSmDaOYONl4kHnTEIelIsyYjRHzD/gHXE/DVCXDpfkBI/6gXnI05ED9vPIhUfRuJ9dCErUoaK4w9XW0TsSn6FuJc4dEqaduT85rCm78NcKrgqgjldnT2GDZaLADdWcB+NppTEyVRWIV5gvg8GlUpimsTV0IzPN/fGo7lk7nhqQlqeE++u5j/fjObWhXs8SHo7WNTA9bk24B0TkgQM6ZfuxqcPlVWqcb64vg66P0RlMr99w53WGiN4SdQe0jE30qkmmkndwUmGLyp3D7vM01GF8ecBykQwlmJpEp+NtfQRxWpNPPzT8SUzJ0385f/xPmFL/pjp14Bry6CRyJL9PMY+MH0kFd33hk0D2ZI02TyWFKtxhTV4GRc+uMvJ8t1NQt3wXMZXmcgelNDqhDs0QQ8kgGkB8v5/zcNthjR02OvJ8lSLP09emY3yZEngc0pgHJ4p5prp1B3RqaElCPqMGG2eJD9WzxKpyLy5lh8Wmgzy3PB6EyogyX1VNqK97P/f5mKnsemlCuOVPzINm4zjsslMcKKkZEl9eYz7qfAUx/xQRCcLj2mGPIea1StywZn0VdY5sIgcwduDv966lzo5U66CxojAP3mTksF2k3iCThpjHFq+Ryu6fZt+YfL7fF2uZHTtjDA9JQ+8blHg941qbQDYq8dh0PZm16xGDdBal6CU1xJSYlXto0LXx0Cd4rJC7BaXiIcZmzcZgcj44QpsVqIMIeo2li89TeswMdeq2tQx6Jv0ZRLLZ5Hy+R0ytjvIGdt3d5EH2XCnkktYDoN7ZJCYf5UBm8foO+kAacms8zjWquf4RLocdIV49SuQ/iKnR7Bf7SUrqj4H0z5+/E6Z4JjNIdp/5IfcuR2xtKhXW6MCTBD3nKm0fTQz3oseavM8wb+0r5QTFeINequ79iJlZf4O64ScS7J6IofG6V+Emd5jRddNVGZ79Dpl9xTw2HE4aNsjaFXq5d0wEn2Cmn8Y95ov7hBP/MZF1VrkN6sxmg94nP46Q9/PnDarB1EVv82LopfbiCHc691HHmlJhtoL5q1IMlwe0Q507PqkD3XwVSIEzdoHdnl0H9Q51NKxvlcGW5yiA+8ZE7zi6VpQpE8rhsY7w908MRtltqeD3gRxy8RyiLk6fETpDT0Fv1/kjhSnGQUMd+ahYNqo6NpDVETTTFM8/R2ywwdAZQb5J0Aub0rpj9y163XKRpZhXTR85pbN2cL9JCep2OOlYzAYA9WH8mQO/b3Q2LS3kmPvFl8JJVauMtWQDZnfQCKfLpUHpXUQQxWfUqaGhCeqPYQOL+dEkwRlWKrkn8zmQc2QSe1ISIEo16+AwPwy5fXlzjTrd8wDB5k2IM1lofxJT418921Va/Fc71Uz7O2HKloFCvHs4JAjOhWBHUEto53MvD92CKNRS4PLxTicpXBHEFGakENrlZz7qTicRG6TNFe75O5RE2ZQqa6wGa4snyOsmczGDa3oHWTBFXdOOm4alVbv8zJkiptLEMxhf48Hdam3Jn1eUsoqiF6vUqeB+JzsKk1fxFcrlDXXo7RUqK3bqAR4LGXVUdV2Z+bYioJVCl/jm1TGYpUY25M4s4GF+/jybUiRXaJLniX8wrzPTxfc/+F0Q39sjB4SJYSNnjBwSNmM8/653rpDPBepc3qP3NDXRQrrN0MtdlyOZjYbnBRRmgZxjG17DpiBkKLT8xMPpjPXM2XQy5GWMuj3djhv2jtDrFt0lJWF/9hs2+6wN67pZLIXJpcb8OplinhwvYkkYSk2ZaFoDbt7b52Fx3Sjsupr/wJRX71KdnrIugrC1NuQbU986NZwe82+dWi+5Cksp/IkpImc32B3zgWRLjqTRS3M6wOVxW0lu3fX9H8TUZP6rsXTtv6Z8pf/NpiZ/ufmpttQx36xjLomrKzvMXnQFFD2mYH9VSTL1A+cMcUEwL1VbuWHS2AigOQSoW1ZZCwZHo0FvM0VePwaIoWYAUyjfMurYoHd7tp7DFVJrht6RF5OCDS6uBmljXXJxopj5nynmgay/2rm4poXGLqqKulFIWPOwoQoz6aSFXN24PKQrxJjqKAa0x9bLxWUw6thpAB5608jJAy5Q51Y+teC2adE7Oi5DLycpLSTrBDF/tTzKpsTx8fiE3s3WkAPMCeazsku55Lchnn+vq/h7zkmQh05cUnZaqzV0/SYiYpCWHZOS+wKq9or35/EeJ8xoujckG/1EwjLD149nwGN7hXlMa6uEmbZFoN5mCf6idoN5lQZbuJ7NOA9eNR5nJ/cI1YbGUkBXE8rmlmXAdfzwpGC/miif4LgG57TXiKutLJ1eXfQJofHYoG7liUMfmrIGYyiOPKiPiKmbc5uBthVHyZQlrpPe211BX60GkmUfbJU2xeYA5kmsJL7Rkz+JKeVX+4VJy/+anhr9K1T8x2JqT5oV5GeJ52FiU2DujmaYZyYeEU1KenpoP+Nk0QF5eL+SC2ZLVEDhlqc8UAcbh/VjrLnEnYQkPK+Rx5ehocC9jZHXRed27D12WqjiB+aL0QvzV7wINNTFzxyqo6w1Ji6NDiVENg+e61xlxEQvlvU79D6sdTDTvyYN1PVnXHJSyT0jSb+HRxt4PLy93IZl586F2qrQu/mbgrLJWwBkD0vkYl6jd5xZiPl8+ghzf/nCvGO+0Fs+llcfvZ2DXq5yNRO6mc65mDwwL15KWn86Gj8IVVG3mN6XcLto+Htda9Qwd1AMoF6rruRnzjhiF+K8IBYenn+vsQa9nPyCx8TBPLaQMC8aTrCC+vxM8qAdbRL2Gp91aK1XzMNr4iesCMoDdP74gzGj1ljmWqjbKUHOuNGJzKaXmkGQeAvJGYiU0iUiCqCS15J3tMChq0xD7zeujujN7ysZkVfPwBjxY/6NqUuyusIyihFTs+1KpeXlaUB4lFe5x8kf1anZv669f8LU6h/DfpN/H6Z+//zUeqQsoSunnPvUKAy267oUHvPClULtKXW08Z0TdIvyhN5qhHnr0Xc+VMbHS00MxNQiEJi/lP6TMKaoG51CJ8jzNMK8EWDNv+2ogXInTrmYDDYRO+evBSRWdJaCO8PML0/VDWSZZEn+jnKF7RrZgmwmY81bD9oxRs0a0shGHVrtnI5tl8oOCin0SHDdsYLJiuNg3jqgd7Woo7FDVpiojIrgYRcjJqZTrYKCrEMepHfMO+cr5q1EeWMechrUUXcoML9MO05CneP3TVdRBXdnERA/iAuFzUdOAVcyRS+nJSxhnhyp0J5Xbi7sT8/w3qNPeEgxnv/l4evVWcdjKiHHKLMKmN8sl5DkepKLg4q///15fkAZjmMSiDHm0WoQoC5p4Qdj87XCCs/dwW3de8QPl36PeSxn4AbvRe7NCWIqSpsQPHW6ljhGUaBCbRis2OogfetUo5ym/4ypqB63sKKTQQ4sXil0Wm0McA/RKnedudb8QUzNf9mXTv4ifRSr34yp56rToBiEWFNr67P7sQsJtA/qchFnpKFKVYRwfbyQh/nIEWzzNDyoFXEigVL6wKZ1VMKVPwL0833ZMHRyI0jxdUmsLbdg47deQ+NpiMngWEfM2ikDqFzvzMVJYB6aT/Q1VPMYMbV65T1Lpg1AkT58IkByCrYrpAoe2sLhwT7D40RVdORxGWsaejdiqatwKD+L5oLinCusnemIkZ3wMZ+tP5iwaAkPJgVSeFXLni2ZwSF2TE8K1Q1ygDTWDbgPh3Yejko8/2iHGLqtYpGH/smRGT1FGZSHKpTC6dQVbLiGGXSmi17U362BXRP1AdlGCaTg+MTXt8/uAfGG4PHJxLy4ES8NyjpPeHheIYby02AN7Uy+SMJ5oHe2YWRAmpoxCSt3LDPLfW0h379QB5Wd3zErjxn4J7qQ3O6y1KhUqQGc7eE655YNQANTRkwZ+iEPpmHWk5mzUEDvjkduHa2cElFfGtCKx4DbOWKONs+bASdrvOK81/vuD2JK/WVfOv2LzE/9bu9nVs4CssvelvxUo5TlMjqf2y1xUYd6qaBT1wng2gUhD99Px2GlpbpQEhnzwmqBmBLEwPylBuiVpuuyYI5vyNCs5icuVIVF6J0Qcym94PvnPtZQsdJUSIdFJPnWnXXM5QWDbtBaXEg96VhmKyakcxXzxPkuo1dMeQnNWOVSmHtOwiYnuoGbyrGmt08m2GCU2FBdY9TZspVkJjUJ5i1k+TxY39A7ZgM1h5b3Qe5PP3moG+oWPNwZese8xus1NGcPqbuwue9taMKOmySHppgIHqwofl4z+xSdYBly3z25DkujRoEOQkcKltlaZ8pG6SC5pAEPnWjksIvoO2jDT55j1Zqy6BDg/dXcBL2v4Qt2vAcMrdvokge5gjq/frE9xIczYuyeeB2btwMdstsd738Z+Q2rVJ9CqPeoU5eDpdFVaAg4Td117o23GlC6LyiQcHoggbpb9aRYzBXYpuZPTE1vWQPG/vZ5DMbuLdP33N+D+xggppoT/EGdmknyr/ooKPkHqP5OmDLIaYj5ZWDnQn1IKsOEfYF2/XKQJw1S0E3/WQshTiER/sgBlhkNh9v4EHIx8n2DLZc0h3t+xBoq9FGCnFlIUJx09ErDFmv+tdMLyNY3xOQ9/6zAuhvI88kmyoPJCXUtgp5CaS8t4lsBb5iXdEcoTzsvDwapE7FBPimgZAPMe/5MFix2nTXq4NIl/nrLHJZcKEBt15yIIEOdyzIF89Zx5pNgsEYvN7SMDIosQy+XBph36hrz1q0bYF5cZW7CnNLYQqkvbeKvXNThmyswT/Ja4Osr9Jph48Rwh2NI/Cd1gS1k9Lbx+uHwULl5Grvb2g1ufhWQIB4xg9mD4gptkggpPL5LldXL5QLubBVL/uviO2w6fFGoLvyCXnWEnKRK6Q7quXfJw7M8Llh4R28YjzzELLv4BXv2ewr8el9wRz6BSu+yLMA2T4ipwzwx6PMaEdheNob0janjfjJBptsdCXgvopHRaVfD8rAeENBfWU+f1WIPHuMr7in3P4opefSLcT9Z+tntJ5O/1ZrErl4MoAxSG73JQFLYalWc4VpNnNzvPCmhjx58aM4Feift7hiMDWQbOlJgXkCp0Zn3KjK4vS4i961JKVh47F6YZ1CXRJpizR9eRg5dThGT2rAG1uf9FFI7iUjwTEvUhRBW8Gg6kEIw84IV0B8g2wIqDT1RwWSyzzGf6JyHw5A6bNw7DIqxj9f3eGANh3PUtas1Qp0N8rxjm32/hUKeeZL/1mjD2Iwm8MhLIfnLGWK+KKiJ17vEvGjNEPNqUehwzdBjhdm7AHbaawnkLffzsKlowQYtPUO6sdDL+UGps9fGGEGi1g4RR85UFhZ9C7m/FJIQhqszkiotXK9Pwf3zHb3t61YMIL5s4lycG6z2R95S6LrVWfIvC7wfd327RR1bXog/Gnio62qL3jDMnM8aTx8TXIyYukweqFNLX1NpECcCgjVZc+cRaQZlSxXRkmZGHm4nWUNi/zQGmm+PxK6fb5VoyrsCQyYDYh4ixNQ0ve3hhCaDe7KX/ElMjX653l/+L0hp/5v1/v/rMYrf/bgQq7ipUMuNTUJ/QmT2iPQT5gnA/JKquaD007sTz9/ondz2M1YtEgsy8xRIwtzXOps9HMxf2xhrKGjRG23aT39fHGL+2gADdrg7KerKNMjDNzImk+/F5OMlMW9d7DJixq5ZQjMfYV12IynC9xd7zEcXF72VjLp48vIM0ueFY2ZfyMAGn+61KkkcLo4+1vgiTI5wpRfMQzs0fqw76pi3gKHOkRq9o+R/5qwvOV5f62P+Mo6Yt2JboHcU3WcdcVWsIVZ2Fg9XQA2WUSWGlM99Hhx09ILzqosgbdDbBiOZaSy7Cgnqsc9zfzxBzDzcqIFGUwQX3mikMS/saqhjTxBfF6xnBuo/tON3zIXSbQzMfwcC+XBx5v5Drw1Gr1sd82Z3zoUerMWnx3gN2QIxGzg3zF8jhaDiOMGCe32UKHQhqAefJcXcWR9Rp8KpwOuWxgYP+SgryHm/H8FqujlIFl+sVPK0qwq2aAwlu0oQU+/xfAdeJa+II7Z/coxiNv5VX7o8mv7jv7+TTvlyPIfquLCkkKhSz/T5Z03gbOcQ3+m4oIamYH6SVMxLQVRQ9jIcgMJbf/JDO6HssPvUYOcKEoSYptm00J/QSUfMHzcddSSZRcj7XhmQUDqgV2RLeQzt4HLioWGjTjSlqkFuDzETjBUu2FmnO2hJ5+b+YYo1zopJCp11t1GXrEJnxalbQavnDgmLdUmZriFG6mZpY00TqWDupN9A8cZEFaikiJi0SS5w23/mu6zjCHXprhrQ3AcuCXVMcszMBYObFFkkWN6Kz1p3fH9s7n3iSx3q5ObuhMgRJ7z+kSerbF8Vb6iYxrkIwe3ZSRgVVGaK5+/Pjsrw11dQD1zUOSajt63n+gxfL2IedmvEVNscVlBvNmcSzvhGZ/LwvoFOP595oNwrYKG2ZPBo9+h16xnmr7e6IWAm2wXnGf5b0LmneuDvJ2vuhVfQ6SkqlkAaxyDhWcqSb0wtTXaQQDvaCjHWXglHXVJzWzXsjj7TfAc+T1bE1VDQ/yCmJr/qS5fH//Tf32ks/cDNGfL8yMr97RC9k3GNAsh32mcc7S05tFWBQyUhJoKmKjQ2miUmeiMF80m/21AmAsxfucN8KYgXrsFOafGAZnhEHWPdiDKrlBFzZoPei50mOot3mgzlvDwR8cwwn4RMW8Ajy01JWGOC51mLLTTrnUtENUIMjZQ56uBOR8zoFqUsPCVLuJKIS+I1wxoWbmFALE1tEqzuPGI3X1lDd/+s251ohWCXTo6gCks/950rfl8vy3uo2gPmxWGI1yulEYXWfQHqqE01Jkz1DPcd5rmwCGSH9RslgKTVBSodFArzHn0PyVa2JRH2mM+uI6OE1MXzB/eDrDBYF5j/3g5i0u8xr1WmMoXaKWISVGv8/Y2xXUL7MiLUpQg56RJPN/AYvSIpzHYe3r8Xo3A9NqjLxWaD9/AxX8GJ+IipgUCdsiPHhfMW3Z+7NRFTL/pZK3+77KUwpKuCbDabH5gyi+FKJqrywdRrr3Iz1xFTm6O/heh2/POYUpRfjKXLf411vr8fU0kxn0LjPNH7hOO8YbRqBJQPCb1NdSQOvTeqDeV+J6TgXhGVTbbotepW4HGebTTWr+Uz1PXez8VccSlrN7SDLinR602jUmMn1qNODLfoveIn1tCxbyRoD+gNQ2uJOnaifAjZSjLzYF9xYBbtdLgdHEcSTooYOoyeMVRFYhOxfnKVJdNIgzg7cO7zDGv4+Oz2UEz2luRXc9QckWmYt5TEzYN1jd6xYg162fMEvdw7Lg12fyU7yEYy5jGijXSW7+RPn/kReJj1ucICRT7BVX54PACCXtN8gYBkPhQ8mN1pzzaX5AGtKNFr6pwVjF7kHJL65XP/meHr/l3JoBQLTwqqIerida9O4C4/LlLQ+MhBrjZdQnnTPr1d54nG9JStIZ/sEGPX26fPw7EIJEFoSyHCymFHAzF1fpEFcdOJJlOYgwOue1sj/yg9/cbUjpV7/o2pf+iUqd/f8rdO7cRW5XYrrRpK2sUWrMl7RbjTJskfxNR0+qs8NflL9ND+/m0Uaf1U4HGaWURIM16wm975kGbobfwQkwPtI2ohr3aCh2pPFDavuwN05knkweK9VllJlAjauPXRe71cjV3c5AaPZole0RHolQakOcPDlnzJfw8Rg8EteUELFnpDJiEGZ49chcd7YWJ+iSWDrTLYwM0cOnl4yFAXNy6/QMFLSwrUK9Z81SYLKA53LLjMdWTmn/stxOHW4mJUf+qMNxTup6fLfVI6BjsXSQhXofkkzAOmM6lAer7qJeZF9GYaW3jOEpKLbEqhZX7y5MgIobHfn/05lrLBmqDw4HF++5LQAqdjMz25Q7bf2dxfL1CH2rmWQTd2PcTAGl8/0S7F6/MQk8emdJis9GOoR+WFB4MaMWSVU/S67fEkhbKF9+/JLfSe5ygi4jgdqeh9lyu4r4aoy0VQf9ZkPlfgqRJi6nIAmTqq48DJPKyJVwUapadnvwRj8N6TsIMs+sbUsV8ects6oE4p9bCA9WKDmBq4WUP9HnXKltql9KcxNZv+yvspf4nepN+PqYjHE0i1GKQAuatgcYV+PV+tORGvOjeorPcAdUYwL7AMay4WigHVJEbeJkWlsILTEyTZ2pOEeUMvNn6LK3q7MXpDXUcdmcRJBGXSoY5FxuTTt9700FVr9IYvBzEIaa1Cee1NJOU411krF2tALDk8dG3URdifzlB2BnpT9yLJ7F75Qyhcz5aCk4O6cH4YOtyfO4v7RU2AvcyEQDHkqHO3gOqMLPUAbk+8Ph8oYrh8Ch29mot5LHjh9QYj1L0uXJu5T1ekZ66DXq962u5nDlqm7KlHLmTTB3rHw1Fu2PGNOnw9p5YkBnopkDMghRi23qdXixYskuQEqmjpkbBvUYcfd/S6Fd1diFiOK5WNNtsFXOe7EyK8GctMClwKxd5DjLmmq7Dd5ozeUI/Ry0qftR/K8LaEywIWhDO3l6ne6g4EwZJJ3h5+Ympl8J0UXtNVRB7VU4bDenHgkBqrnqwP7xwW50IlcPSygg6Oex3E3l9KnphA9AcxNZ/9yvtN/yFTs78TpnbbxRiKc4t54rjKE7aa6y4kro81e7kSnUYDw8Q88dmf4irnPVN8Zw83b4n56ZB6Mks/vN5Wvpf7k8+axWdoNHCLM/SGVC56Fnzt2ZIQn4ea7amsV6MHFPEZveHqQNHLpfs53HKCmPL6nLJPvxJcYwlrPlqiLs3MBXrLqkcdvdtSz8hGGsCjn9m5X+xox+gu2iCGVxYJRw3qnHbslnAvK9Q52CEmZk9VQHNQPS4Wn75zPpfXUOcdl8Jtg9druvoCuusKdVLMpIadjokPRWW7PPxoGmN94cCttv1P/6KTMIxBn/0PCysPxPyTB5MigXSu4PmP+L/sGTUXKC3h5n5Qoy4y6kiQcOcsifcOOYjp8hDSip5IUM7GHaunJYFq7J14kDWfccJ7qUFl68gh0RTzV9fWS3DG4TA3w2PfUz9yOJh2wfJvTG2O3QLo5bnj4euZCbK61BLsKvVArJH67gnPsxwO03Au2R1DTD3vGx3OOVtKTucnfxJT6vxX3m/2N+33u2uTMZTpErjYK5JgB9Y7UFyOmBfGikTpttUxPyUxZvC24R0b1/oOqm310Z2g6hl/YN6oIqzZoNULmbVCqeHuvgQXtYteiN2Q98t0hd6oeCAvR4V6h9t4hTpWdFRmff+cQTYcHvNAehHMF65GoVvfMc89B7xnp3QSQb7YWMQXW9KxoFqoXzyOeccsGjbr1DUkxyHkwaj97D5mFUuoYOZw0Xoynu/j3Upl7BF/dacKo6eOQTIAnotU4PeX7/kQro6CmJ4VecE2puGjTlcuCTZSrmJ+6mzoWo7Xb3Y0YrGUtFA6vsWD4W1ksGqrXCC1KXrFyx5f55v+DE2fuzxwn+gt1Sd9Q8Y/e5Xt1XHPhnY/QO/4DCURsHXDbM0lkJELYmxERh07PlrUMdGi7nZLX2cWyZfgH6aIqfcr6ejlIOxvTDk01zT63okFGHe+I9861e1idOzSyJCsoMt6kkztDPbddC6ZWmMn9FLddOC7xTLnsgriz2Fq/lnG+3/H1Pz/Xsz/sZhanmMZa+ABxO8pYurpJhxraG7z8Epy5MFWxfx0llFnBkXeMGuH+SV3V3jcrD48a3UCsrPtkYAuUZdIllSIoasgoVxjzddVhJiLTfRG13Dds9tdvUGcvITk7w30buUD81x1OiCmrqO3ypDCkbc55XnoMtSli70/QeE/QPLVFUfvNZnPIetl9EbyWE7Y3KAMShsAdSVBnVMt9HKPeOCQQF0gJvQterdu72PNT0PEUNo5FFK0ljzYnOWeqfAcwPXlHjE/lajTqVqgTk+v6B21T35Le8eGeLpHHd4WsmDTm1pDnmuI8aIZ6Wx6Lc5QaVP3MyZPBbtZDubL1QU/n1noLc9Ho4cmHUZSeNDWHRtsizm0509fyVisExaTwwoe2advfvDZ4zN/HRaQ1Tc8v6L7lC3fPzFlDwR0lNWaDW7TspxPLolGN6mygM19scV8Fq/EN6bW54mBf+fvjlxe6wxWs9E8h8kpS+juOtkAT9xl7opH8icxJau/2I9Cnv8lxih+/5pE7TGXoHJjUxLOAjM+y3obksPZJr6/5hqNg8iAXF35xB+UvGDGHvNITsY+CfQ98myw6z3EzNWVwk2OeeMKegnVa+VLIQ2Kgr22nQ+3EfnMF90+e48JeoVbNhE8nD9ow+A5R0yR15H7JzlT0NupK0j2Pud+quUd8ycEveNEhlx0I56wYrKfQRIRSwoechGxV2VQaNYRkJDLksb2WrOAerHlkt9Pc5ktm493Izus+dRCzEd3zFsP4XES1gJ1lGBog2tiHnPfsnjEljfNQW9ZonccX7jMXr4AzFcJ6rC1LRyWNTpyxnSNXjkYYh5MaRRB5X32szAGBbDZtgnhqt8d9G53xLAt+ifgbYtyMejWBbumxgxu0T0k4XTkCbZmmJ+axAxRxz69XZVfDCCpT/h7PcvXmNL6GvhjPuRQJH1HX8vGhnPkI6ZOLmJK0p5DOPSHbf6NqXZovr8xZb93iKnr5ZqAXtRzboejLKKH3sQ8pRDUqb78o5gaS7/Yj0JW/xJrEn+/Tl0e+zd01cbMQ7zPwHauYiHGnp+x6ddbpbO1soeq+PT6LF/I4w9fbOCeCE8Sj7mHOrH79FnsPj23WSQXnznSHCrHxkxfEMwXR0o9eJgjzPyWPi5YtYhaaC8h6pjVYKZfxYsJ1Bv1SPzh3JbZYG0socymtiTmA1Kw4+kWQLUbIWbuV6z5dupPoXD4V55xBCNTh8B11phSmN8ylY0I1li6P6POHTaICXelcKhPV5f7hY75qzglKyjbtS2F/sc7nl+Y53KM7jxoQi5YstU53LXU4cE8Re9JG2pCHiseEar7GVt/yiVkyzXqovzCPCiXOtb/u3OkcHynBqvXWgAxPTs8rA+I4VtNH5DXo4gHS6NKmNBlBWKiBZI4xWuHSXumwT3niLHleCTYLFTncOcant+HscqGqanBeXsbEssDraOw1S1wTI3lrtOYKt3uTypoq+uWhOMj5qlBRd4/vF8crhqy3VUJLI77OTfbux3RsbnYwGVkL7lrXMH5g5iayL/qo1j8Rcb9fvuc7zF/QdwJE2tgjnlkZVOApFAwI7fNSqFB1e0gZp9xrfKaR8zWizU0RoReyCRYIxPWOFAPiUvCYkERc6GaQSbH6A13b6z51DJcaKcuYm7dVRGb3EQNWXzypeC0xMw/QBLG820Okq8PVz27binW2Gxu50HzRgz7RizgupuYUnB7EMGO6kaBu1pjnlmt0GtREa3gWpkm5qk76tzKvg2gfXec+N4N898sjmy4rmWs+dXAKdjgjJi9WZgXg9cej2VzMYMURkcSNFMJmDWT8f2T1iHibuHng1g5QppVbh4oG8QMOSBnpMYWMb55OQoLlyKEZGU6qIORrLNA0gXEs4JLwfzlNGz9UDq8nuVJClwZdUleGhO4alWA3rOrDNZliKk0MoNcJIfSYa+XPkNMD5Aj6vlaZskCMeXAdkjsJNMaSkaqBdydMe5Y1lOlemMOYOtMdSmc3zPnG1PL06fLsp5mBUa0YwyLcT4n5m2cCdoRvgFTuyy5pz36P4kp5Vd96bL2lxij+P29SdeB1ENiU5ME/YxTNkwSE5JlbnHhXTOZVo22haTTPB7OKsxbdI9+rVm/PMxLUiXYwFY5pEqBNXuNEUM9Vhy+PkRdKx/olVINMZf2Ixd5/rP3c86VCqrjFjHHXogJuMxluMLzkIe2lvVsV+oLSMOd/fGGJGLeayIg3aywxtg9d5i730ygGW0tEkgZeq3LNVpCcduaudBumcw6JqmQffocgtOdNAyNoQXxeoNeTvrkr1kqL+HRZTYPRj4eg7SfQmwYByk8ziWDedSwoC0+a+k7E/NbttAOiJmDy8PXotCZP5YzuPkOYjz3ZdTBThZQvKjDxZ4XlMmG6kH2inkumi3qsLoVNyj391MeDlC/2UxNRvCoWUB8e13p7EKCBXJIi8f3EzMY3zUKZJsaOWK6xPzpjTcL8GE1kODyeY7HulQBgm7BOD/MTYVK+XwAGEb1PByeVw7hV/Qdi9HT4LbmvxNSrNcx0MlgTqysfQu6q05rQGOKOqUs/6hOTUe/Gktf/iX2of39mGLn+RPKoj1K4XNFKLs9kgPk7I4ZeWWvZCpNHR0e+hO9z6WTHHadqxRqknqoAw3WiOd/1i+1awd1wqQOW+WQwG198fKw//R5k2NhQ7n+5BN7g15n8aQlYuKA+SzuHIe9c1OGtLkeuDjus449N/shdI/OJmGiSRGj7tPH/PPBjDlGb7o19xPM+E+QfPuJujHSew3y/cHkvtYhJv2pOYfu7du5fx+jdzzNIxO6l4Y1v7k6qJOPZAFXR8XzDz05Yv0nz7VFdMiD1Rh12lg3ALW5Re/YW/j5WS8MvJ7CJT4bfubNMiOFep5izYeW07PDQfMh1T596qchUdkSrxgKdYd58N3i+ReXroVkPD8R0Zoe3g9PluG+Oos8OCceWrgiGkJsHYQknqarM6o5qGNhgxz3aLyGhSuygPObDSQL1KSg4yVen1lmeCK/XSj08p6osJm2OvHXtzeQ+VZ6wUJ7GNx8BquCOM0uhqMdzCRw5plDu+OEgXnfLYnXsT+qU7N//Xy4f8bUX2KM4vd7P794IqbcJ2Z0dYB5RIoLpMOmxZp9OllPGzfZQNUMXSlsJuiN9neVQHG5oBfqK6yRRtYsqKUQ84c2lA0W9yKGYn36PBPgXBis/Pj/uvQ/641kz2D5HnIo4eBJgYTVxSQ7l6AL2IGEO89uWLCVMKNjekDv03OHbcfcg1hQ9KbBggMbOOYYz4cZKFQ+e5dZTYQYMVMTMT9GTEbVZAZVyFGHrpKUsLSjRyh4hTU/v6EuTm26gJr1mBdhU6BubjDPddblwMPpQKLsUaJOl3XAMU+FJPlwwB7qx8KR/OizvswnAjnjuDRJGAzQ20VXzYP7fo+6dnxJCgt8w4ErGaD3TFw8vwp9Cw2EoSSMz7682uWzJ0zTCy60l6uw7GKo8Nh/9hsMO6Yx0fQjKFV2RB00q4LNk8UC4L0Y5DDutYJumWqC7yI43dRHTMmbjQpkoG2QYwLbIFkb97CTGoN8YyoePS6wnfozyQwrxBSZ3xi4GGGIAwrAH8TUfPKrsfSV+l///a32TTrw+AGp6xy5Px6/FebMtf3nOR5Ys9pp1dF61q0hE7GbizchwMDQV/C44XEwy9eIoc/ezPG65FLIr47O+iA6Q+vMPBJMA/RKm81nzWB2wZo7eFhTQYZ5q8F8xoPC/2T68eYN3bI1pGBnvAvG1si71//D3bstq6ps29oP5IWgonDJIUlBQamQKNyBBw6JgoCKPv2u9DbmmuuP2LH6zej/GntejBhhNHsDbfWrpZQkD/ODj17uidfTUhnzWHzEGhamqCPEjGZQPyvM8N3KNGkkLVDXiIs6GwvIZCm+l/B004BEjy/q3O183sHLs/H+dhHqqFVmU8hvRx+9YIreVI+yMc99diR666jTe6bs8bNvgnE/d/Se0knaQA8u6ixpmUQHWbzCbZnuhSjVzYYqpnSA+tgyZKTnIn0OwKA3ctTJM0Ud3l8xP2bCOeXpwV2b1FDsD9xXWSRE2ZmK9JSaMty6NmaRE4UK5flZhG77wr9HWM/PtAxWUyAfacI8d6rlplQ0Hly6AyVhR//FlHstLBbtVsiUezv9xdSP93uz9gp2sl9x0MsgNJeZvIa0/ujkoN21P8mUsvjN/n4i+UfMo/j7mQqa0xOatNyTaBgMkU47bQs82QKLotZoTLsan/8oLuYJ98NtSvexDv163Mdo9l3bdDdBHXhQynhyHt8bWfYZirmGujbRQ5NWseZBc+7w5195rdFLP+SoizJ6SY0gc2XNP9A+BpfHrDZyumgdGR7ZGWt+PXCXuj47IIMl9m1Lx+tLR/SK/foDJF7bokm1kzOBx+mJOhvIZUUPiSNBG5S+kHQCj2mpmC60LwF1JwhRFw3eTTC/HH0WUScEetyoM8g/mYt5bUs02hXiDorXDpkoJwS96VKzMS+66B25LIg0PWHPKJfinsdDU+VUrrQQynvLSDK5EPSeLupydmhQJ18h6rbXuneoXoeUpMZ3plBV1Aa4+YsIf//y0NP7wV6h97xFQsyzSqT7FnWsmFV7knxMzJ+363wCW+kwYb7zQKZkvdnD+euZAktbVTQ3r1qG3SOwyH9janfs/sXUL53S392KB6LwBbNZZhROhqUJLFz/SZ1SBOl33s/8R6yf+vvnJmXzuoc+ne2ERNaQKSMRN/DaNUCSmCJTYSea8OBLzBMnGb3Rpq80KNffUEhf1zl6pQPWYMdN7NPzAfNE8M1P0L9f4/qnrajRdQL7cZwOa3oz7o28P9kZFIN8QEZWpkaZ4gxQlIXLEv7+YueO3yt4pi+fxNmC2fRZWSE8bw3G8Nmem/SyUQX0YuPakOscvVgrEwWqYYt9PdaQKWdvLaC8lD6PeoGHdNsoDmRfmZH4UqAuLg+og50TjfMUfHztNJ0ItV67PO1cQ6GfBbiQr5OAoRXD/BgprgW50oeoY59xXsdsOENto44k77A60wvVGNR+FghR+WA9TeUcoNK9gCQLG3tG0+Q3uOV+IqTnHZXw85svyKpThPd7Gs/H6lwJXvwR8XhzMge60VHHOvM5joOO+/S+yvb/w5Sg5nsI6ckUjp+z9xdT6uK9Ri/7+LpEHE//seObI/iVVebkcVqfQeXbFffsYwnmRMM8BTcdmXLjwf2DTInL35yTOBP+EXu8/P156ubwDh7yHf+GHwXzyGUT2tDppSegqwpy87IVCZSYrTAyDVyjGlE0zNDTkCfXcK7R4iC6cPsyrKnPkUtYA0oKGcZtligu1vxWGveNnYr489249/HbjK9wR93jidwjg9Hq9IZs77gkluogpt+LtQReJiAkbo8MV/abQbEa94Q8MaZRY1l/4bFNPJ7EEVPow+UylHa3J6lMgpxW+/ccWvHhswTzGHrVTbWFfjegl1O3pk2/DGvwsa7x90sG1vxHfgtQJJLLopdmSHQ+bpL7CmxkIpsLLoWHuYa7+h3PHWkFjPUZnODlzlHXbSbG434WARTncd8lBXhDp8fKg+p9RJ28iaFGk6CqsAf44/nBwmyg+2X1hLs3rq+6C7Oczi0R85wXjfNSFLGhk0h7A975jkcfC/Pn0S4V2HnihMERkKl7H+4g6L6mEOrFezCzI5HBSOw1+2Fq7rMB6LJ0uJfMgxjVc3uGjX5fMW8Igr+YOlorTQgHR/uTTM1+Ny99JvxD9nj5u+dR3KxFC50xxYzuL78NFY65Be157/Fo3xm5aW4lzE/W+PzlTbGm5TBXseYm6IXW9UGh6QW9Yj+8A54YA0fvswtj6KLoQOJZi/liLmouZBce8DgQDgOdFfYF81h7YPHuiPnEbU6Y5wLBEaLF5RtSsssk6OancQyix+t9VwRrdlMgMyxFHYkd9QO8mHosSnxBop+2XkEhBjshrtQAdWNbz6BqxnFLSWIufd7sDRQ7gtd3DfSm1VxeQetREOJkg68T2UFGpzeXJJSiTsfvkcHS9oX4tsL8povjnN7Tk43zGwnqSmsnUC6m2INWBuazynB9qNT3uOenySp6BsxjzfSDOjhdj+vN9JhDjv+IpNOW9nRehT1w9XwUoodPz1Q+aHN4PsyjkPKoquj1dH7C62DtSPptjnh/5lUBK3UUwbdVyM1Zlu/gFN9N4RAoyJTYMhmwLqjw4/3yi/cG08kd7m8WwZms9/hdUlBWBEzx65r99mTCkVHUKdv4o0zNfzcvfSb+I/Z4+QNrElfWAyqL7lj8WQQVre7iGjLtgjVrzL5n89vZOtzZImRJw0r0do08hcphIUvzG3oZJ1O2UJB5gIzk6H3ahxJBLpsh6sJLGMYzrR24iRf0UicB80Oz7U+Q19MDSc0Yncq5UZ/Q8toRYlM2gD41IsEDOeLJYokM2WijoKrvqAtiiTrST7MB7u3UI5F1ZCK9DCNT4WLHk8FGndu9BBHy3RJ1aLUkNuVssNHbMry/qYI1PkvfS3h9BWCJs0PvOffYF9ptgdff6Ma4z+24vurWoHd8E2QqW5gm5kkdva01zs3KYzsGTk47Hscu5rHFVwLsObuARMuA55T2qNsPUUGm8bsX6YdDCb1bxajzEXo9dd+0UFbj+cO34RZSLYAZlE/1yKO7a+Z4vXM/Ph9zhcQr0Qdk7lGGzadVBM9q87P5OIcuJHRhcpaE3mDOdtkKnNOD8iiSAptYivwCqhUOD6a3b0xYdT+No6VLIVisA9ecHy0TTi9B48zswP6DTP12v/TZ7B+yx8vfzdTj5TXweq1cIe6GMqd1gX7n1q89dA12eTZvk0GDnjchSYUukCjniwm00QZf77KbSNkKvWJ2F8f5dwS9j566R8isZHwe9UKvVB7c7TiHFb2Ux8a15kmYQhOdQyGZrZDBy3mBNeS8HB6D9gX6zjAPZfsJ5rlpU0rUvEc+PImIec8Zx1BKLxqAyyu8PzKu/TDPCwnuvrVjUcbKkA6DLELzNIHHdEpMuljbFtwTHa//nqE3neTdEntAj0xNgCNjT3mA9j7F62eG0dM6s21oJoPP0oeMXtcre4L3J2EeSyuS0z5yI2heCurItRVtegDXg1LW8fPPCTnTOhq9o3tCHVyuULe/b7OANh/HyrezW07vj/gB3QKOJGGHG1Bjq6D3rMIjS149esmP13TAvbfLI03GnrV5bVewPZoK9xfjAlFFq1zwpNzkh6zL+h/vt554lPyMpZ+q919M+fvqG5Lb9nWC7fS1xARafW3z3UUE/IZoPGwu+Z9kSvrdvPTZ/N/T/f6j1nps9UUDub5zhdRVkaniaJvQifFeSD4siM3Lt9cgy20mRAqUIo1cgv/PZkxIlQbzQUMkzPCTuT8+x8c+HW/jwzguiJke81JDNyzewMMfx/Fu+qGim+icoA7UIYtOR2TKfpEOGjFwWPQxS5e+LzJ6t+3JE5JynP93WzoAreZhvgiXqCO34+INd0vbC/Enwn+vTNQFetcD1ngWBkAVjwtQHjRkZoVfGI1LWEPBBfRy3x51sSBvCZ5iBiTuZfSmZrEYoHy1DkuiQ9DQ/XVcX+VLPkkeS9TlOxMN1FUrEJKAC2cq1OERmnmCPage1/Y3g7RH7yih19t/hJCqDxF1u6uBR8ke7++5tTPIjmJM4sl+dqZPs2+gDP3x7J/vzKbscf7CLZUPQpTF6CX7k/2ActK7JO0LKtKXbaxAP5cK9048j833JHbgGNxMduSGOphbXZDBfTxMHpXzwCTvM38CfhcOC9YU89TQBCnoebAU/Eds2Ob2yQlE6gd1ajD+qE4tfzcvfTb/r2kU/z6z5z+BKal0angMZ3ec/1aeqUoaApW23vO4uwehmapo4+vmzXiqP4KBLqaqDPWkZjyybjNkYl2tsUZTn8Umxz5Nxv3LX76Emd6uSUVnB9OGdgnY95Mz1tSKDjG06R117uKgrgXZG/ty9XJIKluGTb9fYQZZOcU8d1BGhl4cdeB83aHVsfF1usA+3OY7vD+nRmYFlS+gSeeuEM29wKVD6H2h9y1Aryh+FXpFbYVb3CHTrxp1ozs4C3idB0+I1CsytdIzZPS1w+vvYvS+l3bU6fkZdearI1OwGHS4EQPzol6M+1002gEqO0JvJpahRqtq2MEj05Apa3wmfqkwvzVnA1gU43dJV5F7HT9/JKS7gsa08oYa8iDDPMmrce+AtfmB1zY/8Oirmph8RKmBpz1xhOR8uQ30MFktYXeYKAyaDGLTISIy1dmoU0Gt9j/eT3WIiTq9/trkIwkv0BbnfzGlrZEplX3+xdSyJsjUXtHY0V5q5h9kSv7dvPTZ4r+m0Mr/UUxNv+odSj91Wbp3jZhedNOAJ+R7lj51ZKqG0xRy0WUsmWVBT0/Z+Pxo/cR8IQi3hr6tkELmXTA/qBusuZUQM3gGPjKo7oScBsGAOib2PonLC9bUMce89dRb1L2XySua5VELt9txK6RpGZi0ggi9W217PC7HeRE3JntQbb47Eh0mqCMBY0/oJLIfz0ZFZpNxXsVjPXV5ap8Dm25C+QP3W+YJ6cFEJlZrMKEQCmS+b3lPJ1U2h+zhIbOCzbBHcKzBOnIcknyPQU7Ti4S+8XFGnRkmqMsTQ9SA3x8BiV93HtIwU0IoIw2vR8Zxx+l6cKEqTGTQEbhL7RxseKwSZHbd4uc/zMQLvGI6ruGcoteLzsoNWkMd94XSbxo1DBggK8b96WdCaFP5jV/5LVQdHu0Y7ZHJ7xI2TqIwT4+02Pxe4i2kvmySH6by82kJtuwS4YepJM6eP94PIjMIf5ha3/ol96er0jSboSYQ7Ko/z5Qi/m4sXfpHrPX4+5/5mpZ6g9fx5JJosv+G9GbYOjxuZE9iJn9dU/TfmDsuJuaJVVc2lL4w4xcfhZH0/aYVVe+iCc9XivnF6LBPvw52AP2sQAafNTtTkSuoYycfhHRh0ZCaCnrDQjZRx6Qt1pyjc8wXxWPLo83V0CgxVMwXHfNYaohGQ9dHYQ/dRkFd2AR4fVPpeqg+9p5E9YD5Rp45M2i7GvMHqUqTSrGANfq0kMnAwDx2KVF3uzdBpiWOunG7ZzPg5Qt//6NCb7a0Tk94LsStEMVn1OmJOxAo6QAsvTSoy/lhUOGm+pjH6owA9afDOL9xhd/XTRFEeil6Bzh94Odfd8ym6k5aw0sXxzmwJn7+G7PPkJ0PEYtbYebSZ5xXkNN5KKT7RpSo5Z3fkN36A4n6XjSpsArx78FtZ5zHj99vtbxLQM2ZQnzNQKZ0aLZw6iqThXvI/mJK7zrCour2NX90SvVTh/zkqV1vJGDtzSXzuyIwzbnfEbjYDjKlOfmfY0oUxu1d/2emlv+elv6/OEbx9zNVXxcVPF4LR0gvrgF0KGwNuirfCXFZBy7233p8phoGQpqoWOP7j7fEvu4xEs0GzNzCWTLgXkwxv4QRc+lHDH3o4w8yl+Uspm+sM8imJv589zm41KsBvWFKkLm9ifnkSTHPPe/+lkWLj67QwRQwX0wfeyGyn9+KHmJrB/1ujt6UB0ZFHafroE6cnZB4C2Gc3YO61rG3y+LiVWrUT9DLPSYpMnO1MY85Ghhw+96Bp34lVPRdyyJUu3G+nhwKDb1Q3gP/yluWTI5BTAtnXBNJTSDJZ4W6TLJ6innH8nlEY8HFvCT5wNsQvdlxgTr3Noct5kEdP9+5ISb135jf8qHH6x+mJKTHUDvBo1COQqznmJ/SweZQmF3IU7qtRFo9+idUnRkK0eNqalT2hwrKZ7sVklV6yOlzki5gf//IQlDleWhWD/SWv3TqWPZe88PUtl4bQlQfME/90ql9HDvEI6wEsjm1MWyutyXz5otAMye2akDsTzXCqqmm/UGmxNnvnk+t/hFjFH8/U1P1jX9DI3Z4kkSGS8uZqEKnOzseXVaBbe7ShTzqAuYJaYneaH93JPRG45o+VUOmwKl0qLIcc/Htw0z69RSAqmrx52LEsKb80IT6w4HEVUNtuliGDDi7oHesppjpgwTzXHUykCn+KCS6n58+kDvaXkiXxji2P55B9iwvLkuaq5HTaSF0kBkE78+aC+gl75EAt/zhkuQ8LxQqn+sX8GTvkfhAUGcqrGXIXhus+ajkOb23jgAZAkni245VlMTIaC4KWxavX6jTxrjX9OvieUJ869FrtkydQL46YV4K78SmCsYdKJOtw+PrUuhpuDxvIJMWyOD6Kmh0fW5MaHTmkWR+Q91ekjCF9pIeefKYUI1G+VBi/vyGLKrFsKf3WkHdfffj+VqKIFGWVRxqiW0xv5LbmcbefgGu0CNTMoHQxD/XBuLTG5kK63djbm/qCvSTa7BIML4a0SSn/2EKhLAMyWJ2jWF/VlGnYhvLx/dOxrgLqkYO0vWPMjWb/+751H/qfhS7L+PwshKHp6u7gX30q2JfnrU7lsY7zLS3bbRCppSApRZgTb9jawGdsw8wLxj0TPuVqwEKBHodxWIaXXTiHp7VPeDRDfg4t0Yj6C1vmG+6CDN5ksYBtKqPOvai2MdR9u/QssOWxKAU4/lLGXq30NnzKF8YZxoJlgvtVUKvxbLvmYbEayFPljtkADMJ9U3nC6+HjjpbDL5Et47whP78QSZBM3p6LkHD+z8h89+On2mWLQTITy3q4Dpk2CNO+PvaXt+SqOu/mESulYbelWPeurXItPiNFCh83yeJXHCTnoQc893lhN6sk9FL7iPMT6/wgvmpeI1zm5px7J2/8Pr0hPlqdVMSuJvNEfMnRaaW+z6H17sO8fPXYkOTw3iu/bUKSXJ8ExH//VDAzZpsWeo/ZyEtuDEH1XFlAUpnCM3FM7bBe8lEOFr8XzqlelRHnTPR+z01zJvO5LAVfnRqNgki0MPlksD3UGo/TF3EhUZCOPxRpuaL3z2fkv8R435//zyKuWeV8Moah6X37mtSCOsJFM1inKd9xr62cuQllCXDjF5HWOOwteZw6z7IzJUdYqoYvQpllXgsjk+BRN13vIfbkCGDQ4g19TIHAzppgzXqmzONnpba6A0vqGM7fZw7JC1u0J3yjRCBoA/04y7ewLNiz+J6KDHbN5kD5T1Fr3Vp8PWGOg9k2NyRdO2hDs5OzgduzyP2BFPwRZrJMvb9xWTP4yNBr9o4fAr3zRFrPkP/RQt2+kJvE/x56pMz3T0WDyi07QZ191aiN30oqNMbjt6te2MPeXqeDOVGAyHmR6LR7Szfw8tOHBLtcl7RfBtayMgW81tzwvxWz0MDnuvlnqXERd8bV2KM3lY6YE8Z9z6jdykDfrUYTzS1qqgwnoJyD3TMl13PB7pbiznk/hHvRz5RZJyu54B3gUzRQw5ml7rIVBATIdTmXmXO8g516tLq5IeptiL9D1NBTQwgVbSNYH1kkhBMOl8xG8VBn/q1VOEwDJnyB5laSL9ZOz9T/hHzKP7AmsSjUMAztx0Sn5tAo69xz5OClq6QrNuvZi4LawlNehmfaRZGTPWJM4MydwIWW8F4jkdhTeGRWnsh1lblQO10cKF0xzWFx1Sw6XOR61CEWP/JdmsqVAptgF7coZcMDpi/wr6roNeKzcgcMlW2pxfqmLcnkbsMQurvoi20ztQRok2Lrz3qNZhn8P6ipEQdnCy9Ae77s8PipYE6N5kw9HLuBGv6ZGIeq7vTBO673biGMEAGHU1GBvUUf347Y94LOwvzXHzF6x/ar02FB8HPk5zGNYED9pBHXy9Rh66AeSoPFCoezB3q2n0rRIsGvaT/cNdQiRf8fJSXIp2tFfTCarJnibRCBpOhieC2WR14NHFCkX4X7hVeG5GxKLCqnM4eSgPly0bG4IxesvAgg7vibHh8Gvc6q9vVDAyHyjywWgBzuj9bcEFrJxxZoFZm/sb721SRxn+YCnP1L6ZAMgyXfPrVEXbVXhL8l/BRTMFaIFOTQBVYyNU/yZS0/N0YhfqPWOvx95+Vo29IDvc1x0wczn2Fvr6Yn7qV5vJYn+DfQDU8CUqh9IWoHUr0IpTMoPVFZKZJD0AfIEzgOZGx71enb09h5TpQ7Ci+f9livkqW6L0ezs0jabkxJbp+DB4U23nAEvOI+YS4Agc+e29Ystt/enq4oHfDzr0TkoWB+eauOlt4mg+HRzEqHv28WI3Mua4QP2eog8dd94Z+7zmoW04x0ONUbeFR9XsSTw9f1JnzuC+SDqg70sigW6G3vG2uyKxW8ZCuppjnmjTA67sf1Gnp5U2gni2wR0ym2EPMPZOguJrj86bMkKgWumPPUDDvqFf0kqdLSCE3L/j5ngXmt7oyNWhKZSek5uur0J5qR9Ql/cCiPRUHqlvmBbKbyEgcKWFMP21YQ/kdxjWQptBQ2IsX4NZzw+LygPlz7U5n4Ji1zL1uPBfxF1NhFxGBbSvUqTlZ4DccXjTyM0bRRJg3fzHlh0HgkqAwIjA3X9SpSPpI5rvM/n/SqeXyd3lK+w9dO59evQy6+23Lsc8jU6dhsYLn8uKyGB7oFfRbtIDCsXweq8sSqBzXIlTRAb3gUsQ+2reWjBm73bPoMqAulCt7Cx0dz0gTLMzsi62rwuPLMB/VvTnQLa/2gIYMmapLYlKxiDgUhrchMV/7DV3LUQ8vIu14el0E4zmMfANFkqA3dZZflzYt5i++rVyWrh7IZHuNXpAbE+wJ0a7oqVvKLZRijDU998szFdxOhiLvPBJbFjK4jwkyuEpHZu/op1a3rIb8m21I8hG+Go3ck4J5ctyb7P0yQnrLZQm4NgXUzX0gjqcBO3BXH5h3xufc9IL+ECohwPwU3oOeeip64eexxvu/t+gFtWV/gGeTHDA/WeMeovx8hs4fd5D/PMKQKrP4DtV2M+6NRlhFZ7vqPD4Tt4XkOu5FLbStCFZ5kYnv1blrJqGETO1Fwo/rXVb95Clyf6p/jaUrat0BqvuWgV6UNtG3qFNaYkvcW26wR5b6CRsMoahT4Hp/kqnV6nfeT/+HnJH9dzOVZB36++l6y5IPYMYXDPwb5cvGJWlgIlPDoZ7DI3r5LHpNsMblCxegXu99Id1vby61Tu8VtNfTToi4j/V1HNfFvpSHz9KiQK/UK6cpvJi/58m7N3tqEG0HzeWETD4irtHsy0vILHes6XtR0e5y6qBWnB1LDzvDpevFyYZOm6I33W7w9WR/ukH7Po1nmEmCSbef9wte0RSZuhUfzPwf4YHeku94/Nhi/po/yQq6LN4L0VtFBp+K9YKsy5EpRUDv2Rj8jowFthDJLnpf6zKOc15k9IaT5Rdom/EF3GHmCalYoLctBncLjbrakmQ55rmw7E3odYoMrougoWdtPKfknuH9RxEyuHTGZwdNEwpJrIkNNZl2gqZZove1ohCo+akwT7ZWIMTvlXCmpG1OUN0km8efMX/O73cRtLMmM9DGeeQ7vbcgCBvCw/SR5aZjO0swQ2sqsF/e7ybzcYtFf8t/mLru7wewvZPEAjMrJBPFWfth6lD1nvQHmZLl33k//b9B9Z80RpG9syvcG2vL4m2oi/TxOEnQvdaYXx7MR6+wEmbQhzsf8wVHnRg8QUDdevtCvFkfbNrZ2RKqR4s1fGzRK82VyoaXbvioY14g0YtsTaAvz+jFZlHY0BdH79TO63E/iAq9UXQjBVSWYQvpttBzGmToXXr5sSOpopc2bbaeBfnsuxXiysbXBWM3uNUTl0QLgjr3Hse5HsIFvVh7Qia/31MD9WWcU2tG6FXnZ3kJWYhMp0sH3z9rrSfk0WeHutlh3rt8PazpY2fzSLVRpw+JuoLyIexJahnIFPHVOTRh4/F4fkYdgv1gw9PZb4Q41QnQmOYEHqGDDE5ro6KvTzdBbxns0Fse0Auu7Zgh05sQr3cNc7qdhgl63zBg6DdF7BktcMgut4BHnoC6F8d2Crz72CxNluiVlddVAF1LZeLtgsE1T6K0hjjYEhaq+b+YMqT1hLP511d+vJ81wJZ7G92wyXmNDn0vTZGpZ1WIJlnKGiSrQuVM4X+UKUX+3Xw/4z90jOJ7ZBfIK3FLol38wTxSnxaQCx0ydbnqovm9yCLU5xyEaFIENt0Kpy9k6cnHGjhRkx4EZLDIvXFeuB2E9NKCBYVYg5Auc8zs7BkpcD9q6MV2x7CihZg76IV6ZIqahkKL4zuHZzS3eTL76Gf8/R2mqUhyhfR5DEwav6I19PcZMkMBX9/mvIKCvUfmx/Vc72jRwzOxsScEUZHTpo5qKC5sRxK4BEAnEwHvb3HasyQ74vu353FckAWoI9cXMmbSqIK60/D661GnjzvU6WJNdkIsi1+bxv4C82N88lis5uPcKDe34OZ8NjypDdS5yco2oDxbe5JcGtTpV84V6JZPzHu7q9HTaaIE0G15SJLVRTzTxbSJ4VVcAxI1kmnS4mSXUF0PyNh8KYT0KEgJPGWkIdnMKpHWEAig+oeV8KNTsov57dp4hLEjU/9iareJFcZ+PZ/yFlkLa9nb8sDPx2fA030IZJVIxL8+8e95KyPUqctJ5WHvq3+QKYTqd2Pp5N/T/f5Xzx41/mamgqV8BjREGyHVH5+ePu7dHPhi5vD4pvui2QYLEW75FXjsSoZJh033gTL/tUfKB71JexnPBTH2yMDjjt7wOcnX2Ncj4JE/wT5dagsFinaDOrY+iTm9lOYWXtM9MnndfSV6WLEM8ljBvvySPjE9heoDspy4PEpdQ6PLwlnDTTW3POkP+NqxPQ5lEjg8nUbI5ExiHfCzgj0hXyCT/ELu0G3G+1kAekWhxx7xiFqs+fUOddEqeA+PZbwj8eaO3nNyZxzu+clmUbv1RWpcLQl7hoP365rIVJCp2FO6qUfS2wnzYriFNXTvfsOSdjmu5X/mOvQ9RwazzjjT+/S0gpxu8P5NCd8vu6aPebBgQkxsMaYPV4qg3SXonYO5qNHjNy/gUSTImMRH3ROVGBnsLR7zRByoPQ2+sI6+K8ErncE2y5tC4RhNCTu0r/f5Z9zPejQyYcvio/x4P32y2RJ/DmhrfumUef8sBN9hH9Hc5h4y1dxRp0z7jzI1E34338/89/Ip6T/J+5FpfYKWbrDvylxv0GeP51UHhUMwf3wG83YY15bfv8DSI0GmTtNogDZQMV+55KBRW3rPoCxcl6eX8flWbscUnm0CLHK+6JWGgsjAdxPUsWtQnWmiNht4xDIySdOvSK0kukJ5qbAvO76O3ifgDTw0H/NSfyoUWpkChUyNtiyKjh+Fvnu1xPxyd1h8aAyJNpHTQnscvdjig0x+XecGFSY/nrQPw6bJhszhdVVGr7ctJboK0Ru9Fj4ytROQSbOuS3hJtU1icioGenXeC3jeVni/voWfp/QsATJT3guJG5U5Xb5QJ1D3NiQK9qhz1u6swW1ywd8PT/S+bhmt4Pa0XRZNZHy/6mk+tKnNeLrWzZAW7yaC7LXDz78a99NYOH0G7feKup3NiEt3s3G/wFlpsWg7nosSTo0P2G9/JfibULPNZQcmHMXiX0z9ej61NZKlwGQfvd8ish4/YxR+qmK+mn9WIazXK4kE7yf+Pa10ocIhbVV2BPInvZ+In+5/Zmou/Hso/X9xP4q/X6c+FTlB8Smw7+ZvvaKKEWFfXr23QhRmem8uNtEXbvtxvVG+xwx//WbDOG97HIOglULDiSdg5h7Gted3XaGbZWNCac6ARA+lRK90q1fo/Y5YwwcnxPRR2TbqADKZSKdxj8trdoHnc2MJKeyKkKqVXENGFMxL3wN6sdk8MqHeSqij0xO+pueogH7jIfNXDXXu27EHNB0gU93sE9JVyip4ik+saXrEHrBdODN4lcKOxUfli/nm8W7hcfLd8Rkz5r2hYQV02skSYvtU9FiNqNPdbI55LrRLjd6e2QcqW9/zeLJHHdIc04SnqtlCtLFQ54K3q6HX+yCDz5mB3jeVMY8W4/4a9B2c6ZFJADU8GItKqRrHdPIDlE/8/pJqJkhUFsIreterz5P7YVxXXMIRmjyyUBePVUOX0eoDhr9f8eD5zc0fpi77OyEHvfDOP+N+1ni++I9O8Yyh99vutwzWnqGRw2TOYBfOJOI9CHq/Pu5USL8xMqWknvgHmVqIv9mLbC78I9Z6/P06pR/rFPLFdXweInxyitFXwBqMtzz6zvXGtCfkA5nsAEkPF9SNYl6/oRGeqFMZr1An1MUXcltDLxZcdJHySUwwL+iekAoaMmXXiyX0/mfMF3YY0omKeesmyFhT68+3p6gW49hxZvFocyiAbqv3HRp37QhJEHxEut8JBHq52wjJJcLX9nd8Rn3D3BUVK2OgwbRroK/VDU/VvR5ShkkBmt0GGT9cvhqdHjIR+F3ejeuzkCnonAf+p6A34xx1km4WOXTq3OKpcvQb2ssM89NmPq5d1/HzLnaLATJ9i3nse0AdeqwaAg8y5i/tgzrXskqF9jB6ye3EACpfhAW81Om4/knG93d27iHDKSPJTDJtOm+HEG7l1yepi+6Iukp4hs4w8PtMxnw3OcYh8PdnLaQbefTKn/kH9tvHivnXnYY859izzl/yX0yN3k817Lnww9SSRy2Q2kGd+uX90LAyMFJYCN7xgTrlHznq1FP780xJs9+sn5qL/5C1Hvrf/XxKFhKo5A96mev0c6bqpf4AX9dblog+MqV4+PrmWp6QmC8ddUGpX3CjFdbEXjMlupT5G1pRH3XDwDzWu6IBdT71eOoL6H3eD2zUz9kNa/hghkDL6ZmOmd/HDB4jc7f96QTla2GxNHM/Ll1E/IYZvXd4ND2jF7PKjkATG+NZMLfPQDOD5NBeMF/F0hYZ8cFpIHc71FnV04G+nEWJuqs7QiS90Ctu1+NMuesLmQ43yLCiEGQwTl2W7M7jmseM5cBDYrGEZUVFT8p4HpduuDzeq+OcXpUM8KwNzGPcKUNaprkBVXBHr1rrgkYvA5lCM5tgfjPlr0tnJ3kOZXd3eDKdf0MaSs0entYnQF18VyZ93kQG1QpFMlI/fKBLHU7wUAqfRP0Gf58XDwzu1/WaoUCFZ0qj1wBbja5Y0NmDaUpbl0B6Cgk5Zp0a/3g/7RrOGLtEgf3f8hRM36VGzOjFQJtbCw7q69P/MAX5BZmSSPYnmVrOfzOWPp/9Q8Yo/u5xP+MixJAnrS3EUogZf7/lA+Yjhpl/1vuVWYljTenjWTpcxxr7fvhfTEX8aIp003pPaFsd8072KnJanEDHPDGuf9rvjZz6LV/gazrmo5VoU9aLJvTZG5msWFnRG2cnqN4Z5geDfWz6utUVFG/VYelSRUZn68yAG1yQme0evVnQeBk87+YWvVyMeU3OSQ25JGxILDLdpe5u9HIF6mbSN8W4n8P7A/fgg3kP8B9T/7Wood2Nz99CERm7OOwKd51aJL65fk6np0iA++WI3jH3CpHuxj1T6pm2G/eNRR2yHFeH0kltEs0tNjKSTeA195FBcfK16fpizaAWxmfUH6SbksFEpibPgCWrRkSvuDoHUL+fICTvF+npq2kS6HNkLOUEdW8iQQDVTlxjno2rmD535RtIaYzbRymgmdMODPD9iSEcHsnI1LjO1w5LQWC/1s7/ylP7h7kRPO9VKGR4HAPQr9kCdatEL5+HxykyJqiENZ9s+INMrea/837z/9BnvnR/wnCtRTaPYr+IqWxnqDtPDb2WK+u5eV6qb8wzNw/zQoI1VtxOTyicFTJlPc2BFjurhea12vCkEtB7gTto0GwUj6SfNeaP44XP4T5LsYbND/bpfPRON6phTQ1OkNM8fKfQNZ5FkjArTLrOZQ6vjbbFvr8vUMfaWoc6e21Ieiw/Da3bDvPH87klyflrNPRMTndodcfGMk50m+Y7J4fKBAe91BXv96BZH2jmAzJiroOKvrKsBm6pmNfs67ehi/Z0gdfBXwvRJCnO9HnmX6gmX7zfmPoDTRT+hCz0djxOwtKll7emo46EFo/lchzLNzwFehq5LFaYYdNpK4vwfOeo2+SF798fTRe9XRGQmJ2IQumi8aF/HwF18MMbiheIoLgNwKKJVIq0m/QAXPhQIZGFCui+Q6bM7Xkp/DDl7FEn4ZMiU3tApn6t9bDEw5exg4137ajq4y+d+pWnLo7hAxWKBf9higb7KTgnE3VqOKp/kil58Zu5SfOF8D8W8/+zTM0JieC+NG2Wlh5m/INEXvB0xA2P+qd/NtOl8IL2Os7tia5YY+Gk7uGeOthXhTrEPr+ra8wzMnrHVEOd4MtYhfoz7l8uKZjZhVc2g9vZRC9mh5VGJ4dxnnqpYE2tqjKmV48nkNUPzA/xWdfo7OoUcC/IlqdfU0cGnJMGFTmPc3Vyf9wvIrtAe0OflPDH+Iz1mN2gGXybx5eTbtL9gmeQUdMhCSR4v4N8ekN/C9Drqfo3py+1vsPzNe6T9FBRJ+tzdoY8/Kx5+gn9GPNVht5398U85MmYr3L51OP90R1LZofAptkmHOetnywWp+Oc2nt5klFXBmS05YFJu5oJUHwlzKOHWzDqru1AGYEvxFOFY0/CloM9Ylyj6Ta8onExnkmeJUCiwkIv+n6LHjLYUpYcVpVNBZq+QY2uK+KJJ00zS4LeOjZvhhAK1sjUuMeLqcPAf7zfL6bUcv0vneqbqQ+qP12wYGsWvZk87hPQdxuVHLXG+5NMKdJvzsieL/4Re2b+/eunlGBxhFtwstE7JR+0R2vsy43GNiytNf1sTuXFE73MCXWnePg9ZePcoapZgBDb47kWqGs34M+3zaI09TWaVe8pZvpxnOy9CoBC74hQXXcOS65TLtFTb2uYdySsKWuH+aTxvRge0mrNkxfLFRqvshyK42xLUqtD3Qiu6P+5oo5zdcZnusEFGbj71w2PlzJ6y15SK6jhYLM4fuH1DcW7QuN2WyG6ZHi/3xN6VbSP6D2PSoDSU3Y3uFcHZGr4Bmc6W3QnyD/7NYvpxg/p8lQPULTjmsODikwN3bhPb7jZkcQkJbb5ozCF52OJXjH8BBINNNSJ7DJgz9ATQ6Pn/v1Fr3lCLyzmhkkz1d1C1eo+S96A+ekVj2eOF70npMpEyGmzjAO4TzSPJVP5W9HdXnHhbhJKktMj1GjIkSnzO19yP1lmyg9TV3lnCGwyU8MfptRL+CY/TH1f2ON2ItkIgXDVFaKsV8jU9LggXqL4jblQWgV0niFTvfonmZoJv5uXPpf+Q8/1EG8y9sn7whJiM0CdgVfdYR6ZoS4EdRGbyrj/w72s99jHNb2nhel1UKw94InomA0V9pgamunJ4pGVDCIV9Gg8E0Das4i3gUudMZ9kzd4hsR4IIr1HmgpPWQWW5q3hUrN0IujP/Zolij5IdJi9M6ioPJ75XOgxVb8nFe4OILN3Cxmzd5i/yibfsLge907bORGH3O+xJ2QCKNRd1RcolG4cw3D1ht438hO6M6CObCcBMgxyBXlloze878szjTdZClzfr0nSeeiSthZ7Q2Yf8efBCvPVrHVaKOSzi7FzqSt0YZ0mkCvpWkjW2bi248UlqNLC4dHm5StUsxboNWd7zKOl89Xo4xpbcIvccW7XXmhonNjjmQiixzANjmfWOQoyFhjYg4TP90yNQdpC3y9MnuQr/L6Uzf4F60JeCj9MbS5nHY77xOCs7JGpX/vQmhNvPL60/v7FlMasLfHlSSGRFf5zMFm8YNBO9Mqs13sFXO2mkoM59/o/yJS4+h1Ty3/EWo+/fyx9sJ0QGm9vCUmffmz6nUYt5FsTdWG3KkLTKUfvc7wgI4OGecaVxnnf6nhm9X48B/D18HJo+BP7NpwBdWtey1Dwz54k/gHzhW6pmE/CE9a4kIxneVbquJbi6wmxlGDfNwJ+hHpnr0ksSzDQyGBX6DJ7g/15X4TUkNGrXOurTZLvHHVEKcYxDfOI+coYnxfxR1cCp5KF3nHQJHpJ1TO07Ltl6cr9YN+/vrEH9GfUkXmDulkXhMMzlMc1hT3W8IFZCZQDmqz4ssI8tpZV9L7xuDeZN9PPVB/XLGZMdXkUmcgMaVUFvSCseRQ8g4GSq7oYny854z5T+HPp0A3Q5XQjRNGykGhexmt4qTvgqeyRnD7W8Rbu82IvJI+UxLRYnrfwHPydEN0qvL9AHSxogtAkKZ8T7Amd8QStClCnjt5bMWNodLheW4MftBkq2C+m6KLoGfu1b9Jsu2h+xih+dEpal/CXTr2bfzFlXg9TwRcr9U8yNfvd3s7zf8Z+FH/A+3UZw3wjWyyN9h+TPubOA1qJo5eC4QNmcCEt8Ee8J3FKi4oGiveA/FaOOqNU2Od5dIWnlKxZ9ApyrME4WsJta+94YlWlRj/ZuL85l7ckNnakonqBXqVVJx6PLUlHL/iSQ3j0KypEhqT1lL5RZ+qNgfnsSFA3UumoAMwHC9+/1IEaBurKTfVsIWqPRkzf8qmAzn9bHDO9JtLLenEC/r5vSWIFn5zedNTd/DGg93yfS5dOPVZCdUNvGPc3zFdL34nhaceUx4aEeezxQK/bsWRcO6KgTm4TtYHn/OaSmM0KkZr5QobnRFqTaHn59tSenuao2QLqMNshQ71AUOdUH3uCVOgi/Sa2CWVNxnNSCiGk90NuQ9cu9yzZGzyktiVRuA9LV4jOydekw0ok0Lkd4fFU5mfal6snbApxyQGTnGLCPtfg4DNkam69Q/PqdRMwT/m4cdK4t/Mvpjav6Yb5+dOXSBXvvR+mglnwqUzXXCug1dspD5om+5NMzeXfPZ+S/xHnevz93m+d8gDzg2WRZLbCPLPdeTUy0KCXMuXCNbuj9YAyrHZC+hr7tuZgjWWTEDO1czBj2s6cE7TxkvLUW+dAh9tpAbV42qE3yz4S/ZjjOOLaxHy255hZ9PF8qCYCj0SNUvR08RZCyB57rOlHizp3SK0TPEQbmYk+qJvyYbWCg5MhU4sevanF6gTuEbV5ss+NkObnLkfvZVvjXl/aQBPmpdALG/SO39ErvtoOe8QjQN3J9l+bFqtTDo/HfcuT5xfz2DwVjqgrH8oik380esFYDw/uo656Xz2kxwa91OPioM5V4/Oy54Yv4d5fsAdo45za75XN4LHbIKNfyxepLEdPKNeAOjphn4HeWiBwWxGPpR+LuHSiVmto03GO7vPJXPqSRQ2qQXCEdKfh9/UVGu0XUyR5iwLQb/vtYT9zlyywVWRq0ZganOoYebz1qFO/zvN1tpMH/xlL/+X9trm64T9jFL+YcnfdXAjKZZGbT2m9gq2+n6JRtt9/kqmF8pv5fnP5H3H26N/PFCm5D4XN1kIkDJhnGM/ukMXjvILqWdimvOU1dJvdjiXBy4/RIpEaSk31sKYEEyjtrRhKe28K6aYHjU7hPYP7x3eF5OVhTW3s8YyBYokMiBvuUuEVzSDbKOglqanndL9jAVQPE2t6WgwVleZRChl/2zxyr75JP7P9Ei4GQ2+pPgqbuuI7xnz3QubfHXqlobRyeJY5/vy6QJ0r/AiZY/qGx5VWxPSecOwB/W0rRLMNek16yTLoptctiwoDmVLj0wHqs0lJfNtgHlNSp4MGxr3RvAF10aP4ffDZyeHxpMIeINw9CXtGSHmEiamip6knwksutjwlOTK3VRjmT1pjTyjh09PTqTGgWz33QnyzuUn7O+pWZvIdfr5BsOnnnCnQzMf1XzqWK70d2ARKvzJ42j64TaersoPtq1mSYPXyJPP66TUISt1g7D2OXmyckwLO5tT8lafs7/svnRpPf5SIMN96QBt7Lnifj5+b50+7AkdUpgykr9r8QaaW//fa+29MKf/1eGr2f6Pi/1mmthPPg2y5RO9mGrlIX1yooJQSi0T+4JtmfHJucAOG3mQwMN/shvoOj3riseS+Fm2ayOoB85ZHhOjRqgMtFfaBhyG6JHpc0Sva2jimQQLMa8f9uJ+DUn/gpU13PC36j0vbq+NDtWsoSaexltNj6STwTDXMTzRD3ejUqwTHg4vMX9ICGVucInz/xBIiyTSA9nM1g/L6WQtJvoeeltNsnKP6QZ14mpi/6OxUw03G1pD6i0Kh7Lm4QlHW6A3dVRBTVnghPNkWe0KjYx6Lx7OD7uyzJemmxvur74sbNP4R81LuFQ2daXyBn2dNWULqIKezHJmqp9kWvWqHDF0uXQd354o9oTLw/ZWqGdB/0nEc9FQqtDuP+weeyx1LNwmxqWnXS2jDy5bFrqtX1D046C0XmsHS45drP0yZ7m1J/M5+S+b2HKsQR9xgR2OeueZFySagi8v6r3kU5xZ7oK0p6P3Miy6REgz0fsZtzr3vqjibroM96hdTHjz+KFOr386hVf8R5yT+/WMUyt7ZoW446GXej7yhl1oo4LX21yy5PTXFPL5lDtl7ZETVCpfuslMFDcOMHQ3jmdCnEtWie0SGEO9uWU7N1MI8AhH2dSFD71T17xqyxWPNExjPwD4X415hYLk8Xp9BoourAFDvn1jTdjqcaWugDmWajMzM23x8RrqfQ3rY47+/eoVGF3V2hGZ2sca1IoZLb0fnOtYwMlek+fg8yTrCoxRtIb4qvkudO8Ee8J5izUpbXaGRK1+guyfoDcNxDxnhpQbABdHk0VlE7yjMsgdUwWTDk0hE7xno7wry3RXzUu5jj8hYPUcmCkoisgjOlO7YF6rTFBl1LL2ny5yNayqXNosEyc/pd9PrUIVnzE9iYkh0szPx9dLekbQAZOpdjuvV+nojRKd1kdP6Ou6p0x51IS46Q/lvTMGJe6I5ReHHL2yGOsV81KlfTBm+fyfs15lu62NW/5WnfjH1nn33sCtPc+Y508/ZzIP7EtbT95SA+cz+JFOy+LsxCu0fMUbx9zPVtgsHyq6l2DeX+ZmWMdbo6/SkQqLtQDTniAbUjemQSDlhTe8lVmBecHZCdG95Q5+s22ONqbqQbJ6ZS7P56LUeEeYVMtc1muwYh1xgqENhWQJtj1YNfcYdFrN4yOltKnvwIhdkKj9ATAlZRNBsKDLTRagb9yydAVPENYttOmCflzl6tWFpsfRdGDalD36BPIyRuWkCFd1O2QHKwLX5+HwN84tp3eCxmKGOyFoh0Xp4j2swGTKV0G9IMU+i9307JovV24DeLukaKIUbesfD8DFp811waG9P9I72Gr3qhS5mkH+PphDJYYk94CN/4dkvkInw4DdU9k4t5Ewf1xSO3nb3tnXolP0emVsbIp18JB2y6wS9cZlgvmq/1gxebHzedll9YqquFxJ6zUHnqT6en2B+r8jUTJUEHxRkaudGU/Beb4Mc1Fx1TauQVNDZthKYs/0CGYIIdWo22TBv6H2RPJ/3HeiL6790SnxMJXCLZkqCePdHmVJmv9mPYq7/Q9Z6/N1MaUtuQ64n5ni+rDbut1enwJMYa+bea5W5H7wTtL6GNbjR0Bu+N+QK6A6xJoLnuM+qIWygtWyNJ+v7dcCQnJXjGdQblkbi0NC3dLpCuQgIi+yHjjrQqDm8cn/Do6AaTJoGGZoQ8Wjy9HnSQrrw6yM8z7U1PoPF6+n1VgC/W65JbFWaSDXNOaAuxehNn2pp08UgXODub9YsXRaQUz6V0cutFzaLO0O3KYzrgp8d2QjJ1P+ItPzIZ7gZmOGj9oyMq8EC4Pm6oHdlJd6ve1zU6O0uGxZlS/Sen1It8fPH45pI+3Om0rjHTT8/mDz+pOgd1z562VZLkYnFG3XsUIz7BT5jiyfnkZGbqWnwCoudkH4CY6B+HWrwUD7jOSQVC6m5kAUo1Al61XqCXnUSoLd8bFOdpXxbivQL2xa010ninldnoinV6hSOpvgvpgTtPc7fm3Dyw1T0RV3+xVSwdArxR6f2W2FOgpurn037k0pgfPYTwa82f9L7zYXfzqHV/xFjFH//WHo/dUxo3TfW/EPXNNpHYz4yesLj5KTF5mYWHeDpOVij87VWUV6pyNxyjvmiKgJkbP0mUCfHqcAu/lQzFxpPoZqvLSHunoNLeeHF0PS5TuLijN5x5r4j4PPZyEyoVtSo3nusMROZ/kQDUBGQGe7uLZJWPnqxz2z1haR8Uh6Z9TDQmy+E0LHZWkhXh3HvMDs6A782a5JaGureAm8Ebolsk/S6QiamoYU66Ukbnu78YqDrm3qCJhrHuufiuIdMaHlQORYRUinPK2q17A7ZkIx5jKIuh6JcYN6MtyxqAz2mdVoLwM2ziV50iTr3/mQD5EqAPYRGmIfYgzTj3CqLRUcfmdq2ZxW65LDj8XQ8F+WRVirUh9AV4pNFYhr00Qe/rwp11ZU+QO0smv8f7t6mWVFl68L9QTYEBZUmH5kpKAgTkq8eiAKCioqC/vo7rbXPe86NuBHV2RV3x66etVzK0nzmGCPJnAmvlYVMgYsMTsvl7UenQFirIt0PzRQKqTAIfzFkqpijF2Q5r/mP96Nb7/Iz7/czR1GYxx1s3u858e+SnlJjfZfAOMoTwdNctf2DTInz3/SjmBv/0jmK0nho0IqRQfJBVjuWiw8PTmFs8CzqB4VeU9uF84mjDtSfymGgIWPXl4154/D+AHMsYwFwc1ckzMIDpQubAPS7DeqKpXgdswwTdaDcTUnknlFHJkdvB/flnQppflQ1NonNHdTvX93zt5rDqp3HoXub6OVyAfORVtxHyC9XxrNFUvXsgT4SXoGNee+uGBoTC9TRk4GmLb/EWsFgKDmUnwSZnjFkyl1jTH/Ke9SdW/7uWXNGHb7Vz+86929/eM9H73qPX1hTbL+qWC09zvCi3/WFSx/z3EkUKmjuFualgaGOBLopwIWZWAP60ghZ+bAHrDniBmvGBfOTPV9dsUYFyEuZ1SGLKXqzhi12PH8cPh271d9+9FvJaZLNpUnZpf32/ATf4pmg1vA9N1KEU9TqJGczzJ/Z3LiBKcpyA9miHOlLECZQHBe6EG5cZGr9qDSgi6jk/Nd5vrmLNeHXHEVwWPnjD1Nof1GnFq86/V+dKvbln2Rq9rveznPyL52jcJXlDIJHpzWplmHF49bVhOfwQrmp72pFlXJl4hiYUpI+nEFkz+0VdQW+ewjd/btjr8XyCsXKnTdhG+0VenauDPqZQIRsIpcamxuSibpjyFhXdW9ki7A0oMlxTGSqMRFprz0cOPs1Pl9ZAGVtPATQd997yBqGfzb3gwEiTWIkeyqok1rDAyh3bI356FkrbF0me7hKByak1xPmsY+eBNBFF7PJbyoyca3NGu7hekMS4btWqWFDhl4Vx1x2LjGPuRVHxoMNIZmz0FLmyGYLPYDVZM6pktnxY5fwYN9ey63jA/OE5AM39qHosp7fvkob4YU613/3ymzfFRvuzQXuho41gcX4/CjxplBtnzuSJsWpZRuQpnB9rp0mfw+o1Z2ZvOB6s7AG3KnvsNeZCJhnqY75sf+0TH8sOyQtkxv/ZP+HqdDtdCG6JINFTbdXYZcbefOjU8+5eQGynluCf87fI1nYWwecy30m+JQiU44RS0Ddy4T/aZ2a/66385z+95bvv+pcj2cSdHAczWkTP51XRwdGVMw/K4z6+/tLIbQNJsDpSheSYeaFLKkeyJyuMpLP5qPMrH0QQCz3bxLCcO9oEk5n4J2XOCbKajdSMQ5WcBjstxD58VTE2P56QjARpjxWH0pBw0myheubkyab7kFjlVf60LwbJmSxh7rx2c974PcL5pfZovrOtTc+VO0KGaozX2GWiF6zkkX0hosWQjYfVPy5PEdvGYqYx+yoqaDH6xTy/OijN4uuKbz0PeqKN/ner1K4DY0iGZgPF5jn1CVp4J6I6HW3R/z9MWiOUDkHzF/V5G2xqS694bmnlOQ7wDxmyKsnXKdTfP7OxbzlPYcz3AttzdNR1x1Gj48JPOYPzJ/POqjYfLOaQKntkanJXUiZvBx69KpHvN7r3aeMnK4fuL8umpCu9kbFtuWrg634lnkwmN5I491eAe6fUKcs2aPoBUcdtKcf8Z889cv7sXqxIV5Y6CJZV1MHdPU5J95sh94ve+H3Q0SYNIEiYc38c0xJ8m/2T/3vVo//X/d6/N39KBbC8duP5bNswjw7dDSU5k/wkn5JwmV/6ElVxXfIjJlKkjZB5lJymkK26Q2eAqks5lWzFXhh+SA81zYOJffTAbKDMeXcy4uQsiC/QGi8Hjw6vp+Uht2cw/5RSE0Y9Dg098vm2/OlIzwLV57MtFXjwX3eM54rLnq5ExgPCPU1xbySjQXr3wJAqeasyWnjy6yJmwyun+/9omFaAUthBdDxCPMYecDIGH2U0NHaatK5U1dsQc0EHvHX26k55rGhU7dQ7x2jyU4Z/n5tPU7QXUeLJPahGtnyvTpAVXLUtcvtTdn1SAa4hnvU1aYLvsyYPTwGF5kKPn7KjK3UQpmMqKN+q1vsGqKuXFvHERIr/RTspkoTOAUrh+fSE/PUUeF3uHkeekUn/86rDpivmqxHn7AZDPSG7NOB2owy91YEmXpzQYHMpMhUpAz0x/utTeo1nCgBEP2lnsHYzf6jU3z+spGhy0wIVtI7/GFq8y4nPEAe/yRT8u96O0uC/n///lXrKBbbtQWxF895vHg6FT3SUwbZi854pF0Vh5TdMoSDtl400eRyKKhgX+4Q3GKV5/vMAxYeZhXwIWp5eIvMiq7nawpeH8pN+Fa2In1ZJw+yY90K/HJ6hHSY7BZwPC1GHvq7RUdP0mDBbXIjmD8upciMUHDhQk+MpLyuQnat7jeAOXrebLzjY65xDx7HPerkcq3LTO+/TajPb/bdQ4hMhBPuQjlF75UUCfSsKMsjPLdTi+Rv67u26mPHcFFE1C0mnDTmicIGKlJjnjxNNItFd6mGK3SmkO97/P2zI+yhCXxksPAxn1V+MkCzvpAmNd8ni8W63cNpWFvfvfV1yuxvP4xyV7Im3V6QwZc7KNCWR9Sl23eeUJYSBc7Ls8PTZIF5qjqrN2irBK93H2kKm2wEZFbbaDwd7qeQrTbxBdavnUzg+Sn7v5i6XnWBPwfUqTfVdCBjvGl+dOoXU1ojWMJPnqqL4xaspTZrQBBroM95PAP1NUwIpIpa/EGmFsvf7J+SxNV/m5H9m5hyGzaHbJW+m7DO7JBuzzmFwrVHHhM/70gjPScQ01DgPJQcSqdaHkLhwYJHc+PQ053/XsPh8Nw38YPRlnJpcofipn546LQZoK7uJEji/ZHHXnZr6eSxOSLD441HXLUcehMxr73yCL3XGfMCO43CDp6bB22ystAAdSm4wvGTogxKkuawTEtcOMk3KuTqd42qOhESuA5fpkgyfvsLrnbIDKx5dki0jhVqcoAuPptC5k1qZFIvI7g2BPOPsTc09n5i3ruLrt6gAo+UPc2hgrPZmU12FqFj8mGfQ+1/92/RNShs81ZfqKs9QS9YfSzWVM0DXiozheT6XTdfK9IJ8+McdZPeUHc+HXq1Zzd3eGIlRsiGh72C0g2RKfGFeUpaCVeopp81yfDCZcb2+xc82qf6PcPBADbTj1cwg6sk/DClsBX6gnqrY668IFNjJRo/5/nG04MR/jBFJAm93zx792Rc5lugxRSZsuXvmmjR/Ysp37oNf5Kp5e96O0v/lH4Uf/ccRWhsTnDYXHoedcmW0rMyeUFWjQ/Oq/2CkkUZnb8TeX0TbWfbjh5otILEXnx4PK/tns6HNgcvuroNb286YOzUPYir4SHw6GJ2NCC3I+zn74BHs5U0UkVjDPhGP5Foc1yn9DoMayiPNXovoGrPZFvAfLO+0W/eQW85fZ7OEH8OhpBe6WixQ3PdQRuWmK8EhkxRuCbwuhEqZL4EFlOexIGqB/Rem53WMnU17OF2r8wm3Z1rYKROQui14bvHUcY8draaNdSzSCfpOqg0lsvf/vH7EfPNYwHtt4dNBqX3RG9XdZrIupXQw8u1CU/YDpnaQXmH1+HzXdcv6/DdN4w612fI+O6NDC4C1KVefzkkPew/wLYzcwX3U4Her4iakAk+ucApijAf5kv0mtoF81nnBipPZxl6SzPbIiMWkQSfRV5PH/VjBbEY6U0sHVRkatcZYNw2k8bTnU9Iokj4S6fgtfR7JCvegv1azHig6HpID+pyBtr7rQh/WqdWv+vtLP1T+lH83XlqtnzuINttrjwOa2uk5fmcoa70FxK930lHrn7kQFy2Z4FvzhuLSnxxgmQRP0i8WmU97bfDE/IzIUI0U14WmW7bBxSReCahfz5b1BpqBrkqmVhX9xHQMhIzCPevpInFuVBRqj0YPLreaPJ65rUskq5bOB1sIuSuhl7MJJ8Won6BzGWHUWO82TvwwMHA8xl5i0yshRieBqNN7qhfprKVDbfkO8fhumPF6lLaQ22ezSZJ32+Hnb/d/Ds7tJpkdXsrLJhdGea38nvPeq7K7Hi4HqFWLJMkvfxtKPsYUqjMwiKpnGI+c73V99wR4Xs/zzQsZuCnir/PTZL55zfmOf97P8vfUOE7bymz91JYwdMsHZLn9clh1W2/hNd7g7q14Q0wGFdnuJgKa7LZSuuZ1aDlfHmGSnIZvv3ipfUZTElHnXp815HvD/j7R7NCpopQ/Uun6HAUebB6nkJy211bUD8fq/lhagrbLWhjOONQ7X2gzuYo/jDl64qX/kGmFOU3ez2kf0o/ir9bpza9/IFkBqgbyUoqaDT6FMLNsiZ8+KaE5UfpYH99liTsdKmjhlNbkOhYCUPbMkf6WiVb4NpN5oGxW1rEdh8yHMLLkUSr1LDofEUziJJM4d5GPVEqToUHpPFt24SaNor0Uu4pnIuHwZP3ZahYdNljvnnU6K3EKTJ0HE8NBPPWIGmrewozu8aG57WkJNEn/sje7BHBIzFpk5QJerfLwUQmheS7btwaC3bThhxu4tPkWU50h6lT24fGLy2eu06tMNdYUbifM8wvD1EV2e4oHKBKu7WQqFtk6qigDvaCgN7uGOKYn/jSA85BiPnvvThR5pLVFZqptxbyk4o6NQ+FCsqHhTp60DSZRSYydW0VW0gPOTLYqNclnAoRmSoWAmV7BfPXeY35EPVs7Jh2fNzh/LGmJEb9oYynyxacuyo10JVqR5ettITiKek8SielRod7QYAM+UMIfnk/eCKpP0wFd70nSjLdgNt8ZtwfAvR+9/4kAJuGyJSclH9QpyTxd72d0cv/M84g+LuZWuiFDXzFC8IP0rmiRidXENaQCbHgiTLZGuhVDt4rECJ/E6VUWVQnCFbHXIiCVSvSz/HegNNPX8RzQqkjQ5/YUMx2fhPtPJSTcYN1l4vQk0Dce0DToUHdkq5qE012B5loMTfg+TYMkvj3smAR8yy4DOit8swEjY39p4bwaelCescLYvujvUVv9SZCspXfIyOpEML1QCjP4o+mMRfIFh73DyNZGVcpkz/XDJ7ns0lyHvgWK7cc4DkUFk9E+buHkCcEXrODhjozV0fmNOoBXgtz3eReqhVs9hxiOIcieseI45h/X7w75p0cmdppgcW81DtD96RrzH/H2mHjoyzhvEooTxeLcWTLmYpeb/3+9p8vPpRtib2AZ/LBPHVWvj031+oJ/54z5kNhi15VzqQb9BN9wuOpGmgMimkLZDxIjSes/48pP9R5aJ6QKfoaCajSsiXBYopMPW7SGXbey2qC6ULvfpjaCtaMeOc16tRzcvyA03pKA5ta/YM6Jc1+ty5dkv8hcxR/t/fzYszIsDA551OZo9/usV76mu9znuypRmaOxOEAqkXix8voqbNczcEPTZfwB3339Hl+YZ2ciB3xXPeM0b287MC4CGsS2+9HSoI5eqt9eaoJ+POVRULN9YE8hoF4UOaUmBuiw/kOupDMsiFl73VjQlW9DfROCnoxwz2WEMJUb/K+80amH4YNNGlDmkydok5N5g3HMbujJDctZNApHhac8893vWJWhcw98/R7TiLqjnfTKRMm+Ma3qW6RH6YeJ9WAqi1UISPt0GMFvxbQj2TNM+ZoKUu0fQwXaDBfnTr47sW43uAyT/H6Zt8zCuTEa+AWPdc83b3eFovVfQn3+5RgvvtUPTvbqyWUMNjobU8njTUvU4bzYof5SjoFIjuthwpaU0Pvmg7IsGp6V9QtQ+G8698yE+fzFrZBJTXBZYtMvfzHEvLE0jn34atTJlBw2aRofnTql/dzKeZF/2H5HcnslwWqY88IeLbv0Ob9EUA/HpCpnTT8Sabmv1uXLi3+pXMUU0vaQE5ch0cvRa+o/sQ8kfX+lkR7IC15rdwO6GGlklhcjAVVPoKP+aYlPD5NPUpXz8kTzMuybQCkMCQyP8Swzc9LHrCpDCR2jwCk38XoXa6WQ8RlfYd18mqJpylmRz7iVYOr+dK/vc3KkD2otIa2N40mzeVSxDEdIFPxWyfpQMqexbq3gXrSE/7D1MsUAmTojmPYTUuFJStuwnNX0ybbbAFYl+4TeEQ26ogofnudWQ8XGd6bQl5NdMxjZaPDa+Rqk90uQ8fuZ76Hu/T4rq1ytZAJAY8w/zTm91x69ILXLung2T6Qqf6IeYd0dg1PpuLzr0y3WDZF7/jabtC7MhOZEtbo9aq8snkme+g1U67K0JEKmbrERs8O8f4IlzGk+H4eMoxB7Az9drnikf+d14xDZGoXZBL3c9fraF9dF5AdDZ3wPkOmMkGjoL4yzoP3cErJ5Z38xdSPTs3V3ALrfhWF4Ln0LXo1XqhT07PC/ff9j+qU9LveztJy/t9//yam5qFxBiOy1k0k0IrS2WNlwr42KY8ciwNZ1JsFaOXs0/ibEo1VuMovYDVc4l4/31ckvkRH2GnZqfHdNzKYhs4dzJf2EPy3NeuJY2w62FwEn4PtXFCh5HcCa3o9CLBis5F0k/kUQAW9SV5aCYxoNoOTG2F+ii7oxbJoeoBUHjUh3x7Klu12kgnXRUZIvo3Q+22vpQ9P50CEtMxLmUlNgkwmC8rzz1Sz2OqD3u2mLdc8fxJfY95stYPq05lN7ovIZGVeVeiHu8qzfYSvbwQe5i+VMyGBUAN2d1eog76EOpffUUfum+YKdf02mjx7YT6yrkMJj+KCz7/GPmU6Qe9Y7zYEPaWMuvYoCeanobV5rgW+zHw2SPDYom5l13tQscWoFnA7dMhgVFTANv61gadtLJvQ0vH6TuGlAS3gEoFJ+j0T+7CXIdhKOok7Y9BoqnQMjObp8h+d+sXUrzwVmGndke52t8DQqSh4yke3qKNdPmBIM4X/ae8nz3+Xp1b/kDkK7W9m6l4Z6MdVxSBcMaYKccvTAGZdayTezLlFDGORw9pgd+LZsV2RSL0tYCfMHtx7rzeADOkA67qpmmDL8fnpUjPBnsm14NtO0xFSbtDFTyWP+ze1VUh2OzigTu6p4JmyWJFzGq8gXK11nh4U9XvPdUWg7wzMT8RHXdqv7nvIPNCabPbyCnbyPBP6aoE6MU30nkXEBnipV9Kk++cgsvUJ89r9PSJjByzhzDvbqDPU+eqOUyms0gUH6nSFXs6W9I5titMEsvdtKoT7t1qwxL2mcMk445kyGS1WrZoA0fjuiaxi1BHv+bjAJcFhnDUWMvWY7Q+oayNr8kWHzG65WcC5wj88PTDMR8cR81MziWyS9P73jAayn0NHR5unG9tI2XnY53Ce1N/WpT3WgD4hFeY3smj47Fp3bD09ncAxXxLxYm/4i6mUZjqJtAd+X6RLGWzUwmmCQTOKH6bsc29xr5L0irwHwwTjWYiNd0vfFl3l6zcQ11YIzGQ1/INMLX7X21la/UvnKMz09kB/vZnyINcnIXm3OGB263FFAu8kaOQ6zUxY785nDuNl0ZGNdthjNZ23xM+lRCHG0jdA7w8l8djWEIm8u8pgK0FGfLv6jCQRzgyIs8LUcY3FlOixzkDtSEL82YRaRDQvMniBpwmJUKiUjZe9AU+N6DxJF2rL2GKaw/6EjKfSVA1Z6pE1NJ1oNEle6S17nwQP+vSGuqAqqGvyMyFwog5pcu8xamxllCG0YcqErDQ1mYH/sKE2xLWQT19+xfI4WMKB0CnnW7tMmeiUCbRnlZHMNMfvOgk1gC6XMF89v+s4rFq9QH/7rtvvXwFlJ3HYQ3+c4vM1+tbYRLP30Kl7Q0iL2Vjg37OS4Gk8t0J6Xbx7tlk3IpwFfJwtdoGD72/i+02O6HWn3zx44ckRKr6XG15xvL53FZzALXcSCVYEdcqUUP48fkbvN8D/MRVkDv9hanmzG9isbxbxPVlvyalem6BVKxF1y0Sm7s39DRszV0iQ3b0/ydRS+p33+6f0o/i75yjE+aQAJ73I6O2GQiOv6r4Gsk3mxPMnp5FYO22Cju94EvzZuqsINw8mMKepiGeOCZAJyC/MR8uCgxp+OhLumzeoNyVo4NuHltySmQrWafAI7L4MWa9uAvqCxRyrtkjJhn5mALNWa5LZa6pQqx50uL02yJjWlBVLLm4G8cVWhTSJVGBT9cqgC0ODJ1VQF2zrCjuoSxxcGX7KPRsWqgF37iFjfTYozHgkAZyMA+PpI69EVj2bDZy8eN3kZfFOWfY6zoHHZMLjQv6+/lqKv32kaJMs5sik2UsAvXlF73htvns2w++5I9IZ39+IDY3pUyGFko1USC+bUWFtm+TwWOcGT199lbLt+3smQbXdCjl5oy4uBe8DnVtvSa7K+PueI4RwOU509JYX1Nlu/s1z8V3icbd8h2yzPJ6A3R5zAZYvr6JHJZEget41Ifz4L5m8NHkNm54jU6fgVP3MUfzSqaDp3h2J7Bi/r1Mk8h+mrPlnRNc3roQg4uWfZArl5zdMqf+QOYq/mym/0QOgQSY0fqHZlLiXTAYiLj88mBfIVCO2ImzOq5r4/fkqEzccFVhDVgjByopHsngWOThKnBPQNPxOT2tpQO8XeI3/vT9Fam+cwBYeHvFWl1AjHQHUxZ0eNb6qEYUM5ChBKE40njLVFelBGVRkaq3xLNaGb8/KZQLHd682+WtSWixobAqnx8IgORN1YOG9dOB0tFC36Hzo2IGY+vesH0PI7Q7z1Xo/+PA6mozkZlON7HVRLejKYU3y57c7/26VC3AUXooQmlPPYlOvjKC87TGPPbtSYR9tADhzYU2ydzk6bPDQW1Wyb5BsFuoycxFGuOhX2mR3VsmMemoGDwd/nl72gLrm7z/QWJttk6zCd8sOL+8Flwg2PIcXesFjmPjQkKPOs0IrO6bP1RROejcn0dDpFpO6bf3DlMcvakVPk/1fTMWP9ij+xdQKkKmyMaq/dGp1t/jPvJ8aztfoHWWxgUVWU3pwtwOo9L4SPKb/UaaU365L1/4h/f3+dp06nG1wP8XQBE2wDMnJPjyBua+BeJ/tp0cv1+LjRK44+NW1IjsyvtH73XPMRwUqmqa3NtidmfLAexkp2WyTJ+hPedf4xvyjkcROV6BeKrdBzQop6ZsuhfV+E5Efptb3lwhHu8Nnmt9176JjTIAPo0ayyXdvSdG7MRSzo8qzcedRZr0xbz0sTRfypHxbzNwkNtxPE9SFzVi2TNysVHgcXuil3FspMmnxXcc+c+n3zG/omfbcr+HlTzAvPaSasofyGiCcOyuBX/cDZSzbc3iqMSWZ8EQm78+rCyft2wMHL9Ji2m5/gjNWIiGzRMxzZzlBnUliyjN5CiMzDt+1UhLGtvxxQQZXzfdMhwTDZq4d/IIF1v6B1w/ffhn1u2PPx2oHp12t8XxMPfRx2yGEanYUhUjRvmtqK6MGvTTnQnB0hopuEyLBYbLShEjVkKn/8X5peGoJ3zTt/zJ1hNcaXOUt8h+muHEcsRJ5q+YPMyULi9+tTdL+EXvn//48xbyJCTvx+hC8ZrHpiLnLWtgKQS/4m+yEda5w7kAOx7IBz0pSclvQB7jbPBV86cIUcq5TFbZ5nfCg36DXU2LvCeT0cBrPnOvKD1PrO7jEeweNQpplZQI5klAIpudGJNfj6w1HHqO3W8luQXcYQOCwyFCXpH4A1iXTCFJ/ppLMe7oKfZ1KA/pyrjepTL69ypLVFhrtq1sheiNWT14TCETXwDF88kYWRXsPuqpHL3ePx46JosegySbIWLnBMbsv7z0EynJF+C3C11985yTuy5g06bVEJsu7imNeWrImEwugTJGHGq4fHd9f8OqWVZ9VALfJnQipOWo9y682esdLqvO83+DzX4fVDdpfZ6P6th4yKWuu0NffPZ2yioyNJtlAN6Yqz89b1EnRNAG94Fbg0bSoOoaBtgLr1s4bDxSvoEtjkIALR2RqFiBTeewQ2HzPywqis9H+zFH8YupnLn1SXJDTZkCmVIpMrXx3+Iup2eDBH2RKXP4uT+n/0jkKqc0McLx31/hLcWGRz2qzh+18dec/TDWkuMH3BBniN74EZPmUO1jPxETw48usJ+l+NUNGtrHgizF6PeUt9WhE6u83HdV/MbXhW2RqJqIuzeeSArRtwybYHvhIbif8jv2c45gy4ldIz/e7DEW0Vkl+Tj2HPbsLhyjzp0J4dl8jRQp1OCWtztPZchRZ714tuNEedeMyegXjs+MK8oeO3kutvZ5lTHDh2UxRRyoytox3JYHbHXUl0ST0gs322GHdb5ack/erpy6OdLgFd8xj10M5st05caDe15jHjptKY+32WsJlQnWehN8zEm4THJm1aJIm28fQsiPbh/Co55qQCutBZnPqnaGm+YYk0gR1URKvDVxTzHNZdq4t9miuFOotnZAw/Bw7up2UNrRP5d1EJBxDtsYihJ/6Zd743hWZ8i1zDsE01ZpY4u5Ifq2jsOqTg6VgbXQ/3u9/8lSRnhhQwxGJfzrWGmX99AXayVjxYOP9UaZmq9/lKeMfcgbB3+39+k03BT2qzgJcHlZPhOYZgj1xuyZQNvgdre/jFdhdPHJwJolF7NN4AdWWEu5FEWtJITVP2HVDzL1t+6Fk3AkPcOjebnxnpsvkPBQK7D7arvHKlTCSeXSVQB0XITJHSE9MM+5h7/oqSZ6KS+n7dJqBL9ZTHs5E9GL2PvAhVb97HHNj2tI8MDW4Dw+dZHWGuhCOxIR27uEYVyo1ZdUVmeR5pDf59qJ2rC3NHaDhJEL22Y4Ve84EHc7p/Hs/S6haNtzdFgrLXzSc+6iTlSABXDcv8j0jG5kMbXsL57hBXTOnqsyK/HtelVBpQvbO3w6+vrSD1lHw+W4PKXO7qw+ndof5MPLx/buOV/A66BZJBRFrQHItj9DU37n66HuOifjMFUgrb8nDZjdR6J1976/NlKGJYnlQfpj6pVNwkNWCWnN1Dtlb05qwlY7jj05ZY4lMufHpL6Z+3fMF4fpuf5jaqBeReFmga1S8HF+wXVmoU7eH6vxBpuar3+Up8t+lSfK/iSkqK0vY7T6NEJyrriDstnGB7F9X/sPUMYcLmHF5EH6Yqm25gW34iRsffVVBbkl5AxucqPHTINBIPHv8xdSPTo1EnIDbTZGpqEOGFsljBs7wCYkXLYWWrMfPDfL1atqEs8dTpqth+oFif8Lof3ZUjb0XsQfJ+jVpoql3DGntqSqcXnOtSfOhqphdDwyq5qOTBGgZslFYziGXZWTs4Kktmxom5q3EJTylhZYy9fGZQprqhGfr5ZiywchrOGREbvgkcC2qnbiHXm1qCJk6ei27BsMG2vWL8tSsBpEtZzyDpzzVUKGDWmP6fr+BftSNJtd45bBatV1kzlab7D6qITObZg93t/6usQ2+e08mSQpnlWBe24xaxVbTzwC5NJWaaCk9HaqYtgbPs/7k3NgMHXvsPiVoYTHngR6XBU1u9gwCPdAavgzd/kenfu5P6TejJ65PGsAg9Z+59FWYMyDrvdAER2VEZu8f1CmzR4v7h3VKUn63Non+F6nZv4mpQ+fMgY7nBuuYazlk8da3oKnjhYB4Dgpi6O0Z7MY48MB+m5Rs4vAEu0sWNR4l55AIoXcBS7qFgmcDMvRm5Pa/OiU2lQJkKuyItzuTjnR3SYQdqk7zw9Spup/hKC4nAn9Zk55K6/gF+2uo8Oi4dkWaGq4D0VmbkHh1OVIqVnMFguyk8QwVK2XaMzHwfQ2tycbz4DCabAXw6g6912kcCnaOV8hEGRpN0k4wnT+0yxL2kYsM+DUyIAynA+RLV2pCpk1EaiurHdRFbvAkNTGfvUE14dnrqGv6EnVrw64RPE4metPpXhvZakbW0CeK/l1H4SmsajzMd3CfkojcsCa40T6C+sNZk5cKvp/77et0PWv4/tfZaLEliRvwjUZswofcFxQSdw7+7ngXwn1aApMOpyOYx8WcBNnCS+l+6c0AmhsyRQ1kKl+kxl86RdJT/7/zfr+YSq0t/dEpUHpNobKZP8G+iivu++If1amF8Lt9vvQfcU7i35+ndtNQBLa/nBpA36KR6r1bg2nMW8FryHceD6wTqMKlaEAsrhp5j30NtiVF3OdlZBFnumphXa7Ry1UlMtQqV/SKVmpz79PqIrl71grWzROZYifSks+Ji5iWZ5yD6fKKrObHCji7KkK0Eicpnb0vdyh0ZSmEi9Oxorv6vgFYPRXOJ5unSK9KIMM+91Qhv7qjw/QG6/plNlGFZLyiV8yl1wDcF5A53/zew62uJtQ7Gb3gXMAxfGyOIkQaMpDmG/RWfOKmEOw38yZUj4eUTozBgReWAyFrXPSSSWlT6AWDkGz3LlvWhCuA86hNeHTfos6cR9WAR6tqQrKUvI7lR5V9FwevmnAdTENqdXsXyklHea7Z6B3rodzBSf/ugdxsvJEdnUuCuvl6C7xo7J5mm/sNkjt0JGTxtKfL7HgEZyf9hynemTOIJy+Nx+4w7X6Y2ro7hwRrC3Xq1/2pn3u+v+b91ieDAr23gvCjU/9lKmBy+SeZWoq/6Zsk/1v7Ubzu1RtYJ9SNv5ubI+mUtwaOFDSNr02/Z1kKUIGzmu6bQCSmRuBToReRddQlUs40Iuf4HTK/4sSfP2uRpGlzBZfndvPDlB/3C7CNxmk84nP0erWHLpK8kKkqJQWhepxD4FxWDZ/fnxol+qWFdMEXnJMKvZjhuxRCdbri/Hl/VrRcTkV8/lzlaW1UGpsK2xVE7xHzmPOeone8fR7ApakqpPXLc9i7Uilczi16RXtVKuxyWz9hP7ljHqrOZcfOaPagADIjYf3sRbry+BZun4NO8jFC3WvfA+Y3Qr73ZO0hZSjWNrzKyVKIbVtzWHq8LyG3HbVJk9IL2aIl+PxOkYWoWGGNUONhDWdxMIQUZl7BAB74+GKqPF85A7DXbGlDeixfTTQstyO9dPEevMY7E/4WDz0V9UsJztyfoQ/ohpS+XqX4w1RoGsjUvmj1n/tTvvQwxr/m0r9MeYrpt4Te5uTH+8EtQKZWKeZXe7pdkUCvhz/J1Er8zV4P+Z/Sj+Jvv+e7oi9wp24loEVPKqLPwwUQ26oFL1xhPjoF4RHo/JoLQVfPZTKIcAD7cQ4bCGirkImvNkDVZcCDwUGmHM28wOYe28SPBH8k0TyVwT3tHR4sXVKRvDI/sN6cOAnKSRMSaRIEkETDQojWg9PS0Voe4DB2UsN5jWPqsDhMIFTahRCfrYlDSyEeIBlydI9RPIzsZM0FiB6XSRMXT7eiS/66AJgRejNJGjT2UZGJK+tVnmg5Pn96Qq+ZKAEyFyxwTBduYAMmI4Fwre2Brj+oay3zNZ7Y25dCF5d4DjxQNZ6ON9RBzUlQt6RCJvEkLUX20Oeoi6v1hHDde8lf74af0H0/43HooJfTr9slxC7VSTZmeD1b56hA/JythFARjymt+HkKfKAPHib5RqT3o/FdTh/UnKtK39J2FRyAKAMyNUnVlOYbW4QjLDTO/XHaEna2UKck6hB/ukDv94sps7j+R6cEckemPoLAYToDmb6Lew9OWK2IV09K6w8ypcx+M0ch/1P6Ufzda2gjSexgk5YVAfhcKVH21R0207j8+vO3QhxWFeDcvJz7cJ33pBC0AvR84IJv7ESZPLzVCdyg/M60Z35PMvXbDyEJbQIT/Y1eZGtJ335y6E1etyYlrdS8QbNjTuDYcCDW7bSBoHpjntmEhUbfNAihuCxnhF/Up0Uz8SlC+p7hGD7tlJHePaMDzzkrDX9/MC+x5/0OEKxWhPP8qNHX6VKBx8cJCaWP29H3LZhDIIn42MnKgvm7Sw4RqTDvhO5LpGf5RIA/nDeJ3cmqpd6mIfB4yyrJ1sIUaLac3iB18mnD6y160fK1XMFBPGL+iWPUrc3uVMFxd0RdvU2fMj3cjsjs3X/zKMhXQE3BbQA6QB1l1UGh+fDB69XPEo+et4lFu089gD+aV867Y4d5st9J4J8ve4Gv6QMZz/7DFITLIaST+iFCeEXG4/3x1f7olH1d2cIPU8psj77hczYFj17e1Q9TljkTmmDXjzJl7bqHne4shT/MFMap39yfkuf/0r0eWduecGR/jo1n9muLrMs0A+PR74mXX98y2aVOBhabZIInP+cV0W5WDnTTccHzb2JPVNE7gRlbPoHTvEbjwzlm5AS2gmfoekeOs3EOmy21m6CNhJAYk9UAdnIPmkA2eUjY/j2F1KrEJk53dkir/ceC9KJ9CLc+SkgdertBXu7nJG6xwtNV9irhWMtLZO5YWswtgxK4+pERKXWX0ouVZ7B37CXnG8ml9Oy+bhAm1aKJVRF1QnByF7LzZdlEjv5UqLdeLKBY9y8S27c75rX3ZwrhZYP5beHtCrrYBzn4hrcUosjHWHQP5w/YL5KxiazgNdLza+qhV81EIc7OjkiTaM4hUWe9wK/Tm0yVq2tBpp+XPNoHSk+n8SkEqBcfEs845idy8SsIEuUkhN7mWtB9MzlBPHUDITTXi54+h/UB1N17JviLzAupfhLQ+2mdxqPWQaZ+9SKz06kt/Myl/2Lq17zfz1w6mDnqmPJCnXoUmkyni+ABpnhbCj4bhj/JlCj9pm+SPNf/2+Tl3+T9uEb3qCsm5qXLspXJ8g34PegJ5iXV1GUyDkUK5PLIuG9LcfrtkpCCyXAIgy5Q9PMfUoEVYyLxZaYjU9NVDRtnu+Weo/oVOVSjgN+phkylb+6Qmnov2NQsIN59TxyyutUjHMd8RO8m3VO6f2xwjBvwIpFR7UOaJvoejn4qEJS+VU9recph/6ISCZPlq6BjmPuwvzJRCPEPqqhYLwHC8DIXeCw9QxoIRgpgCah72eKl0eR+UcF/2nMezXgh09t98QTvKN2b2GMbhcL225/9XMoNZ4oT0ksSWBC64pzHUYBerLK2MRzI4SGEavEsqHh6riBczwfO+5ld0DB+TyDYl1ceZkka0ny2ucGRDSJHlB4O1bvJEtJX8xBiyu4aNaXIAW8zLUh4e4sKfVozCw751BLChSbJVJhPC/Tal1kTPKwyxGyoChCMgkbC1e1YkF89Mx02w8+Xz07t/zKVJljjDoetDusGEfc2Nnq/g5PfwZgWyya4ndQ/ydRM+s1cuiz9S5lyHi0HbfpKm+DQcoV8D7UATXc8AnH0FkkfQwSuYePPj+4ayLTvYtiurUDw9TttiXkQStji//0vU+rE2hLvOegF1tHqA85TsXmQG9+0rKl/MQWkFSwiTW9H1J3No4lcYYPJjLwvECz6G4/bfqvRZ77DMbd6DEJ4aLYyzbYnCllkCzxK3WdFzeaoohcSRh4zd1XRB/0w2L+HTxOPB8wzdndElymrQxPOStSJmbF7QnYXR9TM0G6pvJ/h+4f9BX9+k0UK/r2EfIOfXDwaD0rtcCIAv2VvEl4VZJxJyEzoqBcSRsJKpOzl1+g9j50Qr5aYh5awacDfzCvMimJs0Xr6NKEo188mnGpZQbvwXYAv8FYI9Xen0WVXvQD4DJq4ndciPbpVBkWgTBufv6lMoxCZUuf2DPOrr/7F1P5w/Q9Tv/ql20vZ/uue73/XJv3MUfxiSs3eAg/m71GkXHs9gISfJV7lw/uTTM3l38yly7Lyf//Uf5P3G7A0g32xY8GnCwFIVHzPWrF0h8Abv2NSvx1k7kqRqWI2p2QhhzEYrojeDVyxIk5oH2GTjx7qDkFdusZDDYZjbon/eekpUeXuA2os2SRwD431o1PksvCFH50yBLaFRNTOQvgWrwp1lZkHx/7UoHe6yBW9u7IC+VHuSZSaWNcV+ybAUdy/hNjBCk8VffeAbDQx4z8vy5CqZY06N5XRyw3Ro6AkOqBXq8Ub4aTbU+o8ogTy0UBdMrOlRj/OZgfJa1s3/HCQWppepjZEIXk1oVhmHe32uxz2IrkL0VpDHQubuobM0suGz1q8nkWpryHe9bUQHXqZ0kF7ryELs7AJF8Wno9s9BBA2k7PAFyv0dku9QJ16lHsem1Om0dp9TOEw21L8ew/HnrwgOaFuub0QhLUOPzqlHc8z/sNUk3sfyMkUmWIJMnXI+BSc8PP/0qlfcxQ/exJ3g2sATbAG+R2pRLoqj3dwj+2S++/1H/V+kvy7eb/FPyRP/d06ZXv9DvPTNsJMOzQacT7mCezJeSv4r7YeiR2mPhiTXUJ89jorxPOrEIzKDrinpWFBqu+Zbbtl66LfH98pmRmkBH2iY7VOD3pIpk07wPp43TYB3QiUzIj5hO31gkx5RUOJnowdZEpdClFjzIEuGeraPpsUnJM4xnyithcc45cOH5eZRifGrYFCa+4kUmtkpOqe6MWa+kJ4NF1YqFKbHvZr/YbMLNBLusXbRy/5OpFwul2ElLYbDZLdueFRvO6ALoJqBiGcsoa3yiyl0ZXN4OCmXROvTdmhPI002JtRS+I0kkM6M8/ofj9awOPzAXWGWwUHtJFxE+Xvc0VzpfPRq85NEpbzsqD8sD9Atk0LHpdZS+nCva6Qudhp+F6qgXr2fgc5J3MS2JNsJAt4nWH7upTomMtnR7T1Zw8bpZ7xABQV6PXBP5DuPirWFHqsyK/zp3afCmtWTo3250w3J39a/CdP/WLKRDYJZI6Guvpwb7BpkyWHxaOkf5Ap+Xfr0uXF/y2jEOm/iSkSjA5shzHiINonhVSz4btfJ9tykBq9J0sh9dCPBwn3en02EukhB2C8T77gq+swJK6UHID23G2Cj4dMdUf1CGtvsSHBxMZs9l+m/HmIr3+A1QOsme5z/6ahbjFmryA25VDg26Sp6CqrKBwnZ+CxYQgjnbRpBCC8WvSGraXRuToJIS9P5yZMskymWjQjwPukJuH+buGYvaOO5C0/C9HisahosYYPBK2TknApoU5gQsM81jcZesV5hHkqEm1IctttQqoZHYVpVEEixQ0P0yAeaXBVXIib557zlbQG+ubyFg7TCWu4154pjWyvglxSN6hrk49FweZ7yENRFjxpunKIJLkiuMp2h/ntWLX0beGrHD6lRnhPnz1564YJWk8vgp/G6AOYp1eg31reeHl76wgxXnvUIW3GfT0uge5T8wMJ9KoQWamb/uiU+wq3wv8w9T95Sk7vGmyKMzK1/owjnY45MjV9Lol/y7w/ydTid+vS5eU/ZB3F383Uq3K2oD2WIfcVweiJodsV+u/dRvCYUPcke1c26IYQc1+bso60S6zDu9vab4IyFR2izL0CNt81Ed5jQF2aPR+HH6ag3vsOia/0Cc4VGfVF8lGIUTzuoC4Gn4A+GgqxWizAx91mS6LHu9Zooe0L2F9ExiN1Bwr9YFqD6HauOe8/iUVXNWb4vaXVQghq2lPT1q4QVq9ciAUzAdrotwwOgnsSeF91Ig39joFfLhxk5EArGhnkDkn7sIVw/ATfHqHlCSKBU86NqafQxt+5cDxsDgJ/9mFHd+qjhEQ3kLnxIlDaP1YRpDMqNUEt6B2VwuMA6qucYj5ZDSGVzLgCK990xN8fLCD0OLdgd/loTRS4BX5+U1cDep8OjV/xrUY++cJCUicH7n8mJ5FcB3kGNJNd4u2DpCVr957DOk9Ewc8WnkPrBVYqT9ujTonKl6nvGdlumaBOnQ2j+jnT7Zf3+2GqW740YKQRSIC2Y6TcnHeg1tc/z9Tyd+vS5X9rPwqns9aw7gjn/v4RVMR6onf7xRQ6Jr8nj7O1BVNxv/ty03NLrGoE0G4JMuFmIf1hyumnLoHWRaa8ibkH1fueKWbYmMruW7EHu98jU/fREH90ao0ZQfCvNjL2seMWbNPUm3D7UjV6iqdL9D6TBb5f4mLOn3U6HE+fkoTmcq7R1+WpAu/6kkRWY4o0NVsfEroIhai145Du2CGAOBGqhn/KLqTe3K6hGG3Cw2++oK1SbuCwpprAu+3Q0dt7OgEtOkiCd0xxzK9WBxX2+TrmkXMSHLow1iLY9po24S3XMK9ZryNYk+zW+P59oNS7MRlIvkNG/NruiU+jFoxTc+SBGKzRy/lPEfCvGIVgadwsoo+bCNSbdRZ8YZempMcoCtsN1izvEqLXds5iDNtT55AguqxT8myPObDZBNXYmZR/MXUkIerU4E3DH6bU1wa99a99vsW9uf7vOorL56SBKRcf/D587S+dYsf5QvjTTP22X7qs/PdIt/9f11HofzNTG0FcAwnegeA3qVGQ2698NGyQKb2uO/IRehM2zSIi3qP4rixfiy6Q8xUa//UQFMInw/6HKV+f1ECK2kbGZiP6+c3tTcnk9d2QNy3/w9Q1Te7gyB0yKZCTTOpsMgdnp2PdL1+KQwaUDTBf717wZ9sHJVGzkiGMo70QXqaM0nNBBThCt2/ig426dMnBAD+voYmtcVbQZz5zwBM2JYmH5VWm0oZYACtxJfjHbAC6tYwbGFPz21vtXFhk794pGDMciv7Fz3pSStBjvqM+vn72AfpRTjrQ8oFJ0lIP6MWS9xPf8XuneDPvNeK3fgra834RQEkWKfnEB/zJysF8Cq+oIn64wTHcFJcGlpEJZL97om68kprDZGb2ZMMEGazbIUQdWaBXDgVnA/rzZKNv+K7kF/o4A7qWRSE4z1SH6trjDVFeqU1IHlMgVudhTbhNtjzo4VSQz+t6/fF+P73IljDXgZT5R/jRKZndUaekCerU2fijeUpRfjfvp/4jzkn8+8/IHuSOAO2wagIfDIdMvpHHPE42xLto3z1tF5mBeStDtGibWUhsq3NAPxSeEOxMrpAYVnsgx+eu8bwHej2yIXvQ+WDxYEhrjbSxdQfNDLY4+iafkawS7wZUj0EItAiZGjcLHDOZNgigWduCvJS3CBZpzsjks0MdO6kviLxrxsPWbgt6Xo0dwGuSCnzM1x2td5j50+vCJfx1pyI987cJXlQWnCeO2VLCjRGc20ZsPG3oC3Kfnlww6m0neI53G9EUYX7ZasdTAwuWKGTUtCNwm7icZ7rf0tY7XIAWaE98cbVVyPzgc1hn1UEI0OKlZBv7Jqj794kHytKySD0tbrDekoAE957KpBSx0mzSsG68TmUKeRcykjNOy8YviFQQByGFjTrhHPzYt4hmaAQ0Yb9tQFnOKJl3QQaqHIqCl7SoU+JkP0I4mfyHKdE0FfzkCOrU9Y1MjUFyhfX18p95v8jJVbBa8fM9Q6sa6TtfXsGh70XjLU6D9ueYWor/32Pvf5n6l85RVO6Idexmo248Zr5C0v21ABtDiwATD/341VZQp/wtFwKvjRwiNJqNmfjkCd4zJyKhnoTeZLzuGthskSmq8Qx0ejMFPzIrheT6eAPyQHfjF8tPT+75vgN7TaAJsjIQySPyN7CNxgcJMutb5y3/Av8Pd2/Wpaq2dO3+IC8EBYtLiqAuAwYKd4oFCoqKBfrrT6CZe839ntPOvJn5vfNb+2K3litnKmI80XsfjMK7nwsukvo1Dz2YlLjEbF4m/qFstXM8XWMYy3NIcu3AazfGUd/mM7ecG1ChVrCzgsnusmBM6lH+cl5qhn5tPMoYF5cC+PFIRPUxKst4dj4VYMwUD6nY1mV8rgWNOgkpLJkvl82jUzHV6vw5Rze9toBhuChgyncMbfYLLnRzu4Cr2Y5R4cVtibFgFuBrbY6+0EMIBxd+BdnVzsnriht6/74uQ6B5JzRcdQOYL1IEd1veUC+uMRda2k6DDc+R7pgzyrOCUF1Br+j630zFe5fyVJGZLeaoSiU77Ykp+0495cPUW6cGjnD6MPVZ68G0QELNfBFTx0a+avp+XqM8kUZc2Bttf5KpAfc77yf/Jc98/3SeIqcmoTc+IgvZdsfDoUxXqItjG9AMqM+tR5WKislRHx0K1RT8trDRi+SwjLxreYWMN5foYO6zD1PC1c0+TMVZLYswXVTdGc+GXUbZIr4Cv6PvXDcF8o6HVG1BzIo+Gq89Zfrh6HSCWo5ytNQB1bgUpx40XJNiZuisTHSdaZoQFCEuXhZjyW1aTbXFsakxFVY2m/snVmnj05XH+DYj5vaHY6bx/lFDZTJrGPoHorvyRwVqc74oYzUXRMgrXUH7clxAuJSGFrDas3Bzbi0uufGUnyzt7KExKm5l6C4syp2hIhEjy3kZPceWCFUmntDP2hUL1bUgw3JSEJKC2HnhcyJDudil5OVOSw73prYCNrZ2qE1WKy6axLUFk01J3ni+jlm4KZ8yuIIgojmMbRbWPJ+BejIyDOyAdPZhElNQNKRTsiCVs93g7sHmJUxROTxJGfmtmoH1epxQ61Um98lTxbnXR3dxe7GomRNTl8IhHduJpFMDT/pJpn67X7qo/CXPfP+0TnGDtIfuuB+WYdntCbLbkM7Yukzf6fVG9mSBmYy2msdl7CjkZa6v7mlHAyHEXlmeYONsMzSEyi/jVKD8tNEgQy+tzDJcGq0It1lxQluY2iwK9G5/iwNQn0w86uNON84YL5Jun6b0CJExtWRoil2EerNalKGF8wJ6k4mF+cFCNjsf96gF20pBVsjI5rnATTX/tF2TAJlGmdxI97TlgN/j+nqPiQ5phtqtjF7oglmzuJ2KCVTe2UK4j0k3akno8o5MydEYzcpIfR48mILbw1XwMGDuSeFVaydPDWGQN2UEQSoClPIT9frOuHAUWhn0JC1Dx4wXJWqtkYBxTAw0pYHHhd1qMlic9YTyaZORo1M4ES52scIgm+RlfOsYBN29YLC3Iy6eRe0UxqE5wEBwrDLukfUELrqnqIo+X+JuuLW0vWg+MC6Db516e78PU+89M99Mvc+d/4z7hTDoo/RqiSm9LE4aC/oH9HJzVMYuf5/CzzElDH63fkr9S8Yo/rRO3a+PKQZ4ClkEk90V5JjykeI8LaqhqUJ975H3Uc/mxJSVVy0MHdFEczENuHBllRUMlAl5q1vsAzpDhZhgjxTt0daEWB4ULdQFT16uGNrEjLqvPkxBFCPVAB9XMBPaDXresirjqqvxeKZYaC6tOYSzlU5me3Vp0XUfXpm88ifpjsMeuLlcPTaX+FjU4mMeYVzZwLFXu5tqR6PwMDsLPpvdxVLUTvZsj450pupqd2kF6SEZol2vV90+u6QTkpBQDeZTYsQ9VgVgQt5q3t4B5qfjRgQ+t3qky8szh2TuEnhcTjVa3TPfcMbXpHMnTFB6et3+HDVdb7ljpAvZ02XoDUsLZvNnjPpVnUOsWdSDbOO0QLJzSxYp+VyE8fhRo33tRWWoYCFCHbstGkuDdCbYwOkXpsI4kiyttt0HRv5BYvNquLFgO4cJ5cOD/XX+lCtJ56/zp97PfP9hKpZFYqov7I+oqsqIhQ1ufpIpcfA77wd/yTmJf3pNYuVuyY9fGDGSe1EL0eOxRt0/WyyMvN0KNCOcoDd7RiW2d55qLuv2oFt6AcNJDquPTr2Zivk60j5MedbGhHAyLPj/F1NWwdX091LIRb2C8lUTFYxqvighuvdTGQawkND2BMZiTphpIM4cG9VxTq4MgmKlNVWYU75KTC6JzeikFbsSMGU3uWQ4a0VNawUOZ9LGpJ/X+0Rjh9sMlXCxK6P5gV5fX1CeCZRtxsXWaFjBbXvaotLcIhZVU9KR93m+m8KTyrmd3DSQHa2b0bA6sfByGF4h33fryWYqkpfjhRWI+spDd7SccdFDOqzAyxoRHfvuQDga7Hmo5mtEwE1COu1DAoU5naNyXy/KyJjR6w0P5fHDVOTJ5JX3s/yK+kWm+7eclN0z9WGKUpdcUZMpci2P0gOzopUoL0rk/ZyDNEa13VP+snLqVJshd/qcPfo5z9d3zz1U6zPp1G2LJ82G+IhkvYmpct8Xf5Cp0VD8DVPaP9sm/a/umfmndSrqsRH6kRyU0VJ5FnA/kt1zhhVl3LdO7Z71GN2kilisr4kp8dVqaE4vlBcmMWRgH0Pyfu3EK/F42MkgsnyO6mhlcGGpyy0Ep6xCWXuQF5neXytQmvyA1nZJeWy/J50aVlebMn9INb/pDzMQ27bb1+eI5P1efFeD0RblXaFyyVULM20c5Cpulo0K84eDniafjiXlGSAvg8q20F5CneByzuRyrp+LTAunCwftgm27dctzD/zhaoVKLyWvd7IPInA7TFFPh2GJoU49ohqDh4mRCmXYcy4inHbeFf0hHLnwMp1NYVZmc5RHZcBF0UXQYGgXZjdGk7D4eT5opBOUd+DUWFwMFfUQI/MDVHKVQVQC0+Cxph7ipn7G4WpP3vaY1Ad0VTEirx3KPITZtkY97NH9o4z35f100eBZLGjdMEbaTQksLxJLFPlbpyBe2V/n+ZZbdkEl47+ZaoTdF1NhGbcnbb28HBB0GEHkNj/K1Fj43TNf7V867qfVDxE17xWwD1P2rM5Q3hYWoD/eJRAh9V176SBl+phq/LGk38j63Ofibg9zEA4meT1j4LHw/kLKW7mUoJynRhnbXHuCtvUq1JelxfCVU4Y+1ibVUFFQDc/Is4G0f/RRPgwp2XDB4ArRosrRaun1I2HNVSDn2EdrII9ZZOx7CeUHFVFRQ5FFctj3QDVvI9Qk5cFF1OGv4HDOAe1xy0Gc570Krqkuo9MmOYd5PrvCnF1JN/g95ZdnRAw0mEXo31nAwqDbzaj/DK6oLLkbRw4uqygcJhUG7vlQUkqcZTA9nQJ0+bFfRr10nkCyJBUyluOYi+ZaxcNaFch7zc/k3TKgGg/WPQ8dryKd56YqD7fRKURZplcKX/ch5S/10e3QO4wYqndsu/0SK0qBogHI9P0V1PWGdPZJiheeuYemTdf5DRG3EpttnUCD7Sgc/+r9/Dw8f86dj9cT8h2T2bqHQXB8QSgOsNKK5lh9mIobc/OTTE2E38yhHXF/ydr5P61TtRgOUJVnPofjsYJQDogR874xuXiadaPssiugJ6lYYtNPPEj5SkX5pFF+utilB8G1nqPjvzwWTXl5CkbAMdR6M4OFHitOMAhFqplT3Z3ZPNonsH0+iLF9QvltclULSJWGRyWKNhwegmoK5t0yUd1qDhcza9/C8bkqKMMHN+qr/PIKt01vicbCbSDaTpwWOFEJ0FODA+WZiZ0BN/fp/aJlxUXdfD94nrIG3cBOiRHjYIF5PCnobSL6VxOV16BNNQcVYetxsW6pJ/BPTwHdMCg5tG+HKXmvLEc4DCoWHyOtBY1ZFkpHweWijauf4Hl2e+huo4hDrsdn0Gy6Ocjy0YRo93rJlEcHHnlXEyGcyqRbyZ7ynmPWaRkvfMODxQB26MCavGTmU/7cbdM9fZ6XzkKT7VfkVZczup7Nt/fDF3fHzXAgATsKGw2KR009JUCbhXh+eR/vp/oD0sk3U6N1NEUQF08uPveKb6aeD5HuRxnwP8jUVPzNuN+I/0vWzv9pnTqwbh9Z3+n2Nz8+PXh6Anm36cwkBswngjGpB+j3VhExRI4CTudMIu+W+SxyDmDBoYIvprCOSKcKtfxiCh/7lvJTed2jejt/M+W+hAOqhyBkeF8SU+2Ba1BfNCsIB5GWgGTmIgbJwGLRiO2mMG+uc7T5bF/Gm5lVwBqsC3ruruDC+JbJsFeuBfrH5Qqio2pqMIHijPYwTUvsTmyEZm6RlyU9YXEW8xUsla2Ajv5wunkOHH1yQdNRL08uRElJ18fam4XGKSUdKSaUf3KHvJoe7Uvyvjk54uNcVlFZD1yIzeeAvNwtFFFuzqTjc0pzUCvNFl2xMli02tP1r/2zg259przKbsRIKWo2MTCec5HcHGWwK7NA67lHLgwnpOuXPbelzvbQIZruYo+Y2ZDXVNccFx0GkqzxObvhWj5LMO+xvgyu5X4zBVPKU//oFJ68pwjnx6yHzm5KTPULudL6/Uv5YSqaLO4/qFMTbvQb7zca/FvXeljcC4P1IGAY6zsP+kn9xdRnjKLdPDg0c8oIeOIS+eP96Pv0uOjSzSt/M+Xl12+mrsOa8sI9NiBmL7mAfoi7L++3p2QP46FUdef5hvBhCm7cEQNrvOTQN5kIzzu0qAZXowz9564Cz6W/NJ6zBRcaaWpBveRNNLc76vNrZsgQ8JaCim8zLhZXVQvSi/KfkTshC3mBMr4hVh55yXXMIo8lFjRX7kn5cEk1N6vjFppUltFTenaJT4wtsGwtRntGFRp6DnmpeMb7SB+WmK4f0EK7JK8Kl5MD8WJN73fnJgIGdUraSP5wCi97u0b7WepcPNkrPGi3nU35dB0A8rM9AqSkc2TM5iXORZ2HRRSuSYHmSHm2wRMoQ/p7N75q5LWRbMn1EczQtMYcF8vKVtPEVfrFVBI8AvlLpyYmMeU6L1JDYXv5MBW214iHWrCn6M8HzzKM1bbS9POmQjs5EVNN/97+IFP86Dd7vIwG2j9C9W+a73e5lgN0rInP4pf6tGChuTO0DmiyOHeeGSyek25N4YK82rQbF3vrVBDsvDK0GZNh2mxnGNyOHnzyFNtsY9Tuoc6Fs6gtoKitAu3Bgkg8DqmmuLYu0eTm1LfH0WsFEpdX6Bz3S8BBDCeQdvUdPftETN4LJQN7aFETVm4zFp8Sepe7kE7Q3gwZFxkPbQpxRXnP124RxI+ATWFgTS5oVDpdz+ZAr6+ZlYZyKyNh8SpPkD7LO8rFxmJxMooTMKdA3miZErlZX5nC8siJCEpM3s4c7UTY+p6Jwdzdk3eLIIOaPSZIFtiB6MHzBfiHstuvcEw9YsqAh+PNXaLX7nXKi9GOPo+0sFF6ppQ/V8+XBeNRZqAvXOYQByfKdzuTy9GjPlSGkzFWsFiaOTriWWOx2SedOQrzGWrPnHTKPW1lLS2Fb53aO6RTXlAKqNd9YigVqScIqXn+ej7lTbtn+P3e5OP9PkwxwyhR459iGbrLzU8yNRj/zvv9HftR/Pn5fsN52KJfLz0uvEQKxbWySTCIXRM+eUq4sRblvkYM4Ijx4IXbPtqG4XXzJuIpKLtJgvp2RjVYtMiDaUCERi+gPr1qMQPxUm3Iuc+IqbdOZVPKC8rICUq8Hqim54fHHo2psyjx0CszmNhmg6px1Mt4EO4o40eFi2ZhkQ4lL/0KTnfuvbHLY8BdSV6OJ2lAfQohF61MjvLKifKM3oDDRWVFeWbvcH3StTos41dTriCAyRWD7dPk8IF7C+aj7QilmU4/u1eq4Vk0uaMjR06J/XN0gpDnNfRlbUd5a0S6fJ2bI9Tdp13G1VhDuG7LF1ozju6PW1BPSK1Jhs55R96Nj5QCvDKyUDMsH8LdY6/BRZrqqBavbr2aMaiAJGb50akPUy9VIqautQbxyX/ywJlG8vF+8at9yJrkb6+Y3rd9DofH3hSGIIy+mFrWxOxUqptuzOTb+yXZYNI9D3uWGOzk4hemojIKfpKp4eQ366dGwl9yTuIff+Z7Zg/USo90R10VUzjmxIhr6AYX74TIAzuSvpjCw6BswWwokwe5SEydDi8R5oaboCKRa4yH/bb9MCX1XGLizZR5v27Qn0Vmd3La3oM9x+0/OhWNBGIqKcodBovJAsIwJ68WWdy5m0Ork1cMI+qwM4vyR3GNKdMbhxU0u+aJZncOWjR/JeRCZ+ED5dWVdGLBswTsstlQqlBsFtWVcoLiRbrm85sQogNQksiL+oZaLFPP6OI7SI07RPfEmyy8nJ9X2PZK6vOHyC7DdhFRjU8LBaVktWPxHEiXe2k5RL8/I/u2uVC+dCP3gda+ClhkbIjpzYlLUR3uNC56yM8V+A/dRKhkr/OmsQy7fbeHzsxJuDjeDwrIbnmGkusgi40z5U971lD+m1d0rfJ610JyIKaUMOK6cUZiajxNr5gIfp+LTYV0aliDiPp4YnEfnTqllE+1q2hDNOmRzpbD5wRdJyHvJ52LQltHrxKlfiWSu732rz/IlDD9zRzakfgvPYOgGUgPyiNj8krjS0F5SOASNPsS5RnR6ObECtwNJelCNTOS4Ar8WZhSIF57VMOi+sWUcYndMnxs5C+mtK2tUz7AdgXnYbFBpbXMEpex6n28nzbEoIxjhfKKEdYFSkaTlfEzKz1IVtsaHZVqMhwHOwueSWuidU2iMp5MSe36m4aYcKoQYlfmZUhzuKJJdpRFajcWbqXuAmEkWRA2JencZtSQt937lGfAZxpoc3ZBZ1oZHPIF5R2/1/BoyfQz1WS3R40fHjAYItVobSvkDatMRpmb7yB0otcUkKVDlPxLN09hQ/nvMoUbGnvmc1Gv1+2r6z3mqI8KykMbeZfBuKcYCMnUo893UkRQlERFL+OSMswPswzkwWSB5pC4w14mFx+mVLOEMr5PyTuq6pCRN+e+mYqejyvO0paYuo9uIrhN+s3UOiWmZNG9on3v2yxO/ecUnt5ujO7w+mRh4pFOTSpy4HIyFlnM+j/KlPi7MwhGo7/knMQ/rVPz1/aGUFYuFy/rlv94vzdTUThTLFjV7IpatPS50J+UFezEutsJUnU5FNleBOPEYjQHoVviqSdfqYbKkPKPSTqzexQJ+f1sjXoimwy91UuDVZAXH6ZCcU1eMF89VmiraQZRPiw1GPFpjZZUUJ+vA/KioyLRUTcm1Mf1ivITTh4X1A7bgMWzJ+WXTHk03di2z8iUqlPQuvN41Vuf8qDP0fVvFpR3tMqgmpe6HmAO0vOHqXBkkA4EYs2hliUGC835jrxaNdlTTeJ7H9enR3fG7KNlxQUXOt0c4Mk65IjBwGIRnkoeLirVuDU1/DLCC+nsU6Z8KdfEVHRpiempNdDRN+50v6Zl1ELRJt2YipcAjhRiKjmFKTqLXkhM1PIK9usy6/afAIaGR95zee0zDIQnR7p/uBMjtttgDJN+Ga03xNRbp0z9apVhPYs10n2Jrkee2vT3oSpDLJ8nGNSHJ4sXw3al8WNjh/puLbIoL+8/ydSY+533G/0lYxR/fG/nkXBFSVm7ZfTi8ApmmrIPU8hqxfsw5euhXyJlhAL0+2P0YSoSnT0Pj4Jj6AaGy6Ld6psprXuqGG5RzgDv2gqNoG8CBjfKE4rjFpR/nsRE041T1aftqluTmJbhstxPwSuIKU3ZaOzDlO51z5h3p7AMN9243mawPaHvBMSQHJZXGLndnFH+4kOsLdUWDuqWEUM9g4vu+6cMaxtaNN2pzzDTVB7OV+GE8p0jOa36zxMxQV5SZirlv2cSZWAUD7q+DM0yDE/09ytzMkVDvhdlxBvxCW5MeKH84kwuNCPuBE4qfTFFVwUJhFo5w6DYUB5atuRd96uRjuby7JbxhXu20Na8jG4/Iqaq+oAfpnyFo8/3Zmq0c1NUBGIqDN1nBZZzj1FaeRyLH6Yka2+mojrrl+H8eeMp7+ZDNF+l1W2P8fpiyp3JlPfeOrW7H8ao+zYxZayLlVbBhZiiimaRa91PP8jUhP/dWPr4Lzl79E8zpcpSg9A+HQ6jtj3Baf+I0WDTb50ynO0Fg3bsA263Zdbt6TJG76C5EFqP/RVemhSjNwNiqu8WX0xZL0Xj4uO9QDAW1/yLKW3xkj9MyeohgA9TLwnyL6YGMtX8vpAO6PZWWnemgSzCQ2pJzc5d/nqkyQnOwuOIyir3OLzZXAGLfrd3mrSlny3rdYWHk1MNjnp0/e2evOy06s7sDm9eGZ16agXjrCamvJNB3jWnvNX49QODyYTy35FRpV/E7ZryEFLeKkTKl0nzGKMi2wWpxTNeAcvzJyrLNXnZo0RM2R7lP/dyodefGKVFusSox3RPY+NZQT2pl5w19NSNC3El7a4gPOs+usmGke6kAwuu4eOLqag/aDOIz+Ycld1G5eKFqxRwPl1iYqTmAAfrDfWcsG4wTM59FhfbNQ+7oSSghWti6spTXrvJ7IbWoEc6td/Sz/19NEb6r09i2COdYn5QoFFtRYip6/wkU1P+d2Ppk3/pPAqtYpRpe0enjEaFfILBeEvd1R0aDHk+0mA9ls6oTURianPlEthOu3kVb6ZqV71+vF9w6dHPbIknmCzcAI2tSjp1CpDSucKv0JyOiSnVJi/iKpSfNMfzieHjy4M0TpcosWtKv7+TtzpwTYnmZAnk1XycwgJWMuquT16xemoruOfEnH0TPcoHLVBeUUpiKg08FnE1MTMfh0jXMyHdiV7YwmRaXtErTx5d5mJfQMBRXjMmns7h6EFe7wbkfb3LU4eY7XbEgJauUKWIA8hZxGSbb0VUS1LoeLSJM2gWJeXPa0xMFW25ghPJGZrWkfJSlJQy7K5hN/FwA1yoFdSTytNNQ/exdCEaX3fVF1O2z1h0OxNTWsrmaIyvIQs5A1cfpuzV+pupa3WMUXMdjoVusxEh2ZHX3fA6OcLaI++3X7jDbv4kMfX2fpeK8qVTSHaJ/cdehgZ6o4/3izgNV5qt7HeoKEeRkuFtU/0cU1Nu8Js5tKPpXzJG8aeZOiB5KTndOpSh73IFdt9FtPhn18fZrpsnQH3dKLuzbsxD6UFuCgI65p50TXi8KijUSfQrU/eDGaCryBqHza314LQrcnSLF+WXsaFM4ZxONhh4EuWz9WZvwWztZmg81/MyTHvkrZj5KEmnFlBG5pTyXQzQR5Pv+1yMvpaRy5Mq8kZzD+KcnA4seai6PWHcMtzqxAz/ghCNAelOGMfkZSceu1C+WZL3EodqBsqRO6KxVkiX2JqYGndjHPb0QLoKMjEQyizHwAzJ+1ZiwYPOUgGlu7rlYiPdeyBk9R2d/dCEcJp2z6sOkyPKx8jlwgvEUzgkbox2u4YyxvBJqey1I+/ayxwuihb0flIv76FsCQyiDHXKlxtuhtLhEjLcaqRTa6Sf30yhN1FWkDgb6nHaloz5i7uLoPnkG1a9UR+iFedfwdcm30wNX9EUQMtvH6aiYffM+K1TTlw+ISoaOdMmTX+L5swVuJBV9+IHmeKHv1k/NZL+pWMUl7N5QvVpOxBFTVF8mFLOlDdiDyjPNFp+RFA2pANPIKaibSigdmsdLjYTqmHBSUmNnFe3v9yEdG7Ccz5qWk8r48e1tWAywCVanNjV4Jz8vbYKN186dWmJqZ04oUweZvMyml/UAsRt/cVUzE1JZ6T5pIe2+KI8pB95uiQL9hi4N2JoQ34McrcbRxQEt8Qn23frXKUAVWeiszh+0fUsT+4ZvX7mMrQe9JHKDTsQI2vSsTdT5r4hptSdVkbcZidDaYVL9NLQYOFBLFpY5u4A/eN6W0aKqXpwDkOqWb6hzzM0OQRz7B4xmAUuF9f7vQhXHiL0FsRUyG+fGlR8x5TlOSweDZ4ZSN3aGufexFw8vOoyqQXMP0zFFx6TD1NKtFLLqHR2K0iNZYSyduQg2o0Cyq8n84I53PoQ3wK//TBl5wF1g75M91cvmvsnT328382zRx/vFw384r+YyuPgJ3Vq8LszCEZ/y34Uf3r91P7q1gi9vs2F5ykWkOoTRM04UZ/vvyijHyzyVqoWeRDq3Vi01z1zVTEgXUvVuID90UTUV1fqw3uzreAhP3x0BmONxUFP/mLKj+9G+dGpf5iKYExeZVzk3TiX2c0rsOn1YLvdI4wyYFFwJaZctZmiOz16XDzfVRqoJbdHJ1lRflMuzIPJkf69L91d8j77VwLKTfDQz8ffTI016YRAEQeiJiAmrGpSYXA3SKe4l5LBbOBe0AwWGouKayvCIDEX6FqhAaGREVPatlt3y8bbErfqXvuVKXZnFtQ6HDDYSy6Lp+2+BR7o/qnKGlgohcSUflmrqB98h7yeRu8371M+k3rHmCOyKxE8X0jQ3u/DTiHbhES2pp+9XC0xOj8TGJw6pm7yi7xsN5dIveZnXMlcH9DJSKfEkht8mELYPil/rrozyyWVvk9bUS1YrAfkXS2h5fA4J526DPZbVO6xwEVNvvlJnRoKv8tT8n+W+Y7lf9MYRbYk7yKlAn0HitmuPkypxYGYsp6UZ54yO6IVBt3zKJvywmDGBqhLJjE1XL9WH6asQemUeD59M+VrI42FL6+w4FmIC+r7LXk/ntF3zoXpBi2f88v4PCfZXffLGVrOZFZSN1dXMOHYDn0xJabmeXuF53veQtidV8vfYApmCrtuXjplfs0gpvKRsKM8082BjRWV6urQuGhdx908hl1bwIgT6g9TsbSKLTj20gp990DMvZlqNXZGONqU32YNeU1q4gu0ByHpWHoi77g4Tqj69WxLOnOLRAjn3JWY1w3S4aTUwCjIizrShJjKi7gFYSKEqMsrgPARku69soWKNvWsEneUuGC4foxQ2mpx+WGq0tMEPSMLOBxUcgIneieUhYXKYm2xox4hUio1ufU3U/2Grne2s3slHnb/xdTH+5nTyR1lZjqAyo58wHg3GqG9fLUlsmmbfJhSn4lQIsQ/ypQg/i5PKf/SeRS4oczvjB7dHNKS+uT6ySF5h6Ne4rhopxA0D8ovoLlcdNdfU2imDY+++SIv82bq0C0yeOtUnB+phverxkOKwBogf5U12E/5DCW5IZ26YjfXpmNKDetvpoZHmGEg9GYcinVMecnsxtrFOQDWTXH6Ymqw6taSXEpK1rdyi0bFU567XKmmp8mjQGVG+S7ubYkZbUdM6ccx5TleoetZmM0BXVml663FlwzC2axQ6xc6xGX9XEF/ztWovJQuvy1Jl6CezNHah3oZ2VmXD++PJ8KObSGqljserKXZkLfjDRbZKeWnY3feliJxxOzzTnlwHXJfTMXmg3rSdRx1e8iMbRbb950HgQL0eZQwLuNdnEyhVcwE/YQFXLTbF/hhSjFJp6LziJKU2RpI3rJ4cSHcgxaM2/aMaTrrcZ88Vb4ePDFrkQ+1+nR/N4r0+DAVJTF53XR2FtF/8C0X262caCG33CLwc4HFLL+vfpApcfSb/f1G6r90jMLV0wOaxZrQGM0oI0t+GKD9KIkpbYsiLMtthbItUB7JKlWEhZtz6C+6PTXn7T6B0a0M0bwfSbfEOXlHu3DdL6bYFCmPTb05ysOa8kn7iihszB4r9GZLn0Ur7Zsp33nOWGTM6PUWW5MqazRTuVDNian90h2hlfqUV4SU8RAqXIHqjXQxulrfTEnXkJh5M2UetjZ63ojy0WBXZJBtu+tXJAdiWevOfdQk6tCZ1O28eSEdcO+UF99M4XRRXD9MGYtQZ5ifujmt3fMr41ZsuIhlUQt1Mrl8MQWWysPhIu1Qf51Ip5tbXMGkJKacU65y8USKZDCGxBT0BzaEokSMGDM2Qu14i0n3VZ7/6JR26+YUv72fIudfTIVDm65P450vnfowteME0in52Cvj0bR3gtHF5b6Ycu50f4t1+EBpb9hc1O73HuiPnYimE5FOyWWRaEvJIKb2ssCiXN78JFOj8e+eT8E/SA3+Td7P2lEe0EzXJq+gdvMeZtJ/MeWo5R51VruA6TOmmt5z3beH9J0Zoxd+dMpfpA4LE0MmnRKZi96AAy7OJijDuMUU1aokpi6ywkOWm2s00sBneJpQjfsnqiF3dphBLCTk3R73x/rDVJw0cgXeWhDI/xuUl54aa2GpwQYdQe4yf/ISYd3tZ26K3S6VVUj5YXhOLdSnnfcc7ujziCwlHUnG5G2HL3r/sIQ9ujfKpdEoo5rNhtIRA50ECs81eddZyc0+TIVXkXoEHOsWpV26YdGg6s7HTaRub+RA53B7319BP3A7VLyKGFcm8eqjU9JwpXJREMoiJEtbxuDAEVNPV7HgwDOxO+844mJPrHgQhCZGSezmFKvPwgPp6kZoFTOFiw8n0rW3ThnX14t6xnJzBcUlS8ouvR6L/IyYCpWGQ3c5NBn6a9Kp/XnbItQu5bc3U2wWCeiWjHSKmhNq6nq8RjsNSacmeT/7QabG49+t84W/ZIziTzM1afLyi6kRkkLoZzNAo1x3Gf9RfDGlLZdOGSqrV/thysK7XUazek/f3nUboFTHxNRzUKw+TCns9c1UoGlzhHxHTB03uxauS2mF8lr14cPUgu92GFKTpAwf3Rzb1YvboD2MVRYdxl0e2jVUE3LfhZC/l9WHKZAH5G2GIjHVc/PNhykMb3v5w5SWElPxUMGE8o27+/9mKiw7Bakt0jHvdVGJkc67npsH6Ua3N0W8OZGF287TO3qn2YbFp9eu+mKqBZ10Rd63ULUN3bV7Su+/bSgPnuraR0sincJNSN5vICsyQvMkpoJrZIEfmsKHKdTO2hUYTz3FjLygjASFaPiHKXyJTw9e0TBEQ8teZdQd+Au8aJ5w09v0qMcZxNTb+7l8+82Ud8hbtA7dvPpUi5MPU0HmkU4p1xa1Naqbj/cLG/tHmZpMfjffT/tL5lH8ae8nCial5YNmcdFzQ32ysKgm/FeuU43I8hR2L9hh4K4cLmq6fWSVmfBCZ1LbZTzbEANvpvQ5kBf0D1SDj2tKeWbUUj6Z5a32YUqbbw0IT4/oiylz9/C4kOd2Irwm1KflaJVweIpfHlT3yQZ1npH3cVzSqXRUD9HTRMpL04YrYO2W6w9T4eRJ3qt3oZ9VRba5+HqljH64MROdnkhMp0/ED1Oa3NrdvkFKC+o83X28X8h1544sJ5TWvehEDKzmRQHRpGGoFqHGxZJFn2cyJqYULdpAxLbPAq4pO6HfnZUTTmfqCapTSPnO6vbZFRf7DK5S6ZOOdXnorVOWqstoje4WF6vjSIPZUhii7fJRGe11YuqtU2ohB6S73S4gb6bkw5x0yrHo+sTFPUA37/YSG7f3E5ySCTFVTHoQTnu9CqrZhENvfjGJsfzZQrSePFGPfOpxwKjnvZny3KYtI6xIp+aHeI1SshUg5u6b5AeZ+u1+6f8ARf/3v8nUn16TeJ8J1LeNqVWGi0D24Mhv/Y9ORfld5kknygJNKSZvc7HUKxzcCXVTjVHm/ocp+RVSn74kpFPzh+Cgk96hDJe5LANBRl7Kyompt07Jp0n+YSpS9N2UqluK0fGthEW7F3m3+lWvPzqFQ4dqfKhsh+hrL9LJXCgzKJflCsHaEMN9n5jq2w3pntSnmrabSPwwZXIdU6JCnyfdmju0lasNsXKLrh+dUtOzVn6YOgHptCNv1BKTQ7sCnyvjD1ORYskZpGP3Sl7WWpexcVdWcFjWNQbHmrzhmykYk1eVFhrp9pupt069mYqfm5aHXV+RMJAai8OhtdNgYAsDDDb3iH2YCrdhtxG9GjC8t7IFnmWSTiFTyrhJicGFQEypx+AF4WW4qbp5KjWG40MPogHeKggr6nEeX/0XU2aLdL8mPHnp1uoNUdIOLcOe253SM72sULoPht0z7vvP6dSA47nf5Knx37IfxZ9m6niakDfq3y0Wn6/UJ2dp45JXS3WIZB95cGfUh+2TQ/mlr8UnKNL6mym9JV2ZNblPumF3YwAl1aDjcvaHKexfQtK5mp8RkwtiajlWqIJvbk41ufJK9HuUqXtxGKHXQMLC7VaV4fXKV6RTqEJ0veAKlB7jkUwOMTurWALHGEjnmGKXIehxC/2My9GIOZth5jxF8NemjkopEtMZvTDM+wLlr0VtcaG43JGu+EKBjlNS3nozdQ5ItyxvTgzbVZvBaEJMSf2we151os8zmZtXVCJtzfCZRxm4MdW0kd5Ip7LJvvgw5Vvd9UQWea1ZntP9C5cq+zDFrm0f/V1J93dTtdMvpmQvgshvkgqA28Zo1lef+zCVdVtV/cLUfPIK0OfCF8PV4U7/vkn/i6lxURJTh/qbqXM/JB8RMvIVQfVKQDp256bw0LIovhXer0z9qE4NuAH3mzw1Hvwl+/v96Ty1Q7ZD89adqbwbk1dTEvBQDiONw8O1oL4XmV9MIZNfFcRO80D58qQaPcDeArikHvVZgbzgSKUabMvaxmBEQSGW7ccUcs6ivDTzu7lCglKRbMES9drxylBuiKk5CQ5KtkSlBI/4iyllGKkQ7x3yXv01dPthHMjrTW/M+uiUlA2JoWMYX2FT1cTo5tKdQ3Kh1/uHqSiLqEbnQ8pn0rKyymg5iirS1ckWldFGYwiHnQVqTKnQGBDDYb97lrB3txFKO2IKn6KcADeaXNA6ymuIT2O6Ob3scUDjttcZCueOqYWwQuvczVk9D6nHrCbMwcBeqIBk0a5w54seWtreoprmyAu+mYLQJKamC2Lq7f2M2dPn4lKmHtATBERLjhSGa5OY6kfHALXe7QUfpo7d87aV4005rAa34qNTvrQjprYX0uG5kXOfPBUbepxBMVGG3eelJJyPyUQvjYB61kkjphq5/5NM/Xa/9PHgLzknUf4JpsCkPhrZF1kjBkoXzX2okSNyW4pF2mOD6komHZpeKYP7x/SB/qTbQ+TN1HUv+GiWPcozb6bKR2mjfrkAfduLkPJEmCXEJKNMP+/OQ/qfTN2fDFG5jBkX3vzuXBEnzT86hf0xvd54SjWjDDO7O9OZk+HucUuEcmFDZHXzA7cuW6BTHMnbrUaU195MuUwA9mFqGJOX1NLCKmN1RnnozZQ8sjQgb0hMXWxWoD7x6P0UnhhySEbJK4WdjokyQjojpnxlsuK6/eARhiuoSHdT8n4D/VVA6dMf+MnLBiKPvPACKE/K9yXpLHfv5hR7VQ/9YGvR/ejmya+qhv/oVNyYxFQZlYj+nSMpqjaogcOIKVmPFRbWxlOG0t37hILz6va4DArY7B415rfzlLxttC7oXeFJOpgbHC7d6EunZGHlsng/Iy/qarsBaoZE3fGIsqcNrHl3bgsbllEjBt4PMiX8bg7teKj853//q2MUf5qpRZkWaI277/xcFzJY0uRbp95MneV6g244oLxS94ip8QHuH6aQP5GuZEHtfZj65Km3TkHaAAvV81aEvjONv3QqMZ8nGJXbJbrnuVdG3ELhoSjSEP30xbgI15SvKIpQjbaBwkX6uUhAWDVPdGu/G+tXXiK8Wvhiimrym6ngtbBKFEXq07u1pKHlC8T0IqIeMXhtVxgsMgs+TM13Ln3ek6pBdF8/NdCy7ZZKmTx1yO3J1Q4hjzBoAmIqyYipzVo4o/XiVuzDFCblAc3pUONIJUkH9vwjRxdaYlzSXhZMJOaiW5BOxdeAdN4qSKfUbE3v//Z+Xs/l0Zq3WH6Yku7UUyT54XPRwyef8KibEC2HmIr4OTF1NDc+Kmn55MLaI51aFt05JsV9WmJbrVdfTMUbYuoo0v1lF/eFUtTNg69M0tE3U7a5aAGvE9nSKmVMOtVfDkucOBv8QabE382hHQt/ybkef5qp6Jhv0YGEvnNFlGXYbykP+KbzrVNjPlyjsuHI201GVEOD9nFHeWqRl0rgJf/i/cLXDhNI862FjkXhPd6N/pspPEZf3s9+PT2q+YHSfpiytYaVsT2lPISbkJh5ht9Mzar6iVpmW1wcT/dXeIjlEqVq+82UJNHP8mNFv58eqabeTNkvYqpbuy/DYE+6Z8KcPt/lRXmo8STyguLrPYZBOtVolBfhoipleNq1HvWUFNHbB/T7Wdr9vOO+mRoBXfWK1RXK66NGscvqmGLCEv1DaZXhtIq1D1OW0DF16pNOpYU3QdVemKRzbcEDn064L6YUxpOOXMgkOiRGZbS4FxrM3DL4eL+PTs13Dt3fa0M6ZaT3FRhuesRsnE7L+Cz4GWDT7dHTZsTU+RTR/XilHMpGTkzZQryC5X49+Hi/D1Pz63L5f0anRr/b23ks/iVjFNM/zFSyfGzRuKtmibvBdvrxfrroaaQrDl7BEyarbjqEXUbHlLzE08tv6O5nxJQ2V2V4GJS/XJmn31sP6vNpbZofplC3JRG4YRV156qTV6I/Ie+yJWaka99jsbenTL1pXPKO4ZaxeN6Qbll7c4nKK1BKnI8QQRW3LUo4ssgLZq8TDM1ygfBQLQ7DaE99vsel6A1S8nau0a01zwRA2AsqF40LYmp2T4nR5czkwhEoKxCz7hlxfQUu6p8UGUbzxxrVR5+YWhet9WHKDf/DlKLXNTqzGynCc/+04BQ3JVpVtzaezFzyYcqGLb1/xpFuF2XofJhCNyCmehUx5a2ZSa/f7d3sueTNVPGAJZbCN1PqsPBZrN+op1nbOvxiyjsWU8Bz7GG3vpcLt+FmBbvocfzoVMQdiKnDY/tEKTAN9tGpN1O6vHPLWE7Jm47uMx61V/rgPkypM5V0NegNu3nv959kavy7vZ3Ho79kHsWfHveTMtIh1ZzQd65wxMCwBIf6mNl5n46pTVPmaM9y8jbVSyXvE4QN6QpnsZifR+JHpzzzSUxV224NYu6alFeOKmVg4dFC9SrIS4FNOmXEuwJOx2aB3kPwWPjqP68fpuT9mkG4FunnuyMtUG99pYz8BXmvdsUeaNcNMW/O4wp6L5ahyw9JF+bd/n3SMMwQZJ/y4OLwrMBecSrll6FaEruPKcwMd4H2w6O/H9zIu90bWH/pVPDCKYyjZoVKJlINk9WzwCDTis4ioKBT18TY3M/J62XXFYT07zQIluGedDEnpq73F9Hr5gvUDrnFMO7msKohMaVYC4X7MNVv5TGacmyWcTSl+9lcwieaYoAsbhViykyEkO73mpjKyXTDHfIAJZIWiMY65a8BkE5p6epZRuP2/itT2GPE1DFuWgzW3Xqva/rt/WBJljhendQCskvE0+d/PrhIXheWpg/6S/Sq2ZCFcNxYP8jU5Hd7O4/H3P9vMf9fy5RWCBs0x4LJwmcSTuEhuNRnF1Q9kTFqTx+mVDvqdAHUBJJXecVgfyAvVZ12Ihg+6ZoyLLs97/vofZjS00rtnllK/K86pT5JJ/w91aAxaDyID9duLXncdGPxGYOoGZMXdAdcRt7NU9hHp6YW5TfHPpksmjxeGaizOkWzdyCGohvlBXk1mX+YwpNO3vKePVS0tsRUlCN5T/5lLtDPfOoZcagkIM2FNRr1HMjrFaQDxiZdoQR3BT5MZSGhYJ0DYFGafjNlTY45F7E7ebHdXNqjoqPGsHGpxyjrSYoqLiwWhtFzCk0DFrr9jHQv7Xf79dXTERp7x+zyG+UrJkgv9F0LWbhtteTDlGbl30yZbup/mIpnh1aEbdV30XB2zzJcHe4ZaBd2wMQbTRnuHWIqCvLHr0xNbO6Jjlq7xPSZetCByMVg4D7KcOO1lrb05wt0hfOQdN3p/yRT09Fv9ngZj/+SMQrpJ3TKhisx9dYpZ/6wf2VqmHf5p9Mp+ub2HriLSUM1GVkQahrp1FqXXFR7hQ0h58v0ewDSqXuhso9OddblV6ZedzNDbWJ037lFTJ2Vh4fBDWMuCgTybpvdI0Pz4SqUX7LCg4HZXEnXFgYXxn1iWr+Zc/Qsi97/rVNvpiTHJm/4ZoppxJSj/TdThuESk/ZU8b50allDd+4hMXXXIcfg0shc6Etkcu+MmHrrFJ7qVoPKZxUq3DpnH6aWC7ZDey/R/bFn3bJNfZuijURj7D0VEeyHaX+YQqMvFx+mFN026XrH3ZrN3eOJXnsMuTg/ad0qFPJ6gc58wGlOPS3iyEtLh0Dmou0B+U+eeuvUh6n6xR0wXt6mEMusl8BxIDxQWmvk/cTu87+9n7mtXPr7pXqCZDHi0FnZjxKXjaxpld1tDJC+hizK18EPMsVzv5tDO578S8coXnG9+jCFz5B05R+d+ng/K3gs0MoC0qk3U6W0vaHid+OErJs/tz3Rv/+FqXee8rydWnYr0FtY3i3qw+FUh3jodfsS9SBFf5zRd54tianBeut2Z0bHZXiplROMbO6bKRApz1D4uqNezIwyXk5i/OiUbAK9v8j+i6mO8QLWXqOgvhgS03lLTCV9Yhieerdv04jy0MsxV2jaOyjjzZS8VdHbElP+mZiS79IUrqnpf3QKbfObKe26IabUKzH41qk3U2g+9xYUIjdHU+rWLx223VoWZ2KipGSks2+m6uYqoDzUDS6qz+QFYV22vzL1WHdrZZbzb6bEiemhefkPU4pKOmU7yycL53GQgJunFUbrmpLWQ+whRLuamBr3DcAJ/yw+3u+tUx+m4ujGoeWeHmU0nbSadk/uC1T4EXm/chTIP8gUP/7NmsTx9F96BgE/nHwxFS/6xACMBRsDZUp5Y2MV3Z6NlMG1l21RpvWIKeNQN19MlV0N8V7uoKatian5mnQlUx/GF1MPQbqCO9ZChKxPTI1vzy+mPImjDO3clQq4jDnobOyYMns3xqDZTfphKnyIhfXRKaMKDRbtxZcHpiXM0ULB5HChdGfEQT37MBVfuecKRLn58n64ard0fQvyZv+TqUDMyfuJF/JWSSHk3SmhchnqQSGDHBJTRi8A+DDV6GGFTsOWXDQY078fJWaBNseTTh233dp/JUwxkHSTCyHc/cpUvFm3X0y5J5N0apSR7ucy11JNY1iGIy1BaCwz+DAVP5vtFLakl78y1Tc6pl78k7z2/p5Avq0PiMWOmHp7v/+pU++5Sf6cvHUE9uuLKRgeHywWl6RTLD5Snu03Q/hppga/m0M7lv6SMYo/zdSjz3J0cGfCh6m39/PyEXDYLMirJMa28wqKVcbDbg0hx7MLgpiR12Jnyj9vndLd7pyM61W2oD8u9S/vx4zwiylDHGrch6ndk2XojGKX+zAl8aaDriPGEOWH7kxne0v56GbLHB4yclRyuW3QPNkG6eaJvJafCjPU/J7JkXehfPVmyi05s4xZuVvB0ytllOyh2o0pEFNsQDqi67LBxfqx2x+il+do2C7pkDWQedhz6QKdw0Jm8eD6EKFfSh4axX+Ymi1ccnFhlkP03vOFreoCnXzTze7odEqu6jlq/R71pL1Euj18CSbaj/Rbp3J2Iqacbg/St05dRPZAbzcLy3gwTSwAqQlQPjseF8Vj0tW3TkkzTy5jme/GNPi7g57DnoBuQzp1jB4V5pw64TB5kE59mDop1HNUIJ0+6J233F2Iqckl/mJKuejEVLSh5ifikvJlnQ4hctVA+0Gmhr+dQyv/JXOT/vi5HocmR8ViBvfxfpFaf+kUotityXulX0yhq8caiKf6gsFj2u1v0p0Z5sLEQXOddGMY026t/EUwyAtuv5na+nyAJvV1Lp72dxk04uNLp7CKSZe8UOjOVJvELBRm1GfPu5J0qrHIiwknmRzoI2/QOoHO0ZdBNRxwxNBbp6KeS0wVQrcnymZslpjGUfZhypMGKsSrlnoErwgpOvqUvOObqdNqu0TdGgBEZfnNlF3PiKmHF4pw3E/cD1PxRCDduETk9cxXvCyxOMndGQwTYurJyDvueVXunq/N0d4p9P6rvnKF7E6f38s6ptRbu4LVdjUkb2uQTvbndD/f3s8Eh5gygsT76JRxjXz4hSlz2TGVJ0X7YcqSHk+Irts+fpha34IJFz1HNw/qaUhefNity+5V30xJg4fHwiCPr/BcH17oajti6iCT93seLhl9v7cBF0Fy/0mdEn87h/Zv2Y/i55gK0dvSd7g3LVS1AWX0t04dxpRH5EAgXXozdajTM9XgziQv6D+vsHdTm/oy5a14081tehnbb53ihxLp3GjloxdcyHRc6m4eAt9leuPmsg9TB5P+3uXqiAu9rib4XVej906nbp1OvHVKXug6F3LcS/vSqdnRLEPppCagXBhD5XWmmm33xGyo5RJ5yYHC4bolplnv0XnDkcHiG3Trbg8SeT3hQUxxN2xhfnxkaAdMhnh7ebQfpqAfqN2elsRUwk92aM+8JYtTo+32Jgu3H6aiAmMZtgIkKK9GpFPz6fP00SkzSBXSfb9YwXqCPMphj5gGRl7w4/0OUsg+OrVdpQH1FJ106rQgnbyM6f0l1yUvylWkU7i52B/vF0b9O+n0JC0xX24nJU7q/zClP3Qu0l/kfd/rpwLz6rFfdMpotsRUXBey5tVD+rxmQUz9sE6NuN/lKeU/O5EJ/6t7Zv5p71do+RJh16OaKxrKP4bSmCjvX8Cik9nt9xflKUrRhXShUPZUeUPzRHkhMdmHKb82bdKRyOIiKyedIpuiYeB1892WB6kCfZD9F1PLSTf2be26fYaUXQFZQ7qoVpeIw/6eamK63nZMGaQbcUpM9SC8oN30uv0hFGIqds0EvRKohs2p6sFuCF9Mxbn8TICzX/2QdwZKGfULYpqta6r5DU8ZvmwLEZYPjvKhtVU5zCTKK60zyUhHffpk+4n0X0z9olMTfQmhOyMG30xBKdL9+TA1p+7g9nkTosF1d4L+O08O56SzvXWRgSYlA3SSbm+3N1MXI72Rl6P0FRf7inTYzX200SSm+iPyCavLw/kwFR0S+QoCv7GpJ/gt+YJb34OBRjQtpHZSxp56QziFOTFVnompsCVvLfZIBz956s3UY7Z4ocmoieBz3srawDhS/rsvBmVctv70B5ka/3YOrfqXzKP44/smpZSXfE42SrSW2ytIB86kvDOkPuwdsYBwzajGjavJxYOWkvGbKTOQqIbV7nym6l5a6Fs65a23Tv3DFHm5xwmuU9HFQD5+MyUJTXdWaeBC9HhQ/un1BQvlxyYqP0xJu5B0pTGpT4d1OIVRCWdUi5HO4m34kmF+TykJcd2cUZePLVCeAkNfrL6Z4uVUQin/hym9/C+mmkm5+FWnqlE4R2NkS9z/09y5NKfKbGH4BzkAFRWHXBZXQVgNKs4UBRQNeAX99Wch5vt2zjlVmSRVe5iqGA3208/7ttjdesrbUxZVC2KKJRFlsXgsZGiU3CoPTpT+KKGFCTY7eYa+xNH1SKdVgCp3Jc9PY8quyqjSqf8RU8Gsg7P/YWqdCDc0+KEf+j52Ndh3Kgen9oC88mIq8anPSZIth/5Sa/afr9d2m/2wt/VcKB9Vjst8SmRlyaenVD2nOee/PfVa9xtf7Ac61yExZceyrK21JEKNhb3cD5NfZUrsfXe/H/wlfeqnmZrnzorew2YvZzT9svUUzXMA/rpfv5nSN8VXTy0uBt96SvyQLHQVi5gSVxllv72podZZUvYa9vwDiNnY/ZMpuzLfTAW58MiguonEsBqzEIMHzbNCj7LUiynsCsSUVRFTDt/svfxiatUjhqzMbs6LMgIXVDsO0FKae0jTaueCMbx3/FHdpT6T1OTJcJqGONlcKTue7uSlcRGu6O+tVN6/1ZRtnSMsqL84n0wN7rz9ZsozianpskpRN7QVH4yC+gqTebFF5/6kvrU5PAYg2XmAYG6NnJ3OlF1T7pMplt2IqSFQip3kAl3fOdAcFeTmHR1hT54a9flxy5Re990Q0+YzctUjb0v6hDw9zonhznhhoYHnmg9W4t1qzhrNcXFTxJBZi60FoeNcUcWMmHp56l+mgsVoX8JFVx6om4sK/L5SfzJVnH6fqXH/mz0zR/CXnOvx031qSwOqZYrJZVqC28mNlqnWU3xzTsUr+6E9Yl14CMJHy5SvZrsDDFUag56vWrlPxYg8NRepeT3nSt4ytR10HZRPO0ptCf1JmBl5s8/qeMLjfkueEofEsMcxBi1TtSWGaBY6zdMvTxWGWKJm1BofcDEbQKYJQespVnHU7/71FA4kYraj3Dm/M2qY4mTyVHCLAvTsG2WjNCYvMdVZ4oQHynahQowsr8UcdV2RKEsN6ffdj4Ypz1NDJglpt2XK3kurnB1kYnDLojdT/tZ6jFum7FFOnv+wm++SJIWG0nBBnrWnlP2CipjShKcB/qU5487uxdeWKbxduzJM+r6LWiISU73CJ0+e8zdTbMLXJewXwZsplDXylCSYe1waZ2KKKz+ZgpjpIdskzf6BLPzSp+JCf6C7Ynee3XrSWNse1zRHzuY96rPJ7ffOnSdJ9b/rU9pfcfboz+9HEXrCEnWhMIBZc2IgezgGeuM7ZRtRkzctU8pob1I2NHddEOW0QHvQ7NX8YqpQKguVy8gK8RbVMvDTSm09FWy19AtTZaS8PfViyp87n0y1nsoyZdYy9Uf2i0SJmDrcNB7r5nu8L6bkR0FMec2Z1vtNxVCdLA3qB0lzDknjqaFDTFHvIU89T2FAWetCTDlTuQuyEb+ZwkH4yZRWSp9M9Z8VjenSUwGrgpiKrSLBaWe0CpFCVkbSjDeo8a7Ks7WiDIArC4b6MqXnlwaMmJkQUxPW9KnBlDz1YmrSrCEEKUc/j6YCMXVlHv+Hp6Rb5UJwFtK69ZTBWZQIjJz6bJlMTHSkkpiqbPJUtef3OOv3RGC1N9XaPgVKREwFGT3/ay+yV58KnpPntWVKfs7ulEXr6pMpVfp9prrCN/cmifxfsmfmT2c/fRhGb6ZQlTLoHngdVbGgbGPPcAPcOJyhhxuT+sWJPJWfxSOqSnPOYKBT1gluqUl26FrgdwfE1OpYqK2nWqZk+frFUwTVDDVfdQDFgsbASEvJi1Mdeb9XKdgy5Zw0GXD8UQ1AT4SiZar1VO5G7O2plilRQOpvIWWvR4ee5T5MRF84dxUIpLSi13ckppxuoee+OsLr21OzAXnISpp1za4zR8ChFAaaRdm327/QHLEkT6HcjPEXU1LWW4HvbCgLjzdOjG7JmjWOLV0PDps9WUaxEfrqStnAnUsB9V2zNo83GeFu1I+WKXzcmv37hs1n2GrPI6+syVP3YeqgaTxcYI6Rvj3lDU1iagfNnp0LlZgq1Tr3KeFaEE/T3ZupmU5McWu4vD0VSXQ9uzpUNGeUn5/5TuROc9+6c88pC0oD7XF9zlHeWz16v+rObzLVG3yzli52/5L7KH7aU3J2idDll9Q3yoDG4FoPjZYpP6MyTBVAmiHspyYEj2dzH3m/OKI7tCjr/MvUy1NBOq8oCz0EQNONyFNc189gv8wmf3rqxZS1OE3ydt3PQHo+4KxPprZbKWy+292MqX7V7I/HF9RnzlruDywaw4fSZKiNJ0bud/vU73KIEY2lQ33FG+9k8qw39LsZMeVLcuMphX7fjnc05vhTdoVqXSzR7t9UoISIB+CdqjmPuJKAjSOaA4xnQVl01ZwIpQrpFfRrvkVvclvmrG/XG7DicN16CvvFrm6ZmpizZt3U2r2Zsgxiytc6iLDjmh3AJh/NGkvjqdVVvNBDKi9EaM4cfzEFedacMX6srsBzEWW9LjHlb5/E8MIZGWjukjpkqe9p4I3CHaIdjfjAiYipTp+8p7mWDmzXYQiPAX9vmcJiuKccoZ1qnCqne46pQZ66qOocjSjqQTCeb3+Tqf7gm+wn/i37Ufx0n3p5ytQ2lE0slCiL4UVHid/RmBGe8gz2eRGifZs0TMnKFUwGB1QXIo1hNSImONsx0dqVJs9sE9+eUtOQ+tQOiFGtXk4QFjHwwUJmFpR6PEMpjogpa0jzahqRF60hhznePPaFqfLDJw8k8RGnwpGYUvRHDUVFWcsdzf9hKpZ8dH1GjL+YWgyDof8UiSkmS42ndBrzer/Zy9kUqJ/AMY1QPXJq2DI1pWaCqhFz/PQPpvr/MLU+RJuGuSXv38p6CXEEa5z6IvWx+ZyYSiAncpaeAbg2d0uYBfGbKSym5KkqOFC/GZd6zkI3m8HpEF9Qzs5eGBy3MICkzCdon4svTHknXeJbpro3YsrFTR3iue/JYJTODpPqNqI5cDeVYabkF9TOqsazj80nU6/7KILBIKDHn1fV21OdXjXQ9K73Zgo3j+nvnTvf6wnf3Zcu9v6SNYqfzn4wlyK0E0MP/VpKN232ezHVeurFlLtQKWvFCStBvVY5mtebETLFo3n5xZS5vph866mP1eWd/dgh9zdQWC51/mhLnto8d9afnhq5j1nLlFQoSGPitnMhyy7U+c8g8S1TCnf5aJliZ2H3ZsqWNOovz3WgASx4v/UUk7eKBufTZOBzyFOLkdNqA4+dhDRvb3TwuSP1k+eQvKwcSxUCfvGVqb5A2fc5IqamY2Iq4IvmM+Nr/GYqOC3l5nu9FWU/zvjCFP1blO1eTF2MXEPZJ6ZY5NYu2Mmhaj3VMrUrLxd6PVOPvDInT50P4Zspf9H3P5mqDBnYRa0P8GCcifpEqsOAccmbKf/aHfGIy/EYZofmfOMXU8mUrufrrJzXPbT+zHoeoL8/kif9IzEFGTEl2ckM5W5C2e8w7/w3U9xhd7n+vx/+A/C9EO4=</prop>
			<obj name="TemperatureLog" class="TemperatureLog" version="2">
				<prop name="Times">TEFSWgAAyEEAAIDIPLQAAABOAgAA6AMAAIIFAAAmBwAAwAgAAFoKAAD+CwAAmA0AADIPAADMEAAAcBIAAAoUAACkFQAAPhcAAOIYAAB8GgAAFhwAALAdAABUHwAA7iAAAIgiAAAiJAAAxiUAAGAnAAD6KAAAlCoAADgsAADSLQAAbC8AAAYxAACqMgAARDQAAN41AAB4NwAAEjkAALY6AABQPAAA6j0AAIQ/AAAoQQAAwkIAAFxEAAD2RQAAmkcAADRJAADOSgAAaEwAAAxOAACmTwAAQFEAAORSAAB+VAAAGFYAALJXAABWWQAA8FoAAIpcAAAkXgAAyF8AAGJhAAD8YgAAlmQAADpmAADUZwAAbmkAABJrAACsbAAARm4AAOBvAAB6cQAAHnMAALh0AABSdgAA7HcAAJB5AAAqewAAxHwAAF5+AAACgAAAnIEAADaDAADQhAAAaoYAAA6IAACoiQAAQosAANyMAACAjgAAGpAAALSRAABYkwAA8pQAAIyWAAAmmAAAypkAAGSbAAD+nAAAmJ4AADygAADWoQAAcKMAAAqlAACupgAASKgAAOKpAAB8qwAAIK0AALquAABUsAAA+LEAAJKzAAAstQAAxrYAAGq4AAAEugAAnrsAADi9AADSvgAAdsAAABDCAACqwwAARMUAAOjGAACCyAAAHMoAALbLAABazQAA9M4AAI7QAAAo0gAAwtMAAGbVAAAA1wAAmtgAAD7aAADY2wAAct0AAAzfAACw4AAASuIAAOTjAAB+5QAAIucAALzoAABW6gAA8OsAAJTtAAAu7wAAyPAAAGLyAAAG9AAAoPUAADr3AADe+AAAePoAABL8AACs/QAAUP8AAOoAAQCEAgEAHgQBAMIFAQBcBwEA9ggBAJAKAQA0DAEAzg0BAGgPAQACEQEAnBIBAEAUAQDaFQEAdBcBAA4ZAQCyGgEATBwBAOYdAQCAHwEAJCEBAL4iAQBYJAEA8iUBAJYnAQAwKQEAyioBAGQsAQAILgEAoi8BADwxAQDWMgEAejQBABQ2AQCuNwEASDkBAOw6AQCGPAEAID4BAMQ/AQBeQQEA+EIBAJJEAQA2RgEA0EcBAGpJAQAESwEAqEwBAEJOAQDcTwEAdlEBABpTAQC0VAEATlYBAOhXAQCMWQEAJlsBAMBcAQBaXgEA9F8BAJhhAQAyYwEAzGQBAGZmAQAKaAEApGkBAD5rAQDYbAEAfG4BABZwAQCwcQEASnMBAO50AQCIdgEAIngBALx5AQBgewEA+nwBAJR+AQAugAEA0oEBAGyDAQAGhQEAoIYBAESIAQDeiQEAeIsBAByNAQC2jgEAUJABAOqRAQCOkwEAKJUBAMKWAQBcmAEAAJoBAJqbAQA0nQEAzp4BAHKgAQAMogEApqMBAEClAQDkpgEAfqgBABiqAQCyqwEAVq0BAPCuAQCKsAEAJLIBAMizAQBitQEA/LYBAJa4AQA6ugEA1LsBAG69AQAIvwEAosABAEbCAQDgwwEAesUBABTHAQC4yAEAUsoBAOzLAQCGzQEAKs8BAMTQAQBe0gEA+NMBAJzVAQA21wEA0NgBAGraAQAO3AEAqN0BAELfAQDm4AEAgOIBABrkAQC05QEAWOcBAPLoAQCM6gEAJuwBAMrtAQBk7wEA/vABAJjyAQA89AEA1vUBAHD3AQAK+QEArvoBAEj8AQDi/QEAfP8BACABAgC6AgIAVAQCAO4FAgCSBwIALAkCAMYKAgBgDAIABA4CAJ4PAgA4EQIA0hICAGwUAgAQFgIAqhcCAEQZAgDeGgIAghwCABweAgC2HwIAUCECAPQiAgCOJAIAKCYCAMInAgBmKQIAACsCAJosAgA+LgIA2C8CAHIxAgAMMwIAsDQCAEo2AgDkNwIAfjkCACI7AgC8PAIAVj4CAPA/AgCUQQIALkMCAMhEAgBsRgIABkgCAKBJAgA6SwIA3kwCAHhOAgASUAIArFECAEZTAgDqVAIAhFYCAB5YAgC4WQIAXFsCAPZcAgCQXgIAKmACAMRhAgBoYwIAAmUCAJxmAgA2aAIA2mkCAHRrAgAObQIAsm4CAExwAgDmcQIAgHMCACR1AgC+dgIAWHgCAPJ5AgCWewIAMH0CAMp+AgBkgAIACIICAKKDAgA8hQIA4IYCAHqIAgAUigIArosCAFKNAgDsjgIAhpACACCSAgDEkwIAXpUCAPiWAgCSmAIALJoCANCbAgBqnQIABJ8CAJ6gAgBCogIA3KMCAHalAgAQpwIAtKgCAE6qAgDoqwIAgq0CACavAgDAsAIAWrICAPSzAgCYtQIAMrcCAMy4AgBmugIACrwCAKS9AgA+vwIA2MACAHzCAgAWxAIAsMUCAErHAgDuyAIAiMoCACLMAgDGzQIAYM8CAPrQAgCU0gIAONQCANLVAgBs1wIABtkCAKraAgBE3AIA3t0CAHjfAgAc4QIAtuICAFDkAgDq5QIAjucCACjpAgDC6gIAXOwCAPbtAgCa7wIANPECAM7yAgBo9AIADPYCAKb3AgBA+QIA2voCAH78AgAY/gIAsv8CAEwBAwDwAgMAigQDACQGAwC+BwMAYgkDAPwKAwCWDAMAMA4DANQPAwBuEQMACBMDAKIUAwBGFgMA4BcDAHoZAwAeGwMAuBwDAFIeAwDsHwMAkCEDACojAwDEJAMAXiYDAAIoAwCcKQMANisDANAsAwB0LgMADjADAKgxAwBCMwMA5jQDAIA2AwAaOAMAtDkDAE47AwDyPAMAjD4DACZAAwDAQQMAZEMDAP5EAwCYRgMAMkgDANZJAwBwSwMACk0DAKROAwBIUAMA4lEDAHxTAwAWVQMAulYDAFRYAwDuWQMAklsDACxdAwDGXgMAYGADAARiAwCeYwMAOGUDANJmAwB2aAMAEGoDAKprAwBEbQMA6G4DAIJwAwAccgMAtnMDAFp1AwD0dgMAjngDACh6AwDMewMAZn0DAAB/AwCagAMAPoIDANiDAwByhQMADIcDALCIAwBKigMA5IsDAH6NAwAYjwMAvJADAFaSAwDwkwMAipUDAC6XAwDImAMAYpoDAPybAwCgnQMAOp8DANSgAwBuogMAEqQDAKylAwBGpwMA6qgDAISqAwAerAMAuK0DAFyvAwD2sAMAkLIDACq0AwDOtQMAaLcDAAK5AwCcugMAQLwDANq9AwB0vwMADsEDALLCAwBMxAMA5sUDAIDHAwAkyQMAvsoDAFjMAwD8zQMAls8DADDRAwDK0gMAZNQDAAjWAwCi1wMAPNkDANbaAwB63AMAFN4DAK7fAwBI4QMA7OIDAIbkAwAg5gMAuucDAF7pAwD46gMAkuwDACzuAwDG7wMAavEDAATzAwCe9AMAOPYDANz3AwB2+QMAEPsDALT8AwBO/gMA6P8DAIIBBAAmAwQAwAQEAFoGBAD0BwQAmAkEADILBADMDAQAZg4EAAoQBACkEQQAPhMEANgUBAB8FgQAFhgEALAZBABUGwQA7hwEAIgeBAAiIAQAxiEEAGAjBAD6JAQAlCYEADgoBADSKQQAbCsEAAYtBACqLgQARDAEAN4xBAB4MwQAEjUEALY2BABQOAQA6jkEAIQ7BAAoPQQAwj4EAFxABAD2QQQAmkMEADRFBADORgQAaEgEAAxKBACmSwQAQE0EANpOBAB+UAQAGFIEALJTBABMVQQA8FYEAIpYBAAkWgQAvlsEAGJdBAD8XgQAlmAEADBiBADUYwQAbmUEAAhnBACsaAQARmoEAOBrBAB6bQQAHm8EALhwBABScgQA7HMEAJB1BAAqdwQAxHgEAF56BAACfAQAnH0EADZ/BADQgAQAdIIEAA6EBACohQQAQocEANyIBACAigQAGowEALSNBABOjwQA8pAEAIySBAAmlAQAwJUEAGSXBAD+mAQAmJoEADKcBADWnQQAcJ8EAAqhBACkogQASKQEAOKlBAB8pwQAFqkEALqqBABUrAQA7q0EAIivBAAssQQAxrIEAGC0BAAEtgQAnrcEADi5BADSugQAdrwEABC+BACqvwQARMEEAOjCBACCxAQAHMYEALbHBABayQQA9MoEAI7MBAAozgQAzM8EAGbRBAAA0wQAmtQEAD7WBADY1wQActkEAAzbBACm3AQASt4EAOTfBAB+4QQAGOMEALzkBABW5gQA8OcEAIrpBAAu6wQAyOwEAGLuBAD87wQAoPEEADrzBADU9AQAbvYEABL4BACs+QQARvsEAOr8BACE/gQAHgAFALgBBQBcAwUA9gQFAJAGBQAqCAUAzgkFAGgLBQACDQUAnA4FAEAQBQDaEQUAdBMFABgVBQCyFgUATBgFAOYZBQCAGwUAJB0FAL4eBQBYIAUA8iEFAJYjBQAwJQUAyiYFAGQoBQAIKgUAoisFADwtBQDWLgUAcDAFABQyBQCuMwUASDUFAOI2BQCGOAUAIDoFALo7BQBUPQUA+D4FAJJABQAsQgUA0EMFAGpFBQAERwUAnkgFAEJKBQDcSwUAdk0FABBPBQC0UAUATlIFAOhTBQCCVQUAJlcFAMBYBQBaWgUA/lsFAJhdBQAyXwUAzGAFAHBiBQAKZAUApGUFAD5nBQDYaAUAfGoFABZsBQCwbQUASm8FAO5wBQCIcgUAInQFALx1BQBgdwUA+ngFAJR6BQAufAUA0n0FAGx/BQAGgQUAoIIFADqEBQDehQUAeIcFABKJBQCsigUAUIwFAOqNBQCEjwUAKJEFAMKSBQBclAUA9pUFAJqXBQA0mQUAzpoFAGicBQAMngUApp8FAEChBQDaogUAfqQFABimBQCypwUATKkFAPCqBQCKrAUAJK4FAMivBQBisQUA/LIFAJa0BQA6tgUA1LcFAG65BQAIuwUArLwFAEa+BQDgvwUAesEFABTDBQC4xAUAUsYFAOzHBQCGyQUAKssFAMTMBQBezgUA+M8FAJzRBQA20wUA0NQFAGrWBQAO2AUAqNkFAELbBQDc3AUAgN4FABrgBQC04QUATuMFAPLkBQCM5gUAJugFAMDpBQBk6wUA/uwFAJjuBQA88AUA1vEFAHDzBQAK9QUArvYFAEj4BQDi+QUAfPsFACD9BQC6/gUAVAAGAO4BBgCSAwYALAUGAMYGBgBgCAYABAoGAJ4LBgA4DQYA0g4GAHYQBgAQEgYAqhMGAEQVBgDeFgYAghgGABwaBgC2GwYAUB0GAPQeBgCOIAYAKCIGAMIjBgBmJQYAACcGAJooBgA0KgYA2CsGAHItBgAMLwYApjAGAEoyBgDkMwYAfjUGABg3BgC8OAYAVjoGAPA7BgCUPQYALj8GAMhABgBiQgYABkQGAKBFBgA6RwYA1EgGAHhKBgASTAYArE0GAEZPBgDqUAYAhFIGAB5UBgC4VQYAXFcGAPZYBgCQWgYAKlwGAM5dBgBoXwYAAmEGAJxiBgBAZAYA2mUGAHRnBgAOaQYAqGoGAExsBgDmbQYAgG8GABpxBgC+cgYAWHQGAPJ1BgCMdwYAMHkGAMp6BgBkfAYA/n0GAKJ/BgA8gQYA1oIGAHCEBgAUhgYArocGAEiJBgDsigYAhowGACCOBgC6jwYAXpEGAPiSBgCSlAYALJYGANCXBgBqmQYABJsGAJ6cBgBCngYA3J8GAHahBgAQowYAtKQGAE6mBgDopwYAgqkGACarBgDArAYAWq4GAPSvBgCYsQYAMrMGAMy0BgBmtgYAALgGAKS5BgA+uwYA2LwGAHK+BgAWwAYAsMEGAErDBgDkxAYAiMYGACLIBgC8yQYAYMsGAPrMBgCUzgYALtAGANLRBgBs0wYABtUGAKDWBgBE2AYA3tkGAHjbBgAS3QYAtt4GAFDgBgDq4QYAhOMGACjlBgDC5gYAXOgGAPbpBgCa6wYANO0GAM7uBgBy8AYADPIGAKbzBgBA9QYA2vYGAH74BgAY+gYAsvsGAEz9BgDw/gYAigAHACQCBwC+AwcAYgUHAPwGBwCWCAcAMAoHANQLBwBuDQcACA8HAKIQBwA8EgcA4BMHAHoVBwAUFwcArhgHAFIaBwDsGwcAhh0HACofBwDEIAcAXiIHAPgjBwCcJQcANicHANAoBwBqKgcADiwHAKgtBwBCLwcA3DAHAIAyBwAaNAcAtDUHAFg3BwDyOAcAjDoHACY8BwDKPQcAZD8HAP5ABwCYQgcAMkQHANZFBwBwRwcACkkHAKRKBwBITAcA4k0HAHxPBwAWUQcAulIHAFRUBwDuVQcAiFcHACJZBwDGWgcAYFwHAPpdBwCeXwcAOGEHANJiBwBsZAcAEGYHAKpnBwBEaQcA3moHAIJsBwAcbgcAtm8HAFBxBwD0cgcAjnQHACh2BwDMdwcAZnkHAAB7BwCafAcAPn4HANh/BwBygQcADIMHALCEBwBKhgcA5IcHAH6JBwAiiwcAvIwHAFaOBwDwjwcAlJEHAC6TBwDIlAcAYpYHAPyXBwCgmQcAOpsHANScBwBungcAEqAHAKyhBwBGowcA4KQHAISmBwAeqAcAuKkHAFKrBwD2rAcAkK4HACqwBwDEsQcAaLMHAAK1BwCctgcANrgHANq5BwB0uwcADr0HAKi+BwBMwAcA5sEHAIDDBwAkxQcAvsYHAFjIBwDyyQcAlssHADDNBwDKzgcAZNAHAAjSBwCi0wcAPNUHANbWBwB62AcAFNoHAK7bBwBI3QcA7N4HAIbgBwAg4gcAuuMHAF7lBwD45gcAkugHACzqBwDG6wcAau0HAATvBwCe8AcAOPIHANzzBwB29QcAEPcHAKr4BwBO+gcA6PsHAIL9BwAc/wcAwAAIAFoCCAD0AwgAjgUIADIHCADMCAgAZgoIAAAMCACkDQgAPg8IANgQCAB8EggAFhQIALAVCABKFwgA7hgIAIgaCAAiHAgAvB0IAGAfCAD6IAgAlCIIAC4kCADSJQgAbCcIAAYpCACgKggARCwIAN4tCAB4LwgAEjEIALYyCABQNAgA6jUIAIQ3CAAoOQgAwjoIAFw8CAD2PQgAkD8IADRBCADOQggAaEQIAAJGCACmRwgAQEkIANpKCAB0TAgAGE4IALJPCABMUQgA8FIIAIpUCAAkVggAvlcIAGJZCAD8WggAllwIADBeCADUXwgAbmEIAAhjCACiZAgARmYIAOBnCAB6aQgAFGsIALhsCABSbggA7G8IAJBxCAAqcwgAxHQIAF52CAD4dwgAnHkIADZ7CADQfAgAan4IAA6ACACogQgAQoMIANyECACAhggAGogIALSJCABOiwgA6IwIAIyOCAAmkAgAwJEIAFqTCAD+lAgAmJYIADKYCADMmQgAcJsIAAqdCACknggASKAIAOKhCAB8owgAFqUIALqmCABUqAgA7qkIAIirCAAsrQgAxq4IAGCwCAD6sQgAnrMIADi1CADStggAdrgIABC6CACquwgARL0IAOi+CACCwAgAHMIIALbDCABaxQgA9MYIAI7ICAAoyggAzMsIAGbNCAAAzwgAmtAIADTSCADY0wgActUIAAzXCACm2AgAStoIAOTbCAB+3QgAGN8IALzgCABW4ggA8OMIAIrlCAAu5wgAyOgIAGLqCAD86wgAoO0IADrvCADU8AgAbvIIABL0CACs9QgARvcIAOD4CACE+ggAHvwIALj9CABc/wgA9gAJAJACCQAqBAkAzgUJAGgHCQACCQkAnAoJAEAMCQDaDQkAdA8JAA4RCQCyEgkATBQJAOYVCQCAFwkAJBkJAL4aCQBYHAkA8h0JAIwfCQAwIQkAyiIJAGQkCQD+JQkAoicJADwpCQDWKgkAcCwJABQuCQCuLwkASDEJAOIyCQCGNAkAIDYJALo3CQBUOQkA+DoJAJI8CQAsPgkAxj8JAGpBCQAEQwkAnkQJADhGCQDcRwkAdkkJABBLCQC0TAkATk4JAOhPCQCCUQkAJlMJAMBUCQBaVgkA9FcJAJhZCQAyWwkAzFwJAGZeCQAKYAkApGEJAD5jCQDYZAkAfGYJABZoCQCwaQkASmsJAO5sCQCIbgkAInAJALxxCQBgcwkA+nQJAJR2CQAueAkAyHkJAGx7CQAGfQkAoH4JADqACQDegQkAeIMJABKFCQCshgkAUIgJAOqJCQCEiwkAHo0JAMKOCQBckAkA9pEJAJqTCQA0lQkAzpYJAGiYCQAMmgkAppsJAECdCQDangkAfqAJABiiCQCyowkATKUJAPCmCQCKqAkAJKoJAL6rCQBirQkA/K4JAJawCQAwsgkA1LMJAG61CQAItwkAorgJAEa6CQDguwkAer0JABS/CQC4wAkAUsIJAOzDCQCGxQkAKscJAMTICQBeygkA+MsJAJLNCQA2zwkA0NAJAGrSCQAE1AkAqNUJAELXCQDc2AkAdtoJABrcCQC03QkATt8JAPLgCQCM4gkAJuQJAMDlCQBk5wkA/ugJAJjqCQAy7AkA1u0JAHDvCQAK8QkApPIJAEj0CQDi9QkAfPcJABb5CQC6+gkAVPwJAO79CQCS/wkALAEKAMYCCgBgBAoABAYKAJ4HCgA4CQoA0goKAGwMCgAQDgoAqg8KAEQRCgDeEgoAghQKABwWCgC2FwoAUBkKAPQaCgCOHAoAKB4KAMIfCgBcIQoAACMKAJokCgA0JgoAzicKAHIpCgAMKwoApiwKAEouCgDkLwoAfjEKABgzCgC8NAoAVjYKAPA3CgCKOQoALjsKAMg8CgBiPgoA/D8KAKBBCgA6QwoA1EQKAG5GCgASSAoArEkKAEZLCgDqTAoAhE4KAB5QCgC4UQoAXFMKAPZUCgCQVgoAKlgKAM5ZCgBoWwoAAl0KAJxeCgA2YAoA2mEKAHRjCgAOZQoAqGYKAExoCgDmaQoAgGsKABptCgC+bgoAWHAKAPJxCgCMcwoAMHUKAMp2CgBkeAoA/nkKAKJ7CgA8fQoA1n4KAHCACgAUggoAroMKAEiFCgDihgoAhogKACCKCgC6iwoAVI0KAPiOCgCSkAoALJIKAMaTCgBqlQoABJcKAJ6YCgBCmgoA3JsKAHadCgAQnwoAqqAKAE6iCgDoowoAgqUKACanCgDAqAoAWqoKAPSrCgCOrQoAMq8KAMywCgBmsgoAALQKAKS1CgA+twoA2LgKAHK6CgAWvAoAsL0KAEq/CgDkwAoAiMIKACLECgC8xQoAYMcKAPrICgCUygoALswKANLNCgBszwoABtEKAKDSCgA61AoA3tUKAHjXCgAS2QoArNoKAFDcCgDq3QoAhN8KAB7hCgDC4goAXOQKAPblCgCQ5woANOkKAM7qCgBo7AoAAu4KAKbvCgBA8QoA2vIKAHT0CgAY9goAsvcKAEz5CgDm+goAivwKACT+CgC+/woAYgELAPwCCwCWBAsAMAYLANQHCwBuCQsACAsLAKIMCwBGDgsA4A8LAHoRCwAUEwsAuBQLAFIWCwDsFwsAhhkLACobCwDEHAsAXh4LAPgfCwCcIQsANiMLANAkCwBqJgsADigLAKgpCwBCKwsA3CwLAIAuCwAaMAsAtDELAE4zCwDyNAsAjDYLACY4CwDAOQsAWjsLAP48CwCYPgsAMkALAMxBCwBwQwsACkULAKRGCwA+SAsA4kkLAHxLCwAWTQsAuk4LAFRQCwDuUQsAiFMLACxVCwDGVgsAYFgLAPpZCwCeWwsAOF0LANJeCwBsYAsAEGILAKpjCwBEZQsA6GYLAIJoCwAcagsAtmsLAFBtCwD0bgsAjnALAChyCwDCcwsAZnULAAB3CwCaeAsANHoLANh7CwByfQsADH8LAKaACwBAggsA5IMLAH6FCwAYhwsAsogLAFaKCwDwiwsAio0LACSPCwDIkAsAYpILAPyTCwCglQsAOpcLANSYCwBumgsAEpwLAKydCwBGnwsA4KALAISiCwAepAsAuKULAFKnCwD2qAsAkKoLACqsCwDOrQsAaK8LAAKxCwCcsgsAQLQLANq1CwB0twsADrkLALK6CwBMvAsA5r0LAIC/CwAawQsAvsILAFjECwDyxQsAjMcLADDJCwDKygsAZMwLAP7NCwCizwsAPNELANbSCwBw1AsACtYLAK7XCwBI2QsA4toLAIbcCwAg3gsAut8LAFThCwD44gsAkuQLACzmCwDG5wsAaukLAATrCwCe7AsAOO4LANzvCwB28QsAEPMLALT0CwBO9gsA6PcLAIL5CwAm+wsAwPwLAFr+CwD0/wsAmAEMADIDDADMBAwAZgYMAAoIDACkCQwAPgsMANgMDAByDgwAFhAMALARDABKEwwA7hQMAIgWDAAiGAwAvBkMAFYbDAD6HAwAlB4MAC4gDADIIQwAbCMMAAYlDACgJgwARCgMAN4pDAB4KwwAEi0MALYuDABQMAwA6jEMAIQzDAAoNQwAwjYMAFw4DAD2OQwAmjsMADQ9DADOPgwAaEAMAAxCDACmQwwAQEUMANpGDAB+SAwAGEoMALJLDABMTQwA5k4MAIpQDAAkUgwAvlMMAFhVDAD8VgwAllgMADBaDADKWwwAbl0MAAhfDACiYAwAPGIMAOBjDAB6ZQwAFGcMAK5oDABSagwA7GsMAIZtDAAgbwwAxHAMAF5yDAD4cwwAnHUMADZ3DADQeAwAanoMAA58DACofQwAQn8MANyADACAggwAGoQMALSFDABOhwwA8ogMAIyKDAAmjAwAwI0MAGSPDAD+kAwAmJIMADKUDADWlQwAcJcMAAqZDACkmgwASJwMAOKdDAB8nwwAFqEMALqiDABUpAwA7qUMAIinDAAiqQwAxqoMAGCsDAD6rQwAlK8MADixDADSsgwAbLQMAAa2DACqtwwARLkMAN66DAB4vAwAHL4MALa/DABQwQwA9MIMAI7EDAAoxgwAwscMAGbJDAAAywwAmswMADTODADYzwwActEMAAzTDACm1AwAStYMAOTXDAB+2QwAItsMALzcDABW3gwA8N8MAIrhDAAu4wwAyOQMAGLmDAD85wwAoOkMADrrDADU7AwAbu4MABLwDACs8QwARvMMAOD0DAB69gwAHvgMALj5DABS+wwA7PwMAJD+DAAqAA0AxAENAF4DDQACBQ0AnAYNADYIDQDQCQ0AdAsNAA4NDQCoDg0ATBANAOYRDQCAEw0AGhUNAL4WDQBYGA0A8hkNAIwbDQAwHQ0Ayh4NAGQgDQD+IQ0AoiMNADwlDQDWJg0AcCgNABQqDQCuKw0ASC0NAOwuDQCGMA0AIDINALozDQBeNQ0A+DYNAJI4DQAsOg0AxjsNAGo9DQAEPw0AnkANADhCDQDcQw0AdkUNABBHDQCqSA0ATkoNAOhLDQCCTQ0AHE8NALZQDQBaUg0A9FMNAI5VDQAyVw0AzFgNAGZaDQAAXA0ApF0NAD5fDQDYYA0AcmINAAxkDQCwZQ0ASmcNAORoDQCIag0AImwNALxtDQBWbw0A+nANAJRyDQAudA0AyHUNAGx3DQAGeQ0AoHoNADp8DQDefQ0AeH8NABKBDQCsgg0AUIQNAOqFDQCEhw0AHokNAMKKDQBcjA0A9o0NAJCPDQA0kQ0AzpINAGiUDQAMlg0AppcNAECZDQDamg0AfpwNABieDQCynw0ATKENAPCiDQCKpA0AJKYNAL6nDQBiqQ0A/KoNAJasDQAwrg0A1K8NAG6xDQAIsw0AorQNAEa2DQDgtw0AerkNABS7DQCuvA0AUr4NAOy/DQCGwQ0AIMMNAMTEDQBexg0A+McNAJLJDQA2yw0A0MwNAGrODQAE0A0AqNENAELTDQDc1A0AdtYNABrYDQC02Q0ATtsNAOjcDQCM3g0AJuANAMDhDQBk4w0A/uQNAJjmDQAy6A0A1ukNAHDrDQAK7Q0ApO4NAEjwDQDi8Q0AfPMNABb1DQC69g0AVPgNAO75DQCI+w0ALP0NAMb+DQBgAA4A+gEOAJ4DDgA4BQ4A0gYOAGwIDgAQCg4AqgsOAEQNDgDeDg4AeBAOABwSDgC2Ew4AUBUOAOoWDgCOGA4AKBoOAMIbDgBcHQ4AAB8OAJogDgA0Ig4AziMOAHIlDgAMJw4ApigOAEAqDgDkKw4Afi0OABgvDgCyMA4AVjIOAPAzDgCKNQ4ALjcOAMg4DgBiOg4A/DsOAKA9DgA6Pw4A1EAOAG5CDgASRA4ArEUOAEZHDgDgSA4AhEoOAB5MDgC4TQ4AUk8OAPZQDgCQUg4AKlQOAM5VDgBoVw4AAlkOAJxaDgBAXA4A2l0OAHRfDgAOYQ4AqGIOAExkDgDmZQ4AgGcOABppDgC+ag4AWGwOAPJtDgCMbw4AMHEOAMpyDgBkdA4A/nUOAJh3DgA8eQ4A1noOAHB8DgAKfg4Arn8OAEiBDgDigg4AfIQOACCGDgC6hw4AVIkOAPiKDgCSjA4ALI4OAMaPDgBqkQ4ABJMOAJ6UDgA4lg4A3JcOAHaZDgAQmw4AqpwOAE6eDgDonw4AgqEOACajDgDApA4AWqYOAPSnDgCYqQ4AMqsOAMysDgBmrg4ACrAOAKSxDgA+sw4A2LQOAHy2DgAWuA4AsLkOAEq7DgDkvA4AiL4OACLADgC8wQ4AVsMOAPrEDgCUxg4ALsgOAMjJDgBsyw4ABs0OAKDODgBE0A4A3tEOAHjTDgAS1Q4AttYOAFDYDgDq2Q4AhNsOACjdDgDC3g4AXOAOAPbhDgCa4w4ANOUOAM7mDgBo6A4AAuoOAKbrDgBA7Q4A2u4OAHTwDgAY8g4AsvMOAEz1DgDm9g4AgPgOACT6DgC++w4AWP0OAPz+DgCWAA8AMAIPAMoDDwBuBQ8ACAcPAKIIDwA8Cg8A4AsPAHoNDwAUDw8ArhAPAFISDwDsEw8AhhUPACAXDwDEGA8AXhoPAPgbDwCcHQ8ANh8PANAgDwBqIg8ADiQPAKglDwBCJw8A3CgPAIAqDwAaLA8AtC0PAE4vDwDyMA8AjDIPACY0DwDANQ8AZDcPAP44DwCYOg8AMjwPANY9DwBwPw8ACkEPAKRCDwA+RA8A4kUPAHxHDwAWSQ8AsEoPAFRMDwDuTQ8AiE8PACJRDwDGUg8AYFQPAPpVDwCUVw8AOFkPANJaDwBsXA8ABl4PAKpfDwBEYQ8A3mIPAHhkDwAcZg8AtmcPAFBpDwD0ag8AjmwPAChuDwDCbw8AZnEPAABzDwCadA8ANHYPANh3DwByeQ8ADHsPAKZ8DwBKfg8A5H8PAH6BDwAYgw8AvIQPAFaGDwDwhw8AiokPAC6LDwDIjA8AYo4PAPyPDwCgkQ8AOpMPANSUDwBulg8AEpgPAKyZDwBGmw8A4JwPAHqeDwAeoA8AuKEPAFKjDwDspA8AkKYPACqoDwDEqQ8AXqsPAAKtDwCcrg8ANrAPANCxDwB0sw8ADrUPAKi2DwBMuA8A5rkPAIC7DwAavQ8Avr4PAFjADwDywQ8AjMMPADDFDwDKxg8AZMgPAP7JDwCiyw8APM0PANbODwBw0A8AFNIPAK7TDwBI1Q8A7NYPAIbYDwAg2g8AutsPAFTdDwD43g8AkuAPACziDwDG4w8AauUPAATnDwCe6A8AOOoPANzrDwB27Q8AEO8PAKrwDwBO8g8A6PMPAIL1DwAc9w8AtvgPAFr6DwD0+w8Ajv0PACj/DwDMABAAZgIQAAAEEACkBRAAPgcQANgIEAByChAADAwQALANEABKDxAA5BAQAIgSEAAiFBAAvBUQAFYXEAD6GBAAlBoQAC4cEADIHRAAbB8QAAYhEACgIhAAOiQQANQlEAB4JxAAEikQAKwqEABQLBAA6i0QAIQvEAAeMRAAwjIQAFw0EAD2NRAAkDcQADQ5EADOOhAAaDwQAAI+EACmPxAAQEEQANpCEAB+RBAAGEYQALJHEABMSRAA8EoQAIpMEAAkThAAvk8QAGJREAD8UhAAllQQADBWEADUVxAAblkQAAhbEACiXBAAPF4QAOBfEAB6YRAAFGMQAK5kEABSZhAA7GcQAIZpEAAgaxAAxGwQAF5uEAD4bxAAknEQADZzEADQdBAAanYQAAR4EACoeRAAQnsQANx8EAB2fhAAGoAQALSBEABOgxAA6IQQAIyGEAAmiBAAwIkQAFqLEAD+jBAAmI4QADKQEADWkRAAcJMQAAqVEACklhAASJgQAOKZEAB8mxAAFp0QALqeEABUoBAA7qEQAIijEAAspRAAxqYQAGCoEAD6qRAAnqsQADitEADSrhAAbLAQABCyEACqsxAARLUQAN62EAB4uBAAHLoQALa7EABQvRAA6r4QAI7AEAAowhAAwsMQAFzFEAAAxxAAmsgQADTKEADOyxAAcs0QAAzPEACm0BAAQNIQAOTTEAB+1RAAGNcQALLYEABW2hAA8NsQAIrdEAAk3xAAyOAQAGLiEAD84xAAoOUQADrnEADU6BAAbuoQABLsEACs7RAARu8QAODwEACE8hAAHvQQALj1EABS9xAA9vgQAJD6EAAq/BAAxP0QAGj/EAACAREAnAIRADYEEQDaBREAdAcRAA4JEQCoChEATAwRAOYNEQCADxEAGhERAL4SEQBYFBEA8hURAIwXEQAwGREAyhoRAGQcEQD+HREAmB8RADwhEQDWIhEAcCQRAAomEQCuJxEASCkRAOIqEQB8LBEAIC4RALovEQBUMREA7jIRAJI0EQAsNhEAxjcRAGo5EQAEOxEAnjwRADg+EQDcPxEAdkERABBDEQCqRBEATkYRAOhHEQCCSREAHEsRAMBMEQBaThEA9E8RAJhREQAyUxEAzFQRAGZWEQAKWBEApFkRAD5bEQDYXBEAcl4RAAxgEQCwYREASmMRAORkEQCIZhEAImgRALxpEQBWaxEA+mwRAJRuEQAucBEAyHERAGxzEQAGdREAoHYRADp4EQDeeREAeHsRABJ9EQC2fhEAUIARAOqBEQCEgxEAKIURAMKGEQBciBEA9okRAJqLEQA0jREAzo4RAGiQEQACkhEAppMRAECVEQDalhEAdJgRABiaEQCymxEATJ0RAOaeEQCKoBEAJKIRAL6jEQBYpREA/KYRAJaoEQAwqhEAyqsRAG6tEQAIrxEAorARADyyEQDWsxEAerURABS3EQCuuBEAUroRAOy7EQCGvREAIL8RAMTAEQBewhEA+MMRAJLFEQA2xxEA0MgRAGrKEQAEzBEAqM0RAELPEQDc0BEAgNIRABrUEQC01REATtcRAPLYEQCM2hEAJtwRAMDdEQBk3xEA/uARAJjiEQAy5BEA1uURAHDnEQAK6REApOoRAD7sEQDi7REAfO8RABbxEQCw8hEAVPQRAO71EQCI9xEAIvkRAMb6EQBg/BEA+v0RAJT/EQA4ARIA0gISAGwEEgAGBhIAqgcSAEQJEgDeChIAeAwSABwOEgC2DxIAUBESAOoSEgCOFBIAKBYSAMIXEgBmGRIAABsSAJocEgA0HhIA2B8SAHIhEgAMIxIApiQSAEomEgDkJxIAfikSABgrEgC8LBIAVi4SAPAvEgCKMRIALjMSAMg0EgBiNhIA/DcSAKA5EgA6OxIA1DwSAG4+EgASQBIArEESAEZDEgDgRBIAekYSAB5IEgC4SRIAUksSAOxMEgCQThIAKlASAMRREgBeUxIAAlUSAJxWEgA2WBIA0FkSAHRbEgAOXRIAqF4SAEJgEgDmYRIAgGMSABplEgC+ZhIAWGgSAPJpEgCMaxIAMG0SAMpuEgBkcBIA/nESAKJzEgA8dRIA1nYSAHB4EgAUehIArnsSAEh9EgDifhIAhoASACCCEgC6gxIAXoUSAPiGEgCSiBIALIoSAMaLEgBqjRIABI8SAJ6QEgA4khIA3JMSAHaVEgAQlxIAqpgSAE6aEgDomxIAgp0SAByfEgC2oBIAWqISAPSjEgCOpRIAKKcSAMyoEgBmqhIAAKwSAKStEgA+rxIA2LASAHyyEgAWtBIAsLUSAEq3EgDkuBIAiLoSACK8EgC8vRIAVr8SAPrAEgCUwhIALsQSAMjFEgBsxxIABskSAKDKEgA6zBIA1M0SAHjPEgAS0RIArNISAEbUEgDq1RIAhNcSAB7ZEgDC2hIAXNwSAPbdEgCQ3xIANOESAM7iEgBo5BIAAuYSAKbnEgBA6RIA2uoSAHTsEgAY7hIAsu8SAEzxEgDm8hIAivQSACT2EgC+9xIAYvkSAPz6EgCW/BIAMP4SANT/EgBuARMACAMTAKIEEwBGBhMA4AcTAHoJEwAUCxMArgwTAFIOEwDsDxMAhhETACATEwDEFBMAXhYTAPgXEwCSGRMANhsTANAcEwBqHhMABCATAKghEwBCIxMA3CQTAHYmEwAQKBMAtCkTAE4rEwDoLBMAjC4TACYwEwDAMRMAWjMTAP40EwCYNhMAMjgTAMw5EwBwOxMACj0TAKQ+EwA+QBMA4kETAHxDEwAWRRMAukYTAFRIEwDuSRMAiEsTACxNEwDGThMAYFATAPpREwCeUxMAOFUTANJWEwBsWBMAEFoTAKpbEwBEXRMA3l4TAIJgEwAcYhMAtmMTAFBlEwDqZhMAjmgTAChqEwDCaxMAXG0TAABvEwCacBMANHITAM5zEwBydRMADHcTAKZ4EwBAehMA5HsTAH59EwAYfxMAsoATAFaCEwDwgxMAioUTACSHEwDIiBMAYooTAPyLEwCgjRMAOo8TANSQEwBukhMAEpQTAKyVEwBGlxMA4JgTAISaEwAenBMAuJ0TAFKfEwD2oBMAkKITACqkEwDEpRMAaKcTAAKpEwCcqhMANqwTANqtEwB0rxMADrETAKiyEwBMtBMA5rUTAIC3EwAauRMAvroTAFi8EwDyvRMAjL8TACbBEwDKwhMAZMQTAP7FEwCYxxMAPMkTANbKEwBwzBMACs4TAK7PEwBI0RMA4tITAHzUEwAg1hMAutcTAFTZEwD42hMAktwTACzeEwDG3xMAauETAATjEwCe5BMAOOYTANznEwB26RMAEOsTAKrsEwBO7hMA6O8TAILxEwAc8xMAwPQTAFr2EwD09xMAjvkTADL7EwDM/BMAZv4TAAAAFACkARQAPgMUANgEFAByBhQAFggUALAJFABKCxQA5AwUAIgOFAAiEBQAvBEUAFYTFAD6FBQAlBYUAC4YFADIGRQAbBsUAAYdFACgHhQAOiAUAN4hFAB4IxQAEiUUALYmFABQKBQA6ikUAIQrFAAeLRQAwi4UAFwwFAD2MRQAkDMUADQ1FADONhQAaDgUAAI6FACmOxQAQD0UANo+FAB0QBQADkIUALJDFABMRRQA5kYUAIBIFAAkShQAvksUAFhNFAD8ThQAllAUADBSFADKUxQAblUUAAhXFACiWBQAPFoUAOBbFAB6XRQAFF8UAK5gFABSYhQA7GMUAIZlFAAgZxQAxGgUAF5qFAD4axQAnG0UADZvFADQcBQAanIUAA50FACodRQAQncUANx4FACAehQAGnwUALR9FABOfxQA6IAUAIyCFAAmhBQAwIUUAFqHFAD+iBQAmIoUADKMFADMjRQAcI8UAAqRFACkkhQAPpQUAOKVFAB8lxQAFpkUALCaFABUnBQA7p0UAIifFAAioRQAxqIUAGCkFAD6pRQAlKcUADipFADSqhQAbKwUAAauFACqrxQARLEUAN6yFACCtBQAHLYUALa3FABQuRQA9LoUAI68FAAovhQAwr8UAGbBFAAAwxQAmsQUADTGFADYxxQAcskUAAzLFACmzBQAQM4UAOTPFAB+0RQAGNMUALLUFABW1hQA8NcUAIrZFAAk2xQAyNwUAGLeFAD83xQAluEUADrjFADU5BQAbuYUAAjoFACs6RQARusUAODsFAB67hQAHvAUALjxFABS8xQA9vQUAJD2FAAq+BQAxPkUAGj7FAAC/RQAnP4UADYAFQDaARUAdAMVAA4FFQCoBhUATAgVAOYJFQCACxUAGg0VAL4OFQBYEBUA8hEVAIwTFQAwFRUAyhYVAGQYFQD+GRUAohsVADwdFQDWHhUAcCAVAAoiFQCuIxUASCUVAOImFQB8KBUAICoVALorFQBULRUA7i4VAJIwFQAsMhUAxjMVAGA1FQAENxUAnjgVADg6FQDSOxUAdj0VABA/FQCqQBUATkIVAOhDFQCCRRUAHEcVAMBIFQBaShUA9EsVAI5NFQAyTxUAzFAVAGZSFQAAVBUApFUVAD5XFQDYWBUAcloVAAxcFQCwXRUASl8VAORgFQB+YhUAImQVALxlFQBWZxUA+mgVAJRqFQAubBUAyG0VAGxvFQAGcRUAoHIVADp0FQDedRUAeHcVABJ5FQCsehUAUHwVAOp9FQCEfxUAKIEVAMKCFQBchBUA9oUVAJCHFQA0iRUAzooVAGiMFQACjhUApo8VAECRFQDakhUAdJQVABiWFQCylxUATJkVAOaaFQCAnBUAJJ4VAL6fFQBYoRUA8qIVAJakFQAwphUAyqcVAGSpFQAIqxUAoqwVADyuFQDgrxUAerEVABSzFQCutBUAUrYVAOy3FQCGuRUAILsVAMS8FQBevhUA+L8VAJLBFQA2wxUA0MQVAGrGFQAOyBUAqMkVAELLFQDczBUAgM4VABrQFQC00RUATtMVAPLUFQCM1hUAJtgVAMDZFQBa2xUA/twVAJjeFQAy4BUAzOEVAHDjFQAK5RUApOYVAD7oFQDi6RUAfOsVABbtFQCw7hUAVPAVAO7xFQCI8xUAIvUVAMb2FQBg+BUA+vkVAJT7FQA4/RUA0v4VAGwAFgAGAhYAqgMWAEQFFgDeBhYAeAgWABwKFgC2CxYAUA0WAPQOFgCOEBYAKBIWAMITFgBmFRYAABcWAJoYFgA0GhYA2BsWAHIdFgAMHxYApiAWAEoiFgDkIxYAfiUWABgnFgCyKBYAVioWAPArFgCKLRYAJC8WAMgwFgBiMhYA/DMWAJY1FgA6NxYA1DgWAG46FgAIPBYArD0WAEY/FgDgQBYAekIWAB5EFgC4RRYAUkcWAOxIFgCQShYAKkwWAMRNFgBeTxYAAlEWAJxSFgA2VBYA2lUWAHRXFgAOWRYAqFoWAExcFgDmXRYAgF8WABphFgC+YhYAWGQWAPJlFgCMZxYAMGkWAMpqFgBkbBYA/m0WAKJvFgA8cRYA1nIWAHB0FgAUdhYArncWAEh5FgDiehYAfHwWACB+FgC6fxYAVIEWAO6CFgCShBYALIYWAMaHFgBgiRYABIsWAJ6MFgA4jhYA0o8WAHaRFgAQkxYAqpQWAESWFgDolxYAgpkWABybFgDAnBYAWp4WAPSfFgCOoRYAMqMWAMykFgBmphYAAKgWAJqpFgA+qxYA2KwWAHKuFgAMsBYAsLEWAEqzFgDktBYAfrYWACK4FgC8uRYAVrsWAPC8FgCUvhYALsAWAMjBFgBswxYABsUWAKDGFgA6yBYA3skWAHjLFgASzRYArM4WAFDQFgDq0RYAhNMWAB7VFgDC1hYAXNgWAPbZFgCa2xYANN0WAM7eFgBo4BYAAuIWAKbjFgBA5RYA2uYWAHToFgAY6hYAsusWAEztFgDm7hYAivAWACTyFgC+8xYAWPUWAPz2FgCW+BYAMPoWAMr7FgBk/RYACP8WAKIAFwA8AhcA1gMXAHoFFwAUBxcArggXAFIKFwDsCxcAhg0XACAPFwDEEBcAXhIXAPgTFwCSFRcANhcXANAYFwBqGhcABBwXAKgdFwBCHxcA3CAXAHYiFwAaJBcAtCUXAE4nFwDyKBcAjCoXACYsFwDALRcAZC8XAP4wFwCYMhcAMjQXAMw1FwBwNxcACjkXAKQ6FwA+PBcA4j0XAHw/FwAWQRcAsEIXAEpEFwDuRRcAiEcXACJJFwDGShcAYEwXAPpNFwCUTxcAOFEXANJSFwBsVBcABlYXAKpXFwBEWRcA3loXAHhcFwAcXhcAtl8XAFBhFwDqYhcAjmQXAChmFwDCZxcAZmkXAABrFwCabBcANG4XANhvFwBycRcADHMXAKZ0FwBKdhcA5HcXAH55FwAYexcAvHwXAFZ+FwDwfxcAioEXAC6DFwDIhBcAYoYXAPyHFwCWiRcAOosXANSMFwBujhcACJAXAKyRFwBGkxcA4JQXAHqWFwAemBcAuJkXAFKbFwDsnBcAkJ4XACqgFwDEoRcAXqMXAAKlFwCcphcANqgXANCpFwB0qxcADq0XAKiuFwBCsBcA5rEXAICzFwAatRcAtLYXAFi4FwDyuRcAjLsXADC9FwDKvhcAZMAXAP7BFwCiwxcAPMUXANbGFwBwyBcAFMoXAK7LFwBIzRcA4s4XAIbQFwAg0hcAutMXAFTVFwD41hcAktgXACzaFwDG2xcAat0XAATfFwCe4BcAOOIXANLjFwB25RcAEOcXAKroFwBE6hcA6OsXAILtFwAc7xcAtvAXAFryFwD08xcAjvUXACj3FwDM+BcAZvoXAAD8FwCk/RcAPv8XANgAGAByAhgAFgQYALAFGABKBxgA5AgYAIgKGAAiDBgAvA0YAFYPGAD6EBgAlBIYAC4UGADIFRgAbBcYAAYZGACgGhgAOhwYANQdGAB4HxgAEiEYAKwiGABGJBgA6iUYAIQnGAAeKRgAuCoYAFwsGAD2LRgAkC8YACoxGADOMhgAaDQYAAI2GACmNxgAQDkYANo6GAB0PBgAGD4YALI/GABMQRgA5kIYAIpEGAAkRhgAvkcYAFhJGAD8ShgAlkwYADBOGADUTxgAblEYAAhTGACiVBgARlYYAOBXGAB6WRgAFFsYAK5cGABSXhgA7F8YAIZhGAAgYxgAxGQYAF5mGAD4ZxgAkmkYADZrGADQbBgAam4YAARwGACecRgAQnMYANx0GAB2dhgAEHgYALR5GABOexgA6HwYAIx+GAAmgBgAwIEYAFqDGAD+hBgAmIYYADKIGADMiRgAcIsYAAqNGACkjhgAPpAYAOKRGAB8kxgAFpUYALqWGABUmBgA7pkYAIibGAAsnRgAxp4YAGCgGAD6oRgAnqMYADilGADSphgAbKgYABCqGACqqxgARK0YAN6uGAB4sBgAHLIYALazGABQtRgA6rYYAI64GAAouhgAwrsYAFy9GAAAvxgAmsAYADTCGADOwxgAcsUYAAzHGACmyBgAQMoYAOTLGAB+zRgAGM8YALLQGABW0hgA8NMYAIrVGAAk1xgAyNgYAGLaGAD82xgAlt0YADrfGADU4BgAbuIYABLkGACs5RgARucYAODoGACE6hgAHuwYALjtGABS7xgA9vAYAJDyGAAq9BgAxPUYAGj3GAAC+RgAnPoYADb8GADa/RgAdP8YAA4BGQCoAhkATAQZAOYFGQCABxkAGgkZAL4KGQBYDBkA8g0ZAIwPGQAmERkAyhIZAGQUGQD+FRkAmBcZADwZGQDWGhkAcBwZAAoeGQCuHxkASCEZAOIiGQB8JBkAICYZALonGQBUKRkA7ioZAJIsGQAsLhkAxi8ZAGAxGQAEMxkAnjQZADg2GQDSNxkAdjkZABA7GQCqPBkATj4ZAOg/GQCCQRkAHEMZAMBEGQBaRhkA9EcZAI5JGQAySxkAzEwZAGZOGQAAUBkAmlEZAD5TGQDYVBkAclYZAAxYGQCwWRkASlsZAORcGQB+XhkAImAZALxhGQBWYxkA8GQZAJRmGQAuaBkAyGkZAGxrGQAGbRkAoG4ZADpwGQDecRkAeHMZABJ1GQCsdhkAUHgZAOp5GQCEexkAHn0ZAMJ+GQBcgBkA9oEZAJCDGQA0hRkAzoYZAGiIGQACihkAposZAECNGQDajhkAdJAZABiSGQCykxkATJUZAOaWGQCKmBkAJJoZAL6bGQBYnRkA/J4ZAJagGQAwohkAyqMZAG6lGQAIpxkAoqgZADyqGQDWqxkAeq0ZABSvGQCusBkASLIZAOyzGQCGtRkAILcZALq4GQBeuhkA+LsZAJK9GQA2vxkA0MAZAGrCGQAExBkAqMUZAELHGQDcyBkAdsoZABrMGQC0zRkATs8ZAOjQGQCM0hkAJtQZAMDVGQBa1xkA/tgZAJjaGQAy3BkA1t0ZAHDfGQAK4RkApOIZAEjkGQDi5RkAfOcZABbpGQC66hkAVOwZAO7tGQCI7xkAIvEZAMbyGQBg9BkA+vUZAJT3GQA4+RkA0voZAGz8GQAG/hkAoP8ZAEQBGgDeAhoAeAQaABIGGgC2BxoAUAkaAOoKGgCODBoAKA4aAMIPGgBcERoAABMaAJoUGgA0FhoAzhcaAHIZGgAMGxoAphwaAEAeGgDkHxoAfiEaABgjGgC8JBoAViYaAPAnGgCKKRoALisaAMgsGgBiLhoA/C8aAKAxGgA6MxoA1DQaAG42GgASOBoArDkaAEY7GgDgPBoAej4aAB5AGgC4QRoAUkMaAPZEGgCQRhoAKkgaAMRJGgBeSxoAAk0aAJxOGgA2UBoA0FEaAHRTGgAOVRoAqFYaAEJYGgDmWRoAgFsaABpdGgC0XhoAWGAaAPJhGgCMYxoAJmUaAMpmGgBkaBoA/mkaAJhrGgA8bRoA1m4aAHBwGgAUchoArnMaAEh1GgDidhoAhngaACB6GgC6exoAVH0aAPh+GgCSgBoALIIaAMaDGgBqhRoABIcaAJ6IGgA4ihoA3IsaAHaNGgAQjxoAqpAaAE6SGgDokxoAgpUaAByXGgC2mBoAWpoaAPSbGgCOnRoAKJ8aAMygGgBmohoAAKQaAKSlGgA+pxoA2KgaAHKqGgAWrBoAsK0aAEqvGgDksBoAfrIaACK0GgC8tRoAVrcaAPC4GgCUuhoALrwaAMi9GgBivxoABsEaAKDCGgA6xBoA1MUaAHjHGgASyRoArMoaAEbMGgDqzRoAhM8aAB7RGgC40hoAXNQaAPbVGgCQ1xoANNkaAM7aGgBo3BoAAt4aAKbfGgBA4RoA2uIaAHTkGgAY5hoAsucaAEzpGgDm6hoAiuwaACTuGgC+7xoAWPEaAPzyGgCW9BoAMPYaAMr3GgBu+RoACPsaAKL8GgA8/hoA4P8aAHoBGwAUAxsArgQbAEgGGwDsBxsAhgkbACALGwC6DBsAXg4bAPgPGwCSERsALBMbANAUGwBqFhsABBgbAKgZGwBCGxsA3BwbAHYeGwAaIBsAtCEbAE4jGwDoJBsAjCYbACYoGwDAKRsAWisbAP4sGwCYLhsAMjAbANYxGwBwMxsACjUbAKQ2GwBIOBsA4jkbAHw7GwAWPRsAsD4bAFRAGwDuQRsAiEMbACJFGwDGRhsAYEgbAPpJGwCUSxsAOE0bANJOGwBsUBsABlIbAKBTGwBEVRsA3lYbAHhYGwASWhsAtlsbAFBdGwDqXhsAjmAbAChiGwDCYxsAXGUbAABnGwCaaBsANGobAM5rGwBybRsADG8bAKZwGwBAchsA5HMbAH51GwAYdxsAsngbAFZ6GwDwexsAin0bACR/GwDIgBsAYoIbAPyDGwCghRsAOocbANSIGwBuihsAEowbAKyNGwBGjxsA4JAbAISSGwAelBsAuJUbAFKXGwD2mBsAkJobACqcGwDEnRsAXp8bAAKhGwCcohsANqQbANClGwB0pxsADqkbAKiqGwBCrBsA5q0bAICvGwAasRsAtLIbAFi0GwDytRsAjLcbACa5GwDKuhsAZLwbAP69GwCYvxsAPMEbANbCGwBwxBsACsYbAK7HGwBIyRsA4sobAHzMGwAgzhsAus8bAFTRGwD40hsAktQbACzWGwDG1xsAatkbAATbGwCe3BsAON4bANzfGwB24RsAEOMbAKrkGwBO5hsA6OcbAILpGwAc6xsAwOwbAFruGwD07xsAjvEbADLzGwDM9BsAZvYbAAD4GwCa+RsAPvsbANj8GwBy/hsADAAcALABHABKAxwA5AQcAIgGHAAiCBwAvAkcAFYLHAD6DBwAlA4cAC4QHADIERwAbBMcAAYVHACgFhwAOhgcAN4ZHAB4GxwAEh0cAKweHABQIBwA6iEcAIQjHAAeJRwAwiYcAFwoHAD2KRwAkCscACotHADOLhwAaDAcAAIyHACcMxwAQDUcANo2HAB0OBwADjocALI7HABMPRwA5j4cAIBAHAAkQhwAvkMcAFhFHADyRhwAlkgcADBKHADKSxwAZE0cAAhPHACiUBwAPFIcAOBTHAB6VRwAFFccAK5YHABSWhwA7FscAIZdHAAgXxwAxGAcAF5iHAD4YxwAkmUcADZnHADQaBwAamocAA5sHACobRwAQm8cANxwHAB2chwAGnQcALR1HABOdxwA6HgcAIx6HAAmfBwAwH0cAFp/HAD0gBwAmIIcADKEHADMhRwAZoccAAqJHACkihwAPowcANiNHAB8jxwAFpEcALCSHABUlBwA7pUcAIiXHAAimRwAxpocAGCcHAD6nRwAlJ8cADihHADSohwAbKQcAAamHACqpxwARKkcAN6qHACCrBwAHK4cALavHABQsRwA9LIcAI60HAAothwAwrccAFy5HAAAuxwAmrwcADS+HADOvxwAcsEcAAzDHACmxBwAQMYcAOTHHAB+yRwAGMscALLMHABWzhwA8M8cAIrRHAAk0xwAvtQcAGLWHAD81xwAltkcADDbHADU3BwAbt4cAAjgHACs4RwARuMcAODkHAB65hwAHugcALjpHABS6xwA7OwcAJDuHAAq8BwAxPEcAF7zHAAC9RwAnPYcADb4HADQ+RwAdPscAA79HACo/hwATAAdAOYBHQCAAx0AGgUdAL4GHQBYCB0A8gkdAIwLHQAwDR0Ayg4dAGQQHQD+ER0AohMdADwVHQDWFh0AcBgdAAoaHQCuGx0ASB0dAOIeHQB8IB0AICIdALojHQBUJR0A7iYdAJIoHQAsKh0AxisdAGAtHQAELx0AnjAdADgyHQDSMx0AdjUdABA3HQCqOB0ARDodAOg7HQCCPR0AHD8dALZAHQBaQh0A9EMdAI5FHQAoRx0AzEgdAGZKHQAATB0Amk0dAD5PHQDYUB0AclIdAAxUHQCwVR0ASlcdAORYHQB+Wh0AIlwdALxdHQBWXx0A8GAdAJRiHQAuZB0AyGUdAGJnHQAGaR0AoGodADpsHQDUbR0AeG8dABJxHQCsch0AUHQdAOp1HQCEdx0AHnkdAMJ6HQBcfB0A9n0dAJB/HQA0gR0AzoIdAGiEHQAChh0ApocdAECJHQDaih0AdIwdABiOHQCyjx0ATJEdAOaSHQCKlB0AJJYdAL6XHQBYmR0A/JodAJacHQAwnh0Ayp8dAGShHQAIox0AoqQdADymHQDWpx0AeqkdABSrHQCurB0ASK4dAOyvHQCGsR0AILMdALq0HQBeth0A+LcdAJK5HQAsux0A0LwdAGq+HQAEwB0AqMEdAELDHQDcxB0AdsYdABrIHQC0yR0ATssdAOjMHQCMzh0AJtAdAMDRHQBa0x0A/tQdAJjWHQAy2B0A1tkdAHDbHQAK3R0ApN4dAD7gHQDi4R0AfOMdABblHQCw5h0AVOgdAO7pHQCI6x0AIu0dAMbuHQBg8B0A+vEdAJTzHQAu9R0A0vYdAGz4HQAG+h0AoPsdAET9HQDe/h0AeAAeABwCHgC2Ax4AUAUeAOoGHgCOCB4AKAoeAMILHgBcDR4AAA8eAJoQHgA0Eh4AzhMeAHIVHgAMFx4AphgeAEoaHgDkGx4Afh0eABgfHgC8IB4AViIeAPAjHgCKJR4AJCceAMgoHgBiKh4A/CseAJYtHgA6Lx4A1DAeAG4yHgAINB4ArDUeAEY3HgDgOB4AejoeAB48HgC4PR4AUj8eAOxAHgCQQh4AKkQeAMRFHgBeRx4A+EgeAJxKHgA2TB4A0E0eAGpPHgAOUR4AqFIeAEJUHgDmVR4AgFceABpZHgC0Wh4AWFweAPJdHgCMXx4AJmEeAMpiHgBkZB4A/mUeAJhnHgA8aR4A1moeAHBsHgAUbh4Arm8eAEhxHgDich4AhnQeACB2HgC6dx4AVHkeAPh6HgCSfB4ALH4eAMZ/HgBqgR4ABIMeAJ6EHgA4hh4A0oceAHaJHgAQix4AqoweAESOHgDojx4AgpEeAByTHgDAlB4AWpYeAPSXHgCOmR4AMpseAMycHgBmnh4AAKAeAKShHgA+ox4A2KQeAHKmHgAWqB4AsKkeAEqrHgDkrB4AiK4eACKwHgC8sR4AVrMeAPq0HgCUth4ALrgeAMi5HgBiux4ABr0eAKC+HgA6wB4A1MEeAHjDHgASxR4ArMYeAEbIHgDqyR4AhMseAB7NHgC4zh4AXNAeAPbRHgCQ0x4AKtUeAM7WHgBo2B4AAtoeAJzbHgBA3R4A2t4eAHTgHgAY4h4AsuMeAEzlHgDm5h4AiugeACTqHgC+6x4AWO0eAPzuHgCW8B4AMPIeAMrzHgBu9R4ACPceAKL4HgA8+h4A4PseAHr9HgAU/x4ArgAfAFICHwDsAx8AhgUfACAHHwDECB8AXgofAPgLHwCSDR8ALA8fANAQHwBqEh8ABBQfAJ4VHwBCFx8A3BgfAHYaHwAQHB8AtB0fAE4fHwDoIB8AgiIfACYkHwDAJR8AWicfAP4oHwCYKh8AMiwfAMwtHwBwLx8ACjEfAKQyHwA+NB8A4jUfAHw3HwAWOR8AsDofAFQ8HwDuPR8AiD8fACxBHwDGQh8AYEQfAPpFHwCURx8AOEkfANJKHwBsTB8ABk4fAKpPHwBEUR8A3lIfAHhUHwAcVh8AtlcfAFBZHwDqWh8AhFwfACheHwDCXx8AXGEfAPZiHwCaZB8ANGYfAM5nHwBoaR8ADGsfAKZsHwBAbh8A5G8fAH5xHwAYcx8AsnQfAFZ2HwDwdx8AinkfACR7HwDIfB8AYn4fAPx/HwCWgR8AOoMfANSEHwBuhh8AEogfAKyJHwBGix8A4IwfAISOHwAekB8AuJEfAFKTHwD2lB8AkJYfACqYHwDEmR8AaJsfAAKdHwCcnh8ANqAfANChHwB0ox8ADqUfAKimHwBCqB8A5qkfAICrHwAarR8AtK4fAFiwHwDysR8AjLMfACa1HwDAth8AZLgfAP65HwCYux8AMr0fANa+HwBwwB8ACsIfAK7DHwBIxR8A4sYfAHzIHwAgyh8AussfAFTNHwDuzh8AktAfACzSHwDG0x8AYNUfAATXHwCe2B8AONofANzbHwB23R8AEN8fAKrgHwBO4h8A6OMfAILlHwAc5x8AwOgfAG7qHwAI7B8ArO0fAEbvHwDg8B8AhPIfAB70HwC49R8AUvcfAPb4HwCQ+h8AKvwfAMT9HwBo/x8AAgEgAJwCIAA2BCAA2gUgAHQHIAAOCSAAqAogAEwMIADmDSAAgA8gABoRIAC0EiAAWBQgAPIVIACMFyAAJhkgAMoaIABkHCAA/h0gAJgfIAA8ISAA1iIgAHAkIAAKJiAAricgAEgpIADiKiAAfCwgACAuIAC6LyAAVDEgAO4yIACSNCAALDYgAMY3IABgOSAABDsgAJ48IAA4PiAA0j8gAHZBIAAQQyAAqkQgAE5GIADoRyAAgkkgABxLIADATCAAWk4gAPRPIACOUSAAMlMgAMxUIABmViAAAFggAKRZIAA+WyAA2FwgAHJeIAAWYCAAsGEgAEpjIADkZCAAiGYgACJoIAC8aSAAVmsgAPpsIACUbiAALnAgAMhxIABicyAABnUgAKB2IAA6eCAA1HkgAHh7IAASfSAArH4gAEaAIADqgSAAhIMgAB6FIAC4hiAAXIggAPaJIACQiyAAKo0gAM6OIABokCAAApIgAKaTIABAlSAA2pYgAHSYIAAYmiAAspsgAEydIADmniAAiqAgACSiIAC+oyAAWKUgAPymIACWqCAAMKogAMqrIABurSAACK8gAKKwIABGsiAA4LMgAHq1IAAUtyAArrggAFK6IADsuyAAhr0gACC/IADEwCAAXsIgAPjDIACSxSAALMcgANDIIABqyiAABMwgAJ7NIABCzyAA3NAgAHbSIAAQ1CAAtNUgAE7XIADo2CAAjNogACbcIADA3SAAWt8gAP7gIACY4iAAMuQgAMzlIABw5yAACukgAKTqIAA+7CAA4u0gAHzvIAAW8SAAsPIgAFT0IADu9SAAiPcgACL5IADG+iAAYPwgAPr9IACe/yAAOAEhANICIQBsBCEAEAYhAKoHIQBECSEA3gohAIIMIQAcDiEAtg8hAFARIQDqEiEAjhQhACgWIQDCFyEAXBkhAAAbIQCaHCEANB4hAM4fIQByISEADCMhAKYkIQBAJiEA2ichAH4pIQAYKyEAsiwhAFYuIQDwLyEAijEhACQzIQDINCEAYjYhAPw3IQCWOSEAOjshANQ8IQBuPiEACEAhAKxBIQBGQyEA4EQhAHpGIQAeSCEAuEkhAFJLIQDsTCEAkE4hACpQIQDEUSEAXlMhAAJVIQCcViEANlghANBZIQB0WyEADl0hAKheIQBCYCEA5mEhAIBjIQAaZSEAtGYhAFhoIQDyaSEAjGshACZtIQDKbiEAZHAhAP5xIQCicyEAPHUhANZ2IQBweCEAFHohAK57IQBIfSEA4n4hAIaAIQAggiEAuoMhAFSFIQD4hiEAkoghACyKIQDGiyEAao0hAASPIQCekCEAOJIhANyTIQB2lSEAEJchAKqYIQBOmiEA6JshAIKdIQAcnyEAtqAhAFqiIQD0oyEAjqUhACinIQDMqCEAZqohAACsIQCarSEAPq8hANiwIQBysiEADLQhALC1IQBKtyEA5LghAH66IQAivCEAvL0hAFa/IQD6wCEAlMIhAC7EIQDIxSEAbMchAAbJIQCgyiEAOswhAN7NIQB4zyEAEtEhAKzSIQBQ1CEA6tUhAITXIQAe2SEAwtohAFzcIQD23SEAkN8hADThIQDO4iEAaOQhAALmIQCm5yEAQOkhANrqIQB07CEAGO4hALLvIQBM8SEA5vIhAIr0IQAk9iEAvvchAFj5IQDy+iEAlvwhADD+IQDK/yEAZAEiAAgDIgCiBCIAPAYiANYHIgB6CSIAFAsiAK4MIgBIDiIA7A8iAIYRIgAgEyIAxBQiAF4WIgD4FyIAkhkiADYbIgDQHCIAah4iAAQgIgCoISIAQiMiANwkIgB2JiIAGigiALQpIgBOKyIA6CwiAIwuIgAmMCIAwDEiAFozIgD+NCIAmDYiADI4IgDWOSIAcDsiAAo9IgCkPiIAPkAiAOJBIgB8QyIAFkUiALBGIgBUSCIA7kkiAIhLIgAiTSIAxk4iAGBQIgD6USIAlFMiAC5VIgDSViIAbFgiAAZaIgCgWyIARF0iAN5eIgB4YCIAHGIiALZjIgBQZSIA6mYiAI5oIgAoaiIAwmsiAFxtIgAAbyIAmnAiADRyIgDOcyIAcnUiAAx3IgCmeCIASnoiAOR7IgB+fSIAGH8iALyAIgBWgiIA8IMiAIqFIgAuhyIAyIgiAGKKIgD8iyIAoI0iADqPIgDUkCIAbpIiAAiUIgCslSIARpciAOCYIgB6miIAHpwiALidIgBSnyIA9qAiAJCiIgAqpCIAxKUiAGinIgACqSIAnKoiADasIgDarSIAdK8iAA6xIgCosiIATLQiAOa1IgCAtyIAGrkiALS6IgBYvCIA8r0iAIy/IgAmwSIAysIiAGTEIgD+xSIAmMciADzJIgDWyiIAcMwiAArOIgCuzyIASNEiAOLSIgB81CIAINYiALrXIgBU2SIA7toiAJLcIgAs3iIAxt8iAGDhIgAE4yIAnuQiADjmIgDS5yIAdukiABDrIgCq7CIATu4iAOjvIgCC8SIAHPMiAMD0IgBa9iIA9PciAI75IgAy+yIAzPwiAGb+IgAAACMApAEjAD4DIwDYBCMAcgYjABYIIwCwCSMASgsjAOQMIwCIDiMAIhAjALwRIwBWEyMA8BQjAJQWIwAuGCMAyBkjAGIbIwAGHSMAoB4jADogIwDUISMAeCMjABIlIwCsJiMARigjAOopIwCEKyMAHi0jALguIwBcMCMA9jEjAJAzIwAqNSMAzjYjAGg4IwACOiMAnDsjAEA9IwDaPiMAdEAjABhCIwCyQyMATEUjAOZGIwCKSCMAJEojAL5LIwBYTSMA/E4jAJZQIwAwUiMAylMjAG5VIwAIVyMAolgjADxaIwDgWyMAel0jABRfIwCuYCMAUmIjAOxjIwCGZSMAIGcjAMRoIwBeaiMA+GsjAJJtIwAsbyMA0HAjAGpyIwAEdCMAnnUjAEJ3IwDceCMAdnojABB8IwC0fSMATn8jAOiAIwCCgiMAJoQjAMCFIwBahyMA/ogjAJiKIwAyjCMAzI0jAHCPIwAKkSMApJIjAD6UIwDilSMAfJcjABaZIwCwmiMAVJwjAO6dIwCInyMAIqEjAMaiIwBgpCMA+qUjAJ6nIwA4qSMA0qojAGysIwAQriMAqq8jAESxIwDesiMAeLQjABy2IwC2tyMAULkjAOq6IwCOvCMAKL4jAMK/IwBcwSMA9sIjAJrEIwA0xiMAzscjAGjJIwAMyyMApswjAEDOIwDkzyMAftEjABjTIwCy1CMAVtYjAPDXIwCK2SMAJNsjANLcIwBs3iMABuAjAKrhIwBE4yMA3uQjAHjmIwAc6CMAtukjAFDrIwDq7CMAju4jACjwIwDC8SMAXPMjAAD1IwCa9iMANPgjAM75IwBy+yMADP0jAKb+IwBAACQA5AEkAH4DJAAYBSQAsgYkAFYIJADwCSQAigskAC4NJADIDiQAYhAkAPwRJACgEyQAOhUkANQWJABuGCQAEhokAKwbJABGHSQA4B4kAIQgJAAeIiQAuCMkAFIlJADsJiQAkCgkACoqJADEKyQAXi0kAAIvJACcMCQANjIkANAzJAB0NSQADjckAKg4JABCOiQA5jskAIA9JAAaPyQAtEAkAFhCJADyQyQAjEUkACZHJADKSCQAZEokAP5LJACYTSQAPE8kANZQJABwUiQAClQkAK5VJABIVyQA4lgkAIZaJAAgXCQAul0kAFRfJAD4YCQAkmIkACxkJADGZSQAamckAARpJACeaiQAOGwkANxtJAB2byQAEHEkAKpyJABOdCQA6HUkAIJ3JAAceSQAwHokAFp8JAD0fSQAjn8kACiBJADMgiQAZoQkAACGJACahyQAPokkANiKJAByjCQADI4kALCPJABKkSQA5JIkAH6UJAAiliQAvJckAFaZJADwmiQAlJwkAC6eJADInyQAbKEkAAajJACgpCQAOqYkAN6nJAB4qSQAEqskAKysJABQriQA6q8kAISxJAAesyQAwrQkAFy2JAD2tyQAkLkkADS7JADOvCQAaL4kAALAJACmwSQAQMMkANrEJAB0xiQAGMgkALLJJABMyyQA5swkAIrOJAAk0CQAvtEkAFjTJAD81CQAltYkADDYJADK2SQAZNskAAjdJACi3iQAPOAkANbhJAB64yQAFOUkAK7mJABI6CQA7OkkAIbrJAAg7SQAuu4kAF7wJAD48SQAkvMkADb1JADQ9iQAavgkAAT6JACo+yQAQv0kANz+JAB2ACUAGgIlALQDJQBOBSUA8gYlAIwIJQAmCiUAwAslAGQNJQD+DiUAmBAlADISJQDMEyUAcBUlAAoXJQCkGCUAPholAOIbJQB8HSUAFh8lALAgJQBUIiUA7iMlAIglJQAiJyUAvCglAGAqJQD6KyUAlC0lADgvJQDSMCUAdjIlAAY0JQCqNSUARDclAN44JQCCOiUAHDwlALY9JQBQPyUA9EAlAI5CJQAoRCUAwkUlAGZHJQAASSUAmkolADRMJQDOTSUAck8lAAxRJQCmUiUAQFQlAORVJQB+VyUAGFklALJaJQBWXCUA8F0lAIpfJQAkYSUAvmIlAGJkJQD8ZSUAlmclADppJQDUaiUAbmwlAAhuJQCsbyUARnElAOByJQB6dCUAHnYlALh3JQBSeSUA7HolAJB8JQAqfiUAxH8lAF6BJQACgyUAnIQlADaGJQDahyUAdIklAA6LJQCojCUATI4lAOaPJQCAkSUAGpMlAL6UJQBYliUA8pclAIyZJQAwmyUAypwlAGSeJQD+nyUAmKElADyjJQDWpCUAcKYlAAqoJQCuqSUASKslAOKsJQB8riUAILAlALqxJQBUsyUA7rQlAJK2JQAsuCUAxrklAGC7JQAEvSUAnr4lADjAJQDSwSUAdsMlABDFJQCqxiUARMglAOjJJQCCyyUAHM0lAMDOJQBa0CUA9NElAI7TJQAy1SUAzNYlAGbYJQAA2iUApNslAD7dJQDY3iUAcuAlABbiJQCw4yUASuUlAOTmJQCI6CUAIuolALzrJQBW7SUA+u4lAJTwJQAu8iUAyPMlAGz1JQAG9yUAoPglADr6JQDU+yUAeP0lABL/JQCsACYARgImAOoDJgCEBSYAHgcmALgIJgBcCiYA9gsmAJANJgAqDyYAzhAmAGgSJgACFCYAphUmAEAXJgDaGCYAdBomABgcJgCyHSYATB8mAOYgJgCKIiYAJCQmAL4lJgBYJyYA/CgmAJYqJgAwLCYAyi0mAG4vJgAIMSYAojImADw0JgDgNSYAejcmABQ5JgCuOiYAUjwmAOw9JgCGPyYAIEEmAMRCJgBeRCYA+EUmAJJHJgA2SSYA0EomAGpMJgAETiYAnk8mAEJRJgDcUiYAdlQmABBWJgC0VyYATlkmAOhaJgCCXCYAJl4mAMBfJgBaYSYA/mImAJhkJgAyZiYAzGcmAHBpJgAKayYApGwmAD5uJgDibyYAfHEmABZzJgCwdCYAVHYmAO53JgCIeSYALHsmAMZ8JgBgfiYA+n8mAJSBJgA4gyYA0oQmAGyGJgAGiCYAqokmAESLJgDejCYAeI4mAByQJgC2kSYAUJMmAOqUJgCOliYAKJgmAMKZJgBmmyYAAJ0mAJqeJgA0oCYA2KEmAHKjJgAMpSYApqYmAECoJgDkqSYAfqsmABitJgCyriYAVrAmAPCxJgCKsyYAJLUmAMi2JgBiuCYA/LkmAJa7JgA6vSYA1L4mAG7AJgAIwiYAosMmAEbFJgDgxiYAesgmAB7KJgC4yyYAUs0mAOzOJgCQ0CYAKtImAMTTJgBe1SYAAtcmAJzYJgA22iYA0NsmAHTdJgAO3yYAqOAmAELiJgDm4yYAgOUmABrnJgC+6CYAWOomAPLrJgCM7SYAMO8mAMrwJgBk8iYA/vMmAKL1JgA89yYA1vgmAHD6JgAU/CYArv0mAEj/JgDiACcAhgInACAEJwC6BScAVAcnAO4IJwCSCicALAwnAMYNJwBgDycABBEnAJ4SJwA4FCcA0hUnAHYXJwAQGScAqhonAEQcJwDoHScAgh8nABwhJwC2IicAWiQnAPQlJwCOJycAKCknAMwqJwBmLCcAAC4nAJovJwA+MScA2DInAHI0JwAWNicAsDcnAEo5JwDkOicAiDwnACI+JwC8PycAVkEnAPpCJwCURCcALkYnAMhHJwBsSScABksnAKBMJwA6TicA3k8nAHhRJwASUycArFQnAFBWJwDqVycAhFknAB5bJwC4XCcAXF4nAPZfJwCQYScAKmMnAM5kJwBoZicAAmgnAJxpJwBAaycA2mwnAHRuJwAOcCcAsnEnAExzJwDmdCcAgHYnACR4JwC+eScAWHsnAPJ8JwCWficAMIAnAMqBJwBugycACIUnAKKGJwA8iCcA4IknAHqLJwAUjScAro4nAFKQJwDskScAhpMnACCVJwDElicAXpgnAPiZJwCSmycANp0nANCeJwBqoCcABKInAKijJwBCpScA3KYnAHaoJwAaqicAtKsnAE6tJwDoricAgrAnACayJwDAsycAWrUnAPS2JwCYuCcAMronAMy7JwBmvScACr8nAKTAJwA+wicA4sMnAHzFJwAWxycAsMgnAFTKJwDuyycAiM0nACLPJwDG0CcAYNInAPrTJwCU1ScAONcnANLYJwBs2icABtwnAKDdJwBE3ycA3uAnAHjiJwAc5CcAtuUnAFDnJwDq6CcAjuonACjsJwDC7ScAXO8nAADxJwCa8icANPQnAM71JwBy9ycADPknAKb6JwBA/CcA5P0nAH7/JwAYASgAvAIoAFYEKADwBSgAigcoAC4JKADICigAYgwoAPwNKACWDygAOhEoANQSKABuFCgACBYoAKwXKABGGSgA4BooAHocKAAeHigAuB8oAFIhKADsIigAkCQoADQmKADOJygAcikoAAwrKACmLCgAQC4oAOQvKAB+MSgAGDMoALI0KABWNigA8DcoAIo5KAAkOygAyDwoAGI+KAD8PygAoEEoADpDKADURCgAbkYoABJIKACsSSgARksoAOBMKACETigAHlAoALhRKABSUygA9lQoAJBWKAAqWCgAxFkoAGhbKAACXSgAnF4oADZgKADQYSgAdGMoAA5lKACoZigAQmgoAOZpKACAaygAGm0oALRuKABYcCgA8nEoAIxzKAAmdSgAynYoAGR4KAD+eSgAmHsoADx9KADWfigAcIAoAAqCKACugygASIUoAOKGKACGiCgAIIooALqLKABUjSgA+I4oAJKQKAAskigAxpMoAGqVKAAElygAnpgoADiaKADcmygAdp0oABCfKACqoCgATqIoAOijKACCpSgAHKcoAMCoKABaqigA9KsoAI6tKAAorygAzLAoAGayKAAAtCgAmrUoAD63KADYuCgAcrooAAy8KACwvSgASr8oAOTAKAB+wigAIsQoALzFKABWxygA8MgoAJTKKAAuzCgAyM0oAGLPKAAG0SgAoNIoADrUKADU1SgAeNcoABLZKACs2igAUNwoAOrdKACE3ygAHuEoAMLiKABc5CgA9uUoAJDnKAA06SgAzuooAGjsKAAC7igApu8oAEDxKADa8igAdPQoABj2KACy9ygATPkoAPD6KACK/CgAJP4oAL7/KABYASkA/AIpAJYEKQAwBikAygcpAG4JKQAICykAogwpADwOKQDWDykAehEpABQTKQCuFCkASBYpAOwXKQCGGSkAIBspALocKQBeHikA+B8pAJIhKQA2IykA0CQpAGomKQAEKCkAqCkpAEIrKQDcLCkAdi4pABowKQC0MSkATjMpAOg0KQCCNikAJjgpAMA5KQBaOykA9DwpAJg+KQAyQCkAzEEpAGZDKQAKRSkApEYpAD5IKQDiSSkAfEspABZNKQCwTikAVFApAO5RKQCIUykAIlUpAMZWKQBgWCkA+lkpAJRbKQA4XSkA0l4pAGxgKQAQYikAqmMpAERlKQDeZikAgmgpABxqKQC2aykAUG0pAPRuKQCOcCkAKHIpAMJzKQBcdSkAAHcpAJp4KQA0eikAznspAHJ9KQAMfykApoApAECCKQDkgykAfoUpABiHKQCyiCkAVoopAPCLKQCKjSkAJI8pAL6QKQBikikA/JMpAJaVKQA6lykA1JgpAG6aKQAInCkArJ0pAEafKQDgoCkAeqIpAB6kKQC4pSkAUqcpAOyoKQCQqikAKqwpAMStKQBorykAArEpAJyyKQA2tCkA2rUpAHS3KQAOuSkAqLopAEy8KQDmvSkAgL8pABrBKQC+wikAWMQpAPLFKQCMxykAMMkpAMrKKQBkzCkA/s0pAJjPKQA80SkA1tIpAHDUKQAK1ikArtcpAEjZKQDi2ikAfNwpACDeKQC63ykAVOEpAO7iKQCS5CkALOYpAMbnKQBg6SkABOspAJ7sKQA47ikA0u8pAHbxKQAQ8ykAqvQpAET2KQDo9ykAgvkpABz7KQDA/CkAWv4pAPT/KQCOASoAMgMqAMwEKgBmBioAAAgqAKQJKgA+CyoA2AwqAHIOKgAWECoAsBEqAEoTKgDkFCoAiBYqACIYKgC8GSoAVhsqAPAcKgCUHioALiAqAMghKgBsIyoABiUqAKAmKgA6KCoA1CkqAHgrKgASLSoArC4qAEYwKgDqMSoAhDMqAB41KgC4NioAXDgqAPY5KgCQOyoAKj0qAM4+KgBoQCoAAkIqAKZDKgBARSoA2kYqAHRIKgAYSioAsksqAExNKgDmTioAilAqACRSKgC+UyoAWFUqAPxWKgCWWCoAMFoqAMpbKgBuXSoACF8qAKJgKgA8YioA4GMqAHplKgAUZyoArmgqAFJqKgDsayoAhm0qACBvKgDEcCoAXnIqAPhzKgCSdSoANncqANB4KgBqeioABHwqAKh9KgBCfyoA3IAqAHaCKgAahCoAtIUqAE6HKgDoiCoAjIoqACaMKgDAjSoAWo8qAP6QKgCYkioAMpQqANaVKgBwlyoACpkqAKSaKgBInCoA4p0qAHyfKgAWoSoAsKIqAFSkKgDupSoAiKcqACKpKgDGqioAYKwqAPqtKgCUryoAOLEqANKyKgBstCoABrYqAKC3KgBEuSoA3roqAHi8KgASvioAtr8qAFDBKgDqwioAjsQqACjGKgDCxyoAXMkqAADLKgCazCoANM4qAM7PKgBy0SoADNMqAKbUKgBA1ioA5NcqAH7ZKgAY2yoAstwqAFbeKgDw3yoAiuEqAC7jKgDI5CoAYuYqAPznKgCg6SoAOusqANTsKgBu7ioAEvAqAKzxKgBG8yoA4PQqAIT2KgAe+CoAuPkqAFL7KgDs/CoAkP4qACoAKwDEASsAXgMrAAIFKwCcBisANggrANAJKwB0CysADg0rAKgOKwBCECsA3BErAIATKwAaFSsAtBYrAFgYKwDyGSsAjBsrACYdKwDKHisAZCArAP4hKwCYIysAPCUrANYmKwBwKCsACiorAK4rKwBILSsA4i4rAIYwKwAgMisAujMrAFQ1KwD4NisAkjgrACw6KwDGOysAaj0rAAQ/KwCeQCsAOEIrANxDKwB2RSsAEEcrAKpIKwBOSisA6EsrAIJNKwAcTysAwFArAFpSKwD0UysAjlUrAChXKwDMWCsAZlorAABcKwCaXSsAPl8rANhgKwByYisADGQrALBlKwBKZysA5GgrAH5qKwAibCsAvG0rAFZvKwDwcCsAlHIrAC50KwDIdSsAYncrAAZ5KwCgeisAOnwrANR9KwB4fysAEoErAKyCKwBQhCsA6oUrAISHKwAeiSsAwoorAFyMKwD2jSsAkI8rADSRKwDOkisAaJQrAAKWKwCmlysAQJkrANqaKwB0nCsAGJ4rALKfKwBMoSsA5qIrAIqkKwAkpisAvqcrAFipKwD8qisAlqwrADCuKwDKrysAbrErAAizKwCitCsAPLYrANa3KwB6uSsAFLsrAK68KwBIvisA7L8rAIbBKwAgwysAusQrAF7GKwD4xysAkskrACzLKwDQzCsAas4rAATQKwCo0SsAQtMrANzUKwB21isAGtgrALTZKwBO2ysA6NwrAIzeKwAm4CsAwOErAFrjKwD05CsAmOYrADLoKwDM6SsAZusrAArtKwCk7isAPvArANjxKwB88ysAFvUrALD2KwBU+CsA7vkrAIj7KwAi/SsAxv4rAGAALAD6ASwAlAMsADgFLADSBiwAbAgsAAYKLACqCywARA0sAN4OLACCECwAHBIsALYTLABQFSwA9BYsAI4YLAAoGiwAwhssAGYdLAAAHywAmiAsADQiLADOIywAciUsAAwnLACmKCwAQCosAOQrLAB+LSwAGC8sALIwLABMMiwA8DMsAIo1LAAkNywAvjgsAGI6LAD8OywAlj0sADo/LADUQCwAbkIsAAhELACsRSwARkcsAOBILAB6SiwAHkwsALhNLABSTywA9lAsAJBSLAAqVCwAxFUsAGhXLAACWSwAnFosADZcLADaXSwAdF8sAA5hLACoYiwATGQsAOZlLACAZywAGmksAL5qLABYbCwA8m0sAIxvLAAmcSwAynIsAGR0LAD+dSwAmHcsADx5LADWeiwAcHwsAAp+LACufywASIEsAOKCLAB8hCwAIIYsALqHLABUiSwA7oosAJKMLAAsjiwAxo8sAGCRLAAEkywAnpQsADiWLADSlywAdpksABCbLACqnCwATp4sAOifLACCoSwAHKMsAMCkLABapiwA9KcsAI6pLAAyqywAzKwsAGauLAAAsCwApLEsAD6zLADYtCwAcrYsABa4LACwuSwASrssAOS8LACIviwAIsAsALzBLABWwywA+sQsAJTGLAAuyCwAyMksAGLLLAAGzSwAoM4sADrQLADU0SwAeNMsABLVLACs1iwARtgsAOrZLACE2ywAHt0sALjeLABc4CwA9uEsAJDjLAAq5SwAzuYsAGjoLAAC6iwAnOssAEDtLADa7iwAdPAsABjyLACy8ywATPUsAOb2LACK+CwAJPosAL77LABY/SwA/P4sAJYALQAwAi0AygMtAG4FLQAIBy0AoggtADwKLQDgCy0Aeg0tABQPLQCuEC0AUhItAOwTLQCGFS0AIBctAMQYLQBeGi0A+BstAJIdLQA2Hy0A0CAtAGoiLQAEJC0AqCUtAEInLQDcKC0AdiotABosLQC0LS0ATi8tAOgwLQCMMi0AJjQtAMA1LQBkNy0A/jgtAJg6LQAyPC0AzD0tAHA/LQAKQS0ApEItAD5ELQDiRS0AfEctABZJLQCwSi0AVEwtAO5NLQCITy0AIlEtAMZSLQBgVC0A+lUtAJRXLQAuWS0A0lotAGxcLQAGXi0AoF8tAERhLQDeYi0AeGQtABxmLQC2Zy0AUGktAOpqLQCObC0AKG4tAMJvLQBccS0AAHMtAJp0LQA0di0AznctAHJ5LQAMey0ApnwtAEB+LQDkfy0AfoEtABiDLQC8hC0AVoYtAPCHLQCKiS0ALostAMiMLQBiji0A/I8tAKCRLQA6ky0A1JQtAG6WLQAImC0ArJktAEabLQDgnC0Aep4tAB6gLQC4oS0AUqMtAOykLQCQpi0AKqgtAMSpLQBeqy0A+KwtAJyuLQA2sC0A0LEtAHSzLQAOtS0AqLYtAEK4LQDmuS0AgLstABq9LQC0vi0AWMAtAPLBLQCMwy0AJsUtAMrGLQBkyC0A/sktAKLLLQA8zS0A1s4tAHDQLQAU0i0ArtMtAEjVLQDi1i0AhtgtACDaLQC62y0AVN0tAPjeLQCS4C0ALOItAMbjLQBg5S0ABOctAJ7oLQA46i0A0ustAHbtLQAQ7y0AqvAtAETyLQDo8y0AgvUtABz3LQC2+C0AWvotAPT7LQCO/S0AKP8tAMwALgBmAi4AAAQuAJoFLgA+By4A2AguAHIKLgAMDC4AsA0uAEoPLgDkEC4AiBIuACIULgC8FS4AVhcuAPoYLgCUGi4ALhwuAMgdLgBsHy4ABiEuAKAiLgA6JC4A3iUuAHgnLgASKS4ArCouAFAsLgDqLS4AhC8uAB4xLgDCMi4AXDQuAPY1LgCQNy4AKjkuAM46LgBoPC4AAj4uAJw/LgBAQS4A2kIuAHRELgAORi4AskcuAExJLgDmSi4AgEwuACROLgC+Ty4AWFEuAPJSLgCWVC4AMFYuAMpXLgBkWS4ACFsuAKJcLgA8Xi4A4F8uAHphLgAUYy4ArmQuAFJmLgDsZy4AhmkuACBrLgDEbC4AXm4uAPhvLgCScS4ANnMuANB0LgBqdi4ABHguAJ55LgBCey4A3HwuAHZ+LgAQgC4AtIEuAE6DLgDohC4AjIYuACaILgDAiS4AWosuAP6MLgCYji4AMpAuAMyRLgBwky4ACpUuAKSWLgA+mC4A4pkuAHybLgAWnS4Aup4uAFSgLgDuoS4AiKMuACKlLgDGpi4AYKguAPqpLgCUqy4AOK0uANKuLgBssC4ABrIuAKqzLgBEtS4A3rYuAHi4LgASui4AtrsuAFC9LgDqvi4AhMAuACjCLgDCwy4AXMUuAPbGLgCayC4ANMouAM7LLgByzS4ADM8uAKbQLgBA0i4A5NMuAH7VLgAY1y4AstguAFbaLgDw2y4Ait0uACTfLgDI4C4AYuIuAPzjLgCg5S4AOucuANToLgBu6i4AEuwuAKztLgBG7y4A4PAuAITyLgAe9C4AuPUuAFL3LgDs+C4AkPouACr8LgDE/S4AXv8uAAIBLwCcAi8ANgQvANAFLwB0By8ADgkvAKgKLwBCDC8A3A0vAIAPLwAaES8AtBIvAFgULwDyFS8AjBcvACYZLwDKGi8AZBwvAP4dLwCYHy8APCEvANYiLwBwJC8ACiYvAK4nLwBIKS8A4iovAHwsLwAgLi8Aui8vAFQxLwD4Mi8AkjQvACw2LwDGNy8AajkvAAQ7LwCePC8AOD4vANw/LwB2QS8AEEMvAKpELwBORi8A6EcvAIJJLwAcSy8AwEwvAFpOLwD0Ty8AjlEvAChTLwDMVC8AZlYvAABYLwCaWS8APlsvANhcLwByXi8ADGAvALBhLwBKYy8A5GQvAH5mLwAiaC8AvGkvAFZrLwDwbC8AlG4vAC5wLwDIcS8AYnMvAAZ1LwCgdi8AOngvANR5LwB4ey8AEn0vAKx+LwBQgC8A6oEvAISDLwAehS8AwoYvAFyILwD2iS8AkIsvADSNLwDOji8AaJAvAAKSLwCmky8AQJUvANqWLwB0mC8AGJovALKbLwBMnS8A5p4vAICgLwAkoi8AvqMvAFilLwDypi8AlqgvADCqLwDKqy8AZK0vAAivLwCisC8APLIvANazLwB6tS8AFLcvAK64LwBIui8A7LsvAIa9LwAgvy8AxMAvAF7CLwD4wy8AksUvACzHLwDQyC8AasovAATMLwCozS8AQs8vANzQLwB20i8AGtQvALTVLwBO1y8A6NgvAILaLwAm3C8AwN0vAFrfLwD04C8AmOIvADLkLwDM5S8AZucvAArpLwCk6i8APuwvAOLtLwB87y8AFvEvALDyLwBU9C8A7vUvAIj3LwAi+S8AxvovAGD8LwD6/S8AlP8vADgBMADSAjAAbAQwABAGMACqBzAARAkwAN4KMACCDDAAHA4wALYPMABQETAA6hIwAI4UMAAoFjAAwhcwAFwZMAAAGzAAmhwwADQeMADOHzAAciEwAAwjMACmJDAAQCYwANonMAB+KTAAGCswALIsMABMLjAA8C8wAIoxMAAkMzAAvjQwAGI2MAD8NzAAljkwADo7MADUPDAAbj4wAAhAMACsQTAARkMwAOBEMAB6RjAAHkgwALhJMABSSzAA7EwwAJBOMAAqUDAAxFEwAGhTMAACVTAAnFYwADZYMADaWTAAdFswAA5dMACoXjAATGAwAOZhMACAYzAAGmUwAL5mMABYaDAA8mkwAIxrMAAmbTAAym4wAGRwMAD+cTAAmHMwADx1MADWdjAAcHgwAAp6MACuezAASH0wAOJ+MAB8gDAAFoIwALqDMABUhTAA7oYwAJKIMAAsijAAxoswAGCNMAAEjzAAnpAwADiSMADSkzAAdpUwABCXMACqmDAARJowAOibMACCnTAAHJ8wAMCgMABaojAA9KMwAI6lMAAypzAAzKgwAGaqMAAArDAApK0wAD6vMADYsDAAcrIwABa0MACwtTAASrcwAOS4MACIujAAIrwwALy9MABWvzAA+sAwAJTCMAAuxDAAyMUwAGLHMAAGyTAAoMowADrMMADUzTAAeM8wABLRMACs0jAARtQwAOrVMACE1zAAHtkwALjaMABc3DAA9t0wAJDfMAAq4TAAzuIwAGjkMAAC5jAAnOcwAEDpMADa6jAAdOwwABjuMACy7zAATPEwAObyMACK9DAAJPYwAL73MABY+TAA/PowAJb8MAAw/jAAyv8wAG4BMQAIAzEAogQxADwGMQDgBzEAegkxABQLMQCuDDEAUg4xAOwPMQCGETEAIBMxAMQUMQBeFjEA+BcxAJIZMQA2GzEA0BwxAGoeMQAEIDEAqCExAEIjMQDcJDEAdiYxABooMQC0KTEATisxAOgsMQCMLjEAJjAxAMAxMQBkMzEA/jQxAJg2MQAyODEAzDkxAHA7MQAKPTEApD4xAD5AMQDiQTEAfEMxABZFMQCwRjEASkgxAO5JMQCISzEAIk0xALxOMQBgUDEA+lExAJRTMQAuVTEA0lYxAGxYMQAGWjEAoFsxAERdMQDeXjEAeGAxABxiMQC2YzEAUGUxAOpmMQCOaDEAKGoxAMJrMQBcbTEAAG8xAJpwMQA0cjEAznMxAHJ1MQAMdzEApngxAEB6MQDkezEAfn0xABh/MQC8gDEAVoIxAPCDMQCKhTEALocxAMiIMQBiijEA/IsxAKCNMQA6jzEA1JAxAG6SMQAIlDEArJUxAEaXMQDgmDEAepoxAB6cMQC4nTEAUp8xAOygMQCQojEAKqQxAMSlMQBepzEA+KgxAJyqMQA2rDEA0K0xAGqvMQAOsTEAqLIxAEK0MQDmtTEAgLcxABq5MQC0ujEAWLwxAPK9MQCMvzEAJsExAMrCMQBkxDEA/sUxAJjHMQA8yTEA1soxAHDMMQAUzjEArs8xAEjRMQDi0jEAhtQxACDWMQC61zEAVNkxAPjaMQCS3DEALN4xAMbfMQBq4TEABOMxAJ7kMQA45jEA0ucxAHbpMQAQ6zEAquwxAETuMQDo7zEAgvExABzzMQC29DEAWvYxAPT3MQCO+TEAKPsxAMz8MQBm/jEAAAAyAJoBMgA+AzIA2AQyAHIGMgAMCDIAsAkyAEoLMgDkDDIAfg4yACIQMgC8ETIAVhMyAPAUMgCUFjIALhgyAMgZMgBsGzIABh0yAKAeMgA6IDIA3iEyAHgjMgASJTIArCYyAFAoMgDqKTIAhCsyAB4tMgDCLjIAXDAyAPYxMgCQMzIANDUyAM42MgBoODIAAjoyAKY7MgBAPTIA2j4yAHRAMgAOQjIAskMyAExFMgDmRjIAgEgyACRKMgC+SzIAWE0yAPJOMgCWUDIAMFIyAMpTMgBkVTIACFcyAKJYMgA8WjIA1lsyAHpdMgAUXzIArmAyAEhiMgDsYzIAhmUyACBnMgC6aDIAXmoyAPhrMgCSbTIALG8yANBwMgBqcjIABHQyAJ51MgBCdzIA3HgyAHZ6MgAQfDIAtH0yAE5/MgDogDIAjIIyACaEMgDAhTIAWocyAP6IMgCYijIAMowyAMyNMgBwjzIACpEyAKSSMgA+lDIA4pUyAHyXMgAWmTIAupoyAFScMgDunTIAiJ8yACKhMgDGojIAYKQyAPqlMgCUpzIAOKkyANKqMgBsrDIABq4yAKqvMgBEsTIA3rIyAHi0MgAStjIAtrcyAFC5MgDqujIAhLwyACi+MgDCvzIAXMEyAPbCMgCaxDIANMYyAM7HMgBoyTIADMsyAKbMMgBAzjIA5M8yAH7RMgAY0zIAstQyAFbWMgDw1zIAitkyACTbMgDI3DIAYt4yAPzfMgCW4TIAOuMyANTkMgBu5jIACOgyAKzpMgBG6zIA4OwyAITuMgAe8DIAuPEyAFLzMgDs9DIAkPYyACr4MgDE+TIAXvsyAAL9MgCc/jIANgAzANABMwB0AzMADgUzAKgGMwBCCDMA3AkzAIALMwAaDTMAtA4zAE4QMwDyETMAjBMzACYVMwDKFjMAZBgzAP4ZMwCYGzMAPB0zANYeMwBwIDMACiIzAK4jMwBIJTMA4iYzAHwoMwAgKjMAuiszAFQtMwD4LjMAkjAzACwyMwDGMzMAajUzAAQ3MwCeODMAODozANw7MwB2PTMAED8zAKpAMwBOQjMA6EMzAIJFMwAcRzMAtkgzAFpKMwD0SzMAjk0zAChPMwDMUDMAZlIzAABUMwCaVTMAPlczANhYMwByWjMADFwzALBdMwBKXzMA5GAzAH5iMwAiZDMAvGUzAFZnMwDwaDMAlGozAC5sMwDIbTMAYm8zAAZxMwCgcjMAOnQzANR1MwB4dzMAEnkzAKx6MwBQfDMA6n0zAIR/MwAegTMAwoIzAFyEMwD2hTMAkIczADSJMwDOijMAaIwzAAKOMwCcjzMAQJEzANqSMwB0lDMADpYzALKXMwBMmTMA5pozAICcMwAknjMAvp8zAFihMwDyojMAlqQzADCmMwDKpzMAZKkzAAirMwCirDMAPK4zANavMwB6sTMAFLMzAK60MwBItjMA7LczAIa5MwAguzMAurwzAF6+MwD4vzMAksEzACzDMwDQxDMAasYzAATIMwCeyTMAQsszANzMMwB2zjMAENAzALTRMwBO0zMA6NQzAILWMwAm2DMAwNkzAFrbMwD+3DMAmN4zADLgMwDM4TMAcOMzAArlMwCk5jMAPugzAOLpMwB86zMAFu0zALDuMwBU8DMA7vEzAIjzMwAs9TMAxvYzAGD4MwD6+TMAlPszADj9MwDS/jMAbAA0AAYCNACqAzQARAU0AN4GNAB4CDQAHAo0ALYLNABQDTQA6g40AI4QNAAoEjQAwhM0AFwVNAD2FjQAmhg0ADQaNADOGzQAaB00AAwfNACmIDQAQCI0ANojNAB+JTQAGCc0ALIoNABMKjQA8Cs0AIotNAAkLzQAyDA0AGIyNAD8MzQAljU0ADo3NADUODQAbjo0AAg8NACsPTQARj80AOBANAB6QjQAHkQ0ALhFNABSRzQA9kg0AJBKNAAqTDQAxE00AGhPNAACUTQAnFI0ADZUNADQVTQAdFc0AA5ZNACoWjQAQlw0AOZdNACAXzQAGmE0ALRiNABYZDQA8mU0AIxnNAAmaTQAwGo0AGRsNAD+bTQAmG80ADxxNADWcjQAcHQ0AAp2NACudzQASHk0AOJ6NAB8fDQAIH40ALp/NABUgTQA7oI0AJKENAAshjQAxoc0AGqJNAAEizQAnow0ADiONADcjzQAdpE0ABCTNACqlDQATpY0AOiXNACCmTQAHJs0AMCcNABanjQA9J80AI6hNAAoozQAzKQ0AGamNAAAqDQAmqk0AD6rNADYrDQAcq40AAywNACmsTQASrM0AOS0NAB+tjQAIrg0ALy5NABWuzQA8Lw0AJS+NAAuwDQAyME0AGLDNAAGxTQAoMY0ADrINADUyTQAeMs0ABLNNACszjQARtA0AOrRNACE0zQAHtU0AMLWNABc2DQA9tk0AJDbNAA03TQAzt40AGjgNAAC4jQApuM0AEDlNADa5jQAdOg0ABjqNACy6zQATO00AObuNACK8DQAJPI0AL7zNABY9TQA/PY0AJb4NAAw+jQAyvs0AGT9NAAI/zQAogA1ADwCNQDWAzUAegU1ABQHNQCuCDUASAo1AOwLNQCGDTUAIA81ALoQNQBeEjUA+BM1AJIVNQA2FzUA0Bg1AGoaNQAEHDUAnh01AEIfNQDcIDUAdiI1ABAkNQC0JTUATic1AOgoNQCCKjUAJiw1AMAtNQBaLzUA9DA1AJgyNQAyNDUAzDU1AGY3NQAKOTUApDo1AD48NQDiPTUAfD81ABZBNQCwQjUAVEQ1AO5FNQCIRzUAIkk1AMZKNQBgTDUA+k01AJRPNQA4UTUA0lI1AGxUNQAGVjUAqlc1AERZNQDeWjUAeFw1ABxeNQC2XzUAUGE1AOpiNQCOZDUAKGY1AMJnNQBcaTUAAGs1AJpsNQA0bjUAzm81AHJxNQAMczUApnQ1AEB2NQDadzUAfnk1ABh7NQCyfDUATH41APB/NQCKgTUAJIM1AL6ENQBihjUA/Ic1AJaJNQA6izUA1Iw1AG6ONQAIkDUArJE1AEaTNQDglDUAepY1AB6YNQC4mTUAUps1AOycNQCQnjUAKqA1AMShNQBoozUAAqU1AJymNQA2qDUA2qk1AHSrNQAOrTUAqK41AEywNQDmsTUAgLM1ABq1NQC0tjUAWLg1APK5NQCMuzUAJr01AMq+NQBkwDUA/sE1AJjDNQA8xTUA1sY1AHDINQAKyjUApMs1AEjNNQDizjUAfNA1ABbSNQC60zUAVNU1AO7WNQCS2DUALNo1AMbbNQBg3TUABN81AJ7gNQA44jUA0uM1AHblNQAQ5zUAqug1AETqNQDo6zUAgu01ABzvNQC28DUAWvI1APTzNQCO9TUAMvc1AMz4NQBm+jUAAPw1AKT9NQA+/zUA2AA2AHICNgAWBDYAsAU2AEoHNgDkCDYAiAo2ACIMNgC8DTYAVg82APoQNgCUEjYALhQ2AMgVNgBiFzYABhk2AKAaNgA6HDYA1B02AHgfNgASITYArCI2AEYkNgDqJTYAhCc2AB4pNgC4KjYAXCw2APYtNgCQLzYAKjE2AM4yNgBoNDYAAjY2AKY3NgBAOTYA2jo2AHQ8NgAYPjYAsj82AExBNgDmQjYAikQ2ACRGNgC+RzYAWEk2APxKNgCWTDYAME42AMpPNgBuUTYACFM2AKJUNgA8VjYA4Fc2AHpZNgAUWzYArlw2AEheNgDsXzYAkGE2ADRjNgDOZDYAaGY2AAJoNgCcaTYAQGs2ANpsNgB0bjYADnA2ALJxNgBMczYA5nQ2AIB2NgAkeDYAvnk2AFh7NgDyfDYAln42ADCANgDKgTYAboM2AAiFNgCihjYAPIg2AOCJNgB6izYAFI02AK6ONgBSkDYA7JE2AIaTNgAglTYAxJY2AF6YNgD4mTYAkps2ADadNgDQnjYAaqA2AASiNgCoozYAQqU2ANymNgB2qDYAGqo2ALSrNgBOrTYA6K42AIywNgAmsjYAwLM2AFq1NgD0tjYAmLg2ADK6NgDMuzYAZr02AAq/NgCkwDYAPsI2ANjDNgB8xTYAFsc2ALDINgBKyjYA7ss2AIjNNgAizzYAxtA2AGDSNgD60zYAlNU2ADjXNgDS2DYAbNo2AAbcNgCq3TYARN82AN7gNgB44jYAHOQ2ALblNgBQ5zYA9Og2AI7qNgAo7DYAwu02AFzvNgAA8TYAmvI2ADT0NgDO9TYAcvc2AAz5NgCm+jYAQPw2AOT9NgB+/zYAGAE3ALICNwBMBDcA8AU3AIoHNwAkCTcAvgo3AGIMNwD8DTcAlg83ADoRNwDUEjcAbhQ3AAgWNwCsFzcARhk3AOAaNwB6HDcAHh43ALgfNwBSITcA7CI3AJAkNwAqJjcAxCc3AGgpNwACKzcAnCw3ADYuNwDaLzcAdDE3AA4zNwCoNDcATDY3AOY3NwCAOTcAGjs3AL48NwBYPjcA8j83AIxBNwAmQzcAykQ3AGRGNwD+RzcAmEk3ADxLNwDWTDcAcE43AApQNwCuUTcASFM3AOJUNwB8VjcAIFg3ALpZNwBUWzcA7lw3AJJeNwAsYDcAxmE3AGBjNwAEZTcAnmY3ADhoNwDSaTcAdms3ABBtNwCqbjcARHA3AOhxNwCCczcAHHU3ALZ2NwBaeDcA9Hk3AI57NwAofTcAzH43AGaANwAAgjcAmoM3AD6FNwDYhjcAcog3ABaKNwCwizcASo03AOSONwCIkDcAIpI3ALyTNwBWlTcA+pY3AJSYNwAumjcAyJs3AGydNwAGnzcAoKA3ADqiNwDeozcAeKU3ABKnNwCsqDcARqo3AOqrNwCErTcAHq83ALiwNwBcsjcA9rM3AJC1NwA0tzcAzrg3AGi6NwACvDcApr03AEC/NwDawDcAdMI3ABjENwCyxTcATMc3AObINwCKyjcAJMw3AL7NNwBYzzcA/NA3AJbSNwAw1DcAytU3AG7XNwAI2TcAoto3ADzcNwDW3TcAet83ABThNwCu4jcASOQ3AOzlNwCG5zcAIOk3ALrqNwBe7DcA+O03AJLvNwAs8TcA0PI3AGr0NwAE9jcAnvc3AEL5NwDc+jcAdvw3ABr+NwC0/zcATgE4AOgCOACMBDgAJgY4AMAHOABaCTgA/go4AJgMOAAyDjgAzA84AHAROAAKEzgApBQ4AD4WOADiFzgAfBk4ABYbOAC6HDgAVB44AO4fOACIITgAIiM4AMYkOABgJjgA+ic4AJQpOAA4KzgA0iw4AGwuOAAGMDgAqjE4AEQzOADeNDgAeDY4ABw4OAC2OTgAUDs4AOo8OACEPjgAKEA4AMJBOABcQzgA9kQ4AJpGOAA0SDgAzkk4AGhLOAAMTTgApk44AEBQOADkUTgAflM4ABhVOACyVjgAVlg4APBZOACKWzgAJF04AMheOABiYDgA/GE4AJZjOAA6ZTgA1GY4AG5oOAASajgArGs4AEZtOADgbjgAhHA4AB5yOAC4czgAUnU4APZ2OACQeDgAKno4AMR7OABefTgAAn84AJyAOAA2gjgA0IM4AHSFOAAOhzgAqIg4AEKKOADmizgAgI04ABqPOAC0kDgATpI4APKTOACMlTgAJpc4AMCYOABkmjgA/ps4AJidOAA8nzgA1qA4AHCiOAAKpDgArqU4AEinOADiqDgAfKo4ACCsOAC6rTgAVK84AO6wOACSsjgALLQ4AMa1OABgtzgABLk4AJ66OAA4vDgA3L04AHa/OAAQwTgAqsI4AE7EOADoxTgAgsc4ABzJOADAyjgAWsw4APTNOACOzzgAMtE4AMzSOABm1DgAANY4AJrXOAA+2TgA2No4AHLcOAAM3jgAsN84AErhOADk4jgAfuQ4ACLmOAC85zgAVuk4APDqOACU7DgALu44AMjvOABi8TgABvM4AKD0OAA69jgA1Pc4AHj5OAAS+zgArPw4AEb+OADq/zgAhAE5AB4DOQDCBDkAXAY5APYHOQCQCTkANAs5AM4MOQBoDjkAAhA5AJwROQBAEzkA2hQ5AHQWOQAOGDkAshk5AEwbOQDmHDkAgB45ACQgOQC+ITkAWCM5APIkOQCWJjkAMCg5AMopOQBkKzkACC05AKIuOQA8MDkA4DE5AHozOQAUNTkArjY5AFI4OQDsOTkAhjs5ACA9OQDEPjkAXkA5APhBOQCSQzkANkU5ANBGOQBqSDkABEo5AKhLOQBCTTkA3E45AHZQOQAaUjkAtFM5AE5VOQDoVjkAjFg5ACZaOQDAWzkAWl05AP5eOQCYYDkAMmI5AMxjOQBmZTkACmc5AKRoOQA+ajkA2Gs5AHxtOQAWbzkAsHA5AEpyOQDuczkAiHU5ACJ3OQDGeDkAYHo5APp7OQCUfTkAOH85ANKAOQBsgjkABoQ5AKqFOQBEhzkA3og5AHiKOQAcjDkAto05AFCPOQD0kDkAjpI5ACiUOQDClTkAXJc5AACZOQCamjkANJw5AM6dOQBynzkADKE5AKaiOQBApDkA5KU5AH6nOQAYqTkAsqo5AFasOQDwrTkAiq85ACSxOQC+sjkAYrQ5APy1OQCWtzkAMLk5ANS6OQBuvDkACL45AKK/OQBGwTkA4MI5AHrEOQAexjkAuMc5AFLJOQDsyjkAkMw5ACrOOQDEzzkAXtE5AALTOQCc1DkANtY5ANDXOQB02TkADts5AKjcOQBM3jkA5t85AIDhOQAa4zkAvuQ5AFjmOQDy5zkAjOk5ADDrOQDK7DkAZO45AP7vOQCY8TkAPPM5ANb0OQBw9jkACvg5AK75OQBI+zkA4vw5AHz+OQAgADoAugE6AFQDOgDuBDoAkgY6ACwIOgDGCToAYAs6APoMOgCeDjoAOBA6ANIROgB2EzoAEBU6AKoWOgBEGDoA6Bk6AIIbOgAcHToAth46AFogOgD0IToAjiM6ACglOgDMJjoAZig6AAAqOgCkKzoAPi06ANguOgByMDoAFjI6ALAzOgBKNToA5DY6AIg4OgAiOjoAvDs6AFY9OgD6PjoAlEA6AC5COgDIQzoAbEU6AAZHOgCgSDoAOko6AN5LOgB4TToAEk86AKxQOgBGUjoA6lM6AIRVOgAeVzoAwlg6AFxaOgD2WzoAkF06ACpfOgDOYDoAaGI6AAJkOgCmZToAQGc6ANpoOgB0ajoAGGw6ALJtOgBMbzoA5nA6AIpyOgAkdDoAvnU6AFh3OgD8eDoAlno6ADB8OgDKfToAbn86AAiBOgCigjoAPIQ6AOCFOgB6hzoAFIk6AK6KOgBIjDoA7I06AIaPOgAgkToAupI6AF6UOgD4lToAkpc6ACyZOgDQmjoAapw6AASeOgCenzoAQqE6ANyiOgB2pDoAEKY6ALSnOgBOqToA6Ko6AIKsOgAmrjoAwK86AFqxOgD+sjoAmLQ6ADK2OgDMtzoAcLk6AAq7OgCkvDoAPr46AOK/OgB8wToAFsM6ALDEOgBUxjoA7sc6AIjJOgAiyzoAxsw6AGDOOgD6zzoAlNE6ADjTOgDS1DoAbNY6AAbYOgCq2ToARNs6AN7cOgB43joAHOA6ALbhOgBQ4zoA6uQ6AITmOgAo6DoAwuk6AFzrOgD27DoAmu46ADTwOgDO8ToAaPM6AAz1OgCm9joAQPg6ANr5OgB++zoAGP06ALL+OgBWADsA8AE7AIoDOwAkBTsAyAY7AGIIOwD8CTsAlgs7ADoNOwDUDjsAbhA7AAgSOwCsEzsARhU7AOAWOwCEGDsAHho7ALgbOwBSHTsA9h47AJAgOwAqIjsAxCM7AF4lOwACJzsAnCg7ADYqOwDQKzsAdC07AA4vOwCoMDsAQjI7AOYzOwCANTsAGjc7ALQ4OwBYOjsA8js7AIw9OwAmPzsAwEA7AGRCOwD+QzsAmEU7ADxHOwDWSDsAcEo7AApMOwCuTTsASE87AOJQOwB8UjsAIFQ7ALpVOwBUVzsA7lg7AJJaOwAsXDsAxl07AGBfOwAEYTsAnmI7ADhkOwDcZTsAdmc7ABBpOwCqajsATmw7AOhtOwCCbzsAHHE7AMByOwBadDsA9HU7AI53OwAyeTsAzHo7AGZ8OwAAfjsAmn87AD6BOwDYgjsAcoQ7AAyGOwCwhzsASok7AOSKOwB+jDsAIo47ALyPOwBWkTsA8JI7AJSUOwAuljsAyJc7AGKZOwAGmzsAoJw7ADqeOwDUnzsAeKE7ABKjOwCspDsARqY7AOqnOwCEqTsAHqs7ALisOwBcrjsA9q87AJCxOwAqszsAzrQ7AGi2OwACuDsAnLk7AEC7OwDavDsAdL47AA7AOwCywTsATMM7AObEOwCAxjsAJMg7AL7JOwBYyzsA8sw7AJbOOwAw0DsAytE7AG7TOwAI1TsAotY7ADzYOwDg2TsAets7ABTdOwCu3jsAUuA7AOzhOwCG4zsAIOU7AMTmOwBe6DsA+Ok7AJLrOwA27TsA0O47AGrwOwAE8jsAqPM7AEL1OwDc9jsAdvg7ABr6OwC0+zsATv07AOj+OwCMADwAJgI8AMADPABaBTwA9AY8AJgIPAAyCjwAzAs8AGYNPAAKDzwApBA8AD4SPADYEzwAfBU8ABYXPACwGDwASho8AO4bPACIHTwAIh88ALwgPABgIjwA+iM8AJQlPAA4JzwA0ig8AGwqPAAGLDwAqi08AEQvPADeMDwAeDI8ABw0PAC2NTwAUDc8AOo4PACOOjwAKDw8AMI9PABmPzwAAEE8AJpCPAA0RDwAzkU8AHJHPAAMSTwApko8AEBMPADkTTwAfk88ABhRPACyUjwAVlQ8APBVPACKVzwAJFk8AL5aPABiXDwA/F08AJZfPAAwYTwA1GI8AG5kPAAIZjwAomc8AEZpPADgajwAemw8AB5uPAC4bzwAUnE8AOxyPACQdDwAKnY8AMR3PABeeTwAAns8AJx8PAA2fjwA0H88AHSBPAAOgzwAqIQ8AEyGPADmhzwAgIk8ABqLPAC+jDwAWI48APKPPACMkTwAMJM8AMqUPABkljwA/pc8AJiZPAA8mzwA1pw8AHCePAAKoDwArqE8AEijPADipDwAfKY8ACCoPAC6qTwAVKs8AO6sPACSrjwALLA8AMaxPABgszwA+rQ8AJ62PAA4uDwA0rk8AHa7PAAQvTwAqr48AETAPADowTwAgsM8ABzFPAC2xjwAWsg8APTJPACOyzwAKM08AMzOPABm0DwAANI8AKTTPAA+1TwA2NY8AHLYPAAW2jwAsNs8AErdPADk3jwAiOA8ACLiPAC84zwAVuU8APrmPACU6DwALuo8AMjrPABs7TwABu88AKDwPAA68jwA1PM8AHj1PAAS9zwArPg8AEb6PADq+zwAhP08AB7/PADCAD0AXAI9APYDPQCQBT0AKgc9AM4IPQBoCj0AAgw9AKYNPQBADz0A2hA9AHQSPQAYFD0AshU9AEwXPQDmGD0Aiho9ACQcPQC+HT0AWB89APwgPQCWIj0AMCQ9AMolPQBuJz0ACCk9AKIqPQA8LD0A4C09AHovPQAUMT0ArjI9AEg0PQDsNT0Ahjc9ACA5PQC6Oj0AXjw9APg9PQCSPz0ALEE9ANBCPQBqRD0ABEY9AJ5HPQBCST0A3Eo9AHZMPQAQTj0AtE89AE5RPQDoUj0AglQ9ACZWPQDAVz0AWlk9APRaPQCYXD0AMl49AMxfPQBwYT0ACmM9AKRkPQA+Zj0A4mc9AHxpPQAWaz0AsGw9AFRuPQDubz0AiHE9ACJzPQDGdD0AYHY9APp3PQCUeT0AOHs9ANJ8PQBsfj0AEIA9AKqBPQBEgz0A3oQ9AHiGPQAciD0Atok9AFCLPQDqjD0Ajo49ACiQPQDCkT0AXJM9AACVPQCalj0ANJg9AM6ZPQBomz0ADJ09AKaePQBAoD0A2qE9AH6jPQAYpT0AsqY9AEyoPQDwqT0Aiqs9ACStPQDIrj0AYrA9APyxPQCWsz0AOrU9ANS2PQBuuD0ACLo9AKy7PQBGvT0A4L49AHrAPQAewj0AuMM9AFLFPQDsxj0AkMg9ACrKPQDEyz0AaM09AALPPQCc0D0ANtI9ANrTPQB01T0ADtc9AKjYPQBC2j0A5ts9AIDdPQAa3z0AtOA9AFjiPQDy4z0AjOU9ACbnPQDK6D0AZOo9AP7rPQCY7T0APO89ANbwPQBw8j0ACvQ9AK71PQBI9z0A4vg9AHz6PQAW/D0Auv09AFT/PQDuAD4AkgI+ACwEPgDGBT4AYAc+AAQJPgCeCj4AOAw+ANINPgB2Dz4AEBE+AKoSPgBEFD4A6BU+AIIXPgAcGT4AwBo+AFocPgD0HT4Ajh8+ADIhPgDMIj4AZiQ+AAAmPgCkJz4APik+ANgqPgByLD4AFi4+ALAvPgBKMT4A5DI+AH40PgAiNj4AvDc+AFY5PgDwOj4AlDw+AC4+PgDIPz4AYkE+AAZDPgCgRD4AOkY+ANRHPgB4ST4AEks+AKxMPgBGTj4A6k8+AIRRPgAeUz4AwlQ+AFxWPgD2Vz4AkFk+ADRbPgDOXD4AaF4+AAJgPgCmYT4AQGM+ANpkPgB0Zj4ADmg+ALJpPgBMaz4A5mw+AIBuPgAkcD4AvnE+AFhzPgDydD4AlnY+ADB4PgDKeT4AZHs+AAh9PgCifj4APIA+ANaBPgB6gz4AFIU+AK6GPgBIiD4A7Ik+AIaLPgAgjT4AxI4+AF6QPgD4kT4AkpM+ADaVPgDQlj4Aapg+AASaPgComz4AQp0+ANyePgB2oD4AGqI+ALSjPgBOpT4A6KY+AIyoPgAmqj4AwKs+AFqtPgD+rj4AmLA+ADKyPgDMsz4AcLU+AAq3PgCkuD4APro+ANi7PgB8vT4AFr8+ALDAPgBKwj4A7sM+AIjFPgAixz4AvMg+AGDKPgD6yz4AlM0+AC7PPgDS0D4AbNI+AAbUPgCg1T4ARNc+AN7YPgB42j4AHNw+ALbdPgBQ3z4A6uA+AI7iPgAo5D4AwuU+AFznPgAA6T4Amuo+ADTsPgDO7T4Acu8+AAzxPgCm8j4AQPQ+AOT1PgB+9z4AGPk+ALL6PgBW/D4A8P0+AIr/PgAkAT8AyAI/AGIEPwD8BT8Algc/ADAJPwDUCj8Abgw/AAgOPwCiDz8ARhE/AOASPwB6FD8AFBY/ALgXPwBSGT8A7Bo/AJAcPwAqHj8AxB8/AF4hPwACIz8AnCQ/ADYmPwDQJz8AdCk/AA4rPwCoLD8AQi4/AOYvPwCAMT8AGjM/ALQ0PwBYNj8A8jc/AIw5PwAwOz8Ayjw/AGQ+PwD+Pz8AokE/ADxDPwDWRD8AcEY/ABRIPwCuST8ASEs/AOJMPwB8Tj8AIFA/ALpRPwBUUz8A7lQ/AJJWPwAsWD8Axlk/AGBbPwAEXT8Anl4/ADhgPwDSYT8AbGM/ABBlPwCqZj8ARGg/AOhpPwCCaz8AHG0/ALZuPwBacD8A9HE/AI5zPwAodT8AzHY/AGZ4PwAAej8Amns/AD59PwDYfj8AcoA/AAyCPwCwgz8ASoU/AOSGPwCIiD8AIoo/ALyLPwBWjT8A+o4/AJSQPwAukj8AyJM/AGyVPwAGlz8AoJg/ADqaPwDemz8AeJ0/ABKfPwCsoD8AUKI/AOqjPwCEpT8AHqc/ALioPwBcqj8A9qs/AJCtPwA0rz8AzrA/AGiyPwACtD8AprU/AEC3PwDauD8AdLo/ABi8PwCyvT8ATL8/AObAPwCKwj8AJMQ/AL7FPwBYxz8A/Mg/AJbKPwAwzD8Ays0/AGTPPwAI0T8AotI/ADzUPwDW1T8Aetc/ABTZPwCu2j8ASNw/AOzdPwCG3z8AIOE/ALriPwBe5D8A+OU/AJLnPwAs6T8A0Oo/AGrsPwAE7j8AqO8/AELxPwDc8j8AdvQ/ABr2PwC09z8ATvk/AOj6PwCM/D8AJv4/AMD/PwBaAUAA/gJAAJgEQAAyBkAAzAdAAHAJQAAKC0AApAxAAD4OQADiD0AAfBFAABYTQACwFEAAVBZAAO4XQACIGUAAIhtAAMYcQABgHkAA+h9AAJQhQAAuI0AA0iRAAGwmQAAGKEAAoClAAEQrQADeLEAAeC5AABIwQAC2MUAAUDNAAOo0QACENkAAKDhAAMI5QABcO0AA9jxAAJo+QAA0QEAAzkFAAHJDQAAMRUAApkZAAEBIQADkSUAAfktAABhNQACyTkAAVlBAAPBRQACKU0AAJFVAAMhWQABiWEAA/FlAAKBbQAA6XUAA1F5AAG5gQAASYkAArGNAAEZlQADgZkAAemhAAB5qQAC4a0AAUm1AAOxuQACQcEAAKnJAAMRzQABedUAA+HZAAJx4QAA2ekAA0HtAAGp9QAAOf0AAqIBAAEKCQADmg0AAgIVAABqHQAC0iEAAWIpAAPKLQACMjUAAJo9AAMqQQABkkkAA/pNAAJiVQAA8l0AA1phAAHCaQAAKnEAArp1AAEifQADioEAAhqJAACCkQAC6pUAAVKdAAPioQACSqkAALKxAAMatQABqr0AABLFAAJ6yQAA4tEAA0rVAAHa3QAAQuUAAqrpAAES8QADovUAAgr9AABzBQAC2wkAAWsRAAPTFQACOx0AAKMlAAMLKQABmzEAAAM5AAJrPQAA+0UAA2NJAAHLUQAAM1kAAsNdAAErZQADk2kAAftxAACLeQAC830AAVuFAAPDiQACU5EAALuZAAMjnQABs6UAAButAAKDsQAA67kAA3u9AAHjxQAAS80AAwPRAAFr2QAD090AAjvlAACj7QADM/EAAZv5AAAAAQQCaAUEAPgNBANgEQQByBkEAFghBALAJQQBKC0EA5AxBAIgOQQAiEEEAvBFBAFYTQQD6FEEAlBZBAC4YQQDIGUEAbBtBAAYdQQCgHkEAOiBBAN4hQQB4I0EAEiVBAKwmQQBQKEEA6ilBAIQrQQAeLUEAuC5BAFwwQQD2MUEAkDNBACo1QQDONkEAaDhBAAI6QQCcO0EAQD1BANo+QQB0QEEADkJBALJDQQBMRUEA5kZBAIBIQQAkSkEAvktBAFhNQQDyTkEAllBBADBSQQDKU0EAZFVBAAhXQQCiWEEAPFpBAOBbQQB6XUEAFF9BAK5gQQBSYkEA7GNBAIZlQQAgZ0EAxGhBAF5qQQD4a0EAkm1BADZvQQDQcEEAanJBAAR0QQCodUEAQndBANx4QQB2ekEAGnxBALR9QQBOf0EA6IBBAIyCQQAmhEEAwIVBAFqHQQD0iEEAmIpBADKMQQDMjUEAZo9BAAqRQQCkkkEAPpRBANiVQQB8l0EAFplBALCaQQBKnEEA7p1BAIifQQAioUEAxqJBAGCkQQD6pUEAlKdBADipQQDSqkEAbKxBAAauQQCqr0EARLFBAN6yQQB4tEEAHLZBALa3QQBQuUEA6rpBAI68QQAovkEAwr9BAGbBQQAAw0EAmsRBADTGQQDOx0EAcslBAAzLQQCmzEEAQM5BAOTPQQB+0UEAGNNBALLUQQBW1kEA8NdBAIrZQQAk20EAvtxBAGLeQQD830EAluFBADDjQQDU5EEAbuZBAAjoQQCs6UEARutBAODsQQB67kEAHvBBALjxQQBS80EA7PRBAJD2QQAq+EEAxPlBAF77QQAC/UEAnP5BADYAQgDQAUIAdANCAA4FQgCoBkIAQghCAOYJQgCAC0IAGg1CAL4OQgBYEEIA8hFCAIwTQgAwFUIAyhZCAGQYQgD+GUIAohtCADwdQgDWHkIAcCBCAAoiQgCuI0IASCVCAOImQgB8KEIAICpCALorQgBULUIA7i5CAIgwQgAsMkIAxjNCAGA1QgAEN0IAnjhCADg6QgDSO0IAdj1CABA/QgCqQEIAREJCAOhDQgCCRUIAHEdCALZIQgBaSkIA9EtCAI5NQgAoT0IAzFBCAGZSQgAAVEIAmlVCAD5XQgDYWEIAclpCAAxcQgCwXUIASl9CAORgQgB+YkIAImRCALxlQgBWZ0IA8GhCAJRqQgAubEIAyG1CAGJvQgAGcUIAoHJCADp0QgDedUIAeHdCABJ5QgCsekIAUHxCAOp9QgCEf0IAHoFCAMKCQgBchEIA9oVCAJCHQgA0iUIAzopCAGiMQgACjkIApo9CAECRQgDakkIAdJRCABiWQgCyl0IATJlCAOaaQgCKnEIAJJ5CAL6fQgBYoUIA8qJCAJakQgAwpkIAyqdCAGSpQgAIq0IAoqxCADyuQgDWr0IAerFCABSzQgCutEIASLZCAOy3QgCGuUIAILtCALq8QgBevkIA+L9CAJLBQgAsw0IA0MRCAGrGQgAEyEIAqMlCAELLQgDczEIAds5CABrQQgC00UIATtNCAOjUQgCM1kIAJthCAMDZQgBa20IA/txCAJjeQgAy4EIAzOFCAHDjQgAK5UIApOZCAD7oQgDi6UIAfOtCABbtQgCw7kIAVPBCAO7xQgCI80IAIvVCAMb2QgBg+EIA+vlCAJT7QgAu/UIA0v5CAGwAQwAGAkMAoANDAEQFQwDeBkMAeAhDABIKQwC2C0MAUA1DAOoOQwCOEEMAKBJDAMITQwBcFUMAABdDAJoYQwA0GkMAzhtDAHIdQwAMH0MApiBDAEAiQwDkI0MAfiVDABgnQwCyKEMAVipDAPArQwCKLUMALi9DAMgwQwBiMkMA/DNDAKA1QwA6N0MA1DhDAG46QwAIPEMArD1DAEY/QwDgQEMAekJDAB5EQwC4RUMAUkdDAOxIQwCQSkMAKkxDAMRNQwBeT0MAAlFDAJxSQwA2VEMA0FVDAGpXQwAOWUMAqFpDAEJcQwDmXUMAgF9DABphQwC0YkMAWGRDAPJlQwCMZ0MAJmlDAMpqQwBkbEMA/m1DAJhvQwA8cUMA1nJDAHB0QwAKdkMArndDAEh5QwDiekMAhnxDACB+QwC6f0MAVIFDAPiCQwCShEMALIZDAMaHQwBqiUMABItDAJ6MQwA4jkMA3I9DAHaRQwAQk0MAqpRDAESWQwDol0MAgplDABybQwC2nEMAWp5DAPSfQwCOoUMAKKNDAMykQwBmpkMAAKhDAKSpQwA+q0MA2KxDAHKuQwAWsEMAsLFDAEqzQwDktEMAiLZDACK4QwC8uUMAVrtDAPq8QwCUvkMALsBDAMjBQwBsw0MABsVDAKDGQwA6yEMA3slDAHjLQwASzUMArM5DAEbQQwDq0UMAhNNDAB7VQwC41kMAXNhDAPbZQwCQ20MAKt1DAM7eQwBo4EMAAuJDAJzjQwBA5UMA2uZDAHToQwAO6kMAsutDAEztQwDm7kMAgPBDACTyQwC+80MAWPVDAPL2QwCW+EMAMPpDAMr7QwBu/UMACP9DAKIARAA8AkQA4ANEAHoFRAAUB0QArghEAFIKRADsC0QAhg1EACAPRADEEEQAXhJEAPgTRACSFUQANhdEANAYRABqGkQABBxEAKgdRABCH0QA3CBEAHYiRAAaJEQAtCVEAE4nRADoKEQAgipEACYsRADALUQAWi9EAPQwRACYMkQAMjREAMw1RABmN0QACjlEAKQ6RAA+PEQA2D1EAHw/RAAWQUQAsEJEAFRERADuRUQAiEdEACJJRADGSkQAYExEAPpNRACUT0QAOFFEANJSRABsVEQABlZEAKpXRABEWUQA3lpEAIJcRAAcXkQAtl9EAFBhRADqYkQAjmREAChmRADCZ0QAXGlEAABrRACabEQANG5EAM5vRABycUQADHNEAKZ0RABAdkQA2ndEAH55RAAYe0QAsnxEAEx+RADwf0QAioFEACSDRAC+hEQAYoZEAPyHRACWiUQAOotEANSMRABujkQACJBEAKyRRABGk0QA4JREAHqWRAAemEQAuJlEAFKbRADsnEQAkJ5EACqgRADEoUQAaKNEAAKlRACcpkQANqhEANqpRAB0q0QADq1EAKiuRABCsEQA5rFEAICzRAAatUQAtLZEAFi4RADyuUQAjLtEACa9RADKvkQAZMBEAP7BRACYw0QAMsVEANbGRABwyEQACspEAK7LRABIzUQA4s5EAHzQRAAg0kQAutNEAFTVRADu1kQAkthEACzaRADG20QAYN1EAATfRACe4EQAOOJEANzjRAB25UQAEOdEAKroRABO6kQA6OtEAILtRAAc70QAtvBEAFryRAD080QAjvVEACj3RADM+EQAZvpEAAD8RACa/UQAPv9EANgARQByAkUADARFALAFRQBKB0UA5AhFAH4KRQAiDEUAvA1FAFYPRQD6EEUAlBJFAC4URQDIFUUAbBdFAAYZRQCgGkUAOhxFAN4dRQB4H0UAEiFFAKwiRQBQJEUA6iVFAIQnRQAeKUUAwipFAFwsRQD2LUUAkC9FADQxRQDOMkUAaDRFAAI2RQCcN0UAQDlFANo6RQB0PEUADj5FALI/RQBMQUUA5kJFAIBERQAkRkUAvkdFAFhJRQDySkUAlkxFADBORQDKT0UAZFFFAAhTRQCiVEUAPFZFANZXRQB6WUUAFFtFAK5cRQBIXkUA7F9FAIZhRQAgY0UAxGRFAF5mRQD4Z0UAkmlFADZrRQDQbEUAam5FAARwRQCocUUAQnNFANx0RQB2dkUAGnhFALR5RQBOe0UA6HxFAIx+RQAmgEUAwIFFAFqDRQD+hEUAmIZFADKIRQDMiUUAcItFAAqNRQCkjkUAPpBFANiRRQB8k0UAFpVFALCWRQBKmEUA7plFAIibRQAinUUAvJ5FAGCgRQD6oUUAlKNFAC6lRQDSpkUAbKhFAAaqRQCqq0UARK1FAN6uRQB4sEUAHLJFALazRQBQtUUA6rZFAI64RQAoukUAwrtFAFy9RQAAv0UAmsBFADTCRQDOw0UAcsVFAAzHRQCmyEUASspFAOTLRQB+zUUAGM9FALLQRQBW0kUA8NNFAIrVRQAk10UAyNhFAGLaRQD820UAlt1FADrfRQDU4EUAbuJFAAjkRQCs5UUARudFAODoRQB66kUAFOxFALjtRQBS70UA7PBFAIbyRQAq9EUAxPVFAF73RQAC+UUAnPpFADb8RQDQ/UUAdP9FAA4BRgCoAkYAQgRGAOYFRgCAB0YAGglGALQKRgBYDEYA8g1GAIwPRgAwEUYAyhJGAGQURgD+FUYAohdGADwZRgDWGkYAcBxGABQeRgCuH0YASCFGAOIiRgCGJEYAICZGALonRgBUKUYA7ipGAJIsRgAsLkYAxi9GAGAxRgAEM0YAnjRGADg2RgDSN0YAdjlGABA7RgCqPEYARD5GAOg/RgCCQUYAHENGAMBERgBaRkYA9EdGAI5JRgAyS0YAzExGAGZORgAAUEYApFFGAD5TRgDYVEYAclZGABZYRgCwWUYASltGAORcRgB+XkYAImBGALxhRgBWY0YA8GRGAJRmRgAuaEYAyGlGAGJrRgAGbUYAoG5GADpwRgDUcUYAeHNGABJ1RgCsdkYARnhGAOp5RgCEe0YAHn1GAMJ+RgBcgEYA9oFGAJCDRgA0hUYAzoZGAGiIRgACikYApotGAECNRgDajkYAdJBGABiSRgCyk0YATJVGAOaWRgCKmEYAJJpGAL6bRgBYnUYA/J5GAJagRgAwokYAyqNGAG6lRgAIp0YAoqhGADyqRgDWq0YAeq1GABSvRgCusEYASLJGAOyzRgCGtUYAILdGALq4RgBeukYA+LtGAJK9RgAsv0YA0MBGAGrCRgAExEYAnsVGAELHRgDcyEYAdspGABDMRgC0zUYATs9GAOjQRgCM0kYAJtRGAMDVRgBa10YA/thGAJjaRgAy3EYAzN1GAHDfRgAK4UYApOJGAD7kRgDi5UYAfOdGABbpRgCw6kYAVOxGAO7tRgCI70YAIvFGAMbyRgBg9EYA+vVGAJT3RgA4+UYA0vpGAGz8RgAG/kYAoP9GAEQBRwDeAkcAeARHABIGRwC2B0cAUAlHAOoKRwCEDEcAKA5HAMIPRwBcEUcAABNHAJoURwA0FkcAzhdHAHIZRwAMG0cAphxHAEAeRwDkH0cAfiFHABgjRwCyJEcAViZHAPAnRwCKKUcALitHAMgsRwBiLkcA/C9HAJYxRwA6M0cA1DRHAG42RwAIOEcArDlHAEY7RwDgPEcAej5HAB5ARwC4QUcAUkNHAOxERwCGRkcAKkhHAMRJRwBeS0cA+ExHAJxORwA2UEcA0FFHAHRTRwAOVUcAqFZHAEJYRwDmWUcAgFtHABpdRwC0XkcAWGBHAPJhRwCMY0cAJmVHAMpmRwBkaEcA/mlHAKJrRwA8bUcA1m5HAHBwRwAUckcArnNHAEh1RwDidkcAhnhHACB6RwC6e0cAVH1HAPh+RwCSgEcALIJHAMaDRwBghUcABIdHAJ6IRwA4ikcA0otHAHaNRwAQj0cAqpBHAE6SRwDok0cAgpVHAByXRwDAmEcAWppHAPSbRwCOnUcAMp9HAMygRwBmokcAAKRHAKSlRwA+p0cA2KhHAHKqRwAWrEcAsK1HAEqvRwDksEcAfrJHACK0RwC8tUcAVrdHAPC4RwCUukcALrxHAMi9RwBiv0cABsFHAKDCRwA6xEcA1MVHAHjHRwASyUcArMpHAEbMRwDqzUcAhM9HAB7RRwC40kcAXNRHAPbVRwCQ10cAKtlHAM7aRwBo3EcAAt5HAJzfRwBA4UcA2uJHAHTkRwAO5kcAsudHAEzpRwDm6kcAiuxHACTuRwC+70cAWPFHAPzyRwCW9EcAMPZHAMr3RwBu+UcACPtHAKL8RwA8/kcA4P9HAHoBSAAUA0gArgRIAFIGSADsB0gAhglIACALSAC6DEgAXg5IAPgPSACSEUgALBNIANAUSABqFkgABBhIAJ4ZSABCG0gA3BxIAHYeSAAQIEgAtCFIAE4jSADoJEgAgiZIACYoSADAKUgAWitIAP4sSACYLkgAMjBIAMwxSABwM0gACjVIAKQ2SAA+OEgA4jlIAHw7SAAWPUgAsD5IAFRASADuQUgAiENIACJFSADGRkgAYEhIAPpJSACUS0gAOE1IANJOSABsUEgABlJIAKpTSABEVUgA3lZIAHhYSAAcWkgAtltIAFBdSADqXkgAhGBIAChiSADCY0gAXGVIAPZmSACaaEgANGpIAM5rSABobUgADG9IAKZwSABAckgA5HNIAH51SAAYd0gAsnhIAFZ6SADwe0gAin1IACR/SADIgEgAYoJIAPyDSACWhUgAOodIANSISABuikgACIxIAKyNSABGj0gA4JBIAISSSAAelEgAuJVIAFKXSAD2mEgAkJpIACqcSADEnUgAXp9IAAKhSACcokgANqRIANClSAB0p0gADqlIAKiqSABCrEgA5q1IAICvSAAasUgAtLJIAE60SADytUgAjLdIACa5SADAukgAZLxIAP69SACYv0gAPMFIANbCSABwxEgACsZIAK7HSABIyUgA4spIAHzMSAAgzkgAus9IAFTRSADu0kgAktRIACzWSADG10gAatlIAATbSACe3EgAON5IANzfSAB24UgAEONIAKrkSABO5kgA6OdIAILpSAAc60gAtuxIAFruSAD070gAjvFIACjzSADM9EgAZvZIAAD4SACk+UgAPvtIANj8SABy/kgAFgBJALABSQBKA0kA5ARJAIgGSQAiCEkAvAlJAFYLSQD6DEkAlA5JAC4QSQDIEUkAYhNJAAYVSQCgFkkAOhhJANQZSQB4G0kAEh1JAKweSQBGIEkA6iFJAIQjSQAeJUkAuCZJAFwoSQD2KUkAkCtJACotSQDOLkkAaDBJAAIySQCcM0kAQDVJANo2SQB0OEkADjpJALI7SQBMPUkA5j5JAIpASQAkQkkAvkNJAFhFSQD8RkkAlkhJADBKSQDKS0kAbk1JAAhPSQCiUEkAPFJJAOBTSQB6VUkAFFdJAK5YSQBSWkkA7FtJAIZdSQAgX0kAxGBJAF5iSQD4Y0kAkmVJACxnSQDQaEkAampJAARsSQCebUkAQm9JANxwSQB2ckkAEHRJALR1SQBOd0kA6HhJAIJ6SQAmfEkAwH1JAFp/SQD0gEkAmIJJADKESQDMhUkAZodJAAqJSQCkikkAPoxJAOKNSQB8j0kAFpFJALCSSQBUlEkA7pVJAIiXSQAimUkAxppJAGCcSQD6nUkAlJ9JADihSQDSokkAbKRJAAamSQCqp0kARKlJAN6qSQB4rEkAHK5JALavSQBQsUkA6rJJAI60SQAotkkAwrdJAFy5SQD2ukkAmrxJADS+SQDOv0kAaMFJAAzDSQCmxEkAQMZJANrHSQB+yUkAGMtJALLMSQBWzkkA8M9JAIrRSQAk00kAyNRJAGLWSQD810kAltlJADrbSQDU3EkAbt5JAAjgSQCs4UkARuNJAODkSQCE5kkAHuhJALjpSQBS60kA9uxJAJDuSQAq8EkAxPFJAF7zSQAC9UkAnPZJADb4SQDQ+UkAdPtJAA79SQCo/kkAQgBKAOYBSgCAA0oAGgVKALQGSgBOCEoA8glKAIwLSgAmDUoAwA5KAGQQSgD+EUoAmBNKADwVSgDWFkoAcBhKAAoaSgCuG0oASB1KAOIeSgB8IEoAICJKALojSgBUJUoA7iZKAJIoSgAsKkoAxitKAGotSgAEL0oAnjBKADgySgDcM0oAdjVKABA3SgCqOEoARDpKAOg7SgCMPUoAJj9KAMpASgBkQkoA/kNKAJhFSgA8R0oA1khKAHBKSgAKTEoArk1KAEhPSgDiUEoAhlJKACBUSgC6VUoAVFdKAPhYSgCSWkoALFxKAMZdSgBqX0oABGFKAJ5iSgA4ZEoA3GVKAHZnSgAQaUoAqmpKAERsSgDobUoAgm9KABxxSgC2ckoAWnRKAPR1SgCOd0oAKHlKAMx6SgBmfEoAAH5KAJp/SgA+gUoA2IJKAHKESgAMhkoAsIdKAEqJSgDkikoAfoxKACKOSgC8j0oAVpFKAPCSSgCUlEoALpZKAMiXSgBsmUoABptKAKCcSgA6nkoA3p9KAHihSgASo0oArKRKAFCmSgDqp0oAhKlKAB6rSgDCrEoAXK5KAPavSgCQsUoANLNKAM60SgBotkoAArhKAKa5SgBAu0oA2rxKAHS+SgAOwEoAssFKAEzDSgDmxEoAgMZKACTISgC+yUoAWMtKAPLMSgCWzkoAMNBKAMrRSgBk00oACNVKAKLWSgA82EoA1tlKAHrbSgAU3UoArt5KAEjgSgDs4UoAhuNKACDlSgDE5koAXuhKAPjpSgCS60oANu1KANDuSgBq8EoABPJKAKjzSgBC9UoA3PZKAHb4SgAa+koAtPtKAE79SgDo/koAjABLACYCSwDAA0sAWgVLAP4GSwCYCEsAMgpLAMwLSwBwDUsACg9LAKQQSwA+EksA2BNLAHwVSwAWF0sAsBhLAEoaSwDuG0sAiB1LACIfSwC8IEsAYCJLAPojSwCUJUsAOCdLANIoSwBsKksABixLAKotSwBEL0sA3jBLAHgySwAcNEsAtjVLAFA3SwDqOEsAjjpLACg8SwDCPUsAXD9LAABBSwCaQksANERLAM5FSwByR0sADElLAKZKSwBKTEsA5E1LAH5PSwAYUUsAvFJLAFZUSwDwVUsAildLACRZSwDIWksAYlxLAPxdSwCWX0sAOmFLANRiSwBuZEsACGZLAKxnSwBGaUsA4GpLAHpsSwAUbksAuG9LAFJxSwDscksAhnRLACp2SwDEd0sAXnlLAAJ7SwCcfEsANn5LANB/SwB0gUsADoNLAKiESwBChksA5odLAICJSwAai0sAvoxLAFiOSwDyj0sAjJFLACaTSwDKlEsAZJZLAP6XSwCYmUsAPJtLANacSwBwnksACqBLAK6hSwBIo0sA4qRLAHymSwAgqEsAuqlLAFSrSwDurEsAkq5LACywSwDGsUsAYLNLAAS1SwCetksAOLhLANy5SwB2u0sAEL1LAKq+SwBOwEsA6MFLAILDSwAcxUsAwMZLAFrISwD0yUsAjstLADLNSwDMzksAZtBLAADSSwCk00sAPtVLANjWSwBy2EsADNpLALDbSwBK3UsA5N5LAH7gSwAi4ksAvONLAFblSwDw5ksAlOhLAC7qSwDI60sAYu1LAAbvSwCg8EsAOvJLANTzSwB49UsAEvdLAKz4SwBG+ksA6vtLAIT9SwAe/0sAuABMAFwCTAD2A0wAkAVMADQHTADOCEwAaApMAAIMTACmDUwAQA9MANoQTAB0EkwAGBRMALIVTABMF0wA5hhMAIoaTAAkHEwAvh1MAFgfTAD8IEwAliJMADAkTADKJUwAbidMAAgpTACiKkwAPCxMAOAtTAB6L0wAFDFMAK4yTABINEwA7DVMAIY3TAAgOUwAujpMAF48TAD4PUwAkj9MACxBTADQQkwAakRMAARGTACeR0wAQklMANxKTAB2TEwAEE5MALRPTABOUUwA6FJMAIxUTAAmVkwAwFdMAFpZTAD+WkwAmFxMADJeTADMX0wAcGFMAApjTACkZEwAPmZMAOJnTAB8aUwAFmtMALBsTABUbkwA7m9MAIhxTAAsc0wAxnRMAGB2TAD6d0wAlHlMADh7TADSfEwAbH5MAAaATACqgUwARINMAN6ETAB4hkwAHIhMALaJTABQi0wA6oxMAISOTAAokEwAwpFMAFyTTAD2lEwAmpZMADSYTADOmUwAaJtMAAydTACmnkwAQKBMAOShTAB+o0wAGKVMALKmTABWqEwA8KlMAIqrTAAkrUwAyK5MAGKwTAD8sUwAlrNMADq1TADUtkwAbrhMABK6TACsu0wARr1MAOC+TACEwEwAHsJMALjDTABSxUwA9sZMAJDITAAqykwAxMtMAF7NTAACz0wAnNBMADbSTADQ00wAdNVMAA7XTACo2EwAQtpMAObbTACA3UwAGt9MALTgTABO4kwA8uNMAIzlTAAm50wAyuhMAGTqTAD+60wAmO1MADzvTADW8EwAcPJMAAr0TACu9UwASPdMAOL4TAB8+kwAIPxMALr9TABU/0wA7gBNAJICTQAsBE0AxgVNAGAHTQAECU0AngpNADgMTQDSDU0Adg9NABARTQCqEk0AThRNAOgVTQCCF00AHBlNALYaTQBaHE0A9B1NAI4fTQAoIU0AzCJNAGYkTQAAJk0AmidNAD4pTQDYKk0AcixNACAuTQC6L00AVDFNAO4yTQCSNE0ALDZNAMY3TQBqOU0ABDtNAJ48TQA4Pk0A3D9NAHZBTQAQQ00AqkRNAE5GTQDoR00AgklNABxLTQDATE0AZE5NAP5PTQCiUU0APFNNANZUTQBwVk0AFFhNAK5ZTQBIW00A4lxNAIZeTQAgYE0AumFNAFRjTQD4ZE0AkmZNACxoTQDGaU0AamtNAARtTQCebk0AOHBNANxxTQB2c00AEHVNAL52TQBYeE0A8nlNAIx7TQAwfU0A1H5NAG6ATQAIgk0ArINNAEaFTQDghk0AhIhNAB6KTQC4i00AUo1NAOyOTQCQkE0AKpJNAMSTTQBelU0AApdNAJyYTQA2mk0A0JtNAHSdTQAOn00AqKBNAEyiTQDmo00AgKVNABqnTQC+qE0AWKpNAPKrTQCMrU0AMK9NAMqwTQBksk0A/rNNAJi1TQA8t00A1rhNAHC6TQAUvE0Arr1NAEi/TQDiwE0AfMJNACDETQC6xU0AVMdNAO7ITQCSyk0ALMxNAMbNTQBgz00ABNFNAJ7STQA41E0A3NVNAHbXTQAQ2U0AqtpNAE7cTQDo3U0Agt9NABzhTQDA4k0AWuRNAPTlTQCY500APOlNANbqTQBw7E0AFO5NAK7vTQBI8U0A4vJNAIb0TQAg9k0AuvdNAFT5TQD4+k0AkvxNACz+TQDG/00AagFOAAQDTgCeBE4AQgZOAOYHTgCACU4AJAtOAL4MTgBYDk4A8g9OAJYRTgA6E04A1BROAG4WTgASGE4ArBlOAEYbTgDgHE4AhB5OAB4gTgC4IU4AUiNOAPYkTgCQJk4AKihOAMQpTgBoK04AAi1OAJwuTgBAME4A5DFOAH4zTgAYNU4AvDZOAFY4TgDwOU4AlDtOAC49TgDIPk4AYkBOAAZCTgCgQ04AOkVOANRGTgB4SE4AEkpOAKxLTgBGTU4A6k5OAIRQTgAeUk4AuFNOAFJVTgD2Vk4AkFhOACpaTgDOW04AaF1OAAJfTgCcYE4AQGJOANpjTgB0ZU4ADmdOAKhoTgBMak4A5mtOAIBtTgAkb04AvnBOAFhyTgDyc04AjHVOADB3TgDKeE4AZHpOAAh8TgCifU4APH9OANaATgB6gk4AHoROALiFTgBSh04A9ohOAJCKTgAqjE4Azo1OAGiPTgACkU4AnJJOADaUTgDalU4AdJdOAA6ZTgComk4ATJxOAOadTgCAn04AGqFOAL6iTgBipE4ABqZOAKCnTgA6qU4A1KpOAHisTgASrk4ArK9OAEaxTgDgsk4AhLROAB62TgC4t04AUrlOAPa6TgCQvE4AKr5OAMS/TgBowU4AAsNOAJzETgBAxk4A2sdOAHTJTgAOy04AssxOAFbOTgDwz04AlNFOAC7TTgDI1E4AdtZOABDYTgCq2U4ARNtOAN7cTgCC3k4AHOBOALbhTgBQ404A9OROAI7mTgAo6E4AwulOAGbrTgAA7U4Amu5OAD7wTgDY8U4AcvNOABb1TgCw9k4ASvhOAOT5TgB++04AIv1OALz+TgBWAE8A8AFPAJQDTwAuBU8AyAZPAGIITwAGCk8AoAtPADoNTwDUDk8AeBBPABISTwCsE08AUBVPAPQWTwCOGE8AKBpPAMIbTwBmHU8AAB9PAJogTwA0Ik8A2CNPAHIlTwAMJ08ApihPAEoqTwDkK08Afi1PABgvTwC8ME8AVjJPAPAzTwCKNU8ALjdPAMg4TwBiOk8ABjxPAKA9TwA6P08A1EBPAG5CTwASRE8ArEVPAFBHTwDqSE8AhEpPAB5MTwC4TU8AXE9PAPZQTwCQUk8APlRPANhVTwByV08AFllPALBaTwBUXE8A7l1PAJJfTwAsYU8AxmJPAGBkTwAEZk8AnmdPAEJpTwDmak8AgGxPABpuTwC0b08AbHFPAAZzTwCqdE8ARHZPAN53TwB4eU8AHHtPALZ8TwBQfk8A6n9PAI6BTwAog08AwoRPAHCGTwAKiE8ApIlPAEiLTwDijE8AfI5PABaQTwCwkU8AVJNPAO6UTwCIlk8ALJhPAMaZTwBqm08ADp1PAKieTwBCoE8A3KFPAICjTwAkpU8AvqZPAFioTwD8qU8AlqtPADCtTwDKrk8AbrBPABKyTwC2s08AULVPAOq2TwCEuE8AKLpPAMK7TwBcvU8A9r5PAJDATwA0wk8AzsNPAGjFTwACx08ApshPAEDKTwDay08AdM1PABjPTwCy0E8ATNJPAObTTwCK1U8AJNdPAL7YTwBi2k8A/NtPAJbdTwAw308A1OBPAG7iTwAI5E8AouVPAEbnTwDg6E8AeupPABTsTwC47U8AUu9PAOzwTwCG8k8AKvRPAMT1TwBe908A+PhPAJL6TwA2/E8A0P1PAGr/TwAEAVAAqAJQAEIEUADcBVAAdgdQABoJUAC0ClAATgxQAOgNUACMD1AAJhFQAMASUABaFFAA/hVQAJgXUAAyGVAAzBpQAHAcUAAKHlAApB9QAEghUADiIlAAfCRQABYmUAC6J1AAVClQAO4qUACILFAALC5QAMYvUABgMVAA+jJQAJ40UAA4NlAA0jdQAGw5UAAQO1AAqjxQAEQ+UADeP1AAeEFQABxDUAC2RFAAUEZQAOpHUACOSVAAKEtQAMJMUABcTlAAAFBQAJpRUAA0U1AAzlRQAHJWUAAMWFAApllQAEBbUADkXFAAfl5QABhgUAC8YVAAVmNQAPBkUACKZlAALmhQAMhpUABia1AA/GxQAKBuUAA6cFAA1HFQAHhzUAASdVAArHZQAEZ4UADgeVAAhHtQAB59UAC4flAAUoBQAPaBUACQg1AAKoVQAMSGUABoiFAAAopQAJyLUAA2jVAA0I5QAHSQUAAOklAAqJNQAEKVUADmllAAgJhQABqaUAC0m1AAWJ1QAPKeUACMoFAAMKJQAMqjUABkpVAA/qZQAKKoUAA8qlAAAA</prop>
				<prop name="Temps">REFSWgAAXYwCAIBdh/+4HoXrUfg3QN7p8kA4QFLu8RE6d0DNzAcADDxA7vP/PUAK16NwPcr/P0D2KFyPwtXvQECamScAuUFAf+F6FK5HoUIVA++KQ0Af8PC4nkT+PQN+RUCkcD0Kt9djRiUDWUcFA0x7SEAgAPUoPEn1828gSkBmdgEGS2UD3xxMQMP1HwACTfaFA+JNTQPDTkDs3VHu8KtPQDAA4XrbRFB1A7ZQJQMpUdoVA7q8BCpSnQObUr1AUACjcA1T1QN9u1NAZwFc71P182BtVP3z0VQtA2FVLQOr0VX19FYFA6wUFBztV50Di1cNBFdAcbbWAWBYPQPeWOUDL21ZDQM4WU0DE1kFA23cRBSfWBUDWlgdA+sVWF0UV9UDzVdAJUguAceMFyYCyZwfphVCngLLrB/GFY4VHgLF5B+K7hUzBiHDBC8WLS4CwUQsJ+YCvzQvTi3WAr1cLyh2L4gvaiF7pgG6lC+mJaC+LbYvqC/aLwQ/KWYBuAAMPxY/MD9CP1Q3Vj9QP2o/AKQ/lj/IP9o/7D/+PxBPIk9gNE9GT1hPsjkXAQq3bE8Adk+IT7JPxE/WT5BPok8MXwAeXzBfQl9UX2ZfeF+KX5xfAP5PqF+6X+Rfzl/wXxpv/F8AJm9QbzJvZG+Gb3Brdm+4bwByb9xvpm/gb+pvFH82fyB/AEJ/VH9mf/hvin+kf8Z/sH8A0n/8fw6PII8yj+R/Vo9ojwB6j4yPRo+Yj8KP1I/mj/iPAKqPHJ8un0CfUp8UnxafiJ8Amp+sn76f0J/in3Sffp8YrwAqrwyvBq8wr0KvdK9+r3ivAGqvrK/Gr9Cv4q/8rw6/OL8AIr9cv26/gL+Sv6S/Vr/IvwCyv9y//r8Qz+q/NM8ez0ivADLPfM9mz5jPis+Ur77P2M8A+s8M3+7PMN8i31TfZt943wCK35zfrt/A39Lf5N8+39DPAPrfLO8+71DvSt90717vcO8Aqu+8757v0O/C7+Tv7u8I/wAa/0z/Xv9w/+rvlP+O/7j/AMr/3P/u/wAPEg8kDzYPqP8AQg9UD34PaA96D7QPxg/YDwCiD+wP3g84/xIfRB9WHwgfAGIfjB+eH3Afqh+0H94fKB8Awh8cLy4vQC9SL2Qvdi/wHwCCL6wvBi+wL+Iv9C/OLxg/ACo/PD9OPwA/Ej+EP5Y/qD8Acj/MP74/2D8CTxRPJk/gPwDKL1xPbk+AT5JPpE/mP7BPANpP7E/+TxBfIl80X0ZPyE8ASl9sX45foF+yX8Rffl/oXwD6XwxvHm8wb9Jf3F9mb3hvAIpvVG+Ob5hvqm/kb8Zv2G8A+m8sf9ZfOH9if0R/bn+YfwCqf7x/zn/gf/J/BI8WjyiPADqPTI9ej3CPgo+Uj6aPuI8Agn/cj8aP2I8SnySfBp9InwA6n2yffp+Qn2KftJ+en7CfANqf/J/2nyCvMq9Erw6vWK8Aaq+Mr36vsK/Cr9Sv9h+orwAKvxy/Lr/4rzq/ZL92v4i/AJq/rL++v9C/4r/0vwbPGM8ASr88z07PYM9yz4TPLs+QzwC6z8zPns/YzwLfFN8m3zjfAErfXN9u34Dfkt/kz+7PyN8A2t/s36bfwN8i7zTvrt8Y7wBq73zvju+g70rvtO++79DvAOLvDP8e/zD/Qv9U/2b/AP8Acv+c/67/wP/S/4T/9v8IDwDq/ywPFg8oD2IPdA+GD5gPAKoPvA/OD+AP8g8EHxYfKB8AOh9MD0YfcB+CH1wfph+4HwDKH9wf7h8AL5IfFC8eLzAvAFovbC9GL5Avoi+0L8Yv2C8A6i98L4YvID8yPwQ/Pj9oPwB6P0w/hj+wP8I/1D/mP/g/AApPHE/ur6A/Qk9kT3ZPiE8Amk9UT6ZP0E/iT/RPBl8YXwAqXzxfTl9gX7JPdF+WX6hfALpfzF/eX/BfAm8UbyZvOG8Ael9Mb25vgG+Sb6RvTm9gbwDab8Rv5m8QfyJ/NH/ubwB/AGp/fH+Of1B/Yn/Ef9Z/6H8A+n8Mjx6PsH8qj1SPZo94jwA6j4yPfo/Aj9KP5I/2j6iPAAKfLJ8+n1CfYp8Mn26fmJ8Aqp98n7af4J/yn8Sf/p8orwA6r0yvXq9wrxKvhK92r7ivAKKv3K/WrwC/Er/0rza/SL8AWr9sv36/kL8iv6S/tr/YvwDCv+y/7r8AzxrPJM9Wz2jPAHrPjM8ez5jPws+sz+bP+M8A2s8c3y7fQN8K31Tfdt+I3wCa31zfpt/Q3+LfvN8G7xjvACrv9N8270jvWu9k727vqO8Auu/M7zZPoO8C/xT/Jv84/8BK/+zvVv9o/3r/hPdxPf8K16OwV0AUru9H4Xp0vPQ0V0D/H4XrUbjuVkDte77xqlaN42hWQNv2KI/gJVaV4+dV/UC48HA9qlVA4W16vvBhVeX0VUC/8e8U7lRAz/EetVTtQI/hKHwUBEVUQO638XANVJXj11NAbTM+AZNT1fNaUxUDeyVTHQPsUkBI/vGvt1JAAGYBgFwER71S/fMRUkDsGACF28tRFQOVUc3zXlF2XQMnUf3z8VBAgADa0PBQPQODUH0DS1C25fMFUGUDoE89AzOtT10Dx05FBE4NBE32FQOFTR0DHE1AmtWZ/wFM5fM1BBTVS7a183BL9fMKS30Dq61K9fNKSg0ESeXzdTVJTQRJleP3SPUEPBd6PgLzTBR3SkBSpgF70Ur98wFLQGaGEbEGhBd+FS4C/Uq98/QtSrXz8Ep9A+u0F14CAefEH7Yd5h+4E64VBi8YLwAqL6wXphVOL2Avci+kF6YCAfiEL4YvmCOWLb4tvi3O8mseS+Xz9SQU60zlBq4fAVzvTv3z4dQEZ21QHQPcUC0DTVEtA9vdUT0DU1KV48dS9tXzKlOV40dTQMOuGDCPMlN9AwtsNNttUr3zlFL181pShRPNJnQEAVJVBJwE4VFaFTPfRDTjUe30UY3jG+hR1fPqUZ02njUOA2TkP2YC8Pw3dhLxUWUzgfIUTx5FphM0T0ZNhhL2EFxPbk94Q14C94xPnk+wSwL+Avm8T9ZPyE/iTwxfHl/IMF9CWX4C+1RXvvIEUtoNAz5kBKBSzfMuU3alA6hT5fRUQKQ4AdujVGUDIFV9A5tVtl0DF1a185BWlVMjtoz0l1fV8wpY9fN6fVgVA+VYQM3M51CrLFmNNFntRFjN866tWNXzali98yTcVVc2/fPBVx0DrFeFVCxnSPbzJGcOAq609z4Cs1xvAG5veGMWA4xvnm+wb7phlu1WdhKhV2UDcORkMMz8tZrs9Ffk9BVWXQPXsKRX/v8QA14Cp1QVM29tVIUTNlR1EwFU/QNJyTwH5lJcTAeuM1KN4yuoUmUzclQ0Onw0a1Bofg+QA/byGiRE4lDV9A1QlVNzUG1UvA/OBeZSa6xOLQM93ATaTXUT23FNjeMITSVzoUxazfM+LITeS2UDYJQXWmYyonwUQUrdVEmVU02DTBQ3SVUWBnNJZTMbwkmFE0ZKleSsF2YyAQIcF44foB86Ke4f+B86LwAUnyafQC+qKUafaJ96n4yfAJ6f0C/KL9Sf5p/4n5ohHhWWdhKRS0V0TBWG/gJ5pU4lFE+1BhYyv6wEM2qUBKdUVBt8VI5StfMtAEQESlNtVFO9dGw0a+tS5fO1nDR8UpVTC0NSPQMTZAQDQKY9pjUA3lO8P9Y/8D8CSQZNDk8oTwBKT2S/dkVWT5C/or+0T8a/KLhP8kE+AgN0BFFcB+ZTWIRfllV2EiFVFTOfLHSrNVb9VFZlMyK8ZJW2LGQIWIUTdli18+BtWKUDKFmN4xhZpQNr6FglZFj9A2lYTcQAFGdOo0xnLm1Gb1hv6s+EbwAO3yDfMt9E35btllPkZ7byqyBXPTRW5VOc3PRYKBR0s1AOg1UtA50kd75zsVVtxDx3JnJxVPXzOtBUd6ZzPAcOAk4UxBhTimUD4IQ0qox/ZlUuAs0KlASHnARRvH/OdT4T3HfaXgIHdOSHT9XzGk+atfROhfNITsV0NKVN1r3zFE3VxEy18zBMluVTzEvlU2wcFxYyrwFKRTTk5GsQ/mNsh0Yag4AWzvK+SQWESt3m3oWGFQIWMg8cF6aFvo2WLdaPAJ8Agv+k/7b/yP9in+z//v8QDwAiDwSvRg/AnzoPfA8GrxirWkYycwQUtU29w7g8r6ROpVbCNVynNqIZbFSugpw0HHyvBhWeM5yvhnI4Apw0DLyvzq22Pc4/AL8SvwCsFz61th1Ov2iz1h9wv6q/ABwvrr/Yv1IvRF/uRUbztKSkSzA2orl8VzaiqVw0J4Q8d66jVRX0PMde40TEHqb8xJNXtYR0xHiMxPxtWMWDLVnFgx1ZnTRKbMSw5FRsDGe+M1eFcwm4PGcucqVMNz5v2MvezwD4w3Y/+M8C37w/xj9I24ZyDZjcZGFXTcaG1f5llt3aNqLZpFSLVd1jUVXEBeTEJN48f059FuK6UwhlhPzXtoIWfH/W0yTnLiUidtLAPO9O5d5i4cx/tsKLLlA1tE9lhITvVsJFrJznBoJ9TV3j+rwElVq8BDUspNFLDWN0tASVE7QEs2QEWFyHzkNJWnXTQIxUIEn91EmN5A1J3WMxSs3UbPc2/7CLAKaFXv9Qn9L/HG8ub9j/Wp8AZG92b4hvmm9sD75vYA+6b2D0bwZ/GH+iCVbCxUu15mS+Ba7itMwHBoJNULXTIcHkBz5z7KRDFawEFw7CTUwM5EBTDTSsdO2MdxQe5aaiPPwEDhzkQ7BuFQDOr+Cv8qF+H5Afoh8svza/ANAf+h8EL56PsI9CL9SPXi8g8LPmv/izznV20qC0pRwUy4xT/TMoXEfO0idVZu3jo1X1BETEjlb1tGLsJHZcz27F3lImWS3ErVlVw/VYLYO+JDR8AJzPrsVmNU41vsVeP3A/oj8AHK8ur+g/Uq9kr1bdbtWO4lR70L6SMnzU8IzUrCREQWg0RGOQptU2xY4iY1yUqylVPYRUZdRUddOARNzXhkID7NdWw5x0XBzFQpxE7wTH9kPMd1bCBTTnVmbSl1GN42AMlClsFLPzUK2kfOR3UI1UUNRF9HzkpxRUOozk0E62FeNqTt1T5k2104GVTQUUTWXUTA30VFTxTKwHruI0S8VEfFRlfFSFBZz0qwz3/kOMV47ikAVJjdMstFee9cZfSP9a/wDcb5bPWG+iz8zP3s/wzwLfABTfJt843+pvXN+Gz1Dfkt+gpN+eD7ADZkO8BHWk5U6KlaRPpXMwbH/uBc4CG6lSNcQc5ACsJEcUtEVoHB82tS6CfiwURVLtowEXvEf+de5/AIMOjyCPMo8AxO9mj3CPio8M/5aPMP/Cj4BU/2b/8I8CnxSfJpWmUjCSPOSsPJfuk1TdpgZipBVVDTRWFbRWDUYWs3yXtPYlbhNYfUMqWYVDI5VZnfRYVUOuJDeuI1gEleQ8pMP8l+aVVj/YkwatAA6vqA+6D0Sv3g/wD3qvjK8o9rOkp54inhxEWryvBjIbnVXVQ2FVTZa241xPMuaSOHRH3qLJU+UkHLcIFrIrsKZy4KRHxnW2Rab1LA6z/HSVUVVDXtxHLlOY7Efe0/xEPlB9lPREo5Ckt1Z1nnO0tOrEv+5CujTctyay9XTEgUvdJPy/Yv4yCERkq1A/klxJtRStSX1DSkmNpEk9lEoKvZOitFTn1CRzwF7PcM8A8lF+z3jfQt9EP1Y/aD96PwCMP54/iN/CP9Q/tj/4P+o/wBxPDk8wS+4l7rUuknNMoOXUNFVcf251LpIzhHSoBVG1kxwc755/sHMutd6iU7lSxbQ0tEfcRBncfwB+7wCPmu+s78bvSIvm7/DvABr5jl8o/8Jf1F9O//hfgv8ojP+m9S6SU+QUu7z3/pMNU0UTKlTVlNz3VpUmsrU1tKSoPBQeV3XDkcYsFARY3dQcB+aSKFkGRRMaWa3kPA9ODW5z/JcAdgXenfafmA/KD0R/zg8AGxBmf4h/Eh+cpHKcpAMA7rJB4TwfTh9gE9al/hNVjZSwfB+OH6AbtuJOU1XDFlC8H84f4BveookUVFH8H1B+tRYvKCMOgof01CA8Lyi+v2ArhiI+/ITefC8Wsi3FxNRqSrXjDqQnviUAti/IK85z3C/uLfYveMN2xQAuT6g/yp/cn+6fAK8SrySvAD5PsJ9Cr2yvfq9Yr4qvtK9oxq/A27bijtTctU09JgIusq+ETwblnkUW5R5zrPQUQ+DWckpUZD48795FjrIBgKz3LpP8Tw5VBlUeXTZdALbtTl9oX4JfDM8W/7Bf4l8AVM/mXwhvis8cbx5tpv1eE6rkRBFE5IzM9AgchIhQDIRzEHZlFuNWHeRWbYQNV2XDdldVBq4jHA8uDWyOI8xkfljdczlYZcQAXA/+bX4NHn8of1p/3N9ef0CQfxLvJO+ufS4VBjLxzHTVrtR0atx0KdR06lWiDVOf9HduFeazVBUUVNbVs35U7RNFFIQPVAB1hKQfthVmtf6jdLfuRW6Nom4il/QXbhMUVPEMJLqSlESDrIcOggcsL65C0FZMJGpO/SRO3XOZ7I+s1nOM9PpLfWOVrJQ4RoQk3kp1tCyX/qNJxYNtYEyUKkltIzdJvYQKzPQAlCSFbJ/uJe4tZsIBBgQ/zq+4n1oPbA+er5APAEoPhA+mD7gPyg/8Dw4fIB+AMh9EH1YfYBMGNV5FbiJ3qGxPFoPEhDAktKUkJBiSlMSnNLeGIo60R24iR0bU5EVTfWPb4CaS+my/At5ySfRHvsUmVRZVFlUGVQAmXT5dRl9YX+qxDsX2vxjPADLPxC9mz+gvcs8MPx4/oM9YKm98t8aCoFL18xXMRBGNXG9uZdYipAzXzhMc36S2g7RkeKxvzkNZrUPwWtxkt3TUdlitQyDMNQVXDVO/pNcOdQ51ntWu3wDI31JPZE8m74hPmn+kT6Z/yEjvWunWY1YN1tZi3FU2NSOhVfXzZVVtZpYjrVRdk7hUBSRUZfM6rVRN0wNUNQPN5BSVkVMV9OwXnrLv/BdO0nNqhLQ+bDQF1MTNUR2Dq5hRTWNgvMQplLTz2VDNZLyEd1CVI0FQtkWzDFB1g6tPvXNCbU8dg9hOlSNxTtW0rU1104ZNTdRNvXPCqgSUXgSU/hSUniwEQc1LnYPMSvVURGQRSmz9FFSUY0mVIzFJZYQI5Pdelb5yovz3JgUWDZafADAPYh/UD+YPmK/ab+xvHn8AOH9af0R/Zn9wf4J/tH/Gf9DYf+p/5K9ugnP8pHVNCo0UTv0zcFz0qxAevb4fENAf4hlGtcZi7fwfDi8gLwAyL7S/Xi/Yv+q/lC8mn6gvAMov/C9un4CfCj+kny4/SDtovs2GVR6SoYy0MlPt89WwzOQsTFStvOQrVVZ106ZV3TRWbfOSNKTFIpxElSzUwzA+UnpYaq20WA2kWXXTJllFs638/DSwWJ0UWH1kWALdU+t8347dJkWm1abfQE8Aaknmrwi/ck8sv55PyEvu8lVw1EQy3KTwpDSedOQVWmzkGXTk2nzvjjWW5damgqlUxYNx9MQ4VMIdkwG8747z1Ofu8uBSWu3DqPyUclJV9FJdk6EEBPdWUxT3PlIaPJTirVD1Q6xQHYRQ7fNASrQUCMRUp1T3XpK09FStUWT06k319E3t8yDFTe1Dvoz/9vOsZCJLCu3DyLz0bkxvXmXW9T5SNUpcZKPM9CBKLWSMbwQWBVYyExwPvm/wfyp/fN8Ajt+g36p/bN++39Df4t8M7wAe7zDvQu9U72bv6N+y0aZlXH4fkB9cr0/dU0s8j0i2o1SH/jKQZIf2QkwEpAVAdDQdhI+Wj6iDXpVeowC8j86P4IPejfaPeC+KLzyfAEaf2P9an/z/Dg+Qn7qf1J9YRg/gm1YyU1L1Q7z8nxAOryCrPlP0RKw8r74/0DtmHgIWWR3U1DSoWE2DEWf8N16j5ETBpK8uRc6vAOCvGr9Ev34foB+6T8QfTr+U0EsOY1e18+F8t/ZCXND8R5a/qLM+w1X9M+BUkE2ExL/WtaaCyeS3hvJOgVP9BPy/Ds8gw5ZVpoKJglT0UTzPTs2GU2THnjKLCU8NZOxUuITH/lWWz6jDBOZTPDTivM/Oz+DLfgP0zwAuYwzfHt+ga0bVrm1W1VbfAIDv+t8cTwZPKE86T1RPRk8AiE+aT6xPvk9wT8pP9E8GXxgAi57lFoq1TQ023lXuMjFNzO9OhRYiHFJNFHxU0IOA/u8Q877i7yTEu1ISVfOB7Je2shCMBMPwRvUCvuLfVP/Wj+iPiv8kb77/AEhv0v9sb/b/kG+ibywPxm+gYA/ikc6ddgUOYjwk9KCqfAQTpFSPnAQMbCSJiGwks7CGYqSstJOw7uNWqk3UV4VjdOQU50QUWqZ8pOBYbaYuo1l1tFisxRSEdHZY5VMxhKTvBVe9479MF76lvq1WHW4fAACPmh8kjzaPuBu2H1iLXrWo9uJrsIZiNCwU8QwkrmoUJGwcJCskJOpV5VNLoVXV42Wst7bzVI2jU7hUJfRMJEdUJBGkBFvNU6Xjl1M1xFO1o8D7sKZVHvW2VS711uIFUlY1M85R3QOYtPRhbAStKeSU81ANY7zU5IUNULXzQVA91PwkU1A+M9oMNNgUNHFObVMHTlbVM6JNjaRN1TPCRDTNYkQ0AkwNJNw0QUusrTaOoohKpeMXpDS+NUkVFEm18zFJDXQMpK2HnDQASiU0Sl2z4wFK1TYu1b491j1O3xBfct8AlK+Gr8iv2q/sr66vCL/6rwAUvy6/QL9Sv2S/jr+gu36lWhZijjRcdU2t5E6FhK1PJWMwUKXjp2TEGFhsX+7tP9JHU9XjRRSXAvbC+iSfLv1uBfZVTv1G9QT2Vb6S6ARvFm8oa7b/0M8AWm/0z4ZvGN8q37xvTt/gb9BaCe5tfqPMJCo8lIVSqqXj9yT0cBT0DaQEjWVULXRVJaREJABWzbRtVjXz6VZ9o11XTVNt6zQUXlhNU8tYxcOTIVn1BtYzWQ3m/iNYtj0TNVj9E/NXbVPHAFwXzn1GH1gf8n+c7xaPwO+g0u9cj1aNduWG4oBkdESqrOQDhOTA9NR97NQpWLSHxgNEJHBVPeRVpcNr/lQN08SsBItUHcTZVFWk3ITYU5VzoFOm3QNoU40GnsL8rCTERrTUgFLthMRXdjLZBHRFo5TUbXzEa1Bm81ClI7G6dJdWVW5SF1D9E8MtT6UjWk+1dE4lNKyXsg4jTQ101LTZTB3Dd61MDdMUTEVUS53DXNFLPab2lRYiLIS01EmWpSN6SR3DN4Q3vpJoahyk/BykfPyU10p1pgBWpR5zVK/WP4Cver8sH4a/ACAfSh90H4YfmB+qH7wfzh8A4B/yHwQvFi8oL1oRBhUGMtNjSz3kPFQ11LQ5ThSlBAQ0E2RUpfS3/iPkVCsBUgUzc5wk47TUm1BQjlVek6z3hjLKzFSSzCQDWlKFdLRUmyD+Vd5f8FMAfsWOxf5foM+yz8TP3sVeNQBePf7PCN8637w/Rt/gP/I/iHzf7m8YAVLl9KzfDhLt1ix0bFQ1NFQlM2pVlv0D4lWNw1js1yYDV0z9hHzkPlidhLR0D4x0ay1ZdSRZXTPRWNUkVrR0T1iNwwg85NX85wRu5ebSpWTvDvqL6I7vuOMAJl9IX7rvbF9+X/DjXlUmc0r0RFV8hBMs/w5zVjXE1VVtlFXlhFV1I0NVoiUzCkR0c/g+klVcRBxtVOXT5VNVM7BT1dNBdyRksyA2xbb1jgKMPERNV0SUHlKNxv4Csiw0UXzs9y6jjMTIfJSR/PRrWlClMyQMBN1P3bbULg2Oc049xE2lM1RNCmWUTFV0TI0EbA8OFUYDNUrFM0a8tO5JVXSsBFFKFKe2BZ6TSZWDYfSUAci0t94P8A8CHzQvVh84HwASv9R/Xh+wfxqPLI/+fziPAGKPdI+Gj5iPqo+8j5515pUiJjL6xLTrYCZDTW0mXjIVEYQkiISU+gwE6/AOOhtVUp3zyFKVRLQnpvWsrpMcxNdSXTOhxPRnAqQkM+wvBjX+JQ4/ID8yPwBMP04/YD+KPxSvJq+oP0qvgFyv/j+Ar3LflK+e3e7i9bBET1ZPaENGAv5VbcNxBuTU5VZ1RIxHriOcRwaTVVnlJFnd1FmNZFjVs0uJWB10WIVkZLTQVFcAXu9w74LpTl+4v8q/jF/uvwDo7/rp/u2mVR7/wF/SUeaDBNxf1tI3ZP8GbxhvKmGGcgFqpP9Gb1hvspF2IuP4XqIRNvT3jm2OAlykZ07jJA9oxm/YY76CWPyE90zFBIr8ZBh81Lx0B5Z1jnKiFBx/RgJ+vAQ8rAduk0x/AF5/cH+Cf5R/nn9Aj1KPTO8AXu+I7+J/lO++79Dvmu/k7wAG/xj/Kv88/8aP2I/qgV4vAHArDp/o8wY1niUeYzyXtpJLSlNNwzBUlw7C1awkBaBkZFjkLzY1npWWn6ifALqfzJ/mn/ifig80r64POK+AYq/kD4avCB8aH5yvNuNRgm3TKMSv1q/oo/ZVrlKFtVVFtFbds3NWLWPntBS3lsLLrBQ7WI3EWGrNZFlNFFkNwwVZTdPTz1jtZMQUTVy0BlgArRZ2vfZNlr8YX6q/RC/evyB4L4ovnC8OxQ5agDzPTsUQvtNcz55DjBRwfM+OxTbiKY2cz9ZC2Nz0oLzPzs2yFnKO5McGshFSlcPbQPzPDtWGb5hj7hM81Bc836xO1dZCiE6NkyFc1L0VTSW0TZ1D3nzf/mV2AgFgnN8+c1T049C+3T5/4NsAXpNs9JtwDuUO7fYTHO8u7wBQ/9pP7E/27wBf8k80X0ZfAFhfal98X45foF+yX8Rf1l+IYPtmQ3z1TH3/j/z+gocJUM3ErGSNjJQTAL7/0P8I4vk2la5Ckvz/fp+QnzIBAv6C5zwPVg1eD3APgg8cfwC+D0B/yg9kf3Z/+A+afywfIDYfSBO+rXbTZBwNJDfmomUMDDSHjBcOYnVWFWOr6VaVw1usFOssJF5tWP2Dx1hN0x9ZvaRtWf2DB1kNc9FYhWQWVLQ5WA1UV800LCcWJQAWLY61nr9YL9K/7I+mLxDDAP6PCM8iySYlvtPML07NlsLLK1bdw+z8J65CclVaTbM4dMQAVX1zxiQ3ZtbSR1R9NPSk2lNdczWkXDRs1JQ0U/2kdDRtx5xkgVIVY0lSBeRNUsVD3VEVJLRkb0wUlTgMdAHsZL4sZ5fST7VQFWMZpPTKT8VDXdVPddRO3cROlcMLTrZ9c6ZNjTNDTSVz4tlMdcSM1BxMrWPBS9aNM2NLTcPwPESRStoNZEpVA9xJjTODSUoltEmN9El1FFRE/OSkAYB8T/7fmE+qSb5P4F8SXwBsv3a/iL+yv5y/1r/ov8q/AAzPHs8wz0LPVM9mz3DDrkXI/l8QY1ayPRxnDnIRUIo1k6Wc9BiUNENvjTPjBFxv1tInXDd+b5BvEgmuZQCuZS4P0G/ib/xvBn8gfyp/AMTf1t9gf/rfDO+mfzDvun/UzH9WQ1Kd06FcFBVTkt0zj/x3NoKLDI82ghthVuUUlBRrkA7idldd1LIkJFxMh57SIVkl1FkUVeR0hMLkFID8FLsQhoUA/h2ej7CPmoEuL9iPcv+E/2CW/yCfuv+0L8YqNFetY1Xx5CSuhJRsLIQp9CSL6lV1o6wENw4DpJTwBVQ9lFSdpDwEw5Auszw/lg6CXFMNYyVsFVRktaJkFIAEp341FmLZxGSXVVHdI2A85CdM1PM0ZGW8vMSFTKfGOqdPtdNrQk9FRE6d03FOdWQxTjVE/D++kmdM9RQ0FC2mNLRKSz2ESnWkzK9A9qXupVZFTkXGA1REfAy/ACa1rh02ta5PUL9yz/y/9h8AAC8SL0QvVi9oL3ovjC+eLwCwL8Iv1C/mL/gvgs+UxxZirXmkxH1OJQRPldMwBVCt86PEx5bj1Me242w0KwBTTQRTNZNF/M8O3So2gkusNBusNPtc1z7fAFDfYt9034bfmN+y37zfVk8AaE/y34xPFu8470Lv1E++RZRmk6RkOhSknZwFfASNFmRkClQVY4kkVDMA1pOUrO82kgVE9Ho8j+YzWExdhuYSHVnFBHyEuXRUm3pYrfMzWPX09PTBAFT3PvU+/1j/av/0X8b/GG+AKm80nz6VNm029ZaTxOQ2FvxU81atY7EEB36VFgUWv5KhVQVjYywPPgUOQhF+TA8e84Q0lWwPfg+QAyq+k1J9QwQUpM2sD74FivbzUPUzutQH5qNcpAqFUDWDq/QPBh8YEx7SKIFNrZQsHz4fUBPGpSZCIJFKrZT0py5CMeynzpJ6BIwXFoNK5cT0dEOwrh0utQA+vdYV1h3+L4iPmo80L76PANCP4o/0jwafGJ8qnzyfTp/AYJ9yn4SX3h0+tZ7ClUtYnab+kyQUfk4to3iEdNUyRKSnzAQc9DSqUZKFEx4U196iA/THDqoq2GQEezCGEr5SDbOHUmLdBFL1lr41N7LnUYXjAd9cp94/8D8CQf4/EE8qTwC8r0ZPcE/6r6RPHr8wv7JPoFS/3k9g63ZTfOSFNKT3gnTkcYznFlOc5yZTJAQAVkxUdVYlc+ecZFtcX9Ie0sjk51YSLPTkCVmaDbPU3OSXWO3EdFT6AVc1dPxXxlU2/0jz3vXWXwDgX/pfpM8Gb0hjvs/gz9r/Yuz0RLTEw+CGwsBWNTRkDA/+81V1ZKTkN1Wlowv+VA2zxJTnTg9gAxYTFVNFE2qE1DKUN97jnAQxgSR3ngWuMttRVcRk5BVtPLQ2rKQAhKRjeN4PtrlQx091g11PxQROAh0ziJx3znMcH7aV5pNU5Fu8SwWjY0uFw/DkdwxeHQaig0ltdASHHjMcjwCeHU6FRo3GFVaPcI+Cnxz/AC7/QP9S/2T/dv+oj7qPrP8Avv/Q/+L/9P8G/Q4PCPP25bL+c0v9RFTkPE3VM0EtToUTPk8lMxXcn24z1PRHJjJ1JHTnDFRBU7Klo04cr17izFI1s5YFUmVUUo229kr7MF6t1jUAdq+Ir5qvrK/Opc6vYB/qrwCEHza1Dr+wH0q/1B/mH2C/oHqxvjUG45S3RmL1HHRwVAx1/GRs1GTufNRoRNST4lXVti7S6eS3tqLQZnwkQFg91ATEEVl1Vqp2M1ntZFhdNFi1E0YGBMQBWH0mVmXOVcZfeM8Aks8UP+bPOD9KP0xvbj9YY5QmNeZij1TEVRTX9uLCpVbFlFZNBJRk/My0wKVVjeRVvSTEZADcNMa2dNSPVLUTVlT9IyBtVI3z6FNVE7FTnWOVewR0NaQE/qTXfgNSmqXjWPyUIlIlFqYStNbsBG9RjfM4VBQBUdaVY8xQrZRQXQNeUNqN8yj01OVPrVNhT9qdtE6VY4xObVMlTrStVFQEYUTk/kwt05k2TOQgTG1TxUul5Oznqn5zSiUzU/z1SV0DnkVJbVNFDIem5Y5zSaVEAUrtRPz3zu/g7/LvBP+eXwCQ/6L/xF/mX/hfCm8cby5vAEBvUm9kb3ZviG+ab6xvllXKVgNL1URLnbTcRDlOCg2ETwWjE/TXNsP81GtAVG6lbtJXBKTjzAQ+RCTJTJTXFsNTfdQEpKNSJi3TaVKVRLzUAeQH/gUA9g8IHxofNB/Gf7ijZh9wHwCKHxSPth84j0qPxB9uj2i7QGa9hrVmdZa/qLN20u/MhAFvTCfGvY4DbC9+Lf4jBM/UFs1eMpUklFH8tAhYAn3j1UTPVnPkL27PAD8aOQCmnyA/ys/cn/6f6JsG3xjfCCrRvj2+cr5E31bdtrVeMpNVVHUE/DTmhN8mgjQUnNde01JdA468hCNwBkOwxNdWc9Tf5trKUFVzky1QRSNcUC3TGQzvrkVsJuWeAiFOlVO9TRXkAU1dJEzvxkNk5/5N/tPE5EvhSW2jh5TnvnIurLQLZ0kdxEkV5ExXxu9oUwBmVXZfiF+aXzTPzl/gX2rPAHzPjs+gz7LPxM/Wz+jP+s+ADN+2byAPKsFG3b4j1GQ+sORlVA9mBe4iilB1pFCCnZNwhA+WD6gDtqXmogtKHETbZHSYzAfmoivEpCEEVEd+f5B77mLnnH8mHwDAf0If9H/2fxiPqu9cj87vgGCPeo8E/4aNJv0Gw9wEU6LkpLtMRENwRhKwPCRNWVStJJSkTFV9pFUFc006xDSsVgVEDKSVrDRpIkSXvqNYJcMtWSXDIx1ZReQcl2ZDWCW0jCQj3ldVtIyXZgKlBAfmJQCOn6Cbvp9ID1oP7J8Or3gP1KIJpnKadJRjdJQjV1Z14+FWnbOfxDRcTKQtDESkzVWVNFWdNIT01RpcJVTtJFSNc3FUaqVzKnyk9CxEvlNNw2mIxNce0hhc9OBS7SQVUt3jZix0LrTUE/DWclXAjISJpNRTROQc7KQ14wx0nyS0aVA9dJREa/hPlTRPbaMnTx0DbbzsZFdOpXPaTfWELU01AxBNFURMnbQEJFvvS3XjkUu1pEt9FFVKraRKVZRKhdO1tLSLYEl14zEkV7YDXCQ6CUoFVjYC8CwkC8BmXwjPABrJHs0mz9Av4i/0LwY/GD8AKj88P04/YD9C38Qvjj+IPxCaP7w/xjVOQ0vtRmaT3ETbuU1Nw7hOnbOvT1YFU0tQVRRQjXNRHHQ1xzzkOix0rlLF9DR3GrazU5VzFVMle0tArtUEftNsdBHEpLPglnUW7yjrAD7vUO9i79x/Bl+Y7ypfPF8A3u9gX+rvhF+WXyD/Mv9sdKlRTPf2QlBk9M3U1EvUbPeGkkr8BMV0pD5Wyo1zsZT0QGSXTlIkWModc5cclAAsl1aSGFnaTcPovPSdWAVzWlgUhSS09Ny0BLocB36VFg8AKA9CD8xvlg/wbwJ/FHfWosG3JHcefbYPyANmktNWJM2kRKRN5A++0pH8D3biDdEUFJpUhbQkHzYVblKhhlz061A2k2xE0+Skm6BkH25Vfh0uo/SkDayE2BYsRKFQBZNrtBe288QXKtbTT/UzpVS0PeQfTlJpFPwfJrLZJMR9S+UTiRokL95CDjwvvrVG80kAPSZmL3grji+gL7ovRJ++PwBgn2o/jJ9On5Cfcp/Un76fAGifAq8MryavSJ86r1yv7j8uAE9R+E4VE+ocREOASCZNhqPMRDxER37SLlRHFs4SN1OFJFPNBHRPFmMi5NQIbBTjQOZi46RHLrUAtk/IS85N7k8AX5K/HF+2vwBIX3Jf7L9+XxDPIs/EVy7PiDj/SvFWQrz81NPQ/hNTEt2kVBVEjMQvDGfOo2R0Q65WfaSc9zYjbGR6rPTR5bz3Vm2mY1jlE2pYCjVr5+Rkw/z/nmUWE6xnAK5t1m9g33LfFH+W36jfGn+KTHSjzARhxA/WBYbCXmpsdB1kdN6EdKFVzRPNVxRkHlWdRHT0rFTWhdNzVBVkVH1DBVQY7VY+FU4iUVMFFPyvDr1aJpNSvQPDUW3zi9S0Y1RR3QObEH5C5VC1ZJasFHlQvQNDTIeG0pNWrKQrT53kTv3UTn1DrfWMhJFNTWRNJXRMat0UTAX0S31DlUtto6s4S+30Sn2zgDQkKIVKBURJvQRMJwZjXCwaFsyElUrNE+d8LxaVJpUAJp+wL0qv7J/+/xAPIg80DwBGD1gP8p/s/16vmA9qD8QPAN7/6A+yCRaVNvUe9QZF1hVYFkVucyxEwVCFozVMxKGnPE+WE1RPFpIfhBTvAGzHfk+QT6JPLLdOv2C/2k8EDCdOIvGkvy4vqL/Kv/y/gGYvAM8qz6wvNs/AK/5S+9TMXwZDUrVjMMR0rlOktXamcsoEZ34ixJR0OoVW5aOstM/GxT5lhsL+SVhNZoYiFlxnNtNY3XMTaVh9pGxk2oRnNtUm3QCmZaZltm943/I/BE+23yhPgDpPxN9Gdd7f8N8C6RaSz9CEdx7vMOtGQnU05DxUKm2kU9UzwGzkimTvTnIF42wUrJwXbvP8JMtQnuVirgKNrO++7aZibFCFIw02tKQAUOXmlsP078ZTCU2lhJykGBz/Lv1ug0T3lgYibkp9QxFc97YiZy1JtVM3SYWjRXz3tlIFFwwUrwSfpvWm/R6VLp8AoA+yD4Rvlm+ob7pvzG/ebwDwbwJ/dG/WDyB/Gn9Mf2Z/iDB/eqlWMsgcF86DnKS4CU4VRKykS0QXZsPEp1YyaThkH3aCSgw0PlMF5Ah07w69frIQtBcuvc4VvhUCVjLo5B9mv3i/irkeJR4vAFAv2o98L/6PEJ+aLzSfvi8AWMPOLVbPaMP+LVblznMcNyIGckgsPz411jIg1DeWNWpWYpL0xPzMxCpZZfNTE1nVxr4zWK1EWK0UBJw3VjK4rDcu3c41Rt8ITwAST4yvnq+wr1JPXEdWT2hDKp4SZbQ0JXRE44RHPhOVVs0zDJREzaRHnhJV1sSUGlXVM+AkNKpUUmX0VBU29oNTLRRTFZPVhnwUUFzkGHwU4FJqlXOdlORmJIQuUk2Wip6CwHSUidQU43BuE1HadXPYRBShUKXja1BmxYMyUHV0fFSPT02TqydPvbROzVROpTPa1U3N5E31gxQM9LFMymXETL2ESw30RPQeS1TldCxkatxUDoz0tWT/AAZlfsVeExxvLm9Ab1JvXG8ABn8Q3yLfNN9G31jfat983wA2f5DfAt/E357fuN/q3wTvQJZ/qHOGoyQfNhWOM1CNg4PeUD1W5nVeH3AbNjNTFr1DFVNNVFI1FJwfrhUAFpVOj2CL3h12jY6PKP+qiQBG/9CLzo/wjxqfhP8en0ifoNL/ZJ9enX6VDqJVnLTdbVJ1Q1NTVfPSU/UkrVQ189BUHfNOPLTFkVXVRCy1jEQ+1Dem8iSoXDf2lX5TWYUUWdUUWNp1Q6MkpGFY7bMbWApNtFeNE7/MN6YDtDdOrwBgo16t1j94ryofhK9OH2AfRHIZVjKYbEdGNe7C0YxERY48NEwkvza9/nNVdUOF0yQ0mly3bjNstx7yvpR8v+6yCwRU05y/NvIwVLS35lLB5CSLTFRF5OTRD9y/XuWm8jRcVPxPFnVbD0+9Q6Ucx9ZTLM8oPuVGxS7C2cxUfVzP3lUQdsXuVYbFrrNJhZScx77iCzVK7bOrtM8WY9TPVmUA5s/4y+7foD8S77Q/xj/YPwDiP+w//j8YTzJPVE8OT2hPYHpPXE9+NZ519hLMS/Wja7pMJeO9TOT8Th30UU9dVh6DZFRW7HTIFPRBPLTn9rOEtw6FRrNTdZNT6VI9xIzkfCQEQ4zkAQwcVFvw3u3m5d7l/uX+7QAW/a5dLv9A/+JfbP8Gb6j/ACpvPG++/2Bvcm/8/36d7rJFuxxcsJTk+xCeQq3MZDEtTAcOg6QUrlaVFpYjbVdFYwZYRWN2WJ0GVI4FFoNZXcPu7JSyJKSrcVhltFgl4+3spMcA7AfeBUavWK8SH0QXln9AHwByEUYf4H/yf+yn1gVeswy0pSOMFOEUt/YSXBy0HUrMlNzEFKHMH24y4lS3tD5zVLQ6XLQDVO2zy5KMtIiEv/ZDUnV0HFRyCIzkE1AOogU8JMO/1bYOs7VQ7WRQfWN3UM1TQNj8vw7N9qJaTr3j9U1GvVOOTfUUzCcPAldMx9a+4pVLlUM47CTeShbNU4BKNeMoDD+OxRaTapzElYzEEXzElUoNtAC8z141Xj0Gc3Q/hk9YT5pPAEyvRq9gr3qvhK+Wr4CvIq8A1K/Gr+iv8q8kvwa9XjVWxUgOg0TnDrK4VOcGsk3ktBXB/EQ2BFSofO+O7X4yE0FTlQQ0BPGsZw6TxO9ARmX25e7l7uXe5Tbi6AT/AKZfwF/SX2TP9l8Qb5rPTG8Avs9Qb3pv9M+Obeb9nm+wb1TCYWYCLsxkzeQUSkwPpn4ysVYlhvbilYQUCNVYhRRYpRP+THQtWVYdwxhZhYPqpNSuRHQTalh1Bk6DV9VEXH9ufQD2D7B/Ku88785/+H9y7wyHRI7tPpKaHI/+g3zUoaQUCV5Eh5YCz8QfZo94g17iAXOEh/4dno+wj8KJHjNEJyDehVYl7o8Am7YCa4QvliXWtgIrT42Dw7QkXk4yJdRN5SRstBhNXbZmlchGk3SXriNL1ZaOEnFK2lU0SqUTvkn9w2dJtlUzN0n1I0VJjXOQKBw0CzD2wqc8NOvcn+adAP6feD8arxS/3q/YD8oP5A8ABh8YHyofPB9OH+APMr90H4B+H6Afyhm+T9BLNpUOg0+WdSNRUF3jw/xHPpLKoAxXprXGtSZVRgNTXeMjtDxXjoKzpLR+Uu3jRQFSVTRk95ZVdlUOzf61Hs0ANsU2z0jP6iluk/wnds+IzwAqP6zPTj9gP+LPhD/+z5Branby+yzUKnwkh1JtFFo01JPMtBFUJZRUzePbDlWdM4dVjXMAVlaF43VWPVRWhYN65NSsU3COcmBYlYRYJYRZpm0TKFnVhCR0zaTUfjVYnTM3DHT2V5WEXOcAbnX23X5/IO+6T8xPdu3eT6AAX4LvDIfu1Y5ygFR0R6r0RAOMdMA0hG9EhC3aPITsBESwVUUzdFVshYRUhAFVbRPIVFWza4FUJdNJDPQTVD2Ta9pTRTOkJPRuU+3jTTVU1P5SnZQ01IM81K1L1IQVUr0T3aQ0p01RjXNwUX2URDVQJfShUM00hLQTIFaSHCRkzs1PHVNlT20U1PR5TrLllE6ltFSUTE1lBEyqHcOIhGQohGTI7BRabLQH5rKeSmUzRkrdJKS8l94iTjwHPpJ6rJTxGjwEdxwE0UqlBnYNjg8AoA+yD7wfph9Qf2J/bH+WfwCof7p/fH/Wf/h/4n/sfz5/oCiP8n/cFCtwlrJodJQ11vz0NU0l0zkEJDdPaq1DMCxkpxyUGFFVg62NlCT/Ue3jdWQk41VSFZRTRVRTLZRTrfRWTPTKUkUzlEz0Wkz0AMswTlN8JJMvpSYelbYv0C8A4i/8Lw4/GD86P7yfZj/gnwDyn5w/pj8orxrZvjV+JeZVmh5S9dSEcFMlRLS0bKlUZZS0VGr85VUN9Fam7ePlVp1k5NTNpEQ+xMTXVrIRVESz0C/SB1mq9WRYjdRY3eNPzNQKFVjt49WU1LgE5/bfCOMAnk+wQ0a9zk9ov9pPjL+Gv5CYv6qxtoMctFVMX15DViy9pGxU/FUtBFWdVJRUq0hVVcMAfFTEXNSNtVQdU1WEpB5UTYPoyEzXXmO8VDTshy/Sx1K2zeOOUkWTWFJVsyApUk2WzpK0JJRvFGcew9QkJRQkk5T0XhwkJlBsrSQMJGFPJQP3Tj1ja4xOjWROHVPFTU1kBU0ldE3F5IxvfqOEB47jJlSEXUodxGQEq8xvNgUqNkNJffRKLSO8XIeGBQB+DYYFHn0mfzh/Qo9MjwaPADCPKu8c7z7vMO8K74Tvdu/AYO+676Tvxu+Y687SQUuU1VQ81Pf0FD2Uhz5CEzashIhQxTP6UJ3GNpq1V3Qk5WwkPlOdY0qpU52E5IQH3ITXZCSjGtxUadQ0KFLN1IzHniUAni+wK8YvYJ9yn5yXhp+gnwDCn8yfXg9wD4IPFK8Wr0CroB6tzuPEP9Y1PkJzdPTwWuQ0cZxU8VTtU4uUpJECpKQTQKYC56yn/vLQSkQUQMSsIURHBkNZNUZSHhNYFcTMpAHMpNF8TwAmvzi/Wr/cH36/sL8SLyQvkCZdnr0+VVYCRNy3LgLCIOy//rV2I3xXhmI4jF/uNVaG4lhUhcRU5QPqvF9Izl2WU4TEkASXLgIi/F+0DmWGU1E9QwNRPWPMBVDFZFAtRDxvTm0GM2xkrS5sZM5NdYRN7TPvWUztxKQ0LEzlpEt9VECc1z7V3sP0ZOtgnmKaXN8MbtXOEtBJxSSE187Vlt8AONMWf8Dbvu/o79rvdE9mTwCYT6pPfE+W7/BPwk/kTx5fwBBfUl80X0ZfAPueYjpM2r0TPBTUQU7Fwz5P1oWDFVC9E4wkZP5QAi0DcsT0G5DGhTYT1Id2Y1Rcx3bSCwxk2/wkmGT0K15SvRMs/IQELGTr8ADG9Sadzv1On/D79v8IDyoPADQPzm/gb1oPBH+WDyh/yg9APH82pU6lNnJboG5SbZT0tdmM9FN09NBTncRUqpVkVH2kVQ1z5qQkWBaspMpWzRNAzBdOFc4TLMynJpIvWS30WcX0BLTLpVj9E2P8p/YC2FcCbfO6rBcev7gfQr/MH36PAJCP+h+sj8aPwL/Sub5TvISt08x0kFZtU018JP7RVeW0DMcOckYExA5VWi3z09QkmlQt82M8z0ROzb6CQwxnRpMcNJ18z6yOzVaCfFG9U0VMZA8GpMTYUC3zw8hmE9TH9gKreE811E9lY6j8xEVo/M8O3b5iQjyk4ks1I0uFS1VzJzzfNiIFVNcClmJg9Dd+03TUW9D2o4TfACZNLk9AQ77f0N9iX2xfbl8AgF8qv0S/Pr9Qv3K/hL9ev4Cwv6K/5L/Gv9i/Av/EpPOmHPT9TXU21iNPddNrQsRU/ET3tvVW9TYyyqSUJHvw7jNTNTR0lAl0lIt1CJP47iMMNApk9JNgtv1WbwBob+L/lG+WbbZvwG/qb2zfAA5/kN+i31R/xt9If9LZbn9UgHMW81JdE3GcdO+cfySudX7S5Lx3lvLpPBcGwmHN3H/ufwCDftLUWM0zJZeMFFEchzYy2iyHToUAPo9Qj2KPdI8O/yD/Mv/UjyBW/+CP8on+cwT0wHwvjiUatlK+JBSCVcWUPJd+0ivEVO2EVKXTVlyfbp2yJsNTXcQU5MdStVOOSJyfbmVO0rK8l/YCOCzUBQD8xMrcn+6fAKN2PeYDEByvLq9Ao0YzSy00xD/WNRBur4CrVpP8NMeMpaSvPkUANk9IQ0ZP6K/yr/y/Vr8QzwC6H8Qf3h+gHwIvFC/uHzAvQEIvXC9uL4gvGs90FUydU6n6PMf2M0/9dFDNM4eFUKUD+mTHRmV2zabzU2KdU0qUdIvAztIHU/XDAdisz77F3lVuZW7FTmVGZQDuz3Bvim+sP6Ztpm9Y3/I/AHzfFk8oT7rfTE/W3+jbZn1CpgNSTaQU7yblbsJxNO+WBvIAVl3zdVTvtjLQ1Vc9pFhFBFgtQxZZqn0EWf0EWWXkWKUzjhochEoMVAZY9UZG9c7vAODv8u88/z7/aP+qX8xf7gNQ3F/mVb5VbsKR5FRH1FQTBVfV9AyUgKT3HpW2/SZeQjdVXQS0dMbc/+71WLZz/PemAmpTDUM0FAeQrgMkDzYNVlNRfXQ0RDZoXA9uDS5CJuwkyk/1BMFPpUScD64PwANO4ohMEoUzKNQHDkJ05A/2DVZSK5VJjcRJfeMxDBcmHQK2MsB8J76vUB9qH4Qflh8AKI86j3wvni9Ij1qPhI+WjwBwj3qP3I/Wj8CPao8knw6KtCvInsI5xARBTs3zPtlPBeRcxIxQpTP+ULJF03J8N1ZSdVJlQ+eaVDRD/PRQU000LOQPqizk37xkqDw0Y8zELoacRAVSlTZmPW7F/irnAIw3jj+gO6Y/wDvWP+A/AkEA5j8ITzJPvK8+T+Cv8q90T6T+1Z7CGQznBhLbPDRTtVNto9K8RFFUZaRUIs3zbkTvZuOc9D6EV6aiUSR0547lPuIshOQPpLTb3FiF459YbVNcWAJVUxVEX15VVlVmX3hbll8AIM/CXzTPVs9oz/JfTMcu4tGPhPfOs0zE0yxkkFZqheNPpPQOLGTAVW0Da4NVNXNK1EQQVZ3jrdfs9J5UVVNlXLQubVQ1c+pTbQOzU/WDq31TbcNFJNQNLNTVtVJNo6CclGdSbaMiTOyXxqK2UZ30BLRH9JS1EZRE2oQEpVANw2Ba7CQq7CTqT02jgCR0qxdPDcROhTNINHTqaU095FR0CER0pUzFo6tGTI1D6+x0itwEMJp8dNeMdGVK3dSUdLU0HBf+sjwUFFdJDcSkdQA0H0Yd5n3ufwiPGo+0796PACCf6u/E7wb/yO8i//zvNv8AYP8y/3T/jv+g/zKeS5jGLViWBabVBhJrUE2j4PQvtAY1lgLItGQuU7WzTBVTbfM4LNQVND9GPVYTAKxEa6B2NW4/gD8qr0Svzg8AUKNur3ivmq8cH8avQB/SrwBcH/6viEN2TRa9dgW+czS01btU1DIkNNC8lE9Uaq2zz8REUFRkx1U1a6OuVlXUhL9uwpXEtPy1WHXzLSRUHVlt0+5UBFcec1iNQxuUtOCcxAG//LdWX/i/el8sz74v0C9gMs/0L+4vGDuuAppX1ZRafCQlNDTjVl2TocTPsuYTVQ1kVGRXVZUjHJVVnQRUlSRU1ZTMRCxWdGT2U8UDvkQEiKyXVvbyGFNlo+EstJ1M16JOojCclHsQrkLBjESL2iwUVLQEHFFt89hQYk00UAUGnmN0lPxPDTNbk0+tsy9P/WPDPHRrRU71A+JclIFNfTQNTa0DukwFdHxEU5Bu0tueS60TK0tlo9FKGq0DesR0IEq1dtbTNOeqLtNJrROrvEQstESnAUr11GTvbu+I7wKPpO9GXwBYX3r/bF9uX3hfml9kX65fAMhf+l/sXw5vIG8ybzxnVtNZS61knESxTGUDuWxEi7xOrbOvBA++cxSkxyqsBDrclK7slBw8BzZyWTpMB34i5VJdk7HsNGt3Uq0jQKSUE1JNFgCGDfaVngUWrbYFtg3WD+APAPoPBB+efygfUh/Uf24f+H8Agh+UH6YfuB86udYf6BOWIitMVX0jxXw0PHS3/mMoDDeOtX/il5S0AKS3brJRGLS/xr3Wg1e1U710LwCGJZYvqC/iL0yfFj9wn4KfAHzPfs0uNQbTPDe2z1g/ajkopsN8N97C0xTUmpQ3rgKxKqQ/tjVO4lFTPYMLEhzU09Q33nJm5D/2PXbVSA5TFEdekqMkT2ZyAKRkFENABnNP1YOsVE9mT3hLgt5y5vzXprOcT65NTuJxRjzkN0m9FNRPjnKi7E8ABnOMtw5fIF8yWU5vOG+iXwDkv96/8L/6vxzPVs9Az0rPAITPTs9wz5rPrM9eb3BvgmFA9v+Yb6pvvGcG4zykTtRvFOZtFtJ4zBRCdAdmdSZ1AB5/oA9Cf1R/7t94fxLvtH8ANu/Af1rvbO/uf5DvGo+075gmhUaNvkK8Ui1EzDSxJmSEMFTtZOQUL4SPBi2aJiNXxdMIWIXUJCTlttyEL1mdox9ZNZPwyiQkteyEdTQl3ITvVwJlA8kEn34vkCMmnzCfUp9A7P/+/2CfIg80D34CoUwERWE0NCNEPw6zlIQdJPRl3mw0oQSn5tIeVU3jqeSMNxYCcxykOpQ0AxFUlYREr0aCGsw3jiNchG1zxGQ8UjUDBVL1P1AHRL5CE0DmY1AFJFAdgwt5UDUzQ8SntoNER/YTVuykYk7VxE0dg5mEFIs5TQ2zvnxPdrOstEZYlETzQM4ykUql8zVEv6zGTb5CjEk99ErF04gBSoUEhL+Wv6i/ur/Mv2YvAMDP0s98L97PqC/CL7Qv9i8AkC/aLwQ/Lj8gPxo/ZDcuJVam8pVLpZRM/YRN9dNrwE6llE8V41JQ/cQVUD0zOCwUrNzUCxCOY7bcNB9T9dNQU1WzR6ps1CX0NPeM1MK8ZH4tUqXzRVJVsxcMd77VAK7VrtUWdTZ1xt/Y3+rR5t8E+NMWEvEc7x7vQO/ST0zvAPZPgO+a7yxfpu2m7UYz1OSFKgwUhSREC0BOs2SE8LZshI9UDbMOVTWDh7VVvYRWNQN1VjWD561WZUNaV/XT0Lz0Xm1YPYPLWO0DIVk9M8soWU0kWZWEvISQWBZlQ0pYBVRX3VQUBxaVAK79Hp/Y/2JvdG82D5hvqm9QpJemnUZlVmKArIREtGRTBVcNRCT0fuyUPiT0Ne6sVLCkBHRVZdT8lGsBVT0zyAT0kVQ9M61YtAQTVNWEU+1DpKo8pG501DVkhADUBMiqVNSQZKRNDBQVZKTdFlRUp1FVY3CkpMswFhI1ASwUzMQ0iFC1Nn4DtVAttE9dQ2hPRWP8bU7tQ5RO7QMxTqXza7VNJRRNhWPzTN2UtiyEMEyl89VLRRRLZmVDGkutdIQ0T0olhJVJDbOeVLRX5Bc2UmcCZLTLTLXEFDOwViUuJa6NADYvUCvejXYvAJ9iPxyfJp8AcD8yn1SfPp9on3qftJ8On0DYn6qf/J9OJfZzjDQ1PIRZNYwVrDQ3T2UDE9R3KhbSGGRUjbTUAfwHdtWqDnNTDWRTrUMyXNT+KpTUyixElgQUXJTUc1AChmIDBBTj0LbVttVORb7fAGhLfk/435pPNL++T1i/8k8AZL8OXzhfsr9UX9a/YF9yX4p81JGUVA8M9JtQLhIMpVXF44msV7YDVsXj6QlWRfQcZOvUX14D7FcOEwT8VwZzWI0UFG+uZS5vQG8Awv98b/7PgG+ybzTfvm/Qa9Deyutv/WZegm98BC1Wsl1z7Bx3RrJyVe2jOLVVVRRVBVPGVBWzgLVUzbNHBPQRVGVD2oqMpKLkBGpkdPPg/nNSWs2ztxTEgVLF40nc5KsTUr0T2zQUpTxEb9S8dyaDUNXDvFwUh1DW7YNRUE2EUA2zzk9m7YNhT4WUfBR9TiUktgyEsU1dc0xNhfRMLPUUvOQsTO10S62k7Ie0VoUOsk6chPFJZUOatUkd01N0hDdJdfRJFsWD6kltdErNdKSPJkMAHCfGj0gv6o/sn36fmP/CnwC8/47/sP/K/wQPHg8YD/L/QEQPPg9YD2oJTiUuEmxMhFM6TI0W1qJBdBRCtDQDMlCtdFzkMxCOc0xEw6BqvrJ3FOTnFMRBU63kqhQULIykAuw00CTkmVqEVGEURC5SjbMEfFQAW0A+Tdal5qVWRWZF9q8IvwAavyy/zh9Qv/IfjL8WLygvgKK/TC/Ov3AvUlYrQG4CbVQ05WykU3x00JRUTyTEq89U1cNMJHTkvNRYlpzUzVbtw0Dsx94SIq1YJUOXWJWkWIUzL61ZLSMWWU1EWD3kWFo902UENB5YTURXffMBwczHPuNUN87P4MPez/DPACLRjj+wPyLfxD9G39Bj/uOqVDRVVDQV3DTT5CSQqpTUTwx0DpTUzzR0kaY8dEhVLcZ2wtPEJJw1VG2jY1x0LFQtJJSky75TRYRTDRZuAg1TauUz1aR0naSkZlKtE1EwFORbIA4itJQUfDzk1UVcFA+8dNhs5KFQljXja1AF5FDlpPx0fLVPTfRPXXOsTuUzRVrMBOLEBIFN5QRN5TNrpUwtI0ZUVOZLBcTNSzXjK0udhsZSekpWrRMgSqU0Sa0TYAz3LAb13lKrScXkSlWGpjID8EpV9k71TvW+j9CP4o8AhP+GD2gPQm8sb24PUG+CbwCMb65vqG+6b+xv1m8Ifxp/ahSkIhykyEyE+kzlZMlNjeYe80/9Rq4S4FC0BfR8FMd8FFdSHXPIYVI1hBQXTuOkRBVTbaOr41I9868k5Gl0pDUCnKQKfKSrEN6lzq3mr5AfAKIfNI/WH1iP6h98jy4voI+Aso9cL9aPYC+CLuuArsL7ooQkGZQvpi1u41TFFFRkJfTM1ObUJ4aiylaVwy0+9DwnWF2DsqTEGzCyxuNZPfSclNxY9URYDK2kJDQVWC0U3DfGxVY1AMbF1s+IP7o/JK/mP0ivWq+obK9+rSbDV/WDV5ykF6KEpNUkTzZFDqLAtNSCgszURlRPZkU+E3RH7mLoUiwUsIxPrsILvHTTrE8GDqIgUhWGjpPUT+ZP+EMGlsJeUH3EDFdWwxxfLl1qLjNN9YMHxAShTM0EKFxfbl2G40qFxEqtVpZVCqbiMST0TqxfXuP0Z+ZVANZf6F/6XxRvzm8gf/JvvM8A3s+wz/rPFN+2zyjfWt8E30Bm30Dfet+k31ZTjMVMjbNr/kydxE41gwBPLYS29NRuUM3j4VBdg3LWBIxYUvWTzEwUNFNazeNRhEQ+U33DGpxEtd1UFKfEdG9SDYM4BkQUDlJdhgaFZh94Gw6PACCDHo8wj0KP7O9ujxD/io8ANP9G/8iPav98/479FpXedRZ+olVStbO8LOc+nwjB2lSUTswkxFV9wzpWVLW0dJQe/JwgjJSSvJSL/Fh9wyoUNwYTLASqqVidpDw0EywE2gREugD0l+6V7pVONf6dlj+YDzKvwNQ/fq/wD/o5Dh2m4phXVG1ELBQjLBTjPESfvKe21uIQVp3D0VXdA5MtVYUjWVU1NFUFhMQkW6xU/TNnVI2zLgy0FfjM9MBE5Io050ZTvHca1uKgxERnUi3EzHSLINZuQsNRfdONLPRUUWq1sxys9NqctKVQ9ZNrbFBN8zZ0dABQ/SS1Tw00T/WDx06l40hRTu20PF92kr7c1F7c1aVLjbOe/L/+Mnd8VBravFTHtFRsSfWTPEmGfcNKSY1W1nO8Vz7C6wDMX27Nhs2OzabPgN9KP7TfADY/YD+CP5Q/Zj94P1o/1D8A1j/oP9I/JE8uf0B7HhNUdBu9TdXjwE4dFBRUIyDUBuVO8lak5MjM5D5SKiUzscR0HzzkTjznlpOhUz0EtEdmszSUQ7T0FQBEtFPwjuWG7e51nu2278jvAtrvUU2UdFf27wj/ol8s/wDGX9hfYv/8X+6PCJv+hd4CQQNs5LNAbiPUdbx0s8z0qzBUtURUPSRVbZOqqVW9RHSUrrSkIPwElaVXhcRYpbRUBOOsZChmpJQfWQ20vJSsWG2Tm2pYvVMkWJ3k3ATDAIwHdg+IDwqvNH/2D9APSn9gfH8eFYZ/IBM2kqNXDeRRVy3kPB+Os1YFQx10lK3eZBSjVY0UVQVDLax8FwZCrVR9c3WEFDy1VG2zBXRkz1M1JFMiXcNfvB/2k1RkdURnhsMKTGTOrPSa5FSjQAYlPgPVUC10UB20UL1TRFBixaRQbXQ8L45SYk4FRLVNHbOZ7IQ5TW2z1VFMnSR8LyazSz0ESrWzs4xKLcQURNhJ9UOD1LwvbrKVLMQRNJSRSgDtdFxEk8B2xXbPiMOGzyg/AMKf1J8OTzhP6p8Mr9afEK8AIq9cr06vcK+Cr5yvpq8wrwiyoY6VXpNL7UTk1GMgfkWoxoXW88SEw5S0OKzkqklRBQR05JK8Ry8jU720tVNtcyNctPVSpRRSFmUDilJtc1P8Rw5lnuUAhuWG5SZdnuWu70hbXl/g7wCKX5RfLs9Az8JfZM/mXxBvIBpvJG82bSaD3BSh/EXU9NWRTOQNFISNlBQOVagNdIRnHgNWHWMHFHR6tVeto+0sdGBYraPNrVgtkyxZNRRZHRP3bVjls75YdSN+WPWElqxk+FeNI8v8b1ZipQAUdxZ/KH86f9zfPn+AfxLvUKR/HuW21VbCdKRkNvzUVfNcFLFEFG/kdC389LPsVY1kfBRlVY0kVdr1tFQ1U7hU9bOAVKodY0d0ZA+k5NhctJWtUy2TXFNVYyVEhO+q1BS3tESB5BRJtEQRmVJF1CxUl1E91LTEKWq0tPMcJLwUJIVQTRRaHCQMRPSvT3XDRhy0s+FOrYQUtBNO/fRNVi2TTE2VJExt5EzF0ysQTFXDtGxEV7yXhiPRSl30PJdu00n1s0BJamUDOtQkdcQk6kmdJgCWJX6fkJuWnRY/uJ9aD9SvANavaA/Cr7QPrg/ID9oP9A8Apg+4D/IPRB/2D0AbRgVOIq1o9CRzTGWETT0TfY1OxdNwT2VkFCeWkhqlUY0jiwQldLSQRLQCYjyER+QXJvNMhPxSlZM1yuTEhQz0TVLNFo4iAfucvx5fMF/av+S/bl0WzwAgz0rPxC92z+gv+i+czx4/IKjPuskmNc7N9rKg5MfGYoGP9MwbgAaFDtXmddYTVqod4wUMdHiE1Ou8NViwDYS8b26z1GS8WC3UWAhVZOxnBrLBtNee1Q59XoMAtN/u32BP+t+ET5ZPKO+ycSC+TbZ/yHNe7ZaCbHTn7n9sAItW0vNUfWO6VJ0jQ4JU/eQsjz6NJjIn7MSV8fzkuYS0g2yPTkLQVVFlE5iMJGHMtCrUJZK8hL6sh1bSQ7yPhtJLqGT3nhVWYhUEZJX8hDVI/IeOFdYiFKT3XoJcVAcSpuKINJdegtzU916z3PcE1vWOI0ktlnaddvOkZ46fAKifUgFODzgfIh9MHwZ/SB8AQn8sf+ZvMH+Kf3x/ln94fyC6f+R/3q+4Y+6DS63kBLdqBrNOTeRPnSMyUL3DQ6dQVeQ0v0a1TlNTVYMVStTkTNTkLGy/fr1OQgUgTLT/zLc+Ja691jNUJwBWL2gvei+EL44vqC/KL2SfAP4viJ+an0w/vp/Qn9qRznNtUSUDKlJdU4dSnXTA9OTzwL7lfjME19aSh1XaTUMAtDR1Vm3z6VYsvT4Okl5YhdRYVdbeNdpGA1lF23xYvcM3WACdlITXfkWW3zhPSk/kr/avgIBLfk8ov7JPNO/Opd6igCrkREQctAPcpMBs7wbSre40pLBVTeRV7YM42VXdZAzUyFQFA4FUsu1UVHX0NFTaU3WTpDVTDZNu3OQ1UzWk9BSgg1D25e5T5MUM9N00NKfKHPRwpFQ4vF+ucohQ1t1jUVBVgxrEVM5Pgo3kT510bP+204T3xjNMbE1ktMQoTI1jzEtVg9la3GdGkqJKJQNKSqwNlOz0lUkNk0789DcAfG/+/d5lFg/Ab0IPZN/GfwCwf6J/nN/ef4Dfyt+s3wbvAOjf+t8s7ybvQO8672zvfh1q5vNMbfM5nBQ9TuX0UU8Vk7MYDuIY7JSNPCRVAdwUcmyE5Ww0QOwfVP4ddpKUZDRcBKQoDKQA8+AuLc6NTi2+hf6PEJ+i+QA+n8D/Up/k/3afCA8aD6yfAD4POD9KPzQku4BmP3g/ijZbjVSNYwxVjcOJpDeCZoNWfbaus8xEE0DGolqmDETHWOU2pjNZ7URYWH1U/DcesjNYNZRXjcMByayvLkXOr+Cvch8cv5YfAKgfQr9Uv8YdXhpztetPjb8An7+xsiZfOFPOtUZV3r/wswImol5sXw7PIMOWwyzHpl8AuF9awf6TZM/mX/hTjs1WYkmxpMfmMu8kZ2YSEDRnEM7FbuXexSYCRuzHZm2GAyVJVYN6hGeeM0odZCzXAKZvQNPGZcZvcN+K7xRPdu8ACE9q7zxPVk94T2pPpE8uTwCoT7pP3E/GT4hPajaj7/1URU1lZE5NpDyPPmIcPMQlkGT0A2SHbqIDdIe2wmlIFPcmov409MxSJQMNlrSET1Jdhu6V7oXGhQDGhdaPeP+K/6T/rv9Ib1pvAPT/9v8oD6JvNA/Gb9hvWglUVg2movv8ZBe8JG2cJKvZUs2zURSkz6QETalULWRUJGqstOS0tFiWJCTNVmUTQIwXZmIi2VhlFGykE1k90y9Zmq1jFgwU41i9pCQUYxVYJWMerHTV1Be2pW6igaO0p8avYB+CHwSHpqKL2owUU9x0E1clo75W1qWje1btczpUhPpVtu1zulWFA3xVzbNBWsS0CLy0wVRdxFRlxFqMhBjMtOFTDXOr/LRNdfS0PlMFpoazUq0zFYq0JFMcxBuUBANgJqJVrsQkeGT0MxRk/NTkq8VQLWOQbMRaBDQjVVAtxE89xE89NE61E9uFTv2zVU7tc2pOUi1jwMTn1hNPFXRQBSQBUFWEjJdGw4SXBoLT4CZiCS60l7/CLLSftpXO5eafgNDjXlUGrYaVHq8wq65iNgBEr1avYKOelXaviK+ar5SfAI6dzq/gr/KvBL+OnYYDJL8ALr02v2C/cr+Evz6/WL+ivwC8v96/8L/KvwzPJs8AzyLPAFzPbs+Az5LPRMe+g6TPxs8A2M/qz/zPts8I3xrfRN9W3wBo33rfjN+e37Dfwt/U3+bfAPjfCu8s3zbdNt9Q72LvPO8Abu9474rvhJf2ld6dhp12g7FQZST0J65iVlA1M1xq9ORhZFRn1JRuUI1zk3NQTYT0JIHsJ+5yilb05JFQtYOVPPSb9CRRoewka1A2MqwMpLKkpNW4bFS8BDTD7CTHUFQ1dAyk0qSk2GxU3PTkVeFk9OU89Ov0JPGkpLH4bFQTkF4iAVHtIwdqDHQL7FQR/FQVUe1zVRr0hB6MZCT0ZCn0hNUu/FQ1xCQ4JGQ+UZqNc0P0ZElRPXT0VFOqtGRW1CRadFRg/FRlqgx0a3RUcLRkdhRkfKo0ZIBsBIP8ZIf0hI6q7FSRDASXFGSc7FShqvxkp9QkqnRUsLRktqoUZLw0ZMBsBMMEZMhqfATNzCTR/GTXUR0jCd/0V+4i5xRnLmWuZfZlWtYy/4xkBFJ9hFIlY1EOtCcWdTYyHIRUIqwUtSi0VCwsdDFStYM1qtSEOsxUPoxUQ5wkSUzEV06SVVJddLRUXCx0VWHEFGesJGvEVG+MVJtzUu1zelLNBOyEhYosJIjMVI6EV8YjvCSdpoxUo1J99GQkqsRUr2qMVLMUJLnMVL5SjWNVxKwUyLQUzoxU06wkVdecJN1sJOD0FOXkhFXrxFTv7IT1ZCT6zFRos1COVd5iBzR0D1PNNFbEhBhTbVRT/TMhtITNJZRUKlOtlLSENVMqVYRTLWNAXDRDnFcmYjNOUy123mJXUxX0dDSrYVNN82ecNGqkNHCpUzX0pFR5NHR//DSDqsSEiDx0jVw0k+Q0l7aUVJpTXWOiU61jplqkVKmkNLBTTZO1nFRVuLyEvvw0w6RUyTx0Vc1ERNLkNNeUVNqkNNXgtITlnDTqjDTwU9SNZJw0+ryE/vw0A1RaTTRUzRMMVFU0VHUTKxdUbVRUfXRUfTRMdMsqVK2UVFUEjIQ4VLK9hFRtBARUR1QNc0uolIcO80x0WkR0YBxUZVRMdfxEbzRUdYyEeERURX6khIGMhyZDlISRBFSrl1Ttc5pEdKAcVKVq3FSq/ESvNFS1VG1EqsRUvRRUwmxUxlxUy6qkhNEEVNf0RNwsVOCqNFTlTHTqRFTuTFTzaoyE+ERU/pSEAVWtY6sGVfVEVZVDEoxkFrZshBxVrUMgVX00VapFBFWVdFUFlFVdEzeaZIQ6dIxIVb00dIRRVtxkV1UdM1vMZF/UZKNjVU12LvOcZHJ8hHhq/GR+nGSCvGSFVSVEpoSEkVX1BBR0m8xkn1VV3SOkfISolGSsjHRVtHyEuGyEvJxkwrxkVcUUdMuEhNG8ZNUsdGvaVQUj3ox05FUtI1XolGTsnGTyfIT4lGSt/JxkAlaNZFYl4wxtVh0TEFa1gxVWFSObGVYFMx1WLZRMhCk1Vs1kVuVDM1bdZDSEszxW9eREhEVWjVNKZVYF9FYlJJyEWlYFI21eXIRjVi0jaFbNE1VsXIRzfIR3VIR9PIRVgCyEhpyEijyEkKyE1ZWchJq8hJ5chKNWVH301ISsXISzNJS3nIRVujyEwCyExpyEyqSEVdGshNXMhNhUhN2MhFXhfITn1ITspITxfIS191SE/aSEAVedUwW1VzWEV61DEFflQxNVVy0EV80UV9UUV300WVfV5PyUMlctIzj0lNs8Vx0TQFfdI0RX0l1UVx0kBKRVHKRYV5YFM11XPSRXJfQMpG6mNKR0V6VU9JR8LKSAaVdN9Dyki0Skj1ctRKocpJgMpJ7klKOEpKiq1JSstKSznKS3XKS9NVcFE8EEpMVXhUTclFXQ5JTT7JTa9JTctKTV4xyk6Fyk7WSk8Ve0jRTUlPxkpAFYjWRYVo1TClhVNFi9FFjFFNVYNQRY/ZRYLSMoWNYFMy1YBRMxjLQ3WAYdMztYZQTMt9ZjbLcOtUB2IyynvpVWlY5TVIQtPISl8Ixktkx3JmJG7HQOEHR0Q2AuQ/REXBxXRrPkNFW33DSBhDRKREQSbDQrzFIlY5ZsJGDcF4YVQvZSutQHXlMMBx4S0PzkWZkc9/ZSKlD9dE+lVFVPVTRPfSROVYROzSStTR0TUE0dNEzdBExqtWRM/aRL9VNKS52UtUp9JErNEyxK3cRJ1j0jcUkFVEmdU8VIqsU0SL2UR4X0Ry3UR6q9lEb1VEaVBEYtIwi1Rg0URd0jVEX1UwpVRc0kRN2ERHU0RBUjq9lDraRD5eRDZWRCag0UQo3UQpVDYkP9dDFD/dZeA/TUM0Rt1PzXCm4zREWERD2EfO925ZbtAH7lFgO0737ttu2OY+zntu8I4O/y4a5CAOzvNv8g+yb/AGj/Sv+M/3b/iP/C/5z/tv8E4PM+M0MFDs7/KA8CDxwPAA</prop>
			</obj>
			<obj name="Protocol" class="HTCProtocol" version="1">
				<prop name="Created">2013-03-01T08:15:12.941</prop>
				<prop name="LastModified">2013-03-01T08:32:48.288</prop>
				<obj name="Programs" class="HTCRunProgramList" version="5">
					<list name="emlist" count="4">
						<obj name="item" class="HTCRunProgram" version="1">
							<prop name="name">pre-incubation</prop>
							<prop name="Cycles">1</prop>
							<prop name="AnalysisMode">None</prop>
							<obj name="Segments" class="TEMRunSegmentList" version="1">
								<list name="emlist" count="1">
									<obj name="item" class="HTCRunSegment" version="2">
										<prop name="Hold">600</prop>
										<prop name="Slope">4.4</prop>
										<prop name="StepDelay">0</prop>
										<prop name="StepSize">0</prop>
										<prop name="Target">95</prop>
										<prop name="Target2">0</prop>
										<prop name="AcquisitionMode">0</prop>
										<prop name="AcqPerDegree">5</prop>
									</obj>
								</list>
							</obj>
						</obj>
						<obj name="item" class="HTCRunProgram" version="1">
							<prop name="name">amplification</prop>
							<prop name="Cycles">50</prop>
							<prop name="AnalysisMode">Quantification</prop>
							<obj name="Segments" class="TEMRunSegmentList" version="1">
								<list name="emlist" count="3">
									<obj name="item" class="HTCRunSegment" version="2">
										<prop name="Hold">10</prop>
										<prop name="Slope">4.4</prop>
										<prop name="StepDelay">0</prop>
										<prop name="StepSize">0</prop>
										<prop name="Target">95</prop>
										<prop name="Target2">0</prop>
										<prop name="AcquisitionMode">0</prop>
										<prop name="AcqPerDegree">5</prop>
									</obj>
									<obj name="item" class="HTCRunSegment" version="2">
										<prop name="Hold">20</prop>
										<prop name="Slope">2.2</prop>
										<prop name="StepDelay">0</prop>
										<prop name="StepSize">0</prop>
										<prop name="Target">54</prop>
										<prop name="Target2">0</prop>
										<prop name="AcquisitionMode">0</prop>
										<prop name="AcqPerDegree">5</prop>
									</obj>
									<obj name="item" class="HTCRunSegment" version="2">
										<prop name="Hold">15</prop>
										<prop name="Slope">4.4</prop>
										<prop name="StepDelay">0</prop>
										<prop name="StepSize">0</prop>
										<prop name="Target">72</prop>
										<prop name="Target2">0</prop>
										<prop name="AcquisitionMode">1</prop>
										<prop name="AcqPerDegree">5</prop>
									</obj>
								</list>
							</obj>
						</obj>
						<obj name="item" class="HTCRunProgram" version="1">
							<prop name="name">melting curve</prop>
							<prop name="Cycles">1</prop>
							<prop name="AnalysisMode">Melting Curves</prop>
							<obj name="Segments" class="TEMRunSegmentList" version="1">
								<list name="emlist" count="3">
									<obj name="item" class="HTCRunSegment" version="2">
										<prop name="Hold">5</prop>
										<prop name="Slope">4.4</prop>
										<prop name="StepDelay">0</prop>
										<prop name="StepSize">0</prop>
										<prop name="Target">95</prop>
										<prop name="Target2">0</prop>
										<prop name="AcquisitionMode">0</prop>
										<prop name="AcqPerDegree">5</prop>
									</obj>
									<obj name="item" class="HTCRunSegment" version="2">
										<prop name="Hold">60</prop>
										<prop name="Slope">2.2</prop>
										<prop name="StepDelay">0</prop>
										<prop name="StepSize">0</prop>
										<prop name="Target">65</prop>
										<prop name="Target2">0</prop>
										<prop name="AcquisitionMode">0</prop>
										<prop name="AcqPerDegree">5</prop>
									</obj>
									<obj name="item" class="HTCRunSegment" version="2">
										<prop name="Hold">1</prop>
										<prop name="Slope">0.114285714285714</prop>
										<prop name="StepDelay">0</prop>
										<prop name="StepSize">0</prop>
										<prop name="Target">97</prop>
										<prop name="Target2">0</prop>
										<prop name="AcquisitionMode">2</prop>
										<prop name="AcqPerDegree">5</prop>
									</obj>
								</list>
							</obj>
						</obj>
						<obj name="item" class="HTCRunProgram" version="1">
							<prop name="name">cooling</prop>
							<prop name="Cycles">1</prop>
							<prop name="AnalysisMode">None</prop>
							<obj name="Segments" class="TEMRunSegmentList" version="1">
								<list name="emlist" count="1">
									<obj name="item" class="HTCRunSegment" version="2">
										<prop name="Hold">30</prop>
										<prop name="Slope">2.2</prop>
										<prop name="StepDelay">0</prop>
										<prop name="StepSize">0</prop>
										<prop name="Target">40</prop>
										<prop name="Target2">0</prop>
										<prop name="AcquisitionMode">0</prop>
										<prop name="AcqPerDegree">5</prop>
									</obj>
								</list>
							</obj>
						</obj>
					</list>
					<list name="AnalysisModes" count="4">
						<item>None</item>
						<item>Quantification</item>
						<item>Melting Curves</item>
						<item>Color Compensation</item>
					</list>
					<prop name="ChannelCount">1</prop>
					<prop name="InstrumentSubclass">HTC_VER_10</prop>
					<obj name="Container" class="HTCBlockType" version="1">
						<prop name="Id">bt96TC5</prop>
						<prop name="RowCount">8</prop>
						<prop name="ColCount">12</prop>
						<prop name="OvershootDnDelay">10</prop>
						<prop name="OvershootUpDelay">10</prop>
						<prop name="RampRateMaxDn">2.2</prop>
						<prop name="RampRateMaxUp">4.4</prop>
						<prop name="ReactionVolMin">10</prop>
						<prop name="ReactionVolMax">100</prop>
						<prop name="ReactionVolDefault">20</prop>
						<prop name="HorVertCrosstalkCoefficient">0.0003</prop>
						<prop name="DiagCrosstalkCoefficent">0.0001</prop>
					</obj>
					<prop name="MaxPositionsToSeek">96</prop>
					<obj name="DetectionFormats" class="DetectionFormats" version="2">
						<list name="emlist" count="8">
							<obj name="item" class="HTCDetectionFormat" version="1">
								<list name="emlist" count="1">
									<obj name="item" class="HTCChannel" version="2">
										<prop name="name">SimpleProbe</prop>
										<prop name="Active">1</prop>
										<prop name="EmissionWL">510</prop>
										<prop name="ExcitationWL">465</prop>
										<prop name="IntgrTime">250</prop>
										<prop name="MaxIntgrTime">2000</prop>
										<prop name="MeltFactor">1.2</prop>
										<prop name="QuantFactor">2</prop>
									</obj>
								</list>
								<prop name="name">SimpleProbe</prop>
								<prop name="Active">1</prop>
								<prop name="DefChannelNdx">0</prop>
								<prop name="DenominatorNdx">-1</prop>
								<prop name="ReadOnly">0</prop>
								<list name="EmissionWLAvail" count="6">
									<item>488</item>
									<item>510</item>
									<item>580</item>
									<item>610</item>
									<item>640</item>
									<item>660</item>
								</list>
								<list name="ExcitationWLAvail" count="5">
									<item>440</item>
									<item>465</item>
									<item>498</item>
									<item>533</item>
									<item>618</item>
								</list>
								<prop name="MeasuringMode">hmmDynamic</prop>
							</obj>
							<obj name="item" class="HTCDetectionFormat" version="1">
								<list name="emlist" count="1">
									<obj name="item" class="HTCChannel" version="2">
										<prop name="name">FAM</prop>
										<prop name="Active">1</prop>
										<prop name="EmissionWL">510</prop>
										<prop name="ExcitationWL">465</prop>
										<prop name="IntgrTime">250</prop>
										<prop name="MaxIntgrTime">2000</prop>
										<prop name="MeltFactor">1</prop>
										<prop name="QuantFactor">10</prop>
									</obj>
								</list>
								<prop name="name">Mono Color Hydrolysis Probe / UPL Probe</prop>
								<prop name="Active">1</prop>
								<prop name="DefChannelNdx">0</prop>
								<prop name="DenominatorNdx">-1</prop>
								<prop name="ReadOnly">0</prop>
								<list name="EmissionWLAvail" count="6">
									<item>488</item>
									<item>510</item>
									<item>580</item>
									<item>610</item>
									<item>640</item>
									<item>660</item>
								</list>
								<list name="ExcitationWLAvail" count="5">
									<item>440</item>
									<item>465</item>
									<item>498</item>
									<item>533</item>
									<item>618</item>
								</list>
								<prop name="MeasuringMode">hmmDynamic</prop>
							</obj>
							<obj name="item" class="HTCDetectionFormat" version="1">
								<list name="emlist" count="2">
									<obj name="item" class="HTCChannel" version="2">
										<prop name="name">FAM</prop>
										<prop name="Active">1</prop>
										<prop name="EmissionWL">510</prop>
										<prop name="ExcitationWL">465</prop>
										<prop name="IntgrTime">250</prop>
										<prop name="MaxIntgrTime">2000</prop>
										<prop name="MeltFactor">1</prop>
										<prop name="QuantFactor">10</prop>
									</obj>
									<obj name="item" class="HTCChannel" version="2">
										<prop name="name">VIC / HEX / Yellow555</prop>
										<prop name="Active">1</prop>
										<prop name="EmissionWL">580</prop>
										<prop name="ExcitationWL">533</prop>
										<prop name="IntgrTime">250</prop>
										<prop name="MaxIntgrTime">2000</prop>
										<prop name="MeltFactor">1</prop>
										<prop name="QuantFactor">10</prop>
									</obj>
								</list>
								<prop name="name">Dual Color Hydrolysis Probe / UPL Probe</prop>
								<prop name="Active">1</prop>
								<prop name="DefChannelNdx">0</prop>
								<prop name="DenominatorNdx">-1</prop>
								<prop name="ReadOnly">0</prop>
								<list name="EmissionWLAvail" count="6">
									<item>488</item>
									<item>510</item>
									<item>580</item>
									<item>610</item>
									<item>640</item>
									<item>660</item>
								</list>
								<list name="ExcitationWLAvail" count="5">
									<item>440</item>
									<item>465</item>
									<item>498</item>
									<item>533</item>
									<item>618</item>
								</list>
								<prop name="MeasuringMode">hmmDynamic</prop>
							</obj>
							<obj name="item" class="HTCDetectionFormat" version="1">
								<list name="emlist" count="3">
									<obj name="item" class="HTCChannel" version="2">
										<prop name="name">FAM</prop>
										<prop name="Active">1</prop>
										<prop name="EmissionWL">510</prop>
										<prop name="ExcitationWL">465</prop>
										<prop name="IntgrTime">250</prop>
										<prop name="MaxIntgrTime">2000</prop>
										<prop name="MeltFactor">1</prop>
										<prop name="QuantFactor">10</prop>
									</obj>
									<obj name="item" class="HTCChannel" version="2">
										<prop name="name">VIC / HEX / Yellow555</prop>
										<prop name="Active">1</prop>
										<prop name="EmissionWL">580</prop>
										<prop name="ExcitationWL">533</prop>
										<prop name="IntgrTime">250</prop>
										<prop name="MaxIntgrTime">2000</prop>
										<prop name="MeltFactor">1</prop>
										<prop name="QuantFactor">10</prop>
									</obj>
									<obj name="item" class="HTCChannel" version="2">
										<prop name="name">Cy 5 / Cy 5.5</prop>
										<prop name="Active">1</prop>
										<prop name="EmissionWL">660</prop>
										<prop name="ExcitationWL">618</prop>
										<prop name="IntgrTime">250</prop>
										<prop name="MaxIntgrTime">2000</prop>
										<prop name="MeltFactor">1</prop>
										<prop name="QuantFactor">10</prop>
									</obj>
								</list>
								<prop name="name">3 Color Hydrolysis Probe</prop>
								<prop name="Active">1</prop>
								<prop name="DefChannelNdx">0</prop>
								<prop name="DenominatorNdx">-1</prop>
								<prop name="ReadOnly">0</prop>
								<list name="EmissionWLAvail" count="6">
									<item>488</item>
									<item>510</item>
									<item>580</item>
									<item>610</item>
									<item>640</item>
									<item>660</item>
								</list>
								<list name="ExcitationWLAvail" count="5">
									<item>440</item>
									<item>465</item>
									<item>498</item>
									<item>533</item>
									<item>618</item>
								</list>
								<prop name="MeasuringMode">hmmDynamic</prop>
							</obj>
							<obj name="item" class="HTCDetectionFormat" version="1">
								<list name="emlist" count="4">
									<obj name="item" class="HTCChannel" version="2">
										<prop name="name">Cyan 500</prop>
										<prop name="Active">1</prop>
										<prop name="EmissionWL">488</prop>
										<prop name="ExcitationWL">440</prop>
										<prop name="IntgrTime">250</prop>
										<prop name="MaxIntgrTime">2000</prop>
										<prop name="MeltFactor">1</prop>
										<prop name="QuantFactor">10</prop>
									</obj>
									<obj name="item" class="HTCChannel" version="2">
										<prop name="name">FAM</prop>
										<prop name="Active">1</prop>
										<prop name="EmissionWL">580</prop>
										<prop name="ExcitationWL">498</prop>
										<prop name="IntgrTime">250</prop>
										<prop name="MaxIntgrTime">2000</prop>
										<prop name="MeltFactor">1</prop>
										<prop name="QuantFactor">10</prop>
									</obj>
									<obj name="item" class="HTCChannel" version="2">
										<prop name="name">Red 610</prop>
										<prop name="Active">1</prop>
										<prop name="EmissionWL">610</prop>
										<prop name="ExcitationWL">533</prop>
										<prop name="IntgrTime">250</prop>
										<prop name="MaxIntgrTime">2000</prop>
										<prop name="MeltFactor">1</prop>
										<prop name="QuantFactor">10</prop>
									</obj>
									<obj name="item" class="HTCChannel" version="2">
										<prop name="name">Cy 5 / Cy 5.5</prop>
										<prop name="Active">1</prop>
										<prop name="EmissionWL">660</prop>
										<prop name="ExcitationWL">618</prop>
										<prop name="IntgrTime">250</prop>
										<prop name="MaxIntgrTime">2000</prop>
										<prop name="MeltFactor">1</prop>
										<prop name="QuantFactor">10</prop>
									</obj>
								</list>
								<prop name="name">4 Color Hydrolysis Probe</prop>
								<prop name="Active">1</prop>
								<prop name="DefChannelNdx">0</prop>
								<prop name="DenominatorNdx">-1</prop>
								<prop name="ReadOnly">0</prop>
								<list name="EmissionWLAvail" count="6">
									<item>488</item>
									<item>510</item>
									<item>580</item>
									<item>610</item>
									<item>640</item>
									<item>660</item>
								</list>
								<list name="ExcitationWLAvail" count="5">
									<item>440</item>
									<item>465</item>
									<item>498</item>
									<item>533</item>
									<item>618</item>
								</list>
								<prop name="MeasuringMode">hmmDynamic</prop>
							</obj>
							<obj name="item" class="HTCDetectionFormat" version="1">
								<list name="emlist" count="1">
									<obj name="item" class="HTCChannel" version="2">
										<prop name="name">Red 640</prop>
										<prop name="Active">1</prop>
										<prop name="EmissionWL">640</prop>
										<prop name="ExcitationWL">498</prop>
										<prop name="IntgrTime">250</prop>
										<prop name="MaxIntgrTime">2000</prop>
										<prop name="MeltFactor">1.2</prop>
										<prop name="QuantFactor">5</prop>
									</obj>
								</list>
								<prop name="name">Mono Color HybProbe</prop>
								<prop name="Active">1</prop>
								<prop name="DefChannelNdx">0</prop>
								<prop name="DenominatorNdx">-1</prop>
								<prop name="ReadOnly">0</prop>
								<list name="EmissionWLAvail" count="6">
									<item>488</item>
									<item>510</item>
									<item>580</item>
									<item>610</item>
									<item>640</item>
									<item>660</item>
								</list>
								<list name="ExcitationWLAvail" count="5">
									<item>440</item>
									<item>465</item>
									<item>498</item>
									<item>533</item>
									<item>618</item>
								</list>
								<prop name="MeasuringMode">hmmDynamic</prop>
							</obj>
							<obj name="item" class="HTCDetectionFormat" version="1">
								<list name="emlist" count="4">
									<obj name="item" class="HTCChannel" version="2">
										<prop name="name">Fluos</prop>
										<prop name="Active">1</prop>
										<prop name="EmissionWL">510</prop>
										<prop name="ExcitationWL">465</prop>
										<prop name="IntgrTime">250</prop>
										<prop name="MaxIntgrTime">2000</prop>
										<prop name="MeltFactor">2</prop>
										<prop name="QuantFactor">1.5</prop>
									</obj>
									<obj name="item" class="HTCChannel" version="2">
										<prop name="name">Red 610</prop>
										<prop name="Active">1</prop>
										<prop name="EmissionWL">610</prop>
										<prop name="ExcitationWL">498</prop>
										<prop name="IntgrTime">250</prop>
										<prop name="MaxIntgrTime">2000</prop>
										<prop name="MeltFactor">1.2</prop>
										<prop name="QuantFactor">5</prop>
									</obj>
									<obj name="item" class="HTCChannel" version="2">
										<prop name="name">Red 640</prop>
										<prop name="Active">1</prop>
										<prop name="EmissionWL">640</prop>
										<prop name="ExcitationWL">498</prop>
										<prop name="IntgrTime">250</prop>
										<prop name="MaxIntgrTime">2000</prop>
										<prop name="MeltFactor">1.2</prop>
										<prop name="QuantFactor">5</prop>
									</obj>
									<obj name="item" class="HTCChannel" version="2">
										<prop name="name">Cy 5 / Cy 5.5</prop>
										<prop name="Active">1</prop>
										<prop name="EmissionWL">660</prop>
										<prop name="ExcitationWL">498</prop>
										<prop name="IntgrTime">250</prop>
										<prop name="MaxIntgrTime">2000</prop>
										<prop name="MeltFactor">1.2</prop>
										<prop name="QuantFactor">5</prop>
									</obj>
								</list>
								<prop name="name">Multi Color HybProbe</prop>
								<prop name="Active">1</prop>
								<prop name="DefChannelNdx">0</prop>
								<prop name="DenominatorNdx">-1</prop>
								<prop name="ReadOnly">0</prop>
								<list name="EmissionWLAvail" count="6">
									<item>488</item>
									<item>510</item>
									<item>580</item>
									<item>610</item>
									<item>640</item>
									<item>660</item>
								</list>
								<list name="ExcitationWLAvail" count="5">
									<item>440</item>
									<item>465</item>
									<item>498</item>
									<item>533</item>
									<item>618</item>
								</list>
								<prop name="MeasuringMode">hmmDynamic</prop>
							</obj>
							<obj name="item" class="HTCDetectionFormat" version="1">
								<list name="emlist" count="1">
									<obj name="item" class="HTCChannel" version="2">
										<prop name="name">SYBR Green I / HRM Dye</prop>
										<prop name="Active">1</prop>
										<prop name="EmissionWL">510</prop>
										<prop name="ExcitationWL">465</prop>
										<prop name="IntgrTime">250</prop>
										<prop name="MaxIntgrTime">1000</prop>
										<prop name="MeltFactor">1.2</prop>
										<prop name="QuantFactor">20</prop>
									</obj>
								</list>
								<prop name="name">SYBR Green I / HRM Dye</prop>
								<prop name="Active">1</prop>
								<prop name="DefChannelNdx">0</prop>
								<prop name="DenominatorNdx">-1</prop>
								<prop name="ReadOnly">0</prop>
								<list name="EmissionWLAvail" count="6">
									<item>488</item>
									<item>510</item>
									<item>580</item>
									<item>610</item>
									<item>640</item>
									<item>660</item>
								</list>
								<list name="ExcitationWLAvail" count="5">
									<item>440</item>
									<item>465</item>
									<item>498</item>
									<item>533</item>
									<item>618</item>
								</list>
								<prop name="MeasuringMode">hmmDynamic</prop>
							</obj>
						</list>
						<prop name="DefFormatName">SYBR Green I / HRM Dye</prop>
					</obj>
					<list name="AcquisitionModes" count="4">
						<item>None</item>
						<item>Single</item>
						<item>Continuous</item>
						<item>Step</item>
					</list>
					<prop name="SeekTemp">30</prop>
					<prop name="SampleVolume">10</prop>
					<prop name="PlateID">03307906</prop>
				</obj>
			</obj>
			<prop name="CompletedProgramNo">5</prop>
			<prop name="StopPoint">3</prop>
			<prop name="CarouselConstMoved">0</prop>
		</obj>
		<obj name="AnlsAndSampleInfo" class="AnlsAndSampleInfo" version="1">
			<obj name="AnlsPropTypes" class="PropertyTypeList" version="1">
				<list name="emlist" count="3">
					<obj name="item" class="SamplePropType" version="1">
						<prop name="name">Units</prop>
						<prop name="PropClass">QuantUnitsProp</prop>
						<prop name="IsChannelProperty">0</prop>
						<prop name="SelectorOrder">0</prop>
						<prop name="ShowInSelector">0</prop>
						<prop name="ShowInTable">0</prop>
						<prop name="TableOrder">0</prop>
					</obj>
					<obj name="item" class="SamplePropType" version="1">
						<prop name="name">ExtRef</prop>
						<prop name="PropClass">RQExtRefProp</prop>
						<prop name="IsChannelProperty">0</prop>
						<prop name="SelectorOrder">0</prop>
						<prop name="ShowInSelector">0</prop>
						<prop name="ShowInTable">0</prop>
						<prop name="TableOrder">0</prop>
					</obj>
					<obj name="item" class="SamplePropType" version="1">
						<prop name="name">Endpt External Experiment</prop>
						<prop name="PropClass">EndptGenoExtExp</prop>
						<prop name="IsChannelProperty">0</prop>
						<prop name="SelectorOrder">0</prop>
						<prop name="ShowInSelector">0</prop>
						<prop name="ShowInTable">0</prop>
						<prop name="TableOrder">0</prop>
					</obj>
				</list>
			</obj>
			<obj name="SamplePropTypes" class="PropertyTypeList" version="1">
				<list name="emlist" count="26">
					<obj name="item" class="SamplePosPropType" version="1">
						<prop name="name">Position</prop>
						<prop name="PropClass">GenSampleEditPosition</prop>
						<prop name="AnalysisClass">General</prop>
						<prop name="IsChannelProperty">0</prop>
						<prop name="SelectorOrder">0</prop>
						<prop name="ShowInSelector">0</prop>
						<prop name="ShowInTable">1</prop>
						<prop name="TableOrder">0</prop>
					</obj>
					<obj name="item" class="SamplePropType" version="1">
						<prop name="name">Color</prop>
						<prop name="PropClass">SamplePrefColor</prop>
						<prop name="AnalysisClass">General</prop>
						<prop name="IsChannelProperty">0</prop>
						<prop name="SelectorOrder">1</prop>
						<prop name="ShowInSelector">0</prop>
						<prop name="ShowInTable">1</prop>
						<prop name="TableOrder">1</prop>
					</obj>
					<obj name="item" class="SamplePropType" version="1">
						<prop name="name">Replicate of</prop>
						<prop name="PropClass">GenSampleEditReplicate</prop>
						<prop name="AnalysisClass">General</prop>
						<prop name="IsChannelProperty">0</prop>
						<prop name="SelectorOrder">2</prop>
						<prop name="ShowInSelector">0</prop>
						<prop name="ShowInTable">1</prop>
						<prop name="TableOrder">2</prop>
					</obj>
					<obj name="item" class="SamplePropType" version="1">
						<prop name="name">Sample Name</prop>
						<prop name="PropClass">GenSampleEditName</prop>
						<prop name="AnalysisClass">General</prop>
						<prop name="IsChannelProperty">0</prop>
						<prop name="SelectorOrder">3</prop>
						<prop name="ShowInSelector">1</prop>
						<prop name="ShowInTable">1</prop>
						<prop name="TableOrder">3</prop>
					</obj>
					<obj name="item" class="SamplePropType" version="1">
						<prop name="name">Subsets</prop>
						<prop name="PropClass">GenSampleEditSubset</prop>
						<prop name="AnalysisClass">General</prop>
						<prop name="IsChannelProperty">0</prop>
						<prop name="SelectorOrder">4</prop>
						<prop name="ShowInSelector">0</prop>
						<prop name="ShowInTable">0</prop>
						<prop name="TableOrder">4</prop>
					</obj>
					<obj name="item" class="SamplePropType" version="1">
						<prop name="name">Notes</prop>
						<prop name="PropClass">GenSampleEditNotes</prop>
						<prop name="AnalysisClass">General</prop>
						<prop name="IsChannelProperty">0</prop>
						<prop name="SelectorOrder">5</prop>
						<prop name="ShowInSelector">0</prop>
						<prop name="ShowInTable">0</prop>
						<prop name="TableOrder">5</prop>
					</obj>
					<obj name="item" class="SamplePropType" version="1">
						<prop name="name">Sample ID</prop>
						<prop name="PropClass">HTCSampleID</prop>
						<prop name="AnalysisClass">General</prop>
						<prop name="IsChannelProperty">0</prop>
						<prop name="SelectorOrder">6</prop>
						<prop name="ShowInSelector">0</prop>
						<prop name="ShowInTable">0</prop>
						<prop name="TableOrder">6</prop>
					</obj>
					<obj name="item" class="SamplePropType" version="1">
						<prop name="name">Sample Prep Notes</prop>
						<prop name="PropClass">HTCSamplePrepNotes</prop>
						<prop name="AnalysisClass">General</prop>
						<prop name="IsChannelProperty">0</prop>
						<prop name="SelectorOrder">7</prop>
						<prop name="ShowInSelector">0</prop>
						<prop name="ShowInTable">0</prop>
						<prop name="TableOrder">7</prop>
					</obj>
					<obj name="item" class="SamplePrefWidthType" version="1">
						<prop name="name">Width</prop>
						<prop name="PropClass">SamplePrefWidth</prop>
						<prop name="AnalysisClass">Sample preferences</prop>
						<prop name="IsChannelProperty">0</prop>
						<prop name="SelectorOrder">8</prop>
						<prop name="ShowInSelector">0</prop>
						<prop name="ShowInTable">0</prop>
						<prop name="TableOrder">8</prop>
					</obj>
					<obj name="item" class="SamplePrefLineStyleType" version="1">
						<prop name="name">Line Style</prop>
						<prop name="PropClass">SamplePrefLineStyle</prop>
						<prop name="AnalysisClass">Sample preferences</prop>
						<prop name="IsChannelProperty">0</prop>
						<prop name="SelectorOrder">9</prop>
						<prop name="ShowInSelector">0</prop>
						<prop name="ShowInTable">0</prop>
						<prop name="TableOrder">9</prop>
					</obj>
					<obj name="item" class="SamplePrefPointStyleType" version="1">
						<prop name="name">Point Style</prop>
						<prop name="PropClass">SamplePrefPointStyle</prop>
						<prop name="AnalysisClass">Sample preferences</prop>
						<prop name="IsChannelProperty">0</prop>
						<prop name="SelectorOrder">10</prop>
						<prop name="ShowInSelector">0</prop>
						<prop name="ShowInTable">0</prop>
						<prop name="TableOrder">10</prop>
					</obj>
					<obj name="item" class="SamplePropType" version="1">
						<prop name="name">Dominant Channel</prop>
						<prop name="PropClass">DominantChannelProp</prop>
						<prop name="AnalysisClass">Color Compensation Analysis</prop>
						<prop name="IsChannelProperty">0</prop>
						<prop name="SelectorOrder">11</prop>
						<prop name="ShowInSelector">0</prop>
						<prop name="ShowInTable">0</prop>
						<prop name="TableOrder">11</prop>
					</obj>
					<obj name="item" class="EndPtSampleTypePropertyType" version="1">
						<prop name="name">EndPt Sample Type</prop>
						<prop name="PropClass">GroupingSample</prop>
						<prop name="AnalysisClass">EndPtGenotyping</prop>
						<prop name="IsChannelProperty">0</prop>
						<prop name="SelectorOrder">12</prop>
						<prop name="ShowInSelector">0</prop>
						<prop name="ShowInTable">0</prop>
						<prop name="TableOrder">12</prop>
					</obj>
					<obj name="item" class="SamplePropType" version="1">
						<prop name="name">EndPt Genotype</prop>
						<prop name="PropClass">Genotype</prop>
						<prop name="AnalysisClass">EndPtGenotyping</prop>
						<prop name="IsChannelProperty">0</prop>
						<prop name="SelectorOrder">13</prop>
						<prop name="ShowInSelector">0</prop>
						<prop name="ShowInTable">0</prop>
						<prop name="TableOrder">13</prop>
					</obj>
					<obj name="item" class="SamplePropType" version="1">
						<prop name="name">Target Name</prop>
						<prop name="PropClass">TargetName</prop>
						<prop name="AnalysisClass">General</prop>
						<prop name="IsChannelProperty">1</prop>
						<prop name="SelectorOrder">14</prop>
						<prop name="ShowInSelector">0</prop>
						<prop name="ShowInTable">0</prop>
						<prop name="TableOrder">14</prop>
					</obj>
					<obj name="item" class="QuantSampleTypePropertyType" version="1">
						<prop name="name">Quantification Sample Type</prop>
						<prop name="PropClass">QuantSampleTypeProperty</prop>
						<prop name="AnalysisClass">Quantification Analysis</prop>
						<prop name="IsChannelProperty">1</prop>
						<prop name="SelectorOrder">15</prop>
						<prop name="ShowInSelector">1</prop>
						<prop name="ShowInTable">1</prop>
						<prop name="TableOrder">15</prop>
					</obj>
					<obj name="item" class="SamplePropType" version="1">
						<prop name="name">Concentration</prop>
						<prop name="PropClass">QuantConcProperty</prop>
						<prop name="AnalysisClass">Quantification Analysis</prop>
						<prop name="IsChannelProperty">1</prop>
						<prop name="SelectorOrder">16</prop>
						<prop name="ShowInSelector">1</prop>
						<prop name="ShowInTable">1</prop>
						<prop name="TableOrder">16</prop>
					</obj>
					<obj name="item" class="QuantCpType" version="1">
						<prop name="name">Cp Low</prop>
						<prop name="PropClass">QuantCpLowProp</prop>
						<prop name="AnalysisClass">Quantification Analysis</prop>
						<prop name="IsChannelProperty">1</prop>
						<prop name="SelectorOrder">17</prop>
						<prop name="ShowInSelector">0</prop>
						<prop name="ShowInTable">0</prop>
						<prop name="TableOrder">17</prop>
					</obj>
					<obj name="item" class="QuantCpType" version="1">
						<prop name="name">Cp High</prop>
						<prop name="PropClass">QuantCpHighProp</prop>
						<prop name="AnalysisClass">Quantification Analysis</prop>
						<prop name="IsChannelProperty">1</prop>
						<prop name="SelectorOrder">18</prop>
						<prop name="ShowInSelector">0</prop>
						<prop name="ShowInTable">0</prop>
						<prop name="TableOrder">18</prop>
					</obj>
					<obj name="item" class="GroupSampleTypePropertyType" version="1">
						<prop name="name">Melt Geno Sample Type</prop>
						<prop name="PropClass">GroupChannelTypeProp</prop>
						<prop name="AnalysisClass">Melt Geno</prop>
						<prop name="IsChannelProperty">1</prop>
						<prop name="SelectorOrder">19</prop>
						<prop name="ShowInSelector">0</prop>
						<prop name="ShowInTable">0</prop>
						<prop name="TableOrder">19</prop>
					</obj>
					<obj name="item" class="SamplePropType" version="1">
						<prop name="name">Melt Geno Genotype</prop>
						<prop name="PropClass">ChannelGenotype</prop>
						<prop name="AnalysisClass">Melt Geno</prop>
						<prop name="IsChannelProperty">1</prop>
						<prop name="SelectorOrder">20</prop>
						<prop name="ShowInSelector">0</prop>
						<prop name="ShowInTable">0</prop>
						<prop name="TableOrder">20</prop>
					</obj>
					<obj name="item" class="RQTargetPropertyType" version="1">
						<prop name="name">Target Type</prop>
						<prop name="PropClass">RQTargetProperty</prop>
						<prop name="AnalysisClass">Relative Quantification</prop>
						<prop name="IsChannelProperty">1</prop>
						<prop name="SelectorOrder">21</prop>
						<prop name="ShowInSelector">0</prop>
						<prop name="ShowInTable">0</prop>
						<prop name="TableOrder">21</prop>
					</obj>
					<obj name="item" class="RQSampleTargetPropertyType" version="1">
						<prop name="name">Combined Sample and Target Type</prop>
						<prop name="PropClass">RQSampleTargetProperty</prop>
						<prop name="AnalysisClass">Relative Quantification</prop>
						<prop name="IsChannelProperty">1</prop>
						<prop name="SelectorOrder">22</prop>
						<prop name="ShowInSelector">0</prop>
						<prop name="ShowInTable">0</prop>
						<prop name="TableOrder">22</prop>
					</obj>
					<obj name="item" class="SamplePropType" version="1">
						<prop name="name">Efficiency</prop>
						<prop name="PropClass">RQEffProp</prop>
						<prop name="AnalysisClass">Relative Quantification</prop>
						<prop name="IsChannelProperty">1</prop>
						<prop name="SelectorOrder">23</prop>
						<prop name="ShowInSelector">0</prop>
						<prop name="ShowInTable">0</prop>
						<prop name="TableOrder">23</prop>
					</obj>
					<obj name="item" class="GroupSampleTypePropertyTypeNoPos" version="1">
						<prop name="name">Scanning Sample Type</prop>
						<prop name="PropClass">GroupChannelTypeProp</prop>
						<prop name="AnalysisClass">Scanning</prop>
						<prop name="IsChannelProperty">1</prop>
						<prop name="SelectorOrder">24</prop>
						<prop name="ShowInSelector">0</prop>
						<prop name="ShowInTable">0</prop>
						<prop name="TableOrder">24</prop>
					</obj>
					<obj name="item" class="SamplePropType" version="1">
						<prop name="name">Scanning Genotype</prop>
						<prop name="PropClass">ChannelGenotype</prop>
						<prop name="AnalysisClass">Scanning</prop>
						<prop name="IsChannelProperty">1</prop>
						<prop name="SelectorOrder">25</prop>
						<prop name="ShowInSelector">0</prop>
						<prop name="ShowInTable">0</prop>
						<prop name="TableOrder">25</prop>
					</obj>
				</list>
			</obj>
			<obj name="SelectedChannels" class="TEMIntegerSet" version="1">
				<list name="Items" count="1">
					<prop name="Item">0</prop>
				</list>
			</obj>
			<obj name="AnalysisProperties" class="ExpPropList" version="1">
				<list name="emlist" count="3">
					<obj name="PropertyObject" class="EndptGenoExtExp" version="3">
						<prop name="PropertyTypeName">Endpt External Experiment</prop>
					</obj>
					<obj name="PropertyObject" class="RQExtRefProp" version="3">
						<prop name="PropertyTypeName">ExtRef</prop>
						<prop name="RefExpProg">-1</prop>
					</obj>
					<obj name="PropertyObject" class="QuantUnitsProp" version="3">
						<prop name="PropertyTypeName">Units</prop>
					</obj>
				</list>
			</obj>
			<obj name="SampleInfoList" class="SamplePropInfoList" version="1">
				<list name="emlist" count="96">
					<obj name="item" class="SamplePropInfo" version="1">
						<obj name="ChannelProperties" class="ChanPropList" version="2">
							<obj name="ChannelProperties" class="EMList" version="1">
								<list name="emlist" count="1">
									<obj name="item" class="PropertyList" version="1">
										<list name="emlist" count="12">
											<obj name="PropertyObject" class="RQSampleTargetProperty" version="4">
												<prop name="PropertyTypeName">Combined Sample and Target Type</prop>
												<prop name="Position">0</prop>
												<prop name="IsDefault">0</prop>
												<obj name="ChannelProp" class="ChannelProperty" version="1">
													<prop name="ChannelIdx">0</prop>
												</obj>
											</obj>
											<obj name="PropertyObject" class="QuantConcProperty" version="4">
												<prop name="PropertyTypeName">Concentration</prop>
												<prop name="Position">0</prop>
												<prop name="IsDefault">1</prop>
												<prop name="Concentration">0</prop>
												<obj name="ChannelProp" class="ChannelProperty" version="1">
													<prop name="ChannelIdx">0</prop>
												</obj>
												<prop name="ReadOnly">1</prop>
											</obj>
											<obj name="PropertyObject" class="QuantCpHighProp" version="4">
												<prop name="PropertyTypeName">Cp High</prop>
												<prop name="Position">0</prop>
												<prop name="IsDefault">1</prop>
												<prop name="CpRangeHigh">0</prop>
												<obj name="ChannelProp" class="ChannelProperty" version="1">
													<prop name="ChannelIdx">0</prop>
												</obj>
												<prop name="ReadOnly">1</prop>
											</obj>
											<obj name="PropertyObject" class="QuantCpLowProp" version="4">
												<prop name="PropertyTypeName">Cp Low</prop>
												<prop name="Position">0</prop>
												<prop name="IsDefault">1</prop>
												<prop name="CpRangeLow">0</prop>
												<obj name="ChannelProp" class="ChannelProperty" version="1">
													<prop name="ChannelIdx">0</prop>
												</obj>
												<prop name="ReadOnly">1</prop>
											</obj>
											<obj name="PropertyObject" class="RQEffProp" version="4">
												<prop name="PropertyTypeName">Efficiency</prop>
												<prop name="Position">0</prop>
												<prop name="IsDefault">1</prop>
												<prop name="Efficiency">2</prop>
												<obj name="ChannelProp" class="ChannelProperty" version="1">
													<prop name="ChannelIdx">0</prop>
												</obj>
											</obj>
											<obj name="PropertyObject" class="ChannelGenotype" version="4">
												<prop name="PropertyTypeName">Melt Geno Genotype</prop>
												<prop name="Position">0</prop>
												<prop name="IsDefault">1</prop>
												<prop name="ReadOnly">1</prop>
												<obj name="ChannelProp" class="ChannelProperty" version="1">
													<prop name="ChannelIdx">0</prop>
												</obj>
											</obj>
											<obj name="PropertyObject" class="GroupChannelTypeProp" version="4">
												<prop name="PropertyTypeName">Melt Geno Sample Type</prop>
												<prop name="Position">0</prop>
												<prop name="IsDefault">0</prop>
												<prop name="GroupSampleType">mstUnknown</prop>
												<obj name="ChannelProp" class="ChannelProperty" version="1">
													<prop name="ChannelIdx">0</prop>
												</obj>
											</obj>
											<obj name="PropertyObject" class="QuantSampleTypeProperty" version="4">
												<prop name="PropertyTypeName">Quantification Sample Type</prop>
												<prop name="Position">0</prop>
												<prop name="IsDefault">0</prop>
												<prop name="SampleType">qsUnknown</prop>
												<obj name="ChannelProp" class="ChannelProperty" version="1">
													<prop name="ChannelIdx">0</prop>
												</obj>
											</obj>
											<obj name="PropertyObject" class="ChannelGenotype" version="4">
												<prop name="PropertyTypeName">Scanning Genotype</prop>
												<prop name="Position">0</prop>
												<prop name="IsDefault">1</prop>
												<prop name="ReadOnly">1</prop>
												<obj name="ChannelProp" class="ChannelProperty" version="1">
													<prop name="ChannelIdx">0</prop>
												</obj>
											</obj>
											<obj name="PropertyObject" class="GroupChannelTypeProp" version="4">
												<prop name="PropertyTypeName">Scanning Sample Type</prop>
												<prop name="Position">0</prop>
												<prop name="IsDefault">0</prop>
												<prop name="GroupSampleType">mstUnknown</prop>
												<obj name="ChannelProp" class="ChannelProperty" version="1">
													<prop name="ChannelIdx">0</prop>
												</obj>
											</obj>
											<obj name="PropertyObject" class="TargetName" version="4">
												<prop name="PropertyTypeName">Target Name</prop>
												<prop name="Position">0</prop>
												<prop name="IsDefault">1</prop>
												<obj name="ChannelProp" class="ChannelProperty" version="1">
													<prop name="ChannelIdx">0</prop>
												</obj>
											</obj>
											<obj name="PropertyObject" class="RQTargetProperty" version="4">
												<prop name="PropertyTypeName">Target Type</prop>
												<prop name="Position">0</prop>
												<prop name="IsDefault">0</prop>
												<prop name="TargetType">dtNone</prop>
												<obj name="ChannelProp" class="ChannelProperty" version="1">
													<prop name="ChannelIdx">0</prop>
												</obj>
											</obj>
										</list>
									</obj>
								</list>
							</obj>
						</obj>
						<prop name="ChannelPropertyCount">1</prop>
						<prop name="ContainerPosition">0</prop>
						<prop name="HasSampleProperties">1</prop>
						<obj name="SampleProperties" class="PropertyList" version="1">
							<list name="emlist" count="14">
								<obj name="PropertyObject" class="SamplePrefColor" version="4">
									<prop name="PropertyTypeName">Color</prop>
									<prop name="Position">0</prop>
									<prop name="IsDefault">0</prop>
									<prop name="Color">$00FF8000</prop>
								</obj>
								<obj name="PropertyObject" class="DominantChannelProp" version="4">
									<prop name="PropertyTypeName">Dominant Channel</prop>
									<prop name="Position">0</prop>
									<prop name="IsDefault">0</prop>
									<prop name="DominantChannel">0</prop>
								</obj>
								<obj name="PropertyObject" class="Genotype" version="4">
									<prop name="PropertyTypeName">EndPt Genotype</prop>
									<prop name="Position">0</prop>
									<prop name="IsDefault">1</prop>
									<prop name="ReadOnly">1</prop>
								</obj>
								<obj name="PropertyObject" class="GroupingSample" version="4">
									<prop name="PropertyTypeName">EndPt Sample Type</prop>
									<prop name="Position">0</prop>
									<prop name="IsDefault">0</prop>
									<prop name="GroupSampleType">mstUnknown</prop>
								</obj>
								<obj name="PropertyObject" class="SamplePrefLineStyle" version="4">
									<prop name="PropertyTypeName">Line Style</prop>
									<prop name="Position">0</prop>
									<prop name="IsDefault">0</prop>
									<prop name="LineStyle">psSolid</prop>
								</obj>
								<obj name="PropertyObject" class="GenSampleEditNotes" version="4">
									<prop name="PropertyTypeName">Notes</prop>
									<prop name="Position">0</prop>
									<prop name="IsDefault">1</prop>
								</obj>
								<obj name="PropertyObject" class="SamplePrefPointStyle" version="4">
									<prop name="PropertyTypeName">Point Style</prop>
									<prop name="Position">0</prop>
									<prop name="IsDefault">0</prop>
									<prop name="PointStyle">psNothing</prop>
								</obj>
								<obj name="PropertyObject" class="GenSampleEditPosition" version="4">
									<prop name="PropertyTypeName">Position</prop>
									<prop name="Position">0</prop>
									<prop name="IsDefault">1</prop>
								</obj>
								<obj name="PropertyObject" class="GenSampleEditReplicate" version="4">
									<prop name="PropertyTypeName">Replicate of</prop>
									<prop name="Position">0</prop>
									<prop name="IsDefault">0</prop>
									<prop name="ReplicateOf">0</prop>
								</obj>
								<obj name="PropertyObject" class="HTCSampleID" version="4">
									<prop name="PropertyTypeName">Sample ID</prop>
									<prop name="Position">0</prop>
									<prop name="IsDefault">1</prop>
								</obj>
								<obj name="PropertyObject" class="GenSampleEditName" version="4">
									<prop name="PropertyTypeName">Sample Name</prop>
									<prop name="Position">0</prop>
									<prop name="IsDefault">0</prop>
									<prop name="name">1719T</prop>
								</obj>
								<obj name="PropertyObject" class="HTCSamplePrepNotes" version="4">
									<prop name="PropertyTypeName">Sample Prep Notes</prop>
									<prop name="Position">0</prop>
									<prop name="IsDefault">1</prop>
								</obj>
								<obj name="PropertyObject" class="GenSampleEditSubset" version="4">
									<prop name="PropertyTypeName">Subsets</prop>
									<prop name="Position">0</prop>
									<prop name="IsDefault">1</prop>
								</obj>
								<obj name="PropertyObject" class="SamplePrefWidth" version="5">
									<prop name="PropertyTypeName">Width</prop>
									<prop name="Position">0</prop>
									<prop name="IsDefault">1</prop>
									<prop name="Width">1</prop>
								</obj>
							</list>
						</obj>
					</obj>
					<obj name="item" class="SamplePropInfo" version="1">
						<obj name="ChannelProperties" class="ChanPropList" version="2">
							<obj name="ChannelProperties" class="EMList" version="1">
								<list name="emlist" count="1">
									<obj name="item" class="PropertyList" version="1">
										<list name="emlist" count="12">
											<obj name="PropertyObject" class="RQSampleTargetProperty" version="4">
												<prop name="PropertyTypeName">Combined Sample and Target Type</prop>
												<prop name="Position">1</prop>
												<prop name="IsDefault">0</prop>
												<obj name="ChannelProp" class="ChannelProperty" version="1">
													<prop name="ChannelIdx">0</prop>
												</obj>
											</obj>
											<obj name="PropertyObject" class="QuantConcProperty" version="4">
												<prop name="PropertyTypeName">Concentration</prop>
												<prop name="Position">1</prop>
												<prop name="IsDefault">1</prop>
												<prop name="Concentration">0</prop>
												<obj name="ChannelProp" class="ChannelProperty" version="1">
													<prop name="ChannelIdx">0</prop>
												</obj>
												<prop name="ReadOnly">1</prop>
											</obj>
											<obj name="PropertyObject" class="QuantCpHighProp" version="4">
												<prop name="PropertyTypeName">Cp High</prop>
												<prop name="Position">1</prop>
												<prop name="IsDefault">1</prop>
												<prop name="CpRangeHigh">0</prop>
												<obj name="ChannelProp" class="ChannelProperty" version="1">
													<prop name="ChannelIdx">0</prop>
												</obj>
												<prop name="ReadOnly">1</prop>
											</obj>
											<obj name="PropertyObject" class="QuantCpLowProp" version="4">
												<prop name="PropertyTypeName">Cp Low</prop>
												<prop name="Position">1</prop>
												<prop name="IsDefault">1</prop>
												<prop name="CpRangeLow">0</prop>
												<obj name="ChannelProp" class="ChannelProperty" version="1">
													<prop name="ChannelIdx">0</prop>
												</obj>
												<prop name="ReadOnly">1</prop>
											</obj>
											<obj name="PropertyObject" class="RQEffProp" version="4">
												<prop name="PropertyTypeName">Efficiency</prop>
												<prop name="Position">1</prop>
												<prop name="IsDefault">1</prop>
												<prop name="Efficiency">2</prop>
												<obj name="ChannelProp" class="ChannelProperty" version="1">
													<prop name="ChannelIdx">0</prop>
												</obj>
											</obj>
											<obj name="PropertyObject" class="ChannelGenotype" version="4">
												<prop name="PropertyTypeName">Melt Geno Genotype</prop>
												<prop name="Position">1</prop>
												<prop name="IsDefault">1</prop>
												<prop name="ReadOnly">1</prop>
												<obj name="ChannelProp" class="ChannelProperty" version="1">
													<prop name="ChannelIdx">0</prop>
												</obj>
											</obj>
											<obj name="PropertyObject" class="GroupChannelTypeProp" version="4">
												<prop name="PropertyTypeName">Melt Geno Sample Type</prop>
												<prop name="Position">1</prop>
												<prop name="IsDefault">0</prop>
												<prop name="GroupSampleType">mstUnknown</prop>
												<obj name="ChannelProp" class="ChannelProperty" version="1">
													<prop name="ChannelIdx">0</prop>
												</obj>
											</obj>
											<obj name="PropertyObject" class="QuantSampleTypeProperty" version="4">
												<prop name="PropertyTypeName">Quantification Sample Type</prop>
												<prop name="Position">1</prop>
												<prop name="IsDefault">0</prop>
												<prop name="SampleType">qsUnknown</prop>
												<obj name="ChannelProp" class="ChannelProperty" version="1">
													<prop name="ChannelIdx">0</prop>
												</obj>
											</obj>
											<obj name="PropertyObject" class="ChannelGenotype" version="4">
												<prop name="PropertyTypeName">Scanning Genotype</prop>
												<prop name="Position">1</prop>
												<prop name="IsDefault">1</prop>
												<prop name="ReadOnly">1</prop>
												<obj name="ChannelProp" class="ChannelProperty" version="1">
													<prop name="ChannelIdx">0</prop>
												</obj>
											</obj>
											<obj name="PropertyObject" class="GroupChannelTypeProp" version="4">
												<prop name="PropertyTypeName">Scanning Sample Type</prop>
												<prop name="Position">1</prop>
												<prop name="IsDefault">0</prop>
												<prop name="GroupSampleType">mstUnknown</prop>
												<obj name="ChannelProp" class="ChannelProperty" version="1">
													<prop name="ChannelIdx">0</prop>
												</obj>
											</obj>
											<obj name="PropertyObject" class="TargetName" version="4">
												<prop name="PropertyTypeName">Target Name</prop>
												<prop name="Position">1</prop>
												<prop name="IsDefault">1</prop>
												<obj name="ChannelProp" class="ChannelProperty" version="1">
													<prop name="ChannelIdx">0</prop>
												</obj>
											</obj>
											<obj name="PropertyObject" class="RQTargetProperty" version="4">
												<prop name="PropertyTypeName">Target Type</prop>
												<prop name="Position">1</prop>
												<prop name="IsDefault">0</prop>
												<prop name="TargetType">dtNone</prop>
												<obj name="ChannelProp" class="ChannelProperty" version="1">
													<prop name="ChannelIdx">0</prop>
												</obj>
											</obj>
										</list>
									</obj>
								</list>
							</obj>
						</obj>
						<prop name="ChannelPropertyCount">1</prop>
						<prop name="ContainerPosition">1</prop>
						<prop name="HasSampleProperties">1</prop>
						<obj name="SampleProperties" class="PropertyList" version="1">
							<list name="emlist" count="14">
								<obj name="PropertyObject" class="SamplePrefColor" version="4">
									<prop name="PropertyTypeName">Color</prop>
									<prop name="Position">1</prop>
									<prop name="IsDefault">0</prop>
									<prop name="Color">clRed</prop>
								</obj>
								<obj name="PropertyObject" class="DominantChannelProp" version="4">
									<prop name="PropertyTypeName">Dominant Channel</prop>
									<prop name="Position">1</prop>
									<prop name="IsDefault">0</prop>
									<prop name="DominantChannel">0</prop>
								</obj>
								<obj name="PropertyObject" class="Genotype" version="4">
									<prop name="PropertyTypeName">EndPt Genotype</prop>
									<prop name="Position">1</prop>
									<prop name="IsDefault">1</prop>
									<prop name="ReadOnly">1</prop>
								</obj>
								<obj name="PropertyObject" class="GroupingSample" version="4">
									<prop name="PropertyTypeName">EndPt Sample Type</prop>
									<prop name="Position">1</prop>
									<prop name="IsDefault">0</prop>
									<prop name="GroupSampleType">mstUnknown</prop>
								</obj>
								<obj name="PropertyObject" class="SamplePrefLineStyle" version="4">
									<prop name="PropertyTypeName">Line Style</prop>
									<prop name="Position">1</prop>
									<prop name="IsDefault">0</prop>
									<prop name="LineStyle">psSolid</prop>
								</obj>
								<obj name="PropertyObject" class="GenSampleEditNotes" version="4">
									<prop name="PropertyTypeName">Notes</prop>
									<prop name="Position">1</prop>
									<prop name="IsDefault">1</prop>
								</obj>
								<obj name="PropertyObject" class="SamplePrefPointStyle" version="4">
									<prop name="PropertyTypeName">Point Style</prop>
									<prop name="Position">1</prop>
									<prop name="IsDefault">0</prop>
									<prop name="PointStyle">psNothing</prop>
								</obj>
								<obj name="PropertyObject" class="GenSampleEditPosition" version="4">
									<prop name="PropertyTypeName">Position</prop>
									<prop name="Position">1</prop>
									<prop name="IsDefault">1</prop>
								</obj>
								<obj name="PropertyObject" class="GenSampleEditReplicate" version="4">
									<prop name="PropertyTypeName">Replicate of</prop>
									<prop name="Position">1</prop>
									<prop name="IsDefault">0</prop>
									<prop name="ReplicateOf">0</prop>
								</obj>
								<obj name="PropertyObject" class="HTCSampleID" version="4">
									<prop name="PropertyTypeName">Sample ID</prop>
									<prop name="Position">1</prop>
									<prop name="IsDefault">1</prop>
								</obj>
								<obj name="PropertyObject" class="GenSampleEditName" version="4">
									<prop name="PropertyTypeName">Sample Name</prop>
									<prop name="Position">1</prop>
									<prop name="IsDefault">0</prop>
									<prop name="name">1719T</prop>
								</obj>
								<obj name="PropertyObject" class="HTCSamplePrepNotes" version="4">
									<prop name="PropertyTypeName">Sample Prep Notes</prop>
									<prop name="Position">1</prop>
									<prop name="IsDefault">1</prop>
								</obj>
								<obj name="PropertyObject" class="GenSampleEditSubset" version="4">
									<prop name="PropertyTypeName">Subsets</prop>
									<prop name="Position">1</prop>
									<prop name="IsDefault">1</prop>
								</obj>
								<obj name="PropertyObject" class="SamplePrefWidth" version="5">
									<prop name="PropertyTypeName">Width</prop>
									<prop name="Position">1</prop>
									<prop name="IsDefault">1</prop>
									<prop name="Width">1</prop>
								</obj>
							</list>
						</obj>
					</obj>
					<obj name="item" class="SamplePropInfo" version="1">
						<obj name="ChannelProperties" class="ChanPropList" version="2">
							<obj name="ChannelProperties" class="EMList" version="1">
								<list name="emlist" count="1">
									<obj name="item" class="PropertyList" version="1">
										<list name="emlist" count="12">
											<obj name="PropertyObject" class="RQSampleTargetProperty" version="4">
												<prop name="PropertyTypeName">Combined Sample and Target Type</prop>
												<prop name="Position">2</prop>
												<prop name="IsDefault">0</prop>
												<obj name="ChannelProp" class="ChannelProperty" version="1">
													<prop name="ChannelIdx">0</prop>
												</obj>
											</obj>
											<obj name="PropertyObject" class="QuantConcProperty" version="4">
												<prop name="PropertyTypeName">Concentration</prop>
												<prop name="Position">2</prop>
												<prop name="IsDefault">1</prop>
												<prop name="Concentration">0</prop>
												<obj name="ChannelProp" class="ChannelProperty" version="1">
													<prop name="ChannelIdx">0</prop>
												</obj>
												<prop name="ReadOnly">1</prop>
											</obj>
											<obj name="PropertyObject" class="QuantCpHighProp" version="4">
												<prop name="PropertyTypeName">Cp High</prop>
												<prop name="Position">2</prop>
												<prop name="IsDefault">1</prop>
												<prop name="CpRangeHigh">0</prop>
												<obj name="ChannelProp" class="ChannelProperty" version="1">
													<prop name="ChannelIdx">0</prop>
												</obj>
												<prop name="ReadOnly">1</prop>
											</obj>
											<obj name="PropertyObject" class="QuantCpLowProp" version="4">
												<prop name="PropertyTypeName">Cp Low</prop>
												<prop name="Position">2</prop>
												<prop name="IsDefault">1</prop>
												<prop name="CpRangeLow">0</prop>
												<obj name="ChannelProp" class="ChannelProperty" version="1">
													<prop name="ChannelIdx">0</prop>
												</obj>
												<prop name="ReadOnly">1</prop>
											</obj>
											<obj name="PropertyObject" class="RQEffProp" version="4">
												<prop name="PropertyTypeName">Efficiency</prop>
												<prop name="Position">2</prop>
												<prop name="IsDefault">1</prop>
												<prop name="Efficiency">2</prop>
												<obj name="ChannelProp" class="ChannelProperty" version="1">
													<prop name="ChannelIdx">0</prop>
												</obj>
											</obj>
											<obj name="PropertyObject" class="ChannelGenotype" version="4">
												<prop name="PropertyTypeName">Melt Geno Genotype</prop>
												<prop name="Position">2</prop>
												<prop name="IsDefault">1</prop>
												<prop name="ReadOnly">1</prop>
												<obj name="ChannelProp" class="ChannelProperty" version="1">
													<prop name="ChannelIdx">0</prop>
												</obj>
											</obj>
											<obj name="PropertyObject" class="GroupChannelTypeProp" version="4">
												<prop name="PropertyTypeName">Melt Geno Sample Type</prop>
												<prop name="Position">2</prop>
												<prop name="IsDefault">0</prop>
												<prop name="GroupSampleType">mstUnknown</prop>
												<obj name="ChannelProp" class="ChannelProperty" version="1">
													<prop name="ChannelIdx">0</prop>
												</obj>
											</obj>
											<obj name="PropertyObject" class="QuantSampleTypeProperty" version="4">
												<prop name="PropertyTypeName">Quantification Sample Type</prop>
												<prop name="Position">2</prop>
												<prop name="IsDefault">0</prop>
												<prop name="SampleType">qsUnknown</prop>
												<obj name="ChannelProp" class="ChannelProperty" version="1">
													<prop name="ChannelIdx">0</prop>
												</obj>
											</obj>
											<obj name="PropertyObject" class="ChannelGenotype" version="4">
												<prop name="PropertyTypeName">Scanning Genotype</prop>
												<prop name="Position">2</prop>
												<prop name="IsDefault">1</prop>
												<prop name="ReadOnly">1</prop>
												<obj name="ChannelProp" class="ChannelProperty" version="1">
													<prop name="ChannelIdx">0</prop>
												</obj>
											</obj>
											<obj name="PropertyObject" class="GroupChannelTypeProp" version="4">
												<prop name="PropertyTypeName">Scanning Sample Type</prop>
												<prop name="Position">2</prop>
												<prop name="IsDefault">0</prop>
												<prop name="GroupSampleType">mstUnknown</prop>
												<obj name="ChannelProp" class="ChannelProperty" version="1">
													<prop name="ChannelIdx">0</prop>
												</obj>
											</obj>
											<obj name="PropertyObject" class="TargetName" version="4">
												<prop name="PropertyTypeName">Target Name</prop>
												<prop name="Position">2</prop>
												<prop name="IsDefault">1</prop>
												<obj name="ChannelProp" class="ChannelProperty" version="1">
													<prop name="ChannelIdx">0</prop>
												</obj>
											</obj>
											<obj name="PropertyObject" class="RQTargetProperty" version="4">
												<prop name="PropertyTypeName">Target Type</prop>
												<prop name="Position">2</prop>
												<prop name="IsDefault">0</prop>
												<prop name="TargetType">dtNone</prop>
												<obj name="ChannelProp" class="ChannelProperty" version="1">
													<prop name="ChannelIdx">0</prop>
												</obj>
											</obj>
										</list>
									</obj>
								</list>
							</obj>
						</obj>
						<prop name="ChannelPropertyCount">1</prop>
						<prop name="ContainerPosition">2</prop>
						<prop name="HasSampleProperties">1</prop>
						<obj name="SampleProperties" class="PropertyList" version="1">
							<list name="emlist" count="14">
								<obj name="PropertyObject" class="SamplePrefColor" version="4">
									<prop name="PropertyTypeName">Color</prop>
									<prop name="Position">2</prop>
									<prop name="IsDefault">0</prop>
									<prop name="Color">$0030D700</prop>
								</obj>
								<obj name="PropertyObject" class="DominantChannelProp" version="4">
									<prop name="PropertyTypeName">Dominant Channel</prop>
									<prop name="Position">2</prop>
									<prop name="IsDefault">0</prop>
									<prop name="DominantChannel">0</prop>
								</obj>
								<obj name="PropertyObject" class="Genotype" version="4">
									<prop name="PropertyTypeName">EndPt Genotype</prop>
									<prop name="Position">2</prop>
									<prop name="IsDefault">1</prop>
									<prop name="ReadOnly">1</prop>
								</obj>
								<obj name="PropertyObject" class="GroupingSample" version="4">
									<prop name="PropertyTypeName">EndPt Sample Type</prop>
									<prop name="Position">2</prop>
									<prop name="IsDefault">0</prop>
									<prop name="GroupSampleType">mstUnknown</prop>
								</obj>
								<obj name="PropertyObject" class="SamplePrefLineStyle" version="4">
									<prop name="PropertyTypeName">Line Style</prop>
									<prop name="Position">2</prop>
									<prop name="IsDefault">0</prop>
									<prop name="LineStyle">psSolid</prop>
								</obj>
								<obj name="PropertyObject" class="GenSampleEditNotes" version="4">
									<prop name="PropertyTypeName">Notes</prop>
									<prop name="Position">2</prop>
									<prop name="IsDefault">1</prop>
								</obj>
								<obj name="PropertyObject" class="SamplePrefPointStyle" version="4">
									<prop name="PropertyTypeName">Point Style</prop>
									<prop name="Position">2</prop>
									<prop name="IsDefault">0</prop>
									<prop name="PointStyle">psNothing</prop>
								</obj>
								<obj name="PropertyObject" class="GenSampleEditPosition" version="4">
									<prop name="PropertyTypeName">Position</prop>
									<prop name="Position">2</prop>
									<prop name="IsDefault">1</prop>
								</obj>
								<obj name="PropertyObject" class="GenSampleEditReplicate" version="4">
									<prop name="PropertyTypeName">Replicate of</prop>
									<prop name="Position">2</prop>
									<prop name="IsDefault">0</prop>
									<prop name="ReplicateOf">0</prop>
								</obj>
								<obj name="PropertyObject" class="HTCSampleID" version="4">
									<prop name="PropertyTypeName">Sample ID</prop>
									<prop name="Position">2</prop>
									<prop name="IsDefault">1</prop>
								</obj>
								<obj name="PropertyObject" class="GenSampleEditName" version="4">
									<prop name="PropertyTypeName">Sample Name</prop>
									<prop name="Position">2</prop>
									<prop name="IsDefault">0</prop>
									<prop name="name">1719T</prop>
								</obj>
								<obj name="PropertyObject" class="HTCSamplePrepNotes" version="4">
									<prop name="PropertyTypeName">Sample Prep Notes</prop>
									<prop name="Position">2</prop>
									<prop name="IsDefault">1</prop>
								</obj>
								<obj name="PropertyObject" class="GenSampleEditSubset" version="4">
									<prop name="PropertyTypeName">Subsets</prop>
									<prop name="Position">2</prop>
									<prop name="IsDefault">1</prop>
								</obj>
								<obj name="PropertyObject" class="SamplePrefWidth" version="5">
									<prop name="PropertyTypeName">Width</prop>
									<prop name="Position">2</prop>
									<prop name="IsDefault">1</prop>
									<prop name="Width">1</prop>
								</obj>
							</list>
						</obj>
					</obj>
					<obj name="item" class="SamplePropInfo" version="1">
						<obj name="ChannelProperties" class="ChanPropList" version="2">
							<obj name="ChannelProperties" class="EMList" version="1">
								<list name="emlist" count="1">
									<obj name="item" class="PropertyList" version="1">
										<list name="emlist" count="12">
											<obj name="PropertyObject" class="RQSampleTargetProperty" version="4">
												<prop name="PropertyTypeName">Combined Sample and Target Type</prop>
												<prop name="Position">3</prop>
												<prop name="IsDefault">0</prop>
												<obj name="ChannelProp" class="ChannelProperty" version="1">
													<prop name="ChannelIdx">0</prop>
												</obj>
											</obj>
											<obj name="PropertyObject" class="QuantConcProperty" version="4">
												<prop name="PropertyTypeName">Concentration</prop>
												<prop name="Position">3</prop>
												<prop name="IsDefault">1</prop>
												<prop name="Concentration">0</prop>
												<obj name="ChannelProp" class="ChannelProperty" version="1">
													<prop name="ChannelIdx">0</prop>
												</obj>
												<prop name="ReadOnly">1</prop>
											</obj>
											<obj name="PropertyObject" class="QuantCpHighProp" version="4">
												<prop name="PropertyTypeName">Cp High</prop>
												<prop name="Position">3</prop>
												<prop name="IsDefault">1</prop>
												<prop name="CpRangeHigh">0</prop>
												<obj name="ChannelProp" class="ChannelProperty" version="1">
													<prop name="ChannelIdx">0</prop>
												</obj>
												<prop name="ReadOnly">1</prop>
											</obj>
											<obj name="PropertyObject" class="QuantCpLowProp" version="4">
												<prop name="PropertyTypeName">Cp Low</prop>
												<prop name="Position">3</prop>
												<prop name="IsDefault">1</prop>
												<prop name="CpRangeLow">0</prop>
												<obj name="ChannelProp" class="ChannelProperty" version="1">
													<prop name="ChannelIdx">0</prop>
												</obj>
												<prop name="ReadOnly">1</prop>
											</obj>
											<obj name="PropertyObject" class="RQEffProp" version="4">
												<prop name="PropertyTypeName">Efficiency</prop>
												<prop name="Position">3</prop>
												<prop name="IsDefault">1</prop>
												<prop name="Efficiency">2</prop>
												<obj name="ChannelProp" class="ChannelProperty" version="1">
													<prop name="ChannelIdx">0</prop>
												</obj>
											</obj>
											<obj name="PropertyObject" class="ChannelGenotype" version="4">
												<prop name="PropertyTypeName">Melt Geno Genotype</prop>
												<prop name="Position">3</prop>
												<prop name="IsDefault">1</prop>
												<prop name="ReadOnly">1</prop>
												<obj name="ChannelProp" class="ChannelProperty" version="1">
													<prop name="ChannelIdx">0</prop>
												</obj>
											</obj>
											<obj name="PropertyObject" class="GroupChannelTypeProp" version="4">
												<prop name="PropertyTypeName">Melt Geno Sample Type</prop>
												<prop name="Position">3</prop>
												<prop name="IsDefault">0</prop>
												<prop name="GroupSampleType">mstUnknown</prop>
												<obj name="ChannelProp" class="ChannelProperty" version="1">
													<prop name="ChannelIdx">0</prop>
												</obj>
											</obj>
											<obj name="PropertyObject" class="QuantSampleTypeProperty" version="4">
												<prop name="PropertyTypeName">Quantification Sample Type</prop>
												<prop name="Position">3</prop>
												<prop name="IsDefault">0</prop>
												<prop name="SampleType">qsUnknown</prop>
												<obj name="ChannelProp" class="ChannelProperty" version="1">
													<prop name="ChannelIdx">0</prop>
												</obj>
											</obj>
											<obj name="PropertyObject" class="ChannelGenotype" version="4">
												<prop name="PropertyTypeName">Scanning Genotype</prop>
												<prop name="Position">3</prop>
												<prop name="IsDefault">1</prop>
												<prop name="ReadOnly">1</prop>
												<obj name="ChannelProp" class="ChannelProperty" version="1">
													<prop name="ChannelIdx">0</prop>
												</obj>
											</obj>
											<obj name="PropertyObject" class="GroupChannelTypeProp" version="4">
												<prop name="PropertyTypeName">Scanning Sample Type</prop>
												<prop name="Position">3</prop>
												<prop name="IsDefault">0</prop>
												<prop name="GroupSampleType">mstUnknown</prop>
												<obj name="ChannelProp" class="ChannelProperty" version="1">
													<prop name="ChannelIdx">0</prop>
												</obj>
											</obj>
											<obj name="PropertyObject" class="TargetName" version="4">
												<prop name="PropertyTypeName">Target Name</prop>
												<prop name="Position">3</prop>
												<prop name="IsDefault">1</prop>
												<obj name="ChannelProp" class="ChannelProperty" version="1">
													<prop name="ChannelIdx">0</prop>
												</obj>
											</obj>
											<obj name="PropertyObject" class="RQTargetProperty" version="4">
												<prop name="PropertyTypeName">Target Type</prop>
												<prop name="Position">3</prop>
												<prop name="IsDefault">0</prop>
												<prop name="TargetType">dtNone</prop>
												<obj name="ChannelProp" class="ChannelProperty" version="1">
													<prop name="ChannelIdx">0</prop>
												</obj>
											</obj>
										</list>
									</obj>
								</list>
							</obj>
						</obj>
						<prop name="ChannelPropertyCount">1</prop>
						<prop name="ContainerPosition">3</prop>
						<prop name="HasSampleProperties">1</prop>
						<obj name="SampleProperties" class="PropertyList" version="1">
							<list name="emlist" count="14">
								<obj name="PropertyObject" class="SamplePrefColor" version="4">
									<prop name="PropertyTypeName">Color</prop>
									<prop name="Position">3</prop>
									<prop name="IsDefault">0</prop>
									<prop name="Color">clFuchsia</prop>
								</obj>
								<obj name="PropertyObject" class="DominantChannelProp" version="4">
									<prop name="PropertyTypeName">Dominant Channel</prop>
									<prop name="Position">3</prop>
									<prop name="IsDefault">0</prop>
									<prop name="DominantChannel">0</prop>
								</obj>
								<obj name="PropertyObject" class="Genotype" version="4">
									<prop name="PropertyTypeName">EndPt Genotype</prop>
									<prop name="Position">3</prop>
									<prop name="IsDefault">1</prop>
									<prop name="ReadOnly">1</prop>
								</obj>
								<obj name="PropertyObject" class="GroupingSample" version="4">
									<prop name="PropertyTypeName">EndPt Sample Type</prop>
									<prop name="Position">3</prop>
									<prop name="IsDefault">0</prop>
									<prop name="GroupSampleType">mstUnknown</prop>
								</obj>
								<obj name="PropertyObject" class="SamplePrefLineStyle" version="4">
									<prop name="PropertyTypeName">Line Style</prop>
									<prop name="Position">3</prop>
									<prop name="IsDefault">0</prop>
									<prop name="LineStyle">psSolid</prop>
								</obj>
								<obj name="PropertyObject" class="GenSampleEditNotes" version="4">
									<prop name="PropertyTypeName">Notes</prop>
									<prop name="Position">3</prop>
									<prop name="IsDefault">1</prop>
								</obj>
								<obj name="PropertyObject" class="SamplePrefPointStyle" version="4">
									<prop name="PropertyTypeName">Point Style</prop>
									<prop name="Position">3</prop>
									<prop name="IsDefault">0</prop>
									<prop name="PointStyle">psNothing</prop>
								</obj>
								<obj name="PropertyObject" class="GenSampleEditPosition" version="4">
									<prop name="PropertyTypeName">Position</prop>
									<prop name="Position">3</prop>
									<prop name="IsDefault">1</prop>
								</obj>
								<obj name="PropertyObject" class="GenSampleEditReplicate" version="4">
									<prop name="PropertyTypeName">Replicate of</prop>
									<prop name="Position">3</prop>
									<prop name="IsDefault">0</prop>
									<prop name="ReplicateOf">3</prop>
								</obj>
								<obj name="PropertyObject" class="HTCSampleID" version="4">
									<prop name="PropertyTypeName">Sample ID</prop>
									<prop name="Position">3</prop>
									<prop name="IsDefault">1</prop>
								</obj>
								<obj name="PropertyObject" class="GenSampleEditName" version="4">
									<prop name="PropertyTypeName">Sample Name</prop>
									<prop name="Position">3</prop>
									<prop name="IsDefault">0</prop>
									<prop name="name">1719N</prop>
								</obj>
								<obj name="PropertyObject" class="HTCSamplePrepNotes" version="4">
									<prop name="PropertyTypeName">Sample Prep Notes</prop>
									<prop name="Position">3</prop>
									<prop name="IsDefault">1</prop>
								</obj>
								<obj name="PropertyObject" class="GenSampleEditSubset" version="4">
									<prop name="PropertyTypeName">Subsets</prop>
									<prop name="Position">3</prop>
									<prop name="IsDefault">1</prop>
								</obj>
								<obj name="PropertyObject" class="SamplePrefWidth" version="5">
									<prop name="PropertyTypeName">Width</prop>
									<prop name="Position">3</prop>
									<prop name="IsDefault">1</prop>
									<prop name="Width">1</prop>
								</obj>
							</list>
						</obj>
					</obj>
					<obj name="item" class="SamplePropInfo" version="1">
						<obj name="ChannelProperties" class="ChanPropList" version="2">
							<obj name="ChannelProperties" class="EMList" version="1">
								<list name="emlist" count="1">
									<obj name="item" class="PropertyList" version="1">
										<list name="emlist" count="12">
											<obj name="PropertyObject" class="RQSampleTargetProperty" version="4">
												<prop name="PropertyTypeName">Combined Sample and Target Type</prop>
												<prop name="Position">4</prop>
												<prop name="IsDefault">0</prop>
												<obj name="ChannelProp" class="ChannelProperty" version="1">
													<prop name="ChannelIdx">0</prop>
												</obj>
											</obj>
											<obj name="PropertyObject" class="QuantConcProperty" version="4">
												<prop name="PropertyTypeName">Concentration</prop>
												<prop name="Position">4</prop>
												<prop name="IsDefault">1</prop>
												<prop name="Concentration">0</prop>
												<obj name="ChannelProp" class="ChannelProperty" version="1">
													<prop name="ChannelIdx">0</prop>
												</obj>
												<prop name="ReadOnly">1</prop>
											</obj>
											<obj name="PropertyObject" class="QuantCpHighProp" version="4">
												<prop name="PropertyTypeName">Cp High</prop>
												<prop name="Position">4</prop>
												<prop name="IsDefault">1</prop>
												<prop name="CpRangeHigh">0</prop>
												<obj name="ChannelProp" class="ChannelProperty" version="1">
													<prop name="ChannelIdx">0</prop>
												</obj>
												<prop name="ReadOnly">1</prop>
											</obj>
											<obj name="PropertyObject" class="QuantCpLowProp" version="4">
												<prop name="PropertyTypeName">Cp Low</prop>
												<prop name="Position">4</prop>
												<prop name="IsDefault">1</prop>
												<prop name="CpRangeLow">0</prop>
												<obj name="ChannelProp" class="ChannelProperty" version="1">
													<prop name="ChannelIdx">0</prop>
												</obj>
												<prop name="ReadOnly">1</prop>
											</obj>
											<obj name="PropertyObject" class="RQEffProp" version="4">
												<prop name="PropertyTypeName">Efficiency</prop>
												<prop name="Position">4</prop>
												<prop name="IsDefault">1</prop>
												<prop name="Efficiency">2</prop>
												<obj name="ChannelProp" class="ChannelProperty" version="1">
													<prop name="ChannelIdx">0</prop>
												</obj>
											</obj>
											<obj name="PropertyObject" class="ChannelGenotype" version="4">
												<prop name="PropertyTypeName">Melt Geno Genotype</prop>
												<prop name="Position">4</prop>
												<prop name="IsDefault">1</prop>
												<prop name="ReadOnly">1</prop>
												<obj name="ChannelProp" class="ChannelProperty" version="1">
													<prop name="ChannelIdx">0</prop>
												</obj>
											</obj>
											<obj name="PropertyObject" class="GroupChannelTypeProp" version="4">
												<prop name="PropertyTypeName">Melt Geno Sample Type</prop>
												<prop name="Position">4</prop>
												<prop name="IsDefault">0</prop>
												<prop name="GroupSampleType">mstUnknown</prop>
												<obj name="ChannelProp" class="ChannelProperty" version="1">
													<prop name="ChannelIdx">0</prop>
												</obj>
											</obj>
											<obj name="PropertyObject" class="QuantSampleTypeProperty" version="4">
												<prop name="PropertyTypeName">Quantification Sample Type</prop>
												<prop name="Position">4</prop>
												<prop name="IsDefault">0</prop>
												<prop name="SampleType">qsUnknown</prop>
												<obj name="ChannelProp" class="ChannelProperty" version="1">
													<prop name="ChannelIdx">0</prop>
												</obj>
											</obj>
											<obj name="PropertyObject" class="ChannelGenotype" version="4">
												<prop name="PropertyTypeName">Scanning Genotype</prop>
												<prop name="Position">4</prop>
												<prop name="IsDefault">1</prop>
												<prop name="ReadOnly">1</prop>
												<obj name="ChannelProp" class="ChannelProperty" version="1">
													<prop name="ChannelIdx">0</prop>
												</obj>
											</obj>
											<obj name="PropertyObject" class="GroupChannelTypeProp" version="4">
												<prop name="PropertyTypeName">Scanning Sample Type</prop>
												<prop name="Position">4</prop>
												<prop name="IsDefault">0</prop>
												<prop name="GroupSampleType">mstUnknown</prop>
												<obj name="ChannelProp" class="ChannelProperty" version="1">
													<prop name="ChannelIdx">0</prop>
												</obj>
											</obj>
											<obj name="PropertyObject" class="TargetName" version="4">
												<prop name="PropertyTypeName">Target Name</prop>
												<prop name="Position">4</prop>
												<prop name="IsDefault">1</prop>
												<obj name="ChannelProp" class="ChannelProperty" version="1">
													<prop name="ChannelIdx">0</prop>
												</obj>
											</obj>
											<obj name="PropertyObject" class="RQTargetProperty" version="4">
												<prop name="PropertyTypeName">Target Type</prop>
												<prop name="Position">4</prop>
												<prop name="IsDefault">0</prop>
												<prop name="TargetType">dtNone</prop>
												<obj name="ChannelProp" class="ChannelProperty" version="1">
													<prop name="ChannelIdx">0</prop>
												</obj>
											</obj>
										</list>
									</obj>
								</list>
							</obj>
						</obj>
						<prop name="ChannelPropertyCount">1</prop>
						<prop name="ContainerPosition">4</prop>
						<prop name="HasSampleProperties">1</prop>
						<obj name="SampleProperties" class="PropertyList" version="1">
							<list name="emlist" count="14">
								<obj name="PropertyObject" class="SamplePrefColor" version="4">
									<prop name="PropertyTypeName">Color</prop>
									<prop name="Position">4</prop>
									<prop name="IsDefault">0</prop>
									<prop name="Color">clGray</prop>
								</obj>
								<obj name="PropertyObject" class="DominantChannelProp" version="4">
									<prop name="PropertyTypeName">Dominant Channel</prop>
									<prop name="Position">4</prop>
									<prop name="IsDefault">0</prop>
									<prop name="DominantChannel">0</prop>
								</obj>
								<obj name="PropertyObject" class="Genotype" version="4">
									<prop name="PropertyTypeName">EndPt Genotype</prop>
									<prop name="Position">4</prop>
									<prop name="IsDefault">1</prop>
									<prop name="ReadOnly">1</prop>
								</obj>
								<obj name="PropertyObject" class="GroupingSample" version="4">
									<prop name="PropertyTypeName">EndPt Sample Type</prop>
									<prop name="Position">4</prop>
									<prop name="IsDefault">0</prop>
									<prop name="GroupSampleType">mstUnknown</prop>
								</obj>
								<obj name="PropertyObject" class="SamplePrefLineStyle" version="4">
									<prop name="PropertyTypeName">Line Style</prop>
									<prop name="Position">4</prop>
									<prop name="IsDefault">0</prop>
									<prop name="LineStyle">psSolid</prop>
								</obj>
								<obj name="PropertyObject" class="GenSampleEditNotes" version="4">
									<prop name="PropertyTypeName">Notes</prop>
									<prop name="Position">4</prop>
									<prop name="IsDefault">1</prop>
								</obj>
								<obj name="PropertyObject" class="SamplePrefPointStyle" version="4">
									<prop name="PropertyTypeName">Point Style</prop>
									<prop name="Position">4</prop>
									<prop name="IsDefault">0</prop>
									<prop name="PointStyle">psNothing</prop>
								</obj>
								<obj name="PropertyObject" class="GenSampleEditPosition" version="4">
									<prop name="PropertyTypeName">Position</prop>
									<prop name="Position">4</prop>
									<prop name="IsDefault">1</prop>
								</obj>
								<obj name="PropertyObject" class="GenSampleEditReplicate" version="4">
									<prop name="PropertyTypeName">Replicate of</prop>
									<prop name="Position">4</prop>
									<prop name="IsDefault">0</prop>
									<prop name="ReplicateOf">3</prop>
								</obj>
								<obj name="PropertyObject" class="HTCSampleID" version="4">
									<prop name="PropertyTypeName">Sample ID</prop>
									<prop name="Position">4</prop>
									<prop name="IsDefault">1</prop>
								</obj>
								<obj name="PropertyObject" class="GenSampleEditName" version="4">
									<prop name="PropertyTypeName">Sample Name</prop>
									<prop name="Position">4</prop>
									<prop name="IsDefault">0</prop>
									<prop name="name">1719N</prop>
								</obj>
								<obj name="PropertyObject" class="HTCSamplePrepNotes" version="4">
									<prop name="PropertyTypeName">Sample Prep Notes</prop>
									<prop name="Position">4</prop>
									<prop name="IsDefault">1</prop>
								</obj>
								<obj name="PropertyObject" class="GenSampleEditSubset" version="4">
									<prop name="PropertyTypeName">Subsets</prop>
									<prop name="Position">4</prop>
									<prop name="IsDefault">1</prop>
								</obj>
								<obj name="PropertyObject" class="SamplePrefWidth" version="5">
									<prop name="PropertyTypeName">Width</prop>
									<prop name="Position">4</prop>
									<prop name="IsDefault">1</prop>
									<prop name="Width">1</prop>
								</obj>
							</list>
						</obj>
					</obj>
					<obj name="item" class="SamplePropInfo" version="1">
						<obj name="ChannelProperties" class="ChanPropList" version="2">
							<obj name="ChannelProperties" class="EMList" version="1">
								<list name="emlist" count="1">
									<obj name="item" class="PropertyList" version="1">
										<list name="emlist" count="12">
											<obj name="PropertyObject" class="RQSampleTargetProperty" version="4">
												<prop name="PropertyTypeName">Combined Sample and Target Type</prop>
												<prop name="Position">5</prop>
												<prop name="IsDefault">0</prop>
												<obj name="ChannelProp" class="ChannelProperty" version="1">
													<prop name="ChannelIdx">0</prop>
												</obj>
											</obj>
											<obj name="PropertyObject" class="QuantConcProperty" version="4">
												<prop name="PropertyTypeName">Concentration</prop>
												<prop name="Position">5</prop>
												<prop name="IsDefault">1</prop>
												<prop name="Concentration">0</prop>
												<obj name="ChannelProp" class="ChannelProperty" version="1">
													<prop name="ChannelIdx">0</prop>
												</obj>
												<prop name="ReadOnly">1</prop>
											</obj>
											<obj name="PropertyObject" class="QuantCpHighProp" version="4">
												<prop name="PropertyTypeName">Cp High</prop>
												<prop name="Position">5</prop>
												<prop name="IsDefault">1</prop>
												<prop name="CpRangeHigh">0</prop>
												<obj name="ChannelProp" class="ChannelProperty" version="1">
													<prop name="ChannelIdx">0</prop>
												</obj>
												<prop name="ReadOnly">1</prop>
											</obj>
											<obj name="PropertyObject" class="QuantCpLowProp" version="4">
												<prop name="PropertyTypeName">Cp Low</prop>
												<prop name="Position">5</prop>
												<prop name="IsDefault">1</prop>
												<prop name="CpRangeLow">0</prop>
												<obj name="ChannelProp" class="ChannelProperty" version="1">
													<prop name="ChannelIdx">0</prop>
												</obj>
												<prop name="ReadOnly">1</prop>
											</obj>
											<obj name="PropertyObject" class="RQEffProp" version="4">
												<prop name="PropertyTypeName">Efficiency</prop>
												<prop name="Position">5</prop>
												<prop name="IsDefault">1</prop>
												<prop name="Efficiency">2</prop>
												<obj name="ChannelProp" class="ChannelProperty" version="1">
													<prop name="ChannelIdx">0</prop>
												</obj>
											</obj>
											<obj name="PropertyObject" class="ChannelGenotype" version="4">
												<prop name="PropertyTypeName">Melt Geno Genotype</prop>
												<prop name="Position">5</prop>
												<prop name="IsDefault">1</prop>
												<prop name="ReadOnly">1</prop>
												<obj name="ChannelProp" class="ChannelProperty" version="1">
													<prop name="ChannelIdx">0</prop>
												</obj>
											</obj>
											<obj name="PropertyObject" class="GroupChannelTypeProp" version="4">
												<prop name="PropertyTypeName">Melt Geno Sample Type</prop>
												<prop name="Position">5</prop>
												<prop name="IsDefault">0</prop>
												<prop name="GroupSampleType">mstUnknown</prop>
												<obj name="ChannelProp" class="ChannelProperty" version="1">
													<prop name="ChannelIdx">0</prop>
												</obj>
											</obj>
											<obj name="PropertyObject" class="QuantSampleTypeProperty" version="4">
												<prop name="PropertyTypeName">Quantification Sample Type</prop>
												<prop name="Position">5</prop>
												<prop name="IsDefault">0</prop>
												<prop name="SampleType">qsUnknown</prop>
												<obj name="ChannelProp" class="ChannelProperty" version="1">
													<prop name="ChannelIdx">0</prop>
												</obj>
											</obj>
											<obj name="PropertyObject" class="ChannelGenotype" version="4">
												<prop name="PropertyTypeName">Scanning Genotype</prop>
												<prop name="Position">5</prop>
												<prop name="IsDefault">1</prop>
												<prop name="ReadOnly">1</prop>
												<obj name="ChannelProp" class="ChannelProperty" version="1">
													<prop name="ChannelIdx">0</prop>
												</obj>
											</obj>
											<obj name="PropertyObject" class="GroupChannelTypeProp" version="4">
												<prop name="PropertyTypeName">Scanning Sample Type</prop>
												<prop name="Position">5</prop>
												<prop name="IsDefault">0</prop>
												<prop name="GroupSampleType">mstUnknown</prop>
												<obj name="ChannelProp" class="ChannelProperty" version="1">
													<prop name="ChannelIdx">0</prop>
												</obj>
											</obj>
											<obj name="PropertyObject" class="TargetName" version="4">
												<prop name="PropertyTypeName">Target Name</prop>
												<prop name="Position">5</prop>
												<prop name="IsDefault">1</prop>
												<obj name="ChannelProp" class="ChannelProperty" version="1">
													<prop name="ChannelIdx">0</prop>
												</obj>
											</obj>
											<obj name="PropertyObject" class="RQTargetProperty" version="4">
												<prop name="PropertyTypeName">Target Type</prop>
												<prop name="Position">5</prop>
												<prop name="IsDefault">0</prop>
												<prop name="TargetType">dtNone</prop>
												<obj name="ChannelProp" class="ChannelProperty" version="1">
													<prop name="ChannelIdx">0</prop>
												</obj>
											</obj>
										</list>
									</obj>
								</list>
							</obj>
						</obj>
						<prop name="ChannelPropertyCount">1</prop>
						<prop name="ContainerPosition">5</prop>
						<prop name="HasSampleProperties">1</prop>
						<obj name="SampleProperties" class="PropertyList" version="1">
							<list name="emlist" count="14">
								<obj name="PropertyObject" class="SamplePrefColor" version="4">
									<prop name="PropertyTypeName">Color</prop>
									<prop name="Position">5</prop>
									<prop name="IsDefault">0</prop>
									<prop name="Color">$0012D7FA</prop>
								</obj>
								<obj name="PropertyObject" class="DominantChannelProp" version="4">
									<prop name="PropertyTypeName">Dominant Channel</prop>
									<prop name="Position">5</prop>
									<prop name="IsDefault">0</prop>
									<prop name="DominantChannel">0</prop>
								</obj>
								<obj name="PropertyObject" class="Genotype" version="4">
									<prop name="PropertyTypeName">EndPt Genotype</prop>
									<prop name="Position">5</prop>
									<prop name="IsDefault">1</prop>
									<prop name="ReadOnly">1</prop>
								</obj>
								<obj name="PropertyObject" class="GroupingSample" version="4">
									<prop name="PropertyTypeName">EndPt Sample Type</prop>
									<prop name="Position">5</prop>
									<prop name="IsDefault">0</prop>
									<prop name="GroupSampleType">mstUnknown</prop>
								</obj>
								<obj name="PropertyObject" class="SamplePrefLineStyle" version="4">
									<prop name="PropertyTypeName">Line Style</prop>
									<prop name="Position">5</prop>
									<prop name="IsDefault">0</prop>
									<prop name="LineStyle">psSolid</prop>
								</obj>
								<obj name="PropertyObject" class="GenSampleEditNotes" version="4">
									<prop name="PropertyTypeName">Notes</prop>
									<prop name="Position">5</prop>
									<prop name="IsDefault">1</prop>
								</obj>
								<obj name="PropertyObject" class="SamplePrefPointStyle" version="4">
									<prop name="PropertyTypeName">Point Style</prop>
									<prop name="Position">5</prop>
									<prop name="IsDefault">0</prop>
									<prop name="PointStyle">psNothing</prop>
								</obj>
								<obj name="PropertyObject" class="GenSampleEditPosition" version="4">
									<prop name="PropertyTypeName">Position</prop>
									<prop name="Position">5</prop>
									<prop name="IsDefault">1</prop>
								</obj>
								<obj name="PropertyObject" class="GenSampleEditReplicate" version="4">
									<prop name="PropertyTypeName">Replicate of</prop>
									<prop name="Position">5</prop>
									<prop name="IsDefault">0</prop>
									<prop name="ReplicateOf">3</prop>
								</obj>
								<obj name="PropertyObject" class="HTCSampleID" version="4">
									<prop name="PropertyTypeName">Sample ID</prop>
									<prop name="Position">5</prop>
									<prop name="IsDefault">1</prop>
								</obj>
								<obj name="PropertyObject" class="GenSampleEditName" version="4">
									<prop name="PropertyTypeName">Sample Name</prop>
									<prop name="Position">5</prop>
									<prop name="IsDefault">0</prop>
									<prop name="name">1719N</prop>
								</obj>
								<obj name="PropertyObject" class="HTCSamplePrepNotes" version="4">
									<prop name="PropertyTypeName">Sample Prep Notes</prop>
									<prop name="Position">5</prop>
									<prop name="IsDefault">1</prop>
								</obj>
								<obj name="PropertyObject" class="GenSampleEditSubset" version="4">
									<prop name="PropertyTypeName">Subsets</prop>
									<prop name="Position">5</prop>
									<prop name="IsDefault">1</prop>
								</obj>
								<obj name="PropertyObject" class="SamplePrefWidth" version="5">
									<prop name="PropertyTypeName">Width</prop>
									<prop name="Position">5</prop>
									<prop name="IsDefault">1</prop>
									<prop name="Width">1</prop>
								</obj>
							</list>
						</obj>
					</obj>
					<obj name="item" class="SamplePropInfo" version="1">
						<obj name="ChannelProperties" class="ChanPropList" version="2">
							<obj name="ChannelProperties" class="EMList" version="1">
								<list name="emlist" count="1">
									<obj name="item" class="PropertyList" version="1">
										<list name="emlist" count="12">
											<obj name="PropertyObject" class="RQSampleTargetProperty" version="4">
												<prop name="PropertyTypeName">Combined Sample and Target Type</prop>
												<prop name="Position">6</prop>
												<prop name="IsDefault">0</prop>
												<obj name="ChannelProp" class="ChannelProperty" version="1">
													<prop name="ChannelIdx">0</prop>
												</obj>
											</obj>
											<obj name="PropertyObject" class="QuantConcProperty" version="4">
												<prop name="PropertyTypeName">Concentration</prop>
												<prop name="Position">6</prop>
												<prop name="IsDefault">1</prop>
												<prop name="Concentration">0</prop>
												<obj name="ChannelProp" class="ChannelProperty" version="1">
													<prop name="ChannelIdx">0</prop>
												</obj>
												<prop name="ReadOnly">1</prop>
											</obj>
											<obj name="PropertyObject" class="QuantCpHighProp" version="4">
												<prop name="PropertyTypeName">Cp High</prop>
												<prop name="Position">6</prop>
												<prop name="IsDefault">1</prop>
												<prop name="CpRangeHigh">0</prop>
												<obj name="ChannelProp" class="ChannelProperty" version="1">
													<prop name="ChannelIdx">0</prop>
												</obj>
												<prop name="ReadOnly">1</prop>
											</obj>
											<obj name="PropertyObject" class="QuantCpLowProp" version="4">
												<prop name="PropertyTypeName">Cp Low</prop>
												<prop name="Position">6</prop>
												<prop name="IsDefault">1</prop>
												<prop name="CpRangeLow">0</prop>
												<obj name="ChannelProp" class="ChannelProperty" version="1">
													<prop name="ChannelIdx">0</prop>
												</obj>
												<prop name="ReadOnly">1</prop>
											</obj>
											<obj name="PropertyObject" class="RQEffProp" version="4">
												<prop name="PropertyTypeName">Efficiency</prop>
												<prop name="Position">6</prop>
												<prop name="IsDefault">1</prop>
												<prop name="Efficiency">2</prop>
												<obj name="ChannelProp" class="ChannelProperty" version="1">
													<prop name="ChannelIdx">0</prop>
												</obj>
											</obj>
											<obj name="PropertyObject" class="ChannelGenotype" version="4">
												<prop name="PropertyTypeName">Melt Geno Genotype</prop>
												<prop name="Position">6</prop>
												<prop name="IsDefault">1</prop>
												<prop name="ReadOnly">1</prop>
												<obj name="ChannelProp" class="ChannelProperty" version="1">
													<prop name="ChannelIdx">0</prop>
												</obj>
											</obj>
											<obj name="PropertyObject" class="GroupChannelTypeProp" version="4">
												<prop name="PropertyTypeName">Melt Geno Sample Type</prop>
												<prop name="Position">6</prop>
												<prop name="IsDefault">0</prop>
												<prop name="GroupSampleType">mstUnknown</prop>
												<obj name="ChannelProp" class="ChannelProperty" version="1">
													<prop name="ChannelIdx">0</prop>
												</obj>
											</obj>
											<obj name="PropertyObject" class="QuantSampleTypeProperty" version="4">
												<prop name="PropertyTypeName">Quantification Sample Type</prop>
												<prop name="Position">6</prop>
												<prop name="IsDefault">0</prop>
												<prop name="SampleType">qsUnknown</prop>
												<obj name="ChannelProp" class="ChannelProperty" version="1">
													<prop name="ChannelIdx">0</prop>
												</obj>
											</obj>
											<obj name="PropertyObject" class="ChannelGenotype" version="4">
												<prop name="PropertyTypeName">Scanning Genotype</prop>
												<prop name="Position">6</prop>
												<prop name="IsDefault">1</prop>
												<prop name="ReadOnly">1</prop>
												<obj name="ChannelProp" class="ChannelProperty" version="1">
													<prop name="ChannelIdx">0</prop>
												</obj>
											</obj>
											<obj name="PropertyObject" class="GroupChannelTypeProp" version="4">
												<prop name="PropertyTypeName">Scanning Sample Type</prop>
												<prop name="Position">6</prop>
												<prop name="IsDefault">0</prop>
												<prop name="GroupSampleType">mstUnknown</prop>
												<obj name="ChannelProp" class="ChannelProperty" version="1">
													<prop name="ChannelIdx">0</prop>
												</obj>
											</obj>
											<obj name="PropertyObject" class="TargetName" version="4">
												<prop name="PropertyTypeName">Target Name</prop>
												<prop name="Position">6</prop>
												<prop name="IsDefault">1</prop>
												<obj name="ChannelProp" class="ChannelProperty" version="1">
													<prop name="ChannelIdx">0</prop>
												</obj>
											</obj>
											<obj name="PropertyObject" class="RQTargetProperty" version="4">
												<prop name="PropertyTypeName">Target Type</prop>
												<prop name="Position">6</prop>
												<prop name="IsDefault">0</prop>
												<prop name="TargetType">dtNone</prop>
												<obj name="ChannelProp" class="ChannelProperty" version="1">
													<prop name="ChannelIdx">0</prop>
												</obj>
											</obj>
										</list>
									</obj>
								</list>
							</obj>
						</obj>
						<prop name="ChannelPropertyCount">1</prop>
						<prop name="ContainerPosition">6</prop>
						<prop name="HasSampleProperties">1</prop>
						<obj name="SampleProperties" class="PropertyList" version="1">
							<list name="emlist" count="14">
								<obj name="PropertyObject" class="SamplePrefColor" version="4">
									<prop name="PropertyTypeName">Color</prop>
									<prop name="Position">6</prop>
									<prop name="IsDefault">0</prop>
									<prop name="Color">$00000097</prop>
								</obj>
								<obj name="PropertyObject" class="DominantChannelProp" version="4">
									<prop name="PropertyTypeName">Dominant Channel</prop>
									<prop name="Position">6</prop>
									<prop name="IsDefault">0</prop>
									<prop name="DominantChannel">0</prop>
								</obj>
								<obj name="PropertyObject" class="Genotype" version="4">
									<prop name="PropertyTypeName">EndPt Genotype</prop>
									<prop name="Position">6</prop>
									<prop name="IsDefault">1</prop>
									<prop name="ReadOnly">1</prop>
								</obj>
								<obj name="PropertyObject" class="GroupingSample" version="4">
									<prop name="PropertyTypeName">EndPt Sample Type</prop>
									<prop name="Position">6</prop>
									<prop name="IsDefault">0</prop>
									<prop name="GroupSampleType">mstUnknown</prop>
								</obj>
								<obj name="PropertyObject" class="SamplePrefLineStyle" version="4">
									<prop name="PropertyTypeName">Line Style</prop>
									<prop name="Position">6</prop>
									<prop name="IsDefault">0</prop>
									<prop name="LineStyle">psSolid</prop>
								</obj>
								<obj name="PropertyObject" class="GenSampleEditNotes" version="4">
									<prop name="PropertyTypeName">Notes</prop>
									<prop name="Position">6</prop>
									<prop name="IsDefault">1</prop>
								</obj>
								<obj name="PropertyObject" class="SamplePrefPointStyle" version="4">
									<prop name="PropertyTypeName">Point Style</prop>
									<prop name="Position">6</prop>
									<prop name="IsDefault">0</prop>
									<prop name="PointStyle">psNothing</prop>
								</obj>
								<obj name="PropertyObject" class="GenSampleEditPosition" version="4">
									<prop name="PropertyTypeName">Position</prop>
									<prop name="Position">6</prop>
									<prop name="IsDefault">1</prop>
								</obj>
								<obj name="PropertyObject" class="GenSampleEditReplicate" version="4">
									<prop name="PropertyTypeName">Replicate of</prop>
									<prop name="Position">6</prop>
									<prop name="IsDefault">0</prop>
									<prop name="ReplicateOf">6</prop>
								</obj>
								<obj name="PropertyObject" class="HTCSampleID" version="4">
									<prop name="PropertyTypeName">Sample ID</prop>
									<prop name="Position">6</prop>
									<prop name="IsDefault">1</prop>
								</obj>
								<obj name="PropertyObject" class="GenSampleEditName" version="4">
									<prop name="PropertyTypeName">Sample Name</prop>
									<prop name="Position">6</prop>
									<prop name="IsDefault">0</prop>
									<prop name="name">1521T</prop>
								</obj>
								<obj name="PropertyObject" class="HTCSamplePrepNotes" version="4">
									<prop name="PropertyTypeName">Sample Prep Notes</prop>
									<prop name="Position">6</prop>
									<prop name="IsDefault">1</prop>
								</obj>
								<obj name="PropertyObject" class="GenSampleEditSubset" version="4">
									<prop name="PropertyTypeName">Subsets</prop>
									<prop name="Position">6</prop>
									<prop name="IsDefault">1</prop>
								</obj>
								<obj name="PropertyObject" class="SamplePrefWidth" version="5">
									<prop name="PropertyTypeName">Width</prop>
									<prop name="Position">6</prop>
									<prop name="IsDefault">1</prop>
									<prop name="Width">1</prop>
								</obj>
							</list>
						</obj>
					</obj>
					<obj name="item" class="SamplePropInfo" version="1">
						<obj name="ChannelProperties" class="ChanPropList" version="2">
							<obj name="ChannelProperties" class="EMList" version="1">
								<list name="emlist" count="1">
									<obj name="item" class="PropertyList" version="1">
										<list name="emlist" count="12">
											<obj name="PropertyObject" class="RQSampleTargetProperty" version="4">
												<prop name="PropertyTypeName">Combined Sample and Target Type</prop>
												<prop name="Position">7</prop>
												<prop name="IsDefault">0</prop>
												<obj name="ChannelProp" class="ChannelProperty" version="1">
													<prop name="ChannelIdx">0</prop>
												</obj>
											</obj>
											<obj name="PropertyObject" class="QuantConcProperty" version="4">
												<prop name="PropertyTypeName">Concentration</prop>
												<prop name="Position">7</prop>
												<prop name="IsDefault">1</prop>
												<prop name="Concentration">0</prop>
												<obj name="ChannelProp" class="ChannelProperty" version="1">
													<prop name="ChannelIdx">0</prop>
												</obj>
												<prop name="ReadOnly">1</prop>
											</obj>
											<obj name="PropertyObject" class="QuantCpHighProp" version="4">
												<prop name="PropertyTypeName">Cp High</prop>
												<prop name="Position">7</prop>
												<prop name="IsDefault">1</prop>
												<prop name="CpRangeHigh">0</prop>
												<obj name="ChannelProp" class="ChannelProperty" version="1">
													<prop name="ChannelIdx">0</prop>
												</obj>
												<prop name="ReadOnly">1</prop>
											</obj>
											<obj name="PropertyObject" class="QuantCpLowProp" version="4">
												<prop name="PropertyTypeName">Cp Low</prop>
												<prop name="Position">7</prop>
												<prop name="IsDefault">1</prop>
												<prop name="CpRangeLow">0</prop>
												<obj name="ChannelProp" class="ChannelProperty" version="1">
													<prop name="ChannelIdx">0</prop>
												</obj>
												<prop name="ReadOnly">1</prop>
											</obj>
											<obj name="PropertyObject" class="RQEffProp" version="4">
												<prop name="PropertyTypeName">Efficiency</prop>
												<prop name="Position">7</prop>
												<prop name="IsDefault">1</prop>
												<prop name="Efficiency">2</prop>
												<obj name="ChannelProp" class="ChannelProperty" version="1">
													<prop name="ChannelIdx">0</prop>
												</obj>
											</obj>
											<obj name="PropertyObject" class="ChannelGenotype" version="4">
												<prop name="PropertyTypeName">Melt Geno Genotype</prop>
												<prop name="Position">7</prop>
												<prop name="IsDefault">1</prop>
												<prop name="ReadOnly">1</prop>
												<obj name="ChannelProp" class="ChannelProperty" version="1">
													<prop name="ChannelIdx">0</prop>
												</obj>
											</obj>
											<obj name="PropertyObject" class="GroupChannelTypeProp" version="4">
												<prop name="PropertyTypeName">Melt Geno Sample Type</prop>
												<prop name="Position">7</prop>
												<prop name="IsDefault">0</prop>
												<prop name="GroupSampleType">mstUnknown</prop>
												<obj name="ChannelProp" class="ChannelProperty" version="1">
													<prop name="ChannelIdx">0</prop>
												</obj>
											</obj>
											<obj name="PropertyObject" class="QuantSampleTypeProperty" version="4">
												<prop name="PropertyTypeName">Quantification Sample Type</prop>
												<prop name="Position">7</prop>
												<prop name="IsDefault">0</prop>
												<prop name="SampleType">qsUnknown</prop>
												<obj name="ChannelProp" class="ChannelProperty" version="1">
													<prop name="ChannelIdx">0</prop>
												</obj>
											</obj>
											<obj name="PropertyObject" class="ChannelGenotype" version="4">
												<prop name="PropertyTypeName">Scanning Genotype</prop>
												<prop name="Position">7</prop>
												<prop name="IsDefault">1</prop>
												<prop name="ReadOnly">1</prop>
												<obj name="ChannelProp" class="ChannelProperty" version="1">
													<prop name="ChannelIdx">0</prop>
												</obj>
											</obj>
											<obj name="PropertyObject" class="GroupChannelTypeProp" version="4">
												<prop name="PropertyTypeName">Scanning Sample Type</prop>
												<prop name="Position">7</prop>
												<prop name="IsDefault">0</prop>
												<prop name="GroupSampleType">mstUnknown</prop>
												<obj name="ChannelProp" class="ChannelProperty" version="1">
													<prop name="ChannelIdx">0</prop>
												</obj>
											</obj>
											<obj name="PropertyObject" class="TargetName" version="4">
												<prop name="PropertyTypeName">Target Name</prop>
												<prop name="Position">7</prop>
												<prop name="IsDefault">1</prop>
												<obj name="ChannelProp" class="ChannelProperty" version="1">
													<prop name="ChannelIdx">0</prop>
												</obj>
											</obj>
											<obj name="PropertyObject" class="RQTargetProperty" version="4">
												<prop name="PropertyTypeName">Target Type</prop>
												<prop name="Position">7</prop>
												<prop name="IsDefault">0</prop>
												<prop name="TargetType">dtNone</prop>
												<obj name="ChannelProp" class="ChannelProperty" version="1">
													<prop name="ChannelIdx">0</prop>
												</obj>
											</obj>
										</list>
									</obj>
								</list>
							</obj>
						</obj>
						<prop name="ChannelPropertyCount">1</prop>
						<prop name="ContainerPosition">7</prop>
						<prop name="HasSampleProperties">1</prop>
						<obj name="SampleProperties" class="PropertyList" version="1">
							<list name="emlist" count="14">
								<obj name="PropertyObject" class="SamplePrefColor" version="4">
									<prop name="PropertyTypeName">Color</prop>
									<prop name="Position">7</prop>
									<prop name="IsDefault">0</prop>
									<prop name="Color">$00FFFF0F</prop>
								</obj>
								<obj name="PropertyObject" class="DominantChannelProp" version="4">
									<prop name="PropertyTypeName">Dominant Channel</prop>
									<prop name="Position">7</prop>
									<prop name="IsDefault">0</prop>
									<prop name="DominantChannel">0</prop>
								</obj>
								<obj name="PropertyObject" class="Genotype" version="4">
									<prop name="PropertyTypeName">EndPt Genotype</prop>
									<prop name="Position">7</prop>
									<prop name="IsDefault">1</prop>
									<prop name="ReadOnly">1</prop>
								</obj>
								<obj name="PropertyObject" class="GroupingSample" version="4">
									<prop name="PropertyTypeName">EndPt Sample Type</prop>
									<prop name="Position">7</prop>
									<prop name="IsDefault">0</prop>
									<prop name="GroupSampleType">mstUnknown</prop>
								</obj>
								<obj name="PropertyObject" class="SamplePrefLineStyle" version="4">
									<prop name="PropertyTypeName">Line Style</prop>
									<prop name="Position">7</prop>
									<prop name="IsDefault">0</prop>
									<prop name="LineStyle">psSolid</prop>
								</obj>
								<obj name="PropertyObject" class="GenSampleEditNotes" version="4">
									<prop name="PropertyTypeName">Notes</prop>
									<prop name="Position">7</prop>
									<prop name="IsDefault">1</prop>
								</obj>
								<obj name="PropertyObject" class="SamplePrefPointStyle" version="4">
									<prop name="PropertyTypeName">Point Style</prop>
									<prop name="Position">7</prop>
									<prop name="IsDefault">0</prop>
									<prop name="PointStyle">psNothing</prop>
								</obj>
								<obj name="PropertyObject" class="GenSampleEditPosition" version="4">
									<prop name="PropertyTypeName">Position</prop>
									<prop name="Position">7</prop>
									<prop name="IsDefault">1</prop>
								</obj>
								<obj name="PropertyObject" class="GenSampleEditReplicate" version="4">
									<prop name="PropertyTypeName">Replicate of</prop>
									<prop name="Position">7</prop>
									<prop name="IsDefault">0</prop>
									<prop name="ReplicateOf">6</prop>
								</obj>
								<obj name="PropertyObject" class="HTCSampleID" version="4">
									<prop name="PropertyTypeName">Sample ID</prop>
									<prop name="Position">7</prop>
									<prop name="IsDefault">1</prop>
								</obj>
								<obj name="PropertyObject" class="GenSampleEditName" version="4">
									<prop name="PropertyTypeName">Sample Name</prop>
									<prop name="Position">7</prop>
									<prop name="IsDefault">0</prop>
									<prop name="name">1521T</prop>
								</obj>
								<obj name="PropertyObject" class="HTCSamplePrepNotes" version="4">
									<prop name="PropertyTypeName">Sample Prep Notes</prop>
									<prop name="Position">7</prop>
									<prop name="IsDefault">1</prop>
								</obj>
								<obj name="PropertyObject" class="GenSampleEditSubset" version="4">
									<prop name="PropertyTypeName">Subsets</prop>
									<prop name="Position">7</prop>
									<prop name="IsDefault">1</prop>
								</obj>
								<obj name="PropertyObject" class="SamplePrefWidth" version="5">
									<prop name="PropertyTypeName">Width</prop>
									<prop name="Position">7</prop>
									<prop name="IsDefault">1</prop>
									<prop name="Width">1</prop>
								</obj>
							</list>
						</obj>
					</obj>
					<obj name="item" class="SamplePropInfo" version="1">
						<obj name="ChannelProperties" class="ChanPropList" version="2">
							<obj name="ChannelProperties" class="EMList" version="1">
								<list name="emlist" count="1">
									<obj name="item" class="PropertyList" version="1">
										<list name="emlist" count="12">
											<obj name="PropertyObject" class="RQSampleTargetProperty" version="4">
												<prop name="PropertyTypeName">Combined Sample and Target Type</prop>
												<prop name="Position">8</prop>
												<prop name="IsDefault">0</prop>
												<obj name="ChannelProp" class="ChannelProperty" version="1">
													<prop name="ChannelIdx">0</prop>
												</obj>
											</obj>
											<obj name="PropertyObject" class="QuantConcProperty" version="4">
												<prop name="PropertyTypeName">Concentration</prop>
												<prop name="Position">8</prop>
												<prop name="IsDefault">1</prop>
												<prop name="Concentration">0</prop>
												<obj name="ChannelProp" class="ChannelProperty" version="1">
													<prop name="ChannelIdx">0</prop>
												</obj>
												<prop name="ReadOnly">1</prop>
											</obj>
											<obj name="PropertyObject" class="QuantCpHighProp" version="4">
												<prop name="PropertyTypeName">Cp High</prop>
												<prop name="Position">8</prop>
												<prop name="IsDefault">1</prop>
												<prop name="CpRangeHigh">0</prop>
												<obj name="ChannelProp" class="ChannelProperty" version="1">
													<prop name="ChannelIdx">0</prop>
												</obj>
												<prop name="ReadOnly">1</prop>
											</obj>
											<obj name="PropertyObject" class="QuantCpLowProp" version="4">
												<prop name="PropertyTypeName">Cp Low</prop>
												<prop name="Position">8</prop>
												<prop name="IsDefault">1</prop>
												<prop name="CpRangeLow">0</prop>
												<obj name="ChannelProp" class="ChannelProperty" version="1">
													<prop name="ChannelIdx">0</prop>
												</obj>
												<prop name="ReadOnly">1</prop>
											</obj>
											<obj name="PropertyObject" class="RQEffProp" version="4">
												<prop name="PropertyTypeName">Efficiency</prop>
												<prop name="Position">8</prop>
												<prop name="IsDefault">1</prop>
												<prop name="Efficiency">2</prop>
												<obj name="ChannelProp" class="ChannelProperty" version="1">
													<prop name="ChannelIdx">0</prop>
												</obj>
											</obj>
											<obj name="PropertyObject" class="ChannelGenotype" version="4">
												<prop name="PropertyTypeName">Melt Geno Genotype</prop>
												<prop name="Position">8</prop>
												<prop name="IsDefault">1</prop>
												<prop name="ReadOnly">1</prop>
												<obj name="ChannelProp" class="ChannelProperty" version="1">
													<prop name="ChannelIdx">0</prop>
												</obj>
											</obj>
											<obj name="PropertyObject" class="GroupChannelTypeProp" version="4">
												<prop name="PropertyTypeName">Melt Geno Sample Type</prop>
												<prop name="Position">8</prop>
												<prop name="IsDefault">0</prop>
												<prop name="GroupSampleType">mstUnknown</prop>
												<obj name="ChannelProp" class="ChannelProperty" version="1">
													<prop name="ChannelIdx">0</prop>
												</obj>
											</obj>
											<obj name="PropertyObject" class="QuantSampleTypeProperty" version="4">
												<prop name="PropertyTypeName">Quantification Sample Type</prop>
												<prop name="Position">8</prop>
												<prop name="IsDefault">0</prop>
												<prop name="SampleType">qsUnknown</prop>
												<obj name="ChannelProp" class="ChannelProperty" version="1">
													<prop name="ChannelIdx">0</prop>
												</obj>
											</obj>
											<obj name="PropertyObject" class="ChannelGenotype" version="4">
												<prop name="PropertyTypeName">Scanning Genotype</prop>
												<prop name="Position">8</prop>
												<prop name="IsDefault">1</prop>
												<prop name="ReadOnly">1</prop>
												<obj name="ChannelProp" class="ChannelProperty" version="1">
													<prop name="ChannelIdx">0</prop>
												</obj>
											</obj>
											<obj name="PropertyObject" class="GroupChannelTypeProp" version="4">
												<prop name="PropertyTypeName">Scanning Sample Type</prop>
												<prop name="Position">8</prop>
												<prop name="IsDefault">0</prop>
												<prop name="GroupSampleType">mstUnknown</prop>
												<obj name="ChannelProp" class="ChannelProperty" version="1">
													<prop name="ChannelIdx">0</prop>
												</obj>
											</obj>
											<obj name="PropertyObject" class="TargetName" version="4">
												<prop name="PropertyTypeName">Target Name</prop>
												<prop name="Position">8</prop>
												<prop name="IsDefault">1</prop>
												<obj name="ChannelProp" class="ChannelProperty" version="1">
													<prop name="ChannelIdx">0</prop>
												</obj>
											</obj>
											<obj name="PropertyObject" class="RQTargetProperty" version="4">
												<prop name="PropertyTypeName">Target Type</prop>
												<prop name="Position">8</prop>
												<prop name="IsDefault">0</prop>
												<prop name="TargetType">dtNone</prop>
												<obj name="ChannelProp" class="ChannelProperty" version="1">
													<prop name="ChannelIdx">0</prop>
												</obj>
											</obj>
										</list>
									</obj>
								</list>
							</obj>
						</obj>
						<prop name="ChannelPropertyCount">1</prop>
						<prop name="ContainerPosition">8</prop>
						<prop name="HasSampleProperties">1</prop>
						<obj name="SampleProperties" class="PropertyList" version="1">
							<list name="emlist" count="14">
								<obj name="PropertyObject" class="SamplePrefColor" version="4">
									<prop name="PropertyTypeName">Color</prop>
									<prop name="Position">8</prop>
									<prop name="IsDefault">0</prop>
									<prop name="Color">$00404000</prop>
								</obj>
								<obj name="PropertyObject" class="DominantChannelProp" version="4">
									<prop name="PropertyTypeName">Dominant Channel</prop>
									<prop name="Position">8</prop>
									<prop name="IsDefault">0</prop>
									<prop name="DominantChannel">0</prop>
								</obj>
								<obj name="PropertyObject" class="Genotype" version="4">
									<prop name="PropertyTypeName">EndPt Genotype</prop>
									<prop name="Position">8</prop>
									<prop name="IsDefault">1</prop>
									<prop name="ReadOnly">1</prop>
								</obj>
								<obj name="PropertyObject" class="GroupingSample" version="4">
									<prop name="PropertyTypeName">EndPt Sample Type</prop>
									<prop name="Position">8</prop>
									<prop name="IsDefault">0</prop>
									<prop name="GroupSampleType">mstUnknown</prop>
								</obj>
								<obj name="PropertyObject" class="SamplePrefLineStyle" version="4">
									<prop name="PropertyTypeName">Line Style</prop>
									<prop name="Position">8</prop>
									<prop name="IsDefault">0</prop>
									<prop name="LineStyle">psSolid</prop>
								</obj>
								<obj name="PropertyObject" class="GenSampleEditNotes" version="4">
									<prop name="PropertyTypeName">Notes</prop>
									<prop name="Position">8</prop>
									<prop name="IsDefault">1</prop>
								</obj>
								<obj name="PropertyObject" class="SamplePrefPointStyle" version="4">
									<prop name="PropertyTypeName">Point Style</prop>
									<prop name="Position">8</prop>
									<prop name="IsDefault">0</prop>
									<prop name="PointStyle">psNothing</prop>
								</obj>
								<obj name="PropertyObject" class="GenSampleEditPosition" version="4">
									<prop name="PropertyTypeName">Position</prop>
									<prop name="Position">8</prop>
									<prop name="IsDefault">1</prop>
								</obj>
								<obj name="PropertyObject" class="GenSampleEditReplicate" version="4">
									<prop name="PropertyTypeName">Replicate of</prop>
									<prop name="Position">8</prop>
									<prop name="IsDefault">0</prop>
									<prop name="ReplicateOf">6</prop>
								</obj>
								<obj name="PropertyObject" class="HTCSampleID" version="4">
									<prop name="PropertyTypeName">Sample ID</prop>
									<prop name="Position">8</prop>
									<prop name="IsDefault">1</prop>
								</obj>
								<obj name="PropertyObject" class="GenSampleEditName" version="4">
									<prop name="PropertyTypeName">Sample Name</prop>
									<prop name="Position">8</prop>
									<prop name="IsDefault">0</prop>
									<prop name="name">1521T</prop>
								</obj>
								<obj name="PropertyObject" class="HTCSamplePrepNotes" version="4">
									<prop name="PropertyTypeName">Sample Prep Notes</prop>
									<prop name="Position">8</prop>
									<prop name="IsDefault">1</prop>
								</obj>
								<obj name="PropertyObject" class="GenSampleEditSubset" version="4">
									<prop name="PropertyTypeName">Subsets</prop>
									<prop name="Position">8</prop>
									<prop name="IsDefault">1</prop>
								</obj>
								<obj name="PropertyObject" class="SamplePrefWidth" version="5">
									<prop name="PropertyTypeName">Width</prop>
									<prop name="Position">8</prop>
									<prop name="IsDefault">1</prop>
									<prop name="Width">1</prop>
								</obj>
							</list>
						</obj>
					</obj>
					<obj name="item" class="SamplePropInfo" version="1">
						<obj name="ChannelProperties" class="ChanPropList" version="2">
							<obj name="ChannelProperties" class="EMList" version="1">
								<list name="emlist" count="1">
									<obj name="item" class="PropertyList" version="1">
										<list name="emlist" count="12">
											<obj name="PropertyObject" class="RQSampleTargetProperty" version="4">
												<prop name="PropertyTypeName">Combined Sample and Target Type</prop>
												<prop name="Position">9</prop>
												<prop name="IsDefault">0</prop>
												<obj name="ChannelProp" class="ChannelProperty" version="1">
													<prop name="ChannelIdx">0</prop>
												</obj>
											</obj>
											<obj name="PropertyObject" class="QuantConcProperty" version="4">
												<prop name="PropertyTypeName">Concentration</prop>
												<prop name="Position">9</prop>
												<prop name="IsDefault">1</prop>
												<prop name="Concentration">0</prop>
												<obj name="ChannelProp" class="ChannelProperty" version="1">
													<prop name="ChannelIdx">0</prop>
												</obj>
												<prop name="ReadOnly">1</prop>
											</obj>
											<obj name="PropertyObject" class="QuantCpHighProp" version="4">
												<prop name="PropertyTypeName">Cp High</prop>
												<prop name="Position">9</prop>
												<prop name="IsDefault">1</prop>
												<prop name="CpRangeHigh">0</prop>
												<obj name="ChannelProp" class="ChannelProperty" version="1">
													<prop name="ChannelIdx">0</prop>
												</obj>
												<prop name="ReadOnly">1</prop>
											</obj>
											<obj name="PropertyObject" class="QuantCpLowProp" version="4">
												<prop name="PropertyTypeName">Cp Low</prop>
												<prop name="Position">9</prop>
												<prop name="IsDefault">1</prop>
												<prop name="CpRangeLow">0</prop>
												<obj name="ChannelProp" class="ChannelProperty" version="1">
													<prop name="ChannelIdx">0</prop>
												</obj>
												<prop name="ReadOnly">1</prop>
											</obj>
											<obj name="PropertyObject" class="RQEffProp" version="4">
												<prop name="PropertyTypeName">Efficiency</prop>
												<prop name="Position">9</prop>
												<prop name="IsDefault">1</prop>
												<prop name="Efficiency">2</prop>
												<obj name="ChannelProp" class="ChannelProperty" version="1">
													<prop name="ChannelIdx">0</prop>
												</obj>
											</obj>
											<obj name="PropertyObject" class="ChannelGenotype" version="4">
												<prop name="PropertyTypeName">Melt Geno Genotype</prop>
												<prop name="Position">9</prop>
												<prop name="IsDefault">1</prop>
												<prop name="ReadOnly">1</prop>
												<obj name="ChannelProp" class="ChannelProperty" version="1">
													<prop name="ChannelIdx">0</prop>
												</obj>
											</obj>
											<obj name="PropertyObject" class="GroupChannelTypeProp" version="4">
												<prop name="PropertyTypeName">Melt Geno Sample Type</prop>
												<prop name="Position">9</prop>
												<prop name="IsDefault">0</prop>
												<prop name="GroupSampleType">mstUnknown</prop>
												<obj name="ChannelProp" class="ChannelProperty" version="1">
													<prop name="ChannelIdx">0</prop>
												</obj>
											</obj>
											<obj name="PropertyObject" class="QuantSampleTypeProperty" version="4">
												<prop name="PropertyTypeName">Quantification Sample Type</prop>
												<prop name="Position">9</prop>
												<prop name="IsDefault">0</prop>
												<prop name="SampleType">qsUnknown</prop>
												<obj name="ChannelProp" class="ChannelProperty" version="1">
													<prop name="ChannelIdx">0</prop>
												</obj>
											</obj>
											<obj name="PropertyObject" class="ChannelGenotype" version="4">
												<prop name="PropertyTypeName">Scanning Genotype</prop>
												<prop name="Position">9</prop>
												<prop name="IsDefault">1</prop>
												<prop name="ReadOnly">1</prop>
												<obj name="ChannelProp" class="ChannelProperty" version="1">
													<prop name="ChannelIdx">0</prop>
												</obj>
											</obj>
											<obj name="PropertyObject" class="GroupChannelTypeProp" version="4">
												<prop name="PropertyTypeName">Scanning Sample Type</prop>
												<prop name="Position">9</prop>
												<prop name="IsDefault">0</prop>
												<prop name="GroupSampleType">mstUnknown</prop>
												<obj name="ChannelProp" class="ChannelProperty" version="1">
													<prop name="ChannelIdx">0</prop>
												</obj>
											</obj>
											<obj name="PropertyObject" class="TargetName" version="4">
												<prop name="PropertyTypeName">Target Name</prop>
												<prop name="Position">9</prop>
												<prop name="IsDefault">1</prop>
												<obj name="ChannelProp" class="ChannelProperty" version="1">
													<prop name="ChannelIdx">0</prop>
												</obj>
											</obj>
											<obj name="PropertyObject" class="RQTargetProperty" version="4">
												<prop name="PropertyTypeName">Target Type</prop>
												<prop name="Position">9</prop>
												<prop name="IsDefault">0</prop>
												<prop name="TargetType">dtNone</prop>
												<obj name="ChannelProp" class="ChannelProperty" version="1">
													<prop name="ChannelIdx">0</prop>
												</obj>
											</obj>
										</list>
									</obj>
								</list>
							</obj>
						</obj>
						<prop name="ChannelPropertyCount">1</prop>
						<prop name="ContainerPosition">9</prop>
						<prop name="HasSampleProperties">1</prop>
						<obj name="SampleProperties" class="PropertyList" version="1">
							<list name="emlist" count="14">
								<obj name="PropertyObject" class="SamplePrefColor" version="4">
									<prop name="PropertyTypeName">Color</prop>
									<prop name="Position">9</prop>
									<prop name="IsDefault">0</prop>
									<prop name="Color">$004080FF</prop>
								</obj>
								<obj name="PropertyObject" class="DominantChannelProp" version="4">
									<prop name="PropertyTypeName">Dominant Channel</prop>
									<prop name="Position">9</prop>
									<prop name="IsDefault">0</prop>
									<prop name="DominantChannel">0</prop>
								</obj>
								<obj name="PropertyObject" class="Genotype" version="4">
									<prop name="PropertyTypeName">EndPt Genotype</prop>
									<prop name="Position">9</prop>
									<prop name="IsDefault">1</prop>
									<prop name="ReadOnly">1</prop>
								</obj>
								<obj name="PropertyObject" class="GroupingSample" version="4">
									<prop name="PropertyTypeName">EndPt Sample Type</prop>
									<prop name="Position">9</prop>
									<prop name="IsDefault">0</prop>
									<prop name="GroupSampleType">mstUnknown</prop>
								</obj>
								<obj name="PropertyObject" class="SamplePrefLineStyle" version="4">
									<prop name="PropertyTypeName">Line Style</prop>
									<prop name="Position">9</prop>
									<prop name="IsDefault">0</prop>
									<prop name="LineStyle">psSolid</prop>
								</obj>
								<obj name="PropertyObject" class="GenSampleEditNotes" version="4">
									<prop name="PropertyTypeName">Notes</prop>
									<prop name="Position">9</prop>
									<prop name="IsDefault">1</prop>
								</obj>
								<obj name="PropertyObject" class="SamplePrefPointStyle" version="4">
									<prop name="PropertyTypeName">Point Style</prop>
									<prop name="Position">9</prop>
									<prop name="IsDefault">0</prop>
									<prop name="PointStyle">psNothing</prop>
								</obj>
								<obj name="PropertyObject" class="GenSampleEditPosition" version="4">
									<prop name="PropertyTypeName">Position</prop>
									<prop name="Position">9</prop>
									<prop name="IsDefault">1</prop>
								</obj>
								<obj name="PropertyObject" class="GenSampleEditReplicate" version="4">
									<prop name="PropertyTypeName">Replicate of</prop>
									<prop name="Position">9</prop>
									<prop name="IsDefault">0</prop>
									<prop name="ReplicateOf">9</prop>
								</obj>
								<obj name="PropertyObject" class="HTCSampleID" version="4">
									<prop name="PropertyTypeName">Sample ID</prop>
									<prop name="Position">9</prop>
									<prop name="IsDefault">1</prop>
								</obj>
								<obj name="PropertyObject" class="GenSampleEditName" version="4">
									<prop name="PropertyTypeName">Sample Name</prop>
									<prop name="Position">9</prop>
									<prop name="IsDefault">0</prop>
									<prop name="name">1521N</prop>
								</obj>
								<obj name="PropertyObject" class="HTCSamplePrepNotes" version="4">
									<prop name="PropertyTypeName">Sample Prep Notes</prop>
									<prop name="Position">9</prop>
									<prop name="IsDefault">1</prop>
								</obj>
								<obj name="PropertyObject" class="GenSampleEditSubset" version="4">
									<prop name="PropertyTypeName">Subsets</prop>
									<prop name="Position">9</prop>
									<prop name="IsDefault">1</prop>
								</obj>
								<obj name="PropertyObject" class="SamplePrefWidth" version="5">
									<prop name="PropertyTypeName">Width</prop>
									<prop name="Position">9</prop>
									<prop name="IsDefault">1</prop>
									<prop name="Width">1</prop>
								</obj>
							</list>
						</obj>
					</obj>
					<obj name="item" class="SamplePropInfo" version="1">
						<obj name="ChannelProperties" class="ChanPropList" version="2">
							<obj name="ChannelProperties" class="EMList" version="1">
								<list name="emlist" count="1">
									<obj name="item" class="PropertyList" version="1">
										<list name="emlist" count="12">
											<obj name="PropertyObject" class="RQSampleTargetProperty" version="4">
												<prop name="PropertyTypeName">Combined Sample and Target Type</prop>
												<prop name="Position">10</prop>
												<prop name="IsDefault">0</prop>
												<obj name="ChannelProp" class="ChannelProperty" version="1">
													<prop name="ChannelIdx">0</prop>
												</obj>
											</obj>
											<obj name="PropertyObject" class="QuantConcProperty" version="4">
												<prop name="PropertyTypeName">Concentration</prop>
												<prop name="Position">10</prop>
												<prop name="IsDefault">1</prop>
												<prop name="Concentration">0</prop>
												<obj name="ChannelProp" class="ChannelProperty" version="1">
													<prop name="ChannelIdx">0</prop>
												</obj>
												<prop name="ReadOnly">1</prop>
											</obj>
											<obj name="PropertyObject" class="QuantCpHighProp" version="4">
												<prop name="PropertyTypeName">Cp High</prop>
												<prop name="Position">10</prop>
												<prop name="IsDefault">1</prop>
												<prop name="CpRangeHigh">0</prop>
												<obj name="ChannelProp" class="ChannelProperty" version="1">
													<prop name="ChannelIdx">0</prop>
												</obj>
												<prop name="ReadOnly">1</prop>
											</obj>
											<obj name="PropertyObject" class="QuantCpLowProp" version="4">
												<prop name="PropertyTypeName">Cp Low</prop>
												<prop name="Position">10</prop>
												<prop name="IsDefault">1</prop>
												<prop name="CpRangeLow">0</prop>
												<obj name="ChannelProp" class="ChannelProperty" version="1">
													<prop name="ChannelIdx">0</prop>
												</obj>
												<prop name="ReadOnly">1</prop>
											</obj>
											<obj name="PropertyObject" class="RQEffProp" version="4">
												<prop name="PropertyTypeName">Efficiency</prop>
												<prop name="Position">10</prop>
												<prop name="IsDefault">1</prop>
												<prop name="Efficiency">2</prop>
												<obj name="ChannelProp" class="ChannelProperty" version="1">
													<prop name="ChannelIdx">0</prop>
												</obj>
											</obj>
											<obj name="PropertyObject" class="ChannelGenotype" version="4">
												<prop name="PropertyTypeName">Melt Geno Genotype</prop>
												<prop name="Position">10</prop>
												<prop name="IsDefault">1</prop>
												<prop name="ReadOnly">1</prop>
												<obj name="ChannelProp" class="ChannelProperty" version="1">
													<prop name="ChannelIdx">0</prop>
												</obj>
											</obj>
											<obj name="PropertyObject" class="GroupChannelTypeProp" version="4">
												<prop name="PropertyTypeName">Melt Geno Sample Type</prop>
												<prop name="Position">10</prop>
												<prop name="IsDefault">0</prop>
												<prop name="GroupSampleType">mstUnknown</prop>
												<obj name="ChannelProp" class="ChannelProperty" version="1">
													<prop name="ChannelIdx">0</prop>
												</obj>
											</obj>
											<obj name="PropertyObject" class="QuantSampleTypeProperty" version="4">
												<prop name="PropertyTypeName">Quantification Sample Type</prop>
												<prop name="Position">10</prop>
												<prop name="IsDefault">0</prop>
												<prop name="SampleType">qsUnknown</prop>
												<obj name="ChannelProp" class="ChannelProperty" version="1">
													<prop name="ChannelIdx">0</prop>
												</obj>
											</obj>
											<obj name="PropertyObject" class="ChannelGenotype" version="4">
												<prop name="PropertyTypeName">Scanning Genotype</prop>
												<prop name="Position">10</prop>
												<prop name="IsDefault">1</prop>
												<prop name="ReadOnly">1</prop>
												<obj name="ChannelProp" class="ChannelProperty" version="1">
													<prop name="ChannelIdx">0</prop>
												</obj>
											</obj>
											<obj name="PropertyObject" class="GroupChannelTypeProp" version="4">
												<prop name="PropertyTypeName">Scanning Sample Type</prop>
												<prop name="Position">10</prop>
												<prop name="IsDefault">0</prop>
												<prop name="GroupSampleType">mstUnknown</prop>
												<obj name="ChannelProp" class="ChannelProperty" version="1">
													<prop name="ChannelIdx">0</prop>
												</obj>
											</obj>
											<obj name="PropertyObject" class="TargetName" version="4">
												<prop name="PropertyTypeName">Target Name</prop>
												<prop name="Position">10</prop>
												<prop name="IsDefault">1</prop>
												<obj name="ChannelProp" class="ChannelProperty" version="1">
													<prop name="ChannelIdx">0</prop>
												</obj>
											</obj>
											<obj name="PropertyObject" class="RQTargetProperty" version="4">
												<prop name="PropertyTypeName">Target Type</prop>
												<prop name="Position">10</prop>
												<prop name="IsDefault">0</prop>
												<prop name="TargetType">dtNone</prop>
												<obj name="ChannelProp" class="ChannelProperty" version="1">
													<prop name="ChannelIdx">0</prop>
												</obj>
											</obj>
										</list>
									</obj>
								</list>
							</obj>
						</obj>
						<prop name="ChannelPropertyCount">1</prop>
						<prop name="ContainerPosition">10</prop>
						<prop name="HasSampleProperties">1</prop>
						<obj name="SampleProperties" class="PropertyList" version="1">
							<list name="emlist" count="14">
								<obj name="PropertyObject" class="SamplePrefColor" version="4">
									<prop name="PropertyTypeName">Color</prop>
									<prop name="Position">10</prop>
									<prop name="IsDefault">0</prop>
									<prop name="Color">$00FD0299</prop>
								</obj>
								<obj name="PropertyObject" class="DominantChannelProp" version="4">
									<prop name="PropertyTypeName">Dominant Channel</prop>
									<prop name="Position">10</prop>
									<prop name="IsDefault">0</prop>
									<prop name="DominantChannel">0</prop>
								</obj>
								<obj name="PropertyObject" class="Genotype" version="4">
									<prop name="PropertyTypeName">EndPt Genotype</prop>
									<prop name="Position">10</prop>
									<prop name="IsDefault">1</prop>
									<prop name="ReadOnly">1</prop>
								</obj>
								<obj name="PropertyObject" class="GroupingSample" version="4">
									<prop name="PropertyTypeName">EndPt Sample Type</prop>
									<prop name="Position">10</prop>
									<prop name="IsDefault">0</prop>
									<prop name="GroupSampleType">mstUnknown</prop>
								</obj>
								<obj name="PropertyObject" class="SamplePrefLineStyle" version="4">
									<prop name="PropertyTypeName">Line Style</prop>
									<prop name="Position">10</prop>
									<prop name="IsDefault">0</prop>
									<prop name="LineStyle">psSolid</prop>
								</obj>
								<obj name="PropertyObject" class="GenSampleEditNotes" version="4">
									<prop name="PropertyTypeName">Notes</prop>
									<prop name="Position">10</prop>
									<prop name="IsDefault">1</prop>
								</obj>
								<obj name="PropertyObject" class="SamplePrefPointStyle" version="4">
									<prop name="PropertyTypeName">Point Style</prop>
									<prop name="Position">10</prop>
									<prop name="IsDefault">0</prop>
									<prop name="PointStyle">psNothing</prop>
								</obj>
								<obj name="PropertyObject" class="GenSampleEditPosition" version="4">
									<prop name="PropertyTypeName">Position</prop>
									<prop name="Position">10</prop>
									<prop name="IsDefault">1</prop>
								</obj>
								<obj name="PropertyObject" class="GenSampleEditReplicate" version="4">
									<prop name="PropertyTypeName">Replicate of</prop>
									<prop name="Position">10</prop>
									<prop name="IsDefault">0</prop>
									<prop name="ReplicateOf">9</prop>
								</obj>
								<obj name="PropertyObject" class="HTCSampleID" version="4">
									<prop name="PropertyTypeName">Sample ID</prop>
									<prop name="Position">10</prop>
									<prop name="IsDefault">1</prop>
								</obj>
								<obj name="PropertyObject" class="GenSampleEditName" version="4">
									<prop name="PropertyTypeName">Sample Name</prop>
									<prop name="Position">10</prop>
									<prop name="IsDefault">0</prop>
									<prop name="name">1521N</prop>
								</obj>
								<obj name="PropertyObject" class="HTCSamplePrepNotes" version="4">
									<prop name="PropertyTypeName">Sample Prep Notes</prop>
									<prop name="Position">10</prop>
									<prop name="IsDefault">1</prop>
								</obj>
								<obj name="PropertyObject" class="GenSampleEditSubset" version="4">
									<prop name="PropertyTypeName">Subsets</prop>
									<prop name="Position">10</prop>
									<prop name="IsDefault">1</prop>
								</obj>
								<obj name="PropertyObject" class="SamplePrefWidth" version="5">
									<prop name="PropertyTypeName">Width</prop>
									<prop name="Position">10</prop>
									<prop name="IsDefault">1</prop>
									<prop name="Width">1</prop>
								</obj>
							</list>
						</obj>
					</obj>
					<obj name="item" class="SamplePropInfo" version="1">
						<obj name="ChannelProperties" class="ChanPropList" version="2">
							<obj name="ChannelProperties" class="EMList" version="1">
								<list name="emlist" count="1">
									<obj name="item" class="PropertyList" version="1">
										<list name="emlist" count="12">
											<obj name="PropertyObject" class="RQSampleTargetProperty" version="4">
												<prop name="PropertyTypeName">Combined Sample and Target Type</prop>
												<prop name="Position">11</prop>
												<prop name="IsDefault">0</prop>
												<obj name="ChannelProp" class="ChannelProperty" version="1">
													<prop name="ChannelIdx">0</prop>
												</obj>
											</obj>
											<obj name="PropertyObject" class="QuantConcProperty" version="4">
												<prop name="PropertyTypeName">Concentration</prop>
												<prop name="Position">11</prop>
												<prop name="IsDefault">1</prop>
												<prop name="Concentration">0</prop>
												<obj name="ChannelProp" class="ChannelProperty" version="1">
													<prop name="ChannelIdx">0</prop>
												</obj>
												<prop name="ReadOnly">1</prop>
											</obj>
											<obj name="PropertyObject" class="QuantCpHighProp" version="4">
												<prop name="PropertyTypeName">Cp High</prop>
												<prop name="Position">11</prop>
												<prop name="IsDefault">1</prop>
												<prop name="CpRangeHigh">0</prop>
												<obj name="ChannelProp" class="ChannelProperty" version="1">
													<prop name="ChannelIdx">0</prop>
												</obj>
												<prop name="ReadOnly">1</prop>
											</obj>
											<obj name="PropertyObject" class="QuantCpLowProp" version="4">
												<prop name="PropertyTypeName">Cp Low</prop>
												<prop name="Position">11</prop>
												<prop name="IsDefault">1</prop>
												<prop name="CpRangeLow">0</prop>
												<obj name="ChannelProp" class="ChannelProperty" version="1">
													<prop name="ChannelIdx">0</prop>
												</obj>
												<prop name="ReadOnly">1</prop>
											</obj>
											<obj name="PropertyObject" class="RQEffProp" version="4">
												<prop name="PropertyTypeName">Efficiency</prop>
												<prop name="Position">11</prop>
												<prop name="IsDefault">1</prop>
												<prop name="Efficiency">2</prop>
												<obj name="ChannelProp" class="ChannelProperty" version="1">
													<prop name="ChannelIdx">0</prop>
												</obj>
											</obj>
											<obj name="PropertyObject" class="ChannelGenotype" version="4">
												<prop name="PropertyTypeName">Melt Geno Genotype</prop>
												<prop name="Position">11</prop>
												<prop name="IsDefault">1</prop>
												<prop name="ReadOnly">1</prop>
												<obj name="ChannelProp" class="ChannelProperty" version="1">
													<prop name="ChannelIdx">0</prop>
												</obj>
											</obj>
											<obj name="PropertyObject" class="GroupChannelTypeProp" version="4">
												<prop name="PropertyTypeName">Melt Geno Sample Type</prop>
												<prop name="Position">11</prop>
												<prop name="IsDefault">0</prop>
												<prop name="GroupSampleType">mstUnknown</prop>
												<obj name="ChannelProp" class="ChannelProperty" version="1">
													<prop name="ChannelIdx">0</prop>
												</obj>
											</obj>
											<obj name="PropertyObject" class="QuantSampleTypeProperty" version="4">
												<prop name="PropertyTypeName">Quantification Sample Type</prop>
												<prop name="Position">11</prop>
												<prop name="IsDefault">0</prop>
												<prop name="SampleType">qsUnknown</prop>
												<obj name="ChannelProp" class="ChannelProperty" version="1">
													<prop name="ChannelIdx">0</prop>
												</obj>
											</obj>
											<obj name="PropertyObject" class="ChannelGenotype" version="4">
												<prop name="PropertyTypeName">Scanning Genotype</prop>
												<prop name="Position">11</prop>
												<prop name="IsDefault">1</prop>
												<prop name="ReadOnly">1</prop>
												<obj name="ChannelProp" class="ChannelProperty" version="1">
													<prop name="ChannelIdx">0</prop>
												</obj>
											</obj>
											<obj name="PropertyObject" class="GroupChannelTypeProp" version="4">
												<prop name="PropertyTypeName">Scanning Sample Type</prop>
												<prop name="Position">11</prop>
												<prop name="IsDefault">0</prop>
												<prop name="GroupSampleType">mstUnknown</prop>
												<obj name="ChannelProp" class="ChannelProperty" version="1">
													<prop name="ChannelIdx">0</prop>
												</obj>
											</obj>
											<obj name="PropertyObject" class="TargetName" version="4">
												<prop name="PropertyTypeName">Target Name</prop>
												<prop name="Position">11</prop>
												<prop name="IsDefault">1</prop>
												<obj name="ChannelProp" class="ChannelProperty" version="1">
													<prop name="ChannelIdx">0</prop>
												</obj>
											</obj>
											<obj name="PropertyObject" class="RQTargetProperty" version="4">
												<prop name="PropertyTypeName">Target Type</prop>
												<prop name="Position">11</prop>
												<prop name="IsDefault">0</prop>
												<prop name="TargetType">dtNone</prop>
												<obj name="ChannelProp" class="ChannelProperty" version="1">
													<prop name="ChannelIdx">0</prop>
												</obj>
											</obj>
										</list>
									</obj>
								</list>
							</obj>
						</obj>
						<prop name="ChannelPropertyCount">1</prop>
						<prop name="ContainerPosition">11</prop>
						<prop name="HasSampleProperties">1</prop>
						<obj name="SampleProperties" class="PropertyList" version="1">
							<list name="emlist" count="14">
								<obj name="PropertyObject" class="SamplePrefColor" version="4">
									<prop name="PropertyTypeName">Color</prop>
									<prop name="Position">11</prop>
									<prop name="IsDefault">0</prop>
									<prop name="Color">$0026C4B8</prop>
								</obj>
								<obj name="PropertyObject" class="DominantChannelProp" version="4">
									<prop name="PropertyTypeName">Dominant Channel</prop>
									<prop name="Position">11</prop>
									<prop name="IsDefault">0</prop>
									<prop name="DominantChannel">0</prop>
								</obj>
								<obj name="PropertyObject" class="Genotype" version="4">
									<prop name="PropertyTypeName">EndPt Genotype</prop>
									<prop name="Position">11</prop>
									<prop name="IsDefault">1</prop>
									<prop name="ReadOnly">1</prop>
								</obj>
								<obj name="PropertyObject" class="GroupingSample" version="4">
									<prop name="PropertyTypeName">EndPt Sample Type</prop>
									<prop name="Position">11</prop>
									<prop name="IsDefault">0</prop>
									<prop name="GroupSampleType">mstUnknown</prop>
								</obj>
								<obj name="PropertyObject" class="SamplePrefLineStyle" version="4">
									<prop name="PropertyTypeName">Line Style</prop>
									<prop name="Position">11</prop>
									<prop name="IsDefault">0</prop>
									<prop name="LineStyle">psSolid</prop>
								</obj>
								<obj name="PropertyObject" class="GenSampleEditNotes" version="4">
									<prop name="PropertyTypeName">Notes</prop>
									<prop name="Position">11</prop>
									<prop name="IsDefault">1</prop>
								</obj>
								<obj name="PropertyObject" class="SamplePrefPointStyle" version="4">
									<prop name="PropertyTypeName">Point Style</prop>
									<prop name="Position">11</prop>
									<prop name="IsDefault">0</prop>
									<prop name="PointStyle">psNothing</prop>
								</obj>
								<obj name="PropertyObject" class="GenSampleEditPosition" version="4">
									<prop name="PropertyTypeName">Position</prop>
									<prop name="Position">11</prop>
									<prop name="IsDefault">1</prop>
								</obj>
								<obj name="PropertyObject" class="GenSampleEditReplicate" version="4">
									<prop name="PropertyTypeName">Replicate of</prop>
									<prop name="Position">11</prop>
									<prop name="IsDefault">0</prop>
									<prop name="ReplicateOf">9</prop>
								</obj>
								<obj name="PropertyObject" class="HTCSampleID" version="4">
									<prop name="PropertyTypeName">Sample ID</prop>
									<prop name="Position">11</prop>
									<prop name="IsDefault">1</prop>
								</obj>
								<obj name="PropertyObject" class="GenSampleEditName" version="4">
									<prop name="PropertyTypeName">Sample Name</prop>
									<prop name="Position">11</prop>
									<prop name="IsDefault">0</prop>
									<prop name="name">1521N</prop>
								</obj>
								<obj name="PropertyObject" class="HTCSamplePrepNotes" version="4">
									<prop name="PropertyTypeName">Sample Prep Notes</prop>
									<prop name="Position">11</prop>
									<prop name="IsDefault">1</prop>
								</obj>
								<obj name="PropertyObject" class="GenSampleEditSubset" version="4">
									<prop name="PropertyTypeName">Subsets</prop>
									<prop name="Position">11</prop>
									<prop name="IsDefault">1</prop>
								</obj>
								<obj name="PropertyObject" class="SamplePrefWidth" version="5">
									<prop name="PropertyTypeName">Width</prop>
									<prop name="Position">11</prop>
									<prop name="IsDefault">1</prop>
									<prop name="Width">1</prop>
								</obj>
							</list>
						</obj>
					</obj>
					<obj name="item" class="SamplePropInfo" version="1">
						<obj name="ChannelProperties" class="ChanPropList" version="2">
							<obj name="ChannelProperties" class="EMList" version="1">
								<list name="emlist" count="1">
									<obj name="item" class="PropertyList" version="1">
										<list name="emlist" count="12">
											<obj name="PropertyObject" class="RQSampleTargetProperty" version="4">
												<prop name="PropertyTypeName">Combined Sample and Target Type</prop>
												<prop name="Position">12</prop>
												<prop name="IsDefault">0</prop>
												<obj name="ChannelProp" class="ChannelProperty" version="1">
													<prop name="ChannelIdx">0</prop>
												</obj>
											</obj>
											<obj name="PropertyObject" class="QuantConcProperty" version="4">
												<prop name="PropertyTypeName">Concentration</prop>
												<prop name="Position">12</prop>
												<prop name="IsDefault">1</prop>
												<prop name="Concentration">0</prop>
												<obj name="ChannelProp" class="ChannelProperty" version="1">
													<prop name="ChannelIdx">0</prop>
												</obj>
												<prop name="ReadOnly">1</prop>
											</obj>
											<obj name="PropertyObject" class="QuantCpHighProp" version="4">
												<prop name="PropertyTypeName">Cp High</prop>
												<prop name="Position">12</prop>
												<prop name="IsDefault">1</prop>
												<prop name="CpRangeHigh">0</prop>
												<obj name="ChannelProp" class="ChannelProperty" version="1">
													<prop name="ChannelIdx">0</prop>
												</obj>
												<prop name="ReadOnly">1</prop>
											</obj>
											<obj name="PropertyObject" class="QuantCpLowProp" version="4">
												<prop name="PropertyTypeName">Cp Low</prop>
												<prop name="Position">12</prop>
												<prop name="IsDefault">1</prop>
												<prop name="CpRangeLow">0</prop>
												<obj name="ChannelProp" class="ChannelProperty" version="1">
													<prop name="ChannelIdx">0</prop>
												</obj>
												<prop name="ReadOnly">1</prop>
											</obj>
											<obj name="PropertyObject" class="RQEffProp" version="4">
												<prop name="PropertyTypeName">Efficiency</prop>
												<prop name="Position">12</prop>
												<prop name="IsDefault">1</prop>
												<prop name="Efficiency">2</prop>
												<obj name="ChannelProp" class="ChannelProperty" version="1">
													<prop name="ChannelIdx">0</prop>
												</obj>
											</obj>
											<obj name="PropertyObject" class="ChannelGenotype" version="4">
												<prop name="PropertyTypeName">Melt Geno Genotype</prop>
												<prop name="Position">12</prop>
												<prop name="IsDefault">1</prop>
												<prop name="ReadOnly">1</prop>
												<obj name="ChannelProp" class="ChannelProperty" version="1">
													<prop name="ChannelIdx">0</prop>
												</obj>
											</obj>
											<obj name="PropertyObject" class="GroupChannelTypeProp" version="4">
												<prop name="PropertyTypeName">Melt Geno Sample Type</prop>
												<prop name="Position">12</prop>
												<prop name="IsDefault">0</prop>
												<prop name="GroupSampleType">mstUnknown</prop>
												<obj name="ChannelProp" class="ChannelProperty" version="1">
													<prop name="ChannelIdx">0</prop>
												</obj>
											</obj>
											<obj name="PropertyObject" class="QuantSampleTypeProperty" version="4">
												<prop name="PropertyTypeName">Quantification Sample Type</prop>
												<prop name="Position">12</prop>
												<prop name="IsDefault">0</prop>
												<prop name="SampleType">qsUnknown</prop>
												<obj name="ChannelProp" class="ChannelProperty" version="1">
													<prop name="ChannelIdx">0</prop>
												</obj>
											</obj>
											<obj name="PropertyObject" class="ChannelGenotype" version="4">
												<prop name="PropertyTypeName">Scanning Genotype</prop>
												<prop name="Position">12</prop>
												<prop name="IsDefault">1</prop>
												<prop name="ReadOnly">1</prop>
												<obj name="ChannelProp" class="ChannelProperty" version="1">
													<prop name="ChannelIdx">0</prop>
												</obj>
											</obj>
											<obj name="PropertyObject" class="GroupChannelTypeProp" version="4">
												<prop name="PropertyTypeName">Scanning Sample Type</prop>
												<prop name="Position">12</prop>
												<prop name="IsDefault">0</prop>
												<prop name="GroupSampleType">mstUnknown</prop>
												<obj name="ChannelProp" class="ChannelProperty" version="1">
													<prop name="ChannelIdx">0</prop>
												</obj>
											</obj>
											<obj name="PropertyObject" class="TargetName" version="4">
												<prop name="PropertyTypeName">Target Name</prop>
												<prop name="Position">12</prop>
												<prop name="IsDefault">1</prop>
												<obj name="ChannelProp" class="ChannelProperty" version="1">
													<prop name="ChannelIdx">0</prop>
												</obj>
											</obj>
											<obj name="PropertyObject" class="RQTargetProperty" version="4">
												<prop name="PropertyTypeName">Target Type</prop>
												<prop name="Position">12</prop>
												<prop name="IsDefault">0</prop>
												<prop name="TargetType">dtNone</prop>
												<obj name="ChannelProp" class="ChannelProperty" version="1">
													<prop name="ChannelIdx">0</prop>
												</obj>
											</obj>
										</list>
									</obj>
								</list>
							</obj>
						</obj>
						<prop name="ChannelPropertyCount">1</prop>
						<prop name="ContainerPosition">12</prop>
						<prop name="HasSampleProperties">1</prop>
						<obj name="SampleProperties" class="PropertyList" version="1">
							<list name="emlist" count="14">
								<obj name="PropertyObject" class="SamplePrefColor" version="4">
									<prop name="PropertyTypeName">Color</prop>
									<prop name="Position">12</prop>
									<prop name="IsDefault">0</prop>
									<prop name="Color">$00FF8000</prop>
								</obj>
								<obj name="PropertyObject" class="DominantChannelProp" version="4">
									<prop name="PropertyTypeName">Dominant Channel</prop>
									<prop name="Position">12</prop>
									<prop name="IsDefault">0</prop>
									<prop name="DominantChannel">0</prop>
								</obj>
								<obj name="PropertyObject" class="Genotype" version="4">
									<prop name="PropertyTypeName">EndPt Genotype</prop>
									<prop name="Position">12</prop>
									<prop name="IsDefault">1</prop>
									<prop name="ReadOnly">1</prop>
								</obj>
								<obj name="PropertyObject" class="GroupingSample" version="4">
									<prop name="PropertyTypeName">EndPt Sample Type</prop>
									<prop name="Position">12</prop>
									<prop name="IsDefault">0</prop>
									<prop name="GroupSampleType">mstUnknown</prop>
								</obj>
								<obj name="PropertyObject" class="SamplePrefLineStyle" version="4">
									<prop name="PropertyTypeName">Line Style</prop>
									<prop name="Position">12</prop>
									<prop name="IsDefault">0</prop>
									<prop name="LineStyle">psSolid</prop>
								</obj>
								<obj name="PropertyObject" class="GenSampleEditNotes" version="4">
									<prop name="PropertyTypeName">Notes</prop>
									<prop name="Position">12</prop>
									<prop name="IsDefault">1</prop>
								</obj>
								<obj name="PropertyObject" class="SamplePrefPointStyle" version="4">
									<prop name="PropertyTypeName">Point Style</prop>
									<prop name="Position">12</prop>
									<prop name="IsDefault">0</prop>
									<prop name="PointStyle">psNothing</prop>
								</obj>
								<obj name="PropertyObject" class="GenSampleEditPosition" version="4">
									<prop name="PropertyTypeName">Position</prop>
									<prop name="Position">12</prop>
									<prop name="IsDefault">1</prop>
								</obj>
								<obj name="PropertyObject" class="GenSampleEditReplicate" version="4">
									<prop name="PropertyTypeName">Replicate of</prop>
									<prop name="Position">12</prop>
									<prop name="IsDefault">0</prop>
									<prop name="ReplicateOf">12</prop>
								</obj>
								<obj name="PropertyObject" class="HTCSampleID" version="4">
									<prop name="PropertyTypeName">Sample ID</prop>
									<prop name="Position">12</prop>
									<prop name="IsDefault">1</prop>
								</obj>
								<obj name="PropertyObject" class="GenSampleEditName" version="4">
									<prop name="PropertyTypeName">Sample Name</prop>
									<prop name="Position">12</prop>
									<prop name="IsDefault">0</prop>
									<prop name="name">1707T</prop>
								</obj>
								<obj name="PropertyObject" class="HTCSamplePrepNotes" version="4">
									<prop name="PropertyTypeName">Sample Prep Notes</prop>
									<prop name="Position">12</prop>
									<prop name="IsDefault">1</prop>
								</obj>
								<obj name="PropertyObject" class="GenSampleEditSubset" version="4">
									<prop name="PropertyTypeName">Subsets</prop>
									<prop name="Position">12</prop>
									<prop name="IsDefault">1</prop>
								</obj>
								<obj name="PropertyObject" class="SamplePrefWidth" version="5">
									<prop name="PropertyTypeName">Width</prop>
									<prop name="Position">12</prop>
									<prop name="IsDefault">1</prop>
									<prop name="Width">1</prop>
								</obj>
							</list>
						</obj>
					</obj>
					<obj name="item" class="SamplePropInfo" version="1">
						<obj name="ChannelProperties" class="ChanPropList" version="2">
							<obj name="ChannelProperties" class="EMList" version="1">
								<list name="emlist" count="1">
									<obj name="item" class="PropertyList" version="1">
										<list name="emlist" count="12">
											<obj name="PropertyObject" class="RQSampleTargetProperty" version="4">
												<prop name="PropertyTypeName">Combined Sample and Target Type</prop>
												<prop name="Position">13</prop>
												<prop name="IsDefault">0</prop>
												<obj name="ChannelProp" class="ChannelProperty" version="1">
													<prop name="ChannelIdx">0</prop>
												</obj>
											</obj>
											<obj name="PropertyObject" class="QuantConcProperty" version="4">
												<prop name="PropertyTypeName">Concentration</prop>
												<prop name="Position">13</prop>
												<prop name="IsDefault">1</prop>
												<prop name="Concentration">0</prop>
												<obj name="ChannelProp" class="ChannelProperty" version="1">
													<prop name="ChannelIdx">0</prop>
												</obj>
												<prop name="ReadOnly">1</prop>
											</obj>
											<obj name="PropertyObject" class="QuantCpHighProp" version="4">
												<prop name="PropertyTypeName">Cp High</prop>
												<prop name="Position">13</prop>
												<prop name="IsDefault">1</prop>
												<prop name="CpRangeHigh">0</prop>
												<obj name="ChannelProp" class="ChannelProperty" version="1">
													<prop name="ChannelIdx">0</prop>
												</obj>
												<prop name="ReadOnly">1</prop>
											</obj>
											<obj name="PropertyObject" class="QuantCpLowProp" version="4">
												<prop name="PropertyTypeName">Cp Low</prop>
												<prop name="Position">13</prop>
												<prop name="IsDefault">1</prop>
												<prop name="CpRangeLow">0</prop>
												<obj name="ChannelProp" class="ChannelProperty" version="1">
													<prop name="ChannelIdx">0</prop>
												</obj>
												<prop name="ReadOnly">1</prop>
											</obj>
											<obj name="PropertyObject" class="RQEffProp" version="4">
												<prop name="PropertyTypeName">Efficiency</prop>
												<prop name="Position">13</prop>
												<prop name="IsDefault">1</prop>
												<prop name="Efficiency">2</prop>
												<obj name="ChannelProp" class="ChannelProperty" version="1">
													<prop name="ChannelIdx">0</prop>
												</obj>
											</obj>
											<obj name="PropertyObject" class="ChannelGenotype" version="4">
												<prop name="PropertyTypeName">Melt Geno Genotype</prop>
												<prop name="Position">13</prop>
												<prop name="IsDefault">1</prop>
												<prop name="ReadOnly">1</prop>
												<obj name="ChannelProp" class="ChannelProperty" version="1">
													<prop name="ChannelIdx">0</prop>
												</obj>
											</obj>
											<obj name="PropertyObject" class="GroupChannelTypeProp" version="4">
												<prop name="PropertyTypeName">Melt Geno Sample Type</prop>
												<prop name="Position">13</prop>
												<prop name="IsDefault">0</prop>
												<prop name="GroupSampleType">mstUnknown</prop>
												<obj name="ChannelProp" class="ChannelProperty" version="1">
													<prop name="ChannelIdx">0</prop>
												</obj>
											</obj>
											<obj name="PropertyObject" class="QuantSampleTypeProperty" version="4">
												<prop name="PropertyTypeName">Quantification Sample Type</prop>
												<prop name="Position">13</prop>
												<prop name="IsDefault">0</prop>
												<prop name="SampleType">qsUnknown</prop>
												<obj name="ChannelProp" class="ChannelProperty" version="1">
													<prop name="ChannelIdx">0</prop>
												</obj>
											</obj>
											<obj name="PropertyObject" class="ChannelGenotype" version="4">
												<prop name="PropertyTypeName">Scanning Genotype</prop>
												<prop name="Position">13</prop>
												<prop name="IsDefault">1</prop>
												<prop name="ReadOnly">1</prop>
												<obj name="ChannelProp" class="ChannelProperty" version="1">
													<prop name="ChannelIdx">0</prop>
												</obj>
											</obj>
											<obj name="PropertyObject" class="GroupChannelTypeProp" version="4">
												<prop name="PropertyTypeName">Scanning Sample Type</prop>
												<prop name="Position">13</prop>
												<prop name="IsDefault">0</prop>
												<prop name="GroupSampleType">mstUnknown</prop>
												<obj name="ChannelProp" class="ChannelProperty" version="1">
													<prop name="ChannelIdx">0</prop>
												</obj>
											</obj>
											<obj name="PropertyObject" class="TargetName" version="4">
												<prop name="PropertyTypeName">Target Name</prop>
												<prop name="Position">13</prop>
												<prop name="IsDefault">1</prop>
												<obj name="ChannelProp" class="ChannelProperty" version="1">
													<prop name="ChannelIdx">0</prop>
												</obj>
											</obj>
											<obj name="PropertyObject" class="RQTargetProperty" version="4">
												<prop name="PropertyTypeName">Target Type</prop>
												<prop name="Position">13</prop>
												<prop name="IsDefault">0</prop>
												<prop name="TargetType">dtNone</prop>
												<obj name="ChannelProp" class="ChannelProperty" version="1">
													<prop name="ChannelIdx">0</prop>
												</obj>
											</obj>
										</list>
									</obj>
								</list>
							</obj>
						</obj>
						<prop name="ChannelPropertyCount">1</prop>
						<prop name="ContainerPosition">13</prop>
						<prop name="HasSampleProperties">1</prop>
						<obj name="SampleProperties" class="PropertyList" version="1">
							<list name="emlist" count="14">
								<obj name="PropertyObject" class="SamplePrefColor" version="4">
									<prop name="PropertyTypeName">Color</prop>
									<prop name="Position">13</prop>
									<prop name="IsDefault">0</prop>
									<prop name="Color">clRed</prop>
								</obj>
								<obj name="PropertyObject" class="DominantChannelProp" version="4">
									<prop name="PropertyTypeName">Dominant Channel</prop>
									<prop name="Position">13</prop>
									<prop name="IsDefault">0</prop>
									<prop name="DominantChannel">0</prop>
								</obj>
								<obj name="PropertyObject" class="Genotype" version="4">
									<prop name="PropertyTypeName">EndPt Genotype</prop>
									<prop name="Position">13</prop>
									<prop name="IsDefault">1</prop>
									<prop name="ReadOnly">1</prop>
								</obj>
								<obj name="PropertyObject" class="GroupingSample" version="4">
									<prop name="PropertyTypeName">EndPt Sample Type</prop>
									<prop name="Position">13</prop>
									<prop name="IsDefault">0</prop>
									<prop name="GroupSampleType">mstUnknown</prop>
								</obj>
								<obj name="PropertyObject" class="SamplePrefLineStyle" version="4">
									<prop name="PropertyTypeName">Line Style</prop>
									<prop name="Position">13</prop>
									<prop name="IsDefault">0</prop>
									<prop name="LineStyle">psSolid</prop>
								</obj>
								<obj name="PropertyObject" class="GenSampleEditNotes" version="4">
									<prop name="PropertyTypeName">Notes</prop>
									<prop name="Position">13</prop>
									<prop name="IsDefault">1</prop>
								</obj>
								<obj name="PropertyObject" class="SamplePrefPointStyle" version="4">
									<prop name="PropertyTypeName">Point Style</prop>
									<prop name="Position">13</prop>
									<prop name="IsDefault">0</prop>
									<prop name="PointStyle">psNothing</prop>
								</obj>
								<obj name="PropertyObject" class="GenSampleEditPosition" version="4">
									<prop name="PropertyTypeName">Position</prop>
									<prop name="Position">13</prop>
									<prop name="IsDefault">1</prop>
								</obj>
								<obj name="PropertyObject" class="GenSampleEditReplicate" version="4">
									<prop name="PropertyTypeName">Replicate of</prop>
									<prop name="Position">13</prop>
									<prop name="IsDefault">0</prop>
									<prop name="ReplicateOf">12</prop>
								</obj>
								<obj name="PropertyObject" class="HTCSampleID" version="4">
									<prop name="PropertyTypeName">Sample ID</prop>
									<prop name="Position">13</prop>
									<prop name="IsDefault">1</prop>
								</obj>
								<obj name="PropertyObject" class="GenSampleEditName" version="4">
									<prop name="PropertyTypeName">Sample Name</prop>
									<prop name="Position">13</prop>
									<prop name="IsDefault">0</prop>
									<prop name="name">1707T</prop>
								</obj>
								<obj name="PropertyObject" class="HTCSamplePrepNotes" version="4">
									<prop name="PropertyTypeName">Sample Prep Notes</prop>
									<prop name="Position">13</prop>
									<prop name="IsDefault">1</prop>
								</obj>
								<obj name="PropertyObject" class="GenSampleEditSubset" version="4">
									<prop name="PropertyTypeName">Subsets</prop>
									<prop name="Position">13</prop>
									<prop name="IsDefault">1</prop>
								</obj>
								<obj name="PropertyObject" class="SamplePrefWidth" version="5">
									<prop name="PropertyTypeName">Width</prop>
									<prop name="Position">13</prop>
									<prop name="IsDefault">1</prop>
									<prop name="Width">1</prop>
								</obj>
							</list>
						</obj>
					</obj>
					<obj name="item" class="SamplePropInfo" version="1">
						<obj name="ChannelProperties" class="ChanPropList" version="2">
							<obj name="ChannelProperties" class="EMList" version="1">
								<list name="emlist" count="1">
									<obj name="item" class="PropertyList" version="1">
										<list name="emlist" count="12">
											<obj name="PropertyObject" class="RQSampleTargetProperty" version="4">
												<prop name="PropertyTypeName">Combined Sample and Target Type</prop>
												<prop name="Position">14</prop>
												<prop name="IsDefault">0</prop>
												<obj name="ChannelProp" class="ChannelProperty" version="1">
													<prop name="ChannelIdx">0</prop>
												</obj>
											</obj>
											<obj name="PropertyObject" class="QuantConcProperty" version="4">
												<prop name="PropertyTypeName">Concentration</prop>
												<prop name="Position">14</prop>
												<prop name="IsDefault">1</prop>
												<prop name="Concentration">0</prop>
												<obj name="ChannelProp" class="ChannelProperty" version="1">
													<prop name="ChannelIdx">0</prop>
												</obj>
												<prop name="ReadOnly">1</prop>
											</obj>
											<obj name="PropertyObject" class="QuantCpHighProp" version="4">
												<prop name="PropertyTypeName">Cp High</prop>
												<prop name="Position">14</prop>
												<prop name="IsDefault">1</prop>
												<prop name="CpRangeHigh">0</prop>
												<obj name="ChannelProp" class="ChannelProperty" version="1">
													<prop name="ChannelIdx">0</prop>
												</obj>
												<prop name="ReadOnly">1</prop>
											</obj>
											<obj name="PropertyObject" class="QuantCpLowProp" version="4">
												<prop name="PropertyTypeName">Cp Low</prop>
												<prop name="Position">14</prop>
												<prop name="IsDefault">1</prop>
												<prop name="CpRangeLow">0</prop>
												<obj name="ChannelProp" class="ChannelProperty" version="1">
													<prop name="ChannelIdx">0</prop>
												</obj>
												<prop name="ReadOnly">1</prop>
											</obj>
											<obj name="PropertyObject" class="RQEffProp" version="4">
												<prop name="PropertyTypeName">Efficiency</prop>
												<prop name="Position">14</prop>
												<prop name="IsDefault">1</prop>
												<prop name="Efficiency">2</prop>
												<obj name="ChannelProp" class="ChannelProperty" version="1">
													<prop name="ChannelIdx">0</prop>
												</obj>
											</obj>
											<obj name="PropertyObject" class="ChannelGenotype" version="4">
												<prop name="PropertyTypeName">Melt Geno Genotype</prop>
												<prop name="Position">14</prop>
												<prop name="IsDefault">1</prop>
												<prop name="ReadOnly">1</prop>
												<obj name="ChannelProp" class="ChannelProperty" version="1">
													<prop name="ChannelIdx">0</prop>
												</obj>
											</obj>
											<obj name="PropertyObject" class="GroupChannelTypeProp" version="4">
												<prop name="PropertyTypeName">Melt Geno Sample Type</prop>
												<prop name="Position">14</prop>
												<prop name="IsDefault">0</prop>
												<prop name="GroupSampleType">mstUnknown</prop>
												<obj name="ChannelProp" class="ChannelProperty" version="1">
													<prop name="ChannelIdx">0</prop>
												</obj>
											</obj>
											<obj name="PropertyObject" class="QuantSampleTypeProperty" version="4">
												<prop name="PropertyTypeName">Quantification Sample Type</prop>
												<prop name="Position">14</prop>
												<prop name="IsDefault">0</prop>
												<prop name="SampleType">qsUnknown</prop>
												<obj name="ChannelProp" class="ChannelProperty" version="1">
													<prop name="ChannelIdx">0</prop>
												</obj>
											</obj>
											<obj name="PropertyObject" class="ChannelGenotype" version="4">
												<prop name="PropertyTypeName">Scanning Genotype</prop>
												<prop name="Position">14</prop>
												<prop name="IsDefault">1</prop>
												<prop name="ReadOnly">1</prop>
												<obj name="ChannelProp" class="ChannelProperty" version="1">
													<prop name="ChannelIdx">0</prop>
												</obj>
											</obj>
											<obj name="PropertyObject" class="GroupChannelTypeProp" version="4">
												<prop name="PropertyTypeName">Scanning Sample Type</prop>
												<prop name="Position">14</prop>
												<prop name="IsDefault">0</prop>
												<prop name="GroupSampleType">mstUnknown</prop>
												<obj name="ChannelProp" class="ChannelProperty" version="1">
													<prop name="ChannelIdx">0</prop>
												</obj>
											</obj>
											<obj name="PropertyObject" class="TargetName" version="4">
												<prop name="PropertyTypeName">Target Name</prop>
												<prop name="Position">14</prop>
												<prop name="IsDefault">1</prop>
												<obj name="ChannelProp" class="ChannelProperty" version="1">
													<prop name="ChannelIdx">0</prop>
												</obj>
											</obj>
											<obj name="PropertyObject" class="RQTargetProperty" version="4">
												<prop name="PropertyTypeName">Target Type</prop>
												<prop name="Position">14</prop>
												<prop name="IsDefault">0</prop>
												<prop name="TargetType">dtNone</prop>
												<obj name="ChannelProp" class="ChannelProperty" version="1">
													<prop name="ChannelIdx">0</prop>
												</obj>
											</obj>
										</list>
									</obj>
								</list>
							</obj>
						</obj>
						<prop name="ChannelPropertyCount">1</prop>
						<prop name="ContainerPosition">14</prop>
						<prop name="HasSampleProperties">1</prop>
						<obj name="SampleProperties" class="PropertyList" version="1">
							<list name="emlist" count="14">
								<obj name="PropertyObject" class="SamplePrefColor" version="4">
									<prop name="PropertyTypeName">Color</prop>
									<prop name="Position">14</prop>
									<prop name="IsDefault">0</prop>
									<prop name="Color">$0030D700</prop>
								</obj>
								<obj name="PropertyObject" class="DominantChannelProp" version="4">
									<prop name="PropertyTypeName">Dominant Channel</prop>
									<prop name="Position">14</prop>
									<prop name="IsDefault">0</prop>
									<prop name="DominantChannel">0</prop>
								</obj>
								<obj name="PropertyObject" class="Genotype" version="4">
									<prop name="PropertyTypeName">EndPt Genotype</prop>
									<prop name="Position">14</prop>
									<prop name="IsDefault">1</prop>
									<prop name="ReadOnly">1</prop>
								</obj>
								<obj name="PropertyObject" class="GroupingSample" version="4">
									<prop name="PropertyTypeName">EndPt Sample Type</prop>
									<prop name="Position">14</prop>
									<prop name="IsDefault">0</prop>
									<prop name="GroupSampleType">mstUnknown</prop>
								</obj>
								<obj name="PropertyObject" class="SamplePrefLineStyle" version="4">
									<prop name="PropertyTypeName">Line Style</prop>
									<prop name="Position">14</prop>
									<prop name="IsDefault">0</prop>
									<prop name="LineStyle">psSolid</prop>
								</obj>
								<obj name="PropertyObject" class="GenSampleEditNotes" version="4">
									<prop name="PropertyTypeName">Notes</prop>
									<prop name="Position">14</prop>
									<prop name="IsDefault">1</prop>
								</obj>
								<obj name="PropertyObject" class="SamplePrefPointStyle" version="4">
									<prop name="PropertyTypeName">Point Style</prop>
									<prop name="Position">14</prop>
									<prop name="IsDefault">0</prop>
									<prop name="PointStyle">psNothing</prop>
								</obj>
								<obj name="PropertyObject" class="GenSampleEditPosition" version="4">
									<prop name="PropertyTypeName">Position</prop>
									<prop name="Position">14</prop>
									<prop name="IsDefault">1</prop>
								</obj>
								<obj name="PropertyObject" class="GenSampleEditReplicate" version="4">
									<prop name="PropertyTypeName">Replicate of</prop>
									<prop name="Position">14</prop>
									<prop name="IsDefault">0</prop>
									<prop name="ReplicateOf">12</prop>
								</obj>
								<obj name="PropertyObject" class="HTCSampleID" version="4">
									<prop name="PropertyTypeName">Sample ID</prop>
									<prop name="Position">14</prop>
									<prop name="IsDefault">1</prop>
								</obj>
								<obj name="PropertyObject" class="GenSampleEditName" version="4">
									<prop name="PropertyTypeName">Sample Name</prop>
									<prop name="Position">14</prop>
									<prop name="IsDefault">0</prop>
									<prop name="name">1707T</prop>
								</obj>
								<obj name="PropertyObject" class="HTCSamplePrepNotes" version="4">
									<prop name="PropertyTypeName">Sample Prep Notes</prop>
									<prop name="Position">14</prop>
									<prop name="IsDefault">1</prop>
								</obj>
								<obj name="PropertyObject" class="GenSampleEditSubset" version="4">
									<prop name="PropertyTypeName">Subsets</prop>
									<prop name="Position">14</prop>
									<prop name="IsDefault">1</prop>
								</obj>
								<obj name="PropertyObject" class="SamplePrefWidth" version="5">
									<prop name="PropertyTypeName">Width</prop>
									<prop name="Position">14</prop>
									<prop name="IsDefault">1</prop>
									<prop name="Width">1</prop>
								</obj>
							</list>
						</obj>
					</obj>
					<obj name="item" class="SamplePropInfo" version="1">
						<obj name="ChannelProperties" class="ChanPropList" version="2">
							<obj name="ChannelProperties" class="EMList" version="1">
								<list name="emlist" count="1">
									<obj name="item" class="PropertyList" version="1">
										<list name="emlist" count="12">
											<obj name="PropertyObject" class="RQSampleTargetProperty" version="4">
												<prop name="PropertyTypeName">Combined Sample and Target Type</prop>
												<prop name="Position">15</prop>
												<prop name="IsDefault">0</prop>
												<obj name="ChannelProp" class="ChannelProperty" version="1">
													<prop name="ChannelIdx">0</prop>
												</obj>
											</obj>
											<obj name="PropertyObject" class="QuantConcProperty" version="4">
												<prop name="PropertyTypeName">Concentration</prop>
												<prop name="Position">15</prop>
												<prop name="IsDefault">1</prop>
												<prop name="Concentration">0</prop>
												<obj name="ChannelProp" class="ChannelProperty" version="1">
													<prop name="ChannelIdx">0</prop>
												</obj>
												<prop name="ReadOnly">1</prop>
											</obj>
											<obj name="PropertyObject" class="QuantCpHighProp" version="4">
												<prop name="PropertyTypeName">Cp High</prop>
												<prop name="Position">15</prop>
												<prop name="IsDefault">1</prop>
												<prop name="CpRangeHigh">0</prop>
												<obj name="ChannelProp" class="ChannelProperty" version="1">
													<prop name="ChannelIdx">0</prop>
												</obj>
												<prop name="ReadOnly">1</prop>
											</obj>
											<obj name="PropertyObject" class="QuantCpLowProp" version="4">
												<prop name="PropertyTypeName">Cp Low</prop>
												<prop name="Position">15</prop>
												<prop name="IsDefault">1</prop>
												<prop name="CpRangeLow">0</prop>
												<obj name="ChannelProp" class="ChannelProperty" version="1">
													<prop name="ChannelIdx">0</prop>
												</obj>
												<prop name="ReadOnly">1</prop>
											</obj>
											<obj name="PropertyObject" class="RQEffProp" version="4">
												<prop name="PropertyTypeName">Efficiency</prop>
												<prop name="Position">15</prop>
												<prop name="IsDefault">1</prop>
												<prop name="Efficiency">2</prop>
												<obj name="ChannelProp" class="ChannelProperty" version="1">
													<prop name="ChannelIdx">0</prop>
												</obj>
											</obj>
											<obj name="PropertyObject" class="ChannelGenotype" version="4">
												<prop name="PropertyTypeName">Melt Geno Genotype</prop>
												<prop name="Position">15</prop>
												<prop name="IsDefault">1</prop>
												<prop name="ReadOnly">1</prop>
												<obj name="ChannelProp" class="ChannelProperty" version="1">
													<prop name="ChannelIdx">0</prop>
												</obj>
											</obj>
											<obj name="PropertyObject" class="GroupChannelTypeProp" version="4">
												<prop name="PropertyTypeName">Melt Geno Sample Type</prop>
												<prop name="Position">15</prop>
												<prop name="IsDefault">0</prop>
												<prop name="GroupSampleType">mstUnknown</prop>
												<obj name="ChannelProp" class="ChannelProperty" version="1">
													<prop name="ChannelIdx">0</prop>
												</obj>
											</obj>
											<obj name="PropertyObject" class="QuantSampleTypeProperty" version="4">
												<prop name="PropertyTypeName">Quantification Sample Type</prop>
												<prop name="Position">15</prop>
												<prop name="IsDefault">0</prop>
												<prop name="SampleType">qsUnknown</prop>
												<obj name="ChannelProp" class="ChannelProperty" version="1">
													<prop name="ChannelIdx">0</prop>
												</obj>
											</obj>
											<obj name="PropertyObject" class="ChannelGenotype" version="4">
												<prop name="PropertyTypeName">Scanning Genotype</prop>
												<prop name="Position">15</prop>
												<prop name="IsDefault">1</prop>
												<prop name="ReadOnly">1</prop>
												<obj name="ChannelProp" class="ChannelProperty" version="1">
													<prop name="ChannelIdx">0</prop>
												</obj>
											</obj>
											<obj name="PropertyObject" class="GroupChannelTypeProp" version="4">
												<prop name="PropertyTypeName">Scanning Sample Type</prop>
												<prop name="Position">15</prop>
												<prop name="IsDefault">0</prop>
												<prop name="GroupSampleType">mstUnknown</prop>
												<obj name="ChannelProp" class="ChannelProperty" version="1">
													<prop name="ChannelIdx">0</prop>
												</obj>
											</obj>
											<obj name="PropertyObject" class="TargetName" version="4">
												<prop name="PropertyTypeName">Target Name</prop>
												<prop name="Position">15</prop>
												<prop name="IsDefault">1</prop>
												<obj name="ChannelProp" class="ChannelProperty" version="1">
													<prop name="ChannelIdx">0</prop>
												</obj>
											</obj>
											<obj name="PropertyObject" class="RQTargetProperty" version="4">
												<prop name="PropertyTypeName">Target Type</prop>
												<prop name="Position">15</prop>
												<prop name="IsDefault">0</prop>
												<prop name="TargetType">dtNone</prop>
												<obj name="ChannelProp" class="ChannelProperty" version="1">
													<prop name="ChannelIdx">0</prop>
												</obj>
											</obj>
										</list>
									</obj>
								</list>
							</obj>
						</obj>
						<prop name="ChannelPropertyCount">1</prop>
						<prop name="ContainerPosition">15</prop>
						<prop name="HasSampleProperties">1</prop>
						<obj name="SampleProperties" class="PropertyList" version="1">
							<list name="emlist" count="14">
								<obj name="PropertyObject" class="SamplePrefColor" version="4">
									<prop name="PropertyTypeName">Color</prop>
									<prop name="Position">15</prop>
									<prop name="IsDefault">0</prop>
									<prop name="Color">clFuchsia</prop>
								</obj>
								<obj name="PropertyObject" class="DominantChannelProp" version="4">
									<prop name="PropertyTypeName">Dominant Channel</prop>
									<prop name="Position">15</prop>
									<prop name="IsDefault">0</prop>
									<prop name="DominantChannel">0</prop>
								</obj>
								<obj name="PropertyObject" class="Genotype" version="4">
									<prop name="PropertyTypeName">EndPt Genotype</prop>
									<prop name="Position">15</prop>
									<prop name="IsDefault">1</prop>
									<prop name="ReadOnly">1</prop>
								</obj>
								<obj name="PropertyObject" class="GroupingSample" version="4">
									<prop name="PropertyTypeName">EndPt Sample Type</prop>
									<prop name="Position">15</prop>
									<prop name="IsDefault">0</prop>
									<prop name="GroupSampleType">mstUnknown</prop>
								</obj>
								<obj name="PropertyObject" class="SamplePrefLineStyle" version="4">
									<prop name="PropertyTypeName">Line Style</prop>
									<prop name="Position">15</prop>
									<prop name="IsDefault">0</prop>
									<prop name="LineStyle">psSolid</prop>
								</obj>
								<obj name="PropertyObject" class="GenSampleEditNotes" version="4">
									<prop name="PropertyTypeName">Notes</prop>
									<prop name="Position">15</prop>
									<prop name="IsDefault">1</prop>
								</obj>
								<obj name="PropertyObject" class="SamplePrefPointStyle" version="4">
									<prop name="PropertyTypeName">Point Style</prop>
									<prop name="Position">15</prop>
									<prop name="IsDefault">0</prop>
									<prop name="PointStyle">psNothing</prop>
								</obj>
								<obj name="PropertyObject" class="GenSampleEditPosition" version="4">
									<prop name="PropertyTypeName">Position</prop>
									<prop name="Position">15</prop>
									<prop name="IsDefault">1</prop>
								</obj>
								<obj name="PropertyObject" class="GenSampleEditReplicate" version="4">
									<prop name="PropertyTypeName">Replicate of</prop>
									<prop name="Position">15</prop>
									<prop name="IsDefault">0</prop>
									<prop name="ReplicateOf">15</prop>
								</obj>
								<obj name="PropertyObject" class="HTCSampleID" version="4">
									<prop name="PropertyTypeName">Sample ID</prop>
									<prop name="Position">15</prop>
									<prop name="IsDefault">1</prop>
								</obj>
								<obj name="PropertyObject" class="GenSampleEditName" version="4">
									<prop name="PropertyTypeName">Sample Name</prop>
									<prop name="Position">15</prop>
									<prop name="IsDefault">0</prop>
									<prop name="name">1707N</prop>
								</obj>
								<obj name="PropertyObject" class="HTCSamplePrepNotes" version="4">
									<prop name="PropertyTypeName">Sample Prep Notes</prop>
									<prop name="Position">15</prop>
									<prop name="IsDefault">1</prop>
								</obj>
								<obj name="PropertyObject" class="GenSampleEditSubset" version="4">
									<prop name="PropertyTypeName">Subsets</prop>
									<prop name="Position">15</prop>
									<prop name="IsDefault">1</prop>
								</obj>
								<obj name="PropertyObject" class="SamplePrefWidth" version="5">
									<prop name="PropertyTypeName">Width</prop>
									<prop name="Position">15</prop>
									<prop name="IsDefault">1</prop>
									<prop name="Width">1</prop>
								</obj>
							</list>
						</obj>
					</obj>
					<obj name="item" class="SamplePropInfo" version="1">
						<obj name="ChannelProperties" class="ChanPropList" version="2">
							<obj name="ChannelProperties" class="EMList" version="1">
								<list name="emlist" count="1">
									<obj name="item" class="PropertyList" version="1">
										<list name="emlist" count="12">
											<obj name="PropertyObject" class="RQSampleTargetProperty" version="4">
												<prop name="PropertyTypeName">Combined Sample and Target Type</prop>
												<prop name="Position">16</prop>
												<prop name="IsDefault">0</prop>
												<obj name="ChannelProp" class="ChannelProperty" version="1">
													<prop name="ChannelIdx">0</prop>
												</obj>
											</obj>
											<obj name="PropertyObject" class="QuantConcProperty" version="4">
												<prop name="PropertyTypeName">Concentration</prop>
												<prop name="Position">16</prop>
												<prop name="IsDefault">1</prop>
												<prop name="Concentration">0</prop>
												<obj name="ChannelProp" class="ChannelProperty" version="1">
													<prop name="ChannelIdx">0</prop>
												</obj>
												<prop name="ReadOnly">1</prop>
											</obj>
											<obj name="PropertyObject" class="QuantCpHighProp" version="4">
												<prop name="PropertyTypeName">Cp High</prop>
												<prop name="Position">16</prop>
												<prop name="IsDefault">1</prop>
												<prop name="CpRangeHigh">0</prop>
												<obj name="ChannelProp" class="ChannelProperty" version="1">
													<prop name="ChannelIdx">0</prop>
												</obj>
												<prop name="ReadOnly">1</prop>
											</obj>
											<obj name="PropertyObject" class="QuantCpLowProp" version="4">
												<prop name="PropertyTypeName">Cp Low</prop>
												<prop name="Position">16</prop>
												<prop name="IsDefault">1</prop>
												<prop name="CpRangeLow">0</prop>
												<obj name="ChannelProp" class="ChannelProperty" version="1">
													<prop name="ChannelIdx">0</prop>
												</obj>
												<prop name="ReadOnly">1</prop>
											</obj>
											<obj name="PropertyObject" class="RQEffProp" version="4">
												<prop name="PropertyTypeName">Efficiency</prop>
												<prop name="Position">16</prop>
												<prop name="IsDefault">1</prop>
												<prop name="Efficiency">2</prop>
												<obj name="ChannelProp" class="ChannelProperty" version="1">
													<prop name="ChannelIdx">0</prop>
												</obj>
											</obj>
											<obj name="PropertyObject" class="ChannelGenotype" version="4">
												<prop name="PropertyTypeName">Melt Geno Genotype</prop>
												<prop name="Position">16</prop>
												<prop name="IsDefault">1</prop>
												<prop name="ReadOnly">1</prop>
												<obj name="ChannelProp" class="ChannelProperty" version="1">
													<prop name="ChannelIdx">0</prop>
												</obj>
											</obj>
											<obj name="PropertyObject" class="GroupChannelTypeProp" version="4">
												<prop name="PropertyTypeName">Melt Geno Sample Type</prop>
												<prop name="Position">16</prop>
												<prop name="IsDefault">0</prop>
												<prop name="GroupSampleType">mstUnknown</prop>
												<obj name="ChannelProp" class="ChannelProperty" version="1">
													<prop name="ChannelIdx">0</prop>
												</obj>
											</obj>
											<obj name="PropertyObject" class="QuantSampleTypeProperty" version="4">
												<prop name="PropertyTypeName">Quantification Sample Type</prop>
												<prop name="Position">16</prop>
												<prop name="IsDefault">0</prop>
												<prop name="SampleType">qsUnknown</prop>
												<obj name="ChannelProp" class="ChannelProperty" version="1">
													<prop name="ChannelIdx">0</prop>
												</obj>
											</obj>
											<obj name="PropertyObject" class="ChannelGenotype" version="4">
												<prop name="PropertyTypeName">Scanning Genotype</prop>
												<prop name="Position">16</prop>
												<prop name="IsDefault">1</prop>
												<prop name="ReadOnly">1</prop>
[truncated: 1,085,438 more chars]
