# Supplementary material for: MicroRNAs and Their Inhibition in Modulating SLC5A8 Expression in the Context of Papillary Thyroid Carcinoma
Source: Int J Mol Sci. 2025 Aug 15;26(16):7889. doi: 10.3390/ijms26167889 (PMC12386254; doi:10.3390/ijms26167889)
Supplement: Supplementary file 1 [file ijms-26-07889-s001.zip › ijms-3558049-supplementary/Manuscript data/Fig1 data/Data/NIS_AIT_HPRT_27.02.2013.ixo]

<objectstream signature="IXOS" version="1">
	<obj name="root" class="HTCExperiment" version="5">
		<prop name="name">NIS_AIT_HPRT_27.02.2013</prop>
		<prop name="UID">4A037B14CB1343BFB3584F2E592FDDCB</prop>
		<prop name="OwnerUID">5F4C4EE0E777457C81D27C781FE69519</prop>
		<prop name="Created">2013-02-27T12:12:29.646</prop>
		<prop name="CreatedBy">5F4C4EE0E777457C81D27C781FE69519</prop>
		<prop name="CreatedByName">Genomowa</prop>
		<prop name="LastModified">2013-02-27T13:40:05.749</prop>
		<prop name="LastModifiedBy">5F4C4EE0E777457C81D27C781FE69519</prop>
		<prop name="LastModifiedByName">Genomowa</prop>
		<list name="AppliedTemplates" count="1">
			<item>SYBR Green_AIT_WG</item>
		</list>
		<list name="TemplateOwners" count="1">
			<item>Genomowa</item>
		</list>
		<prop name="SWVersion">LCS480 1.5.1.62</prop>
		<obj name="AppProperty" class="TAppProperty" version="2">
			<prop name="Created">2013-02-27T12:12:29.646</prop>
			<prop name="LastModified">1899-12-30T00:00:00.000</prop>
		</obj>
		<obj name="ConProperty" class="TAppProperty" version="2">
			<prop name="Created">2013-02-27T12:12:29.646</prop>
			<prop name="LastModified">1899-12-30T00:00:00.000</prop>
		</obj>
		<obj name="run" class="HTCRun" version="7">
			<prop name="name">Run</prop>
			<prop name="Created">2013-02-27T12:12:29.643</prop>
			<prop name="LastModified">2013-02-27T13:39:59.078</prop>
			<obj name="AppProperty" class="TAppProperty" version="2">
				<prop name="Created">2013-02-27T12:12:29.642</prop>
				<prop name="LastModified">1899-12-30T00:00:00.000</prop>
			</obj>
			<obj name="ConProperty" class="TAppProperty" version="2">
				<prop name="Created">2013-02-27T12:12:29.643</prop>
				<prop name="LastModified">1899-12-30T00:00:00.000</prop>
				<prop name="HasProperties">1</prop>
				<obj name="_Properties" class="TAppProperties" version="1">
					<prop name="Created">2013-02-27T12:12:29.642</prop>
					<prop name="LastModified">1899-12-30T00:00:00.000</prop>
					<list name="emlist" count="4">
						<obj name="item" class="TAppProperty" version="2">
							<prop name="name">TopChart</prop>
							<prop name="Created">2013-02-27T12:12:31.215</prop>
							<prop name="LastModified">1899-12-30T00:00:00.000</prop>
						</obj>
						<obj name="item" class="TAppProperty" version="2">
							<prop name="name">LeftChart</prop>
							<prop name="Created">2013-02-27T12:12:31.215</prop>
							<prop name="LastModified">1899-12-30T00:00:00.000</prop>
						</obj>
						<obj name="item" class="TAppProperty" version="2">
							<prop name="name">RightChart</prop>
							<prop name="Created">2013-02-27T12:12:31.215</prop>
							<prop name="LastModified">1899-12-30T00:00:00.000</prop>
						</obj>
						<obj name="item" class="TAppProperty" version="2">
							<prop name="name">RunOverviewChart</prop>
							<prop name="Created">2013-02-27T12:12:31.215</prop>
							<prop name="LastModified">1899-12-30T00:00:00.000</prop>
						</obj>
					</list>
				</obj>
			</obj>
			<prop name="State">3</prop>
			<prop name="StartTime">2013-02-27T12:13:19.353</prop>
			<prop name="EndTime">2013-02-27T13:39:59.076</prop>
			<prop name="InstrumentID">28976</prop>
			<prop name="InstrumentVersion">HTC_VER_10</prop>
			<prop name="InstrumentName">LC480_28976</prop>
			<prop name="InstrCalibrationDate">1899.12.30 00:00:00:00</prop>
			<prop name="Technician">Genomowa</prop>
			<prop name="AcqStoreClass">HTCAcquisitionStore</prop>
			<prop name="AcquisitionStore">eJzkvVGvotq2rv1Xdla+Oy8EFZVk75UANhAUkAYdhDsQBQEVFRX99acpo9asnTP3+W4qq0Zlz4tKjA5FJu1pz9t7p/ufp6T4j2N82P7XPy6nU/OP/9hU8fX6X/+Ye4q0Od/2132zPx3d5nTZ/uM/7tvLlR791z/4f/zzP+vLqf76SyWPj8dtpZxux+Yf/+T/s/9+7r+9wo0PdbX9eoE4/vGKan9tfrzHc1Ntr/T579f81z+E90f8dWx6sz3869i8z2v/58NZXU7ZJT78D0eyzQ7b91EM/ubJ7o3/yf3N8f10Nv46yv/XQdIZVKvTT3/20wEP//sBe/sDfeqE4/gp9zdH5W0P9T/++f+NOIFXxX/9J/3d8Xf/I376Bj89qR+b7NJ91JT/uxf4cbVP//6s4XZHz962n8OQYTDg/vXf353jDb3TMVPjDV03dKb/h5fR6Vmd9sfm+o9/HuvpHpfgG+Bx4b4G8yk9UVMSDbydkdeQ9bgnKolagKOkrxZWClejth8sSjfxOAOkONvgzL1A6QwyX4V6fNqiPC515gzjmQXZrSfhXBiqnJfsnwaUBzihXTcu58lBIcBGuN5xXoQWOGp+MoBFeYBytTBLb9UwH6K2SdEWjRXDvaEiRG6T0+MrA+9RlTL0R9ME7fVO5XAl7mXwjhKPsz0sS9xrHsJ6yO1Q0Ry99IThLAKLK3cIj4EOXj1yDdjPRw2aNa8zt97mIuj0EShxOOdwKzxVqMR6hroZhqVbHiEHHksOzc1tyZy4VyJAPKLjGzUWh2FC50vdOxtUpXbJeUZY5nCUuTvK+t0DPOcyDy8eHri4aSFgxEAER55e0IpcqXRWM6eCY6Mf0GjDGaARtAJENwsQNvWiRH6DIrwCxUQ179H5D6SnDy/H3KK6kuXSWc/zCp4Cfd5CatQS7zadD+vq7FE6hCZz+pqfw3YyGqGyeyw4N9w9efhxdfSpmujfd939ePC7IMD/HghMhYH4/weBiQT86PPP9HdCgP/FELg+ywLl59gokSsUAXAOHKrzWivd3hQbiDJngCA5JcNEZDLERyoaTdKXpXfdUJHWnpTiYqWo4M0GPoKSlDlag9ZgeBSp6GZ5oKDcqBrzjnMXwci5E2rbncfck/kSoV2YHM4ufRu8M4x8eGh+gsvStMAdbbkKnLNYoOGdndIzhaoGrWpKtBPdB8xFZsGuOm3Q6j80htljb8HzwkYo+5rJOf3BK4XQkXJcRKnBXGUxy2G9N3NcitWc6yCQKdIDIQkN5j1UJYKDyqiIp6iXzmmh+LDUogXKQzFm+DB4+pbbq4CKIZvMVZdQdRCY2bLNnOUdeegNuBylO0/H30ScAMsxFf38IHlcB4HrxXmiek5D1kFg1DPvCE//BwQ21eaEipLMmHOaP2VId5GBdjZYgrNGVwVturXRsIMFh9ntidAOTtkXBEpeTkHolS0u+JtaOqObLMKq3BS4GFV0Puq4qoA9TKGDgHfK3OY7QmDwWyAwnXCjvy2W7wcBXv3FEBh6XImraLUAB+Yzosw649EMjlrp+EuCQJiWI7Q2s5Jzn1BaMGgfd5zNRtTpJgvwOxOYi7rKvF3FI5zWDzKL58jgnDIt6KLcjH+YQOQqBpiv0QHlA+dyqLSzLwjYV92m0vZD6myxHFHRWBZ4ks1yYEvC07I1XMCX7Asg7owKF8z2mVtGPyBgKjeCwDxzLaj65RjnlUZmsT3OKhgtpxnqsDYAN8EPEzCLx5xz+7Uiw6alz9dOezpea6Tk0FPDFLXoDYForCCI48bCeWomBAHF9yFOwjEacKSi0l2u7iCwsEY2uOpNbuF1l/aoSwOL884LMiNLHd3RzASvdLZ3bOEisAeu2vua8w5boE4v6U/6ME1intY6KajInVHR6YS78ZDMpJF8u4MAGtJehbVzWxE0nwvm9kYEvXnLdjjXahmc6yxPYbogczNWV5W5yy1BZMlgj9CPyQRmJzWHqnkMUH/5ZBb6VKm/IwSGvwUCoiAIfwgEBsNfDAFhpJdozasFw9IoVLhPTjxKUaYxt0jyBqQbCKj2ziXnLEwqevsYPlDXPZN5m1v5ZQLqxaaL7visDJAZK3HujBfgje9eBcpgIKHqiBQv1rL7BQH1lrila9keD7ITDtEKzivmPe86FenTiDsIoGeTCZznKUEjXrsUN86BCo/WoE7pxj5z/BYi2PamKRX5WWPOzVEIUpPTBOeruVV64nrWdHHAUj2dc/j9DOG11KloxdW8dOqcioyPNzwuWm7BnHbptuBa4ZcJ4PxMJmC+DESF224Y7kZVCoOtLqLkUtBxrlfWwGwsEYS24x8QmBThgcxoSI+dhOJLLDxuuOy1FAckm55fnsI7GryyZo70LFvI44zrIIBH6QcE5FFMJmAd6fgeee5RPBj9gMC+7CFCOaI4cN/S+fzEgfkwkzhnIOcRSK+Q+zkOEJTJzJotxauU91OYx9chrpQxfV/95VbfEQKj3wIBnkRg/LfV+Q0pMPnFFAiOpyNqS25ROtcJUWBfjAYo9wuqqo8K4EqaoDYZVuAOFJZCHp5aVNJ3A7/e6PFHBYCUtHSXM9WiEPqoUN3MyV+fzqsBTrlJ9P4TUgH/QVdx9nw//6aAs+SoStX4IZCfmw7zVqcwheymRjg72Rb5e598e6RbZ7QeF49Cvaf5cLWEEx2f7nNuqrG2UwHFKoky5Y5UA/vXCa5gTvlisibKDIvHj0GBA3oIVW/zfn1/zlwWUegO+Y2AViaRX696lIc+FKBcrnNutVBSGN1zhjK0KfNGzOehTR59UhfB4tz7i2sBlE2K0rRvM7RX9H6PS3lEOxdW4O6WfA58m1F+yh8eeK5I57NITjdiw3BNnzQtG0gFfYhK1pcAxV0WwZk/1WiI/6LAcFuvcd570fF9KHANF25HAZyNKR98KGAoSHlCdGQftqY56PIAsh6KcMtYgbMETXDzNanAhwIzc0N5YBSS+nxDCgi/hwL8QBj/KaMCv9oFBsuQBLTyl8y7SgWCDtSbP4HAi1LqXc36KqJ8nlelYxnUm5Vg9EKofat0muFb2HuPDcrLmFIoz1UWvCx2xFloL0tcKFSF18rofwUCq6HedB6bJUUBn1zgEM5amApsijJrkbnX/JSD8vQT6sKOVbrtndVwbNU76rnBOOd2OeRQesaZKPIImJsX5B79iKNeHKcq555zqg94TXs4iwybw2ReCDD0TltUX/iDAmPDSUiFizn11gGl9HZ7HaNSrJcM+/vCAmZQVRshOb/3iqlKhBEFFMVVt0QBc6DC2G1nqAYXqnpux4SvocH7lHr/U6KqDUrpgro8dQC5jV/DrNpcUU5eRIGlIdcwsUcN2k0ccDjaU6DYbqYT1Cf3fmmmt8yHm61ffnaBxbJKvigwuZPg99Kth3O2WFCAOREFtktyoY4Ckyz3oZKmAmrXmgKacSUqGckox0VtEgWGCp8CSER5O7CJIif7+S1d4O/mL/4NFBjw3PRPSQS/eoJA2lwvOCtFE7zNkWLzXxToxgYPhvE2erPi3PGTa2CbPXi0e0sbHCshKpQbqjLFXVPvuXlEgSgqTxRb2ZJzdswTYe+0PbRWF7oq8T2CuOKnJUrjh0sJ4VLUsKLgS25hu+BMCr2CiUaJwKiRYnX4gBb4nH+htdj4pZtoAQ+halxRTbYB565fPnaJQFueNOgocDShT4nFWIE3WnMUo9dXMua5qRNlVuTxIRK1jO1tDi53o5iea6yPxmtoMvf2Hkv0+WyLJDpGSewjY65YSr1+H+6YKx8OPgzjZo7L0YZ6/VZXDSiH9PqPCzgjmaq0fpgNuUrPKdEWVZ5Ywy643NQu57yqnCg3vhIFtkZQekGPzt9OaqWOArbXe/iw2Jb094NoBt5zLoswL4X8ZwrIu7P/lQjozVTQGX2+0VMpUSzE3IKJL31RwJEsooiaZBnKQ33JdYnANkuejOidgEa58i0pMPlNFBAF8U+hwK92gfUru+FcHFIOvy5nOchhNkRZaqlXHpqcqnAdqUSJ/MDcfuHLsGbliAx+YlPVu1SlblKmnQt0iaBypTMuBqlZuk+tNGDMrCku07taequeK0MkhkVHAXcREQV2Ma9Q1Z1czsumo7obF1DvLhn33mE8TPcWjzK+ghLT+1qm3hjdUDYnlKvdie//RAFvIz99oEwg4/y5WJU4CBnCek7H96EAtpTxoU4zcoFtqHEeHQ5V6Uigz++rJufNRq8K+u2GKJBQ8TrKmQptUrYZSsNBBm5RHBq4JLWOCjdblU6+4un7OlzWuYCzbqnqBNiQu0wkpONtyB2upD8oCZcfFHjN9Bva7ihgjtpQ4kl2kYLLXdVn1icRhLfHDRfzZMY6Cqx9vvqZApdJsP5KBJenIneDg8ZmKZWU/mWiXDOa4Dw/EwU2aSvCYVdmqL3HdJzI++ECXSLQ39/vG1Jg+nsoMJzyf18t348Cv3yK4H5mD1wsGBm4+M7pmQUjVM7cHLwbvienuUZHeTo4cNg8VQRxDmO0NW1FVIhLESzf3KF5rMjIP6ODoUu9b3XMqZ2uhswA6yRP0GQNUWA+ofcrOK5AS6ip95fiq4bCt1ScmzOvxKgaNbC4pWTAN88mKj1KHhaFLCDgas3h8LC2oG+oD5Rld126pcRXsN1x26/RQWu/9+FiUlUZ8tJhHh8yHwavLMVVa/ygwCcRrO5zcp2PCwxuLXEjj63Su14LHmbCaYeEOIPD/tmtIUK/Qvu4zUrnIgbUm2/pEiVRdZhbrqkrV2G4Q0V0bM5Nn5R49PDRomUobukMbXIH19eJAuvCZR6wNv9KBH9RoD9INVwYZ3KBnuggHG7Te+cC3TxhY9cnXPSuVPUfCjSbOOwWCzh89oMCi/NUonO0IRe45dMpqpOTCl4pygKU6/DLBbpEcBc2RAFBp/cLX8/0O1JA/D0UGI3H/J8yOsj9YgrYPf2FEifYzK2al9hRQH2O5wzVDAWIn7mJlAqO4GzeVbdkMKGrfumAl0XUCz+JQJ+1ZOQfCrQ2d8XV82gxVw9L7CiwGlWUCNQz9cqb6exR46Yuc8Q5ucCmlg2UBndW4nJ4amH4TDe4vPp26VHWFUAd1lPUwyrkvP5+ncNw67coHdYh83pxVUOPSbuOAhh6bgSnsAKca6bD4Svkcgj62QZN0HXmDBaFCksViALmVCs9prQNmE/LwPlkQEafIlHrQ4EVhRLO2yzcFu5IVajIi5yqOJr7INb1CueWTGS6ue+Jt/aao2kbdunIxV4FpgKH8yV44IX2IIWdINUdBZyFm6fgPikxzIJ9AJ5cQQ7cLV98uYBB2QhOntl2E4WdC/Qn+RWN1ZEM/rNa4CZuo44CXt96ryZQS6LA7j26uL7IBqRBKH65wCcRzGYsQ0OdEQXQ8ck1QodHq96TW3xXCvxVIv9eDAjCe2zgz8DAr1409MHAYnpfMUw1RsE+NwXU+9K8dErv3Wym1gr1V3tknrGpWpgNRz1U7hw1w2xPETMXNqSki5tGyqmSLDzm5R2huFqlM4tKH2ZePe4w4E7eK+GUpZnjChbIeQ/eo2Z+sxYUpE2fOT0jFMCNqw1FAt+m48FKBie0+mjLz4h52+uxhUOqcmgWm5A5fkjHIzZ0ma+mFD/cPSjU7DaNilJmIcNnBHUnA7Kq6uCdhBcF6/kmwvlW0Urn1so1iGVjUsTRV+DwBWGr4ams5IW7AG96Jgyoe/mCc/mek3I/h9S8C9GlYL9B5qzKNwbekUB1XZtDAMWAomYD1DmNAS5Wh7rDgJpnPzBwfg8X6ouxX3YYsAzBRkhnvdLamSQD6SV7onwNfwwMGKxucdWcqex3NkWq/BIkX+sF3JqUXxtPM8JS3ucsNslJdnZm/2t48C8Z+GAALynvdxj4DAx8Xwz8nqWD/Hg4Hg7+DAzws1+MgVGhj1A/qpR0qxFhwOWZQN1KnXNO/0XdpgQB0a53R84j8xdhOPRltCj9k0m/u8trnGU4K0Tqxp/xQeP+uKPhPMjp2ZVRt7vnAspn6pNuf0R2kZK5dhjoRgb2p8pCMzgE4DwSnbrfjTAwvwV26Xoto8xRxjKV8SouvWFxFKHMfbqMlSZiaIMvQM8kDKkvgTBgvKjwkQlz6q4Wlq5TsxaC42bTZYLOBpIHl6BkeRqHAiMb8GfqCldVuCpxu6bjTYQrOfSRMOCc4/17FiG64dIZ7sHzzbUAx4onTwpmhLHhiW/gsNBzlIp0Bd7Fdy14iiXZVKKz0jWdQOgwsAgjF3BUyF8YsCLuBwbkXPRwttR7X5ngg4HPAmJ3ouUCbOSc/1pA/JkrZJGdonK7LlhnA9p7RYD2OhIGXFO2oJkaCqrKkTLBZ5bggwEp6C9L596vfLjeT1yXCVw9339PDPyexYP8ZMCP/rdiYAYbKvth6zAUbYig157GqG2X7+5ZPlXYDHyGq/P1RFH+rqmw2ogKLqQYSdpXfA4t1Q7K9kz7miaYOhJJ+25MZWxaZQ2mJ486DHiyQd3tgwFzDlhigGQDq6x2yRZ6AedYLJIh1pqUymBtc86x5Ul6x4MZWmKWMG88Pcnggj/C+dOPqPsyTX5PuWdfGJgwN4VXKuuoxTaV3cqgUDGYEAbgqenUnUOyAbvUY7Rvrca6UOBZFqIWDp0S+zFrYFmP9qjOXCqT9WIvwnnckKRH8r7EV0GBe3oRAlzWfbd0p+8lBNqdQo7xCFaAjuYi9OrRhGxoQWdtnw3lt/ZTtDd85P7eBnrS+74JwepxnQ0IkxGHxiSa0RkaUje/PFMBlaaksq9y+v9xy85kK+3hBwZUrtzj/J70S+sTCrRNPusw4DYbwshngHApTgkDhqX63QBht3rw29rA71k+yE+5sfCHhIJfjoFjxoloRBlJ7uBQVrBehBM0Dkjdc3vYGyCOrBDnD6AeMq01hMuBJw84h1RmCqfWoE5O1A3nGkn2JxRMwscLpbu0ArfsQwO3MT9E6VW+7zSI2i8MKDIih/dklsMMBJLsY7YuvbMVqRC85B2VeUSSvlN8A3RBgff6uQ1z24VuwVxRKWRENtnBaH6wQNROe+rmszm4r6FSgV9RyFhxtktYiggjgyL8sgFXTWZfNvAZIaTvRxionSrAxd5AcCvxvfL/g4HQXXDuMSYMrO4WjzP5UoA7fIQWhLcmwkV8oeyvFGRH2vBaoCrnFKraYE+OdNBFknYzAHzgEcHLpjVCPyR7+IwQxs2UMBAsfc51h4SB56kiLM2SPqzYJiO0hcB/3U70wcDomIrd2IDb7CikPeRb1s0TeI8XlfldGBVfNvDBQOH72s828MHAPBsvS8+6Vf5P8wTf1wZ+0wLCqciPR38IBpRffS9BfO2hbl6QsrLA1TDTHtMvDMzUpwHMV2NczJsT59SqlkNgNRoapu9y3kzleZiFmz2aN1vjuhuKdHP0QjOcrzgvzRgP56UxQlhvgOtCwVEbfYWCbogwn4g+WuM2BHd1jIwOA0YbU1lpM8JKObFVtJNlCq5YnRDUgz/GZcDiEt38QLo8Hn1hAJ2BksOw8Ze42q48cO36jYG3DVib2Q8b2O1GX2MDrrGTa1jJ6RpXvZzKVEfVgGFOZaXyhAGPPxcyrJfREBcTLBi+NroP5r2O0ViuvdLTnwMVDhdpj8rxRqEqPCk+KIOwj1ZuBRzy+dDvMLDi4/87FKCYshR2Gm66UNBhYD7VCQOXtcI5XoA8ZGuR3q9XUff/jA0sDDv/ORTcg2v5NTaQ17IKJ4uf0/GUwHnnc96CvNR39P6jJXOPUzqfe2/Kd8uIvy8GftMKQnEynvxvDQVmihJKoNJlGtwoS/O96RSXJtNLZCfFAkvLKYvuWQ3O1dEaGC4FHWe56THndVbFzgYWIZt/DRHO1dOAJFhfUfYmxe1CwSzckqSKx/xriFDTR4Qdo+9RN1TUEM3ci972IBiw0oQtrp6EAccpCCt7fz+nf4O09PgTleHwmk9xLukJc1Q/SDsMWI47Lz1z7lJZN5WF87XjMfc6prL+2MBniPCnUKClV411GLCWVYTK9eYyr3hVCFY1LVBX3CV0GGiShkLSLigoFIRhCve7ukWJvRi4l9PBgHkuVR0GUAyfEXBaJaOCqzVzZ+6xgnk4OnVjAz+FAssuKDR8MHB06t3PYwOl+V61cXhj4DbIefClvdKFAve0zEXgynHR2UA3X3h7ZdWXDWwWZAPSzdI7DDi9hP7+g4GPDbiyQd9vcGHc190E4UWJviUGfs8SwgE35qfDPwQDv9oGCk6d4ZI9qLtvKyZ2GDCfa730xEihPn6p6DJSDzXZwingId+3S1R6WwZOOfW/MGDgev51e3H2vnPNHpsOuKhU1H0H7RBVOyYb+MwUfGzgp7EBqVAjtINdxPCa1RZs78YOl1xC3bXvkcT21jcd9fq6LbFsqAyvZ+yhdh0knLtfkp1Md1S2y7UzZx0GTKFdodTg+3beuIo6DPw/bEDsqRuCF0cYuHH0eVUgUXetCAOEuZcKCyaLuLhtS8AXO1WwzAXK4k7ESkRj4FOZlyUC9yDsfTCQ34QZ2pxDdmO95g00V8LAJxR0GHiieUUl3fqEqeXbBs5q1o0NmC/rQd93dBp1MwUdBjQYzHC1igyu22PgNhuUaPe8BbjjnLA6G3I/MLAVchXaG7/4eWxgvzJ3uIheS+bsRrzVzRR872UD/O9ZQzjgR2PxT8GA/KtnCg6VijNnQd1di1WVJJ1RthUDnST3fYNtENJlb/ZZTZiojwbc+80S1XrNwIP6oMLVoTJUR9mcYXPkfdDO0hDNgeeU+HBJyqmTDVGbBiSpnyFCUzl9hYIOA3XWJAjxK+I8Ral9WL6sDFeDlMrqNuMjWNqKgZbb3zH0j6ccHG0h4cLhN6UbxoMaJvn1gBT555S9z0oLKc87ZCsuK139zFOIuYcJGi/lvXXIURE7DHRjA58JQ2PFb9GYLyjr9wKVurMLFRo3d0lZ//yikHC1JVRzjYr95YwaGB1Uso/xwgc3mg5SmAsben3AUQjKDZLsYE1OtEzcsPTGxZrvbACujEJH1ke/swHldPdLZycz+j6mWHxNGH7WDTw311EXCrqtRqaPHqDapAvAWUPn716Oqw4DuFm3Iqz32Ql1w++XVhkSBl4TdYmSsCcb2C8pVHwwIF/uhLUPBj6hYKE3b7vgXP9bYuD3LCIcDIYD7n8rBlKqTjR6N49ze0/q5qwoe7gapzrnHhZ0mUT36IjW0T2XztBYp1D0LRvVUKJu6NeB1WFA2dXUjbdjldT+uRFQfm6ROSVPUv5XKOiGCFv7Pc//17qBSyW89ylYUtbfPiME/pXv0RAyh+GB+SmsOZeww44ZYed6qkFPYhltKU3BO0EgwDh5S/flqTO3mO4F4Aey+w4ZlL3Vpd92GPiEAjeqPRkeyYlsYGppXDdTkEfUjQ3RJgyWAl8DbqEku/kXBvp6TIp/cCpwYRVSWZ6bI872aQDuztRqOPLmDwxIghvBam5pqDMKOY6i6DLo5fXYYcBN5PaHDdgWYWTdlj6YSXX4eaYgYpzQYcDNDlTGK89VUertqPt/QoFxjQ8/28AlNc8/jw0Qwm2UbwXZ18cGxMV1SyHk+gMDHxv43Fbkjlbu97SB37OKcDDkJ/yfMkQ4/cUYmB5aExWBdBSHC+qe84TrIZyOBkN7svchGMsNXeb3C/OO4rqFdmqscO5yfulqAWXznksSLbPrnCR55Psg2CcBl3JG2X96oCz6sYGfxgZGsyuVudrD0vPf9/HkKz9F03FjzmteZAPhvC0IQ28MrHm/AtHcm2Qrr6xEx9N56AW9Gaq7W0plXAwNiHB0QQVMg3m9zDOgWVRrXM38gPP2yUAF8pIfNvDkXQGu0zLuQkG3biDbGhRS7rFXOufYb/4vDJz3NxUVd1dxTno3VDBv6QWlm7RmXmMHIujy6IBKIDoUks5UVrN+NMdVzaLSmexDFSbS40TpAbF0e1kewXgzvXShAE+zMqKsLx+7sYEOA0dfGqORB4QBVZN5SMSz1oWCDgN793lEcynT4w8G5PWo/powvBxlucPAxwY8O8YWtja3RWl+WHCe573Xev8rFHzbsYG/hun+vRgYcSQEfwgGpF+MAd0TGZqPaA3ezh7IVCZOH839wOCc5kaX9fpijEjyWQOecx+R9AsCw+UoDzg8bg8tUG1SNwwlHbxJTVkcJtkUV+LZZZRICSviTRiikmc/bMCQygIX0+LHjUVhI75DwDlhzk2MIsCM7GM5PWKJ97UqUEK3SfJvx5x5w7iW4dZuqdumxo5D15jXMIDTC3Vh/t6Qw3g1sD3mGaoDeicvSbWmGxtQUmnOOU6wF7vFxB8bcOxN3sLOswg76YGRek95HmTbOaDZuEvOu51fCOXLXaCpDY7gViDkkB1aKiNHijhX9+YV6DE7UPH2HUBtTKFg2xdNXD7Xcelt9ierCwXG0SI7urYY/TQ2gPadpaCPrboLBaaUOBbwlTlBI/GVsrMBM+/pqKw8g0KWTiGB07UTSly2YM5BpfMZ6NPzVyj42ABkAn4NEWoTue1sQJPaJXNWTwp9f91e6J3Eb4qB37OKcDCaToZ/ig2IvxgDj0e+w+VMpGzuLKhsjMV7yPAEi9Jzns8a8tDV0A77dw7jlaDCSE4TlMxRyBzjTt04TTkq20ehU/bf8hUookzSnohe6XFi1ZL6NuOv+ws/+w597i9UlTVJci+nst2c/ALt1Nwwz10bhA01bdCetx64x4UWgeUGAWqOtufwgUZE3bi3xFlc5MzZnEcW3GNrhoqxXIHrX8oGajQeuMQs5Zz7iuwlWLOkw0AXCgZnc9PtNeAIFyqrmWBUqJQ8hZx0pckdBmzJNcFJk5kP3FNBXGZpzVx2XRjwfPUUCi0G2Yj+1C04HQhZK8FwSsIKkWJXpojzKNmAu5mE0VcoSB2ygU8o+NxT8Jkp6JYPpZJ/RfXZ633dU+DI4bQbIsRz1dLxS/Hia2zgM0RYsXH9Mwa6UPCXDbxUdL9s4DNh2FdGu59t4DM28M0x8HtWEQ6EyWD0p2DgV9sA3N5r9N1oR5fZPJQhdFQd7bKmMkhOTwEOkwVl6cbjgS6eOIWLn1e4XGtJif3gJIMwCK+ob32S1P7cF+B5zBdUtpHP4UI9RBCa0fRrI9I6VLDbcqTbeOj4LHi4vWqS4lGbMszDuoLgFY1QWis+576yuQ/xfLxFM+hV4FwmsQymuAjQ6IsF5wosFKGIkbr/5hHQ8U6DCuaxouJyN9hz3lQ+iZ0NfEJBd0+BEF2zbjfibg9CpWcdKOsLhIGTo6nQaM4RpcN7e7XwvbypKG4ZanrRgKtA4kMpxEgNfb4v0ZwIMhh8SN34miPzBFshrPF5jOZiv+W8wgzbDgOfUNDNFFzm4a0bIsTCgAr8qG06G+jWDcyqzfRrwvCzbiBIFPPnULB6nC8/jw341eOCS30gAX6GCE+91Ec7pmjT2cBGO/23UPDZg1DavIcYv+tMweD3rCIcjIWJ8Kdg4FePDRzis03SOS9LXDwiC/Yn6mZGsrUBY7VI4Rw9RZL4sMdhLTcy1IU1wdlDyTh3cRg1ME9GPMqCYIIXzgcpZHMxwoUYx6UbwzwFK7FllOTrvHTW0b4G52jWaIYXyuKXDVhwcPGMs8tjy7lnM6LuNTzP0WyLpHSWYpjCq1DuqPhVXTrt4oIQ+/EZLcOoAY+nsQ8DUVtQtz9RaFAgUgFPgwyX7v5cOoPmzHc7D30WE3vsUpDNnCnELD77L9/5J8LGpRAyL5c+c2fPgwWbwYYkfeeZHL4mXg1F7/m+Q7LmqMx3DZ0Px70hqXhduv5z/L4v+r1ny2PyDjm4F6C9WydcLYc55yzs+ssGPqEAV44cwex6uqNebQhbn10IRde64VwSeswMxpnx3iq9h/ImUDhv41M3h5vifE0YfkJBzveu75kSg/P2EWGi33MuXzbw4jPCROgnHQbctdA2nQ3o/JlC09LxVXjNnBGqQUYY0N8TnN8RA79nFeFgMhr8MasIf/U2hA/J5XC1WN0oWw+TCpamUODsji7nrCSugkwsRMLCXYe1PH20KnexEe2bfWCk6GMVylqcozoUHeYsuGEEU0nm0bjvc3Bu4amFtPfUcO6rixKb+uUDmzxaVKvKL73DhhPAfpE3zFMvB+S8WIVoGW9Qfd33paPexwY4zcxGvSlbzjEcMYWZPFyh0eyfnNfcpyLIk0BE2382zOU3Ux+2m7mL8jIa0fPlLe02I108LL30xrvCem8L1qK13FC3P7MZhYAXnlDfryirj9qDAePz9YrLq2dTt12WhL39qkGtZ0nlOqqzRl3mkz3aQ3/A3ClLKbufTw8KQU8KQatTgYCRq+AsKuj8oBJX3RDhynN/DBFWuOG/NiBjEXVn4cG3XShYnScP6wsDbxvwRjyFAmzOa7Q2zOAcsn8B1Ox87zDgXueEAWZSyOjGBj4YgGVTofS+leGnUEDRawluk6uEyVCf4kKIvjMGfs8qwsF0MJkIfwgGxr8YA5bUF3AuY7/0ZAr/sNrSZQzHXcK81tPq99cdIpO3axZgxvFquhkMUF5dH6WbJpsGLgP1iNrwFpaO5Y9qaDaKj4baULeul+MWWjNw0ZqfVpwTL6j7eWmq4FLaRpw3G1P3jd9lMz9JJXjz9bmG69MDVI/GlSH/Sknfgyng7uJIzJ+MpVZNqszAtPdSgDV+Jqjq9GFiQpVfrrcyfbA9vfqYFpnBgiLbRyolBwohYW6U3a8TDE0k29Bct8TEK314PRqyCygCcLe+FsFg5rwo+zOHsHhlNUg8FOhMapOtTwpnqXuRysqbbbSSpRrWarvSx1RQ64BzLuCJoHL79/4L0Y1Dqb62Py0fwgAwh3qp93F5XIScZwkVDz1Nfn6NDfCXzILyWSndTMHX8qGXcsDFJlmA04soBLC58upCgRNe6PnjYPT4soF6mMvg8vzoZwzMvWv+FQrqvi/D3iAUftYNfF8M/KZVhCI/mP4pGPjVoWCN0ghTN7K59fJYNOp1eCvpMh5WHE7qCGG0GuuI4uFYrvfUD9UsPo5RsQQF/LEgNer41WM4H+xKhmURp3C4z3UE4Tmkbj+wI7jzW8rOm3vM4WlEISEd+3tcSfeMc9pkRN0xebpUlueakYMkDdSUZpGJXI858UWO1HZzGmJ8FiyOSWsWqb07dVx/Td3VX6m+qvZkPka3EhgL7MlBVaV7k+M2U3YsuK3WvLqJ3tuBKhJJcbih7u4f+BeudHnLnMIKWjAX8gVXfhMwl1trOfQlp0+hIPA4R7cqATQNG/S5cwZByp0ENS/zG67XaVQGVTSwVKHf2jgfbjYlzglA4Lg7RG26pxB1ujiRum2oiWuzk1t225EOQ98lwGQb5uJy6IP9vvVq5Qd96GYKtFU7/3nCcG8+e90QYTc2cJQOE8LWfPFex0BYKJ1ygPpl1WfWQZdVME5ni+xjB2WHAb+Ryi4UdBiYXSLyuI38nScMf9MqQlGciOM/BAO/2gbG98ECI/tUMH9zHwnqrJ7kaGtXnjlb/SpQNj5q6EvekPmWbMuqeZIE9PyBW64VCwT1HgxttF/BC7zRgSTZDx6I2zrSOSbP96lqn49UHPLsyPC0GiMkM82hUHE6UbbXFzy04f6Bimm9OLx6DXXPWapi9L7ReL0zNVXdL8Yabp/zPfhtVBtqOXFd9F+bCtaPvsGr233vhJiqJxYkxYJXtWfvgrhf3FmgJBdBVeYlhZpyZAMeMiqDdjnIUM53hJ3NyahBHKYNzkbKGjzXGDSQLwyG2ilKmLvpj9439gZ33N7KGws01RRUMxy3ZEdwAX9nxrlq9NIX6stTwbmXcN2CAxsfowosAo77EtVTempQuc8ZdD9TUi5wiEu2yzn3YEYyLI103N1h2GFAIaH5wsBnwtAeehcKRQGFgo8N9Jq1irZs/RgifJ4s+WsPso8NBMdF02HAfS7kFg52dvoKBfNbRRhQhVeHARxp+++Jgd+zinDITYfcn4IB4RdjIEk9A71T/irX/cxS1VXKHajsQS/XGw8b9TWmgi2b8axMenPZ1+A1MJHp8oGtC8to1DpkCa6Lo1auTxsUVZxYKXo7PeXWeXhs1ctTdzGMTaF0NpMbD9vty6BuCzznnSTqu3KzPqAdHxUuEAdkF56lUIEmh4ILmvEiV8PbBXCzl57MVxIRVdFY+7i18gHzm9SO1OPk9UR/vBuDr3G7XG0usxdSlpBZ4p6ySLvt+B0a8Y2Be4ZABGWyPONK0UTA7Cny0NzVFm3uSaFmdjuIMIyaHi7W95I50XjxHsOfvHDTP/e59d7MGi1xKEStw/6UBcNjj87P67zB1fF6K72LH1vQP1kZeq9dXrLR4dSqt8WJoxAwDUpvcd9bkF4XKVpqcCo9xb1UMF0Hys82sM78XbduoAsFs7m5xfCDARRbEXynSHBpTQyuW0x8uDTU3e+6xPBjA95lfe4w0N1aNNhOuW4Vode/gAj2Xlt3+w18Xxv4PasIh/x4yv9vDQUPL9OwyoYKC8dJxmvzV95HnGQ7xl6Htarq9iPD+m4vIOKDAjUln1kY9DdDCMz1TVa1ZdWic603pZ+woaxa8uKIcbBtOH8ySRr1crIYNWvJAsZlXqSOk1GITv8yZ2xgFbn69EinnXNKSr5XQVbZZBJSan97RVH0qJte2BybdaOU0X7jiJpCmoLn0QjK2NnmtSY9uC0W72nP6PJwZY3bOimWt2DBorXoNlo+vNm4vDk7DtlG8GG4ZDxGSbOC9VLd1+qKWSMKDZCQncyHFTSae0R5yLfgja1eBFKwSTC7qTqLw8Wz1S4jtsPymGksJslPtf7+/l6HEFAfroRbCtfX+YTp4N6ywGg3jToPKxmt7LIBzIWnAJdFkaIKE/oaNueoqnF+LlD2QALvM0SYHNr+12Liz4+W9XJ5j14vNLhu2xFXAwm3bxvoxgaEWzTGeVnIXzuSrvbhBbfvmQJvvKPX31/W8mvbkSp93+OheTZqNQnJt/2lkr9W8v17MTAQhoPJH4KBXx0KKvW0x5oaEAuTF13meqv00JmnDwrb+SRXmc44vCwqu4y317LSYhwZeF7sARI3oBQsxC5ld8uisrebiaFuuOSMXpz2OH/EZbI2u2836OlGQVJvj1oV9OpKocHaALM4nVfrTOYx4HsVx27cqFbtkeRgUzxnXNiMsdLMBztjdQ+XLAzap6hRyH5gcT2YZbiazGotneljrPWdWcbDadFoQ/4k4MXkEKKNyeUU7WcGlZV45rw0v/LA1T0LN9mi5NjrOEJ1Jo0VVM7xjnNhFiIcrrs76m4fYI09t1Gn1YPHanCzuVg5UFww7XKMxW1icklsv1Ttc2uRG3lIoWToiurOmV9x14zlMprYj0qbnzBGdb/Zv3dT4ggr3OiIkf7SIDgDpxImtQiNIpe4DgN2HaTdhCFudZe6u/KscPeZMGRHsonRjMswfY8NoC0SBpKrkqMCJ6VE3ZYRnP5Axt0nFAxL14fJjs5vtz35BwPXnhTS8Rpm6Z7W++/524W/ZxXhcDicDv+UUPCrJwwH8w2Pl1a1WfzQmaVlI6bgdT2WuXi+llSNj2oJD4srspAN/EgrNAoNB05ZQrQ3ZoYmjzgJ9/Dqc2yzuqfqY2IyLDY4h3C32MtavacHLONe3NpdXhu1tOIn7rS4Ad89N6pqJgMOHT0ZsADv11Rtqs0Nj0m85OLD3aPj6ecKHkYv5CL6m0jzQ9SwfN+/H5cbXtWiqjGx5CWHS+4qCNpCq5ZYQeGzsJXUWlPZNMRtse1x3sPHSk0mR8R4veIptDjTVLXXrolSOiqZWy0iC0iEeNxw83XJHqGOan7151gp6LHwJPm+lpmVhcWWIYseB7C0rVmLGCdSBeuxradqOaIvkjvUvSNRVnLtKAczVO7VlXn6emjAsD+QEOUggoA/RarqHbQB6oNcKTsMPK4e62zAmyQk7cF8eOxsAM/8Pof1Ngpw+1k+9BkibNNZhcbeA86pmZzC6HpR0PmsIgzt5/t3jLcFKv7YYm4aM5FgYN0wGo1W4J7GZCffEQO/ZxXhcDQYjv4UDPzqnyxaZYaCd0FBlgh9Xta8OeR4X+8WXHK0XUuDGz/HckHXWbI2VVFbV48x3rNwVUaJQmU5drMcL6k5p+54Jkk3++yCFfomSw62F2mIoYWHq6xw4XiR+VownwzR1Vd9CIB/tNr+Rlk7uu1mZeIunEg7XWQq++p9PIOcQy1pchevM9Uvk9urQu1oo4f3tu+zZCvxoqY61RpvY9Nj0XCp5lp6qX3cJ/d1Gbl+gNpsVtNlf1k6pe9etFYdc3Q85+OebKPYSKkmbAa794+VXDnP0RYizN14ia4Un9k6eU1RHYHvYe49A4hklz6P1/0Ii7PNIIwzJmq+fR6jo+x5YPaaMKbc2B3rjbfiQp1/CRpbDW64KmqROasmNgDXEwmD3D+X/v6ZyupEvV9Q0w7aVyiQPQo10ScUNLu9AJb7ptd7psBpdoUBq9l4jZvPrUWfdQO3PLthWB6N0tvn7+VFo9Mcs/eEIa6fIIN8ut9xns5XpTczyQaC23aITFt4nDNcvL7lKsLh71lFOBS4qfCnhILRr1434OQLvAxKD0L7VFVaMeGGmHEX6rijpddqPZU38SxLjMWH7ICaaKgaZn7rslDiK0MrZiTh59y1ysjfFaqmzMoJ5iuPMOGwki7wYlpRqGALiK8bWdAe4SPGY/CYlzEF/UbzHu8sj/dFGd0OT9QaS7Dxej+zMtSe1N2tZZpgVc5CQs6oarXhnU/weF2tWZQetEg7VJji3l4wLt6kvKCtBDnBw0SNILIDrda8fDHAhEsPsHZnS1/NOMrOp9mVbObOuRGFoJeGy5s3Ld3Z82aBtV0vMFnQ9bBeDqVIexlGjCf9GEL4HAe+Zs/UHDPt7HOxtK1STX7dRXSPF6WMwxW9vuQqGe/EDi4aGZyg4dCbolFtrDKYHW0BJq0OuK+aCRekawoN061ZYXw5mZz3WUwc3NQWo89MAXcGFZajzR2zz43GrxfzoTfsB18Y+NiA3u519L3cAwwat4XZ5XHG23tsAB/6e5O2ozSmEDJgX2MDnrRRsR6oKXgDm/ueYwO/ZxXhUBCH4z8FA7/6dwouompjk6aMJTfeFzSOr1Sy88bnIltmrTaS+BVmme9DHO21VMtK0cbCzxhEierX2mMm69jEW4TwVReidngIgNVli2XEtmWr1a3JYy3fVpDsDq6otcHogcfxwCqTeECv154chwfwVywx+69KO599HzNhEJRhcfBRk1ie4zW/RSy06kDVNrGVYT4oQ5bMtUOjzaM2w2Lp+2V4P9LzOho7rI9KxCXFPuA1Y5lJeL0dhhw7FY5MPsD6eA3vDkSFSZhLzZGK67ttwnr4esrqLsvmeApPWplIByXVei96v/1zE0FyHA4q7fVqDlhOx2sIm5Xaarv6RJi6xAaL+z3F0iZKZZL9hAFLQpsw0d5TCdOFvS/X0qSoVH4lFZjbGw0iLiDsfdYNrItt/GUDB3UgIH52Hzpcg/eWsIaExScUsFproD8KEW+fCcOPDcy0oUUhYLjnnFEFFShVCph/9htYnQQLdmzvYVpdUtbZAMhcg83zcSwdfzL4nmMDv2cVITFgOvlTMPCrJwylwnexkQMfwsdFM7S1R2W+9zkqM61PWfhh1g7uXwufRWp4qLRJLnt4apCwoPep+1axingJdiTlKXCVdojQwPtScbmQ6/mqNsyufbw4Z5dFO7WotTyAHt6nL7KNCw8tdftawZu+oqw/L1iqNXVO0n0ISeprkcrorrQlHsVpDLGqaKhtnabAwnyX5aM/4LXbtt7jvnciaQ+zwNKES56RDRQxS9z4IGr9FApsENQyNMcuamVkLLHRTi4XgQ+VNrMrknTunjO/hYGgmuq1wEO2tFiMGWEKIzHH+ixHFCLyQavZ9/qEt0RYl/GgopAwvV4feJpGNiTbNWGsX/MunvzHmouaId9qLhszDGanZ+nPhoKqHo/OBA9mYpaR3M5STbyPRxSSHjWHn1WEkJAt1J/fKeg5hgHuTFx2ocCb3Osa0rUzIFvLPnsJ5jysK2Zjdo855hzNowha0fpdKPCcI33vul5ucHOeH5kzMUoRXnlk4m2VjEo3utffcsJw+HtWEQ4n4+F0+odggPvFGHiFLcPjuaWs7e9J+oee5eF5N6HLfn9WG22i1lTmo4XPJZssqDUnrXxs+mu/jLzzQNXsfbPGw0xlZZwWJMF63Jh4UphXxpzM+9pGIbs4zhzK0k4GsmYZvoZFVZA0WxPK+lMO6TK/brwy9GsKAYrVJJhJWciicuhXGj/KKzxyRlwSJga+FlRiiQW8Ihab/EDQXK0q8NLzqPue6J21SBBywtI6LqOiGMqaHYGIN66xWEjKTzZwMFw88xUro91albViPbZx6z9aYMF5LKq6rA/peIT3kKRaEgau6h7rKI0hZOzAa8neOGPjKBQSnOpAIeik9/BWDB0u0TzCWDtrA8JWLyzDeHGQtdvoEqC30BVIJEWs1WUVLfC8HjhlxF3B0rLMVLC+tlIZdD9haIRnzD+/WvSeqIB12jodBlxhnoqgCCQLt/cQYXdrkVZsHniZ7IySOa+lBdq63n1hgH+6lurOwcdjNh59YSB7NTmeRXFZrm9L61tuQjb8PasIh9PRVPxTbOBXhwJHEqh7zIck1er54GvutA7oMi8TSOqSut3rYbl4HS8pJCjLQaMpV2GNmTwKINFOmqVx1yrGi3f1WZgovqH5Y9nGE8YUGjYXP9K8VjawSF6EGfkOqCVmsyRp1uj1J7GqtDoXyDZC640R37e0sxKlWCr7sIy1qqq1QZgeqC27VNaaEUSam1UVHqYQlXH8om6vcnyJl9QK3rfZar6m7Kh7N9NZzMV9HKqaN1EtzJzCLWP5oapazfkBFuzsl4m19t93QyRL9CamzCKEPqrRJJ3hWXIZl+RbtdJG47rAMxNjFg0mZB8Lzrjg2VuHEA8OgaG5Z2uOdXgh+xnfOFGreTnEs96PIDo8CJPTzcjC2yAyyigqZNTWgu9hcWQexCcZ3mMjZoUXGxljny1JNzWqnQ2gcNqrKrumHh43+wVD87zn1dvOyDsb6MYGwlerYT1TcgiKqVSr0GurDgMuX+iqqlubAe6d+RL8fAoiHIrmjsdjsWfr62NvqN8RA79pFaE4HHF/ig386p8138pUFpeeRmW+NQeRNjf5EIt5lJRJMaKsnVSCi9lrRM/vt4QB61yHWI3WAQuv5wC1tM9v8J41AcQz9N+/F1Sv8EyXLwuFl5++J/RIwhvKyiFzy1QTzNzG8qwGEJ6ffqs1V3Tx7kWMC73X2x4GYor5aBhySbPlG+2R4gHzgRZziRjT8TmVUGFDsCijx2IuayJPGGgqDMoI5oSBPWv2eM8JA4nKCANLpV3jWTb8MlZUyvI4TkPMhGvwHulXCS19ScUiZwZL+opca7NCpGzfS+j96rYStYcRFbiv45jF8ZQwMGTCBatXQxjYKxRCstayCFuhxyUzufI1fl1HeLw5EQt7LwpZmgU1FqfXCpLrpfC1dh9FeKgTspHegLARLJ0pXtfZieswcB9HwZcNNJouq55hMDy/by3yrN6pUv0e6VnzXjfQhQJbqz28wfPB+Q9O5dWo8Gs6n+97CsbnTaQWYUNYNt2cYx8bGEbWCK/KgCv98noUvyUGfs8qwhHHi/yfgoFfPWE48tWALmOeylyQBiS1hRhj2cYbiPrpwNJGbu5ik1VU5qeh1mjrGUZ4eQ6orAuNJH3yULdYtBo9bisq47OGDnVbnZXJya1yTb5RWeXmJODCbAi5FiWyg/VqFJQxb/OC5hxyhk078SGJZoQN3am2WMdzwgCLCQM6Vx/xmNYxZe2SbGBVq9TtFilh4GQfZS25piXm5zAok71DGJifcY9Z9SAMjG6EgWaVbvByUdcsavWDoT1iPsJzGwQsuvJqqqVymOPpubO5xFt7hiZyPGIzSN4Tjhl9/+1OLPC2VQgDYzMQtN3ZuuAJbiFLigPZUI/5Dt7uQ8bi54RPtV6bkh0tSwotj4Ceh3ozwfqQuiwUt1yjHWZ0PJnsEpZOZ7KnwdNfkM0MhZLpKyeCiWjtCHvv3zXHYorqPiYMXFcZlb2oiqhufLx2Q4QdBoJCTrBS4z4LVuGZV9usOn9NGOY7qdWMUE7xGt9erMOAaxki3ssXcEnkXq3viIG/7vn/92KA50aDPwQDHPxiDERDDHB/JBuIN7qWarO8TvBaNBtI6KK1NEnhXTzWK+qe7v4HBva7mMpIpgigiXN5S5JM3T5iCYWA/8Pdu3Upiqzrwj/IC0FF5VIUQlFRXzlI3IEoyElEVPTXf09UZq0199zr27XH2FWje3ZdZA87ySQg3+cUR3PEd1Rej07mW1cjYcEssaC224Me5scsZ/1KJYpvV08KtCNCx3xLDlW0dR3efYAGNhpo5Vp1fbiD3GiYP8lLum8uoIEtvAXbDrQcbsJBKLCGHrJ7HzTwyN9Q75XnuWyigAaSYBdI/nIwN1hvJ8egjZ3v+LMM3786SkDN0UWIuE5BU2TtPnR9DfcOH/Qkg90mhkPJxoHad7aguTRuQDORFwD2HbiB1SGvqdgO8f3jp7BY6uZ7qrQzQsQsQcjR9wQaON/xNuwE7+8eWwxqrIAmdC+PWF83I4rPEt63qhti6/ZoR8nMmmXh+/nietKrsu9QYO5fFdPvkUNPMYtwNx4iVPTw16T6x5qCH7MIx6V8omxi6KBx6cyN3V2rvgcM+3lqskfIC7p1BzPAfpAhRFy8CcXP3kb3jfyVs78jDfw1swgH8lgd/I9w+RvSgPGbaWA/UDx6PsufbkApW6iL9zg6fDjvEdNlc49sa8ENHJqiYZ+5xinzt4DdNioAkxXUu/GXUGOxQTl7xA1RzRW4gaEiaCAwQQPPw0HnV1nKWe4hBDweDj4riqGycJC4VL0vrhNaYmTAiF3QysWGGwhCuAF6GSXdePvTDXS5/NMN/AgFeaUhFARb4S6OgHmoggae6z7cwP0KNxDkSULJYicG/Go834GbAd2aPdpv227Coh6fUCE5jh7Mb1nFrIfmUroZQ+27e4SQeGJlcDsn0EDMmMI+JocbyEagFdUoEIpy06YmTR2Jx3O3YnYGGnj4Es/8zQehoQr4krLKgfpfFobMJmUVUXnwPD18XBCiztTuIfvPhROydhfpQ2oKqn5MH4r8qcrUlfJNA7a6Fa5rbtZfoeBrwPD8NM50D9lc4lVOFaOtCA15BBpYzWSDVW11p+v2YmW+e9AVvQwueN46AO0OLPz+vyMN/DWzCAe90WCg/mfQwG8fKRiZyKKXewq1Lzqib8A2j3Qva9BAwkADa5cDtpfiJw1cDPWnG4jecAOdRj1RsT5AXe8HmGzn3RJdWgIN7HqggcqRN0j304MTho4OmN2bPdUDMf3najONXU3Zpet+5DpBbwwa4Hu4gab4+FDLCbL81jBLSrtZIAWTFu2L1Dyn2ryCBrbHn30Dz5BAAxMOGnjstJSSdwwaKHLQQDk3LzDlZ5j057FImM4RehK5g+vjCDSwnsgLas4EGJ+4o7DtDSEp3U4A86QH93ESNHNTeoHjVwuEgmBENV0WEb6fLxkxY+DadBlYCDXzSq5Yn2v4/ScN7YOFInaTqzVVO+7p3J3D/RzGPKJadhCiThOEqPPaInqutksJXmon62qiFpSINQX7dZk1X27ga8DwOMkrtmdGTXcxfehrpODVdc9fIwW8L+9VNtUjhAIxmXjPatCmeqUHZSffdfwfoaCyNhO63SnI/J2UtX9LGvhrZhEO+oqq/KfQwO/uGzCZhbI/3MWsuGHBWTFIjvSsP0fHj0EQTOtbe7p2+lCvywChoFIiTtfBEep//4AGanEGX9o8RZcaBw1UrwjZmmmggfsANLD6uBvKnM7BCZpUAkw6cAPl+oHPcg4akFamS495jDJ9bXC90+cnuvTvoIG2g1Bw28MN3Ptj0MCqRvs6FkJBuXxAbedqD7C6inkF/QvawyLQQGBpF7p4A9DA+AUaqM/NhfLRgjv+feUhlDRGQOkpR3vfBWjAngOmN/cNNzJKHZXVW0ED5wwwH+4Qkl5hAjewtAMn8PWfbuAWPeEWgm7PYkrHsKk+Rq7OZ124ARIjJ5fih1tB3GLBrVnTo9/g/S2GucqqMI8oGaag0Vmau8zsGESP+rzWQ9fT+BcN/AgFu2Tqqmwokfs9i9CpcH9+t75p4KtvoDvA+79MdsssHFuzlt0n7jcN0PZSuoyU/EXFZxt8h4LhGTTw3BuRxNWOZ/wtaeCvmUU4wL/Rf8rB5r/bDfwIBT/6BkJVBcwMMz9S1j/ADXCC2iWJMK2PJ9TMSkED89LlVF6WKOPmjOw8jpUz3VTA0N+VUPPw3CDrqtZ/hYKSb2BSPwfHj2LQgBy6+H2rzkH3ncjT2K3jutSsZoDhYyknbJAh6z7nM4SC1wJu4F9ooHrDDZyOSU6PaM+zsNiWGjv3kd2rmQEa8E8/aSA5OYHkT6U5TPE5ulA8uPAsGE16ObssI4SC+Qw0YDxBA1WoWFRcVjDJVQAakGL5AFp0QAO9NWhgUijw2gvlZyj40UWYrGc+TPUQpn80amy6RpKrB3HPqNj1LGjgnYj7XUEDqzdf03WN9xXut3jezUKNqKlluIFNH25g63GicvZcZ77fXLguadY3DeyXXa9hnQyh6cdIwX6xOLTsbMCN/Jg3sN9XrfpFA2mbwk10Q91kP7oIf4wU7NN3ifYeqpbqw/wkBR+GUEDxSaPk4Zwl36y8v2co+GtmEQ6Unjr+T+kb+N1dhE0/8ZBdOz9pgF4JytTQjpl/3YIGvE8O2M4TqNn8gLLsedZ330A4L4rvUJBfeoDVSQesZqdoR5d94GT88fxfQkGwfUDP/FrZU35f4XO39L5DQemd4AbGU9DAjy7CtJTgBoz+f3URptuffQNfbiCC6Q41MT0okd2M7vs72lOdQQNUt4C9cQQNsB5o4LmzUkr9GxfzEoqcHSdaSE1go72dDO3ri/ZlIxM0lGuSynqaARq46n7GlzETfSVQ5x+hgDufQmaur0CNr77vBDsZbmCrIhTE04ur+wGXG3bquAHl/Qb3oxA0MCpBA8W47yH0pHA/P0LBxZDQXmdjcDZcIBQ8DvZa8pODRPrDaBEKfmxJ2gxLi7mF8b20iEbjq8H6dfXtBvbP097Ux53kTJlqrPRAbKXC+rZyo/vrqGf2RFuYbJNFb8pCN87CZ+bIXzTwOO9ix1elQ/K3pIG/ZhbhYCgP1P8UGvjdB5sXivm/uIFrQqCBq3/Mws60ILZMtD09IEzfbuBHF2HzqVHWl+Bn38Dz1sANXKbCZNfKjqqqhRtoc8D6XFYbuhubgxOOA9DAVE329Bx38Xlf9zSWu3ADWbhzncBluL6IQENx6fgSP7eggQwgovj2BA1wr/c9YFisJZju+/qgfY0U3KMHYK0s0Z7KQAiILdE3cIgQCtpdlCLLF4ClumA5264Iat3xcX15zROWMXVD1/cLNHDd6yrLLFmEgivcwEeMnIyGbkmXzz3Q/UbpycyRo5qq/tLXedwBDchDblPTnH/SQIE/F57HBE2Nx6CBqwsaaJox3NNxDBpYHM2Irv4I76vrgQbUe0MUt7qlB72y3/5LKNjL/jxhcU/+pgF7+vQtNuHydxchzYZ7Qw9Hxpma82Gl884jc9lhyr/dwK6lhcV24+pNj0+UOF80kGzfE2pKHmeB58zlvyUN/DWzCAej/z9U/f1o4LeHgh8DhuVNcSW/GYAGbjcN2XU7ODqhvuwRc89Qq/ijgwbmr17DjDfcQONXgNHCFiZ8wmFKO5FQVw8wVlTQwP0lOVngv0XfQA80cLUYbHan1GGaY9Wm7JqIkHAuNFYvxBx4pGSHRztc7yXyd9+AX5HbspP2MxT4u2vxPWDYWAZg9l7ADYwGVkb1fgV1ldBa5t0ThIL9GtcftbnJuJukyMoH0MbGAA08t9Y3DQTzEWjgM7ZAU0Ho4vsDuIGPWLic3hdwA6sENDDIxQBc7ATOFw38mD50Hb58PSzUwmLnkWXDpHcQCm4JaGCt85CKq8al8DkQC5232ppS7QjatKhnsPNOOX25geAV5pzxjUtUKJWl8+q1svREF25gEMwcu+POKzY3+TcN7A/ygFjUIBRUh6eZ2eYIoeDLDWi0ckLFzviXG/gxUrDrrK/EciP/UKyFicRJFm5AHyIUyMdYCtdy+fcMBX/NLMLBaKzI/yl9A797MvGP6UPJOwYN7GvG2cSLIirV0zHj2g6h4L5VUabeBzTwYzLxskgQCj6ErHs6IRQoR5T1dbMGDEvKv2kgS/jPUMB6fENP5iMEnCrQwO1ofrsBbt3gBsIHTO/t0f0ZCtQt3MCzv0IoqFW4gdcFoaCer6DuUQMaeAyrnOLjCzRws+AGopuRUbWcg4Z6ZfFNA1+zCG8l3EB+0FJ68A3P/Jb3cuY2VUDVtPrZRfiDBor91s2C9T37GQrSF7K/eQYNjJW2pqS8wg2YA9AA6KSmrG+DBn50EQ4mkUP33tDV+fmO9to5aOCq51zy7RnaM+8ma4QEBjfwEmsQbh86wb2ILtXeWwywXuC24mZo6WG/90qMSEoKukzDmUM+7zdfbuBrFiF3Fy773PKaniNxzkD9nmq6/1Jjqm/yygkUAg3sXesnDdg+aOMzUEAD2fWif9HA5Y1QcN9cQAOfdKH9LWngL5pFOB5Jvf8QGvjtfQM33/3ZNxD0kL0PcwvZdZcfM3/uQ80uI6hVXYw8PTzEYjKx3HCqTl2U9XkFN3DWojNVeR/qNr4BVsm4+nYDfliBBh7UAmb35GffwA8aeByPP/sGzJPiwpQbP0NBlhonirc7XwqXU6NlzR6mPO4i64dmDJrqXtucSqUDk69pc+1rTcHNvYl5ADlg92AR3MBy8bOLcGW3KWjmDtqoTqCBaJQE9LggxISDHO3rxuaWLqObm/kT3dDY7FOBBsYvuAHvDhqoRtRQPpdAAz8GDNt3UlM6VH7SgNupbCqvFto/bH/SQLkj0IA5QXsuU7IoGR8RAtQuaODgmnAD44UnBeeLy1k9qPaUqAlCgTZ1I2PYgxu4zQUN1N6hZdxzf247crheBa2oNei2s8y+tiT9MW/gepbgBvgeNKAl/JsGqNcsQOM2l0BrR9BACaehr5K9RkVdgQai/vWP0sD/hPT/Gxr4v59EOOz/Vh5QR/1fpQKpP+2NDeXry/8DDwyH6v+bHfjdqWDHIU/FYHLQg6byGnbpUiLCaSQFIypyVm1bj3JtftD9XVOISfB5RLdy6Em8Z/UqthByXE9Wh++hAjaSHYoHYiJAO5FbRoOcqLl7wFU5yiCnYzECNhwfpLCaFcQ6lRpCxmrwyDZwG3acGAmVk1MA1z3KVVawCnJ8i0PgWMf9as2oqNJSsdZnfTCY6+Y3etQf3J9t0N7rqskopSbMgsXgQEwfgUeKUg+yQBEjfuc5eCtWooPEL9yQ2dHUkIpSgcu8K7btm0QhNcs1l4JF6bXs4lQfKqd5qIfN9mCxuWG19EinXA/sB0uYyZRQ2BO0H9ZfY4chUlKV3sFD6ayoWMdVXXpsnUMWRGvBsx9C+3oZnv85wvsZLtUzXXruDtfrY9d4rbSWbv1E10mjQcWydxV9bTiwGzmKxfZN0qNq4y0l++BNDf0VmBU15nAj+b03UsbypsqUj66GvtcabrJp5E3pnus5mKyVIn1tTxd0zzqZ4z+7C+XfeOC3Ykr9hbZK/cF/i+tfiKnfrq3rrXWivHoAM5c3tFObuBe69WD1fC9GMu0cTY8KVQXmRh1PZc8JtKGYN8DU2UWND6MWmNoph+9+98+tdZAcD7DMVoCkHI7F8JK0BKYWTFdY1Qot795RUx8DSZ6P8pCeUzHDPtpDm6aNHNNt0oGWdUxY8PsxqumGizL/ZXkVU9y8ostpC0wlh9Jg+H83ui5yYOTpAFP9SM0o83iY8fkBmGIjWPQG2pzx51SMYlsatGi6OEhBa7oy82ru0X2yP+jhYm+4TLOagJr9EZiy7sCUEzawqGcW6nx4mVssvgFTVboCps51L2HaHJzwiKqfmHpHypnuizuuTzxg6j1KwCGjCO/nTIgIS0L76nSK5x/28X5uw+ZMN6sGprLw6BqTtdvS5RoDUxvbr9geuvo9NbeKucVSre1TM5LE9t3WW9O9TlNR3d9vJP623IjFXU2mans3HPv+AabiRzGlC21zKRw/HK53PG8hji4CpsrB4E9iavA/+8h/xdT/WSD+Y3XK96wzpZceMDPb9Frmy/B75aaATukKalTL1ANdhx9g7r5BTDSM/ER4Hny2U9SMZWg5VcoGPFx1jIid1B/TxRcuaj5GzSxODdGjPfr4/gKYOp4tlwp5Ab+H0EbMu1hHAmvDbw5ecsNmaQWd/JSBzk8bYGrUNIiJkR9KvlEAUwsTOhWPnsDU+iJmrliIaXEkAVPqBxywaZMcuquFEn4fMLXSzStlehFAVw89hS00AmY3Qie3PehU3SFgPM+FTr9yl10lYKT53IGp4wiYitXoQ6kyCaGLr9Jis8hsKZFO3AnZuACH7IwjJQ8xtnd7FRrLnSamRwNMBeM33s/4KObxGgfcb/EEpnTXBOa3j4Pk164si7G1mO51uJOC2frIjVlbvenWAFM797ao2GFJERUdwk/NB9CprmJ9Y2onx4itwaW50S2+bXX/GcoROzhV7xtT9hYY7LibGV07bi7xUxeYmpgMmCqAqXC/H/x779XvxJQy/MVssb+N9/vdXUHdkQz+TFvU1McsWva65RcqnlvolNIDpjoFMHWLxfguuwBT7NacUDMGeH1SQKdWc/Unpvoy/qbG1vz2fuHcNb4xldrrnzplr4Cpe2b7Ol8GyJjnrhZStRqjJkkCpkzHhPcb2YEepByYGjTQqef1FEqhTcCU10Cn6s4wcPxxDUxtZLOm6we87zsNMLUIxMBRX4X3G9IBujNVrpRc1J+Y6qnJmZ7PCXRqMMxlpjwS6FTk4HlOH2AKbA9MjQbAlP0W3q+BTj2SDJhqu9CpxKpaanZie4vLzMvZdlcd4eXEeHNwBabmE2DqeZkAU+FVeL9x61Iy6f7E1LmErqfbBO0Njrh/XqrfmOL1ZM2NZKG+f3q/JzBlB1pE16/TaTqVxdbXqE93TZw2k+jwfvJCu8GtJ8DUXYL3niptD5m7Mpz9NcT1j/5+RnloQqcmOz3SV/VwQdlqljm8DPw/ianh8Fd5avATUPjyV3q/370eo2eaZ8o6gqeXC2Cq1PL/RafuVuPR423i+2unBA+/oVPX3ewgjntHjYca5fRYq8gzkxO8x4VFDt1ScnX/sQSmYsWFTq1k3+FMdmTmS+DtpFNAVx46vN97Y317v+C1M77z1CN5wPvVDJjaDcVUp0UKnRrOWcWCVqnoRq+fmFKs6AbMOcBIXfRylurQqTw14f1ed+jURzOuVJytQArzAJi6r6HL9+iNGmcn1LRhyh5V4w2e77qD93sXDTAFhEiB8wGm1AX/UDLrIk/VHnRqPULeSVnDdT56Q6fCQA7pqkVe5k/dn3nqX71f1rhUlu0hC+WUcZaOlZRuRo3nv6t4P9KliinmwJQ/Lu+uYb+V97f3+5GnupmYo7G1oVOzO3RqWXNg5qwvsy/v90On4uMHmNoF4DQtrb4xRZUpdOpymVGp9H5iyq7g/fL2CZ3qL/+oTo1+tbhBUnRtrMg/vvyVmPrts5pDGTWQPWtPCt/kNWx7jFDTURZJ/OqjRnu1ggyfr1BznsJU1tTgzVhDnvKHJjBVL/OM4tPg4Pjh2OVs1SoO1aHr6qH+zBvUvLujeD4Epl66LsMbyvCGC3i1sMzFUsAcmLp0R57juyYw1emD5+M6QE0Hz1xly6dxo4vcD7MwbqFDJ9+Fl+t3gTldR56au+6N8kCHTq7m0A25ab7zlP+xgKmekpRUHzvQqaWGPDWUhE71cT3fzOC9ptKPCQsTPI+W54T7RQHdlSuXeKEDU/1H/qb6LYe6P5xBp9SZ3MI9noGpe+QBU1OO9qc9zwlWqauy6JIjr81FX+l6DE5SThV0ux3hfu6457JlZaWUIHBm/ukGTPm1aM+Wdllw6Nzpu48iOs2kfX8KnTpGMnTQn5uO7fvASOw3PUraYul8naJ23ajwws54IwX8KIO3TEX+WvG8a6+KyaLHaUrlKs0zfx84rl66ywU9JmfolHG7/sk8NR78Kk8N/6He72JYJ7q5S2Dqc4OX69jwXrf3PMr8VGTw9iFG6z+SJ/HJwVPZbddGlHgOdCU/oMYBwZTS0fOg8+kk50wtFJtu4cORwosiV2waVztK1lsfupJkLUu73KYHz8Hb+ykwtanygIpAbA12XuUVG7bg7cfO4cjwjaEwz4UO1XsjdEIgLGHahF/pet8ib2W7vsbShldUtfCevpagvdWFZ9SYL1zf3oGB3b0pKPdWQeY7liczu0d4XmWLGi/yvGW7NXeBMTxP2HENYtrbDKgOFjzjsxgc89bbN13HDDo1TPsmKybaixoa+HgfURGxSd8I6JZt0P6HmissX2kn/L5RgN9vAuP3Z2tT3gXnhGuxy8Goz+EDjj1wgC2GOT+Jesb7avHE48fYMjqq8fru/y/DQc6kN7zlfTgzdRrfK5OZhSt/DQN+LRjarOUrNb12k4WXHDr7mEQy1aNQd2zLwPXTfmcK7+gAU1emk74Z9+ZUUyeD7rI/iim1/yvvN/ovmdL/Ukz9bp0yLBPe4r2Ad9EGwEgGlqPr6hA5wegqJpq9TXi1sCfWuhaFIja8OVLRLVFDxxu8D39WqJFE5BGH8Dcd5/KeGitzJP8m1qauZ8qW7voA+YkzB17QaWxk7h5qTN4wk2X3nFPOAg9/46ucM6MFbzfumWd+tgKmJh1gJt5tQ8cfraALvcQqqZpegLmdB4wvzQreztpAJ+trD3liXKVUx8BU4HbmJhvvjQJ5bRY4Ac97yHcNdDbzxDKA+R062jvDq15UDrc3r3KLdXsap9vVx/3DPnTYLRvohv+Ad5yKofrB1X3i+sDPwrWYijBsxE4lXPZ0rot8xjpiasKgH2ShFYADZEUVE/HWyKP9oiC2eohdQOUf+ZTcht0//ETFZ7DTfelzNw1pb72+duawo8cgYUMGHS/8ianvP0vTZAc1kb6H1icptXrEzCvy2HYDzF7ACXmsSN/zbbNAMZjU3WiUFaMcf69YAjK925zyT5HCl+TXf59o9xsxNf7lOLU0nvRnI+nryz9Jp5yuyNgd1UMGHwIjsxL5qn4MIt0P7j3Okiu8y8M8AFPZDTw/ltuQ0peG6xcD8PRMii6U7sbQsTKRiVHFiZ4PsZddYrg5O2fuhkquwevthlLFijb6ub5d7TGN2evGp7q7dKXAluWEscI8Ue2JfjXTRo3uuyp4eF1BJ3YWMFMbYhOs4MazMFzByz12wFTDYtHHooMD3DVdKF8jz/iZAUx5BvJecT8if7lJ0TBP5eD9poPruw/o6Cjj8KpvwRHROzeZ3dF8upYx10Nb9HncfflF2asDjAwe0MWZpD0oHxq+E5xrz2XSyvDpeZi5ku+t4SU3G/dIz/aB+9li1ls2a/fIW3PcT+n1kIdOSUy3Sty/IXBOugIGb9lqpwcjc20YYKgnVWJffJpOFgkzexRQeZUW2e5zqIDpo/r5mrW2a02t0dW3UtKt6G70wHmAE95v90OF6uq6zRpTY1Vx0yh53nI96D0cQ2fDDqNcmqeS3z0t/n1h6+/ElPyrKWCS+t///lGYsj1L7LDkeLr/6XoRW9/FDk7l+SiFcg81M+vBqxWqhbxgP1jLrgHyxmWwx/Vj1eOMZ+DdpyU2cpsGssVOirGDV/McJ5iv8oT1B65FtySA17qxrGITRkTN9AWvmVJPY8+Z6dM9XrnS154RKxk1lncUrn/NBP2oEfJQLvJJtMD94oOV0/Mic2Ck7snMj/OSCj4Cpg3C9z9WhfZMnoEUpDPoStWvkK/4JNADOxP5LzaP9DhVyE+lZlSs1Q140e0CzyP1ZYNdh/wAbzYWY7o1dMYGQoBBAxh5PnoqO33chppTIM6+WMPL5ZV6+LGuJePHIXQn2gpdeWyQ98YncNK9bxJdTpmHfDgoTHY8Wme6uAbaKxtGznarHO3xT1uJB/VKNRaT/PG9WFy1rxELbrnQzWbh7F6NorFGhRe97WRTIj5pKz19ibkiu9VG550anKBHaksXaTeT7MEM16vr24Su230m8ZvpaPrL2DN6Gn6aBW/52vxBTPWk3i8wNfkpUvjyT/J+UlaFX7uyhdcdMOWLeRJ3lFIWDLqM2Luo9qhJFTUXKcgX0bHh9BysoSvTTuGy68GNKdFeYi2R2GXMPfEtPcqZo4dbX45YOjTW9ND28DpGkMHbzeUd3ewLMBjasgovlHh0GVWuEwwsYEo3Bc+LJZd+XCJvKKlY5JDbyCcrFxgv5pRRvSyBOdn1WubqUUGP4AXv+mGo8bSVhbcKkZ8aMfs6dNuUnqnBpSCrkW8qXewz84TX85cOdNSQ8XxF6uL5lxNg6hUbB8qPO+Ql/oTORHX1gE43wGRbeQo7uvmdmrx/kHhUehabnRuPsn7swsse4CWnqRkSBB73q1q8H+eggWN4hfuVRs9ks2d7onwZ4vPCMhIWHkXfvf3ZOn5XH8GsHd07vKo9dWgCB8pWg9yn5losdBp2ByrTxPkuF8kwnX1/meS6NDehw3puSWF9NAxWLxN4x+52lu2DGa7nKZtQs7tnUlCUqao/+cOgdDlPnXA7WfxRTP1yHoU2/O9//6QxX+2tBFTU3M1C9YB80BPeqBi+j04QdAqLhSsDPMscV+KtXFQsGSo+FWfDdbhqoWaWc+NMmaV4evDMXINpa+H16GNLobeROTu5Yhf/yIbXeVZOwq6OtqXn6ePBG82Rl9Qocam5667Y9ERskXYFxh8895FnnBze6O7m9PC8wOFHDRi3bOSluxH7UhiOoDvbPbxdmZrwol2x3lIhNabLrkR+WveR/+SFAi/YlvCK/h26s0ndgG5PB15vOwSGu15OFI8K6MwZboTFLTCeju+4/1nC+zibbSPOh+ISHxdMZkbS1tS0ziHzx7lnsl3XcFGjpqvzlWgvZWJTk47Fs6BTifWLhbyl5CHaZ0w9g62XyHON/AAHbbkbsZdYQXFfLbY6p+WqNerQqKnS9lNnN2p8F+5YPlCcxXPJttYLlS1G5gt5NV5I++uLIn3VEX3zdmA5Pp/mGrt2oKv1gc30/dW/KtBtuUOJu8qyYCLPFL3/BqbiS5vq4X7hV38QU/3xr3Rq2v/vf/+k8alliUxeMfAsn71RA85QQV6yvKMedGqx26Y4WeRhhW7mv45i+ryv4W88uoqTRZa43s2jE2VRB3mC6bnBZhvZoos2sFHDB8NFTSlLSu4BvI5uZxE7HKwNXR/I9OG5k7eMnyKH0sxHTWon12WXqgmoEhv483ILb0QTeL0MANcDdYE8ks5U5Dcr9LOwbkR73k0Gb0PAtOGI3Tpf1ZnuazG+dZ4AU7uMEspuW+SzPEP+a7qRT9WjI/pEpsBU6Qkdmbmu4/fmusreKvJVMsb9Q1730B7fvMN7iU2LVw50cTFVb5S5O+jusigMpoc5rv/cHYkvO9Ads1U4FbmE++1itMeR8byXt4/7VSYQ4kQa8quSezo/WAZn15HBKdZeG4lvWN0YE1/Mtaq3mkQ72Sc2xKWUyM7c2b/cgcJulxxedBcsJHqfgCnecZHAJhNgynjqCpO85EHX2VTkMX8hM28cqfh7sMwJB20q677OdIrL/UUKNrvFv28b+DsxNRj9ClOz/+5K/ysx9dt1apapPl02pauHrVkQu6+Rl8o2CyXfHaJm5mMLPGuOUHPnuEC+KGWPipHqSIH+Bua43ERU3ubgeeq4GnvcmzXlXm47vrlzibWubFL6bMTKMvgltiNgLg6ge+FC9CV3xqZN2T11pNDe56ghSeV0l/e+7hehnLCnFUGXziOe+RNT3G/fJODdEjXfOUF3pDMwltUEHX0v4K1emQZvlZ2ErjyAgSHBm1ZNwvXQOkJ3nrbmU5KruH6pAsNbN9oi34ntMm6qJLPzBvkqdnZiq817j5g455iaEfJdUItDwtpLUlE1bg86ly+exuxBblM9WjrwnhK87uScHOhufeBN2YWZrO8kFhVkwSunJrxu98Hh9SoDn/Wl7DIWiPefF5ssKINVbmhSVVG8XmvZvtTFSrqh4kJ3dnPdVsqBzGSneVDR9BaOvbtqXD8M84Ru+2othe/QkVk4Mxu6XYyZvuvVPvKvpIwp5kGmh9fbp4GabmaUHm4XaG84+Pd19r8TU8pQ+QWm9P9zMf/H5qk2QCZPwyMwch4KXeoiE5dNEWb8fUbNlCt1Q/WwgI6cRD/WY8Vd+PeNI/n5sGcwZyYfqeysxVykMzB1rTm8nj219XClGdANpVrQ/br3RF9y5rJZaq6pmCLT+92uUbHeA3kGpeo4fBvlFhvB9lFmmAcp6FzgjVQlutDdOcFLnQ1x1I7RxPCWjq/zRwLdeahtQk2nBqajkBmsVKyInlkFDK5k5D/zQ2dKrBZecbxBHovOEbxdT8b9kz1qWpfNDaWfLnSGFrrMBitrT4+zGKP1S+jiwxW6MXJ8tMeA18zWeUnVVfMkPyFgxHrIe6oOG8cJ/AkwpW8U6ErzxP1GW3BSmikiT77cLICOyQxACpCvAnwO4FpZ1HcPdNMfG4dH7SgyelJ1pau21Jz9bTmw2HWvOVRlK2Aqrwcte52Q55L5fi7tV6OWdL3IY7Gz1zoLx9xpWf9Nd7psR/CO3mPQMEk1hvRQdqkUsGDW6KdNb0qP/vsCHa396A9iaqj84qhpSf97jE/9du/XesjYt47nZMF+iJrsXE0fPL8JnVAbuCpjdWvRcwNvE1zsHmfhUhxocHoBA5McmFs7wis24HkunzOVtUt5SWVw2kuBa7gmS/o0p3ozhi48DjqxZ5gv8VfnLmowzHN2tRqipn47ejjYyyZ79oHxp1EespA7yGMqTxIqVyF0IuwYKjOm7pnSYAbNa8WBEqNtEtO9auFdi2mhsWULjN80gyNfPcUZsxk/UW3afsYHYlPHYSyWuj6QB322ho4uDMOidO9DZ3pMhxfl4mzHuj44YXcFjkmStqKcfcRaFaWXsJsrF3T7DJCPRjsZXmtQEeVF6+jB4QbdS5XIRf4qkMdmM7RnK4vjsrI3nvfHXrH5oOV0iU5o76eTm8wquEfl/bjRua+F3Egq/P7yOZ9ItsJ9k8kedDM5zFhG+NuAIw5q/Y2pzyexdGeGPJuz09rx7/2sYs8tOOAx6k11u+gOKnb2coUq+ST6+do00RN9M0V7fGDqVPn8D2JqNPjF2UyS8V+Q0v5f1lH+7frSi2XuUrLpOo4fpT2NbUx4l+t8KpYvP3Nk/LW2ptutcDI+DpEvOBe7InyAAd4fgKfvhwSZXJPB8+edo7CHZZhUzWb7jO8XyFcvx2QU2+Bl1JljsdOpNZHP7vBas0GesOU92dEt6NpSyD1c/ywsjx4vCzXdMNRocxXebczgpebiZMggbU5UZsUh87Mh8lyrID/l6hreNe66Cju1TUiXV4TrdTGX6TMR60JvYk+kuSk2Q2kJOmt9wAHHJzCvfPiaLqsPOMKERrD0ZRDdRvVBD7UVdOZ85iXdQ7HD4lysq+wN3Jzy0Qn5LdFcmV3uhDx2F/2cNxkY7Y4NcI7TIA9KB3BS8hYco/Zwv70Er9vvIc81rw0+txvBOR+xx1Tft7KgdUZksGuVU5mziUTjxwL37yt7yrwxc+g0A6Z2uXaje/SZZ/SYk6kfduCMzFTWesDPUs4CJaqoIWmq77t0rdhUtgZ0Sa6p4w/lWa7X9UmjKmcXPdAeA/cPYmrc/4VOydI/tC+9PicO3cuv88ly+P2q9aherYMsjHNZZvUxX1Fjn+BtvAN4Phioe7qWrS0FfgPM2b7L6VGk4PlRgDzCbtqC6uV57/CVCt3au9ygi9eI7Qkd3WTB2l1QGT3gHadizu2hMbfAnC1G/QN4R9VDzd8Gg4OYd2EQc3pi3ZE997Nwq4Ln2257pCriB8dfzoCpbJEAYxUwHcQTYGohiaML+MSXuOtDV6Zv80hPNvX1MITKsdFKRl6SP7hemUEnBm9tRdf70XHCcxc12dyQr6rVWRy9II4tXKXwemW4xM8f04Kz94syupxrV/JPitywiZlv4ZVv0EMYSosNBOc8Fz7yGHcMhbkz1aQLtXjeZuY27JCDs5L1FZ+7XRne2ssdyvaV5YTheGQaj7LK6BkbE2kf9Bca62XAePMaMMfurIARGUpGt7KcOxQ3mqa79+pItSGvJCi5lLDDwbhSpb40aWeLuU3pS+1TtjmnevjYfhJ9ve5NxLGHiRR2xgv6g5hSe786Q1D+b5lS/kneL+4QaoAltuTPLtCB7hC69bg+AodvPKNlT05LqqZdR/cnW89iKwZvlBZ91FAc5jJzMuSfp5qD5+Ox3rB6qM4pfqz3Oi8u0K38ac2oPCyhIwXpBnMrZU7p4CHODFzmHDUpI894W1tswqmrLJyC5xt76GV8qKDmaaKc6J73wfvDj9uywbgKqahrT+LziJlsWMjQIf3jZGFvhPbuPuIcg+1C7NwbIG8dIwsYU2V4xV4Nr+pY+Z5yN8H95UGuMeOlLqnYCI7IRqjJHecbKoa2l/m3FzgjWyk5PeiMn0/F8SHDCU8pf6yQ32LVrZhWuBu61a7tBOoF3nV3N/d0qbNDFjhijm4UJwtKPhUw2/TcnCkz5LnqIvLje+SoLJ5GNt1yx4KuDpBAlad7odKYTpzdcHhQmZ8YO8qhnhJZ60XOlpZcUj405/ruFgJTU1+8j91plfGX6UQsepvIe/pTk/ZZcE0YlYoMn5FdpHAR2ZF+2Z8m+H9lknFp5v9BTKmS/Kvdtnt/k36/330gX7kxoDvdDTBiZvAyzQK8WSpmoAd5Bh72uAuvNjKBue62Z7LNSttReTvYDg9vectcsS1tQwUwN5L1iqlDhVG1JZLC4pPJTJmqwNSJC2/oZRoL6gh/57GLGnslot9rnFtUHBxb59ZZUtj1bdpU6pY4UseENyqmYp3r6eLrflblDTtt3IDiu+pJ4dqF7qQmdKhmJryr/4G3ahzkwcezxPWVBl25bw1OeWAgn1niVO3ry91TkcDr8vsIGJYv0JGsXNpZOJwInu8iX2WKmKv0lPA+5Dt0CQkHP5/iv2wMc0xZpCGPre9yziJDteAFXbTfvMgG616RD68ijwVRH+09vsEh2bpB+1YfI2GyZPw43hj566zoCmtj6P6z2qwl/xkvVWMU8wsVXW2i27F/UJjVBWabfWlkZB+BkdpEKy5my6TdcfJSdaVoAuiUvgKmB5LLpCU4IOveNDFvfRF97aGBZ79kXAtmXC/1pIs8LCVOeFv61h/ElIgpv8DU32P91G/PU4bFiZL903ZCJta679ZiHnX74lJwDY2K0dqClxvvweOdGfKF34fXubChrYfNSWwmaSP/1Cq+HyodJ2dObRrgfeR0PvhILXvI1pQSUqEjfvhRWQp/QzVfwWvuJzJytxKtKbss9lLQPTnA4CVCjekrz+HrPrzRznOPdJFXB3i1O9rjRMBIUvfEfEMxt8mKwdPJTuhoJQ6SCEpgvGTPgxQaW7Fvjor8krkDsR3WC15sHUY7qhQb9/80wHB0we/Jdws781+6HrGsUteUnmzkpeqO94G8llL5SvDz+Ro6PR0qMTC5d3W/GwIj69JCHtsM9sJ7QfckBl15zjvIY3zkioM7VIPS11xg6J3D615E3nqebXhTwTmvmIgulrHOgrg7lI1PWMXwrp2utLarsmWfcWJ9YWqXtQPobiV26Yv3LNs/j7GiT12T092Wl1JwdyRivVqGNz2WmmMv5AFn9lnsWTtjFydQvNTVEThVytJjogdm7Jt/ElPqr3Sq/3MzCnz5J2HKahN4uZENntV34FUtErrVH3En0MR8tFqp5pS/VXizi4l8Me2bYgs3CRg4OajxpYUaiZM58lCv5yTMDgydnumJwMsSvOCuK08ov4s+gOQ4U9h4YeoUb8Wsad6HDh1G0YrK1IJTMRO9ZZenOHHycHHh96fIV+uXHNLTH0AnXMpzNloCI2WaenoYzAyVjSR4u0Sdo0bTVuhGDow/k+Eh8+Ox8KqB0FHNO+jB0YEXM32xt5N0x/XDGDU90JI5NZkD7+Yo4PleLq8oSZ6uxL2D2HNGTy50Xx+BkVfVM9iFm2dKFjXyUM8BRrypgjw23ewznlyQH/U+bSkp3tDRsMH7i5akUx3fwEmsEP2YlrKHl4Z39qsLOOfZBUc9ru7a8TuroDXKJD9TMxt1HWs4KRs2G+drqlOBRLvv4+elKPtXTMld60C3bb7M+GErWexigAMeh2Qi7fLJlTMvy1v8vHUR8x1npEd9Y0x5aMcSp2jw76dC/E5M9ca/wtTgH9qXPnhXO2oeF2DkzsGrtSVO/hhbwNRc8PAihCd/FG/oUiLyxUlqLSrfs30WnlZinkPiOsgzfXhBt4Gf3x3dGeW3KenBSYIXDM6vLsV55Oihv0tl5g3MGd39Gl6ztJCXJldzSffzbO/4xh0YlFwOnp8sgKnuCzqyXuWc0uYKndDEOWmxhRq6b2ei5rvASGen4vuvN36fL+a1X/Zi20EWiJNcGBNrx00POhh6UlBZYn+MK4ETtD283uPltGz9MRilYbiX/MZ2kJeCdinmlbuZn17wPlaKldAjSLws8HJwynrRnqBbBfJYV+TBOrGWVA9PeyewI+THkINzrikhj43GeH9tR5lR9URe5EnPcFmx4+Cs4AgMj29Zw/qjBvlteV1J/rANKqPbdSO6H+ROZhVmmTP7ngOzmm/o9nIJTE2cBJiJfJbtrCKW9VZzD3TZWkuk0aFjsMdOvVAtnSaSne6uLtu2/EXFeZDg+bcfS9/rNKLitYylYHH73/ZP+52Y6v9qjxdZ+XvM9/vtmCptbYuaOAIjBwsZ+tRTdyJf+FKwJBd+PMoNut53ti7WMiDvzGlNpevtnXAgg6cfZ+SBVEWeCA0ucTZewus9uqsdvOBLz9n1Oe5QcRwgj03PacuKgTKlJl3j96nz3BBexgRGq70eFj4wODUS8Pa0cJ1gJQtvdKrg3Y4ydCLeir3OwsajXAfmfCsyWmaumwMlpg3vukzR3qYV66GU3kH3+QB5qyjE2YRczJnNxTrifdVYwLSLGp82TsOGO8Og6jzdZ/5l7xALTMuk5i5OM+IeOOOdJvBiZ80Dxxyhi8cZaj6Z+eAITUMeVB0y6dJ19nqwdXWZrZmG3x9k8KaThxyxcd3A+4YfvJ9oJIsdn5sd1VENX9CJs4rdumTRY2itMt+sh7lxUMUhcn2lq1tdqS/mciVLSvdQ//3dWbise+YJXXsS03fyadfCwbkuXb1wqfvPVteYfDZiqtxwktEk9IltN9GDMmkNTM0i29RV/BGRf7M4C9Ki/wfXzqu/Pgpo+A+d77d3fsxH20AnNC0XY5rqFv5942fB7A1eXalcp/vEg47pfdTwagCv1rj1Xvd9gbndFpk8bz97CflKd9mlr2hUrvRdxp8PeMG3F3eoibjoAzjaDbt4kUbXbSt+X0dXmeE2yDMnmyT/HAOD9RQ6cq015JXDEDriJK1PySQVayP27o+D7lxxxghqfjMERg5Hw6PSX9h60BT4/nqq2FRXFnRJvyNvPZiC/DL4iGOMR+CM3NTW8HqixpUnatp/5TolnrV3ACHdYnJPRn58IS8FtBZ9Cq1ypnSuebq/3kKne2crpGo2hHfMV+KY3w/y2NMcELwnh3edpHxNsSYhj+0GQsfWrkYXf4r2WaVsMd+C93wOCbp4PWfwhio46trbrZxgpwWJ0Qt5SHXz6ujrhzPnjJauSQmCkES7KzDSubkx5exoSHv7Omn0JBDr25Z3E+/PmqlsHahnKp984ux4s7BYcU8aShQ/ycIR/xj6+mgNKJsuYyfsd/63zf9/J6aU4a8w9S/DU/9T6f/HzvfTbXi5tDvb63wzFvPIJWDs8XZ8J/wIHq4teLXrHN4mdDRg6j2AN8plTlIYd4G5zinf4fMSeWK8QkaOlyby04HvHJ7JWcSWu6tK9+om+spfacXiQp1QsXKgC1ahwyv5zZyqYZeysJtmCcsnuUWX+c6ReL8vNezOkY/uRwXeK1jlLtsrDWpIEvMg1j7yXz6KgLFrDky/Y7SHa+2eiocGXZo3Yu7Qu7Xp0dSeztMRMGKtNHDCtY+anlxQ03yUTCm+3sApyIwmu3EN7anFuUA704iYuRfryUY6vGZ6EvtXnNyA7nuEk/Aycy0GQM6pBg6ywLXR3tu8XVFmbV0p2FYu2nu3JvTQJ3uJr5bAVHDLN5SpI+THZy0lLJ0IjA+XK3DIYckNJ6sCqg+NmlkjeALG/HxB2XmjZ3u5Akb2PXGc1nr3E1Nv3bLpvjyaGa/H8Naqo57EOToTnUx5YbInnDJlspQ4PLoBU7OZ1afs0Yv10FzO/+CaRHWo/BJT/9A9XpQ5MnC5f5EU9Azw6rsvW/S0Gl8PatkAb++SmZiDirzwEN7JDlqTindHzL+ZoMYHxwaZvI1Rk0PXsZixWnTFgbA7PQw+GWflYD2m5+IIXbiXM7FP7LFL98UBGKy68Hb5Elx8mzbkhHGJPNYya02Fh7wSLj9OJebyIB9tO+D91RK64FfASPYUY7aB6FMZHk2H6m4XOmOG+D6DNaO4R/BqCzEmfbDFPAS1D69YtPCOG69aUpHtUNPJj7UnXa6hZu94/tkBeWTmWYzK7slx/NA2OLvJFvJNMXUz7m3AKVFUcXraBryj3TEMdpohb8aeRQ4f+1LFrowjX1VDF3X9QnseS+TJosvQvhdKh3FxrvcteICjjhU4R3rA25XyYSmFG2PpGq9Dw6m27mq2lbW5xaY2MB6ruu5QZPoWc73qRM+0b8BtWq9KH58rghc3TCf0ZLtlmVRFX5iy91Ngai1XNd3MINFDFz5f77ytHrxuepb4UOr/wbUe6uhXe7zI479JH8Vv3+P9SCuqGDw3z3o5sY9freFlngfJT4eyyXpb0igdfVBzly7yhRrQgoroDQycJrje3ojTXlXkIb7fgedfyqRDqb8CpliZwf+/dyOq1SW8Xu/zgQ456w5dxztg8PKWoHt5ZFBzGZPuD3Ods0sKno83iuME067IY6Bu6N4VvD+fuj/2hNlTPWqgI8e32wBjEXTotRI66kMHXAe6ec0n8Gp6nctsNSVgzDyhxnXR7zaVI5PqK673kTEipu7gVYsU2hIogaOxpycbVBxuyEv2Qhza3OZHKvPIdcQ89ooFRzG3yEiQh5b9XGPzVLT/vSM9eNjQPXcKzkkvyGO+3wMnBeGig7z6Ql68Rq7GJpK6prw5wzu7KZ53NRTjY7vrMvPLZ2AZ+VTsJfBDpyK5BAY/ArMCU3axG5gsztqILvbSyKj3iRP93q2Qf2lp6r5hpw2bRE2I+zsTfbfmV4MN70lF9fsRS/zjpZq+vFsS3c/lGXlR6//BtR7q+Fd7vMjq32Nu0m/HVBpYS7G/BLitN3GJRYtmRY8sPGSBpLkm62+0CcXjMYn96JC3OgrNgbkJasiboIbPn2pDtdED5goLPF+tJvB6/nwr+WoOL3iZxUO6LmifhZ3BLGLT/kKl0rkj07OX3rCeSTo9yrnY3+4EDDqau6S4Kh096MnwgmerAWYWKXQmNAyT5fOWqHhtnSx4mXLLzGUDrzcW3tXN8X2Ti75s6S7WUCZi7+SeuaNUTVDj0RUYefRccMLLR40P39DR5DnpUlVtobvrra2ytk50yuqHLQWLEZ4v6loBFZXq6uG6LyPIBNaBrtYcXo6L41asmaJTNd3tpABakbDVDvnq2quQB293cJJTrFWKhyG88lCSVDYq8hXd2gXe1+OK503vyoLip7LUQ2l8Mww42wPd6nIsrfvjQmUrSgz4ho6u2+dwYbD7VDlSU9WGs1tuganoKdpu2gsp2Fl2xS5LLYB3j7rZthsNNJaF/EqpbcfAbHtR9I7ifujRWZ710P8c/uC8dFX95Vkk/7LFy1+6X/rv7qMILvAqz08OjCgGeFUKCDWtXw5OONThVUZuMqHmBj/Bva04OcxqGDWd7U4K07XAXGJZlATiLMxRKGnMGQB/V8nZZnx/lCxmLhyFrnYMXi56NmdebzKm+mijxg5XeCXT4shrEt9J3BwBg5pumXQPLDEmqsILbo/Jnq6j2HWC/cQ1WC3W3mfhCZhzN9CN/OYSNeMDMD/jaK/TVzZ0mz9dJ8wCeNXdvt0iz4n1UX4GzjCyCnkpj3D9SKw96U3iLiVxAN3tN6nCRrkyo8uosDNOU2AqvCM73pU58t37I+b8DlqPsgZ5MFTlTGEbxUD7C3+XhaahRywgcM5dE2sUj01usHnfGQOjKd7fTpEUdhmKsYOCoItzNyN4T7TnMlksdb5VA81YvF2PbkkxlrZRUChMtVudLtZgJu2nT19jl7NYs6nYhm476i7Sx2KeRa7Ii4yPlnbOluuWU7MIu9laLUuVHQ5qSfm8iZ3AnO5VfTvib2rq+pSFAzb/Y/PSFRTeL4/50v6hfRSNZCAfTTakh8cuapYPNJOq3fiAz7or9gnKuuJQTNTccIHM/lybhtinCDVUdmSNXSVzTcmtT44/sz7g1RO83jOnrcM7V91khTseUPM5oobJmHHWXejwguclrl8r8Eq6SVNKV5edEwyHyGOmDQ6/KGM7C4MJvNkHRYrrT8DEvQueb5kMjHhXMYd3nufsoFg7enwScoI4RXtuV02sAbTF2v7CqBjT+Ibu79iRwp6UW2xcyIxS+MOMS7JDbPnWO1RYMbxn8/rIzBibU0q2ok9l8gRGoROcMgW6GO4aPL/XF+Nf8hRe89o6Mht6Oa7/wPeG147ksvcH+fDSWTuZn1p4f3p1HFFeashb2hSYmgSE9+txtBc+2GLsDG93e/fNLLiWXDVmfuvQjbJxtinGvZbVsjyj+inNMluZAlPVHZi5zua69KVTyc7cQMf5wvEXn0/EjivuUyUdus5mnB8Uth2aBWXHOHZCI4ZO8XfV0kMZnJxw9pn/sfl+wJT8P9fev2LqHzqPYjxqFvQcDKE7b4bMPR/Cu8RdsSfmYKOr7FkMUHO9B2rOmYkTH1eNTvmsRg0pBmo4lEzkn5JI56UzU1jdGQ+pCLZb/PWe8IL7w71Pj1ELb3Vbp/A6Rx3fz67AqN/qCQvWyGsVxEcPdBUYfBXGnJJ6ZjtcAfeyzRF5Ie7mYh67aI+8tjaUdmPoSH6Cbm5C6FCWEGo2zoA5w0deifMaXq2J4NW6cWRRnnRR4zc5N1lnyQ2q2hzXP3SdWDOTVOTDI7ybN5/J7DVONHgnw9aDT4y8tItNH/mw56BmG4OzkSHWCL538Jrj3GlZt6/BN9/VneO7nuOyTc8wqJ7NHSdcvdFeJp63sn28P6WD6/eluqDqscLnW5GZrNyQQWlqm8hfc64YY7HO+Bbm42x7ubOG3R15+uX99nnaV1gqxutKyLm039JErCpz12LN4QLe8QofkPLkQPWJA1N8XLZs7fCcGi2N9S9MLSbVi65BL4LPMPp/bL6fwNQvD6ee/tdJOSPtr/R+v/tw6tPSmlMh3XcZv4o9QlaVOadsdhLnzPV0mYXmTqWnNwbmmpXrsu5YmyGTKzvdn01Rw+U+WVLzSFGTDbdlFsTHIeVGuJH4KUXmX5jjHryUCQxdrJSYNJgo9HAYamqjSQlzmmZC1bUHTJUzyWSiwwR5RBHjTV3U/Kg2t1SWU+QnfaYrrHEri+L+2XYCLvaSjsVxlxddgs7ae0dhyc0QazcKeK/7UU5YuhZzjZSb4wRFC84o+8g/yeQAr7t6OyabJXd41eq4y/zsjIzvrVR43dpFXvqckJeUZeNR/f9x9y7bqirdsvADWRAUvBRFIEUFpSsq1MALl+SmIKBP/wdzrH32Vzjtn5U5215nj5pNhCRHjx4RmT0z3Tm0ptCvC7Zj5UhNg9zv6gGv2byANq5ybw/tuoR23Qg3jcJHv57qkoGXEkGTqRo20LaXiVAzPUX/ZvcjPt9iTWdZAt6vdtJaC7LXutNveXqgpxLPnL17PJfswkrknFmj8sNHG4vsMxcv//BUt4L2cxaeSYnGVoK/XCNnPfq6kUbYDLhpWuOa7XcydKdrPARPnsadNrt1b0oWwxv3RRr/tdokYGr02zoK9b9LaP9H90360zxl2NGK3pEK7QU9B201tRh4Qz1rrrcGphYc/igqdoiBaniy2CusVUqn6V4Iwj1ieP+ElkmDjc3980ZFHv5cZcreix20jwwtKElcpHQYA0PXy9FiBx9asLzxHqNzwWPvjTakzFURkxkJOmu+tU7RbnYQXFlFjB7zOTBjNA73Hju0J5Jr8NBe6jFXpScmXnRovQUw7Q0aQWTaDH4wqX3wkl70Z8eotO3rEBzNfaTIGY4BLZUx2xbcaMrhzyJo0Wang3dpo9ZMraQhVWp54J5a935pW54o51doTcWAH7t81gdKgSvubp8O8L+2h9S4DP0xPsA/2g78VaKMjoJ7fKI9vmlLlB+fyFmtBky9xym0XtRAO3sf+M9rWmrwR60huIdSrvVUXhOV22DqWH6dRSwblQsqrKfqHKxRXkPb3eDnDo3Gf3hKs6wt/FK6cvx6cSR27s94qEI2cKzja5WyaRglVFWbh+Nenp9Oe1heTdE7vGnuR2J/rY4CmBr/to5C+3fUUfxxP3V69zG8Lmwt2GiIobwW8fnQnQT3tOYd0yr4gXw8RMyNNsBUx5UltN9oz73kBD9xEUoDev0ATEX3b82YY0qUPPyd45ujr8zKsS1QPVaAIfGerJlyN8ZUp1tcL4v8xFYm/MxTaPbc9Y5cYY9M1Oi12h2423rcYkXZQbvt+rFtSwQvSBd5S5WT9bU9C/DGNI9Mqhdj3O/Z78fwbrw11WXU79lZ9ucGRuWGmqeGGGe3XjsWHvybd0RMT8catGtigFeHNt4/26olC7wW7dl78EuDDO+XmJFDkVQduVtousXqh27jfcbQurx0UjYpDVzfaegPaw+e1Tfon+e7hDYdT9B/7lgY9/sXov/0NS/Bg+Cl9+AErVgmxznbyxZyFLMN7rfiOtXHmWdTGd2nginS6MaQG4Y/mKL6nJcMb3miMLtozkEZtaQda8ukvBKBKU9U1+y+LB3Ks8Vc2PNyHLGxvY4p3jp3IeikZa0toltFr8XhKgSTHftr+6UDU9LkN/smifr/fzD/P8tTqmbp8OunveCzPReZ80JMV6v+aG6nz6urB59QrU0RE+lOXzOZPAUYeCKGZhli5qKK0IrtBTGSZMeS3TttTKXKdpp3nsKflLXzpaf5ixcGR53NpsWIouUSvFiNHGi7hs/BS+e94wY8gR/6emp/XtTB8TYm/NU8SE2K7ADaa7bTahbMxQ2Fs9UBvDFBjH820HqxjJh1jaTHXN31Y9l9ze4ohFbdIGFQcp8feWD6yBltmfa1QvA/wW0Dbbo/h9BmyzF45h0cU1ZF/fxZIx+0wPwCo/xZHqkyp/16scNpzdLBfE9xfen9Y8gjJvnFnApts3f8WwktZ5Ton3hY9n6wcmom1xW0by5A22ZbYHC19jR6rix8TgX4T3cjL+l1zg3HlSIv0j0H9y/pOuXWY8hOzBvPBhQ1uaodv8IlYqkEjMfXBDz1C1PXbT82Px4ywU3G6N/0Kx7pvTMGjmnolxtzg3lIMLF37tbnuNaGoviiYru6Ot7tw/5aHQUwJf+2jkJX/3uC6n8TT40lBfo/vuwRc6R1rOo6jfLJ9eT4tg5tc7kLMhWhiDyuGSed8ZEO/+B8gIETRwxf5Dm0Ytj7q2mEmFzpRe+fVpbgbZbwV7N5+6FSWoAX/OFRYf4dWrDoQrv3M+AhJwKmnqmy17xRjBgjuc/zr9VBcw0XWnC8uJn0MmvwzGOmpWx5Pa2pMBTw2KYFxg+p0tch9M/PJaFkz49lUCh70GrbJ7TadJiuqPbhv7w3Hs2sCS0ojhQ8f71X5+x8aSWqHg54kt+TiC0sd0bZ90TwJ7nT+xH4m7AY9zWwpqizbqDs6Dl8gxfFfs54shdmVK/lveZrb/Ce6XYLei7MoxNMdOQAqdVGVM0etuaFphax1VgGL40NYNhtEpE1MxF+SXkYml9eyps+VW+7H0zteHMmJhrVnF7rRNXsyXV8YyO1n6+rNppzvC9C0nYueDhqZox7hxP69/DtDsDwZO5YX56fWLP3HhTq67vmrviy1Pxv+qS6GQdCMJXPf62OApiaSL8ZoxgJ/5I9Xv70Ol/VjjTKPsO9461XiKFzBL8Rsn6te+4ghr1uJhOftOCxtycq7LYKh1Suzb3mrktgTp1CK5btADESlIjJxjdEitwSmDI3Scds4h8KhRi8cJgdoL12oUBF9oB/8gz4D3T+jMpnsBNcoQWvyduTQnx7JsHbH8Ajyw55mIMCHW+06esqAtGg6rYDj9FaXDNjnIKH2HkvuNmbp6wewq+8on4sfhaDx/axAr/Y7H/VzSNnHKt2SO86x/XGFdr0lLljSswHMGVW3xtbq86M0sscfml6x/sdrnOi+hECw7KF9z+/a4uKWWxzN7tyjzUxMPh63neCt47hH49SMaSwLY7wj4pWMudeQfvO3njf+Orc2Mvq6wtjaOfgPDx2bGB6C3qlp5XgPRrvpIdLwv2by0Qw83VmsccznFEjRapG1+vKY7Hv9euC7f/C1Kmcw882AnO86TWeMw20S5xmc77b71bEhGt9p8Te3YRgq4OnuFqXlCvPgPvTNvtrdRT4t07Hv+GpkfjvqKP48/uln/oa2WwOjORwCCxqxSXFz7kjBM+NEzHL4RLxKUfMuYd+v4iLA21EN2DACoSUXdsT/MFnt+e+/1VvzAtcAR59Z3GfneGvktTpiI9lxHBlAlOqYwhUqSfcT9Kh7dLzovdr7o4Ht9m3Y9JkvaCSCYjpMAaPDE1lTZk5OTpulwsRuw7lFcVir83iqa6w9AJeKjdraNF9X3fhJQqjdC0dHf/+BY+Ju1SnOh8fBE+9gjdOC2cIbVnj+uLSj1NOnRGl1wd415mrHrs21wkluUyOu2uh1d7vfn/3rXSAX1ng/Ufm3KSSm/1cwhV+sFHCKb3PFtqvNMBoNw0HxB/jA/dVQv/sWg5M1dDKbs0dj02vBO38CvdOMB8ea6YK4LXG/ay4v61l0iVbwf11vx+jGI909hRnU4qlYCnYTnkhVuY3okocaJo924SWliA1UZW3THOz/UFm1SKy//FTn2m+Zs9RfaMXt2+ONwzjVNPasqCULwLH3Rvsr+2Z2afK0fg3mBr9O86d/+N+qir69U7jFHm2DsADMxs8UU10h/uCAW3jnyTk8cEFMTA2NZmd89mcYKV33Is7xHBilSrlaa8Fy/DrsaOvfamSd5bjiS38lZfzlvhiA0yJzkdmxqn6UqKpiGnaQdttvu2EqtN057ixnNRs/QQP8seFHH9YJjLbzNfwR60EnjFs5PmlAi0X2S547DEW5uw29lZUvN94/n7Eb4yNamDcS8AT9UTXmTSYaxQF7MA9mYM3hCuIp3rK8D+7m9oxfd+KlO69nRDIk++JnZbupN+ThbRg+4JWCzf1nqrjCxgey9COpX+Df9mPwMvchR88f4UJvab7nePnwldkLxn+qjzGwKCyRP9MF9KX6pO27/eo7NfCNOKCwuaCHHZkwNRQ1MD7jrhy3KO/tvTsGW2oSM8TYSdbI4VNxNmE8pe35LTbXsDrrATGhx9VsJkUrjWJzVfQrrIueMIo7lg98Hb0GnYzYScsc51Vo/RKSby6Cj+YcvbzjBqtP994HmV/s45iLv5mjGL0bzl3/k9rv/dtriBmD4ip2w0x8DzU8APHU78nSb8Xs1WEI8qOxV4LohtiyggWM+Is3zmBNUSMV+85eG13w/fbSXJibCp8qB7MLPgH3nt+adHQcw1eCMLXR2RvDd9XDmLM0/ZcYfIRfq2azHaatzeBqc3DgCevduR42zd4ZFNb0G724CC4W9I8Vig6o2jd1/wuVPDG1ej3lDmP8PwzA6auZ1Hr9ws8CH4zgVbzk7VGFT9Du/kheENrnTnlO/gf+D/w6CyANitOPe+SeTyxM0N7QlMnzXc+2o31+6/Q04C/82xFENnxhph/HfE+vvNwLPZ0ILby7X6n+fSC1vUH0LLNKj1o/m0GXpol4Yfyuu3P2+3HZE71AjkjnMB/7S8q/GquDajeXpng67a31h97GX5xf5w4Jot1mbUS7h+tz0t+EN8XnZmQFPRcVqpwtDN7rRUj+Nn8HevcC18H9F+dWtQcxbm2U0bnOXuPbgG9XurVcW/7T6qNmiil5/TqO8GyOv/FOgok/99i6l9y9uif1n6TCFoksuwdd8dfxFAWmcibm19j16FzYsoW/ijjKmIiqOBHvsMCWsdcIS8nCnisWa6X1AxlxORj/CW2UooPZRvRFNx9Bn8VP+035aIHDJXVsmOJrHX0qja438g+QksWpgS/Mrf6/RGSkkkzd06FpBH82hQ8YlsdMFOfgAm3FU6sji34t0gEj3ELvMmzuU7Vdonnb4bQYutnpMJ/7cFLuzUwdVVJpVgAbwRRipwx7K7wb48OvCwliGmlBabi+o33P5tHYp1wlej9mNnw/A0wfH7D35Rm3tcn1kLNisltTbwaI0esU2jXcKVJ0K6SJbhNhZyQ7c0pZcb6oLkLE5iKvga0b/3dCT5bc2KzFjyc8zWeb1tqysptX1O8ejAeiO1a0TcNtOyPnyp2J5Fl0/7+PU8do81KYQPW1yxLkqYdpftC1xxd1olnue649fkD/3fvzB+eMu3LSGbrWPHpCU2r+dPBJ9LipE6hq/szHT50/ot1FKIw/x2m/kP6/a8ao5BX0CL13N853rFf72Sp8Evx5HoUXE1CDFT1VaB88kDMPpcCtJJeIWac704LOqv3B+ObQnVYgOfmxwQxYy86fP8ApuoWnn+6s2sKuyF4hC+BqeZVtZRYfUzrF/iPx3UxBo8dgSmh57VX084olFRb8PcDxKgar4GptPczu0ojtvyWGsXnCbSZITgdm01PGoXss4Mf2QJT37pcUj3s6/GgvebM+8jg0ZmHGJ/k4LGhwqfgIQfP77pvyg4htFmy2SJHtGlisYwVY6oX3OauJ0Crbb+1RVxp+7r1fq+1dpMaFNUErRnzvg7/ZY7xvje0/6qC97p+7uEdmST4SorfX0+Llor7FFr5ovXriBN7QNWigf9KnG/E3rU0Q07wmOO/VtJc3wc3aFnRnWrWIDnVzC74GDnGWjqHRsxktsjQnvS0U7n9bm1dU13wchRXuua62zhlT7s26UkNMFUmo461qufRS/QCHkTdIdU2n4hTzgyPB22/h+jfw5T4u7NyRvK/Y8/MP+6nWltZUDWfQHuVE/DS6Att9Mw+Rx40NbfYqBUESgc3xKzWOSVbJ9KE0puGvFxEiJmBXy4otfbI86fd12Kcwz/l+sLkwWel3tirBabqrOoxp0ObWLuioSiDp/c+mQotNVmMKHVli/uXlwp/9i1mFJd93YGyht94tn3NbjqBlipeaA8rFfDQvgbmThtgPHDh59I2QvvIRg5Y30Ro2TyDVgOmZAbXB38otSS4aYYcsBDNCZWrCjkkKvG8iLef/qxVaLdC+K7ZNtNG9Ept2wnOb4GYoegmVcBpP4cN7bit4d/e1Gvdw0tTmHqzR9S8HYt7+iRJmdotJpSgT7gfPvB7b2U0wPwbfpE0Yc0UwZxTczPw/NUbOWd/sGf0UjmDdtwV4JxrxH4wZQ60FP7vbqB/JGfJ7ZM7EpmnKSYVRqgKxJfQficTPJyWkSYEqzq+sYtdbqkuv3Ntv2GsZh+VXGp8K9B+MHVo5jFl66EH3aGP/toeL8DUaPq7MYrJv2Otxx/HFP9KQ0opsIR+vRKxzRh+qVy2R8e1NMFiQld8KTtIiIndrK8jF6DvXyRZ3LUI/sDZQiumkxYxIp9UcIrsNvA6ZDr+wThC+3zCip5pDO1zpmXJrI/WUDMpcD/2/nZMtmyR8ltkQUsax4gZejulyNRsx4/YF7wQ1hq9yooELxD5mt0u1pKKqQUesdbQYqWkgJe6M/xdsYW/kTv4w+g8AE+0MnjsofZj1Z2LGE9b5IyF7sgURzbam4nJjUlL3tHz8rGEwBr1eyhNQ5Geej9HexPw/ou636f26sHLHZdaysQWmAqpAW+PCxXaVSlG9N7JaP/kBN4ruSRTgbzhBH6MHPA5Xd/0fHg7zfVWXGfPEXLGW6jB81XzRf8wZ4r2jHUheElFp2e+olPxOE34fnFPI1ZfC5H4er90aClkNRNG3pbyva/y49KE9uNFt6RX22jcF/ylx5Khsv7hqf2yzlL22KdnSvfM5/+MUeysiF6O5wrei53+Yh2FOP5dHcVo8u/YM/OPr0kc+9WAnpMJMIJsaLHLxp1SOnoeNS/+CogxFR679yuaX6sOtNLLkajRx5bj7p+ImcFjNqC82YHnhDDR2WjivKmanE3NN+fwJ9HJflEVZcBU/DykzHOqN5VJgvuNB2rNTndToPokWJrr9LxmpRp4MFvZmlttkfezFrxU1X3NqidDa8XFSYEHH/d1EytestiwFMrmTc8zprNmwlsbgpfW4KXXqN8X6d2/H3K3438K8Mbw5EqUhR3au21Uj2WG09Kz3UO7OUNVYdLLEKhYm/35ug14JY9OG0qMzhbccAztmLwinfLTGNpt8DzKbBCaIoWT0tL8Xb8mN01sicL6BW06fKA9I9epKXnY4PVp5ihsk0I7N8sMn5+5emLVeQatOJ/r3K3ORQ3EpxoVJ2fCdzxLPSZWaE/92i6h8DasZJpebv6Tp/RTqvRnGmiO+zguoTPsek3ppZw5+8PzfGPytN/3Nnv5WjC+LSPNtvqMMB640OKn9C/WUYiS/Duemv4vPXd+eAQmkkCCNzI86P3F5DohvisOgpevgSn+Cjsq+Bx59XASIjaqrmMq9yAx188RM3UqwH+FOWJaTr8KW97cmp6JsBU8On6JNVL7pGz13fXnQS0j1rIQMWbckbeNsVqyVHUEesWdKfj6rZ8f8mcyVTcZMV1W/cntHLorW82Q9wWtr/3JZWhNHtuOVxF4c/a0FlTWU/Ds4gYemOrhENd3uP601Wp2oGJArzkjzY9GeL/1WYL/4SJiWl7gec2dgzfrEbTb45EobGFLAmUju59PUoCprkWMVk4/ZnEZQzse6gjRvd/Bf53Frwi/NMP1kzna74XQcmrW+6vobQte0q91UWd2RS+To31SBV57zdwJPT+R1dcYq/25JJVMtXTVncDcSaU+N1L1B1PWQRdPrIhb4R8/tUtHEbuI8hq6wfkvP1VPTuDh70AF7yxjaNUHeDSbv2Z8rywzj4XXyOn3w/e4+53GN01py5De1fMCv1ykf7GOQpSl35zpNpr9n1G/0f8NFf/PrvOlpzCH594DU6kHbRV4iOni8jhwL+7r4YRJ28Ljqn1dxAV5ulUXY2oWpqUFiowYljX4g7Rq8f12FM/ZemEAM0m35cGkUC32HPAS/kmDf3Lkw409Damiyn1Aa50tYGpwsr9UvvozyZ7Z98RK3ZSoPFf9uFqJGA01aLlyTMDEZ9XXcc+uQyrs1IZ22vZzwHM+pJfP4cfIQXuzxsX7dP0aQNvQSvbUwjkltzN4Zvjifd0F/FtWwb8FoDtiVSvB39VnywlGBdo/TBdf4nKxd4J2ifcrRp5Bb7cBhp8j+Ef70anAUNP7z5HasWbUa+NQNRHTX2C0fcGP1RMPGJRy+K3W5C8KjT0wG3xVmW1fV/SvtEB7Z4PEYqnV161Pvprgq3Mj0vchePlH+93U1GIHG/0T+5uldtTvzGP+STYoTmeq86P9hGkxJD4mlQez43LNIg2Y+sVTpqtmxK5mv/98asE//cKUepfvxK/ZxQlm1ekvzvmKk/HvMDX/d8z5/nHtd9m3M0rrGNrlliOG8hraLmtu/ZxldJyzZg5v8O5ixKDuafifLvmISr3ux/V6f9C45owSeiBGmtlHZuzgVpQJ/TkTq+S4ZufWKSl+e/A7983yBh5sX4hxC/c72GrKhhr/UDRjJveyrh+LHwljCjd9XcM6TjxmHaMFgv8CTBQq2rOsNfDqerUXgo3n3Jj+kAbUHI7wM22ZzJn7RY4oxo4tBGNfSNnlY8zoOU8R47sXeGPjc5HiE673gsnXYk0rvCnORPBu8ET7/eX1Q0lW7DX/OcH9zhNxRaWsAsPPMbTj9S4uKR9Au3nTZdIxr1lAG5cn5IQJT05s916IlD0i2wmuo++csUn1pNpaon1Rm4hsVhYSVcMrchJb4/nBvh1TNVc0eNDIuOnOylJ+5qd2x/KksP3X+VC+NqD95q8zMTuuV8hZS9WhzzW0tOXUGFC13KgOMH1Q2LzfEyYpc2Dq1jGd1eX8QOHi7Pb+c3nThjf5RpXgngUvdtO/OOcrTke/w9Tiv4f9Rv+bamjTsTuj+LWBdlnXPS8tKuTNzeig+dkbedXuhIbS4Qkx8ejH+d6XVqQqewIDzAVvXJrZlIqlgjwvLpcy657XF72U/dYJVgL81fKjFcSHArSje/l4bL9w4K8e4AV3uMf//7QqOuKJBP8lHqCF9Kk5onSi7zVvlsBvjPO+zoADU155+8rMvYGHqi7Yc++4hxYr39c55Ze1pXnOGN+zVTgj7lxxfX4Aj52onYJ3DNvxl5XW71vUaztRQUwXFTCfp9Ci+WWKHDEyDzKjk9FR9Hbg/9QDMGXlN0ahPgOGZV0jFk8jhXj8RU5Y92PnwbbtwBtP0wkChvY+20KkWpXgB9MB2qOpxZMKGc9z3/Nvx24t/Fws+mjvyk3WrBR6LSprGnTC0fX0dQUt90v7mffckdm4RHt+8RT5UbZmBf5HP5g6+A781NtfzKl01yq0+CmaM/E41ylW05m2c7/9mXtjhaiYtdB6v3iquadXCnffs+ZGyulvzvnOxN9i6l+ydv5PY+rxlYCpwxcYEb7Q+2XiQNtNZeoxhrzqruw3FUMBPKYtnBO0DvT96z1FDIVnxJzJJMTs44vvL9elyNhg8aSnL241d6GoOntP3Jxe1xH80zf/wJMfTeTtyxAxvfwcb2wtFi2F3yn8l2BAC7FGECnZzHaCV/VzyPML/FDdnx/vD1/wL5WKGHqyC3hMdtEebtrAUPOE9poP8P3bd6fUdA+bB9zuz7lXpAnVZWBr/qgCb7w20FJJKppCUElfnR2z3u8IIX4/sw8i03MH7QlsaNVDmMhsPZd1KrJZ76+OHLwyEBfgmRg5xLePJduIV+QEX0BOuK+REx5nLkBbcVvzXjp+T3lYUvF84/4DG1oxPEOocctDDpu9kHOsAjkk8UtV8IdH6aSfdsaQctGeaLsH1zrW5uifX36KPg+msBOr9f/0U3TrdUYQLrlryJ3I6vym/fDUTiFdZKvV3KZILC7/aD/koSslrXvivtqfS/n3MDUXfocpZf5//v5XjVHkc2NKkQPZ708ExMAlrUb9ORYkeFcFmConUk1x/UJevRsOseQ++1KzB68E5QQ8Nvd+1eutgBF7ukTMRO2TOFeBKXtzVJh0KzLkedHq1wXHiAhWIMZuN1z/XiQ3Fs+Nhl7zcisE+xvydv0xRHon9x0PTPFoMdWw4Ye0EFpq10FrhRdtRuW9hTaLQvDG+YX21/UCPPMagAceOz6hMnqAl445uLTqx/7fs2gPrfbE+8l+8QHGcmg1bXfUWeVpL3pOrsgp2jXumHVbQOvG453jWh7e/1ArGqVHBxi+b7Q1Yyl45KnOwDtXB9p1xm3EvLM00T8+2isY5hdaMNkLLsvw+27EC2pUy+Tu536s2X1kwM8tYzz/8EH/rPamSJH2UrlnnAvSb001oEI/QPtt90LJoAiaf7RftBZlNnBI+0+e0jtgKs7ipRPIFnVsIsnqzxjFbt+eSjaOyj0934+z86P92GgOI3m4OILb7yX6NzE1/x2mlv9L69KrlTmFh3VNxx3TUWbeRgJPIJdxP9gfOzZ9hxW9xwPEbMEEi4VaBc98OwFTEwWYOt/7vcY+Mr4/LxCTntrCP7XuRnDH+Qd+ojOBqc8LHr3Yf4ilN6Gg9L1Hnn7Y8PRlI737erUtDz4cMc6+NvJ8vob/uu1Vizlyvz7p1K8/sjNorVRCe8un19f6lJrFbltgKJUkxGy47Ova96ZMsdZAewUvfmKm3Y+d410Qw6kqssnA7Cj1Od53oiUKm6bFi6JdaiJ/15+a6cPZm2re1zPif9YxYV8iRl8zaNFjf85j2JlDiq8VMHVO1YhtrsgJcX3bCj1m1sz03Q/ebwxtar/xe8mrcoob3N93n+A1qXDg5/Y5eP487PuHayJxyVAdXx65az2tTGjZZi8LZnaCX5xsrm96SQyYOsciMHnp1H/GKH7V+00/0LbxaqwIfpFTyWCSlj88tZ/0ewccYF0pszYn7jXe56YtM8Wn0GCO45o34S+OpY+E2W/OHh2p/5I53z+NKbcTppS8feTZWD+KzHtVAiWnOznezVVrtoTBonC7Rx5f5cjTi6z60HtSQashI4tstJjJlF0KfG/tljXbl/BPma5vuD/L4PnHo2sK7bOBVlo+YostbkJOabLD9cO+ZpU+Rl8P22wdT6mRtxcd/9KLjaEVb6vvmlVTaMtStvaCnwnfkplpAS0XlzvuK5mwZs29AKbvS8SsP0yQl2eaRO/dAbw06uvG41/jlFaveVofPLeswCuZNjY19zlF+/LMhRYd4/2Dg9DXyz2Fml7J2BJ8XoNXPhYt4ekFYCq+w8vck+uASi1HDvk20K56C17Ln7sth5yDlrttw46e5/ve8fW239+C8Yzytq/9uw6/Kdtd0b/PI54fDIZ4/mGDHPKyVkvBH30kXb/N4AfzhyVz89nXB07rtqb3dKjwo2mnKbuO6iU1n1LVfnhqdurnt/yNwt3g3UVsLZHyj5+iE/ySe1qblEkfh/u6HntaqqcelcP+TAhPc/7i+qmROP3NGdmj/xhv+x+tS//TmBq8F4jRKukxdUee12wD/2NdIM2bNmrJlqUJbYR/KPfzCQePTBYdlcF+y93TC9cbK/BAOMP33ihBTKobYIZn+cZxi3Uss/t4xinaErRjuwKmVG7m9LxCe/nCFX5pcbBryn1hq/m6AkxdP9KHiuaDmD6vwVtnAX7oTfAzgdBAa4UT8FC4qcEjcor2iA0wVHkd/EynA1OvtgUv1Xf4n2PmWCx5gQeiTttrwbo/V+Qxkxr4sy+0ZjSA/7sxraRUyfH+1e5Qsuc3rOkZBZbgNSPwiqxbS3o5/T5QdIXfjCRtTvF8gPYrbeKxedjnhGWfE/IN/NlyeG2JO5u9E1QL8GpRzVLKrzNgeK4kKVvv3C+Vt76/8wv6p5xBK0bxaum4eekq+tlEjsuHBD9lv7jCzgNe/eOnApZGTLn0Nc/F6L946rNayJQsJ4oW1LLisXweLf6Zn5q0J4XtNHR+GBnHf3iqfqcuFWd+dDzrzf/aufPA1GjyW0z9S+rS//QYhZ9DO2VWBO2yniU1e8b4H7+UkS34nxUwJU7hj6poDh7IVoLO4k/VUVW8ttx3O1zfGMaYsk1fi6RIccpUGxKEt7Rx/NqIRWYvOKdKnUDrSdvPmp1XUkZZ2eD67vG12FiowIOH80bwZmw5Z5pud/T6zKAVdydVYcWo34fJQ953qxG0lsRsiYpY2GnerREUNvH6OejRARhJB0fk6Y8JXhJ18ISVgFe9NXihGorgtfYInntYC2hNOUNOOCofkV3nLrToXcPvxQztbwq0pxBzi7tf+Ziy/chT6H3v94HyQmjdsXSFf/lm4J1G/Xrs4hc1RUkH/7j00d7sqLX0dKivuzfwvPvdQU6Ri63gW8dvxD62gP6VG/D8/H4QmRZDS7/yXBFc9Tie68XDmPzMT5m2DR3gREX1w1O2tTid2PVWLn4w9TNGsasKieJwvxA8ZUzE1p40pOJVw08xi4tsOvXWVA2+B+dnjGI0qC/EN5MDd01D+GtnjwJTY/l3fkr/l9RR/GmeuhjuhF7jBWIsnQND3xwePtwGdr/HJbSKaM+e9JTe8B/tUVNYpZstZLu6RR5eIe/zEbRV+R0hD382h5R9i1lGifDcaH6Z9Gs7HCehcO2bgucUB515dzsF5o6IydUKfsk/hi9KXw9oRdGCFtrriEmeqJbjw4fM4bkX0HLmoV8fVak3drvMxpRO274+rx+n9CsBnn93gB8zFGCqdfD5mdaIafaA/+FT7Uv8Ye8c/+bhfbLpoqZE+YJXvrNDzczmmlP1aPD7+egTMXMEf5U/G8txtzYwpQSnBXgl2IF3a2jj25VDKwc2eHGmqyeWLzTwbKlutcCpkBPCsm2Ir2X4PfialJmDWULFQYI2lJ7Qih7v/VZwwfO+3aFjsHsfioad4vjr2aXTj2/kkF9+ynqN8T7Lb/Wi8KUrgh2/RYUJu9nwx0/9aL9rpY0pdqKF40tpt2b5B37v3YRTwWycfp32VzaozFPSfsYoWnV+oYgd+j1MB8lfO38KmJKk3/DUWPiX7O/3p3kqDoUJVft+PunoQOucp0JHvOn3zho9kVe3o1lJmaIghvZZAk9d9PNVSYAYeof9eVKBNqKEOLRMEC4jNjPclLJnuBb8V79Grl7xmBrvafLgIS8V9uqghV7iAhgEL+rspAGzsV9BK84t8Jp8KRoKj09LCwRzCYzxfq2Dke6EIJBUD5g3R1SPJuCxcwneOG0KkXL92vuxwdFjpV2JFC8IWg3cqzDphBiuSYY/o+H3xuwirOg130JrTqfQejfJySlsBPxeGCwR83PnSVkwxfNDrvb75FZDyiftTgv2RT+uuHEm/ffgmSTttWtsVJQeIXm9sEJ76Vy84Qf7vQBGGTARmW1MoWYBU16F9t9k+K3cDJHDnO+nZseljfbtzYUQrOtVqXuOIP+MpZstFAPTLovnz/yUvb46HVPf5uBn3O9n/ZRoFSOqrsqQO1bQKewRF4N/5nzVnWCxwa3fn+Pqw1/+0n6HJD3T+7GxHW/Bvn/TT8nj32FK/Jfs7/eneWpnQ/vlpbFFnguRl7vAAU+8Xv2+sAXy6mI+K+iVcmiX+/wos2IowT84T2DKU6BtZkc+ovTQQjsGU8SkGVScnmNac3c/gb/y9rOI6je0o7t1Pwr7nq+cssEd16/uqs7Gx6qkervaIOb7sezYub7pPVKhFRlBm7UxMNsYDbRbIiYnJkmOSK8hsxzvxJFn1VSAthtYvzAC3njvnC9VrYSYLnbIAfP5rIUWVMFrhze02jW9vqha0QaefrRMWbApMmBmgZxycw43VqWLfrfyxNL86x286MTQUs2+6v3VBLx8vFcylU6G/phxaNeJ67yoWLUb7i0t+KPvgb8pHvZ171Y//zY8uDG9bxow2436Oex+/Vjmm/j82QNTc2MGf/rVF457n19uenfg0o+fMtkKvPeRF+U/437VVrsx0ZLmP5j6WTtPiT2iYvsdOBc2bUV2Dhfzn9okeEn0T/aWNeSYO9rjvZeRFr9vJ0q7cA9/S8e/OOc7mox+M+43Fv8ddel/nKeMmwa/8tW3mvd9Ia+aQ7tBHr0DU8c58v5bKwqKHy3yqqoCU46DmHnq943gNxowuNz0c7TIw0Lga4hJBRdQzl9r7l2MZclGjhn12srUAv0ZIcZvUkKv6Rh+LC2+Cjty3L8+iOC1CfUx9piBR84f8FptQxsN75pA79UW/mn5UYnR0sHnfA0eOURqx65K+6X6eQJPdJvjiZn7FtpKuCKGaJmAx1zwamb48EdKhO8XC/6kWhzA7+V5HDFuw9898yVyhBbHHlOia0lJtIJWlSfgldqxB5SFpQUtJ0Mb+29Bgr/rtbI7TdYgJO1JkdefHyVFyAEXZtdUTvs6+ecCmDy2dkTN7Yj7SzZygmA6DRUfF5+HHnIOzRbA2F0Ez3TL3NOrL/xpnu5kwUwqYN578uJH+x1OHw4/W/HZf85PuQIX0T5x7pzCQ1uzR+7M/lnrwWo8f6Z1KtXlFP35qy59F5cnqlci+mMWLP/iWo/RVPwdpkb/jv3S/zimkhfybpLYiMmNCq33JfzPcyPcC+7JTTw2Pc3gNyQB2kUdIe8t1ogZ7ofwP8cAGAwXrkilZ/SeP0FMulqYUBPL637dODy/W7Qh9P8R2tCeRjKLCJgqtGF/v+9nzoxDkVO2uay5n22gxSRHgye/zUwneA/6mNu4X2pWOnhmHIEXsk/xpTeJiPmH862Z0TgdZXPwhCvU+P7ydjtg8AEMCN9jx95f8OprNwbvzBVoqXKwKOj5/MDvyS541V/wlNJiBJ57LJYe45VRUCRu+9qr/hwSZ1X1Z6dGFve7E3h5M64keh70reOO9O+apaL0pPIJjHry69OxSSlV/fwYtCa/4PerwgypyCr0r3hOiPEv+veZRxshkF6flBkO/GOxMwfOSfHHln5dtaN/5qd4+7HYe2/kP3O+ttiP7QdxP0bS+6mfer97AZ5usnQqnO7bNmKriTb9Z4yCukRhQ09WKPQ+eN4vTE3OnUNxAO3tNfXnL9bQjmbC7zA1/pfs7/entZ/Sa5m8XuB/ThfktZ3Y1yJtd3vu+m/k1fsuzCgcn6CN8ibp2K735G/nAa2j9Ge0fVgrwA8EiDHF+HhM3Aox5e/PWgsiAf+zSctDSg5raCV32ImsGEELhc/+TOhyH89ZNFyklJzHwOD+ckhZExvw5O0Q/u24ikt2nV7h4ZUnYjpy1TV7CcIHfkhD3p0Pe626NlqqjXTjBEE/5/ri0Fb8dkEevheIwTaY9WPRM2BwKOF7y0OMhuJmLbjWCRh6raFFw/sa7y/f4hOzZ0Le750Mrbq3oNUujTGj6NnXrXOupuywEsaUNHtg8O5Du35raNdUnW3gL1fLjr0aaMHXcwetiBxwYpP4+oA/tNFf2gKYHqQh+rdDf7uPCv4Txgo8GpxnwuW+z3U9L8E7v7TfPiNFZPOhkf1Tly7buJ+XulPiV0PlP5iK24VARXGe8MtACU+sfcAf/8KUeXD6nGbZQ6pGtfEPppybdySuHZETp8LhL9YmjWbz2W8wJf1L1s7/aUyFZihTuB5sePD0wUujbVVTOOrrU4kBU+sW2qiWbtD/lQFMPRh45GXIyMv+uq/X29ngkajHXLX5nNhnp0X4n5trzXuvDhH8kPCgd0bgpVMciSxnUkSvbw2tOUo/MusGHFrxDBXj5QQM7g23pFgVoQ2VL2LurFcdPe0Y/klxEh2Yhd+rtBo8NpuAV9epgbxf9Weiqf5RZ9uz29D75OP6hwGtZo35i/jqjeupr9PYnISM3oYJXuyWS/ivj8bh3yLw3CL9ELPCMId/2pj9PlHAgKy0M8ryDXiOvcHL2zf8I1e0reYeqqPCStuGViwf8IPb/aFmE9t8UbIbWDz4gJGZnhl3qh0VMfw0waPR1Kwpj2J83ivon0d4bSj9BFPnlEhnWS+fhfBTm7RvhsqJbb72f2HKIGi1kPXr23pMHYo3MMVb9H+1lyThojxaYDwRJj9r500zWupscrfn4HWVCT97vFhxv1f1cGtw97KK6r+Iqfnsd5iS/yV16X8aU9ASE0q/t43jBg3yMjUFtMu06edITfiXw7NKKe6+wMD0gbw/3bUvipsl8rIVwW8tShNa7HlD3n6PD8QWQhVR3Z0M5P34c2NZqt2p+WTA5LCjjm19KaRXAb/tbt+xyEYrO6GwmuH6+xC8EbuzgtLxCjwWZ/GNTXbAzNvh8E+WihjeWPBHiVmAx07598aKpfumMtjBvy1tVWG7Y/umTAMGgqv+TVl+KJ7gHQ6MzAx8n6rgxWp1BY/676XFhjGeXxDytuuv0H7vPAPm7Anun/daM2fmlBIhwP18U43YK7ShzQY9r23X0FaPrV1QntXgvTQFrwoZtGBlksW9rQ5MzcfVjfIRIQcdGXhyvWsrypodPpsl+keVnTdF+VHm56Rknb7fhd9/1nrI2UJmMzFMf9b52sbo4EELm/I/YxS/9swcJdWHnuF67Di7zbDWFdeVf/ZNsm4nJWWvQzGjYvzUuH8yD+Apd36Alj0yaNG4+4v7Jo2F6e+0n/wvOXf+T/sp9buYUCW8et4ZIS9vQrOiyljvNddLjxazavBIvPU2gh928BMX8woHbHjA1KOA52c2/M5z3PuDTEOeL9fwD+/l0ODBrgNGBrJ2g36P4Mnzl1KzbzV7UPoMcb9le+jYaMRjei00g/sXBu1opOCJ164Ehrcr/N6YmG+qk9rkbtv1azG8AhgyTlvB3WVfj/kR/F38KdeOe1fhzzahUVP97uCHdLk/N1A2C2Ckn3M95OBF7WECQ5ODIbiXJl4zs5Riiic6tOPhcIAf8yVgrt7hem0Ov/SsiwnF0tQUgq8If3T6OiLx5Ro8873heWF7LaClzLUQ2Cr833WrlRSZiuX4lYP+u9fFlZIbeCywzb5O/+j09ZN38FruL1M2PiAnJNluLJzvMSv11R3a9ldtkvV4tR7zNgX/Gfc7hF/4UfnVSv857vcwwo7SKBadc8L3a33dzwH/7JvkOKQw7bzo55BfS8dPj8tSU4YiUT7lGg/2uf0XeWosTn7HU5N/x5zvH1+TWHAHfX7g8Oxiz0vlYQGtdBnvuJt18C8PMjlxXQVmnmtk0rctIO/fFOTlGwOmFBF+J1SAEVdJkPdf2+pB+XJmOMF9cjghBviV+OQIDCVWV7Phg9+JlzW0Ztt8oJUEAVrwOTM015mAJ7YaB0+cvrh+O4yJXc7QStV9bTr+JztAOxZSTcVZg38brPD87TKsKLo1a83/fvH9YWC/KC1Ls99ntteyjp1TvFqC9x5hv5bjCb+XdTG0TxlCG81e0KLRATHubcvPmgV7ATFMI2hVqx+D2PfzdxzMyIOBDQzvfU2A3+l5pptAi2k5ckAmyWvuijYwoj/Cgl6RAF77BOi/8WsWUBWP14KXbL/92TzVi56nEJiKrvCPaxP+tF5+RcGRn+yml7H7+ZmfsuJP0+mLMOQ/tUn2ZUQey97X8X+uSfx4/V5nmfd1zrJ8T3Uz/D+YStzwxkTfwefguNB+MNWtT0RpFi25+6wWf5OnRvLveGr6L9nf76/UJtWSiv8x7/cSE1P3Ce013zmuMvnqzNAL5PV3B22k6fDoXDKRh/0MMbS4HYn58qyjmFXw4Kw4rFlyq+6UhnfDcV0Gf/V82jAysdr7NYVKZjycGzD6RUxORoeS7VQXvLZ5r4TAmH4s5g/hbxI64PrXHBj9HMGbadevpbj281fDY7/2PsyhHYsdcsA7AE9VsgXeQaDge8l50nvRQuulBjCnznve0SbgPVcGhtdrYCh/iIYWuJuPwqyrEfZnmSJHxGNgrGCI4fLJgNk2x/tv+nq6PDD6+bUU/vJq8i/V9Wrj+EG/BnNwqzJKX/7aCZJ+zrtUjYISv+rHJd/gJeGt+VTmrzUP5nPw5ENCTnq7M/DaTIafunTIGfE0/PLTtjmf9IGA/vzFU5By91p/LXtt+gtTi1srs/PIHNOvfZN+tJ9ycFvin6TTzt7mreiPgzP+8VOW9n7Ueni/jqjcr6fc+XWuR7bUwVODy8Lxwv3D0/8epsbS73hq9i+pS//T66eidDahclzAjxjr/kwwgnbJjued5kkLePrB2YA2G4zht47BN2LZpddS6h0xdH4kFvsOri2V3wO+P00Rk9Z9dqO6Ohua77pLYsGp8KE1vuDBz5widn2bVyrWPj4HySdl7iO8U3Ebr7hrSdBi3R7OPtqCN4PhG5+FgfmkqDlveVBsDzVjTfukem3Bz5xa8MhAsis87wLeGV2AmWFq9u0XttwdCNBeXnHtx0DGwPz9Cr9z+ALD/CMBw485tJRWGA+Khela8Gf2QWeZf0UMX8CXQXyBX6pLSaIm2AOj0hM55O1I8DvshRw0Svs1mJqdgcWu6I9NurwhB4AXn+NLP7/W19RerKtHpZOvuX+N4R9161pSlQXA2GQNDG59aME46zrnUnBm6Yj89p86iuPEKvWyLOJ/9niJx+GJlU9g5GfPTOfQn+mmw1++rOgtnJXn7aQnFb7/hSkY0Xek73RXhHYXRsL5F09FG8Wm9+A8c5zHcEB/EVPS+HeYmv/3Mt//0XPn/zSmRl1/hvOD1o73UoEhv+E5FZ+NJQTD7jBnvrRAXl9tgAHrdryx1drMqb70s43nM2Kad8iTT/UCDLRf5P1l7V7hn4bASP6Bllpapkt8LoEHQCQ3lpETUDmo+ry9jCM2bsBbL6VcOcGbxzo7nvux9lE/1p0liHHBnZUUDh7QboUIbTW/uSXxPOg9f4X2fp32RU2jAcN2//362M8h61Ncv/WRIyazK+6nR/BLYxVaa99qD6r0csW97ZVENlhrd4pzEe+f+LHCdj6en5f+VvNnbTxnbQftlHoj8KSlgBfbkdbvn7HseV2CH9xLbkrv1EN/+IMYXC1fe4wF8H9MhdYz+s0yk7o/A1sbLmsWDnhBeYPP/nH3gXzueAXt3L6F09sc6Xpyr5r/qk16m5GuDMKIGt8GplbJvtSVQBD/4alfmHIn2pvC66Byzk08K/W2lsR/9nYeFvOTHrOFQOVu/dF+eGqs6TZFeT3mDl/X1l/ElDya/w5T/44xij/up+bDq0zJIUJMHJzlnI2LIqNmurUQCseDzNovtFGY7eAHTA3+hMQ2o6pZGoJnPfs1hJ3RUDla4PthFM3Za1UFlG/zleMJ9QdaaqCd6X3bIqbWHZ3YMV14FEkqYrhdIQZvl/BK4VAAeG4GMLkSzIhC3gJzgY4YPyz62ij33dc5+MBg9nULKk4KMNydEbPlQCqptKKV4K2zT8T4pq/hvbzg//wFeEI4IiazuwseshLwiJKEN3oupystaNbUsfPRvlExna817/Xs5ixdwm+l8wx+zhrGMhxOCP9yOGwF77oD76Wba0epvALmmfXp2FaoUnrNb4YQbBcHjz0LnlJpxNCKjdLvI+UbF3puEvQv335K9ngbOZWrwxrtf/6az7vC/83dynGiSJd1dr02P9pv/36/bnr0hd/8OStnmL5TfWUDMz/7+3nDxUnbTY2aynZdCqeQTef6Y6KJFM6luWNGp9laHyv2l54zqeaXX+dPxRLtKXnFX825DCr9L2JqIv6Opxb/jrXzf3wvMsNz4WGbgcG9vNcml2HFKbo4phB4HWJmPbPvBCcEbRj6X2LpUML3emrwYCiDx8Kgrem1cHre0bv+bE/Xo5cprjR/oB76M6kLh5qi6WNu0llMfghnqs97/H6lx8T2tAio2eUM2u6L31cT6dGfJ4WYk/f4LApaRjk7wV+NvsDg+21kFKlX+Ll4jJhfcAEYk40V9xn1tVEfIaXn4Az/9yo+wHhsPyi9j4Hp+SM+sX0/ZvBe3HsCPCklu20F8OZKRo44yorMXq4dER+NoBVpifun8wp+ZKbisnMKXpaY2VG96rVc/YYWzauWU3o54X3SM+4/Lk1OjVb2Y/0H5KRu0V4o9CK8//4E/3SmWU6ZzfF+zQTXT77g2XxllvwUkdjpkwW09K/5KbONfE93JtfwB1NHTaojvTlfhR9M/XP26MUFpg5+rjm7aWDpRiMJP+ckmpfIn+tDxf3Q82kWwnmfH2rNEk/AVKq8+aXyA+UvYmoq/A5Tyr9jf78/rv3m63BE3HQMx+WTZcmCTT+2fGDIs9MKefU9165Uz6FtvN0LMdVGbkLvcWJoXnZGzPCt+aK4Qt51bTPq2KWSLvQSv8DIUIdf2W0WRHUmrwR3tFV0pu6qIzDkglekAXipPNjAoLpjml8cOpG1O34DZgJgfPYEjwx8m9N730B7uuflibmJllJ0c+FfboeDyFSvx1htgHe8xwEx7fCEmpcObdY+kSOkadX7Nwkxbfgfix0Cw6OiiBm0WNRFbKpyv6+xNQQ/sEhmg/0spOS4gz98+vi9szSAqfS65f5ABi9HotBSw3XkmBX1dfenAjlGEAzun6AaWbvvx3Sefd2IYPVrHsk4A9M1MKe+kRMOH57Rs94YgrsdHog9Dui/dORnwnkUial+v0FL/8xPaSf5pLfD8PFznq/tXqtI50G/H6Ke/RdP7e/wY/Xqwp2TUT5vem6YAqXTwZxbrbIW9ThcgFe3C+44v86dZ+ptT0/Ze2qnq7ae/0VMzf7vsfcfmFr+O9Z6COofxtS237PlNUuQ509xfGM7MkMqabPlwbSCVtKWhU+1skCMv/r6vBUvQirGHq5vN0vwmGaXVFiV4QThpktZ+l44VF12uuDmO6pZenUseh2mTPAHwxb+5cih5wFawTtBSLKJAm2UurjeW1lKzdjODijc28DsqYxKNnGgxfhDXfd7nx0s5hxmCYU7xKSnnvqx+A14ovBUxj3RWVpsWVbQSnENHhP6tSZ55/oUsQZ+67KGFm3HLjC/CnVcb3Yem+1Cl9JHifaTjfbUCrRu7B3gv74R/JLfa6n6bG4d92xAS8ph2FI6McF7rI5Ltt0ix2RdajjeQcLzj18HmPb5lruzAv1T764OJR8V3xf658SEMERO6HbA2PzYz5FXxhP+cJYIzkbXPb0V2vaf2qTVUjrpllaAt/37UjjUj1ekR/2a0V+YOoyN9qTVi1lFzU2M+FldebW+qdvvz/lTe3lf1PodGoESsQ21s+gBU6tNusP1k5SfV44r/01M/e6snLH631u8/E+OUfxxP6XbyItZSEwI5A4x0ZTClaqiHzs3+zlcwUYMJnKxEoJv1o9lOwL8iHcBL1w2cco2r1lKBX+seDBRFY9Ni5Yo8gtdc59KFLEPN9f0Vn2d+6EWluw7kbaU8kwXfD1VIuY/W4fCb6xrwfVAKav30I7lcrHiHjfw+10E7dPM+1onOh90Fl+rkN4CGY4/tD4py1fXGBiRgGHbAGYs0XxQUvdjKKdgmUJbhRdoNx/3Cxzw5vcOLZpf93heMFEsppvAdGbkwJQXgmfNrQFeYAx+zZSByVZbiFTZ/tbxrTxRmDLmfY1xAJ4cu+B1W7ATqke+gfYz9F/MTeSAd7+eS3oB80GjHYmPVUNz3Q48KYyRA3jGgbH8hesXjD+h5QYReMYQLf1cV80/PEVFVurC83qnzE9VjeqHn+ryMfz8nOlmdyv7prVb7UVvf3UTLhPDmOva8wrMmcuBtk8GY9Jn1uxNYbp1nZM8jTuNGO0o8drIubjnvPuLmJrPfnOe71hd/p+//8lz5/+4n5pqC/xPkgNExWwOP1H7rUtxijwc2BOaMysujpTG4BnveYMfcMaSBz9wYU4g+9BiptxG1KgPfB7OI51lY82iPGk0zZ0PELNH1dSoECPN8QK7PTFNnjF6f7aa446zyGKbRiNKlP5civsTvLH4Xi9UJCael6fRiUm6AS3IJsDQdIT2dZpzpzIAhr2iPngs3DnI4/dUd7zxBNptOJOulPjf/voKWkt+IaZfyY5xdzyDf8rq/4+7f9lWlIm2ttELsmCooFjkEIGgnAYEp5qIggYqCip69f8wZ679rdLOSmZrb1tZM5kqQjyj9x7EoQMQy4zyraUCM5tapPDoOTIhNG0w929ygCoI0WuevuP3tGWF+WTkfMeBPI9LU9GwzbdX2abbKQkbU+2VI1ycEN8/3YW26UpSDf3z+V2LbYNMlRp63eqgo9ddTY62aT6QwaOt4vl9XGQs5t0NTpJV0jgldMkw3v5mytl1ZMLmR/y9nXI1eKS57cAmo93ww1RY3pGpWijoHY9WJtK+vLosm/DPj/dzXizO2cglPXT6E2hi6+GSRhXzoG5uW5LK8eQfej+JLP7EFP2PjKP4294PLtfvHMETtvn2jrqgZQrWVf5BXZLW6L1Ec8WCedqjziwKbAPnieBwXs8Yzeu7rpm7k7pDXZqiLu0+wWBeJ8KC22Wuk+w6fsnmOR4vIKllXWy19LlkB+uqwtmMdZLTk4pe0Ok8OE6eBsnaEhnbBBJHL/k0ab7iYJvyTcmh36BuFe0K81VcopfrLxoyt3oeXXNSBrvvayryxW3oTbIQOTLSrESmeegVtybxoZov0OtFVl2aOSdoSY+9gUwZwcRsLClBb7rG36uE6FVbW93DUwMbdfQVtmacYj65EQ0ZUcxwaY5N/oDz7I55qN+jDppn9KadbSAz9xnq5GgUVHAW4w3N+xy94UmQEESwWJGtfD4ycw/VCZomRy9q98ig3FctXPZRyvl+LnpWjNXH73093vbJZrLdlXBWpgaJRjnqUMyU4WefxGDtVzWd7bIbdDKLeGy/pjJLn84busoccW+lnRp20WkPJzFbi/jkv2W6Mm0Xmlsf8WSzIf+wL12azP+Up9h/Y67HX9cp78hLuJbIQK7MUGfGK9SZ9rJgpNC6wTUT07Kgeo1QV4KtNjEnrYp+XHBKiznD/CNKHsPFNwyRrRZVbs4+Lx2aeKWJQjeqxgzF6QG7SFJFrra+zebT+wfSx1qjeSpeuXmo6AbOd0AGX+9qaR7bVwBX1qI3C51KNueLXYx1fow683yjYG0qjl5NPJC5wQ4103xZOZz4yiCFIMjM4eng+YQC//5WDUtzFEpruL4CKgqvQUZ345cNd1vRMf/MXrV50EUCXYZMbc/d0JrrT7WHx2GJ+e2RI1MX9Uqg/9W3PnShbBbVd42YprfIVvVQp0aHrP7OA0bdfBXoTXfyq4Lq/VyTgnx1TMp3AJ3pY004zt5YChgyeJ3JyHAc6LbZ75wWnpNbSONM8JJNNujVfub51tehZTP4jpd0JWRql1+BvZzvuPzvvvOg1sjU+ILe8akdPZ5cIK6ZdrfeP97PuzUDesFq18FpGlASu0Jf0uVQu3CWVYfEUvtu/yFTU/kPTEnkvzGO4q/nqbuuchD1SqPZtXo1ZvsJTPRGKeqGdXv15mN61aAdmagzj6UWm9vNawW989FFMTsOYNomGv+HKzSyLeTDko3CzQxCWo8JP29etmltZns4nFZLmob+A9gbZgIyzRrxuJz4E3Z94ec9Mkcjee4FvUmdbgP9YOP3rz08H88VAZxUk4nsEAGY19c1hOfDoCTzBepKgC4P0Nrh+d2t+jtfHNtw+3kwvq1y9Hp7LzPgFC10UpxnFeal4krhfg01WvBHhXkq7mLUAWX1HROLusztXQl9XNrfGoBMrHfXD1w3Yi222/F7YvZC6qFffCxRHBT0wvr62yeiYl7LxgtkhpYKetHDfI3e1Mb3d1oGeL2+Opt/0EurKC5wa9ELZvVHZ2Y5zVrMU1uXxm7CXdYPqIM/+yQeXDVm2fq1g9tBpejaghUwQ8XA+ujWlMP0g0yNvvO3nmPPFonmEZvZ42yAy1ldEn+8VGvmR9kdemaqNHmS95I69uCgTskm4fle+4fjKKSZ9Eem/htz5/+695uGdA3is1qSWNFUzazMpwLJiWk856PKNrfq6QO7pYw6o6TolV6n8Riil66SYvZRB3Ox7hjclGQsknHhLZlHjQuklb4gSVSMgcX+2IFgY0s0dSe9zR63KITtupNF7CwePTudqY5tjKg8N2w1Nm8jiUEfoI5kOzmwzeeUr6GOgaIXXKioWyfFgbuSG2IrfYbYvBx2mN+8qYZe6lhNTGdrbUD4mDe2CSCDtzqVIDn7qIvvJ+a56/aygGg8jAQ/7J4tu7ysGB6+teK5O9Mac3+47qA7xN9x7iYyoYWYT27td37Z29cn5toTHQh7bon84CBT949agxixFS+MM+pmvLoeoObvtciCBx6fxWoAt4Dg8Y2Cec/SkanH4om6ttuhF6zWzhXOR7AoD58f9HC3oIdrk8yJT+JHTFWh4Pl4jPIg4qbNICVPeLYB/nnHqoY6a7WF9hihDtnIPLPkYPjxfs718Gip/lRa6L1uRqL4EmlUrhoHeog1kWKg/IfPfCVp9oc8JU3+I+v7/e35UxfjMIJ478k06dvvmM3xs4WDfFsKLuZjxsaKUUH8yhSStlLgmvsy7aDUvaVINjPVNReuP4N0LM1F7E3cge0vUQwQj2c8lqmHXu+xlqH46G/BlfF9yfaz/RgKa0dEMjRlzaRmNgE4iiVNjme/Z8losQTuLlXM8JUfs42d6dCuhU7Ra1W1eZFeFLo8RF00b5jX3lfU1ZOpjETaFOgljXNGoZlq+PeLCvNd548FxJGJv8eKkaFWLu4ATYbna9SjlqmLjsMlx/CWbU9DY7oKMnWfLJGpaIFMkFeFmT+bIFObOJyY81WGXsqtkKlgppdmq3yfZ3VnfP8kwHypx9YBur285gVL9dpcPDofHpv9imZeO8im+lAruM8sZEqG79ps09f1+3zMEMnI/zTsfO76n/X9PJk7MS33vPhhKqQPZrPDE73nL50Kqftqaf/6rj//4apIPAYtezfW8Nv7TW5dTWVbusLN2g4UPslJo5gYseaYdE6jMh8x+u+Ykqd/Ymr6H3nmS/4yU148biBs7A9JnWYJWPr8GHZaOxPJJCh7Vue+A4f3cSb4cnlgbGRcMog2K4nERuG7LGg/NeTPaMJj5+ag15guNNjV2zdPs3c3YSfJEwCnWSeSBNYtGz9uLQSteJAkWTqMOaFfQ6gMEkkbOsI2pUcdBMEEda7hD5st3NUARW+hl9TLbx/HczOBQ/Qc04TLQWxK98UcQk7mPPGccc8WymwK2fw+xsinYg3gxsaDcNiiTm5aD1g3u6dQkmYikkvglqyNXhzOIcE2f+F1Y642GTJlgc0L+TvOXKrVD9SjxZpv/ct7MI3m+4zVnFq8WEvIlP1db+PyfuP7Tz4ytVryPVyHcs3z2RiPn+LMh0t8XdHt+1VPzN1KquDBCvSKfIVMrZzdBZ736YgGTme4rDKdHtHYLrgzZfOeOqIroPUcKsC505jNm+x/mJofkCmlVVDnHoXMI32qlmx4qq8f7+edizmSpF8vcCLBnUeL/MPoZdSs4aG4bx48Vw78Q6bmkz8xNZv/v3//l7xf8Ck2EFvmA6P/oxjY7XMcAyTGwNOk61xWRtMZlFftzbl161t2Om50yD7hh8Q5lBNmf1ZrCF70SZLd+u6yVRt2EB3bjsSjx71m1VnHNs3is+D22f5OSTpHwE+rK0m797xlvTA2sJsPH5FWz6XLpGyTQjzhU560YwV1y1wUEMnzOU8nFeroni8qOPgnmcTachyzlkQCCv0zoWm8GMXM055HiJZ3/HupfyzZZbMnsF/Hg+BXyelZJR9USFv1KeLZvtPYdUEjaBrANn9StNosPwTzi8dsWsBXh6LN6w3Pnq55dknCwYy3zh3uno5MrapjaS5L9HoY+ZAp9qqXpnJy9lDd4jUt9v67NAts3Kg7uUlyRarRKx/w7/sroE4ZE/SKjUYu0H38KYc3D2V2HLLfTLnK244pGZEtXA4r9H5lE7XseFf773oZlEevAZmaHtQLVOPoTSOLjGQ6MenrZ2yS29/x/SCUBkSsn38zFb2HNTzD9k6il4vM/TumFuRPTEn/jbnzRP/LTEn7/RP4wbvyZK7PgZ21pIVktbqRuDS2PSPFvIJsFHQihk1ns/14dIP9lTzQj8e7nAXa4w3Rqm3RG1r2hEX6PoXddHrh8bu52WwotAEyPqt4MqwuDXNyNocif51osl7KNuNLD3VISR40JWdkekJXKuzJ6EXTxNu4bFN+dNiN74QmUYk62vurFaTLAl/nxXLChD3bQBFJT5qkqiOzuPHXUOxswuNJ1eesro45HEb7m4hPkxvq3HV/xpKxaWnceeuSLSdBBI/tAdv8R0amFn2FusBtm26X3zG3C2n3hvvm+wxYW4b9d7+pOxyll8XztYXH71pwgKv7fX+Ta0uzeSFTXYZCsu3V79x4UnnwWG7xuJTAYO7O2QFORx/z1eLwXe9Qqc5wmxpPDsvm2DDlO9boOs4X1I2yK1CQgi0cO5uKyOgjxgoq9SDCJxU/OnW1pAtc2YCM3Hcuo/u98vzRKVdMrzYN0+AEt1F25KFRRjY9rpc23D/RWYD9tOt/ydTyT30U0n+kj+JvM9XuQg7R4nNEP7/JBjaQaQiHZS+wDY6wzVcLbw2xz88kLsxbwzppHsFBl6+oE/ZcZv3qnUNceIKmqriWjC4fGqTWuybJOMDPO/Lagt1+ygWvFDKw7lwGsO+vWxEPcVoynYcZFHZ7pfHD3wLbdtMLJM2rFfFrZzcsq7ctwJ32Ih2Je8/QXPaQmdNeJK8QdXT73g6QqruWpvR4B+bN9Rfk4tITTj5Fz55HdwE7qT+JVDFyl91p6EAUq/h7LSNDnQ1EBHcZdaTYH+raDBO1+M6btci2D5GZz8p5w2P4zoNuDsiUryp39Hq+RQv3GebmQ6n2cHcsk2TDaliakft9njQXNsmv93duJofOhbrS8PNX17o3N/vdHi4vZYVeMkOvOG2kMwh52lLYbsKYva2q++n3c9kwHWhRZVtoOh116Un0hqVPgnkubtELlonaU31A74iJEXVokBY5LS3y/D0u3fGTlmYyqaGf0P3vPOU4pQWPDybYyP5c/yVTivKHsUmS/N8YR/H389Q4nkBW5Ftsk8q5ZrNwmEF2fO9IeqxW6K3WaFS2SVPzlK5kjcXaIEOiHU/ozdI8ZltJ1yDc5zuSXMwEWH7XcggNyEQSzpKBnVb0CLtJaov4WB5d9uirC6THiU+S14G0zDN7Bbb7GzJ4Ka8984u9B3mqHkl62MyWzLW2Hhy64ULjt3FjrObTCEL3dKGpu5jn7GHoCaSRcxQ8PbQNy1fvBMqjOBOutPKSMathsB0vMpKQyXnCJnt2glQxMxpbQxKzQbqG0L0lUxQKQG0u3w4y5X6ZWj/03DRv6hvaqkCd2uR6b5bDd8zrpLAoXsnvmNiT2MNNb02RZ9/1C/fJtYTH+GCLoqV4PLEkF25NbopM0zCIzRNkqs0cZKp3UKeUvdNAK7oTCTstZPhP/a1TXtE0OQ38a/7DVLh4vlG3d9fuR6cie45MkXtwhkcY1Tzyy5tG6xB16td4P8edTGwqZeoB2mCX82AmRRoN34MFlUH3POK7S/kPmVou/sTU/L+xp9tfz1O5NDBIN4kvYjczJuySMAd29xnQ+OyLmhlEjCEaedgGh/NFY9GbuZDmu0LE1zTtGVr8GALjBSQdXAO9W4peaVsLj6f3C3FZI1sawHMzJmG29mW6KAMD4uvL5Ly5HBnTZ8MGoh4/n2/6ac7SXd6hzpCc8lUlJozmcAMe9BVPi+s1Z8MD3sDHGnrJi2317BayKeTNJiMpOaYyu99sGeJUr2gcnDM0Q6JLIN9MHJok1GjYr30Sk97akDh9RMD0QYRwv0am2GYLrTTddof55YVM5bMCmTo3+Htu0+E7/+r93Z+KiRucVNeiWbhGZkZ5VYJYWybfXvkgm6fRN4+VT2RKl46x+XyoDtwK0+RZG9atWXbfsVbyZUWLYAyoay9k6lRfSxIqeS2z2Ui6//Sle17HY3S0Vf77+VQKmsz49IXMGStKfrxf8F0r7lY9tyKME2mgz3n1+D0n0dC4RsdrUUJfS1z8MNWelis4sTYjQTxJ/mG/n0zmf8pTi//G+n5/namlp2yhuCsmTa7OULJfcxL3i8wUydoFrPM7J4dttfFEbDsC2Ht3FZBNWuDp4kCXrAmtDrahZNFkpw81aw8q6srmymgcbQaZCWq4YF3fLw5U7xg1ticb1ourIgKr9XtqbTFfpKfMpWkcnno2j7IxwPrg8mTzwboNslDgEOacphmqCrNOPTJ567iIl+MpY+YrZ5B/zi6PU5RxNlsxG2JV45i/HjHmr/RUgjeyNJHWrYre8/vM+lDcNfy8aVWzU6qitfQBmZh2Q2ledPRa57q2RH4ykalf3q99jZEpaf+dC6OqyNTUX5FsdNNjcyl9n2ele/M7z7eemIP1Has1LWyenS1kSnvvHHhYHjI1xNCYd47esElUzFe5gvnrsMG88yxYQkGNAWvElfwPU8Hk09CXHPwPU5Od1jBXud5/mPrpowhLpYHjXY8I1LBq6D66Pn6vmXkOMT+hiS6gwYxKf5haTmUGx+ub8yC58uU/ZGoi/4kp5T/SR/G3mTJ0/wF0flkQcD6jni62woCAeQqm4+ezpKl++cB635k0Xey1CTu+iA7Rq12R1NPeJVM6voLwcB6RaMQPNg0emwqMCZnj3R49G/pgowY81RQ8qnatTb3TfgtuqD4JlE9kzPukBFzNNkjqekPMfo2h3Se1QWPdGpd0/1E47EvLpnGoRhpb3EkO0dRGL9lcPja7DkoOhd8YNLk1usaCN3qxcnKwSPIdQ8uuN/Pb1l5vEdwmvU2zz2wFxj0cOEyzrqbxngbwPMQm3QZrKM3+gp/f6Mzi2SxHZu7TL1MLsMX2dAsbM4+7Fi5PvhL5bBXGZtxTbLOHLSPZKfruUe0p+Hrytum2P4VgsgnfQL9cmLRYr9Bbrpi0g4cjTLI91MhUvyVH6Fe5TyDc1g1bqugtf41NcpNAX9KPKuW/xyatYy1mYdvdoZUjRn+e+WqV1MDltvAoqmMs07BX+x+m3L2pl/SwsXK4p6lHo3uEn3dxJgb043dAAgyo/1KnptKfvJ9i/D/z939pvN81Sj7gX42HCIM9ZtytlzrYBk89DUfNYqDjTaIAK+QlCaancUz7T2SBY+1HqFaJ6jItHX+L/OpFoW3uMh34rcPXh46AMUJmPrq+AfOwTnmk22dkStU6WMfbs4jiVRvT8+k2BevgzmiIUGFd9k4XUD2Z8Oh0vTdUshYn2Ph8RALvENRMRJsbWKU9JtGhQp2BsXEC9TrDv79xn9F56b/AK6olAf9wGOhHax6wTtf4fasgx/Obv33Qw1xQsLa5Rref7ziH2kam3LmWm7ORmsHpqaG3o40OpmFXbxCvLXo54iNTu+XrChf6XIlt2uLxsYM630Y3JrbtSxtMe4t57Fajd8w4CV1TTZ01dMnnO7fFQm+5m+PxM59gfhu0emkOilRB/Q7WIigXWs7GCb/9XossvL1jujtkeD7KktIQy5zNdgb5rVM/TNXznYDrR9gc/ECU9K4jU7/29XBGRT2h96WSwjlYOzTQxvqELg6DBt3zigxepFP+D5mazf7E1PI/Mi79b4/3C46eDWw4CxroxMI693rvYc3LIw8y21rSk7hxUC/th4ZPc4Gv16MCVHXxEpiMHWyzzbqENc0FB+9slzSfeAwsNzuS8GXJORVJOQX28l0aGkejprOZtATDSisRiTSRqXTU12DelZsA+1PU9KC+X8DW1zOJyOPaU4eZT2Sif/LvarmMtoX3Bts7vGjQst2EbsfhBSx6O/PIGS8YPSnTD6it9aBB9yx6Wn8yBYzCONBwnq9quqVuDMbulJBA2U6Alm/Fh3ZtMJJf0zo3Sd1lcNzEK1Ko+7f7o1NnW0cvd/e/azG/syucrt9+O+94dM3R6ZpDL9eMF/196M3yE2yhKxSL5+pHt03r87Lh1mTInD7VYpOQDhnk1OS55GmyuU93B7imiimCpwox2+dfHfzF1N4KGY3mIvvxfkG/f8lsY4jfTP2Mof300gkaF2tCdH2fSmrxoIMqPinUM2ld0mkmYrgf1msaHh7IlEFyFR7+xaFhdnhP/iFT0nT2B6bU/8b6fn+dqcfO3YPrbLciUO/nngY+k0H9bGMS2Awz7HI2DIAV/E6iaozMGK9ehpUFDQmqSbukWRoT2BTHjAeNM+vpY15jcpLfqQhQ8jTKbSaA7o4rHvmjUKP5MkPd6Y5bZOpKe6pfYQtGMz9+Z/bkJe03jxWoz2pLwErigXJuroFSW/BQ3swZZUfTBePMhQizrd3ShdkS0Ok7o1G9RIeoKmsT7F185OEesoFKXK1BW15SGtljuqSTDT2Du9k5PCIfPackeHlQu08mMm3ANs/KLIHn/Dt26KK/bfOZdG84jjuLFBI9lqa7/D5PcmYrWoxLZEZrrimc7nNKtvt+aM2gypCxaYQ6d929mXl3ghXcqIbMzfMaUJeQkUsYom7pOUzMqA1K6ME1SBComs2q7VcHf+3rQRroaTKtMuj3skFCW8U8GHTXGzT+hIqfuR7b5nqCh741BJBL2NC4QW/4a083dzvWGM3aawSVLOzfTCX8OoKnPl/z0KqP/7DfT5Ynf2JK+2/s6fbXn0/Z16UK7mMbchgdiUyXq2UAVue6Alo3GmhW2gDM7S48jLQVHgeXg8UOOxH4SWbTzkD/5T0ijwbvIW5p3ajo+mzmi8jvaUNX2373zVOUg/zQYkrXrxh8Z5Gg95t+SrrylTlsNpOcwHiduXT8aHbgzna+COT8M9AksG9gT9dbDuU5Y/Qwlm+wKZdbHrbsEmO15QrQC9/wwLrwEr1jHoNTR7EIzgsMO+R4TWDD8oiG8fPT0vKgBKC74xUPTxZo9BlnDggSMJ6J7zh7Oepi6I3sOy5i/9bMrYFMnXbEEvnueozNTA8auK8TU+RRH2rmjVxjzGOC8sLYaI3pJZgHz+ChN5x3sDSTp8qgcktKsgAG24xfrxRuJn7floj6u9a1VIAoJhoPwatkVk9fF7hEG5k7Y30oqffVzV9MBWnwapiyCm4/z6civgxKSi/VEc6zTqNRSN8anW6k9mfvUU+7BRM6sr5zPk/U+s3Ug1AFnnZtEZBO4b/MU3Pyh/18Je0/8sz3b/dRNDZ9gnctXBJOVtGEniVFAnbJLRHSJdbxs22roOm2IJFDJugNKRmD8T6FJOIp6tgtq26wWpt46966aKkn1BN4O2ONeWZzium7lrfApFAX4HvYhoOT6qGO1ZyANwqxbs6tOxj8xkW4yy82jUtZA5vLNgFxOiLTMzkCXfGQ+Y+GGXx6GgCczRwIYI6X6WFPd7DZXZHZ6nV00Usq6OgOpkPC0fRT0/cc29Tmu0fddycrjTZLB5PU+oh13oqrnGYH9GZVWGObl0+Daz73rxBa00Fm4raemMVHeUOrHC1aBDl6PeuNv6+TZybNYwqyeWqtEJ5xYZDt7Q65eTB3MVwHYpKiKYaJeZxdDajugtLt6F4tMU+hS+5roKQwv+t35ERFrzhUY+4stFfNnqOu+c3UDQAVfpR95/4/DRGMcjVn+xO5QY0mj//Mnf/cshqudjwWjphomKcCeoXrKltwJ0teLf2MLQ+qDZra4NcaL3AIZLicNiv0ASH8S+83X/5h71FJ//8t70f/T+07Dwf1DFpWbZAhiIBmRdWBmlcmD0cKeo+Vcp3CWr6feLhcoo7pifQB2sauCLyxwIux7Aow3xuGeUalGpU0UYCbNZaItGPY0r1tp+BfFY0EM4Z10xl3a2DRKELvJ71rqpJdA55nAglT12woPK8E3HW7ouiJ0JtwV7ZAPWkegduKTOjLbFZgVomLuuYZE9oA8WD1VFQSrcvBptYya2BzGmNNsGK9pTDpPHCChyvCVYevT26nwjo+GTR8T1+MGuZuBVUpUb5dW2CbvV/5IC5X9GZQIVzjgzTAsaIrnj+mumbGtKrg3r5R195r1JmjRz0456ZBc0cGZM66hnCRTZNuL3d8v8sUFapxZvC8fr0Gcz9FxtGYUpp7FBncJxTzUvxUuLd6vRj7vIiAi2HL1J+PsQYdp0GKeWkwRHSeqi5bHoL2ZwxttJioOR2Nuwqqz21J3fSu2XR+wN/f9tuFcGSO3lCvJQfqnW0KiGx9oF1WzeDpWOjF5Qe0/5CphfInnTL+G+PS/7pObQXWOWY5axrw6jihg/M6g9qgE4cyhJhKDz4ANV9HEdg5JqXDzunBhMOGBkVDgL5qwoGVCt5zLz31NPpIMaxGvklg7r5j2i3dFFaXOypUG6g9vZuqDUaZRzyM3zq2UMuqwH1ngQj5eQp08n69QFNPJg1IpbtU75YGrKapS8MAqafrR67Dauug2oiPAfRadCawLB1Tf8FePd1zsQfaYeYPPa7bNFhmG/A6eU2itNFLWsSzRbAUc41E4SbQKCwc1BEZo//2PVeXZqF13+dJT0a36UHLzXpzHeDKpybPb442MbXrawfHJEAG56pWmvV33nC3wM8rlPFrabrlzoPrfIH5qh3XuXk+RTJEl4POs+O7qk1JEBea400n2/VqYKZkBgk8pGrOfWd9cOm2uNY/OuXT0WtJkZ7khynYzgONdQu1/ZnnG7ETMrXaWwc4748L4TFdlWnrOqcfptzZEXX4pjo2NM2boQ/5rpuk5989+Ky7yaHVhn+Zp5TFn5ii/5FxFH+7L13qUA/8886mUFhYx/lTPcLG/651VXUDo2NFesBGzo407Gv0hqX/asEmJXozmZ9kyu3AB4PlOjJUfS3JoYrAA5WR6FKENvUZS8GRDyoJTiV6EaFeLbCedShg/kGvpn3nhhvbkU+CKJradHPcPYDpB9Q933+7tKsaHTaV7nCYFZTRuGo1sNQXMj2ZnTRq99wAL+qWwo2HIKd25qDX1Bf4/S+jXtKg4RswTW1ForF2zCndnKRgfpLwfJ6n8cTYzY0lbI8PXWRTqCbmeI6MNtXJIFlzHDSz/RBkSqwZzYu1Vpujm5LC6Y26VJwuwMzSkQy4nYQqcv+utmbXURueysIQxdqrbXPfF0/ge0Wj25K8XFN+ZCvo7EIT+RJrgGkJi8OzqSThFdJeo72QkBHZQp2y+2pClUcW/6zx8l2lY6CLkXP9WY/ih6n2ouzh9unm3Luvq5ZuCNbIc54suI9+A/OrWjFoPwWj0SDpPT0o+HtaY43Xp31p/3Cuh7yc/8n7sf+jz3z3YBXg3YiFmf2Jbc7QnRpUckSmznmwpIuo68C6HmsBnJwaKu7KGVZXpCW4Ogbqgqk64G0XOrbe5Sem1oqGYF8UxqHbHhmdaU0Ojl5jG24eeM/HVLLAJErIg75Gpj4q5iG66n0erQ+TJVXWVgf6eM9oWB2ONpV2sQqMSxsSWImxpFUojcFy8jUJ9vJbprcL18C7FEvq54dXTBe+lMJ6NWc8fJ9goEEfrFH9Nqi7x+oY0zZczYIxvFSKUvPsjZWRvmEnV5rYHmdqY95GszEU/KHzvN8HzXd9jBe0k4PBCytDb6iIr3fbbdDioqS25mq8kTCwzUY0nm9e6Eq7zIB2+KBu9X4wmA/JFxCqrzFP8vV4YNtU1eDGvmsLqEXlmoO9A7iAMSPedqTI1OB8B+cTk4RjlirmH0ONf9bMDF/rZ0wJob+Z+lkz8y1XO3icFZl7YxO9Xnb5rl32ZcpVAhXo0SLoPZcpXs9f69Ba4esBQm6ZCNsLuP+OqTn50145EqP/bxOC/0v9ftq3X2klBZhZFwsd8M699rDKfOP7nP41oWIq3cDWhppGyjzK6V2yTsC8F+aV69yoafMU37FGhcYj2GLSWoRKCO6UUBL57Vuj17LOUAdzVQS1q/7WKZ+ugfwwdZSVHFZh6pHw8JjI1JsiU86oxDZw9XVGj6o6xvPpNjwkb8xPp1s2AjX01iIwFcwHqXxQgtlGV7hbehXQk9/FoPZzRlH3MA++wFqDqhxQR6ePN9CNfZ8GcvkZET9nfmNkMBZQLh2Vb0Xzis25QF3Zj2WV5xf7xUzXRKaO2lrj22NfteY+Re/aP49jGudeZZu7+eoKfMLmIvm8DzWLxV2G4tyNRfw6qDHq0D2BrSMvBLeGh8xux80Hv2+yIOmpOwAjr8z/9pFMiaPeOo2OOpHBOTIk7lw6vF6PRRb9MBV9iDdQSaUXuI3fBon6LdYQOAoMfuoddW2vVsgcwxr5HNw5cc99wGjqniYQfdd4iX6tlx6Mdi3cJ3h9wtwB+x8yhaj8/2dKJv+Nfef/uk6RDv36Zv9Eedlw1IWPYu1gc1jp6N9PFda1PXqNza2tCPj7k0tzUzqCPngWD9L5Kadzg6zBtWONw8HC48c1AXDvD8qD0D5qVDtr299M/T/vp3od8Oi7XjrtgwrLfxciU1rHhh+dWo93lPwwNRTKCKzdGb3eRo1+M2VxfY35LUAvk9aLZTAOZQW9Uvey6dmoOFhExjYUv7ES4H/ZYAYbzE9dgV7Suz4nwSQrlsQRLTKlSEYEPJ4vSTqxA2bedzMUjsdaIXzdIQPEcF4gzrsliT+nipnqC+v+0bjMRdo/nphvxpcYYr+Z0tjeezmL7v4VDkd1QeND4/eMTIoVJAOZ0XT0fmiM234F4Ws8Eymf42tpxh04d9aUeyujQO86WDE0sipRP96oDSW9Aj/r0AZ99bApPQcN/NrX40enlNsrhaO0krjfl5VLe8lCb8rCBf1hyk4vVwj6EeXhr71yjPtVwNGuKAnaePiHfenz6ewP3k+e/EfGUfxtpg6y4GCHoSmCz2hYUi1SduAuFJ1CFeA9PdviAn6zrAS4ssHoh/MKLF+1aHhOIvhhyj/4Go0eUzx+PO8C0PkH79lHBvRyUyiASp7Kf5gKNMz0a+cA/CdP7eaYF9a55vFwZzUtzSfKHb1fQUW0f6DO9YvXErTPYS2g9qKB3mNrCXQ3rHmwWB+/Xuc5DxbZRKHuSFEZvc54CA6XKI+Sd53Tb7MC87ZQfzP1CvxJQDKG+UuEfm7sDysVEtHOSbJ0xjUDcVoBKJbEk7p0a9bJ1hOeaiHx9DQaTdjmbrQQSsuJiNPpsmHB9GlA9HwNPIHzkrHDq4gh0AgyFsCjxf/QpxAYjzdN2rBkbOfNNhC//DdJh2TXs+3esuCqG1PqvE93ja62VfC/mTIE6tjD3qHOls0ypqxxTnAOuSF+9iCYn7CG/GLKoVgT6NPB3385GHPqF8ULr18WpbDjC8phXB0b2lnXPRynDhVBPn/9wzG089mf9sqRp/+RcRR/u48iztC0MVk1eWCUmOnbDWZ8J5Z1GkVj9Oe/9p1frdKKR9PhiHkmogdQ025FArM1sG6q1xXY7QR1aNN8GLWOHYA5H6gIEws/bzPPC7AyE/PLL+/3iymnrgPx4/0mg4ReTbu4InBXMd7zWrqDpRSoM7+YKvyrAutqi16v3Xx6+tjhayq2awqldPyOhcJ89NK/c/jcomJUmTkAWixhHkxDZMpfqhYY2lxFnZ2/7R+mPsVzSZ38cYiNmW72kO2TmUh46sksfhyfEMD5w5P74r5kR088oD9qbxqbqRuzU/kJILI+T8KHfKcxyzSfwMe3jsd5uOnZopyPoXzHL5EcNsuatdvzGYpd1qNumYrNNuNwArDbPGjiqYuYtYHF4HG4TbhnmrcJdW/VBs6GJlEH5lVJzxt1A+Je6SRqjl1MkzE//Ozp9rNe+umqBr+Zsq8Bekfpuw7wlyl3NR0vjQ8xNNiSN+avX0y1z1cMIhL4Wk6Cf8mUNPkTU7P/xjiKv/58CjMr1nUymDQqrsOEGrdXDraNGRvOSpXTcfE6gea2FcXUFE4otZ0SvViK+St2kaFnx01QD0KlsDx9NGp73MfW26P3K1aDTNtjvfv2u42Fk8pBTWsP89dmKH3yo1OOCCLwlrZDwDw39Q9T60WOOtPsUecmM76AjeBrrLP5p6WDsBTMS7ZNouPrmNPt/TMJlJ0+F06xUDUazKwAnNsM2xyaVKDPSrLANd4qj8zLm9H4PPv8ZkrWx2DcJrccCm9FRLqVHjETt2MG+2f04GmurlGnSqWHWr51NB2GzcCM1XkGsbxqCc/kW86G1zqD3fF94cl5tI1ZopzvsO9Wdx67765kw2iLOjErrjTm1gaY+tArSKjRivg2yZes0QMV7gsyEY672/aYZzPzO74QGem2r5q2iWr+6FSkGXdG3/537sYvpq4P9HqtjvA1nxNayGH9lA1PEuZvplrynBjiejsDX1wMEc1KvaZaTpFRJaCYp1r1Hz7zncvkT3lq9h9Zi+xvM6XGmH/WV85EeF/VExq8qxxc566JiDivkoK/O4K2ZwcSvT/vnk4dZ/fDVMQ8fUnLe8DA52eVh3kUafSkUx82dot1sLzAhD50t/jNVJRiG/n1fMpZjHweVX7o0mFWheCSzqHB9TTJ6brsWlCllNJgNwKZaidrDmy8skXQTY2aKkk2B+u9tAWw+TumRX35/GbKfY9lI5orHqzGM4OH8lGzf5jy0h518moiU7N9+g7eRa4Q77TwbYP7iQkHWg4kFdN+wpy7qcF+pyEzjiVrDDLaQXUIGsL5beuyNH6UEC3yk+CPQJqwku4NwLh35OljZTMWJI8UotmxIbHxLEp21I4bSMbhifDXc12y+1F3IMzfDU83mdSzs3z/4D1GnfJf1ryh40WxhOSrU267Vkuaziz1Z/+pcPFsS9ob33V4f3m/X0w188D8YcpdN8/eUFi0gPTLlDNwf2KAE66gbO/fvXUeyJT3SRVMyrZBIjt5/VOmln/Yf0qW/iN56q+vQ3sKfGzzLuOwOMNAnX6XwJo2Gg9XNnqLbK8ewD/dDjR6a3pPN032HfMarWggqveEVt6OgiEV3zarIWOnsnPBv1/wHl6auqfBlm1BP51HwtlwZPSX97No5NNIznVs82+OXu1qfvsgMM3QuKyumBKSb7+Wizo3P3YSrKqRzUPl9cnpKsPXKnkjU69cxzymPt8BucyxLpuv52BcbsQFr5ka+M2hxqhHOhP8FMbEO3wwLy7cYgjGpFa487B8zTi39g1SWX3SZBS6JSulPAUwMmzzw/Zis/NBusHTKA8iPnrXlrmfxIBQPxaUH6OkZuNPU0I4W+PrqTZrWe4cKYRmWZE4CG4t0+5HFXYfq+LJSW4HZk6AQLS3asJtJbXZSt0ISDYuEW7ZbHOqw7iD+LicCV/N0SdwbTUAt30d789wAXqPvn35jWLwnz2ylcNpBIlbIlM+RaYm0kdAWC1l4s8/h8GQjKX7o1OBa+slNepLAUl+Rd2SafUvmZorf9Ip+b+Rp/76mpmnM/fAOswoge2+bihGqAT8vtIodK0KNAytCqy02pNwK79ruswy9IbBzhRAlXCgcksN8I5iLNyRf5Tpq88cMEaVwcEnWkNN1ue/mfKnQUkn7s4C2yOegO+ebjRm1wDo9IXeTjk0Ls1q54LMYB0ObiUybu6rKdjmxCJRoURA3bSbgWZRm0YTQCZLb/wMBq2RhX96Hnpjcevw+89TXUAxYAZ/XAUDO16jTt6eqJt5vHj/MOWfhLc08nOLba5ZdzyZj5cam7zoAFk+wja/uvKGvZNv3/PuwUWcLJKYXcI8gfjqBJS7B6NlqZlNIVuOIhrrlNXsnEALuUdyHocOertQDG9IP5NC8Ogku+yp1SlknrQXvIwmJdPHp+CHKef2ngO9ZLP0hymvkYOYNsOlgsN3P99o8UIMYrla/2+mdHrHPGizKXHbw7M2nuFlDcF0gddDBM/WEG0VQK4FBoVn/i6p/3nMAE4F3h+bBf0/ZGqx+BNT8//G3Pm/7v2S6uWCKvZUBO+bVtLLTolhPU5V8cPU/ChqMHNzj96OhyVt3iQDLbdMHgrv/R15TgxYnd0xdceLsKfLJfr19bM0aPgxoKELbKFgX5IRddh3rMyvZ76b09Qlwb1Dpu4z9Gqak2E+0nvG6Mim5x+moF5qPfW2SPv62lkiXGUnl4ZrZQpu8LZIuGxCjZb71SNYbiqZe+rj0Br5UWxA3SFTQQHIlCeQKUdTx6hYN9TNihuv/61Ti+A1hSANWs4r0fVsYmUARXbb87TQ9Zq9NuoFxCVbi9RknwlbBeQG2+mdkXSEppRd3S6CqHEdHidV1DP5AT5wdgx5Go/ymCmu3EDIw5Qkp13Wsk3BVMiL51bEqeCMnY3jHNLSIsIbvqumH7mvQpwpM8yfLTJVLSIXwE7w9/QHrcW8ijXs+W6RkfcOmXr0iwzy82fK3ccIL/vkfex/dMol/rMx6CVSQfvEeD/uko5hKppy2LXu1xsvXv+SKWX+R6b+j+6Rbd+dDehzi9IovEBOF6qIwdd9lQeF+XLp/ftcf922pYj6EvMLFdcEzOncpMFpif78tnE00MevEXfNHerWxiFrYKNcJ0ESDjUddnIC1Bsvub/wqpg+LLoCXQiXhGAdNTrdVw42GckigTUnS2pbSgNokNC7yQoyucq7NzhdZSFN+ofRAnYTYMfgu/PApl7S/eJwD5YHXyKetcE6Pbtl3776CXqlckBv078CZH5LRtzDk2kou90fgTI7LLANDt5gxFOB3stlZ54e9jtkoDq8QC3lLY81qRrY+I2M3+VaF8lDaA2LZMuAeHeYi3BqepjPug1SNFubJO4+OkKGrQlCKXJE+nlIMntaLIcQP46nS+fKGLrrB8QvL+WpJz6MvfV9DQfr9iHOQcw1Oh99+xSmsynx62sFtBCjxY9OwaRA7zxRNjLsdNBJFJwDm/qzpwbFvpgQV1KeubGamsEPUw7z8HpkWr8E+5dO2aix9Lletj9MgfxR/+EY2vnyT+Mo5MX/0T4KJRbfceJv9NdbrsU/OkXvG5VGaxEw6m+uW/AXOSahMaYYOnx4DPZszQSGjmNNJ9v7OJi4N2Tql05lu8oGo+K6iMoBGZ06TQyevF4Sf7JDl1cWmKndl+Ty8BbCkrqBtAEjbJARz+Iy1XZEgPXykUmkFVVwWQ3goRFD3Vm+ZVpXOwLabWzR4HYYJnT/Me7B0BuS8DX7kBuvJLDA7YhGYKQFA3VR8kB/XZfEveg11oDB74MFHy2oc3L3mDdcJ4PMfJ9oUlibJTtNTi6480sqkvH5yejinKFiUl+iobo8tPScR3i9wnEnoquxnWCNWRlgKoNOEkMBlykp5q8sySyeztKsZKc928De1wMS30pzyYieHaA8NZzHm/MRqwN9rKCcPj/EndWyTM2lh15UkWbUNy28XicvuUMmuej97PHLpnQ17qFgG7w+jxfeH3l3a6FQ4gnxHOkJxiOVOyiPU9Tt7uU3xok40v/WqeJcSehFVWTs3zK1INKfnvkq/4195/86U+R6tWGjP9BrrV/g0tNKimAzt5Gphqk27WZqDtbT35GQDzqjp3P2XflAYSLU/WNJs7Wlwuok0Nt5rd7S8UFZgVN966qmDjm9WHUMem4shf/ZYN2VDpWJnx85JCLPeqBvYa3B9WBFIulMB3omnQBz8NDr/GKqAPWJycxb8Wi8C2V6Ge/e4C6SlYiADQM9hJtbMA/aGfGC6zg2vL1lwvpINBGNNLWnfUY1cN7Vkjv5tgbqXD9dMJ9+vmt9sUdvvHUngPQwqmh8CYuS9W7yAWdsxjTRyNKlm7I6wm12fAjwtJ5RaXjgKZWvo4DJ8VrT9DEXsJKsMYUxV2P0majrYXWghDuzmcysuJrjPRQuTZRj3LPCx8qyL7bA4yjWauY67Q4ifffh/miWD9S/at2PTnn3q+pS7TQ/QGpbOo2MDhlSxsURSgm99Y9OLW9rgO3xMqVeOn26hl86Y0jmDwmd3/0ZG2wnsu/91EnI2DGnH7lDHZM+Xx9wC5p/yNRk9iedWv43+ij++jPf2yqzAKujQYLjYmCUotEGbbcaE8cMK43SM96T9Xa+48Fyh15ttatCcGZbRoNjHgJ9akIFttKW3F19x7Wfox22aX2DOtE9BpdmvIxhEz4V4rczrLNJLDFYrx4OD70IdUYYjg30aqwEtIL0NN3tjuA8NjoNtnctp+mLPGDta6bAOnscKCl3LzAtsuJhtsV8UQXF9YcpZ8J828gSaoLeE40H41ptaB9Y+m+mtobGaHReIIP8Oifud18PY+tQG7ZqVvCk/8xlVjbvGrwyjmhc3u8yrWJew238uYoo2y6AJkdNBt+aZjR6F+eYHtAa4vkmsgA6Gdv0iBqLeWilES5eyYQ1ViAgmx5smn5sEjMr5zrw49rjsW+pA8Mr9Ib4HH6ooyzyhuozYMDPk6lwygyZOjq3GLa2ppFwlL002sWzLaT8gz5A2quMrheuBOXWmHDvBU9mtCO+h0y8ZPrD1MShzo/3i7QTevd3ee/BaA+oc7ZS/UumptM/6ZT633jm+9fHJqWyY4Kx+nqD9R3bXIeOD+xmNqZuWx0mxsPuEtDdU0Gi5qsr5O4A+J8bFTCMdJuO00IJJl+mPNnUG5o/M6zV8fp/mBpvlhF474sifphiOaXgbWKH/uhU/Eavtg6uJoFpRFuqEH4Es0emwskWdS547Tqgxsyk4eP4bumMK6/v+axoMFIxb1Wz1TmYi2zGf5hqgFBk9KOSsApeNc1Xn3HwXrsKd7MkQGbZuA2k6WrO3dN0XxvCsyhkE5qIVB/mwDbOHkBFf0v5+3ib0Nj67jHwaYUInM3appdmwsHaxUjKeipa2h6OBth+QfD8J+VA5zP0mvDB/Bihi27Zu9utoQwDKhJw3xMWGasWbBU2lF/KJ9aUUAAkxEWmbEtGk3nILsCd95T7lxR16Po++xDcmUail6VijZuOQ4iPF52Hmzm+Nicxh/1sIMT/jk80/ESxIHY6iTgXB73wspdM0C4K+oZf/X7Twt+A98FIC22m/kumZpM/zJ+S1f9IH8Xf1qn158pAHUnotd5xsPxhClVqRPyjcmgNbBwxuLeg4KHvotc67wM8riTYGLQ75qtkv1gEC+k7LuFOw5qex8iMPWOoEx+3timZNSHoSaVw/yCwrt74i4IeLjckcOW6p50QmK8OITJDNd7QbWWhQ3sgk0G9rWM6F/SGOjgwEg6uXtPVuupBryaoW8c1Bp068Zvg/Qpm1KtOB81Yl8QA7fhRRaCpmOnzw2yMCqsuiLcoq5JuG+MaTIcCM3wWPmrjETgqlH0KIm6svGGiWOugptQT/Cy3A31aVgn3YHakQXnP0QtyUDGf3R0K1fPUU6uYvGDF3k8Cgu9yGi0PN9hkz5kIXg6N2Wz3LGHF/TEPX5Jms4FjUVp910uPn2Uv0306JmCtrTfxlJ0c03NCw//N1GJ5RkZQYkl4dZ//H3dv1q2o0m1r/yAuCKS+BCMQkSoCsLpTEVGwRkB+/TeQmXvl/t7dzrzJeXaeletiNdu0oBjP6L0HQaDj89udDTo1MMWvicD2c1EgYXJ/CfhhiW9mSlep8PdPfo1br8HMTu0xii+LaE1KpCBQW/fnmZLQdzpl/kvHKPDkSRimR+h7x5YKRI4SyoJTzpEgy3kZCysas8lxsiVUYblAVHEVsKlfERLn/TpIh+1Dou/XXiu8MHl/MWXP+1lCmtuaZOquGXM2VEVhGkMeQE8Ps5CNXBSvW/Bu1m5qMfc+sVA8C1BKpK2UgU5NzYItFQaKY2s3FmoHK2HyDPJbINAnm717Bl0vX5O86grauTzU4CYPZIyd55i5wdtIorHRrzdxOem0cUWV+C/h4A9MoaaWk9B/vSCWjE8jZgall0BdTivLr2/9Gp+RRxIsXSuyU3ZblktZhmJVXqXksvLezFkSh9BJ0IFOm8IW9ud0L6h2n8nEUHmPTff7BsX34N1aTbx5MgeNhSLmn5xARHP8YkHG4SRpAlcgGz9eMGeH3ygMjo5P7ElCWDyqBRS0i8Yi2/Q1ZvGdg3z40anbTjRYUubjhGYLeF2Miu3vTHFevRuYCkQ3nOOrZpjM0jhg8JOn9At3Yo5M4LVzb37wPl9V+m49Cnn8d4xR/HGdehHIGyEfglcbv5qWvHJgBqce5KOAr1u8DsGbGPplA/ln218vkp4h86URLlizYTJxklCmYhRpSZCOo5T47wIzoqhGER22hj4w5XFTtRh0ijtd4e8n3iVReW1LEr6BaQcpVsHQE81JUzd7Nq4dqCEi994x253ZtNpZoAvxkZE5oQ82k1ULsS5oGcmFZUF5XxlBnki5Cr/9wmR4/TZADQ+HOVmKsUo1oVSSsDweHGK4jzNFUQF548NUtlQfDJe+TZZOILaWshIsNoWfRAvGiYxwM23NHs9ki+imuNxInElXFtwd8KrtOrqRRZnazOGnBWLu3oHfm0QVC83nnbDWbH2rkyIHvgxcJ41ztSX+AjrFePsA3eI7B3pUHlsDU/5j6VhE2IkCI71ODUw9dEdke5U3i0GnZgInDEwNecpG0JMoO6BiyFPtS5wxq/d+4XrK+9jiG4ORlQDvX4Zw/ESbiwem6C2kP/hcD1XWvmMK/7Ns0v/mM93+uE6djpLJJqIJNZw/jYoIPvWZP+U15AtyluPRXaOgCzdgyhsDA7fJ1GfTpr8Of3jmMgk2F5G+H4JaDEwFe89k7kMyEjaZGTK595csjaOpJsGZz3RcndGYBeXbJUAC6JSvH3pdWZGC7mfgSoJtkbLxYwI6ZzrMIbd4WjJMQvi7V/de82A8mGsVwOCHqaPq5lRdjkYkPHL7Ck/8g8Fs58QXPjlQnywzW6bC6aSQ4H4Anfww1TVrmXj+kmN4NutSRoraLOZXOrGsA1fcWRiHFpm7mgC/d6dLdrw4yyK+4AkjJuvvH5swK6ET770mVfhs2aS77IG5uV2CN7wHzBeUE2EPM/NJdp9fmdPtSkRn2doha6lqmbE9SUnkl1fQue4lseBSv0kQq1eZKKw+M/yPTp2fznnQKSpPQwFL69l1yFODTmnRsoR8W6IirPpxzNLgZGZEZykZmPKmyXjIUzR+jX0SJQphhncHXyKvDj+pU4r6HVPkn+Uo/qfS/39Wpy5vzFOOv5gkksUD6MYTeQxgAC/njCDjnmdGwNzUXhfxgTdTwmjhMVwYmMRQTS2JKT+iSK7Vwney45yM59AXnZVsFPFTAt2rxzIFr1QpRXBMeR1HxwIYuj5/6VRnNGNmX/s19u1r4ZCu26XMuFomieNVPw45k07MkwmB7XPfFjkFxpXZQQw1rZ5Mh5w28YF2Yiok4X37KjF7PzjaAl+FV1Lo43PuItC3H8lJwL0OJikjyF8tO0qJL9HAx6f5xWfjG+hWVKgot8ZPacFM5WWgJN3iOdmLdM5u81mS0K1IdAh3sH2WdyKELqWjSYja6+punqCIR4VAjhv9DHlxDserFjVG7guZMb8a5STK9ouUkJXjMLtcvQuWcfOSNPEI8uE6b5HXNNeWvI3TgmGtGRGPu8D2d1eHMSbKkE9NK2txM9+vv7zfUawFfIzxjJl1gEDxi9cNW250GZgK8mvmDDpls9eYRO8UmNIO6eP/DlPqd+tRwEn9O8Yo/vQ8ipR2HBXEtYEiZ0HhHEuey9yzphXBrgsZnt/6sdhjtUIUTds1kRUNzuFsD96h5vMb0dbZiKp1Cnnlw5SQXw3mLk88Cj9MSaBKX0xtNpDPPjoVPmPQpNUCmHrqHU91WuKE+qPE7Nef27JJOTbA0a1yk1TcIWe+xmEUL5dM7+dFXBjePwhier/OamHwGdVwIoArVYMc10qm0TbP+7lQBtTkYvIYUUUNZeLfxFrGs6t4ou8GgzfCHefjpXJUWCjIdRGN351vOfxzyvz3UixiqHSdCAvIk/k6ZgnlciyT8w4tmW3nmLBmCd5Xr56g253igQKk4AWdvFHYVFbChIrLW0Ua4vHMdWzQ+cW2E8hYeVbMFCCQ9t9akbd+hv1j6J2AwktwsJGIGd49hSL0RNj+0YOIbHEWzYSVJ77CjhxNGXuHY8LOJ+hRpTLrmOknKAn1I/SU3f0eg9fOJTKMUeA9HF8uu4G3F7i3T5KL7zN3sQPGfpgpTf6OKesvuXf+T+vU2gQGpj4GXZHfNCXuspmxCeq0BPpm6OBtoXnMWDkrEk0jxsjjZTj9imBwTvfT9kZWyyWiTRwpyKv6+2itCBiVhD1fBNGlqQam7LLtr7GOoM+aZWMyYyTMEtYe8pzsdyIwvZ1A390WJ53UrrFhRtEzRa9UJ95klzO7RTiJuANrifAwSmbfAlKws8kgo18eKW0gsSB/rgQpzt+hQlv1oCehn0H+mJ9PAtUvlgQ1ushk/KTLE+Ved7EIj9O9gxft8cQmE+mSsOn66Fiz2jDYmO+eRcRJB5lsAkrZeXsJEKj5WCaL9TRm5hZqOr4YrCKrK3irccJNiv5CmENMJdkxz7xMCZ22F59wi2nLnNdhnsRVEPlkfljtmb1VriR+v8YleZBo/qVT03C1Jvp0Xw1MBdwz1DE/759bMhfMJHbGGXg7fv1gVHB+MZVe36CTj3EH9mLPpdh1mcam/fWpwLVqE4v+RaNv9ASGvPvRIbN3g9hkB9sf3XXImz/HlC59M5auIO2fSbT/Jp2S0FKh8hryT8SwAQ4FX38xNQ/BO8g0cZkTcssispR+/W2tmTIzE6CmAsfMCZq7b4q6iVJ49Ak1I89ijSrykodkdDZKouW6D/lhD3lmzKDPzhEwPJOuM8jMGkvJtdvqlF+8TUSvUQcpZ4TWA1NRZ0NN0xbt2Wxbgi42IXhNcdGUzBVb8F7eBf5eVtmGotBDKFQWAcPCsc9P5kEvAp8HXUpedku70pfJwFTNb3PK14aI/Gqe6vikjh02Tt8Hwt7LnFlHC4/oaPrKC3qYQroPpEPAnk9wTYwu34wkEJyY+9LAK4+hQZCnDYeoG837eeLdgRH+SuF4GTvQVf1a5ETbFWfmWBYj4J3ZnMw0ad7nMchbXXy0yFuaWEOe8oXH1Sfbbp8wTO9C4isLahI8dmtGxDco+EenykIYAzz9GqQWDis8i/r15I/3LvG2O26NLyszYEEBeS3E59DEnR+qtE1OJhqYMg1yYF7dzzPZPOgPMqUhUfqGKeGf26ekf9O9HrdZJlHlXBngRfImJc/T1GH4WWkkuHpwTlgoOWxymfRqtGIWsdSDzRxBhHPyKnLQtd2jpaJpgLfL1m+HPFtRpZpMuSLkBZoPOoX5hYyCSQd91tU9g4VGOCMDU555UumoKeD7ouYEeWL/XDFyNo2ErpbQbX12Tdn4XoxBR32zImOIUMwYzzFiTT9HtizVLZV2fH//0XI/x23ejShv77XCp1l4w7F/qahYcFLivYRMwN0+O1DOy8RiYKp+lHvm6EGcwFYYkKeS+k05N6EFW4iNSbzE8Nj1VrmIvjYtpK4EGPOuW/DK+hL2/+Ys37Rx56Ajx1F9w1xNx6DrqzGhZneUSf6WtixYdD6JdUxvxKwoY+EaUIsXd1Mg08W6HHQqSOnUIi9VaL6YqlzoAWo3+WIqHu3DEnN8sWB7c2SiOHXDFo8vwpNZRgFMCSJ42bNWPJitbUU06NRLExWqz2TwAff+/Mxjbc7M8xiY3CD6g8/K0YTRd0yN/lmK7H9zjOKPj/vtb6FIZanmC0+uoG/Z42c/r2GjJoH/2Ov4pfbzHHx3RWhdQr7pZt6EmdwJMnP6Mtfksslqqo9eCgmFa2SRhPISbbOQS3xzDrpX6bLHxv5GIT7XZDfs1A+OdrboFNEJweflkStSLphDzRz2XUWsGTDllbxBaGZTgTxuhx3D931//5DIcmJUyYkRMwSmVh14y1LAoFNHFSV+iV6QyfNaoKr+X0xFVfYcmArRm2/xqrQzqnuOmPi+wVm4coqamd7MIdGpymTSr0VGFTskCUM1eNXR7ulAtynchOVNXhJ9v3KZr9awfYtRzsjlFb+g2/TjlPKL9zEqa46OpHn/uoUGEFk7cMzP94ww8AE+uU0NykxHSgg7IfCyr0rSwBv7beLTsViSrUMUNlYuCHnbe93imSOPWDB/wfcdlTDFp5GaMTeAHsTaC+jUdgkK+mEKshLn4PZaxMy5p7+YumuZPOgUM6x+vcWQ0EGn6Gz9ozoFxHzH1F/yTLc/fq/HCGpQi9Y88c0NeJ3kvrPBATEF+csbJ+MoKmwWpK9lQiufymSbXC3mjWzwIrqRz4m8PTV0xC3lwmOr8RdTWkb0wrud+vtUy9Rl9imQC18JeNCNi81RMdw7STy34fORXo+oNOu9Hqq6G9TsYcl8S+ULf3ExwOvN6ZZZdA5ek6A2Jb6b5Gwav3HyO1NKf6/EuHuBHbo9EOXXKehszNVrzEp8owpFIgpzHxibT/CBqtV19OX9RL/oUyIGHVT1l0xsz33QNtqCd92EoAtP0bPZS5jPikicwe/Xc2PG/NWVRx69QH46F/aTapM36OrrWVs49W2J6uPYSNiiBq/qrXYzZooTG7yazZf4sEkCZh34gLDrqy2J3ED+msRRmwQvEY7qa0JXAN9VIH70CAWsrzyNeeebgeKHGK4xTfflwFS03sPxbGPImx/v568oZ+JljlxGrkuxGJi6olimGn+A9x8X0PPcxYEyW778PFPid8/1UMS/5N75Pz1GgZDb0dZ8ga44/f1S20liM6wFCgof51eLVeFpsZl6WxL63IDXWhwSeO0GkCd0MfcJiMBrYMq/nI8mma5OI9oZmg7VH4O3OK1zyBds9t+Y4qjb3wuvt3OyXqtvqluQ5+LxDpdkul8tmG9KPAmlCa1IPu3X1Ez6a8BHg63JgqEDm263mETbEJi6zMQl1Sd5B16OQU2ZbPumI5yqRZjAocNUEy8DU94urCucncKUqmE6KsKVX8nYX0KPwNsReN/5PtXJI1ZvlKdrrfC0GnQh5DTC6vHUQYwKLSNqQhwWllsOea82t0ipdHcqLJ+9bl0DAdcFeE/hXvLIt3nIm7hDE2a8Rzah+o5nuK4l6DHLGzDatiYwOgFfMBWnQN9pNsrJfHGwwOuWqBh0qpytTgNTLJzza3x9nQmbgfv7YipB3qy/rxn2/xjoOg4MNB2835Cnzk9g/MMU3cRjkwQcNL/x4gWf/9kxCk38bj0KRfqXzkvP2j4PyRkHyaU7WOS6JxMWBkRJgjXZV9hse106JYv+ebhGRTBPMJutyj5P9EzN19sX1RtLTgJdMHWiGVig4lHRkBe9Qfeujj9jXjuWE/8+5XN8EXidyrvDFMWv/lkwM4lvKX/pDDIwVY3oL6achXEj6RVi3HSFwWvuKnj/ep1kbHoiYxThyCgHphrt3KGQRuDlsnUIujnfqSRIuAySCTmVg/fzuf4+4H+YCvybLuAwPYzZNHhwSWDenxVR4/pC5WitFj7uvRw/XY3ZzZsAU2+z9clmr9nMOKpcEjrI0Ekh4yvtJneDRPTMtdh59kwfT6Bz+YvNSeYWhLmTZoLi6ZJ3cDYB3ZrEiVOw6gY9YjyH/PVhyrdXZUWu45qn7977hTMHegCT6IbNxKIfs0HQIxzFejEnWUGPMRd1CV6QhzwqeW80MNWImsUg3ImJN8lhe3axO6LI2QFT5AI69Vk3KXA8eIvCGT+4trMmad+sRabIf8e983+cKaNSK8oJVEehGR7Atc9XFvRRAXRlegxK/CgazIIZvyD0Fh5u5FJOx2x208DbeDH06VF6udN3rEjAEG51otvxm8rnTksC6QC6lxaCw7DUScjfjKHPFuOHQpsymBZRzjNgMjvVlMMzvgiKdZyS82wKGRoLoJvFBJgqUbJgzlY30MDU7oCAqVcFXu2yg7x2ke051Te0IwHECxkzgwfdrLdK4i24ELwgcY+gG1eRhMElgzwyjndUnrUjEopHv8XERQYLJ2OdhNxm65PscSroe7NWCs96AQM7pePZ4iRNUTT3W4uc98aEYfOkJ771PMjkJMZnyp852H6rv+b6juuKtu/+mvMjheNzWK4wszaPyTDfDy9WzZS5C91J6C0H73sqOo4qkIOIL7OiIqJpi/D7J5R4xgzy3DT05iw8H41i8H7C0z/8ztR1JHZfTFWeLmNepJiFLyoSjxvv4fc2F0TV7dJMImkMOnUT+3WDd6BbP82UrH6nU8rfMY/iz69F1jMlTZ7g1RgX6vjD1FSWZBSK/CvFjuEBQ4WyIHGk9PdOrPp75UdX8ErP2jRJtoD8gUr0i6lT7bb0fW40MjCl7vRfTB0tPv0PpqTqAjU4KrgivJ+7ORBA5szT3xzxRvOmHJia6cgoaLbMHXKJScqIuBsnkT+m6cCUcJ6+wQNR6NP1tHtSfb5RIMnoHHihB3+gKKr69e8mwJS56XZUCe1RMjA1S08clW93LQkXLzkFr7Y80s5bK8h7BC8d3x6hwuZOC9srrhvwhhSOD+bHoMPH2BDIyeoZNN584svHfY6n8RZ6zP2go8BJQcfUemqCVysmCbs4+xanx2LCrD2dIrYKgantZqtS7Sk3KFw6GHrIddvRNz2iZNApdTPt1wC9Qk9ZxuEcX963JZuUE9CZa5Dl2MyzFxW0FfQUc6r3XvFpfunUh6lkvEVUFsGrx2Ca9b4nTJkT8dA9N8z4wfXSNUX5lqnxf/37Vz13fuRdnlRQQq3w82UtYE46YEbcft72rr+G+BR3BvO8cl7Qiwg1PFloBnPpmkehax76537wN+iD/Vyfa8Rk0nBiQ/V7qSahYlCfBE3rMCe4wN8jHvLEa9ZfP+oWNhqYYqX7xZR3msRz0jpaAlrz1pFnl4ecoAa8IKEV6OKaMIvcArRjhLfGJKobyGtX4/HF1KBTyynoZqduQGfX6QvykpvtBp3y10d+jqdXdUOl2VZAoR/pN+zFWw28UaQW3i2y/YEpPVjJyJ+9gKmrfUIsos20iNdlIxC8L8aMoFwrgsylLTkWjxNVjzvoCdc9N8fHDX+maLPTEm/3hPfPt8AUKbMJiaoJV+HndQo6ohFgCgvgJcd8v47u+dEk/q2LbuTG20/6nuWIeJdpmONjuQoGnYqufuZjvasos66GmbDkXed4fBGfdLSPQKe0GzA1OlODBUbwS6eiWQiM3mLA7MNUc4P8hp/AJNusm5/UKVX+jin1XzovnR3CGx3ZO6gpcx622DOSL6b8egs1ok9Cnqrxak5i2q97dHGXHFXLhk9CddbI5BapV/r2mQReim/75//yFVWnB5X4PA/5LKbplAW7rUQGpiTzJNORLNoFSypgaqvWD6q+KUdCaQ6/bDuA5qBTukVzso2bmLmuy6MgaaHv3+/Fjpk2MhFFV8jYt0CNqKCL78SLXqA702Z5pU0LTHkbHfKgh11gaLGH/KSa9Rzf6XZDxSsVkCe6aYm3B1GmmtQqRbhzcb8kNb+nHLdSSBC+QFe2NKzYKi6hB4g5rchtQcbMehsa8dPLoRqYeu8TyGMltwcFU7LjF1OxB+/XFOhBxF5aRZTt9yl+jEDnZ6kMjFK+dcg9rtHAVHA8MIGcz72X7sco/P0UvJ2CJO93psq7M2PkpZgkKo7gBa0Nf6GiZLyLwJ3oFdZclaPaxhsh75qBF3Xbx5sKew/eH4W5TqpQmrBAkECn7s8f9X4QqL5hCqTsv/79m675mqPl5Ysp9oJzaCU7zGb1TiqCMt2vMUlEjeoSnRNasmZNkpmt09F6zhPPlaAPf5ji1YVEAu7QCqSsHuC9vD6PEK4xyRn5NptpJ9CpyRZqYuxgicqKbhdUfvX5JIrvVKh0vfC4Y+cMTE3VCrxoVxopmYo9Y9WYL/zdC/KLsEMbZkVLs4iW7wMj17qLB6Z87wG6w0nAVOuuJRRu0wCYcu31wNSgU57Nrwem/GWmp5hmkOGVWQlekS/aOUmwe6DKdQU61wTA1Grkntj6ndlFfK8hTwpz0B2b61QSrDSjJPkmA2+p2RwJ1lrgYHe8zGlDNmoRbh7gXafzmqfybmWheKwHa+yWoCNh04GX9CTTIptx19FuljfEx+/cJ7NFCD3qUABT8pUvcUx2s4Ep6j1DyF1bOJ4hmRuIaXfwso0snr+YmlyAqfddVf9npuKgamViLpPJoFORItCf9H66+N0Yhf53jFH8+XWTqseZtuVcLQJzBl4i6zTow3osJeFV5JyBKf6kJgktM2M+MKVN91zhb9JDS15ryOijyhKR12RmS9768kGl11Yp/EtgmGTZODbzXhno1EzjfTxNXUQ1l5+gganjRb1Q5dbpSVDnsUWi/hlnRH5AXgnnwNTIhdchajjkFU/ILwNTG/A+8aZ/3tRtjxl94+5NgvoJNbVrQvg+cSUV3k4PSuzO6sXAlLc/1AyHF7yio4ciJINOyWr9ph1y5CSY70IBowjyluitZBIsXkGOA15dsn2wsZN4+jByklDDAC9rw/4JR/CmuXPJqK6FHHjl3cvHuQk612grBfmVekiJ5l84EGHfSqitgO6PbieeoiadJvE9AabkRmwpT+umCPJzA7pmge588tTg/R5Yg/xDMqMAdYLjlyLBYoa5M9CgU/ayLqgkItj/OYGeMok6lSrP2Qj5mRH0c26zlkqxBQxO7rkwMDXDDwPF99NP5ikdjb7TKf0vmZf+p73f29uWtFN4lYTtuV5/eb8tlYi3l6FGrp6t9CtUJgmTrgefmCtgrD0y8DqbBLzPhyn92IlJMKnyipwLFfLMi0EemeypSRzPmnx5v7HMO5ibP4SBqfi5yy3y5LKSovKgod+Y8oQb5Ds1Aa9JO48OTPnZqmmJ+kDrgakoPzbgndRtQN/bY1v4iePnWJFwOTAV7nevFM+i05y+k2W/puS6tvCidBdUeBQCGZh63XFD34olk7DzOBnvjvWWCoeVhDwpCFI8sjKX7bf+pIjOZ9iec1nrVO2X8QsT2jPV65S4VkBnYzWwcN3WO9qiBege2QJTpyrTqcRRK4mEBI7nYgWMKdF1mrBpw0xyq9Ua3n+GPJXBnhJchifaNvsOed6FT7G+LSZsfN4ZCZVt3sK3Uh4zgzsaCL41nONO43Mqd9cWDUxpbS3R98YYkUGn+ENW96vdAIPjKfiIqeMRNnsu4fV9Q3/w+VO68N1zPRTjLxmjMP8wU/4BQyb3NuDVDCNjOFhODTZTdGBkMX9Z+BSpEni9ZVzQYwJ9jd8tJao9PB28jQteaLcKyy+mjqlZkcvTvdCWejJkeBny2a6GvorfVCw8ZQQ1gfahQNVMnZBBp/bVqaBc6mmJv+YjnaQOpcwQb1oSyKeGEW5phMzUSi7xsQgMm4q0YuZrBX3Xdvr1LU5iODAVWLfqiynVX0K+G5h6PxZUvq9HSXDbAtO/MeVp/hqfrssX5ZaNlATiZZ/j1f2ypm2wgs9vK9CVenHnWSQ6k4SxuJkT7iSqVN0okNdgx9fkcK339K2O9CQkK1/H43W2ptp9DsypCmz/2bJVKq2mFqFpC8zNzw+NorVqI3YkB504e1wNTIWS1a93nvDHgangcIb85y0Ti9nzzS+mrkQwWeCG4AU/TDlJllOl28H+f5iypxdwAOMp5EdT5/KBKdXlQOc+OhUl0hdTP61TI/SdTpl/x3Pn//x6FEF3oNI9VpKBqU4s4JzZWCz8QxKYuN48RCpuihj9xtSb8MDUXaYlmS3dYvB+4VYzbwNTwnsmJ14hZRXOw5wwezEVE+/d8eaX9zvvLBRlM9CpG7FPVFEQ5I+rcbLIOIduPeiUV0CK+zBFjgu9GJjCi+uKWVUETN1E8Jb3Nx/Q0W3eJgF/Sdd4dKmP9O0sRBLstdcaO8oypuo4gb7tKlCTGxLOaXeXUBEenxXDqwXkP6U+iCjYEW6Nn8fTmvLHJbxOK45h7zoR2PboTQpmMPCa2u0kUf1SQd5sRGNNsom9pY1Yglfll76M2TpcUlFJ5GRgyi94hUq1Z5F42e0dXO5dlXJqbRcRe0M+XLvunUqRXxf+voX8ZuzqA2032y4JFxfwdpdjA/l2HhuENbPawcJC45nH+ntz3DXkQ9QtD1Sev3rv2+fDD1PCi0APkfb7EpvX+kun4mINTDUXrb+GpxsJU56Hn9Qp8X+uvd+YGv8dYxR/fC2ySHocKX8mCgnpHvy6ctp9MTXo1F7u5wNek7iIvTfowvomjqimnaAvf5jqskdB35N+rPp+a0tyjcFLcu8JeKnHgr9hvFxDX1QMkXivKDPx7ok7qj91q6DWOTeJqcLv66taLTycRvLA1FS8aCSsMdTw4y4FzJ7aOvH1gt6Ip08XXzr1D1OKOm1Q4E90YKLujlQ9LcTEP+z2DM82WUK7awRMdUv4/Y9OoUeAkC+idI7d0H7SkeOBzv7DlKYtQVcPFeTJ++j9Yiwfg67WIfW/mJKP4C0DE3QqO/M72s1X0AP6tcgGpnQtklA43oBXRqiTqeQQguLZTNdxgmqFotndLuhea8CLKeFtGKMIr0XgY5dsM9oqWYfC1s5SnG8kYEBcGmTQqVN+5QamBp06jOPsy/vdDT3Hm2b7i6l/dOo37/dhyhrNQLd+mild+IYp/Jes7/fH75+qMsjY6wt4NUPgdCymHQ+6Ad7PC1tdxvc8Eyh0xjiJZ14/z8IMR/T9qLTCuzWQJ5JYzakkLUYosNesJNu4PtOOQj4J3kKdYxQzwky9HRXe5s4JOMhjyOQ6T9DA1ELqMopGuUo8VTsKxELAEGlLFflJDH1+/N55zIlV8IJGAL/nmqslc1QBvFCq1DJ+RLY/MOXvzsDI/nI6UFWeQ0bPd4GDnciNqGD4AhqYGnRqWv3SqUth3yj/riFvlTxnYu29XIJuL2F/TtXLxMcqurHkPLLA+20hf7wOrkj56Qi84fRt+GSvPzZUmYe9V53rAt4xvKBdEYGO6TPqEPG5HVF9afbPeLik/TXYTqLdc2onA1Or5fJMlRGuE6+V0wq/Oj4F77nuiB9YPMPyfWWy2XnNF355eum46RqNzfYi7P+HqXz6SL+8n5xCT2H1tqFNxwnIf2yDNRaWpycwLgKDo1NbkfWkGX/p1J3B+fw5piTtW6b+knnpf1qnXrtwT/mOycQ7dHsZP3eiTjvjNULhuvEFPGYYUaVSIkS5KJTxYQQ6AwhpxF/LTUrC9HQcmArlJcsHnWpGBtTUP0wZofCLKXITW6qOVhaJiGfoRG9D8C7vpYKCpzpuSTcFpozupCZeeeqfBfNfTIVvHX5vga9zYPT+n0wNOkWzOKVCOR8VA1Oz8Taho2QqFKGUQM/4R6cGpja70402TwTvn6WpjPOZmwxMDTqlsMWZsUoApow16KJUqB3l9w8R+VdisIEpoXNBVwHrCr/hTFM+CkHn8n4M4JEsgSmQ2YQlEzie0HS+mIoek16nFnC8Bu8XhDrozqnbDd5vyFPjFzWYSVIeBRG/h5608RQ2eWUGiTtWMzxq7BTy4wKY4jT4/DTYVgNTIZFBp7ts+aCN0PZrs/U6dRrvxsx83uD4KafmJ5mS1e+83z/DfuR/c32/P87UDV8gY0818CoN42Rse1uNas8cvAMXQl/Vxa6ljSQBU9qzbvEy3b6p3lyBKXlOU/LYgp/nP17jNO3XFnPjAjK/IsHfE/Au90AeMyu9jRIvunDtoFO6IYNOiQr8rz6Ad9FopCDfub/bQac+TPlbDF6rWVCXucJTRQNTy3qVsGCyAi90ufMtfrShR0c6aZB3t6CmJsvlnkodMBUcVdAd5x5GtK008HrbDvaP33Qxfd+PKPG90vdxOBMvVCcn8Ib8Dvb3H6YC4oNOFWx8Yvums5L4HNQ6jqptR1s9gR5SaqBD+2S5pi2zNfCWST+PYXWJKNpRyJdhx+sYo5M46BQTC/g7OtUy7Q6iTajEjJZI1rYYmAp1R7ewrarAFFmBTt3OIcPTc78e/fnAI686wPZzlqQw+1EaJLKrGjLmKNtSzZm1SYi3sP/bUVhR3lIFBPv/+tKpgakVyquBqclxBEwhDrbv55iCkPwNU9ZfMi/9T4/7Jaa9o7IBmdszHq9qYIpbFOCFmAde5MMUz9+jJC7L8IbJ021pF2xVBCJgpGQciQeKfHlEBp3Cin2gb0EGb8TF2RpnSg75bC1B35/gfYWPjdv8zpQyEVOq3xoZeY/r+EZOh6vPpvVeKcLpuHHIc0RmLMhSlQRYauYk5VYxm3g+1NTzyFeQnzKHiknXJH6BKx9LGd5SgU+gT5+2lY6nuUp/Z2osqxFtylGHAjFNHbxfQQ+QjqGQeLWiV5DpcEy74xIYm/b3gtyL14Ft8gdsr3brxzGPsP0fpvwjaiySRhfwipQD5otWL/t5HJQqx0AkId+BjioEdF7LBUKiDa5a3IUiGpiKFpVRkfqBc/Deck3C1fjZ4nQbr2nDLd8o1AvewfYp1CgiC74IRynovFYgmTk5MMLGZuZgSRPXVD9LDQojSfcxVy3vVHEFIRl06hFcblSynwZh77FZEWQYwGh8hNc/7P1U+RumVPR3XPP940yRZbgZmPIPr6DF+aO/Dv/RKduHvioHlxf0/UNE4vMMdGovX2raVY4KNXCBGv8wNTp14N+Ds5mS0b2fR7BF4H1sBnngw5Rj5lCjCwe8yz9MxfdLI5OI2+5oYz/lYmBqdUCQp6oMdOv0hprdrDWHGeZcAS86gd8rb9OIeTsMfbvdAuNPETu0s42mGJgqMncHNRwLRVCowIQzsxltFqYA3rZ9Cb/p1MAUlt3+XhAXmLpvoIcIY0g6H6aCe5W2uFoqKUv3T4KY/8gETE92S98FB14WT4D5D1M87dc3zFlaYmqE4RdTkxjeHxWhMDBFxwf/hvENvGDHzhMUIweYWnbgnT9M+Ttul38x9Zq/Ie+R2sHqaatT8aNTR5mr8FZLpEGn4kUaWrhwuxXVHqSF87EEpqJ5eKdS2gmJn0h7H1+C8PqlU9AcbiSTrgbznBpeJ5vsJ3VK+24ehSr8g9Tof5Op8R9myqnFDX0vHBENOvXqHiodreaQ6UeP6oarhVjT9rJgiMp5XeL2LjYDU960pYzYa8hjH53yH/P8iyldfolJGDTQR7s96/tiCUwFk36seHR6UQV34IUoBqZGXgYZH69k4i/W44o408IbdOr/z5TvjuD3jvkVElopQWZHYljiqqpt2m3qhnjmuHLwYqFCj9jGQhKUKjDhjDEbdCrAFJj2L3ZI+TLrCv8pVxa2eHyko5cNzH2YWq9VYFBags5dK/CCXDXZsHVYkIQ+zqCLH53qjinsT84Mi+xu8Zwqr1ZNgkXop3g7xT4ded4oCYUYdK1S+Y6KBPUrXqdVOejUWyWThIIpvJELfYD3dbmaBJ26W+NR7AJTaPFLp8zHUqO8wYy++0DP27hUZNCQep2RQxPLXbj68n7Hue7gs49vVM9kyI8fnWqX7mPQqWGMws2p+ZWnftj79YPp3zD1l1zz/dN5CkztemAqOFy5G3biUKFysYWa+TB17efvie+Yobjg6/w3nfIk5QB5h9UZldoK/HuB8vXg/T5M+UbXX+fvmfrkqZAzgtugUy3JfzF1UU9rKuapnIT28vjl/Yz6oCDPiqhJpBw5zLx4CnizucG+dOrx5JNgFPdMCTEw9d7XRZCaqYW9Pb+hnRsLJDxv/Wrwfp0poiJ4PKHPz6aYgi4+usIbm6mP48nlSDteRUXILYCJiomM8t4CatLxgSkljJZsEZ1IEhkm/N7mIlYUtS3ooMEb5sDUyKsg/8Wvao3vdudSFbmgc34XVhi6ypu2dYdR5G39HEceD955Mp8UUWMCU3bQ7ei7PL/g9zbPNQ639uqLqY9OlcpFpqIR8okfzl83LEfPL6YGnVLkywKYOzdFmI6AKeLWJe1OFUJeuuR8fNT7vIgnPArvXF6S4hxzVB2HPPJRkbU/xpSA0OibcT919C+9d74uHiuqN1B04eH0yrHmbpVBp8LS8Uu88uo7RV7AUBSkfI5lG1dU3kWgI6uF4RPhaqe0FRbgnRbvdk6Y02V0JD9E4jEaOnhytKDJWpEANdw/7+mjU8i6kCIaZQeBGCd73Xs1GbxW/wyD12HnMXLbAUMfpgTzOmVjy4HXcdf4g055HMchT3WzfGBK5eZ1EoY5ZHxuAvvzYcq/bMFrTZ06GJjymzvU5IM/hZQrnS4JvMA3saLHB9qyGiWhLAAT5lqkVG0WoFuBn95wfwcw27z2hMTzLeRDo94+Kco0YEpyQx3vqDinuldAj6GBv8bHi+oNTHnb/l6Mwj01VItaDF5PTNd4bGVvqq+kSRKZMTDFFcsN5Wr0Qr6/2PnYfQMjH+/nb057HXMzWxyYCh8jOH7TuTYamIqihtPxeXqaU+78/G9MfbzfwNTH+yE27tfPaMH7SfpDp+/1HD7/o95PQILwHVPiX3LN90/nqQ9TopkCA4f9a43XZifS9uWBd6rtKse11l+TDE2WUEkLU3y2uieVq5tC/OmV+uR0gbJSNK5fXw8Kkoj5JaPq9jZC4epVm3hjIZ7NuhQY/ehU59YPyrkb8FKCBYK13lxWA1PhEY1TckaJy4zHRka+WEDNfpiCbg+/FxwODrk214j5kwtXfDG1cKdUfB5rNDCFghq+T42gT59V8HIfpoSqQqC7132Jr0YGOmQnXRIuW93Ecy/LKHc6dijs5sDE7VZDHlIWsD91BT1l5o0pS7TdL6a4Et+psN4KSYiyWsBb8RRT6dXr6ocpSTw5wNAMesiHKe3xaGm7qjGiy8UvpiSHA+8XpIeSjPRuOzDludKTYf29nA9jFAE98ebAlGJMeRJMVv168EgSmNWu+2cs9GMUA1Pk3aCwfcP+XMbiiXL5GXS3FANn0CmeXeD9XpjfBp0aeeOf16kR/Pd/Zkr6bUGKfxNTm6O7oOqlEElg5EGKF3de/p0pteNvVE45YGq0qNd4V/X39cYi1PhHp7z6sqPIpdDXPzr1WLsp+PnjCLxQXffz2xyDmWoANajsXyW+kfhJ1VkCTO3Ufl77sp5TdTXq7wUBESLejs7Y9LGSC2+Naxnvhf7ehNoAxj5MVbHEBqYCGz6KX2Q7GXTKH6dPYWCqyyNUeBcVmJiaj19MBS54v0+e+uiUb953Op4S9fDF1KmrGGY3eL92B50KqQ+ft3YTj61XS/Bux6T2sffKHgNTntBv35bnY9DxHeQ9+5kybNjZlGpPB/b3GEEPWnZZQ0fLK07YLtbnOEdZS0WlmhCqu8DUWRM3/8lUkfzSKcRwNzA16BSY546R8ZgvvLP3S6f446H5ylPHDeRZwanhfHD9PJhdGZ8HnQqmVVsS5xGrg/cLUVTffpKp7+ZRqPLfsb7fHx+j+DDVLOT+WTPjfY5dBYsUjcCr+WkJfTU+na70zRAjVGhDUAxVBS9YBr2OtFDjH53SAwnyitO0jGRGvRuY8jZBZmLXbHhmbSdQo69+7WUd95nZCUgSXzujGph6j66Q50QMOrXsnwXqlQno1ukENRvKqwmzqCgXwdSnFmlAVpmVvXTkeSHPBu8nGaxOPMVITTwNHksqt71OXZV+/hvbelS3a0QG7/fJU78xpXXunsp6ALrltxXkl/wSUClZwP5EPuQfod5M2EZlOKFOm1m4eF5u0F0UhIK3yrd4u3hE9D11wZuqd9/BbhZPqKj1a02bjIc86YYvOjIKnERHBsyxLa6pWO8sRK9tk5LXabumnZi/Ei9fagznOTDa7ON34hVHTsZXFqOBKV9t4fwkttH11xZ4MjB1CdT4S6eeMei0o+DDF1O2EJh48awL2k4byGMfnfowpWUX8JIJz1c/yJT43TwKVf5Lrvn+6blJFv+IqRjcwf/XUuDjwBAFyh0tyCNjAvlCnHVn2tILRaBG0KeNOO6fSb2Uk0C89ussVdsN5Xdv8BrjEJiSruKOSnoxKoLMhz5brQuO2c4YmLqvXung/TTaX69B9wYyehgnVFdaifj86f3FFCkXcuLv+/XBdd+z2GT0kon/fBqQr4JryPy1zIEuGpDXXlveoo3n1JDfdK/FwQS+T7EZ6NLAlLN0Kbe9d8jfEy7HKxJ7VJtEoAM5pwm4zbMdle1ZR8JxU1k4lzNvYMqb++DlhJ3DsdWYgs7UPnixxQnyiXgOIH+9KGzfhyn9PlFIKDmpg0M7/GLKE9vem53cF3SjAybxJdB93Cj4RTVuYSG2zICpfZStaGM2oFOi6Pk4Zl006JTnjF8y9uilv0Zucsgn/fOyuv3uDT2HgW7lh72Ada0GL6ttQKfURtOxZZ4yqokFbF+Y7E0c7ZYn+n7KoGvatM3J5trf19wzFSRi+JM6JX03j0JV/pJ7542fYEpt2hGcA2Hv4O21X2dnzUNNXE7gVfD48p9M8S8HdOTSNiZZPPt5BO8KzuG+X18ikmJgLNsKyCs8qImT5els9oS+Hp7FYI1ZZN8HplgQgk6xUoyB0bVYBF40Xv/GVKAdQQfuObGYnTzg9/ZbahK5lYCp/Ag6NTB1On0xNXg/ZQLeSfcZbM99k86xLV/8galQLYEpNnEDqk+ubzTolGc8tr8zJbSga8J7AUx+mPKC9jowFUsvYOp4jC8DU/5jyt/wplpSKk/Hv5jahBhcXWGDzh1Y5uPN1q5o/8ARwsJHamF6g9dvn1koEtRmTc5OPz+w16lhjGJgqtepsDoGAjao+KajnOOK8BDC9huHa8uM+Z1PPGe1bwemmv28IeGI9XlKeuxoKzxAJ0ejwBqY+uhUsF/nOZmwTKFvaA/ET15Z+YNMyd/No+ifpvNXjFH8aZ1qdJsNTA069WFKsDqoyfboMxzOliUdHZc0iSZH8HJVzt8GnfqNqY/3G3RKPtgbKp1WkNGrGddCe5/+YmqPgvmgU80qhaBwWYFOZaMuodo7EZOBKe2k9d5vCV5vgkMBT2VI1x+mfL/lZSwtpiGzOkNPAmbzPq6hiKkWkRcKXqpWYRIsE6hRBgw9N74/6JS0PnVFYOX79ZdOFekbecstRKJz1q2hj7/eSXAJPB2/nXhGO28BurbxQFe0o++wxdUBJnxnL+PkqpZUEiB/ebeyH1v3spA2dn8/VXOBms5fKqbdfQKfv7QhMHoUn1Th0zGKkiv8/UAvFdVOqL9HsWeq4i8JeLUdeL+PTu3XGaVNEoH3++jU6rBsaIcR6PIy4kqcr6ctm9UWhwL5Cn/nOpsOecqzak/G6gF0V/X7a9qrrl9Dc8sfKX8982RgapmBt+ejJVd4SVnnP8iU8u08Cu2fx/n+q547P7LqiHL9OkJBlgQOvjZLRLtTg8jA1FkWC6q1CU3i7f6lYza1L1Sw+/mBH6aqE9QkMi4o8Zb73CfVEgJPe5pDRn88gnbQKW8/AuY20WuOSwpMDkx9dMp/QA0hbyISb9SMGTm60pRNT5FUhK4JOmCtEGaz3VoCHeznGxqGFrBgOtGQf/LAW9Z5h6m0Mn4xteRC0L0uBB0Cphw8kcPZwFR4NUAn3/rDH7xf6IngFT9MocPoXQQ7H2ryw5S4X0BNSk+d4dPmmrG4m45RbPXrzCqHbUlld9kVfnbP5niNcEg5+wo6Wtn+F1MSmoDOvSjoWjqGHvLxfuw987906uP9hjwlnN14uD416BR1YmA0YG8SRmY/F4m/PL+Y8h7cGr8etGZTJANTKQoqfB/D77cSrpE3C2D7Z7W4po17g+P98X6/MYUslg5MyeM3eElkhj/JlCp9N+73zy2J2v/qvfN/eoxC3S+/mAqzgDMxvTzAazxGUFPqoerv9VaPUEMhJbQ1avA+nlpQ4X6XIAP7B5OQR7yioyhHxKd67pCYPy0Hpvzmvq+gRqnOAvr+xdR2fbr9rlOYqBFVb+KoGJiyT2jKvJz9YipJGsy8cT8n9cOU+Xz6/8GUduvAO80U7YZ5nWcUObRLvIeS+v/BlKz212QLG/LKR6cMjoc8I53fJIg8eL1xQociCbxfqD/BC2aRmjNrMR4X0en0qnD0uhypQkBdw2PLr/H6cYG9Kys5GXTqea7HlNuB0AceBV2j9wd45dFiXNCsgJo3oNXQdlRbCWuR0c9fBO89jFF8dGrs2AFtCIXtMXNgpqlFYDBvfjG1Xxr1kKcG7zenfPA7UyOR3wx5atApL+6OX2MU0sVMyeO8FSmalhz6aZ3SxO/GKPS/5Jluf1qnFjkfUlXn+rHzqtKx9FKbL6YyXoe8Mt3mA1MRWUImDt3HiQrrWCr8qqqhr9/dJZWKLfRlFJj+wJRkeeDnwZuUeNUgjRnj/prqzHv5GF+WkM12BBeRcTyUBHUq+2JqVUUOqdynPeiUX+VZjt/P65h5Bx+YGrtZiwny/htTzTQzqVTXL8h38rMcmBJvoFNhtdYtPFnbDlWtdUeCSufYwJRyad/EE+tnhYPJaUV1Om8Lf3R73qCm3Sl42Tl4Q/UJ+z9uOfrFlJkFJX5e8Glg6kunYshnH53yivIp42b/MKkyw/D5ooHj9fF+Qrz6xdSgU733G5jyK/AJYhW9SKC8nybuJNEHLzdrk4GpQIwfX0zJNvSkXam9mEVyrhh06jHd+l9M0Qp6wrqG8/Gb95u5l5xygC7yo36eSyyEo4GpADn8T+Yp/dt5FMZf8ky3P83UVrmEVG7z/hrnNRXww+7nnX+838JMoQYbF87Jig9RvJbB+6yKuKCNJ4EX8wzIO4ebvaDKaA75Bau5RewLvO5OAUKBNoUaVKdXlZnN4xdT/qs7U2VPcRH7qL8+c+QpFcpiRCBLRP7AlJEFIvJEsy7xwTiMWXA1xcSPJ9lt0KlJ7mskqFevFjf8jKeNeqlQQKRnjoURjig6heDtBqZydwb7t++SgSl9I84GpoL8ArpGvW1/fax/Vs0/THHGvCPh3gOdShIqMnOijEks9ffN7qtHTpXNoyNeOqnneCWLkM/wUiqCfbETsLrIDMonGD7/CCFPkuhyp8p1PUbMHGsyDkX3QUXr9ospK17SgSlfTjRn0Cke+S0avF8eqLfB+4XJlZtjVV9VvzNl1Kr3xdTr4t1wdeaXFJUb0EmT+QKeuOGBjkbHX0xpMS/QpgZGgyQGnf0xpgQkfOf9zL9kXvqf9n4fnXrLjUCCsNTbQaeaZT/2HKRQU7cs3NPWlMIigpZdDd5PnXdi4XliVmEnfyypTsJfTL326pxql1k/f+7yynHw3CnMSk7A6Nh5OYNOiensl0598tSHqfDgv33Ci1ebkZxKiUcNPh2YCh0O8tYWQ18NZk93YCpsEXixdvL6YsrLxWeKHQF0iouDN+iuDLphXUX7d53anpYulU/bFvkLAjV4356SL6bOU6/EC9Oe0ua+AG/3Yapbrtwvpi7qK8WkDHPQVR6Y3R5rhlfGyR2Y8lanXYvHow1P+fcY8hmu4Xhl9+WVCkYCOifalYn59HGjWnICpsYTY02E8RLy2EyuklCjWx0vr5k76JR/NuDzVfC4Uok/68DQOWBY2SVPFuYa6FZDgalnALr7FsU68TYPyId07yZfOiW3lYDHMzEbdGrIU1fv8sXUD+epHqpvmBr/Jdd8/7RO2VPbp00VoyLgbehrcZDVA1Nep0E++DAlC1WY0McdvNy7rY8DU+FzC/lGPJwWVErf0Jc/TCWjbk6Fi40S37D3OU7pQWX2pF9fIQpfDD9Ku4Q80+IkWj9pTlZ9xpZwJqDAebwtUmbFZNApf3Ko19gvViYzWQfe8MPUrPM8NlkXWvKlU5eLQXXzCDo1WgMTqv4IBp3yXrKm48mUn1ItTcCL0R0wlY23kK9OVgs94bArMVHqmIqd3hQDU2eqTgbvFxjPp45vG69fy1ockwgh+Pz9WR+oxm7vxFuKmYNX+dajXD6T+nsoNQHPJhFHBWS+QXfCfYntWXih/CUaJ7GnaxWuz+6dtpe9RWKOM9igUxLvVyikTDNxcwDm+cIFL+oeXjfcTU5XqvKZngzeT1Lpg0246pdOmef4F1PZDJjSzv2c3nAH5y+ifov59yWjQrTmCu85NtekeHeIjvi5jjwkZT+pU8K38yh+q+X/6Z3/z+qUR+uAaq4LDGSkanFV8S+qloeuGJgygy6lo/gakoEpbbM80qY7gxfz+mfPBFeIyZ3MQV/PHqZFpq9lTBXLgj6Jz1yK+WuiDN4vUCYvC/MdX9D2yOGEeRtgKrEfHkWpLSSQl8YWkdzDhJH1DL5fM+CcKxLU9JhVoyS0M9Ctj04F77taBPKUu+G2HHFUnzPo8/VCS7FVAlNcCd4paGTQjY9OCXY/zofRy8Rn4zSlkqH8YmrSXNgXU3TipQNTWgJM+bkHTKH4oVBpOzIRfcTA1PW43VP9oIPORS5vDTrV7Vqx8EMT8hk7z/Qvpow6SAemUEXHSWQb4A1fKARGXg0pIjCZjCRN5lPl/+vu7JpTVdIw+oO4oPmGS7FbwQBNo6B4p6KiGGNE+fr180KbOTk1pyY1VWdP7TqXqZ1E3fTq9TyE7o5cmBOGPmWkeMZE12kIZ8pbOu9MynbAlE3g9ZWN/xnZ6UyIw/IM1+MbUzfXf2DF6hbfs5+lw/s1j7FQ8OynvXkdM6QTZElUQR/8dUzJPz5HgX+T59L/bk+VpvHGpN0Vsl61Dy5Yl6onk40VZKUyhfzvZqsNM/eXkESCvc/woT7knKnQ2x1ymBeNmJnWO4zBZ9rYpFp6MO/fRzBPOu90jYlLNO4pKl+ozZlqbwdMFqI7yslErjzoax1CnKnsvOs95cHvv/X7q7M0FFmXXKFvpRsxwdHYB6b0hRH7gg19rXlsLKY5+0dBBXm3xuHjCp29ojDmq3Wf/Y6dw6ym71fJZh9gR3WcF1MlAgYHprrgVpNgOvHXmB6VCVPVpI3DSQlMlhg6PTQ7u5ifW+iDKD9kzJLbpqD0uLdwmooejPmxSnw/hyyZymMTsqPdID+qwNOL+eKDaUYwJv0u6jAHLRZXZuhwJdmjBKZ2V+wx44ofRfjeeODVEN6vmM76tfAiMJllVcGZonORTjhTmCZfTI3L+4x1yr0ifnEDpobsJ14X0B/P1Hpgo+1zxm4MWXHanyMy69dtD5761X1KMZQfmCJ/bPFi/JP+5ttO+nl2akHfEW24BieI6KyrImBEWsG8Wj+6LROdjCL2cXiuOVPyvpIRvY/6ftN7imc/0m/skAh4DmPK6oqQEsgqC9/VIlfdQvYb+tSiNc4vpjyxXhPlUr0xLbUkEpQ3G35eiSecqSARqwDfQ8ManlktfFOD/rL5KGdRGFx09GKq91SzWD7iYCPtEry+nAOGJNqSl6fSasqZotuUzl5M9dmP96mBKUmUasiqRZlgPQWmtBaY8s8+MPmNKfsJY/r9w9lypnwvFTTuqSH7hW+j3XemuKf0kwPZL6bjOCryUsLhpD/z4e4QNNdlFhB/6bwxEwlfTD1Wisv7lB8f4fOdk2vx3VOS5t54n/oPprpp/3ksL2KtkULOGLKfkivZi6mdEQUkT8WWMxXEXvgrPaXqPzE1+U3Onf/vEfR/Z+q0hWtixnANuKcGptoZbVHo9B1/YMrIUooisz/nQw+MPWtGlkL8zypc48/h2aKqhO8fmDpND/HLU1Gxj/DqjtSXp4bsNzAlfqRfnto/wzfWxZ/93yi1yCLGwSc8+/lPAbLVwBRa5xLyj+kBfl/kv0WO1+goNArh5Skpnz0I99TA1JD9gmbdM+VeJ0w+BG0cHBNhgk95v3/Fqerv86VljiGqhqxZ5xXyP09lwD2l+ElLfFL2zzphR2JqcbPjxdLNLOxX9w0T6gjG/MDUinYuz37UOZgXXASyzuRKbIivUJhTTrb4zrSP2Zen9pv++UnXBE+l82PAPTUw5c8rQ8MH5/7lKU185ri6rM4vph5HmJMGpr55qrINh6Hu8ES+eoE+uCnEiDXREq7n/ZndsKZDpa1vAvSnwVPtsj9/mfepJJz9QqY07Yczsk30m6yd/7uzX7aA/K7IURf7omnluCbdiynuqZJc16yuZjRmV51GGL9D55Xrab9311u1xlUZRkxcHNuCZ7862zKmfWpdHGRj8MKQ/ULTgyzSYugz16Y7sa4ejVF0KUYZ/H+uXKa3W0Ro4QJT3Zm8mArVvTjD49XBgDEwl0h4S8Bb3FNrqheB2+zXuNnPBfCKWRahAhhj+9I/i5QE4KF2DfP2ZHSfMnHyBkwFdaBxTw1MhTmD7AceAAarGPrIZewH+O2jwpwp6pS7Bz63XcuZig63h4Xbq7dh4nTaEOpGVMJLGd6/udPgxe29meN79tRYkwNTIX3CnJJoxrCHqI3mYrIDhsf9mQ0HmRSRMwKm4t3dZfWzfpDvTI2nNeLZzymMnDXi3EScqfY6ukbBvbZQGFaQrQemBk8F+OznODEPIbOs/nqiwLph6XbfMXlVW3F43DURqXzI9tZct4oAZWLwC5nS1R/OyDbRP3TtfHDzHFbr/T2JvRQknClrS2AMbuQSsoO5SjlTkSFDHxk8BddNQpyp6bl6McU9tZQWjAmu0sVhOhYC7in6FgJTz1NgcU+Z1XyM5q38xVQtV/3ZMKtII0fFJZG7BWa5p4rw/GKKJg18nR39WeS0iYZeTCHBYtZjVKJwuihhDF/Ae8bh30yRjwNhdTYFRobs5628KZNHFMb8wNSS4gCyIQOmiAjZa3+8Y4beE8h2b+UOPNjeG6Z75xFi1gU6f/qsYI5JtnURTB/7hjMl6f36M0HwM86U2Vh1QZeUBthaQx8amIpWGngkyFeX757y2gUwn6JHzJm6iasJfD+pi29MGRk1UbAx9zZnyrV9YOLsAVP4jN1X9hs8NSZ3xvsU91TXP3cvzhB8/8cxSv6PTBnKT0xJv8lz6X/3mkTs9Pe58gsw8Vw8EnzByiczJBv6hJiYDQ7vxopZMwyNlgbQJ+xPb8sabSwh+pmFEWdKv2DISvLlqBEr69f89UxxT31j6nME83yjwVi2pG5cLIrZcU02HfQH9HQhq9D3SCLTA8EvpqxMsLCg9PtjOFNgbkxDmzMVfhx1EszzZ4TbeGq+PDUwdbs4M9Zu/brw234MD0w1DfSb8B4B0w96nzAJq8CEP4OsaBWVzwzLraBP7rcWftYHGzwKTIV3H37+dgofTG12o2I+F2GMLovtitW43/9B0KHvLDM85UwFRlZmuLXeVfCKAP+OAsi6/uxwenlqJ0PWtBzlDMwfSLyI344zssOhwxrz/uUppGDCmaKBAP1V6YyMKSIxX/co7E/2HkGOhCxoLPYZ3jAFXj9Yf2W/wVOq6EEWn/gPmBNui+0r+w19aiOtKiZ8zK34VzNlysYPTMm/yT2Kv/teuiWGE9Y4D8hu+8qCbNWf0aaWRkvCZwf5f2BKMjVKWFF9MaXY/b5BswqyGTpdGfcUZ6ogYsgUF3UkeB/BvBqsdkrkYLMt6H4H87w5uv+JKX/e94GeqfAzaV5M+esJMOUI1MLGFWtMxX6/Fr4Exk6LnfsnpjpqMElVy4LGHWS3w8N7MRV0KWQxkq4w0/dCU1C3hT40eEo64Rpxpi7bA3gNkyfiTG3Us83qOAGPDUwpJ6dkKMnBU297YMq8G0vWzPWa+DoVcs6UqW9lxJnSs73CrNCsCfX7vaEb+16wziQ2WuQIPDZkv/o8I4QB2BNy1rrJ9+wXPEXMBHVSI9/IoL82JvShwVN02p8bMjA19UbAxOApzlS1eBY8+w2e0m9BR0KzX/t/Z9WGIeVqkUDw7Vf20+SJRWhcV5NfyJQl/cSU8pvsl/5Lsp/uGTCvDZ5qt9cb0+cwU4aLeXnD1+12CZ38GSDOlGofgKk5korgNj5AFrt7L6ZCawrZb/BU7Tctoocc5umqYvKrT/3hKe3pQ/ZbKceEe8pi/XqlsxQ1JNqr48hdYWB2YGotiCpT8xmC9/dJNXy/mdMoRDMN0dh6BpypwVPBaV4GOIqBUdPzaugTKmS7wVNK57aE96naqgj3FJXtEj7vGb8xNVafRViZhoTH6mHEhCKGMT1kv4GperoexVGtQ98cPDUwRa3l/sKzn5qugKlqu0uw/djIrFXMCvlFv49tGp3PTDiP7YJdG3PNPSW1GFpjHgNTnV5NX0wJz630jamg2UO2tYz+jLnBUwNTouZeuKdC5R2Yq93FpL+P+Iy5p9Qz9MOBKd6nhuzHmUrXeUDuJ+PBkKhClvwLT4mXU/n4qy/+BTmXOgU=</prop>
			<obj name="TemperatureLog" class="TemperatureLog" version="2">
				<prop name="Times">TEFSWgAAxEUAAIDEQL4AAABYAgAA8gMAAIwFAAAwBwAAyggAAGQKAAAIDAAAog0AADwPAADWEAAAehIAABQUAACuFQAASBcAAOwYAACGGgAAIBwAALodAABeHwAA+CAAAJIiAAAsJAAA0CUAAGonAAAEKQAAqCoAAEIsAADcLQAAdi8AABoxAAC0MgAATjQAAOg1AACCNwAAJjkAAMA6AABaPAAA9D0AAJg/AAAyQQAAzEIAAGZEAAAKRgAApEcAAD5JAADYSgAAckwAABZOAACwTwAASlEAAORSAACIVAAAIlYAALxXAABgWQAA+loAAJRcAAAuXgAA0l8AAGxhAAAGYwAAoGQAAERmAADeZwAAeGkAABJrAAC2bAAAUG4AAOpvAACEcQAAKHMAAMJ0AABcdgAAAHgAAJp5AAA0ewAAznwAAHJ+AAAMgAAApoEAAECDAADkhAAAfoYAABiIAACyiQAATIsAAPCMAACKjgAAJJAAAL6RAABikwAA/JQAAJaWAAAwmAAA1JkAAG6bAAAInQAAop4AAEagAADgoQAAeqMAABSlAAC4pgAAUqgAAOypAACGqwAAKq0AAMSuAABesAAA+LEAAJyzAAA2tQAA0LYAAHS4AAAOugAAqLsAAEK9AADmvgAAgMAAABrCAAC0wwAAWMUAAPLGAACMyAAAJsoAAMrLAABkzQAA/s4AAJjQAAA80gAA1tMAAHDVAAAK1wAArtgAAEjaAADi2wAAfN0AACDfAAC64AAAVOIAAO7jAACS5QAALOcAAMboAABg6gAA+usAAJ7tAAA47wAA0vAAAGzyAAAQ9AAAqvUAAET3AADe+AAAgvoAABz8AAC2/QAAUP8AAPQAAQCOAgEAKAQBAMwFAQBmBwEAAAkBAJoKAQA+DAEA2A0BAHIPAQAMEQEAsBIBAEoUAQDkFQEAfhcBACIZAQC8GgEAVhwBAPAdAQCUHwEALiEBAMgiAQBiJAEABiYBAKAnAQA6KQEA1CoBAHgsAQASLgEArC8BAEYxAQDqMgEAhDQBAB42AQC4NwEAXDkBAPY6AQCQPAEAKj4BAMQ/AQBoQQEAAkMBAJxEAQA2RgEA2kcBAHRJAQAOSwEAqEwBAExOAQDmTwEAgFEBACRTAQC+VAEAWFYBAPJXAQCWWQEAMFsBAMpcAQBkXgEACGABAKJhAQA8YwEA1mQBAHpmAQAUaAEArmkBAEhrAQDsbAEAhm4BACBwAQDEcQEAXnMBAPh0AQCSdgEALHgBANB5AQBqewEABH0BAJ5+AQBCgAEA3IEBAHaDAQAQhQEAtIYBAE6IAQDoiQEAgosBAByNAQDAjgEAWpABAPSRAQCOkwEAMpUBAMyWAQBmmAEAAJoBAKSbAQA+nQEA2J4BAHygAQAWogEAsKMBAEqlAQDupgEAiKgBACKqAQC8qwEAYK0BAPquAQCUsAEALrIBANKzAQBstQEABrcBAKC4AQBEugEA3rsBAHi9AQAcvwEAtsABAFDCAQDqwwEAjsUBACjHAQDCyAEAXMoBAADMAQCazQEANM8BAM7QAQBo0gEADNQBAKbVAQBA1wEA2tgBAH7aAQAY3AEAst0BAEzfAQDw4AEAiuIBACTkAQC+5QEAYucBAPzoAQCW6gEAMOwBANTtAQBu7wEACPEBAKLyAQBG9AEA4PUBAHr3AQAU+QEAuPoBAFL8AQDs/QEAhv8BACoBAgDEAgIAXgQCAPgFAgCcBwIANgkCANAKAgB0DAIADg4CAKgPAgBCEQIA5hICAIAUAgAaFgIAtBcCAFgZAgDyGgIAjBwCACYeAgDKHwIAZCECAP4iAgCYJAIAPCYCANYnAgBwKQIACisCAKQsAgBILgIA4i8CAHwxAgAWMwIAujQCAFQ2AgDuNwIAiDkCACw7AgDGPAIAYD4CAPo/AgCeQQIAOEMCANJEAgBsRgIAEEgCAKpJAgBESwIA3kwCAIJOAgAcUAIAtlECAFBTAgD0VAIAjlYCAChYAgDMWQIAZlsCAABdAgCaXgIAPmACANhhAgByYwIADGUCALBmAgBKaAIA5GkCAH5rAgAibQIAvG4CAFZwAgDwcQIAlHMCAC51AgDIdgIAYngCAAZ6AgCgewIAOn0CANR+AgB4gAIAEoICAKyDAgBGhQIA6oYCAISIAgAeigIAuIsCAFKNAgD2jgIAkJACACqSAgDEkwIAaJUCAAKXAgCcmAIANpoCANqbAgB0nQIADp8CAKigAgBMogIA5qMCAIClAgAapwIAvqgCAFiqAgDyqwIAlq0CADCvAgDKsAIAZLICAAi0AgCitQIAPLcCANa4AgB6ugIAFLwCAK69AgBIvwIA7MACAIbCAgAgxAIAxMUCAF7HAgD4yAIAksoCACzMAgDQzQIAas8CAATRAgCe0gIAQtQCANzVAgB21wIAENkCALTaAgBO3AIA6N0CAILfAgAc4QIAwOICAFrkAgD05QIAjucCADLpAgDM6gIAZuwCAADuAgCk7wIAPvECANjyAgB89AIAFvYCALD3AgBK+QIA7voCAIj8AgAi/gIAvP8CAGABAwD6AgMAlAQDAC4GAwDSBwMAbAkDAAYLAwCgDAMARA4DAN4PAwB4EQMAHBMDALYUAwBQFgMA6hcDAI4ZAwAoGwMAwhwDAFweAwAAIAMAmiEDADQjAwDOJAMAaCYDAAwoAwCmKQMAQCsDANosAwB+LgMAGDADALIxAwBMMwMA8DQDAIo2AwAkOAMAvjkDAFg7AwD8PAMAlj4DADBAAwDUQQMAbkMDAAhFAwCiRgMARkgDAOBJAwB6SwMAFE0DALhOAwBSUAMA7FEDAIZTAwAqVQMAxFYDAF5YAwD4WQMAnFsDADZdAwDQXgMAdGADAA5iAwCoYwMAQmUDAOZmAwCAaAMAGmoDALRrAwBYbQMA8m4DAIxwAwAmcgMAynMDAGR1AwD+dgMAmHgDADx6AwDWewMAcH0DAAp/AwCugAMASIIDAOKDAwB8hQMAIIcDALqIAwBUigMA7osDAIiNAwAsjwMAxpADAGCSAwD6kwMAnpUDADiXAwDSmAMAbJoDABCcAwCqnQMARJ8DAN6gAwCCogMAHKQDALalAwBQpwMA9KgDAI6qAwAorAMAwq0DAGavAwAAsQMAmrIDAD60AwDYtQMAcrcDAAy5AwCwugMASrwDAOS9AwB+vwMAIsEDALzCAwBWxAMA8MUDAJTHAwAuyQMAyMoDAGLMAwAGzgMAoM8DADrRAwDU0gMAeNQDABLWAwCs1wMARtkDAOraAwCE3AMAHt4DALjfAwBc4QMA9uIDAJDkAwAq5gMAxOcDAGjpAwAC6wMAnOwDADbuAwDa7wMAdPEDAA7zAwCo9AMATPYDAOb3AwCA+QMAGvsDAL78AwBY/gMA8v8DAJYBBAAwAwQAygQEAGQGBAAICAQAogkEADwLBADWDAQAeg4EABQQBACuEQQASBMEAOwUBACGFgQAIBgEAMQZBABeGwQA+BwEAJIeBAAsIAQA0CEEAGojBAAEJQQAniYEAEIoBADcKQQAdisEABAtBAC0LgQATjAEAOgxBACCMwQAHDUEAMA2BABaOAQA9DkEAI47BAAyPQQAzD4EAGZABAAAQgQApEMEAD5FBADYRgQAckgEABZKBACwSwQASk0EAO5OBACIUAQAIlIEALxTBABgVQQA+lYEAJRYBAAuWgQA0lsEAGxdBAAGXwQAoGAEAERiBADeYwQAeGUEABxnBAC2aAQAUGoEAOprBACObQQAKG8EAMJwBABccgQAAHQEAJp1BAA0dwQAzngEAHJ6BAAMfAQApn0EAEB/BADagAQAfoIEABiEBACyhQQATIcEAPCIBACKigQAJIwEAL6NBABijwQA/JAEAJaSBAAwlAQA1JUEAG6XBAAImQQAopoEADycBADgnQQAep8EABShBACuogQAUqQEAOylBACGpwQAKqkEAMSqBABerAQA+K0EAJyvBAA2sQQA0LIEAGq0BAAOtgQAqLcEAEK5BADcugQAgLwEABq+BAC0vwQATsEEAPLCBACMxAQAJsYEAMrHBABkyQQA/soEAJjMBAA8zgQA1s8EAHDRBAAK0wQArtQEAEjWBADi1wQAfNkEACDbBAC63AQAVN4EAO7fBACS4QQALOMEAMbkBABg5gQA+ucEAJ7pBAA46wQA0uwEAGzuBAAQ8AQAqvEEAETzBADe9AQAgvYEABz4BAC2+QQAUPsEAPT8BACO/gQAKAAFAMIBBQBmAwUAAAUFAJoGBQA0CAUA2AkFAHILBQAMDQUApg4FAEoQBQDkEQUAfhMFABgVBQC8FgUAVhgFAPAZBQCUGwUALh0FAMgeBQBiIAUABiIFAKAjBQA6JQUA1CYFAHgoBQASKgUArCsFAEYtBQDqLgUAhDAFAB4yBQC4MwUAXDUFAPY2BQCQOAUAKjoFAM47BQBoPQUAAj8FAJxABQBAQgUA2kMFAHRFBQAORwUAqEgFAExKBQDmSwUAgE0FABpPBQC+UAUAWFIFAPJTBQCMVQUAMFcFAMpYBQBkWgUA/lsFAKJdBQA8XwUA1mAFAHBiBQAUZAUArmUFAEhnBQDsaAUAhmoFACBsBQC6bQUAXm8FAPhwBQCScgUALHQFANB1BQBqdwUABHkFAJ56BQBCfAUA3H0FAHZ/BQAQgQUAtIIFAE6EBQDohQUAjIcFACaJBQDAigUAWowFAPSNBQCYjwUAMpEFAMySBQBmlAUACpYFAKSXBQA+mQUA2JoFAHycBQAWngUAsJ8FAEqhBQDuogUAiKQFACKmBQC8pwUAVqkFAPqqBQCUrAUALq4FAMivBQBssQUABrMFAKC0BQA6tgUA3rcFAHi5BQASuwUAtrwFAFC+BQDqvwUAhMEFACjDBQDCxAUAXMYFAPbHBQCayQUANMsFAM7MBQBozgUADNAFAKbRBQBA0wUA2tQFAH7WBQAY2AUAstkFAFbbBQDw3AUAit4FACTgBQDI4QUAYuMFAPzkBQCW5gUAOugFANTpBQBu6wUACO0FAKLuBQBG8AUA4PEFAHrzBQAU9QUAuPYFAFL4BQDs+QUAhvsFACr9BQDE/gUAXgAGAPgBBgCSAwYANgUGANAGBgBqCAYABAoGAKgLBgBCDQYA3A4GAIAQBgAaEgYAtBMGAE4VBgDyFgYAjBgGACYaBgDAGwYAZB0GAP4eBgCYIAYAMiIGANYjBgBwJQYACicGAKQoBgBIKgYA4isGAHwtBgAgLwYAujAGAFQyBgDuMwYAkjUGACw3BgDGOAYAYDoGAAQ8BgCePQYAOD8GANJABgB2QgYAEEQGAKpFBgBERwYA6EgGAIJKBgAcTAYAtk0GAFBPBgD0UAYAjlIGAChUBgDCVQYAZlcGAABZBgCaWgYANFwGANhdBgByXwYADGEGAKZiBgBKZAYA5GUGAH5nBgAYaQYAvGoGAFZsBgDwbQYAim8GAC5xBgDIcgYAYnQGAPx1BgCgdwYAOnkGANR6BgB4fAYAEn4GAKx/BgBGgQYA6oIGAISEBgAehgYAuIcGAFyJBgD2igYAkIwGACqOBgDOjwYAaJEGAAKTBgCclAYAQJYGANqXBgB0mQYADpsGALKcBgBMngYA5p8GAIChBgAkowYAvqQGAFimBgDypwYAlqkGADCrBgDKrAYAZK4GAP6vBgCisQYAPLMGANa0BgBwtgYAFLgGAK65BgBIuwYA4rwGAIa+BgAgwAYAusEGAFTDBgD4xAYAksYGACzIBgDGyQYAassGAATNBgCezgYAQtAGANzRBgB20wYAENUGALTWBgBO2AYA6NkGAILbBgAm3QYAwN4GAFrgBgD04QYAmOMGADLlBgDM5gYAZugGAArqBgCk6wYAPu0GANjuBgB88AYAFvIGALDzBgBK9QYA7vYGAIj4BgAi+gYAvPsGAGD9BgD6/gYAlAAHAC4CBwDSAwcAbAUHAAYHBwCgCAcAOgoHAN4LBwB4DQcAEg8HAKwQBwBQEgcA6hMHAIQVBwAeFwcAwhgHAFwaBwD2GwcAmh0HADQfBwDOIAcAaCIHAAwkBwCmJQcAQCcHANooBwB+KgcAGCwHALItBwBMLwcA8DAHAIoyBwAkNAcAyDUHAGI3BwD8OAcAljoHADo8BwDUPQcAbj8HAAhBBwCsQgcARkQHAOBFBwB6RwcAFEkHALhKBwBSTAcA7E0HAIZPBwAqUQcAxFIHAF5UBwD4VQcAnFcHADZZBwDQWgcAalwHAAReBwCoXwcAQmEHANxiBwCAZAcAGmYHALRnBwBOaQcA8moHAIxsBwAmbgcAwG8HAGRxBwD+cgcAmHQHADJ2BwDWdwcAcHkHAAp7BwCkfAcASH4HAOJ/BwB8gQcAIIMHALqEBwBUhgcA7ocHAJKJBwAsiwcAxowHAGCOBwAEkAcAnpEHADiTBwDSlAcAdpYHABCYBwCqmQcARJsHAOicBwCCngcAHKAHALahBwBQowcA9KQHAI6mBwAoqAcAwqkHAGarBwAArQcAmq4HADSwBwDYsQcAcrMHAAy1BwCmtgcASrgHAOS5BwB+uwcAGL0HALy+BwBWwAcA8MEHAIrDBwAuxQcAyMYHAGLIBwD8yQcAoMsHADrNBwDUzgcAeNAHABLSBwCs0wcARtUHAOrWBwCE2AcAHtoHALjbBwBc3QcA9t4HAJDgBwAq4gcAzuMHAGjlBwAC5wcAnOgHAEDqBwDa6wcAdO0HAA7vBwCy8AcATPIHAObzBwCA9QcAJPcHAL74BwBY+gcA8vsHAJb9BwAw/wcAygAIAGQCCAD+AwgAogUIADwHCADWCAgAcAoIABQMCACuDQgASA8IAOIQCACGEggAIBQIALoVCABUFwgA+BgIAJIaCAAsHAgAxh0IAGofCAAEIQgAniIIADgkCADcJQgAdicIABApCAC0KggATiwIAOgtCACCLwgAJjEIAMAyCABaNAgA9DUIAJg3CAAyOQgAzDoIAGY8CAAKPggApD8IAD5BCADiQggAfEQIABZGCACwRwgASkkIAO5KCACITAgAIk4IALxPCABgUQgA+lIIAJRUCAAuVggA0lcIAGxZCAAGWwgAoFwIADpeCADeXwgAeGEIABJjCACsZAgAUGYIAOpnCACEaQgAHmsIAMJsCABcbggA9m8IAJpxCAA0cwgAznQIAGh2CAAMeAgApnkIAEB7CADafAgAfn4IABiACACygQgATIMIAPCECACKhggAJIgIAL6JCABiiwgA/IwIAJaOCAAwkAgA1JEIAG6TCAAIlQgArJYIAEaYCADgmQgAepsIABSdCAC4nggAUqAIAOyhCACGowgAKqUIAMSmCABeqAgA+KkIAJyrCAA2rQgA0K4IAGqwCAAOsggAqLMIAEK1CADctggAdrgIABq6CAC0uwgATr0IAPK+CACMwAgAJsIIAMDDCABkxQgA/sYIAJjICAAyyggA1ssIAHDNCAAKzwgApNAIAEjSCADi0wgAfNUIABbXCAC62AgAVNoIAO7bCACS3QgALN8IAMbgCABg4ggABOQIAJ7lCAA45wgA0ugIAHbqCAAQ7AgAqu0IAETvCADo8AgAgvIIABz0CAC29QgAUPcIAPT4CACO+ggAKPwIAML9CABm/wgAAAEJAJoCCQA0BAkA2AUJAHIHCQAMCQkApgoJAEoMCQDkDQkAfg8JABgRCQC8EgkAVhQJAPAVCQCKFwkALhkJAMgaCQBiHAkA/B0JAKAfCQA6IQkA1CIJAG4kCQASJgkArCcJAEYpCQDqKgkAhCwJAB4uCQC4LwkAXDEJAPYyCQCQNAkAKjYJAM43CQBoOQkAAjsJAJw8CQBAPgkA2j8JAHRBCQAOQwkAskQJAExGCQDmRwkAgEkJACRLCQC+TAkAWE4JAPJPCQCMUQkAMFMJAMpUCQBkVgkA/lcJAKJZCQA8WwkA1lwJAHBeCQAUYAkArmEJAEhjCQDiZAkAhmYJACBoCQC6aQkAVGsJAPhsCQCSbgkALHAJANBxCQBqcwkABHUJAJ52CQBCeAkA3HkJAHZ7CQAQfQkAtH4JAE6ACQDogQkAgoMJACaFCQDAhgkAWogJAPSJCQCYiwkAMo0JAMyOCQBmkAkACpIJAKSTCQA+lQkA2JYJAHyYCQAWmgkAsJsJAEqdCQDungkAiKAJACKiCQC8owkAYKUJAPqmCQCUqAkALqoJANKrCQBsrQkABq8JAKCwCQA6sgkA3rMJAHi1CQAStwkArLgJAFC6CQDquwkAhL0JAB6/CQDCwAkAXMIJAPbDCQCaxQkANMcJAM7ICQBoygkADMwJAKbNCQBAzwkA2tAJAH7SCQAY1AkAstUJAEzXCQDw2AkAitoJACTcCQC+3QkAYt8JAPzgCQCW4gkAOuQJANTlCQBu5wkACOkJAKzqCQBG7AkA4O0JAHrvCQAU8QkAuPIJAFL0CQDs9QkAhvcJACr5CQDE+gkAXvwJAPj9CQCc/wkANgEKANACCgBqBAoABAYKAKgHCgBCCQoA3AoKAHYMCgAaDgoAtA8KAE4RCgDoEgoAjBQKACYWCgDAFwoAZBkKAP4aCgCYHAoAMh4KANYfCgBwIQoACiMKAKQkCgBIJgoA4icKAHwpCgAWKwoAuiwKAFQuCgDuLwoAiDEKACwzCgDGNAoAYDYKAPo3CgCeOQoAODsKANI8CgB2PgoAEEAKAKpBCgBEQwoA6EQKAIJGCgAcSAoAtkkKAFpLCgD0TAoAjk4KAChQCgDMUQoAZlMKAABVCgCaVgoAPlgKANhZCgByWwoADF0KAKZeCgBKYAoA5GEKAH5jCgAYZQoAvGYKAFZoCgDwaQoAimsKAC5tCgDIbgoAYnAKAPxxCgCgcwoAOnUKANR2CgBueAoAEnoKAKx7CgBGfQoA4H4KAISACgAeggoAuIMKAFKFCgD2hgoAkIgKACqKCgDEiwoAaI0KAAKPCgCckAoANpIKANqTCgB0lQoADpcKALKYCgBMmgoA5psKAICdCgAknwoAvqAKAFiiCgDyowoAlqUKADCnCgDKqAoAZKoKAAisCgCirQoAPK8KANawCgB6sgoAFLQKAK61CgBItwoA4rgKAIa6CgAgvAoAur0KAFS/CgD4wAoAksIKACzECgDGxQoAascKAATJCgCeygoAQswKANzNCgB2zwoAENEKALTSCgBO1AoA6NUKAILXCgAm2QoAwNoKAFrcCgD03QoAmN8KADLhCgDM4goAZuQKAArmCgCk5woAPukKANjqCgB87AoAFu4KALDvCgBK8QoA7vIKAIj0CgAi9goAvPcKAGD5CgD6+goAlPwKAC7+CgDS/woAbAELAAYDCwCgBAsAOgYLAN4HCwB4CQsAEgsLAKwMCwBQDgsA6g8LAIQRCwAeEwsAwhQLAFwWCwD2FwsAkBkLADQbCwDOHAsAaB4LAAIgCwCmIQsAQCMLANokCwB+JgsAGCgLALIpCwBMKwsA8CwLAIouCwAkMAsAvjELAGIzCwD8NAsAljYLADA4CwDUOQsAbjsLAAg9CwCsPgsARkALAOBBCwB6QwsAFEULALhGCwBSSAsA7EkLAIZLCwAqTQsAxE4LAF5QCwD4UQsAnFMLADZVCwDQVgsAalgLAA5aCwCoWwsAQl0LANxeCwB2YAsAGmILALRjCwBOZQsA6GYLAIxoCwAmagsAwGsLAFptCwD+bgsAmHALADJyCwDWcwsAcHULAAp3CwCkeAsASHoLAOJ7CwB8fQsAFn8LALqACwBUggsA7oMLAIiFCwAshwsAxogLAGCKCwD6iwsAno0LADiPCwDSkAsAbJILABCUCwCqlQsARJcLAOiYCwCCmgsAHJwLALadCwBanwsA9KALAI6iCwAopAsAzKULAGanCwAAqQsAmqoLAD6sCwDYrQsAcq8LAAyxCwCwsgsASrQLAOS1CwB+twsAIrkLALy6CwBWvAsA8L0LAIq/CwAuwQsAyMILAGLECwD8xQsAoMcLADrJCwDUygsAbswLABLOCwCszwsARtELAODSCwCE1AsAHtYLALjXCwBS2QsA9toLAJDcCwAq3gsAxN8LAGjhCwAC4wsAnOQLADbmCwDa5wsAdOkLAA7rCwCo7AsATO4LAObvCwCA8QsAGvMLAL70CwBY9gsA8vcLAIz5CwAw+wsAyvwLAGT+CwD+/wsAogEMADwDDADWBAwAcAYMABQIDACuCQwASAsMAOIMDACGDgwAIBAMALoRDABUEwwA+BQMAJIWDAAsGAwAxhkMAGobDAAEHQwAnh4MADggDADcIQwAdiMMABAlDAC0JgwATigMAOgpDACCKwwAJi0MAMAuDABaMAwA9DEMAJgzDAAyNQwAzDYMAGY4DAAKOgwApDsMAD49DADYPgwAfEAMABZCDACwQwwASkUMAO5GDACISAwAIkoMALxLDABgTQwA+k4MAJRQDAAuUgwA0lMMAGxVDAAGVwwAoFgMADpaDADeWwwAeF0MABJfDACsYAwAUGIMAOpjDACEZQwAHmcMAMJoDABcagwA9msMAJBtDAA0bwwAznAMAGhyDAACdAwApnUMAEB3DADaeAwAdHoMABh8DACyfQwATH8MAPCADACKggwAJIQMAL6FDABihwwA/IgMAJaKDAAwjAwA1I0MAG6PDAAIkQwAopIMAEaUDADglQwAepcMABSZDAC4mgwAUpwMAOydDACQnwwAKqEMAMSiDABepAwA+KUMAJynDAA2qQwA0KoMAGqsDAAOrgwAqK8MAEKxDADcsgwAgLQMABq2DAC0twwATrkMAPK6DACMvAwAJr4MAMC/DABawQwA/sIMAJjEDAAyxgwAzMcMAHDJDAAKywwApMwMAEjODADizwwAfNEMABbTDAC61AwAVNYMAO7XDACI2QwALNsMAMbcDABg3gwA+t8MAJ7hDAA44wwA0uQMAGzmDAAQ6AwAqukMAETrDADe7AwAgu4MABzwDAC28QwAWvMMAPT0DACO9gwAKPgMAMz5DABm+wwAAP0MAJr+DAA+AA0A2AENAHIDDQAMBQ0ApgYNAEoIDQDkCQ0AfgsNABgNDQC8Dg0AVhANAPARDQCKEw0ALhUNAMgWDQBiGA0A/BkNAKAbDQA6HQ0A1B4NAG4gDQASIg0ArCMNAEYlDQDgJg0AhCgNAB4qDQC4Kw0AUi0NAPYuDQCQMA0AKjINAMQzDQBoNQ0AAjcNAJw4DQA2Og0A2jsNAHQ9DQAOPw0AskANAExCDQDmQw0AgEUNACRHDQC+SA0AWEoNAPJLDQCMTQ0AME8NAMpQDQBkUg0A/lMNAKJVDQA8Vw0A1lgNAHBaDQAUXA0Arl0NAEhfDQDiYA0AhmINACBkDQC6ZQ0AVGcNAPhoDQCSag0ALGwNAMZtDQBqbw0ABHENAJ5yDQA4dA0A3HUNAHZ3DQAQeQ0AtHoNAE58DQDofQ0Agn8NACaBDQDAgg0AWoQNAPSFDQCYhw0AMokNAMyKDQBmjA0ACo4NAKSPDQA+kQ0A2JINAHyUDQAWlg0AsJcNAEqZDQDumg0AiJwNACKeDQC8nw0AYKENAPqiDQCUpA0ALqYNAMinDQBsqQ0ABqsNAKCsDQA6rg0A3q8NAHixDQASsw0ArLQNAFC2DQDqtw0AhLkNAB67DQDCvA0AXL4NAPa/DQCQwQ0ANMMNAM7EDQBoxg0AAsgNAKbJDQBAyw0A2swNAH7ODQAY0A0AstENAEzTDQDw1A0AitYNACTYDQC+2Q0AYtsNAPzcDQCW3g0AMOANANThDQBu4w0ACOUNAKLmDQBG6A0A4OkNAHrrDQAe7Q0AuO4NAFLwDQDs8Q0AhvMNACr1DQDE9g0AXvgNAPj5DQCc+w0ANv0NAND+DQBqAA4ADgIOAKgDDgBCBQ4A3AYOAIAIDgAaCg4AtAsOAE4NDgDoDg4AjBAOACYSDgDAEw4AWhUOAP4WDgCYGA4AMhoOAMwbDgBwHQ4ACh8OAKQgDgA+Ig4A4iMOAHwlDgAWJw4AuigOAFQqDgDuKw4AiC0OACwvDgDGMA4AYDIOAPozDgCeNQ4AODcOANI4DgBsOg4AEDwOAKo9DgBEPw4A3kAOAIJCDgAcRA4AtkUOAFBHDgD0SA4AjkoOAChMDgDMTQ4AZk8OAABRDgCaUg4APlQOANhVDgByVw4ADFkOALBaDgBKXA4A5F0OAH5fDgAYYQ4AvGIOAFZkDgDwZQ4AimcOAC5pDgDIag4AYmwOAPxtDgCgbw4AOnEOANRyDgBudA4ACHYOAKx3DgBGeQ4A4HoOAIR8DgAefg4AuH8OAFKBDgD2gg4AkIQOACqGDgDEhw4AaIkOAAKLDgCcjA4ANo4OANqPDgB0kQ4ADpMOAKiUDgBMlg4A5pcOAICZDgAamw4AvpwOAFieDgDynw4AjKEOADCjDgDKpA4AZKYOAP6nDgCiqQ4APKsOANasDgBwrg4AFLAOAK6xDgBIsw4A4rQOAIa2DgAguA4AurkOAFS7DgD4vA4Akr4OACzADgDQwQ4AasMOAATFDgCexg4AQsgOANzJDgB2yw4AEM0OALTODgBO0A4A6NEOAILTDgAm1Q4AwNYOAFrYDgD02Q4AmNsOADLdDgDM3g4AZuAOAAriDgCk4w4APuUOANjmDgBy6A4AFuoOALDrDgBK7Q4A5O4OAIjwDgAi8g4AvPMOAFb1DgD69g4AlPgOAC76DgDI+w4AbP0OAAb/DgCgAA8AOgIPAN4DDwB4BQ8AEgcPAKwIDwBQCg8A6gsPAIQNDwAeDw8AwhAPAFwSDwD2Ew8AkBUPADQXDwDOGA8AaBoPAAwcDwCmHQ8AQB8PANogDwB+Ig8AGCQPALIlDwBMJw8A8CgPAIoqDwAkLA8Avi0PAGIvDwD8MA8AljIPADA0DwDUNQ8AbjcPAAg5DwCiOg8ARjwPAOA9DwB6Pw8AFEEPALhCDwBSRA8A7EUPAIZHDwAgSQ8AxEoPAF5MDwD4TQ8Akk8PADZRDwDQUg8AalQPAARWDwCoVw8AQlkPANxaDwB2XA8AGl4PALRfDwBOYQ8A6GIPAIxkDwAmZg8AwGcPAGRpDwD+ag8AmGwPADJuDwDWbw8AcHEPAApzDwCkdA8ASHYPAOJ3DwB8eQ8AFnsPALp8DwBUfg8A7n8PAJKBDwAsgw8AxoQPAGCGDwD6hw8AnokPADiLDwDSjA8Ado4PABCQDwCqkQ8ARJMPAN6UDwCClg8AHJgPALaZDwBQmw8A9JwPAI6eDwAooA8AwqEPAGajDwAApQ8AmqYPADSoDwDYqQ8AcqsPAAytDwCmrg8AQLAPAOSxDwB+sw8AGLUPALK2DwBWuA8A8LkPAIq7DwAuvQ8AyL4PAGLADwD8wQ8AoMMPADrFDwDUxg8AbsgPABLKDwCsyw8ARs0PAODODwCE0A8AHtIPALjTDwBS1Q8A9tYPAJDYDwAq2g8AztsPAGjdDwAC3w8AnOAPADbiDwDa4w8AdOUPAA7nDwCo6A8ATOoPAObrDwCA7Q8AGu8PAL7wDwBY8g8A8vMPAIz1DwAw9w8AyvgPAGT6DwD++w8Aov0PADz/DwDWABAAcAIQABQEEACuBRAASAcQAOIIEACGChAAIAwQALoNEABeDxAA+BAQAJISEAAsFBAA0BUQAGoXEAAEGRAAnhoQAEIcEADcHRAAdh8QABAhEAC0IhAATiQQAOglEACCJxAAJikQAMAqEABaLBAA9C0QAI4vEAAyMRAAzDIQAGY0EAAANhAApDcQAD45EADYOhAAcjwQABY+EACwPxAASkEQAORCEACIRBAAIkYQALxHEABWSRAA+koQAJRMEAAuThAAyE8QAGxREAAGUxAAoFQQADpWEADeVxAAeFkQABJbEACsXBAAUF4QAOpfEACEYRAAKGMQAMJkEABcZhAA9mcQAJppEAA0axAAzmwQAGhuEAAMcBAApnEQAEBzEADadBAAfnYQABh4EACyeRAATHsQAPB8EACKfhAAJIAQAL6BEABigxAA/IQQAJaGEAAwiBAA1IkQAG6LEAAIjRAAoo4QAEaQEADgkRAAepMQABSVEAC4lhAAUpgQAOyZEACGmxAAIJ0QAMSeEABeoBAA+KEQAJKjEAA2pRAA0KYQAGqoEAAEqhAAqKsQAEKtEADcrhAAdrAQABqyEAC0sxAATrUQAOi2EACMuBAAJroQAMC7EABkvRAA/r4QAJjAEAAywhAA1sMQAHDFEAAKxxAApMgQAEjKEADiyxAAfM0QABbPEAC60BAAVNIQAO7TEACI1RAALNcQAMbYEABg2hAABNwQAJ7dEAA43xAA0uAQAGziEAAQ5BAAquUQAETnEADe6BAAguoQABzsEAC27RAAUO8QAPTwEACO8hAAKPQQAML1EABm9xAAAPkQAJr6EAA0/BAAzv0QAHL/EAAMAREApgIRAEAEEQDkBREAfgcRABgJEQC8ChEAVgwRAPANEQCKDxEALhERAMgSEQBiFBEA/BURAKAXEQA6GREA1BoRAG4cEQASHhEArB8RAEYhEQDgIhEAhCQRAB4mEQC4JxEAXCkRAPYqEQCQLBEAKi4RAMQvEQBoMREAAjMRAJw0EQA2NhEA0DcRAHQ5EQAOOxEAqDwRAEw+EQDmPxEAgEERABpDEQC+RBEAWEYRAPJHEQCMSREAMEsRAMpMEQBkThEA/k8RAKJREQA8UxEA1lQRAHpWEQAUWBEArlkRAEhbEQDsXBEAhl4RACBgEQC6YREAXmMRAPhkEQCSZhEALGgRANBpEQBqaxEABG0RAJ5uEQBCcBEA3HERAHZzEQAQdREAqnYRAE54EQDoeREAgnsRABx9EQDAfhEAWoARAPSBEQCOgxEAMoURAMyGEQBmiBEAAIoRAKSLEQA+jREA2I4RAHKQEQAWkhEAsJMRAEqVEQDklhEAiJgRACKaEQC8mxEAVp0RAPqeEQCUoBEALqIRAMijEQBspREABqcRAKCoEQA6qhEA3qsRAHitEQASrxEArLARAFCyEQDqsxEAhLURACi3EQDCuBEAXLoRAPa7EQCavREANL8RAM7AEQBowhEADMQRAKbFEQBAxxEA2sgRAH7KEQAYzBEAss0RAEzPEQDw0BEAitIRACTUEQC+1REAYtcRAPzYEQCW2hEAMNwRAMrdEQBu3xEACOERAKLiEQA85BEA4OURAHrnEQAU6REAruoRAFLsEQDs7REAhu8RACDxEQDE8hEAXvQRAPj1EQCS9xEANvkRAND6EQBq/BEABP4RAKj/EQBCARIA3AISAIAEEgAaBhIAtAcSAE4JEgDyChIAjAwSACYOEgDADxIAZBESAP4SEgCYFBIAMhYSANYXEgBwGRIAChsSAKQcEgBIHhIA4h8SAHwhEgAWIxIAuiQSAFQmEgDuJxIAkikSACwrEgDGLBIAYC4SAPovEgCeMRIAODMSANI0EgBsNhIAEDgSAKo5EgBEOxIA3jwSAII+EgAcQBIAtkESAFBDEgD0RBIAjkYSAChIEgDCSRIAXEsSAABNEgCaThIANFASANhREgByUxIADFUSAKZWEgBKWBIA5FkSAH5bEgAYXRIAvF4SAFZgEgDwYRIAimMSAC5lEgDIZhIAYmgSAPxpEgCgaxIAOm0SANRuEgBucBIAEnISAKxzEgBGdRIA6nYSAIR4EgAeehIAuHsSAFJ9EgD2fhIAkIASACqCEgDEgxIAXoUSAAKHEgCciBIANooSANCLEgB0jRIADo8SAKiQEgBMkhIA5pMSAICVEgAalxIAvpgSAFiaEgDymxIAjJ0SADCfEgDKoBIAZKISAP6jEgCipRIAPKcSANaoEgBwqhIAFKwSAK6tEgBIrxIA7LASAIayEgAgtBIAurUSAF63EgD4uBIAkroSACy8EgDQvRIAar8SAATBEgCewhIAQsQSANzFEgB2xxIAEMkSAKrKEgBOzBIA6M0SAILPEgAc0RIAwNISAFrUEgD01RIAjtcSADLZEgDM2hIAZtwSAADeEgCk3xIAPuESANjiEgBy5BIAFuYSALDnEgBK6RIA5OoSAIjsEgAi7hIAvO8SAFbxEgD68hIAlPQSAC72EgDI9xIAbPkSAAb7EgCg/BIAOv4SAN7/EgB4ARMAEgMTAKwEEwBQBhMA6gcTAIQJEwAeCxMAwgwTAFwOEwD2DxMAmhETADQTEwDOFBMAaBYTAAwYEwCmGRMAQBsTANocEwB+HhMAGCATALIhEwBMIxMA8CQTAIomEwAkKBMAvikTAGIrEwD8LBMAli4TADAwEwDUMRMAbjMTAAg1EwCiNhMAPDgTAOA5EwB6OxMAFD0TAK4+EwBSQBMA7EETAIZDEwAgRRMAxEYTAF5IEwD4SRMAkksTADZNEwDQThMAalATAARSEwCoUxMAQlUTANxWEwCAWBMAGloTALRbEwBOXRMA8l4TAIxgEwAmYhMAwGMTAGRlEwD+ZhMAmGgTADJqEwDWaxMAcG0TAApvEwCkcBMASHITAOJzEwB8dRMAFncTALp4EwBUehMA7nsTAIh9EwAsfxMAxoATAGCCEwD6gxMAnoUTADiHEwDSiBMAbIoTABCMEwCqjRMARI8TAN6QEwCCkhMAHJQTALaVEwBQlxMA6pgTAI6aEwAonBMAwp0TAFyfEwAAoRMAmqITADSkEwDOpRMAcqcTAAypEwCmqhMAQKwTAOStEwB+rxMAGLETALKyEwBWtBMA8LUTAIq3EwAuuRMAyLoTAGK8EwD8vRMAoL8TADrBEwDUwhMAbsQTABLGEwCsxxMARskTAODKEwCEzBMAHs4TALjPEwBS0RMA9tITAJDUEwAq1hMAxNcTAF7ZEwAC2xMAnNwTADbeEwDQ3xMAdOETAA7jEwCo5BMATOYTAObnEwCA6RMAGusTAL7sEwBY7hMA8u8TAIzxEwAw8xMAyvQTAGT2EwD+9xMAovkTADz7EwDW/BMAev4TABQAFACuARQASAMUAOwEFACGBhQAIAgUALoJFABeCxQA+AwUAJIOFAAsEBQA0BEUAGoTFAAEFRQAnhYUADgYFADcGRQAdhsUABAdFACqHhQATiAUAOghFACCIxQAHCUUAMAmFABaKBQA9CkUAI4rFAAyLRQAzC4UAGYwFAAAMhQApDMUAD41FADYNhQAcjgUABY6FACwOxQASj0UAOQ+FACIQBQAIkIUALxDFABWRRQA+kYUAJRIFAAuShQAyEsUAGxNFAAGTxQAoFAUAERSFADeUxQAeFUUABJXFAC2WBQAUFoUAOpbFACEXRQAKF8UAMJgFABcYhQA9mMUAJplFAA0ZxQAzmgUAGhqFAAMbBQApm0UAEBvFADacBQAfnIUABh0FACydRQATHcUAOZ4FACKehQAJHwUAL59FABYfxQA/IAUAJaCFAAwhBQAyoUUAG6HFAAIiRQAoooUADyMFADgjRQAeo8UABSRFACukhQAUpQUAOyVFACGlxQAIJkUAMSaFABenBQA+J0UAJyfFAA2oRQA0KIUAGqkFAAOphQAqKcUAEKpFADcqhQAgKwUABquFAC0rxQATrEUAPKyFACMtBQAJrYUAMC3FABkuRQA/roUAJi8FAAyvhQA1r8UAHDBFAAKwxQApMQUAEjGFADixxQAfMkUABbLFAC6zBQAVM4UAO7PFACI0RQALNMUAMbUFABg1hQA+tcUAJTZFAA42xQA0twUAGzeFAAG4BQAquEUAETjFADe5BQAeOYUABzoFAC26RQAUOsUAOrsFACO7hQAKPAUAMLxFABm8xQAAPUUAJr2FAA0+BQA2PkUAHL7FAAM/RQApv4UAEoAFQDkARUAfgMVABgFFQC8BhUAVggVAPAJFQCKCxUALg0VAMgOFQBiEBUABhIVAKATFQA6FRUA1BYVAG4YFQAIGhUArBsVAEYdFQDgHhUAeiAVAB4iFQC4IxUAUiUVAPYmFQCQKBUAKioVAMQrFQBoLRUAAi8VAJwwFQA2MhUA2jMVAHQ1FQAONxUAqDgVAEw6FQDmOxUAgD0VABo/FQC+QBUAWEIVAPJDFQCWRRUAMEcVAMpIFQBkShUACEwVAKJNFQA8TxUA1lAVAHBSFQAUVBUArlUVAEhXFQDiWBUAhloVACBcFQC6XRUAVF8VAPhgFQCSYhUALGQVAMZlFQBgZxUABGkVAJ5qFQA4bBUA3G0VAHZvFQAQcRUAqnIVAE50FQDodRUAgncVABx5FQDAehUAWnwVAPR9FQCOfxUAMoEVAMyCFQBmhBUAAIYVAKSHFQA+iRUA2IoVAHKMFQAWjhUAsI8VAEqRFQDukhUAiJQVACKWFQC8lxUAYJkVAPqaFQCUnBUALp4VANKfFQBsoRUABqMVAKCkFQBEphUA3qcVAHipFQASqxUArKwVAFCuFQDqrxUAhLEVAB6zFQDCtBUAXLYVAPa3FQCQuRUANLsVAM68FQBovhUAAsAVAKbBFQBAwxUA2sQVAHTGFQAYyBUAsskVAEzLFQDmzBUAis4VACTQFQC+0RUAWNMVAPzUFQCW1hUAMNgVANTZFQBu2xUACN0VAKLeFQBG4BUA4OEVAHrjFQAU5RUAuOYVAFLoFQDs6RUAhusVACrtFQDE7hUAXvAVAPjxFQCc8xUANvUVAND2FQBq+BUADvoVAKj7FQBC/RUA3P4VAIAAFgAaAhYAtAMWAE4FFgDyBhYAjAgWACYKFgDACxYAWg0WAP4OFgCYEBYAMhIWAMwTFgBwFRYAChcWAKQYFgA+GhYA4hsWAHwdFgAWHxYAsCAWAFQiFgDuIxYAiCUWACInFgDGKBYAYCoWAPorFgCeLRYAOC8WANIwFgBsMhYAEDQWAKo1FgBENxYA3jgWAII6FgAcPBYAtj0WAFA/FgD0QBYAjkIWAChEFgDMRRYAZkcWAABJFgCaShYANEwWANhNFgByTxYADFEWAKZSFgBKVBYA5FUWAH5XFgAYWRYAvFoWAFZcFgDwXRYAil8WAC5hFgDIYhYAYmQWAPxlFgCgZxYAOmkWANRqFgBubBYAEm4WAKxvFgBGcRYA6nIWAIR0FgAedhYAuHcWAFx5FgD2ehYAkHwWACp+FgDEfxYAaIEWAAKDFgCchBYANoYWANqHFgB0iRYADosWAKiMFgBMjhYA5o8WAICRFgAakxYAvpQWAFiWFgDylxYAjJkWADCbFgDKnBYAZJ4WAP6fFgCYoRYAPKMWANakFgBwphYACqgWAK6pFgBIqxYA4qwWAIauFgAgsBYAurEWAFSzFgD4tBYAkrYWACy4FgDGuRYAarsWAAS9FgCevhYAOMAWANzBFgB2wxYAEMUWAKrGFgBOyBYA6MkWAILLFgAmzRYAwM4WAFrQFgD00RYAmNMWADLVFgDM1hYAZtgWAAraFgCk2xYAPt0WANjeFgB84BYAFuIWALDjFgBK5RYA7uYWAIjoFgAi6hYAvOsWAFbtFgD67hYAlPAWAC7yFgDI8xYAbPUWAAb3FgCg+BYAOvoWAN77FgB4/RYAEv8WAKwAFwBQAhcA6gMXAIQFFwAeBxcAwggXAFwKFwD2CxcAkA0XADQPFwDOEBcAaBIXAAIUFwCmFRcAQBcXANoYFwB0GhcAGBwXALIdFwBMHxcA5iAXAIoiFwAkJBcAviUXAGInFwD8KBcAlioXADAsFwDULRcAbi8XAAgxFwCiMhcARjQXAOA1FwB6NxcAFDkXALg6FwBSPBcA7D0XAIY/FwAqQRcAxEIXAF5EFwD4RRcAnEcXADZJFwDQShcAakwXAA5OFwCoTxcAQlEXAOZSFwCKVBcAJFYXAL5XFwBYWRcA/FoXAJZcFwAwXhcAyl8XAG5hFwAIYxcAomQXADxmFwDgZxcAemkXABRrFwCubBcAUm4XAOxvFwCGcRcAKnMXAMR0FwBedhcA+HcXAJx5FwA2excA0HwXAGp+FwAOgBcAqIEXAEKDFwDchBcAgIYXABqIFwC0iRcATosXAPKMFwCMjhcAJpAXAMCRFwBkkxcA/pQXAJiWFwAymBcA1pkXAHCbFwAKnRcApJ4XAEigFwDioRcAfKMXABalFwC6phcAVKgXAO6pFwCIqxcALK0XAMauFwBgsBcA+rEXAJ6zFwA4tRcA0rYXAGy4FwAQuhcAqrsXAES9FwDovhcAgsAXABzCFwC2wxcAWsUXAPTGFwCOyBcAKMoXAMLLFwBmzRcAAM8XAJrQFwA00hcA2NMXAHLVFwAM1xcAptgXAEraFwDk2xcAft0XABjfFwC84BcAVuIXAPDjFwCK5RcAJOcXAMjoFwBi6hcA/OsXAJbtFwA67xcA1PAXAG7yFwAI9BcArPUXAEb3FwDg+BcAhPoXAB78FwC4/RcAUv8XAPYAGACQAhgAKgQYAMQFGABoBxgAAgkYAJwKGAA2DBgA2g0YAHQPGAAOERgAqBIYAEwUGADmFRgAgBcYABoZGAC+GhgAWBwYAPIdGACWHxgAMCEYAMoiGABkJBgACCYYAKInGAA8KRgA1ioYAHosGAAULhgAri8YAEgxGADsMhgAhjQYACA2GAC6NxgAVDkYAPg6GACSPBgALD4YAMY/GABqQRgABEMYAJ5EGAA4RhgA3EcYAHZJGAAQSxgAqkwYAE5OGADoTxgAglEYABxTGADAVBgAWlYYAPRXGACOWRgAMlsYAMxcGABmXhgAAGAYAKRhGAA+YxgA2GQYAHxmGAAWaBgAsGkYAEprGADubBgAiG4YACJwGAC8cRgAYHMYAPp0GACUdhgALngYANJ5GABsexgABn0YAKB+GABEgBgA3oEYAHiDGAAShRgAtoYYAFCIGADqiRgAhIsYAB6NGADCjhgAXJAYAPaRGACQkxgANJUYAM6WGABomBgAApoYAKabGABAnRgA2p4YAHSgGAAYohgAsqMYAEylGADmphgAiqgYACSqGAC+qxgAWK0YAPyuGACWsBgAMLIYAMqzGAButRgACLcYAKK4GAA8uhgA4LsYAHq9GAAUvxgAuMAYAFLCGADswxgAhsUYACrHGADEyBgAXsoYAPjLGACczRgANs8YANDQGABq0hgADtQYAKjVGABC1xgA3NgYAIDaGAAa3BgAtN0YAE7fGADo4BgAjOIYACbkGADA5RgAWucYAP7oGACY6hgAMuwYAMztGABw7xgACvEYAKTyGAA+9BgA4vUYAHz3GAAW+RgAsPoYAFT8GADu/RgAkv8YACwBGQDGAhkAYAQZAPoFGQCeBxkAOAkZANIKGQBsDBkAEA4ZAKoPGQBEERkA3hIZAHgUGQAcFhkAthcZAFAZGQDqGhkAjhwZACgeGQDCHxkAXCEZAAAjGQCaJBkANCYZAM4nGQByKRkADCsZAKYsGQBKLhkA5C8ZAH4xGQAYMxkAvDQZAFY2GQDwNxkAijkZAC47GQDIPBkAYj4ZAPw/GQCgQRkAOkMZANREGQB4RhkAEkgZAKxJGQBGSxkA6kwZAIROGQAeUBkAuFEZAFJTGQD2VBkAkFYZACpYGQDEWRkAaFsZAAJdGQCcXhkANmAZANphGQB0YxkADmUZAKhmGQBMaBkA5mkZAIBrGQAabRkAtG4ZAFhwGQDycRkAjHMZACZ1GQDKdhkAZHgZAP55GQCiexkAPH0ZANZ+GQBwgBkAFIIZAK6DGQBIhRkA4oYZAIaIGQAgihkAuosZAFSNGQD4jhkAkpAZACySGQDQkxkAapUZAASXGQCemBkAQpoZANybGQB2nRkAEJ8ZALSgGQBOohkA6KMZAIKlGQAcpxkAwKgZAFqqGQD0qxkAjq0ZADKvGQDMsBkAZrIZAAC0GQCktRkAPrcZANi4GQByuhkAFrwZALC9GQBKvxkA5MAZAIjCGQAixBkAvMUZAFbHGQD6yBkAlMoZAC7MGQDIzRkAbM8ZAAbRGQCg0hkAOtQZAN7VGQB41xkAEtkZAKzaGQBQ3BkA6t0ZAITfGQAo4RkAwuIZAFzkGQD25RkAmucZADTpGQDO6hkAaOwZAAzuGQCm7xkAQPEZANryGQB+9BkAGPYZALL3GQBM+RkA8PoZAIr8GQAk/hkAvv8ZAGIBGgD8AhoAlgQaADAGGgDKBxoAbgkaAAgLGgCiDBoAPA4aAOAPGgB6ERoAFBMaAK4UGgBSFhoA7BcaAIYZGgAgGxoAxBwaAF4eGgD4HxoAkiEaADYjGgDQJBoAaiYaAA4oGgCoKRoAQisaANwsGgCALhoAGjAaALQxGgBOMxoA8jQaAIw2GgAmOBoAwDkaAGQ7GgD+PBoAmD4aADJAGgDWQRoAcEMaAApFGgCkRhoASEgaAOJJGgB8SxoAFk0aALBOGgBUUBoA7lEaAIhTGgAiVRoAxlYaAGBYGgD6WRoAnlsaADhdGgDSXhoAbGAaABBiGgCqYxoARGUaAN5mGgCCaBoAHGoaALZrGgBQbRoA9G4aAI5wGgAochoAwnMaAGZ1GgAAdxoAmngaADR6GgDYexoAcn0aAAx/GgCwgBoASoIaAOSDGgB+hRoAGIcaALyIGgBWihoA8IsaAIqNGgAujxoAyJAaAGKSGgD8kxoAoJUaADqXGgDUmBoAbpoaABKcGgCsnRoARp8aAOCgGgCEohoAHqQaALilGgBSpxoA7KgaAJCqGgAqrBoAxK0aAF6vGgACsRoAnLIaADa0GgDQtRoAdLcaAA65GgCouhoATLwaAOa9GgCAvxoAGsEaAL7CGgBYxBoA8sUaAIzHGgAwyRoAysoaAGTMGgD+zRoAos8aADzRGgDW0hoAcNQaABTWGgCu1xoASNkaAOzaGgCG3BoAIN4aALrfGgBe4RoA+OIaAJLkGgAs5hoA0OcaAGrpGgAE6xoAnuwaADjuGgDc7xoAdvEaABDzGgCq9BoATvYaAOj3GgCC+RoAHPsaAMD8GgBa/hoA9P8aAI4BGwAyAxsAzAQbAGYGGwAACBsApAkbAD4LGwDYDBsAcg4bABYQGwCwERsAShMbAOQUGwCIFhsAIhgbALwZGwBWGxsA+hwbAJQeGwAuIBsA0iEbAGwjGwAGJRsAoCYbAEQoGwDeKRsAeCsbABItGwC2LhsAUDAbAOoxGwCEMxsAKDUbAMI2GwBcOBsA9jkbAJo7GwA0PRsAzj4bAGhAGwAMQhsApkMbAEBFGwDaRhsAfkgbABhKGwCySxsATE0bAPBOGwCKUBsAJFIbAL5TGwBYVRsA/FYbAJZYGwAwWhsAylsbAG5dGwAIXxsAomAbADxiGwDgYxsAemUbABRnGwCuaBsAUmobAOxrGwCGbRsAIG8bAMRwGwBechsA+HMbAJJ1GwA2dxsA0HgbAGp6GwAEfBsAqH0bAEJ/GwDcgBsAgIIbABqEGwC0hRsATocbAPKIGwCMihsAJowbAMCNGwBkjxsA/pAbAJiSGwAylBsA1pUbAHCXGwAKmRsApJobAD6cGwDinRsAfJ8bABahGwCwohsAVKQbAO6lGwCIpxsAIqkbAMaqGwBgrBsA+q0bAJSvGwA4sRsA0rIbAGy0GwAQthsAqrcbAES5GwDeuhsAgrwbABy+GwC2vxsAUMEbAPTCGwCOxBsAKMYbAMLHGwBmyRsAAMsbAJrMGwA+zhsA2M8bAHLRGwAM0xsAptQbAErWGwDk1xsAftkbABjbGwC83BsAVt4bAPDfGwCK4RsALuMbAMjkGwBi5hsA/OcbAJbpGwA66xsA1OwbAG7uGwAI8BsArPEbAEbzGwDg9BsAevYbAB74GwC4+RsAUvsbAOz8GwCQ/hsAKgAcAMQBHABeAxwAAgUcAJwGHAA2CBwA2gkcAHQLHAAODRwAqA4cAEwQHADmERwAgBMcABoVHAC+FhwAWBgcAPIZHACMGxwAMB0cAMoeHABkIBwA/iEcAKIjHAA8JRwA1iYcAHAoHAAUKhwAriscAEgtHADsLhwAhjAcACAyHAC6MxwAXjUcAPg2HACSOBwALDocANA7HABqPRwABD8cAJ5AHABCQhwA3EMcAHZFHAAQRxwAqkgcAE5KHADoSxwAgk0cABxPHADAUBwAWlIcAPRTHACOVRwAMlccAMxYHABmWhwAAFwcAKRdHAA+XxwA2GAcAHJiHAAWZBwAsGUcAEpnHADkaBwAiGocACJsHAC8bRwAVm8cAPpwHACUchwALnQcAMh1HABsdxwABnkcAKB6HAA6fBwA3n0cAHh/HAASgRwAtoIcAFCEHADqhRwAhIccACiJHADCihwAXIwcAPaNHACajxwANJEcAM6SHABolBwADJYcAKaXHABAmRwA2pocAH6cHAAYnhwAsp8cAEyhHADwohwAiqQcACSmHAC+pxwAYqkcAPyqHACWrBwAMK4cAMqvHABusRwACLMcAKK0HAA8thwA4LccAHq5HAAUuxwArrwcAFK+HADsvxwAhsEcACDDHADExBwAXsYcAPjHHACSyRwANsscANDMHABqzhwABNAcAKjRHABC0xwA3NQcAIDWHAAa2BwAtNkcAE7bHADy3BwAjN4cACbgHADA4RwAWuMcAP7kHACY5hwAMugcAMzpHABw6xwACu0cAKTuHAA+8BwA4vEcAHzzHAAW9RwAsPYcAFT4HADu+RwAiPscACL9HADG/hwAYAAdAPoBHQCUAx0AOAUdANIGHQBsCB0AEAodAKoLHQBEDR0A3g4dAIIQHQAcEh0AthMdAFAVHQD0Fh0AjhgdACgaHQDCGx0AZh0dAAAfHQCaIB0ANCIdANgjHQByJR0ADCcdAKYoHQBKKh0A5CsdAH4tHQAiLx0AvDAdAFYyHQDwMx0AijUdAC43HQDIOB0AYjodAPw7HQCgPR0AOj8dANRAHQBuQh0AEkQdAKxFHQBGRx0A4EgdAIRKHQAeTB0AuE0dAFJPHQD2UB0AkFIdACpUHQDEVR0AXlcdAAJZHQCcWh0ANlwdANBdHQB0Xx0ADmEdAKhiHQBMZB0A5mUdAIBnHQAaaR0AvmodAFhsHQDybR0AjG8dADBxHQDKch0AZHQdAP51HQCidx0APHkdANZ6HQBwfB0AFH4dAK5/HQBIgR0A7IIdAIaEHQAghh0AuocdAF6JHQD4ih0AkowdACyOHQDQjx0AapEdAASTHQCelB0AQpYdANyXHQB2mR0AEJsdAKqcHQBOnh0A6J8dAIKhHQAcox0AwKQdAFqmHQD0px0AjqkdADKrHQDMrB0AZq4dAACwHQCasR0APrMdANi0HQByth0AFrgdALC5HQBKux0A5LwdAIi+HQAiwB0AvMEdAFbDHQD6xB0AlMYdAC7IHQDIyR0AbMsdAAbNHQCgzh0ARNAdAN7RHQB40x0AEtUdALbWHQBQ2B0A6tkdAITbHQAo3R0Awt4dAFzgHQD24R0AmuMdADTlHQDO5h0AaOgdAAzqHQCm6x0AQO0dANruHQB+8B0AGPIdALLzHQBM9R0A5vYdAIr4HQAk+h0AvvsdAFj9HQD8/h0AlgAeADACHgDKAx4AbgUeAAgHHgCiCB4APAoeAOALHgB6DR4AFA8eAK4QHgBSEh4A7BMeAIYVHgAgFx4AxBgeAF4aHgD4Gx4Akh0eADYfHgDQIB4AaiIeAA4kHgCoJR4AQiceANwoHgB2Kh4AGiweALQtHgBOLx4A6DAeAIwyHgAmNB4AwDUeAFo3HgD+OB4AmDoeADI8HgDMPR4AcD8eAApBHgCkQh4APkQeAOJFHgB8Rx4AFkkeALBKHgBUTB4A7k0eAIhPHgAiUR4AxlIeAGBUHgD6VR4AnlceADhZHgDSWh4AbFweABBeHgCqXx4ARGEeAN5iHgCCZB4AHGYeALZnHgBQaR4A9GoeAI5sHgAobh4Awm8eAGZxHgAAcx4AmnQeAD52HgDYdx4AcnkeAAx7HgCmfB4ASn4eAOR/HgB+gR4AGIMeALyEHgBWhh4A8IceAIqJHgAuix4AyIweAGKOHgD8jx4AoJEeADqTHgDUlB4AbpYeABKYHgCsmR4ARpseAOCcHgB6nh4AHqAeALihHgBSox4A7KQeAJCmHgAqqB4AxKkeAF6rHgACrR4AnK4eADawHgDQsR4AdLMeAA61HgCoth4ATLgeAOa5HgCAux4AGr0eAL6+HgBYwB4A8sEeAIzDHgAwxR4AysYeAGTIHgD+yR4AosseADzNHgDWzh4AetAeABTSHgCu0x4ASNUeAOzWHgCG2B4AINoeALrbHgBe3R4A+N4eAJLgHgAs4h4AxuMeAGrlHgAE5x4AnugeADjqHgDc6x4Adu0eABDvHgCq8B4ATvIeAOjzHgCC9R4AHPceALb4HgBa+h4A9PseAI79HgAy/x4AzAAfAGYCHwAABB8ApAUfAD4HHwDYCB8AcgofABYMHwCwDR8ASg8fAOQQHwCIEh8AIhQfALwVHwBgFx8A+hgfAJQaHwAuHB8A0h0fAGwfHwAGIR8AoCIfAEQkHwDeJR8AeCcfABIpHwC2Kh8AUCwfAOotHwCELx8AKDEfAMIyHwBcNB8A9jUfAJo3HwA0OR8AzjofAGg8HwAMPh8Apj8fAEBBHwDaQh8AfkQfABhGHwCyRx8ATEkfAOZKHwCKTB8AJE4fAL5PHwBYUR8A/FIfAJZUHwAwVh8AylcfAG5ZHwAIWx8AolwfADxeHwDgXx8AemEfABRjHwCuZB8AUmYfAOxnHwCGaR8AIGsfAMRsHwBebh8A+G8fAJxxHwA2cx8A0HQfAGp2HwAEeB8AqHkfAEJ7HwDcfB8AgH4fABqAHwC0gR8AToMfAOiEHwCMhh8AJogfAMCJHwBaix8A/owfAJiOHwAykB8AzJEfAHCTHwAKlR8ApJYfAD6YHwDimR8AfJsfABadHwCwnh8AVKAfAO6hHwCIox8AIqUfAMamHwBgqB8A+qkfAJSrHwA4rR8A0q4fAGywHwAQsh8AqrMfAES1HwDeth8AgrgfABy6HwC2ux8AUL0fAPS+HwCOwB8AKMIfAMLDHwBmxR8AAMcfAJrIHwA0yh8A2MsfAHLNHwAMzx8AptAfAErSHwDk0x8AftUfABjXHwC82B8AVtofAPDbHwCK3R8ALt8fAMjgHwBi4h8A/OMfAKDlHwA65x8A1OgfAG7qHwAS7B8ArO0fAEbvHwDg8B8AevIfAB70HwC49R8AUvcfAOz4HwCQ+h8AKvwfAMT9HwBe/x8AAgEgAJwCIAA2BCAA2gUgAHQHIAAOCSAAqAogAEwMIADmDSAAgA8gABoRIAC+EiAAWBQgAPIVIACMFyAAMBkgAMoaIABkHCAA/h0gAKIfIAA8ISAA1iIgAHokIAAUJiAAricgAEgpIADsKiAAhiwgACAuIAC6LyAAXjEgAPgyIACSNCAALDYgAMY3IABqOSAABDsgAJ48IAA4PiAA3D8gAHZBIAAQQyAAqkQgAE5GIADoRyAAgkkgABxLIADATCAAWk4gAPRPIACOUSAAKFMgAMxUIABmViAAAFggAKRZIAA+WyAA2FwgAHJeIAAWYCAAsGEgAEpjIADkZCAAiGYgACJoIAC8aSAAVmsgAPpsIACUbiAALnAgAMhxIABscyAABnUgAKB2IABEeCAA3nkgAHh7IAASfSAAtn4gAFCAIADqgSAAhIMgACiFIADChiAAXIggAPaJIACaiyAANI0gAM6OIABokCAADJIgAKaTIABAlSAA2pYgAHSYIAAYmiAAspsgAEydIADmniAAiqAgACSiIAC+oyAAWKUgAPymIACWqCAAMKogAMqrIABurSAACK8gAKKwIAA8siAA4LMgAHq1IAAUtyAArrggAFK6IADsuyAAhr0gACC/IADEwCAAXsIgAPjDIACSxSAANscgANDIIABqyiAADswgAKjNIABCzyAA3NAgAIDSIAAa1CAAtNUgAE7XIADy2CAAjNogACbcIADA3SAAWt8gAP7gIACY4iAAMuQgAMzlIABw5yAACukgAKTqIAA+7CAA4u0gAHzvIAAW8SAAsPIgAFT0IADu9SAAiPcgACL5IADG+iAAYPwgAPr9IACU/yAAOAEhANICIQBsBCEAEAYhAKoHIQBECSEA3gohAIIMIQAcDiEAtg8hAFARIQD0EiEAjhQhACgWIQDCFyEAZhkhAAAbIQCaHCEANB4hANgfIQByISEADCMhALAkIQBKJiEA5CchAH4pIQAiKyEAvCwhAFYuIQDwLyEAijEhAC4zIQDINCEAYjYhAPw3IQCgOSEAOjshANQ8IQBuPiEAEkAhAKxBIQBGQyEA4EQhAHpGIQAeSCEAuEkhAFJLIQDsTCEAkE4hACpQIQDEUSEAXlMhAAJVIQCcViEANlghANpZIQB0WyEADl0hAKheIQBMYCEA5mEhAIBjIQAaZSEAvmYhAFhoIQDyaSEAjGshADBtIQDKbiEAZHAhAP5xIQCicyEAPHUhANZ2IQBweCEAFHohAK57IQBIfSEA7H4hAIaAIQAggiEAuoMhAF6FIQD4hiEAkoghACyKIQDQiyEAao0hAASPIQCekCEAOJIhANyTIQB2lSEAEJchAKqYIQBOmiEA6JshAIKdIQAcnyEAwKAhAFqiIQD0oyEAjqUhADKnIQDMqCEAZqohAACsIQCarSEAPq8hANiwIQBysiEAFrQhALC1IQBKtyEA5LghAIi6IQAivCEAvL0hAFa/IQD6wCEAlMIhAC7EIQDIxSEAbMchAAbJIQCgyiEAOswhAN7NIQB4zyEAEtEhALbSIQBQ1CEA6tUhAITXIQAo2SEAwtohAFzcIQD23SEAmt8hADThIQDO4iEAaOQhAAzmIQCm5yEAQOkhANrqIQB+7CEAGO4hALLvIQBM8SEA5vIhAIr0IQAk9iEAvvchAFj5IQD8+iEAlvwhADD+IQDK/yEAbgEiAAgDIgCiBCIAPAYiAOAHIgB6CSIAFAsiAK4MIgBSDiIA7A8iAIYRIgAgEyIAxBQiAF4WIgD4FyIAnBkiADYbIgDQHCIAah4iAA4gIgCoISIAQiMiANwkIgCAJiIAGigiALQpIgBOKyIA6CwiAIwuIgAmMCIAwDEiAFozIgD+NCIAmDYiADI4IgDMOSIAcDsiAAo9IgCkPiIAPkAiAOJBIgB8QyIAFkUiALBGIgBUSCIA7kkiAIhLIgAsTSIAxk4iAGBQIgD6USIAnlMiADhVIgDSViIAbFgiABBaIgCqWyIARF0iAN5eIgCCYCIAHGIiALZjIgBQZSIA9GYiAI5oIgAoaiIAwmsiAGZtIgAAbyIAmnAiADRyIgDYcyIAcnUiAAx3IgCmeCIASnoiAOR7IgB+fSIAGH8iALyAIgBWgiIA8IMiAIqFIgAkhyIAyIgiAGKKIgD8iyIAlo0iADqPIgDUkCIAbpIiAAiUIgCslSIARpciAOCYIgB6miIAHpwiALidIgBSnyIA9qAiAJCiIgAqpCIAxKUiAGinIgACqSIAnKoiADasIgDarSIAdK8iAA6xIgCosiIATLQiAOa1IgCAtyIAGrkiAL66IgBYvCIA8r0iAJa/IgAwwSIAysIiAGTEIgAIxiIAosciADzJIgDWyiIAcMwiABTOIgCuzyIASNEiAOLSIgCG1CIAINYiALrXIgBU2SIA+NoiAJLcIgAs3iIAxt8iAGrhIgAE4yIAnuQiADjmIgDS5yIAdukiABDrIgCq7CIARO4iAOjvIgCC8SIAHPMiAMD0IgBa9iIA9PciAI75IgAy+yIAzPwiAGb+IgAAACMApAEjAD4DIwDYBCMAcgYjABYIIwCwCSMASgsjAOQMIwCIDiMAIhAjALwRIwBgEyMA+hQjAJQWIwAuGCMA0hkjAGwbIwAGHSMAoB4jAEQgIwDeISMAeCMjABIlIwC2JiMAUCgjAOopIwCEKyMAHi0jAMIuIwBcMCMA9jEjAJAzIwA0NSMAzjYjAGg4IwACOiMApjsjAEA9IwDaPiMAdEAjABhCIwCyQyMATEUjAOZGIwCKSCMAJEojAL5LIwBYTSMA/E4jAJZQIwAwUiMAylMjAG5VIwAIVyMAolgjADxaIwDgWyMAel0jABRfIwCuYCMAUmIjAOxjIwCGZSMAIGcjAMRoIwBeaiMA+GsjAJJtIwA2byMA0HAjAGpyIwAEdCMAqHUjAEJ3IwDceCMAdnojABp8IwC0fSMATn8jAOiAIwCMgiMAJoQjAMCFIwBkhyMA/ogjAJiKIwAyjCMA1o0jAHCPIwAKkSMApJIjAEiUIwDilSMAfJcjABaZIwC6miMAVJwjAO6dIwCInyMALKEjAMaiIwBgpCMA+qUjAJ6nIwA4qSMA0qojAGysIwAQriMAqq8jAESxIwDesiMAgrQjABy2IwC2tyMAULkjAOq6IwCOvCMAKL4jAMK/IwBcwSMAAMMjAJrEIwA0xiMAzscjAHLJIwAMyyMApswjAEDOIwDkzyMAftEjABjTIwCy1CMAVtYjAPDXIwCK2SMAJNsjAMjcIwBi3iMA/N8jAKDhIwA64yMA1OQjAG7mIwAS6CMArOkjAEbrIwDg7CMAhO4jAB7wIwC48SMAUvMjAPb0IwCQ9iMAKvgjAMT5IwBo+yMAAv0jAJz+IwBAACQA2gEkAHQDJAAOBSQAqAYkAEwIJADmCSQAgAskABoNJAC+DiQAWBAkAPIRJACMEyQAMBUkAMoWJABkGCQA/hkkAKIbJAA8HSQA1h4kAHAgJAAKIiQAriMkAEglJADiJiQAfCgkACAqJAC6KyQAVC0kAPguJACSMCQALDIkAMYzJABqNSQABDckAJ44JAA4OiQA3DskAHY9JAAQPyQAqkAkAE5CJADoQyQAgkUkABxHJADASCQAWkokAPRLJACYTSQAMk8kANZQJAB6UiQAFFQkAK5VJABIVyQA7FgkAIZaJAAgXCQAul0kAFRfJAD4YCQAkmIkACxkJADGZSQAamckAARpJACeaiQAOGwkANxtJAB2byQAEHEkAKpyJABEdCQA6HUkAIJ3JAAceSQAwHokAFp8JAD0fSQAjn8kADKBJADMgiQAZoQkAACGJACkhyQAPokkANiKJAByjCQAFo4kALCPJABKkSQA5JIkAIiUJAAiliQAvJckAGCZJAD6miQAlJwkAC6eJADSnyQAbKEkAAajJACgpCQARKYkAOinJACCqSQAJqskAMCsJABariQA9K8kAI6xJAAysyQAzLQkAGa2JAAAuCQApLkkAD67JADYvCQAcr4kABbAJACwwSQASsMkAOTEJACIxiQAIsgkALzJJABgyyQA+swkAJTOJAAu0CQA0tEkAGzTJAAG1SQAoNYkAETYJADe2SQAeNskABLdJAC23iQAUOAkAOrhJACE4yQAKOUkAMLmJABc6CQA9ukkAJrrJAA07SQAzu4kAGjwJAAC8iQApvMkAED1JADa9iQAdPgkABj6JACy+yQATP0kAOb+JACKACUAJAIlAL4DJQBYBSUA/AYlAJYIJQAwCiUAygslAG4NJQASDyUArBAlAFASJQDqEyUAhBUlACgXJQDCGCUAXBolAPYbJQCaHSUANB8lAM4gJQBoIiUADCQlAKYlJQBAJyUA2iglAH4qJQAYLCUAsi0lAFYvJQDwMCUAijIlACQ0JQC+NSUAYjclAPw4JQCWOiUAMDwlANQ9JQBuPyUACEElAKJCJQA8RCUA4EUlAHpHJQAUSSUArkolAFJMJQDsTSUAhk8lACBRJQDEUiUAXlQlAPhVJQCcVyUANlklANBaJQBqXCUADl4lAKhfJQBCYSUA3GIlAIBkJQAaZiUAtGclAE5pJQDyaiUAjGwlACZuJQDAbyUAZHElAP5yJQCYdCUAPHYlANZ3JQBweSUACnslAK58JQBIfiUA4n8lAHyBJQAWgyUAuoQlAFSGJQDuhyUAiIklACyLJQDGjCUAYI4lAPqPJQCekSUAOJMlANKUJQBsliUABpglAKqZJQBEmyUA3pwlAIKeJQAcoCUAtqElAFCjJQDqpCUAjqYlACioJQDCqSUAZqslAACtJQCariUANLAlANixJQBysyUADLUlAKa2JQBKuCUA5LklAH67JQAYvSUAvL4lAFbAJQDwwSUAlMMlAC7FJQDIxiUAYsglAAbKJQCgyyUAOs0lANTOJQB40CUAEtIlAKzTJQBG1SUA6tYlAITYJQAe2iUAuNslAFLdJQD23iUAkOAlACriJQDE4yUAaOUlAALnJQCc6CUANuolANrrJQB07SUADu8lAKjwJQBM8iUA5vMlAID1JQAa9yUAvvglAFj6JQDy+yUAlv0lADD/JQDKACYAZAImAAgEJgCiBSYAPAcmANYIJgB6CiYAFAwmAK4NJgBIDyYA4hAmAIYSJgAgFCYAuhUmAFQXJgD4GCYAkhomACwcJgDGHSYAah8mAAQhJgCeIiYAOCQmANwlJgB2JyYAECkmAKoqJgBOLCYA6C0mAIIvJgAcMSYAwDImAFo0JgD0NSYAjjcmADI5JgDMOiYAZjwmAAA+JgCkPyYAPkEmANhCJgB8RCYAFkYmALBHJgBKSSYA7komAIhMJgAiTiYAvE8mAGBRJgD6UiYAlFQmAC5WJgDSVyYAbFkmAAZbJgCgXCYARF4mAN5fJgB4YSYAEmMmALZkJgBQZiYA6mcmAIRpJgAoayYAwmwmAFxuJgD2byYAmnEmADRzJgDOdCYAaHYmAAJ4JgCmeSYAQHsmANp8JgB0fiYAGIAmALKBJgBMgyYA5oQmAIqGJgAkiCYAvokmAFiLJgD8jCYAlo4mADCQJgDKkSYAbpMmAAiVJgCiliYAPJgmAOCZJgB6myYAFJ0mALieJgBSoCYA7KEmAIajJgAqpSYAxKYmAF6oJgD4qSYAnKsmADatJgDQriYAarAmAA6yJgCosyYAQrUmANy2JgCAuCYAGromALS7JgBYvSYA8r4mAIzAJgAmwiYAysMmAGTFJgD+xiYAmMgmADLKJgDWyyYAcM0mAArPJgCk0CYASNImAOLTJgB81SYAFtcmALrYJgBU2iYA7tsmAIjdJgAs3yYAxuAmAGDiJgD64yYAlOUmADjnJgDS6CYAbOomAAbsJgCq7SYARO8mAN7wJgB48iYAHPQmALb1JgBQ9yYA6vgmAI76JgAo/CYAwv0mAGb/JgAAAScAmgInADQEJwDYBScAcgcnAAwJJwCmCicASgwnAOQNJwB+DycAGBEnALwSJwBWFCcA8BUnAIoXJwAuGScAyBonAGIcJwAGHicAoB8nADohJwDUIicAeCQnABImJwCsJycARiknAOoqJwCELCcAHi4nALgvJwBcMScA9jInAJA0JwAqNicAzjcnAGg5JwACOycAnDwnADY+JwDaPycAdEEnAA5DJwCyRCcATEYnAOZHJwCASScAGksnAL5MJwBYTicA8k8nAJZRJwAwUycAylQnAGRWJwAIWCcAolknADxbJwDWXCcAel4nABRgJwCuYScASGMnAOxkJwCGZicAIGgnALppJwBeaycA+GwnAJJuJwAscCcA0HEnAGpzJwAEdScAnnYnADh4JwDceScAdnsnABB9JwCqficAToAnAOiBJwCCgycAHIUnAMCGJwBaiCcA9IknAI6LJwAyjScAzI4nAGaQJwAAkicApJMnAD6VJwDYlicAcpgnABaaJwCwmycASp0nAO6eJwCIoCcAIqInALyjJwBgpScA+qYnAJSoJwAuqicA0qsnAGytJwAGrycAoLAnAESyJwDesycAeLUnABK3JwC2uCcAULonAOq7JwCEvScAKL8nAMLAJwBcwicA9sMnAJrFJwA0xycAzsgnAGjKJwAMzCcAps0nAEDPJwDa0CcAftInABjUJwCy1ScATNcnAObYJwCK2icAJNwnAL7dJwBY3ycA/OAnAJbiJwAw5CcAyuUnAG7nJwAI6ScAouonADzsJwDg7ScAeu8nABTxJwC48icAUvQnAOz1JwCG9ycAKvknAMT6JwBe/CcA+P0nAJz/JwA2ASgA0AIoAGoEKAAOBigAqAcoAEIJKADmCigAgAwoABoOKAC0DygAThEoAPISKACMFCgAJhYoAMAXKABkGSgA/hooAJgcKAAyHigA1h8oAHAhKAAKIygApCQoAEgmKADiJygAfCkoABYrKACwLCgAVC4oAO4vKACIMSgAIjMoAMY0KABgNigA+jcoAJQ5KAA4OygA0jwoAGw+KAAQQCgAqkEoAERDKADeRCgAgkYoABxIKAC2SSgAUEsoAPRMKACOTigAKFAoAMJRKABmUygAAFUoAJpWKAA0WCgA2FkoAHJbKAAMXSgAsF4oAEpgKADkYSgAfmMoACJlKAC8ZigAVmgoAPBpKACKaygALm0oAMhuKABicCgA/HEoAKBzKAA6dSgA1HYoAG54KAASeigArHsoAEZ9KADgfigAeoAoAB6CKAC4gygAUoUoAPaGKACQiCgAKoooAMSLKABejSgAAo8oAJyQKAA2kigA2pMoAHSVKAAOlygAqJgoAEyaKADmmygAgJ0oABqfKAC+oCgAWKIoAPKjKACMpSgAMKcoAMqoKABkqigA/qsoAKKtKAA8rygA1rAoAHCyKAAUtCgArrUoAEi3KADiuCgAhrooACC8KAC6vSgAVL8oAPjAKACSwigALMQoAMbFKABqxygABMkoAJ7KKABCzCgA3M0oAHbPKAAQ0SgAtNIoAE7UKADo1SgAgtcoACbZKADA2igAWtwoAPTdKACY3ygAMuEoAMziKABm5CgACuYoAKTnKAA+6SgA2OooAHLsKAAW7igAsO8oAErxKADu8igAiPQoACL2KAC89ygAVvkoAPr6KACU/CgALv4oAMj/KABsASkABgMpAKAEKQA6BikA3gcpAHgJKQASCykArAwpAFAOKQDqDykAhBEpAB4TKQDCFCkAXBYpAPYXKQCaGSkANBspAM4cKQBoHikADCApAKYhKQBAIykA2iQpAH4mKQAYKCkAsikpAEwrKQDwLCkAii4pACQwKQC+MSkAYjMpAPw0KQCWNikAMDgpANQ5KQBuOykACD0pAKI+KQBGQCkA4EEpAHpDKQAURSkAuEYpAFJIKQDsSSkAhkspACpNKQDETikAXlApAPhRKQCSUykANlUpANBWKQBqWCkABFopAKhbKQBCXSkA3F4pAHZgKQAaYikAtGMpAE5lKQDoZikAjGgpACZqKQDAaykAZG0pAP5uKQCYcCkAMnIpANZzKQBwdSkACncpAKR4KQBIeikA4nspAHx9KQAWfykAuoApAFSCKQDugykAiIUpACyHKQDGiCkAYIopAPqLKQCejSkAOI8pANKQKQB2kikAEJQpAKqVKQBElykA6JgpAIKaKQAcnCkAtp0pAFCfKQD0oCkAjqIpACikKQDCpSkAZqcpAACpKQCaqikANKwpANitKQByrykADLEpAKayKQBKtCkA5LUpAH63KQAYuSkAsropAFa8KQDwvSkAir8pACTBKQDIwikAYsQpAPzFKQCgxykAOskpANTKKQBuzCkAEs4pAKzPKQBG0SkA4NIpAITUKQAe1ikAuNcpAFLZKQD22ikAkNwpACreKQDE3ykAaOEpAALjKQCc5CkANuYpANrnKQB06SkADuspAKjsKQBC7ikA5u8pAIDxKQAa8ykAvvQpAFj2KQDy9ykAjPkpADD7KQDK/CkAZP4pAP7/KQCiASoAPAMqANYEKgBwBioAFAgqAK4JKgBICyoA7AwqAIYOKgAgECoAuhEqAF4TKgD4FCoAkhYqACwYKgDQGSoAahsqAAQdKgCeHioAQiAqANwhKgB2IyoAECUqALQmKgBOKCoA6CkqAIIrKgAmLSoAwC4qAFowKgD0MSoAjjMqADI1KgDMNioAZjgqAAA6KgCkOyoAPj0qANg+KgByQCoAFkIqALBDKgBKRSoA5EYqAIhIKgAiSioAvEsqAFZNKgD6TioAlFAqAC5SKgDIUyoAbFUqAAZXKgCgWCoAOloqAN5bKgB4XSoAEl8qAKxgKgBQYioA6mMqAIRlKgAoZyoAwmgqAFxqKgD2ayoAmm0qADRvKgDOcCoAaHIqAAx0KgCmdSoAQHcqANp4KgB+eioAGHwqALJ9KgBMfyoA8IAqAIqCKgAkhCoAvoUqAGKHKgD8iCoAlooqADCMKgDUjSoAbo8qAAiRKgCikioAPJQqAOCVKgB6lyoAFJkqAK6aKgBSnCoA7J0qAIafKgAgoSoAxKIqAF6kKgD4pSoAkqcqADapKgDQqioAaqwqAASuKgCoryoAQrEqANyyKgCAtCoAGrYqALS3KgBOuSoA8roqAIy8KgAmvioAwL8qAGTBKgD+wioAmMQqADzGKgDWxyoAcMkqAArLKgCuzCoASM4qAOLPKgB80SoAINMqALrUKgBU1ioA7tcqAIjZKgAs2yoAxtwqAGDeKgD63yoAnuEqADjjKgDS5CoAbOYqABDoKgCq6SoAROsqAN7sKgB47ioAHPAqALbxKgBQ8yoA6vQqAI72KgAo+CoAwvkqAFz7KgAA/SoAmv4qADQAKwDYASsAcgMrAAwFKwCmBisASggrAOQJKwB+CysAGA0rALwOKwBWECsA8BErAIoTKwAuFSsAyBYrAGIYKwD8GSsAoBsrADodKwDUHisAeCArABIiKwCsIysARiUrAOAmKwCEKCsAHiorALgrKwBSLSsA9i4rAJAwKwAqMisAxDMrAGg1KwACNysAnDgrADY6KwDaOysAdD0rAA4/KwCoQCsATEIrAOZDKwCARSsAJEcrAL5IKwBYSisA8ksrAJZNKwAwTysAylArAGRSKwAIVCsAolUrADxXKwDWWCsAelorABRcKwCuXSsASF8rAOxgKwCGYisAIGQrALplKwBUZysA+GgrAJJqKwAsbCsAxm0rAGpvKwAEcSsAnnIrADh0KwDcdSsAdncrABB5KwCqeisATnwrAOh9KwCCfysAHIErAMCCKwBahCsA9IUrAI6HKwAyiSsAzIorAGaMKwAAjisApI8rAD6RKwDYkisAcpQrABaWKwCwlysASpkrAO6aKwCInCsAIp4rALyfKwBgoSsA+qIrAJSkKwAupisA0qcrAGypKwAGqysAoKwrAESuKwDerysAeLErABKzKwC2tCsAULYrAOq3KwCEuSsAKLsrAMK8KwBcvisA9r8rAJrBKwA0wysAzsQrAGjGKwACyCsApskrAEDLKwDazCsAdM4rABjQKwCy0SsATNMrAObUKwCK1isAJNgrAL7ZKwBY2ysA/NwrAJbeKwAw4CsAyuErAG7jKwAI5SsAouYrADzoKwDg6SsAeusrABTtKwC47isAUvArAOzxKwCG8ysAKvUrAMT2KwBe+CsA+PkrAJz7KwA2/SsA0P4rAGoALAAOAiwAqAMsAEIFLADmBiwAgAgsABoKLAC0CywATg0sAPIOLACMECwAJhIsAMATLABkFSwA/hYsAJgYLAAyGiwA1hssAHAdLAAKHywApCAsAEgiLADiIywAfCUsABYnLAC6KCwAVCosAO4rLACILSwAIi8sAMYwLABgMiwA+jMsAJQ1LAA4NywA0jgsAGw6LAAGPCwAqj0sAEQ/LADeQCwAeEIsABxELAC2RSwAUEcsAPRILACOSiwAKEwsAMJNLABmTywAAFEsAJpSLAA0VCwA2FUsAHJXLAAMWSwAplosAEpcLADkXSwAfl8sACJhLAC8YiwAVmQsAPBlLACUZywALmksAMhqLABibCwABm4sAKBvLAA6cSwA1HIsAHh0LAASdiwArHcsAEZ5LADgeiwAhHwsAB5+LAC4fywAUoEsAPaCLACQhCwAKoYsAMSHLABoiSwAAossAJyMLABAjiwA2o8sAHSRLAAOkywAspQsAEyWLADmlywAgJksACSbLAC+nCwAWJ4sAPKfLACWoSwAMKMsAMqkLABkpiwACKgsAKKpLAA8qywA1qwsAHCuLAAUsCwArrEsAEizLADitCwAhrYsACC4LAC6uSwAVLssAPi8LACSviwALMAsAMbBLABqwywABMUsAJ7GLAA4yCwA3MksAHbLLAAQzSwAqs4sAE7QLADo0SwAgtMsABzVLADA1iwAWtgsAPTZLACO2ywAMt0sAMzeLABm4CwAAOIsAKTjLAA+5SwA2OYsAHzoLAAW6iwAsOssAErtLADu7iwAiPAsACLyLAC88ywAYPUsAPr2LACU+CwALvosANL7LABs/SwABv8sAKAALQBEAi0A3gMtAHgFLQASBy0AtggtAFAKLQDqCy0AhA0tACgPLQDCEC0AXBItAPYTLQCQFS0ANBctAM4YLQBoGi0AAhwtAKYdLQBAHy0A2iAtAHQiLQAYJC0AsiUtAEwnLQDmKC0AiiotACQsLQC+LS0AWC8tAPwwLQCWMi0AMDQtAMo1LQBuNy0ACDktAKI6LQBGPC0A4D0tAHo/LQAUQS0AuEItAFJELQDsRS0AhkctACpJLQDESi0AXkwtAPhNLQCcTy0ANlEtANBSLQB0VC0ADlYtAKhXLQBCWS0A3FotAIBcLQAaXi0AtF8tAE5hLQDyYi0AjGQtACZmLQDAZy0AZGktAP5qLQCYbC0AMm4tAMxvLQBwcS0ACnMtAKR0LQA+di0A4nctAHx5LQAWey0AsHwtAFR+LQDufy0AiIEtACKDLQDGhC0AYIYtAPqHLQCeiS0AOIstANKMLQBsji0AEJAtAKqRLQBEky0A3pQtAIKWLQAcmC0AtpktAFCbLQD0nC0Ajp4tACigLQDMoS0AZqMtAAClLQCapi0APqgtANipLQByqy0ADK0tAKauLQBKsC0A5LEtAH6zLQAYtS0AvLYtAFa4LQDwuS0AirstAC69LQDIvi0AbMAtABDCLQCqwy0ARMUtAN7GLQB4yC0AHMotALbLLQBQzS0A9M4tAI7QLQAo0i0AwtMtAGbVLQAA1y0AmtgtADTaLQDY2y0Act0tAAzfLQCm4C0ASuItAOTjLQB+5S0AGOctALzoLQBW6i0A8OstAJTtLQAu7y0AyPAtAGLyLQAG9C0AoPUtADr3LQDU+C0AePotABL8LQCs/S0ARv8tAOAALgCEAi4AHgQuALgFLgBSBy4A9gguAJAKLgAqDC4AxA0uAGgPLgACES4AnBIuADYULgDQFS4AdBcuAA4ZLgCoGi4ATBwuAOYdLgCAHy4AGiEuAL4iLgBYJC4A8iUuAIwnLgAwKS4AyiouAGQsLgD+LS4Aoi8uADwxLgDWMi4AcDQuABQ2LgCuNy4ASDkuAOw6LgCGPC4AID4uALo/LgBeQS4A+EIuAJJELgAsRi4A0EcuAGpJLgAESy4AnkwuAEJOLgDcTy4AdlEuABBTLgC0VC4ATlYuAOhXLgCCWS4AJlsuAMBcLgBaXi4A9F8uAI5hLgAyYy4AzGQuAGZmLgAAaC4ApGkuAD5rLgDYbC4Acm4uABZwLgCwcS4ASnMuAOR0LgCIdi4AInguALx5LgBWey4A+nwuAJR+LgAugC4AyIEuAGyDLgAGhS4AoIYuAESILgDeiS4AeIsuABKNLgC2ji4AUJAuAOqRLgCEky4AKJUuAMKWLgBcmC4A9pkuAJqbLgA0nS4Azp4uAGigLgAMoi4ApqMuAEClLgDapi4AfqguABiqLgCyqy4ATK0uAOauLgCKsC4AJLIuAL6zLgBitS4A/LYuAJa4LgAwui4AyrsuAG69LgAIvy4AosAuADzCLgDgwy4AesUuABTHLgCuyC4AUsouAOzLLgCGzS4AIM8uAMTQLgBe0i4A+NMuAJzVLgA21y4A0NguAGraLgAO3C4AqN0uAELfLgDc4C4AgOIuABrkLgC05S4ATucuAPLoLgCM6i4AJuwuAMDtLgBk7y4A/vAuAJjyLgA89C4A1vUuAHD3LgAK+S4ArvouAEj8LgDi/S4AfP8uABYBLwC6Ai8AVAQvAO4FLwCIBy8ALAkvAMYKLwBgDC8ABA4vAJ4PLwA4ES8A0hIvAGwULwAQFi8AqhcvAEQZLwDeGi8AghwvABweLwC2Hy8AUCEvAPQiLwCOJC8AKCYvAMInLwBmKS8AACsvAJosLwA+Li8A2C8vAHIxLwAMMy8AsDQvAEo2LwDkNy8AfjkvACI7LwC8PC8AVj4vAPA/LwCKQS8ALkMvAMhELwBiRi8A/EcvAKBJLwA6Sy8A1EwvAG5OLwASUC8ArFEvAEZTLwDgVC8AhFYvAB5YLwC4WS8AUlsvAOxcLwCQXi8AKmAvAMRhLwBoYy8AAmUvAJxmLwA2aC8A2mkvAHRrLwAObS8AqG4vAExwLwDmcS8AgHMvABp1LwC+di8AWHgvAPJ5LwCMey8AMH0vAMp+LwBkgC8A/oEvAKKDLwA8hS8A1oYvAHqILwAUii8ArosvAEiNLwDsji8AhpAvACCSLwC6ky8AXpUvAPiWLwCSmC8ALJovANCbLwBqnS8ABJ8vAJ6gLwBCoi8A3KMvAHalLwAQpy8AtKgvAE6qLwDoqy8Agq0vAByvLwDAsC8AWrIvAPSzLwCOtS8AMrcvAMy4LwBmui8AALwvAKS9LwA+vy8A2MAvAHLCLwAWxC8AsMUvAErHLwDkyC8AiMovACLMLwC8zS8AVs8vAPrQLwCU0i8ALtQvAMjVLwBs1y8ABtkvAKDaLwBE3C8A3t0vAHjfLwAS4S8AtuIvAFDkLwDq5S8AhOcvACjpLwDC6i8AXOwvAPbtLwCa7y8ANPEvAM7yLwBo9C8ADPYvAKb3LwBA+S8A2vovAH78LwAY/i8Asv8vAEwBMADwAjAAigQwACQGMAC+BzAAYgkwAPwKMACWDDAAMA4wAMoPMABuETAACBMwAKIUMAA8FjAA4BcwAHoZMAAUGzAArhwwAFIeMADsHzAAhiEwACAjMADEJDAAXiYwAPgnMACSKTAANiswANAsMABqLjAADjAwAKgxMABCMzAA3DQwAIA2MAAaODAAtDkwAE47MADyPDAAjD4wACZAMADAQTAAZEMwAP5EMACYRjAAMkgwANZJMABwSzAACk0wAK5OMABIUDAA4lEwAHxTMAAgVTAAulYwAFRYMADuWTAAklswACxdMADGXjAAYGAwAPphMACeYzAAOGUwANJmMABsaDAAEGowAKprMABEbTAA3m4wAIJwMAAccjAAtnMwAFB1MAD0djAAjngwACh6MADCezAAZn0wAAB/MACagDAAPoIwANiDMAByhTAADIcwALCIMABKijAA5IswAH6NMAAijzAAvJAwAFaSMADwkzAAipUwAC6XMADImDAAYpowAPybMACgnTAAOp8wANSgMABuojAACKQwAKylMABGpzAA4KgwAISqMAAerDAAuK0wAFKvMAD2sDAAkLIwACq0MADEtTAAaLcwAAK5MACcujAANrwwANq9MAB0vzAADsEwAKjCMABMxDAA5sUwAIDHMAAkyTAAvsowAFjMMADyzTAAls8wADDRMADK0jAAZNQwAAjWMACi1zAAPNkwANbaMAB63DAAFN4wAK7fMABI4TAA7OIwAIbkMAAg5jAAuucwAFTpMAD46jAAkuwwACzuMADG7zAAavEwAATzMACe9DAAOPYwANz3MAB2+TAAEPswAKr8MABO/jAA6P8wAIIBMQAcAzEAwAQxAFoGMQD0BzEAjgkxADILMQDMDDEAZg4xAAoQMQCkETEAPhMxANgUMQB8FjEAFhgxALAZMQBKGzEA7hwxAIgeMQAiIDEAvCExAGAjMQD6JDEAlCYxAC4oMQDSKTEAbCsxAAYtMQCgLjEARDAxAN4xMQB4MzEAEjUxALY2MQBQODEA6jkxAIQ7MQAePTEAwj4xAFxAMQD2QTEAkEMxADRFMQDORjEAaEgxAAJKMQCmSzEAQE0xANpOMQB0UDEAGFIxALJTMQBMVTEA5lYxAIpYMQAkWjEAvlsxAFhdMQD8XjEAlmAxADBiMQDUYzEAbmUxAAhnMQCiaDEARmoxAOBrMQB6bTEAFG8xALhwMQBScjEA7HMxAIZ1MQAqdzEAxHgxAF56MQD4ezEAnH0xADZ/MQDQgDEAdIIxAA6EMQCohTEAQocxAOaIMQCAijEAGowxALSNMQBOjzEA8pAxAIySMQAmlDEAwJUxAGSXMQD+mDEAmJoxADKcMQDWnTEAcJ8xAAqhMQCkojEASKQxAOKlMQB8pzEAFqkxALqqMQBUrDEA7q0xAIivMQAssTEAxrIxAGC0MQAEtjEAnrcxADi5MQDSujEAbLwxABC+MQCqvzEARMExAN7CMQCCxDEAHMYxALbHMQBQyTEA9MoxAI7MMQAozjEAws8xAGbRMQAA0zEAmtQxADTWMQDO1zEActkxAAzbMQCm3DEAQN4xAOTfMQB+4TEAGOMxALzkMQBW5jEA8OcxAIrpMQAu6zEAyOwxAGLuMQD87zEAoPExADrzMQDU9DEAbvYxABL4MQCs+TEARvsxAOr8MQCE/jEAHgAyALgBMgBcAzIA9gQyAJAGMgAqCDIAzgkyAGgLMgACDTIAnA4yAEAQMgDaETIAdBMyAA4VMgCoFjIATBgyAOYZMgCAGzIAGh0yAL4eMgBYIDIA8iEyAIwjMgAwJTIAyiYyAGQoMgD+KTIAoisyADwtMgDWLjIAcDAyABQyMgCuMzIASDUyAOI2MgCGODIAIDoyALo7MgBUPTIA+D4yAJJAMgAsQjIAxkMyAGpFMgAERzIAnkgyADhKMgDcSzIAdk0yABBPMgCqUDIATlIyAOhTMgCCVTIAJlcyAMBYMgBaWjIA9FsyAJhdMgAyXzIAzGAyAGZiMgAKZDIApGUyAD5nMgDYaDIAfGoyABZsMgCwbTIASm8yAO5wMgCIcjIAInQyALx1MgBgdzIA+ngyAJR6MgAufDIAyH0yAGx/MgAGgTIAoIIyADqEMgDehTIAeIcyABKJMgCsijIAUIwyAOqNMgCEjzIAHpEyAMKSMgBclDIA9pUyAJCXMgA0mTIAzpoyAGicMgACnjIApp8yAEChMgDaojIAdKQyABimMgCypzIATKkyAPCqMgCKrDIAJK4yAL6vMgBisTIA/LIyAJa0MgAwtjIA1LcyAG65MgAIuzIAorwyAEa+MgDgvzIAesEyABTDMgC4xDIAUsYyAOzHMgCGyTIAKssyAMTMMgBezjIA+M8yAJzRMgA20zIA0NQyAGrWMgAO2DIAqNkyAELbMgDc3DIAdt4yABrgMgC04TIATuMyAOjkMgCM5jIAJugyAMDpMgBa6zIA/uwyAJjuMgAy8DIA1vEyAHDzMgAK9TIApPYyAEj4MgDi+TIAfPsyABb9MgC6/jIAVAAzAO4BMwCIAzMALAUzAMYGMwBgCDMA+gkzAJ4LMwA4DTMA0g4zAGwQMwAGEjMAqhMzAEQVMwDeFjMAeBgzABwaMwC2GzMAUB0zAPQeMwCOIDMAKCIzAMIjMwBmJTMAACczAJooMwA0KjMA2CszAHItMwAMLzMApjAzAEoyMwDkMzMAfjUzABg3MwC8ODMAVjozAPA7MwCUPTMALj8zAMhAMwBiQjMABkQzAKBFMwA6RzMA1EgzAHhKMwASTDMArE0zAEZPMwDgUDMAhFIzAB5UMwC4VTMAUlczAPZYMwCQWjMAKlwzAMRdMwBoXzMAAmEzAJxiMwA2ZDMA2mUzAHRnMwAOaTMAqGozAExsMwDmbTMAgG8zABpxMwC+cjMAWHQzAPJ1MwCMdzMAMHkzAMp6MwBkfDMA/n0zAKJ/MwA8gTMA1oIzAHCEMwAUhjMAroczAEiJMwDiijMAhowzACCOMwC6jzMAXpEzAPiSMwCSlDMALJYzANCXMwBqmTMABJszAJ6cMwBCnjMA3J8zAHahMwAQozMAtKQzAE6mMwDopzMAgqkzACarMwDArDMAWq4zAPSvMwCOsTMAMrMzAMy0MwBmtjMAALgzAKS5MwA+uzMA2LwzAHK+MwAWwDMAsMEzAErDMwDkxDMAiMYzACLIMwC8yTMAVsszAPrMMwCUzjMALtAzAMjRMwBs0zMABtUzAKDWMwA62DMA3tkzAHjbMwAS3TMAtt4zAFDgMwDq4TMAhOMzACjlMwDC5jMAXOgzAPbpMwCa6zMANO0zAM7uMwBo8DMADPIzAKbzMwBA9TMA2vYzAH74MwAY+jMAsvszAEz9MwDw/jMAigA0ACQCNAC+AzQAYgU0APwGNACWCDQAMAo0ANQLNABuDTQACA80AKIQNABGEjQA4BM0AHoVNAAUFzQArhg0AFIaNADsGzQAhh00ACAfNADEIDQAXiI0APgjNACSJTQANic0ANAoNABqKjQABCw0AKgtNABCLzQA3DA0AIAyNAAaNDQAtDU0AE43NADyODQAjDo0ACY8NADAPTQAWj80AP5ANACYQjQAMkQ0ANZFNABwRzQACkk0AKRKNABITDQA4k00AHxPNAAWUTQAulI0AFRUNADuVTQAiFc0ACxZNADGWjQAYFw0APpdNACUXzQAOGE0ANJiNABsZDQABmY0AKpnNABEaTQA3mo0AIJsNAAcbjQAtm80AFBxNAD0cjQAjnQ0ACh2NADCdzQAZnk0AAB7NACafDQANH40ANh/NABygTQADIM0AKaENABKhjQA5Ic0AH6JNAAiizQAvIw0AFaONADwjzQAlJE0AC6TNADIlDQAYpY0AAaYNACgmTQAOps0ANScNAB4njQAEqA0AKyhNABGozQA6qQ0AISmNAAeqDQAuKk0AFKrNAD2rDQAkK40ACqwNADEsTQAaLM0AAK1NACctjQANrg0ANq5NAB0uzQADr00AKi+NABMwDQA5sE0AIDDNAAaxTQAvsY0AFjINADyyTQAjMs0ADDNNADKzjQAZNA0AP7RNACi0zQAPNU0ANbWNABw2DQAFNo0AK7bNABI3TQA4t40AIbgNAAg4jQAuuM0AFTlNAD45jQAkug0ACzqNADQ6zQAau00AATvNACe8DQAQvI0ANzzNAB29TQAEPc0ALT4NABO+jQA6Ps0AIL9NAAm/zQAwAA1AFoCNQD0AzUAmAU1ADIHNQDMCDUAZgo1AAoMNQCkDTUAPg81ANgQNQByEjUAFhQ1ALAVNQBKFzUA5Bg1AIgaNQAiHDUAvB01AFYfNQD6IDUAlCI1AC4kNQDIJTUAbCc1AAYpNQCgKjUAOiw1AN4tNQB4LzUAEjE1AKwyNQBQNDUA6jU1AIQ3NQAoOTUAwjo1AFw8NQD2PTUAmj81ADRBNQDOQjUAaEQ1AAxGNQCmRzUAQEk1ANpKNQB+TDUAGE41ALJPNQBMUTUA8FI1AIpUNQAkVjUAvlc1AGJZNQD8WjUAllw1ADBeNQDUXzUAbmE1AAhjNQCiZDUARmY1AOBnNQB6aTUAFGs1AK5sNQBSbjUA7G81AIZxNQAgczUAxHQ1AF52NQD4dzUAknk1ADZ7NQDQfDUAan41AASANQCogTUAQoM1ANyENQCAhjUAGog1ALSJNQBOizUA6Iw1AIyONQAmkDUAwJE1AGSTNQD+lDUAmJY1ADKYNQDWmTUAcJs1AAqdNQCknjUAPqA1AOKhNQB8ozUAFqU1ALCmNQBUqDUA7qk1AIirNQAirTUAxq41AGCwNQD6sTUAnrM1ADi1NQDStjUAbLg1ABC6NQCquzUARL01AN6+NQCCwDUAHMI1ALbDNQBQxTUA9MY1AI7INQAoyjUAwss1AGbNNQAAzzUAmtA1AD7SNQDY0zUActU1AAzXNQCw2DUASto1AOTbNQB+3TUAIt81ALzgNQBW4jUA8OM1AIrlNQAu5zUAyOg1AGLqNQD86zUAoO01ADrvNQDU8DUAbvI1ABL0NQCs9TUARvc1AOD4NQCE+jUAHvw1ALj9NQBS/zUA7AA2AJACNgAqBDYAxAU2AGgHNgACCTYAnAo2ADYMNgDaDTYAdA82AA4RNgCoEjYATBQ2AOYVNgCAFzYAGhk2AL4aNgBYHDYA8h02AIwfNgAwITYAyiI2AGQkNgAIJjYAoic2ADwpNgDWKjYAeiw2ABQuNgCuLzYASDE2AOwyNgCGNDYAIDY2ALo3NgBeOTYA+Do2AJI8NgAsPjYAxj82AGpBNgAEQzYAnkQ2ADhGNgDcRzYAdkk2ABBLNgCqTDYATk42AOhPNgCCUTYAHFM2AMBUNgBaVjYA9Fc2AI5ZNgAyWzYAzFw2AGZeNgAAYDYApGE2AD5jNgDYZDYAcmY2ABZoNgCwaTYASms2AORsNgCIbjYAInA2ALxxNgBgczYA+nQ2AJR2NgAueDYA0nk2AGx7NgAGfTYAoH42AESANgDegTYAeIM2ABKFNgC2hjYAUIg2AOqJNgCEizYAKI02AMKONgBckDYA9pE2AJqTNgA0lTYAzpY2AGiYNgAMmjYApps2AECdNgDanjYAdKA2ABiiNgCyozYATKU2AOamNgCKqDYAJKo2AL6rNgBYrTYA/K42AJawNgAwsjYAyrM2AG61NgAItzYAorg2ADy6NgDguzYAer02ABS/NgC4wDYAUsI2AOzDNgCGxTYAKsc2AMTINgBeyjYA+Ms2AJzNNgA2zzYA0NA2AGrSNgAO1DYAqNU2AELXNgDc2DYAgNo2ABrcNgC03TYATt82AOjgNgCM4jYAJuQ2AMDlNgBa5zYA/ug2AJjqNgAy7DYAzO02AHDvNgAK8TYApPI2AEj0NgDi9TYAfPc2ABb5NgC6+jYAVPw2AO79NgCI/zYALAE3AMYCNwBgBDcA+gU3AJ4HNwA4CTcA0go3AHYMNwAQDjcAqg83AEQRNwDoEjcAghQ3ABwWNwC2FzcAUBk3APQaNwCOHDcAKB43AMIfNwBmITcAACM3AJokNwA0JjcA2Cc3AHIpNwAMKzcApiw3AEouNwDkLzcAfjE3ABgzNwCyNDcAVjY3APA3NwCKOTcAJDs3AMg8NwBiPjcA/D83AJZBNwA6QzcA1EQ3AG5GNwASSDcArEk3AEZLNwDgTDcAhE43AB5QNwC4UTcAUlM3APZUNwCQVjcAKlg3AMRZNwBoWzcAAl03AJxeNwBAYDcA2mE3AHRjNwAOZTcAsmY3AExoNwDmaTcAgGs3ACRtNwC+bjcAWHA3APJxNwCWczcAMHU3AMp2NwBkeDcA/nk3AKJ7NwA8fTcA1n43AHCANwAUgjcAroM3AEiFNwDihjcAhog3ACCKNwC6izcAVI03APiONwCSkDcALJI3AMaTNwBqlTcABJc3AJ6YNwA4mjcA3Js3AHadNwAQnzcAqqA3AE6iNwDoozcAgqU3ACanNwDAqDcAWqo3APSrNwCYrTcAMq83AMywNwBmsjcACrQ3AKS1NwA+tzcA2Lg3AHy6NwAWvDcAsL03AEq/NwDuwDcAiMI3ACLENwC8xTcAYMc3APrINwCUyjcALsw3ANLNNwBszzcABtE3AKDSNwBE1DcA3tU3AHjXNwAS2TcArNo3AFDcNwDq3TcAhN83AB7hNwDC4jcAXOQ3APblNwCQ5zcANOk3AM7qNwBo7DcAAu43AKbvNwBA8TcA2vI3AHT0NwAY9jcAsvc3AEz5NwDm+jcAivw3ACT+NwC+/zcAYgE4APwCOACWBDgAMAY4ANQHOABuCTgACAs4AKIMOABGDjgA4A84AHoROAAUEzgAuBQ4AFIWOADsFzgAhhk4ACobOADEHDgAXh44APgfOACcITgANiM4ANAkOABqJjgADig4AKgpOABCKzgA3Cw4AIAuOAAaMDgAtDE4AE4zOADyNDgAjDY4ACY4OADAOTgAZDs4AP48OACYPjgAMkA4ANZBOABwQzgACkU4AK5GOABISDgA4kk4AHxLOAAWTTgAuk44AFRQOADuUTgAiFM4ACxVOADGVjgAYFg4APpZOACeWzgAOF04ANJeOABsYDgAEGI4AKpjOABEZTgA3mY4AHhoOAAcajgAtms4AFBtOADqbjgAjnA4AChyOADCczgAXHU4AAB3OACaeDgANHo4ANh7OAByfTgADH84AKaAOABKgjgA5IM4AH6FOAAYhzgAvIg4AFaKOADwizgAio04AC6POADIkDgAYpI4APyTOACglTgAOpc4ANSYOAB4mjgAEpw4AKydOABGnzgA6qA4AISiOAAepDgAuKU4AFynOAD2qDgAkKo4ACqsOADErTgAaK84AAKxOACcsjgANrQ4ANq1OAB0tzgADrk4AKi6OABMvDgA5r04AIC/OAAawTgAvsI4AFjEOADyxTgAjMc4ADDJOADKyjgAZMw4AP7NOACizzgAPNE4ANbSOABw1DgAFNY4AK7XOABI2TgA4to4AIbcOAAg3jgAut84AFThOAD44jgAkuQ4ACzmOADG5zgAauk4AATrOACe7DgAQu44ANzvOAB28TgAEPM4ALT0OABO9jgA6Pc4AIL5OAAm+zgAwPw4AFr+OAD0/zgAmAE5ADIDOQDMBDkAZgY5AAoIOQCkCTkAPgs5ANgMOQByDjkAFhA5ALAROQBKEzkA5BQ5AIgWOQAiGDkAvBk5AFYbOQD6HDkAlB45AC4gOQDIITkAbCM5AAYlOQCgJjkAOig5AN4pOQB4KzkAEi05AKwuOQBQMDkA6jE5AIQzOQAeNTkAwjY5AFw4OQD2OTkAkDs5ADQ9OQDOPjkAaEA5AAJCOQCmQzkAQEU5ANpGOQB+SDkAGEo5ALJLOQBMTTkA8E45AIpQOQAkUjkAvlM5AGJVOQD8VjkAllg5ADBaOQDUWzkAbl05AAhfOQCiYDkARmI5AOBjOQB6ZTkAFGc5ALhoOQBSajkA7Gs5AIZtOQAqbzkAxHA5AF5yOQACdDkAnHU5ADZ3OQDQeDkAano5AA58OQCofTkAQn85ANyAOQCAgjkAGoQ5ALSFOQBOhzkA8og5AIyKOQAmjDkAwI05AGSPOQD+kDkAmJI5ADKUOQDWlTkAcJc5AAqZOQCkmjkASJw5AOKdOQB8nzkAFqE5ALqiOQBUpDkA7qU5AIinOQAsqTkAxqo5AGCsOQD6rTkAlK85ADixOQDSsjkAbLQ5AAa2OQCqtzkARLk5AN66OQB4vDkAHL45ALa/OQBQwTkA6sI5AI7EOQAoxjkAwsc5AGbJOQAAyzkAmsw5ADTOOQDYzzkActE5AAzTOQCm1DkAStY5AOTXOQB+2TkAGNs5ALzcOQBW3jkA8N85AIrhOQAu4zkAyOQ5AGLmOQAG6DkAoOk5ADrrOQDU7DkAeO45ABLwOQCs8TkARvM5AOD0OQCE9jkAHvg5ALj5OQBS+zkA9vw5AJD+OQAqADoAxAE6AGgDOgACBToAnAY6ADYIOgDaCToAdAs6AA4NOgCoDjoAQhA6AOYROgCAEzoAGhU6AL4WOgBYGDoA8hk6AIwbOgAwHToAyh46AGQgOgD+IToAoiM6ADwlOgDWJjoAcCg6ABQqOgCuKzoASC06AOIuOgCGMDoAIDI6ALozOgBeNToA+DY6AJI4OgAsOjoA0Ds6AGo9OgAEPzoAnkA6AEJCOgDcQzoAdkU6ABBHOgC0SDoATko6AOhLOgCCTToAHE86AMBQOgBaUjoA9FM6AI5VOgAyVzoAzFg6AGZaOgAAXDoApF06AD5fOgDYYDoAcmI6ABZkOgCwZToASmc6AORoOgCIajoAImw6ALxtOgBWbzoA+nA6AJRyOgAudDoAyHU6AGx3OgAGeToAoHo6ADp8OgDefToAeH86ABKBOgC2gjoAUIQ6AOqFOgCEhzoAKIk6AMKKOgBcjDoA9o06AJqPOgA0kToAzpI6AGiUOgAMljoAppc6AECZOgDamjoAfpw6ABieOgCynzoATKE6AOaiOgCKpDoAJKY6AL6nOgBYqToA/Ko6AJasOgAwrjoAyq86AG6xOgAIszoAorQ6ADy2OgDgtzoAerk6ABS7OgDCvDoAXL46APa/OgCQwToANMM6AM7EOgBoxjoAAsg6AKbJOgBAyzoA2sw6AHTOOgAY0DoAstE6AEzTOgDm1DoAitY6ACTYOgC+2ToAWNs6APzcOgCW3joAMOA6AMrhOgBu4zoACOU6AKLmOgBG6DoA4Ok6AHrrOgAU7ToAuO46AFLwOgDs8ToAhvM6ACr1OgDE9joAXvg6APj5OgCc+zoANv06AND+OgBqADsADgI7AKgDOwBCBTsA5gY7AIAIOwAaCjsAtAs7AE4NOwDyDjsAjBA7ACYSOwDAEzsAZBU7AP4WOwCYGDsAMho7ANYbOwBwHTsACh87AKQgOwBIIjsA4iM7AHwlOwAWJzsAuig7AFQqOwDuKzsAiC07ACIvOwDGMDsAYDI7APozOwCUNTsAODc7ANI4OwBsOjsAEDw7AKo9OwBEPzsA3kA7AIJCOwAcRDsAtkU7AFBHOwD0SDsAjko7AChMOwDCTTsAZk87AABROwCaUjsAPlQ7ANhVOwByVzsADFk7ALBaOwBKXDsA5F07AH5fOwAiYTsAvGI7AFZkOwDwZTsAimc7AC5pOwDIajsAYmw7APxtOwCgbzsAOnE7ANRyOwBudDsAEnY7AKx3OwBGeTsA4Ho7AHp8OwAefjsAuH87AFKBOwD2gjsAkIQ7ACqGOwDEhzsAaIk7AAKLOwCcjDsANo47ANqPOwB0kTsADpM7AKiUOwBMljsA5pc7AICZOwAamzsAvpw7AFieOwDynzsAlqE7ADCjOwDKpDsAZKY7AAioOwCiqTsAPKs7ANasOwB6rjsAFLA7AK6xOwBIszsA7LQ7AIa2OwAguDsAurk7AF67OwD4vDsAkr47ACzAOwDQwTsAasM7AATFOwCexjsAQsg7ANzJOwB2yzsAEM07AKrOOwBO0DsA6NE7AILTOwAc1TsAwNY7AFrYOwD02TsAjts7ADLdOwDM3jsAZuA7AADiOwCk4zsAPuU7ANjmOwBy6DsAFuo7ALDrOwBK7TsA5O47AIjwOwAi8jsAvPM7AGD1OwD69jsAlPg7AC76OwDS+zsAbP07AAb/OwCgADwARAI8AN4DPAB4BTwAEgc8ALYIPABQCjwA6gs8AIQNPAAeDzwAwhA8AFwSPAD2EzwAkBU8ADQXPADOGDwAaBo8AAIcPACmHTwAQB88ANogPAB0IjwAGCQ8ALIlPABMJzwA8Cg8AIoqPAAkLDwAvi08AGIvPAD8MDwAljI8ADA0PADUNTwAbjc8AAg5PACiOjwARjw8AOA9PAB6PzwAHkE8ALhCPABSRDwA7EU8AIZHPAAqSTwAxEo8AF5MPAD4TTwAnE88ADZRPADQUjwAalQ8AA5WPACoVzwAQlk8ANxaPACAXDwAGl48ALRfPABOYTwA6GI8AIxkPAAmZjwAwGc8AFppPAD+ajwAmGw8ADJuPADMbzwAcHE8AApzPACkdDwAPnY8AOJ3PAB8eTwAFns8ALp8PABUfjwA7n88AIiBPAAsgzwAxoQ8AGCGPAD6hzwAnok8ADiLPADSjDwAbI48ABCQPACqkTwARJM8AN6UPACCljwAHJg8ALaZPABamzwA9Jw8AI6ePAAooDwAzKE8AGajPAAApTwAmqY8AD6oPADYqTwAcqs8AAytPACmrjwASrA8AOSxPAB+szwAGLU8ALy2PABWuDwA8Lk8AIq7PAAuvTwAyL48AGLAPAD8wTwAlsM8ADrFPADUxjwAbsg8ABLKPACsyzwARs08AODOPACE0DwAHtI8ALjTPABS1TwA9tY8AJDYPAAq2jwAxNs8AGjdPAAC3zwAnOA8ADbiPADa4zwAdOU8AA7nPACy6DwATOo8AObrPACA7TwAJO88AL7wPABY8jwA8vM8AJb1PAAw9zwAyvg8AGT6PAAI/DwAov08ADz/PADWAD0AegI9ABQEPQCuBT0ASAc9AOwIPQCGCj0AIAw9ALoNPQBUDz0A+BA9AJISPQAsFD0AxhU9AGoXPQAEGT0Anho9ADgcPQDcHT0Adh89ABAhPQCqIj0ATiQ9AOglPQCCJz0AHCk9AMAqPQBaLD0A9C09AI4vPQAyMT0AzDI9AGY0PQAKNj0ApDc9AD45PQDYOj0AfDw9ABY+PQCwPz0ASkE9AO5CPQCIRD0AIkY9ALxHPQBgST0A+ko9AJRMPQAuTj0A0k89AGxRPQAGUz0AoFQ9AERWPQDeVz0AeFk9ABxbPQDAXD0AWl49APRfPQCYYT0AMmM9AMxkPQBmZj0ACmg9AKRpPQA+az0A2Gw9AHxuPQAWcD0AsHE9AEpzPQDudD0AiHY9ACJ4PQC8eT0AYHs9APp8PQCUfj0ALoA9ANKBPQBsgz0ABoU9AKCGPQBEiD0A3ok9AHiLPQASjT0Ato49AFCQPQDqkT0AhJM9ACiVPQDClj0AXJg9APaZPQCQmz0ANJ09AM6ePQBooD0AAqI9AKajPQBApT0A2qY9AHSoPQAYqj0Asqs9AEytPQDmrj0AirA9ACSyPQC+sz0AYrU9APy2PQCWuD0AMLo9ANS7PQBuvT0ACL89AKLAPQBGwj0A4MM9AHrFPQAUxz0AuMg9AFLKPQDsyz0Ahs09ACrPPQDE0D0AXtI9APjTPQCc1T0ANtc9ANDYPQB02j0ADtw9AKjdPQBC3z0A5uA9AIDiPQAa5D0AtOU9AE7nPQDy6D0AjOo9ACbsPQDA7T0AZO89AP7wPQCY8j0AMvQ9ANb1PQBw9z0ACvk9AKT6PQA+/D0A4v09AHz/PQAWAT4AsAI+AFQEPgDuBT4AiAc+ACwJPgDGCj4AYAw+APoNPgCeDz4AOBE+ANISPgBsFD4AEBY+AKoXPgBEGT4A3ho+AIIcPgAcHj4Ath8+AFohPgD0Ij4AjiQ+ACgmPgDMJz4AZik+AAArPgCaLD4APi4+ANgvPgByMT4ADDM+ALA0PgBKNj4A5Dc+AH45PgAYOz4AvDw+AFY+PgDwPz4AikE+AC5DPgDIRD4AYkY+APxHPgCgST4AOks+ANRMPgBuTj4AElA+AKxRPgBGUz4A4FQ+AIRWPgAeWD4AuFk+AFJbPgD2XD4AkF4+ACpgPgDEYT4AaGM+AAJlPgCcZj4ANmg+ANppPgB0az4ADm0+AKhuPgBMcD4A5nE+AIBzPgAadT4AvnY+AFh4PgDyeT4Alns+ADB9PgDKfj4AZIA+AAiCPgCigz4APIU+ANaGPgB6iD4AFIo+AK6LPgBIjT4A7I4+AIaQPgAgkj4AupM+AF6VPgD4lj4Akpg+ACyaPgDQmz4Aap0+AASfPgCeoD4AQqI+ANyjPgB2pT4AEKc+AKqoPgBOqj4A6Ks+AIKtPgAcrz4AwLA+AFqyPgD0sz4AmLU+ADK3PgDMuD4AZro+AAq8PgCkvT4APr8+ANjAPgB8wj4AFsQ+ALDFPgBKxz4A7sg+AIjKPgAizD4AvM0+AGDPPgD60D4AlNI+AC7UPgDS1T4AbNc+AAbZPgCg2j4ARNw+AN7dPgB43z4AEuE+AKziPgBQ5D4A6uU+AITnPgAe6T4Awuo+AFzsPgD27T4AkO8+ADTxPgDO8j4AaPQ+AAL2PgCm9z4AQPk+ANr6PgB+/D4AGP4+ALL/PgBMAT8A8AI/AIoEPwAkBj8Avgc/AGIJPwD8Cj8Algw/ADAOPwDUDz8AbhE/AAgTPwCiFD8ARhY/AOAXPwB6GT8AHhs/ALgcPwBSHj8A7B8/AIYhPwAqIz8AxCQ/AF4mPwD4Jz8AnCk/ADYrPwDQLD8Aai4/AA4wPwCoMT8AQjM/ANw0PwB2Nj8AGjg/ALQ5PwBOOz8A6Dw/AIw+PwAmQD8AwEE/AFpDPwD+RD8AmEY/ADJIPwDWST8AcEs/AApNPwCkTj8ASFA/AOJRPwB8Uz8AFlU/ALpWPwBUWD8A7lk/AIhbPwAsXT8Axl4/AGBgPwD6YT8AnmM/ADhlPwDSZj8Admg/ABBqPwCqaz8ARG0/AOhuPwCCcD8AHHI/ALZzPwBadT8A9HY/AI54PwAoej8Awns/AGZ9PwAAfz8AmoA/ADSCPwDYgz8AcoU/AAyHPwCmiD8ASoo/AOSLPwB+jT8AGI8/ALKQPwBWkj8A8JM/AIqVPwAulz8AyJg/AGKaPwD8mz8Alp0/ADqfPwDUoD8AbqI/ABKkPwCspT8ARqc/AOCoPwCEqj8AHqw/ALitPwBSrz8A9rA/AJCyPwAqtD8AxLU/AGi3PwACuT8AnLo/AEC8PwDavT8AdL8/AA7BPwCywj8ATMQ/AObFPwCAxz8AJMk/AL7KPwBYzD8A8s0/AJbPPwAw0T8AytI/AGTUPwAI1j8Aotc/ADzZPwDW2j8AcNw/ABTePwCu3z8ASOE/AOLiPwCG5D8AIOY/ALrnPwBU6T8A+Oo/AJLsPwAs7j8Axu8/AGrxPwAE8z8AnvQ/AEL2PwDc9z8Advk/ABD7PwC0/D8ATv4/AOj/PwCCAUAAJgNAAMAEQABaBkAA9AdAAJgJQAAyC0AAzAxAAGYOQAAKEEAApBFAAD4TQADYFEAAchZAABYYQACwGUAAShtAAOQcQACIHkAAIiBAALwhQABWI0AA+iRAAJQmQAAuKEAAyClAAGwrQAAGLUAAoC5AADowQADeMUAAeDNAABI1QAC2NkAAUDhAAOo5QACEO0AAKD1AAMI+QABcQEAA9kFAAJpDQAA0RUAAzkZAAGhIQAAMSkAApktAAEBNQADkTkAAflBAABhSQACyU0AATFVAAPBWQACKWEAAJFpAAL5bQABiXUAA/F5AAJZgQAAwYkAA1GNAAG5lQAAIZ0AAomhAADxqQADga0AAem1AABRvQACucEAAUnJAAOxzQACGdUAAIHdAAMR4QABeekAA+HtAAJJ9QAA2f0AA0IBAAGqCQAAEhEAAqIVAAEKHQADciEAAgIpAABqMQAC0jUAATo9AAPKQQACMkkAAJpRAAMCVQABkl0AA/phAAJiaQAAynEAA1p1AAHCfQAAKoUAApKJAAEikQADipUAAfKdAACCpQAC6qkAAVKxAAO6tQACSr0AALLFAAMayQABgtEAA+rVAAJ63QAA4uUAA0rpAAGy8QAAQvkAAqr9AAETBQADewkAAgsRAABzGQAC2x0AAUMlAAOrKQACOzEAAKM5AAMLPQABc0UAAANNAAJrUQAA01kAA2NdAAHLZQAAM20AAptxAAEreQADk30AAfuFAABjjQAC85EAAVuZAAPDnQACK6UAALutAAMjsQABi7kAA/O9AAKDxQAA680AA1PRAAG72QAAS+EAArPlAAEb7QADq/EAAhP5AAB4AQQC4AUEAXANBAPYEQQCQBkEAKghBAM4JQQBoC0EAAg1BAJwOQQBAEEEA2hFBAHQTQQAOFUEAshZBAEwYQQDmGUEAgBtBABodQQC+HkEAWCBBAPIhQQCMI0EAMCVBAMomQQBkKEEA/ilBAKIrQQA8LUEA1i5BAHAwQQAUMkEArjNBAEg1QQDiNkEAhjhBACA6QQC6O0EAVD1BAPg+QQCSQEEALEJBANBDQQBqRUEABEdBAJ5IQQBCSkEA3EtBAHZNQQAQT0EAtFBBAE5SQQDoU0EAglVBABxXQQDAWEEAWlpBAPRbQQCOXUEAMl9BAMxgQQBmYkEAAGRBAKRlQQA+Z0EA2GhBAHJqQQAWbEEAsG1BAEpvQQDkcEEAiHJBACJ0QQC8dUEAVndBAPp4QQCUekEALnxBAMh9QQBsf0EABoFBAKCCQQBEhEEA3oVBAHiHQQASiUEAtopBAFCMQQDqjUEAhI9BACiRQQDCkkEAXJRBAPaVQQCal0EANJlBAM6aQQBonEEADJ5BAKafQQBAoUEA2qJBAH6kQQAYpkEAsqdBAFapQQDwqkEAiqxBACSuQQC+r0EAYrFBAPyyQQCWtEEAMLZBANS3QQBuuUEACLtBAKK8QQBGvkEA4L9BAHrBQQAUw0EArsRBAFLGQQDsx0EAhslBACDLQQDEzEEAXs5BAPjPQQCS0UEANtNBANDUQQBq1kEABNhBAKjZQQBC20EA3NxBAIDeQQAa4EEAtOFBAE7jQQDy5EEAjOZBACboQQDA6UEAZOtBAP7sQQCY7kEAMvBBANbxQQBw80EACvVBAK72QQBI+EEA4vlBAHz7QQAg/UEAuv5BAFQAQgDuAUIAiANCACwFQgDGBkIAYAhCAPoJQgCeC0IAOA1CANIOQgBsEEIAEBJCAKoTQgBEFUIA3hZCAIIYQgAcGkIAthtCAFAdQgDqHkIAjiBCACgiQgDCI0IAZiVCAAAnQgCaKEIANCpCANgrQgByLUIADC9CAKYwQgBKMkIA5DNCAH41QgAYN0IAvDhCAFY6QgDwO0IAij1CAC4/QgDIQEIAYkJCAPxDQgCgRUIAOkdCANRIQgB4SkIAEkxCAKxNQgBGT0IA6lBCAIRSQgAeVEIAuFVCAFxXQgD2WEIAkFpCACpcQgDOXUIAaF9CAAJhQgCcYkIAQGRCANplQgB0Z0IADmlCAKhqQgBMbEIA5m1CAIBvQgAacUIAvnJCAFh0QgDydUIAjHdCADB5QgDKekIAZHxCAP59QgCif0IAPIFCANaCQgBwhEIAFIZCAK6HQgBIiUIA4opCAIaMQgAgjkIAuo9CAF6RQgD4kkIAkpRCACyWQgDQl0IAaplCAASbQgCenEIAOJ5CANyfQgB2oUIAEKNCAKqkQgBOpkIA6KdCAIKpQgAcq0IAwKxCAFquQgD0r0IAjrFCADKzQgDMtEIAZrZCAAC4QgCkuUIAPrtCANi8QgByvkIAFsBCALDBQgBKw0IA7sRCAIjGQgAiyEIAvMlCAGDLQgD6zEIAlM5CAC7QQgDS0UIAbNNCAAbVQgCg1kIARNhCAN7ZQgB420IAEt1CALbeQgBQ4EIA6uFCAITjQgAo5UIAwuZCAFzoQgD26UIAmutCADTtQgDO7kIAaPBCAAzyQgCm80IAQPVCANr2QgB++EIAGPpCALL7QgBM/UIA5v5CAIoAQwAkAkMAvgNDAFgFQwD8BkMAlghDADAKQwDKC0MAbg1DAAgPQwCiEEMAPBJDAOATQwB6FUMAFBdDAK4YQwBSGkMA7BtDAIYdQwAqH0MAxCBDAF4iQwD4I0MAnCVDADYnQwDQKEMAaipDAA4sQwCoLUMAQi9DANwwQwCAMkMAGjRDALQ1QwBON0MA8jhDAIw6QwAmPEMAyj1DAGQ/QwD+QEMAmEJDADJEQwDWRUMAcEdDAApJQwCkSkMASExDAOJNQwB8T0MAFlFDALpSQwBUVEMA7lVDAIhXQwAsWUMAxlpDAGBcQwD6XUMAnl9DADhhQwDSYkMAbGRDAAZmQwCqZ0MARGlDAN5qQwB4bEMAHG5DALZvQwBQcUMA9HJDAI50QwAodkMAwndDAGZ5QwAAe0MAmnxDADR+QwDYf0MAcoFDAAyDQwCmhEMASoZDAOSHQwB+iUMAGItDALyMQwBWjkMA8I9DAIqRQwAuk0MAyJRDAGKWQwAGmEMAoJlDADqbQwDUnEMAeJ5DABKgQwCsoUMARqNDAOqkQwCEpkMAHqhDALipQwBcq0MA9qxDAJCuQwAqsEMAxLFDAGizQwACtUMAnLZDADa4QwDauUMAdLtDAA69QwCovkMATMBDAObBQwCAw0MAGsVDAL7GQwBYyEMA8slDAIzLQwAwzUMAys5DAGTQQwD+0UMAotNDADzVQwDW1kMAcNhDABTaQwCu20MASN1DAOLeQwCG4EMAIOJDALrjQwBU5UMA+OZDAJLoQwAs6kMAxutDAGrtQwAE70MAnvBDADjyQwDc80MAdvVDABD3QwCq+EMATvpDAOj7QwCC/UMAHP9DAMAARABaAkQA9ANEAI4FRAAyB0QAzAhEAGYKRAAKDEQApA1EAD4PRADYEEQAfBJEABYURACwFUQAShdEAO4YRACIGkQAIhxEALwdRABgH0QA+iBEAJQiRAAuJEQA0iVEAGwnRAAGKUQAoCpEAEQsRADeLUQAeC9EABIxRAC2MkQAUDREAOo1RACEN0QAKDlEAMI6RABcPEQA9j1EAJo/RAA0QUQAzkJEAGhERAACRkQApkdEAEBJRADaSkQAdExEABhORACyT0QATFFEAOZSRACKVEQAJFZEAL5XRABYWUQA/FpEAJZcRAAwXkQAyl9EAG5hRAAIY0QAomREAEZmRADgZ0QAemlEABRrRAC4bEQAUm5EAOxvRACGcUQAKnNEAMR0RABedkQA+HdEAJx5RAA2e0QA0HxEAHR+RAAOgEQAqIFEAEKDRADchEQAgIZEABqIRAC0iUQATotEAPKMRACMjkQAJpBEAMCRRABkk0QA/pREAJiWRAAymEQA1plEAHCbRAAKnUQApJ5EAD6gRADioUQAfKNEABalRACwpkQAVKhEAO6pRACIq0QAIq1EAMauRABgsEQA+rFEAJ6zRAA4tUQA0rZEAGy4RAAQukQAqrtEAES9RADevkQAgsBEABzCRAC2w0QAUMVEAPTGRACOyEQAKMpEAMLLRABmzUQAAM9EAJrQRAA00kQA2NNEAHLVRAAM10QAsNhEAEraRADk20QAft1EACLfRAC84EQAVuJEAPDjRACU5UQALudEAMjoRABi6kQA/OtEAKDtRAA670QA1PBEAG7yRAAS9EQArPVEAEb3RADg+EQAhPpEAB78RAC4/UQAUv9EAPYARQCQAkUAKgRFAMQFRQBoB0UAAglFAJwKRQA2DEUA2g1FAHQPRQAOEUUAqBJFAEwURQDmFUUAgBdFABoZRQC+GkUAWBxFAPIdRQCMH0UAMCFFAMoiRQBkJEUA/iVFAKInRQA8KUUA1ipFAHAsRQAULkUAri9FAEgxRQDiMkUAhjRFACA2RQC6N0UAVDlFAPg6RQCSPEUALD5FAMY/RQBqQUUABENFAJ5ERQA4RkUA3EdFAHZJRQAQS0UAqkxFAE5ORQDoT0UAglFFACZTRQDAVEUAWlZFAPRXRQCYWUUAMltFAMxcRQBmXkUACmBFAKRhRQA+Y0UA2GRFAHxmRQAWaEUAsGlFAEprRQDubEUAiG5FACJwRQC8cUUAYHNFAPp0RQCUdkUALnhFAMh5RQBse0UABn1FAKB+RQA6gEUA3oFFAHiDRQAShUUArIZFAFCIRQDqiUUAhItFAB6NRQDCjkUAXJBFAPaRRQCQk0UANJVFAM6WRQBomEUAAppFAKabRQBAnUUA2p5FAHSgRQAYokUAsqNFAEylRQDwpkUAiqhFACSqRQC+q0UAYq1FAPyuRQCWsEUAMLJFANSzRQButUUACLdFAKK4RQBGukUA4LtFAHq9RQAev0UAuMBFAFLCRQDsw0UAhsVFACrHRQDEyEUAXspFAPjLRQCczUUANs9FANDQRQBq0kUADtRFAKjVRQBC10UA3NhFAHbaRQAa3EUAtN1FAE7fRQDo4EUAjOJFACbkRQDA5UUAWudFAP7oRQCY6kUAMuxFANbtRQBw70UACvFFAKTyRQBI9EUA4vVFAHz3RQAW+UUAuvpFAFT8RQDu/UUAiP9FACwBRgDGAkYAYARGAPoFRgCeB0YAOAlGANIKRgB2DEYAEA5GAKoPRgBEEUYA6BJGAIIURgAcFkYAthdGAFoZRgD0GkYAjhxGACgeRgDCH0YAZiFGAAAjRgCaJEYANCZGANgnRgByKUYADCtGAKYsRgBKLkYA5C9GAH4xRgAYM0YAsjRGAFY2RgDwN0YAijlGAC47RgDIPEYAYj5GAPw/RgCgQUYAOkNGANRERgBuRkYAEkhGAKxJRgBGS0YA4ExGAIRORgAeUEYAuFFGAFxTRgD2VEYAkFZGACpYRgDOWUYAaFtGAAJdRgCcXkYAQGBGANphRgB0Y0YADmVGALJmRgBMaEYA5mlGAIBrRgAkbUYAvm5GAFhwRgDycUYAjHNGADB1RgDKdkYAZHhGAAh6RgCie0YAPH1GANZ+RgB6gEYAFIJGAK6DRgBIhUYA7IZGAIaIRgAgikYAuotGAF6NRgD4jkYAkpBGACySRgDGk0YAapVGAASXRgCemEYAOJpGANybRgB2nUYAEJ9GAKqgRgBOokYA6KNGAIKlRgAcp0YAwKhGAFqqRgD0q0YAjq1GADKvRgDMsEYAZrJGAAC0RgCktUYAPrdGANi4RgByukYAFrxGALC9RgBKv0YA7sBGAIjCRgAixEYAvMVGAGDHRgD6yEYAlMpGAC7MRgDSzUYAbM9GAAbRRgCg0kYARNRGAN7VRgB410YAEtlGALbaRgBQ3EYA6t1GAITfRgAo4UYAwuJGAFzkRgD25UYAmudGADTpRgDO6kYAaOxGAAzuRgCm70YAQPFGANryRgB+9EYAGPZGALL3RgBM+UYA8PpGAIr8RgAk/kYAvv9GAFgBRwD8AkcAlgRHADAGRwDKB0cAbglHAAgLRwCiDEcAPA5HAOAPRwB6EUcAFBNHAK4URwBSFkcA7BdHAIYZRwAqG0cAxBxHAF4eRwD4H0cAnCFHADYjRwDQJEcAaiZHAA4oRwCoKUcAQitHANwsRwCALkcAGjBHALQxRwBOM0cA8jRHAIw2RwAmOEcAyjlHAGQ7RwD+PEcAmD5HADJARwDWQUcAcENHAApFRwCkRkcASEhHAOJJRwB8S0cAFk1HALpORwBUUEcA7lFHAIhTRwAiVUcAxlZHAGBYRwD6WUcAlFtHADhdRwDcXkcAgGBHABpiRwC0Y0cATmVHAPJmRwCMaEcAJmpHAMBrRwBkbUcA/m5HAJhwRwAyckcA1nNHAHB1RwAKd0cApHhHAEh6RwDie0cAfH1HACB/RwC6gEcAVIJHAO6DRwCShUcALIdHAMaIRwBgikcABIxHAJ6NRwA4j0cA0pBHAGySRwAQlEcAqpVHAESXRwDemEcAgppHABycRwC2nUcAUJ9HAPSgRwCOokcAKKRHAMKlRwBmp0cAAKlHAJqqRwA0rEcAzq1HAHKvRwAMsUcAprJHAEq0RwDktUcAiLdHACy5RwDGukcAYLxHAPq9RwCev0cAOMFHANLCRwBsxEcAEMZHAKrHRwBEyUcA3spHAILMRwAczkcAts9HAFDRRwD00kcAjtRHACjWRwDC10cAZtlHAADbRwCa3EcANN5HANjfRwBy4UcADONHAKbkRwBK5kcA5OdHAH7pRwAi60cAvOxHAFbuRwDw70cAlPFHAC7zRwDI9EcAYvZHAAb4RwCg+UcAOvtHANT8RwB4/kcAEgBIAKwBSABGA0gA6gRIAIQGSAAeCEgAuAlIAFwLSAD2DEgAkA5IACoQSADOEUgAaBNIAAIVSACcFkgANhhIANoZSAB0G0gAGB1IALweSABWIEgA8CFIAIojSAAuJUgAyCZIAGIoSAD8KUgAoCtIADotSADULkgAbjBIABIySACsM0gARjVIAOA2SACEOEgAHjpIALg7SABcPUgA9j5IAJBASAAqQkgAzkNIAGhFSAACR0gAnEhIAEBKSADaS0gAdE1IAA5PSACyUEgATFJIAOZTSACAVUgAJFdIAL5YSABYWkgA8ltIAJZdSAAwX0gAymBIAGRiSAAIZEgAomVIADxnSADWaEgAempIABRsSACubUgASG9IAOJwSACGckgAIHRIALp1SABUd0gA+HhIAJJ6SAAsfEgAxn1IAGp/SAAEgUgAnoJIADiESADchUgAdodIABCJSACqikgAToxIAOiNSACCj0gAJpFIAMCSSABalEgA9JVIAJiXSAAymUgAzJpIAGacSAAKnkgApJ9IAD6hSADYokgAfKRIABamSACwp0gASqlIAO6qSACIrEgAIq5IALyvSABgsUgA+rJIAJS0SAA4tkgA0rdIAGy5SAAGu0gAqrxIAES+SADev0gAeMFIABLDSAC2xEgAUMZIAOrHSACEyUgAKMtIAMLMSABczkgA9s9IAJrRSAA000gAztRIAGjWSAAM2EgAptlIAEDbSADa3EgAdN5IABjgSACy4UgATONIAObkSACK5kgAJOhIAL7pSABi60gA/OxIAJbuSAAw8EgA1PFIAG7zSAAI9UgAovZIAEb4SADg+UgAevtIABT9SAC4/kgAUgBJAOwBSQCGA0kAKgVJAMQGSQBeCEkA+AlJAJILSQA2DUkA0A5JAGoQSQAOEkkAqBNJAEIVSQDcFkkAgBhJABoaSQC0G0kATh1JAPIeSQCMIEkAJiJJAMAjSQBkJUkA/iZJAJgoSQAyKkkA1itJAHAtSQAKL0kApDBJAEgySQDiM0kAfDVJACA3SQC6OEkAVDpJAO47SQCSPUkALD9JAMZASQBgQkkABERJAJ5FSQA4R0kA0khJAHZKSQAQTEkAqk1JAERPSQDoUEkAglJJABxUSQC2VUkAWldJAPRYSQCOWkkAKFxJAMJdSQBmX0kAAGFJAJpiSQA0ZEkA2GVJAHJnSQAMaUkApmpJAEpsSQDkbUkAfm9JABhxSQC8ckkAVnRJAPB1SQCKd0kALnlJAMh6SQBifEkA/H1JAKB/SQA6gUkA1IJJAG6ESQAShkkArIdJAEaJSQDgikkAhIxJAB6OSQC4j0kAXJFJAPaSSQCQlEkAKpZJAM6XSQBomUkAAptJAJycSQBAnkkA2p9JAHShSQAOo0kAsqRJAEymSQDmp0kAgKlJACSrSQC+rEkAWK5JAPKvSQCWsUkAMLNJAMq0SQBktkkACLhJAKK5SQA8u0kA1rxJAHq+SQAUwEkArsFJAEjDSQDixEkAhsZJACDISQC6yUkAVMtJAPjMSQCSzkkALNBJAMbRSQBq00kABNVJAJ7WSQA42EkA3NlJAHbbSQAQ3UkAqt5JAE7gSQDo4UkAguNJACblSQDA5kkAWuhJAPTpSQCY60kAMu1JAMzuSQBm8EkACvJJAKTzSQA+9UkA2PZJAHz4SQAW+kkAsPtJAEr9SQDu/kkAiABKACICSgDGA0oAYAVKAPoGSgCUCEoALgpKANILSgBsDUoABg9KAKAQSgBEEkoA3hNKAHgVSgASF0oAthhKAFAaSgDqG0oAhB1KACgfSgDCIEoAXCJKAPYjSgCQJUoANCdKAM4oSgBoKkoADCxKAKYtSgBAL0oA2jBKAH4ySgAYNEoAsjVKAEw3SgDwOEoAijpKACQ8SgC+PUoAYj9KAPxASgCWQkoAMERKANRFSgBuR0oACElKAKxKSgBGTEoA4E1KAHpPSgAUUUoAuFJKAFJUSgDsVUoAhldKACpZSgDEWkoAXlxKAPhdSgCSX0oANmFKANBiSgBqZEoADmZKAKhnSgBCaUoA3GpKAIBsSgAabkoAtG9KAE5xSgDyckoAjHRKACZ2SgDAd0oAZHlKAP56SgCYfEoAMn5KANZ/SgBwgUoACoNKAK6ESgBIhkoA4odKAHyJSgAgi0oAuoxKAFSOSgDuj0oAkpFKACyTSgDGlEoAYJZKAASYSgCemUoAOJtKANKcSgB2nkoAEKBKAKqhSgBEo0oA6KRKAIKmSgAcqEoAtqlKAFqrSgD0rEoAjq5KACiwSgDCsUoAZrNKAAC1SgCatkoANLhKANi5SgByu0oADL1KAKa+SgBKwEoA5MFKAH7DSgAYxUoAvMZKAFbISgDwyUoAistKAC7NSgDIzkoAYtBKAPzRSgCg00oAOtVKANTWSgBu2EoAEtpKAKzbSgBG3UoA6t5KAITgSgAe4koAuONKAFzlSgD25koAkOhKACrqSgDO60oAaO1KAALvSgCc8EoAQPJKANrzSgB09UoADvdKALL4SgBM+koA5vtKAID9SgAk/0oAvgBLAFgCSwDyA0sAlgVLADAHSwDKCEsAZApLAP4LSwCiDUsAPA9LANYQSwBwEksAFBRLAK4VSwBIF0sA4hhLAIYaSwAgHEsAuh1LAFQfSwD4IEsAkiJLACwkSwDGJUsAaidLAAQpSwCeKksAQixLANwtSwB2L0sAEDFLALQySwBONEsA6DVLAII3SwAmOUsAwDpLAFo8SwD0PUsAmD9LADJBSwDMQksAcERLAApGSwCkR0sAPklLANhKSwB8TEsAFk5LALBPSwBKUUsA7lJLAIhUSwAiVksAvFdLAGBZSwD6WksAlFxLAC5eSwDIX0sAbGFLAAZjSwCgZEsAOmZLAN5nSwB4aUsAEmtLALZsSwBQbksA6m9LAIRxSwAoc0sAwnRLAFx2SwD2d0sAmnlLADR7SwDOfEsAaH5LAAyASwCmgUsAQINLANqESwB+hksAGIhLALKJSwBWi0sA8IxLAIqOSwAkkEsAyJFLAGKTSwD8lEsAlpZLADqYSwDUmUsAbptLAAidSwCinksARqBLAOChSwB6o0sAFKVLALimSwBSqEsA7KlLAIarSwAqrUsAxK5LAF6wSwD4sUsAkrNLADa1SwDQtksAarhLAA66SwCou0sAQr1LANy+SwCAwEsAGsJLALTDSwBOxUsA8sZLAIzISwAmyksAwMtLAGTNSwD+zksAmNBLADLSSwDW00sAcNVLAArXSwCu2EsASNpLAOLbSwB83UsAIN9LALrgSwBU4ksA7uNLAIjlSwAs50sAxuhLAGDqSwD660sAnu1LADjvSwDS8EsAbPJLABD0SwCq9UsARPdLAN74SwCM+ksAJvxLANT9SwBu/0sACAFMAKwCTABGBEwA4AVMAHoHTAAeCUwAuApMAFIMTADsDUwAkA9MACoRTADEEkwAXhRMAAIWTACcF0wANhlMANAaTAB0HEwADh5MAKgfTABCIUwA5iJMAIAkTAAaJkwAtCdMAE4pTADyKkwAjCxMACYuTADKL0wAZDFMAP4yTACYNEwAPDZMANY3TABwOUwACjtMAK48TABIPkwA4j9MAHxBTAAgQ0wAxERMAF5GTAAMSEwApklMAEBLTADaTEwAfk5MABhQTACyUUwATFNMAPBUTACKVkwAJFhMAMhZTABsW0wABl1MAKpeTABEYEwA3mFMAHhjTAAcZUwAtmZMAFBoTADqaUwAjmtMAChtTADCbkwAXHBMAAByTACac0wANHVMAM52TAByeEwADHpMAKZ7TABAfUwA5H5MAH6ATAAigkwAvINMAGCFTAD6hkwAlIhMAC6KTADSi0wAbI1MAAaPTACgkEwATpJMAOiTTACWlUwAMJdMAMqYTABumkwACJxMAKKdTAA8n0wA4KBMAHqiTAAUpEwArqVMAFKnTADsqEwAhqpMACCsTADErUwAXq9MAPiwTACcskwANrRMANC1TABqt0wADrlMAKi6TABWvEwA8L1MAIq/TAAkwUwAvsJMAFjETAD8xUwAlsdMADDJTADUykwAbsxMAAjOTACsz0wAUNFMAOrSTACE1EwAHtZMAMLXTABc2UwA9tpMAJDcTAA03kwA2N9MAHLhTAAW40wAxORMAGjmTAAM6EwAnOlMAEDrTADa7EwAdO5MAA7wTACy8UwATPNMAPD0TACU9kwAQvhMANz5TACA+0wAGv1MALT+TABYAE0A8gFNAIwDTQAmBU0AygZNAGQITQD+CU0AmAtNADwNTQDWDk0AcBBNAAoSTQCkE00ASBVNAOIWTQB8GE0AIBpNALobTQBUHU0A7h5NAJIgTQAsIk0AxiNNAGAlTQD6Jk0AnihNADgqTQDSK00AbC1NABAvTQCqME0ARDJNAN4zTQCCNU0AHDdNALY4TQBQOk0A9DtNAI49TQAoP00AwkBNAGZCTQAARE0AmkVNAD5HTQDYSE0AckpNAAxMTQCmTU0ASk9NAORQTQB+Uk0ALFRNAMZVTQBgV00A+lhNAJ5aTQA4XE0A3F1NAIBfTQAaYU0AtGJNAE5kTQDyZU0AjGdNACZpTQDAak0AbmxNAAhuTQCsb00ARnFNAOByTQB6dE0AHnZNALh3TQBSeU0A7HpNAJB8TQAqfk0Azn9NAHKBTQAWg00AsIRNAFSGTQDuh00AiIlNACKLTQC8jE0AYI5NAPqPTQCUkU0AOJNNANKUTQBslk0AEJhNAKCZTQBEm00A3pxNAHieTQASoE0AtqFNAFCjTQDqpE0AmKZNADKoTQDMqU0AZqtNAAqtTQCkrk0APrBNANixTQB8s00AFrVNALC2TQBKuE0A7rlNAIi7TQAivU0Axr5NAGDATQD6wU0AlMNNADjFTQDSxk0AbMhNAAbKTQCqy00ARM1NAN7OTQB40E0AEtJNALbTTQBQ1U0A6tZNAITYTQAo2k0AwttNAFzdTQD23k0ApOBNAD7iTQDi400AhuVNABbnTQCw6E0AVOpNAO7rTQCI7U0ALO9NAMbwTQBg8k0A+vNNAJT1TQA4900A0vhNAGz6TQAG/E0Aqv1NAET/TQDeAE4AeAJOABwETgC2BU4AZAdOAP4ITgCYCk4AMgxOANYNTgBwD04AChFOAKQSTgBIFE4A4hVOAHwXTgAWGU4AuhpOAFQcTgDuHU4AiB9OACIhTgDGIk4AYCROAPolTgCUJ04AOClOANIqTgBsLE4ABi5OAKovTgBEMU4A3jJOAHg0TgAcNk4AtjdOAFA5TgDqOk4AjjxOACg+TgDCP04AZkFOAABDTgCaRE4ANEZOANhHTgBySU4ADEtOAKZMTgBATk4A5E9OAH5RTgAYU04AslROAFZWTgDwV04AillOACRbTgDIXE4AYl5OAPxfTgCWYU4AOmNOANRkTgBuZk4ACGhOAKJpTgBGa04A4GxOAHpuTgAecE4AuHFOAFJzTgDsdE4AkHZOACp4TgDEeU4AXntOAAJ9TgCcfk4ANoBOANCBTgB0g04ADoVOAKiGTgBMiE4A5olOAICLTgAajU4Avo5OAFiQTgDykU4AjJNOADCVTgDKlk4AZJhOAP6ZTgCim04APJ1OANaeTgBwoE4ACqJOAK6jTgBIpU4A4qZOAHyoTgAgqk4AuqtOAFStTgDurk4AkrBOACyyTgDGs04AYLVOAAS3TgCeuE4AOLpOANK7TgB2vU4AEL9OAKrATgBEwk4A6MNOAILFTgAcx04AtshOAFrKTgD0y04Ajs1OACjPTgDM0E4AZtJOAADUTgCk1U4APtdOANjYTgBy2k4AFtxOALDdTgBK304A5OBOAIjiTgAi5E4AvOVOAFbnTgD66E4AlOpOAC7sTgDI7U4AbO9OAAbxTgCg8k4AOvROAN71TgB4904AEvlOAKz6TgBQ/E4A6v1OAIT/TgAeAU8AuAJPAFwETwD2BU8AkAdPACoJTwDOCk8AaAxPAAIOTwCcD08AAA</prop>
				<prop name="Temps">REFSWgAAZUkCAIBlRP8pXI/C9YhBQP97FK5H4bpBQP+4HoXrUXhCQO1S/vFxQ/30RECk/3A9CtdjRUD2fSjv8FVGQNejFwDbd0cVBEhA+PB6FNtOSQUDMUolAxdL+0AfAAC4/ktAZu5WAeZMQO7yyE1A283MZwDsTgUD0U+29fNaUGUDzFA1Az73UUBxGACjsFFAu8P1HwAiUkD38XrvlFJAM6YBI1NAbk8BHpVTHQMFVP303VT18+pUQI8BcF3dVc0DzVVA7/EoPLVW9fPK5AQ6VzUDrm1XTQMeWDUDjlglA3v3WE0DTllASPgC3VlVAyZZQM8BPerdWP3zqFhA+AFHYbdYQOywAIUbDBTnbVdFE8tXzQO9V/X0TFwX3wFcv3QXPhLBhB8Alh12HbYfyB96EW4f4Bv+HwAQLyIpZh0uL0grNi9YL4IvQJQvpi+4L8ovZCfu8rjcLwD+L+gvEj8sP0Y9Lj8IP0I/AGQ/jj+gP8I/1D/mP/g/sj8AHE8uT0BPCk9UT3ZPiE+aTwCsT75PWE9qT/RPBl/gTxJfADxfFl94P1JfhF8eX5Bful8AzF/eX/BfAm8UbyZvmF+qXwBcb25vgG+Sb6Rvtm/Ib9pvAOxv/m8QfyJ/NH9Gb0B/an8AfH+Of6B/sn/Ef9Z/6H/6fwAMjx6PMI9Cj1SPZo94j4qPIJyPro/Aj9KJJgK31I/2jwAInxqfLJ8+n1CfSn9kn4afAJifqp+8n2afeJ/ynwSvFq8AKK/anzyvXq9wr4KvlK8+rwBQr8qv3K/urwC/Er8kvza/AEi/Wr9sv36/kL+iv7S/xr8A2L/qv/y/Ds8gz9qPNM9WzwBoz3rPjM+ez7DPws/Uz+bPAPjPCt8c3zbPSM9S32Tfdt8AiN+a36zfvt/Q3+Lf9N8G7wAY7yrvPO9O72DvOt9075bvAKjvuu/M797v8O8C/3zvDv8AOP9K/1z/bv+A/5L/pP+2/wDI/9r/7P8W/yj/Ig+0ry4PAFgPQg98D44PoA+yD8QPbg8A0A/6Dwwf1g/oD0IfVB9mHwB4H4ofnB+uH8AfKh/UH/YfAAgPGg8sLz4vUC/iH3Qvhi8AmC+qL7wvzi/gL/IvBD8WPwAoPzo/TD9eP3A/gj+UP2YvAKA/yj/cP+4/AE8STyRPNk8ASE9aT2xPfk+QT6JPtE/GTwDYT+pP/E8OXyBfMl9EX1ZfAGhfel+MX55fsF/CX9Rf5l8A+F8KbxxvLm9Ab1JvZG92bwCIb5pvrG++b9Bv4m/0bwZ/ABh/Kn88f05/YH9yf4R/ln8AqH+6f8x/3n/wfwKPFI8mjwA4j0qPXI9uj4CPko+kj7aPAMiP2o/sj/6PEJ8inzSfRp8AWJ9qn3yfjp+gn7KfxJ/WnwDon/qfDK8erzCvQq9Ur2avABAvIi+cr66vwK/Sr+Svjq8A8K8Cvyy/Pr8Yv0q/dL9WvwCAv6q/vL/Ov+C/8r8Ez5a/ACjPOs9Mz17PcM+Cz5TPps8AGM+yz9zP7s8A3xLfJN++zwAw31rfbN9+3zjfSt+038bfANjf6t/83w7vIO8y70TvVu8AaO9674zvnu+w78Lv1O/m7wCg3/LvHP8u/0D/Uv/8717/AIj/mv+s/77/0P/i//T/Bg8AGA8qDzwPTg9gD3IPhA+uPwCQD7oPpA/eD/APAh8UHyYfADgfSh9cH24fgB+SH6Qfth8AaP96/+wf/h8QLyIvNC9GLwBYL2ovfC+OL6Avsi/EL9YvAOgv+i8MPx4/MD9CP1Q/Zj8AeD+KP5w/rj/AP9I/5D/2PwAITxpPLE8+T1BPYk90T4ZPAJhPqk+8T85P4E/yT9wfFl8AKF86X0xfXl9wXwJfhF+mXwC4X8pf3F/uXwBvEm8kb8YPANgPWm9sb35vkG+ib7Rvxm8A2G/qb/xvDn8gfzJ/RH9WfwBof3p/jF+Gf7B/wn/Uf+Z/APh/Co8cjy6PQI9Sj2SPdo8AiI+aj6yPvo/Qj+KP9I+efwAYnyqfPJ9On2Cfcp+En5afAKifup/Mnw6f8J8CrxSvJq8AOK9Kr1yvbq+Ar5KvpK/enwCwr9qv7K/+rxC/Ir80v0a/AFi/Sm98v46/oL+yv8S/1r8A6L/6vwzPHs8wz0LPVM9mzwC4r8qvnM+uz8DP0s/kz/bPAAjfGt8s3z7fUN9i33Tfht8AmN+q37zffs+Qz/LfBO8W7wAo73K5dr9Y72rvfO+O7+DfAJrvxO/W76Dvsu8M//7vOO8AUu9U/2b/eP+K/xz/lv/A/3aq+fYop/ClV0BH8ft6dOz0NFdAcT3/Ctej8FZAzcz2BwCsVkXzalZAmu2ZFwApVqXz6FVAfkDwKFyfVUAzLgG7Y1UVBFVAAD4B8NVUrfRUPQOARARHVO4lAw9UQP/xcM1T/0CF61G4HpVT20AfbgFeU+XzJVP+JQPvUkBI4XoU7663UkCPAUeBUrYVA0lSbQMFUnUDzm1RrfOXUf3zYFEVBN1RLQPzUECn8Si87VBtA4VQPQNAUEBuZwE9ClCNA6dPdQN7Pk/989BOQGYOEm1OZQP9TeXzlU3t87cUTUAnEq5MJQNPt0xA7OAB60vdBEu2jQMnSwUDzEql84jsXBdG8tpK7QNKS0C1UkAR0VQULEx1BEwWLQNzTNUDfJwflhWWFUomAm88FGvMF44CZ8wfAO4f0BvGFRYvKC/KEbYdTi+wYC9yL4QvrvJ3TGUDnbVM5QRNpfMoTj0TK71PjQMXUECksPDX25NQFQMJUXUDflFyLRMOlAduAvVSQEARt1E4U40DN1PtAxplU9UD7IwHziJzUtUDazxS5SbDKACP8swEy+NRZQPdTDeWAuFRWm0D5bQE51EdBFFF82PqURU0hD8nEu5RPQQYpD+uNX4S8VE9Ns4/QDMi7vL07D/+PQ4S9gxPJk+EGEOOAvdET1ZPYEMWAvkAbE92T4hLpk+4T8pP3E+GTWI+EvsEV/5NFgIZUs0UtVKt89c0NE5TPRPL2AQ0WwAOEsZUzSNDVbZ1A95VbQNVVmUEVtY9M0JXLQOz7PQkWNptBFjVA/xY/SMoWbY9EwtZDRPWWLUEWLbNI1NYBQMMWOXz1SzU9+4Cqlf9I6jkV9YChaz89LCEVw5viFNuArUAJG8+b1BrrvWu9V5vgG9qb8CUb7ZvyG+y/9xnRvKaV9Z9E2FXzSMjBHThVlp1A54MBEpW1QMMdFVtVZUDkVXl81VV1QNbHFU9M+JU/VRU5fNrZVSFFFT9I/hT/fNbwFP9I4hTfRNRDDdmziLjUiUEjARnUj0DUTCcBJNAziLDBFSLBETbVFEFAxxR7QPaUJYtA6NQzRRQ9fTUBPytTyUDj08NdE/9I7itTuXzNU59FE0FA2xtTY0DB02VA6FMfVRWjBTeS5UES+0ES4VUNUrdBEoVA5lK/fRcFENoSz0WdhOkF84ig6yHAE4DrB8uLdYd3h8AnxKf1I8ANp84L4ovbJ9+n5Cfki+MFGu+TBUDeSwUbk79861wHIQ4UCUDz/x0RFlRHYSMNCxSfROhpHSrD1MtEz58dDCcdANKbATVtHSgrHd+EjGkBwSGNSYC30w3XqVGNWY1dj0Afj+YO54/uD/KP+Sv/j8ITwAyTyy/Nk9gT2K/lE+ORS4CbQM0ND5SBQO8UvX0VVM9A7B0BC5kBK1kBFMtVe1UJAQfHHSufFTVIixklexkCKRUeFiy/fPgpFd+EiFZ/SPolpxUrFgNBFiNVm4zVwKVA8H8V+b17l8AYy4TBGcABm+Yz6rPNG/Oz+DPqmnuz4DQbyLfNN/Wb8j75v0OEjaShFTz5Lc2g1a9JAQE3IQkB24CZTQPRg1OVSajVIBFVm4PgA+SCS41pg3+IphYvA/ODY4Cd1B9E0HsB2Y+EqtPfVQchNhOzZasPoMMFIZNDXRNPTPCTIwX/tL+Sx10XIRBTBTL50oFA4x0hz7yyEqC/SRL1QSEF84VroWOAocAJPe+j7gfyh9k/yafiP9SnwCs/77/0P/i//T/li0WDaYvLLgjpnIvTyVUUB0U1Cda7gKaxKQQUpWzg/QnAu4COoR0AzBOcwznLhMU5BF3NOSjsO4iETw3XjVOPwBgO4avmK+qr8Sv1qU+H9ivAPqvdB8OTxi/qh9Mv84feL+UiknGsv30lCh0D8ayjVlTzVTs1ItUZYRVJfRaZFT+bFR1Vt3kVn3T1XbsZOj8VFy8VMdYWt20WWWDKllV0wccxG3RDMSAWL3TOViVFAFXRVSEV17FXs/oU37Ffs8AkM+KUQY/KD/Kz0w/Xj9wP0AS35Q/pj+4P8o5FjqAjFRVRCxkBRw0wHRUfSx0VTyU1PxkVL5UdHJEJI03xNQAVVVWJiNUVFZa1NQgdHToU2UTopQEU2xTrbYWov40VMc05FuOUl3TWFKFgyAsVFPbUdUkXKRv9JQ4VBRtAQQUylCtg5NQ/dTYXARTAGaCyk/Fs11P2lXkTl3TiE4d4yFOlsWzvU11JE1lVDT8HGikhAvwxtJgXIQBS6Vzsa90h26FVtIXS1UESwLVcxS85zb1BlOUVy7/yI8A2o/UX5b/+F8Kbxxv/v9Ab0BSb2RvBg8YC7ZVLiNNZYO16jSE7CyE8U9lc3Uq9HTrbORhrETV5BSzcAq+0tnEBDIUpwblBoOEBFXKrLSUpHRPpLQcpEQD+1FFxNQPbq0+dfYPCB8AGh8sH6Z1ZhVWH2Afgh+cHwCWH7gfwh88j06P8B8CIRbiVRckJG2kRVKtg1McpEXQDORv1NTL0JbTVe0zs+RVlUQERM1WReNAVDQ3NgNY5bRYBaMRjCfapkILJMTYWKVDm1gmFeNXWDVEJJTQfDfmJQBmxWbFds8gP3KfhJ92P6ifALqfzD/On/CfAq8Ur1bdJq+oYNMWk2zUZWzUFYyU09rUhJAERE1WleMOVta1Q89VHeORRCRXVaotJFUd89M8JJrk1GOqtIQsTET2tLTAjASIpVPV5FMFlPTU1SQknYgU5OtgxtIw7GQDINZiwVVR/dN+rERFVHQPPORr2FAd46F85GtQrbRWXOT8T3XUTwWUTx0jbaUUVD1ONcPaTcVktU19VE3VY7FMBeM1tUztZEu903lLNcMatUsdI8X05IhKVQRKsiVUSnXUdFT1S1XjUwC0Vyb9JvUe9bZVFgW+X0DPAFLPZM92zyhvem+sz77P0M8Qim/0z/7FvrK6pLSTsHa1SlZTT01EUI2kVLREDIRTtlGd1Ay0oBzkIfxnRr6yKlPl1PSn1mKh7GQVaZSEMxzkAZREc3BWdQBOf2Bz7g94f4p/rH8uH8h/ANp/TO/2fyiPEo+U71aPuO9QYo/c5z4jFCRTpES79GeiroKwLCTLoP6irTwkSk1VBXPFVQ1G7oNWReO1IvQ0ldwkCFgNI3jZWA10hCQvWf2jHVm23UPuWEXjsljlo3EZWHXUFJTrVxXU5CfOLQDmJVafaJ8aP/z/lp8gDzIPAEQPHq9oD3oPjA+eDzCr1iVUJkPsNDQMBPOMpJ889FVeBEQdPPTelKShVCSrZVVV1FUt5FTN9FSs3cQkFDxUBXMFRETNrVP9w5dT3URTRSMnzVPVY+FSzfSUhHNSqv1kUoXjBoxEzrxEmFAs5NtgLnPcZOXcRK7kRI151GRBUIWkPNQz1UaVT9WkTt1ETu20nLSRLU3VgzBN/WPO3FdGIjMHTP0UfFQ0S9221rWatoKMzLTISgUkfFS0Ary0OsxXHsWeXR7Frl/gywCGz9Bf6l/kL9bPsCv+L+jPQDo/TD8mP1A7/qOUJEAk1K0lLNQvT71EUIX0UNRdFPTUnATkDvTkg1KK1dP1FHQ6ZET7YEbiEpp81OMkdK9SXfScREAi9OQThBSL4Oai4bzfJkUA1t/o3/rfBO8e7zDvqk9k7wDOT2jvmu+k7xZfKF/S70xXov6i/XxEgxC+oqMcRBa1U11zk6SED1Q1Q49tVO0TDlXl44lV9QYmvkKSVh0kVPR4VKSj8GbO8lxYTST0hCFZNUNrH1nVNFjl47lYFXOzeliltPSE8VcVw8cA9PdGncb99vX2/1hvEg98bwCOb6BvWg/Eb96f0G/6bzSvqB591vW+QoIMdEesZAVqzATCPPR+zIQtVrWD0+xV7YS8hHTEhDhVyiWUVYXjxoxXFsJHVNbloxFUhbRTRdOkU2rN82y8dDRs1P5STTMVx2TUgfzkSxRHvtUWwlWntNRvPLQ4nEQBfERrvlBNM4dEtFFQvbRtUK3zyk/lo2FPTTOz905FJCzUD059I6gtTX0jSE2F4+Ycx5Yz1oyExUt9I2gsJPRKaAWEzLd2Y0pNMxdLbdMTjksFlBTUWhzHDs+QLwCiL+wvvi/YL1KfFJ8OP3CfAGo/XD9OP7ifypl+JaajDCQr7k1tdE59RE8d1Ey0BQuMRIDsRwa1rrME9zbztvSkJVP9o+1SxaO8KtQ0hfykTWykHBS3RkUILk9AS8aS50xPZk94T5JPALRHnk+4T+JP7E/uT2i/Cl9QjL+ev0hfwr4Z/HRtBES1+HQVUx1j8FON9FSsHRbGMm5VHbPihHRYrVbl4+lW3YRX/aPQptT0Plg99Gz0D3T0LdVZnRMR5FTPhPSSWCp9pFiFFFid09MMd679AC5t1vXW/+j/ys90b/7PEN8AIt/cb+ZvWN/ab2zftg0m1ayOU7z0VVflgxPcBNM1Vh1jkOQET1bFNET0y8JV5YRVJfYOQhBVtsWT11T9o6BUxZNnpVQFJFSd9PQ0s2SkfbJMFEeEVUwU11KdE6EWjKRpUtUDJHwU86BWspm2LKfm4klRFUTUpNxVUEVDpcQUYUSEKkSErerkFIBPFURPFfOsZmyESE59hJQ0ZU0ds6sCTQUUTB2zQvzk4lVLdaRLRfRLhaPMRCe2LrKiSq1zAUsdY3AWZCT6S/XDUwyX9oV+LQAGnV49Vp84n9IvxP+Wn3ifANr/DA+en8if0p9UB+aFFsPK/JSslDSlnDTbFVZQqh30UNUDRBS00ay0R0rsdLvkdCFUpybCKfQ0VQNcpNVMpJLcNFrktA0o5HQBUk1GpqWerfbCAeO8r86v4K/yr2wfHr8ovwBCuZ4fSL96v+Qfpr8IL7K/FCwvNmIK1DRVbKfOdQ5CtdD8tFGcdM9UPWNMVVUdo8X01DpsdKysVGki3McW81g9A5dY1XRtWIWjLFll8xhZvVMz6Fg9ZPxUWlgVRNwkC9xXVUO6lMcmbzhvSm8APD9OP/jPcj+EP37fqD+6P0DMP94/8D+S35zH5oJjvNRNI7zU41b15MzUYNTUrR/M1OBVZTOjnFRZ2ox0IATk51Q1461UKlWzdgzkQKR0BxzkayBqJjKMLORTxHQcUx2jbeVs5K5S9YN3UpVTtGtQvlIIdKTFUZVTjtbsFFZRHWMgHCTnUFqNE7IkpHtQHaNFpOTbAVAlM5xPpaMvT9oVZE6NE2JONeP9TRodo5VUVDVN/STch0b1tibCmUs14z1LNURKonVzniT3jlU+Ald8VNkBS9VEVAde//iPCpFOD5D/AKr/FG82bwAPWm9sb35vkG+wKg+0b8ZtNuKdTC0jeS1NpeNxTj30TxWEDFeq3lInRCSaXBQO7LSjKuR0EdR0PvS0MPy0M3ACpuLhxE9eU9xHXhWupRYfACgTtqU2H0gfWhleHwC/kh8ABI++H8gf6h9Mj16P+B+Cjwg0L4aFZjIDbOTbQCZ1/mKrGFNlM5NEdVQtc7Fa5IQx9NSqVTXjHZwka5JW3QMFDDR4VyXkppTEelgFVOQkKlzEIdVZ3QP13CS8xCR8WCpdVFi1pFctc8EkNw4/ACA7vs02P7ifajlmP+if+p8AdN9u3yCvQq9Ur2aveKu+xaYWgoJXnQTE1PM8RLFa1NRv1NQvVpVT7hTEY7JVhUSMJezU81RVJFlUlaQk5EtU3QMV7KQr3FNVs6Y0dG7MB6aj1LQH3pKD3LRNTCQVUjQNFmbyqIzkY1HFJGyF1VANE7+s5IqcBFRQNP2EpOTRNFRPT510TFTbfU610xVOpeOxTZYl80xNDRPv1Ff+00xqXSO0RPRahFT9SiXjMask996TrFQXS+22ZvIFKNxUZ+RXZv1u/4D/Cm8AhM8mb6jPUm90z8bP8M8C32DMb/ZdHt3eu+xk8U3dk6szT61zGhxUlRRUCzB85zaFNsNc5NlSxQaOI1C0R9azVCce0odUtE/URAEeZOQrgH59hnV+dZ51Lh8AsH/Cf9R/5n8Ij3rvrB8uj4Boj8Lv1O+Gj/jvmo+EdP1qRCQqTCSFzNT3Uu1krLzVvNRvVHV0VC0jibVVlVP+XERzVgVUVmptVFe1s82clD5YpZRZWD2WFrImWaWTAMwk28hYtQOLWBWzRlgKXeMA1PTQrJd+lR5Fjp8AoJ+ynywP3p/YnwKvNK9uD4CADzqvvA/OD+APqgmWwo9VV91TVxxEFZQE1VREQ4BWNXTEpHPwPnLA5KRrg1XVI0hs9A5VHRRqfESNhERWjEQgVAUzTepMdLFTFVQstEOMFNsLUx3Tx1IVA5BShi3DWFKtJKTUO+AWsraqTOR+BPRHZOQBJOTKbHTXllJeUNUjKFCddFb8ZHhP7SRPrRRONZS1TuVETeVDZU194wKxTd1mvlWe4uJLnVNsLUt9EwpL5QRK1VSUV0L+YvicVGsgZuO8VF5cxwBOzeZV5lVmz9DPss8EP57PAODPOj9MP14/cD8S35Q/pj2M5lUWsuZMxbZes8S08Wo8VHcUVOskVGFRHVMl1RT0ScTX39IlNHcWRVY24vxSfRPK5NSUpNQBXDREM/C2hRbl9t+Ac5Z1ABbvKO8y71TvVu1+7+hPou8ADF+u7zBfQl8E/2ZfEP+iiaQewzS0a5zXPpJRvNTP2VNFtGQUzVTVI0xVlpXj5FW1FFaN9CQUQLQcB74TWKUzl1gdc/5ZWL2krPQWWZV0WCV0VVgtc2HE9Buc9OAEFAG//Pf29YafCA8aCR4PqG8Aum9cD95v8G+aD/QPDn84f1hKf1x/lkKaV+WjY3x0VSN8dOOspKG8pE8sFLUOvKTPdPSTVQ0UVWo94x7MpOLUVKxUXZO1ZQy0LGwU9lNd48BirNSKhBS7UPaCGlONdCZUtJ9SldZe4jCc1KuAqj7Cw2REjSRUVGy0HLYs9NpQ1WOjUNUjbM1QFbM2UNX0ZISTT2Y1sytPPYQ0JEVOXSRWTCR9Tc2ETZVDuqw021dMlUP6SxXzmUvKtSMnZCTMDMc+kpFKGpVD2vSEUUv9NKQkWyAApjW2JUbNPsVezeYvCD8SPwB0ny4/2M+CP8yf3p+IP6o/mNwvDqWGIr5MrYYes05WleN0T92kUJVj0Iy0q0RR7fO4tEQuRPShZVLt0xEcRyZSNFO1I40HpBTXUjVkpFcOojcNUu3zCFI95u7dVrV+RQAO7ZZFlk0+77hPYulm5dZPAABfcr+Ev0ZfqL9SX8y/dl+gGPvetVZFptO0pLu8FDKm9HSwU+V2roKtZBQtVkwUqFWtgx2E9KokFG0g1GSTV5XjBFgVE6F1TGXM9LPwVsNZDSRYSu30WJXUWAVmDiNX7dMBwYRnbm+Ab6JvBN/WbyjfADrfTN9ef6gPat+U36bfuNui1jK4zN/29WaycnTENKoc1POUdLGcdG+cdC9qJBTgdPSj5FRoVR1krVUVE/VUvYRU7UOCrVTF80tUnaRUXaRTVo1DmFM9ZFMV8ymUFBnzHMce0oNSVSTEp6byVdGkRJx8RGNUhCy8talQVWTsNHv0FEV8hBBWZISzT510Tw0kTq2EVU4dJE71FE0VEzUk9FnV9Je28hBMlbO0dCQLV0utg/2EJ/aF5oWWowlLRfbWMiiElz6VLpUunQBGnd4tjp+An9r/BA+Wn/CfADoPTA/+n3APGq+EB04lPrLNQDwkJU6NhgZCGVCKjXOT7DQLtOfu44SkgVIURPUUxQyEOsRUHXTkVfGEpLHEpHi8FEJURAETPESLsH5FZk/Yo/atjk8AqE8yv6QfRrXuT2C/ir/0HwCWvxgvwr88L+a/iF8CwVbzqFyEU0B+AockFPhURJPWdOQRVHVDkWTkEFW23eOLVZVjAFZ903WtViWT51YlFFetg+1q7MReRGTLNGQjWdXDmyhZzRMCWfUm/nJ6WnzENTRk81f9s8n0xwDWxdbP6M+ab3w/jj8g37I/AMQ/ft3eP4DfCk8cTy5PQE+a+jaFTERHV52kBGTCVVY1o36kdD58RP7EJLXAzHRyLOQ4VcXDAa1V7XPGVK1zj+x0Vq1UPbMgVE0z6JSkpKVTbYRTJfSMpP6MJMetUm0zkFJdg1osFCJRUt2mZmPkpG9spDhEtLUBVITM5OSVUDWjXm1QzYMaUF2Dyk89ZJVPlSROBVROhfSchMUWtARlTe1z5iSci/Bu4q3I5IRsS61zD0z0txVKLZRKrXOv3FTLUM6iE45L1QQ0pF60957/OJsAvv/Q/0pvXG9ub4BvKg+kbwC2b2gP2m/Eb95tRpU+80SkW+5NrXPvTkW0T33EVtzk61BFs2EkVNVUJBQrgH7i2QRUMIyntgPkRK38DFTKUu1zlhyETwKc5B40h/alTh3mrW4fgB8AGr+sH7Yf0B/aH1SPBi8oL0CKj5yPTi/Aj2Iv/LwXHFQ1bRzE26ykU1Nl5oaiDXHMRPBUvVTEJCPgfnIrVVa1VFZt8zx0N46jrVg1o65YRbMRlMQtTVmtoxNZhcYm41h15BVY5XMIfMTVTEdONebVAObVTjVeP3A7bj+YPxKvJK8Azj9Ir1qv/D/+P5Cvoq+0r1Ju41dNdOTUFTSk0xzkq5BW/YNNhEQOFOTPtqxEkVWlU1dVZZMO1jyU1VS15FQd82VUamWTLtRE+CzEwFNNM9WIhORDDBQNfHTVUiYdg6BSXXZm8jGsdw6SU8NRfUTMhEdcFBGEJC3a9OSjUOVEUPXU7OStAMS0fE8V9E/lc6i2jFRFTj2D4k3tBE1mTTMYTbWk/FQ+TP20BUtdREu1xLxUc/Bm9Wb1Qu5y2mz0w1A2c8RUTwR3AKZaG28tb/dshm/Iz9rP7M8Alm8Q3yLfNN/eb+hvSt+cx4pG40w9dE3ttvblbuJYUVBl5OTlhCS6DIQurORRofQEg3CuA1PF5FNtREh85GtwfnKl/IdW0jeU5AMDUuV2znXGf0gTZh3udQDufQaNDo8oi57tToUujWaPANjveo/8766PIP8y/+yM24habuIMNBRTUi2TvDwUTTRMtLBTPbbeU1R9481OFLTHVf0EjESuVkQVVLykl8yko5AmE1iFdG1Y3VMvWd1TH1llk7PuWIWkLDRzWO1zKglY5Sb2wr/Ul76fUD/anwD8nzalZg+IDzqvrA++D9APYIqvfK/uDxgfyqa4V5XDW6NX7eN0VwXzNpwEVfMEtJ+MRF70pB2MRNPeVb20JLRlvCQrVUwthCy0rFQ91Cy0PDS0mwVU/YPNU8X0jPRetvTUJ1Mtg+FSVQRSVD105BQ+3NQFBFTQNFRRmDxUU3C+Uhw89Oe01NuwUO2DeVCVw0NQsP2kvLSr0PZSS0+l9E4qVVRO7YRNTVRNhbR8JGnRPNe2I0ztg5lL/YMbPUuVw+NKnSTUV06zNlzELEvt47RLHcY+1QB+zYbNBmWexa7P+M86OfZSAWs8P/7PON+CP5Q/pj9A31Bq39w/5jWuQqGUxEMkdC0upNQzT41zOiwnBvJVJrS0moTkDhzkg9zUg/VSrfTcRIPw5rPsROVNUg2zsVLV9BRUQhzkQRN89OPgLu2+dQ6y4UzvAOZ/+H+C7/xPpu9Aj0qPRF8A7u9oX3pfFP+eX0D/4on2UqX73EQ81NeGUhYclJEVU10TD5T0jzy0I7BWIquLVe30VgUTlSRkBWbMlHhXFQbuQl5YVSONy2yUIVlVZk5D3PS81Vgtk3yklDUEBPNXAu2DyXwHNg9ID1oPlA/ebwCgDwJ/FH/eD/gPMn9cf25/oIB/Mhk2Fb5lPlKCRBREqEx0M2A+UsLspID0pC22dBTuVS1TslWFU3ZsrPV8FANVpWPIVA201VRVJFRVcxUslNxTVoVTplPtQ2701DcUlAsAU8XTykRH9qMU5PuAqC7l7rM0VHK0tDqUtANmPOS/UFW0zLRUUG0UWVCFJOy0aE/d9E5dU2uUTt2kTh1TsU3FY4tQTV0T7/wn7tMElMw1S8VjcKQk/UqV9EzHLIZzNJQXS+1DjhSUmyAAZiOUx4bNBj1e3yg/op+0nwDGn9ifcj/8nw6v2D8yrxyvsDathsWWIwxE7k1dw+xW5ITxT5XUUFUjCwRUoYBcV361/tU+UjI8hD6gbLTj0PaDdPc2ood0hE8FUrXzHoy3TuWmT7hPyk8A3E/uTwBfElm27zBfQl+8vwBeX+C/mlmWXxDPwl8cx9ZVMG6FTjNMR3aycFMVBOzUtWycFOwshGxV1bPkrVU1o1dWJSRWRbNamjxkzbxkPli19FRkEUFZ3XRcZMvAhiP89JXk9BNPWM32LgLVNBeuZS4NAK5vwG/Sb0TfZt/4a/ZvmN8Aqt9Uf/4PiH/y3wTvttUGY6qcZFWcZBWM1NPUdJCmbBRNVj1E1HTA7HSCpgyESFUNZiaC1ZwUnKK0FGUMZJPwpmLo3BSxVVNVI3tkRENsxA3UpA3VdISfUrWmvvNURFuwqtYjUbXzfhzERyS0EVo0RNpMJKNQZSRQDdMzKlA9tMyEfE9lRMSE26hO3dNFTp2z4k0ahRRNnbMCTf023iVW8y1L3dOFS730Sw2UvCe0tiWmYvjMJGxL9YRLAg3TSlyn7i9ok16Vfp0ePwDgnyIPNA/mnxivEgleD4gPQMo/XK+mD7gDDjVW80w11NFNRfZOJWaSWCwk0FAqfWNFlITTLMRJ5KfWpWp2skB0xCzUFAdTvaaa5rKW5BReUiX0jEQDIVI9tha9nkWO0uM0v0a1AEa9Xr9wv4K//B+mv8i/0r8ARC9WL2gvCs+ML8ZdNsXG8oUKjERT5KdeRQ4T3KRPagRkz4TkTIzExFUdRJVWBZOs1HQgXNc+IiSs5MfOEv5YJfRZXZMT2VmdxDw0qljV41dYBAX0PDTaBN+mZaZtNt9g3wC6P4zf3j/wPwJP3N8O7yBPgEpPXE+Of6BzbkUW1UYyY5qcZCWcZOVWbfTkdF5q3HQd5HTeBISjVV00ZVXNEx6MxYTkrFSVBFaE5DxUlYRUrcRTpYSqpORRVIQapOTh5OSsaVKVpGQUPuxUBlJdk7XDhBSNPCRUUQWTHNlRrUQMFLBQvaN5UNZdk0NQ5RMAFPSTT1bN4y9PXVROVZRONcSZTS2UzFQxTW1EvARXzUx9Y/VLpfQclD1Lol2T46T3nvVGstoslFEFS/3ES3X2lgXW/+j/gpEANvOUD0YPkG+ib7Rvjg94bwDKb/xvlg+4DzJ/RHdu9Y5TrU0N02pOtWRPbSM21IRX1uInjISa5BQQUob1E6FSBfQ8F8alPvNTVK1EpHSxbBR6bIQ3bBQQwyDmFSa1nqLblBcmvT61AD61Tr3GH9gfWo8ULx4vkI8Aoo90L8aPeC+SL/yPNs02xbB2FU5VnnXWghZTJbORqtykD+wkr+wkLwQ0qm1VzeMfVnWDklY9Q5UFJNR6rMTtjJXkxOWsPDfWwiFZXcRY9SO8tVh1U3z8xDVYpRRXAiWzwZw3hj8o26Y9rj8wrwDSP1SvZq8YTzJPhK+ur8CvQNKv5K/upZ41ZuP0pEeURE31tESxVrVkxEQtFDSt8GTkslXVg3YENVWs7VSExLxUZeRURcNLtVSloxWExNxT1YOmqDwUa8Cm8im05PNUxLsGdBSDUk3k3HRTwJYVRvOqnBRjdFQs3IVQzeO/tiT0ilB1g1JQxURQrN3ErFRPTxWETv1TfdVONeROpeRNHaNQTWi99ExntoIUXMS0S6XE1vxU/Ur9c6u09IxKTO2kjMQXS2XGTmIoRGQBZ1xnTm1GZe71bmX+/4BvBALZruJrBN8m3/BvSt9c34Bu3xh/Qn+k367VTmUmohC2zFTxTU2jM08dYxoqFBSVjFQJZISAtIfW5VhWFQZTLFQ6U/UjHOQkq+9S9eO+3HSHzORPAjzkHtQkq4AOhYYdDo2mHwDAGz6PUI/K73yPfo+ojxL/ALSPNv9I/+qPbP8On3jzdsMFUR1TKLS3vpPsdJuwlpPWRBRsVLXkVFUTiVWWHaMAVoXUVq1GFtJbapSUzZw0PsSUrFjFRNZENCNZ5fRZJYPIWJrd9FhN80ZYnVRMBNAAJKf2n5g/Iq+UD06vqKOuDwDQD6Kv7A8GHxgfKh88H04fSIBPWhFOk1ddNIQUF+QEDdUUNIBWrXQUNOvw/uLVwly0hQQ0SuT0EFVWrdPXVE2UVB1TWGy0rSJ0tOtTXWOzxPR9MVMVtFSVLFTKUn2UPFRFXFRUJkxUw+BO8rb811YOYklRDVRRvUPOhHTVlxTEYfy0Kvy06k9qZWRPxbRPLfOUTrXjbS6kJM5NJYNoTQ3j2wdN/QOlTO3jQkxaTfPmnMR0S710S8WUNiRkkUoN46dKdcaOAgNwS9XUbMVkZ77P0MtmZQDmz/jPcj+EP5Y/ON+C38w/gN4/iN+y2f4/IEtmZf7i4rFMPcbWszTE9U8N43eq9LTvhFRgfPTXVCVSLGW0tPQlU01UU41GruJR/NR0IyBO8pZMVF7UdAUqzHQBtPQbgG7vEIPGAgHjjO+e77Dvwu88X+7v+O8AIv+EXy7/qF+6X3z/fv8Yk9QWn/hYGUzkb7y03VJqNcNVtHTSTJRRVFUEtVQdM2pEtOJVJYNYljS0zVZV4z6MB55SJDbclJdY1dMRWWWUJARrE1n1RFglA6NYDYNbYVj9cxtYhQPgbBcEBqXu0qXcZ2YFDqV+BX4PAIgPog80f94PWH9qf3x/7g+gkH9aH8R/1n0eMpoctGWpVyUERHTTrBSQLLRPtVYlUw4stM9VRXOTtVWFFFUlUx5VlRRU1h3jnFT1dFRV4y5UtL1UlLTAJOSKU9XTUarE9A2cRNW89KAU5GmiPJQxFOQDYPYiwdxEjdrkVEd85BFRdQPaULZFc6NQHeNsUL1TNllQTQTchJNP5SRPhcNbrE6tc0VOPURNLcRtTeUTGE0dM7pMHTbaPkNLrXOFSw3jJ0tihcPM9Cf2JR4y2kolUwFOFDdO4yRHzsU2P0g/Wj8ArD/mn/ifCq/Mny6vQK8aT0Bkr3avCE9Sod7FPuNMFeNbeU11A2pO1XRPXWSqbETQ7NRF1IS6LFQuaqSEocxEETxkQVNdhFactAlTrbPbxLSnvLQrbVI1AzjERAo0tAtQAN5NzrV+7wBfElkmXS5fsLsA1tPEv2ZfkF/6v5xfHs/IX0DiX1TPBm8AYz61rnJVPOey7tI1/BfmsjJURXRUNJVkvBTFxBQ6Vg2UtBS1IqR0lWwECFjlE3iZWKVmHgItWR0GVuLurVhdU7JYHWRYNQMoCrxk69xkxfRn3m12BfZtABZ/SHMef5jfSn+8387f4N8Amn/cfxbvKO8672wXrmN8ZLV0fGQ0rNTzVu1DsWpsZF5kZB1sZN5V7UNtodQUZ1X1EytVhZSqTGS6tMRzTIQ8VIQFaVQFBAwklxQkX1NVlKo8ZPEsJKwsZHU8JD6mNCQGUtWkpPSYtIRhaoS0KmTE52xEsFC1pM1QJQNDUB2E3ISzT7LFFE/tRByUYk79VE0mvROVTaWEnPTRVKfOE7a09LBLHQM9SyUD461KPQOZSi00SgXjxQ1KhUMsS732jkNUp7aVAKafuJumpcaf2J9aD2wPHq8AkA9SCZYPWK/SD8QP9g8IG5oO0p0kNEBNpSau0jNNTx0zGlAd1OyEJtSErZq0tBBSrdOD1ET1osREOhwkexAGk1O9E+WmzESxUvXEJCRCZBQTAVIVxu5FVr9ov3q/FF+evwCwv8K5Xl/gvwrPbC8uz5AvQKIvZM/GL2jPAmEO0v3UhKjLQK5jnBQYhBSTPGQRzVTtQ5FUtfSs5ItV1nXTAFblxFY1gwdXqqUjdsxk6GTUXIRkx5aMZCFZ7fRZpUQc1MLW/MSDWJVEWF3T+lcAZWSs1+5l5m1e1f5veN+i3wAMT6bf6N9CT1RP7t9A63ZPoJhPqk+8R+Y1ViKCfGREqmxEBdREwpTkfhyEPpqU5O48NLBVZeRcZDhVVfWEVaUjxrzEj2SEtVa0xBNMZNpTfSOkqVPlhFRUNAy0/pwUyBYk9JBSHbNLrBdOtTaCq6dR7TNw1IQ6tIQB1VFdlFAtk4hEFFJQbD0WDiLOT41DZU8tk6v4Tg2ETv0kTg2UTUZdk0xNNdQUBy7TTF2UKvT0cIyUD1SUp9z3dgJrr0oFlEsNI45LHbMBCzyXvpUeahsPNQ+fD3kPANNv5W9/D7kPG38tf+8P6Q+gCx91fo5ltvMsFO4MZOzVTrXkTw30UA3T7VCo9UR8JzaCZ6yE2aQUMipshECMhCVcVPyUx97zKVKNlJTEHoRU+9wXTr0A1h/oH/ofDC8eLzAvWiHOvwBYL9KPfC/2jwifsi8sn94viPAjTp/RQBcstx61XuJzNVPtM/AEtHFUteZ+grVuFFTkHFRYVj3zyma8lFpXpfTUREJYlcNFrnQ0EXw35pX2MuCMNK2SJNRPWB30WA3z1QC8R17Vxj/YP+o/JE8mT5BDAC5PoKuWr8Cv+t/Ur4ZPuE+oGr8svzZTV/XjV0zUFZa0pNNWfVRWFYT8RA7WbLTPVSUEVe3DSFVWlcMOVQWz1czknNTka2VUlcMuPFT2U7Xja7FTfZN7hBRDUw3TNQ30dNUUhJ9S1Xae85gE9HuA7oK0UcV29uJHakSEEYTE2mz0o1BdVFbEVChQXYRPpWRPXWTVT9XETgWzRYT04k22DdN9TUUjAk2d5EzUpRSUxOL89IVEZCdL2r1USrXjkUoFg55KLO2E7PRsS7XkS3X0fHcEHgVmwoyMZ55vsG+6bzzfAE7fAH8q34Tflt9Af3p/zN9Qrt/Q0xbVdsNMxbRNVePLqE4ttE+1lEQU0lAqDfNFVBS67CRJBIf2dWoeMkFsVC705AdT3XaqBrKlFPReJIQrZBQDAVJlhs4Vxh9Ii16NZo1+jQCGj5iPuo8s/96PUP/yj3T/QB6fQJ+q/1yf7iUuogpkFNVTJIS75Hyw3LRNVGytNKS0TFW1c8VV5eOtPARUrlYt8yLkpJUW1EQiWEU0WIU2fjWG8msWWa3D56Q0qlhVk7VplDQTVATcVz0TugJkNKw8r54FVq12r7iv6g8A/A8Gv+CvGh80H1YfaB96GQK2kriMF34fkBM2pRZTNKRNJTSk5VaNxGS0YGy0rR8EVN5VNcRVzdNnVVX14x6ctOWktKxEVFVzpLQ8rLQFDAVTzdOtl8S0UVPlwxrEtOEyBMSshJWE5D5SFaQEhNXONISNZPRUvFQcUWrNFFBdpFBVk3lQ3UTW3FQOUD0kT13TL0/aBTPDdMRiTt2z/U0atXOV7CQ1Tc2UdGfWUpv6S1WTmUtd5ERk59lKFTTUxIxKBfPASlr1407cxNFL1VM67NcADtWObxDTfmUW3zDfYt+8PwBm36jf8j8ETxZPuN/a3zxPaF5NjsWGskP8JHFOFVSZT61UzFSyUK3ErFSaGvzkDuT0g1IlxOx3ZlWyXmNTzRTERLFS5cN6AvT0QvRE4/D25abvuO9SjwDc7+bvAP8S/3xXLv9A/7pfAGT/3l/wX5L/FG8mbzhrluWsbiWGsqNSPaMY1LSTqtxFVI3DkXxkMYy0qKlV5RYGo1ZNEwWkBHi1V32T60ykXlhtCypW9JQhWV1D91QEvFwErXzEZDdYhbPz3ATDAEynNqU2pa4PwA/SD1R/1g8ACB+Kf5x/Th9IH8J/1H/2f1AIjxKBPnWuUoIUhEesdFirYHZzbLRvVt2zLewUs+5VXaSslHRVlURVao3DAbSUuJyUgVQdxGgcJHtgTlLa1ESkUz3EtuRENVPNM+9SVZO5FLxHjuJL5PQTdJQjUK7ClackVG9MVCrUVbwkvlrEJIcs5FJQTVMavCRrzk/lc2U8lOVOrSTVToUETlWkTWXDTE1YxYRsN7aSKEwNxEtdQ2tXS+UkSu3zq0qlxKycl84yD0tlU46kxCUCdDRnZD/enX49lj+oPyKvADSvRq/gPxqpHk+Ir1JPBK+wpq/Qq241ZsIMTeXD6kxslUyUGVC9xMQkBxTHbK5V/lJmUs2j11I9c2UwbOQ3TCfesu1SZcNVvHzkhey0T3wkHuz0Qfs0Vx5VHlUuVXZy4zxfAE5fYF9yX+y/rlUm/6hfyl8A1F9Oz2DPCm+Ez77/2POWxWR+taYCKNSH5nL1Uu2zNXBUtVM1M2xU1bSkhK1qZIQAVpWkVm0EVmoFNFfts9Ak1EBYLQRVWLWUWcXEWaVkWU2jq89YnWRYBQRYdSRYAP0kdHcWfaYFngUuf0BzPn8AyN/a33R//t8Q7+p/JO8276AQj2rvfO9W5X5jV53DV2q0FBUc5NXcFJBWbSSa7BT+ZITAVWU0jGRI1VUtAw4MJNUUJJxUNm3DVlTtsyBU9aRUJKuxU+3ze3RkQ+TEDVlTteQ8tJBS5aNY9PSBIlwk07CGkxy3loMsVBFmvLTKUO0kpCRgUM1kVVC1tE+NNE+FBE81M22sXJQuTuWjyE09lE1NFcMCTXVG/kNMbcOt5sSUhUuFBEvlZEpa5aRKHbOeSqUD+DQ0LWxMNPFLdYNKhDfenwBwO4Y/CK8ar5wPrg9Yr5KvAOQP9g8IH8KvFB/Orf6VJsJr4kwd9E3lo6hOfeRlTwU0UFW0DLRhUWUzJdOsxElct/bSI8xHNjJVLLSE/FwkzHQkllRkBV70RCrUhFNgtrUWXZ6/ALC/wr/Uv96/iFtuLRbPKM8Aoi9Ez8Yv2C+Cz/wvrs2uxaiuxQZVVoJt3ITbXGRTNVO909DEhE9UVdT0xKtOVQUzx4SEWFSEzVq85EAkjCJYVeOV5GSt/OxkLFk19Fl1g9qaZNSdzGRaWHVk5GTcBVctI7qk15bVlt02f+jfADJP9N9WT2hPWu90T37vsE9Awk/UT95FhoP0Ty4imhx0NWUcdCUcdOVW5fRchKteVu2zECxU0fTkla1VzYNZVQ30VR0kVFqVk60E9HZUPbRUJQSqHPTBtISMvIRV5MQdqryE5VRkrsyEaVxkM2p8vMUctI4cJFdRHUOtIAQ051CdQ6U0lG41UI1jOAy0AVD95LT0mzNPrZPLTi20NGTm1tT0hU0N9E0ds75MrDVUXGT+Sx0ES53jQdY0BNFKjfRKzYOZSrb9Y+NKfSNRS72D1QJsZD48F2YF5p/4m3YPkA8AAn8Uf8YPEB9Kf1x/bn84H6DSr6R/rnXmZe4zTL2DdTb0pGpOHUNwTw1mliJVsoz0RcTEuFQkLkw0raNstA9TxeRThSMyxVN99FM1thaFrpJrUgC9hOQUOzDutQ4l7oX+FRYvACgrLi1GL1gvAsnej/CPmi8AFJ/eLzif6i9cn26fID8qOWzuFa6CPFJ9I6FSJZPRNBz3flUmcq9kNC9VtuUTqlUlcx9WpTRWtFX0lESVBEQIWOXjeNqkNOXUNCpZRZMmWbStNp5DWJ3jcVgtIyoKzDTtpOTHFEeG35jT5pMAFEeu3yBPsq/Er05PoEPerwAAv5pPHL8Wv+BPWr9st26lVgaScldFkzb0pPMsVNOxViV0hDQtNFTuVdqFg6NkVGdVJfMrVWx9JPzEulR9I4FUnRSxVH30ZDU8hJdTNVRTan2TJzSE8bxUuVKd41WBzFRL1BQGRPTQxMRBmHwkkxBOoySVBGS+DGRriFCVY0MEZA5Q9aTVTz0ETw0kTo1jeU4stfTE9K5NVYRNddSMd1amohBMZfRL5VRLhROr/Uol86ssBIwUBMiWLAQsS9WUSw30ZARnAEQPXg3WZeZviA8qf4Tflt8AMH+Cf8zf3t/w35J/BO8m7Vjm9bYTRGQlTt2UT41jrRl8xJNQJfMLzISAWsyEEKwUg1JFs/XkFNM6Uw1kxBQcXDTvUlJVZFIVpFT0QqwUE7yUABuQhoUGJQYtHqOMh56POC8Awo88/34vYP8Kn4T/Jp+o/4C6/3yf3v+Anyo57sMEhChWjOSFUiXj92SEcFw0rQ9kNI9UZWMOzLSLrVVl8wJW9fN3ZATnaVZ9NPxE6AxEXFgF1K1YVfMhWR0EWaWjANa8NM1YVQRY9fM3WBaVY/NXjWPJ9KeGpX6tAPY1nq/Qr9qv7K8Ov1AfSr8AdB+GH5gfqh+8H+ZP+ENmFWouwpHUFEdcpAdXnfPVxIw0gDxUQLS0/lVmBRPAVdVkfDQ4VS3DywFVvfPGRAe+8lZUSk1kVDUz6sSXJvJsnFTVNQzE/iwEx0TEkFJEfTTE5CKslCvw7vKn7FS1cDQ0OlT0AVG1M8xW/HSVUAUTYAxkKARk1c6cxGHsdPjkdJBOsiWkTtVURGRlTV0ETZbFayhM3SRL5XQU1A8lSyXzvPzHbmNKXTYu8hOOS23kzHRa3Ge+bb5lAN5vYN9y3+w//j8QT7rfNE8AHu9YT2pPzD9OT3hDvjV28mviTC30TQ3T7E5Vg0v1T2UEUFWk7CVRpWQKDARJzFTbxOQzgCaFVoJVJZRU/KyUzLzkmGSEDWC05B5SFQaOhX6Fdo8AiIP+5ZaPGP8q/0T/Vv1W/wBw/5L/BG++/yhvyv9Mb15vqPj/EgFuYhcchG9EVN0qVIRVLITSHMRR5LTbsGoO0mxcBOI8JFhWjVNlyrS0PjwXFmIkWPV0VsQEE1kN1FkdhFldg5vaWBVDn1iFBlaCFQKUBNHUF94Fdq32BY6vCB8Ain+cfzYfWB/Sf2Qf5n/QH6AajyyPPo/gGzbCm2ykZapcpCf8dNX8lJKktE9pVoXEpLTPvLSTVXVjW1dVpVMeVX2EVJ1TU5xUbYTEZCxcJPbMlLXAnOSIxJRRU+3jDZlTfYSUZJ9SJdS0lDGoJMQTAH7Cw+zkjXRkR2r05BHMJNqMxKNQfSS1UI20UL1TAFAFxE9qrcRPDdOsJDRFTrVEFU0txE2l5E3dtJQ3NmKr5kslBEsVxEvdJEqy1VOR3JeOUtpKpVNOCUvVVBTUT5xHpj9I2741AIZP2D8aT2yvfq8oT6KvtK+Axq+QT3pPPK/2pcY1tuNMaqXETZXDalTkr0+VNFbkRNBQFWNETMS4rFQrLlJl46MsxBEMV17DSoQkBQTE12y3NsJrpGQFNZTkCrQn9uVeX3BfglkAll+oW65fuFveX0jP8l9szwAWb5DPos90b8bPAA+KZtPALLa1BoJVUm0zvKy1dCdWfnIwVJ2TsSzUMayEm8dVBcM8VoWUhIQi2vx0lXwECFiV43pYWv3kWO3jLVkdoxgcdG3qLHSsWPWzalj1ZgROU7x0w/QHVn3eBW5/AB8Aon8M775/MO9C71Tv9n8Ij8CK75zvru/gG1Z1hsJ0V0xllMTU9VYl5BQkYIyEtR/kZN6khKNV9aNnJlQEK1W9ZuYTVN2kxISbPFQ1IwNUrQSUtJemPARfU82UPATvvLSsVqRkdVINVFKlwwY8VFXOHASY3LRj9LQq7ERt5Uy0sFCNM3tQNSO1Q/wkDlSUs0+NM0taBDThlJRiTkVUTeUkygwENQwE1Qy39tIQTNaFw7RLnZNBzJTnStYts5lKHaRKvVPASgjNlj6zxJQljKe2NW4zHK8ALqXGP1Cviq/cD+4PmK8SHwAkHzYfSB/qqeaveB+CEcay1aG8NEA8NCg8tC9Ppi2zGVD9ZGSUJvy0nFYcxA5S3bODBNT1vLRRPHwk8xB+4hWEJOUclFWxtLR6nLRDBNQVlPQAq8Dmtc69xrXmtU5V7r8AzwAaz5Qvvl/QX2LP3C9+z6jPgBI/1M82P9jP6slGVf7CKkyct16yGFOlhLRkESzUq5FUTcMSJPSLzGQCNISHfuIFzNR4V91E5NRrXlj9Q8s8dCFZxRTZWeUULHS8WMVjfFhaTTM3BHTzVy2zySTnAF51zt1mfe7fGO96TyTvnk8AsE/CT2zvzk+47wpfHF8uXRR2dc4igjRUR+xEyzDOIk3C/OSAVp0UDPTuzGTLslUVM3ZE1aSEA1WyXbPInDf+wlpU/RRUqg30UxUzpny0bmz0N7bkhABT/cPKUv0jlIacZE1SfROTZduwlgKoqlTEcvzEOrz0BdS0z7VQ/cOKvBRSUAX0UNo9dE+VA2hPfSP8TrL1VE4dlHRksU1lQ1BRTXX0jAcOc0w9dEvd5AFLfZRsBVQHlkPMZLtg3pMJSy0GJrJeNKeWBZYNNqUArg/AD/oPTH9efwAfUh+Uf4Cmf1gfAr/Ef+59jgUuA01UhSSMZU7t5E+F9FDVNGJslIBUxxaVLrLZUk3DqTJ8t46yJfQU/Jz0vqYEZIdShWSc9B6ktPsANC/OtU4vYC9yL4Qvni8wzwBSz8wvRp9YnwI/fJ8eP0g/AFI/tJ+eha6SC2CmtVaFdlJZcHT1ZPRvVPWEVJ3UVoRU4lUF1FaVA8g0pC1Y1DTNV50UWGVEHESrE1mdZFnNsw1kpNxVWPWDjpzUSuw0Aew0AdHsR9bVxtVGT+Dfak+URwDWr5BP6k8kvy5fSLs2v2i/oHq/jL++79DjnjNXtZNXysTUFSy01bw3bnJPVszVFAT0z1WlBKRUSFVq7WMOLKTVRPScVC1jDWXEVC5UjZQc187z/BTTRVNtpPwU1fyUoFIETYZ2UjB89POANgMUlEOAqq6SR7yEEfzE2uT0ozVQ7YNsPGQqUHXUZGQrfE+1ZE9N1E5NxPz0G+JNPQOBTbU09MSbEFY+kkJMjZPmdASFRASsawCeYsxK3WRK7WOeqUptlFQEaNxk8WwETwAcd4YFlg+oAxZ1zn8wf3J/AMTf1t94f7p/DO8e7+B/mt+ARO9e5R51JqOkZINgFmNOap20T92DWsT00FBtk7VEpPS4XDRJUp1jvMgkJHOAdlNTtfTcVAdTVFWGXrKljPRe7JQr3BRDA1Ldhg5lPi0OsuPMjwDehd6P8I8Cn6wvLp9An7r/AGyf3v/w/6KfFA8mD1g/ajHKtqIKJCRVfIcuYjVTmqUDs5Q0UVRVZBzETKVVLWPFlFV8VK68NCJapLSXTFQiWF2zlQREsfwMRGugdtIYWTUD5zYERKxYtRNpWLVkBEQL3FdV87q8pzZPuKPOrwAAv1IfDL9etW4fkB/aT6QfAF6/2B/qH/wfrr22ta6lrmOaxLQnrKTlVgXUbFRgauS0H3xU3pxUo1Vd41tnVW3zHlXV8+QcxNWsvFR1HMQ8JMQFVFJFpFO1BDzEUexUGnQEVeN8xKxsBHX85D705NUFfITOJPSN1PRUUWqdYxwsZOWk5LBQXTNbeVCF00NQ7bRQtQStT+XTL081A8fsxGLVTkUETS1jlWQ0NU2yVWRMneTsZP5LPdRLip3DQSTU5zzXxmV2UsBFSm3zTtxkq2BW8jrs1wAOdZZlBn8Yf6Lf7N8uT0BPAFJPFE92T4hPOu+sT07vaO/UCkFuop38NEAUhG5O1j0TcE8dEzhEZLJQ1CXUXPScdPQODPSDUpidxNTn1vI0U7VkbITlNjxUsVK1o3pSLTRsVABbAB6VvoUm/b6PQP9a/2z/AH7/kPuW/xhvsv88b/b/YG8AAg+Eb5ZvwJ+iYQ715iWOoquhUm1jFnwEkQSkD9VUVUOP9GQvBMSoVaRdJsYDVuXkJBR4tLToyrykXMQE5dQHHhIoWdbdU/5YTWPExASFWAhNpnaDxLTHPBeupa6lJh8AyK9CET4f6K/Kf7Qf9n8YjwC6HzSPTr8wj1KPhI/mdS5ilYKMhEdkhAUMheS0bzVWRaMtZCTuVeV0hCTbdFV10zhVjfMAVSwNFIQEgVS95FSdxBykDdpMVKRT/URcVHMABtJV8fSUuTxUgeyUS/TkUxVSJfaeYqcc9G/EVFkqTGU0NL5QHROIFFRrUlDFUxo0NM5PncNtYbSU4U5Fo31O1cQZToXmDjJMTQWk7Dd20rMoTIXEzDRaS0Wj/UVKRcOrrDcWpe5jS32kChzUJXzUZ4TXdtXmNX7fUJDbFk9YT6KvTEXDa6yvAJZP4K/yrwS/zk3OT8BPMrnUdtXmchD8RO7clOxO1qVjF1A11FB10whRYi3DfiRnbsU2stdS5XMtMMQkOlPVUxw8l8blqjayh7S0UGQEHmSU/QCsVyb1Jv84/8Jf1F/eX/hfAAppDm8ob0JvtM9ub9jPem+Q9M8O30APUgYq3LceEvimdFRzU43EVFRzhATxtVQNM2zchABW3SRWti3T6Va9o1tXjfPQaJzUc3Dmc1htoxNZzYRtWS3TCVnFw9RYtQS1WL0kWDXDClgdE9gIHCceFW6ioywnpnUWFa5/AMB75n9Q72LvZI9275jvao+ArO9Wj9Dv8u/E5/ZjLCRVaiwkFcTk1VQkkFblJJrUhP7chMBVbaQEdEjNVe2zDlUt9IwknFS2HRNYVEXjIFRtU+rWvCSxU72je2TUQ1NmrSMNUy305LSQUu0zQ1hSvQTUJEvA5sK2lLdqFtJHpFQRDDTMUGU0ahw0YJSUKIy06E8FRLVPzZRPDTOsTj3UTrbtM8hN7TNoTY3DArVNTSRMjcNCTOXD5tY8pIVLzZRLRcO8SrBdpKQ3xsOMBGxL5ZRLAm1TSvw3Vq3uNW6vgK+SrwAMHx4fMB/Sr1QfZh94HzK/YJwfhh+gE/41nsLiTCXktkwEqE41E69PxfRQqq0j7YS0YRQ01SzUSaDUtz6jRFdGc8S0/NQkzCrcZJbkJF5UlCs0VMtgADbFnlUOzyDPMsk2zU7PYM8AcsmOz/gvos8cP8bPQD9SP0Ac33Y/IN8y3oNQ7kJtZJWpUh30XNTSzLRRBJTRTVTFI05VfXT8hFrMhGvNVl2jPCzsIFj9I2OSWJ00RHfWYhFZ7bNb3liN46NYVSRYfbQJWD1EFPS/HOeWf6h/MukA1n+gT3LvhO+m7/hPyu8E/0AWX0BfUl9kX/bVvqKbDOQ1ZQzkJQzk5VZdBDT0tWA89A7EhM9V5UOTVuw0V1XFIx5s9OV09JOsVGXWRnNUVTQsJMCqvLSKlPRRvLQalPThJtT0rFKlttZiMUSUu2BW3gLDUb2jizQ0VPz0rRwMJOVQRURQtSNszVBVMzZQ9YR0ZJNPqv1kT310Tv0jYqxk4lVNxZRNxbRN/YRMBaTW1GT6S5UES72TQUui/fRKhbSMB66zSuU0SwTdNASkOjwXZqXumvOQZqUAvgUmA6wf/g+Af5J/pH9GHwDIf9p/7H+eHxCPIo9cd+6yW75MnTN5TbUDauwUq29P/dM4nJSyBARFVVH907jMJC48ZKFMlGkRLCc2MjRk1BNTnTNl2VyUpbQ3JoI3Uq02AMYlvpN8L44l/rWWJTbPQM8Ayi9En/4vaJ8SP4yfNj+wnwDCn4w/5p+QPzrR9pVmJT7zxlTUo1Klhpb1fpIyVFqlU7HsVDNVhURVrXNTH1YdRGykImxUl/TUjQjs1HhY/bQsRxYDWVo1k/6UpLVYpVNx5NQLKlj9FFftNLRHdkV2TQAe7zDvuk+sT8ZP2E9Sv3S/AC5faF/i77y/zr/gu3ZFppJVdPy0NGS086RUsbxU1W/8NC1E9O7EVKNVZiWDZ1W91FT081TNZGZs1IFUFSRMpBFUvVS1U9XUU61zX1P9kyeq1DTxRGS5ZCSDXCRLVkwkBlJl8858hJjkJKgLIMajpJVQNZO+FASI1VDdA0OMZBB0ZLNPqq3ET91UTr1kTn0ETiqV9E2F0zU01NX8d6aStRRM1LQkdFpLvWP9rUqV06tKRXRKtbPFWmzUK6wEr0tNkyA0dAFn3Ac+fzhz3gVefWZ9rn8A+N8K77x/Lu9A71LvZO/+f0SI75rvTF0GLiPkFCjsFLSjYLaCGfTEk1CtwwtKTJSAPJQOpMe2svXU9BU8HGQ6rPQdlMdGg9SEFXospEO8hBVMJMuQBpUA7oXuheaFBp2eLSafwC9CnwDkJ879dp+YnwIPzJ8mD9CfQPqfXA+WP6AzZtOsNCrMhCuHUvWj+GQkk9Q0c8C21jKRVC3DDlWdM4m1VS3D/txUdVZtA+eJVo2khFTrDLRTQK7Cy2VYPaMhpKfu8gJZ/TRaLER8VEQ3WDUEV50zAclkt/aldkWGRf6tFr8ovwCaH2S/vh/QH5K/9B8GLxgvUCovPC92Xd4ahUwkR9SkawdXbZPCrFSAVp2EmCzE2wCGEsBV/bRcpDpVVY1kVTUDxnTEj/xUq1ZUldRUFfPqpISkTVOt825TNdT0JP7MhNvHUoUTkFLF41hSWHWkvDVsBKdRhRNwfITVONz0AWRkzHSElVBqrVRQjfMa5MTOT6VTrWFkhPhOFTROlQROtsXjyE3tE2VNFePvVqzcKEz1ZEs9NEsl1MVLnfO8dNeO0+w0D0sGrfOOS+Xk1GdWdbbVBnMAvN9ef3B/Gu9sT35PkE8q7wC0T8ZPeO+i70RP5k1WdU7TlU3d9E0NxE6lBKRkdyVQzaRQzcY+8tNsBDtgasbi2BQ0MPQkPlPtE6slU53z/CxkzLTEllVSlUNPvMQerMT7VP8AZv3+hX7/kP+i/7z/vv/g/wDq/2Rvdm8YD5pvrG9mD9BvUuJvUb1W5mIXrMRrnMREu4BewlGExHvAlkNUFWTWVMRqVU1j4jzEV1aW/VPKVi0TPIQXliNYmoUUWD3zE1mdpsaCDbVZFfPazKSdWBXzWgoMFAEMFNHkF2YV9qX2pQBmFXYfgB+qH7QfHo+4H+ofAFyPrr1Wj5CPoo+0j14lXiVWrsKbVz3zY+ykFTyEqdNsp7YCUYwkEBTE0arcBJXMBFmkJBA8xNeWNHSeVD3EVH1U5CT6qjykwZRUjIxURSR0D6p8xNccdKGcxGkspDOqvFzFRGSBfARJHKQTVgRk3FCFg6XkxG7sxLU4XFQB/MSAT/VDF7VP/XROLRNMTq1j5lakNIVNldRNLfRMrWMtRiyk5ksV84oERIvQYj7TSl00VKe+wt5KzTYERmOM1E88R67dttU2RRZFAAZfUE+aT+Sv9q8Iv6pPLL+APr/oS06/+E+Cuc7VVsNMqv0jdcTkqMzkr4Q0WFVQdcRQjWNExMS4NGSxMISXjlW2AkFTLcMurVOFAwlTrcPbDDSnaiw0bRw0OKTEA1L9VgIOst/MVz7Fbv/wU/5fCG8AGm+cz05vWG+Cb+TPjm8I30Aa3+xvPt9wD4IJFvIKRPSxVSz3/iU+8rNTvcMy2VQ9hDR0TlX9I8VVVA30nCSu/IQifISVXCTVCKR0enR0ACQULVmsbTSUdOpYxdRYPXRYVv3DJFjtVFcd871sFwBeFdZ9bh8Aj3LvhO9GjZbvALjvyu+8j+7vAP8S/yT/Vi1UXhWuI1cd0zZcFPUElK2hnCReVo1zHYwk4LVVreOjTHRnVfXUVdJFZFRV5KTUc6z0PFSm/SMFVCUUfJSXJHRfVVNV0yeU1OOcVKyM1FN1UoVUpFQGtFTORDRRmERkY1CGchxU1OdkNMuwUIUDecy11JQOUGqt5E+VA0pMVMdOvcObYk6Nc/1NXTSEBDXSNFTRbLcOk0xt05lLqvW0S+UESq0ESiVESlKllEpFpu4zS23DOmy3AC5Flq0uT0BPSr8Uv1YfGL8AQh98H54fcL/CH6wfxh/4G2xu86SkQ02Nwy5OreNBM4Q045A+BebzdNSapMQ1ECzEg3zU9VK1JOwkYzRT1TTs934ysVLVczV4JDRCLMQTUv3G3lUARs3mVV7N9l+Iz5LPDD9GbwAwP9LPVD/+z3g/ij9U364/kGDbXt1+A3zEPISXjjIWavS0kXSVVGUTj1Rloy0OJJSJVWUTH/yH3uLVBUTkeNyE61zkXljaRaPLfHQjWYWTIVnaXSRY/SO+WAWjfFhWvTM3WI00V23TyaznAM5/UO/qf4zv7k+Q79LvJF8ANl/g73qPVF9+X5BfOv/MR4pGMoKkVEdkVENARjLCqgyUgHz0LQyU8ER0sk1VjTN2VWUkjPQDDGSzylQFRMz0TVRtUxVtVAWj3FONM6ZTFTM1cOT0N5zUAlMdZHzUNYUcxE181BVSPcaus8lRbaTsNVHF9DzEv1CqPaRQNTNSxLQf5JTRbU/d02hP7SP8Tm0za5RO7YROhZOxTd1Dm1BNDVPzTM0EDHQsJUy1dEtV9LQEAeQFzAesDlNEdBNL/SOORKQLAUx19KSnBh8YHyofhB+2fwDIf9p/7H+mHxCPIo/8H84f0DiPaomWpRZyDBwk7k1a7XPv9GTxT6W0UF10UhQ0gGw3tjJnjJTZlCRFMmSUPGyU87CWg1IFo1W8FMSHhGRPhNQenJcA1iVOxU7PYM9ywW7P8C8KPwAkNyY/oJ9KP8Sfbj/on/qfIJw/Hq9g39I/LKQXHMdmgs33lCRyU/VU9LRxVLJ9lFQV5PxU4lV91FaqNQRWVZNaLOTNzEQ+NAznJgIRBOQqWV105KSsY0DeAotYtUNI1KQBAtSk0WRXtkU+5b5P0E/iTwBcvwZfQF+Sv6S/Xl1WX8i/gOq//L+mX0jz3rUGQzzkVWo85BV8tNP0VJBWBZSq9FQQNETCtNSFDGRKaVWlBJT014ykoFSV9M1UTbMwVE1E5IS1U2q1I33U9EcERBFT3dMp2PQ33gJrpCQkBAR7kFIGora0h55CScQkE1yUq9xQ3bOlzGRhtGQq1rRk6k+1hE9lgxdP2k20Tt3TSE4Fo+ZNWtVkTS2jB00l1EwFo6tGTE1ES7VkSxV0S7KNA9XMBw7inkq1Q/gpSpVkpNT15ARPbIeGdQAOdXZ1jn+gf7J/LO8+71DvAPp/dO+G75jvMo+8787v2ONStoNMnaQMdKx81U7lBLVPBaNWxGTPUBUkUdJlQ9MM1RSUu1QkI1OaBQRTVZMqU8X01PTXqqQklAQEXmQkKlQkAwFSVZYulbYvyCPWL1CfYp8AfJ9+naafGA+6nzwP3p9gD4ByDxSvlg8wr0qhFpUusgqiVCRT9IfWhU6y0AxET7YURM9UbZNOVa0Dx5VV7TRWzaRWZUTcvCdtWHVzmFhNswBZ7VRtWc3zGlm1Q+hYNbRNWC2zWlhFxIRE3LykAb00tya1tk84v1K/zB92vwCou+4fEC+yvzQv1r9AL2ov0Hwvrl0mtUbCZSS0JVdWZUPjVs3DoRwUXlzE1DNAzqLeFGSjDBRXVVptkx6kpOVUrRRUreRmBDQ8VKVkLGTNU50Ta4hT9TNRZGQaU70kVVKtFFJlQ3P0xD78NNUGVDTDxASLVARUUVoVcxysBOdQzaRQzYO1eST1UH2TAFDV45etT13jL08NFE4dA2LVTkWkTUXDldw0NU1mzfO6TLWk9DT6S82DjZksdEFLraS013ZzSpbN89pKBRRLHXbO8joAZOfm34B77uUG7xjvYu+sTwC+T9BPcu/0T7bttu8oX1KPqBxXfkXGI0ydNE2lE2pmDPRvTw1kvGSyUK0DlSfMBJr89BDcx9ZCDzZMZEBTVQM0U010XPSr5VLNw7F89Hr8hDcAfPTTAJaVNpWe/Tadvv/Q/wBqn/z/hp0eDygPSg+0b34PANhvig/8bw5/OK9KoYb1XjVWJhKjUp0TGMxUk8zFtgw0s1TNwzFVnRRVWp3zHWzEklZVIwWcFDN4V63EpBR6WK2kbBSs46Au0iFZbaRYVWO+qsykfrR0NzwU6AQkwwC8F5YdnhWuH0i/4h9Mjx4vAHCPgo9UL56PmI+KL9yP7o+oAJsmhZ5iggSURyS09ZrEJLFcxG9WTRTcJO62hMSwVcVjdFUlQzi1VSUT85SkulQt04GpVDX0DDQTlKTaxFSkzVNNY2xTlVSEpPFSagVDudxUgTz0S1LFg6EVZKSj8CazfGRhPGQq0sRlUNV0tDSHjFRSUCxVFASkzk/NlE8FZNQ0q3lOFdROJYRNndNMpU3VQ+9kR2bDTMVjtG1LNVNXS53z/Urlo8mrJEdeg0q1VNTUr0sKxYMlbERn/NdmRe7VbkUA/t9IX5pPFL8mvzi/6k9cvwBuvwhfOl+kv46/qLPu1WbDYU1VZFykwzAGQhlQ3TSFUD3zCwTXxmW+o7yU2Qp89DosNDg8N16jPPcOoxa0VE9SHRMeZDTrYCZlABZlFm8oY7b/QG9Sb2xvfm0ABg+Yb7pvJN/mb0jfWt8cf1Aef8ADft2Go1GdEyjUlC2F7FT3UtXDcETF9AStbwQU7lRtRFUdE/5W5CRzVo00ViVDWIQUtc0khD7cdK5Y1SRZtL12prIHxHTRWI10WFad801YnRMIdBTVXIcAnhWmKpsQph8ojzqPvO/O7wBgj/LvBP++j6iPAp9M/17/qEgvOvE+so+sJFWsJBU25OTTVq3jgFZFdNwkTPvQruLAVR2UfHRI9NS1Dvwk1fwEj1SdE1itVNXDIFSN4+o0NLG1U42je1x0Q1MV4w02LDTIUq3jkFIN5OQEMSJMNMPAXtK2Ud10nNSVR+TEAYQ0zPy3ruJgVVC11FDtdE/tpE+NlNlPNQRMpC5OJUPITTY182VN/cMCTWVWDtLbQkxd0+ZLreNwS4qNlEu9w7wkRx5FNtNKCoUzbDxE8URE+zB2RW5FAGZN5q+wvwq/hB+WH0i/gr8AzB/eH/Afwr9sHw4vMCN2RWYO0uJMDQRUpKxOLZRtTx0zdVAV4+1Q7ZZaVhLTLHRJUoUzvNSUoyVTRXTUVKMl/kw0zGpUdJjM1GBMNCxSNdNBBDwEM2AOZQ5t5uLjJG8ANm/Az9LPTD9+b3A/Et+UPwBe1TbfwD9y3+Q/ht8we5ba1RfclG3MlNtMdFNTqq3j0NTUT+z0z3SUatZUlOBVfaRWrcPKVtJVozys50YDWDXzlViixXMRNOcmAzTk2lTknVa8dFpYjZRYLTPcHPcADo0OhY7lnu+w7yJf5O9GXwBYX2pffF9u/6Bfsl/EX9ZfNOBTlqK4pHSbVx3ElPSlJYRU1Yx3ZwNWVTMQ2jSU0fzUk1X9M1dVsjUzHuT3LjKcVFUTY1VUVaMs9PT4RETAPMTFigwEUSQH5vPM1KBSRB3GxnIxJMQ7cFYSw/QkqY1kB2ZzUbVEUD1To7VQpZRQxTM2UFUzAGIMpJekB14llqJITuUEttQEgU0tMxxNdZRMyC0W5gW+00utlCQU0UpSxXORdHeWk0o1M06spAvvS43jSjQnzq3OpVYVADYVFi8Av6ofBI+2HbYfOI8ASo9cj26PKC8iL6SH7qUOErO+TD2k5LRuTt1UT1QtFIQE0Py0RbTUuFQ0tTC0ZKHElBFTVTNAmVNtZKyUB1Mlxo5SpTQsRy4iNyzEClKtxobFAPYvCDOezyA/Mj88P1Y9hjUAZjVmPZY/AK+iPySvNq/YP6Bar2yvDk1OlY5SVWTEvm1SlfM1U1UTs1N1M7MyVD1UVEQvVZXzxVVVnZM8vPSurPQgPFSrk1c9owZc5HiUROWmLOQvWS3mFlLwlES1VVhVE3O8RC28RO08VAHDjOd+7e5Flu0GXT5VDl8AMF+6v4Rfzr/wvyr/BM92/6Agz0rPXMeG5R6idPykNmqU9PUkZLGs9GBWHbRqvPTePGSjbERnVT20WVVlNFxEulQ9w3VcZCs8VJXzBVRFUw101NStXySUJ1M1Y/FMBKyWrKR1Uh3kUv2kNATQorTUmOSUgyCGcip0pOfW5ISwUMWEUB2jRFDarZMO7GSzTzVDS0/aDTROdTNiThXj/U0mHUOZTa2krNTVpIceoqsUTPWESzVjQWR059QMF7ZzSj3DxRwULEsGNUOrS/30nIc+H1AbNhUAXh12jyiPYu90737vkO+674DM736PMC+aj6yP1gUWk01qpURO5bMz3IQaUHUz1bL8ZCaclJzElBBSquWzg5yk9UwEPIRkOqocBBOsJOUMlLFMlHoKPERDnKQV3CQToAY1Zp0CNnLhDDd+n5ibnp+4nzIPAHw/fj8Qr3oPRK+eD0ivcq+g1A9+ryBDntPkZCo8RKNqxCQYlPSTDNQRVDVjW5FUpbMQVR1DiWREUwBWlURUFAX8pHb8VK3rdLRcWPXjx5xEIaykRxYC/FiNA8TMRINZWKUkxET6V71DzeS3AO5FZr94s3a9pr8IK6Zj9BStbvwUMFelw+58RKzNViVzaFYF1HRE2lWq/VRVNWNh1KQlTGTuZtTEtVSt9GRkQ1S1JKoklMcM1JEslFmU9CNpU20UPESzFNR8UiVz1TgMlAFUlMoENJNRon1DXLQEY/BGs1D1hFC0NbR01D4MNAhQ5QOnbU9VA0JPPdPYTh3UtU6NZE79E5BOlRROzAW0PDT4T130bNQ0UKCN9IQ3fjW+owR0MHTULgCsP749pjXWPS4j7DeeNf49AH41Fk8oS/5lPk9QTwJxPtIBOGxPfk+QT6JJhj2GPa5PAOBP8k8EX4Y13qMcXxZfKF8AUlFeX3BfUl+UX35fQF+qXwDcX+5fsF/CXyRvBm8gb1pvAGxvRmUeNYZveG+yb5xv1m8A6G/6bwx/Hn/Ab9JvVH9mfwB4f4p/nH+uf8B/0n88f95/AAiP6n8cjx6PMI9ij3SPVo/AQG+SOdY9njWGNeaSQVBahdRQjcNRUNUjWFzUNWAsNGeEhGxQHdTkhFV7fNSDDDSIpDSQLDRbl1A9s51QPcOl9IRRqFzXDjUeAr581MP0hFXIVPTSDDTYdNTeVPRR4iw0W9Cm4u9s1PSEhFX8FDQD9AQJ3PQP7PQtFZSkGlGlwx78J07V1EbzPNQ4PARAjAREUVSF1Nz0T4wEVAQEWkTXVEYj3PRvXARylKR6PARrgFGto4UkpItRVTSi9PSXZPeuw/z0qOyUrqq0BLYUBLw8BMDs9MUCJKTLhKQ70LbT1PfO9f71UDYFjgX+Babi/+z0BRTUbQyk9BFS5QMXUv3TVRzE9CQcFCgk1C609I0z5CQ6UqXDK9Cu0kVZUoXUNNRQUvXjVxTUbVy09GNS/QNpUqXkqrT0cxwUeCTUfrz0hdbkJIpSVQOSHBSYUmhFlBQX9uKnJNSuUkXTVKvwriK5dLS+lLTHFNRVzBTE0ZS014S02xTEVeE8tOf0tO109POs9FX6NNQAnPQFvCQLLBWtU60DFlMVAxwM1CFUBNf+01P9NFOdRFM19K1TfSNFU+UjStTEUFqc9FXkxFpTpeNfzMRTaFMlJMTEcqwkeQTUE39TNeSM9IqkJ46j5MSrmlP9E6CcxKakxKxWNNSzU9UjuBTUvpz0VcWsJMkE1M8kFNO8xJPcU1XEzMTovCXExPKizMT4FNSbIMaTVOUjCqlU1ZR8JBWEJBo8FCCtVPXjJ1S9xFT9NFSknUSUJD6MJ94CR/TUT7VUrQNWHORcVDUDYJoU5Gcc5GxU5eQs5HiZVCX0JOSCVEUU9NSP1VSNA5SEJJpk5KBUVNUUjOSsNBSxFOS3HOQ1vCTkwizkyFS9FIwkq9NU1SPYPBTgFOTnquzU6mTk8ETk94zk/LY0FAFVrQMGVSXDDq1VjQMUVeWUVQXTH1RsJ64iKWz0L2wkNWT0qzpV3YRVLZNIdCROtVW9s1NEFFlVBRNdrVV9I2VV5SNqVPRuakz0dmT0epz0gVXtA02HxPSNVSUURBSZbPRVnwwEo2T0qlT0rlz0S7RVvaRV7eT89MfE9DXNDATTRBTZVa3UXPRT5FX9pFT07kz09tT0afpMF07zVpWTDla9s20TTCQXVgUTHVa1JFVWffRWhfRWjfRWhYRpVt2ETCRHVCRKVu2EKVaVtDwkXNQEY0QnVqPW7AR1Vh2UViXDflaatZOEPCSMVuW0HBSXKjwknBQUoUQkqDwnxiNWVCS6Vv0TwKwExswEVc0UFNEcFNc8JNz8BFXh3ATpPCTs7AT13ASt+eQE/1YltFcttFe2xaMQV20jFVdFtFeWnZMiV7XEV700NCQyVVfVJFd1tFcdpFflhFlXFRQ8JFdXPaRXBdRqJCRlRCRuZCR0V2WkTVddk4BX1bRsJIuMJFWPvCSVhCSaHCSgJCRtpUQkrlclA7NX3eSqjCS//CTDbCTLHCTQqVcF9Kwk2lwk3rwk5ZpsJOssNPNX1dREJP62ZCQEWE2jCFjVlFi2JQMTWG0DGVgN5FhqFeRY/ZRYRdMxWF3DAzdYjWS8NxajvDemNV41IAY1piVGJcbTpBSqJBdu89BcFIMALgVeknCEBDhVVEX2ZqLKrOSE/ORNFOQVF2Tk4CTUqRzXhoPk1QVTJcuHjLeOM2zE+6AOQyY0pHRRjWQMpPh0lzbC1Yy0hFRElB2MhM5PtkXTYU9t4/dORaNxbU5dwwdOjQOeTW0DKzlN5aRMtbRMjcREVKurS7WES0XESm3jd1ZkVBdKJcRJpbRJdTRVSRXESEXkSK2URxUErUdF00FHbcRGveRGqo20Rp0ERY2kRa30RdbFowBFXZREnZNiRKqlxESl1EM11ENdtEOanZRCXcOnQh1mpuNDJo0D/kP1lARkM0xnRmUorsP8VyYjRF2TEHxndmUAjm94a47DtG9+bbZlTvPkbwC2b+Br5lPsby5/GH/6aT5/ACBzHn9of3p5PmV2f5B/qn8AnH/2fwiPGo8sjz6PUI/CcQAA</prop>
			</obj>
			<obj name="Protocol" class="HTCProtocol" version="1">
				<prop name="Created">2013-02-27T12:12:29.642</prop>
				<prop name="LastModified">2013-02-27T12:12:34.129</prop>
				<obj name="Programs" class="HTCRunProgramList" version="5">
					<list name="emlist" count="4">
						<obj name="item" class="HTCRunProgram" version="1">
							<prop name="name">pre-incubation</prop>
							<prop name="Cycles">1</prop>
							<prop name="AnalysisMode">None</prop>
							<obj name="Segments" class="TEMRunSegmentList" version="1">
								<list name="emlist" count="1">
									<obj name="item" class="HTCRunSegment" version="2">
										<prop name="Hold">600</prop>
										<prop name="Slope">4.4</prop>
										<prop name="StepDelay">0</prop>
										<prop name="StepSize">0</prop>
										<prop name="Target">95</prop>
										<prop name="Target2">0</prop>
										<prop name="AcquisitionMode">0</prop>
										<prop name="AcqPerDegree">5</prop>
									</obj>
								</list>
							</obj>
						</obj>
						<obj name="item" class="HTCRunProgram" version="1">
							<prop name="name">amplification</prop>
							<prop name="Cycles">50</prop>
							<prop name="AnalysisMode">Quantification</prop>
							<obj name="Segments" class="TEMRunSegmentList" version="1">
								<list name="emlist" count="3">
									<obj name="item" class="HTCRunSegment" version="2">
										<prop name="Hold">15</prop>
										<prop name="Slope">4.4</prop>
										<prop name="StepDelay">0</prop>
										<prop name="StepSize">0</prop>
										<prop name="Target">95</prop>
										<prop name="Target2">0</prop>
										<prop name="AcquisitionMode">0</prop>
										<prop name="AcqPerDegree">5</prop>
									</obj>
									<obj name="item" class="HTCRunSegment" version="2">
										<prop name="Hold">15</prop>
										<prop name="Slope">2.2</prop>
										<prop name="StepDelay">0</prop>
										<prop name="StepSize">0</prop>
										<prop name="Target">57</prop>
										<prop name="Target2">0</prop>
										<prop name="AcquisitionMode">0</prop>
										<prop name="AcqPerDegree">5</prop>
									</obj>
									<obj name="item" class="HTCRunSegment" version="2">
										<prop name="Hold">15</prop>
										<prop name="Slope">4.4</prop>
										<prop name="StepDelay">0</prop>
										<prop name="StepSize">0</prop>
										<prop name="Target">72</prop>
										<prop name="Target2">0</prop>
										<prop name="AcquisitionMode">1</prop>
										<prop name="AcqPerDegree">5</prop>
									</obj>
								</list>
							</obj>
						</obj>
						<obj name="item" class="HTCRunProgram" version="1">
							<prop name="name">melting curve</prop>
							<prop name="Cycles">1</prop>
							<prop name="AnalysisMode">Melting Curves</prop>
							<obj name="Segments" class="TEMRunSegmentList" version="1">
								<list name="emlist" count="3">
									<obj name="item" class="HTCRunSegment" version="2">
										<prop name="Hold">5</prop>
										<prop name="Slope">4.4</prop>
										<prop name="StepDelay">0</prop>
										<prop name="StepSize">0</prop>
										<prop name="Target">95</prop>
										<prop name="Target2">0</prop>
										<prop name="AcquisitionMode">0</prop>
										<prop name="AcqPerDegree">5</prop>
									</obj>
									<obj name="item" class="HTCRunSegment" version="2">
										<prop name="Hold">60</prop>
										<prop name="Slope">2.2</prop>
										<prop name="StepDelay">0</prop>
										<prop name="StepSize">0</prop>
										<prop name="Target">65</prop>
										<prop name="Target2">0</prop>
										<prop name="AcquisitionMode">0</prop>
										<prop name="AcqPerDegree">5</prop>
									</obj>
									<obj name="item" class="HTCRunSegment" version="2">
										<prop name="Hold">1</prop>
										<prop name="Slope">0.114285714285714</prop>
										<prop name="StepDelay">0</prop>
										<prop name="StepSize">0</prop>
										<prop name="Target">97</prop>
										<prop name="Target2">0</prop>
										<prop name="AcquisitionMode">2</prop>
										<prop name="AcqPerDegree">5</prop>
									</obj>
								</list>
							</obj>
						</obj>
						<obj name="item" class="HTCRunProgram" version="1">
							<prop name="name">cooling</prop>
							<prop name="Cycles">1</prop>
							<prop name="AnalysisMode">None</prop>
							<obj name="Segments" class="TEMRunSegmentList" version="1">
								<list name="emlist" count="1">
									<obj name="item" class="HTCRunSegment" version="2">
										<prop name="Hold">30</prop>
										<prop name="Slope">2.2</prop>
										<prop name="StepDelay">0</prop>
										<prop name="StepSize">0</prop>
										<prop name="Target">40</prop>
										<prop name="Target2">0</prop>
										<prop name="AcquisitionMode">0</prop>
										<prop name="AcqPerDegree">5</prop>
									</obj>
								</list>
							</obj>
						</obj>
					</list>
					<list name="AnalysisModes" count="4">
						<item>None</item>
						<item>Quantification</item>
						<item>Melting Curves</item>
						<item>Color Compensation</item>
					</list>
					<prop name="ChannelCount">1</prop>
					<prop name="InstrumentSubclass">HTC_VER_10</prop>
					<obj name="Container" class="HTCBlockType" version="1">
						<prop name="Id">bt96TC5</prop>
						<prop name="RowCount">8</prop>
						<prop name="ColCount">12</prop>
						<prop name="OvershootDnDelay">10</prop>
						<prop name="OvershootUpDelay">10</prop>
						<prop name="RampRateMaxDn">2.2</prop>
						<prop name="RampRateMaxUp">4.4</prop>
						<prop name="ReactionVolMin">10</prop>
						<prop name="ReactionVolMax">100</prop>
						<prop name="ReactionVolDefault">20</prop>
						<prop name="HorVertCrosstalkCoefficient">0.0003</prop>
						<prop name="DiagCrosstalkCoefficent">0.0001</prop>
					</obj>
					<prop name="MaxPositionsToSeek">96</prop>
					<obj name="DetectionFormats" class="DetectionFormats" version="2">
						<list name="emlist" count="1">
							<obj name="item" class="HTCDetectionFormat" version="1">
								<list name="emlist" count="1">
									<obj name="item" class="HTCChannel" version="2">
										<prop name="name">SYBR Green I / HRM Dye</prop>
										<prop name="Active">1</prop>
										<prop name="EmissionWL">510</prop>
										<prop name="ExcitationWL">465</prop>
										<prop name="IntgrTime">250</prop>
										<prop name="MaxIntgrTime">1000</prop>
										<prop name="MeltFactor">1.2</prop>
										<prop name="QuantFactor">20</prop>
									</obj>
								</list>
								<prop name="name">SYBR Green I / HRM Dye</prop>
								<prop name="Active">1</prop>
								<prop name="DefChannelNdx">0</prop>
								<prop name="DenominatorNdx">-1</prop>
								<prop name="ReadOnly">0</prop>
								<list name="EmissionWLAvail" count="6">
									<item>488</item>
									<item>510</item>
									<item>580</item>
									<item>610</item>
									<item>640</item>
									<item>660</item>
								</list>
								<list name="ExcitationWLAvail" count="5">
									<item>440</item>
									<item>465</item>
									<item>498</item>
									<item>533</item>
									<item>618</item>
								</list>
								<prop name="MeasuringMode">hmmDynamic</prop>
							</obj>
						</list>
						<prop name="DefFormatName">SYBR Green I / HRM Dye</prop>
					</obj>
					<list name="AcquisitionModes" count="4">
						<item>None</item>
						<item>Single</item>
						<item>Continuous</item>
						<item>Step</item>
					</list>
					<prop name="SeekTemp">30</prop>
					<prop name="SampleVolume">10</prop>
					<prop name="PlateID">03304782</prop>
				</obj>
			</obj>
			<prop name="CompletedProgramNo">5</prop>
			<prop name="StopPoint">3</prop>
			<prop name="CarouselConstMoved">0</prop>
		</obj>
		<obj name="AnlsAndSampleInfo" class="AnlsAndSampleInfo" version="1">
			<obj name="AnlsPropTypes" class="PropertyTypeList" version="1">
				<list name="emlist" count="3">
					<obj name="item" class="SamplePropType" version="1">
						<prop name="name">Units</prop>
						<prop name="PropClass">QuantUnitsProp</prop>
						<prop name="IsChannelProperty">0</prop>
						<prop name="SelectorOrder">0</prop>
						<prop name="ShowInSelector">0</prop>
						<prop name="ShowInTable">0</prop>
						<prop name="TableOrder">0</prop>
					</obj>
					<obj name="item" class="SamplePropType" version="1">
						<prop name="name">ExtRef</prop>
						<prop name="PropClass">RQExtRefProp</prop>
						<prop name="IsChannelProperty">0</prop>
						<prop name="SelectorOrder">0</prop>
						<prop name="ShowInSelector">0</prop>
						<prop name="ShowInTable">0</prop>
						<prop name="TableOrder">0</prop>
					</obj>
					<obj name="item" class="SamplePropType" version="1">
						<prop name="name">Endpt External Experiment</prop>
						<prop name="PropClass">EndptGenoExtExp</prop>
						<prop name="IsChannelProperty">0</prop>
						<prop name="SelectorOrder">0</prop>
						<prop name="ShowInSelector">0</prop>
						<prop name="ShowInTable">0</prop>
						<prop name="TableOrder">0</prop>
					</obj>
				</list>
			</obj>
			<obj name="SamplePropTypes" class="PropertyTypeList" version="1">
				<list name="emlist" count="26">
					<obj name="item" class="SamplePosPropType" version="1">
						<prop name="name">Position</prop>
						<prop name="PropClass">GenSampleEditPosition</prop>
						<prop name="AnalysisClass">General</prop>
						<prop name="IsChannelProperty">0</prop>
						<prop name="SelectorOrder">0</prop>
						<prop name="ShowInSelector">0</prop>
						<prop name="ShowInTable">1</prop>
						<prop name="TableOrder">0</prop>
					</obj>
					<obj name="item" class="SamplePropType" version="1">
						<prop name="name">Color</prop>
						<prop name="PropClass">SamplePrefColor</prop>
						<prop name="AnalysisClass">General</prop>
						<prop name="IsChannelProperty">0</prop>
						<prop name="SelectorOrder">1</prop>
						<prop name="ShowInSelector">0</prop>
						<prop name="ShowInTable">1</prop>
						<prop name="TableOrder">1</prop>
					</obj>
					<obj name="item" class="SamplePropType" version="1">
						<prop name="name">Replicate of</prop>
						<prop name="PropClass">GenSampleEditReplicate</prop>
						<prop name="AnalysisClass">General</prop>
						<prop name="IsChannelProperty">0</prop>
						<prop name="SelectorOrder">2</prop>
						<prop name="ShowInSelector">0</prop>
						<prop name="ShowInTable">1</prop>
						<prop name="TableOrder">2</prop>
					</obj>
					<obj name="item" class="SamplePropType" version="1">
						<prop name="name">Sample Name</prop>
						<prop name="PropClass">GenSampleEditName</prop>
						<prop name="AnalysisClass">General</prop>
						<prop name="IsChannelProperty">0</prop>
						<prop name="SelectorOrder">3</prop>
						<prop name="ShowInSelector">1</prop>
						<prop name="ShowInTable">1</prop>
						<prop name="TableOrder">3</prop>
					</obj>
					<obj name="item" class="SamplePropType" version="1">
						<prop name="name">Subsets</prop>
						<prop name="PropClass">GenSampleEditSubset</prop>
						<prop name="AnalysisClass">General</prop>
						<prop name="IsChannelProperty">0</prop>
						<prop name="SelectorOrder">4</prop>
						<prop name="ShowInSelector">0</prop>
						<prop name="ShowInTable">0</prop>
						<prop name="TableOrder">4</prop>
					</obj>
					<obj name="item" class="SamplePropType" version="1">
						<prop name="name">Notes</prop>
						<prop name="PropClass">GenSampleEditNotes</prop>
						<prop name="AnalysisClass">General</prop>
						<prop name="IsChannelProperty">0</prop>
						<prop name="SelectorOrder">5</prop>
						<prop name="ShowInSelector">0</prop>
						<prop name="ShowInTable">0</prop>
						<prop name="TableOrder">5</prop>
					</obj>
					<obj name="item" class="SamplePropType" version="1">
						<prop name="name">Sample ID</prop>
						<prop name="PropClass">HTCSampleID</prop>
						<prop name="AnalysisClass">General</prop>
						<prop name="IsChannelProperty">0</prop>
						<prop name="SelectorOrder">6</prop>
						<prop name="ShowInSelector">0</prop>
						<prop name="ShowInTable">0</prop>
						<prop name="TableOrder">6</prop>
					</obj>
					<obj name="item" class="SamplePropType" version="1">
						<prop name="name">Sample Prep Notes</prop>
						<prop name="PropClass">HTCSamplePrepNotes</prop>
						<prop name="AnalysisClass">General</prop>
						<prop name="IsChannelProperty">0</prop>
						<prop name="SelectorOrder">7</prop>
						<prop name="ShowInSelector">0</prop>
						<prop name="ShowInTable">0</prop>
						<prop name="TableOrder">7</prop>
					</obj>
					<obj name="item" class="SamplePrefWidthType" version="1">
						<prop name="name">Width</prop>
						<prop name="PropClass">SamplePrefWidth</prop>
						<prop name="AnalysisClass">Sample preferences</prop>
						<prop name="IsChannelProperty">0</prop>
						<prop name="SelectorOrder">8</prop>
						<prop name="ShowInSelector">0</prop>
						<prop name="ShowInTable">0</prop>
						<prop name="TableOrder">8</prop>
					</obj>
					<obj name="item" class="SamplePrefLineStyleType" version="1">
						<prop name="name">Line Style</prop>
						<prop name="PropClass">SamplePrefLineStyle</prop>
						<prop name="AnalysisClass">Sample preferences</prop>
						<prop name="IsChannelProperty">0</prop>
						<prop name="SelectorOrder">9</prop>
						<prop name="ShowInSelector">0</prop>
						<prop name="ShowInTable">0</prop>
						<prop name="TableOrder">9</prop>
					</obj>
					<obj name="item" class="SamplePrefPointStyleType" version="1">
						<prop name="name">Point Style</prop>
						<prop name="PropClass">SamplePrefPointStyle</prop>
						<prop name="AnalysisClass">Sample preferences</prop>
						<prop name="IsChannelProperty">0</prop>
						<prop name="SelectorOrder">10</prop>
						<prop name="ShowInSelector">0</prop>
						<prop name="ShowInTable">0</prop>
						<prop name="TableOrder">10</prop>
					</obj>
					<obj name="item" class="SamplePropType" version="1">
						<prop name="name">Dominant Channel</prop>
						<prop name="PropClass">DominantChannelProp</prop>
						<prop name="AnalysisClass">Color Compensation Analysis</prop>
						<prop name="IsChannelProperty">0</prop>
						<prop name="SelectorOrder">11</prop>
						<prop name="ShowInSelector">0</prop>
						<prop name="ShowInTable">0</prop>
						<prop name="TableOrder">11</prop>
					</obj>
					<obj name="item" class="EndPtSampleTypePropertyType" version="1">
						<prop name="name">EndPt Sample Type</prop>
						<prop name="PropClass">GroupingSample</prop>
						<prop name="AnalysisClass">EndPtGenotyping</prop>
						<prop name="IsChannelProperty">0</prop>
						<prop name="SelectorOrder">12</prop>
						<prop name="ShowInSelector">0</prop>
						<prop name="ShowInTable">0</prop>
						<prop name="TableOrder">12</prop>
					</obj>
					<obj name="item" class="SamplePropType" version="1">
						<prop name="name">EndPt Genotype</prop>
						<prop name="PropClass">Genotype</prop>
						<prop name="AnalysisClass">EndPtGenotyping</prop>
						<prop name="IsChannelProperty">0</prop>
						<prop name="SelectorOrder">13</prop>
						<prop name="ShowInSelector">0</prop>
						<prop name="ShowInTable">0</prop>
						<prop name="TableOrder">13</prop>
					</obj>
					<obj name="item" class="SamplePropType" version="1">
						<prop name="name">Target Name</prop>
						<prop name="PropClass">TargetName</prop>
						<prop name="AnalysisClass">General</prop>
						<prop name="IsChannelProperty">1</prop>
						<prop name="SelectorOrder">22</prop>
						<prop name="ShowInSelector">1</prop>
						<prop name="ShowInTable">1</prop>
						<prop name="TableOrder">22</prop>
					</obj>
					<obj name="item" class="QuantSampleTypePropertyType" version="1">
						<prop name="name">Quantification Sample Type</prop>
						<prop name="PropClass">QuantSampleTypeProperty</prop>
						<prop name="AnalysisClass">Quantification Analysis</prop>
						<prop name="IsChannelProperty">1</prop>
						<prop name="SelectorOrder">15</prop>
						<prop name="ShowInSelector">1</prop>
						<prop name="ShowInTable">1</prop>
						<prop name="TableOrder">15</prop>
					</obj>
					<obj name="item" class="SamplePropType" version="1">
						<prop name="name">Concentration</prop>
						<prop name="PropClass">QuantConcProperty</prop>
						<prop name="AnalysisClass">Quantification Analysis</prop>
						<prop name="IsChannelProperty">1</prop>
						<prop name="SelectorOrder">16</prop>
						<prop name="ShowInSelector">1</prop>
						<prop name="ShowInTable">1</prop>
						<prop name="TableOrder">16</prop>
					</obj>
					<obj name="item" class="QuantCpType" version="1">
						<prop name="name">Cp Low</prop>
						<prop name="PropClass">QuantCpLowProp</prop>
						<prop name="AnalysisClass">Quantification Analysis</prop>
						<prop name="IsChannelProperty">1</prop>
						<prop name="SelectorOrder">17</prop>
						<prop name="ShowInSelector">0</prop>
						<prop name="ShowInTable">0</prop>
						<prop name="TableOrder">17</prop>
					</obj>
					<obj name="item" class="QuantCpType" version="1">
						<prop name="name">Cp High</prop>
						<prop name="PropClass">QuantCpHighProp</prop>
						<prop name="AnalysisClass">Quantification Analysis</prop>
						<prop name="IsChannelProperty">1</prop>
						<prop name="SelectorOrder">18</prop>
						<prop name="ShowInSelector">0</prop>
						<prop name="ShowInTable">0</prop>
						<prop name="TableOrder">18</prop>
					</obj>
					<obj name="item" class="GroupSampleTypePropertyType" version="1">
						<prop name="name">Melt Geno Sample Type</prop>
						<prop name="PropClass">GroupChannelTypeProp</prop>
						<prop name="AnalysisClass">Melt Geno</prop>
						<prop name="IsChannelProperty">1</prop>
						<prop name="SelectorOrder">19</prop>
						<prop name="ShowInSelector">0</prop>
						<prop name="ShowInTable">0</prop>
						<prop name="TableOrder">19</prop>
					</obj>
					<obj name="item" class="SamplePropType" version="1">
						<prop name="name">Melt Geno Genotype</prop>
						<prop name="PropClass">ChannelGenotype</prop>
						<prop name="AnalysisClass">Melt Geno</prop>
						<prop name="IsChannelProperty">1</prop>
						<prop name="SelectorOrder">20</prop>
						<prop name="ShowInSelector">0</prop>
						<prop name="ShowInTable">0</prop>
						<prop name="TableOrder">20</prop>
					</obj>
					<obj name="item" class="RQTargetPropertyType" version="1">
						<prop name="name">Target Type</prop>
						<prop name="PropClass">RQTargetProperty</prop>
						<prop name="AnalysisClass">Relative Quantification</prop>
						<prop name="IsChannelProperty">1</prop>
						<prop name="SelectorOrder">21</prop>
						<prop name="ShowInSelector">0</prop>
						<prop name="ShowInTable">0</prop>
						<prop name="TableOrder">21</prop>
					</obj>
					<obj name="item" class="RQSampleTargetPropertyType" version="1">
						<prop name="name">Combined Sample and Target Type</prop>
						<prop name="PropClass">RQSampleTargetProperty</prop>
						<prop name="AnalysisClass">Relative Quantification</prop>
						<prop name="IsChannelProperty">1</prop>
						<prop name="SelectorOrder">15</prop>
						<prop name="ShowInSelector">1</prop>
						<prop name="ShowInTable">1</prop>
						<prop name="TableOrder">15</prop>
					</obj>
					<obj name="item" class="SamplePropType" version="1">
						<prop name="name">Efficiency</prop>
						<prop name="PropClass">RQEffProp</prop>
						<prop name="AnalysisClass">Relative Quantification</prop>
						<prop name="IsChannelProperty">1</prop>
						<prop name="SelectorOrder">23</prop>
						<prop name="ShowInSelector">0</prop>
						<prop name="ShowInTable">1</prop>
						<prop name="TableOrder">23</prop>
					</obj>
					<obj name="item" class="GroupSampleTypePropertyTypeNoPos" version="1">
						<prop name="name">Scanning Sample Type</prop>
						<prop name="PropClass">GroupChannelTypeProp</prop>
						<prop name="AnalysisClass">Scanning</prop>
						<prop name="IsChannelProperty">1</prop>
						<prop name="SelectorOrder">24</prop>
						<prop name="ShowInSelector">0</prop>
						<prop name="ShowInTable">0</prop>
						<prop name="TableOrder">24</prop>
					</obj>
					<obj name="item" class="SamplePropType" version="1">
						<prop name="name">Scanning Genotype</prop>
						<prop name="PropClass">ChannelGenotype</prop>
						<prop name="AnalysisClass">Scanning</prop>
						<prop name="IsChannelProperty">1</prop>
						<prop name="SelectorOrder">25</prop>
						<prop name="ShowInSelector">0</prop>
						<prop name="ShowInTable">0</prop>
						<prop name="TableOrder">25</prop>
					</obj>
				</list>
			</obj>
			<obj name="SelectedChannels" class="TEMIntegerSet" version="1">
				<list name="Items" count="1">
					<prop name="Item">0</prop>
				</list>
			</obj>
			<obj name="AnalysisProperties" class="ExpPropList" version="1">
				<list name="emlist" count="3">
					<obj name="PropertyObject" class="EndptGenoExtExp" version="3">
						<prop name="PropertyTypeName">Endpt External Experiment</prop>
					</obj>
					<obj name="PropertyObject" class="RQExtRefProp" version="3">
						<prop name="PropertyTypeName">ExtRef</prop>
						<prop name="RefExpProg">-1</prop>
					</obj>
					<obj name="PropertyObject" class="QuantUnitsProp" version="3">
						<prop name="PropertyTypeName">Units</prop>
					</obj>
				</list>
			</obj>
			<obj name="SampleInfoList" class="SamplePropInfoList" version="1">
				<list name="emlist" count="96">
					<obj name="item" class="SamplePropInfo" version="1">
						<obj name="ChannelProperties" class="ChanPropList" version="2">
							<obj name="ChannelProperties" class="EMList" version="1">
								<list name="emlist" count="1">
									<obj name="item" class="PropertyList" version="1">
										<list name="emlist" count="12">
											<obj name="PropertyObject" class="RQSampleTargetProperty" version="4">
												<prop name="PropertyTypeName">Combined Sample and Target Type</prop>
												<prop name="Position">0</prop>
												<prop name="IsDefault">0</prop>
												<obj name="ChannelProp" class="ChannelProperty" version="1">
													<prop name="ChannelIdx">0</prop>
												</obj>
											</obj>
											<obj name="PropertyObject" class="QuantConcProperty" version="4">
												<prop name="PropertyTypeName">Concentration</prop>
												<prop name="Position">0</prop>
												<prop name="IsDefault">1</prop>
												<prop name="Concentration">0</prop>
												<obj name="ChannelProp" class="ChannelProperty" version="1">
													<prop name="ChannelIdx">0</prop>
												</obj>
												<prop name="ReadOnly">1</prop>
											</obj>
											<obj name="PropertyObject" class="QuantCpHighProp" version="4">
												<prop name="PropertyTypeName">Cp High</prop>
												<prop name="Position">0</prop>
												<prop name="IsDefault">1</prop>
												<prop name="CpRangeHigh">0</prop>
												<obj name="ChannelProp" class="ChannelProperty" version="1">
													<prop name="ChannelIdx">0</prop>
												</obj>
												<prop name="ReadOnly">1</prop>
											</obj>
											<obj name="PropertyObject" class="QuantCpLowProp" version="4">
												<prop name="PropertyTypeName">Cp Low</prop>
												<prop name="Position">0</prop>
												<prop name="IsDefault">1</prop>
												<prop name="CpRangeLow">0</prop>
												<obj name="ChannelProp" class="ChannelProperty" version="1">
													<prop name="ChannelIdx">0</prop>
												</obj>
												<prop name="ReadOnly">1</prop>
											</obj>
											<obj name="PropertyObject" class="RQEffProp" version="4">
												<prop name="PropertyTypeName">Efficiency</prop>
												<prop name="Position">0</prop>
												<prop name="IsDefault">1</prop>
												<prop name="Efficiency">2</prop>
												<obj name="ChannelProp" class="ChannelProperty" version="1">
													<prop name="ChannelIdx">0</prop>
												</obj>
											</obj>
											<obj name="PropertyObject" class="ChannelGenotype" version="4">
												<prop name="PropertyTypeName">Melt Geno Genotype</prop>
												<prop name="Position">0</prop>
												<prop name="IsDefault">1</prop>
												<prop name="ReadOnly">1</prop>
												<obj name="ChannelProp" class="ChannelProperty" version="1">
													<prop name="ChannelIdx">0</prop>
												</obj>
											</obj>
											<obj name="PropertyObject" class="GroupChannelTypeProp" version="4">
												<prop name="PropertyTypeName">Melt Geno Sample Type</prop>
												<prop name="Position">0</prop>
												<prop name="IsDefault">0</prop>
												<prop name="GroupSampleType">mstUnknown</prop>
												<obj name="ChannelProp" class="ChannelProperty" version="1">
													<prop name="ChannelIdx">0</prop>
												</obj>
											</obj>
											<obj name="PropertyObject" class="QuantSampleTypeProperty" version="4">
												<prop name="PropertyTypeName">Quantification Sample Type</prop>
												<prop name="Position">0</prop>
												<prop name="IsDefault">0</prop>
												<prop name="SampleType">qsUnknown</prop>
												<obj name="ChannelProp" class="ChannelProperty" version="1">
													<prop name="ChannelIdx">0</prop>
												</obj>
											</obj>
											<obj name="PropertyObject" class="ChannelGenotype" version="4">
												<prop name="PropertyTypeName">Scanning Genotype</prop>
												<prop name="Position">0</prop>
												<prop name="IsDefault">1</prop>
												<prop name="ReadOnly">1</prop>
												<obj name="ChannelProp" class="ChannelProperty" version="1">
													<prop name="ChannelIdx">0</prop>
												</obj>
											</obj>
											<obj name="PropertyObject" class="GroupChannelTypeProp" version="4">
												<prop name="PropertyTypeName">Scanning Sample Type</prop>
												<prop name="Position">0</prop>
												<prop name="IsDefault">0</prop>
												<prop name="GroupSampleType">mstUnknown</prop>
												<obj name="ChannelProp" class="ChannelProperty" version="1">
													<prop name="ChannelIdx">0</prop>
												</obj>
											</obj>
											<obj name="PropertyObject" class="TargetName" version="4">
												<prop name="PropertyTypeName">Target Name</prop>
												<prop name="Position">0</prop>
												<prop name="IsDefault">1</prop>
												<obj name="ChannelProp" class="ChannelProperty" version="1">
													<prop name="ChannelIdx">0</prop>
												</obj>
											</obj>
											<obj name="PropertyObject" class="RQTargetProperty" version="4">
												<prop name="PropertyTypeName">Target Type</prop>
												<prop name="Position">0</prop>
												<prop name="IsDefault">0</prop>
												<prop name="TargetType">dtNone</prop>
												<obj name="ChannelProp" class="ChannelProperty" version="1">
													<prop name="ChannelIdx">0</prop>
												</obj>
											</obj>
										</list>
									</obj>
								</list>
							</obj>
						</obj>
						<prop name="ChannelPropertyCount">1</prop>
						<prop name="ContainerPosition">0</prop>
						<prop name="HasSampleProperties">1</prop>
						<obj name="SampleProperties" class="PropertyList" version="1">
							<list name="emlist" count="14">
								<obj name="PropertyObject" class="SamplePrefColor" version="4">
									<prop name="PropertyTypeName">Color</prop>
									<prop name="Position">0</prop>
									<prop name="IsDefault">0</prop>
									<prop name="Color">$00FF8000</prop>
								</obj>
								<obj name="PropertyObject" class="DominantChannelProp" version="4">
									<prop name="PropertyTypeName">Dominant Channel</prop>
									<prop name="Position">0</prop>
									<prop name="IsDefault">0</prop>
									<prop name="DominantChannel">0</prop>
								</obj>
								<obj name="PropertyObject" class="Genotype" version="4">
									<prop name="PropertyTypeName">EndPt Genotype</prop>
									<prop name="Position">0</prop>
									<prop name="IsDefault">1</prop>
									<prop name="ReadOnly">1</prop>
								</obj>
								<obj name="PropertyObject" class="GroupingSample" version="4">
									<prop name="PropertyTypeName">EndPt Sample Type</prop>
									<prop name="Position">0</prop>
									<prop name="IsDefault">0</prop>
									<prop name="GroupSampleType">mstUnknown</prop>
								</obj>
								<obj name="PropertyObject" class="SamplePrefLineStyle" version="4">
									<prop name="PropertyTypeName">Line Style</prop>
									<prop name="Position">0</prop>
									<prop name="IsDefault">0</prop>
									<prop name="LineStyle">psSolid</prop>
								</obj>
								<obj name="PropertyObject" class="GenSampleEditNotes" version="4">
									<prop name="PropertyTypeName">Notes</prop>
									<prop name="Position">0</prop>
									<prop name="IsDefault">1</prop>
								</obj>
								<obj name="PropertyObject" class="SamplePrefPointStyle" version="4">
									<prop name="PropertyTypeName">Point Style</prop>
									<prop name="Position">0</prop>
									<prop name="IsDefault">0</prop>
									<prop name="PointStyle">psNothing</prop>
								</obj>
								<obj name="PropertyObject" class="GenSampleEditPosition" version="4">
									<prop name="PropertyTypeName">Position</prop>
									<prop name="Position">0</prop>
									<prop name="IsDefault">1</prop>
								</obj>
								<obj name="PropertyObject" class="GenSampleEditReplicate" version="4">
									<prop name="PropertyTypeName">Replicate of</prop>
									<prop name="Position">0</prop>
									<prop name="IsDefault">0</prop>
									<prop name="ReplicateOf">0</prop>
								</obj>
								<obj name="PropertyObject" class="HTCSampleID" version="4">
									<prop name="PropertyTypeName">Sample ID</prop>
									<prop name="Position">0</prop>
									<prop name="IsDefault">1</prop>
								</obj>
								<obj name="PropertyObject" class="GenSampleEditName" version="4">
									<prop name="PropertyTypeName">Sample Name</prop>
									<prop name="Position">0</prop>
									<prop name="IsDefault">0</prop>
									<prop name="name">1521T</prop>
								</obj>
								<obj name="PropertyObject" class="HTCSamplePrepNotes" version="4">
									<prop name="PropertyTypeName">Sample Prep Notes</prop>
									<prop name="Position">0</prop>
									<prop name="IsDefault">1</prop>
								</obj>
								<obj name="PropertyObject" class="GenSampleEditSubset" version="4">
									<prop name="PropertyTypeName">Subsets</prop>
									<prop name="Position">0</prop>
									<prop name="IsDefault">1</prop>
								</obj>
								<obj name="PropertyObject" class="SamplePrefWidth" version="5">
									<prop name="PropertyTypeName">Width</prop>
									<prop name="Position">0</prop>
									<prop name="IsDefault">1</prop>
									<prop name="Width">1</prop>
								</obj>
							</list>
						</obj>
					</obj>
					<obj name="item" class="SamplePropInfo" version="1">
						<obj name="ChannelProperties" class="ChanPropList" version="2">
							<obj name="ChannelProperties" class="EMList" version="1">
								<list name="emlist" count="1">
									<obj name="item" class="PropertyList" version="1">
										<list name="emlist" count="12">
											<obj name="PropertyObject" class="RQSampleTargetProperty" version="4">
												<prop name="PropertyTypeName">Combined Sample and Target Type</prop>
												<prop name="Position">1</prop>
												<prop name="IsDefault">0</prop>
												<obj name="ChannelProp" class="ChannelProperty" version="1">
													<prop name="ChannelIdx">0</prop>
												</obj>
											</obj>
											<obj name="PropertyObject" class="QuantConcProperty" version="4">
												<prop name="PropertyTypeName">Concentration</prop>
												<prop name="Position">1</prop>
												<prop name="IsDefault">1</prop>
												<prop name="Concentration">0</prop>
												<obj name="ChannelProp" class="ChannelProperty" version="1">
													<prop name="ChannelIdx">0</prop>
												</obj>
												<prop name="ReadOnly">1</prop>
											</obj>
											<obj name="PropertyObject" class="QuantCpHighProp" version="4">
												<prop name="PropertyTypeName">Cp High</prop>
												<prop name="Position">1</prop>
												<prop name="IsDefault">1</prop>
												<prop name="CpRangeHigh">0</prop>
												<obj name="ChannelProp" class="ChannelProperty" version="1">
													<prop name="ChannelIdx">0</prop>
												</obj>
												<prop name="ReadOnly">1</prop>
											</obj>
											<obj name="PropertyObject" class="QuantCpLowProp" version="4">
												<prop name="PropertyTypeName">Cp Low</prop>
												<prop name="Position">1</prop>
												<prop name="IsDefault">1</prop>
												<prop name="CpRangeLow">0</prop>
												<obj name="ChannelProp" class="ChannelProperty" version="1">
													<prop name="ChannelIdx">0</prop>
												</obj>
												<prop name="ReadOnly">1</prop>
											</obj>
											<obj name="PropertyObject" class="RQEffProp" version="4">
												<prop name="PropertyTypeName">Efficiency</prop>
												<prop name="Position">1</prop>
												<prop name="IsDefault">1</prop>
												<prop name="Efficiency">2</prop>
												<obj name="ChannelProp" class="ChannelProperty" version="1">
													<prop name="ChannelIdx">0</prop>
												</obj>
											</obj>
											<obj name="PropertyObject" class="ChannelGenotype" version="4">
												<prop name="PropertyTypeName">Melt Geno Genotype</prop>
												<prop name="Position">1</prop>
												<prop name="IsDefault">1</prop>
												<prop name="ReadOnly">1</prop>
												<obj name="ChannelProp" class="ChannelProperty" version="1">
													<prop name="ChannelIdx">0</prop>
												</obj>
											</obj>
											<obj name="PropertyObject" class="GroupChannelTypeProp" version="4">
												<prop name="PropertyTypeName">Melt Geno Sample Type</prop>
												<prop name="Position">1</prop>
												<prop name="IsDefault">0</prop>
												<prop name="GroupSampleType">mstUnknown</prop>
												<obj name="ChannelProp" class="ChannelProperty" version="1">
													<prop name="ChannelIdx">0</prop>
												</obj>
											</obj>
											<obj name="PropertyObject" class="QuantSampleTypeProperty" version="4">
												<prop name="PropertyTypeName">Quantification Sample Type</prop>
												<prop name="Position">1</prop>
												<prop name="IsDefault">0</prop>
												<prop name="SampleType">qsUnknown</prop>
												<obj name="ChannelProp" class="ChannelProperty" version="1">
													<prop name="ChannelIdx">0</prop>
												</obj>
											</obj>
											<obj name="PropertyObject" class="ChannelGenotype" version="4">
												<prop name="PropertyTypeName">Scanning Genotype</prop>
												<prop name="Position">1</prop>
												<prop name="IsDefault">1</prop>
												<prop name="ReadOnly">1</prop>
												<obj name="ChannelProp" class="ChannelProperty" version="1">
													<prop name="ChannelIdx">0</prop>
												</obj>
											</obj>
											<obj name="PropertyObject" class="GroupChannelTypeProp" version="4">
												<prop name="PropertyTypeName">Scanning Sample Type</prop>
												<prop name="Position">1</prop>
												<prop name="IsDefault">0</prop>
												<prop name="GroupSampleType">mstUnknown</prop>
												<obj name="ChannelProp" class="ChannelProperty" version="1">
													<prop name="ChannelIdx">0</prop>
												</obj>
											</obj>
											<obj name="PropertyObject" class="TargetName" version="4">
												<prop name="PropertyTypeName">Target Name</prop>
												<prop name="Position">1</prop>
												<prop name="IsDefault">1</prop>
												<obj name="ChannelProp" class="ChannelProperty" version="1">
													<prop name="ChannelIdx">0</prop>
												</obj>
											</obj>
											<obj name="PropertyObject" class="RQTargetProperty" version="4">
												<prop name="PropertyTypeName">Target Type</prop>
												<prop name="Position">1</prop>
												<prop name="IsDefault">0</prop>
												<prop name="TargetType">dtNone</prop>
												<obj name="ChannelProp" class="ChannelProperty" version="1">
													<prop name="ChannelIdx">0</prop>
												</obj>
											</obj>
										</list>
									</obj>
								</list>
							</obj>
						</obj>
						<prop name="ChannelPropertyCount">1</prop>
						<prop name="ContainerPosition">1</prop>
						<prop name="HasSampleProperties">1</prop>
						<obj name="SampleProperties" class="PropertyList" version="1">
							<list name="emlist" count="14">
								<obj name="PropertyObject" class="SamplePrefColor" version="4">
									<prop name="PropertyTypeName">Color</prop>
									<prop name="Position">1</prop>
									<prop name="IsDefault">0</prop>
									<prop name="Color">clRed</prop>
								</obj>
								<obj name="PropertyObject" class="DominantChannelProp" version="4">
									<prop name="PropertyTypeName">Dominant Channel</prop>
									<prop name="Position">1</prop>
									<prop name="IsDefault">0</prop>
									<prop name="DominantChannel">0</prop>
								</obj>
								<obj name="PropertyObject" class="Genotype" version="4">
									<prop name="PropertyTypeName">EndPt Genotype</prop>
									<prop name="Position">1</prop>
									<prop name="IsDefault">1</prop>
									<prop name="ReadOnly">1</prop>
								</obj>
								<obj name="PropertyObject" class="GroupingSample" version="4">
									<prop name="PropertyTypeName">EndPt Sample Type</prop>
									<prop name="Position">1</prop>
									<prop name="IsDefault">0</prop>
									<prop name="GroupSampleType">mstUnknown</prop>
								</obj>
								<obj name="PropertyObject" class="SamplePrefLineStyle" version="4">
									<prop name="PropertyTypeName">Line Style</prop>
									<prop name="Position">1</prop>
									<prop name="IsDefault">0</prop>
									<prop name="LineStyle">psSolid</prop>
								</obj>
								<obj name="PropertyObject" class="GenSampleEditNotes" version="4">
									<prop name="PropertyTypeName">Notes</prop>
									<prop name="Position">1</prop>
									<prop name="IsDefault">1</prop>
								</obj>
								<obj name="PropertyObject" class="SamplePrefPointStyle" version="4">
									<prop name="PropertyTypeName">Point Style</prop>
									<prop name="Position">1</prop>
									<prop name="IsDefault">0</prop>
									<prop name="PointStyle">psNothing</prop>
								</obj>
								<obj name="PropertyObject" class="GenSampleEditPosition" version="4">
									<prop name="PropertyTypeName">Position</prop>
									<prop name="Position">1</prop>
									<prop name="IsDefault">1</prop>
								</obj>
								<obj name="PropertyObject" class="GenSampleEditReplicate" version="4">
									<prop name="PropertyTypeName">Replicate of</prop>
									<prop name="Position">1</prop>
									<prop name="IsDefault">0</prop>
									<prop name="ReplicateOf">0</prop>
								</obj>
								<obj name="PropertyObject" class="HTCSampleID" version="4">
									<prop name="PropertyTypeName">Sample ID</prop>
									<prop name="Position">1</prop>
									<prop name="IsDefault">1</prop>
								</obj>
								<obj name="PropertyObject" class="GenSampleEditName" version="4">
									<prop name="PropertyTypeName">Sample Name</prop>
									<prop name="Position">1</prop>
									<prop name="IsDefault">0</prop>
									<prop name="name">1521T</prop>
								</obj>
								<obj name="PropertyObject" class="HTCSamplePrepNotes" version="4">
									<prop name="PropertyTypeName">Sample Prep Notes</prop>
									<prop name="Position">1</prop>
									<prop name="IsDefault">1</prop>
								</obj>
								<obj name="PropertyObject" class="GenSampleEditSubset" version="4">
									<prop name="PropertyTypeName">Subsets</prop>
									<prop name="Position">1</prop>
									<prop name="IsDefault">1</prop>
								</obj>
								<obj name="PropertyObject" class="SamplePrefWidth" version="5">
									<prop name="PropertyTypeName">Width</prop>
									<prop name="Position">1</prop>
									<prop name="IsDefault">1</prop>
									<prop name="Width">1</prop>
								</obj>
							</list>
						</obj>
					</obj>
					<obj name="item" class="SamplePropInfo" version="1">
						<obj name="ChannelProperties" class="ChanPropList" version="2">
							<obj name="ChannelProperties" class="EMList" version="1">
								<list name="emlist" count="1">
									<obj name="item" class="PropertyList" version="1">
										<list name="emlist" count="12">
											<obj name="PropertyObject" class="RQSampleTargetProperty" version="4">
												<prop name="PropertyTypeName">Combined Sample and Target Type</prop>
												<prop name="Position">2</prop>
												<prop name="IsDefault">0</prop>
												<obj name="ChannelProp" class="ChannelProperty" version="1">
													<prop name="ChannelIdx">0</prop>
												</obj>
											</obj>
											<obj name="PropertyObject" class="QuantConcProperty" version="4">
												<prop name="PropertyTypeName">Concentration</prop>
												<prop name="Position">2</prop>
												<prop name="IsDefault">1</prop>
												<prop name="Concentration">0</prop>
												<obj name="ChannelProp" class="ChannelProperty" version="1">
													<prop name="ChannelIdx">0</prop>
												</obj>
												<prop name="ReadOnly">1</prop>
											</obj>
											<obj name="PropertyObject" class="QuantCpHighProp" version="4">
												<prop name="PropertyTypeName">Cp High</prop>
												<prop name="Position">2</prop>
												<prop name="IsDefault">1</prop>
												<prop name="CpRangeHigh">0</prop>
												<obj name="ChannelProp" class="ChannelProperty" version="1">
													<prop name="ChannelIdx">0</prop>
												</obj>
												<prop name="ReadOnly">1</prop>
											</obj>
											<obj name="PropertyObject" class="QuantCpLowProp" version="4">
												<prop name="PropertyTypeName">Cp Low</prop>
												<prop name="Position">2</prop>
												<prop name="IsDefault">1</prop>
												<prop name="CpRangeLow">0</prop>
												<obj name="ChannelProp" class="ChannelProperty" version="1">
													<prop name="ChannelIdx">0</prop>
												</obj>
												<prop name="ReadOnly">1</prop>
											</obj>
											<obj name="PropertyObject" class="RQEffProp" version="4">
												<prop name="PropertyTypeName">Efficiency</prop>
												<prop name="Position">2</prop>
												<prop name="IsDefault">1</prop>
												<prop name="Efficiency">2</prop>
												<obj name="ChannelProp" class="ChannelProperty" version="1">
													<prop name="ChannelIdx">0</prop>
												</obj>
											</obj>
											<obj name="PropertyObject" class="ChannelGenotype" version="4">
												<prop name="PropertyTypeName">Melt Geno Genotype</prop>
												<prop name="Position">2</prop>
												<prop name="IsDefault">1</prop>
												<prop name="ReadOnly">1</prop>
												<obj name="ChannelProp" class="ChannelProperty" version="1">
													<prop name="ChannelIdx">0</prop>
												</obj>
											</obj>
											<obj name="PropertyObject" class="GroupChannelTypeProp" version="4">
												<prop name="PropertyTypeName">Melt Geno Sample Type</prop>
												<prop name="Position">2</prop>
												<prop name="IsDefault">0</prop>
												<prop name="GroupSampleType">mstUnknown</prop>
												<obj name="ChannelProp" class="ChannelProperty" version="1">
													<prop name="ChannelIdx">0</prop>
												</obj>
											</obj>
											<obj name="PropertyObject" class="QuantSampleTypeProperty" version="4">
												<prop name="PropertyTypeName">Quantification Sample Type</prop>
												<prop name="Position">2</prop>
												<prop name="IsDefault">0</prop>
												<prop name="SampleType">qsUnknown</prop>
												<obj name="ChannelProp" class="ChannelProperty" version="1">
													<prop name="ChannelIdx">0</prop>
												</obj>
											</obj>
											<obj name="PropertyObject" class="ChannelGenotype" version="4">
												<prop name="PropertyTypeName">Scanning Genotype</prop>
												<prop name="Position">2</prop>
												<prop name="IsDefault">1</prop>
												<prop name="ReadOnly">1</prop>
												<obj name="ChannelProp" class="ChannelProperty" version="1">
													<prop name="ChannelIdx">0</prop>
												</obj>
											</obj>
											<obj name="PropertyObject" class="GroupChannelTypeProp" version="4">
												<prop name="PropertyTypeName">Scanning Sample Type</prop>
												<prop name="Position">2</prop>
												<prop name="IsDefault">0</prop>
												<prop name="GroupSampleType">mstUnknown</prop>
												<obj name="ChannelProp" class="ChannelProperty" version="1">
													<prop name="ChannelIdx">0</prop>
												</obj>
											</obj>
											<obj name="PropertyObject" class="TargetName" version="4">
												<prop name="PropertyTypeName">Target Name</prop>
												<prop name="Position">2</prop>
												<prop name="IsDefault">1</prop>
												<obj name="ChannelProp" class="ChannelProperty" version="1">
													<prop name="ChannelIdx">0</prop>
												</obj>
											</obj>
											<obj name="PropertyObject" class="RQTargetProperty" version="4">
												<prop name="PropertyTypeName">Target Type</prop>
												<prop name="Position">2</prop>
												<prop name="IsDefault">0</prop>
												<prop name="TargetType">dtNone</prop>
												<obj name="ChannelProp" class="ChannelProperty" version="1">
													<prop name="ChannelIdx">0</prop>
												</obj>
											</obj>
										</list>
									</obj>
								</list>
							</obj>
						</obj>
						<prop name="ChannelPropertyCount">1</prop>
						<prop name="ContainerPosition">2</prop>
						<prop name="HasSampleProperties">1</prop>
						<obj name="SampleProperties" class="PropertyList" version="1">
							<list name="emlist" count="14">
								<obj name="PropertyObject" class="SamplePrefColor" version="4">
									<prop name="PropertyTypeName">Color</prop>
									<prop name="Position">2</prop>
									<prop name="IsDefault">0</prop>
									<prop name="Color">$0030D700</prop>
								</obj>
								<obj name="PropertyObject" class="DominantChannelProp" version="4">
									<prop name="PropertyTypeName">Dominant Channel</prop>
									<prop name="Position">2</prop>
									<prop name="IsDefault">0</prop>
									<prop name="DominantChannel">0</prop>
								</obj>
								<obj name="PropertyObject" class="Genotype" version="4">
									<prop name="PropertyTypeName">EndPt Genotype</prop>
									<prop name="Position">2</prop>
									<prop name="IsDefault">1</prop>
									<prop name="ReadOnly">1</prop>
								</obj>
								<obj name="PropertyObject" class="GroupingSample" version="4">
									<prop name="PropertyTypeName">EndPt Sample Type</prop>
									<prop name="Position">2</prop>
									<prop name="IsDefault">0</prop>
									<prop name="GroupSampleType">mstUnknown</prop>
								</obj>
								<obj name="PropertyObject" class="SamplePrefLineStyle" version="4">
									<prop name="PropertyTypeName">Line Style</prop>
									<prop name="Position">2</prop>
									<prop name="IsDefault">0</prop>
									<prop name="LineStyle">psSolid</prop>
								</obj>
								<obj name="PropertyObject" class="GenSampleEditNotes" version="4">
									<prop name="PropertyTypeName">Notes</prop>
									<prop name="Position">2</prop>
									<prop name="IsDefault">1</prop>
								</obj>
								<obj name="PropertyObject" class="SamplePrefPointStyle" version="4">
									<prop name="PropertyTypeName">Point Style</prop>
									<prop name="Position">2</prop>
									<prop name="IsDefault">0</prop>
									<prop name="PointStyle">psNothing</prop>
								</obj>
								<obj name="PropertyObject" class="GenSampleEditPosition" version="4">
									<prop name="PropertyTypeName">Position</prop>
									<prop name="Position">2</prop>
									<prop name="IsDefault">1</prop>
								</obj>
								<obj name="PropertyObject" class="GenSampleEditReplicate" version="4">
									<prop name="PropertyTypeName">Replicate of</prop>
									<prop name="Position">2</prop>
									<prop name="IsDefault">0</prop>
									<prop name="ReplicateOf">0</prop>
								</obj>
								<obj name="PropertyObject" class="HTCSampleID" version="4">
									<prop name="PropertyTypeName">Sample ID</prop>
									<prop name="Position">2</prop>
									<prop name="IsDefault">1</prop>
								</obj>
								<obj name="PropertyObject" class="GenSampleEditName" version="4">
									<prop name="PropertyTypeName">Sample Name</prop>
									<prop name="Position">2</prop>
									<prop name="IsDefault">0</prop>
									<prop name="name">1521T</prop>
								</obj>
								<obj name="PropertyObject" class="HTCSamplePrepNotes" version="4">
									<prop name="PropertyTypeName">Sample Prep Notes</prop>
									<prop name="Position">2</prop>
									<prop name="IsDefault">1</prop>
								</obj>
								<obj name="PropertyObject" class="GenSampleEditSubset" version="4">
									<prop name="PropertyTypeName">Subsets</prop>
									<prop name="Position">2</prop>
									<prop name="IsDefault">1</prop>
								</obj>
								<obj name="PropertyObject" class="SamplePrefWidth" version="5">
									<prop name="PropertyTypeName">Width</prop>
									<prop name="Position">2</prop>
									<prop name="IsDefault">1</prop>
									<prop name="Width">1</prop>
								</obj>
							</list>
						</obj>
					</obj>
					<obj name="item" class="SamplePropInfo" version="1">
						<obj name="ChannelProperties" class="ChanPropList" version="2">
							<obj name="ChannelProperties" class="EMList" version="1">
								<list name="emlist" count="1">
									<obj name="item" class="PropertyList" version="1">
										<list name="emlist" count="12">
											<obj name="PropertyObject" class="RQSampleTargetProperty" version="4">
												<prop name="PropertyTypeName">Combined Sample and Target Type</prop>
												<prop name="Position">3</prop>
												<prop name="IsDefault">0</prop>
												<obj name="ChannelProp" class="ChannelProperty" version="1">
													<prop name="ChannelIdx">0</prop>
												</obj>
											</obj>
											<obj name="PropertyObject" class="QuantConcProperty" version="4">
												<prop name="PropertyTypeName">Concentration</prop>
												<prop name="Position">3</prop>
												<prop name="IsDefault">1</prop>
												<prop name="Concentration">0</prop>
												<obj name="ChannelProp" class="ChannelProperty" version="1">
													<prop name="ChannelIdx">0</prop>
												</obj>
												<prop name="ReadOnly">1</prop>
											</obj>
											<obj name="PropertyObject" class="QuantCpHighProp" version="4">
												<prop name="PropertyTypeName">Cp High</prop>
												<prop name="Position">3</prop>
												<prop name="IsDefault">1</prop>
												<prop name="CpRangeHigh">0</prop>
												<obj name="ChannelProp" class="ChannelProperty" version="1">
													<prop name="ChannelIdx">0</prop>
												</obj>
												<prop name="ReadOnly">1</prop>
											</obj>
											<obj name="PropertyObject" class="QuantCpLowProp" version="4">
												<prop name="PropertyTypeName">Cp Low</prop>
												<prop name="Position">3</prop>
												<prop name="IsDefault">1</prop>
												<prop name="CpRangeLow">0</prop>
												<obj name="ChannelProp" class="ChannelProperty" version="1">
													<prop name="ChannelIdx">0</prop>
												</obj>
												<prop name="ReadOnly">1</prop>
											</obj>
											<obj name="PropertyObject" class="RQEffProp" version="4">
												<prop name="PropertyTypeName">Efficiency</prop>
												<prop name="Position">3</prop>
												<prop name="IsDefault">1</prop>
												<prop name="Efficiency">2</prop>
												<obj name="ChannelProp" class="ChannelProperty" version="1">
													<prop name="ChannelIdx">0</prop>
												</obj>
											</obj>
											<obj name="PropertyObject" class="ChannelGenotype" version="4">
												<prop name="PropertyTypeName">Melt Geno Genotype</prop>
												<prop name="Position">3</prop>
												<prop name="IsDefault">1</prop>
												<prop name="ReadOnly">1</prop>
												<obj name="ChannelProp" class="ChannelProperty" version="1">
													<prop name="ChannelIdx">0</prop>
												</obj>
											</obj>
											<obj name="PropertyObject" class="GroupChannelTypeProp" version="4">
												<prop name="PropertyTypeName">Melt Geno Sample Type</prop>
												<prop name="Position">3</prop>
												<prop name="IsDefault">0</prop>
												<prop name="GroupSampleType">mstUnknown</prop>
												<obj name="ChannelProp" class="ChannelProperty" version="1">
													<prop name="ChannelIdx">0</prop>
												</obj>
											</obj>
											<obj name="PropertyObject" class="QuantSampleTypeProperty" version="4">
												<prop name="PropertyTypeName">Quantification Sample Type</prop>
												<prop name="Position">3</prop>
												<prop name="IsDefault">0</prop>
												<prop name="SampleType">qsUnknown</prop>
												<obj name="ChannelProp" class="ChannelProperty" version="1">
													<prop name="ChannelIdx">0</prop>
												</obj>
											</obj>
											<obj name="PropertyObject" class="ChannelGenotype" version="4">
												<prop name="PropertyTypeName">Scanning Genotype</prop>
												<prop name="Position">3</prop>
												<prop name="IsDefault">1</prop>
												<prop name="ReadOnly">1</prop>
												<obj name="ChannelProp" class="ChannelProperty" version="1">
													<prop name="ChannelIdx">0</prop>
												</obj>
											</obj>
											<obj name="PropertyObject" class="GroupChannelTypeProp" version="4">
												<prop name="PropertyTypeName">Scanning Sample Type</prop>
												<prop name="Position">3</prop>
												<prop name="IsDefault">0</prop>
												<prop name="GroupSampleType">mstUnknown</prop>
												<obj name="ChannelProp" class="ChannelProperty" version="1">
													<prop name="ChannelIdx">0</prop>
												</obj>
											</obj>
											<obj name="PropertyObject" class="TargetName" version="4">
												<prop name="PropertyTypeName">Target Name</prop>
												<prop name="Position">3</prop>
												<prop name="IsDefault">1</prop>
												<obj name="ChannelProp" class="ChannelProperty" version="1">
													<prop name="ChannelIdx">0</prop>
												</obj>
											</obj>
											<obj name="PropertyObject" class="RQTargetProperty" version="4">
												<prop name="PropertyTypeName">Target Type</prop>
												<prop name="Position">3</prop>
												<prop name="IsDefault">0</prop>
												<prop name="TargetType">dtNone</prop>
												<obj name="ChannelProp" class="ChannelProperty" version="1">
													<prop name="ChannelIdx">0</prop>
												</obj>
											</obj>
										</list>
									</obj>
								</list>
							</obj>
						</obj>
						<prop name="ChannelPropertyCount">1</prop>
						<prop name="ContainerPosition">3</prop>
						<prop name="HasSampleProperties">1</prop>
						<obj name="SampleProperties" class="PropertyList" version="1">
							<list name="emlist" count="14">
								<obj name="PropertyObject" class="SamplePrefColor" version="4">
									<prop name="PropertyTypeName">Color</prop>
									<prop name="Position">3</prop>
									<prop name="IsDefault">0</prop>
									<prop name="Color">clFuchsia</prop>
								</obj>
								<obj name="PropertyObject" class="DominantChannelProp" version="4">
									<prop name="PropertyTypeName">Dominant Channel</prop>
									<prop name="Position">3</prop>
									<prop name="IsDefault">0</prop>
									<prop name="DominantChannel">0</prop>
								</obj>
								<obj name="PropertyObject" class="Genotype" version="4">
									<prop name="PropertyTypeName">EndPt Genotype</prop>
									<prop name="Position">3</prop>
									<prop name="IsDefault">1</prop>
									<prop name="ReadOnly">1</prop>
								</obj>
								<obj name="PropertyObject" class="GroupingSample" version="4">
									<prop name="PropertyTypeName">EndPt Sample Type</prop>
									<prop name="Position">3</prop>
									<prop name="IsDefault">0</prop>
									<prop name="GroupSampleType">mstUnknown</prop>
								</obj>
								<obj name="PropertyObject" class="SamplePrefLineStyle" version="4">
									<prop name="PropertyTypeName">Line Style</prop>
									<prop name="Position">3</prop>
									<prop name="IsDefault">0</prop>
									<prop name="LineStyle">psSolid</prop>
								</obj>
								<obj name="PropertyObject" class="GenSampleEditNotes" version="4">
									<prop name="PropertyTypeName">Notes</prop>
									<prop name="Position">3</prop>
									<prop name="IsDefault">1</prop>
								</obj>
								<obj name="PropertyObject" class="SamplePrefPointStyle" version="4">
									<prop name="PropertyTypeName">Point Style</prop>
									<prop name="Position">3</prop>
									<prop name="IsDefault">0</prop>
									<prop name="PointStyle">psNothing</prop>
								</obj>
								<obj name="PropertyObject" class="GenSampleEditPosition" version="4">
									<prop name="PropertyTypeName">Position</prop>
									<prop name="Position">3</prop>
									<prop name="IsDefault">1</prop>
								</obj>
								<obj name="PropertyObject" class="GenSampleEditReplicate" version="4">
									<prop name="PropertyTypeName">Replicate of</prop>
									<prop name="Position">3</prop>
									<prop name="IsDefault">0</prop>
									<prop name="ReplicateOf">3</prop>
								</obj>
								<obj name="PropertyObject" class="HTCSampleID" version="4">
									<prop name="PropertyTypeName">Sample ID</prop>
									<prop name="Position">3</prop>
									<prop name="IsDefault">1</prop>
								</obj>
								<obj name="PropertyObject" class="GenSampleEditName" version="4">
									<prop name="PropertyTypeName">Sample Name</prop>
									<prop name="Position">3</prop>
									<prop name="IsDefault">0</prop>
									<prop name="name">1521N</prop>
								</obj>
								<obj name="PropertyObject" class="HTCSamplePrepNotes" version="4">
									<prop name="PropertyTypeName">Sample Prep Notes</prop>
									<prop name="Position">3</prop>
									<prop name="IsDefault">1</prop>
								</obj>
								<obj name="PropertyObject" class="GenSampleEditSubset" version="4">
									<prop name="PropertyTypeName">Subsets</prop>
									<prop name="Position">3</prop>
									<prop name="IsDefault">1</prop>
								</obj>
								<obj name="PropertyObject" class="SamplePrefWidth" version="5">
									<prop name="PropertyTypeName">Width</prop>
									<prop name="Position">3</prop>
									<prop name="IsDefault">1</prop>
									<prop name="Width">1</prop>
								</obj>
							</list>
						</obj>
					</obj>
					<obj name="item" class="SamplePropInfo" version="1">
						<obj name="ChannelProperties" class="ChanPropList" version="2">
							<obj name="ChannelProperties" class="EMList" version="1">
								<list name="emlist" count="1">
									<obj name="item" class="PropertyList" version="1">
										<list name="emlist" count="12">
											<obj name="PropertyObject" class="RQSampleTargetProperty" version="4">
												<prop name="PropertyTypeName">Combined Sample and Target Type</prop>
												<prop name="Position">4</prop>
												<prop name="IsDefault">0</prop>
												<obj name="ChannelProp" class="ChannelProperty" version="1">
													<prop name="ChannelIdx">0</prop>
												</obj>
											</obj>
											<obj name="PropertyObject" class="QuantConcProperty" version="4">
												<prop name="PropertyTypeName">Concentration</prop>
												<prop name="Position">4</prop>
												<prop name="IsDefault">1</prop>
												<prop name="Concentration">0</prop>
												<obj name="ChannelProp" class="ChannelProperty" version="1">
													<prop name="ChannelIdx">0</prop>
												</obj>
												<prop name="ReadOnly">1</prop>
											</obj>
											<obj name="PropertyObject" class="QuantCpHighProp" version="4">
												<prop name="PropertyTypeName">Cp High</prop>
												<prop name="Position">4</prop>
												<prop name="IsDefault">1</prop>
												<prop name="CpRangeHigh">0</prop>
												<obj name="ChannelProp" class="ChannelProperty" version="1">
													<prop name="ChannelIdx">0</prop>
												</obj>
												<prop name="ReadOnly">1</prop>
											</obj>
											<obj name="PropertyObject" class="QuantCpLowProp" version="4">
												<prop name="PropertyTypeName">Cp Low</prop>
												<prop name="Position">4</prop>
												<prop name="IsDefault">1</prop>
												<prop name="CpRangeLow">0</prop>
												<obj name="ChannelProp" class="ChannelProperty" version="1">
													<prop name="ChannelIdx">0</prop>
												</obj>
												<prop name="ReadOnly">1</prop>
											</obj>
											<obj name="PropertyObject" class="RQEffProp" version="4">
												<prop name="PropertyTypeName">Efficiency</prop>
												<prop name="Position">4</prop>
												<prop name="IsDefault">1</prop>
												<prop name="Efficiency">2</prop>
												<obj name="ChannelProp" class="ChannelProperty" version="1">
													<prop name="ChannelIdx">0</prop>
												</obj>
											</obj>
											<obj name="PropertyObject" class="ChannelGenotype" version="4">
												<prop name="PropertyTypeName">Melt Geno Genotype</prop>
												<prop name="Position">4</prop>
												<prop name="IsDefault">1</prop>
												<prop name="ReadOnly">1</prop>
												<obj name="ChannelProp" class="ChannelProperty" version="1">
													<prop name="ChannelIdx">0</prop>
												</obj>
											</obj>
											<obj name="PropertyObject" class="GroupChannelTypeProp" version="4">
												<prop name="PropertyTypeName">Melt Geno Sample Type</prop>
												<prop name="Position">4</prop>
												<prop name="IsDefault">0</prop>
												<prop name="GroupSampleType">mstUnknown</prop>
												<obj name="ChannelProp" class="ChannelProperty" version="1">
													<prop name="ChannelIdx">0</prop>
												</obj>
											</obj>
											<obj name="PropertyObject" class="QuantSampleTypeProperty" version="4">
												<prop name="PropertyTypeName">Quantification Sample Type</prop>
												<prop name="Position">4</prop>
												<prop name="IsDefault">0</prop>
												<prop name="SampleType">qsUnknown</prop>
												<obj name="ChannelProp" class="ChannelProperty" version="1">
													<prop name="ChannelIdx">0</prop>
												</obj>
											</obj>
											<obj name="PropertyObject" class="ChannelGenotype" version="4">
												<prop name="PropertyTypeName">Scanning Genotype</prop>
												<prop name="Position">4</prop>
												<prop name="IsDefault">1</prop>
												<prop name="ReadOnly">1</prop>
												<obj name="ChannelProp" class="ChannelProperty" version="1">
													<prop name="ChannelIdx">0</prop>
												</obj>
											</obj>
											<obj name="PropertyObject" class="GroupChannelTypeProp" version="4">
												<prop name="PropertyTypeName">Scanning Sample Type</prop>
												<prop name="Position">4</prop>
												<prop name="IsDefault">0</prop>
												<prop name="GroupSampleType">mstUnknown</prop>
												<obj name="ChannelProp" class="ChannelProperty" version="1">
													<prop name="ChannelIdx">0</prop>
												</obj>
											</obj>
											<obj name="PropertyObject" class="TargetName" version="4">
												<prop name="PropertyTypeName">Target Name</prop>
												<prop name="Position">4</prop>
												<prop name="IsDefault">1</prop>
												<obj name="ChannelProp" class="ChannelProperty" version="1">
													<prop name="ChannelIdx">0</prop>
												</obj>
											</obj>
											<obj name="PropertyObject" class="RQTargetProperty" version="4">
												<prop name="PropertyTypeName">Target Type</prop>
												<prop name="Position">4</prop>
												<prop name="IsDefault">0</prop>
												<prop name="TargetType">dtNone</prop>
												<obj name="ChannelProp" class="ChannelProperty" version="1">
													<prop name="ChannelIdx">0</prop>
												</obj>
											</obj>
										</list>
									</obj>
								</list>
							</obj>
						</obj>
						<prop name="ChannelPropertyCount">1</prop>
						<prop name="ContainerPosition">4</prop>
						<prop name="HasSampleProperties">1</prop>
						<obj name="SampleProperties" class="PropertyList" version="1">
							<list name="emlist" count="14">
								<obj name="PropertyObject" class="SamplePrefColor" version="4">
									<prop name="PropertyTypeName">Color</prop>
									<prop name="Position">4</prop>
									<prop name="IsDefault">0</prop>
									<prop name="Color">clGray</prop>
								</obj>
								<obj name="PropertyObject" class="DominantChannelProp" version="4">
									<prop name="PropertyTypeName">Dominant Channel</prop>
									<prop name="Position">4</prop>
									<prop name="IsDefault">0</prop>
									<prop name="DominantChannel">0</prop>
								</obj>
								<obj name="PropertyObject" class="Genotype" version="4">
									<prop name="PropertyTypeName">EndPt Genotype</prop>
									<prop name="Position">4</prop>
									<prop name="IsDefault">1</prop>
									<prop name="ReadOnly">1</prop>
								</obj>
								<obj name="PropertyObject" class="GroupingSample" version="4">
									<prop name="PropertyTypeName">EndPt Sample Type</prop>
									<prop name="Position">4</prop>
									<prop name="IsDefault">0</prop>
									<prop name="GroupSampleType">mstUnknown</prop>
								</obj>
								<obj name="PropertyObject" class="SamplePrefLineStyle" version="4">
									<prop name="PropertyTypeName">Line Style</prop>
									<prop name="Position">4</prop>
									<prop name="IsDefault">0</prop>
									<prop name="LineStyle">psSolid</prop>
								</obj>
								<obj name="PropertyObject" class="GenSampleEditNotes" version="4">
									<prop name="PropertyTypeName">Notes</prop>
									<prop name="Position">4</prop>
									<prop name="IsDefault">1</prop>
								</obj>
								<obj name="PropertyObject" class="SamplePrefPointStyle" version="4">
									<prop name="PropertyTypeName">Point Style</prop>
									<prop name="Position">4</prop>
									<prop name="IsDefault">0</prop>
									<prop name="PointStyle">psNothing</prop>
								</obj>
								<obj name="PropertyObject" class="GenSampleEditPosition" version="4">
									<prop name="PropertyTypeName">Position</prop>
									<prop name="Position">4</prop>
									<prop name="IsDefault">1</prop>
								</obj>
								<obj name="PropertyObject" class="GenSampleEditReplicate" version="4">
									<prop name="PropertyTypeName">Replicate of</prop>
									<prop name="Position">4</prop>
									<prop name="IsDefault">0</prop>
									<prop name="ReplicateOf">3</prop>
								</obj>
								<obj name="PropertyObject" class="HTCSampleID" version="4">
									<prop name="PropertyTypeName">Sample ID</prop>
									<prop name="Position">4</prop>
									<prop name="IsDefault">1</prop>
								</obj>
								<obj name="PropertyObject" class="GenSampleEditName" version="4">
									<prop name="PropertyTypeName">Sample Name</prop>
									<prop name="Position">4</prop>
									<prop name="IsDefault">0</prop>
									<prop name="name">1521N</prop>
								</obj>
								<obj name="PropertyObject" class="HTCSamplePrepNotes" version="4">
									<prop name="PropertyTypeName">Sample Prep Notes</prop>
									<prop name="Position">4</prop>
									<prop name="IsDefault">1</prop>
								</obj>
								<obj name="PropertyObject" class="GenSampleEditSubset" version="4">
									<prop name="PropertyTypeName">Subsets</prop>
									<prop name="Position">4</prop>
									<prop name="IsDefault">1</prop>
								</obj>
								<obj name="PropertyObject" class="SamplePrefWidth" version="5">
									<prop name="PropertyTypeName">Width</prop>
									<prop name="Position">4</prop>
									<prop name="IsDefault">1</prop>
									<prop name="Width">1</prop>
								</obj>
							</list>
						</obj>
					</obj>
					<obj name="item" class="SamplePropInfo" version="1">
						<obj name="ChannelProperties" class="ChanPropList" version="2">
							<obj name="ChannelProperties" class="EMList" version="1">
								<list name="emlist" count="1">
									<obj name="item" class="PropertyList" version="1">
										<list name="emlist" count="12">
											<obj name="PropertyObject" class="RQSampleTargetProperty" version="4">
												<prop name="PropertyTypeName">Combined Sample and Target Type</prop>
												<prop name="Position">5</prop>
												<prop name="IsDefault">0</prop>
												<obj name="ChannelProp" class="ChannelProperty" version="1">
													<prop name="ChannelIdx">0</prop>
												</obj>
											</obj>
											<obj name="PropertyObject" class="QuantConcProperty" version="4">
												<prop name="PropertyTypeName">Concentration</prop>
												<prop name="Position">5</prop>
												<prop name="IsDefault">1</prop>
												<prop name="Concentration">0</prop>
												<obj name="ChannelProp" class="ChannelProperty" version="1">
													<prop name="ChannelIdx">0</prop>
												</obj>
												<prop name="ReadOnly">1</prop>
											</obj>
											<obj name="PropertyObject" class="QuantCpHighProp" version="4">
												<prop name="PropertyTypeName">Cp High</prop>
												<prop name="Position">5</prop>
												<prop name="IsDefault">1</prop>
												<prop name="CpRangeHigh">0</prop>
												<obj name="ChannelProp" class="ChannelProperty" version="1">
													<prop name="ChannelIdx">0</prop>
												</obj>
												<prop name="ReadOnly">1</prop>
											</obj>
											<obj name="PropertyObject" class="QuantCpLowProp" version="4">
												<prop name="PropertyTypeName">Cp Low</prop>
												<prop name="Position">5</prop>
												<prop name="IsDefault">1</prop>
												<prop name="CpRangeLow">0</prop>
												<obj name="ChannelProp" class="ChannelProperty" version="1">
													<prop name="ChannelIdx">0</prop>
												</obj>
												<prop name="ReadOnly">1</prop>
											</obj>
											<obj name="PropertyObject" class="RQEffProp" version="4">
												<prop name="PropertyTypeName">Efficiency</prop>
												<prop name="Position">5</prop>
												<prop name="IsDefault">1</prop>
												<prop name="Efficiency">2</prop>
												<obj name="ChannelProp" class="ChannelProperty" version="1">
													<prop name="ChannelIdx">0</prop>
												</obj>
											</obj>
											<obj name="PropertyObject" class="ChannelGenotype" version="4">
												<prop name="PropertyTypeName">Melt Geno Genotype</prop>
												<prop name="Position">5</prop>
												<prop name="IsDefault">1</prop>
												<prop name="ReadOnly">1</prop>
												<obj name="ChannelProp" class="ChannelProperty" version="1">
													<prop name="ChannelIdx">0</prop>
												</obj>
											</obj>
											<obj name="PropertyObject" class="GroupChannelTypeProp" version="4">
												<prop name="PropertyTypeName">Melt Geno Sample Type</prop>
												<prop name="Position">5</prop>
												<prop name="IsDefault">0</prop>
												<prop name="GroupSampleType">mstUnknown</prop>
												<obj name="ChannelProp" class="ChannelProperty" version="1">
													<prop name="ChannelIdx">0</prop>
												</obj>
											</obj>
											<obj name="PropertyObject" class="QuantSampleTypeProperty" version="4">
												<prop name="PropertyTypeName">Quantification Sample Type</prop>
												<prop name="Position">5</prop>
												<prop name="IsDefault">0</prop>
												<prop name="SampleType">qsUnknown</prop>
												<obj name="ChannelProp" class="ChannelProperty" version="1">
													<prop name="ChannelIdx">0</prop>
												</obj>
											</obj>
											<obj name="PropertyObject" class="ChannelGenotype" version="4">
												<prop name="PropertyTypeName">Scanning Genotype</prop>
												<prop name="Position">5</prop>
												<prop name="IsDefault">1</prop>
												<prop name="ReadOnly">1</prop>
												<obj name="ChannelProp" class="ChannelProperty" version="1">
													<prop name="ChannelIdx">0</prop>
												</obj>
											</obj>
											<obj name="PropertyObject" class="GroupChannelTypeProp" version="4">
												<prop name="PropertyTypeName">Scanning Sample Type</prop>
												<prop name="Position">5</prop>
												<prop name="IsDefault">0</prop>
												<prop name="GroupSampleType">mstUnknown</prop>
												<obj name="ChannelProp" class="ChannelProperty" version="1">
													<prop name="ChannelIdx">0</prop>
												</obj>
											</obj>
											<obj name="PropertyObject" class="TargetName" version="4">
												<prop name="PropertyTypeName">Target Name</prop>
												<prop name="Position">5</prop>
												<prop name="IsDefault">1</prop>
												<obj name="ChannelProp" class="ChannelProperty" version="1">
													<prop name="ChannelIdx">0</prop>
												</obj>
											</obj>
											<obj name="PropertyObject" class="RQTargetProperty" version="4">
												<prop name="PropertyTypeName">Target Type</prop>
												<prop name="Position">5</prop>
												<prop name="IsDefault">0</prop>
												<prop name="TargetType">dtNone</prop>
												<obj name="ChannelProp" class="ChannelProperty" version="1">
													<prop name="ChannelIdx">0</prop>
												</obj>
											</obj>
										</list>
									</obj>
								</list>
							</obj>
						</obj>
						<prop name="ChannelPropertyCount">1</prop>
						<prop name="ContainerPosition">5</prop>
						<prop name="HasSampleProperties">1</prop>
						<obj name="SampleProperties" class="PropertyList" version="1">
							<list name="emlist" count="14">
								<obj name="PropertyObject" class="SamplePrefColor" version="4">
									<prop name="PropertyTypeName">Color</prop>
									<prop name="Position">5</prop>
									<prop name="IsDefault">0</prop>
									<prop name="Color">$0012D7FA</prop>
								</obj>
								<obj name="PropertyObject" class="DominantChannelProp" version="4">
									<prop name="PropertyTypeName">Dominant Channel</prop>
									<prop name="Position">5</prop>
									<prop name="IsDefault">0</prop>
									<prop name="DominantChannel">0</prop>
								</obj>
								<obj name="PropertyObject" class="Genotype" version="4">
									<prop name="PropertyTypeName">EndPt Genotype</prop>
									<prop name="Position">5</prop>
									<prop name="IsDefault">1</prop>
									<prop name="ReadOnly">1</prop>
								</obj>
								<obj name="PropertyObject" class="GroupingSample" version="4">
									<prop name="PropertyTypeName">EndPt Sample Type</prop>
									<prop name="Position">5</prop>
									<prop name="IsDefault">0</prop>
									<prop name="GroupSampleType">mstUnknown</prop>
								</obj>
								<obj name="PropertyObject" class="SamplePrefLineStyle" version="4">
									<prop name="PropertyTypeName">Line Style</prop>
									<prop name="Position">5</prop>
									<prop name="IsDefault">0</prop>
									<prop name="LineStyle">psSolid</prop>
								</obj>
								<obj name="PropertyObject" class="GenSampleEditNotes" version="4">
									<prop name="PropertyTypeName">Notes</prop>
									<prop name="Position">5</prop>
									<prop name="IsDefault">1</prop>
								</obj>
								<obj name="PropertyObject" class="SamplePrefPointStyle" version="4">
									<prop name="PropertyTypeName">Point Style</prop>
									<prop name="Position">5</prop>
									<prop name="IsDefault">0</prop>
									<prop name="PointStyle">psNothing</prop>
								</obj>
								<obj name="PropertyObject" class="GenSampleEditPosition" version="4">
									<prop name="PropertyTypeName">Position</prop>
									<prop name="Position">5</prop>
									<prop name="IsDefault">1</prop>
								</obj>
								<obj name="PropertyObject" class="GenSampleEditReplicate" version="4">
									<prop name="PropertyTypeName">Replicate of</prop>
									<prop name="Position">5</prop>
									<prop name="IsDefault">0</prop>
									<prop name="ReplicateOf">3</prop>
								</obj>
								<obj name="PropertyObject" class="HTCSampleID" version="4">
									<prop name="PropertyTypeName">Sample ID</prop>
									<prop name="Position">5</prop>
									<prop name="IsDefault">1</prop>
								</obj>
								<obj name="PropertyObject" class="GenSampleEditName" version="4">
									<prop name="PropertyTypeName">Sample Name</prop>
									<prop name="Position">5</prop>
									<prop name="IsDefault">0</prop>
									<prop name="name">1521N</prop>
								</obj>
								<obj name="PropertyObject" class="HTCSamplePrepNotes" version="4">
									<prop name="PropertyTypeName">Sample Prep Notes</prop>
									<prop name="Position">5</prop>
									<prop name="IsDefault">1</prop>
								</obj>
								<obj name="PropertyObject" class="GenSampleEditSubset" version="4">
									<prop name="PropertyTypeName">Subsets</prop>
									<prop name="Position">5</prop>
									<prop name="IsDefault">1</prop>
								</obj>
								<obj name="PropertyObject" class="SamplePrefWidth" version="5">
									<prop name="PropertyTypeName">Width</prop>
									<prop name="Position">5</prop>
									<prop name="IsDefault">1</prop>
									<prop name="Width">1</prop>
								</obj>
							</list>
						</obj>
					</obj>
					<obj name="item" class="SamplePropInfo" version="1">
						<obj name="ChannelProperties" class="ChanPropList" version="2">
							<obj name="ChannelProperties" class="EMList" version="1">
								<list name="emlist" count="1">
									<obj name="item" class="PropertyList" version="1">
										<list name="emlist" count="12">
											<obj name="PropertyObject" class="RQSampleTargetProperty" version="4">
												<prop name="PropertyTypeName">Combined Sample and Target Type</prop>
												<prop name="Position">6</prop>
												<prop name="IsDefault">0</prop>
												<obj name="ChannelProp" class="ChannelProperty" version="1">
													<prop name="ChannelIdx">0</prop>
												</obj>
											</obj>
											<obj name="PropertyObject" class="QuantConcProperty" version="4">
												<prop name="PropertyTypeName">Concentration</prop>
												<prop name="Position">6</prop>
												<prop name="IsDefault">1</prop>
												<prop name="Concentration">0</prop>
												<obj name="ChannelProp" class="ChannelProperty" version="1">
													<prop name="ChannelIdx">0</prop>
												</obj>
												<prop name="ReadOnly">1</prop>
											</obj>
											<obj name="PropertyObject" class="QuantCpHighProp" version="4">
												<prop name="PropertyTypeName">Cp High</prop>
												<prop name="Position">6</prop>
												<prop name="IsDefault">1</prop>
												<prop name="CpRangeHigh">0</prop>
												<obj name="ChannelProp" class="ChannelProperty" version="1">
													<prop name="ChannelIdx">0</prop>
												</obj>
												<prop name="ReadOnly">1</prop>
											</obj>
											<obj name="PropertyObject" class="QuantCpLowProp" version="4">
												<prop name="PropertyTypeName">Cp Low</prop>
												<prop name="Position">6</prop>
												<prop name="IsDefault">1</prop>
												<prop name="CpRangeLow">0</prop>
												<obj name="ChannelProp" class="ChannelProperty" version="1">
													<prop name="ChannelIdx">0</prop>
												</obj>
												<prop name="ReadOnly">1</prop>
											</obj>
											<obj name="PropertyObject" class="RQEffProp" version="4">
												<prop name="PropertyTypeName">Efficiency</prop>
												<prop name="Position">6</prop>
												<prop name="IsDefault">1</prop>
												<prop name="Efficiency">2</prop>
												<obj name="ChannelProp" class="ChannelProperty" version="1">
													<prop name="ChannelIdx">0</prop>
												</obj>
											</obj>
											<obj name="PropertyObject" class="ChannelGenotype" version="4">
												<prop name="PropertyTypeName">Melt Geno Genotype</prop>
												<prop name="Position">6</prop>
												<prop name="IsDefault">1</prop>
												<prop name="ReadOnly">1</prop>
												<obj name="ChannelProp" class="ChannelProperty" version="1">
													<prop name="ChannelIdx">0</prop>
												</obj>
											</obj>
											<obj name="PropertyObject" class="GroupChannelTypeProp" version="4">
												<prop name="PropertyTypeName">Melt Geno Sample Type</prop>
												<prop name="Position">6</prop>
												<prop name="IsDefault">0</prop>
												<prop name="GroupSampleType">mstUnknown</prop>
												<obj name="ChannelProp" class="ChannelProperty" version="1">
													<prop name="ChannelIdx">0</prop>
												</obj>
											</obj>
											<obj name="PropertyObject" class="QuantSampleTypeProperty" version="4">
												<prop name="PropertyTypeName">Quantification Sample Type</prop>
												<prop name="Position">6</prop>
												<prop name="IsDefault">0</prop>
												<prop name="SampleType">qsUnknown</prop>
												<obj name="ChannelProp" class="ChannelProperty" version="1">
													<prop name="ChannelIdx">0</prop>
												</obj>
											</obj>
											<obj name="PropertyObject" class="ChannelGenotype" version="4">
												<prop name="PropertyTypeName">Scanning Genotype</prop>
												<prop name="Position">6</prop>
												<prop name="IsDefault">1</prop>
												<prop name="ReadOnly">1</prop>
												<obj name="ChannelProp" class="ChannelProperty" version="1">
													<prop name="ChannelIdx">0</prop>
												</obj>
											</obj>
											<obj name="PropertyObject" class="GroupChannelTypeProp" version="4">
												<prop name="PropertyTypeName">Scanning Sample Type</prop>
												<prop name="Position">6</prop>
												<prop name="IsDefault">0</prop>
												<prop name="GroupSampleType">mstUnknown</prop>
												<obj name="ChannelProp" class="ChannelProperty" version="1">
													<prop name="ChannelIdx">0</prop>
												</obj>
											</obj>
											<obj name="PropertyObject" class="TargetName" version="4">
												<prop name="PropertyTypeName">Target Name</prop>
												<prop name="Position">6</prop>
												<prop name="IsDefault">1</prop>
												<obj name="ChannelProp" class="ChannelProperty" version="1">
													<prop name="ChannelIdx">0</prop>
												</obj>
											</obj>
											<obj name="PropertyObject" class="RQTargetProperty" version="4">
												<prop name="PropertyTypeName">Target Type</prop>
												<prop name="Position">6</prop>
												<prop name="IsDefault">0</prop>
												<prop name="TargetType">dtNone</prop>
												<obj name="ChannelProp" class="ChannelProperty" version="1">
													<prop name="ChannelIdx">0</prop>
												</obj>
											</obj>
										</list>
									</obj>
								</list>
							</obj>
						</obj>
						<prop name="ChannelPropertyCount">1</prop>
						<prop name="ContainerPosition">6</prop>
						<prop name="HasSampleProperties">1</prop>
						<obj name="SampleProperties" class="PropertyList" version="1">
							<list name="emlist" count="14">
								<obj name="PropertyObject" class="SamplePrefColor" version="4">
									<prop name="PropertyTypeName">Color</prop>
									<prop name="Position">6</prop>
									<prop name="IsDefault">0</prop>
									<prop name="Color">$00000097</prop>
								</obj>
								<obj name="PropertyObject" class="DominantChannelProp" version="4">
									<prop name="PropertyTypeName">Dominant Channel</prop>
									<prop name="Position">6</prop>
									<prop name="IsDefault">0</prop>
									<prop name="DominantChannel">0</prop>
								</obj>
								<obj name="PropertyObject" class="Genotype" version="4">
									<prop name="PropertyTypeName">EndPt Genotype</prop>
									<prop name="Position">6</prop>
									<prop name="IsDefault">1</prop>
									<prop name="ReadOnly">1</prop>
								</obj>
								<obj name="PropertyObject" class="GroupingSample" version="4">
									<prop name="PropertyTypeName">EndPt Sample Type</prop>
									<prop name="Position">6</prop>
									<prop name="IsDefault">0</prop>
									<prop name="GroupSampleType">mstUnknown</prop>
								</obj>
								<obj name="PropertyObject" class="SamplePrefLineStyle" version="4">
									<prop name="PropertyTypeName">Line Style</prop>
									<prop name="Position">6</prop>
									<prop name="IsDefault">0</prop>
									<prop name="LineStyle">psSolid</prop>
								</obj>
								<obj name="PropertyObject" class="GenSampleEditNotes" version="4">
									<prop name="PropertyTypeName">Notes</prop>
									<prop name="Position">6</prop>
									<prop name="IsDefault">1</prop>
								</obj>
								<obj name="PropertyObject" class="SamplePrefPointStyle" version="4">
									<prop name="PropertyTypeName">Point Style</prop>
									<prop name="Position">6</prop>
									<prop name="IsDefault">0</prop>
									<prop name="PointStyle">psNothing</prop>
								</obj>
								<obj name="PropertyObject" class="GenSampleEditPosition" version="4">
									<prop name="PropertyTypeName">Position</prop>
									<prop name="Position">6</prop>
									<prop name="IsDefault">1</prop>
								</obj>
								<obj name="PropertyObject" class="GenSampleEditReplicate" version="4">
									<prop name="PropertyTypeName">Replicate of</prop>
									<prop name="Position">6</prop>
									<prop name="IsDefault">0</prop>
									<prop name="ReplicateOf">6</prop>
								</obj>
								<obj name="PropertyObject" class="HTCSampleID" version="4">
									<prop name="PropertyTypeName">Sample ID</prop>
									<prop name="Position">6</prop>
									<prop name="IsDefault">1</prop>
								</obj>
								<obj name="PropertyObject" class="GenSampleEditName" version="4">
									<prop name="PropertyTypeName">Sample Name</prop>
									<prop name="Position">6</prop>
									<prop name="IsDefault">0</prop>
									<prop name="name">1531T</prop>
								</obj>
								<obj name="PropertyObject" class="HTCSamplePrepNotes" version="4">
									<prop name="PropertyTypeName">Sample Prep Notes</prop>
									<prop name="Position">6</prop>
									<prop name="IsDefault">1</prop>
								</obj>
								<obj name="PropertyObject" class="GenSampleEditSubset" version="4">
									<prop name="PropertyTypeName">Subsets</prop>
									<prop name="Position">6</prop>
									<prop name="IsDefault">1</prop>
								</obj>
								<obj name="PropertyObject" class="SamplePrefWidth" version="5">
									<prop name="PropertyTypeName">Width</prop>
									<prop name="Position">6</prop>
									<prop name="IsDefault">1</prop>
									<prop name="Width">1</prop>
								</obj>
							</list>
						</obj>
					</obj>
					<obj name="item" class="SamplePropInfo" version="1">
						<obj name="ChannelProperties" class="ChanPropList" version="2">
							<obj name="ChannelProperties" class="EMList" version="1">
								<list name="emlist" count="1">
									<obj name="item" class="PropertyList" version="1">
										<list name="emlist" count="12">
											<obj name="PropertyObject" class="RQSampleTargetProperty" version="4">
												<prop name="PropertyTypeName">Combined Sample and Target Type</prop>
												<prop name="Position">7</prop>
												<prop name="IsDefault">0</prop>
												<obj name="ChannelProp" class="ChannelProperty" version="1">
													<prop name="ChannelIdx">0</prop>
												</obj>
											</obj>
											<obj name="PropertyObject" class="QuantConcProperty" version="4">
												<prop name="PropertyTypeName">Concentration</prop>
												<prop name="Position">7</prop>
												<prop name="IsDefault">1</prop>
												<prop name="Concentration">0</prop>
												<obj name="ChannelProp" class="ChannelProperty" version="1">
													<prop name="ChannelIdx">0</prop>
												</obj>
												<prop name="ReadOnly">1</prop>
											</obj>
											<obj name="PropertyObject" class="QuantCpHighProp" version="4">
												<prop name="PropertyTypeName">Cp High</prop>
												<prop name="Position">7</prop>
												<prop name="IsDefault">1</prop>
												<prop name="CpRangeHigh">0</prop>
												<obj name="ChannelProp" class="ChannelProperty" version="1">
													<prop name="ChannelIdx">0</prop>
												</obj>
												<prop name="ReadOnly">1</prop>
											</obj>
											<obj name="PropertyObject" class="QuantCpLowProp" version="4">
												<prop name="PropertyTypeName">Cp Low</prop>
												<prop name="Position">7</prop>
												<prop name="IsDefault">1</prop>
												<prop name="CpRangeLow">0</prop>
												<obj name="ChannelProp" class="ChannelProperty" version="1">
													<prop name="ChannelIdx">0</prop>
												</obj>
												<prop name="ReadOnly">1</prop>
											</obj>
											<obj name="PropertyObject" class="RQEffProp" version="4">
												<prop name="PropertyTypeName">Efficiency</prop>
												<prop name="Position">7</prop>
												<prop name="IsDefault">1</prop>
												<prop name="Efficiency">2</prop>
												<obj name="ChannelProp" class="ChannelProperty" version="1">
													<prop name="ChannelIdx">0</prop>
												</obj>
											</obj>
											<obj name="PropertyObject" class="ChannelGenotype" version="4">
												<prop name="PropertyTypeName">Melt Geno Genotype</prop>
												<prop name="Position">7</prop>
												<prop name="IsDefault">1</prop>
												<prop name="ReadOnly">1</prop>
												<obj name="ChannelProp" class="ChannelProperty" version="1">
													<prop name="ChannelIdx">0</prop>
												</obj>
											</obj>
											<obj name="PropertyObject" class="GroupChannelTypeProp" version="4">
												<prop name="PropertyTypeName">Melt Geno Sample Type</prop>
												<prop name="Position">7</prop>
												<prop name="IsDefault">0</prop>
												<prop name="GroupSampleType">mstUnknown</prop>
												<obj name="ChannelProp" class="ChannelProperty" version="1">
													<prop name="ChannelIdx">0</prop>
												</obj>
											</obj>
											<obj name="PropertyObject" class="QuantSampleTypeProperty" version="4">
												<prop name="PropertyTypeName">Quantification Sample Type</prop>
												<prop name="Position">7</prop>
												<prop name="IsDefault">0</prop>
												<prop name="SampleType">qsUnknown</prop>
												<obj name="ChannelProp" class="ChannelProperty" version="1">
													<prop name="ChannelIdx">0</prop>
												</obj>
											</obj>
											<obj name="PropertyObject" class="ChannelGenotype" version="4">
												<prop name="PropertyTypeName">Scanning Genotype</prop>
												<prop name="Position">7</prop>
												<prop name="IsDefault">1</prop>
												<prop name="ReadOnly">1</prop>
												<obj name="ChannelProp" class="ChannelProperty" version="1">
													<prop name="ChannelIdx">0</prop>
												</obj>
											</obj>
											<obj name="PropertyObject" class="GroupChannelTypeProp" version="4">
												<prop name="PropertyTypeName">Scanning Sample Type</prop>
												<prop name="Position">7</prop>
												<prop name="IsDefault">0</prop>
												<prop name="GroupSampleType">mstUnknown</prop>
												<obj name="ChannelProp" class="ChannelProperty" version="1">
													<prop name="ChannelIdx">0</prop>
												</obj>
											</obj>
											<obj name="PropertyObject" class="TargetName" version="4">
												<prop name="PropertyTypeName">Target Name</prop>
												<prop name="Position">7</prop>
												<prop name="IsDefault">1</prop>
												<obj name="ChannelProp" class="ChannelProperty" version="1">
													<prop name="ChannelIdx">0</prop>
												</obj>
											</obj>
											<obj name="PropertyObject" class="RQTargetProperty" version="4">
												<prop name="PropertyTypeName">Target Type</prop>
												<prop name="Position">7</prop>
												<prop name="IsDefault">0</prop>
												<prop name="TargetType">dtNone</prop>
												<obj name="ChannelProp" class="ChannelProperty" version="1">
													<prop name="ChannelIdx">0</prop>
												</obj>
											</obj>
										</list>
									</obj>
								</list>
							</obj>
						</obj>
						<prop name="ChannelPropertyCount">1</prop>
						<prop name="ContainerPosition">7</prop>
						<prop name="HasSampleProperties">1</prop>
						<obj name="SampleProperties" class="PropertyList" version="1">
							<list name="emlist" count="14">
								<obj name="PropertyObject" class="SamplePrefColor" version="4">
									<prop name="PropertyTypeName">Color</prop>
									<prop name="Position">7</prop>
									<prop name="IsDefault">0</prop>
									<prop name="Color">$00FFFF0F</prop>
								</obj>
								<obj name="PropertyObject" class="DominantChannelProp" version="4">
									<prop name="PropertyTypeName">Dominant Channel</prop>
									<prop name="Position">7</prop>
									<prop name="IsDefault">0</prop>
									<prop name="DominantChannel">0</prop>
								</obj>
								<obj name="PropertyObject" class="Genotype" version="4">
									<prop name="PropertyTypeName">EndPt Genotype</prop>
									<prop name="Position">7</prop>
									<prop name="IsDefault">1</prop>
									<prop name="ReadOnly">1</prop>
								</obj>
								<obj name="PropertyObject" class="GroupingSample" version="4">
									<prop name="PropertyTypeName">EndPt Sample Type</prop>
									<prop name="Position">7</prop>
									<prop name="IsDefault">0</prop>
									<prop name="GroupSampleType">mstUnknown</prop>
								</obj>
								<obj name="PropertyObject" class="SamplePrefLineStyle" version="4">
									<prop name="PropertyTypeName">Line Style</prop>
									<prop name="Position">7</prop>
									<prop name="IsDefault">0</prop>
									<prop name="LineStyle">psSolid</prop>
								</obj>
								<obj name="PropertyObject" class="GenSampleEditNotes" version="4">
									<prop name="PropertyTypeName">Notes</prop>
									<prop name="Position">7</prop>
									<prop name="IsDefault">1</prop>
								</obj>
								<obj name="PropertyObject" class="SamplePrefPointStyle" version="4">
									<prop name="PropertyTypeName">Point Style</prop>
									<prop name="Position">7</prop>
									<prop name="IsDefault">0</prop>
									<prop name="PointStyle">psNothing</prop>
								</obj>
								<obj name="PropertyObject" class="GenSampleEditPosition" version="4">
									<prop name="PropertyTypeName">Position</prop>
									<prop name="Position">7</prop>
									<prop name="IsDefault">1</prop>
								</obj>
								<obj name="PropertyObject" class="GenSampleEditReplicate" version="4">
									<prop name="PropertyTypeName">Replicate of</prop>
									<prop name="Position">7</prop>
									<prop name="IsDefault">0</prop>
									<prop name="ReplicateOf">6</prop>
								</obj>
								<obj name="PropertyObject" class="HTCSampleID" version="4">
									<prop name="PropertyTypeName">Sample ID</prop>
									<prop name="Position">7</prop>
									<prop name="IsDefault">1</prop>
								</obj>
								<obj name="PropertyObject" class="GenSampleEditName" version="4">
									<prop name="PropertyTypeName">Sample Name</prop>
									<prop name="Position">7</prop>
									<prop name="IsDefault">0</prop>
									<prop name="name">1531T</prop>
								</obj>
								<obj name="PropertyObject" class="HTCSamplePrepNotes" version="4">
									<prop name="PropertyTypeName">Sample Prep Notes</prop>
									<prop name="Position">7</prop>
									<prop name="IsDefault">1</prop>
								</obj>
								<obj name="PropertyObject" class="GenSampleEditSubset" version="4">
									<prop name="PropertyTypeName">Subsets</prop>
									<prop name="Position">7</prop>
									<prop name="IsDefault">1</prop>
								</obj>
								<obj name="PropertyObject" class="SamplePrefWidth" version="5">
									<prop name="PropertyTypeName">Width</prop>
									<prop name="Position">7</prop>
									<prop name="IsDefault">1</prop>
									<prop name="Width">1</prop>
								</obj>
							</list>
						</obj>
					</obj>
					<obj name="item" class="SamplePropInfo" version="1">
						<obj name="ChannelProperties" class="ChanPropList" version="2">
							<obj name="ChannelProperties" class="EMList" version="1">
								<list name="emlist" count="1">
									<obj name="item" class="PropertyList" version="1">
										<list name="emlist" count="12">
											<obj name="PropertyObject" class="RQSampleTargetProperty" version="4">
												<prop name="PropertyTypeName">Combined Sample and Target Type</prop>
												<prop name="Position">8</prop>
												<prop name="IsDefault">0</prop>
												<obj name="ChannelProp" class="ChannelProperty" version="1">
													<prop name="ChannelIdx">0</prop>
												</obj>
											</obj>
											<obj name="PropertyObject" class="QuantConcProperty" version="4">
												<prop name="PropertyTypeName">Concentration</prop>
												<prop name="Position">8</prop>
												<prop name="IsDefault">1</prop>
												<prop name="Concentration">0</prop>
												<obj name="ChannelProp" class="ChannelProperty" version="1">
													<prop name="ChannelIdx">0</prop>
												</obj>
												<prop name="ReadOnly">1</prop>
											</obj>
											<obj name="PropertyObject" class="QuantCpHighProp" version="4">
												<prop name="PropertyTypeName">Cp High</prop>
												<prop name="Position">8</prop>
												<prop name="IsDefault">1</prop>
												<prop name="CpRangeHigh">0</prop>
												<obj name="ChannelProp" class="ChannelProperty" version="1">
													<prop name="ChannelIdx">0</prop>
												</obj>
												<prop name="ReadOnly">1</prop>
											</obj>
											<obj name="PropertyObject" class="QuantCpLowProp" version="4">
												<prop name="PropertyTypeName">Cp Low</prop>
												<prop name="Position">8</prop>
												<prop name="IsDefault">1</prop>
												<prop name="CpRangeLow">0</prop>
												<obj name="ChannelProp" class="ChannelProperty" version="1">
													<prop name="ChannelIdx">0</prop>
												</obj>
												<prop name="ReadOnly">1</prop>
											</obj>
											<obj name="PropertyObject" class="RQEffProp" version="4">
												<prop name="PropertyTypeName">Efficiency</prop>
												<prop name="Position">8</prop>
												<prop name="IsDefault">1</prop>
												<prop name="Efficiency">2</prop>
												<obj name="ChannelProp" class="ChannelProperty" version="1">
													<prop name="ChannelIdx">0</prop>
												</obj>
											</obj>
											<obj name="PropertyObject" class="ChannelGenotype" version="4">
												<prop name="PropertyTypeName">Melt Geno Genotype</prop>
												<prop name="Position">8</prop>
												<prop name="IsDefault">1</prop>
												<prop name="ReadOnly">1</prop>
												<obj name="ChannelProp" class="ChannelProperty" version="1">
													<prop name="ChannelIdx">0</prop>
												</obj>
											</obj>
											<obj name="PropertyObject" class="GroupChannelTypeProp" version="4">
												<prop name="PropertyTypeName">Melt Geno Sample Type</prop>
												<prop name="Position">8</prop>
												<prop name="IsDefault">0</prop>
												<prop name="GroupSampleType">mstUnknown</prop>
												<obj name="ChannelProp" class="ChannelProperty" version="1">
													<prop name="ChannelIdx">0</prop>
												</obj>
											</obj>
											<obj name="PropertyObject" class="QuantSampleTypeProperty" version="4">
												<prop name="PropertyTypeName">Quantification Sample Type</prop>
												<prop name="Position">8</prop>
												<prop name="IsDefault">0</prop>
												<prop name="SampleType">qsUnknown</prop>
												<obj name="ChannelProp" class="ChannelProperty" version="1">
													<prop name="ChannelIdx">0</prop>
												</obj>
											</obj>
											<obj name="PropertyObject" class="ChannelGenotype" version="4">
												<prop name="PropertyTypeName">Scanning Genotype</prop>
												<prop name="Position">8</prop>
												<prop name="IsDefault">1</prop>
												<prop name="ReadOnly">1</prop>
												<obj name="ChannelProp" class="ChannelProperty" version="1">
													<prop name="ChannelIdx">0</prop>
												</obj>
											</obj>
											<obj name="PropertyObject" class="GroupChannelTypeProp" version="4">
												<prop name="PropertyTypeName">Scanning Sample Type</prop>
												<prop name="Position">8</prop>
												<prop name="IsDefault">0</prop>
												<prop name="GroupSampleType">mstUnknown</prop>
												<obj name="ChannelProp" class="ChannelProperty" version="1">
													<prop name="ChannelIdx">0</prop>
												</obj>
											</obj>
											<obj name="PropertyObject" class="TargetName" version="4">
												<prop name="PropertyTypeName">Target Name</prop>
												<prop name="Position">8</prop>
												<prop name="IsDefault">1</prop>
												<obj name="ChannelProp" class="ChannelProperty" version="1">
													<prop name="ChannelIdx">0</prop>
												</obj>
											</obj>
											<obj name="PropertyObject" class="RQTargetProperty" version="4">
												<prop name="PropertyTypeName">Target Type</prop>
												<prop name="Position">8</prop>
												<prop name="IsDefault">0</prop>
												<prop name="TargetType">dtNone</prop>
												<obj name="ChannelProp" class="ChannelProperty" version="1">
													<prop name="ChannelIdx">0</prop>
												</obj>
											</obj>
										</list>
									</obj>
								</list>
							</obj>
						</obj>
						<prop name="ChannelPropertyCount">1</prop>
						<prop name="ContainerPosition">8</prop>
						<prop name="HasSampleProperties">1</prop>
						<obj name="SampleProperties" class="PropertyList" version="1">
							<list name="emlist" count="14">
								<obj name="PropertyObject" class="SamplePrefColor" version="4">
									<prop name="PropertyTypeName">Color</prop>
									<prop name="Position">8</prop>
									<prop name="IsDefault">0</prop>
									<prop name="Color">$00404000</prop>
								</obj>
								<obj name="PropertyObject" class="DominantChannelProp" version="4">
									<prop name="PropertyTypeName">Dominant Channel</prop>
									<prop name="Position">8</prop>
									<prop name="IsDefault">0</prop>
									<prop name="DominantChannel">0</prop>
								</obj>
								<obj name="PropertyObject" class="Genotype" version="4">
									<prop name="PropertyTypeName">EndPt Genotype</prop>
									<prop name="Position">8</prop>
									<prop name="IsDefault">1</prop>
									<prop name="ReadOnly">1</prop>
								</obj>
								<obj name="PropertyObject" class="GroupingSample" version="4">
									<prop name="PropertyTypeName">EndPt Sample Type</prop>
									<prop name="Position">8</prop>
									<prop name="IsDefault">0</prop>
									<prop name="GroupSampleType">mstUnknown</prop>
								</obj>
								<obj name="PropertyObject" class="SamplePrefLineStyle" version="4">
									<prop name="PropertyTypeName">Line Style</prop>
									<prop name="Position">8</prop>
									<prop name="IsDefault">0</prop>
									<prop name="LineStyle">psSolid</prop>
								</obj>
								<obj name="PropertyObject" class="GenSampleEditNotes" version="4">
									<prop name="PropertyTypeName">Notes</prop>
									<prop name="Position">8</prop>
									<prop name="IsDefault">1</prop>
								</obj>
								<obj name="PropertyObject" class="SamplePrefPointStyle" version="4">
									<prop name="PropertyTypeName">Point Style</prop>
									<prop name="Position">8</prop>
									<prop name="IsDefault">0</prop>
									<prop name="PointStyle">psNothing</prop>
								</obj>
								<obj name="PropertyObject" class="GenSampleEditPosition" version="4">
									<prop name="PropertyTypeName">Position</prop>
									<prop name="Position">8</prop>
									<prop name="IsDefault">1</prop>
								</obj>
								<obj name="PropertyObject" class="GenSampleEditReplicate" version="4">
									<prop name="PropertyTypeName">Replicate of</prop>
									<prop name="Position">8</prop>
									<prop name="IsDefault">0</prop>
									<prop name="ReplicateOf">6</prop>
								</obj>
								<obj name="PropertyObject" class="HTCSampleID" version="4">
									<prop name="PropertyTypeName">Sample ID</prop>
									<prop name="Position">8</prop>
									<prop name="IsDefault">1</prop>
								</obj>
								<obj name="PropertyObject" class="GenSampleEditName" version="4">
									<prop name="PropertyTypeName">Sample Name</prop>
									<prop name="Position">8</prop>
									<prop name="IsDefault">0</prop>
									<prop name="name">1531T</prop>
								</obj>
								<obj name="PropertyObject" class="HTCSamplePrepNotes" version="4">
									<prop name="PropertyTypeName">Sample Prep Notes</prop>
									<prop name="Position">8</prop>
									<prop name="IsDefault">1</prop>
								</obj>
								<obj name="PropertyObject" class="GenSampleEditSubset" version="4">
									<prop name="PropertyTypeName">Subsets</prop>
									<prop name="Position">8</prop>
									<prop name="IsDefault">1</prop>
								</obj>
								<obj name="PropertyObject" class="SamplePrefWidth" version="5">
									<prop name="PropertyTypeName">Width</prop>
									<prop name="Position">8</prop>
									<prop name="IsDefault">1</prop>
									<prop name="Width">1</prop>
								</obj>
							</list>
						</obj>
					</obj>
					<obj name="item" class="SamplePropInfo" version="1">
						<obj name="ChannelProperties" class="ChanPropList" version="2">
							<obj name="ChannelProperties" class="EMList" version="1">
								<list name="emlist" count="1">
									<obj name="item" class="PropertyList" version="1">
										<list name="emlist" count="12">
											<obj name="PropertyObject" class="RQSampleTargetProperty" version="4">
												<prop name="PropertyTypeName">Combined Sample and Target Type</prop>
												<prop name="Position">9</prop>
												<prop name="IsDefault">0</prop>
												<obj name="ChannelProp" class="ChannelProperty" version="1">
													<prop name="ChannelIdx">0</prop>
												</obj>
											</obj>
											<obj name="PropertyObject" class="QuantConcProperty" version="4">
												<prop name="PropertyTypeName">Concentration</prop>
												<prop name="Position">9</prop>
												<prop name="IsDefault">1</prop>
												<prop name="Concentration">0</prop>
												<obj name="ChannelProp" class="ChannelProperty" version="1">
													<prop name="ChannelIdx">0</prop>
												</obj>
												<prop name="ReadOnly">1</prop>
											</obj>
											<obj name="PropertyObject" class="QuantCpHighProp" version="4">
												<prop name="PropertyTypeName">Cp High</prop>
												<prop name="Position">9</prop>
												<prop name="IsDefault">1</prop>
												<prop name="CpRangeHigh">0</prop>
												<obj name="ChannelProp" class="ChannelProperty" version="1">
													<prop name="ChannelIdx">0</prop>
												</obj>
												<prop name="ReadOnly">1</prop>
											</obj>
											<obj name="PropertyObject" class="QuantCpLowProp" version="4">
												<prop name="PropertyTypeName">Cp Low</prop>
												<prop name="Position">9</prop>
												<prop name="IsDefault">1</prop>
												<prop name="CpRangeLow">0</prop>
												<obj name="ChannelProp" class="ChannelProperty" version="1">
													<prop name="ChannelIdx">0</prop>
												</obj>
												<prop name="ReadOnly">1</prop>
											</obj>
											<obj name="PropertyObject" class="RQEffProp" version="4">
												<prop name="PropertyTypeName">Efficiency</prop>
												<prop name="Position">9</prop>
												<prop name="IsDefault">1</prop>
												<prop name="Efficiency">2</prop>
												<obj name="ChannelProp" class="ChannelProperty" version="1">
													<prop name="ChannelIdx">0</prop>
												</obj>
											</obj>
											<obj name="PropertyObject" class="ChannelGenotype" version="4">
												<prop name="PropertyTypeName">Melt Geno Genotype</prop>
												<prop name="Position">9</prop>
												<prop name="IsDefault">1</prop>
												<prop name="ReadOnly">1</prop>
												<obj name="ChannelProp" class="ChannelProperty" version="1">
													<prop name="ChannelIdx">0</prop>
												</obj>
											</obj>
											<obj name="PropertyObject" class="GroupChannelTypeProp" version="4">
												<prop name="PropertyTypeName">Melt Geno Sample Type</prop>
												<prop name="Position">9</prop>
												<prop name="IsDefault">0</prop>
												<prop name="GroupSampleType">mstUnknown</prop>
												<obj name="ChannelProp" class="ChannelProperty" version="1">
													<prop name="ChannelIdx">0</prop>
												</obj>
											</obj>
											<obj name="PropertyObject" class="QuantSampleTypeProperty" version="4">
												<prop name="PropertyTypeName">Quantification Sample Type</prop>
												<prop name="Position">9</prop>
												<prop name="IsDefault">0</prop>
												<prop name="SampleType">qsUnknown</prop>
												<obj name="ChannelProp" class="ChannelProperty" version="1">
													<prop name="ChannelIdx">0</prop>
												</obj>
											</obj>
											<obj name="PropertyObject" class="ChannelGenotype" version="4">
												<prop name="PropertyTypeName">Scanning Genotype</prop>
												<prop name="Position">9</prop>
												<prop name="IsDefault">1</prop>
												<prop name="ReadOnly">1</prop>
												<obj name="ChannelProp" class="ChannelProperty" version="1">
													<prop name="ChannelIdx">0</prop>
												</obj>
											</obj>
											<obj name="PropertyObject" class="GroupChannelTypeProp" version="4">
												<prop name="PropertyTypeName">Scanning Sample Type</prop>
												<prop name="Position">9</prop>
												<prop name="IsDefault">0</prop>
												<prop name="GroupSampleType">mstUnknown</prop>
												<obj name="ChannelProp" class="ChannelProperty" version="1">
													<prop name="ChannelIdx">0</prop>
												</obj>
											</obj>
											<obj name="PropertyObject" class="TargetName" version="4">
												<prop name="PropertyTypeName">Target Name</prop>
												<prop name="Position">9</prop>
												<prop name="IsDefault">1</prop>
												<obj name="ChannelProp" class="ChannelProperty" version="1">
													<prop name="ChannelIdx">0</prop>
												</obj>
											</obj>
											<obj name="PropertyObject" class="RQTargetProperty" version="4">
												<prop name="PropertyTypeName">Target Type</prop>
												<prop name="Position">9</prop>
												<prop name="IsDefault">0</prop>
												<prop name="TargetType">dtNone</prop>
												<obj name="ChannelProp" class="ChannelProperty" version="1">
													<prop name="ChannelIdx">0</prop>
												</obj>
											</obj>
										</list>
									</obj>
								</list>
							</obj>
						</obj>
						<prop name="ChannelPropertyCount">1</prop>
						<prop name="ContainerPosition">9</prop>
						<prop name="HasSampleProperties">1</prop>
						<obj name="SampleProperties" class="PropertyList" version="1">
							<list name="emlist" count="14">
								<obj name="PropertyObject" class="SamplePrefColor" version="4">
									<prop name="PropertyTypeName">Color</prop>
									<prop name="Position">9</prop>
									<prop name="IsDefault">0</prop>
									<prop name="Color">$004080FF</prop>
								</obj>
								<obj name="PropertyObject" class="DominantChannelProp" version="4">
									<prop name="PropertyTypeName">Dominant Channel</prop>
									<prop name="Position">9</prop>
									<prop name="IsDefault">0</prop>
									<prop name="DominantChannel">0</prop>
								</obj>
								<obj name="PropertyObject" class="Genotype" version="4">
									<prop name="PropertyTypeName">EndPt Genotype</prop>
									<prop name="Position">9</prop>
									<prop name="IsDefault">1</prop>
									<prop name="ReadOnly">1</prop>
								</obj>
								<obj name="PropertyObject" class="GroupingSample" version="4">
									<prop name="PropertyTypeName">EndPt Sample Type</prop>
									<prop name="Position">9</prop>
									<prop name="IsDefault">0</prop>
									<prop name="GroupSampleType">mstUnknown</prop>
								</obj>
								<obj name="PropertyObject" class="SamplePrefLineStyle" version="4">
									<prop name="PropertyTypeName">Line Style</prop>
									<prop name="Position">9</prop>
									<prop name="IsDefault">0</prop>
									<prop name="LineStyle">psSolid</prop>
								</obj>
								<obj name="PropertyObject" class="GenSampleEditNotes" version="4">
									<prop name="PropertyTypeName">Notes</prop>
									<prop name="Position">9</prop>
									<prop name="IsDefault">1</prop>
								</obj>
								<obj name="PropertyObject" class="SamplePrefPointStyle" version="4">
									<prop name="PropertyTypeName">Point Style</prop>
									<prop name="Position">9</prop>
									<prop name="IsDefault">0</prop>
									<prop name="PointStyle">psNothing</prop>
								</obj>
								<obj name="PropertyObject" class="GenSampleEditPosition" version="4">
									<prop name="PropertyTypeName">Position</prop>
									<prop name="Position">9</prop>
									<prop name="IsDefault">1</prop>
								</obj>
								<obj name="PropertyObject" class="GenSampleEditReplicate" version="4">
									<prop name="PropertyTypeName">Replicate of</prop>
									<prop name="Position">9</prop>
									<prop name="IsDefault">0</prop>
									<prop name="ReplicateOf">9</prop>
								</obj>
								<obj name="PropertyObject" class="HTCSampleID" version="4">
									<prop name="PropertyTypeName">Sample ID</prop>
									<prop name="Position">9</prop>
									<prop name="IsDefault">1</prop>
								</obj>
								<obj name="PropertyObject" class="GenSampleEditName" version="4">
									<prop name="PropertyTypeName">Sample Name</prop>
									<prop name="Position">9</prop>
									<prop name="IsDefault">0</prop>
									<prop name="name">1531N</prop>
								</obj>
								<obj name="PropertyObject" class="HTCSamplePrepNotes" version="4">
									<prop name="PropertyTypeName">Sample Prep Notes</prop>
									<prop name="Position">9</prop>
									<prop name="IsDefault">1</prop>
								</obj>
								<obj name="PropertyObject" class="GenSampleEditSubset" version="4">
									<prop name="PropertyTypeName">Subsets</prop>
									<prop name="Position">9</prop>
									<prop name="IsDefault">1</prop>
								</obj>
								<obj name="PropertyObject" class="SamplePrefWidth" version="5">
									<prop name="PropertyTypeName">Width</prop>
									<prop name="Position">9</prop>
									<prop name="IsDefault">1</prop>
									<prop name="Width">1</prop>
								</obj>
							</list>
						</obj>
					</obj>
					<obj name="item" class="SamplePropInfo" version="1">
						<obj name="ChannelProperties" class="ChanPropList" version="2">
							<obj name="ChannelProperties" class="EMList" version="1">
								<list name="emlist" count="1">
									<obj name="item" class="PropertyList" version="1">
										<list name="emlist" count="12">
											<obj name="PropertyObject" class="RQSampleTargetProperty" version="4">
												<prop name="PropertyTypeName">Combined Sample and Target Type</prop>
												<prop name="Position">10</prop>
												<prop name="IsDefault">0</prop>
												<obj name="ChannelProp" class="ChannelProperty" version="1">
													<prop name="ChannelIdx">0</prop>
												</obj>
											</obj>
											<obj name="PropertyObject" class="QuantConcProperty" version="4">
												<prop name="PropertyTypeName">Concentration</prop>
												<prop name="Position">10</prop>
												<prop name="IsDefault">1</prop>
												<prop name="Concentration">0</prop>
												<obj name="ChannelProp" class="ChannelProperty" version="1">
													<prop name="ChannelIdx">0</prop>
												</obj>
												<prop name="ReadOnly">1</prop>
											</obj>
											<obj name="PropertyObject" class="QuantCpHighProp" version="4">
												<prop name="PropertyTypeName">Cp High</prop>
												<prop name="Position">10</prop>
												<prop name="IsDefault">1</prop>
												<prop name="CpRangeHigh">0</prop>
												<obj name="ChannelProp" class="ChannelProperty" version="1">
													<prop name="ChannelIdx">0</prop>
												</obj>
												<prop name="ReadOnly">1</prop>
											</obj>
											<obj name="PropertyObject" class="QuantCpLowProp" version="4">
												<prop name="PropertyTypeName">Cp Low</prop>
												<prop name="Position">10</prop>
												<prop name="IsDefault">1</prop>
												<prop name="CpRangeLow">0</prop>
												<obj name="ChannelProp" class="ChannelProperty" version="1">
													<prop name="ChannelIdx">0</prop>
												</obj>
												<prop name="ReadOnly">1</prop>
											</obj>
											<obj name="PropertyObject" class="RQEffProp" version="4">
												<prop name="PropertyTypeName">Efficiency</prop>
												<prop name="Position">10</prop>
												<prop name="IsDefault">1</prop>
												<prop name="Efficiency">2</prop>
												<obj name="ChannelProp" class="ChannelProperty" version="1">
													<prop name="ChannelIdx">0</prop>
												</obj>
											</obj>
											<obj name="PropertyObject" class="ChannelGenotype" version="4">
												<prop name="PropertyTypeName">Melt Geno Genotype</prop>
												<prop name="Position">10</prop>
												<prop name="IsDefault">1</prop>
												<prop name="ReadOnly">1</prop>
												<obj name="ChannelProp" class="ChannelProperty" version="1">
													<prop name="ChannelIdx">0</prop>
												</obj>
											</obj>
											<obj name="PropertyObject" class="GroupChannelTypeProp" version="4">
												<prop name="PropertyTypeName">Melt Geno Sample Type</prop>
												<prop name="Position">10</prop>
												<prop name="IsDefault">0</prop>
												<prop name="GroupSampleType">mstUnknown</prop>
												<obj name="ChannelProp" class="ChannelProperty" version="1">
													<prop name="ChannelIdx">0</prop>
												</obj>
											</obj>
											<obj name="PropertyObject" class="QuantSampleTypeProperty" version="4">
												<prop name="PropertyTypeName">Quantification Sample Type</prop>
												<prop name="Position">10</prop>
												<prop name="IsDefault">0</prop>
												<prop name="SampleType">qsUnknown</prop>
												<obj name="ChannelProp" class="ChannelProperty" version="1">
													<prop name="ChannelIdx">0</prop>
												</obj>
											</obj>
											<obj name="PropertyObject" class="ChannelGenotype" version="4">
												<prop name="PropertyTypeName">Scanning Genotype</prop>
												<prop name="Position">10</prop>
												<prop name="IsDefault">1</prop>
												<prop name="ReadOnly">1</prop>
												<obj name="ChannelProp" class="ChannelProperty" version="1">
													<prop name="ChannelIdx">0</prop>
												</obj>
											</obj>
											<obj name="PropertyObject" class="GroupChannelTypeProp" version="4">
												<prop name="PropertyTypeName">Scanning Sample Type</prop>
												<prop name="Position">10</prop>
												<prop name="IsDefault">0</prop>
												<prop name="GroupSampleType">mstUnknown</prop>
												<obj name="ChannelProp" class="ChannelProperty" version="1">
													<prop name="ChannelIdx">0</prop>
												</obj>
											</obj>
											<obj name="PropertyObject" class="TargetName" version="4">
												<prop name="PropertyTypeName">Target Name</prop>
												<prop name="Position">10</prop>
												<prop name="IsDefault">1</prop>
												<obj name="ChannelProp" class="ChannelProperty" version="1">
													<prop name="ChannelIdx">0</prop>
												</obj>
											</obj>
											<obj name="PropertyObject" class="RQTargetProperty" version="4">
												<prop name="PropertyTypeName">Target Type</prop>
												<prop name="Position">10</prop>
												<prop name="IsDefault">0</prop>
												<prop name="TargetType">dtNone</prop>
												<obj name="ChannelProp" class="ChannelProperty" version="1">
													<prop name="ChannelIdx">0</prop>
												</obj>
											</obj>
										</list>
									</obj>
								</list>
							</obj>
						</obj>
						<prop name="ChannelPropertyCount">1</prop>
						<prop name="ContainerPosition">10</prop>
						<prop name="HasSampleProperties">1</prop>
						<obj name="SampleProperties" class="PropertyList" version="1">
							<list name="emlist" count="14">
								<obj name="PropertyObject" class="SamplePrefColor" version="4">
									<prop name="PropertyTypeName">Color</prop>
									<prop name="Position">10</prop>
									<prop name="IsDefault">0</prop>
									<prop name="Color">$00FD0299</prop>
								</obj>
								<obj name="PropertyObject" class="DominantChannelProp" version="4">
									<prop name="PropertyTypeName">Dominant Channel</prop>
									<prop name="Position">10</prop>
									<prop name="IsDefault">0</prop>
									<prop name="DominantChannel">0</prop>
								</obj>
								<obj name="PropertyObject" class="Genotype" version="4">
									<prop name="PropertyTypeName">EndPt Genotype</prop>
									<prop name="Position">10</prop>
									<prop name="IsDefault">1</prop>
									<prop name="ReadOnly">1</prop>
								</obj>
								<obj name="PropertyObject" class="GroupingSample" version="4">
									<prop name="PropertyTypeName">EndPt Sample Type</prop>
									<prop name="Position">10</prop>
									<prop name="IsDefault">0</prop>
									<prop name="GroupSampleType">mstUnknown</prop>
								</obj>
								<obj name="PropertyObject" class="SamplePrefLineStyle" version="4">
									<prop name="PropertyTypeName">Line Style</prop>
									<prop name="Position">10</prop>
									<prop name="IsDefault">0</prop>
									<prop name="LineStyle">psSolid</prop>
								</obj>
								<obj name="PropertyObject" class="GenSampleEditNotes" version="4">
									<prop name="PropertyTypeName">Notes</prop>
									<prop name="Position">10</prop>
									<prop name="IsDefault">1</prop>
								</obj>
								<obj name="PropertyObject" class="SamplePrefPointStyle" version="4">
									<prop name="PropertyTypeName">Point Style</prop>
									<prop name="Position">10</prop>
									<prop name="IsDefault">0</prop>
									<prop name="PointStyle">psNothing</prop>
								</obj>
								<obj name="PropertyObject" class="GenSampleEditPosition" version="4">
									<prop name="PropertyTypeName">Position</prop>
									<prop name="Position">10</prop>
									<prop name="IsDefault">1</prop>
								</obj>
								<obj name="PropertyObject" class="GenSampleEditReplicate" version="4">
									<prop name="PropertyTypeName">Replicate of</prop>
									<prop name="Position">10</prop>
									<prop name="IsDefault">0</prop>
									<prop name="ReplicateOf">9</prop>
								</obj>
								<obj name="PropertyObject" class="HTCSampleID" version="4">
									<prop name="PropertyTypeName">Sample ID</prop>
									<prop name="Position">10</prop>
									<prop name="IsDefault">1</prop>
								</obj>
								<obj name="PropertyObject" class="GenSampleEditName" version="4">
									<prop name="PropertyTypeName">Sample Name</prop>
									<prop name="Position">10</prop>
									<prop name="IsDefault">0</prop>
									<prop name="name">1531N</prop>
								</obj>
								<obj name="PropertyObject" class="HTCSamplePrepNotes" version="4">
									<prop name="PropertyTypeName">Sample Prep Notes</prop>
									<prop name="Position">10</prop>
									<prop name="IsDefault">1</prop>
								</obj>
								<obj name="PropertyObject" class="GenSampleEditSubset" version="4">
									<prop name="PropertyTypeName">Subsets</prop>
									<prop name="Position">10</prop>
									<prop name="IsDefault">1</prop>
								</obj>
								<obj name="PropertyObject" class="SamplePrefWidth" version="5">
									<prop name="PropertyTypeName">Width</prop>
									<prop name="Position">10</prop>
									<prop name="IsDefault">1</prop>
									<prop name="Width">1</prop>
								</obj>
							</list>
						</obj>
					</obj>
					<obj name="item" class="SamplePropInfo" version="1">
						<obj name="ChannelProperties" class="ChanPropList" version="2">
							<obj name="ChannelProperties" class="EMList" version="1">
								<list name="emlist" count="1">
									<obj name="item" class="PropertyList" version="1">
										<list name="emlist" count="12">
											<obj name="PropertyObject" class="RQSampleTargetProperty" version="4">
												<prop name="PropertyTypeName">Combined Sample and Target Type</prop>
												<prop name="Position">11</prop>
												<prop name="IsDefault">0</prop>
												<obj name="ChannelProp" class="ChannelProperty" version="1">
													<prop name="ChannelIdx">0</prop>
												</obj>
											</obj>
											<obj name="PropertyObject" class="QuantConcProperty" version="4">
												<prop name="PropertyTypeName">Concentration</prop>
												<prop name="Position">11</prop>
												<prop name="IsDefault">1</prop>
												<prop name="Concentration">0</prop>
												<obj name="ChannelProp" class="ChannelProperty" version="1">
													<prop name="ChannelIdx">0</prop>
												</obj>
												<prop name="ReadOnly">1</prop>
											</obj>
											<obj name="PropertyObject" class="QuantCpHighProp" version="4">
												<prop name="PropertyTypeName">Cp High</prop>
												<prop name="Position">11</prop>
												<prop name="IsDefault">1</prop>
												<prop name="CpRangeHigh">0</prop>
												<obj name="ChannelProp" class="ChannelProperty" version="1">
													<prop name="ChannelIdx">0</prop>
												</obj>
												<prop name="ReadOnly">1</prop>
											</obj>
											<obj name="PropertyObject" class="QuantCpLowProp" version="4">
												<prop name="PropertyTypeName">Cp Low</prop>
												<prop name="Position">11</prop>
												<prop name="IsDefault">1</prop>
												<prop name="CpRangeLow">0</prop>
												<obj name="ChannelProp" class="ChannelProperty" version="1">
													<prop name="ChannelIdx">0</prop>
												</obj>
												<prop name="ReadOnly">1</prop>
											</obj>
											<obj name="PropertyObject" class="RQEffProp" version="4">
												<prop name="PropertyTypeName">Efficiency</prop>
												<prop name="Position">11</prop>
												<prop name="IsDefault">1</prop>
												<prop name="Efficiency">2</prop>
												<obj name="ChannelProp" class="ChannelProperty" version="1">
													<prop name="ChannelIdx">0</prop>
												</obj>
											</obj>
											<obj name="PropertyObject" class="ChannelGenotype" version="4">
												<prop name="PropertyTypeName">Melt Geno Genotype</prop>
												<prop name="Position">11</prop>
												<prop name="IsDefault">1</prop>
												<prop name="ReadOnly">1</prop>
												<obj name="ChannelProp" class="ChannelProperty" version="1">
													<prop name="ChannelIdx">0</prop>
												</obj>
											</obj>
											<obj name="PropertyObject" class="GroupChannelTypeProp" version="4">
												<prop name="PropertyTypeName">Melt Geno Sample Type</prop>
												<prop name="Position">11</prop>
												<prop name="IsDefault">0</prop>
												<prop name="GroupSampleType">mstUnknown</prop>
												<obj name="ChannelProp" class="ChannelProperty" version="1">
													<prop name="ChannelIdx">0</prop>
												</obj>
											</obj>
											<obj name="PropertyObject" class="QuantSampleTypeProperty" version="4">
												<prop name="PropertyTypeName">Quantification Sample Type</prop>
												<prop name="Position">11</prop>
												<prop name="IsDefault">0</prop>
												<prop name="SampleType">qsUnknown</prop>
												<obj name="ChannelProp" class="ChannelProperty" version="1">
													<prop name="ChannelIdx">0</prop>
												</obj>
											</obj>
											<obj name="PropertyObject" class="ChannelGenotype" version="4">
												<prop name="PropertyTypeName">Scanning Genotype</prop>
												<prop name="Position">11</prop>
												<prop name="IsDefault">1</prop>
												<prop name="ReadOnly">1</prop>
												<obj name="ChannelProp" class="ChannelProperty" version="1">
													<prop name="ChannelIdx">0</prop>
												</obj>
											</obj>
											<obj name="PropertyObject" class="GroupChannelTypeProp" version="4">
												<prop name="PropertyTypeName">Scanning Sample Type</prop>
												<prop name="Position">11</prop>
												<prop name="IsDefault">0</prop>
												<prop name="GroupSampleType">mstUnknown</prop>
												<obj name="ChannelProp" class="ChannelProperty" version="1">
													<prop name="ChannelIdx">0</prop>
												</obj>
											</obj>
											<obj name="PropertyObject" class="TargetName" version="4">
												<prop name="PropertyTypeName">Target Name</prop>
												<prop name="Position">11</prop>
												<prop name="IsDefault">1</prop>
												<obj name="ChannelProp" class="ChannelProperty" version="1">
													<prop name="ChannelIdx">0</prop>
												</obj>
											</obj>
											<obj name="PropertyObject" class="RQTargetProperty" version="4">
												<prop name="PropertyTypeName">Target Type</prop>
												<prop name="Position">11</prop>
												<prop name="IsDefault">0</prop>
												<prop name="TargetType">dtNone</prop>
												<obj name="ChannelProp" class="ChannelProperty" version="1">
													<prop name="ChannelIdx">0</prop>
												</obj>
											</obj>
										</list>
									</obj>
								</list>
							</obj>
						</obj>
						<prop name="ChannelPropertyCount">1</prop>
						<prop name="ContainerPosition">11</prop>
						<prop name="HasSampleProperties">1</prop>
						<obj name="SampleProperties" class="PropertyList" version="1">
							<list name="emlist" count="14">
								<obj name="PropertyObject" class="SamplePrefColor" version="4">
									<prop name="PropertyTypeName">Color</prop>
									<prop name="Position">11</prop>
									<prop name="IsDefault">0</prop>
									<prop name="Color">$0026C4B8</prop>
								</obj>
								<obj name="PropertyObject" class="DominantChannelProp" version="4">
									<prop name="PropertyTypeName">Dominant Channel</prop>
									<prop name="Position">11</prop>
									<prop name="IsDefault">0</prop>
									<prop name="DominantChannel">0</prop>
								</obj>
								<obj name="PropertyObject" class="Genotype" version="4">
									<prop name="PropertyTypeName">EndPt Genotype</prop>
									<prop name="Position">11</prop>
									<prop name="IsDefault">1</prop>
									<prop name="ReadOnly">1</prop>
								</obj>
								<obj name="PropertyObject" class="GroupingSample" version="4">
									<prop name="PropertyTypeName">EndPt Sample Type</prop>
									<prop name="Position">11</prop>
									<prop name="IsDefault">0</prop>
									<prop name="GroupSampleType">mstUnknown</prop>
								</obj>
								<obj name="PropertyObject" class="SamplePrefLineStyle" version="4">
									<prop name="PropertyTypeName">Line Style</prop>
									<prop name="Position">11</prop>
									<prop name="IsDefault">0</prop>
									<prop name="LineStyle">psSolid</prop>
								</obj>
								<obj name="PropertyObject" class="GenSampleEditNotes" version="4">
									<prop name="PropertyTypeName">Notes</prop>
									<prop name="Position">11</prop>
									<prop name="IsDefault">1</prop>
								</obj>
								<obj name="PropertyObject" class="SamplePrefPointStyle" version="4">
									<prop name="PropertyTypeName">Point Style</prop>
									<prop name="Position">11</prop>
									<prop name="IsDefault">0</prop>
									<prop name="PointStyle">psNothing</prop>
								</obj>
								<obj name="PropertyObject" class="GenSampleEditPosition" version="4">
									<prop name="PropertyTypeName">Position</prop>
									<prop name="Position">11</prop>
									<prop name="IsDefault">1</prop>
								</obj>
								<obj name="PropertyObject" class="GenSampleEditReplicate" version="4">
									<prop name="PropertyTypeName">Replicate of</prop>
									<prop name="Position">11</prop>
									<prop name="IsDefault">0</prop>
									<prop name="ReplicateOf">9</prop>
								</obj>
								<obj name="PropertyObject" class="HTCSampleID" version="4">
									<prop name="PropertyTypeName">Sample ID</prop>
									<prop name="Position">11</prop>
									<prop name="IsDefault">1</prop>
								</obj>
								<obj name="PropertyObject" class="GenSampleEditName" version="4">
									<prop name="PropertyTypeName">Sample Name</prop>
									<prop name="Position">11</prop>
									<prop name="IsDefault">0</prop>
									<prop name="name">1531N</prop>
								</obj>
								<obj name="PropertyObject" class="HTCSamplePrepNotes" version="4">
									<prop name="PropertyTypeName">Sample Prep Notes</prop>
									<prop name="Position">11</prop>
									<prop name="IsDefault">1</prop>
								</obj>
								<obj name="PropertyObject" class="GenSampleEditSubset" version="4">
									<prop name="PropertyTypeName">Subsets</prop>
									<prop name="Position">11</prop>
									<prop name="IsDefault">1</prop>
								</obj>
								<obj name="PropertyObject" class="SamplePrefWidth" version="5">
									<prop name="PropertyTypeName">Width</prop>
									<prop name="Position">11</prop>
									<prop name="IsDefault">1</prop>
									<prop name="Width">1</prop>
								</obj>
							</list>
						</obj>
					</obj>
					<obj name="item" class="SamplePropInfo" version="1">
						<obj name="ChannelProperties" class="ChanPropList" version="2">
							<obj name="ChannelProperties" class="EMList" version="1">
								<list name="emlist" count="1">
									<obj name="item" class="PropertyList" version="1">
										<list name="emlist" count="12">
											<obj name="PropertyObject" class="RQSampleTargetProperty" version="4">
												<prop name="PropertyTypeName">Combined Sample and Target Type</prop>
												<prop name="Position">12</prop>
												<prop name="IsDefault">0</prop>
												<obj name="ChannelProp" class="ChannelProperty" version="1">
													<prop name="ChannelIdx">0</prop>
												</obj>
											</obj>
											<obj name="PropertyObject" class="QuantConcProperty" version="4">
												<prop name="PropertyTypeName">Concentration</prop>
												<prop name="Position">12</prop>
												<prop name="IsDefault">1</prop>
												<prop name="Concentration">0</prop>
												<obj name="ChannelProp" class="ChannelProperty" version="1">
													<prop name="ChannelIdx">0</prop>
												</obj>
												<prop name="ReadOnly">1</prop>
											</obj>
											<obj name="PropertyObject" class="QuantCpHighProp" version="4">
												<prop name="PropertyTypeName">Cp High</prop>
												<prop name="Position">12</prop>
												<prop name="IsDefault">1</prop>
												<prop name="CpRangeHigh">0</prop>
												<obj name="ChannelProp" class="ChannelProperty" version="1">
													<prop name="ChannelIdx">0</prop>
												</obj>
												<prop name="ReadOnly">1</prop>
											</obj>
											<obj name="PropertyObject" class="QuantCpLowProp" version="4">
												<prop name="PropertyTypeName">Cp Low</prop>
												<prop name="Position">12</prop>
												<prop name="IsDefault">1</prop>
												<prop name="CpRangeLow">0</prop>
												<obj name="ChannelProp" class="ChannelProperty" version="1">
													<prop name="ChannelIdx">0</prop>
												</obj>
												<prop name="ReadOnly">1</prop>
											</obj>
											<obj name="PropertyObject" class="RQEffProp" version="4">
												<prop name="PropertyTypeName">Efficiency</prop>
												<prop name="Position">12</prop>
												<prop name="IsDefault">1</prop>
												<prop name="Efficiency">2</prop>
												<obj name="ChannelProp" class="ChannelProperty" version="1">
													<prop name="ChannelIdx">0</prop>
												</obj>
											</obj>
											<obj name="PropertyObject" class="ChannelGenotype" version="4">
												<prop name="PropertyTypeName">Melt Geno Genotype</prop>
												<prop name="Position">12</prop>
												<prop name="IsDefault">1</prop>
												<prop name="ReadOnly">1</prop>
												<obj name="ChannelProp" class="ChannelProperty" version="1">
													<prop name="ChannelIdx">0</prop>
												</obj>
											</obj>
											<obj name="PropertyObject" class="GroupChannelTypeProp" version="4">
												<prop name="PropertyTypeName">Melt Geno Sample Type</prop>
												<prop name="Position">12</prop>
												<prop name="IsDefault">0</prop>
												<prop name="GroupSampleType">mstUnknown</prop>
												<obj name="ChannelProp" class="ChannelProperty" version="1">
													<prop name="ChannelIdx">0</prop>
												</obj>
											</obj>
											<obj name="PropertyObject" class="QuantSampleTypeProperty" version="4">
												<prop name="PropertyTypeName">Quantification Sample Type</prop>
												<prop name="Position">12</prop>
												<prop name="IsDefault">0</prop>
												<prop name="SampleType">qsUnknown</prop>
												<obj name="ChannelProp" class="ChannelProperty" version="1">
													<prop name="ChannelIdx">0</prop>
												</obj>
											</obj>
											<obj name="PropertyObject" class="ChannelGenotype" version="4">
												<prop name="PropertyTypeName">Scanning Genotype</prop>
												<prop name="Position">12</prop>
												<prop name="IsDefault">1</prop>
												<prop name="ReadOnly">1</prop>
												<obj name="ChannelProp" class="ChannelProperty" version="1">
													<prop name="ChannelIdx">0</prop>
												</obj>
											</obj>
											<obj name="PropertyObject" class="GroupChannelTypeProp" version="4">
												<prop name="PropertyTypeName">Scanning Sample Type</prop>
												<prop name="Position">12</prop>
												<prop name="IsDefault">0</prop>
												<prop name="GroupSampleType">mstUnknown</prop>
												<obj name="ChannelProp" class="ChannelProperty" version="1">
													<prop name="ChannelIdx">0</prop>
												</obj>
											</obj>
											<obj name="PropertyObject" class="TargetName" version="4">
												<prop name="PropertyTypeName">Target Name</prop>
												<prop name="Position">12</prop>
												<prop name="IsDefault">1</prop>
												<obj name="ChannelProp" class="ChannelProperty" version="1">
													<prop name="ChannelIdx">0</prop>
												</obj>
											</obj>
											<obj name="PropertyObject" class="RQTargetProperty" version="4">
												<prop name="PropertyTypeName">Target Type</prop>
												<prop name="Position">12</prop>
												<prop name="IsDefault">0</prop>
												<prop name="TargetType">dtNone</prop>
												<obj name="ChannelProp" class="ChannelProperty" version="1">
													<prop name="ChannelIdx">0</prop>
												</obj>
											</obj>
										</list>
									</obj>
								</list>
							</obj>
						</obj>
						<prop name="ChannelPropertyCount">1</prop>
						<prop name="ContainerPosition">12</prop>
						<prop name="HasSampleProperties">1</prop>
						<obj name="SampleProperties" class="PropertyList" version="1">
							<list name="emlist" count="14">
								<obj name="PropertyObject" class="SamplePrefColor" version="4">
									<prop name="PropertyTypeName">Color</prop>
									<prop name="Position">12</prop>
									<prop name="IsDefault">0</prop>
									<prop name="Color">$00FF8000</prop>
								</obj>
								<obj name="PropertyObject" class="DominantChannelProp" version="4">
									<prop name="PropertyTypeName">Dominant Channel</prop>
									<prop name="Position">12</prop>
									<prop name="IsDefault">0</prop>
									<prop name="DominantChannel">0</prop>
								</obj>
								<obj name="PropertyObject" class="Genotype" version="4">
									<prop name="PropertyTypeName">EndPt Genotype</prop>
									<prop name="Position">12</prop>
									<prop name="IsDefault">1</prop>
									<prop name="ReadOnly">1</prop>
								</obj>
								<obj name="PropertyObject" class="GroupingSample" version="4">
									<prop name="PropertyTypeName">EndPt Sample Type</prop>
									<prop name="Position">12</prop>
									<prop name="IsDefault">0</prop>
									<prop name="GroupSampleType">mstUnknown</prop>
								</obj>
								<obj name="PropertyObject" class="SamplePrefLineStyle" version="4">
									<prop name="PropertyTypeName">Line Style</prop>
									<prop name="Position">12</prop>
									<prop name="IsDefault">0</prop>
									<prop name="LineStyle">psSolid</prop>
								</obj>
								<obj name="PropertyObject" class="GenSampleEditNotes" version="4">
									<prop name="PropertyTypeName">Notes</prop>
									<prop name="Position">12</prop>
									<prop name="IsDefault">1</prop>
								</obj>
								<obj name="PropertyObject" class="SamplePrefPointStyle" version="4">
									<prop name="PropertyTypeName">Point Style</prop>
									<prop name="Position">12</prop>
									<prop name="IsDefault">0</prop>
									<prop name="PointStyle">psNothing</prop>
								</obj>
								<obj name="PropertyObject" class="GenSampleEditPosition" version="4">
									<prop name="PropertyTypeName">Position</prop>
									<prop name="Position">12</prop>
									<prop name="IsDefault">1</prop>
								</obj>
								<obj name="PropertyObject" class="GenSampleEditReplicate" version="4">
									<prop name="PropertyTypeName">Replicate of</prop>
									<prop name="Position">12</prop>
									<prop name="IsDefault">0</prop>
									<prop name="ReplicateOf">12</prop>
								</obj>
								<obj name="PropertyObject" class="HTCSampleID" version="4">
									<prop name="PropertyTypeName">Sample ID</prop>
									<prop name="Position">12</prop>
									<prop name="IsDefault">1</prop>
								</obj>
								<obj name="PropertyObject" class="GenSampleEditName" version="4">
									<prop name="PropertyTypeName">Sample Name</prop>
									<prop name="Position">12</prop>
									<prop name="IsDefault">0</prop>
									<prop name="name">1534T</prop>
								</obj>
								<obj name="PropertyObject" class="HTCSamplePrepNotes" version="4">
									<prop name="PropertyTypeName">Sample Prep Notes</prop>
									<prop name="Position">12</prop>
									<prop name="IsDefault">1</prop>
								</obj>
								<obj name="PropertyObject" class="GenSampleEditSubset" version="4">
									<prop name="PropertyTypeName">Subsets</prop>
									<prop name="Position">12</prop>
									<prop name="IsDefault">1</prop>
								</obj>
								<obj name="PropertyObject" class="SamplePrefWidth" version="5">
									<prop name="PropertyTypeName">Width</prop>
									<prop name="Position">12</prop>
									<prop name="IsDefault">1</prop>
									<prop name="Width">1</prop>
								</obj>
							</list>
						</obj>
					</obj>
					<obj name="item" class="SamplePropInfo" version="1">
						<obj name="ChannelProperties" class="ChanPropList" version="2">
							<obj name="ChannelProperties" class="EMList" version="1">
								<list name="emlist" count="1">
									<obj name="item" class="PropertyList" version="1">
										<list name="emlist" count="12">
											<obj name="PropertyObject" class="RQSampleTargetProperty" version="4">
												<prop name="PropertyTypeName">Combined Sample and Target Type</prop>
												<prop name="Position">13</prop>
												<prop name="IsDefault">0</prop>
												<obj name="ChannelProp" class="ChannelProperty" version="1">
													<prop name="ChannelIdx">0</prop>
												</obj>
											</obj>
											<obj name="PropertyObject" class="QuantConcProperty" version="4">
												<prop name="PropertyTypeName">Concentration</prop>
												<prop name="Position">13</prop>
												<prop name="IsDefault">1</prop>
												<prop name="Concentration">0</prop>
												<obj name="ChannelProp" class="ChannelProperty" version="1">
													<prop name="ChannelIdx">0</prop>
												</obj>
												<prop name="ReadOnly">1</prop>
											</obj>
											<obj name="PropertyObject" class="QuantCpHighProp" version="4">
												<prop name="PropertyTypeName">Cp High</prop>
												<prop name="Position">13</prop>
												<prop name="IsDefault">1</prop>
												<prop name="CpRangeHigh">0</prop>
												<obj name="ChannelProp" class="ChannelProperty" version="1">
													<prop name="ChannelIdx">0</prop>
												</obj>
												<prop name="ReadOnly">1</prop>
											</obj>
											<obj name="PropertyObject" class="QuantCpLowProp" version="4">
												<prop name="PropertyTypeName">Cp Low</prop>
												<prop name="Position">13</prop>
												<prop name="IsDefault">1</prop>
												<prop name="CpRangeLow">0</prop>
												<obj name="ChannelProp" class="ChannelProperty" version="1">
													<prop name="ChannelIdx">0</prop>
												</obj>
												<prop name="ReadOnly">1</prop>
											</obj>
											<obj name="PropertyObject" class="RQEffProp" version="4">
												<prop name="PropertyTypeName">Efficiency</prop>
												<prop name="Position">13</prop>
												<prop name="IsDefault">1</prop>
												<prop name="Efficiency">2</prop>
												<obj name="ChannelProp" class="ChannelProperty" version="1">
													<prop name="ChannelIdx">0</prop>
												</obj>
											</obj>
											<obj name="PropertyObject" class="ChannelGenotype" version="4">
												<prop name="PropertyTypeName">Melt Geno Genotype</prop>
												<prop name="Position">13</prop>
												<prop name="IsDefault">1</prop>
												<prop name="ReadOnly">1</prop>
												<obj name="ChannelProp" class="ChannelProperty" version="1">
													<prop name="ChannelIdx">0</prop>
												</obj>
											</obj>
											<obj name="PropertyObject" class="GroupChannelTypeProp" version="4">
												<prop name="PropertyTypeName">Melt Geno Sample Type</prop>
												<prop name="Position">13</prop>
												<prop name="IsDefault">0</prop>
												<prop name="GroupSampleType">mstUnknown</prop>
												<obj name="ChannelProp" class="ChannelProperty" version="1">
													<prop name="ChannelIdx">0</prop>
												</obj>
											</obj>
											<obj name="PropertyObject" class="QuantSampleTypeProperty" version="4">
												<prop name="PropertyTypeName">Quantification Sample Type</prop>
												<prop name="Position">13</prop>
												<prop name="IsDefault">0</prop>
												<prop name="SampleType">qsUnknown</prop>
												<obj name="ChannelProp" class="ChannelProperty" version="1">
													<prop name="ChannelIdx">0</prop>
												</obj>
											</obj>
											<obj name="PropertyObject" class="ChannelGenotype" version="4">
												<prop name="PropertyTypeName">Scanning Genotype</prop>
												<prop name="Position">13</prop>
												<prop name="IsDefault">1</prop>
												<prop name="ReadOnly">1</prop>
												<obj name="ChannelProp" class="ChannelProperty" version="1">
													<prop name="ChannelIdx">0</prop>
												</obj>
											</obj>
											<obj name="PropertyObject" class="GroupChannelTypeProp" version="4">
												<prop name="PropertyTypeName">Scanning Sample Type</prop>
												<prop name="Position">13</prop>
												<prop name="IsDefault">0</prop>
												<prop name="GroupSampleType">mstUnknown</prop>
												<obj name="ChannelProp" class="ChannelProperty" version="1">
													<prop name="ChannelIdx">0</prop>
												</obj>
											</obj>
											<obj name="PropertyObject" class="TargetName" version="4">
												<prop name="PropertyTypeName">Target Name</prop>
												<prop name="Position">13</prop>
												<prop name="IsDefault">1</prop>
												<obj name="ChannelProp" class="ChannelProperty" version="1">
													<prop name="ChannelIdx">0</prop>
												</obj>
											</obj>
											<obj name="PropertyObject" class="RQTargetProperty" version="4">
												<prop name="PropertyTypeName">Target Type</prop>
												<prop name="Position">13</prop>
												<prop name="IsDefault">0</prop>
												<prop name="TargetType">dtNone</prop>
												<obj name="ChannelProp" class="ChannelProperty" version="1">
													<prop name="ChannelIdx">0</prop>
												</obj>
											</obj>
										</list>
									</obj>
								</list>
							</obj>
						</obj>
						<prop name="ChannelPropertyCount">1</prop>
						<prop name="ContainerPosition">13</prop>
						<prop name="HasSampleProperties">1</prop>
						<obj name="SampleProperties" class="PropertyList" version="1">
							<list name="emlist" count="14">
								<obj name="PropertyObject" class="SamplePrefColor" version="4">
									<prop name="PropertyTypeName">Color</prop>
									<prop name="Position">13</prop>
									<prop name="IsDefault">0</prop>
									<prop name="Color">clRed</prop>
								</obj>
								<obj name="PropertyObject" class="DominantChannelProp" version="4">
									<prop name="PropertyTypeName">Dominant Channel</prop>
									<prop name="Position">13</prop>
									<prop name="IsDefault">0</prop>
									<prop name="DominantChannel">0</prop>
								</obj>
								<obj name="PropertyObject" class="Genotype" version="4">
									<prop name="PropertyTypeName">EndPt Genotype</prop>
									<prop name="Position">13</prop>
									<prop name="IsDefault">1</prop>
									<prop name="ReadOnly">1</prop>
								</obj>
								<obj name="PropertyObject" class="GroupingSample" version="4">
									<prop name="PropertyTypeName">EndPt Sample Type</prop>
									<prop name="Position">13</prop>
									<prop name="IsDefault">0</prop>
									<prop name="GroupSampleType">mstUnknown</prop>
								</obj>
								<obj name="PropertyObject" class="SamplePrefLineStyle" version="4">
									<prop name="PropertyTypeName">Line Style</prop>
									<prop name="Position">13</prop>
									<prop name="IsDefault">0</prop>
									<prop name="LineStyle">psSolid</prop>
								</obj>
								<obj name="PropertyObject" class="GenSampleEditNotes" version="4">
									<prop name="PropertyTypeName">Notes</prop>
									<prop name="Position">13</prop>
									<prop name="IsDefault">1</prop>
								</obj>
								<obj name="PropertyObject" class="SamplePrefPointStyle" version="4">
									<prop name="PropertyTypeName">Point Style</prop>
									<prop name="Position">13</prop>
									<prop name="IsDefault">0</prop>
									<prop name="PointStyle">psNothing</prop>
								</obj>
								<obj name="PropertyObject" class="GenSampleEditPosition" version="4">
									<prop name="PropertyTypeName">Position</prop>
									<prop name="Position">13</prop>
									<prop name="IsDefault">1</prop>
								</obj>
								<obj name="PropertyObject" class="GenSampleEditReplicate" version="4">
									<prop name="PropertyTypeName">Replicate of</prop>
									<prop name="Position">13</prop>
									<prop name="IsDefault">0</prop>
									<prop name="ReplicateOf">12</prop>
								</obj>
								<obj name="PropertyObject" class="HTCSampleID" version="4">
									<prop name="PropertyTypeName">Sample ID</prop>
									<prop name="Position">13</prop>
									<prop name="IsDefault">1</prop>
								</obj>
								<obj name="PropertyObject" class="GenSampleEditName" version="4">
									<prop name="PropertyTypeName">Sample Name</prop>
									<prop name="Position">13</prop>
									<prop name="IsDefault">0</prop>
									<prop name="name">1534T</prop>
								</obj>
								<obj name="PropertyObject" class="HTCSamplePrepNotes" version="4">
									<prop name="PropertyTypeName">Sample Prep Notes</prop>
									<prop name="Position">13</prop>
									<prop name="IsDefault">1</prop>
								</obj>
								<obj name="PropertyObject" class="GenSampleEditSubset" version="4">
									<prop name="PropertyTypeName">Subsets</prop>
									<prop name="Position">13</prop>
									<prop name="IsDefault">1</prop>
								</obj>
								<obj name="PropertyObject" class="SamplePrefWidth" version="5">
									<prop name="PropertyTypeName">Width</prop>
									<prop name="Position">13</prop>
									<prop name="IsDefault">1</prop>
									<prop name="Width">1</prop>
								</obj>
							</list>
						</obj>
					</obj>
					<obj name="item" class="SamplePropInfo" version="1">
						<obj name="ChannelProperties" class="ChanPropList" version="2">
							<obj name="ChannelProperties" class="EMList" version="1">
								<list name="emlist" count="1">
									<obj name="item" class="PropertyList" version="1">
										<list name="emlist" count="12">
											<obj name="PropertyObject" class="RQSampleTargetProperty" version="4">
												<prop name="PropertyTypeName">Combined Sample and Target Type</prop>
												<prop name="Position">14</prop>
												<prop name="IsDefault">0</prop>
												<obj name="ChannelProp" class="ChannelProperty" version="1">
													<prop name="ChannelIdx">0</prop>
												</obj>
											</obj>
											<obj name="PropertyObject" class="QuantConcProperty" version="4">
												<prop name="PropertyTypeName">Concentration</prop>
												<prop name="Position">14</prop>
												<prop name="IsDefault">1</prop>
												<prop name="Concentration">0</prop>
												<obj name="ChannelProp" class="ChannelProperty" version="1">
													<prop name="ChannelIdx">0</prop>
												</obj>
												<prop name="ReadOnly">1</prop>
											</obj>
											<obj name="PropertyObject" class="QuantCpHighProp" version="4">
												<prop name="PropertyTypeName">Cp High</prop>
												<prop name="Position">14</prop>
												<prop name="IsDefault">1</prop>
												<prop name="CpRangeHigh">0</prop>
												<obj name="ChannelProp" class="ChannelProperty" version="1">
													<prop name="ChannelIdx">0</prop>
												</obj>
												<prop name="ReadOnly">1</prop>
											</obj>
											<obj name="PropertyObject" class="QuantCpLowProp" version="4">
												<prop name="PropertyTypeName">Cp Low</prop>
												<prop name="Position">14</prop>
												<prop name="IsDefault">1</prop>
												<prop name="CpRangeLow">0</prop>
												<obj name="ChannelProp" class="ChannelProperty" version="1">
													<prop name="ChannelIdx">0</prop>
												</obj>
												<prop name="ReadOnly">1</prop>
											</obj>
											<obj name="PropertyObject" class="RQEffProp" version="4">
												<prop name="PropertyTypeName">Efficiency</prop>
												<prop name="Position">14</prop>
												<prop name="IsDefault">1</prop>
												<prop name="Efficiency">2</prop>
												<obj name="ChannelProp" class="ChannelProperty" version="1">
													<prop name="ChannelIdx">0</prop>
												</obj>
											</obj>
											<obj name="PropertyObject" class="ChannelGenotype" version="4">
												<prop name="PropertyTypeName">Melt Geno Genotype</prop>
												<prop name="Position">14</prop>
												<prop name="IsDefault">1</prop>
												<prop name="ReadOnly">1</prop>
												<obj name="ChannelProp" class="ChannelProperty" version="1">
													<prop name="ChannelIdx">0</prop>
												</obj>
											</obj>
											<obj name="PropertyObject" class="GroupChannelTypeProp" version="4">
												<prop name="PropertyTypeName">Melt Geno Sample Type</prop>
												<prop name="Position">14</prop>
												<prop name="IsDefault">0</prop>
												<prop name="GroupSampleType">mstUnknown</prop>
												<obj name="ChannelProp" class="ChannelProperty" version="1">
													<prop name="ChannelIdx">0</prop>
												</obj>
											</obj>
											<obj name="PropertyObject" class="QuantSampleTypeProperty" version="4">
												<prop name="PropertyTypeName">Quantification Sample Type</prop>
												<prop name="Position">14</prop>
												<prop name="IsDefault">0</prop>
												<prop name="SampleType">qsUnknown</prop>
												<obj name="ChannelProp" class="ChannelProperty" version="1">
													<prop name="ChannelIdx">0</prop>
												</obj>
											</obj>
											<obj name="PropertyObject" class="ChannelGenotype" version="4">
												<prop name="PropertyTypeName">Scanning Genotype</prop>
												<prop name="Position">14</prop>
												<prop name="IsDefault">1</prop>
												<prop name="ReadOnly">1</prop>
												<obj name="ChannelProp" class="ChannelProperty" version="1">
													<prop name="ChannelIdx">0</prop>
												</obj>
											</obj>
											<obj name="PropertyObject" class="GroupChannelTypeProp" version="4">
												<prop name="PropertyTypeName">Scanning Sample Type</prop>
												<prop name="Position">14</prop>
												<prop name="IsDefault">0</prop>
												<prop name="GroupSampleType">mstUnknown</prop>
												<obj name="ChannelProp" class="ChannelProperty" version="1">
													<prop name="ChannelIdx">0</prop>
												</obj>
											</obj>
											<obj name="PropertyObject" class="TargetName" version="4">
												<prop name="PropertyTypeName">Target Name</prop>
												<prop name="Position">14</prop>
												<prop name="IsDefault">1</prop>
												<obj name="ChannelProp" class="ChannelProperty" version="1">
													<prop name="ChannelIdx">0</prop>
												</obj>
											</obj>
											<obj name="PropertyObject" class="RQTargetProperty" version="4">
												<prop name="PropertyTypeName">Target Type</prop>
												<prop name="Position">14</prop>
												<prop name="IsDefault">0</prop>
												<prop name="TargetType">dtNone</prop>
												<obj name="ChannelProp" class="ChannelProperty" version="1">
													<prop name="ChannelIdx">0</prop>
												</obj>
											</obj>
										</list>
									</obj>
								</list>
							</obj>
						</obj>
						<prop name="ChannelPropertyCount">1</prop>
						<prop name="ContainerPosition">14</prop>
						<prop name="HasSampleProperties">1</prop>
						<obj name="SampleProperties" class="PropertyList" version="1">
							<list name="emlist" count="14">
								<obj name="PropertyObject" class="SamplePrefColor" version="4">
									<prop name="PropertyTypeName">Color</prop>
									<prop name="Position">14</prop>
									<prop name="IsDefault">0</prop>
									<prop name="Color">$0030D700</prop>
								</obj>
								<obj name="PropertyObject" class="DominantChannelProp" version="4">
									<prop name="PropertyTypeName">Dominant Channel</prop>
									<prop name="Position">14</prop>
									<prop name="IsDefault">0</prop>
									<prop name="DominantChannel">0</prop>
								</obj>
								<obj name="PropertyObject" class="Genotype" version="4">
									<prop name="PropertyTypeName">EndPt Genotype</prop>
									<prop name="Position">14</prop>
									<prop name="IsDefault">1</prop>
									<prop name="ReadOnly">1</prop>
								</obj>
								<obj name="PropertyObject" class="GroupingSample" version="4">
									<prop name="PropertyTypeName">EndPt Sample Type</prop>
									<prop name="Position">14</prop>
									<prop name="IsDefault">0</prop>
									<prop name="GroupSampleType">mstUnknown</prop>
								</obj>
								<obj name="PropertyObject" class="SamplePrefLineStyle" version="4">
									<prop name="PropertyTypeName">Line Style</prop>
									<prop name="Position">14</prop>
									<prop name="IsDefault">0</prop>
									<prop name="LineStyle">psSolid</prop>
								</obj>
								<obj name="PropertyObject" class="GenSampleEditNotes" version="4">
									<prop name="PropertyTypeName">Notes</prop>
									<prop name="Position">14</prop>
									<prop name="IsDefault">1</prop>
								</obj>
								<obj name="PropertyObject" class="SamplePrefPointStyle" version="4">
									<prop name="PropertyTypeName">Point Style</prop>
									<prop name="Position">14</prop>
									<prop name="IsDefault">0</prop>
									<prop name="PointStyle">psNothing</prop>
								</obj>
								<obj name="PropertyObject" class="GenSampleEditPosition" version="4">
									<prop name="PropertyTypeName">Position</prop>
									<prop name="Position">14</prop>
									<prop name="IsDefault">1</prop>
								</obj>
								<obj name="PropertyObject" class="GenSampleEditReplicate" version="4">
									<prop name="PropertyTypeName">Replicate of</prop>
									<prop name="Position">14</prop>
									<prop name="IsDefault">0</prop>
									<prop name="ReplicateOf">12</prop>
								</obj>
								<obj name="PropertyObject" class="HTCSampleID" version="4">
									<prop name="PropertyTypeName">Sample ID</prop>
									<prop name="Position">14</prop>
									<prop name="IsDefault">1</prop>
								</obj>
								<obj name="PropertyObject" class="GenSampleEditName" version="4">
									<prop name="PropertyTypeName">Sample Name</prop>
									<prop name="Position">14</prop>
									<prop name="IsDefault">0</prop>
									<prop name="name">1534T</prop>
								</obj>
								<obj name="PropertyObject" class="HTCSamplePrepNotes" version="4">
									<prop name="PropertyTypeName">Sample Prep Notes</prop>
									<prop name="Position">14</prop>
									<prop name="IsDefault">1</prop>
								</obj>
								<obj name="PropertyObject" class="GenSampleEditSubset" version="4">
									<prop name="PropertyTypeName">Subsets</prop>
									<prop name="Position">14</prop>
									<prop name="IsDefault">1</prop>
								</obj>
								<obj name="PropertyObject" class="SamplePrefWidth" version="5">
									<prop name="PropertyTypeName">Width</prop>
									<prop name="Position">14</prop>
									<prop name="IsDefault">1</prop>
									<prop name="Width">1</prop>
								</obj>
							</list>
						</obj>
					</obj>
					<obj name="item" class="SamplePropInfo" version="1">
						<obj name="ChannelProperties" class="ChanPropList" version="2">
							<obj name="ChannelProperties" class="EMList" version="1">
								<list name="emlist" count="1">
									<obj name="item" class="PropertyList" version="1">
										<list name="emlist" count="12">
											<obj name="PropertyObject" class="RQSampleTargetProperty" version="4">
												<prop name="PropertyTypeName">Combined Sample and Target Type</prop>
												<prop name="Position">15</prop>
												<prop name="IsDefault">0</prop>
												<obj name="ChannelProp" class="ChannelProperty" version="1">
													<prop name="ChannelIdx">0</prop>
												</obj>
											</obj>
											<obj name="PropertyObject" class="QuantConcProperty" version="4">
												<prop name="PropertyTypeName">Concentration</prop>
												<prop name="Position">15</prop>
												<prop name="IsDefault">1</prop>
												<prop name="Concentration">0</prop>
												<obj name="ChannelProp" class="ChannelProperty" version="1">
													<prop name="ChannelIdx">0</prop>
												</obj>
												<prop name="ReadOnly">1</prop>
											</obj>
											<obj name="PropertyObject" class="QuantCpHighProp" version="4">
												<prop name="PropertyTypeName">Cp High</prop>
												<prop name="Position">15</prop>
												<prop name="IsDefault">1</prop>
												<prop name="CpRangeHigh">0</prop>
												<obj name="ChannelProp" class="ChannelProperty" version="1">
													<prop name="ChannelIdx">0</prop>
												</obj>
												<prop name="ReadOnly">1</prop>
											</obj>
											<obj name="PropertyObject" class="QuantCpLowProp" version="4">
												<prop name="PropertyTypeName">Cp Low</prop>
												<prop name="Position">15</prop>
												<prop name="IsDefault">1</prop>
												<prop name="CpRangeLow">0</prop>
												<obj name="ChannelProp" class="ChannelProperty" version="1">
													<prop name="ChannelIdx">0</prop>
												</obj>
												<prop name="ReadOnly">1</prop>
											</obj>
											<obj name="PropertyObject" class="RQEffProp" version="4">
												<prop name="PropertyTypeName">Efficiency</prop>
												<prop name="Position">15</prop>
												<prop name="IsDefault">1</prop>
												<prop name="Efficiency">2</prop>
												<obj name="ChannelProp" class="ChannelProperty" version="1">
													<prop name="ChannelIdx">0</prop>
												</obj>
											</obj>
											<obj name="PropertyObject" class="ChannelGenotype" version="4">
												<prop name="PropertyTypeName">Melt Geno Genotype</prop>
												<prop name="Position">15</prop>
												<prop name="IsDefault">1</prop>
												<prop name="ReadOnly">1</prop>
												<obj name="ChannelProp" class="ChannelProperty" version="1">
													<prop name="ChannelIdx">0</prop>
												</obj>
											</obj>
											<obj name="PropertyObject" class="GroupChannelTypeProp" version="4">
												<prop name="PropertyTypeName">Melt Geno Sample Type</prop>
												<prop name="Position">15</prop>
												<prop name="IsDefault">0</prop>
												<prop name="GroupSampleType">mstUnknown</prop>
												<obj name="ChannelProp" class="ChannelProperty" version="1">
													<prop name="ChannelIdx">0</prop>
												</obj>
											</obj>
											<obj name="PropertyObject" class="QuantSampleTypeProperty" version="4">
												<prop name="PropertyTypeName">Quantification Sample Type</prop>
												<prop name="Position">15</prop>
												<prop name="IsDefault">0</prop>
												<prop name="SampleType">qsUnknown</prop>
												<obj name="ChannelProp" class="ChannelProperty" version="1">
													<prop name="ChannelIdx">0</prop>
												</obj>
											</obj>
											<obj name="PropertyObject" class="ChannelGenotype" version="4">
												<prop name="PropertyTypeName">Scanning Genotype</prop>
												<prop name="Position">15</prop>
												<prop name="IsDefault">1</prop>
												<prop name="ReadOnly">1</prop>
												<obj name="ChannelProp" class="ChannelProperty" version="1">
													<prop name="ChannelIdx">0</prop>
												</obj>
											</obj>
											<obj name="PropertyObject" class="GroupChannelTypeProp" version="4">
												<prop name="PropertyTypeName">Scanning Sample Type</prop>
												<prop name="Position">15</prop>
												<prop name="IsDefault">0</prop>
												<prop name="GroupSampleType">mstUnknown</prop>
												<obj name="ChannelProp" class="ChannelProperty" version="1">
													<prop name="ChannelIdx">0</prop>
												</obj>
											</obj>
											<obj name="PropertyObject" class="TargetName" version="4">
												<prop name="PropertyTypeName">Target Name</prop>
												<prop name="Position">15</prop>
												<prop name="IsDefault">1</prop>
												<obj name="ChannelProp" class="ChannelProperty" version="1">
													<prop name="ChannelIdx">0</prop>
												</obj>
											</obj>
											<obj name="PropertyObject" class="RQTargetProperty" version="4">
												<prop name="PropertyTypeName">Target Type</prop>
												<prop name="Position">15</prop>
												<prop name="IsDefault">0</prop>
												<prop name="TargetType">dtNone</prop>
												<obj name="ChannelProp" class="ChannelProperty" version="1">
													<prop name="ChannelIdx">0</prop>
												</obj>
											</obj>
										</list>
									</obj>
								</list>
							</obj>
						</obj>
						<prop name="ChannelPropertyCount">1</prop>
						<prop name="ContainerPosition">15</prop>
						<prop name="HasSampleProperties">1</prop>
						<obj name="SampleProperties" class="PropertyList" version="1">
							<list name="emlist" count="14">
								<obj name="PropertyObject" class="SamplePrefColor" version="4">
									<prop name="PropertyTypeName">Color</prop>
									<prop name="Position">15</prop>
									<prop name="IsDefault">0</prop>
									<prop name="Color">clFuchsia</prop>
								</obj>
								<obj name="PropertyObject" class="DominantChannelProp" version="4">
									<prop name="PropertyTypeName">Dominant Channel</prop>
									<prop name="Position">15</prop>
									<prop name="IsDefault">0</prop>
									<prop name="DominantChannel">0</prop>
								</obj>
								<obj name="PropertyObject" class="Genotype" version="4">
									<prop name="PropertyTypeName">EndPt Genotype</prop>
									<prop name="Position">15</prop>
									<prop name="IsDefault">1</prop>
									<prop name="ReadOnly">1</prop>
								</obj>
								<obj name="PropertyObject" class="GroupingSample" version="4">
									<prop name="PropertyTypeName">EndPt Sample Type</prop>
									<prop name="Position">15</prop>
									<prop name="IsDefault">0</prop>
									<prop name="GroupSampleType">mstUnknown</prop>
								</obj>
								<obj name="PropertyObject" class="SamplePrefLineStyle" version="4">
									<prop name="PropertyTypeName">Line Style</prop>
									<prop name="Position">15</prop>
									<prop name="IsDefault">0</prop>
									<prop name="LineStyle">psSolid</prop>
								</obj>
								<obj name="PropertyObject" class="GenSampleEditNotes" version="4">
									<prop name="PropertyTypeName">Notes</prop>
									<prop name="Position">15</prop>
									<prop name="IsDefault">1</prop>
								</obj>
								<obj name="PropertyObject" class="SamplePrefPointStyle" version="4">
									<prop name="PropertyTypeName">Point Style</prop>
									<prop name="Position">15</prop>
									<prop name="IsDefault">0</prop>
									<prop name="PointStyle">psNothing</prop>
								</obj>
								<obj name="PropertyObject" class="GenSampleEditPosition" version="4">
									<prop name="PropertyTypeName">Position</prop>
									<prop name="Position">15</prop>
									<prop name="IsDefault">1</prop>
								</obj>
								<obj name="PropertyObject" class="GenSampleEditReplicate" version="4">
									<prop name="PropertyTypeName">Replicate of</prop>
									<prop name="Position">15</prop>
									<prop name="IsDefault">0</prop>
									<prop name="ReplicateOf">15</prop>
								</obj>
								<obj name="PropertyObject" class="HTCSampleID" version="4">
									<prop name="PropertyTypeName">Sample ID</prop>
									<prop name="Position">15</prop>
									<prop name="IsDefault">1</prop>
								</obj>
								<obj name="PropertyObject" class="GenSampleEditName" version="4">
									<prop name="PropertyTypeName">Sample Name</prop>
									<prop name="Position">15</prop>
									<prop name="IsDefault">0</prop>
									<prop name="name">1534N</prop>
								</obj>
								<obj name="PropertyObject" class="HTCSamplePrepNotes" version="4">
									<prop name="PropertyTypeName">Sample Prep Notes</prop>
									<prop name="Position">15</prop>
									<prop name="IsDefault">1</prop>
								</obj>
								<obj name="PropertyObject" class="GenSampleEditSubset" version="4">
									<prop name="PropertyTypeName">Subsets</prop>
									<prop name="Position">15</prop>
									<prop name="IsDefault">1</prop>
								</obj>
								<obj name="PropertyObject" class="SamplePrefWidth" version="5">
									<prop name="PropertyTypeName">Width</prop>
									<prop name="Position">15</prop>
									<prop name="IsDefault">1</prop>
									<prop name="Width">1</prop>
								</obj>
							</list>
						</obj>
					</obj>
					<obj name="item" class="SamplePropInfo" version="1">
						<obj name="ChannelProperties" class="ChanPropList" version="2">
							<obj name="ChannelProperties" class="EMList" version="1">
								<list name="emlist" count="1">
									<obj name="item" class="PropertyList" version="1">
										<list name="emlist" count="12">
											<obj name="PropertyObject" class="RQSampleTargetProperty" version="4">
												<prop name="PropertyTypeName">Combined Sample and Target Type</prop>
												<prop name="Position">16</prop>
												<prop name="IsDefault">0</prop>
												<obj name="ChannelProp" class="ChannelProperty" version="1">
													<prop name="ChannelIdx">0</prop>
												</obj>
											</obj>
											<obj name="PropertyObject" class="QuantConcProperty" version="4">
												<prop name="PropertyTypeName">Concentration</prop>
												<prop name="Position">16</prop>
												<prop name="IsDefault">1</prop>
												<prop name="Concentration">0</prop>
												<obj name="ChannelProp" class="ChannelProperty" version="1">
													<prop name="ChannelIdx">0</prop>
												</obj>
												<prop name="ReadOnly">1</prop>
											</obj>
											<obj name="PropertyObject" class="QuantCpHighProp" version="4">
												<prop name="PropertyTypeName">Cp High</prop>
												<prop name="Position">16</prop>
												<prop name="IsDefault">1</prop>
												<prop name="CpRangeHigh">0</prop>
												<obj name="ChannelProp" class="ChannelProperty" version="1">
													<prop name="ChannelIdx">0</prop>
												</obj>
												<prop name="ReadOnly">1</prop>
											</obj>
											<obj name="PropertyObject" class="QuantCpLowProp" version="4">
												<prop name="PropertyTypeName">Cp Low</prop>
												<prop name="Position">16</prop>
												<prop name="IsDefault">1</prop>
												<prop name="CpRangeLow">0</prop>
												<obj name="ChannelProp" class="ChannelProperty" version="1">
													<prop name="ChannelIdx">0</prop>
												</obj>
												<prop name="ReadOnly">1</prop>
											</obj>
											<obj name="PropertyObject" class="RQEffProp" version="4">
												<prop name="PropertyTypeName">Efficiency</prop>
												<prop name="Position">16</prop>
												<prop name="IsDefault">1</prop>
												<prop name="Efficiency">2</prop>
												<obj name="ChannelProp" class="ChannelProperty" version="1">
													<prop name="ChannelIdx">0</prop>
												</obj>
											</obj>
											<obj name="PropertyObject" class="ChannelGenotype" version="4">
												<prop name="PropertyTypeName">Melt Geno Genotype</prop>
												<prop name="Position">16</prop>
												<prop name="IsDefault">1</prop>
												<prop name="ReadOnly">1</prop>
												<obj name="ChannelProp" class="ChannelProperty" version="1">
													<prop name="ChannelIdx">0</prop>
												</obj>
											</obj>
											<obj name="PropertyObject" class="GroupChannelTypeProp" version="4">
												<prop name="PropertyTypeName">Melt Geno Sample Type</prop>
												<prop name="Position">16</prop>
												<prop name="IsDefault">0</prop>
												<prop name="GroupSampleType">mstUnknown</prop>
												<obj name="ChannelProp" class="ChannelProperty" version="1">
													<prop name="ChannelIdx">0</prop>
												</obj>
											</obj>
											<obj name="PropertyObject" class="QuantSampleTypeProperty" version="4">
												<prop name="PropertyTypeName">Quantification Sample Type</prop>
												<prop name="Position">16</prop>
												<prop name="IsDefault">0</prop>
												<prop name="SampleType">qsUnknown</prop>
												<obj name="ChannelProp" class="ChannelProperty" version="1">
													<prop name="ChannelIdx">0</prop>
												</obj>
											</obj>
											<obj name="PropertyObject" class="ChannelGenotype" version="4">
												<prop name="PropertyTypeName">Scanning Genotype</prop>
												<prop name="Position">16</prop>
												<prop name="IsDefault">1</prop>
												<prop name="ReadOnly">1</prop>
												<obj name="ChannelProp" class="ChannelProperty" version="1">
													<prop name="ChannelIdx">0</prop>
												</obj>
											</obj>
											<obj name="PropertyObject" class="GroupChannelTypeProp" version="4">
												<prop name="PropertyTypeName">Scanning Sample Type</prop>
												<prop name="Position">16</prop>
												<prop name="IsDefault">0</prop>
												<prop name="GroupSampleType">mstUnknown</prop>
												<obj name="ChannelProp" class="ChannelProperty" version="1">
													<prop name="ChannelIdx">0</prop>
												</obj>
											</obj>
											<obj name="PropertyObject" class="TargetName" version="4">
												<prop name="PropertyTypeName">Target Name</prop>
												<prop name="Position">16</prop>
												<prop name="IsDefault">1</prop>
												<obj name="ChannelProp" class="ChannelProperty" version="1">
													<prop name="ChannelIdx">0</prop>
												</obj>
											</obj>
											<obj name="PropertyObject" class="RQTargetProperty" version="4">
												<prop name="PropertyTypeName">Target Type</prop>
												<prop name="Position">16</prop>
												<prop name="IsDefault">0</prop>
												<prop name="TargetType">dtNone</prop>
												<obj name="ChannelProp" class="ChannelProperty" version="1">
													<prop name="ChannelIdx">0</prop>
												</obj>
											</obj>
										</list>
									</obj>
								</list>
							</obj>
						</obj>
						<prop name="ChannelPropertyCount">1</prop>
						<prop name="ContainerPosition">16</prop>
						<prop name="HasSampleProperties">1</prop>
						<obj name="SampleProperties" class="PropertyList" version="1">
							<list name="emlist" count="14">
								<obj name="PropertyObject" class="SamplePrefColor" version="4">
									<prop name="PropertyTypeName">Color</prop>
									<prop name="Position">16</prop>
									<prop name="IsDefault">0</prop>
									<prop name="Color">clGray</prop>
								</obj>
								<obj name="PropertyObject" class="DominantChannelProp" version="4">
									<prop name="PropertyTypeName">Dominant Channel</prop>
									<prop name="Position">16</prop>
									<prop name="IsDefault">0</prop>
									<prop name="DominantChannel">0</prop>
								</obj>
								<obj name="PropertyObject" class="Genotype" version="4">
									<prop name="PropertyTypeName">EndPt Genotype</prop>
									<prop name="Position">16</prop>
									<prop name="IsDefault">1</prop>
									<prop name="ReadOnly">1</prop>
								</obj>
								<obj name="PropertyObject" class="GroupingSample" version="4">
									<prop name="PropertyTypeName">EndPt Sample Type</prop>
									<prop name="Position">16</prop>
									<prop name="IsDefault">0</prop>
									<prop name="GroupSampleType">mstUnknown</prop>
								</obj>
								<obj name="PropertyObject" class="SamplePrefLineStyle" version="4">
									<prop name="PropertyTypeName">Line Style</prop>
									<prop name="Position">16</prop>
									<prop name="IsDefault">0</prop>
									<prop name="LineStyle">psSolid</prop>
								</obj>
								<obj name="PropertyObject" class="GenSampleEditNotes" version="4">
									<prop name="PropertyTypeName">Notes</prop>
									<prop name="Position">16</prop>
									<prop name="IsDefault">1</prop>
								</obj>
								<obj name="PropertyObject" class="SamplePrefPointStyle" version="4">
									<prop name="PropertyTypeName">Point Style</prop>
									<prop name="Position">16</prop>
									<prop name="IsDefault">0</prop>
									<prop name="PointStyle">psNothing</prop>
								</obj>
								<obj name="PropertyObject" class="GenSampleEditPosition" version="4">
									<prop name="PropertyTypeName">Position</prop>
									<prop name="Position">16</prop>
									<prop name="IsDefault">1</prop>
								</obj>
								<obj name="PropertyObject" class="GenSampleEditReplicate" version="4">
									<prop name="PropertyTypeName">Replicate of</prop>
									<prop name="Position">16</prop>
									<prop name="IsDefault">0</prop>
									<prop name="ReplicateOf">15</prop>
								</obj>
								<obj name="PropertyObject" class="HTCSampleID" version="4">
									<prop name="PropertyTypeName">Sample ID</prop>
									<prop name="Position">16</prop>
									<prop name="IsDefault">1</prop>
								</obj>
								<obj name="PropertyObject" class="GenSampleEditName" version="4">
									<prop name="PropertyTypeName">Sample Name</prop>
									<prop name="Position">16</prop>
									<prop name="IsDefault">0</prop>
									<prop name="name">1534N</prop>
								</obj>
								<obj name="PropertyObject" class="HTCSamplePrepNotes" version="4">
									<prop name="PropertyTypeName">Sample Prep Notes</prop>
									<prop name="Position">16</prop>
									<prop name="IsDefault">1</prop>
								</obj>
								<obj name="PropertyObject" class="GenSampleEditSubset" version="4">
									<prop name="PropertyTypeName">Subsets</prop>
									<prop name="Position">16</prop>
									<prop name="IsDefault">1</prop>
								</obj>
								<obj name="PropertyObject" class="SamplePrefWidth" version="5">
									<prop name="PropertyTypeName">Width</prop>
									<prop name="Position">16</prop>
									<prop name="IsDefault">1</prop>
									<prop name="Width">1</prop>
								</obj>
							</list>
						</obj>
					</obj>
					<obj name="item" class="SamplePropInfo" version="1">
						<obj name="ChannelProperties" class="ChanPropList" version="2">
							<obj name="ChannelProperties" class="EMList" version="1">
								<list name="emlist" count="1">
									<obj name="item" class="PropertyList" version="1">
										<list name="emlist" count="12">
											<obj name="PropertyObject" class="RQSampleTargetProperty" version="4">
												<prop name="PropertyTypeName">Combined Sample and Target Type</prop>
												<prop name="Position">17</prop>
												<prop name="IsDefault">0</prop>
												<obj name="ChannelProp" class="ChannelProperty" version="1">
													<prop name="ChannelIdx">0</prop>
												</obj>
											</obj>
											<obj name="PropertyObject" class="QuantConcProperty" version="4">
												<prop name="PropertyTypeName">Concentration</prop>
												<prop name="Position">17</prop>
												<prop name="IsDefault">1</prop>
												<prop name="Concentration">0</prop>
												<obj name="ChannelProp" class="ChannelProperty" version="1">
													<prop name="ChannelIdx">0</prop>
												</obj>
												<prop name="ReadOnly">1</prop>
											</obj>
											<obj name="PropertyObject" class="QuantCpHighProp" version="4">
												<prop name="PropertyTypeName">Cp High</prop>
												<prop name="Position">17</prop>
												<prop name="IsDefault">1</prop>
												<prop name="CpRangeHigh">0</prop>
												<obj name="ChannelProp" class="ChannelProperty" version="1">
													<prop name="ChannelIdx">0</prop>
												</obj>
												<prop name="ReadOnly">1</prop>
											</obj>
											<obj name="PropertyObject" class="QuantCpLowProp" version="4">
												<prop name="PropertyTypeName">Cp Low</prop>
												<prop name="Position">17</prop>
												<prop name="IsDefault">1</prop>
												<prop name="CpRangeLow">0</prop>
												<obj name="ChannelProp" class="ChannelProperty" version="1">
													<prop name="ChannelIdx">0</prop>
												</obj>
												<prop name="ReadOnly">1</prop>
											</obj>
											<obj name="PropertyObject" class="RQEffProp" version="4">
												<prop name="PropertyTypeName">Efficiency</prop>
												<prop name="Position">17</prop>
												<prop name="IsDefault">1</prop>
												<prop name="Efficiency">2</prop>
												<obj name="ChannelProp" class="ChannelProperty" version="1">
													<prop name="ChannelIdx">0</prop>
												</obj>
											</obj>
											<obj name="PropertyObject" class="ChannelGenotype" version="4">
												<prop name="PropertyTypeName">Melt Geno Genotype</prop>
												<prop name="Position">17</prop>
												<prop name="IsDefault">1</prop>
												<prop name="ReadOnly">1</prop>
												<obj name="ChannelProp" class="ChannelProperty" version="1">
													<prop name="ChannelIdx">0</prop>
												</obj>
											</obj>
											<obj name="PropertyObject" class="GroupChannelTypeProp" version="4">
												<prop name="PropertyTypeName">Melt Geno Sample Type</prop>
												<prop name="Position">17</prop>
												<prop name="IsDefault">0</prop>
												<prop name="GroupSampleType">mstUnknown</prop>
												<obj name="ChannelProp" class="ChannelProperty" version="1">
													<prop name="ChannelIdx">0</prop>
												</obj>
											</obj>
											<obj name="PropertyObject" class="QuantSampleTypeProperty" version="4">
												<prop name="PropertyTypeName">Quantification Sample Type</prop>
												<prop name="Position">17</prop>
												<prop name="IsDefault">0</prop>
												<prop name="SampleType">qsUnknown</prop>
												<obj name="ChannelProp" class="ChannelProperty" version="1">
													<prop name="ChannelIdx">0</prop>
												</obj>
											</obj>
											<obj name="PropertyObject" class="ChannelGenotype" version="4">
[truncated: 1,077,088 more chars]
