# Supplementary material for: MicroRNAs and Their Inhibition in Modulating SLC5A8 Expression in the Context of Papillary Thyroid Carcinoma
Source: Int J Mol Sci. 2025 Aug 15;26(16):7889. doi: 10.3390/ijms26167889 (PMC12386254; doi:10.3390/ijms26167889)
Supplement: Supplementary file 1 [file ijms-26-07889-s001.zip › ijms-3558049-supplementary/Manuscript data/Fig1 data/Data/Wojtek_07-05-2012.ixo]

<objectstream signature="IXOS" version="1">
	<obj name="root" class="HTCExperiment" version="5">
		<prop name="name">Wojtek_07-05-2012</prop>
		<prop name="UID">5B5AEEA8729B4A119F4C3C56D084E61F</prop>
		<prop name="OwnerUID">F404651FE01F4079BFE347D481B5105F</prop>
		<prop name="Created">2012-05-07T13:42:23.015</prop>
		<prop name="CreatedBy">F404651FE01F4079BFE347D481B5105F</prop>
		<prop name="CreatedByName">genomowa</prop>
		<prop name="LastModified">2012-05-07T15:32:24.937</prop>
		<prop name="LastModifiedBy">F404651FE01F4079BFE347D481B5105F</prop>
		<prop name="LastModifiedByName">genomowa</prop>
		<list name="AppliedTemplates" count="1">
			<item>marta sybr</item>
		</list>
		<list name="TemplateOwners" count="1">
			<item>genomowa</item>
		</list>
		<prop name="SWVersion">LCS480 1.5.0.39</prop>
		<obj name="AppProperty" class="TAppProperty" version="2">
			<prop name="Created">2012-05-07T13:42:23.015</prop>
			<prop name="LastModified">1899-12-30T00:00:00.000</prop>
		</obj>
		<obj name="ConProperty" class="TAppProperty" version="2">
			<prop name="Created">2012-05-07T13:42:23.015</prop>
			<prop name="LastModified">1899-12-30T00:00:00.000</prop>
		</obj>
		<obj name="run" class="HTCRun" version="7">
			<prop name="name">Run</prop>
			<prop name="Created">2012-05-07T13:42:23.000</prop>
			<prop name="LastModified">2012-05-07T15:07:20.109</prop>
			<obj name="AppProperty" class="TAppProperty" version="2">
				<prop name="Created">2012-05-07T13:42:23.000</prop>
				<prop name="LastModified">1899-12-30T00:00:00.000</prop>
			</obj>
			<obj name="ConProperty" class="TAppProperty" version="2">
				<prop name="Created">2012-05-07T13:42:23.000</prop>
				<prop name="LastModified">1899-12-30T00:00:00.000</prop>
				<prop name="HasProperties">1</prop>
				<obj name="_Properties" class="TAppProperties" version="1">
					<prop name="Created">2012-05-07T13:42:23.000</prop>
					<prop name="LastModified">1899-12-30T00:00:00.000</prop>
					<list name="emlist" count="4">
						<obj name="item" class="TAppProperty" version="2">
							<prop name="name">TopChart</prop>
							<prop name="Created">2012-05-07T13:42:24.390</prop>
							<prop name="LastModified">1899-12-30T00:00:00.000</prop>
						</obj>
						<obj name="item" class="TAppProperty" version="2">
							<prop name="name">LeftChart</prop>
							<prop name="Created">2012-05-07T13:42:24.390</prop>
							<prop name="LastModified">1899-12-30T00:00:00.000</prop>
						</obj>
						<obj name="item" class="TAppProperty" version="2">
							<prop name="name">RightChart</prop>
							<prop name="Created">2012-05-07T13:42:24.390</prop>
							<prop name="LastModified">1899-12-30T00:00:00.000</prop>
						</obj>
						<obj name="item" class="TAppProperty" version="2">
							<prop name="name">RunOverviewChart</prop>
							<prop name="Created">2012-05-07T13:42:24.390</prop>
							<prop name="LastModified">1899-12-30T00:00:00.000</prop>
						</obj>
					</list>
				</obj>
			</obj>
			<prop name="State">3</prop>
			<prop name="StartTime">2012-05-07T13:45:58.796</prop>
			<prop name="EndTime">2012-05-07T15:07:20.093</prop>
			<prop name="InstrumentID">27011</prop>
			<prop name="InstrumentVersion">HTC_VER_10</prop>
			<prop name="InstrumentName">LC480_27011</prop>
			<prop name="InstrCalibrationDate">1899.12.30 00:00:00:00</prop>
			<prop name="Technician">genomowa</prop>
			<prop name="AcqStoreClass">HTCAcquisitionStore</prop>
			<prop name="AcquisitionStore">eJzcvdmS6sjWpfsqZdvOHRdIIAEyq/83U+OuBtT4lFwC3dE3ogt6ePozcScyyNxZlWVWa5+IdfIizcKioVn4pzHGHO76n7vR6n9sh5vpf/3rsNud/vU/xuvh8fhf//Iy2xx/nJfH5Wm526an3WH6r/9xmR6O+NV//Uv913//z/1ht3/9pr0YbrfTtb07b0//+m/1f9af3/vTT6TDzX49ff2A0fr8ifXyePr8G/fxenrEx3/+zH/9S38+xNdz80/TzR/PLRM/+79+OslhNz8MN/+LZzKdb6bPZ9H4m2/KP/zfyt88v7d34+tZ/u+eJL6DdL17+7W3J9z88xPOlht8VE1vtXTlb55VNt3s//Xf/4+m6Co1m05bkf/7u+cv/yHeXsHbN/3taX6QD9Vo/d0P5MP1cvL37xpMZ/jd81Q8DVvV9I7y+d/fvcdj/EvbOR2O8XODj/a/+DF8e5Ldcns6/uu/rdajxa4JWJzps0R3hrQbMuUxXJKwBfrCUcl1Bm7/7nLmjR4W2XnzPRDvIyXZreFa5NwdbVidTpo87FSX0qm0qwvOakBI1mpYC1L2+AoC/exV7DZ9RKSmjA8QJcdIYdOSqySOdx7EheGQ1M0u1LnuSQBhfmpVYXla7slVr6ZA43OXwNK4qcSNwj04SSNQss6gAPIxYx5EpWqStE0SwzlYnRBsK7Eq0AdgkEFyXILd7rsEdm38e6eL0gezZ/gc1kfFIjzxjkzLrHYVrliydjx9x6Gb7G2F+f0bELXm78GaLHtVOn/c92RElRWYO9tXmN5dGsTjW8I67WGTR8tzjTqar4VgDe6EZ8fr/Ebm690V7FHPqUDZOjkhNMyg2ys8Dv4Yf39pml2IN02rYlrHLMnWHDPokr1NssZxcSN9tpuDV0vtij0ifD7b4XwI4f2jq6SHDT+RdpBFrF1jbR7PlUngrK7+HJLmI6jYxbAMUpDBDLrjq83T0cY2yFQlc6DrY8HZYY/v3+eno46rCf//XHefX3wXBNRvgYDeNJRm8x8g0NFVYsn/fScE2sqvhYB53VnQvZY2Z9frPCKd0zRkVzpb4qLm+7XDgFXgbq6ews7qIyf+tXqA02hkBD70Rk4cOzuwa/ek8cTtJ6qjLgmH3vVKKwhOC5VoabgDXJy+Auf5Y0GCkXkBf6XFClv01xGpcyXARVU5SuaMk9zZZ9cCIrNb53HdxEVihuYKnKAbKtmjfQ+I0Rw3cVG0wop5tc2C0PU4AN+PzCrdr64W8WfXEnpnRgn7KO8Raaq7HUTdTZdkbftukF6Gi9h+NAKeLndVRPakf2WNfatTJe3G5ebMnfECoumRVlnbuAN5zPH5hudNqDBbd9aEjMkFIoX3OEw3+HoEBLRHvalEYX+aO2SEr787bVOeKeQWkHZ7p0AEbU8By8r25Pj8+3FL7VZZ03cMkjSOPeh2pzZJk/A6Ie3NnEOoBQgNa78EQuPxDoL9hFYpTOBE6slxB+E2jSuWa5VB2uwCTBke21XyKE6Ro+fKFuJ9o8eZWSwjsj1WK/DsDqnYau1QsvlQThA2WZ+zKS8WPxECjW+BQKuhamr7HyDQNgkuwef/vhUCjV8MgbbqWxDNDgiBezoH8qUE4vYjWDhNJdyCe9z4VXo+4Ic+LzsNcHY3TrJogx8iB6/qrLXoakpsaRfV6TWVAVh+C6+8fXtJSfe4O4A7d/HK3Tg5NzKpHe/gHPNEyUbWOifje9gFD1c7yRbz2cTpK7shePPQVLLTfUVJZzLYQDLYJ1V2Pi5zMklVE3xHxUUZtTcnwseVD466MBEqOS798YBPwRmBS1KzZ09If3k8QNjJeiTrjVCJzK3OBui90SUp6RAgS3t7YZ1rapB4+3z+jIcbiPsXH5VHfJ+Q+65zAy/MULn48NDJYMxvECxHvYpNE2dP4LR6QSDplOfSKXM+AddluOihDjrZrbkGSar5SqqwzCCNkYnLm2o9nkW0ouR+CHsQ+BlCoKzYmuS9MSqfq4nvX6+Oi7a7n5/A3tQRwu3t8kTWpXKA3oomCtS6ayAbJ0lZp+m1EUJpFDhsdNwD7c4iJWOXe0ncS7UBotm0YudhhsqJkgcQUx0ghPaN20+EQPNbINBWmp1/hMD/T5UAL3cOmB2C8lfbznMyyxsRqyVsoUgIxHp4BLfhBhX4SaaSdWPcBmd65Aq7Zu6JnBbehTVuU51E6Y1ZxJ34Iwi9DOVuW0uB9NohXvnnc1yE1CIBGV7nTdQIV4ZXxkO+IISbPXC9GanSpnNZO4mFiyCKY4ukobuakNoQP9R+NmccEvO+Jtlxb4PfX8SE5cuNQS7LI8rpg2aRzGuYlKzM+Rx6Jng87Y1x0TQHKMfDu9lT2BweE6Icrh/Q0xq4iGNU3aTpNe8SAuFudDGcrNrtITxcfSW7s+WNXD/GKlh3M67gHKFySIfHBoTVJVSABY5OroO+y2pHQCXEW7XSiRooxx1/inLcuCEERx9aG6wM7UtqfeDvP3SOUD3Nwgq8AYkkBKQSEBAwrvMF+Nu5x9lEzXKyvRyv0OM7v2Jz39bx/e7g+9mesCr1AloSpl4yZjxqHZ58VKfSgc7gAmZqMAL3D7Qv3Yl5BLqz0c7VO9mCHPtVE3ppWeL7/dGnPxEC2vdAoINa4DeBQPMXZwJvEGgF81LaAQkBQ9XXTivbXcBz4i5Hz60E5BweDXCYkldZixcqGXQRAkp7p5MwTq+UxB+7GbjqzCfZboxX4iXR7pA0OihPPZfkpKNpLUharZRkzkd+ItcD6UIYB5TDdXlZOIOGj4tgk1lKquoony/V4AQBfrhJOpjdTyRoTCj4iz7aiUmwjUitfNqJ8mYRlmpmQJoBqcAcpz5hQZSqpGl1FHA6t1BJ7acc3x/JEbqHRchhOCY3sj7MLuzeOhi4iOK5RZaRfwSb3ruEDS20DxfnqkOYHROeLW9ViY+/a0G3s0VlMLkoloSAVAICAnrtukSIzBCa2wqVi+ZUBuJu3q2YNSIlLnLtAN6mFnHmc16SfHbtgbmN8fUKCByjwRJ6hwMqCW+E9iO/XRUgdhqg/UoQVZPm4IZ2QwPCajd1Qa63Uc7UbNUh0g50h7s7hG6CJm74WKpEOXfO4A5sj0D3tjqR87xqQzQ8DSs2+WjmPxEC+rdAoNPqtH4XO6D/J5SAm+4cAuZ0PpFKoLHfLSsZDI4egwd4Xq2rpGd0u6S2j2xw6LTgDA54JRYQeFh3ncdFgp7c6IQr/IAe8Uo6Z+meDAu85ndpFFbZcFwtCFf8OvQSNyPZbdewSGs274IbaCjfhRJQE7IG91baSjY54pX2tsAroVnVEBr6466TJS274KNsJ6xytyWZtyuESM20eNocXCPi67sdeLvnormcH5Q0HmMNAn2H8njQdFTiL1DOW/4+quCQU0qOp+TKao3hpxK4iiDv8cDX++HgKzmdSAcSJWectSjHS8CyqkEwmMVKOjHRTggI3D5GGo+P43ji+DtzCz1/061gsUXlUtKFhfZp0kM7AMqezA/mBeK5j56etfiaaISF0Av3Nk/HxXVP6IFt8MrvBfh6UrQf91xpgXUZo30pm05AxjxUgSa7tEqXZH0j7R3iVac5QuBinMC5k50K9h2NQjrTERrZonOHeJt5SpbxFSqXPT5/y5mPCDhm/0dmAn83vfjPQ8DQVeV3UQK/GgLd9ErA650dwowOKgGRCdz1cKHIYDCf+3hNClFOQ77DK9doqOOH2oKiYlt7G5DT2LlKCCTHFXpyDeZbCGcGymHipjp6WlODiJ8jXMRGhVfivmqDxYFXaWJsAmkHQr50FbazUAmUTVzESTp2OKMztA+Pi3kHFPkIDaVaUTKYRSFE7pop7MPZrkmjxgKIrp1PCOA/1AFiLcVFo1zQ/TaUTge6RhxXqRIolEx6vgok2ce4qFq4VB7n+o0pnYdRxfULKoFrF6FlMwUXLedoH45uaYIzqAPBR80t0ma6A961n6CyWCkL0lpk3gsC1JhOnCzyD9C9nHuonLp4JV59rB2g+yEqkWHCDfKxrB6Q5NuEM2dGdGkH7ENlE3Bdc08WVecDrFU/ULKF9swMMlReyXjd41Drr3Jybu40iFknU6A85To+q17xgoBQAmGPo0p4UFBYmuPrP00GKoTjEv8VJ01ULreWiq+np4xRieXN00+EQPtbIKAqzeY/J4M/hQK/2A+YB40ALZcoBazLpxTQF/mSxHVtv3fuGn6qPHYNOVu2yIKsP04EbLXd52n34gEZUOfG6inVK+kHyhZ+ir046HJ29VBP261BC0KK+jndXyv0D4rhgtWc5riqt25JYn/cw0eeelVWr1AK1MP5ETx/SXimz1F6XM1x4xkHcJIN5hma6msEQPt4WWWP+vZGUoK/H3oEwTLRkQLmlJ/AXWQ9ApnlLEixxFUcFxmuWmepoB+pcBXZqwj1vT+nuIrnlwdr2m2jkn4gahybYN1UlC7t9WpNupmK6zNmwNlNVQNiUpWC6ycMX8+Mn95CAUkBp9TO0GPNp+mfZBZRegsK3UWGrz86o/Ro1a4NMBMPTfvuil/PQYskBdJ5wE6Epvj8vcOpqwBc0X8ckZlAT5OQQLpCf7DT8P20Zg9eMZ4XAdkMD7mkQGTPo9zJJ9c29FrLtGJ7wylJOB/oYHo84PAB+H4qG3z+1qEYVzA2m/pPpEDneyigqs+19XsYAu0XUyCZhg4ETdPh0hA0j/eeHBLKVOBjz3XwBveIMB/lOXHrC6TAlfWVdOF6E2KfkQLGINEVqQVOY/8EXWfQI6nXRUF+q81beO3z4+dQjevkNNjjtbu3L0i26RSlNAQmM30utQBe/i74+yuCX6fVhMRB2ASzW/BKUiAByCFYF6nC9O3WIDvP70IwZVYltcD5fryBf8966OIXjz1pbFQLguLCeKq0cFXd2K4DQWuZKFlZUlVS4KqtDJ7kM9Mi4xkaIXvWiHjmuKsb2c8nLhC/DxVzDVqS5uIUQKJ/QJXapDKkFlB2lVZJCnSmz8d/GBFJF6YDZHy0XIgeeszT4ZWiopjtWhAvZsCz0KI5MU48BGtfIgWEIZiZPrr+Xb2nsNUGDYQxMhzoHo2wSoM8u5FtHqKgvw3zii0zNyejVbt4zQc8PYoc1lHq4Kz9rIJ+hhQ7rHgHenTW5dlDQS3XgLUPyXQ3QQNywPfvB1LA+CYKGJ3fJhvUfrEjoH1O3mMBrkzxSnbwFpUcEIz7pA3efBxVaX7Ba3n3vnfB/lgPCJvevYXUAs3GqUWSrmJS0ruRKySzRa8CbqwCUmubbeg25nGVHVRU1DWu9iDaNAoFGptiLbVABE7wygZH+fyGCuCDViznuAoWXV/HVeDjp35efypikg8geIQZZ4vtgEot0At9q2Io5oGMEoKKe52FPG0tcRUX4wlFB5OiTR57ZE02ZgdtvclZlbaPa11SwAiyGklqnZnhUOdYA1I0Y54dmmijd7qFiqd5AQW6yXpPJhd8/sHWTTlTz6jw40fis+bmhBQQscDqwRWIFScmWWeJjkJQIDjwGNXLYV2SDjMNMHfLlGR8i1pEaIEwVmxcpdv5nrQDRQFTSXDVj09IzcMZf9+y1IinmuEYZH23bHA+xoXCDrCZSApcd622IvtCbhe1Q3DOM4Vtn1PZXOU1CFudbgV6glqu2cm7ENW6EyWN57sfOSBQv6c1qDY6SusfxcAPwYD9/wUGRDAQ69dy4gxm1RMDSqRkeRcvfnhh9xADgwHPdo/+/j0YEBg4Dce4DBc7lLD1uhMR32cGdIePWJEYaNaDCOLg3n/HgLtw8GIlygLmcy4XwcklLM6rEznPQpS46qEgAPvVhGjL2whoCzhhS1cLZDrob7lVSUvwsZ03gbY5Xoyth6OSgiO2uqGdIjAy/HvX7GSBOfpA+09am+jNEkSH25ySsx9YkDhNfL65rwTEp3jxjz+clGcXSnWi2IsELIdn+PyydUTKsOe/LIHAQHI00cLkYULAVx5rcgoNHyWAm+CyXCJGTiqpAwm8FLG6yk//hoG+U2nP8kPE2dRGC2J4+PheeowJux1R0n/E1AHLVvpVttWL/VswEI9GEwTePqcQnlBmZIsZvn5Fg2cjzO5VWYfyNdEPavRsME1Jtp3vgh+Jge/pDarNVvO3yQd/dV2gPR9QsO/MVmQyIDyBxICsCxDFAG9rRgrL16pF7oT66KzHA7xaTZr4sS7qd5kMyLpA0NWe+dotrFgDnJw8C8MvDGzu64C0i30CztFCjGjr4kY2jR1enUZjvFoJNXA+a+gByMXl4LiKKjEQ7ItCSad9vLr2c30KsbVHZ1xRDZfh3HwlA9ITlL1OC/w1j6rs/Mh0UtDSh6g5xKt32+c31AOWg2phhJp+tmzkxFquFFZPRjUi88GPMLchnmuJkiLkArK9GV3w9iZiIFU2FumfI4bLbJhV6XCZT94wEE2m54XTrnY6xBpnJMNPokqcvdoFx5kwwqwpxcef3hBDbJoRsKa5ITEQhXW7kslA29Ta4N4fqCZ0b52TW0B74FcOqinSUkrijnVUB2w0qMCOGjc5KdTCabuSakCh+P3AmaN6qvHMIEcV1UNwX6PHoAVisD2nANbGmPKsfRhEPxID39McRKWt/zYBofqLo4HbHj8XUg04MF/IgFBuIhBjAmNzrYN3uKK1z028OpX5ugv2ojZQoDf31DcMyGigV3/G0p1ntc9xcNkCHdchdq2EZMuLCqRsrgGc9hUxME4aqsRAr13rERkNrJcdDej95lZpa6vopF8/diAs1T5n42u2IGxxm0PcrbjCNi38GAtTINRAVvnshYFuySMFF8PKIEVkBNDLdmmV3TvKjVwOlADqD0B1ojQmbxiQamDJTxQC0BlPJ3tUDNvuAv/+YJAqkFtuhKJdTSGyDFQjkZKvCWllnjQFYbSI184qYGiCRgPG2bzEZWicdJTpN4VVmdWgKjFu+D6HfSVD03LdUBkNiFlhpodzxOJCMyAwnqbkqqk56ajrEKLtCk3FnKOo7+5QXVCVlkRiQKgBgYFXYaB986E71wqezfvEIjOEEPgnP+TMaykn0mnQDNxjNK3gbGo/cxPB93QHVb3R/n0Swv9EZUBMC98SwrdswKqht/T2VczZJaMBaQ3RW9qDrOTpQN2q0hTceh2dR7caemuzfWxAN29HBLRHVkoMUKWXcGBTistqDADEmaGa8JPCkL0h2933FKkGxqtnDn5TPMIMr9KJxcIa9LTxgGSJhSL7wtUV2FmYc7Yh+DF2TvyFAZkNzCq/A70jRxG9IJySwg1wIbTWiIGNQ3QyJCiaHWcFCttfG3uJgRtUNR7nDDGwnxse9A5PDFgtnpPN/RRCUo5SJd22G0CSbsDBvxJewbC7XpNV7gXMWNY1JVTrNXy/1lcDf36CRuB0IJTcNsGzIVxnSqZ01jq5FPj4wfWcKZlTbHLiuOMInNPFxvdnghjozlgdHPZ8vx4xYsZO1RhipZVw1vkgaGoeVg/ICkrERqPQ5ZxAqoEqmlDH8PMAQpuherpplUWc6uYCaoZQSfE9U0ltrhaQDJMZAX7Y/UwMfE97UG2pym8TEf5qNdCoOvSFAducL2Q2IMeFIhtQtzcTvN0Ur07LZh6QTqb3JAakGhCDAqkGRDagbjtN/H494mnEnQmZWoYJUbxNqrS/RpH78bhlEKxPJZEYGIQaLmPDDnla1melo2VVG0ileujFS2qRNopbcPaoHlLrGXy77fUSbO7lqAaSAbyaQ1/jwkUn7EA054itLwx0rUuqsBVHdaHfAxe6aj0l6XWEGBiaB401R53aKxvoBZEPLqIIvXWXl2TzoX9ioMw2JblmeQ49mvIqGw7VG2k26l32mKU6SdZ2vJcYCGpz4OnhoATk0ELt4bULQPUwpwaxFFQi9mieVbA5IAbWrU4E5NKyebo5sxtpNQ0Lwls/UZhv5SfimxaakIGfVOyQE1ViIHDapQKstzGkGhC7ieSgwBni9+3zBtVTfMLHr0WRC+4mjgjrOYiB+pIOJAZYqxj8yPqg+j39QbVlNH6biFD5xWpAdIdka+ALA53cXlShlgQTp7laIAaOPorSy5lGL1MwnuN13mj0n6IdTUF7U+qKbA2cBlcdugM7qtigWk1IVAQmBKsy4dnkhFJ2MqMpBLcxqomi5epkcUNR7E2qUJGtAevQwWV8bHgVHPW1RUrDrINPewMlvRurPXnMgi2aEqPg7OOk5VINiHkhs4dXIN58UAMzzuOK3ZWKkryBy5javYzD/DmvJCV4EgOsR4obyeJ24x0DVwMx4NRaTIF1V5mQTUZxmbJNRtiHX0yIbUW4pKc9rqRDh+pSDbxNCuZpWEdT9FQbw3EVkdl9EUL3nn5igKeBB16w4ySbG2hK4kEVowmidgUZM1Xy4LkNTrdMFOgv6YkcvGeWoozw6wMoBvHVWwiue0QM8G7TIm4x6r9PCvqJFULQcAYktVMCRFNPHjiPZ2Qa65VKzN4e4Tmbz0imzLWfiYHvaRCq7bb+98vl52Gg6fwnIkKpBsgSMXAfu913NXBjYIF3imMl9Ud5TiaD00sNZFXP08nJaiuyNhDTfB6QJSUtiKjziYGgUC2pBpgJdELmjTWHLmnhx9jWtxY5rK8hOLs5itZ4U99LDLiK5inZvlSpVAPuMEEMDH3EQOwZG4inrMBlqeHVrGMdcZn3KktJu3sWkV2FGIjbqAayfoVqIK9T9NZ7DzHAj5VBKu8ZcUZ5WoFqN1SSbJwGe/SPNR4eV2ZAjrdnT/n+VAN0iBigzXUMdnzKSHrkmzWB8ToH91FyBcpDbpDT2QlYq2qgKRDZQNVAUe/O1qBAu0MCaQrC0RrVwfC2NsgjAB/iZYMTlm7w7wkMCDUgMbAyqAPBYIGmZGOj2mhUAQOzmyaVxIDjLmLwzt6QSwx8DQxlNiAw0FUyNF0lKiTymEYvDDDOuSHVgMDAz1UD39Qh7Oht7XfBwH9kYCgx8LeTgsPEQgw87s8BmJnjByiFEEW5W1ZggG8Re1d/MP24+uwNBEHYAup7kcLONFsQbWi8MAC9UV6SQi9ziQE20PuU1Ke7EOKRERGpBnrkaQKGuodX41ZOScPHZR3EZ1QPQg14K3X3wsCxOSjJ6aMK8Uq7s0m6a8+BxH5VB/PyhxpAqReiiM9RhH9hIOZuWmXsgGqk2D6ar4jQShFjaT5Bk5G3gIM/4guyebYaomyZKijVNwuiaFEfehM1J5lZ21hSDQhTEBfkfHJu94kJVm2f8uzjiGogjlGNmG0VqizSXEtioPsR8QpKVjzbTX4CvrLB97+w5zrha5VCkO9YlfJ1rpJZaQHEtQYjWSNXA7LmiwSiaj2sUmXaR8z4zYFsD8WFPSmd4UyNoNcfDSoWrZWczHtGAHR+e/Y+NogBa1OOwCfpTMmGvV35IzHwTSVCo2n8c0T4QzDQ+U9kAz5RHC4nBV/ZgNxVtIotG7z7MSFsma6BLA4qYqCsSg7LpmdIDAhTIDGwDp5b155qAIbuYy0xQM1boqTpUkV1wE85JLMS1cA08V5qwJpk+PMeRTUgMOBGLZ+wqrsOCLfQVFiTEZqQcPg8qaNt7cHeaEXFjketJP2+FoFTHm0C7dDMSe86f2EAOvypBpq4jP31KlNS/IISvVwEKKpXqAZ80zWkKWjPw/prUuBFZQDREjGQ7g+IAbcf4bKK9hmRGCDZvg/kfs55FhoulQNDgQGpBhrF4oUBaQoEBtz9CTGwHRWIvSU+vsPqvEoXLXdPyuExAbO/sJX0lDGddN3cBbuzZYixLZqOD3WRgt9sM5IOdXw/vHTNEBPLoZJeZx6VpqB+tNtcZgMCA2F+KAnrEP7CQExnEX/DQBQsZwq0LH/yIzHwPS3ChtJoNH6TScEvx4AwBXJg6JH5WpqCm11bvA4c+sIALE/r/KUGvjAgTME96rVeEWGNjttSDbxhIGy00Nte6rQk9f6kgOTeHHLWjbeBVAOu7Ub8TQ3YjzZesBYfz6sfuaLXnm/w8QQGrOS0B3d+Ljg7FdoEF6QZQ+LWUVQfzteSPDonE5xGnhBpCtRH8MJAZudoMlb3Wxese5wq7JChKRGmQM2Vz2zAgXUP4kvr2fUdVWviJmUkTUE22bhrqQbsyTznrMw2+PfHh4ipLGiRyPXim9P6WJtAOkdUD9szLsN1rcS/Z2poEoZBgxK6jT4xUFsUqsSAlR8dkl7p1ZAYCLdrxllbVd/VQLoiNCBGP2LgzMiwYraKGBWTAnnqmKgPhccJmgZUT6geGp8Y8EeHiLPieUCRNdaHEFTXGf+xaqDxPS3Chqpo/xwR/hAMtP4T2YDEgMgGktW9+x4R7gEQA9c5qoFOXf3EQKajKRAY6KMrZWqn2eJvakBEhOlKeUzIMN2jGhhPkypV3fWCVFOKpiDcDwnboEAnsc3waniq0ES0TzPVucwHdUjyts+lGojXYEICFE1Ef+GciGGsP6BbDVENnMLBhGjWGMCdbHEZNa5oagQGSPbEwI5XAcnrkwiC5jirJAZKD72/UAOp225SiQFjw+svU6AFaAp6/hMDu95zI1V7/8oGWNRsrElhTQYQPZycwGOHV/epOWOsSc2WEjNlRp16vDcRayfETKNW5cTuPzGUmaCk28cGTYeJf993PK5k16BhkMu0g8vc2DlK2poAqoXGzQNbPzOF7Qe5QTxDT1+m4NTLI7Kfr0GqAcbuzYhsll75OmhA7DEODvsIvFOj5NIU9LVT96UG+t01mrilPkETspg9ewyDn4mB72kRNtRO+7eJCBu/WA0cz+RPGBDZgFADMiKU2cBVSzjLU7ya/1s2MG022LWft6potWEBud+uHbzak6iS2YDAgKk3EkVOCoZM70tTkJ21ZkBamZ9CEtOYg1JeLSIwQDcdn0PZViNpCqKP4BMDK6IeX6bgYmoLAsmcg2vdCWczct1LDNh2HiuvbKCdv9QA6y1yizjzPbp9rY7LdGz0rfdJgcBAuXj2BLQWVGxzIK+I0CRKxuE8bOwlBhAVecUebBORdd3LWOt87vAorSW5E3Z1C3z7kpG0PyU5Gbr78IWBiBUB+VgaPUgGeU5SPkUMsPUgB0LmpMp65S2XGAjLB5C0W6x10kitTJoCVp8gBoQaoO5sRF7ZAMvG7D7cdZRQP0cLp6ZbCcRFD99foQaS9aQH3cCPlLQ8q/j6rWAKvaM1J2zY2P1IU9D4nhZho9EyfpuI8FfXh0Q2IDHg52gKhBqQpkCogS1d2O8YMPsUMTBUS56uRppF+u6hzW68aiuROmIg1YDAwPNwvMW7GhDZgIgIBQakKSAwLiD0rzHJhnUzIF9qAGZt+lIDVGuUlcTAptAPr4GhMAXdpj8Gc5C7JLsdrzphDK/G5Jgnr0mB2j7h1XxaZpXEwJcpkGqgGmU6aypGXQktYkYSA37WRhGfjMn+TQ1IDAxQCEHc2+RVam4aARnlzQVTx5lJsk5yRYz0qQ3J4owmIp8qpVQD9sJPCbNqaAqqc95F9aN/qoH0Ho7x+bVdzjq124loWeCDfVcRA5anGmTtRhm4o4DxNKjWQPK9AdDtGCPOeg98/zyaTVl9cTSqmEwnN2cOEwYJHw15et1VJUkh6gGZccTAKKOU2M39REaEsDhoPxMD39MibDR19beJCH91fUiYAt9oOVxiQGQDskX4pgZum09TICPCpymQGGh0fQusdVgjkVqYC9IzjogBpReTv6oBtlIQA1t13YcuH3xmA6m2m4G3NfDnoY1qZFONXxhIh4d1RJzJ4t/VgLveoxo4Pz/G5XF+hHBsdUk2r1sLwq83xM4HYiCNCJoC9aHj1fF44kRGhOdS7b2ygWiLpqSjjwz2QMvHs8vQLCUGuvt2SmQ2QC839Nq0mXF2Wbgnsj6qfaA9yJ8VZBeINXMU1jlc0JTQKXp7gYHAvGZcYsB3rJcpAOXkUqkGYvf+qQbc624H9DjvElRD6Zo8eqWPCqeJpqRs5rrMBiQG4EIjYq3yFOyAjYjEQNptV6y1O9WrkG/i3DkTNYHgXAwJpIcKTVmFJsQrYjRd43X+woCMCH8sBr6nRdjQmtpvExH+6vpQEoy9Fwaij/leTgrEIYRSDaAWcMBrkk81IFuE6ahUpClQ15oP/nhjKmyumTop8f15x4DoDQS9Y1LJiFBgIDn4Q5Klq35EolZ1kaaAZfYCnscL16HXRlOQLYfrgPh6+coGsu59dSKKV54gXvVQDVx6gwVpewtcNu4BSDae2ntyqz7VwKs+9JwUuPT2JwwE1QeKdqEGznxnQdifmUo6HJsTEpdoGoIxYiCN2spaqgGBgSw2PtWAOVdzRaqBgTbogf/wAwK2syzJMols6Jn3rAK1zks5KQgfSUog2qGJuDbXLwxAfbK1SDjo1MEcE6YwtcUDcnb2gVQDGdutDWkKnFqfVVl6QAyvFnn2MgXGuAmk1vMe7Gp3LA6OOYuc9EyZxIBUA6F+wse7zfDfQ2DAEVuzwv2c/FwMfE+LsKGrrd+lRdhs/2I10I1N9KLT1KmAs/lNmgJ5AtlbRPicFKRLfz0hq/UzOYcuLst2R6OED7UCPGVLeFoerBPZ1kgHvHYSE2kKaB9B4l/qiZJ1Yrp+qYG5N6zSRoQf43ryPG3A6cY8a4X2QpqC+Gz4lVQDGj1Z0KtH+HjL7epGeufgCN0z6xN2/dAWZDBft4B6H2OFLVy+J30fsePO8+Q1MBRqwArnn5MCgQF6GKdKdmmht05K0wVLVW2ezrZzlXRPqHZ6DcSANAW0b+DVtXdFkX/durc3DEg1sFKPJwgeaDpgmykG2awQmxIDYlIg1IA0BcOl+8oGhClg0a1PSZKdtmAxa1xlF7fA32dWFx+vgRjwyoZFogPl6O1TVsGZ0glpbo0U3H1rVEkMsGjsQnIZEgXU+/x5fgGaAoofRy7VAGlMwncMkLScy2wg45b/I48hbHxPi7ChG8ZvExH+6sOHticNrz5742nSvbkuMSDVgBgYymxAraHXvlR/ZAP+FUV90RlYZNs2T2Cf912edosVJeOPgSExkCUNVANFltuv3oCYFAgM0Kj/iQFSbEyJgfS8rW5SDdg+YkBmA7OBVpcYkKagdVgcXhGhwEB9lC7A7zpbJT0l3u1lCiJUA+BUSkByzXphIG2M8e+tzhM0BX0PvX53iY9Pl7sETU+PKGkawESagsj5Qw0IUyAxYOabGwn8RQnefFaQdLMscjJoLypw/GjJs2Z9t5CmgKyUrErXF/IyBVY2S3lmFY3oDQPpmDQjon/YHMLR8Hmfk7A8kUP/FgA1dDQFQg2ISYHJYlaxbIemCtGQgfkYj3iqT7YRWTx2eHXPFj00IY9lQG50z8Asjvj+fqkBazeMicwGnHr5UgM/FwPf0yJstDrqbxMR/uqTyScpi6F7eJAKGjGKcpENyJPJRTYgTYHKkkpiYLtbxGCHBor6/O7j1Sx/DtDsOnrdG+QLiQFhCt7UwBsGwk5UvDAQRtuc9LbDLcTTIq7Ycj6IiE1OJviTPzAgI8LRBL2uQbIb8ccUTcHJQjUgTMG0M3sm5z2Fw6nfCkiDIAbeIsK8iaKeNDVOsvr2KYrHeSgxIE3BTVXmkMy2AWdaLd0TJUJT4LnPiFC0CAUGxKRAmgKBgUA9FQTCaJMT4sYD6Pbik8Iuam8iTYHAAJAEr8bXbIIY0bJPDEzLUxfo2Mo55CMvIL1F24Kk6jzw/bHHKkGLg2qAGFCBplOD2PE6kxjIgkVekqR1QlPA3fHLFNDnmW5h0SkqCCiqJ6WYAJiqMlRYu8MnxO4i1pxJEzG7rKsBIdtgLjGQtg7az8TA97QIG+1W87eJCH91NjDWrjnE3vNs8Lmz0MmpNwzeB4br4PaaFGRBAz+G9nz/rNPEiIHrDdXApWb3oDepLxU2NwZ7Et9D499MgagPyYjQLXAZJbXNsMqIhlcza9wvwVXiuILj6eMmMfA2MBRbi0REKLOB8fx0fqmBWx0/xvtNvQ7uNDcrDvvwRLTw0xS8IsLnwFCoAdCfPYTB47nHYKKhGtgl/YjUJpGJy/C5FagWE/UtIoRD7xkR/rGnQKoB/URfpkBi4HkgKdh82lLgvK6dyOQQ2BCZCqoPoQbE1qLko4emQKFFRJph9JkNCAysZ1sFzCg2q37mXSMqTIGMCP+qBirjMxuIWuGIw8ZDDMyTDQXa9vDlV4qmSwy4K32owMdzT4QYGLrsFnM2C/D1CzXg5K05Aa/Y/UwMfFOLsKO1/jki/CkY+MVqoGaRDThRMyDZobE03noDMhuQGHjuKXg3BdkRRbowBf3BtAFW73JSstusBzIbiHrdzxahwICYFEg1MNHKgcSAVAPzpeLC5L6NcVkdjT2ZDOZ1qQay8ShHEX3d1d/VwOx+QzWwcwuF3ffamtxvVQas+aAKb5xnAUl3p1dE+DIF9ed+/eek4NUifJqCNww4haFA1NnMCQvbWkDqOWLA3HRSzo4HNAUbZ/IZEQoMbOsweJmCcoUOfhkcrtCb1W2luCnzGxUYcFeN7FUf6oyiCEh3lHJZHxIYEGogvbmIgc1JAZheJi7Pre5Cpbu2/ry6twBNV6thkevyxGVEKLMBYQqc4+EzG4jTuwKWOca3IcjHIE2BxTsjklpdMpEDQzEpeJmCj/2rN/BjMdD8phah0ej8NhGh+ovVwGqzt8Bqr3HZ3ieK8W8bjYd1y5EtQomB2gSXkYgIWcdDU1CbPJbQWyQ6ivLd1CLOef5pCr4wQNaEEYkBdQh/igjNuTKENBvFVabBPKBf9SGJgS9T8DYpsC8PxIBQA/cOm8E00gOFc8OcUJENyBbha4fhJwbkpECYAhERSgxYp8YSqGV8KCmKGIvkqh6haG7jspWTgrGVSAyk1qihkt7QGL5Mwbq7mZCYdHwoWyeP8OpoqVSYAokBPsOrsegNvE0KDFMNXxjwnC2QIFdWAMzrVgX+mkVXSvCKCOH8Ubww4B3nTHkzBclkO1Iye+zlZG33thCquYn2p6zrZLWElxqQ2YC3jELo1dYxqr0RqgEREZq3FLFnLgY/EwPf0yJsKqpidH6Pmxg36C9WAx/J7Qrm4FnOvel+9J4NNE778qUGnhGhnBTIFmHeLyuZDazCjgP9jWrxImZmRIUpsBfRpykQEaEwBdngI1+Qw4QOwHQL/JjuVh4Qr9PZQqmvYiWtr4FSYQpIaQavPQUCA/gPOuRyUnBV8/MrG3jUUA1UIdsBGy5D0t9/WJSWTLelKXgrE9vM5dWbGhADQxkRkodXgL+vtArMdLomc8OI5KTghYGVmrxMgZgUDBv5EOJ5UHCJgVDRUhjc+0HV723tCWXn547KL1Mg1IDoDchsQKgB0p3mHD7GfcToiJ2Aj9sRzy+Tx42KbMC+dIDLbCD7KDM5KWDjB2KA1vFrMSmQGMjnrAvldOVWuT+9LagwBd4yGL3qQyIbEJOCdNJ8Tgqu+wXY6WOm/FwMfE+LsKkYzd8lImw4vxgDY/gYQeT4S54Nou6JdFdu8FIDN1eH16TgOTCUakD2BoQaEKZA6VQMsq5Jqr5TLSwqIkIax/ix0/PVCwNWvsJlKTBg160+0NL9xEBYP14lBlhS3k4SA6I3wKa9TzXgHBdDnuY6mgLZG5CmYDZYo4jvnGEULiOlGHwsFlS0CEV96KUGnpMC2RsQkwKhBoQpyJwmXo2Pe+bAWGUOKWwXMSLUgOgNyGxAmAIREab3U6GSD+v0UgNZvenmZFZ0SsiztEfyxcjWJQZiW80UGRGK3oCsDwk1kD/KSGIgW523iIVGR4GR0Y+VfqWSiI7NRe81KRADQ4EBUR+SpqCtWBzsYXOkSFOgjM0S+nGtx/sfXrqnzT6kYClkxGVE+KUGXgPDtj6HaDyco9rp/cyIsPk9LcKm2tbbv4sasH4xBsrBwQM/WZ5IeiWGLtWAxIAaluVrUvA0BdAZqpNXNvCcFKSX530Cpjc+gMmljVejxX6xpiIb6C6D5z16noeQdYbweQiZMAWiTEzpDq/uoj503AwaMNynccWKdvpSA9SpfU4KxJ4CoQbesoHuPn+agi5iYN7eXWFWy+OqT2+3GxW9gT+ZgsnnDkMxKYg9vDoKNSAx4N1ZHyYL0+c8h3QhMZCUaApYt129by2C2X1zkpMC0SJM7/NGSTZqNQEeJCEvvPkqoG+Tgq/6kMDAW0TonqrnZOWZDaQnpgGPr4nS1w2+oGW1f2FAZgMiIoyaI1ZBM1m/1IDIBuDgoRpoTY4rKOxNzPvB3cmppesMPMcakbcycdA7IAZERCgw8LN7A83vaRE2G3rnd2kRNn71DQyN3eMBgXvVK1Yv0FtvW2f/HQOnwc3692xA7jAEjZJDczyFvLh7Sg4flkHVzfO+BE8MyN7A20Zjb7B+qQGx0Rhqy2ZONptQl9lAqjXTnIregKgPSTXwNSmQGBCTAomBO0dT0KbHB+R3JeG8H4MhMSDUwGtr0WMRQzRVPgeGAgNiYJgtKi8iXW5WkA9rPSU3uo8FFfUhsafgrUz8hgExKZARocDAedqZwWS/DJVCvz3gLSKUaqAxy/9UHxIDQ1kmFr2Bx2PXgaLzYFXhcXKT2YDEgNhhKFqEYlIg1YCYFIjegMRAns/3kJlzxgt1i6ZCmAKhBrKpR17ZgNha9FIDk/1MZgM/FwPf0yJsoiX4XSLCxq8+b2BS7ULot452VbDytn/HgIgIZ+4C1YDSfbbynmpAYkD0BkSLsL2pFpAPFr7Cae8e0a/egCwTH6YTU5aJ5cDwKyKUA0M6YB38/WtCmNlN1/StTCwiQqEG/H0+JLI+JEyB+1E91YCK3tZTrirAoZlUfFnYlIqBoZwUvFqEz9ujiEmBwMBXmRitCGLAIMcj9Kd5THJGeUBFb0Bg4FUfeg4MxVmEclIgsoG33oA77CxgsrtFvIjGzisbEGpA7ing3Vv4joEBpd13NdDgOwOKrMmUgqVcp9Nj2ZWTAmkKxLEj9slEU7BurSdka5Qcgm0wqvCfq58T8zI+weT2AbzYjhX6UgPPbEC2CN92GMps4KkGZJn4x04KvqdF2NQajX+OCH+IGvjVtysh8aAPs+3eVfr0mpZUZANvewpkRPjcUyAjQtkbeA4MU3+8o+TBtRXw5TXgOfXupcSAGBi+nTcgysRv9aHuY/2ZDRw/TEMODLOdutzT3tPbixahxIBoEXY5DAmsk+zVG5ARoVAD6YCoMG1mKKoTSCMZEXrWnyNC2SIUkwLRGwiCVcalKbgx5Q7jsZ9URXdbTejVUqNXfegrG4jt1ufAUGBAqAEZES5GxyXko0nEeW26QlH/bBHSxTMbEKZARISe1X+eRvTEgNhhGN6SnEs10DaOBnAdUZObm8p4iwglBt56A18RYTgfjBSpBkaz6wX6rpESPiMc3kzBX7MBOSn46g382I3Gze9pETZ1Rf9tIkLjF2NAP6Gozfr1oOpvPmz930yBzAa+IsIvDEhTsFbHaxj5nUDpb/GCQ/92a5E8b0BEhH/dU9BvsJrEALM69kmqAdkbEFuLRG/As0tUH/XDY/9uCsTA0Jl3GjDJu4wUiwWqEaEGxOlD8oByoQbEsSOyPvQ2KRADw0fMFRhurozzmPGbzAYEBmQ2IM4ifCsTi4GhyAagDF1c5sfxCgb1aVTxov54x8DbsSN0QP40MBSmgH0MnhFlZ1yDshgA77s11ZJqQGJA1IciI3rtMITxlS7esgE5KTjs+R1YG9Kqb1+UUpqCcO+iGhD1ofpU/8SA6A0INfDDTcH3tAibeqf920SEvxoDHxutgrG761V9w10BFXsK1Ku+4PJIUnkImThv4FLPP9XA87wBiQGHkA3wVStQuPZxX8iI0FP9TzUgsoE3NSAPIftqEbrHTg0KMosVXPz2jYqNxm+mQKiBtxah2FokTYFQA4p+bcB4GjOSK/f0HQOfh5At4ufj4bLs6PR9YCizgfls1wDOEUg5qyqdfm0tkvWhv0aEX6aAhWqjJKpRrSAdrCKFT/hqLU2BwIA0BaJFKMrEb/UheeyIMAUCA5ylUOX0nltU7DCULUKhBtAxpa+BYXeKGBW9gbeI0DuimsnXrYwUtUJZoOU4IQaC2gh1ko5qRGw0lgNDiYE/BoY/d1LwPS3CZqutqL8LBsxfjAE48C2wcxJWPMJlK02BPG9A9AakGhAnE4tsgHxErx2G4KW7gKyveE2b1Jpdkq/4ck3NlvnCwNt5AyIbkMeOiGxA7CmQEWG46dQBtsdYSVkNMXDp3MxXRNgPKUgMiPqQzAZEb0DWh8TA0K60JgznW8aLdYLXYRkRRl8Dw+cB5W/ZwNukIH2qkT1VNBiUHvC8cHAZClMgBobZuafsZTYgjiRNGXFvbxGhHBjyLKygH9BIKeqnbE2/thYxN1ZekwKBAXnegDAFIhsAs0RTYBXKCwNvauBta9HXkaSZWeD7JzAgIkJ5CFnzY/eAWZJmhNe6ZEFFfUhEhLJFKLIBcezIKyJ87in42b0B7XtahM223tB/l2zA/sUR4VokzZ0QRW2+xavZ11mEsfKh5+97Cv5SJpbZACsRA/AIEAPURm8vJgVSDYjegFADb6ZAqAEZEYqBod+Zf2LgES9VmQ30WM1/HVAuMCAiwrc9BbI3IAaGmoVXzjKOEANxPwUqtxZlb6YA1cDbkaRfGJCmwLibOoxNFZdhM8rpmxp4HVD+zAbkycRfakAeOyLUgKuOK2Af3Ujpu7azlxgQk4K3Y0feIkJx3oBQA5l2aQYk3ZMa9A+AasCvVCp7A2JrEZsFm/fegMTAV31IqoHs7D9g3BtnvGhVZE03K5pCdChGrx2GAgNiYCizAUrLBXTr9x8cEWrf1CLsNLXfpUX4y08fgqI6wLDXQFE7jlant4hQbi2S9aGvPQVf2YBsETqJuYV+qXZ5kY4QA6JFKPcUfLUIhSmQA0Oxp0CcPiQjwvlMqUtTkNHirtKvHYbyvIGvbIBdC+dVH5LnDYhsgB53TRg1LUb4s89HxVmEQg389SxCiQFZJmb5HxFhBzEwbV4RA6d8TanYUyAnBeKAcoGBt61Ff40InfluDePVDNXAdJXtqThvQGAgfZhkISPCXtD57A04OZoEW2nnlcwG3LpWg1m3BxWf7imVEeGbKRCHkAlTkGphvnhvEbqjfkl66ItgyFZZVbCZsqZ+76ke5uVIkZMC0SKUvYF1A02WMAU/u0ysfVOL0FDbzd8EA41ffbuSgilHGD/8mPB5/rhRscPw7VamEgPi9CFxCJnEQLErK7nDcFAgBqa1fpfn12P6UgNvG43FwFD0BqQpEEeSClMg1cBt79eB762EQzyyVbq5PkX9sz70dvqQaBHK3gDtWp9qQAkGe4mB4bVgnGvrZU5b/LNM/BoYPjHg9T/+NCmQW4vEwNBJBi8McKOlvjAgIkLZGxBl4rdjR75ahDIiFGpg2ItRDXS62f4tIpRHkoqBoawPibMI37IBMSmoxccajIZnxFBwQzUiTIHAgDyLUGQD4ZIwLrMB0SIUewrg6iIGhCmY2oi1Isr4nuY1HSDyY1QDX6ZAtghFfUioATkp+LEY+KYWoWEYv01ESH4xBrQTP0Jx28ScL4bOjdJ0+KdJwdcOQ3nzsrezCIUpEGoAHmdUA/rO3lNxFqEwBRIDX3ctejuLUEaEAgOn2rEu60NwP6ApEDsM37YWCTXwVh8S2cCrN/BUA8elr0lTkK9zO6ejnWHL+hAcKmLJSYGICKUa0NTo8/QhkQ2kZ4YY2M6gKk4eDWi71KN3NfB1MrE8b0BgIIzbn9mAwED/biAGouKxp+Jk4tB+ZNXbDkOpBgQGRH1IHlAuTMFoGNZwpU8+MSDPGxCnD4mzCMWk4C0bEPWht9OH4vSqQH5VUQ3oBqoBERH6FqBpEJOCr0PIXhHhc2sRbSzn5MdGhNr3tAg1pdP454jwh2QDv7pMfG7ujtD/OCIGlpfsRr/KxNIUvO5ToD3rOM+I8K+HkAkMjLpul/PdFU3BW5lYZANiYCj2FEg18NfTh4YUTcH0eexItt+mr2xAYEDep0DcvEycPvTWG5DnDYhJwcM4NqHcHxAD7fD+UgOyRSizgb+YApENSAyIScHVq3SYEQsUPsnWAd2p69exI3JSIO5aJO9oPD0Wr7MI30zBfXetYAoaYoAfVnvKH9afegMiGxC3K5EYENmAwIDcYSgiwucuzaqYjBEDYqNxMqlBJQ8oF70BqQbE6UOiPiQnBeK8AWEKBtoB1YDAgDiL0G5wNA1eX/nTWYRSDQyDxQ/vDWjf0yLU1Jb220SE/xE1wPqLpxpYrm6yNyAHhmJSIAeGTzXwfjLx80hSaQpO287upQYK7f5uCuSkQGQDQg289QbEkaTpUOuDNAVlpODfjzQ0BX8tE4sWoagP/dukQESEy1hBDOhDNAXdBqoBudFYnD7kKk818LyH4duxI/K8ged9CqQpeMzHLWB5H5RileSBNAVk91Ufet7Y3C1mqcKMADEgzhuwG85nb+AYaBVk9ugTAyIbeJsUiLsWCTUg71okMCBbhMIUiCNJU33/GRGKPQVCDbyZAtEilPUhoQZEfYjxuwfELY8KpEuScZ4cEQPivAG7H37uMPyKCF97Cv7IBn7skaTa97QItYbW+l0iwob5i9WAsa1OUI61uOL4cVbp10Zj2SL8woA8fUhi4Ou8gbbNdzCmVpf3R/30FRG+9QaEGni7eZnMBp5bi2REWBwGLwyAw+667A2IiFBiQEwKRDYgJwXNcnJ8HxhOm+TfMSB6A9IUiIGhvIch1IghswEREcqNxvPBEdXA8/Shvt1Yv3YYitOHXvcwvFihnBRk9aQ4STUgMCAnBXp/V8neQL4bOXu5tUiYgr+/T8HX7UrkDkORDZRWCzHw/JTRQrv13geGZXlK5aTgrTcgy8ST67aUpkBOChK9Wsv6kFAD0hSIFqE4i/A1MHxiQJSJf2428D0tQq3ZMJqt9u+BgV9tCrzz/IhXE4YYWJGV+h4R/uU+BdIUyIjwCwP++LqFbF99RoTCFMg7GjvO47XDUJgCeWNzedei59YiqQbEwFCYgpQ87i9T8Hbzsut4XpMHlMsbm4sdhvI+BeJI0o39R0QoMPA1MITh42H8W0QYj63ua6OxyAaWkY8Y4CmqgUF//dpTQNU/sgFhCoQaeLtdiTygXJw+ND36aAra139XA9IUvB07InoDYlLwduzIRcHXJ9WAwIA4hMw170D+eitTubVITArEIWRSDQz0+WdEKAaGojcgWoRvpkBiYGhRKk3Bz75rkfY9LUJNU9XfJiL81fUhe0VQDegjxIAwBV8YeL9r0XNSAPmJfmYDz4jwLRuY6SlioDu7vyJCkQ2wQbWakKllmBCsShTp4uZloj4kb14mWoRf9SGpBkREKPYUvN3KVGQD8ryBt97AQ0E10MZn+8JAvEpLWR9yvT+bAueY4tX5a2uRuF3JmymYZjF6c2EKxH0KBAbkPQyFGhBbi2Q2IOpD4uZlb5OCt2zAazxbjAtUA283L3PuN6jeJgUyGxCmQGBADAylKRA7DN9uXnZV1NetTKUpOB33rwPKZTZQjJQH9C/nz2xAHFAuBoayRdiNjD/dtUjUh4Qp+LkR4fe0CDXN0H6bFuGvVgP7TnjEy8cWMbB8fGLg7T4FUg189Qa+bmUqjx0RpkAMDPkxup9epw/N3KgC7ZGVJCrQ24ubl8lJgbx52VMNvGFAlok3i/RlCuR5A6I+1K7YSw3IiPC9TPw0Bf3DHDFAUTQX1+JeSjUgMPBWHxJ7Cl6HkD3vYSgxIOpDq1v1iQGthsuw0p87AtM2VKnXJhO5p0Bg4E0NyPMG6rNi8moRPicFvKc4r0mBPH1IYECUiUVEKG9sLjAQ8I9PDFQ9XoMhoaBIDHxNCuRGY5ENSFMgIkIxMBSmQA4MR9vwAVlofk4KxD0MRX1IqgFxK9N3NfAcGIoW4X98T8HfrfT/Ewz8n5cIW8ov5UBLUfTm/54DStP6AwT2/wUHDMP4v+MA+dX3Mp1PejBvz4pqcMtU3V0FtTFEvcmmYrbROhF7gutwdpjGnA86NKDd5smHYmENlPz20VSpVQQUdnABZTTZ8oWbba869I+tCD+BqwfQ1mxuQH+4jJX+eahGtLlcZzCYXEte7OuuQRc0WsD2efeyYlbjN9c6dDowWuw8JefzyqC7B+9AyvSS5BPiLOhjHe1hVFR5xY93v6Tdmj6AdbYbKKPVSYncaM8NVOk85n237qi0iIwAhvV1qvTbFVepflI9yJzVc92Z+Pi1820IczsYVqWm9CfuwM8D6De6QPrPdUxnW9qFsb1LSTFxGhN6Op1y6HfMnPQbzQaldRUv/6vaoiBD3qQnt2owdDmrU6rk7Q4J6Om+xt/XZ0ByY6LqtOPpHuQdl+Pfzzc6jdNoBh/Ly5CPWkqzdKcBfn9qaKwqNrZ6o53VJIH+bJNw3tZoRGnrxmB4KIa8b609iy7CPIPFmY15yWvuzTWO6NryRzSsCrsiEVWOFP/e85bGOeOKTu2yHOPX7RnJYTPI6Z858CvX1D9KbKXxQ9bUrz7Sq5fnPVhwu1BGj2uuu/ReTCCp1zYVusDWjTgjvwb9jw9cU/W9GtDM132Yzge4pnpzT6UJCmc4twtcU9dTtXDn9KgD6+9Dpdj1MqAPnRkw3nmxwqH2uabK9QnXyFBp6HSY3xawuusx4Z0hV13rdG1DaQxwTY1m+Bk4LFgHMoJXEc7yx4J6OrpSntu4pg4+rqnsnA9gq6d4lZmDAu60h2tqhnq7KqwHrqlz/Oc1NR6fPCi6Fjrr87XQ6dEuR7D7eAyrEW/imtqOI1+uKV7UCNB+hc6XLb2UcKhvSjpvGjmkxOBK7sQFpdPRxILKrRdkULfXN7dr4PuVKmN8vPGoCujUgwDSw4ApeeThmpqgCpdrKu+2N6pcU7utPuTD+6g5cRcPfH4wogzXzIaeaMOI4tea4gt8/7x0zWBSrYdVv/joW7R0gMPmMsI19eAb1a0jpGB4G+CaKjOO73cfGTKe2RHhSe+5pka3MbDubKr06zvtP7mmmrhq/mFNOW3FbMr/feea+tV192GB16l9Ny2UoULWhjvlw4m8TmVOPLwRazbA69ReRe7vmmtK/VrgAT7IoMo3s/6NDoOIwmakgzKMmmThTttjDcZ5NyL5KVsBPWWmAaCfUA+jDYvoZEZTGA+U/5e7t1tWVNm2cB/ICxMUlUvRzFQUlA6Z/Nzxo6KJioqKPv3pzKq51joRK3bFiZh19tyzLipixHCYiP3rrbUkSRIhihf26e3YKKFhFuqUJ6nG8z4yhbKDTDVrZTCZ0jEG3SYmUa/5Fqh7yRXi4CtF+FDDhI1lm8AptJCpga2AK4oMF1e1EXI++ras56ADTNaGr6KA0JbZZ3MBidgjU9kamZ4tmgxuj3FKksFmUfJ+y5YQPG8e+cHU1apQtxY7IFHZ6AnrPxsB++9TKBGQ0GL3XmlBvSxCkWZrreXGhKL/jDJfyekWmZop9ydTkaUzjS2XBgfxUQERc9A1VtvaHk7XGTLduyDTPC85pK6PTOW2bBgqzwZ2w2SrxHaC52+rMw+i5wJ1yr+jzg5Idxti7OTqB1MnF2P6H0yJTUPsH0wVo71Lw1ePduuI6xxyOO6IGIW/VaeGg1/cV06GPy8Od//9k5hqb80ammHT6dQQvV8z3RSwOGaoU7Om24rSxb4fXeINlXKKOlWWnfc7P2LxgykjKRicBhmQeH1FnRoMxBBCGTokco6By/yCYIyZXDdK5jZ6ly0tfUjNBHXHYNxAHalLeDL/T6bK8DqGbLBYqBBOWAOn13uEOiOQ4XUeFOx4rH8yJe5unLCQ2sgUR52KezsBvJw4E6wZhe932mGmDVmyBP/68EkYHlXLFivgAMc5KDGdhBoeQo06NaapiscfrOk/mAJj5ZHwbqmfTBUPDYgYvs+SzdBjQTgjQkWnlFvMMxsLzpdnSJNwIhserYgJHkl9JdgJE9d7hbrulyf0cu6ratnGRWZ2z2Gg5H6iY+ZOkz2cB34q4usJx79peHwBAcy0xkHWbPIoXchW3lZEq1TaTM/KLcRTlYoQLbDJ1JsJuB8WuUptW9e4dq4cEAZ6STEZCZuNy2IBsXXHHvfwCHr1YZuBv57tUMfX19/JlGH84ioL+fesivFfI+H/Ve83Lqs13AZpqLL3ihno5/0M7Ew7C286XtV0c3qjl6qKDY2WK8aYdBPso/ULmSqNS/MjT50NijoVzUjJC3CGkJxnjorsZo598qomsNtgHpPygExecgDsozf0josX9umnYiWUteaSiBgU89RejSDK9AV6nRnWwN1QP5mKquE3YfFBXiEEE5m6fZeSZWMN89TcQOWDK+apvVoiUzrBHqCHyNRmJpcg/Ksvon1DGmZ8bA5x+QIVpV+OOttnKRynDHVCFpeCf1rUsf0gQQZsQO/0VrCE/URh/jqBLhn02wDkBq2YPKzOFnOD2oKrW2OeqnLMU76O5ytHMyrChCvGItliD6IbTwlrx1o2flUMdroRiHDzCVvmH9s9PH0H89TrdUl4ZKGXzm87j0bBvKrZXrkuhJvtlkajMZ7/K7U3IItPSmWJ551N7CaAU3tF73e46y3fm/Yadj2WUnF+IdPWxeSQe533q0/YU6xLhUyNYSdE0ovhNzI1mmi/YGo0+Jf5G/6TdAp74Qp15hmK7PmuNK7fwwxm38eZghmOKupNFTJ1XmPN70tmsUnScgiba4y69VzU7EYaCpfLAlSS+qTg22Q6AGF+HCXmFTK1VPkE0GSgd/wW6B3XjeVBPDvF2LfZuWWnwj7AoZi5KnJGtOFDFo8gnvCFkiuOXo0E+LP3vSDDo2WQMDiwC0SuKSnmNeyzptbEcNwcYpLpQ2Hz5wa9YqYoMrU5Bg07z5ARcOdY48dcNCwvLdQpcwUiWmxw/JmWpPC43THP8N0g+cHULrQ9Fe01arOhjj/7sx3q2vypAxsKN4CsQOJl4DCTaZdqCod7LknSH2o1D+/YQ6S79FFHQ2qxc4Y6UYDyhGwzrWGfuGYQ311k6vQ9N4zG1Q4ed5LSRNcGkus+MhVC4dHwnVYV618bB4Kmt6XiliNTrqVtIJmPE+xBA66xwd7w4fIycvS+o7Dh9wlDpsJ1QsJ5ikzRoMHvy9k4RF6XomXT1kohfryRqV52/Z1MTcivdGqsT5gx++O//zab8X+WqdZkNpw0B5m6m5ixLypNYWrsKuJP+Kqi4ec9AaTJJWIcVBYL5hoHvy0jIvUAmepNYA4XFiFTaqcSrl0mA4iHnqPC9RSZUoyMQTaddzQXkjFzlnggt3mMXmaF3mdjtQcoi8BV4dxWDZ88PAPk4LwQP5hasqmBfX6Fr3fnqFOLpj2Dt8wkFVcD++zMriKodmWssjxAplbH6RgSQl0ihT6vmT41FhA9PNQpd0fQS31RV4O1BTSaT8Mur9QocPoDa5ocF5K3K8w7CRiYZ/5gqp5iHoHbBxns9bo2cE581F0lUAcvFerEmvThegqlSvwpMjX5xNhDosjH93eJxaZD1Am5unn0B1Oro8FAzs6BiKDmDdtUVgHngCQk++gX4Ic5UAA12JLoXLKSDbYSGWknGyLTiWax+m66kM79RIl20eWxs+nDbbLJafz0dfSeA7b6wVR0iJDptc3w824E9rjFCHV6+sUesjtud1Q+p8PfyZQ5+NVc+uRv4v3+6vW2Ww/zgqo2Ic0u2PN58VwlwO5JpfzRPC1pUuRjiE5PrPnli5psGGKfTd9DZMpbRjW7psYMnpUAkVi1kBy/Ax3g3HdEFJ8CxtreYQRZPdpQsUDnweTN3UJ4WqLu7O9YU/eo2EM9wNgm73NR8w1xDMhfakHDqY268tp2O2ecVUxDbfNF75VaFQDNBAkvJfbZTWqEcEVpE9lwThkfbScjSPbCVTKxvzV7yppDZg+77ewAmXrdGcVzOvOIWOi8ZnlaxFDusQZTy8GaXgxb1IlLjQzkhDCWpNjnc7MAIeq97rLZpfKhsExBw8NRGmgcD314SIpMZcAqHuZiDDmROF7B5iY7RshoeFuilysT9HK9pKIg+SWg0fZ1xnO51HJoxBuZGr4XLu8LZCrN6FaJ7KIVbJm5awjXgBQv7nj+PKv4yVSYHLEnza7opY8YkkhsfsOKn87WCuLdEX+fNoHJfDOhEOV39OLoX5EpqBLIG70ggn+v7u9jSiO/WsNOzH/oHIXhWUs4uXNJsrJhNS/msxjs1K2EN9inCc0SZwz7wwqZ2nNkivdLCuFnFqkQ/KhiXsosaGoCNLVuCnhcCA0i9UCmxHNuscgWmId6JupGoxOTNa25hV3hxRiXuppu++iMrrqBTGEvrXj0XhqQ5V9kCjRas+n8MASf7iIiZmaAVXutFOy5Eio8A/bZZCklXLUsplksiMXD7xABa0m3bYf5rViYF50uPIFExym+X7NJ5j+ZCh3sD0acoGDMqkQl515kc97lGfk0/mSqlBV6xYADMn7E7MiwpCHajAIi30tkyjmRHpSmI0U8ncuSD7d0hHkH6zeqHieDkXXJICkperkmYBULSjx/+UX3SbifIlOHFcvgCVmi0t1jYPNzbM4h1o7IlL5meOwFevPiUG1U6F/x/Fd7Yw3iBIkQjyV612XlenBbRJlIV1O94tWtsMF/F4mSj8PXZLK2kdGgcoS0ou58rusYfcQImdLj4e9kSpv8ai7d/JdMaeyfxBS6WQ6X4USqeDfG+ok+YQSb5bISPhmvgBbfYadTXc33Y2X8YCrVWKREP1qULDLKKajNwCMpJnmXfzbIVOguHSoGn8Bi9oQY6NW6BdOrAGvCH1Yb8CajGPs2R6buFTJVOq2L+SYhJc8jdCTJ8LSgksaoK5eNGICHmJLoLZGpVd0qSJgplKiqGHWj0QScwjgi6bz5mrxycbzoQvH9oD1V7Oy7mF/iEEjYXkXJKmrNIT9mHonKh16xV2KHUPJjItJsHDFO05qC/0g8Ko5ThTp167Rx6QCV1+Rss3tbAySTVUBCl1Ya236FCUfSSppiXCz4jqFO7vgHlLQPyNTcAgbeLUMvt9Blxe7jZg6p8/FJ5Oq8Ys4Ype75XiYipicc3y3qGcTTdquiy40l7FgXmP2MBJmKXGGyV6dbQnsmQtYJ6vxogrp/X2gZTeafc8HthbSh4FEiomGMOlU8sIfEzdIRYv8UmM+OLAZv9iyUuHu/lanuWYn/M1PTf+j1qV6hMbh/QIo0NbDPRpeNBGtkKuLDPsWyYdMRegesUTE0hcZm3XcUDnuRCKflAvtoT/VBrXxPZecP5ploTjXwdbkm8kk+WAPdLY15iV4sbOPuGq4nN5DrHHVnzc9YU1WRw2HRc0jo+KrgLBsOIF+0XMnrG2vgdV0OIFmYOF7knIAZF/sEMD8IIarD0mXm1BXwvHmRSpbpyeB+0K3j4N3xZnDqdAq9HswDUGGwVz+ZEq++p8KVj0xlZ0tiFrygIvu7i8WNGfYM71ZvCQqtsNhsaaKubJhHwnMQMva8gAeCLQIli1vVssJaTuCcnARJpz5L+DTG8wUuRZ3a0flPpnztikylw6pkuWfPIZl7voqOg7BkynYTqJxhQmOxHFj8lZYz8PT+VsgH2jR2vxs2MjTaCFFUwmBu4a5AHq8JlVuBOvccGRs4bGlKsvNTT3h4a5YQRYeERnbxNVi5YPh5g9ahUa9WyFToRqhzRiGEPRzav5Gp4eBXOmX96/bFsfVPYuq4lRRO00TSTH6wz57nMwkzzVPdGjhk6rq5GrDPh9j3PyXR2CizfzIl0zAqWNRTPVBp5YkkqwXj9mpIICvmaxKdlG8yo1kOsYbX+PdYVwbbAnMhO6aYx5ZrrGnra2bwWjyQKcZowmuDDCAwZpyEGP8rNuoPddQ9gl5z9Zm7jI+rI3o5jDfiNI5tZqbSx+NH5pLr4KT9YEqmwqXiUAUl24XIRLEYgAhXQ1r8YCqbjpGppOYlCzJk8hJnMcnEnZtcE9gziusSGdBO6J1SaJGxy9NTkU/OFvND24OdPw+EmEutZeSCOn5/PIWKKyol/65x/Jy/8QA3ZK6x062aw95abNEr92XBPKQWCjP1VTj39ZJ9V5jnmmsRk3TEQpOniWVBvLhtafQeavIHU/FBbUQ0JlRDQND7FVYUk2jYDysWocTDY6elKiM1l3y0KJeQ00VCw88UdfL8rGbI+MCh4WSCOt1HCwje0yyE3D6Xv5Mp41dPFiGz6b8n0/9JcxSGwpo5yAX2We+qJbyX9AJwAANL0BxXjNb3HJna2S6V1V20LMq1GYSjPKJhyVGn8tfShNvz5dH0MhEWX8o3gfg9WxPxXnQ69X0PIbrnyBR7YE1Yk8QBoQ7oHTWONTVURgqXQjkEzQ+VPNg8dIjrDyeiDLAGytFbh2x1RZ0ydnMbM3ZygrDvCCrUGnXq3NcAyrqJaKINvy0/69chSJ8iU6Y5L1jP1ygeT4I6RUYqYdMl6kAyFcjIaM0Ldr+4Abwe11glRaIbnO+TGaTmEBkQATL18fH8ZHqCr69cjvmwTbaAHzsQcnTWGtYLvRGcQRciva8Y/GAq0lHLwlN00tjhUc/BO5z/ZIr3TQv8fuULMcH0yhrXjuBUTmOV3fAN+W6mWSDbaEvFOpeSLRu5hCK5bKj07+gT/tCpkOQxEcRD71j0Wwcajl0kdu4ceIF6DeHrjMytXl+N1Sk2IL8WyFQSoE73RjIE6S0L9Mbe9XcyNfplnvoP6/ffZt3//7vm+xczNQywL9+upVCp02CfvTU7H+bfk6LBiqcWfWgUmcpSh0TXdbd//RzwO+qfQxLlt0iyw9RDpvqzLYlFD/PMYXL4wn5frpWcfX2DDbgzgHCyR6aSPv49iWoHQEvQWP3B1PZQJ/DoXR0lyIICf/oHHfblG6H+g6lNiT9DeouoPB9PNrsq1Cl/fMA8c9yhTl3Ghgc1K0OStOtTy9d3hTp3pHi86+u3YHrHSLLMscb/YMr/VBYEm70nJFQhwqFbPhxfRUzjZhZqnF5l9/r4j8d2YJ/3n5h/vJmDr3+U0mT7F9tAII7IVHOVNTulmN+aayhoWgXM5d7tMMSa34KIzM2pZfW5mEOQHdHLLTgrWLtvsC1sfZ+G741esNvCCEFdMF8mmR6i5b1iPoVpuyFiHlbA7sr8yVTYLJTGtFVhQzB2YyX2K9T5dWOt4Xg+pjRN49Dl5jtZQBZlscLj+7asbfDzJp8KfUM8FNhjciYhVv2CCktfst/I1OSXeYr+e9rvf/Wa71/N1E23ZlgTbyGS5VUCX2grH7b0eyLe1bFN+hmKIQYr4RB5v6uG0QN6l9CMQyJOKTI1ax8TuJ4HW5WuNMwzxjD+gvgWaxEdXjODreWfTMlFo1rm9Is15EfUnWh1xprKZ+h9XoPMUfLoC5dvkisyxC1kio7Rq72nuQ5+NYioCC6oU9nKLiEeLlCnTmdkatuUWzjULFSJ6XwbfgwPyNQTdU8momMq6rzXpQYqRpi58JNLC0JheiLU5blg1qlAnRvtuns5emHDV5lrYR67btHbjTGP3PrIWLZrPPw8uWYyPq+QqYcKaHSLq5pthpMhnJphgExzaf8HU2J6mrcMLOxC/v3bPajvzRKWL1CHPFX6Qvb3esJWWSHhNuvGv2V6w21LTpFBuiFyetQwi+3bBaTGAN1v6eL5U3NkKloZyEyWYR4b+NUaTv4sIXERc5tfeXc9TF/GKipbHJ8MAccbDNYqjF4dU9yWIHM/J+jeh7+TqV/eAU7Y3+T61F/NVM6ZBWenxD5LG83lZHkGsPcthqHLrTao7g2RqWSDfb9/FA07PfD12XwVKjnvR8DeO4XeZ/PYikwukSk6WX4ginf4HZYzZCpxuzwER/Rino41EV+TNWQLN6IRufCEHakWQSUOqFORL2w+veUa5LcXF+LbR6aGaTfpt5qEJLzoAWPuvjlAMDgEqGMt1oS+djGjO20oYpadag6kY8qi/2bKnUEk3kDD+ZFIdk2wZnfHg0dDzzknrHmDB+XNQt5G47Dm0xEyJat4KyJjG2BP6B6sHV5O+PqpoRnMWpcuFMbBJ+FKVRWLJ9cBNPUiUOlRkxYvohyZGhZAZZrOu7Vb2LMSzd5intvJhN3XaF+969FH3b2fJYuHhYDH9x2pdHLQa77ae33wvOkGdbjs7u34wgL8wHGV3Ge0ZfoRbBCHBTKTjLEnXL/VChp3kqisBM44YQYypdSfTA199Jppf7ZGH2BiTzHfrkSfccuV8Obxb2RKJ6NfrU1if66iwP/+SfdPzXL0Is83BCTt7ZjNh72VB9akPAmg+1qjWjDFPJQNHBUOF7RhH2pgH58u0Pu18wEwrtERHA7TLWb79Ry9UzT9QNyM1yLcOR/08wbmo1QULo2qGzJpPs0VJJcPMjIssU8b0zKE8pQ7QspQMD7WhAYBbJGp1UgkbC+XGiR1iK8v6zlj2sc4QPEZdkw9row53ZaEl1gPabx/BRW/7lHXYKTwePtOkLAwsLGmD3tAhndCsm+3v3Na+x6NTnEoWVUVWyilikT2PJwrri62BZAMt1ReB4HGxoz9ydQ9YwaLaeVCdMt8IlwiK7b3hgM40TYQ6TpBpvIh6nK6mnio49a3YdUHdd0velsauXol2Wgj+pAeNJ9GrcMls0w7gMsTvTDaNb3ij7zbc4q7GxXV3f1qIkPdAfrtNm+p0CcMV90aX1PGIprr6F2j0LDhycaJSKl7trhflAzSVxkL0X8GyDSxp5Cne/TiYoY9yhRSQOiUuQq/5tD6jUxpk1/tVEL+JnPp7C/WqUWC3/Fp+MQ+OzpWjM+ScAtOsDvRYN6zW9p7oc5E8o41igaxZsMc/T4asVAJv1647JDGBlzn5oYkch20fLdEpiC+rYU0NGTq/ZpgPjrPHCKGBTI5qRlm7EmKb9GPwoSxTyKheUbduotcWKiayJRHUadCsyAJe8fdhjyLd6hCuTkxpvTkAPKdIVOHHHXKHZsO5sGBJKn+CEp+XsTI1JP+yZT+stDr7UYeie46AZZZgHlmdNwSEQ90yTwDNvAKsohm5+xc/mBqf+3mCJr5/CdT0F2vil7YV9lknrggwUWduhy0kn19PD9XLQxoXFJh8kWwHADUyFS40E41ur0Sx3/HyGgUaZJlrwMyhf6WCH1yBoaq7cPTVDi+KfSSv9nkT6biS2Wz+dReQBHWLn6eHJkSf6zpDY8xFXdAnXK/+PPjOU/w+D1pcgEmA28OsQjprdNJ6Xa6iN5P+ALPp3kxBIiJi0zlzW9laqD9Ym2Sppn/+ve/Ou/3V69Lv6/ePaiLJhDZ4IF9Vo6eG1ie9COBaWo3P5jahwtHhMsZqZncOH3YL+6hEM01stl6iV6njucbkg3n84Zr9bUFz+JrGt3fs5Y1xlSDsN4iU2/SrbfrmJJ5PySyjtD7TE7YN2+awvd/F4HJD3JJIGsKTuXLQq8y/CiCfbpChm+7ucWuy2L/x70SQuxnqFMPx16jd91LlW7Jt+Brp2PyjUxF7DCX7HxoLMixrIjYlxSYa+Dx+5QjU6LGmp6D7UJtz0OSScZxWN1Cb7heYJ55HDHj33foncLtYIu+caFp7FXUDgTC8tUPpuIZ6uhBe/kkHhtK49vHVIc8Sz0lHXuOOW9RWVBAH70cNSWwRqN4/i5TUNIdhMDCG2ALqLWQpMOZXvDAI30o6LhbUbivunuoNfRypo7ejxFVs92rWoA0xjENgwd61+3NWMArHsck6TNp8HnTUkh6WkyjVYU6yScP9JLFAHucZ+B7mJskgKTE/hXq8+XvZGr4y033/72EVv9vVPyfzVM3OzbhlTcBTT5n7LNrstuA1W+OCvbvpKaz5QF1KkzQm/k9UbFJqvqQYVqi4WgxsNmmVgOor+FGJfgt1zybH1qI72RFfjA1WyJT6XuFTEkDda58NTbEyygkYoyuBvOI5cOtnjlUTOuvwac7+oXg/ORUHCv0alUt8OdjPxSRJ5Ep9ZZ7iJowEOF+dLXYsChWUHmNFMmTnwpeXjB/7duvI8SZIlPPezXFGlxgjfvr7h7D5tqDjCbI1LGvu6z+oM49rkmokmDCJX/nQ6xpfbAhYu0jU/N+PYVwZm1JaLday6xdg8qyTX0hdh9WsN05JvCYtL5K2yFt+exFNCjK2lNhcz1V7DJGnfA9G5lK3wyYei57ID8NqNB7cpf1V7UH53ITqtQeh5KPT3EPikm1EbIqNMbWn25tlKW5Qq4S7En7QbJA7xbHVBpX9I6jNOFwKNJYxTN0xtw4uciU2iNz+T2o2abfPfBwfcce97pjX5gc0GvGLs1FdDoMzN/IlDH6lU4N/uMGqn/SNd/RxpvAo8V8kL7e1OB7qbuwcehRBZPKrijvTbBGg7FDZe8hShbQax8C+x5SubxcGLN7VIea1BsRl+W8+sGUmCtkSm59zMg71Jm4d3KUHPdpxZq4tkFKD3XnOsSaavotgOrnayI9HfPYgU++EI9yRgRzqWRbf/mFsFiGIhweZibrv+wdyNchoGJ3jS22L2wbHkNP0nTnzxPOHw6BPQ1Q9/jlC0x/YuaPqY5MXR/CZc8/9oGR9VaFyzeOv6zQfd3YKxTZApMdX12RqXQYIVPt89SwB0+mEKgcmcpXsmW2g6+H2dcXYXqUBasYMn9vLV9k9Zg0fDV8aJCfrp74wZQvUPfkiGxUKLbMZWVGeljT3dol4xu6bG+bW3iuohDz0OsM/OA4JvhvthGh3z1fR1QWA9/ZuCKSIanYPS05erkoIsJx0btaRcGgahexSBmtWuTPRqbScUSidbeGOBgekNH9pPMNmJHZ5J74kH+2ORV1GP1Opkbmr54fPfyb3OvxV+vUWr4n0FSFr7I6pxpX69QBa3o+Km8i6oquosNPpqJsp34ytbdD1ClhLhjrLdH73CTZ0JgdMM+4mXhDfvNXRK76s+YHU7vlEpmKM9S5/QYzdiIwj4XlDL1X/1l6cJqNunUX5Nvy2h9+obg4jISDtwKW1sMP4EHjeB//Y7JIGjvY1SYyVSwxDyx27RLu5RSzwuH4lShv6B13m6Bbi7M9/WQKzAfW+GhPXbYpDiZ45/NWhBHHmna8CnUuN0Oa2Y3u8kXnhaPqggw8n93eTemyD3lx3Kro62gNO8juWgAWvJCWWxXsmi4/cE12Pk16Nm14u3uj9xxG3U6UZF6y2fXRMWpu0Otx6bJbmpuwf1kgwg0526xoiy2o2SikCYZB4POImgCb04bKGdEsNtqjl/uDKbnpelKK5xiEf4hUtDZ1YCscFQ58GtN4Z1Q135ESw9TXijAvmd0TLHsTE9JgtiLhLUWmxmN8e4iyjETbcGH8RqYm2i+u+eLv/8di/j+7juJxpGNQhfJFcpliHri+ew4sLuMjhfRmlNQeKg2iQEMd2fVIwcom78Ee0waRM2vA2LPs8kTdd0miDPReztl5Y82XKyLIzm9YGnoEwqSP3pF0fbbw5RICQ8M8tlxiTb8OzIOXi+8vYBq0fLpFhiK/YyqNsQZO88cHMg11UbDN0WRa2BbgX1/I1GhyMdmwbZZwZIZQqVrNJf9+KIF8EKxJ6IxPLjtfkYndzPNotJ2iTunpFGvs8d6KaKJjTZNQs5GpVpIs/HCb9713HyRZdPNu3T2NeYz5ZzdebJXc9rWaZW6ygmz78qkgW5aw1yZuoS77QFLdITU3HznqchZ6NNxHp5LhAfTx8/j4fu2qctm37LxdZAKVO4bj+2vmQtlTOL531W1+vCJTEq0CDTPVPZz52937MUhd9Ma+qthzhRlrxxQy1d2xzPofjcLlM49Iup5rNb99C2Tqtu2Yy77VD52KB9X/i6nd55MRmYwvv5Mpc/grnTJm//r3vznvN/if0f7/ztTkPBnB+bL1aXwaq4bz5W0NjtSPNEjspKTOx0GmNi+sUTlH7ze9PnoQbG3Z5YuLxTbfB4GD7rsqK1xkqh/QN0Seh0w5PurUYXLAGg9LzDd+QEp2G1hLSHP4k6n4427hlh+Q2Q351tyP3qhLjzUjcjLt8k9ftZC7KTK1zlCn0otZoBd7+UQYxcJk+xbzRVMfhEjFqnv45xbzWH48IaPzEzIVHqfoVbeVR6UshM12ocKare9bIVszRG/VMX6sdamy5skZr6eYtwJ7sBFCS1GnaIRM5cEDGZyPZc24Ya5gz84+MmFrCdb8u4WzPwIVVwmt+AwbE0hgON7z8i3Zq48M+bzbGy26dM9DOAocX3+CiOozZ0wGNjL11HD8eHxm/NInExD5AXXKmaPvm8+QqWB3QabYAM+f2mkM4P6MhNyfUOevtJmDOvmRSpqgqriZsxnEZYFMHddz7GHJ1fzBlFjslcsm2xIgiHqZ+s06NSCjX+nU6O8y7/cXM3WIcwOOZwEkKU6i5t3m/7A8b0riRbqdUG9NMJ9sCvRm/pIWzF2gl8j8RipZWAuL+ZR84XpZuCJeLb8J7y3JC+KqWakwaGY1K+PHF7K7cqioLvj3VsAWEDUr9HJbE/v0tNQ2UOqLtRK1QKbGOTIE4Z2psPciLmtt1AHvc5AkahLfYM9zmUOhFsjU0MQ+G/dNBnU+EDS9iK/LvfMUxzt0OnUNAtSlZtiD5Pn5kynYHCaY+ZstjYZXZMqflQsohZQivV64xfcvrEGYdEwxH5kiB8xX0bm7BhwGqFOHK+ZBscTPHYlUk+xCJm88fxmIzOipglulIJCUyLB4+N+CfUzMb/LaR6aErjFWf5bITOsC6k6JTL1bzYG7T6RIesPQ4t6s22vAeLhESl+YjByrOXi9gUNQ8NEnXDYFhd1zFwmRiLPL7oE5g2oWRCLOTK3gl2M9A78ikQiLMkAGzW6/xNsemWLjbs+X1PYgezIUwQNfaL+RKc0c/LcVR//B1Pjfl3xH/5tM/dVzFOXDGcIhq0Bl6YhUfLc/27DottD2u+fq0PCJNbp3AGt0/SAJo90eJhnkyFTvzE02+ZAPNN+dS+PcRu91XOZP2IOzUsLOPzVLP/kXAi1zqLSOqmAby1jA/uKjd5x+u/3xctOBalevhZjKb/WDqd1mhe6mXIifTIXruVQ/mOIujg5Hw1dCMyKNPacNg4d1D0jiN1+bv2DyhVT/IqP2IEBdUqirkeVtsSf4irFyobBm6WdLw7c6W0x1+aR5nGX3zPrK5P0e1vT+qG+oCGr0Tq6lkMkdyp9Ie6xig7KxYSctIFFPVpJxJl5Q9V5As9NUFNz/dEzVXxyPrk4Fe6yJCRFxkCngkjE9i/H9x3MP//4SYl7qwQoaa4zj0yEz+WcrxiBOiasikhOD2Va3turRc7p7KJEp8aop5OtHROX9FtpMo7UFp88ootle1xKOHdH6wZSMKvSe1wF+3mi2XCl5UuonU4LkGfaIw6X9jUwNfrkf9eTvMkfxFzOVveIBvPbYO9OwJ0p+YisbtvapVCCOtaSRgzW631zXSo4xRzNCu73JwrMU4nHTDZZVkxYOykOmRtkc+NFUTyiM6wpb/xR1SuTO5wdTYjYXBVt7wCEna9SdxfXM2GhqO1DWFTLVT74ld9WhhchApsJzSNAr7dFLypeQKrSuH+0HU+Lw6piqLxr7cuzb5x4PVLpdI1Nq2M1p9OfI1CSY26x3jU0o8mKL3tWijLXedYId4YmJcN3tz2f4FoMyMIVCD6kZ/DHpmPLPmGdm3f1X2rSbNzONLZXFFZm6r80lCLX4k6nLLX7C/ax7JKm5SHi2dr4QZmLb7ecXJD+YCqI/nmwpNYtNFo8x5JvcIzL1kekMtBXc1rYgSf/MDJ69hiNI19013rwRBpvGLuqO7TkkmkrsSfMrMrVvtIhGAUOmdnk1hePmFJJ4vUCmwHCRqe0Of396zYsfTGX7Pfa46YcwNp5bHvaUdyYE54vfydRw+Ku59MnfZG3SX61T+Xc5AKUSZCpYI1P6+bgEa9YrxQ+mMpF3TDGsUW1EsIbeU6w58ZAiNFahgZn/8YYrdR2S9IyTy0cvp4Fiq6+oHEWzin2njw94KxfzUtuKhMXE/JOp9qpbTH6T9Q+divR6jn1+Hb/xMyOMEX1Rm50e0zcUZ0CGjz4yNTx2+9PtDF+I72vQsmNQz+GW6IFIriJgPL90TO2QqaicfW12fjmTH0yJ0ZmgLi3VGCAmG/SOWxz/dsCMX25bITK2rDQeB6gjuccxzwy7+6/+0KnsIFDXsKOUbBRh/kpuqOtRGzHM/OXjCdV35qnYTYnkfoB5Ljx184TteZ6wUKGXFPPOy7WptJj2pX8yZe2kySQtbbiuvkLFua5pPNK7PULb0FViO0WmBs/WAtHt7SabOerU5GHMIbjlIZGXO3rHe2lNobpHoUqGPpPcYpYFeXxGpka7oGCvTbfnjTFDL3600fuNxsYW9q91hnltHDW/kSlj/Ks5CvPvMUfxl8/7td9ch4esgKbbGL1L90xFWO1ISYPAsiXNW+8L0XKNNfrcC8neFtZolH4lFeduz0uyoy94afidZ2DNXf64TBuA4WIlQm3zqVicdderYIlMua5K2GmIurDfn9A72nOs6SDAPn0f99ZUfArMYyrwUJe4zYRwdoKxYIrMQmDgeDk7aqzvmCkUeweZ+hywz6pvNYNytQtoMt59Lf6doRdN1vO1kLPzl7HewcF89J1slXj3A8wn1nUM+9zZkHCVVehdW20O5V4XNN5uWfuDqWzBkYE/mGqkh1433G1I5HxlyZKdvYDge+zuOQwqlzlCNFBvQ08k4zMBfomR6T+YCs0jMmX2UfeSVrkkHJyYxSLhjSHctJ4KCxuZ0q7WEi4Dikw3Lxx/t36PQGZzV4TiolCXo9KCfb1HptY+em8v6PJV+g6JOGfonfPPtA/nUxiKeLKWwPcP1C24qJBEJwt16jWZ4OdtddQpPEfoC/xkC1Ldkamzd/mdTI3MX81RTP8m9yT+1TpVXa8anOyHh94hJQmPv93zrrRPSX20gED3I6yR/TpEb8Z0Bax3w74X7acC+ywNNdbOpi8od5Yj4v78ZPNDD3UqP9IVjV78WDHqdHMO3gCN1mGKnd5WJQPv66GX4zZ2VU0vbKj8xZpG9vgk+f7pvACMTqdWT2RqF+cv8BeRpKF+nLWsPZYpyPyFTLVrZGquYR8/7DKst6cTWDxevFuIn8hU5Pknxvh4iYxc2y32eQ91Kt84I4jzw59MnS30Vk9RC5qcXNbwvYl5Jv3oyADv7mmsbqjL2fKKXjFYVCWzP+0SYIcqHsKJuSxcTh+ocy+PZscddfkw6XSSeMjUTDtJtj11409alwgcxmSPx3IEeVggU3yD48PdWsC910emr7XW8FNwGMHO9Vwh0UFqbFpiPopmBNm9lugT7MiYQeRVyMzIO3f5UPTgBktkapcxlxP72gegqGMhvyLTxo6OwOuJFXrrCPPkaGlsICT9jEbf8aL+jUxN9F+sS9esf+g9iedJt7bmdvRUtryhd2mlvvihU/7WSVxaRujd9vZqLcIrpZLpMRlDkJl/MkVOS/Q+u8qh6So8MU5N8oCM+MjUYuSXP3QqrSPUuWiAfz/Ztpixr/mfTD0uxRIO+QeZuhbI1HW0fEFKYyaku6HdY68EMva6YrLrzZEp24YEPLH0qXif0bv0YnsKz9fDV3GQz0y+mz6QKbdj6nELLMY/kwnEF2eLiaxGnTp3+9omt2ijhM81k6VDw4In6Qckm820mu846ki01dF7VQ0y1ZAhZk3rtVHRV8mCbTcWh2KyAxHtDImZ3znc4bj9bEk6LYjN3RcyHTX9rQgfmESZo6Gui+qM73cpqckOPualpJ94QjapNFjplQu4iYugWXKvas68/E+mRm53Dyfp1tE3O0dEYbfmUDesGezyQaiig4Pnr57GPShJg850itLP7S+ejx9MafyUsJE7HUHG9shU/sSeYujlpnsKMfrUWg5+J1Pm8Ffr0mf/0H1o01IRzAYvT6RMR++ir1MO89H9QOD5TWxan7FG90yiN8tc1KlghX10v4sEETLQW3aaPBo49DGKJ+wzt7inXx8Q7jybyNKalWwwnf5kSiw4MjVODGTq0GA+WiqsqV7oLuCptsjUJw6AuzEy5W+XjEbHRCBzO2Q29Bpkqr0eGxY2dQxpdABkzULvkl/jPjQi91V27M8Mzgr0itE+WFM5DpGpjYk9IJ8SrPHt/WswlQ8NKHqPDXrDSDNYSOopnCeTQCViziqe71HHwgvmmeg2xJoM1w/MX5/pRoVVoqF37fYfzy4eUNljyBSZT+9wZoctiZF/xqfdPOje6SHD3VUGtrvi+KFF8f0WhBgs3XgG7MyTJ6Juvy52OdQcbgOB49eFVvHmNDUgOdxcKjdStWxrm1PIxgOHRikmP3ZJNAv8uRWK0B4wky0KOoGKzSSJ50WFVvF86IN8AzLnaF/JetilINA2yFS6UshUxFyIZZEik++o+n1MDcn4Vzo1/7dM/a/u7/dX3z/1JvkXnrBEpqwlBR6cOIfpen5QgTs0GL1eyU+mwl2jXDZ9KgOifCdI9Fp2+8je3g+ohwKZOlFkisaPB4i9ZZMofB+LH0ztHj4y1TOxJoynPQcY7CSVX4o14dwqDvVntCJR0WIec+3JEyI3+pMp705/MiUM+9OwNi9iiJIb6tRzgN4lmrx7cDKkL+JZ7hs8G16RqcsJmXI3yNSzPWBNDw5bKuztHL3WYPmTqTBpkSkzzDGPXPeBSG6xVvK4RK8ktE6nvvRbsKfAvy+md2TKBZawJ205pLv6T6b8+HGDJxtuVTYYUYufjWsL/n63pT90arpApuIldHPjqTBYtJ4YAHHtCWHepcbG54ZBdXkGIs5RtbhDqAHBMHVpeGYUe1ZsTCHZnx0q2JsAK3Zdvso3oYh0ZJVN4D2Bq06kivmNWVzf0B540TsUMm7Qe1plt1f2okLfkFp4Pg1puLC7W6mS70NU/kamNPNXOjWf/Xsy/Z+kU6q+frDPbT0amz30LvZDZzDrq4OCx7tmtO7yyZ6iN5PXmroMphPse0dDqGgehw3z18M7lPVqreL+5mPybR7fId+bthInMSvYqI/eLR/dMY9liQAGmjmHYL1Cpso+w5qyKwalU67Qq3zmNg/l8Al5cKYklCYyECTTJ2SVJzAfDGc1C1gZQxigtopHc6nYwp6YcDkQn8afy0fj7+zwAvk94ftFz5nJdmOsqcJvtlS+T3ODGd+rAX4w29BoFKBOiCTvwcW4BjReeFrBmxTzjr8+u+KHTm28HJlcXJHB5UGTrHaQAXE5e0RU74qxN2YxuPp0K7LVDJlKzPwNhTPZUoyAc/y8Y/Ryxcju5hyemI/OW2cI+Xnf7YcO+PnVwqbQeINAZJsRjk+WjyFE46VDwndAGvbaIPOyKRwaLrs1sNeytkDWK2Qqc9C77mP0qhe/kCL2e9TkyW3SQ19wQx3jzlwy5xCj7onZioaRwPP5B1P7zEtFdNIuv5OpwS/zFP2b7EX2Vz8v9Yv5GR56ht5lFKufTC3qPTK1jpCpdzx8I1OdN7vbyNSwEAZkp6cQEoa8Zix43+FiirXIphHqRO3+yVTIYmRqPXbQyy0B801uEJexCHVK3r6Yx1411nRuY7661PpKhZvZyebtBZnyDxfUqTHF/MPu1wby/Im66CbI1LZJIkj9Cpm6GYuSTW/5BOpjBiQd6X7Lt4uOqfSLureyPybqFDIStGPUDeMZoNdyh0NI/OeGygNFnXjaQxOek4NPsvtMJnyyQ++1LyTmmS0JJNtcPfS6K4VMHepKsinr1gaxFpmKP8xi3++yBlVWWxqn/a/Bz7f4DR4KCQnLKTL1zpGpfXJxhSi2SmND+v6TqemRtWy6wvPRVDLAPDpjBdfC6xAymyFT7o3UbESmffR66APCIUWdnyvLgmAWh6jTx+4ZcQ5+vurJJc0OPWXwpY66vTeTUIj6i+Pb5PqTKRmukamhYg5I550KMfWi4jcyNRz+8hnE/9R1FPNlC4dgs1WpvqeMF5sNBYuFBxHUTmL9ZIrPV0Q+a2Gzt4PeaX9uhRC3JqyZ4uQG13u0pvGl8jU+6+V3kPxho7cY+Am7vR7PH0xJ38M+221gCcVhjLpzf2F9HpJ6DvU5XinhxwHjoy9B73fUKfnB1EvFDXhnJpQcFceaOQwiiJFTZKpG77IFNYHS7oNKw8es5VxHpkQT4PHO2o/B+Keb52MJ6sZ2e9KYPcGajk89l0h3r7Xs/ZhO4ODefJVMcin5LkBvVkwY6pThdfcJ95GxIHeRqfm7AhbtMA8Wl7GnfjClDyZXOA22G5JGwdzgz6/3BkFW3f1S0cllp1fn5a6zbs5hTTUWlGIIBZl5NGK+bNl6z2bQyDMyPQm1BL1nt0eMPDsE86DAHjJHpry2uxdmbgmXEdpOIez1JIkePjJF5HsE99dLkPSRUIP3Jo4JYvRF5nyJ3hPiyRB/vmO+1e6BwYYvuQb/sUyF/FaX38mUMf7FNV+dDP7975/EVOSiVznGxlYlZEAsfh/NKNhH4yD8Ncc8pe28F0RsizW6HCubyf10CMGFCxFGF71mx9Sp4eUkyJS+QaY2s+W9u+cPdUpskKnQe78AGyV6x5FObJZ381a5uxVE+KSr6Wkxh3NTrZT8FoHF3fW7gYhgwBfuu9tjJTo0AJovlEgXyJTfL0IQ0INufSAy1feuY3itSxCp3/s0/D6OnyBM1CmpuUeD7b7dnAM0GyLKGTK1D7Bm07zaUDEaS/Su2WQMj5GDeexYacDXJTLlMR2Zeir0Trsz/r18TfD1JxeZ8kON/tApWS0lMmWKC6j+e6NSyOcaHx+cN0B13xB56gc2C75vA1IjdmnUGKJl2iwfYt7p9uT8LvDzM6tFpm4UmW78SvI8EwNI426fqu1O1Wx+PqDunE5rFe4KPP+9abdHzP4siRRP7EluhMw+Lk+hMpoSjR8Tikx9rJBKi3TP1FugLkdNZRMUyi8ylZtrKM6DlMrBbZD8RqbG/732/oMp7W8yR/FXez9lYs9vzMlWJK2NeSBY9H7qlH8rbIuSLg/t5wK9GZuiTtFJ500qR4gocHjFxq/DFc4mMhf7CerE1J7cAPjCFmK/+yTskivUHamjdxSgXJa5YEHaEtSd27Zq2XjbWnD345WIqtvR5Pug83q6oip6RV0NbJwHBGMTvebxesQAI60Qwo0BQlz2g4JddfQ+DWYSkXk5MpUlyFRgf5HRP5jSv8SA/D1C3ZhMTy1TJeaZ8BKhTvXeWsOiscK/D4+Yx6q4cvm584bZmSEDkzH2+c27e6bAkWP+WqTI1PkGFOT86qkI86HJKCMXuG7PG5Eed9+Wf4b0BenG2Ci5v89tVt+Q0f247LxcNzdO2XsAvu52a6VOyHT/ivmoSaUvktuBAVebiQ7B5uhgXtRUxWKGeS/YbJCpZIjnf7nGfCWetVThdFhpbLJC3bswLlR8KUjLndd1gufiLrFnXb4uE1/8vjxf2CoKxAnPZ+yuYX9JEyLm8vI7mZrov7jmq2t/k3UUs796HYWNTD2uAWbsZx6Y3Lae6Nq/cKC+TZEpfYw1Ek2Rqaj8KMZWxEOdus0EDRf6Gb3XZXmF4y5cqcwlfsPP8fAGeaLbIjQqX7KDLp4gD5jHOqNos+ncwIy9p8hUrrBPL7rM/QdT0u7mOOYtMpU8KTIFfdSVm0cekI5zgTXOZhVrpzLs9rcDKi4pehdOcwMuZwtoNl/h+PVJ/GQqemi+xsI+er1sQDfqB1OPbq/oHDs46e5uath8ixm+Pp6AJK+dZvPeEV+fNtKlYpwhU33r0T3ToO8SwUSFebDs7KuheQJ/RqbqlTij/Sw3IjsOgoZ7Zzxf0HRM5eHXZvsx6qIw7qg7xUA07Go4A5BJsFVi2T2vly+1KdT90KcZv0mXszEeX/z5OCpaT2nF/C16uT+YkoMFMjXtY176gykxqrEnyfYxhPK4EyLdv1TDg0RMIPi2+PvA6MafP1D3kj36hvb+xTy3sNYg81FC5Oi9+I3PHh2axq90Sv+7rKP4i5k6Jt4TThNzS9ObwjzgDvw5rArnQL1VVVvU3GCN7qcz7PvKJ4yRFPv8/oo1LjPOS/Yyrhe4zYKVyE6AOlGd3jeQ0wp1ii8/kj1fU2TkvlqRiFnUZukisSDxE8xjEw1r2pD1FE5Xb4WZeecbfHTJH1As51RJuQ80tmned9hhwkcmbdSp5trtT7fu7pWoNPQusxQZOD+3HkmvlV/z/cprwNfmyJRskandCPu0H/p/MrV9vn8yFT4t1Cljit6p1FtQmX5hjCcb1BGMhqgrfh/z0J6hzslViky1mmaz1q3mkN1enpCxTUyGWekMZZNvaPYdzWs+T7p5y33UPWv1GTC24DHqYmIjU1TQhpktHUA0jJEpjXXP6/0mUyingU+T2V3avOYPHYRuOiKSG4Ln11Mm7ODerWF+YE8b0LgP2cZCnYIeMkWr6QAOJyVoavVFzc1Xd02+Yyoar9D7lf1c/8FUtHXmGhsoawVw7yXozVn0G5kyyPgXc+n64N/b0E7+SXlqbCFTdW+/IfEFNYRH5nEOi+v9QH/MUfwHU7QSFqv7+QD2zSgg0XMdlqzuPc5wHrKVSKvyU/PV9VDD/nm0qYiJD2wSPRqIhy7mm+0Nmey75hR2HXIiY9inn2rZh+dotKJh1c1xnG4H1KX5iQo51L/tD52CxQ7He9+OJWMbU0Bo95ApBYuERffDAMq146n0biFTjucgU+sTMqpLZOr5xprepfpGYCL7NmyCngRydnJVaMasZo6mhnDrtyAS81VZfESuqCOGRAbsLzJ1iVFnvMBzlUgaZjP/hnlQfh/dfcMpMZi45hUcPleXZJNVUPMyIk9IJO+ewxHOu/ugsQcVxz3qjrlGpq4e6pDYtlsRNZmsmH6mfbg2Oerk3UWd3Ji5BsktR6bOJ1GygrxNSE/HtQjvbrf+cad60O1vpWRJsCdw56pjHn0Img2B1rx9DycQN6uOqRzz3AEU9ojvzMbxHkHLBl6xgmJgJUoMpr9Tpwz9l3lq+DdZR2H9xTr1tlFH7vfLRmWneaDx+240Azr39wTD/9Cks+PjCTsTdUhsDsRiUYA1vL+vAyLlISxYnyFTD5qvaPyZ+BV/z0QN2QyNowweM2AGVVjj/TsyuZhhn313fdk/YMmFYos1kcTdXmi2WNHovESmlitxBxl+/2RqLPI7eK8XMnUr/JJZZ01Aiv6KitMFa6J5Ojo8W89TyVgdKy5KZMp7dMdru8gUb3PM6NZ3I0LpBQ1bqG7/v2WNjJyWVc2+UTyA87hE7/heYq22J2TK72mO+sHUQuHfZ98WX/9glc1WEzmDdLTqnk/lKYPtHksFTUZdlQ7jU8Ub8n5CVoQbZMI8WSxfTAaYD9+OCkn3nMbAnuo/dCoKD1XFjN6yh3kWdTJdAB6uQMohRq8oQvakBRvzZfeMcef/4e7dmhZltu3PD+SFieLpUjATQUGZkJzuOChIoqigop++J2XV2ntHdHfdVPW/er+xYkVUVPngg/mbYwzMnHPLebukjJmOPADn1Xnc2z4r/H2IPYLL9OqSMCa80i6jcAbO1PX4l6lqQkdfpnwT8x4bG56BzHV/X6fGo9/p1OQfmZP4p/f7TYZyAyfW7kRcBJixqaKuQDXoUdj6CZlaKTUyNRCoI/KjXLBvD81GcQm/PkcRG894Be3AMUi8KdTqp04tX8jUTEadKpy8hYPx3gg/lqjCBJoVCEYDzEczD72PepMXcDpmBvG3+xNm7GF4h6PyptxPd1hXByr+2V86yJRTOxkrj5ILoTbp+7zOkanLoZGglQ42jy76u9JmAx11zeiZml9V9HomH0PiATK1rT9XdnORQd99WNw792cMz33/yqa1gUblWiy0WkWmIKtQV+oSvVPO0Kvxdz97NVdQp04s+slU8B6hfeNhLuBBCkskw7IstG7S15A5MuW/J8jUQZJR944VMvKDKe+zRGaW0Z57hYI69WiWCyhmh/6c8Bl18uMjU+m2Ninf9Oel9h4ylc45MqVdsaZZ02YB4aI/a6Mv0TtftLkEV5shU/OFKDTtsOy/O7CRuWhdGuwi4eflTHeoU9sVet/R2zLAn4RovoUU/MWZbhN58pvvfEeTf2RO4p8+61FP6gbyADN2dFxgxnbmIxX01joSV3vVE8oa3oI/GKGOhCkyMTqg3w/eLxfziaRFzMn1Ch5JZoh4NnEK7ZmZNfDBQSdBvEadiud2A0c77c/9lugdvelyCMdOw3w0tNF7lUn//dB5ZhCPX5xWq1fmHcIXMuUlh/KnTnm4vIlPp2rGBoerC6mClpAXKtbZVgsluNx3Nk12U7z+p+2Z8j4bHmz4u2NrBZk4PCY7+mVqOME1aEf93MfTUyrYYU9wTd6oTcIs5hPNvYoRHBNics86rgz2WmFeye7EwjUse/3oUU+BIPSQKTVFpuzPC3Vq0Vo82UxW2ZepMGA7LArtL6YccUWd6gpefZly1f2e++euKph5R2/X3MdAw0biC22kUvR+nWdSj0TIlPGQMR9t7S0Nji7ePxaYC8jMp0f9Q++dt6tcghulrohdB5k6dfoMsnWCf3/0MM+1Gd6fUKBO8YuO3nc0lHQ4rLYR/dtMTWa/+c539K/0o/jj3/nG9h0eeodMZQkyNXg5KijW4sjt80SfUHORNuj9DhvqFfNyglW7X3OfyuXBYKh5bOv1a6qRkKlRqhbaTFvWYPs7nXBvqFqYwVEH44PYcN81sc7qHh9CcN/383CZVLFl3vdCe6xRpybxu9W8hX7DPNNR6kOBawDI8gZxFbjCGzTvjBHTczFvEVvw3BoDUwOTwH0z2JMoc5Cp4XN5h8P93X8fQ94te67JqO8PsaPBZ/6pvkx56aDfexT3vZl3nEAx6Oc8jloi9f0JMW8t+rMVtD8nvFR+McWHB8aYuCsK/jneE6/uZ9ccUrOE52Zn0TAefSJNGoQNuFTsqLfOXIV9LukIsvCGjIKE+ag75gTcjb2n3khFpvZ7MYc7O6L3RK1daIlMCMD7vSXeouYRk8L5FPxuuqX+4uQuWJSROeatMzITaViTioASKFeFy5M8p9lXp9KWeZTfLMxzLxkZjVdHzLdfptpMh6N7RKYu08tfnD81mZHf6dRs+l///R/1fn+YqY2Ga7DYljsaR215/TLFZvKROnRQS3Rr16hTM2GQYMfQ+6mPvs5Koct9oOeIyctQwP0dGzz0pFOmte95Df6i1Ym/eZwsRjX0bvykIlNbga9/KK8hcFlH71h5yNTd4zN4ZCNDeIeTetViigylO2SKc6XENbCUb5CEEuri5OOgLmbgwEGtkKnjYG0xLVl+oJyukKl2+S608aFnSu7Pmpzx42fPJTIBTn/OVshlxVqK3srp+j5EWw+Z2n1sAs+tb/OEvWiHvz8ycDhSkwfN7mMwPemfbQ9yZOpUMYXNCFMgZhUydap5x56UlnDZXEwS3hJkauui143Lfn7xylihrleY347lGL2c2JOKGdcXAfu+3VNfyCxjfm3O4da9bBJVvphox1NN8PcvtsQPtyJC74v357Brt/0cEGRKusyRqcXKo17Yzwe+2jqBsztyaXSaiEgTkvjJVDBfok6RDr2xd9aRqTXFPDlyOh3z2iyifrwf/02dmv82T83/kb1Jf5op7cBvkDvZjiah3fcC673fVkxRp8QolH7q1EDBPDV4fCZsmr6QqRF+hn4/lYU5EtbpE3o/mowyJ9M4IFPueaoLPvFRp5IavVtYL5Cp4xhfP5k2A8xXc2TETLwCK+1rCvUcdSWwn06lSedel24F6hST3Cs7ThrMZ5vU5TwyTtmXqWT+RKYO/QwET9U/cBtFe5Gsj+9Mk9gcmdJO+PO8uXNlF/oagRsnFvGDEzJ1u6BOwOWFTM3PUsaWKv2AaCTMY8qSdFqOvzQkuUBdSUYfxnLez2183dD7Pa4e5hnJWIJ/ee1FUI1Jx+ZpfoJaUJPERl562j7k6D2XJ4sEYXNasHlhj7CmKOjlFjEpWPGZE8g0sSP8GeL1s0bM4DIYoE5OZlTS8pdA5iwbdSoeco/N9uYUksdig7obYU2yb3wO8TzmJLgnWJOMev6BJhu4NKRYV7T7055AsO7PjEZ39J6TLepwGGFC9s+j8spGm2wN2VEL0UsPx39TpxaT3+1NWvwj+yj+dJ7SSX2D+yy3SOiVbqVNnucl7MLLgXx1yl02DWbaPu9AhUxcXpg/XLJGnWpWI4/RRX2CIlnoJKoXKtoRUV/Amei6CGb122CLnN7B//jI5PTjTthxbA6ANxF6ufu9ytg8WE4g9yNDcCV6V1qTyMhQ/aI0sISLyhAiU3YX4fV+6NSxuP5iKn0G+PP7nppV4O95lCpqpqUOMpUVDjLVLJ2WHRVkIprUuMbz9lOwab9m3eHBJMEKcE2XfviGh6ZhHnsrpNVmDkevJKNOedd+jojcYl6JR6VFg7f7iymY8L3w2QqZuvPmBJfWNkV4aD+gtRrmx/jePydkutPvAdYl8Nsd6tTYoQVbLFMCUbT4xdRAoA6Vw7fNQ2WHTClP8YFsOt+KwHKoxw6aPIXDdrdB3Zvi/XOv8xmg+ebCc8esYM0T3/+prB0SJYJ42sSpJ5h/0dF6an/WZfGR+z5OR5147Lq6Mklma/CkXUj4bTj+i/OnpuS3eWpB/+vB3/+m535FU1/hslgjUy4rK+282ymgf6qDAFEhU3wnkAlZwjVKnyuJjSL0Jgl5Yp56f87AHqZZQN56yJQ4viNNhvwCkbjownuFJ8wjH8xr+OkjU6s5ronDNl1A+Mxc7mVL9F7tjMpwbQr0fs4Z85hnv67g7+0V1uE56orxzq/g+QfUxaRTPabELUAqP23Ok+XaYK4cdnCWjnsen7sTXn9EbpjhUae4Hv7QKdQdOD8tfD9vt2DZMf2Ao46RqcpEptvxvIN2OdqT5HggV+18RS8YjrhJg3CEa3KZ16hT4aDfr1fSBav6uSYuygd6z5e4MssgBbReYCITi5WliYN+B1stLOFH9/eEgSMjU8rRpP5tiXnqM8k/wEuyE8HlIUVsZyAzjaWjTn5OqJPahSNT2nYr/PlCANtfUHfijG2If/T7mdf6awaO3nIRQIA6f5HEG8505pDk8+GgMaVnSko54a7ywff/bD7gvyv04tT6IFOJosFh74UC3eP6bzLVb5H9f2fqX+lH8ae9XzCaX+H0vFgiBlxzmgMPBYxHcyCwMnum8K1jPilxjXayKzGPY90L5NqlXqwjU/K4KeBxUnQR0iWuaXtlnjF/nXX+ZWob4hoP9it8fTHB119J2PdMkVB31grmic8iHcNJiwzuHYfo3VYh6pSrvVaE7zjq1JxR9JLPEzJ12Z4iNs0zB46jviflD6auhv6Cqh3saTyZq55Wc7xeWqqGCN5cvbIh6597Dd+4xssUmTot0CvGZtz3y8twTaeG/YLnBXUnvFb8x0w1XIONQAb2/dl7/YO6lcopesWQigXD0jGEQ3LY88CckisTlVxAodYmjb0NMtVtUZddWFqoM09k6vlBptKjtiVBG4qMvcbmL6bmL+axs51P4eFbNo1mkmi1WuDfh06zFV7/nINd5+kEvLxEnYLbqj8XjF4xrBkX3LkgU8dw2cF9wBwRLRUK2jPUZXz/N058PVUXbJX0fa8CF31D7nwqJgWZBnEchcj0/vI3mRqPfqdT/0o/ij9+dj6za2j7fQWh1T8LDtbOEsxTdOCOOpM7Glyw7h4kYghfKKXEVLnv97fIHOInztli5pDncNUtXUS2e/K0kYOk8V2FTLFAZSxS8hu4VN9Qj/T7zfa5vIBoFiOT0bmKWLOc/2SK+3vMY+vhq4ZsvVuJ4GivKmbm6RWiJXNpcHJQp86ss8GVAmQqlnBN6Av7CWX53pHY796etraRqaRCpvicqBV7rikBviksHuwOH1zTUf4G13wgU6uJh951L57w/ES9zkkEa8rSRG9oCGRgt1kpzNjqBGJQ8N/fMzphp/trAPHkuue+r6BOZU2Yg7jEWxLv3ZWhlYN+v6O8R6Y2yWnCaIX5ze6KLeHxoO/FRtGrxuNix31Jw+uv1q8J3GY7zEKqSltNOvY9cegUmUp0DkxbyDK4y89G8OqB97+WwylEfMg539VYk9RD/oL6zh0ejx1ifZlKMuDCH0/x+qZV4/Umc/QNx2XPlFJoEG0Y6tR4eP6Lcz2m8uR3e2jVf2RG9p/e79dckKmzmKNObfkn++rUjzz19X5x/kLvN9J+MZU06F2SheGQoFB9i6kjmsOt2+o8qYcn0PYHWqGunXQenHXVYK2d3pCx/hnEwEOdss+vBRw3G2TqAl7EfEmM4HLJDOr1eUkztboGPj+iTq36fuNKsay/TPF5gkwd75UNDkmRqcge9+dsyQOK+WdHQmEgU48MvWOyehvc/yTvCr3fkqD/qlGnXv4qY7mNddsPzH7O/QbX9KmbP6GujT3KEBOF9nCRKUfqzwCyAdb5wvzFlBcMuMRcOxxCKJL/6FRi5/A0h1sSvU8uIhD2+x2Lg8W95K6iLqshAW89Qy9nNSJiST+b1R7udpxDVwFzIZ9AtU1QJ7cX9J6ug8zh3djygJnI1PuBTKWT8S+mzIc9BT95cerlC9TZTnm9oPS2yNSq5YY2AiKDNzaROV6hTm6W5AMpRKhTh0dZMGk1QaZGPOT+gIz+JlO//35q9Y/so/jTZz34Mq37s999v/NFGWl6cljCmhwO4qtTh4jfwB8HuEYpX3UsclCnkqHsCO950gymGOkRHoOLTuM9f4OWzJdV37dI574zdRTmJDaucW9gEH84wtfXej2H7PF0yJcpk1IJxOOGTFWmGmnrQtRwuB9W6Pf7neObDblAMtghw/bNATZWwQYYF3uCi/qCGXypP6A8zHe4zE/INNORqfip/mLquZPRS2VDXONZ6f7UqSQGU/gbgUxtdfsBwq2RyYkqMq2g9AMwR53i5g2ZUnTUucPr+IupXcgHkN0me8qdN63Y4zA/wj3PtyJ5SqWiNWtkKpYtC2X3iUy5Sd+Xtoz6meEP4rFPYb4hTDNkanhhwM4ll+EmPfYinl9Fpc0ku4PkctpSX+9nMFylfl/73txw/3UvO4YmbwqxMuE0OBxYxEaZ/oT7+e7QmLnC0PI6HMNxdkLm4gJ1yrrj7wvDHX4eg9uqYOTEGLj5C5nqt+r+RaZm5Hc6tfpH9lH8aabWUn2B81G2aLy2P5F2+7yVn0wVjv6LqRHBvCPOZcv2Oq6JVPGRqVV3ZkwLzCOIzXBNwvTpWJriyahTu5dOvetDVVjUNjX4uWYQzzh+OnZO5RmkwQq94+oseWwk1wRL9dmg/uiCOqPOc2QNBivha2vMP86P54gbG683Lk6Aeei6h7gbIFP+21+wR6m3cCo3Ox7tTBU0OUAmI3EyeLCYnQr21DCjH1Z+3zPlUUZsu8P8kYp+Hpaao07YF7mFq6TtSKJsSKTN8uUHsvzT7wOH94IZt9cH3A3+e35pSH8umS8ARIdMjSyBOnh7HaHIxJbH0+1K0WTS4P26txYNmqnTsbGMjMYbuhWcZ+iHbzEyE12H6P1Sp+9ja9XofQ/ynkfTDa208Jb+ZMobTrnxZSqYjDY8yE23Y9o0nEAG1S+mzPz1hPNyhUwtHMq0i0PHEDcVx99fdybMXaEuxo+5znn8xJpCqiuD4/MTUn4Ynv/iXI/pfPy7PbT0H9lH8aeZGuzlMzRFbFGsea6nDbzNErYX50C/OlV0cs8U4BodZ27Llv2zW7584Bq/zn3WNzw/QBkGa1yPrmppl30jICQPnfqieitM3aKXC24v9I6pg2sievS9i6mL3k8rKo8xC9fwbf/Qkbkz6twPprKwRZ2axph/PEdcgNc3R3AYOBbzVtYesg/ZCxQeZKqYLhu4lvmORo8rXv9m4fUijjrlkRKZChgy5fiSRb0tdyOWfV7orbp+HtZ4KAEDTzRQNG/UuSAX3pepA3NRV6Yd1vnrAb1TcD0jU1OGOkXm/T5xg/b9LTLUKZPXqNP+fEuji6MuNOOcX8FJrP/BFLjJlntdiDqlT/QOjt19x4PNGpkWDh/D5WPtaRjEmOdW9fwFx7ONOgU7YrH3BfOmfx9s6FenpA+fAOxMlwSrqL9/BursJToCiTmhijbdNCOIjwqnnI/fEuO2/AZP0TFPJXLP1KGgEJ/LkHqDjfY3mVr8Nk+xf+UZxR/OU/sgPMNVviFTqr3yvt5vCTtkajnRW3oc6Tf0Pr6BmZiUV/Yy56hTS9QPnp1HjCm7PINTOl6LMLk6hvaWc2RqM18Tj1vo/W7XvIZQzXCNT/pZngNRzyC0bdSp49wD5s9wjV/8GTI1UdC7eTS8gHt9IFOZWv5kyimGjvBlCZlKFtHuvzM13mDeu23aHY13GjJ1FKhTodWfNXkFyNSQ1qg7Rm5R3mzLPs9QXNOPMwaOndLPiZqad7hrqx1Pxg8KmpPJqGNyz5Rx7ZkapG8IYGryoLuR7stU0rY7EqSyKPrvnw5QP88bksyPfX9BNUWvu0yQqQreHasOBNf0Vdpyf1wIj82P5AVhfthRz6s9i5Gmn91qsz1NSIfeU6zlFxykI+pUCqhTxrTfw7tvN5g/Bda04aCWfzIVHVDnvW3Ywm3kggiLmbvQrn4+Ar54oI5VfZ6LL7yDgKg61oQP1qjPR6KQzeKA8IKO/iJTMzL/zd6kMflH9lH86ed+0c6u4HFnJgmX7Qq+z/20SXDgthLXHb1I+hUOHxvX6A+mvCPpgNOZw72hN1LYmJnI1FRd81jjyNTy9arAl46oUzuG3s8sTMxH7dwQwbZY/WSKg4lMtX2eiK5Yt8tijEw5DjIhWfYZjk664r6pIVN0jH8Opie83rE5Wey4zyyAxxmZcijWWR7RG1x3M4vEAzgZ2u7dM+W90UsOVs5PplzxQJ0aDlyPnVX0Vt6wNClPg8pihpzeoJo/UefMhltatUemkqTvY6sb6J2UYZ+/hjsT88camfrh/Vwj3hH/PORY90v7AKcP3wgEWZW0Q8NrcMrEJEGxOLXsodeo65sAdUpRUafg8nqBz6IdDTReGexUiRFUvfeMYE4jjY6QqeDeboi3nRPGDtGyPysy2SAjHdYkW2omwDP5l04tMrOBfKP0+9pXyNRraY4gengu8eK+v3zUf38HL8xTPNyu8P0yhcJx+wiIr+z9vzh/ajYiv9mbNJb+kVk5f/r81NXVK2hC3yTRgpY/mfrh/dxlHba0MdFL+S9kyqOT1ZXNG7ODkO0dzk2pWjBeyyncbuM1jXThME28uICDfl0TP38VCybt6QUO6tDgvqV8WvyYwynW3wx1pzYlZOSev6AlNjI1sN6Gtp0iQ6CbK8wDU/Rqm1I/Q2LGDvfzJerUdAcWeklnz7nrYp29Ja8riDOxRPLIVKZVLXrHIDjpJEgSNWP7GHXGecgm8ST/47HlCL3VD6a83GIWSw3UlTY3kEn1yo2vTkWTz5bzUX9O+IdORcEH/73eipZVRMzheBc74bkGKXpvl0GRaBseserdacbaRq873ZgEIUKdCgt8ffrZbmkwNjgw3e51qj5aJCAbZrBWsyU4LQ30nqGKTF2P9RPiyQ2ZOueUsf2kP+/1XBgkUJfI1FYhMhwWI1f4wxh19insBpoTAI3WY1fSYv8lwWHiIFOrGr2n0FPUvber00DW0Pt9XkDhcL8Ggs9i7W8y9f/QDem/M/WP7KP44/0oxqmAy25kimga931gFfV/eL92g97N//R7Yseqe2WujxmbG7pDPbfyFqx5vBJo8MPEjC87ypcp/xOuBUIAC6aOyQUia/2LqVfc98RXbw4PjDnqRDkLn1BrN/Qmq/LEtFdtnoHbDTKlGp+IzaWm+jLlaeOTwdZOa/147sY5PHFNDHRk/pIEFo/OC7x+90Qv699UfL/LLTI15DZ6NxVrhj84rYDVH1xjtvFAnbq3ksF0H3XlRIWFv7/gTLu9+37n5QcZeFTonZwMvSInXj+PeEdapkivn0zx8kky1j71FHJN3tDEPajtl6nMnuD1zqCiV5vj/QKp741tzbnFVNN8QuDPLeI/I7w+lRsCdSrveHxDDrT7LO/7xU+QqTERjM1iZMqvj6hTjznWNM/SxxDGB1d4zhJ1PpfsO5yStJ9/tSwlTZVlCWvAEJnLXWSqjLBmBQcVmfIy9L4f11qBv+gCERTR6C/On5rJk988Sx//K/0o/vQzCn0TllCN7iYPx+eVoT2v/hLYwD5QUAy5o08N18jh4eEavdzLimHRRZ3SWocG5xvqVMXDBP18pYl4H6vI1NYsITtgvuL1tluwu9dcwDdHmKeuB1wTj0efsf1+bnuzrvoZ1q8H5OlJR926nRQNP/0zxOPtivrodTAvTOUK0pmP1yu4arDnbGGBfw2QKbuvs6OxeYEyziyabJTTL6as/zD19OaYn64OrvGtjEyVFXov1zZRd6wavZfCMa9Vl6lFQ1MIRXs3DXqzobulvuX1ecTW32BvlZ5BIq5o2vp+D0WKOrVsaMScskmhXtkGere9c9Xox+y/T4tQF5/y+8puXp/fbv3ckuxMLZbfl09IPc0ifDKtGOMP8wMV8dB72rYAzYyRKWe43iDgN6IwSegj1Lm4f24aovc+6n3vAtt1RTC7oc4/or639MWyRThW3E6jLSfgtlNkaqyeOlar/Uy8WbUmnKs9U/urCunYDrAmDf2/OCtnhkj9hql/pR/Fn97vt2/0E4hFZfJIWn6Mr059mTqdkCmyrdG7tXv0ZtuJWzE5ws8o3EyB+NMpmzBtFMbQHEuNJ+tzt9DKMzrI5FgjU8thMWGTHa7xzO77IYQmMjUNbMwDygO946Lv76BpaQuniOrC2ymoM1xeYh7bJP+DqaP3+jHn/W2w67Y1watTZGov+R3L+PwM7f1mkth0YKGF819MBfnjHX337tgz0xReuf4AKwz6BD++bUkw2nkG2yjNGerzA71vcSoXmikjU1wqt/1Zk19MOeYUGXz2/fYSkc4gehWoU6ktMqbHqNP3TW2IWMlP1ZepUEVAA7c5XdnLRqZdu9c9EhKLxWfUZR+Svn967/0WJ/KBvN/HHjVcWNrnqT/AfcrIVHcSCqNprzsMDPTSe2Tqunr9ZMqfJuhdu3p+hbrUbR7ujbLV2n1I4LAiLvdWU6dlZ2a/IHlFOv0y9SYLFQ5rEXAvJOe/ydSM/E6n5J9fTvX/97/pGQUt5ROUl7lJk3dasq9O/fB+rnrXO/ppep1pEqz7AxV16lihl7AtBQhXbsjUwMwjuHFb4+GDdBPN2M/R3Ec+MiV8ZGre76mFeGBQfht8+r5H6QQi+4D5SM9wTa3OcgO3x0xHb8iQCfLqdamZrvq9bsjUZobe1F2HyLAyULGuj5mJ3ovsKd+/tI4dCf7766o0RWKaMNHsOzLllah7XugjUwHHNR2ddFP4Qfex2Ooyf6KO+lvCpxSvv1TTCkrLwNfzopxoU61+gfPpe0P7BTI1LUn3ZSqYnciV7QbNFDyN7bg/T/u9Rgsew+XJDB4ecqfQxuf5BdxORobvApnKLr3ubZ/482JJoM4+7Aek2RqZSjyJsaXWvOEhQkvEh5IaGllQ/PsT2wh/41CFzcpUgti9GeKrU7OTGGPNMVzUmZdnsXfvzR/7j01DZ+5W2mdCCYRk7Arute+WtVeBXtNVUaecg+uxj8lUcOoX6hSnf5Wp+W/z1OQfeUax/NNMVbSAtvBMGj3vH0WrPhrq1MrIyDdPkanodWqBeSeRVgV77PgTuEmBeHokTViSmxEUd5+R2NopE+20JSfgD3XNg/lGmbAVX2I+es91wpfvT8HYJpQBNBkZEW/0Pu5Hv3+Z4vttMdEmwUsAn91UXIP9rBlCTMxnryGQwJv0ewAOiy0yU+wIN1OtZbcT5rfW35s8vh8USVt09hnci6Nj/nmcPBakvdeLBybns77XsrLFNR0/hlvhPzZ4/WnUoPd9JiaNJ5Oy014VMmWzckP4KXx37LZAJo5JvRXB6C0qdt+TKcR6uePceBOPTR3U6dtgZtBooL4z7aPKF9Txs8n9sJ9n/IOpY+5s0Ds/KWN0ZD7AEQSZUotKYZtx2MHj0H/nHgWY5+KS4Publ8jUyEDvd7jrBLIBNwS/m1iTFhvMV7Z7d6m/AdTZs4Het7mne4KIuoVWGfwDoblwuW/omOekOf684/iFNe4Ru8DezVWB1N0G1N8etb84f2q2+G2e+lf6UfzpZxRybOaQ52vUqfvotPgyZbT0F1Njgp+Z/9hj3R9f+rMSd6zzfPcB4dUDSWIDECEU437jW1jgmm6PedGfCVxzPlaRKTCbCg6j6BdTh7DvDS0NMR89+rayYh9eoaQfZOCd4+vXOvnJlH9/IVNvDVNGPPVAcHvpMHbaZluIS6tnqsA8IBxSQnPDfJRMbkWHTtKugFMH3+8PptY+MhJNtyb34ty12HWN+c2Xui3q2AvXtBm/TtCW2pZEHxPziE0wzxxWb/Re0xSZcinqciiSLfFuD14xY1T3fWnXO+prZT/j7rOM4Op1OomP5jvShkOC3lP18XrFBYuGvsTXH179vnLRz/w+B/wBkDj9nI+GKazcLV+Qrzr0rsuYK1rS4fs77PIN9xXTXTCvexHU7dQQfjvE+79mrxFktexS76hJBrvk5AL3cLUnMT2Wmab0+zGdM/69L59RJ9tNjTpFe52y+v7p75WhAL+6AQ2A+3+RqTn5bZ6a/iPPKJZ/mKnhbH6EC3nhmrr678V3b9LX++VK2NHFOD2jTsX9GcN+rxCVMQ/Y1g5EsHcrib3iZQD5HRhPEhk6bV01J0iiYs29JFIktnb5T6YCxcXX2x8u9zOaUXeWOmNs1dIa2sREv48Vu9NUF3XKDWLUqYGJdXVqUwHhcYZMbT6qwnihbCErVsjUphldWXpMUWeXZEvC4UNptdUUmXLCE+qeGiNT+wh11Se9buz6HpLJsGkhmu9Rd44JMrUSooBcibYiKvaYR8JD+oAscZCpsD97v1VS1LkW8N9HE9GfKUSdipJ+hsFECGAbiYbQZIYu4tXkDV+mYERNyq97LBrvyH6C52w3mGC4YCzo+8GHcmFxbzYmC9YOmidUB88UId6rhXYKMF/67mJD/fRZTpjiEALOODQ46hbWJD0T6AWfV4fww7i/f3tSweUi7XnYlWWk5f1+xSyZInPv2/vK5m/UxbQbrYVvrsqfTDn0jkz1BwP+IlMj6Td7k8az/xo8/39Hxf9vv59qluII+ey8FfFlqk6+53x/PKNwS6pLdCBxrLv3HPPObuBmrKEvZMpdAPeyj4d1fJv6cFoFjIafDJn6oVN+C7+YGgWYV+JlgUzJG2RKrTFje8oc89hG9hTmTvgFLtezTv35A1rtojQC8LarxHPqlcXYRS4hQ46F/7r9Yio6Ob+Y2kwb1FllvRVJcFeumkPNqj9v9YupcYhr+ng84RrnF9dgRjRvwR7Ot9y/zfmC3Y/pEW4y3fLEI59KG6gp5q113yM0MDHju2k/+zQ7oVe0j7xg9aKf59Qz5S9X/SzQOg3gKWU6T5yxY2nFqcY8R8tfTLkyXj801vjzNh9kKt7Rn0z5zrs/j/WhTzhZ/TMiK3cnmjpCpg4QbWggHVcTZm/7M4ysMzi3FPTeCsgSgKs6xO9S1PnuQyto7XzPI89dedr9s0Sd8vgvnZqv0Ov6E3UtvGaI97ObK8v/b5gaj3+zN2n8r/Sj+NNMnVevA5zTCpkSa2SqsE4/89T3uZ+S0/77ngUyRZpVxpJTr1NOAzzYtFLHageZejQ2o8m6QZ2YLFA3PK9dU3/5Ujq2uMrIyDZFnfuhU5cnH0E67/OYVyNTma+f4SSDToPbpLhq91CUEN51VQSr5GOxZ17/ZCoYhA7qyiMz4JgNdoLrH61i2apBnU1nyEQ36CptfdcFOOkbmdIfDrChq6OXqxqTBk3fX4IzjjplHbecvy+4pkXWHKB4NBsSXjGvaCspfEAyRab4mSJTsxLXfGg+0SvqjBZsOEonEGivXzp1uOg+3Imq06Scqoa2nuQVRN7KxLzzVFHXTSwVsc37nqErzFObU96Ct59a1NvoqFPrvHnAg18wz/F8JWnay8b3l/3oyztwJSbi/lzyeGLg/dl/MiYPOIGD90adisaSwuz9q4SLmexpJD6lpbXj9I06aTrEe8/Rew6W/TOP8wjz7bZGne5sA5kiU5/4A+OvMiVPf7c3afG/9KzHcTTP4CoFWx4VyUn66tSm3h6ovcpCiS5P/bndK8e887DxM4WgfgAHzFRB1bKWLSapB2dzR0kylLurRjuzgIDPfzF1jecCvN0V881ZLjO2g2YMzk7CPNYtcE05oq7g5o3XxFvIRaVFal6CZxmoU8JFpgDfKLiWiroIHHWqWbcbcNNXz1Q4qthsJR/gfpE3JImkrtDGBnpFcHCNc6GpwIJ0+fgyxQdXZCpyl6gDtvjFFI3MDMom3Yjo+Or7860w78T6CRmohHr9MgVshLpWjknGNhGRIfMkZMq+EmB3MvfgVjtrEsPhzTSO9QkOz/eW/Demsq2N+WiTcIVZhKBOzU8W5R0XE0agbuGsL7ckttuy0y5HswG/fz7h8+vnvzPFvS3eP/fV90Ha147wgxDz2OkpTvCYH3YkzCrX0CbnEJlqY9SxInGqr/dzZ/oar3/smSq8JXjRySdegdj+RaYm89/p1L/Sj2Lxh5nKymUKTVJtaXSQnO7L1N7Xsp9n540nrtEfTPk3r4zYpUOmbL+fq3HPkClxNTmUly3lYTVEJu5L/adOBZYLHTuvCeah3bQ/Z2qjd1wuliM46ArqjvyhCzbYoQ6d88+aBNmiKLTTIT3B0bqowo+DlcHkDf6ZjwdAfefSLdihBQPreD83fm2gThE1zUD086vC16XLNNItkSnlhEztVLWfKd3PBzavqBvPqu/NFaQNpH3vcp9++IQt+TyFW7na0Oh0+kRaGvc6sX9vuBePsc6vHj2TI23Lvc+ZZ+w1sMdwmB4s4bX9d7jiRTi0F3PNw72tKlr7wvwIA2dLvL16KtijQh1yaxl/XievFkxJRAPBZ9mfMz7SCROD+R3uKta0cOO5rdac503f+7nv39Gf4Xwt0cuFA4I6tZrg/TelJerUoPnFFC7MAqrM6Gf1dK6iPe9yB74cIFObATLNBHrJ0DiiF19jlmLdYT4EtzJ84Q0Oo784020+k36nU8v/PPaj/0fn+f7pZ+l3tf/OUs63NI6qU/s95/v9zvfHOd81DbHu3lydervSjZg2l1tIfQGYgU2pZVWSuvDoe4clSxW918glOeavjUY8dYU69XnlAr3bURc871YR5h9TgrBFTjx7h0yNxlhnLxldE7SQSqbd4/AXU/od80/xsU/gT69Ag6OvLFgVoPdLE2vHuSb8goVznoAghw1PJA6R5i6WJdjNG71kPnlb7OjLqBP3Ea5xd7vCJbYLG3DEFItATIjESGEmUK59Q8Rs/oEvU8FG3XB+e/ZMSQSZ8CrUqeNaZGwhljIEhzcyddaIxayNibfMd9c0rqbdRHtjbUHmAa9nPpyM2RSZ8pb+hgfi3Pe8rF4NxA5Dpn7oVDVa3uDGb3j/8fqVtpWXDRwXBHUqk0vMq+vmDUlyxjz6kPD+sSv/gEdOjvD8fqZcrS9zqFcni4QdUxeaykUHST1wBPekd8GMvd6A26BOBReB9/PVyUM4lLLP+Sk6/02m5uPf7aH9L6SU/6P7KP50ntqmIoL6bWCd5877Z89MxfQO/MvUpkHvdqheOtb1yydintdgxvdq1I2PL12ZFdcO1Ce2ImFQoE7YVM7BW4Qa4foWdcqrzRLStj9LXwDW2fCAGduN38Ax8PSzZhavHE7P5xrrbv9lanZFpgIeIFON+vnJVDLObOKbcbFg1q3VwQ2kHf0ytSv1GE7S1iDhTCtAW217pkSvU66HTK0zfL/pG71VEF0+CqM26sTxkKBOSRR1SuHzCEp1YNAE9phHQDVb4NsT6kSXnNA7bfr8Y9Vb6j1GNGLLCL1rWtiW8KdzbjC14AAFfWkkLobQaYMT6rqj5VuBDKkZE6Ne9+LXBnX70/fnO5A7cC1CppRKSAwOeQ0CdPSe80GZae95ff8y5XXLfl7UG/ORZ98N6rEGa9rtjOS71svh3mXH0Tsr+RGqECyRjDfo3aN32oE978+3JSvUyd25bsDbVugbxLLvVT2bDwBe/Vz6v6xTi9/mKfUfeUbxp72fVuYhoGlC77MbOcX3WfoPpr49M62g7pkKUUc29Qo/133TAA/vv5jKpSXAUz2teBLcC09LFs0RPPesieA46Fp2FrjG+azfGxPqyGSpzCVI6zMypa7IhMm5fYS7ckamFrJiaVuXnyAbjFTu724lY7vbsoBkNUSmlkvUqY1a6Xj9F+oUvWGdfbp2CEVNDJ6oq87QImlewvFW4PstlJPF9rVo0evAVnDLWSks5cufTH11Cld5AI+zraNOrUqU4SvF3+/V65S8Rqaoh94pCIoNCSS8R0zo+Rjso25xL78IgzFb3kNlbjUe2UrXanxt/mSKg/L+yVRSLJCpQvpM2H3G7+C3/eycuqMde8xfZ7jCY0Pjwbv0tLDEews32xDB5uV2jNa0g+Ca6cTPdaxJpxXmq3hdOTSYfvD+CZOk8PSeJomPuXrVPMt8gT2eO5y3Y2Sa73S83kX9D1NXMYCjuUad2hp/U6cWZP47nVr9I/so/vQzijxPfWjvkcGjVaRG3/5+P85PfXtm7kiKeeriYt65xK7HpnXegB1JNvGUUVWxZRzu4TI4qyRCuiyNTMQRouFIE94lVlqm450HmxxQpxYWepeFl0qQzZ1fTKUWron8Y61F8D4qTFMNswBe+CrnWf+crt32TB0fNgmsB0wY5xMdssBCnVrFWGfhwn1oZiNdROn2tdCCVu69IzIVzAGZGt6QqUB+boU/OyJTPEIdODzvG+KfjsjUVqUeCHmj0/hm9zPl3sicw94b+mXKDFGnok5DnboyErFPKWOeYhOL85eFTF2nxIRTAkyEhxfmwbT/Pi2qjr+YuhDzfzD13mN+CmaKKTya8o5N5ZeAPInx/i+WH0tbmPoN/OjZzwodrlp2cwjmo6RC73zJS4/p9fz9ZcqT8V6w253HIMa5SZN1fcq0qgtRp9a2Q/8bU1mN3pSXVd8/vQ4HEG/GPvU8qv3F2aOL0W/z1OofeUbxp/f77TZLFy7jHdbpcfK2NH10Vr+9yNyLUS+ojUYK/LO1Jt5tWgK7aejPw+PMFl6RIFO3xLTgtAhVHu2Hy4WmBMgUrwgyBRO4svGTnMB9PXXulS7q3GPa9wfcrTGPxQf0PheWx1AmhzXnJF9OtP0UmYrfyJSf+y5jy3mdw7GiyHC9Vfo6X63RC716pmwfderYuHC7DNYkPjV5q9V7ZOogd2vCX21/NqTqZ2z33y8F9tL9yZT3DPszfwyZEtuXA/l+uabJizrtlyno0PvxR+IUrGnM5qtTfhzwiJ0H+giOTt8//fbgjB2d5QbKFk1lyEadp0kT1EmP93ufqqrv7271jK76GdWLrpywerK8g118UKdghEzFU7mA52qoi+R5wzyUHO0b2FI/K9R7f1rmr+QOnNcMdapqPx4DE72gfRs41N9F/XPDiAZw9x5bjiypoA3d5gXedO1gfpohUzEVeL1yh/m2fPRMWc0CgvPep/7b8P8mU+Pf5in6n23pM+V/E1OLtW1D81yuRXI+KQttunmoYGX5QXyZciekxEyLeefLVEHmDaTp3ibc01jFsni+gdt1pYg4WC47LRrwAzjnCsMOWSBTufU6QawP0PsZsgtfplL0TzRwr1RiVp4GP5nKxvlVu+8wc0OI3i8gHeafY4tMOauj3X+/1U1YcF6sIbZTZEp9jSL2sCnAycO8EErxMtMeOjKcTQt8vxPLMVhwt/H9mhYydS5OC6Z8ZPRW63gj/G6E3mvDxR7a1V6jSVqjTtMVer/srBjE39+RKdri6w/aY9Pv++AeK0Z0BMnrjkwt++9wtVmuQbu9UBpSXhiakJEpZ4drPPA9NWIqoFd2k5VBgoy5EzaeIzPhSjW5L6t4faULD3CSZ1gTLi4ynbbmDRJrZwgex27LRCNekJFQxxpxXwFL1q83gCsD+epUOcOaeFVL9I5Ghp/fVkWm4k+OOpZ6p4yF6xfmt67CfLucY015bfkCPHZBnQoN/y/OdFv8/vsp9o+c9fjT+/3cx3wL4qJqPLSD7vqdk6hu0wOHtaMvaPTQse4LB3VqY+Fneplj3eMZs4V/qiqs4wdZg3rSLUU8LJeR9nkiU6FwME9pdXdltxLzka+udBpswg+wtdMQ8N4NMtlQZMr5CBee52jNvVOVe5qW0wLg4anUP3ulwm5SmIP7SPB6z0aR2HBqaBA6ZwvXSDdCL+o2FtSpqdFoNLeZRj89U7RDL9lJKurIGXU1O/TPwpvBacKGAXqrcK1tBF/1a/ohy1u405rRyOYO0+IXMpdNARmwtv33S1LP2LP/DphQ6jFvyUeYVzYW9cYUmeofpcBtu1zRaFXnkla3WENcvthyvomcXtfwfqWfs4Fe+FxKzE/w+vFhbXIvykTLrPs8gno600SYrt6RtirkG2QP9ILe20CdsrMaGdH26P1+MFWt6BsOcQ3EN2IuMcniO3jMZZ3E8la5alJk9nuhLNSxDUGmsycyHO3mGgkGAdao5zOdQ+gfPBJUnxH8RaYm89/socX//RtnPf50nlIHNTKxsBiN5a4ALS21FVDldiCu/gmRqb2JTJxmWPcLsbLY4IxrJMx1W/B97hWsdJYqXOt6QLwoHi7Ym9EDxJdC44H6KSomLGQkDII18d0CmXK39QdST8d8tLii9xlzXBM3iaJOFZPhhJ3DeQ7pQmDMGQMytXvzHHxTQqauh07CfCBpkELQMzXWPKbcXzqcJ4KKcDbYe0y9vwpIX8pa+H6FTK0rZMrbW5iHToGKXun+ugG35I0Ididc04/zS4N80a5E/L5iTTEkzDvxvUDvxYbonRqC3i2BrJ9jfxXA9FhI4IrYwhoxpQq7r2dT8K6tQqJq+yo0V8f86F/SLQ22oeOxpxxifttT1J31tOxYbTc/dcp7hbxF5msOJ35jPLlXqDN3kl6Br1OD87KfGaAMlk8IrgNkij3RJ2yWqFOh0QLhGRZ4FkxSHS70it7VmqFOui/yBD4bo46ll1PE8mR5A/jcNcFT2Vn0Z03mYDdnj3j4Wf7FWTmLmfSbPbQyYf/14O//JFN/ul+6wedLZGq64mEUvCRtmMSrn31ob+1EoWFul+CXh7Xg05FrsXmLnxEviY154lhlyFA5BuBiRjiC1T+HkjNwd7bGuWui95N0zAtgbnXqXyRkUkvJp/++CfOYHomOXdNwDWJrYYben3cTlu3Ise9XrtJg2qkLBi87h+jQ2vzLlCYiZEpPLcGXyhl1wFmuoPI1lcS3xQDYtW6QqXnRn98CZCq4oe4cPsMt9Y816lS8ra9g2zfUHadf06mHv794ZQoJRx8wtPuMYF0/IFPB5/zOmDns54T0OuWtU2SqMUIJghOYuKaf/Xxjf99COB4taaKvlkxrTgJ1KttuKW9kFRgE4S+dmtafjp1MegVXnyBTyyu/stBbWvAwmpUI9QiyL1PQGgYPuI5MbYLwBek5R6aIjd5ZlWj31SlP32AeNYpagdqbUBLbr+VVm6vyT6a+OlUYc8xnfPcfnYryObiw84i//Yz+JlNz+Td7aGVJ/c9/q/9N3q85r18QrAKFJh3N4Tt3/r8xdVRTrLuF80unyknfq/n8sumXqeX7cgYnFGPhn1lbfZlK9ujFeDXuKqZ2dQFZ3vcmM2Nk8tb2fVHTDepOTnBNDw/rITjOfU29c57183VfRziMXQV1b4J1lT/MI0TT1ObBa9h1X6b8LVqeYLA+e2y5ScYQb25LEXbZfMEuOV4v1Yo1D4zlm7HxGfNENjJQN96JM2FNEWLdPhQb7o111Kmm3b8gGpxRZ6e7vNAiA5kKoZ8zMnOQqYWBr0/Wlw33R5f+nG4iCOYZE5kKbKEwbTdOwZYfc+4Fu8OCTfo9xJE0w+vJnzewwYPewAsT1KmsdTvmvPo5JfdBf8ZRJld2MZYUrkWu8PC9tCXtYfMrRO/KoD67uBW73ZGR4HzUuT9WPz+Zcq4NoLfue6MN6wCZLj4qjfT5c8F2M/GAqLORuU9/JvMyxJ8Xkjnm24nW65RVz8BpDU94R/evMrWY/mZvkvyv9KP400y9vCCFqJosqK8lT4MZyoN+5yS6ljxBI0ex7vrpFL1Zd/wYLKn751KX1qZBKFj/mV1sgNX+zflr2ChsEb4y9IpzZOqkovcbPtIcYnFfk2B6KX8yFZ0V9I6XK2lZubncwfYNZGrO5gZzSXMEN6eoUw96WrCjND9CGo5QFzsXmaqtiAHohiWCuasBMy8XAUn7nBF/oicFk6Yi73tGrqmfym+FHas+o3sB6pSvoPczP+IKfnVGRrQDrunH4pJC0ukT7puLZ8bqrMG/fwEyFZ7QO0mHfobC/IEMqg23mNPKBPgyRaY2zmrByPqug9usxtSbHrGmKHWKNYTGfT8LlDPWvdDrRSsN8xEa5a7f33eFo3BM6jUVr1jmlR+Ao7Kg3D29FO0d6zUcTtSg3qefw7HJ0ycyISNT0bjfWzRYvsCZGyD8ZYL3b5gnPkB4XgjfMR+o29f0AVyNoP/+S/VYc5FR9wR6P2/WP6N5jPIZ5tulx7m6+4veb0bI4nc6Nf5H+tD+aaZ4/mGY4ZsR4dFjUbD7VKVg5spRwC6ODFpG8wI/Y7LmvuXgZ2qYWPfS8xqZOhhSxp50NwEnKhrhpfc4Yqd3nUFgPjTupVMo2DzBPJQ8PdS5vC0Nthf6u9+ngLqz6XumHOwLh+Dz1IjX6Zviy1SgrlCnOoG6creaA9iTOepiNQHM7PaVgbeZok79YGowve/AD3eS8NXWWLAqRKYS/T86hbp1Bz/TUDeU1UliN9rPiHt2G8p3G3plpbxFRtXrmwRn3+qYufnFVDB2nJ9MfXWqG/ff8co66tR9Zwp/rboLdn8MOojuwxfxdibWlNclLMB/3jYk6LYOekWKuhfHwuC+yD4tu2+aGvgp2xJ/ldOKNdo6AvczHwlO5wdgn5rW6BcdgwbPO+qU5YonMsN0HjwfeP8ZaX4yFQQvZOo92EwhzYcjHuw/ZsXKsG7hwN2eqRUy1foEdXGsohcPf8zuUcP5lyl/P9H+3pzEGRlJv3mWLsv/yFyPP52nzPvmDsfZ40n8Uk0kJr0c9p077+zNyKKn2RLXyJGgjgQWMiFfse7Z1dam6Cy8iA3i0xFiKTlTn07klvFpiro3rhnq0kgpmLU2cwifdC38T45rQt2nHbjDDzL5gynTmsoQNss1DSQzXDD5VKMuLR2FBNAgU/u4/sXUD516G1cKx42DTM2umsUuh4cEx9P4ITynCQv2OeWoU06BP68KT5h3bsiEd7E3xHvYb4m93bAGd7TfoPfqdUKrbw0EmdZQ321mC4ZKdQV+K5CBp4ZMsRRfH0+6/tztmRps4nDUqfCATL0WqwkL348YvWh963tsxh47npEp259uyFen/Ax/XgY56tT65LbsIuP1D/FrSzzvJpCZpTqA+H58Yk1S0oxNrdcFdR90wkdaWTE67c8Uliedeu0M738T609wryvgvl9QzIPa49jnxYfge/PWse301e+t2iJT4L499hBYI7K1izUukpGph9BncAjXyNTw4P9Npsbyb56l//cWL6P/Tfv9juUIwNsdasxD1+uC0XRDUaH2RwKPD+pU5WHm9w9b9FLiumJMe7/Qn9fPPQncgecxrz1hDvfNI/crcY5YXto/mfK0qEDdm6HuhMs1MmXPXcaSvl9efN4jkzeK3msy22SQ2R/M0JY6WrAwEQdcE6qCDHL0aq9J/+c92RNvoCodU0cWBYcayNRkiHWWpOcE4lK/CF/3tYzdAZmKWlj3318V6B1bE3VHMpCp6up0qJPiJ1M8y5Gp/DR1wFPrivKynhqYD5EBaBSD88PD8Zg1xNfHp37OY7PmBgsN/fNlirdtOWGRfFDA11cl8fM2rJj8sgsI5zoyNTq8LTadYn46pi0yupmWV7ZY2jV4ZNnv6e1owV7GAfNXnNTcZyHqdNwgU0my1Ik/7WelHvX+3K+n6/SrUz+Yig8yUL5XOep8hb4iTIsL5ydPx7y0Fpivbjv0u2mGTL8HvIaYRRoPPBVr1IP2PWqymUf58ar9vZluM9KP9vgNU/9IP4o/3YtssSiw7rlaIXi3CLHu0wODTWbm1IUB6tQFMB8cDkNco/BGJkZ9hk6vK1zj+YF5bDLxYkhlzSWc01XHphyZcg4BMhUx1Kn5OEfd2fY9X8rHhzHznXdwlIfIlPzEOl0OVBXC8qCJYOuLiN3K9ACRAYrgow/qysQND+A7xz3hCFPLNB2LeKz8X9y9W7eiyBKu/YO8EM9yCZIpooAEJKc7ToqCgooC/vodOZ1zrV5j7PHVTdXY9XVf9Ojqmk4U44n3jSQz4m4QfyZckCnfxNc3fk68jYje7DhNDt9MvabI1OvMbpBiQAus8vuOqnP9Cq60/mGqm+cdZPI1Jf6+n4b0KWG9hQWWRtj6hkxdNhIysefnbqWDQD9MRfezznzR4fOJ3dQFe+BF6OWmY/R+m80R7HPAe7Rwpr50yjX53JLJUanpm59rdthiJ/gTKpT0MjbXkC3cnLHtrmqo5PA+uofdpmCypuR0qEyf4AgTfh5MwPsPvvCCtC+QqVJFnY+OXQC2Ih0J2wnrnIbPr+dxIyB+5a6wnrMSfP9vA+vbsYU5qlkGMzgQzyV+wt/vn2NqJv5qjWL+l5z1+N3Pp2g7IpDFvSd4e6cM6bwdrGE1aI/Eemu1S5riccR6hKJOkcVZ/jDF6scPUyur6sFnd03wFhHG/EentDEG+1jqclq6GOOWMVAZG+VnZEqvWkiNq0XceF7kNHZDH7LlG2toR+lDun0EKSRuJxfu9Iz1j9xYKcSOsy+8+SZH79QhU46kIVMjGfMsqXMPY2zkoY7UJ5cOiwB18Q2oe5igRazh+SzTd7Hl3gqZssviCgfT0gSmLQTU0WtJMW34UDAqlg19hMcKDnKrEVfgcxnLVr+BE+ua4Lcdo9TEKg0SXed9aYsz1mcHdgd/MtsX7P1QXKqdyBHcbvLD1PqE9yuyXlgfFRR1asL7Jaaw3xXusCEpFaBMeT3lFX4Roe6uhsEFAmeJTE325/SjU65qqahrLvqE5LZ8QrzrLcE7XZHJiaO3EKYJK/xzhvUaq6YPcNDffevUQkZdZnK5Roxm9og2lTADK7i7eL+cy5/UqcX4V2sUi79ljeI3M1V2AXql90Uv/DJFb/DFlGkJR2YLt5lLbnMJmToMMUY7gkw4tlRB8DT2hRtNXaBbs+BbZab8bEbSYv1RSTHGiEALTwbI6ZbvO/fd7f8wFW7Ry3nljc/FiIQOEiKtC6bn0oheTGTqo1NBjEyp4SaFSFojw6wErL/69D9MWWPOFO8HLieoGzu/k2l25EyZ8lpgKkGm1IWANb+hbzHvX08N9d/WFUIW8/7j/NwuOtIcEiXiZxjhbdDqHlwh0yTUlXfXYz0kI5MBOW6Je1gKMpUdq4c0eOP11EjB99cWO/Ra4hrrI1sGOs3xfqXWGBle9LZG7RtB77XMkFFZdtCrhbzP7ni7K9h8iddncTCCpOh0gU0DpaTXAP/enfFz0WfVSem2PjYQmzsVdTbE+3e5WE/wp2vUqa1CSmp6BOBgnLeC//bQF3wxZddvrlPXlUGnLn7+L51yewvvZzNoUaeEkgnu8H35kzq1nP5Kp5b/0jUKKTyu8TvLKHPrnUxpWntrUGaTI7NGehiS/kYO4EUexqh4dGQ6f2LMsUeFTC3Q9dDlYjgFNC0L4njx0CDZeRqjvyfclAl5SoNgmaEXslHnhl9nAlmADITFD1MEEg/s0lszltb7huwV1CV7ikx5zwvqyken7ivUAbnuajptuhUkq4su+KMxxoSptgzz7oMIbHg9Yr0x53ujvpgyAnn2D6b8ybCv6fauXyDJZlrhGXxm9dc+Ct/DdO6PAmTisMXPlwpcp24lMjVO2wpglyKDzpTJNGVBjznF18mHKXE4LMD0nhJzt9a+JtJseQCoyy1zp9nqmylrVWF9FOlO+WEqrCpkKt/g9cu+CFGXp3hjJm+5pucn4z1ipsgU9O+QrqQN1lNQI1Oygt5vRskTP98ZdUpoUGc7U52AIT4Uwbfc/YgMhsH94/2Y/0adHO7Q634x5b1DzlRpzfD1fG79yFz/SabExa/WKMS/ZI3id6+l39i5ASUOJcaej1dDrq8Ler9hcSyccTILyVuTkKmQryFMyFumfYrfEXvzfuX1iRp0MFkcQJqMR8y+yYOUgCXE4Pc2xkgcyCklWymD5PRCpuQ7vt4bPl7g30NkcmJhjb4eLrHGtpdr5rrnZ0luPkkwBlqZ+ekNmerkaQrWfbJn/miPMecNGhnsoYm6OlpgPRBW0xUwXcLITuK9S5IAmUJEUPeKBJnyZ8hENre3zCuNVUOnlPearloNvVKPMf2I1TtsotO8sNLzUCRfOhVn7UZwN6OTQccleif/IaBX9Hmv5WW8wfpLTHTipQdnRA87h4Du76cFKANjRIzL9ADRFpnyE+g1OlkvK3BKZ4P3T31/M+UU4g5D3kad0m7INHPnMvH2epvSjYp/n73GG+YbO9QpJ14+IJuOkKmuUGSqSAl6v4zvYT5usB4c6rsMtPd4IDi+1IzI9sn3bTw1ZG5nok4pb+EKdrzBHPeKVh1t9OUUrGLE+Pk2+udmjy5GgvirNQrxL1mj+N3rfl/PfE2QF8xhTRaSrTpQQdopxwImA9Sp93X5zZRLjic+lxC/o6R/8rnrSWlggbEHkI/DvnCS9imTVKsisAOLFq6YIFMXucogbUKV+K8QmdJi6QWuJO8Fprcspbu9M4b947RmvnAR8S7bqEueZyFTL+/U0Xj7SMBZw565KzEvP0z5gzky1U9KkdrhsAXJK2cFpPdnR7Qnf33fYX32XHQjOhnxuYmPwZax+22FNb1gXVBnU61g40ERUljtAlDMdkxs6TjISeqwb6a8mmI98oweFdZPtia4vYs6ZT2rDuLDdYe6fXc6+nJub9hrK4E5TpGIBGL+PO1ebIlXGcjUZs5np84K/H1yreTU3k9LSEMLmVLOQkgr5zAHY9aLxCHrfUn28xb/fsifR3mRElKrEh6oi7FafJjyVd7LbJFahas6qPOjkQ+wvZ9nAuSrR0MWg+IG9vZuCT5o/T+Z8l6ATD2EagoHdmSFt5qO/iRT4/GvdEpa/fdQ4r9Jp1LnwMCcb6eCXRliRzp3/M2U7bE6JCPC9wpFPeZ9I1mJdFpwplodY3z/GBnU2ix0IPukI5Z6QDEfu8cI4rZFnbqZEFLzVaQYAznvT6GfZfqE4gXRboWv947IVPN0nmC2gDqlP8SayAR1ypKRKSbzuRRB0iZgP0+oi63bYV6WZzJYM97jv+9dkQ6C/QV2W3nMnP3tiTo55EwZOb5f597xPaaoO7a/4LNmArv+6JT9HmvMS54Y01OY7MEUhm/BdjujISWfKRds+Fr2JLUNenklV3CUI3rFdfMW6frJ+8Wf1jvBgyOfT2ytbiCHWk+su6XXxFAxh0T2e0sYDW1Kd9PiCv6O74GdH3kvNhWZYePjjrANYyH17HMLBu3nzHk25owIzrEE0JQNc2P5HNIkQ90JlwLfb/nEnPbFVCIoFjJmspy2O3UL63I9JY6x0Y0PUwlWjYWnH9F76irBz0OWyJSp4/18NMcJ+M+KMV9/u39uTuJiNJn+Sqfkv2WN4jcz1bnDPewyOmG2MRJdkgrZBnRm5sTx13VKpmaQ/ZOpaoUxxsbOnvip7ho0Ns8bWEubtrD2h6Ym9aSIsP56UvZh6jQ4pnAYNFjfKA3fv5dhPeDtB8hIFJOUWuruBpt1hH7fvqUuyfVlDM55LxP/fEOvdh+wGLzJlM+kPsslFYalBNG05UydUKdW1TkH87YRBJvvoSX7q57i+8vXzJvG+YjuB8creHe+Fm7t+ZyNnYQxK65/mFpF8Q6MaN4XsBgb7jdTibXBekxGpsyxhTlklaBX1HxkatC2HbhFsRP8bKI0NOuiC9YuQscctUlcEgpFBs5cwesFIu/vXuD98pI9/r4vpuilKiF7vnf4eQXBpfrgfAcyjWbMVpqsJJ7Ee4y2MupUJzoubW76HXXdRqacAO9fvgoasCLDYmytYD11nV9V9BmjcWE1+xjVjj+j/vJ+zPe5ThrJBf34nQquqXCmhtMJfj/szzM1XfxqX/rqv9v9/t+uUfxupm6vHeyH4zGzpbmokcfRRkZe+lGw/LEWfpjy3Hhd+KqEedKgWEMH4ysy5V9KjXrbBfonc/MqoJimKalSFoLTNJS54y53actjHGiwFrzKxphwAt6DHy0fY+MWvVcCfgXqVlsTV7gYBsH6IYZgP8T6QrggUxc7SSCYn/F6SSR/61S2yPl8XQOZit5+BtsXvAXr3psaudgbZCrv0EuWZ2Tq1fMa3XZ5z5Z1X9NR9SjBHy80xvqWudTavTewuredYAd+o5Fby9fd0naD3hGQqQPhz7NoiEyR63lGy9Jq/8nUvbidYWtXbeHYM9SJyemYcQZQp1Z0RWn60C8Q9XwdT+T9DZeHqgDfLVGn1hEyxZbvK2jia8rgNciAjHJkKgj5jPFTcnbpcC2hTs1clXnuthep6k8fYD1uFnphhjofZS8CaytG72p6cUM6gfCZ5kfUsZeKOgXPogTnXqJvMOanhj7q5QTSo8qYd3D+KFMz8Vfnp5R/6RpFuHY0UIrTqIDOxXrgiyl5vT0K4JVYTw0PqDNfTDFCT7zH4wPrkdEKYxykkUaPi4MCkrPBb1ZsjJBcKz2Eg5xQ5ocjZKohJAVbX6H3u71XM2qf2BN8f4Gv31nI1C7bF7AZa1RgpiRSMplNv3XKnY1QV4wUdSq0bdSp2wbrKSzkhv9kquvVBNSX1wtO4GI994jROzrXbk189oaOqnzt3H4NNGT6YJfoNVkB7pyhTt0o79kyWKxhE6odsz1Yih+m2MzaFP5IxJicGNIF4meLDG7gPaPB8PiC8BTvCibbX/v3tkfQ6rwl1uKhU/LOEvS6dofX86qTTFca/33jJRo9NXwjAwOsVNkg3wruCbWDNt6+BN3tJ4W9nDw1glah+GZqOXwDXdr8rMpoghB86RRt0fv5l4NFfG+GOttrCwVMXxoxG7RdTVxriUw1T6y3hBXqlJ2il0x79OL+jq/RfHm/aHhgxO3f7p+bPboYLca/0inlLzk/9buf+TbreA36uRMEqN3liFA72nzW/T7Pp8Qea27Pe2DeN6R+Rnc7Xg/Mj6bAgnZE6WLkyLBShSdzxFcDxJggU0GIJs81S0zwl0ZIwNUd1KlliUxOM96D/379Ycqv4hPodwOZunCmkysy5aoH9H63Gusfd7KJIeG9i92uzvMPU7HQIlMvZzSjl8MuAOM975lT9eKMOAFnasm9H8LU8Z6SF/C0C8a45p34TDrej12daMSPPeLSxfpAQdKvrWA7ut4RBe0f2Htpw7wTwZhUY2TKMvc/TJ1XwgsO3XFXeHl2rmkorjMw2uWrcKLrTiR6FaQQ5xZez2G2TCmvZ6JCQKZI7YT0vcHrx1tjK3jWggGFaoGff/CcEIj3mUySy6YAT9D5/j7MVrR5W7cPU66a2ZiTFqhbX0y5wwKZ2lvnFahdNiJY1d3zD1Og1BbzzjnWc65mlXAwDdQprV/V9D4/jiGKI0fwTkH5J5lazn71zJf8S/dR7C9nAkQLBAZhm5QfpnahehQcV5mFRI4Z6hQ78nW552lEz0NWQjLZIFPOjmJ5cPYloJPjE2NCQe+mP5YB30NKiZtbnUsndZVAGmm8Gd8NdSqLeU9KXUfdOd8L/Pv74Qi7G9bQ7r7XR2Rptej9cowudg+RqfNSiCCd+Kbglns5p5qp/w9TSnPwQbX2nQDV1ehIzyRkKgasz653ZMqfIROOONEEtn+fclq+lwXXXY2www51or1PFNDkbcusznrUZDuUig9TvN84pQed69Rxjrp2fZ5HtNpOX5A49x3z4qFT0sXKTEG7Ki9iJYt4RBZX9j9MjWL0mh7eVIbWTQmpWVoFOO2Qz6MaE6BZuDuCHG/GhV3nmBOGLb6/1DA2hL1s1KnNBuuj4J6qxMtcZEpKdN5Pg58LgHnBz3KoEijrkVAA1eOUnARWg0cFZGpuYT0XHXkOnK5Qp+oG7+dDn44hszxG/NoY/UmmxF/WU39LP4rfzdRkpazAEJu3AI69zMkiWauwKS5H4aNTylhKIWMm5n1/aY8oOAEyNb1gjGM1ItM8ug2ALOKmANlpZNIvpgGk9ZQSZk2xkOqUAOuhAtA7nu/I5PgsNeBOj3vi3Y4Y09VkkcHeyTCPHspHQ7aygDp1SyWBiRTzam5OIzhkjin4w3ue0mMxHYLdBTrxmwLzrCHvXDDvSJPVrJqarC9Yj9ljeU3YyP/RKT/mfYgk3r9coagD2WmwQYYTAWh9U1cgCbeX4NBUz0k8w5g+CEPUFXjwM42Mz5N6X5DB+OaMaP/k9WDW7TDHMKWmiR/FsDrIz8Kmz11Dho8Nft5oiNfb+Ln4YSpbmKg7efEOad21/Elauy28clkYtD0dDmCyy5jBzhY7Ul4fZ4jWmir4/doBil6UnzV5/jDFbOEO0XyHOlUfUOcn6XgImp0LxE7Ve0h8GtRgxS+LMElHppKmwOvpDi1cbcF1atSOIX49Uaf2xujPzche8FE5/986NRP+kp6Zv7ueWh7wO9mYlzeD7SoJCTNNFdT6gN6vrzQga7n91il3YvYj2mb8O1q4ZuEdbyUydXguQTutGubYO+ObqVCuUKd2rYwx0aB3s+8vZDKU0TveiN4AdA3qHFwwt97TewwKOVPBT61HSW7bRwR2LiJTx0dfUutcRMCU0CzckO/L0C1rCE7vIFP3suzoXnPsb6aWBzEn7Q6Zgiky5UeqjEwt+dz6p6gV7kRFnRrx3s9xcNTIh6mw30mw1V4vBkX+CMlU5313/RfqxK3lTD2qEkLFxZ9f787fTMUH3u/vXqJOTex5DGqvP5m1E7CesRo9AXu1/2FqGvJ1vt0B6yNji94v8vQzuOvTtmDhCZkySyWFnUlHgh2WaU0qhc81OV5VwRPmikGdJ6kh6wOVsKLBnHbpqjvYwWIveJcWvat+jwaglGO0DZN6B6QeSBVE4xiZCgx+JnPKe8n5B/TiVYw6dc95v/pl+eeZGo9/sTdpNpr8959/07pfNhyIINVOL1jDOjE+z3z3+8WRwXs6A7J5JAl4YKKXSpenjj4peiNL3GCMmy+Uku65moN6Xz0E50yTGQncNoDIp0TwAgd1aj9ZfjPlF/pqROO6enyY8lmO3scv3jFIe6yhXdN85GSrVBGEJPlhyoFjBM799sOUPU8GkHZ3PvtmjkwtsrsF6/DWYo3viCFJAesxu+lQp4yz3NDXjDNxNvla+NxOaXCfnsE/26hT2ZsYlBU8p+yuL+IYe90l0WqKOQOGG+JrR8zz1zGv8QMRmYoKpaPgSk9I7s0PU3V0C0CpMPQtb7jIyVhA75ktRKy/0gXM6OmUYD1zE5Gp+evtfphyZtK2cDNbMKg4w8+vhMsRs/cG5oTbKzmB/+Iz2M7lme/jeNQA9k0lvuhhTstM3vepHO8F3+D1WDgci2AOdfQZ5iA2SDFtK3DTuUW88xu956nA78uBkjKmGj0ypSxH4HuNU3jDN/1z83wX48nsF898Z2PhP4fn/5/Oyvnd+/123mAB2m7YE2s6X9KP9yPC4Fg4vR9ipbVD75ZZS8z782ff0ekLvUswNE3m50IhUt0ez2F7eD8KZznHGr8wCx8Cf/zDVLHGGPeeN2RK43s4V4n0gCDQ0DvGHurUUH8FqIseMlWe9ZA8c9SlqHpIgjeaoleLFywEv5NQF7HQS2lYVINv73db047m5GrCXl2hd9M7A8iY4PVgC1Twertr6HWAxtNLa9SNe3dK6c4RzgBfvZJPFeqEcV4PwJyvnuhdhYdBHgJn6rTn55WWGJOvWVFCNAw2gn+pnI6OHOEJqcB2jC12yNTjlfmwz0L0vqWI9Qw7IVPJu9GYa9zlb6bcYIzeT7jy3tj39gReQH+YSnS8y2rvCoL17tLwH0y5DnmjNxwmFXi7Zi14kob3r9KSG7jV9YepOsecuD51b8x024VBLo1+hSihyFRB8f1fxOoM4TakzCdHu/ww5a1Dp3CXyh9larr4xTPf2fgvWaMgv1mn+na9gPWxQabaRSySrz20MvWO7HN+am9W8bdOCQ7qVIqRCOkKSwB3oyFTvhJNQV7oD2JfL1gPiUNkKi5ORGCGgt4vPeLro1G5ZixW0LsIE+sBsZKj7nwxlR9iH1/f8u88eLhEGyUh76EiFezyQKakjRVCsDSQKbPpQurpRxHSR7sT/JuE3oU+DzrQK0Xvdk4NjdzvQoR5Ped7eG95jd6PISOqhLrRmciUlR8xxibSpvAFgWlUCTL0rhZ6N+fWPuhHp7xyj/XMF1OHNzKRyoAMUopMsW2F3vWp7wgTHgq+P2/ugbGeNQS0WxySoc7XLa0nes0vpowd914tQ6a68Rko7K0THFbjLfOmBK+/g10AuvkUmHV/Y04w5oz37eW91FD6NXrX9ArYbLQW3PBtd9RatzUyn+wLNuL3T7vYC1B06V3Yd/tOyQSCCg73FXpDvZJFetswPhOP39+CDyW/y8UI4sXUYewgjv7cPN/FeC78Sqcmi/8K1b9JpybifAp7JeyYVbvxjIx30RrWzwC9n5VqBjFWU/R+eEsF18/xOyVDcv7WqSXvgZ9czDGQl3gXrGudlKRVA9SpYU4KV513xocpS92hF/vavzecs/tHp9gBMM9e8H8jsXfK14qXQEofmcq2d6n46BRvWQaJTZHhtd6lH6bi23xX+HVC+TNXfwu6oj4FSFYNJXPaRmAhZgKr51390SnWoBdz168+pIMdnzcsTX6YmmjeHJSb1wgwEDGnBDHqWLRBnXKzApk6cia+mHLd97uhk1nSQOQd0Ptll3dOmWkzkO6Ph2A9/NglY9bG4Oe6xrw+62Y0eEtc93RVQGFTgMpvvD7kSz7jzRQ06ke+D9J1g95t+kg10sTIVIjSXTBSKBoNG2QkHPuoU+0N7z8agho8N/9hSlfQZ9By/iaWLCNT0cC6Ahv0yBQmt2+mnHVJCctLrCdvc6wis+SIOmWd6Z9kajH+xTPf2d/Sj+J3r1Hs7s8JqIO6Fayju+jIP856WM3MIObrEUNmG+ilimXf0McuwTwviybz2ozN6Gp9GgG5ve/Mfl2SnJz2ugeHq0QKj2WyQaOU10Nqgt7RXZwaWl4EZEqP0CIOcmbQe6SwD1PehWE9N3mxAMJwgUwtJlj/rMZ6CGlum4w9fdSpZPz4YarS3YYu1PMGpM5+Fg7+1YzUDjJ18CxaMHmNOnUd6+iKogPG+FcfJKVGb5XK2aZg0xvRqGENZmDmclM4zgJzSn9tsd7qUac8Iq1kGmzw9YEvbgov4D1a4ilrINO9HfEH/TmlW+ox2L7CR2EX77tB6quA3nPDe16GV9SpCUOmsiZUhY9O4Yfmva4bZCrXCo3eIlTYlb1/F856IMqEWdIJsn2roreevyk1pWkF2StaF54xsxu63iWoU8JsX7jrBL1rsd/OYE0WvQDRci4SaV9c4LCb7wv/5qBOPYH3bxcPlLjyDXPUzVoKEMdvh7hO5f65OYlI1OwXa+mzv6Ufxe9mKjpGI1jtTy2zWLQoySmbU6BvOBJnv6g1AjOGTOkyMsX4XqHeQZ1ypQB1amwSZGp3ecN+KN+JZcyW4YcpuFjI1Gwka3RYWRH4W39NXKVGJnuXzwBIHdQdDTAm5Oplg3JvKfHf8kMjiYFMHZ7IlDvn63T5le/L0FEXPdmBkJ6PUxGiesiZUlGnDl2swno0fhK7ejxGJJs/8OfvEi0+3i9Qp6iraqmh0crskC5eUg7Zzt0wpmxRJ1ZjbwJrlqN3g+A+Iva4OoGrDtF72X4n0srb8H0XAWdw/q6xHhQeYInXrcCIjd7PygY2ULd9ECu2dhrvghFD2Nzwv+xBPqLX6oHeCxaoU1fRMegoCnKw3wc+j4oWlI7nQ95dKX0TuJ0SkYjtMYc0GqrMnfC5JpYgVWBHdF24J5HnNH5uOd17e8aojvXYY2MiU9dlz6zNdTsjVV5dIbxc+XmzVS7SzkBddPsDEXzJ77+Zcld7h/hHe/QnmRIXv9Kp2V+yj+J3n/Oduqs37K7sJVhwXeSk2z4pSNv98bu/XxCjznhf63LC9FTTvMUYCcnMJO5gQ0ZUfUYdkLq+Cfbr/gDCVMkDpzyQgq2DXKNLdxOBy1pk6lBint02WGMn+wwZyR/ove7WHoAUMupU91iI5OnqqFOvSGLuM16lNHQfAdjrwMTqnzfP99bJEpwq5TMFUvQuUTMksB88GuYsOr0hZoBMZQnqlGf1UP6DKdfmZ+vP9yIHf1cjU/mEyXQa3zCnPN5YvMRN3JBpxJkKuE7dYmTKevA8/8WUWjs1veyqB2TF11wQTUEvOr0A0Gl4F5zWiWWyi6oI0sEWmRpG8oi2Jz6feMfroy5DppyZlQOU4pZ4G5dRep9OAJRK7QXL4DlhecL3F49SlbHKUyh9L5ARj7zWmENc1Pk4RN1ynq89c/0T6tw6307RARJkSjOiGfHF5ALO8oRMBR16z5GKumhjshT8ZYC6f0uDN4Dh/HGmJiPhV2vp879lrsdv1ilrYHegXsJXYW0qrLGD4Pbd48V+nlCn/suUb936moavI8YcKU3i04nQ0clt28J+NrkVznurfzMV6YMfpl6bCnUj4D1GljLGxJnqN6wXfGTq5aP3uoC6B2OuoU7F2n1GpGbjgwVzibGBj0zNhSoAVvTIcJ39MOVdnB3zLye3pqY5XIEyWqDOlM2jJKVS/Q9TFcX6KHQzjXhP3u/i6S1zcPerDXM9D3WiC+cCbBXUGZh1GHrjM+/NPEedcttrjvXQFV9vDc0N8/aiU1IUqgewSbYt/M3MCenUeO5hv1zfC6he8xnp8gS9LptrxGdi3tHZg9dHeawWfi4gU+oRdTIV3R+dIra/B3286Zn9TJOGDM3kiF67VgnrC36G8817wlTZumAMMCc10wc/dyzuCZP4/Kt4cBsDfdFOsPRwPiKvmF0gVA+oY6HCmRpbJwjKkAjuYo1M1e/pN1OulJb5H2RqPPnVM9/Ff05Pjf9vVPz/dh+FTs0WVs7oRSypi4E46oCA4TaoUw3MNBKGATJlqj9M+eWSeyNm8P4JbETtbPACYzC5ETsdo3eb7R4uhFedMB8dI+rQ6BiCfyH8/I6wqj9MRQVD3cFKB73h3jH4rF4isPkw7ghdoU5F0kxivjzG+metJz44Df68649zoE2zWcChaJGps0ZLaqmqBPrBeTBnXy/TD1PpyaKMZRky1Uqoq7CMUae01cqlb6HKIbLVH50qt+MemQxQZxp/l5NmhUzZ2kFF7zTEmGzb6psptpopJR1d+UyC9XlbuM/ijF70PjZh7w1vguWy24hsFwEyvQ42gpeU0NF4h0wFsog6JW+QqYX3OKJuHDXBP60FmQ5mexO017UTAK48J1D9CP6s+mGqOnztwZ2smb8u0CeUrl6BL/Z71N0z6twzy0agloNOsGfprSOi+Sgh1IF7P4Y5YaChl/xiyou3PTLVLHsInLUt/GmmJrNf6dRy/t9//k1Mqcn2CfqxeQrOosAae16OCRBheySWXoWUJGcJmTIK9H5FjkyN882Jt8o3BHd2Yh0V9cETtqZcC/bknlByn1YuMGNLmDcadpQyJwnBfaRUYEGKr/e84AbZOcDX57pAqSLcdVB1G2tocFBt/Ij4ECQ1er/Tk68pZEcfvHuKP//F1CCsFlivXX+Y2r5vA1iRCHVmn/FntlERQFIhU/647nI63SEjYZPzfnniCei4rI6QBuWG+Q8fYzopbh1s+bgcO9/tQvKmSQ6HF5+HdY0xJqUB94KMn2UfbM4lXR2lOxykCHXqzt4hlZemAWrFboKjzLYNGZjIFDtoG8w5Xc5vAN6vg+Oo/PkQvuOLKRwBv1FNYMNeEalvv3TQvKBjzni7zMn5aiFz6FaJt2WOTJ1Wv0KQ8zkpY2rXdBYLV4ivC1PwLxu8f52+HcHaXHeF5Qyj+sNUZidcp9xuRKURQ12+ohfH72sV0rqSerBq00bmT6M/ydR0+SudEv+SfRS/2/sdqdcAVaIncXq2o+SrZ+ZXH1p4tDUl2V4I0fstMEavMjKRiuj3YWfwGdEP1tDVa/yA/ftcM4sNsB56NK0LlvlApvptTulJ32CMT2pk0mL4+mYV1HCYEEPw7rwP0ZAetkD9Fr2Jf9yVpM6XPsSlhkwJkR1SYLoPUfvGn5/ouUvdNligDs13xC+csqQTbbWEdcy91+itG+Suc6aOEmUuzOWcWiQ5QSYNkalY6IHe5xiz7k3bEPetEJla7uUFm/J+J9ZwfwdCJ5jXM9tEpvY+MgUkwNfn1Q9Tb1bcIZ28t8wvR2eXtq/1Dqgl3Jg1d281WV9ZiJ+//tGpy5ucIAl89H7CGJkahBJ6O9nTBI+cHJGmp8kOdvTQoQlcLF1yzckR4l25Fj5MvYXHBQ5zhkx1R9R5xUfGssnVFD46tQ6fAuyrc8fgxpCp471ApqTpnnlGJn8zhYUcKbzwgjnqS6ccY4w6lU7pn5uTuJjMf1lPiX/LGsVvZipO7DsYp3VTONfFdkaMia2AbIgHZu/Wsx+mtBd6KSHlc9irNodwN/oPU8L8DjRc18R6vrEeIkLhAhyxRPcOB5lSkHiMzUuuc9WqpEenqME+cd0xVWRqd3ipsOv4Xiabovc6ehLWU9dQIt54u/onU+4u4X2N+scCvDxApvK9m9OhdVvAnmTIhDND71kJx4DvUaWEGU9kqt1g/QdZtSn85oo6lZvTI8BjsSEfndKc8ROkcIf1YLW7a0RpUaeS5KkydzCEEa0pMpUQBeup0dPhMw54Paj5fIb23XHpePrcovcao0533TwnZsvPukwmm8ItDbmjr+U0Byd//uiUkbADerubJrje4y1Sx39vgM6rltngLYFUQ+kA1mu8Fnx42SJNTtUFfKdeE3//wvt36LC+yvIt1lPXAHXKtHuBn7/qiOXu5jW5ulYJQeHvmXuAfESJxNc5CTLFAsaZMo8d379oF97a/qM6tZj86pnv39KP4nc/8y3dUw2bijbMOQ+xHvialfM1g8C6D2qZnC4W1ge7NeqUGPS8Z37wrVOu0QkNTevbDcxJVglWOduNCNhHF/OoSgi7vVCnXoIQgLfAeowJ4ddZg2MFUVCi7syuhUyb3v9hqg7vIZGypQdMDiTib0a9S5M7/jmba0bBhjJ6v427nH8zdXyNUvo4badAbPVW2Kx5yOQpYv0Vh0dKvD5F79dKWM8c7OmmwHyNOqXryQF15qEK/uKJ3utwjx6oy/qNwLVayMTgfXeTlvf4TF8/TIUCbx4BOTJVs+SbKTe/KC7dtlsNqOnVzFZHUUjEIeqyU3qbwnOXXUP7m4D125uoxPdPb0q3ETLjKHxmXM/P4o/f+PlXgtoSq1eXGmnG7QHCi4JMPeyTSKlVXMD2Vb437IY5rWK8H4g1MgUkBO9fMDu9QVPlVrDCApn2csL3Jw72xL/FyPR60R4/TPnTfR/Salp8M+XXp/JP6tRy9qu9Sf/dmiT/v509+puZEtRxBeS+fQhONLk15Gum27Z+H4hT66FMLmKLTGxqyjxptsrpiudxVx9ijOcy6lT6fFagT7OqsBjZdSRtE5fPNUemXBPLicDG11v7Cr1YMuyxvlmwClxtZAj++IE6YYwOFFSlxe+8HKD3si+CB9Z0KhGmlciUNJ3inzUfddEWZYOa7WYOh8NoK/jHI00p6KsxaAvjRhxrHs/I5cGZ0iRkalvnKe+1jDpx8ZEpRVsBFTa8D5RsIVNrE2PaG5l3UK7TurC711Yku1twhCgaqIQ5CnqnPMLXh0m1Iay+Kf9kytsd3y59a9EGyOpSE/t4u7lkFpMAMvOCurh+5Hh/FL4morj4+9I7MoXMHyC+2VrB9goyrZzvFPZd+SqsWsOcICRJ9vF+LlnxXgMz1B2g+zXxKp7TzDlf1/MvZvFh6n2KetAuq7awki5KycmSSrAPW/SGhzPWczuKn8ebLPHrmIh4P6tT1UEmCH+eKXH5K51a/SVrFL9bp4TIvMBKmT4KBx15TUbuVoFdMT8wa1uiTpWvKTK1TSnxDXbKaVyglwgNB2PcXAg1FXOzAqnaVcwetnFNxr7OwNqUBPNynsv0ssMYt+kedarccJ3jOuWu1kbhuyLG1FCeKKBg/VW4RIgNcvSRKRe/P+JH+cmlzQu9pKMcDeYFWwyuerCcQXgwkakDRZ06Dk0BVnSDTLwr1Elvi9eLHsiU+y6RqY2M7/dLp1x3wfuXT4QD2PMemaq0s0ibpK9hf7iizuxX2xFJSnYE//FEBu4qMqXVnCkbf95rB0pKpy+hBk/QsJ7KPPR++dJbAyn3lWDPD3Mg7WmJ92syQl276rzXtcyfN2XvH51S1ccBmEtQp1bVe4afz1/BZnh9EetcoHe2D0UGibJfF17S9TM6E5CRaOAgU48B5rSgRC94GA+QKYOxb6Y25rZlzsacp6Tm55jTXYRMjW0+Ay8RjmANMSUwr7WRqfjYArsxm/mO/SeZmo6EX+mU8i9do9DfWQmavnhgns9u5Ycpsux+dOqLqWy7w7x/vaDOtCw5QqivkInFmNU0ffdX2IpZRWy2vtdEWC4diPqTwg8OI1MbZeNDEGaoc6/ezulkX1whssb4+vMVdaIXJzJI7gyZ0iSsZ+JT60Giq8jUw8AYWBf4Z3dWI1P6qzPorpJm4KcBZ8otU3pWPYypcov13DuJG142IFPXlvA5G7wP7hq9jzOIMMab3cmgl3b6o1OTA8a0tDtdQX3X6F2VK+r0aKtjvUNMlbi3C8Zkni+RKcLnPO5jZMq/VDXE8+uWuFNFATpc3ijsnu+KOY67NYhpIVMhcTbMda5dTYX3Bus3/YG/L3XOMhXqNgOv1VCnDO2MzARnZOoSPAt4pYvuo1PuzVwXvlafZlhvTpGRmFKBvT1kanwtSkhmL7PwxkPMSebOa4EswpbAZLZ1SasEfI9zxXVqhDppHskR7WxLkKEV16lw04ITSX+eqfH/nZR/MvWX9Mz83UzNghXfiSndBWdz2KYkD26r79mjX3Pnbx5DpijFvH/coU4NROsArrMwiN/ehJJu8vEFtnJ4LexmEecfpg5Zj0ydqfzNlJ0skanr9mu/WVt9mHKnG4yJZvAcYkwfCPO8BuuZYvBwwb4Zw8Ia1ujV3jv0kp4bGDzv5wY9m48puPFpW/iphzGx1/sWTNOqCqeKUCcTBZkK5xYyJVJAXdling5gumH+PLe/mbI3K2QksZwZZYNbCSvtXRV2fp+X5F4jU+7C5D1pOFPhYHr8MMUO2jmlCzepIT1YmvBhaml4Cmi+cxWs5WZLyXQh8OdpBZ/B9kamLM9C72WP+EyEnq+Nb6oMQsfUmGvP3iMarLZD0Afdk9hLf1eTWaFnwKTHumAW6fksnqKAw8RDpvRhn9LISErwHoKJn3/riDQ+9C9QzvlLsApxC0Qc8/2K+w51LNxhPQdzrM+c64oQz5lhPVmRAHVqu7fRixqu+weZmsx+tTeJ/CXzfH/3WQ/hOTihTgzvzJF5nptvn6vP3Hlrc5qKpOLPezI1IQK7qcjEM8KYDK096obSspKKC68AJe6vDILrIiXXeuqgV7QVwV9MjyJ9Cz865bYOvr6+TX90qrPRe/lje/Bhit2XkUi0BJkK6udQcHr9BFSzHx74RWkwV5h3Gh0Yxyl4SYo6lcjIVLnPXvhTHerkY4TXv6XMgzD9D1MS5TpFeIy3s16jLN5gzJIavdyRcu+1vRWwO00r4ngr1Ok3phbw9hkysBggU93kcQRWZsjg7vYOKb7RGg5C9qNTxeWG/9aiawGeGIr/ZOpxyGtaqug1Q63D33cVTiLtrqhDVptpzHsWyJR6GYhg3JumsCe7uCQx4Ps7gI7e7yKhTnmj5FunPM3A+6etef8/j+9h7ob4/kfT2xP0THwJML+j90STikyth6hjZcfnSj7w+7Ja9H5uP7KRKUVvITq/kal3+keZmi5/5f3oXzLP93fXU69ynoMeKndiT6qbQS6mKYORHrPCusw2M/Jctj549EQE1xIwTx569BKpYxvEO7vI1LS/nUFO+iuxB6N7SC5C++P9xi0y1eYSvv46QZ0zXnbKz/RdISM7ZCQIUCcux5UIMqZP5vsHrGfiAuunJNRRp6wSdWqsBS7Etm4QFveyRuvpdApO+ECdSrqRS8XIfoCWpFcBcmEXEi1EpgKvRS95GkFI231x+OgUK4oVvj6fZhC5pVp4Ru6MqGLbZ1iHxVWwD5dtSIwXxrST8znt5gljUpsik97dx5+/pOeQ2llRfXTKi7OzQeliLMM2KTGn5Jo2IzLD+8Um7w3xqx3UNMmkA0T5fo0M33uR3m0Bvd90i0w9eG9oY7JewrbUG8xJyzgk8x6vbx+2a+ZLZz5/SyRnYI8IdWpxPKXUkVtkqo5MxrBinFHF2Dagi4NXYV1fc4PvA/lmyj2o6P28MztA+jRQpywXc9RVtF4A5RWZWosu/EGm5qNfeL+58JesUfz2GQTL8QHU8+qGNX6z1cigtVegn8KMAd0HM/KKH8jEmqJOtSoysdOxhg79nS64EBHULd3MQfGqi2CtGMaEoSBTXicqhSfukKk9LTyInj3WY+SCr5d14fJhyjttkKmhaS4+TLmbdNsRb3hkYA8fQ2ZPkpVByX7DIGUTZLgWZErnZTCFhGnIVOyXLp1s+zvI9vxKQMkXLqnQbUEwlTAHDAw5pEfta+2cn4faX06Y7lMrhSAYqAVj+nlEw9k4B9myroUziOfuhymbce83HWBM9vvjAWCg4M833dulncsqiLcrTWDZ0zH4fkEJ1vbjItjduh4Ro8P75Yz6DfG6t1zS9QV1KrYGyNQkQ52Sbm2K9RjTiB/x3tAmn8ernu4PAazBDsixmqaQrDdrxoRx39FNibpzeE9o4Zc13j/ptCyB9UuTsNfR+WbKSIYv5njhXCNJxp+nSQFnKkSdjJZ8ropUEsKMA3rf66l4AZtnILDtqvyTTC0mv/B+CN3f0Yf2d6+lJzreX+Wk3pjdJ8iUUs5lWM/8jNlkUI3I2Jh6H53ylcEqpPMbxpzrhhjjA1bkNFuhd6R6hkwNpjEQ/VnZ/CyDUriRikzxplgfplyqrjAm1ssL2KplEFdo3vz5Tz8HwzpjPaWstg0hdcKwftghU2WLMVAlEgNrjyiyzRb4udjlFNKQIFORijoVF7cb0PKCMe1fYoM8TR2949YiBTuLssthPUAihqgb2a2n1Nc3KVi3k8qYXPH+EsqN90ILkclejoBkN4LebDxYFz4ZyzXdBsEBDscUdWo+VlzqEr2CoBU0wa+EN+qekQ7BCKxLAQ8268j0gTkk1HNkmHpdSffHr/nEDeqeeLVFOvdICtGjR6aUC15/0uPnXzXKA3Wyxip1fagSSOazH6Z2wfIMgIJdeGaPTOlrUvC+uCbx5LEyopvg1MDen76I1bywnntOpBPEvYDecNkjU8d3kH10ym+iEzKVVE/IjjMQ/Hfv/sG582j9frGPYj76W/ZR/Gam7CBKwazojdj17iaT27v/ZuqjU0JOfKynrqTwb/c+pGGJ35HLNsiUXZCUBnP7CHTHLsSp+H7BwSWwwSM7pWD9wprRlUZcAHWFOre+4uv1UXsB9qzQy2kmxkSzWE9hx2T0fsJwXn6YsjZ3ZCpU+m+mDhNAXfSmOaXBmE0g9s0t8yPuXTx886DJ3qWwRo8FXixGpvxSwvc7FjqXbiQL65mFoAofpq5UTyFr5ipzrwF6r5uwPgBdnjEnrE3MKY4tZZAlItYz7IlM9T77Zso3zLNLpWOLOnXia+Hu0NGopDUiaKaPn7/otJoImyPWfwT4jLhBntPxAusnWE3WhSsN+xmdOO03U96tezf0LfVT/Ajegzkv966RSj8m4DbqmrnH56mjidBy77eg+HqK3ruPj2ewN1uTuI+Wr3FEtwfIzfspWE83osR2piewxB69YWfI30w5weo/TK0fT2BeCIWv2n+UKXH5K50aK/89PP9vYkqpsgS2r21d2Ocn1gPCfPU/OjWSsB7KFIIxGrmoU5qCMQfeWRe8QBN4zYwxaZaPC4Eux5jeHixAHUmUwj+djt9MZWu+tm2BHdJBvCnBuo7w9dkT87Tf3yawvjwIcUuR7wPoGHo9qIfEmi96jc4OlQOOtkWmrDtQerCOE7Cd8Zb4YTpChdp4V9jTOV6f8BX/c7lBpgg/Z9xVyFSlo65me1sVvJzP2WCvJIGofaBOnU/ovcS+T2EVjJDJtsE8/8XUoRZ/dOr2QN3ynDsy2MXo/fwZnz0jdlrBdtZZo+uzu4TN6loKNrizkmTnxIPkICHD0RxymjMrg0A38Pdtj8iU3fKemgN3I3gO77dOo+0YyGpxF5y6vctks0CmgiFZE3cBqFPlVT9BNBlT5j/fmJM65YE6dRgbgl8D5qT+fbrDfjxDptoF5sRR+ziBp4ioY+YUvecXUzAqFeGbKXX6hGDnQuE6Iv2Dc+dno9GvdGryl5z1+N1rFLP3PAYNnXdhHxbaiLxqT4K9t04F50w2IzIv0Lt5K+t/mHIDVxf8YVakNNx7GahLeiFWbMaUtE8dIFAjhbEkQqaa+Y9OfZhCx1SCszeQKUvhM9HU0xiUZoY1tBndUkJiy/kwZRu+rdHB4uiAux/phefryJSb6eNvprw5xgQYfQkrUSvx/VqxTOoBYeCKR6zPJIZMSQZfm34eMcZdBZkqquMPU9bAaWisbxPQ+8GF2K/tViZwW/J6RkTv9c6QKXuBTEGQ48/XMurU1dWv6O3GWuEnYwfrs3szwZxyQqbuOy0nxgmZ8taWKrDBE5kajn6Y8qItMnXf4vUdv9gI7nyFOrWWzRFIy+he2PsmEon14v0QL8qa+I5sYz31nOb4fvaUeUcV75+RTlGnsG4TfLZDnVqNnjfQwH8WVr/B938f6zlE994QPJGg96uujxRCOlYE79bg/bxq5AnpUoCCGeroD+rUbDz9xb70+fQfh+f/TUxdghNWEUulZnay+WGKKloq2Gc2HZFphfVBJseY951Z79L2EKTghm+M8S/v9xbWGawpLQunKzCmXzMCYD01BVHcSjN6FAsGoTVF7zcen7DG6LHG9k30ct4jQJ2IgkiA3e7AnxEf5yExrjoydd0MBGfP51LcT8hYkDZ4vV3XyfQhTMcQ2w5nSsOYGL9vZ9hc9iWzDmk0IwNpiUwxCb1kQXKXHq0p6syY90G6FSeZ2qsWdUCgKvNvI6WmbBthTtlZpWCZkiaSx3qK3myGTLnLG9ep9/SHqd3mDDR6JehdTxHv4bI4U3rURmNQw2PJ4BKGKZE8C3PIqEWmVD5fFypkNIoj/H1stZrR61RPIEujH6bqR/8GGrzvxOontxHRS5aAH554H10+K3V3wvrI15ofpu4H4QQhSwzBFcd4/76YUmeHJ7M345lILu0SmZp5JmGKnZf0VhxRF5ct6lRt4/28iHrz8X6uv3L/pE5N5r9YS5/P/pZ9FL97jaJYhSCdykqwHawNSPleS6BsFmnx0anBQkDvtuJnN5TzykU9qlJIo1gv3NwQQmpW8xTWSwmZWs9vIjnHG0AGVYW5cnccfZg6GBFBXRvaLhVLq4RYQ53z5sq5o3ljv2G7NzGPrrKb+2GKHdRBYZ1OWP+obuBAtKn1gnW1LNP3i4zAhQcy5ZaoU3VwOYFOhyWx5N12RKwF16l9i7o3weiibSZgnpYH6P3MrS1T1Q8S8BaZSrzL8Ix5XDyFQFV8//aDhCPyPuLPx32DOlV3XUmj0RJ1eTFUCVtGCtBBZl0ApFJjvusrqJvtbAzaHl0fbNdhSOCKTB1GDdZfezFP6Zji70ttb80+OlWMpqhTh3JTfJhq9XkPCktvgr06R91Hp7yCzyVJrFXzYSoSfMrYaY73P+ik84cpf6/j/TMeWQ37VHkSe6uEIumH0yMchjnXMYrvv59gDrH2G6xvNQ+99MU+NlhPKsDcxv6jTE3FX+z3m8//kp6Zv5upSzQPwMheVWFbbl1/mDKzYVqArE07Mkim30wxUUWdGl+lFCAxUTeaMwup0mM9prUd6sRjg0y5pyWWW6+xQtxlbY1o5PP6KH6jzskSvl7LrAICD1/vitx7uaHdA0krRXAzc+uSA5o+iLLqR6cqgSFTBZ+LGByRqeBojZFRwpkSRho9a+scpOBRCPZY23ZkbUvIlHpEpvZINz0G6H1808YYH9JepmT+iAHkWiWuVSJTV20dYkxqJT8TWHfETwXUsdZAXQlnGJMLWUCmnhrvrQwOUPcaXMBx3xrq2Aq9n/iqe9D6E14/VGYuOVXIFFubasEkvjdKFqsEmdytiedH9ohKfJ5W6vD9h7mJ1zf3WQubt3xj1mU9b4izk2IIx08qMG2DTAGwHMIL73skepiTYMT7/+1yo/BLQJ26nVcVKOa4EZxTEM6Ip7dH9OaKSdyNCSVthlwX3zel8DbkhExdrQbcdYVapV5L+geZmo9+tUYx/0vOevzu51PmOvNgUzwrZu80rSTNBkQwztOU2dJs05AVS1xwhxoh7nl0AuoEjwTCVNGZt+oFlwqmGYGO9QSxVtl8Rk7SFODgFQrxxrk0osts6UB80rEeez17jElVLyCWL6g7Rw2ZKpRVB9u5qBTu+HQzCD+0DzG9oE4J5gl1IEbGsuapsw9TZrocYT021gTfRhmkaj84giIkBVbue75fb4jXYzdkigVHfjbER6ZsaaAWrj3tRLrdBDEwXVWJP9s5NU2emQ/a2ykEuLVaTboZ5nV/kaJOHEv0Tm+vwPoq9/Dnn3vHoNaLleCpikZYYjoynbUuvn93h9cX25lBwnbjQtrwtfeghJSSRYG/z67XyMRk1dHgUeH1m82mYGHxLik7XF6gxWItwJSff5qc2xhcZU/5WZhVTQ/t8oQxgMnAD3q8/49JdYL0fjCYO52cG3qaDb6Zss0xenfJYciU3HCd8rsc3z9+X3Ar8f5WEvd+u+DBZw8B8689/YNz52eL6a+e+f4t/Sh+N1PabvXDlOphjY11/RD0ovthSrEZxsgSa35ve7aB7lSsscOM6Qy/VObS5zGLYa0sME8/uPdqZg8LfNFRiL/RMeh9ojPwYyAFWjXMs08mFJBWA9S56wDz9Lp8trB/2FhPbbutRqqFZIM/Ww8KKGxkqjM3NiR7fr2DDDKFozRCmXSQKafFPJt1T6znps//0927bSuqbNvaD+SFeEK4FIjgJCgNgtMdgnJU8Iw+/d/o3T7mGn9ZZedN5l6517wYZfZMTe1h+1qtFYNoNcOHJc23TnlXZMpfC2DTOeQfpsLpHkQ6Tofz27e5ygVl7zWU114hqFcN3/951DWEXIZ5WZMb5pkDRaaqCL3u/rRVMf94b5tG9rBPfDWc4fLykKnHKX6ChUgxZzE2sPXs0HvGqfjD1DHJPzrF8mWJulJiPccPV2eBuKga2l/kB6z4OTLVH/mC8Ns2geBypjW78XJD2yoqgHUiJYG0/BdTrCiRqZYGLZiv5FY7ooo6S6M6h0SZ2zVLvOHsgK2zg5DFqFNq7lJ63AhXiHYHQG9sTf6kTgn8r3RK+Evun/rdc+f5newDWTsnziWVkZF9momgLh8Z8cZhi0z16GV8YYuZ/zTsbRFG6GUg36FuKMIwF2OPeWTdZTV+pjI/IXzYOpB2lUKY/1z1VK1rD9J2ikzJBT6ft58VBPwbdU7bvDtKVBP79OiKfp+zeUrGJ8EFf1ePCERHWaLH/RV1b77E11tdViKNEouDeF0adYiEUxqVmww222uFpLpJQfoD54K3GzL58yrZVD8M19ncYc6gf4KPTgXVRK2ZKCkddZVpALLmIxPiOi7IfT3oCEOdQvMHBb1cWPrNVNgdFIMKa27Ig4VBgnhUinQqSQ/QxEtNPM5GpqxKYJBUloZPr4sY81466PoUde/ZuLgem2eCXnihs5Bxw3nrC/kGNhd0tROYSUbiHL3pF1NBMEKm9JOQQ8RO6P2SBn9jWdWRscy3WXAY8ph5Co4g++Mb+2bKWwsHYGVj18Fxje9/McxVCY1YYUG9wh7VzLgr7K0RDJvBmj+pU6I4++92R/wXpsS/5MzM382UR1wGG+5yqmEcdPG396NCmxEYTaOO6Kcr5pPRcdgvVpU2jXP2YSrIXgSGsb0R6lpU127lnHuSH5GpffvCPDXnfpgKrmw4YyRCpg68UwHUCuYp00CdSrngDjKr0Ztk504kLYIKB7VCps6A+UcTkSl3Ri3iXx85tmuKLm2/HuZ0gECH63j3FLZqW9XepjOzD1PKCnWPt5CpFXNQJ5Ij1rgwzNmQ96sE8+ATGZmISkGN7Mxgu0IrBu05HjoJ1rS3ztB7HfuBKQ91zg8ylWNyi0wd+GsDbrNB7+c/ZJG+4HYDWYorDnjPoN9M7bodvl4272PqvHG9nGEOpF97r57WtzoBNyCoU8uV0lBfvF9h/VwN53n0Zkz2bZpAvDghU7QrG7q+kBxC9UG4sBBlm2Z6ikzNXjZh7xbXT767R9AO3Y15FzO+ES1bHSDuSrv2jRfq5MgfzhGOzwoL5RzXs3nkF0giGYivCZz455jiJ9NfXUtfcf/HYv5/9tykcTT1wLLjEwOh6vxvpr50yhlr6P3MKkWmhGTYL6YgE3DAvped5DXHzoA6VR9U9E6LK/Z5c495ZmFHWziMtjLnO6dnT8M88iAjFbbFVsXn0+FeBH83zOU4dOh9Eva6gXUWFcYWifFhyr8pyJQgDueoHtPh541FmHd8fphyiIlMbWdYE+v3Zpg141fMVU5JTMaLpwuuMTBlEWQq8pGpoD1oLMBYtKBuSLCmzyfUqWCOTDVyycDK9qgzRy2OiSPVyNRDRKY4Q0Km3jrqzGKJXnFhVwZNXi3qVFPpwzxeV6Q1QgmYUqraiTeRSGYbzgNPR6bCFz6RHrrVDg7bOzKVV+6NLhpkBvQSdcrl3wU9HUZXsA9ayznbJvFJ9bRQx9Y1ZWEWo06J62FvVLckXLC9uDZdDGdq7s9Tm4R9hEzZVD6CrbMfpvb8/F9MSc8U89lNQJ0qU/fDlO++HC48z9ifZGr6yzz1t5xHsfrNTGFO8sCUzycCCwmZMh+igJk9TWtHIKhT1mP4vkjc/OjU6I1MwSlEpoiGOtVdpyHIxrImWGDJjVx4toUdjJGp0nN6yjLHhd1GICQk5QvzjbuqwH2uMB+lD+zTwiy5fjMVbtp4QW4wd7+ZchMf+6qj5QDxtF5zQdE+F/TxnHMQkH5gyppIdCqUCTJNK+LMm7P/YWo1eL/JuDeoHmB+Ong7jYRURaZOIheDc1+pdVhGVUHFTYmOalojE8fA8Il4yBNwdGQqfLV9RqsnSWHXj5BBf4VMGQTzYGz5Ose22xc+TJA6MBdBxbyKzkVikSvqcsJrJOCJFNOvuY+hzv0wJcwG71fxOglPgpLRsRygTiV9Wzs6KiihNz2GsGKUMYx4Bd2cnGFfvU44BnvUKUsazi5IrzYJ6Ai9Y9IN95Quqhtxw9boyPXu7MHrNPSGojVcd5Ry9LLaAX2DtBl0SnIukEYNMsVOf5Sp2S/zlPSXnEP7u73fZrdxQQujIwfTTQdkWsUCKGsvZV66nDdkY6088MezwUv1w7XYLXqXuMmwxuFY29R4JMGHKc7kO0IkfQvpKZVr5vLPG7VnKxf222EPpxAjU91smAHg56hTyzHqBLGCC1BRRZ267Y0JgR69XpwWIgeSLYnUf0f4s6KuOV/PVwuqhe0bmLo0kMEb1kQljWIwskXJwdLifTKLkCkIHcxn3Q6ZcpLVD1OLZzGh497B93/3kBG3e2eoG2cX5HdUMWhq/P0LC5najwVas/VNyuh6THbgHPDxoXVUML/lw0wC7Y5m8XVxFzSQ7Basy6Minp9Gi2+mXDPRiO8Kwx7ecpil2gXIVPZ6dXQjRjHEM08n7HqtMkrd8gJGsmuZ+wxMm5zOqxjS4I1MjcPyw9Q+UlCnxhYytTSjHFx7hTp1i5GpTDMb2JabK+fdRaMhxLL2sN8bNmMvH98/uaLu+aWATB0euJ5NFF0g9HwHvbdM/iRTc/FXe5Pkv2T26O/2fvzjBaDMVscaerOzCT3AErTFBplaunpDtsYcmVpcfpji2ghrsrWQqVnPhnHmZgDaO8M+v4v4hkxHqw2ES0uuw/PdudEmJi6w9fAdrKqgzilUL8Ebi2vum6l1scGaepnI1PgYT8ihHPLTVEamesAaGF91B5Izes1gt8sX9C0Lb/DUFTJl29zXveMRrC/bsvaC4Z68NMPng5wjU26ITEVsjkxdhnsMv5iiW6zZaFmpjCke6tSr4vH393jUmfsiNr516uBYyMCCoU5dTdS5mMXDHtjiTen13dZwOCTIlAzI1PHdn4CIaG6ddT1fEO3ZeujtYmT48u79b52KHQn/vVkg36i7vcbonZca55OTl9F7aJ6B1O+WOQp3NsiZzmNI+iGoitWroHqP+SiyO8yjdLj/y+6GMzWrzOJ8n8P3fxL5GqRYR6aeVdyQeYZMRegSiZ+/i/ibKaCNQtj4jF66XqJnz3TOqUMprRd/kCn+l3lK+Y/1+x/dR/G7deq5dB0gVxV16jrpKFltGh7s0kmZuyxRp1wlR+83n6KXegf4md6HufB+Y6D3O6jIFJclPmzDcTXc4Z0U3zp1cDKZC6VydaNmhV4uci+oU9zA5PTolJAcY9Qdzng3dDZ3saZW9ZChr3FPbKt1wFEksf5mqlgjU/t3tK6ZQJGpboU65WtTZGorYp8N3FEIVrkua7coeJvUGPnBuT2V2n8tC0qf2TWBcFWiF9Mn0oSaV6zpYCSoLHzeUaesOnHAqseoM7ExzAZKkKnMTGkdtgLWpKAjkyE5o07lo0qij86pIOFGeh3Gwb+Y8u7QToiS1u43U8HsgUxdclyvKHfRS4pq2dFzjMww0dSJ/0rx9Stf7mBNy5a4x9FZIs9LHQ1nV6NOeQdkaqW1e3C14bqr0rsGFUrrh6nLAvNY6ZbNN1NudooLwkP7L6Y2NsMeEk8VEmRej0zNhTM4Yo86VYfsTzK1nP9Kp8jfso/iNzN1GU8dWD3WRwaXGpnKjjYPmyzEPMVLbUP8THchW9rD9xs2MrXjhjmE9QR1ZrFkBh3rvP+tU27l8wXZLoQNOM0Sdeq4WHX0ehnyUOwT4ms11kQn1SXseIq6szdRpybRHWsK/y8JLK/riX6qkaluLLJv73d15/jz3l/Xgb9xME+duRfslNIgIdqyCZXSIIAVNy+Z4855gyzjFpmykKnAGCNT7TBn44spf2yjTskl1pgv+8NeIYY1bazLLaxPS/SOymz4/e/ozb6YCrTr0Oc91JlsNpxXrk3eH6biNtRrf3sqJ/Rmxw2YzrbkvLzVe3LXUtTlZK5y/jgsfLqbpAkkjwOt/UQezmbO9Aii2wt1Srq9Y/rYb1qQSvfEfTMFX2cVKBtK2F2RC6qYzz0czinBPKe4NlVv9QEOR9viMHAhUy92rsGcNVcG5iXOiLSOMmTobg/XXZFpx8R8ttfO2OPSOebJevb8v6RTwvJXe5PIX3KN4rd7v5fpgH3xjwTOHtYUL04WYJ2MlHwzxUaWCz4voJdKCDIlf+WR83Jd+7mDTH3plFlvkKlkl2QkPc0/TPmG6HQUpgy92MlSuGDiIlPt+lpgH5+iTqkPD2tiYbaw2ubI1OQZd986la2RKddvsQa6WnCwpqbrOgzK1YTay2cP6SpDnVozsqDhQfZBia8lcRMtMch0kePjT1uFfetUfkBGfGs41/VpoE6d71wEYaKo5JupcjnagHa4lDXcgh+mYs+i7Jup+oA65xq5yvytqUhUfUUVwIrow/nj7oRWJGvAQMtae+6ovZGuirAHrdThfL6LBLR+ODHAfIq696VTUxNf31t2Wh3MbCWjtvM6gWLHp9rjwBC/deqLKb8yyoyG8XUPnq+h95uQl0FFHr1gpuws1NEEe5IcTCuwXvsfpurWysB9d6hjRgv+R6c22ItDPuqRqSY6Q6TUDgvuwE3+IFOi+Ks9tPQvuUbxu+fOl+sA+3R0RKZOfSeRiWjMYd3KKQH+OS9IFDw/OuU7Ono3SAjWXBujbhQJG+5HGjFQRqeKOVKXxN9MZfOFXLMNzW/08Fg5EJ7uCufvZiWlca8XcJigd/RHCeaJg+O2QJ7eP0xt0u23TnkYlBbUy55bzGPCmoWd8VzQchW9wButBp0ysM/KLTKtTMySOPPhO+P2gTp3wKjGwnMFH6bSZqFyjJ6L/pupODirJLzmVUxXfrABZSmWzJMZ/v7XEhmIT+kww4BBTFlXJ7CzUsxfU8mTaLYcrrGUGx2ZVeQJ3ZRNDcPpvQyOd/3DVNyf8PWcEzKlrFgCAT8ezriZyM23Tu0Xe40LrY0XUy/nj0Dm+YmB9ugWJMydCJx0hzo1g1dGm1f08X6sesuUJsw6QDDNf5gad2oFqxyuzOMEZErHtgBZqFlcMHqiTrqT+dfZ2jLm4VJCpg5pBwcjdBgzQ/YHmVpOpr+4lr78W86jWP1mpjYP7NOmKjYc1JohEdJJH6ac+WiefTPlz84KC2zbpbQQ0n8xtXhuGGzdCeaJ+f3sk53d2gDLSGb+naFO6RbqjDPfKhxLI3z++FbnsI/vqHNfTBna9AiWvcDPnB2NhgRmtIXQ2ovMiXRkat/kW/B3xhqtjpNPqLJIewjGU50LdZ7r6f328sDYO0XteldeIkcsSqzZBzL1nEnSN1NxzlCn9KjvacmlWLPJMLfRRX2j2ehsgzxd/DAl3qwIglZABhoB+3x9wnzFtjHq2sh3RXoLuBLz0BKZUjq5p0ywSzAuOjLtufOObHkHwO98tfaloAe61bEHhec7Mpq/hvMRVWs4l1fW6pBX0Ps9haAB/SKeiBvu4sl/Ycpf5WVMZ3vUnWhjYp5yCmTKGK5BJFGHTNUJ6mziyiWQQLkSb+HHMVG2XArpbIx/f91KPg23eQS+LuD6zsUedXXEtXBYHB3inwtcvz/H1HT+C51aTv6Sez1+9zWKMrvboM03yFTZ6OI3U6qy2nHuLIvQy+2HGuGGzK++ZIme7XaYfeOibmgNoZRchpqujYo4gp34xOZrG7KtJrPAvTgNTXeYh5LxFZ//MF+URsNZwyBpg5ebYE0nYB5BXvb4mSvZoiF6PDBViCKBSzXMeiHIVLio1iyYH549Nb0WvZ+QoU4ZFPus+ZTR9fhWUXurNJHIXkWmsvFDIYxTUKeeDeaJg3FR0buukalW1j/ejz0D1IlA4C2wbzUyEbhzkWgbrOlghTrFyBWZSgXUrcz18fHq4yXS6B2VMBzCwoJx7PZ0dfYLkIQMvedJ1juivnT0utFErYPGLIC+ayGGnaijlyQzF70aBlH867dWMxi9fdRtuQGF90/EOy8wT6bz4b5qVSPYY9pXTBWFy2Dvo2yxlYxMzQN9D+EhsVhQrYczPOugBNUSrgTs2SImt2C4/6qT0fsVQ57LqBBBmtky5wfDnI8vpvaN65CgD8mfZGq2/JVO/S3nUYi/OU9dydEGagnoYDJHXxAP3S0YPberIfT1jOznAkA2dbHvJ+1LotPrHPveW1pjhuaJRMeejP1eLkvOvfioU28W2XDYBKhT0TtvaDR/fnTKP5WlROt6uG7F3qhzbYLeqzhiTdmmiZ/5e9cVBBq2hT1JkSlxO8zD3bINJKG4Jt9MNS7qlD9aok4ZZj2h00niwvpyLJh37OMF0Xbo/fYp6lRwuaBOtSX5MBXkbXGjZr+KIDuPKRfMJGTqBS9kypZLZNiZL4jzGJhiV2QqeyJTwhO9G6MVMiWNywW17LaAaPnSCfO2qFNXPc5hK3sFB5UTNWTSEwDMifh65RRsGvbovfa6j0w9U9SprGUhhC1gnkoPHv5xOKrBDMmR806a0ZNRPQ8hzZsfptpRnUKm2YT44QJ7mjlZ7WFHK4v5xRLf/5dOSYp74dzjcCmIW62QKYMf7m/rkOkvpty1jPl2VuJ6Vu28Rd2WHRKaw1yWP8fUXPzFd77Lv+U8it+dp7wb1hR5xshUqrWLb536Yupbpw6nOerUTMMarWoX88SCRQC37Roz+wGZIs+pC1bEl5zDuTyQ8YvZkJSqzNjzhDp1LFLUjaWo1PgHWBPPTD8AE9bI1JRiTVzOe/Q+0QQzdD3cJ2s9HcxPZ0HgHGuHOgW6voHddrcm/iFc9VRb588PU+qSu9GRM3JBcm5Io+RgHtmNMI9lybBvwNkN91vVqFMpUdU6fO/gRhOehAD5Br1cnaJOwOO4Bl27o86Zajv59n7eOR3OW2fona68FUNy5ikXdlNkahxyBTA70Elg5PKN2lmzBxN6ZMo/Yv78YopdGOYvUcaazpdXzE8c+WEq9K7D6w/nCybNG71hMypBKdRj7drK4kbygvthSmbuh6nDaU9IGF+wJzUzhkxFwz6U9RHX73Eoc9CP00sNzrnzCeEc9H4Pe9j3PwwvyPM2ggPV5Dr014P3a4YZEA91y4U81H+SKX76K+83E//53//omZm/+7rfF1OyoTUMkgZrSn9n049Oze+oU7k67L/jlkM+Gfci1bbIVPwiWONP8sOU+tqUNQSyCSTeOBYcppKMfv2waij/jByIVarUgbJHpowzhxlb15HJi481wbNNjZ+8LHPB+mnEBEJkaP9IhNqrAvRq69TZgHMam5xvPxys4eb6hHA51euQAjLVJQF8M+XpB2NCihl6x4yi9wv60VOk+h11aWc6KvPpBpmyS/RW7H6lnL+RkanucjS/mXIMP+rJ8z4w56TDvRUXzEN2hn3+i6lg0cgfpnaNrH9mfu9Xxh6s47tgINC2IOYU82O05FQW7OzephsZ81s0DykJtW1Z0NfTCsHxFI2FU+eHKSl9HpmrzzFPrmTUKT94k5pls9KnfBKlwNKSoJfVcf32yxbz1b63CMsvqPPXflqAmT0utXsad0DWorCDlM2QKUeXPjoVW55cM24C/TdTu7zZcgwK7k8ytVz84lr6cv4fmfrvHvn/LFNZfbawJiVkKni1PQkfMPkwNblEMSkwVaBOuZhPjgT7pDDMTPP75w9T2xRremsP16Jt7WyTcWZZ4FaKTEK7QqZmN9SdzF6hTrWKO9xvNOxfe+foHaVhzuCMO1ewmZpyHWTzIWMfB10qeWQKLsNMtA5/zlx1Tb6ZWq2dB9ZoP+hUj97lHCQOKJMi57zpppuQdZp+mAp1uUedqoZZP9OXyr516j9MBe83Bi7LdddAVyUyxWz9w5SbIVMhP0amfGnYK8R3FL1YhExdSFSA8yg0jqlOeaPGHdJvprzk2mL+1JCpYPlSSbi8gUGvb2TKhyvqnvN84Ru7zQNIz8Me20OAr3/tkxLk/fLIvIO+6IbrhsE3U37tIlN9j14umL/R++UKrn8Q6dm3TgX79TumHM/n+DKzCwN3ZgCpdtwOdpMHekPTQp0qDjUynDe4vr486BQ8P0yFm77u/iBTwvJX3m/xl5yZ+buv+3lPcw1bCRoCfqx/mJLdeke84N3G5DTUSMYN+/GCWz98B4sZH/oUmdjr72EP6dEBWc5K5u3HpkFqSbAgyArUqa88xSX6FqKd/rVHFlDnDGsPh1hYk5A8lQ9TJplgH32pmLH5nWADzJZC7ZIN6pR452xwdAdfj9fyG92Z5AHpskSdIhZ6l74YOUBPcV57EsGMf9ZRp3bTscwxt0Sdctoh/wkC6sa1hI4uLStALzZFLzdrK6BH+Y7qquwL5mbFvCPjXsAaDK+EC1ptyCM7fL6XS8hgepUn9HZe5ZBKROPC1Eemzu94B9oU8PkBP4+JWs4/TPnVpDDostNDyPiccGEyXBvX5joyg/3no1Mj71zCat8cibcL4oboHDapxHQJ6ozp+pSr9RSSU6Zg/uMLkeZKijrVbywS7lLMY1/eT9uMkClfQZ2Kge0A0I4jU3vMc008zJm8PDHfvhLsUdWaO4HH37Z1eFK5P8gU9v5fXaNY/CVzPX73vvTshI7NmpY1h31Ov5GRK3GgLY/IFHvOfXKWMPNn7zt6s3ONnyl/xprzZxuTC/qNIlJTOaNOzD1kKiBng6xVgt5P38qEkeZZ0NH4uoG4eGEee12RSXab7yF91chItkamXpOygLUYYh8tCeYBiJApN1kIzJm+ihs92MiUJ8f4ekmGTLX79A5sQpEp2cWaWNjlFjOXjUzdOeNGnhLbQsI9ZM7fyTkylWOeOUyGM1NyC5m6cVjTsSLR2je4yqaH1ciAbXIpiOue9Y6w3XBGKL8jnK/NChu9JupcpBxoHTxIOaE5N+y3c0yN873jCxltxASkxRjznGvoMRH56xZSt1AJu2YoIDm+MKSVjP/eqSoz2nVOgPlymBm3lDygpELvpqxnDef5PebJ69bxIY4L1CmpK4GqwzWHQzVWOGb3uH7nzTPF9R+vhzNIcf3ITT2ALGGCcy+v2CZnmu/AWS4tEjiJZNPTMMuVvQSZhaCg9yt7fZizyG1rdhdY8weZmsx+sd9vyf8lcz1+97X0qT01saZTZGrzxpp6TG0OrKb4F1N+r6L3U0MJP1MsZoApj/mmnlcLui3Qe5HZpiTe/M1T8vDbNYSvkcT5C98pqNWmG0jaFHVKXQ17jSZf+9F6k2OLHHXCKfkSNEtGpkCIgfijFTJ1jQQ2DLi40bq72oClg4/neKejl2n9QJ3JfpiqVX4LBk9z5rx2HfaEC+avb6ZeKjKV39sQvaSHNd6FfUPnj9yHUE5ozZjv2VQ4uzrYE4p5rD/MG3LR0Ztl5Ot+JWXQqWWOPeT9RKbC5aunO8E6AGiVVvvTYa+RpTcxmFsv50A5tD6qb/thKuRIb1DNET5MMW1WxjRcRz4kXqiRMEuRafM9yoFOjIZzus7IyDbRfYjqYW5kONzXu3mlqDvCMHtIdLGnqa2AXnCTrjlfmeH6fTFlB+czB6Fj2EQ5zRNwziEydTJQp+48Q3Pey/8wdV4dwQvaLfO5vv6TTE0Xv9jvt1z+JfsofjdT5vpsgCYUdQ1rve2IUvaYpzgrqeHdYo3cY7IF/1lh5jdn0oLOi2G+0/Jh1iyqlAU9nM9bsN1LSWAvIVNVyq1hv88kLiiKvKCnrN2A1zioU1tjYGr7zL6Z8ifDda+NEhQg7VP0JrsKvcuXTvnzOepUnCBTxfJpQ5QIZh3ok2dHH3p7x+S30lmolJgHtiv3w5Q3grgjvjowVW9RVw3zS6ewmAI2VklQ8cjUmg5ngHpnivkqQaZ2rfrD1KnVm2/vl9yXWNObCmvythjmLnobWodJg0yxTX741qnQCeWOngiNsSddUb/sMPLJZvnE9VqgLgZGW1DqJE98vcofvFyETGWrVQAub2jEb0XPoO02OQCZjpoaRnmXkVct+MDaJWHhS0edqmC413/BFC68rJCprZWm4EjFD1PW0TyANesuBP8QdWrnPz9MMcKh97zvMJ/F1JOHfRz9jZb35xH8pbPFZZlyf5KpmfArnRL+A9X/qvMovryfVo1qBuasbchucXvDNtsktffSdJ88AmH77f3CwC0WWANYEz53Nbnw+vImlD8kG1BvBHXqsUgkUs6ua4hf9o9OqbK1AfbgFeK/7eLDVDYqkCl/qtiUT5IcNl2LfXTfdTbhs6cF8TCA1usC6UZPpxaZml6GOR6982HK7ykyJe3RuzhWYIM1CnNkIu46Yt4sGxIB81SASQ/fb4HFk7TDOUhhjUwpCdbsLnlQxqYOvr7b8xpo91teO8tjVJCRiTq1U9bIAA2RKXGGPST1tR+mxsvVAQ78UqvD96ts6HAHIRhKldeoTdiD5rNoAyn++1zYo/Wl9yUyFd1LUrNkOHM0sa8+7JWxyoW7SsGaf5R7ULh3UzsVMWLCijnqGKA1ZvsVMsWJVoJ5aqRgfjzDgl6OdQrpjVtzwcVFpmL+uAfdXp05994YBjGLOsH1YT9MzQTU5Yj30Is/rwNTltCAq7ItY6So/+DceWHB/UqnxPl/oPrfxNRmphqgbnxkSrOxTwed9PrWKYxRLXyYuqaY+as7TOiRYobOFoVZ++PZe0K3x/0G9CNfcI5xj0Wy3KQmxGQnceGdYFGNL3Mb0sUTdW4U9gtKM8zYnu0iU1X+Rm+iYp/Wxr1M/O2pM0gvYX76Ysqxb31H5zvHgoTOURfbA+pUuJvfILufdBKuNuhdlvRsg3SxDrX73nYNcY46MrXeyrVvusjU82oF4HnD/KbRQiqojuILTjZBuboElUGfu40K+qPPa3iKOurEiwsgSS6YZ3wUYBqsnBDCy5syn5eRqYDT0fsdGg11MkKmbtktBOJJyJSX6UA2ab6BSN0iU2ddopSbtagTCaDu3ZiMgrEg6D3n3rBPfo5MqTDaw1YxGwbTMkbvaD8ZeJxJmG/OXfvb+/mXdNjHkqFPmBnXHWTJfdinb2MeS1t3jzp7OdcQp7h+sHNicNZbzFtphd5zZtcfpsLbGPNkucqPEFvan2eK/2WeEv+SaxS/+16PqbMxQFHzmgB9twVp2OQF9mmVELf3sUZ6FzO333M/TI0WqFPZ3EEvlqfI1Hm3wZoWh30EtrUQSZEhU4c3L9XB/upk1ON/mEIhRJ3bX0gGu3WCTH4xJY2DA5hcLTOmqVgTp9nVgqD3l0PfLTqqVMSCVJDw8cLO+TDl3plOgvGDFJSbmhYQa3WoAYaz1KIZMhU9xuh1vphqOz0AVniUCx5cUdCoR53wcx51qrogU/fjSwXlmOUMltw8I6fz04dgdvmaMyJhzSf4/P1uhUwVvHyj5mbY09pamKfU1m1ovJ4EoM3e6D17gut1TTA/ehPUKTZYXxqTYf6WOcwZOVelT7sV6qQnmyoXsIVH6SM4ZrAWhm6wn2OeTNHFQnbQCWGL6mXTfO8kwOJaqYOMDXtgz8P9XPZ7XYdii961E+7ZhylEipJym8ZweM7RG5YH1CkOsEeE+6lMgut0YGrLGgiX7y3500wtf5mnVn8JU79bp6h81GG17CvM2PAvpqBv5kBeY+y7/qOVMQ/MkKlrhn3W5030YisJmXrMRzYoM6OovT1BnWLj3IQknkt1GNWr7FunYHVF71eL0oRmjYXe7/XC589X/+iUkqM3+WLKapApr50sOXSgyNRI0y3YbzcmY6Wbd9SO6xuE99WgU4Q09DAu16By3IE5/D4uSNcNTJ0e6CVlfjWh8xPBmjrOKee/KtSp/TZikOZHzFP4OgY113cKCl3mzH2s24xI04Gpaofe631ApjBPohcUd/h4f1LeKP8SDuAEI435nfJqKO+IPqyojs/ft3ODVC7bDDO2keHXo5doYzH0emmCTDkrd7hOh8z42VblmHZApjRDTtG7WcjUji6AjGR8fyE/J6jraxm956ONIZhM0PvNn7j+96O1A0eYo04JUWXT4n3eA+G3P0xFTIjBD6w1F95CfP8LM/IBjjL6AKtF3S8WUQMH6bgl/lIg2R9kSvhlnpL+ln0Uv5mpU+4iU/JlYMrQC5ITo//olCPoNuFSrJHsEcg188JiQnc89vlMvJssLI7vnm6XpQUrcVMwFy7xgni+82GKNVqeUaPPP0yF7gWZmmgkhfgyNlmwXKJOCE9zDxLw2EdTtqBYk60FWcgta28F2Fcta74GB3h8/Kx4NvjvpTfME1fUqdEwp9Gc82sw4vZA3MvEQJ0BgkwdDkM+gycydcd8cghHtP5mqspQMA8PQkm4O1WUquWU4u//wDxWl1H8zZR/Rp3y+1GPf18IyKSjoa5d5y7WZJjuITkMZ7hME7mgT11ioLYK6hTrdYPQGvNUbO1Rp5L5sN/QHM5PX86R0dBApg78igFwLeYp+f6mtGb7FDa3Zc158g7zpCQ4Huz0CepUv5cNul3nMbCAKiwUfVx/z0Od2id0zUJ7j+t3OsgZmEf+zBzjZkhEy5+oUxVD5sYp6uRoyGfRw5M4ZiyLhhal0wCbqRsulHr2B5kSOe5Xe5Pkv+XMzN/8/dS0PGpgv5dV7Ywo5gkr7J4gO0JCnG0yt8m84lCn7iUypaz6CV1H2HdjwTCZf1erniYn2YKNlRa1e86NCXFz3YQ01n6YskmL+cgtZc6fO9hnnVWegeOmyKRxRJ0IxRHWRI19NKR9KxJlVyNDOXo/eE2khm54bg3euDDJN1POpb0Cu2w1Lhht0buI9ssES073HJjLLiaqjV4xkv9hKm+wBzjNnNbB0Uam5m8OvdU9+2FKMUYEtqWVE6fudZ/cspYBMwadcu7I1NQbmFJh2Bj+KDv6LLk9eGSjseDJD/c3jakH0q48cK4zjii5LC0b3NkdGV6GhYQ6rCOjXU9YkJ9doEFFhh0rL7UOLpxC6dM+78DqmrqGq7mw0TsjU+zBKZy/ltwPU7DgFBYot6KncjpPYGfGaxY4G8WmQlqmoDnGmblcHUukmbMIEvVrj/INKF0Nm5AO4/ofpqq0gcy2kamdWv9Jpn79/ZTyt1yj+M1MlTPM6Gu9Q6aESo/JfSw+QRNRA9y7G9mEX7XI1BV1KlDzvqdnJfeH+baDF+uV23A+ngVGeimYZ2/jCZkjb+ArU4kFyWwV0/0qtSGMljIXeMMezg17puAuOGRyr1YfpoxLL3Hh0sSa+GIqjLxl7QbWMOtFRJ0KITZJOJKRqcs5vUJ0XiFT4gT77KO8myBZdF97rbSIh3slLAgbZCpQJGTqWbU+1tiZ1uEjgoxuktYDZy5QEhx19F770VSBTabnBO6zCEhyQaY8Z9CpmP9Hp76YGjuvjmpLAXvCY6URZmxfBcWM4oHGZwfOU7XWIIKATAXqcPjNdumIFI3h0IPW+O8lwzm8cYPe7pBVKnrniSfR5XS6g1Ws1LXjauh9V3fmYd5rCPEz/2XQpCAxel9DQZ2cIlP72SqB/bX80amxuUnBWMtn4qwX2JM2SRrBQR8NTI1BoqvRk8GutHF99RcgU2RVY17sNsPMujr+g0xNF7/SqX++ncL//G+6RpEtMaObV3Vg6tLGRFPFB6ySe1zDxkTvxz9qG/OUIzMWh8jUc6czSOS5SZhkKT01y+kapLlRMOedxT25CCsDdlIlMT81kSlluG4XVQ3qXDbBmjiV0b+Yel7NFOj0hp95J6N3OS3yNYDmLZlL8r6hIWvX4LIGHw8jDP1FpF8hbXtkSmiwz3pOaQIt+z0BuTB8stghg8HlgPms7Z89ej/MLzDrB+92ljJ63BOsWUFCprzqLVHeuyuw6ooDc5Uj5kcwB6YmAwPjYLgWPkedC+Y71LW1L3dUfs8z2Me9RkIvcDOqEXBhfdgeakesdYlwBL1neloP9/UmTxHf73OYv5WiTmWLl029HH8O+LfKwvCpSFQQ+RjMZlszKN/YU06l4EEo9goXuKlL6WO1imH3iBX0gjtc/yXoCa7nCd/gZIHe0egxj63pEpnaqLpIDN9CplbW4P3uqJNGLuDrL5/oG047XM9ip9fgybdN7bc9+5NMzYRf7aEl/wWq/1GmfrNOUTb6YYo3kKnknT2/mXI3i8ggyxvqTPYo0EtVnvRhCoQX5puHU90o9dU1yDNSEI8MM6L3LepUtnqhTo03yNTDQqZYdEbv51+RqZ1Sp5iZddQ5CdB7rbtRCrLUSVywjeYiuTrRGvYOIFPtHAqauKhbMSPo/fbXZ0E98XoB51RpdbCcYk3QZm+AGt9+mHq7w37DL6bGE2Qqv/0wFWRN8dEpV30TLjyLyNSXTn0xBfOHDqR75B6gjcQ8MzWRKbV7Dt/BXlGnTjoyZRZ1BpF5RabiSZnRV4myLY3Wh9oDL5JIpSBTyX6JDH/plLBE77XbdYQE3LW0qRlzqJMPbZjDuEOd2qw2CSjq8F1GbXWUmCLnwj4Y9k1sJjJ608MqAuciYB5N6uHe/0SPIZqSH6as/X0HdA5n4i7EaEGGwVQQX7N17S9evURV1fkwFRyNwfvJ3Iep4H78ozq1+GWe+lvOo/jd1yj6rqTDKacVc2YHzBNfOrW+vmIObnk0zKlILczsN2TKE+BGR+/hjH3pNMwp3HkfpixIkakjMXqSba76f2VK4LDGQ66Va78b9zcagbCD7MBQ57YC1pQxzCm0HPmHKV6KPjoFxhOZWhaoW/H7bXBBza8KalyiCyTH5TAHPiUxnfGBDuuTn9VOs1kAKZ8DU5uBqVDKexqdUwb716AbOUOdmoa6B4kTEI6JBjI15acybE7RgTjBG73bF1MHkSckvI/QO51sfL671QgXKPyr+WbKSx1katq/YmrfFg4YyuNAoJHnEhHSr9ffIVNCgDpVB1f0encFGT3tZJuW9cqDOJ4jUxhFRaqfzBj0fFETyBPU6S+mkkRU6kDSXpTykzr61qngvYEPU/4chTTkOmQKzuoO5CbvuG+m3pdrCN7JWZOgRdipcsaesgttqQ7rYRZqfhQqcPZ0g3lX+qM6xc9+oVMC97fc6/GbmVpdeALqY10R5121QN5mfIft4Rgz7zqaUyI9n6hTlyvWqCGhTt0BO2qyCoYDEoaZaE9FNWGr2jkHlmvcSHdtdfAvhUQCqVj5FMPyGpw+xTy2fMGHqeRqm8S3JNQp5+EmYO5y/MzX4nxCnFFkQuQ8l8QThlkvZI0/J+sSmXJdp6COX//o1EJDpsY+/2EKxjfM+IYorMFnyFQg9M6N5pNhptzcH+6FX/QxXYuCC1nCkTpYjV2RvouRDMae7DmnuAw9ZD0wRc1/mPKxz7P9FJkKPLeh0w1J4TBKVC60Z3JM729pC1ZdHIgLhxPmSX1uQZwO339JZ2dB4Zai1zwI6OUSw7VpnJHh7Omzynw9LUWax2UEyhsqzn0OZ0Pb3fXDlO87qFPYrlCn6kwhfiEUN3rphRjc8dHk2JOvJFpcUefsw6SrXb5qP0zto+Fsg7stSdRKr/j7NDWuL+lwPXNhXkHEWZin5gXx/yBTy8Uv7vUQJn/JvR6//fupMCBAhDEyxaHCfDOlL7OYuNct9m1p2NeQtS/UqcVZulGNWtj3ldjgwj5Bpprw+GHKG88XHZGVVEc/L6FOdTfHp0RLP0yF7w6ZMkUnAfeFRRsEPdbEZnuP0XHxP0xptWOCnz14zhkpWANthD8fxpxRB+rsmVFhNb9AWJvI1LxkPl2oiQar5yhj7jWLbXJ/cf9iyhlbHuyuw/dRWivF9M2nLoCjoPcj3EukT0OVQAmvewZrE5ny1XSYJ8wrXFi7WJNbC3Vq5w6Pl7myoO5hmBOyWgxnm7llTI1Rs/lmykmUUCTHGTKVnAzMX8AjUyMOddGJ36hToo15KjCfLkRWgHnKnyJT8zUfgppWP0w9ghrh3Az7Jh5vF3V8z1B3CAod25xR54tpGwPGOJMLH2dcv9SZ7mAb3LsajhLqFN9E+HiOW7MAuJVIgcPfP74+/9GpYR6wW7Yb5t+XHPxBpgThF/d6CNP/pWdmmu6LgJSeSs55HFqbCE1xAzlkEeetG9Qp+XBF73fZycQXTWSC6/Az2qu6wbGZiUytrMQAiR/n9UentFyHJOxRpzwr96mvOOtv7xdEm+KjU4eRiLrz0pQPU/p+hH7fb/QJec7+zZRgcAY4YW3UYfx2ML9s6jO49f7rfDxkqt6+VKDaOeWg2HUGcdT5Gth7K3FsJeaoUyLWdFzPME91B4jpItJdcFQLGfHW8oepzSbEPJYvht+XIVM7+x+mvnQqM1XUte7yKmivrlJItFCt/ZuCOlWf6QZWD3HPnGarTUhZcR+m/O6FTL2t6KNToXZ/Gd9M+TdQWSDIqJOvchqCPR7Oxl712FPcApmPJhg7Qy4pMQ/trBDSxQvzVPXAnqZbOupWxP3oVNegzlMl6ZgrPHH97A0Z9o6Za+Lzg/d0jgw/L0WTGJM3g07t2xLXY7dh4fLI/hxTQ+z/lU5N/5IzXn43U/2SV2Brz8r6m6lZPbmCJgQxgUvWUqL32He/vJ9/exfDvRWYsRPKIVNWojT0zCfovSBEpo4q6pS0Zxrsuo1E/MsKdapzLdSp4fsiNnr3HRWjPIGgSQYvF2JNkZ0bg630+Jmrld4TeWwZEC3vfO3kl2HGdCYY4HWpUft3GXXKaNgZvHyvsWB6wz7Ly3sVLF5FNZl7sUG45dMEZo8xn33p1GAiIahcSoJ81vtUeaMOOIVHajZflgvaacEK1ut1xrnjRysRbPb4+y3OCudfRtjntwyZOsSTH6b0rb77ZoqJnezToJhYoE2KPfGIqd2wpp+4GinS6R/3qwU1l+g141cwzIHUXIMq1znK5ExXUREreUFvxisAJZErBn4XTchsuDvXUTUF5akvRJrwejjMcpU5/6whU/XR+WHqusT1W5ySGLaTR8fgzOH6Me0ZoK7pa8K4Hb5/t9KH75AxT7HVGdczV1kJ4VPeEH/XE/v/x9S4Ka+3/+6H/w/Mqlo5</prop>
			<obj name="TemperatureLog" class="TemperatureLog" version="2">
				<prop name="Times">TEFSWgAAuCkAAIC4JLcAAABYAgAA+QMAAIkFAAApBwAAyggAAFoKAAD7CwAAmw0AADwPAADMEAAAbRIAAA0UAACuFQAAPhcAAN8YAAB/GgAAIBwAALAdAABRHwAA8SAAAJIiAAAzJAAAwyUAAGMnAAAEKQAApSoAADUsAADVLQAAdi8AABcxAACnMgAARzQAAOg1AAB4NwAAGTkAALk6AABaPAAA6j0AAIs/AAArQQAAzEIAAFxEAAD9RQAAnUcAAD5JAADOSgAAb0wAAA9OAACwTwAAUVEAAOFSAACBVAAAIlYAAMNXAABTWQAA81oAAJRcAAA1XgAAxV8AAGZhAAAGYwAAlmQAADdmAADXZwAAeGkAAAhrAACpbAAASW4AAOpvAAB6cQAAG3MAALt0AABcdgAA7HcAAI15AAAtewAAznwAAF5+AAD/fwAAn4EAAECDAADhhAAAcYYAABGIAACyiQAAU4sAAOOMAACDjgAAJJAAALSRAABVkwAA9ZQAAJaWAAAmmAAAx5kAAGebAAAInQAAmJ4AADmgAADZoQAAeqMAAAqlAACrpgAAS6gAAOypAAB8qwAAHa0AAL2uAABesAAA/7EAAI+zAAAvtQAA0LYAAHG4AAABugAAobsAAEK9AADSvgAAc8AAABPCAAC0wwAARMUAAOXGAACFyAAAJsoAALbLAABXzQAA984AAJjQAAAo0gAAydMAAGnVAAAK1wAAmtgAADvaAADb2wAAfN0AAAzfAACt4AAATuIAAO7jAACP5QAAH+cAAL/oAABg6gAAAewAAJHtAAAx7wAA0vAAAGLyAAAD9AAAo/UAAET3AADU+AAAdfoAABX8AAC2/QAARv8AAOcAAQCHAgEAKAQBALgFAQBZBwEA+QgBAJoKAQAqDAEAyw0BAGsPAQAMEQEAnBIBAD0UAQDdFQEAfhcBAB8ZAQCvGgEATxwBAPAdAQCAHwEAISEBAMEiAQBiJAEA8iUBAJMnAQAzKQEA1CoBAGQsAQAFLgEApS8BAEYxAQDWMgEAdzQBABc2AQC4NwEASDkBAOk6AQCJPAEAKj4BAMs/AQBbQQEA+0IBAJxEAQAsRgEAzUcBAG1JAQAOSwEAnkwBAD9OAQDfTwEAgFEBABBTAQCxVAEAUVYBAPJXAQCCWQEAI1sBAMNcAQBkXgEA9F8BAJVhAQA2YwEA1mQBAGZmAQAHaAEAp2kBAEhrAQDYbAEAeW4BABlwAQC6cQEASnMBAOt0AQCLdgEALHgBALx5AQBdewEA/XwBAJ5+AQAugAEAz4EBAG+DAQAQhQEAoIYBAEGIAQDhiQEAgosBABKNAQCzjgEAU5ABAPSRAQCVkwEAJZUBAMWWAQBmmAEA9pkBAJebAQA3nQEA2J4BAGigAQAJogEAqaMBAEqlAQDapgEAe6gBABuqAQC8qwEATK0BAO2uAQCNsAEALrIBAL6zAQBftQEA/7YBAKC4AQAwugEA0bsBAHG9AQASvwEAosABAEPCAQDjwwEAhMUBABTHAQC1yAEAVcoBAPbLAQCGzQEAJ88BAMfQAQBo0gEA+NMBAJnVAQA51wEA2tgBAGraAQAL3AEAq90BAEzfAQDc4AEAfeIBAB7kAQC+5QEATucBAO/oAQCP6gEAMOwBAMDtAQBh7wEAAfEBAKLyAQAy9AEA0/UBAHP3AQAU+QEApPoBAEX8AQDl/QEAhv8BABYBAgC3AgIAVwQCAPgFAgCIBwIAKQkCAMkKAgBqDAIA+g0CAJsPAgA7EQIA3BICAGwUAgANFgIArRcCAE4ZAgDeGgIAfxwCAB8eAgDAHwIAUCECAPEiAgCRJAIAMiYCAMInAgBjKQIAAysCAKQsAgA0LgIA1S8CAHUxAgAWMwIApjQCAEc2AgDnNwIAiDkCABg7AgC5PAIAWT4CAPo/AgCKQQIAK0MCAMtEAgBsRgIA/EcCAJ1JAgA9SwIA3kwCAG5OAgAPUAIAr1ECAFBTAgDgVAIAgVYCACFYAgDCWQIAUlsCAPNcAgCTXgIANGACAMRhAgBlYwIABmUCAKZmAgA2aAIA12kCAHdrAgAYbQIAqG4CAElwAgDpcQIAinMCABp1AgC7dgIAW3gCAPx5AgCMewIALX0CAM1+AgBugAIA/oECAJ+DAgA/hQIA4IYCAHCIAgARigIAsYsCAFKNAgDijgIAg5ACACOSAgDEkwIAVJUCAPWWAgCVmAIANpoCAMabAgBnnQIAB58CAKigAgA4ogIA2aMCAHmlAgAapwIAqqgCAEuqAgDrqwIAjK0CAByvAgC9sAIAXbICAP6zAgCOtQIAL7cCAM+4AgBfugIAALwCAKG9AgBBvwIA4sACAHLCAgATxAIAs8UCAFTHAgDkyAIAhcoCACXMAgDGzQIAVs8CAPfQAgCX0gIAONQCAMjVAgBp1wIACdkCAKraAgA63AIA290CAHvfAgAc4QIArOICAE3kAgDu5QIAjucCAB7pAgC/6gIAX+wCAO/tAgCQ7wIAMfECANHyAgBy9AIAAvYCAKP3AgBD+QIA5PoCAHT8AgAV/gIAtf8CAFYBAwDmAgMAhwQDACcGAwDIBwMAWAkDAPkKAwCZDAMAOg4DAMoPAwBrEQMACxMDAKwUAwA8FgMA3RcDAH0ZAwAeGwMArhwDAE8eAwDvHwMAkCEDACAjAwDBJAMAYSYDAAIoAwCSKQMAMysDANMsAwB0LgMABDADAKUxAwBFMwMA5jQDAHY2AwAXOAMAtzkDAFg7AwDoPAMAiT4DAClAAwC5QQMAWkMDAPtEAwCbRgMAPEgDAMxJAwBtSwMADU0DAK5OAwA+UAMA31EDAH9TAwAgVQMAsFYDAFFYAwDxWQMAklsDACJdAwDDXgMAY2ADAARiAwCUYwMANWUDANZmAwB2aAMABmoDAKdrAwBHbQMA6G4DAHhwAwAZcgMAuXMDAFp1AwDqdgMAi3gDACt6AwDMewMAXH0DAP1+AwCdgAMAPoIDAM6DAwBvhQMAD4cDALCIAwBAigMA4YsDAIGNAwARjwMAspADAFOSAwDzkwMAlJUDACSXAwDFmAMAZZoDAAacAwCWnQMAN58DANegAwB4ogMACKQDAKmlAwBJpwMA6qgDAHqqAwAbrAMAu60DAFyvAwDssAMAjbIDAC20AwDOtQMAXrcDAP+4AwCfugMAL7wDANC9AwBxvwMAEcEDAKHCAwBCxAMA48UDAIPHAwAkyQMAtMoDAFXMAwD1zQMAls8DACbRAwDH0gMAZ9QDAAjWAwCY1wMAOdkDANnaAwB63AMACt4DAKvfAwBL4QMA2+IDAHzkAwAd5gMAvucDAE3pAwDu6gMAj+wDAC/uAwDQ7wMAYPEDAAHzAwCh9AMAQvYDANL3AwBz+QMAE/sDALT8AwBE/gMA5f8DAIUBBAAmAwQAtgQEAFcGBAD3BwQAmAkEACgLBADJDAQAaQ4EAPkPBACaEQQAOxMEANsUBABrFgQADBgEAK0ZBABNGwQA3RwEAH4eBAAfIAQAvyEEAGAjBADwJAQAkSYEADEoBADSKQQAYisEAAMtBACjLgQARDAEANQxBAB1MwQAFTUEALY2BABGOAQA5zkEAIc7BAAoPQQAuD4EAFlABAD5QQQAiUMEACpFBADLRgQAa0gEAPtJBACcSwQAPU0EAN1OBABtUAQADlIEAK9TBABPVQQA8FYEAIBYBAAhWgQAwVsEAGJdBADyXgQAk2AEADNiBADUYwQAZGUEAAVnBACmaAQARmoEANZrBAB3bQQAF28EAKdwBABIcgQA6XMEAIl1BAAZdwQAungEAFt6BAD7ewQAi30EACx/BADNgAQAbYIEAA6EBACehQQAP4cEAN+IBACAigQAEIwEALGNBABRjwQA4ZAEAIKSBAAjlAQAw5UEAFOXBAD0mAQAlZoEADWcBADFnQQAZp8EAAehBACnogQAN6QEANilBAB5pwQAGakEALqqBABKrAQA660EAIuvBAAssQQAvLIEAF20BAD9tQQAnrcEAC65BADPugQAb7wEAP+9BACgvwQAQcEEAOHCBABxxAQAEsYEALPHBABTyQQA48oEAITMBAAlzgQAxc8EAFXRBAD20gQAl9QEADfWBADY1wQAaNkEAAnbBACp3AQASt4EANrfBAB74QQAG+MEALzkBABM5gQA7ecEAI7pBAAd6wQAvuwEAF/uBAD/7wQAj/EEADDzBADR9AQAcfYEAAH4BACi+QQAQ/sEAOP8BABz/gQAFAAFALUBBQBVAwUA5gQFAIYGBQAnCAUAxwkFAGgLBQD4DAUAmQ4FADkQBQDaEQUAahMFAAsVBQCrFgUATBgFANwZBQB9GwUAHR0FAK0eBQBOIAUA7yEFAI8jBQAfJQUAwCYFAGEoBQABKgUAkSsFADItBQDTLgUAczAFAAMyBQCkMwUARTUFAOU2BQCGOAUAFjoFALc7BQBXPQUA+D4FAIhABQApQgUAyUMFAFlFBQD6RgUAm0gFADtKBQDLSwUAbE0FAA1PBQCtUAUAPVIFAN5TBQB/VQUAH1cFAK9YBQBQWgUA8VsFAJFdBQAhXwUAwmAFAGNiBQADZAUApGUFADRnBQDVaAUAdmoFABZsBQCmbQUAR28FAOdwBQB3cgUAGHQFALl1BQBZdwUA6XgFAIp6BQArfAUAy30FAFt/BQD8gAUAnYIFAD2EBQDOhQUAbocFAA+JBQCvigUAP4wFAOCNBQCBjwUAIZEFALGSBQBSlAUA85UFAJOXBQA0mQUAxJoFAGWcBQAFngUAlZ8FADahBQDXogUAd6QFAAemBQCopwUASakFAOmqBQB5rAUAGq4FALuvBQBbsQUA67IFAIy0BQAttgUAzbcFAG65BQD+ugUAn7wFAD++BQDgvwUAcMEFABHDBQCxxAUAQcYFAOLHBQCDyQUAI8sFALPMBQBUzgUA9c8FAJXRBQAl0wUAxtQFAGfWBQAH2AUAl9kFADjbBQDZ3AUAed4FAAngBQCq4QUAS+MFAOvkBQCM5gUAHOgFAL3pBQBe6wUA7ewFAI7uBQAv8AUAz/EFAF/zBQAA9QUAofYFAEH4BQDR+QUAcvsFABP9BQCz/gUAQwAGAOQBBgCFAwYAJQUGALYGBgBWCAYA9wkGAJcLBgAnDQYAyA4GAGkQBgAJEgYAqhMGADoVBgDbFgYAexgGAAsaBgCsGwYATR0GAO0eBgB9IAYAHiIGAL8jBgBfJQYA7yYGAJAoBgAxKgYA0SsGAGEtBgACLwYAozAGAEMyBgDTMwYAdDUGABU3BgC1OAYARToGAOY7BgCHPQYAJz8GALdABgBYQgYA+UMGAJlFBgA6RwYAykgGAGtKBgALTAYAm00GADxPBgDdUAYAfVIGAA1UBgCuVQYAT1cGAO9YBgB/WgYAIFwGAMFdBgBhXwYA8WAGAJJiBgAzZAYA02UGAGNnBgAEaQYApWoGAEZsBgDVbQYAdm8GABdxBgC3cgYAR3QGAOh1BgCJdwYAKXkGALl6BgBafAYA+30GAJt/BgArgQYAzIIGAG2EBgANhgYAnocGAD6JBgDfigYAf4wGAA+OBgCwjwYAUZEGAPGSBgCBlAYAIpYGAMOXBgBjmQYA85oGAJScBgA1ngYA1Z8GAGWhBgAGowYAp6QGAEemBgDXpwYAeKkGABmrBgC5rAYASa4GAOqvBgCLsQYAK7MGALu0BgBctgYA/bcGAJ25BgAtuwYAzrwGAG++BgAPwAYAn8EGAEDDBgDhxAYAgcYGABHIBgCyyQYAU8sGAPPMBgCDzgYAJNAGAMXRBgBl0wYA9dQGAJbWBgA32AYA19kGAGfbBgAI3QYAqd4GAEngBgDZ4QYAeuMGABvlBgC75gYAS+gGAOzpBgCN6wYALu0GAL3uBgBe8AYA//EGAJ/zBgAv9QYA0PYGAHH4BgAR+gYAofsGAEL9BgDj/gYAgwAHABMCBwC0AwcAVQUHAPUGBwCGCAcAJgoHAMcLBwBnDQcA9w4HAJgQBwA5EgcA2RMHAGkVBwAKFwcAqxgHAEsaBwDbGwcAfB0HAB0fBwC9IAcATSIHAO4jBwCPJQcALycHAL8oBwBgKgcAASwHAKEtBwAxLwcA0jAHAHMyBwATNAcAozUHAEQ3BwDlOAcAhToHABU8BwC2PQcAVz8HAPdABwCHQgcAKEQHAMlFBwBpRwcA+UgHAJpKBwA7TAcA200HAGtPBwAMUQcArVIHAE1UBwDdVQcAflcHAB9ZBwC/WgcAT1wHAPBdBwCRXwcAMWEHAMFiBwBiZAcAA2YHAKNnBwAzaQcA1GoHAHVsBwAWbgcApW8HAEZxBwDncgcAh3QHABd2BwC4dwcAWXkHAPl6BwCJfAcAKn4HAMt/BwBrgQcA+4IHAJyEBwA9hgcAzYcHAG6JBwAOiwcAr4wHAE+OBwDfjwcAgJEHACGTBwDBlAcAUZYHAPKXBwCTmQcAM5sHAMOcBwBkngcABaAHAKWhBwA1owcA1qQHAHemBwAXqAcAp6kHAEirBwDprAcAia4HABmwBwC6sQcAW7MHAPu0BwCLtgcALLgHAM25BwBduwcA/bwHAJ6+BwA/wAcA38EHAG/DBwAQxQcAscYHAFHIBwDhyQcAgssHACPNBwDDzgcAU9AHAPTRBwCV0wcANdUHAMXWBwBm2AcAB9oHAKfbBwA33QcA2N4HAHngBwAJ4gcAqeMHAErlBwDr5gcAi+gHABvqBwC86wcAXe0HAO3uBwCN8AcALvIHAM/zBwBv9QcA//YHAKD4BwBB+gcA4fsHAHH9BwAS/wcAswAIAFMCCADjAwgAhAUIACUHCADFCAgAVgoIAPYLCACXDQgANw8IAMcQCABoEggACRQIAKkVCAA5FwgA2hgIAHsaCAAbHAgAqx0IAEwfCADtIAgAjSIIAB0kCAC+JQgAXycIAO8oCACPKggAMCwIANEtCABhLwgAATEIAKIyCABDNAgA4zUIAHM3CAAUOQgAtToIAFU8CADlPQgAhj8IACdBCADHQggAV0QIAPhFCACZRwgAKUkIAMlKCABqTAgAC04IAKtPCAA7UQgA3FIIAH1UCAAdVggArVcIAE5ZCADvWggAj1wIAB9eCADAXwgAYWEIAAFjCACRZAgAMmYIANNnCABzaQgAA2sIAKRsCABFbggA1W8IAHVxCAAWcwgAt3QIAFd2CADndwgAiHkIACl7CADJfAgAWX4IAPp/CACbgQgAO4MIAMuECABshggADYgIAK2JCAA+iwgA3owIAH+OCAAfkAgAr5EIAFCTCADxlAgAkZYIACGYCADCmQgAY5sIAPOcCACTnggANKAIANWhCABlowgABaUIAKamCABHqAgA16kIAHerCAAYrQgAua4IAFmwCADpsQgAirMIACu1CADLtggAW7gIAPy5CACduwgAPb0IAM2+CABuwAgAD8IIAK/DCAA/xQgA4MYIAIHICAARyggAscsIAFLNCADzzggAg9AIACPSCADE0wgAZdUIAPXWCACV2AgANtoIANfbCAB33QgAB98IAKjgCABJ4ggA6eMIAHnlCAAa5wgAu+gIAFvqCADr6wgAjO0IAC3vCAC98AgAXfIIAP7zCACf9QgAP/cIAM/4CABw+ggAEfwIALH9CABB/wgA4gAJAIMCCQAjBAkAswUJAFQHCQD1CAkAlQoJACYMCQDGDQkAZw8JAPcQCQCXEgkAOBQJANkVCQBpFwkACRkJAKoaCQBLHAkA2x0JAHsfCQAcIQkAvSIJAF0kCQDtJQkAjicJAC8pCQDPKgkAXywJAAAuCQChLwkAQTEJANEyCQByNAkAEzYJALM3CQBDOQkA5DoJAIU8CQAlPgkAtT8JAFZBCQD3QgkAh0QJACdGCQDIRwkAaUkJAPlKCQCZTAkAOk4JANtPCQBrUQkAC1MJAKxUCQBNVgkA7VcJAH1ZCQAeWwkAv1wJAF9eCQDvXwkAkGEJADFjCQDRZAkAYWYJAAJoCQCjaQkAQ2sJANNsCQB0bgkAFXAJAKVxCQBFcwkA5nQJAId2CQAXeAkAt3kJAFh7CQD5fAkAiX4JACmACQDKgQkAa4MJAPuECQCbhgkAPIgJAN2JCQBtiwkADo0JAK6OCQBPkAkA75EJAH+TCQAglQkAwZYJAGGYCQDxmQkAkpsJADOdCQDTngkAY6AJAASiCQClowkARaUJANWmCQB2qAkAF6oJAKerCQBHrQkA6K4JAImwCQAZsgkAubMJAFq1CQD7tgkAi7gJACu6CQDMuwkAbb0JAP2+CQCdwAkAPsIJAN/DCQB/xQkAD8cJALDICQBRygkA8csJAIHNCQAizwkAw9AJAFPSCQDz0wkAlNUJADXXCQDF2AkAZdoJAAbcCQCn3QkAN98JANfgCQB44gkAGeQJAKnlCQBJ5wkA6ugJAIvqCQAb7AkAu+0JAFzvCQD98AkAnvIJAC30CQDO9QkAb/cJAP/4CQCf+gkAQPwJAOH9CQBx/wkAEQEKALICCgBTBAoA4wUKAIMHCgAkCQoAxQoKAFUMCgD2DQoAlg8KADcRCgDXEgoAZxQKAAgWCgCpFwoASRkKANkaCgB6HAoAGx4KALsfCgBLIQoA7CIKAI0kCgAdJgoAvScKAF4pCgD/KgoAjywKAC8uCgDQLwoAcTEKAAEzCgChNAoAQjYKAOM3CgBzOQoAEzsKALQ8CgBVPgoA9T8KAIVBCgAmQwoAx0QKAGdGCgD3RwoAmEkKADlLCgDZTAoAaU4KAApQCgCrUQoAO1MKANtUCgB8VgoAHVgKAK1ZCgBNWwoA7lwKAI9eCgAfYAoAv2EKAGBjCgABZQoAkWYKADFoCgDSaQoAc2sKAANtCgCjbgoARHAKAOVxCgCGcwoAFXUKALZ2CgBXeAoA93kKAId7CgAofQoAyX4KAFmACgD5gQoAmoMKADuFCgDLhgoAa4gKAAyKCgCtiwoAPY0KAN6OCgB+kAoAH5IKAK+TCgBPlQoA8JYKAJGYCgAxmgoAwZsKAGKdCgADnwoAo6AKADOiCgDUowoAdaUKAAWnCgClqAoARqoKAOerCgB3rQoAF68KALiwCgBZsgoA6bMKAIm1CgAqtwoAy7gKAFu6CgD7uwoAnL0KAD2/CgDNwAoAbcIKAA7ECgCvxQoAP8cKAN/ICgCAygoAIcwKALHNCgBRzwoA8tAKAJPSCgAj1AoAw9UKAGTXCgAF2QoAldoKADXcCgDW3QoAd98KABfhCgCn4goASOQKAOnlCgCJ5woAGekKALrqCgBb7AoA6+0KAIvvCgAs8QoAzfIKAF30CgD99QoAnvcKAD/5CgDP+goAb/wKABD+CgCx/woAQQELAOECCwCCBAsAIwYLALMHCwBTCQsA9AoLAJUMCwAlDgsAxg8LAGYRCwAHEwsApxQLADcWCwDYFwsAeRkLABkbCwCpHAsASh4LAOsfCwB7IQsAGyMLALwkCwBdJgsA7ScLAI0pCwAuKwsAzywLAF8uCwD/LwsAoDELAEEzCwDRNAsAcTYLABI4CwCzOQsAQzsLAOM8CwCEPgsAJUALALVBCwBVQwsA9kQLAJdGCwA3SAsAx0kLAGhLCwAJTQsAmU4LADlQCwDaUQsAe1MLAAtVCwCrVgsATFgLAO1ZCwB9WwsAHV0LAL5eCwBfYAsA72ELAI9jCwAwZQsA0WYLAGFoCwABagsAomsLAENtCwDjbgsAc3ALABRyCwC1cwsARXULAOV2CwCGeAsAJ3oLALd7CwBXfQsA+H4LAJmACwApggsAyYMLAGqFCwALhwsAm4gLADuKCwDciwsAfY0LAA2PCwCukAsATpILAO+TCwB/lQsAH5cLAMCYCwBhmgsA8ZsLAJGdCwAynwsA06ALAGOiCwADpAsApKULAEWnCwDVqAsAdaoLABasCwC3rQsAV68LAOewCwCIsgsAKbQLALm1CwBZtwsA+rgLAJu6CwArvAsAy70LAGy/CwANwQsAncILAD3ECwDexQsAf8cLAA/JCwCvygsAUMwLAPHNCwCBzwsAIdELAMLSCwBj1AsA89ULAJPXCwA02QsA1doLAGXcCwAF3gsApt8LAEfhCwDX4gsAd+QLABjmCwC55wsASekLAOnqCwCK7AsAK+4LALvvCwBb8QsA/PILAJ30CwAt9gsAzfcLAG75CwAP+wsAn/wLAD/+CwDg/wsAgQEMACEDDACxBAwAUgYMAPMHDACDCQwAIwsMAMQMDABlDgwA9Q8MAJYRDAA2EwwA1xQMAGcWDAAHGAwAqBkMAEkbDADZHAwAeR4MABogDAC7IQwASyMMAOskDACMJgwALSgMAL0pDABdKwwA/iwMAJ8uDAAvMAwAzzEMAHAzDAARNQwAoTYMAEE4DADiOQwAgzsMABM9DACzPgwAVEAMAPVBDACFQwwAJUUMAMZGDABnSAwA90kMAJdLDAA4TQwA2U4MAGlQDAAJUgwAqlMMAEtVDADbVgwAe1gMABxaDAC9WwwATV0MAO1eDACOYAwAL2IMAL9jDABfZQwAAGcMAKFoDAAxagwA0WsMAHJtDAATbwwAo3AMAENyDADkcwwAhXUMABV3DAC1eAwAVnoMAPd7DACHfQwAJ38MAMiADABpggwA+YMMAJmFDAA6hwwA24gMAGuKDAALjAwArI0MAE2PDADdkAwAfpIMAB6UDAC/lQwAT5cMAO+YDACQmgwAMZwMAMGdDABhnwwAAqEMAKOiDAAzpAwA06UMAHSnDAAVqQwApaoMAEWsDADmrQwAh68MABexDAC3sgwAWLQMAPm1DACJtwwAKbkMAMq6DABrvAwA+70MAJu/DAA8wQwA3cIMAG3EDAANxgwArscMAD7JDADfygwAf8wMACDODADBzwwAUdEMAPHSDACS1AwAM9YMAMPXDABj2QwABNsMAKXcDAA13gwA1d8MAHbhDAAX4wwAp+QMAEfmDADo5wwAiekMABnrDAC57AwAWu4MAPvvDACL8QwAK/MMAMz0DABt9gwA/fcMAJ35DAA++wwA3/wMAG/+DAAPAA0AsAENAFEDDQDhBA0AgQYNACIIDQDDCQ0AUwsNAPMMDQCUDg0AJBANAMURDQBmEw0ABhUNAKcWDQA3GA0A1xkNAHgbDQAZHQ0AqR4NAEkgDQDqIQ0AiyMNABslDQC7Jg0AXCgNAP0pDQCNKw0ALS0NAM4uDQBvMA0A/zENAJ8zDQBANQ0A4TYNAHE4DQAROg0AsjsNAFM9DQDjPg0Ag0ANACRCDQDFQw0AVUUNAPVGDQCWSA0AN0oNAMdLDQBnTQ0ACE8NAKlQDQA5Ug0A2VMNAHpVDQAbVw0Aq1gNAEtaDQDsWw0AfF0NAB1fDQC9YA0AXmINAP9jDQCPZQ0AL2cNANBoDQBxag0AAWwNAKFtDQBCbw0A43ANAHNyDQATdA0AtHUNAFV3DQDleA0AhXoNACZ8DQDHfQ0AV38NAPeADQCYgg0AKIQNAMmFDQBphw0ACokNAJqKDQA7jA0A240NAHyPDQAdkQ0ArZINAE6UDQDulQ0Aj5cNAB+ZDQC/mg0AYJwNAAGeDQCRnw0AMaENANKiDQBzpA0AA6YNAKOnDQBEqQ0A5aoNAHWsDQAVrg0Atq8NAFexDQDnsg0Ah7QNACi2DQDJtw0AWbkNAPm6DQCavA0AKr4NAMu/DQBrwQ0ADMMNAJzEDQA9xg0A3ccNAH7JDQAfyw0Ar8wNAE/ODQDwzw0AkdENACHTDQDB1A0AYtYNAAPYDQCT2Q0AM9sNANTcDQB13g0ABeANAKXhDQBG4w0A5+QNAHfmDQAX6A0AuOkNAEjrDQDp7A0Aie4NACrwDQC68Q0AW/MNAPv0DQCc9g0APfgNAM35DQBt+w0ADv0NAK/+DQA/AA4A3wEOAIADDgAhBQ4AsQYOAFEIDgDyCQ4AkwsOACMNDgDDDg4AZBAOAAUSDgCVEw4ANhUOANYWDgBmGA4ABxoOAKcbDgBIHQ4A2B4OAHkgDgAZIg4AuiMOAFslDgDrJg4AiygOACwqDgDNKw4AXS0OAP0uDgCeMA4APzIOAM8zDgBvNQ4AEDcOALE4DgBBOg4A4TsOAII9DgAjPw4As0AOAFNCDgD0Qw4AlUUOACVHDgDFSA4AZkoOAAdMDgCXTQ4AN08OANhQDgBoUg4ACVQOAKlVDgBKVw4A2lgOAHtaDgAbXA4AvF0OAExfDgDtYA4AjWIOAC5kDgDPZQ4AX2cOAP9oDgCgag4AQWwOANFtDgBxbw4AEnEOALNyDgBDdA4A43UOAIR3DgAleQ4AtXoOAFV8DgD2fQ4Al38OACeBDgDYgg4AeYQOAAmGDgCphw4ASokOANqKDgB7jA4AG44OALyPDgBMkQ4A7ZIOAI2UDgAulg4Az5cOAF+ZDgD/mg4AoJwOAEGeDgDRnw4AcaEOABKjDgCzpA4AQ6YOAOOnDgCEqQ4AJasOALWsDgBVrg4A9q8OAIaxDgAnsw4Ax7QOAGi2DgD4tw4AmbkOADm7DgDavA4Aar4OAAvADgCrwQ4ATMMOAO3EDgB9xg4AHcgOAL7JDgBfyw4A78wOAI/ODgAw0A4A0dEOAGHTDgAB1Q4AotYOAEPYDgDT2Q4Ac9sOABTdDgCk3g4AReAOAOXhDgCG4w4AFuUOALfmDgBX6A4A+OkOAIjrDgAp7Q4Aye4OAGrwDgD68Q4Am/MOADv1DgDc9g4AbPgOAA36DgCu+w4ATv0OAN7+DgB/AA8AHwIPAMADDwBhBQ8A8QYPAJEIDwAyCg8A0wsPAGMNDwADDw8ApBAPAEUSDwDVEw8AdRUPABYXDwCmGA8ARxoPAOcbDwCIHQ8AGB8PALkgDwBZIg8A+iMPAIolDwArJw8AyygPAGwqDwD8Kw8AnS0PAD0vDwDeMA8AfzIPAA80DwCvNQ8AUDcPAPE4DwCBOg8AITwPAMI9DwBjPw8A80APAJNCDwA0RA8AxEUPAGVHDwAFSQ8ApkoPADZMDwDXTQ8Ad08PABhRDwC5Ug8ASVQPAOlVDwCKVw8AK1kPALtaDwBbXA8A/F0PAJ1fDwAtYQ8AzWIPAG5kDwD+ZQ8An2cPAD9pDwDgag8AcGwPABFuDwCxbw8AUnEPAPNyDwCDdA8AI3YPAMR3DwBUeQ8A9XoPAJZ8DwA2fg8Axn8PAGeBDwAHgw8AqIQPADiGDwDZhw8AeYkPABqLDwCqjA8AS44PAOuPDwCMkQ8ALZMPAL2UDwBdlg8A/pcPAJ+ZDwAvmw8Az5wPAHCeDwAAoA8AoaEPAEGjDwDipA8AcqYPABOoDwCzqQ8AVKsPAOSsDwCFrg8AJbAPAMaxDwBWsw8A97QPAJe2DwA4uA8AyLkPAGm7DwAJvQ8Aqr4PADrADwDbwQ8Ae8MPABzFDwC9xg8ATcgPAO3JDwCfyw8AL80PAM/ODwBw0A8AEdIPAKHTDwBB1Q8A4tYPAIPYDwAT2g8As9sPAFTdDwDk3g8AheAPACbiDwDG4w8AVuUPAPfmDwCX6A8AOOoPAMjrDwBp7Q8ACe8PAKrwDwA68g8A2/MPAHv1DwAc9w8AvfgPAE36DwDt+w8Ajv0PAC//DwC/ABAAXwIQAAAEEAChBRAAMQcQANEIEAByChAAAgwQAKMNEABDDxAA5BAQAHQSEAAVFBAAtRUQAFYXEADmGBAAhxoQACccEADIHRAAWB8QAPkgEACZIhAAOiQQAMolEABrJxAACykQAKwqEAA8LBAA3S0QAH0vEAAeMRAArjIQAE80EADvNRAAkDcQADE5EADBOhAAYTwQAAI+EACjPxAAM0EQANNCEAB0RBAABEYQAKVHEABFSRAA5koQAHZMEAAXThAAt08QAFhREADoUhAAiVQQAClWEADKVxAAWlkQAPtaEACbXBAAPF4QAMxfEABtYRAADmMQAK5kEAA+ZhAA32cQAH9pEAAgaxAAwWwQAFFuEADxbxAAknEQADNzEADDdBAAY3YQAAR4EACUeRAANXsQANV8EAB2fhAABoAQAKeBEABHgxAA6IQQAHiGEAAZiBAAuYkQAFqLEADqjBAAi44QACuQEADMkRAAXJMQAP2UEACdlhAAPpgQAN+ZEABvmxAAD50QALCeEABRoBAA4aEQAIGjEAAipRAAsqYQAFOoEADzqRAAlKsQACStEADFrhAAZbAQAAayEACWsxAAN7UQANe2EAB4uBAACLoQAKm7EABJvRAA6r4QAHrAEAAbwhAAu8MQAFzFEADsxhAAjcgQAC3KEADOyxAAXs0QAP/OEACf0BAAQNIQANDTEABx1RAAEdcQALLYEABC2hAA49sQAIPdEAAk3xAAxeAQAFXiEAD24xAAluUQACbnEADH6BAAZ+oQAAjsEACY7RAAOe8QANnwEAB68hAACvQQAKv1EABL9xAA7PgQAHz6EAAd/BAAvf0QAF7/EADuABEAjwIRAC8EEQDQBREAYAcRAAEJEQChChEAQgwRANINEQBzDxEAExERALQSEQBEFBEA5RURAIUXEQAmGREAthoRAFccEQD3HREAmB8RACghEQDJIhEAaSQRAAomEQCaJxEAOykRANsqEQB8LBEADC4RAK0vEQBNMREA7jIRAI80EQAfNhEAvzcRAGA5EQDwOhEAkTwRADE+EQDSPxEAYkERAANDEQCjRBEAREYRANRHEQB1SREAFUsRALZMEQBGThEA508RAIdREQAoUxEAyVQRAFlWEQD5VxEAmlkRACpbEQDLXBEAa14RAAxgEQCcYREAPWMRAN5kEQB+ZhEADmgRAK9pEQBPaxEA8GwRAIBuEQAhcBEAwXERAGJzEQDydBEAk3YRADN4EQDUeREAZHsRAAV9EQClfhEARoARANaBEQB3gxEAF4URALiGEQBIiBEA6YkRAImLEQAqjREAuo4RAFuQEQD7kREAnJMRACyVEQDNlhEAbZgRAA6aEQCemxEAP50RAN+eEQCAoBEAEKIRALGjEQBRpREA8qYRAIKoEQAjqhEAw6sRAGStEQD0rhEAlbARADWyEQDWsxEAZrURAAe3EQCnuBEASLoRANi7EQB5vREAGb8RALrAEQBKwhEA68MRAIvFEQAsxxEAvMgRAF3KEQD9yxEAns0RAC7PEQDP0BEAb9IRABDUEQCg1REAQdcRAOHYEQCC2hEAEtwRALPdEQBT3xEA9OARAITiEQAl5BEAxuURAGbnEQD26BEAl+oRADfsEQDY7REAaO8RAAnxEQCp8hEASvQRANr1EQB79xEAG/kRALz6EQBM/BEA7f0RAI3/EQAuARIAvgISAF8EEgD/BRIAoAcSADAJEgDRChIAcQwSABIOEgCiDxIAQxESAOMSEgCEFBIAFBYSALUXEgBVGRIA5RoSAIYcEgAnHhIAxx8SAGghEgD4IhIAmSQSADkmEgDaJxIAaikSAAsrEgCrLBIATC4SANwvEgB9MRIAHTMSAL40EgBONhIA7zcSAI85EgAwOxIAwDwSAGE+EgABQBIAokESADJDEgDTRBIAc0YSABRIEgCkSRIARUsSAOVMEgCGThIAFlASALdREgBXUxIA+FQSAIhWEgApWBIAyVkSAGpbEgD6XBIAm14SADtgEgDcYRIAbGMSAA1lEgCuZhIAPWgSAN5pEgB/axIAH20SAMBuEgBQcBIA8XESAJFzEgAydRIAwnYSAGN4EgADehIApHsSADR9EgDVfhIAdYASABaCEgCmgxIAR4USAOeGEgCIiBIAGIoSALmLEgBZjRIA+o4SAIqQEgArkhIAy5MSAGyVEgD8lhIAnZgSAD2aEgDemxIAbp0SAA+fEgCvoBIAUKISAOCjEgCBpRIAIacSAMKoEgBSqhIA86sSAJOtEgA0rxIAxLASAGWyEgAFtBIAprUSADa3EgDXuBIAd7oSABi8EgCovRIASb8SAOnAEgCKwhIAGsQSALvFEgBbxxIA/MgSAIzKEgAtzBIAzc0SAG7PEgD+0BIAn9ISAD/UEgDg1RIAcNcSABHZEgCx2hIAUtwSAOLdEgCD3xIAI+ESAMTiEgBU5BIA9eUSAJbnEgA26RIAxuoSAGfsEgAH7hIAl+8SADjxEgDZ8hIAefQSAAn2EgCq9xIAS/kSAOv6EgCM/BIAHP4SAL3/EgBdARMA/gITAI4EEwAvBhMAzwcTAHAJEwAACxMAoQwTAEEOEwDiDxMAchETABMTEwCzFBMAVBYTAOQXEwCFGRMAJRsTAMYcEwBWHhMA9x8TAJchEwA4IxMAyCQTAGkmEwAJKBMAqikTADorEwDbLBMAey4TABwwEwCsMRMATTMTAO00EwCONhMAHjgTAL85EwBfOxMAAD0TAJA+EwAxQBMA0UETAHJDEwACRRMAo0YTAENIEwDTSRMAdEsTABVNEwC1ThMARVATAOZREwCHUxMAJ1UTAMhWEwBYWBMA+VkTAJlbEwA6XRMAyl4TAGtgEwALYhMArGMTADxlEwDdZhMAfmgTAB5qEwCuaxMAT20TAO9uEwB/cBMAIHITAMFzEwBhdRMA8XYTAJJ4EwAzehMA03sTAHR9EwAEfxMApYATAEWCEwDmgxMAdoUTABeHEwC3iBMAR4oTAOiLEwCJjRMAKY8TALmQEwBakhMA+5MTAJuVEwA8lxMAzJgTAG2aEwANnBMArp0TAD6fEwDfoBMAf6ITACCkEwCwpRMAUacTAPGoEwCSqhMAIqwTAMOtEwBjrxMABLETAJSyEwA1tBMA1bUTAGW3EwAGuRMAp7oTAEe8EwDXvRMAeL8TABnBEwC5whMAWsQTAOrFEwCLxxMAK8kTAMzKEwBczBMA/c0TAJ3PEwA+0RMAztITAG/UEwAP1hMAsNcTAEDZEwDh2hMAgdwTABHeEwCy3xMAU+ETAPPiEwCD5BMAJOYTAMXnEwBm6RMA9eoTAJbsEwA37hMA1+8TAGfxEwAI8xMAqfQTAEn2EwDZ9xMAevkTABv7EwC7/BMAXP4TAOz/EwCNARQALQMUAM4EFABeBhQA/wcUAJ8JFABACxQA0AwUAHEOFAAREBQAshEUAEITFADjFBQAgxYUACQYFAC0GRQAVRsUAPUcFACFHhQAJiAUAMchFABnIxQA9yQUAJgmFAA5KBQA2SkUAGkrFAAKLRQAqy4UAEswFADsMRQAfDMUAB01FAC9NhQAXjgUAO45FACPOxQALz0UANA+FABgQBQAAUIUAKFDFABCRRQA0kYUAHNIFAATShQAo0sUAERNFADlThQAhVAUABVSFAC2UxQAV1UUAPdWFACHWBQAKFoUAMlbFABpXRQACl8UAJpgFAA7YhQA22MUAHxlFAAMZxQArWgUAE5qFADuaxQAfm0UAB9vFAC/cBQAYHIUAPBzFACRdRQAMXcUANJ4FABiehQAA3wUAKN9FAAzfxQA1IAUAHWCFAAVhBQApoUUAEaHFADniBQAh4oUABeMFAC4jRQAWY8UAPmQFACakhQAKpQUAMuVFABrlxQADJkUAJyaFAA9nBQA3Z0UAG2fFAAOoRQAr6IUAE+kFADfpRQAgKcUACGpFADBqhQAUawUAPKtFACTrxQAM7EUAMOyFABktBQABbYUAKW3FABGuRQA1roUAHe8FAAXvhQAuL8UAEjBFADpwhQAicQUACrGFAC6xxQAW8kUAPvKFACLzBQALM4UAM3PFABt0RQADtMUAJ7UFAA/1hQA39cUAIDZFAAQ2xQAsdwUAFHeFADy3xQAguEUACPjFADD5BQAU+YUAPTnFACV6RQANusUAMXsFABm7hQAB/AUAKfxFAA38xQA2PQUAHn2FAAZ+BQAqfkUAEr7FADr/BQAi/4UABsAFQC8ARUAXQMVAP0EFQCOBhUALggVAM8JFQBvCxUAEA0VAKAOFQBBEBUA4REVAIITFQASFRUAsxYVAFMYFQD0GRUAhBsVACUdFQDFHhUAZiAVAPYhFQCXIxUANyUVAMcmFQBoKBUACSoVAKkrFQA5LRUA2i4VAHswFQAbMhUAvDMVAEw1FQDtNhUAjTgVAB06FQC+OxUAXz0VAP8+FQCPQBUAMEIVANFDFQBxRRUAAUcVAKJIFQBDShUA40sVAHNNFQAUTxUAtVAVAFVSFQD2UxUAhlUVACdXFQDHWBUAaFoVAPhbFQCZXRUAOV8VAMlgFQBqYhUAC2QVAKtlFQA7ZxUA3GgVAH1qFQAebBUArW0VAE5vFQDvcBUAj3IVAB90FQDAdRUAYXcVAAF5FQCiehUAMnwVANN9FQBzfxUAFIEVAKSCFQBFhBUA5YUVAIaHFQAWiRUAt4oVAFeMFQDnjRUAiI8VACmRFQDJkhUAWZQVAPqVFQCblxUAO5kVAMuaFQBsnBUADZ4VAK2fFQA9oRUA3qIVAH+kFQAfphUAwKcVAFCpFQDxqhUAkawVADKuFQDCrxUAY7EVAAOzFQCTtBUANLYVANW3FQB1uRUABbsVAKa8FQBHvhUA578VAHfBFQAYwxUAucQVAFnGFQDpxxUAiskVACvLFQDLzBUAW84VAPzPFQCd0RUAPdMVAM3UFQBu1hUAD9gVAK/ZFQBQ2xUA4NwVAIHeFQAh4BUAwuEVAFLjFQDz5BUAk+YVACPoFQDE6RUAZesVAAbtFQCV7hUANvAVANfxFQB38xUAB/UVAKj2FQBJ+BUA6fkVAHn7FQAa/RUAu/4VAFsAFgDrARYAjAMWAC0FFgDNBhYAbggWAP4JFgCfCxYAPw0WAM8OFgBwEBYAERIWALETFgBBFRYA4hYWAIMYFgAjGhYAsxsWAFQdFgD1HhYAlSAWACUiFgDGIxYAZyUWAAcnFgCoKBYAOCoWANkrFgB5LRYAGi8WAKowFgBLMhYA6zMWAHs1FgAcNxYAvTgWAF06FgDtOxYAjj0WAC8/FgDPQBYAX0IWAABEFgChRRYAQUcWANFIFgByShYAE0wWALNNFgBDTxYA5FAWAIVSFgAlVBYAtVUWAFZXFgD3WBYAl1oWACdcFgDIXRYAaV8WAAlhFgCqYhYAOmQWANtlFgB7ZxYAC2kWAKxqFgBNbBYA7m0WAH1vFgAecRYAv3IWAF90FgAAdhYAkHcWADF5FgDRehYAYXwWAAJ+FgCjfxYAQ4EWANOCFgB0hBYAFYYWALWHFgBGiRYA5ooWAIeMFgAnjhYAt48WAFiRFgD5khYAmZQWACmWFgDKlxYAa5kWAAubFgCbnBYAPJ4WAN2fFgB9oRYAHqMWAK6kFgBPphYA76cWAH+pFgAgqxYAwawWAGGuFgDxrxYAkrEWADOzFgDTtBYAY7YWAAS4FgCluRYARbsWANW8FgB2vhYAF8AWALfBFgBHwxYA6MQWAInGFgApyBYAuckWAFrLFgD7zBYAm84WACvQFgDM0RYAbdMWAA3VFgCd1hYAPtgWAN/ZFgB/2xYAD90WALDeFgBR4BYA8eEWAIHjFgAi5RYAw+YWAGPoFgDz6RYAlOsWADXtFgDW7hYAdvAWAAbyFgCn8xYAR/UWANf2FgB4+BYAGfoWALn7FgBJ/RYA6v4WAIsAFwArAhcAuwMXAFwFFwD9BhcAnQgXAC4KFwDOCxcAbw0XAA8PFwCfEBcAQBIXAOETFwCBFRcAERcXALIYFwBTGhcA8xsXAIMdFwAkHxcAxSAXAGUiFwD1IxcAliUXADcnFwDXKBcAZyoXAAgsFwCpLRcASS8XANkwFwB6MhcAGzQXALs1FwBLNxcA7DgXAI06FwAtPBcAvT0XAF4/FwD/QBcAn0IXAC9EFwDQRRcAcUcXABFJFwChShcAQkwXAONNFwCDTxcAE1EXALRSFwBVVBcA9VUXAIVXFwAmWRcAx1oXAGdcFwD3XRcAmF8XADlhFwDZYhcAaWQXAApmFwCrZxcAS2kXANtqFwB8bBcAHW4XAL5vFwBNcRcA7nIXAI90FwAvdhcAv3cXAGB5FwABexcAoXwXADF+FwDSfxcAc4EXABODFwCjhBcARIYXAOWHFwCFiRcAFosXALaMFwBXjhcA948XAIeRFwAokxcAyZQXAGmWFwD5lxcAmpkXADubFwDbnBcAa54XAAygFwCtoRcATaMXAN2kFwB+phcAH6gXAL+pFwBPqxcA8KwXAJGuFwAxsBcAwbEXAGKzFwADtRcAo7YXADO4FwDUuRcAdbsXABW9FwClvhcARsAXAOfBFwCHwxcAF8UXALjGFwBZyBcA+ckXAInLFwAqzRcAy84XAGvQFwD70RcAnNMXAD3VFwDd1hcAbdgXAA7aFwCv2xcAT90XAN/eFwCA4BcAIeIXAMHjFwBR5RcA8uYXAJPoFwAz6hcAw+sXAGTtFwAF7xcApvAXADXyFwDW8xcAd/UXABf3FwCn+BcASPoXAOn7FwCJ/RcAGf8XALoAGABbAhgA6wMYAIsFGAAsBxgAzQgYAG0KGAD+CxgAng0YAD8PGADfEBgAbxIYABAUGACxFRgAURcYAOEYGACCGhgAIxwYAMMdGABTHxgA9CAYAJUiGAA1JBgAxSUYAGYnGAAHKRgApyoYADcsGADYLRgAeS8YABkxGACpMhgASjQYAOs1GACLNxgAGzkYALw6GABdPBgA/T0YAI0/GAAuQRgAz0IYAG9EGAD/RRgAoEcYAEFJGADhShgAcUwYABJOGACzTxgAU1EYAONSGACEVBgAJVYYALVXGABVWRgA9loYAJdcGAA3XhgAx18YAGhhGAAJYxgAqWQYADlmGADaZxgAe2kYABtrGACrbBgATG4YAO1vGACOcRgAHXMYAL50GABfdhgA/3cYAI95GAAwexgA0XwYAHF+GAABgBgAooEYAEODGADThBgAc4YYABSIGAC1iRgAVYsYAOaMGACGjhgAJ5AYAMeRGABokxgACZUYAKmWGAA5mBgA2pkYAHubGAAbnRgAq54YAEygGADtoRgAjaMYAB2lGAC+phgAX6gYAP+pGACPqxgAMK0YANGuGABhsBgAAbIYAKKzGABDtRgA07YYAHO4GAAUuhgAtbsYAFW9GADlvhgAhsAYACfCGADHwxgAV8UYAPjGGACZyBgAOcoYAMnLGABqzRgAC88YAJvQGAA70hgA3NMYAH3VGAAN1xgArdgYAE7aGADv2xgAj90YAB/fGADA4BgAYeIYAAHkGACR5RgAMucYANPoGABz6hgAA+wYAKTtGABF7xgA5fAYAHbyGAAW9BgAt/UYAFf3GADn+BgAiPoYACn8GADJ/RgAWf8YAPoAGQCbAhkAOwQZAMsFGQBsBxkADQkZAK0KGQA9DBkA3g0ZAH8PGQAPERkArxIZAFAUGQDxFRkAgRcZACEZGQDCGhkAYxwZAAMeGQCTHxkANCEZANUiGQB1JBkABSYZAKYnGQBHKRkA5yoZAHcsGQAYLhkAuS8ZAFkxGQDpMhkAijQZACs2GQDLNxkAWzkZAPw6GQCdPBkALT4ZAM0/GQBuQRkAD0MZAJ9EGQA/RhkA4EcZAIFJGQAhSxkAsUwZAFJOGQDzTxkAk1EZACNTGQDEVBkAZVYZAAZYGQCVWRkANlsZANdcGQB3XhkAB2AZAKhhGQBJYxkA6WQZAHlmGQAaaBkAu2kZAEtrGQDrbBkAjG4ZAC1wGQC9cRkAXnMZAP50GQCfdhkAL3gZAM95GQBwexkAEX0ZAKF+GQBBgBkA4oEZAIODGQAjhRkAs4YZAFSIGQD1iRkAlYsZACWNGQDGjhkAZ5AZAAeSGQCXkxkAOJUZANmWGQBpmBkACZoZAKqbGQBLnRkA254ZAHugGQAcohkAvaMZAE2lGQDtphkAjqgZAC+qGQDPqxkAX60ZAACvGQChsBkAQbIZANGzGQBytRkAE7cZALO4GQBDuhkA5LsZAIW9GQAlvxkAtcAZAFbCGQD3wxkAh8UZACfHGQDIyBkAacoZAPnLGQCZzRkAOs8ZANvQGQB70hkAC9QZAKzVGQBN1xkA7tgZAJ/aGQA/3BkAz90ZAHDfGQAR4RkAseIZAEHkGQDi5RkAg+cZACPpGQCz6hkAVOwZAPXtGQCV7xkAJfEZAMbyGQBn9BkAB/YZAJf3GQA4+RkA2foZAGn8GQAJ/hkAqv8ZAEsBGgDbAhoAewQaABwGGgC9BxoATQkaAO0KGgCODBoALw4aAM8PGgBfERoAABMaAKEUGgBBFhoA0RcaAHIZGgATGxoAsxwaAEMeGgDkHxoAhSEaACYjGgC1JBoAViYaAPcnGgCHKRoAJysaAMgsGgBpLhoA+S8aAJkxGgA6MxoA2zQaAGs2GgALOBoArDkaAE07GgDdPBoAfj4aAB5AGgC/QRoAT0MaAO9EGgCQRhoAMUgaAMFJGgBhSxoAAk0aAKNOGgBDUBoA01EaAHRTGgAVVRoAtVYaAEVYGgDmWRoAh1saACddGgC3XhoAWGAaAPlhGgCZYxoAKWUaAMpmGgBraBoA+2kaAJtrGgA8bRoA3W4aAG1wGgANchoArnMaAE91GgDfdhoAf3gaACB6GgDBexoAYX0aAPF+GgCSgBoAM4IaANODGgBjhRoABIcaAKWIGgBFihoA1YsaAHaNGgAXjxoAt5AaAEeSGgDokxoAiZUaABmXGgC5mBoAWpoaAPubGgCLnRoAK58aAMygGgBtohoA/aMaAJ2lGgA+pxoA36gaAG+qGgAPrBoAsK0aAFGvGgDhsBoAgbIaACK0GgDDtRoAY7caAPO4GgCUuhoANbwaANW9GgBmvxoABsEaAKfCGgBHxBoA18UaAHjHGgAZyRoAucoaAEnMGgDqzRoAi88aABvRGgC70hoAXNQaAP3VGgCN1xoALdkaAM7aGgBv3BoA/90aAJ/fGgBA4RoA4eIaAHHkGgAR5hoAsucaAFPpGgDz6hoAg+waACTuGgDF7xoAZfEaAPXyGgCW9BoAN/YaANf3GgBn+RoACPsaAKn8GgA5/hoA2f8aAHoBGwAbAxsAqwQbAEsGGwDsBxsAjQkbAB0LGwC9DBsAXg4bAP8PGwCPERsALxMbANAUGwBxFhsAERgbAKEZGwBCGxsA4xwbAIMeGwATIBsAtCEbAFUjGwDlJBsAhSYbACYoGwDHKRsAVysbAPcsGwCYLhsAOTAbAMkxGwBpMxsACjUbAKs2GwA7OBsA2zkbAHw7GwAdPRsArT4bAE5AGwDuQRsAj0MbAC9FGwC/RhsAYEgbAAFKGwChSxsAMU0bANJOGwBzUBsAA1IbAKNTGwBEVRsA5VYbAHVYGwAVWhsAtlsbAFddGwDnXhsAh2AbAChiGwDJYxsAWWUbAPlmGwCaaBsAO2obAMtrGwBrbRsADG8bAK1wGwA9chsA3XMbAH51GwAfdxsAv3gbAE96GwDwexsAkX0bADF/GwDBgBsAYoIbAAOEGwCThRsAM4cbANSIGwB1ihsABYwbAKWNGwBGjxsA55AbAHeSGwAXlBsAuJUbAFmXGwDpmBsAiZobACqcGwDLnRsAa58bAPugGwCcohsAPaQbAM2lGwBtpxsADqkbAK+qGwA/rBsA360bAICvGwAhsRsAsbIbAFG0GwDytRsAk7cbACO5GwDDuhsAZLwbAAW+GwCVvxsANsEbANbCGwB3xBsAB8YbAKfHGwBIyRsA6cobAHnMGwAZzhsAus8bAFvRGwD70hsAi9QbACzWGwDN1xsAXdkbAP3aGwCe3BsAP94bAM/fGwBv4RsAEOMbALHkGwBB5hsA4ecbAILpGwAj6xsAs+wbAFPuGwD07xsAlfEbACXzGwDF9BsAZvYbAAf4GwCX+RsAN/sbANj8GwB5/hsACQAcAKkBHABKAxwA6wQcAIsGHAAbCBwAvAkcAF0LHAD9DBwAjQ4cAC4QHADPERwAXxMcAP8UHACgFhwAQRgcANEZHABxGxwAEh0cALMeHABDIBwA4yEcAIQjHAAlJRwAtSYcAFUoHAD2KRwAlyscACctHADHLhwAaDAcAAkyHACZMxwAOTUcANo2HAB7OBwAGzocAKs7HABMPRwA7T4cAI1AHAAeQhwAvkMcAF9FHADvRhwAj0gcADBKHADRSxwAYU0cAAFPHACiUBwAQ1IcANNTHABzVRwAFFccALVYHABFWhwA5VscAIZdHAAnXxwAt2AcAFdiHAD4YxwAmWUcADlnHADJaBwAamocAAtsHACbbRwAO28cANxwHAB9chwADXQcAK11HABOdxwA73gcAH96HAAffBwAwH0cAGF/HADxgBwAkYIcADKEHADThRwAY4ccAAOJHACkihwARYwcANWNHAB1jxwAFpEcALeSHABHlBwA55UcAIiXHAApmRwAuZocAFmcHAD6nRwAm58cACuhHADLohwAbKQcAA2mHACdpxwAPakcAN6qHAB/rBwAD64cAK+vHABQsRwA8bIcAIG0HAAhthwAwrccAGO5HADzuhwAk7wcADS+HADVvxwAdcEcAAbDHACmxBwAR8YcANfHHAB3yRwAGMscALnMHABJzhwA6c8cAIrRHAAr0xwAu9QcAFvWHAD81xwAndkcAC3bHADN3BwAbt4cAA/gHACf4RwAP+McAODkHACB5hwAEegcALHpHABS6xwA8+wcAIPuHAAj8BwAxPEcAGXzHAD19BwAlfYcADb4HADX+RwAZ/scAAf9HACo/hwASQAdANkBHQB5Ax0AGgUdALsGHQBLCB0A6wkdAIwLHQAtDR0AvQ4dAF0QHQD+ER0AnxMdAC8VHQDPFh0AcBgdABEaHQChGx0AQR0dAOIeHQCDIB0AEyIdALMjHQBUJR0A9SYdAIUoHQAlKh0AxisdAGctHQD3Lh0AlzAdADgyHQDZMx0AaTUdAAk3HQCqOB0ASzodANs7HQB7PR0AHD8dAL1AHQBNQh0A7kMdAJ9FHQAvRx0Az0gdAHBKHQARTB0AoU0dAEFPHQDiUB0Ag1IdABNUHQCzVR0AVFcdAPVYHQCFWh0AJVwdAMZdHQBnXx0A92AdAJdiHQA4ZB0A2WUdAGlnHQAJaR0AqmodAEtsHQDbbR0Ae28dABxxHQC9ch0ATXQdAO11HQCOdx0AL3kdAL96HQBffB0AAH4dAKF/HQAxgR0A0YIdAHKEHQAThh0Ao4cdAEOJHQDkih0AhYwdABWOHQC1jx0AVpEdAPeSHQCHlB0AJ5YdAMiXHQBpmR0A+ZodAJmcHQA6nh0A258dAGuhHQALox0ArKQdAE2mHQDdpx0AfqkdAB6rHQC/rB0AT64dAO+vHQCQsR0AMbMdAMG0HQBhth0AArgdAKO5HQAzux0A07wdAHS+HQAVwB0ApcEdAEXDHQDmxB0Ah8YdABfIHQC3yR0AWMsdAPnMHQCJzh0AKdAdAMrRHQBr0x0A+9QdAJvWHQA82B0A3dkdAG3bHQAN3R0Art4dAE/gHQDf4R0Af+MdACDlHQDB5h0AUegdAPHpHQCS6x0AM+0dAMPuHQBj8B0ABPIdAKXzHQA19R0A1fYdAHb4HQAX+h0Ap/sdAEf9HQDo/h0AiQAeABkCHgC5Ax4AWgUeAPsGHgCLCB4AKwoeAMwLHgBtDR4A/Q4eAJ0QHgA+Eh4A3xMeAG8VHgAPFx4AsBgeAEAaHgDhGx4AgR0eACIfHgCyIB4AUyIeAPMjHgCUJR4ANSceAMUoHgBmKh4ABiweAKctHgA3Lx4A1zAeAHgyHgAZNB4AqTUeAEk3HgDqOB4AizoeABs8HgC7PR4AXD8eAP1AHgCNQh4ALUQeAM5FHgBvRx4A/0geAJ9KHgBATB4A4U0eAHFPHgARUR4AslIeAFNUHgDjVR4Ag1ceACRZHgDFWh4AVVweAPVdHgCWXx4AJmEeAMdiHgBnZB4ACGYeAJhnHgA5aR4A2WoeAHpsHgAKbh4Aq28eAEtxHgDsch4AjXQeAB12HgC9dx4AXnkeAP96HgCPfB4AL34eANB/HgBxgR4AAYMeAKGEHgBChh4A44ceAHOJHgATix4AtIweAFWOHgDljx4AhZEeACaTHgDHlB4AV5YeAPeXHgCYmR4AOZseAMmcHgBpnh4ACqAeAKuhHgA7ox4A26QeAHymHgAMqB4ArakeAE6rHgDurB4Aj64eAB+wHgC/sR4AYLMeAAG1HgCRth4AMbgeANK5HgBzux4AA70eAKO+HgBEwB4A5cEeAHXDHgAVxR4AtsYeAFfIHgDnyR4Ah8seACjNHgDJzh4AWdAeAPnRHgCa0x4AO9UeAMvWHgBr2B4ADNoeAJzbHgA93R4A3d4eAH7gHgAf4h4Ar+MeAE/lHgDw5h4AkegeACHqHgDB6x4AYu0eAAPvHgCT8B4AM/IeANTzHgB19R4ABfceAKX4HgBG+h4A5/seAHf9HgAX/x4AuAAfAFkCHwDpAx8AiQUfACoHHwDLCB8AWwofAPsLHwCcDR8ALA8fAM0QHwBtEh8ADhQfAJ4VHwA/Fx8A3xgfAIAaHwAQHB8AsR0fAFEfHwDyIB8AgiIfACMkHwDDJR8AZCcfAAUpHwCVKh8ANiwfANYtHwB3Lx8ABzEfAKcyHwBINB8A6TUfAHk3HwAZOR8AujofAFs8HwDrPR8Aiz8fACxBHwDNQh8AXUQfAP1FHwCeRx8AP0kfAM9KHwBvTB8AEE4fAKBPHwBBUR8A4VIfAIJUHwASVh8As1cfAFNZHwD0Wh8AhFwfACVeHwDFXx8AZmEfAAdjHwCXZB8AN2YfANhnHwB5aR8ACWsfAKlsHwBKbh8A628fAHtxHwAbcx8AvHQfAF12HwDtdx8AjXkfAC57HwDPfB8AX34fAP9/HwCggR8AQYMfANGEHwBxhh8AEogfALOJHwBDix8A44wfAISOHwAUkB8AtZEfAFWTHwD2lB8AhpYfACeYHwDHmR8AaJsfAPicHwCZnh8AOaAfANqhHwBqox8AC6UfAKumHwBMqB8A7akfAH2rHwAerR8Avq4fAF+wHwDvsR8Aj7MfADC1HwDRth8AYbgfAAG6HwCiux8AQ70fANO+HwBzwB8AFMIfALXDHwBFxR8A5cYfAIbIHwAnyh8At8sfAFfNHwD4zh8AiNAfACnSHwDJ0x8AatUfAPrWHwCb2B8AO9ofANzbHwBs3R8ADd8fAK3gHwBO4h8A3uMfAH/lHwAf5x8AwOgfAGHqHwDx6x8Ake0fADLvHwDT8B8AY/IfAAP0HwCk9R8ARfcfANX4HwB1+h8AFvwfALf9HwBH/x8A5wAgAIgCIAApBCAAuQUgAFkHIAD6CCAAigogACsMIADLDSAAbA8gAPwQIACdEiAAPRQgAN4VIABuFyAADxkgAK8aIABQHCAA8R0gAIEfIAAhISAAwiIgAGMkIADzJSAAkycgADQpIADVKiAAZSwgAAYuIACmLyAARzEgANcyIAB3NCAAGDYgAKg3IABJOSAA6TogAIo8IAAaPiAAuz8gAFtBIAD8QiAAjEQgAC1GIADNRyAAbkkgAP5KIACfTCAAP04gAOBPIACBUSAAEVMgALFUIABSViAA81cgAINZIAAjWyAAxFwgAGVeIAD1XyAAlWEgADZjIADXZCAAZ2YgAAdoIACoaSAASWsgANlsIAB5biAAGnAgAKpxIABLcyAA63QgAIx2IAAceCAAvXkgAF17IAD+fCAAjn4gAC+AIADPgSAAcIMgAACFIAChhiAAQYggAOKJIAByiyAAE40gALOOIABUkCAA5JEgAIWTIAAllSAAxpYgAFaYIAD3mSAAl5sgADidIADIniAAaaAgAAmiIACqoyAAS6UgANumIAB7qCAAHKogAL2rIABNrSAA7q4gAI6wIAAvsiAAv7MgAF+1IAAAtyAAobggADG6IADRuyAAcr0gAAK/IACjwCAAQ8IgAOTDIAB0xSAAFccgALXIIABWyiAA5ssgAIfNIAAnzyAAyNAgAFjSIAD50yAAmdUgADrXIADK2CAAa9ogAAvcIACs3SAAPN8gAN3gIAB94iAAHuQgAL/lIABP5yAA7+ggAJDqIAAx7CAAwe0gAGHvIAAC8SAAo/IgADP0IADT9SAAdPcgAAT5IACl+iAARfwgAOb9IAB2/yAAFwEhALcCIQBYBCEA6AUhAIkHIQApCSEAygohAFoMIQD7DSEAmw8hADwRIQDMEiEAbRQhAA0WIQCuFyEAPhkhAN8aIQB/HCEAIB4hALAfIQBRISEA8SIhAJIkIQAiJiEAwychAGMpIQAEKyEAlCwhADUuIQDWLyEAdjEhAAYzIQCnNCEARzYhAOg3IQB4OSEAGTshALk8IQBaPiEA+z8hAItBIQArQyEAzEQhAG1GIQD9RyEAnUkhAD5LIQDfTCEAb04hAA9QIQCwUSEAQFMhAOFUIQCBViEAIlghALJZIQBTWyEA81whAJReIQAkYCEAxWEhAGVjIQAGZSEAlmYhADdoIQDXaSEAeGshABltIQCpbiEASXAhAOpxIQCLcyEAG3UhALt2IQBceCEA/XkhAI17IQAtfSEAzn4hAF6AIQD/gSEAn4MhAECFIQDQhiEAcYghABGKIQCyiyEAQo0hAOOOIQCDkCEAJJIhALSTIQBVlSEA9ZYhAJaYIQAmmiEAx5shAGedIQAInyEAmKAhADmiIQDZoyEAeqUhAAqnIQCrqCEAS6ohAOyrIQB8rSEAHa8hAL6wIQBesiEA7rMhAI+1IQAvtyEA0LghAHG6IQABvCEAob0hAEK/IQDSwCEAc8IhABPEIQC0xSEAVcchAOXIIQCFyiEAJswhALbNIQBXzyEA99AhAJjSIQAo1CEAydUhAGnXIQAK2SEAmtohADvcIQDb3SEAfN8hAAzhIQCt4iEATeQhAO7lIQB+5yEAH+khAL/qIQBg7CEA8O0hAJHvIQAx8SEA0vIhAGL0IQAD9iEAo/chAET5IQDU+iEAdfwhABX+IQC2/yEARgEiAOcCIgCHBCIAKAYiAMkHIgBZCSIA+QoiAJoMIgAqDiIAyw8iAGsRIgAMEyIAnBQiAD0WIgDdFyIAfhkiAA4bIgCvHCIATx4iAPAfIgCAISIAISMiAMEkIgBiJiIA8iciAJMpIgAzKyIA1CwiAGQuIgAFMCIApjEiAEYzIgDWNCIAdzYiABc4IgC4OSIASDsiAOk8IgCJPiIAKkAiAMtBIgBbQyIA+0QiAJxGIgAsSCIAzUkiAG1LIgAOTSIAr04iAE9QIgDwUSIAgFMiACFVIgDBViIAYlgiAPJZIgCTWyIAM10iANReIgBkYCIABWIiAKVjIgBGZSIA52YiAHdoIgAXaiIAuGsiAEhtIgDpbiIAiXAiACpyIgC6cyIAW3UiAPt2IgCceCIALHoiAM17IgBtfSIADn8iAJ6AIgA/giIA34MiAICFIgAQhyIAsYgiAFGKIgDyiyIAgo0iACOPIgDDkCIAZJIiAPSTIgCVlSIANpciANaYIgBmmiIAB5wiAKedIgBInyIA6aAiAImiIgAqpCIAuqUiAFunIgD7qCIAnKoiACysIgDNrSIAba8iAA6xIgCesiIAP7QiAN+1IgCAtyIAELkiALG6IgBRvCIA8r0iAIK/IgAjwSIAw8IiAGTEIgD0xSIAlcciADXJIgDWyiIAZswiAAfOIgCnzyIASNEiANjSIgB51CIAGdYiALrXIgBK2SIA69oiAIvcIgAs3iIAvN8iAF3hIgD94iIAnuQiAC7mIgDP5yIAb+kiABDrIgCg7CIAQe4iAOHvIgCC8SIAEvMiALP0IgBT9iIA9PciAIT5IgAl+yIAxvwiAGb+IgD2/yIAlwEjADcDIwDYBCMAaAYjAAkIIwCpCSMASgsjANoMIwB7DiMAGxAjALwRIwBMEyMA7RQjAI0WIwAuGCMAvhkjAF8bIwD/HCMAoB4jADAgIwDRISMAcSMjABIlIwCiJiMAQygjAOMpIwCEKyMAFC0jALUuIwBVMCMA9jEjAIYzIwAnNSMAxzYjAGg4IwD4OSMAmTsjADk9IwDaPiMAakAjAAtCIwCrQyMATEUjANxGIwB9SCMAHUojAL5LIwBOTSMA704jAI9QIwAwUiMAwFMjAGFVIwABVyMAolgjADJaIwDTWyMAc10jABRfIwCkYCMARWIjAOVjIwCGZSMAFmcjALdoIwBXaiMA+GsjAIhtIwApbyMAyXAjAGpyIwD6cyMAm3UjADt3IwDceCMAbHojAA18IwCufSMATn8jAN6AIwB/giMAH4QjAMCFIwBQhyMA8YgjAJGKIwAyjCMAwo0jAGOPIwADkSMApJIjADSUIwDVlSMAdZcjABaZIwCmmiMAR5wjAOedIwCInyMAGKEjALmiIwBZpCMA+qUjAIqnIwArqSMAy6ojAFusIwD8rSMAna8jAD2xIwDesiMAbrQjAA+2IwCvtyMAULkjAOC6IwCBvCMAIb4jAMK/IwBSwSMA88IjAJPEIwA0xiMAxMcjAGXJIwAFyyMApswjADbOIwDXzyMAd9EjABjTIwCo1CMASdYjAOnXIwB52SMAGtsjALvcIwBb3iMA/N8jAIzhIwAt4yMAzeQjAG7mIwD+5yMAn+kjAD/rIwDg7CMAcO4jABHwIwCx8SMAUvMjAOL0IwCD9iMAI/gjAMT5IwBU+yMA9fwjAJb+IwAlACQAxgEkAGcDJAAHBSQAqAYkADgIJADZCSQAeQskABoNJACqDiQASxAkAOsRJACMEyQAHBUkAL0WJABdGCQA/hkkAI4bJAAvHSQAzx4kAHAgJAAAIiQAoSMkAEElJADiJiQAcigkABMqJACzKyQAQy0kAOQuJACFMCQAJTIkAMYzJABWNSQA9zYkAJc4JAA4OiQAyDskAGk9JAAJPyQAqkAkADpCJADbQyQAe0UkABxHJACsSCQATUokAO1LJACOTSQAHk8kAL9QJABfUiQAAFQkAJBVJAAxVyQA0VgkAHJaJAACXCQAo10kAENfJADkYCQAdGIkABVkJAC1ZSQAVmckAOZoJACHaiQAJ2wkAMhtJABYbyQA+XAkAJlyJAA6dCQAynUkAGt3JAALeSQArHokADx8JADdfSQAfn8kAB6BJACugiQAT4QkAO+FJACQhyQAIIkkAMGKJABhjCQAAo4kAJKPJAAzkSQA05IkAHSUJAAEliQApZckAEWZJADmmiQAdpwkABeeJAC3nyQAR6EkAOiiJACJpCQAKaYkALmnJABaqSQA+6okAJusJAA8riQAzK8kAG2xJAANsyQArrQkAD62JADftyQAf7kkACC7JACwvCQAUb4kAPG/JACSwSQAIsMkAMPEJABjxiQA88ckAJTJJAA1yyQA1cwkAGXOJAAG0CQAp9EkAEfTJADX1CQAeNYkABnYJAC52SQAWtskAOrcJACL3iQAK+AkAMzhJABc4yQA/eQkAJ3mJAA+6CQAzukkAG/rJAAP7SQAsO4kAEDwJADh8SQAgfMkACL1JACy9iQAU/gkAPP5JACU+yQAJP0kAMX+JABmACUA9QElAJYDJQA3BSUA1wYlAGcIJQAICiUAqQslAEkNJQDZDiUAehAlABsSJQC7EyUAXBUlAOwWJQCNGCUALRolAM4bJQBeHSUA/x4lAJ8gJQBAIiUA0CMlAHElJQARJyUAsiglAEIqJQDjKyUAgy0lACQvJQC0MCUAVTIlAPUzJQCWNSUAJjclAMc4JQBnOiUACDwlAJg9JQA5PyUA2UAlAHpCJQAKRCUAq0UlAEtHJQDsSCUAfEolAB1MJQC9TSUATU8lAO5QJQCPUiUAL1QlAL9VJQBgVyUAAVklAKFaJQAxXCUA0l0lAHNfJQATYSUAtGIlAERkJQDlZSUAhWclACZpJQC2aiUAV2wlAPdtJQCYbyUAKHElAMlyJQBpdCUACnYlAJp3JQA7eSUA23olAHx8JQAMfiUArX8lAE6BJQDdgiUAfoQlAB+GJQC/hyUAYIklAPCKJQCRjCUAMY4lAMGPJQBikSUAA5MlAKOUJQAzliUA1JclAHWZJQAVmyUAppwlAEaeJQDnnyUAh6ElACijJQC4pCUAWaYlAPmnJQCaqSUAKqslAMusJQBrriUADLAlAJyxJQA9syUA3bQlAH62JQAOuCUAr7klAE+7JQDfvCUAgL4lACHAJQDBwSUAUcMlAPLEJQCTxiUAM8glAMPJJQBkyyUABc0lAKXOJQBG0CUA1tElAHfTJQAX1SUAuNYlAEjYJQDp2SUAidslACrdJQC63iUAW+AlAPvhJQCL4yUALOUlAM3mJQBt6CUADuolAJ7rJQA/7SUA3+4lAIDwJQAQ8iUAsfMlAFH1JQDy9iUAgvglACP6JQDD+yUAZP0lAPT+JQCVACYANgImAMUDJgBmBSYABwcmAKcIJgA3CiYA2AsmAHkNJgAZDyYAqRAmAEoSJgDrEyYAixUmABsXJgC8GCYAXRomAP0bJgCOHSYALh8mAM8gJgBvIiYAECQmAKAlJgBBJyYA4SgmAIIqJgASLCYAsy0mAFMvJgD0MCYAhDImACU0JgDFNSYAZjcmAPY4JgCXOiYANzwmAMc9JgBoPyYACUEmAKlCJgA5RCYA2kUmAHtHJgAbSSYAq0omAExMJgDtTSYAjU8mAB1RJgC+UiYAX1QmAP9VJgCgVyYAMFkmANFaJgBxXCYAEl4mAKJfJgBDYSYA42ImAIRkJgAUZiYAtWcmAFVpJgDlaiYAhmwmACduJgDHbyYAV3EmAPhyJgCZdCYAOXYmANp3JgBqeSYAC3smAKt8JgBMfiYA3H8mAH2BJgAegyYAvoQmAE6GJgDvhyYAj4kmADCLJgDAjCYAYY4mAAGQJgCRkSYAMpMmANOUJgBzliYAA5gmAKSZJgBFmyYA5ZwmAHaeJgAWoCYAt6EmAFejJgDnpCYAiKYmACmoJgDJqSYAWasmAPqsJgCbriYAO7AmANyxJgBssyYADbUmAK22JgBOuCYA3rkmAH+7JgAfvSYAwL4mAFDAJgDxwSYAkcMmADLFJgDCxiYAY8gmAAPKJgCkyyYANM0mANXOJgB10CYAFtImAKbTJgBH1SYA59YmAHfYJgAY2iYAudsmAFndJgDp3iYAiuAmACviJgDL4yYAW+UmAPzmJgCd6CYAPeomAM3rJgBu7SYAD+8mAK/wJgBQ8iYA4PMmAIH1JgAh9yYAwvgmAFL6JgDz+yYAk/0mACP/JgDEACcAZQInAAYEJwCVBScANgcnANcIJwB3CicABwwnAKgNJwBJDycA6RAnAHkSJwAaFCcAuxUnAFsXJwDrGCcAjBonAC0cJwDNHScAbh8nAP4gJwCfIicAPyQnAOAlJwBwJycAESknALEqJwBBLCcA4i0nAIMvJwAjMScAszInAFQ0JwD1NScAlTcnACU5JwDGOicAZzwnAAc+JwCXPycAOEEnANlCJwB5RCcAGkYnAKpHJwBLSScA60onAIxMJwAcTicAvU8nAF1RJwD+UicAjlQnAC9WJwDPVycAcFknAABbJwChXCcAQV4nANFfJwByYScAE2MnALNkJwBDZicA5GcnAIVpJwAlaycAtWwnAFZuJwD3bycAl3EnACdzJwDIdCcAaXYnAAl4JwCZeScAOnsnANt8JwB7ficAHIAnAKyBJwBNgycA7oQnAH2GJwAeiCcAv4knAF+LJwDvjCcAkI4nADGQJwDRkScAYZMnAAKVJwCjlicAQ5gnANOZJwB0mycAFZ0nALWeJwBGoCcA5qEnAIejJwAnpScAt6YnAFioJwD5qScAmasnACmtJwDKricAa7AnAAuyJwCbsycAPLUnAN22JwB9uCcADbonAK67JwBPvScA774nAJDAJwAgwicAwcMnAGHFJwACxycAksgnADPKJwDTyycAY80nAATPJwCl0CcARdInANXTJwB21ScAF9cnALfYJwBH2icA6NsnAIndJwAp3ycAueAnAFriJwD74ycAm+UnACvnJwDM6CcAbeonAA3sJwCd7ScAPu8nAN/wJwB/8icAIPQnALD1JwBR9ycA8fgnAJL6JwAi/CcAw/0nAGP/JwDzACgAlAIoADUEKADWBSgAZQcoAAYJKACnCigARwwoANcNKAB4DygAGREoALkSKABJFCgA6hUoAIsXKAArGSgAzBooAFwcKAD9HSgAnR8oAD4hKADOIigAbyQoAA8mKACfJygAQCkoAOEqKACBLCgAES4oALIvKABTMSgA8zIoAIM0KAAkNigAxTcoAGU5KAD1OigAljwoADc+KADXPygAZ0EoAAhDKACpRCgASUYoAOpHKAB6SSgAG0soALtMKABLTigA7E8oAI1RKAAtUygAvVQoAF5WKAD/VygAn1koAC9bKADQXCgAcV4oABFgKAChYSgAQmMoAONkKACDZigAE2goALRpKABVaygA9WwoAIVuKAAmcCgAx3EoAGdzKAD3dCgAmHYoADl4KADZeSgAaXsoAAp9KACrfigAS4AoANuBKAB8gygAHYUoAL6GKABNiCgA7okoAI+LKAAvjSgAv44oAGCQKAABkigAoZMoADGVKADSligAc5goABOaKAC0mygARJ0oAOWeKACFoCgAFqIoALajKABXpSgA96YoAIeoKAAoqigAyasoAGmtKAD5rigAmrAoADuyKADbsygAa7UoAAy3KACtuCgATbooAN27KAB+vSgAH78oAL/AKABPwigA8MMoAJHFKAAxxygAwcgoAGLKKAADzCgAo80oADPPKADU0CgAddIoABXUKACl1SgARtcoAOfYKACH2igAF9woALjdKABZ3ygA+eAoAIniKAAq5CgAy+UoAGvnKAD76CgAnOooAD3sKADd7SgAbe8oAA7xKACv8igAT/QoAN/1KACA9ygAIfkoAMH6KABR/CgA8v0oAJP/KAAzASkAwwIpAGQEKQAFBikApgcpADUJKQDWCikAdwwpABcOKQCnDykASBEpAOkSKQCJFCkAGRYpALoXKQBbGSkA+xopAIscKQAsHikAzR8pAG0hKQD+IikAniQpAD8mKQDfJykAbykpABArKQCxLCkAUS4pAOEvKQCCMSkAIzMpAMM0KQBTNikA9DcpAJU5KQA1OykAxTwpAGY+KQAHQCkAp0EpADdDKQDYRCkAeUYpABlIKQCpSSkASkspAOtMKQCLTikAG1ApALxRKQBdUykA/VQpAI1WKQAuWCkAz1kpAG9bKQD/XCkAoF4pAEFgKQDhYSkAcWMpABJlKQCzZikAU2gpAONpKQCEaykAJW0pAMVuKQBVcCkA9nEpAJdzKQA3dSkAx3YpAGh4KQAJeikAqXspADl9KQDafikAe4ApABuCKQCrgykATIUpAO2GKQCOiCkAHYopAL6LKQBfjSkA/44pAI+QKQAwkikA0ZMpAHGVKQABlykAopgpAEOaKQDjmykAc50pABSfKQC1oCkARaIpAOajKQCGpSkAJ6cpAMeoKQBXqikA+KspAJmtKQA5rykAybApAGqyKQALtCkAq7UpADu3KQDcuCkAfbopAB28KQCtvSkATr8pAO/AKQCPwikAH8QpAMDFKQBhxykA8cgpAJHKKQAyzCkA080pAHPPKQAD0SkApNIpAEXUKQDl1SkAddcpABbZKQC32ikAV9wpAOfdKQCI3ykAKeEpAMniKQBZ5CkA+uUpAJvnKQA76SkAy+opAGzsKQAN7ikAre8pAD3xKQDe8ikAf/QpAB/2KQCv9ykAUPkpAPH6KQCB/CkAIf4pAML/KQBjASoAAwMqAJMEKgA0BioA1QcqAHYJKgAFCyoApgwqAEcOKgDnDyoAdxEqABgTKgC5FCoAWRYqAOkXKgCKGSoAKxsqAMscKgBbHioA/B8qAJ0hKgA9IyoAziQqAG4mKgAPKCoAnykqAD8rKgDgLCoAgS4qACEwKgCxMSoAUjMqAPM0KgCTNioAIzgqAMQ5KgBlOyoABT0qAJU+KgA2QCoA10EqAHdDKgAHRSoAqEYqAElIKgDZSSoAeUsqABpNKgC7TioAS1AqAOtRKgCMUyoALVUqAM1WKgBdWCoA/lkqAJ9bKgA/XSoAz14qAHBgKgARYioAsWMqAEFlKgDiZioAg2gqACNqKgCzayoAVG0qAPVuKgCVcCoAJXIqAMZzKgBndSoAB3cqAJd4KgA4eioA2XsqAGl9KgAJfyoAqoAqAEuCKgDrgyoAe4UqAByHKgC9iCoAXooqAO2LKgCOjSoAL48qAM+QKgBfkioAAJQqAKGVKgBBlyoA0ZgqAHKaKgATnCoAs50qAEOfKgDkoCoAhaIqACWkKgC2pSoAVqcqAPeoKgCXqioAJ6wqAMitKgBpryoA+bAqAJmyKgA6tCoA27UqAGu3KgALuSoArLoqAE28KgDtvSoAfb8qAB7BKgC/wioAX8QqAO/FKgCQxyoAMckqANHKKgBhzCoAAs4qAKPPKgBD0SoA09IqAHTUKgAV1ioAtdcqAEXZKgDm2ioAh9wqACfeKgC33yoAWOEqAPniKgCJ5CoAKeYqAMrnKgBr6SoA++oqAJvsKgA87ioA3e8qAH3xKgAN8yoArvQqAE/2KgDv9yoAf/kqACD7KgDB/CoAYf4qAPH/KgCSASsAMwMrANMEKwBjBisABAgrAKUJKwBGCysA1QwrAHYOKwAXECsApxErAEcTKwDoFCsAiRYrABkYKwC5GSsAWhsrAPscKwCLHisAKyArAMwhKwBtIysA/SQrAJ4mKwA+KCsA3ykrAH8rKwAPLSsAsC4rAFEwKwDxMSsAgTMrACI1KwDDNisAYzgrAPM5KwCUOysANT0rANU+KwBlQCsABkIrAKdDKwBHRSsA10YrAHhIKwAZSisAuUsrAElNKwDqTisAi1ArABtSKwC7UysAXFUrAP1WKwCNWCsALVorAM5bKwBvXSsA/14rAJ9gKwBAYisA4WMrAIFlKwARZysAsmgrAFNqKwDjaysAg20rACRvKwDFcCsAZXIrAPVzKwCWdSsAN3crANd4KwBneisACHwrAKl9KwBJfysA2YArAHqCKwAbhCsAq4UrAEuHKwDsiCsAjYorAB2MKwC9jSsAXo8rAP+QKwCfkisAL5QrANCVKwBxlysAEZkrAKGaKwBCnCsA450rAIOfKwAToSsAtKIrAFWkKwD1pSsAhqcrACapKwDHqisAV6wrAPetKwCYrysAObErAMmyKwBptCsACrYrAKu3KwBLuSsA27orAHy8KwAdvisAvb8rAE3BKwDuwisAj8QrAC/GKwC/xysAYMkrAAHLKwCRzCsAMc4rANLPKwBz0SsAE9MrAKPUKwBE1isA5dcrAIXZKwAV2ysAttwrAFfeKwDn3ysAh+ErACjjKwDJ5CsAWeYrAPnnKwCa6SsAO+srAMvsKwBr7isADPArAK3xKwBN8ysA3fQrAH72KwAf+CsAv/krAE/7KwDw/CsAkf4rADEALADBASwAYgMsAAMFLACTBiwAMwgsANQJLAB1CywABQ0sAKUOLABGECwA5xEsAHcTLAAXFSwAuBYsAFkYLAD5GSwAiRssACodLADLHiwAayAsAPshLACcIywAPSUsAN0mLABuKCwADiosAK8rLAA/LSwA3y4sAIAwLAAhMiwAsTMsAFE1LADyNiwAkzgsACM6LADDOywAZD0sAAU/LACVQCwANUIsANZDLAB3RSwAF0csAKdILABISiwA6UssAIlNLAAZTywAulAsAFtSLAD7UywAi1UsACxXLADNWCwAbVosAA5cLACvXSwAT18sAN9gLACAYiwAIWQsAMFlLABRZywA8mgsAJNqLAAzbCwAw20sAGRvLAAFcSwAlXIsADV0LADWdSwAd3csAAd5LACneiwASHwsAOl9LAB5fywAGYEsALqCLABbhCwA+4UsAIuHLAAsiSwAzYosAG2MLAD+jSwAno8sAD+RLADfkiwAb5QsABCWLACxlywAQZksAOGaLACCnCwAI54sALOfLABToSwA9KIsAJWkLAAlpiwAxacsAGapLAAHqywAl6wsADeuLADYrywAebEsABmzLACptCwASrYsAOu3LACLuSwAG7ssALy8LABdviwA/b8sAI3BLAAuwywAz8QsAG/GLAD/xywAoMksAEHLLADRzCwAcc4sABLQLACz0SwAQ9MsAOPULACE1iwAJdgsALXZLABV2ywA9twsAJfeLAAn4CwAx+EsAGjjLAAJ5SwAqeYsADnoLADa6SwAe+ssABvtLACr7iwATPAsAO3xLACO8ywAHfUsAL72LABf+CwA7/ksAI/7LAAw/SwA0f4sAGEALQABAi0AogMtAEMFLQDTBi0AcwgtABQKLQC1Cy0ARQ0tAOYOLQCGEC0AJxItALcTLQBXFS0A+BYtAJkYLQApGi0AyRstAGodLQALHy0AqyAtADsiLQDcIy0AfSUtAB0nLQCtKC0ATiotAO8rLQB/LS0AHy8tAMAwLQBhMi0A8TMtAJE1LQAyNy0A0zgtAGM6LQADPC0ApD0tAEU/LQDVQC0AdUItABZELQC3RS0AV0ctAOdILQCISi0AKUwtALlNLQBZTy0A+lAtAJtSLQArVC0Ay1UtAGxXLQANWS0AnVotAD1cLQDeXS0Af18tAA9hLQCvYi0AUGQtAPFlLQCRZy0AIWktAMJqLQBjbC0A820tAJNvLQA0cS0A1XItAGV0LQAFdi0ApnctAEd5LQDXei0Ad3wtABh+LQC5fy0ASYEtAOmCLQCKhC0AK4YtALuHLQBbiS0A/IotAJ2MLQAtji0Azo8tAG6RLQAPky0Ar5QtAD+WLQDgly0AgZktABGbLQCxnC0AUp4tAPOfLQCToS0AI6MtAMSkLQBlpi0A9actAJWpLQA2qy0A16wtAGeuLQAHsC0AqLEtAEmzLQDZtC0AebYtABq4LQC7uS0AS7stAOu8LQCMvi0ALcAtAL3BLQBdwy0A/sQtAJ/GLQA/yC0Az8ktAHDLLQARzS0Asc4tAEHQLQDi0S0Ag9MtABPVLQCz1i0AVNgtAPXZLQCF2y0AJd0tAMbeLQBn4C0A9+EtAJfjLQA45S0A2eYtAGnoLQAJ6i0AqustAEvtLQDb7i0Ae/AtABzyLQC98y0AXvUtAO32LQCO+C0AL/otAL/7LQBf/S0AAP8tAKEALgAxAi4A0QMuAHIFLgATBy4AowguAEMKLgDkCy4AhQ0uABUPLgC2EC4AVhIuAPcTLgCXFS4AJxcuAMgYLgBpGi4A+RsuAJkdLgA6Hy4A2yAuAGsiLgALJC4ArCUuAE0nLgDdKC4AfSouAB4sLgC/LS4ATy8uAO8wLgCQMi4AMTQuAME1LgBhNy4AAjkuAKM6LgAzPC4A0z0uAHQ/LgAVQS4AtUIuAEVELgDmRS4Ah0cuABdJLgC3Si4AWEwuAPlNLgCJTy4AKVEuAMpSLgBrVC4A+1UuAJtXLgA8WS4A3VouAG1cLgANXi4Arl8uAE9hLgDfYi4Af2QuACBmLgDBZy4AUWkuAPFqLgCSbC4AM24uAMNvLgBjcS4ABHMuAKV0LgA1di4A1XcuAHZ5LgAXey4Ap3wuAEd+LgDofy4AiYEuABmDLgC5hC4AWoYuAPuHLgCLiS4AK4suAMyMLgBtji4A/Y8uAJ6RLgA+ky4A35QuAG+WLgAPmC4AsJkuAFGbLgDhnC4AgZ4uACKgLgDDoS4AU6MuAPOkLgCUpi4ANaguANWpLgBlqy4ABq0uAKeuLgA3sC4A17EuAHizLgAZtS4AqbYuAEm4LgDquS4Ai7suABu9LgC7vi4AXMAuAP3BLgCNwy4ALcUuAM7GLgBvyC4A/8kuAJ/LLgBAzS4A4c4uAHHQLgAR0i4AstMuAFPVLgDz1i4Ag9guACTaLgDF2y4AVd0uAPXeLgCW4C4AN+IuAMfjLgBn5S4ACOcuAKnoLgA56i4A2esuAHrtLgAb7y4Aq/AuAEvyLgDs8y4AjfUuAB33LgC9+C4AXvouAP/7LgCP/S4AL/8uANAALwBxAi8AAQQvAKEFLwBCBy8A4wgvAHMKLwATDC8AtA0vAFUPLwDlEC8AhhIvACYULwDHFS8AVxcvAPcYLwCYGi8AORwvAMkdLwBpHy8ACiEvAKsiLwA7JC8A2yUvAHwnLwAdKS8ArSovAE0sLwDuLS8Ajy8vAB8xLwC/Mi8AYDQvAAE2LwCRNy8AMTkvANI6LwBzPC8AAz4vAKM/LwBEQS8A5UIvAHVELwAVRi8AtkcvAFdJLwDnSi8Ah0wvAChOLwDJTy8AWVEvAPlSLwCaVC8AO1YvAMtXLwBrWS8ADFsvAK1cLwA9Xi8A3V8vAH5hLwAfYy8Ar2QvAE9mLwDwZy8AkWkvACFrLwDBbC8AYm4vAANwLwCTcS8AM3MvANR0LwB1di8ABXgvAKV5LwBGey8A53wvAHd+LwAXgC8AuIEvAFmDLwDphC8AiYYvACqILwDLiS8AW4svAPuMLwCcji8APZAvAM2RLwBuky8ADpUvAK+WLwA/mC8A35kvAICbLwAhnS8AsZ4vAFGgLwDyoS8Ak6MvACOlLwDDpi8AZKgvAAWqLwCVqy8ANa0vANauLwB3sC8AB7IvAKezLwBItS8A2LYvAHm4LwAZui8AursvAFu9LwDrvi8Ai8AvACzCLwDNwy8AXcUvAP3GLwCeyC8AP8ovAM/LLwBvzS8AEM8vALHQLwBB0i8A4dMvAILVLwAj1y8As9gvAFPaLwD02y8Ald0vACXfLwDF4C8AZuIvAAfkLwCX5S8AN+cvANjoLwB56i8ACewvAKntLwBK7y8A6/AvAHvyLwAb9C8AvPUvAF33LwDt+C8AjfovAC78LwC+/S8AX/8vAP8AMACgAjAAQQQwANEFMABxBzAAEgkwALMKMABDDDAA4w0wAIQPMAAlETAAtRIwAFYUMAD2FTAAlxcwACcZMADHGjAAaBwwAAkeMACZHzAAOSEwANoiMAB7JDAACyYwAKsnMABMKTAA7SowAH0sMAAdLjAAvi8wAF8xMADvMjAAjzQwADA2MADRNzAAYTkwAAE7MACiPDAAQz4wANM/MABzQTAAFEMwALVEMABFRjAA5UcwAIZJMAAnSzAAt0wwAFdOMAD4TzAAmVEwAClTMADJVDAAalYwAPpXMACbWTAAO1swANxcMABsXjAADWAwAK1hMABOYzAA72QwAH9mMAAfaDAAwGkwAGFrMADxbDAAkW4wADJwMADTcTAAY3MwAAN1MACkdjAARXgwANV5MAB1ezAAFn0wALd+MABHgDAA54EwAIiDMAAYhTAAuYYwAFmIMAD6iTAAm4swACuNMADLjjAAbJAwAA2SMACdkzAAPpUwAN6WMAB/mDAAD5owAK+bMABQnTAA8Z4wAIGgMAAhojAAwqMwAGOlMADzpjAAk6gwADSqMADVqzAAZa0wAAWvMACmsDAANrIwANezMAB3tTAAGLcwAKi4MABJujAA6bswAIq9MAArvzAAu8AwAFvCMAD8wzAAncUwAC3HMADNyDAAbsowAA/MMACfzTAAP88wAODQMACB0jAAEdQwALHVMABS1zAA89gwAIPaMAAj3DAAxN0wAGXfMAD14DAAleIwADbkMADX5TAAZ+cwAAfpMACo6jAASewwANntMAB57zAAGvEwAKryMABL9DAA6/UwAIz3MAAc+TAAvfowAF38MAD+/TAAjv8wAC8BMQDPAjEAcAQxABEGMQChBzEAQQkxAOIKMQCDDDEAEw4xALMPMQBUETEA9RIxAIUUMQAmFjEAxhcxAGcZMQD3GjEAlxwxADgeMQDZHzEAaSExAAkjMQCqJDEAOiYxANsnMQB7KTEAHCsxAL0sMQBNLjEA7S8xAI4xMQAvMzEAvzQxAF82MQAAODEAoTkxADE7MQDRPDEAcj4xABNAMQCjQTEAQ0MxAOREMQCFRjEAFUgxALVJMQBWSzEA90wxAIdOMQAnUDEAyFExAGlTMQD5VDEAmVYxADpYMQDKWTEAa1sxAAtdMQCsXjEAPGAxAN1hMQCOYzEAL2UxAL9mMQBfaDEAAGoxAJBrMQAxbTEA0W4xAHJwMQACcjEAo3MxAEN1MQDkdjEAdHgxABV6MQC2ezEAVn0xAOZ+MQCHgDEAJ4IxAMiDMQBphTEA+YYxAJmIMQA6ijEAyosxAGuNMQALjzEArJAxADySMQDdkzEAfZUxAB6XMQCumDEAT5oxAO+bMQCQnTEAIJ8xAMGgMQBhojEAAqQxAKOlMQAzpzEA06gxAHSqMQAVrDEApa0xAEWvMQDmsDEAh7IxABe0MQC3tTEAWLcxAPm4MQCZujEAOrwxAMq9MQBrvzEAC8ExAKzCMQA8xDEA3cUxAH3HMQAeyTEAv8oxAE/MMQDvzTEAkM8xADHRMQDB0jEAYdQxAALWMQCj1zEAM9kxANPaMQB03DEAFd4xAKXfMQBG4TEA5uIxAIfkMQAX5jEAt+cxAFjpMQDo6jEAiewxACnuMQDK7zEAWvExAPvyMQCb9DEAPPYxAMz3MQBt+TEADfsxAK78MQBP/jEA3/8xAH8BMgAgAzIAwQQyAFEGMgDxBzIAkgkyADMLMgDDDDIAYw4yAAQQMgClETIANRMyANUUMgB2FjIAFxgyAKcZMgBHGzIA6BwyAIkeMgAZIDIAuSEyAFojMgD7JDIAiyYyACsoMgDMKTIAbSsyAP0sMgCdLjIAPjAyAM4xMgBvMzIADzUyALA2MgBAODIA4TkyAIE7MgAiPTIAsj4yAFNAMgDzQTIAlEMyACRFMgDFRjIAZUgyAAZKMgCnSzIAN00yANdOMgB4UDIAGVIyAKlTMgBJVTIA6lYyAItYMgAbWjIAu1syAFxdMgD9XjIAjWAyAC5iMgDOYzIAb2UyAP9mMgCfaDIAQGoyANBrMgBxbTIAEW8yALJwMgBCcjIA43MyAIN1MgAkdzIAtHgyAFV6MgD1ezIAln0yADd/MgDHgDIAZ4IyAAiEMgCphTIAOYcyANmIMgB6ijIAG4wyAKuNMgBLjzIA7JAyAI2SMgAdlDIAvZUyAF6XMgDumDIAj5oyAC+cMgDQnTIAYJ8yAAGhMgChojIAQqQyAOOlMgBzpzIAE6kyALSqMgBErDIA5a0yAIWvMgAmsTIAtrIyAFe0MgD3tTIAmLcyADm5MgDJujIAabwyAAq+MgCrvzIAO8EyANvCMgB8xDIAHcYyAK3HMgBNyTIA7soyAH7MMgAfzjIAv88yAGDRMgDw0jIAkdQyADHWMgDS1zIAYtkyAAPbMgCj3DIARN4yANTfMgB14TIAFuMyALbkMgBX5jIA5+cyAIfpMgAo6zIAyewyAFnuMgD57zIAmvEyADvzMgDL9DIAa/YyAAz4MgCc+TIAPfsyAN38MgB+/jIADgAzAK8BMwBPAzMA8AQzAJEGMwAhCDMAwQkzAGILMwADDTMAkw4zADMQMwDUETMAZBMzAAUVMwClFjMARhgzANYZMwB3GzMAFx0zALgeMwBIIDMA6SEzAIkjMwAqJTMAuiYzAFsoMwD7KTMAnCszACwtMwDNLjMAbTAzAA4yMwCvMzMAPzUzAN82MwCAODMAITozALE7MwBRPTMA8j4zAIJAMwAjQjMAw0MzAGRFMwD0RjMAlUgzADVKMwDWSzMAZk0zAAdPMwCnUDMASFIzANhTMwB5VTMAGVczALpYMwBKWjMA61szAItdMwAsXzMAvGAzAF1iMwD+YzMAnmUzAC5nMwDPaDMAb2ozABBsMwCgbTMAQW8zAOFwMwCCcjMAI3QzALN1MwBTdzMA9HgzAJV6MwAlfDMAxX0zAGZ/MwD2gDMAl4IzADeEMwDYhTMAaIczAAmJMwCpijMASowzANqNMwB7jzMAG5EzALySMwBdlDMA7ZUzAI2XMwAumTMAz5ozAF+cMwD/nTMAoJ8zADChMwDRojMAcaQzABKmMwCipzMAQ6kzAOOqMwCErDMAFK4zALWvMwBVsTMA9rIzAIa0MwAntjMAx7czAGi5MwD4ujMAmbwzADm+MwDavzMAasEzAAvDMwCrxDMATMYzANzHMwB9yTMAHcszAL7MMwBfzjMA788zAI/RMwAw0zMA0dQzAGHWMwAB2DMAotkzADLbMwDT3DMAc94zABTgMwCk4TMAReMzAObkMwCG5jMAFugzALfpMwBX6zMA+OwzAIjuMwAp8DMAyfEzAGrzMwD69DMAm/YzADv4MwDc+TMAbPszAA39MwCt/jMATgA0AN4BNAB/AzQAHwU0AMAGNABhCDQA8Qk0AJELNAAyDTQA0w40AGMQNAADEjQApBM0ADQVNADVFjQAdRg0ABYaNACmGzQARx00AOceNACIIDQAGCI0ALkjNABZJTQA+iY0AIooNAArKjQAyys0AGwtNAD8LjQAnTA0AD0yNADeMzQAfzU0AA83NACvODQAUDo0AOA7NACBPTQAIT80AMJANABSQjQA80M0AJNFNAA0RzQAxEg0AGVKNAAFTDQApk00ADZPNADXUDQAd1I0ABhUNACoVTQASVc0AOlYNACKWjQAK1w0ALtdNABbXzQA/GA0AIxiNAAtZDQAzmU0AG5nNAD+aDQAn2o0AD9sNADgbTQAcG80ABFxNACxcjQAUnQ0AOJ1NACDdzQAI3k0AMR6NABUfDQA9X00AJV/NAA2gTQAxoI0AGeENAAHhjQAqIc0ADiJNADZijQAeYw0ABqONAC7jzQAS5E0AOuSNACMlDQAHJY0AL2XNABdmTQA/po0AI6cNAAvnjQAz580AHChNAAAozQAoaQ0AEGmNADipzQAcqk0ABOrNACzrDQAVK40AOSvNACFsTQAJbM0AMa0NABWtjQA97c0AJe5NAA4uzQAyLw0AGm+NAAJwDQAqsE0ADrDNADbxDQAe8Y0ABzINAC9yTQATcs0AO3MNACOzjQAHtA0AL/RNABf0zQAANU0AJDWNAAx2DQA0dk0AHLbNAAC3TQAo940AEPgNADk4TQAdOM0ABXlNAC25jQAVug0AObpNACH6zQAJ+00AMjuNABY8DQA+fE0AJnzNAA69TQAyvY0AGv4NAAL+jQArPs0ADz9NADd/jQAfQA1AB4CNQC/AzUATwU1AO8GNQCQCDUAIAo1AMELNQBhDTUAAg81AJIQNQAzEjUA0xM1AHQVNQAEFzUApRg1AEUaNQDmGzUAdh01ABcfNQC3IDUAWCI1AOgjNQCJJTUAKSc1AMooNQBaKjUA+ys1AJstNQA8LzUAzDA1AG0yNQANNDUArjU1AD43NQDfODUAfzo1ACA8NQCwPTUAUT81APFANQCSQjUAIkQ1AMNFNQBjRzUABEk1AJRKNQA1TDUA1U01AHZPNQAGUTUAp1I1AEdUNQDoVTUAeFc1ABlZNQC5WjUAWlw1AOpdNQCLXzUAK2E1AMxiNQBcZDUA/WU1AJ5nNQA+aTUAzmo1AG9sNQAPbjUAsG81AEBxNQDhcjUAgXQ1ACJ2NQCydzUAU3k1APN6NQCUfDUAJH41AMV/NQBlgTUABoM1AJaENQA3hjUA14c1AHiJNQAIizUAqYw1AEmONQDqjzUAepE1ABuTNQC7lDUAXJY1AOyXNQCNmTUALZs1AM6cNQBenjUA/581AJ+hNQBAozUA0KQ1AHGmNQARqDUAsqk1AEKrNQDjrDUAg641ACSwNQC0sTUAVbM1APW0NQCWtjUAJrg1AMe5NQBnuzUACL01AJi+NQA5wDUA2cE1AHrDNQAKxTUAq8Y1AEvINQDsyTUAfMs1AB3NNQC9zjUAXtA1AO7RNQCP0zUAL9U1ANDWNQBg2DUAAdo1AKHbNQBC3TUA0t41AHPgNQAT4jUAtOM1AETlNQDl5jUAhug1ACbqNQC26zUAV+01APfuNQCY8DUAKPI1AMnzNQBp9TUACvc1AJr4NQA7+jUA2/s1AHz9NQAM/zUArQA2AE0CNgDuAzYAfgU2AB8HNgC/CDYAYAo2APALNgCRDTYAMQ82AMEQNgBiEjYAAxQ2AKMVNgBEFzYA1Bg2AHUaNgAVHDYAth02AEYfNgDnIDYAhyI2ACgkNgC4JTYAWSc2APkoNgCaKjYAKiw2AMstNgBrLzYADDE2AJwyNgA9NDYA3TU2AH43NgAOOTYArzo2AE88NgDwPTYAgD82ACFBNgDBQjYAYkQ2APJFNgCTRzYAM0k2ANRKNgBkTDYABU42AKVPNgBGUTYA1lI2AHdUNgAXVjYAuFc2AEhZNgDpWjYAiVw2ACpeNgC6XzYAW2E2APtiNgCcZDYALGY2AM1nNgBuaTYADms2AJ5sNgA/bjYA3282AIBxNgAQczYAsXQ2AFF2NgDhdzYAgnk2ACN7NgDDfDYAU342APR/NgCVgTYANYM2ANaENgBmhjYAB4g2AKeJNgBIizYA2Iw2AHmONgAZkDYAupE2AEqTNgDrlDYAi5Y2ACyYNgC8mTYAXZs2AP2cNgCenjYALqA2AM+hNgBvozYAEKU2AKCmNgBBqDYA4ak2AHGrNgASrTYAs642AFOwNgD0sTYAhLM2ACW1NgDFtjYAZrg2APa5NgCXuzYAN702ANi+NgB5wDYAGcI2ALrDNgBKxTYA68Y2AIvINgAsyjYAvMs2AF3NNgD+zjYAntA2AC7SNgDP0zYAb9U2AP/WNgCg2DYAQdo2AOHbNgCC3TYAEt82ALPgNgBT4jYA9OM2AITlNgAl5zYAxeg2AGbqNgD26zYAl+02ADfvNgDY8DYAaPI2AAn0NgCp9TYASvc2ANr4NgB7+jYAG/w2ALz9NgBM/zYA7QA3AI0CNwAuBDcAvgU3AF8HNwD/CDcAoAo3ADAMNwDRDTcAcQ83AAERNwCiEjcAQxQ3AOMVNwBzFzcAFBk3ALUaNwBVHDcA9h03AIYfNwAnITcAxyI3AFckNwD4JTcAmSc3ADkpNwDaKjcAaiw3AAsuNwCrLzcATDE3ANwyNwB9NDcAHTY3AL43NwBOOTcA7zo3AI88NwAwPjcAwD83AGFBNwABQzcAokQ3ADJGNwDTRzcAc0k3ABRLNwCkTDcARU43AOZPNwCGUTcAFlM3ALdUNwBXVjcA51c3AIhZNwApWzcAyVw3AFleNwD6XzcAm2E3ADtjNwDLZDcAbGY3AA1oNwCtaTcATms3AN5sNwB/bjcAH3A3AMBxNwBQczcA8XQ3AJF2NwAyeDcAwnk3AGN7NwADfTcApH43ADSANwDVgTcAdYM3ABaFNwCmhjcAR4g3AOeJNwCIizcAGI03ALmONwBZkDcA+pE3AIqTNwArlTcAy5Y3AFuYNwD8mTcAnZs3AD2dNwDNnjcAbqA3AA+iNwCvozcAP6U3AOCmNwCBqDcAIao3ALGrNwBSrTcA8643AJOwNwAjsjcAxLM3AGW1NwAFtzcAprg3ADa6NwDXuzcAd703ABi/NwCowDcAScI3AOnDNwCKxTcAGsc3ALvINwBbyjcA/Ms3AIzNNwAtzzcAztA3AG7SNwD+0zcAn9U3AD/XNwDP2DcAcNo3ABHcNwCx3TcAQd83AOLgNwCD4jcAI+Q3ALPlNwBU5zcA9eg3AJXqNwA27DcAxu03AGfvNwAH8TcAqPI3ADj0NwDZ9TcAefc3ABr5NwCq+jcAS/w3AOv9NwCM/zcAHAE4AL0COABdBDgA7QU4AI4HOAAvCTgAzwo4AHAMOAAADjgAoQ84AEEROADiEjgAchQ4ABMWOACzFzgAVBk4AOQaOACFHDgAJR44AMYfOABWITgA9yI4AJckOAA4JjgAyCc4AGkpOAAJKzgAmSw4ADouOADbLzgAezE4AAszOACsNDgATTY4AO03OACOOTgAHjs4AL88OABfPjgAAEA4AJBBOAAxQzgA0UQ4AHJGOAACSDgAo0k4AENLOADkTDgAdE44ABVQOAC2UTgAVlM4AOZUOACHVjgAJ1g4ALdZOABYWzgA+Vw4AJleOAApYDgAymE4AGtjOAALZTgAm2Y4ADxoOADdaTgAfWs4AA5tOACubjgAT3A4AO9xOAB/czgAIHU4AMF2OABheDgA8Xk4AJJ7OAAzfTgA0344AHSAOAAEgjgApYM4AEWFOADmhjgAdog4ABeKOAC3izgAWI04AOiOOACJkDgAKZI4AMqTOABalTgA+5Y4AJuYOAA8mjgAzJs4AG2dOAANnzgAnaA4AD6iOADfozgAf6U4AA+nOACwqDgAUao4APGrOACBrTgAIq84AMOwOABjsjgA87M4AJS1OAA1tzgA1bg4AGW6OAAGvDgAp704AEe/OADXwDgAeMI4ABnEOAC5xTgAScc4AOrIOACLyjgAK8w4AMzNOABczzgA/dA4AJ7SOAA+1DgAztU4AG/XOAAP2TgAn9o4AEDcOADh3TgAgd84ABHhOACy4jgAU+Q4APPlOACD5zgAJOk4AMXqOABl7DgABu44AJbvOAA38TgA1/I4AGf0OAAI9jgAqfc4AEn5OADZ+jgAevw4ABv+OAC7/zgASwE5AOwCOQCNBDkALQY5AL0HOQBeCTkA/wo5AJ8MOQAvDjkA0A85AHEROQAREzkAshQ5AEIWOQDjFzkAgxk5ACQbOQC0HDkAVR45APUfOQCWITkAJiM5AMckOQBnJjkA9yc5AJgpOQA5KzkA2Sw5AGkuOQAKMDkAqzE5AEszOQDbNDkAfDY5AB04OQC9OTkATTs5AO48OQCPPjkAL0A5ANBBOQBgQzkAAUU5AKFGOQAxSDkA0kk5AHNLOQATTTkAo045AERQOQDlUTkAhlM5ABVVOQC2VjkAV1g5APdZOQCHWzkAKF05AMleOQBpYDkA+WE5AJpjOQA7ZTkA22Y5AGtoOQAMajkArWs5AE1tOQDebjkAfnA5AB9yOQC/czkAT3U5APB2OQCReDkAMXo5ANJ7OQBifTkAA385AKOAOQBEgjkA1IM5AHWFOQAVhzkAtog5AEaKOQDnizkAh405ABePOQC4kDkAWZI5APmTOQCJlTkAKpc5AMuYOQBrmjkA+5s5AJydOQA9nzkA3aA5AG2iOQAOpDkAr6U5AE+nOQDfqDkAgKo5ACGsOQDBrTkAUa85APKwOQCTsjkAM7Q5AMO1OQBktzkABbk5AKW6OQA1vDkA1r05AHe/OQAXwTkAp8I5AEjEOQDpxTkAicc5ABnJOQC6yjkAW8w5APvNOQCczzkALNE5AM3SOQBu1DkADtY5AJ7XOQA/2TkA39o5AG/cOQAQ3jkAsd85AFHhOQDh4jkAguQ5ACPmOQDD5zkAU+k5APTqOQCV7DkANe45AMbvOQBm8TkAB/M5AKf0OQBI9jkA2Pc5AHn5OQAZ+zkAuvw5AEr+OQDr/zkAiwE6ABsDOgC8BDoAXQY6AP0HOgCNCToALgs6AM8MOgBvDjoA/w86AKAROgBBEzoA4RQ6AHEWOgASGDoAsxk6AFMbOgD0HDoAhB46ACUgOgDFIToAZiM6APYkOgCXJjoANyg6AMcpOgBoKzoACS06AKkuOgBKMDoA2jE6AHszOgAbNToAqzY6AEw4OgDtOToAjTs6AB09OgC+PjoAX0A6AP9BOgCPQzoAMEU6ANFGOgBxSDoAAUo6AKJLOgBDTToA4046AHNQOgAUUjoAtVM6AFZVOgD2VjoAhlg6ACdaOgDHWzoAV106APheOgCZYDoAOWI6AMljOgBqZToAC2c6AKtoOgA7ajoA3Gs6AH1tOgAdbzoArnA6AE5yOgDvczoAj3U6AB93OgDAeDoAYXo6AAF8OgCRfToAMn86ANOAOgBzgjoAFIQ6AKSFOgBFhzoA5Yg6AHWKOgAWjDoAt406AFePOgDnkDoAiJI6ACmUOgDJlToAWZc6APqYOgCbmjoAO5w6AMudOgBsnzoADaE6AK2iOgBOpDoA3qU6AH+nOgAfqToAr6o6AFCsOgDxrToAka86ACGxOgDCsjoAY7Q6AAO2OgCTtzoANLk6ANW6OgB1vDoABb46AKa/OgBHwToA58I6AHfEOgAYxjoAucc6AFnJOgDpyjoAisw6ACvOOgDLzzoAW9E6APzSOgCd1DoAPtY6AM3XOgBu2ToAD9s6AK/cOgBQ3joA4N86AIHhOgAh4zoAseQ6AFLmOgDz5zoAk+k6ADTrOgDE7DoAZe46AAXwOgCW8ToANvM6ANf0OgB39joAB/g6AKj5OgBJ+zoA6fw6AHn+OgAaADsAuwE7AFsDOwDrBDsAjAY7AC0IOwDNCTsAXQs7AP4MOwCfDjsAPxA7AM8ROwBwEzsAERU7ALEWOwBBGDsA4hk7AIMbOwAjHTsAsx47AFQgOwD1ITsAlSM7ADYlOwDGJjsAZyg7AAcqOwCXKzsAOC07ANkuOwB5MDsACTI7AKozOwBLNTsA6zY7AHs4OwAcOjsAvTs7AF09OwDtPjsAjkA7AC9COwDPQzsAX0U7AABHOwChSDsAQUo7ANFLOwByTTsAE087ALNQOwBDUjsA5FM7AIVVOwAmVzsAxlg7AFZaOwD3WzsAl107ACdfOwDIYDsAaWI7AAlkOwCZZTsAOmc7ANtoOwB7ajsAC2w7AKxtOwBNbzsA7XA7AH5yOwAedDsAv3U7AF93OwDveDsAkHo7ADF8OwDRfTsAYX87AAKBOwCjgjsAQ4Q7ANOFOwB0hzsAFYk7ALWKOwBFjDsA5o07AIePOwAnkTsAt5I7AFiUOwD5lTsAmZc7ACmZOwDKmjsAa5w7AAueOwCbnzsAPKE7AN2iOwB9pDsADaY7AK6nOwBPqTsA76o7AH+sOwAgrjsAwa87AGGxOwDxsjsAkrQ7ADO2OwDTtzsAY7k7AAS7OwClvDsARb47ANW/OwB2wTsAF8M7ALfEOwBYxjsA+cc7AJnJOwApyzsAysw7AGvOOwAL0DsAm9E7ADzTOwDd1DsAfdY7AA7YOwCu2TsAT9s7AO/cOwB/3jsAIOA7AMHhOwBh4zsA8eQ7AJLmOwAz6DsA0+k7AGPrOwAE7TsApe47AEXwOwDV8TsAdvM7ABf1OwC39jsAR/g7AOj5OwCJ+zsAKf07ALn+OwBaADwA+wE8AJsDPAArBTwAzAY8AG0IPAANCjwAnQs8AD4NPADfDjwAfxA8AA8SPACwEzwAURU8APEWPACBGDwAIho8AMMbPABjHTwA8x48AJQgPAA1IjwA1SM8AGUlPAAGJzwApyg8AEcqPADXKzwAeC08ABkvPAC5MDwASTI8AOozPACLNTwAKzc8ALs4PABcOjwA/Ts8AJ49PAAtPzwAzkA8AG9CPAAPRDwAn0U8AEBHPADhSDwAgUo8ABFMPACyTTwAU088APNQPACDUjwAJFQ8AMVVPABVVzwA9lg8AJZaPAA3XDwA1108AGdfPAAIYTwAqWI8AElkPADZZTwAemc8ABtpPAC7ajwAS2w8AOxtPACNbzwALXE8AL1yPABedDwA/3U8AJ93PAAveTwA0Ho8AHF8PAARfjwAoX88AEKBPADjgjwAc4Q8ABOGPAC0hzwAVYk8APWKPACFjDwAJo48AMePPABnkTwA95I8AJiUPAA5ljwA2Zc8AGmZPAAKmzwAq5w8AEuePADbnzwAfKE8AB2jPAC9pDwATaY8AO6nPACPqTwAL6s8AL+sPABgrjwAAbA8AKGxPAAxszwA0rQ8AHO2PAATuDwAo7k8AES7PADlvDwAhr48ABXAPAC2wTwAV8M8AOfEPACHxjwAKMg8AMnJPABpyzwA+cw8AJrOPAA70DwA29E8AGvTPAAM1TwArdY8AE3YPADe2TwAfts8AB/dPAC/3jwAT+A8APDhPACR4zwAMeU8AMHmPABi6DwAA+o8AKPrPAAz7TwA1O48AHXwPAAF8jwApfM8AEb1PADn9jwAh/g8ABf6PAC4+zwAWf08APn+PACJAD0AKgI9AMsDPQBrBT0A+wY9AJwIPQA9Cj0A3Qs9AG0NPQAODz0ArxA9AE8SPQDfEz0AgBU9ACEXPQDBGD0AURo9APIbPQCTHT0AMx89AMMgPQBkIj0ABSQ9AKUlPQA1Jz0A1ig9AHcqPQAXLD0Apy09AEgvPQDpMD0AiTI9ABk0PQC6NT0AWzc9AOs4PQCLOj0ALDw9AM09PQBuPz0A/UA9AJ5CPQA/RD0A30U9AG9HPQAQST0AsUo9AFFMPQDhTT0Agk89ACNRPQDDUj0AU1Q9APRVPQCVVz0ANVk9AMZaPQBmXD0AB149AJdfPQA3YT0A2GI9AHlkPQAJZj0AqWc9AEppPQDraj0Ae2w9ABtuPQC8bz0AXXE9AO1yPQCNdD0ALnY9AM93PQBveT0A/3o9AKB8PQBBfj0A4X89AHGBPQASgz0As4Q9AFOGPQDjhz0AhIk9ACWLPQDFjD0AVY49APaPPQCXkT0AN5M9AMeUPQBolj0ACZg9AJmZPQA5mz0A2pw9AHuePQALoD0Aq6E9AEyjPQDtpD0AjaY9AB2oPQC+qT0AX6s9AP+sPQCPrj0AMLA9ANGxPQBxsz0AAbU9AKK2PQBDuD0A47k9AHO7PQAUvT0Atb49AFbAPQDlwT0AhsM9ACfFPQC3xj0AV8g9APjJPQCZyz0AKc09AMnOPQBq0D0AC9I9AKvTPQA71T0A3NY9AH3YPQAd2j0Arts9AE7dPQDv3j0Aj+A9AB/iPQDA4z0AYeU9AAHnPQCR6D0AMuo9ANPrPQBj7T0AA+89AKTwPQBF8j0A1fM9AHX1PQAW9z0At/g9AEf6PQDn+z0AiP09ACn/PQC5AD4AWQI+APoDPgCbBT4AOwc+AMsIPgBsCj4ADQw+AK0NPgA9Dz4A3hA+AH8SPgAfFD4ArxU+AFAXPgDxGD4AkRo+ACEcPgDCHT4AYx8+AAMhPgCTIj4ANCQ+ANUlPgB1Jz4ABSk+AKYqPgBHLD4A5y0+AHcvPgAYMT4AuTI+AFk0PgDpNT4Aijc+ACs5PgC7Oj4AWzw+APw9PgCdPz4ALUE+AM1CPgBuRD4AD0Y+AJ9HPgA/ST4A4Eo+AIFMPgAhTj4AsU8+AFJRPgDzUj4Ag1Q+ACNWPgDEVz4AZVk+APVaPgCWXD4ANl4+ANdfPgBnYT4AB2M+AKhkPgBJZj4A6Wc+AHlpPgAaaz4Au2w+AFtuPgDrbz4AjHE+AC1zPgDNdD4AXXY+AP53PgCfeT4AP3s+AM98PgBwfj4AEYA+AKGBPgBBgz4A4oQ+AIOGPgATiD4As4k+AFSLPgD1jD4AhY4+ACWQPgDGkT4AZ5M+AAeVPgCXlj4AOJg+ANmZPgB5mz4ACZ0+AKqePgBLoD4A66E+AHujPgAcpT4AvaY+AF2oPgDtqT4Ajqs+AC+tPgDPrj4AX7A+AACyPgChsz4AQbU+ANG2PgByuD4AE7o+AKO7PgBDvT4A5L4+AIXAPgAVwj4AtcM+AFbFPgD3xj4Ah8g+ACfKPgDIyz4Aac0+AAnPPgCZ0D4AOtI+ANvTPgB71T4AC9c+AKzYPgBN2j4A7ds+AH7dPgAe3z4Av+A+AE/iPgDv4z4AkOU+ADHnPgDB6D4AYeo+AALsPgCj7T4AM+8+ANPwPgB08j4AFfQ+ALX1PgBF9z4A5vg+AIf6PgAn/D4At/0+AFj/PgD5AD8AiQI/ACkEPwDKBT8Aawc/APsIPwCbCj8APAw/AN0NPwBtDz8ADRE/AK4SPwBPFD8A3xU/AH8XPwAgGT8AwRo/AGEcPwDxHT8Akh8/ADMhPwDTIj8AYyQ/AAQmPwClJz8ARSk/ANUqPwB2LD8AFy4/AKcvPwBHMT8A6DI/AIk0PwAZNj8AuTc/AFo5PwD7Oj8Aizw/ACs+PwDMPz8AbUE/AA5DPwCdRD8APkY/AN9HPwB/ST8AD0s/ALBMPwBRTj8A8U8/AIFRPwAiUz8Aw1Q/AFNWPwDzVz8AlFk/ADVbPwDFXD8AZl4/AAZgPwCnYT8AN2M/ANdkPwB4Zj8AGWg/ALlpPwBJaz8A6mw/AItuPwArcD8Au3E/AFxzPwD9dD8AnXY/AC14PwDOeT8Ab3s/AP98PwCffj8AQIA/AOGBPwBxgz8AEYU/ALKGPwBTiD8A44k/AIOLPwAkjT8AxY4/AGWQPwD1kT8AlpM/ADeVPwDHlj8AZ5g/AAiaPwCpmz8AOZ0/ANmePwB6oD8AG6I/AKujPwBLpT8A7KY/AI2oPwAtqj8Avas/AF6tPwD/rj8An7A/AC+yPwDQsz8AcbU/AAG3PwChuD8AQro/AOO7PwBzvT8AE78/ALTAPwBVwj8A5cM/AIXFPwAmxz8Ax8g/AFfKPwD3yz8AmM0/ADnPPwDJ0D8AadI/AArUPwCr1T8AS9c/ANvYPwB82j8AHdw/AL3dPwBO3z8A7uA/AI/iPwAf5D8Av+U/AGDnPwAB6T8Akeo/ADHsPwDS7T8Ac+8/AAPxPwCj8j8ARPQ/AOX1PwB19z8AFfk/ALb6PwBX/D8A5/0/AIf/PwAoAUAAyQJAAFkEQAD5BUAAmgdAADsJQADbCkAAawxAAAwOQACtD0AATRFAAN0SQAB+FEAAHxZAAK8XQABPGUAA8BpAAJEcQAAhHkAAwR9AAGIhQAADI0AAkyRAADMmQADUJ0AAdSlAAAUrQAClLEAARi5AAOcvQACHMUAAFzNAALg0QABZNkAA+TdAAIk5QAAqO0AAyzxAAFs+QAD7P0AAnEFAAD1DQADNREAAbUZAAA5IQACvSUAAP0tAAN9MQACATkAAIVBAAMFRQABRU0AA8lRAAJNWQAAzWEAAw1lAAGRbQAAFXUAAlV5AADZgQADWYUAAd2NAAAdlQACnZkAASGhAAOlpQAB5a0AAGW1AALpuQABbcEAA63FAAItzQAAsdUAAzXZAAF14QAD9eUAAnntAAD99QADPfkAAb4BAABCCQACxg0AAUYVAAOGGQACCiEAAI4pAALOLQABTjUAA9I5AAJWQQAAlkkAAxZNAAGaVQAAHl0AAl5hAADeaQADYm0AAeZ1AAAmfQACpoEAASqJAAOujQAB7pUAAG6dAALyoQABdqkAA7atAAI2tQAAur0AAz7BAAG+yQAD/s0AAoLVAAEG3QADhuEAAcbpAABK8QACzvUAAQ79AAOPAQACEwkAAJcRAALXFQABVx0AA9shAAJfKQAAnzEAAx81AAHnPQAAZ0UAAqdJAAErUQADr1UAAe9dAABvZQAC82kAAXdxAAO3dQACN30AALuFAAM/iQABf5EAA/+VAAKDnQABB6UAA0epAAHHsQAAS7kAAs+9AAFPxQADj8kAAhPRAACX2QAC190AAVflAAPb6QACX/EAAJ/5AAMf/QABoAUEACQNBAJkEQQA5BkEA2gdBAHsJQQALC0EAqwxBAEwOQQDtD0EAfRFBAB0TQQC+FEEAXxZBAO8XQQCPGUEAMBtBANEcQQBxHkEAASBBAKIhQQBDI0EA0yRBAHMmQQAUKEEAtSlBAEUrQQDlLEEAhi5BACcwQQC3MUEAVzNBAPg0QQCZNkEAKThBAMk5QQBqO0EACz1BAJs+QQA7QEEA3EFBAH1DQQAdRUEArkZBAE5IQQDvSUEAf0tBAB9NQQDATkEAYVBBAPFRQQCRU0EAMlVBANNWQQBjWEEAA1pBAKRbQQBFXUEA1V5BAHVgQQAWYkEAt2NBAEdlQQDnZkEAiGhBAClqQQC5a0EAWW1BAPpuQQCbcEEAO3JBAMtzQQBsdUEADXdBAJ14QQA9ekEA3ntBAH99QQAPf0EAr4BBAFCCQQDxg0EAgYVBACGHQQDCiEEAY4pBAPOLQQCTjUEANI9BANWQQQBlkkEABZRBAKaVQQBHl0EA15hBAHeaQQAYnEEAuZ1BAEmfQQDpoEEAiqJBACukQQC7pUEAW6dBAPyoQQCdqkEALaxBAM2tQQBur0EAD7FBAJ+yQQA/tEEA4LVBAIG3QQARuUEAsbpBAFK8QQDzvUEAg79BACPBQQDEwkEAZcRBAPXFQQCWx0EANslBANfKQQBnzEEAB85BAKjPQQBJ0UEA2dJBAHnUQQAa1kEAu9dBAEvZQQDr2kEAjNxBAC3eQQC930EAXeFBAP7iQQCf5EEAL+ZBAM/nQQBw6UEAEetBAKHsQQBB7kEA4u9BAIPxQQAT80EAs/RBAFT2QQD190EAhflBACX7QQDG/EEAZ/5BAPf/QQCXAUIAOANCANkEQgBpBkIACQhCAKoJQgBLC0IA2wxCAHsOQgAcEEIAvRFCAE0TQgDtFEIAjhZCAC8YQgC/GUIAXxtCAAAdQgChHkIAMSBCANEhQgByI0IAEyVCAKMmQgBDKEIA5ClCAIUrQgAVLUIAtS5CAFYwQgD3MUIAhzNCACc1QgDINkIAaThCAPk5QgCZO0IAOj1CANs+QgBrQEIAC0JCAKxDQgBNRUIA3UZCAH5IQgAeSkIAv0tCAE9NQgDvTkIAkFBCADFSQgDBU0IAYVVCAAJXQgCjWEIAM1pCANNbQgB0XUIAFV9CAKVgQgBFYkIA5mNCAIdlQgAXZ0IAt2hCAFhqQgD5a0IAiW1CAClvQgDKcEIAa3JCAPtzQgCbdUIAPHdCAN14QgBtekIADXxCAK59QgBPf0IA34BCAH+CQgAghEIAwYVCAFGHQgDxiEIAkopCADOMQgDDjUIAY49CAASRQgClkkIANZRCANWVQgB2l0IAF5lCAKeaQgBHnEIA6J1CAHifQgAZoUIAuaJCAFqkQgD7pUIAi6dCACupQgDMqkIAbaxCAP2tQgCdr0IAPrFCAN+yQgBvtEIAD7ZCALC3QgBRuUIA4bpCAIG8QgAivkIAw79CAFPBQgDzwkIAlMRCACTGQgDFx0IAZslCAAbLQgCnzEIAN85CANfPQgB40UIAGdNCAKnUQgBJ1kIA6tdCAIvZQgAb20IAu9xCAFzeQgD930IAjeFCAC3jQgDO5EIAb+ZCAP/nQgCf6UIAQOtCAOHsQgBx7kIAEfBCALLxQgBT80IA4/RCAIP2QgAk+EIAtPlCAFX7QgD1/EIAlv5CADcAQwDHAUMAZwNDAAgFQwCpBkMAOQhDANkJQwB6C0MACg1DAKsOQwBLEEMA7BFDAI0TQwAdFUMAvRZDAF4YQwD/GUMAjxtDAC8dQwDQHkMAcSBDAAEiQwChI0MAQiVDAOMmQwBzKEMAEypDALQrQwBVLUMA5S5DAIUwQwAmMkMAxzNDAFc1QwD3NkMAmDhDADk6QwDJO0MAaT1DAAo/QwCaQEMAO0JDANtDQwB8RUMAHUdDAK1IQwBOSkMA7ktDAI9NQwAfT0MAv1BDAGBSQwABVEMAkVVDADFXQwDSWEMAYlpDAANcQwCjXUMARF9DANRgQwB1YkMAFWRDALZlQwBXZ0MA52hDAIdqQwAobEMAyW1DAFlvQwD5cEMAmnJDADt0QwDLdUMAa3dDAAx5QwCtekMAPXxDAN19QwB+f0MADoFDAK+CQwBPhEMA8IVDAICHQwAhiUMAwYpDAGKMQwADjkMAk49DADORQwDUkkMAdZRDAAWWQwCll0MARplDAOeaQwB3nEMAF55DALifQwBZoUMA6aJDAImkQwAqpkMAy6dDAFupQwD7qkMAnKxDACyuQwDNr0MAbbFDAA6zQwCetEMAP7ZDAN+3QwCAuUMAELtDALG8QwBRvkMA8r9DAJPBQwAjw0MAw8RDAGTGQwAFyEMAlclDADbLQwDWzEMAd85DAAfQQwCn0UMASNNDAOnUQwB51kMAGdhDALrZQwBb20MA69xDAIveQwAs4EMAvOFDAF3jQwD95EMAnuZDAC7oQwDP6UMAb+tDABDtQwCx7kMAQfBDAOHxQwCC80MAI/VDALP2QwBT+EMA9PlDAJX7QwAl/UMAxf5DAGYARAAHAkQAlwNEADcFRADYBkQAaAhEAAkKRACpC0QASg1EANoORAB7EEQAGxJEALwTRABdFUQA7RZEAI0YRAAuGkQAzxtEAF8dRAD/HkQAoCBEAEEiRADRI0QAcSVEABInRACzKEQAQypEAOMrRACELUQAFC9EALUwRABVMkQA9jNEAIY1RAAnN0QAxzhEAGg6RAAJPEQAmT1EADk/RADaQEQAakJEAAtERACrRUQATEdEAO1IRAB9SkQAHkxEAL5NRABfT0QA71BEAI9SRAAwVEQA0VVEAGFXRAABWUQAolpEAENcRADTXUQAc19EABRhRACkYkQARWREAOVlRACGZ0QAFmlEALdqRABXbEQA+G1EAIhvRAApcUQAyXJEAGp0RAALdkQAm3dEADt5RADcekQAfXxEAA1+RACtf0QAToFEAN6CRAB/hEQAH4ZEAMCHRABQiUQA8YpEAJGMRAAyjkQA049EAGORRAADk0QApJREADSWRADVl0QAdZlEABabRACmnEQAR55EAOefRACIoUQAGKNEALmkRABZpkQA+qdEAIqpRAArq0QAy6xEAGyuRAANsEQAnbFEAD2zRADetEQAf7ZEAA+4RACvuUQAULtEAPG8RACBvkQAIcBEAMLBRABjw0QA88REAJPGRAA0yEQAxMlEAGXLRAAGzUQAps5EAEfQRADX0UQAd9NEABjVRAC51kQASdhEAOnZRACK20QAGt1EALveRABb4EQA/OFEAIzjRAAt5UQAzeZEAG7oRAD+6UQAn+tEAD/tRADg7kQAgfBEABHyRACx80QAUvVEAPP2RACD+EQAI/pEAMT7RABl/UQA9f5EAJUARQA2AkUA1wNFAGcFRQAHB0UAqAhFAEkKRQDZC0UAeQ1FABoPRQCqEEUASxJFAOsTRQCMFUUAHBdFAL0YRQBdGkUA/htFAI4dRQAvH0UAzyBFAHAiRQARJEUAoSVFAEEnRQDiKEUAgypFABMsRQCzLUUAVC9FAPUwRQCFMkUAJTRFAMY1RQBnN0UA9zhFAJc6RQA4PEUAyD1FAGk/RQAJQUUAqkJFADpERQDbRUUAe0dFABxJRQCsSkUATUxFAO5NRQCOT0UAHlFFAL9SRQBfVEUAAFZFAKFXRQAxWUUA0VpFAHJcRQATXkUAo19FAENhRQDkYkUAhWRFABVmRQC1Z0UAVmlFAOZqRQCHbEUAJ25FAMhvRQBYcUUA+XJFAJl0RQA6dkUAyndFAGt5RQALe0UArHxFADx+RQDdf0UAfYFFAB6DRQCuhEUAT4ZFAO+HRQCQiUUAMYtFAMGMRQBhjkUAApBFAKORRQAzk0UA05RFAHSWRQAVmEUApZlFAEWbRQDmnEUAdp5FABegRQC3oUUAWKNFAOikRQCJpkUAKahFAMqpRQBrq0UA+6xFAJuuRQA8sEUA3bFFAG2zRQANtUUArrZFAE+4RQDfuUUAf7tFACC9RQCwvkUAUcBFAPHBRQCSw0UAIsVFAMPGRQBjyEUABMpFAJTLRQA1zUUA1s5FAHbQRQAG0kUAp9NFAEfVRQDo1kUAidhFABnaRQC520UAWt1FAPveRQCL4EUAK+JFAMzjRQBt5UUA/eZFAJ3oRQA+6kUAzutFAG/tRQAP70UAsPBFAEDyRQDh80UAgfVFACL3RQCy+EUAU/pFAPP7RQCU/UUAJP9FAMUARgBlAkYABgRGAKcFRgA3B0YA1whGAHgKRgAIDEYAqQ1GAEkPRgDqEEYAehJGABsURgC7FUYAXBdGAP0YRgCNGkYALRxGAM4dRgBvH0YA/yBGAJ8iRgBAJEYA0CVGAHEnRgARKUYAsipGAFMsRgDjLUYAgy9GACQxRgDFMkYAVTRGAPU1RgCWN0YANzlGANc6RgB4PEYACD5GAKk/RgBJQUYA6kJGAHpERgAbRkYAu0dGAFxJRgDsSkYAnUxGAD5ORgDfT0YAb1FGAA9TRgCwVEYAQFZGAOFXRgCBWUYAIltGALJcRgBTXkYA819GAJRhRgAkY0YAxWRGAGVmRgAGaEYAp2lGADdrRgDXbEYAeG5GABlwRgCpcUYASXNGAOp0RgCLdkYAG3hGALt5RgBce0YA7HxGAI1+RgAtgEYAzoFGAF6DRgD/hEYAn4ZGAECIRgDQiUYAcYtGABGNRgCyjkYAQpBGAOORRgCDk0YAJJVGALSWRgBVmEYA9plGAJabRgAmnUYAx55GAGegRgAIokYAqaNGADmlRgDZpkYAeqhGAAqqRgCrq0YAS61GAP2uRgCdsEYAT7JGAN+zRgB/tUYAILdGAMG4RgBhukYAE7xGALO9RgBUv0YA5MBGAIXCRgAlxEYAxsVGAGfHRgD3yEYAl8pGADjMRgDIzUYAac9GAAnRRgCq0kYAS9RGAOvVRgCM10YAHNlGAL3aRgBe3EYA/t1GAI7fRgAv4UYAz+JGAHDkRgAA5kYAoedGAEHpRgDi6kYAcuxGABPuRgCz70YAVPFGAOTyRgCF9EYAJfZGAMb3RgBW+UYA9/pGAJf8RgA4/kYAyP9GAGkBRwAJA0cAqgRHAEsGRwDbB0cAewlHABwLRwC9DEcATQ5HAO0PRwCOEUcALxNHAL8URwBfFkcAABhHAJAZRwAxG0cA0RxHAHIeRwACIEcAoyFHAEMjRwDkJEcAdCZHACUoRwDGKUcAZytHAActRwCoLkcAODBHAOkxRwCKM0cAGjVHAMs2RwBsOEcA/DlHAJ07RwA9PUcA3j5HAG5ARwAPQkcAr0NHAFBFRwDgRkcAgUhHADJKRwDCS0cAY01HAANPRwCkUEcARVJHAOVTRwCGVUcAFldHALdYRwBXWkcA+FtHAIhdRwApX0cAyWBHAGpiRwALZEcAm2VHADtnRwDcaEcAbGpHAA1sRwCtbUcATm9HAN5wRwB/ckcAH3RHAMB1RwBQd0cA8XhHAJF6RwAyfEcAwn1HAGN/RwADgUcApIJHADSERwDVhUcAdYdHABaJRwCmikcAR4xHAOeNRwCIj0cAGJFHALmSRwBZlEcA+pVHAIqXRwArmUcAy5pHAGycRwANnkcAnZ9HAD2hRwDeokcAf6RHAA+mRwCvp0cAUKlHAOCqRwCBrEcAIa5HAMKvRwBSsUcA87JHAJO0RwA0tkcAxLdHAGW5RwAWu0cAprxHAEe+RwD4v0cAiMFHACnDRwDJxEcAasZHAPrHRwCbyUcAO8tHANzMRwB9zkcAHdBHAL7RRwBf00cA/9RHAKDWRwBB2EcA8tlHAILbRwBE3UcA1N5HAHXgRwAm4kcAtuNHAFflRwD35kcAmOhHADnqRwDZ60cAeu1HAArvRwCr8EcAS/JHAOzzRwB89UcAHfdHAL34RwBe+kcA//tHAI/9RwAv/0cA0ABIAGACSAABBEgAoQVIAEIHSADSCEgAcwpIABMMSAC0DUgARA9IAOUQSACFEkgAJhRIALYVSABXF0gA9xhIAJgaSAAoHEgAyR1IAGkfSAAKIUgAmiJIADskSADbJUgAfCdIAAwpSACtKkgATixIAO4tSAB+L0gAHzFIAL8ySABgNEgA8DVIAJE3SAAxOUgA0jpIAGI8SAADPkgAoz9IAERBSADUQkgAdURIABVGSAC2R0gARklIAOdKSACHTEgAKE5IAMlPSABpUUgAClNIAKtUSABLVkgA7FdIAI1ZSAAuW0gAzlxIAF5eSAD/X0gAn2FIAEBjSADQZEgAcWZIACJoSACyaUgAU2tIAPNsSACUbkgAJHBIAMVxSABlc0gABnVIAKd2SABHeEgA6HlIAIl7SAApfUgAyn5IAGuASAALgkgArINIADyFSADdhkgAfYhIAB6KSACui0gAT41IAO+OSACQkEgAIJJIAMGTSABhlUgA8ZZIAJKYSAAzmkgA05tIAHSdSAAEn0gApaBIAEWiSADmo0gAdqVIABenSAC3qEgAWKpIAOirSACJrUgAKa9IAMqwSABaskgA+7NIAJu1SAA8t0gAzLhIAG26SAANvEgArr1IAD6/SADfwEgAf8JIACDESACwxUgAUcdIAPHISACSykgAIsxIAMPNSABjz0gABNFIAJTSSAA11EgA1dVIAHbXSAAG2UgAp9pIAEfcSADo3UgAeN9IADrhSADK4kgAa+RIABzmSAC950gAXelIAA/rSACf7EgAP+5IAPHvSACR8UgAMvNIANP0SABz9kgAFPhIALX5SABW+0gA9vxIAIb+SAA3AEkAxwFJAHkDSQAZBUkAugZJAEoISQDrCUkAiwtJACwNSQC8DkkAXRBJAP0RSQCeE0kALhVJAM8WSQBvGEkAEBpJAKAbSQBBHUkA4R5JAIIgSQASIkkAsyNJAFMlSQD0JkkAhChJACUqSQDFK0kAZi1JAPYuSQCXMEkANzJJANgzSQBoNUkACTdJAKk4SQA5OkkA2jtJAHs9SQAbP0kAvEBJAExCSQDtQ0kAjkVJAC5HSQC+SEkAX0pJAP9LSQCgTUkAME9JANFQSQBxUkkAElRJAKJVSQBDV0kA41hJAIRaSQAUXEkAtV1JAFVfSQDmYEkAhmJJACdkSQDHZUkAaGdJAPhoSQCZakkAOWxJANptSQBqb0kAC3FJAKtySQBMdEkA3HVJAH13SQAdeUkAvnpJAE58SQDvfUkAj39JAB+BSQDAgkkAYYRJAAGGSQCih0kAMolJANOKSQBzjEkAFI5JAKSPSQBFkUkA5ZJJAIaUSQAWlkkAt5dJAFeZSQD4mkkAiJxJACmeSQDJn0kAaqFJAPqiSQCbpEkAO6ZJAMunSQBsqUkADatJAK2sSQBOrkkA3q9JAH+xSQAfs0kAwLRJAFC2SQDxt0kAkblJADK7SQDCvEkAY75JAAPASQCkwUkANMNJANXESQB2xkkABchJAKbJSQBHy0kA58xJAIjOSQAY0EkAudFJAFnTSQD61EkAitZJACvYSQDL2UkAbNtJAPzcSQCd3kkAPeBJAN7hSQBu40kAD+VJAK/mSQA/6EkA4OlJAIHrSQAh7UkAwu5JAFLwSQDz8UkAk/NJADT1SQDE9kkAZfhJAAX6SQCm+0kANv1JANf+SQB3AEoAGAJKAKgDSgBJBUoA6QZKAHkISgAaCkoAuwtKAFsNSgD8DkoAjBBKAC0SSgDNE0oAbhVKAP4WSgCfGEoAPxpKAOAbSgBwHUoAER9KALEgSgBSIkoA4iNKAIMlSgAjJ0oAsyhKAFQqSgD1K0oAlS1KADYvSgAA</prop>
				<prop name="Temps">REFSWgAAYAsCAIBgBv/D9Shcj8I5QPbu8gI69fOCO0C4fx6F61F4PUDp8u/AP0AfCAC4vkD7QFIGAbFBQJqZ9icBQkDx8PUofEPe9fNiREAzPgFTRf9AexSuR+E6Rv9ApHA9CtdjR+9ASOF6RwBIQCn2LgJJQEgAehQOSn1ARwF69EpA9vDxu9VLBQO4TEBQAKO3cJ1NDQROQFcCoe1PPQNDUD0Ds1BA3ogAPQonUV0DmFH9QIcBPQpSQOxRtgYAe1JdAwhTRQN6vtQE6lNAzcznAFztVGUDzlQVAz5VQG1xhgGwVZUDIVZlA9uuVhUDHldlA45XtkUD+letA2dYTQPTbVgtAyxZvQM6Wa0D2wdZRQPKWCUDiVjWXQNIWE0UWOUD3FfW/QPQV+UDzCQUylcGBQPIV70DkximH7gbdgKRxcwf1hVOAsPsHx4CwUAELw4lDgMkLzYthgK9TC8QRi9wL4IpxgK7jC+GL5gjEL4v0C/iKSYCufQn5i8AP6DyLyQ/3i8oP2o/V1UDtwB0P5Y/qD+6P8w/hj/YP+o/ABRPJk8ASwZPWE86T2xPPk8AgEt+T5BPqk/UT+ZPwE/STwD8TxZfQF9SX3RfZl+QX4pfAKRfnl+AX/JfBG/OX8BfIm8ANG9Obxhv2l+Mb5ZvsG/CbwDMb2Zv4G/KbyR/dm8gfzJ/AEx/Zn+Qf3p/hH8Of8h/Gn8A/H+Wf+B/8n88jyaPWI96jwBsj4aPmI+yj9SPxo/ojwqPAASfBp8Qn+KPTJ9Gn3ifgp8AjJ+un6Cf0p/cn76fCK9anwA8rx6vUK9ir2yvhq/wnwKvALyvzq/gr/KvBL8Ovxi/gq8ARL9GtZYlRr8wv2q/pL++vwDQv7q//L/evxjPKs8Ez0bPAFjPcs98z/6/6L96z6zPrs8AwM/6zwTf7s8o30LfZN9e3wAQ3yLfpN+O37jfwt/k35bfAKjfGu8k7z7vIO9S72zvdu8AiO9q78zvlu+47/rvBP8e/wAY/+rvTP8u/0D/av+c/4b/ALD/wv/M/+7/yP8CDxwPJg8AIA9iD3QPPg+ID7IPnA92DwDgD9oP9A8GH+gPug9UH+4PAEAfGh+cH4YfcB+yH9Qfnh8A8B8SLywv1h8oLyIvZC82LwCAL0ovlC+WL1gfwi/0L+YvABA/Mj88P/4vUD9qP4w/hj8AeD9iP7w/zj+gP/o/BE8mTwA4T+I/VE9mT3hPkk+kT6ZPAMhPIk/kT/5PEF8iXyxfvk8AWF8yX2xfjl+wX6JfRF/OXwDwXwJvHG8Gbxhvql9Mb15vAEBvcm+Ub5ZvwG/ab/Rv7m8ACH8ifzx/rm9Ifyp/fH9mfwCYf6p/zH/Gf9h/in8EjyaPAPh/Co9Mjx6PWI9qj6SPbo8AwI/Sj9yP9o/wjxKfJJ+ujwA4jzqffJ9mn1Cfcp+8n6afAJCfmp8Er+afGK8Sr1SvLq8ASK9ir4yvnq/Ar6qv1K9mrwAIv3qvLL8Wv/ivUr9kv3a/ACi/Sr+cv66/yL/yv7y/Bs8A6L/ivzzPJs9Yz3LPTM+WzwCoz8LPfM/Oz7jPAt/kzybfADjfSt9s32bfgN9y35zfnt3VM97Rs8zUh6zUSVf/QBSuR+F6BFf/QFK4HoXrwVb/QHE9CtejgFb/QI/C9ShcL1b7QMMQ4I/yVUBmvh7htlVAzcwn4Hy9VRXjQlVAe/bRCu1V/dPRVKXTmVRA3fYY4MJVVCXjHFT+HePmU0AfhetRd7iuU53Td1NAn9HfR0FTQClQ4PUIbVPd09NSZeOOUh3j21ZSDeMfUp3T51G2deOxUX3jeFEt5FHdQH/hKAxRHePGUPYN449QpdNZUECktXAH4CPc5NlPJeNsbU9l4/5OBeOQTn3ku05AB+FwnU3d0zN7TUD30RTOTEAX8b89akxA7FH/0AttTP3T8UvF4xxMFfS2PPQRTSXjjE0F49C7TUBn4R7lTX3j6Nxs9xby3U1A/9FR2ECM94b9hvWu/4jzduLhzP8gbvVu/fb/ePMu8uoUDx4FAiby7jQPRg9QAz7zZA9uBXgO9T7jDPTIT0AAngF3YFBAL/EK11Al82tOUf3UUZ3TN1LF422sxAQcUy3zGlNt81v1UvXTxFJd9FLd06tTUhXjIpzk/7Tk6C1RTePlUeXj4xQXpuXYDhUOFTbi6lEl4+xRImXj7lQfXhUG4vB0Hz7zJIwf5uLzpB9O4vW0H84fJOAbntL37B+O8vgMJ/YVEAYtBi8QKy7y+lQvZi1OL2h4L2ohbvIFlORGUuXjbbPsBCxTNfOrU/XTW0RUNfO7VA3kVW3zm6VVpdMZVo3k9CT+bVZ143FXBeMAWOXja3NYzfRYNeMaWaUD2wdZ5ePTWKUDl1hqleRY9dRYJePMV03jI7VXZeRkPwbisHw33tUAjj1eNZ49tj/IP9o5ntXmPQD+PxBP8j80T0ZPwN9aSSbia6xXteRXbfMlVxXjq+JWnQOg9CReDOQf1hTk4lWlA6ck5GxVVk3jJVUN4+9M5LVU5LV8XORG3CQPVJ3T19VTnURTJeNc3AQlU9rVRFKlA7dSJfN+UqqN80j8BBI0VNjM5JZtURXzXVGlAydRnQPb8FB947hQ/dOBUNo180ukBBdQdeOhT7ZN4zVPndPHTnXjYVlOvRRk9JBNndMn1PSrwUytJEz95EsV4wIEzFd+Q0zl5Jz0G/DO9W4FAE4FbvXO9bb/oP/C/1xv5v0A7v8IDyIPLA/Gb9hvYg/sb6huBa5VduNONfRP3dMDWqwEfuTk81At84pUVE39rORxUhUU9AQjzCRFFMQk66TkK1AW4nLsBAs8UgXjEGR0wxAOFR4dACYfQBtGH2Afch+EH5YfqB8ASo/EH26P8B+Cj6SPPi9IL1RqISbiDIzkXpzkz8QE1Ux85Mh05GFc5NZUtjXjSlWdA8BVHfRWVh3jplbVBFcl845ElFseWBXjklh94/gUNGsjWd1UWRXzzVidA1WQJDRKRDT2XDTF3NcAfkV+RWY/eDuOP+Cfoj/0nwAWryiv4j88r0avME8iT4SvVFZNjlNXpQNnjEQVlESr0lb905EENFEENBGtVm3z1VV945jURF/W/KQYVV1kVI3zqFRMBTTUJDtUNXQclMrMJG2UBFRQU43zGFOVRCVSLfOqjHcus1KlJlYz2syEiLR0U1E18xtRtvXT5FAV861QbfN1StTkP2xUCEx1/OQeNHTNswz0SE5t9sbifE2MhVRk9LBMlVTUV/ZDTKzd5MxUxkyN8zgMdLEAhGfebR5vMG9Sb4zPbm+wzwBy8a5lnm+4b+Jhvm8I3+pv0CzfJt8w06bS+ST0bk62JeNMT/XTJFAl45yqdFQRFBSltOQYnHSQIsQE/Gx3fuVm4t5kt+bia2NSnQMwZLQKUiWGAKblvn/Qf+J/7H/+fxCPIo8AXI9+72iPou+07yYvsI8yL9j879aP50AcUmVDeVK2JXPxUlVTbVM1k+bWvNR+VIXkVLXTaFWsvdQslFNWlZRWvQRX1uVzqlfdgzokNKpYqi10WVW0WRXUWIVjta1YRWN4WC2UWBUUVwAllHw3vp+AP+qfDK8OrzgPAEoPlK9eD4ivWg+ED7YPyA9o2g9cR0ZimIz0Wlc1k1sGVz3DwVadc4AENLVBtEQCNJTGVcUji61VPcNRVeVzCkQU0VrUJJs0tGNU9bMs3ERb9VNVU71TJVOHDJSrQVNNFFMVA9P8hJwKpHRlLFQuhHT7ECaTHOTVeqS0RFR0DfzU1VBanXOgbFRoUMX0UA30VnTUdE8NFE+lFE6dczUwbNTMvFRnTd1U/FVtTLXTKEzlc/pLVbSVTBUDc8xU5iTFPGS9AETP3sVezWbPiM/KL7zPxs0Azs/gzwLfJD9G30DfMt98P5SGNeaDTp1ETkWUNHRDWGxXthP81MVRZUM5pNRVrJx1Uz3DIQyUAZwXVq5Cn1K101g0VCh8twBO5e7f+NuudQ7v6H8671TvAF7vaO+K75Tv3k/wT8LvFF+ABv8Q+yZdptPEFNvQNpKWauyEDnwUjYQUB1Qt822ZJLQRVQ3DhVXdhFlVZdQsFOJWRWNYhPSJygQVjJTGvPSr8M7SE5lZhWSMlKZYxaS09CUWvPTYVy3zudz/5v8ADwBKbywPbm1mb5Bvqg+kb6ZvgNhv6m/8bw5/sGteZa5ih6YUZElXxUTcpLEsFHK25KQxVkWz9FUds7itVW3TfFXVFFWl1FRmxcPFVEWUdBRVVCX0sBSUS/D28wSUeFPN0zOxU6XWLsPshI5ShRNXQjT0IQxEW0BeY9wUbYyEqzdR9YP/BCTI/BSTbVBdE1tQjZMmUE2za+BPJcRP9YPvTs3Tm4NOLfMZTn1kBMRQFU1VhExt04w0xGMgFsUYTiWGhU6yAE299Jw0MyAAFjWGNZYvqC+6LwSf5i/wKwAOP0ifQj9cn0Y/iD9iP7SfqL6VxuMMlCFshNUsJU9WPcNhUIUT18Q0TsQUq+BRxcNVFETItBQeSVMlprbS+BynLhKSPPQVTTz0HQRE/yTn/tXO0gHjPE9OT2hPek+ET5ZPsE8AykG2T9hPGr8svw5fUL8qX6hEXw79XmIDbFRGHES1tnRULlMt86lTRaMitoxUuVQFQy9VxcOlbVWtYxdWbROMVhXEoVZlJHxk0/BuUnbE9ONtWE1zI1llUxBZBUPb31iVU6FYnXNeWBZ1kxpYzaPQfGcmZW7SAaxkxy5v+P9ab6TPfm/AzwCab+zP/s/Qb5IPHN9G3yjfgNLBZsXOE1TUg/D2I1R0oWocFGAkFCFsdORVnYM1qGT0bty0NVVVhHQUY7VUTfams5x0DlRV02vXU6U0U3WTalMFZKlTVYTsdLe0FH48pEiq5DVSdZPaBLSj3BRdlVGFEyfEFPC8N67Cg7VQbRNM/JQXUJVTwbZMhDlPnXPOTgXkTtT1NGSEmbSEOMSU0UyaBUNvxOQPTC0UdCQ5pUw1xEx95HSEkLSE2ACEnwb1PpXejzD/Qv8snz6dAD6fiP96n6z/hp+gn9L/9P80zp8oEU6twxNPHUTENKt+UE10UE2DadwU/dbUFHRSrdRSrcMjU1oNIxR8FO1SFWRSXYQq5DRAXAQUPOT6lKc2TwCwAy5FLkWeraav8A/KqaZPAAC/Mh8Mv1YfQL9av3y/br9QsB/CGZ4FdlNSDaNgZATMA0CvglBTLSTEtEJUVA1krHRMrFS+xNVW9VS1VkXEVw2jkFfV5FhqRaRYNaRYhaMlWYVUlizEz1g9JFhNpFQkCAIMZMisx2bNbs2Gz6jP2i8AZN/+LxA/Ij80P0Y/MN9S37B8P44/WNvW4qJXnYNoVVdV5FeFc9RUdJH8tK1TZHQRVu1T1bTUmFVVlVNhnFQlzNTfDCRtqNS0b1Sd8zpUnbRpVMVUbASU/BRcU91Uarx04Px0qESkclI1gy07rLQFUr2EUW1UJBRrUVE1gxtUBORQ/YNVrfyUd6REPWTkCDyEq6ZPxbRPdXROdYROrL32lnKFTQ2jIPSEvZbc5FlMtXMGzOeOQ0wU/UY2gitc9KVM92af2I8ASv90XyafYP+C8X7/mP/C/wDkX+b/CG8abyxvPm1OA3SEWXDcRdREKFDd0548BBUT1BSK1AQa5HdOA6y0oBPg3hNsBGMAr4KwPKR4FVKFozV8RAyEBEMQpg0Adq3GBY6voK/6D9Sv1q8gHwD6r0wfln+of3ofvH+WH8AfNMofJHQcbER7Un10TKRFbUxE6Kxk49A+E1S9NM1V1WPcVd02hqLFVpiN5KQnn4I8WHXEfCQNVVkdhFlFo/JUJLhUJEV4jCQ4XCQLwPZCwLwnAHbNds/IL+ovFJ8On1g/Up8AZJ9mPXafoD+KmZ6fyJ+qn9YMxJZXLeNYDMQGV1aNQ8FWRaOCpNRBrNRrBFaNJFUlU41VjXNrU1Udcwo8pNNUJVNbnVSN02VU7bMs1NRt9RTkv1PFM4dTNZPTQ1NFpAzk1STknlIK3ZNn5BQwxGTrcA6jJHTVfIRERkwEDVTk11DWTXOgUB1zamzkM1Bs5XTURHhPbUMLT/3URqzkOU7NNFxlxFQKtFRLqExNczDU54aCHMTnFh5y2kxtA1T8RcRX3v0IVl94WyZS3aS/ll+gX7pfAOy/zl8gzzLP/F/e/0Bves8lTdVkThW2hmNPhaRk50yuo4R0w1GN5CTkrjTljVONQyFTpeSUp87SnwpcRFjEZCh0R051xgWuDwAw0xZ91g8of0J/hN9mf0AfAIp/zN/e38B/0nn+fYYfAI+oQulOBY5CMcRkmGREEtp0BI1sBCRUbUObVEzlNAREhVWdBBwkbhSkVeJshFU0lOP8lVhtAyvEWI1kWU1EWRXEjIwrbVg1JFhdhFd9BOyHAKYvuC/CL0T/bp8gn2r/lP8Apv+An7r/1P/u/wAPEg80l6rekoccBDfMNPTUNLFqFKRy5DQxJKT0VdVE1hwkflXdozccJP5U1i0jxlSl445spFVUoq1jHgwkQ4A+81OFg2wFU8XTM3Tko2COA5RnBtVSdlIhXETrZaXUpG0s5FM3Ue3EROTI9KSTpEQxXfykc2A2UsVPLRSsxJvzTm1Di07tBBy0uSlNbbZOE0zFZEztBAxXVtZiLEw1BEzdo/dstAV0lMTMRM+WvZ6/6B/KvwAML/69Bs8YyxbPYC9yL1zPgH7PqC+6KfbT9BRjEG6C1dVOfURPxdNjtMTYULYFU2lRzYPgUd0TVZrEZMicpB5THTYecvpVUlUjysxkhZxkTfzEBR/8xP9k1+5vAHsGfVbfAGjfct+U39Y/qN/C3wxPHk8AEOsG70DvYk90T35FFtV+QqVIpGS1rKV05K185ES1VA30VF2zL1U1VFW2BVMZVoWDjFbVY/zWHKRxV020WAVDc1iq7RRYTTRZzYMQnITc1hRUn1iFg1yshAhYAoXT0BwHFv3mj/iPUv98/wBu/6Bfyl/cX87/4J8CbyRvsDZvSG8KaR5yqlfdo3emdGQnV90UrOSiTARhrVaVUyNW9ZPmnOSqKVUttNxEKbRk8MRHRrJVgKwESIzlVFUj2sQEFaNEhF58pCfsxDOADvPaLISBFHRJUkUDFFKqhYPc3KSXxDRglDQqauw1UJXDvDwUhVCl461O7KQaUK1kTx2kT2TdJqbjTj1UXBShTc2DI0BNZbb+Y6QUF4wXtkJVPYQUoXwUGCy0kGwUACuwhi94IzYl1h/wHwIvTI8AHi1uj0Avei+kj5YvyI/aj2jsj/aFzsL5NIRBTl2zMw9PlURsdH5QBUR8dLGKVOeuEzw05VKdZFNa9ZMWdOTtUg2zu9QEBXbcxEAsd57jlDcu33g7AI4/oD+yP8Q/zj/oP/o/PK8AJk/w3zLpbq8g7zLvtK+Wlarmkg6sRGBclNMcdFFqLDTK7MRhjATWVJXDa0xVncPA1EQ1Vg3Ty6hW/eRXlQQ0tB5YSlUDkjxU+BRXhgNYjQRVWM3DiTxUSMzk9LRUAcWUV2ZfMP+SX8S/tl/gvwDyXwzPDm8oz1pvVM82z2DPqIrPDPemc1f1A2i0xBiqRATUTASRnGRTnGQTrVZlw9dVheRVzbNjaVXV5PTE4+xkqlQFVFaE5DtUzbMDpATOZJSTllPtpv7jU63kNDSqWCx0U5DekjxSPXMHhJSx0MykQ5A+olNRheMbaVGlZGx0rvQkeFCFdNp0dApsdI5PfZMmT4blQ7xObRSUdLOA3pKMtU1NoyM0hMFMjYNKLUyF4wtM3cRMteTUdBW9DOQzNCSoNIeujRaNAC6PaO9Cj4zvFo1+j5CP0u/A5O++j5Av+o8s/84qAU5MtWRU9FBPNRbmkp40lDUTpKSn3JQcUkW0VDVQbNQLcNajvETkrESwFHQVaVSUNWTUDFSUY6D2CgCrn72fz5/hn/ufBa8XrymvAHMPXa+XD4mqtg+Qr8oP7A8Uxq22Qh10lHscdBNwLlJbb1N9o+hTXTN8FNQb81S1c2pVJVT0xNvAZIaz5MQ3XFfG4jpYXVRlWAXkWRVWPnL3WJVzTb4UVH9YfRZ+M1cVtACst1ZfoL+6vwQvzr8QzzovACQvXi8wz3IvfC+OL7gvyi8o3Cc203wUWuwkBoS1jGStgvREQVat8wQktMhNVbVDjVWF1PzECjQ0bdMc1JtUVeNlVOVDayxURfRTzUO/UwUDa4hTHSND9KQKU1XjW9VSlXOeUpUjZ6xFqJxE2wAu8sEcBHyU1EZZUR1UPHTXUD0DoHR0rWpkdDVQ5UP8ZPR4FU8F5E/1ZE7VdNTU+3BkTpP05A4s5RTkNUz9RATEd5ZzTLV21tP01bznLv0AxuVW76BPsk+U7xaFFoXG5QDmTb7v8O8iXxT/Rl9YX2pftAz3zvNO3aOgTj2UT9R9NKTUuJzULnwEw1EqvWM5lDSujPQSfDRjkKpmIgV0NNiM9KJk1FwCVNQqbNxDAP715v/4/woPAFRvJg9AD0oPZA+ub4gP0m8A5G++D+gD5mX2Dyh/OnlGlUp2UjGsNJjUV64Sj3Q02QhMN7ZCEVVlI4VVUpWUVVVEDDTiZBRVfBRRyvQlZLeG81n9xFldM1vsWLVDsVgtM22MFA0rhBTcV3WU1B/eH6i/ALK/TI9WL1Avai+Uj6aPuI+Aei/Mj27P2C/yiV6F7oKHVVed80fExPQcNLQMNLVyFDQxHDT0VX2juFacdH5VrfNEnHT+VDSrxVS91FTtg1cs1B6xVDUWPoP0pHpTxWMzZVNNdFJltHTUkFJFY4tYUrVDIdyUS2CWQrWZUS0U5AQ3UU30DBTKNuw0lVAtM11QZfbGErPgTyWkpFTzTh0Ti9VO5ZROzdRNbbNZTSydFGRElEyVQyVERy7igyhMLZRMRHOlK0BmYswAdE9G75hP4q/ETwa/sO/yTwAMX06/YL86X4S/lr+ov0L+rFugvvLZTqVj0QxEY6lQ1TZWQk7MNOD0lFVarDTIlDQeU10zHHQ0UfgMx471LjJNLBQfPMQAU3BmZSZvOG9KaU5vaG96bwCUb6Zv4M/yz+xvFt8o2zZ1oPZt1g/oD3Lf9JQFrDRI0VL1lKQ1xJStrPQkVNa987lUlfMvXBSjVda98xlWrcOO3NT+Vmpdg3N0hOXsJHZYXYOb41gF0yNZhXSUFN9q5HShpBRetBQaWLXDAdB0hw6PII/yH3zvju+AiwB+j8Dv0u/k796P2I8C/yz/ED7/+Ite5Z4Sd0z0cxCeEq3nDDSiVtXDYezUI7VWxTPmlHSqVbXDcJVVTUM3rPTwvNc+goC2vNRJVNXDEVRFs9pqvJSjHMRsdDQoU+2jaCsQTvMkFIEcFEtSHUOrFFJdM9xE1KW8xGAyjMQq1MXkNLpQjXT0tVqsVBjsNMVPFTRP1bayrvNOdXRUpKFNpTNAbU2tw95MXTN8TJ3jaRNER8ZTTMUzpkwtoy0YJESUTS2j2LS/brUADr3ur/ivEr9MHya/OL9KvwCUH3a/sL/KH9wftr/IsxYSy0VOvQRPjdQ0pIBQagXUUGWjafyU/1FNlJokBOQUBCFT1VYuMu0RUr3UFAdO4j4kB5ZzjMcAZs94w3bPkM+iz6zPxs/QzwD6zyw/Jt9QPzLfRN9e33jfUKo/FKSTIE7iDhQEYZzUrdX0VFJT7SPOtNREtqSU2FTNI0xVRUPCsrT1VqX03NQeVxUzkWY8lARYdaQs5P5YFfOzJVkNZBTk0Vg1xFgK/bNQ9HQLNOS7cJ7lXu0AXu8wj3rvzE+e7xj/Al8UXwAmXyD/+o9cX1ZfgF9qUb7TVVf1VFe9I2g0lCf81LXWjPSR7NRTVj0zE21WZVPXVe1znVUlE9Vh1NQpzNTj5PSqVKo9M3N8dDuElAUERMw1U8Vzluw0XlM15LTU2FMgpvMkBHRSVcM8UlRVRNSU0LwkmHw0VdQk0xxRnfT0tK7stHdQrH0EVAQKUKX0T8VzJhVPXaROLaNY3LTzENYiS4xNDeRNDUTEBGLUBGsGTHVETBUzUUztcxW9vAQzrBSuLBf2D8ivABofZH9OH4h7dh+of4IfzHeAxn/of7ofDI8ejzCLxpNNVI0GtkJQvGVQ7SOeLCRVExSkisQkGnwkjkzFlpzUJVNVwwxEZyYisGosxHgMBDdcZAxSPTYItiVexS4y46Qvvi/QL+ovACyf/i8YP2KfPD+Gn5ibljWARt+wO76f4J+6P4RlHAR7WBQECwDG0m9T3QPo7DQtfgxk81StVFWtBMzUjNNQNlLFVs0EnEfecjpVWFUDqnRFWd0EWe10TVh987dYtYRMRDVMRAT70CYiwLRHpk+4S75P8E8Asu8cvy6/QF8S/1S/br+IX0Cav6y/jl+gU2ZVPkNXzWRW/NQGV32Tw4T0guzUtUOc9AZkpMlVHeOPmVV9ZEykDlX9NmaDVFZ982dULeMuvNT5BATNwfz0iFMNJOw0DlOqffPXJKSfbCRpzIQzqiwE/HSUwySUfvSUSFpUlBH8hNhQhfRQDZOtbJxkN1ClxE9VA3opTxUmZlKnnARBzGTzABSmozx0EdxkrMwMA3AuAlUcvARzxATizARZRIQBvUx3Pn3edVZ/mN9yf7zfAJ59Xh/Af/J/FO8m7wCPSu9gXO8GJV7llgUmIqBOdYQq/MRDbAS4JCQwrMfOA0FSlWTkNGMgViWm0gF0xKzjMOaioFJVA1qMJCoC3DQFHKXUj54v+IMGlQafABifKp9En4b/WJ96n7z/zv8AgD/y/2w/Fg8oDwKhPiWm0kMxUi1khISDwGaiqVwkbSIUZJtUpdMRVdUDq4ZVjSRVVcNuBMTilVal03H0pOPstTxExJJ8pBqMp/7TWJVERERetnxEGlhN89xXFWO7AOSnnk/Qq/at7q8Yuxa/aB8Aeh+MH3a/oB9qX8Qf5h/4H6jKGUYVhuJ4DCQ39LT2VVY9Q7QExHKkBDEUxC32PMS4VU2EVb2ElARr/lQtY8ZUxI5UfWRiRMQe/DQzoKbyo1PFYw1spCQzU42GfiOEh4biq1hSpdMhpMTc5PSlqkQEb9SUN0wEAXSEyq1QRROTUOVTXaTkGNak5MhPHTRPhcP3ThYVY4tOlYROZdZe1U6jZkTUfEyVhPRkAkz9g1soTMUTh0w9NExVZAAc1BvQPu1+35Df2j+038bfAKBznn8oTwLvTE9eT0Dvgk/QlE9m73jjTjrd1GTRT1a182NQ1fRQFWNr5IeKLmJWtITIHKTb4K7iIKqsJPwkpL/UJIjcJFEA3Cfe44SEY/AW/yj7/oX+jwBQ+1b9bv94/5r/3F+u/9j/QBJvBA8ODQYPMA9qb1FFE1UDVARGlIS1rIQwnIS1zKSERFzEuVSNwy/aVKSjbCQXVm0zjFbWpVP+Vr2jkOSkAFjW1VNxWI3D3/xkH1lmvaMQWfUE/GSfWB0zK01YheRYtVPQDCfWpQAOH9ivQh98f5YfoH+yf8R/ANZ/uB8KLwyPHo8wj0KPTHeaRqNXhcMnV800BMSiVVbVU2EMxCMUxOaMBK2qVKRjVWWjKWQk8Ki0ZwbDXMRJfAVUPUPaKVNVBHzEXmzEKGTEI6C0xhMcpIGUxElS5bMUVuzk0FGFw5e8VGCEVFkq1FXcxLxQjTRQVcOtTtzEDFCdhE8N1E+WZaPZTmUkTmWUDNShpuw0QU19JHw0YpQ0F6g81zbVlpNMjaRNtVOQAOw3rj/AP9I/9D8ur0CrLk8AYK86T4Svlq94T7qvzK/er264Tx5FTo3DD08F9Ias5IBQxcaW40QHRiNSqF1UDFcek1PtQ+ukxKwKHJR0zCQ+HJeOA4RXVl0ANvU29X5fmF9i/+S/xl/YXwAazzRvPs8gbwIBRm3+/W5voJjPqsmGtV4DnGRgNFTRpsTkTlOdJhaiYXwk1m1UxbNMVY3jwFUNo9s1VqXDqFbFsxxXWvXjqmR0IFjFg5IsdKn4BHd2I1h9JFi944lVWKXDOLwE9LQEyFQXABYfYHuGf+h7rt/Q3+Lf9N+A7n9Ij9IfPO9O72Dvcu9XqL2EfOd+g1dtM1wkJBhWNCTWVi3Dk4yEU7zk2xNWJePXVR0znVWWLcNTVcUEVRWk3ISqNVSl03N0BDtUFbSUJNvOUy2Th1MNw1FTRO0EbATiZL92tT4yBwyUU8FR1WQkxFPMtBz8RLXmXJSuJDR4UJ2UUNodVE8Nw5FPVQMmT8oF1E61BE69Rs6yjE3aJeMn1PSsTH2jSkxIDbT09y7zTFU09PQvFEQBqAyn5q0GrQ6vIK9Cr3wPAG6vgKMeTZ6vyA+yr+wP/g9UEB/yr029JE1ttE5ts0tUT6XDKEyXptIzfMSlp3z1UjXUJFT/XPQnauyEDiT01ySUoFLtRAZEtDVSZZREtFPAtrVeXwCgu7a/yL/avyQv/r8Qz1ovAFTPfi9Yz3rPVG+Gz9gvss8VUR0zHawUewyUA5Cn4rWP9IQIHPR+VG0kVEJlhFVlNMRky+AG4sVUNJlVdNe2AjpYTXQkdA1ZWQV2nhL3WM0DviR0W21Y7UMrWKW0VwXUAGR3ht9gf6Lf9D/G3Q5PyN8AOk9MT15POOs275BPok+0TyjGT1iRpORMtOQGJERbMGzGg4yEQ1ZtswRWxZNbyVXNA35VrWRVZZRm5OTTVN3kFPRlVKXjqyxUfcRT3TRTPZN6WVMFVGRUClNNA9XcxBWeRLRlnGVS/RaWYwwkzXyE9EZRDXT0FNhQTH2ETJRsUFUWprNPZVRZTw22XiKjTiVzPcT0JdhEFU2l9NSUmMSXxoLZArSXtgJqTD2T2kwKLSNQrATItAf2n0APUg8AZA+ub5Bjrg3Wb7gLtg8IfwDynyQfPn9Qf2J/1PSTkL5SC6BOLbRPBVSU9MtQvlJNUGQkw1HFlNzErnwUVRJsVCNsVAM09MpM9DWUnFRahLQqUhW0FDUAlL/mH/gT9h8ILxovZI8+LwBQL5qPlC++j9CPwiluz4DPaMovJJ+m81GVYzFSJWTUxHcGYq1UtCQM9JtUNpVjEVW1U4ZVhbQE1FVw/ETivORzJETldNQpWFTX7uNZzeRZjWRk1KuoWP1jWmTUGLyU2gCM574/0Dv+PyivIk9sT16vAHCvgq/MT35PqK+6r9yv7q9QwKs2pZbzBLQ3tOT2DFTVtPxEcsTkMwxU9FU2JZO4VW2DcFUltBxUrf70xMZUDXOOVFRXZhz0HlTlxmZyoVOl42tsU62DM1yU/VJV1FZU9I5SNYNY1MQh3MSt3pwkpVEVA28ElDfaRJQBbPTMUI1jlVBmFQNfUO3klPTIT+3E1U+NNE7V9E6NYyVOWpVjwTwUXU099EyNk0uATDWDKDRnRsNMrYMNgzxk90wVZg5lHn94bwCKb6Rv5s/Ab7IBjg/obxJ/ALTPPt8wf3rfjN+e36jTRsXWBmLdTo2D0az0YVCqrYRQLWNpvFTgpFRVWkyUyIRUHlONkyBkVFP6Ug0ExBSFhBRPhBRFHxzk/UyH1hWeguMcjwA2jT6PUI9ij3yPho+gj+LvANyPBv+gL7IvLJ9O/2D/avHU1nO8tEb8dLXEtC5TNoXjzFNVk0JU9ZQ8VG0tTDSjVS1jGVbFtFbM9P5WfbRXbbRXzeOLcViVZFiFNn41juLcWvz0n3w0TVglNFil4wHQBLcGr9A/4j9Mr0atdg8AgA+aD8QPxq3Or/gPCh/kD6AWHfaVFhV2Mxy0aBy0KDVXjRPnlJSiVtXUBFRbI1a1U+ZV5UOsTDSVY8T0KVy08Kz3XgKAapS0SHSVVFXT2lO1U9uWU53jXlM9YydTUJVjGzD2kxQ0gfwUSeR0UxRSLQRs5Jis5GB85Bkq7OXUVLxQJeSkdRzEawpQVdOqLMRBTy1jQ9lOlcQ8xINwzsKlzMQrRU21lEy1U2Y8Z+5DKCxnPlM8ZU2l45DUx6bdALbPyM+abwQ/Nj0e31g/Wt8AfD9m36jf6i+0P9Y/4DMO81qUJU6NAxNP/XRQHVRm3NQTUY107LT/UT20RiTk5VLNdhYjtLTtvHeqtlJ2HCRAJOQV9HT6AHznFo9o42bvgO+S75zvtu8AyO/q7xxfDv9AX+KPVF/uj2A4/2r/JESDQFYCDlKNk9Vg1LTRxFRQ3BTmU6wVxHS01lS1Q0qMlMCtVQ0zNVbVlFa9Qxy1V7VDquT0HliNk5C1WDXEWC1TI1mVwwSlWf3zzyxnb8I8JAT4AqyUyKwHVgVWFQ6vMK+qbwC8b64PyA/ybwR/1g8wHzp/YEx/Ln9wf1p5FjKhV92UamwUFyy01pyUk1b11LaclBNWrUPYVcUkVZYtU1NVFWRVFTTUFKo1VJ2UVL1DPFQNRIy0tc7sFIek9FJTbTMaxmSU5FKVFGRHVgI+Uqo1wwcEJME8lIwkVFOmxEQcUY0UFESuJMR4tVDFY0NUJABQBVOR1U9txE/9VE49k1xOaPU21iVWcifUJLBMjTNLTkz98w/sh94yUcQkC71MbZMrDDSTIA7V7i0A9i8QPyI/ZJ8G3Q7VXj9wOwBuP8Cf0p/kP/afCK8ar1SUswFOXbQ8xExPtSMmiiTEuFQkMOS3HsMcJJCoPOVER4YjU0WT1RwkoDVSVXNnJOQ1UoUkJOQAU1CuRY5PoE+yT8RP3k/wTwAyvyRfJl9QX3q/HP+OXSb1oJ5fyL/av7RXFmNSDZN7mhwkEORUj1MlBASEfKr8dPP0VGrkdNy89FOWdBTiVg1zVWxntpI6FVhVFFgNkwtMZAMANmW0VgMcBG10xCtYvSPpAVf9VMRnRg9QD2oP7M/ObwDgbyLfNN9G3xh/gn98347foKDfYn/8xyZDRBRJrHQGVVdls8N0FIKEFEOMFGsGVrWTuvxUgFVNQ1VE5HQMHOTUtPSdDISrZVTVky7EFOik9LJNU/WjelOVhFzkCpSnMubynqSnNkIiUvWmjvPaBLR8fIRGUcVTEFHWbRPXUHUUULXzXVBa3bMoHETjT13kT+2EbU9ls6NOtfM9Tt2za9hNzeRNvYP8TN2zsZi8J7Yl3rIYTLWTak1M9aPaTH0kHJTItJcA7i8AP0qffP+m/0g/yv/c/4DWnwAP4p9k/x6vSA/qP01MhSauwqBOpYZWsmNcJFnaVCWctMdRDZM7xFRFsIzkEmTkS0BeIvp8RFXKFCSUlORafEQqVIwAQ7Depdav6K/6ofavCL8avwAkvz6/WL9iv6wfvh+Yv7q5wJ693h/gvyIpfqOEFDFSVB30xFQwVEStNIQkNOe2TpIRVbUjhlUdJFVWDQNuVlUT/vzUcwzUWeWcdWRkyFhtpFl1RBlZhfS0JJpYpSY287QkBdrc1Lncx87P4MMOPfbPABjfQj9UP2Y/eD9q34w/rj8AwD/SP+Q/7iXuJYZlXuPc1K05rHT2Vk1DtPTUclr81DME5PZVPYRVPaRVVZUzN4Qk/uxUxkTkq45UlTNXFIQe9HTaVVP15FMV82yURDNUJFCDoG5DdKfuoljcBBQ8hGncZKcWwm8EJDdRNaSWtFTKUIXzlZwFlAQatlSkyE9Nk2FPNWROtg2Ti06F8yVOTZPBVoT0RU1NxEwV5EythK1MxeMCTD1UTKUTgwVMNWRMzYYu4zQPbv+A/wCS/9xftv/g/xJv7P82bxgPgDIPbG9+b5Bvagk+VSby2bZEpMxPhROBUMUUUCoNk2uEFOG85FeU5NsAVq7CIFNFYx4UxO98pK29rKSFUu3jTyR0HwIkdP9UFwYdDh0mHzgfSh8AZB9uH4Afmh+kH+5/AI+yv0AMhx4v8Bs2j2CLxlIFRCRTSFKd5EwkUIykzFwka0RU7SRU7eMvVRWUllxEF1Z1RFb9tKzEkLYcNABY5XNzWC0z49bkhCNZ5XMTfMTfWLTVhAyUUKwkCFjF49IA7DfWxQ5FDkUGPyA/ap98nwB+PxDfmp/En9afqDvmn+g/sBqvLK+WNc5SoVfto2jVV4XDJ1yk5/TUolYyjQRWPVREROZVZSRExFtjVaXDKVXF4/Kkh4T206SESWwlJMSbgHYilrVTnQNgHMQoU81T8aqE5Lf8BIEExEvERAiqvETQZHSYpHRgdHQq2tx1UH1zvFCVM4dQbP3UPLQMUEVjrk9NVMFPvWZO88RkewDGQqhNFJ3ELGTKLPRmNPd2wyT3FE6jhFQXxFSlzFcmD7BfAMpf/L/uXzDPAmHuve69Lm+AeM+Kz9y/ns/Az6JvrGxFtU6FkxMsVAdQlXOeitzkE/xEijQnTvMcdOVRUsUGzkNU5OJ85K60RFV2vERAHHQV1AT6dHcATn8YH2p5fn+Qe5Z/qH/CfwAE7+Z/KO867yyPLo0GL2CPUJLv/ER70P4iDkwkYDzUVdM0dG/UpObspGFsRFvWVK3TSlWdA8C0hJs1VpXjqFYdRq7SqtpclCAklJJYrbP7WEotdFllRFhtRKwkeNwkFThE9PaklMWEl/4tTp0Afp+In6KftP/W//Cf4v88rwAeDzAPQg9UD2YP+DtGI6QlWlykFyRE1lb905E8RK1TdKQTVmVz2Iykjc1V/fNVVbUklKTjVDJNRFTlhMykPFR1hKyEtb/kpIhM1FJTbcMaIEzXTkPMRDPQfvI+dNfOwqvBUdVDjEzkVbzUHFFRhaRctRxUeARUNQxUqwBQrQRPZVRP9eRORtVDXE7txo5VzsIRxBRbsEz901FM5UMP5Bc03hWW4rjkFC9NFXRsxwCmz/C/As88LzbPcCtmc4QvAB5vcM+6L8wvzs/wLwI/3M+wJtOUVHuwllJUT13TJrYUVLpQRSMxUb1jqahsFbxHNnNSXaRT5dMQqhQU2ISEpRR0bfSkNwBEFLvgRuVmdYbdVn+o37rfAARP3t/w3wLvTE8e73BPgk+AdO8ejzCPyk+k72Y1rrJ7aPyk86Amco8UFAhUFUOtfvQE81RVpFUVQ97QlKS7AGbzRFRVFPTKV2bNIz5YffQMlBBZzYTZWaWkHJS4WL1jaVgSXaRYzTTUhMCM93b/UJ8Akv/kX7b/+F8abyxvDg/4/0BKb3Rvhm+Yb6pvvGyHhARVSYwECGT1Vi3ThLQEtUPsZAQE9MhVzSN+DVVd00ZVVbQUdOvgjqM2BBRlVM0jLlStREzUm7JT7TN6U2W0lIQMqlx01QxUn/SkZ7zkMNFS7TaGg/w0fHQURlHMbVTkNNhQbaQ8tGxQWtVDKES0509VdE/lFG1PPaOnTkUjQU6No1vdTdVDeE2VFE1tsyuZTI2jPZy0BqS3riJbakztM9pMJUNQjCQByBQvDjU2LVYvQC9iL4wvAJYv0I+yL/SP1i8QPyqfPJ8wTp9Yk3613qKgTh3UZLWohBS7cAaSToxExVw0OUxU17aiElM91jZiBVR0rco8FJRS9TNcNBQsAnw0BwRV3DfGP9g/6jnuPQAGTxhPKk88Tz5PYE+KT7yvgKZPcOu+TwC/Er8k11YzUtCNBGw0izDOAq1E1CRU1q2zm1SVgxEUdIZVWu0D/PTkcFZN1FaVg5Vx7FTjjARYRPfeA1kSvQRZjYRU9KhU9KOwLoMCrLTahAeuX4j/6l8czw5vAEDPUs9kz15vwG+az6zPvs9AUG+Kz/THLsVO8/TEN6QEVfbsZLTsZHS0BDME9G34dLS8VR0TclUN9K1VjaMBVQV0VK0EVKaFA1lUHfTs5OrElKWBU83mpjOU1HswBnO0lJIqjHRaPBQkvOTgXDdWkltxUf1DO1EdEwJcFKvMUJVTl5QUYMR0HGrEdMyElGXcdPpOxRS1TqUUTo2DxU2lo2Pa5IVMpaODTPUzLExS/UMLXOfOY0x1tEw9FAIEhNgUn2aPkI+ij9Tv5u8AsIvWj+CPCp88/07/mO9y/yiE/74VVtL5vOQh/HW8FFvVT3XDZVC9pFCdNIqMpOEkpFiMdNOQBuIgVVNV8x5UdPqcNL20NBWFDFRPDFQfnDQzsD6lAAavGK/qPzyvTq9or3qpjq8AwA+qr9QP9g/Qr7JPHL8+H6hQH1oRtuIFPLRIlDS11IR1ZHTMVLREdNS5VLIFJFWVNFTUGVblk4xtVm0D/FZtU5BX7dRWpLR2WJW0WO0DI7S3qiYC3+wUo2xUUKy0CiVYtZPS9Md2AqwsL8ZfAAjPMsFWLzDPCmk2z6gvui8AzC/ez/DP6i8UPyY/MDNmAi2qDNRoV5VUV7XkhLRTolZF5PRkIwR06HS0Vaw8VGNU1ClM1PKcF2q2koJ01Els1BFUJfOb2lMVc5ZTBeQUVCihU73jC1DmswRUgfxES6rUlBREtNBcBJjs1GKyZAQqzAXEdLxQteOFqgTkUMR0DJSUroSVT1I1VE6F5CzkEDTkqLTkJUUk9Mo0h3ayHCSHVtM2HISdTJVTF00t5LTnAIb9VvVuj7jvyu8cX/5FFv8ASF8q/2xffl9o/9pPpF/GX5SY+15zTr1ET+2UlJR+iVC9NPTUjCy3huMUBOVKfBQlnNQX5DcG4rA8tGt4Uu0DQxQEFVJdUwH6ZAf+n1APKq9sD4YPYK8Aog+0DwZ/8A8qfzx/Fh3ur6BYH4J/lHduZfayDvT0YDVSlSPT9JRRU11U5DRbYVSF49RUtWNMXNS1wawUNTzUqFZdUxrYRDf+8xwkkli1g/hYaiUEWYVT/iSEyFjls1WJxLQ4pLT2nLTIjCcA9r9QK24vmI+iL7yPzo/gjwDiLzQ/Fp8onzqfTJ9en2iTVOa1ZjNX5ZNcDNQYHNRt1mw0k1b9Q1VWZWStVmWT11W1RFUdc1NZVa20jDTjVIU0VB1zrXPkdDxU/VRUzWPOVtw0iFPVE1LMdBoUpMPiUoU0xNQrYG6CPlKk/VT0NMEUZ+aCVbxkHG1RpUPmUCUDr1AN1NVQBVNBBOQADGSRTxo15E8dc8NOjZS89KPwVMZFphNNJdRMxXRMJQMRD9yn1qWOcrjcpMugrhMAzE+uXQb19k8IXypfBPduvQBOX1hfil+0v45f0F+yX/y/0J71nvUuA8REcCzkUE9SjXMoNEdGsjFcdKdkpVC016bVNmWuc1NVM9e01C2i/DRrUhXUUk1EXGQAE3BeBYZvmGteD7hv0m8M3wDubwB/Qt9Ef+YPYN9yeU59oI59pt/I36J51vId/DR7Srx08xwEj4TEA6V+7JRL81RNNFVlRIw0U7SUpcW0lFVch56yOhQkqmIkhAj8FDOAVjL3WMWzq75Y1fRY/TMrRITpAVftdIyHbo12j5CPqo/c7wDmjxD/Iv80/2afAJ9S/3z/qI7/oP+y/od8lElchAjVV6WkVpUThHQ0Q1ZspUR8NMhVzROAVZUUVVWlxFWdlFS1RFQ9s5tlVMWzLlQdFBSkss1T5cN6U+30jBQMU6o9s9VsxJ+cxGeEFVJo5cb24/zEfmykRlHNE80Q3MTYUGU0RMRsUNQ9xpZjT00ET/XjE09CVcROhaTsBEuwVmNNjaQIJMS7QC/CPaRHvkOUR+bCE9pM5XR8tMict+a/yLMAVr9Au24fmB9quY6/mL/KvwDsH/a/WB8KLzQvBs/oU6bDzU5106NOlaZWMkdQKDUUREVcdMf0xDxMZ2YyrRJUBCNTddMDzHTKKgRElIQEWmxkKkSnFtUAfm/Iz6Jv9M/GbxjfKt9M3wB+P3jfoj+0P5bdrt/A3/o/0AxPHmV+BaZCluwkEFO2jeOrU82jJFSN45utVEWzEVXF9FWdQ/yqBARwrJTl7PRz9OTj1lyEWFjNo8Rc5BpZlg1DGFnVFFi15HzkXrVYBYRY7cPcV43juwTM5y4yrLTvxu/Y7yJf7O8ANv9YX2pfZP+GX4Bfsv/EX6DWX+hbLlV+o3yUOZyU9lbk9LRWjcNy7PQz9PTL9lX1pFUlZGREN1VaNYRUbaPGVAUDkDwEW1dUTTMgVA1D6Lwk06NTheS8JDOMZP1SrF2E7CSQUrUTWGTEIqVS9RPeVMfeom9cdDe1UUWzAVSkzFA9s5XVUA0TXYQkGnykyE9s1XR8JPdO7cOMTp2kWuwEwQQUYE1tpEwFBFI8FCwcF3bDTJUzgyQUE/dMLcT8BNhML14feB8ASr+0f54dxh8Aj9IfJI/+H0CYf0qPVC8OzxjLvnIhtKS11SR0zKSkY1CVNFAazfNppATgUa2UpGc2gqMeU+2GduOUxLusxIMVUg0TTWzEH2zFRDf2LwAIP+LPZJ9GP4ifWj+MP76fAJg/4p/0n+49Dq/wPzqvTK8qtnIFpGRI5CS3fAVcBG3MTEREVM3zuVT9pLVVBbRVzfMZVjWDjmVWfZP+tKUMVABYrZMzcVi9dNykIVmlBGzkS99YbQRYjSRk5ViNwwHS7Feu7/hPCl9UvzZfaL8Ael+cv66/wL+yX9S/9r8Iz6AayZajHMde4wRkaARkKJlXfUbOIqRWvYR8RCVWNGTmVR2DqjTkY6ykpSlEZPKUp06ygJSkSW1UrZMRVG1D3FM1RNVTPXRTLXRTvXPxUqqVpFKtk4EElEvMJBRVUr1z0VSUmJSUYFyUWSrMlbwEvFDFs4WMJba8BAxQNYOuT7VzRS1PDRPdTv0ETj1ELHSVqLQUSByEyiwXL3IcDUyN4wtMDWQUFBMQJhMWZCSMTZWT0Lx3th2eHwDw3wLvFO8OjyCLHo9Y70KPQFSPZo+g73qPlI/O8vnUdFNFTiUUfCQHjCSANNSlFexkjORlNER2dATnRVJldFOtRNzHxpKz5MRVeQyUQ+QkF9wk+lSXAD6dRp9Yn3KftP+On6Cfsp8A/P/WnyAPMg8krwav0D9Sr2iMB2b1NrIOpCRgUn2zVdPEZE7EJOrcxGFcZBPWVD0UdETAhMQzYIYCi6hWpfMc7Ed2YwS0kLVY/YRYFQMjWc0jBFL0pM8UFy9yPAy0+JREAch0tza17kUGGku/jR+HvwCxH8Mf1R/nH9G/678NLxfPsEEvUy9lLr5yoVdN41qqBGQYFGTWZMSThERTtVYF9FYNc9hVrdRVphUDU1X9BITE47zErLVUFQNz3AQ8VGWkVFrF8878hIdTlcNSxASNGoyk5FLdJBz3NrI+SnSkBwyUwwz39hJVxPSrHlFFdFAlk68MdHjVUJ0TQzzUADTUlU9sVXS8hMNObUNcTt3mZo6ilE2dpLQ0tEzt81tRTJ0TE0wlkw/MNwQ+Y5zUK9TUe9C2dX7vSOsAtn/AfxrvLEfW1SbvQO9S74CkT47vyE/aT+xPru+giAG1To2jdCRUVE+VQyq2BHS6UD1DMVGtw6nFUY1jHaxnJpN0pCdTVG3U1MTYLPSlFJRtJPQBNzQ0qwA2BZ71dv+I/5r/AKz/xv8Ib+L/DA8+bxgPYm8AdG8upVYNhg2ObS6vmAtWVbae0ntSlcMSUyWTj1rUxAj8JH5UdWRURcS1Vf1T3qSkVVaVw+Jq9ARYPMTKhCQ6WAUUbViNUw1Z3VMaWRVkaVj1BBwUZxwUJ1jNVAFX5QScFza/gB+aH9R/dr0A9h8IjxqPLI9mLygvSo90j6CGj5iPooHeda7CiSzESapUFAjsdMVcxISkJEPWdMQGVpVDuuQEgFUKlSNGzCQMBJTbAK7T9CRbZVStQy5UhQPoDDSbslPdU3pTfTSEpAxVUy1D1WRUnyT0Z/RkUyJS3VYuQrX8VH5kNLNGUe2k1FTYUJXDorZsNF9QhQMoUFVj49VPRZRP1TRPndOrTijl5j5FZsNNhTRNrdbmYmE9nNc284zXLoLVTBVjBXDU1MiURw5PsENWTzBLAGavkK96T5RH1t2GT5hP8q9ATK8Gvyi/Or/M50bTTlVjK6NOLWORnDRjdDSrkFQ+03xkxexUPOzEsfzFaAQ0c1BGEvyMVM1ShQMBmKwHLpM8NxZlzlW2X8hfANpf7F/+X0jPIm9Mb37PWG8Aos+Eb24PqG/Kb/zPBtXmYrX9bMQxxLwwU41TrTYcNCRUndObVNU0BJSzhlVl9OQEcFY9w/7VVj1Dcdx045QkVlhWbcPBWAX0WTX0WU1Ta+lYZZRY9aNeWBU0FlR03FftY7u8d6Z9rn0A1n8Q7/p/JO9G71jvCi+kj4CO76Dvsu/E79bv4OMewqqqjCR4vIQ5lCT23IS0ojR0cqQk8wAO81XdJFWqHfRVlVRV9aP+1ATG1VQVFFRNU1n8JB5UZuWj2lNltDzUbVNd45U1PNT9LDTGXFcewlq0pLUkNNy0xKVRZVNv1kxUOVE1cwJMNMxQsi1DlYS1PFQaUCXDzNVPzQRPHRROJcOMTmr9MyjklMXEpEhNZTStTN3jh0yVNEzthEyoJQREBx7i8zSkkMQ01AAcvx5PcK86T6QPZk3Gr/gPANKvHB/+rxC/Qh9kHxZVDl3UFlWuAiWsNNlstNFPmm3DgYw09VCNVIzE461RBTNXUhUTyjTUILFT5RZmE2RUv1L9M4gFUr0DUXSXZlM8x/a/AM8AEs8kzzbPUM9iz2zPti+YzwDaL+wvjm/Yz+rPND9GPa4CVQXEtEiEVLWctFFUlFXMRNREZPS5HJQtLHRbpVVNUxlWtbOM9IRtGpR0kFfdgwRYFZNrdliF1Fi9AyFZFaS2pNTYWO1ji1hdI0oWfHQHWI0j0OTn3t+wfwC6fzzvPu9gT2LvlE9+77hPgHrv3E/uTwBfEl8kV74CoVpEdGr85ChXfXPn3ITTpFZ1tOSEIzx06FWqBaRVTUNjpDQpPPTytIw3RkKAZPRJVK0jEVYMdM5TFZOW7BRgBHRDKFO9A/sQjjOctIHsZFVL3LzQ1BSXjCRgXCRpKsQlBAS8vBSFUOWEtgQEDFAtE65P5ZRPtsUT3U5FM3hOjSMQ1iQEqE0dIy80FM5MAi0TbhynVgWO8wykC6B+chUXrASlBKTdVB+WD3ivALIP1A+mreYPCB8aH0x/Nh8AaB+Sf6R/bh+QH+qR1pVeM7VQfSOexJQTUWVzirVR/WMBdJRyUj0kUlBlVIQ0q7AWIuI01LCc9FV2pPRAHIQV3BT6VCcAPi9QI04vYC9yL4wvli+oLwDCL8wvDp8gn/ovPJ9WnzA/UHqfBIRjgCZCDpy0YWw0TdUcJG9TbVTUVGFU9JXWbPRObNTAfFQr9aaxVo309OdGQiBYHfOSbVgFI/hYBZMjWd20tVkdI8+01H9YtbM8hvw0+lfdFHRHJkWmgqwAJE8+Txjvmq+kT76v0K/irwDUT9ZPGL8qvzy/Tr9gu75TqkykWkxUF4zU1lxUk7VW9WNV9JQVVgUj2LZ0VI1VBZNTVZ2DHNZ8VONUNfRUBZNzVJadgzxU9VRU/RTMVIimNIRSU8XUhDTkvPSspESHbqI+XIf2gsPk9IxaNJRVpIQcUT0EUB0jq69Q/eRQ1RM39PQArVDlg5FPJQRPPcROGr3zXKQU+U11Bq5lFvNZTHU0bAQTTB0jD8THNn6SuEztUytNjTT8ZwBufwjTDn/obyLf3A8+f3DfAEp/lN92f0gfut/c3+7feBu0lvN8BHSkFFlPjdMqVvz0ulD9YzHU9KlUxbIUJJIcJfRUJ1OdlFOq1RPXFCSi7FRrHIQ1AVI9ZByEM5Bmj0gvkomWjwCoj7qPBP/ej/iPOv80n17/gFCfgv+U/36fuP+SmcYSHVrsVHv8VBBTHSOPzFSpCJxXZvNUPVRV9ePe1nxUU1YN8+D0lFVXWr3zyEykOlhlpFjFE0MNWd02FqVuozSkb/Q0WytYJePpVyXzwaSnAF6veK+Cr8wPVk+wrwIfFB8AJh/4rwq5Dr9oH3ofjB+WFczeBZYSh1elVIy0BleqPcRWFYOCZFRDVFQEmrQ0utyUgFWFNBwEDmlVzZZ2U1T1Y2VUpdPbLlS9m7FT1eN6U2w1ZHw0DFOtm59SlRONZxSEIlLV5m4z9OR+1lzERlHFUxDE5NhQWn3kUJUzXVC98yj8dKvjTz0kT9XET5UTp41O/WNBTr1mxlPsJACq9MSZpGQ97MQLrGVMWo3Tapxk1UwN83Bc1AHIjNfOb+BrJt8Af2I/VN8Aft+I36rf3D+u3/jfyt8kT2g2T0BDPmNOxVOgTgWEKpTEY3TE13zEUDzHlhKzN1JFZBSEElMl8yFGzFT4Uj0EVOfW4lo0xAUqrJQF/FQT8L7lru/A6wCOj+Dv8u8U/05fKP9yX2z/AJZfcP+i/8xfxl/wXwJpFuNqZFQxtESYPIQwU93zLa1UJCVUfQOb1JQLIFY2EoVVNcRVhWRWNVPV/twUc9wE4zwEWFjWLYPEWP1TGFwEEVmEzbQUpJiUZItglmNEpNoCvBS5xAeuD8gP6g9UHx5/ADB/Wh9Ef1Z/YB+KeX5/qH9Aun/Mf9Z1ZqU+I7wUOYy0lfbslLbkFHTcFOuV9pVV1bRVLTRVjUTclAC2DCTGVO0jkFTVc1fa1JQe1LTcU4VTo1Oq1bNsdIQzNGT9JMTGtuz0kFJtw1hS5RMUqhzE3KxUpZQkcETkObVRdTMBlJTKUG0zlbR8RWzEGGzEyE/FlE82dcP3Th1TjE49ZNwkbcFsNEVNBcPiTIVTC4NMjcRMxRRElz6VDpMILDSzwP5S2ERPFk1mP3g7AH4/yJ+iOaaVtj/IPxKvJK+AHk0eT1ivaq8E7x6V5iNOZj1T0E/1FLwk81Al45VplCTgXMRWtEcuoh5qfIQcNGTthOS7Uj2UFVLd801c5B9c5TRX5k8A+E/K7yRfLl8I/0pffF+uvwCIX9K/5L/+VbZd3l8YzwJvaETH1kU+wkjURLVS3cS2TCTMU20jQlT1xFTWXSMvVaWTpTyEF1ZmfYOMVk3kjASRV20jGwJYxbNzWLWUzMRjAJqWI1ldI99YVYRUBE0WrGQIWG0j0tx3ng2mDwDob9oPVN8GfQ5/iN+a36zfgHZ/2H+af/TfBu8Y67aSoS1XpYNoV2XkV6WU1BSzolZtRNwUI1YtJFWsFSQkBGNVfQRVbSPyWITH1hOExElUnbMRZIRbzlPNo5ZTdbNe/PRNKDQk8VLNZGzEgfSkq0tSFTMH7PTQRLSYqoS0YFy0LLy1UB1TvGVQtRRQ3RQc9AxQlUQ1Ty2UT70T2U4VhBSUTFtApoKoTX0EBKTKHDeQlmMMN/5zBDSdFDWklKUAtJc+r1A/qpne/9CfCgkGpQCmPzAPCqkGr2APUq+ED5YPUICvkqGGrzCRTnXTE0T0awVQhbOgvCQTUaXEVNSFlIR2ZCTn1EQltOSrFlPlE+QsZLC0RHgWvERCUr3TFbREQ8AOVQAuv0CzPr8YX2K/hL+Gv5i/ALq/xL8GLxgvCs80J/a91l/QMM96KV5jrBQOLGRgUpp109MUtG9TVQTM5GFVVHWUVJUTTESEwJTEmzVWVQOqVv12jhKqajzUIATUkqxk+FgNtFVZZQP+rGTIlGR4lGQTOFgFhGzUxWzXLtVWPQA231jfat/E364/wD/SP+zfAG5/8D8aTyxPPk9QS85lJmNVV1UDWjTkGASE1lTkrZMchFNWTRRWpYPYtmzkjVX9E1NVjRMamnTk42yErFR1ZERkO6lU5QSMxL/E5Ih8xFJitCQaLBcug6yEdFKtE5M+Uo0mpgLB/AfeMlWqrBQezKTmPPVQVQN6WuSENeyEAFC1xE9FlC1P/RPDToVkTo2mbpVUpvV2M0xtxEyNww/EV1S+VXYiuMRUL4yktXSXABYP6JsWbyhvOm8kD15vWA8Agm+Ub0avqA/Kb8QPvg/QA7TWg6SkcFT0VE91IyhUHPe2kjF8FKecFBxEFFGSFLUcF5YjU+3j10QUFaK0hGxMFDUkVJsgHiUAXh9wH4IflB+mH8Af0h/cHwAmjwAvSo9cj3Yt9r1uJW4vVGgvgi9RnfMd9KR7RBSrElONw4/E5Ais5H5VVD2EVDXkVe1z3pTEVVVM5OKcRFVsRMhsRIQ7MPYjWI305MQbMKaS9WlYHdRMlGtMlCtYneMD6VfVJIQ3Vj9oO4Y9rp0Abt+IP5o/BK8GTwBPEk8sr4BWT2hDRq+Ir5Kh5pUm81eqfXNMbEQIRDVWHVOEqlzkQ8ykBOQkutQkgFVVHVNEvEQK9KTU3EStm+REZVSVYy7EJOg2zOSxU81zelMt9DS0qwpT7fPVrCSfTBRlRkQUIlLNdmbD7HR+VFSzRlHdxMR02FBN5FBmjcNfUCV2LoLjTzW01U/FVE89dE6180FOVp3z3U2dJE19c/yU9KWZnPQ9jPfOQhzEVG9NTBWj1UwVdFRkyHRnAK5tlmU+bfb/cM+Cz1Rvps8AeG/Kyb7PoG/abwzfHt8w35g60V71LoKjTn1WVuNQas1z2nxUUbx0x1GV9EQ0Fx5SFEy0IxDus1Kd81XNVBSYJFReFFQs7OcAFoW+daZ9rn3Gf9h/6nnufwAIjxqPZOde70CPku8sL66PoKiPyu/s7/blnvL9dOQxrLTX7qIwU53zrSwUJGwMt7byEVUlE4ZVLVS21CRwVjXj/la183Fa5JTjNJRYWB1TxESUsxpZjfbOQuxY5fOhzVjlw15YDcRklNxXAt2Du8SXZjVmk6Sfrp8ADwDqn/SfFq9IDzIPbA9Wr5CvQKIPtA/GD9AD9iWGUnhkRFTzIB5S9MyktCSUcpREtTPMpPRU9KpVDRRVVs0DN1UdNFSFs8YctFuOVM0DV1T9JFTdw1PaU1XULPRtbBQzLPSt/bTUyFKlVFKFU1hUlNUUVNyk5KXUhG2E1alRDXQ8VMxsVJV0VFBabNQaLHTMT70kT83Tm/dOFeOMTp3U1LTBVlzERU1VVEztpEyFVGVMhbMGPCcugoNMBSQAJMSrUAaz9M/WzV7Nni1ezwCQz6LBns2ez+DP2sk23fbPADg/Sj9cP+ZvoFMWJR7DDCSs+xDmwn5QneRQ9QNpyoy04HS0VYwX5sIeU1TVNr4i8azUvYR0hVR0BU9UdB+s1BPwHuXm3/jfAArpDu8g6/Z/eE9K6S6PqE8Aiu/MT95PiI/i4W6P0O/i70w8VxYCA1KFtFx0tdQ01U40tMo09EQMtLtUtOVUHJSlNBQXVk0UVrJFdFdNFPT0AFiVQ3FapPThpPQhWY20Wb30bViNs5BYdRNNWPWEBVglk9LUB9b/oJ/6/zxvAO6faA9yb4Rvlm+QD7pvrG/A3m/wbwJ/FHem8+wEaFdmzdMnV7UkJJSiVpVDq2FWndRWLSRVdROdrVVNY2NV9QMpLBTyaVR1pFwUgIR0SVSVQ2sRVPUUU4WzllPltKFTNXTkN3aj1NSBzHRJrMzXLmLQUc3Tl4REYLJMRCq0RfQUvFCtpFCs1aRs1ApQ5cOu/BRBLU/1A9lO9aN0DCRT0KZOIqhNdZQsJMZEJGYlTDVTGEQn9gNMpfRcJAEX7CRjgL4lHj+IL5ovvC8A9o/IL/IhtiWuzwA/Sp9cn0AuPyg/aj+kn3Y9JiNOnYRWBCQHUGVDnrS0Ewz0GY3MFZTUdFI1RFxUo9DSfoNTJUTU1LHMdHlSKr1DQ/Q0FcTU/BRPJk8AOE9KT1xPfk+IT1LvtE+2TwDoTxK/DF8GXyBfMl9sv1bzWqSkDozUYFJNY9P8NFVvHKTo5DRhRBTWpHRrTFXdo8GMVDVWbbNDqFb1Bt71XhP8VJL0VFv4WP2jI1nN1FkFQyvPWAVDf7T0PATFfPQByExnDm8gb/L/fM9Ob2BvAKJvrM/Wz+jP2m/8zx7fMN+sQt/0BLlXrXRXPZNaqjR0F2TU1kx0kRQUU9VW7ZRWRdPXZHSNVab9o1NV7RRsdONkFKq1VP2jc6R0PFS1IwXahFS/vHSHU92jUVMqPZMadFTkrBSsBKeOsqM+UoW2zrPUFIwktFXWnKQcUS0kUAVDr1Cs7QTcFDVQTaRPhdRPNoWDJk/lE8BOffSUNFiLMA4jtJQRTXXETGVUJUwFQw+85/bTTO00vOQLL01No7zUh36faJMenQDmjwibJv8Qn+IvPJ9+/5D/IHov9O/G/9j/6v9NhRSs5KVwTIRUfOXsFLrkFDBEtBdOIhiUF4YVlsIjbFSrClM189XsdKAMpGcGPKQzUlWE9DQjsH6lZq8AeKt+rZavqKOmr8Cv0q/0rwD2ryC/Sh9cv16/cBuOHW4fWHi/irEPAh1SZYN7BKRrFFMFQ4+8dAdU5QOzflR9dsYCalXlA94YbHST0P5S4lY95DzHdvJrOlhVxFhlgwtZtdTVWfUEWN20WN2TZ1gKjTRYdaRXzbR0x17PcM8Aks/0z8bPyC/yLwzfFt8Q3wBK30w/Xj9wP1LftCceg1zUbUk8xAhXNRPDVnVTtYSM1ENcdAZWdfO61sy0gVVts0gMJA5VlL225pNUZSRULQQEJOpWBOS0U80DfGQERSxEZQy8dNdsB46CaVL9U1EihATTAN6St/QEgLQUtUgUFBG8BNhQdVOk1iwEYFB18yochOdPtsUDek+1IxNPfTOnNU49hE7tU91NtXTk5BX8jISZ1OQ9hId+haazKUwNJHyEeKzk0LT/rv0ALv/gjyL/fF9W/2j/Mp+c/wDWX6j/6l8Mbx5vMGtWhbZy26BO3VOOTzUTY1C0RUQsBFBUFMVRjYRS1DWEXEQS9NQhvHT3Uqw9xFxEklI9A1ikZCgCFKQF7HT7AHalng+wD8IPANwP5g/4DwofLB8uH1Afin8AXB+uH4gf0n+8f+51TgNUdLUxpGSYHOQuU/VDrTVTXURUZYObVL1E/DRrhlUl5FUtA3BWJXNV/ozUc9Qk5WzVWH3TpcY8JBxMJ8ZTWHVToc1Y3VNeWP3UPCTcVwJFI7tMz44tli22Le6PoM8AEp80nwY/QJ9qn4Q/jp8wP6ian8SfxgKqdNR3zJQ3VVfdE/SE1LHENHSM1K0z1DT2VQ3kVf2zcqlV5bTMtAHsNMgURJCtVO1DWVT1tFRt49ypUzUEJIRtZKQ1tLQBMvzUyqxnxgJaUnXUlLRV4HxkqVR0cXxlUf2zlQI05MxkZJdsZSQEGq1QzQPMTzXzZbRE+rVOneROPQMoTjXzxdZUVEVNTeRMLQOATGgNtPxHPiIsRLSMTOVGFt4SlE3tc9gEb95VxlUAVl9wX4pfvL829bZf6L/CXwAMzx7PCG9Cz1TPXsWW5ZbltqayIU7tQ9lOVXPRVoTkgFCVdFBFI2tUdGHh/GS7YIalnkIgUyXDVR7kFO9MBL2MBIVMBCtNUr3jH/zE/wx31m8A6G8Cfwx/Hn8wf0J/VH+e3wB4f8Lf1N/Wf6Af6n8c7y7tqMZl7jOcpLekpFAsRMyaJERENIS7VN3kFCSjtiykGVblQ4xWhYRXbFVkBJQAWLXTc1glk2vjWP3EWT0DCFn9NG1Y7UOJWD0DSFj1kwsEWGXTzsyXhi+YLwqfADT/Lp9Y/2r/fP92n6Cfov/ArP++/+j/+v8MB46ioleqPQNoJAQo5JTnHCSiaVZdZGSEIxSk5lX1QzWdFCRjLKQpVXXUTKS1uVSkgEykSVSlsxFZVGXm/jKWU2XTXuwULSd8pPFSBQRS5TRURFVJnKQHTETQbESXdNRlYDzUKqzV5KS6UE1Ts4VQzUTkpApQhWRPEs1ET43GJvJwBLRLYE5Sa6VNBQMnJLTGTI2jI2JMnaT8Ry6jTJ2EBFUCrFSopLduvyjDnlWOv6C/AMq//B+eX7BfAs9EL1YvOM8gei+ML3bNni02Q069Rt4DZVAFRFCFRi7iiFEF1rQGo+zE5cRkJVMFAxeqJETkpKSwpGR4XERCguzEFaRkM+D2ZR7VptLjACTfNt0+31Dbbt9434rfrN8Art/Y3wpP5N8O5RZFvn8Q79Ay4T5NToOcNA6kpGBStkXz01LlQ2xTLePottzEX1T1k9RUhTNKxVVdI76E5BOgLuKoVlDtls6FhsPs5JSkhP7E52quwvvs5MR8hHZYdaQKtOTzHJTFRPfWj+iPQv/QTP8enRYTjFRF9JQEV1bNw8BWhQRWrUM/PAStAhSkxlWNM3wkpEKpVSUUNKTRNIxjXKQsWVT1NKwErlPN43h8pKtBUyUUU5VLnOzEZUKEZC60ZPtgdlOUNHz8JLVEBIQN7ATXULUzoNVQJQRQfYMm3KTgT6oFpE+twwucxKAUtGXRTi20lMXEZU+N89VPmtUzIRQUNVANpBwUMZVQJYMtrMQrFHc+IioAJHcWfQ51Rn1+41x/BnV2fUD+ZY599mX2baZ9nqI3xH8A3n/wf9Jx7pMMhy6jHI8ujxBAj1KPZI+uwjt0j46Nbo8AkI+Cj8yP5o/4jwqfHJ8unwhAn9qB9sI9VJ9enVafSJ8Agp+kn7afwJ9yn/yf9p8grwAKrzSvNq9Ir2qvhK9ur6CvAFqv1K/mr7Cv8p8cvy6/uK8AOr9Ev2a/EL+Cv5y/pr/AvwDSv/S/1r/ovyrPHM8ez2DPANqB9mUOdSZ9DnX+Zd6FxlOqFBRFJBRKpGRQDIRXmgx0XeQkYVBNZCQUalqMZHD8ZHNQRWN8pGRRgBQX3uNkdI/8ZJOUZJuYUI0znFAdBJxkplJsxKssFfxks5RkuETUrbxM1MJQLePIDNTMqqRk0BQU1ZRk2ETU3KpM1OKcZOaMxOosFO5RUAUWVkMMdP0cFAH8JKUEfEQKfGfmMhNsNBdVUWXDG5w0HmRkI3Q0mSj8B87CMFH1ZCTkO1aUNDxRNTRR1VNGhDSrSlFdI07sNFNsNFeqlDRcnDRebORiXERoqiTka9Q0cRxEdXQ0eKqcNH5s5IJ05IZ8RIqq9CSPZGSTdOSWlDScWrQ0oOw0o1El06mE5KuuUeUTsVTktXxEuqqE5L7UNMFsNMeENMpKnDTOZGTThGV8RNpM5AHgVDd2NY41tjUWRX5F7tOSPPQB3AcG41KFRm4SErbcBBdShTMaUgVUUqodMyRENCicRCwkNDCaBDQ11AQ5UmXk5ARAWhQEREQ0SFLdw02URKtTUtVTVgQEWuz0XkrMBGHEBGecRQwEbxQEqAMwLjVmwnskNIAENIWqXGSIRASMNDSSdASWquT0mlRknjQ0otz0p1Lk9KokN+Yys9z0t7wEVbsMBL8UBMRENMhEBKvMUuUT0Qw01Vxk2EpMBOA0NOIENz4C6QwEVe+MBPHc9PcEBPoMBLX/BDQFJGQIU40zDNVTtTMQHDQUpEQYUxZdIx5T7WRTDTYuc8wUTSz0FDFTJVQ0ZDqsRK0//BRFU3XkU0VjTFVTzcRTjeRT9XNXzBTVXEwkYBw0ZKREaFOq3cNtLGRxXCR3NGR6ZhxkflPl5Fwkh1Nlw1WLrESPrCSSPCSWRCQ1nEwkoFQko1Mt9IQkVa3UFLB0JLT0JLn8JFW9PGTDXCTHNGTKHGRVzqwk0hwk1QQk2uwURd48ZOOkR44zTCTwVCRUG2A+Avn8JP2sRP/8FG0FvEQKVMVDDlRdE2sRVIVTFfxUG1St81scVOVTIlQ95FQtdJlUTeQUZDNU3YT8VDtVVD0zPrRERARESQxkq0xU9VNRxDRVBERZ0tQ0XARn3vJn/FRrVKylBBRkc1SVA3fUNHypVL1UtESEXESH1DSMSvQ0kMQ0lfxXVsKd3DRTolRV1AxkrIxEsBRkVbN8RLf8VLtsRL80RBPBVI3UDGTMNET7UNZS1dYERNnERN28NOFUqmUT5fxU62xE79w08qrENPX8VPu0NP4UZAOlVZUDB+xXvjNVZRMVrVVtExhVLeRVdRMgbVXd0yNVJdMpVQ10ppxUMVX1dMxUObRUPtVVbeRVdeRVrfNMVdTNxMRUU8xUWdRUXVWqLSNfpFRlrFRoDGRsqvxUcqRUdaxUeAxkfDVVJVOBBGSGVb0k1FRTjVU11KxUmIRkmzRkNZ+UZKPkVKdV3US0VKuuVQ00VW0zuMRkvKoUZMAEZMbMVMk0ZM+qlGTTjFTXlFTatFTeqvxU4txk6Axk7LxU8KrUZPTcZPjEZPy8VAC1Vv3UViXTCVYN5FZSnVRWHeR0dBl8dB2EdNshVvVzJ1ZlwytWVi0jL1ZV5FZtEzh8dNU9hHRBxHRFzHRIVqo9M06EdFHEdFXMdFjVVp3kVuXEVtVDZlZWjfNqVlXzbmx0dCSE03ZWnST0dH4khIZWtm0ziFYN04xWrURWqt3Tk2SEmDSEnhyEoapsdKQshKo0hK5sdLSqzHS4TIS6NIS+HITBWox0xzSEzlZ1E9BsdFXUZITYbITc7ITgxHRV5UyE6myE7ByE8SSEtfZMhPr0dP5WbeMCrVfVQwZXDeRXnVRX1m3TE1f99FeN8xpXTA0EbJQjVz3kXJQtZJSrMVcdJFetxFdV8z61VyVTQXSUR1dFJFeqzcRXjeRXbTNY1JRcZVeFBFc9ZJSUaFdNZKpslHMEpHWUlHiElH+qbJSDBKSF1JSM3JSQVVdFE5TslJjUlJz8lNOeV03U7JSoFKSsV1QFNKyUtbSUuVyUvcSUTcGslMVXNTT8lM58pFXSVJTWxKTa/JTebJSb41eVA+dXVVTElPGqXKT0lJT4FKT8lKQAVVj91FjFFFgN5FglU6sRWMU0WH2UWO0UWMqldFj9FFi1dGy0MVhapcRYbTM4WA3TPJy/DJa1ZsILWPVEJKe+c7yUme6sh87CcFalxCyE+gr8VLKUVHr8V5ZVLlXGRQBeRfY1HpMMN4ZDPCfu8yw0FddMBKA8BGkUB671dtNg3OeO8oPgTrNs9NpQnYRqnNRgzNQq3NTjT7UE1U+9tE/dJE51EzBOVm0TyE3tdE291EzFBFVM5RRMLRRLXSRLVXS1SrVESvUzIEpl9EmqTWRJtTRJnaRIhQRIqgXkSA00R3XkR1V0RlrlJEZFE1RGTZRGBTRVRa3kRd0URRU0RJUE1UQFBESF9ENV845DVtXDQ0PN9EItFEL11gIWE0OlNNTXRtMk7y7lbpMARO9W72DjtjN052bveON20wCc75bvwOsW5cbvGOPu7wD/EBL/JP82/UaTQ032Nv9I/wBa/3T/hv+Y+57/sP/i/xTnAPb/6P/K+QA</prop>
			</obj>
			<obj name="Protocol" class="HTCProtocol" version="1">
				<prop name="Created">2012-05-07T13:42:23.000</prop>
				<prop name="LastModified">2012-05-07T13:44:15.859</prop>
				<obj name="Programs" class="HTCRunProgramList" version="5">
					<list name="emlist" count="4">
						<obj name="item" class="HTCRunProgram" version="1">
							<prop name="name">pre-inkubacja</prop>
							<prop name="Cycles">1</prop>
							<prop name="AnalysisMode">None</prop>
							<obj name="Segments" class="TEMRunSegmentList" version="1">
								<list name="emlist" count="1">
									<obj name="item" class="HTCRunSegment" version="2">
										<prop name="Hold">360</prop>
										<prop name="Slope">4.4</prop>
										<prop name="StepDelay">0</prop>
										<prop name="StepSize">0</prop>
										<prop name="Target">95</prop>
										<prop name="Target2">0</prop>
										<prop name="AcquisitionMode">0</prop>
										<prop name="AcqPerDegree">5</prop>
									</obj>
								</list>
							</obj>
						</obj>
						<obj name="item" class="HTCRunProgram" version="1">
							<prop name="name">amplifikacja</prop>
							<prop name="Cycles">50</prop>
							<prop name="AnalysisMode">Quantification</prop>
							<obj name="Segments" class="TEMRunSegmentList" version="1">
								<list name="emlist" count="3">
									<obj name="item" class="HTCRunSegment" version="2">
										<prop name="Hold">15</prop>
										<prop name="Slope">4.4</prop>
										<prop name="StepDelay">0</prop>
										<prop name="StepSize">0</prop>
										<prop name="Target">95</prop>
										<prop name="Target2">0</prop>
										<prop name="AcquisitionMode">0</prop>
										<prop name="AcqPerDegree">5</prop>
									</obj>
									<obj name="item" class="HTCRunSegment" version="2">
										<prop name="Hold">15</prop>
										<prop name="Slope">2.2</prop>
										<prop name="StepDelay">0</prop>
										<prop name="StepSize">0</prop>
										<prop name="Target">60</prop>
										<prop name="Target2">0</prop>
										<prop name="AcquisitionMode">0</prop>
										<prop name="AcqPerDegree">5</prop>
									</obj>
									<obj name="item" class="HTCRunSegment" version="2">
										<prop name="Hold">15</prop>
										<prop name="Slope">4.4</prop>
										<prop name="StepDelay">0</prop>
										<prop name="StepSize">0</prop>
										<prop name="Target">72</prop>
										<prop name="Target2">0</prop>
										<prop name="AcquisitionMode">1</prop>
										<prop name="AcqPerDegree">5</prop>
									</obj>
								</list>
							</obj>
						</obj>
						<obj name="item" class="HTCRunProgram" version="1">
							<prop name="name">melting curve</prop>
							<prop name="Cycles">1</prop>
							<prop name="AnalysisMode">Melting Curves</prop>
							<obj name="Segments" class="TEMRunSegmentList" version="1">
								<list name="emlist" count="3">
									<obj name="item" class="HTCRunSegment" version="2">
										<prop name="Hold">5</prop>
										<prop name="Slope">4.4</prop>
										<prop name="StepDelay">0</prop>
										<prop name="StepSize">0</prop>
										<prop name="Target">95</prop>
										<prop name="Target2">0</prop>
										<prop name="AcquisitionMode">0</prop>
										<prop name="AcqPerDegree">5</prop>
									</obj>
									<obj name="item" class="HTCRunSegment" version="2">
										<prop name="Hold">60</prop>
										<prop name="Slope">2.2</prop>
										<prop name="StepDelay">0</prop>
										<prop name="StepSize">0</prop>
										<prop name="Target">65</prop>
										<prop name="Target2">0</prop>
										<prop name="AcquisitionMode">0</prop>
										<prop name="AcqPerDegree">5</prop>
									</obj>
									<obj name="item" class="HTCRunSegment" version="2">
										<prop name="Hold">1</prop>
										<prop name="Slope">0.114285714285714</prop>
										<prop name="StepDelay">0</prop>
										<prop name="StepSize">0</prop>
										<prop name="Target">97</prop>
										<prop name="Target2">0</prop>
										<prop name="AcquisitionMode">2</prop>
										<prop name="AcqPerDegree">5</prop>
									</obj>
								</list>
							</obj>
						</obj>
						<obj name="item" class="HTCRunProgram" version="1">
							<prop name="name">cooling</prop>
							<prop name="Cycles">1</prop>
							<prop name="AnalysisMode">None</prop>
							<obj name="Segments" class="TEMRunSegmentList" version="1">
								<list name="emlist" count="1">
									<obj name="item" class="HTCRunSegment" version="2">
										<prop name="Hold">30</prop>
										<prop name="Slope">2.2</prop>
										<prop name="StepDelay">0</prop>
										<prop name="StepSize">0</prop>
										<prop name="Target">40</prop>
										<prop name="Target2">0</prop>
										<prop name="AcquisitionMode">0</prop>
										<prop name="AcqPerDegree">5</prop>
									</obj>
								</list>
							</obj>
						</obj>
					</list>
					<list name="AnalysisModes" count="4">
						<item>None</item>
						<item>Quantification</item>
						<item>Melting Curves</item>
						<item>Color Compensation</item>
					</list>
					<prop name="ChannelCount">1</prop>
					<prop name="InstrumentSubclass">HTC_VER_10</prop>
					<obj name="Container" class="HTCBlockType" version="1">
						<prop name="Id">bt96S</prop>
						<prop name="RowCount">8</prop>
						<prop name="ColCount">12</prop>
						<prop name="OvershootDnDelay">10</prop>
						<prop name="OvershootUpDelay">10</prop>
						<prop name="RampRateMaxDn">2.2</prop>
						<prop name="RampRateMaxUp">4.4</prop>
						<prop name="ReactionVolMin">10</prop>
						<prop name="ReactionVolMax">100</prop>
						<prop name="ReactionVolDefault">20</prop>
						<prop name="HorVertCrosstalkCoefficient">0.0003</prop>
						<prop name="DiagCrosstalkCoefficent">0.0001</prop>
					</obj>
					<prop name="MaxPositionsToSeek">96</prop>
					<obj name="DetectionFormats" class="DetectionFormats" version="2">
						<list name="emlist" count="8">
							<obj name="item" class="HTCDetectionFormat" version="1">
								<list name="emlist" count="1">
									<obj name="item" class="HTCChannel" version="2">
										<prop name="name">SimpleProbe</prop>
										<prop name="Active">1</prop>
										<prop name="EmissionWL">510</prop>
										<prop name="ExcitationWL">465</prop>
										<prop name="IntgrTime">250</prop>
										<prop name="MaxIntgrTime">2000</prop>
										<prop name="MeltFactor">1.2</prop>
										<prop name="QuantFactor">2</prop>
									</obj>
								</list>
								<prop name="name">SimpleProbe</prop>
								<prop name="Active">1</prop>
								<prop name="DefChannelNdx">0</prop>
								<prop name="DenominatorNdx">-1</prop>
								<prop name="ReadOnly">0</prop>
								<list name="EmissionWLAvail" count="6">
									<item>488</item>
									<item>510</item>
									<item>580</item>
									<item>610</item>
									<item>640</item>
									<item>660</item>
								</list>
								<list name="ExcitationWLAvail" count="5">
									<item>440</item>
									<item>465</item>
									<item>498</item>
									<item>533</item>
									<item>618</item>
								</list>
								<prop name="MeasuringMode">hmmDynamic</prop>
							</obj>
							<obj name="item" class="HTCDetectionFormat" version="1">
								<list name="emlist" count="1">
									<obj name="item" class="HTCChannel" version="2">
										<prop name="name">FAM</prop>
										<prop name="Active">1</prop>
										<prop name="EmissionWL">510</prop>
										<prop name="ExcitationWL">465</prop>
										<prop name="IntgrTime">250</prop>
										<prop name="MaxIntgrTime">2000</prop>
										<prop name="MeltFactor">1</prop>
										<prop name="QuantFactor">10</prop>
									</obj>
								</list>
								<prop name="name">Mono Color Hydrolysis Probe / UPL Probe</prop>
								<prop name="Active">1</prop>
								<prop name="DefChannelNdx">0</prop>
								<prop name="DenominatorNdx">-1</prop>
								<prop name="ReadOnly">0</prop>
								<list name="EmissionWLAvail" count="6">
									<item>488</item>
									<item>510</item>
									<item>580</item>
									<item>610</item>
									<item>640</item>
									<item>660</item>
								</list>
								<list name="ExcitationWLAvail" count="5">
									<item>440</item>
									<item>465</item>
									<item>498</item>
									<item>533</item>
									<item>618</item>
								</list>
								<prop name="MeasuringMode">hmmDynamic</prop>
							</obj>
							<obj name="item" class="HTCDetectionFormat" version="1">
								<list name="emlist" count="2">
									<obj name="item" class="HTCChannel" version="2">
										<prop name="name">FAM</prop>
										<prop name="Active">1</prop>
										<prop name="EmissionWL">510</prop>
										<prop name="ExcitationWL">465</prop>
										<prop name="IntgrTime">250</prop>
										<prop name="MaxIntgrTime">2000</prop>
										<prop name="MeltFactor">1</prop>
										<prop name="QuantFactor">10</prop>
									</obj>
									<obj name="item" class="HTCChannel" version="2">
										<prop name="name">VIC / HEX / Yellow555</prop>
										<prop name="Active">1</prop>
										<prop name="EmissionWL">580</prop>
										<prop name="ExcitationWL">533</prop>
										<prop name="IntgrTime">250</prop>
										<prop name="MaxIntgrTime">2000</prop>
										<prop name="MeltFactor">1</prop>
										<prop name="QuantFactor">10</prop>
									</obj>
								</list>
								<prop name="name">Dual Color Hydrolysis Probe / UPL Probe</prop>
								<prop name="Active">1</prop>
								<prop name="DefChannelNdx">0</prop>
								<prop name="DenominatorNdx">-1</prop>
								<prop name="ReadOnly">0</prop>
								<list name="EmissionWLAvail" count="6">
									<item>488</item>
									<item>510</item>
									<item>580</item>
									<item>610</item>
									<item>640</item>
									<item>660</item>
								</list>
								<list name="ExcitationWLAvail" count="5">
									<item>440</item>
									<item>465</item>
									<item>498</item>
									<item>533</item>
									<item>618</item>
								</list>
								<prop name="MeasuringMode">hmmDynamic</prop>
							</obj>
							<obj name="item" class="HTCDetectionFormat" version="1">
								<list name="emlist" count="3">
									<obj name="item" class="HTCChannel" version="2">
										<prop name="name">FAM</prop>
										<prop name="Active">1</prop>
										<prop name="EmissionWL">510</prop>
										<prop name="ExcitationWL">465</prop>
										<prop name="IntgrTime">250</prop>
										<prop name="MaxIntgrTime">2000</prop>
										<prop name="MeltFactor">1</prop>
										<prop name="QuantFactor">10</prop>
									</obj>
									<obj name="item" class="HTCChannel" version="2">
										<prop name="name">VIC / HEX / Yellow555</prop>
										<prop name="Active">1</prop>
										<prop name="EmissionWL">580</prop>
										<prop name="ExcitationWL">533</prop>
										<prop name="IntgrTime">250</prop>
										<prop name="MaxIntgrTime">2000</prop>
										<prop name="MeltFactor">1</prop>
										<prop name="QuantFactor">10</prop>
									</obj>
									<obj name="item" class="HTCChannel" version="2">
										<prop name="name">Cy 5 / Cy 5.5</prop>
										<prop name="Active">1</prop>
										<prop name="EmissionWL">660</prop>
										<prop name="ExcitationWL">618</prop>
										<prop name="IntgrTime">250</prop>
										<prop name="MaxIntgrTime">2000</prop>
										<prop name="MeltFactor">1</prop>
										<prop name="QuantFactor">10</prop>
									</obj>
								</list>
								<prop name="name">3 Color Hydrolysis Probe</prop>
								<prop name="Active">1</prop>
								<prop name="DefChannelNdx">0</prop>
								<prop name="DenominatorNdx">-1</prop>
								<prop name="ReadOnly">0</prop>
								<list name="EmissionWLAvail" count="6">
									<item>488</item>
									<item>510</item>
									<item>580</item>
									<item>610</item>
									<item>640</item>
									<item>660</item>
								</list>
								<list name="ExcitationWLAvail" count="5">
									<item>440</item>
									<item>465</item>
									<item>498</item>
									<item>533</item>
									<item>618</item>
								</list>
								<prop name="MeasuringMode">hmmDynamic</prop>
							</obj>
							<obj name="item" class="HTCDetectionFormat" version="1">
								<list name="emlist" count="4">
									<obj name="item" class="HTCChannel" version="2">
										<prop name="name">Cyan 500</prop>
										<prop name="Active">1</prop>
										<prop name="EmissionWL">488</prop>
										<prop name="ExcitationWL">440</prop>
										<prop name="IntgrTime">250</prop>
										<prop name="MaxIntgrTime">2000</prop>
										<prop name="MeltFactor">1</prop>
										<prop name="QuantFactor">10</prop>
									</obj>
									<obj name="item" class="HTCChannel" version="2">
										<prop name="name">FAM</prop>
										<prop name="Active">1</prop>
										<prop name="EmissionWL">580</prop>
										<prop name="ExcitationWL">498</prop>
										<prop name="IntgrTime">250</prop>
										<prop name="MaxIntgrTime">2000</prop>
										<prop name="MeltFactor">1</prop>
										<prop name="QuantFactor">10</prop>
									</obj>
									<obj name="item" class="HTCChannel" version="2">
										<prop name="name">Red 610</prop>
										<prop name="Active">1</prop>
										<prop name="EmissionWL">610</prop>
										<prop name="ExcitationWL">533</prop>
										<prop name="IntgrTime">250</prop>
										<prop name="MaxIntgrTime">2000</prop>
										<prop name="MeltFactor">1</prop>
										<prop name="QuantFactor">10</prop>
									</obj>
									<obj name="item" class="HTCChannel" version="2">
										<prop name="name">Cy 5 / Cy 5.5</prop>
										<prop name="Active">1</prop>
										<prop name="EmissionWL">660</prop>
										<prop name="ExcitationWL">618</prop>
										<prop name="IntgrTime">250</prop>
										<prop name="MaxIntgrTime">2000</prop>
										<prop name="MeltFactor">1</prop>
										<prop name="QuantFactor">10</prop>
									</obj>
								</list>
								<prop name="name">4 Color Hydrolysis Probe</prop>
								<prop name="Active">1</prop>
								<prop name="DefChannelNdx">0</prop>
								<prop name="DenominatorNdx">-1</prop>
								<prop name="ReadOnly">0</prop>
								<list name="EmissionWLAvail" count="6">
									<item>488</item>
									<item>510</item>
									<item>580</item>
									<item>610</item>
									<item>640</item>
									<item>660</item>
								</list>
								<list name="ExcitationWLAvail" count="5">
									<item>440</item>
									<item>465</item>
									<item>498</item>
									<item>533</item>
									<item>618</item>
								</list>
								<prop name="MeasuringMode">hmmDynamic</prop>
							</obj>
							<obj name="item" class="HTCDetectionFormat" version="1">
								<list name="emlist" count="1">
									<obj name="item" class="HTCChannel" version="2">
										<prop name="name">Red 640</prop>
										<prop name="Active">1</prop>
										<prop name="EmissionWL">640</prop>
										<prop name="ExcitationWL">498</prop>
										<prop name="IntgrTime">250</prop>
										<prop name="MaxIntgrTime">2000</prop>
										<prop name="MeltFactor">1.2</prop>
										<prop name="QuantFactor">5</prop>
									</obj>
								</list>
								<prop name="name">Mono Color HybProbe</prop>
								<prop name="Active">1</prop>
								<prop name="DefChannelNdx">0</prop>
								<prop name="DenominatorNdx">-1</prop>
								<prop name="ReadOnly">0</prop>
								<list name="EmissionWLAvail" count="6">
									<item>488</item>
									<item>510</item>
									<item>580</item>
									<item>610</item>
									<item>640</item>
									<item>660</item>
								</list>
								<list name="ExcitationWLAvail" count="5">
									<item>440</item>
									<item>465</item>
									<item>498</item>
									<item>533</item>
									<item>618</item>
								</list>
								<prop name="MeasuringMode">hmmDynamic</prop>
							</obj>
							<obj name="item" class="HTCDetectionFormat" version="1">
								<list name="emlist" count="4">
									<obj name="item" class="HTCChannel" version="2">
										<prop name="name">Fluos</prop>
										<prop name="Active">1</prop>
										<prop name="EmissionWL">510</prop>
										<prop name="ExcitationWL">465</prop>
										<prop name="IntgrTime">250</prop>
										<prop name="MaxIntgrTime">2000</prop>
										<prop name="MeltFactor">2</prop>
										<prop name="QuantFactor">1.5</prop>
									</obj>
									<obj name="item" class="HTCChannel" version="2">
										<prop name="name">Red 610</prop>
										<prop name="Active">1</prop>
										<prop name="EmissionWL">610</prop>
										<prop name="ExcitationWL">498</prop>
										<prop name="IntgrTime">250</prop>
										<prop name="MaxIntgrTime">2000</prop>
										<prop name="MeltFactor">1.2</prop>
										<prop name="QuantFactor">5</prop>
									</obj>
									<obj name="item" class="HTCChannel" version="2">
										<prop name="name">Red 640</prop>
										<prop name="Active">1</prop>
										<prop name="EmissionWL">640</prop>
										<prop name="ExcitationWL">498</prop>
										<prop name="IntgrTime">250</prop>
										<prop name="MaxIntgrTime">2000</prop>
										<prop name="MeltFactor">1.2</prop>
										<prop name="QuantFactor">5</prop>
									</obj>
									<obj name="item" class="HTCChannel" version="2">
										<prop name="name">Cy 5 / Cy 5.5</prop>
										<prop name="Active">1</prop>
										<prop name="EmissionWL">660</prop>
										<prop name="ExcitationWL">498</prop>
										<prop name="IntgrTime">250</prop>
										<prop name="MaxIntgrTime">2000</prop>
										<prop name="MeltFactor">1.2</prop>
										<prop name="QuantFactor">5</prop>
									</obj>
								</list>
								<prop name="name">Multi Color HybProbe</prop>
								<prop name="Active">1</prop>
								<prop name="DefChannelNdx">0</prop>
								<prop name="DenominatorNdx">-1</prop>
								<prop name="ReadOnly">0</prop>
								<list name="EmissionWLAvail" count="6">
									<item>488</item>
									<item>510</item>
									<item>580</item>
									<item>610</item>
									<item>640</item>
									<item>660</item>
								</list>
								<list name="ExcitationWLAvail" count="5">
									<item>440</item>
									<item>465</item>
									<item>498</item>
									<item>533</item>
									<item>618</item>
								</list>
								<prop name="MeasuringMode">hmmDynamic</prop>
							</obj>
							<obj name="item" class="HTCDetectionFormat" version="1">
								<list name="emlist" count="1">
									<obj name="item" class="HTCChannel" version="2">
										<prop name="name">SYBR Green I / HRM Dye</prop>
										<prop name="Active">1</prop>
										<prop name="EmissionWL">510</prop>
										<prop name="ExcitationWL">465</prop>
										<prop name="IntgrTime">250</prop>
										<prop name="MaxIntgrTime">1000</prop>
										<prop name="MeltFactor">1.2</prop>
										<prop name="QuantFactor">30</prop>
									</obj>
								</list>
								<prop name="name">SYBR Green I / HRM Dye</prop>
								<prop name="Active">1</prop>
								<prop name="DefChannelNdx">0</prop>
								<prop name="DenominatorNdx">-1</prop>
								<prop name="ReadOnly">0</prop>
								<list name="EmissionWLAvail" count="6">
									<item>488</item>
									<item>510</item>
									<item>580</item>
									<item>610</item>
									<item>640</item>
									<item>660</item>
								</list>
								<list name="ExcitationWLAvail" count="5">
									<item>440</item>
									<item>465</item>
									<item>498</item>
									<item>533</item>
									<item>618</item>
								</list>
								<prop name="MeasuringMode">hmmDynamic</prop>
							</obj>
						</list>
						<prop name="DefFormatName">SYBR Green I / HRM Dye</prop>
					</obj>
					<list name="AcquisitionModes" count="4">
						<item>None</item>
						<item>Single</item>
						<item>Continuous</item>
						<item>Step</item>
					</list>
					<prop name="SeekTemp">30</prop>
					<prop name="SampleVolume">10</prop>
				</obj>
			</obj>
			<prop name="CompletedProgramNo">5</prop>
			<prop name="StopPoint">3</prop>
			<prop name="CarouselConstMoved">0</prop>
		</obj>
		<obj name="AnlsAndSampleInfo" class="AnlsAndSampleInfo" version="1">
			<obj name="AnlsPropTypes" class="PropertyTypeList" version="1">
				<list name="emlist" count="3">
					<obj name="item" class="SamplePropType" version="1">
						<prop name="name">Units</prop>
						<prop name="PropClass">QuantUnitsProp</prop>
						<prop name="IsChannelProperty">0</prop>
						<prop name="SelectorOrder">0</prop>
						<prop name="ShowInSelector">0</prop>
						<prop name="ShowInTable">0</prop>
						<prop name="TableOrder">0</prop>
					</obj>
					<obj name="item" class="SamplePropType" version="1">
						<prop name="name">ExtRef</prop>
						<prop name="PropClass">RQExtRefProp</prop>
						<prop name="IsChannelProperty">0</prop>
						<prop name="SelectorOrder">0</prop>
						<prop name="ShowInSelector">0</prop>
						<prop name="ShowInTable">0</prop>
						<prop name="TableOrder">0</prop>
					</obj>
					<obj name="item" class="SamplePropType" version="1">
						<prop name="name">Endpt External Experiment</prop>
						<prop name="PropClass">EndptGenoExtExp</prop>
						<prop name="IsChannelProperty">0</prop>
						<prop name="SelectorOrder">0</prop>
						<prop name="ShowInSelector">0</prop>
						<prop name="ShowInTable">0</prop>
						<prop name="TableOrder">0</prop>
					</obj>
				</list>
			</obj>
			<obj name="SamplePropTypes" class="PropertyTypeList" version="1">
				<list name="emlist" count="26">
					<obj name="item" class="SamplePosPropType" version="1">
						<prop name="name">Position</prop>
						<prop name="PropClass">GenSampleEditPosition</prop>
						<prop name="AnalysisClass">General</prop>
						<prop name="IsChannelProperty">0</prop>
						<prop name="SelectorOrder">0</prop>
						<prop name="ShowInSelector">0</prop>
						<prop name="ShowInTable">1</prop>
						<prop name="TableOrder">0</prop>
					</obj>
					<obj name="item" class="SamplePropType" version="1">
						<prop name="name">Color</prop>
						<prop name="PropClass">SamplePrefColor</prop>
						<prop name="AnalysisClass">General</prop>
						<prop name="IsChannelProperty">0</prop>
						<prop name="SelectorOrder">1</prop>
						<prop name="ShowInSelector">0</prop>
						<prop name="ShowInTable">1</prop>
						<prop name="TableOrder">1</prop>
					</obj>
					<obj name="item" class="SamplePropType" version="1">
						<prop name="name">Replicate of</prop>
						<prop name="PropClass">GenSampleEditReplicate</prop>
						<prop name="AnalysisClass">General</prop>
						<prop name="IsChannelProperty">0</prop>
						<prop name="SelectorOrder">2</prop>
						<prop name="ShowInSelector">0</prop>
						<prop name="ShowInTable">1</prop>
						<prop name="TableOrder">2</prop>
					</obj>
					<obj name="item" class="SamplePropType" version="1">
						<prop name="name">Sample Name</prop>
						<prop name="PropClass">GenSampleEditName</prop>
						<prop name="AnalysisClass">General</prop>
						<prop name="IsChannelProperty">0</prop>
						<prop name="SelectorOrder">3</prop>
						<prop name="ShowInSelector">1</prop>
						<prop name="ShowInTable">1</prop>
						<prop name="TableOrder">3</prop>
					</obj>
					<obj name="item" class="SamplePropType" version="1">
						<prop name="name">Subsets</prop>
						<prop name="PropClass">GenSampleEditSubset</prop>
						<prop name="AnalysisClass">General</prop>
						<prop name="IsChannelProperty">0</prop>
						<prop name="SelectorOrder">4</prop>
						<prop name="ShowInSelector">0</prop>
						<prop name="ShowInTable">0</prop>
						<prop name="TableOrder">4</prop>
					</obj>
					<obj name="item" class="SamplePropType" version="1">
						<prop name="name">Notes</prop>
						<prop name="PropClass">GenSampleEditNotes</prop>
						<prop name="AnalysisClass">General</prop>
						<prop name="IsChannelProperty">0</prop>
						<prop name="SelectorOrder">5</prop>
						<prop name="ShowInSelector">0</prop>
						<prop name="ShowInTable">0</prop>
						<prop name="TableOrder">5</prop>
					</obj>
					<obj name="item" class="SamplePropType" version="1">
						<prop name="name">Sample ID</prop>
						<prop name="PropClass">HTCSampleID</prop>
						<prop name="AnalysisClass">General</prop>
						<prop name="IsChannelProperty">0</prop>
						<prop name="SelectorOrder">6</prop>
						<prop name="ShowInSelector">0</prop>
						<prop name="ShowInTable">0</prop>
						<prop name="TableOrder">6</prop>
					</obj>
					<obj name="item" class="SamplePropType" version="1">
						<prop name="name">Sample Prep Notes</prop>
						<prop name="PropClass">HTCSamplePrepNotes</prop>
						<prop name="AnalysisClass">General</prop>
						<prop name="IsChannelProperty">0</prop>
						<prop name="SelectorOrder">7</prop>
						<prop name="ShowInSelector">0</prop>
						<prop name="ShowInTable">0</prop>
						<prop name="TableOrder">7</prop>
					</obj>
					<obj name="item" class="SamplePrefWidthType" version="1">
						<prop name="name">Width</prop>
						<prop name="PropClass">SamplePrefWidth</prop>
						<prop name="AnalysisClass">Sample preferences</prop>
						<prop name="IsChannelProperty">0</prop>
						<prop name="SelectorOrder">8</prop>
						<prop name="ShowInSelector">0</prop>
						<prop name="ShowInTable">0</prop>
						<prop name="TableOrder">8</prop>
					</obj>
					<obj name="item" class="SamplePrefLineStyleType" version="1">
						<prop name="name">Line Style</prop>
						<prop name="PropClass">SamplePrefLineStyle</prop>
						<prop name="AnalysisClass">Sample preferences</prop>
						<prop name="IsChannelProperty">0</prop>
						<prop name="SelectorOrder">9</prop>
						<prop name="ShowInSelector">0</prop>
						<prop name="ShowInTable">0</prop>
						<prop name="TableOrder">9</prop>
					</obj>
					<obj name="item" class="SamplePrefPointStyleType" version="1">
						<prop name="name">Point Style</prop>
						<prop name="PropClass">SamplePrefPointStyle</prop>
						<prop name="AnalysisClass">Sample preferences</prop>
						<prop name="IsChannelProperty">0</prop>
						<prop name="SelectorOrder">10</prop>
						<prop name="ShowInSelector">0</prop>
						<prop name="ShowInTable">0</prop>
						<prop name="TableOrder">10</prop>
					</obj>
					<obj name="item" class="SamplePropType" version="1">
						<prop name="name">Dominant Channel</prop>
						<prop name="PropClass">DominantChannelProp</prop>
						<prop name="AnalysisClass">Color Compensation Analysis</prop>
						<prop name="IsChannelProperty">0</prop>
						<prop name="SelectorOrder">11</prop>
						<prop name="ShowInSelector">0</prop>
						<prop name="ShowInTable">0</prop>
						<prop name="TableOrder">11</prop>
					</obj>
					<obj name="item" class="EndPtSampleTypePropertyType" version="1">
						<prop name="name">EndPt Sample Type</prop>
						<prop name="PropClass">GroupingSample</prop>
						<prop name="AnalysisClass">EndPtGenotyping</prop>
						<prop name="IsChannelProperty">0</prop>
						<prop name="SelectorOrder">12</prop>
						<prop name="ShowInSelector">0</prop>
						<prop name="ShowInTable">0</prop>
						<prop name="TableOrder">12</prop>
					</obj>
					<obj name="item" class="SamplePropType" version="1">
						<prop name="name">EndPt Genotype</prop>
						<prop name="PropClass">Genotype</prop>
						<prop name="AnalysisClass">EndPtGenotyping</prop>
						<prop name="IsChannelProperty">0</prop>
						<prop name="SelectorOrder">13</prop>
						<prop name="ShowInSelector">0</prop>
						<prop name="ShowInTable">0</prop>
						<prop name="TableOrder">13</prop>
					</obj>
					<obj name="item" class="SamplePropType" version="1">
						<prop name="name">Target Name</prop>
						<prop name="PropClass">TargetName</prop>
						<prop name="AnalysisClass">General</prop>
						<prop name="IsChannelProperty">1</prop>
						<prop name="SelectorOrder">14</prop>
						<prop name="ShowInSelector">0</prop>
						<prop name="ShowInTable">0</prop>
						<prop name="TableOrder">14</prop>
					</obj>
					<obj name="item" class="QuantSampleTypePropertyType" version="1">
						<prop name="name">Quantification Sample Type</prop>
						<prop name="PropClass">QuantSampleTypeProperty</prop>
						<prop name="AnalysisClass">Quantification Analysis</prop>
						<prop name="IsChannelProperty">1</prop>
						<prop name="SelectorOrder">15</prop>
						<prop name="ShowInSelector">0</prop>
						<prop name="ShowInTable">0</prop>
						<prop name="TableOrder">15</prop>
					</obj>
					<obj name="item" class="SamplePropType" version="1">
						<prop name="name">Concentration</prop>
						<prop name="PropClass">QuantConcProperty</prop>
						<prop name="AnalysisClass">Quantification Analysis</prop>
						<prop name="IsChannelProperty">1</prop>
						<prop name="SelectorOrder">16</prop>
						<prop name="ShowInSelector">0</prop>
						<prop name="ShowInTable">0</prop>
						<prop name="TableOrder">16</prop>
					</obj>
					<obj name="item" class="QuantCpType" version="1">
						<prop name="name">Cp Low</prop>
						<prop name="PropClass">QuantCpLowProp</prop>
						<prop name="AnalysisClass">Quantification Analysis</prop>
						<prop name="IsChannelProperty">1</prop>
						<prop name="SelectorOrder">17</prop>
						<prop name="ShowInSelector">0</prop>
						<prop name="ShowInTable">0</prop>
						<prop name="TableOrder">17</prop>
					</obj>
					<obj name="item" class="QuantCpType" version="1">
						<prop name="name">Cp High</prop>
						<prop name="PropClass">QuantCpHighProp</prop>
						<prop name="AnalysisClass">Quantification Analysis</prop>
						<prop name="IsChannelProperty">1</prop>
						<prop name="SelectorOrder">18</prop>
						<prop name="ShowInSelector">0</prop>
						<prop name="ShowInTable">0</prop>
						<prop name="TableOrder">18</prop>
					</obj>
					<obj name="item" class="GroupSampleTypePropertyType" version="1">
						<prop name="name">Melt Geno Sample Type</prop>
						<prop name="PropClass">GroupChannelTypeProp</prop>
						<prop name="AnalysisClass">Melt Geno</prop>
						<prop name="IsChannelProperty">1</prop>
						<prop name="SelectorOrder">19</prop>
						<prop name="ShowInSelector">0</prop>
						<prop name="ShowInTable">0</prop>
						<prop name="TableOrder">19</prop>
					</obj>
					<obj name="item" class="SamplePropType" version="1">
						<prop name="name">Melt Geno Genotype</prop>
						<prop name="PropClass">ChannelGenotype</prop>
						<prop name="AnalysisClass">Melt Geno</prop>
						<prop name="IsChannelProperty">1</prop>
						<prop name="SelectorOrder">20</prop>
						<prop name="ShowInSelector">0</prop>
						<prop name="ShowInTable">0</prop>
						<prop name="TableOrder">20</prop>
					</obj>
					<obj name="item" class="RQTargetPropertyType" version="1">
						<prop name="name">Target Type</prop>
						<prop name="PropClass">RQTargetProperty</prop>
						<prop name="AnalysisClass">Relative Quantification</prop>
						<prop name="IsChannelProperty">1</prop>
						<prop name="SelectorOrder">21</prop>
						<prop name="ShowInSelector">0</prop>
						<prop name="ShowInTable">0</prop>
						<prop name="TableOrder">21</prop>
					</obj>
					<obj name="item" class="RQSampleTargetPropertyType" version="1">
						<prop name="name">Combined Sample and Target Type</prop>
						<prop name="PropClass">RQSampleTargetProperty</prop>
						<prop name="AnalysisClass">Relative Quantification</prop>
						<prop name="IsChannelProperty">1</prop>
						<prop name="SelectorOrder">22</prop>
						<prop name="ShowInSelector">0</prop>
						<prop name="ShowInTable">0</prop>
						<prop name="TableOrder">22</prop>
					</obj>
					<obj name="item" class="SamplePropType" version="1">
						<prop name="name">Efficiency</prop>
						<prop name="PropClass">RQEffProp</prop>
						<prop name="AnalysisClass">Relative Quantification</prop>
						<prop name="IsChannelProperty">1</prop>
						<prop name="SelectorOrder">23</prop>
						<prop name="ShowInSelector">0</prop>
						<prop name="ShowInTable">0</prop>
						<prop name="TableOrder">23</prop>
					</obj>
					<obj name="item" class="GroupSampleTypePropertyTypeNoPos" version="1">
						<prop name="name">Scanning Sample Type</prop>
						<prop name="PropClass">GroupChannelTypeProp</prop>
						<prop name="AnalysisClass">Scanning</prop>
						<prop name="IsChannelProperty">1</prop>
						<prop name="SelectorOrder">24</prop>
						<prop name="ShowInSelector">0</prop>
						<prop name="ShowInTable">0</prop>
						<prop name="TableOrder">24</prop>
					</obj>
					<obj name="item" class="SamplePropType" version="1">
						<prop name="name">Scanning Genotype</prop>
						<prop name="PropClass">ChannelGenotype</prop>
						<prop name="AnalysisClass">Scanning</prop>
						<prop name="IsChannelProperty">1</prop>
						<prop name="SelectorOrder">25</prop>
						<prop name="ShowInSelector">0</prop>
						<prop name="ShowInTable">0</prop>
						<prop name="TableOrder">25</prop>
					</obj>
				</list>
			</obj>
			<obj name="SelectedChannels" class="TEMIntegerSet" version="1">
				<list name="Items" count="1">
					<prop name="Item">0</prop>
				</list>
			</obj>
			<obj name="AnalysisProperties" class="ExpPropList" version="1">
				<list name="emlist" count="3">
					<obj name="PropertyObject" class="EndptGenoExtExp" version="3">
						<prop name="PropertyTypeName">Endpt External Experiment</prop>
					</obj>
					<obj name="PropertyObject" class="RQExtRefProp" version="3">
						<prop name="PropertyTypeName">ExtRef</prop>
						<prop name="RefExpProg">-1</prop>
					</obj>
					<obj name="PropertyObject" class="QuantUnitsProp" version="3">
						<prop name="PropertyTypeName">Units</prop>
					</obj>
				</list>
			</obj>
			<obj name="SampleInfoList" class="SamplePropInfoList" version="1">
				<list name="emlist" count="96">
					<obj name="item" class="SamplePropInfo" version="1">
						<obj name="ChannelProperties" class="ChanPropList" version="2">
							<obj name="ChannelProperties" class="EMList" version="1">
								<list name="emlist" count="1">
									<obj name="item" class="PropertyList" version="1">
										<list name="emlist" count="12">
											<obj name="PropertyObject" class="RQSampleTargetProperty" version="4">
												<prop name="PropertyTypeName">Combined Sample and Target Type</prop>
												<prop name="Position">0</prop>
												<prop name="IsDefault">0</prop>
												<obj name="ChannelProp" class="ChannelProperty" version="1">
													<prop name="ChannelIdx">0</prop>
												</obj>
											</obj>
											<obj name="PropertyObject" class="QuantConcProperty" version="4">
												<prop name="PropertyTypeName">Concentration</prop>
												<prop name="Position">0</prop>
												<prop name="IsDefault">1</prop>
												<prop name="Concentration">0</prop>
												<obj name="ChannelProp" class="ChannelProperty" version="1">
													<prop name="ChannelIdx">0</prop>
												</obj>
												<prop name="ReadOnly">1</prop>
											</obj>
											<obj name="PropertyObject" class="QuantCpHighProp" version="4">
												<prop name="PropertyTypeName">Cp High</prop>
												<prop name="Position">0</prop>
												<prop name="IsDefault">1</prop>
												<prop name="CpRangeHigh">0</prop>
												<obj name="ChannelProp" class="ChannelProperty" version="1">
													<prop name="ChannelIdx">0</prop>
												</obj>
												<prop name="ReadOnly">1</prop>
											</obj>
											<obj name="PropertyObject" class="QuantCpLowProp" version="4">
												<prop name="PropertyTypeName">Cp Low</prop>
												<prop name="Position">0</prop>
												<prop name="IsDefault">1</prop>
												<prop name="CpRangeLow">0</prop>
												<obj name="ChannelProp" class="ChannelProperty" version="1">
													<prop name="ChannelIdx">0</prop>
												</obj>
												<prop name="ReadOnly">1</prop>
											</obj>
											<obj name="PropertyObject" class="RQEffProp" version="4">
												<prop name="PropertyTypeName">Efficiency</prop>
												<prop name="Position">0</prop>
												<prop name="IsDefault">1</prop>
												<prop name="Efficiency">2</prop>
												<obj name="ChannelProp" class="ChannelProperty" version="1">
													<prop name="ChannelIdx">0</prop>
												</obj>
											</obj>
											<obj name="PropertyObject" class="ChannelGenotype" version="4">
												<prop name="PropertyTypeName">Melt Geno Genotype</prop>
												<prop name="Position">0</prop>
												<prop name="IsDefault">1</prop>
												<prop name="ReadOnly">1</prop>
												<obj name="ChannelProp" class="ChannelProperty" version="1">
													<prop name="ChannelIdx">0</prop>
												</obj>
											</obj>
											<obj name="PropertyObject" class="GroupChannelTypeProp" version="4">
												<prop name="PropertyTypeName">Melt Geno Sample Type</prop>
												<prop name="Position">0</prop>
												<prop name="IsDefault">0</prop>
												<prop name="GroupSampleType">mstUnknown</prop>
												<obj name="ChannelProp" class="ChannelProperty" version="1">
													<prop name="ChannelIdx">0</prop>
												</obj>
											</obj>
											<obj name="PropertyObject" class="QuantSampleTypeProperty" version="4">
												<prop name="PropertyTypeName">Quantification Sample Type</prop>
												<prop name="Position">0</prop>
												<prop name="IsDefault">0</prop>
												<prop name="SampleType">qsUnknown</prop>
												<obj name="ChannelProp" class="ChannelProperty" version="1">
													<prop name="ChannelIdx">0</prop>
												</obj>
											</obj>
											<obj name="PropertyObject" class="ChannelGenotype" version="4">
												<prop name="PropertyTypeName">Scanning Genotype</prop>
												<prop name="Position">0</prop>
												<prop name="IsDefault">1</prop>
												<prop name="ReadOnly">1</prop>
												<obj name="ChannelProp" class="ChannelProperty" version="1">
													<prop name="ChannelIdx">0</prop>
												</obj>
											</obj>
											<obj name="PropertyObject" class="GroupChannelTypeProp" version="4">
												<prop name="PropertyTypeName">Scanning Sample Type</prop>
												<prop name="Position">0</prop>
												<prop name="IsDefault">0</prop>
												<prop name="GroupSampleType">mstUnknown</prop>
												<obj name="ChannelProp" class="ChannelProperty" version="1">
													<prop name="ChannelIdx">0</prop>
												</obj>
											</obj>
											<obj name="PropertyObject" class="TargetName" version="4">
												<prop name="PropertyTypeName">Target Name</prop>
												<prop name="Position">0</prop>
												<prop name="IsDefault">1</prop>
												<obj name="ChannelProp" class="ChannelProperty" version="1">
													<prop name="ChannelIdx">0</prop>
												</obj>
											</obj>
											<obj name="PropertyObject" class="RQTargetProperty" version="4">
												<prop name="PropertyTypeName">Target Type</prop>
												<prop name="Position">0</prop>
												<prop name="IsDefault">0</prop>
												<prop name="TargetType">dtNone</prop>
												<obj name="ChannelProp" class="ChannelProperty" version="1">
													<prop name="ChannelIdx">0</prop>
												</obj>
											</obj>
										</list>
									</obj>
								</list>
							</obj>
						</obj>
						<prop name="ChannelPropertyCount">1</prop>
						<prop name="ContainerPosition">0</prop>
						<prop name="HasSampleProperties">1</prop>
						<obj name="SampleProperties" class="PropertyList" version="1">
							<list name="emlist" count="14">
								<obj name="PropertyObject" class="SamplePrefColor" version="4">
									<prop name="PropertyTypeName">Color</prop>
									<prop name="Position">0</prop>
									<prop name="IsDefault">0</prop>
									<prop name="Color">$00FF8000</prop>
								</obj>
								<obj name="PropertyObject" class="DominantChannelProp" version="4">
									<prop name="PropertyTypeName">Dominant Channel</prop>
									<prop name="Position">0</prop>
									<prop name="IsDefault">0</prop>
									<prop name="DominantChannel">0</prop>
								</obj>
								<obj name="PropertyObject" class="Genotype" version="4">
									<prop name="PropertyTypeName">EndPt Genotype</prop>
									<prop name="Position">0</prop>
									<prop name="IsDefault">1</prop>
									<prop name="ReadOnly">1</prop>
								</obj>
								<obj name="PropertyObject" class="GroupingSample" version="4">
									<prop name="PropertyTypeName">EndPt Sample Type</prop>
									<prop name="Position">0</prop>
									<prop name="IsDefault">0</prop>
									<prop name="GroupSampleType">mstUnknown</prop>
								</obj>
								<obj name="PropertyObject" class="SamplePrefLineStyle" version="4">
									<prop name="PropertyTypeName">Line Style</prop>
									<prop name="Position">0</prop>
									<prop name="IsDefault">0</prop>
									<prop name="LineStyle">psSolid</prop>
								</obj>
								<obj name="PropertyObject" class="GenSampleEditNotes" version="4">
									<prop name="PropertyTypeName">Notes</prop>
									<prop name="Position">0</prop>
									<prop name="IsDefault">1</prop>
								</obj>
								<obj name="PropertyObject" class="SamplePrefPointStyle" version="4">
									<prop name="PropertyTypeName">Point Style</prop>
									<prop name="Position">0</prop>
									<prop name="IsDefault">0</prop>
									<prop name="PointStyle">psNothing</prop>
								</obj>
								<obj name="PropertyObject" class="GenSampleEditPosition" version="4">
									<prop name="PropertyTypeName">Position</prop>
									<prop name="Position">0</prop>
									<prop name="IsDefault">1</prop>
								</obj>
								<obj name="PropertyObject" class="GenSampleEditReplicate" version="4">
									<prop name="PropertyTypeName">Replicate of</prop>
									<prop name="Position">0</prop>
									<prop name="IsDefault">1</prop>
									<prop name="ReplicateOf">-1</prop>
								</obj>
								<obj name="PropertyObject" class="HTCSampleID" version="4">
									<prop name="PropertyTypeName">Sample ID</prop>
									<prop name="Position">0</prop>
									<prop name="IsDefault">1</prop>
								</obj>
								<obj name="PropertyObject" class="GenSampleEditName" version="4">
									<prop name="PropertyTypeName">Sample Name</prop>
									<prop name="Position">0</prop>
									<prop name="IsDefault">1</prop>
									<prop name="name">Sample 1</prop>
								</obj>
								<obj name="PropertyObject" class="HTCSamplePrepNotes" version="4">
									<prop name="PropertyTypeName">Sample Prep Notes</prop>
									<prop name="Position">0</prop>
									<prop name="IsDefault">1</prop>
								</obj>
								<obj name="PropertyObject" class="GenSampleEditSubset" version="4">
									<prop name="PropertyTypeName">Subsets</prop>
									<prop name="Position">0</prop>
									<prop name="IsDefault">1</prop>
								</obj>
								<obj name="PropertyObject" class="SamplePrefWidth" version="5">
									<prop name="PropertyTypeName">Width</prop>
									<prop name="Position">0</prop>
									<prop name="IsDefault">1</prop>
									<prop name="Width">1</prop>
								</obj>
							</list>
						</obj>
					</obj>
					<obj name="item" class="SamplePropInfo" version="1">
						<obj name="ChannelProperties" class="ChanPropList" version="2">
							<obj name="ChannelProperties" class="EMList" version="1">
								<list name="emlist" count="1">
									<obj name="item" class="PropertyList" version="1">
										<list name="emlist" count="12">
											<obj name="PropertyObject" class="RQSampleTargetProperty" version="4">
												<prop name="PropertyTypeName">Combined Sample and Target Type</prop>
												<prop name="Position">1</prop>
												<prop name="IsDefault">0</prop>
												<obj name="ChannelProp" class="ChannelProperty" version="1">
													<prop name="ChannelIdx">0</prop>
												</obj>
											</obj>
											<obj name="PropertyObject" class="QuantConcProperty" version="4">
												<prop name="PropertyTypeName">Concentration</prop>
												<prop name="Position">1</prop>
												<prop name="IsDefault">1</prop>
												<prop name="Concentration">0</prop>
												<obj name="ChannelProp" class="ChannelProperty" version="1">
													<prop name="ChannelIdx">0</prop>
												</obj>
												<prop name="ReadOnly">1</prop>
											</obj>
											<obj name="PropertyObject" class="QuantCpHighProp" version="4">
												<prop name="PropertyTypeName">Cp High</prop>
												<prop name="Position">1</prop>
												<prop name="IsDefault">1</prop>
												<prop name="CpRangeHigh">0</prop>
												<obj name="ChannelProp" class="ChannelProperty" version="1">
													<prop name="ChannelIdx">0</prop>
												</obj>
												<prop name="ReadOnly">1</prop>
											</obj>
											<obj name="PropertyObject" class="QuantCpLowProp" version="4">
												<prop name="PropertyTypeName">Cp Low</prop>
												<prop name="Position">1</prop>
												<prop name="IsDefault">1</prop>
												<prop name="CpRangeLow">0</prop>
												<obj name="ChannelProp" class="ChannelProperty" version="1">
													<prop name="ChannelIdx">0</prop>
												</obj>
												<prop name="ReadOnly">1</prop>
											</obj>
											<obj name="PropertyObject" class="RQEffProp" version="4">
												<prop name="PropertyTypeName">Efficiency</prop>
												<prop name="Position">1</prop>
												<prop name="IsDefault">1</prop>
												<prop name="Efficiency">2</prop>
												<obj name="ChannelProp" class="ChannelProperty" version="1">
													<prop name="ChannelIdx">0</prop>
												</obj>
											</obj>
											<obj name="PropertyObject" class="ChannelGenotype" version="4">
												<prop name="PropertyTypeName">Melt Geno Genotype</prop>
												<prop name="Position">1</prop>
												<prop name="IsDefault">1</prop>
												<prop name="ReadOnly">1</prop>
												<obj name="ChannelProp" class="ChannelProperty" version="1">
													<prop name="ChannelIdx">0</prop>
												</obj>
											</obj>
											<obj name="PropertyObject" class="GroupChannelTypeProp" version="4">
												<prop name="PropertyTypeName">Melt Geno Sample Type</prop>
												<prop name="Position">1</prop>
												<prop name="IsDefault">0</prop>
												<prop name="GroupSampleType">mstUnknown</prop>
												<obj name="ChannelProp" class="ChannelProperty" version="1">
													<prop name="ChannelIdx">0</prop>
												</obj>
											</obj>
											<obj name="PropertyObject" class="QuantSampleTypeProperty" version="4">
												<prop name="PropertyTypeName">Quantification Sample Type</prop>
												<prop name="Position">1</prop>
												<prop name="IsDefault">0</prop>
												<prop name="SampleType">qsUnknown</prop>
												<obj name="ChannelProp" class="ChannelProperty" version="1">
													<prop name="ChannelIdx">0</prop>
												</obj>
											</obj>
											<obj name="PropertyObject" class="ChannelGenotype" version="4">
												<prop name="PropertyTypeName">Scanning Genotype</prop>
												<prop name="Position">1</prop>
												<prop name="IsDefault">1</prop>
												<prop name="ReadOnly">1</prop>
												<obj name="ChannelProp" class="ChannelProperty" version="1">
													<prop name="ChannelIdx">0</prop>
												</obj>
											</obj>
											<obj name="PropertyObject" class="GroupChannelTypeProp" version="4">
												<prop name="PropertyTypeName">Scanning Sample Type</prop>
												<prop name="Position">1</prop>
												<prop name="IsDefault">0</prop>
												<prop name="GroupSampleType">mstUnknown</prop>
												<obj name="ChannelProp" class="ChannelProperty" version="1">
													<prop name="ChannelIdx">0</prop>
												</obj>
											</obj>
											<obj name="PropertyObject" class="TargetName" version="4">
												<prop name="PropertyTypeName">Target Name</prop>
												<prop name="Position">1</prop>
												<prop name="IsDefault">1</prop>
												<obj name="ChannelProp" class="ChannelProperty" version="1">
													<prop name="ChannelIdx">0</prop>
												</obj>
											</obj>
											<obj name="PropertyObject" class="RQTargetProperty" version="4">
												<prop name="PropertyTypeName">Target Type</prop>
												<prop name="Position">1</prop>
												<prop name="IsDefault">0</prop>
												<prop name="TargetType">dtNone</prop>
												<obj name="ChannelProp" class="ChannelProperty" version="1">
													<prop name="ChannelIdx">0</prop>
												</obj>
											</obj>
										</list>
									</obj>
								</list>
							</obj>
						</obj>
						<prop name="ChannelPropertyCount">1</prop>
						<prop name="ContainerPosition">1</prop>
						<prop name="HasSampleProperties">1</prop>
						<obj name="SampleProperties" class="PropertyList" version="1">
							<list name="emlist" count="14">
								<obj name="PropertyObject" class="SamplePrefColor" version="4">
									<prop name="PropertyTypeName">Color</prop>
									<prop name="Position">1</prop>
									<prop name="IsDefault">0</prop>
									<prop name="Color">clRed</prop>
								</obj>
								<obj name="PropertyObject" class="DominantChannelProp" version="4">
									<prop name="PropertyTypeName">Dominant Channel</prop>
									<prop name="Position">1</prop>
									<prop name="IsDefault">0</prop>
									<prop name="DominantChannel">0</prop>
								</obj>
								<obj name="PropertyObject" class="Genotype" version="4">
									<prop name="PropertyTypeName">EndPt Genotype</prop>
									<prop name="Position">1</prop>
									<prop name="IsDefault">1</prop>
									<prop name="ReadOnly">1</prop>
								</obj>
								<obj name="PropertyObject" class="GroupingSample" version="4">
									<prop name="PropertyTypeName">EndPt Sample Type</prop>
									<prop name="Position">1</prop>
									<prop name="IsDefault">0</prop>
									<prop name="GroupSampleType">mstUnknown</prop>
								</obj>
								<obj name="PropertyObject" class="SamplePrefLineStyle" version="4">
									<prop name="PropertyTypeName">Line Style</prop>
									<prop name="Position">1</prop>
									<prop name="IsDefault">0</prop>
									<prop name="LineStyle">psSolid</prop>
								</obj>
								<obj name="PropertyObject" class="GenSampleEditNotes" version="4">
									<prop name="PropertyTypeName">Notes</prop>
									<prop name="Position">1</prop>
									<prop name="IsDefault">1</prop>
								</obj>
								<obj name="PropertyObject" class="SamplePrefPointStyle" version="4">
									<prop name="PropertyTypeName">Point Style</prop>
									<prop name="Position">1</prop>
									<prop name="IsDefault">0</prop>
									<prop name="PointStyle">psNothing</prop>
								</obj>
								<obj name="PropertyObject" class="GenSampleEditPosition" version="4">
									<prop name="PropertyTypeName">Position</prop>
									<prop name="Position">1</prop>
									<prop name="IsDefault">1</prop>
								</obj>
								<obj name="PropertyObject" class="GenSampleEditReplicate" version="4">
									<prop name="PropertyTypeName">Replicate of</prop>
									<prop name="Position">1</prop>
									<prop name="IsDefault">1</prop>
									<prop name="ReplicateOf">-1</prop>
								</obj>
								<obj name="PropertyObject" class="HTCSampleID" version="4">
									<prop name="PropertyTypeName">Sample ID</prop>
									<prop name="Position">1</prop>
									<prop name="IsDefault">1</prop>
								</obj>
								<obj name="PropertyObject" class="GenSampleEditName" version="4">
									<prop name="PropertyTypeName">Sample Name</prop>
									<prop name="Position">1</prop>
									<prop name="IsDefault">1</prop>
									<prop name="name">Sample 2</prop>
								</obj>
								<obj name="PropertyObject" class="HTCSamplePrepNotes" version="4">
									<prop name="PropertyTypeName">Sample Prep Notes</prop>
									<prop name="Position">1</prop>
									<prop name="IsDefault">1</prop>
								</obj>
								<obj name="PropertyObject" class="GenSampleEditSubset" version="4">
									<prop name="PropertyTypeName">Subsets</prop>
									<prop name="Position">1</prop>
									<prop name="IsDefault">1</prop>
								</obj>
								<obj name="PropertyObject" class="SamplePrefWidth" version="5">
									<prop name="PropertyTypeName">Width</prop>
									<prop name="Position">1</prop>
									<prop name="IsDefault">1</prop>
									<prop name="Width">1</prop>
								</obj>
							</list>
						</obj>
					</obj>
					<obj name="item" class="SamplePropInfo" version="1">
						<obj name="ChannelProperties" class="ChanPropList" version="2">
							<obj name="ChannelProperties" class="EMList" version="1">
								<list name="emlist" count="1">
									<obj name="item" class="PropertyList" version="1">
										<list name="emlist" count="12">
											<obj name="PropertyObject" class="RQSampleTargetProperty" version="4">
												<prop name="PropertyTypeName">Combined Sample and Target Type</prop>
												<prop name="Position">2</prop>
												<prop name="IsDefault">0</prop>
												<obj name="ChannelProp" class="ChannelProperty" version="1">
													<prop name="ChannelIdx">0</prop>
												</obj>
											</obj>
											<obj name="PropertyObject" class="QuantConcProperty" version="4">
												<prop name="PropertyTypeName">Concentration</prop>
												<prop name="Position">2</prop>
												<prop name="IsDefault">1</prop>
												<prop name="Concentration">0</prop>
												<obj name="ChannelProp" class="ChannelProperty" version="1">
													<prop name="ChannelIdx">0</prop>
												</obj>
												<prop name="ReadOnly">1</prop>
											</obj>
											<obj name="PropertyObject" class="QuantCpHighProp" version="4">
												<prop name="PropertyTypeName">Cp High</prop>
												<prop name="Position">2</prop>
												<prop name="IsDefault">1</prop>
												<prop name="CpRangeHigh">0</prop>
												<obj name="ChannelProp" class="ChannelProperty" version="1">
													<prop name="ChannelIdx">0</prop>
												</obj>
												<prop name="ReadOnly">1</prop>
											</obj>
											<obj name="PropertyObject" class="QuantCpLowProp" version="4">
												<prop name="PropertyTypeName">Cp Low</prop>
												<prop name="Position">2</prop>
												<prop name="IsDefault">1</prop>
												<prop name="CpRangeLow">0</prop>
												<obj name="ChannelProp" class="ChannelProperty" version="1">
													<prop name="ChannelIdx">0</prop>
												</obj>
												<prop name="ReadOnly">1</prop>
											</obj>
											<obj name="PropertyObject" class="RQEffProp" version="4">
												<prop name="PropertyTypeName">Efficiency</prop>
												<prop name="Position">2</prop>
												<prop name="IsDefault">1</prop>
												<prop name="Efficiency">2</prop>
												<obj name="ChannelProp" class="ChannelProperty" version="1">
													<prop name="ChannelIdx">0</prop>
												</obj>
											</obj>
											<obj name="PropertyObject" class="ChannelGenotype" version="4">
												<prop name="PropertyTypeName">Melt Geno Genotype</prop>
												<prop name="Position">2</prop>
												<prop name="IsDefault">1</prop>
												<prop name="ReadOnly">1</prop>
												<obj name="ChannelProp" class="ChannelProperty" version="1">
													<prop name="ChannelIdx">0</prop>
												</obj>
											</obj>
											<obj name="PropertyObject" class="GroupChannelTypeProp" version="4">
												<prop name="PropertyTypeName">Melt Geno Sample Type</prop>
												<prop name="Position">2</prop>
												<prop name="IsDefault">0</prop>
												<prop name="GroupSampleType">mstUnknown</prop>
												<obj name="ChannelProp" class="ChannelProperty" version="1">
													<prop name="ChannelIdx">0</prop>
												</obj>
											</obj>
											<obj name="PropertyObject" class="QuantSampleTypeProperty" version="4">
												<prop name="PropertyTypeName">Quantification Sample Type</prop>
												<prop name="Position">2</prop>
												<prop name="IsDefault">0</prop>
												<prop name="SampleType">qsUnknown</prop>
												<obj name="ChannelProp" class="ChannelProperty" version="1">
													<prop name="ChannelIdx">0</prop>
												</obj>
											</obj>
											<obj name="PropertyObject" class="ChannelGenotype" version="4">
												<prop name="PropertyTypeName">Scanning Genotype</prop>
												<prop name="Position">2</prop>
												<prop name="IsDefault">1</prop>
												<prop name="ReadOnly">1</prop>
												<obj name="ChannelProp" class="ChannelProperty" version="1">
													<prop name="ChannelIdx">0</prop>
												</obj>
											</obj>
											<obj name="PropertyObject" class="GroupChannelTypeProp" version="4">
												<prop name="PropertyTypeName">Scanning Sample Type</prop>
												<prop name="Position">2</prop>
												<prop name="IsDefault">0</prop>
												<prop name="GroupSampleType">mstUnknown</prop>
												<obj name="ChannelProp" class="ChannelProperty" version="1">
													<prop name="ChannelIdx">0</prop>
												</obj>
											</obj>
											<obj name="PropertyObject" class="TargetName" version="4">
												<prop name="PropertyTypeName">Target Name</prop>
												<prop name="Position">2</prop>
												<prop name="IsDefault">1</prop>
												<obj name="ChannelProp" class="ChannelProperty" version="1">
													<prop name="ChannelIdx">0</prop>
												</obj>
											</obj>
											<obj name="PropertyObject" class="RQTargetProperty" version="4">
												<prop name="PropertyTypeName">Target Type</prop>
												<prop name="Position">2</prop>
												<prop name="IsDefault">0</prop>
												<prop name="TargetType">dtNone</prop>
												<obj name="ChannelProp" class="ChannelProperty" version="1">
													<prop name="ChannelIdx">0</prop>
												</obj>
											</obj>
										</list>
									</obj>
								</list>
							</obj>
						</obj>
						<prop name="ChannelPropertyCount">1</prop>
						<prop name="ContainerPosition">2</prop>
						<prop name="HasSampleProperties">1</prop>
						<obj name="SampleProperties" class="PropertyList" version="1">
							<list name="emlist" count="14">
								<obj name="PropertyObject" class="SamplePrefColor" version="4">
									<prop name="PropertyTypeName">Color</prop>
									<prop name="Position">2</prop>
									<prop name="IsDefault">0</prop>
									<prop name="Color">$0030D700</prop>
								</obj>
								<obj name="PropertyObject" class="DominantChannelProp" version="4">
									<prop name="PropertyTypeName">Dominant Channel</prop>
									<prop name="Position">2</prop>
									<prop name="IsDefault">0</prop>
									<prop name="DominantChannel">0</prop>
								</obj>
								<obj name="PropertyObject" class="Genotype" version="4">
									<prop name="PropertyTypeName">EndPt Genotype</prop>
									<prop name="Position">2</prop>
									<prop name="IsDefault">1</prop>
									<prop name="ReadOnly">1</prop>
								</obj>
								<obj name="PropertyObject" class="GroupingSample" version="4">
									<prop name="PropertyTypeName">EndPt Sample Type</prop>
									<prop name="Position">2</prop>
									<prop name="IsDefault">0</prop>
									<prop name="GroupSampleType">mstUnknown</prop>
								</obj>
								<obj name="PropertyObject" class="SamplePrefLineStyle" version="4">
									<prop name="PropertyTypeName">Line Style</prop>
									<prop name="Position">2</prop>
									<prop name="IsDefault">0</prop>
									<prop name="LineStyle">psSolid</prop>
								</obj>
								<obj name="PropertyObject" class="GenSampleEditNotes" version="4">
									<prop name="PropertyTypeName">Notes</prop>
									<prop name="Position">2</prop>
									<prop name="IsDefault">1</prop>
								</obj>
								<obj name="PropertyObject" class="SamplePrefPointStyle" version="4">
									<prop name="PropertyTypeName">Point Style</prop>
									<prop name="Position">2</prop>
									<prop name="IsDefault">0</prop>
									<prop name="PointStyle">psNothing</prop>
								</obj>
								<obj name="PropertyObject" class="GenSampleEditPosition" version="4">
									<prop name="PropertyTypeName">Position</prop>
									<prop name="Position">2</prop>
									<prop name="IsDefault">1</prop>
								</obj>
								<obj name="PropertyObject" class="GenSampleEditReplicate" version="4">
									<prop name="PropertyTypeName">Replicate of</prop>
									<prop name="Position">2</prop>
									<prop name="IsDefault">1</prop>
									<prop name="ReplicateOf">-1</prop>
								</obj>
								<obj name="PropertyObject" class="HTCSampleID" version="4">
									<prop name="PropertyTypeName">Sample ID</prop>
									<prop name="Position">2</prop>
									<prop name="IsDefault">1</prop>
								</obj>
								<obj name="PropertyObject" class="GenSampleEditName" version="4">
									<prop name="PropertyTypeName">Sample Name</prop>
									<prop name="Position">2</prop>
									<prop name="IsDefault">1</prop>
									<prop name="name">Sample 3</prop>
								</obj>
								<obj name="PropertyObject" class="HTCSamplePrepNotes" version="4">
									<prop name="PropertyTypeName">Sample Prep Notes</prop>
									<prop name="Position">2</prop>
									<prop name="IsDefault">1</prop>
								</obj>
								<obj name="PropertyObject" class="GenSampleEditSubset" version="4">
									<prop name="PropertyTypeName">Subsets</prop>
									<prop name="Position">2</prop>
									<prop name="IsDefault">1</prop>
								</obj>
								<obj name="PropertyObject" class="SamplePrefWidth" version="5">
									<prop name="PropertyTypeName">Width</prop>
									<prop name="Position">2</prop>
									<prop name="IsDefault">1</prop>
									<prop name="Width">1</prop>
								</obj>
							</list>
						</obj>
					</obj>
					<obj name="item" class="SamplePropInfo" version="1">
						<obj name="ChannelProperties" class="ChanPropList" version="2">
							<obj name="ChannelProperties" class="EMList" version="1">
								<list name="emlist" count="1">
									<obj name="item" class="PropertyList" version="1">
										<list name="emlist" count="12">
											<obj name="PropertyObject" class="RQSampleTargetProperty" version="4">
												<prop name="PropertyTypeName">Combined Sample and Target Type</prop>
												<prop name="Position">3</prop>
												<prop name="IsDefault">0</prop>
												<obj name="ChannelProp" class="ChannelProperty" version="1">
													<prop name="ChannelIdx">0</prop>
												</obj>
											</obj>
											<obj name="PropertyObject" class="QuantConcProperty" version="4">
												<prop name="PropertyTypeName">Concentration</prop>
												<prop name="Position">3</prop>
												<prop name="IsDefault">1</prop>
												<prop name="Concentration">0</prop>
												<obj name="ChannelProp" class="ChannelProperty" version="1">
													<prop name="ChannelIdx">0</prop>
												</obj>
												<prop name="ReadOnly">1</prop>
											</obj>
											<obj name="PropertyObject" class="QuantCpHighProp" version="4">
												<prop name="PropertyTypeName">Cp High</prop>
												<prop name="Position">3</prop>
												<prop name="IsDefault">1</prop>
												<prop name="CpRangeHigh">0</prop>
												<obj name="ChannelProp" class="ChannelProperty" version="1">
													<prop name="ChannelIdx">0</prop>
												</obj>
												<prop name="ReadOnly">1</prop>
											</obj>
											<obj name="PropertyObject" class="QuantCpLowProp" version="4">
												<prop name="PropertyTypeName">Cp Low</prop>
												<prop name="Position">3</prop>
												<prop name="IsDefault">1</prop>
												<prop name="CpRangeLow">0</prop>
												<obj name="ChannelProp" class="ChannelProperty" version="1">
													<prop name="ChannelIdx">0</prop>
												</obj>
												<prop name="ReadOnly">1</prop>
											</obj>
											<obj name="PropertyObject" class="RQEffProp" version="4">
												<prop name="PropertyTypeName">Efficiency</prop>
												<prop name="Position">3</prop>
												<prop name="IsDefault">1</prop>
												<prop name="Efficiency">2</prop>
												<obj name="ChannelProp" class="ChannelProperty" version="1">
													<prop name="ChannelIdx">0</prop>
												</obj>
											</obj>
											<obj name="PropertyObject" class="ChannelGenotype" version="4">
												<prop name="PropertyTypeName">Melt Geno Genotype</prop>
												<prop name="Position">3</prop>
												<prop name="IsDefault">1</prop>
												<prop name="ReadOnly">1</prop>
												<obj name="ChannelProp" class="ChannelProperty" version="1">
													<prop name="ChannelIdx">0</prop>
												</obj>
											</obj>
											<obj name="PropertyObject" class="GroupChannelTypeProp" version="4">
												<prop name="PropertyTypeName">Melt Geno Sample Type</prop>
												<prop name="Position">3</prop>
												<prop name="IsDefault">0</prop>
												<prop name="GroupSampleType">mstUnknown</prop>
												<obj name="ChannelProp" class="ChannelProperty" version="1">
													<prop name="ChannelIdx">0</prop>
												</obj>
											</obj>
											<obj name="PropertyObject" class="QuantSampleTypeProperty" version="4">
												<prop name="PropertyTypeName">Quantification Sample Type</prop>
												<prop name="Position">3</prop>
												<prop name="IsDefault">0</prop>
												<prop name="SampleType">qsUnknown</prop>
												<obj name="ChannelProp" class="ChannelProperty" version="1">
													<prop name="ChannelIdx">0</prop>
												</obj>
											</obj>
											<obj name="PropertyObject" class="ChannelGenotype" version="4">
												<prop name="PropertyTypeName">Scanning Genotype</prop>
												<prop name="Position">3</prop>
												<prop name="IsDefault">1</prop>
												<prop name="ReadOnly">1</prop>
												<obj name="ChannelProp" class="ChannelProperty" version="1">
													<prop name="ChannelIdx">0</prop>
												</obj>
											</obj>
											<obj name="PropertyObject" class="GroupChannelTypeProp" version="4">
												<prop name="PropertyTypeName">Scanning Sample Type</prop>
												<prop name="Position">3</prop>
												<prop name="IsDefault">0</prop>
												<prop name="GroupSampleType">mstUnknown</prop>
												<obj name="ChannelProp" class="ChannelProperty" version="1">
													<prop name="ChannelIdx">0</prop>
												</obj>
											</obj>
											<obj name="PropertyObject" class="TargetName" version="4">
												<prop name="PropertyTypeName">Target Name</prop>
												<prop name="Position">3</prop>
												<prop name="IsDefault">1</prop>
												<obj name="ChannelProp" class="ChannelProperty" version="1">
													<prop name="ChannelIdx">0</prop>
												</obj>
											</obj>
											<obj name="PropertyObject" class="RQTargetProperty" version="4">
												<prop name="PropertyTypeName">Target Type</prop>
												<prop name="Position">3</prop>
												<prop name="IsDefault">0</prop>
												<prop name="TargetType">dtNone</prop>
												<obj name="ChannelProp" class="ChannelProperty" version="1">
													<prop name="ChannelIdx">0</prop>
												</obj>
											</obj>
										</list>
									</obj>
								</list>
							</obj>
						</obj>
						<prop name="ChannelPropertyCount">1</prop>
						<prop name="ContainerPosition">3</prop>
						<prop name="HasSampleProperties">1</prop>
						<obj name="SampleProperties" class="PropertyList" version="1">
							<list name="emlist" count="14">
								<obj name="PropertyObject" class="SamplePrefColor" version="4">
									<prop name="PropertyTypeName">Color</prop>
									<prop name="Position">3</prop>
									<prop name="IsDefault">0</prop>
									<prop name="Color">clFuchsia</prop>
								</obj>
								<obj name="PropertyObject" class="DominantChannelProp" version="4">
									<prop name="PropertyTypeName">Dominant Channel</prop>
									<prop name="Position">3</prop>
									<prop name="IsDefault">0</prop>
									<prop name="DominantChannel">0</prop>
								</obj>
								<obj name="PropertyObject" class="Genotype" version="4">
									<prop name="PropertyTypeName">EndPt Genotype</prop>
									<prop name="Position">3</prop>
									<prop name="IsDefault">1</prop>
									<prop name="ReadOnly">1</prop>
								</obj>
								<obj name="PropertyObject" class="GroupingSample" version="4">
									<prop name="PropertyTypeName">EndPt Sample Type</prop>
									<prop name="Position">3</prop>
									<prop name="IsDefault">0</prop>
									<prop name="GroupSampleType">mstUnknown</prop>
								</obj>
								<obj name="PropertyObject" class="SamplePrefLineStyle" version="4">
									<prop name="PropertyTypeName">Line Style</prop>
									<prop name="Position">3</prop>
									<prop name="IsDefault">0</prop>
									<prop name="LineStyle">psSolid</prop>
								</obj>
								<obj name="PropertyObject" class="GenSampleEditNotes" version="4">
									<prop name="PropertyTypeName">Notes</prop>
									<prop name="Position">3</prop>
									<prop name="IsDefault">1</prop>
								</obj>
								<obj name="PropertyObject" class="SamplePrefPointStyle" version="4">
									<prop name="PropertyTypeName">Point Style</prop>
									<prop name="Position">3</prop>
									<prop name="IsDefault">0</prop>
									<prop name="PointStyle">psNothing</prop>
								</obj>
								<obj name="PropertyObject" class="GenSampleEditPosition" version="4">
									<prop name="PropertyTypeName">Position</prop>
									<prop name="Position">3</prop>
									<prop name="IsDefault">1</prop>
								</obj>
								<obj name="PropertyObject" class="GenSampleEditReplicate" version="4">
									<prop name="PropertyTypeName">Replicate of</prop>
									<prop name="Position">3</prop>
									<prop name="IsDefault">1</prop>
									<prop name="ReplicateOf">-1</prop>
								</obj>
								<obj name="PropertyObject" class="HTCSampleID" version="4">
									<prop name="PropertyTypeName">Sample ID</prop>
									<prop name="Position">3</prop>
									<prop name="IsDefault">1</prop>
								</obj>
								<obj name="PropertyObject" class="GenSampleEditName" version="4">
									<prop name="PropertyTypeName">Sample Name</prop>
									<prop name="Position">3</prop>
									<prop name="IsDefault">1</prop>
									<prop name="name">Sample 4</prop>
								</obj>
								<obj name="PropertyObject" class="HTCSamplePrepNotes" version="4">
									<prop name="PropertyTypeName">Sample Prep Notes</prop>
									<prop name="Position">3</prop>
									<prop name="IsDefault">1</prop>
								</obj>
								<obj name="PropertyObject" class="GenSampleEditSubset" version="4">
									<prop name="PropertyTypeName">Subsets</prop>
									<prop name="Position">3</prop>
									<prop name="IsDefault">1</prop>
								</obj>
								<obj name="PropertyObject" class="SamplePrefWidth" version="5">
									<prop name="PropertyTypeName">Width</prop>
									<prop name="Position">3</prop>
									<prop name="IsDefault">1</prop>
									<prop name="Width">1</prop>
								</obj>
							</list>
						</obj>
					</obj>
					<obj name="item" class="SamplePropInfo" version="1">
						<obj name="ChannelProperties" class="ChanPropList" version="2">
							<obj name="ChannelProperties" class="EMList" version="1">
								<list name="emlist" count="1">
									<obj name="item" class="PropertyList" version="1">
										<list name="emlist" count="12">
											<obj name="PropertyObject" class="RQSampleTargetProperty" version="4">
												<prop name="PropertyTypeName">Combined Sample and Target Type</prop>
												<prop name="Position">4</prop>
												<prop name="IsDefault">0</prop>
												<obj name="ChannelProp" class="ChannelProperty" version="1">
													<prop name="ChannelIdx">0</prop>
												</obj>
											</obj>
											<obj name="PropertyObject" class="QuantConcProperty" version="4">
												<prop name="PropertyTypeName">Concentration</prop>
												<prop name="Position">4</prop>
												<prop name="IsDefault">1</prop>
												<prop name="Concentration">0</prop>
												<obj name="ChannelProp" class="ChannelProperty" version="1">
													<prop name="ChannelIdx">0</prop>
												</obj>
												<prop name="ReadOnly">1</prop>
											</obj>
											<obj name="PropertyObject" class="QuantCpHighProp" version="4">
												<prop name="PropertyTypeName">Cp High</prop>
												<prop name="Position">4</prop>
												<prop name="IsDefault">1</prop>
												<prop name="CpRangeHigh">0</prop>
												<obj name="ChannelProp" class="ChannelProperty" version="1">
													<prop name="ChannelIdx">0</prop>
												</obj>
												<prop name="ReadOnly">1</prop>
											</obj>
											<obj name="PropertyObject" class="QuantCpLowProp" version="4">
												<prop name="PropertyTypeName">Cp Low</prop>
												<prop name="Position">4</prop>
												<prop name="IsDefault">1</prop>
												<prop name="CpRangeLow">0</prop>
												<obj name="ChannelProp" class="ChannelProperty" version="1">
													<prop name="ChannelIdx">0</prop>
												</obj>
												<prop name="ReadOnly">1</prop>
											</obj>
											<obj name="PropertyObject" class="RQEffProp" version="4">
												<prop name="PropertyTypeName">Efficiency</prop>
												<prop name="Position">4</prop>
												<prop name="IsDefault">1</prop>
												<prop name="Efficiency">2</prop>
												<obj name="ChannelProp" class="ChannelProperty" version="1">
													<prop name="ChannelIdx">0</prop>
												</obj>
											</obj>
											<obj name="PropertyObject" class="ChannelGenotype" version="4">
												<prop name="PropertyTypeName">Melt Geno Genotype</prop>
												<prop name="Position">4</prop>
												<prop name="IsDefault">1</prop>
												<prop name="ReadOnly">1</prop>
												<obj name="ChannelProp" class="ChannelProperty" version="1">
													<prop name="ChannelIdx">0</prop>
												</obj>
											</obj>
											<obj name="PropertyObject" class="GroupChannelTypeProp" version="4">
												<prop name="PropertyTypeName">Melt Geno Sample Type</prop>
												<prop name="Position">4</prop>
												<prop name="IsDefault">0</prop>
												<prop name="GroupSampleType">mstUnknown</prop>
												<obj name="ChannelProp" class="ChannelProperty" version="1">
													<prop name="ChannelIdx">0</prop>
												</obj>
											</obj>
											<obj name="PropertyObject" class="QuantSampleTypeProperty" version="4">
												<prop name="PropertyTypeName">Quantification Sample Type</prop>
												<prop name="Position">4</prop>
												<prop name="IsDefault">0</prop>
												<prop name="SampleType">qsUnknown</prop>
												<obj name="ChannelProp" class="ChannelProperty" version="1">
													<prop name="ChannelIdx">0</prop>
												</obj>
											</obj>
											<obj name="PropertyObject" class="ChannelGenotype" version="4">
												<prop name="PropertyTypeName">Scanning Genotype</prop>
												<prop name="Position">4</prop>
												<prop name="IsDefault">1</prop>
												<prop name="ReadOnly">1</prop>
												<obj name="ChannelProp" class="ChannelProperty" version="1">
													<prop name="ChannelIdx">0</prop>
												</obj>
											</obj>
											<obj name="PropertyObject" class="GroupChannelTypeProp" version="4">
												<prop name="PropertyTypeName">Scanning Sample Type</prop>
												<prop name="Position">4</prop>
												<prop name="IsDefault">0</prop>
												<prop name="GroupSampleType">mstUnknown</prop>
												<obj name="ChannelProp" class="ChannelProperty" version="1">
													<prop name="ChannelIdx">0</prop>
												</obj>
											</obj>
											<obj name="PropertyObject" class="TargetName" version="4">
												<prop name="PropertyTypeName">Target Name</prop>
												<prop name="Position">4</prop>
												<prop name="IsDefault">1</prop>
												<obj name="ChannelProp" class="ChannelProperty" version="1">
													<prop name="ChannelIdx">0</prop>
												</obj>
											</obj>
											<obj name="PropertyObject" class="RQTargetProperty" version="4">
												<prop name="PropertyTypeName">Target Type</prop>
												<prop name="Position">4</prop>
												<prop name="IsDefault">0</prop>
												<prop name="TargetType">dtNone</prop>
												<obj name="ChannelProp" class="ChannelProperty" version="1">
													<prop name="ChannelIdx">0</prop>
												</obj>
											</obj>
										</list>
									</obj>
								</list>
							</obj>
						</obj>
						<prop name="ChannelPropertyCount">1</prop>
						<prop name="ContainerPosition">4</prop>
						<prop name="HasSampleProperties">1</prop>
						<obj name="SampleProperties" class="PropertyList" version="1">
							<list name="emlist" count="14">
								<obj name="PropertyObject" class="SamplePrefColor" version="4">
									<prop name="PropertyTypeName">Color</prop>
									<prop name="Position">4</prop>
									<prop name="IsDefault">0</prop>
									<prop name="Color">clGray</prop>
								</obj>
								<obj name="PropertyObject" class="DominantChannelProp" version="4">
									<prop name="PropertyTypeName">Dominant Channel</prop>
									<prop name="Position">4</prop>
									<prop name="IsDefault">0</prop>
									<prop name="DominantChannel">0</prop>
								</obj>
								<obj name="PropertyObject" class="Genotype" version="4">
									<prop name="PropertyTypeName">EndPt Genotype</prop>
									<prop name="Position">4</prop>
									<prop name="IsDefault">1</prop>
									<prop name="ReadOnly">1</prop>
								</obj>
								<obj name="PropertyObject" class="GroupingSample" version="4">
									<prop name="PropertyTypeName">EndPt Sample Type</prop>
									<prop name="Position">4</prop>
									<prop name="IsDefault">0</prop>
									<prop name="GroupSampleType">mstUnknown</prop>
								</obj>
								<obj name="PropertyObject" class="SamplePrefLineStyle" version="4">
									<prop name="PropertyTypeName">Line Style</prop>
									<prop name="Position">4</prop>
									<prop name="IsDefault">0</prop>
									<prop name="LineStyle">psSolid</prop>
								</obj>
								<obj name="PropertyObject" class="GenSampleEditNotes" version="4">
									<prop name="PropertyTypeName">Notes</prop>
									<prop name="Position">4</prop>
									<prop name="IsDefault">1</prop>
								</obj>
								<obj name="PropertyObject" class="SamplePrefPointStyle" version="4">
									<prop name="PropertyTypeName">Point Style</prop>
									<prop name="Position">4</prop>
									<prop name="IsDefault">0</prop>
									<prop name="PointStyle">psNothing</prop>
								</obj>
								<obj name="PropertyObject" class="GenSampleEditPosition" version="4">
									<prop name="PropertyTypeName">Position</prop>
									<prop name="Position">4</prop>
									<prop name="IsDefault">1</prop>
								</obj>
								<obj name="PropertyObject" class="GenSampleEditReplicate" version="4">
									<prop name="PropertyTypeName">Replicate of</prop>
									<prop name="Position">4</prop>
									<prop name="IsDefault">1</prop>
									<prop name="ReplicateOf">-1</prop>
								</obj>
								<obj name="PropertyObject" class="HTCSampleID" version="4">
									<prop name="PropertyTypeName">Sample ID</prop>
									<prop name="Position">4</prop>
									<prop name="IsDefault">1</prop>
								</obj>
								<obj name="PropertyObject" class="GenSampleEditName" version="4">
									<prop name="PropertyTypeName">Sample Name</prop>
									<prop name="Position">4</prop>
									<prop name="IsDefault">1</prop>
									<prop name="name">Sample 5</prop>
								</obj>
								<obj name="PropertyObject" class="HTCSamplePrepNotes" version="4">
									<prop name="PropertyTypeName">Sample Prep Notes</prop>
									<prop name="Position">4</prop>
									<prop name="IsDefault">1</prop>
								</obj>
								<obj name="PropertyObject" class="GenSampleEditSubset" version="4">
									<prop name="PropertyTypeName">Subsets</prop>
									<prop name="Position">4</prop>
									<prop name="IsDefault">1</prop>
								</obj>
								<obj name="PropertyObject" class="SamplePrefWidth" version="5">
									<prop name="PropertyTypeName">Width</prop>
									<prop name="Position">4</prop>
									<prop name="IsDefault">1</prop>
									<prop name="Width">1</prop>
								</obj>
							</list>
						</obj>
					</obj>
					<obj name="item" class="SamplePropInfo" version="1">
						<obj name="ChannelProperties" class="ChanPropList" version="2">
							<obj name="ChannelProperties" class="EMList" version="1">
								<list name="emlist" count="1">
									<obj name="item" class="PropertyList" version="1">
										<list name="emlist" count="12">
											<obj name="PropertyObject" class="RQSampleTargetProperty" version="4">
												<prop name="PropertyTypeName">Combined Sample and Target Type</prop>
												<prop name="Position">5</prop>
												<prop name="IsDefault">0</prop>
												<obj name="ChannelProp" class="ChannelProperty" version="1">
													<prop name="ChannelIdx">0</prop>
												</obj>
											</obj>
											<obj name="PropertyObject" class="QuantConcProperty" version="4">
												<prop name="PropertyTypeName">Concentration</prop>
												<prop name="Position">5</prop>
												<prop name="IsDefault">1</prop>
												<prop name="Concentration">0</prop>
												<obj name="ChannelProp" class="ChannelProperty" version="1">
													<prop name="ChannelIdx">0</prop>
												</obj>
												<prop name="ReadOnly">1</prop>
											</obj>
											<obj name="PropertyObject" class="QuantCpHighProp" version="4">
												<prop name="PropertyTypeName">Cp High</prop>
												<prop name="Position">5</prop>
												<prop name="IsDefault">1</prop>
												<prop name="CpRangeHigh">0</prop>
												<obj name="ChannelProp" class="ChannelProperty" version="1">
													<prop name="ChannelIdx">0</prop>
												</obj>
												<prop name="ReadOnly">1</prop>
											</obj>
											<obj name="PropertyObject" class="QuantCpLowProp" version="4">
												<prop name="PropertyTypeName">Cp Low</prop>
												<prop name="Position">5</prop>
												<prop name="IsDefault">1</prop>
												<prop name="CpRangeLow">0</prop>
												<obj name="ChannelProp" class="ChannelProperty" version="1">
													<prop name="ChannelIdx">0</prop>
												</obj>
												<prop name="ReadOnly">1</prop>
											</obj>
											<obj name="PropertyObject" class="RQEffProp" version="4">
												<prop name="PropertyTypeName">Efficiency</prop>
												<prop name="Position">5</prop>
												<prop name="IsDefault">1</prop>
												<prop name="Efficiency">2</prop>
												<obj name="ChannelProp" class="ChannelProperty" version="1">
													<prop name="ChannelIdx">0</prop>
												</obj>
											</obj>
											<obj name="PropertyObject" class="ChannelGenotype" version="4">
												<prop name="PropertyTypeName">Melt Geno Genotype</prop>
												<prop name="Position">5</prop>
												<prop name="IsDefault">1</prop>
												<prop name="ReadOnly">1</prop>
												<obj name="ChannelProp" class="ChannelProperty" version="1">
													<prop name="ChannelIdx">0</prop>
												</obj>
											</obj>
											<obj name="PropertyObject" class="GroupChannelTypeProp" version="4">
												<prop name="PropertyTypeName">Melt Geno Sample Type</prop>
												<prop name="Position">5</prop>
												<prop name="IsDefault">0</prop>
												<prop name="GroupSampleType">mstUnknown</prop>
												<obj name="ChannelProp" class="ChannelProperty" version="1">
													<prop name="ChannelIdx">0</prop>
												</obj>
											</obj>
											<obj name="PropertyObject" class="QuantSampleTypeProperty" version="4">
												<prop name="PropertyTypeName">Quantification Sample Type</prop>
												<prop name="Position">5</prop>
												<prop name="IsDefault">0</prop>
												<prop name="SampleType">qsUnknown</prop>
												<obj name="ChannelProp" class="ChannelProperty" version="1">
													<prop name="ChannelIdx">0</prop>
												</obj>
											</obj>
											<obj name="PropertyObject" class="ChannelGenotype" version="4">
												<prop name="PropertyTypeName">Scanning Genotype</prop>
												<prop name="Position">5</prop>
												<prop name="IsDefault">1</prop>
												<prop name="ReadOnly">1</prop>
												<obj name="ChannelProp" class="ChannelProperty" version="1">
													<prop name="ChannelIdx">0</prop>
												</obj>
											</obj>
											<obj name="PropertyObject" class="GroupChannelTypeProp" version="4">
												<prop name="PropertyTypeName">Scanning Sample Type</prop>
												<prop name="Position">5</prop>
												<prop name="IsDefault">0</prop>
												<prop name="GroupSampleType">mstUnknown</prop>
												<obj name="ChannelProp" class="ChannelProperty" version="1">
													<prop name="ChannelIdx">0</prop>
												</obj>
											</obj>
											<obj name="PropertyObject" class="TargetName" version="4">
												<prop name="PropertyTypeName">Target Name</prop>
												<prop name="Position">5</prop>
												<prop name="IsDefault">1</prop>
												<obj name="ChannelProp" class="ChannelProperty" version="1">
													<prop name="ChannelIdx">0</prop>
												</obj>
											</obj>
											<obj name="PropertyObject" class="RQTargetProperty" version="4">
												<prop name="PropertyTypeName">Target Type</prop>
												<prop name="Position">5</prop>
												<prop name="IsDefault">0</prop>
												<prop name="TargetType">dtNone</prop>
												<obj name="ChannelProp" class="ChannelProperty" version="1">
													<prop name="ChannelIdx">0</prop>
												</obj>
											</obj>
										</list>
									</obj>
								</list>
							</obj>
						</obj>
						<prop name="ChannelPropertyCount">1</prop>
						<prop name="ContainerPosition">5</prop>
						<prop name="HasSampleProperties">1</prop>
						<obj name="SampleProperties" class="PropertyList" version="1">
							<list name="emlist" count="14">
								<obj name="PropertyObject" class="SamplePrefColor" version="4">
									<prop name="PropertyTypeName">Color</prop>
									<prop name="Position">5</prop>
									<prop name="IsDefault">0</prop>
									<prop name="Color">$0012D7FA</prop>
								</obj>
								<obj name="PropertyObject" class="DominantChannelProp" version="4">
									<prop name="PropertyTypeName">Dominant Channel</prop>
									<prop name="Position">5</prop>
									<prop name="IsDefault">0</prop>
									<prop name="DominantChannel">0</prop>
								</obj>
								<obj name="PropertyObject" class="Genotype" version="4">
									<prop name="PropertyTypeName">EndPt Genotype</prop>
									<prop name="Position">5</prop>
									<prop name="IsDefault">1</prop>
									<prop name="ReadOnly">1</prop>
								</obj>
								<obj name="PropertyObject" class="GroupingSample" version="4">
									<prop name="PropertyTypeName">EndPt Sample Type</prop>
									<prop name="Position">5</prop>
									<prop name="IsDefault">0</prop>
									<prop name="GroupSampleType">mstUnknown</prop>
								</obj>
								<obj name="PropertyObject" class="SamplePrefLineStyle" version="4">
									<prop name="PropertyTypeName">Line Style</prop>
									<prop name="Position">5</prop>
									<prop name="IsDefault">0</prop>
									<prop name="LineStyle">psSolid</prop>
								</obj>
								<obj name="PropertyObject" class="GenSampleEditNotes" version="4">
									<prop name="PropertyTypeName">Notes</prop>
									<prop name="Position">5</prop>
									<prop name="IsDefault">1</prop>
								</obj>
								<obj name="PropertyObject" class="SamplePrefPointStyle" version="4">
									<prop name="PropertyTypeName">Point Style</prop>
									<prop name="Position">5</prop>
									<prop name="IsDefault">0</prop>
									<prop name="PointStyle">psNothing</prop>
								</obj>
								<obj name="PropertyObject" class="GenSampleEditPosition" version="4">
									<prop name="PropertyTypeName">Position</prop>
									<prop name="Position">5</prop>
									<prop name="IsDefault">1</prop>
								</obj>
								<obj name="PropertyObject" class="GenSampleEditReplicate" version="4">
									<prop name="PropertyTypeName">Replicate of</prop>
									<prop name="Position">5</prop>
									<prop name="IsDefault">1</prop>
									<prop name="ReplicateOf">-1</prop>
								</obj>
								<obj name="PropertyObject" class="HTCSampleID" version="4">
									<prop name="PropertyTypeName">Sample ID</prop>
									<prop name="Position">5</prop>
									<prop name="IsDefault">1</prop>
								</obj>
								<obj name="PropertyObject" class="GenSampleEditName" version="4">
									<prop name="PropertyTypeName">Sample Name</prop>
									<prop name="Position">5</prop>
									<prop name="IsDefault">1</prop>
									<prop name="name">Sample 6</prop>
								</obj>
								<obj name="PropertyObject" class="HTCSamplePrepNotes" version="4">
									<prop name="PropertyTypeName">Sample Prep Notes</prop>
									<prop name="Position">5</prop>
									<prop name="IsDefault">1</prop>
								</obj>
								<obj name="PropertyObject" class="GenSampleEditSubset" version="4">
									<prop name="PropertyTypeName">Subsets</prop>
									<prop name="Position">5</prop>
									<prop name="IsDefault">1</prop>
								</obj>
								<obj name="PropertyObject" class="SamplePrefWidth" version="5">
									<prop name="PropertyTypeName">Width</prop>
									<prop name="Position">5</prop>
									<prop name="IsDefault">1</prop>
									<prop name="Width">1</prop>
								</obj>
							</list>
						</obj>
					</obj>
					<obj name="item" class="SamplePropInfo" version="1">
						<obj name="ChannelProperties" class="ChanPropList" version="2">
							<obj name="ChannelProperties" class="EMList" version="1">
								<list name="emlist" count="1">
									<obj name="item" class="PropertyList" version="1">
										<list name="emlist" count="12">
											<obj name="PropertyObject" class="RQSampleTargetProperty" version="4">
												<prop name="PropertyTypeName">Combined Sample and Target Type</prop>
												<prop name="Position">6</prop>
												<prop name="IsDefault">0</prop>
												<obj name="ChannelProp" class="ChannelProperty" version="1">
													<prop name="ChannelIdx">0</prop>
												</obj>
											</obj>
											<obj name="PropertyObject" class="QuantConcProperty" version="4">
												<prop name="PropertyTypeName">Concentration</prop>
												<prop name="Position">6</prop>
												<prop name="IsDefault">1</prop>
												<prop name="Concentration">0</prop>
												<obj name="ChannelProp" class="ChannelProperty" version="1">
													<prop name="ChannelIdx">0</prop>
												</obj>
												<prop name="ReadOnly">1</prop>
											</obj>
											<obj name="PropertyObject" class="QuantCpHighProp" version="4">
												<prop name="PropertyTypeName">Cp High</prop>
												<prop name="Position">6</prop>
												<prop name="IsDefault">1</prop>
												<prop name="CpRangeHigh">0</prop>
												<obj name="ChannelProp" class="ChannelProperty" version="1">
													<prop name="ChannelIdx">0</prop>
												</obj>
												<prop name="ReadOnly">1</prop>
											</obj>
											<obj name="PropertyObject" class="QuantCpLowProp" version="4">
												<prop name="PropertyTypeName">Cp Low</prop>
												<prop name="Position">6</prop>
												<prop name="IsDefault">1</prop>
												<prop name="CpRangeLow">0</prop>
												<obj name="ChannelProp" class="ChannelProperty" version="1">
													<prop name="ChannelIdx">0</prop>
												</obj>
												<prop name="ReadOnly">1</prop>
											</obj>
											<obj name="PropertyObject" class="RQEffProp" version="4">
												<prop name="PropertyTypeName">Efficiency</prop>
												<prop name="Position">6</prop>
												<prop name="IsDefault">1</prop>
												<prop name="Efficiency">2</prop>
												<obj name="ChannelProp" class="ChannelProperty" version="1">
													<prop name="ChannelIdx">0</prop>
												</obj>
											</obj>
											<obj name="PropertyObject" class="ChannelGenotype" version="4">
												<prop name="PropertyTypeName">Melt Geno Genotype</prop>
												<prop name="Position">6</prop>
												<prop name="IsDefault">1</prop>
												<prop name="ReadOnly">1</prop>
												<obj name="ChannelProp" class="ChannelProperty" version="1">
													<prop name="ChannelIdx">0</prop>
												</obj>
											</obj>
											<obj name="PropertyObject" class="GroupChannelTypeProp" version="4">
												<prop name="PropertyTypeName">Melt Geno Sample Type</prop>
												<prop name="Position">6</prop>
												<prop name="IsDefault">0</prop>
												<prop name="GroupSampleType">mstUnknown</prop>
												<obj name="ChannelProp" class="ChannelProperty" version="1">
													<prop name="ChannelIdx">0</prop>
												</obj>
											</obj>
											<obj name="PropertyObject" class="QuantSampleTypeProperty" version="4">
												<prop name="PropertyTypeName">Quantification Sample Type</prop>
												<prop name="Position">6</prop>
												<prop name="IsDefault">0</prop>
												<prop name="SampleType">qsUnknown</prop>
												<obj name="ChannelProp" class="ChannelProperty" version="1">
													<prop name="ChannelIdx">0</prop>
												</obj>
											</obj>
											<obj name="PropertyObject" class="ChannelGenotype" version="4">
												<prop name="PropertyTypeName">Scanning Genotype</prop>
												<prop name="Position">6</prop>
												<prop name="IsDefault">1</prop>
												<prop name="ReadOnly">1</prop>
												<obj name="ChannelProp" class="ChannelProperty" version="1">
													<prop name="ChannelIdx">0</prop>
												</obj>
											</obj>
											<obj name="PropertyObject" class="GroupChannelTypeProp" version="4">
												<prop name="PropertyTypeName">Scanning Sample Type</prop>
												<prop name="Position">6</prop>
												<prop name="IsDefault">0</prop>
												<prop name="GroupSampleType">mstUnknown</prop>
												<obj name="ChannelProp" class="ChannelProperty" version="1">
													<prop name="ChannelIdx">0</prop>
												</obj>
											</obj>
											<obj name="PropertyObject" class="TargetName" version="4">
												<prop name="PropertyTypeName">Target Name</prop>
												<prop name="Position">6</prop>
												<prop name="IsDefault">1</prop>
												<obj name="ChannelProp" class="ChannelProperty" version="1">
													<prop name="ChannelIdx">0</prop>
												</obj>
											</obj>
											<obj name="PropertyObject" class="RQTargetProperty" version="4">
												<prop name="PropertyTypeName">Target Type</prop>
												<prop name="Position">6</prop>
												<prop name="IsDefault">0</prop>
												<prop name="TargetType">dtNone</prop>
												<obj name="ChannelProp" class="ChannelProperty" version="1">
													<prop name="ChannelIdx">0</prop>
												</obj>
											</obj>
										</list>
									</obj>
								</list>
							</obj>
						</obj>
						<prop name="ChannelPropertyCount">1</prop>
						<prop name="ContainerPosition">6</prop>
						<prop name="HasSampleProperties">1</prop>
						<obj name="SampleProperties" class="PropertyList" version="1">
							<list name="emlist" count="14">
								<obj name="PropertyObject" class="SamplePrefColor" version="4">
									<prop name="PropertyTypeName">Color</prop>
									<prop name="Position">6</prop>
									<prop name="IsDefault">0</prop>
									<prop name="Color">$00000097</prop>
								</obj>
								<obj name="PropertyObject" class="DominantChannelProp" version="4">
									<prop name="PropertyTypeName">Dominant Channel</prop>
									<prop name="Position">6</prop>
									<prop name="IsDefault">0</prop>
									<prop name="DominantChannel">0</prop>
								</obj>
								<obj name="PropertyObject" class="Genotype" version="4">
									<prop name="PropertyTypeName">EndPt Genotype</prop>
									<prop name="Position">6</prop>
									<prop name="IsDefault">1</prop>
									<prop name="ReadOnly">1</prop>
								</obj>
								<obj name="PropertyObject" class="GroupingSample" version="4">
									<prop name="PropertyTypeName">EndPt Sample Type</prop>
									<prop name="Position">6</prop>
									<prop name="IsDefault">0</prop>
									<prop name="GroupSampleType">mstUnknown</prop>
								</obj>
								<obj name="PropertyObject" class="SamplePrefLineStyle" version="4">
									<prop name="PropertyTypeName">Line Style</prop>
									<prop name="Position">6</prop>
									<prop name="IsDefault">0</prop>
									<prop name="LineStyle">psSolid</prop>
								</obj>
								<obj name="PropertyObject" class="GenSampleEditNotes" version="4">
									<prop name="PropertyTypeName">Notes</prop>
									<prop name="Position">6</prop>
									<prop name="IsDefault">1</prop>
								</obj>
								<obj name="PropertyObject" class="SamplePrefPointStyle" version="4">
									<prop name="PropertyTypeName">Point Style</prop>
									<prop name="Position">6</prop>
									<prop name="IsDefault">0</prop>
									<prop name="PointStyle">psNothing</prop>
								</obj>
								<obj name="PropertyObject" class="GenSampleEditPosition" version="4">
									<prop name="PropertyTypeName">Position</prop>
									<prop name="Position">6</prop>
									<prop name="IsDefault">1</prop>
								</obj>
								<obj name="PropertyObject" class="GenSampleEditReplicate" version="4">
									<prop name="PropertyTypeName">Replicate of</prop>
									<prop name="Position">6</prop>
									<prop name="IsDefault">1</prop>
									<prop name="ReplicateOf">-1</prop>
								</obj>
								<obj name="PropertyObject" class="HTCSampleID" version="4">
									<prop name="PropertyTypeName">Sample ID</prop>
									<prop name="Position">6</prop>
									<prop name="IsDefault">1</prop>
								</obj>
								<obj name="PropertyObject" class="GenSampleEditName" version="4">
									<prop name="PropertyTypeName">Sample Name</prop>
									<prop name="Position">6</prop>
									<prop name="IsDefault">1</prop>
									<prop name="name">Sample 7</prop>
								</obj>
								<obj name="PropertyObject" class="HTCSamplePrepNotes" version="4">
									<prop name="PropertyTypeName">Sample Prep Notes</prop>
									<prop name="Position">6</prop>
									<prop name="IsDefault">1</prop>
								</obj>
								<obj name="PropertyObject" class="GenSampleEditSubset" version="4">
									<prop name="PropertyTypeName">Subsets</prop>
									<prop name="Position">6</prop>
									<prop name="IsDefault">1</prop>
								</obj>
								<obj name="PropertyObject" class="SamplePrefWidth" version="5">
									<prop name="PropertyTypeName">Width</prop>
									<prop name="Position">6</prop>
									<prop name="IsDefault">1</prop>
									<prop name="Width">1</prop>
								</obj>
							</list>
						</obj>
					</obj>
					<obj name="item" class="SamplePropInfo" version="1">
						<obj name="ChannelProperties" class="ChanPropList" version="2">
							<obj name="ChannelProperties" class="EMList" version="1">
								<list name="emlist" count="1">
									<obj name="item" class="PropertyList" version="1">
										<list name="emlist" count="12">
											<obj name="PropertyObject" class="RQSampleTargetProperty" version="4">
												<prop name="PropertyTypeName">Combined Sample and Target Type</prop>
												<prop name="Position">7</prop>
												<prop name="IsDefault">0</prop>
												<obj name="ChannelProp" class="ChannelProperty" version="1">
													<prop name="ChannelIdx">0</prop>
												</obj>
											</obj>
											<obj name="PropertyObject" class="QuantConcProperty" version="4">
												<prop name="PropertyTypeName">Concentration</prop>
												<prop name="Position">7</prop>
												<prop name="IsDefault">1</prop>
												<prop name="Concentration">0</prop>
												<obj name="ChannelProp" class="ChannelProperty" version="1">
													<prop name="ChannelIdx">0</prop>
												</obj>
												<prop name="ReadOnly">1</prop>
											</obj>
											<obj name="PropertyObject" class="QuantCpHighProp" version="4">
												<prop name="PropertyTypeName">Cp High</prop>
												<prop name="Position">7</prop>
												<prop name="IsDefault">1</prop>
												<prop name="CpRangeHigh">0</prop>
												<obj name="ChannelProp" class="ChannelProperty" version="1">
													<prop name="ChannelIdx">0</prop>
												</obj>
												<prop name="ReadOnly">1</prop>
											</obj>
											<obj name="PropertyObject" class="QuantCpLowProp" version="4">
												<prop name="PropertyTypeName">Cp Low</prop>
												<prop name="Position">7</prop>
												<prop name="IsDefault">1</prop>
												<prop name="CpRangeLow">0</prop>
												<obj name="ChannelProp" class="ChannelProperty" version="1">
													<prop name="ChannelIdx">0</prop>
												</obj>
												<prop name="ReadOnly">1</prop>
											</obj>
											<obj name="PropertyObject" class="RQEffProp" version="4">
												<prop name="PropertyTypeName">Efficiency</prop>
												<prop name="Position">7</prop>
												<prop name="IsDefault">1</prop>
												<prop name="Efficiency">2</prop>
												<obj name="ChannelProp" class="ChannelProperty" version="1">
													<prop name="ChannelIdx">0</prop>
												</obj>
											</obj>
											<obj name="PropertyObject" class="ChannelGenotype" version="4">
												<prop name="PropertyTypeName">Melt Geno Genotype</prop>
												<prop name="Position">7</prop>
												<prop name="IsDefault">1</prop>
												<prop name="ReadOnly">1</prop>
												<obj name="ChannelProp" class="ChannelProperty" version="1">
													<prop name="ChannelIdx">0</prop>
												</obj>
											</obj>
											<obj name="PropertyObject" class="GroupChannelTypeProp" version="4">
												<prop name="PropertyTypeName">Melt Geno Sample Type</prop>
												<prop name="Position">7</prop>
												<prop name="IsDefault">0</prop>
												<prop name="GroupSampleType">mstUnknown</prop>
												<obj name="ChannelProp" class="ChannelProperty" version="1">
													<prop name="ChannelIdx">0</prop>
												</obj>
											</obj>
											<obj name="PropertyObject" class="QuantSampleTypeProperty" version="4">
												<prop name="PropertyTypeName">Quantification Sample Type</prop>
												<prop name="Position">7</prop>
												<prop name="IsDefault">0</prop>
												<prop name="SampleType">qsUnknown</prop>
												<obj name="ChannelProp" class="ChannelProperty" version="1">
													<prop name="ChannelIdx">0</prop>
												</obj>
											</obj>
											<obj name="PropertyObject" class="ChannelGenotype" version="4">
												<prop name="PropertyTypeName">Scanning Genotype</prop>
												<prop name="Position">7</prop>
												<prop name="IsDefault">1</prop>
												<prop name="ReadOnly">1</prop>
												<obj name="ChannelProp" class="ChannelProperty" version="1">
													<prop name="ChannelIdx">0</prop>
												</obj>
											</obj>
											<obj name="PropertyObject" class="GroupChannelTypeProp" version="4">
												<prop name="PropertyTypeName">Scanning Sample Type</prop>
												<prop name="Position">7</prop>
												<prop name="IsDefault">0</prop>
												<prop name="GroupSampleType">mstUnknown</prop>
												<obj name="ChannelProp" class="ChannelProperty" version="1">
													<prop name="ChannelIdx">0</prop>
												</obj>
											</obj>
											<obj name="PropertyObject" class="TargetName" version="4">
												<prop name="PropertyTypeName">Target Name</prop>
												<prop name="Position">7</prop>
												<prop name="IsDefault">1</prop>
												<obj name="ChannelProp" class="ChannelProperty" version="1">
													<prop name="ChannelIdx">0</prop>
												</obj>
											</obj>
											<obj name="PropertyObject" class="RQTargetProperty" version="4">
												<prop name="PropertyTypeName">Target Type</prop>
												<prop name="Position">7</prop>
												<prop name="IsDefault">0</prop>
												<prop name="TargetType">dtNone</prop>
												<obj name="ChannelProp" class="ChannelProperty" version="1">
													<prop name="ChannelIdx">0</prop>
												</obj>
											</obj>
										</list>
									</obj>
								</list>
							</obj>
						</obj>
						<prop name="ChannelPropertyCount">1</prop>
						<prop name="ContainerPosition">7</prop>
						<prop name="HasSampleProperties">1</prop>
						<obj name="SampleProperties" class="PropertyList" version="1">
							<list name="emlist" count="14">
								<obj name="PropertyObject" class="SamplePrefColor" version="4">
									<prop name="PropertyTypeName">Color</prop>
									<prop name="Position">7</prop>
									<prop name="IsDefault">0</prop>
									<prop name="Color">$00FFFF0F</prop>
								</obj>
								<obj name="PropertyObject" class="DominantChannelProp" version="4">
									<prop name="PropertyTypeName">Dominant Channel</prop>
									<prop name="Position">7</prop>
									<prop name="IsDefault">0</prop>
									<prop name="DominantChannel">0</prop>
								</obj>
								<obj name="PropertyObject" class="Genotype" version="4">
									<prop name="PropertyTypeName">EndPt Genotype</prop>
									<prop name="Position">7</prop>
									<prop name="IsDefault">1</prop>
									<prop name="ReadOnly">1</prop>
								</obj>
								<obj name="PropertyObject" class="GroupingSample" version="4">
									<prop name="PropertyTypeName">EndPt Sample Type</prop>
									<prop name="Position">7</prop>
									<prop name="IsDefault">0</prop>
									<prop name="GroupSampleType">mstUnknown</prop>
								</obj>
								<obj name="PropertyObject" class="SamplePrefLineStyle" version="4">
									<prop name="PropertyTypeName">Line Style</prop>
									<prop name="Position">7</prop>
									<prop name="IsDefault">0</prop>
									<prop name="LineStyle">psSolid</prop>
								</obj>
								<obj name="PropertyObject" class="GenSampleEditNotes" version="4">
									<prop name="PropertyTypeName">Notes</prop>
									<prop name="Position">7</prop>
									<prop name="IsDefault">1</prop>
								</obj>
								<obj name="PropertyObject" class="SamplePrefPointStyle" version="4">
									<prop name="PropertyTypeName">Point Style</prop>
									<prop name="Position">7</prop>
									<prop name="IsDefault">0</prop>
									<prop name="PointStyle">psNothing</prop>
								</obj>
								<obj name="PropertyObject" class="GenSampleEditPosition" version="4">
									<prop name="PropertyTypeName">Position</prop>
									<prop name="Position">7</prop>
									<prop name="IsDefault">1</prop>
								</obj>
								<obj name="PropertyObject" class="GenSampleEditReplicate" version="4">
									<prop name="PropertyTypeName">Replicate of</prop>
									<prop name="Position">7</prop>
									<prop name="IsDefault">1</prop>
									<prop name="ReplicateOf">-1</prop>
								</obj>
								<obj name="PropertyObject" class="HTCSampleID" version="4">
									<prop name="PropertyTypeName">Sample ID</prop>
									<prop name="Position">7</prop>
									<prop name="IsDefault">1</prop>
								</obj>
								<obj name="PropertyObject" class="GenSampleEditName" version="4">
									<prop name="PropertyTypeName">Sample Name</prop>
									<prop name="Position">7</prop>
									<prop name="IsDefault">1</prop>
									<prop name="name">Sample 8</prop>
								</obj>
								<obj name="PropertyObject" class="HTCSamplePrepNotes" version="4">
									<prop name="PropertyTypeName">Sample Prep Notes</prop>
									<prop name="Position">7</prop>
									<prop name="IsDefault">1</prop>
								</obj>
								<obj name="PropertyObject" class="GenSampleEditSubset" version="4">
									<prop name="PropertyTypeName">Subsets</prop>
									<prop name="Position">7</prop>
									<prop name="IsDefault">1</prop>
								</obj>
								<obj name="PropertyObject" class="SamplePrefWidth" version="5">
									<prop name="PropertyTypeName">Width</prop>
									<prop name="Position">7</prop>
									<prop name="IsDefault">1</prop>
									<prop name="Width">1</prop>
								</obj>
							</list>
						</obj>
					</obj>
					<obj name="item" class="SamplePropInfo" version="1">
						<obj name="ChannelProperties" class="ChanPropList" version="2">
							<obj name="ChannelProperties" class="EMList" version="1">
								<list name="emlist" count="1">
									<obj name="item" class="PropertyList" version="1">
										<list name="emlist" count="12">
											<obj name="PropertyObject" class="RQSampleTargetProperty" version="4">
												<prop name="PropertyTypeName">Combined Sample and Target Type</prop>
												<prop name="Position">8</prop>
												<prop name="IsDefault">0</prop>
												<obj name="ChannelProp" class="ChannelProperty" version="1">
													<prop name="ChannelIdx">0</prop>
												</obj>
											</obj>
											<obj name="PropertyObject" class="QuantConcProperty" version="4">
												<prop name="PropertyTypeName">Concentration</prop>
												<prop name="Position">8</prop>
												<prop name="IsDefault">1</prop>
												<prop name="Concentration">0</prop>
												<obj name="ChannelProp" class="ChannelProperty" version="1">
													<prop name="ChannelIdx">0</prop>
												</obj>
												<prop name="ReadOnly">1</prop>
											</obj>
											<obj name="PropertyObject" class="QuantCpHighProp" version="4">
												<prop name="PropertyTypeName">Cp High</prop>
												<prop name="Position">8</prop>
												<prop name="IsDefault">1</prop>
												<prop name="CpRangeHigh">0</prop>
												<obj name="ChannelProp" class="ChannelProperty" version="1">
													<prop name="ChannelIdx">0</prop>
												</obj>
												<prop name="ReadOnly">1</prop>
											</obj>
											<obj name="PropertyObject" class="QuantCpLowProp" version="4">
												<prop name="PropertyTypeName">Cp Low</prop>
												<prop name="Position">8</prop>
												<prop name="IsDefault">1</prop>
												<prop name="CpRangeLow">0</prop>
												<obj name="ChannelProp" class="ChannelProperty" version="1">
													<prop name="ChannelIdx">0</prop>
												</obj>
												<prop name="ReadOnly">1</prop>
											</obj>
											<obj name="PropertyObject" class="RQEffProp" version="4">
												<prop name="PropertyTypeName">Efficiency</prop>
												<prop name="Position">8</prop>
												<prop name="IsDefault">1</prop>
												<prop name="Efficiency">2</prop>
												<obj name="ChannelProp" class="ChannelProperty" version="1">
													<prop name="ChannelIdx">0</prop>
												</obj>
											</obj>
											<obj name="PropertyObject" class="ChannelGenotype" version="4">
												<prop name="PropertyTypeName">Melt Geno Genotype</prop>
												<prop name="Position">8</prop>
												<prop name="IsDefault">1</prop>
												<prop name="ReadOnly">1</prop>
												<obj name="ChannelProp" class="ChannelProperty" version="1">
													<prop name="ChannelIdx">0</prop>
												</obj>
											</obj>
											<obj name="PropertyObject" class="GroupChannelTypeProp" version="4">
												<prop name="PropertyTypeName">Melt Geno Sample Type</prop>
												<prop name="Position">8</prop>
												<prop name="IsDefault">0</prop>
												<prop name="GroupSampleType">mstUnknown</prop>
												<obj name="ChannelProp" class="ChannelProperty" version="1">
													<prop name="ChannelIdx">0</prop>
												</obj>
											</obj>
											<obj name="PropertyObject" class="QuantSampleTypeProperty" version="4">
												<prop name="PropertyTypeName">Quantification Sample Type</prop>
												<prop name="Position">8</prop>
												<prop name="IsDefault">0</prop>
												<prop name="SampleType">qsUnknown</prop>
												<obj name="ChannelProp" class="ChannelProperty" version="1">
													<prop name="ChannelIdx">0</prop>
												</obj>
											</obj>
											<obj name="PropertyObject" class="ChannelGenotype" version="4">
												<prop name="PropertyTypeName">Scanning Genotype</prop>
												<prop name="Position">8</prop>
												<prop name="IsDefault">1</prop>
												<prop name="ReadOnly">1</prop>
												<obj name="ChannelProp" class="ChannelProperty" version="1">
													<prop name="ChannelIdx">0</prop>
												</obj>
											</obj>
											<obj name="PropertyObject" class="GroupChannelTypeProp" version="4">
												<prop name="PropertyTypeName">Scanning Sample Type</prop>
												<prop name="Position">8</prop>
												<prop name="IsDefault">0</prop>
												<prop name="GroupSampleType">mstUnknown</prop>
												<obj name="ChannelProp" class="ChannelProperty" version="1">
													<prop name="ChannelIdx">0</prop>
												</obj>
											</obj>
											<obj name="PropertyObject" class="TargetName" version="4">
												<prop name="PropertyTypeName">Target Name</prop>
												<prop name="Position">8</prop>
												<prop name="IsDefault">1</prop>
												<obj name="ChannelProp" class="ChannelProperty" version="1">
													<prop name="ChannelIdx">0</prop>
												</obj>
											</obj>
											<obj name="PropertyObject" class="RQTargetProperty" version="4">
												<prop name="PropertyTypeName">Target Type</prop>
												<prop name="Position">8</prop>
												<prop name="IsDefault">0</prop>
												<prop name="TargetType">dtNone</prop>
												<obj name="ChannelProp" class="ChannelProperty" version="1">
													<prop name="ChannelIdx">0</prop>
												</obj>
											</obj>
										</list>
									</obj>
								</list>
							</obj>
						</obj>
						<prop name="ChannelPropertyCount">1</prop>
						<prop name="ContainerPosition">8</prop>
						<prop name="HasSampleProperties">1</prop>
						<obj name="SampleProperties" class="PropertyList" version="1">
							<list name="emlist" count="14">
								<obj name="PropertyObject" class="SamplePrefColor" version="4">
									<prop name="PropertyTypeName">Color</prop>
									<prop name="Position">8</prop>
									<prop name="IsDefault">0</prop>
									<prop name="Color">$00404000</prop>
								</obj>
								<obj name="PropertyObject" class="DominantChannelProp" version="4">
									<prop name="PropertyTypeName">Dominant Channel</prop>
									<prop name="Position">8</prop>
									<prop name="IsDefault">0</prop>
									<prop name="DominantChannel">0</prop>
								</obj>
								<obj name="PropertyObject" class="Genotype" version="4">
									<prop name="PropertyTypeName">EndPt Genotype</prop>
									<prop name="Position">8</prop>
									<prop name="IsDefault">1</prop>
									<prop name="ReadOnly">1</prop>
								</obj>
								<obj name="PropertyObject" class="GroupingSample" version="4">
									<prop name="PropertyTypeName">EndPt Sample Type</prop>
									<prop name="Position">8</prop>
									<prop name="IsDefault">0</prop>
									<prop name="GroupSampleType">mstUnknown</prop>
								</obj>
								<obj name="PropertyObject" class="SamplePrefLineStyle" version="4">
									<prop name="PropertyTypeName">Line Style</prop>
									<prop name="Position">8</prop>
									<prop name="IsDefault">0</prop>
									<prop name="LineStyle">psSolid</prop>
								</obj>
								<obj name="PropertyObject" class="GenSampleEditNotes" version="4">
									<prop name="PropertyTypeName">Notes</prop>
									<prop name="Position">8</prop>
									<prop name="IsDefault">1</prop>
								</obj>
								<obj name="PropertyObject" class="SamplePrefPointStyle" version="4">
									<prop name="PropertyTypeName">Point Style</prop>
									<prop name="Position">8</prop>
									<prop name="IsDefault">0</prop>
									<prop name="PointStyle">psNothing</prop>
								</obj>
								<obj name="PropertyObject" class="GenSampleEditPosition" version="4">
									<prop name="PropertyTypeName">Position</prop>
									<prop name="Position">8</prop>
									<prop name="IsDefault">1</prop>
								</obj>
								<obj name="PropertyObject" class="GenSampleEditReplicate" version="4">
									<prop name="PropertyTypeName">Replicate of</prop>
									<prop name="Position">8</prop>
									<prop name="IsDefault">1</prop>
									<prop name="ReplicateOf">-1</prop>
								</obj>
								<obj name="PropertyObject" class="HTCSampleID" version="4">
									<prop name="PropertyTypeName">Sample ID</prop>
									<prop name="Position">8</prop>
									<prop name="IsDefault">1</prop>
								</obj>
								<obj name="PropertyObject" class="GenSampleEditName" version="4">
									<prop name="PropertyTypeName">Sample Name</prop>
									<prop name="Position">8</prop>
									<prop name="IsDefault">1</prop>
									<prop name="name">Sample 9</prop>
								</obj>
								<obj name="PropertyObject" class="HTCSamplePrepNotes" version="4">
									<prop name="PropertyTypeName">Sample Prep Notes</prop>
									<prop name="Position">8</prop>
									<prop name="IsDefault">1</prop>
								</obj>
								<obj name="PropertyObject" class="GenSampleEditSubset" version="4">
									<prop name="PropertyTypeName">Subsets</prop>
									<prop name="Position">8</prop>
									<prop name="IsDefault">1</prop>
								</obj>
								<obj name="PropertyObject" class="SamplePrefWidth" version="5">
									<prop name="PropertyTypeName">Width</prop>
									<prop name="Position">8</prop>
									<prop name="IsDefault">1</prop>
									<prop name="Width">1</prop>
								</obj>
							</list>
						</obj>
					</obj>
					<obj name="item" class="SamplePropInfo" version="1">
						<obj name="ChannelProperties" class="ChanPropList" version="2">
							<obj name="ChannelProperties" class="EMList" version="1">
								<list name="emlist" count="1">
									<obj name="item" class="PropertyList" version="1">
										<list name="emlist" count="12">
											<obj name="PropertyObject" class="RQSampleTargetProperty" version="4">
												<prop name="PropertyTypeName">Combined Sample and Target Type</prop>
												<prop name="Position">9</prop>
												<prop name="IsDefault">0</prop>
												<obj name="ChannelProp" class="ChannelProperty" version="1">
													<prop name="ChannelIdx">0</prop>
												</obj>
											</obj>
											<obj name="PropertyObject" class="QuantConcProperty" version="4">
												<prop name="PropertyTypeName">Concentration</prop>
												<prop name="Position">9</prop>
												<prop name="IsDefault">1</prop>
												<prop name="Concentration">0</prop>
												<obj name="ChannelProp" class="ChannelProperty" version="1">
													<prop name="ChannelIdx">0</prop>
												</obj>
												<prop name="ReadOnly">1</prop>
											</obj>
											<obj name="PropertyObject" class="QuantCpHighProp" version="4">
												<prop name="PropertyTypeName">Cp High</prop>
												<prop name="Position">9</prop>
												<prop name="IsDefault">1</prop>
												<prop name="CpRangeHigh">0</prop>
												<obj name="ChannelProp" class="ChannelProperty" version="1">
													<prop name="ChannelIdx">0</prop>
												</obj>
												<prop name="ReadOnly">1</prop>
											</obj>
											<obj name="PropertyObject" class="QuantCpLowProp" version="4">
												<prop name="PropertyTypeName">Cp Low</prop>
												<prop name="Position">9</prop>
												<prop name="IsDefault">1</prop>
												<prop name="CpRangeLow">0</prop>
												<obj name="ChannelProp" class="ChannelProperty" version="1">
													<prop name="ChannelIdx">0</prop>
												</obj>
												<prop name="ReadOnly">1</prop>
											</obj>
											<obj name="PropertyObject" class="RQEffProp" version="4">
												<prop name="PropertyTypeName">Efficiency</prop>
												<prop name="Position">9</prop>
												<prop name="IsDefault">1</prop>
												<prop name="Efficiency">2</prop>
												<obj name="ChannelProp" class="ChannelProperty" version="1">
													<prop name="ChannelIdx">0</prop>
												</obj>
											</obj>
											<obj name="PropertyObject" class="ChannelGenotype" version="4">
												<prop name="PropertyTypeName">Melt Geno Genotype</prop>
												<prop name="Position">9</prop>
												<prop name="IsDefault">1</prop>
												<prop name="ReadOnly">1</prop>
												<obj name="ChannelProp" class="ChannelProperty" version="1">
													<prop name="ChannelIdx">0</prop>
												</obj>
											</obj>
											<obj name="PropertyObject" class="GroupChannelTypeProp" version="4">
												<prop name="PropertyTypeName">Melt Geno Sample Type</prop>
												<prop name="Position">9</prop>
												<prop name="IsDefault">0</prop>
												<prop name="GroupSampleType">mstUnknown</prop>
												<obj name="ChannelProp" class="ChannelProperty" version="1">
													<prop name="ChannelIdx">0</prop>
												</obj>
											</obj>
											<obj name="PropertyObject" class="QuantSampleTypeProperty" version="4">
												<prop name="PropertyTypeName">Quantification Sample Type</prop>
												<prop name="Position">9</prop>
												<prop name="IsDefault">0</prop>
												<prop name="SampleType">qsUnknown</prop>
												<obj name="ChannelProp" class="ChannelProperty" version="1">
													<prop name="ChannelIdx">0</prop>
												</obj>
											</obj>
											<obj name="PropertyObject" class="ChannelGenotype" version="4">
												<prop name="PropertyTypeName">Scanning Genotype</prop>
												<prop name="Position">9</prop>
												<prop name="IsDefault">1</prop>
												<prop name="ReadOnly">1</prop>
												<obj name="ChannelProp" class="ChannelProperty" version="1">
													<prop name="ChannelIdx">0</prop>
												</obj>
											</obj>
											<obj name="PropertyObject" class="GroupChannelTypeProp" version="4">
												<prop name="PropertyTypeName">Scanning Sample Type</prop>
												<prop name="Position">9</prop>
												<prop name="IsDefault">0</prop>
												<prop name="GroupSampleType">mstUnknown</prop>
												<obj name="ChannelProp" class="ChannelProperty" version="1">
													<prop name="ChannelIdx">0</prop>
												</obj>
											</obj>
											<obj name="PropertyObject" class="TargetName" version="4">
												<prop name="PropertyTypeName">Target Name</prop>
												<prop name="Position">9</prop>
												<prop name="IsDefault">1</prop>
												<obj name="ChannelProp" class="ChannelProperty" version="1">
													<prop name="ChannelIdx">0</prop>
												</obj>
											</obj>
											<obj name="PropertyObject" class="RQTargetProperty" version="4">
												<prop name="PropertyTypeName">Target Type</prop>
												<prop name="Position">9</prop>
												<prop name="IsDefault">0</prop>
												<prop name="TargetType">dtNone</prop>
												<obj name="ChannelProp" class="ChannelProperty" version="1">
													<prop name="ChannelIdx">0</prop>
												</obj>
											</obj>
										</list>
									</obj>
								</list>
							</obj>
						</obj>
						<prop name="ChannelPropertyCount">1</prop>
						<prop name="ContainerPosition">9</prop>
						<prop name="HasSampleProperties">1</prop>
						<obj name="SampleProperties" class="PropertyList" version="1">
							<list name="emlist" count="14">
								<obj name="PropertyObject" class="SamplePrefColor" version="4">
									<prop name="PropertyTypeName">Color</prop>
									<prop name="Position">9</prop>
									<prop name="IsDefault">0</prop>
									<prop name="Color">$004080FF</prop>
								</obj>
								<obj name="PropertyObject" class="DominantChannelProp" version="4">
									<prop name="PropertyTypeName">Dominant Channel</prop>
									<prop name="Position">9</prop>
									<prop name="IsDefault">0</prop>
									<prop name="DominantChannel">0</prop>
								</obj>
								<obj name="PropertyObject" class="Genotype" version="4">
									<prop name="PropertyTypeName">EndPt Genotype</prop>
									<prop name="Position">9</prop>
									<prop name="IsDefault">1</prop>
									<prop name="ReadOnly">1</prop>
								</obj>
								<obj name="PropertyObject" class="GroupingSample" version="4">
									<prop name="PropertyTypeName">EndPt Sample Type</prop>
									<prop name="Position">9</prop>
									<prop name="IsDefault">0</prop>
									<prop name="GroupSampleType">mstUnknown</prop>
								</obj>
								<obj name="PropertyObject" class="SamplePrefLineStyle" version="4">
									<prop name="PropertyTypeName">Line Style</prop>
									<prop name="Position">9</prop>
									<prop name="IsDefault">0</prop>
									<prop name="LineStyle">psSolid</prop>
								</obj>
								<obj name="PropertyObject" class="GenSampleEditNotes" version="4">
									<prop name="PropertyTypeName">Notes</prop>
									<prop name="Position">9</prop>
									<prop name="IsDefault">1</prop>
								</obj>
								<obj name="PropertyObject" class="SamplePrefPointStyle" version="4">
									<prop name="PropertyTypeName">Point Style</prop>
									<prop name="Position">9</prop>
									<prop name="IsDefault">0</prop>
									<prop name="PointStyle">psNothing</prop>
								</obj>
								<obj name="PropertyObject" class="GenSampleEditPosition" version="4">
									<prop name="PropertyTypeName">Position</prop>
									<prop name="Position">9</prop>
									<prop name="IsDefault">1</prop>
								</obj>
								<obj name="PropertyObject" class="GenSampleEditReplicate" version="4">
									<prop name="PropertyTypeName">Replicate of</prop>
									<prop name="Position">9</prop>
									<prop name="IsDefault">1</prop>
									<prop name="ReplicateOf">-1</prop>
								</obj>
								<obj name="PropertyObject" class="HTCSampleID" version="4">
									<prop name="PropertyTypeName">Sample ID</prop>
									<prop name="Position">9</prop>
									<prop name="IsDefault">1</prop>
								</obj>
								<obj name="PropertyObject" class="GenSampleEditName" version="4">
									<prop name="PropertyTypeName">Sample Name</prop>
									<prop name="Position">9</prop>
									<prop name="IsDefault">1</prop>
									<prop name="name">Sample 10</prop>
								</obj>
								<obj name="PropertyObject" class="HTCSamplePrepNotes" version="4">
									<prop name="PropertyTypeName">Sample Prep Notes</prop>
									<prop name="Position">9</prop>
									<prop name="IsDefault">1</prop>
								</obj>
								<obj name="PropertyObject" class="GenSampleEditSubset" version="4">
									<prop name="PropertyTypeName">Subsets</prop>
									<prop name="Position">9</prop>
									<prop name="IsDefault">1</prop>
								</obj>
								<obj name="PropertyObject" class="SamplePrefWidth" version="5">
									<prop name="PropertyTypeName">Width</prop>
									<prop name="Position">9</prop>
									<prop name="IsDefault">1</prop>
									<prop name="Width">1</prop>
								</obj>
							</list>
						</obj>
					</obj>
					<obj name="item" class="SamplePropInfo" version="1">
						<obj name="ChannelProperties" class="ChanPropList" version="2">
							<obj name="ChannelProperties" class="EMList" version="1">
								<list name="emlist" count="1">
									<obj name="item" class="PropertyList" version="1">
										<list name="emlist" count="12">
											<obj name="PropertyObject" class="RQSampleTargetProperty" version="4">
												<prop name="PropertyTypeName">Combined Sample and Target Type</prop>
												<prop name="Position">10</prop>
												<prop name="IsDefault">0</prop>
												<obj name="ChannelProp" class="ChannelProperty" version="1">
													<prop name="ChannelIdx">0</prop>
												</obj>
											</obj>
											<obj name="PropertyObject" class="QuantConcProperty" version="4">
												<prop name="PropertyTypeName">Concentration</prop>
												<prop name="Position">10</prop>
												<prop name="IsDefault">1</prop>
												<prop name="Concentration">0</prop>
												<obj name="ChannelProp" class="ChannelProperty" version="1">
													<prop name="ChannelIdx">0</prop>
												</obj>
												<prop name="ReadOnly">1</prop>
											</obj>
											<obj name="PropertyObject" class="QuantCpHighProp" version="4">
												<prop name="PropertyTypeName">Cp High</prop>
												<prop name="Position">10</prop>
												<prop name="IsDefault">1</prop>
												<prop name="CpRangeHigh">0</prop>
												<obj name="ChannelProp" class="ChannelProperty" version="1">
													<prop name="ChannelIdx">0</prop>
												</obj>
												<prop name="ReadOnly">1</prop>
											</obj>
											<obj name="PropertyObject" class="QuantCpLowProp" version="4">
												<prop name="PropertyTypeName">Cp Low</prop>
												<prop name="Position">10</prop>
												<prop name="IsDefault">1</prop>
												<prop name="CpRangeLow">0</prop>
												<obj name="ChannelProp" class="ChannelProperty" version="1">
													<prop name="ChannelIdx">0</prop>
												</obj>
												<prop name="ReadOnly">1</prop>
											</obj>
											<obj name="PropertyObject" class="RQEffProp" version="4">
												<prop name="PropertyTypeName">Efficiency</prop>
												<prop name="Position">10</prop>
												<prop name="IsDefault">1</prop>
												<prop name="Efficiency">2</prop>
												<obj name="ChannelProp" class="ChannelProperty" version="1">
													<prop name="ChannelIdx">0</prop>
												</obj>
											</obj>
											<obj name="PropertyObject" class="ChannelGenotype" version="4">
												<prop name="PropertyTypeName">Melt Geno Genotype</prop>
												<prop name="Position">10</prop>
												<prop name="IsDefault">1</prop>
												<prop name="ReadOnly">1</prop>
												<obj name="ChannelProp" class="ChannelProperty" version="1">
													<prop name="ChannelIdx">0</prop>
												</obj>
											</obj>
											<obj name="PropertyObject" class="GroupChannelTypeProp" version="4">
												<prop name="PropertyTypeName">Melt Geno Sample Type</prop>
												<prop name="Position">10</prop>
												<prop name="IsDefault">0</prop>
												<prop name="GroupSampleType">mstUnknown</prop>
												<obj name="ChannelProp" class="ChannelProperty" version="1">
													<prop name="ChannelIdx">0</prop>
												</obj>
											</obj>
											<obj name="PropertyObject" class="QuantSampleTypeProperty" version="4">
												<prop name="PropertyTypeName">Quantification Sample Type</prop>
												<prop name="Position">10</prop>
												<prop name="IsDefault">0</prop>
												<prop name="SampleType">qsUnknown</prop>
												<obj name="ChannelProp" class="ChannelProperty" version="1">
													<prop name="ChannelIdx">0</prop>
												</obj>
											</obj>
											<obj name="PropertyObject" class="ChannelGenotype" version="4">
												<prop name="PropertyTypeName">Scanning Genotype</prop>
												<prop name="Position">10</prop>
												<prop name="IsDefault">1</prop>
												<prop name="ReadOnly">1</prop>
												<obj name="ChannelProp" class="ChannelProperty" version="1">
													<prop name="ChannelIdx">0</prop>
												</obj>
											</obj>
											<obj name="PropertyObject" class="GroupChannelTypeProp" version="4">
												<prop name="PropertyTypeName">Scanning Sample Type</prop>
												<prop name="Position">10</prop>
												<prop name="IsDefault">0</prop>
												<prop name="GroupSampleType">mstUnknown</prop>
												<obj name="ChannelProp" class="ChannelProperty" version="1">
													<prop name="ChannelIdx">0</prop>
												</obj>
											</obj>
											<obj name="PropertyObject" class="TargetName" version="4">
												<prop name="PropertyTypeName">Target Name</prop>
												<prop name="Position">10</prop>
												<prop name="IsDefault">1</prop>
												<obj name="ChannelProp" class="ChannelProperty" version="1">
													<prop name="ChannelIdx">0</prop>
												</obj>
											</obj>
											<obj name="PropertyObject" class="RQTargetProperty" version="4">
												<prop name="PropertyTypeName">Target Type</prop>
												<prop name="Position">10</prop>
												<prop name="IsDefault">0</prop>
												<prop name="TargetType">dtNone</prop>
												<obj name="ChannelProp" class="ChannelProperty" version="1">
													<prop name="ChannelIdx">0</prop>
												</obj>
											</obj>
										</list>
									</obj>
								</list>
							</obj>
						</obj>
						<prop name="ChannelPropertyCount">1</prop>
						<prop name="ContainerPosition">10</prop>
						<prop name="HasSampleProperties">1</prop>
						<obj name="SampleProperties" class="PropertyList" version="1">
							<list name="emlist" count="14">
								<obj name="PropertyObject" class="SamplePrefColor" version="4">
									<prop name="PropertyTypeName">Color</prop>
									<prop name="Position">10</prop>
									<prop name="IsDefault">0</prop>
									<prop name="Color">$00FD0299</prop>
								</obj>
								<obj name="PropertyObject" class="DominantChannelProp" version="4">
									<prop name="PropertyTypeName">Dominant Channel</prop>
									<prop name="Position">10</prop>
									<prop name="IsDefault">0</prop>
									<prop name="DominantChannel">0</prop>
								</obj>
								<obj name="PropertyObject" class="Genotype" version="4">
									<prop name="PropertyTypeName">EndPt Genotype</prop>
									<prop name="Position">10</prop>
									<prop name="IsDefault">1</prop>
									<prop name="ReadOnly">1</prop>
								</obj>
								<obj name="PropertyObject" class="GroupingSample" version="4">
									<prop name="PropertyTypeName">EndPt Sample Type</prop>
									<prop name="Position">10</prop>
									<prop name="IsDefault">0</prop>
									<prop name="GroupSampleType">mstUnknown</prop>
								</obj>
								<obj name="PropertyObject" class="SamplePrefLineStyle" version="4">
									<prop name="PropertyTypeName">Line Style</prop>
									<prop name="Position">10</prop>
									<prop name="IsDefault">0</prop>
									<prop name="LineStyle">psSolid</prop>
								</obj>
								<obj name="PropertyObject" class="GenSampleEditNotes" version="4">
									<prop name="PropertyTypeName">Notes</prop>
									<prop name="Position">10</prop>
									<prop name="IsDefault">1</prop>
								</obj>
								<obj name="PropertyObject" class="SamplePrefPointStyle" version="4">
									<prop name="PropertyTypeName">Point Style</prop>
									<prop name="Position">10</prop>
									<prop name="IsDefault">0</prop>
									<prop name="PointStyle">psNothing</prop>
								</obj>
								<obj name="PropertyObject" class="GenSampleEditPosition" version="4">
									<prop name="PropertyTypeName">Position</prop>
									<prop name="Position">10</prop>
									<prop name="IsDefault">1</prop>
								</obj>
								<obj name="PropertyObject" class="GenSampleEditReplicate" version="4">
									<prop name="PropertyTypeName">Replicate of</prop>
									<prop name="Position">10</prop>
									<prop name="IsDefault">1</prop>
									<prop name="ReplicateOf">-1</prop>
								</obj>
								<obj name="PropertyObject" class="HTCSampleID" version="4">
									<prop name="PropertyTypeName">Sample ID</prop>
									<prop name="Position">10</prop>
									<prop name="IsDefault">1</prop>
								</obj>
								<obj name="PropertyObject" class="GenSampleEditName" version="4">
									<prop name="PropertyTypeName">Sample Name</prop>
									<prop name="Position">10</prop>
									<prop name="IsDefault">1</prop>
									<prop name="name">Sample 11</prop>
								</obj>
								<obj name="PropertyObject" class="HTCSamplePrepNotes" version="4">
									<prop name="PropertyTypeName">Sample Prep Notes</prop>
									<prop name="Position">10</prop>
									<prop name="IsDefault">1</prop>
								</obj>
								<obj name="PropertyObject" class="GenSampleEditSubset" version="4">
									<prop name="PropertyTypeName">Subsets</prop>
									<prop name="Position">10</prop>
									<prop name="IsDefault">1</prop>
								</obj>
								<obj name="PropertyObject" class="SamplePrefWidth" version="5">
									<prop name="PropertyTypeName">Width</prop>
									<prop name="Position">10</prop>
									<prop name="IsDefault">1</prop>
									<prop name="Width">1</prop>
								</obj>
							</list>
						</obj>
					</obj>
					<obj name="item" class="SamplePropInfo" version="1">
						<obj name="ChannelProperties" class="ChanPropList" version="2">
							<obj name="ChannelProperties" class="EMList" version="1">
								<list name="emlist" count="1">
									<obj name="item" class="PropertyList" version="1">
										<list name="emlist" count="12">
											<obj name="PropertyObject" class="RQSampleTargetProperty" version="4">
												<prop name="PropertyTypeName">Combined Sample and Target Type</prop>
												<prop name="Position">11</prop>
												<prop name="IsDefault">0</prop>
												<obj name="ChannelProp" class="ChannelProperty" version="1">
													<prop name="ChannelIdx">0</prop>
												</obj>
											</obj>
											<obj name="PropertyObject" class="QuantConcProperty" version="4">
												<prop name="PropertyTypeName">Concentration</prop>
												<prop name="Position">11</prop>
												<prop name="IsDefault">1</prop>
												<prop name="Concentration">0</prop>
												<obj name="ChannelProp" class="ChannelProperty" version="1">
													<prop name="ChannelIdx">0</prop>
												</obj>
												<prop name="ReadOnly">1</prop>
											</obj>
											<obj name="PropertyObject" class="QuantCpHighProp" version="4">
												<prop name="PropertyTypeName">Cp High</prop>
												<prop name="Position">11</prop>
												<prop name="IsDefault">1</prop>
												<prop name="CpRangeHigh">0</prop>
												<obj name="ChannelProp" class="ChannelProperty" version="1">
													<prop name="ChannelIdx">0</prop>
												</obj>
												<prop name="ReadOnly">1</prop>
											</obj>
											<obj name="PropertyObject" class="QuantCpLowProp" version="4">
												<prop name="PropertyTypeName">Cp Low</prop>
												<prop name="Position">11</prop>
												<prop name="IsDefault">1</prop>
												<prop name="CpRangeLow">0</prop>
												<obj name="ChannelProp" class="ChannelProperty" version="1">
													<prop name="ChannelIdx">0</prop>
												</obj>
												<prop name="ReadOnly">1</prop>
											</obj>
											<obj name="PropertyObject" class="RQEffProp" version="4">
												<prop name="PropertyTypeName">Efficiency</prop>
												<prop name="Position">11</prop>
												<prop name="IsDefault">1</prop>
												<prop name="Efficiency">2</prop>
												<obj name="ChannelProp" class="ChannelProperty" version="1">
													<prop name="ChannelIdx">0</prop>
												</obj>
											</obj>
											<obj name="PropertyObject" class="ChannelGenotype" version="4">
												<prop name="PropertyTypeName">Melt Geno Genotype</prop>
												<prop name="Position">11</prop>
												<prop name="IsDefault">1</prop>
												<prop name="ReadOnly">1</prop>
												<obj name="ChannelProp" class="ChannelProperty" version="1">
													<prop name="ChannelIdx">0</prop>
												</obj>
											</obj>
											<obj name="PropertyObject" class="GroupChannelTypeProp" version="4">
												<prop name="PropertyTypeName">Melt Geno Sample Type</prop>
												<prop name="Position">11</prop>
												<prop name="IsDefault">0</prop>
												<prop name="GroupSampleType">mstUnknown</prop>
												<obj name="ChannelProp" class="ChannelProperty" version="1">
													<prop name="ChannelIdx">0</prop>
												</obj>
											</obj>
											<obj name="PropertyObject" class="QuantSampleTypeProperty" version="4">
												<prop name="PropertyTypeName">Quantification Sample Type</prop>
												<prop name="Position">11</prop>
												<prop name="IsDefault">0</prop>
												<prop name="SampleType">qsUnknown</prop>
												<obj name="ChannelProp" class="ChannelProperty" version="1">
													<prop name="ChannelIdx">0</prop>
												</obj>
											</obj>
											<obj name="PropertyObject" class="ChannelGenotype" version="4">
												<prop name="PropertyTypeName">Scanning Genotype</prop>
												<prop name="Position">11</prop>
												<prop name="IsDefault">1</prop>
												<prop name="ReadOnly">1</prop>
												<obj name="ChannelProp" class="ChannelProperty" version="1">
													<prop name="ChannelIdx">0</prop>
												</obj>
											</obj>
											<obj name="PropertyObject" class="GroupChannelTypeProp" version="4">
												<prop name="PropertyTypeName">Scanning Sample Type</prop>
												<prop name="Position">11</prop>
												<prop name="IsDefault">0</prop>
												<prop name="GroupSampleType">mstUnknown</prop>
												<obj name="ChannelProp" class="ChannelProperty" version="1">
													<prop name="ChannelIdx">0</prop>
												</obj>
											</obj>
											<obj name="PropertyObject" class="TargetName" version="4">
												<prop name="PropertyTypeName">Target Name</prop>
												<prop name="Position">11</prop>
												<prop name="IsDefault">1</prop>
												<obj name="ChannelProp" class="ChannelProperty" version="1">
													<prop name="ChannelIdx">0</prop>
												</obj>
											</obj>
											<obj name="PropertyObject" class="RQTargetProperty" version="4">
												<prop name="PropertyTypeName">Target Type</prop>
												<prop name="Position">11</prop>
												<prop name="IsDefault">0</prop>
												<prop name="TargetType">dtNone</prop>
												<obj name="ChannelProp" class="ChannelProperty" version="1">
													<prop name="ChannelIdx">0</prop>
												</obj>
											</obj>
										</list>
									</obj>
								</list>
							</obj>
						</obj>
						<prop name="ChannelPropertyCount">1</prop>
						<prop name="ContainerPosition">11</prop>
						<prop name="HasSampleProperties">1</prop>
						<obj name="SampleProperties" class="PropertyList" version="1">
							<list name="emlist" count="14">
								<obj name="PropertyObject" class="SamplePrefColor" version="4">
									<prop name="PropertyTypeName">Color</prop>
									<prop name="Position">11</prop>
									<prop name="IsDefault">0</prop>
									<prop name="Color">$0026C4B8</prop>
								</obj>
								<obj name="PropertyObject" class="DominantChannelProp" version="4">
									<prop name="PropertyTypeName">Dominant Channel</prop>
									<prop name="Position">11</prop>
									<prop name="IsDefault">0</prop>
									<prop name="DominantChannel">0</prop>
								</obj>
								<obj name="PropertyObject" class="Genotype" version="4">
									<prop name="PropertyTypeName">EndPt Genotype</prop>
									<prop name="Position">11</prop>
									<prop name="IsDefault">1</prop>
									<prop name="ReadOnly">1</prop>
								</obj>
								<obj name="PropertyObject" class="GroupingSample" version="4">
									<prop name="PropertyTypeName">EndPt Sample Type</prop>
									<prop name="Position">11</prop>
									<prop name="IsDefault">0</prop>
									<prop name="GroupSampleType">mstUnknown</prop>
								</obj>
								<obj name="PropertyObject" class="SamplePrefLineStyle" version="4">
									<prop name="PropertyTypeName">Line Style</prop>
									<prop name="Position">11</prop>
									<prop name="IsDefault">0</prop>
									<prop name="LineStyle">psSolid</prop>
								</obj>
								<obj name="PropertyObject" class="GenSampleEditNotes" version="4">
									<prop name="PropertyTypeName">Notes</prop>
									<prop name="Position">11</prop>
									<prop name="IsDefault">1</prop>
								</obj>
								<obj name="PropertyObject" class="SamplePrefPointStyle" version="4">
									<prop name="PropertyTypeName">Point Style</prop>
									<prop name="Position">11</prop>
									<prop name="IsDefault">0</prop>
									<prop name="PointStyle">psNothing</prop>
								</obj>
								<obj name="PropertyObject" class="GenSampleEditPosition" version="4">
									<prop name="PropertyTypeName">Position</prop>
									<prop name="Position">11</prop>
									<prop name="IsDefault">1</prop>
								</obj>
								<obj name="PropertyObject" class="GenSampleEditReplicate" version="4">
									<prop name="PropertyTypeName">Replicate of</prop>
									<prop name="Position">11</prop>
									<prop name="IsDefault">1</prop>
									<prop name="ReplicateOf">-1</prop>
								</obj>
								<obj name="PropertyObject" class="HTCSampleID" version="4">
									<prop name="PropertyTypeName">Sample ID</prop>
									<prop name="Position">11</prop>
									<prop name="IsDefault">1</prop>
								</obj>
								<obj name="PropertyObject" class="GenSampleEditName" version="4">
									<prop name="PropertyTypeName">Sample Name</prop>
									<prop name="Position">11</prop>
									<prop name="IsDefault">1</prop>
									<prop name="name">Sample 12</prop>
								</obj>
								<obj name="PropertyObject" class="HTCSamplePrepNotes" version="4">
									<prop name="PropertyTypeName">Sample Prep Notes</prop>
									<prop name="Position">11</prop>
									<prop name="IsDefault">1</prop>
								</obj>
								<obj name="PropertyObject" class="GenSampleEditSubset" version="4">
									<prop name="PropertyTypeName">Subsets</prop>
									<prop name="Position">11</prop>
									<prop name="IsDefault">1</prop>
								</obj>
								<obj name="PropertyObject" class="SamplePrefWidth" version="5">
									<prop name="PropertyTypeName">Width</prop>
									<prop name="Position">11</prop>
									<prop name="IsDefault">1</prop>
									<prop name="Width">1</prop>
								</obj>
							</list>
						</obj>
					</obj>
					<obj name="item" class="SamplePropInfo" version="1">
						<obj name="ChannelProperties" class="ChanPropList" version="2">
							<obj name="ChannelProperties" class="EMList" version="1">
								<list name="emlist" count="1">
									<obj name="item" class="PropertyList" version="1">
										<list name="emlist" count="12">
											<obj name="PropertyObject" class="RQSampleTargetProperty" version="4">
												<prop name="PropertyTypeName">Combined Sample and Target Type</prop>
												<prop name="Position">12</prop>
												<prop name="IsDefault">0</prop>
												<obj name="ChannelProp" class="ChannelProperty" version="1">
													<prop name="ChannelIdx">0</prop>
												</obj>
											</obj>
											<obj name="PropertyObject" class="QuantConcProperty" version="4">
												<prop name="PropertyTypeName">Concentration</prop>
												<prop name="Position">12</prop>
												<prop name="IsDefault">1</prop>
												<prop name="Concentration">0</prop>
												<obj name="ChannelProp" class="ChannelProperty" version="1">
													<prop name="ChannelIdx">0</prop>
												</obj>
												<prop name="ReadOnly">1</prop>
											</obj>
											<obj name="PropertyObject" class="QuantCpHighProp" version="4">
												<prop name="PropertyTypeName">Cp High</prop>
												<prop name="Position">12</prop>
												<prop name="IsDefault">1</prop>
												<prop name="CpRangeHigh">0</prop>
												<obj name="ChannelProp" class="ChannelProperty" version="1">
													<prop name="ChannelIdx">0</prop>
												</obj>
												<prop name="ReadOnly">1</prop>
											</obj>
											<obj name="PropertyObject" class="QuantCpLowProp" version="4">
												<prop name="PropertyTypeName">Cp Low</prop>
												<prop name="Position">12</prop>
												<prop name="IsDefault">1</prop>
												<prop name="CpRangeLow">0</prop>
												<obj name="ChannelProp" class="ChannelProperty" version="1">
													<prop name="ChannelIdx">0</prop>
												</obj>
												<prop name="ReadOnly">1</prop>
											</obj>
											<obj name="PropertyObject" class="RQEffProp" version="4">
												<prop name="PropertyTypeName">Efficiency</prop>
												<prop name="Position">12</prop>
												<prop name="IsDefault">1</prop>
												<prop name="Efficiency">2</prop>
												<obj name="ChannelProp" class="ChannelProperty" version="1">
													<prop name="ChannelIdx">0</prop>
												</obj>
											</obj>
											<obj name="PropertyObject" class="ChannelGenotype" version="4">
												<prop name="PropertyTypeName">Melt Geno Genotype</prop>
												<prop name="Position">12</prop>
												<prop name="IsDefault">1</prop>
												<prop name="ReadOnly">1</prop>
												<obj name="ChannelProp" class="ChannelProperty" version="1">
													<prop name="ChannelIdx">0</prop>
												</obj>
											</obj>
											<obj name="PropertyObject" class="GroupChannelTypeProp" version="4">
												<prop name="PropertyTypeName">Melt Geno Sample Type</prop>
												<prop name="Position">12</prop>
												<prop name="IsDefault">0</prop>
												<prop name="GroupSampleType">mstUnknown</prop>
												<obj name="ChannelProp" class="ChannelProperty" version="1">
													<prop name="ChannelIdx">0</prop>
												</obj>
											</obj>
											<obj name="PropertyObject" class="QuantSampleTypeProperty" version="4">
												<prop name="PropertyTypeName">Quantification Sample Type</prop>
												<prop name="Position">12</prop>
												<prop name="IsDefault">0</prop>
												<prop name="SampleType">qsUnknown</prop>
												<obj name="ChannelProp" class="ChannelProperty" version="1">
													<prop name="ChannelIdx">0</prop>
												</obj>
											</obj>
											<obj name="PropertyObject" class="ChannelGenotype" version="4">
												<prop name="PropertyTypeName">Scanning Genotype</prop>
												<prop name="Position">12</prop>
												<prop name="IsDefault">1</prop>
												<prop name="ReadOnly">1</prop>
												<obj name="ChannelProp" class="ChannelProperty" version="1">
													<prop name="ChannelIdx">0</prop>
												</obj>
											</obj>
											<obj name="PropertyObject" class="GroupChannelTypeProp" version="4">
												<prop name="PropertyTypeName">Scanning Sample Type</prop>
												<prop name="Position">12</prop>
												<prop name="IsDefault">0</prop>
												<prop name="GroupSampleType">mstUnknown</prop>
												<obj name="ChannelProp" class="ChannelProperty" version="1">
													<prop name="ChannelIdx">0</prop>
												</obj>
											</obj>
											<obj name="PropertyObject" class="TargetName" version="4">
												<prop name="PropertyTypeName">Target Name</prop>
												<prop name="Position">12</prop>
												<prop name="IsDefault">1</prop>
												<obj name="ChannelProp" class="ChannelProperty" version="1">
													<prop name="ChannelIdx">0</prop>
												</obj>
											</obj>
											<obj name="PropertyObject" class="RQTargetProperty" version="4">
												<prop name="PropertyTypeName">Target Type</prop>
												<prop name="Position">12</prop>
												<prop name="IsDefault">0</prop>
												<prop name="TargetType">dtNone</prop>
												<obj name="ChannelProp" class="ChannelProperty" version="1">
													<prop name="ChannelIdx">0</prop>
												</obj>
											</obj>
										</list>
									</obj>
								</list>
							</obj>
						</obj>
						<prop name="ChannelPropertyCount">1</prop>
						<prop name="ContainerPosition">12</prop>
						<prop name="HasSampleProperties">1</prop>
						<obj name="SampleProperties" class="PropertyList" version="1">
							<list name="emlist" count="14">
								<obj name="PropertyObject" class="SamplePrefColor" version="4">
									<prop name="PropertyTypeName">Color</prop>
									<prop name="Position">12</prop>
									<prop name="IsDefault">0</prop>
									<prop name="Color">$00FF8000</prop>
								</obj>
								<obj name="PropertyObject" class="DominantChannelProp" version="4">
									<prop name="PropertyTypeName">Dominant Channel</prop>
									<prop name="Position">12</prop>
									<prop name="IsDefault">0</prop>
									<prop name="DominantChannel">0</prop>
								</obj>
								<obj name="PropertyObject" class="Genotype" version="4">
									<prop name="PropertyTypeName">EndPt Genotype</prop>
									<prop name="Position">12</prop>
									<prop name="IsDefault">1</prop>
									<prop name="ReadOnly">1</prop>
								</obj>
								<obj name="PropertyObject" class="GroupingSample" version="4">
									<prop name="PropertyTypeName">EndPt Sample Type</prop>
									<prop name="Position">12</prop>
									<prop name="IsDefault">0</prop>
									<prop name="GroupSampleType">mstUnknown</prop>
								</obj>
								<obj name="PropertyObject" class="SamplePrefLineStyle" version="4">
									<prop name="PropertyTypeName">Line Style</prop>
									<prop name="Position">12</prop>
									<prop name="IsDefault">0</prop>
									<prop name="LineStyle">psSolid</prop>
								</obj>
								<obj name="PropertyObject" class="GenSampleEditNotes" version="4">
									<prop name="PropertyTypeName">Notes</prop>
									<prop name="Position">12</prop>
									<prop name="IsDefault">1</prop>
								</obj>
								<obj name="PropertyObject" class="SamplePrefPointStyle" version="4">
									<prop name="PropertyTypeName">Point Style</prop>
									<prop name="Position">12</prop>
									<prop name="IsDefault">0</prop>
									<prop name="PointStyle">psNothing</prop>
								</obj>
								<obj name="PropertyObject" class="GenSampleEditPosition" version="4">
									<prop name="PropertyTypeName">Position</prop>
									<prop name="Position">12</prop>
									<prop name="IsDefault">1</prop>
								</obj>
								<obj name="PropertyObject" class="GenSampleEditReplicate" version="4">
									<prop name="PropertyTypeName">Replicate of</prop>
									<prop name="Position">12</prop>
									<prop name="IsDefault">1</prop>
									<prop name="ReplicateOf">-1</prop>
								</obj>
								<obj name="PropertyObject" class="HTCSampleID" version="4">
									<prop name="PropertyTypeName">Sample ID</prop>
									<prop name="Position">12</prop>
									<prop name="IsDefault">1</prop>
								</obj>
								<obj name="PropertyObject" class="GenSampleEditName" version="4">
									<prop name="PropertyTypeName">Sample Name</prop>
									<prop name="Position">12</prop>
									<prop name="IsDefault">1</prop>
									<prop name="name">Sample 13</prop>
								</obj>
								<obj name="PropertyObject" class="HTCSamplePrepNotes" version="4">
									<prop name="PropertyTypeName">Sample Prep Notes</prop>
									<prop name="Position">12</prop>
									<prop name="IsDefault">1</prop>
								</obj>
								<obj name="PropertyObject" class="GenSampleEditSubset" version="4">
									<prop name="PropertyTypeName">Subsets</prop>
									<prop name="Position">12</prop>
									<prop name="IsDefault">1</prop>
								</obj>
								<obj name="PropertyObject" class="SamplePrefWidth" version="5">
									<prop name="PropertyTypeName">Width</prop>
									<prop name="Position">12</prop>
									<prop name="IsDefault">1</prop>
									<prop name="Width">1</prop>
								</obj>
							</list>
						</obj>
					</obj>
					<obj name="item" class="SamplePropInfo" version="1">
						<obj name="ChannelProperties" class="ChanPropList" version="2">
							<obj name="ChannelProperties" class="EMList" version="1">
								<list name="emlist" count="1">
									<obj name="item" class="PropertyList" version="1">
										<list name="emlist" count="12">
											<obj name="PropertyObject" class="RQSampleTargetProperty" version="4">
												<prop name="PropertyTypeName">Combined Sample and Target Type</prop>
												<prop name="Position">13</prop>
												<prop name="IsDefault">0</prop>
												<obj name="ChannelProp" class="ChannelProperty" version="1">
													<prop name="ChannelIdx">0</prop>
												</obj>
											</obj>
											<obj name="PropertyObject" class="QuantConcProperty" version="4">
												<prop name="PropertyTypeName">Concentration</prop>
												<prop name="Position">13</prop>
												<prop name="IsDefault">1</prop>
												<prop name="Concentration">0</prop>
												<obj name="ChannelProp" class="ChannelProperty" version="1">
													<prop name="ChannelIdx">0</prop>
												</obj>
												<prop name="ReadOnly">1</prop>
											</obj>
											<obj name="PropertyObject" class="QuantCpHighProp" version="4">
												<prop name="PropertyTypeName">Cp High</prop>
												<prop name="Position">13</prop>
												<prop name="IsDefault">1</prop>
												<prop name="CpRangeHigh">0</prop>
												<obj name="ChannelProp" class="ChannelProperty" version="1">
													<prop name="ChannelIdx">0</prop>
												</obj>
												<prop name="ReadOnly">1</prop>
											</obj>
											<obj name="PropertyObject" class="QuantCpLowProp" version="4">
												<prop name="PropertyTypeName">Cp Low</prop>
												<prop name="Position">13</prop>
												<prop name="IsDefault">1</prop>
												<prop name="CpRangeLow">0</prop>
												<obj name="ChannelProp" class="ChannelProperty" version="1">
													<prop name="ChannelIdx">0</prop>
												</obj>
												<prop name="ReadOnly">1</prop>
											</obj>
											<obj name="PropertyObject" class="RQEffProp" version="4">
												<prop name="PropertyTypeName">Efficiency</prop>
												<prop name="Position">13</prop>
												<prop name="IsDefault">1</prop>
												<prop name="Efficiency">2</prop>
												<obj name="ChannelProp" class="ChannelProperty" version="1">
													<prop name="ChannelIdx">0</prop>
												</obj>
											</obj>
											<obj name="PropertyObject" class="ChannelGenotype" version="4">
												<prop name="PropertyTypeName">Melt Geno Genotype</prop>
												<prop name="Position">13</prop>
												<prop name="IsDefault">1</prop>
												<prop name="ReadOnly">1</prop>
												<obj name="ChannelProp" class="ChannelProperty" version="1">
													<prop name="ChannelIdx">0</prop>
												</obj>
											</obj>
											<obj name="PropertyObject" class="GroupChannelTypeProp" version="4">
												<prop name="PropertyTypeName">Melt Geno Sample Type</prop>
												<prop name="Position">13</prop>
												<prop name="IsDefault">0</prop>
												<prop name="GroupSampleType">mstUnknown</prop>
												<obj name="ChannelProp" class="ChannelProperty" version="1">
													<prop name="ChannelIdx">0</prop>
												</obj>
											</obj>
											<obj name="PropertyObject" class="QuantSampleTypeProperty" version="4">
												<prop name="PropertyTypeName">Quantification Sample Type</prop>
												<prop name="Position">13</prop>
												<prop name="IsDefault">0</prop>
												<prop name="SampleType">qsUnknown</prop>
												<obj name="ChannelProp" class="ChannelProperty" version="1">
													<prop name="ChannelIdx">0</prop>
												</obj>
											</obj>
											<obj name="PropertyObject" class="ChannelGenotype" version="4">
												<prop name="PropertyTypeName">Scanning Genotype</prop>
												<prop name="Position">13</prop>
												<prop name="IsDefault">1</prop>
												<prop name="ReadOnly">1</prop>
												<obj name="ChannelProp" class="ChannelProperty" version="1">
													<prop name="ChannelIdx">0</prop>
												</obj>
											</obj>
											<obj name="PropertyObject" class="GroupChannelTypeProp" version="4">
												<prop name="PropertyTypeName">Scanning Sample Type</prop>
												<prop name="Position">13</prop>
												<prop name="IsDefault">0</prop>
												<prop name="GroupSampleType">mstUnknown</prop>
												<obj name="ChannelProp" class="ChannelProperty" version="1">
													<prop name="ChannelIdx">0</prop>
												</obj>
											</obj>
											<obj name="PropertyObject" class="TargetName" version="4">
												<prop name="PropertyTypeName">Target Name</prop>
												<prop name="Position">13</prop>
												<prop name="IsDefault">1</prop>
												<obj name="ChannelProp" class="ChannelProperty" version="1">
													<prop name="ChannelIdx">0</prop>
												</obj>
											</obj>
											<obj name="PropertyObject" class="RQTargetProperty" version="4">
												<prop name="PropertyTypeName">Target Type</prop>
												<prop name="Position">13</prop>
												<prop name="IsDefault">0</prop>
												<prop name="TargetType">dtNone</prop>
												<obj name="ChannelProp" class="ChannelProperty" version="1">
													<prop name="ChannelIdx">0</prop>
												</obj>
											</obj>
										</list>
									</obj>
								</list>
							</obj>
						</obj>
						<prop name="ChannelPropertyCount">1</prop>
						<prop name="ContainerPosition">13</prop>
						<prop name="HasSampleProperties">1</prop>
						<obj name="SampleProperties" class="PropertyList" version="1">
							<list name="emlist" count="14">
								<obj name="PropertyObject" class="SamplePrefColor" version="4">
									<prop name="PropertyTypeName">Color</prop>
									<prop name="Position">13</prop>
									<prop name="IsDefault">0</prop>
									<prop name="Color">clRed</prop>
								</obj>
								<obj name="PropertyObject" class="DominantChannelProp" version="4">
									<prop name="PropertyTypeName">Dominant Channel</prop>
									<prop name="Position">13</prop>
									<prop name="IsDefault">0</prop>
									<prop name="DominantChannel">0</prop>
								</obj>
								<obj name="PropertyObject" class="Genotype" version="4">
									<prop name="PropertyTypeName">EndPt Genotype</prop>
									<prop name="Position">13</prop>
									<prop name="IsDefault">1</prop>
									<prop name="ReadOnly">1</prop>
								</obj>
								<obj name="PropertyObject" class="GroupingSample" version="4">
									<prop name="PropertyTypeName">EndPt Sample Type</prop>
									<prop name="Position">13</prop>
									<prop name="IsDefault">0</prop>
									<prop name="GroupSampleType">mstUnknown</prop>
								</obj>
								<obj name="PropertyObject" class="SamplePrefLineStyle" version="4">
									<prop name="PropertyTypeName">Line Style</prop>
									<prop name="Position">13</prop>
									<prop name="IsDefault">0</prop>
									<prop name="LineStyle">psSolid</prop>
								</obj>
								<obj name="PropertyObject" class="GenSampleEditNotes" version="4">
									<prop name="PropertyTypeName">Notes</prop>
									<prop name="Position">13</prop>
									<prop name="IsDefault">1</prop>
								</obj>
								<obj name="PropertyObject" class="SamplePrefPointStyle" version="4">
									<prop name="PropertyTypeName">Point Style</prop>
									<prop name="Position">13</prop>
									<prop name="IsDefault">0</prop>
									<prop name="PointStyle">psNothing</prop>
								</obj>
								<obj name="PropertyObject" class="GenSampleEditPosition" version="4">
									<prop name="PropertyTypeName">Position</prop>
									<prop name="Position">13</prop>
									<prop name="IsDefault">1</prop>
								</obj>
								<obj name="PropertyObject" class="GenSampleEditReplicate" version="4">
									<prop name="PropertyTypeName">Replicate of</prop>
									<prop name="Position">13</prop>
									<prop name="IsDefault">1</prop>
									<prop name="ReplicateOf">-1</prop>
								</obj>
								<obj name="PropertyObject" class="HTCSampleID" version="4">
									<prop name="PropertyTypeName">Sample ID</prop>
									<prop name="Position">13</prop>
									<prop name="IsDefault">1</prop>
								</obj>
								<obj name="PropertyObject" class="GenSampleEditName" version="4">
									<prop name="PropertyTypeName">Sample Name</prop>
									<prop name="Position">13</prop>
									<prop name="IsDefault">1</prop>
									<prop name="name">Sample 14</prop>
								</obj>
								<obj name="PropertyObject" class="HTCSamplePrepNotes" version="4">
									<prop name="PropertyTypeName">Sample Prep Notes</prop>
									<prop name="Position">13</prop>
									<prop name="IsDefault">1</prop>
								</obj>
								<obj name="PropertyObject" class="GenSampleEditSubset" version="4">
									<prop name="PropertyTypeName">Subsets</prop>
									<prop name="Position">13</prop>
									<prop name="IsDefault">1</prop>
								</obj>
								<obj name="PropertyObject" class="SamplePrefWidth" version="5">
									<prop name="PropertyTypeName">Width</prop>
									<prop name="Position">13</prop>
									<prop name="IsDefault">1</prop>
									<prop name="Width">1</prop>
								</obj>
							</list>
						</obj>
					</obj>
					<obj name="item" class="SamplePropInfo" version="1">
						<obj name="ChannelProperties" class="ChanPropList" version="2">
							<obj name="ChannelProperties" class="EMList" version="1">
								<list name="emlist" count="1">
									<obj name="item" class="PropertyList" version="1">
										<list name="emlist" count="12">
											<obj name="PropertyObject" class="RQSampleTargetProperty" version="4">
												<prop name="PropertyTypeName">Combined Sample and Target Type</prop>
												<prop name="Position">14</prop>
												<prop name="IsDefault">0</prop>
												<obj name="ChannelProp" class="ChannelProperty" version="1">
													<prop name="ChannelIdx">0</prop>
												</obj>
											</obj>
											<obj name="PropertyObject" class="QuantConcProperty" version="4">
												<prop name="PropertyTypeName">Concentration</prop>
												<prop name="Position">14</prop>
												<prop name="IsDefault">1</prop>
												<prop name="Concentration">0</prop>
												<obj name="ChannelProp" class="ChannelProperty" version="1">
													<prop name="ChannelIdx">0</prop>
												</obj>
												<prop name="ReadOnly">1</prop>
											</obj>
											<obj name="PropertyObject" class="QuantCpHighProp" version="4">
												<prop name="PropertyTypeName">Cp High</prop>
												<prop name="Position">14</prop>
												<prop name="IsDefault">1</prop>
												<prop name="CpRangeHigh">0</prop>
												<obj name="ChannelProp" class="ChannelProperty" version="1">
													<prop name="ChannelIdx">0</prop>
												</obj>
												<prop name="ReadOnly">1</prop>
											</obj>
											<obj name="PropertyObject" class="QuantCpLowProp" version="4">
												<prop name="PropertyTypeName">Cp Low</prop>
												<prop name="Position">14</prop>
												<prop name="IsDefault">1</prop>
												<prop name="CpRangeLow">0</prop>
												<obj name="ChannelProp" class="ChannelProperty" version="1">
													<prop name="ChannelIdx">0</prop>
												</obj>
												<prop name="ReadOnly">1</prop>
											</obj>
											<obj name="PropertyObject" class="RQEffProp" version="4">
												<prop name="PropertyTypeName">Efficiency</prop>
												<prop name="Position">14</prop>
												<prop name="IsDefault">1</prop>
												<prop name="Efficiency">2</prop>
												<obj name="ChannelProp" class="ChannelProperty" version="1">
													<prop name="ChannelIdx">0</prop>
												</obj>
											</obj>
											<obj name="PropertyObject" class="ChannelGenotype" version="4">
												<prop name="PropertyTypeName">Melt Geno Genotype</prop>
												<prop name="Position">14</prop>
												<prop name="IsDefault">1</prop>
												<prop name="ReadOnly">1</prop>
												<obj name="ChannelProp" class="ChannelProperty" version="1">
													<prop name="ChannelIdx">0</prop>
												</obj>
											</obj>
											<obj name="PropertyObject" class="GroupChannelTypeProp" version="4">
												<prop name="PropertyTypeName">Melt Geno Sample Type</prop>
												<prop name="Position">14</prop>
												<prop name="IsDefault">0</prop>
												<prop name="GroupSampleType">mstUnknown</prop>
												<obj name="ChannelProp" class="ChannelProperty" version="1">
													<prop name="ChannelIdx">0</prop>
												</obj>
											</obj>
											<obj name="PropertyObject" class="QuantSampleTypeProperty" version="4">
												<prop name="PropertyTypeName">Quantification Sample Type</prop>
												<prop name="Position">14</prop>
												<prop name="IsDefault">0</prop>
												<prop name="SampleType">qsUnknown</prop>
												<obj name="ChannelProp" class="ChannelProperty" version="1">
													<prop name="ChannelIdx">0</prop>
												</obj>
											</obj>
											<obj name="PropertyObject" class="ChannelGenotype" version="4">
												<prop name="PropertyTypeName">Scanning Genotype</prop>
												<prop name="Position">14</prop>
												<prop name="IsDefault">1</prop>
												<prop name="ReadOnly">1</prop>
												<obj name="ChannelProp" class="ChannelProperty" version="1">
													<prop name="ChannelIdx">0</prop>
												</obj>
											</obj>
											<obj name="PropertyObject" class="GroupChannelTypeProp" version="4">
												<prop name="PropertyTypeName">Scanning Sample Type</prop>
												<prop name="Position">14</prop>
												<prop name="IsDefault">0</prop>
												<prop name="GroupSampleType">mstUnknown</prop>
												<obj name="ChannelProp" class="ChannelProperty" version="1">
													<prop name="ChannelIdx">0</prop>
												</obj>
											</obj>
											<obj name="PropertyObject" class="TargetName" version="4">
												<prop name="PropertyTypeName">Target Name</prop>
												<prop name="Position">14</prop>
												<prop name="IsDefault">1</prop>
												<obj name="ChannelProp" class="ChannelProperty" version="1">
													<prop name="ChannelIdx">0</prop>
												</obj>
											</obj>
											<obj name="PropertyObject" class="RQTargetProperty" version="4">
												<prop name="PropertyTypeName">Target Type</prop>
												<prop name="Position">14</prop>
												<prop name="IsDefault">0</prop>
												<prop name="TargetType">dtNone</prop>
												<obj name="ChannelProp" class="ChannelProperty" version="1">
													<prop name="ChannelIdx">0</prop>
												</obj>
											</obj>
										</list>
									</obj>
								</list>
							</obj>
						</obj>
						<prop name="ChannelPropertyCount">1</prop>
						<prop name="ContainerPosition">14</prop>
						<prop name="HasSampleProperties">1</prop>
						<obj name="SampleProperties" class="PropertyList" version="1">
							<list name="emlist" count="14">
								<obj name="PropertyObject" class="SamplePrefColor" version="4">
									<prop name="PropertyTypeName">Color</prop>
									<prop name="Position">14</prop>
									<prop name="IsDefault">0</prop>
									<prop name="Color">$0030D700</prop>
								</obj>
								<obj name="PropertyObject" class="DominantChannelProp" version="4">
									<prop name="PropertyTypeName">Dominant Channel</prop>
									<prop name="Position">14</prop>
									<prop name="IsDefault">0</prop>
									<prop name="DominantChannel">0</prop>
								</obj>
								<obj name="PropertyObject" class="Genotype" version="4">
									<prop name="PropertyTypeName">EndPt Genotype</prop>
									<prop name="Position">14</prop>
									<prop name="IsDefault">1</prop>
									<prop name="ReadOnly">1</prop>
								</obj>
								<obj name="PropertyObject" class="GroupingSample" version="4">
									<prop name="PropertyTypeName">EndPt Sample Type</prop>
									<prop name="Position">14</prop>
									<prop name="IsDefault">0</prop>
									<prop name="GroupSampleType">mstUnknown</prop>
								</obj>
								<obj name="PropertyObject" class="SamplePrefLineStyle" version="4">
									<prop name="PropertyTypeName">Line Style</prop>
									<prop name="Position">14</prop>
									<prop name="IsDefault">0</prop>
									<prop name="LineStyle">psSolid</prop>
								</obj>
								<obj name="PropertyObject" class="GenSampleEditNotes" version="4">
									<prop name="PropertyTypeName">Notes</prop>
									<prop name="Position">14</prop>
									<prop name="IsDefault">1</prop>
								</obj>
								<obj name="PropertyObject" class="SamplePrefPointStyle" version="4">
									<prop name="PropertyTypeName">Point Style</prop>
									<prop name="Position">14</prop>
									<prop name="IsDefault">0</prop>
									<prop name="PointStyle">psNothing</prop>
								</obj>
								<obj name="PropertyObject" class="GenSampleEditPosition" version="4">
									<prop name="PropertyTypeName">Position</prop>
									<prop name="Position">14</prop>
									<prop name="IsDefault">1</prop>
								</obj>
								<obj name="PropertyObject" class="GenSampleEditReplicate" version="4">
									<prop name="PropertyTypeName">Replicate of</prop>
									<prop name="Position">14</prop>
									<prop name="IsDefault">1</prop>
									<prop name="ReplicateOf">-1</prop>
								</obj>
								<obj name="PropertyObject" class="HTCSampleID" version="4">
									<prop name="PropertyTypeName">Sample ID</prop>
									<prop name="Position">14</prop>
									<prop name="IsDefault">1</prop>
								</obj>
								<obj name="PropertyObject" class="GenSampleEditName" version="4">
									<prop name="PropertyTypeName">Sample Name</prop>
									<prop name="Position">14</prop>
									<prop name="IsDefault">1</prop>
									<prop name="name">Sample 15</prop>
								</obj>
								<obj name="PropertyObject" class="HTCSamplePrepNotes" version="4">
									<prop name="PropertyTypeName">Sample Prep Notes</prop>
									<prop name="Position">14</prop>
									<prop name="IsDefault">1</prop>
								</obj>
								<obj name="PropertyObject" class="GenSampleEditSubset" version="4">
									<prop name="PropertyTypeName">Subsets</prop>
									<prop name="Position">14</prop>
									<prop name="IsDefault">1</prop>
								</obj>
								<obj name="PropertyObject" class="SamplePrefWidth" version="5">
									<prop name="PropertyTypeName">Width</prop>
									<prop name="Position">14</prop>
									<prop name="IsDefault">1</prop>
									<prop name="Width">1</prop>
								</obj>
							</list>
						</obj>
					</obj>
					<obj name="item" class="SamplePropInfo" version="1">
						<obj name="ChannelProperties" class="ChanPropList" version="2">
							<obj name="ChannelProperties" class="EMList" version="1">
								<list name="emlist" count="1">
									<obj name="item" class="PropertyList" version="1">
										<list name="emlist" count="12">
											<obj name="PropertyObject" class="RQSampleTargetProperty" version="4">
												<prop name="PropertyTypeName">Combined Sample and Target Type</prop>
												<prop name="Position">15</prop>
												<prop name="IsDefault">0</prop>
												<obj name="ChannelProp" class="ChannelProperty" version="1">
													<prop name="ChannelIdx">0</prop>
												</obj>
											</obj>
											<obj name="PropertyObject" class="QuantConcProperty" version="4">
												<prop name="PropertyTypeName">Concentration</prop>
												<prop name="Position">15</prop>
												<prop name="IsDefault">1</prop>
												<prop name="Concentration">0</prop>
												<obj name="ChannelProp" class="ChannelProperty" version="1">
													<prop name="ChannelIdx">0</prop>
												</obj>
												<prop name="ReadOnly">1</prop>
											</obj>
											<obj name="PropertyObject" class="QuantCpHighProp" version="4">
												<prop name="PropertyTypeName">Cp High</prop>
												<prop name="Position">15</prop>
												<prop name="IsDefault">1</prop>
												<prop name="CpRangeHigh">0</prop>
												<obj name="ChannelProp" class="ChannelProperty" version="1">
													<prop name="ChannelIdx">0</prop>
												</obj>
												<prop name="ReadOnly">1</prop>
											</obj>
											<obj name="PropertyObject" class="QuantCpLowProp" version="4">
												<prop name="PropertyTypeName">Cp Low</prop>
												<prop name="Position">15</prop>
												<prop name="IsDefault">1</prop>
												<prop name="CpRangeLow">0</prop>
												<obj name="ChannelProp" class="ChannelProperty" version="1">
													<prop name="ChannelIdx">0</prop>
												</obj>
												<prop name="ReadOnly">1</prop>
											</obj>
											<obj name="PropertyObject" class="RQEffProp" version="4">
												<prop name="PropertyTypeName">Efficiency</prop>
												<prop name="Position">15</prop>
												<prop name="IsDefault">1</prop>
												<prop name="Efficiency">2</prop>
												<obj name="ChannelProp" class="ChannelProperty" version="1">
													<prop name="ChannelIdx">0</prop>
												</obj>
											</obj>
											<obj name="PropertyObject" class="ChannelGenotype" version="4">
												<prop name="PropertyTypeName">Melt Geno Genotype</prop>
												<prop name="Position">15</prop>
												<prop name="IsDefault">1</prop>
												<prop name="ReadOnly">1</prop>
												<obj name="ChannelProp" class="ChannelProperty" version="1">
													<prop name="ChannelIdx">0</prop>
												</obj>
											</obj>
											<obj name="PropertyObject" class="GroupChannelTypeProp" version="4">
												<prop name="PropertyTypeName">Melt Geno Sample Type</prop>
												<prop name="Position">15</prop>
												<prop name="IsDefault">0</prop>
												<prop name="GroupSampleType">mstUnknown</prop>
												<obj name="ChannelProp" class="ChannelProperty" version="1">
													<prop name="ChannelIdx">0</prop>
												</obj>
											</obj>
											<obj name="PropertyObject" class="QuantSampleTypeProperty" version="4">
												<prop name="PropertyTypeName">Quantification Sample Type</prop>
												<prop name="Position">15</prop>
												<prop name="IsDefault">0</prop>
												<prop name="SampleType">qsUnknown</prop>
												<obj name="ChannelProp" class="ChannelProperty" version="1">
													<prop name="ChannelIdx">0</prop>
												</obj>
											</obj>
											<obj name="PropertyObject" class="ChannelGenotype" version="4">
												<prop name="PropertyTypeName">Scanning Genotype</prop>
												<prop name="Position">15</prop>
												<prop name="IsDefault">1</prop>
												<prop name="ReadOnly">1</prop>
												<obj name="ChannelProp" class="ChannelProperty" version="1">
													<prop name="ChannelIdx">0</prop>
												</obj>
											</obj>
											<obj name="PropertyObject" class="GroupChannelTypeProp" version="4">
												<prop name="PropertyTypeName">Scanning Sample Type</prop>
												<prop name="Position">15</prop>
												<prop name="IsDefault">0</prop>
												<prop name="GroupSampleType">mstUnknown</prop>
												<obj name="ChannelProp" class="ChannelProperty" version="1">
													<prop name="ChannelIdx">0</prop>
												</obj>
											</obj>
											<obj name="PropertyObject" class="TargetName" version="4">
												<prop name="PropertyTypeName">Target Name</prop>
												<prop name="Position">15</prop>
												<prop name="IsDefault">1</prop>
												<obj name="ChannelProp" class="ChannelProperty" version="1">
													<prop name="ChannelIdx">0</prop>
												</obj>
											</obj>
											<obj name="PropertyObject" class="RQTargetProperty" version="4">
												<prop name="PropertyTypeName">Target Type</prop>
												<prop name="Position">15</prop>
												<prop name="IsDefault">0</prop>
												<prop name="TargetType">dtNone</prop>
												<obj name="ChannelProp" class="ChannelProperty" version="1">
													<prop name="ChannelIdx">0</prop>
												</obj>
											</obj>
										</list>
									</obj>
								</list>
							</obj>
						</obj>
						<prop name="ChannelPropertyCount">1</prop>
						<prop name="ContainerPosition">15</prop>
						<prop name="HasSampleProperties">1</prop>
						<obj name="SampleProperties" class="PropertyList" version="1">
							<list name="emlist" count="14">
								<obj name="PropertyObject" class="SamplePrefColor" version="4">
									<prop name="PropertyTypeName">Color</prop>
									<prop name="Position">15</prop>
									<prop name="IsDefault">0</prop>
									<prop name="Color">clFuchsia</prop>
								</obj>
								<obj name="PropertyObject" class="DominantChannelProp" version="4">
									<prop name="PropertyTypeName">Dominant Channel</prop>
									<prop name="Position">15</prop>
									<prop name="IsDefault">0</prop>
									<prop name="DominantChannel">0</prop>
								</obj>
								<obj name="PropertyObject" class="Genotype" version="4">
									<prop name="PropertyTypeName">EndPt Genotype</prop>
									<prop name="Position">15</prop>
									<prop name="IsDefault">1</prop>
									<prop name="ReadOnly">1</prop>
								</obj>
								<obj name="PropertyObject" class="GroupingSample" version="4">
									<prop name="PropertyTypeName">EndPt Sample Type</prop>
									<prop name="Position">15</prop>
									<prop name="IsDefault">0</prop>
									<prop name="GroupSampleType">mstUnknown</prop>
								</obj>
								<obj name="PropertyObject" class="SamplePrefLineStyle" version="4">
									<prop name="PropertyTypeName">Line Style</prop>
									<prop name="Position">15</prop>
									<prop name="IsDefault">0</prop>
									<prop name="LineStyle">psSolid</prop>
								</obj>
								<obj name="PropertyObject" class="GenSampleEditNotes" version="4">
									<prop name="PropertyTypeName">Notes</prop>
									<prop name="Position">15</prop>
									<prop name="IsDefault">1</prop>
								</obj>
								<obj name="PropertyObject" class="SamplePrefPointStyle" version="4">
									<prop name="PropertyTypeName">Point Style</prop>
									<prop name="Position">15</prop>
									<prop name="IsDefault">0</prop>
									<prop name="PointStyle">psNothing</prop>
								</obj>
								<obj name="PropertyObject" class="GenSampleEditPosition" version="4">
									<prop name="PropertyTypeName">Position</prop>
									<prop name="Position">15</prop>
									<prop name="IsDefault">1</prop>
								</obj>
								<obj name="PropertyObject" class="GenSampleEditReplicate" version="4">
									<prop name="PropertyTypeName">Replicate of</prop>
									<prop name="Position">15</prop>
									<prop name="IsDefault">1</prop>
									<prop name="ReplicateOf">-1</prop>
								</obj>
								<obj name="PropertyObject" class="HTCSampleID" version="4">
									<prop name="PropertyTypeName">Sample ID</prop>
									<prop name="Position">15</prop>
									<prop name="IsDefault">1</prop>
								</obj>
								<obj name="PropertyObject" class="GenSampleEditName" version="4">
									<prop name="PropertyTypeName">Sample Name</prop>
									<prop name="Position">15</prop>
									<prop name="IsDefault">1</prop>
									<prop name="name">Sample 16</prop>
								</obj>
								<obj name="PropertyObject" class="HTCSamplePrepNotes" version="4">
									<prop name="PropertyTypeName">Sample Prep Notes</prop>
									<prop name="Position">15</prop>
									<prop name="IsDefault">1</prop>
								</obj>
								<obj name="PropertyObject" class="GenSampleEditSubset" version="4">
									<prop name="PropertyTypeName">Subsets</prop>
									<prop name="Position">15</prop>
									<prop name="IsDefault">1</prop>
								</obj>
								<obj name="PropertyObject" class="SamplePrefWidth" version="5">
									<prop name="PropertyTypeName">Width</prop>
									<prop name="Position">15</prop>
									<prop name="IsDefault">1</prop>
									<prop name="Width">1</prop>
								</obj>
							</list>
						</obj>
					</obj>
					<obj name="item" class="SamplePropInfo" version="1">
						<obj name="ChannelProperties" class="ChanPropList" version="2">
							<obj name="ChannelProperties" class="EMList" version="1">
								<list name="emlist" count="1">
									<obj name="item" class="PropertyList" version="1">
										<list name="emlist" count="12">
											<obj name="PropertyObject" class="RQSampleTargetProperty" version="4">
												<prop name="PropertyTypeName">Combined Sample and Target Type</prop>
												<prop name="Position">16</prop>
												<prop name="IsDefault">0</prop>
												<obj name="ChannelProp" class="ChannelProperty" version="1">
													<prop name="ChannelIdx">0</prop>
												</obj>
											</obj>
											<obj name="PropertyObject" class="QuantConcProperty" version="4">
												<prop name="PropertyTypeName">Concentration</prop>
												<prop name="Position">16</prop>
												<prop name="IsDefault">1</prop>
												<prop name="Concentration">0</prop>
												<obj name="ChannelProp" class="ChannelProperty" version="1">
													<prop name="ChannelIdx">0</prop>
												</obj>
												<prop name="ReadOnly">1</prop>
											</obj>
											<obj name="PropertyObject" class="QuantCpHighProp" version="4">
												<prop name="PropertyTypeName">Cp High</prop>
												<prop name="Position">16</prop>
												<prop name="IsDefault">1</prop>
												<prop name="CpRangeHigh">0</prop>
												<obj name="ChannelProp" class="ChannelProperty" version="1">
													<prop name="ChannelIdx">0</prop>
												</obj>
												<prop name="ReadOnly">1</prop>
											</obj>
											<obj name="PropertyObject" class="QuantCpLowProp" version="4">
												<prop name="PropertyTypeName">Cp Low</prop>
												<prop name="Position">16</prop>
												<prop name="IsDefault">1</prop>
												<prop name="CpRangeLow">0</prop>
												<obj name="ChannelProp" class="ChannelProperty" version="1">
													<prop name="ChannelIdx">0</prop>
												</obj>
												<prop name="ReadOnly">1</prop>
											</obj>
											<obj name="PropertyObject" class="RQEffProp" version="4">
												<prop name="PropertyTypeName">Efficiency</prop>
												<prop name="Position">16</prop>
												<prop name="IsDefault">1</prop>
												<prop name="Efficiency">2</prop>
												<obj name="ChannelProp" class="ChannelProperty" version="1">
													<prop name="ChannelIdx">0</prop>
												</obj>
											</obj>
											<obj name="PropertyObject" class="ChannelGenotype" version="4">
												<prop name="PropertyTypeName">Melt Geno Genotype</prop>
												<prop name="Position">16</prop>
												<prop name="IsDefault">1</prop>
												<prop name="ReadOnly">1</prop>
												<obj name="ChannelProp" class="ChannelProperty" version="1">
													<prop name="ChannelIdx">0</prop>
												</obj>
											</obj>
											<obj name="PropertyObject" class="GroupChannelTypeProp" version="4">
												<prop name="PropertyTypeName">Melt Geno Sample Type</prop>
												<prop name="Position">16</prop>
												<prop name="IsDefault">0</prop>
												<prop name="GroupSampleType">mstUnknown</prop>
												<obj name="ChannelProp" class="ChannelProperty" version="1">
													<prop name="ChannelIdx">0</prop>
												</obj>
											</obj>
											<obj name="PropertyObject" class="QuantSampleTypeProperty" version="4">
												<prop name="PropertyTypeName">Quantification Sample Type</prop>
												<prop name="Position">16</prop>
												<prop name="IsDefault">0</prop>
												<prop name="SampleType">qsUnknown</prop>
												<obj name="ChannelProp" class="ChannelProperty" version="1">
													<prop name="ChannelIdx">0</prop>
												</obj>
											</obj>
											<obj name="PropertyObject" class="ChannelGenotype" version="4">
												<prop name="PropertyTypeName">Scanning Genotype</prop>
												<prop name="Position">16</prop>
												<prop name="IsDefault">1</prop>
												<prop name="ReadOnly">1</prop>
												<obj name="ChannelProp" class="ChannelProperty" version="1">
													<prop name="ChannelIdx">0</prop>
												</obj>
											</obj>
											<obj name="PropertyObject" class="GroupChannelTypeProp" version="4">
												<prop name="PropertyTypeName">Scanning Sample Type</prop>
												<prop name="Position">16</prop>
												<prop name="IsDefault">0</prop>
												<prop name="GroupSampleType">mstUnknown</prop>
												<obj name="ChannelProp" class="ChannelProperty" version="1">
													<prop name="ChannelIdx">0</prop>
												</obj>
											</obj>
											<obj name="PropertyObject" class="TargetName" version="4">
												<prop name="PropertyTypeName">Target Name</prop>
												<prop name="Position">16</prop>
												<prop name="IsDefault">1</prop>
												<obj name="ChannelProp" class="ChannelProperty" version="1">
													<prop name="ChannelIdx">0</prop>
												</obj>
											</obj>
											<obj name="PropertyObject" class="RQTargetProperty" version="4">
												<prop name="PropertyTypeName">Target Type</prop>
												<prop name="Position">16</prop>
												<prop name="IsDefault">0</prop>
												<prop name="TargetType">dtNone</prop>
												<obj name="ChannelProp" class="ChannelProperty" version="1">
													<prop name="ChannelIdx">0</prop>
												</obj>
											</obj>
										</list>
									</obj>
								</list>
							</obj>
						</obj>
						<prop name="ChannelPropertyCount">1</prop>
						<prop name="ContainerPosition">16</prop>
						<prop name="HasSampleProperties">1</prop>
						<obj name="SampleProperties" class="PropertyList" version="1">
							<list name="emlist" count="14">
								<obj name="PropertyObject" class="SamplePrefColor" version="4">
									<prop name="PropertyTypeName">Color</prop>
									<prop name="Position">16</prop>
									<prop name="IsDefault">0</prop>
									<prop name="Color">clGray</prop>
								</obj>
								<obj name="PropertyObject" class="DominantChannelProp" version="4">
									<prop name="PropertyTypeName">Dominant Channel</prop>
									<prop name="Position">16</prop>
									<prop name="IsDefault">0</prop>
									<prop name="DominantChannel">0</prop>
								</obj>
								<obj name="PropertyObject" class="Genotype" version="4">
									<prop name="PropertyTypeName">EndPt Genotype</prop>
									<prop name="Position">16</prop>
									<prop name="IsDefault">1</prop>
									<prop name="ReadOnly">1</prop>
								</obj>
								<obj name="PropertyObject" class="GroupingSample" version="4">
									<prop name="PropertyTypeName">EndPt Sample Type</prop>
									<prop name="Position">16</prop>
									<prop name="IsDefault">0</prop>
									<prop name="GroupSampleType">mstUnknown</prop>
								</obj>
								<obj name="PropertyObject" class="SamplePrefLineStyle" version="4">
									<prop name="PropertyTypeName">Line Style</prop>
									<prop name="Position">16</prop>
									<prop name="IsDefault">0</prop>
									<prop name="LineStyle">psSolid</prop>
								</obj>
								<obj name="PropertyObject" class="GenSampleEditNotes" version="4">
									<prop name="PropertyTypeName">Notes</prop>
									<prop name="Position">16</prop>
									<prop name="IsDefault">1</prop>
								</obj>
								<obj name="PropertyObject" class="SamplePrefPointStyle" version="4">
									<prop name="PropertyTypeName">Point Style</prop>
									<prop name="Position">16</prop>
									<prop name="IsDefault">0</prop>
									<prop name="PointStyle">psNothing</prop>
								</obj>
								<obj name="PropertyObject" class="GenSampleEditPosition" version="4">
									<prop name="PropertyTypeName">Position</prop>
									<prop name="Position">16</prop>
									<prop name="IsDefault">1</prop>
								</obj>
								<obj name="PropertyObject" class="GenSampleEditReplicate" version="4">
									<prop name="PropertyTypeName">Replicate of</prop>
									<prop name="Position">16</prop>
									<prop name="IsDefault">1</prop>
									<prop name="ReplicateOf">-1</prop>
								</obj>
								<obj name="PropertyObject" class="HTCSampleID" version="4">
									<prop name="PropertyTypeName">Sample ID</prop>
									<prop name="Position">16</prop>
									<prop name="IsDefault">1</prop>
								</obj>
								<obj name="PropertyObject" class="GenSampleEditName" version="4">
									<prop name="PropertyTypeName">Sample Name</prop>
									<prop name="Position">16</prop>
									<prop name="IsDefault">1</prop>
									<prop name="name">Sample 17</prop>
								</obj>
								<obj name="PropertyObject" class="HTCSamplePrepNotes" version="4">
									<prop name="PropertyTypeName">Sample Prep Notes</prop>
									<prop name="Position">16</prop>
									<prop name="IsDefault">1</prop>
								</obj>
								<obj name="PropertyObject" class="GenSampleEditSubset" version="4">
									<prop name="PropertyTypeName">Subsets</prop>
									<prop name="Position">16</prop>
									<prop name="IsDefault">1</prop>
								</obj>
								<obj name="PropertyObject" class="SamplePrefWidth" version="5">
									<prop name="PropertyTypeName">Width</prop>
									<prop name="Position">16</prop>
									<prop name="IsDefault">1</prop>
									<prop name="Width">1</prop>
								</obj>
							</list>
						</obj>
					</obj>
					<obj name="item" class="SamplePropInfo" version="1">
						<obj name="ChannelProperties" class="ChanPropList" version="2">
							<obj name="ChannelProperties" class="EMList" version="1">
								<list name="emlist" count="1">
									<obj name="item" class="PropertyList" version="1">
										<list name="emlist" count="12">
											<obj name="PropertyObject" class="RQSampleTargetProperty" version="4">
												<prop name="PropertyTypeName">Combined Sample and Target Type</prop>
												<prop name="Position">17</prop>
												<prop name="IsDefault">0</prop>
												<obj name="ChannelProp" class="ChannelProperty" version="1">
													<prop name="ChannelIdx">0</prop>
												</obj>
											</obj>
											<obj name="PropertyObject" class="QuantConcProperty" version="4">
												<prop name="PropertyTypeName">Concentration</prop>
												<prop name="Position">17</prop>
												<prop name="IsDefault">1</prop>
												<prop name="Concentration">0</prop>
												<obj name="ChannelProp" class="ChannelProperty" version="1">
													<prop name="ChannelIdx">0</prop>
												</obj>
												<prop name="ReadOnly">1</prop>
											</obj>
											<obj name="PropertyObject" class="QuantCpHighProp" version="4">
												<prop name="PropertyTypeName">Cp High</prop>
												<prop name="Position">17</prop>
												<prop name="IsDefault">1</prop>
												<prop name="CpRangeHigh">0</prop>
												<obj name="ChannelProp" class="ChannelProperty" version="1">
													<prop name="ChannelIdx">0</prop>
												</obj>
												<prop name="ReadOnly">1</prop>
											</obj>
											<obj name="PropertyObject" class="QuantCpLowProp" version="4">
												<prop name="PropertyTypeName">Cp Low</prop>
												<prop name="Position">17</prop>
												<prop name="IsDefault">1</prop>
												<prop name="CpRangeLow">0</prop>
												<obj name="ChannelProp" class="ChannelProperty" version="1">
													<prop name="ChannelIdx">0</prop>
												</obj>
[truncated: 1,254,653 more chars]
