# Supplementary material for: MicroRNAs and Their Inhibition in Modulating SLC5A8 Expression in the Context of Papillary Thyroid Carcinoma
Source: Int J Mol Sci. 2025 Aug 15;26(16):7889. doi: 10.3390/ijms26167889 (PMC12386254; doi:10.3390/ijms26167889)
Supplement: Supplementary file 1 [file ijms-26-07889-s001.zip › ijms-3558049-supplementary/Manuscript data/Fig1 data/Data/Wojtek_08-05-2012 (1).ixo]

<objectstream signature="IXOS" version="1">
	<obj name="root" class="HTCExperiment" version="5">
		<prop name="name">Wojtek_08-05-2012 (1)</prop>
		<prop name="UID">BCE619CA0DB3450485F08FCF203FFDC4</prop>
		<prop name="OwnerUID">A9EA9C3B14954DEF92F3E150867A7E6C</prop>
		<prop name="Created">2012-05-08T14:17:32.500</prop>
		<prop name="CreatedBy">F404651FE01F4079BFE347D481B5105F</prop>
		<prop name="CreatedByName">genomowa</prop>
		<prop name="LastModified">2013-02-19T14:16:48.703</prop>
		<prop name="LastModifiedBy">A9EA9C3B14954DEF92F3E150867A7E6C</prop>
		<prop name="LastModifiedByName">System Admin</prop>
		<list name="AppliedTemplates" count="1">
			<item>marta sybr</item>
		</list>
		<list name="TemplateOwners" count="1">
			<item>genomowa</item>
		</list>
		<prop name="SWVersion">LCS480 1.5.0.39</prop>
		<obj name="AppProperty" class="TAppProperty" version="2">
			<prop name="Created">2012-05-08T14:17:32.500</prop>
			<prop name="LastModified">1899-12-30T00:00:00.000</prop>
		</obj>
		<obj name="ConProperty" class="TAppProperty" version="2">
			<prop name="Created">2012-05-08T14:17:32.500</prop>
			<prop name="LastModified">1899-12-30T00:00:00.000</prop>
		</obj>
		<obj name="run" class="HTCRun" version="7">
			<prop name="name">Run</prop>
			<prop name="Created">2012-05-08T14:17:32.500</prop>
			<prop name="LastModified">2012-05-08T15:41:15.781</prop>
			<obj name="AppProperty" class="TAppProperty" version="2">
				<prop name="Created">2012-05-08T14:17:32.500</prop>
				<prop name="LastModified">1899-12-30T00:00:00.000</prop>
			</obj>
			<obj name="ConProperty" class="TAppProperty" version="2">
				<prop name="Created">2012-05-08T14:17:32.500</prop>
				<prop name="LastModified">1899-12-30T00:00:00.000</prop>
				<prop name="HasProperties">1</prop>
				<obj name="_Properties" class="TAppProperties" version="1">
					<prop name="Created">2012-05-08T14:17:32.500</prop>
					<prop name="LastModified">1899-12-30T00:00:00.000</prop>
					<list name="emlist" count="4">
						<obj name="item" class="TAppProperty" version="2">
							<prop name="name">TopChart</prop>
							<prop name="Created">2012-05-08T14:17:33.703</prop>
							<prop name="LastModified">1899-12-30T00:00:00.000</prop>
						</obj>
						<obj name="item" class="TAppProperty" version="2">
							<prop name="name">LeftChart</prop>
							<prop name="Created">2012-05-08T14:17:33.703</prop>
							<prop name="LastModified">1899-12-30T00:00:00.000</prop>
						</obj>
						<obj name="item" class="TAppProperty" version="2">
							<prop name="name">RightChart</prop>
							<prop name="Created">2012-05-08T14:17:33.703</prop>
							<prop name="LastModified">1899-12-30T00:00:00.000</prop>
						</obj>
						<obj name="item" class="TAppProperty" version="2">
							<prop name="name">RunOverviewChart</prop>
							<prop name="Created">2012-05-08T14:17:33.703</prop>
							<prop name="LastModified">1899-12-30T00:00:00.000</prop>
						</obj>
					</list>
				</obj>
			</obj>
			<prop name="State">3</prop>
			<prop name="StartTime">2012-05-08T14:20:06.343</prop>
			<prop name="EndTime">2012-05-08T15:41:15.750</prop>
			<prop name="InstrumentID">27011</prop>
			<prop name="InstrumentVersion">HTC_VER_10</prop>
			<prop name="InstrumentName">LC480_27011</prop>
			<prop name="InstrCalibrationDate">1899.12.30 00:00:00:00</prop>
			<prop name="Technician">genomowa</prop>
			<prop name="AcqStoreClass">HTCAcquisitionStore</prop>
			<prop name="AcquisitionStore">eJzkvduO4ky2NfoqS619xwU+cpDWasmH8BEbIowN+I6jDTbYgAHD0+9JBNn4y6ru75d21c6sf7W6S51KMjGk55hjjDlm8N/FYvdfh/l+/T//OBVF9Y//Wubz8/l//mGNNWV5vGzP22pbHIKqOK3/8V/X9ekMX/3PP/h//PO/y1NRvn5SS+eHwzrXisuh+sc/+f9uP7/3l0cE832Zr18P6Hc+HpFvz9XH77gv8/UZnv/5mP/5h/x8ive12dV6/69rG9PH/vvLGZ2K5DTf/5srWSf79fMqhJ98k/3if3I/ub7Gu/G+yv90kfAOGnnR+LHGBYt/veDxdg/PKsldoSf95KrG6335j3/+PxIn80ZP5pHK/vnZ9bM/ROMVNL5pH6rk9Hqq/k++H83z7ernbxpZb+C7lzW9Co3nu9y//vOzt3gJv+mQGPMl3DbwRv+bh8G7Myq2h+r8j38OufOAaPnRCAPNSVeo05618UnXR5kr1BHRksu+gwvtdstsW/ZqTawfV1wMdirywpFS64q6tImTOTrCQz+J0H17VHGVViPO3nFZrbW6Whfn3OAaDsTBqtLQsV3gYnpvhwP3DD+PyHJC/OWS45x1cVshN4tEnJTtVegOC5vXVtJxibfm7IIcczuXtbh9neJq491De11gVTeLAhNHKuH6xdnNR9et6eNdgTPkbPk41gRu2MGHtP9A9i7syZo5dvv4qNf3zC5vrVLbC72QKI+LFY7NduCgGQoG+LI8ZsgV+ULWkDZ08In3dpzdusiVtkyvJ3zq6r3QbfEJ0de+gojp3wz4uTkhyLDLKd6OlrPQzSUh1kR+P4H3s70LbSVySg1fDwtcKGuRs8l2xGsdgsYEjTIrI+MkMFAc82tcxHyIHKkt8Npensh4q4cnzrW28JeaWBuE9yO+Du2tsHI0Yc4FxHkM7QzfbU1Fg6W8xtels84ce7AvNfW2XuCM2AfONbvHXLths4XTx7XDOeQ45LWPu6MNxQT/Psvu44uvwgD+SzBAFvvyT4vl+2GA/osxoGtKHlHPGdSQKqVxEwPavSjVruFOxYWHa24Quee+Zq+nD7iHD2o2LEit6m6vZxHrMtbR2L3cInQcr3VcTBTMOdwlTLXDZqDi9OTUnIvmFa/dkt0JZ3deyfz5ROnrtyKJyKDX4kNXkzFgQHet4nI72IQOf3IMzRUvc3ztPW6cc+8PHG3V0Zf44mYcZ1ceXuntlfLCAHKeKg5apXsHHzycZXYgyKUmTEca3q7jR9bAgNLZPcJBNb3w2m4NNagLHQtq6H4nqDU+WjjrHXeZe+JsqKFsPcK7tMhCt7uNc+0ajThcbuR26LpLeH6KAaMLZyDcW9YRalvpGB/HWfwfMWAlyxnDgOk5C4g1MWwUlLVmIMuv9/h4l6bIWc+nsrZwL12ciPI5HIyXJ14zl10TV9Xljgbxuh9p9WgJPy9FNjde52kftZ18js83bpO5ZZHzDAOqVChCd7o6ylq9txRcqudOODiGbfU7YoDwJRjQEZ799U/AAEHu/VoMEAZL7+c8YGBZEa+15hsLF+sEamay80stVa0uPpRdHY3mhWowHmA+ZoAB57USoTg3Lbxzx+TFA2x0cvGFJBxy11LLaGDA8B7Wvj40pAkxdVMMbdJNUnRbXiycjr0EqEXt5NrktN0CppB76K6n3ZVm7cQCX9ZYQPYtwak+33kBMfK+kQVuiV884LLEeeZw8tHR+O51iIsF5rLBvOMTLV5cbbw/wp/RVh7XlVacZuELA1Z6EKGaE0YvDGgJsaop+ZAwHuDo1lHVNPvRx9dVpYTD/gRXuiQliHiuBu9fUZGI8QCGASd+72iT3SWAPp5uOYYB0eOR44uTdDiXO90cfWUUYzISXRuRSXB3EK+WV5x0RzM0OOGZwXjA9byqUAMDzmX6CF1sVal2ygDDKAbgW3f74gGpcUs5xgMUc57iMtSOyC3aJ0frJhbBebvVyhysXKvviAHil2BAlxP7fwYG8PovxgDU5wbE8HpQQ/r8AwOSy3r44gFVb+Pg4oAfXBMDxIcWMh6QDCWbaHatZ4wHkKjjMB5gXy0j16TpdIirtclljrFfp1qyb3P4enoo3OjYrg19n6GIoEMhcoOHqMRI9gIDX3U7Qa5WFn3tJu/XOE/vNWfb7inS9HK3wxc85zP7KOFIT1s3Qmy3hhqkGDDW3QjnBdl/YECn7eGrPxdDhgEzdwM13lkJod3zrhHDAIPXLI7xgDXvEpwm5xwNsFTGjAdsW5s8ZBhgVqc2Lu574DGTHbz+nsiZRDu3gIfMrnWMpid+98KATc8sGQ+4qjJg0mHr1JpUiSXe1XYPOcn+FjMMGN7agAFvLdDgARQDKA9wlOGgYhiQjwrQMm8toI2OgAFc+MEDKnRNQpvjJgbjAft7Xry0gJRZQJJ2cj90heiafkcMkL4GA3od7s/wAwThF2uB9j30iGlqgAGUB8hToNhHhQs4xgN8vBkyDHC3XL/Wyum0jw83UeO8QSt19GNnZhMkg2JlPECaBSOGAa6q8JF2K674xQOk6TDW7NPjyjDA255UlWkBNTvLaODM8YsHUAxwRtdy1cQALl/kTQygPOCWS+TFA6gf4AadMS4xOaCBLjlyAwPc49iHn09OA4YBA2O+KZkWYBhgj+/Qx9HeB61zyjLmB1AMOAV69vIDKAZchrbKMQy4XySDjOyBkTEMIPN6g7fjat7UAnt1AZjiX+F6sst1iy/7bi9jPKDdscdNLbAeVccmDxAvDxWf3PqKXM8+E03Yjh28s4b8SwsMihlhfkBgC3Uf3YVowrRAAwOYFqAYwG0tA1ek20LfFgPkL8GAXgfg/I/gAb8HA/T1Dfoo5QGjrY+aWmB12QyaGMB4wBsDomJpMQwITIxjpBy2flMLvDHAPtlDonHp9I6PyV0Nf44B2qCjNzGAeYL1uA4Hy+tJfWHA2w+gWgBdVajBlfyBAVQLMAwQnI2Nd4sz1AzU74phQH478VxDC5gd0+LIigAP+OwJvjGA8QAjxSq+DzbKCwOKqGcQu8SAQcowjaEyqwXeLlrLFw+wJ/sZwwDGA8p794zL2bUfDshYiRgGMC1AecBtUW9/4AGXXKsyZ39a9BkPOOYWzznWbVVq5kohZHC07Gy8BNbCMIB6gvZmBTxsguYbnFhh+fIDqBb43jzgZ3OL348BfZn7UzxB4xdrAToXYBhgnAADsqxv43xa4myAA+gj52wR4KJQgMtfzaqv9WpJxWKi65zXC2vCPEFdP39gwFU2yQsD3lrg2gsfaBDw67KBAX6nhJ+ncwF3FHUzd+/c0oYWaPAA6gkyLcD8gDcPoBigQivngqKbENTOnvf8MiiQnXfdmPkBR18QOTfYVFVDC7iuuuEbfsBnDBgg0XGYH/BZC5ySqRoOnb7CM0/QGckGGmNPffkBjAeIV6NkfgDFAHduySnzA6gWYDzA2OGQaQGsc9uXH7DDwSJ00/lsxXhA2Z5cs4Es94AXHNoBLpOOiJgfoNQFYKC5+/AEqR9AtYDbagsRwwDmB1AMeGuBb+sHdL8EA3hOFLp8908AAYH7xSAwvtmDJhGgYuBaDMlLDPTuC4yL841HtkPgpmMg8DQFG0TA4FZ6yIaDh/LZiLU8eIkBBgJ255E1QCCPajVjhsCyXYTEwnGPszszvGJEYLcbpchZXpyIEQFqCjIxkGbTtGkISOqSsMEAvrmYMENgq5A9kGkxrpkYyHBb4BpEgBkClAi8xUCwTAK/SQSoKfh3RGDMIcQMgR9MwfoeydoBHUOcKesMMVPQmomHlyGgtxNffw8HsaJpTmMwMMjGh5IRgSo+XBAjAnvxOsBbXRVew0H8uBHipwqIAVcnPxoCFAQaw0EKAnQ4aK+O7eg7gkDva0CA56X/ra6gI+MBMds2sNk3E2hMB3/OBCgIUCZAJwMNNUBBgDKBQdDJVaYGGq6gdz4ITRCYdsIJQWTV5xgTOFSuwyYD9oov+2wyQB2B5mSg7olhwxGgriDW5jeCBM5dMRBwl1JHZUygxDvo/JQJXCcPk00GmCOQa8kHE7C30FOpI9BgAm8QGChdh9fcia3j7pMJMBB4MwEctoAJUDXw2RUstNn+5QhQV5CqAQYCnKR8TAf3ra3acAWZI0Cng1QNMCZA1QB1BJgaoI4Amw5SNTBNnN2LCdDpYEMNDL1jzdTAiRd63LdVA/0vAoF+l/8zQOCXWwIUBBgToLYgtQSYHPjEBJglUFeHdtMSoCBgl8OPmNBmfomaIPAeDTBbkI4GkuFNfdmCFATUSdrimCWwrvaDJgiU53WGT+7tzg3c+6nSyqJ9xJfCFDhbsHGlD3roNR5kTGAeDXM2GnjZgv+SA2w0UPE7H2doJCJnWGz62nHDhQSJrQ85QMeDJ3TOMzYaoHLgeOzknGMnc6KNBoqBxYOqodG1ViMGAnQ8yECA2oLHKb94jQepJVApvSxjTIDagpQJMEuAMgEqB5gt+JYDDAT0at1u2oJvJsDkALUEhivRQcwWvE3KEwOBwXhqygwETvzm9BoP9gRrzGzBQXnafM+Y0NdkBXmh2/9DjEEe/WIqsN0uXRYSIO1JGjMUaOgBNhx4U4E3CrCQADUFaEgA33rQiikK0LAgQwEaEqCmAAsJ/HQ4MFxkba4xHGAoINzLipkCFAUYFWDGIEUBSgXogJCiADMGqSnQQAFqDDI98A4JNIYDNCxI9QALC1IU+Kkx+JkKDHsivH7nZOvNkABDAajA13DgjQLMFKBUoDEc8I6gZwxytbiGHsiO28nLGKQo0NADlApQFGgMB6gxyAaEbyrAQgKn+3z1GhAml5PaMAa/rSnAf01akBc7/B9iDf5yLjA7ZR8o0DIABYZuipsosDQX4YcrcBz6LxR4uwJ8Lr0EAeMC5spd4EKQxi9XoDhaAT52JeFlDVIucLIuGmLWIBMEvVzhhm9BQF2BhiBooMDgMji/UODB4bwxImRcoGUOqx+4wA+uwJMLNEaEVBAwV+AtCH7uClAUaD1HhN7WTX1dV5PXiLA5HqCRYcoF3iNCNh6grgBFgQYXoCjAokIUBeiI0C7Gkt/gAvZmCpSfjggZCrRmfSD8IxuT0Ua2Q8YFqCtAxwNMEBztye6FAm9BQLnA90WBr8kL8pIk/imBQe53KAIaFGBcgNoCFAWYLTCQFpMfUWDf1sOGImgEBfjLZcMUQSMo8B9sATogMM6hknm8p+QMBfJrkL4Cg5QLJNfr46UIqt34ii/tu/hCgTcXYLYARYGGNyi4IxdfQot/DQjeioANCKgtQBUBQ4FGWMgVZdJQBIwLUEXA8VjNhvYKUMyfL43XgOC8UT+CAu8h4UzczpktYHO9ucoGBNlw98xoPVGA2gJ2iKGK30EBagswFHgHBRgKNBQBp15UbXFMPlCAeoOfBwQUBdiA4M0Fvrki+JrEIC8L8p9iDv5qRUC5gPJYG4hxgX+vCJq+wBMFmCJ4TwhYZLDabNMmCrzHhEwR/DQqwLgAXR2gY0KKAg1F0DAHG3Gh9+qANeY/JgS92XNdqREZ7G3wyxf491yARgVYbPgzF2BjwulkH37mAswXYFzguTrQUARsTEi5AEUBGhn8HBdqmIOMC+Dq/hdzkE4IRkuzz1CgMSGg5iCbEJyWxYgYKAcgoetDlAtsB5tV2IgKMC7wOSqA2m3nW6LA12QG+Q7X+0NCg798REDnhKPO9AMFGnPCeDWJXiOCJxcYTLqX6DUi+BQYor4ACc4KQcvU3f88MMS4AEUBqggYF+gse4ACnqAihgKflwcoClTd0SNshgbp8kBjTqhWHygwtPftvyiCahT8GBZ4cwHqDqq3+1/cQcYF6IhAG1/8lzv4RgHKBfwIpSu2PEBRgIUFGgtENCxAFUFjTvhwTkkzLEBRoBEcpoEh6gs0QoOf54Q0LMAUQcJLmKiTxwcKvEODDS6wzepj9pkLfF8U+JrUIN/pc3/IKvEv9wXe7uDnGQFTBGxG8OYC79ggWx/gjz2TrREyFLjz7u21PvBGgcaM4M0F2AoRRQE9tdTQp6vEFAVYWoCigH7cJ6+0wL9fH6BcYByd4PkLeWowFHgNCp8o0PAFKApsFw+piQKMC9D1gUG+Hr9mBBM5TpkvkN78Q+YMZTdliqCD7xrHUODtC7A1wsaM4D0opL4AUwSfB4V0jdAcdyzusyJwTr4VN7hAIzrcUAQUBRqK4L1GyNICjRWid2TodFYV5H9bX+BrcoN8tytIf4sCXQXxEv3nS1HgdyiCzzOCRniYuYNPFLB7s7XxWiB4LhG93MEnCgxWbY1jMwJSzKXmMrFi6h5Dgc+ZIaYIKApoaqk23cHGjIC6gw0u8Dk4+I4LsODgbbCI2ALBBwq0Q8YFnK1U9RkK7AJVzFzXSgyd+gJ0RsC4wE/dQeYLQK06DAWoImAzgjcXYO4gQ4FPy8QNLvCeETAUCPQk+GGB4KDncZML0OAg8wVocBAolZjZ2/EwYr5Agws04gKUC7SWweHFBWoMKEq5wOWotL/xjOCLkoM9Wer8KVzgdyiCBhd4u4NMETB3sPNk4NQdZIqAuoMsNDRJTKIEXT1jM4Lb4KAwFGjkBRprRG93kHEBukpIUWBEJ4X+EKqO+QJHzuEZF6DuYDM0RGcE1BegioByAdL1lAi5vdHiBy6Qu4EUOp2zzzNf4IUCTy5AfQGWF3iHhtga0U9nBJ6UIZYXYCjwzgs0koOfZwSNvAB1B4t22H2tEFAU8G4loBBVBO8ZAfMFPucFpv7Ab84IqC+g+2c7bMSHG0cKUEXweYXge68R8V8UHeyLnd6fgQK88TtmBCOVQC+jB4s0UOBTaoj5Ao1JIUWBZNyzyGja1rOgaAMKVIFO8O46CLnB2ocem3Q3IZsUOht04TVcLYDhXo7w8+64XjF3kKFAdQQugIYd6FWn9S6zsegaDUXgJMpAfqWG3ocKUHfQfeRPd+7JBS7VaPeDO0hRgC0T0uhgAwXSsviYFNaju9/0Bd4LxY3UEEUBqgiYO3i5ZjoxTtYHCrCFYqoIKBeg7mBDEVAUaCwSXdc9Qvw7B4qg2m2d/4ACjsGdS+YLUC7AUIByAZofZijwOS8Qzid50xfouNaQHSrwfWcEX5MdFDi+/6e4g796lYgqAooCP3cHmSJ4cwHVQBrjAj7cVBHjAqov6NnLHXycoqYvQPMC5/2Zf60TStuBzNxBxgXoFoFKOtrLHaRc4DiabbOBKHdeWwQ0L9BUBO8AMeUCFAVYaig/t9PXpPCdF2ArxdQd/JwaolyAuoOBdbu/tgjo0SINFGBcgKKArZ+1Zl6AKgK6RcB8AbZFQFNDdIvg32cHmSKgKMC2CHxPixqpoQYKUEXwQ3aQ+gI3SXlxgcaxAnRGwLgA9QXYjIBmBykKfO8ZgfA12UGB5/g/xR3kf4c7SA8Z+5wXaMwISusmvriAYXs6WyhkKEB9AbpQyBTBNh7v2C4RWygkw9EMH9Fa4Abn8aWvcSFWMd+rtGwUFGnKUIByAW9q3VaouwnG+LxY7NBg3eu83MGGL5BfTvmLC9C8wHtSSPwlPL8z1Et85sjhgws8FcHngwUoF2AJYsoFGkvFjQQxzQv0xfn0NSl8J4gpF2B5AXbI2KeDBRgXmLUncmNS6M6duc98gasyaWWNGQHjAg97SxoHDLG8QKLuTHwOvEvm3vNeqlkg89mMgPkC79TQ5zUCliB++wID7X7KtfbWmn3zvIDwNdlBge+Jf+8O/l+MAjQv8IMiaKwV09QQdQcbvgBLDT25AEsNsaMGi81f8gLO5jB/ZQffKCDsSj1kKDAeeC8uwBTBSF2vcb4ocuSa1iJlKPDDHsE7L0CPG23MCHatxxVfpOCIBv3uMdX49XWCE/cicXZNLq89gteM4OkOrpXbBxegioCmhqgvwLhA33ZjXC6LArEZAeUCt25HCxkXoBuFVBGMxWNNfsgOUi5Ajxpk2cHPx4tY6oywGQF2Y0CB99ECjT2Chjv49gWc03HtsBkB2yik2cF3aogpgiAJzvgy750RQ4HW0ooYCnzbjULha7KDgtCR/xR38LeggBe3EccUwefDBT7PCPz10mAoMNyoZKUf20vgAq2DHjJFQI7dA0MBNiOoHydgpBdB4tzzBhj4ZSo5+L5PjMx3uoHR8AWYIrCzzgWfztYxtC+kFzeyg00uQLODVBEMkffyBcamf4sZClR4DHf9QTmtNF5pr5oo8HlS+FkRBJNJjC92tc8G16eO79mdBS7kTYkGC6HrN2YEzdQQnRR+3iaik8Jytl4yLmArk2PEuEAjO0gVAU0NBbeJ5jNF0JgR/PttIoYC1B1kvkByV+XGASNuSKJI692HF5y7QxB+cgrvxx9wwIjwNdlBQZS6f4g7KIi/2Bc4VJLzOnZYOXzsEbCjxqgi6M6nM+YLMEXAUGA+QOGITKGXUy7QOG5Q9XanJhfYkakAvbtuhYP19pbr7rgXYa6FnXCUpjuVcQFlO4DeShPEaDD18E5WHqEzOF/KHxQB2yOgvsA7QcwUwZIkKeooiYrbt8kDdLXTNzTuMdrhVA57yE2XG0OLDoAKp6PWR25ndCv1De/9xR28H+47fAjrMrPnaqeviedjjvdJtwqdguvKPygC6gs0jhj5zAUWg8kW73Tu8EIBygXojID5AtmSw6DrY3j+NwpQRcDyAn83I9ir+N9wAeYLyGuzg/N2eA0HmXB2NNUezFleYKQOFFX/jijwNdlBQRK5P8QdFORfzAVWB+XlC7AzRhooQGcEdFJY6oqQMRSIRc7BojM1Qk+7qLk+0JS/+AIbaNtsm4j5Ap2O52D5ONKyUS5A78zC2Q23CD/KRrd5ljIuMNLOGsdQYL8oNNzWbQX5yws8/r1TyGYEzB2kXIBuFr/PGCGnC3ABPpkp+FYsesgBzexr3KRd4eqhtZCjDIGLhOY1wwVx25mTulhmeQGtFj64gA8vE+9nnRo5tbestJM10PB20uMyd9xpGdosvLlYmC71bNid1ilDgcaM4POBgy2iXXGu1AVnK7OB2vAFBtcOKBqaGmKTwpUIz78zcrG5WUzzAodzcuOYL0BRoOELCPps1DxjpJEdpCjg+u0BLiORC+2y1Seazg02OJsjJRsOE1BE3xEFviY7KMjPOfyfgQK/epuouyhs4o+ND0VAZwQsNUQVwfwyXeLSS6D4b5thCb3H87FwvVpoJK8C9aUI3igwxTuhyQUiT8lw2ymdcDh39UifY3mK2yd7jkYXSXQaMwKWF1hESY1v9nAQjrrTTP4BBUbFpm6iwHhaBMRcysDIk0qBXlwjA3cVYoXeVUr7upyECAs2NGFPn8Hjezus4lbh6JxfRgH5AQW6ZLPHp9ToZAN52V5pk2JR43LNK5x/MJJcXzmFh+9zE2WjC6lrNilsKAI6KWxsE2nFpY1TLYFePvd7RGtp+gOXgtt+HT1MfQGmCKg72LHSLr4mrVVoz1O7Yu5gIXZvqOELFMtKCgdx97LSlKM3JHZnaqPGZvGuMhKOpYbCCP4e5fTcytzepl1pfmtwxQd3qKMRl9yib4kCX5MdFOS+9L/aHWR7BO8ZQSM72NHGKUMB29UufW08LuZYCCwHeXFw7+tRBbqYbRbT7KC5HXSaewTcTB3hPv8IQ39aT1Rdikwb3/Use84Iypc7OLovoErphxDsUSrhu6CtOG9gF7L+zg4yd7CuDg98rZUucqB+VD3a3EYsO8h8gbAOLVxzsyjzK89Y6dJhOcWt2rBD72gDKkjXJMKC33c4TwAhoTc2iykK8BEOsDyrzNCX+ltflxd2irsjYcANl32d6Ne+HeEHF5jcqLpvHXa+QOO8sdVZPrxQINAOvraQuqAA1CP0bs5syVpyHoi4GtyV0PNSUCQUBagiYFxgc7no+FSfNqHtX2L/h+wgRYFGdpBOCikK/OALUC7gtZcxFmaahfwgSmvd7yMd97ohyoa+qMjfEgW+JjsodLqdTuePOHXwl6eGznHovGYE1BfY9knY9AWmrVGFj3DjZG7W2shayYcPzAnjERoGGVq9FMHTHfz4SLJCxY83F8iSrYU7ablF/uzg+Pp4NrxgSZxcw+Fs0SOvU0Ymff01I7DG8wO+Z+YRjabnbl/vreZ7XKoeD3d9sSTaVsoMfNuPgOHHEimZIqDHDwez9fPoU3gi3L3gHPnPjyTThfzcwhySCOdveKpAlDbmb6eI83reIdLppJByAXbKyKoCoXAv2hHyWpFA9AQ7C9zPH6CVHqNpraOHnWCoPCcbnTmtz9zBxoFjgupIOMdhwtn9g2RoB1SEuKs/dzD9Icn1bOVpWFqooIBGQRozd5AeP4ytg+Yj5bxO8Lbo5ZxzGs1Tzc7GLs7jY80NZrrHg6I4LfCZb/cy52SNIuYL0FNGmC+Q6fGhmSA+7AHX+q1hmHm5EPn68oyW+NG9uNxwIN2db4kCX5MdFLpyr/dnoIAg/jYuwBLEYqLGuGjlETfoOtNYC1xFw/w+UblRICalXsmrGN/Rbp4NTVNMGRegioC5g32uMHHrffYon64r3JEOZ+RJ90FfX22sAHe8soOGgt8mLEHc8AXuywHGXdHgkG9U60ofrecFQwFX4s+x1m3fRljqbVTo9QgYPUUBpghabUABKQhHuNuLbqHXMr1Yf3QNCQtJN+FGa2fm61jry1jE3C4cJVbc19+HkLNtIrm39rB0OefhiO+7jt7DlwXm8/AUjiRrYeimtVKwSOBp/JGbVc0ZwY2oK/TIBA/nSyHj3KgnV9pwKIOCSO0A+Ycy9/VrlEW4Ja8tbrTMg7Rx7CBJjgFB0tKC3n8zrmiwXqxWWhxfA3xJLR45tbSSNXd3OuPtaNPOXKyOeMYFGqeMUBRgH0i02oqO1jG2I1AweRZ6+TJWdV4yAJUfUZiNrnv0PX2BL8oO9iSe+0NQ4FfvFArYc8gQ7uKXIkiNPH2hwL01NbT9kJth4WTbyLP0INK3Q3OAxUWZIY9DccVmBA0uwOdLu4kCw9QimPcwxw2jxzrS6TZRp0jVLEhONx5RRUC5AFME2XFcYVnmu9xI3YLOX2jDGmcDR8yczqrHa63bbY87oWtyw1wBRr+E8oRemAKKUS7Aad4QdH8sQ+8L17IuDfZbzEXTExr68ZHXU3G7wndNPAOq3Xo1UwTMF6CnjHSDCQ8MulOjkXZZqXqZbEwsPDwx9CbWmujDHdS72K9W4fCu7vkGF2CnjHRPd+Au5bIMBxfSjbXYMT3cunW2ocfNHVUPbkmJeX46zIanEr24AHUHWV6gbAFXEMJVl3N6G1zq/skK8bXYcpl9zNaRtj56Cm7vFoCC53kS6931bfjKDoopKAKaHaS+ANsppDMC/jkjGE1XgMIT3mnj7qFIs9FRsVbfEQXEL8oO9gVR+FNQ4BdPCpWp/XIHGRfglPKOD71JjBgKzDZZF0uWjTn/EgGjXmznV8zr1gUNp96S6PxNMZoo4JjnAe4/zx1keQEJWwW+y2kXGLGrGOg4RRpRzyYKSatQS3j8LXxxAYoC6thWyCB3lDDQyqSPvEOrj7dG3gntnumDIuiXI9wrW6NwJKOJz/ICbFJIZwTDnRJi4TZU0Ni63AjiH7sh5reSkA2f2UF9oY4VfH/mBUbPBLG+XIbBKy9AUSDcDCIsbswuGrVX11yfTboVbp8TJQvQRImR0zYD3PU2h2y4ncsxcwfpNhGbFC5EneCjVj9Ce9u5pJojBj3MPRYV56mdparfZzzBj3E1R6ObI/TZuYM0O8hQIDycJSze927m8SjMgTu0n2cThTLndA1QZKqynOHOZG5xQ34IisI0siFxa2yjxjbRMZ6nr+zglVxTzPcdmRuiel3rW9E84FvrfuJGd7/zLSeF4tdkB4Fly9KfgQK//KyhOrw5r20i6gtMklaAr1Z7h+xKjR1tMnEEzMcKMOpgMIv060OfA8Pk5XA4mm4M/YSgF9Kzhtg20fIgDZkvwHYK696ig7nQamdDoYdLlDyAe2hyy0RkutcMRGcEFAX8eJnk6ProIeIpgcrheYtE6LpbTPB56yncUG1dVtpW2lNfYI185xj7zB2kioC5g7lexPgxG6lcEN4VHnH2psY9YQaoIPRuKlKHgxm+WYd25gecIiN6+ijlAuSuAiP355sz5vFBReNyfCuRWdg6GR5XCOHJ+fkxxIrZx7djfc884dxzGp9G8MoLTDyC+7NK5zzT0GLdXzwKLO4iifP941DWx8nexvewyrNh149LhgLuefyRF6Du4F26LDP/qEq1XmXtHk53G4XzRrt6pa9iqYXr3p1wo/N2TBgXoGcNsUkhVQQNFLgo7Q6WlZvCYYUDFOuMDyPc1vtC5qU9UEzfEQW+Jjsocr3u37uD3+J8gV++TdRAAZogJnFHxOm5OmVObnd4LRPuKRYNdEKj6jKX9ZXflrE06ivZuC/eckRRgPoCJEvhLtPnYYgf751CIy40MrjdVEAJTlXRild84li2FY5PQ61E77wAQwGtVhyiLGONI600LVFrcVZwd7Azs6Ep3la6274/cFfflmh43S8NhgLsxDHqC9xDZYn7j5GOiIQI6PzkbBDP8PSM5NZNRgG/OeGHUGncWJGAi1B3sHHWUJ6NZdwZlfD9/YH4aNv2BsTc2SYabzOosui4OODHFP6f745GrxkBzQswd7CakgDfNClEXqRahn7JbjpRpB1U4UF8nqUkDh+4RvsaeZ1eb8U2iweXNaAAnRT6vnbHXTcqudFo4fm6afZWuN5kdujrKvwPTeQuFtZWknkcNnOd+gL0fAHmC9h9/4H34WKP3HHHXmlzRTKJHQs6Cq5t4qChdbrhWx0oCKPjuv8tUeBrsoMi3+n/Ie7gL58RuEPFYglixgXus3YL71tWD7nt3iplH1EoiWc+87atfq7f96FFrDTUuXHUrglDAZodZB9KMukmU8YFWGpIPhUGGWaZhvBNSSP4/WdMhrUBDFb17xXzBRgK9ColR2ug18R0F8+TzR+kRoqn7HDfgxoboo620gt7s8F8h3DIW6+vfmOPgCmCbojXmNti6N2zCBROPHqerlppBofxA54fNDGP+3wXhUF+CYCLPBVBY1Kou5JKdHxCoLOdNEdKX8HEPE2tDM+GgBLlUtKITmwtIzdFqRHLC7zPHcwv+wB31t089BR7XuqxgzwysjOowvlBdZA502e4vdA7mQ+KQ9XVIsQMBZgiqCRxiVvXPhf66mHj6ImamriVWhEa8Zxk6OR22eBeqh9B+5DSYVyAoQDlAum46uGiXZ+QI23lWCv6oUscXkAZsRKSI++WacQbr+H9PQwSgr4jCnxNdlAUZOFPcQd/dWqIuoMsNUTdQRJLIuZXjhf6ylyt9MIbnXBnfG6F/iYCRn1eSUNiKX2DI+6C8OiHvMDKXmCJZgdpXqDuA8r4tatl+NSvY3R6KGOCFqEdEiLeeaYIqDvIuEBhSKD+jTWgyiEkMjK1Puj04Lzhhu7KdPTZ3NaIkoZ9ztc1YDCZKf2FC7Sz2QaLHoa7frCHu352u0GVhYqFyPwK3GJ0nPaw5BEjI/O2RtD79FGmCBIRI2IMzgYaK25ao407C4k1v9qILNNghS7i0idD5MH37Qn8/rcvwM4aui4WOrwTxT0c8dd+pT+82ZgMHmMEXCBOUwCfrojF/l5FpPBAcdAZQYMLoKkFDH5W9EIvu8L3e6uthm+n3g4N0aVT6/x538bSfP3IfEvoRgwFzPb6wxcolC3Bp50tZM5kcKq1dqXA3+vee25bDWoedFjoEKc1g9fve5j/lijwNdlBURSlP8Qd/OW+wGd38LTuaLgOqhUaeR7f1ydqAsWWnTU0lnPQ9dIBB8Ss5yZHzIemIuYO0kkhPYk8boVr5g4yFKj6Z5t48g0Y+t0gKVqvofeO0M7OGAq8ucAw6QMK1Cr3rLIEoSCJ1D46CYKFxRV3CodJVK708SQZQZUCtyD5KlAR5QL09NFxligrNI+8HHQwBlS7mHWFZvI5INq2tjgsaIAqS36pEN24mCHW5G2K6B5BY5vIP2Qm0YYVcIfDIpXRegHFrrcimwsuSy1H1fwcEo87mBmu3K2BPp8ycvUHBRbneh+NhqKionAYTomDVYMbzzFwmwLbJkHbGbxf95Pqo5KXXtlBlhqCd80k7s5UQuLWwF2q1K1w77lZPAy3q0rn0sMcP86nbjbarlYr5g6ys4ZoaqjmzCMuL7kOXKG4Ek0sn6mqdc9EZLGH1xPcgZuooz5cv+fVzrdEga/JDooS3/nf6g4aWmY3s4Pu+XLFHZwduJGhyLI+750dYsi2Diq0lfooG0gRMecXYKA+KFoU3TPUPImcv5w3zdTQ7J65xF7YehhIXp0js7ccE9cAhTrui1q/MSlkisC7I+hdj0Tngnl0V1E10FJAAVXMRtWlF+nuLJsS9YFRSMQoSBGdFLKPKSSj2wpFPMqw3PkXCkj7c0SsmQZVEumgAA5eohLtCFU8zrx7iRoJYjojcE43i9ijykTjsgtVswKFQ0bC1kG4LrYVys1iBu9X95kymt5j9N4sZqeM5PlZIa641cJxR01k1PXQgujyw8wIlwGqlfXMI6Y/AQWx99QK0Ukh2ybqVNsI+dsCvi/nKjcWzsBF1N5mgntQ35lnuYAqd9w9YU44Kyjg1hunyQUoChiL8RIfpSAIh0Kx7evp6UaIi2N4/kLRHBTO4P1FKAEFEvtq9C1R4Guyg6LU7/0h2cFfniBu7BF0Aug92/44xF3rUYXDMunJesu2fWKi50nb5z5ZIX/SmxFztQIUaAtw1763iaCWQJcrt1vO8gLMF3gMsgGxQAhnzwRBhaZSERGXKE4YiCk87XtSyLKDa7n3wQUoCkzHRw63OaRwQeEO+/pA4VbEhN6fBeYw6DMuwGYElAucjXP5zA5CleED9N7ZbjYlWri2ubHjQC0TskRE5WIrxG0+qBA9X4D6AuPF5e6gZCDZxHkmiHG1BK7Ru4VzUOuVA737sq2RbEpzoow3NgrGLeAS9JQRdr4AzQtk3cIiXhuwKGjNSIymGVwvIisrJAcNfn/Hz0ZkVO8N4BbPqn1PCpkiKM+AauZefX7uI/+coSyebqXlKdl4bSc12p11AdeuqCGs24mD6GZxQxGY0nmBb/PuLvPnmigDT8Fj4gx7wN2OWeCgKMwwUcWHjXB7C9zvO6LA12QHRbnH/Snu4O/jAoG9Bt066opHLNv8NRy1h+1UX+AZKADSA0Y77pEKccVsTsznHgG5SPe0MSNgiiAkvaKZGqIoMDiWOkeM5bP3zaH3jq4bQIFS2BmoHeCP1NDgCopj4s5GDAXwVIAqtOWFgiU8RuH4dsQRatlJQtzxyAyDYD0mqHHKCEUB+DudcG8EKID5KaCAlCgxUc3cBi6zgCow9+iFAkH5uNfMHWx8NhGWFAeqGFCAYA8Y/7KHY+JkogMoYwYy6ndvS7jeh53h8UirEZ0RNBLEhgGoOUoVEwXSIi1Rm8drMigKQJn584xhsSsFxD3MAWXGOlzP57xAkC7h/d4Adxp3p3A9whIByqKLjgJjkxKU5KcWrpdPd2+n4+fpiL2PSSGdEfCiM8V8X7s9ucARULMClDOfewTkcgbFMYGnIG7Ow/uR+6DQviMKfE12UOx0xP+t7iD1BdgeAfUF9O2Dx/fsfEXDmaWk0OufCdswgbtWNgiPyBzFDAWCzjDIURL/1RcY3KFYG3mBSH+eblpnwPApF8hXIXCB2RWqyvB0o6EIRmiovFAARSlC48gEBq+exybuaM+qioZYRrvNLSXavDC5YFqPY0RTQ2ybiKJAy/Qq3OHeKHDgZsTyr6BAqgNUWbdTIOJ3XQsxFKC+gPK4QK+m7qDK2S5BxsXkGBdYLos50ReewzEUSKfLNTEmwC2IvA34hiJgXKCIoDcPNcvkxtshKApZnq2JT7rQ67nzFqpwB0Bp9ULozcbp/vIFKAqQo3pfIUN4bje5ASgwaX6PkHeThsT3j8DV4pOaIqXA6nN7SM/GuyPmGQrQ1FDgj2rgFuU9wOLW6Ya+d6pk3b4rIdFT20LjeqcRNAFGwFBgHPuk/I4oIH1NdhDwWf5D3MHfqQjoZvEYiRLuC7crGuXmTUbaYxYRM26ZWZAMgcEyLuBUToatTHvlBehJ5GxSqO+yc9MXuHrYI/ryAQz/jQKMC/ip7iC2R0B3CukeQb32hkS/QK0wRRBWIxu39y0L4YOX+sg+KDvirgyo4rkxTtE7Oxg4KqCWtp9dmCIYn8QnCmC4Xj+U4fmUFvTe/VgyGArg20Z7cYHRpQQUoHkBygXU6wVeb1iBju7h84IME9WBKubuPHoYeEOs09nmAjO5yw13kKWGwmEIOl/xgVvc11CVhXHbMBTAh4Xmo6V4Bi4UbQHFvAhQqXHWEPUFWhR1owmgYCnD9cwWGH7fegsKKD7UJRLOkkr8jQrYY/eJiqg7yHYKqSLY1m4Xd+K5GuI0v6mIcgFtc3qiHA8oN11lYzLsCIDi7Wde4juiwBdlB3tC9w9xB3/5NlGIJOt1BjF1B4doIOLbZX3J/OKk9FEnCyfAKF24aztd0n+hgN8BnXzOtiVzB9knlPFwwzZQgM0IFNv2GBdgiuB+VyYvd3AsPFR0Kmfj5jaRP1yOiGVvAQXCCTByMjwNcGfvwl08FYARVy0vI1r2nKwt5oACVBGwTy6nZw0NJsWNKYIXChReTDzr6UPcJtAL6xH+8AWC+5Zv+AKvGYHnuS8UqJdPRRByC2JtWx+KQMPnDVGV3AFu5G77KNsXOhkcYiNjXOCoFWMC9NtGZIOBS1zUAlAj0eHrefrkIhcuItrdBkXSamkRonmBBgo87lJEvMsUUMD3tytkVmFI7LUGXMgO6hrNjj2N6FECCqmV16BgzqHf3CMI148JFlQF3m8vwxWivoByGcIl3cgHF0CK5YTE29bfEwW+KDvY5/p/iDvIq78YBUbO0mLbRCw1dDtvRCwGhwvnFd3bBwosloACY3+roun+tiDmaAa9JBlp5csXeO4RsATxFN2uzBdgigBZywGxDhedG0+r+oUCo90Nfv7tCzTcQcoF3CMoAjLbayo6XAYu5rQ5VGnyTAFpmpR/oMD1gwvQzWI2IxgJtxr3t9gImSKYnXp/UQQUBYzqACiQ2s+8wr+4wOvEscQbMBR4+QJPFKBcAIcz7YUCWh8Dow5E7aUIGr7AZXIeE9sMPlBg60gbotgSMH7gIj5DAWSdgKGP21CPVBGwzymkO4XC+gZcYLhCIc77QYw6rWJC9GJtggK4Aore+oA6nuOjDOs5Ae0knn2mCBgKGCfxgNteH7jJ5FA7aHK+BS9f4Gw/FUkbXu/QPTzdzm2af0sU+KLsYL/P/yHu4C/fKfy8R0BRgLmDp5FqQC/NAAXWF2DQCQKdHifhkphGAgyZosB7m4gliId5Vr/cQX88MaBv9YALRCLUStn+FwqIQydjM4LPk8LNJBwxFMBY1AzU2VgeFu7y89M8D+SFAmbhQu+kKEATxAwF1DtwgZmoPHDfABQgppXyjAtQRYDFBzDyhfTce3iiQDBfARf4nCCeITwggzG8XnLv3Q20qGZLokZjF7hOF1CAn54T4sYruP5gE/QZCtDN4jFS4PrQAnS/a4bPk8HJ3UHLtbJ57kXA14cH9OL5RJkSZaQBipW9e4waZw31Ey1+cYHDGno95QK7XTIjA+VmcmN7lMoMBVwxBgW3ltMIvbeJXp9c3tI53NMSE+F7pK6QfkxC4ovjDy4w3QK38C6O8419ga/JDkpcV/p7d/B77BGg3+YLsHMHleGhg7l15xp6lQq8/RZn0yYKMC7w9AWYInijAOMCLcvmm5PCtbL0yWDYA4bbIWmN/O5ywiaFpC2MnQYKsNQQRQGqCNiMgKLAY6VCFVV6vUJjY7lvosD7E8rwdaukKD1gHvcKQIGGL+DWlpPhowy99tbpmcRPdKhCigJUEdAZAfvkcsoFhsLTLXxzgYYimCS9lNjPU0aYIqAo0MgO3jvw++BlAUP3VEAB6g6687bFjf3RvakI8KKE53unhjBpgSI4j3BEnOUcXv/VA1S4KgoomokFVSz0ax4F3TMiqNdF3Fj3SI7e20TsxLFeZ9PBD79lcrj2QfebJnCtgRL/yxd4ooC2K+H6735afUsU+JrsoMTLnT/EHfzln1zemBTSbaJZtJPZjMA7tVIVCWfuxQWYImC+ABo5HBnL29eMoHEG8da8cc1J4XZ0e00KGQook9uEGE4beulnRUBnBBQFWF6A+gLGvvtCAWzI0Nsm0yQn7r4LVbzWx2XDF2AzgpVlcwwFGBeYhcmcGG3BQZ+5AEZLqOr3ZjE7a4j6Atb5yQUoCnRrtGQzgkDfBTzKe2FChtcJKJq3O9g4cay7lUKmCHC/fmYLn76A0bk9UccBRcDPvafuX34oAjopbPgC9VSJiK4kwPipIqAooDzPUcSLFLjA/h4C9zCX8P15Coz+rQgYFzC9dh+3dAW4w6kNKEBnBNQXGD8sQB2KAvpYAm70bVHga7KDkiD2/hB38JejAPUF2OcR0NRQpy++UMA/VrX6UgTLLVSFeQedfl9zMTHtJVQxnRS+fYFXgljMhCYKvGcERI0Jz2YESEg/fAHqDtKTyBuKQOluP1CAuoP8oA93ueSmKTqe7ZxoZQxV80YB9pnFwi35EQXeioC5gya5mU13kCoCOikMXGEbo8PMfqEAJud70xdgKEB9AeOqfriDNC/Q+LRSqgg+o4Cucx8oQLnAYClDb96OoddTd7DxCWWXk/2BApQLePYM3u+RB+9/24b3j6KApp+fqSRfTVFyWXpNX8AbHtqYO03g9fiaWrMZAXMHaV5ganNjxgW+ry/wNdlBSRS4P8Ud1H4xClBF4J4ecFdRX8DYjLu4q+vXrKkItgrctRQFmCIwgSE3fYFnXoBNCqkikN6fXE7zAo1JIeUC1B0cPz+P4AdfoAjwBwrQSSFFgR6P7YycluSFAsPjAVAgqT5QQOcMg2O+AFUEzUnhMzVEuQBDAeLbRhMFZo9l8IMisOV/oQDlAo1JIfMFlM4HF3h/TiH7hDKKAlQRkIG29ZsoQPMCQw9evzuY/GVGQM8aYr7AwUomxIlTlDFfYJUBijlyBO8/VQRLUXkpAsLzdYnoGcRe4XxMCjsIw59NGMPjLQ5eP/UFaF7g5Qv8CwW+Lxf4muygJHHCn+IOcr+DC7ATx3o74AIUBagv4J9vqYG4FE3ZpHDcmQQGdPHeCwUaeYGGL0CKmdRMDX3ODrLUEE0QUy6Qcr0x8Q9DPWQ7hcwXeO4RMF9gOVkMcC0Ydsi4APUF3KvwFy7AEsShdsvR1Sqkpjs4y+yYoKoPvZv6AhQFqC/AZgTUFzB47ZnqiYAL7JbhgLjm5cnYPdD1vQIUBUUBYpRbGe1KCao6esD1b1YPtZEaYr6ArwPjV/PwAwUmgZ0QVFrAZSgKWJI9IWqSf7iDvZE3YnsEjAtQRUBnBKR1vr+4APUFcHZWXyhAFQGphQ9FoMQ9i2N7BL4cQq0/uQBDgXGtjP/iDj5RgLqD2JPUb5kdlL4mOyhJPfkPyQ7y2u+YFDJ3kHKBg3joNd1BNil8+wJvLsASxAMLqoBuFjMU4A89kXGBxqSQZQe9XVqj52cTsbwAmxEwX+CZGmLuIOUCjUlhyz85zBdgk8JawdnLF1jF47y5TUTdweMhEV/u4NwCRjxbhvFrUthJgZHT1BBLEFN3kHIBqgjGjwyqsC8Bd/GW8DXjAgvee3EBMib3ly9A8wLj5xnEzZ1CigLiEKqMogCeB8DA3fksYakh5g4CZZgSm3/A9b+5AFUEJFveXyhAuQBTBJQL2Ien20d9AUeZGWxS2EABygUCmh08Y0ljXADfDEANOimkKDCu5oBCNDVEfQHS9slvVQQ/K/T/ExT4P48Oyr1fCgNyn+f/5gMJOFHvcsrrn/8PMNDvf7OTB9Os9EnhTqfc3B2Z0If42iC5yTtZ3Bmbjtke+HuyE6NFFpulRcy+5VxJoSUbtAg2kmouq75Nrm4QhYtZiyvNVje+kcjf7MOg3+0YqFqRkOTz4YSbC9yeN4OlvyPXqb4OZ3OxiEx5Fydkn449LszF3DDVkxGTg9GZcAvefM4nShyTxF6uwziPJ5XpeXWXnIXuEs3kelabXiefk1zXZ9mscHjD7NX1jUz7+SyLrcrkzeW5LMkptNdQ+tw0NYueMyBVi8DraQ0L3+wV6pIUh+MSxRderEzsRWOSbK+LbOYL8HqVSK7I8T7aZDOrtInJe+RB8v5unc27l1lq3oK+RXa39oybqZe9b3ILkpIr11uFC31oxWZnrj7IdV8tuVhvTXNzeZdzcprM4PdPskNpcoqzIAc/WHAzQ4Ir7nDpjpw6+TRccNKUN6V4VZJjH8H3ufPBMYlKLJJMomkYJ8WkNC+FPyGn836ZLVJu0jetZW2SbNiB92dmWqp5EtWUXLrHRRgbuiWb2SbekCJ1k3Bhx5PY/CsO/MqaEiT5Z/deo6aEb1JTvzqRe7RqqKl9Z8rFg7kA94xTGuS6aDvZIoigpobnfE9KbgN/U/ciEjMi5Y1kvccmnI3OUFMHoXRIsm9F4VyZo8ocxFBTZKRCTenIhY6m1RHZbmqokcF8L5tzQ87IeXqDGlkM7dgUT6uEZEX9UVPaVY7JcTh/Pn52IGaleHOyj4p1OE9bQmV2Fb9Hdtx6Gc47sl2bx1u5INkjhJoigWGYu1Z9JTO1hJryL1BTWqoeyRaTNbcoTDE3t3ffI+fDZZHNx5Htm3XXWJJjnMLvS2KxNuMV1FR6hZqKt8iKTHdQV6TYJpts/ly6M896zZGr7jxryp1BjSwAadLyOOMW8WhPTOcWb0kiG6sw3l4OsZmvyldNzdzxtDSXdpyT/eUANdXNDlD1M7j+oi/D+9uRoaaqHtTU7nqahrPhdCqb5a0+ktK5Lrh5WUFN3Se+RS4zdZotfG1fmcR3JuRCFstspgyghh5BbZHyygFG8JtnTdlGSk49BZ7vJkBNhYGRkCqIkjD2OsLvrCmx+9N7r9mnXpPs5z//N9VUZ7DyyXYrQE35Paip/Yo3CNwLDuDqEWpqsO0fyE4AnFzsFBHusQru2VN/sgnnMmerZm7VDtnNwiibeyeuMrOc/KVPDaIyIkfPnKI4QhPZNHckI4dZd53N9KEUm7Lf/+hTsxXvmH3kzEnS3UBNra5Qw8Mr8LWrdYK+lhn72pw+nB45GcoynHVUmze3uyfOF9WMm/d7UFPj5bOm2tUsW/R9UzaXIX8kp3m25mZt/5CbQ6vySLq2oabaW6gp6xavSHoTgdbG5rQ27SAOyTYDDFlUC6gppFcXkty4DbfwetCnvNrnyG4dQk2RR5Ga1dCxoGZCeH4POrq5UJ81JbRW4Xz3gPexf3/W4M1cwTuYQE2Flzon6Xm14OJgM4Wa6slQU+IRaqr2rdrsjYwdKYpims2rFdTUUCCACS0OHi97om/u5+qrpuZiH/rUI1Cn5HKMl1ns5qJqQhezyFZtAUZ4+RT+Pkm+hZo0ASPSniibqEUSctbUJJwJx99aU1L/7/qUJL7/85U1xf3imrof5VdNzVwfuN/q6hhkr/Ycbt7eC455nff3wGV28DffdJ+ekJBfSdrLoKbuWaGalzEPNTVYRmEcxNCn7FF9YTVFptrRYH3qMOKhRkYG1JSixRk5KuN1tjirs9j0l1EC3MT1sum9D30qOEcxObeECTc7JlBT/FGBrztwFy8mB8DlpUZ6JJlWSzSfd6FPYY7APbmDvjTLK+B+EoA0mcF/s/lAhj5130GfytT0o091U9kjx/UCasomEnA1KV+Sc7cNuG70oU+49zIk6eMB96DeBu6nzaqKZLq2yRahDH1qswYudxQUuP7Z9llTNv9RU4YkvLhfMUOrcJaWhxf3O1/rJTfvrKzSHEz5HGpo/OTSY+hTYzuGPnscQc1021Bja0/dkf3mAdwuugP367WckmyPE3j/1xfRMS9oBTUjmNMQuKdQmvs29KnzUF9m88iHvnRX4fsp9wCMsIKDapYdPyVZPYI+1QqhT6EcMOyQdaFPCUvzd9ZUR+B+dkM3akp+C6qfKa////rUL9ZTvRS43y6aT7mFo0+ISaaRQSqrC9xv1TdB30xVqClxBfdgAQhoVr58Ialy3qCZ6gP3S7uVTc45B9xvKmalGYn9K1m5iz0iatpRUSs2QnJ0A9BTWjHhzcEs3pFSyoDLGXcpgiquE5Lull4Y8rfIMG9xDTWU+PB4PQDuJ4wz0FeOCX3K1EFPyWenS8qJu0QLOYGaKr16Tkq4p7P5bgp9ajXJL0xPLfobgTe5CvTU9bSHvlieDqkpnqsBORXBIlvsWhLgd84vycFEoD/uc6ip3TR96an5OYea5qII9FQVgp6a7Qq4noPxIIW+Ae6a9ouV2UnhXUmtO9R0u5z4poSBa10n7RWK6wf09Vaagv5K20tusddAP3lnPiP75fMeH/DwNeV+mUegpmYTqClDqaCTdwjUTHt24E3RkkuSPLZQg5k/dcy6Ak21N+7ADZ0x9ClsGRNy8KQPPdVdPfXUeAzvz1GGrz1+BXpK6CzCRfiweDNb+xuSjqYJmp+N36qnun+rpzqyJvQM+k/nK2vqV3sUk2XskVw2p6DBt6Cx+/MakWt8d7JYwhPDNLsRcJWHsAjn65vlm+4or4B7ndbA7/di3yQGsUmltSM02wWoNDdpDH1qMMs5gmdOH52IGpJiKE6yxUOFvuFuQS+k2/sazQTfjswtBn5/vptQU0MF+gzqOzOy6/CTbKYu4fmuZ2lGLna+RnE8gntIuhodchoboC+k9qwydcefkx1URBZHcqSai2FakcmlnoWzUBBq0wQ1SI5cDX2FU6CmfD0dkPy+gtczEW3HHC9U6HNmD/qAF0If2WB/TC7LFtSc0joA1yr5M8kFdxPGmSuBntr376SqCdTUPpNWpmrkJjmsR1DTQ8eEmkIl9F1ZA653jqaRKWfxneSWD/d8d2Xlpln4GblsR/D8jgtccP7EhGyeQA0Lsliai4m8JdVBmaIFqQ/Adb1VQbK19/z+amqYNTJMcjmspmieL4TcbB2jiKRRAFwY9QXZFGapCXozg3fkZkFNBUvoS3nPg5qSNeh7mSFvyDY6QU0dzX30G2uq1+X/s/3Pdd/uv/yFNfXLTxlXFvKAHPZDwEU9A65ndPs6OY4VJ1wMR3vVvAk56B/ASRQ/UugXaRfusYOTAe7jLvBzfmJYZO8lEYrVDOXmeupUZHoP8gx3xFhGdqiOSXGeTbL5piuAfjioW5JpixUXJzXcowEpN+Q6n3ooWvuGanbWzpScWu1JuCgvgMuCFkKNOfMV6KXxPjc7viGTa0uAe34yKypzIhgx2WJQdPH1+fPrdnwm0bSeoXhWQF+b7PgCuCSCPqd0gIuNuNQl2+oCr2drQ59qi/ycXDsHuGfvq2luLrZGQA6H4QLNvcHUN1eD+kR2Bgd9+XwC/TVY1TUpQ2GN5nILuGvHUw2o8T48f0pAfypGf0OqGC25mWFBn71yfXh8t78MF4EupuaO83dkWxJ4fn8E+k5XV9BnebSAPpwDN13OnlxNPEOf3ifADXEJerZSZfj+5Ok5HMTUIKW+BC6NZ/vUdIgTkT2/hr5k4j38PTrAM5JkD31PSODrUyuC61FX8HryC/w+vVLXZBs8QB9e+oABv6+m+v2/Galxve9RU798sp6EqwE5X46Ai+2tYJhyaOigsScOipNl3jcFmd+R3TleoJm1swzTSeGePfg14PQgAS5xXQAXOWT7kFuUMkrNcg41N66qPBzvOKdGEooCsveLSTi7dk3gPns1hZrsrLKF5gKXOrb5FckHLQ9Nyfz/5e5clpVlsq19QTYEFZWmKKSgok4590AUMEGOHq/+H9Tef1U1KmJ13hX17a8qYketvdYLAnPMMZ4kM7VlJnDyKL+HLs73HGtMGCce3VULf5/aqCH5akwoacbo8+JMr9hpHvhUVq2vRkarIutoDs7fatDUTcb59MS4U7bQLmq0niGLraeGQY9oHQrhJdY1pt3TgG517xu176XMsmKi3ISmossK/KK0ck3ZQweP7dbgr/0neNHzWMWCP3f1gO33Wr+i6InzLxzcP2cto2YnyzP37X5MQTHFJ93mx3PvS/eY+Vqc0c1dhULkWjjf3g0C9BAD55t00NzqLIF3JlvwpODCt16PuKC2m+P+G81IZmFgqlQvv/BxOXdj9s5k8N/NicCLAbIuITEgqz6QFfVVgZ9zaKp9yTjfpB8j+Zq438+NBj4cM/f3NDUVwCk/aEr+i4xR/Ons5336vm3V6IuzL1NYNlKWVB8DaMp6ixJ7SFVGTSuiBpsZ+uTw2dX0oCNq9N14b/Y+ixoY3bJ5lAx4zEI9aChQyryfXwlNXVyF6JnY0Egjw2cQ4ZBFXA6Gp3uJbOU7MSWb9VZw/YxLrNYcl4qN7whh1o9jPaa+SzflE9vgkVHMgrkyptqz0ecFB5o68Mqn5nLwhHAo4t9LkdnghB2y7HKAbFTexIJyYRcL0XACPtLiWCd+akMeNktfY133hiaHZ9R04ngx07fBkZ6qFgrBQbkj+26Uim72DNnx2cDXxnH8JJ4b0Pj0g+y6tnGl3A6gqeHDVVieSzHV8g4a8qO1waZj7UmV5aLmJd0LmC5J4K1oFaKmE5yv0HH+9nTH/bVy/LxGuYPHbGTljYesWE6DnPJpEQq+mMN3bk28om4YwMfXIQuYOCFk1d0Nx19k7M3CDr9/Nmv4WgD6YnsFGm82ScgDO4cvZo/uTOnoiyxLJnz19zQ1+ulL6IXF/6cpaflf1dSfHqNQ1+jb7V11eTCKNZkdjFShpjF0HprzXGSVaqT4eRrakX5CPj+nQY0aK1CjbgemfizeGpUn1bajz0AI2G6Bmo54xoXjzK8qVeH5kW7p2REC6QOfeZQK+uYbvBHsdd9kQludKWMVNJXPbZEVheSAz1yH++0L59sPuEPZsj0LwWM8cthkJ42o6WzU/KfRc6bfTGRFo/Z4dD1BU22t1XQdn5Flj7KbshMqkrpsFNvB6gU+akxa0/OihPBZV1fYpnnDF6MHanZpoObPvnygZidCc485A4+ERkmP+HWxw8kMvuZL0oNuL/SEKNIm4EENNVzNE08IBlf4elVIuB7VPash38HXceUdtdEBvkH/GDe9g7dytsD9LAfgrc1c8igZvELuq+k6YOOzBA0INjQTn+BjtyrmVI0O0MTjCB+So2pJnTt11eB0YA7TfQPxeTqBz9581rEDgiEVnYqeo0sFfDp9x1QF39AOFzf4oDLoInqEC2TZwRK8/HuaGs/GP2hK+Yu8n/rTY+ni3dCR9z+uHX6/ucR2YbCgItvodrSptDc78ndCXVGFajB2mcSWo7REnzVRUw1DNvEHIrKiLNpqKOyhqXet1HQ5nLltOVcjV9dafKCbbDg8tCJklUluXug+rc88WNilwVgUR9Q6y63gGIL6ZjQ2bdRc6thBeenfZ60SMPipHysWK5fYeh6IVEo31ODxo6fs6okuZfnVs4Ou5iJbyPCVi61DU58SvvZ5vTnVoh2r4XHfZ7mFs6abPwzVqA3GyJpbzaWy/sI31hJ8jOninvLDO1R9awzmlzQJPPO1wH/ruNTYtoRGUl2NVT8LdGKkO6jx1QTOGXNHYsndiODbLnjPW8DXhSBtKc9C+IZwh6btU3olvrji/PsOGlO38OVO+4S2n+Rrh819JQYfHlw1LMfQ2EzNb5ScNtBEsCnejHWygqweOUK0HhQmu9ciUee14KVZMKrYUX0vqdA2yHr2Ctn3+zLP1KUbnC9SkT3TSAvpLpwvQtCWovyLmprIP/mU8k+aErW/k0+JJWqsnSjQ1KNxRHaY+EPUrKCrwaTOOxYe8yvdMzMQolBHPt8mYP7m2r/DzFNkEyd7I2sMbEsIv7rgMEeqKrJuPlePwsNI1YWa7ilTHo7tv303YOUbeZ5HHbJR8ET2SlojJP6YbrlrrPmbmSvZAgNEjhocNVdk3lq3iQf9vAkKRiZbzA2ByrxEDT63foqsSA61texB8wdBZCNLqui8UsEjT14gaw2QXWtHhs/xDfhs+gg0aoJRIAQTYy0xc5Y7dHu/ULNmjZqXjMqk5Cbi91aH86d2WkAjEIz//kwUdvzmLWWDBzQe1LrJop2iEJ99PdWfVbh/rSCGBBlEdpDe0YPUUmzovhf7MY/QM1isGBdKF3WALFeDt5I9Pn82cNCzXkdoei2mZ6qSKXw9nNwdpqxkZG9Xx+9nA2jGVqCpOmTw8dUBPORejCN1ow7ZsfLcnN3VWKFk8UTPWQ3h05drP6543uF6hso4YC+5C4h/nxc72n3RA35PU9PRTz61VP9lVH+neRSmCY4tZwzPsIrFN5vNhAHdWnGNZ/DQKkbLFFkkbgMezvKiY2CsAllqhxoVbWSTiW0s6Sk/LfDFgJtsOnBKOm2Fm0CnsApUaZWadH8JDvpuP3Yb3ulM9TQ8q8FZQ9/vTDmgTn1vueepdsd24htZRpVsIay36MuRv7OQhdozfEMpDMZXxpfuxw/67iPXY7bwFZuSbuYKUWSr/d9D86Gluzx0z8hG/txMqRI20EC59BS2XEgapRThetr5+s3uc/z7por6mh6Bf5SduKO2LQMhDG8j8Mgiz+GDUmyH952v9PPlarovC2ic2+BBaecsqPRzaPr8dd6spXdApfcFnz0zBt8UCVl50iBbXo7gs5sZn+nWvALbn6/u4LNX5VDifKCx1l+bjIVyRNUiga/7TT9umCJ7Z14S8CD+spxFFs5XWxp8/N4wje2m6QHZHZ8m2FmjlOW2vKCnL6BHFG0Rs1kkBvSc8ID7YQPNLjaxT3hs4GH1hWz/e5qaST/NTVr9c5+NmfJ38qntPNbwzGSHB0UtdswJfZnq132NGmydnNWP/AxNjQM7ONyRJa5fLad7Pjsj26zA1M5YVCh1RpbtA6KgKcMsybs+b/x/NDXAs8YzHdnIhauCWJ0FETWsiATwA/q+anQ+PZTlltvaQaiY+iGiW3y2UUOrUcdW5/JE2amfr7ZTR6hJpn0o07fwzZ3czxfMKgs+FkJD5giaXMTvO/ms55E34Xxs1r//6uceRcoIjK86lUrPeYHrCYt+lu1Ww783p6jp1bmv+UbaUjEU8HvJcDs2IZlTMpGRHZ/ru8wMkyoqZAcaTyvdYM2lHNJ9J8IXfSV/MyNJfapZz3vfF3rCx4orSjULNd+6yIJGAk3dfR/Ht1Kcb7SSbHrGIjTz8ZBNk1CGz6mNY0fXEj7G+/ddFRwez0cGj16W8yE9Mh0+rotMYUMFmirHDHz2PLKYbcd8SEUL3wsHGXJBdoQvVc9joEaDN453DQPw22gSC/6+QQ/4PU3NZz+981X/OUQx+k+q+L/rUwtTo2dbOzzK3k7FklidE9/TGgwbaSmjBL6SRx9f8Kc5+uQSFUhNtz2jT46QTeQR+mLuhpYa8JtgsIss3+nqNzduLa4VqZKmbPvatnkUdq7BSqsL6SHNIh4enuCZeWd4lFb51vbQXdGHSTlSqSxtO2wMaHipCCcqLwoYfFJrMtsdnTc9vAtqcrv1A6Z50onqTHDtoNXVjjVRXpDbqOCR1kc2UjbxlarDrB8Xw91jlRiv4JufQA3ai1cxuTRPdKt2AY/0Yowa3ZgbSkI7UP2vhfPvh2JG7dAF/4WPschWVYDsq5k4niwhu6YLZOXHhFwexVexYo1FHjX2G3zWLlnHHk/wWNPMwGfjMfjwdq1w/c3BF4Jo2s9z6MQTekob2OF4AB9tJv3YepI7qr/qxw2DOL5QJg6hiSSDZk5iMqBys7OFyKrAQ6ki76ldw2ej8x0acsYL5Awrhw8PypHD3oHjwRfPcC4pQfbcy6DS7rOJeXi7at3vaQqF+tNYuvYXmUfxp33qZmkqpR7hGcY1fEmdTWbomw/A9euao+9F4IPG5tDUSEU+n6SAhecrOqvh5LsmlpSoqTzrTkIUjwWNxbfuTqdVcVNP9UAy1TyjDRXr2lbD9FZo7MqNgHK7ivqx4LHE8iG54LnD1rbNhkPDSw1ZZtLaajTZgw9aQSdqhSpS/WchSsxK0xd4JwzUsEpKh50ag6gavV01uIq8YtUK/GNrviP41pEZLNK6Cz0+I/jcwRlJTHNNZNWl5PPQ2IxzJsYBUbNwoNGjU8j9PA6DGurXbpwm8AWJTPDM+YjsSKH3ZrkGH6zGDnhpSDqy1w1Z+fkdQcOvu5iz7No5dG9vUOWAiorVrVNQfVSQLd0hsqD5xAlLSfZ55H+gMd9ToCl3A41/tbvCtAmyWSYSsm97WmtMkCmm+vaGBpsrNHP77GS6px16VJmCh1gB53wMkB1D3GeHsfFRpqxpAjvqzBGxygxceq76eSZ8B1/c6+C3Rn4jyy509NDf05Q4+mGMQhT+Nez3353v94d9ap8bK2S9taNG4SBP2a1LplTgf3Bf2zsBslkKDVi5b/s7cRQw6Ya+XY2kfmz4CqafxfqAmun4xH1XhabM1sjJclY3lQZyYKiX1DEo4RU0NUkLhd0WqJn6WoMvXMsDyxmOQ/Ww26ru58NjZtvGnvjuaQnBpXZj9jX4kW7nMBQiwxLx9+PgQd2g9IVIN6CpyyY9Eh/MwIPIgxV77uKcTnQGj6gGNLxW3jHdLn5k+1qHLJaXjkKtl/l2JAzX4A0TvpgoJ2iUW8iG7a7TqShWqMHgCV9w10ZCjWQi68nKvWO6Lxbgpf59lt8hu0481Hgyx8UHnSWm7NEFyHJjIRCQeUc5O+pKTunDgQ/ez+Cz2VzxqdUE3E/1UYjMZQrR/fDA9TwZfOu4lj1kvyG62HvAZDa6iDE1odmvXbGgmRlORk/1bNu+dXFEFjjyjooZju+vDGjICuw53SMJvtbZ8GktzB0qlgzX6y/hw/IdWTMZrs+CP/fRQ39PUyPph+wniv+aRvEfl1X+X52bFHsx+vZ5Ad5x52LMmkEp0a0tmB3oV8dh5/6d5O0U+2qYjMH8fOAkVEz7eQynCoyd7SYy5UPrZPulpirsq8k5RTTMhNPNhqYWe2dNzfprcd+2c5ndD51L6Ql84Z/69ULbg2NTflpvVTt78YDpSWASSA5/H9+KgO2bM3yLiWDuXEX+54rU0dMo4TN3Tyc2LcQD8VU/Vn998pytngGno96CR8IBsuJ2L0ZUiBw+d0nBZx8/XtAtr3E9ZnYHj+nv/n3UHtnozlyRjRJNp8T+oub1Hc7/CvMrlYsMWe85gq9FQpUjex5CIVQXvsIOZTunbNGPba8KLWaVLFlUb8E/vif3Y/lOx+lmeIHtVzGy4LiQPKoeLx/OcYHG1l5+xPU48K0a18KiHL5Sy4VtB86LSWw97WLq9ivfDiVW9HN6hRk18x18fH/Q3ky5i1v0iBTHj7aFydJdO6OHg6wXZDtk7UNd2VRreH6BtoFm23FuUZfZZ+5fNLTO39PUeP5D9vs3Sf2Xx9L/sE99vLdCz8XMRrYR84CtB68JtYdME6JTLoLxVc2j5970hNBN8ExBHlfKB0PU6OfgaWzxWsh0u+sn/Hz8ymwweHNyhnLGaXySNHV51hjdh1PLhg/0c3WHyB65VoKpu/G4YtLFseg+9TeCfSVoqha6HWUvwbKDdQ4eaN7lge4XHbyQbMSOiWLQgmfmvh0UI99kg2m1p8fw5tihtoGmShu8d+luyLKXJ7Li8wrmr579O9zTy63YoLWH1BkvT/CVynNYHmp7utsH1PRcdd/MjGVGtbDx1ehz6d+pzuhCjTqNeORE45TpR5NT+TDBS6e1JzPt+pr18/rBo98xfH3bgu+Km44s6X3g6/YtvlH2yOGDs57PbD/u54lscH4pgcaUDR3omfYaJhXZkBeyQ9zsfX3Z9u8S9A48G1vQhLoamfj37RT8J1uCvyenY7t9vqEuAm8F+hka0nb4fZnt4GtT0CabbgyLsvzsCdFrhOOdPbj47SmBh7O59nvz0qfiz1tojJb//M9/dZ3vn57vlyqp0o+d23a46+BLoxs0db8tNB4JsWiyuSi7lBtevwbuxkz2mcgXeioe+vTU6Od0PtEXq4V3UkPNtyQm8xSakkaZbSkLSVGNR6pRy13L9s9LTWT2tIMvSTWYfdH077cU9M3qM90IjnkWHBa9ui3Vi5GlRpsAWabjLzD47gpeEB9azmQ5rymRK9QYVyYmm77A6NkBTB8ZbyFlTm3e6NwOwSObEtloGCO7JncW2n7XjVL2DcDwXDx63G824MG5qZh0S46o6csEmjunyJfFOfOE4Bbh/DMvjSmNUmS9tEBWzPZSRk8o2A5TEdl1ppxnxOsA/59kgPsnvowT5SvwUejd0ROOQymlRnwi282mOP/dT8FbpoP72exwvmEc4/qYAN+cLJBNd1Ju012tLWTdCj+rdhBRpV6gwbk40th2p0uEKA0fn+61ignHYEMAS5xvk7kaq+O5hJ51hq/RfqQwpwxO/XxNj0dR07+byGPq7xeybH78VU1Nxz+8nxLH8j//s/g7jVEEH2OBGpmgL27PqImBMBnTc33Q7Kj4agYrTv1aAqPx7OBzQh98nJFFKo0hu1UesoSvQ1PJQCMh4u+byB5j1HQg2NDUbFLK6jDXNKrOsYW+uxbfrNhXFuXvWf9OVbin7JSB0W/GaiN4WaMSuy7fG8rN9CREwhka1k3VpHpXBTxQX04Knwsq8I2Cml8GE4P5V9rRTYqhqWoPTdWmllEoH8Aj0w7ZKL6A33hkQsMGuSkT3smA8k/k2f408Uw20d87Ss0xaprGbs7Ep6RSsu3n6W/NnkcE6Uz38RI8ZwYesiI5GT34M1QD67nG9Ux38A3l4KjBl+H+SZ1zpHImQEO3GJpMhuCxaun53C90nJ9KZN0uXuL4ggLeai8xsi6NoRlDQzZNPEJ2NAyLB94VP0dD9IRC2qEH3Eeuwgp5N6HbDr4fLQg8pHDJAA+Dx8IbZwprT75ETy1AthQsR2ZXIyUq4q9nR8nIxfEY+PHJxpEQTE/57631mIoz6acxismf2erpL6epdYAs1ERXSwiY5xA7ufaIktVLU/0oyDW2EzUwN3t4+DlBHxwnBvq23iC7yQWYfuFNpvR8t8R9/l29WdfKGZFImXrcPHVJ9b6BStlzc+L+fIGssrmibxbyBBrJXC9moloRPb3BhttCv8Nsm+cGZdbsZIfdENnFeO1MKrwQ2SZywXue5JT0UOeosfQ90diGm9CEXTl2sBnbMbuLSkaBtrLtaN/mHbOOgU+POoWGo5UbM2c4n8NXLE8NpDV4cFpL4JFchUadvsbVr6hSe9b6/SD2zGAvBjpsZfBfGIp3ZOGjnNJ9/Ql4qPS7yIzbF3yj2diCP4iQlYVaOVDWnMB7eYyesDpLV6rjAFl1MGMBa/o1j8XFxPmbGT5PnXa4vtUJvnXcjirmh7g/aSAi+3ocPnZbBAHlcwua+Lbg0dyBZrpyYqn+6wAeorui0yNLcL7DDBo6KOqEirSFRuM+axsb40iJc8D5hDeOF5YysuZNiXi4v+Hz/p6m5vOfxiikv+lY+hqRharNHlliddVMxrtWBJOfoalPlSvsNootei5dVwj0PfrkblGdqTXRp6OpjXzuPCZ4xnVAYOqt9WasRDbytF0qWMIemirtdEXpeXLigbbIK3Y/E4GH9H6s1xoHLGfmkZpsuuFeGHOT5YWkU21rJzt6rqDh8CbsqLqIYO72Ct4r3u+Sbu8KvrlwSo1dBRmaoBX4SeZCzAZX1LwXe7YauLVTsTQyXLpXacD9+A0+Sr/CHPzT73fx2PdzXHfwxS6HRsN6OIqZzuIVlWqMHjIaFgpb3KSQbvELPWTS7+MkytBI5T3x+fXjumJOdpboMXbAo3GSm+wW53t6rlbIklVTGGweOf3aD7H3Qdl12H0JzTzKfT93alHE7PUWd9BIhPMvbdyNFaIdfKWx1KC6Fjmzk7dPdTLx1LDKHYkNB+WEuHI8CYEXosccamlNBdN89Limf9dQ6mNKYvJ4wDfIvuk8P1Apmrje9Q3HDzcd+NP9RHZ0Cp1fXOsxEsQf5lGI03/umjT77+7x8oc19R2qMnVCBU0NPBFZSrcFShRDFcJFxmX2UMwTZbLloo8O0PeStxZRcywCIVLU0Zs1GjR1/4ikRnJidf3Ydkr2eZsKp709EVVrYS6p0xNo5D3TUrY7oWYeu3ug+vXRc+CD4gFZ0N5wZ8gFg4UrY9173kn1mxhZJjWOW0qdr8+j21lz2CWOC3puFdTI8OkrbLSuNvQQx7YQLBbQ1M0GvzjnGXiEl2LOxmXP/HnSv38KXWJLtphRFq5wPZ9BgeuLRIMqs8+C8wWLWVDnS8oEHD+YjzSZeUoXUKMUyI57eW2wZFBdqJ740FSgjXOmb+ALyWoMHpXrvJ9XIZqUih00FPTrpKdn+HrRxvAN/i2IbfQcPOOPcf5uUjjw+QDX9/KQBasY2XAzT49Uu7OTEF4LlrL3x/AomX/xecRIFFlwQTZvRf/Ew7UBHvqkzpqScOCrkSOAVxtJH1G+sOFrTwtZ25wqe0oPrWuH5zuOV7UG+LE0I9XXNO0X13qMxPFPPjX9t5e+f6dxvzs/QlMOR9aYPRyNSdvkS7wdq9zfVLbERMRxyua+i9/3az9eZyOgzpYDHlU31jHbTpA1vs5R8MXOqtgopZQs9Z5yy1tO3mp4qhR6vBpo5P1BGjq0/TiXWvmCb03XJgvu1Z66/XRju9unqrEEvZeq456E4GCgprsNB4PnGzC3s0dWuc7inPJJ5QqhbEBT41UHTQwU8NMcDMIWupiQ9T7gf7sZslGVk02J0Y8ZjB/go4XDp/0awH7O8MuV2LWu4IsPEdno3u/PYLWmQt01cW2/ltH3Z5kIn+DDQAiPyVhjZmjGVFoTfP7xZp2yYuOP4esHu19Lgqz8vMJ3qgH4KFp68LnlzDxTNpShmZojCy7fyGKtPHftaCmBtz6msaFmfsP5wyuy4FOvDlR90lPfV6BxM1NcyrYdPm+div16qPMY2e6MHpUposNuH4dRcdTBT+MjNDeJdiLd9TGON2PIvuNpjmw5eeF6Xv08DH0q7+hORiiE86P4i2s9RqPpT2Pps7/pfL96w+f0MApkjckQWS+9nb/IWh+13//NFtmmkI+UTXeuGhTT/M2GF82nu9/PpXlZRcWMrTCmZvGGpvKBlbOy0hKyXTW1j6fppFNvrFpQptck+Nd+rDm8OnsqDib4YjoEz9wb2QRvDTeqyxZcY3ydatStWrJDMpF1Nomwodbeomaec/RVb21wulkT1OSE1jL7zmSd2g+HT0znAnxMeCd0yq6WHb59LWZSo4D5VzcfjF+5Brs2yGqJ9nXVKL31Y8vKGzyy30KjhsSIjSJaUHnFFYTRDNnppcgeZesZrneQrBU2CaUzJes7fHOhj2N2PcI3ksvSVkPpqSlsKL+3dNsge0WnsyizsO4iqnZb+KAc4vy+0fNWKeF+ZpPCZP0Xc9Bd9nD+hkPTkm/s+z1KT3ZAe/x8odwBb15c1Rf7uURr7TWiwo1OahSQRszc4P92863X70uF50NIwPTw++PVuVaxx7DbISu7+PfzaBQwPXTw+ZJTyH3Pw/P+PU2Nf9yUfr7418ZJfyefOtJuTvc6RtYQDUdhZjH/UI1HpkZZKbzZVwtQA1PPEfzFWwTzO7FPt3OO7OaVyPv3wQRZw9WO3HcO0JSSKwk5TZqqp1bxO1W62UNqu5J4mE5yh52WyPPVst8vYrmEpvJdP8d2vN2odnRQFfiKokLjFtl+u4IvDsYvg7LE9ISAi/DR3fp9o/wKTYTi6C6CT0SdbusHavpY2Q77etWVrkI///Aei6jRugLzt7XPg1Mz0tjdnEwol3E9weNUvNnG0taUi4XLfa2fh3Cd6UO6RaojRJIIXzi7pkvdWgzQc24jmRUdsu+j6eCb340XMNlNRlSnTws9QxcVpi+lLZWrFXjv6msSU/0upML+esjGe6Yx6yvtqT6nOP64gca+qmlQSaLLA2sK3hrKyI7dun83USXgv+7Zv6M91+gBTiBW7OgvRPjUmITIJtFkIsgXWW4MHpuf8Xwu1/JLyTlzeRQ4ObLpS4MvCV3//GJkzbGcbqhSWvDh/mb/4vqpEW7fD5qS/ypzk/6wT/liMqN0Hp6E6MNVmY194U3cKlZ4BkO7Y1sVGkhGjsN99kHfU06Vh2eqIPt87qOUrd/nEd2lwdH2tcRK2adfc+fOB9CUm5SVuh2pAyryC3znALJhri2ZxPusEiylu8LOJniim1bwqVRYoWZZvqLsOCKkxg1qeicnOlVrZKfoM+41n78zas8hauw7WL+ZrKVrqsrCho868KnHOL3QhZYnwT+l0PCqVIiqyIbPDc8jhSWH15jSx9vhAUX9njP9ng0ld1CD8uUfe4kthvR8zvD7+ovstPwoDtXe1ReC3b7PioMgpLQYgl+66ZhYXiciVUZq8VBwBJn5HHz33Oz69VQBfE6+IysXvW9E/YxedmLIYo1h4fjsAY15qqbT033Ddw8z+OQ2cnbURQ/4+tgF/zXpGz5bnqFBIdNy5gU+eLcJiAfKBfx2sGKVMjQJ27/2c3itlfAFv96Q9fRSTHE2ONlt5+J82hvHu8fQcJEbYf/uwP7F9VOj6fgnn1r8Tff3C43jFPd8eOLRoxUkduj8F93s60oILqrQ9X3UpPKzd+yoneKZmj6eTJHvfR6uOPJ/6r5EKiPjqPqjyS1mrwkq2j9FiWCJTz9XoS+ZeL0i1R9k6KvTPN9REzYeDwIZfb9Wum2/Hgo+ZSk3mbUTaUl1px7Rx0/IOtZprlOyjdHnC2AcO6zeKWX2GjX2Fu7IQl8FmtDuVr/uVYVmVWgq3lzA8OEV2SiaVEfiW+6hB6T9njVLaKpbfhw7eOr92LKN7NSWJnjlcCkM5u5Lmar9Fdeb9j1EJsem8oHsGA37PVPKSAvoMbh4QqgsPGIb7ovgyy34za9Ro++RZBC/r9x+r7T+82eOT1kzBo+KOrLgY9L7Bu9w/HsL3rro8Zruqxl6RCKNwFuLdNdrADzZnfFzkYgnareCY/vKSUtZ0sCH0voFHy9CTWP5XVnR7TMFP7kTPJ/1ZIGcobzg4/bHidleFg168AfO94qhataZyLrDYyBEiSj84vqp0exHnlr8RcYo/vQ8itdZl5BdSjBvM1BFpm/1J7UnbcUj5LmKbbRqR+1746jBi6PvGVq/hq7eI/u0yyJm7fIoUtbGRzWcXayY3RbahU7zIBFI0/VKNSt9ToV0OwrB9SsarL4SmHza7/n4agqJJZ9uA8ZO4VNG95XYNOoU4u/bkYeLc16x712FD5l3VwiEJ5eYy+WEbsc1fPM59yq2khyNipMEn3BTm5g1j2MK+aeff9jPA6FpfqDb4QS+mWQiiOnWZ7Vk3c97CNycubNApdSXel4p4Rv1aoEeMPo6atRckJ3ST2rR7XHp59ut3Tf7DAKfukvucX8z9Ax2KeAb90NkwbfG4M+DU+nQsIks+dz178e81INmjX5MYt+vrV8rW3rEW0f1rwI0btU5o2J9hOYuNjMZQsMWvHdCVqb9yGAfFsBnvQJ/7+3Bh49r+SH+jUgN5BS+rQ3FJfjW9MBzUzyfWY2cUYy2yHq6Ak3ltxi8pna4nssIx8snwZpu8yLg/nTOf3H91Gg+/+mdr7L81yYv/1VN/WGeKgowez2rwLz3gf1m6nLxpHqarmx/Vqk5e6+p36sssoVglOOZNuLbpry7IbvtSuT/10cAE1+ig+Dvi1XA7NM7Jnc6TvjpMNJT9XUvZ1Q9dkceLPN+XOzubKh+nuA7Vj//rBA18NI1NgRv/f6KLOrHCPIrO9rR5ICafj5s1u9XgRotMtTs4wNe4tc1aqz99Gs1zqSCPxLLjhISwEMD50zBxQWP5IFjsPsk2MNnTc8OlydRZOJUECmJWlzP9Oim7Byhz+eyBb4S+2y49s/93tEr/P5xdVJ2pOBET/GD6w2X/T64L/KpdEf93sqTscYiKgUqdoalhmF///Yj1GxVb6ChRYQsduGxS/k6R42fA/Bhrosb6oqlLYRavy+Vcuj3p7dq/L12g0+uNGS1dmAiKy/Ohcaar3Skstni86xAdey+Au8mK+cohOVF7d91VEtKk3u/35+Lz3u7vJAzgqhfY9rPlXq/HPj8MOjnuZfgyfyBvlKm7wC5Q7V/UVNj4UeeWv5F5ib9aZ+KHrsJPdoBapB76pulVfmghHUrNXBCAby0QQ209cpG9pnimaaRAmZ++B5qsF8Lv5jryO/f7wF9W/8GzFlLMcWFm/Cjmk9SNRosptRmInjrVaOv7sgxqNvPkI10GX3f2vVZpPYNwW7clcgykw+pferIki7177MEzuipPsAHkwaf7/ZFtiyMJXyzVvv9z1cyeCJ9WLbvFYLJHIfO5MUjMLwlIBtpkmPSXZz1Y+Wx9mbJTheoeXY2D7c6fHY8RNZsTglqMAM1s1Vtz6iNHjb444EeImQpIftJuF7/xXI2jFKXmm+InuCLa4V5Y/6le1WAR19H9P0o6hjVpzOy1+GMLHbO+/0yVpnDw02fBe8+rj9zRNzP6w28la1zjZJxDZ/Mer5yM2RHBEzw5K11FTZTpAN1hxc+j30BH84z/w0N3o88OvTvOkg3FHqEtsuDe9/zBktk92xqIdseNprDShHZMteP+PePCscTV/g39f4QqKFwtn9xTeJYHP/kU//2VTn/SX3/ZzX1XZUTKk0R+T294x77st9BU9ZS8K1SiFkXp3jGlWDbwS7FM5odRYsy8QEeypQRMTlZIN+3PjT1PFgOa9XgTP7OTrjlcx38XM0l1Kh5VKNFBR4aT/qxaya7PHy06Pung7Gmcv6Bpuyr9WaPhg8oC2fwPXWP7MLGZ41Su0WNupmKv3/1ax/sCn2+ON1jdsjEFT2SL7KXoUNTt6cZkTMoiEfPS66wtwjmfzLmCv52iZp+d+2XskWNmraXLGCFYi6pvObgldNMk9gsKqd0vxY2eOebB+ypwCdyqUTWUyT4WvbIHUrNfv+LxYvJ7Lm3P9TNcvDbrMDne8WdRs/nCb5Xx/AN3ats6hZ7h0e+iiyIfwPfcDY4vsDzNxMDZM9mPXL6/erhI+tvh9+PvKPgvzNkQ54be3raKjQx3oEP9/7uRa2wOnI/HcK3L+d8Qdy6ggdtET1vKwpPeqYzRw3bNf5+pYn9+z4P56s/Yr8naQx+3H98IfruhV9ckzgeTX+aQ6v+TecmrXQ+pmx9IB4kptCx9vJq8YzeSx5lKzVmo23cr9Fz7H6ukkOo2X5O5ujgoebKfp66h5q6FfuDHQTfFbGxjJr+h6boJpSxenoJEuXPBzSiG8gqzixf0/M0RdbZKKOOreMKPhSuDe6ere+bmddWpuokQaPZATX9mAkqJbqNmrslqAH6VmfKXztkmTy6o4YkA5pwb/CJYGwb7HrVQgK7IDvNS2hY3wZbel4MF3yoI4tVNxua4nE/D3/gEotHgULls0aW3Bx63krsKWXjh63Cp5Cdhl51oGeH7BikJYvZ8fV26DbcIoteBFdiq2jxQY1b0NRFtCtmnE2V8tJ0hHBsoSdcx/1ai6QfI2gYzh9XWr+/4ALHV+9Ox7S9vCKe3nF95wjZ0zX677OaXcGTwxH4a+uQCf6pbdvfOrnJjNh/El+4R/S4OXzbFbUFsp4KTW1t3C+67B70GITIikXsmCwywJv1WejXhK6hKVV9q8gdc58Hl5T/4prE8fhHntL+GmsS//z3Tzn+mOrjAJo6h6jZucpbKm/LpR36GyFgsyGIKrlnlhA8H5rJAvVNlM9KZJ+g33P/8ulrKhsd1Cg3LWKHhxQSZY9EPeGWB6pJ5wl8ITkIUTPlIguTbk2P79FVg3JW5KxfD/6/mmrkVccWuS0j/y8OdiRtkHX27KzSg+/Q529vO2eBLUZ0k13UWOZ5DjtsFYXqoXfiAXncYAD5kE6XUc/wL1ViGxPZtd4HyI7RXszZK0g+9JQ01Jh8gKZOD9Rk+mrA8JOet46nfv5egt8H01SEDwvxnuqyHwNI0n491NuE79T9/hfv9wh89uHgm1FyssPnBPw5Hnbgs6PnwEeu8A29yU9Uvua9Zvvz782UUTE7WkIoWnnFtl9nRcXyiux5eKHmu+7NKOU3ZLv2A/4alv07W96hpz1WmsG6dP6kin+OyIYr8NBWEoZUhR2yox+JDotfR2gqlNBzjA48uZQNlbiP8/li/10TN0daUXKQfDuQp8IvrkkcS+JPPqX9Rcb9/vj+fo3ev5fP0deDDjWRbeYNpQNpqQaeLzjss4SmHrerxaOy65+paB7pPhwi+8z7vcGGavKmbicdwD/512TLfv+Kf9PUmRZj8EwI3xlpqsjew/57GO99NtK3I/CQAZ7gs51h28PtrWONyOfUeb1G71/4ohcIqLlog5o/hmrK3lkaUld+UfPJZUxsksQK8dyHplaaarDNWQ6I1p+jED0raNg1ZYOSTa9hSDJlykx/UxN/LSHy+/0CvRl86la4Nv7+jizmavaEKq+zuH/I4QsLt5/nYeN6kcVchzEb2TddB8iiOoOmmLN7UzmanNRIP6DvF3dtRV1UgvceDmp85/dzhicisupQBu/UQwX8dBKsnm+gMRbSkh6TJTS1HfT7S1wljbrPFvy5njhvdom6LbXnCT7vyAYf2uszNONY8P2KIVfkb31InX511UiVcL+uvEV2d0/w4e6da8w0zRU9RR/Xs1iC36xNv8fnduurwUtADvk9TU1/4qmR8BeZR/Gneao62iPK/B2B8U34wGC7qKk7uYoQVTknNk3A3Py6s+xwUooaGwb9nNcVeMgXT4XGDqYAJi6MvRDqmmWyMMtDOutNotKnnsCnsvmIHq8BfKfPHey1Qs08tmP4jm2AT6a7FFlpFhu2p6ario10fUaVXR3U8NOhpj9LFTWR2qj5aWnHbO2YAd1Ygr57sdcmq8VgQU36gE88Thyf7ysGdPlUR/DHHX38aDo68WU/b+Ki5TFbbNoXNcIUNeYp/TyGhBS6OzL4Ku73YmO715j4s19rEcXoIYNG2lEeeOA/IkZsbvfzMq79WvnlGDwYpsKb6lVAgl+M0PeLtbikZ8mcvieBZ655fKRs8sXxxTGy2c3U4LsjCfezeEPjs3m/P4Z2BM9djuC5RwbeqUbuUfWPa+3NJpW8oXsyhgYXvqawa807qnLzwEPHQtZM1/aAkrPoCP4cOZE5011L9w9Hzzma0GDx6OcEZyucT7bFN/s06EGpavpqeDDt39TU7CeeGol/0zEKNU5E6vYNqaFT9T5w29WUpqXCQ++umuy9AnNn5y9qbNeP203lfE93JXf7/QCZwkpLf1HyfOy5XxYrg4GjAwondBVOM3/iqIviLPZju/CdJeMds9VKpdtJcuyA+27MlDRGjZk2NDUKvxVbb4/Tfv+KPQ+NUjTYzDkv4TMuGN2/8oAx3/CpfcvwzfNlbbBzv29Ttf2eVJ85gsbE8O1TXBrQ1ObTj2kc4LNlNYEPqAdksYeCz1usNNRYunc19o81mel5iePzrwMeevojSh3FsqNLjD4/1uMtGMsDr8T9TIi6EInuUT/msO/XEIqxDY3aPgmhvYSmkPoUqpwYPUAswTMTyTlQJbxsOzJHyLKTYbyi9ipaarB+gbe6zIBPPkJo8A1jYwOokXJvj6w82oC31EO/niwZ4f43JMjseTi3+PvnwfbR6+CLp3ZAzyJweChz9KBWmjTUXj7Ilp2TK2xICjQeTCw1zCIN/XHez798NZ4QxiH/xXW+47n8w1qP0eivMTdJ1P4wT5mKIMKH+nnlJw2aavykQl/1FTtURshSo1IB0/pSv5b92n8XzYn2lLB+3vZUymUWb85PauN2z4OT8TUYPys+Hff2VaBm4TvqN5gIlCnOXvCXA2RL3xVXlH0PyHLbGHzCVWSl8vYwVMd/3nL2iRKJeLvf8yh7os/6TavQQ5bBT8crd9iGTI+6TkbNB/1+GLgq9OmnR0IwbrnCZlbn03mRIjstxuDDvSIju1b9GAHv5yqdvfKJ7LnF9TiKq7B2heyUWxV4pZKRxb6HnUj1F+ks2r/QQ8altqHm4DpCGBoM2XIC3+kmNjS6Gbg5e3+PL2gc99CfeOj7owc02uSzfiz+g57wGuB+FeoR/Kb2c7P8m9N/70Z7EoLzG75liPh73mi24O+H8KVHgKyWvNhBCBJLq5jewWfvMe6/v1pwiY2OQks159CUVeB5nXzwZ7s2+nfYAvhJEKCpZjSBD2ecy0zepguqP4TrWffryZQ4wfVqlsfD9Cr84jrfiSD+sNZjNP5rjFGI6h/2KSGcC5Q7EvgDdR4zY7orkf1mCyF66dDUYKygr9rpSfDXHMx/GJsmtRsf+d3fQlM7vnhCk+HeDi/nr8YcI/covm6v9lFb66S2/vxLD5dBc2MFffVgI8/ngwf6+Gs3cuBz8pJun8BQ7e8Bmkp36oQyIhwvLVHTh1ep9N8jgpofbpFFxWvsUD3doe/6j36+4CcZUGFy+ITJbYWFh86jYCgdhHA2QJa9XFON0voMH0g8ZLFjqT6oUxPU6ImJMhtO+IAe5RTHv/b77t7cUkTWeuF67zV6yHdKRj+27nCfz6DB/UQ6EHci+KzBoKmdlDzBL2U/n7FC3x88e99U+v09rhWycjzF/XoeQvhqrENTJWlLKpJtP05ZQeM7eQceOpe4H4sQmnIbZMd0ESPbvcI8hybRE5ogw98/FoLIOvXYUDY87IVg2O/d9m4Wc/iiiOzoJsiqW6FEdh9G6DnfSpDYN+0WVDH7xMNtq+Xs+Lbx+dzAs0Pxrf7iOt+JOPnJp8Z/jX2T/vheZNvXWUDfFI883G/xjPjrCE293gseLh1VY9/OBEM7wxP3B19VZBfJ2FF5yPp53bxfm72ePygTx9AAkyyF6U3l0em7vqrkXEtSvaf9oXKm4ffF0U7ZvdUUym5vG1klBZ/ojw48c4/hU5StUhYtdxNqjNseNf5G1kmH6oLu1hV9V9oLJniMHEpHwkkIoQCZBfVLprKoCFnVgE+VFc7vvx0wfDdBH+fXoM+aAmp27mgmKxq1o3oXQzNbF58/LROZblPdEiKp0MA3s0SgW5WgBl8NfIFHsk71bQCfG60LhW231Z4q9d7vrbwHD74nZf+d4TfwqLqBprp+7+XcS6DRr4nsOHsFJtUTjs9vrXD+rdfzmwj2C09Dkdg7PQ4pMeFr/lUGzx3mErKjJoE/n40D3vxAU8+qwv03DfDh2TxCM5MG/Drv33XUVjInvmrxeW4dzrfanivC/4CmEDhF1t5KaNbanuxA0qDRxWk3oPrx8dRwaf6qpkbTn8YoJv+UlPrfnJv0O5p6uP3coW0kBMz0d3fKXWGhRlKHvr85dP0ek6uTHbpT9c2Uhbmj+24GRnekfhzpe0bf3272ajTxvwpbK8H/aup/fOoWvd5U7nRoyu598BSjb2aLNTT17MAnwyvy/UNeQVNv65Yye5WM4WMbU4iYbctsKuwUqldby/adoa0xpRBt6vga2cmqmcQm7WROmd/P0y7ar8zaMHXJU9DnfdLAN5NTDk2Zc9Rs0a9j/jZg+Md0088Zvubo+w/UZL2ApgJzoMVsYvpfeip31KDYz9/7PKR1v6YSPrA8aTJrYvhOhvYghPcTeND9wKfq4kuq3/ZrTZbaAll0yyzB92fIXulO29KD+v3klwJ86xho6BH2APdTnYJ/QnE+IL69w9deBngn/6LntDMD/LnjOXgLXkNNs8TnaTdCx7rvoqZypCMbT/o1mML0OKN8VyFLT+eawpYdeuLzrCLbCiZ87VYifaaRBd7sNPSM10aXKVMbaCor7F9cOz8Zyz+NUUh/jf3S/zhPRaL9peI2P9qBXiJfr82koPJRDG3vNrdkZhpg7tLyTmqgyXimD9vcEj9twMTPRz9/7ayj76tzaMp8LlHTTHPJCZWLcBwOJqZ6z6GpSrD2auAnqAH5ZC7oOUE2ii6DkcGYkC8ovwS6YNefW8yWgjqidCOa3F8u4RMv9QUNCqplh9Wea+zwMS3KLtLJjk6yK7L9s5xRUjVkBydayew+DRxyRiL6vLIB3wxO8YrS8da2g+cNfEZl2VL36Gv0GfZr+JbQZEPUvys4oIaNlH+pzseowWP/TtVc9vP3mgYa2qmaxM6JaFKepuCl9cUFD230B90WBSELv/p9n+7wvd6XBH/iIjtKbrClUn8hqz72OD84A74xXuH45iA3WHbh8FnFwv1YpeCnvYOe87hz+NDs4wTMlzqN6sH9pIajPa+YG/jg3csOPWonQcO71XxG5SCCDx/HosIemlpSG9T9vlN2//7qjONXEwXniy64vqdvIyvuLy561or/pqYk8Sef+ot87/wf5ymbv77Uhfxoh3rOHeZ+7YKqVhtw78NQo/kdjJvs+jVygzmY/yE7G0o8ux/7nYtvFp0mHeqUoJlL8ZEZPUHiYbtC9uMONOW5+osec9UUfOWF488sMPIz2NpqdPddg+0KZKVOOOqCd/KhKc/zRSrDsWlHvszfLJe/A4rzDXxpNYMPpU53ok7enWz/qPXfRSPwGRXrCXxiO79J6OOOQ9YHfR48ogbs5HRLqraurQaPDHx22+waShoRNfaq4AuKXvZ7Xu4tOzi+xACItPtQv5OuEL4VnL9zocMsGvfz5baayM6asqOatdDoqQUPPlbIvhVbH4UwsqCp01OH750f0Ghngz8nyXuDLHdGVq00nH+40Id0//okRNoYvnUWocFsTbgfNy+vGPOhuVTM9oJvqdBUEsJns3n//mvX7wmazpOSMm+L+31+gi9n8nFK5XkATX0U+NRXPt8p1frs+hipHVtSC83uVBL8YOr081Lga5V7c7k/Du1f3I+iV9UPPDX7i4z7/WlNGW3yofp7Oqq+JqEm0mKRU7ZTZO68+Vdi2wZMW5gGaiA00CftRf+9F1HqqH5loM+zh46+X073djCffCRWjTqHYle+cNqLuqEqm/mTcjk2eXjtbGKFrw6giRf4ZSuNNJbW7eB/NOUw8RYwtu7HTO4jUw29DH02hlkS6c4J2W6Oz2OU+LFWk77PzwrwR9NOod4NqeHhuZLYbujYdDqJ6PNmgWO+ihx8srz08whu4DN5AIbPdyP4rpShhj+eP6V0KVqqv1nlAcuG5ZvS2kOWzDd2x1LR1CgdHvtxR6a92c2VkOWeY2ig+IAHJ6fjg1KWHHn0yZGl5h8fmlIn0Og74yKbaLJBWROAh1ZHZMFzu5OpmB9Q4wlzNBbprzmlCoPmnRa8sz3yIfGpsuehb4oO2x6CFRVWTjzKGAdfqRPw7r3vUZKO5zVenaf0uNz7Obk+svJJU5HdxX+8r7N4x3Ypjt/6M1yP1q+zHkTJFNlw7fJo+lB/cT+KyWz2w7z0f/tq6v9Ypf9neermqR9KrelRjdQv+l4p65zus2huO9u7JbKrir762DfEw/1KzZnKUCNVACaO1lH/PYp5Cz5xZWS/hXeS2H4W2xRW8ws/TmzfUL8DHzWnveE79RhZg84QRXlwwex6vwfk4OWDmVc7nTsrF5p6EReoqGJT9ZMWWXPHtnPybBe+9BJXIlPb95GK0RM1uSNoarkop5TJU/jEa/f/NUW7GH3+fsf17HufbbZv+Eb2j7lKS14TN0P0iPHMydn1UErUXRl8MI76/eHfxzd1LCMbPgVfbjedSlWpIJtN+/c72UzbUKafoYF45RLTp7uOquR05GGuqCZTvy18T0dWDYpceLMyrHRqPjd8fvcENjqe5jI1pYIaf+e5wozlcU7FM7CE8HoRc0ajI+7H1tnb/jYRiV0+GjQlLYn77k5ANpWEO7XUgDfpivPxgy5RdgzBp47cf5/xpC3Adw58TWjx+cUv9HQfqbie+giNmjNBQg/q9+xp+u+M+D1NzeWffGr+Fxn3+9M+tVsKH3ro6lENlpZAbLPwOXHdn9lusUUNc+QKKrcTsn3kq5T5F9Lpcb3Zgu+qYsdeu7YBw+t7NQw38Kn72PlfTZ2MdmKoY7lFNlwbphqshoLBDskEvOGh5nqekJmY+qix2UPn9nPwdVh1moBnFuOdEF1z1MRiO5uSOzxDA6XwfbNNIB3oeSLUpGG4Fas5aird7lDT2uQmMr+fj3c9c/R5sehrvDoPqT70e77wGMyeaLyiYpDg3y9EMPtB6/dt3b2hqc3EIba6ty+qDif4XmQha7mtsaImUfs5xP0c2DzpNnT3Zz0vjcGDMRM64sbkaEdCgusbj+EbdbcBP3G3z46zbk253c8HPOGGse+Xw8cE3M9o64G3IE5ksXMD3z5/8pRt1zZ8zB5AU89XP4+Ev5eUaC14cdi/o40TZLtaceH7jzE32FF9Sf3cLWRR7whNeddjTs9wjvvFZAG+N9WndK9tZOOkyYnF1g6a6jJXDfHfX9zjRRJGP/mU/NeYm/THxyh4vy60TG7wqaWBLPFetDcq1M1U9Y6G9WazSoAG9C80NSAw/3ws6/SMmS0EvEONjfr39tzwkUWur4/IdnPNovg4utinbgVNSSrvqJ59doK/3iK/Ky4Yubw9kLW63JGZWe/mlAWqzj12vjns5L3AM3mx4yHTkTWnE0uio3aHT366VQc+oQMVewl9V4/6d67xawJf+PZrH27oAZ2N81+U896OJFUwWfGcI1vudpYdMQk1nj7A8N1Zx/HKtZOyfb2YUCPZyGZjkBg7RvaT7sEHNcj6sf/XMIdHHI+o+XYDX/NUx6C7IFs89GbIrofHGT49jtGTtl8b7GWgxpsA/BQZBrLXZRGsiZfwjdA07f6d7hn8J0k4/udtS+xU99mtgI8G0zM09dnO59Qt3b3q79bQlNPG/X72Y/y9Z9joOSteEN9MTNsPVdzP+wW97qYG0NT+aYvsFCK73xfw4aDi0NRan+DzfCL4uPkRTdatcb3tlzuCT6rwm5oSJz/sRzFa/DXmJv3x7GeimdLzuj0I0aIBDzyIZ3RfLSfcfb4s8EqKrFYwE89UeNkBWrWypiwTbO4vF1r1/7h7l6VFla1t9IJsCIoKTREyBRVlQHLqcZKjgoKCXv0ezFrfv77Gjr8idtQbq/aavXeWCgnjOSWZA0rs4QnF0BtcOAeLp/VSsiG886kK3xPmqZMgdJjhjycuECr07/PH1FMmaZDHA5Fg/krQm7Sfh8ac5KA4dCmyEV68eGLhaY81wVdvAaKhQZ6urt+W3vvegFcU4fnsZ7ec6rdpzWsimizcHdGrPk+yBXEiom4aKvJ4nAszePoZHm/wEFPjXWugGQ7IEcm0F/29Rc3I36rFgiKs/8EgetVxZ3L+rlYTCpGOeay3sOafJmKQ30zv0rlbqHsvc+rDdOEQU2RvqmETIqbYrBKgr9eI0aRhLS1z/I2i6lA3vgl62eNxixiKNJML9h/MW6LC1tO7ePD3ld2EcS5DTMVH9NIbh+jUMqZ183ltIkZj9LL2mkMdEi4GCz8RHk/5xjh++k8vtB510AyzClpVQs7wFVbTbjthqngi55QWMWjnD0vIupuDPiArf7Bv0mrx2zwl/x09Xv44ptQyRkz5LWJqZk3PVOsqh/5RLFX3Y6EuEK4RIduHWGPrad5OH5B38zxF/z4rp15Xu+aJ+WNrVH76+Ix0du4t8GZcqprFtyHqKT2hjo3cqQpuDfKiIg5raE0ZeVwRHR5167SBZhFojAkPBWgcawO8j9EJ84qPOlHO7gsw71usKcX91jT4ggH3auJ5cnHRKzG2hIdI0HudNt/pfUyIqYiKqJuSjjV3e6MOPuS3xYVwVnvKNdodejji992pV9lcmPooHVxLDegNa5h52rRXwjAx83PotdpSkuEtB4ghzZnWlWe6BvVmRJ01HCrT8ql28C6qCxeuE/RS/hd143FtMT9lHXpHedkTzIf9lJ9WqLv9iF6sWp3xeh6XmLcWD3MFrTc9f5MLPqEvTcDrsVKQo7YpT2hWj1uo7jZiokmR865L1KG2sjFvagVez9XshOPn0EJGpoYY9etp55q2QW/JF1w+7W8ToHhKJgvyBa/TozAsEIO9U4XxUP5g36TVUvqdTu3+/dr5/2hv5//7VMn/h7VJc8wP1b25VP7sgpg6G2YG/cvmK5f/oi4cD9sNdFsTayBUVIfetGnfXj29cyzm+Zyup3XsmV+gv58drXFanwb/wpRhCUTdzLIHFLaKuqOtvhIVHXEN+WJrVUHc8zx6k2qNXmiJOkWUL/LwbjvAU3ARU20/9T+fHznwA8mc9uaXOX3zqxNiFHk+VDQ3oaXILeD+PKNOnE/lSNNwBRBYImI897DGB64Toctzq4q2FeoGe7AbZOcZfr+7EocGK3MBtzeHXml/cnQaHrboVUMea7Dg0WtlZLWFOt7YU38LxKCY63t4OwH+rdyIRIM7er+6mtbnuXNFornaLKFsRNQ9/Ys1PXiSCrVUYI1fr2pNVx91hZie9r5HGuqmZ6BO1t4cMfogTkKbu7CGvlSNKjjOiUz7TphDf02RM3iGumv5XQW180TdHyS8nqG3RUxZc/Sm4xN/r3lmJRTtF9RoP0ev3i21JbyzAnV8eUJMPQOBh34uTfuaj/ZPYmr12zy1+1+b5/+jcxR/GFN7fRggL5xLFYjTPllhpV2hiLecykqqtPT1mfqLbzOzCoQ5Yi41eQqvx4qpQaqjV7Ez/wG3XWuwiDWfnhYpYuq6GRLO8kqNqMnihJg6xic1es+RF633tJ7P3WPN3faoU8Zh2lufbjTVqab9VyLl3vD0tGMV2gNqx+Wz5MBb3xAzlmSj9yzlI1QJ6kggW7eAfh1hMb2H3lT9dV2iDvE8YnozoDdae+htznyzgcfIW2zaj1/TkzLNiykD1rSd8EC3R42H59RLOtotakKJKaKmvAjmy+nItPGr6XlahLpqB4hBwwso1GCg7n2mvRmBpaH3O7vISZZhS7RvxQXUqxDz022O3rG/TGti5amfPNkgxkanwTyTIkYCmaJuquX0Hg4aIUbTrxNQ4ThMvQY8PP+I1jL9HJoZPOYvHL+hoO4uerOEelZj3mxjxNTppS6gFyzE1GyO+S23mxIxzyEHGj5ykqsh59zqaQ7qeXIIDdcDB88ynHrkZOUP9iJbrX+bp5S/ZY7iD3u/Nx8PcDMHrIlNjZgqIjVF3hQ+qqdI0zrxVYa6MmMmehMHMSXFMkEeHqd5MB+9ymImtlhzMtbAK7Z62lvyvzD1S6cumtZCU19Rd0oFeXHWov/PF4mlRuW0ZvSyQ79faIXG3JuGmHp3MeYZPUNMLffove789QMwXFAHXv3XoYPLH1BncuTteec6dMabPFROjt4r99CrDnVvgssYnk9a4/E0HvNL1nfWtA4eveTBNmvIksCswueU2R+E4+HNTX1ybztC6FLA7JNvevw9W6oMKrzYDFpDtqrQ1QlQYkz7v6BA3btNPTFj0XxC/tUvLKqWeLwxFHl4pQ1woeVUCf1kgJiyPuakK4ix5yZDHXMlxAgJ0AvmB3MJ9WJap34PCHKGjV4wbzrkqOdZlejtpUmYn0bkjN0Ovd73y0qoLq8T850WOapbIGbyB7GryMkRU8FmKOCtLHF8QzPNE/bIGZ3uo7cfW9S9R1p98ffnjhqA9P3Bvkmr3z+f+kv6UfxxTHGDMMBDuyOm1j56C98zE8hv56HyJM2up/cg4j2e77AGhgAx931M75N6Rjbn91+sgWbpt1BPc+V+MxQtXaFtAqt4JpU5toKsPtqsgdxcHrkwu3x5WhroRZ7xyVL9+s73dO9O+aMINNXdNl+d5r2JzqgNj8x3BdSJ5/E9QEg3FxbM95i3nmOrw73WUEek5AZUfMccFHvU2bD6oq7+gylHzgw1GAaFp4fl1B/dctDbCS3yNhquCh7nI3qh89R/PaMVBw1mRBZwKdbcuMb819nbqR/GFvOLc4qxppsCdfUjT/Nmhq5Cq39R94YMOYFTtoip7RfP7/jC8dkG6kBuo5YGG48LaLprd9B9H+hdzwL+nRxi1BUOr2eQBZi3PBO9YgEp6uBGmtapL6deA0vLUCMu5lb0Y3cSel3+MvX8/KLv5lkBtyxFTGl7xHC+qXj0lmyah+QQo0GCebg1tqjD+xMLqHbqOOgdgtdnrzkybT/dF+rb9P7m+qL8JKZE6Xdrk8jy3//9N2GqM4Y3VGmFPCtIHKGX5zaGTopfHJOW35y+YHq/1MZBnVhf0XtEV0mBvrvaXKg66FWeN7OFqg4MNeQOn5Za7mj+0inYHxqiwvF0n7zTEXWwwHvoOMjTT9FGr7UwprVBsY88PaqaypS3Qmh65jrUDOeI+chjQPfe8Q2e0FzUqG0VnZJvokG/45B3NzNq0JoTOcgYcgKeX9lSzq0vYBv+ifPNEXnYXVYClJfpmelnwJqeXwTMG7aCmOxF1KV46qOUwxLQe0mTLhTaEzBdXlgoqZxO+WzSCXOBHKDsMG+t85UKz2m9XsDt657OgD2hTeuLGuYyYvj6NrFm9zyw0Esxf4IDMuRZhLpxEPHvlYyYupkxYmTHqzkVG/SKj4LDfLke0VsqHWKsEwhywupW8aj7g4je7Tn5iM7m6fbFcsi0Ar303MW/7xR1sd3UNvMVn2tpyov59N4T9JaPO+egD1AR47mE44kdJlHdUT9wt1JW+dJX+cFeZGtu8Zs1tEvu75ij+OOYspj/hl4S8Zovn4ipQvQjaID0zFPjEvPSbRCgFd5TT8wMvUfH1Qo0Y2VXwUrn0XulfjO9R/7ERe56V9OF61wgOb8Tzs5Bk9XSEG6Qy/cji+4x5p2Tsl1ANziIm7R1EAOWsITXYbPn2O5aEmq/p32qNDpwUa+hTtj7Sw8QFufKF8mX0GHs9/C4KIih1dLVqbhCL1P03YX5/k2pqdbmZ4Cam/LGx0bM6pjhm14C9K4B1vTR5kp42GscT/ZG3o537Is6YJhc+O0qiVKPe0zPo1B3xEtFqHDwMY9dFohJX+BlOiscBYriCJw/7vmWLnvtAfk9PnPhsUbOcN/ZB/pegamvFHJCq45beDxr1CVDYw61ho6H0px8QVGzhF6mHp7FcERvaeiIKafzF1DWKV7P6q2OVBDYBm7GC8dnvvH3i882h4poRy6qATmjtE/oXaWzzaK6YTXd8WIGdbLG4z1WqPN7R52uz+Oi+m3OVlTItRGaXc9YaIzlD/YiW/PCb3Rqyf0l6yj+9DPfIjCnPXoL1Cn+gJiK8y6CN0+elaNs7ISGvriEO3e4VNGcYQZvfGcH7wWb3kUT1oC8emqg1PQTF04r3uhZ0s+QaE1SQZc3sspvqxs8VjHqjmjiPdTBR3/f3LDGH3dS0/wa8+i9nD3nScNXpo0yzb2vX1Mf8lLVaRNtnnC9S2fVT9hOou+pH9n9YSEHLKob6uZz+EB+6LFmmIC6eq+TM1zN94mFLUEe7gliuHLu03rA6fnOeVQxb8w+6IUWQzXtJek+UMsWeqXtgF4rrNHL9oslYkQiKnJIO62Pm3qbRX059X29OjLWbIwYs8o6R90SH8g5w5kLLvW3p9+pj9RD5UEN+BLz2JZjcyj3MuoqP6oGNcZJN2zxMq1rQN3sii2Ov+mnufeeB3oXMf/U/OlURYsH62lVTM+EM+miBlKB47l/sgx1SjpWwZvi8XY16vQjvNlqeN9gXlTX/hWqxXbae7/E/CtzwgcywThzfuVz/PTsY0BfsWFqtJt6Ffwcphab36xNWvJ/R2/nP742KdK6FzTeCu8ZryGm7pUfQsOMh+odMiWhqRljpl7ssYZfvrKie7GXMQ+sbBZkVwd1pI4brMk56oIhWDnlR+MCHtf/j/czUgHzy8ih7qwS1JGQZxy8B4I15wtYk03FeHha2p5zhpkl0flieEB3Hg5s6tGCGIfnA1JDMzhffRc8zRPMM3fXu0x5Y9p3u0VMlO/8zEU0REydHoEBqbxBbwRjWdM5QQw/taXJ+YKDuiftM+R5W0MOeZTViq4DNmLeuJrMT6e96cJhaKA571EX9WnN7lxH79tQG9RIixBztEQvV6UL5IQycBI6O6nttH7wXAX6C2v0m4oDtN0cde/5nN776E97AHcz1CV7WrvEp6hjufhCr4ga5tDki3muoCl6Sd2c9gFLmA8by8cs5DfIH0U1rUfkChxfrn2nZwENYmaVHjHPTX/XnY861OynnqFqldNnLKaoYwyPVx8Rw2kmjtB60ZmFgl2NdJlkL3iLHObh73R9fg5Twv977f0vTC3+S/dPbWTUqdq6IaY4cXpm+dwGeA9IUzmfFDFl19UC2o+LNXA9fqeeplM/89Ub7+Hbwnwhv6s7ZCXFzOzJRUtv6WjAlW//R6deG/Rar36PurNm6CWfC/Ra5XPKFyElOYUF1tBTvu0rRz9/UAfurEUMLw/Iy7dKpsvdpYE4rQwWyvpnpPcDKFAOT+Td8UIkOhu7cZo3xJoLatRVBN0ZIsk+csHjY+d0lDGj358bzBfP2bT/yvEzuG/PyBHbWuVprJsD9HVlqqEZMJ5uEv8O5fqKNWjNMK9c7pkAnX5ATG73mG+cgkcvl7bICZhkHKoRrYX6Ne1zXq6/NU1c7g111ZtV0D9VQp1IleB1c9C7jSZyRB9XI7xEAc9fnd6Z0GrZF26fG3Dh/csbVIy0LzzdJXLCa+pXn/KmAPn1dWaRv0bOiMRtCmWiHtUgre2asgtySrt7WVwguxVy4JxL4GXFeLzztBbMK4RpfDv8vmqg7i1mag83GthV9JTsH+zvt14tfqdTy79l3u8PY4pthB4e6z3y/rdHTBV2F0B3Ge/MM+RvQvWgQf//3mINJFv076+HgF5mo1hctL5ixn+Fpzs8CaDXEudWTb0xMcC5dEll3QJfVrt5VcCrvh6wJgBrXnen/UlHe3pfVUKwBhrM9NnX2Ffus7RW9NVqDVQJr3MBy78SXT7KG6SaY6jR0v201NuMO2iMGHVhGHjUGaqilxld1JV+YwdUO8AJwod3rCJop/PfIY/XEcN88UL+pjNNvaK3rdCrxVhedG+ob8idE3olMmB++Z6HG7wf67Mabt443q/QLOGtdCaL2Mih9yq5ObyvC8RMk6GudKumgX7Zn9VoRhBTi1Z9odfyEMNCrE59ZTkRWm2G1zcCJlPpMPVZ8q1zFV1z1BHLwOvxqmcwzbvWBvUC7QPP+/nI+VY09RpYdpgHT/TMfLjh9fODbQJVjHkz0CzExL7jPuilZYsLXxl6SRW0BPoEddy/lTjeUTXf8HpeDC4YE9Q9apw6yJJpj6cn/yim1qvf6ZTwl8z7/Wnv15eIqfvOnDA1rR2S9MGHB3vfKq9dYI1uHxmHPMxjzZYy+vlPI84gm8vTejaPn/ozNHd432vkVSvGPPXxagPC6z1hv+YowpmfQ6mLB/RO229AM0HFjGx9TMRISwJ6mPsfrJkvYsoVd+j3mwmj/VKvotJF7+WWmxriYDxVwXdEb7ldyDK09xjzVe86PCV19oby4GHNGYbyL0x54vXI/DAuAyqn6H2yQkHMGDNFoh8/S6FdKojJ9aPCGsu7CVPbSxU4JTdivtNq1OKbwYWzyO5p4WULyOcH1LE2ntZhXHwJ3stpHfqWEIOeKxW9L0cRU3qENdq3rId8W0/v49rj8fig2kCRo44GAofjeXTxG97ltO/ZNCqd5udpbVjRAgvP09qhJsTzzS0fOWE1vfP77HELeBZf9L6cjdfPOFaY5Z5L9MaKjT6i307v+bhNvaWHnjn0fRgi6Phpr4tU4f08Fej1unVhVAGbc/mkm094Hr+IwcEtf7C/33qz+c0z3+Xq/74o6P+3mGpWDfIWeiI1HA/Iq9Lp5MFLFWuOZVesSX5efZG3N9M67w96jY2INdUqC4sFc8pJ1KPo/W6IBPVXnnI94/QrT/3CVNtP81DiqGO++JRADyWHPE1drPGqIg6VM8TU/VTsK9Zuduj3/e4GRbvQWURthad8fynBWhL8fZMvArpj8hZaO8eafxzISOugekFbZlijW3SZNE70I7jm+6iGJ1dx6DzqBiiqNeaLdLBX1DCQ5x/WAcdz8VlNHf6EeVIIMV/dStShyzurUPc+RuXzodLSD6/ykLnnCxee5WleDaa96GWBnABrntArRU5pcxd14JKjjmRy10EVWYjRnTA9Hzue1tCxCDnptSl5WovcC/OgaHCRvMKatzgTvSunA4vyac3srRwGuB/mRxaEc8TIXc14xFxsVNHjZDu0VFSMmJx+YKFG8f58YsyD+de0WDTLVaBnJwsh93PUQd2zJbrPzR4562lg/l2hN+SWMebV7ISY4qLvD/b3W0vcb575ovX7P//9R9cm/Wnv9/2qHdTdHXVqWCOvbqrGg+ZKa9VlLvK+EE7PWxrAGtRfSk7bVSVCs8sQU8dEXVFJ3d7hPt6OXATuJ6eiLJ9+PfO1l6Mgq+sLeq161FF3dkNp0Hbi6Vc9rduQ5gSo/daG6R0ce+ZsXMxLRTutEV0JuhrM83KknbkpwOda/P3majnUfPszaOY35N2GOT19XFEXsusSa/rEfw163CCmmGkf0MsRxFgfVqgLyjRv5vaYj5yoiyFfPaa9FAnyNudVPVTDATmFn0/Pd75+Ba+ux/w2izDDLy2Ng4fxvVShuK1yygocf/2a3re1MWqZnvUMvaKzMapwX+P1uhbxE8rIv7DgOrNH2j7EFdy15MyCIkEvGQp4vPehws/H0/rHpBIHyI43zGt2iRi1hhPq5s45onerpr03PvqEXOYRE7aP1+/B4gjuqnKY3mNSYp6b4/e7hOL9yCQOveTZR5Ooupjv1KOyovK0dqqsGHrnR44ZsCJiC5V7sZh/fZU/2N9vwy1+p1Prv2Vt0h/GFDlUTyie7Mz90il6910olklVeSUgj3U5Zui+mvoiXV7Iw6d22MBrf5zeV2VxPPI2d4f8OD9WweG5S+h+tTr+mqMw8abLKjfvUngEtc58pVF0ej8gT1ddiRn6YGMeCbntAK3w3TO3k1GnRGFbQQ9YydF2mpsu1XsGjJOOLDLXH4NmKSfBLcQa82vVaSk/m/YZY9Wj7n2+OtVLcgSYH9EbVXvboKPXvCC/T3PdiY01PhsQUxX4+PmZNNVYwjrI4/6Mx/snbyjbEpoLTM8Gdsgh9y/3xe9ziLnViwW0tKbe0wv7UkXOGjml+8crLhU8n6r6OlSUWAtPtUMMQ4/e8brJBMguDXq3TYzjWXd+Bzdl+rzKkMOOB8TQ227NCjkNMXp/cj280vLAhWGAeWu7QJ9QSSliQvNwfEshDqG8CHoVHEPkjJpN84yljfdD6ZlOlXHw4PH84PFmOXKIsUWvlwveiQvuDw51rmYNFMaInzeJ8pOY4le/e+a7+Tv2T/3xdem1oj2Rt2ZYU68W7/GyFx1oymelOkOEecqi/rRHsJ96g3mIsSjq1vDWXpbqV9Pc7H5eoVcbpGPl+6dPQsk6P/zSqV9zFG+TpZgnGh11obEJ9dZ+jzXQYo2nMW/Qez2tmR0dxFT1LVq6cbCmn6WgsQh5v6WG804haueoO/fc0unR0ES4D7wxYdqpqbLbdvCQ5Yn3jWkdBpEOYEbPg+pfjojh4DatdSpvmJ8uPuZBLmhCaEXMMmF/Vx0a7zL0au8P6oiVquhtmVpAuVudKt+Z43hfSje9l/CL12fvVg6Vthx6uXFad7KLp/55alZDH+H5BHGDNR76ZgMvyUWOCi94/kXaLKFazKd+HA7+LT6FJ7S1jRhJlugNjdf2Ba9rbzK/PyOmjgKOp3uXhyoSVxWh0n6as1DXiAnbwfEF4inAPFvqLNhHyBnCGq9fJ+zxftxajlAn3TJ4KAJ6xfyMOu+/ti30l8uJRZbBAd0tMsy/ugJcIK3tH+ybtFlsfvfMV/w7erz88X7pi7B6wPOlY81gcsEMn5gMaygvq1/ej79ihu4LHe8RLdDPf/foZVp9ei+6PL1n73nWbugVVfT/er0L/hemfuUp8cViuPeBxvlHp5TpZoNes1OscxVqU4//WzNgnhGLPWNEmOY4DkIBdeZpzL+5mN+u4jUGeFYH5HX1o9P1IdvAPcYaC/MVSagxx3yQhUf0as+HJf3CVHp1dc7Pvni8ez7VaHtDL/RSy5ba8wprcpvj51GLgbY56vT9dcM8di1YTouyy6FPTyfmSyOON5wP03sHHcTkrmOoe6EqQNfZF9U/rzF/GRWr8Hw7xMiqUQy6LDWs2ecbjxfMUeeqcVhCfbPQu6XDF/NmNK27kHo8/4OM+Sq/oC7dbIr5LDUZ5p9KxPM5n3C85IF5a9DVER6qfMLjrz8SnZlDgN4X/3fkyKVOQdRekDERMcKmdS6WpVlQKYnBomKGGL6Wfgu5Mc3Nz06oe58LeuvbUwbmtzP7B/smbRA1v5n3k/6StUnKn+5H0WctvIxpXq91MMO/Ko3B7RGXqnu8IE+vKw4zcPrGmjgYCtC0iAXozxfMQM1Y1VRamKhTZXZUg0W2c2i7Jvov7/cLU8Yli+A1dY6JrGMh0e7RoBdZTHMED3AInVMRdeT7ppwrtLuc5h81x39v95wfzdBr7q/PEOLt5qCG1/Ej02AXr+EWqVjziVEHNPx0D6gSDWt69vrwVMhHHWL3gd7ocdtJlH8OD+h5ZVqHMS9zesrjAO5Xhrx/HiqdJpKAPG4jr/vvA4fHs9UM7rDFGhRM1J0yNN/QatvpeVWGn+fDbAmZu0KMdRS9IlOmvRef4FSF2yN6M6VXa8in/Y9RzSsJnb9PPNycGnVMzHA8bd21kAnTOon3tC5CfcYdtObiwgVKX/H0EmHeKVcPzEvl1AtOJ9wA/fd0UoN9aq3o8YjeLksz5KhVgpzRXDrU/W8wvevoi/ePRMMZmnSP16PoMQ/OYvMO2XKJPgJ4lVDITjVk/R1UP9+UP9jjZbNa/m6OQlL/Dar/pv1TkjStGz+QM+aT4MtTkms2PPxF8a88NfjCAHU64j2qVOThl5EtoLM85DnMF5jZu6GGx8w/cH6XWkBR6/R/raH955nvcqOFkHEperlWL1b0cMgeWLP0rIbakUzrIAb0bk2xV73PrAjo9nbK4Lnc76voPM3lO9LTB7uNdazZrSxRWz8JkFsJ1lg0vfPtWA7TM9cOa9oJPz19ab0Gof7RWVg4eDxpWuPb7TZGFShTHkznpge1NK0HvG2nfcDRdvJqHvK6u2YO1c9NCvlFPFbhJ0RvJH8nb2aBwQVXEXVgWbEFPJbLf85fzTF+cQUU4WLSteVXpnEpoG5tDPR6VMfrt9k0HOYxCXXmeprm6aopz6xzxKwDqCPlIkYv+MV8GaVIX9Sp8Xxy6aRzkX5Gb3ia3lleB9mRC59kx9NYi13ou06r/PKAHLU9iJgHd1vESLuf5hnfnA61uzlx/vxq53i9kfNamxyZv75gXs5aVsIj3puoazflB/tRbNbr3z2f2v4lvZ3/tE7J9+YO9TLGTJu+y54ux86CDOmeczwNa2AfMuTp0MR7dBTLae4446H2LFADzqoSGomnCspTcKjCnbTT6X091fTUj+KXTvEq+v/+Mey56HLbjfRbYo1n7z16SbJn0/4g8fFLp7xVaDl0dp7yV5PvmV/cSvz7u3HBTM66GuRn4Gltd0t4h89jFbg7YmCNCXd4yfGJhWlS5JSTWw08r9C4gP/i8ZzZgOPzQ9TZWkeMbk4nF1639KT68/IrYcZHHn8nOeqWO82bXcIugcfNwxqkzZfQ8wNr9mE+8Xyfp2mert9y8EzWBhdipkKvy3cZVPfwyEUnA73Z5WQW0PQL9Ja+bQNVD93UKzo/scC4oc6LRoxeuU7w87yM3laph2m9oHVRQ2/aWy89xBs894PO/Ofr29M7qXp4FQ/01l9W9DRcMAe621tDr2pYPIVq6lt1vphV+LJR98y1psBNfCOGXypyyNLBvJc33FGN4vt3Rd8D5sWnWGN+q/fWD/aj2GzE33m/f0NKFv+bMLUO/Bqa1x1rwF3gPd4/tibyXpWr3pxiDXZv9Ot3VuM9Egj6967ZfuEZH0xueue1Q/2dWMLtbaBXMQ47Qg1WI6byV8KZ+ehJaptWHnTDcV/5oow1obxirOFoibqX2xxPh/HUwttwEFPHxDJo2HAJ5M8L5YKNjDVJn1iZfp5oVbjW8ukd0yIPTXnGGrGAEFpl2Q3ut/uRC2CFOilaiCmWW8jjoYbHK0eG3hQkxAwWDNARfAfKt406tDFtniZLrYYnEMzwp3dFaF/EMeTn64ELyQy9Y/SYvOVyjvlH8zD/DP32A/c1h9fraDGgpOZSeIv0WEWahTV+n0+9B8wVchDUik7N8fSB/sCjzpTb0qA2E2roAxMxyxz0hrXANfC0H+gt3TPq3vuiVdDWe8xLgvetabESp7652YELbteipgdECpSNvOcCI921NNCRo27t11T9w4TRbntcQnQNUMd9FzkpOJxK6Pj4UEXGfVoHI7AM8se0JpqZ1g/u891I/O90aveXrE36096PuX4JhSKcKv8goS6xrLvAM6SZykSmBLStWA+91Uz9IRT0NqXQjFDkmskCAlP/vA9m+pJO+aV8wIp+ZsEeHPj+j04tS/Qqr9VyP70HHWuiq9CLvLQGa/w69RE6qKgzTZnSyrHfmJf04ymC7MIoCz8B1qQ2Vy5gq3tN9dOXnNO913yh38wPlW+onESDenqelO6RxztaELqL2j1A6GpqeGSf6f1Q6MUyJ0CdSL6YydFd2lDMrKPqOzsbMXfE8beHGjG21VGH7OoUQjMvDixiR8wvN69p4GZH6O2E9bel/WsYoDFqxMz2ixgcviJi8PY9cNFG/LT0NgxXuG0TxCix0VtFXzbA7TY9C+gkW57m3UrkpBtiZOV/Hbq9qjco68HgovkROaoytALeL6JhXoOp17WLebe/sgML7vEuof7AWahDGur4rS0Suq61+7RXBjUzOeP9OtvLErzGRgyn9hd1PD7l0AYFcp54KlEH6yqF+749T73IrB/cPyVyy989n1L+vYj2P7o26U/rlHpDXr3l0zPVTYb5YflgJ8jtTcJ50REx5tfbJzzP58lruR+e+vPuBfX7Mj0DDSqZPvxpTee31LjQWqCOVED+half69KXoYk1rIa08lmNeemsIAZukY7ei99VNdUGzMzVC/+dRc7I08rksKYpI1ywNzCDl8b+COlKwhqKB9mhsoY1Wr87nfOpoPY06rMcinmPPBy1+UjdWU4hyUfUxfNyF9DsgDWVX2eoIwpBTnipHKDuuohJc//NafFhOXRtiTWetdNaJMX3oWMS5hnuhjU3dqjjN9ZhjQ4z1JWzXeH4d5iHwkcy9b4m05pjOtVs+LIS+jgIMbxCBa+X3GL+YfGphwom3VP93Yo6KV7v4vzCz8fzr05vaVxBR1XU7U2P+Y6r0UtmMnJCcLC/mDt19IJN7OhcuG4KoNJRvWA+K2kVXWcfg/a6iZyhx+cqAgl/z7soJ0i91VENgidev4XNXaH57tBLChfEqIgCBdnrclYRs9YPrvcT+d/mqf+lD//RtUl/PE/ttAQ6N8eaegqYB6qu0+HR7SPmPBfIo92zaqDdN8jDbla09C5WT8jXcEYMTf0Mtjc/gnZ8aujlOjmhw1ymv/KUJa5Rp+4nzYRXayJGPgN6u3sz5FA15rHy5wc1oNcK88c/mHIPFtRUb1UP+kokLGo99CZyZ1MIyhh1C1JZp9Fz28NNWaA3kjZcQhtfvEL9qLDmIh5QZ28JBX/eUvRu3g5r0sd81rsfrGkjKHhatNUZHoWlV+Ejw5r1TDGF1y7A7zP6RS92yBx4rzPMb48aa64lfgEv+sLrU8zRixpvDfNPcJjWDr2R9/PRdHE8Kdbs1kDv6XVaAG9OxOuVBFZLY4494CbvDmo4BojRquxSqG93nQV9jDXf14iU2xvzXfCdvKjfNAnU7XrPpl4AMvXOWQH9cqlxkRijDr91/4T5Vybova+5RPlBzKGRKeY9rUddVXuXg/C8QI45D3j97MUphuJw1pBzHug9D0nsQ/k8Iobjd/GD758SF+LvdEr9S9Ym/en1fu/z1ofWV3QucHqsgY9lUmg5Ed1+MaAfb68V8ug8Oaj+M0beP7biHfq9aHCB+kCeX+5PHhRRT7koe4JOxTvm5qu0TNkvnUr0yoBCaAlKlYberh4xf7w+JepEk3P4+QPWWLZyUafkNRh07TcMuu9cxXwDu6nn5HMLsPkixt7edkXlmdrC61sgj39tZtDy2kRQXI4aF5iHXKbjwSFgtTVVQ3OBx4tDLcTjzVB3jhv0gvOleoRs3WM+y3ys2c71QyivGuavpCgJ5R3TgpdyRa/Z0Z1DI2NIoJBl/H4xYWCRVXeoPgZ6MddDHQ+txoLu5uPn5zlI9L7VXHiPA2L0WFoB5XbaDZ7GUlf9l4Be7eCqIXpPXmPBUBcj9bUYMeZ/0YuKgp1QScRgWNob5JB0/RnpU2jw36PX9Gzhijq+cDUNMfhRuej2HdFLE9TFfj71Q1w0Vk1v8SOGcGxQxx2K91OPVR99xxl1eySWRLVLx1BH9ak/iFn84LyfKPC/m0sn0v/57z+6NulPY+p74mxoZdBYKA4foHZrylDDm3HsMK0Hy43tFbLRQl1YuxahJ00s4B5Mc8NpN/Hec7CwRpZY88HeHOl+UxMwlXla/cJU8BqwBjxTwfyBYKTaqwqmvd065qEr8nKHpwydukWduty3Ix0flQndKVcqf9V+HDoTHkuwoFKZf0iymq4jxHh/3FDOv/kKT8sYde3ZfrFmntyANRkbKkT6lqjRcJRH2r18B/K0QZ4+HvH3zieNQpYs9izSd6gbpwXqUnfY7NXA6DEPxYZgQPtw92pUmzuZXl/Mg/fmqzH/S4ueymk25cccMVL0iLHr8nSC8oSmzSeBXNNsYwJk7hIxq1x2hKbJCb3eZ7nnoufcmp5vnRy4H3M8nrT95HTnbUO4XQwdvZyKmF7tTTzfuUowH46IwesGMdGmqOOBmY45pfxJgczv8HrWI3LYg8e8mn+lA/P5xw5/v3QJRLtEmzBdOHQ1IEdVMQa1oLSQU3gHfUPxrFA3k0z+wX2+4up3eUrg/o61SX8cU6GkGZCfTbzmaSvz9Lt4r8F8aKA6yUlxqGNO+6lu3B69njv2dHM+RVCPA/LqarUb6eaLNfjwXIVFi3Iw6J4mqBP9NuV+9XYuQVSgHw+7KjxTzEM76cSgLRz0ihG1p76rIoPGEinzur2JOnWpUEdOjx3zvQPqjOLuOoiCYcf5xgt/X1YxYze7BjHsvGzM+DfM7HduTlV/plx6QnpQMTB1iMl9jV4w2zQX6GCxV0P5Iku0BeSM7l0SzFMBejXpq12gvZ9RR6821mRWq1MPGYb/vrpize2WjQnPOUer0EYXSGePIYIb7+yrkC2KmrJzQ6BfnVQuKAMgqMWYRzunx+Mdt3JPHUUMMO/YlEWEH0eqthWez9Un+HtQ6HSdmgz6LepckJ6x5tuOXaB6cwoXHizEpMjFAF1l4PmRGL1vcS4FwMy5Y0GWI8dYTXyGdjVx4kvJkRNkcoXrKCLHyDWO93nMDMyPJ/z+fI2cCHx1gC5NNDUUDvIPrk0S1+vf6BQK2d+xjuJPYwoykSLvX1UWLK850E3tfSCWDIMx8asAdSLRxJrPqRplEd6DYCfa8LJE9PdqgjXWy8j7eE+3XLDnpxfFA3qvX+9J/Ke387VQlhA8V9vKv5tbnh4104C6J5T5q2+xoncHMVnULmVsxb0kQpqMQFdE2yrIP5DThZOmELYzWfVP4TUnuyfy+CMVEcMzDnVmXiIG78odeZvzUp0oDuoUmz9lLrwcM4mWUbxH73UhU3bDvHcuL18ILoi5aN7mPaVmtsea/e64QFPk6UVSiLnWtLCmgwFr+B1tKbwv6EXD0kBO+fA4/odckyqSBkumu9lzDVe5wBrfUjOhViyo8E44ovrXGHXkuTpd4NV7eH2vGnLKcz3sob6v8Pj7ADHrnEQcv94Rztd3mI9ywdfgldo79Iolns+99PeQLxZ4fv1z29L9+nuD61zfqpHDvXvS85UKZXAjVXCeZyvaeWwJ9nNGuPA2HxO6NhmF52lQ1Ojoo84h2HdQGwZ+XnfMH9w7L25+l6eExb9l6r9qbVJYzlfAtJPMRZqHvNeslA6uQqxznnBFTD0eFYFyscYaZif894QXNMjFA2WBJ6KfP1+eK3D2z43qqm5Sk+WZV/6lU8nTxzwlbUqwiCVyzBBNnXLXWIFm0Spc8CKoE9VTVX5hylsmEuJxHq0g+UiS6vX7rUQN73UC8wIS59XlzCEkEA7QbF9bLiojrMFsl+2g198yC/N1nJAmJAoEZTVnznJjOlRpl6i7cxlr/mAhpqXt8QqmsJYxf0SyTI9+uYK4buYVy8Ds6c313hD1c5kF8d3MqeRfOfDOg1yF1ceU6BBzGpSar6h+aoND1zzWuB0cZpVzbK8OychlASF4u8pfLNCLamWmwPPby1UgtENLxZW9hvSlyFN/C5DpiW8Qg7mKNZ8Jo07ly1eCgF3nlesMGU8ba77A69ttUUfFLZ5v5Zlgpy1eb6nqJfJUliM46nzHwpmW6TR9MIa6riEngIz5s4P3EkLDQE5LjGykr70yAMJ5p0bN99KSn8OUxP9mXbqw+Et6vCh/+PlUnuxzMFdEUlm6v+Qkmc3v4FR3zDeGMfVa9soRwB22qk/e85pcCm8JyXuJvNkkw0hv1rIGu7A51c2Do0TMw6iAr+tXZgfEN9Ta/J7A+x4WnBvDeSTDbTOAbUmoa/wjD2ibRljDm5Si10yPLdkL9xqu627JsQgyg16/0ggJnwiVa48i6tipRF3wthvVkY1Rpi6ZvyB4ELFywyDkyW0nKwDP3YpzNus3kEp855CE8xlzu2GQqdkfKQDEm8qZz7EGrQrHf90aK9X58pea0MvcAxe2IudF3rsmu93Xg7QtReb0uwF1a/VcgsPkOecoPepSHj7PYBXjsnLadV+T9OpdwXZ3M85dGJeAuEPUQmxEkup4EnpTQbdzsMrbhvOGG47vtPZGSMtyzjG1GYDeXohRa0lWnAcXE2NaeQwh3fv4d3l6tSROiwWYixXHsWEjykTu7i5c32+8f+fbLCGe/xxgr/OyGnYr/P4LohScZ7fmnGs4H8n8/fYg4hci5wSpsfo5TEnc8jfr0oXl37I26Q9j6h0cNUilbqG6jSGNJBbeFbDXQ2XsVU2ZeXNk4PjCSvW4TT+SbnkJIdCSiZfza08Wr+sZEnQ3qld6hwQth7MDJ9au7Nc73cjrMILZjgNjizliYtMr+HsBxXv8rbAmu9fbBce4U9V9NQ9CIno1IBz0D3O84Iy/f9I1iLn8U7m02ATkJJUxmLOaU9lSuK5I8caacq0jnr+n6QHpDhIeX91/Oe8x9j0pnAlDwWHJPLtCnRssqwNr1DnmOiHWYLK4aODa6Ud1s0bqSXw7zyAczQVjZCmtyN0vBPD0I8d5npE6JFx4IVwHhhg/3uYygebGg/3uh8pLiueK0LNNwYRcUB17k7TkLu918OSA5zyeSRLZ0jmBRAaOc4bjuSW3XvEhXMQr5q6C2Uisg21A8DG+jNUCnm/cWRsA+/rh0FyeJBIYaQhuf3mp7NKHOunGswhuG+D4T/2pJUv63sOZkg3nZPwsJ/te2QHrM+Q8vLIjuXgfEcKnieMxzifyg5ji17/TKeEvWZv0p/NUEVgvsPfLF+cOBHlPMaMc2LhTmKe7hUTr/LYAX1VGxkx+syLH4SHCVRUXFSNW0hMOZiuIxuxWseesJUTuk90vnYL1ojHU3li7YM+LluEPPHXCr9ZLSAv2VdnMSHmyXy4kuGZbqjLn5I8kyiiHmDp0qrfxuhXpPl0JERmfnIsJZyTKcyaBN1t3lfd8IAecj+EMrE/xrpglaDopV4gpt1V7xjoaI0bvtxa90vCuXHcUA/LYrE3w22PHeeb5lJBx/0GdPPX4+x7B8d0StwTfbt6MqZtYJ9XcDSCdOR3qyKcDknXFBlKWjaqz6ySZPA5hDCC9kYRuwwMIzc4dpFE8IGfcNzxpZAt1au28VGcUUMe31qMBdtV65l4NsSdGft1CgO5QdXfUkAknPz7g72Qc362Mc2LK6xSusfqsnAU96mS3pTIk7HpXvdwTAgL3sERvLLw4RqaWhA/L7YGueA7HU8U9OX8W6E1trsP7g/eJpO/DFTlEwPE8X6Hxg5haiL/TqdVf8v6pPz7vZ6UuWIe2YY4SHAJyr5R02iuxq5hj7Hj6ZGcfLH6JmNi6a5mczosEgm33Ym4oRC3pP7SGIKa56nBZI5PPQHb4+fO1+uX9qvlqBR66w8qbpysgrmKFYGfDk7mv66kndIf3PHw9CccOkucQ+3ILsIY2NfK4FRGiPTCDp++q4hjdNToZ/F0K3rWv0asuopqYbdEgJu2W806SGxBP42XwYrihNyoeDumVswGxFDSq17lr5G1+7CEItZq5xA0TcoJ1AMH7U3OsbNY6ueqFDswcmsrxi0dADkO+hiDd4PEOH6xBk0sTYF2E1+OQPWUi9mcC7nioGCvSBnXqcwBgh2tbub0byiThigOw9fXGnMP7IJPd8XEE55TfVJfc1jh+HTFv9ilywON8DEhbhi74b7lGjnDXLeliVwb/MO0RFR3dIQ9JtsH/LDPmHN91T95JagDkrwZ1KWsTYh4PKeix11feebPmiR2vdUjuQ828sl2N5BUUKo5vVldO9xWSH8SUwP9mDa2w/i+d9+vVHdZgqmPN185KJvz9GIFJrjvGvOOuRVLsV3hPljnnSroPpCYPxMyiulWYZNqeLMFlYFErUN2NSIF4HNZ0KMCVM9tUM9RFXB8hEiIfeVNZArECfQamkFcqw6TQk759AeaJN+G8j+K05Jp+tsDOybVyB711yMa7pEDvY1yxNnUMckU+B8sMEtXxU70lCzg4EHjXqvL8nOhENPotejeaYb56+qijNWnA+pqIeSI1PWkCZwue0yfMMzi/JW2QEjAbOWcurYWeDNyYg3vXcjyfB34fLjyFYMlilfVX3yH+ai2DeXQKlbXtyiClmtQAM/GqMuO7r0l+0wcwqVpUTvbB62WmRgrJKkqZJ+qaQSQwKvC5R1p595ewItvo4QBLq4Z5gvKQSajKAgSNkqI3HRqerBzdBndzjVR3lDwgzVnt0VecHdXZL74OsWJpCfC+lpWrloKBur7z4fQIb8x7WTohm1d9BW/TJap3TO4SmS949JqrJKkcy77JP4iplfCbtUnC+i/JU3+6X/ot6DMI3B5rZiyXI9b414fELHeqtzQ/Oe2TXIdATT3VqRU+J7lJXGAbDWteWQjIw48D1mR9tZhjGdyK6GK7BSc5ZaqdvQVQzSy7gwPPM3OEoMK8dSQAySuKmMfNfJ4sdmcZHJmgTllUBbKMRqyh0kNIF8k+IJdxTkGpRmDOOilaYrWBA8kpgoot7PuKbM7Iu3C7Zsy7f5QVKQ+IKdtunIoNsEjIomboLb+Dq7L9hTqEveMY4lTC748uNch5HDsIT0HIefvtnZC3WC3AEXYe5xrFLSDllkvBv94unEMWvEPmrx455H3zVU/d7h1yY+0evOricd7sRHiSvyUcT7LxmcuqOiFVcBrRS26Bcyq8OmQ2dmuI7wtrylO0JecixHwVD8gx81TgCRc4GnjWYDHWryl+fzl0YBqmqbq3N/IC150scLPVkWOrGlDneh51XzBTzl2l+PmgpgzoEFyZ96Duisjn5gux9QTMk0dVIveieoNzDqyKnZyy/kFMrde/m0v/9875jfzfhKnyklOww5Bx7lckK0KGrwfsu5U557bbTe9UYxV47vlUeaNaTvkkHsHOG1a5dwNrzIkMvEfjyVC9eGe3RCuCLZhnduWsWtBAPffbA0TihTK3vVsG2b/NF4TyGZi7JIueiCy4QRw+SeWsIpsQYHEHcbRGM3W5Vzk5PB5roN5BU9GpZT1ZaALmn8VdqzwYa5m0fv8Cq9wEjMnHHU+0SzOHyFew5syrwhMBBNQJ/nZC3aNfHgEdqxC2g8a5t3mJOndLALyFzZg7S2qD2FffgqtODOaK5NuSLLrPgTqId8cPENMroRsgcg5nxnYc60m4N98AwRox+p1hzbPdEKFOG/j9flX0JPmYF4iaZl+hgu8SQm5xAMxQdM4TN6pMXhuph2uZZapzSO8teYbCFb1zqqne+2nXJA0rE6ys2DN3xxUyeecn1MlWIKr7KLYteXeGgt4x8zAfzZHT3MqywZArW3UcpZRIOmwtSH17z3nhuwiI8+EAIuN5YMz5yuMPYmoj/e6Zr/iXrKP405i6jsMAPngX1dGnmtjdSgZBlsuVZ4EFNEwGHdz9Sq3c8jg6RMh9D4JEOTHnVn8NEnMrF9MSxRrvoMiJqCKmoHhlqjlojaPyfPmF7ZtuK09UhpHE7hbT1Wync65wrBCT+/ECQS2Qyg1ki5AurY5gudquctr5RydKQXmQ7V7mPHJOeXW7PblYE3RXuft0JxG3CTAP9gmCwvyOPHGDag5wGJTKPaR5S3K/2YPzPZGKHefjivj3awuHYkBvC36+Io8v24DDuovqUenbkzLevOGoHHG8ApcHRI48H+QCr43ZHIeWzHjmQXhd71V2NQqe7Kifom68T5yDcqQT3nouQJNnCuc91SEnBue9QDabreom7jYnwyJWMP8ZSsW6ZaGTvWswzJvngDlmWvMkCpQZnPnFnLP9ew5kNnvOYDcsZMbW6TYhvP4dYJfnW/TSry3mzakXWfD8WOgjBOS0DV9YYCxt5AzplCdkFR8/cGwe28p5WFlN7I+yhvOlUStPioaf1CmJ/51OSX/H/qk/3jfJs5oUrvnxoHovv5TJV40AwpSTVWZfPzrtltEXDmkyZ/a7yAwSfIY9pJ8d5TxvPWLmrbcziOuCqFgUeU1W/HYOLjdkzPJkIVCjdp7CfrlYV2Cp71Z9eYIObBYiz760T0vC0xZreuBI5Q3jaBA+e95AUXcCZ6dr0yHDSBGTy6uIf/dSoB5BoMCig4SVqMstMS4MdelUGBxzg5GQFfVnEC7DjWq9H1dJ/Y5fHgxdwJr0V1lLos/dh7M8iJx1NrYjkefiHRJnhry9zT85sfbfExjJfVoxpc4TNRwjBc43DLJmvX216vnOIUZv7q5iZyPPSSWrJur0oFVM1Hao4+qewsGuVszOFkmt0sEz4SiGCwZ9N3PUXX3tYX+lM86eU1Mi2decg0/ARu+H/pD06/cFU+f45fB/zYkKA3KVcuI3DCp9LqvRGN1gb2gSs3pj3qrdyGH+G3sDdef4+Remzq/VlnPSx0xSU/J2gc6UJWfOr7NepdmxgkvzwuvRunh9fgpTG44TfjeXvv1L9k/96f5+ay47I4h0wrnXT84Ti83PiKlwy3mb50em652dg57uVpX1uF10lQaKCPtMQR5+y7mMGVttIfaGnerumgy/P4hzSDffjNn30A/UcWkzUMxiyWAZYk0q1bADzwxQh2YNYuIR+A9gQ4k6UirImyfruIet3Q+qfdfPgXo430bYqtWKg7wRRxWQmGHviCtmrs2BJ2dD6yH0dhrn6ZttQPYZYsqC5ZdZS0caVa63G9havMRZjX2R1EYpLyCLnVDZX7rVyZnb+mDeZpQ5FUBN4m4twHaccaq19hJDfZehAHQMBmYJuqSr9uI+A0O9bpnzyIae5MCp4GPYV519kxsk7dwGLurwrmyx2CSqrT9lOK+XQ2X10K3U/4e7M2leVGu2/gdyIKCgDGmSvk3AboaCoijSqvjp3+TUOfE8N+KNW5OqiLqnZkb9lS5Xrt/abDZZfT6jlr8EJuzgjZpxu0x5bvDKLV+T71752RvB0jqI7YVbgy4EV9S0xaKMPqwvw2p7K1AZbYHB1gg28Nh3MR5mlgW7ald8fmjKwZIrw/Xz5IGyXemoDelI5xMzhDm32KPzyWZl9D7Pvd+oKVb42Vi69Ie8f+pXj/vZd1PBs7egGs8LidfKt2Fjmj2oZoJnweva3dlRHTtcEobboQB23H3REFuZSfaLsNCsJtnjfotzJhJ3Emr46GaIJXspw/hkZlAdbz56yoFhcLXxNZgXzhqVdEU+yLxlim+decLdidGoz5ahpg2wZRE8p2Ei5tmJ8CkGYh0uWiahVroHiLftl1hoWCRhm5GGHO59pnMEwGyKIJS14EOaStbsK4n8ocsg4eZXtJVsVcbIUE+4jV8bjekecfhYvwqY7d4O5imnwq7uiU2d87ZHy9y/SiK8loerk44oNeueidLd6QB6TscPzJE06h8vqFleu0Q/55VyF1yoJzxTfU/fL5skEr62B44141FengcIjePJgp4971C/8nQ81jq4Q8YkGe4PMmniuyA2hW10QadtKwZvxjGDPLxlKBscW0ZZJ9bQjq8MrY6lHnOwAw3c09NELCwddkeWfLrcNRFC77+YyJ7ZBewLfYYm578SXH1PBaw/uxiV432dxIt69vmNmuLEn42ly3/Ie+d/tU+JrfNBv9hJkPS65GltONeJzy/zJKye+NEf6MRodnvSxEmbWXC2nA5N/0w838xJQ3vPJQ0KKbFIVxHbLaTLDLfC4lJGebfPYCM7DpoJ9f34tvR6UF7HBaWEUUq20prYS+rdiGpK05Kd5czvcFsOVNPb9AkxfzkhmHL0Qkn+LqjG1q4H0XDs0T6fSROlQ/srwjLG3aWWmc0YzTcgGqGIm4bpIZK/Dgt39XvGwE2EBG+p3wNTnnU0FIlh4pdwtogQ3zJuTFUqt71GvsHvmxqty6aHeCidDdyU/I3++9wxcbw8ySB5xw6Vh7MGDF5zEV7uilgObfJ13bhYmrMl27dvbpWE5xtfAzsfGVTKuivDdL3qAUM1Rv/iLYB8bI5wu78jPG0oT+4eIxmSzQgHdHXzkRAYNh8wwipFxYxpf6WtmMGlmafoP0c+ia5FzsN0Vxm3vKUym8+B2LaVtxHKz4q2d+D5HhzlyqMzuw8QlX1ngSAaAVqHagXhsh6y36ipJfezMQrlD5lH8avHKE6+UaKqUL4IU+dFrDI3JDz0IDKxkmKt+/nOQ/M6TSSyKHZCyAVPdJOWNMF4xE4uqnPUVWeVRKkYEO+zVNN/aQr5zb6Aj7AykCpjZCI1yg6g9dUXzXMxL0NBCWtt7y4djNs3sZMzvCzoGr1BZ4weTHRcH3l4lWmPPiFkgsx9rcH50TZob2q2DM/KRdMuq9LG3es9B/TJLqDJ3DWe73GXhEds77Bxb0eU/YQv49cxz+DVGoBu29DxxJcZT3nLWKC0vInEktr5A+4+rdBKGWIvaTzKUMrDQJp4dElUDS0L5+b2RM9+EnvdOsozQuvc0fOe8xIft6Anl019dCR4lDH7rol9dZKK4s5bJjY+qwKEueOjUaksgy7r8+BtOhsTfaYwCY7vTKuM6xY1cbwn2AZpQdV2ps/vCwNhffM2IJ8oD3rybsmEoj/0kOfxktqeQexdncKDZj0JE5S71DBx11oHqOORw+C07pNwqzjUgZYLF5VlRD6nzYbfyX788mdjFKrwn3//Jp96DGdyg8tcKOPnljJs4cwEzIrTiomvQVHozwWxoLlZjWUUGMQeEduWaC4F0sS6o4xL/zWgqq/pGs2jGWX40RXxUC3/YT/xuQD0Lh7x/GPsLVgZ6gs99TFLwttNyrTHmtERX0SFpF3/QyxGNe2u/UcSu9HxA+ZH6NCYpRwThQ3VBP+NHwiOyzDhlw0+sODegMnztmLQPPkFvLfmGo/dt2XCy/u4AS0779HfycsyOtypht7xS0bjqX4Bu0dew+Z7I188PoQSm/C1gTHV7+gu47akWk152NhcizZjt0ykabQ/OnssUTss+TLcseQzx82iQBXmM8o/6RlB+ugeWm5+Z+LLwkJ4HbcvdI1TC2Gf0/4s3MAhNnyyxK4pna98bQLm3lOGDRdJFJy6IUErepZM+HLtA3D7eYIOk1EPmGeU7zj4btFYfCd21IY7hM2c7O1VybBLo4unjY6CxIrPhihZ5RHWW4VByzDJtxx3RedLn1to1BUPeM9z7TdqSlj9bIwC/mNT/L9JU3EabCnf3HiItXluQW3aX9wpC56JpFux0VfhwkTT/X6Y2OLIZ8w71ZDsl7MEj/G8h4NSXSnDk0OEDQwbkGC5xs09vTDR1zPJpxiqYfOsfRLsubUIqUDsZGBNPvgepI3GfU6AmWBRkLiGM8prAdW03TlUk1zt1HD3ogaVV0F5zlgcWeAr54aagNS3e4VYk7cdEdV0wZMvJTME7gwr3G/iNolu89aDTdpu0RGvS0DGGDTgUkVEk9+PEClcPvkIZXf/u14y8aOay3C7kbrkx5f6/BgSe2nJ0KJ2T9okbt7OHQYpuBDbsaTRaQ4tzOffHB0hX089ZOBhaQou2vnqTmzGHTwwbGHqObOmxF53EPC80NFuPKYMbWk4QBSCjHk9zpkYdMpXMyVNUHfKsgw3H4GOJyJWVHWGfP5ZZxo0In0OnvMlhJLhE1sP1NP0viZ2dSzKo39pKngEdRn3u2nkYvX4IMBn8l3/eAf2tjNQWbdLiM5xxv9GTa3//7X3X5rS/oznp375WLqwNCJU5ocFE/VpxsLmZrd4erELiFJqcHpYxhqaWvIBfA2eB/Y9psx83ItJbFDnBGtsU3Q33BLi03uQwb0y/2jqrzwF5myGvsu8Eww2axaK0CC2E7M1EwX529OK71L+oandTfE3oAvNjfjfuEN8D44FLGdcjQ7bcuQDY9uDd35dUP5M7PYIgwx4VWXRWoSLMjyJnkgESZqKF3FTRvLZsYC9fxNUL/wiCaO9x4N8GFeo8p9PEolBjjA+qSd4m8WCCW9vyuz7I3dDKxibJM6Xdg36cXyiNNgt4GHVFsDIiyN6YUn5Lnd9FpTGOZJGF6sSdYN8Fq+ci7JImgq/Gu9Bsdz2KCke/R7DtRbIaquio+O3jO4v6mGz6rVGKd6LDKIZWGC9hAh9TyrL6FYJHqzTY4i+EY9JNLt1IpzubYTqWqXtWzntf1R/WwxyW4INUwUiFDqHaNGel/GwsmS4P7ZvVIcP+e7aJ/ZkroaG8rJYEJuLYv8bNSVyP/Mp7c94fuqXa6o6T5k12JKGzhqxnZ9yBZ7b/Eu8z11EvVBiFU3ZeJe4kUQLXl81RbnO1mVkvwKE4FUl6NtXqtl9Ioqwb58rTOenCxPvS2K/0zddoy3GLyYsytMdKvZLvuA91xBeyremqYM6Q/XoA7PdfHIZxEtOPjR7lEz0zp0DBHn6RFhN416PG/lW/F2cUXvcR2K7mLa/UL8vtGONS+JF6LFgXyXSlPVtyvDDtTJpSo3QaRSOwSrzKPM7I49693iTD8fkW9d3e0FnPnJ0fPLsDiejuaIajcRO1rm5w2PXPNE5k0bDs9VmsJWJJZX0Sr83N4i9+uy1I81fBfLxF7HnFR4OOv2eqKzLDhbMb0OHTiE2RMDyyqLfX8gY2OuxjJ2ZyIMbGEsMSn5N+SemfBfPU0Tdz8oEs41ggR/sfPKVJbFzsOxY2B+qEJXkSflSOs8sCJj2iVbIzpM4GSjP5bpCGmRvdRLNpVqGRUp50FLu1BPYkM7nyMwVBMvnmPBhZvffpymW+dm7R3nmz3hH9i/X1GdPOSa4xVwShRdiO7a67hArjzQgp5eP/u1UCY3V/FXiU6Y+eVDne5QX1xX5wiKgPii9kPrgir7/xL6H2ysR8BTy/7CfIqQCBqvnC2LHdTO4cN8SpeK2KuOzJsna+hyvUNu9gdnEp54H8Rpd0S20fzR1C2YVSqcjm0TeQOxVrXcnDAplLMOUfWmQfxYNahpDmvPXXg2LxVJA3HybBJuHTb71rhBBJM1Frk01FDn5Aq3zkVKYsqOaxoR8V/E6jgj0O9vAyyJNBa9PzYTmvCngsYgqNBulIZ94HA+Q32/EZrslS2y4HIjlFq8NmlEkkGPMyDey99VB47S8A548Yq+bo9D+PcKaQUY/ynDc+TPUmu5DPQE80sD8zKL2TKnHDCxpGuNrhNYpLZNImpGmlHblErvFH8qzq3UPdhQE6H1Fjo6Xox60Fnd3NCR9Vobjc15AcrwGaD631H2GsymCtBJ6VGYfYtkXeyRfDioJneN0L6GPxN847seyq5+MpfPsv3RuUmKeHTRXOstEwFEGZs3Rxd3h1ZYhXsNCn4/XORpc8UrC12P9gexEmdlaf1aARkPsE6oLH6UFR5n7chCLH5pK+c2lDBdf8wDdpVmiKu2GMi6vVB3H2+2KdssJZRg5AQ9mfePRr5fA7ObzrIc9Z1Pmz4DyxKlcIXioP9BOVYaJmvGYQXUJUrSOlxHC3Y40vXDbB7rLkIUYhiyD2fR+qPwc1UykiwIP7Ip6htI+2DKe770MevBZ9P3Fq4zDdV/DRTBS1KgEkvAT+B4oVkp5af6py0ib2xkYV+6BQXBoIDqJlIeKgVqO25zoyC/jTIPvaRGjNSOqxOtAnxd2aqN24koGZy0vAzNragyaa12GSZqKcGn9FQYL5QPhJ8oKuPTVSL7I0vnkN7MMdryP6JhsCRFdTA2Ucu5gYI5ElfHk8/336GKgfciXjy5xQSm8bgivnVjGz+UZYd0/gmlu0pPBa/UUwc6UDvWFST3mObHn2xtEOoory6AQ9ZvfqKnFz/IUz/1Ln5/SmpWJQfVgAVcDZWCNFyTcnYMKcABpo592+gqNrh0YVKqOUo7nINp2LSS4fg49pAxdY9sDhgn1JtuAYTH8j3kUEZ3yAzDniEXd0nomPiQnDfT5IkeXkQVAWX7VcNpXHLr9ljSVzKnmg4w7o2FeiX2k9ZHyiNLcURIZyvR9Sr712R53KAfeJwnDlDS9qdQSNdFgkugsU43AtP1TG9Ulxr39gYfbOiiXEh3f/EzVtIyFLzrOYqAe0vQFfJ/fPdq1z5TY76hGX7vtBfU30velvDmA0dD2zWhL7JZcSeOO0/qUV1qmjIUFKSmXziGa1naZIK9T5nfDyEZ3zpYl+mvKM9YlqskRG/INgSONn4XHEuXk+S7DuPVof9/xGxX+IZQxsDOEg2EjBsukhLh1BA0+kUO/VytvBkv+lIEw29noXbcsE9a3noVKml8QNgXl0+OKfHu86aQpvXqWeHOePBRPoUG18RsIC2mlwXDfrlA5+HS9PEP8jWPp7JL7mU8t/oznp345+2l9rKNJ8aDEMVuL8Ga9O8bc61ZGqRRqevUaeDRqeUiijXoqwOwnvo95vgz990AstwtsUtuegeh58jwwZmv+h0/9mJtUrrgv6pexL2NbXcuQCsEJ3cuNvt9czxk8r5TcdOMM5Va6Uo0V9+GMPlyoT3cK5Y/HcC3RXp0YCE273cBCuG1QtiPq8+5jemL/5RTEQjciylvmWRDFbx7JxiijL04CacpZWRi8p3umY99b8E2vHzRhMSThct8TW74XW8rsLkMa/1Le0jX/jKqHNaVELt3A0o1KVNUL+VZ7J43fsxu5Fd99mdg7ka+OBvm03IqLJMoM+qzubQvN1+YfTRXnsUJ7ndcQenzKAtPYHBrv3YuJTZ/Ol7bYDahhzTPRUvMtuJpDiNYtvjHRqbVlSCLqefrReiexeXEPgGVrESvfJi64EztuF8cM3URfT/eAfRHU3TZAVcEnE2o++VSZNA269ppYNj9RvhwOuYCm3089YS3+xrF0dmK7n2jqz5hH8cvfk/jMdoDSXaKaqtanD2grUcVouS+I8IzzXWMYfYnGbSBNmJ9uA+codlE5B0smjvxhA/e5oaPHnb5JWOV0jc5h+bdP4dgsD7CQlA9a9aWbxrUcFkwlJnbLZksG38tgMz3R8EbV76Dc3W+iRTV9zdH4Xm6U+Y+OBbH4uFLeuJHyRpE+z/I2RldsqM/r9VDAMz/maD6ikYkFU5SJpbol7sexBhS6tIaHujPRyxkG4m6fyXDwKbNLn2vPRM+QfCt8qzEalvwlNnIpbz0dPUel/JCmTr69AbLRG52fFWm0nsYRfWFBv5flX2LfjvKIEsxt0mjKlbFiEsv9pSkl/5ZJvL8uReDkbYXWziHfEPTmA1LEMSi1zgvCU3wSwdicW3Q2Fg+h4nqkgfIRohMM1NPuPC+COT9r6J71FxO5ZkfUdg7ofPM1+czu0d/huNodUMf7qsTDzu+hmAn+D5+KJfPJwrennGtc78Se+xf5ZPfNl6hoMfUoZnR/41g6K6x+cs+XX/4hazv/6vtT47ZSSD0d1VR2O9Vws9YnjPnFJQnP05ojeqhQX82PPfXx1ckD80u+ZNcvYp3Xlfrqcd9q6Hce1bS8pWvUlOESQw8vSYz8cwPbcHyhfRG6BDf2qgc2jXfob4olxJTaZPCKY4/+YQvl5ji4IuwD/4RBdLol4d6ivlq9KF9Jh+abRIF81MCEFbHnZ0Z9ft7lG9i8VkeU3t6YRM+uY8EQJk1tSFPhmrHvsE1aHa3FiXzs8jjxYB1mPQau3Jd4mlEPyPEYos2EYxmuK/ItbGYZ2vimPLIUG296O+EVldAkje2bVoNDsdNR13BMYn/VIyxOZwPlm8yW0W1Hn0+jYqEljsSu9bjn4XrN7yivJdLU5Zb2oD24Dyrmm/IlctTDzG/1RN2PlsSudvaBRogClFT/Rv//qUXwZ6ReOWlfZXRYnixYaqQxha2IdRfTGIMFxg5t8yrQZ6QeY4S+j8b++iyjqDFZ0HCo0MnXdD6Sinyy5WYcHf+LeqCw7n7jfD92zfzMp/j/PJT4r1rjJVjFEga7eiwxktcFhPq8QxWcMxPznchqcZkyaGw/XRkXY6dRwv8aaI/bBV3jDfVVLjqr1O0fH+q++/Xnh6b+etYjdD+kqZjnepTDRcvEp+n+yJY/bsjXksW03IJPvB+eG+r7GvlUtHQ/8L0pp2neAPXppXyUQW0eFzSY5Rci9bGSwa9VqrmeaixeDbkH+bc6kAE6nzKc77seunm5wM0yejKRFgt30DdzQIc9fskX5vT/1hC16Fpyx0Sm3MsQc18fJU3/MCFfUL7wXe6EevOmPl/dUw94dXsl9hLo93Yl7U+6eyno9+qHts/2GmB/A4S8I7Y09/S5DgYDzdWnhFBuSFPPYVui0S+fCaYK+Sae84HO57pnwtlrfYcHZzzQ24mLEpWkr6Hb+wH5XkOaEuuDCJe4VUkjz9d0f6yTQWReKtrNl9jzkIsbmAgBrbjlKY9xdD5e14hY9MLT9m6v54dS8eNOnHCmHuGeSdPNU2fQXgwjQ2Jzf+P9KVbkfuZTwp8yj+JXv9cjG0S0nPlIldGfqO9+rgwqFpzLkNG7j3ZlriMacdNRnyscEfQ51ZAyf3BMGGbiB7apIaEaFh9iv/p0B2UFix8+9eOZxKs/tGheLi2Eq66d3lvwjSkf5RwTN8LwgcXLqFD/+pBsUrur4ZtwR6r5NfmU9G548MftBTXpMJbRpbV5kJY3D/1iNjDxspxZIGarLQZiRflKZdwCrPiywHgxPilftNNYOJLmnfhJ339t3RqYdmzQHCbfdLQ1C0p6dFAevTeDckzs+NyPJ1SNv1YZv9sWHGbCBc3i+2TibW6L4LGORJ+zN2nyRvkzD78KKjVLeVKyyKd1kTQlpaSpKL2aPAg4K+n3nSdERkUar+Ut+fLS7ctoW60zuDnOFa0AFxAubuQ7A6NTHkLnVobfNxFhp8QywnJJx6t3Kx5ybiejs+u/ZVixvQfveo4YzPbE4s5xpgEEqYt6yz0h3i+WH8hWeYneinuWoTXaNdRbbqT85ZIvD+vTb7w/xTE/zVOrP2MexS9nv1BSKFWMBfXpWbD2YN5u92iM+rmMvG9baINnv9HwhWmWX3BkYVYHCqrWNK/hPGXyIm1m6N/ulKG/QD535NYL3NvehRwgJE1p+Uhs0/AN+djriDCbOSH5Ds8lyD3yO7yl4x01ToRka327AxT+mKK6S69MXO+IVd78I0fnaRFrUVRgyZd2DroXk2psrEQRbuqC+nS2fieR+qQM/76cSNPd+ITwvrIP8HjeJISmHSFiBPp9zfIpX5RFS/lu3t0hdL4m2rr/pl+ZNBaZzRE9+0UakJJGg+aUn9Gt7+RbpZ5S6hFnIqp5/obQjImdMi6ao7ScEZveber7St0YqNZhCbEgP4k1jeFGvnaoGEyKtADvdG0pL0odE2YbyqcsnAu07xaXxNtVhvA5z6Yxj/qWRM65Jk0dt3PUIR4SXEpH8vX7XEKri4jd8oWnQWs4Pprn+YI0P82DSb4PD517QMevb8mnqu5xQ/ntU4+Y+wLlz5c+jTOuRoiTNfWg36cpdvWT56f41Z/xjuxfPkah9wKPzln+TGl9LQOu0ghlTzwn4Wtam0y9PIhVrFObxPKe8lD9fclU89O4ky30GXDcsEZz8XqViPvTAaRVx/3QVBTu9gjpQagoI8dNEhb+0QItXvloy8CWIa5nG3h+XlcEoSNNfcPTBr5mfkCL50lTztz+gG3oGWrF+GGidyJ84L47W2gfdkMS92eqIXkIqE+LlK9COJHPzoQ990NT8UNpSFPVOEMt/RCrnUV3Ay+O8oXHZm0ZtlxXQLFVdZSY5kWEK5GPHa6PI9pv0lQsJrSf6WDn1GOO5HunzmbhWOYrhOhK7FkvXMprRrNCpeTHJOSO1FMuuwexse3fmPh7oDxzY+0ryuW2YmKGtTO4unqNqrScnsW4dh4o7SJDb777a559ZgFXDT6qCdwS1LyaheCki2imRl/GY3Gs4RNeZ6hEk2/PbicRUrFy0MrlBfWcsb+DuGk8nN7gA1Et7nv4eMMV/SomTf+lqer6eCHR5afE54eu1+/T1OKneWr9Z7wr55ePpeuXaInaS3iX4ROoD7rNgKhz8zPx+McqtK29pb6qLxsmXF3bOwwusaJ6FBkm9K/kcF0YrVD2VeL9a9QhfJ8l92ONlx9rZqI73FE5ODUTyS3loUMeOwg7g/JHNw4eeIKToxfeINl95c6C3TPao31ZXMuIedg9tLPtEZVP/EnwyRI7eUlrIPgC1dhTFntw5FWAlsLS9oc9fd9LSFP58lMxUWWnG3gslDWqcvSB6Lg9ecA+aX9MlmuY+FxSTb3bhYqW2b6SsIzdDBbC9kAaCqgGu7UlEqsKpClVJU2MQ/MBltsu0el78kl1Rb4nFA8ezWv/KaMmJU3Hx1Sn3/P+0RT7HAvy8bJKYmkgjVcXvUKJ5Shfehrl08uwIw0vp3vmm4ZYcvXKp9vc8g3C9YyixngaV+jFbQ/oias7RIq9RqmZjdO6VCfy1d4gn50D+Vw9yw7wPdou2syN9lfunj3MlnmBcurT8fDXybc/s4G4YEFJa/PofuM9X27J/cynxD9jbtIvz1Pr1cCh31rEMvmXfMholBDt+nuG6H15ilrm5A3qM64hduqcDDaJvkJ1WsISoaC+imyzRDczhiSa39cW3C/7vzUV24GJ8O7TGxq7S02s9KY+33bT/ZZbxEA8jwcZotf5ROziA2w/3UoEP7d36LubaxJtPaGH+UtI0VHnlF+yl015iTtr6Gu7PolLP7vDwog9DK6LgWr6fpLhYdD2T0ekGl5j4wHH+AJR5/edhEE53XPWbWKhvGiSCNYugtpUMnr701CGyoM+d9fogLL7qkq0Hf5/aKr2SeMFp3NomzdisbBeI7xmNoue+3lTz+lcDW6iraFpu7cygiexl9HlF3QFrCDs1zbCRvEf6ChuC5h8qYeFQkBu/mKYJHRj0oga2x5KnkSpddQOLHQv0qy6q7syVnnKo7tPKqD2WJGGpeO6h16bG+glM2LxD33zh6Z0c5jy1HHZgxtHF9RHpUoi9tpQj/FnHcoZN+XHI+3/79MUz/9kDi0v/UvnJqWXlEXrYxI7bdfUB9NVGqC/r3ImUhZmoXXtg/LQMqqZuEqPGxgUusZOt/ky0aqmvnp6+Bw6mdIzYTIjTcy6kP2xZmb8epgebJP0it7rRRl/eU4/8J3tdDRf2TfBVy2ysNGCFIMlA5CE15aH8TVs0C+YK8RS2dzh4KUH1D76u4yjZ5r90FQg7jomvtyzDPjgaKOByQDRzabtx1lC27ephqPZIbWg8rYLtMnHmLjRHRGk9eQb0qGBULWpB6AzmxGb+T0TtVfXghVnT8/8+aRJ3TnwcGT9E3plSr63XDc1dN3ji0Y+3cPeLslnXnHzpfwVEzsO21aEJ/p/+9QPTZ1y5YzK064AGRA2kCDlG2vdUr4MJcqnddxu0dQVOp9ts65B0XwPTf90ZTA4HT6wzP0FetarS2IXnAMMC+phpn97MzG/Xt+hZM90DBCwSby6ZjIICedi8FlXZRSNZg3HlnqCNPjVtI4Vabos/YbYV6X8eF11v/GeLyf8NE/Jf8YaL788T4Ur4YvSzH1B6DGrDIbT6KPinPIkMtmlpy0Yv0KdedZJVM2P1Pdz8jV1mXyntO6yUG2nZ8PXR/KNIqW+u+6WDO6D8Fz+WIeWvesXtE/+swyZwzSWzM5V1N7VF+LzXKxh18x3f2tq7hDhXHbcFp3hWzCRxpAv1R/lQD6QkM8YhXCAUjVkNNg51djxJG4gZ3fm9CxJX0anN9Xo+ewyP9Z2jhemoIEh0f56zOVVRtX5+IGPMbugtDdrJnx7nQyaK1AeXDk9qfHr8ODY+g6deKAajFWLhbUpHGn7Q1WG81Co4WIrH/LptIcw/BxF2E3P1kva/EU+MaP97+6Rjobp3Mr4bpofGOTmjLKyeJRx9aWaXnYDsVixpnwJt7YGTl0laI4z6jE+6xYAhe6hmopXJpRWdQ+Vk3OoqEnLRI5xRFhdHwv0PyvSlPWlv7c1R6GeVzFl9HbWLCxAcTC47Gl/83pZw+1lZ2j5azofdWRbUJ7zGl1o3oBP3ZV/o6bWzM/mJin/e5D5P+tTYsR90GkrYh/oVhtwmJwysn7LSRNf46OZSnRH/ds/mVA+thrU7PZLxJSNlG8+lOmrlhtRWWFXYpE5n7819dc7CMrN0iMf4nJiKecJ+I5JI/f3jjSxHsck3jpZAeOwin9oaidyLWnISBMMcixKHI6U6ROFWNAqdy8mminN9JSCP0ern55F31qiB4diRb6g3oiNDiIp4xjAF7fjh2r4vm9kMEybQecmU/5Zl5Txdy7VWIADseg+XfHAJoKAqrfpmOiYrz5QUKBCUmlFPmnXH+iaR4ouP7HTcLLv4FrjC/W+68qonLUsDH7To/3eDGW8tun35ZbYT1m1N2LNgPLMnI1yVPkv7Y8xCBZsb8Ri7vdLmpbedLyXoEWEJhqZKB0o31lP8hkp5q/lD00VecSghU2bxEx8tMDJfAbVmn8ncTVfb2CuC9PaBe8vE3qXUw3+Z+agZudVGb9f5h24D6U85TOtb3Eb6HxcmaFCbRVSflw/nN+4FhknLn42h1b5l85NcjX/jZTkB8o3uxZBnhF7eNklL+lSG5q2v0Q3qiFrugc62CJl4ceIrnmmjAzCqYDeb6hPy9suQQEpj111IvXs7PyjqSgX6Joa9yoJxZx8hheGGQbV6VOiXvQb6OdfRE+SATZ2SXltdY5IY993QXlFETI4tbMt6osl+UBVEMsF1+0MvZalGqNYoMFRUFXKK58uiVbNqv6hqWT2eSRx8jyIQE19pOORKO/xYpuRZq4ZehujnvIM7a8Xzng0xGcH4asl33ivxg0qy4H6+rw5UB6ZbYk9LzGxpDvS/hiJ0KM57DqIdzv6/u1ILKXsb8SOrLA6ADMIgNa+Jk0ZFbFX8hAy1B/CA7BSSFNtRD3GENu6jIy/ng9Lpjm40mVMItxSvvHflOrMzYY0Zdm0/RDofJtS3JJv7lMRRG38ovLav8o4l0/EctuHiLo4finPim4GjzNnYxAxFZ3/xfMO4mM8om++afvnlyXCtaU8B/qCzmdwdNjfp6nF9IDU/64p9U9Z2/kXj/uJ1aNH+Ux5KGYNx4LzhvPIVzZ5Eivmw9KK3i5Qv58p8zJDQ2x1v5IGN+sPRMa+O0Bm5y+UJJd8Y3937hDXp+/f73SbnfYWLDfcEaW6pTzB78lnPNamyjlKlOnF3rPg+W5DNLZHlUnMgPLac6VEKG1fBanxQ6zEWekGA70cmOl1GTLcUm6Fal41TOwOJx62j0pGzexaJvRf1Pcraf3FSEKqId2oWdgl/guVy53ynq9QzY9ALOf6wzOJoaP9ZcaRRWl02xJdjzR9/1Kec8b+kUS2zNeQgX5Aq9MezA9NHXid8giTtFSzOn3/fBSe6Ol8D9GYOQjb90xDM33eILrkxF6vZHtCNxlpf7xzo4HbDic0vX7SNEs9rBJXHgb2NA/kW1Cei5rU+VtT3XfSVEY9y3KGJomtUODBfacftMvyRb656CxIPEVAHVZE4J/U3cDpvrVRnTXErpxoFuB71BOC0qPtHxTKh8VhVqJWbaYxGW31G+cmLdj1z8bS4c9Y4+WXj6VT5u3QrSXK3MO+lWHd5y46VZQDnipG1J6zadzoIlcMGnbzgerTDAj59l3Gt2I93S0mTQWSTr4xHlYF8Gr4xVDXzxA/V08NPFlJ0Yr9RxkVc+J5syDWkk/2tIak6slEYK2H2oFXmW2WUY091xz51q2/MKRp0qD7nFHeMF/EVu27FmGmPgS00rgpY/N9+kA+IxZ0z00L8TsjTbyQNHXehvcy3M+J3SocBzQuFuU957jywGiHlPKh9CTN3pwCnDT9omNu2iTihHYD6+KaoGN7pCnBmjR1FPbkCwqxm9M1B9iA/0RJJE2jVpNGVVZ4oJJqxI7ic0U+xI2AAV/dAF8v8qmZrRxR0ds7sR7Li1D2xJLm4UW+rxe0P8zgOKT5lHqU8qV8d5B0h3rKeE3i14u/Awj+gPbOqpn47NgfuHEN9YjsQz3GLykP1emVR71aj0l4DdcewCK3pzm75KvxltjvuNT3lOKUexntKsqHhcKVaDIuaYp7E6v+Pk0tmJ/NTdL+6y0E/6Y8pdzzFvVsSxn90dg8yLHuov10cohbXs20hXQ9o366ks8kjk3dNXqQBtv7i4mftqvBU9I7hLpumOikHzNY5uaIaaee4cf7fPnB36OzDqhGo4H6tHwVFuQD7mtah9VlYePNqYaepcpsjibV5HNoQtp+d2HIB20Pdu8hQel4Gqb7T9RnfUFfouVmDcTaY90DlLaIErcj36qV9gCnajli/nxTDXVzq4dFZXdoKFuq+RTIh69Mvp80VNHvv48HUEpiQyiOpBF7GgMA5xrT3/cPiM2ivkNfNKSp3ZZYUnbtDcjq7IHSHZokbLvVtJ7FWKJ6m1jQYqgnadLwt6Z++JQ7H6mnhPKdQaYk9tIe+QH9/vRMwjx1NHitHQshKN5l+NhRvjm2Mxu9oL9COAtJ03Z97TEw+5p8dN3cYfOKevTcSRN5ehTByrkFqow7Qvio1xoIa8H6oan4TUcA94O/Q313vicYbajHXMzhisZbmfZSa3+nppaLn/iUwPwhc5N+9RzaL5s3KNsjZfyLS2zXP66UcVUroxpM5UJTdzrlgZSnfNErlNEPw1AjfHfEHu3zyIO401tUhrpJotihvg07acRsK+bUF2+mBu9C2aF0XVKffqqpDLuDwqKTD/R9Cboe2lNlobPy1XLzzY4yPMOcWJBtLyW+57YGQ+jHqPYJ1YBl8qTB3OdQtadnLxRxfYerkq7RiA7ERssz1birkaay8X1Pwpdf17C7bhtU01mXhMukESlFDFt0ZjequcWTfHG3277RZU+kkezaamAaW2LPzLszEWNZBbFquiONvB8JFjWxqO8KJSr3V83g/X60oLxcr6gtD8Set5lNl2d/VVE1jRuEn2F/h6LYpmi/zqRxxiHceevUY6xVUjHh90jH+74FJsqW9Ca2K5yJrUcbda67AooP2v52b9P5XZC6QiNtCgqLfo+KaVP+HUI6/3m35dCEObFjH5DGfmhKq6gH3o/PAjr/sUU74EomDs7UY857vUAHeGLhIF39xrlJC57/iU8JzJ8xRvHLfWp7fzwx2N9JU/tN04M98200P2JWxlaasxCIjyPqyZLYzeDTDJR5U00zbYfp2WuqAbGza/TUdQMRt3I2wOXvz39r6jSLNqjJl3sZX1c1D21MrKWIzVDiUegKWDy+Bhoar5aJ0Qoi5YUoQE1pLglyM9KgIQ6I8jsmNnXf01qexy2Dqi7VSbRu1hn9/oxHbyvWTNTnjgdvgbZPce0OYZ4f7lDNrxXK2plq/q411AOewg6V4PJgwnFac6UV8gH1Fuj7aKxkSHnSlN929xKLkM8oj/hblKsZ9YS9L1AS1Lgb2oeMND3HlQaf23hGebi0SWi0xGbfS6qiYutXBlOWapq7Cgc0muGeROmT8p2xtKnGnW2VhFuGNCjGZ518jCPf3k1jJvdVbpGmW/KpO1cXcNpRzzPq7Mng+0Hs+dqQxtzZvS/D8NR+gNd8Fs1S+iRxrq1YymOcRT1IJ0354T4Ddk75MOAb0pQ50vnIr8MFnY853XvQjr9TU8LP8pTA/kvnJl1OeUUstSJ22VybGsaTThnXXJGm7sLxAzGrk6bilDJuP63h2EnXB1HIdyijV9j28EynfPGtayaMfer7Qdp9MFTn/2hqeW4SDC7NPYmjlnheth7Tc7btkBDPd+Rrsqqhbj3Vcrc7U42pD9tHLbQuVIMbQYbCsYkFuaynGtlbNfgy90VpHjyZSChOBxg/DU9sGBIbXU/kG3uDNJUew5IJvYH6PFH9A72c8l74mVNq8fXtBqGifBe6y9X0HC7XYXCu6iResSkPjTetzXxyKY8F+/oAs52ypRpdkKbmc4HYNB8LNNruSZ9r6gFVOo3jPRNiX+8t9ODZWwWtWrsyMb9Z3mGdj3uU4tud2Pk8zTXaCbR9o6W8UyTNNJ9vWlO0D8i3hWnuUdlfLfSX5hXi5Yw0tW0iOr/oPMtIXlG+1J2cOMFe9km4qFbTCtT2Fw3X/EDIe/T5kvsmcQNHPbCtSVOKS+ffTA9lGSo+X1AS5s6U/xY9hNv78TfO91usmZ/c8xW4P2MexS/XFK81D9Q1vWViJ7ILkI3ZPz4lO+Rb1WnYox6dqaYMNd3A/UsZV9O4AUI3ncb5zKhCLaeajmYC9X3mvH9j1PB5gob91KBcCzGCGpdMdOGm9bv18Y3Ba0N9kvmcyFf2BtVU5avJpuubDwjHmYfmaF4gUtfESl0khEjE1DHxKbXu8BRIkzbbUY1NMxygH4gF9TNTQxx/KZ8Yd9LU3g7LEr/3OqM8lt/RfLItRB9dqGGGV9qzVJ16REqaWIVRh7bA1hANNWmOl3VEc+gof4jS4QDDcprXMZJvxfmpsSDxKV/KTE2aenQCO2nuRDi2JHbsOmLjv3xK29+vTOTc9wXs3GiHxoknTVVXi3rUZUxQVewHg0NnU2XHK5U4YfuCMGDbO9RsZKEXPQomqjPSgLYjn3WweUK4PjQeWI7+RFcC6jGHL2nwMk7zOl4W5TFRonz0UdLp+8mjjD8L8wBOP8aoP9dlEs90K4MM8xz1o9iV4Xsak/l9mhIXPxlLFxZ/xvNTv1xTW2FL+QCclljvbWfQO9M1uS2zhDIKsd7rOFDGDf5aA/KTkgYOlB886pNl5A9OBl97fKDlrYnFWIl8wjsmbzyLizyJHoc95aPOj9A+XkvSkD3xvGwP6L7PfRLJ606Ddj9Xfmhq59yoxtyb4KFW+GeGuu+BBwmuATpHjvIQxtS3OX96l8zbfibR+FpbUOUDi+5pP9X4gjSias83bp5vqqFDZh3It4QbsWfW0PEJdDx5PMToNfP7NC+BfMkPFOr7HbFVuJylNTSpEGDwdUoG64pHmOd6TBoB8i3wBA1qzc7Rm4VPwAdQD1hEwhGDpGggXCyEDJplpKDD3q5l3MKygFbktihpA7GX1NPxi+9rTOyWk4/sh+YOw/Yoo5dIAxNqOZ1PEvjfPhWNHfUE1O07yptnVUYXKbVgwykV5a1LV0bS3ClAV6IPehz7hmh7pc9Bo5jT9XuUeJ8/6fjtJkJ1r5SA8/2BNGVvM3S9E7H+lvb892lqyQg/uecrLP+QNV7YX81+hV+iN3QtxOqR2C45bC10yw9pihOFDSwayvS6Q+wS9QLVlCM3BWrxRB3QUZ8zC+6B/iJ/EuvklC9m/fqFG/zmlNHrpQwbK0f0p1eJxm+VunW2SXu02LqjPDOe6P/Dm4zWaKtJsg+JPdXD6E7P5J2T2G6phZnD1qeMPr2PqVcp3xxt/YVu3z2nN3KsaXtZ/p3Yknxr0FMRJLF8YYJvqiEp4Tfw9KIC5VyjvDe9Rx4sjCJiWWJRvM/Il9rnlvJgIT0TXLjkYx+GC9A7kKZCc0eaOkd+gr6R3KfnjWwZclbJUAntikHXoP393h4HVM8i9ZQhmeZ9l76Cxl29lhj/tbY1T+dPWzzINy8yaerqUD606TIkiCCQe42qhMp4HxLcWKsD9C/dRHUsijJ0TqSBLTs9U1jlVRLVNp1/8RY9przXAbqccwBzTj3G7J03xJ9pbH+xpu970ps0m+TkUyeg4/X20/xDnqk3cHLyI+VBtSMfFo6/cd2kJbv+2RgF/4eM+/3qMYpIjm5InZHywMxvNlAJg4lO3WSUrxJ7A6I426Cua9S3+zPlG2NiH+0I1Of41vFIA3aJttFTTZfOUYZPs3xhVI6kqaNlynBa6uQz/rqEcOUfKB9s0wblU9IlUZK1PJR2NCfW5In9FtSSQZBTB6XcPkOMLbHS2eM8dLRPy+BKJ9/JT5PPPadnOdpxJcLN2I6oL+rpWYy+4SEwLrT9IbwxcQlUQ6bJXVCa5gCHEkc9Il8qiFLGUr7TL2kPWclRnhQjYiupEAp4rEf/h6Yi7nzwYC4OEUqWTz2lbBo6voOfonvQyTcOGWlCVKZxzYyhPPZ+2giHvSKjnEx3udYJ5Rmrjig/+XGZhL1Q3+mzH6LGRsSeK2PiAOY6w6BTpznAp+PkwDMTzYdUlFGokk9p1+GGxuFeAda+RT3jOrujJE/PVP6lqdzLX2jgNIfXdqjHVYbwj6Zab3+Aeq6EaCSHWxl/Q+oRx572X9t9SZNh+ls1tWB/NkbB/0vnUVy+jyvq3qEpo9WRMnD1euhoD7cTE8VXqhGY2wnqUkV91hsPIpAtEftcdGKxpGktiKO0RHeZ/6MpMe5emFbs/9CUdwlLiMSAaiRpmhrVudhO7z1cfWDHRTP0tp0KyetOeW4T5w65g5GX0TfiP9CrVw+90mmZcHsl3wnbpkN4JFTTz+RIGnIpn1nSvGLCvUL5hktOLzx/X7cEl3BA2Pt+To4iUc0f95RHho8++cScNHLZEevtd9cH1bhCGrU58rGb31Ceuzt0vJuANPU2HhEaOt4p+XBU0ztxOKB/+FQQP6Y5vpwnUN7SY2JHK6Pfz9a6jObicgXU1uQT+fTWUfPS/7VeIeWj73IWoLnfE3uGJm2vOeYimoLWl2gdqEctZg+DNH0uyvj5pR6itSP5bNBRPjKDmodnOHFFT6we7no6Uy0KL7Ra70VuOiONZF5q/NBUnLbLDXxDm/Jodr6VOM54D47qkNL3BfL9DFa/U1PLxc/GKIR/6fun+G68oOLmTRIxLGXw/b7R0PqeTpRhd7YHkUr8r0vTurBfzeIh++YZalVLNf6qifXiXX5F6ek8k1DJBR5uV9LUma2z6d0uCxaUuU41ejRvScxbhw0E07tw1Mu7TfBxdqiyF/Ya3fSowtZPyR1z9G3UdI3y2InniQVvuouWSX8f7W3SSJukLdqZVkFUWSse5Ok9ir5fVUl8WzY9wHAa8KwHtyT6fHkLnscxQ8N71RBbFh1fvRgCtPQz+dBMJZ8Jiu0dteRCPmdpxG477uFRPmxJU58Zr8EF8wiDT0F/n9qkqeowzVV6bR5MrO8E+vtYT1A9nJ9lrLX0+6uGfAoqiTTFtssDlFuiOtm6Uk8xNPKp6jX4qMsJ5TOFpZ61Lsc1OtX0PNhrQz2Kd68GOguxSLBP6wMw+9kF/deKWHFuHlgIM8qz8m6a97Hetx71+GZAfX/6R1PKMOio3+cPyncaaXr9iSgfsgad/5dJPSIV/AO69bstI+51/I3z0pe88JPnp4TVnzE36Zdravb0LxjAk/LGR6GamB9TFU1mcyrjVylYsNsL0V/vBIDo4dM1bZThhNrdaploFAXxh6bcRUL54jzaH1hBMvzQVMy+Kh7W+9FD3WJuZWQfSVMPnvKAupFbQMaaxo6lfI12wZNP3WqqadehjO7sSFOxhIcafIFz0NfKlnxvtCxwxekZycPhwUQlSz7XV/qASpGQbwhvYjnlsR8w2wbTM32rWgPzfJ3WNls+y3C9I3ab57mPTu6VZbQXhAwepnDDwDeqBEk0CBqQplTWIV8JfPp+eNxS8EGJ8pW1IZ9YB8MOA499lKEXEBuH+SxCxXs9k7i3Uwsaa5R+aCp6HJ8HWHE+9aRVemPC6lAXcNRp+zD/UpJaJOkGLE0X0A3jHsK53Gowv/oGSm1WJNEhOpCmIuWMZq6QRliZWFjR7QLNW0Xnwx9Ig+b+2qMZb14QzxnqcalLnOEqF2LL++25gXmv0PG67xuEfX+wIA3JZ23NbMs4hPZ3akpY/8yn1n/G81O/XlMNsZy5nNXTc7KUwQV7UFCfGZRt3QNl4hO1adSWCuWTeH3oQbM54vH+Nq1P8WlYmG3yAoOn9o+mhJfbY2Y+SVNnf8HDy41cqsg5sdjKJp4398SKqhc1TPhtjhl4y2kOaMeqsHE1yjsbk/KAwikZ+UBIfT2Trg4q/qph8HmhmojxUaO5Tab5g7tjD/vLdM92KZHGXkNTQ30jTZ+C15UJGfWgwT4RjqhCSTXvD+Sz0Pk+BuO1TCK2Sg8w57dXtO8b8r21MbFhmU7rkdslxMPsIMNlKYRoC7uyjKXVdH+tne5XnV9U48ZLQLBSDtFXWfK5pqvFH5oy2PM0tygmTRkzJUJr3N4YTOZWBuaTNCvH7h3iwE096N4Nj/rp0jGRl9giaIuZjkq8LADnSwvBEX3igll0Z2K+PtzhYurkW5A3JZ40R4PNetahXQcDg+maetyytP/2KRQjYj/9Oj2705+vDDY9+e6h3e7QDF/T+7QOwm981mO5Zn/mU+L/Poj9f3Ys3SyuOeUJq06iR001sbumCrqVdYKw8QUZyj6iTC1MGfewrmt4b6IDau8z9UllJXxgwOiC6nEk9nq+7B66SuoxPVdZEuVd9QG+4FzUnIpqnFWJPfhpbNs7J+SL2w1lasuc3vM+DxRmVyTkE+/TYKCdzLIErfehgHuztYn1qqYM2yMvw/bWPJHQ7kF5qD/W8KRSRmNYP6Z8Zd9B34W0fYY0hRToZDC3jxRhmz0h5KZ52Wc6LDTWOvlQOqftsflwoeRzezDhqqQe8h9NhV1OmsL0EaBaPMsk3ImU70Iu3aI/jTFElxNpImDyEE3jRvnuLvA83O+DhEGSE/tVKdW0x5PP6/2d8kwlHzKoP+l0Plhi6W5BXFAM1wU6K+iSOJtTHlRPuo7eaV9QD9hTftxdiV3tBXdPonbKYwabTvM2nsTqw/Sm8Us80PGn+VBGHySNWPv0b01FiWJuIPF894emwkoi3z08HjvKf35L+ZYXfuM6tEtx+bOxdPFf+v6paJ9mqPRJDVGRUR9/+L78Q1NR3R9E6NbTXKFFc0vCx55YzNvO9qgxXUMZ+5h+YJZez2jJxF74ntZSvljQ48a6Z8mPPLVRIweN/YpqvBPIZ1TNvv7QFBrOkWr6PFtgoHQKs21XVKOVQhndhNWJCf05n0GrU76SlxzVEM5JI6theKCJh0cSZcPxDu82atBLFMob+jQfbqaTTx6y17XEo/IUCWqpB5hgVtPTyMROQSu46KNCLBvk6bRO7qxAyMVHialrE+s1WwftjU2sJnCmCMX+Ssc/98jXciRN6dw0jhd/7yWlSGK9W8v56OUDsWN8rllgd9oc/W1WMHFw/X/dnVmXotq35T+QDyIC6qPApm9kATa8YQuCAvb66WvuiMj7v7dGjcqXzFGnznnLE0aosH5rzrnZDZjKii4m29HhfdOTnLHr5+7DW28qIakCMOV+wiGZFl1Z9NzlAwZzbcJ75mBqdW6JCZW7Id+cgSnB4j1muEAPjF64Hu26m7D3p7wgSWl3/Jx1Mjv3ewapwQ46dbIaYns/9Gh6qMsqKe/ShK2kxQK6uABT3cP9i+unZEH53TPf6fQ/O6b/m55P2UdlQ6oQgqmNzdcCBOWUpvPeWojPHfLD8/NGTb0fRxZnfJ52M4P3MUa8T17y7sY+grkjZzz7xRSbCFfaf8oti21v+GJDVwETmwx9sn7De/RvJ+S3YdhW9PKQsfdWKdJU60Gn5isXGT3fmT9MvZfo673h2yFz0IFByQVTW+t9oqmr1kK8ztcFm8/dlvTVuRaiOOrA4Ma+0rJ9lGksxmBKOosr0uPhOY2e/JlrvoQXNXenoxBbqhIwV1X2FCTIH8l9BZ0OfDBsjVwwYN0a+UenHP4soHeXb8zn8zDcnoIat/a5wYbHMOBnquH7X1Mw15sFfeg+mIqeGvLMcKtF5O+38L6K3mYsJdS46/SR57ZH6KKy7A1oRvFFoB6f2xTKpUEz+1OwiO3BlJmZOWluUAl0ytFjdHmxJecstEISnaAzwXXXklmc74yqObx3fysaeP8E1+OwlQK2iXY+uZtnmUa7B77P6rpDT7hMuupvMzWY/E6n1H/K3KQ/nKeegbamWbtrhHgTtT9MmfoUTOH+DpisvUMw5R9ZMp3Bz3c2vIOpVahxmYEhfQKd80TjJND5pdTwRs31W6fofbFuzDbfLrzNETWeHsCU04l7conPgV17I4dVvijg30tNmHenzvhmKszAVJLMkD9mo51Nrle2yCMKamKxLGti7A2mlqNRxqa7El5QXddV1J/y86KeDExNZ3i/uuR7K7clvA5/vpOgs9/YXuj5pNUr5Bud5xl96u7IjzfIR6shvJsquC6ZDt9b2Qjw+697HFLYbStG92n2Yu9BLyFra9QpCWqH/ClpPvmDM/Jc+sHfb1y5R64xKQQ6vFfEJjbymBYsjmmShu2cbRvXAykpvOdCQX6dNq5AgT++VEm4QR5M1dggTxHB1HOZEbuLvZyCoKuEaJOAyfHttKGpFbRCXG9ymdmq2dFsq4OpepTfvnVqusH1SfKZROy837kUPix40W2K77OanuY0XYy7NGEs/5tMDQe/0yntn3L+1B/WKV0Rc3I/2yaNFx/08fQ175PzEtZVfKzhlcYoPDCllEJ8KlHjxXsxJ5PNcE8dCTXcbrsNaYvjKY0mNvKMGG1Q091qw8/KOd/Y5qU4PMmjTy5K5JN58t7TbKW2jJqlp7LBwv1halF7qNHndIGMnsubNMp72ZwdHjBGWj5rq3iOgMGMtFdRqHMvNH+v+TNc8UTO1qvTSKq7OXsE0wvN/VnJouYlvaBT5oJmlx0fwxDagvWHpkeBy9e2b3V4t+Ux3pBxLuHlyh50+v42QfzLha5ogY0eI7khTdMLdG3+gvd98nMMpxlcJ91LeGNRuruk2R94x3bo1Gwd3ibwbuuiitrcJqbjipCTX48smgoZ3+Nl4eD3b1WaWCf8fmDnb7jWHvJpMcL1Cy4ng/RxUoCRrRww384zClc6vGLiO3M2KOArrHHWVsnnjTybP5WWjOp5q5Kp7rZsO9hBp84P9JhhYAfszkTkUfNZQNdlfJ8ln4npBRf4jJfc/cX90mXpt3lK/5fOowhe95xs2wNTM9a2zDSKPs1yEUxNBnLNVFUEU7dNWcWoiS2bTnhy4UzR8ZbDi7x38I7r5pQmZwH/boPVhTa9ZPOjU7fJ3abpzkefLK7wYvuot6OZHzdC5JXuhD2X2ht5q4JOPd7yhG2vJiNzL0InRyJqaLg7mWStdeia85EGSHmLI9laA6biD/LY7dGrKZzN4Y1GvjJnk8UYTMmPksUvB6+3r/BqziGFjqY58sh8Cy9qRQJ0Y8h1InXzNWm6UKeJ+oF3M/o9m4J3C6973KIG3/N78M1UxMa4Hv2eQt9MxUKWyez6gDcNevKJn+oDHTfcbEyzSimq2JWbgKXSbkbTSj8yEkp4uffy7pD64Hs/fzFlPRYvmp69TojyhVuwrSYyMHI/CHE8bwMmiMiDOvExkk5Hj5GoXJNdJy2YbJBnt7tTQ6rYu1V0v+XFD1PszNdkzlc/TFmJiHyXb3E9lg/orKp7HUuGd+VvMiUrv5ubpP9L93buq/eMjOmiYXE4Rp893pwe6cFlzdf4tVvmRHzcrnNRmSfLyVjv0wNTntem0WvpZiy89dZkmjN4J+eobFl4ji60nebwbiQPWyYl8Q9Tyae3Ql9/i1uy3HVTxeyKjH0qT2/SLjOtSpmKGnt8eoymIZiK9Bp93UihW3ZYgKnezX6xbqodyenz+YdxM4I3umoVTQW3EuK+4BLbxGAq8R5FlbTy6sZWZTenmXM5VYnExzyUCWp6Vi7BTDBCfrou8pyf+wHdOUh8DCZTbPJrMEVRBZ37YsrsaccqEkL8fHLdRciTo6qi4givOD2HNqnHK/LLcs3nkXOmLEsp0lhpUdNLMZ+ROedjNHk/C1g5dm2apR7ymbsFk3UhPvnru4o6FddvOUJPsdzoIESLCT8P+FjCQR7UCj2FyfTNlHFlLddxfk7HUWtIm/dv6GEH+IaAe8fZ1airRGdgundZ2GTPE1yP+Xz14ms0EenKsmMRsfxvMqX8Nk+xf8bcpD8+7vckvr6nk87I5AG80UgwJqipYg1v88kcFjQLj4yWIZ98SuSBbrfjc1BrPg/cg9cSwjCHFzHQp/eykrFgO+1of1tvhDhanms2jk8WsbGAPjl1bZn5LfKbpV2blGioDFiUu09CrNKqOd2R56S+opN7+Kzhpa7o019MTbd8DOUdNy92i82SHKUBQ5SAqWTO552fkE9iia+F6M+eLZEApiKTwJQ9dhNyoxzelMlyxgYCakwXb/Cyl8aR2fEQZuTEL87kHT1FU0XU4M4phSSo8PvvW+lTcMz4mQARdOpzXcwoeLTwbsIL3jjlOjpdjlHDbAodP21lhdRBVvDnP/Be76OIPNbj45A3Fd9nMyxtCkPktWi/w/ed8D1o0E3gxfpynrH9/a6TLV4O8HaJ7LCBnS8osO7wnusM/84SN0OPOjRC0gnIs5bcnWimBzcW7Sa4/pcGOseGOvLebLxymFKghzBzDKaSl31ji3EvJtcp4N1Z9le933jwO50y/hl7O4uDP61TzFzSjEIwpTnQJfGIPvvFVKJdoAvxDXnBqK7IJ6cr7s7JWxCZcQqmplN4LXmNDO0+xVogw8I9Pa2k7jtPRYa1rPna8l9MSSqYqsUOuqZMGhZpfL1UoJwe5KkmdOq2Q57ZbsGU573WLDZ5X/5iSrP5ThjBAzU+89yCDHFcVXG0XwcsMHMwti3R92NJcdizFjqi5QM6cVFRQ/boHZM2WoL5d4eeUI+gm9YDupEcLH6+k7VYkREWVRU5PG85l7dF1qDFz3tXvJ/2Wfg0q+Mjf54F77hJ4oimU6mqvpmqVdckd93Ci07DNmPdazL6Zir+TKWAncYm8lge/mLKzToLeUc+IhWm+L6nRrmTeb90yE+iO//2fkHnHqp4XaGnmVW8oOldOVbxoe8YzPbdFZh0myqK+kr9zVRwmV+FJOTnOr5juGxW7/F5rvLKYGYP7zfLKzD+zdTrnnwz9bd1aiL9Zg7tSPhn7PHyx3UqNHcL8p7iOY011dmy1DNQE8ttjjxTSvUvphzkE7mUv56X0I9OrafwWoIOv+93V/h355TPWe/RtJRTvEm/mTKb0CRj9bV2IW0G8HZiTuYjPAvRTndfzLtod9SsrKVzxcuQD/Z3jYztIxeSq+8ELMk1gyxpg7589iQw4ioHcl43MBXMRw4LtV1B3ixHH88tvr6og05FUzAVkYTPb39O/JmrBuYlC0w9T51NrtWixkUb3i0zTkvSrDl0bsO//6rf4fPu+c9HVxvq+Ip98gyev8oETLWbMCRHDaqUVKt9MXOxYDS7CzXySYfr8zDVEbqLVLBvnYLZCohdm7KKgnnrMMtaWGS7/WMaDfZ87H0d30hvXOjGcITruYvejLRtd6hIGmUGay/KnMzBAExVFf59c+ArvGgEpvxpV7O83dVknt5XgZSLQj9MLUf4PKxpfphy8mfBKFw0LVsk8Bn23G6rqMu6v7jHiyIov5mbNBr8M9ZP/fE9XpaTxZxsf3dmpMSouVDJFDLHe+iUPFsh84oLB0ylhRBnA+SBSn2DqSxqqqRrO3iR42lFzvOFvnhcoyaO1aqldOAgDx0/w4zJl86g4LQsUlrukE8ctczJsexzmqj8jIGNsLjzPVi0dDmh7MbUCZjS9GcuRLcx8sTZOzHy1TfeTx+vaqbm3f6HKX8KpqbL/IA8VaDvnya5yq7GtaUdP+k3ukVNzZphTOTHGbxZr0I+O7wUizQKUOMdX3cc6+KCQp1V7JupRi9N0g0wFcuexGfe8nFC78afz8n4+ctRQkK3x+vDLX6/OnU6Gdq0EmjylAOW0Q2VbQwLFtcPyWDJNuRnAph4P2UEnVF6mkne8ATdcwsHji3trqSeBeTFD997rTnE+jdTseri9eYN+WeWlfCeoow8GozgBbVt2KTx4JIXrIzLmlTJueL7jNFTHgTv+KVTyduyDTZTFX6uZQDGA7Zq2XwQ0jdTsVu5f/FMN2Uw+c3cpNF/VvkOjH/TuF8hhHMyav8k0PgIphL0DZquFtCplWX/YuoMcxR9ruizQXyHU1wvmjQZDNyAhXz/OH2GuxPFR9TEY+s3lM+8tRDfmLVl7rk0SL0l8ELhHEzJfP9z/bk6V8klhKMrWtSUK1Rauqgap2Vqv1RpZt+hU28v+2Fq6jlNGm0M1MQXU1Y3Rk07y5HK1GS3J134QEemGzDVBU1D23GIvjx8oiespF5E4ZuPtbs79ISFCS86TU/Qof0C3s3ZdqjuvnQUklffmbO5CqZCxUZ+XK7B5HHH93Wl05FFhwB5ab8xA/Ld/VGI7q3csu4Za+TOPXhHuY8eELW1TN6BP1+anMHUxtKgc3KvRP56g5FLvDPJ2YCR5DYAk+TdO74SCkzdjuhR53ihU3DTD2kyKVuD+dcuoelljPcPns2EzS2+n/tk8Iupgbaofpi62vC+opfzs1EHv3SKJtDd2bTC5wkC6NT8LRJ5bR/vV8n5X9zjRRkOfqdT4r9036SExSlpsnKqaDCB32etKtFsG+ZVshJXW1ZMkNmNokbGvRJq5rpFnw4LtUHNOuiLfV1ckmFMwZTTgrHStZsfnZLS85bNA5OR3jvjnkZLnofOfL+5SIXX3PC1FuNhfiXD7Glsfp9l0IVhrpIeXPOUBhfUoDQLoQMe8lfcWdCpoR2DoavHx8E4U7vXfUembBxZcvP4njBXzpQZHoQfpp5vnn8M6Gg0wuf/0in75KDGpxIYrrUyJWPBx/WegTxnygBMBazB/12N4B317u1SKCvIV9POyZhYuwEFSxNMwbDh82YnFTreQjftMRjY1i+FdF08CN86VWqKT6z88Pl/B/x874QGhbsrdG8UZHyfW6Uje3psU5rLHbxeL9TIlqtDGrsrWWWmmP8wRdc38uiF+wrzSg1LNmK3ZRMvP5JxG/EzGd74/suPqCNv3aCbswPy1HwYm8Tu2UGIHMOu+Vk90Q9TvbD7m0xJ0m+e+Y6G/5B9k/703CTlhnumL7ZgSuDjbP0VDb+ZiodbMNWGPWTqUoTOnAZ8XvOrF5K58dEnYxs1kOZ8z37hinv4ENEnb+8xmPpo6/Tb+4UnZG5n5EA3egaYCkbIb/pGgdcMZNSEo3ZQN/cGpjaW88PU7AOm4kxDDepLTSfvcTsLcRyDEXqZO5o1O+iUcVdk5ozMLbnpADU/aR2ZScuqoY0PppLdWdoy2Y/xeYf8+dX+iDxCgWuQOxkiH7YG35tr+k5IC0V4q0cH73adIR/ZaYOf1x+837G3c5DnhqVAFn8GXQ0XPqnt9Fgl2hDf6pUpU3hfeMco5J9XqQPpm6nInEEnuvHdI92alyyyhFaFTsQG+VbDz1bVoHPTQ9mSGiKfUnQDE69C1GjaVw8smk0zMNXfEc0WFV5v8WfeuQimpoPPWaB8yc9oELsSXlS/sthrW5lZsw5MJny9W1FLKtuM+Xq46ROM22+kvHm2iJDvFi0jl+8t9/eYkke/GUsfSfJ/TaL9f7t+6g8zxdJFQqElwWHdl/B2X0zZspGnkcjXqd4ZMrWx2yEfXEVHZV7mokarEz9HcIIa2Jvw97o7RZ92EJ2YcpAail11nSbDtzVnrQSd0ZwpaFgX8B71FjXxNQ886T3c7JspW9Lg/ZZX1Kh7i6fkGl3Oog2fd0Eb5CuXvRrko4eNvnzlc6GqNz/fiYEp/XLakD/hYwr3KZiae4cz5dX9UCXBsMHfd/ieMRbXkeaOmi5M6ISv7MBMHPNxTh/5MOh06Jz8go6ZazDl3sFUlK7BlMBCh3zG85XotD9MaYPzL6bkg9onQy/xeYydNGEtmwxJUwfQydsSTGnX2CXv6pTQUcL1c1qN/XemYlk808wNGz4O2Kns3X+rpB2O8H7TPfKTX99j0tVnWSXRShowp498xfZjeOflMM/Ypn8vKKD9lSV7fgZdveQ69/Yr4TtPHUQ+12nIxzwMowFTM3H2zVR80ZW/yZQy+c1Y+kj+Z8xN+uPjfsoDNeXTle/NZYKp5YMG5Ag+vN/ig5p8RiaY2o6QcT+EPm+ZWkDh6Xqu6MDX0jvCbk5hHnIvxpkyqub8rVNJQcs58/oK7nExQ419MbXwFXgtQeD76+Vg6i27DfmHSmOp3Tlbthm4Uwrdc1YlfQfeZ8/XnszU+ixEcwWMX1txQ3o5P1axFuUD1szzNQVPPu9aDNsBO843YMq7wzvtH/j8mSUG5Kwt9O1Iw98bKR0jlDqYySZyxlafXUxuCR2K7jaYaihkZJ7tQqB4BIarnWmT1qnwiqc18lY+DD3ye0fo2kACk4PnbUIza4bPc5s0MjtsBiLZ5QdMh0NbZXbjumQ8N3z+Xx956IupYO5B99aPrGBB9D6Tk6+blKwHdEZs4SXdun9g8VaELqlOSPxsVHy/ec9+sdFZga7O+LrmL6Ye+/JAqh5fhHi2yQZsfb2rFEycCt57jvc/bd/Q3e55SCNj3EDXHmGIvz9ohL/N1Fj83Vi6/E8Zo/jDTG2DEpl1dQJTlwreZfOYiKT7OnRqfkQNv7Y9Prbswzv4Nvr8SQ0DMpvPL6ZasZeSihDMkoecq2x4XZ0oNydrFnX9c8A2I64z7+OhiqQJ8kkxEFMK3uNTSjFf04fqbsi5vFRhLp9R4+cF+r6XnLI00TP06fM4RF5pF+cqHr3wecJY2eDzRKhp1VAGLNm9c9K8mO/ddeZryy94/0wN0efb2QpMzTqfzDnfC22xR02/ZjGD1xJQ41enzdildCOy9qjZOJiAucfIRX7LOVP3DkwKR+RJ58yfee+myFurFPmKveMjizQ+xxf+UqFgtD+mkVdJMltWN5Gm6n8xtdyKDvLqAX9PUKFj5uKOfNnw86USoy2Ytutq6NYNeTET0BOEAEzMst2BJdelPWGPUx7RLDmB6fIm3dihPiVkvJ7Io8d7TqxjbkF65l+qpJ3IN1Yu4J015VhVycQ4T1i3zBl52w5MaSt4+XQjhjRdz5sqXsruX9zfT5lIv9MpRfuv//5V50+F21P0w9TpwJnxjMG390sER8qYtDcNMrIjmPqIqPH3YedT2DZnZOqTLLO9t0vJuW9/MdW16Q9Tifc8E7sNS42YqB5wD7mXimvkt2+mmIF76p1zvErZgKnzHjWuJtApbVZnjCwZmbxTXJXsfshraGzP2SSK1z86pT6VF2tpl5PhVajZyTZ7sUWF919VnKnVHq9vjdwn1wqQv76Y8nX07YDqQkg+fG8uv0LNOsWnFOLhBkxtHTClfuyiSmYKmEof/Blw4f3yfj0ZXtDoyUdG+OPQMceRyLQFME5dM/hmaqa/8P5W2KjM6EIX3vRdVNE0wft/pLdO1vzAz8KR5YKN67LG9RCQF9NGfjHlCCbszWAvUDiH7o3WvRmp14zrZGL/MGXuOuTRaNXN2TsID/+dqS+d0po+dPlSLWV2L7jXlC3otmpCd9N898NUwjL3L+5DOxJGvxtLH/1D5lH8aaZW6S4i09T4vOwN7rkgygMyrWdW0afh63/4+bTGWjnw/cHRZ3v9u0vmbXpOI4cymcnPEHT0rkeB5haY0uvoRJtPD0z1J0OHOaue+q1TcJh2zXa7RUy2fQfDh7wjdne1E1zPTBWWXY2a/dKpWXrMWHJ+ou8/Fxr69ql3ZtFkJaGMvS4nfZsfU5rEfL7btlyRcdbAyF1wbqzqRTUtuxDeqVt+MaV5P0yVGbwU0Y6fubYshLg3z+bMWpozMvsO944X9Ax3CaZC3wIDvRJMVZO7BS9almk02crEDtrOJW3LoFP2Pduy2Rn5Uw8vRxZLzmrATLYdkHV48x6yk1SWr9/ON1PfOrVbnTTykw5/70unhv4OV+bZ8jGYWftikxnypHd/76vEuaOnVI4yI/8jwqvKNZg6zsP4m6lkwKCYfeoO5A/bC0vuE6dmrlSCqfW6SklPzjJ7dx2+T1qB8d6s4Vd1F1AgXsGUpHd/UadGg8nvxtLH/5lG8f9y36Q/P4f2xtfc7Z51Snu+PqkXqwIy9TvDPe5JxNQr+pyRC2BqX6Em79uFS+F1CZ1y1/Baaa0lFGbsyFcBISN/M3Ub5sK39/tiyiDkm6i9QaeM6T2haQxdjN1cCdil29WkGitVSEMRNf406gl5SvWLKXNwmv4w9eqtiLkV30tr8wZTfRM6tSl3K7I9ETXrJNmNbW5gavHkTNliEzBZ63lkL4sj8oaLmt/4ok76qYQOBZcWaT8xQ1IHgxK6W+D7VUdTJ393LtL45q5+mHKSVcmSjdIGbKHxPUVPU36GdZ1lbLjA9QriFf4tLBsw4ZNALE7A1HNsyVxH+a4STpEmgY/vc35At1Xi76eO4B1PRXyk2XZ0riKlbm9Ms0zotCXsq2+dWt3ykByDn50zcVf4fhm8+rTyfzHln9w9hfeSn791zGrWTvleaLAFP95PPmjwspl4YDSZoEcmPb4fhsf35/jLTA3F3+nU5D8PfcV/0/qp8NELSdcCMLVd4R6u5duHZnvkmYi2DTHzBT9upAby0HWKvqmMTw6Zn/GJ7wcOr9X5WvzNVDT9wAuuTammfS7lQuyGSzATIXMH++rAIsNp+DjajshtlrUQjSK+N5iroHr8CkzVfA8YL9uOyfTLlRA9DvaA7e6vPrHj5yTQO7aJlV6ekbWMUMPjJm/Ze+Auye9NUbPnrG1ZzPya1tfNXogoRE9wVsg/mr/E5xOeyPjjXU8jSxkWKR1vTsDy+TtAXnGRx/ZneLfmrqjkiRZ+nsfQuWrAnxH7m681lVnA6tsd+Yp5pZA8Xg50Tmo/5JsN38v5I7VMPWQD0qMYTE395YRJlmuTvT3i8ylvMN0VYNqReD5SCExJyqmgIKvhbW2Jz+HlTBn0AlPLCq8f3PH5/KsEHRY0/P35VozIvd1w/efPzmCzRNwTW4cdvOzCKVhY5FPyb3yulVMsB4ztwZijzeAlR9kKTHknn3wtaXB/M/cv7u08kuTfjaVP/iljFH9Yp65aOKOwuteM8jtq2JoEbzLsNqu+deqbqcXmkJK85jUHECgcHk5VlBnOiwnnMubPdPl6JNkZsM+tQTUsB3lFOx/er+oW02+mYtuVtt9MzYYrMLw8uQZ7Pt5H8pYvtVo+X3LAHnIw+u9MPcqsT27E1xGfhtCdx+O9+mFK6eU1G/nvOc2sRcFo9WxrtgrsivJss6+i2wmvzxbQlZn7Qv5SfOmHKU3VUOOXFZgaPvgZdg5fX7QX+bjaQdHIiPgz6s4FU4PENPk62kKI9IvssKMXW8SyB/LVbAIF2gmDF6mZwL1cjJqXpEAgNYpwvaINdGLghDZZmsH36ztIA7bS8f5TOwXDxkvOmOsrBc3YFTr8DMHUauL0yD7e92my8XC9LbcLwASfZ6/y50tsAabs7epUJVeDn4nwCHek64uuind8XcGXTqlS8ospXQ01+Ap9LyRSifsZC8jDzvYCpnryX2VKHv3ume/0H8LUn9YpRShDCm0PTM0LeBeZ5j86Ra8a9yB4l/AOyxt0Rp7i5yfLtCkc3U5p8laQX9zwRPBKDBm9O4Cp8+yKmp6K0KnJ+mwws9SmZF0a3FNRkjL2Xt3RZ1dyjcx8Qv66T8MjmaeNWi3YFDqgqQ6YGh5WaSI8VsjsCmrM66t8P727FLD12gVT8bysSE5/MaVGt4LFnxmYsi5gannZ7JGaeiuHyXHo0HR1OVZJPYN3Wuo71Jj3wetFCYy86Y2cZ91RszsG5p4rke8jy5myMnz/L6YCfYeffzHVST3o1kiBbtk8X0Xj+k6zcw7dmR2kmpUf+UPOizOlecgzvvS2SJ+k+HvnFXqEcULNW0XJvZztZGyzCA+IrMVJSNYLeDdyij7Z3XnPkjrH94+fYUBuYMPbrlowZZk79MDxE9ejt4ZObZr4h6lEtPl5WVyn1MyrGL3e1oDZzR3v5yOf0TDiTDUnj/x32bDocs//4j60o5Hwu7F09R8yj+JPP5/q93vwFlm/EmjxBjNfOmWPtsgzs8sqYKnxRt9OUSOJOUQft9aKTaYsgCn/gfySWyIRk0vkm50Fpt7SoaK0uuVpfFaGKiN93id9nMOL3Z52xp7X3owYV5jIXvO9zrx3iRpJ1Go+O7fou3U2poAdVtU3U5TdJhTUE9SQmuLzNI9y+cOUJCgFW11MVO/ZOgixcUCf173pkebDzU6IpNDme8ZoNmnSFsw3E+jI0IAXnR7LA7wk3xvNvYno1ocpanai8GfS07f6o1NfTBnFL6bi0sbne586izRWlFX0cKBT47y9kW4H/4MpVj7QgwTl/GIzEXlMK8SCJdaFz3fcvKdg1uBj+ZN2zu6PckdOys+hXLh8T81M7ZFGpz1+f4TvPxiKPnn7AvlueFltWWm/Z/CCa1z/L52qisWO/O2nSxN5jnw3ynG9zbhCvl27wxvz0h16RDzjf+8I3Y4XoUdB+ToLicfnZ/49psbi78YotH/G3s5/nKnkhj7tevy8JjrZN1angzdqGOk8vsd8neosV8k97ODH+2vUBBUni0zpyNfK35FfOn5ek1M5R5Ywvm/QU7aPtE9feRVturPKmDnoke9G+yo5N/Dz4zk/i+aogOGpKcMbzc2SpoKoVull6TgsGbcSBY/disXrU3Njn+lkTHoe4f3aPRj5YsoLTL5WY6Bs2YQpfGx5jrxXnVCT1R5MpQfOlGfi9c5etOCVhCOjy3X1w5RNPT7HteLz3ocumAIz6AEZmOpv7lPSlPNBiOYv1GAtvA0yzTVfC9/ne9Q83iZ5TITXa1t41S+m7P2qEOJ3AB3ZPXD97M/swKjqli+2vu9M8k82/p7CdadP/HqypuD7Y2TEKDX3yDceekYzg85sBRm6LFS/dOqpIv9oT7FIo7Bstqy2c+TfmXBikcLnDJ/32pYcT+sYUSTPmZQVvW+dit122bJo1Jt+M0VvG/czVnceGZJ8Fv62Tk3k341R6P/W9VPlIiBjPqtSCj92y7Rx8SJrvIBO3VXU1FzvNHK3/r6KzQ2YK3V4HxPeg1Gog6mB2s3gbbalEGeXr7NghJKWs3OG/LM6TdjmRWOylQdq5IupZCiG0Jm0qpKv51uhvkBG119qmgYxfz5kw3Ha6mYpxP0eP7d9dRuR45aoITFoHLa89hbk2V6Z0uAAptihTMjZnaGjD362zLsZH4nEzS5NlHljsGyOHhBafN7C8GTXqDQTGb5LoFO+khmsbEXkrfzCdWQKHSviDt7pBqagxvj+xvNukHF/IH/JnoO/57kmGQGfEzuYIo8520lHRjHjz4g3Nj7Pcvsi/5DthXgoDVv22fYM0j/7Q5VMXenGxns+rvfJwajag3dcVshD2o7vhz66wwvWTTGhmZPvqngho6fs7tBRu/+CVx1H/8WUdD+x2H87EyYcd1ti6qpj8bnfEnOCV+9Hp96K1bJXD3nUD0+7ip4Vekzs313SU4JO9UL3LzI15iPU/3em2D9k/dSfHqNYtaFPxusNpjwbfZpW8xdpy3Ql/O9MJXKNPn9PQpPPFaqFZHOE11L2/B5zppKt096+dYpG15wla9ucMG+w/WGK2pb7ed8MiHXjqoqmfN7Ds+4dyFp4ajpPP2DqxIr/wZTzLEYUJBLeL+psgwVdtyDV/oCpT6Fk7NGKMbkv9ZBGZgqmpEI6UiSBqWhxa1SWbXOTP1OGV1t78GbLJbxX2FPhUNdRa7DDIHconMPrgXkwd507fZoeuE4dndUPU6pHRUrNolXZzNOgW3mOPFS6fG3/vW1IO5rwjv9hynrxsXzTsW7sfML10lIVjAYbMBJsB6jxxx26I8/hHR+LE3RmMjilUdFBZ7onTci+HaCzFEOnqrnpkXrc4/fvFbzzdnznZwdNa4GKczthck/c0PR+bgWa63w/QH8yIW82OVZxsTq3bFkspuQsr7sqeq7BFA1OLnn31bmKVnxtyd9jShR+N4/C+L8LxP+3TL3i3CP9qCPTfjE1f78e5D71VUW+hYy/i0p4lfUdTJzu+LmXKgZZhltXced/7WnSC8kYJmX1zdT8JpWUlifoVDQUZXabGGBC7X4xtR1oAc38zS+mYqnbk1rVaro0Xs2E1ZIjUijnyyo5zvF+h0hVvpmKrzkYicb3OQWGCZ34iGAqP4Yx+b0lvNbhgzwhZtDJ3WW9FegQrFR4P9Og2ZxBR4umKdg5EqETo+hQxTsTurPdlDb5S9RsNDqtCvaMJvCqcxNeUs1Qg6crX2vCdeqbKWu7MJCy+D5QrYp8tVCDhmYV3+9BKPgYzNl5kqHmv3RKXON6uePBL526fkrUuG7Bay6mYMovzS15zfjEEv/jzNk7kcdktHP0hLyAL6jurkO29DkIiTOFI3994CvUJgNTmyaT2dLYrcn6uGBqJfL95J9zMLUtjkK0MKyajSdZj9zM2aXxteLrqe479JD+7Iz8u1L+JlPD4e/GKIx/xtykP77ON3m6Hk1HL3gFK0Cfzj/bJ3kPd1Ul155ksCpBX3dThr5ZJ039zdSMFXWVGL6zZY8j8pFT9vkeMHu5ZUpcwfs5h6yKH+ZJZq9xpvCxatzTwwFMhRXygfOa8L21zu3rmyntIIKpVnNUpvrqALqZLdOY8TV09UiWoSsC32e2Z6t8H6M5GWYLr/W65XOWJnei0H8dWNKocsa0y7OgPVvvWPQ2wFRWidAZYQidOvN52V865bEPdKo7QReVgWjz/QWhA88JdOaLKfd4gu7Nnvj+i12sk04uvN+jA/OGqzByrwne/4up4WJ+ojDzwZx8luas/4HOe7vVV36ETngB6PNXCZhKA667HZhx0+4XU+qjt+ZzkGvOTDtnD0mFrj8zeDVrBQaDjemQPia+HuzeQMeGnU+296qr6LWFd06X7zUF+0FbRSb3souX06Npsz8Kyfm0rFm/5f82eztG1zVniv89R+6f0+glKcZfZEqSfzNGAXf4j5ib9MfH0qfs7dJ0H4Ip42LzsdrJ/9Apv2/0/ztTDl8LYTnLOv1mKifolLtVfjFlrjcFZWLxi6nmEUikjqfIB4JgB2ywUHzyszm8ZnqWkS+e7o5c5aayxWwlTZjr1R8yV8sli6zbqmYvvZXhtXS+Xx3XqZ1qQqemHmr6ISlwkYs8In3O9hVpBfp8EoCptb7eombk4YC1HZKfd+O7/D0jvp7qEfS+mYrHbzAyaErkQ8fCvx8e8ko/HUzIqs1DSr0V38+hcXWafmp4w2Uh/TBlL42iipwA3vHItjWZXYG8U5io+cKUcf02S3we217CSzs5gzfj8+S/1q7P+sWYtP6GjyvyddNddQITqY6esdmDMcWC1/3SqXhvr+ClE74f4KZADxglYHY24GtNekGdxvqnHbAqU3LcKX726euFz1NVyGNTZ3msaBMPC7bSJmN4Zeg2guIKTLGeQ9acz4PxQvdvMiWPf6NT48E/ZP2U9od1qix3LtL6APdAmzZ8TmdxIzZTVowuW9TUPDTQt5MrMv9eAnOnTU8nyzbrNLoVyNQDk/v71YA/rxGRr/bLtCD67LI0qsQF7nmf60z0wu9fL2DKl0SPfGd4FGI/BoOXk7iDl4SrSqvzSmabZPsh/wamYtdH/kncyZDsaR9MBXf+DHX4RjVoc55fjmDqVfQiMibSPo1NO5uzzLwWlJ84UwfnPGDyYcGfVPEz1nYqP2Pt+prQLLNR41aymrDnms9nbGroSM7nobtX5BFzxZkKI3z/xcnUifW5jpk3fL50EaMuB1EBBiV86s9ZrUi/wjUmTr0i5E3jSWp/uU+/mVoaeL0lMbzfwURP+mLK6wIwNSgdh2XaAt6tiqA7yyQLmHMfyKTBvrKowhuwiu8f6B970M3bGX/fbjvvm6nISPg5JWGZ02zwaOHlBvg869hQyECorIgdkRK33XZEIR22QtTeodvR6Q5d7sIzi4zVX9Wp0e/y1Fj8l45RuF7nkK8+cA/UB/p0da/vFJ6GK4a8BO8Tv+fQqUDEPbnyU5Hm3QlM+UnNYmXaZqz/Dn+YSvTcKRh7+T9MJcHHvLF1eZPI3DXwHvdr48ALmS6Frxn8vrFt4RUjntF7G+jUvLYHLLGKD+n1YiHE9+prnW0tfusUDeSzzO7DMvlh6iYrAbOq+4w8j2f6OpSJTRMwteitN0I0y5Yv1paaTqa0LllUPFdzxnp8bD5eHtLEs6E79jI2SKsz1Oy9gQ4sDvCqmu7vBeqm8JpD561R0Ev4HpZrSWYj966T3/Tg9cDQhD2Gt5KCp8Gfj32agHkxfwbcT/csGYnLLbuIIl4f7g4suq2gu9UDNe8kDvLRXUKeG6ZiRiF6RkrdC7r1xZQxtLYV1B6v7058bpTn4vdHS/SkzSH2yDws8PqekL2YsNEychsDOjVwwVR/RCNy93RMY/eF9z8sghHNFpMt8mBi/zClTxdnFl9W3V88022MQPUb7yca/xGqfxNTo3Vnk10sj2k0EWxk/iC4UnB5LoVvnTovB+NvppJaWm2ZHnYazeKsEmKny4jlZ81HB2clMnba1mx4ZwdKN/usopV+erHrvRjyseOt8M3UU+9c8nr2sUrYRC7Y8+puSEtTMKVvpAEbnumNbpwuqii5wKspO2NAAAWKtb9aLxYd+FqHXoua7ta5w2oN3jN4pjuB4h76vD+vDrSU1lsWH1fDG7xfCO/2okKIbQamHlf0bfU5PLB40TYyvCYf19M/B0b6ij8/Y2CKaSZq+HJAXz+NRDDVnaFjNd/z87MFo7ZWFgypEjUs0rwglqgHPo6Gmp+d2jtZO86UZ0In7tUbTG94PksH0PmnNB+RP+Jr2eMAOmWf3YyMo1Lz845lh5nvifLNVGzc7R+mzIWBvFjtJTDbxvwEByg4Ja38Yq/7IiNt1jX8fGQw/sUUGtsx/fZ+R3UyIi2QwJT/GE5YRPwM7sHgJESSnv/vTPXr8nr7P/3jfwFWkieL</prop>
			<obj name="TemperatureLog" class="TemperatureLog" version="2">
				<prop name="Times">TEFSWgAAt7EAAIC3rLgAAABYAgAA+QMAAIkFAAAqBwAAyggAAGsKAAD7CwAAnA0AADwPAADdEAAAbRIAAA4UAACuFQAATxcAAN8YAACAGgAAIRwAAMEdAABRHwAA8iAAAJIiAAAzJAAAwyUAAGQnAAAEKQAApSoAADUsAADWLQAAdi8AABcxAACnMgAASDQAAOg1AACJNwAAGTkAALo6AABaPAAA+z0AAIs/AAAsQQAAzEIAAG1EAAD9RQAAnkcAAD5JAADfSgAAb0wAABBOAACwTwAAUVEAAOFSAACCVAAAIlYAAMNXAABTWQAA9FoAAJRcAAA1XgAAxV8AAGZhAAAGYwAAp2QAADdmAADYZwAAeGkAABlrAACpbAAASm4AAOpvAACLcQAAG3MAALx0AABcdgAA/XcAAI15AAAuewAAznwAAG9+AAD/fwAAoIEAAECDAADhhAAAcYYAABKIAACyiQAAU4sAAOOMAACEjgAAJJAAAMWRAABVkwAA9pQAAJaWAAA3mAAAx5kAAGibAAAJnQAAqZ4AADmgAADaoQAAeqMAABulAACrpgAATKgAAOypAACNqwAAHa0AAL6uAABesAAA/7EAAI+zAAAwtQAA0LYAAHG4AAABugAAorsAAEK9AADjvgAAc8AAABTCAAC0wwAAVcUAAOXGAACGyAAAJsoAALbLAABXzQAA+M4AAJjQAAA50gAAydMAAGrVAAAK1wAAq9gAADvaAADc2wAAfN0AAB3fAACt4AAATuIAAO7jAACP5QAAH+cAAMDoAABg6gAAAewAAJHtAAAy7wAA0vAAAHPyAAAD9AAApPUAAET3AADl+AAAdfoAABb8AAC2/QAAV/8AAOcAAQCIAgEAKAQBALgFAQBZBwEA+ggBAJoKAQA7DAEAyw0BAGwPAQAMEQEArRIBAD0UAQDeFQEAfhcBAB8ZAQCvGgEAUBwBAPEdAQCRHwEAISEBAMIiAQBiJAEAAyYBAJMnAQA0KQEA1CoBAHUsAQAFLgEApi8BAEYxAQDWMgEAdzQBABg2AQC4NwEAWTkBAOk6AQCKPAEAKj4BAMs/AQBbQQEA/EIBAJxEAQA9RgEAzUcBAG5JAQAOSwEAr0wBAD9OAQDgTwEAgFEBACFTAQCxVAEAUlYBAPJXAQCTWQEAI1sBAMRcAQBkXgEABWABAJVhAQA2YwEA1mQBAGZmAQAHaAEAqGkBAEhrAQDpbAEAeW4BABpwAQC6cQEAW3MBAOt0AQCMdgEALHgBAM15AQBdewEA/nwBAJ5+AQA/gAEAz4EBAHCDAQAQhQEAsYYBAEGIAQDiiQEAgosBACONAQCzjgEAVJABAPSRAQCVkwEAJZUBAMaWAQBmmAEAB5oBAJebAQA4nQEA2Z4BAGigAQAJogEAqqMBAEqlAQDapgEAe6gBAByqAQC8qwEAXa0BAO2uAQCOsAEALrIBAM+zAQBftQEAALcBAKC4AQBBugEA0bsBAHK9AQASvwEAs8ABAEPCAQDkwwEAhMUBACXHAQC1yAEAVsoBAPbLAQCXzQEAJ88BAMjQAQBo0gEACdQBAJnVAQA61wEA2tgBAGraAQAL3AEArN0BAEzfAQDc4AEAfeIBAB7kAQC+5QEATucBAO/oAQCQ6gEAMOwBANHtAQBh7wEAAvEBAKLyAQBD9AEA0/UBAHT3AQAU+QEAtfoBAEX8AQDm/QEAhv8BACcBAgC3AgIAWAQCAPgFAgCZBwIAKQkCAMoKAgBqDAIA+g0CAJsPAgA8EQIA3BICAGwUAgANFgIArhcCAE4ZAgDvGgIAfxwCACAeAgDBHwIAYSECAPEiAgCSJAIAMiYCANMnAgBjKQIABCsCAKQsAgBFLgIA1S8CAHYxAgAWMwIApjQCAEc2AgDoNwIAiDkCABk7AgC5PAIAWj4CAPo/AgCbQQIAK0MCAMxEAgBsRgIADUgCAJ1JAgA+SwIA3kwCAH9OAgAPUAIAsFECAFBTAgDxVAIAgVYCACJYAgDCWQIAY1sCAPNcAgCUXgIANGACANVhAgBlYwIABmUCAKZmAgA2aAIA12kCAHhrAgAYbQIAqG4CAElwAgDqcQIAinMCABp1AgC7dgIAXHgCAPx5AgCdewIALX0CAM5+AgBugAIAD4ICAJ+DAgBAhQIA4IYCAIGIAgARigIAsosCAFKNAgDzjgIAg5ACACSSAgDEkwIAZZUCAPWWAgCWmAIANpoCAMabAgBnnQIACJ8CAKmgAgA4ogIA2aMCAHqlAgAapwIAqqgCAEuqAgDsqwIAjK0CAC2vAgC9sAIAXrICAP6zAgCftQIAL7cCANC4AgBwugIAEbwCAKG9AgBCvwIA4sACAIPCAgATxAIAtMUCAFTHAgD1yAIAhcoCACbMAgDGzQIAVs8CAPfQAgCY0gIAONQCAMjVAgBp1wIACtkCAKraAgA63AIA290CAHzfAgAc4QIArOICAE3kAgDu5QIAjucCAC/pAgC/6gIAYOwCAADuAgCh7wIAMfECANLyAgBy9AIAE/YCAKP3AgBE+QIA5PoCAIX8AgAV/gIAtv8CAFYBAwD3AgMAhwQDACgGAwDIBwMAWAkDAPkKAwCaDAMAOg4DAMoPAwBrEQMADBMDAKwUAwA8FgMA3RcDAH4ZAwAeGwMArhwDAE8eAwDwHwMAkSEDADEjAwDBJAMAYiYDAAIoAwCjKQMAMysDANQsAwB0LgMAFTADAKUxAwBGMwMA5jQDAIc2AwAXOAMAuDkDAFg7AwDpPAMAiT4DACpAAwDKQQMAWkMDAPtEAwCcRgMAPEgDAN1JAwBtSwMADk0DAK5OAwBPUAMA31EDAIBTAwAgVQMAwVYDAFFYAwDyWQMAklsDADNdAwDDXgMAZGADAARiAwCUYwMANWUDANZmAwB2aAMABmoDAKdrAwBIbQMA6G4DAHhwAwAZcgMAunMDAFp1AwDqdgMAi3gDACx6AwDMewMAbX0DAP1+AwCegAMAPoIDAN+DAwBvhQMAEIcDALCIAwBRigMA4YsDAIKNAwAijwMAw5ADAFOSAwD0kwMAlJUDACSXAwDFmAMAZpoDAAacAwCWnQMAN58DANigAwB5ogMACKQDAKmlAwBKpwMA6qgDAHqqAwAbrAMAvK0DAFyvAwDssAMAjbIDAC60AwDOtQMAb7cDAP+4AwCgugMAQLwDAOG9AwBxvwMAEsEDALLCAwBTxAMA48UDAITHAwAkyQMAtMoDAFXMAwD2zQMAls8DACbRAwDH0gMAaNQDAAjWAwCY1wMAOdkDANraAwB63AMACt4DAKvfAwBM4QMA7OIDAHzkAwAd5gMAvucDAF7pAwD/6gMAj+wDADDuAwDQ7wMAcfEDAAHzAwCi9AMAQvYDAOP3AwBz+QMAFPsDALT8AwBE/gMA5f8DAIYBBAAmAwQAtgQEAFcGBAD4BwQAmAkEACgLBADJDAQAag4EAAoQBACaEQQAOxMEANwUBAB8FgQADBgEAK0ZBABOGwQA7hwEAH4eBAAfIAQAwCEEAGEjBAABJQQAkSYEADIoBADSKQQAcysEAAMtBACkLgQARDAEAOUxBAB1MwQAFjUEALY2BABGOAQA5zkEAIg7BAAoPQQAuT4EAFlABAD6QQQAmkMEACpFBADLRgQAbEgEAAxKBACcSwQAPU0EAN5OBAB+UAQADlIEAK9TBABQVQQA8FYEAIBYBAAhWgQAwlsEAGJdBADyXgQAk2AEADRiBADUYwQAdWUEAAVnBACmaAQARmoEANZrBAB3bQQAGG8EALhwBABIcgQA6XMEAIp1BAAqdwQAungEAFt6BAD8ewQAnH0EACx/BADNgAQAboIEAA6EBACehQQAP4cEAOCIBACAigQAIYwEALGNBABSjwQA8pAEAJOSBAAjlAQAxJUEAGSXBAD0mAQAlZoEADacBADWnQQAZp8EAAehBACoogQASaQEANilBAB5pwQAGqkEALqqBABKrAQA660EAIyvBAAssQQAvLIEAF20BAD+tQQAnrcEAC65BADPugQAcLwEABC+BAChvwQAQcEEAOLCBACCxAQAI8YEALPHBABUyQQA9MoEAJXMBAAlzgQAxs8EAGbRBAD20gQAl9QEADjWBADY1wQAaNkEAAnbBACq3AQASt4EANrfBAB74QQAHOMEALzkBABM5gQA7ecEAI7pBAAu6wQAvuwEAF/uBAAA8AQAoPEEADDzBADR9AQAcvYEABL4BACi+QQAQ/sEAOT8BACE/gQAFAAFALUBBQBWAwUA9gQFAJcGBQAnCAUAyAkFAGgLBQD4DAUAmQ4FADoQBQDaEQUAahMFAAsVBQCsFgUATBgFANwZBQB9GwUAHh0FAL4eBQBOIAUA7yEFAJAjBQAxJQUAwCYFAGEoBQACKgUAoisFADItBQDTLgUAdDAFABQyBQCkMwUARTUFAOY2BQCGOAUAFjoFALc7BQBYPQUA+D4FAIlABQApQgUAykMFAGpFBQD6RgUAm0gFADxKBQDcSwUAfU0FAA1PBQCuUAUATlIFAN5TBQB/VQUAIFcFAMBYBQBQWgUA8VsFAJJdBQAyXwUAwmAFAGNiBQAEZAUApGUFADRnBQDVaAUAdmoFABZsBQCmbQUAR28FAOhwBQCIcgUAGHQFALl1BQBadwUA+ngFAIp6BQArfAUAzH0FAGx/BQD8gAUAnYIFAD6EBQDehQUAf4cFAA+JBQCwigUAUIwFAOCNBQCBjwUAIpEFAMKSBQBSlAUA85UFAJSXBQA0mQUAxJoFAGWcBQAGngUApp8FADahBQDXogUAeKQFABmmBQCopwUASakFAOqqBQCKrAUAGq4FALuvBQBcsQUA/LIFAJ20BQAttgUAzrcFAG65BQD+ugUAn7wFAEC+BQDgvwUAccEFABHDBQCyxAUAUsYFAOLHBQCDyQUAJMsFAMTMBQBUzgUA9c8FAJbRBQA20wUAxtQFAGfWBQAI2AUAqNkFADjbBQDZ3AUAet4FABrgBQCq4QUAS+MFAOzkBQCM5gUAHOgFAL3pBQBe6wUA/uwFAI7uBQAv8AUA0PEFAHDzBQAR9QUAofYFAEL4BQDi+QUAcvsFABP9BQC0/gUAVAAGAOQBBgCFAwYAJgUGAMYGBgBWCAYA9wkGAJgLBgA4DQYAyA4GAGkQBgAKEgYAqhMGADoVBgDbFgYAfBgGABwaBgCsGwYATR0GAO4eBgCOIAYAHiIGAL8jBgBgJQYAAScGAJAoBgAxKgYA0isGAHItBgACLwYAozAGAEQyBgDkMwYAdDUGABU3BgC2OAYAVjoGAOY7BgCHPQYAKD8GAMhABgBZQgYA+UMGAJpFBgA6RwYAykgGAGtKBgAMTAYArE0GADxPBgDdUAYAflIGAB5UBgCuVQYAT1cGAPBYBgCQWgYAIFwGAMFdBgBiXwYAAmEGAJJiBgAzZAYA1GUGAHRnBgAEaQYApWoGAEZsBgDmbQYAdm8GABdxBgC4cgYASHQGAOh1BgCJdwYAKnkGAMp6BgBafAYA+30GAJx/BgA8gQYAzIIGAG2EBgAOhgYArocGAD6JBgDfigYAgIwGACCOBgCwjwYAUZEGAPKSBgCSlAYAIpYGAMOXBgBkmQYABJsGAJScBgA1ngYA1p8GAHahBgAGowYAp6QGAEimBgDppwYAeKkGABmrBgC6rAYAWq4GAOqvBgCLsQYALLMGALy0BgBctgYA/bcGAJ65BgA+uwYAzrwGAG++BgAQwAYAsMEGAEHDBgDhxAYAgsYGACLIBgCyyQYAU8sGAPTMBgCUzgYAJNAGAMXRBgBm0wYABtUGAJbWBgA32AYA2NkGAHjbBgAI3QYAqd4GAErgBgDa4QYAeuMGABvlBgC85gYAXOgGAOzpBgCN6wYALu0GAM7uBgBe8AYA//EGAKDzBgBA9QYA0PYGAHH4BgAS+gYAsvsGAEL9BgDj/gYAhAAHACQCBwC0AwcAVQUHAPYGBwCWCAcAJgoHAMcLBwBoDQcACA8HAJgQBwA5EgcA2hMHAGoVBwAKFwcAqxgHAEwaBwDsGwcAfB0HAB0fBwC+IAcAXiIHAO4jBwCPJQcAMCcHANEoBwBgKgcAASwHAKItBwBCLwcA0jAHAHMyBwAUNAcAtDUHAEQ3BwDlOAcAhjoHACY8BwC2PQcAVz8HAPhABwCIQgcAKUQHAMlFBwBqRwcACkkHAJpKBwA7TAcA3E0HAHxPBwAMUQcArVIHAE5UBwDuVQcAflcHAB9ZBwDAWgcAYFwHAPBdBwCRXwcAMmEHANJiBwBiZAcAA2YHAKRnBwBEaQcA1GoHAHVsBwAWbgcAtm8HAEZxBwDncgcAiHQHACh2BwC4dwcAWXkHAPp6BwCafAcAKn4HAMt/BwBsgQcA/IIHAJyEBwA9hgcA3ocHAG6JBwAOiwcAr4wHAFCOBwDwjwcAgJEHACGTBwDClAcAYpYHAPKXBwCTmQcANJsHANScBwBkngcABaAHAKahBwBGowcA1qQHAHemBwAYqAcAuakHAEirBwDprAcAiq4HACqwBwC6sQcAW7MHAPy0BwCctgcALLgHAM25BwBuuwcADr0HAJ6+BwA/wAcA4MEHAHDDBwARxQcAscYHAFLIBwDiyQcAgssHACPNBwDEzgcAZNAHAPTRBwCV0wcANtUHANbWBwBm2AcAB9oHAKjbBwBI3QcA2N4HAHngBwAa4gcAuuMHAErlBwDr5gcAjOgHACzqBwC86wcAXe0HAP7uBwCe8AcALvIHAM/zBwBw9QcAAPcHAKD4BwBB+gcA4vsHAHL9BwAS/wcAswAIAFQCCAD0AwgAhAUIACUHCADGCAgAZgoIAPYLCACXDQgAOA8IANgQCABoEggACRQIAKoVCABKFwgA2hgIAHsaCAAcHAgAvB0IAEwfCADtIAgAjiIIAC4kCAC+JQgAXycIAAApCACQKggAMCwIANEtCAByLwgAAjEIAKIyCABDNAgA5DUIAIQ3CAAUOQgAtToIAFY8CAD2PQgAhj8IACdBCADIQggAaEQIAPlFCACZRwgAOkkIAMpKCABqTAgAC04IAKxPCAA8UQgA3FIIAH1UCAAeVggArlcIAE5ZCADvWggAkFwIADBeCADAXwgAYWEIAAJjCACiZAgAMmYIANNnCAB0aQgAFGsIAKRsCABFbggA5m8IAIZxCAAWcwgAt3QIAFh2CADodwgAiHkIACl7CADKfAgAWn4IAPp/CACbgQgAPIMIAMyECABshggADYgIAK6JCABOiwgA3owIAH+OCAAgkAgAwJEIAFCTCADxlAgAkpYIADKYCADCmQgAY5sIAASdCACknggANKAIANWhCAB2owgAFqUIAKamCABHqAgA6KkIAImrCAAYrQgAua4IAFqwCAD6sQgAirMIACu1CADMtggAXLgIAPy5CACduwgAPr0IAM6+CABuwAgAD8IIALDDCABAxQgA4cYIAIHICAAiyggAwssIAFLNCADzzggAlNAIADTSCADE0wgAZdUIAAbXCACm2AgANtoIANfbCAB43QgACN8IAKjgCABJ4ggA6uMIAHrlCAAa5wgAu+gIAFzqCADs6wgAjO0IAC3vCADO8AgAXvIIAP7zCACf9QgAQPcIAOD4CABw+ggAEfwIALL9CABS/wgA4gAJAIMCCQAkBAkAxAUJAFQHCQD1CAkAlgoJADYMCQDGDQkAZw8JAAgRCQCoEgkAOBQJANkVCQB6FwkAChkJAKoaCQBLHAkA7B0JAHwfCQAcIQkAvSIJAF4kCQDuJQkAjicJAC8pCQDQKgkAYCwJAAAuCQChLwkAQjEJANIyCQByNAkAEzYJALQ3CQBEOQkA5DoJAIU8CQAmPgkAtj8JAFZBCQD3QgkAmEQJADhGCQDJRwkAaUkJAApLCQCqTAkAOk4JANtPCQB8UQkAHFMJAKxUCQBNVgkA7lcJAI5ZCQAeWwkAv1wJAGBeCQAAYAkAkGEJADFjCQDSZAkAcmYJAAJoCQCjaQkARGsJANRsCQB0bgkAFXAJALZxCQBGcwkA5nQJAId2CQAoeAkAuHkJAFh7CQD5fAkAmn4JACqACQDKgQkAa4MJAAyFCQCshgkAPIgJAN2JCQB+iwkAHo0JAK6OCQBPkAkA8JEJAJCTCQAglQkAwZYJAGKYCQACmgkAkpsJADOdCQDUngkAZKAJAASiCQClowkARqUJANamCQB2qAkAF6oJALirCQBIrQkA6K4JAImwCQAqsgkAurMJAFq1CQD7tgkAnLgJACy6CQDMuwkAbb0JAA6/CQCewAkAPsIJAN/DCQCAxQkAIMcJALHICQBRygkA8ssJAJLNCQAizwkAw9AJAGTSCQAE1AkAlNUJADXXCQDW2AkAdtoJAAbcCQCn3QkASN8JAOjgCQB44gkAGeQJALrlCQBa5wkA6ugJAIvqCQAs7AkAvO0JAFzvCQD98AkAnvIJAC70CQDO9QkAb/cJABD5CQCg+gkAQPwJAOH9CQCC/wkAEgEKALICCgBTBAoA9AUKAIQHCgAkCQoAxQoKAGYMCgAGDgoAlg8KADcRCgDYEgoAeBQKAAgWCgCpFwoAShkKAOoaCgB6HAoAGx4KALwfCgBMIQoA7CIKAI0kCgAuJgoAvicKAF4pCgD/KgoAoCwKADAuCgDQLwoAcTEKABIzCgCiNAoAQjYKAOM3CgCEOQoAFDsKALQ8CgBVPgoA9j8KAIZBCgAmQwoAx0QKAGhGCgD4RwoAmUkKADlLCgDaTAoAek4KAApQCgCrUQoATFMKAOxUCgB8VgoAHVgKAL5ZCgBeWwoA7lwKAI9eCgAwYAoAwGEKAGBjCgABZQoAomYKAEJoCgDSaQoAc2sKABRtCgC0bgoARHAKAOVxCgCGcwoAFnUKALZ2CgBXeAoA+HkKAIh7CgAofQoAyX4KAGqACgD6gQoAmoMKADuFCgDchgoAbIgKAAyKCgCtiwoATo0KAN6OCgB+kAoAH5IKAMCTCgBQlQoA8JYKAJGYCgAymgoAwpsKAGKdCgADnwoApKAKADSiCgDUowoAdaUKABanCgCmqAoARqoKAOerCgCIrQoAKa8KALiwCgBZsgoA+rMKAJq1CgAqtwoAy7gKAGy6CgD8uwoAnL0KAD2/CgDewAoAbsIKAA7ECgCvxQoAUMcKAODICgCBygoAIcwKAMLNCgBSzwoA8tAKAJPSCgA01AoAxNUKAGTXCgAF2QoAptoKADbcCgDW3QoAd98KABjhCgCo4goASOQKAOnlCgCK5woAKukKALrqCgBb7AoA/O0KAJzvCgAs8QoAzfIKAG70CgAO9goAnvcKAD/5CgDg+goAcPwKABD+CgCx/woAUgELAOICCwCCBAsAIwYLAMQHCwBUCQsA9AoLAJUMCwA2DgsAxg8LAGYRCwAHEwsAqBQLADgWCwDYFwsAeRkLABobCwCqHAsASh4LAOsfCwCMIQsAHCMLALwkCwBdJgsA/icLAI4pCwAuKwsAzywLAHAuCwAAMAsAoDELAEEzCwDiNAsAcjYLABI4CwCzOQsAVDsLAOQ8CwCEPgsAJUALAMZBCwBWQwsA9kQLAJdGCwA4SAsA2EkLAGlLCwAJTQsAqk4LAEpQCwDaUQsAe1MLABxVCwCsVgsATFgLAO1ZCwCOWwsAHl0LAL5eCwBfYAsAAGILAJBjCwAwZQsA0WYLAHJoCwACagsAomsLAENtCwDkbgsAdHALABRyCwC1cwsAVnULAOZ2CwCGeAsAJ3oLAMh7CwBYfQsA+H4LAJmACwA6ggsAyoMLAGqFCwALhwsArIgLADyKCwDciwsAfY0LAB6PCwCukAsATpILAO+TCwCQlQsAMJcLAMCYCwBhmgsAApwLAJKdCwAynwsA06ALAHSiCwAEpAsApKULAEWnCwDmqAsAdqoLABasCwC3rQsAWK8LAOiwCwCIsgsAKbQLAMq1CwBatwsA+rgLAJu6CwA8vAsAzL0LAGy/CwANwQsArsILAD7ECwDexQsAf8cLACDJCwCwygsAUcwLAPHNCwCSzwsAItELAMLSCwBj1AsABNYLAJTXCwA02QsA1doLAHbcCwAG3gsApt8LAEfhCwDo4gsAeOQLABjmCwC55wsAWukLAOrqCwCK7AsAK+4LAMzvCwBc8QsA/PILAJ30CwA+9gsA3vcLAG75CwAP+wsAsPwLAED+CwDg/wsAgQEMACIDDACyBAwAUgYMAPMHDACUCQwAJAsMAMQMDABlDgwABhAMAJYRDAA2EwwA1xQMAHgWDAAIGAwAqBkMAEkbDADqHAwAeh4MABogDAC7IQwAXCMMAOwkDACMJgwALSgMAM4pDABeKwwA/iwMAJ8uDABAMAwA0DEMAHAzDAARNQwAsjYMAEI4DADiOQwAgzsMACQ9DAC0PgwAVEAMAPVBDACWQwwAJkUMAMZGDABnSAwACEoMAJhLDAA5TQwA2U4MAHpQDAAKUgwAqlMMAEtVDADsVgwAfFgMABxaDAC9WwwAXl0MAO5eDACOYAwAL2IMANBjDABgZQwAAGcMAKFoDABCagwA0msMAHJtDAATbwwAtHAMAERyDADkcwwAhXUMACZ3DAC2eAwAVnoMAPd7DACYfQwAKH8MAMiADABpggwACoQMAJqFDAA6hwwA24gMAHyKDAAMjAwArI0MAE2PDADukAwAfpIMAB6UDAC/lQwAYJcMAPCYDACQmgwAMZwMANKdDABinwwAAqEMAKOiDABEpAwA1KUMAHSnDAAVqQwAtqoMAEasDADmrQwAh68MACixDAC4sgwAWLQMAPm1DACatwwAKrkMAMq6DABrvAwADL4MAJy/DAA8wQwA3cIMAH7EDAAOxgwArscMAE/JDADwygwAgMwMACHODADBzwwAYtEMAPLSDACS1AwAM9YMANTXDABk2QwABNsMAKXcDAA13gwA1t8MAHbhDAAX4wwAuOQMAEjmDADo5wwAiekMABnrDAC67AwAWu4MAPvvDACc8QwALPMMAMz0DABt9gwADvgMAJ75DAA++wwA3/wMAID+DAAQAA0AsAENAFEDDQDyBA0AggYNACIIDQDDCQ0AZAsNAPQMDQCUDg0ANRANANYRDQBmEw0ABhUNAKcWDQBIGA0A2BkNAHgbDQAZHQ0Auh4NAEogDQDqIQ0AiyMNABslDQC8Jg0AXCgNAP0pDQCeKw0ALi0NAM4uDQBvMA0AEDINAKAzDQBANQ0A4TYNAII4DQASOg0AsjsNAFM9DQD0Pg0AhEANACRCDQDFQw0AZkUNAPZGDQCWSA0AN0oNANhLDQBoTQ0ACU8NAKlQDQBKUg0A2lMNAHpVDQAbVw0AvFgNAExaDQDsWw0AjV0NAC5fDQC+YA0AXmINAP9jDQCgZQ0AMGcNANBoDQBxag0AEmwNAKJtDQBCbw0A43ANAIRyDQAUdA0AtHUNAFV3DQDleA0AhnoNACZ8DQDHfQ0AV38NAPiADQCYgg0AOYQNANqFDQBqhw0ACokNAKuKDQBMjA0A3I0NAHyPDQAdkQ0AvpINAE6UDQDulQ0Aj5cNADCZDQDAmg0AYJwNAAGeDQCinw0AMqENANKiDQBzpA0AFKYNAKSnDQBEqQ0A5aoNAIasDQAWrg0Atq8NAFexDQD4sg0AiLQNACi2DQDJtw0AarkNAPq6DQCavA0AO74NAMu/DQBswQ0ADMMNAK3EDQA9xg0A3scNAH7JDQAfyw0AwMwNAFDODQDxzw0AkdENADLTDQDC1A0AYtYNAAPYDQCk2Q0ANNsNANTcDQB13g0AFuANAKbhDQBG4w0A5+QNAIjmDQAY6A0AuOkNAFnrDQD67A0Aiu4NACrwDQDL8Q0AbPMNAPz0DQCc9g0APfgNAM35DQBu+w0ADv0NAK/+DQA/AA4A4AEOAIADDgAhBQ4AwgYOAFIIDgDyCQ4AkwsOADQNDgDEDg4AZBAOAAUSDgCmEw4ANhUOANYWDgB3GA4AGBoOAKgbDgBIHQ4A6R4OAIogDgAaIg4AuiMOAFslDgD8Jg4AjCgOACwqDgDNKw4Abi0OAP4uDgCeMA4APzIOAOAzDgBwNQ4AEDcOALE4DgBSOg4A4jsOAII9DgAjPw4AxEAOAFRCDgD0Qw4AlUUOACVHDgDGSA4AZkoOAAdMDgCoTQ4AOE8OANlQDgB5Ug4AGlQOAKpVDgBKVw4A61gOAIxaDgAcXA4AvF0OAF1fDgD+YA4AjmIOAC5kDgDPZQ4AcGcOAABpDgCgag4AQWwOAOJtDgBybw4AEnEOALNyDgBUdA4A5HUOAIR3DgAleQ4AtXoOAFZ8DgD2fQ4Al38OADiBDgDIgg4AaIQOAAmGDgCqhw4AOokOANqKDgB7jA4AHI4OAKyPDgBMkQ4A7ZIOAI6UDgAelg4AvpcOAF+ZDgAAmw4AkJwOADCeDgDRnw4AcqEOAAKjDgCipA4AQ6YOANOnDgB0qQ4AFKsOALWsDgBFrg4A5q8OAIaxDgAnsw4At7QOAFi2DgD4tw4AmbkOADq7DgDKvA4Aar4OAAvADgCswQ4APMMOANzEDgB9xg4AHsgOAK7JDgBOyw4A78wOAJDODgAg0A4AwdEOAGHTDgAC1Q4AktYOADLYDgDT2Q4AdNsOAATdDgCk3g4AReAOANXhDgB24w4AFuUOALfmDgBY6A4A6OkOAIjrDgAp7Q4Ayu4OAFrwDgD68Q4Am/MOACv1DgDM9g4AbPgOAA36DgCd+w4APv0OAN7+DgB/AA8ADwIPALADDwBQBQ8A8QYPAIEIDwAiCg8AwgsPAGMNDwAEDw8AlBAPADQSDwDVEw8AdhUPAAYXDwCmGA8ARxoPAOgbDwB4HQ8AGB8PALkgDwBaIg8A6iMPAIolDwArJw8AzCgPAFwqDwD8Kw8AnS0PAD4vDwDOMA8AbjIPAA80DwCwNQ8AQDcPAOA4DwCBOg8AETwPALI9DwBSPw8A80APAINCDwAkRA8AxEUPAGVHDwD1SA8AlkoPADZMDwDXTQ8AZ08PAAhRDwCpUg8ASVQPANlVDwB6Vw8AGlkPALtaDwBcXA8A7F0PAIxfDwAtYQ8AzmIPAF5kDwD+ZQ8An2cPAEBpDwDQag8AcGwPABFuDwCybw8AQnEPAOJyDwCDdA8AE3YPALR3DwBUeQ8A9XoPAIV8DwAmfg8Axn8PAGeBDwD3gg8AmIQPADiGDwDZhw8AaYkPAAqLDwCqjA8AS44PAOyPDwB8kQ8AHJMPAL2UDwBelg8A7pcPAI6ZDwAvmw8A0JwPAGCeDwAAoA8AoaEPAEKjDwDSpA8AcqYPABOoDwCjqQ8ARKsPAOSsDwCFrg8AFbAPALaxDwBWsw8A97QPAIe2DwAouA8AyLkPAGm7DwD5vA8Amr4PADrADwDbwQ8Aa8MPAAzFDwCsxg8ATcgPAN3JDwB+yw8AHs0PAL/ODwBg0A8A8NEPAJHTDwAx1Q8A0tYPAGLYDwAC2g8Ao9sPAETdDwDU3g8AdOAPABXiDwC24w8ARuUPAObmDwCH6A8AF+oPALjrDwBY7Q8A+e4PAInwDwAq8g8AyvMPAGv1DwD79g8AnPgPADz6DwDd+w8Abf0PAA7/DwCuABAATwIQAN8DEACABRAAIAcQAMEIEABiChAA8gsQAJINEAAzDxAA1BAQAGQSEAAEFBAApRUQAEYXEADWGBAAdhoQABccEACnHRAASB8QAOggEACJIhAAGSQQALolEABaJxAA+ygQAIsqEAAsLBAAzC0QAG0vEAD9MBAAnjIQAD40EADfNRAAbzcQABA5EACwOhAAUTwQAOE9EACCPxAAIkEQAMNCEABTRBAA9EUQAJRHEAA1SRAAxUoQAGZMEAAGThAAp08QADdREADYUhAAeVQQABlWEAC6VxAASlkQAOpaEACLXBAALF4QALxfEABcYRAA/WIQAJ5kEAAuZhAAzmcQAG9pEAD/ahAAoGwQAEBuEADhbxAAcXEQABJzEACydBAAU3YQAON3EACEeRAAJHsQAMV8EABVfhAA9n8QAJaBEAA3gxAAx4QQAGiGEAAIiBAAqYkQADmLEADajBAAeo4QABuQEACrkRAATJMQAOyUEACNlhAAHZgQAL6ZEABemxAA/5wQAI+eEAAwoBAA0KEQAHGjEAABpRAAoqYQAEKoEADjqRAAc6sQABStEAC0rhAAVbAQAOWxEACGsxAAJrUQAMe2EABXuBAA+LkQAJi7EAA5vRAAyb4QAGrAEAAKwhAAq8MQADvFEADcxhAAfMgQAB3KEAC+yxAATs0QAO7OEACP0BAAMNIQAMDTEABh1RAAAdcQAJHYEAAy2hAA0tsQAHPdEAAD3xAApOAQAETiEADl4xAAdeUQABbnEAC26BAAV+oQAOfrEACI7RAAKO8QAMnwEABZ8hAA+vMQAJr1EAA79xAAy/gQAGz6EAAM/BAArf0QAD3/EADeABEAfgIRAB8EEQDABREAUAcRAPAIEQCRChEAIQwRAMINEQBiDxEAAxERAJMSEQA0FBEA1BURAHUXEQAFGREAphoRAEYcEQDnHREAdx8RABghEQC4IhEAWSQRAOklEQCKJxEAKikRAMsqEQBbLBEA/C0RAJwvEQA9MREA3jIRAG40EQAONhEArzcRAD85EQDgOhEAgDwRACE+EQCxPxEAUkERAPJCEQCTRBEAI0YRAMRHEQBkSREABUsRAJVMEQA2ThEA1k8RAHdREQAHUxEAqFQRAElWEQDpVxEAeVkRABpbEQC6XBEAW14RAOtfEQCMYREALGMRAM1kEQBdZhEA/mcRAJ5pEQA/axEAz2wRAHBuEQAQcBEAsXERAEFzEQDidBEAgnYRACN4EQCzeREAVHsRAPR8EQCVfhEAJYARAMaBEQBmgxEAB4URAKiGEQA4iBEA2IkRAHmLEQAajREAqo4RAEqQEQDrkREAe5MRAByVEQC8lhEAXZgRAO2ZEQCOmxEALp0RAM+eEQBfoBEAAKIRAKCjEQBBpREA0aYRAHKoEQASqhEAs6sRAEOtEQDkrhEAhLARACWyEQDGsxEAVrURAPa2EQCXuBEAOLoRAMi7EQBovREACb8RAJnAEQA6whEA2sMRAHvFEQALxxEArMgRAEzKEQDtyxEAfc0RAB7PEQC+0BEAX9IRAO/TEQCQ1REAMdcRANHYEQBh2hEAAtwRAKLdEQBD3xEA0+ARAHTiEQAU5BEAteURAEXnEQDm6BEAhuoRACfsEQC37REAWO8RAPjwEQCZ8hEAKfQRAMr1EQBq9xEAC/kRAJv6EQA8/BEA3P0RAH3/EQANARIArgISAE4EEgDvBRIAfwcSACAJEgDAChIAYQwSAPENEgCSDxIAMhESANMSEgBjFBIABBYSAKQXEgBFGRIA1RoSAHYcEgAWHhIAtx8SAEchEgDoIhIAiCQSACkmEgC5JxIAWikSAPoqEgCbLBIAKy4SAMwvEgBsMRIADTMSAJ00EgA+NhIA3jcSAH85EgAPOxIAsDwSAFA+EgDxPxIAgUESACJDEgDCRBIAY0YSAPNHEgCUSRIANEsSANVMEgBlThIABlASAKZREgBHUxIA11QSAHhWEgAZWBIAuVkSAElbEgDqXBIAil4SACtgEgC7YRIAXGMSAPxkEgCdZhIALWgSAM5pEgBuaxIAD20SAJ9uEgBAcBIA4HESAIFzEgARdRIAsnYSAFJ4EgDzeRIAg3sSACR9EgDEfhIAZYASAPWBEgCWgxIANoUSANeGEgBniBIACIoSAKiLEgBJjRIA2Y4SAHqQEgAakhIAu5MSAEuVEgDslhIAjJgSAC2aEgC9mxIAXp0SAP6eEgCfoBIAL6ISANCjEgBwpRIAEacSAKGoEgBCqhIA4qsSAIOtEgATrxIAtLASAFSyEgD1sxIAhbUSACa3EgDGuBIAZ7oSAPe7EgCYvRIAOL8SANnAEgBpwhIACsQSAKrFEgBLxxIA28gSAHzKEgAczBIAvc0SAE3PEgDu0BIAjtISAC/UEgC/1RIAYNcSAAHZEgCh2hIAMdwSANLdEgBy3xIAE+ESAKPiEgBE5BIA5OUSAIXnEgAV6RIAtuoSAFbsEgDm7RIAh+8SACjxEgDI8hIAafQSAPn1EgCa9xIAOvkSANv6EgBr/BIADP4SAKz/EgBNARMA3QITAH4EEwAeBhMAvwcTAE8JEwDwChMAkAwTADEOEwDBDxMAYhETAAITEwCjFBMAMxYTANQXEwB0GRMAFRsTAKUcEwBGHhMA5h8TAIchEwAXIxMAuCQTAFgmEwDoJxMAiSkTACorEwDKLBMAay4TAPsvEwCcMRMAPDMTAN00EwBtNhMADjgTAK45EwBPOxMA3zwTAIA+EwAgQBMAwUETAFFDEwDyRBMAkkYTADNIEwDDSRMAZEsTAARNEwClThMANVATANZREwB2UxMAF1UTAKdWEwBIWBMA6VkTAIlbEwAZXRMAul4TAFpgEwDqYRMAi2MTACxlEwDMZhMAbWgTAP1pEwCeaxMAPm0TAN9uEwBvcBMAEHITALBzEwBRdRMA4XYTAIJ4EwAiehMAw3sTAFN9EwD0fhMAlIATADWCEwDFgxMAZoUTAAaHEwCWiBMAN4oTANiLEwB4jRMAGY8TAKmQEwBKkhMA6pMTAIuVEwAblxMAvJgTAFyaEwD9mxMAjZ0TAC6fEwDOoBMAb6ITAP+jEwCgpRMAQKcTAOGoEwBxqhMAEqwTALKtEwBTrxMA47ATAISyEwAktBMAtLUTAFW3EwD2uBMAlroTACa8EwDHvRMAaL8TAAjBEwCpwhMAOcQTANrFEwB6xxMAG8kTAKvKEwBMzBMA7M0TAI3PEwAd0RMAvtITAF7UEwDu1RMAj9cTADDZEwDR2hMAcdwTAAHeEwCi3xMAQuETAOPiEwBz5BMAFOYTALTnEwBV6RMA5eoTAIbsEwAm7hMAx+8TAFfxEwD48hMAmPQTADn2EwDJ9xMAavkTAAr7EwCr/BMAO/4TANz/EwB8ARQAHQMUAK0EFABOBhQA7gcUAI8JFAAfCxQAwAwUAGAOFADwDxQAkREUADITFADSFBQAYhYUAAMYFACkGRQARBsUAOUcFAB1HhQAFiAUALYhFABXIxQA5yQUAIgmFAAoKBQAySkUAFkrFAD6LBQAmi4UADswFADLMRQAbDMUAAw1FACtNhQAPTgUAN45FAB+OxQADj0UAK8+FABQQBQA8EEUAIBDFAAhRRQAwkYUAGJIFAADShQAk0sUADRNFADUThQAdVAUAAVSFACmUxQARlUUAOdWFAB3WBQAGFoUALlbFABZXRQA6V4UAIpgFAAqYhQAy2MUAFtlFAD8ZhQAnGgUAD1qFADNaxQAbm0UAA5vFACecBQAP3IUAOBzFACAdRQAIXcUALF4FABSehQA8nsUAIJ9FAAjfxQAxIAUAGSCFAD0gxQAlYUUADaHFADWiBQAZooUAAeMFACojRQASI8UAOmQFAB5khQAGpQUALqVFABblxQA65gUAIyaFAAsnBQAzZ0UAF2fFAD+oBQAnqIUAD+kFADPpRQAcKcUABCpFACxqhQAQawUAOKtFACCrxQAI7EUALOyFABUtBQA9LUUAIS3FAAluRQAxroUAGa8FAD2vRQAl78UADjBFADYwhQAaMQUAAnGFACqxxQASskUAOvKFAB7zBQAHM4UALzPFABd0RQA7dIUAI7UFAAu1hQAvtcUAF/ZFAAA2xQAodwUADDeFADR3xQAcuEUABLjFACi5BQAQ+YUAOTnFACE6RQAJesUALXsFABW7hQA9u8UAJfxFAAn8xQAyPQUAGj2FAD59xQAmfkUADr7FADa/BQAav4UAAsAFQCsARUATAMVANwEFQB9BhUAHggVAL4JFQBOCxUA7wwVAJAOFQAwEBUA0REVAGETFQACFRUAohYVAEMYFQDTGRUAdBsVABQdFQC1HhUARSAVAOYhFQCGIxUAJyUVALcmFQBYKBUA+CkVAJkrFQApLRUAyi4VAGowFQALMhUAmzMVADw1FQDcNhUAbDgVAA06FQCuOxUATj0VAN4+FQB/QBUAIEIVAMBDFQBQRRUA8UYVAJJIFQAyShUAwksVAGNNFQAETxUApFAVAEVSFQDVUxUAdlUVABZXFQC3WBUAR1oVAOhbFQCJXRUAKV8VALlgFQBaYhUA+mMVAIplFQArZxUAzGgVAGxqFQD8axUAnW0VAD5vFQDecBUAbnIVAA90FQCwdRUAUHcVAOF4FQCBehUAInwVAMJ9FQBjfxUA84AVAJSCFQA0hBUA1YUVAGWHFQAGiRUApooVAEeMFQDXjRUAeI8VABiRFQCokhUASZQVAOqVFQCKlxUAGpkVALuaFQBcnBUA/J0VAIyfFQAtoRUAzqIVAG6kFQD+pRUAn6cVAECpFQDgqhUAgawVABGuFQCyrxUAUrEVAOKyFQCDtBUAJLYVAMS3FQBluRUA9boVAJa8FQA2vhUA178VAGfBFQAIwxUAqMQVAEnGFQDZxxUAeskVABrLFQCqzBUAS84VAOzPFQCM0RUAHNMVAL3UFQBe1hUA/tcVAI7ZFQAv2xUA0NwVAHHeFQAA4BUAoeEVAELjFQDi5BUAg+YVABPoFQC06RUAVOsVAPXsFQCF7hUAJvAVAMbxFQBn8xUA9/QVAJj2FQA4+BUAyfkVAGn7FQAK/RUAqv4VADoAFgDbARYAfAMWABwFFgCsBhYATQgWAO4JFgCOCxYALw0WAL8OFgBgEBYAABIWAJATFgAxFRYA0hYWAHIYFgACGhYAoxsWAEQdFgDkHhYAdCAWABUiFgC2IxYAViUWAOYmFgCHKBYAKCoWAMgrFgBpLRYA+S4WAJowFgA6MhYA2zMWAGs1FgAMNxYArDgWADw6FgDdOxYAfj0WAB4/FgCuQBYAT0IWAPBDFgCQRRYAIEcWAMFIFgBiShYAAkwWAJJNFgAzTxYA1FAWAHRSFgAVVBYApVUWAEZXFgDmWBYAh1oWABdcFgC4XRYAWV8WAPlgFgCJYhYAKmQWAMplFgBaZxYA+2gWAJxqFgA8bBYAzG0WAG1vFgAOcRYArnIWAD50FgDfdRYAgHcWACB5FgCxehYAUXwWAPJ9FgCSfxYAIoEWAMOCFgBkhBYABIYWAJSHFgA1iRYA1ooWAHaMFgAGjhYAp48WAEiRFgDokhYAiZQWABmWFgC6lxYAWpkWAPuaFgCLnBYALJ4WAMyfFgBcoRYA/aIWAJ6kFgA+phYAzqcWAG+pFgAQqxYAsKwWAECuFgDhrxYAgrEWACKzFgCytBYAU7YWAPS3FgCUuRYANbsWAMW8FgBmvhYABsAWAKfBFgA3wxYA2MQWAHjGFgAIyBYAqckWAErLFgDqzBYAes4WABvQFgC80RYAXNMWAOzUFgCN1hYALtgWAM7ZFgBe2xYA/9wWAKDeFgBB4BYA4eEWAHHjFgAS5RYAsuYWAFPoFgDj6RYAhOsWACTtFgC07hYAVfAWAPbxFgCW8xYAN/UWAMf2FgBo+BYACPoWAJn7FgA5/RYA2v4WAHoAFwAKAhcAqwMXAEwFFwDsBhcAfAgXAB0KFwC+CxcAXg0XAO4OFwCPEBcAMBIXANATFwBxFRcAARcXAKIYFwBCGhcA4xsXAHMdFwAUHxcAtCAXAEQiFwDlIxcAhiUXACYnFwC2KBcAVyoXAPgrFwCYLRcAKC8XAMkwFwBqMhcACjQXAJo1FwA7NxcA3DgXAHw6FwAMPBcArT0XAE4/FwDuQBcAj0IXAB9EFwDARRcAYEcXAPBIFwCRShcAMkwXANJNFwBiTxcAA1EXAKRSFwBEVBcA1FUXAHVXFwAWWRcAtloXAEZcFwDnXRcAiF8XAClhFwDJYhcAWWQXAPplFwCaZxcAKmkXAMtqFwBsbBcADG4XAJxvFwA9cRcA3nIXAH50FwAOdhcAr3cXAFB5FwDwehcAgXwXACF+FwDCfxcAYoEXAPKCFwCThBcANIYXANSHFwBkiRcABYsXAKaMFwBGjhcA548XAHeRFwAYkxcAuJQXAEiWFwDplxcAipkXACqbFwC6nBcAW54XAPyfFwCcoRcALKMXAM2kFwBuphcADqgXAJ6pFwA/qxcA4KwXAICuFwAQsBcAsbEXAFKzFwDytBcAgrYXACO4FwDEuRcAZLsXAPS8FwCVvhcANsAXANbBFwBmwxcAB8UXAKjGFwBIyBcA2MkXAHnLFwAazRcAus4XAFvQFwDr0RcAjNMXACzVFwC81hcAXdgXAP7ZFwCe2xcALt0XAM/eFwBw4BcAEeIXAKDjFwBB5RcA4uYXAILoFwAS6hcAs+sXAFTtFwD07hcAhPAXACXyFwDG8xcAZvUXAPb2FwCX+BcAOPoXANj7FwBp/RcACf8XAKoAGABKAhgA2gMYAHsFGAAcBxgAvAgYAEwKGADtCxgAjg0YAC4PGAC+EBgAXxIYAAAUGACgFRgAMBcYANEYGAByGhgAEhwYAKIdGABDHxgA5CAYAIQiGAAUJBgAtSUYAFYnGAD2KBgAhioYACcsGADILRgAaC8YAPgwGACZMhgAOjQYANo1GABqNxgACzkYAKw6GABMPBgA3D0YAH0/GAAeQRgAvkIYAE5EGADvRRgAkEcYADBJGADAShgAYUwYAAJOGACiTxgAMlEYANNSGAB0VBgAFFYYAKRXGABFWRgA5loYAIZcGAAWXhgAt18YAFhhGAD5YhgAiGQYAClmGADKZxgAamkYAPpqGACbbBgAPG4YANxvGABscRgADXMYAK50GABOdhgA3ncYAH95GAAgexgAwHwYAFF+GADxfxgAkoEYADKDGADChBgAY4YYAASIGACkiRgARYsYAOaMGACGjhgAFpAYALeRGABYkxgA+JQYAIiWGAApmBgAypkYAGqbGAD6nBgAm54YADygGADcoRgAbKMYAA2lGACuphgATqgYAN6pGAB/qxgAIK0YAMCuGABQsBgA8bEYAJKzGAAytRgAwrYYAGO4GAAEuhgApLsYADS9GADVvhgAdsAYABbCGACmwxgAR8UYAOjGGACJyBgAGMoYALnLGABazRgA+s4YAIrQGAAr0hgAzNMYAGzVGAD81hgAndgYAD7aGADe2xgAbt0YAA/fGACw4BgAUOIYAOHjGACB5RgAIucYAMLoGABS6hgA8+sYAJTtGAA07xgAxPAYAGXyGAAG9BgApvUYADb3GADX+BgAePoYABj8GACo/RgASf8YAOoAGQCKAhkAGgQZALsFGQBcBxkA/AgZAIwKGQAtDBkAzg0ZAG4PGQD+EBkAnxIZAEAUGQDgFRkAcBcZABEZGQCyGhkAUhwZAOIdGQCDHxkAJCEZAMQiGQBUJBkA9SUZAJYnGQA2KRkAxioZAGcsGQAILhkAqC8ZADgxGQDZMhkAejQZABo2GQCqNxkASzkZAOw6GQCMPBkAHD4ZAL0/GQBeQRkA/kIZAI5EGQAvRhkA0EcZAGBJGQAASxkAoUwZAEJOGQDiTxkAclEZABNTGQC0VBkAVFYZAORXGQCFWRkAJlsZAMZcGQBWXhkA918ZAJhhGQA4YxkAyWQZAGlmGQAKaBkAqmkZADprGQDbbBkAfG4ZABxwGQCscRkATXMZAO50GQCOdhkAHngZAL95GQBgexkAAH0ZAJB+GQAxgBkA0oEZAHKDGQAChRkAo4YZAESIGQDkiRkAdIsZABWNGQC2jhkARpAZAOaRGQCHkxkAKJUZAMiWGQBYmBkA+ZkZAJqbGQA6nRkAyp4ZAGugGQAMohkArKMZADylGQDdphkAfqgZAB6qGQCuqxkAT60ZAPCuGQCQsBkAILIZAMGzGQBitRkAArcZAJK4GQAzuhkA1LsZAHS9GQAEvxkApcAZAEbCGQDmwxkAdsUZABfHGQC4yBkASMoZAOjLGQCJzRkAKs8ZAMrQGQBa0hkA+9MZAJzVGQA81xkAzNgZAG3aGQAO3BkArt0ZAD7fGQDf4BkAgOIZACDkGQCx5RkAUecZAPLoGQCS6hkAIuwZAMPtGQBk7xkA9PAZAJTyGQA19BkA1vUZAGb3GQAG+RkAp/oZAEj8GQDo/RkAeP8ZABkBGgC6AhoAWgQaAOoFGgCLBxoALAkaAMwKGgBcDBoA/Q0aAJ4PGgA+ERoAzhIaAG8UGgAQFhoAsBcaAEAZGgDhGhoAghwaACIeGgCyHxoAUyEaAPQiGgCEJBoAJCYaAMUnGgBmKRoA9ioaAJYsGgA3LhoA2C8aAGgxGgAIMxoAqTQaAEo2GgDaNxoAejkaABs7GgC8PBoAXD4aAOw/GgCNQRoALkMaAM5EGgBeRhoA/0caAKBJGgBBSxoA0EwaAHFOGgASUBoAolEaAEJTGgDjVBoAhFYaABRYGgC0WRoAVVsaAPZcGgCWXhoAJmAaAMdhGgBoYxoACGUaAJlmGgA5aBoA2mkaAHprGgAKbRoAq24aAExwGgDscRoAfHMaAB11GgC+dhoAXngaAO55GgCPexoAMH0aANB+GgBggBoAAYIaAKKDGgAyhRoA0oYaAHOIGgAUihoApIsaAESNGgDljhoAhpAaACaSGgC2kxoAV5UaAPiWGgCYmBoAKJoaAMmbGgBqnRoACp8aAJqgGgA7ohoA3KMaAHylGgAMpxoAragaAE6qGgDuqxoAfq0aAB+vGgDAsBoAULIaAPCzGgCRtRoAMrcaAMK4GgBiuhoAA7waAKS9GgA0vxoA1MAaAHXCGgAWxBoApsUaAEbHGgDnyBoAiMoaACnMGgC4zRoAWc8aAPrQGgCa0hoAKtQaAMvVGgBs1xoADNkaAJzaGgA93BoA3t0aAH7fGgAO4RoAr+IaAFDkGgDw5RoAgecaACHpGgDC6hoAUuwaAPLtGgCT7xoANPEaAMTyGgBk9BoABfYaAKb3GgA2+RoA1voaAHf8GgAY/hoAuP8aAEgBGwDpAhsAigQbACoGGwC6BxsAWwkbAPwKGwCcDBsAPQ4bAN4PGwBuERsADhMbAK8UGwBQFhsA8BcbAIAZGwAhGxsAwhwbAGIeGwDyHxsAkyEbADQjGwDUJBsAZCYbAAUoGwCmKRsARisbANYsGwB3LhsAGDAbALkxGwBIMxsA6TQbAIo2GwAaOBsAujkbAFs7GwD8PBsAjD4bACxAGwDNQRsAbkMbAP5EGwCeRhsAP0gbAOBJGwBwSxsAEU0bALFOGwBSUBsA4lEbAIJTGwAjVRsAxFYbAGRYGwD0WRsAlVsbADZdGwDWXhsAZmAbAAdiGwCoYxsASGUbANhmGwB5aBsAGmobALprGwBKbRsA624bAIxwGwAschsAvHMbAF11GwD+dhsAnngbAC56GwDPexsAcH0bABB/GwCggBsAQYIbAOKDGwByhRsAEocbALOIGwBUihsA5IsbAISNGwAljxsAxpAbAFaSGwD2kxsAl5UbADiXGwDImBsAaJobAAmcGwCqnRsAOp8bANqgGwB7ohsAHKQbAKylGwBMpxsA7agbAI6qGwAurBsAvq0bAF+vGwAAsRsAobIbADC0GwDRtRsAcrcbABK5GwCiuhsAQ7wbAOS9GwCEvxsAFMEbALXCGwBWxBsA9sUbAIbHGwAnyRsAyMobAFjMGwD5zRsAmc8bADrRGwDK0hsAatQbAAvWGwCs1xsAPNkbANzaGwB93BsAHt4bAK7fGwBO4RsA7+IbAJDkGwAg5hsAwOcbAGHpGwAC6xsAouwbADLuGwDT7xsAdPEbABTzGwCk9BsARfYbAOb3GwCG+RsAFvsbALf8GwBY/hsA+P8bAIgBHAApAxwAygQcAGoGHAD6BxwAmwkcADwLHADcDBwAbA4cAA0QHACuERwAPhMcAN4UHAB/FhwAIBgcALAZHABQGxwA8RwcAJIeHAAiIBwAwiEcAGMjHAAEJRwAlCYcADQoHADVKRwAdiscAAYtHACmLhwARzAcAOgxHAB4MxwAGDUcALk2HABaOBwA+jkcAIo7HAArPRwAzD4cAFxAHAD8QRwAnUMcAD5FHADORhwAbkgcAA9KHACwSxwAUE0cAOFOHACBUBwAIlIcAMJTHABSVRwA81YcAJRYHAA0WhwAxFscAGVdHAAGXxwApmAcADZiHADXYxwAeGUcAAhnHACoaBwASWocAOprHAB6bRwAGm8cALtwHABcchwA7HMcAIx1HAAtdxwAzngcAF56HAD+exwAn30cAEB/HADQgBwAcIIcABGEHACyhRwAQoccAOKIHACDihwAJIwcAMSNHABUjxwA9ZAcAJaSHAA2lBwAxpUcAGeXHAAImRwAqJocADicHADZnRwAep8cAAqhHACqohwAS6QcAOylHAB8pxwAHKkcAL2qHABerBwA7q0cAI6vHAAvsRwA0LIcAGC0HAAAthwAobccAEK5HADSuhwAcrwcABO+HAC0vxwARMEcAOTCHACFxBwAJsYcALbHHABWyRwA98ocAJjMHAAozhwAyc8cAGnRHAAK0xwAmtQcADrWHADb1xwAfNkcAAzbHACs3BwATd4cAO7fHAB+4RwAHuMcAL/kHABg5hwA8OccAJDpHAAx6xwA0uwcAHLuHAAC8BwAo/EcAETzHADk9BwAdPYcABX4HAC2+RwAVvscAOb8HACH/hwAKAAdALgBHQBYAx0A+QQdAJoGHQAqCB0AygkdAGsLHQAMDR0AnA4dADwQHQDdER0AfhMdAA4VHQCuFh0ATxgdAPAZHQCAGx0AIB0dAMEeHQBiIB0A8iEdAJIjHQAzJR0A1CYdAGQoHQAEKh0ApSsdAEYtHQDWLh0AdjAdABcyHQC4Mx0AWTUdAOg2HQCJOB0AKjodAMo7HQBrPR0ADD8dAJxAHQA8Qh0A3UMdAH5FHQAORx0ArkgdAE9KHQDwSx0AgE0dACBPHQDBUB0AYlIdAPJTHQCSVR0AM1cdANRYHQB0Wh0ABFwdAKVdHQBGXx0A5mAdAHZiHQAXZB0AuGUdAEhnHQDoaB0AiWodACpsHQC6bR0AWm8dAPtwHQCcch0ALHQdAMx1HQBtdx0ADnkdAJ56HQA+fB0A330dAIB/HQAQgR0AsIIdAFGEHQDyhR0AgocdACKJHQDDih0AZIwdAASOHQCljx0ARpEdANaSHQB2lB0AF5YdALiXHQBYmR0A6ZodAImcHQAqnh0Ayp8dAFqhHQD7oh0AnKQdACymHQDMpx0AbakdAA6rHQCerB0APq4dAN+vHQCAsR0AELMdALC0HQBRth0A8rcdAIK5HQAiux0Aw7wdAGS+HQD0vx0AlMEdADXDHQDWxB0AZsYdAAbIHQCnyR0ASMsdANjMHQB4zh0AGdAdALrRHQBK0x0A6tQdAIvWHQAs2B0AzNkdAFzbHQD93B0Ant4dAD7gHQDO4R0Ab+MdABDlHQCg5h0AQOgdAOHpHQCC6x0AEu0dALLuHQBT8B0A9PEdAJTzHQAk9R0AxfYdAGb4HQD2+R0AlvsdADf9HQDY/h0AaAAeAAgCHgCpAx4ASgUeANoGHgB6CB4AGwoeALwLHgBMDR4A7A4eAI0QHgAuEh4AzhMeAF4VHgD/Fh4AoBgeADAaHgDRGx4AcR0eABIfHgCiIB4AQiIeAOMjHgCEJR4AFCceALQoHgBVKh4A9iseAIYtHgAmLx4AxzAeAGgyHgD4Mx4AmDUeADk3HgDaOB4AajoeAAo8HgCrPR4ATD8eANxAHgB8Qh4AHUQeAL5FHgBORx4A7kgeAI9KHgAwTB4AwE0eAGBPHgABUR4AolIeADJUHgDSVR4Ac1ceABRZHgCkWh4ARFweAOVdHgCGXx4AJmEeALZiHgBXZB4A+GUeAIhnHgAoaR4AyWoeAGpsHgD6bR4Amm8eADtxHgDcch4AbHQeAAx2HgCtdx4ATnkeAN56HgB+fB4AH34eAMB/HgBQgR4A8IIeAJGEHgAyhh4AwoceAGKJHgADix4ApIweADSOHgDUjx4AdZEeABaTHgCmlB4ARpYeAOeXHgCImR4AGJseALmcHgBZnh4A+p8eAIqhHgAqox4Ay6QeAGymHgD8px4AnKkeAD2rHgDerB4Abq4eAA6wHgCvsR4AULMeAOC0HgCAth4AIbgeAMK5HgBSux4A8rweAJO+HgA0wB4AxMEeAGTDHgAFxR4ApsYeADbIHgDWyR4Ad8seABjNHgCozh4ASNAeAOnRHgCK0x4AGtUeALrWHgBb2B4A/NkeAIzbHgAs3R4Azd4eAG7gHgD+4R4AnuMeAD/lHgDg5h4AcOgeABDqHgCx6x4AUu0eAOLuHgCC8B4AI/IeAMTzHgBU9R4A9PYeAJX4HgA2+h4AxvseAGb9HgAH/x4AqAAfADgCHwDYAx8AeQUfABoHHwCqCB8ASgofAOsLHwCMDR8AHA8fALwQHwBdEh8A/hMfAI4VHwAuFx8AzxgfAHAaHwAAHB8AoR0fAEEfHwDiIB8AciIfABIkHwCzJR8AVCcfAOQoHwCEKh8AJSwfAMYtHwBWLx8A9jAfAJcyHwA4NB8AyDUfAGg3HwAJOR8AqjofADo8HwDaPR8Aez8fABxBHwCsQh8ATEQfAO1FHwCORx8AHkkfAL5KHwBfTB8AAE4fAJBPHwAwUR8A0VIfAHJUHwACVh8AolcfAENZHwDkWh8AdFwfABReHwC1Xx8AVmEfAOZiHwCGZB8AJ2YfAMhnHwBYaR8A+GofAJlsHwA6bh8Aym8fAGpxHwALcx8ArHQfADx2HwDcdx8AfXkfAB57HwCufB8ATn4fAO9/HwB/gR8AIIMfAMCEHwBhhh8AAogfAJKJHwAyix8A04wfAHSOHwAEkB8ApJEfAEWTHwDmlB8AdpYfABaYHwC3mR8AWJsfAOicHwCJnh8AKaAfAMqhHwBaox8A+qQfAJumHwA8qB8AzKkfAGyrHwANrR8Arq4fAD6wHwDesR8Af7MfACC1HwCwth8AULgfAPG5HwCSux8AIr0fAMK+HwBjwB8ABMIfAJTDHwA0xR8A1cYfAHbIHwAGyh8ApssfAEfNHwDXzh8AeNAfABjSHwC50x8AWtUfAOrWHwCK2B8AK9ofAMzbHwBc3R8A/N4fAJ3gHwA+4h8AzuMfAG7lHwAP5x8AsOgfAEDqHwDg6x8Age0fACLvHwCy8B8AUvIfAPPzHwCU9R8AJPcfAMT4HwBl+h8ABvwfAJb9HwA2/x8A1wAgAHgCIAAIBCAAqAUgAEkHIADqCCAAegogABoMIAC7DSAASw8gAOwQIACMEiAALRQgAM4VIABeFyAA/hggAJ8aIABAHCAA0B0gAHEfIAARISAAsiIgAEIkIADiJSAAgycgACQpIAC0KiAAVCwgAPUtIACWLyAAJjEgAMYyIABnNCAACDYgAJg3IAA4OSAA2TogAHo8IAAKPiAAqj8gAEtBIADsQiAAfEQgABxGIAC9RyAAXkkgAO5KIACOTCAAL04gANBPIABgUSAAAFMgAKFUIAAxViAA0lcgAHJZIAATWyAAo1wgAEReIADkXyAAhWEgACZjIAC2ZCAAVmYgAPdnIACYaSAAKGsgAMhsIABpbiAACnAgAJpxIAA6cyAA23QgAHx2IAAMeCAArHkgAE17IADufCAAfn4gAB6AIAC/gSAAYIMgAPCEIACQhiAAMYggANKJIABiiyAAAo0gAKOOIABEkCAA1JEgAHSTIAAVlSAAtpYgAEaYIADmmSAAh5sgABedIAC4niAAWaAgAPmhIACJoyAAKqUgAMqmIABrqCAADKogAJyrIAA8rSAA3a4gAH6wIAAOsiAArrMgAE+1IADwtiAAgLggACC6IADBuyAAYr0gAPK+IACSwCAAM8IgANTDIABkxSAABMcgAKXIIABGyiAA1ssgAHbNIAAXzyAAuNAgAEjSIADo0yAAidUgABnXIAC62CAAWtogAPvbIACL3SAALN8gAMzgIABt4iAA/eMgAJ7lIAA+5yAA3+ggAIDqIAAQ7CAAsO0gAFHvIADy8CAAgvIgACL0IADD9SAAZPcgAPT4IACU+iAANfwgANb9IABm/yAABgEhAKcCIQBIBCEA2AUhAHgHIQAZCSEAugohAEoMIQDqDSEAiw8hACwRIQC8EiEAXBQhAP0VIQCeFyEALhkhAM4aIQBvHCEAEB4hAKAfIQBBISEA4SIhAHEkIQASJiEAsichAFMpIQDjKiEAhCwhACQuIQDFLyEAZjEhAPYyIQCWNCEANzYhANg3IQBoOSEACDshAKk8IQBKPiEA2j8hAHpBIQAbQyEAvEQhAExGIQDsRyEAjUkhAC5LIQC+TCEAXk4hAP9PIQCgUSEAMFMhANBUIQBxViEAElghAKJZIQBCWyEA41whAIReIQAUYCEAtGEhAFVjIQD2ZCEAhmYhACZoIQDHaSEAaGshAPhsIQCYbiEAOXAhANpxIQBqcyEACnUhAKt2IQBMeCEA3HkhAHx7IQAdfSEArX4hAE6AIQDugSEAj4MhAB+FIQDAhiEAYIghAAGKIQCRiyEAMo0hANKOIQBzkCEAFJIhAKSTIQBElSEA5ZYhAIaYIQAWmiEAtpshAFedIQD4niEAiKAhACmiIQDJoyEAaqUhAPqmIQCaqCEAO6ohANyrIQBsrSEADK8hAK2wIQBOsiEA3rMhAH61IQAftyEAwLghAFC6IQDwuyEAkb0hADK/IQDCwCEAYsIhAAPEIQCTxSEANMchANTIIQB1yiEABcwhAKbNIQBGzyEA59AhAHfSIQAY1CEAuNUhAFnXIQDp2CEAitohACrcIQDL3SEAbN8hAPzgIQCc4iEAPeQhAN7lIQBu5yEADukhAK/qIQBQ7CEA4O0hAIDvIQAh8SEAwvIhAFL0IQDy9SEAk/chADT5IQDE+iEAZPwhAAX+IQCV/yEANgEiANYCIgB3BCIABwYiAKgHIgBICSIA6QoiAHkMIgAaDiIAug8iAFsRIgDrEiIAjBQiACwWIgDNFyIAXRkiAP4aIgCeHCIAPx4iAOAfIgBwISIAESMiALEkIgBSJiIA4iciAIIpIgAjKyIAxCwiAFQuIgD0LyIAlTEiADYzIgDGNCIAZjYiAAc4IgCoOSIAODsiANg8IgB5PiIAGkAiAKpBIgBKQyIA60QiAIxGIgAcSCIAvEkiAF1LIgDtTCIAjk4iAC5QIgDPUSIAX1MiAABVIgCgViIAQVgiAOJZIgByWyIAEl0iALNeIgBUYCIA5GEiAIRjIgAlZSIAxmYiAFZoIgD2aSIAl2siADhtIgDIbiIAaHAiAAlyIgCqcyIAOnUiANp2IgB7eCIAC3oiAKx7IgBMfSIA7X4iAH2AIgAegiIAvoMiAF+FIgDvhiIAkIgiADCKIgDRiyIAYY0iAAKPIgCikCIAQ5IiAOSTIgB0lSIAFJciALWYIgBWmiIA5psiAIadIgAnnyIAt6AiAFiiIgD5oyIAmaUiACmnIgDKqCIAaqoiAAusIgCbrSIAPK8iANywIgB9siIADbQiAK61IgBOtyIA77giAJC6IgAgvCIAwL0iAGG/IgACwSIAksIiADLEIgDTxSIAdMciAATJIgCkyiIARcwiAObNIgB2zyIAFtEiALfSIgBH1CIA6NUiAIjXIgAp2SIAudoiAFrcIgD63SIAm98iACvhIgDM4iIAbOQiAA3mIgCd5yIAPukiAN7qIgB/7CIAIO4iALDvIgBQ8SIA8fIiAJL0IgAi9iIAwvciAGP5IgAE+yIAlPwiADT+IgDV/yIAdgEjAAYDIwCmBCMARwYjAOgHIwB4CSMAGAsjALkMIwBaDiMA6g8jAIoRIwArEyMAuxQjAFwWIwD8FyMAnRkjAC0bIwDOHCMAbh4jAA8gIwCfISMAQCMjAOEkIwCBJiMAESgjALIpIwBSKyMA8ywjAIMuIwAkMCMAxDEjAGUzIwD1NCMAljYjADY4IwDXOSMAZzsjAAg9IwCoPiMASUAjAOpBIwB6QyMAGkUjALtGIwBcSCMA7EkjAIxLIwAtTSMAvU4jAF5QIwD+USMAn1MjAC9VIwDQViMAcFgjABFaIwChWyMAQl0jAOJeIwCDYCMAE2IjALRjIwBUZSMA9WYjAIVoIwAmaiMAxmsjAGdtIwD3biMAmHAjADhyIwDZcyMAenUjAAp3IwCqeCMAS3ojAOx7IwB8fSMAHH8jAL2AIwBNgiMA7oMjAI6FIwAvhyMAv4gjAGCKIwAAjCMAoY0jADGPIwDSkCMAcpIjABOUIwCjlSMARJcjAOSYIwCFmiMAFZwjALadIwBWnyMA96AjAIeiIwAopCMAyaUjAGmnIwAKqSMAmqojADqsIwDbrSMAfK8jAAyxIwCssiMATbQjAN21IwB+tyMAHrkjAL+6IwBPvCMA8L0jAJC/IwAxwSMAwcIjAGLEIwACxiMAo8cjADPJIwDUyiMAdMwjABXOIwClzyMARtEjAObSIwCH1CMAKNYjALjXIwBY2SMA+dojAIncIwAq3iMAyt8jAGvhIwD74iMAnOQjADzmIwDd5yMAbekjAA7rIwCu7CMAT+4jAPDvIwCA8SMAIPMjAMH0IwBi9iMA8vcjAJL5IwAz+yMAw/wjAGT+IwAEACQApQEkADUDJADWBCQAdgYkABcIJACnCSQASAskAOgMJACJDiQAGRAkALoRJABaEyQA+xQkAIsWJAAsGCQAzBkkAG0bJAD9HCQAnh4kAD4gJADfISQAbyMkABAlJACxJiQAUSgkAOEpJACCKyQAIi0kAMMuJABTMCQA9DEkAJQzJAA1NSQAxTYkAGY4JAAGOiQApzskADc9JADYPiQAeEAkABlCJACpQyQASkUkAOpGJACLSCQALEokALxLJABcTSQA/U4kAJ5QJAAuUiQAzlMkAG9VJAD/ViQAoFgkAEBaJADhWyQAcV0kABJfJACyYCQAU2IkAONjJACEZSQAJGckAMVoJABVaiQA9mskAJZtJAA3byQAx3AkAGhyJAAIdCQAqXUkADl3JADaeCQAenokABt8JACrfSQATH8kAOyAJACNgiQAHYQkAL6FJABehyQA/4gkAI+KJAAwjCQA0I0kAHGPJAABkSQAopIkAEKUJADjlSQAc5ckABSZJAC0miQAVZwkAOWdJACGnyQAJqEkAMeiJABXpCQA+KUkAJmnJAA5qSQAyaokAGqsJAAKriQAq68kADuxJADcsiQAfLQkAB22JACttyQATrkkAO66JACPvCQAH74kAMC/JABgwSQAAcMkAJHEJAAyxiQA0sckAHPJJAADyyQApMwkAETOJADlzyQAddEkABbTJAC21CQAV9YkAOfXJACI2SQAKNskAMncJABZ3iQA+t8kAJrhJAA74yQAy+QkAGzmJAAM6CQArekkAD3rJADe7CQAfu4kAB/wJACv8SQAUPMkAPD0JACR9iQAIfgkAML5JABi+yQAA/0kAJP+JAA0ACUA1AElAHUDJQAFBSUApgYlAEYIJQDnCSUAdwslABgNJQC4DiUAWRAlAOkRJQCKEyUAKhUlAMsWJQBbGCUA/BklAJwbJQA9HSUAzR4lAG4gJQAOIiUAryMlAD8lJQDgJiUAgSglACEqJQCxKyUAUi0lAPIuJQCTMCUAIzIlAMQzJQBkNSUABTclAJU4JQA2OiUA1jslAHc9JQAHPyUAqEAlAEhCJQDpQyUAeUUlABpHJQC6SCUAW0olAOtLJQCMTSUALE8lAM1QJQBdUiUA/lMlAJ5VJQA/VyUAz1glAHBaJQAQXCUAsV0lAEFfJQDiYCUAgmIlACNkJQCzZSUAVGclAPRoJQCVaiUAJWwlAMZtJQBmbyUAB3ElAJdyJQA4dCUA2HUlAHl3JQAaeSUAunolAFt8JQDrfSUAjH8lACyBJQDNgiUAXYQlAP6FJQCehyUAP4klAM+KJQBwjCUAEY4lALGPJQBBkSUA4pIlAIKUJQASliUAs5clAFSZJQD0miUAlZwlACWeJQDGnyUAZqElAAejJQCXpCUAOKYlANinJQB5qSUACaslAKqsJQBKriUA668lAHuxJQAcsyUAvLQlAF22JQDttyUAjrklAC67JQDPvCUAX74lAADAJQCgwSUAQcMlANHEJQByxiUAEsglALPJJQBDyyUA5MwlAITOJQAU0CUAtdElAFbTJQD21CUAl9YlACfYJQDI2SUAaNslAAndJQCZ3iUAOuAlANrhJQB74yUAC+UlAKzmJQBM6CUA7eklAH3rJQAe7SUAvu4lAF/wJQDv8SUAkPMlADD1JQDR9iUAYfglAAL6JQCi+yUAQ/0lANP+JQB0ACYAFAImALUDJgBFBSYA5gYmAIYIJgAnCiYAtwsmAFgNJgD5DiYAmRAmACkSJgDKEyYAahUmAAsXJgCbGCYAPBomANwbJgB9HSYADR8mAK4gJgBOIiYA3iMmAH8lJgAgJyYAwCgmAGEqJgDxKyYAki0mADIvJgDTMCYAYzImAAQ0JgCkNSYARTcmANU4JgB2OiYAFjwmALc9JgBHPyYA6EAmAIhCJgApRCYAuUUmAFpHJgD6SCYAm0omACtMJgDMTSYAbE8mAA1RJgCdUiYAPlQmAN5VJgB/VyYAD1kmALBaJgBQXCYA8V0mAIFfJgAiYSYAwmImAGNkJgDzZSYAlGcmADRpJgDVaiYAZWwmAAZuJgCmbyYAR3EmANdyJgB4dCYAGHYmAKh3JgBJeSYA6nomAIp8JgAafiYAu38mAFyBJgD8giYAnYQmAC2GJgDOhyYAbokmAA+LJgCfjCYAQI4mAOGPJgCBkSYAEZMmALKUJgBSliYA85cmAIOZJgAkmyYAxJwmAFSeJgD1nyYAlqEmADajJgDXpCYAZ6YmAAioJgCoqSYASasmANmsJgB6riYAGrAmALuxJgBLsyYA7LQmAIy2JgAtuCYAvbkmAF67JgD+vCYAn74mAC/AJgDQwSYAcMMmABHFJgChxiYAQsgmAOLJJgCDyyYAE80mALTOJgBU0CYA9dEmAIXTJgAm1SYAxtYmAFbYJgD32SYAmNsmADjdJgDI3iYAaeAmAAriJgCq4yYAS+UmANvmJgB86CYAHOomAL3rJgBN7SYA7u4mAI7wJgAv8iYAv/MmAGD1JgAA9yYAofgmADH6JgDS+yYAcv0mABP/JgCjACcARAInAOQDJwB0BScAFQcnALYIJwBWCicA5gsnAIcNJwAoDycAyRAnAGkSJwD5EycAmhUnADoXJwDbGCcAaxonAAwcJwCsHScATR8nAN0gJwB+IicAHiQnAL8lJwBPJycA8CgnAJAqJwAxLCcAwS0nAGIvJwACMScAozInADM0JwDUNScAdDcnAAQ5JwClOicARjwnAOY9JwB2PycAF0EnALhCJwBYRCcA6EUnAIlHJwAqSScAykonAFpMJwD7TScAnE8nADxRJwDMUicAbVQnAA5WJwCuVycAT1knAN9aJwCAXCcAIF4nAMFfJwBRYScA8mInAJJkJwAzZicAw2cnAGRpJwAEaycApWwnADVuJwDWbycAdnEnAAZzJwCndCcASHYnAOh3JwB4eScAGXsnALp8JwBaficA6n8nAIuBJwAsgycAzIQnAG2GJwD9hycAnoknAD6LJwDfjCcAb44nABCQJwCxkScAUZMnAOGUJwCClicAIpgnALKZJwBTmycA9JwnAJSeJwA1oCcAxaEnAGajJwAGpScAp6YnADeoJwDYqScAeKsnAAmtJwCpricASrAnAOqxJwB6sycAG7UnALy2JwBcuCcA7LknAI27JwAuvScAzr4nAG/AJwD/wScAoMMnAEDFJwDhxicAccgnABLKJwCyyycAU80nAOPOJwCE0CcAJNInAMXTJwBV1ScA9tYnAJbYJwA32icAx9snAGjdJwAI3ycAmOAnADniJwDa4ycAeuUnAArnJwCr6CcATOonAOzrJwB87ScAHe8nAL7wJwBe8icA7vMnAI/1JwAw9ycA0PgnAGD6JwAB/CcAov0nAEL/JwDjACgAcwIoABQEKAC0BSgAVQcoAOUIKACGCigAJgwoAMcNKABXDygA+BAoAJkSKAA5FCgAyRUoAGoXKAAKGSgAqxooADscKADcHSgAfB8oAAwhKACtIigATiQoAO4lKAB+JygAHykoAMAqKABgLCgA8S0oAJEvKAAyMSgA0jIoAGI0KAADNigApDcoAEQ5KADlOigAdTwoABY+KAC2PygAV0EoAOdCKACIRCgAKEYoAMlHKABZSSgA+kooAJpMKAA7TigAy08oAGxRKAAMUygAnFQoAD1WKADeVygAflkoAA5bKACvXCgAUF4oAPBfKACAYSgAIWMoAMJkKABiZigAA2goAJNpKAA0aygA1GwoAHVuKAAFcCgApnEoAEZzKADndCgAd3YoABh4KAC4eSgAWXsoAOl8KACKfigAKoAoALqBKABbgygA/IQoAJyGKAA9iCgAzYkoAG6LKAAOjSgAr44oAD+QKADgkSgAgZMoABCVKACxligAUpgoAPKZKACCmygAI50oAMSeKABkoCgA9KEoAJWjKAA2pSgA1qYoAGaoKAAHqigAqKsoAEitKADprigAebAoABqyKAC6sygAW7UoAOu2KACMuCgALLooAM27KABdvSgA/r4oAJ7AKAAuwigAz8MoAHDFKAAQxygAoMgoAEHKKADiyygAgs0oABLPKACz0CgAVNIoAPTTKACV1SgAJdcoAMbYKABm2igA9tsoAJfdKAA43ygA2OAoAGjiKAAJ5CgAquUoAErnKADr6CgAe+ooABzsKAC87SgAXe8oAO3wKACO8igALvQoAL71KABf9ygAAPkoAKD6KAAw/CgA0f0oAHL/KAASASkAogIpAEMEKQDkBSkAhAcpABQJKQC1CikAVgwpAPYNKQCGDykAJxEpAMgSKQBpFCkACRYpAJkXKQA6GSkA2hopAGocKQALHikArB8pAEwhKQDcIikAfSQpAB4mKQC+JykATikpAO8qKQCQLCkAMC4pAMEvKQBhMSkAAjMpAKI0KQBDNikA0zcpAHQ5KQAUOykApDwpAEU+KQDmPykAhkEpACdDKQC3RCkAWEYpAPhHKQCZSSkAKUspAMpMKQBqTikA+k8pAJtRKQA8UykA3FQpAGxWKQANWCkArlkpAE5bKQDeXCkAf14pACBgKQDAYSkAUGMpAPFkKQCSZikAMmgpAMJpKQBjaykABG0pAKRuKQA0cCkA1XEpAHZzKQAWdSkApnYpAEd4KQDoeSkAiHspACl9KQC5fikAWoApAPqBKQCbgykAK4UpAMyGKQBsiCkA/IkpAJ2LKQA+jSkA3o4pAG6QKQAPkikAsJMpAFGVKQDglikAgZgpACKaKQDCmykAUp0pAPOeKQCUoCkANKIpAMSjKQBlpSkABqcpAKaoKQA2qikA16spAHitKQAYrykAubApAEmyKQDqsykAirUpACu3KQC7uCkAXLopAPy7KQCMvSkALb8pAM7AKQBuwikAD8QpAJ/FKQBAxykA4MgpAHDKKQARzCkAss0pAFLPKQDi0CkAg9IpACTUKQDE1SkAVNcpAPXYKQCW2ikANtwpANfdKQBn3ykACOEpAKjiKQBJ5CkA2eUpAHrnKQAa6SkAquopAEvsKQDs7SkAjO8pABzxKQC98ikAXvQpAP71KQCO9ykAL/kpAND6KQBw/CkAAP4pAKH/KQBCASoA4gIqAHIEKgATBioAtAcqAFQJKgD1CioAhQwqACYOKgDGDyoAZxEqAPcSKgCYFCoAORYqAMgXKgBpGSoAChsqAKocKgA6HioA2x8qAHwhKgAcIyoArCQqAE0mKgDuJyoAjikqAB4rKgC/LCoAYC4qAAAwKgChMSoAMTMqANI0KgByNioAAjgqAKM5KgBEOyoA5DwqAHQ+KgAVQCoAtkEqAFZDKgDmRCoAh0YqAChIKgDISSoAWEsqAPlMKgCaTioAOlAqAMpRKgBrUyoADFUqAKxWKgA8WCoA3VkqAH5bKgAeXSoArl4qAE9gKgDwYSoAkGMqACBlKgDBZioAYmgqAAJqKgCjayoAM20qANRuKgB0cCoABHIqAKVzKgBGdSoA5nYqAHZ4KgAXeioAuHsqAFh9KgD5fioAiYAqACqCKgDKgyoAWoUqAPuGKgCciCoAPIoqAMyLKgBtjSoADo8qAK6QKgA+kioA35MqAICVKgAhlyoAsJgqAFGaKgDymyoAkp0qACKfKgDDoCoAZKIqAASkKgClpSoANacqANaoKgB2qioABqwqAKetKgBIryoA6LAqAHmyKgAZtCoAurUqAFq3KgDquCoAi7oqACy8KgDMvSoAXL8qAP3AKgCewioAPsQqAM7FKgBvxyoAEMkqALDKKgBAzCoA4c0qAILPKgAi0SoAw9IqAFPUKgD01SoAlNcqACTZKgDF2ioAZtwqAAbeKgCW3yoAN+EqANjiKgB45CoACOYqAKnnKgBK6SoA6uoqAHrsKgAb7ioAvO8qAFzxKgDs8ioAjfQqAC72KgDO9yoAb/kqAP/6KgCg/CoAQP4qAND/KgBxASsAEgMrALIEKwBCBisA4wcrAIQJKwAkCysAtAwrAFUOKwD2DysAlhErACYTKwDHFCsAaBYrAAkYKwCYGSsAORsrANocKwB6HisACiArAKshKwBMIysA7CQrAHwmKwAdKCsAvikrAF4rKwD/LCsAjy4rADAwKwDQMSsAYTMrAAE1KwCiNisAQjgrANI5KwBzOysAFD0rALQ+KwBEQCsA5UErAIZDKwAmRSsAtkYrAFdIKwD4SSsAmEsrAChNKwDJTisAalArAApSKwCaUysAO1UrANxWKwB8WCsADForAK1bKwBOXSsA7l4rAH5gKwAfYisAwGMrAGBlKwDwZisAkWgrADJqKwDSaysAYm0rAANvKwCkcCsARHIrANRzKwB1dSsAFncrALZ4KwBGeisA53srAIh9KwAofysAuIArAFmCKwD6gysAmoUrACqHKwDLiCsAbIorAAyMKwCcjSsAPY8rAN6QKwB+kisADpQrAK+VKwBQlysA8ZgrAICaKwAhnCsAwp0rAGKfKwDyoCsAk6IrADSkKwDUpSsAZKcrAAWpKwCmqisARqwrANatKwB3rysAGLErALiyKwBJtCsA6bUrAIq3KwAquSsAurorAFu8KwD8vSsAnL8rACzBKwDNwisAbsQrAA7GKwCexysAP8krAODKKwCAzCsAEM4rALHPKwBS0SsA8tIrAILUKwAj1isAxNcrAGTZKwD02isAldwrADbeKwDW3ysAZuErAAfjKwCo5CsASOYrANjnKwB56SsAGusrALrsKwBK7isA6+8rAIzxKwAs8ysAvPQrAF32KwD+9ysAnvkrAC77KwDP/CsAcP4rABAALACgASwAQQMsAOIELACCBiwAEggsALMJLABUCywA9AwsAIQOLAAlECwAxhEsAFYTLAD2FCwAlxYsADgYLADZGSwAaBssAAkdLACqHiwASiAsANohLAB7IywAHCUsALwmLABMKCwA7SksAI4rLAAuLSwAvi4sAF8wLAAAMiwAkDMsADE1LADRNiwAcjgsABI6LACiOywAQz0sAOQ+LACEQCwAFEIsALVDLABWRSwA9kYsAIZILAAnSiwAyEssAGhNLAD4TiwAmVAsADpSLADaUywAalUsAAtXLACsWCwATFosANxbLAB9XSwAHl8sAL5gLABOYiwA72MsAJBlLAAwZywAwGgsAGFqLAACbCwAkm0sADJvLADTcCwAdHIsAAR0LACkdSwARXcsAOZ4LACGeiwAFnwsALd9LABYfywA+IAsAIiCLAAphCwAyoUsAGqHLAD6iCwAm4osADyMLADcjSwAbI8sAA2RLACukiwATpQsAN6VLAB/lywAIJksAMGaLABQnCwA8Z0sAJKfLAAioSwAwqIsAGOkLAAEpiwApKcsADSpLADVqiwAdqwsABauLACmrywAR7EsAOiyLACItCwAGbYsALm3LABauSwA+rosAIq8LAArviwAzL8sAGzBLAD8wiwAncQsAD7GLADexywAbsksAA/LLACwzCwAUM4sAODPLACB0SwAItMsALLULABS1iwA89csAJTZLAAk2ywAxNwsAGXeLAAG4CwApuEsADbjLADX5CwAeOYsABjoLACo6SwASessAOrsLACK7iwAGvAsALvxLABc8ywA/PQsAIz2LAAt+CwAzvksAG77LAD+/CwAn/4sAEAALQDgAS0AcAMtABEFLQCyBi0AUggtAOIJLQCDCy0AJA0tAMQOLQBUEC0A9REtAJYTLQA2FS0AxhYtAGcYLQAIGi0AqRstADgdLQDZHi0AeiAtAAoiLQCqIy0ASyUtAOwmLQB8KC0AHCotAL0rLQBeLS0A/i4tAI4wLQAvMi0A0DMtAHA1LQABNy0AoTgtAEI6LQDiOy0Acj0tABM/LQC0QC0AVEItAORDLQCFRS0AJkctAMZILQBWSi0A90stAJhNLQAoTy0AyFAtAGlSLQAKVC0AmlUtADpXLQDbWC0AfFotAAxcLQCsXS0ATV8tAO5gLQCOYi0AHmQtAL9lLQBgZy0AAGktAJBqLQAxbC0A0m0tAHJvLQACcS0Ao3ItAER0LQDkdS0AdHctABV5LQC2ei0AVnwtAOZ9LQCHfy0AKIEtALiCLQBYhC0A+YUtAJqHLQA6iS0AyootAGuMLQAMji0AnI8tADyRLQDdki0AfpQtAA6WLQCuly0AT5ktAPCaLQCAnC0AIJ4tAMGfLQBioS0AAqMtAJKkLQAzpi0A1KctAHSpLQAEqy0ApawtAEauLQDmry0AdrEtABezLQC4tC0AWLYtAOm3LQCJuS0AKrstALq8LQBavi0A+78tAJzBLQAswy0AzMQtAG3GLQAOyC0ArsktAD7LLQDfzC0AgM4tACDQLQCw0S0AUdMtAPLULQCS1i0AItgtAMPZLQBk2y0A9NwtAJTeLQA14C0A1uEtAGbjLQAG5S0Ap+YtAEjoLQDo6S0AeOstABntLQC67i0AWvAtAOrxLQCL8y0ALPUtAMz2LQBc+C0A/fktAJ77LQA+/S0Azv4tAG8ALgAQAi4AsAMuAEAFLgDhBi4AggguACIKLgCyCy4AUw0uAPQOLgCEEC4AJBIuAMUTLgBmFS4A9hYuAJYYLgA3Gi4A2BsuAGgdLgAIHy4AqSAuAEoiLgDaIy4AeiUuABsnLgC8KC4ATCouAOwrLgCNLS4ALi8uAM4wLgBeMi4A/zMuAKA1LgBANy4A0TguAHE6LgASPC4Asj0uAEI/LgDjQC4AhEIuACRELgC0RS4AVUcuAPZILgCWSi4AJkwuAMdNLgBoTy4A+FAuAJhSLgA5VC4A2lUuAGpXLgAKWS4Aq1ouAExcLgDsXS4AfF8uAB1hLgC+Yi4AXmQuAO5lLgCPZy4AMGkuANBqLgBgbC4AAW4uAKJvLgAycS4A0nIuAHN0LgAUdi4ApHcuAER5LgDlei4AhnwuABZ+LgC2fy4AV4EuAPiCLgCIhC4AKIYuAMmHLgBqiS4ACosuAJqMLgA7ji4A3I8uAHyRLgAMky4ArZQuAE6WLgDuly4AfpkuAB+bLgDAnC4AUJ4uAPCfLgCRoS4AMqMuAMKkLgBipi4AA6guAKSpLgA0qy4A1KwuAHWuLgAWsC4AprEuAEazLgDntC4AiLYuACi4LgC5uS4AWbsuAPq8LgCavi4AKsAuAMvBLgBswy4ADMUuAJzGLgA9yC4A3skuAH7LLgAOzS4Ar84uAFDQLgDg0S4AgNMuACHVLgDC1i4AUtguAPLZLgCT2y4ANN0uAMTeLgBk4C4ABeIuAKbjLgA25S4A1uYuAHfoLgAY6i4AqOsuAEjtLgDp7i4AivAuACryLgC68y4AW/UuAPz2LgCc+C4ALPouAM37LgBu/S4ADv8uAJ4ALwA/Ai8A4AMvAIAFLwAQBy8AsQgvAFIKLwDiCy8Agg0vACMPLwDEEC8AVBIvAPQTLwCVFS8ANhcvAMYYLwBmGi8ABxwvAKgdLwBJHy8A2CAvAHkiLwAaJC8AuiUvAEonLwDrKC8AjCovACwsLwC8LS8AXS8vAP4wLwCeMi8ALjQvAM81LwBwNy8AADkvAKE6LwBBPC8A4j0vAHI/LwASQS8As0IvAFRELwDkRS8AhEcvACVJLwDGSi8AVkwvAPZNLwCXTy8AOFEvAMhSLwBoVC8ACVYvAKpXLwA6WS8A2lovAHtcLwAcXi8AvF8vAExhLwDtYi8AjmQvAC5mLwC+Zy8AX2kvAABrLwCgbC8AMG4vANFvLwBycS8AAnMvAKJ0LwBDdi8A5HcvAHR5LwAUey8AtXwvAFZ+LwDmfy8AhoEvACeDLwDIhC8AWIYvAPiHLwCZiS8AOosvAMqMLwBqji8AC5AvAKyRLwBMky8A3JQvAH2WLwAemC8AvpkvAE6bLwDvnC8AkJ4vACCgLwDAoS8AYaMvAAKlLwCSpi8AMqgvANOpLwB0qy8ABK0vAKSuLwBFsC8A5rEvAHazLwAWtS8At7YvAFi4LwDouS8AibsvACm9LwDKvi8AWsAvAPrBLwCbwy8APMUvANzGLwBsyC8ADcovAK7LLwBOzS8A3s4vAH/QLwAg0i8AwNMvAFDVLwDx1i8AktgvACLaLwDC2y8AY90vAATfLwCU4C8ANOIvANXjLwB25S8ABucvAKboLwBH6i8A6OsvAHjtLwAY7y8AufAvAFryLwDq8y8AivUvACv3LwDM+C8AXPovAPz7LwCd/S8APv8vAN4AMABuAjAADwQwALAFMABQBzAA4AgwAJIKMAAiDDAAwg0wAGMPMAAEETAAlBIwADQUMADVFTAAdhcwAAYZMACmGjAARxwwAOgdMACIHzAAGSEwALkiMABaJDAA+iUwAIonMAArKTAAzCowAFwsMAD8LTAAnS8wAD4xMADOMjAAbjQwAA82MACwNzAAQDkwAOA6MACBPDAAIj4wALI/MABSQTAA80IwAJREMAA0RjAAxEcwAGVJMAAGSzAAlkwwADZOMADXTzAAeFEwAAhTMACoVDAASVYwAOpXMAB6WTAAGlswALtcMABcXjAA7F8wAIxhMAAtYzAAzmQwAG5mMAD+ZzAAn2kwAEBrMADQbDAAcG4wABFwMACycTAAQnMwAOJ0MACDdjAAJHgwALR5MABUezAA9XwwAJZ+MAAmgDAAxoEwAGeDMAAIhTAAmIYwADiIMADZiTAAeoswABqNMACqjjAAS5AwAOyRMAB8kzAAHJUwAL2WMABemDAA7pkwAI6bMAAvnTAA0J4wAGCgMAABojAAoaMwAEKlMADSpjAAcqgwABOqMAC0qzAARK0wAOSuMACFsDAAJrIwALazMABWtTAA97YwAJi4MAAoujAAyLswAGm9MAAKvzAAqsAwADrCMADbwzAAfMUwAAzHMACsyDAATcowAO7LMACOzTAAHs8wAL/QMABg0jAA8NMwAJDVMAAx1zAA0tgwAGLaMAAC3DAAo90wAETfMADU4DAAdOIwABXkMAC25TAARucwAOboMACH6jAAKOwwALjtMABY7zAA+fAwAJryMAAq9DAAyvUwAGv3MAAM+TAAnPowADz8MADd/TAAfv8wAA4BMQCuAjEATwQxAPAFMQCABzEAIAkxAMEKMQBiDDEA8g0xAJIPMQAzETEA1BIxAGQUMQAEFjEApRcxAEYZMQDWGjEAdhwxABceMQC4HzEASCExAOkiMQCJJDEAKiYxALonMQBaKTEA+yoxAJwsMQAsLjEAzC8xAG0xMQAOMzEAnjQxAD42MQDfNzEAgDkxABA7MQCwPDEAUT4xAPI/MQCCQTEAIkMxAMNEMQBkRjEA9EcxAJRJMQA1SzEA1kwxAGZOMQAGUDEAp1ExAEhTMQDYVDEAeFYxABlYMQC6WTEASlsxAOpcMQCLXjEALGAxAMxhMQBcYzEA/WQxAJ5mMQAuaDEAzmkxAG9rMQAQbTEAoG4xAEBwMQDhcTEAgnMxABJ1MQCydjEAU3gxAPR5MQCEezEAJH0xAMV+MQBmgDEA9oExAJaDMQA3hTEA2IYxAGiIMQAIijEAqYsxAEqNMQDajjEAepAxABuSMQC8kzEAXJUxAOyWMQCNmDEALpoxAL6bMQBenTEA/54xAKCgMQAwojEA0aMxAHGlMQASpzEAoqgxAEKqMQDjqzEAhK0xABSvMQC0sDEAVbIxAPazMQCGtTEAJrcxAMe4MQBoujEA+LsxAJi9MQA5vzEA2sAxAGrCMQAKxDEAq8UxAEzHMQDcyDEAfMoxAB3MMQC+zTEATs8xAO7QMQCP0jEAMNQxAMDVMQBg1zEAAdkxAKLaMQAy3DEA0t0xAHPfMQAU4TEApOIxAETkMQDl5TEAhucxABbpMQC26jEAV+wxAPjtMQCI7zEAKPExAMnyMQBq9DEA+vUxAJr3MQA7+TEA3PoxAGz8MQAM/jEArf8xAE4BMgDeAjIAfgQyAB8GMgDABzIAUAkyAPAKMgCRDDIAMg4yAMIPMgBiETIAAxMyAKQUMgA0FjIA1BcyAHUZMgAWGzIAphwyAEYeMgDnHzIAiCEyABgjMgC5JDIAWSYyAPonMgCKKTIAKisyAMssMgBsLjIA/C8yAJwxMgA9MzIA3jQyAG42MgAOODIArzkyAFA7MgDgPDIAgD4yACFAMgCxQTIAUkMyAPJEMgCTRjIANEgyAMRJMgBkSzIABU0yAKZOMgA2UDIA1lEyAHdTMgAYVTIAqFYyAEhYMgDpWTIAilsyABpdMgC6XjIAW2AyAPxhMgCMYzIALGUyAM1mMgBuaDIA/mkyAJ5rMgA/bTIA4G4yAHBwMgAQcjIAsXMyAEF1MgDidjIAgngyACN6MgDEezIAVH0yAPR+MgCVgDIANoIyAMaDMgBmhTIAB4cyAKiIMgA4ijIA2IsyAHmNMgAajzIAqpAyAEqSMgDrkzIAjJUyAByXMgC8mDIAXZoyAP6bMgCOnTIALp8yAM+gMgBwojIAAKQyAKGlMgBBpzIA4qgyAHKqMgASrDIAs60yAFSvMgDksDIAhLIyACW0MgC1tTIAVrcyAPa4MgCXujIAOLwyAMi9MgBovzIACcEyAKrCMgA6xDIA2sUyAHvHMgAcyTIArMoyAEzMMgDtzTIAjs8yAB7RMgC+0jIAX9QyAADWMgCQ1zIAMNkyANHaMgBy3DIAAt4yAKLfMgBD4TIA5OIyAITkMgAl5jIAxucyAFbpMgD26jIAl+wyADjuMgDI7zIAaPEyAAnzMgCq9DIAOvYyANr3MgB7+TIAHPsyAKz8MgBM/jIA7f8yAI4BMwAeAzMAvgQzAF8GMwAACDMAkAkzADELMwDRDDMAYQ4zAAIQMwCiETMAQxMzAOQUMwB0FjMAFBgzALUZMwBWGzMA5hwzAIYeMwAnIDMAyCEzAFgjMwD4JDMAmSYzADooMwDKKTMAaiszAAstMwCsLjMAPDAzANwxMwB9MzMAHjUzAK42MwBOODMA7zkzAH87MwAgPTMAwD4zAGFAMwDxQTMAkkMzADJFMwDTRjMAY0gzAARKMwCkSzMARU0zAOZOMwB2UDMAFlIzALdTMwBYVTMA6FYzAIhYMwApWjMAylszAFpdMwD6XjMAm2AzADxiMwDMYzMAbGUzAA1nMwCuaDMAPmozAN5rMwB/bTMAIG8zALBwMwBQcjMA8XMzAJJ1MwAidzMAwngzAGN6MwDzezMAlH0zADR/MwDVgDMAZYIzAAaEMwCmhTMAR4czAOiIMwB4ijMAGYwzALmNMwBajzMA6pAzAIqSMwArlDMAzJUzAFyXMwD8mDMAnZozAD6cMwDOnTMAbp8zAA+hMwCwojMAQKQzAOClMwCBpzMAIqkzALKqMwBSrDMA860zAIOvMwAksTMAxLIzAGW0MwD1tTMAlrczADa5MwDXujMAeLwzAAi+MwCovzMAScEzAOrCMwB6xDMAGsYzALvHMwBcyTMA7MozAIzMMwAtzjMAzs8zAF7RMwD+0jMAn9QzAEDWMwDQ1zMAcNkzABHbMwCy3DMAQt4zAOLfMwCD4TMAJOMzALTkMwBU5jMA9eczAJbpMwAm6zMAxuwzAGfuMwD37zMAmPEzADjzMwDZ9DMAafYzAAr4MwCq+TMAS/szANv8MwB8/jMAHAA0AL0BNABeAzQA7gQ0AI4GNAAvCDQA0Ak0AGALNAABDTQAoQ40AEIQNADSETQAchM0ABMVNAC0FjQARBg0AOQZNACFGzQAJh00ALYeNABWIDQA9yE0AIcjNAAoJTQAyCY0AGkoNAAKKjQAmis0ADotNADbLjQAfDA0AAwyNACsMzQATTU0AO42NAB+ODQAHjo0AL87NABgPTQA8D40AJBANAAxQjQA0kM0AGJFNAACRzQAo0g0AERKNADUSzQAdE00ABVPNAClUDQARlI0AOZTNACHVTQAF1c0ALhYNABYWjQA+Vs0AIldNAAqXzQAymA0AGtiNAAMZDQAnGU0ADxnNADdaDQAfmo0AA5sNACubTQAT280APBwNACAcjQAIHQ0AMF1NABidzQA8ng0AJJ6NAAzfDQA1H00AGR/NAAEgTQApYI0ADWENADWhTQAdoc0ABeJNAC4ijQASIw0AOmNNACJjzQAGZE0ALqSNABalDQA+5U0AIuXNAAsmTQAzJo0AG2cNAD9nTQAnp80AD6hNADfojQAb6Q0ABCmNACwpzQAUak0APKqNACCrDQAIq40AMOvNABksTQA9LI0AJS0NAA1tjQA1rc0AGa5NAAGuzQAp7w0ADe+NADYvzQAeME0ABnDNACpxDQASsY0AOrHNACLyTQAG8s0ALzMNABczjQA/c80AJ7RNAAu0zQAztQ0AG/WNAAQ2DQAoNk0AEDbNADh3DQAgt40ABLgNACy4TQAU+M0APTkNACE5jQAJOg0AMXpNABm6zQA9uw0AJbuNAA38DQAx/E0AGjzNAAI9TQAqfY0ADn4NADa+TQAevs0ABv9NACr/jQATAA1AOwBNQCNAzUAHQU1AL4GNQBeCDUA/wk1AKALNQAwDTUA0Q41AHEQNQABEjUAohM1AEIVNQDjFjUAhBg1ABQaNQC0GzUAVR01APYeNQCGIDUAJiI1AMcjNQBoJTUA+CY1AJgoNQA5KjUAySs1AGotNQAKLzUAqzA1ADsyNQDcMzUAfDU1AB03NQCtODUATjo1AO47NQCPPTUAHz81AMBANQBgQjUAAUQ1AJFFNQAyRzUA0kg1AHNKNQADTDUApE01AERPNQDlUDUAhlI1ABZUNQC2VTUAV1c1APhYNQCIWjUAKFw1AMldNQBqXzUA+mA1AJpiNQA7ZDUAy2U1AGxnNQAMaTUArWo1AD1sNQDebTUAfm81AB9xNQDAcjUAUHQ1APB1NQCRdzUAMnk1AMJ6NQBifDUAA341AKR/NQA0gTUA1II1AHWENQAWhjUApoc1AEaJNQDnijUAd4w1ABiONQC5jzUAWZE1AOmSNQCKlDUAKpY1AMuXNQBsmTUA/Jo1AJycNQA9njUA3p81AG6hNQAOozUAr6Q1AFCmNQDgpzUAgKk1ACGrNQDCrDUAUq41APKvNQCTsTUAI7M1AMS0NQBktjUABbg1AJW5NQA2uzUA1rw1AHe+NQAHwDUAqME1AEjDNQDpxDUAecY1ABrINQC6yTUAW8s1AOvMNQCMzjUALNA1AM3RNQBd0zUA/tQ1AJ7WNQA/2DUAz9k1AHDbNQAQ3TUAsd41AEHgNQDi4TUAguM1ACPlNQDE5jUAVOg1APTpNQCV6zUANu01AMbuNQBm8DUAB/I1AKjzNQA49TUA2PY1AHn4NQAJ+jUAqvs1AEr9NQDr/jUAewA2ABwCNgC8AzYAXQU2AO0GNgCOCDYALgo2AM8LNgBfDTYAAA82AKEQNgBBEjYA0RM2AHIVNgASFzYAsxg2AEMaNgDkGzYAhB02ACUfNgDGIDYAViI2APYjNgCXJTYAOCc2AMgoNgBoKjYACSw2AKotNgA6LzYA2jA2AHsyNgALNDYArDU2AEw3NgDtODYAfTo2AB48NgC+PTYAXz82AO9ANgCQQjYAMEQ2ANFFNgBhRzYAAkk2AKJKNgBDTDYA0002AHRPNgAUUTYAtVI2AEVUNgDmVTYAhlc2ACdZNgC3WjYAWFw2APhdNgCZXzYAKWE2AMpiNgBqZDYAC2Y2AJtnNgA8aTYA3Go2AH1sNgANbjYArm82AE5xNgDvcjYAkHQ2ACB2NgDAdzYAYXk2AAJ7NgCSfDYAMn42ANN/NgBjgTYABIM2AKSENgBFhjYA1Yc2AHaJNgAWizYAt4w2AEeONgDojzYAiZE2ACmTNgC5lDYAWpY2APqXNgCbmTYAK5s2AMycNgBsnjYADaA2AJ2hNgA+ozYA3qQ2AH+mNgAgqDYA0ak2AHKrNgACrTYAoq42AEOwNgDTsTYAdLM2ABS1NgC1tjYARbg2AOa5NgCGuzYAJ702ALe+NgBYwDYA+ME2AJnDNgApxTYAysY2AGrINgALyjYAm8s2ADzNNgDczjYAfdA2AA3SNgCu0zYATtU2AO/WNgCQ2DYAINo2AMHbNgBh3TYAAt82AJLgNgAy4jYA0+M2AGPlNgAE5zYApOg2AEXqNgDV6zYAdu02ABbvNgC38DYAR/I2AOjzNgCI9TYAKfc2ALn4NgBa+jYA+vs2AJv9NgAr/zYAzAA3AGwCNwANBDcAnQU3AD4HNwDeCDcAfwo3AA8MNwCwDTcAUA83APEQNwCBEjcAIhQ3AMIVNwBjFzcA8xg3AJQaNwA0HDcA1R03AHYfNwAGITcApiI3AEckNwDXJTcAeCc3ABgpNwC5KjcASSw3AOotNwCKLzcAKzE3ALsyNwBcNDcA/DU3AJ03NwAtOTcAzjo3AG48NwAPPjcAnz83AEBBNwDgQjcAgUQ3ABFGNwCyRzcAUkk3APNKNwCDTDcAJE43AMRPNwBlUTcABlM3AJZUNwA2VjcA11c3AGdZNwAIWzcAqVw3AEleNwDZXzcAemE3ABpjNwC7ZDcAS2Y3AOxnNwCMaTcALWs3AL1sNwBebjcA/m83AJ9xNwBAczcA0HQ3AHB2NwAReDcAoXk3AEJ7NwDifDcAg343ABOANwC0gTcAVIM3APWENwCFhjcAJog3AMaJNwBnizcA94w3AJiONwA4kDcA2ZE3AGmTNwAKlTcAqpY3AEuYNwDbmTcAfJs3ABydNwC9njcATaA3AO6hNwCOozcAL6U3AL+mNwBgqDcAAKo3AKGrNwAxrTcA0q43AHKwNwATsjcAo7M3AES1NwDktjcAhbg3ABW6NwC2uzcAVr03APe+NwCHwDcAKMI3AMjDNwBpxTcA+cY3AJrINwA6yjcA28s3AGvNNwAMzzcArNA3AE3SNwDd0zcAftU3AB7XNwC/2DcAT9o3APDbNwCR3TcAMd83AMHgNwBi4jcAAuQ3AKPlNwBE5zcA5Og3AIXqNwAV7DcAtu03AFbvNwD38DcAh/I3ACj0NwDI9TcAafc3APn4NwCa+jcAOvw3ANv9NwBr/zcADAE4AKwCOABNBDgA3QU4AH4HOAAeCTgAvwo4AE8MOADwDTgAkA84ADEROADBEjgAYhQ4AAIWOACjFzgAMxk4ANQaOAB0HDgAFR44AKUfOABGITgA5iI4AIckOAAXJjgAuCc4AFgpOAD5KjgAiSw4ACouOADKLzgAazE4APsyOACcNDgAPDY4AN03OABtOTgADjs4AK48OABPPjgA3z84AIBBOAAhQzgAwUQ4AFFGOADyRzgAkkk4ACJLOADDTDgAZE44AARQOAClUTgANVM4ANZUOAB2VjgAF1g4AKdZOABIWzgA6Fw4AIleOAAZYDgAumE4AFpjOAD7ZDgAi2Y4ACxoOADMaTgAbWs4AP1sOACebjgAPnA4AN9xOABvczgAEHU4ALB2OABAeDgA4Xk4AIJ7OAAifTgAw344AFOAOAD0gTgAlIM4ADWFOADFhjgAZog4AAaKOACnizgAN404ANiOOAB4kDgAGZI4AKmTOABKlTgA6pY4AIuYOAAbmjgAvJs4AFydOAD9njgAjaA4AC6iOADOozgAb6U4AP+mOACgqDgAQKo4AOGrOABxrTgAEq84ALKwOABTsjgA47M4AIS1OAAktzgAxbg4AFW6OAD2uzgAlr04ADe/OADHwDgAaMI4AAnEOACpxTgAOcc4ANrIOAB6yjgAG8w4AKvNOABMzzgA7NA4AI3SOAAd1DgAvtU4AF7XOAD/2DgAj9o4ADDcOADQ3TgAcd84AAHhOACi4jgAQuQ4AOPlOABz5zgAFOk4ALTqOABE7DgA5e04AIbvOAAm8TgAx/I4AFf0OAD49TgAmPc4ADn5OADJ+jgAavw4AAr+OACr/zgAOwE5ANwCOQB8BDkAHQY5AK0HOQBOCTkA7go5AI8MOQAfDjkAwA85AGAROQABEzkAkRQ5ADIWOQDSFzkAcxk5AAMbOQCkHDkARB45ANQfOQB1ITkAFiM5ALYkOQBXJjkA5yc5AIgpOQAoKzkAySw5AFkuOQD6LzkAmjE5ADszOQDLNDkAbDY5AAw4OQCtOTkAPTs5AN48OQB+PjkADkA5AK9BOQBQQzkA8UQ5AJFGOQAhSDkAwkk5AGJLOQADTTkAk045ADRQOQDUUTkAdVM5AAVVOQCmVjkARlg5ANZZOQB3WzkAGF05ALheOQBZYDkA6WE5AIpjOQAqZTkAy2Y5AFtoOQD8aTkAnGs5AD1tOQDNbjkAbnA5AA5yOQCvczkAP3U5AOB2OQCAeDkAIXo5ALF7OQBSfTkA8n45AJOAOQAjgjkAxIM5AGSFOQD0hjkAlYg5ADaKOQDWizkAd405AAePOQCokDkASJI5ANiTOQB5lTkAGpc5ALqYOQBbmjkA65s5AIydOQAsnzkAzaA5AF2iOQD+ozkAnqU5AD+nOQDPqDkAcKo5ABCsOQCxrTkAQa85AOKwOQCCsjkAI7Q5ALO1OQBUtzkA9Lg5AIS6OQAlvDkAxr05AGa/OQD2wDkAl8I5ADjEOQDZxTkAecc5AAnJOQCqyjkASsw5AOvNOQB7zzkAHNE5ALzSOQBd1DkA7dU5AI7XOQAu2TkAz9o5AF/cOQAA3jkAoN85AEHhOQDR4jkAcuQ5ABLmOQCi5zkAQ+k5AOTqOQCE7DkAFO45ALXvOQBW8TkA9vI5AJf0OQAn9jkAyPc5AGj5OQAJ+zkAmfw5ADr+OQDa/zkAewE6AAsDOgCsBDoATAY6AO0HOgB9CToAHgs6AL4MOgBfDjoA7w86AJAROgAwEzoA0RQ6AGEWOgACGDoAohk6AEMbOgDTHDoAdB46ABQgOgC1IToARSM6AOYkOgCGJjoAFig6ALcpOgBYKzoA+Cw6AIguOgApMDoAyjE6AGozOgALNToAmzY6ADw4OgDcOToAfTs6AA09OgCuPjoATkA6AO9BOgB/QzoAIEU6AMFGOgBhSDoA8Uk6AJJLOgAyTToAwk46AGNQOgAEUjoApFM6ADRVOgDVVjoAdlg6ABZaOgC3WzoAR106AOheOgCIYDoAKWI6ALljOgBaZToA+mY6AJtoOgArajoAzGs6AGxtOgANbzoAnXA6AD5yOgDeczoAbnU6AA93OgCweDoAUHo6AOB7OgCBfToAIn86AMKAOgBSgjoA84M6AJSFOgA0hzoA1Yg6AGWKOgAGjDoApo06AEePOgDXkDoAeJI6ABiUOgC5lToASZc6AOqYOgCKmjoAK5w6ALudOgBcnzoA/KA6AJ2iOgAtpDoAzqU6AG6nOgD+qDoAn6o6AECsOgDgrToAcK86ABGxOgCysjoAUrQ6AOK1OgCDtzoAJLk6AMS6OgBlvDoA9b06AJa/OgA2wToA18I6AGfEOgAIxjoAqcc6AEnJOgDZyjoAesw6ABrOOgC7zzoAS9E6AOzSOgCM1DoALdY6AL3XOgBe2ToA/to6AJ/cOgAv3joA0N86AHDhOgAB4zoAoeQ6AELmOgDi5zoAcuk6ABPrOgC07DoAVO46APXvOgCF8ToAJvM6AMb0OgBn9joA9/c6AJj5OgA4+zoA2fw6AGn+OgAKADsAqgE7AEsDOwDbBDsAfAY7ABwIOwC9CTsATQs7AO4MOwCODjsAHhA7AL8ROwBgEzsAABU7AJAWOwAxGDsA0hk7AHIbOwACHTsAox47AEQgOwDkITsAhSM7ABUlOwC2JjsAVig7APcpOwCHKzsAKC07AMguOwBpMDsA+TE7AJozOwA6NTsA2zY7AGs4OwAMOjsArDs7ADw9OwDdPjsAfkA7AB5COwCuQzsAT0U7APBGOwCRSDsAIEo7AMFLOwBiTTsAAk87AKNQOwAzUjsA1FM7AHRVOwAVVzsApVg7AEZaOwDmWzsAh107ABdfOwC4YDsAWGI7APljOwCJZTsAKmc7AMpoOwBrajsA+2s7AJxtOwA8bzsAzHA7AG1yOwAOdDsArnU7AD53OwDfeDsAgHo7ACB8OwCwfTsAUX87APKAOwCSgjsAM4Q7AMOFOwBkhzsABIk7AKWKOwA1jDsA1o07AHaPOwAXkTsAp5I7AEiUOwDolTsAiZc7ABmZOwC6mjsAWpw7AOqdOwCLnzsALKE7AMyiOwBcpDsA/aU7AJ6nOwA+qTsAzqo7AICsOwAhrjsAwa87AGKxOwACszsAkrQ7ADO2OwDUtzsAdLk7AAS7OwClvDsARr47AOa/OwB2wTsAF8M7ALjEOwBYxjsA+cc7AInJOwAqyzsAysw7AGvOOwD7zzsAnNE7ADzTOwDd1DsAbdY7AA7YOwCu2TsAPts7AN/cOwCA3jsAIOA7ALDhOwBR4zsA8uQ7AJLmOwAi6DsAw+k7AGTrOwAE7TsAlO47ADXwOwDW8TsAdvM7AAb1OwCn9jsASPg7AOj5OwB4+zsAGf07ALr+OwBaADwA+wE8AIsDPAAsBTwAzAY8AG0IPAD9CTwAngs8AD4NPADfDjwAbxA8ABASPACxEzwAURU8AOEWPACCGDwAIho8AMMbPABTHTwA9B48AJQgPAAkIjwAxSM8AGYlPAAGJzwAlig8ADcqPADYKzwAeC08AAkvPACpMDwASjI8AOozPAB6NTwAGzc8ALw4PABcOjwA/Ts8AI09PAAuPzwAzkA8AG9CPAD/QzwAoEU8AEBHPADQSDwAcUo8ABJMPACyTTwAQk88AONQPACEUjwAJFQ8ALRVPABVVzwA9lg8AJZaPAAmXDwAx108AGhfPAAIYTwAmGI8ADlkPADaZTwAemc8AAppPACrajwATGw8AOxtPACNbzwAHXE8AL5yPABedDwA/3U8AI93PAAweTwA0Ho8AGB8PAABfjwAon88AEKBPADSgjwAc4Q8ABSGPAC0hzwARIk8AOWKPACGjDwAJo48ALaPPABXkTwA+JI8AJmUPAAoljwAyZc8AGqZPAAKmzwAmpw8ADuePADcnzwAfKE8AAyjPACtpDwATqY8AO6nPAB+qTwAH6s8AMCsPABgrjwAAbA8AJGxPAAyszwA0rQ8AHO2PAADuDwApLk8AES7PADUvDwAdb48ABbAPAC2wTwARsM8AOfEPACIxjwAKMg8ALjJPABZyzwA+sw8AJrOPAAq0DwAy9E8AGzTPAAM1TwAnNY8AD3YPADe2TwAfts8AB/dPACv3jwAUOA8APDhPACR4zwAIeU8AMLmPABi6DwA8uk8AJPrPAA07TwA1O48AGTwPAAF8jwApvM8AEb1PADn9jwAd/g8ABj6PAC4+zwAWf08AOn+PACKAD0AKgI9ALoDPQBbBT0A/AY9AJwIPQAsCj0AzQs9AG4NPQAODz0AnhA9AD8SPQDgEz0AgRU9ABAXPQCxGD0AUho9APIbPQCCHT0AIx89AMQgPQBkIj0A9CM9AJUlPQA2Jz0A1ig9AGYqPQAHLD0AqC09AEgvPQDpMD0AeTI9ABo0PQC6NT0ASjc9AOs4PQCMOj0ALDw9ALw9PQBdPz0A/kA9AJ5CPQAuRD0Az0U9AHBHPQAQST0AoEo9AEFMPQDiTT0Agk89ABJRPQCzUj0AVFQ9APRVPQCEVz0AJVk9AMZaPQBmXD0A9l09AJdfPQA4YT0A2GI9AGhkPQAJZj0Aqmc9AEppPQDaaj0Ae2w9ABxuPQC8bz0AXXE9AO1yPQCOdD0ALnY9AM93PQBfeT0AAHs9AKB8PQAwfj0A0X89AHKBPQASgz0AooQ9AEOGPQDkhz0AhIk9ABSLPQC1jD0AVo49APaPPQCGkT0AJ5M9AMiUPQBplj0A+Jc9AJmZPQA6mz0A2pw9AGqePQALoD0ArKE9AEyjPQDcpD0AfaY9AB6oPQC+qT0ATqs9AO+sPQCQrj0AMLA9ANGxPQBhsz0AArU9AKK2PQAyuD0A07k9AHS7PQAUvT0ApL49AEXAPQDmwT0AhsM9ABbFPQC3xj0AWMg9APjJPQCIyz0AKc09AMrOPQBq0D0A+tE9AJvTPQA81T0A3NY9AGzYPQAN2j0Arts9AE7dPQDe3j0Af+A9ACDiPQDA4z0AUOU9APHmPQCS6D0AMuo9AMLrPQBj7T0ABO89AKTwPQA08j0A1fM9AHb1PQAW9z0Apvg9AEf6PQDo+z0AiP09ABj/PQC5AD4AWgI+APoDPgCKBT4AKwc+AMwIPgBsCj4A/As+AJ0NPgA+Dz4A3hA+AG4SPgAPFD4AsBU+AFEXPgDgGD4AgRo+ACIcPgDCHT4AUh8+APMgPgCUIj4ANCQ+AMQlPgBlJz4ABik+AKYqPgA2LD4A1y0+AHgvPgAYMT4AqTI+AEk0PgDqNT4Aijc+ABo5PgC7Oj4AXDw+APw9PgCMPz4ALUE+AM5CPgBuRD4A/kU+AJ9HPgBAST4A4Eo+AHBMPgARTj4Ask8+AFJRPgDiUj4Ag1Q+ACRWPgDEVz4AVFk+APVaPgCWXD4ANl4+AMZfPgBnYT4ACGM+AKhkPgA4Zj4A2Wc+AHppPgAaaz4Aqmw+AEtuPgDsbz4AjHE+ABxzPgC9dD4AXnY+AP53PgCOeT4AL3s+ANB8PgBwfj4AAIA+AKGBPgBCgz4A4oQ+AHKGPgATiD4AtIk+AFSLPgDkjD4AhY4+ACaQPgDGkT4AVpM+APeUPgCYlj4AOZg+AMiZPgBpmz4ACp0+AKqePgA6oD4A26E+AHyjPgAcpT4ArKY+AE2oPgDuqT4Ajqs+AB6tPgC/rj4AYLA+AACyPgCRsz4AMbU+ANK2PgByuD4AAro+AKO7PgBEvT4A5L4+AHTAPgAVwj4AtsM+AFbFPgDmxj4Ah8g+ACjKPgDIyz4AWM0+APnOPgCa0D4AOtI+AMrTPgBr1T4ADNc+AKzYPgA82j4A3ds+AH7dPgAe3z4AruA+AE/iPgDw4z4AkOU+ACDnPgDB6D4AYuo+AALsPgCS7T4AM+8+ANTwPgB08j4ABPQ+AKX1PgBG9z4A5vg+AHb6PgAX/D4AuP0+AFj/PgDoAD8AiQI/ACoEPwDKBT8AWgc/APsIPwCcCj8APAw/AMwNPwBtDz8ADhE/AK4SPwA+FD8A3xU/AIAXPwAhGT8AsBo/AFEcPwDyHT8Akh8/ACIhPwDDIj8AZCQ/AAQmPwCUJz8ANSk/ANYqPwB2LD8ABi4/AKcvPwBIMT8A6DI/AHk0PwAZNj8Aujc/AFo5PwDqOj8Aizw/ACw+PwC8Pz8AXEE/AP1CPwCeRD8APkY/AM5HPwBvST8AEEs/ALBMPwBATj8A4U8/AIJRPwAiUz8AslQ/AFNWPwD0Vz8AlFk/ACRbPwDFXD8AZl4/AAZgPwCWYT8AN2M/ANhkPwB4Zj8ACGg/AKlpPwBKaz8A6mw/AItuPwAscD8AzHE/AFxzPwD9dD8AnnY/AD54PwDOeT8Ab3s/ABB9PwCgfj8AQIA/AOGBPwCCgz8AEoU/ALKGPwBTiD8A9Ik/AJSLPwAkjT8AxY4/AGaQPwAGkj8AlpM/ADeVPwDYlj8AeJg/AAmaPwCpmz8ASp0/AOqePwB6oD8AG6I/ALyjPwBcpT8A7KY/AI2oPwAuqj8Azqs/AF6tPwD/rj8AoLA/AECyPwDQsz8AcbU/ABK3PwCiuD8AQro/AOO7PwCEvT8AFL8/ALTAPwBVwj8A9sM/AJbFPwAmxz8Ax8g/AGjKPwAIzD8AmM0/ADnPPwDa0D8AatI/AArUPwCr1T8ATNc/AOzYPwB82j8AHdw/AL7dPwBe3z8A7uA/AI/iPwAw5D8A0OU/AGDnPwAB6T8Aouo/AELsPwDS7T8Ac+8/ABTxPwC08j8ARPQ/AOX1PwCG9z8AJvk/ALb6PwBX/D8A+P0/AJn/PwAoAUAAyQJAAGoEQAAKBkAAmgdAADsJQADcCkAAbAxAAAwOQACtD0AAThFAAN4SQAB+FEAAHxZAAMAXQABgGUAA8RpAAJEcQAAyHkAA0h9AAGIhQAADI0AApCRAAEQmQADUJ0AAdSlAABYrQAC2LEAARi5AAOcvQACIMUAAKDNAALg0QABZNkAA+jdAAJo5QAAqO0AAyzxAAGw+QAAMQEAAnEFAAD1DQADeREAAfkZAAA5IQACvSUAAUEtAAOBMQACATkAAIVBAAMJRQABSU0AA8lRAAJNWQAA0WEAAxFlAAGRbQAAFXUAApl5AAEZgQADWYUAAd2NAABhlQAC4ZkAASGhAAOlpQACKa0AAKm1AALpuQABbcEAA/HFAAJxzQAAsdUAAzXZAAG54QAD+eUAAnntAAD99QADgfkAAcIBAABCCQACxg0AAUoVAAOKGQACCiEAAI4pAAMSLQABkjUAA9I5AAJWQQAA2kkAA1pNAAGaVQAAHl0AAqJhAAEiaQADZm0AAeZ1AABqfQAC6oEAASqJAAOujQACMpUAALKdAALyoQABdqkAA/qtAAI6tQAAur0AAz7BAAHCyQAAQtEAAoLVAAEG3QADiuEAAgrpAABK8QACzvUAAVL9AAPTAQACEwkAAJcRAAMbFQABmx0AA9shAAJfKQAA4zEAA2M1AAGjPQAAJ0UAAqtJAAErUQADa1UAAe9dAABzZQACs2kAATNxAAO3dQACO30AAHuFAAL7iQABf5EAAAOZAAJDnQAAw6UAA0epAAHLsQAAC7kAAou9AAEPxQADk8kAAhPRAABT2QAC190AAVvlAAPb6QACG/EAAJ/5AAMj/QABpAUEA+AJBAJkEQQA6BkEA2gdBAGoJQQALC0EArAxBAEwOQQDcD0EAfRFBAB4TQQC+FEEAThZBAO8XQQCQGUEAMBtBAMEcQQBhHkEAAiBBAKIhQQAyI0EA0yRBAHQmQQAUKEEApClBAEUrQQDmLEEAdi5BABYwQQC3MUEAWDNBAOg0QQCINkEAKThBAMo5QQBaO0EA+jxBAJs+QQA8QEEAzEFBAGxDQQANRUEArkZBAD5IQQDeSUEAf0tBACBNQQDATkEAUFBBAPFRQQCSU0EAMlVBAMJWQQBjWEEABFpBAKRbQQA0XUEA1V5BAHZgQQAWYkEApmNBAEdlQQDoZkEAiGhBABhqQQC5a0EAWm1BAPpuQQCKcEEAK3JBAMxzQQBcdUEA/HZBAJ14QQA+ekEAzntBAG59QQAPf0EAsIBBAECCQQDgg0EAgYVBACKHQQCyiEEAUopBAPOLQQCUjUEAJI9BAMSQQQBlkkEABpRBAKaVQQA2l0EA15hBAHiaQQAYnEEAqZ1BAEmfQQDqoEEAiqJBABqkQQC7pUEAXKdBAPyoQQCMqkEALaxBAM6tQQBur0EA/rBBAJ+yQQBAtEEA0LVBAHC3QQARuUEAsrpBAEK8QQDivUEAg79BACTBQQC0wkEAVMRBAPXFQQCWx0EAJslBAMbKQQBnzEEACM5BAJjPQQA40UEA2dJBAHrUQQAK1kEAqtdBAEvZQQDs2kEAfNxBABzeQQC930EAXuFBAP7iQQCO5EEAL+ZBANDnQQBw6UEAAOtBAKHsQQBC7kEA0u9BAHLxQQAT80EAtPRBAET2QQDk90EAhflBACb7QQC2/EEAVv5BAPf/QQCYAUIAKANCAMgEQgBpBkIACghCAJoJQgA6C0IA2wxCAHwOQgAMEEIArBFCAE0TQgDuFEIAjhZCAB4YQgC/GUIAYBtCAAAdQgCRHkIAMSBCANIhQgByI0IAAiVCAKMmQgBEKEIA5ClCAHQrQgAVLUIAti5CAEYwQgDmMUIAhzNCACg1QgC4NkIAWDhCAPk5QgCaO0IAKj1CAMo+QgBrQEIADEJCAJxDQgA8RUIA3UZCAH5IQgAOSkIArktCAE9NQgDwTkIAkFBCADFSQgDSU0IAYlVCAAJXQgCjWEIARFpCANRbQgB0XUIAFV9CALZgQgBGYkIA5mNCAIdlQgAoZ0IAuGhCAFhqQgD5a0IAmm1CACpvQgDKcEIAa3JCAAx0QgCcdUIAPHdCAN14QgB+ekIAHnxCAK59QgBPf0IA8IBCAJCCQgAhhEIAwYVCAGKHQgACiUIAkopCADOMQgDUjUIAZI9CAASRQgClkkIARpRCANaVQgB2l0IAF5lCALiaQgBInEIA6J1CAImfQgAqoUIAuqJCAFqkQgD7pUIAnKdCACypQgDMqkIAbaxCAA6uQgCer0IAPrFCAN+yQgCAtEIAELZCALC3QgBRuUIA8rpCAIK8QgAivkIAw79CAGTBQgD0wkIAlMRCADXGQgDWx0IAdslCAAbLQgCnzEIASM5CAOjPQgB40UIAGdNCALrUQgBa1kIA6tdCAIvZQgAs20IAvNxCAFzeQgD930IAnuFCAD7jQgDO5EIAb+ZCABDoQgCx6UIAQOtCAOHsQgCC7kIAIvBCALLxQgBT80IA9PRCAIT2QgAk+EIAxflCAGb7QgD2/EIAlv5CADcAQwDYAUMAaANDAAkFQwCpBkMASghDANoJQwB6C0MAGw1DALwOQwBMEEMA7BFDAI0TQwAuFUMAvhZDAF4YQwD/GUMAoBtDADAdQwDQHkMAcSBDABIiQwCyI0MAQiVDAOMmQwCEKEMAJCpDALQrQwBVLUMA9i5DAIYwQwAmMkMAxzNDAGg1QwD4NkMAmDhDADk6QwDaO0MAaj1DAAo/QwCrQEMATEJDANxDQwB8RUMAHUdDAL5IQwBOSkMA7ktDAI9NQwAwT0MAwFBDAGBSQwABVEMAolVDAEJXQwDSWEMAc1pDABRcQwC0XUMARF9DAOVgQwCGYkMAFmRDALZlQwBXZ0MA+GhDAIhqQwAobEMAyW1DAGpvQwD6cEMAmnJDADt0QwDcdUMAbHdDAAx5QwCtekMATnxDAO59QwB+f0MAH4FDAMCCQwBghEMA8YVDAJGHQwAyiUMAwopDAGKMQwADjkMApI9DADSRQwDUkkMAdZRDABaWQwC2l0MARplDAOeaQwCInEMAGJ5DALifQwBZoUMA+qJDAIqkQwAqpkMAy6dDAGypQwD8qkMAnKxDAD2uQwDer0MAbrFDAA6zQwCvtEMAULZDAOC3QwCAuUMAIbtDAMK8QwBSvkMA8r9DAJPBQwA0w0MAxMRDAGTGQwAFyEMApslDADbLQwDWzEMAd85DABjQQwC40UMASNNDAOnUQwCK1kMAKthDALrZQwBb20MA/NxDAIzeQwAs4EMAzeFDAG7jQwD+5EMAnuZDAD/oQwDg6UMAcOtDABDtQwCx7kMAUvBDAOLxQwCC80MAI/VDAMT2QwBU+EMA9PlDAJX7QwA2/UMAxv5DAGYARAAHAkQAqANEADgFRADZBkQAeQhEABoKRACqC0QASg1EAOsORACMEEQAHBJEALwTRABdFUQA/hZEAI4YRAAuGkQAzxtEAHAdRAAAH0QAoCBEAEEiRADiI0QAciVEABInRACzKEQAVCpEAOQrRACELUQAJS9EAMYwRABWMkQA9jNEAJc1RAA4N0QAyDhEAGg6RAAJPEQAqj1EADo/RADaQEQAe0JEABxERACsRUQATEdEAO1IRACOSkQAHkxEAL5NRABfT0QAAFFEAJBSRAAwVEQA0VVEAHJXRAACWUQAolpEAENcRADkXUQAdF9EABRhRAC1YkQAVmREAOZlRACGZ0QAJ2lEAMhqRABYbEQA+G1EAJlvRAA6cUQAynJEAGp0RAALdkQArHdEADx5RADcekQAfXxEAB5+RACuf0QAToFEAO+CRACQhEQAIIZEAMGHRABhiUQAAotEAJKMRAAyjkQA049EAHSRRAAEk0QApJREAEWWRADml0QAdplEABabRAC3nEQAWJ5EAOifRACIoUQAKaNEAMqkRABapkQA+qdEAJupRAA8q0QAzKxEAGyuRAANsEQArrFEAD6zRADetEQAf7ZEACC4RACwuUQAULtEAPG8RACSvkQAIsBEAMLBRABjw0QABMVEAJTGRAA0yEQA1clEAHbLRAAGzUQAps5EAEfQRADo0UQAeNNEABjVRAC51kQAWthEAOrZRACK20QAK91EAMzeRABc4EQA/OFEAJ3jRAA+5UQAzuZEAG7oRAAP6kQAsOtEAEDtRADg7kQAgfBEACLyRACy80QAUvVEAPP2RACU+EQAJPpEAMT7RABl/UQABv9EAJYARQA2AkUA1wNFAHgFRQAIB0UAqQhFAEkKRQDqC0UAeg1FABoPRQC7EEUAXBJFAOwTRQCMFUUALRdFAM4YRQBeGkUA/htFAJ8dRQBAH0UA0CBFAHAiRQARJEUAsiVFAEInRQDiKEUAgypFACQsRQC0LUUAVC9FAPUwRQCWMkUAJjRFAMY1RQBnN0UACDlFAJg6RQA4PEUA2T1FAHo/RQAKQUUAqkJFAEtERQDsRUUAfEdFABxJRQC9SkUAXkxFAO5NRQCOT0UAL1FFANBSRQBgVEUAAFZFAKFXRQBCWUUA0lpFAHJcRQATXkUAtF9FAERhRQDkYkUAhWRFACZmRQC2Z0UAVmlFAPdqRQCYbEUAKG5FAMhvRQBpcUUACnNFAJp0RQA6dkUA23dFAHx5RQAMe0UArHxFAE1+RQDuf0UAfoFFAB6DRQC/hEUAYIZFAPCHRQCRiUUAMYtFANKMRQBijkUAApBFAKORRQBEk0UA1JRFAHSWRQAVmEUAtplFAEabRQDmnEUAh55FACigRQC4oUUAWKNFAPmkRQCapkUAKqhFAMqpRQBrq0UADK1FAJyuRQA8sEUA3bFFAH6zRQAOtUUArrZFAE+4RQDwuUUAgLtFACC9RQDBvkUAUcBFAPLBRQCSw0UAM8VFANTGRQBkyEUABMpFAKXLRQBGzUUA1s5FAHbQRQAX0kUAuNNFAEjVRQDo1kUAidhFACraRQC620UAWt1FAPveRQCc4EUALOJFAMzjRQBt5UUADudFAJ7oRQA+6kUA3+tFAIDtRQAQ70UAsPBFAFHyRQDh80UAgvVFACL3RQDD+EUAZPpFAPT7RQCU/UUANf9FANYARgBmAkYABgRGAKcFRgBIB0YA2AhGAHkKRgAZDEYAug1GAEoPRgDqEEYAixJGABsURgC8FUYAXBdGAP0YRgCNGkYALhxGAM4dRgBvH0YAECFGAKAiRgBAJEYA4SVGAHEnRgASKUYAsipGAFMsRgD0LUYAhC9GACQxRgDFMkYAVTRGAPY1RgCWN0YANzlGANg6RgBoPEYACD5GAKk/RgBKQUYA2kJGAHpERgAbRkYAvEdGAExJRgDsSkYAjUxGAC5ORgC+T0YAXlFGAP9SRgCgVEYAMFZGANBXRgBxWUYAEltGALJcRgBkXkYA9F9GAKVhRgBGY0YA5mRGAIdmRgAoaEYAuGlGAFhrRgD5bEYAmm5GACpwRgDKcUYAa3NGAAx1RgCcdkYAPHhGAN15RgB+e0YADn1GAK5+RgBPgEYA8IFGAICDRgAghUYAwYZGAGKIRgDyiUYAkotGADONRgDUjkYAZJBGAASSRgClk0YARpVGANaWRgB2mEYAF5pGALibRgBInUYA6Z5GAImgRgAZokYAuqNGAFqlRgD7pkYAi6hGACyqRgDMq0YAba1GAA6vRgCesEYAPrJGAN+zRgCAtUYAELdGALC4RgBRukYA8rtGAIK9RgAiv0YAw8BGAGTCRgD0w0YAlMVGADXHRgDFyEYAZspGAAbMRgCnzUYAN89GANjQRgB40kYAGdRGALrVRgBa10YA+9hGAJzaRgBN3EYA7t1GAH7fRgAv4UYA0OJGAGDkRgAA5kYAoedGAELpRgDS6kYAcuxGABPuRgC070YARPFGAOTyRgCF9EYAJvZGALb3RgBW+UYA9/pGAIf8RgAo/kYAyP9GAGkBRwD5AkcAmgRHADoGRwDbB0cAfAlHAAwLRwCsDEcATQ5HAO4PRwB+EUcAHhNHAL8URwBPFkcA8BdHAJAZRwAxG0cA0hxHAGIeRwACIEcAoyFHADMjRwDUJEcAdCZHABUoRwC2KUcARitHAOYsRwCHLkcAKDBHALgxRwBZM0cA+TRHAJo2RwAqOEcAyjlHAGs7RwD7PEcAnD5HADxARwDdQUcAfkNHAA5FRwCuRkcAT0hHAPBJRwCAS0cAIE1HAMFORwBiUEcA8lFHAJJTRwAzVUcA1FZHAHRYRwAVWkcAtltHAEZdRwDmXkcAh2BHAChiRwC4Y0cAWGVHAPlmRwCaaEcAOmpHANtrRwB8bUcADG9HAKxwRwBNckcA7nNHAH51RwAed0cAv3hHAGB6RwDwe0cAkX1HADF/RwDBgEcAYoJHAAKERwCjhUcAM4dHANSIRwB0ikcAFYxHALaNRwBGj0cA5pBHAIeSRwAolEcAuJVHAFiXRwD5mEcAmppHACqcRwDKnUcAa59HAPugRwCcokcAPKRHAN2lRwB+p0cADqlHAK6qRwBPrEcA8K1HAICvRwAgsUcAwbJHAGK0RwDytUcAkrdHADO5RwDUukcAZLxHAAS+RwClv0cARsFHANbCRwB2xEcAF8ZHALjHRwBYyUcA+cpHAJrMRwA6zkcA289HAHzRRwAM00cArNRHAE3WRwDu10cAftlHAB7bRwC/3EcAYN5HAPDfRwCh4UcAMeNHANLkRwBy5kcAE+hHALTpRwBE60cA5OxHAIXuRwAm8EcAtvFHAFbzRwD39EcAmPZHACj4RwDI+UcAaftHAPn8RwCa/kcAOgBIANsBSABrA0gADAVIAKwGSABNCEgA3QlIAH4LSAAeDUgAvw5IAGAQSADwEUgAkBNIADEVSADSFkgAYhhIAAIaSACjG0gAMx1IANQeSAB0IEgAFSJIAKUjSABGJUgA5iZIAIcoSAAXKkgAuCtIAFktSAD5LkgAmjBIACoySADKM0gAazVIAAw3SACsOEgATTpIAN07SACOPUgALz9IAL9ASABgQkgAAERIAKFFSABCR0gA0khIAHJKSAATTEgAo01IAERPSAD1UEgAllJIADZUSADoVUgAeFdIABhZSADKWkgAalxIAAteSACbX0gAPGFIANxiSAB9ZEgAHmZIAK5nSABOaUgA72pIAJBsSAAgbkgAwW9IAGFxSAACc0gAonRIAEN2SADkd0gAhHlIACV7SAC1fEgAVn5IAPZ/SACXgUgAJ4NIAMiESABohkgACYhIAJmJSAA6i0gA2oxIAHuOSAAckEgArJFIAEyTSADtlEgAfZZIAB6YSAC+mUgAX5tIAO+cSACQnkgAMKBIANGhSABho0gAAqVIAKKmSABDqEgA06lIAHSrSAAUrUgAta5IAEWwSADmsUgAhrNIACe1SAC3tkgAWLhIAPm5SACZu0gAOr1IAMq+SABqwEgAC8JIAKzDSAA8xUgA7cZIAI7ISAAeykgAz8tIAF/NSAAAz0gAoNBIAEHSSADi00gActVIABLXSACz2EgAVNpIAOTbSACE3UgANt9IAMbgSABm4kgAB+RIALjlSABZ50gACulIAKvqSAA77EgA7O1IAI3vSAAu8UgAzvJIAID0SAAQ9kgAsPdIAFH5SADy+kgAgvxIACL+SADD/0gAZAFJAAQDSQClBEkANQZJAOYHSQCHCUkAFwtJALgMSQBYDkkA+Q9JAIkRSQAqE0kAyhRJAGsWSQD7F0kAnBlJADwbSQDdHEkAbR5JAA4gSQCuIUkATyNJAPAkSQCAJkkAIChJAMEpSQBRK0kA8ixJAJIuSQAzMEkAwzFJAGQzSQAENUkApTZJADU4SQDWOUkAdjtJABc9SQCnPkkASEBJAOhBSQCJQ0kAKkVJALpGSQBaSEkA+0lJAJxLSQAsTUkAzE5JAG1QSQD9UUkAnlNJAD5VSQDfVkkAb1hJABBaSQCwW0kAUV1JAOFeSQCCYEkAImJJAMNjSQBTZUkA9GZJAJRoSQA1akkA1mtJAGZtSQAGb0kAp3BJAEhySQDYc0kAeXVJABl3SQCpeEkASnpJAOp7SQCLfUkAG39JALyASQBcgkkA/YNJAI2FSQAuh0kAzohJAG+KSQD/i0kAoI1JAECPSQDhkEkAgpJJABKUSQCylUkAU5dJAOOYSQCEmkkAJJxJAMWdSQBVn0kA9qBJAJaiSQA3pEkAx6VJAGinSQAIqUkAqapJADmsSQDarUkAeq9JABuxSQC8skkATLRJAOy1SQCNt0kAHblJAL66SQBevEkA/71JAI+/SQAwwUkA0MJJAHHESQABxkkAosdJAELJSQDjykkAc8xJABTOSQC0z0kAVdFJAOXSSQCG1EkAJtZJAMfXSQBX2UkA+NpJAJjcSQA53kkAyd9JAGrhSQAK40kAq+RJADvmSQDc50kAfOlJAB3rSQCt7EkATu5JAO7vSQCP8UkAMPNJAMD0SQBh9kkAAfhJAJH5SQAy+0kA0vxJAHP+SQAA</prop>
				<prop name="Temps">REFSWgAAX88CAIBfyv+F61G4HsVAQP89CtejcN1AQP1x9vHQQUApXI//wvXIQkDhehTvrkfBQwUDqERAf1K4HoXrkUX18+99RkBIDgFnR0Dbzcw3AExI/fNwSbtAM0YBU0pAHwFRuzhLDQMhTED38T3fCk1ArkcOAO5Nvh0D0U5A9igHALVtTzUDbFA1A9xQHQNvUVFApGEA18OUBPczUkDu8qVSQGa2rgEWUwUDiFMtAxfdVLUEVEDs8PCF+3dUQHsQAOFqVYUEd1VAH+7xTlZA6fL3wFZACAAoXC9X2s0Du/wEK1jVA5pY3UDXAXoEWaUDVVnqRQRZlQMjHBTlWEDdw/gAj5JY7QNQWNrNAwsMFNpXNQPMVxZNA8hXdQPFbB9+HWYfIIATlgOsH7YVHgLBzB/eHRDuA/Qf/hX28r0ELxYtFiUAPi8wL0ov/AyDKHYvoC+yLyzEL/4FmpnnILncL9YvAOgj5i/4LyI/DD9WP2g/ej9AjD+eP7A/wj/UPy4Ct9w/AP4/EE8iTzRPRk9YT2pPfE8A5j+IT5JPtE++T9BP+k8MXwAeX+BPMl9EX1ZfeF+KX5xfAK5fwF9qX9xfzl/gX/JR7l8ACG86b1RvLm8gb3JvjG+WbwB4b8Jv1G+2b6hv+m8cfz5/AOBv6m90f2Z/iH+af3x/tn8AoH/Cf+R/Bo/wfyKPPI9ejwBAj1KPfI+Gj6CPso/Mj96PAPCP4n8cn/6PSJ8in2yfVp8AaJ+in4yfrp/An9Kf3J8mnwDonyKvPK8ur1Cveq9krz6vAKCvkq/Er8avqK/arxy/Lr8A8K+6r2S/Rr9Yv4q/nL+evwDAv2K/9L/Gv+i/Ks8Mzz7PABjPWs98z27PeM+iz7zP3s8AkM/azwTfJt8Y3zrfRN8+3wAw31rfjN+m35jfwt/M3+bfANDfAu807/bfSO9a72zvFu8AiM+K76zvvu/Q7/LvDP8e/wAA/zr/RP8m/2D/cv+E/5bvAKj/ov/k/z7/4P8KDxwPJg8AOA9CD2wPTg9gD4IPvA/ODwB4D9oP5A/+DxAfMh9MH0YfAHAfgh+UH2YfqB/CH9wf1h8A8B8KLyQvFi9ALzIvTC9mLwB4L4ovtC+eL8Av0i/sL+4vAJgPCj8cPyY/OD9qP4w/hj8AoD+yP9Q/jj+4P/I//D8GTwAATypPPE9OT2hPik+kT65PAFhP0k+8T/ZPAF8SXzxfHl8AMF9yX2Rfhl+YX6pfvF/eXwDQX/Jf/F8mbzhv+l9Ub2ZvABhvgm+Ub0Zv2D+qb7xv5m8AAH/ibxR/Ln9If9pvfH+OfwCgf1J/vH92f7B/4n/8fx6PADCPan88j85v0H9aj3SPlo8AqI+6j9yPzo/gjzqPDJ8unwD4j1KfRJ92n5ifqp+Mn26fANCf8p+0nwavGK8qrzSvPq8AWK9yr4yvdq+or7qvzK/WrwDorxK//K8mvzi/Sr9sv06/AFCvir+kv5a/gL/Cv+y/zr8ACM+iryTPPs8Qz0rPdM+OzwCAz2LPzM+2z6jP4s/0zy7fgBjfQt9k317feN+S31TfuP8ehetRmFdACn/Xo3A9WldAz9H/ChdXQBSuR+HfetRWQFLG0ZFW7UCv0UdR7NQRVkDtZv7RxlU104lVQP0ADuFQVUApXI9vwvUYVe3T4VTF09uoVO3TcVTN0zpUe0Ck2NDX81NAQOBvo3C9U9XTh1MN5P1TxdMYU0DD9ShvXI/iUs3TqlJl4/dyUkDf0RQuUkDd9mjgwvVRDePAUfbN04pR5dNRUUDsrVHG0BtRZeRQpeOrbVAV42hQ7dMxUNXTe/dP/dOGT0AfyNDvuB5PQBjgKFyvrU4V40hOHeRNDeNgu01AF+Eo/EzF1EzeheM1TEB73tH6S7bl4w9MNdNZTM3Tyu1MReNdTe3TwU1Att/i5U194+5NzdPqCEz39uVG4t10/4b/kPP25RD25U71tv0W4ujM/1715v9AYPNW9QYPGA9a8ebS8TQP6EYPUAM20vlU9G5OQFvNzHcATE/t00HM5LO3UH3krOSiUdXUUvZ1A4xSReP9UkAz1rYBI1Pt0wG8BNFSlgXznFLl02F859bSB7dSQHFG4fBRrdPnhVGF4+X8B/YF9gUe8uokHBd2AuwsF97i7jwX7gUATh1OA2QfPuN8H44dhuWmHwi4H4rhrtL31BfOH9gTxtJB+Owf/hUWLwAjztL6LC+ARi9YL2ovNC92L4gj5uL/tpzkMVJN87VS3eMutkTkrVNN8yVUReOdtizkEVWF44VVhSRV1t3jjlbd4/4ENG5XbB3k3NRUWH3jvlj11G1ZDeMQWT3j01jV09uXWP3TVliF4xVYEsXT2LTX7gKwbD92NbYCCbOMN4bitZw/rj/AO67VAMY/2DvWP/g7Fk8oT4rfPE9YXk9AS3YCrFcV43hERKs3Vz3kVg3jsKREcK1W5eMvVt3T5PQkqrb8JG5V1dM3VQX0VLZN88VUfeOOVIXjVWzkJTTk2lM946NTBfODbFMV9ETkswD+08Qkjq1SNdNJUt3TFMwE3Gr8BKWsJG/0BDdRvQRWlOTKUE3zhYwETrzkrRi85MhPPfRPtQPzVU6t04f05CH05KH85NtATd3j3kwF83xM2rVUTGXjAkwV4yhMbK1UDPQYTe0DkE3d1AD8/17/cP+i+Z7/qP/C/0z3ACZl1v/4/yIPzG8uD1AD5m+wCH8aebZVhuLVTk3zBVaMBH5QFXRQxdNojORb4FG1A1NSxdPIzASNHGTkElP1BLwnpuJ7AkRUROQEowAG8xwX/g/4AwDO8xwfLh9AH1IfXB92H0CPAKIZnh9wj8ofjI8eLaaPyI+kMil2AhyUd+4CEETkjW1TFeMIVHUDfFRl4yvyVL3kVXUD3Bzk89CqXnNWPeNTBETFxNQ4alw0qEQ0Bzw0E1k1023pLDShWGXjYljtA0EgLDQbMEbjfDfe4q58PwCWP9Cf2pHGnwhP8j8cry6vAECvUq9kr3avQE9ST7TX9pWsluO01ElX/dMGnETDarxEhOzUQbxEBFbN0626DOSAVcXTSPwkDm1V/dPWVN3jnlTV01tnVA3jMFTddFPd0zO0UxWU1CRFUxW0DJRV2OwEoDxUaURUJKQEqPNwhgMchICU5Eqc5BG23HTaUP3TplD95FCqzdMqtOTr3OR+pFQTyU+15Dx0RfTnPuJjTbTlVDxkndxUQUyl4wuW1FQcTF1UTM1WxtJ4BU11A8wkZ/Zthm1mbVZvAJDPcm+cb6Zv2M+6b/zPDt+gAH8y30TfTtUOk07NBE5I1ebWA8zk14RVTITDZFVizASsxCRjsA7iIFOlVBZ05MJSHfOKtARrcGbiBSK0BAPsD8Z/2HPWfe5/AACPGo8kjzaPeO9aj4SPru+AwOv+Hwgv0o8E/4YlFrNStL20tATTrARtUz3D6E1TXVNfVB22nrNVJTQtVb3TM1a1tFaVRj6ym6pX3QMeWAWUhJTytVjthFndA/5YDWPEGkw0dlQ0NVhN1EyXjjUArpXm/YY/kD/6nxQPBq9ADwCqqUYPYA9qD5QPtg/ID9oPVGQ3PsKYxKRajEQYHDSb1FZ905FWZXRElBNVVoXUVQWUVUWUVT2zVRps9OMEVKr0RHUUlFU85EQF5CTBDJSIfHRRUhRUe3C+Q1KN864sVA12xCQ+UoUmltUGk7x0WVXshQz06FBdU6/EtLV6hNQ3vLQAUL1zla1PjfMuT5Wjx7xUYS1OZTP5TQ0kTf1WPsLLuEz1REzdtCzED0wyjdRMnZQcxCtNZTSsxwAW3SZvmM+6L6zPrs/QzwI/AOzPJj8g31LfXD9uP4A/ijFsJlMEZHBO7dNQTy1TFSaMVLiEVC5UV04TNFdK3kNSfdMhDJVM9M+8FDWa7DRhpBQuUg2U7NcA1nX+3fbV3n8o7zrvfE9e7wBw77JPnO/WT4iP4u8M/wZfZAj/Ql9RdRSsFEZSzUOts6zULlM9s8p8dEK1VJ2kVC3DL1WlI6VtVZWjF1al04xWpfPZ/KxVjPT+V33TcVhWLcPfWE0UWR3EWR20atxUmmSUR7T0BFgVswHOVAfu/7ifCg9UD05tTm8AeA+Cb6Rvtm+YD6Jv7G/+b9CYrxJ5hvUmk1elcydXqqUkVsXTohwUYSQUI2Z09OZVpdRs9GNVHXNTKVUdlh7CuxyUgoxUq0lUpbRUpdPcRPSYlrTUYFPFtFOFNPSEu9psVIP0hEtSNUMVUpo1k9EU5JhRhZRMRCraxEVQFbO+UBVzh1BqfdNRJIQONISxT6Xza0xPxdPibNR8TvV0qU5FhKQ0UDQk1VQkc81MpSMlTNWkTCQ1TCodc5lkJA5ExIyEx44vAKAvyi/sjwaf6CvWjQ4/GD8A0okeP0g/WsmGP6ifup80JKH1HJTzsN61LrIHvLSAaDSEq7A+wojMFP1R7aNlcfR05ew3xtISU820ohxEqPx0G6Aewjvc1BIBUh1WTkU2Rf7fGOtWTW5NAHZPkE+iSaZPyE/qTxS/xu8ASFv2TyhfIllGXyBTDqV+0qUxXKSYVKX8NI+cFCTalHSbfBQRVTVDhVWsHVR0dGxW7dPgLBRT2Ve9JBQUVFi108BYSi0UWc20Wd2EvPSm/FQtZ8T0FVg9I9gcdy5lACZvOG9Kb4zPns+wz5pvzM8A5s/4z9JvDN8u30DfGn98x2wug1zUOVd18/ZWtfOttFR0clbNszF09Pam3LS4VfWUpFQ3tNQAbVV188ZUrfOOVFXTq1dUJUMgXBTqjBSyUVM99sbz/DT/XKTIrLRrklJlo1qstCJSXUY2VtKnUU3zb1F91BSkWwFRvVPMUN2DlQQkbWD0FCpQJUPQT92D22VPJfP+TrXzlE62tVMsTvUzyE1V02epTZWEtIVMJUMwdCQLzUz1MyhM5XRUJPNMCrVTbByUxWyfzo/gj+qPADz/5i/4I2b9Rp8A/5r/rP9Ajp/An+L/zJ/Wlc6yIWSEZdWk5U9t5vYy2FAdcxtpUQUj4FElFBTnroKpHpQX/lL3rBTGDESBAVKldCTk2zAO46ynRkVurwCAr1pPrK+2r9CvEh/0r/6vAEgfWh9Mvx5feL+iH7QfznIV+gykHex0ewxE23D+1bY3guhTtVN8VD0UVFZlo2pVPYPefHRT9LSrw1YF5FeFE6g0JDgW3FSqWPU0Wd1WjnNMJEW4TCR4RMRDIDZDV/3TAb18xx5vcM+Cz2xvvs/oLwD6LxzfFt8gPzI/VD9GP3g/WIo/XNdmUpZXzXNaNCSjCFclJp5zZHRDbHQGlVYV5FW1tFX1tBQkDm1VjdPUVI3jnlQ1xNrU1C7c1PdTzbPBU6Z184hT3ZT8FAxsBNcGlASfUq3kJKSjsM4VJiOK7AR+vBRIHBQDoI6i2rVQjdOkJIRuUDXDN7JEhAH0leyUF0+VU6+2pORITlX7hU31kyC2vIS9TM1zSkyVUw+1TIUTGJSEZkw1g9EG7ORMTR10VPfG/Rb/KP8AMv98X179fv9Yn5L/1F/mX0C4/4qfDG/OnSZlRkNO9ZOboE7Nc4pP1TQ0BLhS9JQwdEe+01J1dFLts8UQxHQgDOf+c4xknFLWVVNVUr20UtUjA1IAnQ+3DL4P0A/iD/wPBh8oHwBafzwffn+Qf1K5Nr2uf7gfMOJ/xB8+gySkYVJNRh7itVL8FMy8tERURcRUzCVUtNTAVa1E5DSoVrYNcxxX9ZOQVx3jAtoMxJA0xPdYBVMfWVrtswBUJMpYxbOLRCQVSjTEB0TEyIwvli+oLwC6LwSf/o8onzqfbD9uP2A/wGqflJ+mn7ifyp90hKJXVp1TaFc1wyeE1Nb0tFmT1DQjJRNWNQRV/dOtnRwkY1Vd0ykcJONVVI1kVLUDdUSEPBREVQcMRM70FJicZGBkB9S2A1wErnQEdtRkPlKoTSSsZZREmuRkVRx0Hlb0dOhQzbOxdOR6ZOStRaREDlBFlE+dtE9WVdPHThVUTlXkTl3TU5lNPSQ8ZNUMVHgMV6wGVUZSTkyN1ExV0ycKbFSh9ETd/F9OXVZfeF8Asr+UX6Zf6L/KXwzPHs8gb2ASb0TPZs9ww/7S/U1941twTn3jUE/dMyakRKGetESTQF5j/GQY1GSO2uwU/cxkI1MFcwpTlBUkbESqHORyrGRrRQoBUnV2/mWuD/hvCn8cfyZ/AEB/Sn+U33Z/uN/K38x/xn+giBvufyDvMunGsgVUBEhWvGS1UnVkU6WDqzSEqyRUHbRUBVMvHCSjbVV1kxdWRaOMVmXTRf7UNHNMlIMghkJYjIQh34yHTiU+g0QkmryEu+AKJtIVvITYTJfOj+CL5o8A+I8Snzz/Zv9Qn4KflP+Gn4DA/9L/5P/2/3ibRiP0lHfWnDQ3V1Wz9Mw0ola0FYTUNCPcNOZVRaRVtPXENKQ5TIQAVaWDu6lUzTR05EkEJBMcRN4mhKSlU+0WLiNT5RZ+A5oM1IPsFE1S7eSMpN4qDOSnhNRxRNQs3NWkRGu+UHWTh7REUVAlw5seUCXz0E/tlJzE5jVORaN8HLQZTnX0jMTbUE1d8/NMJfOQTEgtJARXbgNMJaRMtA7UtAWITGTM1Lcmzda1jr+ovwDqH/wf7r8gLwLPRC9WL1jPoHovjC8ub0BjLlL5BCRFZU4FVE9F5CQUflCt1G1QLVNpUb1D4FH1xlpWsuQUhCFTzTMSZOQV6xyEt4ykfkznFjNsRwBG1R7fMN9C0T7fUNsuf3DfAILfpN/eP7DfAk8M5x5N/t8AIEsu7wjvAoGGw8Q0A9Buo0yUZwZSj1NF5GSkfpQEzfNMpIVVBYRcBGxWqiXz4BSkU3z0xbTkOFrc5Kq8hBhZFaRZlbQU9EeGgme0hCfs5LPgj8IBvST3Dv8o/1r/bF+GX5hfAKpfDA/OX+Bf8l8EbxZvKG/IOm9kVxYTV40E/JQGV2r1M8M8BHJMBDNWNQTaxES6TISAVZWjRlWahTMMpGTWVG2EdORZTVRVUyBUhbQUNLLcxLV6pERFLIQMUwXTytaURJBSfTNa9MQiUqiFNiYzXNR+XERI/CQCbVFdI85QVYOXUHWkVtykKlAdNE+tRE9Vg2sXT1WzlJTEME6lFmqmgmuEtArUtKhMBdOZSkS31rIoTJ1kRLTvCmwUcNS0yDQvfr/QH6K/ACSPzr1GjSYv6H96j4yPbi2gbi/Aj9KPrC8WsiEctNmaVBTV/KRhUB2k3CROpuw0w1FtBEzkyIykHpR8pyYy95SkxsTH/pJWApSkJszFhDdmNV49Zj+APwBS36w/tj/IP+o/HK8GT0CvABpPbE82TYavmK+ioUY1j8LFHcQEeww0wwBGsm9TmtXj6JxEX1S1ZhZSSgqsZNyE5FPcRHtgtgO05GuoVyUUWNUDjViFA03y3OQaWd2UHFS35OQNeOzkNVgtpORHZlUW/wBYX5q/tF+uv9C/ul+s/z5vABjPKs88z07PYM9yzxQHtmKrllcF01okBBdsZNbWRASRVhWDQYxkBFZWdePJVS20VV0zVaxkKxxVDYRUXQRUHVScBK0udOT5UxWDwWTki2FT3URMlwY1fhKfUu0kiAw0i0CW4vwsly6zTKRVYuSUIKyUI5B+cqRQvZO1bEx0NxwUAVBdM5W2FJQxT5Vzy05Vg0htTjWLhU1VcyBNNVStTNWTXkx1dEzFsxNtTG2TZkwNM9FMvZMBTLQkWxAWhe5/AIsWj9gfADKPDC+G75jvco+8756P4I/A8u8E/xb/IPN+k9TUoE6qtcRPxbNDHJS43CQuCiSko7SUGmSXlkUONX4Sq/9SRePRVNSczARjAJT0i0Cec2SU05COnV4/cD8AupHOndafGA/ynySvLq9IowBWD3gPWq+cD56vwA/SD+QHbNYjDDRhUj3j1VJVc7VQ9GTMFDRCVIXEVIp9Ey8EtKMEtItgHrNWqp1zGiS0joy0AGS0c9VYReRYtXMfRLQAWVa1k8pYHdRYvdRYxcQFWA0DzozHPl+Av5K/xL8Axr8ILxovBM/2vzgvYi90L5BOL4AvislG0rmMx35iolVXVYNo1CQopMTnjGS1pNxEYxS0FVYdlFVsPdQEtGNVlXMrVTW0bVSVc7tUfWOCVL2T1Tz8xAfMZNDcpJhThFV0/GQqhPTToC4zbJR2lmSUPlJVgwiU9eT0mKo8dGK8lCxMBVBF47FWXHR6UO1kUA0DDpzUa7FPDeRPbZPmTvXDa3xOReMBBJSZTe1ErU21k9pMVbRMPeMltLR3NpNMfXO0TIXDJwpE5KHc1N3U7y7vQO9i7wCcTz6PWI/ST2RP9k/Y7yL5wA5fIP/qjyRXDtOsREVOan1zVOw0JtQ0nlBtA1sTUfXDjFH9NFJ9c2t0Ut30UlWTJ1PVNErcZOJElK58P35yFLT0ALugrpXO/+D7rp/InwoPVG8A9p9AD4pvhA+eb5APqg/Ub0CuDwh/Gnl+la71tmKzZJTVLhzUqzTUJCw0m1RahUMR3MSFVbWkVZ1UVVZNY/68xHHkFOOUxGtWWIXzwWS0E1kdM6sLWdWjz5wUlJwUVASsdVS02Lwnzh3WHSYvGI8AKo88j44tli9Yj2qPlI+mj0C4K74tto/Ij4rB5sKs1CStePSEOVetU/TsJLStVqUzclY9G+h8dKzWJDRyVTVEVT3zAFXWdaPIVD3zkAzUWVTahfMR9MTcUw1jpVOKvaNtjJQ1jPdmk3z0kKbEpEtS/STUVN78ZKdmdGRxUTVEpDQCUQVTq85QhcOHnNRRjNQcVpzU0U/VJE+FdE5VNM1O1RMwThXm1hJQTVYFg/NMtZRMFbRMtXRtTIVDIUw984BMBVMtDsREiE2tU9TkT25PALBLhk+oT7JPrKfGT+BPCl8ANL9GvzBfSl98v05fYFNuoxo8pNXE1AVQdaSUVLswVh4ya1E98+D0BFWsl1Qu1aYyEhzU67RUtwwUDYCslEhSbfYudTZl3vUAPs3m/zBvQm9cb15veG+SbwC0b65vyGu+bwDb5m/gbwJ/VFTX3yL8bMQcvJR7hDQky1COE1NFNg6ifDQ0KzBq1iNVhcPePBRTVtUTNeD0JFN8hMVXDUTcdLOoWI3UhBQaWSU0WNZlw6pYdZNp5NQnWAoNZFc988C0H/Z/6B/6HwBk73bviO9Sj5zvvu+QL8rvgPTvti8I/8IpRuX+kyz0SVKcdAbM1SyUgjSUQ+wktQRMFLpclIBVhVNGNVVtwwyM9NZUjVRENJtnVFWzLlQVtMxUsqYUFHxTbfQUFAyM1NfWtJSgUgXkUqUzIlJUbcbmorWcxIBU1EisxE0RZMTaUO0kxLRgxDStKtS06091pE/lIxctTy0Tr07lNE4Vtg6itWyspAoEtKhMFbNKrUxNoxNMXQRMhVNmJUwVpEx9BuaixeSnnq8AsK/Cqd6vEB/qqQ6/QB8avwBkH3YfaLtmv6gfuh9cX5bzLU5tk6BOfROOVARDACrm81B9E07MxMPkldRXqj7iEGw0IYzU99xUxsaENI5S5baGU1QkBVIArcb+XUbPKG9ywW7PiM+izwDcL7bP0M/iyR4/CN/yaR7diCbfMN9S31H1VtYzbCRhllQk1VKNdFO99saiYbFUnfZuA1yUwFW9ozXGfPSqVhWWBpXeAh5YTG2UDOT3WG2k9NQC7NRFyvzUetx029DeUvbU1AHIROcu5WZNPu+IT2LvrE8Avk2eTc7v4E8CXxRf5k/4T7Ai/0xf7oXeUpZXVRNaKgyUGByU1MTUkzSUu9DaxpNWBbPYVZWTjVXUxdSU9BzsNOWElKxUig1jdZTUPKz0k9DGosEtU2XDilPF1FP1tn4jFCQnrgJ2TCQ+9LRr0BYl1L5TfDRXtCQejDToUKrFo7FEBHoEJDcUpAFtUHWTmU99kzFPtXNry06tBE7FowFOlZPbnU1tkyBNlZO9TLb982JMhTMYTKWTDxSUByaTTEVTJ9QUQ6DGpQB+H+AD7g8AH0J/VH9OH1gfAOIJDn+of7p/xB/ef/B/yh/axGT9jKR0TnXzVE8UXSQMpLzEtDDUlybFtpWkppXmoiXc95ZC02SEn1rElGVsJDFShQRSDTYAdi+IL5ovrC++LwCf2i8EPwA2nxA/Wp88P/7Nfj+gn7KfVMSflkIDXCRGVCS1JCS1TgRkysT0QlR1VFTaZYMvtNSjVU3zGVbCFWOMtFSTUPYTDET+V9Zlg29YZYPf3NQYWdp19FnFo9FYfYODWCwFpHykAljlg8zERzbtAH5Nzk/AT9qvNF9GXxC/Ir8ANL9Gv2hfYl9sv3a/iLsGcrWhjFRojFQoV+Xz51p09KTE1GNWbYRWVfPT5lWFhLTUYySkKVXUndaG0ruc1IIUxEtUbCUEpPTOU8WTmFP9FKlTxbQ0JPF01LukhIOtUh2DTVK1Uwi8NNGm1ISaUc1k5IQsRJVQWvWDvoxkiVAtc0WkxE0OhGSxT20ENITm7BRDgE6tVOTEA3DW000tBNbUZHhMbYRMhdMLTFrN0zXUZJhMvXMOBHQFocRk3cR/3g8wf1p/hN8AXnXOg6TXdn+Af0rf5N+OH6DQfxrvLO8+7U7y+ZTURWlOnQRcBAekxJ5QTZOrE1EtpFGtZFIlhFJqxYRSfYMjxPQSU/WDVd6chKr89HIEBDz89AESnOSbkNaFvo3Gj9iP6o8ADJ8WnyifYv9Mn06fmP96n4CEn8af4P/y/5w3HoN09DPanISalOQUUx2DrVOqbYRUtWRUnQRVrQOG2VU9ZOQ0cFat4+JWtL00lETjVERYWO1jxFRcpx6CDWyk4UxEpkxEE1ZYfeRERNh0V56vgE8Ayq8EHxYfKB8CvzwfXh9wHwCCH5Qfph+gv8IZ1h3uBT5DqHRUA0C2UvjUtLTUtHRapFQz1LT0VZ0zugzEq3JVrRM35DQAVATG1VQVRFRVZFTlAyBU1A30DGSjNARtHGQ1U1hlhlZD1OSSUv3DWpTkJSQkZN5Mh2YDUf00jMSrAlHt0858ZJdEhGBaPIQchGTRT720Ty3zs/5OPcQshDROjaRN1h3zbE19g/PsZJRMqP003GfGs0wVY3zcZO8JTC025gLQzN9W1abVjt8AqD+6P5zfvt+AM9497t8YT4AC70TvTk9gTwqPFIcGciGtTv0T2U51NE/dtFAypfRQfSRM9OFRtQSchKvKUr1kUx1DHkzE+KlSdVSUhIFcxEvM5BwAZIUk9/7lto0G9Qb/GP8q/wB0X079Vv+oX3r/zF+u//BboPb99l/4/zJvDAwdXMR7WJSEW8Bmgo9TbeRUXVORfBzEE8C+s1W15BykUzbctMNWLRNVV9VEtGRbOlj9w6pYdcRZVYTZWQ3EzGS4WP0TaVhWbeMnWLWEVx2DvewHAmZSrhR33g/wC/YPUH/CrwB0fzYfSB+af7x/zn/gf/J/qASPzh+wwVcto0yEBAiqjHTF1LSEHCRD1LQEqVaVJGQEgEwkRpRkDrJMJNZEB27iZ1QdQy6aXCT3BKSyU31kPARFqrSEDHRk1xRUn/REaaL8RDHM5GNQbuK3ZFR+agwESpRUEUxU2lDVtLakxG5QBUMqUCXD65lP3cRs5BdPbXQkNExVTl3bhVzUCqTUqCzUs05MZeQk1BhM5ZNmKizUzlQ0SKTUyARPvp0Axj1u3/Cf0j/sPyavyN/Cn4Bcrz5PgK+Sr6Svhk3Gg04adSROZaOOT7XGFpXeQiVQ3FTFzCXcRLDU5UTE1ONAjuNTTSRSLXOQUhTNRu6yJqTkAzS0e1AmXwA4X0pfZF9uX4Bfkl+8X75fANhfCs/E/x5tzv0ebR5vcM+oesG+w9xEYKTk0/xEUTVTdcPojCRfVIWG/sJFSmQEwJxkIyCuA1ZFo60a9BSqV+VEWFUkWLbdk/VYFVMfWUUkWVStlOxkifxkNYwE9ESFAAx/Hn8wf3J5bn+A34p/tN8Arn3G3xCP+t8M774fGO8q79RM567iojSEXAQkGFeKvcRWZWORVISjYL7SFa1WjWPYVdWEVa1kVWoNVFXdlFRdM6xUvdOFdXxkPJSEe2B2M+xEiFZ0JFNTXTMchCTltCS1rjy0djS0QFLNZFJUpWQUBI1kxFectB58xGvoUOWTsSyUelDlpramogFQ/ROZT4UkT1YFU8tOlZROJbRORQS1TV0zPOSUwUwVs2LQjJeGlX6VDiNMNeMnTQCd9uaVLk9oo16a25/9nwevAAFK/jVeDTavSK+SD/z/rg+gqK/aD7yvlvVm0nAcNFRVT3XDKOykulT0MbwnQA5VNrWOJfZjxIdGAtXUh2o24mcs9DOkJApSFcYAfrVev3C7TlWGv6C/sr+8vwDOv+i/+r88LxbPKMtGzQ5vsGjPoi+0J0YCBVKtI0iqVBS33ERQtITMrIRC1VRN5FQVUy+cZKNVljXjF1ZdM4zkx96jV7bNE/xXFVNvWM0T3BDEZNtgzmWuItgk16aTNNQLBFjdE84852bVVt9o3wB639zfzj/gP+LfBE8WTyhPADpPTE9eT3BPgk9k545jdOSrKFfNg+dMhKSkZGOaVIQjZIToVeX0nGRjTVUFUytVhWbuQruEZC2C9CRJVA2UVHU0rMQtmBy0YFMtlFNlZv5DSiz0g1xkSyT3JgLRxBSTmlG19MwULGwlJJS+rVCFQ4dQVYRQpeMPtVDtNE+dM1BPLbPmNU5thE4FsxlO7TSk97QWk4yUeKSUKEztQwupTH30jJSYfJQOJAShAU1VNMQPBg8gDzoPbG9GDwBYC4YPsG9CabZvoA/iD+xvaBZ/8AsGsvl8ZEVOhZSK5KQFJJSebPQTkM5iilo09P10VHJSHZPknMTbI1MdkxRTnTPgUhDF5BS0g3DWEj4UtXQUmyAAxhWmFaYfeLvOFf593h8gjwACLyQvJi9QL3qPdC8+z7AvoMKP1I/mjXZ1HnIxzCSYVBS37kKr7CQi/ESb/CRtD6zkhVXNY/pV3WOrbladdFZVY3GkNONqfORW/MTALNQVWVVjqxFZTWRY5YOolJRYBHyVlJTYTOeGPY49pj2+PwC4P/I/HK/+P9jbPq9Qr3KvQISvlq+or0rvLKdmMnjEpFU5fOT2vES0vER0zESq28X2RJS69ERyDDQ3NszEAFXlg8hU/cT0JM1Z5OQgVM1kBPSlU4bdQ21TJbS0xFMQzmLK1EQX7sJahHQkDPTeUarNU6k8hHGktDl0VAKtUW3jzFDVI5ds9GFZULXkbPTRT6VET720ahwUmAwUMAwU0E3NE1tsTQWj80xFFEzlpGFMpVT0V8ZTNMTvTBXGAhYS1MxvPm8YD1pvpM9eDQCGZX4PyG/ibwTf5m8AfyrfaEzf9g3+CiHUVNVOZTNjyE/VtmaDdPRpUd0jFeDEJFXMJMikdAPw/uWS1iL3xHTbJYDMJ0YzUgB1ds4V5nUO7e5/AI/SHyyPADaPSI+K72SPru9YL5Ipli9AiCuGL+jvIvlGk3R0HVRUM3tSPVavQmxTTTQcVFF+BFT7QKZDVVXj3gQ0q1NWfePBBLVXpePDQiykNZSXTjVGNV7jWNUkamQ0eMz0J3yU5Vd1lAAsp5Y91p/onyqvPA8ur1ivAGIPVA+ur6gPug/MD94PwK+o6gkmU/wESRQUCIwExWlWBVTMREO8RARWzVNbyVVtE49VbZNGfPS1DlwU1hxUnlTVI2fVVBXTLvQk+XS0v1OmbVN6U0V05CQM1NTXDVJVE59SpdRM9AuQr0JT/FHVJEzkfiT0SHTkpGtw5lNQvUTctGyUVDetUO1D60/FVE/VIxdtT1UTr05F40xOlWuriE2l4yO8xKgUZE5ZTE10DGQYTG2TZhRkFc70VEg8dLm8x3bNxs0Ajs+oz+IvvM/WzdbPGN86P4BMPzbfUN+CP5Q/btWuE042peOjTn3jkU+dVm5Sa7pQLbNQFPTHUe1DRTuctK4Ul451ziIBBERZ04S33hJXUm2TJox0AQOEtGPgJuUO7yDrznU+7wBQ72LvfO9+78hPqu/sT/5PALCLDv8g/0JfVF829WYT5NRRYIx0G0C+clKsFMx0tFNfVG0WnhJKLLTAhPTUC7CWk1bdtFdNM45X2s3UWGWzjVjFI/VYVnWzH1kttFmN1Fgdkw2L1PRIWN1EnPceBcafAAgPIg9cb3ZviG+ab6xvbg8A6A/ib/RvBn8Yfyp//AfOItWh3KRo3KQYbJTWVlbdQ5NWtdRWfZRWjSPb2FVls51VxSNlVWzdtJR05VTN06xUrWOrdVR9Qzx8FAd0FM4VUw2UU91DU8zX5vNU9K2sLER2Uo1DPny0ClVSzSPR/ISNDFRVhERtHlxU6FDNI7FQJTNLelClFFA1lKTUmZTUWzFPHZPLTn0kTg1EtU6NdE3N0zxN/RRMQr2zYnQnbiVmJfajTC1zLSfMJKFNZbPdVD/ehQC2L8grzi8gn/opFj9Qnyo/AHSfXj+In5o/pD/Gn7iT/tNtTU1jcE6Vs1RPlbRC3LSc5LT7EF6zJOQYBIRhjvzVNEQLQJ4SClNNYyng9HfeQmNcpDMMh95FACbl5vNUT2ZPeE+KSY5PoE8Aeu/8r95PIL8yvyxXzu9Qu9BWX4C/kr+01AX8dEZS2sUjteTUMFMNY6tTrAWkjBS5VE3DL4T0o9lVfXY/woxWzaP+VloVk3FUZONX9aNx9FRp3/RX7jILvPTaWJ0Ta5pYZZNarPQYWM10APT/Nm9Qb5LPZG9ub8jPum8AxG/uzwDfIt803wbfGN9q381XtaOsV50U/AQ5V6rdE+dEFKRsdGOU9COtVl0T5lWtdFVt83KhVRUkzNRz8O4yu2z0glbk1EtUFbMTrHTc7HRrpVM9821c9ChTTfY05tNcpINE9EtSfXR8VJvgUZUjqVGdhLSkLFQ8tQykvFyEiRSkUQykrRwUpNFPPSRPvdROWiUkTpUjGU7VxE39lM1N3RP3TB1EjCQoTFJVhEyV1HQkmGQkDkwnAJZTZJ/ujwCfGp9U/z6fsCsAVp8Y/6r/vP+mn+D/8v8ED5iuNY4TXPRFTm0kLCQHZtw0gFBt5u4ya1ENRFj8d05DvLQlU10TFpQU2e8s74bCQFIFoxRSAJW2pqWGpYatnqWer7Cvyq8ADB/ur7hPEr9UF04fcB8aX4CUH5a9lh+oH5qxNqMkFDGyrASY/DeeUo9TxXt+rVRF8xFVNeRVbVRVVsXzblbt0+LEVFiM1FvKV53zOlgFo8RUxWVZfXRZPfRExKpYVeMbaVglQydY7XREd3bNAD5viM/SL7zP9i3uLxg/wm8ALD9OP2A/cj+EP5Y/UN8iMWqe8oqU1ElkdAZXvYSipNR0tNTDUHeC9iwkula0VIBVtbRVdVRVlbPbyFR9U5BUpTNXVFbFIyBUnfRT7dOylFRTfFNNhJxU/6wEyIxUa5JSrVNapAQkUvUGWg+CtxQUgFENYztc5FsCUY2DzFCNI5cUpLVhRIQqVATrT63kT2oFxE7VdE7FIzBODfYq9gJsfPQKhPSotIfm5Zje5a7jtITuTFUEXPTFAFz3xv2e9Tb/SP+KX5xXjv8AuF+a/9xf7l/Y/xJvJG82bzAQDyIBdgO85NVOleZeo2lQhXREBFB8FMVRtbO1VnREysS0IFP1Ux7SHOT4ZE8e4lg0pB1SAF1E/AeOpYavmK/qD/wPBh8AIB8qH3R/Rh94H6p/1B++f6CwH9IfBI8uIyx0HDzke9FSJeYW5QaC6IQEX1RWBaPUVI0jZxRE3uy0zVOs1MNW1dSM1KpXirVkWG1EWDXGjuN0JPVqnIS7fCR6VMQ4WPU0Ajw0xeQnpi+Az+IvDD8GPwAgP0qfXJ8uP0g/kp+kn7af0Mif2p/sl/YTV1WjXFeoJaTUhTwkgrTUQ6TUBKZEJMhVBST0tFUURB6WDETWVD2DnVyFJEQw1ty0+VN9U8Ec5IhTppVzU1MVRAwk1+Rkn6FShSQ0hPMQH+L8jHTDquQUjRyESmR0ERx02jVQpdRQRXNuUNXUlOS1AXzkmTwEF08lw6+29ERMTmVbhU2VcyOWfFTBTF3kTDUE9OQYTUy1s2ZMleTc5EgcBADD4H5VVl9oX3JfrL9e/zDzAIb/0F/6XxzP/l9Ib1LPZM+wTm8gAx4FLnIMTpVzo61OLcOOTyWkUH0julVQvbMx9HSnnEVSLcOlrqQFU7XUfKQBVETVtKSnZpJlZAQmUjWTAwCcBBMQBn3GDxh/Kn9s305/AGB/cn+0365/2N/q2fZ91n9AGO/yfzzvHoUWQ6xkYBzUTdPcxE5TTSREREJ0pGu5VH0jSjQkvlW1s2019DSmVgXDGlclRNb8hABYxdNzjCT3WJa9syFZxeRZTSSchItZWHW0jCQHWA0T0NyPAO6PAJ9C/2yfZv94/4r/7J8Arv+wP6L/5P/2/wgPGgmeJWpOsqJMJGoMpChXjSNt53SEk1a1s1VWbSRlVoVkVV2kpORlVc1D2ytVTbPyVAWjrFSWjfN1VGXTPFyEEyXOZkSEmFNl5LxkKFP9ZNTcxz7ieCTUQNRkCFJavbPRVNSaUS2jZHTU1R5E5OjExLHERHpQVLXGFkNQjfRPJbRPzUOry05ltE71xE5dpE1WBaM8TeWkTAWjfCRXaFa1FlU280w9u6FNPYMB3TzPLsXmta6/wL/yH+S/AO6/AM+Sv0wvxh9Az5IvpC/Yhs9gY95i/U2F03BOpi2jVE8V1PSknkQUFaYchIpR9cQk1JDkZVKUZWRMRAxEROLcxw5CdhVSfdM+pGQKDNQT4E7VAP5lPt9Q32LfpD+G35jfqt8A7D/G3xBPIk8s7w7vKO8671R8TzayBRTURiQ0taxkqzBTPYOthOQidKSZtVT1ExGk5KVVFQMXbVa9o4xWnTP8VvUTrXFM9ONXnWRYLaPElryEGlktpFn9BAT0lyjMhAtQBkITxITYLAc29QBWXzj/Uv+MX55fmP8aD9RfAOZf+F8KbxxvHg8wAy5vWGuqnjKshIR6BKQ8BFT2qiyktHSEY1wEJazk5mlVlQSMBHLcRDdVxQOrAFU1pFQdpFRVE0spVN2klATc1ASltERDgKKuUjVMhCMwtoNSBUODKjyETQzUFdzE3szHriJLcVENszksRfQkvgy0zYkEtFFQjYQEtNFPtg2jaE9NswJPxQOATU4NsxlOfbbmI03V5K1MLaOUTE10TB2zD6jEd/6TnBQOLCSI3CTQADwnfi2evwgv0r8UL14lLi8AQC9qL5SPhi+4j8qP3I/uj6zAKzayRU5VtE+VRFCylXRQBUQMtGlRxQPgqpREVeTE5LSkIYTkEk1TVRPrUlVkZOSA5AQFSFQ0GuQEg0CONTbfgD8AkjGOPa4/wDu+P9g/CkHePwAATypPVK9uRUZNbq9QT6KvKLSvVuX2gjHkBJjkx98im41TrQt+VD2klORq2sxk+KxkbFb9k+BWWrWjWHRkyle1ozhEVJWoBPVZPVRZJYREvGcmBPQnWK2UvOTAFP9mXwB4X4JfzL/ev8Bfyv8Mz/6/ADjPSs9cz27PQG96yb61ZnPaLARJPLQIVz2jw1Zq1WRWxbMzjGT0VX2DLbrEZIBVnURVXeT0xLXWtASejORZVP2TIGqU5OqE5LIsNHxTNRSsLDcG8tdSheOSVDRaplSUJFLVlgbyt9yUftq8pEgMpBFR7WPMUEwtVHx0YVCFBKzU65R11U8VVE/Nc6/kJDROZPV21pJspITrdahMfYOZSpQXtqIYTJV0zHTvFUx1w2dEhMVkh04vGI8AIo9c737tbo+g73qPxO/W7wCoj/qJ9u8Y/yr/zCcuM5x0k9lOfXaWY1BtBCyUUJZcpMVRVRM73AfGAiApU3V09KT3RDTGFDeuAgVXRDQmJDSbQNaVtpWmnwC4n9KfFA/2nwivKq9cD5alAD6viA9ir5Svrg+4r+IPxK9sPhMUdHtSbePxUh202VOlZAx0X1S9c9RUWv3UVeXjvlXFs1OUZFjLwL5jdGSqV3V0WHXzbZAsVPdYbeMhWb1DK/JYFXRYJSN4RFRDsATew+y0xYy/lr+ov/If7L8AFi8oLzovJM9eL3Avgi+UL9B+z5DPyi88tJh8ZFxXKlWDGARU1pRkk9TEWxC2NlIGVmVzyVXNc4/VVUUjVfzEHtRE5VSqjfRURSN1RDQuxET5bVNt48FTdWOKU30DG1NT7WMcU1WWjvU+kyYcdDNSzabGw1HtpGxEtVccBB70BOhQvXOkplx0blC9ZHx0AWR0mbVP1aRPFXPLTjVTZq1OTeuFTX0DI2zkwQ1MvUNiTH00BOf+1X5zBUxVg0hE9KtwbuU+72CLAGbvgO+yT2SP1k+47+rvDF+ADv8A/ypfVF8GnUb1JnL9tqx0dE4VU45PPdRQBnVjulDVxDx3jpW29Q51Wv4SI3Q0A1OVQ9W09CWgdJRnnDd2YgocdGMAAN7/8P8CDwwPHg8wD0IPZA8Anm+AD8Jv1G/uBX6t7g8Qf6gifzR3/hIDrPRG1FTTWnyUUDTUzFN1Y0AU1Gu5VM1zL1QUo1XNI60XFDSmVk1jHIS0kLZ0FP5XzXNvWE1j3LVYjZRZVYMIWa30WLStxKQUSLQUBFhlY84A1CfeHd4fAC9KISaPSC9ajwBULx7P0C+Cj6SPxo/Yj+qPqLwvviVmkqI0tGr0JCjVV/Wj58zEolwUY1ZWXbMlVm30Ve2jnVQUq2NVrdRVlRRUnRRUTM3EfJRLVPWm3tNT3aRtU3XzYFP1QypTjWRqFBS7/FSDtPRAUs10WhwU0TxkmlGNU2RMZNks3GXcNL5Q9UN6ULZds0VQHeMPUGWET5ZNY0xPLRRO7cRU9Bm1Tl2UTZXTPE0Ns9pqPER8XEQoHOQPTJUzrTmEpJlMJUuhhFTdAERfRu+4T5pP7K+O7c5PIL8A+k9Ev0ZfQF9iX4y/Zl94W2oeo06d0xc8pCZQTWNRnKTUk9A2soq0NP30lEN0UiVk1FcGYyzU4ow3FP61XmI+ZNQUpDcGBR5vADBvCgE+b1Bvam98b4ZvqG8Asm90D9ZvuA/KD/xvTt9g38hq0fa1/jNS5SRcdDBT2rUzrRzEIlQVs5hUmuWjESw0hVWlNEwUbq1WncP+VuWjcTyE48rkJFi0FMTEd2aCFVlWlTPpWF2UWDWzWqwUDRjEdNpXnRQch84fEI8AIo9Ej0aPmO+q77zvro22j4Cwj/KPFP8m//iPwiGOwqxq9CR4BJQ5/CT2Vo1TNbQ8lHIMNDNWZdRMFDWuVBRzbJQ7Ve00xNRbylTNw5FUfcNahJRMq9CW0uBTtVQ0FG/c9GU3ZDQBZHU8xJRSjcOrXFLNtFLNw+EEFKpm5MRzUaX09JQEUZXTq9BQrdRQdTRQldMgaiyk1TSkbDykBk9to1ucTo1TNE6dlE2VM61ZXKT8TOUkTLUzPahER/6TlKSDRETzvASMAoxU1FS/vq/Yr+qvFB/GTwAovzq/bB9+H1i/or+0H8YfaNgfsrlOk06dw95OVUQhT0WkLKQLoG6Sa8TEIwBqD0JWpDTKXHQgU40TpR7k9O/El94SgZQ0SQVStTMdzFWUx1bPaMs2bwCIz5rP3C++z9DPEj8E3zY/AEg7Rt0u1W49Zt1+PUbFnj3UdiVuknvUVPPklJFTms10VNUjflQtNKzUaFVVvXRVLRNRRJTDRJStU+zUyFddEzq8dKy2FOQNWbVzH1klE/VpWDXk3HRp3HQpWI0kBVetA70870bvaO+iT9zvALZP2E/qT/zvBl8A/zJfRF9QVl9oX3pfhFSHBJRJ7NRVCPxExXT0hIT0Q5R0WwZWlQPJVUWkVU10mvw0DNxU1lRdlPQ1VKqNEy50dPkcxLJkdHxZUx2kZHQMU82z19SUhaBsJGkcBIvQxiXOsreK5CSAhDRI/CTrsGajUKr1k6TctGwUpCokJOtqFCVPxXRPtXOvTjWk1U4Nu4hUFApEFKhMUo0TTrQHJuNMXRNq5GQVznSkSEQUyFQXbr2OFQBGFS4VLh9YfzofRB+Of2AfALJ/xH9mv9h/+n8Mjx6N5lNtTi0zo07Fc45PvVQpUH1mltJQTDTFNAWU1KWwPMVTDcauQgOklMjVUoWTktyUWIzUKFICJRMF1JTrII4vyINmz7gvAMov5C/mLwA/Ij8sP2afeJ+AWjl2P2jfkj/En549BpIOqpTUYAzE0xwEUZSE6G1TDZNeVK2T2FS9ZKLUVMCc9IvwJgNW/YMcrVftg6pXfQMcFOSNMVhFRj5FxnL+WBV0VEQriVj1QzX01PSsVaxHAIZPYO+qT/xP9q8Ivxq/JF8ALr+IX2K/dL+Gv5i/qr9M96p+8qIkRFpc9Bhs9Na2FESTViUTVVYF5FZmhXPYVfVUvNRVVQ2Tax5VJRRUfQOsVCWzrXUspDxUNWMH5DTOVtw0iFNVBFNdpFOVJFVSlfRSxVN2PGRApISrCFINRFF9A4zEhFdaBJQe3JToUE1zsZRkq3pQJWRQjYRQlQOZ1U+F1E+l88vEZGpOsvX0TvVUnAQ8TcVTxi1MffNiTF2kTBUE5GcUdvPEBCNMdKFsd8Z/+A8Aan9Mf25/iHuGf6B/at/k34Dufyh/Eu887+Yf+BOuAv01TSWTcIQEVE+thFSEVbpcBDDEhKf8hBw8ZJWQdCT9tIQlLGf+EtXUPGeusmeUxDMMBAxSAFU25oXWjZ4v6IP2jwibDp8AMJ86n3z/Xp+g/7L/1JdWNYBmP9if+v8MDxYFjoN8xEaqtIS1RCQwHGTMFGRC1VSttFR1oy8kxKVVaq2zF0Skikyk/FZFI1uQV32DBFh9xFjloxvjWJXTIVk1Rn5jNEQtnYSkSFhFxFhNxES3AH5PuKvWrxgf6qkmHyi/Wh8AbB9OvyBfsr+0H8Yf2B/qH9lXLUTctGhXNWMnV9SN1LRUpBREY7xUI1ayFaRVLcQ8pGNVbYMrrVUd0/JUTURUHdOCqmQkS+w0EyzE3JSEmJVT/ZRTlWRTdfTENLuqlMSDxDRL9OQV1DTRpuyEmlEd1DT0LLz1UJpN877cxIlQFUS8xBHVUHUUT1XzUOzE606s1VQE1B1OxbRNfeRNak3z3iTUfAx0KExtgxMLTJWk9GSY/GTbZdNgAr4y3STvbt+g38I/1D+u3wDQ39rfHE8uTzDrPk9Q73JPKFzvlk0mY04t1E9FxFyEZYAUNBWcx7Zi/1F9g0F09ORzwIaFfoWeY1ItxKqchHJUZDychBIMVPwANPcG/+CP8oHujUb/IJ9i/wCM/7ZfmP/aX+xfxv/4WxYPoNCfKm9UZ7bjnFQxrISYaiRVU91Dj/xEJFT1M7OYVA00FMSFVe2UVVY1Q25WjVPg/LRVPBTb41dNY1hYpVPBWNZNYxhZ/bRZFSPnWCRVpIykaeRl/GTaxLfOpQC+r9CvSn98H15/gH+Sf6R/AD6/oB/af+x//n8QjyKPVHeqJoKHLIQ35LT2JCS0wiQkdDQkQ6BOY0QkvFWqpVOBVCQ7hIQBrGTKNnwkk1Ttg1pUjWZ2U21TFdO2U5XTcVNNhKrMhAFMBVKVA5QcVFxCfMQm1OSTUEajxFRzbFRtPOREBFHFQ9BQlWRWBDRjUDUzLdzE2Rw0W3BPFdMGTy1TnHzk1TR85NRENHSERBFNLHU2NjI9TN1DD1w3xkNNTHVz80x15PQ0yBRPAKY99jWO3ZbfEK/yPxynBk8A0J9ir3SvRk9gT6qvjE/OrZquA06lc9VOTQTkxGFVUBUj19zEaSyU4CwENVN0ZMh0xB5TLbb2Mqn4JLeGg1LFs0m05B0BUt1GdlU+VW7DfLdOX2hbAC7/gF/Kv5xfvl/IX/pfJM8AFm84ax5vaM96z4zHrmOk56JWIntMtKsghmJvPLQIaryEfqSE85RkaFVtU1XcTCRTLCTDxGQ11GRLyFdVozr8Z8bDWaXkqVldJMwEuBR0etQEJxVY7URXxUPAJH/+DT5/AFh/an+c377f0N+6fyyPBu+AGO8q7zzvTu9g6x51xoKWqhx0SdRkCNzUxVyEhNY0JENWXZRWHXPJVaqFZFU1BFW9sw7E5NZKvISe3MVURQRcBPfMhM3BTAR8U61ETAQMU1QFtGS0n1S0abQkMyxXqtYCt9S0gAyUSuS0EWactNpQJST0JG5QTYTVUCU0T8VET2VTGk+MrdT0pExOfaaGNV7iJ9VNBSRMfaNOtJQTTFK1REzdJMz0zlw0SNSkAbUsp05PsPjzmPadFq8oqwBeD/g/gg8UD6YPkK+6D9wPUO4PyKv2BRbzTg3Do6z0q45PrURQZVO6xERQVkRUx1GNhFLFQ7B8Z9T2RQ7CAwz01RRUklJadQNYdGQoUkUDBQSXAFZVfr+Qv2JfdF/Ov+C/Gi8ABM82z1AvYi88Z1bNfi2GzyiwL5LP7BQOTLRhnBSDFdlS5IXMhGFUvSPYVKql9FVV1FW1Qzes5KbNVpUDGlctFDw0Hli2xUOQWEUD9VjdQx+tWcVDAFnFlFiVk40KFHRKNNT4BNfW1TZ9Nn8AkN/a3/Tf1j8AT+o/ZO82TwBIT1pJJk9w61ZPeE8icX5iW6JX3RNqV3UDGFSErdb0xJNWRQNV9MQTVVZ1A9i85J/sxGPkxGscVUUEVC1TrFQFQ211FDQ8VN3zB1QFI7PQU3VkdBRTU32DHKlTTdQstK78hHYElEBWjBQIUj0D0WRkjcQUtVfsFB7EJOhQPQOxjVCVA3pQNRaek0yUmbb8pDFPjYPLTpUDarVO3YROlZOdTX2DPIFNFXTk9+Zj1PfO9V6DTCy99j4CoU2Vk93ED96dAC4PQA+Cb2wPhg+QD7IP3G+A7m/YDxJ/JH/+D9CjV5L9VU29lE4FI1BclCZ09CueUAVDFcQUp6THtjJJkGS1nBQlFPdmEuJcVxKWQmc09xbSCjT0A8DOFQB2vcYf2B/qHwQvBi8oLwLPAHSPZi+Yj0LPtI+eL+CP8o+wBJeeFcbjnBS1Ui2DLm1TVROrU3WTJFR15LVUJfMv7MSjVZVDF61WFVOMVi2D/qTkc1a8NONXhYNzXDTfXDdmX3INWWX0FNSaWMVjK1pYDWRYLYPOlD923QC2P8A/qt8crxavQK8ST2SvAHaviK+ar6yvvq/Qr9qhFtNaxER43KQ3V93z55zkraT0xGNWRdRWnVRVrF1U7MRzVVUUVQ0UVFadk71ULTOGFFRMHFTNFezk4FOFdPzkcVNqFYMqfBT1nHS/Uk2jzYWcdE9S3fS0xOFRGhVUUS0zZlHt5NSFpFRNwYT0i1BFVEQUIHx0q9VPJWNU1FTrJBSDtuxUHU4VU7xNdeNZ2vRU/AxkmEwdgyxMar1UTHXjOVTEmUxd9AbE9IxNDTQEf1ZvaG96YQB2b3BvimG2b8BvUm/8zx7fQAB/On9U32bfeNt24vm8xKtFTtX0Ty1UUF2DgRp8dPWE9GtR5VRkV/5zWVJtFi4yFlMl8+8s9LW55CSBLJQ+UiVjFAFS1SYOhf51Ju0GjxiPKokALo9Qj1qPlO9+j6iP0u+ML4Du75Ar/o8o/zr5VnOM5DGSlBSYZBemso88l1YSmzVUtcMRRLSFVTX0LLQrblZ14+DURFN8lzbya1hYJWPErJQaWQ1kbVmFQ+lYVeOsWIVDFWm0lBqslNqER9afEAsA9p84DzqvLK8WT1gPWq+cDwBeT7AP2g/sD/4PEBtGBYZCrYmERDlXJWP0DLS01VZlE3J0lDMsNPZVmg3Tuhw0gFVVxBw0AKqU9MhstJBElFk0VCBZVA3UtHSyU52TbVRUUTXs1KNwDtLK9CSS1HRFWgzkJCyUa+CGQqmM5GtxUT20UfUjAlEt06vOUC1Tl6zUYeS0K7as1NFPpWNoTw0kTyo9VE4lYzRkdNBcdTTUWw5NJWOUTJ2TPUzHUqZzTG0UTMTvLGRnvMQBxQzfjs+Ib+Iv9C8GPebPAPDPMt9MPzbfeNtuP5A/oj80RH+mc06N09lO/bYWs4VQ7URQtRSM5LuwVrJWVMwX9rNTXTMehLT6XPStyNx0g1INw0ucdB8AnHVk5+5/OO9K71Tvbu947wCK77Tvtu/g7wpfHF/OjQ7/QNCPOv90VxblHsM8RHu0tNPxUrUWpmIInBSAVGr1RFQ9JFWVQ9xVtcNNURS0w1a9FLz0yLz0rTj89KpYrVRZjXRZtI20BGS4/PR6WB20WAptRFfNs8BEB96V3p/wnwBKD3xvlm+ob7pvxA8OH/BvAAJ/FH8mfzh/QnEGBT51VrJTllddtLz0CMRkxQy0a4RWldRWPXMHVg3DFcvUVJGU9EjUVIvwdsNKnBSgxFVUVfR89PuMtGvFU6VDfuTURlO1Q2sQUzUz2mT0olK9s4VsNEQzpFRT8B5jDCSCaoRESuxEE5RE3FBVs6umUGUkUFXEUO3UT6pVtE+lQx5MJLhcJFBRTq02bsU+cidkJLBkxLNRTK20PMQYTMW0TDT9tETETCzEuU11RGQ/AM4tts22zzCfEj9Uny4/YD8Aip+cn64/wJ+6P8Q3vj2WQm0MFMSjTp2Tjk+NY6tDUJVDvPS0UCRUxUIEJVIttGT33tV2YgOMtGnV1BfuMlhc9ChSPZMBBZxVdEdeT3BPik+cT65PAMBP0k8Uv/ZPOL9KvzxfXl+gWF9yX6S/FuXWog40RGNVUqXT1zREU+x0zlSkY2NUvXbeg2wUwFU9k5s1VnWTqlYNZDxkkCVXHURYjRQsZPfM9+4yafjE9z5yhyxkR1gttAB8dcRnXm1mb5Bvss/Ez8ZvAEB/+s8M3x7fMN9C31TfZt/QSH8KAQYFDoNXTeNqV6rtMxhkdNbkVJWMdFWmlHQXVv30pHShDMRltVWdFFW9g+dUVWRUinXTd5wUQMRUs1Bm8tIaBISavBRVUxVGrqMURNWwXPR4DIRC3BQKUqalw9NRbfT0FFnspCBWhFTqUKXEUBWDfBwks0dQhfT0NJ1PNRRPrDUkFKRuTq1UTj2TpW1NFUNATWXz4kx1kwtqTCWTIbyHtoWGg6QkCKuA1uVnIt3Un56V7oUenQAmnyCfQpnuhWafcJ+in8T/ANb/sJuunwgP2p8cByaDZCVaVCRUdIQmUN2jnjQkVRFUtKW8pBrsFI4UhKH8ZORboK5T/HTgzBSqFVLVw2WcVDFc5y61dkUApq2ur8Cv0q/cr/avCL8ivwBcH06/gB9av6Qfjr+Av8If0OwXhqWuc4SktRREMFPWpVOtUy1kVKVTvVTaRUMv5NSlVdUzGVaqJcRWJRMAnMRznMTjrVdFE3FYdfRYRURZVqVTDVnV1Fit5FgVg1tcWK3zGlglE9B81wCWxU5vkM+iz/QvBj8YP+LPADQ/Tj9gP3I/hD+WP6g/Un/VVwUTrKzUeMQ0OVfU9dSEdKTcVGPE1CVWtuUT6FUVg6xVTaNypkQkOVW9Vj6iuxzkglrcdEu8VBNUFYPcLORrpVNtg28EhCpTnVZUNkPMtIMkhE2sBBVE5FXg5ASnNIRiBBQsZBVqXAS+ZISJZARRUC3EZVDVhE+NhHSE5k4140OATkUkBFTrgHbjTT3EbUyFc5RMHWMoTG2Dsw9MZYTEhJhM3fMOCuyEiKyE0KT39v0GnWb/AHj/gv+k/85fqP/i/wRvFg/AKG86b0xv3p/oky6CSE7SvYRPlQRkBIHkRPVQWp1za2zk/1GFc3SsBDHljAdOpT6i61KtNETkW4BSBRM8UoVzFIQFAAQX3g3eDfYPCB8iH1x/Ph8AYB+Sf5Qftn+YH7If1H/OHwAAjyKJPgN0dLsAJuNMp27jWmSkJTREm1Sl5FUlM1OFVR2EFERsVCTgvNQtVSw05Vcdg1hUxx6CqxhZlURZ9dRY1TRYEpXTabSFRMTaxDe+L8gvAOIv7C/uL0ifWp9sn64/kJ8Aop+0n8af2J/qn/yXJpXuUqmK5DdWAvb0NLT0NHStVj2TM1YlpFXtU7rSBMSAJEfe4gB8hMhUMiXEVHXkDOQgVO1UzGRVshwkbSzkNWRE/6QEVcpU5JK8BFr0ZCTsZKgLdatAbiNRNUM7rEQCVVGdI8yc5JdkBGGkZLUrZATRjGRoT/WkTwxFVEwENE5dVkYDDGRTUIQmVYYiPTRXLlX+Q+zk6goU9GesVMVkX3ZfqF/KvwDcv+a13l8Iz+pfLM8+zxhvoGLPdM+GzygLzkL57LQlJgxU2U7lRq4DUI0krOStbXR04VFVA1ZM5MglUt1EU/3GVlL49MeWYwp8REvUpByMRDuABn3WBQDWBe4F7g9Af0p/lN82H4B/AMrfzH/u39B/6n8Ujw6PII8oWun+ZYYiHXxEe7QEe0AUnqUOQ1ON035MRDNAJrOtVXXT3FU9k1OUhMWtVvWTN1eNI6oUpDpMzIdGQgtZfSbOYvLs5LW75IR6tIQ4WOUEVwJlo8D0j84vGJ9a/zSfbp8AkP96n6z/fp/Y/+r//P8OD1C4P8o5HgX2QpYUpFokpKsGV93Tw/Q0hDykQzZEpAZW7YPJVVWEdITbVVWN0w5V7cPWVNaN055UJSNndKQwVGod5FOdU8HUZItT7cO1RpzkDiQk11Kd06CJUtWEhEQz/GfG45zUgApc5Ei01BFs1NvA9jPERGtuUM3kUH3zA1CFRK1PjSMaT330TnXTTLFORcZWVR4CJ03tw8bVTNVETIVkTJ0jHEyq7cNmTFTOLFRIdGS1AJxXRs0mxb5Vjl+gX7JfHM8ALi1Gz+AfUi9Uz5YvqC+6L1icz25ldtIMTt3To3wUa45PFSNF1MS6UA0jETEUF+6j5GSwTIfGZd7SWQPsB65in1JVU1j0xAsoUhUjBfQEo9Bm1RZ/AChzZt1u34Dfkt+0377f2N8AAu8kTzZPEO8i6VbvQOtG71RwQ3Yi+sQ0DhzUYcRkrdMc1FFT5YPKlKRC2VSlBsaiSlV9I75VLBU0RKSmVi3UV/0kDFTb/ldls41YFSP1WLYNIyFZ1TMAWVVTyNbs5ItYfWRYhWMHWADF5GT3Nv9I/2L/nF+e/8BfANJfPA/mXwhvGm8sbz5vUG9oKg80B85iotTkald1tFokpNaUhJVWFSNVlIRrFVaFE9iMBJ9VFSPTZVUVtMxk5awErlRW1VN1VLUzPLQEB4SkDdCU5JhTDbQE156D/MTVrvTEePQEQFw0CFKqDSPRrDSa3KRXxDQeWpRE6BQ0sVCtE3wEtM1HFDQRUNVUzMQ1T1q9FE51I2pObTRODSNboU1lo0BNzTPefLe0rhWmUhO8FE5MhVRMIg1DIwwkw3BuQtiML66/ABgvCi8kLxbPeI8iz5yPro8AkC/Sj+SP9o/QL+ohNtNctFV0PLRUNLQoRBSelHRFFfykjLQ0M9CGUpBUNCSzoLbDU+0klKTiLHfeQgF2BBfuIwQUA0CuNUbdlj8AsDvmncY/2D/qP/Q/Dk0OTwBgr0pPhK9eT3BPuq/Mr241aiYTUqUTtyw0MFNls62t7AQnVDUEVGWzLba85KNVXWMXVlWUVtYFo/5WTYNxpFTjVxY1o3FYxWPfXLT74O7lWtbDWB2znVitE1wU9AsYWAWjztxXLv94W55fANC/sl/0vwbPGM/iXzzPTs+AYM9yz4TPls+oy+bjlGR4ZjQEOVc1hGwEpFZVo61jrGQlVpXkVa0TrM1V1UNyVc3EBNTyVKoF9FTVQ4Ic1Euk5BMVVK0T3CR0pQS0k+CWY6gUdIvgBvNSJcOFjORNamzUFSw04Fx0p1E9E2Vk9JQsdKVEFL5QNQPLiVCdFFAddJR01U/WDaNQT51j5vQkg05qdeRONQRNNQNZTaUTC/dMDXRMndTkd87DDOcCloIKhBcGc4yHHo8wj0KPAHTvXo9AL4qPlI++jwib7u9AEP8i/zT/5iU29f4C+bTkK0hO5XRPVVRQ1XSUdBSr0E7TUW2UUZWWhjN0l0reQhYEtO1k114TUgWjGz5SPRMUUqVG9pW+nwDQn6o//J8OrQ6vMK8CT3wPAG6voA96r7wPhk/Qr/oPDBeUJpNcBDFkNJg0N1Yyj1pU1Aj0ZHxUjXRVbdQ1VaVEVdVzcFaFlLRka1VXBRPIhBQ4WGUDrcFcVBVZNdRZjeRYqs1DqlRUZ1RUJ1xU5QB8Z6a/eF/CvyzH5r8oLzovAEwv7l9gL4IvlC9ubZ4vqC+wuil+ZQYl1uKKV91zTNaEFAhXLZO03MR0VqodIzP8RPZkFLpsFIBlVe2kVa1ERDTIVNVz1ZAUtFkEdCDkROpTLBU0fJR8U43jRTwUc5Ba1uLKNBSSUs1DWtz0YSSklCsA9qNMBIBRRVObO1HVQwJRpXSEdJdmfPRgUNVk/DTrT9V01U/dNE/dc5w0lDROtEXm/hJwPPQRTb3ETNDFROR3lmPcdHw05OpMCsUjZ4TkwbTnVu/Q647vAIDvmu+07+5P0O/i7yRfBv9ASF9aX2xfFp1O9e7DTs3USqRVT+XEUL1kfPRQXHSFx8Q0V5w3HnXec1TU+BIsFMhkl8bCWKSUY5CW9QAuBfb9/vXWldaf8J8yD1QPAI5vaA+KD8Rv1m/oawYVzg9A4A8KERZ/CB9Ccd5y/JT0rR901H1SHSPzbJRvmVN1NgYiY1QNhHQ0alpMNN4ktFNWzVRWzcYUvsXmU1hdNFhttma1rkJr9VjFw7i0FHpYDVMFOux0+IQXBiXeH/AT1r8ACC9SL2SPdo94K3YvmI/KL4DMj96P8I/SLwSfHpWWkpaqBDRc/CQahITF3MSEauzERSw0BrR0yVU9FNYstFdVFWRVnfPWVKZ1Y55UvRRcNDAUtPnZU31EfHSKU71jU1O0TTQMtNccZJ9SFbNpUsz0M+T3vmLDHBSNRHS1SJxkEVRk2lCd86a2rNRuUB2TN1BNgwM2jPSdT7UTGk8VNCxEs1BOLVZmYoxNHZMnbU2d88ZMnfNmTHXzbRdkRBxMNRNiTOU0ClxESHxUscRHLl2eT7BPAPKvBL/+Tyi/El9Mv16/QFtAPl+Qv4JftL9O9WZiDOTUraNkpI5PTYNDvFS4IjykM4zX1jOE1LA0F56ylSG0lAGEdNPcl36CZRVSnfMmbHQDBGSDYE5lAAYFbs1Ob2hvcm+Eb6Zv2M8A6s/sb/7PuA/KDzTfPn9o32By0eb15vVOM8z0Y1LVlmo2ElKENMx8NERUxfS2TBRMVSVDxFUFszWtVj2zqlYVZFddNFfS3TRYnfQEhVgV0yNZFiVDBFmN883MdzdDBIQDCFgtRISH5h3mHwAvSo8AjO+m77jvyu+sj7aPsI8in2Ak/zb/SP8SmTYSoleVdLVXXURXxTPnVhXTk5pclFV8FBVWvVR0lJ9W3NRlVf00VRXUVGWzq65UzeN1lJQ+nJQHZmw00FMtFCTEYVM9s1MqU80U5FSuTMR2BGStQAxkCFLFQ9GMxJqq3DRitMQghMVQxUOxZVBlRFCNNFwEEVDN5GVPXaRP5TRkpG5OBbPbBU7FQ6FNbRNATSp1FEwNREyVwyyMpz6yC0pMdeRMFeTERKsAjnMAhL/OrQa/KB86HxS/Xh9AvwDKr4Qfbr+gv8of3B+uveYVMjbi/TRFJERUT03ELKQ1nnwEFVR0jFEtxKQ3tJY1huIjfHQKU7XD4DVSHUOspDRyUt30nDQBCpzU88Bmz3jPis+Uz67PAMDPys8UPxbdFt9IP/JvbD+Q/m12P6A/gt9RnQT8VEjRUk307JXMlK7UlCdUskWkVFVE3NSlVeWTGa1W5SOOVu0jAITkc1qE5OMMhFhY1dRYxUOtISTkDVnVI9w05J1VWD2UWKUzGPR02hSXwB6PcOt274jvmu/EdJ5XtLX0vEQjrETgVg0zoc1WNQNRVgVErHTXVbRFpKR0YxREKVUdw/LWrJS5VD0zc8zUPFSsnQSUlM5TNZRTxVNgCvRUKLSU8XQnHgWGJS4FBEbjvCSYRAfGA6w0WwB2cguvUJUTemwHzpN8B87TViQk5k69BE5lBE6lMwu4TuUjHowE67BeU9xUpSpcBDFEZ3ZyL0SkLQFQvfRkb15tXmVeZVZlnm0ARm1GZf6zzG/WZd7T7G/2ZQCekjugDn8gfzJ5NqVGfbZzAFR/bn+Af5J/XHcOw6x/pn8AuH/ice595n8QjyKPBI9GjwhYjzqBNuI9ZI+Gj2iPeo8AvI+mj8iP8o/Ujw6fAJ8KnwBEn1afOJ9qn4Sfnp+wn8KfANyfxp/4n9qfJK8Or0CvMq8AVK9urUaveK+Kr6yvnq/YrwDqr/Svlq8AvxK/RL8ev2C/ACq/fL+WvZ51VmVmbVZl5mWyxro/bAd2IkxQDTNRqkx0V5y0XRTEYfRUZSVQdfRQFSQ0dHdkB74DqvRUhdS0i1wEkWwElaFQtVQsJ27zTHSn1LSr1FwHRhK1PMS67FS+UEzV1NxUylCNBBTE0TR0Vdc8xNrsVN6UxOKExFRbAHYi7BTE8fRU9dS01fvUVP+UxAKsNAhRhFVEBDQRXDQ7IBZD3CQexkQEIlH1NMRXvgIwUdTlZGTUOdQkPEQEQlFaJSNGxCRKUaUTTgQ01VGsJFfEJFrcJF5Rqh3jZKw0aEzUbQQ0capcNHW8JHjcJH5EBIJarDSIvDSKUa1jj5TUVZN81JfUJJzsJKAkNFWjZNSpxNSuRCSxfNRVt7w0usTUvgQ0wVw0RcXEJMrsJLNQvkLTrDRV2Dwk3IzU4Fw05bwnwN4lBjVWNcY1ViOU1ANSqOX0jCfuU1IdIxQc9BdVUtUjHDQEITT0JIwkbSoUBC5SDTMxUt1DozVSPYSEJz4yQxwERrVSpbNLNARRUkUTVaosBFhE9Fxs9GF09GUqdCRsVCRvNARxHAeeclV5FAR+5DSDHPSHRPRVjKxUkDT0lIwkmnQkVZysVKCs9KWMJKr89EWu5DSzHPTjMKayu1QkVb98JMLs9MZE9Mzk9FXRrPTVjCTa/PTefCRV4nT05Xz06VQk72z0bItQjyL3Uj3D+lINJErkNAN8VAhkJz7SEmxU2xZTlRMaU6UTHlMWDTMhU00TJXxXxlMsFNMxU2V0ZCQ6hFRBU6bVQ0NT1TQkFE50VFBVU91DVXxUWOw0XiwUM2FT7dQcFGpT3fRsFFVz9DR3RBR8bCSArBSthPQ0h1Ods42EVJGqrBSUHBSaJBSedFSgRowUpVNt5Ow3PtKydBRTuFNtBIRUwTQUxXxUVchEFMzcFNCMFNV0FFXYJBTehFThbFTmHBRV6uw07iwU8Swk+UwkxfuEVAFcV6ZTVFQMVFqtYw9MVBNUpbMbVFTLHFR11FT1No5SLFSMZfRMVDNUZXRUV4bzVGZV80RU1TQcNExUFcSpVI0URFRZZFReBERjJhQ0Z1S1FOwkb0xX3jKbd1Q9w3pU3RRMNISqFDSHVFSMZDSRbDSVptwkmFRlRAw0olQ0qKqUNKpkVK5kNLE0NLem/CS7VFUkTFTDVDTItiQ0zlSN09BUFRPWqkRU2fQ03YQ04xQ054r0NO3sJO8MNENQnsL32vwk+1REAFXdQwVVaqVUVe1UVX3jEVWdA9UVvEQYxEQeLFQjVZadwydVZWRVrWQsVDPa9EQ3/EQ7VXUjQFUyTTRVVTTERE5VFcS0RNVV/ERbBFRfDFRjVWqNNFVtI2wkVHBVPdM1cmxUd3RUfFVdxLREm4VVPYOJVfUUzESRqmxUl/xEm7RUnQxUo6ZsVKdVTQTERK6EVLJWNFS4VVXDvJxUwCxUVcSsVMm0VM3MRNFsVNPXVfXExETehFTiVVSdJERk6iRU8CxU9DRUtfgMZPwkVABWFRMGrVY9gwlWTdRWzURW2p3DF5xkGVblsx9Wyu1EVn3UVtW0xGQvVqoFdFY9EzikZD2sZEGW1GRHVr3UVj1UzGRTatRkVxR0Whx0XlZdA6tjVvXUVtX0VoVUVqrNw3QUdHocdH5cdIJmlGSGVjXkHHSOVt00mkx0mFR0nFYdJFx0oqqUZKZUdKy0dLDUZLemFHS6VpXknHTBtGTHqtxky+x0zmR01Ex02KpUdNy0dODsZOX0ZOiqVHTstHTwRHTzFHT6Whx0/lx0AleVZFcFFLVX7SRXReMTVz30V7RF9ISEH4yEI1c9FFe2nbMtV33jMVd19Fea9bRXrQM+V430zIRFptSESVeFFOSEU8yEVa1XVcNcV+XUV50DZaq0hGichGzEhHEklHVqfIR6hIR/jISDV53DNYcUlIzchI5X3TR0hLWWFJScHJSeV83DpFlXBUSchKxXdSOwzIRVtdSEubyEveSEw8yEVcWchMy0lNCclNSklFXYnITchITfzITl1IRV6dyE7nyU8XSE9nyEtfrchP6clARY/QRYqk3UWFXUWPUkWB0UWKolFFhN9Fg1FFj1synZWIXUhKQxWIUjOFgCVcM8tK++pY6qI6DGcySXQKaFdiOcd67zvGc+AuC8RKGofFcWVVaD9DS9XESGqFw3XtNUROBUFKeUJHEKBBQqNBT1dAcOBab13kOqbPThzOSstNRmxNQuitTU93TEwWzHBpPcxB5a5MVPPRNIT/3EToUjW3hOdSMQTiW0TZ0DK0VN/cRMVcRMPdQ8xGuiSyXES91j60rdtFZcxCtKveRJtTRJrQOrDkm9lEjl1Egl9EhaxZRHZZNnR13UR1UkVUZFdEaNhEaFBEUNxFVFZfRFbUREpXREZZObR0RF4/NDRQQE1GWtQzVzGkOdJEL1o09VQ/W0QyX0RDX0RI3TESBE1z7VjoNEfcRc127dAGbVZtU21Ybdjt223zjT1iNAxN/W3+jbBu8Y62aDQy3mABbvKO866VbtXu9w7zrvTO8Anu+478LhviOU787v4O/y7wAE9wA</prop>
			</obj>
			<obj name="Protocol" class="HTCProtocol" version="1">
				<prop name="Created">2012-05-08T14:17:32.500</prop>
				<prop name="LastModified">2012-05-08T14:18:17.609</prop>
				<obj name="Programs" class="HTCRunProgramList" version="5">
					<list name="emlist" count="4">
						<obj name="item" class="HTCRunProgram" version="1">
							<prop name="name">pre-inkubacja</prop>
							<prop name="Cycles">1</prop>
							<prop name="AnalysisMode">None</prop>
							<obj name="Segments" class="TEMRunSegmentList" version="1">
								<list name="emlist" count="1">
									<obj name="item" class="HTCRunSegment" version="2">
										<prop name="Hold">360</prop>
										<prop name="Slope">4.4</prop>
										<prop name="StepDelay">0</prop>
										<prop name="StepSize">0</prop>
										<prop name="Target">95</prop>
										<prop name="Target2">0</prop>
										<prop name="AcquisitionMode">0</prop>
										<prop name="AcqPerDegree">5</prop>
									</obj>
								</list>
							</obj>
						</obj>
						<obj name="item" class="HTCRunProgram" version="1">
							<prop name="name">amplifikacja</prop>
							<prop name="Cycles">50</prop>
							<prop name="AnalysisMode">Quantification</prop>
							<obj name="Segments" class="TEMRunSegmentList" version="1">
								<list name="emlist" count="3">
									<obj name="item" class="HTCRunSegment" version="2">
										<prop name="Hold">15</prop>
										<prop name="Slope">4.4</prop>
										<prop name="StepDelay">0</prop>
										<prop name="StepSize">0</prop>
										<prop name="Target">95</prop>
										<prop name="Target2">0</prop>
										<prop name="AcquisitionMode">0</prop>
										<prop name="AcqPerDegree">5</prop>
									</obj>
									<obj name="item" class="HTCRunSegment" version="2">
										<prop name="Hold">15</prop>
										<prop name="Slope">2.2</prop>
										<prop name="StepDelay">0</prop>
										<prop name="StepSize">0</prop>
										<prop name="Target">60</prop>
										<prop name="Target2">0</prop>
										<prop name="AcquisitionMode">0</prop>
										<prop name="AcqPerDegree">5</prop>
									</obj>
									<obj name="item" class="HTCRunSegment" version="2">
										<prop name="Hold">15</prop>
										<prop name="Slope">4.4</prop>
										<prop name="StepDelay">0</prop>
										<prop name="StepSize">0</prop>
										<prop name="Target">72</prop>
										<prop name="Target2">0</prop>
										<prop name="AcquisitionMode">1</prop>
										<prop name="AcqPerDegree">5</prop>
									</obj>
								</list>
							</obj>
						</obj>
						<obj name="item" class="HTCRunProgram" version="1">
							<prop name="name">melting curve</prop>
							<prop name="Cycles">1</prop>
							<prop name="AnalysisMode">Melting Curves</prop>
							<obj name="Segments" class="TEMRunSegmentList" version="1">
								<list name="emlist" count="3">
									<obj name="item" class="HTCRunSegment" version="2">
										<prop name="Hold">5</prop>
										<prop name="Slope">4.4</prop>
										<prop name="StepDelay">0</prop>
										<prop name="StepSize">0</prop>
										<prop name="Target">95</prop>
										<prop name="Target2">0</prop>
										<prop name="AcquisitionMode">0</prop>
										<prop name="AcqPerDegree">5</prop>
									</obj>
									<obj name="item" class="HTCRunSegment" version="2">
										<prop name="Hold">60</prop>
										<prop name="Slope">2.2</prop>
										<prop name="StepDelay">0</prop>
										<prop name="StepSize">0</prop>
										<prop name="Target">65</prop>
										<prop name="Target2">0</prop>
										<prop name="AcquisitionMode">0</prop>
										<prop name="AcqPerDegree">5</prop>
									</obj>
									<obj name="item" class="HTCRunSegment" version="2">
										<prop name="Hold">1</prop>
										<prop name="Slope">0.114285714285714</prop>
										<prop name="StepDelay">0</prop>
										<prop name="StepSize">0</prop>
										<prop name="Target">97</prop>
										<prop name="Target2">0</prop>
										<prop name="AcquisitionMode">2</prop>
										<prop name="AcqPerDegree">5</prop>
									</obj>
								</list>
							</obj>
						</obj>
						<obj name="item" class="HTCRunProgram" version="1">
							<prop name="name">cooling</prop>
							<prop name="Cycles">1</prop>
							<prop name="AnalysisMode">None</prop>
							<obj name="Segments" class="TEMRunSegmentList" version="1">
								<list name="emlist" count="1">
									<obj name="item" class="HTCRunSegment" version="2">
										<prop name="Hold">30</prop>
										<prop name="Slope">2.2</prop>
										<prop name="StepDelay">0</prop>
										<prop name="StepSize">0</prop>
										<prop name="Target">40</prop>
										<prop name="Target2">0</prop>
										<prop name="AcquisitionMode">0</prop>
										<prop name="AcqPerDegree">5</prop>
									</obj>
								</list>
							</obj>
						</obj>
					</list>
					<list name="AnalysisModes" count="4">
						<item>None</item>
						<item>Quantification</item>
						<item>Melting Curves</item>
						<item>Color Compensation</item>
					</list>
					<prop name="ChannelCount">1</prop>
					<prop name="InstrumentSubclass">HTC_VER_10</prop>
					<obj name="Container" class="HTCBlockType" version="1">
						<prop name="Id">bt96S</prop>
						<prop name="RowCount">8</prop>
						<prop name="ColCount">12</prop>
						<prop name="OvershootDnDelay">10</prop>
						<prop name="OvershootUpDelay">10</prop>
						<prop name="RampRateMaxDn">2.2</prop>
						<prop name="RampRateMaxUp">4.4</prop>
						<prop name="ReactionVolMin">10</prop>
						<prop name="ReactionVolMax">100</prop>
						<prop name="ReactionVolDefault">20</prop>
						<prop name="HorVertCrosstalkCoefficient">0.0003</prop>
						<prop name="DiagCrosstalkCoefficent">0.0001</prop>
					</obj>
					<prop name="MaxPositionsToSeek">96</prop>
					<obj name="DetectionFormats" class="DetectionFormats" version="2">
						<list name="emlist" count="1">
							<obj name="item" class="HTCDetectionFormat" version="1">
								<list name="emlist" count="1">
									<obj name="item" class="HTCChannel" version="2">
										<prop name="name">SYBR Green I / HRM Dye</prop>
										<prop name="Active">1</prop>
										<prop name="EmissionWL">510</prop>
										<prop name="ExcitationWL">465</prop>
										<prop name="IntgrTime">250</prop>
										<prop name="MaxIntgrTime">1000</prop>
										<prop name="MeltFactor">1.2</prop>
										<prop name="QuantFactor">30</prop>
									</obj>
								</list>
								<prop name="name">SYBR Green I / HRM Dye</prop>
								<prop name="Active">1</prop>
								<prop name="DefChannelNdx">0</prop>
								<prop name="DenominatorNdx">-1</prop>
								<prop name="ReadOnly">0</prop>
								<list name="EmissionWLAvail" count="6">
									<item>488</item>
									<item>510</item>
									<item>580</item>
									<item>610</item>
									<item>640</item>
									<item>660</item>
								</list>
								<list name="ExcitationWLAvail" count="5">
									<item>440</item>
									<item>465</item>
									<item>498</item>
									<item>533</item>
									<item>618</item>
								</list>
								<prop name="MeasuringMode">hmmDynamic</prop>
							</obj>
						</list>
						<prop name="DefFormatName">SYBR Green I / HRM Dye</prop>
					</obj>
					<list name="AcquisitionModes" count="4">
						<item>None</item>
						<item>Single</item>
						<item>Continuous</item>
						<item>Step</item>
					</list>
					<prop name="SeekTemp">30</prop>
					<prop name="SampleVolume">10</prop>
				</obj>
			</obj>
			<prop name="CompletedProgramNo">5</prop>
			<prop name="StopPoint">3</prop>
			<prop name="CarouselConstMoved">0</prop>
		</obj>
		<obj name="AnlsAndSampleInfo" class="AnlsAndSampleInfo" version="1">
			<obj name="AnlsPropTypes" class="PropertyTypeList" version="1">
				<list name="emlist" count="3">
					<obj name="item" class="SamplePropType" version="1">
						<prop name="name">Units</prop>
						<prop name="PropClass">QuantUnitsProp</prop>
						<prop name="IsChannelProperty">0</prop>
						<prop name="SelectorOrder">0</prop>
						<prop name="ShowInSelector">0</prop>
						<prop name="ShowInTable">0</prop>
						<prop name="TableOrder">0</prop>
					</obj>
					<obj name="item" class="SamplePropType" version="1">
						<prop name="name">ExtRef</prop>
						<prop name="PropClass">RQExtRefProp</prop>
						<prop name="IsChannelProperty">0</prop>
						<prop name="SelectorOrder">0</prop>
						<prop name="ShowInSelector">0</prop>
						<prop name="ShowInTable">0</prop>
						<prop name="TableOrder">0</prop>
					</obj>
					<obj name="item" class="SamplePropType" version="1">
						<prop name="name">Endpt External Experiment</prop>
						<prop name="PropClass">EndptGenoExtExp</prop>
						<prop name="IsChannelProperty">0</prop>
						<prop name="SelectorOrder">0</prop>
						<prop name="ShowInSelector">0</prop>
						<prop name="ShowInTable">0</prop>
						<prop name="TableOrder">0</prop>
					</obj>
				</list>
			</obj>
			<obj name="SamplePropTypes" class="PropertyTypeList" version="1">
				<list name="emlist" count="26">
					<obj name="item" class="SamplePosPropType" version="1">
						<prop name="name">Position</prop>
						<prop name="PropClass">GenSampleEditPosition</prop>
						<prop name="AnalysisClass">General</prop>
						<prop name="IsChannelProperty">0</prop>
						<prop name="SelectorOrder">0</prop>
						<prop name="ShowInSelector">0</prop>
						<prop name="ShowInTable">1</prop>
						<prop name="TableOrder">0</prop>
					</obj>
					<obj name="item" class="SamplePropType" version="1">
						<prop name="name">Color</prop>
						<prop name="PropClass">SamplePrefColor</prop>
						<prop name="AnalysisClass">General</prop>
						<prop name="IsChannelProperty">0</prop>
						<prop name="SelectorOrder">1</prop>
						<prop name="ShowInSelector">0</prop>
						<prop name="ShowInTable">1</prop>
						<prop name="TableOrder">1</prop>
					</obj>
					<obj name="item" class="SamplePropType" version="1">
						<prop name="name">Replicate of</prop>
						<prop name="PropClass">GenSampleEditReplicate</prop>
						<prop name="AnalysisClass">General</prop>
						<prop name="IsChannelProperty">0</prop>
						<prop name="SelectorOrder">2</prop>
						<prop name="ShowInSelector">0</prop>
						<prop name="ShowInTable">1</prop>
						<prop name="TableOrder">2</prop>
					</obj>
					<obj name="item" class="SamplePropType" version="1">
						<prop name="name">Sample Name</prop>
						<prop name="PropClass">GenSampleEditName</prop>
						<prop name="AnalysisClass">General</prop>
						<prop name="IsChannelProperty">0</prop>
						<prop name="SelectorOrder">3</prop>
						<prop name="ShowInSelector">1</prop>
						<prop name="ShowInTable">1</prop>
						<prop name="TableOrder">3</prop>
					</obj>
					<obj name="item" class="SamplePropType" version="1">
						<prop name="name">Subsets</prop>
						<prop name="PropClass">GenSampleEditSubset</prop>
						<prop name="AnalysisClass">General</prop>
						<prop name="IsChannelProperty">0</prop>
						<prop name="SelectorOrder">4</prop>
						<prop name="ShowInSelector">0</prop>
						<prop name="ShowInTable">0</prop>
						<prop name="TableOrder">4</prop>
					</obj>
					<obj name="item" class="SamplePropType" version="1">
						<prop name="name">Notes</prop>
						<prop name="PropClass">GenSampleEditNotes</prop>
						<prop name="AnalysisClass">General</prop>
						<prop name="IsChannelProperty">0</prop>
						<prop name="SelectorOrder">5</prop>
						<prop name="ShowInSelector">0</prop>
						<prop name="ShowInTable">0</prop>
						<prop name="TableOrder">5</prop>
					</obj>
					<obj name="item" class="SamplePropType" version="1">
						<prop name="name">Sample ID</prop>
						<prop name="PropClass">HTCSampleID</prop>
						<prop name="AnalysisClass">General</prop>
						<prop name="IsChannelProperty">0</prop>
						<prop name="SelectorOrder">6</prop>
						<prop name="ShowInSelector">0</prop>
						<prop name="ShowInTable">0</prop>
						<prop name="TableOrder">6</prop>
					</obj>
					<obj name="item" class="SamplePropType" version="1">
						<prop name="name">Sample Prep Notes</prop>
						<prop name="PropClass">HTCSamplePrepNotes</prop>
						<prop name="AnalysisClass">General</prop>
						<prop name="IsChannelProperty">0</prop>
						<prop name="SelectorOrder">7</prop>
						<prop name="ShowInSelector">0</prop>
						<prop name="ShowInTable">0</prop>
						<prop name="TableOrder">7</prop>
					</obj>
					<obj name="item" class="SamplePrefWidthType" version="1">
						<prop name="name">Width</prop>
						<prop name="PropClass">SamplePrefWidth</prop>
						<prop name="AnalysisClass">Sample preferences</prop>
						<prop name="IsChannelProperty">0</prop>
						<prop name="SelectorOrder">8</prop>
						<prop name="ShowInSelector">0</prop>
						<prop name="ShowInTable">0</prop>
						<prop name="TableOrder">8</prop>
					</obj>
					<obj name="item" class="SamplePrefLineStyleType" version="1">
						<prop name="name">Line Style</prop>
						<prop name="PropClass">SamplePrefLineStyle</prop>
						<prop name="AnalysisClass">Sample preferences</prop>
						<prop name="IsChannelProperty">0</prop>
						<prop name="SelectorOrder">9</prop>
						<prop name="ShowInSelector">0</prop>
						<prop name="ShowInTable">0</prop>
						<prop name="TableOrder">9</prop>
					</obj>
					<obj name="item" class="SamplePrefPointStyleType" version="1">
						<prop name="name">Point Style</prop>
						<prop name="PropClass">SamplePrefPointStyle</prop>
						<prop name="AnalysisClass">Sample preferences</prop>
						<prop name="IsChannelProperty">0</prop>
						<prop name="SelectorOrder">10</prop>
						<prop name="ShowInSelector">0</prop>
						<prop name="ShowInTable">0</prop>
						<prop name="TableOrder">10</prop>
					</obj>
					<obj name="item" class="SamplePropType" version="1">
						<prop name="name">Dominant Channel</prop>
						<prop name="PropClass">DominantChannelProp</prop>
						<prop name="AnalysisClass">Color Compensation Analysis</prop>
						<prop name="IsChannelProperty">0</prop>
						<prop name="SelectorOrder">11</prop>
						<prop name="ShowInSelector">0</prop>
						<prop name="ShowInTable">0</prop>
						<prop name="TableOrder">11</prop>
					</obj>
					<obj name="item" class="EndPtSampleTypePropertyType" version="1">
						<prop name="name">EndPt Sample Type</prop>
						<prop name="PropClass">GroupingSample</prop>
						<prop name="AnalysisClass">EndPtGenotyping</prop>
						<prop name="IsChannelProperty">0</prop>
						<prop name="SelectorOrder">12</prop>
						<prop name="ShowInSelector">0</prop>
						<prop name="ShowInTable">0</prop>
						<prop name="TableOrder">12</prop>
					</obj>
					<obj name="item" class="SamplePropType" version="1">
						<prop name="name">EndPt Genotype</prop>
						<prop name="PropClass">Genotype</prop>
						<prop name="AnalysisClass">EndPtGenotyping</prop>
						<prop name="IsChannelProperty">0</prop>
						<prop name="SelectorOrder">13</prop>
						<prop name="ShowInSelector">0</prop>
						<prop name="ShowInTable">0</prop>
						<prop name="TableOrder">13</prop>
					</obj>
					<obj name="item" class="SamplePropType" version="1">
						<prop name="name">Target Name</prop>
						<prop name="PropClass">TargetName</prop>
						<prop name="AnalysisClass">General</prop>
						<prop name="IsChannelProperty">1</prop>
						<prop name="SelectorOrder">14</prop>
						<prop name="ShowInSelector">0</prop>
						<prop name="ShowInTable">0</prop>
						<prop name="TableOrder">14</prop>
					</obj>
					<obj name="item" class="QuantSampleTypePropertyType" version="1">
						<prop name="name">Quantification Sample Type</prop>
						<prop name="PropClass">QuantSampleTypeProperty</prop>
						<prop name="AnalysisClass">Quantification Analysis</prop>
						<prop name="IsChannelProperty">1</prop>
						<prop name="SelectorOrder">15</prop>
						<prop name="ShowInSelector">0</prop>
						<prop name="ShowInTable">0</prop>
						<prop name="TableOrder">15</prop>
					</obj>
					<obj name="item" class="SamplePropType" version="1">
						<prop name="name">Concentration</prop>
						<prop name="PropClass">QuantConcProperty</prop>
						<prop name="AnalysisClass">Quantification Analysis</prop>
						<prop name="IsChannelProperty">1</prop>
						<prop name="SelectorOrder">16</prop>
						<prop name="ShowInSelector">0</prop>
						<prop name="ShowInTable">0</prop>
						<prop name="TableOrder">16</prop>
					</obj>
					<obj name="item" class="QuantCpType" version="1">
						<prop name="name">Cp Low</prop>
						<prop name="PropClass">QuantCpLowProp</prop>
						<prop name="AnalysisClass">Quantification Analysis</prop>
						<prop name="IsChannelProperty">1</prop>
						<prop name="SelectorOrder">17</prop>
						<prop name="ShowInSelector">0</prop>
						<prop name="ShowInTable">0</prop>
						<prop name="TableOrder">17</prop>
					</obj>
					<obj name="item" class="QuantCpType" version="1">
						<prop name="name">Cp High</prop>
						<prop name="PropClass">QuantCpHighProp</prop>
						<prop name="AnalysisClass">Quantification Analysis</prop>
						<prop name="IsChannelProperty">1</prop>
						<prop name="SelectorOrder">18</prop>
						<prop name="ShowInSelector">0</prop>
						<prop name="ShowInTable">0</prop>
						<prop name="TableOrder">18</prop>
					</obj>
					<obj name="item" class="GroupSampleTypePropertyType" version="1">
						<prop name="name">Melt Geno Sample Type</prop>
						<prop name="PropClass">GroupChannelTypeProp</prop>
						<prop name="AnalysisClass">Melt Geno</prop>
						<prop name="IsChannelProperty">1</prop>
						<prop name="SelectorOrder">19</prop>
						<prop name="ShowInSelector">0</prop>
						<prop name="ShowInTable">0</prop>
						<prop name="TableOrder">19</prop>
					</obj>
					<obj name="item" class="SamplePropType" version="1">
						<prop name="name">Melt Geno Genotype</prop>
						<prop name="PropClass">ChannelGenotype</prop>
						<prop name="AnalysisClass">Melt Geno</prop>
						<prop name="IsChannelProperty">1</prop>
						<prop name="SelectorOrder">20</prop>
						<prop name="ShowInSelector">0</prop>
						<prop name="ShowInTable">0</prop>
						<prop name="TableOrder">20</prop>
					</obj>
					<obj name="item" class="RQTargetPropertyType" version="1">
						<prop name="name">Target Type</prop>
						<prop name="PropClass">RQTargetProperty</prop>
						<prop name="AnalysisClass">Relative Quantification</prop>
						<prop name="IsChannelProperty">1</prop>
						<prop name="SelectorOrder">21</prop>
						<prop name="ShowInSelector">0</prop>
						<prop name="ShowInTable">0</prop>
						<prop name="TableOrder">21</prop>
					</obj>
					<obj name="item" class="RQSampleTargetPropertyType" version="1">
						<prop name="name">Combined Sample and Target Type</prop>
						<prop name="PropClass">RQSampleTargetProperty</prop>
						<prop name="AnalysisClass">Relative Quantification</prop>
						<prop name="IsChannelProperty">1</prop>
						<prop name="SelectorOrder">22</prop>
						<prop name="ShowInSelector">0</prop>
						<prop name="ShowInTable">0</prop>
						<prop name="TableOrder">22</prop>
					</obj>
					<obj name="item" class="SamplePropType" version="1">
						<prop name="name">Efficiency</prop>
						<prop name="PropClass">RQEffProp</prop>
						<prop name="AnalysisClass">Relative Quantification</prop>
						<prop name="IsChannelProperty">1</prop>
						<prop name="SelectorOrder">23</prop>
						<prop name="ShowInSelector">0</prop>
						<prop name="ShowInTable">0</prop>
						<prop name="TableOrder">23</prop>
					</obj>
					<obj name="item" class="GroupSampleTypePropertyTypeNoPos" version="1">
						<prop name="name">Scanning Sample Type</prop>
						<prop name="PropClass">GroupChannelTypeProp</prop>
						<prop name="AnalysisClass">Scanning</prop>
						<prop name="IsChannelProperty">1</prop>
						<prop name="SelectorOrder">24</prop>
						<prop name="ShowInSelector">0</prop>
						<prop name="ShowInTable">0</prop>
						<prop name="TableOrder">24</prop>
					</obj>
					<obj name="item" class="SamplePropType" version="1">
						<prop name="name">Scanning Genotype</prop>
						<prop name="PropClass">ChannelGenotype</prop>
						<prop name="AnalysisClass">Scanning</prop>
						<prop name="IsChannelProperty">1</prop>
						<prop name="SelectorOrder">25</prop>
						<prop name="ShowInSelector">0</prop>
						<prop name="ShowInTable">0</prop>
						<prop name="TableOrder">25</prop>
					</obj>
				</list>
			</obj>
			<obj name="SelectedChannels" class="TEMIntegerSet" version="1">
				<list name="Items" count="1">
					<prop name="Item">0</prop>
				</list>
			</obj>
			<obj name="AnalysisProperties" class="ExpPropList" version="1">
				<list name="emlist" count="3">
					<obj name="PropertyObject" class="EndptGenoExtExp" version="3">
						<prop name="PropertyTypeName">Endpt External Experiment</prop>
					</obj>
					<obj name="PropertyObject" class="RQExtRefProp" version="3">
						<prop name="PropertyTypeName">ExtRef</prop>
						<prop name="RefExpProg">-1</prop>
					</obj>
					<obj name="PropertyObject" class="QuantUnitsProp" version="3">
						<prop name="PropertyTypeName">Units</prop>
					</obj>
				</list>
			</obj>
			<obj name="SampleInfoList" class="SamplePropInfoList" version="1">
				<list name="emlist" count="96">
					<obj name="item" class="SamplePropInfo" version="1">
						<obj name="ChannelProperties" class="ChanPropList" version="2">
							<obj name="ChannelProperties" class="EMList" version="1">
								<list name="emlist" count="1">
									<obj name="item" class="PropertyList" version="1">
										<list name="emlist" count="12">
											<obj name="PropertyObject" class="RQSampleTargetProperty" version="4">
												<prop name="PropertyTypeName">Combined Sample and Target Type</prop>
												<prop name="Position">0</prop>
												<prop name="IsDefault">0</prop>
												<obj name="ChannelProp" class="ChannelProperty" version="1">
													<prop name="ChannelIdx">0</prop>
												</obj>
											</obj>
											<obj name="PropertyObject" class="QuantConcProperty" version="4">
												<prop name="PropertyTypeName">Concentration</prop>
												<prop name="Position">0</prop>
												<prop name="IsDefault">1</prop>
												<prop name="Concentration">0</prop>
												<obj name="ChannelProp" class="ChannelProperty" version="1">
													<prop name="ChannelIdx">0</prop>
												</obj>
												<prop name="ReadOnly">1</prop>
											</obj>
											<obj name="PropertyObject" class="QuantCpHighProp" version="4">
												<prop name="PropertyTypeName">Cp High</prop>
												<prop name="Position">0</prop>
												<prop name="IsDefault">1</prop>
												<prop name="CpRangeHigh">0</prop>
												<obj name="ChannelProp" class="ChannelProperty" version="1">
													<prop name="ChannelIdx">0</prop>
												</obj>
												<prop name="ReadOnly">1</prop>
											</obj>
											<obj name="PropertyObject" class="QuantCpLowProp" version="4">
												<prop name="PropertyTypeName">Cp Low</prop>
												<prop name="Position">0</prop>
												<prop name="IsDefault">1</prop>
												<prop name="CpRangeLow">0</prop>
												<obj name="ChannelProp" class="ChannelProperty" version="1">
													<prop name="ChannelIdx">0</prop>
												</obj>
												<prop name="ReadOnly">1</prop>
											</obj>
											<obj name="PropertyObject" class="RQEffProp" version="4">
												<prop name="PropertyTypeName">Efficiency</prop>
												<prop name="Position">0</prop>
												<prop name="IsDefault">1</prop>
												<prop name="Efficiency">2</prop>
												<obj name="ChannelProp" class="ChannelProperty" version="1">
													<prop name="ChannelIdx">0</prop>
												</obj>
											</obj>
											<obj name="PropertyObject" class="ChannelGenotype" version="4">
												<prop name="PropertyTypeName">Melt Geno Genotype</prop>
												<prop name="Position">0</prop>
												<prop name="IsDefault">1</prop>
												<prop name="ReadOnly">1</prop>
												<obj name="ChannelProp" class="ChannelProperty" version="1">
													<prop name="ChannelIdx">0</prop>
												</obj>
											</obj>
											<obj name="PropertyObject" class="GroupChannelTypeProp" version="4">
												<prop name="PropertyTypeName">Melt Geno Sample Type</prop>
												<prop name="Position">0</prop>
												<prop name="IsDefault">0</prop>
												<prop name="GroupSampleType">mstUnknown</prop>
												<obj name="ChannelProp" class="ChannelProperty" version="1">
													<prop name="ChannelIdx">0</prop>
												</obj>
											</obj>
											<obj name="PropertyObject" class="QuantSampleTypeProperty" version="4">
												<prop name="PropertyTypeName">Quantification Sample Type</prop>
												<prop name="Position">0</prop>
												<prop name="IsDefault">0</prop>
												<prop name="SampleType">qsUnknown</prop>
												<obj name="ChannelProp" class="ChannelProperty" version="1">
													<prop name="ChannelIdx">0</prop>
												</obj>
											</obj>
											<obj name="PropertyObject" class="ChannelGenotype" version="4">
												<prop name="PropertyTypeName">Scanning Genotype</prop>
												<prop name="Position">0</prop>
												<prop name="IsDefault">1</prop>
												<prop name="ReadOnly">1</prop>
												<obj name="ChannelProp" class="ChannelProperty" version="1">
													<prop name="ChannelIdx">0</prop>
												</obj>
											</obj>
											<obj name="PropertyObject" class="GroupChannelTypeProp" version="4">
												<prop name="PropertyTypeName">Scanning Sample Type</prop>
												<prop name="Position">0</prop>
												<prop name="IsDefault">0</prop>
												<prop name="GroupSampleType">mstUnknown</prop>
												<obj name="ChannelProp" class="ChannelProperty" version="1">
													<prop name="ChannelIdx">0</prop>
												</obj>
											</obj>
											<obj name="PropertyObject" class="TargetName" version="4">
												<prop name="PropertyTypeName">Target Name</prop>
												<prop name="Position">0</prop>
												<prop name="IsDefault">1</prop>
												<obj name="ChannelProp" class="ChannelProperty" version="1">
													<prop name="ChannelIdx">0</prop>
												</obj>
											</obj>
											<obj name="PropertyObject" class="RQTargetProperty" version="4">
												<prop name="PropertyTypeName">Target Type</prop>
												<prop name="Position">0</prop>
												<prop name="IsDefault">0</prop>
												<prop name="TargetType">dtNone</prop>
												<obj name="ChannelProp" class="ChannelProperty" version="1">
													<prop name="ChannelIdx">0</prop>
												</obj>
											</obj>
										</list>
									</obj>
								</list>
							</obj>
						</obj>
						<prop name="ChannelPropertyCount">1</prop>
						<prop name="ContainerPosition">0</prop>
						<prop name="HasSampleProperties">1</prop>
						<obj name="SampleProperties" class="PropertyList" version="1">
							<list name="emlist" count="14">
								<obj name="PropertyObject" class="SamplePrefColor" version="4">
									<prop name="PropertyTypeName">Color</prop>
									<prop name="Position">0</prop>
									<prop name="IsDefault">0</prop>
									<prop name="Color">$00FF8000</prop>
								</obj>
								<obj name="PropertyObject" class="DominantChannelProp" version="4">
									<prop name="PropertyTypeName">Dominant Channel</prop>
									<prop name="Position">0</prop>
									<prop name="IsDefault">0</prop>
									<prop name="DominantChannel">0</prop>
								</obj>
								<obj name="PropertyObject" class="Genotype" version="4">
									<prop name="PropertyTypeName">EndPt Genotype</prop>
									<prop name="Position">0</prop>
									<prop name="IsDefault">1</prop>
									<prop name="ReadOnly">1</prop>
								</obj>
								<obj name="PropertyObject" class="GroupingSample" version="4">
									<prop name="PropertyTypeName">EndPt Sample Type</prop>
									<prop name="Position">0</prop>
									<prop name="IsDefault">0</prop>
									<prop name="GroupSampleType">mstUnknown</prop>
								</obj>
								<obj name="PropertyObject" class="SamplePrefLineStyle" version="4">
									<prop name="PropertyTypeName">Line Style</prop>
									<prop name="Position">0</prop>
									<prop name="IsDefault">0</prop>
									<prop name="LineStyle">psSolid</prop>
								</obj>
								<obj name="PropertyObject" class="GenSampleEditNotes" version="4">
									<prop name="PropertyTypeName">Notes</prop>
									<prop name="Position">0</prop>
									<prop name="IsDefault">1</prop>
								</obj>
								<obj name="PropertyObject" class="SamplePrefPointStyle" version="4">
									<prop name="PropertyTypeName">Point Style</prop>
									<prop name="Position">0</prop>
									<prop name="IsDefault">0</prop>
									<prop name="PointStyle">psNothing</prop>
								</obj>
								<obj name="PropertyObject" class="GenSampleEditPosition" version="4">
									<prop name="PropertyTypeName">Position</prop>
									<prop name="Position">0</prop>
									<prop name="IsDefault">1</prop>
								</obj>
								<obj name="PropertyObject" class="GenSampleEditReplicate" version="4">
									<prop name="PropertyTypeName">Replicate of</prop>
									<prop name="Position">0</prop>
									<prop name="IsDefault">1</prop>
									<prop name="ReplicateOf">-1</prop>
								</obj>
								<obj name="PropertyObject" class="HTCSampleID" version="4">
									<prop name="PropertyTypeName">Sample ID</prop>
									<prop name="Position">0</prop>
									<prop name="IsDefault">1</prop>
								</obj>
								<obj name="PropertyObject" class="GenSampleEditName" version="4">
									<prop name="PropertyTypeName">Sample Name</prop>
									<prop name="Position">0</prop>
									<prop name="IsDefault">1</prop>
									<prop name="name">Sample 1</prop>
								</obj>
								<obj name="PropertyObject" class="HTCSamplePrepNotes" version="4">
									<prop name="PropertyTypeName">Sample Prep Notes</prop>
									<prop name="Position">0</prop>
									<prop name="IsDefault">1</prop>
								</obj>
								<obj name="PropertyObject" class="GenSampleEditSubset" version="4">
									<prop name="PropertyTypeName">Subsets</prop>
									<prop name="Position">0</prop>
									<prop name="IsDefault">1</prop>
								</obj>
								<obj name="PropertyObject" class="SamplePrefWidth" version="5">
									<prop name="PropertyTypeName">Width</prop>
									<prop name="Position">0</prop>
									<prop name="IsDefault">1</prop>
									<prop name="Width">1</prop>
								</obj>
							</list>
						</obj>
					</obj>
					<obj name="item" class="SamplePropInfo" version="1">
						<obj name="ChannelProperties" class="ChanPropList" version="2">
							<obj name="ChannelProperties" class="EMList" version="1">
								<list name="emlist" count="1">
									<obj name="item" class="PropertyList" version="1">
										<list name="emlist" count="12">
											<obj name="PropertyObject" class="RQSampleTargetProperty" version="4">
												<prop name="PropertyTypeName">Combined Sample and Target Type</prop>
												<prop name="Position">1</prop>
												<prop name="IsDefault">0</prop>
												<obj name="ChannelProp" class="ChannelProperty" version="1">
													<prop name="ChannelIdx">0</prop>
												</obj>
											</obj>
											<obj name="PropertyObject" class="QuantConcProperty" version="4">
												<prop name="PropertyTypeName">Concentration</prop>
												<prop name="Position">1</prop>
												<prop name="IsDefault">1</prop>
												<prop name="Concentration">0</prop>
												<obj name="ChannelProp" class="ChannelProperty" version="1">
													<prop name="ChannelIdx">0</prop>
												</obj>
												<prop name="ReadOnly">1</prop>
											</obj>
											<obj name="PropertyObject" class="QuantCpHighProp" version="4">
												<prop name="PropertyTypeName">Cp High</prop>
												<prop name="Position">1</prop>
												<prop name="IsDefault">1</prop>
												<prop name="CpRangeHigh">0</prop>
												<obj name="ChannelProp" class="ChannelProperty" version="1">
													<prop name="ChannelIdx">0</prop>
												</obj>
												<prop name="ReadOnly">1</prop>
											</obj>
											<obj name="PropertyObject" class="QuantCpLowProp" version="4">
												<prop name="PropertyTypeName">Cp Low</prop>
												<prop name="Position">1</prop>
												<prop name="IsDefault">1</prop>
												<prop name="CpRangeLow">0</prop>
												<obj name="ChannelProp" class="ChannelProperty" version="1">
													<prop name="ChannelIdx">0</prop>
												</obj>
												<prop name="ReadOnly">1</prop>
											</obj>
											<obj name="PropertyObject" class="RQEffProp" version="4">
												<prop name="PropertyTypeName">Efficiency</prop>
												<prop name="Position">1</prop>
												<prop name="IsDefault">1</prop>
												<prop name="Efficiency">2</prop>
												<obj name="ChannelProp" class="ChannelProperty" version="1">
													<prop name="ChannelIdx">0</prop>
												</obj>
											</obj>
											<obj name="PropertyObject" class="ChannelGenotype" version="4">
												<prop name="PropertyTypeName">Melt Geno Genotype</prop>
												<prop name="Position">1</prop>
												<prop name="IsDefault">1</prop>
												<prop name="ReadOnly">1</prop>
												<obj name="ChannelProp" class="ChannelProperty" version="1">
													<prop name="ChannelIdx">0</prop>
												</obj>
											</obj>
											<obj name="PropertyObject" class="GroupChannelTypeProp" version="4">
												<prop name="PropertyTypeName">Melt Geno Sample Type</prop>
												<prop name="Position">1</prop>
												<prop name="IsDefault">0</prop>
												<prop name="GroupSampleType">mstUnknown</prop>
												<obj name="ChannelProp" class="ChannelProperty" version="1">
													<prop name="ChannelIdx">0</prop>
												</obj>
											</obj>
											<obj name="PropertyObject" class="QuantSampleTypeProperty" version="4">
												<prop name="PropertyTypeName">Quantification Sample Type</prop>
												<prop name="Position">1</prop>
												<prop name="IsDefault">0</prop>
												<prop name="SampleType">qsUnknown</prop>
												<obj name="ChannelProp" class="ChannelProperty" version="1">
													<prop name="ChannelIdx">0</prop>
												</obj>
											</obj>
											<obj name="PropertyObject" class="ChannelGenotype" version="4">
												<prop name="PropertyTypeName">Scanning Genotype</prop>
												<prop name="Position">1</prop>
												<prop name="IsDefault">1</prop>
												<prop name="ReadOnly">1</prop>
												<obj name="ChannelProp" class="ChannelProperty" version="1">
													<prop name="ChannelIdx">0</prop>
												</obj>
											</obj>
											<obj name="PropertyObject" class="GroupChannelTypeProp" version="4">
												<prop name="PropertyTypeName">Scanning Sample Type</prop>
												<prop name="Position">1</prop>
												<prop name="IsDefault">0</prop>
												<prop name="GroupSampleType">mstUnknown</prop>
												<obj name="ChannelProp" class="ChannelProperty" version="1">
													<prop name="ChannelIdx">0</prop>
												</obj>
											</obj>
											<obj name="PropertyObject" class="TargetName" version="4">
												<prop name="PropertyTypeName">Target Name</prop>
												<prop name="Position">1</prop>
												<prop name="IsDefault">1</prop>
												<obj name="ChannelProp" class="ChannelProperty" version="1">
													<prop name="ChannelIdx">0</prop>
												</obj>
											</obj>
											<obj name="PropertyObject" class="RQTargetProperty" version="4">
												<prop name="PropertyTypeName">Target Type</prop>
												<prop name="Position">1</prop>
												<prop name="IsDefault">0</prop>
												<prop name="TargetType">dtNone</prop>
												<obj name="ChannelProp" class="ChannelProperty" version="1">
													<prop name="ChannelIdx">0</prop>
												</obj>
											</obj>
										</list>
									</obj>
								</list>
							</obj>
						</obj>
						<prop name="ChannelPropertyCount">1</prop>
						<prop name="ContainerPosition">1</prop>
						<prop name="HasSampleProperties">1</prop>
						<obj name="SampleProperties" class="PropertyList" version="1">
							<list name="emlist" count="14">
								<obj name="PropertyObject" class="SamplePrefColor" version="4">
									<prop name="PropertyTypeName">Color</prop>
									<prop name="Position">1</prop>
									<prop name="IsDefault">0</prop>
									<prop name="Color">clRed</prop>
								</obj>
								<obj name="PropertyObject" class="DominantChannelProp" version="4">
									<prop name="PropertyTypeName">Dominant Channel</prop>
									<prop name="Position">1</prop>
									<prop name="IsDefault">0</prop>
									<prop name="DominantChannel">0</prop>
								</obj>
								<obj name="PropertyObject" class="Genotype" version="4">
									<prop name="PropertyTypeName">EndPt Genotype</prop>
									<prop name="Position">1</prop>
									<prop name="IsDefault">1</prop>
									<prop name="ReadOnly">1</prop>
								</obj>
								<obj name="PropertyObject" class="GroupingSample" version="4">
									<prop name="PropertyTypeName">EndPt Sample Type</prop>
									<prop name="Position">1</prop>
									<prop name="IsDefault">0</prop>
									<prop name="GroupSampleType">mstUnknown</prop>
								</obj>
								<obj name="PropertyObject" class="SamplePrefLineStyle" version="4">
									<prop name="PropertyTypeName">Line Style</prop>
									<prop name="Position">1</prop>
									<prop name="IsDefault">0</prop>
									<prop name="LineStyle">psSolid</prop>
								</obj>
								<obj name="PropertyObject" class="GenSampleEditNotes" version="4">
									<prop name="PropertyTypeName">Notes</prop>
									<prop name="Position">1</prop>
									<prop name="IsDefault">1</prop>
								</obj>
								<obj name="PropertyObject" class="SamplePrefPointStyle" version="4">
									<prop name="PropertyTypeName">Point Style</prop>
									<prop name="Position">1</prop>
									<prop name="IsDefault">0</prop>
									<prop name="PointStyle">psNothing</prop>
								</obj>
								<obj name="PropertyObject" class="GenSampleEditPosition" version="4">
									<prop name="PropertyTypeName">Position</prop>
									<prop name="Position">1</prop>
									<prop name="IsDefault">1</prop>
								</obj>
								<obj name="PropertyObject" class="GenSampleEditReplicate" version="4">
									<prop name="PropertyTypeName">Replicate of</prop>
									<prop name="Position">1</prop>
									<prop name="IsDefault">1</prop>
									<prop name="ReplicateOf">-1</prop>
								</obj>
								<obj name="PropertyObject" class="HTCSampleID" version="4">
									<prop name="PropertyTypeName">Sample ID</prop>
									<prop name="Position">1</prop>
									<prop name="IsDefault">1</prop>
								</obj>
								<obj name="PropertyObject" class="GenSampleEditName" version="4">
									<prop name="PropertyTypeName">Sample Name</prop>
									<prop name="Position">1</prop>
									<prop name="IsDefault">1</prop>
									<prop name="name">Sample 2</prop>
								</obj>
								<obj name="PropertyObject" class="HTCSamplePrepNotes" version="4">
									<prop name="PropertyTypeName">Sample Prep Notes</prop>
									<prop name="Position">1</prop>
									<prop name="IsDefault">1</prop>
								</obj>
								<obj name="PropertyObject" class="GenSampleEditSubset" version="4">
									<prop name="PropertyTypeName">Subsets</prop>
									<prop name="Position">1</prop>
									<prop name="IsDefault">1</prop>
								</obj>
								<obj name="PropertyObject" class="SamplePrefWidth" version="5">
									<prop name="PropertyTypeName">Width</prop>
									<prop name="Position">1</prop>
									<prop name="IsDefault">1</prop>
									<prop name="Width">1</prop>
								</obj>
							</list>
						</obj>
					</obj>
					<obj name="item" class="SamplePropInfo" version="1">
						<obj name="ChannelProperties" class="ChanPropList" version="2">
							<obj name="ChannelProperties" class="EMList" version="1">
								<list name="emlist" count="1">
									<obj name="item" class="PropertyList" version="1">
										<list name="emlist" count="12">
											<obj name="PropertyObject" class="RQSampleTargetProperty" version="4">
												<prop name="PropertyTypeName">Combined Sample and Target Type</prop>
												<prop name="Position">2</prop>
												<prop name="IsDefault">0</prop>
												<obj name="ChannelProp" class="ChannelProperty" version="1">
													<prop name="ChannelIdx">0</prop>
												</obj>
											</obj>
											<obj name="PropertyObject" class="QuantConcProperty" version="4">
												<prop name="PropertyTypeName">Concentration</prop>
												<prop name="Position">2</prop>
												<prop name="IsDefault">1</prop>
												<prop name="Concentration">0</prop>
												<obj name="ChannelProp" class="ChannelProperty" version="1">
													<prop name="ChannelIdx">0</prop>
												</obj>
												<prop name="ReadOnly">1</prop>
											</obj>
											<obj name="PropertyObject" class="QuantCpHighProp" version="4">
												<prop name="PropertyTypeName">Cp High</prop>
												<prop name="Position">2</prop>
												<prop name="IsDefault">1</prop>
												<prop name="CpRangeHigh">0</prop>
												<obj name="ChannelProp" class="ChannelProperty" version="1">
													<prop name="ChannelIdx">0</prop>
												</obj>
												<prop name="ReadOnly">1</prop>
											</obj>
											<obj name="PropertyObject" class="QuantCpLowProp" version="4">
												<prop name="PropertyTypeName">Cp Low</prop>
												<prop name="Position">2</prop>
												<prop name="IsDefault">1</prop>
												<prop name="CpRangeLow">0</prop>
												<obj name="ChannelProp" class="ChannelProperty" version="1">
													<prop name="ChannelIdx">0</prop>
												</obj>
												<prop name="ReadOnly">1</prop>
											</obj>
											<obj name="PropertyObject" class="RQEffProp" version="4">
												<prop name="PropertyTypeName">Efficiency</prop>
												<prop name="Position">2</prop>
												<prop name="IsDefault">1</prop>
												<prop name="Efficiency">2</prop>
												<obj name="ChannelProp" class="ChannelProperty" version="1">
													<prop name="ChannelIdx">0</prop>
												</obj>
											</obj>
											<obj name="PropertyObject" class="ChannelGenotype" version="4">
												<prop name="PropertyTypeName">Melt Geno Genotype</prop>
												<prop name="Position">2</prop>
												<prop name="IsDefault">1</prop>
												<prop name="ReadOnly">1</prop>
												<obj name="ChannelProp" class="ChannelProperty" version="1">
													<prop name="ChannelIdx">0</prop>
												</obj>
											</obj>
											<obj name="PropertyObject" class="GroupChannelTypeProp" version="4">
												<prop name="PropertyTypeName">Melt Geno Sample Type</prop>
												<prop name="Position">2</prop>
												<prop name="IsDefault">0</prop>
												<prop name="GroupSampleType">mstUnknown</prop>
												<obj name="ChannelProp" class="ChannelProperty" version="1">
													<prop name="ChannelIdx">0</prop>
												</obj>
											</obj>
											<obj name="PropertyObject" class="QuantSampleTypeProperty" version="4">
												<prop name="PropertyTypeName">Quantification Sample Type</prop>
												<prop name="Position">2</prop>
												<prop name="IsDefault">0</prop>
												<prop name="SampleType">qsUnknown</prop>
												<obj name="ChannelProp" class="ChannelProperty" version="1">
													<prop name="ChannelIdx">0</prop>
												</obj>
											</obj>
											<obj name="PropertyObject" class="ChannelGenotype" version="4">
												<prop name="PropertyTypeName">Scanning Genotype</prop>
												<prop name="Position">2</prop>
												<prop name="IsDefault">1</prop>
												<prop name="ReadOnly">1</prop>
												<obj name="ChannelProp" class="ChannelProperty" version="1">
													<prop name="ChannelIdx">0</prop>
												</obj>
											</obj>
											<obj name="PropertyObject" class="GroupChannelTypeProp" version="4">
												<prop name="PropertyTypeName">Scanning Sample Type</prop>
												<prop name="Position">2</prop>
												<prop name="IsDefault">0</prop>
												<prop name="GroupSampleType">mstUnknown</prop>
												<obj name="ChannelProp" class="ChannelProperty" version="1">
													<prop name="ChannelIdx">0</prop>
												</obj>
											</obj>
											<obj name="PropertyObject" class="TargetName" version="4">
												<prop name="PropertyTypeName">Target Name</prop>
												<prop name="Position">2</prop>
												<prop name="IsDefault">1</prop>
												<obj name="ChannelProp" class="ChannelProperty" version="1">
													<prop name="ChannelIdx">0</prop>
												</obj>
											</obj>
											<obj name="PropertyObject" class="RQTargetProperty" version="4">
												<prop name="PropertyTypeName">Target Type</prop>
												<prop name="Position">2</prop>
												<prop name="IsDefault">0</prop>
												<prop name="TargetType">dtNone</prop>
												<obj name="ChannelProp" class="ChannelProperty" version="1">
													<prop name="ChannelIdx">0</prop>
												</obj>
											</obj>
										</list>
									</obj>
								</list>
							</obj>
						</obj>
						<prop name="ChannelPropertyCount">1</prop>
						<prop name="ContainerPosition">2</prop>
						<prop name="HasSampleProperties">1</prop>
						<obj name="SampleProperties" class="PropertyList" version="1">
							<list name="emlist" count="14">
								<obj name="PropertyObject" class="SamplePrefColor" version="4">
									<prop name="PropertyTypeName">Color</prop>
									<prop name="Position">2</prop>
									<prop name="IsDefault">0</prop>
									<prop name="Color">$0030D700</prop>
								</obj>
								<obj name="PropertyObject" class="DominantChannelProp" version="4">
									<prop name="PropertyTypeName">Dominant Channel</prop>
									<prop name="Position">2</prop>
									<prop name="IsDefault">0</prop>
									<prop name="DominantChannel">0</prop>
								</obj>
								<obj name="PropertyObject" class="Genotype" version="4">
									<prop name="PropertyTypeName">EndPt Genotype</prop>
									<prop name="Position">2</prop>
									<prop name="IsDefault">1</prop>
									<prop name="ReadOnly">1</prop>
								</obj>
								<obj name="PropertyObject" class="GroupingSample" version="4">
									<prop name="PropertyTypeName">EndPt Sample Type</prop>
									<prop name="Position">2</prop>
									<prop name="IsDefault">0</prop>
									<prop name="GroupSampleType">mstUnknown</prop>
								</obj>
								<obj name="PropertyObject" class="SamplePrefLineStyle" version="4">
									<prop name="PropertyTypeName">Line Style</prop>
									<prop name="Position">2</prop>
									<prop name="IsDefault">0</prop>
									<prop name="LineStyle">psSolid</prop>
								</obj>
								<obj name="PropertyObject" class="GenSampleEditNotes" version="4">
									<prop name="PropertyTypeName">Notes</prop>
									<prop name="Position">2</prop>
									<prop name="IsDefault">1</prop>
								</obj>
								<obj name="PropertyObject" class="SamplePrefPointStyle" version="4">
									<prop name="PropertyTypeName">Point Style</prop>
									<prop name="Position">2</prop>
									<prop name="IsDefault">0</prop>
									<prop name="PointStyle">psNothing</prop>
								</obj>
								<obj name="PropertyObject" class="GenSampleEditPosition" version="4">
									<prop name="PropertyTypeName">Position</prop>
									<prop name="Position">2</prop>
									<prop name="IsDefault">1</prop>
								</obj>
								<obj name="PropertyObject" class="GenSampleEditReplicate" version="4">
									<prop name="PropertyTypeName">Replicate of</prop>
									<prop name="Position">2</prop>
									<prop name="IsDefault">1</prop>
									<prop name="ReplicateOf">-1</prop>
								</obj>
								<obj name="PropertyObject" class="HTCSampleID" version="4">
									<prop name="PropertyTypeName">Sample ID</prop>
									<prop name="Position">2</prop>
									<prop name="IsDefault">1</prop>
								</obj>
								<obj name="PropertyObject" class="GenSampleEditName" version="4">
									<prop name="PropertyTypeName">Sample Name</prop>
									<prop name="Position">2</prop>
									<prop name="IsDefault">1</prop>
									<prop name="name">Sample 3</prop>
								</obj>
								<obj name="PropertyObject" class="HTCSamplePrepNotes" version="4">
									<prop name="PropertyTypeName">Sample Prep Notes</prop>
									<prop name="Position">2</prop>
									<prop name="IsDefault">1</prop>
								</obj>
								<obj name="PropertyObject" class="GenSampleEditSubset" version="4">
									<prop name="PropertyTypeName">Subsets</prop>
									<prop name="Position">2</prop>
									<prop name="IsDefault">1</prop>
								</obj>
								<obj name="PropertyObject" class="SamplePrefWidth" version="5">
									<prop name="PropertyTypeName">Width</prop>
									<prop name="Position">2</prop>
									<prop name="IsDefault">1</prop>
									<prop name="Width">1</prop>
								</obj>
							</list>
						</obj>
					</obj>
					<obj name="item" class="SamplePropInfo" version="1">
						<obj name="ChannelProperties" class="ChanPropList" version="2">
							<obj name="ChannelProperties" class="EMList" version="1">
								<list name="emlist" count="1">
									<obj name="item" class="PropertyList" version="1">
										<list name="emlist" count="12">
											<obj name="PropertyObject" class="RQSampleTargetProperty" version="4">
												<prop name="PropertyTypeName">Combined Sample and Target Type</prop>
												<prop name="Position">3</prop>
												<prop name="IsDefault">0</prop>
												<obj name="ChannelProp" class="ChannelProperty" version="1">
													<prop name="ChannelIdx">0</prop>
												</obj>
											</obj>
											<obj name="PropertyObject" class="QuantConcProperty" version="4">
												<prop name="PropertyTypeName">Concentration</prop>
												<prop name="Position">3</prop>
												<prop name="IsDefault">1</prop>
												<prop name="Concentration">0</prop>
												<obj name="ChannelProp" class="ChannelProperty" version="1">
													<prop name="ChannelIdx">0</prop>
												</obj>
												<prop name="ReadOnly">1</prop>
											</obj>
											<obj name="PropertyObject" class="QuantCpHighProp" version="4">
												<prop name="PropertyTypeName">Cp High</prop>
												<prop name="Position">3</prop>
												<prop name="IsDefault">1</prop>
												<prop name="CpRangeHigh">0</prop>
												<obj name="ChannelProp" class="ChannelProperty" version="1">
													<prop name="ChannelIdx">0</prop>
												</obj>
												<prop name="ReadOnly">1</prop>
											</obj>
											<obj name="PropertyObject" class="QuantCpLowProp" version="4">
												<prop name="PropertyTypeName">Cp Low</prop>
												<prop name="Position">3</prop>
												<prop name="IsDefault">1</prop>
												<prop name="CpRangeLow">0</prop>
												<obj name="ChannelProp" class="ChannelProperty" version="1">
													<prop name="ChannelIdx">0</prop>
												</obj>
												<prop name="ReadOnly">1</prop>
											</obj>
											<obj name="PropertyObject" class="RQEffProp" version="4">
												<prop name="PropertyTypeName">Efficiency</prop>
												<prop name="Position">3</prop>
												<prop name="IsDefault">1</prop>
												<prop name="Efficiency">2</prop>
												<obj name="ChannelProp" class="ChannelProperty" version="1">
													<prop name="ChannelIdx">0</prop>
												</obj>
											</obj>
											<obj name="PropertyObject" class="ChannelGenotype" version="4">
												<prop name="PropertyTypeName">Melt Geno Genotype</prop>
												<prop name="Position">3</prop>
												<prop name="IsDefault">1</prop>
												<prop name="ReadOnly">1</prop>
												<obj name="ChannelProp" class="ChannelProperty" version="1">
													<prop name="ChannelIdx">0</prop>
												</obj>
											</obj>
											<obj name="PropertyObject" class="GroupChannelTypeProp" version="4">
												<prop name="PropertyTypeName">Melt Geno Sample Type</prop>
												<prop name="Position">3</prop>
												<prop name="IsDefault">0</prop>
												<prop name="GroupSampleType">mstUnknown</prop>
												<obj name="ChannelProp" class="ChannelProperty" version="1">
													<prop name="ChannelIdx">0</prop>
												</obj>
											</obj>
											<obj name="PropertyObject" class="QuantSampleTypeProperty" version="4">
												<prop name="PropertyTypeName">Quantification Sample Type</prop>
												<prop name="Position">3</prop>
												<prop name="IsDefault">0</prop>
												<prop name="SampleType">qsUnknown</prop>
												<obj name="ChannelProp" class="ChannelProperty" version="1">
													<prop name="ChannelIdx">0</prop>
												</obj>
											</obj>
											<obj name="PropertyObject" class="ChannelGenotype" version="4">
												<prop name="PropertyTypeName">Scanning Genotype</prop>
												<prop name="Position">3</prop>
												<prop name="IsDefault">1</prop>
												<prop name="ReadOnly">1</prop>
												<obj name="ChannelProp" class="ChannelProperty" version="1">
													<prop name="ChannelIdx">0</prop>
												</obj>
											</obj>
											<obj name="PropertyObject" class="GroupChannelTypeProp" version="4">
												<prop name="PropertyTypeName">Scanning Sample Type</prop>
												<prop name="Position">3</prop>
												<prop name="IsDefault">0</prop>
												<prop name="GroupSampleType">mstUnknown</prop>
												<obj name="ChannelProp" class="ChannelProperty" version="1">
													<prop name="ChannelIdx">0</prop>
												</obj>
											</obj>
											<obj name="PropertyObject" class="TargetName" version="4">
												<prop name="PropertyTypeName">Target Name</prop>
												<prop name="Position">3</prop>
												<prop name="IsDefault">1</prop>
												<obj name="ChannelProp" class="ChannelProperty" version="1">
													<prop name="ChannelIdx">0</prop>
												</obj>
											</obj>
											<obj name="PropertyObject" class="RQTargetProperty" version="4">
												<prop name="PropertyTypeName">Target Type</prop>
												<prop name="Position">3</prop>
												<prop name="IsDefault">0</prop>
												<prop name="TargetType">dtNone</prop>
												<obj name="ChannelProp" class="ChannelProperty" version="1">
													<prop name="ChannelIdx">0</prop>
												</obj>
											</obj>
										</list>
									</obj>
								</list>
							</obj>
						</obj>
						<prop name="ChannelPropertyCount">1</prop>
						<prop name="ContainerPosition">3</prop>
						<prop name="HasSampleProperties">1</prop>
						<obj name="SampleProperties" class="PropertyList" version="1">
							<list name="emlist" count="14">
								<obj name="PropertyObject" class="SamplePrefColor" version="4">
									<prop name="PropertyTypeName">Color</prop>
									<prop name="Position">3</prop>
									<prop name="IsDefault">0</prop>
									<prop name="Color">clFuchsia</prop>
								</obj>
								<obj name="PropertyObject" class="DominantChannelProp" version="4">
									<prop name="PropertyTypeName">Dominant Channel</prop>
									<prop name="Position">3</prop>
									<prop name="IsDefault">0</prop>
									<prop name="DominantChannel">0</prop>
								</obj>
								<obj name="PropertyObject" class="Genotype" version="4">
									<prop name="PropertyTypeName">EndPt Genotype</prop>
									<prop name="Position">3</prop>
									<prop name="IsDefault">1</prop>
									<prop name="ReadOnly">1</prop>
								</obj>
								<obj name="PropertyObject" class="GroupingSample" version="4">
									<prop name="PropertyTypeName">EndPt Sample Type</prop>
									<prop name="Position">3</prop>
									<prop name="IsDefault">0</prop>
									<prop name="GroupSampleType">mstUnknown</prop>
								</obj>
								<obj name="PropertyObject" class="SamplePrefLineStyle" version="4">
									<prop name="PropertyTypeName">Line Style</prop>
									<prop name="Position">3</prop>
									<prop name="IsDefault">0</prop>
									<prop name="LineStyle">psSolid</prop>
								</obj>
								<obj name="PropertyObject" class="GenSampleEditNotes" version="4">
									<prop name="PropertyTypeName">Notes</prop>
									<prop name="Position">3</prop>
									<prop name="IsDefault">1</prop>
								</obj>
								<obj name="PropertyObject" class="SamplePrefPointStyle" version="4">
									<prop name="PropertyTypeName">Point Style</prop>
									<prop name="Position">3</prop>
									<prop name="IsDefault">0</prop>
									<prop name="PointStyle">psNothing</prop>
								</obj>
								<obj name="PropertyObject" class="GenSampleEditPosition" version="4">
									<prop name="PropertyTypeName">Position</prop>
									<prop name="Position">3</prop>
									<prop name="IsDefault">1</prop>
								</obj>
								<obj name="PropertyObject" class="GenSampleEditReplicate" version="4">
									<prop name="PropertyTypeName">Replicate of</prop>
									<prop name="Position">3</prop>
									<prop name="IsDefault">1</prop>
									<prop name="ReplicateOf">-1</prop>
								</obj>
								<obj name="PropertyObject" class="HTCSampleID" version="4">
									<prop name="PropertyTypeName">Sample ID</prop>
									<prop name="Position">3</prop>
									<prop name="IsDefault">1</prop>
								</obj>
								<obj name="PropertyObject" class="GenSampleEditName" version="4">
									<prop name="PropertyTypeName">Sample Name</prop>
									<prop name="Position">3</prop>
									<prop name="IsDefault">1</prop>
									<prop name="name">Sample 4</prop>
								</obj>
								<obj name="PropertyObject" class="HTCSamplePrepNotes" version="4">
									<prop name="PropertyTypeName">Sample Prep Notes</prop>
									<prop name="Position">3</prop>
									<prop name="IsDefault">1</prop>
								</obj>
								<obj name="PropertyObject" class="GenSampleEditSubset" version="4">
									<prop name="PropertyTypeName">Subsets</prop>
									<prop name="Position">3</prop>
									<prop name="IsDefault">1</prop>
								</obj>
								<obj name="PropertyObject" class="SamplePrefWidth" version="5">
									<prop name="PropertyTypeName">Width</prop>
									<prop name="Position">3</prop>
									<prop name="IsDefault">1</prop>
									<prop name="Width">1</prop>
								</obj>
							</list>
						</obj>
					</obj>
					<obj name="item" class="SamplePropInfo" version="1">
						<obj name="ChannelProperties" class="ChanPropList" version="2">
							<obj name="ChannelProperties" class="EMList" version="1">
								<list name="emlist" count="1">
									<obj name="item" class="PropertyList" version="1">
										<list name="emlist" count="12">
											<obj name="PropertyObject" class="RQSampleTargetProperty" version="4">
												<prop name="PropertyTypeName">Combined Sample and Target Type</prop>
												<prop name="Position">4</prop>
												<prop name="IsDefault">0</prop>
												<obj name="ChannelProp" class="ChannelProperty" version="1">
													<prop name="ChannelIdx">0</prop>
												</obj>
											</obj>
											<obj name="PropertyObject" class="QuantConcProperty" version="4">
												<prop name="PropertyTypeName">Concentration</prop>
												<prop name="Position">4</prop>
												<prop name="IsDefault">1</prop>
												<prop name="Concentration">0</prop>
												<obj name="ChannelProp" class="ChannelProperty" version="1">
													<prop name="ChannelIdx">0</prop>
												</obj>
												<prop name="ReadOnly">1</prop>
											</obj>
											<obj name="PropertyObject" class="QuantCpHighProp" version="4">
												<prop name="PropertyTypeName">Cp High</prop>
												<prop name="Position">4</prop>
												<prop name="IsDefault">1</prop>
												<prop name="CpRangeHigh">0</prop>
												<obj name="ChannelProp" class="ChannelProperty" version="1">
													<prop name="ChannelIdx">0</prop>
												</obj>
												<prop name="ReadOnly">1</prop>
											</obj>
											<obj name="PropertyObject" class="QuantCpLowProp" version="4">
												<prop name="PropertyTypeName">Cp Low</prop>
												<prop name="Position">4</prop>
												<prop name="IsDefault">1</prop>
												<prop name="CpRangeLow">0</prop>
												<obj name="ChannelProp" class="ChannelProperty" version="1">
													<prop name="ChannelIdx">0</prop>
												</obj>
												<prop name="ReadOnly">1</prop>
											</obj>
											<obj name="PropertyObject" class="RQEffProp" version="4">
												<prop name="PropertyTypeName">Efficiency</prop>
												<prop name="Position">4</prop>
												<prop name="IsDefault">1</prop>
												<prop name="Efficiency">2</prop>
												<obj name="ChannelProp" class="ChannelProperty" version="1">
													<prop name="ChannelIdx">0</prop>
												</obj>
											</obj>
											<obj name="PropertyObject" class="ChannelGenotype" version="4">
												<prop name="PropertyTypeName">Melt Geno Genotype</prop>
												<prop name="Position">4</prop>
												<prop name="IsDefault">1</prop>
												<prop name="ReadOnly">1</prop>
												<obj name="ChannelProp" class="ChannelProperty" version="1">
													<prop name="ChannelIdx">0</prop>
												</obj>
											</obj>
											<obj name="PropertyObject" class="GroupChannelTypeProp" version="4">
												<prop name="PropertyTypeName">Melt Geno Sample Type</prop>
												<prop name="Position">4</prop>
												<prop name="IsDefault">0</prop>
												<prop name="GroupSampleType">mstUnknown</prop>
												<obj name="ChannelProp" class="ChannelProperty" version="1">
													<prop name="ChannelIdx">0</prop>
												</obj>
											</obj>
											<obj name="PropertyObject" class="QuantSampleTypeProperty" version="4">
												<prop name="PropertyTypeName">Quantification Sample Type</prop>
												<prop name="Position">4</prop>
												<prop name="IsDefault">0</prop>
												<prop name="SampleType">qsUnknown</prop>
												<obj name="ChannelProp" class="ChannelProperty" version="1">
													<prop name="ChannelIdx">0</prop>
												</obj>
											</obj>
											<obj name="PropertyObject" class="ChannelGenotype" version="4">
												<prop name="PropertyTypeName">Scanning Genotype</prop>
												<prop name="Position">4</prop>
												<prop name="IsDefault">1</prop>
												<prop name="ReadOnly">1</prop>
												<obj name="ChannelProp" class="ChannelProperty" version="1">
													<prop name="ChannelIdx">0</prop>
												</obj>
											</obj>
											<obj name="PropertyObject" class="GroupChannelTypeProp" version="4">
												<prop name="PropertyTypeName">Scanning Sample Type</prop>
												<prop name="Position">4</prop>
												<prop name="IsDefault">0</prop>
												<prop name="GroupSampleType">mstUnknown</prop>
												<obj name="ChannelProp" class="ChannelProperty" version="1">
													<prop name="ChannelIdx">0</prop>
												</obj>
											</obj>
											<obj name="PropertyObject" class="TargetName" version="4">
												<prop name="PropertyTypeName">Target Name</prop>
												<prop name="Position">4</prop>
												<prop name="IsDefault">1</prop>
												<obj name="ChannelProp" class="ChannelProperty" version="1">
													<prop name="ChannelIdx">0</prop>
												</obj>
											</obj>
											<obj name="PropertyObject" class="RQTargetProperty" version="4">
												<prop name="PropertyTypeName">Target Type</prop>
												<prop name="Position">4</prop>
												<prop name="IsDefault">0</prop>
												<prop name="TargetType">dtNone</prop>
												<obj name="ChannelProp" class="ChannelProperty" version="1">
													<prop name="ChannelIdx">0</prop>
												</obj>
											</obj>
										</list>
									</obj>
								</list>
							</obj>
						</obj>
						<prop name="ChannelPropertyCount">1</prop>
						<prop name="ContainerPosition">4</prop>
						<prop name="HasSampleProperties">1</prop>
						<obj name="SampleProperties" class="PropertyList" version="1">
							<list name="emlist" count="14">
								<obj name="PropertyObject" class="SamplePrefColor" version="4">
									<prop name="PropertyTypeName">Color</prop>
									<prop name="Position">4</prop>
									<prop name="IsDefault">0</prop>
									<prop name="Color">clGray</prop>
								</obj>
								<obj name="PropertyObject" class="DominantChannelProp" version="4">
									<prop name="PropertyTypeName">Dominant Channel</prop>
									<prop name="Position">4</prop>
									<prop name="IsDefault">0</prop>
									<prop name="DominantChannel">0</prop>
								</obj>
								<obj name="PropertyObject" class="Genotype" version="4">
									<prop name="PropertyTypeName">EndPt Genotype</prop>
									<prop name="Position">4</prop>
									<prop name="IsDefault">1</prop>
									<prop name="ReadOnly">1</prop>
								</obj>
								<obj name="PropertyObject" class="GroupingSample" version="4">
									<prop name="PropertyTypeName">EndPt Sample Type</prop>
									<prop name="Position">4</prop>
									<prop name="IsDefault">0</prop>
									<prop name="GroupSampleType">mstUnknown</prop>
								</obj>
								<obj name="PropertyObject" class="SamplePrefLineStyle" version="4">
									<prop name="PropertyTypeName">Line Style</prop>
									<prop name="Position">4</prop>
									<prop name="IsDefault">0</prop>
									<prop name="LineStyle">psSolid</prop>
								</obj>
								<obj name="PropertyObject" class="GenSampleEditNotes" version="4">
									<prop name="PropertyTypeName">Notes</prop>
									<prop name="Position">4</prop>
									<prop name="IsDefault">1</prop>
								</obj>
								<obj name="PropertyObject" class="SamplePrefPointStyle" version="4">
									<prop name="PropertyTypeName">Point Style</prop>
									<prop name="Position">4</prop>
									<prop name="IsDefault">0</prop>
									<prop name="PointStyle">psNothing</prop>
								</obj>
								<obj name="PropertyObject" class="GenSampleEditPosition" version="4">
									<prop name="PropertyTypeName">Position</prop>
									<prop name="Position">4</prop>
									<prop name="IsDefault">1</prop>
								</obj>
								<obj name="PropertyObject" class="GenSampleEditReplicate" version="4">
									<prop name="PropertyTypeName">Replicate of</prop>
									<prop name="Position">4</prop>
									<prop name="IsDefault">1</prop>
									<prop name="ReplicateOf">-1</prop>
								</obj>
								<obj name="PropertyObject" class="HTCSampleID" version="4">
									<prop name="PropertyTypeName">Sample ID</prop>
									<prop name="Position">4</prop>
									<prop name="IsDefault">1</prop>
								</obj>
								<obj name="PropertyObject" class="GenSampleEditName" version="4">
									<prop name="PropertyTypeName">Sample Name</prop>
									<prop name="Position">4</prop>
									<prop name="IsDefault">1</prop>
									<prop name="name">Sample 5</prop>
								</obj>
								<obj name="PropertyObject" class="HTCSamplePrepNotes" version="4">
									<prop name="PropertyTypeName">Sample Prep Notes</prop>
									<prop name="Position">4</prop>
									<prop name="IsDefault">1</prop>
								</obj>
								<obj name="PropertyObject" class="GenSampleEditSubset" version="4">
									<prop name="PropertyTypeName">Subsets</prop>
									<prop name="Position">4</prop>
									<prop name="IsDefault">1</prop>
								</obj>
								<obj name="PropertyObject" class="SamplePrefWidth" version="5">
									<prop name="PropertyTypeName">Width</prop>
									<prop name="Position">4</prop>
									<prop name="IsDefault">1</prop>
									<prop name="Width">1</prop>
								</obj>
							</list>
						</obj>
					</obj>
					<obj name="item" class="SamplePropInfo" version="1">
						<obj name="ChannelProperties" class="ChanPropList" version="2">
							<obj name="ChannelProperties" class="EMList" version="1">
								<list name="emlist" count="1">
									<obj name="item" class="PropertyList" version="1">
										<list name="emlist" count="12">
											<obj name="PropertyObject" class="RQSampleTargetProperty" version="4">
												<prop name="PropertyTypeName">Combined Sample and Target Type</prop>
												<prop name="Position">5</prop>
												<prop name="IsDefault">0</prop>
												<obj name="ChannelProp" class="ChannelProperty" version="1">
													<prop name="ChannelIdx">0</prop>
												</obj>
											</obj>
											<obj name="PropertyObject" class="QuantConcProperty" version="4">
												<prop name="PropertyTypeName">Concentration</prop>
												<prop name="Position">5</prop>
												<prop name="IsDefault">1</prop>
												<prop name="Concentration">0</prop>
												<obj name="ChannelProp" class="ChannelProperty" version="1">
													<prop name="ChannelIdx">0</prop>
												</obj>
												<prop name="ReadOnly">1</prop>
											</obj>
											<obj name="PropertyObject" class="QuantCpHighProp" version="4">
												<prop name="PropertyTypeName">Cp High</prop>
												<prop name="Position">5</prop>
												<prop name="IsDefault">1</prop>
												<prop name="CpRangeHigh">0</prop>
												<obj name="ChannelProp" class="ChannelProperty" version="1">
													<prop name="ChannelIdx">0</prop>
												</obj>
												<prop name="ReadOnly">1</prop>
											</obj>
											<obj name="PropertyObject" class="QuantCpLowProp" version="4">
												<prop name="PropertyTypeName">Cp Low</prop>
												<prop name="Position">5</prop>
												<prop name="IsDefault">1</prop>
												<prop name="CpRangeLow">0</prop>
												<obj name="ChannelProp" class="ChannelProperty" version="1">
													<prop name="ChannelIdx">0</prop>
												</obj>
												<prop name="ReadOnly">1</prop>
											</obj>
											<obj name="PropertyObject" class="RQEffProp" version="4">
												<prop name="PropertyTypeName">Efficiency</prop>
												<prop name="Position">5</prop>
												<prop name="IsDefault">1</prop>
												<prop name="Efficiency">2</prop>
												<obj name="ChannelProp" class="ChannelProperty" version="1">
													<prop name="ChannelIdx">0</prop>
												</obj>
											</obj>
											<obj name="PropertyObject" class="ChannelGenotype" version="4">
												<prop name="PropertyTypeName">Melt Geno Genotype</prop>
												<prop name="Position">5</prop>
												<prop name="IsDefault">1</prop>
												<prop name="ReadOnly">1</prop>
												<obj name="ChannelProp" class="ChannelProperty" version="1">
													<prop name="ChannelIdx">0</prop>
												</obj>
											</obj>
											<obj name="PropertyObject" class="GroupChannelTypeProp" version="4">
												<prop name="PropertyTypeName">Melt Geno Sample Type</prop>
												<prop name="Position">5</prop>
												<prop name="IsDefault">0</prop>
												<prop name="GroupSampleType">mstUnknown</prop>
												<obj name="ChannelProp" class="ChannelProperty" version="1">
													<prop name="ChannelIdx">0</prop>
												</obj>
											</obj>
											<obj name="PropertyObject" class="QuantSampleTypeProperty" version="4">
												<prop name="PropertyTypeName">Quantification Sample Type</prop>
												<prop name="Position">5</prop>
												<prop name="IsDefault">0</prop>
												<prop name="SampleType">qsUnknown</prop>
												<obj name="ChannelProp" class="ChannelProperty" version="1">
													<prop name="ChannelIdx">0</prop>
												</obj>
											</obj>
											<obj name="PropertyObject" class="ChannelGenotype" version="4">
												<prop name="PropertyTypeName">Scanning Genotype</prop>
												<prop name="Position">5</prop>
												<prop name="IsDefault">1</prop>
												<prop name="ReadOnly">1</prop>
												<obj name="ChannelProp" class="ChannelProperty" version="1">
													<prop name="ChannelIdx">0</prop>
												</obj>
											</obj>
											<obj name="PropertyObject" class="GroupChannelTypeProp" version="4">
												<prop name="PropertyTypeName">Scanning Sample Type</prop>
												<prop name="Position">5</prop>
												<prop name="IsDefault">0</prop>
												<prop name="GroupSampleType">mstUnknown</prop>
												<obj name="ChannelProp" class="ChannelProperty" version="1">
													<prop name="ChannelIdx">0</prop>
												</obj>
											</obj>
											<obj name="PropertyObject" class="TargetName" version="4">
												<prop name="PropertyTypeName">Target Name</prop>
												<prop name="Position">5</prop>
												<prop name="IsDefault">1</prop>
												<obj name="ChannelProp" class="ChannelProperty" version="1">
													<prop name="ChannelIdx">0</prop>
												</obj>
											</obj>
											<obj name="PropertyObject" class="RQTargetProperty" version="4">
												<prop name="PropertyTypeName">Target Type</prop>
												<prop name="Position">5</prop>
												<prop name="IsDefault">0</prop>
												<prop name="TargetType">dtNone</prop>
												<obj name="ChannelProp" class="ChannelProperty" version="1">
													<prop name="ChannelIdx">0</prop>
												</obj>
											</obj>
										</list>
									</obj>
								</list>
							</obj>
						</obj>
						<prop name="ChannelPropertyCount">1</prop>
						<prop name="ContainerPosition">5</prop>
						<prop name="HasSampleProperties">1</prop>
						<obj name="SampleProperties" class="PropertyList" version="1">
							<list name="emlist" count="14">
								<obj name="PropertyObject" class="SamplePrefColor" version="4">
									<prop name="PropertyTypeName">Color</prop>
									<prop name="Position">5</prop>
									<prop name="IsDefault">0</prop>
									<prop name="Color">$0012D7FA</prop>
								</obj>
								<obj name="PropertyObject" class="DominantChannelProp" version="4">
									<prop name="PropertyTypeName">Dominant Channel</prop>
									<prop name="Position">5</prop>
									<prop name="IsDefault">0</prop>
									<prop name="DominantChannel">0</prop>
								</obj>
								<obj name="PropertyObject" class="Genotype" version="4">
									<prop name="PropertyTypeName">EndPt Genotype</prop>
									<prop name="Position">5</prop>
									<prop name="IsDefault">1</prop>
									<prop name="ReadOnly">1</prop>
								</obj>
								<obj name="PropertyObject" class="GroupingSample" version="4">
									<prop name="PropertyTypeName">EndPt Sample Type</prop>
									<prop name="Position">5</prop>
									<prop name="IsDefault">0</prop>
									<prop name="GroupSampleType">mstUnknown</prop>
								</obj>
								<obj name="PropertyObject" class="SamplePrefLineStyle" version="4">
									<prop name="PropertyTypeName">Line Style</prop>
									<prop name="Position">5</prop>
									<prop name="IsDefault">0</prop>
									<prop name="LineStyle">psSolid</prop>
								</obj>
								<obj name="PropertyObject" class="GenSampleEditNotes" version="4">
									<prop name="PropertyTypeName">Notes</prop>
									<prop name="Position">5</prop>
									<prop name="IsDefault">1</prop>
								</obj>
								<obj name="PropertyObject" class="SamplePrefPointStyle" version="4">
									<prop name="PropertyTypeName">Point Style</prop>
									<prop name="Position">5</prop>
									<prop name="IsDefault">0</prop>
									<prop name="PointStyle">psNothing</prop>
								</obj>
								<obj name="PropertyObject" class="GenSampleEditPosition" version="4">
									<prop name="PropertyTypeName">Position</prop>
									<prop name="Position">5</prop>
									<prop name="IsDefault">1</prop>
								</obj>
								<obj name="PropertyObject" class="GenSampleEditReplicate" version="4">
									<prop name="PropertyTypeName">Replicate of</prop>
									<prop name="Position">5</prop>
									<prop name="IsDefault">1</prop>
									<prop name="ReplicateOf">-1</prop>
								</obj>
								<obj name="PropertyObject" class="HTCSampleID" version="4">
									<prop name="PropertyTypeName">Sample ID</prop>
									<prop name="Position">5</prop>
									<prop name="IsDefault">1</prop>
								</obj>
								<obj name="PropertyObject" class="GenSampleEditName" version="4">
									<prop name="PropertyTypeName">Sample Name</prop>
									<prop name="Position">5</prop>
									<prop name="IsDefault">1</prop>
									<prop name="name">Sample 6</prop>
								</obj>
								<obj name="PropertyObject" class="HTCSamplePrepNotes" version="4">
									<prop name="PropertyTypeName">Sample Prep Notes</prop>
									<prop name="Position">5</prop>
									<prop name="IsDefault">1</prop>
								</obj>
								<obj name="PropertyObject" class="GenSampleEditSubset" version="4">
									<prop name="PropertyTypeName">Subsets</prop>
									<prop name="Position">5</prop>
									<prop name="IsDefault">1</prop>
								</obj>
								<obj name="PropertyObject" class="SamplePrefWidth" version="5">
									<prop name="PropertyTypeName">Width</prop>
									<prop name="Position">5</prop>
									<prop name="IsDefault">1</prop>
									<prop name="Width">1</prop>
								</obj>
							</list>
						</obj>
					</obj>
					<obj name="item" class="SamplePropInfo" version="1">
						<obj name="ChannelProperties" class="ChanPropList" version="2">
							<obj name="ChannelProperties" class="EMList" version="1">
								<list name="emlist" count="1">
									<obj name="item" class="PropertyList" version="1">
										<list name="emlist" count="12">
											<obj name="PropertyObject" class="RQSampleTargetProperty" version="4">
												<prop name="PropertyTypeName">Combined Sample and Target Type</prop>
												<prop name="Position">6</prop>
												<prop name="IsDefault">0</prop>
												<obj name="ChannelProp" class="ChannelProperty" version="1">
													<prop name="ChannelIdx">0</prop>
												</obj>
											</obj>
											<obj name="PropertyObject" class="QuantConcProperty" version="4">
												<prop name="PropertyTypeName">Concentration</prop>
												<prop name="Position">6</prop>
												<prop name="IsDefault">1</prop>
												<prop name="Concentration">0</prop>
												<obj name="ChannelProp" class="ChannelProperty" version="1">
													<prop name="ChannelIdx">0</prop>
												</obj>
												<prop name="ReadOnly">1</prop>
											</obj>
											<obj name="PropertyObject" class="QuantCpHighProp" version="4">
												<prop name="PropertyTypeName">Cp High</prop>
												<prop name="Position">6</prop>
												<prop name="IsDefault">1</prop>
												<prop name="CpRangeHigh">0</prop>
												<obj name="ChannelProp" class="ChannelProperty" version="1">
													<prop name="ChannelIdx">0</prop>
												</obj>
												<prop name="ReadOnly">1</prop>
											</obj>
											<obj name="PropertyObject" class="QuantCpLowProp" version="4">
												<prop name="PropertyTypeName">Cp Low</prop>
												<prop name="Position">6</prop>
												<prop name="IsDefault">1</prop>
												<prop name="CpRangeLow">0</prop>
												<obj name="ChannelProp" class="ChannelProperty" version="1">
													<prop name="ChannelIdx">0</prop>
												</obj>
												<prop name="ReadOnly">1</prop>
											</obj>
											<obj name="PropertyObject" class="RQEffProp" version="4">
												<prop name="PropertyTypeName">Efficiency</prop>
												<prop name="Position">6</prop>
												<prop name="IsDefault">1</prop>
												<prop name="Efficiency">2</prop>
												<obj name="ChannelProp" class="ChannelProperty" version="1">
													<prop name="ChannelIdx">0</prop>
												</obj>
											</obj>
											<obj name="PropertyObject" class="ChannelGenotype" version="4">
												<prop name="PropertyTypeName">Melt Geno Genotype</prop>
												<prop name="Position">6</prop>
												<prop name="IsDefault">1</prop>
												<prop name="ReadOnly">1</prop>
												<obj name="ChannelProp" class="ChannelProperty" version="1">
													<prop name="ChannelIdx">0</prop>
												</obj>
											</obj>
											<obj name="PropertyObject" class="GroupChannelTypeProp" version="4">
												<prop name="PropertyTypeName">Melt Geno Sample Type</prop>
												<prop name="Position">6</prop>
												<prop name="IsDefault">0</prop>
												<prop name="GroupSampleType">mstUnknown</prop>
												<obj name="ChannelProp" class="ChannelProperty" version="1">
													<prop name="ChannelIdx">0</prop>
												</obj>
											</obj>
											<obj name="PropertyObject" class="QuantSampleTypeProperty" version="4">
												<prop name="PropertyTypeName">Quantification Sample Type</prop>
												<prop name="Position">6</prop>
												<prop name="IsDefault">0</prop>
												<prop name="SampleType">qsUnknown</prop>
												<obj name="ChannelProp" class="ChannelProperty" version="1">
													<prop name="ChannelIdx">0</prop>
												</obj>
											</obj>
											<obj name="PropertyObject" class="ChannelGenotype" version="4">
												<prop name="PropertyTypeName">Scanning Genotype</prop>
												<prop name="Position">6</prop>
												<prop name="IsDefault">1</prop>
												<prop name="ReadOnly">1</prop>
												<obj name="ChannelProp" class="ChannelProperty" version="1">
													<prop name="ChannelIdx">0</prop>
												</obj>
											</obj>
											<obj name="PropertyObject" class="GroupChannelTypeProp" version="4">
												<prop name="PropertyTypeName">Scanning Sample Type</prop>
												<prop name="Position">6</prop>
												<prop name="IsDefault">0</prop>
												<prop name="GroupSampleType">mstUnknown</prop>
												<obj name="ChannelProp" class="ChannelProperty" version="1">
													<prop name="ChannelIdx">0</prop>
												</obj>
											</obj>
											<obj name="PropertyObject" class="TargetName" version="4">
												<prop name="PropertyTypeName">Target Name</prop>
												<prop name="Position">6</prop>
												<prop name="IsDefault">1</prop>
												<obj name="ChannelProp" class="ChannelProperty" version="1">
													<prop name="ChannelIdx">0</prop>
												</obj>
											</obj>
											<obj name="PropertyObject" class="RQTargetProperty" version="4">
												<prop name="PropertyTypeName">Target Type</prop>
												<prop name="Position">6</prop>
												<prop name="IsDefault">0</prop>
												<prop name="TargetType">dtNone</prop>
												<obj name="ChannelProp" class="ChannelProperty" version="1">
													<prop name="ChannelIdx">0</prop>
												</obj>
											</obj>
										</list>
									</obj>
								</list>
							</obj>
						</obj>
						<prop name="ChannelPropertyCount">1</prop>
						<prop name="ContainerPosition">6</prop>
						<prop name="HasSampleProperties">1</prop>
						<obj name="SampleProperties" class="PropertyList" version="1">
							<list name="emlist" count="14">
								<obj name="PropertyObject" class="SamplePrefColor" version="4">
									<prop name="PropertyTypeName">Color</prop>
									<prop name="Position">6</prop>
									<prop name="IsDefault">0</prop>
									<prop name="Color">$00000097</prop>
								</obj>
								<obj name="PropertyObject" class="DominantChannelProp" version="4">
									<prop name="PropertyTypeName">Dominant Channel</prop>
									<prop name="Position">6</prop>
									<prop name="IsDefault">0</prop>
									<prop name="DominantChannel">0</prop>
								</obj>
								<obj name="PropertyObject" class="Genotype" version="4">
									<prop name="PropertyTypeName">EndPt Genotype</prop>
									<prop name="Position">6</prop>
									<prop name="IsDefault">1</prop>
									<prop name="ReadOnly">1</prop>
								</obj>
								<obj name="PropertyObject" class="GroupingSample" version="4">
									<prop name="PropertyTypeName">EndPt Sample Type</prop>
									<prop name="Position">6</prop>
									<prop name="IsDefault">0</prop>
									<prop name="GroupSampleType">mstUnknown</prop>
								</obj>
								<obj name="PropertyObject" class="SamplePrefLineStyle" version="4">
									<prop name="PropertyTypeName">Line Style</prop>
									<prop name="Position">6</prop>
									<prop name="IsDefault">0</prop>
									<prop name="LineStyle">psSolid</prop>
								</obj>
								<obj name="PropertyObject" class="GenSampleEditNotes" version="4">
									<prop name="PropertyTypeName">Notes</prop>
									<prop name="Position">6</prop>
									<prop name="IsDefault">1</prop>
								</obj>
								<obj name="PropertyObject" class="SamplePrefPointStyle" version="4">
									<prop name="PropertyTypeName">Point Style</prop>
									<prop name="Position">6</prop>
									<prop name="IsDefault">0</prop>
									<prop name="PointStyle">psNothing</prop>
								</obj>
								<obj name="PropertyObject" class="GenSampleEditPosition" version="4">
									<prop name="PropertyTypeName">Position</prop>
									<prop name="Position">6</prop>
									<prop name="IsDefault">1</prop>
								</obj>
								<obj name="PropertyObject" class="GenSampleEditReplicate" version="4">
									<prop name="PropertyTypeName">Replicate of</prop>
									<prop name="Position">6</prop>
									<prop name="IsDefault">0</prop>
									<prop name="ReplicateOf">6</prop>
								</obj>
								<obj name="PropertyObject" class="HTCSampleID" version="4">
									<prop name="PropertyTypeName">Sample ID</prop>
									<prop name="Position">6</prop>
									<prop name="IsDefault">1</prop>
								</obj>
								<obj name="PropertyObject" class="GenSampleEditName" version="4">
									<prop name="PropertyTypeName">Sample Name</prop>
									<prop name="Position">6</prop>
									<prop name="IsDefault">0</prop>
									<prop name="name">1532T</prop>
								</obj>
								<obj name="PropertyObject" class="HTCSamplePrepNotes" version="4">
									<prop name="PropertyTypeName">Sample Prep Notes</prop>
									<prop name="Position">6</prop>
									<prop name="IsDefault">1</prop>
								</obj>
								<obj name="PropertyObject" class="GenSampleEditSubset" version="4">
									<prop name="PropertyTypeName">Subsets</prop>
									<prop name="Position">6</prop>
									<prop name="IsDefault">1</prop>
								</obj>
								<obj name="PropertyObject" class="SamplePrefWidth" version="5">
									<prop name="PropertyTypeName">Width</prop>
									<prop name="Position">6</prop>
									<prop name="IsDefault">1</prop>
									<prop name="Width">1</prop>
								</obj>
							</list>
						</obj>
					</obj>
					<obj name="item" class="SamplePropInfo" version="1">
						<obj name="ChannelProperties" class="ChanPropList" version="2">
							<obj name="ChannelProperties" class="EMList" version="1">
								<list name="emlist" count="1">
									<obj name="item" class="PropertyList" version="1">
										<list name="emlist" count="12">
											<obj name="PropertyObject" class="RQSampleTargetProperty" version="4">
												<prop name="PropertyTypeName">Combined Sample and Target Type</prop>
												<prop name="Position">7</prop>
												<prop name="IsDefault">0</prop>
												<obj name="ChannelProp" class="ChannelProperty" version="1">
													<prop name="ChannelIdx">0</prop>
												</obj>
											</obj>
											<obj name="PropertyObject" class="QuantConcProperty" version="4">
												<prop name="PropertyTypeName">Concentration</prop>
												<prop name="Position">7</prop>
												<prop name="IsDefault">1</prop>
												<prop name="Concentration">0</prop>
												<obj name="ChannelProp" class="ChannelProperty" version="1">
													<prop name="ChannelIdx">0</prop>
												</obj>
												<prop name="ReadOnly">1</prop>
											</obj>
											<obj name="PropertyObject" class="QuantCpHighProp" version="4">
												<prop name="PropertyTypeName">Cp High</prop>
												<prop name="Position">7</prop>
												<prop name="IsDefault">1</prop>
												<prop name="CpRangeHigh">0</prop>
												<obj name="ChannelProp" class="ChannelProperty" version="1">
													<prop name="ChannelIdx">0</prop>
												</obj>
												<prop name="ReadOnly">1</prop>
											</obj>
											<obj name="PropertyObject" class="QuantCpLowProp" version="4">
												<prop name="PropertyTypeName">Cp Low</prop>
												<prop name="Position">7</prop>
												<prop name="IsDefault">1</prop>
												<prop name="CpRangeLow">0</prop>
												<obj name="ChannelProp" class="ChannelProperty" version="1">
													<prop name="ChannelIdx">0</prop>
												</obj>
												<prop name="ReadOnly">1</prop>
											</obj>
											<obj name="PropertyObject" class="RQEffProp" version="4">
												<prop name="PropertyTypeName">Efficiency</prop>
												<prop name="Position">7</prop>
												<prop name="IsDefault">1</prop>
												<prop name="Efficiency">2</prop>
												<obj name="ChannelProp" class="ChannelProperty" version="1">
													<prop name="ChannelIdx">0</prop>
												</obj>
											</obj>
											<obj name="PropertyObject" class="ChannelGenotype" version="4">
												<prop name="PropertyTypeName">Melt Geno Genotype</prop>
												<prop name="Position">7</prop>
												<prop name="IsDefault">1</prop>
												<prop name="ReadOnly">1</prop>
												<obj name="ChannelProp" class="ChannelProperty" version="1">
													<prop name="ChannelIdx">0</prop>
												</obj>
											</obj>
											<obj name="PropertyObject" class="GroupChannelTypeProp" version="4">
												<prop name="PropertyTypeName">Melt Geno Sample Type</prop>
												<prop name="Position">7</prop>
												<prop name="IsDefault">0</prop>
												<prop name="GroupSampleType">mstUnknown</prop>
												<obj name="ChannelProp" class="ChannelProperty" version="1">
													<prop name="ChannelIdx">0</prop>
												</obj>
											</obj>
											<obj name="PropertyObject" class="QuantSampleTypeProperty" version="4">
												<prop name="PropertyTypeName">Quantification Sample Type</prop>
												<prop name="Position">7</prop>
												<prop name="IsDefault">0</prop>
												<prop name="SampleType">qsUnknown</prop>
												<obj name="ChannelProp" class="ChannelProperty" version="1">
													<prop name="ChannelIdx">0</prop>
												</obj>
											</obj>
											<obj name="PropertyObject" class="ChannelGenotype" version="4">
												<prop name="PropertyTypeName">Scanning Genotype</prop>
												<prop name="Position">7</prop>
												<prop name="IsDefault">1</prop>
												<prop name="ReadOnly">1</prop>
												<obj name="ChannelProp" class="ChannelProperty" version="1">
													<prop name="ChannelIdx">0</prop>
												</obj>
											</obj>
											<obj name="PropertyObject" class="GroupChannelTypeProp" version="4">
												<prop name="PropertyTypeName">Scanning Sample Type</prop>
												<prop name="Position">7</prop>
												<prop name="IsDefault">0</prop>
												<prop name="GroupSampleType">mstUnknown</prop>
												<obj name="ChannelProp" class="ChannelProperty" version="1">
													<prop name="ChannelIdx">0</prop>
												</obj>
											</obj>
											<obj name="PropertyObject" class="TargetName" version="4">
												<prop name="PropertyTypeName">Target Name</prop>
												<prop name="Position">7</prop>
												<prop name="IsDefault">1</prop>
												<obj name="ChannelProp" class="ChannelProperty" version="1">
													<prop name="ChannelIdx">0</prop>
												</obj>
											</obj>
											<obj name="PropertyObject" class="RQTargetProperty" version="4">
												<prop name="PropertyTypeName">Target Type</prop>
												<prop name="Position">7</prop>
												<prop name="IsDefault">0</prop>
												<prop name="TargetType">dtNone</prop>
												<obj name="ChannelProp" class="ChannelProperty" version="1">
													<prop name="ChannelIdx">0</prop>
												</obj>
											</obj>
										</list>
									</obj>
								</list>
							</obj>
						</obj>
						<prop name="ChannelPropertyCount">1</prop>
						<prop name="ContainerPosition">7</prop>
						<prop name="HasSampleProperties">1</prop>
						<obj name="SampleProperties" class="PropertyList" version="1">
							<list name="emlist" count="14">
								<obj name="PropertyObject" class="SamplePrefColor" version="4">
									<prop name="PropertyTypeName">Color</prop>
									<prop name="Position">7</prop>
									<prop name="IsDefault">0</prop>
									<prop name="Color">$00FFFF0F</prop>
								</obj>
								<obj name="PropertyObject" class="DominantChannelProp" version="4">
									<prop name="PropertyTypeName">Dominant Channel</prop>
									<prop name="Position">7</prop>
									<prop name="IsDefault">0</prop>
									<prop name="DominantChannel">0</prop>
								</obj>
								<obj name="PropertyObject" class="Genotype" version="4">
									<prop name="PropertyTypeName">EndPt Genotype</prop>
									<prop name="Position">7</prop>
									<prop name="IsDefault">1</prop>
									<prop name="ReadOnly">1</prop>
								</obj>
								<obj name="PropertyObject" class="GroupingSample" version="4">
									<prop name="PropertyTypeName">EndPt Sample Type</prop>
									<prop name="Position">7</prop>
									<prop name="IsDefault">0</prop>
									<prop name="GroupSampleType">mstUnknown</prop>
								</obj>
								<obj name="PropertyObject" class="SamplePrefLineStyle" version="4">
									<prop name="PropertyTypeName">Line Style</prop>
									<prop name="Position">7</prop>
									<prop name="IsDefault">0</prop>
									<prop name="LineStyle">psSolid</prop>
								</obj>
								<obj name="PropertyObject" class="GenSampleEditNotes" version="4">
									<prop name="PropertyTypeName">Notes</prop>
									<prop name="Position">7</prop>
									<prop name="IsDefault">1</prop>
								</obj>
								<obj name="PropertyObject" class="SamplePrefPointStyle" version="4">
									<prop name="PropertyTypeName">Point Style</prop>
									<prop name="Position">7</prop>
									<prop name="IsDefault">0</prop>
									<prop name="PointStyle">psNothing</prop>
								</obj>
								<obj name="PropertyObject" class="GenSampleEditPosition" version="4">
									<prop name="PropertyTypeName">Position</prop>
									<prop name="Position">7</prop>
									<prop name="IsDefault">1</prop>
								</obj>
								<obj name="PropertyObject" class="GenSampleEditReplicate" version="4">
									<prop name="PropertyTypeName">Replicate of</prop>
									<prop name="Position">7</prop>
									<prop name="IsDefault">0</prop>
									<prop name="ReplicateOf">6</prop>
								</obj>
								<obj name="PropertyObject" class="HTCSampleID" version="4">
									<prop name="PropertyTypeName">Sample ID</prop>
									<prop name="Position">7</prop>
									<prop name="IsDefault">1</prop>
								</obj>
								<obj name="PropertyObject" class="GenSampleEditName" version="4">
									<prop name="PropertyTypeName">Sample Name</prop>
									<prop name="Position">7</prop>
									<prop name="IsDefault">0</prop>
									<prop name="name">1532T</prop>
								</obj>
								<obj name="PropertyObject" class="HTCSamplePrepNotes" version="4">
									<prop name="PropertyTypeName">Sample Prep Notes</prop>
									<prop name="Position">7</prop>
									<prop name="IsDefault">1</prop>
								</obj>
								<obj name="PropertyObject" class="GenSampleEditSubset" version="4">
									<prop name="PropertyTypeName">Subsets</prop>
									<prop name="Position">7</prop>
									<prop name="IsDefault">1</prop>
								</obj>
								<obj name="PropertyObject" class="SamplePrefWidth" version="5">
									<prop name="PropertyTypeName">Width</prop>
									<prop name="Position">7</prop>
									<prop name="IsDefault">1</prop>
									<prop name="Width">1</prop>
								</obj>
							</list>
						</obj>
					</obj>
					<obj name="item" class="SamplePropInfo" version="1">
						<obj name="ChannelProperties" class="ChanPropList" version="2">
							<obj name="ChannelProperties" class="EMList" version="1">
								<list name="emlist" count="1">
									<obj name="item" class="PropertyList" version="1">
										<list name="emlist" count="12">
											<obj name="PropertyObject" class="RQSampleTargetProperty" version="4">
												<prop name="PropertyTypeName">Combined Sample and Target Type</prop>
												<prop name="Position">8</prop>
												<prop name="IsDefault">0</prop>
												<obj name="ChannelProp" class="ChannelProperty" version="1">
													<prop name="ChannelIdx">0</prop>
												</obj>
											</obj>
											<obj name="PropertyObject" class="QuantConcProperty" version="4">
												<prop name="PropertyTypeName">Concentration</prop>
												<prop name="Position">8</prop>
												<prop name="IsDefault">1</prop>
												<prop name="Concentration">0</prop>
												<obj name="ChannelProp" class="ChannelProperty" version="1">
													<prop name="ChannelIdx">0</prop>
												</obj>
												<prop name="ReadOnly">1</prop>
											</obj>
											<obj name="PropertyObject" class="QuantCpHighProp" version="4">
												<prop name="PropertyTypeName">Cp High</prop>
												<prop name="Position">8</prop>
												<prop name="IsDefault">1</prop>
												<prop name="CpRangeHigh">0</prop>
												<obj name="ChannelProp" class="ChannelProperty" version="1">
													<prop name="ChannelIdx">0</prop>
												</obj>
												<prop name="ReadOnly">1</prop>
											</obj>
											<obj name="PropertyObject" class="QuantCpLowProp" version="4">
												<prop name="PropertyTypeName">Cp Low</prop>
												<prop name="Position">8</prop>
												<prop name="IsDefault">1</prop>
												<prop name="CpRangeLow">0</prop>
												<obj name="ChannelProp" class="ChannelProperty" version="1">
													<prop name="ChannelIdx">0</prop>
												</obj>
												<prop name="ReadOnly">1</prop>
											</obj>
											<obj name="PropertyObject" class="RQEffProp" version="4">
												<prop name="PropertyTypeName">Efficiency</prop>
												<prop name="Position">8</prop>
												<prop name="IsDefault">1</prop>
												<prop name="Efficiency">2</prop>
												<obj name="ChannelProp" class="ChannelProperty" version="1">
													<prop name="ChannelIdx">0</prop>
												</obj>
											</obj>
											<obj name="PropertyObject" class="ChannelGenotype" version="4">
												<prop name="PropertyTypeName">Melt Geno Genotype</prop>
												<prop name="Position">8</prop>
												<prop name="IsDefault">1</prop>
												<prop name="ReadOnly">1</prop>
												<obj name="ChannelProp" class="ChannelProperty" version="1">
													<prop name="ChannelIdx">0</prop>
												</obj>
											</obj>
											<obj name="PropertyObject" class="GroupChannelTypeProp" version="4">
												<prop name="PropertyTypeName">Melt Geno Sample Type</prop>
												<prop name="Position">8</prop>
												<prop name="IsDefault">0</prop>
												<prop name="GroupSampleType">mstUnknown</prop>
												<obj name="ChannelProp" class="ChannelProperty" version="1">
													<prop name="ChannelIdx">0</prop>
												</obj>
											</obj>
											<obj name="PropertyObject" class="QuantSampleTypeProperty" version="4">
												<prop name="PropertyTypeName">Quantification Sample Type</prop>
												<prop name="Position">8</prop>
												<prop name="IsDefault">0</prop>
												<prop name="SampleType">qsUnknown</prop>
												<obj name="ChannelProp" class="ChannelProperty" version="1">
													<prop name="ChannelIdx">0</prop>
												</obj>
											</obj>
											<obj name="PropertyObject" class="ChannelGenotype" version="4">
												<prop name="PropertyTypeName">Scanning Genotype</prop>
												<prop name="Position">8</prop>
												<prop name="IsDefault">1</prop>
												<prop name="ReadOnly">1</prop>
												<obj name="ChannelProp" class="ChannelProperty" version="1">
													<prop name="ChannelIdx">0</prop>
												</obj>
											</obj>
											<obj name="PropertyObject" class="GroupChannelTypeProp" version="4">
												<prop name="PropertyTypeName">Scanning Sample Type</prop>
												<prop name="Position">8</prop>
												<prop name="IsDefault">0</prop>
												<prop name="GroupSampleType">mstUnknown</prop>
												<obj name="ChannelProp" class="ChannelProperty" version="1">
													<prop name="ChannelIdx">0</prop>
												</obj>
											</obj>
											<obj name="PropertyObject" class="TargetName" version="4">
												<prop name="PropertyTypeName">Target Name</prop>
												<prop name="Position">8</prop>
												<prop name="IsDefault">1</prop>
												<obj name="ChannelProp" class="ChannelProperty" version="1">
													<prop name="ChannelIdx">0</prop>
												</obj>
											</obj>
											<obj name="PropertyObject" class="RQTargetProperty" version="4">
												<prop name="PropertyTypeName">Target Type</prop>
												<prop name="Position">8</prop>
												<prop name="IsDefault">0</prop>
												<prop name="TargetType">dtNone</prop>
												<obj name="ChannelProp" class="ChannelProperty" version="1">
													<prop name="ChannelIdx">0</prop>
												</obj>
											</obj>
										</list>
									</obj>
								</list>
							</obj>
						</obj>
						<prop name="ChannelPropertyCount">1</prop>
						<prop name="ContainerPosition">8</prop>
						<prop name="HasSampleProperties">1</prop>
						<obj name="SampleProperties" class="PropertyList" version="1">
							<list name="emlist" count="14">
								<obj name="PropertyObject" class="SamplePrefColor" version="4">
									<prop name="PropertyTypeName">Color</prop>
									<prop name="Position">8</prop>
									<prop name="IsDefault">0</prop>
									<prop name="Color">$00404000</prop>
								</obj>
								<obj name="PropertyObject" class="DominantChannelProp" version="4">
									<prop name="PropertyTypeName">Dominant Channel</prop>
									<prop name="Position">8</prop>
									<prop name="IsDefault">0</prop>
									<prop name="DominantChannel">0</prop>
								</obj>
								<obj name="PropertyObject" class="Genotype" version="4">
									<prop name="PropertyTypeName">EndPt Genotype</prop>
									<prop name="Position">8</prop>
									<prop name="IsDefault">1</prop>
									<prop name="ReadOnly">1</prop>
								</obj>
								<obj name="PropertyObject" class="GroupingSample" version="4">
									<prop name="PropertyTypeName">EndPt Sample Type</prop>
									<prop name="Position">8</prop>
									<prop name="IsDefault">0</prop>
									<prop name="GroupSampleType">mstUnknown</prop>
								</obj>
								<obj name="PropertyObject" class="SamplePrefLineStyle" version="4">
									<prop name="PropertyTypeName">Line Style</prop>
									<prop name="Position">8</prop>
									<prop name="IsDefault">0</prop>
									<prop name="LineStyle">psSolid</prop>
								</obj>
								<obj name="PropertyObject" class="GenSampleEditNotes" version="4">
									<prop name="PropertyTypeName">Notes</prop>
									<prop name="Position">8</prop>
									<prop name="IsDefault">1</prop>
								</obj>
								<obj name="PropertyObject" class="SamplePrefPointStyle" version="4">
									<prop name="PropertyTypeName">Point Style</prop>
									<prop name="Position">8</prop>
									<prop name="IsDefault">0</prop>
									<prop name="PointStyle">psNothing</prop>
								</obj>
								<obj name="PropertyObject" class="GenSampleEditPosition" version="4">
									<prop name="PropertyTypeName">Position</prop>
									<prop name="Position">8</prop>
									<prop name="IsDefault">1</prop>
								</obj>
								<obj name="PropertyObject" class="GenSampleEditReplicate" version="4">
									<prop name="PropertyTypeName">Replicate of</prop>
									<prop name="Position">8</prop>
									<prop name="IsDefault">0</prop>
									<prop name="ReplicateOf">6</prop>
								</obj>
								<obj name="PropertyObject" class="HTCSampleID" version="4">
									<prop name="PropertyTypeName">Sample ID</prop>
									<prop name="Position">8</prop>
									<prop name="IsDefault">1</prop>
								</obj>
								<obj name="PropertyObject" class="GenSampleEditName" version="4">
									<prop name="PropertyTypeName">Sample Name</prop>
									<prop name="Position">8</prop>
									<prop name="IsDefault">0</prop>
									<prop name="name">1532T</prop>
								</obj>
								<obj name="PropertyObject" class="HTCSamplePrepNotes" version="4">
									<prop name="PropertyTypeName">Sample Prep Notes</prop>
									<prop name="Position">8</prop>
									<prop name="IsDefault">1</prop>
								</obj>
								<obj name="PropertyObject" class="GenSampleEditSubset" version="4">
									<prop name="PropertyTypeName">Subsets</prop>
									<prop name="Position">8</prop>
									<prop name="IsDefault">1</prop>
								</obj>
								<obj name="PropertyObject" class="SamplePrefWidth" version="5">
									<prop name="PropertyTypeName">Width</prop>
									<prop name="Position">8</prop>
									<prop name="IsDefault">1</prop>
									<prop name="Width">1</prop>
								</obj>
							</list>
						</obj>
					</obj>
					<obj name="item" class="SamplePropInfo" version="1">
						<obj name="ChannelProperties" class="ChanPropList" version="2">
							<obj name="ChannelProperties" class="EMList" version="1">
								<list name="emlist" count="1">
									<obj name="item" class="PropertyList" version="1">
										<list name="emlist" count="12">
											<obj name="PropertyObject" class="RQSampleTargetProperty" version="4">
												<prop name="PropertyTypeName">Combined Sample and Target Type</prop>
												<prop name="Position">9</prop>
												<prop name="IsDefault">0</prop>
												<obj name="ChannelProp" class="ChannelProperty" version="1">
													<prop name="ChannelIdx">0</prop>
												</obj>
											</obj>
											<obj name="PropertyObject" class="QuantConcProperty" version="4">
												<prop name="PropertyTypeName">Concentration</prop>
												<prop name="Position">9</prop>
												<prop name="IsDefault">1</prop>
												<prop name="Concentration">0</prop>
												<obj name="ChannelProp" class="ChannelProperty" version="1">
													<prop name="ChannelIdx">0</prop>
												</obj>
												<prop name="ReadOnly">1</prop>
											</obj>
											<obj name="PropertyObject" class="QuantCpHighProp" version="4">
												<prop name="PropertyTypeName">Cp High</prop>
												<prop name="Position">9</prop>
												<prop name="IsDefault">1</prop>
												<prop name="CpRangeHigh">0</prop>
												<obj name="ChannelProp" class="ChannelProperty" version="1">
													<prop name="ChannelIdx">0</prop>
												</obj>
												<prop name="ReadOnly">1</prop>
											</obj>
											<obj name="PropertyObject" class="QuantCpLowProp" version="4">
												<prop name="PropertyTypeName">Cp Low</prop>
												<prop name="Position">9</prop>
												<prop name="IsDefault">1</prop>
												<prop name="CpRangeLow">0</prop>
												<obj name="ChannelProp" class="ChannelProperty" version="1">
													<prop name="ChannelIdx">0</prop>
												</obj>
												<prop name="ReadOnly">1</prop>
											</obj>
											<obj name="PropertyObject" class="RQEffProp" version="4">
												<prop name="PropertyTypeName">Efficiency</prop>
												<prop name="Position">9</prop>
												<prop name="IsDefault">1</prop>
												<prop name="Efficiency">2</prop>
												<obj name="ChannelProp" class="ChannelProperty" version="1">
													<prop name="ChannelIdx">0</prop>
												</obj>
											</obj>
											<obj name="PropertyObject" class="ChannelGenotype" version="4">
												<prop name="PropertyTypeName">Melt Geno Genotype</prop>
												<prop name="Position">9</prop>
												<prop name="IsDefault">1</prop>
												<prop name="ReadOnly">1</prop>
												<obj name="ChannelProp" class="ChannelProperty" version="1">
													<prop name="ChannelIdx">0</prop>
												</obj>
											</obj>
											<obj name="PropertyObject" class="GroupChannelTypeProp" version="4">
												<prop name="PropertyTypeName">Melt Geno Sample Type</prop>
												<prop name="Position">9</prop>
												<prop name="IsDefault">0</prop>
												<prop name="GroupSampleType">mstUnknown</prop>
												<obj name="ChannelProp" class="ChannelProperty" version="1">
													<prop name="ChannelIdx">0</prop>
												</obj>
											</obj>
											<obj name="PropertyObject" class="QuantSampleTypeProperty" version="4">
												<prop name="PropertyTypeName">Quantification Sample Type</prop>
												<prop name="Position">9</prop>
												<prop name="IsDefault">0</prop>
												<prop name="SampleType">qsUnknown</prop>
												<obj name="ChannelProp" class="ChannelProperty" version="1">
													<prop name="ChannelIdx">0</prop>
												</obj>
											</obj>
											<obj name="PropertyObject" class="ChannelGenotype" version="4">
												<prop name="PropertyTypeName">Scanning Genotype</prop>
												<prop name="Position">9</prop>
												<prop name="IsDefault">1</prop>
												<prop name="ReadOnly">1</prop>
												<obj name="ChannelProp" class="ChannelProperty" version="1">
													<prop name="ChannelIdx">0</prop>
												</obj>
											</obj>
											<obj name="PropertyObject" class="GroupChannelTypeProp" version="4">
												<prop name="PropertyTypeName">Scanning Sample Type</prop>
												<prop name="Position">9</prop>
												<prop name="IsDefault">0</prop>
												<prop name="GroupSampleType">mstUnknown</prop>
												<obj name="ChannelProp" class="ChannelProperty" version="1">
													<prop name="ChannelIdx">0</prop>
												</obj>
											</obj>
											<obj name="PropertyObject" class="TargetName" version="4">
												<prop name="PropertyTypeName">Target Name</prop>
												<prop name="Position">9</prop>
												<prop name="IsDefault">1</prop>
												<obj name="ChannelProp" class="ChannelProperty" version="1">
													<prop name="ChannelIdx">0</prop>
												</obj>
											</obj>
											<obj name="PropertyObject" class="RQTargetProperty" version="4">
												<prop name="PropertyTypeName">Target Type</prop>
												<prop name="Position">9</prop>
												<prop name="IsDefault">0</prop>
												<prop name="TargetType">dtNone</prop>
												<obj name="ChannelProp" class="ChannelProperty" version="1">
													<prop name="ChannelIdx">0</prop>
												</obj>
											</obj>
										</list>
									</obj>
								</list>
							</obj>
						</obj>
						<prop name="ChannelPropertyCount">1</prop>
						<prop name="ContainerPosition">9</prop>
						<prop name="HasSampleProperties">1</prop>
						<obj name="SampleProperties" class="PropertyList" version="1">
							<list name="emlist" count="14">
								<obj name="PropertyObject" class="SamplePrefColor" version="4">
									<prop name="PropertyTypeName">Color</prop>
									<prop name="Position">9</prop>
									<prop name="IsDefault">0</prop>
									<prop name="Color">$004080FF</prop>
								</obj>
								<obj name="PropertyObject" class="DominantChannelProp" version="4">
									<prop name="PropertyTypeName">Dominant Channel</prop>
									<prop name="Position">9</prop>
									<prop name="IsDefault">0</prop>
									<prop name="DominantChannel">0</prop>
								</obj>
								<obj name="PropertyObject" class="Genotype" version="4">
									<prop name="PropertyTypeName">EndPt Genotype</prop>
									<prop name="Position">9</prop>
									<prop name="IsDefault">1</prop>
									<prop name="ReadOnly">1</prop>
								</obj>
								<obj name="PropertyObject" class="GroupingSample" version="4">
									<prop name="PropertyTypeName">EndPt Sample Type</prop>
									<prop name="Position">9</prop>
									<prop name="IsDefault">0</prop>
									<prop name="GroupSampleType">mstUnknown</prop>
								</obj>
								<obj name="PropertyObject" class="SamplePrefLineStyle" version="4">
									<prop name="PropertyTypeName">Line Style</prop>
									<prop name="Position">9</prop>
									<prop name="IsDefault">0</prop>
									<prop name="LineStyle">psSolid</prop>
								</obj>
								<obj name="PropertyObject" class="GenSampleEditNotes" version="4">
									<prop name="PropertyTypeName">Notes</prop>
									<prop name="Position">9</prop>
									<prop name="IsDefault">1</prop>
								</obj>
								<obj name="PropertyObject" class="SamplePrefPointStyle" version="4">
									<prop name="PropertyTypeName">Point Style</prop>
									<prop name="Position">9</prop>
									<prop name="IsDefault">0</prop>
									<prop name="PointStyle">psNothing</prop>
								</obj>
								<obj name="PropertyObject" class="GenSampleEditPosition" version="4">
									<prop name="PropertyTypeName">Position</prop>
									<prop name="Position">9</prop>
									<prop name="IsDefault">1</prop>
								</obj>
								<obj name="PropertyObject" class="GenSampleEditReplicate" version="4">
									<prop name="PropertyTypeName">Replicate of</prop>
									<prop name="Position">9</prop>
									<prop name="IsDefault">0</prop>
									<prop name="ReplicateOf">9</prop>
								</obj>
								<obj name="PropertyObject" class="HTCSampleID" version="4">
									<prop name="PropertyTypeName">Sample ID</prop>
									<prop name="Position">9</prop>
									<prop name="IsDefault">1</prop>
								</obj>
								<obj name="PropertyObject" class="GenSampleEditName" version="4">
									<prop name="PropertyTypeName">Sample Name</prop>
									<prop name="Position">9</prop>
									<prop name="IsDefault">0</prop>
									<prop name="name">1614T</prop>
								</obj>
								<obj name="PropertyObject" class="HTCSamplePrepNotes" version="4">
									<prop name="PropertyTypeName">Sample Prep Notes</prop>
									<prop name="Position">9</prop>
									<prop name="IsDefault">1</prop>
								</obj>
								<obj name="PropertyObject" class="GenSampleEditSubset" version="4">
									<prop name="PropertyTypeName">Subsets</prop>
									<prop name="Position">9</prop>
									<prop name="IsDefault">1</prop>
								</obj>
								<obj name="PropertyObject" class="SamplePrefWidth" version="5">
									<prop name="PropertyTypeName">Width</prop>
									<prop name="Position">9</prop>
									<prop name="IsDefault">1</prop>
									<prop name="Width">1</prop>
								</obj>
							</list>
						</obj>
					</obj>
					<obj name="item" class="SamplePropInfo" version="1">
						<obj name="ChannelProperties" class="ChanPropList" version="2">
							<obj name="ChannelProperties" class="EMList" version="1">
								<list name="emlist" count="1">
									<obj name="item" class="PropertyList" version="1">
										<list name="emlist" count="12">
											<obj name="PropertyObject" class="RQSampleTargetProperty" version="4">
												<prop name="PropertyTypeName">Combined Sample and Target Type</prop>
												<prop name="Position">10</prop>
												<prop name="IsDefault">0</prop>
												<obj name="ChannelProp" class="ChannelProperty" version="1">
													<prop name="ChannelIdx">0</prop>
												</obj>
											</obj>
											<obj name="PropertyObject" class="QuantConcProperty" version="4">
												<prop name="PropertyTypeName">Concentration</prop>
												<prop name="Position">10</prop>
												<prop name="IsDefault">1</prop>
												<prop name="Concentration">0</prop>
												<obj name="ChannelProp" class="ChannelProperty" version="1">
													<prop name="ChannelIdx">0</prop>
												</obj>
												<prop name="ReadOnly">1</prop>
											</obj>
											<obj name="PropertyObject" class="QuantCpHighProp" version="4">
												<prop name="PropertyTypeName">Cp High</prop>
												<prop name="Position">10</prop>
												<prop name="IsDefault">1</prop>
												<prop name="CpRangeHigh">0</prop>
												<obj name="ChannelProp" class="ChannelProperty" version="1">
													<prop name="ChannelIdx">0</prop>
												</obj>
												<prop name="ReadOnly">1</prop>
											</obj>
											<obj name="PropertyObject" class="QuantCpLowProp" version="4">
												<prop name="PropertyTypeName">Cp Low</prop>
												<prop name="Position">10</prop>
												<prop name="IsDefault">1</prop>
												<prop name="CpRangeLow">0</prop>
												<obj name="ChannelProp" class="ChannelProperty" version="1">
													<prop name="ChannelIdx">0</prop>
												</obj>
												<prop name="ReadOnly">1</prop>
											</obj>
											<obj name="PropertyObject" class="RQEffProp" version="4">
												<prop name="PropertyTypeName">Efficiency</prop>
												<prop name="Position">10</prop>
												<prop name="IsDefault">1</prop>
												<prop name="Efficiency">2</prop>
												<obj name="ChannelProp" class="ChannelProperty" version="1">
													<prop name="ChannelIdx">0</prop>
												</obj>
											</obj>
											<obj name="PropertyObject" class="ChannelGenotype" version="4">
												<prop name="PropertyTypeName">Melt Geno Genotype</prop>
												<prop name="Position">10</prop>
												<prop name="IsDefault">1</prop>
												<prop name="ReadOnly">1</prop>
												<obj name="ChannelProp" class="ChannelProperty" version="1">
													<prop name="ChannelIdx">0</prop>
												</obj>
											</obj>
											<obj name="PropertyObject" class="GroupChannelTypeProp" version="4">
												<prop name="PropertyTypeName">Melt Geno Sample Type</prop>
												<prop name="Position">10</prop>
												<prop name="IsDefault">0</prop>
												<prop name="GroupSampleType">mstUnknown</prop>
												<obj name="ChannelProp" class="ChannelProperty" version="1">
													<prop name="ChannelIdx">0</prop>
												</obj>
											</obj>
											<obj name="PropertyObject" class="QuantSampleTypeProperty" version="4">
												<prop name="PropertyTypeName">Quantification Sample Type</prop>
												<prop name="Position">10</prop>
												<prop name="IsDefault">0</prop>
												<prop name="SampleType">qsUnknown</prop>
												<obj name="ChannelProp" class="ChannelProperty" version="1">
													<prop name="ChannelIdx">0</prop>
												</obj>
											</obj>
											<obj name="PropertyObject" class="ChannelGenotype" version="4">
												<prop name="PropertyTypeName">Scanning Genotype</prop>
												<prop name="Position">10</prop>
												<prop name="IsDefault">1</prop>
												<prop name="ReadOnly">1</prop>
												<obj name="ChannelProp" class="ChannelProperty" version="1">
													<prop name="ChannelIdx">0</prop>
												</obj>
											</obj>
											<obj name="PropertyObject" class="GroupChannelTypeProp" version="4">
												<prop name="PropertyTypeName">Scanning Sample Type</prop>
												<prop name="Position">10</prop>
												<prop name="IsDefault">0</prop>
												<prop name="GroupSampleType">mstUnknown</prop>
												<obj name="ChannelProp" class="ChannelProperty" version="1">
													<prop name="ChannelIdx">0</prop>
												</obj>
											</obj>
											<obj name="PropertyObject" class="TargetName" version="4">
												<prop name="PropertyTypeName">Target Name</prop>
												<prop name="Position">10</prop>
												<prop name="IsDefault">1</prop>
												<obj name="ChannelProp" class="ChannelProperty" version="1">
													<prop name="ChannelIdx">0</prop>
												</obj>
											</obj>
											<obj name="PropertyObject" class="RQTargetProperty" version="4">
												<prop name="PropertyTypeName">Target Type</prop>
												<prop name="Position">10</prop>
												<prop name="IsDefault">0</prop>
												<prop name="TargetType">dtNone</prop>
												<obj name="ChannelProp" class="ChannelProperty" version="1">
													<prop name="ChannelIdx">0</prop>
												</obj>
											</obj>
										</list>
									</obj>
								</list>
							</obj>
						</obj>
						<prop name="ChannelPropertyCount">1</prop>
						<prop name="ContainerPosition">10</prop>
						<prop name="HasSampleProperties">1</prop>
						<obj name="SampleProperties" class="PropertyList" version="1">
							<list name="emlist" count="14">
								<obj name="PropertyObject" class="SamplePrefColor" version="4">
									<prop name="PropertyTypeName">Color</prop>
									<prop name="Position">10</prop>
									<prop name="IsDefault">0</prop>
									<prop name="Color">$00FD0299</prop>
								</obj>
								<obj name="PropertyObject" class="DominantChannelProp" version="4">
									<prop name="PropertyTypeName">Dominant Channel</prop>
									<prop name="Position">10</prop>
									<prop name="IsDefault">0</prop>
									<prop name="DominantChannel">0</prop>
								</obj>
								<obj name="PropertyObject" class="Genotype" version="4">
									<prop name="PropertyTypeName">EndPt Genotype</prop>
									<prop name="Position">10</prop>
									<prop name="IsDefault">1</prop>
									<prop name="ReadOnly">1</prop>
								</obj>
								<obj name="PropertyObject" class="GroupingSample" version="4">
									<prop name="PropertyTypeName">EndPt Sample Type</prop>
									<prop name="Position">10</prop>
									<prop name="IsDefault">0</prop>
									<prop name="GroupSampleType">mstUnknown</prop>
								</obj>
								<obj name="PropertyObject" class="SamplePrefLineStyle" version="4">
									<prop name="PropertyTypeName">Line Style</prop>
									<prop name="Position">10</prop>
									<prop name="IsDefault">0</prop>
									<prop name="LineStyle">psSolid</prop>
								</obj>
								<obj name="PropertyObject" class="GenSampleEditNotes" version="4">
									<prop name="PropertyTypeName">Notes</prop>
									<prop name="Position">10</prop>
									<prop name="IsDefault">1</prop>
								</obj>
								<obj name="PropertyObject" class="SamplePrefPointStyle" version="4">
									<prop name="PropertyTypeName">Point Style</prop>
									<prop name="Position">10</prop>
									<prop name="IsDefault">0</prop>
									<prop name="PointStyle">psNothing</prop>
								</obj>
								<obj name="PropertyObject" class="GenSampleEditPosition" version="4">
									<prop name="PropertyTypeName">Position</prop>
									<prop name="Position">10</prop>
									<prop name="IsDefault">1</prop>
								</obj>
								<obj name="PropertyObject" class="GenSampleEditReplicate" version="4">
									<prop name="PropertyTypeName">Replicate of</prop>
									<prop name="Position">10</prop>
									<prop name="IsDefault">0</prop>
									<prop name="ReplicateOf">9</prop>
								</obj>
								<obj name="PropertyObject" class="HTCSampleID" version="4">
									<prop name="PropertyTypeName">Sample ID</prop>
									<prop name="Position">10</prop>
									<prop name="IsDefault">1</prop>
								</obj>
								<obj name="PropertyObject" class="GenSampleEditName" version="4">
									<prop name="PropertyTypeName">Sample Name</prop>
									<prop name="Position">10</prop>
									<prop name="IsDefault">0</prop>
									<prop name="name">1614T</prop>
								</obj>
								<obj name="PropertyObject" class="HTCSamplePrepNotes" version="4">
									<prop name="PropertyTypeName">Sample Prep Notes</prop>
									<prop name="Position">10</prop>
									<prop name="IsDefault">1</prop>
								</obj>
								<obj name="PropertyObject" class="GenSampleEditSubset" version="4">
									<prop name="PropertyTypeName">Subsets</prop>
									<prop name="Position">10</prop>
									<prop name="IsDefault">1</prop>
								</obj>
								<obj name="PropertyObject" class="SamplePrefWidth" version="5">
									<prop name="PropertyTypeName">Width</prop>
									<prop name="Position">10</prop>
									<prop name="IsDefault">1</prop>
									<prop name="Width">1</prop>
								</obj>
							</list>
						</obj>
					</obj>
					<obj name="item" class="SamplePropInfo" version="1">
						<obj name="ChannelProperties" class="ChanPropList" version="2">
							<obj name="ChannelProperties" class="EMList" version="1">
								<list name="emlist" count="1">
									<obj name="item" class="PropertyList" version="1">
										<list name="emlist" count="12">
											<obj name="PropertyObject" class="RQSampleTargetProperty" version="4">
												<prop name="PropertyTypeName">Combined Sample and Target Type</prop>
												<prop name="Position">11</prop>
												<prop name="IsDefault">0</prop>
												<obj name="ChannelProp" class="ChannelProperty" version="1">
													<prop name="ChannelIdx">0</prop>
												</obj>
											</obj>
											<obj name="PropertyObject" class="QuantConcProperty" version="4">
												<prop name="PropertyTypeName">Concentration</prop>
												<prop name="Position">11</prop>
												<prop name="IsDefault">1</prop>
												<prop name="Concentration">0</prop>
												<obj name="ChannelProp" class="ChannelProperty" version="1">
													<prop name="ChannelIdx">0</prop>
												</obj>
												<prop name="ReadOnly">1</prop>
											</obj>
											<obj name="PropertyObject" class="QuantCpHighProp" version="4">
												<prop name="PropertyTypeName">Cp High</prop>
												<prop name="Position">11</prop>
												<prop name="IsDefault">1</prop>
												<prop name="CpRangeHigh">0</prop>
												<obj name="ChannelProp" class="ChannelProperty" version="1">
													<prop name="ChannelIdx">0</prop>
												</obj>
												<prop name="ReadOnly">1</prop>
											</obj>
											<obj name="PropertyObject" class="QuantCpLowProp" version="4">
												<prop name="PropertyTypeName">Cp Low</prop>
												<prop name="Position">11</prop>
												<prop name="IsDefault">1</prop>
												<prop name="CpRangeLow">0</prop>
												<obj name="ChannelProp" class="ChannelProperty" version="1">
													<prop name="ChannelIdx">0</prop>
												</obj>
												<prop name="ReadOnly">1</prop>
											</obj>
											<obj name="PropertyObject" class="RQEffProp" version="4">
												<prop name="PropertyTypeName">Efficiency</prop>
												<prop name="Position">11</prop>
												<prop name="IsDefault">1</prop>
												<prop name="Efficiency">2</prop>
												<obj name="ChannelProp" class="ChannelProperty" version="1">
													<prop name="ChannelIdx">0</prop>
												</obj>
											</obj>
											<obj name="PropertyObject" class="ChannelGenotype" version="4">
												<prop name="PropertyTypeName">Melt Geno Genotype</prop>
												<prop name="Position">11</prop>
												<prop name="IsDefault">1</prop>
												<prop name="ReadOnly">1</prop>
												<obj name="ChannelProp" class="ChannelProperty" version="1">
													<prop name="ChannelIdx">0</prop>
												</obj>
											</obj>
											<obj name="PropertyObject" class="GroupChannelTypeProp" version="4">
												<prop name="PropertyTypeName">Melt Geno Sample Type</prop>
												<prop name="Position">11</prop>
												<prop name="IsDefault">0</prop>
												<prop name="GroupSampleType">mstUnknown</prop>
												<obj name="ChannelProp" class="ChannelProperty" version="1">
													<prop name="ChannelIdx">0</prop>
												</obj>
											</obj>
											<obj name="PropertyObject" class="QuantSampleTypeProperty" version="4">
												<prop name="PropertyTypeName">Quantification Sample Type</prop>
												<prop name="Position">11</prop>
												<prop name="IsDefault">0</prop>
												<prop name="SampleType">qsUnknown</prop>
												<obj name="ChannelProp" class="ChannelProperty" version="1">
													<prop name="ChannelIdx">0</prop>
												</obj>
											</obj>
											<obj name="PropertyObject" class="ChannelGenotype" version="4">
												<prop name="PropertyTypeName">Scanning Genotype</prop>
												<prop name="Position">11</prop>
												<prop name="IsDefault">1</prop>
												<prop name="ReadOnly">1</prop>
												<obj name="ChannelProp" class="ChannelProperty" version="1">
													<prop name="ChannelIdx">0</prop>
												</obj>
											</obj>
											<obj name="PropertyObject" class="GroupChannelTypeProp" version="4">
												<prop name="PropertyTypeName">Scanning Sample Type</prop>
												<prop name="Position">11</prop>
												<prop name="IsDefault">0</prop>
												<prop name="GroupSampleType">mstUnknown</prop>
												<obj name="ChannelProp" class="ChannelProperty" version="1">
													<prop name="ChannelIdx">0</prop>
												</obj>
											</obj>
											<obj name="PropertyObject" class="TargetName" version="4">
												<prop name="PropertyTypeName">Target Name</prop>
												<prop name="Position">11</prop>
												<prop name="IsDefault">1</prop>
												<obj name="ChannelProp" class="ChannelProperty" version="1">
													<prop name="ChannelIdx">0</prop>
												</obj>
											</obj>
											<obj name="PropertyObject" class="RQTargetProperty" version="4">
												<prop name="PropertyTypeName">Target Type</prop>
												<prop name="Position">11</prop>
												<prop name="IsDefault">0</prop>
												<prop name="TargetType">dtNone</prop>
												<obj name="ChannelProp" class="ChannelProperty" version="1">
													<prop name="ChannelIdx">0</prop>
												</obj>
											</obj>
										</list>
									</obj>
								</list>
							</obj>
						</obj>
						<prop name="ChannelPropertyCount">1</prop>
						<prop name="ContainerPosition">11</prop>
						<prop name="HasSampleProperties">1</prop>
						<obj name="SampleProperties" class="PropertyList" version="1">
							<list name="emlist" count="14">
								<obj name="PropertyObject" class="SamplePrefColor" version="4">
									<prop name="PropertyTypeName">Color</prop>
									<prop name="Position">11</prop>
									<prop name="IsDefault">0</prop>
									<prop name="Color">$0026C4B8</prop>
								</obj>
								<obj name="PropertyObject" class="DominantChannelProp" version="4">
									<prop name="PropertyTypeName">Dominant Channel</prop>
									<prop name="Position">11</prop>
									<prop name="IsDefault">0</prop>
									<prop name="DominantChannel">0</prop>
								</obj>
								<obj name="PropertyObject" class="Genotype" version="4">
									<prop name="PropertyTypeName">EndPt Genotype</prop>
									<prop name="Position">11</prop>
									<prop name="IsDefault">1</prop>
									<prop name="ReadOnly">1</prop>
								</obj>
								<obj name="PropertyObject" class="GroupingSample" version="4">
									<prop name="PropertyTypeName">EndPt Sample Type</prop>
									<prop name="Position">11</prop>
									<prop name="IsDefault">0</prop>
									<prop name="GroupSampleType">mstUnknown</prop>
								</obj>
								<obj name="PropertyObject" class="SamplePrefLineStyle" version="4">
									<prop name="PropertyTypeName">Line Style</prop>
									<prop name="Position">11</prop>
									<prop name="IsDefault">0</prop>
									<prop name="LineStyle">psSolid</prop>
								</obj>
								<obj name="PropertyObject" class="GenSampleEditNotes" version="4">
									<prop name="PropertyTypeName">Notes</prop>
									<prop name="Position">11</prop>
									<prop name="IsDefault">1</prop>
								</obj>
								<obj name="PropertyObject" class="SamplePrefPointStyle" version="4">
									<prop name="PropertyTypeName">Point Style</prop>
									<prop name="Position">11</prop>
									<prop name="IsDefault">0</prop>
									<prop name="PointStyle">psNothing</prop>
								</obj>
								<obj name="PropertyObject" class="GenSampleEditPosition" version="4">
									<prop name="PropertyTypeName">Position</prop>
									<prop name="Position">11</prop>
									<prop name="IsDefault">1</prop>
								</obj>
								<obj name="PropertyObject" class="GenSampleEditReplicate" version="4">
									<prop name="PropertyTypeName">Replicate of</prop>
									<prop name="Position">11</prop>
									<prop name="IsDefault">0</prop>
									<prop name="ReplicateOf">9</prop>
								</obj>
								<obj name="PropertyObject" class="HTCSampleID" version="4">
									<prop name="PropertyTypeName">Sample ID</prop>
									<prop name="Position">11</prop>
									<prop name="IsDefault">1</prop>
								</obj>
								<obj name="PropertyObject" class="GenSampleEditName" version="4">
									<prop name="PropertyTypeName">Sample Name</prop>
									<prop name="Position">11</prop>
									<prop name="IsDefault">0</prop>
									<prop name="name">1614T</prop>
								</obj>
								<obj name="PropertyObject" class="HTCSamplePrepNotes" version="4">
									<prop name="PropertyTypeName">Sample Prep Notes</prop>
									<prop name="Position">11</prop>
									<prop name="IsDefault">1</prop>
								</obj>
								<obj name="PropertyObject" class="GenSampleEditSubset" version="4">
									<prop name="PropertyTypeName">Subsets</prop>
									<prop name="Position">11</prop>
									<prop name="IsDefault">1</prop>
								</obj>
								<obj name="PropertyObject" class="SamplePrefWidth" version="5">
									<prop name="PropertyTypeName">Width</prop>
									<prop name="Position">11</prop>
									<prop name="IsDefault">1</prop>
									<prop name="Width">1</prop>
								</obj>
							</list>
						</obj>
					</obj>
					<obj name="item" class="SamplePropInfo" version="1">
						<obj name="ChannelProperties" class="ChanPropList" version="2">
							<obj name="ChannelProperties" class="EMList" version="1">
								<list name="emlist" count="1">
									<obj name="item" class="PropertyList" version="1">
										<list name="emlist" count="12">
											<obj name="PropertyObject" class="RQSampleTargetProperty" version="4">
												<prop name="PropertyTypeName">Combined Sample and Target Type</prop>
												<prop name="Position">12</prop>
												<prop name="IsDefault">0</prop>
												<obj name="ChannelProp" class="ChannelProperty" version="1">
													<prop name="ChannelIdx">0</prop>
												</obj>
											</obj>
											<obj name="PropertyObject" class="QuantConcProperty" version="4">
												<prop name="PropertyTypeName">Concentration</prop>
												<prop name="Position">12</prop>
												<prop name="IsDefault">1</prop>
												<prop name="Concentration">0</prop>
												<obj name="ChannelProp" class="ChannelProperty" version="1">
													<prop name="ChannelIdx">0</prop>
												</obj>
												<prop name="ReadOnly">1</prop>
											</obj>
											<obj name="PropertyObject" class="QuantCpHighProp" version="4">
												<prop name="PropertyTypeName">Cp High</prop>
												<prop name="Position">12</prop>
												<prop name="IsDefault">1</prop>
												<prop name="CpRangeHigh">0</prop>
												<obj name="ChannelProp" class="ChannelProperty" version="1">
													<prop name="ChannelIdx">0</prop>
												</obj>
												<prop name="ReadOnly">1</prop>
											</obj>
											<obj name="PropertyObject" class="QuantCpLowProp" version="4">
												<prop name="PropertyTypeName">Cp Low</prop>
												<prop name="Position">12</prop>
												<prop name="IsDefault">1</prop>
												<prop name="CpRangeLow">0</prop>
												<obj name="ChannelProp" class="ChannelProperty" version="1">
													<prop name="ChannelIdx">0</prop>
												</obj>
												<prop name="ReadOnly">1</prop>
											</obj>
											<obj name="PropertyObject" class="RQEffProp" version="4">
												<prop name="PropertyTypeName">Efficiency</prop>
												<prop name="Position">12</prop>
												<prop name="IsDefault">1</prop>
												<prop name="Efficiency">2</prop>
												<obj name="ChannelProp" class="ChannelProperty" version="1">
													<prop name="ChannelIdx">0</prop>
												</obj>
											</obj>
											<obj name="PropertyObject" class="ChannelGenotype" version="4">
												<prop name="PropertyTypeName">Melt Geno Genotype</prop>
												<prop name="Position">12</prop>
												<prop name="IsDefault">1</prop>
												<prop name="ReadOnly">1</prop>
												<obj name="ChannelProp" class="ChannelProperty" version="1">
													<prop name="ChannelIdx">0</prop>
												</obj>
											</obj>
											<obj name="PropertyObject" class="GroupChannelTypeProp" version="4">
												<prop name="PropertyTypeName">Melt Geno Sample Type</prop>
												<prop name="Position">12</prop>
												<prop name="IsDefault">0</prop>
												<prop name="GroupSampleType">mstUnknown</prop>
												<obj name="ChannelProp" class="ChannelProperty" version="1">
													<prop name="ChannelIdx">0</prop>
												</obj>
											</obj>
											<obj name="PropertyObject" class="QuantSampleTypeProperty" version="4">
												<prop name="PropertyTypeName">Quantification Sample Type</prop>
												<prop name="Position">12</prop>
												<prop name="IsDefault">0</prop>
												<prop name="SampleType">qsUnknown</prop>
												<obj name="ChannelProp" class="ChannelProperty" version="1">
													<prop name="ChannelIdx">0</prop>
												</obj>
											</obj>
											<obj name="PropertyObject" class="ChannelGenotype" version="4">
												<prop name="PropertyTypeName">Scanning Genotype</prop>
												<prop name="Position">12</prop>
												<prop name="IsDefault">1</prop>
												<prop name="ReadOnly">1</prop>
												<obj name="ChannelProp" class="ChannelProperty" version="1">
													<prop name="ChannelIdx">0</prop>
												</obj>
											</obj>
											<obj name="PropertyObject" class="GroupChannelTypeProp" version="4">
												<prop name="PropertyTypeName">Scanning Sample Type</prop>
												<prop name="Position">12</prop>
												<prop name="IsDefault">0</prop>
												<prop name="GroupSampleType">mstUnknown</prop>
												<obj name="ChannelProp" class="ChannelProperty" version="1">
													<prop name="ChannelIdx">0</prop>
												</obj>
											</obj>
											<obj name="PropertyObject" class="TargetName" version="4">
												<prop name="PropertyTypeName">Target Name</prop>
												<prop name="Position">12</prop>
												<prop name="IsDefault">1</prop>
												<obj name="ChannelProp" class="ChannelProperty" version="1">
													<prop name="ChannelIdx">0</prop>
												</obj>
											</obj>
											<obj name="PropertyObject" class="RQTargetProperty" version="4">
												<prop name="PropertyTypeName">Target Type</prop>
												<prop name="Position">12</prop>
												<prop name="IsDefault">0</prop>
												<prop name="TargetType">dtNone</prop>
												<obj name="ChannelProp" class="ChannelProperty" version="1">
													<prop name="ChannelIdx">0</prop>
												</obj>
											</obj>
										</list>
									</obj>
								</list>
							</obj>
						</obj>
						<prop name="ChannelPropertyCount">1</prop>
						<prop name="ContainerPosition">12</prop>
						<prop name="HasSampleProperties">1</prop>
						<obj name="SampleProperties" class="PropertyList" version="1">
							<list name="emlist" count="14">
								<obj name="PropertyObject" class="SamplePrefColor" version="4">
									<prop name="PropertyTypeName">Color</prop>
									<prop name="Position">12</prop>
									<prop name="IsDefault">0</prop>
									<prop name="Color">$00FF8000</prop>
								</obj>
								<obj name="PropertyObject" class="DominantChannelProp" version="4">
									<prop name="PropertyTypeName">Dominant Channel</prop>
									<prop name="Position">12</prop>
									<prop name="IsDefault">0</prop>
									<prop name="DominantChannel">0</prop>
								</obj>
								<obj name="PropertyObject" class="Genotype" version="4">
									<prop name="PropertyTypeName">EndPt Genotype</prop>
									<prop name="Position">12</prop>
									<prop name="IsDefault">1</prop>
									<prop name="ReadOnly">1</prop>
								</obj>
								<obj name="PropertyObject" class="GroupingSample" version="4">
									<prop name="PropertyTypeName">EndPt Sample Type</prop>
									<prop name="Position">12</prop>
									<prop name="IsDefault">0</prop>
									<prop name="GroupSampleType">mstUnknown</prop>
								</obj>
								<obj name="PropertyObject" class="SamplePrefLineStyle" version="4">
									<prop name="PropertyTypeName">Line Style</prop>
									<prop name="Position">12</prop>
									<prop name="IsDefault">0</prop>
									<prop name="LineStyle">psSolid</prop>
								</obj>
								<obj name="PropertyObject" class="GenSampleEditNotes" version="4">
									<prop name="PropertyTypeName">Notes</prop>
									<prop name="Position">12</prop>
									<prop name="IsDefault">1</prop>
								</obj>
								<obj name="PropertyObject" class="SamplePrefPointStyle" version="4">
									<prop name="PropertyTypeName">Point Style</prop>
									<prop name="Position">12</prop>
									<prop name="IsDefault">0</prop>
									<prop name="PointStyle">psNothing</prop>
								</obj>
								<obj name="PropertyObject" class="GenSampleEditPosition" version="4">
									<prop name="PropertyTypeName">Position</prop>
									<prop name="Position">12</prop>
									<prop name="IsDefault">1</prop>
								</obj>
								<obj name="PropertyObject" class="GenSampleEditReplicate" version="4">
									<prop name="PropertyTypeName">Replicate of</prop>
									<prop name="Position">12</prop>
									<prop name="IsDefault">1</prop>
									<prop name="ReplicateOf">-1</prop>
								</obj>
								<obj name="PropertyObject" class="HTCSampleID" version="4">
									<prop name="PropertyTypeName">Sample ID</prop>
									<prop name="Position">12</prop>
									<prop name="IsDefault">1</prop>
								</obj>
								<obj name="PropertyObject" class="GenSampleEditName" version="4">
									<prop name="PropertyTypeName">Sample Name</prop>
									<prop name="Position">12</prop>
									<prop name="IsDefault">1</prop>
									<prop name="name">Sample 13</prop>
								</obj>
								<obj name="PropertyObject" class="HTCSamplePrepNotes" version="4">
									<prop name="PropertyTypeName">Sample Prep Notes</prop>
									<prop name="Position">12</prop>
									<prop name="IsDefault">1</prop>
								</obj>
								<obj name="PropertyObject" class="GenSampleEditSubset" version="4">
									<prop name="PropertyTypeName">Subsets</prop>
									<prop name="Position">12</prop>
									<prop name="IsDefault">1</prop>
								</obj>
								<obj name="PropertyObject" class="SamplePrefWidth" version="5">
									<prop name="PropertyTypeName">Width</prop>
									<prop name="Position">12</prop>
									<prop name="IsDefault">1</prop>
									<prop name="Width">1</prop>
								</obj>
							</list>
						</obj>
					</obj>
					<obj name="item" class="SamplePropInfo" version="1">
						<obj name="ChannelProperties" class="ChanPropList" version="2">
							<obj name="ChannelProperties" class="EMList" version="1">
								<list name="emlist" count="1">
									<obj name="item" class="PropertyList" version="1">
										<list name="emlist" count="12">
											<obj name="PropertyObject" class="RQSampleTargetProperty" version="4">
												<prop name="PropertyTypeName">Combined Sample and Target Type</prop>
												<prop name="Position">13</prop>
												<prop name="IsDefault">0</prop>
												<obj name="ChannelProp" class="ChannelProperty" version="1">
													<prop name="ChannelIdx">0</prop>
												</obj>
											</obj>
											<obj name="PropertyObject" class="QuantConcProperty" version="4">
												<prop name="PropertyTypeName">Concentration</prop>
												<prop name="Position">13</prop>
												<prop name="IsDefault">1</prop>
												<prop name="Concentration">0</prop>
												<obj name="ChannelProp" class="ChannelProperty" version="1">
													<prop name="ChannelIdx">0</prop>
												</obj>
												<prop name="ReadOnly">1</prop>
											</obj>
											<obj name="PropertyObject" class="QuantCpHighProp" version="4">
												<prop name="PropertyTypeName">Cp High</prop>
												<prop name="Position">13</prop>
												<prop name="IsDefault">1</prop>
												<prop name="CpRangeHigh">0</prop>
												<obj name="ChannelProp" class="ChannelProperty" version="1">
													<prop name="ChannelIdx">0</prop>
												</obj>
												<prop name="ReadOnly">1</prop>
											</obj>
											<obj name="PropertyObject" class="QuantCpLowProp" version="4">
												<prop name="PropertyTypeName">Cp Low</prop>
												<prop name="Position">13</prop>
												<prop name="IsDefault">1</prop>
												<prop name="CpRangeLow">0</prop>
												<obj name="ChannelProp" class="ChannelProperty" version="1">
													<prop name="ChannelIdx">0</prop>
												</obj>
												<prop name="ReadOnly">1</prop>
											</obj>
											<obj name="PropertyObject" class="RQEffProp" version="4">
												<prop name="PropertyTypeName">Efficiency</prop>
												<prop name="Position">13</prop>
												<prop name="IsDefault">1</prop>
												<prop name="Efficiency">2</prop>
												<obj name="ChannelProp" class="ChannelProperty" version="1">
													<prop name="ChannelIdx">0</prop>
												</obj>
											</obj>
											<obj name="PropertyObject" class="ChannelGenotype" version="4">
												<prop name="PropertyTypeName">Melt Geno Genotype</prop>
												<prop name="Position">13</prop>
												<prop name="IsDefault">1</prop>
												<prop name="ReadOnly">1</prop>
												<obj name="ChannelProp" class="ChannelProperty" version="1">
													<prop name="ChannelIdx">0</prop>
												</obj>
											</obj>
											<obj name="PropertyObject" class="GroupChannelTypeProp" version="4">
												<prop name="PropertyTypeName">Melt Geno Sample Type</prop>
												<prop name="Position">13</prop>
												<prop name="IsDefault">0</prop>
												<prop name="GroupSampleType">mstUnknown</prop>
												<obj name="ChannelProp" class="ChannelProperty" version="1">
													<prop name="ChannelIdx">0</prop>
												</obj>
											</obj>
											<obj name="PropertyObject" class="QuantSampleTypeProperty" version="4">
												<prop name="PropertyTypeName">Quantification Sample Type</prop>
												<prop name="Position">13</prop>
												<prop name="IsDefault">0</prop>
												<prop name="SampleType">qsUnknown</prop>
												<obj name="ChannelProp" class="ChannelProperty" version="1">
													<prop name="ChannelIdx">0</prop>
												</obj>
											</obj>
											<obj name="PropertyObject" class="ChannelGenotype" version="4">
												<prop name="PropertyTypeName">Scanning Genotype</prop>
												<prop name="Position">13</prop>
												<prop name="IsDefault">1</prop>
												<prop name="ReadOnly">1</prop>
												<obj name="ChannelProp" class="ChannelProperty" version="1">
													<prop name="ChannelIdx">0</prop>
												</obj>
											</obj>
											<obj name="PropertyObject" class="GroupChannelTypeProp" version="4">
												<prop name="PropertyTypeName">Scanning Sample Type</prop>
												<prop name="Position">13</prop>
												<prop name="IsDefault">0</prop>
												<prop name="GroupSampleType">mstUnknown</prop>
												<obj name="ChannelProp" class="ChannelProperty" version="1">
													<prop name="ChannelIdx">0</prop>
												</obj>
											</obj>
											<obj name="PropertyObject" class="TargetName" version="4">
												<prop name="PropertyTypeName">Target Name</prop>
												<prop name="Position">13</prop>
												<prop name="IsDefault">1</prop>
												<obj name="ChannelProp" class="ChannelProperty" version="1">
													<prop name="ChannelIdx">0</prop>
												</obj>
											</obj>
											<obj name="PropertyObject" class="RQTargetProperty" version="4">
												<prop name="PropertyTypeName">Target Type</prop>
												<prop name="Position">13</prop>
												<prop name="IsDefault">0</prop>
												<prop name="TargetType">dtNone</prop>
												<obj name="ChannelProp" class="ChannelProperty" version="1">
													<prop name="ChannelIdx">0</prop>
												</obj>
											</obj>
										</list>
									</obj>
								</list>
							</obj>
						</obj>
						<prop name="ChannelPropertyCount">1</prop>
						<prop name="ContainerPosition">13</prop>
						<prop name="HasSampleProperties">1</prop>
						<obj name="SampleProperties" class="PropertyList" version="1">
							<list name="emlist" count="14">
								<obj name="PropertyObject" class="SamplePrefColor" version="4">
									<prop name="PropertyTypeName">Color</prop>
									<prop name="Position">13</prop>
									<prop name="IsDefault">0</prop>
									<prop name="Color">clRed</prop>
								</obj>
								<obj name="PropertyObject" class="DominantChannelProp" version="4">
									<prop name="PropertyTypeName">Dominant Channel</prop>
									<prop name="Position">13</prop>
									<prop name="IsDefault">0</prop>
									<prop name="DominantChannel">0</prop>
								</obj>
								<obj name="PropertyObject" class="Genotype" version="4">
									<prop name="PropertyTypeName">EndPt Genotype</prop>
									<prop name="Position">13</prop>
									<prop name="IsDefault">1</prop>
									<prop name="ReadOnly">1</prop>
								</obj>
								<obj name="PropertyObject" class="GroupingSample" version="4">
									<prop name="PropertyTypeName">EndPt Sample Type</prop>
									<prop name="Position">13</prop>
									<prop name="IsDefault">0</prop>
									<prop name="GroupSampleType">mstUnknown</prop>
								</obj>
								<obj name="PropertyObject" class="SamplePrefLineStyle" version="4">
									<prop name="PropertyTypeName">Line Style</prop>
									<prop name="Position">13</prop>
									<prop name="IsDefault">0</prop>
									<prop name="LineStyle">psSolid</prop>
								</obj>
								<obj name="PropertyObject" class="GenSampleEditNotes" version="4">
									<prop name="PropertyTypeName">Notes</prop>
									<prop name="Position">13</prop>
									<prop name="IsDefault">1</prop>
								</obj>
								<obj name="PropertyObject" class="SamplePrefPointStyle" version="4">
									<prop name="PropertyTypeName">Point Style</prop>
									<prop name="Position">13</prop>
									<prop name="IsDefault">0</prop>
									<prop name="PointStyle">psNothing</prop>
								</obj>
								<obj name="PropertyObject" class="GenSampleEditPosition" version="4">
									<prop name="PropertyTypeName">Position</prop>
									<prop name="Position">13</prop>
									<prop name="IsDefault">1</prop>
								</obj>
								<obj name="PropertyObject" class="GenSampleEditReplicate" version="4">
									<prop name="PropertyTypeName">Replicate of</prop>
									<prop name="Position">13</prop>
									<prop name="IsDefault">1</prop>
									<prop name="ReplicateOf">-1</prop>
								</obj>
								<obj name="PropertyObject" class="HTCSampleID" version="4">
									<prop name="PropertyTypeName">Sample ID</prop>
									<prop name="Position">13</prop>
									<prop name="IsDefault">1</prop>
								</obj>
								<obj name="PropertyObject" class="GenSampleEditName" version="4">
									<prop name="PropertyTypeName">Sample Name</prop>
									<prop name="Position">13</prop>
									<prop name="IsDefault">1</prop>
									<prop name="name">Sample 14</prop>
								</obj>
								<obj name="PropertyObject" class="HTCSamplePrepNotes" version="4">
									<prop name="PropertyTypeName">Sample Prep Notes</prop>
									<prop name="Position">13</prop>
									<prop name="IsDefault">1</prop>
								</obj>
								<obj name="PropertyObject" class="GenSampleEditSubset" version="4">
									<prop name="PropertyTypeName">Subsets</prop>
									<prop name="Position">13</prop>
									<prop name="IsDefault">1</prop>
								</obj>
								<obj name="PropertyObject" class="SamplePrefWidth" version="5">
									<prop name="PropertyTypeName">Width</prop>
									<prop name="Position">13</prop>
									<prop name="IsDefault">1</prop>
									<prop name="Width">1</prop>
								</obj>
							</list>
						</obj>
					</obj>
					<obj name="item" class="SamplePropInfo" version="1">
						<obj name="ChannelProperties" class="ChanPropList" version="2">
							<obj name="ChannelProperties" class="EMList" version="1">
								<list name="emlist" count="1">
									<obj name="item" class="PropertyList" version="1">
										<list name="emlist" count="12">
											<obj name="PropertyObject" class="RQSampleTargetProperty" version="4">
												<prop name="PropertyTypeName">Combined Sample and Target Type</prop>
												<prop name="Position">14</prop>
												<prop name="IsDefault">0</prop>
												<obj name="ChannelProp" class="ChannelProperty" version="1">
													<prop name="ChannelIdx">0</prop>
												</obj>
											</obj>
											<obj name="PropertyObject" class="QuantConcProperty" version="4">
												<prop name="PropertyTypeName">Concentration</prop>
												<prop name="Position">14</prop>
												<prop name="IsDefault">1</prop>
												<prop name="Concentration">0</prop>
												<obj name="ChannelProp" class="ChannelProperty" version="1">
													<prop name="ChannelIdx">0</prop>
												</obj>
												<prop name="ReadOnly">1</prop>
											</obj>
											<obj name="PropertyObject" class="QuantCpHighProp" version="4">
												<prop name="PropertyTypeName">Cp High</prop>
												<prop name="Position">14</prop>
												<prop name="IsDefault">1</prop>
												<prop name="CpRangeHigh">0</prop>
												<obj name="ChannelProp" class="ChannelProperty" version="1">
													<prop name="ChannelIdx">0</prop>
												</obj>
												<prop name="ReadOnly">1</prop>
											</obj>
											<obj name="PropertyObject" class="QuantCpLowProp" version="4">
												<prop name="PropertyTypeName">Cp Low</prop>
												<prop name="Position">14</prop>
												<prop name="IsDefault">1</prop>
												<prop name="CpRangeLow">0</prop>
												<obj name="ChannelProp" class="ChannelProperty" version="1">
													<prop name="ChannelIdx">0</prop>
												</obj>
												<prop name="ReadOnly">1</prop>
											</obj>
											<obj name="PropertyObject" class="RQEffProp" version="4">
												<prop name="PropertyTypeName">Efficiency</prop>
												<prop name="Position">14</prop>
												<prop name="IsDefault">1</prop>
												<prop name="Efficiency">2</prop>
												<obj name="ChannelProp" class="ChannelProperty" version="1">
													<prop name="ChannelIdx">0</prop>
												</obj>
											</obj>
											<obj name="PropertyObject" class="ChannelGenotype" version="4">
												<prop name="PropertyTypeName">Melt Geno Genotype</prop>
												<prop name="Position">14</prop>
												<prop name="IsDefault">1</prop>
												<prop name="ReadOnly">1</prop>
												<obj name="ChannelProp" class="ChannelProperty" version="1">
													<prop name="ChannelIdx">0</prop>
												</obj>
											</obj>
											<obj name="PropertyObject" class="GroupChannelTypeProp" version="4">
												<prop name="PropertyTypeName">Melt Geno Sample Type</prop>
												<prop name="Position">14</prop>
												<prop name="IsDefault">0</prop>
												<prop name="GroupSampleType">mstUnknown</prop>
												<obj name="ChannelProp" class="ChannelProperty" version="1">
													<prop name="ChannelIdx">0</prop>
												</obj>
											</obj>
											<obj name="PropertyObject" class="QuantSampleTypeProperty" version="4">
												<prop name="PropertyTypeName">Quantification Sample Type</prop>
												<prop name="Position">14</prop>
												<prop name="IsDefault">0</prop>
												<prop name="SampleType">qsUnknown</prop>
												<obj name="ChannelProp" class="ChannelProperty" version="1">
													<prop name="ChannelIdx">0</prop>
												</obj>
											</obj>
											<obj name="PropertyObject" class="ChannelGenotype" version="4">
												<prop name="PropertyTypeName">Scanning Genotype</prop>
												<prop name="Position">14</prop>
												<prop name="IsDefault">1</prop>
												<prop name="ReadOnly">1</prop>
												<obj name="ChannelProp" class="ChannelProperty" version="1">
													<prop name="ChannelIdx">0</prop>
												</obj>
											</obj>
											<obj name="PropertyObject" class="GroupChannelTypeProp" version="4">
												<prop name="PropertyTypeName">Scanning Sample Type</prop>
												<prop name="Position">14</prop>
												<prop name="IsDefault">0</prop>
												<prop name="GroupSampleType">mstUnknown</prop>
												<obj name="ChannelProp" class="ChannelProperty" version="1">
													<prop name="ChannelIdx">0</prop>
												</obj>
											</obj>
											<obj name="PropertyObject" class="TargetName" version="4">
												<prop name="PropertyTypeName">Target Name</prop>
												<prop name="Position">14</prop>
												<prop name="IsDefault">1</prop>
												<obj name="ChannelProp" class="ChannelProperty" version="1">
													<prop name="ChannelIdx">0</prop>
												</obj>
											</obj>
											<obj name="PropertyObject" class="RQTargetProperty" version="4">
												<prop name="PropertyTypeName">Target Type</prop>
												<prop name="Position">14</prop>
												<prop name="IsDefault">0</prop>
												<prop name="TargetType">dtNone</prop>
												<obj name="ChannelProp" class="ChannelProperty" version="1">
													<prop name="ChannelIdx">0</prop>
												</obj>
											</obj>
										</list>
									</obj>
								</list>
							</obj>
						</obj>
						<prop name="ChannelPropertyCount">1</prop>
						<prop name="ContainerPosition">14</prop>
						<prop name="HasSampleProperties">1</prop>
						<obj name="SampleProperties" class="PropertyList" version="1">
							<list name="emlist" count="14">
								<obj name="PropertyObject" class="SamplePrefColor" version="4">
									<prop name="PropertyTypeName">Color</prop>
									<prop name="Position">14</prop>
									<prop name="IsDefault">0</prop>
									<prop name="Color">$0030D700</prop>
								</obj>
								<obj name="PropertyObject" class="DominantChannelProp" version="4">
									<prop name="PropertyTypeName">Dominant Channel</prop>
									<prop name="Position">14</prop>
									<prop name="IsDefault">0</prop>
									<prop name="DominantChannel">0</prop>
								</obj>
								<obj name="PropertyObject" class="Genotype" version="4">
									<prop name="PropertyTypeName">EndPt Genotype</prop>
									<prop name="Position">14</prop>
									<prop name="IsDefault">1</prop>
									<prop name="ReadOnly">1</prop>
								</obj>
								<obj name="PropertyObject" class="GroupingSample" version="4">
									<prop name="PropertyTypeName">EndPt Sample Type</prop>
									<prop name="Position">14</prop>
									<prop name="IsDefault">0</prop>
									<prop name="GroupSampleType">mstUnknown</prop>
								</obj>
								<obj name="PropertyObject" class="SamplePrefLineStyle" version="4">
									<prop name="PropertyTypeName">Line Style</prop>
									<prop name="Position">14</prop>
									<prop name="IsDefault">0</prop>
									<prop name="LineStyle">psSolid</prop>
								</obj>
								<obj name="PropertyObject" class="GenSampleEditNotes" version="4">
									<prop name="PropertyTypeName">Notes</prop>
									<prop name="Position">14</prop>
									<prop name="IsDefault">1</prop>
								</obj>
								<obj name="PropertyObject" class="SamplePrefPointStyle" version="4">
									<prop name="PropertyTypeName">Point Style</prop>
									<prop name="Position">14</prop>
									<prop name="IsDefault">0</prop>
									<prop name="PointStyle">psNothing</prop>
								</obj>
								<obj name="PropertyObject" class="GenSampleEditPosition" version="4">
									<prop name="PropertyTypeName">Position</prop>
									<prop name="Position">14</prop>
									<prop name="IsDefault">1</prop>
								</obj>
								<obj name="PropertyObject" class="GenSampleEditReplicate" version="4">
									<prop name="PropertyTypeName">Replicate of</prop>
									<prop name="Position">14</prop>
									<prop name="IsDefault">1</prop>
									<prop name="ReplicateOf">-1</prop>
								</obj>
								<obj name="PropertyObject" class="HTCSampleID" version="4">
									<prop name="PropertyTypeName">Sample ID</prop>
									<prop name="Position">14</prop>
									<prop name="IsDefault">1</prop>
								</obj>
								<obj name="PropertyObject" class="GenSampleEditName" version="4">
									<prop name="PropertyTypeName">Sample Name</prop>
									<prop name="Position">14</prop>
									<prop name="IsDefault">1</prop>
									<prop name="name">Sample 15</prop>
								</obj>
								<obj name="PropertyObject" class="HTCSamplePrepNotes" version="4">
									<prop name="PropertyTypeName">Sample Prep Notes</prop>
									<prop name="Position">14</prop>
									<prop name="IsDefault">1</prop>
								</obj>
								<obj name="PropertyObject" class="GenSampleEditSubset" version="4">
									<prop name="PropertyTypeName">Subsets</prop>
									<prop name="Position">14</prop>
									<prop name="IsDefault">1</prop>
								</obj>
								<obj name="PropertyObject" class="SamplePrefWidth" version="5">
									<prop name="PropertyTypeName">Width</prop>
									<prop name="Position">14</prop>
									<prop name="IsDefault">1</prop>
									<prop name="Width">1</prop>
								</obj>
							</list>
						</obj>
					</obj>
					<obj name="item" class="SamplePropInfo" version="1">
						<obj name="ChannelProperties" class="ChanPropList" version="2">
							<obj name="ChannelProperties" class="EMList" version="1">
								<list name="emlist" count="1">
									<obj name="item" class="PropertyList" version="1">
										<list name="emlist" count="12">
											<obj name="PropertyObject" class="RQSampleTargetProperty" version="4">
												<prop name="PropertyTypeName">Combined Sample and Target Type</prop>
												<prop name="Position">15</prop>
												<prop name="IsDefault">0</prop>
												<obj name="ChannelProp" class="ChannelProperty" version="1">
													<prop name="ChannelIdx">0</prop>
												</obj>
											</obj>
											<obj name="PropertyObject" class="QuantConcProperty" version="4">
												<prop name="PropertyTypeName">Concentration</prop>
												<prop name="Position">15</prop>
												<prop name="IsDefault">1</prop>
												<prop name="Concentration">0</prop>
												<obj name="ChannelProp" class="ChannelProperty" version="1">
													<prop name="ChannelIdx">0</prop>
												</obj>
												<prop name="ReadOnly">1</prop>
											</obj>
											<obj name="PropertyObject" class="QuantCpHighProp" version="4">
												<prop name="PropertyTypeName">Cp High</prop>
												<prop name="Position">15</prop>
												<prop name="IsDefault">1</prop>
												<prop name="CpRangeHigh">0</prop>
												<obj name="ChannelProp" class="ChannelProperty" version="1">
													<prop name="ChannelIdx">0</prop>
												</obj>
												<prop name="ReadOnly">1</prop>
											</obj>
											<obj name="PropertyObject" class="QuantCpLowProp" version="4">
												<prop name="PropertyTypeName">Cp Low</prop>
												<prop name="Position">15</prop>
												<prop name="IsDefault">1</prop>
												<prop name="CpRangeLow">0</prop>
												<obj name="ChannelProp" class="ChannelProperty" version="1">
													<prop name="ChannelIdx">0</prop>
												</obj>
												<prop name="ReadOnly">1</prop>
											</obj>
											<obj name="PropertyObject" class="RQEffProp" version="4">
												<prop name="PropertyTypeName">Efficiency</prop>
												<prop name="Position">15</prop>
												<prop name="IsDefault">1</prop>
												<prop name="Efficiency">2</prop>
												<obj name="ChannelProp" class="ChannelProperty" version="1">
													<prop name="ChannelIdx">0</prop>
												</obj>
											</obj>
											<obj name="PropertyObject" class="ChannelGenotype" version="4">
												<prop name="PropertyTypeName">Melt Geno Genotype</prop>
												<prop name="Position">15</prop>
												<prop name="IsDefault">1</prop>
												<prop name="ReadOnly">1</prop>
												<obj name="ChannelProp" class="ChannelProperty" version="1">
													<prop name="ChannelIdx">0</prop>
												</obj>
											</obj>
											<obj name="PropertyObject" class="GroupChannelTypeProp" version="4">
												<prop name="PropertyTypeName">Melt Geno Sample Type</prop>
												<prop name="Position">15</prop>
												<prop name="IsDefault">0</prop>
												<prop name="GroupSampleType">mstUnknown</prop>
												<obj name="ChannelProp" class="ChannelProperty" version="1">
													<prop name="ChannelIdx">0</prop>
												</obj>
											</obj>
											<obj name="PropertyObject" class="QuantSampleTypeProperty" version="4">
												<prop name="PropertyTypeName">Quantification Sample Type</prop>
												<prop name="Position">15</prop>
												<prop name="IsDefault">0</prop>
												<prop name="SampleType">qsUnknown</prop>
												<obj name="ChannelProp" class="ChannelProperty" version="1">
													<prop name="ChannelIdx">0</prop>
												</obj>
											</obj>
											<obj name="PropertyObject" class="ChannelGenotype" version="4">
												<prop name="PropertyTypeName">Scanning Genotype</prop>
												<prop name="Position">15</prop>
												<prop name="IsDefault">1</prop>
												<prop name="ReadOnly">1</prop>
												<obj name="ChannelProp" class="ChannelProperty" version="1">
													<prop name="ChannelIdx">0</prop>
												</obj>
											</obj>
											<obj name="PropertyObject" class="GroupChannelTypeProp" version="4">
												<prop name="PropertyTypeName">Scanning Sample Type</prop>
												<prop name="Position">15</prop>
												<prop name="IsDefault">0</prop>
												<prop name="GroupSampleType">mstUnknown</prop>
												<obj name="ChannelProp" class="ChannelProperty" version="1">
													<prop name="ChannelIdx">0</prop>
												</obj>
											</obj>
											<obj name="PropertyObject" class="TargetName" version="4">
												<prop name="PropertyTypeName">Target Name</prop>
												<prop name="Position">15</prop>
												<prop name="IsDefault">1</prop>
												<obj name="ChannelProp" class="ChannelProperty" version="1">
													<prop name="ChannelIdx">0</prop>
												</obj>
											</obj>
											<obj name="PropertyObject" class="RQTargetProperty" version="4">
												<prop name="PropertyTypeName">Target Type</prop>
												<prop name="Position">15</prop>
												<prop name="IsDefault">0</prop>
												<prop name="TargetType">dtNone</prop>
												<obj name="ChannelProp" class="ChannelProperty" version="1">
													<prop name="ChannelIdx">0</prop>
												</obj>
											</obj>
										</list>
									</obj>
								</list>
							</obj>
						</obj>
						<prop name="ChannelPropertyCount">1</prop>
						<prop name="ContainerPosition">15</prop>
						<prop name="HasSampleProperties">1</prop>
						<obj name="SampleProperties" class="PropertyList" version="1">
							<list name="emlist" count="14">
								<obj name="PropertyObject" class="SamplePrefColor" version="4">
									<prop name="PropertyTypeName">Color</prop>
									<prop name="Position">15</prop>
									<prop name="IsDefault">0</prop>
									<prop name="Color">clFuchsia</prop>
								</obj>
								<obj name="PropertyObject" class="DominantChannelProp" version="4">
									<prop name="PropertyTypeName">Dominant Channel</prop>
									<prop name="Position">15</prop>
									<prop name="IsDefault">0</prop>
									<prop name="DominantChannel">0</prop>
								</obj>
								<obj name="PropertyObject" class="Genotype" version="4">
									<prop name="PropertyTypeName">EndPt Genotype</prop>
									<prop name="Position">15</prop>
									<prop name="IsDefault">1</prop>
									<prop name="ReadOnly">1</prop>
								</obj>
								<obj name="PropertyObject" class="GroupingSample" version="4">
									<prop name="PropertyTypeName">EndPt Sample Type</prop>
									<prop name="Position">15</prop>
									<prop name="IsDefault">0</prop>
									<prop name="GroupSampleType">mstUnknown</prop>
								</obj>
								<obj name="PropertyObject" class="SamplePrefLineStyle" version="4">
									<prop name="PropertyTypeName">Line Style</prop>
									<prop name="Position">15</prop>
									<prop name="IsDefault">0</prop>
									<prop name="LineStyle">psSolid</prop>
								</obj>
								<obj name="PropertyObject" class="GenSampleEditNotes" version="4">
									<prop name="PropertyTypeName">Notes</prop>
									<prop name="Position">15</prop>
									<prop name="IsDefault">1</prop>
								</obj>
								<obj name="PropertyObject" class="SamplePrefPointStyle" version="4">
									<prop name="PropertyTypeName">Point Style</prop>
									<prop name="Position">15</prop>
									<prop name="IsDefault">0</prop>
									<prop name="PointStyle">psNothing</prop>
								</obj>
								<obj name="PropertyObject" class="GenSampleEditPosition" version="4">
									<prop name="PropertyTypeName">Position</prop>
									<prop name="Position">15</prop>
									<prop name="IsDefault">1</prop>
								</obj>
								<obj name="PropertyObject" class="GenSampleEditReplicate" version="4">
									<prop name="PropertyTypeName">Replicate of</prop>
									<prop name="Position">15</prop>
									<prop name="IsDefault">1</prop>
									<prop name="ReplicateOf">-1</prop>
								</obj>
								<obj name="PropertyObject" class="HTCSampleID" version="4">
									<prop name="PropertyTypeName">Sample ID</prop>
									<prop name="Position">15</prop>
									<prop name="IsDefault">1</prop>
								</obj>
								<obj name="PropertyObject" class="GenSampleEditName" version="4">
									<prop name="PropertyTypeName">Sample Name</prop>
									<prop name="Position">15</prop>
									<prop name="IsDefault">0</prop>
									<prop name="name">k-</prop>
								</obj>
								<obj name="PropertyObject" class="HTCSamplePrepNotes" version="4">
									<prop name="PropertyTypeName">Sample Prep Notes</prop>
									<prop name="Position">15</prop>
									<prop name="IsDefault">1</prop>
								</obj>
								<obj name="PropertyObject" class="GenSampleEditSubset" version="4">
									<prop name="PropertyTypeName">Subsets</prop>
									<prop name="Position">15</prop>
									<prop name="IsDefault">1</prop>
								</obj>
								<obj name="PropertyObject" class="SamplePrefWidth" version="5">
									<prop name="PropertyTypeName">Width</prop>
									<prop name="Position">15</prop>
									<prop name="IsDefault">1</prop>
									<prop name="Width">1</prop>
								</obj>
							</list>
						</obj>
					</obj>
					<obj name="item" class="SamplePropInfo" version="1">
						<obj name="ChannelProperties" class="ChanPropList" version="2">
							<obj name="ChannelProperties" class="EMList" version="1">
								<list name="emlist" count="1">
									<obj name="item" class="PropertyList" version="1">
										<list name="emlist" count="12">
											<obj name="PropertyObject" class="RQSampleTargetProperty" version="4">
												<prop name="PropertyTypeName">Combined Sample and Target Type</prop>
												<prop name="Position">16</prop>
												<prop name="IsDefault">0</prop>
												<obj name="ChannelProp" class="ChannelProperty" version="1">
													<prop name="ChannelIdx">0</prop>
												</obj>
											</obj>
											<obj name="PropertyObject" class="QuantConcProperty" version="4">
												<prop name="PropertyTypeName">Concentration</prop>
												<prop name="Position">16</prop>
												<prop name="IsDefault">1</prop>
												<prop name="Concentration">0</prop>
												<obj name="ChannelProp" class="ChannelProperty" version="1">
													<prop name="ChannelIdx">0</prop>
												</obj>
												<prop name="ReadOnly">1</prop>
											</obj>
											<obj name="PropertyObject" class="QuantCpHighProp" version="4">
												<prop name="PropertyTypeName">Cp High</prop>
												<prop name="Position">16</prop>
												<prop name="IsDefault">1</prop>
												<prop name="CpRangeHigh">0</prop>
												<obj name="ChannelProp" class="ChannelProperty" version="1">
													<prop name="ChannelIdx">0</prop>
												</obj>
												<prop name="ReadOnly">1</prop>
											</obj>
											<obj name="PropertyObject" class="QuantCpLowProp" version="4">
												<prop name="PropertyTypeName">Cp Low</prop>
												<prop name="Position">16</prop>
												<prop name="IsDefault">1</prop>
												<prop name="CpRangeLow">0</prop>
												<obj name="ChannelProp" class="ChannelProperty" version="1">
													<prop name="ChannelIdx">0</prop>
												</obj>
												<prop name="ReadOnly">1</prop>
											</obj>
											<obj name="PropertyObject" class="RQEffProp" version="4">
												<prop name="PropertyTypeName">Efficiency</prop>
												<prop name="Position">16</prop>
												<prop name="IsDefault">1</prop>
												<prop name="Efficiency">2</prop>
												<obj name="ChannelProp" class="ChannelProperty" version="1">
													<prop name="ChannelIdx">0</prop>
												</obj>
											</obj>
											<obj name="PropertyObject" class="ChannelGenotype" version="4">
												<prop name="PropertyTypeName">Melt Geno Genotype</prop>
												<prop name="Position">16</prop>
												<prop name="IsDefault">1</prop>
												<prop name="ReadOnly">1</prop>
												<obj name="ChannelProp" class="ChannelProperty" version="1">
													<prop name="ChannelIdx">0</prop>
												</obj>
											</obj>
											<obj name="PropertyObject" class="GroupChannelTypeProp" version="4">
												<prop name="PropertyTypeName">Melt Geno Sample Type</prop>
												<prop name="Position">16</prop>
												<prop name="IsDefault">0</prop>
												<prop name="GroupSampleType">mstUnknown</prop>
												<obj name="ChannelProp" class="ChannelProperty" version="1">
													<prop name="ChannelIdx">0</prop>
												</obj>
											</obj>
											<obj name="PropertyObject" class="QuantSampleTypeProperty" version="4">
												<prop name="PropertyTypeName">Quantification Sample Type</prop>
												<prop name="Position">16</prop>
												<prop name="IsDefault">0</prop>
												<prop name="SampleType">qsUnknown</prop>
												<obj name="ChannelProp" class="ChannelProperty" version="1">
													<prop name="ChannelIdx">0</prop>
												</obj>
											</obj>
											<obj name="PropertyObject" class="ChannelGenotype" version="4">
												<prop name="PropertyTypeName">Scanning Genotype</prop>
												<prop name="Position">16</prop>
												<prop name="IsDefault">1</prop>
												<prop name="ReadOnly">1</prop>
												<obj name="ChannelProp" class="ChannelProperty" version="1">
													<prop name="ChannelIdx">0</prop>
												</obj>
											</obj>
											<obj name="PropertyObject" class="GroupChannelTypeProp" version="4">
												<prop name="PropertyTypeName">Scanning Sample Type</prop>
												<prop name="Position">16</prop>
												<prop name="IsDefault">0</prop>
												<prop name="GroupSampleType">mstUnknown</prop>
												<obj name="ChannelProp" class="ChannelProperty" version="1">
													<prop name="ChannelIdx">0</prop>
												</obj>
											</obj>
											<obj name="PropertyObject" class="TargetName" version="4">
												<prop name="PropertyTypeName">Target Name</prop>
												<prop name="Position">16</prop>
												<prop name="IsDefault">1</prop>
												<obj name="ChannelProp" class="ChannelProperty" version="1">
													<prop name="ChannelIdx">0</prop>
												</obj>
											</obj>
											<obj name="PropertyObject" class="RQTargetProperty" version="4">
												<prop name="PropertyTypeName">Target Type</prop>
												<prop name="Position">16</prop>
												<prop name="IsDefault">0</prop>
												<prop name="TargetType">dtNone</prop>
												<obj name="ChannelProp" class="ChannelProperty" version="1">
													<prop name="ChannelIdx">0</prop>
												</obj>
											</obj>
										</list>
									</obj>
								</list>
							</obj>
						</obj>
						<prop name="ChannelPropertyCount">1</prop>
						<prop name="ContainerPosition">16</prop>
						<prop name="HasSampleProperties">1</prop>
						<obj name="SampleProperties" class="PropertyList" version="1">
							<list name="emlist" count="14">
								<obj name="PropertyObject" class="SamplePrefColor" version="4">
									<prop name="PropertyTypeName">Color</prop>
									<prop name="Position">16</prop>
									<prop name="IsDefault">0</prop>
									<prop name="Color">clGray</prop>
								</obj>
								<obj name="PropertyObject" class="DominantChannelProp" version="4">
									<prop name="PropertyTypeName">Dominant Channel</prop>
									<prop name="Position">16</prop>
									<prop name="IsDefault">0</prop>
									<prop name="DominantChannel">0</prop>
								</obj>
								<obj name="PropertyObject" class="Genotype" version="4">
									<prop name="PropertyTypeName">EndPt Genotype</prop>
									<prop name="Position">16</prop>
									<prop name="IsDefault">1</prop>
									<prop name="ReadOnly">1</prop>
								</obj>
								<obj name="PropertyObject" class="GroupingSample" version="4">
									<prop name="PropertyTypeName">EndPt Sample Type</prop>
									<prop name="Position">16</prop>
									<prop name="IsDefault">0</prop>
									<prop name="GroupSampleType">mstUnknown</prop>
								</obj>
								<obj name="PropertyObject" class="SamplePrefLineStyle" version="4">
									<prop name="PropertyTypeName">Line Style</prop>
									<prop name="Position">16</prop>
									<prop name="IsDefault">0</prop>
									<prop name="LineStyle">psSolid</prop>
								</obj>
								<obj name="PropertyObject" class="GenSampleEditNotes" version="4">
									<prop name="PropertyTypeName">Notes</prop>
									<prop name="Position">16</prop>
									<prop name="IsDefault">1</prop>
								</obj>
								<obj name="PropertyObject" class="SamplePrefPointStyle" version="4">
									<prop name="PropertyTypeName">Point Style</prop>
									<prop name="Position">16</prop>
									<prop name="IsDefault">0</prop>
									<prop name="PointStyle">psNothing</prop>
								</obj>
								<obj name="PropertyObject" class="GenSampleEditPosition" version="4">
									<prop name="PropertyTypeName">Position</prop>
									<prop name="Position">16</prop>
									<prop name="IsDefault">1</prop>
								</obj>
								<obj name="PropertyObject" class="GenSampleEditReplicate" version="4">
									<prop name="PropertyTypeName">Replicate of</prop>
									<prop name="Position">16</prop>
									<prop name="IsDefault">1</prop>
									<prop name="ReplicateOf">-1</prop>
								</obj>
								<obj name="PropertyObject" class="HTCSampleID" version="4">
									<prop name="PropertyTypeName">Sample ID</prop>
									<prop name="Position">16</prop>
									<prop name="IsDefault">1</prop>
								</obj>
								<obj name="PropertyObject" class="GenSampleEditName" version="4">
									<prop name="PropertyTypeName">Sample Name</prop>
									<prop name="Position">16</prop>
									<prop name="IsDefault">0</prop>
									<prop name="name">k-</prop>
								</obj>
								<obj name="PropertyObject" class="HTCSamplePrepNotes" version="4">
									<prop name="PropertyTypeName">Sample Prep Notes</prop>
									<prop name="Position">16</prop>
									<prop name="IsDefault">1</prop>
								</obj>
								<obj name="PropertyObject" class="GenSampleEditSubset" version="4">
									<prop name="PropertyTypeName">Subsets</prop>
									<prop name="Position">16</prop>
									<prop name="IsDefault">1</prop>
								</obj>
								<obj name="PropertyObject" class="SamplePrefWidth" version="5">
									<prop name="PropertyTypeName">Width</prop>
									<prop name="Position">16</prop>
									<prop name="IsDefault">1</prop>
									<prop name="Width">1</prop>
								</obj>
							</list>
						</obj>
					</obj>
					<obj name="item" class="SamplePropInfo" version="1">
						<obj name="ChannelProperties" class="ChanPropList" version="2">
							<obj name="ChannelProperties" class="EMList" version="1">
								<list name="emlist" count="1">
									<obj name="item" class="PropertyList" version="1">
										<list name="emlist" count="12">
											<obj name="PropertyObject" class="RQSampleTargetProperty" version="4">
												<prop name="PropertyTypeName">Combined Sample and Target Type</prop>
												<prop name="Position">17</prop>
												<prop name="IsDefault">0</prop>
												<obj name="ChannelProp" class="ChannelProperty" version="1">
													<prop name="ChannelIdx">0</prop>
												</obj>
											</obj>
											<obj name="PropertyObject" class="QuantConcProperty" version="4">
												<prop name="PropertyTypeName">Concentration</prop>
												<prop name="Position">17</prop>
												<prop name="IsDefault">1</prop>
												<prop name="Concentration">0</prop>
												<obj name="ChannelProp" class="ChannelProperty" version="1">
													<prop name="ChannelIdx">0</prop>
												</obj>
												<prop name="ReadOnly">1</prop>
											</obj>
											<obj name="PropertyObject" class="QuantCpHighProp" version="4">
												<prop name="PropertyTypeName">Cp High</prop>
												<prop name="Position">17</prop>
												<prop name="IsDefault">1</prop>
												<prop name="CpRangeHigh">0</prop>
												<obj name="ChannelProp" class="ChannelProperty" version="1">
													<prop name="ChannelIdx">0</prop>
												</obj>
												<prop name="ReadOnly">1</prop>
											</obj>
											<obj name="PropertyObject" class="QuantCpLowProp" version="4">
												<prop name="PropertyTypeName">Cp Low</prop>
												<prop name="Position">17</prop>
												<prop name="IsDefault">1</prop>
												<prop name="CpRangeLow">0</prop>
												<obj name="ChannelProp" class="ChannelProperty" version="1">
													<prop name="ChannelIdx">0</prop>
												</obj>
												<prop name="ReadOnly">1</prop>
											</obj>
											<obj name="PropertyObject" class="RQEffProp" version="4">
												<prop name="PropertyTypeName">Efficiency</prop>
												<prop name="Position">17</prop>
												<prop name="IsDefault">1</prop>
												<prop name="Efficiency">2</prop>
												<obj name="ChannelProp" class="ChannelProperty" version="1">
													<prop name="ChannelIdx">0</prop>
												</obj>
											</obj>
											<obj name="PropertyObject" class="ChannelGenotype" version="4">
												<prop name="PropertyTypeName">Melt Geno Genotype</prop>
												<prop name="Position">17</prop>
												<prop name="IsDefault">1</prop>
												<prop name="ReadOnly">1</prop>
												<obj name="ChannelProp" class="ChannelProperty" version="1">
													<prop name="ChannelIdx">0</prop>
												</obj>
											</obj>
											<obj name="PropertyObject" class="GroupChannelTypeProp" version="4">
												<prop name="PropertyTypeName">Melt Geno Sample Type</prop>
												<prop name="Position">17</prop>
												<prop name="IsDefault">0</prop>
												<prop name="GroupSampleType">mstUnknown</prop>
												<obj name="ChannelProp" class="ChannelProperty" version="1">
													<prop name="ChannelIdx">0</prop>
												</obj>
											</obj>
											<obj name="PropertyObject" class="QuantSampleTypeProperty" version="4">
												<prop name="PropertyTypeName">Quantification Sample Type</prop>
												<prop name="Position">17</prop>
												<prop name="IsDefault">0</prop>
												<prop name="SampleType">qsUnknown</prop>
												<obj name="ChannelProp" class="ChannelProperty" version="1">
													<prop name="ChannelIdx">0</prop>
												</obj>
											</obj>
											<obj name="PropertyObject" class="ChannelGenotype" version="4">
												<prop name="PropertyTypeName">Scanning Genotype</prop>
												<prop name="Position">17</prop>
												<prop name="IsDefault">1</prop>
												<prop name="ReadOnly">1</prop>
												<obj name="ChannelProp" class="ChannelProperty" version="1">
													<prop name="ChannelIdx">0</prop>
												</obj>
											</obj>
											<obj name="PropertyObject" class="GroupChannelTypeProp" version="4">
												<prop name="PropertyTypeName">Scanning Sample Type</prop>
												<prop name="Position">17</prop>
												<prop name="IsDefault">0</prop>
												<prop name="GroupSampleType">mstUnknown</prop>
												<obj name="ChannelProp" class="ChannelProperty" version="1">
													<prop name="ChannelIdx">0</prop>
												</obj>
											</obj>
											<obj name="PropertyObject" class="TargetName" version="4">
												<prop name="PropertyTypeName">Target Name</prop>
												<prop name="Position">17</prop>
												<prop name="IsDefault">1</prop>
												<obj name="ChannelProp" class="ChannelProperty" version="1">
													<prop name="ChannelIdx">0</prop>
												</obj>
											</obj>
											<obj name="PropertyObject" class="RQTargetProperty" version="4">
												<prop name="PropertyTypeName">Target Type</prop>
												<prop name="Position">17</prop>
												<prop name="IsDefault">0</prop>
												<prop name="TargetType">dtNone</prop>
												<obj name="ChannelProp" class="ChannelProperty" version="1">
													<prop name="ChannelIdx">0</prop>
												</obj>
											</obj>
										</list>
									</obj>
								</list>
							</obj>
						</obj>
						<prop name="ChannelPropertyCount">1</prop>
						<prop name="ContainerPosition">17</prop>
						<prop name="HasSampleProperties">1</prop>
						<obj name="SampleProperties" class="PropertyList" version="1">
							<list name="emlist" count="14">
								<obj name="PropertyObject" class="SamplePrefColor" version="4">
									<prop name="PropertyTypeName">Color</prop>
									<prop name="Position">17</prop>
									<prop name="IsDefault">0</prop>
									<prop name="Color">$0012D7FA</prop>
								</obj>
								<obj name="PropertyObject" class="DominantChannelProp" version="4">
									<prop name="PropertyTypeName">Dominant Channel</prop>
									<prop name="Position">17</prop>
									<prop name="IsDefault">0</prop>
									<prop name="DominantChannel">0</prop>
								</obj>
								<obj name="PropertyObject" class="Genotype" version="4">
									<prop name="PropertyTypeName">EndPt Genotype</prop>
									<prop name="Position">17</prop>
									<prop name="IsDefault">1</prop>
									<prop name="ReadOnly">1</prop>
								</obj>
								<obj name="PropertyObject" class="GroupingSample" version="4">
									<prop name="PropertyTypeName">EndPt Sample Type</prop>
									<prop name="Position">17</prop>
									<prop name="IsDefault">0</prop>
									<prop name="GroupSampleType">mstUnknown</prop>
								</obj>
								<obj name="PropertyObject" class="SamplePrefLineStyle" version="4">
									<prop name="PropertyTypeName">Line Style</prop>
									<prop name="Position">17</prop>
									<prop name="IsDefault">0</prop>
									<prop name="LineStyle">psSolid</prop>
								</obj>
								<obj name="PropertyObject" class="GenSampleEditNotes" version="4">
									<prop name="PropertyTypeName">Notes</prop>
									<prop name="Position">17</prop>
									<prop name="IsDefault">1</prop>
								</obj>
								<obj name="PropertyObject" class="SamplePrefPointStyle" version="4">
									<prop name="PropertyTypeName">Point Style</prop>
									<prop name="Position">17</prop>
									<prop name="IsDefault">0</prop>
									<prop name="PointStyle">psNothing</prop>
								</obj>
								<obj name="PropertyObject" class="GenSampleEditPosition" version="4">
									<prop name="PropertyTypeName">Position</prop>
									<prop name="Position">17</prop>
									<prop name="IsDefault">1</prop>
								</obj>
								<obj name="PropertyObject" class="GenSampleEditReplicate" version="4">
									<prop name="PropertyTypeName">Replicate of</prop>
									<prop name="Position">17</prop>
									<prop name="IsDefault">1</prop>
									<prop name="ReplicateOf">-1</prop>
								</obj>
								<obj name="PropertyObject" class="HTCSampleID" version="4">
									<prop name="PropertyTypeName">Sample ID</prop>
									<prop name="Position">17</prop>
									<prop name="IsDefault">1</prop>
								</obj>
								<obj name="PropertyObject" class="GenSampleEditName" version="4">
									<prop name="PropertyTypeName">Sample Name</prop>
									<prop name="Position">17</prop>
									<prop name="IsDefault">0</prop>
									<prop name="name">k-</prop>
								</obj>
								<obj name="PropertyObject" class="HTCSamplePrepNotes" version="4">
									<prop name="PropertyTypeName">Sample Prep Notes</prop>
									<prop name="Position">17</prop>
									<prop name="IsDefault">1</prop>
								</obj>
								<obj name="PropertyObject" class="GenSampleEditSubset" version="4">
									<prop name="PropertyTypeName">Subsets</prop>
									<prop name="Position">17</prop>
									<prop name="IsDefault">1</prop>
								</obj>
								<obj name="PropertyObject" class="SamplePrefWidth" version="5">
									<prop name="PropertyTypeName">Width</prop>
									<prop name="Position">17</prop>
									<prop name="IsDefault">1</prop>
									<prop name="Width">1</prop>
								</obj>
							</list>
						</obj>
					</obj>
					<obj name="item" class="SamplePropInfo" version="1">
						<obj name="ChannelProperties" class="ChanPropList" version="2">
							<obj name="ChannelProperties" class="EMList" version="1">
								<list name="emlist" count="1">
									<obj name="item" class="PropertyList" version="1">
										<list name="emlist" count="12">
											<obj name="PropertyObject" class="RQSampleTargetProperty" version="4">
												<prop name="PropertyTypeName">Combined Sample and Target Type</prop>
												<prop name="Position">18</prop>
												<prop name="IsDefault">0</prop>
												<obj name="ChannelProp" class="ChannelProperty" version="1">
													<prop name="ChannelIdx">0</prop>
												</obj>
											</obj>
											<obj name="PropertyObject" class="QuantConcProperty" version="4">
												<prop name="PropertyTypeName">Concentration</prop>
												<prop name="Position">18</prop>
												<prop name="IsDefault">1</prop>
												<prop name="Concentration">0</prop>
												<obj name="ChannelProp" class="ChannelProperty" version="1">
													<prop name="ChannelIdx">0</prop>
												</obj>
												<prop name="ReadOnly">1</prop>
											</obj>
											<obj name="PropertyObject" class="QuantCpHighProp" version="4">
												<prop name="PropertyTypeName">Cp High</prop>
												<prop name="Position">18</prop>
												<prop name="IsDefault">1</prop>
												<prop name="CpRangeHigh">0</prop>
												<obj name="ChannelProp" class="ChannelProperty" version="1">
													<prop name="ChannelIdx">0</prop>
												</obj>
												<prop name="ReadOnly">1</prop>
											</obj>
											<obj name="PropertyObject" class="QuantCpLowProp" version="4">
												<prop name="PropertyTypeName">Cp Low</prop>
												<prop name="Position">18</prop>
												<prop name="IsDefault">1</prop>
												<prop name="CpRangeLow">0</prop>
												<obj name="ChannelProp" class="ChannelProperty" version="1">
													<prop name="ChannelIdx">0</prop>
												</obj>
												<prop name="ReadOnly">1</prop>
											</obj>
											<obj name="PropertyObject" class="RQEffProp" version="4">
												<prop name="PropertyTypeName">Efficiency</prop>
												<prop name="Position">18</prop>
												<prop name="IsDefault">1</prop>
												<prop name="Efficiency">2</prop>
												<obj name="ChannelProp" class="ChannelProperty" version="1">
													<prop name="ChannelIdx">0</prop>
												</obj>
											</obj>
											<obj name="PropertyObject" class="ChannelGenotype" version="4">
												<prop name="PropertyTypeName">Melt Geno Genotype</prop>
												<prop name="Position">18</prop>
												<prop name="IsDefault">1</prop>
												<prop name="ReadOnly">1</prop>
												<obj name="ChannelProp" class="ChannelProperty" version="1">
													<prop name="ChannelIdx">0</prop>
												</obj>
											</obj>
											<obj name="PropertyObject" class="GroupChannelTypeProp" version="4">
												<prop name="PropertyTypeName">Melt Geno Sample Type</prop>
												<prop name="Position">18</prop>
												<prop name="IsDefault">0</prop>
												<prop name="GroupSampleType">mstUnknown</prop>
												<obj name="ChannelProp" class="ChannelProperty" version="1">
													<prop name="ChannelIdx">0</prop>
												</obj>
											</obj>
											<obj name="PropertyObject" class="QuantSampleTypeProperty" version="4">
												<prop name="PropertyTypeName">Quantification Sample Type</prop>
												<prop name="Position">18</prop>
												<prop name="IsDefault">0</prop>
												<prop name="SampleType">qsUnknown</prop>
												<obj name="ChannelProp" class="ChannelProperty" version="1">
													<prop name="ChannelIdx">0</prop>
												</obj>
											</obj>
											<obj name="PropertyObject" class="ChannelGenotype" version="4">
												<prop name="PropertyTypeName">Scanning Genotype</prop>
												<prop name="Position">18</prop>
												<prop name="IsDefault">1</prop>
												<prop name="ReadOnly">1</prop>
												<obj name="ChannelProp" class="ChannelProperty" version="1">
													<prop name="ChannelIdx">0</prop>
												</obj>
											</obj>
											<obj name="PropertyObject" class="GroupChannelTypeProp" version="4">
												<prop name="PropertyTypeName">Scanning Sample Type</prop>
												<prop name="Position">18</prop>
												<prop name="IsDefault">0</prop>
												<prop name="GroupSampleType">mstUnknown</prop>
												<obj name="ChannelProp" class="ChannelProperty" version="1">
													<prop name="ChannelIdx">0</prop>
												</obj>
											</obj>
											<obj name="PropertyObject" class="TargetName" version="4">
												<prop name="PropertyTypeName">Target Name</prop>
												<prop name="Position">18</prop>
												<prop name="IsDefault">1</prop>
												<obj name="ChannelProp" class="ChannelProperty" version="1">
													<prop name="ChannelIdx">0</prop>
												</obj>
											</obj>
											<obj name="PropertyObject" class="RQTargetProperty" version="4">
												<prop name="PropertyTypeName">Target Type</prop>
												<prop name="Position">18</prop>
												<prop name="IsDefault">0</prop>
												<prop name="TargetType">dtNone</prop>
												<obj name="ChannelProp" class="ChannelProperty" version="1">
													<prop name="ChannelIdx">0</prop>
												</obj>
											</obj>
										</list>
									</obj>
								</list>
							</obj>
						</obj>
						<prop name="ChannelPropertyCount">1</prop>
						<prop name="ContainerPosition">18</prop>
						<prop name="HasSampleProperties">1</prop>
						<obj name="SampleProperties" class="PropertyList" version="1">
							<list name="emlist" count="14">
								<obj name="PropertyObject" class="SamplePrefColor" version="4">
									<prop name="PropertyTypeName">Color</prop>
									<prop name="Position">18</prop>
									<prop name="IsDefault">0</prop>
									<prop name="Color">$00000097</prop>
								</obj>
								<obj name="PropertyObject" class="DominantChannelProp" version="4">
									<prop name="PropertyTypeName">Dominant Channel</prop>
									<prop name="Position">18</prop>
									<prop name="IsDefault">0</prop>
									<prop name="DominantChannel">0</prop>
								</obj>
								<obj name="PropertyObject" class="Genotype" version="4">
[truncated: 1,196,928 more chars]
