# Supplementary material for: MicroRNAs and Their Inhibition in Modulating SLC5A8 Expression in the Context of Papillary Thyroid Carcinoma
Source: Int J Mol Sci. 2025 Aug 15;26(16):7889. doi: 10.3390/ijms26167889 (PMC12386254; doi:10.3390/ijms26167889)
Supplement: Supplementary file 1 [file ijms-26-07889-s001.zip › ijms-3558049-supplementary/Manuscript data/Fig1 data/Data/Wojtek_09-05-2012.ixo]

<objectstream signature="IXOS" version="1">
	<obj name="root" class="HTCExperiment" version="5">
		<prop name="name">Wojtek_09-05-2012</prop>
		<prop name="UID">9C4F07CF1B60479CB76FE897331A77BA</prop>
		<prop name="OwnerUID">F404651FE01F4079BFE347D481B5105F</prop>
		<prop name="Created">2012-05-09T15:20:31.921</prop>
		<prop name="CreatedBy">F404651FE01F4079BFE347D481B5105F</prop>
		<prop name="CreatedByName">genomowa</prop>
		<prop name="LastModified">2012-05-09T17:08:49.531</prop>
		<prop name="LastModifiedBy">F404651FE01F4079BFE347D481B5105F</prop>
		<prop name="LastModifiedByName">genomowa</prop>
		<list name="AppliedTemplates" count="1">
			<item>marta sybr</item>
		</list>
		<list name="TemplateOwners" count="1">
			<item>genomowa</item>
		</list>
		<prop name="SWVersion">LCS480 1.5.0.39</prop>
		<obj name="AppProperty" class="TAppProperty" version="2">
			<prop name="Created">2012-05-09T15:20:31.921</prop>
			<prop name="LastModified">1899-12-30T00:00:00.000</prop>
		</obj>
		<obj name="ConProperty" class="TAppProperty" version="2">
			<prop name="Created">2012-05-09T15:20:31.921</prop>
			<prop name="LastModified">1899-12-30T00:00:00.000</prop>
		</obj>
		<obj name="run" class="HTCRun" version="7">
			<prop name="name">Run</prop>
			<prop name="Created">2012-05-09T15:20:31.921</prop>
			<prop name="LastModified">2012-05-09T16:44:50.562</prop>
			<obj name="AppProperty" class="TAppProperty" version="2">
				<prop name="Created">2012-05-09T15:20:31.921</prop>
				<prop name="LastModified">1899-12-30T00:00:00.000</prop>
			</obj>
			<obj name="ConProperty" class="TAppProperty" version="2">
				<prop name="Created">2012-05-09T15:20:31.921</prop>
				<prop name="LastModified">1899-12-30T00:00:00.000</prop>
				<prop name="HasProperties">1</prop>
				<obj name="_Properties" class="TAppProperties" version="1">
					<prop name="Created">2012-05-09T15:20:31.921</prop>
					<prop name="LastModified">1899-12-30T00:00:00.000</prop>
					<list name="emlist" count="4">
						<obj name="item" class="TAppProperty" version="2">
							<prop name="name">TopChart</prop>
							<prop name="Created">2012-05-09T15:20:33.187</prop>
							<prop name="LastModified">1899-12-30T00:00:00.000</prop>
						</obj>
						<obj name="item" class="TAppProperty" version="2">
							<prop name="name">LeftChart</prop>
							<prop name="Created">2012-05-09T15:20:33.187</prop>
							<prop name="LastModified">1899-12-30T00:00:00.000</prop>
						</obj>
						<obj name="item" class="TAppProperty" version="2">
							<prop name="name">RightChart</prop>
							<prop name="Created">2012-05-09T15:20:33.187</prop>
							<prop name="LastModified">1899-12-30T00:00:00.000</prop>
						</obj>
						<obj name="item" class="TAppProperty" version="2">
							<prop name="name">RunOverviewChart</prop>
							<prop name="Created">2012-05-09T15:20:33.187</prop>
							<prop name="LastModified">1899-12-30T00:00:00.000</prop>
						</obj>
					</list>
				</obj>
			</obj>
			<prop name="State">3</prop>
			<prop name="StartTime">2012-05-09T15:23:34.296</prop>
			<prop name="EndTime">2012-05-09T16:44:50.562</prop>
			<prop name="InstrumentID">27011</prop>
			<prop name="InstrumentVersion">HTC_VER_10</prop>
			<prop name="InstrumentName">LC480_27011</prop>
			<prop name="InstrCalibrationDate">1899.12.30 00:00:00:00</prop>
			<prop name="Technician">genomowa</prop>
			<prop name="AcqStoreClass">HTCAcquisitionStore</prop>
			<prop name="AcquisitionStore">eJzknduS4kqSrl9lrG3fcUEIECCzmTbTIQIQ6BAuhU53gACBxFmA4Om3I2V20d1r9r6psaqyWRdlKy0TEKTi8+/3cCn/87jY/cdhvl/9198ux2P5t/9YFvPr9b/+NvZ1dXm+ba/bcns8eOXxsvrbf9xXlyt+9V9/k/729/88XY6nr0fq2fxwWBX68XYo//Z36T/b7+/900948/2pWH39gNL//oliey2/n+O5LFZXfP33z/zX3+T3S/w4tkm52v/j2Pz6Z//7w3Evx81lvv9vjmS12a/eR9H5i282T/x38hfH9/Fp/DjK/9dB4ifIiuPHwz4OuPvPB+xv9/iqPbmn9Pt/cVT+an/629//T4/IElO7xoA0//zV8Te/iI938PHNyaHcXJqX6vSUv/iBYF5s07/+1GC1xu/eVvVh6JI0GJLv//7qM17iMx02bL7E8wZf7b/5Mfx43OP2UF7/9vdBJxpzRSlfxLltFcmItrEOVDu3iLtqbU70sO9xYE/LoHAdQ0DdozqC8XxGhUd1LaNJ9kp5u1q+iN2OncToxdwF9cEN4l8zLaA7iDq8W94VYT2fD6Ct2+7Be9GzLdytwRMq6eMlbyvkRm2lewVjmLoB7+WDZ+5sYc2MiB0U/tAONOeyucnonj96MBbpNPckRwClF5/xfrW45tZEWZiG23EvXCLzfm6vonZmyIdYg+nE1wTXD5uA9gNqw/Q5MHJPSFDRh3Q+8/4MLtQZ7PuK4bJeCPbqynIeJJDR3YpMwR22jNw3p1lGLdgIsO8nfP/ZIKuooW0ZfyjGXlgd61QZPBdT0AcXQ/jx9qHQcbC0wZQ1TfjqJdPoNjUK/tSnfeGspbtswFNTwRllIwJmYth0Mu9ZMKUnnQKJoKBxGTugvSI9908jsOmQiBAsd2lSePheRV1z1OLPyHwS66IPNWOiuC/eT+b4ejB2wZANYgIjiU75rqcq1DvmM5h5dJJ7lo3H/312tHE14b/vdff9xa+CgPRLICB3B135rxbLJwSGskS15p9fCYHhT4bA1G9PuSLNJeqqzxYz0pMYgRXNVQHnstKo2j0GwPqOQcAf4UmZ9odTGLMpy73qoeEieFwy3vMoEc5Wd05GL8wDMLUjo/7zDCUtlfGAS26GUNkWm5T2tjOZt0Wg5vwaIWR+QMA6t6zUGErthPdJ60Ud17+DYb42KtBUx+e7LtSMbvJeG8ZS2xL+aCQqGhfdMW8dvTJ3T/olMa5to+LVfjGkzqrvykaSEwa0v9RziFNeUOc2BNDuU1zEL7pldMC9K2+52UVY3nnAjId+XcJodxsRflhkMs16Ewecc0qpn86ykhrKMgK2nDPiZwSP6gcE7PvzJBuV/XBhphCaQzXKgFrO0QXt0sVFfdhkjK4H0ZEPtvMBdXSDM7ppMwrWcjghfNz1U2qfrh6oo7Eh4P7y8PN/THywxzeDeGSMULrs8yW4d3lK/KTwNSrnoyHvv/IXdZfyQjKG/XWfD/pPjfj71boyFnpugeXZeu4dPXx9sST4fvodhEirlym/IwQ6vwQCfUkZdLt/BgQG5OdCQE3HU94+7BECtNMyDebFE3And43C7QUmJRmNYKRSPKlHrCrpeKTaMOqFoxymC5Booh+2WEn7hFoJc0rjMY4j0EYvlsPaAZnunbXCyYu0aQOBdjYb8vZrq1F/elWrBgK96FoSd7ccpgYZLRZcPuiv3B4G7dTotYkK+nPEqNfNHgVtR8rbVKhNfbgGGjVb9y8IWIRe8OfHEeGEL4a5M0i5RpNgOIFJSgzq9a1HRZ350YfJJWaUO6Vu0tOrf8JK+rzkDQT0A13BZH4fE9+3nibN1CvHymlQwu+jTKKTrZiDsb6PqF8+tybt9ba0gYDTfpiS4fY5gKv08HjtY5bQm28BmIauC98uM7uBQJushrlrliqjeV+bwEzaTglfxS+JGnPLB9Vw0FR2h6fdQMAJcPX6ipMVVFaGKUx2hxn1AtsHmod7hbdX9it3/fGSGef9rM2fh4ku+CVfyw0EZtbDoPwpVTYNLQEIqf6UerMevr/fEALdXwKBAelIf4oJyD/ZBK53f8Zfs7YkXLvVAsPdPabAHrImvOdRA3pL0UpH4xvFRTHEyn4WwoFRaY8pDCqslMYAIVCbQAMBNZ8kYLrKiPKLpuNinXAV2GmhYr0DtaCzjqWC2wZ8fk9TsdIm7oJ3DwrGgefayozRKprzNlBC7U54z4xokutgTQMm/MPsUVKzkzKY2Bc798N2YNIOYokPrG1JnJU6CIy+uyC8v18owrXsDaNJKEwwVtzAyqxtJNp7EQwRkcEEWMdnQLvd+YX3N95VuBdYBEbu8jXgskZdXpRPoBtYerhoFkx4ugYKXW6xEk8HQ9T3Dd0GHybgHhxZMm7h1Qdz2WeCl6aW0u1lCaDOHdT5GgKn5+DKJf0yIBZEqkn7LZgiVDKbeGxPGe2sHgLcnkDzeE62QHcFmpi5zmjuXYZVRsdSvAZVy2YYt7YIgbsdDnlHeb5EEwcORdTiSjzFym9ma8kILphgJkkHIUDm+PsM28KD0WQxFV7leMHvCIHer4HAsCf/bzWBGgKdayQR1920AkOQ5Qw0vYUZ+mVmAVZyEuNJM8JF099gZb9FSxdGZ4zlXjl+ao0JdGKH5O5+cyuMw9FKwMnaI4GFFCEQBkv93yDAso1G4KhiZv4BAWcxGCbGqDte8UGXEeq+Opjp70VMge0LNAv7zkv6XJcM1KTtCD86BXYDgY84YLj3Dpev/4CAPI9NmHZ9I+fkgeZhzIcBxokpI1zxtgklq+0Zj1+/Uqd1vZjGPRKbBgJ8dcNFomLuAabG+P6NMfrLSlLTBgLcf3/fnq8Y78jBPm9MgC4o4mWl4MPOU6zcLYKVfFwlOoF5GzN9Zzm7NibQQODVZTZM9rGTe66S2/R2mQTgSvgsDQTu3iQE2z4jhK9ydqKbCXKJddsz4u1mRkqTdkdpIODQ1kw2TirVwH5DgPcCVaPjB0Jbv+qG8KTrGwJnfD/u/jrN/UrWk98RAvIvgcCw31f+FAgoPxkCcbWzeW+1QwjMlmgCNQQmewcXqTRACETDfA4jO8dF6D+x8vv3mKMJqGMBoxcu8tvpkDUQcGDcqoxlvpmD6dFR3kDACycG2OtcpTw/b040Ox3a/DFf67jQggq/X1ySBgJNT4DcZyveS0ZEuGX3Xhh9BR+vFhUjDQTmsjaCyXLp5A0EDsv2lwm4vfUAGhP4gEASXqdgFnODQDF+yLQkuKiMjYQ6TxWs5DUEHnC+5O5xhhDo3+MNWJfHhHyZgHn0QG+t0US2OZqAezr+EwRqE3gNrG8TsA0rAHvZYsTrLXDRZjFW9ukx0ImvWpDQ9HS58NZ+gHFgEGxsKpSMg/qq3BysBWavw3iDx6duaM7vFi7SGgKG2H9DILQeG5jdUos2EHCq84C/LPWVO5NoJhnjw1VFU7L1HDjFOIQKZCNUxob4MoE3BMzKnpLfFgJ/tXvxPw8Bpaf8MY3Bnx0H3OnlGwK1CTyXdPoFgW4LT9qVSxIYOWeW4wqsFPo85wiB42uc88vryRoIkG2MJhDsV6VxXl4RGoXxDQGSPtAE4KaKBgLdAX49fXCNcIFKQPvjxZw/yrwkliUPAyNx2imvsgnJ7Ue0LhoTcFqEkSYOjPJkhMvFRhNYDoOALjtjvYGAbWQYB1r3ncQHmwVW1UrZaB8m4F9yjAM1BGa3GE1gvdfTJg40PQHFHDDDfKEJjAf/MIEaAo0JvBJ8P48tWYG7jcfUK+cIiR8m0OwOwIF/QQCioXaiLytGae+nOuGkXwVNHKim+lA0PQG7E/gwfS9R79HJS7r2exGYCeq/v77oQQMBdUC+IWBpy6yBAFgdI/mAgPVYDOQGAvbAQxOYdvD9T6/UbkyA97ZvqE+ID04nRQhEu2f6O0Jg8EsgIJGu9Md0Bn82Bba9hfWVB+qmwGhynIHNTY145Ixn7ZLSf1KBTnkFGB2Ccd6owI+mgJ3ubidjnagLmLXZKIdI37ImD5ji9E0BN0UrnY1v3ypgPMcR7xDnlttijnlAWd2XnLTHqAI/8oDOy28ViPbKGGh6QRWIW6gCjtPWmzzQUIBFry4fzpECX3nAy6fgHnNK+XK4kelu8gibPNA0Beo9QpL0L6RRATH4VgF/7XhJQwG1t8f3X1NAdXgK1JJQheqmwO2+N7jSkvfUiSCRjWAgAlB3OqrG6JqVjQroRqYT73DSPingkMvDpFBBBLpVehQOdyI3FBg5KaaK1vWZUC8hAdCTwvD/DtWJ3lykAN3OLAFc8lN6k/pys0fYqEC86KlNHvCdg6sYjKKj2br9TxSoVcBrOdvsd6TA8NdQQJJ6///W4EClUq/+59duEv7PBYLaBXYbPgPHfddq6S2wSU/MP10gOA6/KOCvVjoKt73bNS7QtAZ7orfAVT/DWmlQ3aSP2xIDgdFVhdcZ8i8XYKSlCz4KMqyFj2jRuECzP7CN/DVvjd8uULcG8/RIwfZ73xQ4nrIJWJuJQ/wUgoS2o5fx6QI1BRS+UIibKg+kwPQxhbF2/KZA0xWYGyP6ry7QTArUXQGbvNdnq/UXXYGaApMBIAVKA4W6psDHpMDuLfRaZoyE31m+N0nVjQBzfjWoZzOkah0I+mdPoXapqyYtV0UCenvmU3ifZTTa8PjLBWx7m9J+6xh+UQBSfL7e9JGBHfSsvKHAj01Ci5BB9dkVqF2gXaqY1ERi5J8UUFszClPZ+y1dQPlFFFD6f0xvUPnJLlBToIJNJ28oULtAnQi8TpklFGSxgBF+pATK9VP7dIGu6Zn/tkEAnCxAg8mIeEn+NJu2gJVPVdJQYPmMvyjg985IgUcyCz9HBWoK1C5gn2P3ZKyyB4PZcYi1dTpGoze8AF1gu0cKrPZIgcfmQj97g2r30uEtByng6CVSIBlTfD9RZhAvXG8UGqdx+EmB2gVqCtiH40AzNsbbuFfvtkB22365gPO8ogsUD0xAu1Nv3biA10+8LxcYqA90gdtRxuPdLUOY6NqIfrQFGgrULqAX67JpC9ix+rDpPkqWMJ3GgvpwL2yaL3DV1xQAaYXHd/JIhAmq9+0CdW/QuVwxEYw7r6BJBK0s/KZAnQgMnSMFsuLx1Ruk6drIvS4HpECaYyIYOb8xBaRfMzUodQbDP6Y72P+faAwMWoMOdUXeSozjY2iBmQU6bRoDdkaWMIIhI15/AArtP7CYjHaTMYHlVLfpTaAMPJ5XQpruoGBi2WCAO2Jr0ikeTYMBvj48KupJlgHq1kEMqO3MpPvVLuFth92ES+Nr8CED7r63PhkJ6zHQ7gKL63aIGBi2zAliynNp0xioMdC9Pm+02Se03HavwUDTGEhclJsPGdA7R1Tu1nAkvLj//MJAPTHURAJw8wxUpzIp11uo5O2i52OEOKETBDpiTzibNcysNcqQH+IyqjFQdwed0dQsjUsbl7GbqYitWgYO9Cjw83pv1s8jLMb1FsGgjVLXRILOs1iB3Y6CnN+KIqABjWMYzfJ/l4GmMaCPJv8kA7k7lRsMNFsE095GAyOLddJgoI4E05n/j0hAkTcTfp+J3zYSSL9mblDq9qXun4KBn50JmPFyeN+6IwY8HTFQ20CNATyNq28bcB+YCTbUw+p6RTkd7ek4947r7RcG6pmhZqewBGsJRstEDOQSLpv1Fp1em75UAZenWtJzRNEGhiVWq7o/ePG7cTMz1OwUcnex5v2TSYidJvfKmOh8BMac47INHC43mUDdSWgDNQYupatxeXXGxyuDBWsyQZsuWtTxV+jctQ3UnQFIHFWhvYUVNTbQYKBcPk+8Y2hn0thAjQFXwwXa2ECNgcYGfvQHtcFhTPnmndzz/fmfMsHDuEYNBqCwtarpD1pwNGizSVB3BhobqDOBRNMMpoUZCs+1pYwue+p3fzBcegm15pvvTLB9QtFkgml8snLvMPUzSuf9wdf08Ecm+NEfHFbc/cJAf4S/z3pcoLYBXuX674mBXzM5KPV63T+nQfiTMVAFbffLBsJRKzXmbGKBO4102oQC8yzeNuDgsvFtjMYNBrLzhHJOsNrf1uu8aQ00NjBKJwtw8hGGghtDTCx2goF6H6l5YwObpGfAzE3RBs7titG2dY95axXe8mZq6NI+bPirmkm0sQG7NcHH03iUNxgootSEycV2hb8aYCioG4S1Ddh+e2Yb43v3CwPu7YbLrG4NsNcdi6BfIQa2ZBk3NvARCuoGYTMwsBwft01rgOd3/P66QvuZnvuM+J0CsfZi/NsGRhFiYJ7e9CYUuMH4dDLm6zhoQsFHa+DDBupQoED8bQM1Bib2KKJ8eC++MOA+t4gB2kJMRV38+mOboLYB1Z9820BynPe/bKBuEC6u1y8b8BcRhqI+27hfoaClaAk+HxWNDfy+GPg1s4OS3HnrwJ+BgZ9tAx8YqEPBLBEW0NccMSA/IP0KBZ7A6lb3BtK2haFgaU1EYwN1h7AeGWh6A3UosDRrTMHtPG16vU8oWFaq0c9QcFL03F8GmtnsFtb7BB+9gQYDG9ktGxuwnutRDpsAl/FlUIyBXpdu3mCgtoFmn6DGgBMbMn/0li3xYQP1bmFjA3VvwGA3xAB3n1ljA3Uo+LCBBgN1KFifVazm1xeGoh+hYLQ3xgL6Gkp7bQP1PoG9uiSloax7XzbgBcOqRDhMgk8bqDuENQZso72xsSZLOdBOL8obG/jXUFBjoO4NNBj4sIEfIwMfGKhDweQa6Hi8U3z/dYdQOxdGzpULYiBW8wBDRXsm/DzXT78lBn7N9KDUJ8M/p0X4kzEwsLoOfxnXTu7GR7SBujdQYwBkTcso25IURsF+JGCzxmXwgQF74wE19ruct3oSLtt6aKC2gToU+HTv2VS+HP+pN1C2cqMJBb5zBrMJBR/jg7UNdN0pIe5cbn+Fgtls940B+cpMUI+Ptw28W4T10ECNgaY30GBAX/4jFLx7A/bkSUVjA3VvoJ4cgr7jFR+XFDZDA51dvm16A7B1sBrXGDDK7jcGYEhXjQ00GKgvJGi2C+veQL1RUG8XNqGgbhEaR2IIsFe4DIEvLs34YIOBxUspwFTuMYaep1R8YUC9MAoX18vobreJwRq5TDQbBfXQwMjcW8RvrTEU1L2BJhTUQwO1DTjzOdoAPW5YEwpM1jHIlw28Nwqa3sA014vfEgO/Zn5Q6ivkj2kR/uydgvToct7Jafe9n9/KPkKB31tnKTUiihjw53ha1xhovYYouWE2yfl+tsWTtrcumhahbZ1WlWFqR/z5EsaiwYB0FZjtWweNwv7OJTrwOQVVWbyr47tFWGOgsQEtWxZGcrhnfChbkrCj+VoyLh0yBnN5QKysStCaUKCWF7SBrB+kdG8+3wOJs1I0NuAdZ/2/xgDYAh9vb9Wv3gDX5W32MUDYXE90WF+3YFSVKb5sYBqLTwzUNqDz6fhrgPDH1EDTG+gNSNRggEspfGHA7g/e00Hv2SEyXd+bFmGzU5ClWgH6SkIMrKdBRW3+SMC9nChpMKBeejFMxIgJfu1kVTM1ML1x+2tq4F9toE/5dyh4jlVG9fh9EeHr/G0DdSjQ1/x3DgW/ZoJQGgy6f0yL8Gf3BmoMEKnXIQ0G6lDwgQFtIb4wwPvV9t9toG4RNsNDNQYGZrwE52aPKZdD/csGZo+HJjzTV+UvDPwIBdG5HXF5vMBq/i8twiYUVNvrGMbS5X0Fz9sGVBUmQA+ZS5uxgT6NvkKBU64QA/VOQR0KbLPFv0LBrC9/Y6AOBTN8C182UGOgucEAjDEU1DbQjA3UNtAOuWhahFxae98bhkU8Jh+hQKKrglhuKX+1CPUdxdBRY6BuEbqT/J96A3WLsOkN7DtsD6NDFhMvKYJTg4E6FDQbhvVOQW0DTSjIxWTb7BT40uaVUHl57vEOHXy3CGsbaFqE9U5B3RuYDR8G4W0XQ15tA+PNZpb/vjbwi2YIh7L8x7QI+z8ZA9sVLsxeyNEG9qR1ajDQ7BTUGOiq7ywcXvG0rjGgKjnawKKNGGh33jN07xZhbQNNb6DGQB0KmrmB2gZqDDQ2UIeCEV1itaoxUNtAvWHY9AaU7nrz2RvY3OmXDYDBK0aFkCefoaDGQDM9VNtANPEH/LVftvKmRfhjw9CbFpXWzBDWGPjYMPy4z8iPUPBlA54lYFJob8l/zw3Q12QDbn/wT6Gg3jBsMKDlatxMD8FrpUnUKN8tQ9PAamx3cBk6rXv5tWG4PmMoeE7sA2gTJRHeMpLKJhQ0OwV1i7AOBe4jZrm/u2tlczlBHQq4sXoVdNe9dbjcL5/5v2KgCQU/bMBXszcG3jZQY4BHzvP3xMAvGiJUusM/pkX4s+cGruzlc+VIurl7DFulMSyXXzbAe66WUok+EANJC7N539oC3bNl2IQC/2HhaRq/FoevCwro1ZGMUCZpM0ToPw5PoHqvh9Xcm2i5/2pxhYbLK4XZdqATL3xfajfpLoKmN9AMEf5rb2DYX45AswdjCr2ppn3NDdQ7BbUN/LigoOkN1KGg6rxtYHHDZSYbiDVdp7isxl20geaCgjcGPlqEQzv5bhHWGBjN/hEK6g3DeqeA77u6SYuh+MIALy/eZ4uwGR+qbWCmUvy86t5AAGoAM6NtiI/xoWanoMbA9W7uGwz49w47fWHAO1LCl7ft1/hQjYGmN1BjwFKp/XVVUb1T0FxfXGNAZUMDqLrB0FVjgLRUF4wYPwBcFllG40AEDQb8qfMsf0sM/Jopwg7pkD+mRfizryhInXvEe6D0hNvZtuSmN1DbQLNheJXe1We5HVPPl58BXfcw6448gW75AwOy70vC7fKVYihKL8XTkI8FFBFio9+3TBh1Fhrh8khjtAophoTb2aBeftbsZsOwuetYvWE4Xne/egOu379LjQ1M91N8vtoGmlniUwsxsCmC9N8wkD7WCu86yzZ1x7cHUHm2sWB6Ur8xUPcG/hUDPWZ+24A2uG5hLCoz943VdyiobaDZMKxDgd3iE9rYwMcUYd0irG2gDgWNDXSlPPyygUPyvmtZaTyaWWIXfBWxsEtPYD12CWl6A94Rq7/euTHa2ABpi+izRcjTzRa0/g4xUM8N/NgwbG44dIer0bQIm52Ce7jhwOw1OoARVV8YGD1gRiCSt7/lTkHn10wRdiTS+WNahD/7RgN9s5vynnmWcwsGWDdqDKhsrYtmw1DEjx2M8nxMeD/FZWMa77uPzGZYLcfvbFk+fJRqse3k7iF0mTHrTFZAR9E4972Bl1Awhhaw2QFDQNF5V0NPjGF0j40c+Amzcn3LIeV5uBHndrhWDQYekYWhoMYA3V1NGHMPq68TZeZni7AOBT/mBhoMSJtYBeu8bBO3394kNBkTG6zWmlF4PsGk5Z18YcB/7fSvnYLaBj5ahHr+toF6bmD1zIP31OT7QiEfQ07fQlugygBD0UbBx/+420iDgaUVJ8CyMYYYaINMhYPL+N2EoB65aBkt1ruKV4e0RW3piBiYWNkXBvzXsSi/MCAfKPH6Dz1rNgzrFmETCureQGMDP8aHPoaJs5tADMhbg0Jr/sBQFG88sK4PxOAszE40sWkILHpZ1Kvk7W9pA51fM0XYkd77hX8IBn72TgHhsxN/EG1IrNN0Y1KtZdkNBpoNw2ozPMKIHHFZ9Ke6THuXzQLY4DgVvNf3TlhNsbpJD7dH7bVzPxmDMS6j0WCPy0R6Z0+/enemi4TmnrXLKrp5oR2M9Q5K6vBYYTa3Xinvvy534rDpUG52Cj5CQav7MMHVijHxkxXaQxMKHhOXNDZQ32+kPU5uuZsUi9TYL3sG2oKjEj9/bAraU2IAteixnPPXu0W3FQlMe9NR7gcdrIb17Qc/bjVQh4IPG1idH18Y8LqXrU3TI89hqvZNCtfds/q481izU2CAugRXnaA9uaquUUdfYrYf9Kjw5xwqGuYHgq/Xx9Aye9+JrYiUEy7z6Vz4sl1IVC3iOVjp9XvDsA4FbCC+beDIrRyMtGXnTW+gvr6wuf1g5i0qI5o9GLjx2RB+1VZt2tKHAdjxgwkQclXR+TBPwMoiW/Cor/+etx/8NVOEnU5/8Me0CH92KBj2dy3eN/YqgfC5qeg6wOrJbpku+FBkBb1qcQXj2XEmePbeoLJnVgZsP58RLs47k0ajy4APD8c+sXd7buLjjwega80kXtH1ZBpdH2vQx8VY+CsNq9vhaVkwXhlY7SyvOtFs2d3y1n1SCevQU8DYPozdFwZqG4jEcQbqzESsKEkVNDbQhIJ6mLi+ASG5mvfcGl0HpbE4bSZAX65GYOpxxFZHCHDNyyj3dv2qoN1OL8FlLSEGcut5oi15em2mCD9s4GOnoNU5Yrafeyj50QQx0LuTEy6z5VT4V4LL6F9vQJjKcQoMEwmBmY4/zyoL7ej1ZILP38PIJVv0+CtctIllZY8TlV7mBcZBe04/NgxrDDS9gToUNDZQ7xRcr7wAxhKHevIYGeucnW7TInTsx6w0rMQag9bzETvJ+IE297wmQPfFKIejquPvx8k3oHsrh3CzMOzfEgO/Zoqw05XJH9Mi/NmhwFlYHkx3G0a8St+a9KULB2y70kmDgTKuNBj3+hyXRUBPdMZ6Z6DdyiFwG+0qGvixCTOI1Nzrn1WFGlnvCe7hbglvcTJONAyHEmjrs0WgLefae5IVU2owGxEO3LPpcvV68s7eIMLKXzfWYKDNXIlYW4drVAk3LrDr2Mw9A6CgW5ZMv2ygDgVHPnN4y73jArrFV9OYej0fmMxxGayLOgvzJehiNSF8tMBsX842KO3lYSx4W/JKavqdG3+cL9fc1Z6L4CMUeKyNoaAVqSE47nt8afLeIJ358QucbG4Jn/aNoukN9PRDQZoWoTTHxzujGF9PhPj4YhMX4OzysfCIjdlAo4c2l31TJV5vuZHpY87OYIbB/GtugJWTbwxM0aKoN77GYEd7lvvzHG3qYtITaEmOv49WSdhXi/C9YdjMDcxMauHvx0B7OCVcoodrvgN1LPD98Afay/5MShg7Q0/Ane/k3xIDv2aKsNPrduQfm5W/NwZ+tg3kotcBreu5FJZzcqIbi3IwpAFmS3WOWVTXgg2Y9j4ifnjolBRmtAVGdhQ5iIBp1JxNUhgxxnI4dHWszkwagf00QXA2oQp9FAyro7ILCai7PYaI1RBPy/lsmnuL2cuksYkn9Ng4yMTNNuu0wYC8sCXRYOCRbgIYp2QmvPPyfaHzXJt+bxi+h4ll+7Lgz6FEckufDSVjlOVHMI33vF+eehKNdvT95w4qi/BxubOpVsQrPBI6obCmO41mWQsxJBkldY3eLGswUG8Y+oWL9pLucBkao9uIeIuFntBsrTEwuhpGA3eal81OQYOBujcwUodY3cvLjPrEQVtSHIE2VeloU4fVGxv5Az8f0zSE9zpAQn3ndG5sAEy5KKmh8TmY7v3bBu6qmoB5SjHULLJMpv1wgp7zWHvUOxwQy3Uo+JgbCIZWAKqRjXPAjyCl21WMv9/j3KGQ3H2FkklBgapSnPviIH7PUPBrpgiRAT1F+v/9fZLfBAM/+++TQFg8Ybp+rHLeOxwDimkAC3a2otTDsq3Q4BBOgVWwJd5aOpn03oUdaKPpisD93g3ooC/a70tdXOo9FpJGI18+gza44mmtbiKgu1XoglvlO8IHTpJRVUa7oH0bcr5KhET3h+sSZkqk57C54+KTNpc9Jy+vQ+209dBoeHl3xo29K2Cw2Ep0kb3vaTrIOPUzN8joetJ+YtGL+7mrzJ3UYE8bQ8c5BMLbc8Zox0wnoK8SP/fbh4BRVUywOqvJlPrT4pXQW+G1uJQrd2qb++vXhmE9RdhgYCFZaBO7AiX/sfVO9OmUBcyuyxjtZrwv/m2nwKmGLaALz839sU0CKqaVBdbL9ag/7xUZ3ZyPETjyakz8ZYHZ/1xpZ3C7dE79zoJVtFddF2BOOrjs/fUzo0Sx5qBH4xHlprXVKDETA6yVGSEGDEmixmv1NT7U7BRctssj2sTp3UGw0HY0L0jA0EzE8Noc2dR25RvombelHm13f8u7knd+zRRhR37/bYI/JBT87PEhmZ33YHvmBSXgMMioMNQFsEuCp2E48hKadM8vGG/aZe4do4FCb9HKBWe7PhCu38yCWhdzAONFuCZQhnFJKz/0YORt8tx7TMwTVc1zG6xO/0745WlVVB+xJ4zNfprDtDNGyfWqEWhh36K+DrsTBT448K4RdHLX3mxsmk0nMmZdI8y9npQnFAbMwWVyB+GfsqCko+ORw+zi6jlfU8zax7xFYTq7bdAWDr2Uvi6pDLqy22D1HfWApq/HEzBAY3WUClym897O5cN+jNm6HNumES/IDqbtCkNIHQp6guagXwhiYSy9NPq6ItbUcQexeEoS7eNC4wYDg32yAu3sR8KvpogJMlb6oG3GK+GpepxiiEH7ms4WLvG0fZ7RFa+uoMv7eQ7WFTGQdUgKlt9nubc2niW9XR4r0FNjTP2Z/kzo5aIghuV0Q2F06ir/fqGxH0zen1dA/eWdylQ2OiaM8mRLIFv2FDpftGKYsskl90aR/FvedqTza6YIO/2BMvhTbOBnjw+1mZ9itl/LhIfcTWh0VY/AMAdQ//XenVbuB5TsG/SJN83bKZ225kMwjhWhAHMro4arH7B66lfq842Fybc1GoLzmt5z/5QOMzrdD3pgGWkLszTdBKxd7vHJle2RgHfvA5X2e4aJmy4Fj5ddieZnv+SVuepR+/V6pFQRGdZ/PIdzL+93GfV2gQCzCD3iP5+BQsP7sochYIfVz28bNpXm/SdW69eF8GpzSej4Oc2Baek59wd6X6FykpmAGQSd5z4vKhod2vh692OfOsvszozbZYgLclKZpLGBJ0yeqOsBPn83NSRakP0Q9EdY5v4sWZyaC40/MHAe3mYwk3ZbDD22bFM17SNWhisE3KHA4K5R+wCWJFLiPXo9jQ6u9gXtaTEX3m4oVbRiky1MKg9DiLX3Kjpb9xBDj8GEeMNMR6l/tizElDjg+z3J1ccwcbNTcFJHGrC2meW+PkS7u7pbCZxqfaOeY8wk2oEDYmIsy8J3Rkv4LTHwa6YIO4N+R/pTMPCzrynY7o4mgBCUhlZQYZA/VCpYg5ND/ION0n7aYrUN9QUV0VWBlEnP6AXWrIv6HzxVxsznZQ6ax/u5Lw/WMs1mlxuw8WpIeFatFaoteyGsY3tExU7dmux124XAAt7BZRmkJ9rGegz6vX2mXKEXjWqWIXEpvfeJ2zYrXDTJHkArt5fcf7TxtB+mbA3TeR4QbsG+pBBofTDn4TKH6nwosLrOLqCX8z4FPXRtGixnc2BX1iP8qeNi3HuBhKHhitWUdI9AC30jQLVuhoAizxBLPWsPau85pXzS3mb04AUzcM6GJ7gogoBWh4sEE/UyIFBN7wHl9Pl1v4HmQmNrtML347VLAcS/mvR4fiX4Km6HeuNHq6TB85zCuDqdqe9Op5hmDuWlaRE2oeDGxQkm/nCS+8OVwWjreH2Cu88s6gU+tWk3xGXNUveV881kWXz0BpoW4fLWKsH0rVLwUzYLaL/jXkEte3i8N2Wd0nCzaIO7HtI8HM7W0m+JgV80RTjs9f6YFmHnJ9vAY0aWAMXLzKNS+BorjfQMk0GaUI9J3RNV4s0eQjk2SQhDXWbXWPXB25IxCd5/sYwNPGJA/NpSKpJjJrETIw7M+w+aBzbVTqxrkjMsltWMiru2y1gvoBOIDl2dhFGXn9judcGCKz16ua8GDi7TxVFHCZ6olKdSptAeu2ug0lwmnm2UjM5HMoFZKeaEv9qHikqt2xWmkX4k/vk8YLi4j0g1eODxxEGWMs3uTWGhGYixk6EFLLKmKN0r+ZRD35kX9PI4TWC011zK3V2eorE8zqC/XlNcxO7zRP2t1ANNd9BWGBzff/eExpAep0xEkxAKVtvAxxWGQnYfoObxgPhzA7EoP+MZLKauLsT70iLGDosA9JUjC3jSW9lgoJ4b+JoinJH362kz4qPdlHSC4Qm0ewZoV4cQs73vX8DxUo2Ks/9g7IcNfF1hKLsnmD7TYe71B23EEEwAFuDTPDp1EPPzkRrDym5bIrqncGK/IQa6v2iKUOn0/9e2CPXO8Qzr0dSmohJEY5dWJ0LJnxXCu0tnlNhT3oH1bmnnQc/fyax/iw+QiCX+fLF4AeuiScD6tTOFaL236qTbdQ2L58zMA/3lyez+evRgHUwcEVpXkrDFtZfBfLMySbCZb4Gx6/vxvoPr1PYqjdEF92FUvK+w289QwvVx1IPRuEVJ9P7rpcyaTlG6J7Ot4G0Hs652XW/B1HRJeEfmmrS6x3tIEx2xFd10ha0H1wKS6XEmIvtmMDbRFhyXUdLBEBQ4Go2z0AZbYhn1p6OjRNNi+MSQIr1DxuaJ0r2YZjBWegfKt/d5QGf7vIK47ODzscS32WDb0Rob+PgjBSCVLA9a80pmC793hLXXmxChxobGBje0rzCNEZPhEBJW9wY+NgyVRBPAHmOP+mRJZHpcagRsV1pSryPHCi35xgNBTxMSuNlWY/X9Buq5gSYUhDl+fsuXNRKhcswyNrni57G2OlMamCEebz4QZ8T+waPB/IzH8zti4NdMEXYJUbp/CgZ6PxkD43H8hKXnuSKIQ1Kw03w3hsmkVQkvXtgB7dJChXXv5ZJg1SIpe+iqBMu05LlYj4TNZI2sYL5+WXm49YnN7FTF6l+AlQcue5VsdO+1YU46PA+1KVUYPtcT4NRycuH3dwl7ypMjBMp+IoLhBrGwyHovMFaxRbwtRO9OfxzgYwaWEOPsmbD2Sb+8/4rCWXjqol+9OxJTfHyvjRgYVynLDlyCuE/tPBwPXgpbPZc9WKxWXITGlgSscjkGCTXXSbQqucJ8b0dh8jrfKLhPK6G3iamBHfXcHAbwVOjWuYTgPL0XAfGwS8oI6OCzgZsL2UKs/QgFDQZm/qaEdQereQijXcpuYjJELA5tEaUYHNi+vdyhLc1mQsjjl83q8aEPDFznIx1GqpxSHml7hZLLCENEeNjnHnvMKjrX6QnWm8wh4j1FyD42DGV7UBr23bpCfPEQ0/7sZTJSXSXwyq6dR5N+brPr7NqB1UwJ8jC++MpviYFfM0XYJYr0x7QIyU/GwDrmXVjFN06CBxUKY/2FAtNju5Xz45OnzNyZI+CTAIv+cZ9LbNqKh+APM48EfpRXbBY8cnz82CFRb0kqtiwfFQB0nTx8jLGuxSsUdT60gETKJcBUy3IF/C1KbsC6grF5HBNYa/4sF1UfQ4mkaAcYj8gi993x1KQbT8VqOjBBBE7sS0wvZguYbPOO8A9X5UQv77sd+SdqCLFO0T6uwfv6PblwSbQ7k4ztk5MBCxb4uZi4zGRXJ19BGoxNKh5rvWKZ2LVg5lyHxCvZA5iasyVMinYgoFf4GX0NY6zeo4WWi1u+kZlvZRas2d6j0WxRMFbvFDQYqC80XvtXBUJ/xKlYTETG4kWCx74acBpqVyqzi291QBh3xKryyhNWjw9N4808bzCQq50zGA/tkMPSNYF28hkHrbd4UX+2ayeUS1cZVq2rl4vTiJSs3jD8sAF3s2xBMu9DHs4LYbLIsFogbl03Dx6JkNnDfh8fbCMSiSHNfksM/Jopwq406P0xLcKfbQOj67UPvrQAEmrjwmZt/RhCWFwx+yq3LZ7m/DSDGHaeCJ8vxlhRnHRYH5eCRr1ZYbJNmmMY95+47I5pYDLHeXTAM1suCe97PM30aTHBZaDgacuzImOlZFPw4xKXpb5G+6juYgDCG2HoYBFWN9YNU2BG65hz81SWNPKPBJZqW5BQQlKw8jXB43ECzNqS8jix03Kyh3Apo4SLxUtitqthtS73IKKxgsuuxVL8eetd/VZJcGLq9viEuM2wOmYuMdlsMYkg2emUhBvZY+xerhhM1rO1gMlCZPRww1CRxopJw80SMbN7VD6Euu+ToDuSssYG6p2CpkUYuTCCBCyPiHyCn0dHBw+xidgI+yRImPlEm1iPBojR4BjYTGPB14Zh0yJs74z330lQCWIAliZdukMK8+lFJeH7Dxmz4VU2INBGQS7IC5+v7g18bBhSnZkQ3OZChFEkJJZsKwqJVgEVh3kB7CUSA0NNleRROczl3xIDv2aKsNuR+39Mi/BnY+DYIQrMWzNc5rNlEDADhgeU8CVm69cMs76zCmzgsePTII4YSjueguAvHgENnwmehtNqcwHhdDmJ9FmRsA3DaiXaNs+DyQxtYb0vp5DkzBfBtMVOrLcoJxB7M0EirOES27YTFfhhgZLLtzuZRdk4gOnz1RFw4Vh9b2trAPMlCUnEelLAwt3xCJ7GTBHIq2fBdsbjBkEVjEg4X6OkF5N0BAut4wmhhhKGFCngsDjr+HjTKhQ2W25a4Csuz6P3RgeDGzkAV6dmHlUPAx8/8EpwN/ej8PNRmNDV3uqDF23x+DxDpKycZhFEQzWgou8yiX3coLy2AbtkNkTBQuThwma4bMMyguWx7Ytw7BQlO89PJvCqL9BOzKBsegOqxOeiucKQV6oLy0zSMITN1zJd99UNrKRwnAvN8BlbD7UpLB/7iIZqr5A+bMABc3Yy5Fflwlx7hDRwZcT6nSKGV+4EMd89BxmTdsEYlp3jXETdLmL8d8TAr5ki7Ha7wz+mRfizMbDrozTG6sojoe8HKeOTzRMSq8KsvzJzxtpDzQW+evpCBB5LWD+ACay5F5DoPsDTnE8xi64KGfJo8f768YwHgL8BrD7nNVbj4062wG+9/DwYPoOKWW2szlFyxWomexJjy7ttYIjQ0B5aR8LYpXscQ5C8NCIuiXdihzNiYn5yYyp4yEo2SI8KiPdfMAyfd6zm7eR9vIPBOA83Hq2Ya1V42tM9VtvZpQiYckx98MgrIoLsOiazDsoI1pniieh2YgXzDPqENLItEWgEs3Nvdd/AZLMiud+6xiVNdHkMXH55IjAP+P7PWjmHZasd5FHalzBEDTra5y1J+9T2YB3s3tk7Lyq21aQVRK2NoCLbBjIzFMmGuLcPSDiZjDRW7xTUcwPN+NB+eD0Bh2SSR1dRKWxxVAmktoO/j4uNIcoYZQ4sEx8/DxGE5ocNNKHgdUt8iORdJERnhcveV80ZwMVAzNO+VLIunKawdkdzEkxLxP7viIFfM0XY7XWkP6ZF2P3JGFgpeRuWWuLTMFSklJ2TTQ9WxHWEGE5Q6jvcBuBZ5uehV0kJO9ww6y5meUjFBooTmx7iG6zOKyCBPMWvtftkCH7Vwmwa6bjMpUeCT3Ba+0RUR6ye9KbZkM5OWK1WS6zWz+6JwWL4buFdPQGstyEb4GY+pkErN2TWvqEEh1IrJqEBuOw6e9MGL2lhNk9SCVj1VDvgX44TGnUWucJuB2WKthChfbSGiLUUz3XwaBmLoDfdB6zlyTNYjKZYnZNKklkvv/YgWgUOFWU3L5lT5Pj841jLQ0fMAmpvJRcWhxtWd2mANuEV6RISqcTjN8s9a0LBBwYsoxKw7J1CITY7prC1Ia+A+1zkQZSEGr7/FO1kfAxFVCYju8HAbH757g3cd8shrJ9PWwTjhYGYspkK8UNBTMYjUbI4KRAS1SUmUXcSBuzHMHFzZ+LUkgNYaypiYiWjfRlxYUGgKxhSZrIksd5Ym0FIHwsRKjra2++IgV8zRdiVSfePaRF2fvL40Gj0aKPEbt7L4ojVw9RzBRb6ycXTMCASe05KgHg79Ul02iEmhv57GdFjmIetLUpt/0ZRyq2Rh5L8ltzOIlbAW2ZAIq9faGy+xmUfIVSo0BOshqXFHFgdaCiCbRdDxgDsMYhtj4tgXdCATSr+gJRHUxH5OTkxt8LqHV5FkgvfGzFWtiCEWNGFiB5HXMbCf3SBd9lEhNxCyZ0NsPr5MT448ntFxoL5KQS4nuNc3Nu4bOxX4oDfVgUNtoeRyR7qcQjRIHRpOIwkjaWZWoDgj0keFI9bSS+8EIiFNdpPZOPjK1NLIUkvoQiXu9EnBtyDI0vGfmkGwHu3kAgtRkzM7dMahPEQiEGBNnK9Zh54lhTRYHDtQLNT0LQI63sRKnO0jyDsc7Sxtji9ezEmwHtuIIqmGGJ2WYB2UyQJDa5ZmH6EgmangBdyDOv+Khahl6J9dWcnG7FX+TS6K4XMZFexYHFjizx4TVj6W2Lg10wRduVh/39ti7ArULrXLYEYWC6CglGpVCGYSxyr9RmXcbkFD/i+7ZNwOUFMBOMMl5lGMWvTCavYM1vegRfrd2+hjdm3Kx0xe099tIPX5W0D1HZAOAYuuyVhMruXpQvpYowYqbQgYcrjLfEe5SRcDDDb+4dlH+YXCSV9PWAmu1jlGJLNa05FN9uj1CvZEiCyMFSo2h5/PsJqnj6fkzzU7oHNHMO2QMwPaC8LE6thkQQx8OktJoHm4LJ5nrGaenMds7k47YEZsGmDP+hgtRUtzNJ5vulAGI3sPIrdDJh8tGOAm4XLlmedgu2lEiVf1kMMNfeO/REKmg3D+y6LIDS0iEaLAqV90zY34Onve39Ne4id2a4UsFDGKO1TFY+/toEaA80VhoQnLsRG5gnRTtC+/BYu4/nugKHtEmDIsQbvG4hIt0SE46KTNRhoQkF9aVGa2XMIA462cPcQuwfBXPAVxHxERhhCEBJoO4f7gkTykf2eOwW/Zoqw2+8P/9e2CJ+xghjIqjcGIszKh0uhwZzlHKvFEKvraV4hBoqboA0GRrcSpVKJEQNnT6rYWZA7pI/Sy6NWgViQ3V4LsycBIvYTfHy4Lh3g44mg0Y2h1FcJSjFkg5AE0pAFDE7lBCJ8DhpMeJ6y+7BSwd/Zdo7pGqV+cNQmECxSxMBE2ttsOi42EO1zXIbTqIOh5EH7sJBmExJEJdoFXwBKsBWhvUwAMWDzLAGxsmIiruUoZesNVuNF2QqouCzDhJWmrMIi2mEoWaSYlbmDEh7SM9Aw0jyZqTt5DunVjfJgfOqUbJoXK/Ce+PrB7ozH869zA/ajiiHS9EiENxMxUV6zDFLVCfKouuLXK60IIGwpiIEd6SSNDTTXFNShIMukt32UiDFRBMhRQwJIGcH3cyixetcYiJabJA9nxehrbqCae0/RTBH21ni84Z68MaAGCjtxGbEy7/pCEBdDiXzHkBb09r8xBnq/ZoqwO5DJH9Mi/NlXGLoDUGGeBHjarYhUsJWaGrB6+LgMOlUArPDB/8LAdY2nzWGXWjAfOhEVQwdP07Us7uCt+2gD0gkl9DIkLYBeB7M7+rTZ2MBStVDiawxMDyaH4HjDx58tlrCjgss8weBBIxCIAX49UczeupOH6rI4Mct477tP+FyEqorZ/mqhn4SvNT4e8j2+fufah+V1PCGh1UWs6FpgQ+gccNkkGoYUZV4mkO4HCRWS2GdMSKYHPoqPCKBAO2BrTQOwL2gjnQtm5UusjRFjlk/D0dBQ2LidLWCZ3GIaPstQYuOWsoJQJCj9mAug2Sn4uEH5WkMMrBYvxMAkROl/BmUO4faAGJj3R4iFFEPDfLeL8qjb26fN3ECzU1BvGJ7HSoihxBF5lBEMHbqDvwGxHSNGlRva2j54YyQ1EyJkNzw1LcKPW5JWob2AiA0TGkXAFJbZJxcg2OPvN9Lw+fpjxHK6XS3emMbn+x0x8IumCIfd7h/TIvzZlxaVGIYhGV/RBtJHUbCnpRgQ2V2szvFFCthhrXkQ5zJmexMwa6sRQwy0FLSBR6+o2EEa3iGajVBidb2QWO/8+A4FuYQYGJzTLxsIJhvEQDyTOAjT/7aBxcqcwHqFrxe2LZGyuWGOIYoDlwZkhXZxJogBPj/NRdB/4bIba6cc4g6PUOqVjsyGcQ8xMOhgll+NcRnLD5TeQOr6RGCMPrFgUSWwWFuYpZ/7UcbGcYXZ2ssDEV1IJ2V7zdZB0D1QsVTRPpKsxFBxcoQQR1WU7H6TMISs7rEQHt/LLFfZGuLTAY9/dMPj+WEDzZ8yXYOGr2cKtAdooS0Eioaxqj3EEDPlb2yM7ACC0xyPf3hCO6lvO1LbQLNhGBwVzPaJJIi4WyNgPgQB+POryINnhe9nOksRA699kkcWwZCSqK3u1zUF9U3Ikl6wAHjaiD1yRhvYzdP3BqLw80CK0Qb6XHMbDIRJWvyeGPhFU4SKJA/+crn8hhjo/ewWIStUiC8mYmAlYygYmRmFZV/G6pzYWK33YPoQF22sRp4lZexOThaE7T5WQ55iKOi2rRskwyWGgqWEX/fPk/anDfhW8WUDgdor8BU2GUDMRxENdyEu2/WkmABfmO8NxhZNGfiFCUkeu3l4cjHb9qCaAtf7cxElZhiwbZgVkLa6ERFRNNZYmx8HsFzGGAqkNkp9dcdQEJ26eLyo3J8Y+LKBDUq38GdoA7qLWBjYiQ5BJ8X3ezghBvIrcyAk60CEjwszWRfkFJZtHouwkyIGVIA1YlDC9+9KI/tjfKjZKSB7CUNBS4ryUB7tEVvjYAewWQWkCQWBjtU+CTXEgPPaf2Hg416ER6dIIIINYupwwHcgG1oIXOkLEop3S/ZusgCSq4Q2YLJ90fQGJIs+RbNheM+qZYOB6HZDDOwL00Wb2qANBMsOYuBg/vYY+EVThIoy/F/bIlxd3y1C5iAG1lNcNkPDphCIFERkqrhMd530jYElVvPCkL56A3MFpbyxgWh4vTcYEKf3OE1tA4kz9mjQyXAZuTLaAAzviIF29G0DvhYiBuoWod2GCUqsCqLBgNQuTVgfZDcX+7v0hYF06Mxz0VtjKFBLxIAYzmMqEt5lrMweg08b2CiIgXAx9kl4ld824CtzEO32tw24vikgniTvff8VYuGyynQIBxnaTyRJKbv0Ag7r2TrIg/0Ev27bZgp+T8R5g4G6RdjYwMlE6f+430B9L8JeX44h0ShKv3rHal7bAH/cvzEwG2oBpPoRv79R0EZ+9AYaG9BMPN6FHeDrn0dhxsJZEsL6vhEkUlOpZAs9xa/lR/K+NAsx8K9ThA0G+vh+RTrAUJA+Ff6FgToUDFjC0c7GiAHD/k0x8GumCHtkSOQ/xQZ+9r0Ijzv4xkB6Db5sAJc5iPB8xmVatwjrUBC4V+mrNxC2TrgM0ldQsdJADATAvTxcEgwF3mPYhsjpeVT4KWLA2gdfGBDXAqtT0i3QsfvbkDQYiHa47H1/iMvQcfKMWX15Ct517hJRLfHnt3O0g9oGxJWNAnYaVXtYD0vEQJQdNEYU0YeVwyd5uF+ivdAk+Q4FY7MoGQu1OS6LeULDPUcMVJUisBpzrPbJCb9etE86xPLpPXyss4zpMdpK9HyEmK2ZdGLdOUMkjqbfGIjG5gbAHnxjoLaBpjdQtwi1HUvAO2IoEJmD33crc4eSzxEDBBcwe9xR6oMiiUhkGvj6tQ00FxrXf9E4kQClfh8FeRi2MDQMR+YXBoRy+baB1GsluSD83SJcrSQ+fB2rLwx4rdMC/i9379asKLK1C/8gLwQRlUtRSI+oQznegSAgZwRFf/33MGfV6rW/eGPXjthVu3utvqgIW5kkOJ7TyEw8LztcLy0RApwStOaM9Iuum08GN1A1P93A583/M1uEf88qwjE/Gf3HtAj5PzFh6H/Si/LdIny7oAHdeQEW3hFqmEvSTxr4cgOHodi7gcfPmYKv5UO36n7WjR5k6i0YD8i9J8QZB53fAHYw2e421RU9lVRRHQw2J/Kz0U8a+Jop+GoR6jbP+eqjk3Z0Ge5+0sC1BU0En8dPGvj0OcWV5N4NmCv1uzdAlbzWdeujGup627uBvkVoDPosrdmNAxhvfrqBxQ5x+zsUfLUIRVtakNNeQXvvcxqpkxY04HYnU0e2Bo3cnJ4GTnObs+LBiFe35IR0dkFjVta3/L4mDP/tycS5+NMNGMYZNFAn2v3fewNfLcLLwfjZIvyiga8W4fe6gel745E1tOFWhA/cwOuUWmStdUOxMk5tVJ11Bl1nkcNZnzlo4Os3DKXi9k6Oae2Vy5Hne3Tdi3ADzIf7uuFvg0bWoIHRJwMNBPyB9OLsIdSNjX8mDfw9qwjHo7Eo/Ke4gd+9w9B5b+Z0csc/Jwxnp04lZ1UjK3/RQPZS+5mCHbJ2fAdMxiq//xEKtg1oYDjlftCAeZmABr5CgSHooIGvULCYd8d/DwXJpIRJNRaWAtpIf7QIz1Z/PusMN6Bt1B80YJ11mNrvFuHIBg28z6ahPloxI2tx6mlgl6vqqwyndNqN17pVLUErX48k/QoF1kL6GQqciw91nHaA/VdvwDsLyN5foWAtiHADzgpj+goFHyU9kzcADZhChetb2aCBW1bbifH5wA0s7k1IxthCqLkoyP5fNPD1i8bfNKDmoIEvN/BNA4InxXSpa5h8rch+hIJb1OD9KvhJA1+PJKWFnpaKP1RduswqgzMiAeNzDlHfG3AMjH8MWhpzzs/ewG37s0X41Rv4bhF+zRR80cB3b+CLBqyl+y83kEpHCs6Nl+gz+x86U/D3rCIcC6Ppf0yL8HcvJv6ige9Q8NUiPA47Baae4AZ2S+OHG/iaMNS/VhlasrqHumUwxeN3v1zoq0UoR+fE2A2MH27An1hnxVz3q/oGUvrDDXxPGH6FAncamJw+HvHI+ifA/N96A7fbBm7jtDsp5vU0kr9DwS3f/mwR6u9NRpflDTTgzVcbNWP7KZ1n3k8aON//NWH4UmGi+RvvkKtdHN3Y8sjiX6GgXwCZGMkGRLV9GD/cgD4+gObcZ3OmGx+aiXVfGaK6mlNA3kpDKNjNTFEdz43omwa+W4RfNPD9ZOIvGjjr/A83YM7cnzTw1SI0pH7m4K8Jw/8/DXz/lKm5g5o74eQnDWxT3iLb3RuKkchpp6Za92OmwERyidS/ftH42w0cNs4PGjDuI/7HhOGVO1wSy972E4aSeqTzqvISKzzz/0wa+HtWEY7HPPcf0yIUfvNMwdeeAtN2exqQoA6CXypE6RGw2L77PQRfE4ZZDBoYmuoPGghmMWCwG8OkfvUGKByCBpoGZRoq8yFdOPWsWCvx50yBK8a6/h0KhpxMRGUFNcVpDNXQ4QbIcn/OFJgXqPkp2p8UK5jDxH65ASpHoIGbmRnqYSVlZC93P1uEXjye0sUT14o5u2C838uHOtCAafA/3cDXugFrvADsZ41xIVedw6SHuvljpsB7JJR89wbur+ZC13No6kb1MXg144yAbCGwE71yzB+9Af35QqiZDc1/Xz70TQNfE4b6K4Hpb7ZwC/YENHCNdYOzlBVCgThyTDJHs58zBVqaVqS9W4f7DgWW4/ygAfNlm6m6ipufNLA4gXavFf1YN/C9ivCrNzCWRm/le4fhRkGouAb+z1BgPaIT0Ta76NZF7kPB0D/+WD50t/+hy4f+nlWEY9zF/5gW4e9+FuFXi/C7N+AXcAPbGWjgfO9bdtcObuB7FWFS/C9u4GvC8HtPwVco+G4Rfi0fUhu4AU8zf7YInX5rzmXl6DDRNWjgfTNOBKH8OVPw1SI0+weOm8cu+eEGzBFowHjs4Qb+Wj70vW5gFGk5GZIBGnB5hIKvCUNj04EGvlqELmf8aBEaeQMa+GoRftHAtxvY9zMft7X60w18tQivc54SY8GMHzTgf14IBft7KqoDHjRgNqnNGV41EtXa7VcxKgOEoq/ewF/PIvx+3sBXi/B6uVv6txv4mikIygiwrhL2IxR8tQj1tDV/LB/6cgNnJzXKbxq4iVN8XszZj96Ab7aggTLjf7QI3eXZSaw1D7fw9eNl372BrwnDr97A14ShsVsB9gGJp2838GOmYCmfyPYP/w9o4H9C+v8JDfyfLyKccL+VB0RJHP/ihwo4YTnl5j/++b/gAUn6h9mBrEtLysajQHe71ZiYQOqLkuR01V3BLjS22Y7mlASHW+Jc67HGFk95QnF2jnQvORQOGw82FyrMyE+cJFo77HDcFFQOD77iZo4tMy7hJxTONjfOPQ3xfmDIA3oaUaTbs2Cssm0oc/Tgq6tihwuLmHQsx1QZjpu4sbiO2Fb0RxQX4T1xs9Bu2NwZ7ak6v2LFzZ/ihk3GZUJRxJ10p3vbG3a2I5HK/HXTvf0T13NKAhXjC+PEvT3XPJtvXZlS0Q4TW5naIhu7m4bqCud334eC2Fp6z6me7CLd2YiFzwyJreguNzi+SzcbJi/ZmsqTGyXOLC469kzOFq22+YM7RbvaV9ptq1C9VSPOXhyKhumTdkuhq4WcvRvYJUsmwYKKg473fcnuWLBPO9Kro8fpo5upqrtjq1J5NkPO6cKxyAaTeEHhwg11NyPcP5nMBUXi7K64hwOuZzy56bRfeRPlNF5JqcL4N6OEl2POc552xDZLeUhV6wSJW/DrkhkzTaJybyecUw/wff6vPPA7MTX5VdLmRv8QTP3uvrs33pR0n6iBbl9c1NRjzr/ooYhX3dkVtsZyKZhTEajAVPZea6w807T/LcBIdx85MPX4aPo3ptxxi9dFSiXVq7Ov2IMKmKJdOQFmNGBqvR37bPgwgKkhoWYl3laZelE5Spz4qni324pYngMTuRW4iS2o45RdA2NEhSLcE4fF64al1WBPzVQGptb7jcaYJiXUuPOTbm/nqBG3MyZUOeEt8TLOJjbJDiq1ywiYUCeowWwATBWsDhN3qBcScrrcUCFMr4rj6vh8HMYy1amI8eUDYGr3dFeUVyxOvE0DDNf6e42/L0eJt32NO7bywARrcf4TU74WK9Rmt4jzvB04QPBGW2rPw5DznmtgzNofgCkBmHOC85hnFbI/OS8DmOIYtE/rJoweLAg51x8B887xvaBY2IRIFC4w9V7idXNZ3xVPinA998fQoKO5n+iX2P6JqXtkx5y9GgFTtm4MgdE9MMUNxyUDKAfUlEHCuaszOOfPYWoqib/AlPBv//2tOvWbMTUdRiWVfgZMfe7A1G2UvigUjlfdc5e453kQQ6duOmpUXOL9Ni+n9GRFX3MRMDQQVZ1SZe5zzvM9dtg6g+61m72v2/sCmEqWzZQiWbpxdkxrn4k7f0CFt4VOrWdrlQW2yFE79oFhq8qJld1mQsW0hU4pezuFSEgClZPTPfG8MWpyLTON8vskVrycAVP8W0zpKUyBqfQCTPFcCkxVCjhAUdcGGzpblR4PFzV2kFGjwwBV9WQWMLW62BLqV2ooNyPosn9b/8DUY6iCM5otdPIUm2uqdyowZYvOhtnCYA3dMqBT3XjdoX4H9jemyLpMfWX0XCh0n66BqeCG8cbHAJh63oGpwMbrbgBMJUfolPM0gQlvivttGqaXmGzHZHXHFoxKS+11alCITAlHS3ocw1D3tNx22GkFnavrM3RqfAMmp8VOJyZ20Cmx1SJFKl1G6WKP672t1ykzinRIzesScDZ/BieNDHVArfSGTs394k9iShr9ohXEjf+KgOLfianfva/c3zYlVe4D3u9ig6cd0X/Rc6JfdZvPUaPPJptTGzxQo7MBvKDjwPtV7AhMnM/A0ELwdaqPgp/Y+qt/bRolpbOXr7t0BwAEQZpQZpjA1HUF3hcDZwAvkgOTaQFMnSp4v2frQ6eGJ2BqtpHh3S5vN/Gm8yJl/kocUbbmoVNBjposg2xPSKyxYucSvNjj46dU5NAp7zEsNixd9Jii0w3jmaFm7DxWqbr7wMSIL3gW7wcyleUEmNoo9g+dKm1g2j4QOOSzOANTkyEwdVaLiHmSuaLi3ELn2Bs6NeAma8rnPDAlB+sfOrVwVWCq2+wcZTw14f0GO2BK3kCnDvtqCwwcgKn9Ca/zGXQmYT3m7D0woUXOiwxr5+m6OkgldX7PGMVmB69YFWuRXZ4VMNR+4P3KBBym3tmCsjMw5elHG172k+u0zOci942ppzXqj1/D+8lzYKp6QafuiR1wTrMaA1MOP6DUuyaJpy7Wfw5TE44bT36BKfGvQDX+b/J+9tyHV8spUJyOoabaGN9x9HnCCyVbYOiSVnN6XEe3xG3eeP1aAlOpkiJP+UPogLzlL/TgeHg/dgKP5n5awOukyFPPY48pn0RKKwc1vpnbPhur6YBC44KafdnAFN38D5W3zEO+uFsaew/EMaVFCe/nNKhp9mpGFClar1Mb8KxnV3vknx10igXAVNUgT2XJHTrlPpGnuivOV26Rp9y4AEesEqZSInPAhJyhBrvyDW8398PEqa/QgU+hQaeyDNfrTfrr2zHkqUgAZ1zf0NXL5LyiyKjjxDYM6NSimayoutjghGqGGn2LzKRVc3okZzufGorGQ6fCkI849/5BfpmryFNx6gJT/hyYKjjko8aofuap2U19kr+9e4qpdP0slDeAV+0EfD4h6Gqw6b2feQ3hzRm8XxaAEx5dBZ1qRjh+oAo6zfWjyF3SXQNMRdCp+vru81TQ6+waHPaUwyBxpmnv/bRGonykAFNV/ws8fw5Tv3xEMjcRF6OZ+vXP//TJ/3c69ZsxtTxHBcU32+fcY4ma+ljSk+rNGzUWj1GjPE16ndKR+Tkb38EsRs3G9StSvGMITHX37kL3Crrk3Ad4fePLgorx3Vc8MREkttR9kaLh7qbbNQFzz7EkUfvpcPxqPlbZPpc+lMsfj3NpvtJYo8rjHgOu7pp7YOqmpzzlE/euu07bZ+wX8lSbIE956axUmRCKCYWH5KS4G3u9YfpJEqlYw63aU7PPRw1qPJlnwMRjA0ypo4NM7XaKfCLPgSnR4h8UHlVcnZrh+k3bnFOpy8DMwEL+O8gjYGrHx8DoutywjQ2MtVqv05MYmNK4yqT5In3olyL1SMmDyZLCbAYdEz3U8Hj23lC45oCRQWiXrDlk8J7HAfLYNS86ll66J7nd01P0fKby6lsx4VW9JISuVhjvgRstKB978H5TrjCY7UBHG2UFndoFOD7Y7s40F06ifnl0mqGog4VKYW6BQy69zhYTXqLoPQ10R13i/GqE18/LLNF7gvuTmBpJv9Kp6T8kT/1u7xfyUk4pt0Ueao+oqaOttpTGd9SYEQBTH7kbUuZ2N2Cs/w7g3sfUFFyk2LcPvMOH98+UHUro0ntnG6zeGPh7e+HK2a88F1kWS2OKhPtNcdkYmFu54ozC6AZMkYu8xRrpTUXz8RLHGgvQLZ0XqH27rmJrNb727J5yVOwed8U+LYqSnZzzjuLuA++k6MCUmm3u1AqXI+etRtC969kYU7aawev4z7XGBvezQmm7j3Wvi+DVpAa6WzjgfW+nwQtaE6qRFw9e4r7G8I4X2s6BYR7jO0+hC0N7wKhN9Ri6VIgqy3ctdGCp4P31HJgSz61B8/TwUC7udKopEyVbUqY1wFT6Rh6UlPMGuvoOYb/mGP9ZQJ4r6Yb3FXncsfoutnQTeJczs6fBA/JbhVpzD2/qbvqeygwc8Iy1ULG7Q39/bwE4jq+Rl7wpzj89PYlUZSkqpDDfUPR3q1J0rcAhtwz3774tcb8XB/iQTzpOmapKM2qjNzBV6+CgP4ep8S/z1OwfgqnfvdCuNZqMsmMJnalLYEgumobipkCNTyvU6CYhZFqz6v24hZrTjuWIknYE3vVM5BUlkomaNgOGKIF3LDdSRnf+ck1sP1/xTI86gfLEvyne5gBMbQVtSlHe94q380JmqzHf0VMRPB32cCWzGcqKioB3OOeooiZWkfGhNt7eFcd3kA9Gjwkyv5ehJuNXKbM1U2OKV8YxcY8njLfYOxifPsd47wtwwL0cQDeWEvLXRYJ3zBftnJJLjBr1BPC8UfkVMLXwoMPHMbxkiwyfeCKuTz8hH37CMzB0X0EXJ5ONzF76gVGyWUaKoxp9b/w10mnv6XVCZHsbJdiZC3oyCd42PQJT49V2TXUB3XGvV4y/eBxwfs/E+7MbxiM0akO37dpNjP6pnWrxOShU9OvsXe4Bb7c+m8DgZ3bjnHMFDntvgKlkCt31Jntgap0eT7QW+TF3eb98TbHXgUKQT+iqzoMT2nE6pWfXgDM7Gfk00Zsp3dkgUbxRA5/w5zAl/jJPSfx4Ole+//lvylPbUZlSvqzh1co5asrYqg/KFqgSu+1rVE5UeDXjCT++hj1iVzkdUbx/IUMrPHRgkTgn6Jh1TdxV38P42FFKz1eDzL/N8o4NfYdHvuGCxFVTeDHDMpDH5hWON6+WyCIxeuH1zFPc18uUmKvj80X5dBL3HqKm78vNm567HfLB4z2OGK+YW+hgGyW2vECN32ZlRA89PsLbFcBo9JB5io96oLuqBw54PbMFpZscmHhvUIOz8WZIkdjz/m0LTIV7uaTH4orzS3dc72uykeh+nmJ83hu6kAiBSk/uieMHK5xPrzKVao/h/bzsMaJWFzpoTZ2cI2OqKkJ6WFBVxMibjwfGuxwMVpQ1Q+hiKiDfKGwxp7tSwDtOOXjZuwjvaZZLYErI+U7VrosllYsL8tNcwng3FnQ1ufu3xCv6vLtqoyGl3TFOnCSEt7wfVgfa2KNxcg4OmqZMB6MltesaurzQcP/cEfJvsZ8h75onjOfTOVDmbpso7iEs/iSmJtNfzfnOf6YpcfFfpVONESVU3i3oTHoBZvxaq+muEWrsE6NGtQl4rqIw0G3ZQc0dG+Lo3jXI+FcZmNou+SNFTgsM5X3m3V27hO7j9KrY8Tlv2Fbse+XipO/V93OM57QRKXtbyAuPjcCz2VZDfhPJ5dzpJBNZtSg5ZHBydG81Rk03YvmiRJnD6+Rkoyavow14+IWavJlriUVVGVLsS0fdoVEuMe6A48N7Eihu8gEPn7PtApg/R5wd9XmmiKRBP2d942y5z0N7WyzoGb1dzisWuL6FEM3oOQZmvAiulU018H46cXG84+N8xzhWKXv1nDCeoEY37ohoHr9qhUaOKymPcitTFmygY6YInY0WwNR9OwaGcc8jFoxFYNo08P691zlv3Tzo2uluYvabxdX8bC6hm7tQcVrXbpjh+UNqVlvkw02M++fvMf5kdIl1u5pCB1/nOzA1FcbKZfxsVOWjVkt4Ww4c4Ia4f/lCFOl51nzdXUXIh8t5JFKtqXfOmfcc9OcwNZVmv8KU+leT4r9Jp85OeqfsFl/Be8O1zMQaCHpOVJdzggXyjiGmE0r2UQCez/F6umo+lJ3mwMQ2hVd88NqB8mh+hc494c/LvXon3H3kMSGwwKPrzYdKRw0UuzahY2VSjikPLzh+tRY6pubIb20Uu4kbGibP0pvzpkwuHMXODHjFfBY9KTRTZO75uZ8znmd95l9BBwZFIcI7OjdKz+FRsScN8ptZRx9qyp3PedYRPHyr38gj4yLi3HCIPDFZRsjopxF4f79Ezb5xFIVn100c7tJf30KeAtMBxje14G0nt/eSnlM+wmtuLLLzGnmnNnhwylADphLTJJI3TsWdg/FWVA7PN3RImIWca5rAVOlmjCp1GSpe2OL1++IPoLPAnO3V8GJfD2cMrp6rGx/eaFR35S7oHs5CxZ3gC2PXfo68WdY3xR4vcf/qcScR/jh0yDkBU2v/s6c9dQJ3LuaarJgzhuOHNjhAUMcGk5d9/s1OvuJ0S9y/8zMV6H5Z3xNbU/4opvpFiv97TMmLf/33t66j+N19v4TrYsrL9Ko70R6Y4ty0pFQBy3uL9Upig5EkUrWrfNSggveHaoea58ah7gxF1OxppGr0HI69xDvv4LWGIzmmxzBAPpqMhIiJCf9GjS59fMc83p+kJb5TJ4S3UVSrYRM+aqgazFzF/uhmx/Sj1FHZMZvzpBQ6MbPKlu6WFetOwRcOO9lIFaWRoCavQsGznUsBFavlgXP8LOfZsFTfVPMrP7EXFcbbJsj496bvs73WqMHFIJpSqJo33dlp0AnjgzzZPnJXtwsPOtcuxAmVowHG5/VzB0bRY6pUosSdMWDqGBzwGnlQd7IENeqfDyc6SkWVnOV0yyt7BXmpdhbIi8/adthuPmDUEEEXbRmY6k4lvLR2wftrBeNJQrCYMTRdxWArtVELH/npXpo3cMAe3m4zliXKtyfkQ96AN+ciaUaJBh1yvBi6HY/qHR3qWtBPcjQTFf2+WNDj1a/TOPTzjXOvz7/p+cq51R5e8CwbAqX566476yc46I9hiv/lowG4xeIv8/ff1Pe7f5yIqg1dFXe2siTGEr+gbJ6gxs73Fc/GF1R2tTv7uheO8R1IqdFRON3AyyQevGIRdDsKR0dk/KuF17urEVGdTzzFu6aCz6bvtKPa2vi6fWXQsdOg4+lhOTi+5KyUUUcPelQzh/MEyUSNr50XVTr+uj2YI5NfXl1D95kNXr5tUBOTqbuiOEfN2pMdMGWuGp/CrXpInI+26tiF04DJm+ArdtTrrFWYqPGbEukuH6IG3Qr54i7kAQcvBJ0IVUqpSixX8U6dxSOPwfHl6xb5Z7YAprLpCPnooEW68wj6OdauzyvFC++XM2DmsjkfaR6eK/0iym6nPEbpkJIFQecmE+jsQ2Uq3U+rW2K7F3CCUfNTSrYF3g8u0Ll8LFV0mc4dzqgFNVUlNZMpHgY33T24GN9w3gFDchIkHs/By/KnZkq1y6BD00/hM9WuN6RdPoJybodXXhHWTKYk7td5ZC+MX5ZFHtdzRd7lPvCCtO3vv+rcdS+443r/HKb46a90avkvRI3+J1T8x3q/A++HVH8EL3GFN+7xlKU58tTIVVz9bnWMMWlE7Ur3Fdd4A2MjEzXfjC14mWIMHRjb8o7u9dxT7A0PLxGv+ZDywxXe8S6vfDaRkJeym+8rnu0jr6yPGkdFGOH4dQMdO0bwPvVy4yTAi5myd14+6Vm/bcU7bJEfksR5ULZ5xPA+d9RE2c8XNXMXPD++rDs2M5wrZZPHQbcHy1XDtAv/ovx+v3LO7bkSWeo6Q6qGTaR4yQg1mDXIF9miDOAlO2BsTJRQvHvj/HGXd8yyCDrqV/34jvC2xmKyoEI3gKlbv77vs24XVL+P8GbHHTDSbbIDHfWoUk7n0aRUvEWEvHbte+HPPs9cy7dCUcXdFGce9BhbN8D0+ATvqLZrn8VHsSTPmTicNW/TVC227pxKz8bnxfc6YtFVg/cezwMdXhyYamr4hlLodfdE0EnD7Wc0WhpxJzaZdUo573v15gx5c8OQbzecylE2e/RrzRaFwULL5yg+DO7Iczt8v38OU8L/XHv/hill8td//009iviu3Sjhdl5ivx+4x5tEzKi6eKixbpXDm0kqT5U8vHLeOEHNRS/xic87N86RCJhaJZst5RsOGV9k0IXbSLxRtC2Qj4ZubjBlvGkppBu8R/TG57uJiDx2H94S5+ha8Pc3taTC5hzdbjkWsckpbZHnHha8XA2vqORGRbVgIA+1AvLN2OjXiLYL8Lx1XzfM7jqPiiI56I4yXaWsnTtPSreXa983hBfUHHlAVQSv6LxOqEH4vzHF0iTQXWcLnXg0aUzV0sf5NxG8qH42RhS5jxu8ZwNvaxYL1KgyiBRXkvt16HUgU3474Pq7GzBz3Aw02tjHkrscFGBKPWgzeL8rvOG8Xxd/nLlLSt5NwHnLGbzYPldFan0D7x/7dSWdvAGmWttJdGnNp+qhKcEBlwU+L6rA/ILh89lz5HPOIABnPTY8fEOTA1N8Ap2sisuKNspulJx2l1mjLD/IcxnyGq4ngC9IFOdD6e6IfPu0MZ4bX37o8Sxizt7scL1/DlPj0a966eo/ZG0S95u9X/7kfYouH09xHyehYcEJXqhVrk7ieTxqNO/Xjaez6po4cwM6MJr4DTVSiDwijSyRtRd+Q7G2Q/5SVEFi0rgLKHpf4B0nW4HYsJ/vSrjVNfHMbd8DGCPvPAaPm+6tPcFhbKcWFBaeo7itx3yWz4wHJSPLSuxo2vfybdTc42pGnLdfgpHlGl4qrAney+j3TrSc71L4zDTOrT0rYp+yn18Lb+Bl8wgvKMT93obtB17xFMM77nheoPx8DBSXM1DTjUcRhSnnKI7E8pJlt77vmOW9V1vj/Fm/9+NxJuhi4wDD/DmWqciSW+INJWBElRca7bZFmVxG9ypV6k06pWjkwdsO+70z8Rn5q1I/8G6TI8Z/HSLPhIegn8PVoXN3JhXkqzIwRR8+UrduOiB4NujoDMrOch0ckDLZT9y6RN7Tkkigx20HLzsZjA32/NQrWk6ikX7aT/alMhaaIdWbKTjgIcKLKx68cDK9wYfwPP7uUHGQNw095hxNFso/iClR/EUvnef+S+enlHnnU/Y+9b1kt6+pyEkoORqocV7II9Z++r7ddIm8tVatkuUuar5YdjfFYyJ04Jw0a1Rl7YKX+zxSMNWn2Bm4ip1vLY0hZjyoXedX3XUd1MQjL5HH2P6muJNiZbD40uSEEoVScZeRw0oxrak0JEu3zQN0whLKguLtHPngYcDL3J+ZQkV0Aaa4eF2y/blzqB0LGufVBnTv6aQPCsfTq+INprieso2mdFf69XP8AzU4f0cjKkvJ51yzQU2/J2JIafWyOfc2ASbzqQZen19uOP91LLPJsppTtMvh1YpiXLLYmcwpFmPknYUBjNxm8Z4OT7fUSY3cSNkX6YSeL4I3fOmo4YIPkMdUC97tXaw1plz5ERWPJd5/ltA5fdbldIk6RzfFTRqp/pgkqqpzoNvVeO3g/pQCPaOlr7uaL4hsyjkjioV7pNhHDV5OlY+MZIQkMJ/3SJVZCExmz34u4L2HV9Q0ePV6ePKgi3vcv0GMfJuzS5w4owTX++cwNZn+opf+K4H4j8XUQyo9qo4LN7HvTEjZZSDGlBymqPHzI/eZPfDxHUwTeAfW15wsGjU1ShJwzkPt81UarSh53ZC/pCu84UOMrpRojcPZo3m+YRdRq5FXpjh+8bYktszKF92pxvHiOoeXE6WMmitnJ959wQzm8mlFT16wFFdr4BWzTMwpXPZ7GF/P8YbF1kKhrPWRdz7jdcqOSWlTyZ+1BF7Ocljw7GpqbwG8bF1aab9fa0JRy4CJE0MN1qHMU6R0fuLsTOjW3JXhffkO59/1PZXBkX9DN3Pkmea5khhnSkNKsy285nANXdQH2pCSBzjBKR/AiD12dzT3uVI/39fA1PvS90ntzY2ztx+M9yUh39yXG3i3qQQvZu1FnkouvHGuRcB4aak5mZelo+hjSfXVT8fPKI4pQP5bAvPDVB7R/dogj6ob3O8o5Hkq1Bg6lNS9DlofhdatwSdUHq6Rcr9Al1N1FXJu0+8LcDfIs43se4pzxbCYNEyRb+dKnHhqjOv9c5iacb/SKV7+14b//6q+X6lKHsXvD7zabQfMcG81pmds24mtX/sajbuOImHt9eso8B2sK7WiZt3Bm0gyMDRhJaM2WTicW57gz7ut49FD4uAdnZmA7zSUqr73DO+hfnKxx8wT3vAUJPbWyjW23/V9t9nL1t1qaxKTNsjscXcwOe+4Qk1Mz3JGcZJEuqOvka+m0nkJDCq9d9raKfN02aKEhZru9N2LvkdS0eN+8HS3SISILUtfpOcwD3XX6tepG53BUSSefN3bhsBYZ8OrJvM3zs8CeFFtJnVUL0e4vuMN463nzYDCXa+LpV+kLBtqA4xn2K8n3Hz11dodrXK74M4r3nWU6x1KU2cZvO29H++R7/djWQ9g+Eh43ZQdBxE73BI395AP+TnlZOzHjmJyEu+oA9mYUmtDR71hBsxt9lCg/MFdOWc9gfdWr06fR/sezXCH46uToNAyrPnkMr9ffWU4pSk9zSIEp3Dw4iPTaCmTSviQM7Itk8hAHjbqWHey/nr/HKakXz5Yb/QP6fv97h6FOTAcSs+9zjiz3GHpdBPSvats3YkMy2BiXT6p7lJ4h2ezghcR5ZLCoxQozmwMPx6rvEqNVzm6c5lB5/K76lJzyhzds/MRIsoAeSFRh6jxiSXwTHj7LbX3AMc/dsKGLaMmobhmFueeFaaxRMTn01diwv+LyGujg5/Qs8rAy00EL6MusiXykN/3OPpedPZxTEKFaIoTpILGdswvqdpMPMUOb9DZktfGCF9iqNvCBN7nEaYfCkNUn7cYAmNNEvkUrj82vOwlN1ibSC9KazPQXXkNXRBCXqLsUfX7bGucT91CB6KXGyROrKNGD89gS0p6LDga7yaOctzB2z3es5timwnGG9SHOWUTAxiG7qpsVAATyeUI7yxM+nUlXpcR+ciT1k1MHXUxi6Bzl8rXHXsMHapteNHmqMM7v1bIu9ur+KbMdoCp2xXHC+llSYv1h9cvi+fMUUbzbkpNLmC8XQ1OWJ61hu78rZ9TdzCeR1si3wp8DO/p4Pv9Y5gaceIveum88A/Z68H/Zp3anCSHyoiHV9Nb5BvxGt2oKSVbsT9gULZwypbq9wg1enTxfpCKBb7z2ufs9wgYWua8QnnIHN1+VNC52zgFRp+8zXlBYYps4JU51fLdU7yGrI4ZPDXwLgd4m3C2Ql45l3d4rYsFXRpnKtulWk7ldWHqniAhr/GNdke+eyAfKALyzX59Rj6pkHecw3PtM/MdGVQOjT3nBjdgtPlQQUVwcDmnOoMDmjcJVMQTeMXZGV7tNVGhu/oUvP/o94Jsz/CqxTwApkOcmRkcdDTcthjfZQ4dHmnllIqmQP4xFGBqmBG82fQVKO60Q97bvrYbOhSzIrkMqDIUy1d5ymIXOiYotsrieYw8VlnA8FVBTS+XwEQj7QKMVwMmAh3el3jR5nS2VB310chjeOXSV5yq3yPZWdGbngW76l6Y4X5Hy01HhTiGFx0/oHsr67ag+WPKKyevvhpKXfR9wsgChzxGyLfBy0G+bFUXeexjy6ye8Q9Kk35PZ8Jbf3Cvx4if/eqRb+O/WhR/a9/vdz/j5XbhbUpa00lsGgnAEE83ygetxdmavtKYZ3YNPVvD5ey0g7cq+r0cjb6CN1mU8FbFuP/t1aOA/KXeVj7b1rJNKX/A62M84pkjqRmVjQ/vcernj8Kx8YCX3MILBUdgquiamB7Hh6W7Y3mkMlo08HoPx1TsSEdNy20aIy8Z4OXaQk1c/IFMlWmD57V+37CAj9HjM94n9i21VHYKNzllgwnyYfiGd827ckTVPgSmbm/oyvgavaAzi2vifhrUdGT4HoWJZCV2MbM2jBkaOMRswBnyxyrZwucnVO2u/bqGEBiebeQpVc8A+UjUgJGJFm9o134K/Ty5TUg5bCKOntoT3nZ9AQcoT34A7+UjMa6rQmbjY/qi0vegc/N+H0Dky+k3psylrxrq4NEJdOcUX3HvD+hqUwBDcWV6nLttVxFbFf36x+kQmOl2uJ6tulsQczKOO13pYSjqFt4zO7q4Xum16tj2IFbgoJMLTgkwHu8a1RQGXMQ5y0P+JzElcL/opf/77539rT2K340pTt9YFGkDR3d3N9xjKywDSjcfK3GnhtXPbzQPyovMTRxLF/r1eqj5woU3sbsxMFSJ3YIipiF/lQFquJiJFqU6bydOm5gdm7qomWhv4fiuEvq9BmWNzL6CF5ovTYnxlygCL3cWvODbkNjsLKVUJ7XBuZcrvI59UCNqFzXygXlZSWyXtTI9aQMd2IW2w7K0uVAVPYCp9dWSmdRqKSXNyNU9ieDlhKHGUVsYwES9Xm+Y40pP6NLgqtvTLXTLJ82le47zuxifytw3OCT1Oz/xxGuesmAqihSl/brwQf9sgHNmTOgZVH7iXktg/Eunjpe0UE7DdKIp6qb7IG/5ge4s+7VOo0CWoEsuMDxO8TqNmhc9FQvecjCAF7ws+JQu0dxO9GZvGOp9LY0ommbXxHnukddWI/8FTPVz8nKI+y2I/fyb3MDblRUwfTvXMq1PN2AqCPakzDhDAKbPyJuPB/It3bWKovLscF4d4/65ZQSMDYMocX1j9Qf3T43Gv/wtQ/G/dL3fLdNMqg7kKPb6g3uccKJPhTyxdPtVQ0cel6amKGlQo7WJ95efBjUb3MGjSw7567gtZYrUAvnL1wSDfVrZpIwcW/ccODH2zqOEksRwdUe/5hHLX1JFj80exwNxPDsmFFI5YibnLO68yC5yl1Bj8YburhTkNbfqkO8KA5jyZOSrbmLO6fGwg8St+MJgk0V6pjKd7HV3RExisWcgn10nruJMNYsY28ofSm8ZvGIZowazndpScVWvwLAHjE0/8Kr1cGBy3qTD9V4DAzyukq+7Yg4vq+bNmFqe3XR7flw77NrweL3owCk3eS0DM4cV7elaKBe1rjZKNobbvL8n0LnneyUyU3BmFPbPZbKLO/JN0ootJfYU3tF1MR7x6CTkLSe2bplTg9T1Hd7xbt6B+ckDOpQHTUuplHi6117gZdtlBx2tPvCi2bR/1lu4m9P6E3L6N6ZMs4EuS/yN8/IaOjsY+MiztHcSZ5Xj/m34sqS70e8/Gy6sP7jXYySKv+qlT/4hfb/frVPnNW/Qo5Hg1ZZ33OPiLCJfyCF4m1XQEYM2Fd2TGDVa7VYqmyVNQkX6QR7JR9ABY1vOKfZb5K+5Cu+oXEWDQi21FedzHJXsc2mQh64Njq/d3GfqpyupKrsr53oiUNXcnIAesWUmHhILzw5BFFP6Ugzd8zh4y/Zq3CiKRqHu3R7wMlw4mVO1ygPF2extg51Ugyhhwl6xK4WJ7NX4yGerDF52s4d3va545Jd6d1Pc8xTex6jUBvmv9JD3hshDStjZVDq6ydn5dSSx20uqqUoKYD45CD57LH2BMn0BrzkNgOHZ08HriEPe+ews6RtTx9Eh586yOFGVE+d0lK9C6NxogzxYcumUUu/scU4QrPpnh+H84SXB+6sPvGDFawlZydTWdVkApnYLg4OXvgHzwQzjm8pOC0w/PcV5KcizvLqBF3+toUNi1K9pZpMhLbQBp5zi00xTjHHE98/3uyXuVrNStr4hz2ZjE3n3c+3HY6QFxfk10p33NJP+IKYms1/10qd/Pd5v+ndi6nf/yp5S+zrlk8BO4JXgndJ751H9jlBjXD0SWTM0Crrfcydx31NgjAztTnUewssseGDocpgPKSLT4hxPhjeMO8Og6LCxOE/gswh5TIqpPbdO4sVrwYEedQVVMfKMzUejhj1iI6Dqnpi6d0zSjhlzPqbn3DUUT/FQ0wshCij6oIYco4AX3EjIJ49L7HNu/lgT2+bdiWJ9s1e8hQzdmzxVnC/RcD6jAEfYW7mjcDsIOHdhoQatATJ6kmQetOLQ69a8tICptZk4qD2R3fZUUvoIr5zXsd7LGn0ec0Xo4r3vw+WvjUCx7OD93QsYeahnpExjm3MnvXRVRVg5L8o/7/65UarQsckSeSzfNR683BqckNbpg1Lj6fe9e4xnkZd3Ork3W7GMWCVV7fc1F+0L+SmM+j2geQQOUIYu8irD/b4tkUfDvIQX1SaCxJTY/ImprJypyjDkOcrq/KbYDYGT7JWWUTMTHNzNAOe3R34Or7+OdI8N2B9clw5D9Sudmv1DnkX223+dou4uyKxHW7fFM3i6lDuXykkI3XiLGc8u901B6TWGd5jJZv++H1NUTeFNziV0QJQeA0ppYiXefYA8Mv8QMFqt8XoxMH3GFmVEyQpKYBsL6Nql7641co3jH0OzZLos+dRkvKm4apI2bC8ZIWoo1TmbhahppSp9uocNMAWeLdlloiInHabIM5mAvLFY+EdK148ddG+Tdeww0SJ63FLUUHYSZDZQuxeVktU/h7XPY9c1vF113Xq6XfTP9DyG8KpNSaZuLze43vEWHBKVa2D+IgAt0rzkKcs3ge69+rVFzc7pvdnrqrvvGjWqBxmjjTjLE3qfgKkdXz4pHMLbejSBdy0leMcie3q6Uw3hxVpXq+l5XuL9wwqY+MKUPUxsxRDVVFOtqN+rknbIT7aI8QHODRUX0dXdy1PYsNdJxviPj5vuTh14uX3tDmg+Yh/uoq33mpLryHOhKwecd9rCF3RFmlLmZzZnL+1Vw4SuzCgNDhHu5+KPYkoSftVL/6fsnf/d81OzbXmmqOVsxeNdU2Te2XEozxam7gjeqGPHXYTvwMsdxV0LJs+idxTRvZWRD3we33HYXCWqFd3SPTNHHkkX/IXup8rSnfaVOYx/SyGFJo73qpGlMdXAd5qtOvDw4ZOl7HQUPcrejcGBq9WSTRz5hjwy1XXv5FoGUzbOleLX9cbZo1Wesksiz+gp+sgzytnW2FFtDpRLx13iOA0rGZ9HIfJhanOeF8HbJJQ+qdbXqLGBLYhMKOWKSn0BFVxJwNjk0xngDMlUHO2I6yUbPF6xJ66Pz3ONTRu/786byD/lfayxdutwFB3v/T5mHzX6dBkjLWhz/bxXK1lJXtRS3PQrQ5bPVcrKNRxxO5JwPomHF1MEeOliPoL35S/IV1SIMZnTg8VZ4zG/US+t/KJwYSA/IcLJTM7UBxUnt5+Tb+C9W0ksKWQZvOjMs5DzdgeJ4A4+CUn2Q1WsJfJcProEid1ewEl+JicUvW524gb9+j7r5KeU6j2mboL5B9elC9zkV3O+0r9Uiv9b9/n+7jxl1ynRI+jg1ToXPC3dUovC6Ard6LKsYVnNp5TbsaPY1zFqbhQDI8n7gjzSqasNmyxe0I3uYCle9O517tKcqXyUeD2QTYdNL/yN6mACnvRfq35dQZdS0oclTzZNYEQjl9poYST2OU1Tdr6WATWeoSvOuJ8fsyaSR+2uvemef1xFLI/T/hklOvLM/b3esHbFaxSX053uCR/8vbPn36gwDTuxlwdwREV+i5qaQKcyQp6oRb+khl+6nGdekIesrtMpbZBiPHMA3ZRFFZ/TvavimQ3GK0vOmyIZXtM2CBge5Sp0YEzIO6W+Ktm7nai0vaa5fgr5jaR0ct83jI/XxBEKjFfbaiOK28zl3GOdR+yh98+nP9+v8KZLgWctZ8TkSbrFGaOLulHbqfSkJr57yEsFxrdKnZoS4eRw9q2GN/c1vuifG9V72QDeMhpPJNLuOjA1GMxkJdb9Dt/nGrpaMMFgIxv58r69wofUmpAyxon9HHq/pjje/VFMwdr9AlPz/9I9ibkvnqg5973zJmAdEzPfomKQQjee91HJnuMmodqc2tABCRjjHOdGD15APhCH0CUbCY+i4o38dWjhJTReJKoXyE3elc+QNJZNQLHEocazF/LNqtwkVHwyeCFNZxETt4ZDycA2dHuXpxEbPRyf4qdy4ZzFDvnsnDu9F33dFKeOkMd4SRLp0XXQgUguNixg0p4e0/VOsSN+FDHJoYAyQ7R1p1RHPHuR0dDdHQWKrQ6shokGavL+KNzEC0Tw/EjfXKh5DYzEU+SsZN5qkyK/fbzEO5i5yl5XraN2f4LXHPl9L36ygQ7kNq6/uEKHCmOAFPRY5jqtL6Kk3KLoQQ9Zv+qeEqx85qUqTzX/wvk8G/mwyqF6j3GJ91mEfCjxaUS+JVmJ0f/ijRpeu5aqTkd+GnvwdvXZqCheLpAP6153d36XwxtOg8Q59/sE5OYwpcPC+OincnSVlUnqQymNVaA4nArvKo/g1XPtYys2myNfmefuTk3Sz/d54ugPrksXBP5XOiX/Q9Ym/e5eekTqidq7Da9W6CNgxuhMCmMeNSZdR+C1yQbfwWWEGq1K8HjzSYER8Yw8IoyQr5xiPaXw6iLjL3zo3GPVAaPbFnmsQ1Jh4qfzkblbW/fiC3jWSuhOj8vcU9xDlPlMl1Kb4kA3FKfyVZ9Fs+ZK9dC9JB4bIp/xpe9Qs9gFnH2PwLvLsyNSXm7B81G9Vlll0w46qu4UN54yH94Q+StxUltx50+zYYUvguezS9/bnqOG9VGKPBfBS7njl9Wx6ac7UysvDd1bcSYwmWlJv14P1xcdMV585S+q7xPkn/d4rDJmNB2F97a//i10iJmmQkp4yRWKNhtRyd/9Gl5+dEU+9OG9tiq8Yr1JXVy/kTuMOGCiGXLQ6byFF9sM+JD00dhKrPcFmLqLEvITWCCxWa+r+Vsq6Xnvn3ljxOCsSoAXf6T9uvW1jnypuJMpqbjN+nlhTSWFUu1Jd9X0OffO5xuGexRRnF4tzt7tkK+MJIrpMdqF8AXqH8XUWPjVnO/iH7I26Xf3/TpDOsJLEDCVOMBMu1MNugsOakyXsog10y6m6GIib32GLGVi2UBHBq8eEzZ48yqeJlQ6ff6aVPASpxJ/rzgPTGT6h7lh22F5pWZyA08qCT6/eZQxJdwQx6fpyGGXV2RTstV1zlGa1GHDGl4vEZqL7hb92iW54m1KT+Mg8T45eFd5wRM+NtOr7s73tso8x9hSpPFbzv48mcPUnXql+6K0OHensIbFPoHnjYff/4YA8szASzO6p7WreLcneJ4WBtFTnhrg8SV0k1+ldyqsEcZXneBl66Xzomf9QP45G8CUINKL0rUITMkn6M54HCskZ9uMOy1jYOrJIa+17hx5MTgiDw6i6EO1tnEVe7LODebenYxKtfY4uG54sfMNXvrCNVaiB6WqqsrVeNB9tUZ+svfwdoeLWlBatfDet4zxbOxF0FGDg+66LvLll07J3PqjX8zJDphayW2/Lt1PcC+AKfBFSBmiVeKs9iv8P6uLqJ21Ibyngzz75zAlTn4157v8h/QofrdOnfbygRJPgFeLCuQRf7JBvmgz6Eb3ho4UqRZRvl8DE9MnMLbLoyvlizm8ib9AXrEOukhhsTYVe0jwhvKsPFAxKfE6fzKVxdQ/L4LNUeNxhM9fSj6i8By7iTO7ZAbzJrxJsXzSE2d4Tg32GWsuJdX9Ap6PmcSUVWRRLW+RDw79OvZBro6oDaED9qCfnzGbZkN1220Tr2iYwbj+V1lDUbQS21mAh+MHMn3kuL5uJxa8zwcIpWbTOZwrZshD2kE9UiXWwLSXI/9tUq3vax5czi4zk2fDkdZSu6qviWvEY5lJSvSkqnZw/foBOlRX7x+YOm9yBG7t3JUUcyMvcSFexExS3/R8hQ7y5xGccI/llMLTHd4yvkHnjAI1f37Hlm6ob0NWi7EPnXMjV3GfGjDvShIwmFk257lL5NnWEPvf2zpBd4OB5TNz0k5odf18lG+dcvhNQ1E+8BX7OYHO3uzuRmF7s3T7PsT5E9QiRVLUP399b/7B/VPCZPYrnVoqf4HqvwlTWSBq8EqGyTnXDJiJ1v1vtMUNauz5hI4MNh2+g90GPCdV8FazleFRrHJu4qohvJ4w50TKZAsZ39NRw5eDjL/nvfH6I2QyE/a8hyrucPw8QI0mFbxOtd7D2xgqMCDOI5NadaLrjqin/T5eFV6PdWfOtWJg8IahIa/16w6YBd6NVhue7rf+ObmTcf88v0ZcU+b5W91NOOS3ppRdavU9dLccoWZOdYdMXwi+4qw+8D7ztY88N90hn4QJdOIV93sw8jMwfZlhPPoa+aZpReSfyQc1fN1HDZWL+qo785klsWontvTYL9z+2QErgyVZtaRDMv+JqcyQC8o2V0/3Lqt+rdeNf1EV9nMR9cRC/ns7OP9jhvdrHeN5f/yQvEK1dKuNgKlFEUFXyxwYbObAvCs3GYXmC3m2KqC75gzeuUkV5LvtVuifdRaLdJxbb+6sDHaislP753fs5CvnrFb9GuWRFFC59S3FkW8WMU5Nb5QoSgivfxj9wf1TwuyXP5us/GsF7VT+b+r78bKm0d1vzMS179AlV/LPVNkrnfOyNbxUtjFudN9Flu5O2n4fLiiaHtsP8sigg9czPrMx8oluJPb6BG84XjQapUsfeWw1UiV4JdR4NRPAk52GGi0k+UZtbfU83Jgao0GnUxPYOrzgydBYOoHXiw76ObE9E5hd1L5B0fPlJ/Z4a6nskfschbXg6a7wQoZ/zo11/xygLbzYc6SxJecAk1phKZ7RomaKh5PTI4J3c5oYulL26yySo9avK3j1mZ2jQ9971nXPq4DJeSSGlKedqzvaA7pbPMoHVZMWurib5CLLS7+h6rGBzo5EQWMd5y6RZ2ZZcrFTp1PecZMj08Se4vhtDm+6h64lCe/orvHE+JO2gXTbrad4/hHj8cab2w9M1S0nqYkNnSvig5O4Ygivulg6KfKggDwrWOAsbgAdfdxWyHdhv+6+5ScirYbcOzm9C49Xkv55gdXbh64mR3jtuEKejZ4zcKbmrDR2Nyig+6Dff5YGoz+4f0qQhF/N+f6m3yD+x+mUskz3FPX5xzE+uMfHZ0nUPGrw9nQ0IvaoI/DcSgPPlW94tcOA+prlXMXh+h7AONUFyssX8hdbQOdmF/y9dljgtfkwRDYdGw5l6s5CXpFHDbtN8PeS4OhwzkzONFZdpQul5+GF84xa3TC9duD1Du8zdCcEBodXTaeqm8C7LRa5zLSL/6HUKlCTfGPxTDulK6qk8VYBJLIN00ayTdU4MTl77WcOM2tCftIl1FjnCAZz9j7ynDBHPklP8E6fNzglrJe6Yl9vGI+c0I2itQPMazHrdVetKWkcj/NuicCz1JIf1NQu8tj7vdqw/XCwoHXdZvppDrusLE/Qlaq4uZy74gWZPQf9M0HLlaO4SgTdEALkmcd0AB3MFIxHXEI3dL+0FKuY6aJ62BgF1VnT750R+j2giyah++SKPJtsRyl7bg3koU//Gw/7I3SSk88/MHVevaa8wjVNRRXbIm8m20xkjwl/pWrrmgDrDTr5FkSf8uWg/y3YzvyD+6fG3OQXa5NG3D9kHcVv/+1RR95RXkWm4hIP77N/RUTtvoUXW+wYvIKX+lQubdRo8MBr8Zna4PkRMDGcsb5vpYwoQRRQ7HAATOoWv6Py1Bj4Tg2DZ8FItPvn/CCvfZhZMiXQwJvDpZPY+xMwEGnSmTK/vSTe0IIbTJzS7H9L9Ky4sx0waEw7eNF3v/eB4xm8oCR1VAwCeK93ZHVsJauMostiw7nHkamy63pjUakkZuItk34vfmGkVOof1Bj/EIithsiH9WpmA3NO7rApoz3VHTBtF/fRBrxQBsj1L+Qt64AM35RGRQXfP1dK4oWOSROxpscxcjh7s7J+YOq4LX9iaqX2PYQGedFOGfLM/8fdmzUtyjXNwj/IA0FF4VAUlqCilAzCGYOCzAri8Ot30v0++7m/L3ZEn3TH23H3mXE1ylBZmVnUqrV9FNCOR2i3YBdPJManMfzpNA6Gdc3wN/ZBjcm6XlzOFStgahTpw6yAoadZH/oNDys5ozqT4UdnxuBnd9CK2WoR5d7miOtptYNA+rwDpnQpfCtCBf+YzaRI8bUj49n5Dn95K33X9iR/o4L34ojKq3DNg35b/klM8eIveGrC/yXz0n93b9JGaraUZguH8w4a7vHd00142JcNHjoib+8WUgRMZYhRGGJivSSBR8wSmHpDzbM61Sb0mFTQipIOj+/H/JaagDlKMJ4Ub/Z5IMbrz97N/aPgDns2OzEwuwWm6pKpbJ00J7rdfAv+4qXK7LGTHGo+U+K8mwUMtiEBc58D8vJGhr9KcmAqu06hvV63c8debqrSw050zmNuqbLJ4+0S7jd4ty4nw7wLI6dy/4mU4BZDq03eQkplffeG2Vxnh62zeEdPZQ9M7R0cXxUScki59Ie1FTjfjcg3lPir0PYjr+qY3qh33B8bmFPH4E39sV2T4ZllfrK/TaeMZCGnYqUBM7sRzlca6S0wNLyLMO7ICatIgpa2ukDxlMVUZ+Osu9Cl4YEpeuSC2rdDTcKyhjWdIbThyhlq31/tnAfZAX5WCKHFE08HpjxnuJ7naEbLBX1yK74+eGXRDv2ZtA45/zr0wVwPHbR6rbjAcAKMy7N3SMnWGfbo203+4D6Jsyn/i3e+E/4vmZf+u7WfnAADXZMCU7oCPzH6pke6xV+LC0qb6Wz9wDPIxeH9U/rG51oVzvQMEmiTzQT+6SBHPPXTnY08vp047JzKW3rcnjYXWLzase/Zcal5H5AnbWWSMnbA9/XtCscbG8TwbKya9PiYFrTNR5GYc45tyqYu5WFruAVLHzx4s9hBu6VP+Lcg7Hq6bWT4nWd2bpixEhRKBV/PvUiCf2u3wtBrFLmKPzbh154LPaOHcwi5II2h1cbLIqFnNKzvShp49tNE2tItryx87lyZ7R0nouJWw/+QAT9mXtOaUuMBrXkYenvUBTCWKXdgbq5B2/3wU8ZIKJUT2+qdss2GvoUVg3YcfVyePVd8SzV38+zAP+MzmcaV2sfQF/GaToe5vcAwhZqbuzOO49VHIxTUCbbHBZ4OzGs2P/Qv7uBnhS387XUzzM/o95ESzq+V/tNPbf3nxzY5bvFW9OsbPKdOwzy0r6xjgQh/mbUldEj/YBKjrRFQk7+GddKbyR9ckzibzX5Ro5hM/pI+it/NU5ZGOvWnxsn9TQZeuojvAz38PWIsCicqux/iocbAXDvsRWDgNCVoM3/r22E2ghbRWMJRc+/h8fMr8t5EjXVKdxkwdnkVDfMbGbzT4Jl6jxVidLZRganc8pWwZohh++aYdLuXJ+RlToG2C2SLunVLtrc9AIOXqDEpSYPIDp8dYmT1lJ5044Cp4OFMCzY+v9fQcgvd9k6skNjVfwOTwtLh/GeCHLAXVeT5/BHm/tZBDC+mzZXKqYoY58/w7Cux04ERCTypcTjermOcX9f7ir87w49F/bBWIppCayphVbDS8Gv4R963oT0HLacfVrS5jkrFDISmwRVI+L0uA4+ZbAIM3fU7PR3ZUwLhyt5sbxbAhDLU1uMVtFhd+zHZCnKWPattXuUecU7P5bDG09ag7RZul1C1bc9KIIfwPwLJF0pLMeS8z9CzzNLtjOTg9LGt9ATtJ0+FCv7PAq9qz6H/cd95lHnM4UJlNqyFqd4+PQrrivMJ3D+4JnEm/L+ny/4DU9P/Lp3/V9UoxhGvUVlZju2va8RgK8sHuo9uFrTTGpi6ibpPuWAh78cm/IrbGg494wgRdvEQ89rs9aUH4xEWwYUZbOMKGlWnxra9r+gU7Ovx9vC+auiRZdCGjZgGlLYr5GEuQAybCR2puS1O8FfjHI6pkU9URUca+rjhz9ydfqT72gLPlEOP7MwdatvjepjTtD8Dc760orTmgKmCVIF1oWBR+jKdPPgQcsBhAk/fp15oB527kVl8ci7Ujh1P8TsLfsjcvTXK+NxSfPYoBLbXeeSQd4bzi034sSqCFrsle2jNNBlmct70mkrBxPU/A8SoqXxWpB/O4KlnLTSK2ww9xocbeKyZwQ+GUgpeq7Uz5+8cF7y9TmMqdg/w9PQLTC4DPqKr+3btnzz18vxs6JP37NC9VAZrvtCKjbV0uaB14GerBLx2K60wDx5X8KR+mUxpw6SPYt1mj07Jy7QEz/PIAdM7dISYyh6VB9wPz1zAXyWG71ErtRcutPryD65JnM2lX9Uo/pp5FL97Xw8TGGhz3rHD8QOYQUo1hvl5iLHtvpRZLac+eOEJTCwMJrNZBkzdb8PagcOrjFnWJR+qvr2FZ1jD46t3dUP9sQDG9nyRsv4B3mndCjEeatCGhkQ+eAqe3dNyR2AVSw/03DxPth+KNvS/0UDr2QYpgb2C1jEPwHjW36Fljgtowe8ws7OZd/Bj1bDGUYpUmR5zWVeC1V7lGVjsRImSO3bgXMGDyUhIKM3NYc6u40ps9pXjoQ9ieIftgieGFeTUjnLwZMvxPBtvG5/K+2bYA8EB756fTUFt+A4UP203Ptte45J6oQDmZgl46P46rWh9UgvuJ6Z0QI/STw7t2Eps2Cu1q6mZuefcvw/+czbmQ7odJ74SXN7A5PzdRRSL0H72dq68VcEHzzXdUOdrfPgtaaiZdNPChdZUoNXEsQ8e3Q1zrKZDX8qldSekSZOPYs4qYOrjQzsmPDKWr7OyYBOCVr+bU9wP5pQ86zso3nzcX/Lgff6jmBInv+j3mwh/yd6js9/8fgqhskHe8xwlFJfgpUZx9pQt+hPnmyb8SccEj5587gz7QzkSe/BDH3cZeHlweCPmRyfzQ0nrWVzI2Uxlys3fUDW3bcU/aMAUHwonarfjoQ6oI8+2J8mn53vn2Z57BK+8MsegbHM7KcFDy99sY3QmVXlucl5jlA6TK/VAqamGuVcXbsqeB/1BfeUjZvOhj+Fp6MO6X0vjfDXi3+xt6MCkeXUUP6px/t8jQeu1bcB5VlMK7LSgiPJgWDOpZuAt4dgxKrI1ePL2Ud/scCk8Skc4v6C34McS2Sno9rV+1CQ2DrPO4K38MszYXPfwd7PLSqb9VwemrmO/UJT7MIMzY9COyZADVBOYqkbsbPv+YVIwbmmEVKtb8NxOnwgMCI3I5Vvw1MYGpt6xmlJeDXU+LjpDa8/BS/kscvNwcoaOmClFSNXxGyr+84vjLb6c0t6s/qP9DKPIqYjNIA/KI0vZ+Cu7yAEL3I+sneD6pMaloh9dbC++u39w/6mZNPtVjUL4l671yI4po2wi2ZwHgSezIjR21GzmJ/BKBR5RmTHU7Q7gsdEJGKj01MIz/0KbOMlQO5+93tRpvpV74wrHH5H76HFcWpznkxOzXCSidn12FM/bI8++Ct2jTirBE0/L4Rn3NfZUj0viwrlqA8GH+EhdHZi5/xbh74QiNag4jMAzm8iN2WEOf9IvL/BztxAxvmqXY/ijE3iqTtWOycfCpHb3tfPQz6DlqoN/obv0DMA7LbTP10CeT++fcx5cA3j2NUFR3Y7lyQ7fHI7fJjFyCJtDG96iwY85iNG8H+ZKbbINsb1PBXLKBpgTPWScH5jS+WXBWZuLXiixSBdK5jOP829j+M3q6QODRgk/tF5DKxuKFFD3YuD598bl2czsQgoXH1f5ial+WJ9WH77DHCeqZObdgblGy1w7mER4GnNu6N1aDO8SdntX+MlTy1XwUU7Ga9cpxqvLqa3Pge2FGxazaaU61D8XNuePa2jR0WV4hx5IFyVc39U/uHZe4Ba/qlHM1/9dPP9v8lNFAR/dQHbl3rTDPZ6JxZYK+wRMeTn+tpv5LpXvxlGCzoE2mj31EzXNMFNT6eE3PpH3oiYPLTsoeRwfnA2V7poDTE1PvM+6FzBV7R42Fx4HT3yopDM99Q/yMHuCF4S1uqPHfqidq0cOnjqR4a8aw7T9w63U2Wom7am31nBfrAWGU6VpqO5FjwvTsiI2upljKpIVMLV4FA17xg3814931l0GzIIFY3p82sAO/TsDj0VDTOdTaLEuQp4vZJzvrRdPih8scHzdI6/X5enMeeIS+UEcyzf4xalv+8ZjY0DbAmPdVPOUYDKbNCwTt0tansUit3pRSBV//4bfeZzAY8stMEStXwzzDOGHlhZywtTufGpFCTyffeEQT7kekpd8XcVeO0qnptawznkx9J3M79B2aQTM3UXfxe8FyFnVGto5nR7g76ITMOkvR9P/0X5TGTwVFfBjjfWjt+mM+2X6BfzsYY4cw6/h54yhb6WOXhfFn0/UP7jOV+ClX/HU4i/po/jtdb9YRkytjnYefL/I69ot3lJltMjbSQB/kkaSgxi+I8+5GbTVnk9PlN976P2t4zosU4GpW6pYildJPLRV2ynUiLyV+67tOOy+ik3qsvkQ42f4tbJ9u9S5BvJwci2g9c74vVzuKffk1C7YoY4PVE72puKPFsjL4uK9o84yhv7AAcPhLEb+1oY8f/HP4DGlHVHVeBoXOmOnGPrMgUl9Y9v+7gXMWitgqr9/4YcOQ80gOSKmU8E428H9Bt5qHVKoty/Qnk+hgFbjYhc8cADmth5iONT0G7XLcHh38IS/mR+LjLJ6AR7bjqDtniqTSVUu0H4C16TKOhNiSlXDy/3zBzE9N98FPYJhFoHolj5bWr5HFTesEdwaOJ9qqKv6i8jh3GdsdyqVxpXuzhqYSob1aMkrDod97h34o4yXmLsnj+62AG0XD/tK/penfmKq2cTIAV7mc/52Cu0Me2hR0je2HfjLsmGSOfSCjbYx560i/k9iavpLPyX+JWs9fjemPmtgKt/BAIVvF/c4ZZIOvzE6/dBmP/rzbGp7HTy2i52OhdOYKH+KyOPNG/6o2Cg9lXEN/3XdApMPV1aoJB28NfJ4+CfTOFKvqcBsdyhlpkSNQ8/bFv6Ca6C1bJ10ehpTssNFpqSs3XTwV7PyyAWRiJgWg3RLzeoY2P6tmxB7beSKcttBno+GntrbfS9RcV9owKwI/xaupQNV/tFWwvu76Ji/0iPKllGghMehN8rKBB/+TTkrYVUhJk9TfQ1PL4AnVwRMSc4b2sjcAlMfHTHMh0VKyXp4B9talcriW5PRM96doaU2ZcHcS7AkNpmCp1LLT5XiKMMvtQG0cT3UWD4OtNh9VbrQYhfE+NFtzpTZLXjuOsS4x1FAjsoBUw3ljbqdQju2+TDv0LiDh75yEVBvyPCz0RfPR4mgxauK/dhzb1iHXQQTWnN7aL+DG3bK4jXMux+X8JtVg+fzHhnIgd8l7scmY8XA9cDYfRbjGbfFH9wnUZjNflVLl/6lfRR9Jyj0EBjy+rMELz1DQ6PuwxEXdG++Y31vWFTWLjAR1HzDIqEzKXmf4fGj0CW2mSVPqlkJrVgtobWiultTul9atlfGhcECoTtQ35S27bWFI7GJDd579GvE9GeB7/N8XQPGSlK8c2nHjFfjPd2M9zEPbotCYscTtOj99gwUry0Zvo93SioTE9ozaOHhQ+8lglcVLfdOeydl/LQwqNxeLc6vOqdh79U7pGet+py3GdZ/Xadvb3if5XL+m0NMno1uRc/pi3J/xXD8ZyIgh9QEHhvL8JM/1gw+NA28qHvwN8fDsNZCeMGPcSa03Q+ewpFFfnrs9FThk2HuVCSCx6cb8Hi41bOh/85VPOEw5CAd2jJj9lBb3+F8rNDwCcnH4ez7xW7UINRjqo8bl/Pu8oCpCXJAJ/eOHex8YGBMDvztfgnefQ+9Yc/Lhaf9t35zVq7CT11fakrN5OMrQXXC77FKPVGVBLbi5283ZeIan59PP85DQ+D/4Np5Qfiln5L+kj6K342pgyUp9LwOdbqHMmDKaDaUVhNoMUtCzE8Iee3eXIA5ToXfkC1oufqzRx6fd6XBriNvWJvOn+xAWELLca2wosyrLTzTTB32xFYNelJiK4E01M4Dp7OpqJ/A1DpFzGtBt6HbRjc5X5hzPhNaZ0d19zjaAc2Ql8UPr1PZXH0umA/vz/J3McyZDaC9vO4sM6EWFwToa7bvHYsYn4HJ/GQN76xHasGOoRBQG17gh9bHCbTlPT1TWuTwN6kKTK3vhUz9mifbzyw+ZruQtxCzKXii1HA/bsf4SsX6Ca02PU/gN7l3Dt4Ez4Z8UsY/MaU15n946myBV9J4Csw4J/CqPDduuD/P4R20hvvl38mhblXj/iXD+iXjo/vkvhZOfh7pSqNeNCeiVjm7HPxP+WbHEjkgsWNH8a07MNDfdPi92Rx+SXzhen5oP1zUm/vJU4UXJ9REa1/x1GCC5zODrugOB4sL18HQLzjTiTKriG3v8HD+JKbm0q946m+ZR/G7637rELySC8hjXuMBEwcmIMbFL+Uhy4ChuSecqCw+wNx1DW30nA51uckH2q09IEbMCpjqtS/8F3+H1rIsaUUV70ELyg2vMnMr7Ye1+Ba03AM8tt/pFvxQCZ54SPg+W4SPz7+BCb+xBKZysdlSNnePijdiwKCZxxowMPTcXttSZcdeyKj3P9Ce7mdYux8rc3zfQbOD77PwWT3hd3S7XS3b/w7zLb4279NzPfEVvzshhpuL5FLJhvc9zQParRwJS8qVD8FvmLzP1Dg+UXFSgbkfOSLJgaksqYEpTi0FtuH8jG4dd1a8xVADeA97vKmPTWFT6eNkXjfZp8cOfjFINcS0uxjW1R56J/evp1Jnyyn8zK0rwIP9B9pQvPIe+Qb+fpZ6rlDjxbBzo9Pi/GIPmFdDHlpR7WzOC0Vo5acpO9QTDfMpYvDcD576gamf76cWLn/FmTQeclSD37tPkQPvTLFyb0osZo8An5PpKh5m9hR/cO9RQZz8iqfkf2kfhZ3BT+SXoU5XzaH1lCV4qnxzZHs8zxcsWTREZSoBE9MtYlTrnAMls+Q8zCpzdcaeWgvPnZ+GGSzA4LvgZWofMrSgIBQy07fyjp4P34J+F5EXpSSFng9CeHbXdvD9O16lW1uZQwwqDuuPhk6JZRy4sIC3YTOP3yCmbuAZKYMf+2ZSRrman/PQahHjcTKbDzuFaIrHcarDSKTtsK7VUvxo4sSsinTk+VJF3j7NEFP8jQemFkNPqbtBTEpvfknd04b23DW8w7K9TDie3Nyf7eAf9bV6oc46nblAESZvNpX0GzAKHgm0J3N+Yuqo7Yqc+JWQKqqtQlt+h3W1ewf3x26LBP5l7thhFboq03eCRbfrsHbGNEqfTSbgoZjuju3mKjA1usgBldXStX12nDQs3TUuPaSZDV0g4f6uXPB8x019OxQzuN9mDSmxTENgSjAWnbLdDfNCZomX+8ICOUju9COl2xJa3K5dn21fvkn5a5gvmJvOn8SUNPtVX/rqL9kj+3e/8+1CfQVPbUAb5Bbu8ekpqNTOBcSYYiLmh6UL4JkKmJBNaKtC5Q90m2vI04GFmFmflJYy5Uucv5wCg3cDef8enU556C0Uid3fzVC3syw7MFXk/UXKwzPz5bAXzkJN2aKXoT3NpWkH7ckmZnwdnZosO+RhUeJ89tuYUbmXfCU0e/gr9ZzeqH47yPMnBkzxgifQw9qBP2wCps6dr9Ozm5847yypPpuS4FEmkceFmwd4IXBj5HmlAqaiHWJSW0djum9LaE+55IktEeD0MGAgw8UO2rfb+zHlogItVy6BqfVjWL80a6HNdAnazs8OS9r4SWGb+gc8FZzoTLfXDee3PwJDl7F0pdZeww9RhJxwmBknaNEUxx/U0mE7AuZ/aj+jtlN1RD60I/yU4jdX8Og0jV26b5TBj5LaMKOBNm35BfxSM4b2fLw+E9oUo/9oP4OcC1U1tKp/2+D3t1fkwPo4tZBTlOH6r/GB7kIV4Xq+6h+c8TLnFr/qTVr/JX0Uv9tPzexiRcXhDP+R3pAHb0M9t5v6JheUDXgplgUTfuuOPOecEKNPnwzqxnt4aKdDHrww7kH9u6U84J/4/+kLef+pTuGv/AMwNXmqOrW5C0zNWjxDfzpgNJi5Sth5+P+PpFCoUmam4vVebrAoekN7hpODHV5znE+FSKKm3XicpzaqwO6rIoWfaoDp4xx+I7frGXX7DzA1shxi2Zg0akcMmNZkaEEpcDzqt6GXh58OMfyYyTbdJ7KreCZNYqa9tRHd3Qe057viDdZSalLpJK4SzF1o0+P9HVE1TsHLFjfsCblUU8p6ATzSv5nB9OVdpv12Vdg/axRK+gYGxl9oW7pNZOYs0yvdRd1RAsPiJWZsBaK0hbb0Ys0ldl3EZ4qOV0c5T7Zcqm4saMdunjvcMK8wZdxKdaj5bqDNDypynDBDTno2xrBWZc3+B1N6NAWmfrzzrRUppjSbDzUQi8lsndKBygw5JjgOfSkN3xyov3yiPOz84k9iavL/jr1/YEr577j0/90ZL7+Zp4TagVZjMWI+zsAzWqgq9Fg+TM4zePCSMy6g9aI1/n4YeGB+9ff0XN6RZxsRMTNttTvd+TXZ4W4P3vlO7TG1T+ukhJuAE1j1knXqRdtSAu+rFuwRImb76uRwwXikQps90xW118cx9zZ+riPG4eeep/VBCWcL/H+1xfk0H9Gzw2Oq8oz18DfPLYP2OmjAVGztp1Rdlps8rBNg4iDpG3rIkxP8zxwYC0PwRssCzw6WiHbwnmFRbkSI2R/9hOuMk6i8tabt6VtHZxu3O9LtoODv8QbXk2hOSPXjeFbCGDaMvamBlvNU8Bw/1EySypX/h6depMfKvjdsahUdmGGpKrGn7V+ozxJoN2PDC2yvqbh+Bh4MDhz8Dr1xfuSUjuJeEi5Wg6RDDijHTh7ub27M1okOpzYSoL17wJmd7zwhh3y93DNCaMf3fsv/5Clzzu0aJXDTiB7XC7Tx0nUkJmixQenke8o9tcb1+4a8x/PZRrYnes4fnJs0n05+9c5X+Vv6KH639ovTJbTO2bLDyAKmbnqxpmQ/NeGpLcR8qEjQCuGwFmPnQBvdx7SD1lvCQx81V2ZCxzXIqy0pwWoL/6JqrxH8kTy8Q1WGlbmfTqN7aiFPsimfMn7RHClnFycPLgf8//IdA1Ov4JgHom+r7Gs4Kt3vc4PzVQcxVLwMYPyx9ZRgk6pv1hzjCyXcys29/d7tGGhuQt1O3NheE6o6c0cpo0YO8PvJBxjj3dSl/LD0lLBSEVPVXThRelOd3BNt5O2RG4mUt7xp+6e7ozLflg/U+UNMf3nwXGs2IRUjYdB6PngjDQZM76fgueQzUX/6Kf0oFMpP7Tc+6hY16zG048UAhj6kgjeOIrSbcih4tvFi+BtxA0xlPI5/ip1LF/HtKM5nB0zt5fRMyZLH+U0M+B/nTdaPXq88UFZ8zBIJmKy3JnLMs3CdnzWKnzz1Q/vljhRSF0zAq3OnEJjjNHvKtOUJOmSY/6Fl/J5u0z5Sgu+H/4Nzk+Yz4Vc8pf4lMzN/99r5N/OX1C8+0Nvnoed1m6ZryuIQebusHJ/BMxtU2jEwRa5qsCRPd1SpH9f28hR5sOXbBnk+hlZ8qvj/02Uyos4ZERes1vabcZmzoWz/gBa7jBET3xYYfY4Fx/aKNT6/LrSkTtWPdjiPbZmdY12hdrU0oE32A6aX7zW1+vPMBZdN0bHy4sRUyF/ErM7KhuVM5ClXrM2wjhWYOBjwg9USv++nBnin6XiHirkHLfTm4f+i86A9dcLvu7uSmFUsF1RHkamE7FjIjPN1g2q9gv9ZzRyHXUTJp+yQDTNBh7rZaiJc6FGfwbP1G/5oAYFHq3YE7RelTazMPfk0rHkc5nuEw/u6owqeOwq2EggijxwwhfbqPr3DebMaPB/f4ZeCnW5zdmzbsTp6GS51MfyXn+nAfLzST9QfGsv21xveZ/OOjvCXHnIMP8P5/8DUP2oUe10IwNsceLU3fswueO8oDaEb/K4Cr1YvA/724Iecd1GLP4kpYfGLWvqU+0vqfr+7lr4wzDHd5Asw5Uyh9ViN2LmnBmJMniOmNF3YU+4qpzyIIvBArsdb6rYx/FB4hb/Z3JOaOv5mwk99wWOLryhR+ukpD3VSOnawDEYPadBiHQ8/5mXQkk9ui5idnIqhB3c2ht9Qj0pwcdYSG8dDHZLtDGg9DRgN+lSmKpbPeXBfw4/dz35EuQg/5rFhLb49W3KU3r2NEkCAyUyKwGvFfkK5v41UlemNb1N2POF4ixBT/qUxqSNjmJGpww+dzf0cmDKPnJdfbYnN99BGtyX8TXCpcD3XqPDoMXqCV3xr0Fq6HNNdA8/6xRv+6Mf7qeW8KGzLaoRYyauUqFgvgLnHaKh9r7qQ8u3QUzzu4F88fugT2VjgwdcN2nBkSA6F6cfmfvKULfA2VQCk4i9XE2IFhxxQxQK0c6YPz0N2jvR4ccgRNMz5/f+/n5pPY5/KRIKf27vgdfc+zDJYEHLMqXNVVmX6lvopC/NA99Q/OItsvuB+UUuf8n/J+qnfPt/vaI/oKdUnzjtp4A16qDL1nXfkgs2hQJ4e3sG2FJzscHwoVAZVplN3HGKm4pEH1W5WUeJHph3QqDDYt5yJdAsCsv1oZTesTGOVbi4b8mSLmOhvqUG387AXzjbCZ7GORlRUh0Puve21wJKoW1GRkqH4llggDxPOJ3t8zvDom6JgxccIKctXDrThDpiq89mX8suCcWECa8TaANr19r2QEhoeMNYX0GLZNjjbgTWsqTyJ7+Pw/mnowxcZtN7HFii3l/Bzlgb/93EL5HFpZXPhJXYMVvX0Y/2Rq/gOjximoImgHecOtCQNfRZDjeKn9vvhpw5XHzG/EoG5+chp2DWRwBuOYOV+HMMfSktor7LJHPCsiuNDPQam5qadn9cmrik5D1qPE23On+jQasuVYOKZKNAJ6gRaNhzmMd70PfxSNEFW+IGpf9T9hI3kUfEiaHNLdjq2qkmnBxtR7rEWvOi2gka3DG7SZ7X6B2eRzcXJL2rp03/4mH/Vfr4vth9R1uKZ+ccQ91gb8UtqI8RY4Hjw+JVgbKk1r4M/Ojkye151+CNLQJ49VciDm3Fe0lM2wWvtvNBZoecLanvEtL9YcwViKoUfgqfgvF2D7wtsfQ+/NsxyNhcqsdV9Bl57CAfbWxy+PLNrSaZ8tt4P89GB0fKajykXOHj+aQn/NToKPhVf6Yc2A29I6/ZDd69knJdcFIEZG2NFyZeZXMirisT0JD5RsvKHOqGKmBJH8EuFMLPzkD2YzEZ9O6X8zB2HfRbh/8LJ0EO8c207rHVeZ1ujcSmpfWA4OiLGd5M3ML3JbC7wdyr/jxrFz/dTr216oESe4Pzaz/D+7dp5lGpfaDcxh39539Qd9fcOPCiP+DfOQHXIjyM7d1aKDQ+Zwu/dzCnO756UKmMr40iZZMIPaRXOZ9NJe3pW8VkJDgrT/9Hv93Odb7GSztTOx64SWBu+YZfCx/PqnmR7txq8yoz3hpINhYofCM4fnJs0l4Rf1NKnk3/pfr6pa0r08Idnth14qR9rY+o46Wh7dYE8fZy9dcqNK/zRXIM2+nTGhh4UDWsUTfgD/W2WlCbqkfMPD/iZqBHnVPZ3+KvazFP2kps1JYiLPGhK+LGPJ+2ofMiI2ekZmNoWe5GeZXZQgkCx3kzQuiV4pdnbvmYMGB2BR++bOfzJYQ8/IcyHutgzGOYyDfMZ+KX9plYKWO5Xqc2zlevI9IwFMw+zKudZN7xfq0zN5UJ3A63l7+APm1q3ba8y4AfrozKhehMeOF9ecm/mvVOdkvhpK8gxyCGfYVZAdlsAI+IIvAadG4C3BcS8tYC/++Gn/vF+qrcaY9jXEDx2JDVl6SU+02PdnrhgP4HWvT47napXDx78PKAN70Fnk91ztu2eF5yj1uPCpPQFbxWEiiuzZgx/d/e3wzoBd/CLPXRDyQxcT74D74aj++Rnv9/Put/U8B16vkfwa9oYGC5nDZ6XFIK3pbAQGO/zDH7VDriQ7fg/iKkFt/gVT02l//tv+W+q+8WjXISnHd4n6UPtuVrB39yU41Hx7xN4/EIkjfLdhexAOdgCu/P6Bp53mKcuDe83cF8LyqbsaPtGgRjsHtBSmT0FprwX9EV0EWR6ODdowVEAPzbRwHvN9m4rofIAZv0LMFgbocF5/ekL/3Vrx1Tq473ieR9ot86wJWq+S/gnkYcWZCf1TE8nh3YT7cGjH2Y9Zaec2aES2W+WrhrwbNFBix4e+Oy8DMSoNhrm7A5r4y3H31Pf+vj9Vip4VosvnqrV7pCH2x5adWEWGjUiWVxws6AlCy21gVFoveATlzLb6xL8Sj4FJm0L12/5pUyGGP7HTy38bgf/UgNz2xY54DTU9dInnXLv0iKGi4esUb8ugZmTAX+4aCWbTuelbZ/vgeKo50o4Ur9/2Iq3eEMbtgtnT/XWB8/7Mi8zi71x/1LHzb3CwPlk0+eE1F79z/spjYExk3rY+2c1gpbP8EypfryRYxoT169Ub5UaaoPcS07FH5xFtphwv6ilT2d/SR/F79Z+n+dsQbUTAlNsh3ucfqAFu7A95AE/8MROhta7bcakBMsuf7P86KjUeT0wNd9A29waL6f2+4R2OvLgseJpzqiIr2YeHIrcYY9LDN6JC2jBXocf+wrggWa1sLjwK0LL5BdTgLaUjDyUV+uG8Qa0YJG8d5yvXXOJ3WL4s7I7Iu8uXGjBw9CD2n9zxOTcGOY8HZZPKj82UwLWKcMedOIIMc3DD07OXMek0TAHSjBcO9gKxTDLDH7pPu3hb66HQmIryeTo1twPtj9/5QU7HeAps4UOrUZv8N67bixq2zW06myYAbPOG/gV7gRMxgH80X+1309MjcbwL7dyBMzluQq/OIfiLQoBPHNNcH+DEtqrDbbgwc7A8RvXsCkuzrZtS7OcVGMF7ZjOj1YejnbDmtALeOkmzOGHplto2fW50KnVbuDtuwze/bF2fsv1H+W01xdvpT4VFvzrBzz57h2f7UtJpSKrTNvfq9Dq62+hUJ85gRJEb/UPziJbTKe/qKVPhen/fUH1v1qj+N175exccUHFXT8p3vqKe5zmtUTlNDvYoZ3xKlPEjoG3tsBEaCNGzySo1F/O0C7h0E+n6e2wZ7Z74Dwng8fvRW5KvX/HM7Q8jti3eo2p0r5kh/4cMfE+DzNltgFi2l8Bs8I0mtF9JxhKuBO/KTtGoki1tt7lvqPnAiufOL/kPnNsr98XQ0+oatNjNENMT+cTlS0is6PajJkSGi/wTB4pElUL/wi/N9RInCnB07cXVwmhPTv2yRz4pe/SssNPxwtMUpIveE87KKEaKymDWlTpvsjhL6srtKC9kU/UzD/A8MZCnt+W6Znu252VB58e17+qVquffemndeunCr/owHP7ATNzxhPTRdmmzJzCj54myCF702DQ0l/klKbG8VcNGIgF3lZccjlSi0oa5uLmlh30vdOxrum21Ec97p8dw+/ZOXRDuRvWKN5M8Njhfpj+z/qpHzz1fKpEz3YCv9dmwLR/eyt0I8lUvFQf5i0e4hU9z8znvDZV/+AsssVM+JX2m/93tPPk36T97ntor+rLQVuMhlr5hU9ESo4wwOH9C60hxumwDriFdgj0vGGrNeEZ3ThoG+0Nf7CJkhv15xV47V0piEgpmlDz7PEML2lusGmljKg3efCcwgFzh5zfUN9wiOmzA39Qu8mUuuN2zwUmn8XsoANDeeDsFF/gwYvPaTKnNN2BF9lXlZmcvC1qio3FedxnAr8xTVqq8kDlgmsPnvEzT6SCUvhBlwNGCo6Hp7c3w96iZ2gt/dSAJ/O7pfhZ6bxZ9Fp+qIlUg/PXtgJofnmF8st+mPkyBiZv6Zuo3i+gxT4LxGS15R3COYDH9pHq/5xH8aOW/rNGEV5TRoU6Rs7gb8gBHxWYqTOJcn9T4HqlXlXoHifgoXLo9VJVw6KreQGmjlJuqPM1eLQS+mGtzNBvGNfg9UfQmFy4ueN+7Mf4/rIW4WcNQ+V/9ib9WDv/s0bhV8OeeuLWxj3cQ/fdcmlNpZnD796GnuVPL8vUyBM/D87f4g/OTVoAUr/C1F/SR/G7+/0eZjunZHIHpqQj/NM0WC7otq3gb6DBhnW50AqPsQN/sj4jZitXXdMjeyJvt9/CYefidaNq9D3Y3n0B/7IncQLMTY9ciFyuM/sO3ij3AfzV9AktNa6g70vlZilh7w996247oWcETPn1JPPZoxneF+nfLRcaRd6xbKYI9NzcgeGPB20p7VKibilZuff5Dutw3dmDCveg5qGf2MBQYS4o20tHJbi+c/DIStrBT0SO7U8aaK3+2W0Qk9WJC8s1MHJ6vd6UfI+GHX4H3B5f/pp69XEatB9XsLcyzHFqbWAY392w41a3qXnXOP/DAlruB0/9wJR5Doe6H1BCidQBc48CPH9aAjN3cUN5WCTIURcjXlOixfj7QgWPfD+CRZeDZXHnnFcMVYsknRJHxvnZdydlYhhrlC0lExg9Q9vKp6FOEr4cxbNMaFk6z6d0zLz/zKGltDtSK81tJXAu8Kt7p1jRg9PA26qG75NFaUn58uHbvr3+o5ha/Grv0X+MzPzf3Svnd/dRcOpSoHK2B6bmnqoyzZ+BFx6Dv4EhkFgwltdDb44Jbbbh8IyvjUx55Q1rGO/QNsFklgJTh4PixRkwEIU1R9Xng2e4HeUy8xrwRsdv4K+CRHkzU/VVahfbU+63Lb6/6G2OsvloD8ze1w47cHuBGo3f5v6TgRe5RTuDXxrWIUfznGf6bXhf024saMEA/kZfc3d47ki1vbIDzyxlDTmi9w+5L0KvIqbTLd3mb/iLMuNTNpV8husj+JtVBIwpx7yn3ogMJTANxWFe1MlUe+vhfVoKjH6fEvzYdwcMXBn+P1mSReWDP4EaI/i76nFZ/Vw/9bPup4nghfuXoB31B3LA+hkTVY1ESph60L7xtllRdu+AmZkErf3U+RO5vW9x9tQCT5EMbVxY/sn2tkNvlFUOa2/CuzmsG+YalizAo/VjmA8yjpETfmi/n3Nor+3urYwkyaDyNeSA7ReYrm+4ntzegLe1GXgx1bQxNaOjhxyxK/7gLLKF+Ku9R6fif2lq8W/C1EVJZtTGO+it6WOo22m1QPnINmz/9rAFlmTOGp49OHKe/0SM2jvkuerBWZz/It5gc8FLqJIaaKftBRiYd/Anj+h8zH17vgYmp9oC2uplIoYZMHdgnULtpjjZQVNDC6ad+aX0Pd8r3mb8JfY5alNKb9ct/McnT8FjsynV1ylipPzA30xE4/CjpsIN78PeTGuXNWVPX1X8iZP7bGpG4DVXA29GJ85hkcFrVC/f8BeHqIhZrTUqZZOhVycc4/PCt59UfL/7PDRl+L9zLS+hdR+Ue9sF57OV/zaoiz1L8XbdMFuthxYsfAk8FrwRsz946ufa+R9+yv7KK6reB2DudsP9K0R9mDWgmZx3reCHNEWS6bYMh7m7KfzVm4QTOd0BPHVtbF1tKocNe87Bf3kGjxxTwM8+0hbarR54OHuA5+5vH7wdONCGO/E2pd27/M++Ht81/FipyPB7XQqtnObNkoqrcuB8y4WuWNr5iFLu5OV+OKwb+HOYkn619+hU+lv6KH6zn2on3JTKrwYPDCcB3nC9GeXy0lC8t4qYrz/OiopJe8Qz6m2HhQ43pr5tEOOTFbSirEdXSnPHyL1lBK10ntsf8JBxRF6dWAI7KfWcMq80leAzUZDneeTxZ3U4IW9biLFIaz90mzU7LjhfM4P1lT2hRNd1Llxdod08V5tQpa4QI+ZQI0EUGtQkiMmg6XlooSCvqNxcFC5IzsCQoJtTeuTLg+IHrmKwXHM21OwP8Be6hjx9rhqFEnvg5eXZ8VnCXh3lz2xvh3Wu6My42WO6JwHZ3qHC9QZ3f0/1OQav8kOv1Fgg+JVri+NPJ2i5Hzy1q/wi/6n9NudiSemqB2b3GXLAAsqMsr5GTpkcoI03Yj2mbF3i76thH5PzBVrWf+sWuGSv6Oongl9NogNxYeMjZ/nD+rL8OT3aPjxSPMyFgpY7D3XHQANv/sDUT+03CcFTlT/sqXBhyAFCgedH+9eIsnp6yMPnEv7q+DYlqtWFp4SFwP3BGS8i96u9cqbLv6SP4nfzVFFFE0rHzVDrnuYCW8+UKbWiv+fCyoD/MVNBHvzD0OPq2PC8fSvR43WDx64C8Jq8aC9UTwNDCdU1tKFWzd6Ub70DF/D2mmf7IJ9RN30Bk+8MefZoIyaqxkbMcIwbPHf7ovoT7eyQUzOdzZOEp/J20W3PFHKHrWb4XFUlYsQL7IKVATx8fucQk8XSaVipeCWlPVPyoIcfYfPb8A43NaFdgQOd3U0Z/mPpQDveR/A/Wq+v6NbPkUM2DT43ovigJxeCJ0darjK34iTK2cjkQp3lxLrT8Ht7Ebw6SVRii+H99W1ugNd9H/frx/5Th+JWcD8xZfncCDy+AM/ZC/D2eeQY1HdPU/H9Jz4L5XJEpXjE9T9jaF9dcYgui6Nl/8TUeAeeSxc7nJ/ow+/kNXTC7ZXDH5Y9tCm9VfDcZAWdsB1m0vzY0+3n3qM/eKqMh/drYQMenFfA8NtKcD13+6CElVXo7CAkC+rOzjkPJdP+g/MoxMmv9h6dLv+SGsVv34Mg2/N0H4uIoXun8Gx1Eif0KGvkbXsET7x7IG9XrwTPVOE5nWkcJ+KZvi0l4BXwWtu0Md3rx57zvxtor2s+zPuLF/Az3PvbsVYVwRvz9DhgxoZ2qlJoq48IHtjMlYb5E7GnRtjtlFCvMpnNtPZL7fircb64VIg5Q9/5rYWO840cfilPht6hrEdM32rElLV75XRTn4odhBp45lB4HBW3xFB8O1Fkdj/HCnirBa8KJT/wYIyYzAd/cyn4H+uU73QXzV3u731LYmKDmLtPDdMOJAXXe1CHmsE2BAbME2Jy9oZfqcsnjod+fLPxabum9exZ5D/n0J7OCfzjkeHviw7alW+6PfzbBlpY7ZFz1tc97t9hA8zwPvxhc+ZN8j4jy3aida6rr6uxpPxqQiuyNzCrLOG/HtITPLM0kdP8935M+W2oO9YJ7zNx685ID9sPZ34PD15JdhKjZNdAO/Zv3N/TbA98mza0eWKDV0fr/Zzuz8+wv+9G+YNr58Xpr/Yencp/SR/F7677LWf7L2XpzsyDTLA75pQvjpJXtVdCc5YXbCabo2Gvm0PucYqisjSz54h5CVpopAGD608UUcZXe/iLCzBweyyflIdraK+JtC4YX2o8td/+wEFtQEvNX0P/3kYFhrc3xFyu7zvqaLfNg0d2Elj3yN/URXst92IevNF9NWBsPUOMFBccH2W6Rr3uku1fMsSUF9Y3KqezNRcqAvybybwPpfNonwebFNrz7nbgxXzYM674OCp71Ut49KWN65WGOlxe5jU1ZbblAkHI3mxeigIwkB65cM2AyYDvNj/75YKZA09/XMN73hkz83C34pqfe2T/nEMrlX6haJ0i0MP38Xcthh97h8P7MPl9VPypgM+73XJOff0wueDhw1/O56pJMa9YttunnKomHniuPxyhFU9B/mavBP7uXs/AM61m64wT9hLdD7sTtOsdWq4UJ//hqR97j4oqD7+6OyPn9KaSsrLxBLp50Bx+xRSBRZw4o+Zeu7k3VfM/uCZRnP1q79Hp6m+pUfxmPwUZ9QaGeHPQVvA7F27wQ5v7zvbDC3ilkkWR+iI+KEE8+QqMj6IpNewz+IHSbpi9fAVULHa7PCxaW2V4UC0Vd5BKIPLfmM3l+ku38HCwhzog/JdginQP1qbtdcAdC275g/LJWOeCkX56M/mT99Q6rw0X0mMtsLSqX0PfBoH3HMRUt05VymPDzP3z0GObq1pCd2G8toPVzuJZLnPD/7/uFf9aWB20njKmx3MDLcQPfevOGtq1eh+BmX7oB+y3UUG37X2rwCl+oS3DfEIFafAvdwPatXZUBRjTTPCvjxyiVZJG9VM6coExt+HPtPn65x4EPzHlRcmEOnf4/r1rG2z/YxbAuTvYfmsi59g7+NebHkIL3h/gLXkLvzUQj+0+oT3Va2kvhveBx9wL19C6+GKJukdt2F7xQc7gHA7ajetPtuer4M38uBX+yVPeB1q9f2XQ8pYLrbiOuAm0X7rP/WyMHBB2L+S469XhAiSUP9iXLgq/9FPrv6RG8bv91EFsn5QKHGJoqBez53XZUzeKt5ynBtAaUxl59ZG98Exn6/WbrV8mT4klQbs9b1zMlq/Eo5SbQbuJDjAwXu3v1O0d+KuRYBGrdsqL2lqE9misHHl+9ZpTdb7AX/UJ/E9YcMOs5li3fcG5FWyzbgdMRhvFD7/rjlmboYZgVtBC0hjffyvUFT3THjF73INntPMe2vNlrbjwPc4KVqzBe9XsuLODxlynzB5FItWXD7SbxQ1arTHnVF62RyVMAsSYMLJv1MVX3Q7k7Osz58R9qZKgXb3svG6GfU5W1K0VYMhL8f87Q1eohJZVwhefG+zZl2tSUr5UfmLqdId27fYieOn8ziQ2GTUKPaedkfsPC7w7EzRumH94tL3YgV+cNeqRoolgKc55ysnqk7NnlPI3+NEvARPzkzinfJ6Adw+i9Wb6fDmjm6hDC3TDeq8fPLW/x1/lJ0+9FyIwyEXguanLqUyWcvD8c7zjguUI2vm+ib6ULnlHCWMr/4O9SeLiV3uPTpV/LKD6N/GU9o0edLeig+3NI/iHfK601C/WW+jtDNrnFUXIu+ECea5dfFOGB/WmMj4ib++XwNxbth0qTret4q2PiMHZQSypn6R7+K97prL7GzF+X3z2XLBrvtBWkTKB38oQM/70K7HzOy+oIV+zQ5VWDus7sQbPnJjtOfU6ZtxEaajSwQu+dQbGTvNoBH+kwd9troMHv4g+dVYoc57ZrB12TLk7pfJma3siopKt4KOozWpozf0FPKz2NfziqoGWcsG17JMlV+qWFw3+DnTDrgw5pZg/jTxM9pbPlEk7onSP3wubMbTbwRxq4VaO448N/NePvUeP79N/MPWZKf1QpzM4r3RxvnO9WdKzW+L62zN4bxLuX1T0S/C+5oDX7xfhQE4bW4q7DGxZPX6AuWIR4/c3F1tm0Qu8V39b6IB0Ay19T5HTqlKBdqUe2tGdP+ekzR5f24qEkFeuJw3a0x5yZDfG/V7EuJ5mVSDnsYE3q1HU09N0bcUr3PUfrKWL4uxX73yVv2SvnN9dS/9MoorqWjXsoKwznslhUlPt78EbiwYxIS2RdzPjuOMQMF/kzaPX0rPVj3l4vCIPX5hGlKmJrvizHWL65eYZPY7RTvFm9Y1n7+MLfkXj4M+qdMBkb37AK8nwPuuUdWyfcCndeWVj++vpSma2wOWE56Uq3nma6ayqlZyqcXzIg/0y8xkng2eeloHjJQ5596LVDlVbb8n5ZzuT2TRJSmrWJ5zPJV9JrNrvOapb8Iynjzli6b79UMIP7wpYizx+kJSAkkXFOF+8rt4sWpv3YSbNHjmj+apMkCOBkjt4NpBk5Bw9G3gvmuL4/Gk1zOKYQqs+Aqbyt94o7eZ1p/u9RQ7iucxhQqosqBpNd3lQCBl4c1c/KNsd95znjsH7PzB1XrMT5zbiV1JN2+7pxvi97S0XGUT2VXxRIiy3eShma2L7l/emh7E+5j7uccxG48uC1vvlN/+JKYho8GTzBebnC/BuH9m4HqNEznscwfPFe9ZS87ie8mB6+v7BuUmiNP8VT6n/F1LK/+oc2t+t/a7p8oaEd9lx3laG//l4ZkaVONcUrxkw5Bh1N8wy3ubBYouYfVl1RZ1qwAvVN+TNYpXs6XEXN3lguSeB+fr+QpUT6px/cG4p05mH72PlNvfVz1pn53PUIQ+v9tCZtgW9L0UhPVcXlfMvbtqw+Ui5UK2M15xv67c3857LmG4HxHBwuJ0k1jkcR6WmQAv1ITDR5JFJ2XUz4s43d1Uw4Wsm9LwKm9zzl5+Crb3oSdnKw/laIfLyvLE7atUbYvzcwG9N3nuHnrNKHXqvPuDJkZ1Rrix2SjCNTh1LTO9DGT/B+XJb5H031HhKNX2X+6PbsBp/2Hd+Ka1L++c+ifbay+kubpFTZG4lMPHufak8heD9eAoeXBRaQf3M2dneKUSO2Nz9A0X6/sQ5i0MGTMVmTa1iboc93SyDeStgtA+gOEP1cRPYdAZM3s67g+JJF2WYiXlY0NbMvvmJbR+CcptHLaX5YQ9/29wkdvSRk7rFRMt9jfB8b499SfeNBC0dvNd/UPtJnPSLWvqM+0tqFL+bp2ZvO6RWEHTOq5d4Bn36iuF/vgx5cY68HRyjkm4vEc/0/EDM6ukeMZs2e8VXV8DIytur1BqpygXT6uSwk6d41B5TTQmqcKUyq3hFVH0NDc/wdYM/cuuSuq0IjOqPD488ndj0oJei+IYn6+wjKmdq4uVK8cbSzWAjCzGf+4ed7dvjm88EZQa/VHvwe3FqFexiiBpli/tCcRr/JLN3Cy2Yuh3OZyZ9ZFZNoEVviwrna9aIqUuD63koLjB/XSCmElEzKB35a8Vzdu83Ox73Id28Ajyt8fj91cWu6bGptnbQTTNi40oDJg1Pzz1rs+LZbHZTSO0KYOrHvvOTKRdR3YOZvbm+glaUvIbqZ477UVifji2WOe4vfwGP0gmY297i/w+mJkszJWQtLQ938adhvLpPqXXKjR2O96eYafGwtiYQwWP36bdgIn1EYrf3fzAVidAJ/WUPXhuvPj6rEiWids82iqd1wOQo0q6UqIsDF6aXzx+spUsT/he9STP+b+lL/808tc2SE/X9cQP/cb9BW+ieTX1CSh4w96Sz4wgYy4OWcYFhnKCFtolLz62j576ggofcvSWQHZ3XeRitwTPtZ2nSXUuZ4nFPOWW3pLaomWTAKBkfnYnwz3TrO/gXN0XMcpt2T899LnOhwC9jRmftQH3ajvPzidKCVUak092WgWnxjpi3Y/BeWtmD/ymh7Q6zx5i8wpjkZ5q9ib3q17BPvbce1p7LPludEVP3oNbzIFtAi55nHngviHG99erWsOPCVqhbz5d26ExTmRm0PFGxLRkXvk9vaLttG1OvhdowgwYx2H3qjOrHGDG6kFfGT0yttG+ZW9uF0CmFpZ2oPD9x/S9BbphdzmIqRpaae7x9Q475iCdq/BmzQ35/wvn2skFWvQGm6ATtd/A4lxJxuH+pQAI7pB4+n2YKF75ymWfl4xVS8+Sh5Zavj8RSRC8dLwYwpeahoHy13KP65WuKr4lUsPycEFXrVsk943oymG8oeH6uAr87SW5/sN9Pms5+UUufTf6WmZm/e8bLc8aoykaK7SlNGjMuUbaUVA48/+idEmsveCb9uFKU8Hkin5V7DX8fFhN6u1KGB79ebxSo+TL30rX5Zo1eq5Qd72torXjJs+wgMkqv+RpabJXi+B4x/5xCa3lWh+87fRKZmtlH4pyle/TV60NbUamv5oqbiq//w92XrCvKbGlfkANBQHBIEwHSsyAAmaGIDTaoCMjV/8vM89WpQT2Vk8yn8j9D9pZ+vV1EENGZj91chOgyou5EB3Vljv6Qw0Pd06Z8KrptLpXwDkw+Dk227ofCfHAchSfSfVOy0+FiVqYawkt7mKx8Jx9qLg/3GB6ijTWW7Y68udKFD+TFftlkuz6yzUcymPDazwz0wu+IN6ciCqHr74QrxFRbmclLxfx2YYSU7yNe/xEW/8JUdD+jTuXrhsKhnnTMnwHePxAxgMuy01lxrzQwx2AgcApTndsuQUPdgcqHLC3iJjvlk0SXA3PgzH10bhPuNc2MNtEaTnGucYW6xO0pHEJ4hJxFtq8EMdIeZyvQX/OJ+4mp+QffT7eyEYOao6J3De4GnBY1vs/7AVLz065d6GuK0Avd45/0ft9u319g6r81/P0n9fmets8Jqv1S5UrKHY6m56LuQGKtWBqHB8zY28GAZ+mo3Gacq0fzmU0SFO8Y33nvfzHjumvI5M+S5J4zP9JtsB2h4K/zhh3HekWpYoxQ1olKtrMj6hBZNTq8kifq0qDi8a5yeINYOwiERZl/oWFkPCA+Lqcmt+3wQtM0L2Fbl+gFz+aAeW69tuGdarhtT1gTp3sdQEKHB2HH/UyiyW7qIT0/liwXoz6l4S6cQ0UqvSkcHb3lxFQCtx7vd9tfDpJZrd0cqlCbCGPdu6Aqe+L1xyeVFfu8l2i0SmawtUaNbB9v1LGcHUw4RSFi9t0P6CV9nYDH365cfKrskYS10QF7dTOWzg99S704X0IqtasmfW+H1Ez8/vmdXGxG8iHH+58fAHVKucRN7i4TdHoLdwHZYT4jaVaomukJ+DyreFIaFhaDbaaj+p3Dxjaar1cGs5gvVmAaw8RFw1ZGZ3xzOSjGg0bKU4b3n7fPFrZzQ0FvWUSpySm9DLUrkKaouOFPYkr61dqjovAf2kaRlGEGu7BFXdCSmlJYb3eQ08uCpWtuf6ROat0gve3x/5tl7VORhCVU6WbF5fepbmmaz15QzpVPk6VRV9FArhlU0k4k2SzdU2qe6gT2fi82+acNJOo40wXSWpa5PJnvJXrzegeqk99zaX/dtvRaP12oheDVZMJ6daTmcbmEfE8UxsxNt6Lh7PyB8koVkp3Fg23G7DQCyN6ZZbNmx1N3qGPYL4IPl35olVJe62uotT3WpMxHmunWW9Q1t8f7KfJ+pEZYSlCP1rNhu5tS0I8e4vXuMJmkUdFJ1OrlHVSjghiNwoNmroPkAaU1iVwWZcGK/tApM35duUglxUgoCQPIruqCZOupO1JpM+WwD3q+ySt339LZRXAhAp7n8iLE/Xfy6AEDI2a5fTR4ulxsM8itN89lmldJ9FPXIcThh+Oy7WwPVJryC+STPGdZFwxg1m6wAnVhok6RmSuRlvZ4//CRuOzldz6lzLCBVWee5dwR3+fZuVWwdT8qK53rrKJ/DlPyr9YeFcW/Yz1fjv7ucRT6SURzN4xcOr2VFW3tbAWVaL+5PF68CnpWtxZs4Pxh+U7wfZo4pyUkOb6jbHbuLrR/LyJI/DPG/sSVCzrJzgLqwBlIvlA9m3KmOUHWyejNmPPiaXLsCcRUmxr2Ih5P983jBblT3Bt2O9gj9VbXF0D2vDTpaSNXdHwEW8gKjyPZ7vKUqBFMAJU8TVwut4FPhSpIoAjTkuTR2xlpW+gTXq/7ZN+BFSk1z3g/28CfODYeVhK99De8H2nzIaxYVBcK93gH29ezIfnu7qD3DDMOsqM+kqzv8Hyn52IJTOhHLl/XK576B6zRRNCGJl/LeD9mlhEgh+RGooXXjmRzy95QXh4dl216t6LXPuag5ooOOeeiHGku7p9QpNA1+eOB+59dyYXttIpJblkTTzVxwQNbprh/D8+RRtm7h/2JoKvkNh7QqJIJFEK+4BjHoa7aq/cMXLvkSNTzyAQHxRlgs3mMjCWmjByp6S2At8Tzzd9eSqP6tILNG7kxlRXvT2JKEX+lU3/LfBTcb9ap0n8XkF7fLZfeuKVE9/PTHtILf2Ppe10WNG8+N6hV/dEwpFDUqedpC2n86LDmQL7QtcoPsC/ImWOPu11Rv3kUUDS3e5NdwqVPX5tTCvnzgphhW6z5l6KfIVuvseb5qBwpKO8AKkU/Io+/Nhp1mkUIZR9XWFNCW9Hb+jKHLR2fHDNMaUVVyEbYhAS3+2JH6fy9Qm85dCFh+91domvpnULCDQ3JhNwu6LDf76B4np8sE19yR915eYOd9Wk5NlsgZuW9Nof4sC1ZWmjrC7UTPYcok1qSMtFeUW//LiHne3w+kfHsqHx/4POoy3uThrcHT3+0UQRajpiq8oInM3sWQeltriSrfelIvY+eQWw+L1w6fz8q+j7qPoDhIGfkY9n9xFT6fMUk234m1E3lncGmWV8JK8tipPzrEUHFLPz9cHaAvol5gXoxezdZ9FBSCovP7Kf3S8oXer8ofqB1r9SWZPeuoHTfxS4AdfF48W0JdKY/aojo2DfpxVy2fxBTq1+tPfodEPhXrJXzu9so3KGSIfbaEz7jRNLodfvRIR33B5a1yf1IE+/hQPG5nkmOBjmlM+KokJAFvuOH1nY0MFICdR5+59GqrYp6rq3A3qiOLH+G94omWscjb34QMw9jI9F59aawbw/nJn9uReTl5HKHmLkZyxUx1Wit0jvqZIteSFrg8c7BKgJ2ejUsnfl3n541J4Ey6XC71RybrnZUg/2+MwnzhGtK+2vKwcZ/lFweLYSUnutxDru5fm6yHZM6ugmWNkTd7NRkb7s40v7Z+ogxK2BYypSn1sMXoZipJ8xnE57vGLcryOPyxNKmllqqJFcH9lcH72fR3//l/YzV48Z+Ymp4SE/0hrs9yeVFXtHTWAiQw3xPslW5aal59xsoH3FF0s12w9PqxLtQjh/UKZImI51vfA4iscffu9u1Rp/88QXVpq+aXGrweapwWkN9Ca9cfkDQ/dSpYO79g6mZoz1Ql2u8vucjG6mzpQ3k13DP2FSvK9odPwZeT3zD96Hg+/hTmJI57pd56m+Zj+J356nFLXUgnhc5l1+5RUvlOmVQLnPWMFdJJVopXQPFxUZvNXS3I720NIYqa1FHkhZ1ZWLiGXanRUiyMuBamrhSBHtVzQk79BfUjQNvw+ZkYcUoVXakeKwN7N2u4FLYZYjBbi1DkXQu5pU+vlBFvMsQNd0aayLkLrTZ3TtI9XpH0u5Nj/QwUszga7prsl4UK1q8oy3WuDTnIrk2jvTHuh4b6RJy2brkjpQuqwh2Tl+STD0JEm3E4gCptNw0bNbnWOPy+gxbcqckP70mjfJc58HOjjeEdS1/oVS1IwDL2JBMnN9GGizgBDtRyxmjAtbsj3Hpzu5yYyDPME+17UWFWHnEDVNjTDd+AS4gOcUcq+KrT5/yQYBNOgFL7xezoIel5EDG7sClen9G3dJaC3aCGjOGd/edAZDqUH7nzEydE5Xo1ahq2Oz4A2EvTezojzYKa9n+gynn6a0gmj+yJj/kRKOvOFJw+5qQPJRw/5lkI3kIzqFJG27xJzG1+NXao+JfMx/Fb85T/flwRt24+YRdH+jn1Y34hr2cO1xauAnW/F1dQS3SiKTzTSNR29y9YbuyYy497GlKbyO6/Dg7myzjIr2g3W7dQWKOPmNvDE/U9zdXqKUYt9MgWdGGbQYojSQkeScmPG32LIfyKBnoTbqoowKsN1BufZXLX36c0jJjKdTpEBMmLM4+7XnJg3TXo46t7iZQKoVzcOK30ICsHn263Q9H2B7BYin3PqU0P5MXJBofNpmVNSuq6xsRogcJmownTKLKem0AsyKFQbGMRuqPwwPyyy1Ab8clKfU2hw7K7zxSqXTD/Q+vgwy77zePqe00QH+MozDl6caSW4BpG7PZHopjYDepstcrKp68J9Tru0OYViBmrpmCXnBP14Sts/NIw02LnHZx4duXkHSUiMMZ0vvMbtg9MyjmOfUMjEZ4vLNooBd+KgJk2TIlWTsuCrqrMB/91KkfY5MUk1Soqy+vYcNRk+hh2uxhY10cfH80udD7xI3odecZYexG/pz3k7nvlJj/O6b+lvkofnufb7QxIZ0vCZcV1XGkB25IYHPcE5KqpdbRE1YqZK/ZmktL4STRJS+mUAkLh2OX7QT01T2XoI+pyph7GUa6R1MI8fXb2SixkaejpYaQvR+IOWOvazTZRgmArVpNVskjeqdtPodwcVoyWObvFUkDdw5WvxK4KLYGns7veH0weYhxfXW8UCe5j8Dqk8Nl4q1Jqb9OKjA3ykRi4VRrZJnu0BuJe43llo/7i6shhmwRWly2u5xQZHNSQqJHFsn3ic5TSsMtaNvHxIHrBBeis10C+Qd/zxJD42mmRjls3Df+HrqPRPn8dUDdfZscO7w+Bf0xHwW1y1sDSd3yZBm91rBHoLHsPqkraj6RE3aCRUh+i2FF29FTIW/PGpcq9pGnG3t0YNPtgMtSf+rosNq56EU3BssF/tjSdlhHEH0Kg2P0ACPm12EHm2Hjkwx5xKY/2v38M5uan996LPqXCeXnheS1ZoeKvtaqA8lNx/cpPxFjRbrJYTuu/YaV8/hP6pT4q7VHxZX0XwvP/5/OQ/vb10ns5ld8J5cZFwm1mlJptdYwH71nXOL10YXeLAUzsqwbXCaFWksN40UhN2rKZdmAmDmT6QHrJxO5JMjmLZnvRRNyN9FJnuuIsZINGjCF07isBdSB+5NpkK8fOktrD7ePO+EEnh1NJAqbqiCz2DiDycQPibbtfCQ3KVTADwKzYSTC6wl4coDvRBJNtl6dVrSSEhtIxAYO2N1bkZLMR7BfS5kkJwhHIvWKDlt5p3PshCVJoztnAZwqnTFZPBa02hoqULLtSbQ7ei1Jyh2FNFoaDduNEU+9iqwB8oOO3thATNdrMYToLOoNOzmoiz++nTe22q2JnqokEe2w5UFfbeZNfNweKJ0Z6hrzoqZyWbUYvqsFWRdQyVEhkVgNF+pbrQ0locCx1Xlqqf0WJAjEft6AGeLvh7dIYHeeqSw/dUNHZ7PIhX2CnJS7w+lIX/VD+YmppKoRU7KN7EDpd0J61Z7bxNmEqGOsUVkmFXg/EREtiKYW97/4R/4PYmr5P9fef8OU+peMo/jdeUp26ggc1RabSFVCjWABDuCMT6mJxeyAealA3qsOssayth4kKkuuBEZPdS49njSNvtvbEbwVzzVxYb0vhGtr5M3anTMIeNWmzqH/gGoWM5a0FGvMyc8D6Htz1oDKDjbdXesY9Ffds+gyKhcif54J6M/Lm0uS214i/EmYwJZDQtjdrVcE9AF146oYXPr6zjiu9XPEhHvrGcz27kj23HSAYLMRWJI+3yPhtC3WWJWqJH8YeD2DOi0hOJlzFk3N0NKxWHIQ3E+vBsJYbokVCAo4TECdez7Ub5sHckDWNmqTbeYY5uZ9QzF/nrHG1fRwpFV80kFr7jcutm/o/Rg33UBb8DJLwKiBLERFQy/3WnFglQNQc2NswLbnIon1oP7OHVasITrw0LCQPyNmu+cDQvGkkJgThpRGyQ3zEnCrJjERJfRpDzrs+zlpUu01Him3eSs/x9D+nOPFZv0VgkqakfiuvClJEmGA9dlWWMSdDz5N14YC9uKG1u+8G+0/iCl58Svvp/4l33r87vnSF0vZArJ0+Sah871Nbt75AmvFF0gi23VBtqaoQVmf5yyuK7WiTjf1oK49xJiwVlvKmIHeKxo+XLRhqxUxzwIHvloqXBzl/eW7OkYLJN/KTSRe65TIg4s83cYyl3yE8EjuC8ED/x50DYzyyya+bblAN0rXxNdiX5BwmPdgar5BciKHKfHXuxgib9KbdPsa0ZvqpQLeHjEYq++nT3LhmYN2E3kWWfe3T7i98UAdbFckms7zlICImHbOLean+Rwxfe2cDvz3/MmgXsg+2fM9D5qYqSS9MuSATy0swWAXxKD2iSqaYsCEwspQ148t1viPdT0whP6jU77Z1+AkjcQi/zXryNLA/a1rjffLlDlPyGKKwdpqCxadPr1GkIfWsDF6YEhCqFNdL5/AsQapgfR7/kxwF7D2UpmL5HU/kpXrLsFfMINkZYKctljg/f/41iN2zs+RvPikBiPdyRw05qolZYrP37kclgTmNWI4PKFjJ/ygN1miHf6kTim/WitH1P6ScRS/2/tp67kGYS9NXHxTVh2xxG0NGB74BgIN88mrC2VwnAZ5cuMegF62fQtqqqosNR5RStnbLcB0dmMDO7FD72TUb9Ct5ZJL5iv0Hq8nuhjv4+I7faeB9KVHPH5xkrjkEIQ+4TXDAU/PX010esgSWTqhhbopvLiker9t0iTuE8zTFb3ibbFfIQ97IVSqi3kkfh6xxpMSa55v3izZ8ks8PlgJuFrONcnz2kmEO88vYO8eMosPz3dHull4B8INeH1ZgrpX7s0nhBvz0cS7+WNFtNwYQOOcGYuUW80T7rv6o+ZUqDOnF+rMzsH86NanFYuz61wiP9ZJ1F24sZ86pR9vmM/8rcgiunkX5MHfeAiFdslF5QU5ZDl3AzyKxjMQBNRRiaVrYM0ALAvu04WettsKwmASGRA15EmlPUcwOVUmwL3mBXHbnAcHNJ3l5RO9oH2N8f1MDebJH2u63Z59CWr2WjZJWftA0tI6gz8KIgcPDvf30qkDGhOtyYTr4fIHMbX61Vo5ov6XrOvxuzFVcKcZ6HX94eJiWB1J+6h34EhnjsT0gjUY5K6ANZ4pHIhf7+S05yuocw29nS9GNp1DmIM1X2Oe0W3/SFLp2ULonSUu7s23RMRCPoJTEokk1/W7JcMh34K5uIpc9CzR2w0gr0E32ycXJ3fMA/vqScAauBeL8zNiolCMO2hJh3ksbfZYM7XqQckh2lOnOAK1xEyC9Tp6k9guHuh9NlMEtM0nLhlo1RG2CA9AxteSxNonSEnRbBHji7XE4kgOLyQI9RbcYfNgUD5Lniw32xe4/hp1bbbqj8Q8JSMYQq008GwGm8aDvABzd8bnEYW4/491PX60+8Wj2fKErlEnbTsWGMAMdVKV5BF15SVxkaWHQLxX7UGQcRx6311w+Ymp4r0AwvxdckGEIiZIPBNYvNdQ55ep24GThvg8L2ZvIydYqNsmpzXpIRmO1BSvMnLAemI/MaUMQg4BxlAu2d58SqZtfoB1cRC4OBd6SuyDjPebdJjvANQ/N45C5nnuVzpl/C2Y+s15Smmu6Mdn7ofFPr9KiTPWG3y/V3xH22GGPCs/Mc/wg9zEzayWiNNvj6AFzYxB9VI1WppGhpnYH5o4P+L+WhCid8x6sYmH2+zy/eJ8D/6yxvzQGLOKREm/AXNbiCQaoq9ufHILXC98NnDeuR3mOUuHMBmeTXTVViPJZ/0FXDtFXvWL4Ei4ijlQP1LUSbI7Uvo6OSL4qdg10YE+WqJuzgHo83xikcm6I7kY6E2dYyYRcGhgk/rRH8C7rPB6uCN60fX4bsF6rR+osJvlSARr3oK9vGGeOZznQO6+gbzuqLh9eUca1aR6BHJayA0ILXrJbF+qP/t8gS7skbQjJjvv7i+46Oa+NZLNEBOGhwoMzMW8etyhLjuLkCORo6KOTTKmpXReAMm8EPPUieXIUeN1gZxCUFfyO/oCrzeQk9YDchRDmwprekJOWR0OKYU+W/6c4yVpKD4/EqOL1Q4t/p6eFcx3G9Q951AKJF5LM55Ye+QU6iT4/B4y+o4/h6nFr9YeFf+W+Sh+d56qyXuJDuG7Hqx1WCGatPq7Cpj3aWAR74GYcT6A/Twtm28ldKRfuXvQ0m7FRU4WIsY0IQVirweSOG7lE3jdjqBzNaaqBexTgiF7B6F9FVhyWL3hm6FTzC8XfMeH6/tI5u7TBFeeoTr9wFR17VXMa8GTJUz0L5jxjQZ1YsTqXAiI8ULfrNH7kTkXreqDRPPnSYDA4zB/3ZlzIcxzXfDN7NMk/bZKyaW0SqyhGL1YvPElIlvTDvyNKzQxi0NKtPnsBqRRWi46BcuOCN8xqmR3lUl0WWLeKTL0nj4VZRaFj/mKTGT7Bt+5o3d8lnNKfqzpRl/GjSWby7fP1whj0PMbz0Vu2/GkH/IHWOlBbKLy/ObJWjrbsH76iHnOCICs09YCNGf4Dk4Jej9ZthiY2YrnkruAutR7MvqCBPD6l9Z+JLp7voMuzNQm/+iRT4s7et/gmE3k5zqJ6UxG/Yl4sYH2rXTkUzxL0J825rd5jfmOHpMTqPsSHbl2GPw/iClB+tU4CkL/3Zj+n9TnW24fIoRGMTJYWSubzFvM0DQFxBicA0q2fN+BfbGXJIlUzAO3q7wD+1CuSPIdl06cTE4gLLKeS7QI9y/dqQaivZGn3wTzkL+XC3DIHrd7Z2YTotUJ5ok5bte3d0qW3hkVZHIfHMjD80KqMpuBc8LtpBSqI7leDMzscqRybM2jlxoS1YTdazNrItGKRopZbAHa/dIhZqJHRR6WYIOtZR8ScZ/OJpfNPId16SCG4rrryEFGTVBDbcHB9YU1rpyuN/CrumWQX1DnuFg+gTnSJYvF+2wkzky+gX0Ml5j3ynlH5E39AHLhliTafPPhTZ0hB8yPN2QTJo0ka+oQ/MuK4yC8+Xg8dX4DN4rQe2nhrCVVa1lgSHQiCWvwebxj34L4gH6PraPzkaZHOQb0hByXcBv0xue2/nLKXmigGvdHvF5EAzmEKmMPdLf0tQ7+md8vOsl4vhnqdDDtBC7ypG876nJCDfxg4oRPiPsbI74fa8jnBJEd0T+Iqe9Kaf87puh/IUr6j/rW422XAmZubSSYl1aULP15iPlkNrLIlr48WyHP2lt8u/EqCVNS5VYBWr9WSBLv6iPpBTcGtzn0TbKlHSVUzXcQnCvk6UOPeYho6PVUbrtgsONQJzyM1GBx0oIlr88XIxuLgHtaPpp4kT6PJPnoKwigfTSJXXWoS/W8Bs2K1SbLBMTo1KsGsB1FnZyI2tLN7boAo8TkFN3XZUXIuV+jC8vGJr5Ap5HLwUgh6G+I4fiGGFVIn0OIisHFR4reczlzruBkSUvinEOdw3JDdV5izklm9ftC3Cy/gslixND8ifd724R3cMTN9/85Ym4slirYEX8jP79JnI83DzRV4ljMmq4i7vDNnxxDnWYSet8XMyiEjvJp4qOy18jSLUyI3GvEpdXaONLXawrBnueYZ9kr6Mimtg6gmrlAomOBOu1VXx8Q1nPUYdavyH76LMG39+j92r17IUf77IPhf8eVxM9XRbbFPIPgHfAMXif0mvoWddra7GYs2rp/FFPLX609KnH/hajF/4SK/391ao88b+3NgQNuXWmEO7k+YsrBbXLGSl31tzvYmYv5yBBr5P1ziBlcNmUWDxLmjYvaA4TM61l8O+5W5KK5Bbj4DklsOX5HuH2YAt0aWMOkRIweqiQAq3jxTSytZpSsF7kBmhI9mih1txXprYcMenx7kDjo/JSY/betXvj2Wd6OWIOX2UGDyL8rTfReRBUtzg8eCBQdSSqz/LZr1SbofYYckbaeRNJjjjq67TCfDEKXoneyEjAfEk+i/vGuCJs9Lj8xlSza5ZFsVWMHZDjj/V6uWINKvT2D/XohhrqhLgiGqAbsPEAv94pRTzy6V/81Lv0Hpow8dIAe+YmLomUHJBzdM1gCv2iS4zZICaFzA+j+8WGJO1tJxCQtYmqHqsr6YqqoXkw+qCd3aiJ7jceX62kP9ljj9W+XqGtXo0YfIFgzLvKP/Uje/FIC/15/mmjuI6ZKQXbBbHvU4cdMSQkPmPTWUYm6eez2PtHWbvnliBUHxrOXyJ/DlCz8YryfxP/78ynpP0mn2ihDnj9+Zx3vCkUi70XuQPB5opebPTHjH9MEaygM0UsYeq0RZeMycPRwyYHvI8bmfB2Bd4I3F9OPtyLQzzGPJTPk2TBdoe7M5gms6xExVg1dS+7vHnkcD89Fwrem8oOlY545PljcFs+C9PZ+CV5OWy6eGb5PaqVG3Ys/KsnJBXXP0g4qFMtQbqL2HKW07N8T2Mb51SSvM7qy4WkZEFop3k942I2ELvH69OcVvc931WCin/sIzx+jjqxCVKRnFjRgJdadix4qYqouzhtMkScBj1dhDfpKcgD/8BHR2157n3x46wRB5QpcIuWzFFWPzmBN6ZWDSJMQ2U5tQXh8o7d79aj7pf+swVS7BUk6ZY9e79LriMlkxDz4rHhyVqkJZf6JmrxYI6aqfe2ARWYTidstYlo+otc21Q3PwXn91ojeGltkssOMRNcevbiWfkQwb8qHxaksH8lUCWtwz2vE8LpWfGJ42xi0xZUjkImBRuZdnoM5XBUOVmgk/iCmFOkXfb7S4m+Z4+U361QbvznQ4t3A4O7veJJK7hq0R4G6U1argryl5wlskggsWgyYPzgN/b4eBOiF4PlekeVrCtC7eW8GT/3Fk1nQx0AWydTE2RF14WQImM+8CHnyoaD3cqWbC/Z+zTWxO69G4u4sFYz63XJRmT9Tcjk6EhiHc4u6GGMe8uRzCevVfc4lLMTff8a5Av7kLLnoclB9mjCHAyddvZqoTDCVLJmsg9vzA4GthRmdjnIIVu/wJNFTrPHVA3VSPUjf8X0c6p633jd4ffM7HuXuVMS2rBTs4igQOO3w/7NLX6O3/IgkmpU1JY1q1aAWgsBi0wx8wp6XGdjC/tr8nN/PF2QKwctG3RAz5Jj3HJHrNgOPOrWsVsR7JSpiwh2byNVXI1G3Fwqw6KIm66apoJO7XYMq9ahj4xy9cWKi7juSwrPEY8gpAoZXcJx8xRJ9h158dtfFnzoF+lyuiKYla8BTIobXhmKTeo5eMmifeL+ejhw2O4cZOONLYbHxDC9/EFMr5Vc6tfhLvvX43e1+EYZYWOtK38CpxxrcSy4Frb28uYgJqBMzezpgTefIe6sU80e92yLvp7nUJEu258lg5j7Y9+zdxP6ojCRx5Qis3PxwELCVTc67MERv13MsEtY+ei3XsEHzTqgTN4Y1JUyuCpZyRF1yU2RgR52J4GyOLYu8EfOQ4N1QN07+nIG7Q53Lo7kIVtMtWXTUDjadVfsJvDp5sdh9OD45O70Ka5b2XCTedhfCfyYPwiHhvmvZYI2LfIiYts8TS+YnzHfr/npGhybfG3iEmMeW7zOASw8LFi2/OtLn6D3tphK4+EyDFYnjZA+B+FpwiVmhd/23TkWl1LbkIaCX9WfNiF5X8UYyhcIW86HAE7g98XzN28HfV9xIIjNctaQ9+BQqSv7BlPcJTfA8Dfdff9t4khC9tlG+kIPYCb24qroZGOlGaWJujz7hxzqJP9af+ompa3y2wHjMEcOH3NPIW9wGYHLlxCJrRE5a1bcErPVS5pLoMa/+HKYWPPeLtnTpb5mP4nfrVNM+PmB2CWJqrygtCU8hQa/nv0k8tD4lcZ9XsJYz5D1jOTuSdZcHoO8OEolnn3dLaLf1wOoy/D0VdvjOuXmAeUv6kOQ4KCty255RF06YL5Jgh7p1p1sLvqt5ckn3QIx0s/cc1Kxom+hwln086wnz3QJ1I9moiIH+vM0A1WTGwe2AXvJouTzYviJyUWUcNJru4hE0f//C6oPSJ7vTaQ70kfYsmvaY0U1162L+EL/flgeoo41lrcE0z8jrB4KYoSaCKLiSO0ts6hRkihP0sh7WZHyKvzX8sjB/bA+oW22CKfHx7ZO1efRycXJe8aTk/RWYUvqPTj3WggZadRhZXH92LakPc/z9beIYWFfkEFd+rMDoX+hNHbO7/MRU8aARS+f0XNAjfJ+/uxhJ3AyrFSmsWwpOq+P1a8nqQoqFkYB32MjoNV30CT/W86UeQV3rBLciHZcQ0O89z6KwkCXiSb0LavldR1H54P5yhd7XLm4yScijhz+IqcX//PXuf8PUXzIfxW/PU/o+G4DMrZ7Bpt59+3eeGlhs3qE32n7bHBbzLawFxrM4OuxTouaWh++4F1niX/dHElVzBwzl0HHRrcX9zfrpAKmHETH62n3HheM7NcIF8qSTdT45fVAHqZhNDMLMP5Jnjbwd+hfUJUHcUnJZlzwExR69mCh6qCODnIIfxzP8/wK9qJxMI9iqKbKIc0Ke7ITFCOpCfWFeODg2+bwDBYwL35MomnkpMcMnelnvMHHxaYeYr/3exJrbIa9fZ/6FNGx/Bm3d3xu0q05KqlrwQFdrnkQFoFcFrS6A3tcLLt6/9i0RyucGAvebz5bXVUeUMpUhaNQrF9fzAjHiZMgRT3loYkdUjsQ0ww140RLzZRmhLqETUEC/ugNLZm1XEHsayffbF8RUMpxTKj0MDRzZGZpo4yFmL2aYoEutpgbeFHV+2qIPIMVFZskgzEbyY915g/OQw/pqW5HHVBvg+d+2/C6T8fnomI99+4n3y69wf4lHTrS115IlQhr6fxBTgvQrnZL+km89fntb+mk5gFb2PQF2xhpIjmcVwvHdsWQteDwRo76A9bvhuFgJMNM7yuSA83qKmE/KWUWGCDN16L27JlHmuyPhNljDlnrGSpE3qHtXDzFnsga9II3Q4/yY48U1vv0po1YVZGB75O1P0ZLoMriUqHtzAldW7iy6vl8jEVeYx7x1v+KAyT6Q+L3tvl5GaKJO71vyQ6f0s/jkEv5aUuItTRlUmX83iZbugGQ7wQS/tdDrWfbrSOqTQdGbioj5TkCMHuTrCQJ6wvMl7iMlmYF5jx5nHEvUjZ8S/fTVyQtZEPDG95EUTpICvX7weXB1hRxyThXU2fLaRF6EOnUWPitwtpuBxZfe+7YxWBlo3Azz5e2DNV3dlzJQHwaSXPgqJeKxQq0BiBhruSmlnuzMwYQK/z/7oE5e1nmE5/uO57ObDoi0dQOw3hZ6XylEjBfqTACH6xFTYysXpDmiTjozG6//WLs86RY95qvHZeTg9cL7kfwbcuLJkbgE5r32BzElKr/SqeVfMo7id49NEttPD0EsvTmIpV2FmbicgdGcOxKfN6+O2Mozg3XL4TtaKDONcD5ixhE4gUH9RoxdlgZu71aIwYkgJpUb1rDWlMjTRoPeazef1mBQ48NizUEvp1/OOqzJ8dMkWw29oBvH6J3Kx52L9PpJyTZ5f5Bnt+jF/Auev0oszDcG7hnli84mQxs+wXw0Cw4x2BfkuZ8N6M3MZ5Ps3w/UOX8hgb9ib5bkzY4SM8sxH5YTYtq/4vWoazw/YSLmmTjE8//AlK/u/8GUa4drsJ+rqYnaeWWTycU7NfgX5hP7EhSEOui9bIRwE5enCo9nd6ufc2bC1m8vxO5LGfxl0nOx7XuYBM2cAV2dJ5L4Czwf//hIYNNl30ShiHl1/6YGRA4fkRTyJKW3+UKBtTri/zsFj3/5joT1xCV6Vc/3bXIVvrpvVxIXqVZQkf0rW4A33TF/7Y7bghh2rQJJuYmL5uq2I0YzoS676EWjW4mYFKnggmnbUgMNN/uDbemLJf+LPl9J/lu+n/rNeWo6vN9oPdJ3A26yQ93QlwrQyn6xaD8iRkrnyWB9/vJsxlUSmSW5hWn4uuDAzvc2YuBmAVlARyJfUgqy1+fk2//y7QNeKyl5sqcF1u05cgm3VEZye1noLZUPYmwhIEai/CqDJ8zvDaqdrJH5tP+OwxZvXCIo6CU3NyEAoqA8Rzu60shUuzfE0MRjnrJ7n0yLaw+mcUdMde5SI/70ELHmGeaKScGMniVnA3yhxLyhcruUPBborYygHhj4dzy/KFyPYO+GO4GPViJHfJAT3Fz5YM0GlUYaMo8RY0+OizILOUS8bQHV4oU1exwrIMc9L/9rDQKJa4/k5CBmtDTsWfx8KjY5YHwEK/SQQ8p85ZNrGIhgvhfotZP3yia+yxuwTb2IZNcAdYqXHPSSt+aNmChQR5/F5EGgph/Mr+fXilhtbkNw/0gM7D1ej0QDzJc7ATG17+SUvIzrDIL1dWoSdytfyG7/XQ3EEAYO6m876uKOuqU3uUSiWb0f/yCm5F/mqf/U+Sgu6ge91Hh9Ixs3CpD+9lmCR76ZX04V5MkkSWC9Y5iHwpmPmOASCliWiwY2bqCRxTo3IXSbF5eoh1dBPA//GXQG1tRs9bKJ1J4pBNsb8uTu+NU9N5iDXjboRQod37Ev6kuwP487i3dLRyJb2+nBWAm3JiKyVxF6lT3E4F0h0at/8WQyjAvoiYcZPPfQu9hShpywXDxZRAzElDjuBbA0DnUTts8VWfTffOLpHxKl0ssnmbWcgV1vB8z8WacRfv8+gFV+vyncHUqfuNwNM/5mhxhY+juJNMo2ArcQUZeextsmnH4OwV9oyDHcDK+/6o/Sz7VywG/sIznuYgG83EaOykc8vzmgd7PFBDHNFitKNAOvz5yJiBkr9hGzM18H4JWQSwUrAWop33H2sEPvmu1RV9ZNgt46HPD5nZyXRI51aOKbGkQuirKAkll05cEMzLFJuN0zJYuFo4B1gInA+ypXpD9MOliUDQ36EMyn/Ptmgr1gIovdOmj/IKaU5a90SvlL1vP93Xlqu4ufEEZxx4G23Plktt6LoL26J+rSGjM+VmsEaxZ/mpjnuwtRT4IBrh/yXBzYnUTkzDLBg/bVwCl+oavaImbMp4Q1dVu+NDK8cszMqw7z1WaLuvPK9BmEdYc1wonIu7myX6I3ut4R09ESa9hcviHQ0xuLrRK92mNnYU1tF3ITHVLMd6yeH4GYwDVRFL55sjns33g90ZPFXlysiHqOeSAr1hEwlvJIFlf0QsaNjiwxN6gb2S5QQCdmz0VdgZiJRfMA+ri4NQkIjk32XKID5WXk/URBDqD9FEBozziSiJduRW793AOz4j5ccs9RNz1ltfyXTj1dxFT40hfgX5Cj4vH+lIiyDf1vvsOa91P8fW3PePSKAz4faYbnX6iVAUW0QEwFzQS0mO+/39YMb5K0Cno9FstrWK+EkcShrHTk7bgUbPsmkuhz8ldE/ix58OMWj8/rqFPLHjnK0my8vqWOXlA/Wyo4qydyiH9DTuJK9BHGaylw0VgHf7B/arFSfjU2afWXzPEi/madegTXB/gns2si+bLD/HAzF2Bt5CdJPo7iE8dE77WOOczA7XlVEXF3VsFNW9SJZ+V35AkyBd9rXk1MNNS5dp1hPjo/0XstM6wpsZxr4M4PA0tcD3VnkQTfNd9V9CJRgCnJ3ewlUCMV81N7K3lyFt8dBAmqRcQBYjoY0eu4kyR/W/W9kdzXdQ229G1bdirkWSUIOvDqx5P8xJRimMgOKXs10bHEPJG1ixmYpvDFdI8Yz4YTerXrtWdJPKAXHbTyAFoU/YOpq7yc43mXiPml8boQ8/sdsr6kqEuzqeOJ+zFcsED8sIh/71ZE3GrSz3USI/tTVOSelxxQ0PH+E2vLk7uSu6C+1e/xzoghI3U4sJwlYk7hkSN0u9Nh2z1CLjsaBtAWfSE4bts18UtEDK5s9KLm1kavGsy9C+HsrQHa8y2wqD3j9UTDHl34XBwZ7oU6FXqOBKYuoS56FmIssdELqnDoG7AMvN8pqHVw4jvu79rvP9g/JSD//6LPV/1b2ih+M6Z6R39gkso7Fi02CiXuDGvS1+xHA/0Vt7en3oP1evvlwaZKySfEGnX3BuaLA3QtGbgedSttXgSiCr3ejO5l5PEGa8L/yB0KAtaoc7wiT1omYuT8jNHrXbWhiZZvfMdzUooQWt6Ng1f3wMpn+xd41nhtYmFA3RtEzGv4QpcsnqtKS97KrYJwmtCLEh4zusNj8g7n5YOLkqONOodxHoL9hN4VxueFLC6Icf1co/cZzq5EtLcpgesK6L24xEPe381q0IYPYmrcl6gL+XUFRlkO+H8dve8tRky4fjuRCM/ckXuGGF9TZeSi8IPX39i2+HONbOB16UjOZPEBZ5p3LA72LnrdtHfAXs+RQyzyQgwLwYTe8vMmsP1yBNVGHdg5CJufmBK7GQcGf0Tvyu2U7/dSFv7V/gwEDsw7kvzxVMG8PTHPCkvktB+YMjsLdVgMt0Bs5yQAVdsPAY3b+uTWvjEfX1iPeeyAHDGeexW0BvNwXM/ef7B/SlgIvxqb9NfMR/GbvV/vlXdY3yli6nNRNPQ+2QcxoT4YPI/bFbkL6L3Wuo41EaqdT4r82/9zMzkWDbQ6EnOLft28TE8uuk6IQZO9JQhY0ZHYXG9b8roiBv3g1jdxVWKeYeVCAruMkXebHmu6jDGz08MJMVVeypGsPecBJokQU/ocdfN8xjxm6cXy25P5OpJ3VG/BvXnobWbeLCUH0XxBeFYeXFJn+IIOm88IvoXXA5dxeyTX2QJ1qZ8GFukSesHdYiGAMZwwrxQPrLEHZ9aght6NQcRKSm63WAZrV+DvD49dSoS5bENYbD9c9PnO7zB5qBt6II0NhM43H/qtCMHldPm2u7UVOZnZgBjevjj4KO6R+NfcAh8a1Oll+WrJvsDnu77XHRe1b9x+BqkGm/gZNvnaS3zqHJ0J1r30wry1RAxe4zl6UZPrm2j78Qr0CcEMvPVpwRISIadtb4hRZy+NJJH4p08epyVej4AcGD1a1/624chgTMK7iUQTMTnS/RzWDsP953bwJzElLH+lU9rf8q3H726jyJc3MNIjvsPHdSuRsCsHzDP3tknMxuXJaoc6Ya0QA/FpV1FyWXzXj31++1DR6hQE8HFjEtOfTVRJO43c5p8FuBd4YWb2sabPxUMBl+vQaxVsR8l+o4tg1rsea7D0WpIm6DXNCG5YA5tlS0q6aMEW3t/MH3iU0FL4svdCauKD+irIm+QbsIoHetFlsfdJeb8+QS0lxNS6tnmS3089rD/Jd86W+7Mg5gdrytIizE/bDjH+qa4LII8BvRl6z4oQ7roH/35ETPXyQyN+oUuoOxvkAKnAfCn2rgXB49sXkI9dRa6PhEB4tDDf2MbXiz07xGhMEVOBaBfE0/UeLDXH+3cntyLFG/OmVjp4/mO9O5LBvA6Y9L6+IFpivtSHUYPkaCCmrMmw6dbMRgjj14uBGWJ+YkOI3tkZexItF+jFi2qhoFfPMM8KMXrx8yGeIIieqPBhg5iiEnrH9XcNAtCVrUaiBz5vwrM3i96RkpLBRd22rx+ei+o2oH8QU6Lyqz5f/T90HAUopyuEmwvmj7aSJVJssCbJZdYyMFR3JOF1izohUayJ+xUzru8vROS95cS+GR2IGQka2Gn5zV8hYsq5ODx43O317SNFP//coNcj/OzLkx93RXhpKUAAPNas2KNO2CF6Tb32byyJ+vJC+OJxB8f2ryROV/j75fTUwCxDkYubEGuKBnO8su93ycnntlqR4Rk/gMTWo4kfHrK1fi3fYB4TzFebjZuSbP4RQXfniOn99tmSqt6jDsxp1ySrb42dP9ke7AZuJCZPRyNp9ECMCGJPEm3A+7FfeP/+aY7eV9mh940fhg7uo0fdMWTEuExT5ISFcGliNWgLsqgeHVgeek+YH7cpcWWLwPqGeSa+hegl23GGOsYt0LUtFdz+gali9QlZ+pHPNu3sfQ/OyXyROJiUIwkNfQ5W+ng3wDLkpM/0XoJeMp5BPq+A3OXHB/Nb+A+mdHHJg378fg83zpYSuTjOAnwV8138KHdA+gd6QdeKMA9fpm71BzG15H/Vlm78JW0UvxtThne9gLt9vEh0uqI3Ut0Ma6J63rlof8Q8ciCYia0pRJ5cS+j/18u3AO7q264kup1NxmAx/4mpeP7EvGJmJXoRWj8xf33nBlONvQTWaf4m8fMk8yTtYg7Uy4D+Prm8KtKNMQ9GoNwICKZzISe+vAGpXazRrYK6WaywpkzifMdCvV+U1EKfgObE6HWeh2okZzV4gBUXD5ZoWLDEGtALGtcJ8+C6x/MLhimA46/xfLqGOtXdTxP47yN60yTefUfnLqt/YaosUafkOOPBNtErJVKI53e+Y318NxlZ5BDkkD7IVXBjr+cgahUg6SBhzaYfvN57V6REmoIXqAo8ufiousgm7xC98bDB58cq9JLia9lBYHavJs5uiKmD56sQ70XEFPETm2r3UwcelKj7uwfq6FZ7rMBV+TeD6xO9+Ft4iGBlgHn2tKjs/65TkfOdS61+TIjpxcAlgbzkyYdDjIU7BXVxn6Duo2wuwRVqnsR1Uv3BPl9BFn6lU+Tf1u//dF2P3+79HvEFLCHGPHRIEVOoI9+5v5p7k8j0eSTPytDA6i9YY7yrtMjr6O08nfuwxOQrjVzv5QyCmfJokk2NmAku1xHUt/idX2KSKbk6pQAk2XdN5Kj45s3dYgKDFm8ucSPk+XJTIsbs2xXzz2p5JFYaXCGo2wtLzs8tT+yljpXs2kKTPD7yikxDCOCtHkOTtMeqI+Mta2HdTJj/atfuCL3rT9BS3I6E+dYmgrNEL1Tt3hxU521F7r0zgsVhEorEh2eT3XCtgCrnK5dIUYH5caZ/IEgX729rCT4Puek1UG/voYluKXrfR7GfgSYx1B3nhHmP7tN/YSpiMzsl9WPxAH/mP1HH9rKN+cfVwV+98X6tCb2k3AcdOgARvWG5x/s/M1ABdl3I2EZMKLV3DubDa4QcNb1RR7fOW4ZwUaBXdWLkrKJB76rzN44l+qnTiLpYjhBMrwExXeP5jMNsAjO4oo5eQ2ckxhZ1WT2VLy4pNdTdzpuJ4CcrrgFptfqD308JyvJXbenkL2mj+N06dTgGDZCpQl7cZMjjy37/gED17gTEI+YRdcBMa902WGP8tw+4uqJXI2bxQUdjv1Y/MeWELupEdNmibpzePfjzHjHGh8sVmXELHr1G2REwl9sLeSaoY/oKvUy82SLP+xxum1fl2iRkKisSxbMLhObtQrBmEYPvOpDBK3iBxd0bMeYsBR/ImPdc0mxWF2ItTfSK2fNBkugotUQR3i0Ez0/LgZxhnrgRnQNnFXzHibBtQWZlgN7qecS8kmWoe4tR34FRSNcmOvetRIL5Z/jOZ9FxUZW5eLydMwf/sxtYxK/wfoVTuQKtwXwDAsH9B6XgMd8dkAP2fJsSqu9b9LLOg4MZ/8Tzy6EKYZi/WXzrve94R8TM2tDx/JL6Qm/MFyrsehKSVOcMSivZeYAjPXB/7eIBsW+zJTgLqfuOs8fnO5QLfP5D+v2OWNpJRN7uR6BDhLo055DDNoGOeeyE+TG5Tk5LokXwAXepoy4m7lMiL3WPHHeROQLXyf+Dfb7CavWrPl/6l6zn+7vH+8VafAb1c3qyKH3KF7IeghY0Qbs1SXbDPOLZ5gqss4s6wy+RN1s+m4B4ZOQi76aM5OV++1DfLerE5vTsiLkxO3C9G25LPHqPUcw4sP0JdUFo5SPR+ewD/tnBGuNG5G3tUKIuKN81ps+tU5Aiwur3kmvDxXCUO+I8Ht85MYlAkszHfNfzsveddwjz0aHEjN548R1rfttyEbOLloj5FbePMWLKDxBTlvVBL/TVnUikmG+K4DsWy9Qwrwjic0XyMzpAutOuXCTWtkTmEuZJlS46ltx890g86TND79QOqBujxxNztcA80nWoe80VdfNHnvIc/cLgLLdAHkv9Br53f3znIEVOmT/ec9DE+k0Sf8LzWRb6AFd+ojcMvv151x2bQxlHIcn1G+rUk0NMWnyNOkuOik3S61UEZ5JRZz5H5LyTgbrjZ9uJRB+6w+vRY9Td3h4aSM+IqfYR9+jFjb6JUli25MoFmN9aht7eH/H5Pas9D2q0nDh4rbrjn8OUyPO/aEtfcv8enPQf1UZhQHbCfPF6kgiG7ZHE2+wG9LtOYjxi6ZLD+7rEfCWizmgyYuADyIuE7UfEhIkOSvl+u7BmLuqE9UAMPG6PF9gfpW0S47wcyf3pfDBf+ciTjxJ1b2oWI/jh69vuZio+2b3Ri9HSvrJYFMqUnPb7E4TdpeFg951H6XrVJaC+vGDJBFhT+WQ5EBxn6KV24yol64VzA3UbtU08he3l/3V3LluKctu2fiAL4gXUouAEucsARK3hFQQEFFR8+tNnROZe/2ptn52VzLPzrCys9UeLUBHGN3rvMC9MkU83MmO/Cr14VoNFQp92HQ26s2zwfYxdryEj0VHTF3UifjM1jxp8vpLvBmwxiFtamusHdOKA4z0Oe1NS/eoZ+rRED9n5fCzVYgrdZuZ9wFLBQI1P99ApOQVTXlIXZO8XNaP93Rywq6LwZwlxE/qygc8rvRY+4PS+wzu6nBmT9Sk0+isWrtWPqgpDpQSZ+5p5YnlQ2UqMh9ChPc5f08f1efeUFxTs3Am0Jj5fjXs/6zCBN5Xlu8p0WYJP+PDnUUkTJ0zSTi18xxTflzmTitUHF75gWH5Cr+H3Df8cU8PxL+6lS4O/ZK7H734+pR+6hOxBAaacB/LGgsUFaRf9xgil6rD2NRRpuZ2hxgYVvM7x3nsS2zhvuIp4mrN3ixqT2wy60G1Q8/O+VsOrDaswGL7hPWYF+qh+D6ALy+Fkzd6i9iJzmzfITzfkGV9s36QZ44LRKwJTd9tN0EezLAvOnpUz9Yk8tlpeB4I/tKFz056lk7JHZg8iPm78i6kVG0CnnFZMWLPi+fDclUKwV1HTm7CHfPcQm8wf28gbwub0IGs8RE33Ongpd6bFpGwH0MkvnZpW/HnXnq+DO59C1xpBgg4PGHRxJaOHnGb+GPlzDd15h8iPo0iGFztvcvbNVBLEOSljBT3mIcXIM5MYr58G0D35DS97NrqKVq8QXnv9xPnsuY8eBZbgCmFfvqqq9eoVZJnrSvCzwX7G2EEakBvqOJ5+iOvjP2vo7OnehV6+fFTMOtavH0wptwnyUmC25Hj2E17YQj6ddm5L9uqMfDd34b2rpteRHmid4H2Ox/UfZGr0368u+w+mhn/JOIrfrVPio7uQ0bxrwbP8yZHlVOTQKe6F2gx9b8bvm8E7PUJPcB8yG8anhuyrhXxxXx0SllRgTj1BJ7zeB17JLFFZ9uaJmn5qdc6kfoT8Mr49WCDdoBOPfNiS6Q2bjOZHW2ZebIKx9p4LwecQI6ldtITMtZKFvrZEXx7H/gCZfz4ISdKRh2JxoZHuF1znNkeZffqnAjXLqowoMhI2MrSMtM7H5xePumEj7/SiuaU1LGAavo8oIi+a++jOgnqAvPTs+zG5XgadSu1qwHRXqmk5Fx6MjA+Ot81MiRTjAa8309BDMj0dkTm9QfdqB173ECfIaz0/Z7T2DWJNgs93JzP0lFOFFHnz+TpQ3QneLfxAx1etW5LxqOC1aQovOM7LHoXp0RWiiRLIatilOcmNUYX+yIeujUXkTWNb3tHTHGvHWOk3pBaTd+bvqsOR7c/dkxbzyyukmHvN0aB9kI0cKpA6jndsfVDupPRwfYOxxu/RDF30sFPTZcGnO/7BOYnj8ewX99Kl4V+yZubvHu/XK90L8pJSZ57mTnbsMpcyMvaDIvQeCfoeC/0hLb0JmAi5V2KfCEwlEq7hY4dr+r5qIq0+V9RQt4OOaLvuRoqol8hHoXlkTTd8kvzI0JcTd28w9ZO20IERvKS7nMrMkYonuddnLvizRY0+/5EuxNZJxvz6BMYXqTZATQwG7Jup+/nMyFwlTRY4iwPyUOMXtBjN8fm7rDoy4a1keBcfn38+xBVbnjQwvEQe8Rzfkll/Y/JPSe7MH6zhhbwk3dNqaBbQkY/4ZrbZQkekzz0LQhO6tjq3Y7y/2CLf7O2EVUE3pPlZb0I6FXydoqjpaNUKYGr2Eh0W6G1Ksn6A93yNzZy5S0kk13cfGcXZvWIjq76R5jH0sC+mzOW0R1uSXGFdZgtZvZx7yLfWDUc2lfYDtpaGHc2bGY5n7d7XjAL3Qdpq8A6pOvP7hlt+fo0brsfmhfyoVz0wdb20mZ8OoPtJiR6hvu81fMQdPqGMoxct3Smf57yc/cFxFGPpl3lq9Jes8SL8ZqYOtnQixT4hE8sKvM7MiROShbxgQfmQRBa1CjK+paKvygIyLvnFg1j1eAo0dew1O0CE+PoQ6Ku9AfJHXUUF6c6iDIPkXa/ZIIGuaSsbNZytoBP0wM8rTwdTY92aMeuutLQQ/DzzWrl2UMM1XyFsfkVfH6CGPk9+b/u6E7LAVicO0/RgQaYMhQgsdhCZMEFf1+ZRxddH3x3Z6iCltDD9MvTVQMrZ5l6jr7v1Iwu+5pKEs15FmrhCjVkbeCHdinZkOduC4ftXb7a5nEr0mA+Od1WjRi+2NMTnZchPlTrl9w1jAd7zA0aZD13+ylP63PjJlOkVKS1z0BwoyzhnZR6NyS4n8G6xjc/Lmq74ZioY8e+f1OGMjuHcFTaplc7UclGAKfdSCt69ha5FC+Qlg+p76IeE77+whshjqgzvPYhwJb50yl0Pn4KnxfWMZfP2Tmp1a5mHXkLsGdTwDZdpHVJ73RO77ZGv9Gf8Fqjx4Z3/HFNwf7/QqfFfMn/qd9/305P0RHP5Cf8/0+6gZS4ltJovwJRKyCNnSepoydDXae/BKz3MGn3+k/EZ8HyszEiVRuSMrxWjVQMd2U3rjMzR7IaaOEvESJEepF8uyGuLJp4xl6GPrvTdQ/BfHwt9+IxrLE9eeeif+7HK6uvpRFbau2aeNLOImW6BDN5K/N5vejdYtljKJEsBGNHeyOiLtAVTIx813BerNdtpLfLYwS8ZCdc6AVN8Bko5Qk3f03jAcitC/kpE9JDchbcsZ+mOjGeXC96lEhu2f3DdCwPuDcVa5Peuh2RUY3jNuX5Ys6wnfbhOPjI/O0JHXZ86UpV5JtBzuXOY8IDuz6NRmfmfYXxk8xDnxz5rd8FLZhby0ErKaW7v6szf1Pj+Wbed0WE9cLNIrJSZKvHjX1wj9IRXZDWsJ0GH9DkfF1LblsruhlaRPjm+MjokOP8Thp6kN9aLIbfC+7UfvyLVPCOvqnN46d7Bv9Gidmvm3Rqcv6IeNiQP3u/MC/3jHxybxHfr/Z/vpUviXzKO4nczdTj7B2T8EkyN3zjn09RHTSgb6IYykxr2kOM3LeUZvOF+gL6sdcjY9nDyZP5tbhtssz0NSQvlCl2boHNbP4b30ja3zBMjE/kp8++01Io6CzzYAfax0jvymwQmbP0+YJ7HvaRr5CFtT5yp3D+Sop6uWdCz0VerJV8v4+p8hEDg+S6YX+e0HPQfIZjn84ke8HpfOkXmpNqxgVTg+FfdTfBpgpoetb37N1PUevj8teLzPMPqMHi1YCKZdFsyLA9MDXa7htlDLcfx+OgMNxEMvtJ6CDVQmtA/nW2HiXnakSH1HszrmdDlfzHl56uK743TO9Mij8osOM7qHduyGEzG63tGTno/MvEYZdDNK3SjN5i8GTuNZxQILzcL7SV0aqFHF1JX75J5fgivKDrQWXkYf429AlPNuC1p/qhfYeAtHmCMpCctic/V/2Jq8Ojh+3Vhk/mWi/OvPYuCnGJXCV5uwHsXM7eh5d17h8Gtc/7gehTj2exX3k/6O9bMFNTf7P0W5elA9vxToWaHuGbeoj2Tq+uo8csCGXv65OPnejr3Dh5q8CrEJTERCcKrwoPMRnFvQOpmWuLvb6jetupSUtfNjVFzBSP+Hn3T+NzQJ59R/WZRFNekfRjy2VBHTW0GyAdLm2d8LTJV9rkqB9Jnh2vo63fUgJLHT1ql1iek+xs1MznWM+SX4i74vXAKnTmkVzImWQlHlhhrXJ/0TA57g+nAlHZs+Shqsi7LB/Nzx2zYoISu6Sa/T7mQkB9lo9jycQ15RoObWDFj2QOjgw7fN7hIb/Z+px+S83fD/MfyYDCtTcF429wF6iGJsZMweJNedFlGl6OImuW6v8oJOnmZwns5zwje+a3AOzcn9Jzq3WX4uaoZX3WjYeddOKV9ULthaLW+qLp5dyZ915bMP5v3nN0k6LwZL3E89Srm4x+Rx5bT6Yv9gyk1juHFT2t49YWH62PIZRN6c6lW2UZDj3BsvtbbNcf1zcPhnVy792aBfHj8wbFJ4mD4q3vpk/85yPx/yxSu+Z70ca/Kgmd1l5lsd9CJIcuZf3oij2g1+po2XkLHbjFq4vyGl7An6xb5pIeMPfIUAa5vVYaeFVoO80XkMSeqCiGwO1Nm70kPf38oeQ1X0L2lijwjhzlqfFDtK3Y24Ti/mAriLJaZO5T2NDelVCBHmqgsO6BPa8aU7wWDuM/0VJuR/EzvmT/l4zqGn/pKruuVmeduDGJ16p9Qg+8bC9Y+MvqodZGf6uE985wEKWevFxnZJxHfVzHAhLTsNrRI4jzzzxqYkhA7aO75qPmnh57SkYk89zo/wOxiKrNG6b3ImXt8LkkO5vPT8UnOJswyv8fA1OQWHcmMXjch6B/w+We/94FCSfDO8gU9J45cvP92j/P5TOHtSvMwJXrFbrg59ruBGi/cEzmhBp3VXvsjU+3oTspsgL83+Dzo2RXe1PBfzyzoVjj/CzQKYkrK12fkTG1mJ+hSX0ZePY1q5MGbm5GeKVUYHJ4m8tYR3pEppxfO7/LwJ5kajn+lUxPlv/79r96j+N330nv9KKal2eGct1sw1czdI620PfLBLAJT9uz0QN++ogaXjwn6rhrhminUhr56vItMsYoPzUsLOrXq4B0P6fCCa85Qud7WmLF4J93IbaZV5ruCCYfYk0qyZQE6tQiRz9x59yCnueHzjnU1Y+qji7+Z8h/KxGCzWuP3hh+d4KU+Nwvv4RT5hoEp0T7sWLXl6x51HZjKXREuL8bxGwcwRZtEQt4rlApejPD3Qc/MmXfkNZbf0belE5iKJWVD6nKe83WRxJwNr3g/o3vj94ctjrcre29SdyN4VWMzgU7spZYW9+099Mcxji+ciC8y1xZ0SgoM9R9M+cYCeeZuth1p1rMWPCdGz6GVn9JikVQZJS683TR7TWl9HblsfbJTUT3OFPQ0q7hlwa2Ft4y25p20fA4fsZnXA/a8Sxkttv4TeWyyHzBLQ89TrAo/Cwz5b76C11Pq0UPw5BOYqvUIPYeGyLu7MV+bQI8qWlWHV+Ylt8PgDzI1mvxKp6bzf935+1+97/ebmXqt4h0hLSDj34f1jL0H3QFewcmQh1LzyNb2Cde06+P3QjxxWOkgL6nq11gf3UJfTMGU061QQ4M5+rbjxWeSV3IR+s+C7xntxHyvUqpCL9fB6GGq3chqo3sWUI+v6yOlNbm7CJ8X8Z2s3Trd0fywA1NhNYFuNR3yl/G1fnhZN+xQFxLJyQOZfXg9gHEtTmm+v4Fpv7dzWGZqB1ouCEx/MbV5FyWZhwQMnEdSwiYxdMiY8x5yGYCJnVpsSLlEYCo8VjlTR2lC2ovQQzajOGHduHjRkrFH6Ok0EdnlBS/sTid8fpZmGcxMZy9Sswo69drv4K24d7Vy55b5H7N2mDp24Q2FIfJkHOD8jB9tQnZ/gPPRFsinh3E4+dapsBulA7W0Uxy/3LuFND/td0xV4ZWXI+7dhkr8Zs5RupJFpyejG3+GfCyUBxiqn6E/4veUUk/J8Xr9AS9rijM2tfnnHXalEAQnPq5jeir5yEfksWR6+INjaMXxL/PU7C8ZR/G7deqLKVlwwcxtYoos7Q1j0jKWhZAZMJV6Q+SflweFEfrwYt9M6V0j+JcDH0eQax2tShVeZzWwZNZJ8C5mEhfMZ3ysz4dFOal8dKt/M82ErTbxjWR5icwuGGDKH2o1Ke4+g5cZg8FLh+NZhps080468tNrrdTkBGrHvM+0hlec1iKhFvm47d3UYfsGDMi1DKb6jegwZQimtO4NprR3bbDl5ITPe+dgIC3ASLRyU7KleRXSLeHzYDUl+mbKCx67hGUrHz1h/0Zf1874+yAzn2B6Bq8K3RiwZSgh488IXs4u+Zy/ad6S2RcyFhTXSmXvV7sn82rf+H1G02DHWwuvaHl16N9snL9uqyVkBO5PpvoPYUI+G7ss1FIw9XyZByQ9Cd5Vsq01E8thRU4vBOPlGj0lC03k1f28FYKckEedD9+RJ7k+8f106BjTTz+Y8ifbCl4xLhJSZb3MgtUaefZaayW5uY885r4ff3AMrSgNf3Uvff63zPX4zUz15XYHL3BCH7v2cU3cLvrBVLAOTWTqhD/Pea7LzJfmyLhXyb+SY44bXLOD9Wb21HyTRg10KrNQY7OZdKSlsCsYba/imyFzZyQP76XgT47xkRUi8oCm68jsm3CSMC9KK9KfrywkaqsB2xQnML7cpCEqPRZZL27x+7n9Fjy3gXf7Yko+vGvB76SDweqwTvCXszIMXqxyWPNBHmO9dwFdEWOVLT/If0pyh/fSbDA9eSp8P+IIjKvOXf1mytnLyHO9aZUw4xNdaCW/KuYpPWnHriK8nhY+7oKvqnt835f5oIU/qFHTIZj/Ykpb+RnzhslOZlZcw0snBrzn2UM+7Hb+k/S7XDOvmcEHRFf/QosVf/bAbshL77Sc0O7WOcJmKyhvdfwGk+p1XQj+/Y5vYjndjZwJP964ghf9YmrxyduQTh945/yJPGqa7pN5zhw6NHI06Nhj9ghp2IoDpk26C8kvtwx9u0Q+TEfwCat18hRIeD/+4LpJ4mT8i/lTkvx33KP47fOn9HG9xTXz0ceSNa4Jm2rwXovJVfhmSpCKG2nlgv++gRc7j3ifdI9N6BvqBNcoAFN2Z97CoKz4fTkjRp/9CPBSTrB7M3+Na6y42xJeZI0a7e3NnKzTGDojne9HtpnE3IvIWei/MgMMnswNufY6DQO1j/y0OuH37n36DoP6CN0ovG5ManRD339NDio7VMWFWBuUzJunyDNVgDy2uL0LFuRb5Iml1EInbx4YEKb4/CiAri0KVgokb9Ej/MUwgm6dc0b6wkiYNNOgs0MPv+/1Ynz/p488V2ygc82Uj0XizwL097rOfO3C7wlETkPuocgYPapKZpmQoidd9UIIei98vqkPW2LIq4J3OyDvOIfoTHPhzPPN19x+Zy4RaQ2YiuLurU6ORUzmsSmy4PKG1/5mStiiJ5VbeOeLrl2Q12bIsy998oMp2e3A1MqGDs2GHZhyBg/m7dZgavsyz9DJ4U2gZSRVLN0OkYcT/Yk8V0z/4Lh0cTr5lU7Jf8k9it+9btIXU8ZRQJ8/T3BN3qt0S7K4BlM+8f2cZrgGWvkuQ08w+DPFcw9ewocL+WZKWcPbqFTC/4sJ+nCoRgfkozeYOhhVw1Y9M0GeccFUrqJGTcaZCgzUeHae7Jir9X4yddpD1zaxtqFlf52i2j140XbT3kgNGtDJJJ7vTu6QLD+omd9ODzITLfRhbVTBe1Y1mAqphs5F71zwnmPks9GU3ztfKnVG8GQ7VjzAoDW64XjOjN+TGbdrfL4Ipsp6d2S7EDqraR50eXZCTwk/yCuL6x66updRwxPFRw2/73wuC3+GPI2r5lunAtMDU0Ho78hVltCZ1dyU2baX8vF5XiUE0hAMMhV50z3GpeD1hf2aXbcHifxd5AihHIGppYWetgLFmR/zOYb9xIWuKG8czwOnku1svF5XSr6PSm+fs+6T/tQpr5Maxi7pldQ3n9vxUo0BO+cpekQ4Rc9Rqzpn6Yp7cUt+Ij9O7T/IlPR/qb1/MKX8JWtm/u6xSRuptyE9a8HUrgApzOttad5zr5n32pgOW7I4J+0WoM8lI+iG9HQv5ISvhq+Xd+d33HtPmicj+P+NgN+TN9yTFrc5vIe3q/g9j4QcY1WyYLRBja5nWkbzXAJT0cDaMeuGfGWu3KtAagcG3VUvIrkFU4HVN99sOXDRV9PdS/DFTwwGj70B3yekEvyHD6buXnshPU9+MjXIOVM3+snUrYf8pwVRjUzeSGtm2ye+h7f1kynjCDrMzSATfN/g6/NtuwPNmxfy2XhWO0zoSXda3h3kp93kjjw45s8COFOBvcH3/dIp48XA1Pu5nTFN17Zkzfl9T+rvRPZqwaS74mN8Q8Xkcz14jb8+YIp6kzV7yqVEwafvZJu1nL5Viost6YIFnfKKvcr6fB62fUVe9LwcPYVe7ZkU3WzhVc/7hM115M0vnaIiwfWTn22CfMvHbexEsWH3Lj6S0ZveskCZgsmkbTMy7OUzDFo6/EmmBsNfzPOVEBv/699/0n2/JBluSBUPqPkvpu49/Kxf6mtGqyY2mLNBh9fSLa5JKMMblgvkAXVdPATPjq2czexeS8q+KQRvpqDGKuUUk1VXoC2+7XI23SOffDM13UnIO6felXQYuczXa9RUkZs872jQxRnflfeygRdTKEgE6obw/6cQOrPwH68saB/1mtFFGZBhpVXm38s98kmsncnsRrfMP5XIMz5/hrsqXnnmd0tRZCPBzEgf6cgz9ouPng1ceC+L5695AS+2rNyQtMcSTE3LHV8vvj3Q6vJE/qhUvsN8GddkDfvIb9sB8k/RKciXywxM93f8PpxDjx95ar4z4I0T9KTlO4fOyE9DZMNKepC63fP9tbgPuPvDEy3OeZl5xdxas1H3kmjvi04WVShX1S/hE+ZiWYS+rN5/MKULYzD+Kuodegx0ajURGrzfnc/D5kythmIreEE/rpg06KVgSL5nNBqKFXvZ/Bm6cYaP6LsSmFL5vG5txNeweR/+4PwpCUj9gqm/ZT2K382U/5YiUucRan6d1hVzbS0i9lauod90EvLGUbkiH1S4Jo4Jb6FM4hOpe/bIvLmLvp02fsP3S0J+eFWomVvp7tD3VdQo00CWs4SureLrTfCTvmkgXxU/mPKOFmqqH0QF2aMzGG5X0LWLUa9JffpJRuuT2bDqcUJf1XqvkGatRGy2jwRamBMwVZ4mIvPM4vTNFC2Mncoc8YQ8Jnp55jlb1PTY6nEvdK1Z0NzAiJzj+M3GxfddTdEDynvMV/3Ksyx4940126XFnqw1eoAnHHG8+cvFq1IPnaW8To4seyJfzm2+r6Mo4fhK/f2geTC/Cp6VjUV8v25D7JMWzL8PdwPWv7bwjh+9YkHc1Xz+VHEkZy9yrx1ZqG6BiXSoUujULFMaddtz8Xorx+ub2V5mhwl0RdWeOJ5jiDwoznpHmmfPf2NK76JWoLsEbxfZ8MJuxdePj49gSlBrfh9UQd6VBHjfSw/5Vk5XT+bL2mP3B5kaTX51L139n03X/7f3/V6ZGdGibeCdvphiKnRiMZhcmWeNkbE3aQymznRjJIzx++tX5j1uHqEvjFFjX0y59RBe5YspQTN3tLjzue/VsUoYNI6vxdyi5nt76N796l7JuS/guJYWXzd1ibxmSrOfTLHRvzM1SqEz9nYIpnIROhd2fO1mVQVT+XrP7xOaJ7JVwvsHRTlj9TGK4BU9eM/PqhrA+6EnWEjnAq0neP0XU/Mr4+PpunrwrVOs6v9kKrHTmJbO8yZ8M6Ut4PWcxK6zYPPkXpVpN5J3eiV4mgdd/9KpL6ZoNNiK7N6v8fleWoTBvkCeuVr8WcAI+SloBInPn4JuaModTAmbvcP2p+2YjlPLycKsSSv1MFY2pBSLgu/DaEKHB+gp9mFRMprxOZvJ3T+Q7FRNGBjRfsd0WatJveZt5q0tqWLqFnnRcNZg6u0YFeuzek8r/3Vj3njHmcrQ08yS7y07ocOfZEoUfvXMV/1L1nj53Tp1GHdrvg4PmEK8r1hyPPHMvgFTtStxLxOnyEcRdGgemtW3Tjmn8oHM7oApZx/xcQ7zQiCxQM0Ux688lmeCpz/4uqxKBAan1S3zRgHO4uhgpt9MBfP1hPgz2ZwMZX9FTa/hFVl1Cmn1eSWht2v48yg1SmnVti8W3BIwuY/cjhx5W4X+Vd6/mfJMj2SPnZ9MGTswZe9f8J6PvtGw7TJNaT72oSuzFX8GbJvo8z0LzLzOyGvXkxaA7GOWefvTbs0W3LuqUzDlz8NaZdq1KEmzkbp8JqAH+O/uRlaKfBSIfL0H4ziD91quuFeO8Pmn6ymiVTIvWBDOqvc3U/N2g/w0H8Gb2XfuLXt96KSW8L1WG29M50hwwiiXlEq9Oi18gyTmGTnE81eN768u3rev+4zEvMzn4zNZw/ydfV8zs9dVZNCmzfz+AcczOSlncrf+PaTLHT5h4UYxueMXvLngwTtfNLzfN1Ol9viD83wlafgLnZoI/6FrZiaCu6a5uUZeWjnwDpsbfjZ3XioEphbL7DqWkh9MLcM4Z2c+dsZJ+Proh81kx45hgT59aZAf/D0YMI/Fhhb5Ocv4ngA7NnJOR2Kv4sb8xcmUmbyLE1J3Rz4Ofs7nQ5XIC6qzuWbe4ijy9/cDMk5gKjhNpfybKc0/PwWa12DqWQ87kucmmMruYIq0+kiyz5+Rvh/jr/UlIrLIyxnRE0zpMnqCnX3A1LyH1ycjMGjp65tAeQ95aH47BbTQd2CqiKBTuR5BZ5UVGPVsMBWJ0Y3McFUzf6Ai/8mLXgEdlasweAQ4H+P7+o78GfJnDwfo1HoS4fy551zw11OxYZKUIn8dVqVAsQKmPqK5J+c2wed7Cl+L+VyOyGtOTrgWczB1W6Y/mPL7MV8jZsrHiSxxPJ6wMonFT3jT5VtuQmoVeOftwq2ILZsWPWqBnjc+ushrTL8z0qfoUeaijWlh6fAR7yvfFZY/c1500zb0B2/7D85JlCbi4L+bwfEPpgZ/yVyP333f737XkJQ0ZNhvpp6tGZDjvFP0MduYsftIupAWjsHMrUDG7Y1dMJW/7wJBDvie1yb6dP7GNTsLYOq1jJEHpGkW+u8KfV83oiNphQPvoZ6rGYtvSkJKHXHvdJ8YrOtHGcnb4Jr5E/7MdULQDW3mwjUyhpp96b2EbGn1zIIFQedKqXiTPT1WzE/sScMEIYbujA54/9OhFJmSmKjp2ysT4I1ErlMmesKxglf8YkoWoROqf0GN9gdxw3pdLyD3yp8vvQ47YsLB3cJrtbfQPzD0gNtKQ96Ludfjd+PZ1lFyMJ1XSGEljq/PoFNm1EBnZxN98M0U60OoA+1RNUxL+fg6dVFmXiji/L6Gwz3y3gm+QGknKpu8x2Pa9wcOW9vDLlebI3raKhn91KnDbJjQ8nCFTgVe7TCjBFOrwnkIXtCgJ8UvCcwqfP+wZmnyPQbgtZVhVgve+20kbNOetsSKHNfn2YNOn4MoodVOalkwKQ5/kqnpr/LUhO+i/fPff5JOBcwPyXoNwZR+q4+sHhfwXpaVZpSPkUc6C/lJiwzkg48SJ2xfSQdyyguYGm3QJx0vvpOmreD/zQTXdGJpEZnmKGPBg8+9EKL0QK6wQM3vOlFknQ5GdTZA30eQVllx52M8oxm85kOCV2RHzafFq02Yrwp83IPXQtem8TP0vHmssoddv0jrD0vBPy32FUN0O9Bi1MLbfDF1Xish6TcP+Shvq4qVNj5vxfIqo+bJ9/vNtQMZxQDfV7uAqUmMz3MXDEzlGTr+ZGj+YIqkQJyx0aOGjqq7io+RRQ3fABKZc7gsf3eUfjA1H1ToCVSXA5Ya+HzzNMlD/2snhn0glbRs+H27hoGpZO8jr1086NREtVTWE6cjOvon7koXfqUOT11Ihj78yVR/cEr4PGno/HYgGUw5SDFpw8sj80TRMtDTopLcngKmWr5OUiQMT7ScJWBqMcT5jGP0CHxrXNWHDibPD87oS+H7irztP7gexUQQfvHMd/Kfuh5FMiyCHzplvMwjy0dSQIo0T8NvpqTYPEE6YuQDSeHM8XvNTtW7Z/44sYiloxg6dbmBqYeHvr2swNR8uAFT0Rw61Ztq8CqyhJpvNL6XTcbXvxA1eLG9BZ3yu9OV9Bz5LZB1EfksHhLNo2fCAueK4zkPemda3qMn8+sD8t3iGr/InqQlcoU7gbcZmQdSph1qbpaOB8y9cqaiF7ycrIGpsTm8kNofgoGhVMvMVzpk/J2Pvn/ZwIt9MWUfTxnz4dIc9mq1Delii/cbfyqRbed8HaS7wNc2e+F4j6WfkRqdwLQ2B/OZcazJMGfXMFh2+Pz+sPeDKfICfP5nwZ+/ZfyZ+nJVJ+y07cVk2SPo1OZlyay5PUZE8hRMfew0V0cP0GFHHz5/reX3fLa9C1lLHA+ZBnT2vR4iHykd8mxvvHe+mTJeW7zqLUpHNjhAt5XNoc6C9UTcseQML66WShF6Fb9HdBJxPuTe9Wtu/R9lavDLPDX6S9bM/O3j/bbDgHT7hDyiqZyZ5uTTXD2nyOQu0uN0LXGm8hwZe2HuWGnwPPA83MNAvFsOc3K+7up6h/xwXcMbkp+uyX6/r4Kv3kRi4zW8zup+hM75d2PAXkfo3mrk8nWWInifkVBfSXsMfjIVZT2fHJd7v3YPpu5Oe6J5kyBTNwze0Rt1TzIHD84U2+fsIuL91bxA3qvRydnRhpfTTeiUdzohT+jz+sLv4/G59SqYXN6RLzQdNRpkNtRm+8H3tabTn0yNt8qGlszF70fBTmRjGwxZ7Qte7/3Zq0xI4FWVmVfieO7xkb3tBsyIEZi6lPqbO7iA5BnXqfliV7Gp4xZkDY83wW8e+Ht3xucBdDp0MPEmMhO98Yh2k7MtRJDYXJ23EV5Pds68mcr346r5uIlbDz1prpgq30toS3I2BVNuezfYywWzTmpCd14BmA0E5F1739XIe3djx9LmtCFD4uMv8z2886lBj3LypBE85W3/wfUoJsNf5qnxXzKOYvSbdco4dz5p0gA1qchfzxRNn1bmJmVepkGn5D3PQ4ECZmIJGXfduPE3U/6Sr3k/PsUVGYNJLlA0RZ+8j2vkgVOHzJ4PUaPZR0Nfnq5+MjXVNPj9aMzXFXrA+/R3aUor5ZEK/nMOryINU4+cgX0RvLUf79hLLE6kbI+t4E806EZ3AVP6aFiG/j6bJN9MaeM5am6jIM/o5hDfR31loee0yBMli84ka3kp0P4SQ6c2OB5nYoKZzxVedR0XhJoTroLHKoPfw5Aikp9tkRES2YCVDX9GLfLxefMEPSAoTT6G2C6zwBnxe9OxUX4z5dfn8ZvZrAXTJxFMkI//jfh4QzPuQ5eEgfmDKe30hC94vOMZix7bIW3Suy1suo+fqIvYDWhZO//GlNuJheBXpsT37+12pOvhAzrG+Dzo1i/IlS2+FvUGPTFu4CO0pvnJ1GvrRvDaU/TEawudPinaD6YonTz+4HoUk18+n5qIf8lcj9893m+QRT+ZYlcwFV2gE0bCxwal4e7Nli3yirZ6wd9Ldk0sCOqY1Ae/V5vMoVPNrYeaeg3BlKugDy/iKCRFRWan3mxnQOdM5AcxBFOLuHqzxIburJ7nKgxUvr7Cl/dzTDMVaLFCDbB5S2T2rEsWBCmYMpca+q6vtqF/JTBuLtOWtG4Opnb51x7QPXhLXKiM2Lt8s9EWPUJdvTK+XxNnyube9T6Frqkp8pFjxDHp6hr5ThHR1+mNz9PFF3oAi3cOW6lgarVuiswLFmBqHGoZmX0+hnWT7WUm2UVK1oyPg4gdnC9rTDeSt/419KIXPj9vC5+WhzGYMOsddGPa5eQ2OzA1b/H3+hhMmFZ0C71nGSP/HS9D2g5CW1gv70qiLpnyQ6eCNqsbttnhfNmBgeNRb7wnLE/Ie/vNXfAGIhhX970fTKEDgPHNQ9qTvLbr0F/5OJ+iGK3JuMBHUBLg9ccSPWou7ZrsT+uU+Ms8Jf0l4yh+N1P9u0uk6hX6YM+t12x2bT3SCzcRgj5fn2E1K6AD9onvr2RLDpuP2h2pr/Od+amJjLxYKTfSpvM8865b1Iyw5F6ysa+Z12aiwcQWGVk7xznyQyM2bNwWR2LDBF7saaNGk6mboO8GaeZdetWaOe5pRcvB/ZLRUY7X7FKAaWcmt2GQ5WC87YqGzOcQXmrL14AcTtOY7xlQZP7ZQ02rHZiCD0Kem8yge19MrfwxGKh1eMeucneE1g1d+2LKc3yPlqH5U6fyDx9T232t9VyLb2YYXEdPQ+jczYdX237ilBbvsAy9oOVz86M1avqkX5l/GG4bNvTQoxb2FkxNYjD93poZvFp0E7xYlNbso6dgoj0gr/UmfEzy6TWgcPmws/W76BJVJ3jX1b3KBP+8kBpWDtITzteoCCkr0RMOSrclhxGYekl3mZm3qMD5L6E7cAT4vqQdyLprNd7/hfM5zbU1HLjC1wYYGzN2XPbgO57jJvTL1/RP6hSI+QVTk79lHdrfzJR7LDxiDw1MzWbQIfJ8Iit+JoJ3lo2GRT2eP4wnzwecqXMn/WCKpn3kC0dKfzDl+xdpx26VhJrY3sHUFgXJPsveD6b8yxBMaYsIfXfMn9n6G7422YLf2+32aeYLtrhm70e8IndrXjJf3krE94o5EMs6ZOp3IP5gav44leybqWQg8fGFJjK4dysb9nrByyk96A59cjC1Xdd8LA+fWz9UkI++mFJWl0Kg6x5e6YspNVKgq9ubobKGj6m1+5ypU7xrmLjn4+pvPL85CzDgwqCRUjZlyPdKJeaTWJDRFFdGwgZMWxF6lN0fZJm/F/H5o1BBHivLW+ZLTv2DKUMdQCcjwRwwaTMdUKAmdrZR7t1RDfox4XykeH3p13x9DJwvPZnzfU9qPibXiDfQOeWe0UYF446qFLRwh9Apm3v3ITvtaT5kNaNkA6bmvQ7fRw5yPlYJ3vl4aNHTLO/PMzURf6VTf8t6FL87Tw2G0CXZalFDPc1cs+xde7Qyrknm9TbI2GEHb6XpfD8op4yNb6YcYVGDQQNMBbp/4/u85yHdRni9s+gCMpUKXki57lTmVqgBt+JrfaVjvN/dkI5kqlQxnz3qGZPi+ELKqUlDLzf5ehK+v+LrK1wYXedg/F27e9JbHXlhdwKTg6i9k1vfoFPr5R55oVF2ZB819PFaA1NpVBPJCA+CJzS7HSsDPr7uaoOBTyCKTJ/j79nNhZfyVhK8oYHPY+8LesDV4141SUMytmDKcxQwZVRgyq7yf2NKPmjQqeUTzH/plONvkQe/dKpiJkFXhxk+/w2m5nyu+6qvwOs1fB2lYxmBic0WPSwJ6wG7HnjSKwow1dzSo7oRwaTrzMHUO4lzNvfAwDKoCjA4BVNnBedzcavvmTd/4XjWrpbTasqgU+MzdHNxQ49Rn8cKP2viP5nydxZe/6VTDhUNC/b7wx9ci2wynf5ibNLkb1mP4nfr1BdT7nJcMH/8Nh1W3dwV/HeSZP7pXFXs7MDraYzgZWJmGsyJoDvqpIRf/2LqKqc/mAocBm/TzZAn2ON2DWnkiyrTF+aG7FEFHcvEKmfVyTyQPLlDN3a29IOpeWr9ZOp9cl3SD9UlJLWMHeSFIXRITxvB/0zAZKlED5rf+DPQ9XSy/mbKCRX0hLYZV6wtU/SIjcfznGP8YGq5Vfjcegd5rHkOwfh7y59hE79nsB1Cp70e/r6J+Nz33QneddWghvexUbFdT7qQbLAyC6Yrvo6tm57JflfQydukdtiVHXPoyBB5cMPA9OWgeMhfnyz0nbLasRVfV1a/jaBLIddd1+4iWk5DMLW8xG/2cF4CnYKxHX4zFa81ouWnn4WeSWbOz8+B3HJWMOr4XPj7DPnIaSy+1nNh/mDKiNMm/GZqv+5iWo0+Fb5fju5hnuEbFlqeMwge8uHhFh3+nzA1FYRfeb/ZXzLX448w5ZgdmBpdwNRaal2y10qCGsqNnCXGCUxpZSaQxtcW2/e7DTljj++LqMPPz4Z83dYVrr5/3aMPRzP02cV6AS9kE597sW0jclZRzp/aiDlT7sMDLc09atRUkNFH0vBMqtZLWfB6iw5bFCaY6vQL80oPx+MM6pjkV4BMPbzy41G0OynZCUz55QQ1akVbWqlSwYJurVfs4Z08mh89rjszY83GBIbdlQ9dm/I9tGelBJ0Ym0VG3RtetQiHK5Kd7hr6m0Els0KOUYP7BvlPrNADJKW4kLvpSuZZI76eQyWdyQiEG1+PI/7BFPJVKgRsrUNHCYy6rg8mkF/W7NHrJWSdPjdG817M103S+D2Q9CdTRfYQ6FwndrhWzv5R3V8VeMfbCa8PztDRdibtyXjswdRwJg5Y0ikRWQc+7vzKx9V/MTU/aw1+jtDTKsMESW+HM2XscD1Pkk8rsYZuhi9454MFb7gYrR+Zt9KsP7if73Qw+sX8qcn8X3Fq/J80hpZV2oqsgQGmhivUsCWcUNN5nISBlO7gjfgcOU3jczcC52ttq2LD99Ksw+CzhM6UWQTvEQeZEKgm8sX0hpqYl8qVBZNxOfvB1H3BM7uL9/sXU3RO4X38cX1GjW1S5pcemDqJPeebKd/ZwGtma9SIsUrQV71+lfC10Wqyr8Mb8thnT6w+Ip+ski2Y2h+3FbMOpxXqdgVGRtOKmH4292QZzU3w1Lp6f+uUs+J783wxlV2Q31ZWdWV+kxsyG3/AlHt/5Jm3lMFUjWxPyjW/CUGcSz+YWkmTW0bLJXRq1p9lNP9YaRYcTXz+2+ngXU9cp17L3ZpNshpe0X5Ap5yRZDA2GEak5h6Yng9reMudJ5C/EWy2rsp0p17qzuM7X+P1m6WZMOkKBpxNkWdB1N+9uTdfExNP9zAYdXwvoEkHpqQlzg/+j9izG4Kpa4W82h9XBjumpk/uyQFTq5KP6xi2OB9HPrbpDzM1lH4xf2oi/2u433/UPQqk8Z9MvS14u4+CkD1fjhLmSSQm7B7y+3ayCX//xZSxQE1qc6VmvvUx+frndUbueQsdixToVNuiTy/8KWrsi6lDz1+Tq71wTRcbMJUP6/0PnRIUMDXY+ydyDgMwxeboq4sbmFrZzlnw2hWYQp/fIp/1G+ad+POmLPzal2MHpjxh7yBv+Fuab9c4fm9f5kyb4vid/hM6OWY7ns/4M+EsglezlqjJ4wQ6oR4P+PvVCV7pS6fmjQcG0wa6Gpxj9HXPzgW6EZiKI75+xO6B19dh/IOpxfYNnQqPYORzkzNS8izN6C2Oc1au6xXpk3cGRbqJP5jSYwW6FBvQqW4j8fF8WREGog2mFhcb3q+M7DCaXZSdmmUFvGsyyph3aOsju1KM4+/50M04Q09op72QVkr/jvMxg26mfvqDKS+b4fy78WlL7q1fMUrPYOq28Amfv8P18yTOVKTFpO1njyxI88kfXDNzOpr+6vmU/Jfs6/G7mbpp6Kv6O8wF/9EDM3LPdci4NhfBF1+7I+tyZGpN6WUhSRdkXP6gH7r15uO8b7XIthc+j1Z48L1CCzC55H3WkPh9vHV/K7LeADWkmy50TNCQ2T/7aE8rdkWeUhrUhFdpJ3LtjM/rHRsGO006m9TEPaNmo1pli1O6IYUeDxzfyziyiTTk++Veb8x3B3u+RidqSNEcHP8t2OZMUNwfTAVKZjhse2jjb50KQr9qvplaxnyPhSCAV1r0+N+ryZV5kT+esffNhPeSbOQ/wQDDE3nIn29toEuSAp16pfj5S6e8xsTxfTFla2WaeYGPPHduUpdW2yeY8G4GsXHRginbQX5rrNr4Zmrh2mDK2pgNW1XbD22Oks0i792t1ccWeVZbR3h9Pot3rB32oP6PCXTqZMC7jUs/JG1s1wK9AjD+HPK1qIsOulPx9enzMbzwopv9ZCrbpESra43r5zrGD6bcjq9jP1D/KFPi4Fc6pfwl+3r87n0S3WfPpeXY5UwNkZfO66FDduhCp3Zj8chGNZ/PM+3g7z8qnwt+496lP6iZJ/jmD6aUFforPYfo2w1Dn3XGInRqNdJFdpkVIRl9vt7DbAWmzJmPGtmHfEypE/N8EJ9oIVmJ4O1cEX111NrfOvXN1PwC7zmvX6gZqdvt4HCKCnmp4Uz1Jwa77/jcEkFFH79LJXSw9MFItIJOWdMdH2tUxGTvC+SvoSE27CMP/02nepfhvzF1GoApvX3kYZARmLpb/N6z0/HxgR+pYsnmdKJlW99CTzLQQ6qTeiWDncGUWoHpvXH6wVRwGYEpk9+DkZXRT6ae6+KnTl22ccUG+fRDtK5stikUeL+mMOFFxyFe7zjQKerV8L7VEUzd+JjcL6YW0aIWgmUJphrDz751iqZj6OCamXxPhVMFnRuI6j90iuxSrL6ZUpTpI/SNfPIH16GdSr/MU3/LehS/+5nvNkJNqfYUfflfTGlP+yIEw4O4Y/IgXYMhA31TVHcD1mXtmjS0V4EGB/j5cVdfyc62uGaqgxqjEH3WWo3TkKrZeMCMPf5L825gKr7j/aLCBVOrHJnf26Impi/zRPqpl2TBoGeo7L2obVqQdQ5pW+B4JKHekq720FcvazD5xRQ7nMCUfZ+oTJq3G743DI5/+CqPbM5M9ITVMxX89eFLp6IdLYv1LQyURVWx65HPban7YPDN95KZTmPocvJJBe+ubGfMXoApTbRzZP43dNHa1EfSG4/PDfH4ntMpGFswF0zd7rHMnqMm/SdT41HskjZ5XoVgx2c2na3emaylgc4iqabKois+3/wccsFzXT7fqZ13FK9sSwhXub9WPxNcD+Ma4PXRATr1xZQ5GuYg6QUm1CufXzbY/9SpLoT3Zk8ROj6/4/xbuxo9RqFSCNoJ8mGn+B4pcQ6dQgMAU25vR8rHerBgtbf+JFMT6Vf30tl/6FwPSYBXUfI6D/2iqmasfPVsuIQS3i8Kq/9iKrwK30z1PvDzmtFUWXB4wQu5RsvnoQ6hY1MfulJ72orsZJ2GXm+6Raae8nHuOZ/z1yfjB1O20SCfbBx4v/UpPpC5vySZb9qVyl6Dk0XO3DyHfrzm84wrKSJrz/c+TWfI/ONDfUN+6pBPTHuvMp2Pz9MOfA7fZTw+ssNYsclKVyny3RW6N/Zi9OV5D0xUGzFn2zd6gjq+Ii+N77XDJkvkN0MmMDWUoKv6WvH4Gpk4H5cXvv+k4nsJRbdbSD2zztnQ1fizgBuYludgZL8eJEhOcRoGoz508rrQ8H66AyasGbxXK9dncnoqdCn00COCSwc6Ti4ff7eKcyaf7Y4O2dxm6+zQ/WBqYfpXwV9O6jWTBtBpxbH486WvcS187JNlrerQi3txw1SWXsncZtDxewod1HXosG64peB9cvSoL6bmuZ4xX1MN5EPJ3ZGe1Q/mpxPr/QeZmv4yT/0161H87nsUfdSUYixxzcoFrvno0aGm/eSSeesPaliTpBA1mOMaaxf4+S+mXIOvrVV7YCLYnFKSV3Ncs5SPUR1cO/RZIUSN6XY5YJtLHKDPrrIwyIfGmolvZUfygY+D+FyRJ4pbeyB3GiSZ5/iizE7PmM9GXZ4ykh1jxl5HPs59xceMPu/VmmW68t8wJe/hjbKLfmReAZ2yZDAVOBZqepuZO5o7PnTqYu8q9ilMdOz3G153miB/xOvuB1M00EuRDdIeanDKx4X3L2Dq/jEPpE76YKg9mDkLBYnPXUeeC5YjHJ95pZRYr0iZbz31hM3fYMr6GkfyUUWH9Qc+dFjZwmtKD3HGpJ7rk82gk0RMylkdCB2F+52Vbc5HdKfpDLoJnb5m/kwx18wmPqewmuU4v92Or/3Gnwm/t2Bq3ed7kFsxfEJwhI7LFOO6vF2eP/kzakqhU5KarmixVeAz1A+8bLx0+doG3V3wV6/9H1wvfSYMfqVT6t8y1+M3M2UUksP32wVT1xZ5SdNri5jQuyCj1yJf4xLeTZV2qJHLFhn32HeDH0wtVOjUp+ohg39S+H+2qmVWqcMfTNFY0N/fTDnsmvFxFvBCaq1syZZ7NyGQHalhrwdqdhlZSUjKvQJT5JrkutopC1KGGhyPojUpI/XBPFMH47eYz7tdq8gnxmMis8/bjcg48j7+5f2+dMqQnmlGibVT2fbOn1F3FZigu5gwg88F0QLocmCNUIOjp2aTdrqlmX++8R5QSityUOKCb23RA2xN2pO5eBdC0PC5LP9iigSZrzPLmXL39U+m4hg6r0zu1/CbKb1vHknR7mBIyMDg7JUG8GrvPPPMvYnU6h062icDS9gkw+4HU+4RTJJc1cSu13RLVp9wPLdNlbPRfkikbNKa0S2EFzXPUkpL9fPIgs0c3u88RP6FwpXZt/eTTZ6X2x10U1ErHB9fq80SEzBVqfc/ydRg9Audmgr/tcQLU/5Xn0/9ZqaCpoPXy1p0wOQIpqZ+ZJG9iS9hQHyfDFLrgNRRfQ2DYMrvxQ7ws+tQhd/n8B7BI70gXwx/MrV3aofUzzOBd6m3/J5AB6/iTtEnkxfyzZdOGVEBpsQx+rRhxvsfTM28csaUvmvwOYtgyrzz9b5nyB9GPLgLdCU+b7g95eT68yL0l42Evy/jNfJJnrNA2sD7laJkkTHnTHl71JTeIF8s5+lPptwYx2/aY+jaF1PRVAJTfQNMDTb6vzE1veDzpl67J/e2AlPXAfLNZBftSXP4eMHbAox8eb8vpoL4AaYdFzr/xVQg8P2o4rQ7EpvdkN8cvt5fy+eHGc0k/9rD+8iGx/n7W6dCcwedYgl0Tr5XeL3mScTmWQ/5KCwywVME6EwRgik7WdSgsc/3K86ilBYj5RH6i6OkMlVX1iR3xzIM2rM+Y1oKYXO2zk+mdkWxIbt63TNv+Nr/wT0IZkPpF+P9poO/ZI2X3z3er99FNjnPEjV0TKoBO50LA0zQhZF3BAP+An1VHcrX0BdXRsUMo/VJ84YVaMr4eoCn7kL21YU3pPtOZNbERZ5Z1klGb6Ns2EjWiFbrUcbvs+H9Fj1/Q9rtfMv8wwI1MXoryCulkvC53dsZuzWmQfqFneAwLRyPXcJrWuLqLnh9GTrXe3XFD6b0cTxDX67x+9UCPUEpSuS11dAk3XzCew5M8QdTc3HL51fpYKpaaT6xzQI6VV5Rg19MMVFOwbAGnSqm8K7W7Z5lgdQXiU1fUUyqfgNTk565Y6bQ7Umdi2AquYroQfXs/EOnOmecsKeHHmVsORPNATp5OdUHMjwZXnNZ7H4wpckhmBp7dcJKRXjTOX9ZWWQgWalGOUSPu2R4fadDp+w4jcjdLjKBdne+nvv+5JFxEyrBs+fId+cmTsjuTsibrwl6mhB08MpoDSFJ0XjGvEUBRuscutfffq1dzb3h2buHfiRN/uAeBLNfPp+aDv+Scem/myk2G1pkXUTO1M4YMHWW/mSq/ewMXIPah075V+bvEniPkkmoidUWTGk7eI9qAZ1yd+wqeOkVfbh/BFPsYCUCZG0Mb1cPUQMDBcxd33g/8uHFZGMOpuoWNZWMCz7ufZswiufoq8pbMcjO5aPgvT67N8uH8I5yk96zwFlUDlMUvse0O+V78ewkkTUJn5tRJ9Cpz2y7ZqncmqRdV9CNL6bKJNqQ7u/BRDwyjuwUtNCpWx8MflitsnYMXVOGIhjsHbdv5h2gs8utxceFL8Hw7MzXVqNjkXnSGPnmveP3WIQbfl6u8H3JFi9kHZOUeeMAOlmU8M72Xb8ypEQ+LsM19ySPh3nmxyV6RH5S0GNmJbxqxfdEyKTXm2JBt7L1/pQ6qh22NunW9cqC1bl22HEYRaQskUc9q1fxPblNjxZNVAl0iuKEHfp8vY5m8giDfSfJ7Poswn8yFTq4Hup4ytfQ2Yo7tjvztdKk2z2kKv6jTImDX+nU6C9h6nfnqUfUg1fy+TiJXWG8oSu1yedKXKArNrxf7Kdg6oVrTI4Gndqk+Nn1nIqRyOKKtcTXehZvYEZ/QcWjHmp0qdrwftGlrNj1FCEjjy/4/YhVBlvd0CeNpX4LvauImtgIZkzWsIdkMY/GIhiUdNS4chQCuuN4pmswrJPP9wDoDIM1Pb42sdNwphiYmupD1NAY1UHOofzBlFqBKdor8JJlZaImV1RkQfFCTS0+fIxvx8cn5m2sMkHjPWDL74Wf2Bj5b4i+rtb3DPnsjO9/mPo7WomvIvTMokae22k7cmU+rl1+inzNzuRM8vQInYqk8Y4dX6lF5l1LhW+mZF35wZTnbPgY1iV02yYZOrnt4CXv8fj1rVPfTPl1DCb7Cs53uDQRRPN6TXNhmGVUxOKRpXq3IhZ5VeYjih7Z4z1MSNmbD+YvPb7exiQOSQ7WJWj/WhvtjrzoKA58xr+Y+r/qVD9PH81/98P/AUGDs68=</prop>
			<obj name="TemperatureLog" class="TemperatureLog" version="2">
				<prop name="Times">TEFSWgAAuAEAAIC3/MgAAABoAgAACQQAAKoFAAA6BwAA2ggAAHsKAAAcDAAArA0AAEwPAADtEAAAjhIAAB4UAAC+FQAAXxcAAAAZAACQGgAAMBwAANEdAAByHwAAAiEAAKIiAABDJAAA5CUAAHQnAAAVKQAAtSoAAFYsAADmLQAAhi8AACcxAADIMgAAWDQAAPg1AACZNwAAOjkAAMo6AABqPAAACz4AAKw/AAA8QQAA3EIAAH1EAAAeRgAArkcAAE5JAADvSgAAkEwAACBOAADATwAAYVEAAAJTAACSVAAAMlYAANNXAAB0WQAABFsAAKRcAABFXgAA5l8AAHZhAAAWYwAAt2QAAFhmAADoZwAAiGkAAClrAADKbAAAWm4AAPpvAACbcQAAPHMAAMx0AABsdgAADXgAAK55AAA+ewAA3nwAAH9+AAAggAAAsIEAAFCDAADxhAAAkoYAACKIAADCiQAAY4sAAASNAACUjgAANJAAANWRAAB2kwAABpUAAKaWAABHmAAA6JkAAHibAAAYnQAAuZ4AAFqgAADqoQAAiqMAACulAADMpgAAXKgAAP2pAACdqwAAPq0AAM6uAABusAAAD7IAALCzAABAtQAA4LYAAIG4AAAiugAAsrsAAFK9AADzvgAAlMAAACTCAADEwwAAZcUAAAbHAACWyAAANsoAANfLAAB4zQAACM8AAKjQAABJ0gAA6tMAAHrVAAAa1wAAu9gAAFzaAADs2wAAjN0AAC3fAADO4AAAXuIAAP7jAACf5QAAL+cAANDoAABw6gAAEewAALLtAABC7wAA4vAAAIPyAAAk9AAAtPUAAFT3AAD1+AAAlvoAACb8AADG/QAAZ/8AAAgBAQCYAgEAOAQBANkFAQB6BwEACgkBAKoKAQBLDAEA7A0BAHwPAQAcEQEAvRIBAF4UAQDuFQEAjhcBAC8ZAQDQGgEAYBwBAAAeAQChHwEAQiEBANIiAQByJAEAEyYBAKMnAQBEKQEA5SoBAIUsAQAmLgEAti8BAFYxAQD3MgEAmDQBACg2AQDINwEAaTkBAAo7AQCaPAEAOj4BANs/AQB8QQEADEMBAKxEAQBNRgEA7kcBAH5JAQAeSwEAv0wBAGBOAQDwTwEAkFEBADFTAQDSVAEAYlYBAAJYAQCjWQEARFsBANRcAQB0XgEAFWABALZhAQBGYwEA5mQBAIdmAQAXaAEAuGkBAFhrAQD5bAEAmm4BACpwAQDKcQEAa3MBAAx1AQCcdgEAPHgBAN15AQB+ewEADn0BAK5+AQBPgAEA8IEBAICDAQAghQEAwYYBAGKIAQDyiQEAkosBADONAQDUjgEAZJABAASSAQClkwEARpUBANaWAQB2mAEAF5oBALibAQBInQEA6J4BAImgAQAqogEAuqMBAFqlAQD7pgEAnKgBACyqAQDNqwEAba0BAP2uAQCesAEAPrIBAN+zAQBvtQEAELcBALC4AQBRugEA8rsBAIK9AQAivwEAw8ABAGTCAQD0wwEAlMUBADXHAQDWyAEAZsoBAAbMAQCnzQEASM8BANjQAQB40gEAGdQBAKnVAQBK1wEA6tgBAIvaAQAb3AEAvN0BAFzfAQD94AEAnuIBAC7kAQDO5QEAb+cBABDpAQCg6gEAQOwBAOHtAQCC7wEAEvEBALLyAQBT9AEA9PUBAIT3AQAk+QEAxfoBAGb8AQD2/QEAlv8BADcBAgDYAgIAaAQCAAgGAgCpBwIASgkCANoKAgB6DAIAGw4CALwPAgBMEQIA7BICAI0UAgAuFgIAvhcCAF4ZAgD/GgIAjxwCADAeAgDQHwIAcSECAAEjAgCiJAIAQiYCAOMnAgCEKQIAFCsCALUsAgBVLgIA9i8CAIYxAgAmMwIAxzQCAGg2AgD4NwIAmDkCADk7AgDaPAIAaj4CAApAAgCrQQIATEMCANxEAgB8RgIAHUgCAL5JAgBOSwIA7kwCAI9OAgAwUAIAwFECAGBTAgABVQIAolYCADJYAgDSWQIAc1sCABRdAgCkXgIARGACAOVhAgCGYwIAFmUCALZmAgBXaAIA52kCAIhrAgAobQIAyW4CAFlwAgD6cQIAmnMCADt1AgDLdgIAbHgCAAx6AgCtewIATn0CAN5+AgB+gAIAH4ICAMCDAgBQhQIA8IYCAJGIAgAyigIAwosCAGKNAgADjwIApJACADSSAgDUkwIAdZUCABaXAgCmmAIARpoCAOebAgCInQIAGJ8CALigAgBZogIA+qMCAIqlAgAqpwIAy6gCAGyqAgD8qwIAna0CAD2vAgDNsAIAbrICAA60AgCvtQIAP7cCAOC4AgCAugIAIbwCALG9AgBSvwIA8sACAJPCAgAjxAIAxMUCAGTHAgAFyQIApsoCADbMAgDWzQIAd88CABjRAgCo0gIASNQCAOnVAgCK1wIAGtkCALraAgBb3AIA/N0CAIzfAgAs4QIAzeICAG7kAgD+5QIAnucCAD/pAgDP6gIAcOwCABDuAgCx7wIAQfECAOLyAgCC9AIAI/YCALP3AgBU+QIA9PoCAJX8AgA2/gIAxv8CAGYBAwAHAwMAqAQDADgGAwDYBwMAeQkDABoLAwCqDAMASg4DAOsPAwCMEQMAHBMDALwUAwBdFgMA/hcDAI4ZAwAuGwMAzxwDAHAeAwAAIAMAoCEDAEEjAwDiJAMAciYDABIoAwCzKQMAVCsDAOQsAwCFLgMAJTADALUxAwBWMwMA9jQDAJc2AwAnOAMAyDkDAGg7AwAJPQMAmT4DADpAAwDaQQMAe0MDAAtFAwCsRgMATEgDAO1JAwCOSwMAHk0DAL5OAwBfUAMAAFIDAJBTAwAwVQMA0VYDAHJYAwACWgMAolsDAENdAwDkXgMAdGADABRiAwC1YwMAVmUDAOZmAwCGaAMAJ2oDAMhrAwBYbQMA+G4DAJlwAwApcgMAynMDAGp1AwALdwMAm3gDADx6AwDcewMAfX0DAA1/AwCugAMAToIDAO+DAwB/hQMAIIcDAMCIAwBhigMA8YsDAJKNAwAyjwMA05ADAGOSAwAElAMApJUDAEWXAwDmmAMAdpoDABacAwC3nQMAWJ8DAOigAwCIogMAKaQDAMqlAwBapwMA+qgDAJuqAwA8rAMAzK0DAG2vAwANsQMArrIDAD60AwDetQMAf7cDACC5AwCwugMAULwDAPG9AwCSvwMAIsEDAMLCAwBjxAMA88UDAJTHAwA0yQMA1coDAGXMAwAGzgMAps8DAEfRAwDX0gMAeNQDABjWAwC51wMASdkDAOraAwCK3AMAK94DALvfAwBc4QMA/OIDAJ3kAwAt5gMAzucDAG7pAwAP6wMAn+wDAEDuAwDg7wMAgfEDACLzAwCy9AMAUvYDAPP3AwCU+QMAJPsDAMT8AwBl/gMABgAEAJYBBAA2AwQA1wQEAHgGBAAICAQAqAkEAEkLBADqDAQAeg4EABoQBAC7EQQASxMEAOwUBACMFgQALRgEAL0ZBABeGwQA/hwEAJ8eBAAvIAQA0CEEAHAjBAARJQQAoSYEAEIoBADiKQQAgysEABMtBAC0LgQAVTAEAPUxBACFMwQAJjUEAMY2BABnOAQA9zkEAJg7BAA4PQQA2T4EAGlABAAKQgQAqkMEAEtFBADsRgQAfEgEABxKBAC9SwQAXk0EAO5OBACOUAQAL1IEANBTBABgVQQAAFcEAKFYBAAxWgQA0lsEAHJdBAATXwQAo2AEAERiBADkYwQAhWUEABVnBAC2aAQAVmoEAPdrBACHbQQAKG8EAMhwBABpcgQA+XMEAJp1BAA6dwQA23gEAGt6BAAMfAQArH0EAE1/BADdgAQAfoIEAB6EBAC/hQQAT4cEAPCIBACQigQAMYwEANKNBABijwQAApEEAKOSBABElAQA1JUEAHSXBAAVmQQAtpoEAEacBADmnQQAh58EACihBAC4ogQAWKQEAPmlBACJpwQAKqkEAMqqBABrrAQA+60EAJyvBAA9sQQA3bIEAG20BAAOtgQArrcEAE+5BADfugQAgLwEACC+BADBvwQAUcEEAPLCBACSxAQAM8YEAMPHBABkyQQABMsEAKXMBAA1zgQA1s8EAHbRBAAX0wQAuNQEAEjWBADo1wQAidkEACrbBAC63AQAWt4EAPvfBACc4QQALOMEAMzkBABt5gQA/ecEAJ7pBAA+6wQA3+wEAG/uBAAQ8AQAsPEEAFHzBADh9AQAgvYEACL4BADD+QQAU/sEAPT8BACU/gQANQAFAMUBBQBmAwUABgUFAKcGBQA3CAUA2AkFAHgLBQAZDQUAqQ4FAEoQBQDqEQUAixMFACwVBQC8FgUAXBgFAP0ZBQCNGwUALh0FAM4eBQBvIAUA/yEFAKAjBQBAJQUA4SYFAHEoBQASKgUAsisFAFMtBQDjLgUAhDAFACUyBQDFMwUAVTUFAPY2BQCWOAUANzoFAMc7BQBoPQUACD8FAKlABQA5QgUA2kMFAHpFBQAbRwUAq0gFAExKBQDsSwUAjU0FAB1PBQC+UAUAXlIFAP9TBQCPVQUAMFcFANBYBQBxWgUAElwFAKJdBQBCXwUA42AFAIRiBQAUZAUAtGUFAFVnBQDlaAUAhmoFACZsBQDHbQUAV28FAPhwBQCYcgUAOXQFAMl1BQBqdwUACnkFAKt6BQA7fAUA3H0FAHx/BQAdgQUArYIFAE6EBQDuhQUAj4cFAB+JBQDAigUAYIwFAAGOBQCRjwUAMpEFANKSBQBzlAUAA5YFAKSXBQBEmQUA5ZoFAHWcBQAWngUAtp8FAFehBQDnogUAiKQFACimBQDJpwUAaqkFAPqqBQCarAUAO64FANyvBQBssQUADbMFAK20BQA9tgUA3rcFAH65BQAfuwUAr7wFAFC+BQDwvwUAkcEFACHDBQDCxAUAYsYFAAPIBQCTyQUANMsFANTMBQB1zgUABdAFAKbRBQBG0wUA59QFAHfWBQAY2AUAuNkFAFnbBQDp3AUAit4FACrgBQDL4QUAW+MFAPzkBQCc5gUAPegFAM3pBQBu6wUADu0FAK/uBQBQ8AUA4PEFAIDzBQAh9QUAsfYFAFL4BQDy+QUAk/sFACP9BQDE/gUAZAAGAAUCBgCmAwYANgUGANYGBgB3CAYABwoGAKgLBgBIDQYA6Q4GAHkQBgAaEgYAuhMGAFsVBgDrFgYAjBgGACwaBgDNGwYAXR0GAP4eBgCeIAYAPyIGAM8jBgBwJQYAECcGALEoBgBBKgYA4isGAIItBgAjLwYAszAGAFQyBgD1MwYAlTUGACU3BgDGOAYAZjoGAAc8BgCoPQYAOD8GANhABgB5QgYACUQGAKpFBgBKRwYA60gGAHtKBgAcTAYAvE0GAF1PBgDtUAYAjlIGAC5UBgDPVQYAX1cGAABZBgCgWgYAQVwGANFdBgByXwYAEmEGALNiBgBDZAYA5GUGAIRnBgAlaQYAxmoGAFZsBgD2bQYAl28GACdxBgDIcgYAaHQGAAl2BgCZdwYAOnkGANp6BgB7fAYAC34GAKx/BgBMgQYA7YIGAH2EBgAehgYAvocGAF+JBgDvigYAkIwGADCOBgDRjwYAYZEGAAKTBgCilAYAQ5YGANOXBgB0mQYAFJsGALWcBgBFngYA5p8GAIahBgAnowYAt6QGAFimBgD4pwYAmakGACmrBgDKrAYAaq4GAAuwBgCbsQYAPLMGAN20BgB9tgYADbgGAK65BgBOuwYA77wGAH++BgAgwAYAwMEGAGHDBgDxxAYAksYGADLIBgDTyQYAY8sGAATNBgCkzgYARdAGANXRBgB20wYAFtUGALfWBgBH2AYA6NkGAIjbBgAp3QYAud4GAFrgBgD64QYAm+MGACvlBgDM5gYAbOgGAA3qBgCd6wYAPu0GAN7uBgB/8AYAD/IGALDzBgBQ9QYA8fYGAIH4BgAi+gYAwvsGAGP9BgDz/gYAlAAHADQCBwDVAwcAZQUHAAYHBwCmCAcARwoHANcLBwB4DQcAGA8HALkQBwBJEgcA6hMHAIoVBwAaFwcAuxgHAFwaBwD8GwcAnR0HAC0fBwDOIAcAbiIHAA8kBwCfJQcAQCcHAOAoBwCBKgcAESwHALItBwBSLwcA8zAHAIMyBwAkNAcAxTUHAGU3BwD1OAcAljoHADY8BwDXPQcAZz8HAAhBBwCoQgcASUQHANlFBwB6RwcAGkkHALtKBwBLTAcA7E0HAIxPBwAtUQcAvVIHAF5UBwD+VQcAn1cHAC9ZBwDQWgcAcFwHABFeBwChXwcAQmEHAOJiBwCDZAcAE2YHALRnBwBUaQcA9WoHAIVsBwAmbgcAxm8HAGdxBwD3cgcAmHQHADh2BwDZdwcAaXkHAAp7BwCqfAcAS34HANt/BwB8gQcAHIMHAL2EBwBNhgcA7ocHAI6JBwAeiwcAv4wHAGCOBwAAkAcAoZEHADGTBwDSlAcAcpYHABOYBwCjmQcARJsHAOScBwCFngcAFaAHALahBwBWowcA96QHAIemBwAoqAcAyKkHAGmrBwD5rAcAmq4HADqwBwDbsQcAa7MHAAy1BwCttgcATbgHAN25BwB+uwcAHr0HAL++BwBPwAcA8MEHAJDDBwAgxQcAwcYHAGLIBwACygcAo8sHADPNBwDUzgcAdNAHABXSBwCl0wcARtUHAObWBwCH2AcAF9oHALjbBwBY3QcA+d4HAIngBwAq4gcAyuMHAGvlBwD75gcAnOgHADzqBwDd6wcAbe0HAA7vBwCu8AcAT/IHAN/zBwCA9QcAIPcHAMH4BwBR+gcA8vsHAJL9BwAz/wcAwwAIAGQCCAAEBAgApQUIADUHCADWCAgAdgoIABcMCACnDQgASA8IAOgQCACJEggAGRQIALoVCABaFwgA6hgIAIsaCAAsHAgAzB0IAFwfCAD9IAgAniIIAD4kCADfJQgAbycIABApCACwKggAUSwIAOEtCACCLwgAIjEIAMMyCABTNAgA9DUIAJU3CAA1OQgAxToIAGY8CAAGPggApz8IADdBCADYQggAeEQIAAhGCACpRwgASkkIAOpKCAB6TAgAG04IALxPCABcUQgA7VIIAI1UCAAuVggAzlcIAG9ZCAD/WggAoFwIAEBeCADhXwgAcWEIABJjCACyZAgAU2YIAONnCACEaQgAJGsIAMVsCABVbggA9m8IAJZxCAA3cwgAx3QIAGh2CAAIeAgAqXkIADl7CADafAgAen4IABuACACrgQgATIMIAOyECACNhggAHYgIAL6JCABeiwgA7owIAI+OCAAwkAgA0JEIAGCTCAABlQgAopYIAEKYCADjmQgAc5sIABSdCAC0nggARKAIAOWhCACGowgAJqUIALamCABXqAgA+KkIAJirCAAorQgAya4IAGqwCAAKsggAq7MIADu1CADctggAfbgIAB26CACtuwgATr0IAO6+CACPwAgAH8IIAMDDCABgxQgAAccIAJHICAAyyggA0ssIAHPNCAADzwgApNAIAETSCADl0wgAddUIABbXCAC22AgAV9oIAOfbCACI3QgAKN8IALjgCABZ4ggA+uMIAJrlCAAq5wgAy+gIAGzqCAAM7AgAnO0IAD3vCADe8AgAfvIIAB/0CACv9QgAUPcIAPD4CACR+ggAIfwIAML9CABi/wgAAwEJAJMCCQA0BAkA1AUJAHUHCQAFCQkApgoJAEYMCQDnDQkAdw8JABgRCQC4EgkAWRQJAOkVCQCKFwkAKhkJAMsaCQBbHAkA/B0JAJwfCQA9IQkAzSIJAG4kCQAOJgkArycJAD8pCQDgKgkAgCwJACEuCQCxLwkAUjEJAPIyCQCTNAkAIzYJAMQ3CQBlOQkA9DoJAJU8CQA2PgkA1j8JAGZBCQAHQwkAqEQJAEhGCQDYRwkAeUkJABpLCQC6TAkASk4JAOtPCQCMUQkALFMJAL1UCQBdVgkA/lcJAJ5ZCQA/WwkAz1wJAHBeCQAQYAkAsWEJAEFjCQDiZAkAgmYJACNoCQCzaQkAVGsJAPRsCQCVbgkAJXAJAMZxCQBmcwkAB3UJAJd2CQA4eAkA2HkJAHl7CQAJfQkAqn4JAEqACQDrgQkAe4MJAByFCQC8hgkAXYgJAO2JCQCOiwkALo0JAM+OCQBfkAkAAJIJAKCTCQAwlQkA0ZYJAHKYCQASmgkAopsJAEOdCQDkngkAhKAJABSiCQC1owkAVqUJAPamCQCGqAkAJ6oJAMirCQBorQkA+K4JAJmwCQA6sgkA2rMJAHu1CQALtwkArLgJAE26CQDtuwkAfb0JAB6/CQC+wAkAX8IJAO/DCQCQxQkAMMcJANHICQBhygkAAswJAKLNCQAyzwkA09AJAHTSCQAU1AkApdUJAEXXCQDm2AkAhtoJACfcCQC33QkAWN8JAPjgCQCI4gkAKeQJAMrlCQBq5wkA+ugJAJvqCQA87AkA3O0JAGzvCQAN8QkArvIJAE70CQDe9QkAf/cJACD5CQDA+gkAUPwJAPH9CQCS/wkAMgEKANMCCgBjBAoABAYKAKQHCgBFCQoA1QoKAHYMCgAWDgoAtw8KAEcRCgDoEgoAiBQKABgWCgC5FwoAWhkKAPoaCgCKHAoAKx4KAMwfCgBsIQoA/CIKAJ0kCgA+JgoA3icKAH8pCgAPKwoAsCwKAFAuCgDxLwoAgTEKACIzCgDCNAoAYzYKAPM3CgCUOQoANTsKAMQ8CgBlPgoABkAKAKZBCgA2QwoA10QKAHhGCgAYSAoAqEkKAElLCgDqTAoAik4KABpQCgC7UQoAXFMKAPxUCgCNVgoALVgKAM5ZCgBuWwoA/lwKAJ9eCgBAYAoA4GEKAHBjCgARZQoAsmYKAFJoCgDiaQoAg2sKACRtCgDEbgoAZXAKAPVxCgCWcwoANnUKANd2CgBneAoACHoKAKh7CgBJfQoA2X4KAHqACgAaggoAqoMKAEuFCgDshgoAjIgKAByKCgC9iwoAXo0KAP6OCgCOkAoAL5IKANCTCgBwlQoAAJcKAKGYCgBCmgoA4psKAIOdCgATnwoAtKAKAFSiCgD1owoAhaUKACanCgDGqAoAZ6oKAPerCgCYrQoAOK8KAMiwCgBpsgoACrQKAKq1CgA6twoA27gKAHy6CgAdvAoArL0KAE2/CgDuwAoAjsIKAC/ECgC/xQoAYMcKAADJCgChygoAMcwKANLNCgByzwoAAtEKAKPSCgBE1AoA5NUKAHXXCgAV2QoAttoKAFbcCgDm3QoAh98KACjhCgDI4goAWOQKAPnlCgCa5woAOukKAMrqCgBr7AoADO4KAKzvCgA88QoA3fIKAH70CgAe9goAv/cKAE/5CgDw+goAkPwKADH+CgDB/woAYgELAAIDCwCjBAsAMwYLANQHCwB0CQsABAsLAKUMCwBGDgsA5g8LAHYRCwAXEwsAuBQLAFgWCwDoFwsAiRkLACobCwDKHAsAWh4LAPsfCwCcIQsAPCMLAMwkCwBtJgsADigLAK4pCwA+KwsA3ywLAIAuCwAgMAsAsDELAFEzCwDyNAsAkjYLADM4CwDDOQsAZDsLAAU9CwClPgsANUALANZBCwB2QwsAF0ULAKdGCwBISAsA6EkLAHhLCwAZTQsAuk4LAFpQCwDqUQsAi1MLACxVCwDMVgsAXVgLAP1ZCwCeWwsAPl0LAM5eCwBvYAsAEGILALBjCwBAZQsA4WYLAIJoCwAiagsAsmsLAFNtCwD0bgsAlHALACRyCwDFcwsAZnULAAZ3CwCWeAsAN3oLANh7CwB4fQsAGX8LAKmACwBKggsA6oMLAHqFCwAbhwsAvIgLAFyKCwDsiwsAjY0LAC6PCwDOkAsAXpILAP+TCwCglQsAQJcLANCYCwBxmgsAEpwLALKdCwBCnwsA46ALAISiCwAkpAsAtKULAFWnCwD2qAsAlqoLACasCwDHrQsAaK8LAAixCwCYsgsAObQLANq1CwB6twsAG7kLAKu6CwBMvAsA7b0LAI2/CwAdwQsAvsILAF7ECwDuxQsAj8cLADDJCwDQygsAYMwLAAHOCwCizwsAQtELANLSCwBz1AsAFNYLALTXCwBF2QsA5doLAIbcCwAm3gsAtt8LAFfhCwD44gsAmOQLACjmCwDJ5wsAaukLAArrCwCa7AsAO+4LANzvCwB88QsADPMLAK30CwBO9gsA7vcLAH75CwAf+wsAwPwLAGD+CwDw/wsAkQEMADIDDADSBAwAYgYMAAMIDACkCQwARAsMANQMDAB1DgwAFhAMALYRDABGEwwA5xQMAIgWDAAoGAwAuBkMAFkbDAD6HAwAmh4MACogDADLIQwAbCMMAAwlDACcJgwAPSgMAN4pDAB+KwwADi0MAK8uDABQMAwA8DEMAIAzDAAhNQwAwjYMAGI4DADyOQwAkzsMADQ9DADVPgwAZEAMAAVCDACmQwwARkUMANZGDAB3SAwAGEoMALhLDABITQwA6U4MAIpQDAAqUgwAulMMAFtVDAD8VgwAnFgMAC1aDADNWwwAbl0MAA5fDACeYAwAP2IMAOBjDACAZQwAEGcMALFoDABSagwA8msMAIJtDAAjbwwAxHAMAGRyDAD0cwwAlXUMADZ3DADWeAwAZnoMAAd8DACofQwASH8MANiADAB5ggwAGoQMALqFDABKhwwA64gMAIyKDAAsjAwAvI0MAF2PDAD+kAwAnpIMAC6UDADPlQwAcJcMABCZDACgmgwAQZwMAOKdDACCnwwAEqEMALOiDABUpAwA9KUMAISnDAAlqQwAxqoMAGasDAD2rQwAl68MADixDADYsgwAaLQMAAm2DACqtwwASrkMANq6DAB7vAwAHL4MAL2/DABMwQwA7cIMAI7EDAAuxgwAvscMAF/JDAAAywwAoMwMADDODADRzwwActEMABLTDACi1AwAQ9YMAOTXDACE2QwAFdsMALXcDABW3gwA9t8MAIbhDAAn4wwAyOQMAGjmDAD45wwAmekMADrrDADa7AwAau4MAAvwDACs8QwATPMMANz0DAB99gwAHvgMAL75DABO+wwA7/wMAJD+DAAwAA0AwAENAGEDDQACBQ0AogYNADIIDQDTCQ0AdAsNABQNDQCkDg0ARRANAOYRDQCGEw0AFhUNALcWDQBYGA0A+BkNAIgbDQApHQ0Ayh4NAGogDQD6IQ0AmyMNADwlDQDcJg0AbCgNAA0qDQCuKw0ATi0NAN4uDQB/MA0AIDINAMAzDQBQNQ0A8TYNAJI4DQAiOg0AwjsNAGM9DQAEPw0ApUANADRCDQDVQw0AdkUNABZHDQCmSA0AR0oNAOhLDQCITQ0AGE8NALlQDQBaUg0A+lMNAIpVDQArVw0AzFgNAGxaDQD9Ww0AnV0NAD5fDQDeYA0AbmINAA9kDQCwZQ0AUGcNAOBoDQCBag0AImwNAMJtDQBSbw0A83ANAJRyDQA0dA0AxHUNAGV3DQAGeQ0ApnoNADZ8DQDXfQ0AeH8NABiBDQCogg0ASYQNAOqFDQCKhw0AGokNALuKDQBcjA0A/I0NAIyPDQAtkQ0AzpINAG6UDQD+lQ0An5cNAECZDQDgmg0AcJwNABGeDQCynw0AUqENAOKiDQCDpA0AJKYNAMSnDQBUqQ0A9aoNAJasDQA2rg0Axq8NAGexDQAIsw0AmLQNADi2DQDZtw0AerkNABq7DQCqvA0AS74NAOy/DQCNwQ0AHMMNAL3EDQBexg0A/scNAI7JDQAvyw0A0MwNAHDODQAA0A0AodENAELTDQDi1A0ActYNABPYDQC02Q0AVNsNAOXcDQCF3g0AJuANAMbhDQBW4w0A9+QNAJjmDQAo6A0AyOkNAGnrDQAK7Q0Aqu4NADrwDQDb8Q0AfPMNABz1DQCs9g0ATfgNAO75DQCO+w0AHv0NAL/+DQBgAA4AAAIOAJADDgAxBQ4A0gYOAHIIDgACCg4AowsOAEQNDgDkDg4AdBAOABUSDgC2Ew4ARhUOAOYWDgCHGA4AKBoOALgbDgBYHQ4A+R4OAJogDgA6Ig4AyiMOAGslDgAMJw4AnCgOADwqDgDdKw4Afi0OAB4vDgCuMA4ATzIOAPAzDgCQNQ4AIDcOAME4DgBiOg4AAjwOAJI9DgAzPw4A1EAOAHVCDgAERA4ApUUOAEZHDgDmSA4AdkoOABdMDgC4TQ4ASE8OAOhQDgCJUg4AKlQOALpVDgBaVw4A+1gOAJxaDgA8XA4AzV0OAG1fDgAOYQ4ArmIOAD5kDgDfZQ4AgGcOACBpDgCwag4AUWwOAPJtDgCSbw4AInEOAMNyDgBkdA4ABHYOAJR3DgA1eQ4A1noOAGZ8DgAGfg4Ap38OAEiBDgDogg4AeIQOABmGDgC6hw4AWokOAOqKDgCLjA4ALI4OAMyPDgBckQ4A/ZIOAJ6UDgA+lg4AzpcOAG+ZDgAQmw4AsJwOAECeDgDhnw4AgqEOACKjDgCypA4AU6YOAPSnDgCEqQ4AJKsOAMWsDgBmrg4A9q8OAJaxDgA3sw4A2LQOAHi2DgAIuA4AqbkOAEq7DgDqvA4Aer4OABvADgC8wQ4AXcMOAOzEDgCNxg4ALsgOAM7JDgBeyw4A/8wOAKDODgBA0A4A0NEOAHHTDgAS1Q4AstYOAELYDgDj2Q4AhNsOACTdDgC13g4AVeAOAPbhDgCW4w4AJuUOAMfmDgBo6A4A+OkOAJjrDgA57Q4A2u4OAGrwDgAK8g4Aq/MOAEz1DgDc9g4AfPgOAB36DgC++w4AXv0OAO7+DgCPAA8AMAIPANADDwBgBQ8AAQcPAKIIDwBCCg8A0gsPAHMNDwAUDw8AtBAPAEQSDwDlEw8AhhUPABYXDwC2GA8AVxoPAPgbDwCYHQ8AKB8PAMkgDwBqIg8ACiQPAJolDwA7Jw8A3CgPAHwqDwAMLA8ArS0PAE4vDwDuMA8AfjIPAB80DwDANQ8AYDcPAPA4DwCROg8AMjwPANI9DwBiPw8AA0EPAKRCDwA0RA8A1EUPAHVHDwAWSQ8ApkoPAEZMDwDnTQ8AiE8PAChRDwC4Ug8AWVQPAPpVDwCaVw8AKlkPAMtaDwBsXA8ADF4PAJ1fDwA9YQ8A3mIPAH5kDwAOZg8Ar2cPAFBpDwDwag8AgGwPACFuDwDCbw8AYnEPAPJyDwCTdA8ANHYPANR3DwBkeQ8ABXsPAKZ8DwA2fg8A1n8PAHeBDwAYgw8AqIQPAEiGDwDphw8AiokPABqLDwC6jA8AW44PAPyPDwCckQ8ALJMPAM2UDwBulg8ADpgPAJ6ZDwA/mw8A4JwPAICeDwAQoA8AsaEPAFKjDwDypA8AgqYPACOoDwDEqQ8AZKsPAPSsDwCVrg8ANrAPAMaxDwBmsw8AB7UPAKi2DwA4uA8A2LkPAHm7DwAavQ8Aur4PAErADwDrwQ8AjMMPAC3FDwC8xg8AXcgPAP7JDwCeyw8ALs0PAM/ODwBw0A8AENIPAKDTDwBB1Q8A4tYPAHLYDwAS2g8As9sPAFTdDwDk3g8AheAPACXiDwDG4w8AVuUPAPbmDwCX6A8AOOoPANjrDwBo7Q8ACe8PAKrwDwBK8g8A2vMPAHv1DwAc9w8AvPgPAEz6DwDt+w8Ajv0PAC7/DwC+ABAAXwIQAAAEEACQBRAAMAcQANEIEAByChAAAgwQAKINEABDDxAA5BAQAHQSEAAUFBAAtRUQAFYXEADmGBAAhhoQACccEADIHRAAaB8QAPggEACZIhAAOiQQANolEABqJxAACykQAKwqEABMLBAA3C0QAH0vEAAeMRAAvjIQAE40EADvNRAAkDcQACA5EADAOhAAYTwQAAI+EACSPxAAMkEQANNCEAB0RBAABEYQAKRHEABFSRAA5koQAHZMEAAWThAAt08QAFhREADoUhAAiFQQAClWEADKVxAAalkQAPpaEACbXBAAPF4QANxfEABtYRAADWMQAK5kEAA+ZhAA3mcQAH9pEAAgaxAAsGwQAFBuEADxbxAAknEQACJzEADCdBAAY3YQAAR4EACUeRAANHsQANV8EAB2fhAAFoAQAKaBEABHgxAA6IQQAIiGEAAYiBAAuYkQAFqLEAD6jBAAio4QACuQEADMkRAAXJMQAPyUEACdlhAAPpgQAM6ZEABumxAAD50QALCeEABAoBAA4KEQAIGjEAAipRAAsqYQAFKoEADzqRAAlKsQACStEADErhAAZbAQAAayEACWsxAANrUQANe2EAB4uBAACLoQAKi7EABJvRAA6r4QAHrAEAAawhAAu8MQAFzFEAD9xhAAjMgQAC3KEADOyxAAbs0QAP7OEACf0BAAQNIQANDTEABw1RAAEdcQALLYEABC2hAA4tsQAIPdEAAk3xAAtOAQAFXiEAD14xAAluUQACbnEADG6BAAZ+oQAAjsEACY7RAAOO8QANnwEAB68hAACvQQAKr1EABL9xAA7PgQAHz6EAAc/BAAvf0QAF7/EADuABEAjgIRAC8EEQDQBREAYAcRAAAJEQChChEAQgwRANINEQByDxEAExERALQSEQBEFBEA5BURAIUXEQAmGREAthoRAFYcEQD3HREAmB8RACghEQDIIhEAaSQRAAomEQCaJxEAOikRANsqEQB8LBEAHC4RAKwvEQBNMREA7jIRAI40EQAeNhEAvzcRAGA5EQAAOxEAkDwRADE+EQDSPxEAYkERAAJDEQCjRBEAREYRANRHEQB0SREAFUsRALZMEQBWThEA5k8RAIdREQAoUxEAyFQRAFhWEQD5VxEAmlkRACpbEQDKXBEAa14RAAxgEQCcYREAPWMRAN1kEQB+ZhEAHmgRAK5pEQBPaxEA8GwRAIBuEQAgcBEAwXERAGJzEQDydBEAknYRADN4EQDUeREAZHsRAAR9EQClfhEARoARANaBEQB2gxEAF4URALiGEQBIiBEA6IkRAImLEQAqjREAuo4RAFqQEQD7kREAnJMRADyVEQDMlhEAbZgRAA6aEQCemxEAPp0RAN+eEQCAoBEAEKIRALCjEQBRpREA8qYRAIKoEQAiqhEAw6sRAGStEQD0rhEAlLARADWyEQDWsxEAZrURAAa3EQCnuBEASLoRANi7EQB4vREAGb8RALrAEQBKwhEA6sMRAIvFEQAsxxEAzcgRAFzKEQD9yxEAns0RAC7PEQDO0BEAb9IRABDUEQCg1REAQNcRAOHYEQCC2hEAEtwRALLdEQBT3xEA9OARAITiEQAl5BEAxeURAGbnEQD26BEAluoRADfsEQDY7REAaO8RAAjxEQCp8hEASvQRANr1EQB69xEAG/kRALz6EQBM/BEA7P0RAI3/EQAuARIAvgISAF4EEgD/BRIAoAcSAEAJEgDQChIAcQwSABIOEgCiDxIAQhESAOMSEgCEFBIAFBYSALQXEgBVGRIA9hoSAIYcEgAmHhIAxx8SAGghEgD4IhIAmCQSADkmEgDaJxIAaikSAAorEgCrLBIATC4SANwvEgB8MRIAHTMSAL40EgBONhIA7jcSAI85EgAwOxIAwDwSAGA+EgABQBIAokESADJDEgDSRBIAc0YSABRIEgCkSRIAREsSAOVMEgCGThIAFlASALZREgBXUxIA+FQSAIhWEgAoWBIAyVkSAGpbEgD6XBIAml4SADtgEgDcYRIAbGMSAA1lEgCtZhIATmgSAN5pEgB+axIAH20SAMBuEgBgcBIA8HESAJFzEgAydRIAwnYSAGJ4EgADehIApHsSADR9EgDUfhIAdYASABaCEgCmgxIARoUSAOeGEgCIiBIAGIoSALiLEgBZjRIA+o4SAIqQEgAqkhIAy5MSAGyVEgD8lhIAnJgSAD2aEgDemxIAbp0SAA6fEgCvoBIAUKISAOCjEgCApRIAIacSAMKoEgBSqhIA8qsSAJOtEgA0rxIAxLASAGSyEgAFtBIAprUSADa3EgDWuBIAd7oSABi8EgCovRIASL8SAOnAEgCKwhIAGsQSALrFEgBbxxIA/MgSAIzKEgAszBIAzc0SAG7PEgD+0BIAntISAD/UEgDg1RIAcNcSABDZEgCx2hIAUtwSAOLdEgCC3xIAI+ESAMTiEgBU5BIA9eUSAJXnEgA26RIAxuoSAGbsEgAH7hIAqO8SADjxEgDY8hIAefQSABr2EgCq9xIASvkSAOv6EgCM/BIAHP4SALz/EgBdARMA/gITAI4EEwAuBhMAzwcTAHAJEwAACxMAoAwTAEEOEwDiDxMAchETABITEwCzFBMAVBYTAOQXEwCEGRMAJRsTAMYcEwBWHhMA9h8TAJchEwA4IxMAyCQTAGgmEwAJKBMAqikTADorEwDaLBMAey4TABwwEwCsMRMATDMTAO00EwCONhMAHjgTAL45EwBfOxMAAD0TAJA+EwAwQBMA0UETAHJDEwACRRMAokYTAENIEwDkSRMAdEsTABRNEwC1ThMAVlATAOZREwCGUxMAJ1UTAMhWEwBYWBMA+FkTAJlbEwA6XRMAyl4TAGpgEwALYhMArGMTADxlEwDdZhMAfWgTAB5qEwCuaxMATm0TAO9uEwCQcBMAIHITAMBzEwBhdRMAAncTAJJ4EwAyehMA03sTAHR9EwAEfxMApIATAEWCEwDmgxMAdoUTABaHEwC3iBMAR4oTAOiLEwCIjRMAKY8TAMqQEwBakhMA+pMTAJuVEwA8lxMAzJgTAGyaEwANnBMArp0TAD6fEwDeoBMAf6ITACCkEwCwpRMAUKcTAPGoEwCSqhMAIqwTAMKtEwBjrxMABLETAJSyEwA0tBMA1bUTAHa3EwAGuRMAproTAEe8EwDovRMAeL8TABjBEwC5whMAScQTAOrFEwCKxxMAK8kTAMzKEwBczBMA/M0TAJ3PEwA+0RMAztITAG7UEwAP1hMAsNcTAEDZEwDg2hMAgdwTACLeEwCy3xMAUuETAPPiEwCU5BMAJOYTAMXnEwBl6RMABusTAJbsEwA27hMA1+8TAHjxEwAI8xMAqPQTAEn2EwDq9xMAevkTABr7EwC7/BMAXP4TAOz/EwCMARQALQMUAL0EFABeBhQA/gcUAJ8JFABACxQA0AwUAHAOFAAREBQAshEUAEITFADiFBQAgxYUACQYFAC0GRQAVBsUAPUcFACWHhQAJiAUAMYhFABnIxQACCUUAJgmFAA4KBQA2SkUAHorFAAKLRQAqi4UAEswFADsMRQAfDMUABw1FAC9NhQAXjgUAO45FACOOxQALz0UANA+FABgQBQAAEIUAKFDFABCRRQA0kYUAHJIFAATShQAtEsUAERNFADkThQAhVAUACZSFAC2UxQAVlUUAPdWFACYWBQAKFoUAMhbFABpXRQACl8UAJpgFAA6YhQA22MUAHxlFAAMZxQArWgUAE1qFADuaxQAfm0UAB5vFAC/cBQAYHIUAPBzFACQdRQAMXcUANJ4FABiehQAAnwUAKN9FABEfxQA1IAUAHSCFAAVhBQAtoUUAEaHFADmiBQAh4oUABeMFAC4jRQAWI8UAPmQFACakhQAKpQUAMqVFABrlxQADJkUAJyaFAA8nBQA3Z0UAH6fFAAOoRQArqIUAE+kFADwpRQAgKcUACCpFADBqhQAYqwUAPKtFACSrxQAM7EUANSyFABktBQABLYUAKW3FAA1uRQA1roUAHa8FAAXvhQAp78UAEjBFADowhQAicQUACrGFAC6xxQAWskUAPvKFACczBQALM4UAMzPFABt0RQADtMUAJ7UFAA+1hQA39cUAIDZFAAQ2xQAsNwUAFHeFADh3xQAguEUACLjFADD5BQAU+YUAPTnFACV6RQANesUAMXsFABm7hQABvAUAKfxFABI8xQA2PQUAHj2FAAZ+BQAuvkUAEr7FADq/BQAi/4UACwAFQC8ARUAXAMVAP0EFQCeBhUALggVAM4JFQBvCxUAEA0VAKAOFQBAEBUA4REVAIITFQASFRUAshYVAFMYFQD0GRUAhBsVACQdFQDFHhUAZiAVAPYhFQCWIxUANyUVAMcmFQBoKBUACCoVAKkrFQBKLRUA2i4VAHowFQAbMhUAvDMVAEw1FQDsNhUAjTgVAB06FQC+OxUAXj0VAP8+FQCPQBUAMEIVANBDFQBxRRUAAUcVAKJIFQBCShUA40sVAHNNFQAUTxUAtFAVAFVSFQD2UxUAhlUVACZXFQDHWBUAaFoVAPhbFQCYXRUAOV8VANpgFQBqYhUACmQVAKtlFQBMZxUA3GgVAH1qFQAdbBUAvm0VAE5vFQDucBUAj3IVAB90FQDAdRUAYHcVAAF5FQCRehUAMnwVANJ9FQBzfxUAA4EVAKSCFQBEhBUA5YUVAHWHFQAWiRUAtooVAFeMFQD4jRUAiI8VACiRFQDJkhUAapQVAPqVFQCalxUAO5kVANyaFQBsnBUADJ4VAK2fFQA9oRUA3qIVAH6kFQAfphUAr6cVAFCpFQDwqhUAkawVACGuFQDCrxUAYrEVAAOzFQCTtBUANLYVANS3FQB1uRUABbsVAKa8FQBGvhUA578VAHfBFQAYwxUAuMQVAFnGFQDpxxUAiskVACrLFQDLzBUAbM4VAPzPFQCc0RUAPdMVAN7UFQBu1hUADtgVAK/ZFQBQ2xUA4NwVAIDeFQAh4BUAwuEVAFLjFQDy5BUAk+YVADToFQDE6RUAZesVAAXtFQCm7hUANvAVANbxFQB38xUAB/UVAKj2FQBI+BUA6fkVAHn7FQAa/RUAuv4VAFsAFgDrARYAjAMWACwFFgDNBhYAbggWAP4JFgCeCxYAPw0WAOAOFgBwEBYAEBIWALETFgBSFRYA4hYWAIIYFgAjGhYAsxsWAFQdFgD0HhYAlSAWACUiFgDGIxYAZiUWAAcnFgCXKBYAOCoWANgrFgB5LRYACS8WAKowFgBKMhYA6zMWAHs1FgAcNxYAvDgWAF06FgD+OxYAjj0WAC4/FgDPQBYAcEIWAABEFgCgRRYAQUcWAOJIFgByShYAEkwWALNNFgBUTxYA5FAWAIRSFgAlVBYAxlUWAFZXFgD2WBYAl1oWACdcFgDIXRYAaF8WAAlhFgCZYhYAOmQWANplFgB7ZxYAC2kWAKxqFgBNbBYA7W0WAH1vFgAecRYAvnIWAF90FgDvdRYAkHcWADB5FgDRehYAYXwWAAJ+FgCifxYAQ4EWANOCFgB0hBYAFIYWALWHFgBFiRYA5ooWAIaMFgAnjhYAyI8WAFiRFgD4khYAmZQWADqWFgDKlxYAapkWAAubFgCsnBYAPJ4WANyfFgB9oRYAHqMWAK6kFgBOphYA76cWAJCpFgAgqxYAwKwWAGGuFgDxrxYAkrEWADKzFgDTtBYAY7YWAAS4FgCkuRYARbsWANW8FgB2vhYAFsAWALfBFgBHwxYA6MQWAIjGFgApyBYAyskWAFrLFgD6zBYAm84WADzQFgDM0RYAbNMWAA3VFgCu1hYAPtgWAN7ZFgB/2xYAD90WALDeFgBQ4BYA8eEWAIHjFgAi5RYAwuYWAGPoFgDz6RYAlOsWADXtFgDV7hYAZfAWAAbyFgCm8xYAR/UWANf2FgB4+BYAGPoWALn7FgBJ/RYA6v4WAIoAFwArAhcAuwMXAFwFFwD8BhcAnQgXAC0KFwDOCxcAbg0XAA8PFwCfEBcAQBIXAOATFwCBFRcAIhcXALIYFwBSGhcA8xsXAJQdFwAkHxcAxCAXAGUiFwAGJBcAliUXADYnFwDXKBcAeCoXAAgsFwCoLRcASS8XANkwFwB6MhcAGjQXALs1FwBLNxcA7DgXAIw6FwAtPBcAvT0XAF4/FwD+QBcAn0IXAC9EFwDQRRcAcEcXABFJFwChShcAQkwXAOJNFwCDTxcAJFEXALRSFwBUVBcA9VUXAJZXFwAmWRcAxloXAGdcFwAIXhcAmF8XADhhFwDZYhcAaWQXAApmFwCqZxcAS2kXANtqFwB8bBcAHW4XAL1vFwBNcRcA7nIXAI50FwAvdhcAv3cXAGB5FwAAexcAoXwXADF+FwDSfxcAcoEXABODFwCjhBcARIYXAOSHFwCFiRcAJosXALaMFwBWjhcA948XAJiRFwAokxcAyJQXAGmWFwAKmBcAmpkXADqbFwDbnBcAa54XAAygFwCsoRcATaMXAN2kFwB+phcAHqgXAL+pFwBPqxcA8KwXAJCuFwAxsBcAwbEXAGKzFwACtRcAo7YXADO4FwDUuRcAdLsXABW9FwClvhcARsAXAObBFwCHwxcAF8UXALjGFwBYyBcA+ckXAInLFwAqzRcAys4XAGvQFwD70RcAnNMXADzVFwDd1hcAbdgXAA7aFwCu2xcAT90XAPDeFwCA4BcAIOIXAMHjFwBi5RcA8uYXAJLoFwAz6hcAw+sXAGTtFwAF7xcApfAXADXyFwDW8xcAdvUXABf3FwCn+BcASPoXAOj7FwCJ/RcAGf8XALoAGABaAhgA+wMYAIsFGAAsBxgAzAgYAG0KGAD9CxgAng0YAD4PGADfEBgAgBIYABAUGACwFRgAURcYAOEYGACCGhgAIhwYAMMdGABTHxgA9CAYAJQiGAA1JBgAxSUYAGYnGAAGKRgApyoYADcsGADYLRgAeC8YABkxGACpMhgASjQYAOo1GACcNxgALDkYAMw6GABtPBgA/T0YAJ4/GAA+QRgA30IYAG9EGAAQRhgAsEcYAFFJGADhShgAgkwYACJOGADDTxgAU1EYAPRSGACVVBgANVYYAMVXGABmWRgABlsYAKdcGAA3XhgA2F8YAHhhGAAZYxgAqWQYAEpmGADqZxgAi2kYACxrGAC8bBgAXG4YAP1vGACecRgALnMYAM50GABvdhgA/3cYAKB5GABAexgA4XwYAHF+GAASgBgAsoEYAFODGADjhBgAhIYYACSIGADFiRgAZosYAAaNGACnjhgAN5AYANiRGAB4kxgAGZUYAKmWGABKmBgA6pkYAIubGAAbnRgAvJ4YAFygGAD9oRgAnqMYAC6lGADOphgAb6gYAP+pGACgqxgAQK0YAOGuGABxsBgAErIYALKzGABTtRgA47YYAIS4GAAluhgAxbsYAFW9GAD2vhgAlsAYADfCGADHwxgAaMUYAAjHGACpyBgAOcoYANrLGAB6zRgAG88YAKvQGABM0hgA7NMYAI3VGAAu1xgAvtgYAF7aGAD/2xgAj90YADDfGADQ4BgAceIYAAHkGACi5RgAQucYAOPoGABz6hgAFOwYALTtGABV7xgA5fAYAIbyGAAm9BgAx/UYAFf3GAD4+BgAmPoYADn8GADJ/RgAav8YAAoBGQCrAhkAOwQZANwFGQB8BxkAHQkZAK0KGQBODBkA7g0ZAI8PGQAfERkAwBIZAGAUGQABFhkAkRcZADIZGQDSGhkAcxwZABQeGQCkHxkARCEZAOUiGQB1JBkAFiYZALYnGQBXKRkA5yoZAIgsGQAoLhkAyS8ZAFkxGQD6MhkAmjQZADs2GQDLNxkAbDkZAA07GQCtPBkAPT4ZAN4/GQB+QRkAH0MZAK9EGQBQRhkA8EcZAJFJGQAhSxkAwkwZAGJOGQADUBkAk1EZADRTGQDUVBkAdVYZAAVYGQCmWRkARlsZAOdcGQB3XhkAGGAZALhhGQBZYxkA6WQZAIpmGQAqaBkAy2kZAFtrGQD8bBkAnG4ZAD1wGQDNcRkAbnMZAA51GQCvdhkAP3gZAOB5GQCAexkAIX0ZALF+GQBSgBkA8oEZAJODGQAjhRkAxIYZAGSIGQAFihkAlYsZADaNGQDWjhkAd5AZAAeSGQCokxkASJUZAOmWGQB5mBkAGpoZALqbGQBbnRkA654ZAIygGQAsohkAzaMZAF2lGQD+phkAnqgZAD+qGQDPqxkAcK0ZABCvGQCxsBkAQbIZAOKzGQCCtRkAI7cZALO4GQBUuhkA9bsZAJW9GQAlvxkAxsAZAGbCGQAHxBkAl8UZADjHGQDYyBkAecoZAAnMGQCqzRkASs8ZAOvQGQB70hkAHNQZALzVGQBd1xkA7dgZAI7aGQAu3BkAz90ZAF/fGQAA4RkAoOIZAEHkGQDR5RkAcucZABLpGQCz6hkAQ+wZAOTtGQCE7xkAJfEZALXyGQBW9BkA9vUZAJf3GQAn+RkAyPoZAGj8GQAJ/hkAmf8ZADoBGgDaAhoAewQaAAsGGgCsBxoATAkaAO0KGgB9DBoAHg4aAL4PGgBfERoA7xIaAJAUGgAwFhoA0RcaAGEZGgACGxoAohwaADIeGgDTHxoAdCEaABQjGgC1JBoARSYaAOYnGgCGKRoAJysaALcsGgBYLhoA+C8aAJkxGgApMxoAyjQaAGo2GgALOBoAmzkaADw7GgDdPBoAfT4aAA1AGgCuQRoATkMaAO9EGgB/RhoAIEgaAMBJGgBhSxoA8UwaAJJOGgAyUBoA01EaAGNTGgAEVRoApFYaAEVYGgDVWRoAdlsaABZdGgC3XhoAR2AaAOhhGgCIYxoAKWUaALlmGgBaaBoA+mkaAIprGgArbRoAzG4aAGxwGgANchoAnXMaAD51GgDedhoAf3gaAA96GgCwexoAUH0aAPF+GgCBgBoAIoIaAMKDGgBjhRoA84YaAJSIGgA0ihoA1YsaAGWNGgAGjxoAppAaAEeSGgDXkxoAeJUaABiXGgC5mBoASZoaAOqbGgCKnRoAK58aALugGgBcohoA/KMaAJ2lGgAtpxoAzqgaAG6qGgAPrBoAn60aAECvGgDgsBoAcLIaABG0GgCytRoAUrcaAPO4GgCDuhoAJLwaAMW9GgBlvxoA9cAaAJbCGgA2xBoA18UaAGfHGgAIyRoAqMoaAEnMGgDZzRoAes8aABrRGgC70hoAS9QaAOzVGgCM1xoAHdkaAL3aGgBe3BoA/t0aAI7fGgAv4RoA0OIaAHDkGgAR5hoAoecaAELpGgDi6hoAg+waABPuGgC07xoAVPEaAPXyGgCF9BoAJvYaAMb3GgBn+RoA9/oaAJj8GgA4/hoA2f8aAGkBGwAKAxsAqgQbAEsGGwDbBxsAfAkbABwLGwC9DBsATQ4bAO4PGwCOERsAHhMbAL8UGwBgFhsAABgbAKEZGwAxGxsA0hwbAHIeGwATIBsAoyEbAEQjGwDkJBsAhSYbABUoGwC2KRsAVisbAPcsGwCHLhsAKDAbAMgxGwBpMxsA+TQbAJo2GwA6OBsAyjkbAGs7GwAMPRsArT4bADxAGwDdQRsAfkMbAB5FGwCuRhsAT0gbAPBJGwCQSxsAMU0bAMFOGwBiUBsAAlIbAKNTGwAzVRsA1FYbAHRYGwAVWhsApVsbAEZdGwDmXhsAh2AbABdiGwC4YxsAWGUbAPlmGwCJaBsAKmobAMprGwBrbRsA+24bAJxwGwA8chsA3XMbAG11GwAOdxsArngbAE96GwDfexsAgH0bACB/GwDBgBsAUYIbAPKDGwCShRsAM4cbAMOIGwBkihsABIwbAKWNGwA1jxsA1pAbAHaSGwAGlBsAp5UbAEiXGwDomBsAeJobABmcGwC6nRsAWp8bAOqgGwCLohsALKQbAMylGwBtpxsA/agbAJ6qGwA+rBsA360bAG+vGwAQsRsAsLIbAFG0GwDhtRsAgrcbACK5GwDDuhsAU7wbAPS9GwCVvxsANcEbAMXCGwBmxBsABsYbAKfHGwA3yRsA2MobAHjMGwAIzhsAqc8bAErRGwDq0hsAetQbABvWGwC81xsAXNkbAO3aGwCN3BsALt4bAM7fGwBv4RsA/+IbAKDkGwBA5hsA4ecbAHHpGwAS6xsAsuwbAFPuGwDj7xsAhPEbACTzGwC09BsAVfYbAPb3GwCW+RsAJvsbAMf8GwBo/hsACAAcAJgBHAA5AxwA2gQcAHoGHAAKCBwAqwkcAEwLHADsDBwAfA4cAB0QHAC+ERwAXhMcAP8UHACPFhwAMBgcANAZHABxGxwAAR0cAKIeHABCIBwA4yEcAHMjHAAUJRwAtCYcAFUoHADlKRwAhiscACYtHADHLhwAVzAcAPgxHACYMxwAKDUcAMk2HABqOBwACjocAJo7HAA7PRwA3D4cAH1AHAAMQhwArUMcAE5FHADuRhwAj0gcAB9KHADASxwAYE0cAAFPHACRUBwAMlIcANJTHABzVRwAA1ccAKRYHABEWhwA1VscAHVdHAAWXxwAtmAcAEZiHADnYxwAiGUcAChnHAC4aBwAWWocAPprHACabRwAKm8cAMtwHABschwADHQcAK11HAA9dxwA3ngcAH56HAAffBwAr30cAFB/HADwgBwAkYIcACGEHADChRwAYoccAAOJHACTihwANIwcANSNHAB1jxwABZEcAKaSHABGlBwA55UcAHeXHAAYmRwAuJocAEicHADpnRwAip8cACqhHAC6ohwAW6QcAPylHACcpxwALKkcAM2qHABurBwADq4cAJ6vHAA/sRwA4LIcAIC0HAAQthwAsbccAFK5HADyuhwAgrwcACO+HADEvxwAZcEcAPTCHACVxBwANsYcANbHHABmyRwAB8scAKjMHABIzhwA6c8cAHnRHAAa0xwAutQcAFvWHADr1xwAjNkcACzbHADN3BwAXd4cAP7fHACe4RwAP+McAM/kHABw5hwAEOgcALHpHABB6xwA4uwcAILuHAAS8BwAs/EcAFTzHAD09BwAhPYcACX4HADG+RwAZvscAPb8HACX/hwAOAAdANgBHQBoAx0ACQUdAKoGHQBKCB0A2gkdAHsLHQAcDR0AvA4dAF0QHQDtER0AjhMdAC4VHQDPFh0AXxgdAAAaHQCgGx0AQR0dANEeHQByIB0AEiIdALMjHQBDJR0A5CYdAIQoHQAUKh0AtSsdAFYtHQD2Lh0AhjAdACcyHQDIMx0AaDUdAPg2HQCZOB0AOjodANo7HQB7PR0ACz8dAKxAHQBNQh0A3EMdAH1FHQAeRx0AvkgdAE5KHQDvSx0AkE0dADBPHQDAUB0AYVIdAAJUHQCiVR0AMlcdANNYHQB0Wh0AFFwdAKVdHQBFXx0A5mAdAIZiHQAnZB0At2UdAFhnHQD4aB0AmWodAClsHQDKbR0Aam8dAAtxHQCbch0APHQdANx1HQB9dx0ADXkdAK56HQBOfB0A730dAH9/HQAggR0AwIIdAFCEHQDxhR0AkocdADKJHQDCih0AY4wdAASOHQCkjx0ANJEdANWSHQCGlB0AFpYdALeXHQBYmR0A+JodAJmcHQApnh0Ayp8dAGqhHQALox0Am6QdADymHQDdpx0AbKkdAA2rHQCurB0ATq4dAN6vHQB/sR0AILMdAMC0HQBQth0A8bcdAJK5HQAyux0AwrwdAGO+HQAEwB0ApMEdADXDHQDVxB0AdsYdABbIHQCmyR0AR8sdAOjMHQCIzh0AGNAdALnRHQBa0x0A+tQdAIrWHQAr2B0AzNkdAGzbHQD83B0And4dAD7gHQDe4R0AbuMdAA/lHQCw5h0AUOgdAODpHQCB6x0AIu0dAMLuHQBS8B0A8/EdAJTzHQA09R0AxPYdAGX4HQAG+h0ApvsdADb9HQDX/h0AeAAeABgCHgCoAx4ASQUeAOoGHgCKCB4AGgoeALsLHgBcDR4A/A4eAIwQHgAtEh4AzhMeAG4VHgD+Fh4AnxgeAEAaHgDgGx4AgR0eABEfHgCyIB4AUiIeAPMjHgCDJR4AJCceAMUoHgBUKh4A9SseAJYtHgA2Lx4AxjAeAGcyHgAINB4AqDUeADg3HgDZOB4AejoeABo8HgCqPR4ASz8eAOxAHgCMQh4AHUQeAL1FHgBeRx4A/kgeAI5KHgAvTB4A0E0eAHBPHgAAUR4AoVIeAEJUHgDiVR4AclceABNZHgC0Wh4AVFweAPVdHgCFXx4AJmEeAMZiHgBnZB4A92UeAJhnHgA4aR4AyGoeAGlsHgAKbh4Aqm8eADpxHgDbch4AfHQeABx2HgCsdx4ATXkeAO56HgCOfB4AHn4eAL9/HgBggR4AAIMeAJCEHgAxhh4A0oceAHKJHgACix4Ao4weAESOHgDkjx4AdJEeABWTHgC2lB4AVpYeAOaXHgCHmR4AKJseAMicHgBYnh4A+Z8eAJqhHgA6ox4A26QeAGumHgAMqB4ArakeADyrHgDdrB4Afq4eAB6wHgCusR4AT7MeAPC0HgCQth4AILgeAMG5HgBiux4AAr0eAJK+HgAzwB4A1MEeAHTDHgAFxR4ApcYeAEbIHgDmyR4AdsseABfNHgC4zh4AWNAeAOjRHgCJ0x4AKtUeAMrWHgBa2B4A+9keAJzbHgA83R4AzN4eAG3gHgAO4h4AruMeAD7lHgDf5h4AgOgeACDqHgCw6x4AUe0eAPLuHgCS8B4AIvIeAMPzHgBk9R4ABPceAJT4HgA1+h4A1vseAHb9HgAG/x4ApwAfAEgCHwDoAx8AeAUfABkHHwC6CB8AWgofAOoLHwCLDR8ALA8fAMwQHwBcEh8A/RMfAJ4VHwA+Fx8AzhgfAG8aHwAQHB8AsB0fAEAfHwDhIB8AgiIfACIkHwCyJR8AUycfAPQoHwCVKh8AJCwfAMUtHwBmLx8ABjEfAJYyHwA3NB8A2DUfAHg3HwAIOR8AqTofAEo8HwDqPR8Aej8fABtBHwC8Qh8AXEQfAO1FHwCNRx8ALkkfAM5KHwBeTB8A/00fAKBPHwBAUR8A0FIfAHFUHwASVh8AslcfAEJZHwDjWh8AhFwfACReHwC0Xx8AVWEfAPZiHwCWZB8AJmYfAMdnHwBoaR8ACGsfAJhsHwA5bh8A2m8fAHpxHwAKcx8Aq3QfAEx2HwDsdx8AfHkfAB17HwC+fB8AXn4fAO5/HwCPgR8AMIMfANCEHwBghh8AAYgfAKKJHwBCix8A0owfAHOOHwAUkB8AtJEfAESTHwDllB8AhpYfACaYHwC2mR8AV5sfAPicHwCYnh8AKKAfAMmhHwBqox8ACqUfAJqmHwA7qB8A3KkfAH2rHwAMrR8Ara4fAE6wHwDusR8AfrMfAB+1HwDAth8AYLgfAPC5HwCRux8AMr0fANK+HwBiwB8AA8IfAKTDHwBExR8A1cYfAHXIHwAWyh8AtssfAEbNHwDnzh8AiNAfACjSHwC40x8AWdUfAPrWHwCa2B8AKtofAMvbHwBs3R8ADN8fAJzgHwA94h8A3uMfAH7lHwAO5x8Ar+gfAFDqHwDw6x8AgO0fACHvHwDC8B8AYvIfAPLzHwCT9R8ANPcfANT4HwBk+h8ABfwfAKb9HwBG/x8A1gAgAHcCIAAYBCAAuAUgAEgHIADpCCAAigogACoMIAC6DSAAWw8gAPwQIACcEiAALBQgAM0VIABuFyAADhkgAJ4aIAA/HCAA4B0gAIAfIAAQISAAsSIgAFIkIADyJSAAgicgACMpIADEKiAAZSwgAPQtIACVLyAANjEgANYyIABmNCAABzYgAKg3IABIOSAA2DogAHk8IAAaPiAAuj8gAEpBIADrQiAAjEQgACxGIAC9RyAAXUkgAP5KIACeTCAALk4gAM9PIABwUSAAEFMgAKBUIABBViAA4lcgAIJZIAASWyAAs1wgAFReIAD0XyAAhGEgACVjIADGZCAAZmYgAPZnIACXaSAAOGsgANhsIABobiAACXAgAKpxIABKcyAA2nQgAHt2IAAceCAAvHkgAEx7IADtfCAAjn4gAC6AIAC+gSAAX4MgAACFIACghiAAMIggANGJIAByiyAAEo0gAKKOIABDkCAA5JEgAISTIAAUlSAAtZYgAFaYIAD2mSAAhpsgACedIADIniAAaKAgAPihIACZoyAAOqUgANqmIABqqCAAC6ogAKyrIABNrSAA3K4gAH2wIAAesiAAvrMgAE61IADvtiAAkLggADC6IADAuyAAYb0gAAK/IACiwCAAMsIgANPDIAB0xSAAFMcgAKXIIABFyiAA5ssgAIbNIAAWzyAAt9AgAFjSIAD40yAAiNUgACnXIADK2CAAWtogAPrbIACb3SAAPN8gANzgIABs4iAADeQgAK7lIABO5yAA3uggAH/qIAAg7CAAwO0gAFDvIADx8CAAkvIgADL0IADC9SAAY/cgAAT5IACk+iAANPwgANX9IAB2/yAAFgEhAKYCIQBHBCEA6AUhAIgHIQAYCSEAuQohAFoMIQD6DSEAig8hACsRIQDMEiEAbBQhAPwVIQCdFyEAPhkhAN4aIQBuHCEADx4hALAfIQBAISEA4CIhAIEkIQAiJiEAwichAFIpIQDzKiEAlCwhADUuIQDELyEAZTEhAAYzIQCmNCEANjYhANc3IQB4OSEAGDshAKg8IQBJPiEA6j8hAHpBIQAaQyEAu0QhAFxGIQD8RyEAjUkhAC1LIQDOTCEAbk4hAP5PIQCfUSEAQFMhAOBUIQBwViEAEVghALJZIQBSWyEA4lwhAINeIQAkYCEAxGEhAFRjIQD1ZCEAlmYhACZoIQDGaSEAZ2shAAhtIQCobiEAOHAhANlxIQB6cyEAGnUhAKp2IQBLeCEA7HkhAIx7IQAcfSEAvX4hAF6AIQD+gSEAjoMhAC+FIQDQhiEAcIghAACKIQChiyEAQo0hAOKOIQBykCEAE5IhALSTIQBUlSEA5JYhAIWYIQAmmiEAtpshAFadIQD3niEAmKAhACiiIQDIoyEAaaUhAAqnIQCaqCEAOqohANurIQB8rSEAHa8hAKywIQBNsiEA7rMhAI61IQAetyEAv7ghAGC6IQAAvCEAkL0hADG/IQDSwCEAcsIhAALEIQCjxSEARMchAOTIIQB1yiEAFcwhALbNIQBWzyEA5tAhAIfSIQAo1CEAyNUhAFjXIQD52CEAmtohADrcIQDK3SEAa98hAAzhIQCc4iEAPOQhAN3lIQB+5yEADukhAK7qIQBP7CEA8O0hAIDvIQAg8SEAwfIhAGL0IQAC9iEAkvchADP5IQDU+iEAdPwhAAT+IQCl/yEARgEiAOYCIgB2BCIAFwYiALgHIgBYCSIA6AoiAIkMIgAqDiIAyg8iAFoRIgD7EiIAnBQiADwWIgDMFyIAbRkiAA4bIgCuHCIAPh4iAN8fIgCAISIAICMiALAkIgBRJiIA8iciAIIpIgAiKyIAwywiAGQuIgD0LyIAlDEiADUzIgDWNCIAZjYiAAY4IgCnOSIASDsiAOg8IgB4PiIAGUAiALpBIgBaQyIA6kQiAItGIgAsSCIAzEkiAF1LIgD9TCIAnk4iAD5QIgDOUSIAb1MiABBVIgCwViIAQFgiAOFZIgCCWyIAIl0iALJeIgBTYCIA9GEiAJRjIgAkZSIAxWYiAGZoIgD2aSIAlmsiADdtIgDYbiIAaHAiAAhyIgCpcyIASnUiANp2IgB6eCIAG3oiALx7IgBcfSIA7H4iAI2AIgAugiIAzoMiAF6FIgD/hiIAoIgiAECKIgDQiyIAcY0iABKPIgCikCIAQpIiAOOTIgCElSIAFJciALSYIgBVmiIA9psiAJadIgAmnyIAx6AiAGiiIgD4oyIAmKUiADmnIgDaqCIAaqoiAAqsIgCrrSIATK8iANywIgB8siIAHbQiAL61IgBetyIA7rgiAI+6IgAwvCIA0L0iAGC/IgABwSIAosIiAELEIgDSxSIAc8ciABTJIgC0yiIARcwiAOXNIgCGzyIAFtEiALbSIgBX1CIA+NUiAIjXIgAo2SIAydoiAGrcIgD63SIAmt8iADvhIgDc4iIAbOQiAAzmIgCt5yIATukiAO7qIgB+7CIAH+4iAMDvIgBg8SIA8PIiAJH0IgAy9iIA0vciAGL5IgAD+yIApPwiAET+IgDU/yIAdQEjABYDIwC2BCMARgYjAOcHIwCICSMAKAsjALgMIwBZDiMA+g8jAIoRIwAqEyMAyxQjAGwWIwD8FyMAnBkjAD0bIwDeHCMAbh4jAA4gIwCvISMAUCMjAOAkIwCAJiMAISgjAMIpIwBiKyMA8iwjAJMuIwA0MCMA1TEjAGQzIwAFNSMApjYjAEY4IwDWOSMAdzsjABg9IwCoPiMASEAjAOlBIwCKQyMAGkUjALpGIwBbSCMA/EkjAIxLIwAtTSMAzU4jAG5QIwD+USMAnlMjAD9VIwDgViMAcFgjABBaIwCxWyMAUl0jAOJeIwCCYCMAI2IjAMRjIwBkZSMA9GYjAJVoIwA2aiMA1msjAGZtIwAHbyMAqHAjAEhyIwDYcyMAeXUjABp3IwCqeCMASnojAOt7IwCMfSMAHH8jALyAIwBdgiMA/oMjAI6FIwAuhyMAz4gjAHCKIwAAjCMAoI0jAEGPIwDikCMAcpIjABKUIwCzlSMAVJcjAOSYIwCEmiMAJZwjAMadIwBWnyMA9qAjAJeiIwA4pCMAyKUjAGinIwAJqSMAqqojADqsIwDarSMAe68jAByxIwC9siMATLQjAO21IwCOtyMALrkjAL66IwBfvCMAAL4jAKC/IwAwwSMA0cIjAHLEIwACxiMAoscjAEPJIwDkyiMAdMwjABXOIwC1zyMAVtEjAObSIwCG1CMAJ9YjAMjXIwBY2SMA+NojAJncIwA63iMAyt8jAGrhIwAL4yMArOQjAEzmIwDc5yMAfekjAB7rIwC+7CMATu4jAO/vIwCQ8SMAIPMjAMD0IwBh9iMAAvgjAJL5IwAy+yMA0/wjAHT+IwAEACQApAEkAEUDJADmBCQAdgYkABYIJAC3CSQAWAskAPgMJACIDiQAKRAkAMoRJABqEyQA+hQkAJsWJAA8GCQAzBkkAGwbJAANHSQArh4kAD4gJADeISQAfyMkACAlJACwJiQAUCgkAPEpJACSKyQAIi0kAMIuJABjMCQABDIkAKUzJAA0NSQA1TYkAHY4JAAWOiQApjskAEc9JADoPiQAiEAkABhCJAC5QyQAWkUkAPpGJACKSCQAK0okAMxLJABsTSQA/U4kAJ1QJAA+UiQAzlMkAG5VJAAPVyQAsFgkAEBaJADgWyQAgV0kACJfJACyYCQAUmIkAPNjJACUZSQAJGckAMRoJABlaiQABmwkAJZtJAA2byQA13AkAHhyJAAIdCQAqHUkAEl3JADqeCQAenokABp8JAC7fSQAXH8kAOyAJACMgiQALYQkAM6FJABehyQA/ogkAJ+KJABAjCQA0I0kAHCPJAARkSQAspIkAEKUJADilSQAg5ckACSZJAC0miQAVJwkAPWdJACWnyQANqEkAMaiJABnpCQACKYkAKinJAA4qSQA2aokAHqsJAAKriQAqq8kAEuxJADssiQAfLQkABy2JAC9tyQAXrkkAO66JACOvCQAL74kANC/JABgwSQAAMMkAKHEJABCxiQA0sckAHLJJAATyyQAtMwkAETOJADlzyQAhdEkACbTJAC21CQAVtYkAPfXJACY2SQAKNskAMjcJABp3iQACuAkAJrhJAA64yQA2+QkAHzmJAAM6CQArOkkAE3rJADu7CQAfu4kAB7wJAC/8SQAYPMkAAD1JACQ9iQAMfgkANL5JABi+yQAAv0kAKP+JABEACUA1AElAHQDJQAVBSUAtgYlAEYIJQDmCSUAhwslACgNJQC4DiUAWBAlAPkRJQCaEyUAKhUlAMoWJQBrGCUADBolAJwbJQA8HSUA3R4lAH4gJQAOIiUAriMlAE8lJQDwJiUAkCglACAqJQDBKyUAYi0lAPIuJQCSMCUAMzIlANQzJQBkNSUABDclAKU4JQBGOiUA1jslAHY9JQAXPyUAuEAlAEhCJQDoQyUAiUUlACpHJQC6SCUAWkolAPtLJQCcTSUALE8lAM1QJQBtUiUADlQlAJ5VJQA+VyUA31glAIBaJQAQXCUAsF0lAFFfJQDyYCUAgmIlACJkJQDDZSUAZGclAARpJQCUaiUANWwlANZtJQBmbyUABnElAKdyJQBIdCUA2HUlAHh3JQAZeSUAunolAEp8JQDqfSUAi38lACyBJQC8giUAXIQlAP2FJQCehyUALoklAM6KJQBvjCUAEI4lAKCPJQBAkSUA4ZIlAIKUJQASliUAspclAFOZJQD0miUAhJwlACSeJQDFnyUAZqElAPaiJQCWpCUAN6YlANinJQB4qSUACKslAKmsJQBKriUA2q8lAHqxJQAbsyUAvLQlAEy2JQDstyUAjbklAC67JQC+vCUAXr4lAP+/JQCgwSUAMMMlANDEJQBxxiUAEsglAKLJJQBCyyUA48wlAITOJQAU0CUAtdElAFXTJQD21CUAhtYlACbYJQDH2SUAaNslAPjcJQCY3iUAOeAlANrhJQBq4yUACuUlAKvmJQBM6CUA7OklAHzrJQAd7SUAvu4lAE7wJQDu8SUAj/MlADD1JQDA9iUAYPglAAH6JQCi+yUAMv0lANL+JQBzACYAFAImAKQDJgBEBSYA5QYmAIYIJgAWCiYAtgsmAFcNJgD4DiYAiBAmACgSJgDJEyYAahUmAPoWJgCaGCYAOxomANwbJgBsHSYADB8mAK0gJgBOIiYA3iMmAH4lJgAfJyYAwCgmAFAqJgDwKyYAkS0mADIvJgDCMCYAYjImAAM0JgCkNSYANDcmANQ4JgB1OiYAFjwmAKY9JgBGPyYA50AmAIhCJgAYRCYAuEUmAFlHJgD6SCYAikomACpMJgDLTSYAbE8mAPxQJgCdUiYAPVQmAN5VJgBuVyYADlkmAK9aJgBQXCYA4F0mAIBfJgAhYSYAwmImAFJkJgDyZSYAk2cmADRpJgDEaiYAZGwmAAVuJgCmbyYANnEmANZyJgB3dCYAGHYmAKh3JgBIeSYA6XomAIp8JgAafiYAun8mAFuBJgD8giYAjIQmACyGJgDNhyYAbokmAP6KJgCejCYAP44mAOCPJgBwkSYAEJMmALGUJgBSliYA4pcmAIKZJgAjmyYAxJwmAFSeJgD0nyYAlaEmADajJgDGpCYAZqYmAAeoJgCoqSYAOKsmANisJgB5riYAGrAmAKqxJgBKsyYA67QmAIy2JgAcuCYAvLkmAF27JgD+vCYAjr4mAC7AJgDPwSYAcMMmAADFJgCgxiYAQcgmAOLJJgByyyYAEs0mALPOJgBU0CYA5NEmAIXTJgAl1SYAxtYmAFbYJgD22SYAl9smADjdJgDI3iYAaOAmAAniJgCq4yYAOuUmANrmJgB76CYAHOomAKzrJgBM7SYA7e4mAI7wJgAe8iYAvvMmAF/1JgAA9yYAkPgmADD6JgDR+yYAcv0mAAL/JgCiACcAQwInAOQDJwB0BScAFAcnALUIJwBWCicA5gsnAIYNJwAnDycAyBAnAFgSJwD4EycAmRUnACkXJwDKGCcAahonAAscJwCsHScAPB8nANwgJwB9IicAHiQnAK4lJwBOJycA7ygnAJAqJwAgLCcAwC0nAGEvJwACMScAkjInADI0JwDTNScAdDcnAAQ5JwCkOicARTwnAOY9JwB2PycAFkEnALdCJwBYRCcA6EUnAIhHJwApSScAykonAGpMJwALTicArE8nADxRJwDcUicAfVQnAB5WJwCuVycATlknAO9aJwCQXCcAIF4nAMBfJwBhYScAAmMnAJJkJwAyZicA02cnAHRpJwAEaycApGwnAEVuJwDmbycAdnEnABZzJwC3dCcAR3YnAOh3JwCIeScAKXsnALl8JwBaficA+n8nAJuBJwA8gycAzIQnAGyGJwANiCcAroknAD6LJwDejCcAf44nACCQJwCwkScAUJMnAPGUJwCSlicAIpgnAMKZJwBjmycA85wnAJSeJwA0oCcA1aEnAHajJwAWpScAt6YnAFioJwDoqScAiKsnACmtJwDKricAWrAnAPqxJwCbsycAPLUnAMy2JwBsuCcADbonAJ27JwA+vScA3r4nAH/AJwAPwicAsMMnAFDFJwDxxicAksgnACLKJwDCyycAY80nAATPJwCU0CcANNInANXTJwB21ScABtcnAKbYJwBH2icA6NsnAHjdJwAY3ycAueAnAFriJwDq4ycAiuUnACvnJwDM6CcAXOonAPzrJwCd7ScAPu8nAM7wJwBu8icAD/QnAJ/1JwBA9ycA4PgnAIH6JwAR/CcAsv0nAFL/JwDzACgAlAIoACQEKADEBSgAZQcoAPUIKACWCigANgwoANcNKAB4DygACBEoAKgSKABJFCgA6hUoAHoXKAAaGSgAuxooAFwcKADsHSgAjR8oAC0hKADOIigAXiQoAP4lKACfJygAQCkoANAqKABwLCgAES4oALIvKABCMSgA4jIoAIM0KAATNigAtDcoAFQ5KAD1OigAhTwoACY+KADGPygAZ0EoAPdCKACYRCgAOEYoANlHKAB6SSgACksoAKpMKABLTigA7E8oAHxRKAAcUygAvVQoAF5WKADuVygAjlkoAC9bKADQXCgAYF4oAABgKAChYSgAQmMoANJkKAByZigAE2goALRpKABEaygA5GwoAIVuKAAmcCgAtnEoAFZzKAD3dCgAmHYoACh4KADIeSgAaXsoAAp9KACafigAOoAoANuBKAB8gygADIUoAKyGKABNiCgA7okoAH6LKAAejSgAv44oAGCQKADwkSgAkJMoADGVKADSligAYpgoAAKaKACjmygAM50oANSeKAB1oCgAFaIoAKWjKABGpSgA5qYoAIeoKAAXqigAuKsoAFitKAD5rigAmrAoACqyKADKsygAa7UoAAy3KACcuCgAPLooAN27KAB+vSgADr8oAK7AKABPwigA8MMoAIDFKAAgxygAwcgoAGLKKADyyygAks0oADPPKADU0CgAZNIoAATUKACl1SgANdcoANbYKAB22igAF9woAKfdKABI3ygA6OAoAIniKAAq5CgAuuUoAFrnKAD76CgAnOooACzsKADM7SgAbe8oAA7xKACe8igAPvQoAN/1KACA9ygAEPkoALD6KABR/CgA8v0oAIL/KAAiASkAwwIpAFMEKQD0BSkAlAcpADUJKQDFCikAZgwpAAYOKQCnDykANxEpANgSKQB4FCkAGRYpAKkXKQBKGSkA6hopAIscKQAsHikAvB8pAF0hKQD9IikAniQpAC4mKQDOJykAbykpABArKQCgLCkAQC4pAOEvKQCCMSkAEjMpALI0KQBTNikA4zcpAIQ5KQAkOykAxTwpAFU+KQD2PykAlkEpADdDKQDHRCkAaEYpAAhIKQCpSSkAOUspANpMKQB6TikAG1ApAKtRKQBMUykA7FQpAI1WKQAdWCkAvlkpAF5bKQD/XCkAoF4pADBgKQDQYSkAcWMpABJlKQCiZikAQmgpAONpKQCEaykAFG0pALRuKQBVcCkA9nEpAIZzKQAmdSkAx3YpAFd4KQD4eSkAmHspADl9KQDJfikAaoApAAqCKQCrgykAO4UpANyGKQB8iCkAHYopAK2LKQBOjSkA7o4pAI+QKQAwkikAwJMpAGCVKQABlykAopgpADKaKQDSmykAc50pABSfKQCkoCkARaIpAOWjKQB1pSkAFqcpALaoKQBXqikA56spAIitKQAorykAybApAFmyKQD6sykAmrUpADu3KQDLuCkAbLopAAy8KQCtvSkAPb8pAN7AKQB+wikAH8QpAMDFKQBQxykA8MgpAJHKKQAyzCkAws0pAGLPKQAD0SkApNIpADTUKQDU1SkAddcpABbZKQCm2ikARtwpAOfdKQCI3ykAGOEpALjiKQBZ5CkA+uUpAIrnKQAq6SkAy+opAFvsKQD87SkAnO8pAD3xKQDN8ikAbvQpAA72KQCv9ykAP/kpAOD6KQCA/CkAIf4pALH/KQBSASoA8gIqAJMEKgAjBioAxAcqAGQJKgAFCyoAlQwqADYOKgDWDyoAdxEqABgTKgCoFCoASBYqAOkXKgCKGSoAGhsqALocKgBbHioA/B8qAIwhKgAtIyoAzSQqAF0mKgD+JyoAnikqAD8rKgDPLCoAcC4qABAwKgCxMSoAUjMqAOI0KgCCNioAIzgqAMQ5KgBUOyoA9DwqAJU+KgA2QCoAxkEqAGZDKgAHRSoAqEYqADhIKgDYSSoAeUsqAAlNKgCqTioASlAqAOtRKgB7UyoAHFUqALxWKgBdWCoA7VkqAI5bKgAuXSoAz14qAF9gKgAAYioAoGMqAEFlKgDRZioAcmgqABJqKgCzayoAQ20qAORuKgCEcCoAJXIqAMZzKgBWdSoA9nYqAJd4KgA4eioAyHsqAGh9KgAJfyoAqoAqADqCKgDagyoAe4UqAByHKgCsiCoATIoqAO2LKgCOjSoAHo8qAL6QKgBfkioAAJQqAJCVKgAwlyoA0ZgqAHKaKgACnCoAop0qAEOfKgDToCoAdKIqABWkKgC1pSoARacqAOaoKgCGqioAJ6wqALetKgBYryoA+LAqAJmyKgAptCoAyrUqAGq3KgALuSoAm7oqADy8KgDcvSoAfb8qAA3BKgCuwioATsQqAO/FKgB/xyoAIMkqAMDKKgBhzCoAAs4qAJLPKgAy0SoA09IqAHTUKgAE1ioApNcqAEXZKgDV2ioAdtwqABbeKgC33yoAR+EqAOjiKgCI5CoAKeYqALnnKgBa6SoA+uoqAJvsKgAr7ioAzO8qAGzxKgAN8yoAnfQqAD72KgDe9yoAf/kqAA/7KgCw/CoAUP4qAPH/KgCBASsAIgMrAMIEKwBjBisABAgrAJQJKwA0CysA1QwrAGUOKwAGECsAphErAEcTKwDoFCsAeBYrABgYKwC5GSsASRsrAOocKwCKHisAKyArALshKwBcIysA/SQrAJ0mKwAtKCsAzikrAG4rKwAPLSsAny4rAEAwKwDgMSsAgTMrABE1KwCyNisAUjgrAPM5KwCDOysAJD0rAMQ+KwBlQCsA9UErAJZDKwA2RSsA10YrAGdIKwAISisAqEsrAElNKwDZTisAelArABpSKwC7UysAXFUrAOxWKwCMWCsALVorAM5bKwBeXSsA/l4rAJ9gKwAvYisA0GMrAHBlKwARZysAoWgrAEJqKwDiaysAg20rABNvKwC0cCsAVHIrAPVzKwCFdSsAJncrAMZ4KwBneisA93srAJh9KwA4fysA2YArAGmCKwAKhCsAqoUrAEuHKwDsiCsAfIorAByMKwC9jSsAXo8rAO6QKwCOkisAL5QrAL+VKwBglysAAJkrAKGaKwAxnCsA0p0rAHKfKwAToSsAo6IrAESkKwDlpSsAhacrABWpKwC2qisAVqwrAPetKwCHrysAKLErAMiyKwBptCsA+bUrAJq3KwA6uSsA27orAGu8KwAMvisArL8rAE3BKwDdwisAfsQrAB7GKwC/xysAT8krAPDKKwCQzCsAMc4rAMHPKwBi0SsAAtMrAKPUKwAz1isA1NcrAHTZKwAV2ysApdwrAEbeKwDm3ysAh+ErABfjKwC45CsAWOYrAPnnKwCJ6SsAKusrAMrsKwBr7isA++8rAJzxKwA88ysA3fQrAG32KwAO+CsArvkrAE/7KwDf/CsAgP4rACAALADBASwAUQMsAPIELACSBiwAMwgsANQJLABkCywABA0sAKUOLABGECwA1hEsAHYTLAAXFSwApxYsAEgYLADoGSwAiRssABkdLAC6HiwAWiAsAPshLACLIywALCUsAM0mLABtKCwA/SksAJ4rLAA+LSwA3y4sAG8wLAAQMiwAsDMsAFE1LADhNiwAgjgsACI6LADDOywAUz0sAPQ+LACUQCwANUIsAMVDLABmRSwABkcsAKdILABISiwA2EssAHhNLAAZTywAqVAsAEpSLADqUywAi1UsACxXLAC8WCwAXFosAP1bLACNXSwALl8sAM5gLABvYiwA/2MsAKBlLABAZywA4WgsAHFqLAASbCwAsm0sAFNvLADjcCwAhHIsACR0LADFdSwAVXcsAPZ4LACWeiwAN3wsAMd9LABofywACIEsAKmCLAA5hCwA2oUsAHqHLAAbiSwAq4osAEyMLADsjSwAjY8sAB2RLAC+kiwAXpQsAP+VLACPlywAMJksANCaLABxnCwAAZ4sAKKfLABCoSwA46IsAHOkLAAUpiwAtacsAFWpLADlqiwAhqwsACauLADHrywAV7EsAPiyLACYtCwAObYsAMm3LABquSwACrssAKu8LAA7viwA3L8sAHzBLAAdwywArcQsAE7GLADuxywAj8ksAB/LLADAzCwAYM4sAAHQLACR0SwAMtMsANLULABz1iwAA9gsAKTZLABE2ywA5dwsAHXeLAAW4CwAtuEsAFfjLADn5CwAiOYsACjoLADJ6SwAWessAPrsLACa7iwAO/AsAMvxLABs8ywADPUsAK32LAA9+CwA3vksAH77LAAf/SwAr/4sAFAALQDwAS0AkQMtACEFLQDCBi0AYggtAAMKLQCTCy0ANA0tANQOLQB1EC0ABRItAKYTLQBGFS0A5xYtAHcYLQAYGi0AuBstAFkdLQDpHi0AiiAtACoiLQDLIy0AWyUtAPwmLQCdKC0ALCotAM0rLQBuLS0ADi8tAK8wLQA/Mi0A4DMtAIA1LQAhNy0AsTgtAFI6LQDyOy0Akz0tACM/LQDEQC0AZEItAAVELQCVRS0ANkctANZILQB3Si0AB0wtAKhNLQBITy0A6VAtAHlSLQAaVC0AulUtAFtXLQDrWC0AjFotACxcLQDNXS0AXV8tAP5gLQCeYi0AP2QtAM9lLQBwZy0AEGktALFqLQBBbC0A4m0tAIJvLQAjcS0As3ItAFR0LQD0dS0AlXctACV5LQDGei0AZnwtAAd+LQCXfy0AOIEtANiCLQB5hC0ACYYtAKqHLQBKiS0A64otAHuMLQAcji0AvI8tAF2RLQDtki0AjpQtAC6WLQDPly0AX5ktAACbLQCgnC0AQZ4tANGfLQByoS0AEqMtALOkLQBDpi0A5KctAIWpLQAlqy0AtawtAFauLQD2ry0AhrEtACezLQDItC0AaLYtAAm4LQCZuS0AOrstANq8LQB7vi0AC8AtAKzBLQBMwy0A7cQtAH3GLQAeyC0AvsktAF/LLQDvzC0AkM4tADDQLQDR0S0AYdMtAALVLQCi1i0AQ9gtANPZLQB02y0AFN0tALXeLQBF4C0A5uEtAIbjLQAn5S0At+YtAFjoLQD46S0AmestACntLQDK7i0AavAtAAvyLQCb8y0APPUtANz2LQB9+C0ADfotAK77LQBO/S0A7/4tAH8ALgAgAi4AwAMuAGEFLgDxBi4AkgguADIKLgDTCy4AYw0uAAQPLgCkEC4ARRIuANUTLgB2FS4AFhcuALcYLgBHGi4A6BsuAIgdLgAYHy4AuSAuAFoiLgD6Iy4AmyUuACsnLgDMKC4AbSouAA0sLgCdLS4APi8uAN4wLgB/Mi4ADzQuALA1LgBQNy4A8TguAIE6LgAiPC4Awj0uAGM/LgDzQC4AlEIuADRELgDVRS4AZUcuAAZJLgCmSi4ANkwuANdNLgB4Ty4AGFEuALlSLgBJVC4A6lUuAIpXLgArWS4Au1ouAFxcLgD8XS4AjF8uAC1hLgDOYi4AbmQuAP5lLgCfZy4AQGkuAOBqLgCBbC4AEW4uALJvLgBScS4A83IuAIN0LgAkdi4AxHcuAGV5LgD1ei4AlnwuADZ+LgDXfy4AZ4EuAAiDLgCohC4ASYYuANmHLgB6iS4AGosuALuMLgBLji4A7I8uAIyRLgAtky4AvZQuAF6WLgD+ly4AjpkuAC+bLgDQnC4AcJ4uAACgLgChoS4AQqMuAOKkLgCDpi4AE6guALSpLgBVqy4A9awuAIWuLgAmsC4AxrEuAGezLgD3tC4AmLYuADi4LgDZuS4AabsuAAq9LgCqvi4AS8AuANvBLgB8wy4AHMUuAL3GLgBNyC4A7skuAI7LLgAvzS4Av84uAGDQLgAA0i4AkNMuADHVLgDS1i4ActguAALaLgCj2y4ARN0uAOTeLgB04C4AFeIuALbjLgBW5S4A9+YuAIfoLgAo6i4AyOsuAGntLgD57i4AmvAuADryLgDb8y4Aa/UuAAz3LgCs+C4ATfouAN37LgB+/S4AHv8uAL8ALwBPAi8A8AMvAJAFLwAxBy8AwQgvAGIKLwACDC8Akg0vADMPLwDUEC8AdBIvAAQULwClFS8ARhcvAOYYLwCHGi8AFxwvALgdLwBYHy8A+SAvAIkiLwAqJC8AyiUvAGsnLwD7KC8AnCovAD0sLwDMLS8AbS8vAA4xLwCuMi8ATzQvAN81LwCANy8AIDkvAME6LwBRPC8A8j0vAJI/LwAzQS8Aw0IvAGRELwAERi8ApUcvADVJLwDWSi8AdkwvABdOLwCnTy8ASFEvAOhSLwCJVC8AGVYvALpXLwBaWS8A6lovAItcLwAsXi8AzF8vAFxhLwD9Yi8AnmQvAD5mLwDOZy8Ab2kvABBrLwCwbC8AQG4vAOFvLwCCcS8AInMvAMN0LwBTdi8A9HcvAJR5LwA1ey8AxXwvAGZ+LwAGgC8Ap4EvADeDLwDYhC8AeIYvABmILwCpiS8ASosvAOqMLwCLji8AG5AvALyRLwBcky8A/ZQvAI2WLwAumC8AzpkvAG+bLwD/nC8AoJ4vAECgLwDhoS8AcaMvABKlLwCypi8AQqgvAOOpLwCEqy8AJa0vALSuLwBVsC8A9rEvAJazLwAmtS8Ax7YvAGi4LwAIui8AqbsvADm9LwDavi8AesAvABvCLwCrwy8ATMUvAOzGLwCNyC8AHcovAL7LLwBezS8A/84vAI/QLwAw0i8A0NMvAHHVLwAB1y8AotgvAELaLwDj2y8Ac90vABTfLwC04C8AROIvAOXjLwCG5S8AJucvALboLwBX6i8A+OsvAJjtLwAo7y8AyfAvAGryLwAK9C8AmvUvADv3LwDc+C8AfPovAB38LwCt/S8ATv8vAO4AMACPAjAAHwQwAMAFMABgBzAAAQkwAJEKMAAyDDAA0g0wAHMPMAADETAApBIwAEQUMADUFTAAdRcwABYZMAC2GjAAVxwwAOcdMACIHzAAKCEwAMkiMABZJDAA+iUwAJonMAAqKTAAyyowAGwsMAANLjAAnC8wAD0xMADeMjAAfjQwAA42MACvNzAAUDkwAPA6MACRPDAAIT4wAMI/MABiQTAAA0MwAJNEMAA0RjAA1EcwAHVJMAAFSzAApkwwAEZOMADnTzAAd1EwABhTMAC4VDAASFYwAOlXMACKWTAAKlswALpcMABbXjAA/F8wAJxhMAAsYzAAzWQwAG5mMAAOaDAAnmkwAD9rMADgbDAAgG4wACFwMACxcTAAUnMwAPJ0MACTdjAAI3gwAMR5MABkezAABX0wAJV+MAA2gDAA1oEwAGaDMAAHhTAAqIYwAEiIMADYiTAAeYswABqNMAC6jjAASpAwAOuRMACMkzAALJUwALyWMABdmDAA/pkwAJ6bMAA/nTAAz54wAHCgMAAQojAAsaMwAEGlMADipjAAgqgwACOqMACzqzAAVK0wAPWuMACEsDAAJbIwAMazMABmtTAA9rYwAJe4MAA4ujAA2LswAGi9MAAJvzAAqsAwAErCMADawzAAe8UwABzHMAC8yDAATcowAO3LMACOzTAALs8wAM/QMABf0jAAANQwAKDVMAAw1zAA0dgwAHLaMAAS3DAAot0wAEPfMADk4DAAhOIwACXkMAC15TAAVucwAPboMACX6jAAJ+wwAMjtMABo7zAACfEwAJnyMAA69DAA2vUwAGr3MAAL+TAArPowAEz8MADc/TAAff8wAB4BMQC+AjEATgQxAO8FMQCQBzEAMAkxAMAKMQBhDDEAAg4xAKIPMQAyETEA0xIxAHQUMQAUFjEApBcxAEUZMQDmGjEAhhwxABYeMQC3HzEAWCExAPgiMQCIJDEAKSYxAMonMQBqKTEACysxAJssMQA8LjEA3S8xAH0xMQANMzEArjQxAE42MQDvNzEAfzkxACA7MQDAPDEAUD4xAPE/MQCSQTEAMkMxAMJEMQBjRjEABEgxAKRJMQA1SzEA1UwxAHZOMQAWUDEAplExAEdTMQDoVDEAiFYxAClYMQC5WTEAWlsxAPpcMQCbXjEAPGAxANxhMQBsYzEADWUxAK5mMQBOaDEA3mkxAH9rMQAgbTEAwG4xAFBwMQDxcTEAknMxADJ1MQDCdjEAY3gxAAR6MQCkezEARX0xANV+MQB2gDEAFoIxALeDMQBHhTEA6IYxAIiIMQApijEAuYsxAFqNMQD6jjEAipAxACuSMQDMkzEAbZUxAPyWMQCdmDEAPpoxAN6bMQBunTEAD58xALCgMQBQojEA4KMxAIGlMQAipzEAwqgxAFKqMQDzqzEAlK0xADSvMQDVsDEAZbIxAAa0MQCmtTEANrcxANe4MQB4ujEAGLwxAKi9MQBJvzEA6sAxAIrCMQAaxDEAu8UxAFzHMQD8yDEAjMoxAC3MMQDOzTEAbs8xAP7QMQCf0jEAQNQxAODVMQBw1zEAEdkxALLaMQBS3DEA890xAIPfMQAk4TEAxOIxAGXkMQD15TEAlucxADbpMQDG6jEAZ+wxAAjuMQCo7zEAOPExANnyMQB69DEAGvYxAKr3MQBL+TEA7PoxAIz8MQAc/jEAvf8xAF4BMgD+AjIAjgQyAC8GMgDQBzIAcAkyAAALMgChDDIAQg4yAOIPMgByETIAExMyALQUMgBVFjIA5BcyAIUZMgAmGzIAxhwyAFYeMgD3HzIAmCEyADgjMgDZJDIAaSYyAAooMgCqKTIASysyANssMgB8LjIAHDAyAK0xMgBNMzIA7jQyAI42MgAeODIAvzkyAGA7MgAAPTIAkD4yADFAMgDSQTIAckMyAAJFMgCjRjIAREgyAORJMgB0SzIAFU0yALZOMgBWUDIA91EyAIdTMgAoVTIAyFYyAFhYMgD5WTIAmlsyADpdMgDKXjIAa2AyAAxiMgCsYzIAPGUyAN1mMgB+aDIAHmoyAK5rMgBPbTIA8G4yAJBwMgAgcjIAwXMyAGJ1MgACdzIAkngyADN6MgDUezIAdH0yAAR/MgClgDIARoIyAOaDMgB2hTIAF4cyALiIMgBYijIA+YsyAImNMgAqjzIAypAyAFqSMgD7kzIAnJUyAD2XMgDMmDIAbZoyAA6cMgCunTIAT58yAN+gMgCAojIAIKQyALClMgBRpzIA8qgyAJKqMgAirDIAw60yAGSvMgAEsTIAlbIyADW0MgDWtTIAdrcyAAa5MgCnujIASLwyAOi9MgB4vzIAGcEyALrCMgBaxDIA6sUyAIvHMgAsyTIAzMoyAFzMMgD9zTIAns8yAD7RMgDO0jIAb9QyABDWMgCw1zIAUdkyAOHaMgCC3DIAIt4yALLfMgBT4TIA9OIyAJTkMgAk5jIAxecyAGbpMgAG6zIAluwyADfuMgDY7zIAePEyAAjzMgCp9DIASvYyAOr3MgB6+TIAG/syALz8MgBc/jIA7P8yAI0BMwAuAzMAzgQzAF4GMwD/BzMAoAkzAEALMwDQDDMAcQ4zABIQMwCyETMAQhMzAOMUMwCEFjMAJRgzALQZMwBVGzMA9hwzAJYeMwAmIDMAxyEzAGgjMwAIJTMAmCYzADkoMwDaKTMAeiszAAotMwCrLjMATDAzAOwxMwB9MzMAHTUzAL42MwBeODMA7jkzAI87MwAwPTMA0D4zAGBAMwABQjMAokMzAEJFMwDSRjMAc0gzABRKMwC0SzMARE0zAOVOMwCGUDMAJlIzALZTMwBXVTMA+FYzAJhYMwAoWjMAyVszAGpdMwAKXzMAmmAzADtiMwDcYzMAfGUzAAxnMwCtaDMATmozAO5rMwB+bTMAH28zAMBwMwBgcjMA8HMzAJF1MwAydzMA0ngzAGJ6MwADfDMApH0zAER/MwDUgDMAdYIzABaEMwC2hTMARoczAOeIMwCIijMAKIwzALiNMwBZjzMA+pAzAJqSMwAqlDMAy5UzAGyXMwANmTMAnJozAD2cMwDenTMAfp8zAA6hMwCvojMAUKQzAPClMwCApzMAIakzAMKqMwBirDMA8q0zAJOvMwA0sTMA1LIzAGW0MwAFtjMAprczAEa5MwDWujMAd7wzABi+MwC4vzMASMEzAOnCMwCKxDMAKsYzALrHMwBbyTMA/MozAIzMMwAszjMAzc8zAG7RMwAO0zMAntQzAD/WMwDg1zMAgNkzABDbMwCx3DMAUt4zAPLfMwCC4TMAI+MzAMTkMwBk5jMA9OczAJXpMwA26zMA1uwzAGbuMwAH8DMAqPEzAEjzMwDY9DMAefYzABr4MwC6+TMASvszAOv8MwCM/jMALAA0ALwBNABdAzQA/gQ0AJ4GNAAuCDQAzwk0AHALNAAQDTQAoA40AEEQNADiETQAghM0ABIVNACzFjQAVBg0AOQZNACEGzQAJR00AMYeNABmIDQA9iE0AJcjNAA4JTQA2CY0AGgoNAAJKjQAqis0AEotNADaLjQAezA0ABwyNAC8MzQATTU0AO02NACOODQALjo0AL47NABfPTQAAD80AKBANAAwQjQA0UM0AHJFNAACRzQAokg0AENKNADkSzQAhE00ABRPNAC1UDQAVlI0APZTNACGVTQAJ1c0AMhYNABoWjQA+Fs0AJldNAA6XzQA2mA0AGpiNAALZDQArGU0AExnNADcaDQAfWo0AB5sNACubTQATm80AO9wNACQcjQAMHQ0AMB1NABhdzQAAnk0AKJ6NAAyfDQA0300AHR/NAAUgTQApII0AEWENADmhTQAhoc0ABaJNAC3ijQAWIw0APiNNACIjzQAKZE0AMqSNABqlDQA+pU0AJuXNAA8mTQA3Zo0AGycNAANnjQArp80AE6hNADeojQAf6Q0ACCmNADApzQAUKk0APGqNACSrDQAMq40AMKvNABjsTQABLM0AJS0NAA1tjQA1bc0AHa5NAAWuzQAprw0AEe+NADovzQAiME0ABjDNAC5xDQAWsY0APrHNACKyTQAK8s0AMzMNABszjQA/M80AJ3RNAA+0zQA3tQ0AG7WNAAP2DQAsNk0AFDbNADg3DQAgd40ACLgNACy4TQAUuM0APPkNACU5jQANOg0AMTpNABl6zQABu00AKbuNAA28DQA1/E0AHjzNAAY9TQAqPY0AEn4NADq+TQAivs0ABr9NAC7/jQAXAA1APwBNQCMAzUALQU1AM4GNQBuCDUA/gk1AJ8LNQBADTUA4A41AHAQNQAREjUAshM1AEIVNQDiFjUAgxg1ACQaNQC0GzUAVB01APUeNQCWIDUAJiI1AMYjNQBnJTUACCc1AJgoNQA4KjUA2Ss1AHotNQAaLzUAqjA1AEsyNQDsMzUAjDU1AB03NQC9ODUAXjo1AP47NQCOPTUALz81ANBANQBwQjUAAEQ1AKFFNQBCRzUA4kg1AHJKNQATTDUAtE01AERPNQDkUDUAhVI1ACZUNQC2VTUAVlc1APdYNQCYWjUAKFw1AMhdNQBpXzUACmE1AJpiNQA6ZDUA22U1AHxnNQAcaTUArGo1AE1sNQDubTUAjm81AB5xNQC/cjUAYHQ1AAB2NQCQdzUAMXk1ANJ6NQBifDUAAn41AKN/NQBEgTUA1II1AHSENQAVhjUAtoc1AFaJNQDmijUAh4w1ACiONQDIjzUAWJE1APmSNQCalDUAOpY1AMqXNQBrmTUADJs1AJycNQA8njUA3Z81AH6hNQAOozUArqQ1AE+mNQDwpzUAkKk1ACCrNQDBrDUAYq41AAKwNQCSsTUAM7M1ANS0NQB0tjUABbg1AKW5NQBGuzUA5rw1AHa+NQAXwDUAuME1AFjDNQDoxDUAicY1ACrINQDKyTUAWss1APvMNQCczjUALNA1AMzRNQBt0zUADtU1AJ7WNQA+2DUA39k1AIDbNQAQ3TUAsN41AFHgNQDy4TUAguM1ACLlNQDD5jUAZOg1APTpNQCU6zUANe01ANbuNQBm8DUABvI1AKfzNQBI9TUA6PY1AHj4NQAZ+jUAuvs1AFr9NQDq/jUAiwA2ACwCNgDMAzYAXAU2AP0GNgCeCDYAPgo2AM4LNgBvDTYAEA82ALAQNgBAEjYA4RM2AIIVNgASFzYAshg2AFMaNgD0GzYAhB02ACQfNgDFIDYAZiI2APYjNgCWJTYANyc2ANgoNgB4KjYACCw2AKktNgBKLzYA6jA2AHoyNgAbNDYAvDU2AFw3NgDtODYAjTo2AC48NgDOPTYAXj82AP9ANgCgQjYAQEQ2ANBFNgBxRzYAEkk2AKJKNgBCTDYA4002AIRPNgAUUTYAtFI2AFVUNgD2VTYAhlc2ACZZNgDHWjYAaFw2APhdNgCYXzYAOWE2ANpiNgB6ZDYAG2Y2ALxnNgBcaTYA7Go2AI1sNgAubjYAzm82AF5xNgD/cjYAoHQ2ADB2NgDQdzYAcXk2ABJ7NgCifDYAQn42AON/NgCEgTYAFIM2ALSENgBVhjYA9oc2AIaJNgAmizYAx4w2AGiONgAIkDYAmJE2ADmTNgDalDYAepY2AAqYNgCrmTYATJs2AOycNgB9njYAHaA2AL6hNgBeozYA7qQ2AI+mNgAwqDYAwKk2AGCrNgABrTYAoq42ADKwNgDSsTYAc7M2ABS1NgCktjYARLg2APa5NgCWuzYAJr02AMe+NgBowDYACMI2AJjDNgA5xTYA2sY2AGrINgAKyjYAq8s2AEzNNgDczjYAfNA2AB3SNgC+0zYATtU2AO7WNgCP2DYAMNo2AMDbNgBg3TYAAd82AKLgNgBC4jYA0uM2AHPlNgAU5zYAteg2AETqNgDl6zYAhu02ACbvNgC28DYAV/I2APjzNgCY9TYAKPc2AMn4NgBq+jYA+vs2AJr9NgA7/zYA3AA3AGwCNwANBDcArQU3AE4HNwDeCDcAfgo3AB8MNwDADTcAUA83APAQNwCREjcAMhQ3AMIVNwBiFzcAAxk3AKQaNwA0HDcA1B03AHUfNwAWITcApiI3AEYkNwDnJTcAiCc3ACgpNwC4KjcAWSw3APotNwCaLzcAKjE3AMsyNwBsNDcADDY3AJw3NwA9OTcA3jo3AH48NwAOPjcArz83AFBBNwDgQjcAgEQ3ACFGNwDCRzcAUkk3APJKNwCTTDcANE43AMRPNwBkUTcABVM3AKZUNwBGVjcA1lc3AHdZNwAYWzcAuFw3AEheNwDpXzcAimE3ACpjNwC6ZDcAW2Y3APxnNwCMaTcALGs3AM1sNwBubjcA/m83AJ5xNwA/czcA4HQ3AHB2NwAQeDcAsXk3AFJ7NwDifDcAgn43ACOANwDEgTcAVIM3APWENwCVhjcANog3AMaJNwBmizcAB403AKiONwA4kDcA2JE3AHmTNwAalTcAupY3AEqYNwDrmTcAjJs3ACydNwC8njcAXaA3AP6hNwCeozcALqU3AM+mNwBwqDcAEKo3AKCrNwBBrTcA4q43AIKwNwASsjcAs7M3AFS1NwDktjcAhLg3ACW6NwDGuzcAVr03APa+NwCXwDcAOMI3AMjDNwBoxTcACcc3AKrINwA6yjcA2ss3AHvNNwAczzcArNA3AEzSNwDt0zcAjtU3AC7XNwC+2DcAX9o3AADcNwCg3TcAMN83ANHgNwBy4jcAAuQ3AKLlNwBD5zcA5Og3AHTqNwAU7DcAte03AFbvNwDm8DcAhvI3ACf0NwDI9TcAWPc3APj4NwCZ+jcAOvw3AMr9NwBq/zcACwE4AKwCOABMBDgA3QU4AH0HOAAeCTgArgo4AE4MOADvDTgAkA84ACAROADAEjgAYRQ4AAIWOACSFzgAMhk4ANMaOAB0HDgABB44AKQfOABFITgA5iI4AHYkOAAWJjgAtyc4AFgpOADoKjgAiCw4ACkuOADKLzgAWjE4APoyOACbNDgAPDY4ANw3OABsOTgADTs4AK48OAA+PjgA3j84AH9BOAAgQzgAsEQ4AFBGOADxRzgAkkk4ACJLOADCTDgAY044AARQOACUUTgANFM4ANVUOAB2VjgAFlg4AKZZOABHWzgA6Fw4AHheOAAYYDgAuWE4AFpjOAD6ZDgAimY4ACtoOADMaTgAXGs4APxsOACdbjgAPnA4AM5xOABuczgAD3U4ALB2OABAeDgA4Hk4AIF7OAAifTgAsn44AFKAOADzgTgAlIM4ACSFOADFhjgAZYg4AAaKOACWizgANo04ANeOOAB4kDgAGJI4AKiTOABJlTgA6pY4AIqYOAAamjgAu5s4AFydOADsnjgAjKA4AC2iOADOozgAXqU4AP6mOACfqDgAQKo4ANCrOABwrTgAEa84ALKwOABCsjgA4rM4AIO1OAAktzgAtLg4AFS6OAD1uzgAlr04ACa/OADGwDgAZ8I4AAjEOACoxTgAOMc4ANnIOAB6yjgAGsw4AKrNOABLzzgA7NA4AHzSOAAc1DgAvdU4AF7XOADu2DgAjto4AC/cOADQ3TgAYN84AADhOACh4jgAQuQ4ANLlOABy5zgAE+k4ALTqOABE7DgA5O04AIXvOAAm8TgAtvI4AFb0OAD39TgAmPc4ACj5OADI+jgAafw4AAr+OACa/zgAOgE5ANsCOQB8BDkADAY5AK0HOQBNCTkA7go5AH4MOQAeDjkAvw85AGAROQAAEzkAkBQ5ADEWOQDSFzkAchk5AAIbOQCjHDkARB45ANQfOQB0ITkAFSM5ALYkOQBGJjkA5ic5AIcpOQAoKzkAuCw5AFguOQD5LzkAmjE5ACozOQDKNDkAazY5AAw4OQCcOTkAPDs5AN08OQB+PjkADkA5AK5BOQBPQzkA8EQ5AIBGOQAgSDkAwUk5AGJLOQDyTDkAkk45ADNQOQDUUTkAZFM5AARVOQClVjkARlg5ANZZOQB2WzkAF105ALheOQBIYDkA6GE5AIljOQAqZTkAumY5AFpoOQD7aTkAnGs5ACxtOQDMbjkAbXA5AA5yOQCeczkAPnU5AN92OQCAeDkAEHo5ALB7OQBRfTkA8n45AIKAOQAigjkAw4M5AGSFOQD0hjkAlYg5ADWKOQDWizkAZo05AAaPOQCnkDkASJI5ANiTOQB4lTkAGZc5ALqYOQBKmjkA6ps5AIudOQAsnzkAvKA5AFyiOQD9ozkAnqU5AC6nOQDOqDkAb6o5ABCsOQCgrTkAQK85AOGwOQCCsjkAErQ5ALK1OQBTtzkA9Lg5AIS6OQAkvDkAxb05AGa/OQD2wDkAlsI5ADfEOQDYxTkAaMc5AAjJOQCpyjkASsw5ANrNOQB6zzkAG9E5ALzSOQBM1DkA7NU5AI3XOQAu2TkAvto5AF7cOQD/3TkAoN85ADDhOQDQ4jkAceQ5ABLmOQCi5zkAQuk5AOPqOQCE7DkAFO45ALTvOQBV8TkA9vI5AIb0OQAm9jkAx/c5AGj5OQD4+jkAmPw5ADn+OQDa/zkAagE6AAoDOgCrBDoATAY6ANwHOgB9CToAHQs6AL4MOgBODjoA7g86AI8ROgAwEzoAwBQ6AGAWOgABGDoAohk6ADIbOgDSHDoAcx46ABQgOgCkIToARCM6AOUkOgCGJjoAFig6ALYpOgBXKzoA+Cw6AIguOgAoMDoAyTE6AGozOgD6NDoAmjY6ADs4OgDcOToAbDs6AAw9OgCtPjoATkA6AN5BOgB+QzoAH0U6AMBGOgBQSDoA8Ek6AJFLOgAyTToAwk46AGJQOgADUjoApFM6ADRVOgDUVjoAdVg6ABZaOgCmWzoARl06AOdeOgCIYDoAGGI6ALhjOgBZZToA+mY6AIpoOgAqajoAy2s6AGxtOgD8bjoAnHA6AD1yOgDeczoAbnU6AA53OgCveDoAUHo6AOB7OgCAfToAIX86AMKAOgBSgjoA8oM6AJOFOgA0hzoAxIg6AGWKOgAFjDoApo06ADaPOgDWkDoAd5I6ABiUOgColToASJc6AOmYOgCKmjoAGpw6ALqdOgBbnzoA/KA6AIyiOgAspDoAzaU6AF2nOgD+qDoAnqo6AD+sOgDgrToAcK86ABCxOgCxsjoAUrQ6AOK1OgCCtzoAI7k6AMS6OgBUvDoA9L06AJW/OgA2wToAxsI6AGbEOgAHxjoAqMc6ADjJOgDYyjoAecw6ABrOOgCqzzoAStE6AOvSOgCM1DoAHNY6ALzXOgBd2ToA7do6AI7cOgAu3joAz986AHDhOgAA4zoAoOQ6AEHmOgDi5zoAcuk6ABLrOgCz7DoAQ+46AOTvOgCE8ToAJfM6AMb0OgBW9joA9vc6AJf5OgA4+zoAyPw6AGj+OgAJADsAqgE7ADoDOwDaBDsAewY7ABwIOwCsCTsATQs7AO0MOwCODjsAHhA7AL4ROwBfEzsAABU7AJAWOwAwGDsA0Rk7AHIbOwACHTsAoh47AEMgOwDTITsAdCM7ABQlOwC1JjsARSg7AOYpOwCGKzsAJy07AMguOwBYMDsA+DE7AJkzOwA6NTsAyjY7AGo4OwALOjsArDs7ADw9OwDcPjsAfUA7AB5COwCuQzsATkU7AO9GOwCQSDsAIEo7AMBLOwBhTTsAAk87AJJQOwAyUjsA01M7AHRVOwAEVzsApFg7AEVaOwDVWzsAdl07ABZfOwC3YDsAR2I7AOhjOwCIZTsAKWc7AMpoOwBaajsA+ms7AJttOwArbzsAzHA7AGxyOwANdDsArnU7AD53OwDeeDsAf3o7ACB8OwCwfTsAUH87APGAOwCSgjsAIoQ7AMKFOwBjhzsABIk7AJSKOwA1jDsA1Y07AHaPOwAGkTsAppI7AEeUOwDolTsAeJc7ABiZOwC5mjsAWpw7AOqdOwCKnzsAK6E7ALuiOwBcpDsA/KU7AJ2nOwA+qTsAzqo7AG6sOwAPrjsAsK87AECxOwDgsjsAgbQ7ACK2OwCytzsAUrk7APO6OwCUvDsAJL47AMS/OwBlwTsA9cI7AJbEOwA2xjsA18c7AHjJOwAIyzsAqMw7AEnOOwDqzzsAetE7ABrTOwC71DsAXNY7AOzXOwCM2TsALds7AM7cOwBe3jsA/t87AJ/hOwBA4zsA0OQ7AHDmOwAR6DsAsuk7AELrOwDi7DsAg+47ACTwOwC08TsAVPM7APX0OwCF9jsAJvg7AMb5OwBn+zsA9/w7AJj+OwA4ADwA2QE8AGkDPAAKBTwAqgY8AEsIPADsCTwAfAs8AB0NPAC9DjwAXhA8AO4RPACOEzwALxU8ANAWPABgGDwAABo8AKEbPABCHTwA0h48AHIgPAATIjwAtCM8AEQlPADkJjwAhSg8ACYqPAC2KzwAVi08APcuPACYMDwAKDI8AMgzPABpNTwA+TY8AJo4PAA6OjwA2zs8AGs9PAAMPzwArEA8AE1CPADdQzwAfkU8AB5HPAC/SDwAYEo8APBLPACQTTwAMU88ANJQPABiUjwAAlQ8AKNVPABEVzwA1Fg8AHRaPAAVXDwAtl08AEZfPADmYDwAh2I8AChkPAC4ZTwAWGc8APloPACJajwAKmw8AMptPABrbzwA+3A8AJxyPAA8dDwA3XU8AG13PAAOeTwArno8AE98PADffTwAgH88ACCBPADBgjwAYoQ8APKFPACShzwAM4k8ANSKPABkjDwABY48AKWPPABGkTwA1pI8AHaUPAAXljwAuJc8AEiZPADomjwAiZw8ACqePAC6nzwAWqE8APuiPACcpDwALKY8AMynPABtqTwA/ao8AJ6sPAA+rjwA3688AICxPAAQszwAsLQ8AFG2PADytzwAgrk8ACK7PADDvDwAU748APS/PACUwTwANcM8AMXEPABmxjwABsg8AKfJPAA3yzwA2Mw8AHjOPAAZ0DwAutE8AErTPADq1DwAi9Y8ACzYPAC82TwAXNs8AP3cPACe3jwALuA8AM7hPABv4zwAEOU8AKDmPABA6DwA4ek8AILrPAAS7TwAsu48AFPwPADj8TwAhPM8ACT1PADF9jwAVfg8APb5PACW+zwAN/08AMf+PABoAD0ACAI9AKkDPQA5BT0A2gY9AHoIPQAbCj0AvAs9AEwNPQDtDj0AjRA9AC4SPQC+Ez0AXhU9AP8WPQCPGD0AMBo9ANAbPQBxHT0AAR89AKIgPQBCIj0A4yM9AHMlPQAUJz0AtCg9AFUqPQDlKz0Ahi09ACYvPQDHMD0AVzI9APgzPQCYNT0AOTc9ANo4PQBqOj0ACjw9AKs9PQBMPz0A3EA9AHxCPQAdRD0AvkU9AE5HPQDuSD0Aj0o9ADBMPQDATT0AYE89AAFRPQCiUj0AMlQ9ANJVPQBzVz0AFFk9AKRaPQBEXD0A5V09AHVfPQAWYT0AtmI9AFdkPQD4ZT0AiGc9AChpPQDJaj0Aamw9APptPQCabz0AO3E9AMtyPQBsdD0ADHY9AK13PQA9eT0A3no9AH58PQAffj0Ar389AFCBPQDwgj0AkYQ9ACGGPQDChz0AYok9AAOLPQCTjD0ANI49ANWPPQB1kT0ABZM9AKaUPQBGlj0A55c9AIiZPQAYmz0AuJw9AFmePQD6nz0AiqE9ACqjPQDLpD0AbKY9APynPQCcqT0APas9AN6sPQBurj0ADrA9AK+xPQA/sz0A4LQ9AIC2PQAhuD0Asbk9AFK7PQDyvD0Ak749ACPAPQDEwT0AZMM9AAXFPQCVxj0ANsg9ANbJPQB3yz0AB809AKjOPQBI0D0A6dE9AIrTPQAa1T0AutY9AFvYPQD82T0AjNs9ACzdPQDN3j0AbuA9AP7hPQCe4z0AP+U9AODmPQBw6D0AEOo9ALHrPQBB7T0A4u49AILwPQAj8j0AxPM9AFT1PQD09j0Alfg9ACX6PQDG+z0AZv09AAf/PQCXAD4AOAI+ANgDPgB5BT4ACQc+AKoIPgBKCj4A6ws+AHsNPgAcDz4AvRA+AF0SPgDtEz4AjhU+AC4XPgDPGD4AXxo+AAAcPgCgHT4AQR8+ANEgPgByIj4AEiQ+ALMlPgBUJz4A5Cg+AIQqPgAlLD4Axi0+AFYvPgD2MD4AlzI+ADg0PgDINT4AaDc+AAk5PgCZOj4AOjw+ANo9PgB7Pz4AC0E+AKxCPgBMRD4A7UU+AH1HPgAeST4Avko+AF9MPgDvTT4AkE8+ADBRPgDRUj4AclQ+AAJWPgCiVz4AQ1k+AORaPgB0XD4AFF4+ALVfPgBWYT4A5mI+AIZkPgAnZj4AyGc+AFhpPgD4aj4AmWw+ACluPgDKbz4AanE+AAtzPgCbdD4APHY+ANx3PgB9eT4ADXs+AK58PgBOfj4A738+AH+BPgAggz4AwIQ+AGGGPgDxhz4Akok+ADKLPgDTjD4AY44+AASQPgClkT4ARZM+ANWUPgB2lj4AFpg+ALeZPgBHmz4A6Jw+AIiePgApoD4AyqE+AFqjPgD6pD4Am6Y+ACuoPgDMqT4AbKs+AA2tPgCurj4APrA+AN6xPgB/sz4AILU+ALC2PgBQuD4A8bk+AIG7PgAivT4Awr4+AGPAPgDzwT4AlMM+ADTFPgDVxj4AZcg+AAbKPgCmyz4AR80+ANfOPgB40D4AGNI+ALnTPgBJ1T4A6tY+AIrYPgAr2j4Au9s+AFzdPgD83j4AneA+AC3iPgDO4z4AbuU+AA/nPgCw6D4AQOo+AODrPgCB7T4AIu8+ALLwPgBS8j4A8/M+AIP1PgAk9z4AxPg+AGX6PgD1+z4Alv0+ADb/PgDXAD8AZwI/AAgEPwCoBT8ASQc/AOoIPwB6Cj8AGgw/ALsNPwBcDz8A7BA/AI0SPwAtFD8AvRU/AF4XPwD+GD8Anxo/AC8cPwDQHT8AcB8/ABEhPwChIj8AQiQ/AOIlPwCDJz8AEyk/ALQqPwBULD8A9S0/AIUvPwAmMT8AxjI/AGc0PwD3NT8AmDc/ADg5PwDZOj8AaTw/AAo+PwCqPz8AS0E/ANtCPwB8RD8AHEY/AL1HPwBNST8A7ko/AI5MPwAvTj8Av08/AGBRPwAAUz8AoVQ/AEJWPwDSVz8Aclk/ABNbPwCjXD8ARF4/AORfPwCFYT8AFWM/ALZkPwBWZj8A92c/AIdpPwAoaz8AyGw/AGluPwD5bz8AmnE/ADpzPwDbdD8Aa3Y/AAx4PwCseT8ATXs/AN18PwB+fj8AHoA/AL+BPwBPgz8A8IQ/AJCGPwAxiD8AwYk/AGKLPwACjT8Ao44/ADOQPwDUkT8AdZM/ABWVPwCllj8ARpg/AOaZPwCHmz8AF50/ALiePwBYoD8A+aE/AImjPwAqpT8AyqY/AGuoPwD7qT8AnKs/ADytPwDdrj8AbbA/AA6yPwCusz8AT7U/AN+2PwCAuD8AILo/AMG7PwBivT8A8r4/AJLAPwAzwj8Aw8M/AGTFPwAExz8Apcg/ADXKPwDWyz8Ads0/ABfPPwCn0D8ASNI/AOjTPwCJ1T8AGdc/ALrYPwBa2j8A+9s/AIvdPwAs3z8AzOA/AG3iPwD94z8AnuU/AD7nPwDf6D8Ab+o/ABDsPwCw7T8AUe8/AOHwPwCC8j8AIvQ/AMP1PwBT9z8A9Pg/AJT6PwA1/D8Axf0/AGb/PwAGAUAApwJAAEgEQADYBUAAeAdAABkJQACpCkAASgxAAOoNQACLD0AAGxFAALwSQABdFEAA/RVAAI0XQAAuGUAAzhpAAG8cQAD/HUAAoB9AAEAhQADhIkAAgiRAABImQACyJ0AAUylAAOMqQACELEAAJC5AAMUvQABVMUAA9jJAAJY0QAA3NkAAxzdAAGg5QAAIO0AAqTxAADk+QADaP0AAekFAABtDQACrREAATEZAAOxHQACNSUAAHUtAAL5MQABeTkAA/09AAI9RQAAwU0AA0FRAAHFWQAABWEAAollAAEJbQADjXEAAc15AABRgQAC0YUAAVWNAAOVkQACGZkAAJmhAAMdpQABXa0AA+GxAAJhuQAA5cEAA2nFAAHpzQAAbdUAAq3ZAAEx4QADteUAAjXtAAB19QAC+fkAAXoBAAP+BQACPg0AAMIVAANCGQABxiEAAAYpAAKKLQABCjUAA445AAHOQQAAUkkAAtJNAAFWVQADllkAAhphAACaaQADHm0AAV51AAPieQACYoEAAOaJAAMmjQABqpUAACqdAAKuoQAA7qkAA3KtAAHytQAAdr0AArbBAAE6yQADus0AAj7VAAB+3QADAuEAAYLpAAPC7QACRvUAAMr9AANLAQABzwkAAA8RAAKTFQABEx0AA5chAAHXKQAAWzEAAts1AAFfPQADn0EAAiNJAACjUQADJ1UAAWddAAPrYQACa2kAAO9xAAMvdQABs30AADOFAAJziQAA95EAA3uVAAH7nQAAf6UAAr+pAAFDsQADw7UAAke9AACHxQADC8kAAYvRAAAP2QACT90AANPlAANX6QAB1/EAABf5AAKb/QABGAUEA5wJBAHcEQQAYBkEAuAdBAEgJQQDpCkEAigxBACoOQQDLD0EAWxFBAPwSQQCcFEEAPRZBAM0XQQBuGUEADhtBAK8cQQA/HkEA4B9BAIAhQQAhI0EAsSRBAFImQQDyJ0EAkylBACMrQQDELEEAZC5BAAUwQQCVMUEANjNBANY0QQB3NkEABzhBAKg5QQBIO0EA6TxBAHk+QQAaQEEAukFBAFtDQQDrREEAjEZBACxIQQDNSUEAXUtBAP5MQQCeTkEALlBBAM9RQQBwU0EAEFVBALFWQQBBWEEA4llBAIJbQQAjXUEAs15BAFRgQQD0YUEAlWNBACVlQQDGZkEAZmhBAAdqQQCXa0EAOG1BANhuQQB5cEEACXJBAKpzQQBKdUEA63ZBAHt4QQAcekEAvXtBAF19QQDtfkEAjoBBAC6CQQC+g0EAX4VBAACHQQCgiEEAQYpBANGLQQByjUEAEo9BALOQQQBDkkEA5JNBAISVQQAll0EAtZhBAFaaQQD2m0EAl51BACefQQDIoEEAaKJBAAmkQQCZpUEAOqdBANqoQQB7qkEAC6xBAKytQQBMr0EA7bBBAH2yQQAetEEAvrVBAF+3QQDvuEEAkLpBADC8QQDRvUEAYb9BAALBQQCiwkEAMsRBANPFQQB0x0EAFMlBAKTKQQBFzEEA5s1BAIbPQQAn0UEAt9JBAFjUQQD41UEAmddBACnZQQDK2kEAatxBAAveQQCb30EAPOFBANziQQB95EEADeZBAK7nQQBO6UEA7+pBAH/sQQAg7kEAwO9BAGHxQQDx8kEAkvRBADL2QQDC90EAY/lBAAT7QQCl/EEANP5BANX/QQB2AUIAFgNCALcEQgBHBkIA6AdCAIgJQgApC0IAuQxCAFoOQgD6D0IAmxFCACsTQgDMFEIAbBZCAP0XQgCdGUIAPhtCAN4cQgB/HkIADyBCALAhQgBQI0IA8SRCAIEmQgAiKEIAwilCAGMrQgDzLEIAlC5CADQwQgDVMUIAZTNCAAY1QgCmNkIARzhCANc5QgB4O0IAGD1CAKg+QgBJQEIA6kFCAIpDQgAaRUIAu0ZCAFxIQgD8SUIAjEtCAC1NQgDOTkIAblBCAA9SQgCfU0IAQFVCAOBWQgCBWEIAEVpCALJbQgBSXUIA815CAINgQgAkYkIAxGNCAGVlQgD1ZkIAlmhCADZqQgDXa0IAZ21CAAhvQgCocEIASXJCANlzQgB6dUIAGndCALt4QgBLekIA7HtCAI19QgAtf0IAvYBCAF6CQgD+g0IAjoVCAC+HQgDQiEIAcIpCAACMQgChjUIAQo9CAOKQQgBykkIAE5RCALSVQgBUl0IA9ZhCAIWaQgAmnEIAxp1CAGefQgD3oEIAmKJCADikQgDZpUIAaadCAAqpQgCqqkIAS6xCANutQgB8r0IAHLFCAL2yQgBNtEIA7rVCAI63QgAvuUIAv7pCAGC8QgAAvkIAkL9CADHBQgDSwkIAcsRCAALGQgCjx0IARMlCAOTKQgB0zEIAFc5CALbPQgBW0UIA99JCAIfUQgAo1kIAyNdCAGnZQgD52kIAmtxCADreQgDb30IAa+FCAAzjQgCs5EIATeZCAN3nQgB+6UIAHutCAL/sQgBP7kIA8O9CAJDxQgAx80IAwfRCAGL2QgAC+EIAo/lCADP7QgDU/EIAdf5CABUAQwClAUMARgNDAOYEQwB2BkMAFwhDALgJQwBYC0MA6AxDAIkOQwAqEEMAyhFDAFoTQwD7FEMAnBZDADwYQwDNGUMAbRtDAA4dQwCuHkMATyBDAN8hQwCAI0MAICVDAMEmQwBRKEMA8ilDAJIrQwAzLUMAwy5DAGQwQwAEMkMApTNDADU1QwDWNkMAdjhDABc6QwCnO0MASD1DAOg+QwB4QEMAGUJDALpDQwBaRUMA6kZDAItIQwAsSkMAzEtDAG1NQwD9TkMAnlBDAD5SQwDfU0MAb1VDABBXQwCwWEMAUVpDAOFbQwCCXUMAIl9DALJgQwBTYkMA9GNDAJRlQwAkZ0MAxWhDAGZqQwAGbEMAlm1DADdvQwDYcEMAeHJDAAh0QwCpdUMASndDAOp4QwCLekMAG3xDALx9QwBdf0MA/YBDAI2CQwAuhEMAzoVDAG+HQwD/iEMAoIpDAECMQwDhjUMAcY9DABKRQwCykkMAQpRDAOOVQwCEl0MAJJlDALWaQwBVnEMA9p1DAJafQwAmoUMAx6JDAGikQwAIpkMAmKdDADmpQwDaqkMAeqxDABuuQwCrr0MATLFDAOyyQwB8tEMAHbZDAL63QwBeuUMA/7pDAI+8QwAwvkMA0L9DAHHBQwABw0MAosRDAELGQwDjx0MAc8lDABTLQwC0zEMAVc5DAOXPQwCG0UMAJtNDALbUQwBX1kMA+NdDAJjZQwAo20MAydxDAGreQwAK4EMAmuFDADvjQwDc5EMAfOZDAAzoQwCt6UMATutDAO7sQwB+7kMAH/BDAMDxQwBg80MAAfVDAJH2QwAy+EMA0vlDAHP7QwAD/UMApP5DAEUARADlAUQAdQNEABYFRAC2BkQAVwhEAOcJRACIC0QAKA1EALgORABZEEQA+hFEAJoTRAAqFUQAyxZEAGwYRAAMGkQAnRtEAD0dRADeHkQAfiBEAA4iRACvI0QAUCVEAPAmRACAKEQAISpEAMIrRABiLUQAAy9EAJMwRAA0MkQA1DNEAHU1RAAFN0QApjhEAEY6RADnO0QAdz1EABg/RAC4QEQAWUJEAOlDRACKRUQAKkdEAMtIRABbSkQA/EtEAJxNRAAsT0QAzVBEAG5SRAAOVEQAnlVEAD9XRADgWEQAgFpEABBcRACxXUQAUl9EAPJgRACCYkQAI2REAMRlRABkZ0QABWlEAJVqRAA2bEQA1m1EAHdvRAAHcUQAqHJEAEh0RADpdUQAeXdEABp5RAC6ekQASnxEAOt9RACMf0QALYFEALyCRABdhEQA/oVEAJ6HRAAuiUQAz4pEAHCMRAAQjkQAsY9EAEGRRADikkQAgpREACOWRACzl0QAVJlEAPSaRACFnEQAJZ5EAMafRABmoUQA9qJEAJekRAA4pkQA2KdEAGipRAAJq0QAqqxEAEquRADar0QAe7FEAByzRAC8tEQATLZEAO23RACOuUQALrtEAL68RABfvkQAAMBEAKDBRABBw0QA0cREAHLGRAASyEQAs8lEAEPLRADkzEQAhM5EACXQRAC10UQAVtNEAPbURACX1kQAJ9hEAMjZRABo20QA+NxEAJneRAA64EQA2uFEAGrjRAAL5UQArOZEAEzoRADc6UQAfetEAB7tRAC+7kQATvBEAO/xRACQ80QAMPVEAMD2RABh+EQAAvpEAKL7RAAy/UQA0/5EAHQARQAVAkUApANFAEUFRQDmBkUAhghFACcKRQC3C0UAWA1FAPgORQCZEEUAKRJFAMoTRQBqFUUACxdFAJsYRQA8GkUA3BtFAG0dRQANH0UAriBFAE4iRQDeI0UAfyVFACAnRQDAKEUAUCpFAPErRQCSLUUAMi9FAMIwRQBjMkUABDRFAKQ1RQA0N0UA1ThFAHY6RQAWPEUApj1FAEc/RQDoQEUAiEJFAClERQC5RUUAWkdFAPpIRQCbSkUAK0xFAMxNRQBsT0UA/FBFAJ1SRQA+VEUA3lVFAG5XRQAPWUUAsFpFAFBcRQDgXUUAgV9FACJhRQDCYkUAUmRFAPNlRQCUZ0UANGlFAMRqRQBlbEUABm5FAKZvRQBHcUUA13JFAHh0RQAYdkUAqHdFAEl5RQDqekUAinxFABp+RQC7f0UAXIFFAP2CRQCMhEUALYZFAM6HRQBuiUUA/opFAJ+MRQBAjkUA4I9FAHCRRQARk0UAspRFAFKWRQDil0UAg5lFACSbRQDEnEUAVZ5FAPWfRQCWoUUANqNFANekRQBnpkUACKhFAKipRQBJq0UA2axFAHquRQAasEUAqrFFAEuzRQDstEUAjLZFABy4RQC9uUUAXrtFAP68RQCOvkUAL8BFANDBRQBww0UAAMVFAKHGRQBCyEUA4slFAHLLRQATzUUAtM5FAFTQRQDk0UUAhdNFACbVRQDG1kUAVthFAPfZRQCY20UAON1FAMjeRQBp4EUACuJFAKrjRQBL5UUA2+ZFAHzoRQAc6kUArOtFAE3tRQDu7kUAjvBFAB7yRQC/80UAYPVFAAD3RQCQ+EUAMfpFANL7RQBy/UUAAv9FAKMARgBEAkYA5QNGAHQFRgAVB0YAtghGAFYKRgDmC0YAhw1GACgPRgDIEEYAWBJGAPkTRgCaFUYAOhdGAMoYRgBrGkYADBxGAKwdRgA9H0YA3SBGAH4iRgAeJEYAriVGAE8nRgDwKEYAkCpGACAsRgDSLUYAci9GAAIxRgC0MkYAVDRGAOQ1RgCWN0YANjlGAMY6RgBnPEYACD5GAKg/RgBJQUYA6kJGAIpERgArRkYAu0dGAFxJRgD8SkYAjExGAC1ORgDeT0YAf1FGACBTRgDAVEYAYVZGAAJYRgCiWUYAQ1tGAORcRgCVXkYAJWBGAMZhRgB3Y0YAB2VGAKhmRgBIaEYA2GlGAHlrRgAabUYAum5GAEpwRgDrcUYAjHNGAC11RgDNdkYAbnhGAA56RgCee0YAP31GAOB+RgCAgEYAEIJGALGDRgBShUYA8oZGAIKIRgAjikYAxItGAGSNRgD0jkYAlZBGADaSRgDWk0YAZpVGAAeXRgComEYASJpGANibRgB5nUYAGp9GALqgRgBKokYA66NGAIylRgAsp0YAvKhGAF2qRgD+q0YAnq1GAC6vRgDPsEYAcLJGABC0RgCgtUYAQbdGAOK4RgCCukYAI7xGALO9RgBUv0YA9MBGAITCRgAlxEYA1sVGAGbHRgAHyUYAuMpGAEjMRgDpzUYAis9GACrRRgC60kYAW9RGAPzVRgCc10YAPdlGAN7aRgB+3EYAH95GAMDfRgBg4UYAAeNGAKLkRgBC5kYA0udGAHPpRgAU60YAtOxGAEXuRgDl70YAhvFGACbzRgDH9EYAaPZGAAj4RgCY+UYAOftGANr8RgB6/kYACgBHAKsBRwBMA0cA7ARHAHwGRwAdCEcAvglHAF4LRwDuDEcAjw5HADAQRwDQEUcAYBNHAAEVRwCiFkcAQhhHANIZRwBzG0cAFB1HALQeRwBEIEcA5SFHAIYjRwAmJUcAtiZHAFcoRwD4KUcAmCtHACgtRwDJLkcAajBHAAoyRwCaM0cAOzVHANw2RwB9OEcADDpHAK07RwBOPUcA7j5HAH5ARwAfQkcAwENHAGBFRwABR0cAokhHAEJKRwDSS0cAc01HABRPRwC0UEcARFJHAAZURwCWVUcAN1dHAOhYRwB4WkcAGVxHALpdRwBaX0cA+2BHAJxiRwAsZEcAzGVHAG1nRwAOaUcArmpHAD5sRwDfbUcAgG9HACBxRwCwckcAUXRHAPJ1RwCSd0cAInlHAMN6RwBkfEcABH5HAJR/RwA1gUcA1oJHAHaERwAGhkcAp4dHAEiJRwDYikcAeIxHABmORwC6j0cAWpFHAOqSRwCLlEcALJZHALyXRwBcmUcA/ZpHAJ6cRwA+nkcAzp9HAG+hRwAQo0cAsKRHAECmRwDhp0cAgqlHACKrRwCyrEcAU65HAPSvRwCVsUcAJLNHAMW0RwBmtkcABrhHAJa5RwBIu0cA6LxHAHi+RwAqwEcAysFHAFrDRwD7xEcAnMZHADzIRwDdyUcAbctHAA7NRwCuzkcAT9BHAPDRRwCh00cAQtVHAOLWRwBy2EcAE9pHALTbRwBU3UcA5N5HAIXgRwAm4kcAxuNHAFblRwD35kcAmOhHADjqRwDZ60cAeu1HABrvRwCq8EcAS/JHAOzzRwCM9UcAHPdHAL34RwBe+kcA/vtHAI79RwAv/0cA0ABIAHACSAAABEgAoQVIAEIHSADiCEgAcgpIABMMSAC0DUgAVQ9IAOQQSACFEkgAJhRIAMYVSABWF0gA9xhIAJgaSAA4HEgAyB1IAGkfSAAKIUgAqiJIADokSADbJUgAfCdIABwpSACtKkgATSxIAO4tSACOL0gAHjFIAL8ySABgNEgA8DVIAJA3SAAxOUgA4jpIAHI8SAATPkgAxD9IAFRBSAD1QkgAlkRIACZGSADGR0gAZ0lIAAhLSACoTEgAOE5IANlPSAB6UUgAK1NIAMxUSABsVkgADVhIAK5ZSABOW0gAAF1IAKBeSAAwYEgA4mFIAIJjSAASZUgAxGZIAGRoSAAFakgApmtIAEZtSADWbkgAd3BIABhySAC4c0gAWXVIAPp2SACaeEgAKnpIAMt7SABsfUgADH9IAJ2ASAA9gkgA3oNIAH6FSAAOh0gAr4hIAFCKSADwi0gAgI1IACGPSADCkEgAYpJIAPKTSACTlUgANJdIANSYSABkmkgABZxIAKadSABGn0gA1qBIAHeiSAAYpEgAqKVIAEinSADpqEgAiqpIACqsSAC6rUgAW69IAPywSACcskgALLRIAM21SABut0gADrlIAJ66SAA/vEgA4L1IAIC/SAAQwUgAscJIAFLESADyxUgAgsdIACPJSADEykgAZMxIAPTNSACVz0gANtFIANbSSABm1EgAB9ZIAKjXSABI2UgA6dpIAIrcSAAq3kgAy99IAGzhSAD84kgAnORIAD3mSADe50gAfulIAB/rSADA7EgAYO5IABLwSACy8UgAQvNIAOP0SACE9kgAJPhIALX5SABV+0gA9vxIAJb+SAA3AEkA2AFJAGgDSQAZBUkAugZJAFoISQDqCUkAiwtJACwNSQDMDkkAXBBJAP0RSQCeE0kAPhVJAM4WSQBvGEkAEBpJALAbSQBAHUkA4R5JAIIgSQAiIkkAsiNJAFMlSQD0JkkAlShJACQqSQDFK0kAZi1JAAYvSQCWMEkANzJJANgzSQBoNUkACDdJAKk4SQBKOkkA6jtJAHo9SQAbP0kAvEBJAFxCSQDtQ0kAjUVJAC5HSQDOSEkAXkpJAP9LSQCgTUkAQE9JANBQSQBxUkkAElRJAKJVSQBCV0kA41hJAIRaSQAUXEkAtF1JAFVfSQD2YEkAlmJJACZkSQDHZUkAaGdJAAhpSQCYakkAOWxJANptSQB6b0kACnFJAKtySQBMdEkA3HVJAHx3SQAdeUkAvnpJAE58SQDufUkAj39JADCBSQDQgkkAYIRJAAGGSQCih0kAQolJANKKSQBzjEkAFI5JALSPSQBEkUkA5ZJJAIaUSQAmlkkAtpdJAFeZSQD4mkkAiJxJACieSQDJn0kAaqFJAPqiSQCapEkAO6ZJANynSQBsqUkADKtJAK2sSQBOrkkA7q9JAH6xSQAfs0kAwLRJAGC2SQDwt0kAkblJADK7SQDSvEkAYr5JAAPASQCkwUkANMNJANXESQB1xkkAFshJAKbJSQBGy0kA58xJAIjOSQAY0EkAuNFJAFnTSQD61EkAmtZJACrYSQDL2UkAbNtJAAzdSQCc3kkAPeBJAN7hSQB+40kADuVJAK/mSQBQ6EkA8OlJAIDrSQAh7UkAwu5JAFLwSQDy8UkAk/NJADT1SQDE9kkAZPhJAAX6SQCm+0kANv1JANb+SQB3AEoAGAJKALgDSgBIBUoA6QZKAIoISgAqCkoAugtKAFsNSgD8DkoAnBBKACwSSgDNE0oAbhVKAP4WSgCeGEoAPxpKAOAbSgBwHUoAEB9KAAA</prop>
				<prop name="Temps">REFSWgAAYCYCAIBgIf/Xo3A9CrdAQP+4HoXrUfhAQL2k8PDXw0FAAACj/3C9QkCuR+F6dxTuQw0DzkRAEAD/rkfBRUApXI/fwvWoRkAgAOF635RHQPYoJwB1SP1A+PC4HmVJQOy+QACFS0pASB4BZ/tLQAcBPUpMQDPeXgJNQJqZZwAZTttAHz4B/k798+NPtjUDZVA1A9VQLQNk21FA7vLXUfXzSFLeZQO5UkB7LgEqU+4NA55TQCgAKFwPd1RAw8AAj4JUbQN7DlUNA35VQHEGAdvwVf3zY1YtA9RWtjUDRVddA7NXPQMlbVgdA7FYrQMaWZUD21dZxQNCWQUDDVm2vQPPWGUDiViVA0e3WEBmThH2V00T1i1XrQPKVzUDxWQX9vJByGQfhh9oG/7zrB9S9vEhwcQXvh/IE+nywOwf/h0ABgMUJw4vMC9CL1QvZi8YIwJGArt0L4Ylni+wL4ohpgMAvC/OL9gv6iHmLQY/GD86PwBMP14/cD+CP5Q/pj+4P8o/QNw/7j8ATxJPJE9OArcsTwA2T0hPck9cT35PkE+6T8xPAN5P8E8CXxRfrkUuXR5fQF8ASl9kX25fkF+CX5xfxl/AXwA6X+xftl8obxJvRG8Wb3BvAIJvXG/uX2hvym/cb65vqG8Awm8kf/5vOH8af1x/bn+AfwBaf5x/nn+wf8J/7H8mfwiPABqPRI/Wf0iPeo9Uj2aPmI8Aqo/Ej7aPwI/aj/yPDp/ojwBCn0yfVp9onzKfpJ+Gn9CfALqf5J/2n/iPCq8sr06vQK8AWq+Er2avGK9yr7yvxq/YrwCyrwS/Dr/gr0q/XL8uv2C/APKvnL+mv3C/yr8sP9a/iL8AIs/8vzbPKL/iv2zPhs+AzwAyz6zP1s/Az9LPpM8G35jPADrfTN8m32jfit+c3xbfqN8Aut/k397f+N8K7xzv1t/o3wA670zvJu+Q73LvhO++79DvAGLv7O/u7xj/Mv88//bvWP8Aev+U/37/kP+i/8z/Xs/g/wASD+z/rv84DyoPZA9eD1APACIPtA+WD7gPeg/sD94PCB8AGh8sHy4faB9CH4Qffh/QDwCqH8Qfth94H+If9B/OHwgvADIvPC9mLzgvUi98L44voC8A4i/0L64v0C8qPzw/Bj8YPwBaP3Q/fj+QP7o/pD9eP9g/AAJP7D8OTyhPSk8cT74vcE8AOk+kT1ZPkE+KT9RP7k8AXwASXyRfPl/YT1pfdF8uX6BfADpfvF+WX+hful/8Xw5v0F8AKm9Ubx5vcG+Cb4xvnm+IbwCyb+Rvzm/wbxp/LH82bwh/AAJ/bH9Gf4B/en+8f7Z/kH8A2n/sf/5/GI8ij0SPNo9AjwBSj3SPlo+ojwqPzI9uj+iPAAKfFJ8enzifSp/Uj16faJ8A4o+Un7afyJ/an+Sf5p8QrwD6nzSvRq9YryKvfK+Or6CvAJKfvK/Or+Cvaq8Ev16vGL8AKr9Mv1a/cL+Kv5y/pr+4vwDKv9S//r/4vxrPLM8+z1jPAFLPbM92z5DPqs+8z87P4M8A8s8M3/bPON9K34TPVt9o3/xS34Tf9ihcj8K1+ozUh4zUN1dAFK7/R+F69FZAUrj/HoXrsVZAw/Xuv9ByVkCP0UcxVv7V1FVACtejcD1vulVAAAbhgFXN1N4E5ABVQGYe4cZU9t3TkVSN01dUQHHdPf7QIFRA39FR6N1T5dOyU0A34XBtfVO90zVTQI/C59Db/1I948hSNeOQUrtAKcDQ9VhS5dMit1JAe9bR6lG906VtUV3jb1GV0zlR7dO7AVH908pQQEDguLcelVBN411QPeMo1rTkxU+95E9d4+9Ot0CkcDfgg06V0xm1Tt3UTTXjUE390+r1TJXkTD3jGExAH7a24f5LNeMwTNXTlN1M5dMCTUB34Sh8bvzk0E1A19EU7kz32gbzTbXj5U3t0+FNAk3j3XT/fvVu9Zb9ZvWu/wRo83bi6Fz3zv3m/U79Bg8EUPve0vEsByYPSA8yAe7S+yFOvdPVTkDNzLp3AU/d02FQQP/RCtvXUJXTaVEF4+BRW0AzngFTUh3kUj3zsxxTrQaGAvdS1dPEVVJN836kBEZ05BisBFv8UXUD7FGN0+eM5BHl/Af2Bc7zUYXm7gUmHRYe8u5RNePwPB9GFS4DhGQX5uLzdB+GH5ATvtL1UKQfth/AEz7i+PQE99QfIOYV9h8ILxovrOT6LC8+LbBWL0gvciG24gVSBeNgtVLt09HMBE5ThePK1kTkQlSV1FRN4y1VYu3TocQk89Ae4qZW3QRtV/3Tild1A/xXTeTtWIXj2lgV9FlA7K644IX7WMUEWMXUWBq140UUNARYdQS81zbiS7BXHfOuRDeeArNcNwC+1W4/gD+SP7zcs991n78/gNE/+z/lPx9PMU+L3+XTom1XheNqV4UDJ1dl9Nrc1KHc1GFWnQMTVraN09dVDTObVZ0DY41VldMpVUUUtCc24oBtVA0zO1SFAwdUHfPbzlMd45ZTHfNeU5Z14yhTLQRSldSkBHZNUnUDPFLVRGzk0BQUVZhEFGAcFCqUFVBd49uvUHXjeFCdA0NQtnUDDFBN865PJTRPVpXT2U7V03RsBPX85GuQTQ0zKwT0ykz901lqFPce4gZMneRMTeMVvQz0L2T0pWz3Tv9g/wCa+Y7/oP+6/wRn5v/Y//r/AIxvnm9AD8JvNA/WbY5VJjO1Tv3kTx3jJlAd857VUOXjE6zkipTk/1GqhVRS/QRSnQMjpCQKVVM14+CsBKx85HIUVwLm0hJk5OsV+w8NHhYfOBsAzn1WHVYfaB+SH5wfNo9IiwDeFVaNbo3mHyAvoo9sJx7yGw5SDTN7Uv1GTuUe4rXm7EVUHePWVIXjSrVV7VO+pERTVuXjw7VWVeRXPeOoV60EWNZN441Y5dPyNDQcWVpFFFiFA7dYDVRYVeQJWB2EvNTFXDdONU49Vj8AYD+iP7Sfpj8QSxZPEE8SrwAcr0avKK9Cr6TfjtXmQ+QkI1pX3Sb2g9zUkYxEE5DaLjNWldPJVV3jj1VW5eNTVUWUVWX0VGV0rVTl43NU7VMuLOT3VVPt08H0RIhE5FK0B6rW0uTMBK4EVGnUhDFU5AcWk1E984yM5FXcdE0ehIToUF1EHHRuhATbN1Dd0wFQvdOVT1oNtE+N08dOteNlxLRaa/WBPPQcTT3juMRUa1lMhQMXDPQPTJ0kbUzd09FMdQNMTZXUAARn7l8AawZvOGs2b3jPWmkA3v/w/6pvzM/mb/DPAt8U31hWD6jhDHRwTuUkT11WinbiuGxULozn3gUe8o5K3IT91IQhXOeeAtPMBIueUuXjY5QkW7D+0goArNQjgI5/oH+6eb5/0H/ifwD8fw6PUO8qj3TvTo+Aj3KPoKTvjo+wj2Ip3oIdpASWpnzUDlM1lCS0CNxEflYEtPNU9UNo7KTcBJSrblZtc+IclFUklMhaJJQ4/CSqWCX0WR0TQxpZzbR0944DJDQlZJQF5fQkvUQ/jp+gn9qfzJ8A9v8gDzIPjK9WD2ivYg+MD6CeD7APwgnm9YaiiYSkSaacpAZXFZZucoKMREO21CT2VeUjulWNI4C1VdUjRuykDFWFs9hqvCSd1ERnxEQgVIW0Niy0slMVw3xTJTRkFNsMU1WT11KV059SFv3TWlI9syQUVAvgVpOqHOR+xORIPOQR7NTY1py0l1CNJFDlIypQVg0z608t9E/1tE9NVE1O9UNITjU0nFRrpFS1CpzEqKxUSkyNRExULZS8VGbUVO8UxGxkxAHFJM82z1DPcs+UL861ns8A0C+yz+Qv1s/gzyrfPD9OP6j4a45VZlNOBbOjDHTQRU8FA2VUVMsQ1hJQzNRjx1HNRES3PrIUUxUz1R4ktPiEdMh8dJJSWvVDWIR0KFLFswXUhQDM397f8N8C7xzvXk8470rvAJRPhu+4T8pJho3WT8DvAl9A5O8WVYbTfERbsFaTUtUTtTAc9K0stCJU5ROb1VS10xHkpIMUFPpVqm20VkXTAAwEcwwE49acpFZYvaPBbJQTWbaF0w1ZldPPWD2zlBLUVFS8VVyU1oSn1v3e/wDo/woPPG8+D3APwg+Eb5ZvgKhvum/Mb36v4G/yaRbCrKqspHgEdDmcpPbMpLSqzKR0xKQzDBTmjFSsTVUts3JVJXQcFAA0FFvIVNUTkFTttFS9FAYMtN5TbdQc9OOAHpOU16zePc6CS1ItYxVEtN5aDESnfERxUSV0US2zWwJRFTPOUP1jh6S0tVFk1B6ktNFPPfRPav10T4WzmETUME4tZDVN3VRNVZP3TNVU7LSbOUzlEwtMpfQ8JHwqBMQOfDSMVITUJD92LwCIL5Iv5I++LcYvAD+6iRY/gEifKj9sn36fkJ9iP8SEJa1O7WPZTk1TB9QUgGqstPXkFGt8ROFRrVRCvNTKRLTTMMY1R9LtTLRVuQREgUy0SYwUGoTVAERHDk0mTS5FRkV2rVZPcE8AgkmGT8ivqk/sr/6v8EsWX0AoX0K/VL9mvc6TDPRGnNdUpjNkFMxkVEKEdLk8FFstVW0TpVX9YxcMFFumVk3TGld9dFf9dFa8VHNYpVRYtdMhxFdmPkLKWB30lPRKWM2UBViNo84sZ8b9zv8QbyJvAHTPhs84b7LPbG9mbcbP2G+gCt8c3y7fQNtmUqIcdGjVV12DJ2TU5zR0pFYqrdRWpfRWxRRVhRS8tItlVeUTK3xUO/AWIrtVVJ2DhGxUS0QUB0wUa9BTPYRTJaNhU90UWuTU8cx0u1J9VFJFg61A7DQIUv2z0TxEmqr8dGKEpCwMtVBFg8CVUIWEUG0UUHVU3JS1zU9Fg1BPTXSENINO2gX0Tv2zoU3VE0BNVo2j3kwdFEx98yg0J7RuhT6DTL1TI009FE0ANRRUn7aP8I8S/yT/Fp0OnwBY/zqffP+O/6iPYp+sn2Y/YHA7bhPMlPsQRiImUC0TEZwUhMMQNhKIPFc+c9R0ZeWMtCN0F2ZS4lJVdJaEtHZSjaM+xDX8lPoAPEdOrxBDJk9AS0ZPkK+irwD0D86vGB/irzwfFr8os1YfoHgfih+cH34FzgIOlLRgagRFUk0jb9zU6FP9s0thVO1UVB3EbHTAvLTNNXzUw1atdCx0plfYPSQUx1bi9Vjd4xhZVF2E9LSz7LwztFTxnMQBxZzHVs9oz6rPrC++L/jPAGpv9C8GPxg/+m8sPz4/UDuoVj1uPa5SliQkXBx0GGlX3eQUJJWE1FVWxbbWxtLLVf2zkWR0WVVm1QMeVW3U1NSwVE0ztXfU1EBsVPtTRXPDGhSkjZx0VVMFpo4DlLSVsBykeQTkMzynTjLHVVHNU4/0dFnkBCC0FDPqUJUkRORwUCV0VOSrBVDV5E8ldE8lhE4WlfNuThXkTpWGptP85JvKTO3Takz9tMTkGNlMFYTE5LhMTQNMTQBVNNSHpv/47yr51o/4jwqfAIRfll9w/7pfzF++//BfAm+wFG/u9T6jVIR0TlWET5RV5oYCulzkMeR3TgIcwgzkkNQUu3Bm05x0BVOqXYPXDOSgHKRp1HQ1AVJNBNR0SxCGBZYFVq+wCwC2Dc4N1g/oDwIfRH8mH0gfAHp/jHcutS61ln+4fzK/3H+UfgWW0h88pH10BeQUka1ThQMKVBVzfvw091r0FGrkNN5VRQNThNRN5dS0WledtJw0PCzEka4sJAvA/nNZNSZOAqw1WOWUWFUzKViNBNy0AcCcJz7PUMuOL5gvyin2jwAYn/IpJp84n0qfXD9+n5CfUKKftJ/uhe7SinQ0SRwkWQZsJXTUhFZFA0PMtLUG1LS6/BSAVd3jSKbkNA5V7RYOcp7M1GdNVJWzMFQ9VKS0spy0K3xTVeRTvRRTjdScb6J20iS0ZANwZtK3FHR+YiS0SDx0IwCGAtpQddRmHARhUKXU1KTrTwXkrU+FAxpPddO0zERMULxE8+COQyRkEQy0sPxHaAYD9Ecu40zNU85MTTMFZ1RUwUxXzl84Xyr/lL8Abl1G/6Bfsl/sv/6/2F8ab8A0z0bP0P9SwU4DfOSjTorl05HkpGNUZMOgluJQltRkxVG10zs8Ry7iElr01CF0pPhSZRPIdGcaFuJYZAQmUp1EfKQrcACuBY4NrgWuD8APEn8sf2bfAEB/it9kf45/oH9yH9Tf9t9QCO8a7ywHzqIx1MSYPES1MBxErVQEIlRVM5ltVO1DEVUFk4VVfQS1Vb1EVk3T/lbtQ3EqDJTjHCRWZCTBPCeW0m0TRCTnWIUDmlhVhCw8Jczk2leVg7vUh8aPAIAv8o8Enx6fUP9an2T/tp9AaJ+S/7z/zv9gP1o/V4UDVaoMBHr09DkcJPb0lNW09JR0/JQzBKT2VaqdM6xEhHPcNDn8FACmHKTIVIXEZORZ9DQgNVSdM9yMZKVT1Rbu8mE3nASDYNbFPrKSUuXjVVqsZBW0xOBsRKl81LVxrMVRPbMCUUW0ULbtM5dQpdNTUC1EULY189VPtWNsT+WUT1adM5xO5dM4RGTUNGSbXU2dM/xMZeTsREFtTB3zE0zFQyhMnTOtfORE6kxNU4UctNAAfLdOzQ7FxrVGX2Bf4hnOvwAALxIvFM82LxjPUs+sH1bPkGjDZs1mxe5DTh0UzETMarREgRwU9ZREaVHVBli+M9THRqIgU50zHBxEre1ERLlSzSRSlYNLAlREHVRHPtUO3d5tJt843wBK31zfpj+A38o/tN/uP7jfAKp57t/wc85/OE8i7+wk+8DUHqOEZLccNFEchMpTWsWjRGTkuVSdAy9EhFujVe3zF1Zlg4xUhG0aZISMV0Uj/lflBMVYnQPf7ESDgK7CC1ls5eSUhItYxbNIWJVjBQdshM7s9/bvCP8a/3z/AHZfiF+aX5z/pv/QX+Jf9F9gBm8Ybypv7PfWEqFXxbNNaFRkKFfF5ASkpvSUtWRMhCVUhOpVTWRV0j2kVa1GzjNUDTO9VFrlk4aMBExUzQRUPbOb0lN9s5pTjcQchCpqZKT1BIS9zASFUp0DrU/EBApSXVPTdDScVVHlk2b8BC5URVBVtJrcpIsEFEdQbRTcJLm29KRUT50D707t84dpTrUmdxK8zBRFTeWTK+ZM5aRMTVMwbBceA6o0tJhEtA7UFKFMFN0AfC92v8gf2h8cj8a1No0WLwAgL0ovfI9+L6CPso/Ej5Ytavby+Yx1Tp0DD091RCFQNaTMpLug1pNRrQT0BNVyzATlFHQjnEQUU2ZNU+BSTQSMpHRSjeMFPoykFNTEY0BuNUY/ENMADtVuNW4/gDuWPZY/uD/SPwDcPx6vMK/C3yRPVk94r4qvUhyU+qSnhjIOHDRhhESz11KV5NRk6lNt42GtVOXT2FSN405kBMA1VQWDNcxEqlalBAwHahYTWLXDkBxU91gVo7MjWfUEBFTKWHXDfBbU5DpYJQRX1cQ09z5dAEZdXl1mXZ6/wF+i/9y/xr8AOG/qvyzPPs9Qz+r/ZM8uEtWW1ERcVGQYpOTWVmo185V8ZFWsxBVWRYO12Jxkj3TkVVV9MxxW/KTlVIWDrsRkdeykMz5UHVRs5MFTDVSUBGFVBDc2le7D9CR4Uk1TVUBUlPyMlMU05I2ElGVXxJQeZDU8dLFQfeOzelANtFR0A1ANM52tTzXzNU/9BE6F5E5QdUR8dNNwbsInlHTGhBRNanwUHEz9hIQUSqR0E7BM/STUhLEMh95/8H8AIo9M7+YfWI+C74yPpu+478Caj9zv7u8A/9qPDIQBTmpNU3A09FAsFCZQRbNVujx0MYSUp7SUHETUsZAEdLMAZmInU7WkU9TFpj6yohQ0acwENVICfTMMzAQ7oK6VTjVOP2g7AK6fgD/Kn+Sf7p8IrxqvZA8Adg8QTypPbK++D9APoqkuOlV9HDTxBHSP7GQF7KRTflSlZlZjVQ0D3rRElVOsxMWsxFVkt3cSPGJMtKwMVANQ1gIYWb3kNVgFg7WEFGVYPZSUFAPjV61kvLc2XY6/0B/CvwD0HwYvAM8izzQvTi9gL3IvQIQvli9wz7IpHpPURExktFEIrLRLEF6ShHxkRWxkawZWdcPJ9KSAVW1jrUbcxAxV5aueBNRntVQlszCkRPlTPbOySVNNtOxkRYT/l8KfnPdCjkIxrPQDAIZDDAR+HJRRSjwEG5AGU1Bdk6QMlK1uRHQrUG10T510TwpFsxpkdLQ89bTUI+D+8k2MFPQRTf3WjkNMLbNpF+TXPrJixHTOTI12AnZCxQSHBv0u72Dvik8sjwCG78BPku/kT8bvCP8aXwRfUBb/KPNGXa7zTlUDo7TURY4ElEVM9LswBuJQVNeybhI7NNc+shJTHUMhRtykAVPV1Gz3bmJW3FQDJlIFlAQV3PeWndb/8P8AAg8cDyYPOA9KD4QPjm+wbwDCb9wPTq3WD+APqqEGddZyEf10ZIsw3kKatFd+s1w0WyVUbRObVP2EVZ10VVWtpFW11FZNlFbNpNjkFKMQBnJYWF2TxFisdRYG4hBZDYRYrbOlKly0VjS0E6x02LQnth8AyBPGH6i/6h80j0aPIC9CLwB0j46PoI+yj8SPpi+4L3rBRCaFrkJ49IQTsF6zVpU0ouwkdLTEA7AGc1VN07ym/KR1VaVUbHQDdHTKbVQdQ5FURbNaVD2zCyJUNWRTXfTcpNOgdsJZOcRXNmLMUu0jlKz0tVy0lCQEFOFRTdOsWoRkcyxkPFH9JFEls1vQUK1DmFClY2OUVJsgUHXD2U819ET0Bq1PJbOgTgVzODSk2FVNPdRNTdRMdcOZNESZQuzXrkIoTN007NTvLUw1Y2xN7SPU3E9uTwCYT8Kv1K+uT/ivCr+cry6/wABfMl9kv3a/SF8i/iFOhDUUNPTQ3DQLoMZjnNRtqHRk05CO8lc8dMo01B5UJNeO8vec9LkEFIGc9AFJrPRr8C51NmUGbxhv6v8APG9Gb2Bvcm+0z6Zv2M/qzwDkb9Zv6G/6b0TfHn2W09xUrUbsVLVShcMuZDTOtVONo0RENLlUpRMttjwUo1XlgxdWfVRWtoXD/lZNo4xXhZP8rVfVM29Y1TPfZBQctVntowh0FNhYTfOabVjto0hYjfMHWL20APSH7n8AjxKPHI9Wj4DvYo8ApO+e78jv2u/s7/7vEP/qj2gk92YTDJRoDJQoV43zTefsJKRWBaT0JCU8lFXoRJSsTJRlVJQrbHRMKxBuErtU7SRcdEskFFsTVD2z3lNF05i8VENhU22kvFQLEKbzUt00tvwETVLFcxVSjXPRVmTEmlE1RFE9sy70xWrENL4UpIkEpFNQjXO1ERSkuRykUE9tE+tWdFSDTvUETv2ETf2Dy1lNTTPidKduwixMtm3jE0zFczVMzfRMCnVzCtykhUSkQ6A+v6ivANqvBB8WHyATHrXurxi/2g8AbB9Gv4C/oh+0H4a/oLNGM5YkFEVOpQRPFeSUVICazLQV1JSMUcVUtFRyaVI9xOxUJcxUFlPVs6ntrFfOcnaE1D60lBQAPHQjcCZlPs9Qyx5vcM+CzwCUz6bPwM8CP/TPJj/4z0rRQDY1Lt0W33g/ij/UlPzEJNUO9FRh7FTV9PRTU1olZFNt42NUzXPWhJSLTFUFI8BMlDuQVhKqtVYlxFcF46pX9bRYWgUjkBTk91ittFklI9sCWQXjyljVs41YKnVzOgzk+Jx0yGTnLu8AQO9S6W7vqE+6T7zvzk+w7wDyTxRfJl84X0pfJP9WXV6iq6JXTaNcDJQYnHTY1VbFc5U0lFWkVBVWtj0T2FV9o59VxXNV1VXFIx5MlOXE9K5UVsVzdVRdJFQV5FS9tEbc9IhTxTb+tcZy5UwvqoZCQDx0CgQExSx0jao8NFXMJCCUNOhMBLEtUE2jfFDtFFBt1NS0a51PrQRPfRPOTnVzq2pO9dROvXOhrLRBGuwEyrwEakyttGSnVhIzSkyFRJQEI02VZKy0AeGEHxZ1PhUeH0B/Un9MHwA+H1gbVh+IH8oftH/ef9AfUKqxjr+gsy7DTR2kTo2jrVQkpCZQBeO6TAQxIoQkpzTEK8BeopIMBKuQNDYlriIM1DTTUsVULCQNZ8yUMVIF40tgBjVWxQB+L1DPYsm2L8gv2i/sLwY1ACafGD9an2yfbj9QO44/sJ9Qwp9U33YD/PR9PGQQRCSxjQTEA2D2gn5UJSPyFvxUZ1U1w9yM9LNQhkI14Gz0U2TkxVdNRg5DaAzk+9AG4ho0RPJYzZNrqFid02kU5CdYJWQBV+00nEduT4hPmk9k78ZPAAC/6k/8T1ZfSL9av2y/fr9QkL+iv+SnnnKKjFRMXETZCEylZPSEVu2jQ1ZqddMG/DS67DSAVc2TVUjUVA4MxNj0VJ4kpa1UBSMwVJ10UyUjsqp8hHx0hEWM1A4MpNcmPGSgUoWkZCQkhNT7gKpHYrcElIBc1Eo8lBG2rCTcUHXTplDV9FCslfTExOtPbQRPbaRPlmXztE5dBE6ldmbydCIMhBEshPtg7nJRpAfOkoMYTB0EvATTYJaDXHTFAOwHzn3mD1h7DnUOdVZ9fnUApt1GH4h/qn/s39Z/EO8i72A07/5/QON+g2wEo049k02RnGRlUL1UvMRRxIRLx1GV8zssZzZCEtQ0jSPMNPpSXURkh7bSWArE5Cg0JAU8ZAuQvoUmYwDEj9aPqC/6j0T/Fp9An3r/AHyfnv+An9KRZj/I/1o5zp+I2J9yIeZi/2z0o4C2A1K0NcREJK0MpCdUlWRUmqUEVWVTh1WlNOw0cBVWPfP+7LRz5KSboNbSW1pYPYPGWAVEWSXUmVnV1EREnViNVExEGhakBNxXxcO7rK92T8CrAOavEL8yH0QfVh8Yv7K/fB9Ajh+wH8If1B9uXS7yrJRUrXjsFDlXPYP25LS0auS0dOy0M/S09lXlVFVVhQRVDSRVbfMBDMStyDTEkFSFo1kcpCKq5FTeJGSlRARtJGQ1yVMlBERkymSHbqJaUlqNoxc8BOBRhaOpbPStccwkOVE1RFGlZFBWjaOXUEWkUBVEUKVTW9VPLfNsTzVET31jq5xOBQM4NITUBHRdWU2lNCTUmEztkz3kZ1J2g0x9ZNRk6mQ0hWTkAczU3x5/MH+6P8w/tt/wPwDS3xRPJk8I70pPXE9uTxCP1BqJdoNOhaPZdOTRT6Zt84FQzfSUZG1s9OElUT2DVqQnBjNT7UbmYlPvUt0ErISDBFRL9JQA85AmBTb19u8Q+xb9LvUu/QBG/1D/Yv+E/4b/sP/iX/T/APZdFm/4/zpvFA/m5Q7D5ORVtcQkULzkykTEQmwkq7lUjYMvNKSlZAQXtVZtM4z8tBpXLUOOJvwU/FeNJFyk2qQHZqVqPoLWhKSJZKRIWOWzCwRYdVPO5Bf+Df4P0K8Aah9kf3Z/cB+iH6x/vn/Qf0DiH+R/Bo8YjyqJboKhBCRVaAQkKAQk6OS0pOS0q2RWjaRWJfRVPYRVzCWmVjItVeVUVAS9VKzltHwkTlR94xUcpNKtU+WTmlPNU2O85CqqVMT19JS9vCSHJFRPVrQkClJNc9NsVJzcRFVm7CQu5PVQPXPAzMRNi4TkSFAd1MxEveTEq1RP/UROZQROjdMh2U6dhNQ0RU31s+ZMitXETD1zMFw3DiOklJlVTC1DDozUoTw03TRPAKY/eN+S3wyvDkXmPzivEk8AXK82T1jbdk+gr7KvlE+eRaoGc069JE9tgwcslKBGDDQVUbVkJAf+w1IF9FZ0ZCVT9bMWRMTipOcq9rJ27ORAfMQUpCQjAAAm9Qb9Bv9YXzL/dF+OX6BfALJfzF/OXyDPEm/U/yZvSG9Yes9Ub7ayDlLts2EElWokVG/EhOq05GNUhcMr2FS9s05UJMFEJDMglobCqFbtczf8Fz5yINlYrSQEdPhYFcMjWaoNdFmdY8/UBHzMBDoCHNVXXSQUF+4N9g1GfY7fAFB/stmm39Dfkn/s36Z/CO9AKo887+Z/8BvuFTYDV8UE2Ve9JBQk1laVI5VWag2jVZzkFXSE2lWdY62PlIRVVb2zHqRk5dVUbTOstIR13MQ+VKrtZFT9k8GEZIrMhFMQ9Ec+U0S3hsJ4VLdGMyzEq8VRRQONhLRXzLQgWpS1UP2TsVBtNFANJFpElAPMRJ1PlSRP7SStTm2jbk7tZE6lZE1qXeMnJKTKdDRqTG2UNUxdBEydA0ZM/RSMlAUj1KS1/JdurxADTqUOrwA4D0oPLK9uD1CrTq+gD5KvwMQP1g/oD8KvBBf+kgFOWn3TcCQUUE9NsyY8lKu4UH1jMCzEpZy0GlVSvbOOHFT9BJQjhGSxCszEu8CmAp5SlSNlAqzEMaQkA5D2tU5Vfr+QvwBiX7S/xr/Yv/K/LC8Wz1AvAGIvXM/2X4jPqi+8L1Zth+JVH+xEfly1U/2TkXQVRVR904C0hJuA/oJqzORh3qRkq+BOA/TEWFeFZGlXRdbu81gFUwtZxSPbGFmF4+xYTbOmWFpNA2V8NCVYPVRXfWMBwDR/Nn/I38LZvj8A7+o/AARPFu8ATyJPVE9mT2Dvck+ohE/eNZYCiqRESVTUCNrMNMVchIRWBZNDVtpNswa8ZLpVfWOAVaRtZMzkDgRU28We9ORoZqyELlTFxo5islM91FbchEVTpcRTbYPXVLRroFJ982lctCRS5RaqboK3BCSAXGRKHCQRltQU2lB1NFCtxDSUK1VQXZRPjZRPzeRPxSPBuCwVpPS7AB6zBBQRTVp91EwdI1FMZTRMheNrHEyNY2K0lM5MnUMFZ/yUwfSXpg8gD1IPfG8AVg9oD7JvVG/Wb+hvug8Mf2AefwAfEhkOFeYSDE5FIzWjpPSOzFRjUKVWRhItULwUx1E1kztEt/YlmG4VHtMs9MhSFdT8hFoKLPQoLLQFrMQbIL4VHvMAvB/OH+Af8h88j96/IC9yjwAMz2YveC9Kz1TPxi/wjwKfRkz0/VH9k5sQTrKWXBRrLlOVc6s8tCJUlXPVm/zkEcTkhRRU+FW2heNsViWD/Fb9k3EozDSTMD4zWOXEWGU2BrOtWY3j51ids5pE1FosnJW0lNpXlXO7rD+uPwCY3wqvNE8ur0CvOk9cr2avAJBPmq+kT76vqK9q6QbVpmJVeOSkOZTk9uxEttxEoXTkRPPADrNslKzsxHNpVX30/EQAFFTIVGWDVZEcNFoMNCDc5Nwc9GulU43zbRz0NVPlI5X/nBTK9CSUzHeu41JWRRPgUX3zqXyEc5R1tVEt1FGF48xQjeOX1VAN9FAV9FCV89VP2iWDbDQUBk+F45xOtgWTOE7dQ9RNjfNdVU099Ex985nU9EHc92qmYigcZHzM9OpMjWMFhVx0zMRvjs2mZY5vuM8Amm+8Z6ZviM8K3xzf/m0236AAe0Z/EBtOfX7y+URkJU1OffPZTgXG/kNQvYQavFRrfITjUaXknLcW9aQW9cZTUtWUpBSD/NRLBmQUHVKVtDSH7n8IjxqBABaNLo02j1CPku98j5aPyO8A2u+8j7aN3o8g/zL/1C/eddIGU1KFVLy0UHQUylNW3UNEVOWkVJWzLzy0W6NV3aMXVh1jjPREsxpXbXT0lABYzbRYagUEWOUkWYWzDVnNlNpcNIu0lEpYXVMHWCI9g9Dcp/aVbuKuJAfunwAQryKvZA92D4gPWq+kDy5PgLgP4g/0DwYfGB/ioT5ioZpENGr8pChXrZTcRKTVVnV0Vl1TJzw06FValbOfLDRlVb1UVb3kpkyUu1TdREyUSxQ0FbYMNNBTPfOYU7VUUyr9wyrEFPEU5L0E54ayW01S7cMIUj1j0VTkVZrctGRc5Czk5VB14zW+vNSH7LRHUFWUBMSrtU/lVE+Vc+tkdIPVThXkTh1jvDxkQU0WPVPiTM1UTBUkVMcGs2oUZJhsxAo0xJ1NFVQAVN9ebabP8C/Szww/tm/4zwAq31w/Tt8wf3o/pD9m35DfVx5FTlXETwUEUGVUqvS0E+S0jCSUAaR0dJq0tOXcdCVTpfSE9OQqvLSw1HR4ZFRAtLdW9QAWhS7vAI8SgR6NXu9474LvANRPru+47+LvHF/Wjf7tPvWgxo9oX3pfVPeuQg7kdGGq3HTVHORvfPTqrHRj1VS9JFS1Q05MtMBVKm3zN2wUqKz0PCQHPmKrIVjFdFi1dFh1kxxtWZVz+1idE8RYFcNTdliNtCxk9NQExdQHAC4NTg+YA1YPkG+ib9QP1g8AwA/Sb/xv1q+4rzJ/JHcmfVQmfS6TVz3DXPykGIyUa9hWpZOVZBRXVqX2as6TVTUTkUS0WVVttFrkVOdstLBUXXN3bLSrQFT1FFT9I8WEtI1CfLRV7Nd+QzxHBrJ5BOSxQxTkI5BecsdRlbOPZsS0WVFFlFT06lD9I021/LR+UAW0ZIQFPCRroU8FtE/VE9FOvUPbcE51kwxO/SOlTUyFFGQ0zky1VHTEJVTHtl4yTkydE7RMXXMnCpTUuXQk4Zw/1i3+LyiTAP6FBj/gzyo/ZJ9ePYafqJ9Aoj/Mn96f8J/KOTaDTR20VqTUWU/NFFCtc7o8JBExxLceY0xEkBzlJEeeU6lTrVb2M1Jdc2cE5DMCrLQKtLQjUEblbk9A71rpAKZPuE/KTwy/9k8AXyJRBl8AWL/y70xfXl+gv7K/xLc+w4lRFeaGEnukVNsQRoNTzO125qJ+VI0WZpJoVaqVQ9yc9FOUdMWUdFVWjHTIV52TOvz0qhRk0whZHWYmkvX09LtYanWDaQQEJzxk5VfdVACEZyYPOA9KD7Rv3s/wzwLfAOxvFt/gbzrfXN9u34DfSn+qjNyHpNRJjHQITGVWZnVzhlbdNKR0B1aFE1vLVdUTgVWdk0q0dLURvHTZtBSgVJ2TaqoMxDOkFPs0RLRspH6tU3VzRlNVgxLMFNpVUlWDotwUbRxENUxEVAOwnpK6VISCBERMZLTVFeyk3iwkp/Q0cFC27RMtUM3D80/V1E9qVYRPbSROnRNUTg2mClajTW3zFxyk64AGg6Qk2xhMbSMcTHVzZkwqlYRMZZNIRJTFRJeunwAYnyqfdP9Gn1ifap+cn87/ALif+p8EDxYPAK8Sob49poUWLrKjTtUTkew0OyCu8mvYUN1TUGS0xVGFE6k7PEeeEhTEVCMEhAWqvFTKFESUlKRaXEQqAVLtNOy1rK9+T8irzq3mrwD4rwq/VB8uv1C/Sr+cH269gHa9vr2Gve4fkFs2hSYCMWJERJhc5FPgtoKrU33EVtRUnlTlNFW11FXVtLbcVHBWVYPiVs3DcyhM1IvAxvJaNGTGHGeucqsaWcX0WP1UWH10WBrF8xocZNxXbcS0x57NAF5vwM/Kz3xvDt9APyLfjN8AXj9wP5o/lN+2P6g/yjEuNWqu8njMNDl0dPZW5YSqDER0dCQz7FT4XCS81VVVg3IM5DncVABVqj3EVGUEVL10VFWEVEyVRASEpVO1Vj5jU4WDUQFU5LsADmNS1aNcnASlJByE4ESnJgJxjAVR1h2jBFG9hFDNc5dQbKVUbIQeUJXj1U/Vo21sxOQGT91ToE71E1U43OTUHKVN1bRMdYNLmUyFg0HUh67yKBT0q3xMxfRMlRNjVATMALz3Dp3e9a71hv+wX5L/vP8Avv9Q//pfHG8mDS5vUG8yD1B0bw6lzoMkpNmchNCUhGjzQKYTtORtZBThUXVzkVbMBLsAHoIgDIf24vcq5LS7LISD5LRLZOTjsABeoywX5g/4D8qvJB8uH0gfAGIfnH92H6gf0n/MH36/2B+QCo8sjz6NfoNSReRkpLXSlAQwtAVM5EJcRLlUtLXkJMSjVCQXVrUjjK1WbXP+VpUDkPQkAG1YvXNzWC0z41j1s6sfWdVEWdXT1nzElyZ8xEdY1USsJM7EN6bPALDPCj9MP1afaJ9aP9w/np8AsJ/Cn9Sfnt2+P9A/GqkWlVq2Amo0pCpX5UPnDETTpFZtVNzUJSRE6FW2HWOuVb1TZVXlsytRVQ3GbsNkRIIs5EsMxFsTVLUj3FMlJFPtREJU5Cq8pPOw9m224k1s5KsVUkVT0Ux0moTkYrJUdCzkdazkwFD1k4nNUL1zU1AF5CS0uU9q3eRP5bPrXASDTkVTayFO1eRNteNdTdXTLeZsVINMNRMwTFeGtVS+A2RUCsRUhWy03URvAFb9Xv/ov/q/1F8ez/BfIm8AVM9Gb3jPis+cz2ZvQAsu81VO9eRPFcMI7ESB/ERkm+Cmg1GNRJwEdFI1dGJkhCU05KMAtuLtUm2kFlyEdlJtcz6cBcwEEyAAVnUmf0B/Eh9UfzYfgH+SfwDc375/kB/if+x/zh2+HT6P0GjvCikOJWZyDpQEYFKqRZPTNNROlETqfERfKVTlhGxETGQkwJSEI0WzqFaVJDSkqlcV9FgWDXONWP2z9dSHRkOcJMvKWCW0WB1UjCT2VwBNRESX1i0un0Cfcp+U/6b/AHifGq/c/+7/AA8SDyQPBq9IOA/6mS4iooQl9DQYBETb1latA5VW5UNXVtSdhsYjVUVToTxEWVVWrdMgVRXEVGX0VD0DrXfMBEBU9eMKZETSGizUjYREVVPdZhbVFlI1sCQkeJxEQlLlBBTUq8dRfUOPvERZBLQiZgwk6lB99PREflDVxNrkRAc0tKFPDXM9T2z9RKRkcE5VcwxOFcNpqNTFZMTOTFRzTF2kZUzdxEyt5Jy0tEw9Ay0nbLSdTUVT4WzPzr0Anl8oLzovNM9eL0DPgi+UL4CmL3DPyi/cL77N5iUOcv2pTZUWZvJQDFQmbBS4qjS0MTR0p4zUGkTUjlrkpP2k5CNTnRRTPSNV1RR0nxTUZ/xkMywXAObVRnUuf3jfkt9kf6bdxt8A0N/q3yxPHu9QTyrvNO8Wj6CQT3LvvEc2U9Q0HAR0e1VSrdMQvOSP7GQHzORrfFRdRFQVw2hVpQZWfvJTVpWj4owEVcT0UcVE9Dvw9uNY5cRZ7eSlWZWj8kRXRgJp7IQnBVitNFfV5CSfll9o/7pfALz/vv+Im+5fAG8yDxxvRm9AWG9qb3xvLm/gU3YiivzkpUxE9Ag0VUykhFykRbacBAdWdSO6Ve3EVWa1Q0hVleT0ZNhUpdMFngxVVG2E5AS74N4TZDRNfGw0RVOV5PRE1+REE6BSbVRM1CRE1OswLjOqtNSAvERIFEQR1DTctVA906YstGNQfaRQ2r3j7yQ0hk+l0x5PlrVDuE5FtE7lJh4TTcLdxE3dFv4DzBe2QhhMqqXTXqS0yuQUZ/QUwQBEJ+Ytzr0+L2iPSi8UxxbPAHAvsi/Mj74v8I8CnxSfvs9oADueFS5Co9x0kU+ldhaegthQneNQrDQ7EJ6iYTsUFybVHtX24vpS1TPVzEzUlKyUXFTUKlICdRRSFUZm3W7fwD/SOdY/AKjfut8UT16vcK9CT5Svdk9AoK+iT9yv7q/4o77i/wTUVTEcFJic5DBEdK4k1NskVN1Dm1Q1MxFVat1ThfRk+NTkcFYto6v+VoWjczxk5UT0WLVY1XPERFQaWfXEWVqVA+cE9J1Y/eNcNPQFGERU2kQHVv1e/aZfwF8A0l88Zw7POM8Kb5RvVs9oz4CSz6TPts9AD9LBXvWegnha1MQ5fAT4Vj3TtsxkRXTUZDXk5Fuw1oKuHFRVc7QEOdTkAPRkyBx0tZAkdFrMBCBU1YPeqvwEpfQEbQwUN7zk/2rElMokFJIsFFpSlbSqnOTgRBSpVKRxhJVRVtVzBFGd49B0FJekdC1TdJQgUI0UT5UUJDRbBk+d46BO9cROBXSpTZ3kJOQA7BVMJTNGorwUE8QXHhMchOrEFIUCTJTMrIdGjU6PeI+q76yPAM7v4O+6jwT/3o8gnzr/TP+gJp84mzaVnpMU5NncdNGmDOSAUNWkrHRrVKThovyUWIzXBhWushz0BO2qXHS5hDSD3ERLVDQdAHQ0E7BuegOgrj8Ao/6VFq8AKK86r0yvVq+YD4KvvA/ODQDWpdal3g3Or/ivIh80H67iVQVcdEl8NLeUNFNEdNXOLHREPLS7RLQxVVqt46U01BlWTdRW1UTVV12UV83UWCUzdli2LcPjWDUzIVkl4xCmVFTcWE3UpLRNTFVYIpXT0szH9rVOAqzcv/6/AAjPKs9cL24vgC9Sz8TPti/AyC+iL+wv/i8QO5bSoleaVdNq7MQoV520zGSkZsxkZFZ1VORk6lXNE1uhVXVTZ1XtQy9MtEwLUK+yv1TNZGTUTgRUaxVU/RRT9eOaU6V0qqSUKjx09QQEvcyUh1oMBE/ElApSrePVXATVnjwUaNTUMLTU+VDWldPCUKWzjWyUSFBqReRQLYRP1cNZT1Ujm/NO3UOLTo32ruLFqpyESOzlTE0DjPx0NagEh/bDVOSYXOQKLIShAjTk3ST/ju+w7+JP9E+ejwAYX/LvPF9OXyj/cl+EX27/rKhfgv5FTu10T82UUKwNdPTUFVGts4wUtAGJUr0UpNTl7DSjkAbiFiIsdOSMl+ZzVHRApNc2UgH6TAcmDS4PQA9KD1wPdg8AwG+SD7QPzgXub9gP6gnmDUAGHTZ/OB9yeU5lnmIOJLRrYFJVI9MMBG9TbXNb6FPNE2FUBePWVNTVSly0wGQ0MRzUqFbMfUR8tKhX3fSktI1YslUz98wXJiIAWVXTyla8tHpYNVM6vBT2fLQByOQn1r/wvzovjC+Oj6CPALKPFD/Gj+iP+o/cjx6f0M9YOp9Mlwbillc1U1rsxNUYfLTY5HSVVDRXVqZFkxdWvbQs1JM01FllVV3UVQ1UXNSwVEWTtXdc1EBU1ApUfYPDlnTUjVONlFPV9mZjUqrVY7Hs9HmU1EIEBP1qtNTJFLSRtNRZUf0TtSKEdOosRLNQVVN+orT0O9zU41BmM0+lsz3VT/XUTg3UTmUDEE5WDVOoTX2DM5xU0UTkrXNM7BhMlTRMZYRMKgVzI7xUtaRE4ZRfxk8A+E8ivwRfJl8wX1pffL+OvwC4T2pfxL/Wv6BfylH+U4yntkYyVE9tcyhQlWO8qOzUC0BGkqeUZBw8ZJBUDAXUNCdsFA70lNeU1LWi7PRpDGQ1UpVjDCgMZBNwVtLqFHTlnMdubQCWxYZvmGtmD7hvAt/kbwZ/ADjfSt9Ef1599g9wf4J5nt+oUGMGBe4SfZx08wwEj7VT9RRU3cN+VC3UVKZFs2hV3RSklFPkdMWi5HRVPIcuhcZyqvQVWZbdMx9ZxTRYfRRc5GsWBIQnWGVkV810fIdWjQAeL3CPeo/E797vwI8SmRafACD/Mv8U/1b/MJ9Sn2z/9lOq9HRM7HQIhPTHTDSE2VbNVJSUB1b988tVVhXTgVWV00h0NA/s9FXY9NSeBOVUBURUDURWdBS0U5VjfMQ0RVzHmkay2ETEoFJl5AykMaiExJtgVjK37MSAlMRK2iTUE9TE3FBlk6ZQ2uXDcBxELVDdM+9PtmWThk/dwx5P9XO8UhTFTt22RsNNhURNJQSijERZhEfGpZ5iXsykzgq8pEWkRME0t/avCL8yvwBkH0a1Rr+QH2K/tB/GH7i/gDof7B/mv8hT7r/IU4bDTtYFQ6BOzROORERDUDSdlCzEUGRkx1FlpCxnVh6iElMV0yG0NAOsdK3IHKSSUoUTWDRkKALUNAcMpBPQdmVeb7DPws8AnG/uzwjfGt9UPybfUN8afwCMP2bdrj3OP+A/8jlOw0Q0aGMAlkNExBDslK1TRaRaHASZ5JQTVe3jhez02/hVzRNuVuXD4FZmHTNuV+2kZJRWWEUzq8FYxaRZRWRZVcPnlVgNM6wshFqERSSE2gFXXeRcj1aPqOvO7/DvEl8AJF9G/2j/Ql9sX35fkF+iX1C0X379JlWGEnjMVDlklKv2VmWTtsT0dMz0NVDcdFNAxgOklHOslDnk9K0B7PTIVEUzkRwEWWlULUauE1MlU6VTpXZaxlI3tHQBU60TyqwnVsZyWlKNoySEJOA8pNWpRDRxfCVRjaMEUbYtw9BQhROYUHUzY7ZsJCBQFaPZT50ET1LV9E9NJn6jTn2UTe0za3hNbcMCBMShTGWTpUa0pBO8p67yfDR05grcpGNEJMykF+4fSB9qHwCkf34dhh+oH9If/H8OL3h/QBKPRI8WL/i7JiW+o07tZEbUBNFP3WaGM6QEbWw0G+NRpXNVUoVmliX+cqseU63z/CSkvVTEh1okpE3k1B9SBcRSHTYA5iWmz/gj9i8IPxo/ZJ8+PwBoP5qfpD++n5A/ctm+P/A/UBKvJK8upaZyBbwkSFTEqbdcBSwEzCQERBwEuWlUpQQkZKMsZBlWpfTWZET+VlUkV/1z/leKtWRYTePfvKRT4GbiC1VZZSRY1dOdPORKbOQLB1hlk9DEV85Nnu+47wACX0S/Vr9ovzJfjL+ev7C/QMK/1L/mv8Bf0lmeQ1d9A1Vq5FQo5FTo/FSmxPTLZFZt5FbldFRErlU2pXNlVWXjK1X91l7jaVTF9HzES/zUE1T9c9XepCSYlCRhhGQqU4jd1uaFnpKD9IeOQwSU0SpMlJzEZGRMlCzUlZwENcDsZIncZFNQPUTsZKu5T80ET60ETgXDh8VObUMhTNQrEOZiYE20VXZG00xlkzBM9fRMVnWzNUzNA5Q0dAasdAGFHHQbcDaPgHvOdaZ/4N8AunnWfxDv4n807waPMI9aj8Bkj37vOCt25R4D7NRFTio9RE/FJFBF437cZIsAVi7iilGtg/3EZHTcxFvlUjWzI1O1AxZsZJHvhCcec4wkQtzHLuL6ADyXFp/oLzqfTJ9en3ifuv8ApJ+mn9CfAg/sn+6fqD8yr1BcD2YFRvWW8g6EJGAM9NXTzCRRpCTofGRhVLZ1Q9ZUjfNMVeVjwFokZDMUZKhWjfMcHMdWHrIgWI1kWP3T+JxEbRzMpPtYbaPEWBXUKViF1HxE8YS0xTS33k0AHr0evzi/gh+UHzZfiL/KHwDcH+4fAC8KzyQvHi84Ky5Cs6JXpUTkVBhXFXRW2p0TlQxkVVY1IxdWsrVEVS10RERVVZ3zHlZkxOVU1URUNSN3vCRbPlT90whU9aRTjcMFi2RkVdSHBvVewyz3ZhJVQMSECtzExfTkjWT01Vek9CB09VBtQ7FQmk10UJVDR1BFpKyEnVVP7VRPlYRO9WROjfOrDE7906j81EhM5M6SfNRvRHfuohc0d55DTBLlZE3dpCx04WTvhn/o3wAaT8R/HkUe7yjvSu98T07vgHjvsk/ET67tdo2+5QZjTqw11mYCKFCN87zkZDDKZPSn9OQdjGf+gv9SikV0UyXDCrzEmwD+gp81UjUjZ8zEM1KNNNzEAAsATv1m/3j/iv+c/67/yP8A4vHO//D/Km88byYPYG8yAQBmBXZtjm+gb6ph3oM0V47CkXsM9MPALnKRVFW8JH5ZVD1kvARsVWWT4GTEaoslx3wkVSTEyleVo7M8WBW03KQNWU3UWdZVo/dYjUO+3KRtWBRtxBwU6bSkwXQXDr0WvwAov3ofxH/Wf+h/qh/8fyYvALgfKo9Uj2aPeI+Kie7jLHSlTHQkCDQVRMSEhCRFtowkB1Z1M8lVDWOBpVVNpFV91OSE2LwknqbUJGhUJVR0pPlspLRaZKR8FPRGU4UEU1WjLdcUNKBSdTNpdFfOVVRWo9xUgHwESgxkEcRU09xQPcQM1HBsNC1Qmh30T8Uzhk+tJBRUuFIMVU6t5p5ykKTUGARUG7RMdTNZTN2U9JfOUlteTGVDykzlM0HkNABb0B5Ftt8ATyJPXK82TTZNAGZPoK+yr8Svxk/or/qv5E+wpu8Is4413vKjTg1jkSVPxeRQlSQkVFBEZCswEo7COwQ3NvISvMQT8LZypQOkxMg8V/7SWCz0KAFS1eScBPtQrlWWX6hfulkAzl3WX+Bf+l9EzxZvQG96zwBMb25vgGuGb9DP4s/0595itTEs9JgUNBBTnZOtthyUJFR1s5tU5TMRZVWtlFVF9MQEcFY182viVuUzcbR041fFM6lWFBc+81nVMxBEdOE2JBSlWOXDWFjl5JzUAdg8J0YfUB+yf+zf/t8YjwCKjzSPLu9Y72rvfO8+L6DvUJLvvOcO5ZYyeLzkOWwka/hWxTO29OR2VmWTzTfUBPhVVXQMdHVVanW0VWXDA0TUylRlw02T/GRcVCXW/rNTdTOTqVOtNFz0OZS3/rLMtVK9g5RclF5SxTMmqpwE4bxkrFzEcxTEPm1RxTMGUdUz0FCVo1uaUGXDY1A9wyFsNGvdTwVUT3WzC09FtqoWo07l9E1VNE2FswKi5DShxDe+NZYyKNQ0gCYMpOpMbVTUlNDUr8atAEavkA+iD0RPxg9gT8qv/A8Azq8IvzIfRB/WT1AT/kVOUxVOdTPZTLTR/PTb8IbDVVB1s2tcxONklFccNMvKUtU0U8UW5mL6Uqqdk72EVIXcFE1EVB8ARFUUx961/iPkv+6/wF8SzwBcL+5fQM+SL4zPti+Qz7LPINwv/i8QPyI5RtNRZTS0tBVIvLS3xBQwfPUslSzUtbs01DEMdKVVleMZ1VbVM5BU1AJ0dJFXGr2DBKTUc1iN1kZ1PnVsXrNcdJ1Y5WNKWN3jQwhYXQTE59bVRiKslH8Apn/o3xLhJk8Q7xrvZE+m7wCYT6pPvE/OT7jrvu+Y6wZFWuZiatzkKFdlk+e8hFOkVtX0BPQnDPToFPRNrgx0ZVWdlCz082w3tL6DLNRLPPQTVA0T3ractJhThSNhU+UDKhCMtNtgbjNUlIPsFzYD3GRt0TQkmlG9g2RRDROpLswllJTApBSL1PRTaVA11JyUvez0VE+llBVO/UOHBAQhBAQjoIbSa2BNlfPmVASHTF1DQzVM7YRsZ4bzLAQGtAQFhdyU2BwfThXWDa4P2G8Awg+Mr94PEB8yf6Rvpm0uvbBmfxi/mn90HEVONQRPVL20ZLSAnBQVpPSMBNRNAZT0dlLdtEw0J5y0VRhk9O/EtLG0tHiEtAVC5BQVvBQ7MDYlFiUWLQDmvzgvSileL2gvgi/Ej6YvAOiP+o/sL/6FHj0mn0ifWp+0NDdOIg7EtGFS3WPVaoS0Upy06GT0X1SV87PWVN00TNTAVU1DM7YM9KhWRSMcV82UV1oVAxzUNI1Y3WP13DRbGlm1E/dYvYPBfNRThVjFlKw089yUyIRHAMbfGE9ST2yvfk9A79pPtK8Axq/gT5rv/K/2T/CvMr8kt6qGsqLklFzc5BjclNitVn2jlVbdY1V0tBW1Vs00Vf0Tn1V9o1W1VY2DHnw05VQNRFRafaN1tLQ+VM10VF0EVtQUilMVZFPllFMVJFFSVVQkh06iQLwUCuQUVcX8xI1chFekhCBshVVQXaRQFQRQtRNHRMStA+T0nU/l5E+NFE4WPXNuTuU0Tn00vHVEdJvOTF2jc0x9FKTEE2gsB06jRAQgdBSZTQ0GAD5/eA/KbxTfHtUGdQZ/SN8AIn9s31Z/UB+i37Tfdn+If4Syce5zTu30/NQzYK5TUKrVE7ocZDFchKeEhByiDMSQ/BUEh36TU7UT19aUlKJSJbNp5BQ1UgJFIwzkFAOQboVWj2CPco8AhI+ej6iPuo8E/9aPAJ86/4AUnz6dPv1en5D/MjnmcvxqJMQdvFR7lJQSU01j1ZHUFArUtIC8tPVUFkUjbFXl4+B8NIOwljLN4nS0VVe9FOSUPFiADUTUNMswvjUGpQZD1DRtrVgNYytYJbPpnDTBAFynDkUOTUavIE9ir8QP1g8A6A+Kr5SvNr8wHxIfRB9mH6ggu7YFJrKJ5JRM3JQI1nwUx1aNY4ZEVEdW1h2zB1Zt075sVINVsF3Tu5C2w4Q02VRVtFRWXdNqVP3jMbS07mQ0U7ZT5fScVEgcJBCsVBHaXOdWA/R0JgzE6+AmUqu4UZUzguR0TBz0E2bE5NxQJeQUZGNQFYO1L0TE8wzkik+VMyI1T72UTpXzWE61dk7D2pxkGJxkuEzN415MmOWU7CeOYmZMncYesmcCJNTFPNeG3f7PIN9SP2Q/AP5vUN9a36w/vj+Q3+I/9D9Q1t+Qf7JxduNOVWOgfMRbjk/1A2VQJVPY1HQtUJzkx1ENYzv8t8712rYCI9y0+lJFg8pSVIVklERaPIQqBIQHHIQA++CG76Dvsu/E797v6O/66QD+7yj/WllOX3j/mvFW/4D/QLJZllWuX9hf4lG+8v08VLUxPISaHIQxU73zra1T/dMkVNXEVE1jEdlVtRTcFPpVXbNsVtYFU/5W1fNxtATjV1KNY1YMpw6DWYW0WWUExuyUnVhdtHRl/JTaVwLF87ucB34PmA+qD+xv9g8AEH8if0wfbh9Yf0ofbH+Of1Qgv5p/V00EV0WDeqx0rTlktPhW/dO0tBR2VVbFm/hEZKzElHPsFJs5VT1TAVUtpAQkkVokZFnUtCBUxTPe9LStpaSUb1OlczfU9AGoNCSbQJaSknTkXETkF61SXUPgUa1zqTxUcUxsRWQkAlGdxFREmIwkbVNcRCBQJXPVTx1Ti3BP/SMGtCRDQL7yPTa8JNhNXUNgTbWE3MQhnbzHtsWuxU7DTKU0rMQFhTREzJw3/j02P2g/kp8AhD+GP8ifqj/sn9Y/EK8ir8A0r0avIEvGJT4DxCTZTlR1xHTEgdyE9WTEbTxU0+FRZWQExMiUhCBTqvWTHlyE70QkvXzkhVpEJE085B9S9dRSBVYA1kXOT+BP8k8EX06/KF9CXwCEv25fqL+6v5Rfpl/AX+JfqBTPHsWWkgW0pEhE5LeqzPRSTOTOHGREJGS52VSVJAQEpVWlcxdWNrXzjFYlsxhXRUSUxK3+bARxWF2D30wEHM1ZxfMLWaVkXASLWFYls0hYtURYXbPQfHcAtm3Ob/Bv+m8030bfWN8yfwB8347foN+y38Tf1t/o36p5tPYT5HRo5HQoV0Xj52rsdKTsdGS8FCdWLbQtVdXzoVUV5FVtxu71MtajVLUUTIROVH3E9BTN0jQkmlONJIxEKlOqlZP17KS/jISH7KRPVpREClIt09M8tJyspGtmUV1DMJyE+VCtI9PCUM3EVERInCQTUFbV88FPPYRPnSROzcShTjWUPPQbME4CTPyVTJZNA4xMZdM1LJfec0wKHcOYRJQKHJXcJAuQ9p8AqPu+lZaf0P+qn7Sf7v2m/wAoDwKvTA9eD3APWq+UD8YlVtbyRU7lFE81xFBdszWg3IQVbCSMUfWm9nOlUhW0UjWUJCQYXMTkUpSEsOwHriJC3KQVrEQB+jy3Br8guya1Nr9Is0a/AJAfar+Uv5a/wL/qH/wf/r9AkF/auR7PUC9aIc4i/IQUhQ6UhGDU5eykY4BWIuhabIRhdOTWVE30VV1DscAUhAOA/iKmVmX0V1pVI6icxB5YXUOQ3MRL91h1pFm1hMTEyqRkrXp0ZDhYZWP21CTIAHTXvm8I3yLfbN92P4g/mj8AdN9239A/4j/0PwZPGE/631Ssd37zVxUDWlREGmRkbdbMJJVW1fNVVn3GtKZjTOSRZORVVYUTHqZ0xOVUNTSE5HesRD6ZVN3ELGTBU83EnORT1MSnDrNSNQOutKR4UmKdE0DkpPtQpjLFUV2DVY8UtFecFCBcJOgc9CuxUD2UUN10UMUGTuNWJPQ5T92ETuWETs1zmwxOJbOoTW3EPATOQiyUczSXLpUmlc5zTNWECowEsXSk4UQPfgXOndb/ABBv6vnu/0BvGg9kb95d3l9AmG+qb7xvlg+gAw5TTXVWtjbiVE9VIyhQLbO6qhz0MRS0p3QUHARUkJrspP+MhCdTfVSs5NVWBFSgUq1zadykNYSEAQzcpAMgLrVGHyC/MrEuvQB+H5gfqh+0H/5/2B8ijzSPANa/OItWL3iPio+chzYV7qVmvsJ7UvV07KSPUyWzLQisRH5UFYRUVea+Uq3cTORRVhWDwwSUUxQkNz6SPLTErMzEw8Duo2lZ7SZuYr7MxGtYZcMLKVgVtFe1JGQ3Nj0+PQBWP2A/qj+sn7Y/2J/CPwyvAB6vMK9Cr1SvZq8wS4bDnMRVTtQkCDREx8QkhnREbUXEJAZWvcPLVfVzU4FVPcRc5A/UpNisRFWe7IVU9XMxtET3XMRVtER0fKzkRVTEDtSEGdhUfwaCM1LFdkbD1HTVgKx0SgyEE7R03FBsLeTMBHBQjfMtUMXja+9PdeRP/SMiT4XDxbz8ZU6dBi5zlPQYTZQNtHT0WXz0GOS3/iJiKoT0ysRUQNRUwRxnhm0AbmX+/RZvKG9CyTZtDg9wbwCiz4xvhm/Ab+rP/M/Wb6ADrH5VBoKjTq3DjsQERdYM9NhQ7eNQlHTHURLVQzsUFzbiFKzkAxAuQtUHRHTMdNSUbHRcUgrdAyy85AfEhZx3jnWOfwBgG659tn3Of+B/8n887w6PADiDFo9470qPnIdmj7jvoo9QzOcOVf6j/ESYJBQS1EStqwwUJFTVQ5vMRBFmlESFVTUUtCRwVhXjm+BWnSNxV9VUZERWLVg148FYLRRZbbQ8lE3nDDSqWFVEFDQYDDQB2kRHjpU+P5Cf0v/Mn/b/APCfeq8sDxYPUA9iD3QPhg9QOEuOD0ALnnJ4REQ5ZETV9sQktsQkdnRENVY0xeQ09Lq8JHNVTVTMpK0B1KTIVOUkVN20VDKltFSNxOxEpVONJpYCYTdUFDtw/rME9JJSrXO1WnTUJGzU4FFdc6lqNORxZNVRfbMEUZVUrVDFQ5dQNeNhVNQgVkxU2U91VE+F1E/FU6ugTo2zPfQU3cy0eAlN/STUVKG0V65VplX+Q1a0VOZMbeNjLNTMjM8Azs3+X4AvkilGbTZvkMuOzwDgL7rPBD/OzxA/Oj8c315yrfnUVCFO1RRONePRZU9FJFBt5ExUaVGNFoR2Q/xEyPRE60DmRZ5y+Cq8hLtEtIMMVE3MhLuAADZz/NfG39jf6t/83wbvGO8AKu9U727vaO+C74zvVo3G7VDWT8jv0u+kNAX85Eg8dLW3bNQwJLTOU7VUVFqNs70k9DFVrdOnFBSrGVZFQ45E9ABklJC1Vw0kWKVDc1jt8+NpWDWW1oNZHSPWWJ1zrZjEVEhYrdRYVUPQAJwHvv2+//D77v8obzpvtA8APg9Yb2pvlG+mb7hvym+cD9TebSaTV61zaswEKFfSffRWfbQElGO0pCVW2tUkVe0jrlWNI2VVoo20VeWGzjM8FIIc9Eu25IQTVO0j3lP95FNaxRRT1SMqUx1j89w0Y71SLfTcN9ZSF1IdY1XTJESarBRktBQuzEVqhLTA1BSJjDRTUCUkVoy0vU+1tE+VtE7dY2OHTm02DsVu0mBNPSYaLoNMPWM1TN2kXIfGsyo8JAYMxIHMtNj0LybPAHgvwo9cz7YvwC/SLxyf9i+AGD9Cn2SfRj8Y24adtqNOqiUkT63UUC2TfsQUEaYkVIpR7TYOInJ01OSizHQjDLR70N4y7bQ0rgp01HQ0tEB01WwU4+AmRQAORT6tHk8wT0JJRk9gT3JPALSvpk+gT7pPzE/+TQa9nu3QPr8gW97ltvIOtNRhUmrFg9V0FFKMdOhTZVOrYVSNhFSd00w89MBqDBQz/ASoPHQaV7201Ve1NFgtFFjFg/VY2m00WW3TAFmd88pYmu3jjYz0OljdBMy0yAAcZ7b1tv/I/+r/FG9ezX5vAIjLRm/Yb8rP3M/uzwDfEt8YJN+m9Q4ioleN9EzUy7Xb2FY9Y5VWrdNXVjYt0xdWndPcVRUkFBRbWVWNoyBVFURURcS1VC3TdzwUQlSd8wpaPBTSBKSNU23UU80UWlwU53S0sVKVM3l0FNtCUqWzDFIt08dRqmVTkVykWuSUIiRU6jVQxYO1zBSAUM1UvBSsw5DGgqVP9RRPPWPVNU4VpE6NoxBORXRMJDVMnJTRJCRzTBV0NCRbGEwVk0pMFaO0RCQrI03t450UJOF8n66NAO6Fxo8I/9KP/I/+j6iPUv+AVJ+G/5j/qv+cn7b9ZlIBWnTkcHTkUE8dIyZE5GG4xJTrcE4TXKQaUn1Uktw0/fSXvtNTfbZmEp8qDORn1DQzfBQKtHTzoAAWRT6vUK9ir3yvjq+gr+IPAMSv5q8YHyofNL8uv/BLRr8ggB9Sv9yU6zDeMn3MdKtwrBbjxDQIVL0Dfmx08q1UFUNoVb0D3oTUUcosdMMsdFMcx44SOFiQvbTEVLtQHgNZ3RTEVLiZWJU01FQnWA1EjFTAAHzH9l8Ib3LPrM+uL8Avus8A5C/2Lwg/Gj8sPz4/UD8y3050PIlXQJ/jzLQIbDSrx1b984Zs1Ed01Ae1Vi0DzVx0g1X9s0pqhNQRdFTZbHSiVGXzq2pU9QMxZHT7VFS2mkxUfoy0SFN15Jx02laEtKJSjTNstHQ1JAQ0wwBm8rrklIJRjTQEFG0TrATcUGUzp1DllLVQrVMvDITzT9WUT9ol5E+NM7xOjRNYTtSllv6SlIyEGIyEuEyWvQNeTI0zHNxH/vJmVUxt886c5Egc9MUs9wDW77CPGv9EXyb/8Osu/2j/AGL/rF8WX8Bf4l/M/46f6FOqBuNO3bOgfOSOvJRHFVD9s9o85FCMBBPgdnILO1Lds7AkpaR0+5CeIlUDjLTI7JSUZARaLKSFKsR0B3S08wCWBcYi5QCED5YPqA+6DwR/5g/4Dzp/AAwfXn9AH5IRdn9QGxa9lh9AqBNWvS4DTHRjAI4ynGxnal7irdTUJ9QUnlS1lNVVpTRVjTP8rLRwVqaFs+JWleTUJOVM1VjaFaPEHCQYWcUjFVm2vZPnWKWzrFiNM1xaDMQafITcV11ju3QnAC7PeC9Sz8wv3o8An9ovFJ8ANp9In1qfbJ9mP0DThp+Ym9T2hfbieIQ0OcSU+FasteTclHRWTVM1vLT4aiyEvLS0c4zUOVUtczMBVQ0k9DSRVI3UtNStIqS07FMVBFOtE2+q5NQ3lLQBJETKhLSSagTkXIxkJGRk4FGN09WpTHRzXGVRbeMEUcz1REzkl1B1tAwEHlAqZeRP7fRPtTRPLWZe4xqsRNjMRHhN9bTE5exES0ZMTeMXnOeOMnys5BXqvORjhOTMhFfGXyhfAFJfhL+OtT7/iF+yX9S/5r+A2F/SXxzPLs/wXxJp1jIhpU7dNE6N5GTkZcyk9bVQXWNrLHThUf3zVqCcZGug3tXe1ZZi+rQUvQqkZIe0FE1MBLMQ5vNERwB+Bb5t1mXWb+hv+m9E3yZ/AEh/Un+M357fcH+qeVYfuH+wah8E7w7ljrIFUhW0UlqNs7VkZDBTRbRTbeOtRCykuVQtAy0EpKPWDKQZVjVkVj3T/la2NYOQV+2z/ldl03G1WK0T35zkH1ldYwumLCTaWA20PCRITCQHBVhN09Ckl6aPuIvOj/iPACL/NP9G/zCbLp94/4r/nP+grv/A/9L/5P9+g1eVY2qq1JQo1JTopDSmBCRj1qw0J1a9tFXts65VRo2zZVVd5nbT/DS73BStgvw0S1RlRFQtg9wmhGSYU72kJEQqdGTDEESegzxEhdTHHrPEFNEs1FWcpKRkLNQs1NVQTdNLwFCFNFAFJIxEE/QE27lPTeNUT60T7062nZOHTo2zJU7VM8GqBLRgtLVMJRRMTdMwLUytEw9MPURMjWTsRAUGZMSBzET7oBbNll9wvwC6H5y/dl+wv8K/FC8WzwjPwDIvXC9GzwBvEmnGEkVOEh2ETyXkTGSA/ARrQJZD1VFdE/9URHI8ROVSFHVmBkIWTKTvZGf+oyxEAUJsZZxk43Ae1fbPyG8a3wAs3z7fWN+aP3zfft+w3+I/gMzfpn/43xLvPE/GfbaCDqpkZGDsJNOsZFGEZOim/CRfVPWkPKRMNITArEQE85WoViVjHAQEqlqM5B685I1YxRP1ZIe2PmL3WK0zwVitBFgmFfMzWM00bPTFFPe+j6AI/xL/VF9mXR4ClsyUSVZ8VAZXzTPDPISCRIStQ9yUBFYto8lMBI1WJIRGVSVkVU3j1FzkW51UPWNnVB0jLiykNfn8JL9E5HxTpSRE5LUMDITX3MSfUp2TZ1Q85fR0/CTktWw0fExEtUisNBFcNNpQTeOkrVB9M25QVaRQHRRP1s0zg09dMxoUFLROyuWUTr0kTq2kbMQ5T8rlE8iUZVBd5AQUM1BKXaMxhGQv1Geeoiv8bwDWZRZ/2GPmbeZl5mXeZVZ/AGh77pN8f4Z1LgKDYJ59ln8AoHN+Zc5/gGPOk+R//n8QjwAij+x3nqM8j1aNNo9Yj4qPAJyPro/Aj9KP5I/2jwifGpkA7qMslx6fOJ9Kn2yfZp+QnwCin4Sfxp/Yn+qf/J8unwivACKvLK9Or0CvEq9kr5avaK8Agq/Er+av+K/arwy/Fr8ovwCyr1y/Tr9wv4q/rL+mv7i/AMq/3L9GjYZ19m3WbfZ1PrUqpiNQxeRQHSNO/AfusqtbUI0EUGVTZVzEaJR0Z05Sc1zEeLwnTlKDqnxkhzTEjTR0kbx0lzVQzQRQnVOiUB0E9ARVqTTErTR0sVzEuNzEtbzkxMLsxMZQBSPKqrwk0PwE01zE2NzE3KrkxOLsxOZcxOhkxO6q/ATz9AT5NMT9NHQBWtQEBMwkClG94w1cZ9bm8hdR7bMbfDQeUcTtJFQ0KNwHPuMk5DVRNHWEbDQ83CRCUcVUXDRTSlFlxKw0UUw0V1w0VVp8NF7cJGJMRGik1FVtrDRx9DR1VDR4fDSVftwkggzkhswn1kNRVM3EDOSWXDSahDSgxDRVo0w0pxzkrtQkr0RnVA7TpNS9rDTB9DTF9NRFyWw0zJzkywDGEtXMJBXa5NTgxDTjTDdeNYY1ML41XkWG05zkAVK1JCQ0qwpSzVRShTMQ5CQVqVKVZCRkHxQ0Igw0KKIkNCo0Z2YTLGQ3hPQ8Voz0QFLNM0MMNEi0B9ZOUlNS7cNWnPRaUlQ95HxEYeQkZTxkbCRkoW8UNOMgDjXusnsENICq7PSDvASHnPSKFDSSWgwEliQ0mlIdI56M9FWgvASnJDSqlASu7PRVs2wEt1QEuyRkvxQ0VcIMBMbc9MwkZM909FPVUkXUPGTcFDTi5CdQNjMkZAMwfhLxdPT1nPS1+vz0/ewkA1PF4wctU10zClON9FMdNIRE2xhTPWMcU60zIVNY7SbW0wRkLFM1ZFPN9KlTdYT8JD+UFEP0JEYtUwUjSlNlxFNtxBxkVVcEZFysFGDsFGOERK1ohBRsU0VzcQxkdaJkFHoEZ37jtBSFZBSKqvwkj0QkkvQkloQUnNVTfTOe7BSjXBSnU1T9xGwUsPQktoREuJQkVb0kJMG0FMWcFMh8JFXORCTStBTV3BTa5BRV3pQU49QU5mQU6qwUhfDsFPO8FPtQhtMkJAHVVHX0VAUTCJxEDFRmRXMRVJX09FQZVMXUGVSt9ORUJ1S99OxXvjLLM1T1dFTttGw0PlRqrVNElERIpDRLVG1D1VBcNFX0VFlsNF5Uqk1TYzw0ZYQ0atxUbZqUNHOcNHdUNSRsNH6qtDSE5FSHHESKzDSQilw0lUQ0mNxXtuO0NKRahDSqbDSuVPVDsVw0zbWkNLtU/VSERMFUKiXUVD1jzMw00LQ021CqriLY3FTdVDThPDTlqvRU6dxU7XQ08lw09bT0VbRE/IREAVVdFFVqZRRVVTRVtcMTVR1jrRfMVBxVnSMgPFQjaiRUJ7xULTRUMVXt1ClVvRS8VD1UVEDEVxbjZVXNNFUl5CRUV1V1xFVVxRNfPFRjRFRnTFQ1bFRUcDxUc1WlxExUTXysVIBVTSSEVImMVFWNPFSTRFSXxFSbzFS1nzRUoURUp1WtBFVafURVRSOyVa0kVQ0TrbysVMBVldPEhFTJqoxUzTxU00RU1/xU2KpkZN5sZOKcVOYsVOqqZGTujGT0dGT4fGT8WmRk/oxkBFZdFFal1FVWVTRWlfRWZTRWpfSmHHQhVn00LHQpFHQtVVZ1dFYFEzgUdD00dLU/XHRDZHRIVtUjTtYcdFFW/QNVZHRYVmr9FFZ9xFaV02RW/TS1Vs0zcLx0dFZNBFbUNSSMdH68dITcdIhWqg0TjLR0kSR0ldx0mKoEhJy0dKG8dKTcdKiqBISstHSxRHS35HS6VVa1A760dMEMdMcEhKvMVp0j0Lx01Nx02JoEhNzMdOBWVdRkdOhaBITszHTwVu3D9uR0tfqMdP6shAJX7cMGtVctVFfFEw9XPVRXqkVUVyXzGvyEHwSUI2VX1dRXJcT8hC9XzfS1V70UV7UDPlelQ0GqRJRFTJRJVJROXJRR1VetI1gUlFpUlF5XtEXkDJRn9IRqV5XEV0wtJCyUeFc9JASUg7yUVYVMlIlUlI5clJHshFWWFJSaVJSenJSi7ITNpsyUrFedJESUtVeWxeO3V80EV4VkRJTFqvSEysyUzJyU0uyE1pr0hNq0lN5X3UQ8pOeaRKTrTKTwV1X0LJT4WsyU/CykAFiV1FhFNFVYpdRYrdRYlfRYFZStWLUDHlg9dFj9AyVVWC3EWD2UWD3EWK0jCzhYDRM8NL8+tR61RhNCTJS5vJd2U6SlzHSw1HdQZlOMdONgpiNVtQN+nFdA/oN0ZNNAZkU247Q0JGw0qe6kJ54igKwkSNwkElDsJYQHHgXuwiYkBPGM5Cm6fOcOEkxU9BPk1DvQtFZDdNRjhNQtUJ2kT2qtxE9FVE8Vs6tO3dStTv0DxU0NJE3NMwDNTb0TmUy9FLzE2UtWXUN9S0U0S60ESsUTW09KxQP3SX0kSYV0VUlt1Eg1ZEg9lEgNFFVHjeRHLbRH5URGtcStRv0DRUaF1EU1ZEVaHeRFVfMDRWW0ROVU1UQNtEQVFENtQ5RDqu30Q03UQqVDMYzUtBVD/WRDPVREnfTE13YTIUS91t7fwNO2Ag783w7vABjjfvMs73bzNO8+7WbveO8Aiu+c70blttWm77DvutG+7wDY7/LvBP8mM+zv3u9Y/0L/AFT/bv94/4r/xP+21Q</prop>
			</obj>
			<obj name="Protocol" class="HTCProtocol" version="1">
				<prop name="Created">2012-05-09T15:20:31.921</prop>
				<prop name="LastModified">2012-05-09T15:20:48.500</prop>
				<obj name="Programs" class="HTCRunProgramList" version="5">
					<list name="emlist" count="4">
						<obj name="item" class="HTCRunProgram" version="1">
							<prop name="name">pre-inkubacja</prop>
							<prop name="Cycles">1</prop>
							<prop name="AnalysisMode">None</prop>
							<obj name="Segments" class="TEMRunSegmentList" version="1">
								<list name="emlist" count="1">
									<obj name="item" class="HTCRunSegment" version="2">
										<prop name="Hold">360</prop>
										<prop name="Slope">4.4</prop>
										<prop name="StepDelay">0</prop>
										<prop name="StepSize">0</prop>
										<prop name="Target">95</prop>
										<prop name="Target2">0</prop>
										<prop name="AcquisitionMode">0</prop>
										<prop name="AcqPerDegree">5</prop>
									</obj>
								</list>
							</obj>
						</obj>
						<obj name="item" class="HTCRunProgram" version="1">
							<prop name="name">amplifikacja</prop>
							<prop name="Cycles">50</prop>
							<prop name="AnalysisMode">Quantification</prop>
							<obj name="Segments" class="TEMRunSegmentList" version="1">
								<list name="emlist" count="3">
									<obj name="item" class="HTCRunSegment" version="2">
										<prop name="Hold">15</prop>
										<prop name="Slope">4.4</prop>
										<prop name="StepDelay">0</prop>
										<prop name="StepSize">0</prop>
										<prop name="Target">95</prop>
										<prop name="Target2">0</prop>
										<prop name="AcquisitionMode">0</prop>
										<prop name="AcqPerDegree">5</prop>
									</obj>
									<obj name="item" class="HTCRunSegment" version="2">
										<prop name="Hold">15</prop>
										<prop name="Slope">2.2</prop>
										<prop name="StepDelay">0</prop>
										<prop name="StepSize">0</prop>
										<prop name="Target">60</prop>
										<prop name="Target2">0</prop>
										<prop name="AcquisitionMode">0</prop>
										<prop name="AcqPerDegree">5</prop>
									</obj>
									<obj name="item" class="HTCRunSegment" version="2">
										<prop name="Hold">15</prop>
										<prop name="Slope">4.4</prop>
										<prop name="StepDelay">0</prop>
										<prop name="StepSize">0</prop>
										<prop name="Target">72</prop>
										<prop name="Target2">0</prop>
										<prop name="AcquisitionMode">1</prop>
										<prop name="AcqPerDegree">5</prop>
									</obj>
								</list>
							</obj>
						</obj>
						<obj name="item" class="HTCRunProgram" version="1">
							<prop name="name">melting curve</prop>
							<prop name="Cycles">1</prop>
							<prop name="AnalysisMode">Melting Curves</prop>
							<obj name="Segments" class="TEMRunSegmentList" version="1">
								<list name="emlist" count="3">
									<obj name="item" class="HTCRunSegment" version="2">
										<prop name="Hold">5</prop>
										<prop name="Slope">4.4</prop>
										<prop name="StepDelay">0</prop>
										<prop name="StepSize">0</prop>
										<prop name="Target">95</prop>
										<prop name="Target2">0</prop>
										<prop name="AcquisitionMode">0</prop>
										<prop name="AcqPerDegree">5</prop>
									</obj>
									<obj name="item" class="HTCRunSegment" version="2">
										<prop name="Hold">60</prop>
										<prop name="Slope">2.2</prop>
										<prop name="StepDelay">0</prop>
										<prop name="StepSize">0</prop>
										<prop name="Target">65</prop>
										<prop name="Target2">0</prop>
										<prop name="AcquisitionMode">0</prop>
										<prop name="AcqPerDegree">5</prop>
									</obj>
									<obj name="item" class="HTCRunSegment" version="2">
										<prop name="Hold">1</prop>
										<prop name="Slope">0.114285714285714</prop>
										<prop name="StepDelay">0</prop>
										<prop name="StepSize">0</prop>
										<prop name="Target">97</prop>
										<prop name="Target2">0</prop>
										<prop name="AcquisitionMode">2</prop>
										<prop name="AcqPerDegree">5</prop>
									</obj>
								</list>
							</obj>
						</obj>
						<obj name="item" class="HTCRunProgram" version="1">
							<prop name="name">cooling</prop>
							<prop name="Cycles">1</prop>
							<prop name="AnalysisMode">None</prop>
							<obj name="Segments" class="TEMRunSegmentList" version="1">
								<list name="emlist" count="1">
									<obj name="item" class="HTCRunSegment" version="2">
										<prop name="Hold">30</prop>
										<prop name="Slope">2.2</prop>
										<prop name="StepDelay">0</prop>
										<prop name="StepSize">0</prop>
										<prop name="Target">40</prop>
										<prop name="Target2">0</prop>
										<prop name="AcquisitionMode">0</prop>
										<prop name="AcqPerDegree">5</prop>
									</obj>
								</list>
							</obj>
						</obj>
					</list>
					<list name="AnalysisModes" count="4">
						<item>None</item>
						<item>Quantification</item>
						<item>Melting Curves</item>
						<item>Color Compensation</item>
					</list>
					<prop name="ChannelCount">1</prop>
					<prop name="InstrumentSubclass">HTC_VER_10</prop>
					<obj name="Container" class="HTCBlockType" version="1">
						<prop name="Id">bt96S</prop>
						<prop name="RowCount">8</prop>
						<prop name="ColCount">12</prop>
						<prop name="OvershootDnDelay">10</prop>
						<prop name="OvershootUpDelay">10</prop>
						<prop name="RampRateMaxDn">2.2</prop>
						<prop name="RampRateMaxUp">4.4</prop>
						<prop name="ReactionVolMin">10</prop>
						<prop name="ReactionVolMax">100</prop>
						<prop name="ReactionVolDefault">20</prop>
						<prop name="HorVertCrosstalkCoefficient">0.0003</prop>
						<prop name="DiagCrosstalkCoefficent">0.0001</prop>
					</obj>
					<prop name="MaxPositionsToSeek">96</prop>
					<obj name="DetectionFormats" class="DetectionFormats" version="2">
						<list name="emlist" count="8">
							<obj name="item" class="HTCDetectionFormat" version="1">
								<list name="emlist" count="1">
									<obj name="item" class="HTCChannel" version="2">
										<prop name="name">SimpleProbe</prop>
										<prop name="Active">1</prop>
										<prop name="EmissionWL">510</prop>
										<prop name="ExcitationWL">465</prop>
										<prop name="IntgrTime">250</prop>
										<prop name="MaxIntgrTime">2000</prop>
										<prop name="MeltFactor">1.2</prop>
										<prop name="QuantFactor">2</prop>
									</obj>
								</list>
								<prop name="name">SimpleProbe</prop>
								<prop name="Active">1</prop>
								<prop name="DefChannelNdx">0</prop>
								<prop name="DenominatorNdx">-1</prop>
								<prop name="ReadOnly">0</prop>
								<list name="EmissionWLAvail" count="6">
									<item>488</item>
									<item>510</item>
									<item>580</item>
									<item>610</item>
									<item>640</item>
									<item>660</item>
								</list>
								<list name="ExcitationWLAvail" count="5">
									<item>440</item>
									<item>465</item>
									<item>498</item>
									<item>533</item>
									<item>618</item>
								</list>
								<prop name="MeasuringMode">hmmDynamic</prop>
							</obj>
							<obj name="item" class="HTCDetectionFormat" version="1">
								<list name="emlist" count="1">
									<obj name="item" class="HTCChannel" version="2">
										<prop name="name">FAM</prop>
										<prop name="Active">1</prop>
										<prop name="EmissionWL">510</prop>
										<prop name="ExcitationWL">465</prop>
										<prop name="IntgrTime">250</prop>
										<prop name="MaxIntgrTime">2000</prop>
										<prop name="MeltFactor">1</prop>
										<prop name="QuantFactor">10</prop>
									</obj>
								</list>
								<prop name="name">Mono Color Hydrolysis Probe / UPL Probe</prop>
								<prop name="Active">1</prop>
								<prop name="DefChannelNdx">0</prop>
								<prop name="DenominatorNdx">-1</prop>
								<prop name="ReadOnly">0</prop>
								<list name="EmissionWLAvail" count="6">
									<item>488</item>
									<item>510</item>
									<item>580</item>
									<item>610</item>
									<item>640</item>
									<item>660</item>
								</list>
								<list name="ExcitationWLAvail" count="5">
									<item>440</item>
									<item>465</item>
									<item>498</item>
									<item>533</item>
									<item>618</item>
								</list>
								<prop name="MeasuringMode">hmmDynamic</prop>
							</obj>
							<obj name="item" class="HTCDetectionFormat" version="1">
								<list name="emlist" count="2">
									<obj name="item" class="HTCChannel" version="2">
										<prop name="name">FAM</prop>
										<prop name="Active">1</prop>
										<prop name="EmissionWL">510</prop>
										<prop name="ExcitationWL">465</prop>
										<prop name="IntgrTime">250</prop>
										<prop name="MaxIntgrTime">2000</prop>
										<prop name="MeltFactor">1</prop>
										<prop name="QuantFactor">10</prop>
									</obj>
									<obj name="item" class="HTCChannel" version="2">
										<prop name="name">VIC / HEX / Yellow555</prop>
										<prop name="Active">1</prop>
										<prop name="EmissionWL">580</prop>
										<prop name="ExcitationWL">533</prop>
										<prop name="IntgrTime">250</prop>
										<prop name="MaxIntgrTime">2000</prop>
										<prop name="MeltFactor">1</prop>
										<prop name="QuantFactor">10</prop>
									</obj>
								</list>
								<prop name="name">Dual Color Hydrolysis Probe / UPL Probe</prop>
								<prop name="Active">1</prop>
								<prop name="DefChannelNdx">0</prop>
								<prop name="DenominatorNdx">-1</prop>
								<prop name="ReadOnly">0</prop>
								<list name="EmissionWLAvail" count="6">
									<item>488</item>
									<item>510</item>
									<item>580</item>
									<item>610</item>
									<item>640</item>
									<item>660</item>
								</list>
								<list name="ExcitationWLAvail" count="5">
									<item>440</item>
									<item>465</item>
									<item>498</item>
									<item>533</item>
									<item>618</item>
								</list>
								<prop name="MeasuringMode">hmmDynamic</prop>
							</obj>
							<obj name="item" class="HTCDetectionFormat" version="1">
								<list name="emlist" count="3">
									<obj name="item" class="HTCChannel" version="2">
										<prop name="name">FAM</prop>
										<prop name="Active">1</prop>
										<prop name="EmissionWL">510</prop>
										<prop name="ExcitationWL">465</prop>
										<prop name="IntgrTime">250</prop>
										<prop name="MaxIntgrTime">2000</prop>
										<prop name="MeltFactor">1</prop>
										<prop name="QuantFactor">10</prop>
									</obj>
									<obj name="item" class="HTCChannel" version="2">
										<prop name="name">VIC / HEX / Yellow555</prop>
										<prop name="Active">1</prop>
										<prop name="EmissionWL">580</prop>
										<prop name="ExcitationWL">533</prop>
										<prop name="IntgrTime">250</prop>
										<prop name="MaxIntgrTime">2000</prop>
										<prop name="MeltFactor">1</prop>
										<prop name="QuantFactor">10</prop>
									</obj>
									<obj name="item" class="HTCChannel" version="2">
										<prop name="name">Cy 5 / Cy 5.5</prop>
										<prop name="Active">1</prop>
										<prop name="EmissionWL">660</prop>
										<prop name="ExcitationWL">618</prop>
										<prop name="IntgrTime">250</prop>
										<prop name="MaxIntgrTime">2000</prop>
										<prop name="MeltFactor">1</prop>
										<prop name="QuantFactor">10</prop>
									</obj>
								</list>
								<prop name="name">3 Color Hydrolysis Probe</prop>
								<prop name="Active">1</prop>
								<prop name="DefChannelNdx">0</prop>
								<prop name="DenominatorNdx">-1</prop>
								<prop name="ReadOnly">0</prop>
								<list name="EmissionWLAvail" count="6">
									<item>488</item>
									<item>510</item>
									<item>580</item>
									<item>610</item>
									<item>640</item>
									<item>660</item>
								</list>
								<list name="ExcitationWLAvail" count="5">
									<item>440</item>
									<item>465</item>
									<item>498</item>
									<item>533</item>
									<item>618</item>
								</list>
								<prop name="MeasuringMode">hmmDynamic</prop>
							</obj>
							<obj name="item" class="HTCDetectionFormat" version="1">
								<list name="emlist" count="4">
									<obj name="item" class="HTCChannel" version="2">
										<prop name="name">Cyan 500</prop>
										<prop name="Active">1</prop>
										<prop name="EmissionWL">488</prop>
										<prop name="ExcitationWL">440</prop>
										<prop name="IntgrTime">250</prop>
										<prop name="MaxIntgrTime">2000</prop>
										<prop name="MeltFactor">1</prop>
										<prop name="QuantFactor">10</prop>
									</obj>
									<obj name="item" class="HTCChannel" version="2">
										<prop name="name">FAM</prop>
										<prop name="Active">1</prop>
										<prop name="EmissionWL">580</prop>
										<prop name="ExcitationWL">498</prop>
										<prop name="IntgrTime">250</prop>
										<prop name="MaxIntgrTime">2000</prop>
										<prop name="MeltFactor">1</prop>
										<prop name="QuantFactor">10</prop>
									</obj>
									<obj name="item" class="HTCChannel" version="2">
										<prop name="name">Red 610</prop>
										<prop name="Active">1</prop>
										<prop name="EmissionWL">610</prop>
										<prop name="ExcitationWL">533</prop>
										<prop name="IntgrTime">250</prop>
										<prop name="MaxIntgrTime">2000</prop>
										<prop name="MeltFactor">1</prop>
										<prop name="QuantFactor">10</prop>
									</obj>
									<obj name="item" class="HTCChannel" version="2">
										<prop name="name">Cy 5 / Cy 5.5</prop>
										<prop name="Active">1</prop>
										<prop name="EmissionWL">660</prop>
										<prop name="ExcitationWL">618</prop>
										<prop name="IntgrTime">250</prop>
										<prop name="MaxIntgrTime">2000</prop>
										<prop name="MeltFactor">1</prop>
										<prop name="QuantFactor">10</prop>
									</obj>
								</list>
								<prop name="name">4 Color Hydrolysis Probe</prop>
								<prop name="Active">1</prop>
								<prop name="DefChannelNdx">0</prop>
								<prop name="DenominatorNdx">-1</prop>
								<prop name="ReadOnly">0</prop>
								<list name="EmissionWLAvail" count="6">
									<item>488</item>
									<item>510</item>
									<item>580</item>
									<item>610</item>
									<item>640</item>
									<item>660</item>
								</list>
								<list name="ExcitationWLAvail" count="5">
									<item>440</item>
									<item>465</item>
									<item>498</item>
									<item>533</item>
									<item>618</item>
								</list>
								<prop name="MeasuringMode">hmmDynamic</prop>
							</obj>
							<obj name="item" class="HTCDetectionFormat" version="1">
								<list name="emlist" count="1">
									<obj name="item" class="HTCChannel" version="2">
										<prop name="name">Red 640</prop>
										<prop name="Active">1</prop>
										<prop name="EmissionWL">640</prop>
										<prop name="ExcitationWL">498</prop>
										<prop name="IntgrTime">250</prop>
										<prop name="MaxIntgrTime">2000</prop>
										<prop name="MeltFactor">1.2</prop>
										<prop name="QuantFactor">5</prop>
									</obj>
								</list>
								<prop name="name">Mono Color HybProbe</prop>
								<prop name="Active">1</prop>
								<prop name="DefChannelNdx">0</prop>
								<prop name="DenominatorNdx">-1</prop>
								<prop name="ReadOnly">0</prop>
								<list name="EmissionWLAvail" count="6">
									<item>488</item>
									<item>510</item>
									<item>580</item>
									<item>610</item>
									<item>640</item>
									<item>660</item>
								</list>
								<list name="ExcitationWLAvail" count="5">
									<item>440</item>
									<item>465</item>
									<item>498</item>
									<item>533</item>
									<item>618</item>
								</list>
								<prop name="MeasuringMode">hmmDynamic</prop>
							</obj>
							<obj name="item" class="HTCDetectionFormat" version="1">
								<list name="emlist" count="4">
									<obj name="item" class="HTCChannel" version="2">
										<prop name="name">Fluos</prop>
										<prop name="Active">1</prop>
										<prop name="EmissionWL">510</prop>
										<prop name="ExcitationWL">465</prop>
										<prop name="IntgrTime">250</prop>
										<prop name="MaxIntgrTime">2000</prop>
										<prop name="MeltFactor">2</prop>
										<prop name="QuantFactor">1.5</prop>
									</obj>
									<obj name="item" class="HTCChannel" version="2">
										<prop name="name">Red 610</prop>
										<prop name="Active">1</prop>
										<prop name="EmissionWL">610</prop>
										<prop name="ExcitationWL">498</prop>
										<prop name="IntgrTime">250</prop>
										<prop name="MaxIntgrTime">2000</prop>
										<prop name="MeltFactor">1.2</prop>
										<prop name="QuantFactor">5</prop>
									</obj>
									<obj name="item" class="HTCChannel" version="2">
										<prop name="name">Red 640</prop>
										<prop name="Active">1</prop>
										<prop name="EmissionWL">640</prop>
										<prop name="ExcitationWL">498</prop>
										<prop name="IntgrTime">250</prop>
										<prop name="MaxIntgrTime">2000</prop>
										<prop name="MeltFactor">1.2</prop>
										<prop name="QuantFactor">5</prop>
									</obj>
									<obj name="item" class="HTCChannel" version="2">
										<prop name="name">Cy 5 / Cy 5.5</prop>
										<prop name="Active">1</prop>
										<prop name="EmissionWL">660</prop>
										<prop name="ExcitationWL">498</prop>
										<prop name="IntgrTime">250</prop>
										<prop name="MaxIntgrTime">2000</prop>
										<prop name="MeltFactor">1.2</prop>
										<prop name="QuantFactor">5</prop>
									</obj>
								</list>
								<prop name="name">Multi Color HybProbe</prop>
								<prop name="Active">1</prop>
								<prop name="DefChannelNdx">0</prop>
								<prop name="DenominatorNdx">-1</prop>
								<prop name="ReadOnly">0</prop>
								<list name="EmissionWLAvail" count="6">
									<item>488</item>
									<item>510</item>
									<item>580</item>
									<item>610</item>
									<item>640</item>
									<item>660</item>
								</list>
								<list name="ExcitationWLAvail" count="5">
									<item>440</item>
									<item>465</item>
									<item>498</item>
									<item>533</item>
									<item>618</item>
								</list>
								<prop name="MeasuringMode">hmmDynamic</prop>
							</obj>
							<obj name="item" class="HTCDetectionFormat" version="1">
								<list name="emlist" count="1">
									<obj name="item" class="HTCChannel" version="2">
										<prop name="name">SYBR Green I / HRM Dye</prop>
										<prop name="Active">1</prop>
										<prop name="EmissionWL">510</prop>
										<prop name="ExcitationWL">465</prop>
										<prop name="IntgrTime">250</prop>
										<prop name="MaxIntgrTime">1000</prop>
										<prop name="MeltFactor">1.2</prop>
										<prop name="QuantFactor">30</prop>
									</obj>
								</list>
								<prop name="name">SYBR Green I / HRM Dye</prop>
								<prop name="Active">1</prop>
								<prop name="DefChannelNdx">0</prop>
								<prop name="DenominatorNdx">-1</prop>
								<prop name="ReadOnly">0</prop>
								<list name="EmissionWLAvail" count="6">
									<item>488</item>
									<item>510</item>
									<item>580</item>
									<item>610</item>
									<item>640</item>
									<item>660</item>
								</list>
								<list name="ExcitationWLAvail" count="5">
									<item>440</item>
									<item>465</item>
									<item>498</item>
									<item>533</item>
									<item>618</item>
								</list>
								<prop name="MeasuringMode">hmmDynamic</prop>
							</obj>
						</list>
						<prop name="DefFormatName">SYBR Green I / HRM Dye</prop>
					</obj>
					<list name="AcquisitionModes" count="4">
						<item>None</item>
						<item>Single</item>
						<item>Continuous</item>
						<item>Step</item>
					</list>
					<prop name="SeekTemp">30</prop>
					<prop name="SampleVolume">10</prop>
				</obj>
			</obj>
			<prop name="CompletedProgramNo">5</prop>
			<prop name="StopPoint">3</prop>
			<prop name="CarouselConstMoved">0</prop>
		</obj>
		<obj name="AnlsAndSampleInfo" class="AnlsAndSampleInfo" version="1">
			<obj name="AnlsPropTypes" class="PropertyTypeList" version="1">
				<list name="emlist" count="3">
					<obj name="item" class="SamplePropType" version="1">
						<prop name="name">Units</prop>
						<prop name="PropClass">QuantUnitsProp</prop>
						<prop name="IsChannelProperty">0</prop>
						<prop name="SelectorOrder">0</prop>
						<prop name="ShowInSelector">0</prop>
						<prop name="ShowInTable">0</prop>
						<prop name="TableOrder">0</prop>
					</obj>
					<obj name="item" class="SamplePropType" version="1">
						<prop name="name">ExtRef</prop>
						<prop name="PropClass">RQExtRefProp</prop>
						<prop name="IsChannelProperty">0</prop>
						<prop name="SelectorOrder">0</prop>
						<prop name="ShowInSelector">0</prop>
						<prop name="ShowInTable">0</prop>
						<prop name="TableOrder">0</prop>
					</obj>
					<obj name="item" class="SamplePropType" version="1">
						<prop name="name">Endpt External Experiment</prop>
						<prop name="PropClass">EndptGenoExtExp</prop>
						<prop name="IsChannelProperty">0</prop>
						<prop name="SelectorOrder">0</prop>
						<prop name="ShowInSelector">0</prop>
						<prop name="ShowInTable">0</prop>
						<prop name="TableOrder">0</prop>
					</obj>
				</list>
			</obj>
			<obj name="SamplePropTypes" class="PropertyTypeList" version="1">
				<list name="emlist" count="26">
					<obj name="item" class="SamplePosPropType" version="1">
						<prop name="name">Position</prop>
						<prop name="PropClass">GenSampleEditPosition</prop>
						<prop name="AnalysisClass">General</prop>
						<prop name="IsChannelProperty">0</prop>
						<prop name="SelectorOrder">0</prop>
						<prop name="ShowInSelector">0</prop>
						<prop name="ShowInTable">1</prop>
						<prop name="TableOrder">0</prop>
					</obj>
					<obj name="item" class="SamplePropType" version="1">
						<prop name="name">Color</prop>
						<prop name="PropClass">SamplePrefColor</prop>
						<prop name="AnalysisClass">General</prop>
						<prop name="IsChannelProperty">0</prop>
						<prop name="SelectorOrder">1</prop>
						<prop name="ShowInSelector">0</prop>
						<prop name="ShowInTable">1</prop>
						<prop name="TableOrder">1</prop>
					</obj>
					<obj name="item" class="SamplePropType" version="1">
						<prop name="name">Replicate of</prop>
						<prop name="PropClass">GenSampleEditReplicate</prop>
						<prop name="AnalysisClass">General</prop>
						<prop name="IsChannelProperty">0</prop>
						<prop name="SelectorOrder">2</prop>
						<prop name="ShowInSelector">0</prop>
						<prop name="ShowInTable">1</prop>
						<prop name="TableOrder">2</prop>
					</obj>
					<obj name="item" class="SamplePropType" version="1">
						<prop name="name">Sample Name</prop>
						<prop name="PropClass">GenSampleEditName</prop>
						<prop name="AnalysisClass">General</prop>
						<prop name="IsChannelProperty">0</prop>
						<prop name="SelectorOrder">3</prop>
						<prop name="ShowInSelector">1</prop>
						<prop name="ShowInTable">1</prop>
						<prop name="TableOrder">3</prop>
					</obj>
					<obj name="item" class="SamplePropType" version="1">
						<prop name="name">Subsets</prop>
						<prop name="PropClass">GenSampleEditSubset</prop>
						<prop name="AnalysisClass">General</prop>
						<prop name="IsChannelProperty">0</prop>
						<prop name="SelectorOrder">4</prop>
						<prop name="ShowInSelector">0</prop>
						<prop name="ShowInTable">0</prop>
						<prop name="TableOrder">4</prop>
					</obj>
					<obj name="item" class="SamplePropType" version="1">
						<prop name="name">Notes</prop>
						<prop name="PropClass">GenSampleEditNotes</prop>
						<prop name="AnalysisClass">General</prop>
						<prop name="IsChannelProperty">0</prop>
						<prop name="SelectorOrder">5</prop>
						<prop name="ShowInSelector">0</prop>
						<prop name="ShowInTable">0</prop>
						<prop name="TableOrder">5</prop>
					</obj>
					<obj name="item" class="SamplePropType" version="1">
						<prop name="name">Sample ID</prop>
						<prop name="PropClass">HTCSampleID</prop>
						<prop name="AnalysisClass">General</prop>
						<prop name="IsChannelProperty">0</prop>
						<prop name="SelectorOrder">6</prop>
						<prop name="ShowInSelector">0</prop>
						<prop name="ShowInTable">0</prop>
						<prop name="TableOrder">6</prop>
					</obj>
					<obj name="item" class="SamplePropType" version="1">
						<prop name="name">Sample Prep Notes</prop>
						<prop name="PropClass">HTCSamplePrepNotes</prop>
						<prop name="AnalysisClass">General</prop>
						<prop name="IsChannelProperty">0</prop>
						<prop name="SelectorOrder">7</prop>
						<prop name="ShowInSelector">0</prop>
						<prop name="ShowInTable">0</prop>
						<prop name="TableOrder">7</prop>
					</obj>
					<obj name="item" class="SamplePrefWidthType" version="1">
						<prop name="name">Width</prop>
						<prop name="PropClass">SamplePrefWidth</prop>
						<prop name="AnalysisClass">Sample preferences</prop>
						<prop name="IsChannelProperty">0</prop>
						<prop name="SelectorOrder">8</prop>
						<prop name="ShowInSelector">0</prop>
						<prop name="ShowInTable">0</prop>
						<prop name="TableOrder">8</prop>
					</obj>
					<obj name="item" class="SamplePrefLineStyleType" version="1">
						<prop name="name">Line Style</prop>
						<prop name="PropClass">SamplePrefLineStyle</prop>
						<prop name="AnalysisClass">Sample preferences</prop>
						<prop name="IsChannelProperty">0</prop>
						<prop name="SelectorOrder">9</prop>
						<prop name="ShowInSelector">0</prop>
						<prop name="ShowInTable">0</prop>
						<prop name="TableOrder">9</prop>
					</obj>
					<obj name="item" class="SamplePrefPointStyleType" version="1">
						<prop name="name">Point Style</prop>
						<prop name="PropClass">SamplePrefPointStyle</prop>
						<prop name="AnalysisClass">Sample preferences</prop>
						<prop name="IsChannelProperty">0</prop>
						<prop name="SelectorOrder">10</prop>
						<prop name="ShowInSelector">0</prop>
						<prop name="ShowInTable">0</prop>
						<prop name="TableOrder">10</prop>
					</obj>
					<obj name="item" class="SamplePropType" version="1">
						<prop name="name">Dominant Channel</prop>
						<prop name="PropClass">DominantChannelProp</prop>
						<prop name="AnalysisClass">Color Compensation Analysis</prop>
						<prop name="IsChannelProperty">0</prop>
						<prop name="SelectorOrder">11</prop>
						<prop name="ShowInSelector">0</prop>
						<prop name="ShowInTable">0</prop>
						<prop name="TableOrder">11</prop>
					</obj>
					<obj name="item" class="EndPtSampleTypePropertyType" version="1">
						<prop name="name">EndPt Sample Type</prop>
						<prop name="PropClass">GroupingSample</prop>
						<prop name="AnalysisClass">EndPtGenotyping</prop>
						<prop name="IsChannelProperty">0</prop>
						<prop name="SelectorOrder">12</prop>
						<prop name="ShowInSelector">0</prop>
						<prop name="ShowInTable">0</prop>
						<prop name="TableOrder">12</prop>
					</obj>
					<obj name="item" class="SamplePropType" version="1">
						<prop name="name">EndPt Genotype</prop>
						<prop name="PropClass">Genotype</prop>
						<prop name="AnalysisClass">EndPtGenotyping</prop>
						<prop name="IsChannelProperty">0</prop>
						<prop name="SelectorOrder">13</prop>
						<prop name="ShowInSelector">0</prop>
						<prop name="ShowInTable">0</prop>
						<prop name="TableOrder">13</prop>
					</obj>
					<obj name="item" class="SamplePropType" version="1">
						<prop name="name">Target Name</prop>
						<prop name="PropClass">TargetName</prop>
						<prop name="AnalysisClass">General</prop>
						<prop name="IsChannelProperty">1</prop>
						<prop name="SelectorOrder">14</prop>
						<prop name="ShowInSelector">0</prop>
						<prop name="ShowInTable">0</prop>
						<prop name="TableOrder">14</prop>
					</obj>
					<obj name="item" class="QuantSampleTypePropertyType" version="1">
						<prop name="name">Quantification Sample Type</prop>
						<prop name="PropClass">QuantSampleTypeProperty</prop>
						<prop name="AnalysisClass">Quantification Analysis</prop>
						<prop name="IsChannelProperty">1</prop>
						<prop name="SelectorOrder">15</prop>
						<prop name="ShowInSelector">0</prop>
						<prop name="ShowInTable">0</prop>
						<prop name="TableOrder">15</prop>
					</obj>
					<obj name="item" class="SamplePropType" version="1">
						<prop name="name">Concentration</prop>
						<prop name="PropClass">QuantConcProperty</prop>
						<prop name="AnalysisClass">Quantification Analysis</prop>
						<prop name="IsChannelProperty">1</prop>
						<prop name="SelectorOrder">16</prop>
						<prop name="ShowInSelector">0</prop>
						<prop name="ShowInTable">0</prop>
						<prop name="TableOrder">16</prop>
					</obj>
					<obj name="item" class="QuantCpType" version="1">
						<prop name="name">Cp Low</prop>
						<prop name="PropClass">QuantCpLowProp</prop>
						<prop name="AnalysisClass">Quantification Analysis</prop>
						<prop name="IsChannelProperty">1</prop>
						<prop name="SelectorOrder">17</prop>
						<prop name="ShowInSelector">0</prop>
						<prop name="ShowInTable">0</prop>
						<prop name="TableOrder">17</prop>
					</obj>
					<obj name="item" class="QuantCpType" version="1">
						<prop name="name">Cp High</prop>
						<prop name="PropClass">QuantCpHighProp</prop>
						<prop name="AnalysisClass">Quantification Analysis</prop>
						<prop name="IsChannelProperty">1</prop>
						<prop name="SelectorOrder">18</prop>
						<prop name="ShowInSelector">0</prop>
						<prop name="ShowInTable">0</prop>
						<prop name="TableOrder">18</prop>
					</obj>
					<obj name="item" class="GroupSampleTypePropertyType" version="1">
						<prop name="name">Melt Geno Sample Type</prop>
						<prop name="PropClass">GroupChannelTypeProp</prop>
						<prop name="AnalysisClass">Melt Geno</prop>
						<prop name="IsChannelProperty">1</prop>
						<prop name="SelectorOrder">19</prop>
						<prop name="ShowInSelector">0</prop>
						<prop name="ShowInTable">0</prop>
						<prop name="TableOrder">19</prop>
					</obj>
					<obj name="item" class="SamplePropType" version="1">
						<prop name="name">Melt Geno Genotype</prop>
						<prop name="PropClass">ChannelGenotype</prop>
						<prop name="AnalysisClass">Melt Geno</prop>
						<prop name="IsChannelProperty">1</prop>
						<prop name="SelectorOrder">20</prop>
						<prop name="ShowInSelector">0</prop>
						<prop name="ShowInTable">0</prop>
						<prop name="TableOrder">20</prop>
					</obj>
					<obj name="item" class="RQTargetPropertyType" version="1">
						<prop name="name">Target Type</prop>
						<prop name="PropClass">RQTargetProperty</prop>
						<prop name="AnalysisClass">Relative Quantification</prop>
						<prop name="IsChannelProperty">1</prop>
						<prop name="SelectorOrder">21</prop>
						<prop name="ShowInSelector">0</prop>
						<prop name="ShowInTable">0</prop>
						<prop name="TableOrder">21</prop>
					</obj>
					<obj name="item" class="RQSampleTargetPropertyType" version="1">
						<prop name="name">Combined Sample and Target Type</prop>
						<prop name="PropClass">RQSampleTargetProperty</prop>
						<prop name="AnalysisClass">Relative Quantification</prop>
						<prop name="IsChannelProperty">1</prop>
						<prop name="SelectorOrder">22</prop>
						<prop name="ShowInSelector">0</prop>
						<prop name="ShowInTable">0</prop>
						<prop name="TableOrder">22</prop>
					</obj>
					<obj name="item" class="SamplePropType" version="1">
						<prop name="name">Efficiency</prop>
						<prop name="PropClass">RQEffProp</prop>
						<prop name="AnalysisClass">Relative Quantification</prop>
						<prop name="IsChannelProperty">1</prop>
						<prop name="SelectorOrder">23</prop>
						<prop name="ShowInSelector">0</prop>
						<prop name="ShowInTable">0</prop>
						<prop name="TableOrder">23</prop>
					</obj>
					<obj name="item" class="GroupSampleTypePropertyTypeNoPos" version="1">
						<prop name="name">Scanning Sample Type</prop>
						<prop name="PropClass">GroupChannelTypeProp</prop>
						<prop name="AnalysisClass">Scanning</prop>
						<prop name="IsChannelProperty">1</prop>
						<prop name="SelectorOrder">24</prop>
						<prop name="ShowInSelector">0</prop>
						<prop name="ShowInTable">0</prop>
						<prop name="TableOrder">24</prop>
					</obj>
					<obj name="item" class="SamplePropType" version="1">
						<prop name="name">Scanning Genotype</prop>
						<prop name="PropClass">ChannelGenotype</prop>
						<prop name="AnalysisClass">Scanning</prop>
						<prop name="IsChannelProperty">1</prop>
						<prop name="SelectorOrder">25</prop>
						<prop name="ShowInSelector">0</prop>
						<prop name="ShowInTable">0</prop>
						<prop name="TableOrder">25</prop>
					</obj>
				</list>
			</obj>
			<obj name="SelectedChannels" class="TEMIntegerSet" version="1">
				<list name="Items" count="1">
					<prop name="Item">0</prop>
				</list>
			</obj>
			<obj name="AnalysisProperties" class="ExpPropList" version="1">
				<list name="emlist" count="3">
					<obj name="PropertyObject" class="EndptGenoExtExp" version="3">
						<prop name="PropertyTypeName">Endpt External Experiment</prop>
					</obj>
					<obj name="PropertyObject" class="RQExtRefProp" version="3">
						<prop name="PropertyTypeName">ExtRef</prop>
						<prop name="RefExpProg">-1</prop>
					</obj>
					<obj name="PropertyObject" class="QuantUnitsProp" version="3">
						<prop name="PropertyTypeName">Units</prop>
					</obj>
				</list>
			</obj>
			<obj name="SampleInfoList" class="SamplePropInfoList" version="1">
				<list name="emlist" count="96">
					<obj name="item" class="SamplePropInfo" version="1">
						<obj name="ChannelProperties" class="ChanPropList" version="2">
							<obj name="ChannelProperties" class="EMList" version="1">
								<list name="emlist" count="1">
									<obj name="item" class="PropertyList" version="1">
										<list name="emlist" count="12">
											<obj name="PropertyObject" class="RQSampleTargetProperty" version="4">
												<prop name="PropertyTypeName">Combined Sample and Target Type</prop>
												<prop name="Position">0</prop>
												<prop name="IsDefault">0</prop>
												<obj name="ChannelProp" class="ChannelProperty" version="1">
													<prop name="ChannelIdx">0</prop>
												</obj>
											</obj>
											<obj name="PropertyObject" class="QuantConcProperty" version="4">
												<prop name="PropertyTypeName">Concentration</prop>
												<prop name="Position">0</prop>
												<prop name="IsDefault">1</prop>
												<prop name="Concentration">0</prop>
												<obj name="ChannelProp" class="ChannelProperty" version="1">
													<prop name="ChannelIdx">0</prop>
												</obj>
												<prop name="ReadOnly">1</prop>
											</obj>
											<obj name="PropertyObject" class="QuantCpHighProp" version="4">
												<prop name="PropertyTypeName">Cp High</prop>
												<prop name="Position">0</prop>
												<prop name="IsDefault">1</prop>
												<prop name="CpRangeHigh">0</prop>
												<obj name="ChannelProp" class="ChannelProperty" version="1">
													<prop name="ChannelIdx">0</prop>
												</obj>
												<prop name="ReadOnly">1</prop>
											</obj>
											<obj name="PropertyObject" class="QuantCpLowProp" version="4">
												<prop name="PropertyTypeName">Cp Low</prop>
												<prop name="Position">0</prop>
												<prop name="IsDefault">1</prop>
												<prop name="CpRangeLow">0</prop>
												<obj name="ChannelProp" class="ChannelProperty" version="1">
													<prop name="ChannelIdx">0</prop>
												</obj>
												<prop name="ReadOnly">1</prop>
											</obj>
											<obj name="PropertyObject" class="RQEffProp" version="4">
												<prop name="PropertyTypeName">Efficiency</prop>
												<prop name="Position">0</prop>
												<prop name="IsDefault">1</prop>
												<prop name="Efficiency">2</prop>
												<obj name="ChannelProp" class="ChannelProperty" version="1">
													<prop name="ChannelIdx">0</prop>
												</obj>
											</obj>
											<obj name="PropertyObject" class="ChannelGenotype" version="4">
												<prop name="PropertyTypeName">Melt Geno Genotype</prop>
												<prop name="Position">0</prop>
												<prop name="IsDefault">1</prop>
												<prop name="ReadOnly">1</prop>
												<obj name="ChannelProp" class="ChannelProperty" version="1">
													<prop name="ChannelIdx">0</prop>
												</obj>
											</obj>
											<obj name="PropertyObject" class="GroupChannelTypeProp" version="4">
												<prop name="PropertyTypeName">Melt Geno Sample Type</prop>
												<prop name="Position">0</prop>
												<prop name="IsDefault">0</prop>
												<prop name="GroupSampleType">mstUnknown</prop>
												<obj name="ChannelProp" class="ChannelProperty" version="1">
													<prop name="ChannelIdx">0</prop>
												</obj>
											</obj>
											<obj name="PropertyObject" class="QuantSampleTypeProperty" version="4">
												<prop name="PropertyTypeName">Quantification Sample Type</prop>
												<prop name="Position">0</prop>
												<prop name="IsDefault">0</prop>
												<prop name="SampleType">qsUnknown</prop>
												<obj name="ChannelProp" class="ChannelProperty" version="1">
													<prop name="ChannelIdx">0</prop>
												</obj>
											</obj>
											<obj name="PropertyObject" class="ChannelGenotype" version="4">
												<prop name="PropertyTypeName">Scanning Genotype</prop>
												<prop name="Position">0</prop>
												<prop name="IsDefault">1</prop>
												<prop name="ReadOnly">1</prop>
												<obj name="ChannelProp" class="ChannelProperty" version="1">
													<prop name="ChannelIdx">0</prop>
												</obj>
											</obj>
											<obj name="PropertyObject" class="GroupChannelTypeProp" version="4">
												<prop name="PropertyTypeName">Scanning Sample Type</prop>
												<prop name="Position">0</prop>
												<prop name="IsDefault">0</prop>
												<prop name="GroupSampleType">mstUnknown</prop>
												<obj name="ChannelProp" class="ChannelProperty" version="1">
													<prop name="ChannelIdx">0</prop>
												</obj>
											</obj>
											<obj name="PropertyObject" class="TargetName" version="4">
												<prop name="PropertyTypeName">Target Name</prop>
												<prop name="Position">0</prop>
												<prop name="IsDefault">1</prop>
												<obj name="ChannelProp" class="ChannelProperty" version="1">
													<prop name="ChannelIdx">0</prop>
												</obj>
											</obj>
											<obj name="PropertyObject" class="RQTargetProperty" version="4">
												<prop name="PropertyTypeName">Target Type</prop>
												<prop name="Position">0</prop>
												<prop name="IsDefault">0</prop>
												<prop name="TargetType">dtNone</prop>
												<obj name="ChannelProp" class="ChannelProperty" version="1">
													<prop name="ChannelIdx">0</prop>
												</obj>
											</obj>
										</list>
									</obj>
								</list>
							</obj>
						</obj>
						<prop name="ChannelPropertyCount">1</prop>
						<prop name="ContainerPosition">0</prop>
						<prop name="HasSampleProperties">1</prop>
						<obj name="SampleProperties" class="PropertyList" version="1">
							<list name="emlist" count="14">
								<obj name="PropertyObject" class="SamplePrefColor" version="4">
									<prop name="PropertyTypeName">Color</prop>
									<prop name="Position">0</prop>
									<prop name="IsDefault">0</prop>
									<prop name="Color">$00FF8000</prop>
								</obj>
								<obj name="PropertyObject" class="DominantChannelProp" version="4">
									<prop name="PropertyTypeName">Dominant Channel</prop>
									<prop name="Position">0</prop>
									<prop name="IsDefault">0</prop>
									<prop name="DominantChannel">0</prop>
								</obj>
								<obj name="PropertyObject" class="Genotype" version="4">
									<prop name="PropertyTypeName">EndPt Genotype</prop>
									<prop name="Position">0</prop>
									<prop name="IsDefault">1</prop>
									<prop name="ReadOnly">1</prop>
								</obj>
								<obj name="PropertyObject" class="GroupingSample" version="4">
									<prop name="PropertyTypeName">EndPt Sample Type</prop>
									<prop name="Position">0</prop>
									<prop name="IsDefault">0</prop>
									<prop name="GroupSampleType">mstUnknown</prop>
								</obj>
								<obj name="PropertyObject" class="SamplePrefLineStyle" version="4">
									<prop name="PropertyTypeName">Line Style</prop>
									<prop name="Position">0</prop>
									<prop name="IsDefault">0</prop>
									<prop name="LineStyle">psSolid</prop>
								</obj>
								<obj name="PropertyObject" class="GenSampleEditNotes" version="4">
									<prop name="PropertyTypeName">Notes</prop>
									<prop name="Position">0</prop>
									<prop name="IsDefault">1</prop>
								</obj>
								<obj name="PropertyObject" class="SamplePrefPointStyle" version="4">
									<prop name="PropertyTypeName">Point Style</prop>
									<prop name="Position">0</prop>
									<prop name="IsDefault">0</prop>
									<prop name="PointStyle">psNothing</prop>
								</obj>
								<obj name="PropertyObject" class="GenSampleEditPosition" version="4">
									<prop name="PropertyTypeName">Position</prop>
									<prop name="Position">0</prop>
									<prop name="IsDefault">1</prop>
								</obj>
								<obj name="PropertyObject" class="GenSampleEditReplicate" version="4">
									<prop name="PropertyTypeName">Replicate of</prop>
									<prop name="Position">0</prop>
									<prop name="IsDefault">1</prop>
									<prop name="ReplicateOf">-1</prop>
								</obj>
								<obj name="PropertyObject" class="HTCSampleID" version="4">
									<prop name="PropertyTypeName">Sample ID</prop>
									<prop name="Position">0</prop>
									<prop name="IsDefault">1</prop>
								</obj>
								<obj name="PropertyObject" class="GenSampleEditName" version="4">
									<prop name="PropertyTypeName">Sample Name</prop>
									<prop name="Position">0</prop>
									<prop name="IsDefault">1</prop>
									<prop name="name">Sample 1</prop>
								</obj>
								<obj name="PropertyObject" class="HTCSamplePrepNotes" version="4">
									<prop name="PropertyTypeName">Sample Prep Notes</prop>
									<prop name="Position">0</prop>
									<prop name="IsDefault">1</prop>
								</obj>
								<obj name="PropertyObject" class="GenSampleEditSubset" version="4">
									<prop name="PropertyTypeName">Subsets</prop>
									<prop name="Position">0</prop>
									<prop name="IsDefault">1</prop>
								</obj>
								<obj name="PropertyObject" class="SamplePrefWidth" version="5">
									<prop name="PropertyTypeName">Width</prop>
									<prop name="Position">0</prop>
									<prop name="IsDefault">1</prop>
									<prop name="Width">1</prop>
								</obj>
							</list>
						</obj>
					</obj>
					<obj name="item" class="SamplePropInfo" version="1">
						<obj name="ChannelProperties" class="ChanPropList" version="2">
							<obj name="ChannelProperties" class="EMList" version="1">
								<list name="emlist" count="1">
									<obj name="item" class="PropertyList" version="1">
										<list name="emlist" count="12">
											<obj name="PropertyObject" class="RQSampleTargetProperty" version="4">
												<prop name="PropertyTypeName">Combined Sample and Target Type</prop>
												<prop name="Position">1</prop>
												<prop name="IsDefault">0</prop>
												<obj name="ChannelProp" class="ChannelProperty" version="1">
													<prop name="ChannelIdx">0</prop>
												</obj>
											</obj>
											<obj name="PropertyObject" class="QuantConcProperty" version="4">
												<prop name="PropertyTypeName">Concentration</prop>
												<prop name="Position">1</prop>
												<prop name="IsDefault">1</prop>
												<prop name="Concentration">0</prop>
												<obj name="ChannelProp" class="ChannelProperty" version="1">
													<prop name="ChannelIdx">0</prop>
												</obj>
												<prop name="ReadOnly">1</prop>
											</obj>
											<obj name="PropertyObject" class="QuantCpHighProp" version="4">
												<prop name="PropertyTypeName">Cp High</prop>
												<prop name="Position">1</prop>
												<prop name="IsDefault">1</prop>
												<prop name="CpRangeHigh">0</prop>
												<obj name="ChannelProp" class="ChannelProperty" version="1">
													<prop name="ChannelIdx">0</prop>
												</obj>
												<prop name="ReadOnly">1</prop>
											</obj>
											<obj name="PropertyObject" class="QuantCpLowProp" version="4">
												<prop name="PropertyTypeName">Cp Low</prop>
												<prop name="Position">1</prop>
												<prop name="IsDefault">1</prop>
												<prop name="CpRangeLow">0</prop>
												<obj name="ChannelProp" class="ChannelProperty" version="1">
													<prop name="ChannelIdx">0</prop>
												</obj>
												<prop name="ReadOnly">1</prop>
											</obj>
											<obj name="PropertyObject" class="RQEffProp" version="4">
												<prop name="PropertyTypeName">Efficiency</prop>
												<prop name="Position">1</prop>
												<prop name="IsDefault">1</prop>
												<prop name="Efficiency">2</prop>
												<obj name="ChannelProp" class="ChannelProperty" version="1">
													<prop name="ChannelIdx">0</prop>
												</obj>
											</obj>
											<obj name="PropertyObject" class="ChannelGenotype" version="4">
												<prop name="PropertyTypeName">Melt Geno Genotype</prop>
												<prop name="Position">1</prop>
												<prop name="IsDefault">1</prop>
												<prop name="ReadOnly">1</prop>
												<obj name="ChannelProp" class="ChannelProperty" version="1">
													<prop name="ChannelIdx">0</prop>
												</obj>
											</obj>
											<obj name="PropertyObject" class="GroupChannelTypeProp" version="4">
												<prop name="PropertyTypeName">Melt Geno Sample Type</prop>
												<prop name="Position">1</prop>
												<prop name="IsDefault">0</prop>
												<prop name="GroupSampleType">mstUnknown</prop>
												<obj name="ChannelProp" class="ChannelProperty" version="1">
													<prop name="ChannelIdx">0</prop>
												</obj>
											</obj>
											<obj name="PropertyObject" class="QuantSampleTypeProperty" version="4">
												<prop name="PropertyTypeName">Quantification Sample Type</prop>
												<prop name="Position">1</prop>
												<prop name="IsDefault">0</prop>
												<prop name="SampleType">qsUnknown</prop>
												<obj name="ChannelProp" class="ChannelProperty" version="1">
													<prop name="ChannelIdx">0</prop>
												</obj>
											</obj>
											<obj name="PropertyObject" class="ChannelGenotype" version="4">
												<prop name="PropertyTypeName">Scanning Genotype</prop>
												<prop name="Position">1</prop>
												<prop name="IsDefault">1</prop>
												<prop name="ReadOnly">1</prop>
												<obj name="ChannelProp" class="ChannelProperty" version="1">
													<prop name="ChannelIdx">0</prop>
												</obj>
											</obj>
											<obj name="PropertyObject" class="GroupChannelTypeProp" version="4">
												<prop name="PropertyTypeName">Scanning Sample Type</prop>
												<prop name="Position">1</prop>
												<prop name="IsDefault">0</prop>
												<prop name="GroupSampleType">mstUnknown</prop>
												<obj name="ChannelProp" class="ChannelProperty" version="1">
													<prop name="ChannelIdx">0</prop>
												</obj>
											</obj>
											<obj name="PropertyObject" class="TargetName" version="4">
												<prop name="PropertyTypeName">Target Name</prop>
												<prop name="Position">1</prop>
												<prop name="IsDefault">1</prop>
												<obj name="ChannelProp" class="ChannelProperty" version="1">
													<prop name="ChannelIdx">0</prop>
												</obj>
											</obj>
											<obj name="PropertyObject" class="RQTargetProperty" version="4">
												<prop name="PropertyTypeName">Target Type</prop>
												<prop name="Position">1</prop>
												<prop name="IsDefault">0</prop>
												<prop name="TargetType">dtNone</prop>
												<obj name="ChannelProp" class="ChannelProperty" version="1">
													<prop name="ChannelIdx">0</prop>
												</obj>
											</obj>
										</list>
									</obj>
								</list>
							</obj>
						</obj>
						<prop name="ChannelPropertyCount">1</prop>
						<prop name="ContainerPosition">1</prop>
						<prop name="HasSampleProperties">1</prop>
						<obj name="SampleProperties" class="PropertyList" version="1">
							<list name="emlist" count="14">
								<obj name="PropertyObject" class="SamplePrefColor" version="4">
									<prop name="PropertyTypeName">Color</prop>
									<prop name="Position">1</prop>
									<prop name="IsDefault">0</prop>
									<prop name="Color">clRed</prop>
								</obj>
								<obj name="PropertyObject" class="DominantChannelProp" version="4">
									<prop name="PropertyTypeName">Dominant Channel</prop>
									<prop name="Position">1</prop>
									<prop name="IsDefault">0</prop>
									<prop name="DominantChannel">0</prop>
								</obj>
								<obj name="PropertyObject" class="Genotype" version="4">
									<prop name="PropertyTypeName">EndPt Genotype</prop>
									<prop name="Position">1</prop>
									<prop name="IsDefault">1</prop>
									<prop name="ReadOnly">1</prop>
								</obj>
								<obj name="PropertyObject" class="GroupingSample" version="4">
									<prop name="PropertyTypeName">EndPt Sample Type</prop>
									<prop name="Position">1</prop>
									<prop name="IsDefault">0</prop>
									<prop name="GroupSampleType">mstUnknown</prop>
								</obj>
								<obj name="PropertyObject" class="SamplePrefLineStyle" version="4">
									<prop name="PropertyTypeName">Line Style</prop>
									<prop name="Position">1</prop>
									<prop name="IsDefault">0</prop>
									<prop name="LineStyle">psSolid</prop>
								</obj>
								<obj name="PropertyObject" class="GenSampleEditNotes" version="4">
									<prop name="PropertyTypeName">Notes</prop>
									<prop name="Position">1</prop>
									<prop name="IsDefault">1</prop>
								</obj>
								<obj name="PropertyObject" class="SamplePrefPointStyle" version="4">
									<prop name="PropertyTypeName">Point Style</prop>
									<prop name="Position">1</prop>
									<prop name="IsDefault">0</prop>
									<prop name="PointStyle">psNothing</prop>
								</obj>
								<obj name="PropertyObject" class="GenSampleEditPosition" version="4">
									<prop name="PropertyTypeName">Position</prop>
									<prop name="Position">1</prop>
									<prop name="IsDefault">1</prop>
								</obj>
								<obj name="PropertyObject" class="GenSampleEditReplicate" version="4">
									<prop name="PropertyTypeName">Replicate of</prop>
									<prop name="Position">1</prop>
									<prop name="IsDefault">1</prop>
									<prop name="ReplicateOf">-1</prop>
								</obj>
								<obj name="PropertyObject" class="HTCSampleID" version="4">
									<prop name="PropertyTypeName">Sample ID</prop>
									<prop name="Position">1</prop>
									<prop name="IsDefault">1</prop>
								</obj>
								<obj name="PropertyObject" class="GenSampleEditName" version="4">
									<prop name="PropertyTypeName">Sample Name</prop>
									<prop name="Position">1</prop>
									<prop name="IsDefault">1</prop>
									<prop name="name">Sample 2</prop>
								</obj>
								<obj name="PropertyObject" class="HTCSamplePrepNotes" version="4">
									<prop name="PropertyTypeName">Sample Prep Notes</prop>
									<prop name="Position">1</prop>
									<prop name="IsDefault">1</prop>
								</obj>
								<obj name="PropertyObject" class="GenSampleEditSubset" version="4">
									<prop name="PropertyTypeName">Subsets</prop>
									<prop name="Position">1</prop>
									<prop name="IsDefault">1</prop>
								</obj>
								<obj name="PropertyObject" class="SamplePrefWidth" version="5">
									<prop name="PropertyTypeName">Width</prop>
									<prop name="Position">1</prop>
									<prop name="IsDefault">1</prop>
									<prop name="Width">1</prop>
								</obj>
							</list>
						</obj>
					</obj>
					<obj name="item" class="SamplePropInfo" version="1">
						<obj name="ChannelProperties" class="ChanPropList" version="2">
							<obj name="ChannelProperties" class="EMList" version="1">
								<list name="emlist" count="1">
									<obj name="item" class="PropertyList" version="1">
										<list name="emlist" count="12">
											<obj name="PropertyObject" class="RQSampleTargetProperty" version="4">
												<prop name="PropertyTypeName">Combined Sample and Target Type</prop>
												<prop name="Position">2</prop>
												<prop name="IsDefault">0</prop>
												<obj name="ChannelProp" class="ChannelProperty" version="1">
													<prop name="ChannelIdx">0</prop>
												</obj>
											</obj>
											<obj name="PropertyObject" class="QuantConcProperty" version="4">
												<prop name="PropertyTypeName">Concentration</prop>
												<prop name="Position">2</prop>
												<prop name="IsDefault">1</prop>
												<prop name="Concentration">0</prop>
												<obj name="ChannelProp" class="ChannelProperty" version="1">
													<prop name="ChannelIdx">0</prop>
												</obj>
												<prop name="ReadOnly">1</prop>
											</obj>
											<obj name="PropertyObject" class="QuantCpHighProp" version="4">
												<prop name="PropertyTypeName">Cp High</prop>
												<prop name="Position">2</prop>
												<prop name="IsDefault">1</prop>
												<prop name="CpRangeHigh">0</prop>
												<obj name="ChannelProp" class="ChannelProperty" version="1">
													<prop name="ChannelIdx">0</prop>
												</obj>
												<prop name="ReadOnly">1</prop>
											</obj>
											<obj name="PropertyObject" class="QuantCpLowProp" version="4">
												<prop name="PropertyTypeName">Cp Low</prop>
												<prop name="Position">2</prop>
												<prop name="IsDefault">1</prop>
												<prop name="CpRangeLow">0</prop>
												<obj name="ChannelProp" class="ChannelProperty" version="1">
													<prop name="ChannelIdx">0</prop>
												</obj>
												<prop name="ReadOnly">1</prop>
											</obj>
											<obj name="PropertyObject" class="RQEffProp" version="4">
												<prop name="PropertyTypeName">Efficiency</prop>
												<prop name="Position">2</prop>
												<prop name="IsDefault">1</prop>
												<prop name="Efficiency">2</prop>
												<obj name="ChannelProp" class="ChannelProperty" version="1">
													<prop name="ChannelIdx">0</prop>
												</obj>
											</obj>
											<obj name="PropertyObject" class="ChannelGenotype" version="4">
												<prop name="PropertyTypeName">Melt Geno Genotype</prop>
												<prop name="Position">2</prop>
												<prop name="IsDefault">1</prop>
												<prop name="ReadOnly">1</prop>
												<obj name="ChannelProp" class="ChannelProperty" version="1">
													<prop name="ChannelIdx">0</prop>
												</obj>
											</obj>
											<obj name="PropertyObject" class="GroupChannelTypeProp" version="4">
												<prop name="PropertyTypeName">Melt Geno Sample Type</prop>
												<prop name="Position">2</prop>
												<prop name="IsDefault">0</prop>
												<prop name="GroupSampleType">mstUnknown</prop>
												<obj name="ChannelProp" class="ChannelProperty" version="1">
													<prop name="ChannelIdx">0</prop>
												</obj>
											</obj>
											<obj name="PropertyObject" class="QuantSampleTypeProperty" version="4">
												<prop name="PropertyTypeName">Quantification Sample Type</prop>
												<prop name="Position">2</prop>
												<prop name="IsDefault">0</prop>
												<prop name="SampleType">qsUnknown</prop>
												<obj name="ChannelProp" class="ChannelProperty" version="1">
													<prop name="ChannelIdx">0</prop>
												</obj>
											</obj>
											<obj name="PropertyObject" class="ChannelGenotype" version="4">
												<prop name="PropertyTypeName">Scanning Genotype</prop>
												<prop name="Position">2</prop>
												<prop name="IsDefault">1</prop>
												<prop name="ReadOnly">1</prop>
												<obj name="ChannelProp" class="ChannelProperty" version="1">
													<prop name="ChannelIdx">0</prop>
												</obj>
											</obj>
											<obj name="PropertyObject" class="GroupChannelTypeProp" version="4">
												<prop name="PropertyTypeName">Scanning Sample Type</prop>
												<prop name="Position">2</prop>
												<prop name="IsDefault">0</prop>
												<prop name="GroupSampleType">mstUnknown</prop>
												<obj name="ChannelProp" class="ChannelProperty" version="1">
													<prop name="ChannelIdx">0</prop>
												</obj>
											</obj>
											<obj name="PropertyObject" class="TargetName" version="4">
												<prop name="PropertyTypeName">Target Name</prop>
												<prop name="Position">2</prop>
												<prop name="IsDefault">1</prop>
												<obj name="ChannelProp" class="ChannelProperty" version="1">
													<prop name="ChannelIdx">0</prop>
												</obj>
											</obj>
											<obj name="PropertyObject" class="RQTargetProperty" version="4">
												<prop name="PropertyTypeName">Target Type</prop>
												<prop name="Position">2</prop>
												<prop name="IsDefault">0</prop>
												<prop name="TargetType">dtNone</prop>
												<obj name="ChannelProp" class="ChannelProperty" version="1">
													<prop name="ChannelIdx">0</prop>
												</obj>
											</obj>
										</list>
									</obj>
								</list>
							</obj>
						</obj>
						<prop name="ChannelPropertyCount">1</prop>
						<prop name="ContainerPosition">2</prop>
						<prop name="HasSampleProperties">1</prop>
						<obj name="SampleProperties" class="PropertyList" version="1">
							<list name="emlist" count="14">
								<obj name="PropertyObject" class="SamplePrefColor" version="4">
									<prop name="PropertyTypeName">Color</prop>
									<prop name="Position">2</prop>
									<prop name="IsDefault">0</prop>
									<prop name="Color">$0030D700</prop>
								</obj>
								<obj name="PropertyObject" class="DominantChannelProp" version="4">
									<prop name="PropertyTypeName">Dominant Channel</prop>
									<prop name="Position">2</prop>
									<prop name="IsDefault">0</prop>
									<prop name="DominantChannel">0</prop>
								</obj>
								<obj name="PropertyObject" class="Genotype" version="4">
									<prop name="PropertyTypeName">EndPt Genotype</prop>
									<prop name="Position">2</prop>
									<prop name="IsDefault">1</prop>
									<prop name="ReadOnly">1</prop>
								</obj>
								<obj name="PropertyObject" class="GroupingSample" version="4">
									<prop name="PropertyTypeName">EndPt Sample Type</prop>
									<prop name="Position">2</prop>
									<prop name="IsDefault">0</prop>
									<prop name="GroupSampleType">mstUnknown</prop>
								</obj>
								<obj name="PropertyObject" class="SamplePrefLineStyle" version="4">
									<prop name="PropertyTypeName">Line Style</prop>
									<prop name="Position">2</prop>
									<prop name="IsDefault">0</prop>
									<prop name="LineStyle">psSolid</prop>
								</obj>
								<obj name="PropertyObject" class="GenSampleEditNotes" version="4">
									<prop name="PropertyTypeName">Notes</prop>
									<prop name="Position">2</prop>
									<prop name="IsDefault">1</prop>
								</obj>
								<obj name="PropertyObject" class="SamplePrefPointStyle" version="4">
									<prop name="PropertyTypeName">Point Style</prop>
									<prop name="Position">2</prop>
									<prop name="IsDefault">0</prop>
									<prop name="PointStyle">psNothing</prop>
								</obj>
								<obj name="PropertyObject" class="GenSampleEditPosition" version="4">
									<prop name="PropertyTypeName">Position</prop>
									<prop name="Position">2</prop>
									<prop name="IsDefault">1</prop>
								</obj>
								<obj name="PropertyObject" class="GenSampleEditReplicate" version="4">
									<prop name="PropertyTypeName">Replicate of</prop>
									<prop name="Position">2</prop>
									<prop name="IsDefault">1</prop>
									<prop name="ReplicateOf">-1</prop>
								</obj>
								<obj name="PropertyObject" class="HTCSampleID" version="4">
									<prop name="PropertyTypeName">Sample ID</prop>
									<prop name="Position">2</prop>
									<prop name="IsDefault">1</prop>
								</obj>
								<obj name="PropertyObject" class="GenSampleEditName" version="4">
									<prop name="PropertyTypeName">Sample Name</prop>
									<prop name="Position">2</prop>
									<prop name="IsDefault">1</prop>
									<prop name="name">Sample 3</prop>
								</obj>
								<obj name="PropertyObject" class="HTCSamplePrepNotes" version="4">
									<prop name="PropertyTypeName">Sample Prep Notes</prop>
									<prop name="Position">2</prop>
									<prop name="IsDefault">1</prop>
								</obj>
								<obj name="PropertyObject" class="GenSampleEditSubset" version="4">
									<prop name="PropertyTypeName">Subsets</prop>
									<prop name="Position">2</prop>
									<prop name="IsDefault">1</prop>
								</obj>
								<obj name="PropertyObject" class="SamplePrefWidth" version="5">
									<prop name="PropertyTypeName">Width</prop>
									<prop name="Position">2</prop>
									<prop name="IsDefault">1</prop>
									<prop name="Width">1</prop>
								</obj>
							</list>
						</obj>
					</obj>
					<obj name="item" class="SamplePropInfo" version="1">
						<obj name="ChannelProperties" class="ChanPropList" version="2">
							<obj name="ChannelProperties" class="EMList" version="1">
								<list name="emlist" count="1">
									<obj name="item" class="PropertyList" version="1">
										<list name="emlist" count="12">
											<obj name="PropertyObject" class="RQSampleTargetProperty" version="4">
												<prop name="PropertyTypeName">Combined Sample and Target Type</prop>
												<prop name="Position">3</prop>
												<prop name="IsDefault">0</prop>
												<obj name="ChannelProp" class="ChannelProperty" version="1">
													<prop name="ChannelIdx">0</prop>
												</obj>
											</obj>
											<obj name="PropertyObject" class="QuantConcProperty" version="4">
												<prop name="PropertyTypeName">Concentration</prop>
												<prop name="Position">3</prop>
												<prop name="IsDefault">1</prop>
												<prop name="Concentration">0</prop>
												<obj name="ChannelProp" class="ChannelProperty" version="1">
													<prop name="ChannelIdx">0</prop>
												</obj>
												<prop name="ReadOnly">1</prop>
											</obj>
											<obj name="PropertyObject" class="QuantCpHighProp" version="4">
												<prop name="PropertyTypeName">Cp High</prop>
												<prop name="Position">3</prop>
												<prop name="IsDefault">1</prop>
												<prop name="CpRangeHigh">0</prop>
												<obj name="ChannelProp" class="ChannelProperty" version="1">
													<prop name="ChannelIdx">0</prop>
												</obj>
												<prop name="ReadOnly">1</prop>
											</obj>
											<obj name="PropertyObject" class="QuantCpLowProp" version="4">
												<prop name="PropertyTypeName">Cp Low</prop>
												<prop name="Position">3</prop>
												<prop name="IsDefault">1</prop>
												<prop name="CpRangeLow">0</prop>
												<obj name="ChannelProp" class="ChannelProperty" version="1">
													<prop name="ChannelIdx">0</prop>
												</obj>
												<prop name="ReadOnly">1</prop>
											</obj>
											<obj name="PropertyObject" class="RQEffProp" version="4">
												<prop name="PropertyTypeName">Efficiency</prop>
												<prop name="Position">3</prop>
												<prop name="IsDefault">1</prop>
												<prop name="Efficiency">2</prop>
												<obj name="ChannelProp" class="ChannelProperty" version="1">
													<prop name="ChannelIdx">0</prop>
												</obj>
											</obj>
											<obj name="PropertyObject" class="ChannelGenotype" version="4">
												<prop name="PropertyTypeName">Melt Geno Genotype</prop>
												<prop name="Position">3</prop>
												<prop name="IsDefault">1</prop>
												<prop name="ReadOnly">1</prop>
												<obj name="ChannelProp" class="ChannelProperty" version="1">
													<prop name="ChannelIdx">0</prop>
												</obj>
											</obj>
											<obj name="PropertyObject" class="GroupChannelTypeProp" version="4">
												<prop name="PropertyTypeName">Melt Geno Sample Type</prop>
												<prop name="Position">3</prop>
												<prop name="IsDefault">0</prop>
												<prop name="GroupSampleType">mstUnknown</prop>
												<obj name="ChannelProp" class="ChannelProperty" version="1">
													<prop name="ChannelIdx">0</prop>
												</obj>
											</obj>
											<obj name="PropertyObject" class="QuantSampleTypeProperty" version="4">
												<prop name="PropertyTypeName">Quantification Sample Type</prop>
												<prop name="Position">3</prop>
												<prop name="IsDefault">0</prop>
												<prop name="SampleType">qsUnknown</prop>
												<obj name="ChannelProp" class="ChannelProperty" version="1">
													<prop name="ChannelIdx">0</prop>
												</obj>
											</obj>
											<obj name="PropertyObject" class="ChannelGenotype" version="4">
												<prop name="PropertyTypeName">Scanning Genotype</prop>
												<prop name="Position">3</prop>
												<prop name="IsDefault">1</prop>
												<prop name="ReadOnly">1</prop>
												<obj name="ChannelProp" class="ChannelProperty" version="1">
													<prop name="ChannelIdx">0</prop>
												</obj>
											</obj>
											<obj name="PropertyObject" class="GroupChannelTypeProp" version="4">
												<prop name="PropertyTypeName">Scanning Sample Type</prop>
												<prop name="Position">3</prop>
												<prop name="IsDefault">0</prop>
												<prop name="GroupSampleType">mstUnknown</prop>
												<obj name="ChannelProp" class="ChannelProperty" version="1">
													<prop name="ChannelIdx">0</prop>
												</obj>
											</obj>
											<obj name="PropertyObject" class="TargetName" version="4">
												<prop name="PropertyTypeName">Target Name</prop>
												<prop name="Position">3</prop>
												<prop name="IsDefault">1</prop>
												<obj name="ChannelProp" class="ChannelProperty" version="1">
													<prop name="ChannelIdx">0</prop>
												</obj>
											</obj>
											<obj name="PropertyObject" class="RQTargetProperty" version="4">
												<prop name="PropertyTypeName">Target Type</prop>
												<prop name="Position">3</prop>
												<prop name="IsDefault">0</prop>
												<prop name="TargetType">dtNone</prop>
												<obj name="ChannelProp" class="ChannelProperty" version="1">
													<prop name="ChannelIdx">0</prop>
												</obj>
											</obj>
										</list>
									</obj>
								</list>
							</obj>
						</obj>
						<prop name="ChannelPropertyCount">1</prop>
						<prop name="ContainerPosition">3</prop>
						<prop name="HasSampleProperties">1</prop>
						<obj name="SampleProperties" class="PropertyList" version="1">
							<list name="emlist" count="14">
								<obj name="PropertyObject" class="SamplePrefColor" version="4">
									<prop name="PropertyTypeName">Color</prop>
									<prop name="Position">3</prop>
									<prop name="IsDefault">0</prop>
									<prop name="Color">clFuchsia</prop>
								</obj>
								<obj name="PropertyObject" class="DominantChannelProp" version="4">
									<prop name="PropertyTypeName">Dominant Channel</prop>
									<prop name="Position">3</prop>
									<prop name="IsDefault">0</prop>
									<prop name="DominantChannel">0</prop>
								</obj>
								<obj name="PropertyObject" class="Genotype" version="4">
									<prop name="PropertyTypeName">EndPt Genotype</prop>
									<prop name="Position">3</prop>
									<prop name="IsDefault">1</prop>
									<prop name="ReadOnly">1</prop>
								</obj>
								<obj name="PropertyObject" class="GroupingSample" version="4">
									<prop name="PropertyTypeName">EndPt Sample Type</prop>
									<prop name="Position">3</prop>
									<prop name="IsDefault">0</prop>
									<prop name="GroupSampleType">mstUnknown</prop>
								</obj>
								<obj name="PropertyObject" class="SamplePrefLineStyle" version="4">
									<prop name="PropertyTypeName">Line Style</prop>
									<prop name="Position">3</prop>
									<prop name="IsDefault">0</prop>
									<prop name="LineStyle">psSolid</prop>
								</obj>
								<obj name="PropertyObject" class="GenSampleEditNotes" version="4">
									<prop name="PropertyTypeName">Notes</prop>
									<prop name="Position">3</prop>
									<prop name="IsDefault">1</prop>
								</obj>
								<obj name="PropertyObject" class="SamplePrefPointStyle" version="4">
									<prop name="PropertyTypeName">Point Style</prop>
									<prop name="Position">3</prop>
									<prop name="IsDefault">0</prop>
									<prop name="PointStyle">psNothing</prop>
								</obj>
								<obj name="PropertyObject" class="GenSampleEditPosition" version="4">
									<prop name="PropertyTypeName">Position</prop>
									<prop name="Position">3</prop>
									<prop name="IsDefault">1</prop>
								</obj>
								<obj name="PropertyObject" class="GenSampleEditReplicate" version="4">
									<prop name="PropertyTypeName">Replicate of</prop>
									<prop name="Position">3</prop>
									<prop name="IsDefault">1</prop>
									<prop name="ReplicateOf">-1</prop>
								</obj>
								<obj name="PropertyObject" class="HTCSampleID" version="4">
									<prop name="PropertyTypeName">Sample ID</prop>
									<prop name="Position">3</prop>
									<prop name="IsDefault">1</prop>
								</obj>
								<obj name="PropertyObject" class="GenSampleEditName" version="4">
									<prop name="PropertyTypeName">Sample Name</prop>
									<prop name="Position">3</prop>
									<prop name="IsDefault">1</prop>
									<prop name="name">Sample 4</prop>
								</obj>
								<obj name="PropertyObject" class="HTCSamplePrepNotes" version="4">
									<prop name="PropertyTypeName">Sample Prep Notes</prop>
									<prop name="Position">3</prop>
									<prop name="IsDefault">1</prop>
								</obj>
								<obj name="PropertyObject" class="GenSampleEditSubset" version="4">
									<prop name="PropertyTypeName">Subsets</prop>
									<prop name="Position">3</prop>
									<prop name="IsDefault">1</prop>
								</obj>
								<obj name="PropertyObject" class="SamplePrefWidth" version="5">
									<prop name="PropertyTypeName">Width</prop>
									<prop name="Position">3</prop>
									<prop name="IsDefault">1</prop>
									<prop name="Width">1</prop>
								</obj>
							</list>
						</obj>
					</obj>
					<obj name="item" class="SamplePropInfo" version="1">
						<obj name="ChannelProperties" class="ChanPropList" version="2">
							<obj name="ChannelProperties" class="EMList" version="1">
								<list name="emlist" count="1">
									<obj name="item" class="PropertyList" version="1">
										<list name="emlist" count="12">
											<obj name="PropertyObject" class="RQSampleTargetProperty" version="4">
												<prop name="PropertyTypeName">Combined Sample and Target Type</prop>
												<prop name="Position">4</prop>
												<prop name="IsDefault">0</prop>
												<obj name="ChannelProp" class="ChannelProperty" version="1">
													<prop name="ChannelIdx">0</prop>
												</obj>
											</obj>
											<obj name="PropertyObject" class="QuantConcProperty" version="4">
												<prop name="PropertyTypeName">Concentration</prop>
												<prop name="Position">4</prop>
												<prop name="IsDefault">1</prop>
												<prop name="Concentration">0</prop>
												<obj name="ChannelProp" class="ChannelProperty" version="1">
													<prop name="ChannelIdx">0</prop>
												</obj>
												<prop name="ReadOnly">1</prop>
											</obj>
											<obj name="PropertyObject" class="QuantCpHighProp" version="4">
												<prop name="PropertyTypeName">Cp High</prop>
												<prop name="Position">4</prop>
												<prop name="IsDefault">1</prop>
												<prop name="CpRangeHigh">0</prop>
												<obj name="ChannelProp" class="ChannelProperty" version="1">
													<prop name="ChannelIdx">0</prop>
												</obj>
												<prop name="ReadOnly">1</prop>
											</obj>
											<obj name="PropertyObject" class="QuantCpLowProp" version="4">
												<prop name="PropertyTypeName">Cp Low</prop>
												<prop name="Position">4</prop>
												<prop name="IsDefault">1</prop>
												<prop name="CpRangeLow">0</prop>
												<obj name="ChannelProp" class="ChannelProperty" version="1">
													<prop name="ChannelIdx">0</prop>
												</obj>
												<prop name="ReadOnly">1</prop>
											</obj>
											<obj name="PropertyObject" class="RQEffProp" version="4">
												<prop name="PropertyTypeName">Efficiency</prop>
												<prop name="Position">4</prop>
												<prop name="IsDefault">1</prop>
												<prop name="Efficiency">2</prop>
												<obj name="ChannelProp" class="ChannelProperty" version="1">
													<prop name="ChannelIdx">0</prop>
												</obj>
											</obj>
											<obj name="PropertyObject" class="ChannelGenotype" version="4">
												<prop name="PropertyTypeName">Melt Geno Genotype</prop>
												<prop name="Position">4</prop>
												<prop name="IsDefault">1</prop>
												<prop name="ReadOnly">1</prop>
												<obj name="ChannelProp" class="ChannelProperty" version="1">
													<prop name="ChannelIdx">0</prop>
												</obj>
											</obj>
											<obj name="PropertyObject" class="GroupChannelTypeProp" version="4">
												<prop name="PropertyTypeName">Melt Geno Sample Type</prop>
												<prop name="Position">4</prop>
												<prop name="IsDefault">0</prop>
												<prop name="GroupSampleType">mstUnknown</prop>
												<obj name="ChannelProp" class="ChannelProperty" version="1">
													<prop name="ChannelIdx">0</prop>
												</obj>
											</obj>
											<obj name="PropertyObject" class="QuantSampleTypeProperty" version="4">
												<prop name="PropertyTypeName">Quantification Sample Type</prop>
												<prop name="Position">4</prop>
												<prop name="IsDefault">0</prop>
												<prop name="SampleType">qsUnknown</prop>
												<obj name="ChannelProp" class="ChannelProperty" version="1">
													<prop name="ChannelIdx">0</prop>
												</obj>
											</obj>
											<obj name="PropertyObject" class="ChannelGenotype" version="4">
												<prop name="PropertyTypeName">Scanning Genotype</prop>
												<prop name="Position">4</prop>
												<prop name="IsDefault">1</prop>
												<prop name="ReadOnly">1</prop>
												<obj name="ChannelProp" class="ChannelProperty" version="1">
													<prop name="ChannelIdx">0</prop>
												</obj>
											</obj>
											<obj name="PropertyObject" class="GroupChannelTypeProp" version="4">
												<prop name="PropertyTypeName">Scanning Sample Type</prop>
												<prop name="Position">4</prop>
												<prop name="IsDefault">0</prop>
												<prop name="GroupSampleType">mstUnknown</prop>
												<obj name="ChannelProp" class="ChannelProperty" version="1">
													<prop name="ChannelIdx">0</prop>
												</obj>
											</obj>
											<obj name="PropertyObject" class="TargetName" version="4">
												<prop name="PropertyTypeName">Target Name</prop>
												<prop name="Position">4</prop>
												<prop name="IsDefault">1</prop>
												<obj name="ChannelProp" class="ChannelProperty" version="1">
													<prop name="ChannelIdx">0</prop>
												</obj>
											</obj>
											<obj name="PropertyObject" class="RQTargetProperty" version="4">
												<prop name="PropertyTypeName">Target Type</prop>
												<prop name="Position">4</prop>
												<prop name="IsDefault">0</prop>
												<prop name="TargetType">dtNone</prop>
												<obj name="ChannelProp" class="ChannelProperty" version="1">
													<prop name="ChannelIdx">0</prop>
												</obj>
											</obj>
										</list>
									</obj>
								</list>
							</obj>
						</obj>
						<prop name="ChannelPropertyCount">1</prop>
						<prop name="ContainerPosition">4</prop>
						<prop name="HasSampleProperties">1</prop>
						<obj name="SampleProperties" class="PropertyList" version="1">
							<list name="emlist" count="14">
								<obj name="PropertyObject" class="SamplePrefColor" version="4">
									<prop name="PropertyTypeName">Color</prop>
									<prop name="Position">4</prop>
									<prop name="IsDefault">0</prop>
									<prop name="Color">clGray</prop>
								</obj>
								<obj name="PropertyObject" class="DominantChannelProp" version="4">
									<prop name="PropertyTypeName">Dominant Channel</prop>
									<prop name="Position">4</prop>
									<prop name="IsDefault">0</prop>
									<prop name="DominantChannel">0</prop>
								</obj>
								<obj name="PropertyObject" class="Genotype" version="4">
									<prop name="PropertyTypeName">EndPt Genotype</prop>
									<prop name="Position">4</prop>
									<prop name="IsDefault">1</prop>
									<prop name="ReadOnly">1</prop>
								</obj>
								<obj name="PropertyObject" class="GroupingSample" version="4">
									<prop name="PropertyTypeName">EndPt Sample Type</prop>
									<prop name="Position">4</prop>
									<prop name="IsDefault">0</prop>
									<prop name="GroupSampleType">mstUnknown</prop>
								</obj>
								<obj name="PropertyObject" class="SamplePrefLineStyle" version="4">
									<prop name="PropertyTypeName">Line Style</prop>
									<prop name="Position">4</prop>
									<prop name="IsDefault">0</prop>
									<prop name="LineStyle">psSolid</prop>
								</obj>
								<obj name="PropertyObject" class="GenSampleEditNotes" version="4">
									<prop name="PropertyTypeName">Notes</prop>
									<prop name="Position">4</prop>
									<prop name="IsDefault">1</prop>
								</obj>
								<obj name="PropertyObject" class="SamplePrefPointStyle" version="4">
									<prop name="PropertyTypeName">Point Style</prop>
									<prop name="Position">4</prop>
									<prop name="IsDefault">0</prop>
									<prop name="PointStyle">psNothing</prop>
								</obj>
								<obj name="PropertyObject" class="GenSampleEditPosition" version="4">
									<prop name="PropertyTypeName">Position</prop>
									<prop name="Position">4</prop>
									<prop name="IsDefault">1</prop>
								</obj>
								<obj name="PropertyObject" class="GenSampleEditReplicate" version="4">
									<prop name="PropertyTypeName">Replicate of</prop>
									<prop name="Position">4</prop>
									<prop name="IsDefault">1</prop>
									<prop name="ReplicateOf">-1</prop>
								</obj>
								<obj name="PropertyObject" class="HTCSampleID" version="4">
									<prop name="PropertyTypeName">Sample ID</prop>
									<prop name="Position">4</prop>
									<prop name="IsDefault">1</prop>
								</obj>
								<obj name="PropertyObject" class="GenSampleEditName" version="4">
									<prop name="PropertyTypeName">Sample Name</prop>
									<prop name="Position">4</prop>
									<prop name="IsDefault">1</prop>
									<prop name="name">Sample 5</prop>
								</obj>
								<obj name="PropertyObject" class="HTCSamplePrepNotes" version="4">
									<prop name="PropertyTypeName">Sample Prep Notes</prop>
									<prop name="Position">4</prop>
									<prop name="IsDefault">1</prop>
								</obj>
								<obj name="PropertyObject" class="GenSampleEditSubset" version="4">
									<prop name="PropertyTypeName">Subsets</prop>
									<prop name="Position">4</prop>
									<prop name="IsDefault">1</prop>
								</obj>
								<obj name="PropertyObject" class="SamplePrefWidth" version="5">
									<prop name="PropertyTypeName">Width</prop>
									<prop name="Position">4</prop>
									<prop name="IsDefault">1</prop>
									<prop name="Width">1</prop>
								</obj>
							</list>
						</obj>
					</obj>
					<obj name="item" class="SamplePropInfo" version="1">
						<obj name="ChannelProperties" class="ChanPropList" version="2">
							<obj name="ChannelProperties" class="EMList" version="1">
								<list name="emlist" count="1">
									<obj name="item" class="PropertyList" version="1">
										<list name="emlist" count="12">
											<obj name="PropertyObject" class="RQSampleTargetProperty" version="4">
												<prop name="PropertyTypeName">Combined Sample and Target Type</prop>
												<prop name="Position">5</prop>
												<prop name="IsDefault">0</prop>
												<obj name="ChannelProp" class="ChannelProperty" version="1">
													<prop name="ChannelIdx">0</prop>
												</obj>
											</obj>
											<obj name="PropertyObject" class="QuantConcProperty" version="4">
												<prop name="PropertyTypeName">Concentration</prop>
												<prop name="Position">5</prop>
												<prop name="IsDefault">1</prop>
												<prop name="Concentration">0</prop>
												<obj name="ChannelProp" class="ChannelProperty" version="1">
													<prop name="ChannelIdx">0</prop>
												</obj>
												<prop name="ReadOnly">1</prop>
											</obj>
											<obj name="PropertyObject" class="QuantCpHighProp" version="4">
												<prop name="PropertyTypeName">Cp High</prop>
												<prop name="Position">5</prop>
												<prop name="IsDefault">1</prop>
												<prop name="CpRangeHigh">0</prop>
												<obj name="ChannelProp" class="ChannelProperty" version="1">
													<prop name="ChannelIdx">0</prop>
												</obj>
												<prop name="ReadOnly">1</prop>
											</obj>
											<obj name="PropertyObject" class="QuantCpLowProp" version="4">
												<prop name="PropertyTypeName">Cp Low</prop>
												<prop name="Position">5</prop>
												<prop name="IsDefault">1</prop>
												<prop name="CpRangeLow">0</prop>
												<obj name="ChannelProp" class="ChannelProperty" version="1">
													<prop name="ChannelIdx">0</prop>
												</obj>
												<prop name="ReadOnly">1</prop>
											</obj>
											<obj name="PropertyObject" class="RQEffProp" version="4">
												<prop name="PropertyTypeName">Efficiency</prop>
												<prop name="Position">5</prop>
												<prop name="IsDefault">1</prop>
												<prop name="Efficiency">2</prop>
												<obj name="ChannelProp" class="ChannelProperty" version="1">
													<prop name="ChannelIdx">0</prop>
												</obj>
											</obj>
											<obj name="PropertyObject" class="ChannelGenotype" version="4">
												<prop name="PropertyTypeName">Melt Geno Genotype</prop>
												<prop name="Position">5</prop>
												<prop name="IsDefault">1</prop>
												<prop name="ReadOnly">1</prop>
												<obj name="ChannelProp" class="ChannelProperty" version="1">
													<prop name="ChannelIdx">0</prop>
												</obj>
											</obj>
											<obj name="PropertyObject" class="GroupChannelTypeProp" version="4">
												<prop name="PropertyTypeName">Melt Geno Sample Type</prop>
												<prop name="Position">5</prop>
												<prop name="IsDefault">0</prop>
												<prop name="GroupSampleType">mstUnknown</prop>
												<obj name="ChannelProp" class="ChannelProperty" version="1">
													<prop name="ChannelIdx">0</prop>
												</obj>
											</obj>
											<obj name="PropertyObject" class="QuantSampleTypeProperty" version="4">
												<prop name="PropertyTypeName">Quantification Sample Type</prop>
												<prop name="Position">5</prop>
												<prop name="IsDefault">0</prop>
												<prop name="SampleType">qsUnknown</prop>
												<obj name="ChannelProp" class="ChannelProperty" version="1">
													<prop name="ChannelIdx">0</prop>
												</obj>
											</obj>
											<obj name="PropertyObject" class="ChannelGenotype" version="4">
												<prop name="PropertyTypeName">Scanning Genotype</prop>
												<prop name="Position">5</prop>
												<prop name="IsDefault">1</prop>
												<prop name="ReadOnly">1</prop>
												<obj name="ChannelProp" class="ChannelProperty" version="1">
													<prop name="ChannelIdx">0</prop>
												</obj>
											</obj>
											<obj name="PropertyObject" class="GroupChannelTypeProp" version="4">
												<prop name="PropertyTypeName">Scanning Sample Type</prop>
												<prop name="Position">5</prop>
												<prop name="IsDefault">0</prop>
												<prop name="GroupSampleType">mstUnknown</prop>
												<obj name="ChannelProp" class="ChannelProperty" version="1">
													<prop name="ChannelIdx">0</prop>
												</obj>
											</obj>
											<obj name="PropertyObject" class="TargetName" version="4">
												<prop name="PropertyTypeName">Target Name</prop>
												<prop name="Position">5</prop>
												<prop name="IsDefault">1</prop>
												<obj name="ChannelProp" class="ChannelProperty" version="1">
													<prop name="ChannelIdx">0</prop>
												</obj>
											</obj>
											<obj name="PropertyObject" class="RQTargetProperty" version="4">
												<prop name="PropertyTypeName">Target Type</prop>
												<prop name="Position">5</prop>
												<prop name="IsDefault">0</prop>
												<prop name="TargetType">dtNone</prop>
												<obj name="ChannelProp" class="ChannelProperty" version="1">
													<prop name="ChannelIdx">0</prop>
												</obj>
											</obj>
										</list>
									</obj>
								</list>
							</obj>
						</obj>
						<prop name="ChannelPropertyCount">1</prop>
						<prop name="ContainerPosition">5</prop>
						<prop name="HasSampleProperties">1</prop>
						<obj name="SampleProperties" class="PropertyList" version="1">
							<list name="emlist" count="14">
								<obj name="PropertyObject" class="SamplePrefColor" version="4">
									<prop name="PropertyTypeName">Color</prop>
									<prop name="Position">5</prop>
									<prop name="IsDefault">0</prop>
									<prop name="Color">$0012D7FA</prop>
								</obj>
								<obj name="PropertyObject" class="DominantChannelProp" version="4">
									<prop name="PropertyTypeName">Dominant Channel</prop>
									<prop name="Position">5</prop>
									<prop name="IsDefault">0</prop>
									<prop name="DominantChannel">0</prop>
								</obj>
								<obj name="PropertyObject" class="Genotype" version="4">
									<prop name="PropertyTypeName">EndPt Genotype</prop>
									<prop name="Position">5</prop>
									<prop name="IsDefault">1</prop>
									<prop name="ReadOnly">1</prop>
								</obj>
								<obj name="PropertyObject" class="GroupingSample" version="4">
									<prop name="PropertyTypeName">EndPt Sample Type</prop>
									<prop name="Position">5</prop>
									<prop name="IsDefault">0</prop>
									<prop name="GroupSampleType">mstUnknown</prop>
								</obj>
								<obj name="PropertyObject" class="SamplePrefLineStyle" version="4">
									<prop name="PropertyTypeName">Line Style</prop>
									<prop name="Position">5</prop>
									<prop name="IsDefault">0</prop>
									<prop name="LineStyle">psSolid</prop>
								</obj>
								<obj name="PropertyObject" class="GenSampleEditNotes" version="4">
									<prop name="PropertyTypeName">Notes</prop>
									<prop name="Position">5</prop>
									<prop name="IsDefault">1</prop>
								</obj>
								<obj name="PropertyObject" class="SamplePrefPointStyle" version="4">
									<prop name="PropertyTypeName">Point Style</prop>
									<prop name="Position">5</prop>
									<prop name="IsDefault">0</prop>
									<prop name="PointStyle">psNothing</prop>
								</obj>
								<obj name="PropertyObject" class="GenSampleEditPosition" version="4">
									<prop name="PropertyTypeName">Position</prop>
									<prop name="Position">5</prop>
									<prop name="IsDefault">1</prop>
								</obj>
								<obj name="PropertyObject" class="GenSampleEditReplicate" version="4">
									<prop name="PropertyTypeName">Replicate of</prop>
									<prop name="Position">5</prop>
									<prop name="IsDefault">1</prop>
									<prop name="ReplicateOf">-1</prop>
								</obj>
								<obj name="PropertyObject" class="HTCSampleID" version="4">
									<prop name="PropertyTypeName">Sample ID</prop>
									<prop name="Position">5</prop>
									<prop name="IsDefault">1</prop>
								</obj>
								<obj name="PropertyObject" class="GenSampleEditName" version="4">
									<prop name="PropertyTypeName">Sample Name</prop>
									<prop name="Position">5</prop>
									<prop name="IsDefault">1</prop>
									<prop name="name">Sample 6</prop>
								</obj>
								<obj name="PropertyObject" class="HTCSamplePrepNotes" version="4">
									<prop name="PropertyTypeName">Sample Prep Notes</prop>
									<prop name="Position">5</prop>
									<prop name="IsDefault">1</prop>
								</obj>
								<obj name="PropertyObject" class="GenSampleEditSubset" version="4">
									<prop name="PropertyTypeName">Subsets</prop>
									<prop name="Position">5</prop>
									<prop name="IsDefault">1</prop>
								</obj>
								<obj name="PropertyObject" class="SamplePrefWidth" version="5">
									<prop name="PropertyTypeName">Width</prop>
									<prop name="Position">5</prop>
									<prop name="IsDefault">1</prop>
									<prop name="Width">1</prop>
								</obj>
							</list>
						</obj>
					</obj>
					<obj name="item" class="SamplePropInfo" version="1">
						<obj name="ChannelProperties" class="ChanPropList" version="2">
							<obj name="ChannelProperties" class="EMList" version="1">
								<list name="emlist" count="1">
									<obj name="item" class="PropertyList" version="1">
										<list name="emlist" count="12">
											<obj name="PropertyObject" class="RQSampleTargetProperty" version="4">
												<prop name="PropertyTypeName">Combined Sample and Target Type</prop>
												<prop name="Position">6</prop>
												<prop name="IsDefault">0</prop>
												<obj name="ChannelProp" class="ChannelProperty" version="1">
													<prop name="ChannelIdx">0</prop>
												</obj>
											</obj>
											<obj name="PropertyObject" class="QuantConcProperty" version="4">
												<prop name="PropertyTypeName">Concentration</prop>
												<prop name="Position">6</prop>
												<prop name="IsDefault">1</prop>
												<prop name="Concentration">0</prop>
												<obj name="ChannelProp" class="ChannelProperty" version="1">
													<prop name="ChannelIdx">0</prop>
												</obj>
												<prop name="ReadOnly">1</prop>
											</obj>
											<obj name="PropertyObject" class="QuantCpHighProp" version="4">
												<prop name="PropertyTypeName">Cp High</prop>
												<prop name="Position">6</prop>
												<prop name="IsDefault">1</prop>
												<prop name="CpRangeHigh">0</prop>
												<obj name="ChannelProp" class="ChannelProperty" version="1">
													<prop name="ChannelIdx">0</prop>
												</obj>
												<prop name="ReadOnly">1</prop>
											</obj>
											<obj name="PropertyObject" class="QuantCpLowProp" version="4">
												<prop name="PropertyTypeName">Cp Low</prop>
												<prop name="Position">6</prop>
												<prop name="IsDefault">1</prop>
												<prop name="CpRangeLow">0</prop>
												<obj name="ChannelProp" class="ChannelProperty" version="1">
													<prop name="ChannelIdx">0</prop>
												</obj>
												<prop name="ReadOnly">1</prop>
											</obj>
											<obj name="PropertyObject" class="RQEffProp" version="4">
												<prop name="PropertyTypeName">Efficiency</prop>
												<prop name="Position">6</prop>
												<prop name="IsDefault">1</prop>
												<prop name="Efficiency">2</prop>
												<obj name="ChannelProp" class="ChannelProperty" version="1">
													<prop name="ChannelIdx">0</prop>
												</obj>
											</obj>
											<obj name="PropertyObject" class="ChannelGenotype" version="4">
												<prop name="PropertyTypeName">Melt Geno Genotype</prop>
												<prop name="Position">6</prop>
												<prop name="IsDefault">1</prop>
												<prop name="ReadOnly">1</prop>
												<obj name="ChannelProp" class="ChannelProperty" version="1">
													<prop name="ChannelIdx">0</prop>
												</obj>
											</obj>
											<obj name="PropertyObject" class="GroupChannelTypeProp" version="4">
												<prop name="PropertyTypeName">Melt Geno Sample Type</prop>
												<prop name="Position">6</prop>
												<prop name="IsDefault">0</prop>
												<prop name="GroupSampleType">mstUnknown</prop>
												<obj name="ChannelProp" class="ChannelProperty" version="1">
													<prop name="ChannelIdx">0</prop>
												</obj>
											</obj>
											<obj name="PropertyObject" class="QuantSampleTypeProperty" version="4">
												<prop name="PropertyTypeName">Quantification Sample Type</prop>
												<prop name="Position">6</prop>
												<prop name="IsDefault">0</prop>
												<prop name="SampleType">qsUnknown</prop>
												<obj name="ChannelProp" class="ChannelProperty" version="1">
													<prop name="ChannelIdx">0</prop>
												</obj>
											</obj>
											<obj name="PropertyObject" class="ChannelGenotype" version="4">
												<prop name="PropertyTypeName">Scanning Genotype</prop>
												<prop name="Position">6</prop>
												<prop name="IsDefault">1</prop>
												<prop name="ReadOnly">1</prop>
												<obj name="ChannelProp" class="ChannelProperty" version="1">
													<prop name="ChannelIdx">0</prop>
												</obj>
											</obj>
											<obj name="PropertyObject" class="GroupChannelTypeProp" version="4">
												<prop name="PropertyTypeName">Scanning Sample Type</prop>
												<prop name="Position">6</prop>
												<prop name="IsDefault">0</prop>
												<prop name="GroupSampleType">mstUnknown</prop>
												<obj name="ChannelProp" class="ChannelProperty" version="1">
													<prop name="ChannelIdx">0</prop>
												</obj>
											</obj>
											<obj name="PropertyObject" class="TargetName" version="4">
												<prop name="PropertyTypeName">Target Name</prop>
												<prop name="Position">6</prop>
												<prop name="IsDefault">1</prop>
												<obj name="ChannelProp" class="ChannelProperty" version="1">
													<prop name="ChannelIdx">0</prop>
												</obj>
											</obj>
											<obj name="PropertyObject" class="RQTargetProperty" version="4">
												<prop name="PropertyTypeName">Target Type</prop>
												<prop name="Position">6</prop>
												<prop name="IsDefault">0</prop>
												<prop name="TargetType">dtNone</prop>
												<obj name="ChannelProp" class="ChannelProperty" version="1">
													<prop name="ChannelIdx">0</prop>
												</obj>
											</obj>
										</list>
									</obj>
								</list>
							</obj>
						</obj>
						<prop name="ChannelPropertyCount">1</prop>
						<prop name="ContainerPosition">6</prop>
						<prop name="HasSampleProperties">1</prop>
						<obj name="SampleProperties" class="PropertyList" version="1">
							<list name="emlist" count="14">
								<obj name="PropertyObject" class="SamplePrefColor" version="4">
									<prop name="PropertyTypeName">Color</prop>
									<prop name="Position">6</prop>
									<prop name="IsDefault">0</prop>
									<prop name="Color">$00000097</prop>
								</obj>
								<obj name="PropertyObject" class="DominantChannelProp" version="4">
									<prop name="PropertyTypeName">Dominant Channel</prop>
									<prop name="Position">6</prop>
									<prop name="IsDefault">0</prop>
									<prop name="DominantChannel">0</prop>
								</obj>
								<obj name="PropertyObject" class="Genotype" version="4">
									<prop name="PropertyTypeName">EndPt Genotype</prop>
									<prop name="Position">6</prop>
									<prop name="IsDefault">1</prop>
									<prop name="ReadOnly">1</prop>
								</obj>
								<obj name="PropertyObject" class="GroupingSample" version="4">
									<prop name="PropertyTypeName">EndPt Sample Type</prop>
									<prop name="Position">6</prop>
									<prop name="IsDefault">0</prop>
									<prop name="GroupSampleType">mstUnknown</prop>
								</obj>
								<obj name="PropertyObject" class="SamplePrefLineStyle" version="4">
									<prop name="PropertyTypeName">Line Style</prop>
									<prop name="Position">6</prop>
									<prop name="IsDefault">0</prop>
									<prop name="LineStyle">psSolid</prop>
								</obj>
								<obj name="PropertyObject" class="GenSampleEditNotes" version="4">
									<prop name="PropertyTypeName">Notes</prop>
									<prop name="Position">6</prop>
									<prop name="IsDefault">1</prop>
								</obj>
								<obj name="PropertyObject" class="SamplePrefPointStyle" version="4">
									<prop name="PropertyTypeName">Point Style</prop>
									<prop name="Position">6</prop>
									<prop name="IsDefault">0</prop>
									<prop name="PointStyle">psNothing</prop>
								</obj>
								<obj name="PropertyObject" class="GenSampleEditPosition" version="4">
									<prop name="PropertyTypeName">Position</prop>
									<prop name="Position">6</prop>
									<prop name="IsDefault">1</prop>
								</obj>
								<obj name="PropertyObject" class="GenSampleEditReplicate" version="4">
									<prop name="PropertyTypeName">Replicate of</prop>
									<prop name="Position">6</prop>
									<prop name="IsDefault">1</prop>
									<prop name="ReplicateOf">-1</prop>
								</obj>
								<obj name="PropertyObject" class="HTCSampleID" version="4">
									<prop name="PropertyTypeName">Sample ID</prop>
									<prop name="Position">6</prop>
									<prop name="IsDefault">1</prop>
								</obj>
								<obj name="PropertyObject" class="GenSampleEditName" version="4">
									<prop name="PropertyTypeName">Sample Name</prop>
									<prop name="Position">6</prop>
									<prop name="IsDefault">1</prop>
									<prop name="name">Sample 7</prop>
								</obj>
								<obj name="PropertyObject" class="HTCSamplePrepNotes" version="4">
									<prop name="PropertyTypeName">Sample Prep Notes</prop>
									<prop name="Position">6</prop>
									<prop name="IsDefault">1</prop>
								</obj>
								<obj name="PropertyObject" class="GenSampleEditSubset" version="4">
									<prop name="PropertyTypeName">Subsets</prop>
									<prop name="Position">6</prop>
									<prop name="IsDefault">1</prop>
								</obj>
								<obj name="PropertyObject" class="SamplePrefWidth" version="5">
									<prop name="PropertyTypeName">Width</prop>
									<prop name="Position">6</prop>
									<prop name="IsDefault">1</prop>
									<prop name="Width">1</prop>
								</obj>
							</list>
						</obj>
					</obj>
					<obj name="item" class="SamplePropInfo" version="1">
						<obj name="ChannelProperties" class="ChanPropList" version="2">
							<obj name="ChannelProperties" class="EMList" version="1">
								<list name="emlist" count="1">
									<obj name="item" class="PropertyList" version="1">
										<list name="emlist" count="12">
											<obj name="PropertyObject" class="RQSampleTargetProperty" version="4">
												<prop name="PropertyTypeName">Combined Sample and Target Type</prop>
												<prop name="Position">7</prop>
												<prop name="IsDefault">0</prop>
												<obj name="ChannelProp" class="ChannelProperty" version="1">
													<prop name="ChannelIdx">0</prop>
												</obj>
											</obj>
											<obj name="PropertyObject" class="QuantConcProperty" version="4">
												<prop name="PropertyTypeName">Concentration</prop>
												<prop name="Position">7</prop>
												<prop name="IsDefault">1</prop>
												<prop name="Concentration">0</prop>
												<obj name="ChannelProp" class="ChannelProperty" version="1">
													<prop name="ChannelIdx">0</prop>
												</obj>
												<prop name="ReadOnly">1</prop>
											</obj>
											<obj name="PropertyObject" class="QuantCpHighProp" version="4">
												<prop name="PropertyTypeName">Cp High</prop>
												<prop name="Position">7</prop>
												<prop name="IsDefault">1</prop>
												<prop name="CpRangeHigh">0</prop>
												<obj name="ChannelProp" class="ChannelProperty" version="1">
													<prop name="ChannelIdx">0</prop>
												</obj>
												<prop name="ReadOnly">1</prop>
											</obj>
											<obj name="PropertyObject" class="QuantCpLowProp" version="4">
												<prop name="PropertyTypeName">Cp Low</prop>
												<prop name="Position">7</prop>
												<prop name="IsDefault">1</prop>
												<prop name="CpRangeLow">0</prop>
												<obj name="ChannelProp" class="ChannelProperty" version="1">
													<prop name="ChannelIdx">0</prop>
												</obj>
												<prop name="ReadOnly">1</prop>
											</obj>
											<obj name="PropertyObject" class="RQEffProp" version="4">
												<prop name="PropertyTypeName">Efficiency</prop>
												<prop name="Position">7</prop>
												<prop name="IsDefault">1</prop>
												<prop name="Efficiency">2</prop>
												<obj name="ChannelProp" class="ChannelProperty" version="1">
													<prop name="ChannelIdx">0</prop>
												</obj>
											</obj>
											<obj name="PropertyObject" class="ChannelGenotype" version="4">
												<prop name="PropertyTypeName">Melt Geno Genotype</prop>
												<prop name="Position">7</prop>
												<prop name="IsDefault">1</prop>
												<prop name="ReadOnly">1</prop>
												<obj name="ChannelProp" class="ChannelProperty" version="1">
													<prop name="ChannelIdx">0</prop>
												</obj>
											</obj>
											<obj name="PropertyObject" class="GroupChannelTypeProp" version="4">
												<prop name="PropertyTypeName">Melt Geno Sample Type</prop>
												<prop name="Position">7</prop>
												<prop name="IsDefault">0</prop>
												<prop name="GroupSampleType">mstUnknown</prop>
												<obj name="ChannelProp" class="ChannelProperty" version="1">
													<prop name="ChannelIdx">0</prop>
												</obj>
											</obj>
											<obj name="PropertyObject" class="QuantSampleTypeProperty" version="4">
												<prop name="PropertyTypeName">Quantification Sample Type</prop>
												<prop name="Position">7</prop>
												<prop name="IsDefault">0</prop>
												<prop name="SampleType">qsUnknown</prop>
												<obj name="ChannelProp" class="ChannelProperty" version="1">
													<prop name="ChannelIdx">0</prop>
												</obj>
											</obj>
											<obj name="PropertyObject" class="ChannelGenotype" version="4">
												<prop name="PropertyTypeName">Scanning Genotype</prop>
												<prop name="Position">7</prop>
												<prop name="IsDefault">1</prop>
												<prop name="ReadOnly">1</prop>
												<obj name="ChannelProp" class="ChannelProperty" version="1">
													<prop name="ChannelIdx">0</prop>
												</obj>
											</obj>
											<obj name="PropertyObject" class="GroupChannelTypeProp" version="4">
												<prop name="PropertyTypeName">Scanning Sample Type</prop>
												<prop name="Position">7</prop>
												<prop name="IsDefault">0</prop>
												<prop name="GroupSampleType">mstUnknown</prop>
												<obj name="ChannelProp" class="ChannelProperty" version="1">
													<prop name="ChannelIdx">0</prop>
												</obj>
											</obj>
											<obj name="PropertyObject" class="TargetName" version="4">
												<prop name="PropertyTypeName">Target Name</prop>
												<prop name="Position">7</prop>
												<prop name="IsDefault">1</prop>
												<obj name="ChannelProp" class="ChannelProperty" version="1">
													<prop name="ChannelIdx">0</prop>
												</obj>
											</obj>
											<obj name="PropertyObject" class="RQTargetProperty" version="4">
												<prop name="PropertyTypeName">Target Type</prop>
												<prop name="Position">7</prop>
												<prop name="IsDefault">0</prop>
												<prop name="TargetType">dtNone</prop>
												<obj name="ChannelProp" class="ChannelProperty" version="1">
													<prop name="ChannelIdx">0</prop>
												</obj>
											</obj>
										</list>
									</obj>
								</list>
							</obj>
						</obj>
						<prop name="ChannelPropertyCount">1</prop>
						<prop name="ContainerPosition">7</prop>
						<prop name="HasSampleProperties">1</prop>
						<obj name="SampleProperties" class="PropertyList" version="1">
							<list name="emlist" count="14">
								<obj name="PropertyObject" class="SamplePrefColor" version="4">
									<prop name="PropertyTypeName">Color</prop>
									<prop name="Position">7</prop>
									<prop name="IsDefault">0</prop>
									<prop name="Color">$00FFFF0F</prop>
								</obj>
								<obj name="PropertyObject" class="DominantChannelProp" version="4">
									<prop name="PropertyTypeName">Dominant Channel</prop>
									<prop name="Position">7</prop>
									<prop name="IsDefault">0</prop>
									<prop name="DominantChannel">0</prop>
								</obj>
								<obj name="PropertyObject" class="Genotype" version="4">
									<prop name="PropertyTypeName">EndPt Genotype</prop>
									<prop name="Position">7</prop>
									<prop name="IsDefault">1</prop>
									<prop name="ReadOnly">1</prop>
								</obj>
								<obj name="PropertyObject" class="GroupingSample" version="4">
									<prop name="PropertyTypeName">EndPt Sample Type</prop>
									<prop name="Position">7</prop>
									<prop name="IsDefault">0</prop>
									<prop name="GroupSampleType">mstUnknown</prop>
								</obj>
								<obj name="PropertyObject" class="SamplePrefLineStyle" version="4">
									<prop name="PropertyTypeName">Line Style</prop>
									<prop name="Position">7</prop>
									<prop name="IsDefault">0</prop>
									<prop name="LineStyle">psSolid</prop>
								</obj>
								<obj name="PropertyObject" class="GenSampleEditNotes" version="4">
									<prop name="PropertyTypeName">Notes</prop>
									<prop name="Position">7</prop>
									<prop name="IsDefault">1</prop>
								</obj>
								<obj name="PropertyObject" class="SamplePrefPointStyle" version="4">
									<prop name="PropertyTypeName">Point Style</prop>
									<prop name="Position">7</prop>
									<prop name="IsDefault">0</prop>
									<prop name="PointStyle">psNothing</prop>
								</obj>
								<obj name="PropertyObject" class="GenSampleEditPosition" version="4">
									<prop name="PropertyTypeName">Position</prop>
									<prop name="Position">7</prop>
									<prop name="IsDefault">1</prop>
								</obj>
								<obj name="PropertyObject" class="GenSampleEditReplicate" version="4">
									<prop name="PropertyTypeName">Replicate of</prop>
									<prop name="Position">7</prop>
									<prop name="IsDefault">1</prop>
									<prop name="ReplicateOf">-1</prop>
								</obj>
								<obj name="PropertyObject" class="HTCSampleID" version="4">
									<prop name="PropertyTypeName">Sample ID</prop>
									<prop name="Position">7</prop>
									<prop name="IsDefault">1</prop>
								</obj>
								<obj name="PropertyObject" class="GenSampleEditName" version="4">
									<prop name="PropertyTypeName">Sample Name</prop>
									<prop name="Position">7</prop>
									<prop name="IsDefault">1</prop>
									<prop name="name">Sample 8</prop>
								</obj>
								<obj name="PropertyObject" class="HTCSamplePrepNotes" version="4">
									<prop name="PropertyTypeName">Sample Prep Notes</prop>
									<prop name="Position">7</prop>
									<prop name="IsDefault">1</prop>
								</obj>
								<obj name="PropertyObject" class="GenSampleEditSubset" version="4">
									<prop name="PropertyTypeName">Subsets</prop>
									<prop name="Position">7</prop>
									<prop name="IsDefault">1</prop>
								</obj>
								<obj name="PropertyObject" class="SamplePrefWidth" version="5">
									<prop name="PropertyTypeName">Width</prop>
									<prop name="Position">7</prop>
									<prop name="IsDefault">1</prop>
									<prop name="Width">1</prop>
								</obj>
							</list>
						</obj>
					</obj>
					<obj name="item" class="SamplePropInfo" version="1">
						<obj name="ChannelProperties" class="ChanPropList" version="2">
							<obj name="ChannelProperties" class="EMList" version="1">
								<list name="emlist" count="1">
									<obj name="item" class="PropertyList" version="1">
										<list name="emlist" count="12">
											<obj name="PropertyObject" class="RQSampleTargetProperty" version="4">
												<prop name="PropertyTypeName">Combined Sample and Target Type</prop>
												<prop name="Position">8</prop>
												<prop name="IsDefault">0</prop>
												<obj name="ChannelProp" class="ChannelProperty" version="1">
													<prop name="ChannelIdx">0</prop>
												</obj>
											</obj>
											<obj name="PropertyObject" class="QuantConcProperty" version="4">
												<prop name="PropertyTypeName">Concentration</prop>
												<prop name="Position">8</prop>
												<prop name="IsDefault">1</prop>
												<prop name="Concentration">0</prop>
												<obj name="ChannelProp" class="ChannelProperty" version="1">
													<prop name="ChannelIdx">0</prop>
												</obj>
												<prop name="ReadOnly">1</prop>
											</obj>
											<obj name="PropertyObject" class="QuantCpHighProp" version="4">
												<prop name="PropertyTypeName">Cp High</prop>
												<prop name="Position">8</prop>
												<prop name="IsDefault">1</prop>
												<prop name="CpRangeHigh">0</prop>
												<obj name="ChannelProp" class="ChannelProperty" version="1">
													<prop name="ChannelIdx">0</prop>
												</obj>
												<prop name="ReadOnly">1</prop>
											</obj>
											<obj name="PropertyObject" class="QuantCpLowProp" version="4">
												<prop name="PropertyTypeName">Cp Low</prop>
												<prop name="Position">8</prop>
												<prop name="IsDefault">1</prop>
												<prop name="CpRangeLow">0</prop>
												<obj name="ChannelProp" class="ChannelProperty" version="1">
													<prop name="ChannelIdx">0</prop>
												</obj>
												<prop name="ReadOnly">1</prop>
											</obj>
											<obj name="PropertyObject" class="RQEffProp" version="4">
												<prop name="PropertyTypeName">Efficiency</prop>
												<prop name="Position">8</prop>
												<prop name="IsDefault">1</prop>
												<prop name="Efficiency">2</prop>
												<obj name="ChannelProp" class="ChannelProperty" version="1">
													<prop name="ChannelIdx">0</prop>
												</obj>
											</obj>
											<obj name="PropertyObject" class="ChannelGenotype" version="4">
												<prop name="PropertyTypeName">Melt Geno Genotype</prop>
												<prop name="Position">8</prop>
												<prop name="IsDefault">1</prop>
												<prop name="ReadOnly">1</prop>
												<obj name="ChannelProp" class="ChannelProperty" version="1">
													<prop name="ChannelIdx">0</prop>
												</obj>
											</obj>
											<obj name="PropertyObject" class="GroupChannelTypeProp" version="4">
												<prop name="PropertyTypeName">Melt Geno Sample Type</prop>
												<prop name="Position">8</prop>
												<prop name="IsDefault">0</prop>
												<prop name="GroupSampleType">mstUnknown</prop>
												<obj name="ChannelProp" class="ChannelProperty" version="1">
													<prop name="ChannelIdx">0</prop>
												</obj>
											</obj>
											<obj name="PropertyObject" class="QuantSampleTypeProperty" version="4">
												<prop name="PropertyTypeName">Quantification Sample Type</prop>
												<prop name="Position">8</prop>
												<prop name="IsDefault">0</prop>
												<prop name="SampleType">qsUnknown</prop>
												<obj name="ChannelProp" class="ChannelProperty" version="1">
													<prop name="ChannelIdx">0</prop>
												</obj>
											</obj>
											<obj name="PropertyObject" class="ChannelGenotype" version="4">
												<prop name="PropertyTypeName">Scanning Genotype</prop>
												<prop name="Position">8</prop>
												<prop name="IsDefault">1</prop>
												<prop name="ReadOnly">1</prop>
												<obj name="ChannelProp" class="ChannelProperty" version="1">
													<prop name="ChannelIdx">0</prop>
												</obj>
											</obj>
											<obj name="PropertyObject" class="GroupChannelTypeProp" version="4">
												<prop name="PropertyTypeName">Scanning Sample Type</prop>
												<prop name="Position">8</prop>
												<prop name="IsDefault">0</prop>
												<prop name="GroupSampleType">mstUnknown</prop>
												<obj name="ChannelProp" class="ChannelProperty" version="1">
													<prop name="ChannelIdx">0</prop>
												</obj>
											</obj>
											<obj name="PropertyObject" class="TargetName" version="4">
												<prop name="PropertyTypeName">Target Name</prop>
												<prop name="Position">8</prop>
												<prop name="IsDefault">1</prop>
												<obj name="ChannelProp" class="ChannelProperty" version="1">
													<prop name="ChannelIdx">0</prop>
												</obj>
											</obj>
											<obj name="PropertyObject" class="RQTargetProperty" version="4">
												<prop name="PropertyTypeName">Target Type</prop>
												<prop name="Position">8</prop>
												<prop name="IsDefault">0</prop>
												<prop name="TargetType">dtNone</prop>
												<obj name="ChannelProp" class="ChannelProperty" version="1">
													<prop name="ChannelIdx">0</prop>
												</obj>
											</obj>
										</list>
									</obj>
								</list>
							</obj>
						</obj>
						<prop name="ChannelPropertyCount">1</prop>
						<prop name="ContainerPosition">8</prop>
						<prop name="HasSampleProperties">1</prop>
						<obj name="SampleProperties" class="PropertyList" version="1">
							<list name="emlist" count="14">
								<obj name="PropertyObject" class="SamplePrefColor" version="4">
									<prop name="PropertyTypeName">Color</prop>
									<prop name="Position">8</prop>
									<prop name="IsDefault">0</prop>
									<prop name="Color">$00404000</prop>
								</obj>
								<obj name="PropertyObject" class="DominantChannelProp" version="4">
									<prop name="PropertyTypeName">Dominant Channel</prop>
									<prop name="Position">8</prop>
									<prop name="IsDefault">0</prop>
									<prop name="DominantChannel">0</prop>
								</obj>
								<obj name="PropertyObject" class="Genotype" version="4">
									<prop name="PropertyTypeName">EndPt Genotype</prop>
									<prop name="Position">8</prop>
									<prop name="IsDefault">1</prop>
									<prop name="ReadOnly">1</prop>
								</obj>
								<obj name="PropertyObject" class="GroupingSample" version="4">
									<prop name="PropertyTypeName">EndPt Sample Type</prop>
									<prop name="Position">8</prop>
									<prop name="IsDefault">0</prop>
									<prop name="GroupSampleType">mstUnknown</prop>
								</obj>
								<obj name="PropertyObject" class="SamplePrefLineStyle" version="4">
									<prop name="PropertyTypeName">Line Style</prop>
									<prop name="Position">8</prop>
									<prop name="IsDefault">0</prop>
									<prop name="LineStyle">psSolid</prop>
								</obj>
								<obj name="PropertyObject" class="GenSampleEditNotes" version="4">
									<prop name="PropertyTypeName">Notes</prop>
									<prop name="Position">8</prop>
									<prop name="IsDefault">1</prop>
								</obj>
								<obj name="PropertyObject" class="SamplePrefPointStyle" version="4">
									<prop name="PropertyTypeName">Point Style</prop>
									<prop name="Position">8</prop>
									<prop name="IsDefault">0</prop>
									<prop name="PointStyle">psNothing</prop>
								</obj>
								<obj name="PropertyObject" class="GenSampleEditPosition" version="4">
									<prop name="PropertyTypeName">Position</prop>
									<prop name="Position">8</prop>
									<prop name="IsDefault">1</prop>
								</obj>
								<obj name="PropertyObject" class="GenSampleEditReplicate" version="4">
									<prop name="PropertyTypeName">Replicate of</prop>
									<prop name="Position">8</prop>
									<prop name="IsDefault">1</prop>
									<prop name="ReplicateOf">-1</prop>
								</obj>
								<obj name="PropertyObject" class="HTCSampleID" version="4">
									<prop name="PropertyTypeName">Sample ID</prop>
									<prop name="Position">8</prop>
									<prop name="IsDefault">1</prop>
								</obj>
								<obj name="PropertyObject" class="GenSampleEditName" version="4">
									<prop name="PropertyTypeName">Sample Name</prop>
									<prop name="Position">8</prop>
									<prop name="IsDefault">1</prop>
									<prop name="name">Sample 9</prop>
								</obj>
								<obj name="PropertyObject" class="HTCSamplePrepNotes" version="4">
									<prop name="PropertyTypeName">Sample Prep Notes</prop>
									<prop name="Position">8</prop>
									<prop name="IsDefault">1</prop>
								</obj>
								<obj name="PropertyObject" class="GenSampleEditSubset" version="4">
									<prop name="PropertyTypeName">Subsets</prop>
									<prop name="Position">8</prop>
									<prop name="IsDefault">1</prop>
								</obj>
								<obj name="PropertyObject" class="SamplePrefWidth" version="5">
									<prop name="PropertyTypeName">Width</prop>
									<prop name="Position">8</prop>
									<prop name="IsDefault">1</prop>
									<prop name="Width">1</prop>
								</obj>
							</list>
						</obj>
					</obj>
					<obj name="item" class="SamplePropInfo" version="1">
						<obj name="ChannelProperties" class="ChanPropList" version="2">
							<obj name="ChannelProperties" class="EMList" version="1">
								<list name="emlist" count="1">
									<obj name="item" class="PropertyList" version="1">
										<list name="emlist" count="12">
											<obj name="PropertyObject" class="RQSampleTargetProperty" version="4">
												<prop name="PropertyTypeName">Combined Sample and Target Type</prop>
												<prop name="Position">9</prop>
												<prop name="IsDefault">0</prop>
												<obj name="ChannelProp" class="ChannelProperty" version="1">
													<prop name="ChannelIdx">0</prop>
												</obj>
											</obj>
											<obj name="PropertyObject" class="QuantConcProperty" version="4">
												<prop name="PropertyTypeName">Concentration</prop>
												<prop name="Position">9</prop>
												<prop name="IsDefault">1</prop>
												<prop name="Concentration">0</prop>
												<obj name="ChannelProp" class="ChannelProperty" version="1">
													<prop name="ChannelIdx">0</prop>
												</obj>
												<prop name="ReadOnly">1</prop>
											</obj>
											<obj name="PropertyObject" class="QuantCpHighProp" version="4">
												<prop name="PropertyTypeName">Cp High</prop>
												<prop name="Position">9</prop>
												<prop name="IsDefault">1</prop>
												<prop name="CpRangeHigh">0</prop>
												<obj name="ChannelProp" class="ChannelProperty" version="1">
													<prop name="ChannelIdx">0</prop>
												</obj>
												<prop name="ReadOnly">1</prop>
											</obj>
											<obj name="PropertyObject" class="QuantCpLowProp" version="4">
												<prop name="PropertyTypeName">Cp Low</prop>
												<prop name="Position">9</prop>
												<prop name="IsDefault">1</prop>
												<prop name="CpRangeLow">0</prop>
												<obj name="ChannelProp" class="ChannelProperty" version="1">
													<prop name="ChannelIdx">0</prop>
												</obj>
												<prop name="ReadOnly">1</prop>
											</obj>
											<obj name="PropertyObject" class="RQEffProp" version="4">
												<prop name="PropertyTypeName">Efficiency</prop>
												<prop name="Position">9</prop>
												<prop name="IsDefault">1</prop>
												<prop name="Efficiency">2</prop>
												<obj name="ChannelProp" class="ChannelProperty" version="1">
													<prop name="ChannelIdx">0</prop>
												</obj>
											</obj>
											<obj name="PropertyObject" class="ChannelGenotype" version="4">
												<prop name="PropertyTypeName">Melt Geno Genotype</prop>
												<prop name="Position">9</prop>
												<prop name="IsDefault">1</prop>
												<prop name="ReadOnly">1</prop>
												<obj name="ChannelProp" class="ChannelProperty" version="1">
													<prop name="ChannelIdx">0</prop>
												</obj>
											</obj>
											<obj name="PropertyObject" class="GroupChannelTypeProp" version="4">
												<prop name="PropertyTypeName">Melt Geno Sample Type</prop>
												<prop name="Position">9</prop>
												<prop name="IsDefault">0</prop>
												<prop name="GroupSampleType">mstUnknown</prop>
												<obj name="ChannelProp" class="ChannelProperty" version="1">
													<prop name="ChannelIdx">0</prop>
												</obj>
											</obj>
											<obj name="PropertyObject" class="QuantSampleTypeProperty" version="4">
												<prop name="PropertyTypeName">Quantification Sample Type</prop>
												<prop name="Position">9</prop>
												<prop name="IsDefault">0</prop>
												<prop name="SampleType">qsUnknown</prop>
												<obj name="ChannelProp" class="ChannelProperty" version="1">
													<prop name="ChannelIdx">0</prop>
												</obj>
											</obj>
											<obj name="PropertyObject" class="ChannelGenotype" version="4">
												<prop name="PropertyTypeName">Scanning Genotype</prop>
												<prop name="Position">9</prop>
												<prop name="IsDefault">1</prop>
												<prop name="ReadOnly">1</prop>
												<obj name="ChannelProp" class="ChannelProperty" version="1">
													<prop name="ChannelIdx">0</prop>
												</obj>
											</obj>
											<obj name="PropertyObject" class="GroupChannelTypeProp" version="4">
												<prop name="PropertyTypeName">Scanning Sample Type</prop>
												<prop name="Position">9</prop>
												<prop name="IsDefault">0</prop>
												<prop name="GroupSampleType">mstUnknown</prop>
												<obj name="ChannelProp" class="ChannelProperty" version="1">
													<prop name="ChannelIdx">0</prop>
												</obj>
											</obj>
											<obj name="PropertyObject" class="TargetName" version="4">
												<prop name="PropertyTypeName">Target Name</prop>
												<prop name="Position">9</prop>
												<prop name="IsDefault">1</prop>
												<obj name="ChannelProp" class="ChannelProperty" version="1">
													<prop name="ChannelIdx">0</prop>
												</obj>
											</obj>
											<obj name="PropertyObject" class="RQTargetProperty" version="4">
												<prop name="PropertyTypeName">Target Type</prop>
												<prop name="Position">9</prop>
												<prop name="IsDefault">0</prop>
												<prop name="TargetType">dtNone</prop>
												<obj name="ChannelProp" class="ChannelProperty" version="1">
													<prop name="ChannelIdx">0</prop>
												</obj>
											</obj>
										</list>
									</obj>
								</list>
							</obj>
						</obj>
						<prop name="ChannelPropertyCount">1</prop>
						<prop name="ContainerPosition">9</prop>
						<prop name="HasSampleProperties">1</prop>
						<obj name="SampleProperties" class="PropertyList" version="1">
							<list name="emlist" count="14">
								<obj name="PropertyObject" class="SamplePrefColor" version="4">
									<prop name="PropertyTypeName">Color</prop>
									<prop name="Position">9</prop>
									<prop name="IsDefault">0</prop>
									<prop name="Color">$004080FF</prop>
								</obj>
								<obj name="PropertyObject" class="DominantChannelProp" version="4">
									<prop name="PropertyTypeName">Dominant Channel</prop>
									<prop name="Position">9</prop>
									<prop name="IsDefault">0</prop>
									<prop name="DominantChannel">0</prop>
								</obj>
								<obj name="PropertyObject" class="Genotype" version="4">
									<prop name="PropertyTypeName">EndPt Genotype</prop>
									<prop name="Position">9</prop>
									<prop name="IsDefault">1</prop>
									<prop name="ReadOnly">1</prop>
								</obj>
								<obj name="PropertyObject" class="GroupingSample" version="4">
									<prop name="PropertyTypeName">EndPt Sample Type</prop>
									<prop name="Position">9</prop>
									<prop name="IsDefault">0</prop>
									<prop name="GroupSampleType">mstUnknown</prop>
								</obj>
								<obj name="PropertyObject" class="SamplePrefLineStyle" version="4">
									<prop name="PropertyTypeName">Line Style</prop>
									<prop name="Position">9</prop>
									<prop name="IsDefault">0</prop>
									<prop name="LineStyle">psSolid</prop>
								</obj>
								<obj name="PropertyObject" class="GenSampleEditNotes" version="4">
									<prop name="PropertyTypeName">Notes</prop>
									<prop name="Position">9</prop>
									<prop name="IsDefault">1</prop>
								</obj>
								<obj name="PropertyObject" class="SamplePrefPointStyle" version="4">
									<prop name="PropertyTypeName">Point Style</prop>
									<prop name="Position">9</prop>
									<prop name="IsDefault">0</prop>
									<prop name="PointStyle">psNothing</prop>
								</obj>
								<obj name="PropertyObject" class="GenSampleEditPosition" version="4">
									<prop name="PropertyTypeName">Position</prop>
									<prop name="Position">9</prop>
									<prop name="IsDefault">1</prop>
								</obj>
								<obj name="PropertyObject" class="GenSampleEditReplicate" version="4">
									<prop name="PropertyTypeName">Replicate of</prop>
									<prop name="Position">9</prop>
									<prop name="IsDefault">1</prop>
									<prop name="ReplicateOf">-1</prop>
								</obj>
								<obj name="PropertyObject" class="HTCSampleID" version="4">
									<prop name="PropertyTypeName">Sample ID</prop>
									<prop name="Position">9</prop>
									<prop name="IsDefault">1</prop>
								</obj>
								<obj name="PropertyObject" class="GenSampleEditName" version="4">
									<prop name="PropertyTypeName">Sample Name</prop>
									<prop name="Position">9</prop>
									<prop name="IsDefault">1</prop>
									<prop name="name">Sample 10</prop>
								</obj>
								<obj name="PropertyObject" class="HTCSamplePrepNotes" version="4">
									<prop name="PropertyTypeName">Sample Prep Notes</prop>
									<prop name="Position">9</prop>
									<prop name="IsDefault">1</prop>
								</obj>
								<obj name="PropertyObject" class="GenSampleEditSubset" version="4">
									<prop name="PropertyTypeName">Subsets</prop>
									<prop name="Position">9</prop>
									<prop name="IsDefault">1</prop>
								</obj>
								<obj name="PropertyObject" class="SamplePrefWidth" version="5">
									<prop name="PropertyTypeName">Width</prop>
									<prop name="Position">9</prop>
									<prop name="IsDefault">1</prop>
									<prop name="Width">1</prop>
								</obj>
							</list>
						</obj>
					</obj>
					<obj name="item" class="SamplePropInfo" version="1">
						<obj name="ChannelProperties" class="ChanPropList" version="2">
							<obj name="ChannelProperties" class="EMList" version="1">
								<list name="emlist" count="1">
									<obj name="item" class="PropertyList" version="1">
										<list name="emlist" count="12">
											<obj name="PropertyObject" class="RQSampleTargetProperty" version="4">
												<prop name="PropertyTypeName">Combined Sample and Target Type</prop>
												<prop name="Position">10</prop>
												<prop name="IsDefault">0</prop>
												<obj name="ChannelProp" class="ChannelProperty" version="1">
													<prop name="ChannelIdx">0</prop>
												</obj>
											</obj>
											<obj name="PropertyObject" class="QuantConcProperty" version="4">
												<prop name="PropertyTypeName">Concentration</prop>
												<prop name="Position">10</prop>
												<prop name="IsDefault">1</prop>
												<prop name="Concentration">0</prop>
												<obj name="ChannelProp" class="ChannelProperty" version="1">
													<prop name="ChannelIdx">0</prop>
												</obj>
												<prop name="ReadOnly">1</prop>
											</obj>
											<obj name="PropertyObject" class="QuantCpHighProp" version="4">
												<prop name="PropertyTypeName">Cp High</prop>
												<prop name="Position">10</prop>
												<prop name="IsDefault">1</prop>
												<prop name="CpRangeHigh">0</prop>
												<obj name="ChannelProp" class="ChannelProperty" version="1">
													<prop name="ChannelIdx">0</prop>
												</obj>
												<prop name="ReadOnly">1</prop>
											</obj>
											<obj name="PropertyObject" class="QuantCpLowProp" version="4">
												<prop name="PropertyTypeName">Cp Low</prop>
												<prop name="Position">10</prop>
												<prop name="IsDefault">1</prop>
												<prop name="CpRangeLow">0</prop>
												<obj name="ChannelProp" class="ChannelProperty" version="1">
													<prop name="ChannelIdx">0</prop>
												</obj>
												<prop name="ReadOnly">1</prop>
											</obj>
											<obj name="PropertyObject" class="RQEffProp" version="4">
												<prop name="PropertyTypeName">Efficiency</prop>
												<prop name="Position">10</prop>
												<prop name="IsDefault">1</prop>
												<prop name="Efficiency">2</prop>
												<obj name="ChannelProp" class="ChannelProperty" version="1">
													<prop name="ChannelIdx">0</prop>
												</obj>
											</obj>
											<obj name="PropertyObject" class="ChannelGenotype" version="4">
												<prop name="PropertyTypeName">Melt Geno Genotype</prop>
												<prop name="Position">10</prop>
												<prop name="IsDefault">1</prop>
												<prop name="ReadOnly">1</prop>
												<obj name="ChannelProp" class="ChannelProperty" version="1">
													<prop name="ChannelIdx">0</prop>
												</obj>
											</obj>
											<obj name="PropertyObject" class="GroupChannelTypeProp" version="4">
												<prop name="PropertyTypeName">Melt Geno Sample Type</prop>
												<prop name="Position">10</prop>
												<prop name="IsDefault">0</prop>
												<prop name="GroupSampleType">mstUnknown</prop>
												<obj name="ChannelProp" class="ChannelProperty" version="1">
													<prop name="ChannelIdx">0</prop>
												</obj>
											</obj>
											<obj name="PropertyObject" class="QuantSampleTypeProperty" version="4">
												<prop name="PropertyTypeName">Quantification Sample Type</prop>
												<prop name="Position">10</prop>
												<prop name="IsDefault">0</prop>
												<prop name="SampleType">qsUnknown</prop>
												<obj name="ChannelProp" class="ChannelProperty" version="1">
													<prop name="ChannelIdx">0</prop>
												</obj>
											</obj>
											<obj name="PropertyObject" class="ChannelGenotype" version="4">
												<prop name="PropertyTypeName">Scanning Genotype</prop>
												<prop name="Position">10</prop>
												<prop name="IsDefault">1</prop>
												<prop name="ReadOnly">1</prop>
												<obj name="ChannelProp" class="ChannelProperty" version="1">
													<prop name="ChannelIdx">0</prop>
												</obj>
											</obj>
											<obj name="PropertyObject" class="GroupChannelTypeProp" version="4">
												<prop name="PropertyTypeName">Scanning Sample Type</prop>
												<prop name="Position">10</prop>
												<prop name="IsDefault">0</prop>
												<prop name="GroupSampleType">mstUnknown</prop>
												<obj name="ChannelProp" class="ChannelProperty" version="1">
													<prop name="ChannelIdx">0</prop>
												</obj>
											</obj>
											<obj name="PropertyObject" class="TargetName" version="4">
												<prop name="PropertyTypeName">Target Name</prop>
												<prop name="Position">10</prop>
												<prop name="IsDefault">1</prop>
												<obj name="ChannelProp" class="ChannelProperty" version="1">
													<prop name="ChannelIdx">0</prop>
												</obj>
											</obj>
											<obj name="PropertyObject" class="RQTargetProperty" version="4">
												<prop name="PropertyTypeName">Target Type</prop>
												<prop name="Position">10</prop>
												<prop name="IsDefault">0</prop>
												<prop name="TargetType">dtNone</prop>
												<obj name="ChannelProp" class="ChannelProperty" version="1">
													<prop name="ChannelIdx">0</prop>
												</obj>
											</obj>
										</list>
									</obj>
								</list>
							</obj>
						</obj>
						<prop name="ChannelPropertyCount">1</prop>
						<prop name="ContainerPosition">10</prop>
						<prop name="HasSampleProperties">1</prop>
						<obj name="SampleProperties" class="PropertyList" version="1">
							<list name="emlist" count="14">
								<obj name="PropertyObject" class="SamplePrefColor" version="4">
									<prop name="PropertyTypeName">Color</prop>
									<prop name="Position">10</prop>
									<prop name="IsDefault">0</prop>
									<prop name="Color">$00FD0299</prop>
								</obj>
								<obj name="PropertyObject" class="DominantChannelProp" version="4">
									<prop name="PropertyTypeName">Dominant Channel</prop>
									<prop name="Position">10</prop>
									<prop name="IsDefault">0</prop>
									<prop name="DominantChannel">0</prop>
								</obj>
								<obj name="PropertyObject" class="Genotype" version="4">
									<prop name="PropertyTypeName">EndPt Genotype</prop>
									<prop name="Position">10</prop>
									<prop name="IsDefault">1</prop>
									<prop name="ReadOnly">1</prop>
								</obj>
								<obj name="PropertyObject" class="GroupingSample" version="4">
									<prop name="PropertyTypeName">EndPt Sample Type</prop>
									<prop name="Position">10</prop>
									<prop name="IsDefault">0</prop>
									<prop name="GroupSampleType">mstUnknown</prop>
								</obj>
								<obj name="PropertyObject" class="SamplePrefLineStyle" version="4">
									<prop name="PropertyTypeName">Line Style</prop>
									<prop name="Position">10</prop>
									<prop name="IsDefault">0</prop>
									<prop name="LineStyle">psSolid</prop>
								</obj>
								<obj name="PropertyObject" class="GenSampleEditNotes" version="4">
									<prop name="PropertyTypeName">Notes</prop>
									<prop name="Position">10</prop>
									<prop name="IsDefault">1</prop>
								</obj>
								<obj name="PropertyObject" class="SamplePrefPointStyle" version="4">
									<prop name="PropertyTypeName">Point Style</prop>
									<prop name="Position">10</prop>
									<prop name="IsDefault">0</prop>
									<prop name="PointStyle">psNothing</prop>
								</obj>
								<obj name="PropertyObject" class="GenSampleEditPosition" version="4">
									<prop name="PropertyTypeName">Position</prop>
									<prop name="Position">10</prop>
									<prop name="IsDefault">1</prop>
								</obj>
								<obj name="PropertyObject" class="GenSampleEditReplicate" version="4">
									<prop name="PropertyTypeName">Replicate of</prop>
									<prop name="Position">10</prop>
									<prop name="IsDefault">1</prop>
									<prop name="ReplicateOf">-1</prop>
								</obj>
								<obj name="PropertyObject" class="HTCSampleID" version="4">
									<prop name="PropertyTypeName">Sample ID</prop>
									<prop name="Position">10</prop>
									<prop name="IsDefault">1</prop>
								</obj>
								<obj name="PropertyObject" class="GenSampleEditName" version="4">
									<prop name="PropertyTypeName">Sample Name</prop>
									<prop name="Position">10</prop>
									<prop name="IsDefault">1</prop>
									<prop name="name">Sample 11</prop>
								</obj>
								<obj name="PropertyObject" class="HTCSamplePrepNotes" version="4">
									<prop name="PropertyTypeName">Sample Prep Notes</prop>
									<prop name="Position">10</prop>
									<prop name="IsDefault">1</prop>
								</obj>
								<obj name="PropertyObject" class="GenSampleEditSubset" version="4">
									<prop name="PropertyTypeName">Subsets</prop>
									<prop name="Position">10</prop>
									<prop name="IsDefault">1</prop>
								</obj>
								<obj name="PropertyObject" class="SamplePrefWidth" version="5">
									<prop name="PropertyTypeName">Width</prop>
									<prop name="Position">10</prop>
									<prop name="IsDefault">1</prop>
									<prop name="Width">1</prop>
								</obj>
							</list>
						</obj>
					</obj>
					<obj name="item" class="SamplePropInfo" version="1">
						<obj name="ChannelProperties" class="ChanPropList" version="2">
							<obj name="ChannelProperties" class="EMList" version="1">
								<list name="emlist" count="1">
									<obj name="item" class="PropertyList" version="1">
										<list name="emlist" count="12">
											<obj name="PropertyObject" class="RQSampleTargetProperty" version="4">
												<prop name="PropertyTypeName">Combined Sample and Target Type</prop>
												<prop name="Position">11</prop>
												<prop name="IsDefault">0</prop>
												<obj name="ChannelProp" class="ChannelProperty" version="1">
													<prop name="ChannelIdx">0</prop>
												</obj>
											</obj>
											<obj name="PropertyObject" class="QuantConcProperty" version="4">
												<prop name="PropertyTypeName">Concentration</prop>
												<prop name="Position">11</prop>
												<prop name="IsDefault">1</prop>
												<prop name="Concentration">0</prop>
												<obj name="ChannelProp" class="ChannelProperty" version="1">
													<prop name="ChannelIdx">0</prop>
												</obj>
												<prop name="ReadOnly">1</prop>
											</obj>
											<obj name="PropertyObject" class="QuantCpHighProp" version="4">
												<prop name="PropertyTypeName">Cp High</prop>
												<prop name="Position">11</prop>
												<prop name="IsDefault">1</prop>
												<prop name="CpRangeHigh">0</prop>
												<obj name="ChannelProp" class="ChannelProperty" version="1">
													<prop name="ChannelIdx">0</prop>
												</obj>
												<prop name="ReadOnly">1</prop>
											</obj>
											<obj name="PropertyObject" class="QuantCpLowProp" version="4">
												<prop name="PropertyTypeName">Cp Low</prop>
												<prop name="Position">11</prop>
												<prop name="IsDefault">1</prop>
												<prop name="CpRangeLow">0</prop>
												<obj name="ChannelProp" class="ChannelProperty" version="1">
													<prop name="ChannelIdx">0</prop>
												</obj>
												<prop name="ReadOnly">1</prop>
											</obj>
											<obj name="PropertyObject" class="RQEffProp" version="4">
												<prop name="PropertyTypeName">Efficiency</prop>
												<prop name="Position">11</prop>
												<prop name="IsDefault">1</prop>
												<prop name="Efficiency">2</prop>
												<obj name="ChannelProp" class="ChannelProperty" version="1">
													<prop name="ChannelIdx">0</prop>
												</obj>
											</obj>
											<obj name="PropertyObject" class="ChannelGenotype" version="4">
												<prop name="PropertyTypeName">Melt Geno Genotype</prop>
												<prop name="Position">11</prop>
												<prop name="IsDefault">1</prop>
												<prop name="ReadOnly">1</prop>
												<obj name="ChannelProp" class="ChannelProperty" version="1">
													<prop name="ChannelIdx">0</prop>
												</obj>
											</obj>
											<obj name="PropertyObject" class="GroupChannelTypeProp" version="4">
												<prop name="PropertyTypeName">Melt Geno Sample Type</prop>
												<prop name="Position">11</prop>
												<prop name="IsDefault">0</prop>
												<prop name="GroupSampleType">mstUnknown</prop>
												<obj name="ChannelProp" class="ChannelProperty" version="1">
													<prop name="ChannelIdx">0</prop>
												</obj>
											</obj>
											<obj name="PropertyObject" class="QuantSampleTypeProperty" version="4">
												<prop name="PropertyTypeName">Quantification Sample Type</prop>
												<prop name="Position">11</prop>
												<prop name="IsDefault">0</prop>
												<prop name="SampleType">qsUnknown</prop>
												<obj name="ChannelProp" class="ChannelProperty" version="1">
													<prop name="ChannelIdx">0</prop>
												</obj>
											</obj>
											<obj name="PropertyObject" class="ChannelGenotype" version="4">
												<prop name="PropertyTypeName">Scanning Genotype</prop>
												<prop name="Position">11</prop>
												<prop name="IsDefault">1</prop>
												<prop name="ReadOnly">1</prop>
												<obj name="ChannelProp" class="ChannelProperty" version="1">
													<prop name="ChannelIdx">0</prop>
												</obj>
											</obj>
											<obj name="PropertyObject" class="GroupChannelTypeProp" version="4">
												<prop name="PropertyTypeName">Scanning Sample Type</prop>
												<prop name="Position">11</prop>
												<prop name="IsDefault">0</prop>
												<prop name="GroupSampleType">mstUnknown</prop>
												<obj name="ChannelProp" class="ChannelProperty" version="1">
													<prop name="ChannelIdx">0</prop>
												</obj>
											</obj>
											<obj name="PropertyObject" class="TargetName" version="4">
												<prop name="PropertyTypeName">Target Name</prop>
												<prop name="Position">11</prop>
												<prop name="IsDefault">1</prop>
												<obj name="ChannelProp" class="ChannelProperty" version="1">
													<prop name="ChannelIdx">0</prop>
												</obj>
											</obj>
											<obj name="PropertyObject" class="RQTargetProperty" version="4">
												<prop name="PropertyTypeName">Target Type</prop>
												<prop name="Position">11</prop>
												<prop name="IsDefault">0</prop>
												<prop name="TargetType">dtNone</prop>
												<obj name="ChannelProp" class="ChannelProperty" version="1">
													<prop name="ChannelIdx">0</prop>
												</obj>
											</obj>
										</list>
									</obj>
								</list>
							</obj>
						</obj>
						<prop name="ChannelPropertyCount">1</prop>
						<prop name="ContainerPosition">11</prop>
						<prop name="HasSampleProperties">1</prop>
						<obj name="SampleProperties" class="PropertyList" version="1">
							<list name="emlist" count="14">
								<obj name="PropertyObject" class="SamplePrefColor" version="4">
									<prop name="PropertyTypeName">Color</prop>
									<prop name="Position">11</prop>
									<prop name="IsDefault">0</prop>
									<prop name="Color">$0026C4B8</prop>
								</obj>
								<obj name="PropertyObject" class="DominantChannelProp" version="4">
									<prop name="PropertyTypeName">Dominant Channel</prop>
									<prop name="Position">11</prop>
									<prop name="IsDefault">0</prop>
									<prop name="DominantChannel">0</prop>
								</obj>
								<obj name="PropertyObject" class="Genotype" version="4">
									<prop name="PropertyTypeName">EndPt Genotype</prop>
									<prop name="Position">11</prop>
									<prop name="IsDefault">1</prop>
									<prop name="ReadOnly">1</prop>
								</obj>
								<obj name="PropertyObject" class="GroupingSample" version="4">
									<prop name="PropertyTypeName">EndPt Sample Type</prop>
									<prop name="Position">11</prop>
									<prop name="IsDefault">0</prop>
									<prop name="GroupSampleType">mstUnknown</prop>
								</obj>
								<obj name="PropertyObject" class="SamplePrefLineStyle" version="4">
									<prop name="PropertyTypeName">Line Style</prop>
									<prop name="Position">11</prop>
									<prop name="IsDefault">0</prop>
									<prop name="LineStyle">psSolid</prop>
								</obj>
								<obj name="PropertyObject" class="GenSampleEditNotes" version="4">
									<prop name="PropertyTypeName">Notes</prop>
									<prop name="Position">11</prop>
									<prop name="IsDefault">1</prop>
								</obj>
								<obj name="PropertyObject" class="SamplePrefPointStyle" version="4">
									<prop name="PropertyTypeName">Point Style</prop>
									<prop name="Position">11</prop>
									<prop name="IsDefault">0</prop>
									<prop name="PointStyle">psNothing</prop>
								</obj>
								<obj name="PropertyObject" class="GenSampleEditPosition" version="4">
									<prop name="PropertyTypeName">Position</prop>
									<prop name="Position">11</prop>
									<prop name="IsDefault">1</prop>
								</obj>
								<obj name="PropertyObject" class="GenSampleEditReplicate" version="4">
									<prop name="PropertyTypeName">Replicate of</prop>
									<prop name="Position">11</prop>
									<prop name="IsDefault">1</prop>
									<prop name="ReplicateOf">-1</prop>
								</obj>
								<obj name="PropertyObject" class="HTCSampleID" version="4">
									<prop name="PropertyTypeName">Sample ID</prop>
									<prop name="Position">11</prop>
									<prop name="IsDefault">1</prop>
								</obj>
								<obj name="PropertyObject" class="GenSampleEditName" version="4">
									<prop name="PropertyTypeName">Sample Name</prop>
									<prop name="Position">11</prop>
									<prop name="IsDefault">1</prop>
									<prop name="name">Sample 12</prop>
								</obj>
								<obj name="PropertyObject" class="HTCSamplePrepNotes" version="4">
									<prop name="PropertyTypeName">Sample Prep Notes</prop>
									<prop name="Position">11</prop>
									<prop name="IsDefault">1</prop>
								</obj>
								<obj name="PropertyObject" class="GenSampleEditSubset" version="4">
									<prop name="PropertyTypeName">Subsets</prop>
									<prop name="Position">11</prop>
									<prop name="IsDefault">1</prop>
								</obj>
								<obj name="PropertyObject" class="SamplePrefWidth" version="5">
									<prop name="PropertyTypeName">Width</prop>
									<prop name="Position">11</prop>
									<prop name="IsDefault">1</prop>
									<prop name="Width">1</prop>
								</obj>
							</list>
						</obj>
					</obj>
					<obj name="item" class="SamplePropInfo" version="1">
						<obj name="ChannelProperties" class="ChanPropList" version="2">
							<obj name="ChannelProperties" class="EMList" version="1">
								<list name="emlist" count="1">
									<obj name="item" class="PropertyList" version="1">
										<list name="emlist" count="12">
											<obj name="PropertyObject" class="RQSampleTargetProperty" version="4">
												<prop name="PropertyTypeName">Combined Sample and Target Type</prop>
												<prop name="Position">12</prop>
												<prop name="IsDefault">0</prop>
												<obj name="ChannelProp" class="ChannelProperty" version="1">
													<prop name="ChannelIdx">0</prop>
												</obj>
											</obj>
											<obj name="PropertyObject" class="QuantConcProperty" version="4">
												<prop name="PropertyTypeName">Concentration</prop>
												<prop name="Position">12</prop>
												<prop name="IsDefault">1</prop>
												<prop name="Concentration">0</prop>
												<obj name="ChannelProp" class="ChannelProperty" version="1">
													<prop name="ChannelIdx">0</prop>
												</obj>
												<prop name="ReadOnly">1</prop>
											</obj>
											<obj name="PropertyObject" class="QuantCpHighProp" version="4">
												<prop name="PropertyTypeName">Cp High</prop>
												<prop name="Position">12</prop>
												<prop name="IsDefault">1</prop>
												<prop name="CpRangeHigh">0</prop>
												<obj name="ChannelProp" class="ChannelProperty" version="1">
													<prop name="ChannelIdx">0</prop>
												</obj>
												<prop name="ReadOnly">1</prop>
											</obj>
											<obj name="PropertyObject" class="QuantCpLowProp" version="4">
												<prop name="PropertyTypeName">Cp Low</prop>
												<prop name="Position">12</prop>
												<prop name="IsDefault">1</prop>
												<prop name="CpRangeLow">0</prop>
												<obj name="ChannelProp" class="ChannelProperty" version="1">
													<prop name="ChannelIdx">0</prop>
												</obj>
												<prop name="ReadOnly">1</prop>
											</obj>
											<obj name="PropertyObject" class="RQEffProp" version="4">
												<prop name="PropertyTypeName">Efficiency</prop>
												<prop name="Position">12</prop>
												<prop name="IsDefault">1</prop>
												<prop name="Efficiency">2</prop>
												<obj name="ChannelProp" class="ChannelProperty" version="1">
													<prop name="ChannelIdx">0</prop>
												</obj>
											</obj>
											<obj name="PropertyObject" class="ChannelGenotype" version="4">
												<prop name="PropertyTypeName">Melt Geno Genotype</prop>
												<prop name="Position">12</prop>
												<prop name="IsDefault">1</prop>
												<prop name="ReadOnly">1</prop>
												<obj name="ChannelProp" class="ChannelProperty" version="1">
													<prop name="ChannelIdx">0</prop>
												</obj>
											</obj>
											<obj name="PropertyObject" class="GroupChannelTypeProp" version="4">
												<prop name="PropertyTypeName">Melt Geno Sample Type</prop>
												<prop name="Position">12</prop>
												<prop name="IsDefault">0</prop>
												<prop name="GroupSampleType">mstUnknown</prop>
												<obj name="ChannelProp" class="ChannelProperty" version="1">
													<prop name="ChannelIdx">0</prop>
												</obj>
											</obj>
											<obj name="PropertyObject" class="QuantSampleTypeProperty" version="4">
												<prop name="PropertyTypeName">Quantification Sample Type</prop>
												<prop name="Position">12</prop>
												<prop name="IsDefault">0</prop>
												<prop name="SampleType">qsUnknown</prop>
												<obj name="ChannelProp" class="ChannelProperty" version="1">
													<prop name="ChannelIdx">0</prop>
												</obj>
											</obj>
											<obj name="PropertyObject" class="ChannelGenotype" version="4">
												<prop name="PropertyTypeName">Scanning Genotype</prop>
												<prop name="Position">12</prop>
												<prop name="IsDefault">1</prop>
												<prop name="ReadOnly">1</prop>
												<obj name="ChannelProp" class="ChannelProperty" version="1">
													<prop name="ChannelIdx">0</prop>
												</obj>
											</obj>
											<obj name="PropertyObject" class="GroupChannelTypeProp" version="4">
												<prop name="PropertyTypeName">Scanning Sample Type</prop>
												<prop name="Position">12</prop>
												<prop name="IsDefault">0</prop>
												<prop name="GroupSampleType">mstUnknown</prop>
												<obj name="ChannelProp" class="ChannelProperty" version="1">
													<prop name="ChannelIdx">0</prop>
												</obj>
											</obj>
											<obj name="PropertyObject" class="TargetName" version="4">
												<prop name="PropertyTypeName">Target Name</prop>
												<prop name="Position">12</prop>
												<prop name="IsDefault">1</prop>
												<obj name="ChannelProp" class="ChannelProperty" version="1">
													<prop name="ChannelIdx">0</prop>
												</obj>
											</obj>
											<obj name="PropertyObject" class="RQTargetProperty" version="4">
												<prop name="PropertyTypeName">Target Type</prop>
												<prop name="Position">12</prop>
												<prop name="IsDefault">0</prop>
												<prop name="TargetType">dtNone</prop>
												<obj name="ChannelProp" class="ChannelProperty" version="1">
													<prop name="ChannelIdx">0</prop>
												</obj>
											</obj>
										</list>
									</obj>
								</list>
							</obj>
						</obj>
						<prop name="ChannelPropertyCount">1</prop>
						<prop name="ContainerPosition">12</prop>
						<prop name="HasSampleProperties">1</prop>
						<obj name="SampleProperties" class="PropertyList" version="1">
							<list name="emlist" count="14">
								<obj name="PropertyObject" class="SamplePrefColor" version="4">
									<prop name="PropertyTypeName">Color</prop>
									<prop name="Position">12</prop>
									<prop name="IsDefault">0</prop>
									<prop name="Color">$00FF8000</prop>
								</obj>
								<obj name="PropertyObject" class="DominantChannelProp" version="4">
									<prop name="PropertyTypeName">Dominant Channel</prop>
									<prop name="Position">12</prop>
									<prop name="IsDefault">0</prop>
									<prop name="DominantChannel">0</prop>
								</obj>
								<obj name="PropertyObject" class="Genotype" version="4">
									<prop name="PropertyTypeName">EndPt Genotype</prop>
									<prop name="Position">12</prop>
									<prop name="IsDefault">1</prop>
									<prop name="ReadOnly">1</prop>
								</obj>
								<obj name="PropertyObject" class="GroupingSample" version="4">
									<prop name="PropertyTypeName">EndPt Sample Type</prop>
									<prop name="Position">12</prop>
									<prop name="IsDefault">0</prop>
									<prop name="GroupSampleType">mstUnknown</prop>
								</obj>
								<obj name="PropertyObject" class="SamplePrefLineStyle" version="4">
									<prop name="PropertyTypeName">Line Style</prop>
									<prop name="Position">12</prop>
									<prop name="IsDefault">0</prop>
									<prop name="LineStyle">psSolid</prop>
								</obj>
								<obj name="PropertyObject" class="GenSampleEditNotes" version="4">
									<prop name="PropertyTypeName">Notes</prop>
									<prop name="Position">12</prop>
									<prop name="IsDefault">1</prop>
								</obj>
								<obj name="PropertyObject" class="SamplePrefPointStyle" version="4">
									<prop name="PropertyTypeName">Point Style</prop>
									<prop name="Position">12</prop>
									<prop name="IsDefault">0</prop>
									<prop name="PointStyle">psNothing</prop>
								</obj>
								<obj name="PropertyObject" class="GenSampleEditPosition" version="4">
									<prop name="PropertyTypeName">Position</prop>
									<prop name="Position">12</prop>
									<prop name="IsDefault">1</prop>
								</obj>
								<obj name="PropertyObject" class="GenSampleEditReplicate" version="4">
									<prop name="PropertyTypeName">Replicate of</prop>
									<prop name="Position">12</prop>
									<prop name="IsDefault">1</prop>
									<prop name="ReplicateOf">-1</prop>
								</obj>
								<obj name="PropertyObject" class="HTCSampleID" version="4">
									<prop name="PropertyTypeName">Sample ID</prop>
									<prop name="Position">12</prop>
									<prop name="IsDefault">1</prop>
								</obj>
								<obj name="PropertyObject" class="GenSampleEditName" version="4">
									<prop name="PropertyTypeName">Sample Name</prop>
									<prop name="Position">12</prop>
									<prop name="IsDefault">1</prop>
									<prop name="name">Sample 13</prop>
								</obj>
								<obj name="PropertyObject" class="HTCSamplePrepNotes" version="4">
									<prop name="PropertyTypeName">Sample Prep Notes</prop>
									<prop name="Position">12</prop>
									<prop name="IsDefault">1</prop>
								</obj>
								<obj name="PropertyObject" class="GenSampleEditSubset" version="4">
									<prop name="PropertyTypeName">Subsets</prop>
									<prop name="Position">12</prop>
									<prop name="IsDefault">1</prop>
								</obj>
								<obj name="PropertyObject" class="SamplePrefWidth" version="5">
									<prop name="PropertyTypeName">Width</prop>
									<prop name="Position">12</prop>
									<prop name="IsDefault">1</prop>
									<prop name="Width">1</prop>
								</obj>
							</list>
						</obj>
					</obj>
					<obj name="item" class="SamplePropInfo" version="1">
						<obj name="ChannelProperties" class="ChanPropList" version="2">
							<obj name="ChannelProperties" class="EMList" version="1">
								<list name="emlist" count="1">
									<obj name="item" class="PropertyList" version="1">
										<list name="emlist" count="12">
											<obj name="PropertyObject" class="RQSampleTargetProperty" version="4">
												<prop name="PropertyTypeName">Combined Sample and Target Type</prop>
												<prop name="Position">13</prop>
												<prop name="IsDefault">0</prop>
												<obj name="ChannelProp" class="ChannelProperty" version="1">
													<prop name="ChannelIdx">0</prop>
												</obj>
											</obj>
											<obj name="PropertyObject" class="QuantConcProperty" version="4">
												<prop name="PropertyTypeName">Concentration</prop>
												<prop name="Position">13</prop>
												<prop name="IsDefault">1</prop>
												<prop name="Concentration">0</prop>
												<obj name="ChannelProp" class="ChannelProperty" version="1">
													<prop name="ChannelIdx">0</prop>
												</obj>
												<prop name="ReadOnly">1</prop>
											</obj>
											<obj name="PropertyObject" class="QuantCpHighProp" version="4">
												<prop name="PropertyTypeName">Cp High</prop>
												<prop name="Position">13</prop>
												<prop name="IsDefault">1</prop>
												<prop name="CpRangeHigh">0</prop>
												<obj name="ChannelProp" class="ChannelProperty" version="1">
													<prop name="ChannelIdx">0</prop>
												</obj>
												<prop name="ReadOnly">1</prop>
											</obj>
											<obj name="PropertyObject" class="QuantCpLowProp" version="4">
												<prop name="PropertyTypeName">Cp Low</prop>
												<prop name="Position">13</prop>
												<prop name="IsDefault">1</prop>
												<prop name="CpRangeLow">0</prop>
												<obj name="ChannelProp" class="ChannelProperty" version="1">
													<prop name="ChannelIdx">0</prop>
												</obj>
												<prop name="ReadOnly">1</prop>
											</obj>
											<obj name="PropertyObject" class="RQEffProp" version="4">
												<prop name="PropertyTypeName">Efficiency</prop>
												<prop name="Position">13</prop>
												<prop name="IsDefault">1</prop>
												<prop name="Efficiency">2</prop>
												<obj name="ChannelProp" class="ChannelProperty" version="1">
													<prop name="ChannelIdx">0</prop>
												</obj>
											</obj>
											<obj name="PropertyObject" class="ChannelGenotype" version="4">
												<prop name="PropertyTypeName">Melt Geno Genotype</prop>
												<prop name="Position">13</prop>
												<prop name="IsDefault">1</prop>
												<prop name="ReadOnly">1</prop>
												<obj name="ChannelProp" class="ChannelProperty" version="1">
													<prop name="ChannelIdx">0</prop>
												</obj>
											</obj>
											<obj name="PropertyObject" class="GroupChannelTypeProp" version="4">
												<prop name="PropertyTypeName">Melt Geno Sample Type</prop>
												<prop name="Position">13</prop>
												<prop name="IsDefault">0</prop>
												<prop name="GroupSampleType">mstUnknown</prop>
												<obj name="ChannelProp" class="ChannelProperty" version="1">
													<prop name="ChannelIdx">0</prop>
												</obj>
											</obj>
											<obj name="PropertyObject" class="QuantSampleTypeProperty" version="4">
												<prop name="PropertyTypeName">Quantification Sample Type</prop>
												<prop name="Position">13</prop>
												<prop name="IsDefault">0</prop>
												<prop name="SampleType">qsUnknown</prop>
												<obj name="ChannelProp" class="ChannelProperty" version="1">
													<prop name="ChannelIdx">0</prop>
												</obj>
											</obj>
											<obj name="PropertyObject" class="ChannelGenotype" version="4">
												<prop name="PropertyTypeName">Scanning Genotype</prop>
												<prop name="Position">13</prop>
												<prop name="IsDefault">1</prop>
												<prop name="ReadOnly">1</prop>
												<obj name="ChannelProp" class="ChannelProperty" version="1">
													<prop name="ChannelIdx">0</prop>
												</obj>
											</obj>
											<obj name="PropertyObject" class="GroupChannelTypeProp" version="4">
												<prop name="PropertyTypeName">Scanning Sample Type</prop>
												<prop name="Position">13</prop>
												<prop name="IsDefault">0</prop>
												<prop name="GroupSampleType">mstUnknown</prop>
												<obj name="ChannelProp" class="ChannelProperty" version="1">
													<prop name="ChannelIdx">0</prop>
												</obj>
											</obj>
											<obj name="PropertyObject" class="TargetName" version="4">
												<prop name="PropertyTypeName">Target Name</prop>
												<prop name="Position">13</prop>
												<prop name="IsDefault">1</prop>
												<obj name="ChannelProp" class="ChannelProperty" version="1">
													<prop name="ChannelIdx">0</prop>
												</obj>
											</obj>
											<obj name="PropertyObject" class="RQTargetProperty" version="4">
												<prop name="PropertyTypeName">Target Type</prop>
												<prop name="Position">13</prop>
												<prop name="IsDefault">0</prop>
												<prop name="TargetType">dtNone</prop>
												<obj name="ChannelProp" class="ChannelProperty" version="1">
													<prop name="ChannelIdx">0</prop>
												</obj>
											</obj>
										</list>
									</obj>
								</list>
							</obj>
						</obj>
						<prop name="ChannelPropertyCount">1</prop>
						<prop name="ContainerPosition">13</prop>
						<prop name="HasSampleProperties">1</prop>
						<obj name="SampleProperties" class="PropertyList" version="1">
							<list name="emlist" count="14">
								<obj name="PropertyObject" class="SamplePrefColor" version="4">
									<prop name="PropertyTypeName">Color</prop>
									<prop name="Position">13</prop>
									<prop name="IsDefault">0</prop>
									<prop name="Color">clRed</prop>
								</obj>
								<obj name="PropertyObject" class="DominantChannelProp" version="4">
									<prop name="PropertyTypeName">Dominant Channel</prop>
									<prop name="Position">13</prop>
									<prop name="IsDefault">0</prop>
									<prop name="DominantChannel">0</prop>
								</obj>
								<obj name="PropertyObject" class="Genotype" version="4">
									<prop name="PropertyTypeName">EndPt Genotype</prop>
									<prop name="Position">13</prop>
									<prop name="IsDefault">1</prop>
									<prop name="ReadOnly">1</prop>
								</obj>
								<obj name="PropertyObject" class="GroupingSample" version="4">
									<prop name="PropertyTypeName">EndPt Sample Type</prop>
									<prop name="Position">13</prop>
									<prop name="IsDefault">0</prop>
									<prop name="GroupSampleType">mstUnknown</prop>
								</obj>
								<obj name="PropertyObject" class="SamplePrefLineStyle" version="4">
									<prop name="PropertyTypeName">Line Style</prop>
									<prop name="Position">13</prop>
									<prop name="IsDefault">0</prop>
									<prop name="LineStyle">psSolid</prop>
								</obj>
								<obj name="PropertyObject" class="GenSampleEditNotes" version="4">
									<prop name="PropertyTypeName">Notes</prop>
									<prop name="Position">13</prop>
									<prop name="IsDefault">1</prop>
								</obj>
								<obj name="PropertyObject" class="SamplePrefPointStyle" version="4">
									<prop name="PropertyTypeName">Point Style</prop>
									<prop name="Position">13</prop>
									<prop name="IsDefault">0</prop>
									<prop name="PointStyle">psNothing</prop>
								</obj>
								<obj name="PropertyObject" class="GenSampleEditPosition" version="4">
									<prop name="PropertyTypeName">Position</prop>
									<prop name="Position">13</prop>
									<prop name="IsDefault">1</prop>
								</obj>
								<obj name="PropertyObject" class="GenSampleEditReplicate" version="4">
									<prop name="PropertyTypeName">Replicate of</prop>
									<prop name="Position">13</prop>
									<prop name="IsDefault">1</prop>
									<prop name="ReplicateOf">-1</prop>
								</obj>
								<obj name="PropertyObject" class="HTCSampleID" version="4">
									<prop name="PropertyTypeName">Sample ID</prop>
									<prop name="Position">13</prop>
									<prop name="IsDefault">1</prop>
								</obj>
								<obj name="PropertyObject" class="GenSampleEditName" version="4">
									<prop name="PropertyTypeName">Sample Name</prop>
									<prop name="Position">13</prop>
									<prop name="IsDefault">1</prop>
									<prop name="name">Sample 14</prop>
								</obj>
								<obj name="PropertyObject" class="HTCSamplePrepNotes" version="4">
									<prop name="PropertyTypeName">Sample Prep Notes</prop>
									<prop name="Position">13</prop>
									<prop name="IsDefault">1</prop>
								</obj>
								<obj name="PropertyObject" class="GenSampleEditSubset" version="4">
									<prop name="PropertyTypeName">Subsets</prop>
									<prop name="Position">13</prop>
									<prop name="IsDefault">1</prop>
								</obj>
								<obj name="PropertyObject" class="SamplePrefWidth" version="5">
									<prop name="PropertyTypeName">Width</prop>
									<prop name="Position">13</prop>
									<prop name="IsDefault">1</prop>
									<prop name="Width">1</prop>
								</obj>
							</list>
						</obj>
					</obj>
					<obj name="item" class="SamplePropInfo" version="1">
						<obj name="ChannelProperties" class="ChanPropList" version="2">
							<obj name="ChannelProperties" class="EMList" version="1">
								<list name="emlist" count="1">
									<obj name="item" class="PropertyList" version="1">
										<list name="emlist" count="12">
											<obj name="PropertyObject" class="RQSampleTargetProperty" version="4">
												<prop name="PropertyTypeName">Combined Sample and Target Type</prop>
												<prop name="Position">14</prop>
												<prop name="IsDefault">0</prop>
												<obj name="ChannelProp" class="ChannelProperty" version="1">
													<prop name="ChannelIdx">0</prop>
												</obj>
											</obj>
											<obj name="PropertyObject" class="QuantConcProperty" version="4">
												<prop name="PropertyTypeName">Concentration</prop>
												<prop name="Position">14</prop>
												<prop name="IsDefault">1</prop>
												<prop name="Concentration">0</prop>
												<obj name="ChannelProp" class="ChannelProperty" version="1">
													<prop name="ChannelIdx">0</prop>
												</obj>
												<prop name="ReadOnly">1</prop>
											</obj>
											<obj name="PropertyObject" class="QuantCpHighProp" version="4">
												<prop name="PropertyTypeName">Cp High</prop>
												<prop name="Position">14</prop>
												<prop name="IsDefault">1</prop>
												<prop name="CpRangeHigh">0</prop>
												<obj name="ChannelProp" class="ChannelProperty" version="1">
													<prop name="ChannelIdx">0</prop>
												</obj>
												<prop name="ReadOnly">1</prop>
											</obj>
											<obj name="PropertyObject" class="QuantCpLowProp" version="4">
												<prop name="PropertyTypeName">Cp Low</prop>
												<prop name="Position">14</prop>
												<prop name="IsDefault">1</prop>
												<prop name="CpRangeLow">0</prop>
												<obj name="ChannelProp" class="ChannelProperty" version="1">
													<prop name="ChannelIdx">0</prop>
												</obj>
												<prop name="ReadOnly">1</prop>
											</obj>
											<obj name="PropertyObject" class="RQEffProp" version="4">
												<prop name="PropertyTypeName">Efficiency</prop>
												<prop name="Position">14</prop>
												<prop name="IsDefault">1</prop>
												<prop name="Efficiency">2</prop>
												<obj name="ChannelProp" class="ChannelProperty" version="1">
													<prop name="ChannelIdx">0</prop>
												</obj>
											</obj>
											<obj name="PropertyObject" class="ChannelGenotype" version="4">
												<prop name="PropertyTypeName">Melt Geno Genotype</prop>
												<prop name="Position">14</prop>
												<prop name="IsDefault">1</prop>
												<prop name="ReadOnly">1</prop>
												<obj name="ChannelProp" class="ChannelProperty" version="1">
													<prop name="ChannelIdx">0</prop>
												</obj>
											</obj>
											<obj name="PropertyObject" class="GroupChannelTypeProp" version="4">
												<prop name="PropertyTypeName">Melt Geno Sample Type</prop>
												<prop name="Position">14</prop>
												<prop name="IsDefault">0</prop>
												<prop name="GroupSampleType">mstUnknown</prop>
												<obj name="ChannelProp" class="ChannelProperty" version="1">
													<prop name="ChannelIdx">0</prop>
												</obj>
											</obj>
											<obj name="PropertyObject" class="QuantSampleTypeProperty" version="4">
												<prop name="PropertyTypeName">Quantification Sample Type</prop>
												<prop name="Position">14</prop>
												<prop name="IsDefault">0</prop>
												<prop name="SampleType">qsUnknown</prop>
												<obj name="ChannelProp" class="ChannelProperty" version="1">
													<prop name="ChannelIdx">0</prop>
												</obj>
											</obj>
											<obj name="PropertyObject" class="ChannelGenotype" version="4">
												<prop name="PropertyTypeName">Scanning Genotype</prop>
												<prop name="Position">14</prop>
												<prop name="IsDefault">1</prop>
												<prop name="ReadOnly">1</prop>
												<obj name="ChannelProp" class="ChannelProperty" version="1">
													<prop name="ChannelIdx">0</prop>
												</obj>
											</obj>
											<obj name="PropertyObject" class="GroupChannelTypeProp" version="4">
												<prop name="PropertyTypeName">Scanning Sample Type</prop>
												<prop name="Position">14</prop>
												<prop name="IsDefault">0</prop>
												<prop name="GroupSampleType">mstUnknown</prop>
												<obj name="ChannelProp" class="ChannelProperty" version="1">
													<prop name="ChannelIdx">0</prop>
												</obj>
											</obj>
											<obj name="PropertyObject" class="TargetName" version="4">
												<prop name="PropertyTypeName">Target Name</prop>
												<prop name="Position">14</prop>
												<prop name="IsDefault">1</prop>
												<obj name="ChannelProp" class="ChannelProperty" version="1">
													<prop name="ChannelIdx">0</prop>
												</obj>
											</obj>
											<obj name="PropertyObject" class="RQTargetProperty" version="4">
												<prop name="PropertyTypeName">Target Type</prop>
												<prop name="Position">14</prop>
												<prop name="IsDefault">0</prop>
												<prop name="TargetType">dtNone</prop>
												<obj name="ChannelProp" class="ChannelProperty" version="1">
													<prop name="ChannelIdx">0</prop>
												</obj>
											</obj>
										</list>
									</obj>
								</list>
							</obj>
						</obj>
						<prop name="ChannelPropertyCount">1</prop>
						<prop name="ContainerPosition">14</prop>
						<prop name="HasSampleProperties">1</prop>
						<obj name="SampleProperties" class="PropertyList" version="1">
							<list name="emlist" count="14">
								<obj name="PropertyObject" class="SamplePrefColor" version="4">
									<prop name="PropertyTypeName">Color</prop>
									<prop name="Position">14</prop>
									<prop name="IsDefault">0</prop>
									<prop name="Color">$0030D700</prop>
								</obj>
								<obj name="PropertyObject" class="DominantChannelProp" version="4">
									<prop name="PropertyTypeName">Dominant Channel</prop>
									<prop name="Position">14</prop>
									<prop name="IsDefault">0</prop>
									<prop name="DominantChannel">0</prop>
								</obj>
								<obj name="PropertyObject" class="Genotype" version="4">
									<prop name="PropertyTypeName">EndPt Genotype</prop>
									<prop name="Position">14</prop>
									<prop name="IsDefault">1</prop>
									<prop name="ReadOnly">1</prop>
								</obj>
								<obj name="PropertyObject" class="GroupingSample" version="4">
									<prop name="PropertyTypeName">EndPt Sample Type</prop>
									<prop name="Position">14</prop>
									<prop name="IsDefault">0</prop>
									<prop name="GroupSampleType">mstUnknown</prop>
								</obj>
								<obj name="PropertyObject" class="SamplePrefLineStyle" version="4">
									<prop name="PropertyTypeName">Line Style</prop>
									<prop name="Position">14</prop>
									<prop name="IsDefault">0</prop>
									<prop name="LineStyle">psSolid</prop>
								</obj>
								<obj name="PropertyObject" class="GenSampleEditNotes" version="4">
									<prop name="PropertyTypeName">Notes</prop>
									<prop name="Position">14</prop>
									<prop name="IsDefault">1</prop>
								</obj>
								<obj name="PropertyObject" class="SamplePrefPointStyle" version="4">
									<prop name="PropertyTypeName">Point Style</prop>
									<prop name="Position">14</prop>
									<prop name="IsDefault">0</prop>
									<prop name="PointStyle">psNothing</prop>
								</obj>
								<obj name="PropertyObject" class="GenSampleEditPosition" version="4">
									<prop name="PropertyTypeName">Position</prop>
									<prop name="Position">14</prop>
									<prop name="IsDefault">1</prop>
								</obj>
								<obj name="PropertyObject" class="GenSampleEditReplicate" version="4">
									<prop name="PropertyTypeName">Replicate of</prop>
									<prop name="Position">14</prop>
									<prop name="IsDefault">1</prop>
									<prop name="ReplicateOf">-1</prop>
								</obj>
								<obj name="PropertyObject" class="HTCSampleID" version="4">
									<prop name="PropertyTypeName">Sample ID</prop>
									<prop name="Position">14</prop>
									<prop name="IsDefault">1</prop>
								</obj>
								<obj name="PropertyObject" class="GenSampleEditName" version="4">
									<prop name="PropertyTypeName">Sample Name</prop>
									<prop name="Position">14</prop>
									<prop name="IsDefault">1</prop>
									<prop name="name">Sample 15</prop>
								</obj>
								<obj name="PropertyObject" class="HTCSamplePrepNotes" version="4">
									<prop name="PropertyTypeName">Sample Prep Notes</prop>
									<prop name="Position">14</prop>
									<prop name="IsDefault">1</prop>
								</obj>
								<obj name="PropertyObject" class="GenSampleEditSubset" version="4">
									<prop name="PropertyTypeName">Subsets</prop>
									<prop name="Position">14</prop>
									<prop name="IsDefault">1</prop>
								</obj>
								<obj name="PropertyObject" class="SamplePrefWidth" version="5">
									<prop name="PropertyTypeName">Width</prop>
									<prop name="Position">14</prop>
									<prop name="IsDefault">1</prop>
									<prop name="Width">1</prop>
								</obj>
							</list>
						</obj>
					</obj>
					<obj name="item" class="SamplePropInfo" version="1">
						<obj name="ChannelProperties" class="ChanPropList" version="2">
							<obj name="ChannelProperties" class="EMList" version="1">
								<list name="emlist" count="1">
									<obj name="item" class="PropertyList" version="1">
										<list name="emlist" count="12">
											<obj name="PropertyObject" class="RQSampleTargetProperty" version="4">
												<prop name="PropertyTypeName">Combined Sample and Target Type</prop>
												<prop name="Position">15</prop>
												<prop name="IsDefault">0</prop>
												<obj name="ChannelProp" class="ChannelProperty" version="1">
													<prop name="ChannelIdx">0</prop>
												</obj>
											</obj>
											<obj name="PropertyObject" class="QuantConcProperty" version="4">
												<prop name="PropertyTypeName">Concentration</prop>
												<prop name="Position">15</prop>
												<prop name="IsDefault">1</prop>
												<prop name="Concentration">0</prop>
												<obj name="ChannelProp" class="ChannelProperty" version="1">
													<prop name="ChannelIdx">0</prop>
												</obj>
												<prop name="ReadOnly">1</prop>
											</obj>
											<obj name="PropertyObject" class="QuantCpHighProp" version="4">
												<prop name="PropertyTypeName">Cp High</prop>
												<prop name="Position">15</prop>
												<prop name="IsDefault">1</prop>
												<prop name="CpRangeHigh">0</prop>
												<obj name="ChannelProp" class="ChannelProperty" version="1">
													<prop name="ChannelIdx">0</prop>
												</obj>
												<prop name="ReadOnly">1</prop>
											</obj>
											<obj name="PropertyObject" class="QuantCpLowProp" version="4">
												<prop name="PropertyTypeName">Cp Low</prop>
												<prop name="Position">15</prop>
												<prop name="IsDefault">1</prop>
												<prop name="CpRangeLow">0</prop>
												<obj name="ChannelProp" class="ChannelProperty" version="1">
													<prop name="ChannelIdx">0</prop>
												</obj>
												<prop name="ReadOnly">1</prop>
											</obj>
											<obj name="PropertyObject" class="RQEffProp" version="4">
												<prop name="PropertyTypeName">Efficiency</prop>
												<prop name="Position">15</prop>
												<prop name="IsDefault">1</prop>
												<prop name="Efficiency">2</prop>
												<obj name="ChannelProp" class="ChannelProperty" version="1">
													<prop name="ChannelIdx">0</prop>
												</obj>
											</obj>
											<obj name="PropertyObject" class="ChannelGenotype" version="4">
												<prop name="PropertyTypeName">Melt Geno Genotype</prop>
												<prop name="Position">15</prop>
												<prop name="IsDefault">1</prop>
												<prop name="ReadOnly">1</prop>
												<obj name="ChannelProp" class="ChannelProperty" version="1">
													<prop name="ChannelIdx">0</prop>
												</obj>
											</obj>
											<obj name="PropertyObject" class="GroupChannelTypeProp" version="4">
												<prop name="PropertyTypeName">Melt Geno Sample Type</prop>
												<prop name="Position">15</prop>
												<prop name="IsDefault">0</prop>
												<prop name="GroupSampleType">mstUnknown</prop>
												<obj name="ChannelProp" class="ChannelProperty" version="1">
													<prop name="ChannelIdx">0</prop>
												</obj>
											</obj>
											<obj name="PropertyObject" class="QuantSampleTypeProperty" version="4">
												<prop name="PropertyTypeName">Quantification Sample Type</prop>
												<prop name="Position">15</prop>
												<prop name="IsDefault">0</prop>
												<prop name="SampleType">qsUnknown</prop>
												<obj name="ChannelProp" class="ChannelProperty" version="1">
													<prop name="ChannelIdx">0</prop>
												</obj>
											</obj>
											<obj name="PropertyObject" class="ChannelGenotype" version="4">
												<prop name="PropertyTypeName">Scanning Genotype</prop>
												<prop name="Position">15</prop>
												<prop name="IsDefault">1</prop>
												<prop name="ReadOnly">1</prop>
												<obj name="ChannelProp" class="ChannelProperty" version="1">
													<prop name="ChannelIdx">0</prop>
												</obj>
											</obj>
											<obj name="PropertyObject" class="GroupChannelTypeProp" version="4">
												<prop name="PropertyTypeName">Scanning Sample Type</prop>
												<prop name="Position">15</prop>
												<prop name="IsDefault">0</prop>
												<prop name="GroupSampleType">mstUnknown</prop>
												<obj name="ChannelProp" class="ChannelProperty" version="1">
													<prop name="ChannelIdx">0</prop>
												</obj>
											</obj>
											<obj name="PropertyObject" class="TargetName" version="4">
												<prop name="PropertyTypeName">Target Name</prop>
												<prop name="Position">15</prop>
												<prop name="IsDefault">1</prop>
												<obj name="ChannelProp" class="ChannelProperty" version="1">
													<prop name="ChannelIdx">0</prop>
												</obj>
											</obj>
											<obj name="PropertyObject" class="RQTargetProperty" version="4">
												<prop name="PropertyTypeName">Target Type</prop>
												<prop name="Position">15</prop>
												<prop name="IsDefault">0</prop>
												<prop name="TargetType">dtNone</prop>
												<obj name="ChannelProp" class="ChannelProperty" version="1">
													<prop name="ChannelIdx">0</prop>
												</obj>
											</obj>
										</list>
									</obj>
								</list>
							</obj>
						</obj>
						<prop name="ChannelPropertyCount">1</prop>
						<prop name="ContainerPosition">15</prop>
						<prop name="HasSampleProperties">1</prop>
						<obj name="SampleProperties" class="PropertyList" version="1">
							<list name="emlist" count="14">
								<obj name="PropertyObject" class="SamplePrefColor" version="4">
									<prop name="PropertyTypeName">Color</prop>
									<prop name="Position">15</prop>
									<prop name="IsDefault">0</prop>
									<prop name="Color">clFuchsia</prop>
								</obj>
								<obj name="PropertyObject" class="DominantChannelProp" version="4">
									<prop name="PropertyTypeName">Dominant Channel</prop>
									<prop name="Position">15</prop>
									<prop name="IsDefault">0</prop>
									<prop name="DominantChannel">0</prop>
								</obj>
								<obj name="PropertyObject" class="Genotype" version="4">
									<prop name="PropertyTypeName">EndPt Genotype</prop>
									<prop name="Position">15</prop>
									<prop name="IsDefault">1</prop>
									<prop name="ReadOnly">1</prop>
								</obj>
								<obj name="PropertyObject" class="GroupingSample" version="4">
									<prop name="PropertyTypeName">EndPt Sample Type</prop>
									<prop name="Position">15</prop>
									<prop name="IsDefault">0</prop>
									<prop name="GroupSampleType">mstUnknown</prop>
								</obj>
								<obj name="PropertyObject" class="SamplePrefLineStyle" version="4">
									<prop name="PropertyTypeName">Line Style</prop>
									<prop name="Position">15</prop>
									<prop name="IsDefault">0</prop>
									<prop name="LineStyle">psSolid</prop>
								</obj>
								<obj name="PropertyObject" class="GenSampleEditNotes" version="4">
									<prop name="PropertyTypeName">Notes</prop>
									<prop name="Position">15</prop>
									<prop name="IsDefault">1</prop>
								</obj>
								<obj name="PropertyObject" class="SamplePrefPointStyle" version="4">
									<prop name="PropertyTypeName">Point Style</prop>
									<prop name="Position">15</prop>
									<prop name="IsDefault">0</prop>
									<prop name="PointStyle">psNothing</prop>
								</obj>
								<obj name="PropertyObject" class="GenSampleEditPosition" version="4">
									<prop name="PropertyTypeName">Position</prop>
									<prop name="Position">15</prop>
									<prop name="IsDefault">1</prop>
								</obj>
								<obj name="PropertyObject" class="GenSampleEditReplicate" version="4">
									<prop name="PropertyTypeName">Replicate of</prop>
									<prop name="Position">15</prop>
									<prop name="IsDefault">1</prop>
									<prop name="ReplicateOf">-1</prop>
								</obj>
								<obj name="PropertyObject" class="HTCSampleID" version="4">
									<prop name="PropertyTypeName">Sample ID</prop>
									<prop name="Position">15</prop>
									<prop name="IsDefault">1</prop>
								</obj>
								<obj name="PropertyObject" class="GenSampleEditName" version="4">
									<prop name="PropertyTypeName">Sample Name</prop>
									<prop name="Position">15</prop>
									<prop name="IsDefault">1</prop>
									<prop name="name">Sample 16</prop>
								</obj>
								<obj name="PropertyObject" class="HTCSamplePrepNotes" version="4">
									<prop name="PropertyTypeName">Sample Prep Notes</prop>
									<prop name="Position">15</prop>
									<prop name="IsDefault">1</prop>
								</obj>
								<obj name="PropertyObject" class="GenSampleEditSubset" version="4">
									<prop name="PropertyTypeName">Subsets</prop>
									<prop name="Position">15</prop>
									<prop name="IsDefault">1</prop>
								</obj>
								<obj name="PropertyObject" class="SamplePrefWidth" version="5">
									<prop name="PropertyTypeName">Width</prop>
									<prop name="Position">15</prop>
									<prop name="IsDefault">1</prop>
									<prop name="Width">1</prop>
								</obj>
							</list>
						</obj>
					</obj>
					<obj name="item" class="SamplePropInfo" version="1">
						<obj name="ChannelProperties" class="ChanPropList" version="2">
							<obj name="ChannelProperties" class="EMList" version="1">
								<list name="emlist" count="1">
									<obj name="item" class="PropertyList" version="1">
										<list name="emlist" count="12">
											<obj name="PropertyObject" class="RQSampleTargetProperty" version="4">
												<prop name="PropertyTypeName">Combined Sample and Target Type</prop>
												<prop name="Position">16</prop>
												<prop name="IsDefault">0</prop>
												<obj name="ChannelProp" class="ChannelProperty" version="1">
													<prop name="ChannelIdx">0</prop>
												</obj>
											</obj>
											<obj name="PropertyObject" class="QuantConcProperty" version="4">
												<prop name="PropertyTypeName">Concentration</prop>
												<prop name="Position">16</prop>
												<prop name="IsDefault">1</prop>
												<prop name="Concentration">0</prop>
												<obj name="ChannelProp" class="ChannelProperty" version="1">
													<prop name="ChannelIdx">0</prop>
												</obj>
												<prop name="ReadOnly">1</prop>
											</obj>
											<obj name="PropertyObject" class="QuantCpHighProp" version="4">
												<prop name="PropertyTypeName">Cp High</prop>
												<prop name="Position">16</prop>
												<prop name="IsDefault">1</prop>
												<prop name="CpRangeHigh">0</prop>
												<obj name="ChannelProp" class="ChannelProperty" version="1">
													<prop name="ChannelIdx">0</prop>
												</obj>
												<prop name="ReadOnly">1</prop>
											</obj>
											<obj name="PropertyObject" class="QuantCpLowProp" version="4">
												<prop name="PropertyTypeName">Cp Low</prop>
												<prop name="Position">16</prop>
												<prop name="IsDefault">1</prop>
												<prop name="CpRangeLow">0</prop>
												<obj name="ChannelProp" class="ChannelProperty" version="1">
													<prop name="ChannelIdx">0</prop>
												</obj>
												<prop name="ReadOnly">1</prop>
											</obj>
											<obj name="PropertyObject" class="RQEffProp" version="4">
												<prop name="PropertyTypeName">Efficiency</prop>
												<prop name="Position">16</prop>
												<prop name="IsDefault">1</prop>
												<prop name="Efficiency">2</prop>
												<obj name="ChannelProp" class="ChannelProperty" version="1">
													<prop name="ChannelIdx">0</prop>
												</obj>
											</obj>
											<obj name="PropertyObject" class="ChannelGenotype" version="4">
												<prop name="PropertyTypeName">Melt Geno Genotype</prop>
												<prop name="Position">16</prop>
												<prop name="IsDefault">1</prop>
												<prop name="ReadOnly">1</prop>
												<obj name="ChannelProp" class="ChannelProperty" version="1">
													<prop name="ChannelIdx">0</prop>
												</obj>
											</obj>
											<obj name="PropertyObject" class="GroupChannelTypeProp" version="4">
												<prop name="PropertyTypeName">Melt Geno Sample Type</prop>
												<prop name="Position">16</prop>
												<prop name="IsDefault">0</prop>
												<prop name="GroupSampleType">mstUnknown</prop>
												<obj name="ChannelProp" class="ChannelProperty" version="1">
													<prop name="ChannelIdx">0</prop>
												</obj>
											</obj>
											<obj name="PropertyObject" class="QuantSampleTypeProperty" version="4">
												<prop name="PropertyTypeName">Quantification Sample Type</prop>
												<prop name="Position">16</prop>
												<prop name="IsDefault">0</prop>
												<prop name="SampleType">qsUnknown</prop>
												<obj name="ChannelProp" class="ChannelProperty" version="1">
													<prop name="ChannelIdx">0</prop>
												</obj>
											</obj>
											<obj name="PropertyObject" class="ChannelGenotype" version="4">
												<prop name="PropertyTypeName">Scanning Genotype</prop>
												<prop name="Position">16</prop>
												<prop name="IsDefault">1</prop>
												<prop name="ReadOnly">1</prop>
												<obj name="ChannelProp" class="ChannelProperty" version="1">
													<prop name="ChannelIdx">0</prop>
												</obj>
											</obj>
											<obj name="PropertyObject" class="GroupChannelTypeProp" version="4">
												<prop name="PropertyTypeName">Scanning Sample Type</prop>
												<prop name="Position">16</prop>
												<prop name="IsDefault">0</prop>
												<prop name="GroupSampleType">mstUnknown</prop>
												<obj name="ChannelProp" class="ChannelProperty" version="1">
													<prop name="ChannelIdx">0</prop>
												</obj>
											</obj>
											<obj name="PropertyObject" class="TargetName" version="4">
												<prop name="PropertyTypeName">Target Name</prop>
												<prop name="Position">16</prop>
												<prop name="IsDefault">1</prop>
												<obj name="ChannelProp" class="ChannelProperty" version="1">
													<prop name="ChannelIdx">0</prop>
												</obj>
											</obj>
											<obj name="PropertyObject" class="RQTargetProperty" version="4">
												<prop name="PropertyTypeName">Target Type</prop>
												<prop name="Position">16</prop>
												<prop name="IsDefault">0</prop>
												<prop name="TargetType">dtNone</prop>
												<obj name="ChannelProp" class="ChannelProperty" version="1">
													<prop name="ChannelIdx">0</prop>
												</obj>
											</obj>
										</list>
									</obj>
								</list>
							</obj>
						</obj>
						<prop name="ChannelPropertyCount">1</prop>
						<prop name="ContainerPosition">16</prop>
						<prop name="HasSampleProperties">1</prop>
						<obj name="SampleProperties" class="PropertyList" version="1">
							<list name="emlist" count="14">
								<obj name="PropertyObject" class="SamplePrefColor" version="4">
									<prop name="PropertyTypeName">Color</prop>
									<prop name="Position">16</prop>
									<prop name="IsDefault">0</prop>
									<prop name="Color">clGray</prop>
								</obj>
								<obj name="PropertyObject" class="DominantChannelProp" version="4">
									<prop name="PropertyTypeName">Dominant Channel</prop>
									<prop name="Position">16</prop>
									<prop name="IsDefault">0</prop>
									<prop name="DominantChannel">0</prop>
								</obj>
								<obj name="PropertyObject" class="Genotype" version="4">
									<prop name="PropertyTypeName">EndPt Genotype</prop>
									<prop name="Position">16</prop>
									<prop name="IsDefault">1</prop>
									<prop name="ReadOnly">1</prop>
								</obj>
								<obj name="PropertyObject" class="GroupingSample" version="4">
									<prop name="PropertyTypeName">EndPt Sample Type</prop>
									<prop name="Position">16</prop>
									<prop name="IsDefault">0</prop>
									<prop name="GroupSampleType">mstUnknown</prop>
								</obj>
								<obj name="PropertyObject" class="SamplePrefLineStyle" version="4">
									<prop name="PropertyTypeName">Line Style</prop>
									<prop name="Position">16</prop>
									<prop name="IsDefault">0</prop>
									<prop name="LineStyle">psSolid</prop>
								</obj>
								<obj name="PropertyObject" class="GenSampleEditNotes" version="4">
									<prop name="PropertyTypeName">Notes</prop>
									<prop name="Position">16</prop>
									<prop name="IsDefault">1</prop>
								</obj>
								<obj name="PropertyObject" class="SamplePrefPointStyle" version="4">
									<prop name="PropertyTypeName">Point Style</prop>
									<prop name="Position">16</prop>
									<prop name="IsDefault">0</prop>
									<prop name="PointStyle">psNothing</prop>
								</obj>
								<obj name="PropertyObject" class="GenSampleEditPosition" version="4">
									<prop name="PropertyTypeName">Position</prop>
									<prop name="Position">16</prop>
									<prop name="IsDefault">1</prop>
								</obj>
								<obj name="PropertyObject" class="GenSampleEditReplicate" version="4">
									<prop name="PropertyTypeName">Replicate of</prop>
									<prop name="Position">16</prop>
									<prop name="IsDefault">1</prop>
									<prop name="ReplicateOf">-1</prop>
								</obj>
[truncated: 1,260,984 more chars]
