# Supplementary material for: MicroRNAs and Their Inhibition in Modulating SLC5A8 Expression in the Context of Papillary Thyroid Carcinoma
Source: Int J Mol Sci. 2025 Aug 15;26(16):7889. doi: 10.3390/ijms26167889 (PMC12386254; doi:10.3390/ijms26167889)
Supplement: Supplementary file 1 [file ijms-26-07889-s001.zip › ijms-3558049-supplementary/Manuscript data/Fig1 data/Data/Wojtek_11-04-2012.ixo]

<objectstream signature="IXOS" version="1">
	<obj name="root" class="HTCExperiment" version="5">
		<prop name="name">Wojtek_11-04-2012</prop>
		<prop name="UID">E93B9B9B0EF443AE8CC84D33355EA50E</prop>
		<prop name="OwnerUID">A9EA9C3B14954DEF92F3E150867A7E6C</prop>
		<prop name="Created">2012-04-11T13:20:28.703</prop>
		<prop name="CreatedBy">F404651FE01F4079BFE347D481B5105F</prop>
		<prop name="CreatedByName">genomowa</prop>
		<prop name="LastModified">2013-02-19T14:16:43.531</prop>
		<prop name="LastModifiedBy">A9EA9C3B14954DEF92F3E150867A7E6C</prop>
		<prop name="LastModifiedByName">System Admin</prop>
		<list name="AppliedTemplates" count="1">
			<item>Aneta SYBR Applied</item>
		</list>
		<list name="TemplateOwners" count="1">
			<item>genomowa</item>
		</list>
		<prop name="SWVersion">LCS480 1.5.0.39</prop>
		<obj name="AppProperty" class="TAppProperty" version="2">
			<prop name="Created">2012-04-11T13:20:28.703</prop>
			<prop name="LastModified">1899-12-30T00:00:00.000</prop>
		</obj>
		<obj name="ConProperty" class="TAppProperty" version="2">
			<prop name="Created">2012-04-11T13:20:28.703</prop>
			<prop name="LastModified">1899-12-30T00:00:00.000</prop>
		</obj>
		<obj name="run" class="HTCRun" version="7">
			<prop name="name">Run</prop>
			<prop name="Created">2012-04-11T13:20:28.703</prop>
			<prop name="LastModified">2012-04-11T15:05:17.671</prop>
			<obj name="AppProperty" class="TAppProperty" version="2">
				<prop name="Created">2012-04-11T13:20:28.703</prop>
				<prop name="LastModified">1899-12-30T00:00:00.000</prop>
			</obj>
			<obj name="ConProperty" class="TAppProperty" version="2">
				<prop name="Created">2012-04-11T13:20:28.703</prop>
				<prop name="LastModified">1899-12-30T00:00:00.000</prop>
				<prop name="HasProperties">1</prop>
				<obj name="_Properties" class="TAppProperties" version="1">
					<prop name="Created">2012-04-11T13:20:28.703</prop>
					<prop name="LastModified">1899-12-30T00:00:00.000</prop>
					<list name="emlist" count="4">
						<obj name="item" class="TAppProperty" version="2">
							<prop name="name">TopChart</prop>
							<prop name="Created">2012-04-11T13:20:29.968</prop>
							<prop name="LastModified">1899-12-30T00:00:00.000</prop>
						</obj>
						<obj name="item" class="TAppProperty" version="2">
							<prop name="name">LeftChart</prop>
							<prop name="Created">2012-04-11T13:20:29.968</prop>
							<prop name="LastModified">1899-12-30T00:00:00.000</prop>
						</obj>
						<obj name="item" class="TAppProperty" version="2">
							<prop name="name">RightChart</prop>
							<prop name="Created">2012-04-11T13:20:29.968</prop>
							<prop name="LastModified">1899-12-30T00:00:00.000</prop>
						</obj>
						<obj name="item" class="TAppProperty" version="2">
							<prop name="name">RunOverviewChart</prop>
							<prop name="Created">2012-04-11T13:20:29.968</prop>
							<prop name="LastModified">1899-12-30T00:00:00.000</prop>
						</obj>
					</list>
				</obj>
			</obj>
			<prop name="State">3</prop>
			<prop name="StartTime">2012-04-11T13:23:21.156</prop>
			<prop name="EndTime">2012-04-11T15:05:17.640</prop>
			<prop name="InstrumentID">27011</prop>
			<prop name="InstrumentVersion">HTC_VER_10</prop>
			<prop name="InstrumentName">LC480_27011</prop>
			<prop name="InstrCalibrationDate">1899.12.30 00:00:00:00</prop>
			<prop name="Technician">genomowa</prop>
			<prop name="AcqStoreClass">HTCAcquisitionStore</prop>
			<prop name="AcquisitionStore">eJzkvdmy4siyLforx5bdNx6QQKIxO3ubqYkQEkgoXC16A0Qr+k7A118nglmosmrvumY3186Z56yHMss1Z+YEpnzEGMOHe/zv/WT9v3bj7ew//nXa7y//+l/Tzfh8/o9/9UJDmx6vq/Pqstrvgsv+NPvX/7rNTmf803/8S/7Xf/7vw2l/eP9NYzne7WYbY3/dXf71n/L/rr++9qfvCMbbw2b2/oZu6+s7Nqvz5evfeEw3szP+/Nf3/Me/lBb+iM9rsy+z7R+vLeTf+1+/HP+0X5zG2//ilcwW29l/9TLFP/yf0t+8vsqn8XmV8n/zIvETpJt95a9VXnDzzy84XG3xp7YbkqJKf/Oqwtn28K///H8USTHaRqNDVfGfv3v94hdReQeVL9q7y+IkfpSsdP/mG+LxZpX//QcDszl+9TrjL8OQW6Qjff3v7z7jKf5LuwUdT/G5+dd/Nv6Lb8OPx9+vdpfzv/4zDRs5k9Xpngyb+6NnTsqex+rptSZ58KxRM8+fBWvp0440LAJ/Y2p2784a11mPBJqrLUnvOStZc16cyHC8wL/vjFKZtSDoRK4S3XJzcqjPWGfTrUdDo15SMj7uOkxpZz3CDhkDcjrVbPao9YvI69fUjXm+9/asacaNwtNq3dzMOib+OTjXJbc8aTJR404CtBiYEmtPmExG54bJJPeaE3/dVC5mM59vWDkdq5JrB9eNqcK0B954Wpe8x1pfkmZDycCabU0Jrt0yJ4/Zvc0kq76Ihr2y5Znn41kDEtWkyF8+vIOpTuwlmJ2VLgXtTi03NW9yZl15o0dhN5tvzH7Zd1gJs0JyO1M1NptGOmOtVG5HHgu6XXNhkRRoOdUlpi99x2y69Tar5bEWsXa20IkzG6asaYwOZOgeDwcTJpMHK9u+QoZbo3s3V+Odwu7tWUtypwHLyPYREfDmOiHh+FReyLWnPcC7HyEK45DF5KARHWzF0KRgObodTDexe2AUE/z8i76uE7csDBh4p34U1NYBJV9PRx2rCf/7qruvP/wqEJB/CQh0mrIqt/8BBDqqTHTxn18IAu3GTwYB2Z5NmDRgO2nYOR/B1Eg9Yp10rEXhcj/bmGnNv7BWwhAU5nGpk6Xea7PG2u5JQbLWDqR3Hd9Z22dHydt1xtQcm2mXyf65W7j1vC6bnflky5Sljw9lXcei8/OzDmQS2VGgmFpOto1jn3V65VryM029mP3B7snkQ6ES1yM13RyW6YM9ikKPAvd29wgUnQnQdpNI8KousjNrbxBwu6l9Mde1543VH+O25MfxzTGzodKHvh3qEdS9pUwam/0CyKNPSTD0tDspJqCy0rgtiD+5thxz2p5S0E96o3BrcQ3MZiRtwYetSRjZz7pmbKZNLNKWEYX3YemQeWD0WcMrN0SAQH5u71h37HQlP+/ULuZhNJ2CuZfMiOmrm2wel5IJdpMiqHSgzIjyqCWslJN95M9t9WAey7DLnjPSKrzrcaab5V0zwJ563cLDF4mfd+7a4OQbGgV2gq+/xgoZzHgQRCA/FktS1G0Cg9YD//2zyiiZGIULfcPTokCVljHx71EPrBIGErsrj28JAo1fAgJdpdH6XUBAln4uCCzH1ykrj8quGNaGx9j0d2bKWjNJJ+HxOZPxZBs8WGs+qhf+fFB65MTaNdZYHm3CbkN2EUxAjccn4q5yLCJzPjLAKAcaYavngpKF5F/xJLf1IghG+BDfE0KhD5oTQZJi6bTmq75gAsNgjkWgTCdNVn+eW3gSO3jySg+/wVRpZkSs9YCMxDc2h6FDLQJuDUCAQFnW8si9qsrdrN3WMuuMJ1g0s7S+NFXz7MHAV7EoRveHTrTI3oBJr1YUDuyyK0DgQZqLyLWGfcdcDBQbetRoSv4wRSaRLBd7GB5zPHkv5TwzDfvZZQrrmVFwb2oeORxrbxDwiZbl5qFu3lh7hp/XMDBuntkfjxYwDDaEMO+JRakb5x6CgmoUrFGwJdmnj4g91PO+8M+BKpv3pWSAsx23C7eQZvjz+iUBqnfqxHefC5k0V8UA/MPRws+jjn9WqSsDGRqBxEYz/H3k3qgHvSs1ItieFg7pldEQzKSjSWCm9yVhXckGmj5dEg7WK/iOIND8JSAgS2qz/buggPSTUcA71/I3FeAo0DMGUyY9xwYJZd33zK2Eh4acrvAoobcyJpOurYE1qdtRaKv41D2m4zcKeInRB/PS6+BTuw61CKwD8tPYCu+sRTt4dCq6phIjwKNI61/6JJTO+PeH9mzA2pFeRO5y5VxMNX+hzLyBR7nt4lF62fQ6rFXTDYlls/uF2DttDcZ4b0ng7SGuUAGhBzKWdlgjmtaJF43nXVORXQBvOTIKeBJ86mOD7aGfm5bEbHJ3hB5oOL1F4eXQAvO4LzygmakU/jgbymb8YEewEpUU4cPx8WifKgZ4qWVKYfpYZAIF6vZgUwyny0NuhtqpwZ4s0Ap23s5zpBJaAWZ/Tgkby6h/lHPkIMrMTBI2F/j+OQrc28svKjC/nk2wNLWL1KJzvZhFybCqFzNEVa9cdEneQVQj/diSwvUR9dBTlWQwUgdRwD8zFfXRdADGzsbP21wg6WkeSh8ZU4b6ZZAsDyTwSR+GuuxKwUB5ON8RBZRfgwJyS+n8LijQ+MkocFOCOWve9nsiUGAitRescdgbRdh28Ozrqj2VydNAJ8E8RwK/cvCsssKNLcGiWNzJI00e7N4yToVAgd0Fn1o7WuFT51zKJcGCkpkarAwpIAx00u4UDmibVl8KrgmeZVwQcC4gBMHWZxr0lt0uGd78Wtc8NNZ1ptzPZhHczrpMdmOyBWO+7hGALeQCBdr2cFoILrCw112mGtN65CYXVN0j9RyA87wgiszqK1TN5egE9LLrRaF6BafqCtz9lmeuyg6DfpOoxXDVGnZNqaacwLFRQISxgoS+n9gmaJpCiiAd4/vrdhoDwQU8r3CW5spptliTJcildntU5T1ZQ0Ghq7QIJBu/f9BnfejhG5MCKiGhf2atmD3rzT0KqHt2Nwf+mQJt9pDLKPWabPY2kgNWZmr4+0AlREbeFKv6XvaiYByiyl83zw0YLpOQwMLAP7ciyQX7HBsSDKWXS1DXGDjnUi+A3eFCggdxUebEbgH39cr7jiig/hoUaLTV7j+iwPfwBtvST7YF1Ft/JrxBv5ccc/OU1NcCBaB2ueXmZopnsbw4oqwOdJSdziQiYMWmLYWqj1XMuQBHAeENHqF0wLuijIfjXNuQe2fSYp2ViQx6fceqcxVpAJZtD6KAJHh2/cgFlPUCz9pBvRsNk6DumZc90YHOJbPAg3OJJ+Qy2oNxyHoSBO0vFFDlPJfeXMBdaDAIhloRhDPNIYrcCWFY1FCWW66xJLPyfAE9C3pFUIuRS6hsiQzf9xeF8AaPHnIHMqEt4l8mc8+MwtEFevKBFuHFRoXjDzSs0l6TkmCdsQ2xacNlnb6xidwNzTbmPHjWWCvBsxeMwU013au7xyqmVAJtjJ9faWkusqQxIYEyXaikNjUSpmjrQyRQ4Ay2A74zrhUuKXzdbO/sAfSOY00KhkfdI8EMX5++uvSQYdS0rlAE1FLDCKYHnZKho3jgoJQhYdYrc3I+lgzcHf7+wnC3vJPQQpTQj3sv+rZc4O8aGP8DKNDstKXfBAVaxr+NC/ju+Lg0ZSXdMHXWNQnTob4xc6/XZfKqoUfsHJZ/QoEZwyqelsmTyZvrKRJcIOqPUPXnl5c5pWPhDuR5h0nMM4vQivEpPmUvnX5NBsWPKODtTedu3p4vRWHRWuS6kg8mTM+ok9s+6mqmBZSkfnmE4XNlExh7eLZ9fAGBAp1RocPg9kKBYsg8MjpOI6A1w4zAzFf4+rPOBexyZ5PgVtdjcsr1lvAFBBdIuosQvDZtFV45qYMp3dhZoEDgbZBbQD61QMsmlEBiagfBBWQy20hCEainQZ095YlehMOmppPct49gsIUVCS6wu52HMJisSBTWLdYV5qDc8Q5EoMBBZg4YsK2TIbNRkR0n0QB864zcIr0jPnEU0FwV3z9HAa4IBAqkDD/fZU0ZAlnvTRKcDixH1NMCIFYHX09aIpcKB4ULvWnPi8La0PiWXKD9a1BA6Xbk/1tRYHMfL5iaS6hLh50vFCjNHp6d9ti/m6yxq2OVj3UJqI5P/TV0LbD8kUOg2caz7MMF3GB9BPNiIeO1p6VBQn2loY63Bl32VBaoo4/K3SNKbeSBq0sugb1WdoUieF7Ugog+YX4mbxQY+uENzGkxNYDUJiQCeb2ixGhjVVkX+kKBFaIA7xNyLiAUQUEkEzxrqElsVddQh+9IAi51zQIkOdiQ51W6gTbo2lGw3N+zCgq4dtiKzRUtIujNrTbxn1M/NsNneQX3/KSoux/ILdYDVDzOI6QR65/LNwqovrohAgWuuaQBlXNdYvNzvWteFuQCXsksEniEHcjEmg6h79RRUawniAJcEUg1Yy8NM+kgmyt93wfi1jQC+m7umHITz26OAuxoIneZZgsAq5fi+7e7qLBm56gB3joKi+D0AI881sRH1tFGBcVRIBstAhhmPfz9ZQaoJKwViMJ32ytgNAy+pTvY+TUo0JK6jd8FBchPRgGuCNquti+EIsiXkx27qzHqVqc9v5urkYZP9W6IupKjwCBSKFhBzyEh6uOuaBRyLiBQoGi+dKcrGxGsQnYn2+EcUWD6xLO81JaxQAE92riE1bSlXuECokeguoxCL7Frkq82/NxsdVGHcxQIn21ksOy0P6Pize0CMgUORG5bBnt0u7PID8d71NEMucQwH+LZOZprMRmdihS02gzfz916HMj+OS3BP8u2FJgdVBRcEVR8gZ66j8D1rXbkq9N6bobTCLHo0qRSOF8wh5BoYb9RIDkh1+GKgLuDokdAAteAYYIoAJcUFQRxO1fws7UVsXGCn99yQoageScisftNf6cFOAr4m4t6Maeq0gcK93rhTs/z2OyF5zcKQCdG7mIHSoAK4YHv/4MCetwLi7AeLYHIT4WB334gis9ebsUwQ25j30Idudv03iWRGQ2B1g9e8W25QPfXoEC7ITV/FxTQfjIKTPurxRsFzOCYmf3T4MCa29SUWH9al98osF3gU6Ru8Cw7Z3tEAa/lREHQKmXhDj5vyhcK7E541niKahRB68X4Z4RoYOoWeXELPSPXu+uD663diEX4D5PlPXHfmSGuCHIFGben9euR10huS7PI9wQ0fUcKgQIqUS5gKH1bElzAka+EdWMvL4QioCMFuUDnhQK9awkCBex0iVxkNVtdSDg9l2BuiY3vb7fMiRbENYECgguMvU4CWr3XLrxOPl+aYRurWN/VEAVA0TwS1pUeuL0ljaDUXu7es/XmAhUU6MlzgzBP0ShJtAL/vtG0ilDrlxeBApaXUCJQgCuCii8wnmlvLsA4CnAu4B5aqOutKWTkuFBC6Bc6KjJ5h58fVwT+zEMU6NiIEuk0eqMAbCaLpUABU8fXI7hAtCz8NwoUyuNbooD8a5KDcqcpK78LDHR/MgzU4saKlasNHkaBdjyYfrt5ZM/nGom5rZc6GTuaDvSoGCSwpkjx/b2GksC5OAVMO+xNBlrjw5n4HsEy0nYLD7RN+wsGOtPRGwbAX2LZOa09wkAcuAVbnbAM5OPQrTYJOAwYR6+Owjydb8yDuiDgZA2ClHaOrFp+SFewWm08DKcu3El7uPoTDBy7SKa1q49lc/BZRkbrUQqe/cCfv2+vDiR/lg/w4YqSRtrqS9EkEPagFCMMSgclAXrrtSUBA09tVAoYAM1ceKQ5WTjQ7zcQFpyovJPp7uoJGBD2IIcBu7lASTS1UUI8MnaDAatZEuzqCANPpeO/YWB6uVMBAzw6KGAgOI4GVRhob7QheHVAMvbsLzOSHFkIg65sRwIGOBmwzDKUgB2XbxgY3CjCeG+22JDBpfwiA1NliTDQiBAG/LEnfVsyIP+a7KDcVRq/S3iwpf/kLgFnAwIGuDNwMedHpizxEGd28Oq1eQxhoDh/wQAsix5YVg1hgDsD01MgsVo/PkkVNmAXNQNP696iS8ZRqYOxyfA0XzyRgxeSxkB/PhAGrHhJBQy0iqAohmWBbGCwwH/fd7265G+V+cEMxxoFkhtYNsXWALK8usgGuhTLeC6DLPzBRnaZvRMD+wI1gV74ehEM6ww1yG761gSCDexv9l3AgNAEvYjW32zg8WiBOeiTFFy114n8en7bCE1grW2LCDZgbTsO9O57KrFy/+rYv9gA7xIINuD1IwM1z9KIBBvYLhelgIFwfMXPTwsYA1J//gkGVOt6iERuyFvtXfAuphYFe4YwVIGBo6bnRDq7QZUNZFqnKWAgKNx7RvbaAoQzIDQBUIQNLz0iG5hsv2CgHx2H5Nv2CuVfkx5sSGqzJf3d6/qGMND9yTDA2cCD3Q/vNsEjGpzebKBPUNoGfc0Aenjg6RY0F4c3DNhTpxDWwOMVXCs19yQJNjC8nT0knV2jACyTLnFGHR36TR9FgZnCUrABAQNcFHBrgMOAEAVRZ2HB4DGsS95x5B8EG7B6NSIFjhPEpN9bXGGojlAUcBjgBiGHgaE9Uu6CDRizFwzMb4tMiAJ/XxASJsXjTrrL4lmFAS4KRJuANws5DNhOr0N8vVt/w4CRJijtdQdFRmJEbxgQbGBbHodVNjBOFiYYycqIYKCUbzZg7Ps9ItjASCpBwEBw0sETBiFnAwIG7LHioijRkQ04w3puzqb4eVZgYLEpQtDL6Msa4JEBbg0IGFCk8xsGwlG9fLMBLgqENRBnyBa0VvaNDUL51+QHG3JLaf9tufxfAAOBeVyyruHuC99RjrnZLJpn1pqcSRQ4TxQFib5AGDjVkA2cnfKLDby8AeZvy67oForkEO21MhMi1xcwEG5S/LqSEx2GK6QBbNfW/wQDZXzXSVm0hlUYKKdn1N5uTyPhpYmnsVez32xAwMCkT27Qr+1eMLBAGODeAHcIBQwM7oSCPniJglb9BQPrcgT0eUN2My+DSwUGwkvrvhRsgOcHhTewPLojMOOXKCA1ZCPPkYukfhxYEazOCANcFLhTYhHBBoLZ450ZEMmh+DE1wZGRDUB7v3CI3UD2IdgA0vY7sRKFgbctKIF1unSIKfdTwQZEn2BglS4Qi2oRnDw/E2xAP0x0qQIDFTbARUGvdQilULnpX2ygZSL70RnCtmWxCPrTEl/PMgx0EkcFigaietL3hYFfEyBsNNpq53eBgZ89VshhoFaOUBRwNsBhoE53JAoHm5KSiJZvNiBEwWMbvdnAGwZeoqDD5mcy7PQRRpQR80HbGyYJ2wqKgh0wQ8AAXIzlgdS7IxQF7aUrhcMjOBVRIGDAKPZvUSC8gY8oCJPmCgtEnt7AN0IUBYs+qNVhAj5R9Bc28IIBsmzg++FsIJ9Pn2AdCIqajX/fCDbAJ4qEKAiSKIP+GtmAgIGQIKknmY9s4D5BOi+pxAY6HVNkJ11NrgYIZUNdmrvgTAQbYBMHRcTwod0FG2CeVL5hgLMBAQOfsULhDXxEgYCB0WU0hL73Gsbowj0n7rUTvhsFbgdF1XU2lYGQZkQEG6h4A42utiTmcRGB1t/8wQZeMOBnrSH5vt7Ar0kQNpqdl/P2e8DAz04N2NPHstov5KJAnW7+zAZeFiHMr+yLDXCLkHsDOR3fBQwIb4CzAa+ufXkDJ1boYLEdkcJpudwIGDB6zCPCG3DMvscew0lRuPVtJgs2wC1C4Q1kVKFgPCzU0p2JEZOzuy+rMMD7hTw1MBw17IPJwLXAqH9goLAzAQOs13nI5NFwnzBs7JxIWISfBGGFDVQsQi4KvOnAioKghgU8iso+DOXAItCtLe6CDfB+oYCBsi8RGMhrZEPHDGHAaLE7+HevR4Kx9ZqGfokCbhHCMEFRwNlApVPAYaAXGV/eABcFNC2+2ICx3kfgBB6KmlmAbOBgkndqQLABZ98BoEvFLIRFaD+0Nxt49wvb5G0Rfl828GsihA2FM+3fAwZ+dsNQutZWTLK6X97APG9fmHy44+ld8QZ4p4CLgrTGbLAGAyd6xwaiQBYWYUUUcBgQoiCJp4aAAejP7m8Y6CWv1tuHDYgIIQ8P7Vhpv72BDxvwpx6NBAzcZufb2xuYDb4sQt4pEKLgQlEUGDrCgBAFyk76EgVhY1X1BgQb4KKgAgO9IRuBH/Y6UUUUcG8gfC5ZTBxn1Ae9v7RIuIZSFTDwsOI/wYAZIQyww1gD0h1GbzYgYCDAtydgIHycdI9cysafvAEuCjTF1oqKN9ArE11ioytkgg14S4bvn3sD5lmT3uEhzgY4DFQ6BVwUcDYA85v+9gY4DLDRevUtg8Tyr8kQNlpSV/5dYOBnp4e4RShEAZWOmYAB4Q0MGosvUXDsI8lVtdcU0R+iIJR2+Bhyi/BHGDBj00QR4ei6gAHDO/8JBoQoONbv79wAzxCKhiFnAxwGfO4NzJbln9gA9wYqnQLeMKx4A7fcfnsDEPtlLmBg0FJRFPRPBpahhK/E7He/vIFd0NKqMHBesbcoEBbhQylKAQPCG9iVdh+o1EVY4DDwSQ8Ji/ADA0FfXXhkM5Me4LYAYUA6LGT8s/aGAdY7f3kDFRigde0tCsLm3V8KUUAsT0cRtkZRcO103mwgvO/x8610CuZP/PpJjwKwFjYhYXnTNqRmdGIgj44Rwbq5ensDZD0YkuA+DOJvCQO/JkTYaDekxj/CwPfIDbTlf1+ngOcGOAxwb4D1Y/YHG3jBQBCgto2LM7IBunAkwQam22FDdAqGznYcm9OdMnx7A5wNcG9AwAD3BsYNCapsQIiCV25AjBVxb6DCBmyDWeDJQCO44wNOzPWohJ52R1K/klAUcItQjBg/YhQFHAbMkY8kmsMA9wZ6+p4QmOqPO7Fz7QH9boZspg1fooBbhP5MOsZmsxVloB/sTjE0Zn7VGxAwcDSKQdUivDvb4VsUcIvwIwoge3UWspQ836KAwwBnAwNzRiPRKeBsgA8UeFaSqSYbLgYIQxaKgtal/vYGBqu5LglvoLjvYzAnN2QD3Bvg8SFhEcqrVy7jxQZEp4DDAGcDVMr+5A0Ii/DbNgx/TYqw0WnKzd+FDRg/GQa4KBAwwL2BzmZ9wbK+fYmCQaM0BQxULcJXbkCwgY8ocPXDOBMNQ54bYJAt9f9OFHA2IOJDL2/Ab1JHFrkBI7c1EnJvoNIpWNbw9OIw8O4U/MEGeMPQU9t7WXgDpvwHDCgLLauKAu4NGNENYWxWLN8WIWcDYtMAFwXCGxAW4csbqFiEPDdQgQHOBp7hrnjPFa2H+3fDUHgDTWP6ALq2/tQpMI8MYY1bhHy6UGweC/zDXYgCzgb+vmHI40MVUcCXDnGLUHgDn4ZhRRRU4kMcBnhuINgMjW8pChq/JkXY6CoN5TdhAy36k2EgaSUF66jqQfKz7fFi6o3wKmAgdNaaTvwanub0xr5EQXiyvyxCvYuk9N4dyiJFKDoFR0beokDAwIcNBIqLMOAFeBq6+xJhQDniaTbtGB5TlTWWEY8PzchrLQ5zkBRzUcAtQrcf04j1lo+MpIr2ZRGuHOhW4kNisCg4IHvg8SE2KLVc5AY4DAhRsO9LCAPPBrKBvxUFHxhw6ex2Ed6AE2VWISxCLgo4DIhOAY8PVdgAh4GKRcjZgOgU7Eb4/XNn9GYDwiIcNoNRNT7EcwPcIhSiQN6cfQEDwhsYN6IYrKjmvAeL+JAx9wZgOPtqGPbP8ld8iOcGfmQDIjfwXdlA49ekCJuS2lR/ExhoN38yDLjP2YY93NkxEqJg7PnnNwzwhuE7PkT+DAMvizDYwx1hQOk32aMN50LAQGSf2V9h4JUiFGxgP8HH1C3nXiREAc8NlI/uhgx7PSTF6ghFgf1ANgA8PsRhgFuE4fW8encKrHoDT8Pl/KthKDoFH2+ANwwromA4PhESeNnqDQO8UyBEAbcIO+l8IVW8gQob4GFiniL8sVMgYICHiUWKsLvNNqby6FDoN5ENCG/Au0V/EgXuafFmA0Gi6SBgoNIp0JrMQ+njakVYhK89oqXyzg0wK4NlxRuodAq4NxA+E3w/49x+5wYEG+ApQpEb4CnC+IGijHsD3xcGfk2KsCm3lN8lRfjTlxB2O8mBtc3xUfIX7lEW3kCjUIjEvJHmkF6dmYINhFZTu5PGYWqjKLgjqeaiwJKtFrvrk7M0PLPxRrAB7g0IGJDy8k+5Ac4GKqJgZF191jwkm0LAAO8UCBjIs9vd7LSmX95AxAw87VrFHfze0ImgsAP9v4AB/Q8Y+IgCkRuowAAXBdfoqLNyUi7JsN84ZgIGrMzuSF6/7t+FKOBsQKQIOQzwFKGAgY8oEGxgdizeoiBoHdjbIvwxNyBEgTLC989ThJX4ELcIuTcA1mv9M/cGRKeAW4R8tKgCA9wbEBbhSoO8Eh8SMKDVyugdJs77LzZwJeybzxQ0fk2KsNloq/+cIvwmbOBn7x/rOY+S1ebzc+SfGsfu2xuoN7Bs3R77ggHuDcwd1MLCIqywgVGtw1o7uEb+sDW+mxbD084yyBcMrKFjVnMDQhRwNjCNdYeE+hhYbX3bSP5wjzAgOgUbFAWCDXBvQIgC3ingosC0tC+LkIeJecNQxIdEbuCHhiEfLQqyMHh7Az0y+IIB7g20IF1IwhvguQHeMBSi4DNT8CMbqKQIecNQsAEuCkhSfFmEp/758ZfcgBFdaCEsQs4G2gNyKIRFaIa297YI40f9DQM/hom12cKWgjUsHcEGBvtJKMEAljnJ807whgEeH/p4AwIGPqNF35cN/JoUYbPZabU7ym/CBn6yKNAXVocpinGTXD9pL83iuruye6uLWn6oIgx4j4X5FgW8U6A8NUc0DOGBxxK5O0+dNRXpJnnqEmGEdwp4bkA0DD9sQMAA7xQIb4CLgqFrBexZO22l4WZw1IUoEN7AQvUvAgZ4w1CEiTkMDMzVyxv4o1NQn7mzQqwb4LkB3jAU3gBnAxwGKrkBER/6pAg5DIgUYbthj0TDsAIDlZkCbhHa/YEVifhQZd1A3DscTOmqECEKhDcwDzpvbwC0NsLAjxYhTxFyUSBg4GMRivjQp1MgYIDnBlx/iu//kyLknQLhDfAUoaVrXzDA40M/pgi/uTfwa1KETaXb/l1ShG3lJ8NA220OmbJqSIUrNTp6pVNQbRhyUXAu/mgYvixCIQrG9dRjclJ/Rv4jQxj5kQ1wGBBsoB7BoQoDXBSE1Bgx+dg+kOFwfMwFG/BN+2umgMeHKqKgAgPcG/jMFHiH2ahrDp0XbHxShBU2wL0B3jDsrQNbEinCjyhw5ddMRRLYbzYgGoY8N8BThGLCkFuEYtA4Cf80UyByA6dG+aeGYThx3zAQaGsUVS2v8KswwEUBbxiKTgG3CCsNw6PjDkEbEWQ3fN8A7xTwhmHFG6g0DEWn4AdvQHQKxhG8Jww5DHxfUfBrUoTNltT9bVKEPzs+ZHrPE1OfrIOPYb+bi05BB/DnCBgQbOAlCgQMCIvw5Q0IUZClpwXSdU0pfG1xzgQMcG8gePTxtKLZ3oD+ZPXlDXAY4GFi0Skob481e3jGJXJ7p1a3ahGuR/WLyA1wUSDYgAbRvZob0AL8xzrGdCa5s+lefTcMX7mBUGd4GnKL0Ay7XzDw6RRAon55A49cWUbePEUY4GyADxoLGHgutNtfYEBMGHIY4BOGlfgQFwUiPsS9AS4K7LFhSaJTwC3CyoThZ7Tox/iQaBhyi5B7A4INKPtXKvAlCgQb4J0C5776ig+J3MAHBjgb4N7Aj7mBb7t2pPFrUoTNl+D+bUTBT4aBfoCnFyluWDa3Tu1e8QZC7zUhJ3IDL1EgLEKRG+DbhzgMnB83lT22kzoZ+tPu3Wy7JQP7RJEN7FrIFoLXLm/eMBRsYDaLgrdFqNXxNNyexzJTFy82MXFO6nu0yPzDIuQwoA/6XynCH0XB/dh4w4BgA1wU8LUjlRShsAj5vgE+WjQY4TsT3kDH7pus9tivUJ50xhvhDQgYcGb1u+gU/Jgi5GFi4Q3Q08p/bx/iooCPFomGIV87whuGPEVYsQj5hKGAAZ4baBH18L6nRMSHNnV8/6PbLReigHcKRHzoAwOCDfBBYzFalO9gKVKEejbA98sHjT+i4EeL8NvOFDR+TYqw2WnK8j/CwHexCH+yKHCKhQ+2vEMRsCoWOuFsgM8UiDCxYAPnxCiENyDdlHduQEwYasnCwtNGRhJ8C+e6mDDkDUOxb4CLAs4GhDdgRp2g2ilYLuse6/ahVfin0tMrnQIRH/rAgBAFvGEoLML1DLqko19d1j51F8QbrFXHvG9eFuHsz50CkSJktiELb0CwAe4NrA4NB0WNsS68Yt2Xzfw6yoCYdqd47xt4pQgFGzD8MhbeAA8TB8lrtIrDALcIh9e9+oYBzgYqoqBnZ71IwAAPE4u1IzxM/PEG/GdTVQUb4IPG7Cm9rjjQX0vDXqNFolPAYYDHh8SgMfcGxPYhbhG6hzKAgd81i4o3IJaQ/QgD39Yb+DUpwmZXaTR+Exho0Z/MBraWPQW7uNoRQL64kJ5Vv1VzAyI+xGGgkhv4zBQcXQ1Pn/EMSfJ5zV7F6n41DDkb4J2CikX4GJ2/Zgp4p+CUzudMXY60Ak7R1alMGIq1I9wb4DAgcgOcDYjRIu4NxPOHz7plZxm550MWv/cNFB9v4LZPRW5ANAw/E4Zi7Ui47QPrttcbMqydT47wBkR8qNa9LYUo+DFFaA5cWghR4PX74btTwNkADxNXUoQ8N8C9AZEi5GFiDgOhZnzNFHAYEA3DHycMP4PGle1DP7IB7g0E2wxikRuoTBhyb6ACA3zC8HtbhM1fkyJUJLX5zynC7yEKfvq+gac8PYLjtl0SWB08TTgb4KNFQhSIhuFlilqXNww/8SEBA0+JzMBcM4cE+xbbkPl05AuLMJge7tWGoYgPyaX7xQY4DMhu/c5UY2IW4VC6UeEN8LUj8IEB4Q3wMDEfLao0DCVpnLMyM9eFP0/Ud5i4Mlr0mSkQDUPOBvhokbAIzSBYs3Y5Oka+bZ66Yt9AxSL8TBhWUoTCIuSjRc/1NmPdmrolwxQyVXgDlfjQZ6ZAsAHeMOQpQjFhGC2S7K+i4GURCm+AswExWsRThLxhKGYKeIqQW4TcGxDxoba8eLMBMVPwl30D318UNH9NilCRW4rym7CBtvKT2cDgdG7CcLhlJKjP8bTlbICLAsEGKg1DzgbEoPFrtEh4A7axP4E/KPB0d7N7LNiA6BRwNsBFQSVFKGYKhvDFBsK+bUDveXtZaGcUIZ9OQSU3UEkRcotQTBjy+FAXxjJrhr2d5LfK8aWSInyvJD113p0CsX1IjBatgq+1I7ndarPS3ZWSl5i5LsLE3BuoDBr/uIuQh4lFw1DubtcCBrxs0neq3sCnYchnCsQSMs4GXNC/Ros4DAiL8AdRIHIDhaP41e1DvGHI40OVQWMOA6Jh+CMMcFHAw8RvUfCHRfhtB42bvyZFqDTaqvq7WITST4YBv3As8G8qniaP6ZqSymgRjw99GoZi7YjwBj6i4K7YTSz7mi+FXt+gf2EDvFMgZgrYFt7bh0TDkMPAtKN5MBwM+hGE7HXF0R8rST3eKeCDxnwXYWX7UGXQWOnPI9Z2VxdpePJO1SVk7HljcWUXITsdjQMJ7dHjPVPAw8St0QT//sZXUQS410yIgsqg8bMpXYU3IHIDm8vZrjYMu5OWzGrH2a7wwn7r3TAU+wb49qFKp4CzgY8oEN7AZrAav0eL5tmh+5eZAt4w5KJAsAGeIuQzBSI+FMpF850bcCi+H54i5LkBAQN8QXkVBv5gA9/2PvPmr0kRKs1Oq/W7wID6sy3CzSUGLeqlEitNSRdsoLmuY9lyi9DcvW7UfokCUCcL+c0GiO9IYrTI0g8Wau0lwsiwhaT7x5kC3imoNAw/24dEfGiqTkcwyPRhFOQKPuaf0SL4wEB/nX2xAR4mfjcMX6NFh1uzwWQqyYX/vE7VyvahHzsFIj7EG4Zi0JiPFjnF/PQaNNYKtmb+RoSJK6IgLOwb+KvXRCH3Bn7cN0AO9ZhJlByJN76fNqblu++ZAgEDn/hQpWGom31aCFHwGM9WIkXoq9OW/mYDfKaAwwAXBRU2wLcP8V2EAO27I3YRignDz6Cx2Dfw6RRUYeC1duR7Dxo3f02KUFG67d8lRfjz146UyyX0z4cJgelYOghvoJ08/9wpeG0fquYGPmzAVy8AestPCYx2z5zw3EAlRci9AS4KxEpS3jCspAgD5CB4usZQhM7U0AlvGFrE/bqngI8WiQXlvGFYZQOvlaTHOetB/9JrR67bvMbV7UOfewr4dSXBxjMugg2IlaTv0aJenSnZEL8+SrDMK5uJ+YJyyd9fqmyAbybmbEDMFDz0SZvJ0fBChid60YUo4PcUiJWkfNB4OGhZBZNUdhBsYKj0vthAiyXH6i5CsX3os5n4piw8sFZ1PRL3FHCLsLKLkFuEVvcRRqJTwONDIkXILcLwrn1NGIpBY1/yv/mlRc1fkyJUWlKn0/pN7in42Z2CY7S8AGEWVifbyxkRE4av3ICID31yA6JhWJ5LCyz38GURZtPLDKjeGUdgrwmyh6n2DhOLhqEQBS8YCOIDll3FG+AwUObuFai1iaRgF6wuAgZ+3ExcEQV8CZnIDfBdhJs+ScC2PTzNA0VzCBcFf7qu5M8Wodg38GkYXhVlAP710ItgkWkq4aJA3FMgGoYvNsC9AZEbUC+dP80UdHaLCKw7exbD3aD2tgi1BGGgwga4RSi8Ac4GuEUoYKDdvXarMwXcIhQrSXlugMMAtwgrMwUVi9DpjaT3Pab8uhIxYfjaNwCdfrkkybkM3qNF4tYiPlPwgoHv6w38mhSh0pa73d/EIvzpbGC87qpAnc2iCLVHg/4lNyAahh8Y+HgDwiIcHQCrWSvyAs9U0iWfBeXCGxBrR87RFxuoeAM8N1CO9/jz0zQtkD2YmbAIK4PGvFMgYICLggobKJ4oCuaSskEdkJgS7BtIsnmYuNIw5DBQuaeA31rER4sEDHQXexQldjyIoD5H0bJJtFQ0DAUb4N4AFwXi1qIfU4SjtNzBQNHakldf42nPG4b8uhKRIrxbxUMsKBdh4krDkIuCUznP350CbhF+FpSLhqEejTwxU1DpFAhRwGGA5wb45WXCG/jbtSOiU7DQkW19RMG3TRE2f02KUOk0Zekf2cA3gQHzJ3sDF6NhQD9trEgoaQ1VsAHpeiSRsAidtmZWZwpEivDDBtxW3IChZS+i0LDiA+GDxuKeAr6gXMwUvGCgkhvgMCCuK9muD1hg4W4sBedFQUlsK1/xoWejvhTxIT5aVIEBsXaE5wbGt/MT9OOoR8LZdYVU+9MwJPOv60p4bkAsIeMNQ54iFA1Dq22vwVzJQwmknpET3imo3FPARYG90fH0/1iEHAZEp2DeICrComRi2Y7w53OLkN9TIGCA5wZ4p0BYhJ99A4INeAcFRQQfLXLbWVfAALcIBRv4W4uQ5wb+ck8B9wYq+wb42hEOA4IN8JWkPDfwzb2BX5MiVLpK43dJEf70Owx9Z4YkvCWvC7Y89JaE7xsQMFBZQvZpGP54XckpvGrgJtslPqb+1hOiQMCA30SS/Vk7IkTBZ7RILCifng9DGLQ3uRRIT+lAeG5ALCHjE4af0aK/3FPAvQHrmeHrK5b9IrhaQVewASEK+IXGPD4kRAH3BjgMiEFjbhGOS/cOAzUKCqbpZizYQKVTwK8yFWygjJHkf2BAeAOtJfTA7Nh2BM4xzAjfN8C9geA8Qhjl+wa4N1ARBRwGRHxI3p6nMOAW4WczcWW0iIsCPlpUEQXcGxArSTkMiNzAZwlZpWFYudCYjxZVbi36tjDwa1KEqqQ2G78LG9B/MgyMDkMXBt1pIbFjaDvkM1NQ9QZetxZVU4QvGBBsgM0fFJzCWRNm9xuyEAWVOwy5KOCdArGErMIGOAx4jWUK1tRcRMzcx0D4VaaVlaS8U8CvMhU3GvPLy8QuQr6gfDvSGfTOjyEJ9+PwQJzD6ypT788NQ2cz/rrX/Dle3N8ThlwUnNwRcmt7nyDATZAB8NEizgZ+vMOwYhHy60rE5WWdNgA484Mbsf0jysmPFiEXBT/CQCVFmCn7EpxPboBfZVq5roSLAm4RsqVyjwUbIJf11+VlXBSIewpa7de98S8Y4ClCcaMxtwjF5WXiKtPXjcbuMvWibwsDyq9JEapyS2n+LmzgZ68kPdUbqBVlZ0tYe7zPBAxUOgXCG3jBQFUUfO4p2KTbPtDavYjY6baDCgxU7ingdxj+BQaEKAicJTjDyzKCcLpRSalFVjU3wC82596AuMqUW4RiCRm3CPezbAZaWQBhq2sRk89okbjKlHcKOBv48fIyIQqkRHbAWfeyIhilG4eU1x/uMHyWCDvH1teNxp87DIVFGDa9HBxDQepdSzZvGOCiQFiEH29AXGXKR4t4p0B4A08b2QyHAZEb4Bbhj3cYclEgBo15p4DDgGADHAa4RSi2D/F9A8Ii5DBQucpUhIlHZPjuFIyUlf4tYeDXpAjVRlv95xThN+kU/OwwcWtixNBvlzsCwXV/IZ+VpIINfC4vq95axNeO8FuLjknfh+FihVx1b6VytVPA2YAYNH7BQOXWIt4peN9o7MRHoAtjJbHmPMlJZUF5I7ktTWM7sqB3bRFJLCjnYeLKrUX+8HACL6KvMO01Usln7UjlRuNKw5CzAR4mFjMFyrobgXVoTYtgdUUYqt876dsb4LcWoba4VEXBZ6bgvYTM7m7Av51CKThPrZx8OgVCFPAwsVXevtjAj3cYnvR7+IaBzx2GFW+A32HIOwUVGOAWYTAO9apF+Jdbi7g3wDsFIjcgOgVmhCLsbnsI88rjW3YKlF+TIlSbnZb6u4iCnw0D3v06BieX9hFsFwedfK4rEZuJPytJqzcav9iA8AYcaRZDz4q2BVM7+3eK0Aw6RlFZQibiQzxMzC82F50CPmhsb9QHWOP+WgrKMumSymgRFwU/sgEOA2K0iMMAaegKmE0zkYLtlGZEXFfy6hS8LcIXG+CiQFiEPDfA40NCFEh9NQfrqc4LMEfWXeQGOAy840MvNqDvav8VG+iMDxcwO/WUBExKqYAB3ikQNxpzb8BUn18wwC825zDw9gZIvoTe57qS9GEPqvsGgtL1wK7fdQKdWI+ro0UcBnhugC8hE6NFlYvNP7kBMWgsVpL+kRv4tilC5dekCFWl2/7nFOH3gIGfvoQsxR8AVHYOETTnByD8KtO/3FPwggFxedknNyAahkPFejXk6E6CbqzElU5BBQYqMwViwvB1o7FYO7K15Bb4W6eQgqa52wg2IBqGH29AXF72gQFD6X9NGI6Lmg5mI86iENq0ygaERci9ASEKPmHiynUlyGgOoL22DwXN6S4XuQGt3msX7wnDV8Ow0ingNxpXrjIN9I0EzqTIIpDd3Z3wi82FN/CBgR+3D/GZAsEGDoF6EZ0CwQY+F5tXOgW8YSjYwOfyMgEDfCXpj3cYVmDgLxOGL2/ge88UKL8mRai2pE77d4kP/WyLcFM3lliW7SMJyNrJRcOQX2Va3T602+qSuK5EwMDHG1CT1hR63mMfhZO1kpPPdSVCFDijjg7DVh//PZ4bEGwg11EUcG/g6Q016F9PWEwr2OvCIhQThlwU3DYjIkSBgIHHovzTHYa+08fXM55MCnBIApX40NcSMhQFWm1mSiJMLCzCT26gtbg8wWioqyjs70Z61RtQp3gac1HA2QDzH5ojcgPD6Y0WwiIsHEcBvQynJLR6e0d0CrgoEGtHuDegG02rEN5ABQb4PQVHfdNEwP0jN1CxCDkMcItQLCg/mnja24ESVHMDfPuQyA18UoQCBrgo4J0CYRF+lpD9z8BA47+Dgb/74hsG/r87hK3mT8WBtqw21P920liVmvofQPD/hw50u98sOJAHYQzjo9ksUj92c3pddxowXxYjEvVyEtN6E3owOqZRFD9InNGHCT7EBsxJnDC6pHty8mG68WUSgXFyaGPVnUD+LOIoZr3NnS5PYMEscVMpCRPrQPXzZgpgxCuS7CL5Tg/D1Qly/3iX0pbbX9LAUn0IH0smxfbi2aXTJBvAZGKOimj8aOJhv7takNzusyiK7KRLIwURZ2Ys90U0BVWnr9tEAKRmGMWTjiRTcoI9RI9HSqLJxPaoPe7bMIXGTIqfCyunx/lsBWNg1yjZwTinT9c5wrRIhiTN5/jz85WFr1+7jIt0dpA2VL7fA5iwdiYlzdkmo9vNdQJJo7kpkrk9digjTh8mm3ZUJM0oWtJFenQgtNikSJZAMyqb+hTYYDDC9yvFKjVSYwzR0W9L8CxrMRkvLiOYJi2I0nMW4uu/5Ej2D6uwiDZ1K6aLyFtC6gazKB369E7l/tiF8HzZk6RxSpb03kKWNCnPiRTXjtSh6/V9BVm/GZGkQ3Ye1bvLCUwn65WUXmia0T/jwM+sqdY/XP6hSo1vUlM/O5MXTiZYU0HRlOJoMl1SN3MbwKbBiCSJ/aqpUYw1taMRiYNEjuk8jYeQ63usqc5YXlJv3vZhclTlKA79tkf9qzqG6UjDmlo96YWqXmxBFNxSKe17WFOyd5lCrGcrkq7H+EwsD8czTLIMCzaUkXN7S9mHYF6yIh67a6wZovZhOlxiTUWb3YVuGdbU+Lh61dQzUemkt5IhvER7KWo0sKZk5rjA4l1I8OVLqqipCaASjuZXxaOqurIhn19mRdKItzml1nUNUce8FtHCwZqerekRJj3Lk6JJ/anSQ7C1IO0dx1F6N6INLcwuQPq0siLRN3FMW50aPqMebKRUmvcdWjfpu6bS4ibltPdYORCMl181lTWWWFOhOyriZL7Bk1E7TiCbNNtS2NvPYrKK4hSS6xGiKAOsqbakZzBf98IoOhZJTPfNyxLGj8mMpGqGmOU0sKam6WAnxSvHWtI4zeaQjAZfNbVZbFYw1e8RidqPnSNqar6I1yQNy96/s6ba7X86pxpfmhX/83/SOXWYtBOYHWtNKY2P7pJek5EMmWJjDSDQAtUj51VTe6ypOpFB1FRmPRDn2THO8et1BlP7IBeJTScenaSXMWTXekzSdLW5ULnlYU1dp2kR3UNrQzddfMJZa7uUIm+MXw83yQUSZfuIEmc43lC7cx9iDd2wpmqFqdL2/OIAS5VRlDbWvQMtzkcKo/0ZayoMGyoth30ZgsZoL8Wmk1H6tOkA5mUSkuhpFzItds4eQtNKpLQT4DlVbo82pBtlVsQ3aGTUavfXkBqDaxHnA6ypZq97gHSBNZWGz7VK80OLQn7Qsab0UlpSLXYAxnh6FhGRaUzLGtZEnI2xpujp6NDI7mINGS0s+VQiOe0vZg5MzHgSJVKINchumwmk58moSBcaVSlbDl+fxwNrisg1IKdYTSCvx0AStzDv9BJlI5jP9/h+rs42pqddvICo3c2l1PHlC+2aMxdmQ4I1tb4lOa1f1Bl+wkVSxLuZTOkBWSxMGvdQipvPHqU6y7GmNLaSkmOcxv/GmupKzf/WCkLu939oTTG5h7/DOMZzKrCwpgpmyzBuyFgDFEUD7RvUArat4+9klFKgbjvzAIg6k9LaVcZncnXDmtpIcpScJOR+mwZkkF/ymMROTg/UU5YUa1RPizRREEcLHXEyXNaWUoIVdqGPfHUGNrw9SLRst5BLNnP891czhsfSBHHaPGwcSOp75KJdkh7oc2PhM77Oc+llScs0bNfw9db8vZQaj4NO/Y7eh1krCaS0Z5M7na4vO4hXSlJEp/3eobQ760HQbWFNth74jGplv4Dk3sJz6qjhz19d1T2MyBZrajkIVTwHEornbDYm8cLDmmrnOoPoEGbIvdoboM3LagLB2dtIUcvFmhp5dxtiyLCk4pmUUZI9sIZbxQRfv4TfP2XLd01F7Tty3+l4PBY1xdJoBqjR8hgS7QEkPrTNCy1Oegqo5l4YcW0AdQ7xHOaTdo4YpuHn1+4lAxidprsiLl7nbnMn5/jznSRKn/tYp7Uxfj+jToiYOU0p1epyBoFnrqSoqfX+jTXVkP5hgZsqfVwV9W8l4f9UTf3szMWg1XzrqdhPpzktgkKCxF5gDZh74lGGWAxsNcWa4ufUY+i5ENsO4rym4teSU92H3KjLJJ267XdNTWM1kqJBSTd0NKMEuVGMgqxbQ/3i2M4Yn4n+skiMvnyg5rZ1hmy8RT21N/GZthevmm12Gdbk43mneti1Ue8ssKZGUnNJW/OAQJrjMxUNLetOa3IgQxzme+RSIXK/Yqg6kJ+2QRHtz+RCJXzSYEJ8xG21hzVV7Kwevr5oRmI1w2fUbeA5Fdbq1yiWev2cerKM59q+4RXxbGDK9OFZBF/vMJOik4vnDp57yE3PvYxE0UP2aGuVTGB83myKeJIcKS0meQ8mjxT1y/gRxdSs1bCGr9uxFPWv1KOrKT7TUN7x/QwMrKmxM85gYtXaRVA/Dj2SBnEMo7zGpFQ/ri90qh9SiHc0kGJiNjyqrABr6jrKi3jUiDe0ka/6iFGPXYGYY6G+ex5ymEs7rKmJSnVq3tU5xI9uWKSh0tPx/7mPIQB7VUSFnHr/xpqS1X86p1rfpKZ+tp7qjpHhpdthM0qd5zSm+pE9YbY5pFG6qkUODbsqgdF6ghq5fpAdOqyrA8j9Cz6TYyUGahzmQ0haa0mKi/6A0mQtj4BFo0iKjzXUW01jQyBeNlISX9xGThdH1AeRQZdFvJpgzT334xNMrea9SDdFK6f3DdZsgHBOUIiHqBe69x4w/ZlKyRPSJT1LDazRfIc15TWSC00mLcSAZXNfpPLY7tJJF2tqsmoEUXSpSwca7ekG2OH1jNWLEaVbH/VRtFKQO10XiUfnvf4K2Gl1JfGy6Ge0GR92wI6JF2HdYU1vozFBrkcyKV3di4wy8+LDqO6OpHi/jz0amA3Uj7PaJopm6lGnYR9rambIeC4MG1hT2nbYg6hPxlIMDaxBq4zHEFpIDJN4HV/o/fTAz2u5bkcsbmNN6YYaiZpKvIt5oOEIEgCpE0j4ThsOJTSfQT4z8yg9TeQNbe9bfeQBGZ5Tx6gRU5d0p3iO+glJLrWiS3WZziHsLsIoufupTjXfGwFo0qpIynnz31lTjX/YIqBKbUlrmuI/f9vB+J+qqZ89PuzseyHE11pDiqncAVpQ7Qn5cYU1cD8UDk3lDGtqekac2zc3L0l/wZqCwYwkyz1ywXzmezBvDvA8mPgnnfZekd8RKuwCn0m6pNM8MyF/nhN8hp6oseeFk0HWOeE5dR5gTdnT4RFGg9U9invqMaP1kY7//rXvS7H/QO5zci/4TG4VPDf3/V1Oh3nLhHHSyBHnm8mBMnf8BDCkfRRv77ZKfRe513jQCEhEB8WBTh+bAvJCT6JknyuUtreJBaOmh9xJ1S2Pnu/bFX49xppSFv2YPpvLLcxY7EWpaa3vNJkFJrD2Fsnc8lTEVM3vHowROPD9vjCmJP0MuWewIZG+PXRp0Eb9yMIIP6824GdqBXguAg3HBcrWjUODO57j8+ycSvFGig+0M52lkEusXTA/GTpk7d/x95G0WBHV3PBAy+wQw6z/wHN3q1iUYqnlMLO6OUkiC2vKml8dmLeMXRSflwnQoHaYQHYax3gutiWVDvXuDKC/DaPUGyRdWn++fjtd+eWFzJvOv7GmlH/UUx/K9bdP6f+cnvrJNbWCMIBseW8gdzBdj8aD/QNSK8MauCaE0tlug8/UFH8nSYAlQEOv2wf8deBjKDc3Ho16vguwR3mTHNWWSmnTSWCy1aIohr2c00H3bgAMTkmR7jaIo01Lx9/pyl3iM17i1+t5/wCJMbuTeDbEZ7rhqX0Yb46+FCkZ4nRHi5FLbVPkjofZLqNK3DchSnysKae73VCn03rA5DbfExToiko7wQFrytxiTSm7aENd6VBAumgmyE17WFOD24xCEOwR53tp4tDusL+A0Vy/FFE86gOdD/MNZC71SLJIwgsN9kcTsvM5i+KXYqFSfPEQUyjW1PAUUzrXryPI8m2B51au4vu/6ai/9kZYxLFDgMbpw4LMGI2j6P7Az6+r4/ufLy9pEbsa6s2gMcZiW7ptApttzSFeDZkZTCiLUtcIN/S4zrCmemEQJZa6RW7b1KfIddkUeUGX5rSm9B2YdnysKdPEmmpMctSrxzq+1r0iydSfo77KphHqsZPUUGk9Rn0Gtoo1Nd706L+xptTmP3npnW/iUfzs1Nq1NmeQZJ1GhLjtOnTdnD5gpFuJFNX0iNL1UDeAjcchSW9NGZ8XkmFNjbp5kaZbxF26mg8gamVPKe3qY5UGKLEg3/hRFLVt/J3f7aWB+uWBNdVWLdToLuqD1CuWUawmcU61kbUHRpJSiic3fKbNxb0PafY6p+I74nRv5FgwNawUn+kNaupCW5kwCRpTKbIka0nL/vYOyam1k1J2Gd3pYb/pQaYnAUmyAdnQqO6sIJVaiNuD2Uinm8GYQjid58gNe8ilZjVrDpNaeonSbDVGjLCyDYzasiulzRbWtFWvGZCGqJ/ScCEBHcxkF9KxMUKuB1hTMLsmMB8fiiKt2QeZek2Vwti4h1FcY5FHoW5QmM/rY5L0uxudtoaXFManAjFiCghSx/0jhsA9Yk0V3tUhj1QPIM6eLIoa1npD1SmNINRSrCmsPp3utngOTeeraZEsvU1OJ5ehDbFX7khqGai3Vtt8DDN6iovkahUyHc/kKQS2ib+/3dqSaa3ZTSCpjVb4Z3/376yp1j/qqa7xx//M/5M8it2850Ns+rIUPY+uTi1yxmd0EKCmvxREp9vewYDRuBFIEfVR4Zb+xoF4cs6jhDWQ+8g13wFw1s8ifijjO2XxJQbm9iOSdsdyRttXqsPoWCRRdLKxpuppnkAwbi9JNF3GqF8yYwcZ88oibqyOHnU7F8Tds+IXyUDCZ+quYSXCI0tJoix2+BCrWwNm7hlrivaxpnz3UUJgPlFP6ARrKrOwptK8AVIyn0lLPKdgDVn/ibidg63Teh31WLJF7hQPJHxGl2w4h1FyuKCeOrbw3Np6BSAnc6VIHmNN3ayrAZP9LSNxb1oAtZK7C/mhN4qSWo6fx37Rx2f03i+i6NZUL1QaXghyO9Qv6XaENZW2WhS542xMsAgRk+ptHd8/kbCmjCnqzcnrMpvsVrSkQA6ulLTw2IbpccZIvKqFS3q5bUKYx+cAuWifdqmLnBMYPU+L+G7i51s6fRtYRnZ4TheIER37nsFoaMTIEy7Fnc4b8RTYZhtIaVFr3Glt7SEGdA5YUxFp6v/Gmmp3/umc0r5Lz/cn19RQnQ8hCzZyEZX1U5dm6z0y/paFmt47Rzq9NC86sImNNTXwoy6NjdyBbNZBPn9qUErvUt2G+Tl4Ij9vHi90j9UGeLa8vNvhJqNOIusAu1ESxas66hfXihMYZcslSe461hS+oC2w3bpEbrI6OtRcYc3mRupHaXeP3GcLORU1FVurJtB70cJn3GtPi4hskO7RzeoG4eW0K9KGMbpQU8otSNYNKJLG6lVTT3UFrNmKketNml3aONcIRMcEa2rcRy71XA5nMFHrZ9Q+0yOl5Y6uIRrI+OxK6nNDe72HgedeNJKi47rw6GXgDSCeNkYkHjlSl8rKMYKxrhUkOs4OBzqmGwJsXYYkKczIoXnjga8/G2VIGg/4/ZN0k0A4ThEjvC6e05vGI0QMirCmHouhTvRazGCuTBjqM8dEPTqVA5hpcYD6VolVmt1Qj+FxPo2i+ZVmFPYGfv633laK8pHl0PEiyyBtnmMS76fSne6Vl3d/bAZFaiTWnXYfmxiyHV1Kya5odP+NNdWV/qnnq3/I399VxW9bU5TUPYhGhRxFx+MJNf5lVEKYpFhTg8O6S8t7jDUVZVhTjy5R6eGhItdYycjn6y99Bc11D+Ln5iEl5uN4oJMsi2A6KFCjq5tNTMNOpiF3WyX4DCeNd03l2gRrCgC/fotaG+Qiu5sUH7f4TJtRZsPkufX/X+7OrllVpNnWP8gLQUXlUrRSRUVJqA+4A0FRQFFR0V9/kp7d+90n4sReN73i9O510R0zplOxyCfHGEVRMOl9vxk0lcNQrcZSU5fNBSF+bIlRuFJNWaUMIb/cnsT0+8LlohcUP0yJiphST48nkGtZhh58Befzbl+HzexDOrK7UJ+fl9T3F/KZ4KEqH7m4uBF5qzkxhQ0xpVYJ6eQrPVmYyHGQcy/SHNCuxpry20hRzxjSeDy1k4/RoDhr8jQ0MhBNxjDGLeWXzTq3YTRuGaYB1LjpE1PfrJGotl3Kq38wFWk3Dw+r5TB3oVOb7Hx3XPRX4U6TR/+cwPvetF7whpra8MKAxxZCJE3cczE3hACzLheIzqzUhF7PKc7OMmJuMBOMD0+8hsfHjjE2t17OD7GswTR1Tl77lWmqOUjj9zHV136Zp6bD//z7N837yfqyRuWhpsncj3UYvbU3BrOB0OTNJab0SzNpvZHHRTfIDVh2bMorxYC8l1MIC6YzNcdgXn5yMRqsCpiktk9e6ERM9d4CwVjYE1SbGzG1nksb5CwTqIrxUeNloyOsBqsccXJ45fJ6u1kQWWKJewBiqrcm75MezBnVtClzOX71bbDXNwv31mRPfRxbpna9B3rN7EI/f64ZeCn1bq7NMeeDDw/h0Q2PGPYMqrE/mNpvejPKa2vSOW+um7D79ihvBKsHF19emRDNzROmW23DuW2eM/KmEX3O1Am4atfywbBdz5c8SpWrT4/rYEc9xPi9Oudyn1UJlGecUd65Uw3DmQHwhWS4N5ZhzvM3jV/URY448ymvPg6k03xG1jaUYsjdWZGY7FJYLu4btWvXFp1DuE5DYm63I93df3Ua/4B0Kk3dPROq217LMKbU09S3zHm2IuPgFkaA+KUhUPNQIy8qKV8l9p3yWMcpiSkuiKmHkWlim/d+J1O68Sudmv23i77/pnm/5j5aERO+Rn2MjRqAKn9RX20ZMO4zA/SlPkHXCzzOBybV0FZviKmLpD6vDRl5KSdm6Bnw4dR8bxl0ryYxtXj7nEeLAiHqaFRF17nQ+IY0AEZdk2OcTY6asseFA2E2PJM3M1/E3Ckkb/nABeUVsWOqP5oloHWTKXqvTHKZ1pSpN8lzgodpL9b4pD8XcPVvD5QWI++zuF3JC9bI0O/MkauhQX5OG+IRo+2Yk46Y/QaCxY1q/ujS8ece9f1IRDGmvnHXpBm183aJkREjLVNKENOLCzGF6SugfMJJd9BBG/3zjZhajnIdpvJJXo2Pz+SV3SoE4RFTcj4ipj6d3IJDd04MW3HIxWWpGeTVqKbT65Z0t9BJZ85MuoijeMi9Z006VQ9ryreXYpeLSeqHsKI4hoq4z2V1LnTIP+Tt4lEaa3Ln0vgNvh8arw6WuRo8yMu+nESR7m+5RnaSVzCKdWKwWFJPjONeBabj+JTfVlku8DbXfyNTvV/mKfYPuT71d89RFJ5vYzyZaMSAtq7g0d+/UK4Y6ZSyfANG90kXA3/oMd41KfOeS4caa33bc7kzuAFluCMdeZ0bTRTFMIE16nTOgj0xpTzhgPPhXQyNdh5KuiWVfEHekH/0Y66+Y51055tS3rnET41/9zbV+Ix0kGd8q4nri5gKN+GUGHlSHmN5H+CyP03QM6+xpsxaIny/0zsG+qXMxf05IF0aklf0LnNkUq/ba262ccD0FHFNDJ0L5YvJc4auVu65Wk2p70/WwxC9RXbP+d41dKginZg65hti2KI8czZvE4yUHjB5VaQ7x2tlI5ap4nJssga0arpFL/+emXpLG6EP1hTTh035ZeZoFrjPkhj++iETeUA9CQ7gY5CfZa7GbxBgPLdb9MvTkHlVZhpMfwr62fF2OX1aq1PrxEXOfMzFcS8aWCvSodAs41yVBTElgh6djwej7z98CBP6I8pr6NrE1FmxCixPhHjQCzp/kUdMjRtB+W2pZTnHLnnB38fU4BebRBJTTB+MJj//+Teto+gNRwv019uvxsU5poC0nzwxGnVFrub5TIfhdkNM4YR06uBSDa0+1RyTWlBNyoryxDaIpyivm0aTxWUVwikViPyxIab8BGxgy3EHDz1H5Pw4lBZgSd5QpPdjzl9TYs48REfyMvJJffNZ6SBSmGPq+ltN3beUJ7LSmWLAmOT88epb8JyTTqXGiGrKTErKV/nthlHHLLkUzVLAftkyZfWQcdlec00m9QH3zyfP1WaiGhiEnym6Vo+8Ez5BB+17ClFeRncu89BuqM/XR1RGvmk/8ZvAoj+doB99Aqb8AbfgvjYpTx7FX0ytX8MNHibNSePRu7KJIZN0rUNeWa518s6OIK/pZRtiarhmOqzX5OX4aEy6u3B10lFYbTF9G0PmTjeOyaKFvUW8v3dcfpuZgHEUuijkgzKUsyoaaEyh0F2d4lyc5+BA73KbYyRPJenolpiKg0SiZG+e842hFcBMK0DvevSY6kFZwFjpHrrvTpbLOC+b38iU0dd/wRT8U+b9/mamrqvuHMPx55tLrEYZXMr3k/x8SEyJul1v1+EdDNwr9bk/mFqSPSLv8KY8o77Udz/hzkKxHTfE3CgS8FxQG0+ioc/U3S3+ZMpbnAQxUYh23q32KA8tSKfYSdhg2cMjcj1+ku59qgbcmw7oe+ct5RXnS7pjUo3+wZTckAhA57udoCTvw9WomjswLD8VStkrGd/VAcJOwQxx3XM10dfz9kbxLMVkfOG5sPV+BUcpSfeWfM/U5UV9f8FKyh9beSfvuTRqmCyJKblkxNQjIKY2LCWGsVGaKl3SHXNjLjAqv4rxz5bT+OzlGpMjnHK5GtgWZJN2nnR8JaYGODNh1mxnpPMs0Lg1onzzB1Ou9aXv891Qnmy0lYPRDA0NfXQMZq11B4NBTEy5S2JqGjY70imNmDLvooYv2Ar5YhmTFx/R+LqvKaCq65Lz61sYcJrakmRqwbl8HfMCFtcmwNjZIhmRcp7BmLfXlDMna++/mv9OnfrVTiWG/h/rp03+TevSU3kAPMD2y6XzuSfQHPY1cr8nuITPrIH590FMOQb1/NGU/8mU0BfkvdYJ5YlTMZuQDhgNUy9thZBVDmI0WRBT4kVW52u4JvKA3k90lW5CtbSopq5T0inDo9/bbEvebOSRT+s/wvqHqfjZbEk2LWLqMCksPHQtoYlLT5pw2GWkm1pITBlGzwYn+1wxGN0KTaE5cIB1yHsddoWbixI4Qr3FBGNtQExpA1XA3XpOcX95ks71gPr+LRgqFKfDTROOCCsI6uKAfqKtNbKorfdKqy4q/lQav42IkfhLeVKxjmJCVMRI5coV6VZ64sRwYMDwVkwwOFyoBx1D34T9+jRt7zUJcpH0eQ2jV4MoxVFSDxiQzojDZ43Sp67tla9EZxSbaACf1Y6J7veMMD4nO/R6Y2zXS0INuCBm0DZiLmyr7VmbFY2XlhBTkwHlrUnVCHQn1MLUItMy4HmhcH+9E1OfucxgNKTPT3mUcX7n5e9kajT+hU7p+n+WUfyr5v125Zmhuna/jC/zdQi2Nqkx7nl0Unjik9d7EBPu9oma6rZzs/Nuxtp5NPIexokYW39vXeTb/lsTs9HQAX9tuNSHdU/jAw3+ZGpfPgSTvS0xdfVsD5WXHrkaOwJgnt9S3A8OxJQ7NiowuhXDoMQtV1w/Cxh+K4v6dCA01RtIA6p100HVT2Om+qvSJq83vKCvQaHJ5DuwQRytGaaJTky1m4T/MKWyiJgSr0sB9iiyMA771BOskvo+CyOJUf9xy0VfCwvyatkBcaGtc7Vc+iFMFDEc79t1+kZFjAyYQTrV0aUmPiXllclluyQNeZ6Y6vauDXCWTTAseh6TzfVskLfrkTeuGmKKcUY9o18jeTFDkhebUR46TtI15SffyHHzcBp2nSQOhm/YMTXfElP7q7VFmZXEVE8WFcRT8nbpeU7fP7nQ+K71LTG1ykinH7bQIdpQJ4kuX86U/uQZyCz8iyk3KRMYnSvE0F9lTF2J39/IlKn9Yg2t3uv/59+/ad4vvc2mZNbEJ+fT1UjAJb4+MHm1DHy8WQ277GpisFthzuGkVaDNiCmh8zjn8yl5QcM9dZCvvHcup+bKhllFffXAp8SU3tEt2KuNiYqIY3wattcs+wVF6KNPTO2Tor3mukpQTuc1eZleVdBnZO068MmW85UxQ/h8bKrR/UiQt1r0DFjleodqLqSa6t3nAPnxVKJ6+QVXF38J7fUz0qHnH+vlxpoNxcxKMEk1qjEv72cQaqmFIX1Nzi1Hr6AePAWKZ3Dj6h5WGdj9MMW0M1sTk5ovoHIME70kJ6b2b58+H8w5ep9c5nJ/pPG4DynPuO8602TaDCpY7wPS0YtOPegU0Osnzo284I0FXPanrU6pds5hmpC31laUN2/ZinRuWBj8h6mXBhv0yjZP7hKfelSHdGtfTV1NyQAKWFMapc9fRRqffWj8zmm7LmTSL5kI2/umj3pDAnsJfE0tvloC+75O+SrsI5f1vQxh+K7o83ssYyJjsvh9TA20/i/WJum9f8gcxfRvZmrVuVuUB8IPeYd63W4s9XiQORgJyuR3Ysrb8DG66wv14rubUw19BEMcvagm/2AqwYhqrp6+OY/OEcCMiR3ll9TLVR/pnC/z/Rij6ZJrcoTkTTod20V/fT8yOao1E3Y82iOujjVTDjOIqVLM8JDutkyae+rTh2BAOnEuyYuyYamDuRLE+O0c5UpflwBXTRboHboF9QB7acG2r1u4Z4XLZaoRU45V7TF91Jzx+W6RwdclnfJgRN7xWVGNqmW7Nsh53pj4nOwE8pkgpsIz6ZQ8zv5k6nD12vWGjHQHHIO871mT7b3tvAKVrqimA40yf2VeMwhs3kVfcNKFrTbTIX0SU8m3XcukITGoT3UX4/gucr4m5wtXd2WjR1GOe4dV0jB/a64RJw0xdWy+DuA6czDpx26uIlNkP0wdTkmkqemJxjcMbwy5aZJOv5Z6A4+8/pMpaa1YAqeDEMg7EXKxSefEVAep5z2+GePxbv47mdJ/8fxoQ+//Q9b7/d3rKO7LeIIq/H6YGu3XDmz3kzt64ZV0ynqcK8A6GGOw+hBTH1crYBjbM0y6F9IJcSfGNs5nhCL7vpmyH0MLdic6Z4n38LiY6cyE8OjS328yronrAXRYXYipfXg4Ms6XxNRG68XoGp0HValjZz9MhXbLlBMQU5M+MXW4jgVXeO3p8HoZY8TKIqa0vbTgzr0cud0vmBq4ff2HqXgsSKe6QW5DsitijO9LqrHNvZ/ALDxNSCfjmHE3J6ZWa+mjXJ0qTX7eVQhf5STtnjJr0rnvF6EStYlJGSouuZyR99xQplHGVObqpGg8ut5qhqoQGRckTAl0JssuyssXc3lWZx0uV9JFGY8DykM2eUUngR3iOfhLp4QeLX906oepQNZ/MkWxaebA6SIcbJ8QlfPHThRwMUPqAZ09ff8/mDLnq3br3jkxNb/p5M0X4GP4FPR939ecBHlhiB+dEreOJC9dmDsMXnCkfByW2W9kqjf+xTVffTD5L6Gy/k3eL/xKqlmWNJroX9b2D1Nh98ZzeZh+qQ/jg5hYlnROroIX0Ass8ordcdzuQ0RMfcx0iPg2X5qafEIT9A1s0R9uPM5hSUyNLoMRSjnkudrl1EftBl08TPrE1DvlBox7MkKF00fOR2cjgQUjpnzn6Why+qCaUirooP/xifFvWTagvvYY5bXdx+i7KS2IsvRMPWGQa7x5Xypw3WpC+aJw6fjeOckKYozpaujT67v9EE6z1QT9pxFpkt2Kdj2d9DCsBhV52ach4FgQU8H+vOb8rL7tveoJfZ5zU0zdA2LkfhKAntWV5F0HeQZ+WFLeszgZqaAXCMjVhI43ObXrHl6zBrqnj4WpsIgpXhCDYUr5SPBJe21hTnlSaZ0FhrcpMZU2Ts3SR7jCxHhsc/6OvzZ0r/UGXXdLOnU40fGONEqJbqbT9/evOek8S//UKZFsiKlEM4mpnePn0tqzEKpvJTA5LJF63qUkprxwh+LkHylPbnu/k6mB/otrvrrxD5mj+LuZspIneZtZ2HD1OY4A3r33nbz39S+mgs5xhC5QRlZxSjXEjpRX5CQhndoBeZmz7RmIj+CV89PZpvyw0x1Ug5vHVTQnZprOcYhuDziXbjvPNpLVDvclP2jSNhh5ufgTolh3HoyjCENYzO0p8qbjaCK4+DZY7qaDiq2Jqctm3oDz1sfoF+OIq7epG+DMoxPiUM9z9UkvyQ9TEf2f8cGSAxQRtHt9LYmpW6BCsKqqi273FJH3EnoG3ePNwzQ9V5Q30hApL8Eeg8d3zYX9PTtQ6WKMh/lbaqq8+g3lMcp7AbZXr6ody6A4h11MwaIa7dZXhG0zpnx5aagHFfLbwMW5Tcgr10qTqkOvtz/JFpNOQ7r7VmDBS8k5om4MtB+mIIMV4uK25eq7o++PrNjg/sRcer9hQT1HOT7i9hVxcdlyE1a32wyj8lrkctkXFax2JqJfUw/hjq+F8Hw4HNWBuxovHj2E4dLYkg5/jnS+wjL5jUwZ/V/p1PA/u/3+f52j+LuvT53H5RjV6tKQN5F3CzIzuGE0VDwXqfstIOFjYmphuprYXsmfa9uE+i6zIuqLRV7AOC0HGF9GLyaPPDRgs6RMfTDaewJ5h+vwvAdD9O6Pdm53XNSQ+faOdMQ45D9M9fvbANXwSEwlh0q0fdzC8O2QTi3vVFNsuzQxPBWUx+KmrMG5NUPk2Thi6pUKA7R+J8P9hUpE7sUC4bXPuxi5pFMqGTALINHDH6ZkflAC9il00LPDiL5fRjWauSUiJkFFeQ4qhHhi7UlXv2v2w9RUWuRt9Y7UONrfP5nyy6tkYnPLE9Df5A0PzumYCzlZIsxtjX6mTMmVMfRr6KrOhHQhUJq4XFsGU9NBWZ0pH95L3YL1TZKXLB5Gu7c5MXWzdfuHKVGefKDACGsM+iPqEWoLCcSO7lGE/UZcnlONespSzjCtA2JKXwLptFEhUjfyubSeTMDAET76NIZMnLFEMGrLwfDAj5RHDfkb9yIbDIfa/6ug/xtTI+1/LOb/tUzV33SMqY5vTVXB0IT90L3hIfc4+fe7T/lmTUy4VuNq8h5xqsFTRvlgviTvwYY8g8ct6qPUVsTUpBc2cAa77atf1MSuR8xMh/T34WzEidmMvMlAJ+8T3tMDV5mv6TBflwqDc+ee82tlILxXpoXeZu/k4ubPbLCHExPjwiWmdmpek96ZQxTJONRUXek66Nr0iOp1y5nq9PoWfJ19BwMudhoFdWKq5kWI0e7gc1Xf2qdTRlUHY/tBxz9oqEZrWboovdlV49nMoDw5MWL0r+c145eZ77T39A0xoJf9yRSVIuWn44GYmq9pPGhoqGdskiOXZj+wYWDmY/QuL1KyjvOl79t4E0yHI5Xz5KklMLlnZEe/kWD8uyVvPAm2jPJXNtBwyuuKPfTaRnXJt+QVnS/AU5hr9KrMZTIt9BC8m/AwvtUR4+shje/3c6LjeejE1Hqm/6lTycf1OXf6GumS0a6F6rXn79STDhhVuy+V41ET6mjz37hv0mD0i8fZE1P/0jkK1y+HGMXfN1dFuDKABZsb0ttw/sNUvlgSU7P2GmrRJX8+qZsJynVJ3gMj6ruJfuuhv+BPKrbarsHmxFSsW8TU16Fz7hzGBunckpgyNnTO52FD3qc8HbhkqdbAKk4lirS6czHo2ZTJY3r//8ZUZ3gckzcixpV769Hf3zIDDwn/iyn6/AOG+M2ZSO6Utzy7ZWpW7KhvzzRiah8GGMRfn6l8Rjq2iCsT1b2IiPE+1WjJezv0InbN1cisAEwgpry1v9JUb0Sff2qyIe7xIHOen0h3Lk4yRXHxRa4ePR5CfSl6uHdXlA/vs6sNB7Ynrxgm5JVf5rmC4YO8oW+AIu95pfGzbzQ+wWzBKf/x3IDOot0L4Lwe5P6r51TMH4ZL9N6w5fyTfy3oNs0aY7d2mejvihD41PbwcPFDGl9B4+uqcopxeim43PYob91i00XVDen79tq95Kxn5uG+s3RzfpjMiSnLdkiWBenUOi1/J1PmL/PU+O/Z4/0ft4ZW6dJApTpvJjIV6VCexqRTlwFnfOMRU7dVYFAN+MSUuFINzfWQ8sqq+oupBfd0DK/ySf78GlYwtqwNHvoHzPlZyxu4a3tiIFgRU7Kdu8YN5S2vydu9oRlvqKYigcodElP5lnQiKesJJvrK4eLtkfc5L6hGA4varsiHsmjX4w1wH51DqmkAHUazYYoUFc4a17EswJgHHZRHsctV93w2iSlLoZDt/UxBTfauX7Z57KOIqfH2j3v6bltMS3blPGkqCza2HlF+PK80mU+/NtzGIY3P5iC50txzDZ15NiUdPItc+lkewjDSv6j6W9Ldzjqg4w2oB0SrMeWXs0U6VXct0sXPSnHynjR+ea/aYMhvXBOHFTNAtPct/5GnfnSqT24OQ79L3nfFfQvud8NGMfd3mnDb+6XYiXQofOjUUxqdxk+cOpQ/I1ZwlRcigwYqF710Tt93a2t/MqXaB2UIs5Kko0M6PzK6kK4OfMpXv40pQ/tlnjL/IfdP/d3Xp/TgM6C+nbw0EU+jBpwvr8irvXyNR/tZAreKExPdl8u5PtQExELrotyeyHuUFeWJa2+roX8ePpk071UBz6W+xoNdY66KBZ3z8ds1SJfOvqaYIqb2O2ND5mRATH3a+3vOrzll6ElwZ9w8hDbcFTEVLiOHKzciplZTTgyMTM7l50rM6BeD8lt4Jabub6ogb3hKUJ79c07Bh/puuuYm5RfYcemfSR/M0FToLoc+E2tFTE09JEbnD+rz16oQsIklMS4eV8bHgWHBI6hC8q6nVS7iHnmv7wL/ZEr6NemO0ebJ/TaiPPRO2vGImjdyo5dqynoGFtivYETMboipfehXMD2S10zwqrjQbGLKC0h3eJqR7vov8r7VOrKopySD3B2/6oyN2/WE6pY4lL/ungnTjkVesMx3mtSOgPCNDRf34yzU5LugnlXMTlOM3nfSqXFN+fASU17dvyfEVGEwB2DQ6lozJZ0ajef0Y5+YdivnyEW8LX8nU/ov89TkHzJH8Xev99Pvqx55B/eVqyAc1jAz2RWVPfI1GQ7P7fUal5gzdZerdJkLOF8mXUw314jJ+kw1ElnpF/dGXWuCmmcGxj5boVjEyPl+xWrKY2yA8qCI0S+IAqx5tkE1KKgGjR39vut5HJN4f8vlM2m3jGm9n780HKZYTd4nhvEI4+eQM/UdywycbdVHFCLkqtpDDWk43GO0/Zy5Or6pZh7CJaZugpiqLsRUktQS907qaWLa3tN4OIfkJWeTUOPejpjKL3KDaWNeNHVeBiblE8pfsWiZqrZnYqokhsP9VnLRa/fHSBxBeS85Cq5MjSHcB/BE/9ZPmUj1BeWjvjsi77Z2ibcjvX75yEwMk6ViIiqZgHe/WKPbtNcWbrdch9f9NKGaPw1yz704GbN4u5/h8e5o6uGdTFjWgrxged7lvEeOAIKwcJEvtTCXk5h60uvmWeh+RME49kRCA9js2vPnaWp50BzY1BmiHHI6f8NPj5h6iTXuN/MjV1dj/hv39zN+fX1q8g/ZN+nvnkt/H4eUh4r0xYWoVhVk7HElnRJ+zu3dOflh6tBVlJGvjGqi6lw76MlWJ7ZLYqrjeR88PNOafi6MBNJeuEI1vyF5JTOvAHf0926nfS7FPYGsvXecvEfe7g1drhhlarz5lMmLG+fvc2hB8N130Z2EDpOlOFOe8LQRui/STblY9zLIEqeHodcPmbqMiwoqw4sxHt+Iqc6tMCAbb9q5dn1HGf8+03+Ywk/Py+VtRkydeDjCfWzR8XdvVKP4KtcYVfUll0m8NKD8JpS/uqcVF/2SvNcsJ6Z4vBWa8i5+AetdRt70OxPsh6lu5NyRU0Skvq8UeecOG6JaGuS1ltq3gI5pjTGZfaXGb5SJIFbtvlNvRkxhj3T81HO69Hn5gHk7x8zYfJ/NUTXSyfm3/hgAQ/KCQZ0SU7v2Hs4fpvRnyHl3Qz3JL3sWps6hYOoaQAKY1TtExej7TnvMhu06pBaU9l36PuPSgsEsWSN1R/J+3VT+xv39jF9fn7L+KevS/2am/F1Pw2TOX0y4xyHVgDG4krfT/FwMMtKp/vPdx0NHo3pAj2oo3LsdjJRLffKkqBef/FWDKW5rruAehsBcXKH/6iMTTPIahiGnv1+211xxSkyFKa6R4n2a/zA19FcepsPhjanBnXRiMG7vLVkvN5oaNlPyPpOWKXdCeewlewmljaKH7Q4NTJXtfuzLURqhNODMxHZKXjC8/8WU1LdfHWq/3afp+vA0/j72AW5nGOIhOxBTq3VBXmqXrjA1exeqse2AGDz9xZTqeDMLeIQ9jMaF0ORJECMGtteUE10wYeQ5gjcOr+ha9j7nXaYaSGE8RDGpyGsNz98MrDsx5YEpNeVQJqSeUqwwcdp8yPbE1GTQkI6ZrwH/8X6LWzJH/3l1cnXe/MWUd2E7LsovMeXpLTPl9C+m7Kxd+6RlxNR9pYfQ+5hblANF39fccBs8sBDd3tFlqneTFvTN1kdsgyP1yO1vZcro/2rebzr6r4UU/1/nKP7ueb9gQ94Nxf2pic1+mEHnwS8YDV7E1GI8E9BzB6RTg6vLeJPnDnmnQctUQt7rWVONeGnnhbyHNdX0tRI/TKWhhkyiQTq1Fps+/WxSEZ01PYEcyXsEg2/KpS1YAXIekTfZuhV5x9Z7JRExFU36G41vEmJKfALq+/6BjqeyiaJuCjqGzjjQVB7oBbBdLyQdzE+a8FWRwbxZUg1PxVaT6YqY0p/tejfv6nE+ji4WvCcNvd9rRjW5V1SjWy2iHvA5XZiy4qCBsxAK1WpKOnU4kU49YmIqePSEJqwPMUKmq4ui/HBN1CXlFVHWBVlRiDX1NS/E+HHQzqMG5LX8+JyB/6zIu0ZHmUsWU0/6gyn+PHMm7Q3loV5dDdFL9QH3HK1O2Gou5hh1fcqTk/NHB02FC9Kp7o6rei0c6MVZuw7iGlJ+ffAK0qScID8uCiblVISwuDhbxK3Xrrd0iakoQBcj807nj696xNS1+ZMprhvz37i/nzEc/upej9k/ZF3633196rHafsi4vJ65WnhRAq/T+EJ98+pzOb/7Aib3Rw8PhrHTFMTcgXM2NjGNjiEXckpM6RP5QvG4PChTJyHC9aUvMXlMianjS6P8dNeoJpOYmOq3e2jaylyht7qmTJ1e7V5h/chFzxtVOc+WgQGmv+mg/+1vcnEYnAzo3pfGD1N81u6TdGmEjrg+BLkq6nZv49cnQH8xPOW8vunUAw5shKjrW03Mht92XgwERo3ucYGjngmnQW1gTPaWvNFCd2DgP21UOCg16SbXGhZTYsr3PismoUNMs7upYyBWIhc1n2VwOWtdjGqXU/7qk7d69esTea9vpKn3oZ/BafU2MIgl1fB35Cdg9luvudpJqnGbI4xdx/5hSkxPf+QhyodisyCdGphOwr49HfAwtYipznuqQ5PjAvdBRfnwkOo2lGOxxcPVDpkY7alnna+dCVJXyin/bun7m4/KQRnuvFzcbxrA2Qh36M1NOn++Rd6vj9UK93xNOiVm5e9kajT+1Rpa9g95BsHf/vypst3BW2lPpqZk1H6YSl9nn3EpzwJmMmiZkjuNW8f2mQS79prmYUrn1G33kIzf8yfKG/VMMTvZNkysbImpqt1cfmJegLi9eyjvmk/5qAf0/u0+tof4mGh8uCKmgvlzh0HVrTiPVwF5r83SRFGUm5y/NWLqgQMDo0KRdyzOPQF2RBoYgkVMnTukS/G2VJhuZsRUry7o+GYTYmpC+iN68txAcdE5ylQRU0suyVvukgHuZwF5R+7T65P9ibyVocqcn5JBBZ/QIa/YOa2Yuhn0+dwwdPTvPcHVcUe6c7q/OxiDx3PpWqTbpKYpit6HGO1sLyGE3tUgnSzJa41P3wS8yhqir0rJZe2Srm0L6jnBYU35EEJi4jmpdXSjw4D5pwcx5S8MoPGYOFzO1EmHiWNRvgquO8YzpOP97BIH3XsW5NI55QUM+HCC4UjL8x+mvJDyamz3PC4ju12bpXCH7v5ITL1Mypv9VWZjyMuDJrrf8jfumWmY+q/mKNh/IaX/q+YousbqjTz71hrvLCM6J867JC/yIaa0xxdh7k6IKS3e5VIo6suhorySJnuqyXTcztWmzwdF4uWD8yFZH/ieiSnedYip/TDPYN0Qk9Hs0z7r5QsChot2z03TSjSx1POEMJZbjES3YnJ3WTaQOOMxhotiw5U+ozzhPjVioN1/nHce7XMrHskXI8sKuDqFegazyVahG0YnLj8UIaDpUJ45NHybq7rj16DXhY/yE3lMPYyeAclL9JEACxkPbGHDfDRcoFt2Si61ZFDA+2RLPCzQ1nhkfcx2nlFDDBakU7t4lkB/RzrqrhtONT+j8bBtK0a8xQHnF+uCUO5yOt43I6YG7X4afTCG1ANSyXnWyW2oPoJ0PBE+jXer44OD2aC/bvqaq6/I++3thGGEsdPmH68BvOpzjBceednWWsN41TjkTQ3qKbpJ4+tu7Q6G9qBd7/gmb3h2zA1Gt6fH5OzRriO5ZVtU72anie0FDOh1iWk3jQ65fAW938jUUBv8ao4C/iFzFH/3Nd+NjF50Th51zgf9mwMda1Minu+UcX3/L6aUttrlYjsiLzHwAtKp/ZH8/KPQbLh1OndMrsVdIz9RWfDpkP+X7s3NhdbeZ3qcUNhKVzUxFcwpd3gHXKKyh0ku5JFTH/dW5GUen6smR+TLfpg68GKT/zA1VFSj6bMm7/iAuYBoon8xnMyJqYwRU+F02OrK9sTE/Msa6Pcpzxw27P9iKtpMqcbKyf/FlDpXOsA73s6R33olU+twkIG9IK+YDIkpaVekU8ULKW9OYsH5wSZG6h0zMemdOFdDzgA6IgswWA0Uly7ZY+hlfIAqO5MuNOUshDcPDTycQTLeb0jnITXa505u/FxqO0Z50w1fiIu4n/vJMQlZZy7+ZEpuyEKACmzSrbtFuhuNdQu2FXm7qJkSU/aXZSCqrIOJe81znmjkZZcHXKPwHI9xc8ot+B5NYqpoqCeuLoUOPWHT+B+dQy5EoP/GfWiH7QN9/0emev/9YTn/Jp2qjN4T94uwJl16RTbILy/RD9tniE17ZwfW7fqEQ3+w40KvcqqZQBthlIlAU8aIauS4PN1wvxN3LnubgQnvLnmVvadczrc6S2C6nFD+OT28nB93xFS6dJbklbZJLifHPITcHTqY1N1rLtwmqOB2fI8xMjjpVKXaDSteQR/5ub2GudRLB+S1/qA/OwSkk62X7LqlIF3UM01pkryU/BJT6U3bcm5+ZhXVnO1hej4ieR231MEZFpTvCgw0+VwVAIJP5xjcnoWmTmKQwPlsCYw3FjH1Ao8Y1KwveoO0fZbqixihIGmSV7Q457cneStWmQLl4Ca5upulAdne7f8wJWREr++5aCAvdpKJrKTXb51sjmE7ByQ/grxbfjTuKEfbvuYfjDpkGbb7PsnBRuPofBq4fk3A5MhIp3SyvFB/ww0x7JIu7m1iyiitDvUwyHPxPRd/MnU4CGyf4XA2QTsYNL5++1AIW7RMTdq1T6l5oLaSwm/cM3PYM38xR9H7z12++v8ref2v1SnfkDX1Teuh8WcUASyMcYFcfSjjfkLfIe9x1VB9dzvKxJVmwXNxHWFa9KhP1i/SranRqdA1zDt5KfOqw6lHXsXd9Iip47Fdt73eaxiX7X53vRkgMFYv8cCmfzE1/5YbTLLkysV+dC1+mJKn2YaJR3/aQDWmGg0PGunmH0yFw6ZBPo6IqQQFmSrvwzFY97JcZsNW9/y3gYnJt1ym4luBeQWPau6CGkWmsoHeAtq58W5A+Uunvv/iKaC4nIpccjMQ0NmaHMM0s/Mfpug1pIv3O9dEOqNes70fx6i6B874eUc6ddo1iILlgsn7tEf5zWJ90pUP6fo68QX4o7qP8bSdN+yH9PrP2ySdureT6dtJO4djt8+7ipZ9zVtNKU/ZZ31Geah9BsK9mdY/TAX5bJtLo0Pe9nEviKl9HXARhDS+GzBMymfjnMb7Qnmr7OlrDIdT1ORnT0yN2l0+RZfvuLwudGJqXZHXveUHJu2Z+J1MDfRfzKX3/jtU/6Y5iu3be+BBXz5yWVaVCTf+KFDixqMaHc/Id9gPDQ8fc8dk82z3t2uvaUY5nWa1KKhGjNPwim58veWq6gUNjJKC+uqlvZ6lzox0JJto6H5f7XMLh+T3LR8WmA78hKtwxAWc5GeNOJ9cmbgA5ZlV9RhhvP1uiJkb9WlfpxpNNUW6uZPE1O2CDcaGpTSV3ouQ/r700XNERjX81hCM48PAWMu3TF31MwnRjWQSZz7mPNpSzZee0DEOyDvyMwoLTurJKF9sCy7vRtDe19s+pzBr7JxMJ33+E4sPesd27txaESOfiFPeO7Zrghe3nHrM19rhfmVwprp9mf0w5Qvc5eosZgIeR53y1YkLUtF2X9pS1ZSPVh4xtVmQN05OcEIXXPJ+f+jUdlRMMfh8NrmYc6+G+9tmeBj3iKntlHpAv1OvcT/vUU+RRvu84I1uonDWORcbD2xQfVhh2LjUQ7LRzADWSzaY7qc7ri6PogH9LGj8YXRgYn8Wv3Ef2qEx+MV+FL1/634UX827YxzfHkweZ5UBMtjkyOPA43JyJqbkjn1Jp0zy8/G43Tco4QbK64r6pGBam0eGJQa9443L05ry0BwF9f1j4zIe9pgAY/WmPm8VFGH2Njgwqdt9bGNzr8l9+/v9/rPCw2Jz0cTXXWbwfR7Ju10/pFPH1amBYXfQw4M799p13NKGBpOGPs9t91xpdPr7xdxDgZeMK4PsDVw7D6phYFvGmUNMFZ3Mpc+TyOXxXtawbBydeoYVcKmUZoKIOjMU37hgfDMa2ND71D7pFtptfpvqIN9O065p5bkqFDE1XE4o730dX5P+hHR79zE3GJ/OPhNs2t5HO6fjVe31JPkYUx49fJM+6e5F5HLYUE86+jRE1Cja63VT8m6fSbFvn8/1V57yinCKfOZvck6htoLJwZ6hXHy2nOAnneKBQTq0ZwHjHUE9Ky3qMbqzLGc8jwT5jKmxQt+4IOUlcTZgWlUbjKb3HfuTqSPpJEbfVBO9QfEb98wcDke/mKPo9c3/+vevWkdx25Y3jL/2XZNhZjTw7WpnDKF9Lt8LvsTUc0JMPfvk563bzITLcGxgVLf7K+itFwzu8wLxmVea2s0HFRhfYkodJy6T/UYT4D4GlPF3e48yt9JtKM7NHL1Xtdd41yKmNqm0MbbKS86X6TUhnQyIqQ6uNSmdTw3Z8N1DlK0X7UxLyvguvBG1JzEVTQsB28cUUe22GVMBp+OB03WAcU5MiZHuZ+CYxJR4tntOvt7zGtYfR0Mv/gbsh6lqEs3Qe+wKJs3zEv47UytOOlV27Dcm1YXn3KVvAu/FYIR+DcSUOSJvdRhZlPm77XitnBLgmLx1TNiTdCEMfITmQl4zqDWRiwiIqZdse8784jNZn8i7sdTmNF6rfu4tdqRTxs2yEKvJJldl+qmgX9QzDD97yoenVW7ADIkpVwzbZ5ceSeeHlT2mvLkjpooJybLX6KRT3hJzNRj7OrBFtkHvE5HPYEO9Bl0lNP7raZqLw/W3MjUyfzVHMfiHrEv/u73fSG0r8hLXey7d1K7gOBnklD8+pCsd6qkQ8z0xVbd7jixvvgG9Nq/I+kp9suJUI2vxyTE5mBWXt3X7XI2IvIpnd9p5ryoXYPeuX4w9w2PcKAT5/bCiPj0q97lcNQzB7nyoJld44WpXXkP4HvkQw+mbzEwRUZ4YBRvSlZegmq2f7TVLvXgh/+SKapYsFnjdHunQpNPuBzGb6ZA/c8ova+ZoamL5BZh94aJ/AeQi+pQVpMrUMCokHf9hxkyYTSh7yF2R50r1lEFQVR7yuWVzWTHSSbW03si3Xc7VMvX/ZOowvfq5XExJtw/r9pkH5F9z1e+LBmLjoaOrtpQ/6/HMgaFr9DCZbEXOby96fScsGCZ66Gnq62kJ+H6xpZo/9bn77pjihyk+32y4CNuHlc5iMcX0ftgymZtMJ+9JzKjTRuViWND4jsZIXlzv5UxeQvKGD27b6EcH6iGXmMbDflmka/07+QzLKWrQRuTN4yYhps61/hv3zByavV/plPEPWUfxd++ZudDSKx6M+M7l8mRkgIvjGf09elxt9zOANGUfVK/pNhfX8VcHLdoMqMbn1CdvKdWIpskzxkezYsKNBuTv0ST/vx8TU3bSPnfdcT+YHB2PqSGQTgU7IB0b3ogpreEOPDBaojReF6ZGp0DA+OEa6I+ztSbs5lSB/uDElF8S47zoWSDn2ZPsn0VMSU75bJhFLlm79VFTW719/u3l2Mfo2TK1D2cZwAfp9+4aueoE8wq2Z+eL8rEknaU+YcB4N59g+BzlXBonVf0w5eWNzVW0IaYuSfOifJNwLi4j34E0ojwpU0FMkTcm3XCJgf3ERSaSTZHBtbzq6B3SHeNTsoiQG7WO6u0KrvKyZXBInQRPVjvnwnkIxy4Nma/V5P0CXgt2jooJ+hhvOJ9MyftVc5jS+RlQPmwny2FuZStMXgvS6QGQD4jqZIgBWu19zk/S3YEPNuXZC5I3XJFOuTxcY+wvialDrdN47igji9hIuRjP4DcyNdIGv9KpofY/FvP/Wu93+nwuSNV3Z6Ir2724Ti4xYkQe9Vn/C5CpBzH1PGxz3gzoHPmwH2DabIgp5rfe5xSd0IP42u7xv0ToheRVvKbaUR/MSYfQJiajy5gy8zchb6JsB9q1R3v+w1RwPS1I95xSE51ru0eKtjEwnXTXlD8Kqqn5caJjWKTEuLYr/2TKfzwVZXRWOLAenLZ0PKNjLtc9yjvWlJgKV7mTc9OcJSAG1o4yvEU1vzi3e/A7IVG2OFOf/4MplU8neJgsc85hvEBYVxniwXrbjE+upxoWWfbCg9I4k/einQfNSUcP0c3nyvRJt2U7D3o4tfc3hfT1YDrJdTyIDXmt9E5MwRk03PdCwVS/3ZfWmlUzdPmBmOrZWghTbUx/P2OkU/UmEYw+cIL4MjZMbdipoJ5hkE5dJ8RUcuUNREvSIW+6VpyTFiFcGoO8snc7az9M6VNcEpM15Uc2J53y0Fm3a4a3mhqP9AK0E/U0uVymXO2d4jfuQzvSR7+aSx/O/nOB6t+03i8+RyUKfXjTlD4zEKrH5PTDlNoXXwuK16bBw9Xa5uq+J52quvs+pp+bynnQ9ulg6B1Ret6V/HwvANi+sxnGe7UjbzRiDsTPa4P7lU/e6K4Li3SB+nRcd4kpv13bswtPc3QNWebyngcOrHbLAUbagbyfSQH7h6n9SNLxnC66CWFQ1BjfXKkpcSMvuXx/tpS535Qt9JJ6wO6xb/MLMSWT4zcBaIwdxtctMeUnMgPjWH8wXPTo+Bcu12E2cjroM+rzHBcLC0pIEJONazO1O3rElCGeGN2OnKnZk7zc+84MDKYdn7zVlphiK42OLzOpZnl7b8tVBRoekoi8sv+a2dC92Bri4CyYuCkaL2dvzDAxo/a5hTsWQn0fND9M+VFN3m8ukgm6o+VfTM14aKHyHUcTsa418Nw2SxTYJ51etutYbq/CwCR/njV52+Qm5CksSBffpFPu7ttAcKlWKHacfMaoIqa+9Bv01CZlcrIUv5OpnvmrufTRP2SOAv7mPDWho0bx6N1yUa8MG778ccKo46PGY+FTjdWsQXV3tpSvfGLqkD/66OntHMEnoBrxvNUBvdnjkvPL4mq19+tMKV+VO86LPp3znq998DDP/2LqtKFzutfHeyazR7t+sIrIi0R2yaUlBjZsy8mAvGZ3zVU6pjyh/CvVaHMgptwJmLCbUw8OrxExxQUxtb2mDsZ388ikHZJXS3oBMdVoTi6mLjFV6JRXZDp0NXXOygw6nbBB37Po+L231u5NnZnoZopqsix7BXRulL/2M3epqXRATF/q8InpeEk6VerECOvkBorq7XPh2vT9o4VL+W47Jl1cWjnC+cuJoYLyi5qszuSz2nvr+ffANYHfdvxOyaxdf+fl4tR6t6/DS5RZt89/5ihWB7eLZAM3TJjnTwaPKVqI7OtofMDoeIs76VCgTRSXiwfpvBSOgQetOGv83m297NpcYCJnrffb+w3sM1zhQbY+YzAmb/ptEobhvktMveviN+5DOxr8Mk+N/yH7+/3dOgU51XsUvG7k95lhgegeM4xmG8zlaEM6Ve/cN6rbgphKSzpHyidvJftH6pN/MNXtTqmxZ+rCxfner2CT2eRVZtjO3dqaA9vTssHIfWAuVj4z27lehvwNeyagzwGu9Yp+RlkyUe2uAOPDoI+x3Vlzed54fzIlzAw1ke8KA2plP3BfujJXOCezde89N5iS42PiOvVCWG/a/HXUHMpbrh+C2QkdlD2zXX94LROwuskb03JKNbmuWQ3jtxih/96fc/FOShvmxApGp8lSE0VOTAXSqBGnU1/7YWqRkzdNktRnPNoRI3GjXTHdjElXzmJWw2q1+aJ7uVEN550zwECvvhg7c2LqUp51aK7WFN088zj/SA0hPvP9n0xBj7zfTk269HnWWuPP2fRPptTuST3isdLo/a/mEikZkfcNp+16y2VGun4b0fHLGzcgS3CO3uruavzSpeM5rk0bg/mWfMbgK4ipW7sn6SJOND4OxO9kyhj8SqfMf8q9838zU6vj84zhdFppInoudVhT40bB+5Qbwvbe7fq5eePhMt8yyfisAWf57qE3uJGf90zKV69h+zzcuC41edldQvhEpoVhbBFThk46tFwPiEk3bufFjmTnUDdnGM31WONyrwHsw9UMcWMVmtr3LwY8n8RUejHXjH8C8j53oBrlsviLqcO4vmNwyiVXnhQAp0O6QvftHjR5Wln0/uASU/vc4bw5nkPQR4J0bBUTU741T0DNnTf61ZJ6QrZgDeidor2X5HNm6vaCCgywdxhWrU5lZ/r866N6oDeEdl38k7yltzgOMOxWlIe2SD1Gmscjet59xfgp/9oA5fKL4WawzaXe7iXG6uSD+2vOyZt1yIs9i3qKgfWmvGoj6drnQvEp3GGfeZNbjeyTaV3cb7O1pljnk8CxaCYYDQPyssGc15C+igW6zFdMqFNuw9MNByh6u3Mun13ysvXGIab8hHTZ+Pg1VDUsket8S+drLRL4Xmj8/f4tycUkKX7jPrSj4S/zlPkPuXf+774nUTnDDKV8V7nyjWXdrgM/Ysgoi0tjNTWhkeTND7naMrHdnf9kKjIPinGn3Q88DNOYamRX5upb921YZY2FQu7J+/yhU++K/j65tvfS83F7feVO3vDg9OJcZBtiSu5W5BXde5GrPfQbmPS0PoptsmZSHcj7bHJiKujf6HjCpU41Y8Ed0/OamHIvYIEMPMoL5uDA5euE5O3iJenalzmUB/OZgPoNDkabwiUmvr0Q7I79wnh4V+xHp+6+OSAv6p6Z6O6IyHgN5BXn7jL/YWpwKx6YRqWf82s4AwiLzQD5siSm+hvqMaf7O8DgcVty/nhMqQeMxx/0tCXlF5J7+n6EDeWfkOc8qYnBYVlZeIg6HpNbi3QqgvES04lBOjWdUZ7q3a8dynvJOhfRkJhKTtWEGKlJdxcXVkF2aK+Zz26SvPpFs0GsKvLiA9JZ/go0HVyKoOhZhqvJ/d2v4La36P3HB/IZfFAQUxuYomJZksu5p/9Opka/zFOT6X+E6t/k/agKjxhPq4qrjb+soD9+HDF918j54PoxoLdfvkinNEdT/YT6XpzlpFPjPvVJGmkdKG1HeOgo8m5lQJ3nvS4mmN7GbUYft+u2p/s3Ro8QuRhm5Pevmdk+p3AUE7OX3IL55ElMTeyCywYuGRT8Td7vPf6LqXfDvphoKelczYQOe06Jwt0viKmd2e7HPp3buDeCVJPjYQZwOGyIKcgdJp97Ykofmht0X1+Xq5GYh7Dp2k9M2Im8U/ebV1DJRCdvFZ1yvupTn3/M2+c9RUdianghpsKtuGN43vtcDRbtvrD4HiB+A8pD0eVcQ3LZI6pDZ87EbP8BiO7EVHq5bLl8FpRHD5FB3tc/cS5WXjtnoGcWxr0ANXV/UM/5nPPJj/f7mUs3FscOBt5jnSsKqwl482UXE7UipvoLrSIv3D7/qvck73tbMhvycdNDFazI+yU7ylvKa+a431mky98lHd/7lPzJlGrmLVOr9llCw0nCuW8Wv3Fv55HZ+5VOWf+Qdel/9xxFtlgdkPe6V8rL92UGggfkZc5jyriLmWeA1uUvVMXQ0eSaE1PrXXsNtlNJTTznpFu3/jakmpkXudzcyhpke33FvW22Gl/eSYfWo83rhyk+mpJO9ebVFIXmxzlnSrNgdSytdp10rnEtWiA8vWMPk9t9pcnNl2qq03t/8DCy6e9Ppl7DsEhueDisJVO7T25S3+4tEPteytVhdazBexKDPGh1Kut/EUxd39D7Oe297HlPwCv5P9ydX5OiyrbtP5APJgoKj4KZKgrKhEz+vCmgKKioqOinvzPL6r32iXvidMSNrjh993rrWFUWQv7mGCPJzGncwV+cQxLNOa/Zc2W/IR2xfSm6D5KxyR6ZCuLRrAxXV79g9sy9QsT6AeeL3dhkVpf3ILYyua5jjHnl9njaIKo1peHcNFHXEvUFiZjIOR3lYLJ2WTzBMzech2X2bli7bUYQLE5AwoGBOmOYXQL2P95vNHQMCLau7NWTYj4cEMxXohO5XB67U310KtK2qFPnc8mY90rwegbsgPms4uhlB4KhmeyiLmsh6pSqNFOIiiX6DO/J0JsLyXR9Q6YaX/lBpnSi/mafb8/6W/LUH2bqfJlk4GXFuQyNQZwwfe/t0NsxoGLy2qMOLfkdop3UqWkyrtl9lhLwOwLHpH7EMXU0OpE8rwJ1pi97r9xbgXX3qqH3OQ1QhyyTPCDxt+jv9YM8l/ZcYd66njfovVxqMtSYDqzvhxKZ3KLOfTHlRykylW0trNPnuAUwFGQqPAg5t63VEKV3ZMq5YyafNkccY2mcUzF0RoLF/dEbApvLdd2yL0eHyXOC1AkydZ5MBBOu0oB/fIRl2Jd7AttB0UJ42e0pn3Sp7F2jueCvRujl7htkqs0N9K1nP+BiNUem7vIsAH+19rlY1ng/dJePIWGeRYWPVo7Zi1sLwiGYP0/6y2D9efKE8GBxGg7kmZtlT86VPw+yf3eOeejSji8w3uY94p1HyNQsJzoINVmgl3OshI0OMXrBai91d1RW7D6X+6mOSchFWXOT6X25t7+aHrjIe+hldyONgfdiHsbVVVCxjm5PYI2VgYSNwgR7UYH3XwkyGrqZ+MHz0nVl+Ls1tOP/0HXp7iPcQPQ4n2nYj8+CbV26RZ3aox9nxUthZkmQqb08x+c+edes6nsENqMNMuUph5ql0T4ET6xKEnaTULDgSGVdnS7L6CGQqeF1d4ecRvJ9Sa9s2VvItTeujUwpboB5bWvoAMNziXnmNcHPc1IF1v3LvBSehXmCTHkLfLRDpuwZ6tTTZWeI47sgkfOWuje4M9j6JOOiWHkmW2Yyz5TUIcLaIFM9K1lAWLsejqFrD1g10RqIahJivtlh3beIgszXvJBntry1D1Pb3QOZCiNkSqsVZCpPAxrdj8jIehajju4Mn4d8N65YebgOYXIej3h0fT9rBrxsIWuQKfEs5fl8HYb5rVigKp96yOBgyfH+vOSZoqsueuPDa1XAQj/0qVcnBtDL5qZDsJ8sePh++4KtUmqA6CcOiRKdFuxRYL3bvq6yptBfTIkrxzxYWGXDXlpBYZMLj/NuLyiYPkqmkK0srInXRBGsVZHpjdJLCX9n4gfPdtZ7xu90avyXrEv/0/N+x3i/Bj+hJ8JfyxiYGalbyBQHmSpVq2XdOUWmDprLOZfn1ekFMhVMHlgnD0McI1N2FOB5rMRnmE5c1kTIlH/i6N+/mLK5d4fN4e2VH6bmPWP0YSrqGoHGjhNlgGPkcCDRwUId6XveN1PhaIJMHRP9CXFRoW5CrdTMtOszbND5lNGclAorS4tCBKOUhOa0W1DviDoFPe6UYvY4uOw+teew9Wy5pvceuqw7FDfMQ92Q82uvRB06JzfYTPaF3LeLOrI5t5i/5GYOXj5QJ1+TpJZnRSNTmyXmI9c/9+SZMKhTUxtrzIgcXuAcKoNCWe/gw1ROxnItUewbrFkbDxB1HpDIOOPPP/uyN6n7QqY6BL3bMdqkwA6kT4NwmH0zlRnKgoveyfpm6kunuGagN7VGCuqU2sPrd+V6y+exJv/OVDZiyJTTok6RzqFgNGgm4Kt91KmLJ5kaKN9MRWGk/CRTau93a5Po3/LO9w8z9eoNYvRiixMPr4Vqs7y7yz9McTpC72eNn3fY5oXLw451qDBvqcjUzA15NF/hGOlDyMHz5fuR5hyaTFupHdh0CTKVkLfBJubsDsnd8UrR13nzYSrhsh/tJhjLflVGHwKUvDIUbSj3QnD0eXtkKgr2mCfu7+c3U1F/h0zFO3GGrRCSKY0ozHdDC7zqmGKeeXVN2tiYZ6AiThkOxgfp/dgcouFkRUQ1lPuveNVAOKR4/SLlBQt65gVyFhY09AdBxrqikX1JVjMaXtfItG+JGvjk6ZOwI5CR2bpUsGbIdfZfOnXKgxrwOw5Kf9xbtZTG8RN86+ASrqiWxmaz7P5hSkQEf77YkA5EIw9K0a6RqcP4EMHqNvqlU3e20yGNgwUyvkSdsivZe+fWQd0tNZ6x8bmm4G2PgoQ7De9vD801+gj3QEM1KmtGGmMMm2nXoxzqdyHPsWWQjVCnuD0QwNoCvfl23qSlGPjVTzKlab9758v+aUGg/Scx9SznIYQD5UjCw2Nmsn5RbiF/a6grh/DVMrraoVfK5LwTT7DuFeXsjXV9gjrVGaBfp8+eD34RYZ0MVEVhXlt2IHNl33hjgc9cj24NeG2Cn6dm6PfFADP3h6naeCvsagkFcud2oFHTZw27T2YEvEUy51FfewnW3dIn5O0RdTOeI1MVaU4QgiGQ6Qvms2rmmxCp5aaMpqdOTXmITHlb7nDhyl43PdnPKZl1v9bjIVPqyLhBiD+G128hU0YKR9j2lF0ZMrnfKSkkU9CdUbFfIlN7D2r0mrFPhDJERoal3Muhdn0csx7WmN6wfwCrt1BLL4lXLhUJMpUUe9SF5PrSmCLPjs87ZlCGNMGf11WO9ydCevjlSUzWGw85zNzJL6ZeKz4Eb2MtaGhYqFMPrzQgYi/Mh6GDOnU+AoVsH6L3nbKxwfZT+U75bBwoX06QqYfajGGdMtTlrEDv5y8zCvHm6nJxPlTIVK53IXhoKd6fV/WD56Xrg+FvdKpP/jni5X917/yfZmrQrANI188j59q6ryEDsxz8/R39+BdT8xaZiPIOeo9Fjs/oFe7eENndkAqV4xjpnicepMpuz0OLIRPng2MArJ6Y0Zs3ervuheDv22f0IosVepNij88U/GBdcns5VthwYrwg07R9GeqqkrBSR++WdtQ556cOjqkvndrawiNRAKJit7uGDDhrZGp2pS2Lzgw/z5WMOv27oLZBWvDmpcP5bhjYLGStDXFgr1AXlNBm2U65Qi76IQ0fAdb9Yd4e0HtmOyqWO/z5ZVIvYP18oE5pr33CLnvjDOvz1Ce82SEjdU9H5i8eoI7744Llo0UOtgZ9jt8KmR7unCeIxHPLMIz2GnsEcEcGDr+YehdxB3jtAA+zEL3xOjzBh6lA7F2g78wbQuKukKl1YgFz9iP0gk6DTG1eNGGrRTuGjLwFEaw6aKysxBuypbonUXXGfBiwCpmKAtmzwMMauFBNBsl7hkbx4DOXtdTrwrq9pTx6v8QPnpeu6+Q3c+l95Z+p9P/NOYrftJb7f9jr4VrIRL2oCL9a04Y12TODTafj8chc7Bu21Jwbej/bleu6xxmLkvgF0SpD79GlqFO27S8BjAAz/uQoClYbqVw/11lSTpb4zKN6doO1rck+8HuCGf1ZIgOTcs15pL5bNrsx9JYi2tOwHCmYx/qoFpkXoU7NFNQpXUsf4G+X8hymofz8SXuEtXOXTA1Iy8xCQa90ZQnhg1XO6P11Q6Ys1KnQ3I7Ry86yGeqGtUIvODrarKm1C0AaYsb3lhTz0rbYgtiX21Kczm+TbXm1gHiynZIwkmudLoP2BEGx9MvIMfbyDMszgVATQMKrXPdudq8xjDtFj0LXxMpTnOgD4usDvfLqYSlsaikNJK+x7LE2QC92msnzCzsP9LILh5rMWxyWQLP6l04ldDQEf5rNyYcp+64OYX0znPLD1PTJxgDtWpRhNAwUFpfmC8JtsCehtyVYc06aBWv2QK87mmENjKlGIehg+ArNobBZy1K8/8NdSvngpPwkU0bvN+98+8pfMkfxp9/5lq/eEhJVqThfT6OMrc5lhs9k7nGxG/sN88IRMhXvXBrNxziGOpV8X+QekKkgwDESqXMH66hecD65CMFOHap/mBLTAerQWvfw96Mc/f3ZQW8SzLBOb6+zNRWmJtejyVWhW6ssSn4U3GD9sYo6OI7mNHQY5olbjnmMz+foHbnsrwRrs4LINQSN2A295KvPVIh8ltDo/DI0eruc0SuGB4eKh1xL1LORqXCbrXjkFT3Gqm5RQ1JrgnBT9oMajYwMdVnLOX86vsY2vWwOwaA7LXnvhX9/sZRnsPQ1HzM/eaG33aRvWPcdzEMLG+/H/hKgd2O6UgZViH8/7uh38P0ueq0oxJ+Pe9kNMn4PeNgsUTfYaYRezvORqZ2c9zwZQxesJOiRzxyFnpMBRNdmTqKCWC4bKbshxN4N82Eh94bYkdz7UTTIVDPCmpV1kxZ9wgCZCvyyYGJuWpCQxYpEg2eQsEjOngRv7tIPU0+PdmANJ8yfT+sndcqQjRD/Z6b+eT3V+++o+P/W+035fAHRbFtK7zR12WvMMxBrBRkouNUwvixxzG/WjlyLgxlevzktRMFFlNGuxjqYpJc5ZAvZc9mf4jM6zXQdwsMV88Rxhnlpv7xdIcjX8vPkO8u85d9MRb0Z6lQK4gx5vSto5Azkmfob8oLUPCJTeYt1+jUf3WEdLlA3e3slY3knKcGbbSRTKW+YNjYV8CmJeTjRMuWbqWXgoA75B8Y6VMwgHVyQqWo8YWwHygWvb4PeKdaQqcGlSCAmr4xEycxv5dz7HIT+QJ0ycvSe13VyRC8HPudDG3XndivfEM6eUEYzDces0l94QPMbITDaZQ2mJBWvV3Uxf94G+HnjLVw/TEXt8Y06r5c6xJXiEX403hrb874L0+WwRz46VRbpAHI1Rp06nF4uqw8xMuW6mA8H71Iw1VMs1MGV4PxSYM1q2gKfR+TLFZAq5i3QXBPyQbhCXT28E7Z5oBf0oz7WxNGOIVPgdSB/vTaEnzL2gz0IDGX4m7n0fv8/dF262tvPcIwvShp1H1OTDfVRCtvm5WGdd62aRTPnClGMTInlAcfQYH9uYQtPeX64jXniqE9wzK6aHeVqQg30/wS9WBbLeSYXn/nyql9gXRzx82J51jM1CHrD/iQhwpBnWh43Rgm+gUyG9MTR29HbC8QNmRKPBpnqVzhGN0WM+a7fw7w1r9sSxGwqmQLSMD8xnpB6IirD2zJr6etQ4r/7wYIIS+6nmkzZFPydteKCTI+MxaeshoBxrAlOFzPJ4anIOZpFWoq+86oZ2QgbYIc6FQ0x6bGx7CydWmefis7bQua66gvr/h54dOU4ZrOq68Ki9EjpTQdZQV8xuUP8NnAMV4B51KfGFZKd7NPYfyBTMxjJM1mYV4bWGZki98UCJrNnj4Ds/UYn91iD4KHKdwmdl81eAnVrM+yj7qYnAizvCRPSkyJo6OtjuW6iekKyXCBTXQO9bH1iJiTT7YqHyuSQsK3mjiE2r+jdjZc8I1T2vMv9ZlNyz/1Rpvrkd3MU6t+xd35I/vA73726ZhDb6qGMHnqvZasrMhVkpkfDzgzHWDyh/zdTQXQQch4JdYts9hPIhm+5hrWgLUtGTx02jGBG9874zN/z3RU8rYf+3pbno/cCxwD+mickKsfvhqVNs0PvNkYmHU32HQyQKRj3bBLtdjimBwGO0fRZoU6VQ4ZeLcpKWE9UXkaWgfnhlJk3/P13KNfkNg21l+UDvejYoXz9OpgfpjbzzopGra4YrOm4ZwCK3ikyZN81N7J9iAMTx9hl9CrY+CH3yR4fv5g69IwK85Dm02hdISPrjvS+tjzf4l7imHXi4QLGGsbR4HJyM5q+n3Lu/IZei+yRQSupL5DNNZ/wzDlkrDvHvPTFVKTIvPnF1L/NUdhzTwMQ1bzk4QCZKuajAfADdWg4O3BgmlojUwNfUO6lh2+mOC32ZWTaZcbcsWFC0H+uOPfbt2DHe2VBUErvl/UFY49eacDmzjZl5KbKD/YgMNT+b+bS+9r/PDnw/+269OH+NQbvXB1oVJSTirXKE+3YerMi3JBrSPOEX2ArEqeM+u1YMHBuT9jyG3qP8DxOmJoPKIRin5ecDmjFXo7cS/6iyJQi9+8cl6ML+O8MP69ZoQ6dZ2cd1nSAOpUtDw277UUO/oFvaXjEGM/qya4FX6tswqm6d9msLhvw9ZNHIwhEwiq/kOc6GciUqZYV4znmo6AvM/tSd2t6H6cP2BioUyGsA5PlW8xgQTtcUTF+KHLtU3GCKKmxJqxSrPunZbGE9W24JvyevBLGL+4M8t59yqPE3QMrl6iLHkd7GVYleuFb99lCiLRzvnweBAunkQ1WrRAapEaTUL44Nx+mosLYN0xvmgtsHhufRE0Pa9L6WA4hO49kL9Au6nh9G8+/59KPp8ylbUpU2D4tZIodfZvVeqrBuu6iTlUvvD/RpR5BdLtzgjqI3nkxsx8Qr2DPxc2Ucy7CHUFuo9cVcfcA7IJXB2D0HRKt+/KMUII1Lc35hofzm/KD56UbmvY7ndL+dQrt0PxPWkNbHXL0Ciey5xH0JoIN7+kGsn65KnmzsSq2ExSZ4j1k6rQOBJu0+hM2G/ReobXHOm3rd8zM92vGw4TThIWpN4At9d0yml6QmS/vly1P+Hnzq+z/25F95LvjpOSj5FCzt5EkwItuTiNhYGbv9ZEp/uZ2KYbXvc1uvRSZsm30juuZwL8/rPb/zpTdryvIlT4nYfU2ajrp7ZCpHTLFdxNkKkwxY0SLw5JEeaNo7EyUE3jCQKbaSPZks2GB8A2SUsz2PrB1Js/09JfIlGkjU3TelIC2DUgkFGRk38W8xk9Hj0RxfwzMrLYzmHftN4Fn4yY05bsGspn0Wr3CRwZfCdYUe4w6RWtkCrbnAY7p3OPhvcS8OegE8+/1fl956h+mQgUvjq1OqFtJPMV8eCqJyzojNoJMqznhxV7WpNB4QHrp4vOjId5/TyddCFY91OUhl2d8DjMTQmeJeVgtBDK1O6NOLUcbzptT9ZNMDfTfzVEM/pK+8386T93nlQG+VRQkGg1DxnLb20C83K/kvlK/YkWrIlPR0+HRVPb56OxQp4L1Fr3Hl07tpxesi2WU8uiyKl12f6NXCSaty8PWRm/3PJSYp/xQvh9qZf/fg65Dpq6QqUvyrtjArUKIEyej0VHuzW+a+Al5HtglTw/IFIzjBkJ/i97xi6nXUdvDxlI5j0YJ6qJNWAGpeQ1ImCdZRQ+X+A5rc7wow+huoS5lyNS6WiwJ92OmMc3VjhBeNMxjmoVMDbcFekPDjIkoLui1PB2ZSlOpU93al+c6odfcZBNkql6iTj2qGL1v3pXrIU3UqUERTGGyPCFTxRh1KrjFN1hb6JWjaPRqWOdo1rBu+34ZXRjmL5PQAfhHOecyPso8JFa/mPrSKSU8q4DQzXnY5RY+j5WuQg5zrBHpldofpnJngjrVi95yr4lcZx9d9+h1GTLlF14Xslh63dJG5nuhbQKvWwfz4oSZ7K6nQ9RpusHn1ec/2IPA0Mnv5tKHf8k6ij+9hlZojQoiagoaNmuhsF72XMu1MKsyWqwwX5RpWcM2nDo8PHUDl+knuZ8qk3vBwcE6WBhMh8D1NpTzzttggyvRQExGct7LxDq6UEb4+9shZmbnRhLmrrwhxNkzkX3YkSnz3PiwWRwxz6y644K5IX8CqMiUyAOs08aF4hiVuhluUgbs2qsLyPQ7Ws8Ox3wWXasMwvM1oFzfGgVVXa+BdfJelNHcfhmsI886AposiZhYyFTwSo4QDPdY5+sA637gFxQSOEWooyfLZLpvIGPBfUrDiUCmCLEP4DscCL+pfs1em5FcK5UhU+cMx6xI+5NvnQrWrqC7hN8gGSW/mDqOtBog2MqzrXO8X9moRKbuDuZV8Tx8M7WslV/r0gd53IdodJ9zITxkKk5uKqxPJn4fhZc2a2zahY3f5yWf5uOanZcN6mJf39PoeZRr3XcOMuU5K8prhtc3XDbI4FN3So7/YY1R1SGEpLuhor+nP8mU0f+dTul/xzvfP65T07x4Yx7Rdzxca6JggZKuAS4J+vEhtzD/oGWByHORqX6Iz2gxGj0gQkNOeHvCMbLitgrc7CeEc4p1dzdAptZiiN7nncr1gEdkClpvxSPMLJiHUA4hu+HQCy1yKJgyV1yAB1vzqOqg/y8DD3XwZdk83I4tmy2b5xXip4Z57HGtXDbOkh1s0fvQUN9gfjhu7RiCxMS80/SajJ42yFRivRdcWO1LY52NScGbH5Zl5OSKwu5HpYJ1d4l1PtBwjOrndgSheZV78eegYU3QJhDDckqjTMO/n82NPWw3FvBoIayaXRpkPt1wr4x8uZfEn42nMPZyZIo9kYnJzrlBvpnJnnQqeudRJ8H81k58Ltbjt2DK5Yn3Z7GR6w9NZOqhL+zPer/P/qms9vqoS8mcRtfFizH/kH4zJV571KlR99kBEScca8xY7gtwkxuE+WZPw4yWgrUz0oH0LPtVKfoBvWKdjABOfYfzFyk1dt9hnlvbvTXqsv+DTGHpH5D/bkD/O1N/yd75P/1+Kjy2d0iery0PzS6zP0xlvSd6hy+duoxUZMo30c8vm7HLisHoDkE6x/wS68hYtRYvEE8i+0ycZF/A11kDMGX/pMkswGf+JDUEx/6K80uNddToPAewxhBFuUoPFYsOjY0M+Oi9xFy+o92gDn7pFPf6WKdfg/MVMoG6Ga7MCth8Wu3kPCN6Pb3CfDZpaw6+MfAInwojo+nLQaZK6f0mBjIVpozi31suy7C8Vy2rE7sCwRKsCeoFx+gqRy/kj3T0sosBNKx6KRNIXjkyxRRkCt3YHvgsgjLSj/uamcf0F1NM9j35x/t5GRiClvnsCv5bjuHRDHVtfBMn4PMN6tSlQQa9Ptcw/+yQKV2X/bGkTo3uzq95v7zv9CGg2pzynb83WeHM+gB6iN9nbxGb9Wks94r0UKefM6xZg06B9nQ+2mMNO6KXrRK1A2HHxe+bb/H6TGJ/MyV8jSJTjxh1cttZl2Ju/ShTiv67OQrjL+np9qeZulyyM6ynu4yLvcox8yZ6gnlltaJhcvEz1tTpGbZe7dBwCm+XJWe5n6rQOeatBerKOctwDD1HYSkm6pgxNcW6Go1nDhHPEzKze87OwK0SP283Qr9vn5ApOPSQIb5Gr1dSdCjerBPRaGC8ahZy+oCsMG3OyXL/zRSM5dlm2VhxmVe0O8jVO+qUofCMnT17id41RF3dEyOhoYY6FQu5rvtU7DXWi6oxRMN6yaN+IVq5/q2CMPDw+vUt6lSSqQrE91PA+TsoCob+cAIivE9IuKeYr5pzUcC6uQNHXdhL3fUesLk8PC6uFHWg7jymsDwM3yU0qwxou6Coq/MjMvWlU19MbaJWnsMbyXXySax+mMLghDUnT4b29/6p6xuZKgKKDB0im0SHCXrRW3vrQzZG3Q2vLmcs+2KG4eWGoVwbVsTtDSIdLzYiSSnnMbkBUSbkWc4TZGre411YzypkCv02MsXUAUTVEnVqcOI/1ytHJ33ld3Ppo7+k7/yfZspv7B2sbzX661GL+WKgPBNIZhtk4EyshL3uBL2LW2NGnr/GNrvbOGa3R9l70w8DYBOBTzK1BJf5aN8wNpdexTgiU7dXUDCncM4QrffoRW5XCoyviTxz8hCXorMOMjYMnjrk9UpQEXsWsMELvaXXNW0qJgPfZPstvwAXOTJzeaGOXneoU55yQZ0a9vjX+6oJbGKQZ0quM0HpCr1XNDksKH+ayNREGPTDlMiVqmFJidcbXzp4vfVQ7gnM+APSAnWID1khGCQtA2HlyFSbItPGMStg6zrA+XyFjGwE6ihfjT0eim5gf7zfV57yDxF6t7kYXWHt93AMr7s+MtprML95ffSm6ysyGMg+in5nuSp5JucYzOXW/qyj+LzztRXZk9wgNuGrjol5MNv1ULf76GV5iExdODEgLa94/VftXTARYU1L9lAQXlxKl2UB/v9o0kWvWzb4vAJ11wG/5g7l7qlUWDN0NNgc+Zrz4sR/rleOTtT+7+YozL+kp9ufzlOBbUYQHtqY8mA5rtiyRKZ4PpHnSej7hJFBKZmaLEjo+viMsqPaQFBi4o2CnZyziN01hPMUx6TsmcG8JXqVmFcO4a8B5iWrj0wKW57Jv1axju7GmCcgnsYkXD/eCesVozd6I+rz6Ki3OJ53qIMJe/5iypnNLhDnBDM3Wyo2U25KDnn/HZShBmXCxmfawTEULEp+RPdFp0+KTC3fCxq95FqiIxZ5iIPbkkYTG5lyUnGA4KThmMQcyNg28U4QL07odS1emOy9rSn4fDkhwiKYZyoDUBeVHeDnTZCpy3P3gHg28DhfeAeb7QenCdjv5F0Gi17m0tP7doH8VKKud96YR3s2VOhtH4C6vEedN8cp6tDztiqFaqNOfTHldO59CobqutR97BTITrKnXFCBwebjWQ94Mlt8nTdhMv19NiC5ppwKIfNozOwrbKiDTO09rIlxXuqwGR6xhphx8M0UuHIdxvxMW9bATQPhPDG/5n36c309dKL9Nk9Zf8ne+T/NVK80HEg26OWiTJ7j+qVTUFeoK1XrY6ZOdifYru6LMrrQ4FunvpgKp3McI08TVpCch0sSObyoWD0fYR44C4eEmsBnnjWj07dO2VP+zdRWvcblhyk+0mvILBWZ2Tqty7rrWwPg7WwapWz/zZTQ16hTk33FPkx5T9m7U+1zgXU8RSb9HL3irOPatPtAnRDXYE74srBadkzAArGcLmmo71nNTqP2AL6VoHc873GMqp1dDmnvil7NvXs1E6yiAIvlpBSegzp1n0kdDy2gvPdE3anU9A5b/ezRcDZ6f+vUyBfv0ud3ZEIlv5iK7vvXN1MbWwfCB11k8KxhXuKrdsVDQ0NvXFrd+WeOIghmBlCouYLX80SmMmJqbDoaoU5pMdaIbSB76ulnHaKmRJ0Ght458wrUKVvuC3BlL9jS3ekQQoFMJdPDN1P5Sl+QaDGQTOUzFfLhYk3DyCQ/qVMD/Xc6Zf3z33/UeenNA/15anc9zLR3UFj3ymPwSx/9OKstwYbD2xG9zx4zMum+GbutbjfY1HJMmhXq1sRTTBCVvcC8xZ4aGw3Ru3iwd8rwQN6YdyzUOa50ZO/MUJ6bOsc8kcx3MReD0ThhDiEbCJc4ZvhjOSpYOEWm1t3tDMeIVhjsbekX2HADdaSRh/yXF3RI/L0LeKjukSlzjZ+/WW8mPLRfrkkVpiNTh/GchJGGTHV8ZoE/26NOae+qZtsJGqWgO+I0uslzmzovPUDZHODfO3R3mA+nyNTWzJCpvESdXG60LQRm4JFIuHIe9E4xr+10j0ZdwPvxlae+mApeApnStV0NkSP7PF6X+4LRrlkC3+9Qx+c1jnGjxby0PuSo21uBvsDfPeafvR7f+6dCR0Gd3SFTi22hMTN5KrBOywUVx2tgsNmE6MCfApk6LMYZW7wVrDmDfVGKVYH5UL2UQ9gU3hJr3hHz7Wb4NMDP+YKI6ZggU/NShbg4rak8L/AndUpXfjeXPv5L3vn+6TzlROUd1jxdlGLbPGX/WhqDd8+RARajTg0MgkzNUvm+J5R9PoiO3upKAsKHiswTuf5AL4H5IyLZ02ajSdmDdHDHPDE8HzJWpPyIOnPGz2sb2ad+pKuwUdR/MWWUDqxX+YSLKevWdNzKtT3jzqwMOw16HzO+1bDNA9S5aU+Y+COyScDt8Ysp8iSY/6yNRcJe0Zi0PEimlqhTom6RqaWHTIXpaIl5bSeqD1Mee6F38mdY9+eLG4OoXVASDXuPljYD9Ip5605K3qTIVG9f/2LqjA+J6e3uDkHva97OChjrp9sprB7XN/HWBHXSHZQ1JGKM3u/d8zPmqkoJQutAGXJ5fnpfT3uyXzLm1eFoXH3mKP59/5Qj9zwqW7vELwEaGx5SBYJpi9/niylzMRuCyFao0y57y37JTQ2iKJEpb4r3t3Bk79Yvr+sW8nkFngGbuYV5mIVlw5rpSIUgjpCpQp5l8HNMGb/NU/QvyVPmH37n2+nMNgBrmxFezZ+MdZtnhN5vgQyI8oU6YM6QqYWGfv5k4xhKDk9kqvEDEtUaPrOgd84gPlOrDN9tx6BJH5mKyht6KWN4SNiDjY4Q9VbLUkQB/WYqF0WM3uki39eMThrM/NTkEeDIo7N4hzp4zGZl5CWY0ZtufAY/ztBbWvic2CQQGYSnnU9CJSbAJsVuBpuTMMqAdXSNPitygaAfzNGdEvnO9ayZwM9cnnESsIpFqVlgvsI6Hw3vY4Md+uMHWMplxMXs8LDpbZyMIZUHnAuu4t+/P6oc/H7mlXx0R6YGD/kOmlUrzC/Nwfww5Ro+of6ENpineFrDeuvjGAbzlbHwVZew9Qvg4cXA+3cNHNTx6wJ1qrd6/ztTn3Nos8mTQDwY2jzs4x1hL3QmEL42qLuhg9ebuukQcqMnD/u7IFNHfNKQZyO5kWaMOjV4jAbgCRW9bo8evpkS8yX6jHJGGna78b48RzchIUl/kimFDH6nU+yfZRS9/6Q1tMH7NoPc10dlpFJk4osp706XPKp2e8FGeweZsNMFF25/jHVbxJiJHxTrZIrDmImcz2Ez2BoEHdmd0WrhKR+momb//mYK5k/0968lPvP05vXB944xFYvqINjT6q5hcjxoHGq3yejglN4g1BpkijzR+/gOP0NwvSzLyBhzg2UDM4X0PA1oqCwxnz1JcAc3inrU2+WORtWeZOoxnpdCiffI1K4xIe6+3JI/n6xgJ8EK2EZmQMQuPxhY56cBmBgyqO/meUMvjrAgI9L73XQ576aIHDa9BL3xboG6Y6UEa8ozQqa69cv4rPdz8KsSUDeoUyBrwLYnewi4zT5h06k4wOaK2sSzK9agvSPPc++o6K1JGBSfPGU+oz73x5kraOct9xHvzjYX516hMCpQt5LlDXVqtpX9eff6ELzgit+fAOr8PIEz8P654BwzHnrRAUGm3MmS8uDxNllp6DpsIfkXU2Hch42fJOj1nR9lSvltnmJ/yTvfP702CcfbE9g+1ngQBJ2EUvQFH6bEy7aAsVNZyfMnkKlyKc+MpHI/1U2OSW+JY8TZrQYwNl/IROdk1LQznSnAXc2hfDAJEuZq+PveaIJM6Co+8yXc+rDN8ohE92cAzFW2DBaj7EWg6aXGhymvRKZEoLYayzg9Q1i8lyUfe6hTdpWk4J8fOKbeK+6y63Xrw5j0nsSzFrpCV4Vkao06FS5SZCrcJyMIXrnsZdNV0LsNlR2IUycoxYO8NfZM7h0YVeeWBDzvZDRaI1NryDCf+VFrsP4avabnWHKf8dTK2HyOOpqI0aoMk47s0TA+fL/z9XXHcOk18c6QPp7opc0WmbqW7gGihexbSGeoG4MjejnQ7yvKbzf0xrH9/s5TH6bMR/mGVKtRpx7wi6nwrmONcCheb3tVB+hljwEXmT4WrB1nZ8jyScEj3pQme5a7AQizcQkPTNmXxXR0SNxqwcN9Wdbs5qg9gKmWcEEd/nP9p3Slr/zmzEyV/CXr0v+0TtHxYgPL+06hwQxHHu16TgT+Kcc6549e6K0muwq28w5mZN73DaY3o8tHpzjVAnxmz+ACy/m+z2E+bipq+CMF/OUF88SkRh2Kt7MSUt5HRq9Hzth6fu5BkB4iEr6ucq1TnGtgu+RB/XqTarTNODK7cmY8OlNTY5WhniAuZb67TJEpq7I3kFcWer93iUytFmMTFuWoId5jmLbUTZ41+MF7jrpa+jXLq2wEYhT9Ysr36x3E9xSvP17jGF2s129w+oM7D8hkmVGrBcxf92xCI+ijTm53GnrNNvF4uNlYCeMZuQL396vyo1NfcxSf9X5fOmVPkalN81iUvJP5CYsHxh4S1JRvpvznTe5LfmA+3PlB9pmjmEP667z0qeK9QTz6NuWJaBXmLXZv2IYzrBFnua83rMsB1rhdQD9MDS/uCbh9K7joVtRk26fs41gt0OtuNXxeVxrrsK4srIndIanYVeM9CG07Kfld5z/XK0dX1P5v9vmqyl/yztf6w0wN1KkPs+XxzYPRMGfUnukhbF86Znp4Wi5zozPmAaYiU5clPqOiK9cqvQysk2yMTKHBOICpsF4Jlu0WVJwJgbzfQ+/TA3zm9VovwW+myOhtijr18mP0QeVO9ll8yrl4r9cDuj83JOjNbgqdzZGpdb2YcX4h+LlkXJ5gvVpLL7rkGlP37Qaiw84vwxclyNR4oMFcGLcS/RDq1MK81ahz4zkPm5lVs+Vd78C2b7lcPANkarC1t+DZnuxz2OIYDTr5A5ajbVP63Uee0fnGNUEozb+YOjcp8Ih4NMoZMqWm5yukE2/F+evqayz1urPPHAV4emZT+nZQNzoujuGLinnUcasC8tgAGl0q1PnijbqzfuxQt5dTOccg1yZNZA+CT+/R5Vp/QdYGNo16t6JlsYH/3ly7+H2eV3k+vef8YiqWZ6eND+IEweRV0CjaBQZj5lmD9VjFGnJtLfS2HPNXttUXNOrUJTKVoU56J5Lg9+uRn2RKG/xOp3p/yRzFn55LP22nK1Sj9k0D2uvgkyyfIfBUZtzi+vpmKqIFPhMUCYNdTHr5MBW+DKzTiXXawyLIejxQHkZG7yv0Llwp5f4l6e1ud1pC0G+xbvae6E0WO9qDKFAjHm6P42+m5l0DxzSb6xp1CuebqWh+xTq96t1OsJmoS85vjxIZgHoDyW6DTLVrYrOh7fdhRac37nfKVKGv/HwGbxXMKa+eVsUmpTxrOl67PCwNufc+hm+mQrcIFHYd5HcYt/0b8efxvaA3YOa3TvXlvNvqVaWQOYNfTF2PKurUpfzF1PK9msFomBLqmR30frPz6IQ6fV9w3ifIlFZCARDI9YijGJkyRinWnHiKeSo5H5LPnsRFcPqlU16PvCAQpU3FKoWWbQr6hkjrzXkUmW+8H5mqQbQ1UKcTB33A46wdkfFlQcOb8jYYjEoNePJGpniAz0cdOUNIrAqfX15RZGrv9CC99xMaLic/ytTA+M3aJLX/l8xR/Ol5P1vvr2DMK2SKdXObHjGMo07tXSJWjW8z7+kgUxN1TqLmjmPoPN3VEJBpwCN/j88sIP1vprxdYhSU5/IMlIXcm6AesI4ufGQyGy7x83hzMNhT9mX/0qlIHaFO9ZW7AsyPmhJWLwd1ypldYHtdz+TeDWRK+KhT3iZFxkdXqrAs0xLYFhYy9WS/mBr1RjcKrnvT6LYsz7C9WHMazbevCr0S6UB4CVwaNTZLWJU2OaDrk3XeQp2yg94dpqJq6EenLhdzJOcTJpSfNqhTzwlsYJvWyFTCkZFEw5oCswcyZQHej+erbwO7dgj9rKPoH/UTbGmKTL3lHE/vKAoIfcyCYn3AmjRYztDLNbKP4uU9Tj7e79PX4ytPEfMszw6AGTI4LBpmXuW5uo90TkN0hS3zlJsGG2vik+i2x5q1XLMjJFmCTFkRMnWoHRW2k7FkqnppH6bWuYVMDQpasKv1xDznjRPKN235c/2ndAWV6ndM/Qsp5X91jsL602uT3o8VrJ7OiwT0jkyNVU/A2t6hrqzSvc2CtYoZe2TPCR/MLfRCPV7DZuAGlGt9fGa2He3BxZHJg2DUFFRT4zfEEw8zereLOmQm3gGEtcHMbA7HBrMJx2eqJBHnk+vbZov88l+YOimY19aDy4yGqyHWacvmR/Bz9I6R2SEta/fFGtIcfMzwG8I+TLnh6sa9vkCdmxSSKVcytXrvC9Y5PzuwNlpkisWKYPudib+868ieAuOg/egUe3dvxCuuy4oOuTFCnWkYXucbFDbiyFSgzzwqXA8ZYeKMeVJcV1R05XrCL6ZWtkX4Z70fDZCpdV96rRm1BNt1bcxviYc6xdfond8a5iOhRMgUdN7io1NL2dMt2ExddGTproX8bMxI+FwjU2/HaWFT7uacO7Nxy9btSAOxZ1hTrv4B2OFUVRC/sx0JWRloLBp4qjxPHb2uRZH5rpyz2CjbBeXrihTscqYEkss8JmKo05/rlaMrhvo7nVL/kvPS/3Seyi6nJZjHBJmyMmRKa3WBeWiDdS6fvmwW77xvpkLjYqFubHDMRsMI66RjIGP5DpmaHG496q/2mKd8wt/gPbvIVPRCHUrz9ABbU0WdOo+wjorGIxB7k4jK5jc2My9LBdzzsim9a4F5qh3pFwiY1KnRA5nqbpAprheY71YmbVnY1Oje4ikydTdLxqLrvg9Ld3Hjn/dTJ0UyNdrLc5fQt7H7/tyBoLy7VHDZx8KbQwbpY4beyQ7G8jwH/5spWMyRqWeqdgFMyVT2QKbOV3ONumOsiNDaFzDeIvOxnq1oWOu+wjre6VunPuvSuXI7wqazWMhzjuTPm+0OoCVeGbmATJUN5qOk7mI+LFbo3b7m0r+8nz87y3X1S9kXZLqZlfz2hobNc45MVSbqVGcTNJgndWSmbf2Sn99Ys5xugd66eu+I2EyQKWtEVMhz+xdTNJtpEPcrfH5JgLp0Ocrz7r0jMrVMf5KpHhn8Tqe0/9A5ih5sVjCqA2RqXGGeuqhYQL1bzy1Fx7PQLa2cPUSmMS/DabVXmH7Sz7AZXpGdL506dKYFTPMTMqUtjIqq+ewF3hQzerR1kalFh+xBrGduGb0u+Mx5P8aMPsxDEta9A/t4P3u6+ZWnhPesAXr1FL3ivG1Z3yYVRPkQdfOglw0LWBFDstnJPYgnbrK3cUedahvMU4+pY9ANTU+QR5ZNhDlFpjrn2ADvYMszTgYMmDgZ30x9dOoRhI+P9/N663tF74J08fdTVoavF/59r1XWkA+nqzJqGh+Y+pD7wez1kkSPt9+y5j62wZo6hH/2+XrF+QgZXaMuFEPfZVOebCF8Gx7mQ3k2tLDiF2y1G3rZdCvP9+gf5uCIV7/0+gfMo0PFa0FQdVaK9xKZivujFhL6/MWUded98MueX0anAzKlKqyEmBU7wify/PlbhP8/65qoy8Yamf9iSi6qJyI88oxdPDlHsk7iMmrD8ieZUn6bpwZ/yd75P83U1xyFafek95NzFFoZc+A7ijpl5BZj69tIMrWel+Ike+cciHynaWQ+jvk+6tbXHMVqbMt3rjJP1U/M2HEzXPCwDPGZs7jcy3OG8PPc4xj9vYqZ+4sp/ryNGfPfewUWj1vDP95v2n0is/3ptIxYB72PVZwrWD/fqHPj4y+mIBkjU7cpMZlVDvrgbANkyopuBrVMZCrjLxvzxsIv2PHh6BDSnUPCDD+JsYObgq8zrAnOc1wjE4M72Oqq4fgRy5r6PjKVvfRfTI2GTQJRh67KsH/du+gVaQ3pgC+JsGc4ZoeLtw0j/iblh6mptsMaoGioC5OHhXlRQ6+ZN5bHBbdQ17uDFHXqPkIvu5X7pr+YWo3pr77z5VR9QnAIZzw6FmbNylv5hHVk4/eZVu+aOfW5Dx6XfeuXd9T57VYcINHXyJQ9DxR28mkfAtNFppbuS2HuiqvAV0u5rkSjCavf6hv4SInL8H4sf66nm97rK79556sO/5J16X+aqa85io/3+2LKD3cc/KPncn6DPWObWkWmxss5jy4xMnVxRif0Nie//DD1pVNmf6iQYDNE76fU5xbikY1MFTvMS62NTAlFQS+ic2QqJ+Ub8rs8j88xUae+vN/XXPrn/ZSSnM+YP2ZTEooBMhWfyTdTvO2Qmg3jJoJE9qEPb1ZpMm/V6YM92N7KIO3dNPqI0Cumj71dikFf9i7dOahTQ8cp+YFVcu+/lkI8nqN32sp+U2I/eIK9aRoaOLdOTXsrmb+eqFPcDpGplhXI1HP5i6lehjUlGsOyDLsJ6tRuJM898nVSBsrLEPTF4wogk17ZWr++mUoLxePhU563zo4E89JtjjrV7g7fTM2Ool/6c8vNaHEbPcF/VTO8XxkyVdTpEzbFHnNolmENaE8e6tBGno1W8LHNRh33gDUo2JXh/HBo2WB+60E8m0uduuH1uR3MV5E1+8XUhWFNi4+jmPPK5D/JlKr+Zm2SOvxL1qX/CFOfOQo27bjUDVCnIr5AplKGOrUt4j3kRoBMcRMZGvXoCevcHb3HPsQx8pWnHHupkE+eIlvZK0YcMaPfKT5zNR0VAGPDpeF1j95EtZw3hGcdVWw2eTM2EP73XDoUg1Sh2nN3hrx7Qp1aGG3NXC0uYaOPkKlrW9ZsZtghhAGBMrwsxwbLhpYKs5LdiHdSUadyRTK1ftkl712RqfCp6uCZoVNGumAuO2DOAW7r8hwjBcco2V2eMNeChvs3dm8oG986sGkcVoppT867jZGpwBqsOL+e/G+m8txYlly35TmzL2TC3B0I8a5D1JnqlFaQ+30cw1Fnb7Oz22QgBomHrhbwfp2meovXc3dJlKUH97OOYjJc9omnGshUvT0/IDrSGQ/PXH7/9Q7vJwObhLvVoWbGPO5BMLj4VCy6qPPloMG82hnv8PtuMB9OOzMF/D1ziGgJXl/0iPv4vFCnwnYqdardvcF3UmRKdX40T2mD3+mU/pesoxj9hPdbRfWr/NapmR7AZppgnRteXyYrmlkBue7OuZjO9+2HqZQdfC4ePayD9aJfwDyIkamvPDUykKnwXC1ouBghUztNLyDVTNQpckWm6tP5BevzKCyjojiYTASTHixbE3UqChyNes3uBJ4STTHPFUXN+vsZuqrxDhkP9LJi5Jz9i6kgMNjAXaqwKKNb6XWeqUF56lWY6S3UqVquJcrf+jdTfJ0jU5UiNrAtZO9QRaCX+uiU9H5+FC4bun3IPX+Bw7jYSZ00DzbmtzOsePga+jZjKjnj938syygV+4ZdktV/ZWrmlLC2IvTKCwt1zbnUGcTm0aN8PkMvpm8JMtIzsUZo0/c3U186FZQsK6iz3j1gPfZmlDc6VMzsyH3P66Ndhk1Xnk9fyjXKu7dPo9k2YOy1svfAKdlhjVNRd/UVMpVtNWRqXeP1Cb9UQWyv+Pzuidy/46kvyBaLmIprr/y5nm56b2D8TqeMv+S89D89l74/XL1vnbI4MkWCWwCp/kamrlvfZGVEkKlOiRmZH62GTd0b6gDGDi7sKzL25f3GTasQb1K530z5I7GQvVjQ293352+dinoN1tFz+3wBLLOQR0bfMth2uu+Bo24b4hm1rtDTBfPQ9lhNeTQCwLqcjw4gJqibYSPP87uEqFO+M0OmTiv0kh+mHA2932BmmHQtHPSKfd/m4fv4Stixdx4CBCuHh71UnmGzrdbAq7HPI3qTey3sSQuLToR5bhwvWzpYlMjU8MZ4tNxDw+o9Q6ZyeZbA+oW6M9ph3guMXO75m+D9YByZcJ4jQj7n0NY3rwTvEM4590LLZhtPZLBW93IuXu6RbKj3hOxSY778h6nletYnvkuajMLeQ4ZiH3WqPRQVO52fqFvvgY066bwrpnRuCsBFABGT7ttk9CHX2a/KHf8wdZ3rCnpf1ylDlSNTaU/tw4Zt8XqutxLYWS1b2ISviIj7kPxcTze9p/82T43+kr7zf5qpL+/nVhnq1NfapE17Rp2adLHO2ZVpsMuG7iDHCk2i+QWfUeeWHiGeNOg9xuz1zdSX9/vMUSQajhk+LueE91+ByawWmcq4nMu2t++WLe9eC+sUQs4Xe2SK2q8ezKIb6tTXvN9eiU8g+scp56aJTG269AD8kqLO7S6yT/xIhLBZVsDDk/3W8BIu2ocpuG51g5p7yVR3/4upHimHkJoDh/NjpNhsIdw1bMoH6tRKjlEj7P0XplS6M6Q3ZZwbc2Sq6CkRZIa2olEu39dtT3Lfc2AuqQiOr/qjU5++HmHfyGiryPWNviLfJ5kvm51iloJvaysiygDv18wj8qy10EXdaQ72hym73CFT3kl6Z4PeIVluZxS9nlmxskIvuPYWqLub5lCwsv+LqTDj6J2viYs1z3V3GJfcd8Nowwmkxw0yZc+Q+R2UfQgUzMPhXJBvpmDmRyRamPQndcr4bZ4a/SXvfP/02qR/y1Nf76dgGPsgMsMh3FZag9X6bAehOp1jnZ2/0Fvs1SPwKfr5qP/EZ/aVp+j5ppDPGtrXCDN2IF5zEukDZMq78B3E+55DwlGITLlq3EJYuKFc9+0bnzzlzJ536g8ON43mHj9B1AhkqmXIVE2eB4jfL9S5+40UjPiJwDw0RqbOyUFjmjkffM9RHMA16V2lJSQa6pSIQ8mULs/eKmbIlK4xxp6KifmoF2BN0M/opdLy0sLKPDRlcE86CvW0VAfeTxmN0oFZM2tdhRCNer+YGofIfDLWl5TXN6tmq+YxB+sWKDRQvaagnT39xZTR7lHG7soGfOW8IpwYeP8OhjxTJpvKdwvZ2/6c7UxtXaWeMUPvrBFyR13VpyRcDoqCvXN+B28zRZ1yMdsxE1RF7gEFEj0uh2+dCtgAdapk44Y1qxiZyupfTBXdFPPXZTmneNMkU/34m6lwBvQHdapPfpunzH8hRa3/JJ1i5saDRR9ePDDHci7d9nzYkgEyNX2bGrv2VWRqkNv478e+ZkGqV+DNiE95Z4fPbPy8FrA0ugqmng56v6eCXiUJtpjRC8BnXoTIZCB7PIfPCr3JOpLrAs7LkPJTX65DkOv9vpj6zKV3bEfO25VT1MEW6/TSvB1g0wxdGtp2WbAVgIBorgENqznms685Cnt8QKbcJMPKq0imuIVMZZe9wDzlDACuvkM5nynfTInR3Jedf3GMbo19CyPr3JTe2L4r9KYjU0B0RvlmjUzNBea3TZgvSWQekJFO7h0/OhW9X/uKWavuHKapotCPTllHHXVVpciUlvkM80uygU2erkqxO/gNi+RZa+vJGHW3GiNTX/N+i3NPpR+d6jplA952gUzFNhSsO5b9rJwbMqXqh4yd+qhDCda+UjSLscmipbLD+xkjU9VVnm22Pb9h0ykcOUXi1+xckh6kQseaOHckU4p837VPolKYm5/0fn3F+N0aWmvwz3//SXs9vphybtEv72d0CKD3q5xSRPdWY63rbVGnFPR+3gW9ziueVZAullgnF13JmFzvN8n3SvmZo3iO0KuExxwz+p28DAzzZAveTfajDa+HmlVrT7YV6woS3m+vb6Ymm3lD4G2hTi10WkEQ0ikNQwfzhDpP9+gdZU8y1I6CPQfAYWNfJFPeWPmsS/+a9wN+dgzKAmQqzi2bhqe5j0wN5Vqe0cChYvZSTBYctATW0xUQPg7kuU7l8gXjS9iQQANkKrzx4YepcM/amvk79Jo82SxJ6PkWY1qIzOd56hLxPFjVp1fOarFDhbujDaNa57mH/CDX8H4xdcvFGnKBiSd0Z6hTHGQ+OnZcHj3lns4vnZp1S9Sp7h5r0vb6iyneTdqCheEIdSo625TDMciYiHcEhBZjnryvZa/UqbYDfzzaUXGib7y/Nn9DuB85XGxcfD73odwjqlZzGp3+D3fnsqQ6j3TtC2KAOcPQxhJgsMFpy6cZ+IDBnDFguPp/Caq6347oiJrsin9/Peqofqs2RtajtVJKZS4Vix/9B8b/aAVF4MyK3+uT2G+1Gj/d9dD/Eqb0P6xTKq+DKVeROmXC+/nrvkPOaQjv4KfQKWXUzhBPJUYhrPsT63K3QCwz3WNOOlK3PnkUUQKmghjezzCLG3nt67QItoW8b9VaZ/IeqlkEvTveeaWbDwrylaeI0VjmFch9v8VA+fZ+jQWYWsUv6NRhAqZ0x94QdaQX3co8AMxbl5ZY65lfyHrjavzs0Gh5vyrOu8bL8widCNpPgwWeI5l6Kh0SMzZTxOksa/CHXki2MLEmPG6vhOd57UnqYVoWzn2Wdpg1A1PZa8YUL+pU+L5PzSM/E3PojAqd8g7hnryuAaZOOsYjal5mNF1K1zgY4vsHVzCV5A50YVNsNN5j2pLC6LIQIjjDK47b6xs5StNiIl3qnCeb1oy0+NwWNBTliRUvUZLTDsZ4vnaF5+uBMdpreDNhTY949TwqlPCz7Cl3kblOrqyVdp2vme/e3d2HqVUxA1Ps4ez4dbFugLkKa2LRLAx+HMKbZ0E7EF7aFL/X063fard/8n7s7+jp9seZesdTs+XtKZz6We5R+GsiP7TB1IjyDn8ZKnSqdzeKILhgXX6kBXTADMHUS3wz9Q+duq8wZ4K5gZjYnUGnrFcIpiYX/Ht9Gzrl1693ckZ9rwjCctj47Pu9z3w/51PjsQqmns5I8WdrLeeT2iQnSufwju1GEfFHYbn4e8dW/O0KTBXTzZdOfeIpw5VMBZuJElTnIfG50u5Q/FTBVLBiA7567kJKVwUVQTLFuv/RKUOReyRXMDUTdo/sccwUQSWY6s07gpJ5Pi9EuHc0Pqlk7pHXsJRADzdfOmVF44ZwWn0wtcqLDQWTDXRBvSMejbdgKjj1FwLWUOZK5XJ8znUw1ZB7DG+d4ua4LZzAtE7skJmy/+8ITGUF4Gku1yWJoYM1Ypy+Ir4o4O2ScEzCO8rxbek8I7forZlwN9sdb1V9MJVF8LreFp/3VBB/rep9o/DZiRn80Md65BwfgfDnq+I3mer0fvJ+7C+5O/+n9yjmbXdBU42Dqd6tprHzUHwxFXAV3q+xvUKnmgF0Skkwh3YyCye2O1R8mHqfT2nPqiHcooE5JWz7RiKfIJ6Y9BAvveaTlNKJrMl/rr123Fip30ztg2fjk0fxjz2KWdkuyEvAlKjp1RdT3qIBL+o4IuKT6cChWDuDqTxGfPbWqXFpXBWb1IHG2rnMox8+wRTbSKb61zZ54WCmeOJaDLjbtgLEH9Y3U2+dGrIHmFqual9MJZGso3QbIJ5ZTRuC/PFxLsTjPoTX6l7hfQ15d2VbbPIPU/Oi1Shsb4s1xZ1cN9CZ4ZT5CxW/zyx4zWSlLJjHFhivtXO9UTaZgymMpfbJSx/NnbZwb/HgxK77/pXsPRsXIn5ApyLHLKGTbKKAY/2LqWBhEgv212GHr1daSv6qmyneuQUv+2bKu25M5reneF+Ntbxbc7+AqY0BXTpk8JKrYStg4un/qk51Bz95P/6X7FH8aZ16n/kas/qTfe56tGsTm0I6m8LfHaoGb89DvLOmghi5GGHdW0RgKrSa8PPrBbzMe49iOp83xOd8al2Tc2AdyF4vKbzdvaemlPlP/HvKEd7kHsR3si+5J8Sw3FS8XzRb//R+HYQZFPDNSAnSXp7wcqaCqUMBndtbSsT3eccloVt24efmq/zo1Gff730+NZ61N+RtN5NC9KZgqvmK22QvTrMiYEfoVPOgfTHlj2Vf9nG1eRGbtqGTXeXWYeP9pEsJ6zHF31dgqueXgrJpMRfBQcDL3X3pTcOTBR1Xh/nH+xmY8IXbuyUnNnhBp6JINRTfvECnwnoCXZxtF+yjU+M1xid4qdBdW/acu/PxjMwhbxdOHAxKZsSTK6WLx1h4Tosifui2r+RZJtYIk4GpWlk8aZm2wZS9x/h21lWGeHGYQYc9N+ckxPPDlLeqwHw3MhVKL01DBOqp4B+mxMkFU6vRrzLVb/6Ql95R/kfz0j86lR+hU7W8hsicY8F3jkdTIIrVGnzgPqAzTXne0xq8a0CyLdnOFd5DSbEOvpnSjwcwdRQJmDJYSfGGIUav1+DtBtsr/v7QwLpZynp2+RMxuvfceMwzEzC1vy4bpD87N2YPWX/ADtoVlueojRSv/gJTbeeR07IIoZvlTfH442YQ0SCQdYwG+onPx83u5+78J55qRsqGRM2ZFP6zelq8PhctCpu7WSGYyRAfTj2fwn4Tz6934aX2dedJfNYHU48+dKrmsS6tDhdWfJiaXRG/uWcdOnWpgZFRJvMkzKFVCEP2PVE2sy+dcvke3m1krnNZsxJM9Vc54p2DFVLY280VYRvwzlf9iPGppmDqoOlfTM30LrxfWlklo8XjQmk/HxeeuqkivmHHK7xj8s3U5Nh/4vu1bMUrTPiAec1LoHurrPCDCZgK52pFyz5J79fA89UfV4VWD3g/kboMTBkM8W608RXfWSu/18+33xp0fshL7zT+krz0P1036R1PTZwOdEp9gqlbq21Tou9MFug1rfpiSulgnbMEmHIDeKsQa6Hwu3PEwPPrbE3ssGmwzx4F3/RLSnMX8UTcgbfLLmFCVIxl75jnC+vmFPFEvC6hU3boVJ8z34/3e+fQvpnyntWoCNyFBp3aijXFCwGdc/fM487YIlrWFVv4WeiePvt+/9ApRXt8MeUFOZhasEmLliz9ZkrEuUdxkyHG7zVfHh9ZoyeNLBWf/46nrEjtUKiCKS/ZgSm3bsFrZsac+cupNuAGg06nvGMJz98PE/w8hg/LpzLfMYF3y/ZhTnYbOhWUMxrwtOeFtBo950rQ9cEUK6E7EduailgehgOuBivEY6rdVsjoyEzei+wNtKyPReCnecSbbnEl59GbKOLK8bzxXZ7Z3mdgqkvQKdM+pbLubiY+OmVmrIKuLWeIP2O8L21QvCh8DfH+UgMMHTjGXxhzX/EWD+X3eo/220rvhz2KTvMvuTv/Kzo1jl5P5tSilLNxHC8oqTnwDsO4qng9WyfkP+sG8wMbXuesgSlbTGXf9TbWwdoG8dSbqY9OpYas/azIfa9OQ8ZLLkvIuVXQqWmMd84tWWf2rVPH17D86NTUnEOn3ncSO0axJaf+GAkh6lrE50/J1EUHU1pNEPcisinoyL4aaRvx2Xk5/Drz/ehUNLrm5N43E+HPBhuD1y2pSa3pTPjTo9LgfseCTs1HxLz5EHN0N20+v7zfykoHbKj2OxRZUqdiruU8nnKH0md7zsR+Dt0J17KWQFcBU/bomfBbuDWhLYeGYk9D6MxqKPD5kxTxi3bXOjzoNALKIhNMrZ8Yr8bQxvgcjjL/UDJ1LOr4+2rTLlxFG1Qs3IYXysbLMRNJp/J432lfyClj6O5Q1nRpd64VZcuGjfh2iPFNH0lCQdTPoLt7PeFzfQ2dWkCXg5rsdTT22IvIrQx4QbfQ+P6E8feNyi9kz4LfZKqp/JBH0Wn+q/tU638qLz2sz+aYX7VKcfr1msZOBxNM6TPE9FU9LznX27IWV8eQvSo3CT9OxIZs7wg/3w8dxBPBZU18kzSYWzsnOTs911cKkwzr9CiC92NNMyG3sYLuxXPo1LkrvaG1EEowcMHUO4/ifT5lR1HcYPvXekvBcT0qvO4I8UTTmmREE8MU3skAU3tewZt2AsnUa7vjnrvs0mRyuCrOu7Zze3jMyWmAqcBLHINnRrtJcWHPoIscTI1Z4pG9OmOdvw+29GHqve/3Ycobgil/MYN16ogq4TF1HIpaMo+cX6jDZ914Cx2WZ9DnFcaj1oN3G2duQ3HdBXSGl/aawq0Fr/xMZX3CRhmQPenPFf8RgykrXl8oMhEfekki481/x1Nv79ermWdyu90x8ze55nF3p17ID0dg6tZ2iXcJzGSVA+87k3s8p4MVUzI6ZMx7NOFl1/3JgzKS9QXZHkzZTfNJaYx46osp91rSqm77wjuO2G8y1Wr+pFOtv+Xu/B/eo3jXoxitS+n95JlvVlsviMoxvEN1q0o+XhxjSl8r+Hm9Nox4sOtvKFzdbEXEA8ypf3i/912Pk4V11p3J86yezMNunfD3mb7Bv9e5YB1NvLCkaCf7xL+2YOpdj+Kd7/dhauhBp8Rahfdr7eF9an4/IzGSeRDxihEf1xoLWvUUm/nJFjoV12odGtMFTL3vJI7i45qcwRM6dfBk33b90aRoc5mxwFVYxZX0JChaDWx8/ksnbuxqLxrunP/QqTdTwbIAU4ojmTq1wVRl5h3e8uVe/Wghc4KrZ8R7e9ckg2RuVvMIpi4KW1PS6WMOt57U4DMzgS5Wj3nhl1fM8d3+eqFlCi8cnOU9aepcZvDex2+mMoOdyaFwzIKunXt8Y13PH6aEYoMpFrcfFHWl942TZ8WbvdOKbGWZsaA6ganDTgFTqgmmXgw66i2UilZp32BBO98O+N6eQKeaqi9Ef6//Yp/Edrvzk061/5Iz3z+tUz2zNSe9sYJOdfepxsbz9pzS9g4MrGVe9oepRw6dOszkO4oRL4jV0laC5hNMnezeGkzMFcUZHcqEacK8kPeQuUxtd1PxyW4dE9kt6F5muwlvDCZXshFdKcGivTnx+FD7upP4yUsfjsMN+dEd3m9ZI4+Lm5mR0+JgavoSFqfKsMnu5d9Mvb3fW6c+96eyhWRKf07Yh6lgfmxQsOzPGFwjmDIaiaB4s8KaEG2hU++ame88CvtxA1Nq1G5DV8GUP76CaXO7w+MnI0vxdhPo1EbqqLN6mYo3PWyij/fj126TfenUXM1o+bpgvHTZJ6WXc58Cx5kXAcsQf43HspaZv4KX3c6HHc4fmUnq6wbv95JMaiP1THE5BlNrmGRevuwzLUcP6O5G9vt+65Sr1u3C45Nvplbne4o1Tmwj7lkmmKvJ/r+87UQfnQqjocFEuHcHH52ixwNMLUa/ylTnx3iq8+/Wo/9/exD8YZ1616PQzteqcBQ1wTo9e8xJ5HPE9A8L3o86YkX+tTZR/K2NOdQ/PnIKsx78PD2hW53lLKN5uwGdqgjeb7lmiLGrJeKJYOPAOzphTP4mnhW+PwZTSgvxhK3uROEV4fOLqU889dap0c3OKW0MRkxcz/A+F+uaUrg4gvFzwiy+GkRzeJ/zQvFXBbzkO4f2feb70aldWKyJWs6EefV8yKFTYYPcVT5VfKvHSj6ccZecV4g5aShb66NTWjH/PvN9La8toteKMe9+BFP9QQSvualbRXCNwYjWhfcNz21TCdT2xvswNVM54qmqOTgxtdP/Ykoszvj9TW/gUbo9zhF/PWRPgtUEutNYg6lcbBp8O+vNyLBf33sUI+txotVsN1I8VwVTdrd/oqVO+D5lT+axu+sHIbK1ZQ1Qp+I1pVyR27bBVJbrHp8Nrw9yFUXWct6CqaBXVJSOmnh/3v3V4bs7vOebKc/rub/Ye7Td+zGe6vwlZ75/ur7fO55SPR1MdUzEU7f4X0wtlPzErVyJP0zJSuIRv46kTsGnfzEl5vWUFq2HothBliRsH7bPCIOmRuHF8m7IYamusK7niJkH8szyNcM7fTMlxvKc/12P4n0n8aNTg429IW9aA1MLQoxe9o4prXgFpsKGMPh+UUJHH3cwteQyr/xf3u9zJ5ExyZQznDDR88DUeLJukHewp9CZqVLyLLb+g6lzOP3Sqc/5VDCWTE17jPk+wxfZMcumVF9bhbcONZmzG29IXm1WvMP26fEqCWY0fFYNxbk+BvB+QskoqU2hUw+javDbq/QoeXXmQrQs6Lpy6p+J6oHJPky9vd9Hp5orq2LH6VHWkBmOFP9yr4j3V2AqVNrwslFLN/gmVe5kX8+2CG4vjO8uHSzJnYu0CKah6+H5xJ3S0EH8eCuH3ocp93HB+3tFOphqKVfK+vhyQbvx+k2m+j/GU92/5O78n2ZKhW/70qnXPemwbBvOyct6MxHUD9WJL+bHFaXlAutc94B1eVWoOdlxBaZmJtZBxu8Z6YdEKZwsTiK22z7OlIyPiNHrN7zzRau/ojitgVF7vfW4ooVX8i+aEMEsdXa8Pt0rX/d8b4drxfaHSU6BWo6YZ2uIJ5xJkSKeC8FkJs/9x8fqm6noAd0bt/0OTavV9/2pkxFnlJ3zsSIsC0wFc1uhLObQqfagOPH6zXMoGJdY57scTB23t9dXbtI73y/uFk1KDl1dCVIbTFkrbUGOZ1iFP+tQxftP80un/G7keNzPW9/x1KFunRirPbAGNLoG8+Mdft9Pd4KE7FsolARrkFFhzUmduwkveoZ3++Sle0aHOdv+oGI3W5wojTbQqds2J77xoVthFcHLJrFr8CaP7yRONrxvuX2WvAy1JUVF75upida+U3iz4HV5jOdbzxFf+c/dRPGc4RZM+eqF4tnSU7xQ3f4mU4Mf46nev64kNv8bFf9nvd+7vp9a7b+9n1dOLHL3Y6xzVlXtuHj2JVODSeHrW6x7eQ/xitgiRg52Gpg67aBT73jKnheDL6bc+8QQIh0gXipGbfj9h6xLG53wzvdXxOiREwnhz6Phji/DpULD/QhzehqYFRutWQ7vYkGndEQyfNedJGCkifhA2SnQHae0oDP5ovBD+5V8cpPeNTM/NV6qpWTqWYEpd/3UeAuLENGlMS0CK1WwRhwSh5LwBKYOOdb9fzBVuNApVfbPiu9TMDUywVTpdxa0mi8s4beWecXHvMgp8+pmgdfi0Iept059znxfpfSq9xPWoDdT3QviNzvR5kywMZiymHkmkcYmC3ojWYdKej+9u+gwt60kFatM2VO8n4+UIG+SxR/1+EhpX0xYMAleBm+V9o1W5tFGfCvgnf37IEJ8Sym8ZNcl7u3w35NHOGP+ZvzNVBxHMv9ReTX4bvlAPJdvPCXo9/Rf7D3a+fl8qv+X3J3/07lJXH/NaT51K+E0N2Bqtm9bJP9XeGVX23GPwIR/1L+Zeoh4Tfa6hjnp9PFzMVmkZDiGopCrQ6dqd3iXQFfgfaKGc+K3a7ykuHsBo9cYfn/bY4gnto7AOi7zuhv+VCG1LL51KknUNXllnyvidfpmyh7uwaQmGOcD2/tmKui9og9T73oUn/p+44ZkygNTwS7caPzAVDzZq5gWfqR8M+XNRrbwjRXmKAvP3zm0XX3eYSt9DaaWGGdvZSOe220bC/LXPUt4eqZV3LSOOfnl1cR4rIf02Ut/n/l+cpM2V5k3MgqhCzsLv6/vPEGZJnufige8YtiYQHcWbKZ4ahM6/t5LHx1yxFPmFd5PBOwIhtNR8WHKbU2O5I1tfJ92e8t5fO7fKHSjheINlsMTz/0yosQvUxGYxYv4Mwzx3xfQZS+ewVcUrRBMUTQpgvLqVnynH7+Y8p7e6zeZaio/5NB2Bn9JXvofj6eqrUWmGIOphmRptH1Y5G3zGRN92fN6GdhLSi8V/Px0i3X5qNtrig8h1sk3U2+dModdpbCPUemxxxDeRfgveJ82wzsf9sBUqnlgND7jnW851mliL8FEVQxzXphN5atukleLSzYb9dey9wtX/OYE8USltRMSsz6YHB6Zxk+z0iTnvF8I349lvt6/vN+ntvMgFpjTQT4uxL2dD3jdVF4Uid60EP5ZwGs+QWq6WdtMbC+I+d+5Sdr4Whbu4nlrsE0ZNyjcnvXiw1TZzOcUPs6WCLoMOuWv+zml+dIUH6beObTv86nPHkVrs07JycaYw91HXvKVaMj8xKul+IMaxst7KhifTQKmgsopuWkfvphysil0KlTbR0ou55Hs2Q2mLgZ0K+q7Y8U/mzrnuhrfKF7UF4XoT7FmOYcypJXdSVlgzXTCqs+gU5c9vO4mwvsqT8WdIJmTwrvVtmBK7s27g8QrAmft/mI/306r+UMObWfwl5z5/mnvt2mvTLJODzD1ag06TFsfLbIrE3780qL8w5R/Xk5EcPA2xMfzdUb2PgZTpg9vYRy3Cc1mdcRT80NCzJjbxw9TwfS+2fE860cULRJ4kVsCb/LWKdGeuIrXF2Dqkt+UT40X0ptmyfJXG8yKFXSqc8wtPh2zhIJEAVPzYcF5p22ZZB8fkimCTl380Zf3c47Xa4NR3U4oHWvjIrhcSd6JXD8pfm6nwo/HbMcdmSr1ZsrTQszR977fPNfAFOvWGoxtwwZF4VJXRL4C0wMlmYMJ32J+lIORXV9ARwcy1yoxn9Znj0Kv5U1G6jop2SuNE/J20CnfOeL3z9PcoXAp9+ITB0xVC3Gk7OjOZO9Pp/zsUQwV1mE050mDte/KgTIyRwVGF98/i68HeLdirHh1e/vFVPacLIpg14B3fjOVNG4p83oL3eKKqZSULIfQqeS+gXf0xJ0CZQifYaavihftPsa/vHrC3/T032Sq3flJp1T135vp/0tnvr1sYX55v3c81S9jk/x0DqaW5yrnEeYXpSdZw7GL6Jz35d2PsNggRrbWWAeF0EHSJoROZZlFzLtiXQ09AlPJCu/c0tTlh6kgveKd3wv1TDaiB8UPT5vk4/3G0w506jCC93szFRwuHPHSA3NqNb3GYNqHzq1kfto1qWbknwIwJUp4ybdOLer6lblebDaYloCpxAJTnmmDqTqTd8nbpawbNCt2fHrjNmXXAM+/n7j8nzr1b6aC3lQvgoebw9thxSG3sbaYd7K1ksvsJHIvHZP569ix+EGsZl/nUyWDTm0sMEWJzHvo3asTn0uvmbZKq/DY7Un8Mr0eyR60ZM+3AXT8rVNTv9ZWPvFUPpR1dKVOBdEjN/jMeoAp6HEBXdc1bs0eJcVKBzplqlizOlonpKijJUrQG2J8e6M1mJqkU0WoDO+rfSxuJJoTrIkzXd43K8wvpgJP1jL4PaY6/Z9yaLW/pO/8n/Z+3J9961S5xDr5bJkmJf3zN1PZ9RiRf5lMmHhVmEOc9aFT59NCCYQN75PWtzFp5UFRnGNsWWxcqJgz/lzuM00RL+kB/j7wmjLZZ+tafDKD98l2AZjaCyfhj2CIOZ24ZWFbCbzffvnIaKWdeREs1/A+Q17EFA87eB699xpwXcln5O73C+a71tb71CLTjv0r+/QeDdpmQrHM6xbpBExltvkkL1pDp6qjyPnOyW2KupuFIsz2S/sHU599PzMRCi1VxFP+QgdTzciyEJ9MTOhWA4ys+iaeT+YYf3TqXY/iH2e+E+gXRTUwFVyz/MSXWGgo28ZgSmFP+byy70dzOis8r/U8feWly30/t7cfNNiwHu4pE3wkvPsVTPVvbE++M8UakTM8b59dS7yP2kJ8mJpniU/OdJMUQf/oGty6m1eiwQheV/Vl3dzL4yZrnoKpSeaWfFuZJ1q1Mo+J50X/TaZ6yk93PYZ/SU+3P71H0dzPZrTI+mDqouKdZhPbpKUF7+Avl1rO09sjonRngantEu/ITR4p2ZcuYmRtinX39BivaJSEsuKQO7CYe4V3EbV0ogTjrpNzla0j8tYLeD9GMg/gwE7kcM0tfKU+jPhpOH196qXbWh7v2MiFDgadKXQqu1cG3xbrmJav60zm4IKpXZJPKd7pYMp5wUtqxyaYslIwRSd4x7dOxdNqLIJlX+vwhWM/KbrWpsKD28q5lfEFBYMe1oSJrn/plJUN8Pm3461CxGYr5Nld6FTtAqb3LrdoSRqYmpTaF1P2lJksYK2n8amb9I6nPnnp+c2ErrYaiD9ZAKa2kUbkTmUPhmII3VjdJ/B2D/EfOvXZo3h7v/3U3FM4dUfMS0LN4M2Wskc8pWCNmFpgahCvrx+mgmYP3vnNFIX7pBCH68vA+LArxScfTN22Q4z3CF5xue1PmHek1xdTdKx7zMfD/SZT/dZPOqX/JfXS//RdDx7K2sRzoyqcSxveo3V9zGg1u08Lr6OBqS03wVRxnrCg9LAud8+TlMTpCqY2d/xslIcVjUMXkcxKh06NIngVd9+V6zSBqWBfQOfOsiZ/bwKmerE8w7wnrggeDDqVWbcvnaLl9Hpi2u2YUtyLONbpC5i69e0VJc4I3tF8yPMVyVSwC6RO6fB+774erJxfFLfoQOeKKYsRs4Mp/zmuOrweswqMOlMw2WbJhyl7li0KL2Nb7XMn8VOLLDqnDdYqTIXcbKkLP1lJps4dk7xqayL+O4IRX5lk5HsGvN8g3Bifmpkjd9sonGSMeCps4vOzRAdTqk4nPn11iFbPviWCaQadP29kLbPraSb85RFMfc58p88Oc/JtWTHI7u7DlJi3iPNs99hTckjxfUzV1fhmCR0Sq9OCeRMCUwbjAXnzMBH+aaQb/KXG0Kn9YyqCU2do8FpdlTmz8nxr39wCo358/DAV3LuvX+yR3Rl0ftIp/S858/3Td+enLrzLfN+ETu22mBPlfj2jeBRPC7/zoIQXOvvSqcA6OgZvrwvo1HG8UPxjBt2qj8fLz/kUOZPSYJTEe8z5cFKIvQGm0o4aUlBtwdRrjXfOCsToS91whe8unIh7kbwTKHu62buqv2P3cJ1SOD8hUNss4H1WrrqS97HAFN+6HU6TzlTuS84Vn9wX8YmybNNw2wZTvQo65a0nCa12OeYgr1cNnoXyjl6tJesT7ouE2zaYWnqnReGrdWfwuT/1ZupTM7OeTl7k7M+68EoXTI3npxkFp72J+CyATnWf0vtuRjPFK3ToVKspx284/z6feuuUc/AQf5p12nG3LG1KuobcN2z8B1OyR97uU4/izdRnL3326O/x+fqI+QVk6cMUOcZYiPlrOODjoH2l4OIt4MVnz5wPhqVPqaEkQpw6iA83pn2BTs8RP97HYErttUty1Qve36ing6kzO5IYNIXi7b3tLzLVVX6Mp9jfskfxh3Vqka2ML6aw0pYsahUz8hPZGyc8agk/tcKQ/N15rPiqjB8MXcWcv/YXRXBfYI6I2yz6yvdr+wlnlzmYsgcd2T/pukl46DxCwrIt6/3N4ffP9uNI4fbmyrq0YKpspdXH+7n3EEwttDglb3Xk7MNUl8ncpvN5qnyYukeVQW5+kUzVXtanp9tIP14K+7jul6y7U+EV7/mY+SsdOnVPHg+KTdm/ya+UiFuvaE7k+d9MvWu8mPVVKcha1Co2CNiL0vpJZ0Hcg/caj5KZ9G5gqtUGI1NZSyDz0pkS5MqQf3q6vfMoPudTTQWfL1oveGXvoO24fznZROuGBS8o45vO7ghmVitZ+1oy9fZ+b6Y+uUmP6Loje/Hgiu+mOed+P9xRkLCx8M4LPO8qXV8onZffOrW9DjwKnXnCvJoG75cEMk9Ci7+ZGhoP6NQDOuVtDRdMiQl0inWFEjxV/TeZav4YT/H/0bz0aOR+M7XVwNSiEtL7efAO7SxP+EWYIXSqN1bEkuEdNQ9q8sWUnmKdPjW+maLp3OJM39mIqXt7eJ9V+5nwQbkOKLOhe8H4hXU0qWRPuMXIZR+dKvRh9emTSM/MzJm2BlNLFkKnlJ5sF9VXlojHXtC58uY2+IobBsXrCZhaCDCVtkZfTDmPe3xikzoYXDpgKtht8wZvhccHrfyuoXjRWkRcn2hz8k4XxCMN/hxwtf6syEw7pXCsNC3ZsaY+KSsM6NRsC6bqrjfDHB6YIri8qh0fhNBpsRrMCn+cOZjz4+CLqa94Ku3DqyYa5rBxAVNGjRb4fdn7tMWwJjW3Yk+roTyrIPb80qn3HgXNnEHFxHP9xZQ4LcEUjSbwgpcE3+eq4XmFo8gc2NaCBUOZb8l6DY+ibBYrgee/OD93wzP5QQBdHjXxfOPcLskeVlgTNzd9x7epeSDvzEXh1c+vX+yR3W39FE91lb+kXvofz6M49yZfTOUZ1tlpzZx+mPKbZR7xW6IEiKccvJORBaaSV5yQ/dIXQjwixBOd2ir87Pu5A2WgMVs3pf/nEyG2Ypjw7jL8YsqDXHHeWhR4p4+Dy8TxvvF4XcWcnq8GJXNWvX7Ezjs7oWXU4syTV+v56XhdUnBI4UUPud7gehhNEK/U5oW/WMrzmM6z+aVT0znisfLVXlFUEnTKPlDFsyy+U7DKjCJQFeHxRr1jYU4mC+Etm07nU9v50yunNUhPzLyAqWQT6ezD1D2xEL9RV97NiGQNTxvedHkZgilNhU7tTxg/3VsinnrXIuselRWFI5kX/3wSvJnaWFDglN9MeUOMj5PFWCP8BnTmHU99znzf96faligoPeOLeWxQabx/AFMQanlHsbtp8H11vNCqG84VbxlgfC97zaMAFoOJ8qprfB7YZ1ptxJQhoHpybrWuV4r7zbESrB0wtJ1gWERUgakF/1Xv1+78kJvUVf6SvPQ/rVNbazYhy7LAVDYHUy3tOKWsY4MpPtEi/mhDZ/xNb1x4/gTvqF87xmRXz4Xwax1Zl1Uy9c6jcPhT9v7sq1hXuw0wZb2gQy9lElAUdKfCMxQECMedeqBsuHIUManL85pD90GTcyD7vptxwvJIgNl+AO93nIOpaQtMRWcDTIrdtsHTwJqAkXwu/AUHU4f01qBJEUOnTgLecbcBU2EvHyleZ/vN1Oo2MApRPZjHZ35pyX698E5jWc9h+ZhXn96jbnNWg8712xXFO3g/3xhWYKrfMCg5rUzmN59azoMAz5dV61kRzH1H+zD1rvFCr+kA3vWG583KDGtQZlU5z8tqTtnsaSqiK+8dlzG83GpqTRUxXYGpt0698/1oLM+MuyezIFJm8H67vjrg1fRYULJeg6lD9mzwWV2cKbYbc0UgxE/4684FhdUiVj5MNTv473Z2gy6PJtApcsIrpaEr69r23ZxvqsmBqGGIwo9kzZ3fY6rT/yGHttv4S/Io/jRTUz+Y0GRlPhRnqWFOvJnyExV+vCFzSJ8j6Iy/NseFb1l4R+fhFfHCq1gwP7zhZ7FdhDQ8bhSFlpMYTI3aO3i1IZjK0mfEW2M7oPA4AKPtDZg61Cd7WbPFkblCG+LP/vNOZrb6ZuqVmwklrSZTPjoVWWFEy+QAnfI6bsURg0CnIh1MmXKf63Z2GjT1xUXYugLvWPMkUy8aKSJ1wdQiEndypjPolO8VHq/NdybW+QO806KPOfrWqZHIS/bpO685/SctFQM6FXXx+W+m/O7cZMHGhe7sN9eEyJ/OhDcdPaELr8XkU4vsU4f2NCmW5NbUseJdDDB1OJ3mZF8ITE3HYGpZW4MZ6k4Vb6A+c55GPePrfOp9J3EVginIKi9Erw2m/EaMn9lizDwxl7UItscz1qj9vPAuMs+9xhuCvE0aF36ZgSkWP07k3RNDCU6yHqGztq8UsCGYSlsvMFUWewpuRyGCznSb/yJTPeUnnWr+JbXI+J8+n+r2xl9MRY9BzspZaFDoL6csaMZVxBuqCu+3DcZC2OVG490diylWogUTuzl06h7Ug09uknup9zvMeimIB1pPxOiGzG8rrbaPeEz2P5p5W41bF8Toy97RKbz1EkydJv6dNHVRMmpd4ojNG/Lfd/dM8SMs4zw/mGCq4yMei5dgSlVpQqulA6asmWvwaX/TAJPnC3N9Fu/Y5YL4KxjnoyJYjrWKB8K8k3d4GcKLnwV9mMo0Dp06yVpebWPzIL1qXRVad245i1pKRcttZ6h4Bwefvx6VBq2iq8k8bwGdGr7aiCfLpuxXvNp8MTXh/Ubh2hXGb7Y8LmkV1zGHx772xZQfvXt0VxgvcWoXFPUv8H6XppN87npojU5b+TC1zvpb8rodXgTbCWlcDOEFRaeBNeLkwPsFw/hLpwK3jfFVXztBQRSAqZG1GXDP7kOneGgoQkvxfOH4caHs+JA1OGV9+I2HeHdZzwTzX7LO0u8x1W/9kJvUbf1bpv4bff9346nSHZFhOxVzvEaSfJjy8s6U+a68E/hhaqOMhVdmWJffOhUqXJ65Tjac12kRfOXQcqXfYMv8sSMxSSfMF3N4P1gPn7Kr8c3UzkIMThvuFP5l+q1Tw3Yle51NwdRrq8YUIJhQPAQeGk9PdkTUbuLvT5NXxZ9eNSY3aMyZb15e8hrx6IspGq/inPWtfzGl699MhafQKLzKVeA1Q8ivsygQj/hHrPtvpoYmXRVHXddyFqqPiiIfTImRZHqd5hNyzK48411Swq2xCe9rbGciqKoKczhujb7q0I67Sc6GmzV+bbdA/GKe8PvrtmGB4YFZfJgqGSvIG23gZS16JrwY1qfE2suOcKsFvN92pmyJ6owLz1/ZA5612ltykgJeNgk3Fb8Y7ETuazcXXl/eEzjPEpeSVy1GfJs+BzzgIXRqfzEUv+DwptEO8VcoMnj3VdtN+GYu9zyWLcEC87z9xd6j3UFX+W8T+h9Mtf+SvPQ/fT51nNZHNBumkqnrIGHHiW3QcqHgnShnMNXZxz68YDIWvmth3XssxQo6lGCdrOvybvpy63/y/UgZmA32bMPbZGuZdxGfNh5vbfH3sdqD7pnNIeKDvoCOzaNvnerS+U6L1upauP66732YooPHig9TbkcJv5ja9rYlv1unEfneBUxNNTB1XD6VD1NO+2kmrCoeYCqW3q84aCWvL/s3WhlTQ/ijBrP49pbMKIzXeP7pDXP03Xd+eH1Bp2ZTeL/T7Pqg0PgXU8coAlM6mym+Js/r+Gkdk2dq8H63DQ34YD8efdVLV1KMXym9qj9PoQsPmFi+LzSL4ubDLLzCgVeeOf2CbDOaFmJ0hHdreIsp8Z0Pnbrq5YmNRlcwdG9wEayG6wHfXNQtia4/Knxlgee1R/B2QXSDTh9KjK/ytFy8j0bMRMUxvqeaeiQPkWDhm0dtwNPUhFd89fH+OjkYylvqF1PCXeu/yFRP6f/k/dp/SU+3P51H8dRa3zrlutCpxd408I4KMPU8apjziHsojTm8356BqTELVxT3PPj50Qt+Xem+PBoeQoW5yyl0qu7D//uzEvGEquKdr7XQJ3vWghcJVHiTIjjuKB7vHOHNvY3Ftf3+RlZN9g5l4dVjrY68r7UrwNRj8Bjwma1GJJ71KRNYnsFI1xhRZk8kU2MdOlKfK7RgKbxfP0I8NhpfMad72qjw1Fp14oGr3CgRHUMIr1NYvN2wZhSUso7R6fWs+N2F9/zo1LleS5gfgSkvOw0LcU3BtLqB1wyfBKbEpEq4UNoxLf1sxoKzkw94N3fHn145n/5Tb6ZoUEP8KUhLeDApTbKjGDolbIzXqXoU5HZUxIenPuLNd5/Et/cjVg5OEKE1dGrqQqeq2rrDo+q4pWzw+maqwaBDtLXx/bc3BzrPZJ3c8Aydel2cDu9uII/ZXTMKoT3wfNvG9Uyev4PPaCluxPMGvHlq+/B+zeVv6lSv2fhpj6Lzl/TI/tN56amfcRprW8RTi2AQsU2rmJAfm2BgWICp3saETsUynhrIWsXNvP/FVNBJ4C26k61HarlRxIep4iFkltEMTPXaeOdxzfYome0Qxp9fww6fMniPZTF1hD9dPi0eK/6NtFftWtjbeUzsHIIp2wZTAYIFxOiHRwgGJvCi+61+4tZ8x8mhuqX405Yr7/F2FVKXnbPyYWqnH8FgrRqJYH7OwdRF1lJe6QYTF9l/6TIwpl9MtabDildjeE/tfr8WTv2eJvKui+zxfUI8danJfTe9M6awWM0UMWGy1vQL3jfR74iHaFB1+Dy8czKtoME+/XyPJxGRq1rjImg88gjfT+6JWIkpxDICU8kRzGRD6K63cWW+o+xB8K5H8ek/Va7EBvHWmoORp93hYibrSLH7qBCL67DkTZn3ny62c+aZ8n5UOjUcWvbn0CnDAlPZa30ksT1Bl62u1uEHVZ5XHYZj5gftF5jaxmCqv3MVf7vAz7/HVKv1w/2pbvcvOfP90zrVa2NO8Hv3UThmMfBYpIkJ0ZMMJXgGJO+xKh756WzMxCiAl1CO4VL20P5manE/CBoHQNBOT9eKBZPJltLJCfHEZAVv54eqR6mzgO7x26bD79MrYnQ7BVP7h2Pw+qhW0khU30z17ccXUyJoqB2urouQwvUeTF0fsg/gjHN409wq/MkAure6PJ+kWQ0wlY7N6MOUtwJTXuyDqfomLIn6KwPx300x4CXLKVGrNxdBxKBT83x6J/V8wecbjRr+vizu5EadYeG5XTB1UhtjomQzk+djFPFeBO+7vOVTxVuxvIM1ps6/+vk+Siti1dCMKKku8FqWrLu0q0Uzioa2KfzuFfEXTNiWlpNyCu+mI95871G869A63lPuxU/sL6YCeEQw6002lN57I+EPlmBKDYovpj46dVx3HMqy/gpenWF8lzV5/uRwQwROo/piKnMeeH/KWAdTN4y/bXd/n6l296c9it5fkpf+p/f9ppcxovt0BJ2axYnHEiX+0qlArSqLq60jmEqOeCclw5xYKcqS7Fo0L0T3AN2aaq0v70fbiVkx34X/dx5dMLUcD4kvqodHnhcDuslj2OAPtcA6eZg7LKjWYMqYpSXNb8ercG+N2PowtTq8ZGvQ66PDz5EIaHmQ29XOYXviRjPhlC0sMGUkuob4ZvQifTU7w3G2r9HH+3ljDTrVf4Kp7CaulO5lj7ddXhh8VvcMeEMVMX4u+xFfuim856iPz58e5vBu4/WdyDaGha8PNY0bbDAmt5TX89WzFvGlPVlR9qhDp1idGvDEB0ZW/SFrBywtjx2XDLoa9sYieMZg8NaG17Tdg8mE2vgPpoLyBW+szTPjE085jprsGClgyGneOPPbEbxfS4f7jF4Rvo9Wd05cvPMgeDRnoikwvrK9L+FjV4pophjf53VyoLTmGcIb16gj+zHLewB4y4GXbMHUuABTA8OFd59uf5OpTv8nner/e9vv/29e+h9m6skW7CuemrnQqV7MxiT2IWLcx44szlMEMqnsWyiSG7zEbCjrS9Q3mJPrJ2L0swgEWb39S/kwdTvJPoFpCzH60JV34rKjABPw90GYw/vdhKzhv8pICeqzocGfz9qVxur6KqjqXQ3Wd4olZdqTieDwAFMkzIBWugomu8/tjj+NE6N07oCpscwpbVu154epj05dTOiaIEhfIGq04/eCXUlMprJm5Ez5YmqpzOH9SJP12sspgFGVK3R2l0ZMyWMw1Zbx1OYJner4O8Rven8mggsEh9fm/eWHqSBQqga/RjqjiZ4qhWNssCatyklIaa+L8cramseVgn8xFZyHT41vhQJmXhniw4c8n3szxbYz6NTCGuTMK/s5+eoFTD3cR4NX8SMnmtzwfar18MQ7K3kPeN6F91UUx/owlT7VlRKs72Cq48m7NmqO+FET0NHSV07k5hM8j5O6iG/r9pZWvbYrPGPx+sW+871e44d8v27/L9mj+NP9fKNypX/p1Hg9IKZm9pica2EUnp1oYGqgCvJX8Ujx13MwdbbgrUjz5uKjU/VL4H6Ycg2vX7JeH3PGDXfjwmvpWEdHk/CbKbv9bPB8rxbkLAswNQQgvN9aXj865Qz1vvVhyiscMBUzeJ9AZQElXO4NWzJfzd2UTNZPl/2favA6VS2tiBs6mBovYsSDPTDlXqFTXucGpoItmKKRrMV1qRWc77eVQclC9o2/2s+Ss9GmJGM7vzJ6bVOP8Wt8I/t+Ggqhao8vpuJ9MBPi3sg9frqsl7QabafFh6lO88WIc08p7EsPTGV5PyR7OB0zrx7g9/VTY0pio4Gpg4M16M0U7QZT5o1l3aX3Xvq7trPd9ZOcdWUPBdhOpojLdd1AWBWDMc2G98vm0KlHWxxoVZc95V7FxuJ61LDJp92q+OjUm6k0s6DLrrzr8qyJIwWvbKR8MVVjW6Iy/H2m+u2f8v0G/6t56fst+zrz5bWBxabj/hgxdYl1rm7nFp8coCB+ZOOdvDiYUlvXb6YWLfzsDVcujakOpjby/tN4d4X/fwjoVMcfWohnoHNRm4HRWwPxC28+EG+5Dyr8jT/EZPTOF+KzGua0dTENxtMiouU5Z8zLCrUh71v5lNUVMLnQXjtuL3c6RcbFEj7vICYf7aZPGpets6C91/dYPYsDcof5iInxEkzVN+qVVh0bTOlzwbnhnAxaLTzEI6/e88TzrHmlSTq9Mqd/uhHzD+GN0l17KPxWA97r1Ia/Chr6THjPDIyoynFJYeW9c6VknVl1/MUU9dpYk1ZWO/gw5bfulcfPymlKUTGVfe/bGK9ENTcUv17Q3bdOvZn69J+ylDJhsX7MaTmGYPreA0wRCegUX4xYMDXwvKyu7ik+TqBT9wZ0/pqXNn42V4W3vcl9zJXYU9iR9QX757zB256C+Kv9wJp4v7rE10fEu0l7BaY6Df0X+873Bt2fdEr9S/Yo/vT51D90aiiSL6bSfg9M3Rl0ylRtydRrpASjnuybuI8jikbTOQuO12+mjFnjVbjqKj6xrlNsaMnYuPBvHOvoMhCCwmEi/z1/U/G2g3gr7iNu8B/qk/NsOrqQca2uzM07MWfz8zoiJ3t+MzUqHj45jZohe3G6Oa+nmk7etAumRvpzwAt9WdGo2TsLeyVMYvsrmHJUwhyMHG3Hs7J/oWV9OZF3NYTGTfc0oexwtqCTDrzUljnlF1MTRzZ0E+KbqXEJpqqLx8n1dvB+c4e+mAqKG5hqqxgPq7YY0nwTQac0uSa1e0oAHY2gU5M6YOi3CQzrx5kizmepGyHLabWX8eG/dcq8a23mbq5WwgaPdU5h3oJORaH6H0x1z/KufBfMxLUddPrNlPXY2ZRu+UoE2xxMOW2Zw9xHHOgXPTDfbPWP5FvDfzFFGP/MvLsiiOrbX+w731cGP+2la3/JHsWf9n6Ldm9Iej57FI76TAzmPo5jCiMTMe58SQafbmMwtcxHhXADrHvjhQgpGfexTsY+/PpudnFIT4xXQUZ43bHrOcScuK4Ro7vxxuCYYy5F1tiQd0ecL6aWk8G3Ts3y+RdTznV95ew1kcwOibHADhBPqO22T55AfCds75XDS5JOLmfyPpKA93t2Nw+aFC8wxeKYmG6HmNOtiivesabl8k7fhbzn6Jspyr0JJQcdTBXmt06xqHtRnEN3TohywNTydhwyMZd7BM6CM4rnlxkTZw6m9LMdwZutpwLWT6u4/YLDXRhD2VJ7kRDDn/q0fB2xBq1bGkmGp0S5PVOCroxvTtoEXu46MYAefxLv7QKDRr15S7FfVRKxvTtZU+L50Cnr/KjgE/prCszpiHmUP3f8wuI9LTXfKkTpYXzd2WBB4T1bMb+ry54EHnQsdNQJ/j7VGrzenRzInU1G8AlbyVQSI55LDi7zT0v3F3Wq3/wxnvrHudB/+83/szVePkwNbo+C+s0BZ5trPCL33DKYNxhonDub2KXUM0ZFkDhYl5vXdkjEaC5rL0Onpiusxsbo8mLOfR/n7NKwsa4GC8TEa1XuQXiFSyJYwN97vU3Jk/C4oSwrSYhW09F43N2caRqvLwo1x33OdoaNf9/SwJRytyt+rjBHg5UOxoPmK+H1YDAkoTGL+cOd0/jolNGzzowaL9Ni3brwSSb0Kf4zqXJ+v6xl7TN7Uvh59zXg1SsZU1AhHvGtJ+ZoT/ZRZd34oriVmhIrmFlS1GiDKaVhN/g5K3UKgnyqiJ0HRpoKmA/Vx1SI0KxkTUx3SOa0o8A7mtApf1n4lA7HI8VjF/z+Y9qZkL+NZoU4dKEbrLyuydVzeGF+eVqfHFpm9NvMGS/k+VZdzcifyTPvno/vP6zw+yGESAmCzibng629p2BZWMIL1xhfrU5z8sLbinn7HOPbNuIdOZ1MMvUA8+oJTAVRNpK12V4Wz159jH/YcRTPXrq/qVOt9k86NRz++wLV/5L30yZ1DasrganeDkwlJ4GYfKJ+MzU31S+mxOmWIx7ijxDeC+u8KGzo1r2/sGlE3Zf4MNW6sfWHKX/Qg7fTKf5iyst2Tsntk9z3Go/w/y21ocZvevNMpjfEnD7wq8aMFpgKXmtd8dzW+oup8Gx/M2UsvSHkoo7Zq9+fDZ68uo8PU84G5olFPcmUTPAIeoM8gU6FZ7KL50T239XlnT5vTNSL4J1i2V+3OaxdSHNul8KOs5vFllsw9dapwN3Bew3tilEkexgIy4QJu49kzRu3MYX3feYl78Quxi+eK8wtLqXx0Sln2RwV/m6aQ4rajQktp2xWeKWONSjrmmtKjcAA4z6YuvdnXzrl6InlsfnukeH715nwzhp06tiPM8Sv8t7vY+vkvLGQ+ZTTtiVEYDsGZ/FgTm7egE455rDkqz3CPGdr4PtGBzDPH8cDif0OTM2OYCh7yn3Z0IdO+Ytf9X7t7k+5Sfr/6B7FM6yrtOg/H4LavURjjYHCKQqwznnXR/6lU75/HYkPU4Xah/ebGPBONQ6muoe7DSa7T8V9sX7OTo025oy6AlPefcM5TScO0bIGpnrrJ975tZ2T6+rEAlPeP5L3nmiyrWFOz/xYY3xohuSOHmBqt8U63W4Jj1bsDKb4Qk84f1pDCoZdU/G15rDiu0V6J7OXnRRnNTEN9vBtX/ZIgPdT5V2Lxd0+ETUvE+GtNOhU/9YYUVarrMI7nJ459xvwnvOrjufg1txgjcXkCh0KoVNnA0wtTzudVidjqgSKDqYmjTWezxdT5tdaVcmNWk8ltRdDp25beOc+hT7FQ8SBfrpBPNp7yvitJ+voFrLPR5uFa1rGD6MIahqYGt8OE7KCQatwvY1FzAqUjNJBxQrf76xLPj/YGYnr8pup3boAU4lnicBX3z3ryjmteLRUxECHTk2fEzB16U2KwB3g+WbhZE/pRvZyPZRbg2cC8Zon8y19tb79xb7z/c7gpzNf9j/aI/vN1PxiPBh1BXTKuIIp9yz7nF8W0CmR2Q75Yj0SnsrBlKEjEIimhawB2cDP01y3MSetp0Jqauas6Sprco5XuZc8h07tIuZQcr+D0Zfs4TafmDllbg2RyzPWMMcH+yNZrLoUrt6YDViLJiGJfqYr/sFVwcyNCcrm0E3ffOgRv3mRRtkgAFNDG97vehneyfIHJ4Vu4dVg7ZZkSgf8/vQEnarn9pn8qTERQj1sO1wpkhGFdY7n5/dhzj31eSHTii6CHsnNYN2neiW/FWrKh6nzIQdTmTstxLqoLHhXrCnLmzplXqpjzua7g0bTuvFS6IwfGTXXPvkXH/HLwcDvb5N8TKI7kjVd+hivxhA6bh9lH8lrC/FQ+GgZH6acoT7wGGlHMGWprAiGlV1yxYEX9GovXnib5jPh6qa/I+puLRYMZhv5frgFxruwnPUY8eHGVsEUyVrOWUP2D7uBwaUd4XmOTcnURfZmPVVO4Z3uv8pUr/GTTvG/pUf2H/Z+ZbKFTo2vYKoZQafq+zVC8UML3mH51DTuJdCZVMxHItB3eEftXO4BLJbw82+msra+ILMZgKml00/YanDNKKufR4pf7J4aT5+KQ+LZ/2ZqnyHmpnoAnRrL+ntvptRO81JQqF8GTC0nAdmLu16I8/NR8tFAnjkPZf111dtGfKlWGi0HFzCl5tCpoFiCqefqW6e8lelR5tu8CM4WgSmZlrq6r2XNTwJT1y60MzM1qwjuAjr1PI/OZN3qF+HYDGqa3tULdABM+dED3mtlQBeha9PC6we5xUMb8aQ/ljnGk1p+4v18/M3U0BkY7GJ/61QwJzDVXvAReafGTHj2nSoOBcH4pF3orv6EzpzdsUHD56Yl7P0hsZgSyxo3yZUJYZjQKX36SOFliRfCmzoJ/r0QIxX1wNRh5HDeXu0ssm98WYi6LWubXZSCHFXD+3uctJIv8scez2/h/Y2yF5hyRU62YThF0Fzqv8lU/8d4iv8tZ75/mKljkdZpdhB3hZ5Jf/Bhyrn78A7TJpiKXgV0yhEjFnTOeEdvnXoz5XPZQ3vnvRY0XlyehbtZ9CM2P2OdjeqIJ8RFxkv32pEobcpeLcuas+NmHCNGHwtb+TAV9JZHmurxhbmGtuqw+aLvU1S76YXXWkCnylZbkFM/yhqcza3HC51r+HluFl69j/jszdRi7UKn7FGMePAKptJKxbre6VCEeEo9kT2sg6n04XZ4PWtwCk0POtVUoVPmcv//unuXZVWZblv7giwInikCZioqKh2SU01BQVHBI+jV75bjsNZef6yIWXln7Pf/Zm3EcEyVzKe31iCzZ0X2Y3gT3trbcfaqRmBqZkGnrEgyRYZJQSH37i8m8HLQDejoQJsp4lk1Fd/ke50W+ftTeFYEnXr5eP9oqGAOL7R8xltzbUK7VrRg/rIFITsUNq6Pt5oJcW2Z/Pu+n1GHXeHR67FkkersaI94hL/X9R+m4irF97kkZspLxy4o0dmS+ev8YPD5MLXJX37AVPBGPlStEr/fPSwR3tpGxR39fia/NOH9OANTuz58hLgKV4TzwZj/Raa0P+WpofIfunf+iyl73P1lauVGnIJDgTo3P+UG3zQJdAregYWVRw+uv0t4v1UDP/8egDEeoR4vGxd5Ss/uMbucsx+mfLFEXrrfIEt+/2wpgtTDiS+CIqP4UTuKv2ryPmfmoSRrMgBTDxr2WZWPQgo6q3ERbM+o0y7DH4pzAaYMeX7VxZ/plLRkv73WRfbwZ4MnGdW1KlzxuBtsVFo+pW2Hi7DOjZh3H0pJXnIBU3buIR8xn9OmGKMmXAhz9GWsrjS/ffD+r8HTYPTqXckrSujUxcrAVKkaJObFXATr2pjx7SQLyXsGv0w50aFNJnuCqXypGcx6WYI25hhMTSuaoeYgvzlxd8FEWoKpZF9Ah54ldHdS/TI1W1OXeU4AndqS7ElaDpnw85Fe8QHJc0oOGRffTI0C5UhJkEOnu6Nc4/cN2eSpw40IogVq1sMsjhTUJZgSuexF3QJj7tmaMP/4BEM7Fd7Tnd1deHnx+YtMacqf8tRQ/Zfs8/2n76W/b0GLZo0Fpho/0RgKKiNHPcCPb3IyeDZRoDOeh4x87KHupQrySkoK5uS5gE7NO9MVmDi/C4e1E5/ZN9TZcHSZKOFs1GhcuwiiqN8FE26AOnq6Ykz3euZgThrND1PwnTfmnuqhymbXXkDRSxuLoN3CnPpiKqAMTK7Cj889PdcpGgxs4WshMrn5eIOplV0VpKkjg73X8IrpVc7B1hJMTYdgKh4qUyVcr48qf92QefY3S+aRm6z7611JU8ZvzCkITLUeyhU63TOKMHTA1Kf6ZcrvXsAIdCakqFbAVDmH90s77i9TXoHrR5YuaGu50IVyBgZv9JgQzc7QqaLB9YpTXJ+dH8/wMWfIm1/r0r+Yot49nbFU01MKBz3GhLt1Kn56R79MsZsZ85V6B1Nl65cp/7AEU9M2aoWZoGbNTvWRQtO2RPC1hjjykL/81JwwoY88ePGOk1Hw7LosPK69v8lUR/3DGtph51+yz/efzlPO8toiyxy9CrrpSf+bqf1Ano0Tt2uN7y89yVSHK/6Eo84+gxJMucaSCYVBt669y5LM/eAt6Lq0faYvUVf3/SPyxLaUZwC8dIfSaA9GkzbyS50iT8DnOEVwsanPF5cN9CIWNyhEtFDZ9iDXTWzAVPgy4X3SpPAoZPI84dHr87X3pE2kRmBq9EA+u4TnB423h0p4RmobrGpJprjUqY7SQNfa2YVSP/llql3MGAVXFZ/fNg6wVGfkuWlxwftHZaqx2xBMpcOuAW8bOQ++ODwM8kZP6NTBgpc7xUpA+3F/hryk5iduDt5t4qfsI5xmcdeYn8j8t2mg68wHU/hPOYUX2SfpS6ecCa6PaxrQqfQIpr7OSVxVakdxdtUSJcZXUnLdkrHQX9UVn0xGKXnbgrOw03J9nosMOpSMZc8YuSey/3wsyDd7YOoxRc3S5NovyvpgatWT60h6jlyxvwdTuQ5d2m2iPdHpAqa04mj8Raa6vT/pVPdf0i/9n9apkbtq0fQcg6nKH6nsNtAZeY8KTHUDXePFSji0c2W/uY/sGXlPmdy7ES9ZsI2hW/UkXBJ3bm/h7BSbWPHWd5Q6B+SpIANTXdgp2iQreMk0O+Q8iJG3Nv2HU4iVa6g8qZ8Xsm+Pq+KO+Lb5ZspXRmMhjCd06mglYKqXQKdMTa4DKHpt/H4mdUpzKz6uOg/is00lnLey0NgeloaSbc2ZqBww9RpEF/LqK5gq6k/D1xqNyW0u0KnwgLpvNc+K+GF/VWhVPzQ2XN8rSsPQEOGyAFPDkdRFN5izsCV7eCqqHRA1czDVq+nEh51zi8bd6UfQxYN3ZkhC8LpgKpiVOXRovWS00xW5jn0PpkrZHzBaPmYsXMRyL318tGm6GnYUb9KCdzyyOqV9TzAW8Kd+4rfmnpI/VDnDf2r6/LaXa5QPil18M3Vty/1g9ymYGpuyB6c6OtD2aVjsm6lDoRcEsYLPSOdSp1iyhw/YkBLM197fZKo3/MMa2mGX/TdU/0n3KI7DjUZsV7wE3bpgasUgPxuKLCGil/PDVODuMSZj6XWKRc+nWCTIyKIi+P2mu6TVbfxmdJArEr6Y8nrmpAjSIXQo6tX4e9+ziuD1dnM+dJDRKZlDp6ZJrvKCn880/yyu8JTPYcOY3K+1d5Nf72dUmUeb98kqwqs1Jt5Q1KZ9N7fZt065TutBU7eumNeqkMe+mNo+HTDl2mBq3REXonI4RT7aew1/J3xMm/bcVsJzD3X/S6cmxyOYXraXfVamv0wJm4GpYuzr5L17c+ZvnmDKuOnQUa2ZFWJry97N73mLzFv4Yc7hYPfZUx39MOWvRobBi2zJyRk280LUN9Sgw6IH3QmRD8XaQd783ju/tTrFN1OnrPxhKny9wdR4rMjztGZgyt28fT4d6AdyTie7CD4aru/ks1xQNHnGSvjKcH1dr4ff10swpQXQ0dMeupWc4d3FLoEupRp0MtxO/j5Tfe0Pa5OGvX/JOop/ev/UF1Pj0w5MnT+jht3uyZioq2JMwiW833nO5F6C0a9OLSLxP3Rqo2xtmunhm7nMGBGLBNuRk68n4pupQR05tD334EUWK+jUtI3fB++BI0Qyahre9oIzjWdj6IRabB+sOynA1GU4ZqLTOCe+btsudK8NporBZ8mtntWipK7B1EDeR8x6kztZszuYurwXffZ4jjxKpjpnMm8Qn36cC+0u/hS6+Dk++IkZY/LaOzDFtMMPU+NRH0w9zmmfnYOyAvJgKvBqMP3FVHJpyX3Ka9lHiaCjO0/MhP805NmsIIHmI7k2q0Pwzuel4pEYynUP71djcOogY+3q41zxFXnOx2lnp7SpP/Cy2ebww9Tydv1lqromCe2Ctzz3Ps1k31iRUDhZgSlNnkt575YHSkvfLvzJUe69kToVa5dYQf0AU8brnlNgPS0mmj2YLwfJkSImdWp4PWjfTG1ecr3lscDPf48pSO8fmOr/S87I/qf3+b4xCX+YKghMqb71w5To8kzjl3MPTK2XvAidM8YozuV9tXAPP//cQbeumjzrJRtAp+LIXrLREXXWzXZyn+1cnv+0jtay1zK85JiDqcdQ9kZ+tBwR7rvyec11d6Jp1bkW30wVWebTbnwbsyDogyl/y1zaf2LopjZGnlofRAveLZJMfd4/TM2GRam4A/OmsdQGU1v6L516DfQzpQ/Ziys/e8hncWXSxt7g82vuIeat0LyQsVlfi2+mvAJMbZcXQ/iHEkyJ1G6TdzLn8JJJwznTkSeDbil7xtybnF+rA67fSn8rbnmBzvs2mEo2L9Sg+QVMbeoGXnrSmuP6tVCT3Fr2sX1rqBHTM7zx17r0L51y4jT9YSp6H36Z6l6cBF43wPe5MdSAzhvebme+bSGatOnz2DPmtJ0XcRFsW2bK62GS03YynSpi7IL5u8KO5E9NjF/yMsHUUfllain+KlOj3p90avAf2i99MxmMyOi6L3i31+jxzdROt+XZKnXW57cWmAiWMDHhWZO9jS+FIIpdWwk6EfKEWi2QsU/9pvhmykqyhLa9FnQKU0791ilqy3MWm8875Xe13NHuYYKpoVyDmp/NE42V97Vw2ovbD1PJfQCdmj7AFGvXRHv4PuGfD8cZD+xM+9Gpfnw4cZ63brSoEjD1KRcqm7s9eEUzY0ro4YPyS2d0Js/tToUftT4Vf9exSXtvD++0QzLh+9i90LKTXYV30JYqm8B80UYHUyGta+jUYQSmlsFMCWf93OCTjuNTlBB06jA2fphaHMW7cEZhorLUv+P9V/DKwlvj9QuejimaTcHUpcEcn4QsoU1PsQr/NgRTX2toJ+q9I+g+vGvsVVsJJfoeTAVhnfPboN7+MPWq3sS9pZVT2HSRJ8MKeVRfkuxz5cTCn27fP0z5mbzPeVPx+dSOg/x1O2H8BvJckPQSSR+RUhF6s/ffZEob/uGZ73D4L7lH8U8zVfZXQ9L5BEzll+QBFz8yabu+YUxOk7rPnz19TTv7xQuRGKiz5Qx5IY4q1PmjB90adIYLqEfeFG7auc/Yyyng/+fbCQuF1qg8W9hreKEYTFWLQ8onY+nnW12HhY+D8cPUl055veu2YjrcI+37mzHzrRR5ou0pcr1gAKYy35txV4k0Ek9vofiDyv1hav7OwBTv3VRmzfH6uKP/MrX/9M607X9kz89sDK860gzaZS95nlSJfDI6nC+0jiZgOl9oKlOvYCqu5T2K7g068d9MBVFp/DAlBsmMidUyz3m6eI9odh9CpzatpGHTuoRO7SBAwWsLpu5FPKY4O/0yNasAJLEcOqVuG+17DS1rgg5z/OtIY+q0tyXReYwLceqBqfCmbKHrMVMwDVzivXmdy7RriyDuNT9M+W4LTM3MX53anNvwuuMCn08pI+Sr6obxi17vPk/x4SgdKVT48+LQ/2tMaYryxzw1/JecQfBPr/frVvMRrdftp0JZAKaSI8Mc8LtgSgwcldefGjo1e3Fk9hvqnv/UPUo3W7sQ6YNyvtDX8H57eR5w+zSasecN3oU6d2R05K0fpmJTgKnJ5R3z+7pOKdgna+SLUK5tCnYFWfEJOmHS7YcpMbyayNB2fUKdLoiEs4f3m9rQqXhXjCi8z8BUb/DV/BlM2UlUKt5sP1RZu1+7FH1qVgRrSzI1vJ++mQryOZgyITbkXVTU+ans2almnfO3TpHxWTbs80lK8ouuwYTzwvvzFXQx9K0ZvJMre77ceoK8RgVT1pNS3soGQ1qzybvwzNRuWL7JXOQ3eGV/3HY0zjwNuuimcxF0t2BqLOqEvKM8SyjsIm9+PfNdutsOo2pma8xb6Fvkn+u4gOCBqTPLthTvc1aInuw/Edh1Rv6a2+ybqfMlnZGrL2MRzlQz5ucaKXKzW06LQBvk6TdTie2BqY5j9nnyQZ5zjIiEqKVu/T2mOp0/6dToX7Iu/R9/5ltPhrT6JGAqPSYVy6PS/GYqYK0MTAkFTM1dLgJnAabuEZjCIKPOVyZ0S22tZ2S1l40g62hzNhDS/y8ieJ+PjTFfD4sVpbM1vOTtjjHvvJWUPIU5TISH/PHN1Gqx+GXKtR2Pdj3LVEJ7lOXfTIXnEEx+MaWk0Yic62VR+J35O+cinlxpVT3Lwuustyq7t+9E0StjRRiXxpKHtXImkdVgyjS8irvvk0F0W6HOP+R5xN58daL5R1wZLa4amDAkU87FYP5qnf0wtQvkGQZsRgY/yf4cEQBGzTg2KV+0ngPSO9lbeFsXNWmhJmB6lWIOr4dg6nl/GOTrAZiacjDVXSRb2uryvN/nG3nzaw2tlX06zO3J3tiBAl3yaDEugmiB77964/X7a8IK/yjPen2fexntxdlmoT8jlfubxqI024Gp+daNeWTYYM64Iz/O3mD+y/t9MRV0D2AqnVnIuwedRFgXrvoXmer2/3SPQvuX7J3/x5/5upshLW6XZ0FbA0yNP4lJ1DWkd0ihU+rGXtHOGnB4ixfm0NhkHpA6YU7Wb3gLv/7MaK6OG+GcPyOU5Uz2E99bXAn7Aky12nf8vdcHo3cbOrW7MehU+FgXYib3Sviu+aNTxMPhie01MOXqFXTqCTvG/U8E68caMDlsPpwHk2REm6oNprq+m/O2u7kSynZZuLflrWHjq2Rqr2MOtiIwtR/K85zik+z71D7m/LiodNq1O5iTaw6d+ow2J1rU0VW4uvFoGGslF/L7UwPetI33fywTeM3hEflp+NI1nhXwvsGRy+dlayPlcbIb0NTf/jKVdMBUerIxh4tdrXFvVhnkzjZgSpE670bQofQ4sJjvLPM+r4/yDIMvprrbu8o2rXJDzqA3FiL96CkPix5+Vjr4PqVvLvl1HGUUrJKFIrQCOp96qkXxpYmUcHmBl9U9kZGoLejUWsfna/XgBdOoRk38xAeVJ3fkuXC6IOYPZu+/6f16wz8989X/Jfco/mmdmjwGfZolPTAVrpITO69sg4JsNC3CjwOdUoaOZCr8ZSpt2/B+uxLeadzDHNmujhbZz37D6OomnLlDtqVwfuFKoMt9phMTTG4Kmc/abdfn6hRj+sWUf3ChU099dSS7FV2Zs24vctbuWB5tP6VZiH2EOb1LbYeSluwX+Aw9zltxOaT0Jtd5d3QwNXmaFa2z6y9TSQqmwgY6JWz2y5R3HUzlPY0PdOea6wTXZAuhdDBH32HrRLOnc2Vu21k+2FkRF3IHF10RkzF0Ss0sjZzVGkwdz9CdaZyAec2xlHD4yuNvnYITfTOaHu0Ha0YOUXJZwCtz2Zu5e4bX3OayT1L4yn+YCswbvOwhknsUnbZF8/VAngknmdp3og35zxBMLXZZyme2vaFtzwNTRusN72tHe+jYEkxd9tTw1qH6YUoc6oPPXy+2p820OxVibMH7tWYZvOCmw5mvKvJsoHb5w1S4EX9Vpwb/+9z7v5gy/iX9/f5pnTIOqLPW5f1E9dWSnFmV/suUK/fZ9lgPTC0UzsK7Bi/hFZhTPjK+8HddeW7F3bNo8Wk1zHMy22C8xJwhBBElVPeooxuyViTKGZjohuYPU0JxoVM8zeUz3fmRuMCc9m7Pbc72bbnfqgrNIjh065Qf++yXqXI+5nzQZL9MKXINrO/PKzLcYyloLhYPdu2WYMp2wFS1bWb80rELEr3PlIXmaZxzreZgamLYzD9NwVR9PJxoujhXiuvLcwpTD0x5n1BXgtMHTKuXEfLbwp2JYDXNNLmn0qP9fmMVQTkwYr4eH36Y8tTpvWKLwCZKHxsuQho4fa4dYoM2kz2YujaoSZNVvaF9q22x4N7LVX7Kp1NatkMwpZqJyvST7PPbNscscDi+f6XfN+RO10wEydac/ehUN4BOFy/o/INrU/x/UaT4tiKfCaf6HvlNgdfVbDDFWqPsW6d81zbB1LWH6384/n2mhp0/rUs3/murB/uPeuZbLc59mvhjMOUao5yd6tKgZFlgTJodmBq8iiXyFAYnCBZgKL5jzlPeh3e6B5gjt+nHIj4PG+aeO1uN3QyZBz4K8sSmgzH3Br0lbV8+/P2JQ6e24+KHKX+9BFPnW3Ck9bXCnNZHw5Q9MnjLzTqCThm6jvzm9hzaraZgKnkdDXjNaEh0voAp9QymmktQkZlppfBeyvDB+obMX+Maca2QZ2yHNftlqrMGU6p6b38zFS667oxbr/ORJjdWKd58qj3Y9u6cv5ny2RFMLSt9RGlrL3slN9CdoJA9a2zfUvz1iWLevb/7ZJfnN3P6/V+mfFsy1fLrPp9tlsgug3ym+KINL5ZvHTATRPB+K2GovPMJp2T3bTD1Xo/gPfeyN/Tr88vUOS3w8/zOhM8LMFXssx3y5HZRhOc1dOr1qaa03V3h/Xourq8Z1mBqbkKn3hcw/8XUTlnC+3m+ZEqHNw8uE0cJHorb/EWmgMofmDL/Jfco/um1SYU+Rx5YzcCUN4dOjU89g3bTaCp8Y1Y3sLr1igIGnQpGfYxRyXrQkYOKOt9OwJj+7E5pqi8b5ojWUGNVt9gQTT6/TDmXGkz201+mzqNs+6NT+cc4cecwOJDpDqvim6lyqLu0ybpmEU7WTsqdl7ImynQwNZ9+DH6+9wYUHVcL5isjM+aF7ZbfTH3r1PpeOBQy5CnR3kOn1prsfXbqT5Rgo3zSb6b2G22hhPe3+cvU/FApzm6yrJgqe3k5ttQpcwymW3PpNc+fGQs1F4zs3Azed25bhW+eG58/vA688zNtlG+dmrwtor16xRzeHPQ+v/ZnOoXGc6aE0weu1zZAXko28VT5Zuo7Ty0KVUBN5L34BYspOBtjJsZRHfOZ78TweiVqxMfF56X6Dm+3kOcJn+T+tZxVE9rbCZga7t7ET0oBb9i6wuvmXHpTBfkqjJB0/adlNjyxyy1tGSKaj1F4/EWmtOGfdGr8b+lF9k+vo3jv+sTm4slovRql7Pqpf3Uqd/WGa3MHTDDCmGQT6FJ4yFx4v5HNxFv+7JTwLjOlVSuedbppzJmAqW1dI6MrGlV8ycofpgJDf/8wtY/fa+GnPTrxYvE+0HSUVwrNi0XKgmLkUsKnZuFfpmBqEBVrcu6HqSLSMXTqEbIBBbnc4/e5uzG/hZ2S9C4vhVt8FhUjBd4vOECnhBuCqd5idKRdI3uD3S/HlJePskVRSJhrqwfm6NkawAexDd6/tNMT0w7WmYhPdSU0DtAJ/9MbkTjKPlLNCjr10FBTdsHnfzClL+NGcWdd+8SiMZhyJ3J93mEGBvtPBbpoDcEUGzUxd9f3mNwdl88WrtCZL+83jkeqcPgzebCyO4ppG2fQqVulxzwtoFvbngKdWj0PnKtBBqY+sr/FcoOatQu0CcVRJyrCteJimGx7R7s4kP3Rl3g/G5acJJwssEswlMj7jkl0chRRrM2/qFOqqvzpHgX7lzzz/af7+436QY94L4NOLbajmFnbBHnDH4Mpva8/uGEoS9pxhyliJjBGzyQjeK/JQgn2Bupufb1MaOyFdeHYDN4vKbINxdMX6vQXU+99ZJM/7sCL7LX3kp86qJPJ9YaA8EqbE588dznZuagKZzwGU9Tuoc4fJ6bw+x/Mqd0pW5O/vEwLsdi+NX5k9QB5Rp0r/jsEU+/PpqSJ/igZxc32hCSeOeSva8bE85Vz3hvXRxKhPim+mco+TovofZd1Xp5HPHbdIxnGqirIS7QTy/fWidJOoBeBswFTnX2E9yvvYMrQdJWrtwJMPeUZ4PYjJ36cD3pkHR5NQYwnJzbvjPD+ogRTezVTuVlCF3eDz6zwNQU6v9KimHy+kDXiZDT8HC04TaYrlbkPZj/YKy0jcpb6mIXcdmI+ca2YRGaAqf7VlOdSKnvaJp2FCLs+PTg3lhNKlSIqgnMApi6V/sNU0Kpzn9MAXpAy61entoo8l6SwnUJoxd/UKbXT+dP+KfYfui69MA890mfxQ6GlmsTMZRb8//WJOqeXzoPrB+ShYNqHl6pNeIltjbySnpqF4ns3MDYxbhNaHU+18K4C3q9MBfw/wr8In6pR8fBq2xT686kIy4k8a/SEOikKZc2CaS/POVsNMmKLtCq8/XsbM7YCU8nmbIqg6upf5yWtKegdp0XYNkyN15XVJydroFONZvp8sGpdaJIswJTZv53Y3UkcEl0dTIU3MFXrcg+fNppgzj2PMW+xqEX+bYA8Ei8PM37ITDCV1/Ce6XGZs3lbLyjxJ2Cq2oGp4CZ+mBJ0AyOlCjUI5odfpvzHvEdLb90UXqTcc1YWyH/bR8RZ2H04Kl85SRvebTUrAnHG9bJ6dUzxUMD7DRwwNT7eOC3PlsqcsQ+m1iMwtbukpiJ2I93noSb7rzdyj6JugqnUU3ZEozV0Sjnj+rp+xSn0zEjusXSXXE2ilNJG9re/ePTD1EbvMCVcLGWvspf0EUrmFGG+e/9Nprr9P+kU/5ec6fZP69Q+nICp0whMfenUtWPrtDduqHOvbQ2mxiMwxQ/QqewGr/OlU/H5Ce/0kHvTnQfq7LTfqoXbqW8qu5TwKvTcceEvGcZ8pIxs2kZcnscke0QuPtYPU/7iI9dhHN9gamhXwrnvhz4LgppoO1VN9s3Uam6vKLwb8I5vFzr1MPQ+oGugU19MGZvzhabe9KJ4eXuYs8E1WpM4OJiDypg4L3lyIL/oTwoRXr0fpr50Kvzau54Nzwda7Y6V8Ny+lrI0108UXzu6CNeDDDp5tgeUGmQpQfqqVd5ugXm3fICprzW6xsLtyl1dv0yZK/mMfNdlih8toWu9vt0ib6TNivDR4PVmYf0PneoOthwfcwydqgh5zC2zCDp5N+U5HZnP16yIaHNJx8h3ysHgr3e5o7DzAFO7rKn4PDlxjFceCb/NcH3TZ5aSF9QTxc/lGQjxnoFB32JKcIWc8i2Tz7viuyPERfxVneoN/6BTmBr/tTjpf6Pi/7f3/ZzLvEur7utRkFWOfFZq3TZZ8QhMrUzZtyiEzgSmvDf9xZRSWD86FW5PGLMvpubPV81cIXu0xLUegwH5fGYY5aihYzC1P+pT6IY8a3SuOaiTC2eliCRqcl4Zk5wWeOUPU9TcwezxZDL/McGcrjRnRVujDyazm9nnqwHrUZhGYKpeIp+Z5+uZps/TRXFOl23OyAdTXgmmwvhjGDCtYCqsy0nhLwSYOhaORqmaLgpxjw8/TNk9DUxNTejU8zYqKHpPdCFaB7x/pw2GN83BQqb3oVO3bUIUDd8WC94RdCqZvLu0LqgRcHj39JspEVwwh1mZNTwNrBYJ6FwhlAGuX24iLzlrE152e8sf3OdDTszsKYrXl88y1I+IKB4vTSWgVQ0dVgvZS/v5y1QQWem3ToWpA6YOYcNIPJfQKf8je5v1nZTcLr5v6DcN8c0KXjAZyrVacyZ1anzfUFK8wJSYHaq/yNTgT3lqpP73bb//p/co/un1fv7h3KVlqwJT7JEQM/btNi3csTznPHUqbjU9m3bGVq71QVDghQEdoVezEIFQMUeCOebEorrWjK4hdEpf6xGRfkeesobIS53dfUHBeQlG87Y546+lnFM7Y6UEx5VcPxitMhq/44r96FQk79u1/V+mYhqBqbScCl/3TXnORq9HQZKCqddHroNo7840D+NL4Qz3i5zVhgBTXjZWRD8EU7UuDiRe44nwzfvH5/2FPqL9WODzu7IfROo+f5n60qm70isongTQKTVAnmnPen3y6r2FTM/0/5spPx5jzn4euy7Z430jvHc1SlnIyjWRHUCnRK9ueEtlLdoOzBk4qwx4sUsU0Vb05DoHQh6afT6M5seLUrhlD3lsMGQhBeUATB2Ojs/fth2Sfx3KvR/O2+DjvtwrEifwvtuGTry1XTLaZ4cI3nDnyv4XPXi/Yw+6vH38MuVHe7kOY+tWfDOUZ3ivFw7720wN/5SnRp1/yTPffzpPfTFl2+mvTi0W0xZNd+pECVdvHd5CMrHTe6hzxwUYOlg20KoCeKcvndJ7bUbLY/ZSKE8XDTuVSkRuIO97vbfGib96yYJEfZ4y/7B/I7/s4X1CloKppifXy0nvNzavlXBfpyGxQSdzKHIUeQZAC97ni6n9QvZfVwYHle/PRY+cbWde+M8dmNr1OmcwsbwUVK5uOdu/xIrcVj3+WjdvcGtm55T6bdmLa+v5vFXeRxQ6PXinWDUN3uueoZPDfsW8UQSmlJ1ypPAEnQpTF0ztudInfxBZhb8+OQ3fnaCjacuxmHjN5Bni00mHjM2tYe6jZ8esH/wyJdIMOhUUpUa7ujUTghW4flVT/DAV3kZU8V6+Z7TymFJ4SgOd04IRGOrN4P2qlgMmBlZIIh7j+7jy7NdsnECH2ue5Ej4D1Kz9lTMK3+NQEbfD4ZcpV4Ap5kBHs4/sEcOWGD9r//5himZDhwVdZv5NpkZ/ylOjjvlf//6f9iL7p9cmfaYr9YepyTrxWXd11Ght0K9OfTEVGA/oVH2R67xbpdxj2MWczP1fpiZa/6V4b4GZVXzuEQXigow+6ECH2PSXKXHUMeZTX/Ybb51WRTDeUYo80dkTvw6RJNL0Rqydwrttnx9DEaaLjF5U9yXRcjhl4To0VX7olV1yI9nD8inP3py9Vz9MeePHLWWdObyiO9MxB8tzrXF9YuW0cTZgajM64vXMGlG0e6HOt04uvJTTAlPbsMK32Kcxq4L6SMHoDKa8M95/vb/3aGPrVhHcIr3haqt2yHnlyEN8hevhm9cO8uQZDsy43GNmvIoViZ0KXdB0+SyinYzI6dlgSlfw+uMdzHjtK3S3kyJvss1rTPoohE7lHryf4SghIeeYhd8egKnz6x58MxXe9Fzj3ID3iw+tX6ast8FoZ11DJWx3UbP8MkkonR0mRdASYKrYsZQc2d4Qmnc48c0pQU077h3ms+f79P9hqn063B//2w//B5QkCqA=</prop>
			<obj name="TemperatureLog" class="TemperatureLog" version="2">
				<prop name="Times">TEFSWgAA4oEAAIDifEMAAADkAQAAhAMAACUFAAC1BgAAVggAAPYJAACXCwAAJw0AAMgOAABoEAAACRIAAJkTAAA6FQAA2hYAAHsYAAALGgAArBsAAEwdAADtHgAAfSAAAB4iAAC+IwAAXyUAAO8mAACQKAAAMCoAANErAABhLQAAAi8AAKIwAABDMgAA0zMAAHQ1AAAUNwAAtTgAAEU6AADmOwAAhj0AACc/AAC3QAAAWEIAAPhDAACZRQAAKUcAAMpIAABqSgAAC0wAAJtNAAA8TwAA3FAAAH1SAAANVAAArlUAAE5XAADvWAAAf1oAACBcAADAXQAAYV8AAPFgAACSYgAAMmQAANNlAABjZwAABGkAAKRqAABFbAAA1W0AAHZvAAAWcQAAt3IAAEd0AADodQAAiXcAACl5AAC5egAAWnwAAPp9AACbfwAAK4EAAMyCAABshAAADYYAAJ2HAAA+iQAA3ooAAH+MAAAPjgAAsI8AAFCRAADxkgAAgZQAACKWAADClwAAY5kAAPOaAACUnAAANJ4AANWfAABloQAABqMAAKakAABHpgAA16cAAHipAAAYqwAAuawAAEmuAADqrwAAirEAACuzAAC7tAAAXLYAAPy3AACMuQAALbsAAM68AABuvgAA/r8AAJ/BAABAwwAA4MQAAIHGAAARyAAAsskAAFLLAADzzAAAg84AACTQAADE0QAAZdMAAPXUAACW1gAANtgAANfZAABn2wAACN0AAKjeAABJ4AAA2eEAAHrjAAAa5QAAu+YAAEvoAADs6QAAjOsAAC3tAAC97gAAXvAAAP7xAACf8wAAL/UAAND2AABx+AAAEfoAAKH7AABC/QAA4v4AAIMAAQATAgEAtAMBAFQFAQD1BgEAhQgBACYKAQDGCwEAZw0BAPcOAQCYEAEAOBIBAMkTAQBpFQEAChcBAKoYAQA6GgEA2xsBAHwdAQAcHwEArCABAE0iAQDuIwEAjiUBAC8nAQC/KAEAYCoBAAAsAQChLQEAMS8BANIwAQByMgEAEzQBAKM1AQBENwEA5DgBAIU6AQAVPAEAtj0BAFY/AQD3QAEAh0IBAChEAQDIRQEAaUcBAPlIAQCaSgEAOkwBANtNAQBrTwEADFEBAKxSAQBNVAEA3VUBAH5XAQAeWQEAv1oBAE9cAQDwXQEAkF8BADFhAQDBYgEAYmQBAAJmAQCjZwEAM2kBANRqAQB0bAEAFW4BAKVvAQBGcQEA5nIBAId0AQAXdgEAuHcBAFl5AQD5egEAiXwBACp+AQDKfwEAa4EBAPuCAQCchAEAPIYBAN2HAQBtiQEADosBAK6MAQBPjgEA348BAICRAQAgkwEAwZQBAFGWAQDylwEAkpkBADObAQDDnAEAZJ4BAASgAQCloQEANaMBANakAQB2pgEABqgBAKepAQBIqwEA6KwBAHiuAQAZsAEAurEBAFqzAQDqtAEAi7YBACy4AQDMuQEAXLsBAP28AQCevgEAPsABAN/BAQBvwwEAEMUBALDGAQBRyAEA4ckBAILLAQAizQEAw84BAFPQAQD00QEAlNMBADXVAQDF1gEAZtgBAAbaAQCn2wEAN90BANjeAQB44AEAGeIBAKnjAQBK5QEA6uYBAIvoAQAb6gEAvOsBAFztAQD97gEAjfABAC7yAQDO8wEAb/UBAP/2AQCg+AEAQfoBAND7AQBx/QEAEv8BALIAAgBCAgIA4wMCAIQFAgAkBwIAtAgCAFUKAgD2CwIAlg0CACYPAgDHEAIAaBICAAgUAgCZFQIAORcCANoYAgB6GgIAChwCAKsdAgBMHwIA7CACAI0iAgAdJAIAviUCAF4nAgD/KAIAjyoCADAsAgDQLQIAcS8CAAExAgCiMgIAQjQCAOM1AgBzNwIAFDkCALQ6AgBVPAIA5T0CAIY/AgAmQQIAx0ICAFdEAgD4RQIAmEcCADlJAgDJSgIAakwCAApOAgCrTwIAO1ECANxSAgB8VAIAHVYCAK1XAgBOWQIA7loCAI9cAgAfXgIAwF8CAGBhAgABYwIAkWQCADJmAgDSZwIAc2kCAANrAgCkbAIARG4CAOVvAgB1cQIAFnMCALZ0AgBXdgIA53cCAIh5AgApewIAuHwCAFl+AgD6fwIAmoECACqDAgDLhAIAbIYCAAyIAgCciQIAPYsCAN6MAgB+jgIADpACAK+RAgBQkwIA8JQCAIGWAgAhmAIAwpkCAGKbAgDynAIAk54CADSgAgDUoQIAZKMCAAWlAgCmpgIARqgCANapAgB3qwIAGK0CALiuAgBIsAIA6bECAIqzAgAqtQIAurYCAFu4AgD8uQIAnLsCAD29AgDNvgIAbsACAA7CAgCvwwIAP8UCAODGAgCAyAIAIcoCALHLAgBSzQIA8s4CAJPQAgAj0gIAxNMCAGTVAgAF1wIAldgCADbaAgDW2wIAd90CAAffAgCo4AIASOICAOnjAgB55QIAGucCALroAgBb6gIA6+sCAIztAgAs7wIAzfACAF3yAgD+8wIAnvUCAC73AgDP+AIAcPoCABH8AgCg/QIAQf8CAOIAAwCCAgMAEgQDALMFAwBUBwMA9AgDAIQKAwAlDAMAxg0DAGYPAwD2EAMAlxIDADgUAwDYFQMAaRcDAAkZAwCqGgMAShwDANodAwB7HwMAHCEDALwiAwBMJAMA7SUDAI4nAwAuKQMAvioDAF8sAwAALgMAoC8DADAxAwDRMgMAcjQDABI2AwCzNwMAQzkDAOQ6AwCEPAMAJT4DALU/AwBWQQMA9kIDAJdEAwAnRgMAyEcDAGhJAwAJSwMAmUwDADpOAwDaTwMAe1EDAAtTAwCsVAMATFYDAO1XAwB9WQMAHlsDAL5cAwBfXgMA718DAJBhAwAwYwMAwGQDAGFmAwACaAMAomkDADJrAwDTbAMAdG4DABRwAwCkcQMARXMDAOZ0AwCGdgMAFngDALd5AwBYewMA+XwDAIh+AwApgAMAyoEDAGqDAwD6hAMAm4YDADyIAwDciQMAbIsDAA2NAwCujgMATpADAN6RAwB/kwMAIJUDAMCWAwBRmAMA8ZkDAJKbAwAynQMAwp4DAGOgAwAEogMApKMDADSlAwDVpgMAdqgDABaqAwCmqwMAR60DAOiuAwCIsAMAGLIDALmzAwBatQMA+rYDAIq4AwArugMAzLsDAGy9AwD8vgMAncADAD7CAwDewwMAf8UDAA/HAwCwyAMAUMoDAPHLAwCBzQMAIs8DAMLQAwBj0gMA89MDAJTVAwA01wMA1dgDAGXaAwAG3AMApt0DAEffAwDX4AMAeOIDABjkAwCo5QMASecDAOroAwCK6gMAGuwDALvtAwBc7wMA/PADAIzyAwAt9AMAzvUDAG73AwD++AMAn/oDAED8AwDh/QMAcP8DABEBBACyAgQAUgQEAOIFBACDBwQAJAkEAMQKBABUDAQA9Q0EAJYPBAA2EQQAxhIEAGcUBAAIFgQAqBcEADkZBADZGgQAehwEABoeBACqHwQASyEEAOwiBACMJAQAHCYEAL0nBABeKQQA/ioEAI4sBAAvLgQA0C8EAHAxBAAAMwQAoTQEAEI2BADiNwQAcjkEABM7BAC0PAQAVD4EAPU/BACFQQQAJkMEAMZEBABnRgQA90cEAJhJBAA4SwQA2UwEAGlOBAAKUAQAqlEEADpTBADbVAQAfFYEABxYBACsWQQATVsEAO5cBACOXgQAHmAEAL9hBABgYwQAAGUEAJBmBAAxaAQA0mkEAHJrBAACbQQAo24EAERwBADkcQQAdHMEABV1BAC2dgQAVngEAOZ5BACHewQAKH0EAMl+BABYgAQA+YEEAJqDBAA6hQQAyoYEAGuIBAAMigQArIsEADyNBADdjgQAfpAEAB6SBACukwQAT5UEAPCWBACQmAQAIZoEAMGbBABinQQAAp8EAJKgBAAzogQA1KMEAHSlBAAEpwQApagEAEaqBADmqwQAdq0EABevBAC4sAQAWLIEAOizBACJtQQAKrcEAMq4BABaugQA+7sEAJy9BAA8vwQAzMAEAG3CBAAOxAQArsUEAD7HBADfyAQAgMoEACDMBACwzQQAUc8EAPLQBACS0gQAItQEAMPVBABk1wQABNkEAKXaBAA13AQA1t0EAHbfBAAG4QQAp+IEAEjkBADo5QQAeOcEABnpBAC66gQAWuwEAOrtBACL7wQALPEEAMzyBABc9AQA/fUEAJ73BAA++QQAzvoEAG/8BAAQ/gQAsf8EAEABBQDhAgUAggQFACIGBQCyBwUAUwkFAPQKBQCUDAUAJA4FAMUPBQBmEQUABhMFAJYUBQA3FgUA2BcFAHgZBQAJGwUAqRwFAEoeBQDqHwUAeiEFABsjBQC8JAUAXCYFAOwnBQCNKQUALisFAM4sBQBeLgUA/y8FAKAxBQBAMwUA0DQFAHE2BQASOAUAsjkFAEI7BQDjPAUAhD4FACRABQC0QQUAVUMFAPZEBQCWRgUAJkgFAMdJBQBoSwUACE0FAKlOBQA5UAUA2lEFAHpTBQAKVQUAq1YFAExYBQDsWQUAfFsFAB1dBQC+XgUAXmAFAO5hBQCPYwUAMGUFANBmBQBgaAUAAWoFAKJrBQBCbQUA0m4FAHNwBQAUcgUAtHMFAER1BQDldgUAhngFACZ6BQC2ewUAV30FAPh+BQCZgAUAKIIFAMmDBQBqhQUACocFAJqIBQA7igUA3IsFAHyNBQAMjwUArZAFAE6SBQDukwUAfpUFAB+XBQDAmAUAYJoFAPGbBQCRnQUAMp8FANKgBQBiogUAA6QFAKSlBQBEpwUA1KgFAHWqBQAWrAUAtq0FAEavBQDnsAUAiLIFACi0BQC4tQUAWbcFAPq4BQCaugUAKrwFAMu9BQBsvwUADMEFAJzCBQA9xAUA3sUFAH7HBQAOyQUAr8oFAFDMBQDwzQUAgM8FACHRBQDC0gUAYtQFAPLVBQCT1wUANNkFANTaBQBk3AUABd4FAKbfBQBG4QUA1uIFAHfkBQAY5gUAuOcFAEjpBQDp6gUAiuwFACruBQC67wUAW/EFAPzyBQCc9AUALPYFAM33BQBu+QUADvsFAJ78BQA//gUA4P8FAIEBBgAQAwYAsQQGAFIGBgDyBwYAggkGACMLBgDEDAYAZA4GAPQPBgCVEQYANhMGANYUBgBmFgYABxgGAKgZBgA4GwYA2RwGAHkeBgAaIAYAuiEGAEojBgDrJAYAjCYGACwoBgC8KQYAXSsGAP4sBgCeLgYALjAGAM8xBgBwMwYAEDUGAKA2BgBBOAYA4jkGAII7BgASPQYAsz4GAFRABgD0QQYAhEMGACVFBgDGRgYAZkgGAPZJBgCXSwYAOE0GANhOBgBoUAYACVIGAKpTBgBKVQYA2lYGAHtYBgAcWgYAvFsGAExdBgDtXgYAjmAGAC5iBgC+YwYAX2UGAABnBgCgaAYAMGoGANFrBgBybQYAEm8GAKJwBgBDcgYA5HMGAIR1BgAUdwYAtXgGAFZ6BgD2ewYAhn0GACd/BgDIgAYAaYIGAPiDBgCZhQYAOocGANqIBgBqigYAC4wGAKyNBgBMjwYA3JAGAH2SBgAelAYAvpUGAE6XBgDvmAYAkJoGACCcBgDBnQYAYZ8GAAKhBgCSogYAMqQGANOlBgB0pwYABKkGAKSqBgBFrAYA5q0GAHavBgAWsQYAt7IGAFi0BgDotQYAiLcGACm5BgDKugYAarwGAPq9BgCbvwYAPMEGANzCBgBsxAYADcYGAK7HBgBOyQYA3soGAH/MBgAgzgYAwM8GAFDRBgDx0gYAktQGADLWBgDC1wYAY9kGAATbBgCk3AYANN4GANXfBgB24QYAFuMGAKbkBgBH5gYA6OcGAIjpBgAY6wYAuewGAFruBgD67wYAivEGACvzBgDM9AYAbPYGAPz3BgCd+QYAPvsGAN78BgBu/gYADwAHALABBwBRAwcA4AQHAIEGBwAiCAcAwgkHAFILBwDzDAcAlA4HADQQBwDEEQcAZRMHAAYVBwCmFgcANhgHANcZBwB4GwcAGB0HAKkeBwBJIAcA6iEHAIojBwAaJQcAuyYHAFwoBwD8KQcAjCsHAC0tBwDOLgcAbjAHAP4xBwCfMwcAQDUHAOA2BwBwOAcAEToHALI7BwBCPQcA4j4HAINABwAkQgcAtEMHAFRFBwD1RgcAlkgHACZKBwDGSwcAZ00HAAhPBwCoUAcAOFIHANlTBwB6VQcAGlcHAKpYBwBLWgcA7FsHAIxdBwAcXwcAvWAHAF5iBwD+YwcAjmUHAC9nBwDQaAcAcGoHAABsBwChbQcAQm8HAOJwBwBycgcAE3QHALR1BwBUdwcA5HgHAIV6BwAmfAcAxn0HAFZ/BwD3gAcAmIIHADmEBwDIhQcAaYcHAAqJBwCqigcAOowHANuNBwB8jwcAHJEHAKySBwBNlAcA7pUHAI6XBwAemQcAv5oHAGCcBwAAngcAkZ8HADGhBwDSogcAYqQHAAKmBwCjpwcARKkHANSqBwB0rAcAFa4HALavBwBGsQcA5rIHAIe0BwAotgcAuLcHAFi5BwD5ugcAmrwHACq+BwDKvwcAa8EHAAzDBwCcxAcAPMYHAN3HBwB+yQcADssHAK7MBwBPzgcA8M8HAJDRBwAg0wcAwdQHAGLWBwAC2AcAktkHADPbBwDU3AcAdN4HAATgBwCl4QcARuMHAObkBwB25gcAF+gHALjpBwBY6wcA6OwHAInuBwAq8AcAyvEHAFrzBwD79AcAnPYHADz4BwDM+QcAbfsHAA79BwCu/gcAPgAIAN8BCACAAwgAIQUIALAGCABRCAgA8gkIAJILCAAiDQgAww4IAGQQCAAEEggAlBMIADUVCADWFggAdhgIAAYaCACnGwgASB0IAOgeCAB5IAgAGSIIALojCABaJQgA6iYIAIsoCAAsKggAzCsIAFwtCAD9LggAnjAIAD4yCADOMwgAbzUIABA3CACwOAgAQDoIAOE7CACCPQgAIj8IALJACABTQggA9EMIAJRFCAAkRwgAxUgIAGZKCAAGTAgAlk0IADdPCADYUAgAeFIIAAhUCACpVQgASlcIAOpYCAB6WggAG1wIALxdCABcXwgA7GAIAI1iCAAuZAgAzmUIAF5nCAD/aAgAoGoIAEBsCADQbQgAcW8IABJxCACicggAQnQIAON1CACEdwgAFHkIALR6CABVfAgA9n0IAIZ/CAAmgQgAx4IIAGiECAD4hQgAmIcIADmJCADaiggAeowIAAqOCACrjwgATJEIAOySCAB8lAgAHZYIAL6XCABemQgA7poIAI+cCAAwnggA0J8IAGGhCAABowgAoqQIAEKmCADSpwgAc6kIABSrCAC0rAgARK4IAOWvCACGsQgAJrMIALa0CABXtggA+LcIAJi5CAAouwgAybwIAGq+CAAKwAgAmsEIADvDCADcxAgAfMYIAAzICACtyQgATssIAO7MCAB+zggAH9AIAMDRCABg0wgA8NQIAJHWCAAy2AgA0tkIAGLbCAAD3QgApN4IAETgCADU4QgAdeMIABblCAC25ggARugIAOfpCACI6wgAGO0IALjuCABZ8AgA+vEIAIrzCAAq9QgAy/YIAGz4CAD8+QgAnPsIAD39CADe/ggAbgAJAA4CCQCvAwkAUAUJAOAGCQCACAkAIQoJAMILCQBSDQkA8g4JAJMQCQA0EgkAxBMJAGQVCQAFFwkAphgJADYaCQDWGwkAdx0JABgfCQCoIAkASSIJAOkjCQCKJQkAGicJALooCQBbKgkA/CsJAIwtCQAsLwkAzTAJAG4yCQD+MwkAnjUJAD83CQDgOAkAcDoJABA8CQCxPQkAUj8JAOJACQCCQgkAI0QJAMRFCQBURwkA9EgJAJVKCQA2TAkAxk0JAGZPCQAHUQkAqFIJADhUCQDYVQkAeVcJABpZCQCqWgkASlwJAOtdCQCMXwkAHGEJALxiCQBdZAkA/mUJAI5nCQAuaQkAz2oJAHBsCQAAbgkAoG8JAEFxCQDicgkAcnQJABJ2CQCzdwkAVHkJAOR6CQCEfAkAJX4JAMZ/CQBWgQkA9oIJAJeECQA4hgkAyIcJAGiJCQAJiwkAqowJAEqOCQDajwkAe5EJAByTCQC8lAkATJYJAO2XCQCOmQkALpsJAL6cCQBfngkAAKAJAKChCQAxowkA0aQJAHKmCQASqAkAoqkJAEOrCQDkrAkAhK4JABSwCQC1sQkAVrMJAPa0CQCGtgkAJ7gJAMi5CQBouwkA+LwJAJm+CQA6wAkA2sEJAGrDCQALxQkArMYJAEzICQDcyQkAfcsJAB7NCQC+zgkATtAJAO/RCQCQ0wkAMNUJAMDWCQBh2AkAAtoJAKLbCQAy3QkA094JAHTgCQAE4gkApOMJAEXlCQDm5gkAdugJABbqCQC36wkAWO0JAOjuCQCI8AkAKfIJAMrzCQBa9QkA+vYJAJv4CQA8+gkAzPsJAGz9CQAN/wkArgAKAD4CCgDeAwoAfwUKACAHCgCwCAoAUAoKAPELCgCSDQoAIg8KAMIQCgBjEgoABBQKAJQVCgA0FwoA1RgKAHYaCgAGHAoAph0KAEcfCgDoIAoAeCIKABkkCgC5JQoAWicKAOooCgCKKgoAKywKAMwtCgBcLwoA/DAKAJ0yCgA+NAoAzjUKAG43CgAPOQoAsDoKAEA8CgDgPQoAgT8KACJBCgCyQgoAUkQKAPNFCgCURwoAJEkKAMRKCgBlTAoABk4KAJZPCgA2UQoA11IKAHhUCgAIVgoAqFcKAElZCgDqWgoAelwKABpeCgC7XwoAXGEKAOxiCgCMZAoALWYKAM5nCgBeaQoA/moKAJ9sCgBAbgoA0G8KAHBxCgARcwoAsnQKAEJ2CgDidwoAg3kKACR7CgC0fAoAVH4KAPV/CgCWgQoAJoMKAMaECgBnhgoACIgKAJiJCgA4iwoA2YwKAHqOCgAKkAoAqpEKAEuTCgDslAoAfJYKAByYCgC9mQoAXpsKAO6cCgCOngoAL6AKANChCgBgowoAAaUKAKGmCgBCqAoA4qkKAHKrCgATrQoAtK4KAFSwCgDksQoAhbMKACa1CgDGtgoAVrgKAPe5CgCYuwoAOL0KAMi+CgBpwAoACsIKAJrDCgA6xQoA28YKAHzICgAMygoArMsKAE3NCgDuzgoAftAKAB7SCgC/0woAYNUKAPDWCgCQ2AoAMdoKANLbCgBi3QoAAt8KAKPgCgBE4goA1OMKAHTlCgAV5woAtugKAEbqCgDm6woAh+0KACjvCgC48AoAWPIKAPnzCgCa9QoAKvcKAMr4CgBr+goADPwKAJz9CgA8/woA3QALAH4CCwAOBAsArgULAE8HCwDwCAsAgAoLACAMCwDBDQsAYg8LAPIQCwCSEgsAMxQLANQVCwBkFwsABBkLAKUaCwBGHAsA1h0LAHYfCwAXIQsAuCILAEgkCwDpJQsAiScLACopCwC6KgsAWiwLAPstCwCcLwsALDELAMwyCwBtNAsADjYLAJ43CwA+OQsA3zoLAIA8CwAQPgsAsD8LAFFBCwDyQgsAgkQLACJGCwDDRwsAZEkLAPRKCwCUTAsANU4LANZPCwBmUQsABlMLAKdUCwBIVgsA2FcLAHhZCwAZWwsAulwLAEpeCwDqXwsAi2ELACxjCwC8ZAsAXGYLAP1nCwCeaQsALmsLAM5sCwBvbgsAEHALAKBxCwBAcwsA4XQLAIJ2CwASeAsAsnkLAFN7CwD0fAsAhH4LACSACwDFgQsAZoMLAPaECwCWhgsAN4gLANiJCwBoiwsACI0LAKmOCwBKkAsA2pELAHqTCwAblQsAvJYLAEyYCwDsmQsAjZsLAC6dCwC+ngsAXqALAP+hCwCgowsAMKULANGmCwBxqAsAEqoLAKKrCwBCrQsA464LAISwCwAUsgsAtLMLAFW1CwDltgsAhrgLACa6CwDHuwsAaL0LAPi+CwCYwAsAOcILANrDCwBqxQsACscLAKvICwBMygsA3MsLAHzNCwAdzwsAvtALAE7SCwDu0wsAj9ULADDXCwDA2AsAYNoLAAHcCwCi3QsAMt8LANLgCwBz4gsAFOQLAKTlCwBE5wsA5egLAIbqCwAW7AsAtu0LAFfvCwD48AsAiPILACj0CwDJ9QsAavcLAPr4CwCa+gsAO/wLANz9CwBs/wsADAEMAK0CDABOBAwA3gUMAH4HDAAfCQwAwAoMAFAMDADwDQwAkQ8MACERDADCEgwAYhQMAAMWDACTFwwANBkMANQaDAB1HAwAFh4MAKYfDABGIQwA5yIMAIgkDAAYJgwAuScMAFkpDAD6KgwAiiwMACouDADLLwwAbDEMAPwyDACcNAwAPTYMAN43DABuOQwADjsMAK88DABQPgwA4D8MAIBBDAAhQwwAwkQMAFJGDADyRwwAk0kMADRLDADETAwAZE4MAAVQDACmUQwANlMMANZUDAB3VgwAGFgMAKhZDABIWwwA6VwMAIpeDAAaYAwAumEMAFtjDAD8ZAwAjGYMACxoDADNaQwAbmsMAP5sDACebgwAP3AMAOBxDABwcwwAEHUMALF2DABSeAwA4nkMAIJ7DAAjfQwAxH4MAFSADAD0gQwAlYMMADaFDADGhgwAZogMAAeKDACoiwwAOI0MANiODAB5kAwAGpIMAKqTDABKlQwA65YMAIyYDAAcmgwAvJsMAF2dDAD+ngwAjqAMAC6iDADPowwAcKUMAACnDAChqAwAQaoMAOKrDAByrQwAEq8MALOwDABUsgwA5LMMAIS1DAAltwwAxrgMAFa6DAD2uwwAl70MADi/DADIwAwAaMIMAAnEDACqxQwAOscMANrIDAB7ygwAHMwMAKzNDABMzwwA7dAMAI7SDAAe1AwAvtUMAF/XDAAA2QwAkNoMADDcDADR3QwAct8MAALhDACi4gwAQ+QMAOTlDAB05wwAFOkMALXqDABW7AwA5u0MAIbvDAAn8QwAyPIMAFj0DAD49QwAmfcMADr5DADK+gwAavwMAAv+DACs/wwAPAENANwCDQB9BA0AHgYNAK4HDQBOCQ0A7woNAJAMDQAgDg0AwA8NAGERDQACEw0AkhQNADIWDQDTFw0AdBkNAAQbDQCkHA0ARR4NAOYfDQB2IQ0AFiMNALckDQBYJg0A6CcNAIkpDQApKw0AyiwNAFouDQD6Lw0AmzENADwzDQDMNA0AbDYNAA04DQCuOQ0APjsNAN48DQB/Pg0AIEANALBBDQBQQw0A8UQNAIFGDQAiSA0AwkkNAGNLDQDzTA0AlE4NADRQDQDVUQ0AZVMNAAZVDQCmVg0AR1gNANdZDQB4Ww0AGF0NALleDQBJYA0A6mENAIpjDQArZQ0AzGYNAFxoDQD8aQ0AnWsNAD5tDQDObg0AbnANAA9yDQCwcw0AQHUNAOB2DQCBeA0AInoNALJ7DQBSfQ0A834NAJSADQAkgg0AxIMNAGWFDQAGhw0AlogNADaKDQDXiw0AeI0NAAiPDQCokA0ASZINAOqTDQB6lQ0AGpcNALuYDQBcmg0A7JsNAIydDQAtnw0AzqANAF6iDQD+ow0An6UNAECnDQDQqA0AcaoNABGsDQChrQ0AQq8NAOKwDQCDsg0AE7QNALS1DQBUtw0A9bgNAIW6DQAmvA0Axr0NAGe/DQD3wA0AmMINADjEDQDZxQ0AaccNAArJDQCqyg0AS8wNANvNDQB8zw0AHNENAL3SDQBe1A0A7tUNAI7XDQAv2Q0A0NoNAGDcDQAA3g0Aod8NAELhDQDS4g0AcuQNABPmDQC05w0AROkNAOTqDQCF7A0AJu4NALbvDQBW8Q0A9/INAJj0DQAo9g0AyPcNAGn5DQD5+g0AmvwNADr+DQDb/w0AawEOAAwDDgCsBA4ATQYOAN0HDgB+CQ4AHgsOAL8MDgBgDg4A8A8OAJARDgAxEw4A0hQOAGIWDgACGA4AoxkOAEQbDgDUHA4AdB4OABUgDgC2IQ4ARiMOAOYkDgCHJg4AKCgOALgpDgBZKw4A+SwOAJouDgAqMA4AyjEOAGszDgAMNQ4AnDYOADw4DgDdOQ4AbTsOAA49DgCuPg4AT0AOAN9BDgCAQw4AIEUOAMFGDgBRSA4A8kkOAJJLDgAzTQ4Aw04OAGRQDgAEUg4ApVMOADVVDgDWVg4AdlgOABdaDgCnWw4ASF0OAOheDgCJYA4AKmIOAMpjDgBrZQ4ADGcOAJxoDgA8ag4A3WsOAH5tDgAObw4ArnAOAE9yDgDwcw4AgHUOACB3DgDBeA4AYnoOAPJ7DgCSfQ4AM38OANSADgBkgg4ABIQOAKWFDgBGhw4A1ogOAHaKDgAXjA4AuI0OAEiPDgDpkA4AiZIOACqUDgC6lQ4AWpcOAPuYDgCcmg4ALJwOAMydDgBtnw4A/aAOAJ6iDgA+pA4A36UOAG+nDgAQqQ4AsKoOAFGsDgDhrQ4Agq8OACKxDgDDsg4AU7QOAPS1DgCUtw4ANbkOAMW6DgBmvA4ABr4OAKe/DgA3wQ4A2MIOAHjEDgAZxg4AqccOAErJDgDqyg4Ai8wOABvODgC8zw4AXNEOAP3SDgCN1A4ALtYOAM7XDgBv2Q4A/9oOAKDcDgBA3g4A4d8OAHHhDgAS4w4AsuQOAFPmDgDj5w4AhOkOACTrDgDF7A4AVe4OAPbvDgCW8Q4AN/MOAMf0DgBo9g4ACPgOAKn5DgA5+w4A2vwOAHr+DgAbAA8AqwEPAEwDDwDsBA8AjQYPAB0IDwC+CQ8AXgsPAP8MDwCPDg8AMBAPANERDwBxEw8AARUPAKIWDwBCGA8A4xkPAIQbDwAUHQ8AtB4PAFUgDwD2IQ8AhiMPACYlDwDHJg8AaCgPAPgpDwCYKw8AOS0PANouDwBqMA8ACjIPAKszDwBMNQ8A3DYPAHw4DwAdOg8AvjsPAE49DwDuPg8Aj0APAB9CDwDAQw8AYEUPAAFHDwCRSA8AMkoPANJLDwBzTQ8AA08PAKRQDwBEUg8A5VMPAHVVDwAWVw8AtlgPAFdaDwDnWw8AiF0PAChfDwDJYA8AWWIPAPpjDwCaZQ8AO2cPAMtoDwBsag8ADGwPAK1tDwA9bw8A3nAPAH5yDwAfdA8Ar3UPAFB3DwDweA8AkXoPACF8DwDCfQ8AYn8PAAOBDwCTgg8ANIQPANSFDwB1hw8ABYkPAKaKDwBGjA8A540PAHePDwAYkQ8AuZIPAFmUDwDplQ8AipcPACqZDwDLmg8AW5wPAPydDwCcnw8APaEPAM2iDwBupA8ADqYPAK+nDwBQqQ8A4KoPAICsDwAhrg8Awq8PAFKxDwDysg8Ak7QPADS2DwDEtw8AZLkPAAW7DwCmvA8ANr4PANa/DwB3wQ8AGMMPAKjEDwBIxg8A6ccPAIrJDwAayw8AuswPAFvODwDrzw8AjNEPACzTDwDN1A8AXdYPAP7XDwCe2Q8AP9sPAM/cDwBw3g8AEOAPALHhDwBB4w8A4uQPAILmDwAj6A8As+kPAFTrDwD07A8Ale4PACXwDwDG8Q8AZvMPAAf1DwCX9g8AOPgPANj5DwB5+w8ACf0PAKr+DwBKABAA6wEQAIwDEAAcBRAAvAYQAF0IEAD+CRAAjgsQAC4NEADPDhAAcBAQAAASEAChExAAQRUQANEWEAByGBAAEhoQALMbEABDHRAA5B4QAIQgEAAlIhAAtSMQAFYlEAD2JhAAlygQADgqEADIKxAAaC0QAAkvEACqMBAAOjIQANozEAB7NRAAHDcQAKw4EABMOhAA7TsQAH09EAAePxAAvkAQAF9CEADvQxAAkEUQADBHEADRSBAAYUoQAAJMEACiTRAAQ08QANNQEAB0UhAAFFQQALVVEABFVxAA5lgQAIZaEAAnXBAAt10QAFhfEAD4YBAAmWIQAClkEADKZRAAamcQAAtpEACbahAAPGwQANxtEAB9bxAADXEQAK5yEABOdBAA73UQAH93EAAgeRAAwHoQAGF8EADxfRAAkn8QADKBEADTghAAY4QQAASGEACkhxAARYkQANWKEAB2jBAAFo4QALePEABHkRAA6JIQAImUEAAplhAAuZcQAFqZEAD6mhAAm5wQACueEADMnxAAbKEQAA2jEACdpBAAPqYQAN6nEAB/qRAAD6sQALCsEABQrhAA8a8QAIGxEAAisxAAwrQQAGO2EADztxAAlLkQADS7EADVvBAAZb4QAAbAEACmwRAAR8MQANfEEAB4xhAAGMgQALnJEABJyxAA6swQAIrOEAAr0BAAu9EQAFzTEAD81BAAndYQAC3YEADO2RAAbtsQAA/dEACf3hAAQOAQAODhEACB4xAAEeUQALLmEABS6BAA8+kQAIPrEAAk7RAAxO4QAGXwEAD18RAAlvMQADb1EADX9hAAZ/gQAAj6EACo+xAASf0QANn+EAB6ABEAGgIRALsDEQBLBREA7AYRAIwIEQAtChEAvQsRAF4NEQD+DhEAnxARAC8SEQDQExEAcRURABEXEQChGBEAQhoRAOIbEQCDHREAEx8RALQgEQBUIhEA9SMRAIUlEQAmJxEAxigRAGcqEQD3KxEAmC0RADgvEQDZMBEAaTIRAAo0EQCqNREASzcRANs4EQB8OhEAHDwRAL09EQBNPxEA7kARAI5CEQAvRBEAv0URAGBHEQAASREAoUoRADFMEQDSTREAck8RABNREQCjUhEARFQRAORVEQCFVxEAFVkRALZaEQBWXBEA910RAIdfEQAoYREAyGIRAGlkEQD5ZREAmmcRADppEQDbahEAa2wRAAxuEQCsbxEATXERAN1yEQB+dBEAHnYRAL93EQBPeREA8HoRAJB8EQAxfhEAwX8RAGKBEQACgxEAo4QRADOGEQDUhxEAdIkRABWLEQCljBEARo4RAOaPEQCHkREAF5MRALiUEQBZlhEA+ZcRAImZEQAqmxEAypwRAGueEQD7nxEAnKERADyjEQDdpBEAbaYRAA6oEQCuqREAT6sRAN+sEQCArhEAILARAMGxEQBRsxEA8rQRAJK2EQAzuBEAw7kRAGS7EQAEvREApb4RADXAEQDWwREAdsMRABfFEQCnxhEASMgRAOjJEQCJyxEAGc0RALrOEQBa0BEA+9ERAIvTEQAs1REAzNYRAG3YEQD92REAntsRAD7dEQDf3hEAb+ARABDiEQCw4xEAUeURAOHmEQCC6BEAIuoRAMPrEQBT7REA9O4RAJTwEQA18hEAxfMRAGb1EQAG9xEAp/gRADf6EQDY+xEAeP0RABn/EQCpABIASgISAOoDEgCLBRIAGwcSALwIEgBcChIA/QsSAI0NEgAuDxIAzhASAG8SEgD/ExIAoBUSAEEXEgDQGBIAcRoSABIcEgCyHRIAQh8SAOMgEgCEIhIAJCQSAMUlEgBVJxIA9igSAJYqEgA3LBIAxy0SAGgvEgAIMRIAqTISADk0EgDaNRIAejcSAAo5EgCrOhIATDwSAOw9EgCNPxIAHUESAL5CEgBeRBIA/0USAI9HEgAwSRIA0EoSAHFMEgABThIAok8SAEJREgDjUhIAc1QSABRWEgC0VxIAVVkSAOVaEgCGXBIAJl4SAMdfEgBXYRIA+GISAJhkEgA5ZhIAyWcSAGppEgAKaxIAq2wSADtuEgDcbxIAfHESAB1zEgCtdBIATnYSAO53EgCPeRIAH3sSAMB8EgBgfhIAAYASAJGBEgAygxIA0oQSAHOGEgADiBIApIkSAESLEgDljBIAdY4SABaQEgC2kRIAV5MSAOeUEgCIlhIAKZgSAMmZEgBZmxIA+pwSAJqeEgA7oBIAy6ESAGyjEgAMpRIAraYSAD2oEgDeqRIAfqsSAB+tEgCvrhIAULASAPCxEgCRsxIAIbUSAMK2EgBiuBIAA7oSAJO7EgA0vRIA1L4SAGTAEgAFwhIApsMSAEbFEgDWxhIAd8gSABjKEgC4yxIASM0SAOnOEgCK0BIAKtISAMvTEgBb1RIA/NYSAJzYEgA92hIAzdsSAG7dEgAO3xIAr+ASAD/iEgDg4xIAgOUSACHnEgCx6BIAUuoSAPLrEgCT7RIAI+8SAMTwEgBk8hIABfQSAJX1EgA29xIA1vgSAHf6EgAH/BIAqP0SAEj/EgDpABMAeQITABoEEwC6BRMAWwcTAOsIEwCMChMALAwTAM0NEwBdDxMA/hATAJ4SEwA/FBMAzxUTAHAXEwARGRMAsRoTAEEcEwDiHRMAgh8TACMhEwCzIhMAVCQTAPQlEwCVJxMAJSkTAMYqEwBmLBMABy4TAJcvEwA4MRMA2DITAHk0EwAJNhMAqjcTAEo5EwDrOhMAezwTABw+EwC8PxMAXUETAO1CEwCORBMALkYTAL5HEwBfSRMAAEsTAKBMEwBBThMA0U8TAHJREwASUxMAs1QTAENWEwDkVxMAhFkTACVbEwC1XBMAVl4TAPZfEwCXYRMAJ2MTAMhkEwBoZhMACWgTAJlpEwA6axMA2mwTAHtuEwALcBMArHETAExzEwDtdBMAfXYTAC54EwDPeRMAX3sTAAB9EwChfhMAQYATANGBEwBygxMAEoUTALOGEwBDiBMA5IkTAISLEwAljRMAtY4TAFaQEwD2kRMAl5MTACeVEwDIlhMAaJgTAPmZEwCZmxMAOp0TANqeEwBqoBMAC6ITAKyjEwBMpRMA3KYTAH2oEwAeqhMAvqsTAE6tEwDvrhMAkLATADCyEwDAsxMAYbUTAAK3EwCiuBMAMroTANO7EwB0vRMAFL8TALXAEwBFwhMA5sMTAIbFEwAnxxMAt8gTAFjKEwD4yxMAmc0TACnPEwDK0BMAatITAAvUEwCb1RMAPNcTANzYEwB92hMADdwTAK7dEwBO3xMA7+ATAH/iEwAg5BMAwOUTAGHnEwDx6BMAkuoTADLsEwDT7RMAY+8TAATxEwCk8hMARfQTANX1EwB29xMAFvkTALf6EwBH/BMA6P0TAIn/EwApARQAuQIUAFoEFAD6BRQAmwcUACsJFADMChQAbAwUAA0OFACdDxQAPhEUAN4SFAB/FBQADxYUALAXFABQGRQA8RoUAIEcFAAiHhQAwh8UAGMhFADzIhQAlCQUADQmFADVJxQAZSkUAAYrFACmLBQARy4UANcvFAB4MRQAGDMUAKg0FABJNhQA6jcUAIo5FAAaOxQAuzwUAFw+FAD8PxQAjEEUAC1DFADORBQAbkYUAP5HFACfSRQAQEsUAOBMFABwThQAEVAUALJRFABSUxQA4lQUAINWFAAkWBQAxFkUAGVbFAD1XBQAll4UADZgFADXYRQAZ2MUAAhlFACoZhQASWgUANlpFAB6axQAGm0UALtuFABLcBQA7HEUAIxzFAAtdRQAvXYUAF54FAD+eRQAn3sUAC99FADQfhQAcYAUABGCFAChgxQAQoUUAOKGFACDiBQAE4oUALSLFABUjRQA5I4UAIWQFAAmkhQAxpMUAGeVFAD3lhQAmJgUADiaFADJmxQAaZ0UAAqfFACqoBQAOqIUANujFAB8pRQAHKcUAKyoFABNqhQA7qsUAI6tFAAerxQAv7AUAGCyFAAAtBQAkLUUADG3FADSuBQAcroUAAK8FACjvRQARL8UAOTAFAB0whQAFcQUALbFFABWxxQA5sgUAIfKFAAozBQAyM0UAFjPFAD50BQAmtIUADrUFADK1RQAa9cUAAzZFACs2hQATdwUAN3dFAB+3xQAHuEUAL/iFABP5BQA8OUUAJDnFAAx6RQAweoUAGLsFAAC7hQAo+8UADPxFADU8hQAdPQUABX2FACl9xQARvkUAOb6FACH/BQAF/4UALj/FABZARUA6AIVAIkEFQAqBhUAygcVAFoJFQD7ChUAnAwVADwOFQDMDxUAbREVAA4TFQCuFBUAPhYVAN8XFQCAGRUAIBsVALEcFQBRHhUA8h8VAJIhFQAiIxUAwyQVAGQmFQAEKBUAlCkVADUrFQDWLBUAdi4VAAYwFQCnMRUASDMVAOg0FQB4NhUAGTgVALo5FQBaOxUA6jwVAIs+FQAsQBUAzEEVAG1DFQD9RBUAnkYVAD5IFQDfSRUAb0sVABBNFQCwThUAUVAVAOFRFQCCUxUAIlUVAMNWFQBTWBUA9FkVAJRbFQAkXRUAxV4VAGZgFQAGYhUAlmMVADdlFQDYZhUAeGgVAAhqFQCpaxUASm0VAOpuFQB6cBUAG3IVALxzFQBcdRUA7HYVAI14FQAuehUAznsVAF59FQD/fhUAoIAVAEGCFQDQgxUAcYUVABKHFQCyiBUAQooVAOOLFQCEjRUAJI8VALSQFQBVkhUA9pMVAJaVFQAmlxUAx5gVAGiaFQAInBUAmZ0VADmfFQDaoBUAeqIVAAqkFQCrpRUATKcVAOyoFQB8qhUAHawVAL6tFQBerxUA7rAVAI+yFQAwtBUA0LUVAGC3FQABuRUAoroVAEK8FQDSvRUAc78VABTBFQC0whUAVcQVAOXFFQCGxxUAJskVAMfKFQBXzBUA+M0VAJjPFQA50RUAydIVAGrUFQAK1hUAq9cVADvZFQDc2hUAfNwVAAzeFQCt3xUATuEVAO7iFQB+5BUAH+YVAMDnFQBg6RUA8OoVAJHsFQAy7hUA0u8VAGLxFQAD8xUApPQVAET2FQDU9xUAdfkVABb7FQC2/BUARv4VAOf/FQCIARYAKQMWALgEFgBZBhYA+gcWAJoJFgAqCxYAywwWAGwOFgAMEBYAnBEWAD0TFgDeFBYAfhYWAA4YFgCvGRYAUBsWAPAcFgCBHhYAISAWAMIhFgBiIxYA8iQWAJMmFgA0KBYA1CkWAGQrFgAFLRYApi4WAEYwFgDWMRYAdzMWABg1FgC4NhYASDgWAOk5FgCKOxYAKj0WAMs+FgBbQBYA/EEWAJxDFgA9RRYAzUYWAG5IFgAOShYAr0sWAD9NFgDgThYAgFAWABBSFgCxUxYAUlUWAPJWFgCCWBYAI1oWAMRbFgBkXRYA9F4WAJVgFgA2YhYA1mMWAGZlFgAHZxYAqGgWAEhqFgDYaxYAeW0WABpvFgC6cBYASnIWAOtzFgCMdRYALHcWALx4FgBdehYA/nsWAJ59FgAufxYAz4AWAHCCFgARhBYAoIUWAEGHFgDiiBYAgooWABKMFgCzjRYAVI8WAPSQFgCEkhYAJZQWAMaVFgBmlxYA9pgWAJeaFgA4nBYA2J0WAGmfFgAJoRYAqqIWAEqkFgDapRYAe6cWABypFgC8qhYATKwWAO2tFgCOrxYALrEWAL6yFgBftBYAALYWAKC3FgBBuRYA0boWAHK8FgASvhYAor8WAEPBFgDkwhYAhMQWABTGFgC1xxYAVskWAPbKFgCGzBYAJ84WAMjPFgBo0RYA+NIWAJnUFgA61hYA2tcWAGrZFgAL2xYArNwWAEzeFgDc3xYAfeEWAB7jFgC+5BYATuYWAO/nFgCQ6RYAMOsWAMDsFgBh7hYAAvAWAKLxFgAy8xYA0/QWAHT2FgAU+BYApPkWAEX7FgDm/BYAhv4WABYAFwC3ARcAWAMXAPkEFwCIBhcAKQgXAMoJFwBqCxcA+gwXAJsOFwA8EBcA3BEXAGwTFwANFRcArhYXAE4YFwDvGRcAfxsXACAdFwDAHhcAUSAXAPEhFwCSIxcAMiUXAMImFwBjKBcABCoXAKQrFwA0LRcA1S4XAHYwFwAWMhcApjMXAEc1FwDoNhcAiDgXABg6FwC5OxcAWj0XAPo+FwCKQBcAK0IXAMxDFwBsRRcA/EYXAJ1IFwA+ShcA3ksXAH9NFwAPTxcAsFAXAFBSFwDgUxcAgVUXACJXFwDCWBcAUloXAPNbFwCUXRcANF8XAMRgFwBlYhcABmQXAKZlFwA2ZxcA12gXAHhqFwAYbBcAqG0XAElvFwDqcBcAinIXABp0FwC7dRcAXHcXAPx4FwCMehcALXwXAM59FwBufxcA/oAXAJ+CFwBAhBcA4YUXAHCHFwARiRcAsooXAFKMFwDijRcAg48XACSRFwDEkhcAVJQXAPWVFwCWlxcANpkXAMaaFwBnnBcACJ4XAKifFwA5oRcA2aIXAHqkFwAaphcAqqcXAEupFwDsqhcAjKwXAByuFwC9rxcAXrEXAP6yFwCOtBcAL7YXANC3FwBwuRcAALsXAKG8FwBCvhcA4r8XAHLBFwATwxcAtMQXAFTGFwDkxxcAhckXACbLFwDGzBcAVs4XAPfPFwCY0RcAONMXAMjUFwBp1hcACtgXAKrZFwA62xcA29wXAHzeFwAc4BcArOEXAE3jFwDu5BcAjuYXAB7oFwC/6RcAYOsXAPDsFwCQ7hcAMfAXANLxFwBi8xcAAvUXAKP2FwBE+BcA5PkXAHT7FwAV/RcAtv4XAFYAGADmARgAhwMYACgFGADJBhgAWAgYAPkJGACaCxgAOg0YAMoOGABrEBgADBIYAKwTGAA8FRgA3RYYAH4YGAAeGhgArhsYAE8dGADwHhgAkCAYACEiGADBIxgAYiUYAAInGACSKBgAMyoYANQrGAB0LRgABC8YAKUwGABGMhgA5jMYAHY1GAAXNxgAuDgYAFg6GADoOxgAiT0YACo/GADKQBgAWkIYAPtDGACcRRgAPEcYAMxIGABtShgADkwYAK5NGAA+TxgA31AYAIBSGAAgVBgAsFUYAFFXGADyWBgAkloYACJcGADDXRgAZF8YAARhGACUYhgANWQYANZlGAB2ZxgABmkYAKdqGABIbBgA6G0YAHhvGAAZcRgAunIYAFp0GADqdRgAi3cYACx5GADMehgAXHwYAP19GACefxgAPoEYAM6CGABvhBgAEIYYALGHGABAiRgA4YoYAIKMGAAijhgAw48YAGSRGAD0khgAlJQYADWWGADWlxgAZpkYAAabGACnnBgASJ4YAOifGAB4oRgAGaMYALqkGABaphgA6qcYAIupGAAsqxgAzKwYAFyuGAD9rxgAnrEYAD6zGADOtBgAb7YYABC4GACwuRgAQLsYAOG8GACCvhgAIsAYALLBGABTwxgA9MQYAJTGGAAkyBgAxckYAGbLGAAGzRgAls4YADfQGADY0RgAeNMYAAjVGACp1hgAStgYAOrZGAB62xgAG90YALzeGABc4BgA7OEYAI3jGAAu5RgAzuYYAF7oGAD/6RgAoOsYAEHtGADQ7hgAcfAYABLyGACy8xgAQvUYAOP2GACE+BgAJPoYALT7GABV/RgA9v4YAJYAGQAmAhkAxwMZAGgFGQAIBxkAmQgZADkKGQDaCxkAeg0ZAAoPGQCrEBkATBIZAOwTGQB8FRkAHRcZAL4YGQBeGhkA7hsZAI8dGQAwHxkA0CAZAGAiGQABJBkAoiUZAEInGQDSKBkAcyoZABQsGQC0LRkARC8ZAOUwGQCGMhkAJjQZALY1GQBXNxkA+DgZAJg6GQAoPBkAyT0ZAGo/GQD6QBkAmkIZADtEGQDcRRkAbEcZAAxJGQCtShkATkwZAN5NGQB+TxkAH1EZAMBSGQBQVBkA8FUZAJFXGQAyWRkAwloZAGJcGQADXhkApF8ZADRhGQDUYhkAdWQZABZmGQC2ZxkARmkZAOdqGQCIbBkAKW4ZALhvGQBZcRkA+nIZAJp0GQAqdhkAy3cZAGx5GQAMexkAnHwZAD1+GQDefxkAfoEZAA6DGQCvhBkAUIYZAPCHGQCBiRkAIYsZAMKMGQBijhkA8o8ZAJORGQA0kxkA1JQZAGSWGQAFmBkAppkZAEabGQDWnBkAd54ZABigGQC4oRkASKMZAOmkGQCKphkAKqgZALqpGQBbqxkA/KwZAIyuGQAssBkAzbEZAG6zGQD+tBkAnrYZAD+4GQDguRkAcLsZABC9GQCxvhkAUsAZAOLBGQCCwxkAI8UZAMTGGQBUyBkA9MkZAJXLGQA2zRkAxs4ZAGbQGQAH0hkAqNMZADjVGQDY1hkAedgZABraGQC62xkASt0ZAOveGQCM4BkALOIZALzjGQBd5RkA/uYZAJ7oGQAu6hkAz+sZAHDtGQAR7xkAoPAZAEHyGQDi8xkAgvUZABL3GQCz+BkAVPoZAPT7GQCE/RkAJf8ZAMYAGgBmAhoA9gMaAJcFGgA4BxoA2AgaAGkKGgAJDBoAqg0aAEoPGgDaEBoAexIaABwUGgC8FRoATBcaAO0YGgCOGhoALhwaAL4dGgBfHxoAACEaAKAiGgAwJBoA0SUaAHInGgASKRoAoioaAEMsGgDkLRoAhC8aABQxGgC1MhoAVjQaAPY1GgCGNxoAJzkaAMg6GgBoPBoA+D0aAJk/GgA6QRoAykIaAGpEGgALRhoArEcaADxJGgDcShoAfUwaAB5OGgCuTxoATlEaAO9SGgCQVBoAIFYaAMBXGgBhWRoAAlsaAJJcGgAyXhoA018aAHRhGgAUYxoApGQaAEVmGgDmZxoAhmkaABZrGgC3bBoAWG4aAPlvGgCIcRoAKXMaAMp0GgBqdhoA+ncaAJt5GgA8exoA3HwaAGx+GgANgBoAroEaAE6DGgDehBoAf4YaACCIGgDAiRoAUYsaAPGMGgCSjhoAIpAaAMKRGgBjkxoABJUaAJSWGgA0mBoA1ZkaAHabGgAGnRoApp4aAEegGgDooRoAeKMaABilGgC5phoAWqgaAOqpGgCKqxoAK60aAMyuGgBcsBoA/LEaAJ2zGgA+tRoA3rYaAG64GgAPuhoAsLsaAFC9GgDgvhoAgcAaACLCGgDCwxoAUsUaAPPGGgCUyBoANMoaAMTLGgBlzRoABs8aAKbQGgA20hoA19MaAHjVGgAY1xoAqNgaAEnaGgDq2xoAet0aABrfGgC74BoAXOIaAOzjGgCM5RoALecaAM7oGgBe6hoA/usaAJ/tGgBA7xoA0PAaAHDyGgAR9BoAsvUaAEL3GgDi+BoAg/oaACT8GgC0/RoAVP8aAPUAGwCWAhsAJgQbAMYFGwBnBxsACAkbAJgKGwA5DBsA2Q0bAHoPGwAKERsAqhIbAEsUGwDsFRsAfBcbABwZGwC9GhsAXhwbAO4dGwCOHxsALyEbANAiGwBgJBsAACYbAKEnGwBCKRsA0iobAHIsGwATLhsAtC8bAEQxGwDkMhsAhTQbACY2GwC2NxsAVjkbAPc6GwCYPBsAKD4bAMg/GwBpQRsACkMbAJpEGwA6RhsA20cbAHxJGwAMSxsArEwbAE1OGwDuTxsAflEbAB5TGwC/VBsAYFYbAPBXGwCQWRsAMVsbANJcGwBiXhsAAmAbAKNhGwBEYxsA1GQbAHRmGwAVaBsAtmkbAFZrGwDmbBsAh24bAChwGwDJcRsAWHMbAPl0GwCadhsAOngbAMp5GwBrexsADH0bAKx+GwA8gBsA3YEbAH6DGwAehRsAroYbAE+IGwDwiRsAkIsbACGNGwDBjhsAYpAbAAKSGwCSkxsAM5UbANSWGwB0mBsABJobAKWbGwBGnRsA1p4bAHagGwAXohsAuKMbAEilGwDophsAiagbACqqGwC6qxsAWq0bAPuuGwCcsBsALLIbAMyzGwBttRsADrcbAJ64GwA+uhsA37sbAIC9GwAQvxsAsMAbAFHCGwDywxsAgsUbACLHGwDDyBsAZMobAPTLGwCUzRsANc8bANbQGwBm0hsABtQbAKfVGwBI1xsA2NgbAHjaGwAZ3BsAut0bAErfGwDq4BsAi+IbACzkGwC85RsAXOcbAP3oGwCe6hsALuwbAM7tGwBv7xsAEPEbALHyGwBA9BsA4fUbAIL3GwAi+RsAsvobAFP8GwD0/RsAlP8bACQBHADFAhwAZgQcAAYGHACWBxwANwkcANgKHAB4DBwACQ4cAKkPHABKERwA2hIcAHoUHAAbFhwAvBccAEwZHADsGhwAjRwcAC4eHAC+HxwAXiEcAP8iHACgJBwAMCYcANAnHABxKRwAEiscAKIsHABCLhwA4y8cAIQxHAAUMxwAtDQcAFU2HAD2NxwAhjkcACY7HADHPBwAaD4cAPg/HACYQRwAOUMcANpEHABqRhwACkgcAKtJHABMSxwA3EwcAHxOHAAdUBwAvlEcAE5THADuVBwAj1YcADBYHADAWRwAYFscAAFdHACiXhwAMmAcANJhHABzYxwAFGUcAKRmHABEaBwA5WkcAIZrHAAWbRwAtm4cAFdwHAD4cRwAiHMcACh1HADJdhwAangcAPp5HACaexwAO30cANx+HABsgBwADIIcAK2DHABOhRwA3oYcAH6IHAAfihwAwIscAFCNHADxjhwAkZAcADKSHADCkxwAYpUcAAOXHACkmBwANJocANSbHAB1nRwAFp8cAKagHABGohwA56McAIilHAAYpxwAuKgcAFmqHAD6qxwAiq0cACqvHADLsBwAbLIcAPyzHACctRwAPbccAN64HAB+uhwADrwcAK+9HABQvxwA8MAcAIDCHAAhxBwAwsUcAGLHHADyyBwAk8ocADTMHADEzRwAZM8cAAXRHACm0hwANtQcANbVHAB31xwAGNkcAKjaHABI3BwA6d0cAIrfHAAa4RwAuuIcAFvkHAD85RwAjOccACzpHADN6hwAbuwcAP7tHACe7xwAP/EcAODyHABw9BwAEPYcALH3HABS+RwA4vocAIL8HAAj/hwAxP8cAFQBHQD0Ah0AlQQdADYGHQDGBx0AZgkdAAcLHQCoDB0AOA4dANkPHQB5ER0AGhMdAKoUHQBKFh0A6xcdAIwZHQAcGx0AvBwdAF0eHQD+Hx0AjiEdAC4jHQDPJB0AcCYdAAAoHQCgKR0AQSsdAOIsHQByLh0AEjAdALMxHQBUMx0A5DQdAIQ2HQAlOB0AxjkdAFY7HQD2PB0Alz4dADhAHQDIQR0AaEMdAAlFHQCqRh0AOkgdANpJHQB7Sx0AHE0dAKxOHQBMUB0A7VEdAI5THQAeVR0AvlYdAF9YHQAAWh0AkFsdADBdHQDRXh0AcmAdAAJiHQCiYx0AQ2UdAORmHQB0aB0AFGodALVrHQBWbR0A5m4dAIZwHQAnch0AyHMdAFh1HQD4dh0AmXgdADp6HQDKex0Aan0dAAt/HQCsgB0APIIdANyDHQB9hR0AHocdAK6IHQBOih0A74sdAJCNHQAgjx0AwZAdAGGSHQAClB0AkpUdADKXHQDTmB0AdJodAAScHQCknR0ARZ8dAOagHQB2oh0AFqQdALelHQBYpx0A6KgdAIiqHQAprB0Ayq0dAFqvHQD6sB0Am7IdADy0HQDMtR0AbLcdAA25HQCuuh0APrwdAN69HQB/vx0AIMEdALDCHQBQxB0A8cUdAJLHHQAiyR0AwsodAGPMHQAEzh0AlM8dADTRHQDV0h0AdtQdAAbWHQCm1x0AR9kdAOjaHQB43B0AGN4dALnfHQBa4R0A6uIdAIrkHQAr5h0AzOcdAFzpHQD86h0AnewdAD7uHQDO7x0AbvEdAA/zHQCw9B0AQPYdAOD3HQCB+R0AIvsdALL8HQBS/h0A8/8dAJQBHgAkAx4AxAQeAGUGHgAGCB4AlgkeADYLHgDXDB4AeA4eAAgQHgCpER4ASRMeAOoUHgB6Fh4AGhgeALsZHgBcGx4A7BweAIweHgAtIB4AziEeAF4jHgD+JB4AnyYeAEAoHgDQKR4AcCseABEtHgCyLh4AQjAeAOIxHgCDMx4AJDUeALQ2HgBUOB4A9TkeAJY7HgAmPR4Axj4eAGdAHgAIQh4AmEMeADhFHgDZRh4AekgeAApKHgCqSx4AS00eAOxOHgB8UB4AHFIeAL1THgBNVR4A7lYeAI5YHgAvWh4Av1seAGBdHgAAXx4AoWAeADFiHgDSYx4AcmUeABNnHgCjaB4ARGoeAORrHgCFbR4AJm8eALZwHgBWch4A93MeAJh1HgAodx4AyHgeAGl6HgAKfB4Amn0eADp/HgDbgB4AfIIeAAyEHgCshR4ATYceAO6IHgB+ih4AHoweAL+NHgBgjx4A8JAeAJGSHgAxlB4A0pUeAGKXHgACmR4Ao5oeAEScHgDUnR4AdJ8eABWhHgC2oh4ARqQeAOalHgCHpx4AKKkeALiqHgBYrB4A+a0eAJqvHgAqsR4AyrIeAGu0HgAMth4AnLceADy5HgDduh4AfrweAA6+HgCuvx4AT8EeAPDCHgCAxB4AIMYeAMHHHgBiyR4A8soeAJLMHgAzzh4A1M8eAGTRHgAE0x4ApdQeAEbWHgDW1x4AdtkeABfbHgC43B4ASN4eAOjfHgCJ4R4AKuMeALrkHgBa5h4A++ceAIvpHgAs6x4AzOweAG3uHgD97x4AnvEeAD7zHgDf9B4AgPYeABD4HgCw+R4AUfseAPL8HgCC/h4AIgAfAMMBHwBkAx8A9AQfAJQGHwA1CB8A1gkfAGYLHwAGDR8Apw4fAEgQHwDYER8AeRMfABkVHwC6Fh8AShgfAOoZHwCLGx8ALB0fALweHwBcIB8A/SEfAJ4jHwAuJR8AziYfAG8oHwAQKh8AoCsfAEAtHwDhLh8AgjAfABIyHwCyMx8AUzUfAPQ2HwCEOB8AJDofAMU7HwBmPR8A9j4fAJZAHwA3Qh8A2EMfAGhFHwAIRx8AqUgfAEpKHwDaSx8Aek0fABtPHwC8UB8ATFIfAOxTHwCNVR8AHVcfAL5YHwBeWh8A/1sfAI9dHwAwXx8A0GAfAHFiHwABZB8AomUfAEJnHwDjaB8Ac2ofABRsHwC0bR8AVW8fAOVwHwCGch8AJnQfAMd1HwBXdx8A+HgfAJh6HwA5fB8A2n0fAGp/HwAKgR8Aq4IfAEyEHwDchR8AfIcfAB2JHwC+ih8ATowfAO6NHwCPjx8AMJEfAMCSHwBhlB8AAZYfAKKXHwAymR8A0pofAHOcHwAUnh8ApJ8fAEShHwDloh8AhqQfABamHwC2px8AV6kfAPiqHwCIrB8AKK4fAMmvHwBqsR8A+rIfAJq0HwA7th8A3LcfAGy5HwAMux8ArbwfAE6+HwDevx8AfsEfAB/DHwDAxB8AUMYfAPDHHwCRyR8AMssfAMLMHwBizh8AA9AfAKTRHwA00x8A1NQfAHXWHwAW2B8AptkfAEbbHwDn3B8AiN4fABjgHwC44R8AWeMfAPrkHwCK5h8AKugfAMvpHwBs6x8A/OwfAJzuHwA98B8A3vEfAG7zHwAO9R8Ar/YfAFD4HwDg+R8AgPsfACH9HwDC/h8AUgAgAPIBIACTAyAANAUgAMQGIABkCCAABQogAKYLIAA2DSAA1g4gAHcQIAAHEiAAqBMgAEkVIADpFiAAeRggABoaIAC6GyAAWx0gAOseIACMICAALCIgAM0jIABdJSAA/iYgAJ4oIAA/KiAAzysgAHAtIAAQLyAAsTAgAEEyIADiMyAAgjUgACM3IADEOCAAVDogAPQ7IACVPSAANj8gAMZAIABmQiAAB0QgAKhFIAA4RyAA2EggAHlKIAAaTCAAqk0gAEpPIADrUCAAjFIgABxUIAC8VSAAXVcgAP5YIACOWiAALlwgAM9dIABwXyAAAGEgAKBiIABBZCAA4mUgAHJnIAASaSAAs2ogAFRsIADkbSAAhG8gACVxIADGciAAVnQgAPZ1IACXdyAAJ3kgAMh6IABofCAACX4gAJl/IAA6gSAA2oIgAHuEIAALhiAArIcgAEyJIADtiiAAfYwgAB6OIAC+jyAAX5EgAO+SIACQlCAAMZYgANGXIABhmSAAApsgAKKcIABDniAA058gAHShIAAUoyAAtaQgAEWmIADmpyAAhqkgACerIAC3rCAAWK4gAPivIACZsSAAKbMgAMq0IABqtiAAC7ggAJu5IAA8uyAA3LwgAH2+IAANwCAArsEgAE7DIADvxCAAf8YgACDIIADAySAAYcsgAALNIACSziAAMtAgANPRIAB00yAABNUgAKTWIABF2CAA5tkgAHbbIAAW3SAAt94gAFjgIADo4SAAiOMgACnlIADK5iAAWuggAPrpIACb6yAAPO0gAMzuIABs8CAADfIgAK7zIAA+9SAA3vYgAH/4IAAg+iAAsPsgAFD9IADx/iAAkgAhACICIQDCAyEAYwUhAPMGIQCUCCEANAohANULIQBlDSEABg8hAKYQIQBHEiEA1xMhAHgVIQAZFyEAuRghAFoaIQDqGyEAih0hACsfIQDMICEAXCIhAPwjIQCdJSEAPichAM4oIQBuKiEADywhALAtIQBALyEA4DAhAIEyIQAiNCEAsjUhAFI3IQDzOCEAgzohACQ8IQDEPSEAZT8hAPVAIQCWQiEANkQhANdFIQBnRyEACEkhAKhKIQBJTCEA2U0hAHpPIQAaUSEAu1IhAEtUIQDsVSEAjFchAC1ZIQC9WiEAXlwhAP5dIQCfXyEAL2EhANBiIQBwZCEAEWYhAKFnIQBCaSEA4mohAINsIQATbiEAtG8hAFRxIQD1ciEAhXQhACZ2IQDGdyEAZ3khAPd6IQCYfCEAOH4hANl/IQBpgSEACoMhAKqEIQBLhiEA24chAHyJIQAciyEAvYwhAE2OIQDujyEAjpEhAC+TIQC/lCEAYJYhAAGYIQChmSEAMZshANKcIQByniEAE6AhAKOhIQBEoyEA5KQhAIWmIQAVqCEAtqkhAFarIQD3rCEAh64hACiwIQDIsSEAabMhAPm0IQCatiEAOrghANu5IQBruyEADL0hAKy+IQBNwCEA7sEhAH7DIQAexSEAv8YhAGDIIQDwySEAkMshADHNIQDSziEAYtAhAALSIQCj0yEARNUhANTWIQB02CEAFdohALbbIQBG3SEA5t4hAIfgIQAo4iEAuOMhAFjlIQD55iEAieghACrqIQDK6yEAa+0hAPvuIQCc8CEAPPIhAN3zIQBt9SEADvchAK74IQBP+iEA3/shAID9IQAg/yEAwQAiAFECIgDyAyIAkgUiADMHIgDDCCIAZAoiAAQMIgClDSIANQ8iANYQIgB2EiIAFxQiAKcVIgBIFyIA6RgiAIkaIgAZHCIAuh0iAFofIgD7ICIAiyIiACwkIgDMJSIAbSciAP0oIgCeKiIAPiwiAN8tIgBvLyIAEDEiALAyIgBRNCIA8jUiAII3IgAiOSIAwzoiAGQ8IgD0PSIAlD8iADVBIgDFQiIAZkQiAAZGIgCnRyIAN0kiANhKIgB4TCIAGU4iAKlPIgBKUSIA6lIiAItUIgAbViIAvFciAFxZIgD9WiIAjVwiAC5eIgDOXyIAb2EiAP9iIgCgZCIAQGYiAOFnIgBxaSIAEmsiALJsIgBTbiIA428iAIRxIgAkcyIAxXQiAFV2IgD2dyIAlnkiADd7IgDYfCIAaH4iAAiAIgCpgSIASoMiANqEIgB6hiIAG4giAKuJIgBMiyIA7IwiAI2OIgAdkCIAvpEiAF6TIgD/lCIAj5YiADCYIgDRmSIAcZsiAAGdIgCiniIAQqAiAOOhIgBzoyIAFKUiALSmIgBVqCIA5akiAIarIgAmrSIAx64iAFewIgD4sSIAmLMiADm1IgDJtiIAargiAAq6IgCruyIAO70iANy+IgB8wCIAHcIiAK3DIgBOxSIA7sYiAI/IIgAwyiIAwMsiAGDNIgABzyIAotAiADLSIgDS0yIAc9UiAAPXIgCk2CIARNoiAOXbIgB13SIAFt8iALbgIgBX4iIA5+MiAIjlIgAo5yIAyegiAFnqIgD66yIAmu0iADvvIgDL8CIAbPIiAAz0IgCt9SIAPfciAN74IgB++iIAH/wiAK/9IgBQ/yIA8AAjAJECIwAhBCMAwgUjAGIHIwADCSMAkwojADQMIwDUDSMAdQ8jAAURIwCmEiMARhQjAOcVIwB3FyMAGBkjALkaIwBZHCMA6R0jAIofIwAqISMAyyIjAFskIwD8JSMAnCcjAD0pIwDNKiMAbiwjAA4uIwCvLyMAPzEjAOAyIwCANCMAITYjALE3IwBSOSMA8jojAJM8IwAjPiMAxD8jAGRBIwAFQyMAlUQjADZGIwDWRyMAd0kjAAdLIwCoTCMASE4jAOlPIwB5USMAGlMjALpUIwBbViMA61cjAIxZIwAsWyMAzVwjAF1eIwD+XyMAnmEjAD9jIwDPZCMAcGYjABBoIwCxaSMAQWsjAOJsIwCCbiMAI3AjALNxIwBUcyMA9HQjAJV2IwAleCMAxnkjAGZ7IwAHfSMAl34jADiAIwDYgSMAeYMjAAmFIwCqhiMASogjAOuJIwB7iyMAHI0jALyOIwBdkCMA7ZEjAI6TIwAulSMAz5YjAF+YIwAAmiMAoZsjAEGdIwDRniMAcqAjABKiIwCzoyMAQ6UjAOSmIwCEqCMAJaojALWrIwBWrSMA9q4jAJewIwAnsiMAyLMjAGi1IwAJtyMAmbgjADq6IwDauyMAe70jAAu/IwCswCMATMIjAO3DIwB9xSMAHscjAL7IIwBfyiMA78sjAJDNIwAwzyMA0dAjAGHSIwAC1CMAotUjAEPXIwDT2CMAdNojABTcIwC13SMARd8jAObgIwCG4iMAJ+QjALflIwBY5yMA+OgjAJnqIwAp7CMAyu0jAGrvIwAL8SMAm/IjADz0IwDc9SMAffcjAA35IwCu+iMATvwjAO/9IwB//yMAIAEkAMACJABhBCQA8QUkAJIHJAAyCSQAwgokAGMMJAAEDiQApA8kADQRJADVEiQAdhQkABYWJAC3FyQARxkkAOgaJACJHCQAKR4kALkfJABaISQA+iIkAJskJAArJiQAzCckAGwpJAANKyQAnSwkAD4uJADeLyQAfzEkAA8zJACwNCQAUDYkAPE3JACBOSQAIjskAMI8JABjPiQA8z8kAJRBJAA0QyQA1UQkAGVGJAAGSCQApkkkAEdLJADXTCQAeE4kABhQJAC5USQASVMkAOpUJACKViQAK1gkALtZJABcWyQA/FwkAJ1eJAAtYCQAzmEkAG5jJAAPZSQAn2YkAEBoJADgaSQAgWskABFtJACybiQAUnAkAPNxJACDcyQAJHUkAMR2JABleCQA9XkkAJZ7JAA2fSQA134kAGeAJAAIgiQAqIMkAEmFJADZhiQAeogkABqKJACqiyQAS40kAOyOJACMkCQALZIkAL2TJABelSQA/pYkAJ+YJAAvmiQA0JskAHGdJAARnyQAoaAkAEKiJADioyQAg6UkABOnJAC0qCQAVKokAPWrJACFrSQAJq8kAMawJABnsiQA97MkAJi1JAA4tyQA2bgkAGm6JAAKvCQAqr0kAEu/JADbwCQAfMIkABzEJAC9xSQATcckAO7IJACOyiQAL8wkAL/NJABgzyQAANEkAKHSJAAx1CQA0tUkAHLXJAAT2SQAo9okAETcJADk3SQAhd8kABXhJAC24iQAVuQkAPflJACH5yQAKOkkAMjqJABp7CQA+e0kAJrvJAA68SQA2/IkAGv0JAAM9iQArPckAE35JADd+iQAfvwkAB7+JAC//yQATwElAPACJQCQBCUAMQYlAMEHJQBiCSUAAgslAKMMJQAzDiUA1A8lAHQRJQAVEyUApRQlAEYWJQDmFyUAhxklABcbJQC4HCUAWR4lAPkfJQCJISUAKiMlAMokJQBrJiUA+yclAJwpJQA8KyUA3SwlAG0uJQAOMCUArjElAE8zJQDfNCUAgDYlACA4JQDBOSUAUTslAPI8JQCSPiUAM0AlAMNBJQBkQyUABEUlAKVGJQA1SCUA1kklAHZLJQAXTSUAp04lAEhQJQDoUSUAeFMlABlVJQC6ViUAWlglAOpZJQCLWyUALF0lAMxeJQBcYCUA/WElAJ5jJQA+ZSUAzmYlAG9oJQAQaiUAsGslAFFtJQDhbiUAgnAlACJyJQDDcyUAU3UlAPR2JQCUeCUANXolAMV7JQBmfSUABn8lAKeAJQA3giUA2IMlAHiFJQAZhyUAqYglAEqKJQDqiyUAi40lABuPJQC8kCUAXJIlAOyTJQCNlSUALpclAM6YJQBemiUA/5slAKCdJQBBnyUA0KAlAHGiJQASpCUAsqUlAFOnJQDjqCUAhKolACSsJQDFrSUAVa8lAPawJQCWsiUAN7QlAMe1JQBotyUACLklAKm6JQA5vCUA2r0lAHq/JQAbwSUAq8IlAEzEJQDsxSUAjcclAB3JJQC+yiUAXswlAP/NJQCPzyUAMNElANDSJQBx1CUAAdYlAKLXJQBC2SUA49olAHPcJQAU3iUAtN8lAEThJQDl4iUAhuQlACbmJQC25yUAV+klAPjqJQCY7CUAKO4lAMnvJQBq8SUACvMlAJr0JQA79iUA3PclAHz5JQAM+yUArfwlAE7+JQDu/yUAfgEmAB8DJgDABCYAYAYmAPAHJgCRCSYAMgsmANIMJgBzDiYAAxAmAKQRJgBEEyYA5RQmAHUWJgAWGCYAthkmAFcbJgDnHCYAiB4mACkgJgDJISYAWSMmAPokJgCaJiYAKigmAMspJgBsKyYADC0mAJwuJgA9MCYA3jEmAH4zJgAONSYArzYmAFA4JgDwOSYAgTsmACE9JgDCPiYAYkAmAPJBJgCTQyYANEUmANRGJgBkSCYABUomAKZLJgBGTSYA1k4mAHdQJgAYUiYAuFMmAFlVJgDpViYAilgmACpaJgDLWyYAW10mAPxeJgCcYCYAPWImAM1jJgBuZSYADmcmAK9oJgA/aiYA4GsmAIBtJgAhbyYAsXAmAFJyJgDycyYAk3UmACN3JgDEeCYAZHomAAV8JgCVfSYANn8mANaAJgB3giYAB4QmAKiFJgBIhyYA6YgmAHmKJgAajCYAuo0mAFuPJgDrkCYAjJImACyUJgDNlSYAXZcmAP6YJgCemiYAP5wmAM+dJgBwnyYAEaEmALGiJgBBpCYA4qUmAIKnJgAjqSYAs6omAFSsJgD0rSYAhK8mACWxJgDGsiYAZrQmAPa1JgCXtyYAOLkmANi6JgBpvCYACb4mAKq/JgBKwSYA2sImAHvEJgAcxiYAvMcmAF3JJgDtyiYAjswmAC7OJgDPzyYAX9EmAADTJgCg1CYAQdYmANHXJgBy2SYAEtsmALPcJgBD3iYA5N8mAIThJgAU4yYAteQmAFbmJgD25yYAhukmACfrJgDI7CYAaO4mAPjvJgCZ8SYAOvMmANr0JgBq9iYAC/gmAKz5JgBM+yYA3PwmAH3+JgAeACcAvgEnAE4DJwDvBCcAkAYnADAIJwDACScAYQsnAAINJwCiDicAMhAnANMRJwB0EycAFBUnAKQWJwBFGCcA5hknAIYbJwAWHScAtx4nAFggJwD5IScAiCMnACklJwDKJicAaignAPopJwCbKycAPC0nANwuJwB9MCcADTInAK4zJwBONScA7zYnAH84JwAgOicAwDsnAGE9JwDxPicAkkAnADJCJwDTQycAY0UnAARHJwCkSCcANEonANVLJwB2TScAFk8nAKZQJwBHUicA6FMnAIhVJwAYVycAuVgnAFpaJwD6WycAil0nACtfJwDMYCcAbGInAPxjJwCdZScAPmcnAN5oJwBuaicAD2wnALBtJwBQbycA4HAnAIFyJwAidCcAwnUnAFJ3JwDzeCcAlHonADR8JwDEfScAZX8nAAaBJwCmgicANoQnANeFJwB4hycAGIknAKiKJwBJjCcA6o0nAIqPJwAakScAu5InAFyUJwD8lScAjJcnAC2ZJwDOmicAbpwnAP6dJwCfnycAQKEnAOGiJwCBpCcAEaYnALKnJwBSqScA86onAIOsJwAkricAxK8nAGWxJwD1sicAlrQnADa2JwDXtycAZ7knAAi7JwCovCcAOb4nANm/JwB6wScAGsMnAKrEJwBLxicA7McnAIzJJwAcyycAvcwnAF7OJwD+zycAjtEnAC/TJwDQ1CcAcNYnAADYJwCh2ScAQtsnAOLcJwBy3icAE+AnALThJwBU4ycA5OQnAIXmJwAm6CcAxuknAFbrJwD37CcAmO4nADjwJwDZ8ScAafMnAAr1JwCq9icAS/gnANv5JwB8+ycAHP0nAL3+JwBNACgA7gEoAI4DKAAvBSgAvwYoAGAIKAAACigAkAsoADENKADSDigAchAoAAISKACjEygARBUoAOQWKAB0GCgAFRooALYbKABWHSgA5h4oAIcgKAAoIigAySMoAFglKAD5JigAmigoADoqKADKKygAay0oAAwvKACsMCgAPDIoAN0zKAB+NSgAHjcoAK44KABPOigA8DsoAJA9KAAhPygAwUAoAGJCKAACRCgAo0UoADNHKADUSCgAdEooAARMKAClTSgARk8oAOZQKAB2UigAF1QoALhVKABYVygA6FgoAIlaKAAqXCgAyl0oAFpfKAD7YCgAnGIoADxkKADMZSgAbWcoAA5pKACuaigAPmwoAN9tKACAbygAIHEoALByKABRdCgA8nUoAJJ3KAAieSgAw3ooAGR8KAAEfigAlH8oADWBKADWgigAdoQoAAaGKACnhygASIkoAOiKKAB4jCgAGY4oALqPKABakSgA6pIoAIuUKAAsligAzJcoAFyZKAD9migAnpwoAD6eKADOnygAb6EoABCjKACxpCgAQKYoAOGnKACCqSgAIqsoALKsKABTrigA9K8oAJSxKAAksygAxbQoAGa2KAAGuCgAlrkoADe7KADYvCgAeL4oAAnAKACpwSgASsMoAOrEKAB6xigAG8goALzJKABcyygA7MwoAI3OKAAu0CgAztEoAF7TKAD/1CgAoNYoAEDYKADQ2SgAcdsoABLdKACy3igAQuAoAOPhKACE4ygAJOUoALTmKABV6CgA9ukoAJbrKAAm7SgAx+4oAGjwKAAI8igAmPMoADn1KADa9igAevgoABv6KACr+ygATP0oAOz+KAB8ACkAHQIpAL4DKQBeBSkA7gYpAI8IKQAwCikA0AspAGANKQABDykAohApAEISKQDSEykAcxUpABQXKQC0GCkARBopAOUbKQCGHSkAJh8pALYgKQBXIikA+CMpAJklKQAoJykAySgpAGoqKQAKLCkAmi0pADsvKQDcMCkAfDIpAAw0KQCtNSkATjcpAO44KQB+OikAHzwpAMA9KQBgPykA8UApAJFCKQAyRCkA0kUpAGJHKQADSSkApEopAERMKQDUTSkAdU8pABZRKQC2UikARlQpAOdVKQCIVykAKFkpALhaKQBZXCkA+l0pAJpfKQAqYSkAy2IpAGxkKQAMZikAnGcpAD1pKQDeaikAfmwpAA5uKQCvbykAUHEpAPByKQCAdCkAIXYpAMJ3KQBieSkA8nopAJN8KQA0fikA1H8pAGSBKQAFgykApoQpAEaGKQDWhykAd4kpABiLKQC4jCkASI4pAOmPKQCKkSkAKpMpALqUKQBblikA/JcpAJyZKQAsmykAzZwpAG6eKQAOoCkAnqEpAD+jKQDgpCkAgaYpABCoKQCxqSkAUqspAPKsKQCCrikAI7ApAMSxKQBksykA9LQpAJW2KQA2uCkA1rkpAGa7KQAHvSkAqL4pAEjAKQDZwSkAecMpABrFKQC6xikASsgpAOvJKQCMyykALM0pALzOKQBd0CkA/tEpAJ7TKQAu1SkAz9YpAHDYKQAQ2ikAoNspAEHdKQDi3ikAguApABLiKQCz4ykAVOUpAPTmKQCE6CkAJeopAMbrKQBm7SkA9u4pAJfwKQA48ikA2PMpAGj1KQAJ9ykAqvgpAEr6KQDa+ykAe/0pABz/KQC8ACoATAIqAO0DKgCOBSoALgcqAL4IKgBfCioAAAwqAJANKgAwDyoA0RAqAHISKgACFCoAohUqAEMXKgDkGCoAhBoqABQcKgC1HSoAVh8qAPYgKgCGIioAJyQqAMglKgBpJyoA+CgqAJkqKgA6LCoA2i0qAGovKgALMSoArDIqAEw0KgDcNSoAfTcqAB45KgC+OioATjwqAO89KgCQPyoAMEEqAMFCKgBhRCoAAkYqAKJHKgAySSoA00oqAHRMKgAUTioApE8qAEVRKgDmUioAhlQqABZWKgC3VyoAWFkqAPhaKgCIXCoAKV4qAMpfKgBqYSoA+mIqAJtkKgA8ZioA3GcqAGxpKgANayoArmwqAE5uKgDebyoAf3EqACBzKgDAdCoAUHYqAPF3KgCSeSoAMnsqAMJ8KgBjfioABIAqAKSBKgA0gyoA1YQqAHaGKgAWiCoApokqAEeLKgDojCoAiI4qABiQKgC5kSoAWpMqAPqUKgCKlioAK5gqAMyZKgBsmyoA/JwqAJ2eKgA+oCoA3qEqAG6jKgAPpSoAsKYqAFGoKgDgqSoAgasqACKtKgDCrioAUrAqAPOxKgCUsyoANLUqAMS2KgBluCoABroqAKa7KgA2vSoA174qAHjAKgAYwioAqcMqAEnFKgDqxioAisgqABrKKgC7yyoAXM0qAPzOKgCM0CoALdIqAM7TKgBu1SoA/tYqAJ/YKgBA2ioA4NsqAHDdKgAR3yoAsuAqAFLiKgDi4yoAg+UqACTnKgDE6CoAVOoqAPXrKgCW7SoANu8qAMbwKgBn8ioACPQqAKj1KgA49yoA2fgqAHr6KgAa/CoAqv0qAEv/KgDsACsAjAIrABwEKwC9BSsAXgcrAP4IKwCOCisALwwrANANKwBwDysAABErAKESKwBCFCsA4hUrAHIXKwATGSsAtBorAFQcKwDkHSsAhR8rACYhKwDGIisAViQrAPclKwCYJysAOSkrAMgqKwBpLCsACi4rAKovKwA6MSsA2zIrAHw0KwAcNisArDcrAE05KwDuOisAjjwrAB4+KwC/PysAYEErAABDKwCRRCsAMUYrANJHKwBySSsAAksrAKNMKwBETisA1E8rAHRRKwAVUysAtlQrAEZWKwDmVysAh1krAChbKwC4XCsAWF4rAPlfKwCaYSsAKmMrAMpkKwBrZisADGgrAJxpKwA8aysA3WwrAH5uKwAecCsArnErAE9zKwDwdCsAkHYrACB4KwDBeSsAYnsrAAJ9KwCSfisAM4ArANSBKwB0gysABIUrAKWGKwBGiCsA5okrAHaLKwAXjSsAuI4rAFiQKwDokSsAiZMrACqVKwDKlisAWpgrAPuZKwCcmysAPJ0rAMyeKwBtoCsADqIrAK6jKwA+pSsA36YrAICoKwAhqisAsKsrAFGtKwDyrisAkrArACKyKwDDsysAZLUrAAS3KwCUuCsANborANa7KwB2vSsABr8rAKfAKwBIwisA6MMrAHnFKwAZxysAusgrAFrKKwDqyysAi80rACzPKwDM0CsAXNIrAP3TKwCe1SsAPtcrAM7YKwBv2isAENwrALDdKwBA3ysA4eArAILiKwAi5CsAsuUrAFPnKwD06CsAlOorACTsKwDF7SsAZu8rAAbxKwCW8isAN/QrANj1KwB49ysACPkrAKn6KwBK/CsA6v0rAHr/KwAbASwAvAIsAFwELADsBSwAjQcsAC4JLADOCiwAXgwsAP8NLACgDywAMBEsANASLABxFCwAEhYsALIXLABCGSwA4xosAIQcLAAUHiwAtB8sAFUhLAD2IiwAhiQsACYmLADHJywAaCksAPgqLACYLCwAOS4sANovLABqMSwACjMsAKs0LABMNiwA3DcsAHw5LAAdOywAvjwsAF4+LADuPywAj0EsADBDLADQRCwAYUYsAAFILACiSSwAQkssANJMLABzTiwAFFAsALRRLABEUywA5VQsAIZWLAAmWCwAtlksAFdbLAD4XCwAmF4sAChgLADJYSwAamMsAAplLACaZiwAO2gsANxpLAB8aywADG0sAK1uLABOcCwA3nEsAH5zLAAfdSwAwHYsAFB4LADweSwAkXssADJ9LADCfiwAYoAsAAOCLACkgywANIUsANSGLAB1iCwAFoosAKaLLABGjSwA544sAIiQLAAYkiwAuJMsAFmVLAD6liwAipgsACqaLADLmywAbJ0sAPyeLACcoCwAPaIsAN6jLABupSwADqcsAK+oLABQqiwA4KssAICtLAAhrywAwrAsAGKyLADysywAk7UsADS3LADUuCwAZLosAAW8LACmvSwARr8sANbALAB3wiwAGMQsALjFLABJxywA6cgsAIrKLAAqzCwAus0sAFvPLAD80CwAnNIsACzULADN1SwAbtcsAA7ZLACe2iwAP9wsAODdLACA3ywAEOEsALHiLABS5CwA4uUsAILnLAAj6SwAxOosAFTsLAD07SwAle8sADbxLADG8iwAZvQsAAf2LACo9ywAOPksANj6LAB5/CwAGv4sAKr/LABKAS0A6wItAIwELQAcBi0AvActAF0JLQD+Ci0AjgwtAC4OLQDPDy0AcBEtAAATLQCgFC0AQRYtAOIXLQCCGS0AEhstALMcLQBUHi0A9B8tAIQhLQAlIy0AxiQtAGYmLQD2Jy0AlyktADgrLQDZLC0AaC4tAAkwLQCqMS0ASjMtANo0LQB7Ni0AHDgtALw5LQBMOy0A7TwtAI4+LQAuQC0AvkEtAF9DLQAARS0AkEYtADFILQDRSS0AckstAAJNLQCiTi0AQ1AtAORRLQB0Uy0AFFUtALVWLQBWWC0A9lktAIZbLQAnXS0AyF4tAGhgLQD4YS0AmWMtADplLQDaZi0AamgtAAtqLQCsay0APG0tANxuLQB9cC0AHnItAK5zLQBOdS0A73YtAJB4LQAgei0AwHstAGF9LQACfy0AkoAtADKCLQDTgy0AdIUtAASHLQCkiC0ARYotAOaLLQB2jS0AFo8tALeQLQBYki0A6JMtAIiVLQAply0AypgtAFqaLQD6my0Am50tADyfLQDMoC0AbKItAA2kLQCupS0APqctAN6oLQB/qi0AIKwtALCtLQBQry0A8bAtAJKyLQAitC0AwrUtAGO3LQAEuS0AlLotADS8LQDVvS0Adr8tABbBLQCmwi0AR8QtAOjFLQCIxy0AGcktALnKLQBazC0A+s0tAIrPLQAr0S0AzNItAGzULQD81S0AndctAD7ZLQDe2i0AbtwtAA/eLQCw3y0AUOEtAODiLQCB5C0AIuYtAMLnLQBS6S0A8+otAJTsLQAk7i0AxO8tAGXxLQAG8y0AlvQtADb2LQDX9y0AePktAAj7LQCo/C0ASf4tAOr/LQB6AS4AGgMuALsELgBcBi4A7AcuAIwJLgAtCy4AzgwuAF4OLgD+Dy4AnxEuAEATLgDQFC4AcBYuABEYLgCyGS4AQhsuAOIcLgCDHi4AJCAuALQhLgBUIy4A9SQuAJYmLgAmKC4AxikuAGcrLgAILS4AmC4uADgwLgDZMS4AejMuAAo1LgCqNi4ASzguAOw5LgB8Oy4AHD0uAL0+LgBeQC4A7kEuAI5DLgAvRS4A0EYuAGBILgABSi4AoUsuAEJNLgDSTi4AclAuABNSLgC0Uy4ARFUuAORWLgCFWC4AJlouALZbLgBWXS4A914uAJhgLgAoYi4AyGMuAGllLgAKZy4AmmguADpqLgDbay4AfG0uAAxvLgCscC4ATXIuAO5zLgB+dS4AHncuAL94LgBgei4A8HsuAJB9LgAxfy4A0oAuAHKCLgAChC4Ao4UuAESHLgDkiC4AdIouABWMLgC2jS4AVo8uAOaQLgCHki4AKJQuAMiVLgBYly4A+ZguAJqaLgAqnC4Ayp0uAGufLgAMoS4AnKIuADykLgDdpS4AfqcuAA6pLgCuqi4AT6wuAPCtLgCAry4AILEuAMGyLgBitC4A8rUuAJK3LgAzuS4A1LouAGS8LgAEvi4Apb8uAEbBLgDmwi4AdsQuABfGLgC4xy4AWMkuAOnKLgCJzC4AKs4uAMrPLgBa0S4A+9IuAJzULgAs1i4AzNcuAG3ZLgAO2y4AntwuAD7eLgDf3y4AgOEuABDjLgCw5C4AUeYuAPLnLgCC6S4AIusuAMPsLgBk7i4A9O8uAJTxLgA18y4A1vQuAGb2LgAG+C4Ap/kuAEj7LgDY/C4AeP4uABkALwC6AS8ASgMvAOoELwCLBi8ALAgvAMwJLwBcCy8A/QwvAJ4OLwAuEC8AzhEvAG8TLwAQFS8AoBYvAEAYLwDhGS8AghsvABIdLwCyHi8AUyAvAPQhLwCEIy8AJCUvAMUmLwBmKC8A9ikvAJYrLwA3LS8A2C4vAGgwLwAIMi8AqTMvAEo1LwDaNi8AejgvABs6LwC8Oy8ATD0vAOw+LwCNQC8ALkIvAL5DLwBeRS8A/0YvAKBILwAwSi8A0UsvAHFNLwASTy8AolAvAEJSLwDjUy8AhFUvABRXLwC0WC8AVVovAPZbLwCGXS8AJl8vAMdgLwBoYi8A+GMvAJhlLwA5Zy8A2mgvAGpqLwAKbC8Aq20vAExvLwDccC8AfHIvAB10LwC+dS8ATncvAO54LwCPei8AMHwvAMB9LwBgfy8AAYEvAKKCLwAyhC8A0oUvAHOHLwAUiS8ApIovAESMLwDljS8Aho8vABaRLwC2ki8AV5QvAPiVLwCIly8AKJkvAMmaLwBqnC8A+p0vAJqfLwA7oS8A3KIvAGykLwAMpi8AracvAE6pLwDeqi8AfqwvAB+uLwDAry8AULEvAPCyLwCRtC8AMrYvAMK3LwBiuS8AA7svAKS8LwA0vi8A1L8vAHXBLwAWwy8ApsQvAEbGLwDnxy8AiMkvABjLLwC5zC8AWc4vAPrPLwCK0S8AKtMvAMvULwBs1i8A/NcvAJzZLwA92y8A3twvAG7eLwAO4C8Ar+EvAFDjLwDg5C8AgOYvACHoLwDC6S8AUusvAPLsLwCT7i8ANPAvAMTxLwBk8y8ABfUvAKb2LwA2+C8A1vkvAHf7LwAY/S8AqP4vAEgAMADpATAAigMwABoFMAC6BjAAWwgwAPwJMACMCzAALA0wAM0OMABuEDAA/hEwAJ4TMAA/FTAA4BYwAHAYMAAQGjAAsRswAFIdMADiHjAAgiAwACMiMADEIzAAVCUwAPQmMACVKDAANiowAMYrMABmLTAABy8wAKgwMAA4MjAA2DMwAHk1MAAJNzAAqjgwAEo6MADrOzAAez0wABw/MAC8QDAAXUIwAP5DMACORTAALkcwAM9IMABwSjAAAEwwAKFNMABBTzAA4lAwAHJSMAASVDAAs1UwAFRXMADkWDAAhFowACVcMADGXTAAVl8wAPZgMACXYjAAOGQwAMhlMABoZzAACWkwAKpqMAA6bDAA2m0wAHtvMAAccTAArHIwAEx0MADtdTAAjncwAB55MAC+ejAAX3wwAAB+MACQfzAAMIEwANGCMAByhDAAAoYwAKKHMABDiTAA5IowAHSMMAAUjjAAtY8wAFaRMADmkjAAhpQwACeWMADIlzAAWJkwAPiaMACZnDAAOp4wAMqfMABqoTAAC6MwAKykMAA8pjAA3KcwAH2pMAAeqzAArqwwAE6uMADvrzAAkLEwACCzMADAtDAAYbYwAAK4MACSuTAAMrswANO8MAB0vjAABMAwAKTBMABFwzAA5sQwAHbGMAAWyDAAt8kwAFjLMADozDAAic4wACnQMADK0TAAWtMwAPrUMACb1jAAPNgwAMzZMABs2zAADd0wAK7eMAA+4DAA3uEwAH/jMAAg5TAAsOYwAFDoMADx6TAAkuswACLtMADC7jAAY/AwAATyMACU8zAANPUwANX2MAB2+DAABvowAKb7MABH/TAA6P4wAHgAMQAYAjEAuQMxAFoFMQDqBjEAiggxACsKMQDMCzEAXA0xAPwOMQCdEDEAPhIxAM4TMQBuFTEADxcxALAYMQBAGjEA4BsxAIEdMQAiHzEAsiAxAFIiMQDzIzEAgyUxACQnMQDEKDEAZSoxAPUrMQCWLTEANi8xANcwMQBnMjEACDQxAKg1MQBJNzEA2TgxAHo6MQAaPDEAuz0xAEs/MQDsQDEAjEIxAC1EMQDORTEAXkcxAP5IMQCfSjEAQEwxANBNMQBxTzEAEVExALJSMQBCVDEA4lUxAINXMQAkWTEAtFoxAFRcMQD1XTEAll8xACZhMQDGYjEAZ2QxAAhmMQCYZzEAOGkxANlqMQB6bDEACm4xAKpvMQBLcTEA7HIxAHx0MQAcdjEAvXcxAF55MQDuejEAjnwxAC9+MQDQfzEAYIExAACDMQChhDEAQoYxANKHMQByiTEAE4sxALSMMQBEjjEA5I8xAIWRMQAmkzEAtpQxAFaWMQD3lzEAmJkxACibMQDInDEAaZ4xAAqgMQCaoTEAOqMxANukMQB8pjEADKgxAKypMQBNqzEA7qwxAH6uMQAesDEAv7ExAGCzMQDwtDEAkLYxADG4MQDSuTEAYrsxAAK9MQCjvjEAM8AxANTBMQB0wzEAFcUxALbGMQBGyDEA5skxAIfLMQAozTEAuM4xAFnQMQD50TEAmtMxACrVMQDK1jEAa9gxAAzaMQCc2zEAPN0xAN3eMQB+4DEADuIxAK7jMQBP5TEA8OYxAIDoMQAg6jEAwesxAGLtMQDy7jEAkvAxADPyMQDU8zEAZPUxAAT3MQCl+DEARvoxANb7MQB2/TEAF/8xAKcAMgBIAjIA6AMyAIkFMgAZBzIAuggyAFoKMgD7CzIAiw0yACwPMgDMEDIAbRIyAP0TMgCeFTIAPhcyAN8YMgBvGjIAEBwyALAdMgBRHzIA4SAyAIIiMgAiJDIAwyUyAFMnMgD0KDIAlCoyADUsMgDWLTIAZi8yAAYxMgCnMjIASDQyANg1MgB4NzIAGTkyALo6MgBKPDIA6j0yAIs/MgAsQTIAvEIyAFxEMgD9RTIAnkcyAC5JMgDOSjIAb0wyABBOMgCgTzIAQVEyAOFSMgCCVDIAElYyALJXMgBTWTIA9FoyAIRcMgAkXjIAxV8yAGZhMgD2YjIAlmQyADdmMgDYZzIAaGkyAAhrMgCpbDIASm4yANpvMgB6cTIAG3MyALx0MgBMdjIA7HcyAI15MgAuezIAvnwyAF5+MgD/fzIAoIEyADCDMgDQhDIAcYYyABKIMgCiiTIAQosyAOOMMgCEjjIAFJAyALSRMgBVkzIA9pQyAIaWMgAmmDIAx5kyAGibMgD4nDIAmJ4yADmgMgDJoTIAaqMyAAqlMgCrpjIAO6gyANypMgB8qzIAHa0yAK2uMgBOsDIA7rEyAI+zMgAftTIAwLYyAGC4MgABujIAkbsyADK9MgDSvjIAc8AyAAPCMgCkwzIARMUyAOXGMgCGyDIAFsoyALbLMgBXzTIA+M4yAIjQMgAp0jIAydMyAGrVMgD61jIAmtgyADvaMgDc2zIAbN0yAAzfMgCt4DIATuIyAN7jMgB+5TIAH+cyAMDoMgBQ6jIA8OsyAJHtMgAy7zIAwvAyAGLyMgAD9DIApPUyADT3MgDU+DIAdfoyAAX8MgCm/TIARv8yAOcAMwB3AjMAGAQzALgFMwBZBzMA6QgzAIoKMwAqDDMAyw0zAFsPMwD8EDMAnBIzAD0UMwDNFTMAbhczAA4ZMwCvGjMAPxwzAOAdMwCAHzMAISEzALEiMwBSJDMA8iUzAJMnMwA0KTMAxCozAGQsMwAFLjMApi8zADYxMwDWMjMAdzQzABg2MwCoNzMASDkzAOk6MwCKPDMAGj4zALo/MwBbQTMA/EIzAIxEMwAsRjMAzUczAF1JMwD+SjMAnkwzAD9OMwDPTzMAcFEzABFTMwCxVDMAQVYzAOJXMwCCWTMAI1szALNcMwBUXjMA9F8zAJVhMwAlYzMAxmQzAGZmMwAHaDMAl2kzADhrMwDYbDMAeW4zAAlwMwCqcTMASnMzAOt0MwB7djMAHHgzALx5MwBdezMA7XwzAI5+MwAugDMAz4EzAF+DMwAAhTMAoIYzAEGIMwDRiTMAcoszABKNMwCzjjMAQ5AzAOSRMwCEkzMAJZUzALWWMwBWmDMA9pkzAJebMwAnnTMAyJ4zAGigMwAJojMAmaMzADqlMwDapjMAe6gzAByqMwCsqzMATK0zAO2uMwCOsDMAHrIzAL6zMwBftTMA77YzAJC4MwAwujMA0bszAGG9MwACvzMAosAzAEPCMwDTwzMAdMUzABTHMwC1yDMARcozAObLMwCGzTMAJ88zALfQMwBY0jMA+dMzAJnVMwAp1zMAytgzAGraMwAL3DMAm90zADzfMwDc4DMAfeIzAA3kMwCu5TMATuczAO/oMwB/6jMAIOwzAMDtMwBh7zMA8fAzAJLyMwAy9DMA0/UzAGP3MwAE+TMApPozAEX8MwDV/TMAdv8zABYBNAC3AjQARwQ0AOgFNACIBzQAKQk0ALkKNABaDDQA+g00AJsPNAArETQAzBI0AGwUNAANFjQAnRc0AD4ZNADeGjQAfxw0ACAeNACwHzQAUCE0APEiNACBJDQAIiY0AMInNABjKTQA8yo0AJQsNAA0LjQA1S80AGUxNAAGMzQApjQ0AEc2NADXNzQAeDk0ABg7NAC5PDQAWj40AOo/NACKQTQAK0M0AMxENABcRjQA/Ec0AJ1JNAA+SzQAzkw0AG5ONAAPUDQAsFE0AEBTNADhVDQAgVY0ABFYNACyWTQAUls0APNcNACDXjQAJGA0AMRhNABlYzQA9WQ0AJZmNAA2aDQA12k0AGdrNAAIbTQAqG40AElwNADZcTQAenM0ABp1NAC7djQAS3g0AOx5NACMezQALX00AL1+NABegDQA/oE0AJ+DNAAvhTQA0IY0AHCINAARijQAoYs0AEKNNADijjQAg5A0ABOSNAC0kzQAVJU0APWWNACFmDQAJpo0AMabNABnnTQA9540AJigNAA4ojQA2aM0AGmlNAAKpzQAqqg0AEuqNADbqzQAfK00AByvNAC9sDQATbI0AO6zNACOtTQAL7c0AL+4NABgujQAALw0AKG9NAAxvzQA0sA0AHLCNAATxDQAo8U0AETHNADkyDQAhco0ABXMNAC2zTQAVs80APfQNACH0jQAKNQ0AMnVNABp1zQA+dg0AJraNAA63DQA2900AHzfNAAM4TQArOI0AE3kNADd5TQAfuc0AB7pNAC/6jQAT+w0APDtNACQ7zQAMfE0AMHyNABi9DQAAvY0AKP3NAAz+TQA1Po0AHT8NAAV/jQApf80AEYBNQDmAjUAhwQ1ABcGNQC4BzUAWAk1APkKNQCJDDUAKg41AMoPNQBrETUA+xI1AJwUNQA8FjUA3Rc1AG0ZNQAOGzUArhw1AE8eNQDfHzUAgCE1ACAjNQDBJDUAUSY1APInNQCSKTUAMys1AMMsNQBkLjUABDA1AKUxNQA1MzUA1jQ1AHY2NQAXODUApzk1AEg7NQDoPDUAiT41ABlANQC6QTUAWkM1APtENQCLRjUALEg1AMxJNQBtSzUA/Uw1AJ5ONQA+UDUA31E1AG9TNQAQVTUAsVY1AFFYNQDyWTUAgls1ACJdNQDDXjUAU2A1APRhNQCUYzUANWU1AMVmNQBmaDUABmo1AKdrNQA3bTUA2G41AHhwNQAZcjUAqXM1AEp1NQDqdjUAi3g1ABt6NQC8ezUAXH01AP1+NQCNgDUALoI1AM6DNQBvhTUA/4Y1AKCINQBAijUA4Ys1AHGNNQASjzUAspA1AFOSNQDjkzUAhJU1ACSXNQDFmDUAVZo1APabNQCWnTUAN581AMegNQBoojUACKQ1AKmlNQA5pzUA2qg1AHqqNQAbrDUAq601AEyvNQDssDUAjbI1AB20NQC+tTUAXrc1AP+4NQCPujUAMLw1ANC9NQBxvzUAAcE1AKLCNQBCxDUA48U1AHPHNQAUyTUAtMo1AFXMNQDlzTUAhs81ACbRNQDH0jUAV9Q1APjVNQCZ1zUAOdk1AMnaNQBq3DUACt41AKvfNQA74TUA3OI1AHzkNQAd5jUArec1AE7pNQDu6jUAj+w1AB/uNQDA7zUAYPE1AAHzNQCR9DUAMvY1ANL3NQBz+TUAA/s1AKT8NQBE/jUA5f81AHUBNgAWAzYAtgQ2AFcGNgDnBzYAiAk2ACgLNgDJDDYAWQ42APoPNgCaETYAOxM2AMsUNgBsFjYADBg2AK0ZNgA9GzYA3hw2AH4eNgAfIDYAryE2AFAjNgDwJDYAkSY2ACEoNgDCKTYAYis2AAMtNgCTLjYANDA2ANQxNgB1MzYABTU2AKY2NgBGODYA5zk2AHc7NgAYPTYAuD42AFlANgDpQTYAikM2ACpFNgDLRjYAW0g2APxJNgCcSzYAPU02AM1ONgBuUDYADlI2AK9TNgA/VTYA4FY2AIFYNgAhWjYAsVs2AFJdNgDyXjYAk2A2ACNiNgDEYzYAZGU2AAVnNgCVaDYANmo2ANZrNgB3bTYAB282AKhwNgBIcjYA6XM2AHl1NgAadzYAung2AFt6NgDrezYAjH02ACx/NgDNgDYAXYI2AP6DNgCehTYAP4c2AM+INgBwijYAEIw2AKCNNgBBjzYA4pA2AIKSNgASlDYAs5U2AFSXNgD0mDYAlZo2ACWcNgDGnTYAZp82AAehNgCXojYAOKQ2ANilNgB5pzYACak2AKqqNgBKrDYA6602AHuvNgAcsTYAvLI2AF20NgDttTYAjrc2AC65NgDPujYAX7w2AAC+NgCgvzYAQcE2ANHCNgByxDYAEsY2ALPHNgBDyTYA5Mo2AITMNgAlzjYAtc82AFbRNgD20jYAl9Q2ACfWNgDI1zYAadk2AAnbNgCZ3DYAOt42ANrfNgB74TYAC+M2AKzkNgBM5jYA7ec2AH3pNgAe6zYAvuw2AF/uNgDv7zYAkPE2ADDzNgDR9DYAYfY2AAL4NgCi+TYAQ/s2ANP8NgB0/jYAFAA3ALUBNwBFAzcA5gQ3AIYGNwAnCDcAtwk3AFgLNwD4DDcAmQ43ACkQNwDKETcAahM3APoUNwCbFjcAPBg3ANwZNwB9GzcADR03AK4eNwBOIDcA7yE3AH8jNwAgJTcAwCY3AGEoNwDxKTcAkis3ADItNwDTLjcAYzA3AAQyNwCkMzcARTU3ANU2NwB2ODcAFjo3ALc7NwBHPTcA6D43AIhANwAYQjcAuUM3AFpFNwD6RjcAikg3ACtKNwDMSzcAbE03APxONwCdUDcAPlI3AN5TNwBuVTcAD1c3ALBYNwBRWjcA8Vs3AIFdNwAiXzcAwmA3AGNiNwDzYzcAlGU3ADRnNwDVaDcAZWo3AAZsNwCmbTcAR283ANdwNwB4cjcAGHQ3ALl1NwBJdzcA6ng3AIp6NwArfDcAu303AFx/NwD8gDcAnYI3AC2ENwDOhTcAboc3AA+JNwCfijcAQIw3AOCNNwCBjzcAEZE3ALKSNwBSlDcA85U3AIOXNwAkmTcAxJo3AGWcNwD1nTcAlp83ADahNwDXojcAZ6Q3AAimNwCopzcASak3ANmqNwB6rDcAGq43ALuvNwBLsTcA7LI3AIy0NwAttjcAvbc3AF65NwD+ujcAn7w3AC++NwDQvzcAcME3ABHDNwChxDcAQsY3AOLHNwCDyTcAE8s3ALTMNwBUzjcA5M83AIXRNwAm0zcAxtQ3AFbWNwD31zcAmNk3ADnbNwDI3DcAad43AArgNwCq4TcAOuM3ANvkNwB85jcAHOg3AKzpNwBN6zcA7uw3AI7uNwAe8DcAv/E3AGDzNwAA9TcAofY3ADH4NwDS+TcAcvs3ABP9NwCj/jcARAA4AOQBOACFAzgAFQU4ALYGOABWCDgA9wk4AIcLOAAoDTgAyA44AGkQOAD5ETgAmhM4ADoVOADbFjgAaxg4AAwaOACsGzgATR04AN0eOAB+IDgAHiI4AL8jOABPJTgA8CY4AJAoOAAxKjgAwSs4AGItOAACLzgAozA4ADMyOADUMzgAdDU4ABU3OAClODgARjo4AOY7OACHPTgAFz84ALhAOABYQjgA+UM4AIlFOAAqRzgAykg4AGtKOAD7SzgAnE04ADxPOADMUDgAbVI4AA5UOACuVTgAPlc4AN9YOACAWjgAIVw4ALBdOABRXzgA8mA4AJJiOAAiZDgAw2U4AGRnOAAEaTgApWo4ADVsOADWbTgAdm84ABdxOACncjgASHQ4AOh1OACJdzgAGXk4ALp6OABafDgA+304AIt/OAAsgTgAzII4AG2EOAD9hTgAnoc4AD6JOADfijgAb4w4ABCOOACwjzgAUZE4AOGSOACClDgAIpY4AMOXOABTmTgA9Jo4AJScOAAknjgAxZ84AGahOAAGozgAlqQ4ADemOADYpzgAeKk4AAirOACprDgASq44AOqvOAB6sTgAG7M4ALy0OABctjgA7Lc4AI25OAAuuzgAzrw4AF6+OAD/vzgAoME4AEDDOADQxDgAccY4ABLIOACyyTgAU8s4AOPMOACEzjgAJNA4AMXROABV0zgA9tQ4AJbWOAA32DgAx9k4AGjbOAAJ3TgAqd44ADngOADa4TgAeuM4ABvlOACr5jgATOg4AOzpOACN6zgAHe04AL7uOABe8DgA//E4AI/zOAAw9TgA0PY4AGH4OAAB+jgAovs4AEL9OADS/jgAcwA5ABQCOQC0AzkARAU5AOUGOQCGCDkAJgo5ALYLOQBXDTkA+A45AJgQOQAoEjkAyRM5AGoVOQAKFzkAmhg5ADsaOQDcGzkAfB05AAwfOQCtIDkATiI5AO4jOQB+JTkAHyc5AMAoOQBgKjkA8Cs5AJEtOQAyLzkA0jA5AGIyOQADNDkApDU5AEQ3OQDUODkAdTo5ABY8OQC2PTkARj85AOdAOQCIQjkAKEQ5ALhFOQBZRzkA+kg5AJpKOQAqTDkAy005AGxPOQAMUTkArVI5AD1UOQDeVTkAflc5AB9ZOQCvWjkAUFw5APFdOQCRXzkAIWE5AMJiOQBiZDkAA2Y5AJNnOQA0aTkA1Go5AHVsOQAFbjkApm85AEZxOQDWcjkAd3Q5ABh2OQC4dzkASXk5AOl6OQCKfDkAKn45ALp/OQBbgTkA/II5AJyEOQAshjkAzYc5AG6JOQAOizkAnow5AD+OOQDgjzkAgJE5ABCTOQCxlDkAUpY5APKXOQCCmTkAI5s5AMScOQBknjkA9J85AJWhOQA2ozkA1qQ5AGamOQAHqDkAqKk5AEirOQDYrDkAea45ABqwOQC6sTkASrM5AOu0OQCMtjkALLg5ALy5OQBduzkA/rw5AJ6+OQAuwDkAz8E5AHDDOQAQxTkAoMY5AEHIOQDiyTkAgss5ABLNOQCzzjkAVNA5APTROQCV0zkAJdU5AMbWOQBm2DkAB9o5AJfbOQA43TkA2d45AHngOQAJ4jkAquM5AErlOQDa5jkAe+g5ABzqOQC86zkATO05AO3uOQCO8DkALvI5AL7zOQBf9TkAAPc5AKD4OQAx+jkA0fs5AHL9OQAS/zkAogA6AEMCOgDkAzoAhAU6ABQHOgC1CDoAVgo6APYLOgCGDToAJw86AMgQOgBoEjoA+BM6AJkVOgA6FzoA2hg6AGoaOgALHDoArB06AEwfOgDcIDoAfSI6AB4kOgC+JToATic6AO8oOgCQKjoAMCw6AMAtOgBhLzoAAjE6AKIyOgAyNDoA0zU6AHQ3OgAUOToApDo6AEU8OgDmPToAhj86ABZBOgC3QjoAWEQ6APhFOgCZRzoAKUk6AMpKOgBqTDoAC046AJtPOgA8UToA3FI6AGxUOgANVjoArlc6AE5ZOgDeWjoAf1w6ACBeOgDBXzoAUGE6APFiOgCSZDoAMmY6AMJnOgBjaToABGs6AKRsOgA0bjoA1W86AHZxOgAWczoApnQ6AEd2OgDodzoAiHk6ABl7OgC5fDoAWn46APp/OgCKgToAK4M6AMyEOgBshjoA/Ic6AJ2JOgA+izoA3ow6AG6OOgAPkDoAsJE6AFCTOgDxlDoAgZY6ACKYOgDCmToAUps6APOcOgCUnjoANKA6AMShOgBlozoABqU6AKamOgA2qDoA16k6AHirOgAYrToAqK46AEmwOgDqsToAirM6ABq1OgC7tjoAXLg6APy5OgCMuzoALb06AM6+OgBuwDoA/sE6AJ/DOgBAxToA4MY6AHDIOgARyjoAsss6AFLNOgDizjoAg9A6ACTSOgDE0zoAVNU6APXWOgCW2DoANto6ANfbOgBn3ToACN86AKngOgA44joA2eM6AHrlOgAa5zoAqug6AEvqOgDs6zoAjO06ABzvOgC98DoAXvI6AP7zOgCf9ToAL/c6AND4OgBw+joAAfw6AKH9OgBC/zoA4gA7AHICOwATBDsAtAU7AFQHOwDkCDsAhQo7ACYMOwDGDTsAVg87APcQOwCYEjsAOBQ7AMgVOwBpFzsAChk7AKoaOwA6HDsA2x07AHwfOwAcITsArCI7AE0kOwDuJTsAjic7AB4pOwC/KjsAYCw7AAAuOwCQLzsAMTE7ANIyOwByNDsAAjY7AKM3OwBEOTsA5Do7AHQ8OwAVPjsAtj87AFZBOwDmQjsAh0Q7AChGOwDIRzsAWEk7APlKOwCaTDsAOk47AMpPOwBrUTsADFM7AKxUOwA8VjsA3Vc7AH5ZOwAeWzsArlw7AE9eOwDwXzsAkWE7ACBjOwDBZDsAYmY7AAJoOwCSaTsAM2s7ANRsOwB0bjsABHA7AKVxOwBGczsA5nQ7AHZ2OwAXeDsAuHk7AFh7OwDpfDsAiX47ACqAOwDKgTsAWoM7APuEOwCchjsAPIg7AMyJOwBtizsADo07AK6OOwA+kDsA35E7AICTOwAglTsAsJY7AFGYOwDymTsAkps7ACKdOwDDnjsAZKA7AASiOwCUozsANaU7ANamOwB2qDsABqo7AKerOwBIrTsA6K47AHiwOwAZsjsAurM7AFq1OwDqtjsAi7g7ACy6OwDMuzsAXL07AP2+OwCewDsAPsI7AM7DOwBvxTsAEMc7ALDIOwBAyjsA4cs7AILNOwAizzsAstA7AFPSOwD00zsAlNU7ACTXOwDF2DsAZto7APbbOwCW3TsAN987ANjgOwB54jsACOQ7AKnlOwBK5zsA6ug7AHrqOwAb7DsAvO07AFzvOwDs8DsAjfI7AC70OwDO9TsAXvc7AP/4OwCg+jsAQPw7ANH9OwBx/zsAEgE8ALICPABCBDwA4wU8AIQHPAAkCTwAtAo8AFUMPAD2DTwAlg88ACYRPADHEjwAaBQ8AAgWPACYFzwAORk8ANoaPAB6HDwACh48AKsfPABMITwA7CI8AHwkPAAdJjwAvic8AF4pPADuKjwAjyw8ADAuPADQLzwAYDE8AAEzPACiNDwAQjY8ANI3PABzOTwAFDs8ALQ8PABEPjwA5T88AIZBPAAmQzwAtkQ8AFdGPAD4RzwAmEk8AChLPADJTDwAak48AApQPACaUTwAO1M8ANxUPAB8VjwADFg8AK1ZPABOWzwA7lw8AH5ePAAfYDwAwGE8AGFjPADwZDwAkWY8ADJoPADSaTwAYms8AANtPACkbjwARHA8ANRxPAB1czwAFnU8AKZ2PABGeDwA53k8AIh7PAAYfTwAuX48AFmAPAD6gTwAioM8ACqFPADLhjwAbIg8APyJPACcizwAPY08AN6OPAB+kDwADpI8AK+TPABQlTwA8JY8AICYPAAhmjwAwps8AGKdPADynjwAk6A8ADSiPADEozwAZKU8AAWnPACmqDwARqo8ANarPAB3rTwAGK88AKiwPABIsjwA6bM8AIq1PAAatzwAurg8AFu6PAD8uzwAjL08ACy/PADNwDwAbsI8AP7DPACexTwAP8c8AODIPABwyjwAEMw8ALHNPABSzzwA4tA8AILSPAAj1DwAxNU8AGTXPAD02DwAldo8ADbcPADW3TwAZt88AAfhPACo4jwASeQ8ANjlPAB55zwAGuk8ALrqPABK7DwA6+08AIzvPAAs8TwAvPI8AF30PAD+9TwAnvc8AC75PADP+jwAcPw8ABD+PACh/zwAQQE9AOICPQCCBD0AEgY9ALMHPQBUCT0A9Ao9AIQMPQAlDj0Axg89AGYRPQD2Ej0AlxQ9ADgWPQDYFz0AaBk9AAkbPQCqHD0ASh49ANofPQB7IT0AHCM9ALwkPQBMJj0A7Sc9AI4pPQAuKz0Aviw9AF8uPQAAMD0AoDE9ADAzPQDRND0AcjY9ABI4PQCiOT0AQzs9AOQ8PQCEPj0AFEA9ALVBPQBWQz0A9kQ9AIZGPQAnSD0AyEk9AGhLPQD4TD0AmU49ADpQPQDaUT0AalM9AAtVPQCsVj0ATFg9ANxZPQB9Wz0AHl09AL5ePQBOYD0A72E9AJBjPQAxZT0AwGY9AGFoPQACaj0Aoms9ADJtPQDTbj0AdHA9ABRyPQCkcz0ARXU9AOZ2PQCGeD0AFno9ALd7PQBYfT0A6H49AImAPQApgj0AyoM9AFqFPQD6hj0Am4g9ADyKPQDMiz0AbI09AA2PPQCukD0APpI9AN6TPQB/lT0AIJc9ALCYPQBQmj0A8Zs9AJKdPQAinz0AwqA9AGOiPQAEpD0ApKU9ADSnPQDVqD0Adqo9ABasPQCmrT0AR689AOiwPQCIsj0AGLQ9ALm1PQBatz0A+rg9AIq6PQArvD0AzL09AGy/PQD8wD0AncI9AD7EPQDexT0Absc9AA/JPQCwyj0AUMw9AODNPQCBzz0AItE9AMLSPQBS1D0A89U9AJTXPQA02T0AxNo9AGXcPQAG3j0Alt89ADbhPQDX4j0AeOQ9AAjmPQCo5z0ASek9AOrqPQCK7D0AGu49ALvvPQBc8T0A/PI9AIz0PQAt9j0Azvc9AG75PQD++j0An/w9AED+PQDg/z0AcQE+ABEDPgCyBD4AUgY+AOIHPgCDCT4AJAs+AMQMPgBUDj4A9Q8+AJYRPgA2Ez4AxhQ+AGcWPgAIGD4AqBk+ADgbPgDZHD4Aeh4+ABogPgCqIT4ASyM+AOwkPgCMJj4AHCg+AL0pPgBeKz4A/iw+AI4uPgAvMD4A0DE+AHAzPgAANT4AoTY+AEI4PgDSOT4Acjs+ABM9PgC0Pj4AREA+AORBPgCFQz4AJkU+ALZGPgBWSD4A90k+AJhLPgA4TT4AyE4+AGlQPgAKUj4AqlM+ADpVPgDbVj4AfFg+ABxaPgCsWz4ATV0+AO5ePgCOYD4AHmI+AL9jPgBgZT4AAWc+AJBoPgAxaj4A0ms+AHJtPgACbz4Ao3A+AERyPgDUcz4AdHU+ABV3PgC2eD4ARno+AOZ7PgCHfT4AKH8+ALiAPgBZgj4A+YM+AJqFPgAqhz4Ayog+AGuKPgAMjD4AnI0+ADyPPgDdkD4AfpI+AA6UPgCulT4AT5c+APCYPgCAmj4AIJw+AMGdPgBinz4AAqE+AJKiPgAzpD4A1KU+AHSnPgAEqT4Apao+AEasPgDmrT4Adq8+ABexPgC4sj4AWLQ+AOi1PgCJtz4AKrk+AMq6PgBavD4A+70+AJy/PgA8wT4AzMI+AG3EPgAOxj4Arsc+AD7JPgDfyj4AgMw+ACDOPgCwzz4AUdE+APLSPgCS1D4AItY+AMPXPgBk2T4A9No+AJTcPgA13j4A1t8+AGbhPgAG4z4Ap+Q+AEjmPgDY5z4AeOk+ABnrPgC67D4ASu4+AOrvPgCL8T4ALPM+AMz0PgBc9j4A/fc+AJ75PgA++z4Azvw+AG/+PgAQAD8AsAE/AEEDPwDhBD8AggY/ACIIPwCyCT8AUws/APQMPwCUDj8AJBA/AMURPwBmEz8ABhU/AJYWPwA3GD8A2Bk/AHgbPwAIHT8AqR4/AEogPwDaIT8AeiM/ABslPwC8Jj8ATCg/AOwpPwCNKz8ALi0/AL4uPwBeMD8A/zE/AKAzPwAwNT8A0DY/AHE4PwASOj8Aojs/AEI9PwDjPj8AhEA/ABRCPwC0Qz8AVUU/APZGPwCGSD8AJko/AMdLPwBoTT8A+E4/AJhQPwA5Uj8A2lM/AGpVPwAKVz8Aq1g/AExaPwDcWz8AfF0/AB1fPwC+YD8ATmI/AO5jPwCPZT8AMGc/ANFoPwBgaj8AAWw/AKJtPwBCbz8A0nA/AHNyPwAUdD8AtHU/AER3PwDleD8Ahno/ACZ8PwC2fT8AV38/APiAPwCYgj8AKYQ/AMmFPwBqhz8ACok/AJqKPwA7jD8A3I0/AGyPPwAMkT8ArZI/AE6UPwDelT8Afpc/AB+ZPwDAmj8AUJw/APCdPwCRnz8AMqE/AMKiPwBipD8AA6Y/AKSnPwA0qT8A1Ko/AHWsPwAWrj8Apq8/AEaxPwDnsj8AiLQ/ABi2PwC4tz8AWbk/APq6PwCKvD8AKr4/AMu/PwBswT8A/MI/AJzEPwA9xj8A3sc/AG7JPwAOyz8Ar8w/AFDOPwDgzz8AgNE/ACHTPwDC1D8AUtY/APLXPwCT2T8ANNs/AMTcPwBk3j8ABeA/AKbhPwA24z8A1uQ/AHfmPwAY6D8AqOk/AEjrPwDp7D8Aiu4/ABrwPwC68T8AW/M/APz0PwCM9j8ALPg/AM35PwBu+z8A/vw/AJ7+PwA/AEAA4AFAAHADQAARBUAAsQZAAFIIQADiCUAAggtAACMNQADEDkAAVBBAAPQRQACVE0AANhVAAMYWQABmGEAABxpAAKgbQABIHUAA2B5AAHkgQAAaIkAAuiNAAEolQADrJkAAjChAACwqQAC8K0AAXS1AAP4uQACeMEAALjJAAM8zQABwNUAAADdAAKA4QABBOkAA4jtAAHI9QAASP0AAs0BAAFRCQADkQ0AAhEVAACVHQADGSEAAVkpAAPZLQACXTUAAOE9AAMhQQABoUkAACVRAAKpVQAA6V0AA2lhAAHtaQAAcXEAArF1AAExfQADtYEAAjmJAAB5kQAC+ZUAAX2dAAABpQACQakAAMGxAANFtQAByb0AAAnFAAKJyQABDdEAA5HVAAHR3QAAUeUAAtXpAAFZ8QADmfUAAhn9AACeBQADIgkAAWIRAAPmFQACZh0AAOolAAMqKQABqjEAAC45AAKyPQAA8kUAA3JJAAH2UQAAelkAArpdAAE6ZQADvmkAAkJxAACCeQADAn0AAYaFAAAKjQACSpEAAMqZAANOnQAB0qUAABKtAAKSsQABFrkAA5q9AAHaxQAAWs0AAt7RAAFi2QAD4t0AAiLlAACm7QADKvEAAar5AAPq/QACbwUAAPMNAAMzEQABsxkAADchAAK7JQABOy0AA3sxAAH/OQAAg0EAAsNFAAFDTQADx1EAAktZAACLYQADC2UAAY9tAAATdQACU3kAANOBAANXhQAB240AABuVAAKbmQABH6EAA6OlAAHjrQAAY7UAAue5AAFrwQADq8UAAivNAACv1QADM9kAAXPhAAPz5QACd+0AAPv1AAM7+QABuAEEADwJBALADQQBABUEA4QZBAIEIQQAiCkEAsgtBAFINQQDzDkEAlBBBACQSQQDEE0EAZRVBAAYXQQCWGEEANhpBANcbQQB4HUEACB9BAKggQQBJIkEA6iNBAHolQQAaJ0EAuyhBAFwqQQDsK0EAjC1BAC0vQQDOMEEAXjJBAP4zQQCfNUEAQDdBANA4QQBwOkEAETxBALI9QQBCP0EA4kBBAINCQQAkREEAtEVBAFRHQQD1SEEAlkpBADZMQQDGTUEAZ09BAAhRQQCYUkEAOFRBANlVQQB6V0EACllBAKpaQQBLXEEA7F1BAHxfQQAcYUEAvWJBAF5kQQDuZUEAjmdBAC9pQQDQakEAYGxBAABuQQChb0EAQnFBANJyQQBydEEAE3ZBALR3QQBEeUEA5HpBAIV8QQAmfkEAtn9BAFaBQQD3gkEAmIRBACiGQQDJh0EAaYlBAAqLQQCajEEAOo5BANuPQQB8kUEADJNBAKyUQQBNlkEA7pdBAH6ZQQAem0EAv5xBAGCeQQDwn0EAkKFBADGjQQDSpEEAYqZBAAKoQQCjqUEARKtBANSsQQB0rkEAFbBBALaxQQBGs0EA5rRBAIe2QQAouEEAuLlBAFi7QQD5vEEAmr5BACrAQQDKwUEAa8NBAAzFQQCcxkEAPMhBAN3JQQB+y0EADs1BAK7OQQBP0EEA8NFBAIDTQQAg1UEAwdZBAGLYQQDy2UEAkttBADPdQQDU3kEAZOBBAATiQQCl40EARuVBANbmQQB26EEAF+pBALjrQQBI7UEA6O5BAInwQQAq8kEAuvNBAFr1QQD79kEAnPhBACz6QQDM+0EAbf1BAA7/QQCeAEIAPgJCAN8DQgCABUIAEAdCALEIQgBRCkIA8gtCAIINQgAiD0IAwxBCAGQSQgD0E0IAlBVCADUXQgDWGEIAZhpCAAYcQgCnHUIANx9CANggQgB4IkIAGSRCALolQgBKJ0IA6ihCAIsqQgAsLEIAvC1CAFwvQgD9MEIAnjJCAC40QgDONUIAbzdCABA5QgCgOkIAQDxCAOE9QgCCP0IAEkFCALJCQgBTREIA9EVCAIRHQgAkSUIAxUpCAGZMQgD2TUIAlk9CADdRQgDYUkIAaFRCAAhWQgCpV0IASllCANpaQgB6XEIAG15CALxfQgBMYUIA7GJCAI1kQgAuZkIAvmdCAF5pQgD/akIAoGxCADBuQgDQb0IAcXFCABJzQgCidEIAQnZCAON3QgBzeUIAFHtCALR8QgBVfkIA5X9CAIaBQgAmg0IAx4RCAGiGQgD4h0IAmYlCADmLQgDajEIAao5CAAqQQgCrkUIATJNCANyUQgB8lkIAHZhCAL6ZQgBOm0IA7pxCAI+eQgAwoEIAwKFCAGCjQgABpUIAoqZCADKoQgDSqUIAc6tCABStQgCkrkIARLBCAOWxQgCGs0IAFrVCALa2QgBXuEIA+LlCAIi7QgAovUIAyb5CAGrAQgD6wUIAmsNCADvFQgDcxkIAbMhCAAzKQgCty0IATs1CAN7OQgB+0EIAH9JCAMDTQgBQ1UIA8NZCAJHYQgAy2kIAwttCAGLdQgAD30IApOBCADTiQgDU40IAdeVCABbnQgCm6EIARupCAOfrQgCI7UIAGO9CALjwQgBZ8kIA6fNCAIr1QgAq90IAy/hCAGz6QgD8+0IAnP1CAD3/QgDeAEMAbgJDAA4EQwCvBUMAUAdDAOAIQwCBCkMAIQxDAMINQwBSD0MA8hBDAJMSQwA0FEMAxBVDAGQXQwAFGUMAphpDADYcQwDWHUMAdx9DABghQwCoIkMASCRDAOklQwCKJ0MAGilDALoqQwBbLEMA/C1DAIwvQwAsMUMAzTJDAG40QwD+NUMAnjdDAD85QwDgOkMAcDxDABA+QwCxP0MAUkFDAOJCQwCCREMAI0ZDAMRHQwBUSUMA9EpDAJVMQwA2TkMAxk9DAGZRQwAHU0MAqFRDADhWQwDYV0MAeVlDABpbQwCqXEMASl5DAOtfQwCMYUMAHGNDALxkQwBdZkMA/mdDAI5pQwAua0MAz2xDAF9uQwAAcEMAoHFDAEFzQwDRdEMAcnZDABJ4QwCzeUMAQ3tDAOR8QwCEfkMAJYBDALWBQwBWg0MA9oRDAJeGQwAniEMAyIlDAGmLQwAJjUMAmY5DADqQQwDakUMAe5NDAAuVQwCslkMATJhDAO2ZQwCOm0MAHp1DAL6eQwBfoEMAAKJDAJCjQwAwpUMA0aZDAHKoQwACqkMAoqtDAEOtQwDkrkMAdLBDABSyQwC1s0MAVrVDAOa2QwCGuEMAJ7pDAMi7QwBYvUMA+L5DAJnAQwA6wkMAysNDAGrFQwALx0MArMhDADzKQwDcy0MAfc1DAB7PQwCu0EMATtJDAO/TQwCQ1UMAINdDAMDYQwBh2kMAAtxDAJLdQwAy30MA0+BDAHTiQwAE5EMApOVDAEXnQwDm6EMAdupDABbsQwC37UMAWO9DAOjwQwCI8kMAKfRDAMr1QwBa90MA+vhDAJv6QwA8/EMAzP1DAGz/QwANAUQArgJEAD4ERADeBUQAfwdEAA8JRACwCkQAUQxEAPENRACBD0QAIhFEAMISRABjFEQA8xVEAJQXRAA0GUQA1RpEAGUcRAAGHkQAph9EAEchRADXIkQAeCREABgmRAC5J0QASSlEAOoqRACKLEQAKy5EALsvRABcMUQA/DJEAJ00RAAtNkQAzjdEAG45RAAPO0QAsDxEAEA+RADgP0QAgUFEACJDRACyREQAUkZEAPNHRACUSUQAJEtEAMRMRABlTkQABlBEAJZRRAA2U0QA11REAHhWRAAIWEQAqFlEAElbRADqXEQAel5EABpgRAC7YUQAXGNEAOxkRACMZkQALWhEAM5pRABea0QA/mxEAJ9uRABAcEQA0HFEAHBzRAARdUQAsnZEAEJ4RADieUQAg3tEABN9RAC0fkQAVIBEAPWBRACFg0QAJoVEAMaGRABniEQA94lEAJiLRAA5jUQA2Y5EAGmQRAAKkkQAqpNEAEuVRADslkQAfJhEAByaRAC9m0QAXp1EAO6eRACOoEQAL6JEAL+jRABgpUQAAKdEAKGoRAAxqkQA0qtEAHKtRAATr0QAo7BEAESyRADks0QAhbVEABW3RAC2uEQAVrpEAPe7RACHvUQAKL9EAMjARABpwkQA+cNEAJrFRAA6x0QA28hEAGvKRAAMzEQArM1EAE3PRADd0EQAftJEAB7URAC/1UQAT9dEAPDYRACQ2kQAMdxEAMHdRABi30QAAuFEAKPiRAAz5EQA1OVEAHTnRAAV6UQApepEAEbsRADm7UQAh+9EABfxRAC48kQAWPREAPn1RACJ90QAKvlEAMr6RABr/EQA+/1EAJz/RAA8AUUA3QJFAG0ERQAOBkUArgdFAE8JRQDfCkUAgAxFACEORQDBD0UAYhFFAPISRQCSFEUAMxZFAMMXRQBkGUUABBtFAKUcRQA1HkUA1h9FAHYhRQAXI0UApyRFAEgmRQDoJ0UAiSlFABkrRQC6LEUAWi5FAPsvRQCLMUUALDNFAMw0RQBtNkUA/TdFAJ45RQA+O0UA3zxFAIA+RQAQQEUAsEFFAFFDRQDyREUAgkZFACJIRQDDSUUAZEtFAPRMRQCUTkUANVBFANZRRQBmU0UABlVFAKdWRQBIWEUA2FlFAHhbRQAZXUUAul5FAEpgRQDqYUUAi2NFACxlRQC8ZkUAXGhFAP1pRQCea0UALm1FAM5uRQBvcEUAEHJFAKBzRQBAdUUA4XZFAIJ4RQASekUAsntFAFN9RQD0fkUAhIBFACSCRQDFg0UAVYVFAPaGRQCWiEUAN4pFAMeLRQBojUUACY9FAKmQRQA5kkUA2pNFAHqVRQAbl0UAq5hFAEyaRQDsm0UAjZ1FAB2fRQC+oEUAXqJFAP+jRQCPpUUAMKdFANCoRQBxqkUAAaxFAKKtRQBCr0UA47BFAHOyRQAUtEUAtLVFAFW3RQDluEUAhrpFACa8RQDHvUUAV79FAPjARQCYwkUAOcRFAMnFRQBqx0UACslFAKvKRQA7zEUA3M1FAHzPRQAd0UUAvtJFAE7URQDu1UUAj9dFADDZRQDA2kUAYNxFAAHeRQCi30UAMuFFANLiRQBz5EUAFOZFAKTnRQBE6UUA5epFAIbsRQAW7kUAtu9FAFfxRQD48kUAiPRFACj2RQDJ90UAavlFAPr6RQCa/EUAO/5FAMv/RQBsAUYADANGAK0ERgA9BkYA3gdGAH4JRgAfC0YArwxGAFAORgDxD0YAkRFGACETRgDCFEYAYhZGAAMYRgCTGUYANBtGANQcRgB1HkYABSBGAKYhRgBGI0YA5yRGAHcmRgAYKEYAuClGAFkrRgDpLEYAii5GACowRgDLMUYAWzNGAPw0RgCcNkYAPThGAM05RgBuO0YADj1GAK8+RgA/QEYA4EFGAIBDRgAhRUYAsUZGAFJIRgDySUYAk0tGACNNRgDETkYAZFBGAAVSRgCmU0YANlVGANZWRgB3WEYAGFpGAKhbRgBIXUYA6V5GAIpgRgAaYkYAumNGAFtlRgDrZkYAjGhGACxqRgDNa0YAXW1GAP5uRgCecEYAP3JGAM9zRgBwdUYAEHdGALF4RgBBekYA4ntGAIJ9RgAjf0YAs4BGAFSCRgD0g0YAlYVGACWHRgDGiEYAZopGAAeMRgCXjUYAOI9GANmQRgB5kkYACZRGAKqVRgBKl0YA65hGAHuaRgAcnEYAvJ1GAF2fRgDtoEYAjqJGAC6kRgDPpUYAX6dGAACpRgCgqkYAQaxGANGtRgByr0YAErFGALOyRgBDtEYA5LVGAIS3RgAluUYAtbpGAFa8RgD2vUYAl79GACfBRgDIwkYAaMRGAAnGRgCZx0YAOslGANrKRgB7zEYAC85GAKzPRgBM0UYA7dJGAH3URgAe1kYAvtdGAF/ZRgDv2kYAkNxGADDeRgDR30YAYeFGAALjRgCi5EYAQ+ZGANPnRgB06UYAFOtGALXsRgBF7kYA5u9GAIbxRgAn80YAt/RGAFj2RgD490YAmflGACn7RgDK/EYAav5GAAsARwCbAUcAPANHANwERwB9BkcAHghHAK4JRwBOC0cA7wxHAJAORwAgEEcAwRFHAGETRwACFUcAkhZHADIYRwDTGUcAYxtHAAQdRwCkHkcARSBHANUhRwB2I0cAFiVHALcmRwBHKEcA6ClHAIgrRwApLUcAuS5HAFowRwD6MUcAmzNHACs1RwDMNkcAbDhHAA06RwCdO0cAPj1HAN4+RwB/QEcAD0JHALBDRwBQRUcA8UZHAIFIRwAiSkcAwktHAGNNRwDzTkcAlFBHADRSRwDVU0cAZVVHAAZXRwCmWEcAR1pHANdbRwB4XUcAGF9HALlgRwBJYkcA6mNHAIplRwArZ0cAu2hHAFxqRwD8a0cAnW1HAC1vRwDOcEcAbnJHAA90RwCfdUcAQHdHAOB4RwCBekcAEXxHALJ9RwBSf0cA84BHAIOCRwAkhEcAxIVHAGWHRwD1iEcAlopHADaMRwDXjUcAZ49HAAiRRwCpkkcASZRHANmVRwB6l0cAGplHALuaRwBLnEcA7J1HAIyfRwAtoUcAvaJHAF6kRwD+pUcAn6dHAC+pRwDQqkcAcKxHABGuRwCyr0cAQrFHAOKyRwCDtEcAE7ZHALS3RwBUuUcA9bpHAIW8RwAmvkcAxr9HAGfBRwD3wkcAmMRHADjGRwDZx0cAaclHAArLRwCqzEcAS85HANvPRwB80UcAHNNHAL3URwBN1kcA7tdHAI7ZRwAv20cAv9xHAGDeRwAA4EcAoeFHADHjRwDS5EcAcuZHABPoRwCj6UcAROtHAOTsRwCF7kcAFfBHALbxRwBW80cA9/RHAIf2RwAo+EcAyPlHAGn7RwD5/EcAmv5HADoASADbAUgAawNIAAwFSACsBkgATQhIAN0JSAB+C0gAHg1IAL8OSABPEEgA8BFIAJETSAAxFUgAwRZIAGIYSAACGkgAoxtIADMdSADUHkgAdCBIAAQiSAClI0gARiVIAOYmSACHKEgAFypIALgrSABYLUgA+S5IAIkwSAAqMkgAyjNIAGs1SAD7NkgAnDhIADw6SADdO0gAbT1IAA4/SACuQEgAT0JIAN9DSACARUgAIEdIAMFISABRSkgA8ktIAJJNSAAzT0gAw1BIAGRSSAAEVEgApVVIADVXSADWWEgAdlpIABdcSACnXUgASF9IAOhgSACJYkgAGWRIALplSABaZ0gA+2hIAItqSAAsbEgAzG1IAG1vSAD9cEgAnnJIAD50SADfdUgAb3dIABB5SACwekgAUXxIAOF9SACCf0gAIoFIAMOCSABThEgA9IVIAJSHSAA1iUgAxYpIAGaMSAAGjkgAp49IADeRSADYkkgAeZRIABmWSACpl0gASplIAOqaSACLnEgAG55IALyfSABcoUgA/aJIAI2kSAAupkgAzqdIAG+pSAD/qkgAoKxIAECuSADhr0gAcbFIABKzSACytEgAU7ZIAOO3SACEuUgAJLtIAMW8SABVvkgA9r9IAJbBSAA3w0gAx8RIAGjGSAAIyEgAqclIADnLSADazEgAes5IABvQSACr0UgATNNIAOzUSACN1kgAHdhIAL7ZSABe20gA/9xIAI/eSAAw4EgA0OFIAGDjSAAB5UgAouZIAELoSADS6UgAc+tIABTtSAC07kgAVfBIAOXxSACG80gAJvVIAMf2SABX+EgA+PlIAJj7SAA5/UgAyf5IAGoASQAKAkkAqwNJADsFSQDcBkkAfAhJAB0KSQCtC0kATg1JAO4OSQCPEEkAHxJJAMATSQBhFUkAARdJAJEYSQAyGkkA0htJAHMdSQADH0kApCBJAEQiSQDlI0kAdSVJABYnSQC2KEkAVypJAOcrSQCILUkAKC9JAMkwSQBZMkkA+jNJAJo1SQA7N0kAyzhJAGw6SQAMPEkArT1JAD0/SQDeQEkAfkJJAB9ESQCvRUkAUEdJAPBISQCRSkkAIUxJAMJNSQBiT0kAA1FJAJNSSQA0VEkA1FVJAHVXSQAFWUkAplpJAEZcSQDnXUkAd19JABhhSQC4YkkASGRJAOllSQCKZ0kAKmlJALpqSQBbbEkA/G1JAJxvSQAscUkAzXJJAG50SQAOdkkAnndJAD95SQDgekkAgHxJACF+SQCxf0kAUoFJAPKCSQCThEkAI4ZJAMSHSQBkiUkABYtJAJWMSQA2jkkA1o9JAHeRSQAHk0kAqJRJAEmWSQDpl0kAeZlJABqbSQC6nEkAW55JAOufSQCMoUkALKNJAM2kSQBdpkkA/qdJAJ6pSQA/q0kAz6xJAHCuSQAQsEkAsbFJAEGzSQDitEkAgrZJACO4SQCzuUkAVLtJAPS8SQCEvkkAJcBJAMbBSQBmw0kA9sRJAJfGSQA4yEkA2MlJAGjLSQAJzUkAqs5JAErQSQDa0UkAe9NJABzVSQC81kkAXdhJAO3ZSQCO20kALt1JAM/eSQBf4EkAAOJJAKDjSQBB5UkA0eZJAHLoSQAS6kkAs+tJAEPtSQDk7kkAhPBJACXySQC180kAVvVJAPb2SQCX+EkAJ/pJAMj7SQBo/UkACf9JAJkASgA6AkoA2gNKAHsFSgALB0oArAhKAEwKSgDtC0oAfQ1KAB4PSgC+EEoAXxJKAO8TSgCQFUoAMRdKAMAYSgBhGkoAAhxKAKIdSgAyH0oA0yBKAHQiSgAUJEoApCVKAEUnSgDmKEoAhipKACcsSgC3LUoAWC9KAPgwSgCZMkoAKTRKAMo1SgBqN0oACzlKAJs6SgA8PEoA3D1KAH0/SgANQUoArkJKAE5ESgDvRUoAf0dKACBJSgDASkoAYUxKAPFNSgCST0oAMlFKAMJSSgBjVEoABFZKAKRXSgA0WUoA1VpKAHZcSgAWXkoApl9KAEdhSgDoYkoAiGRKABhmSgC5Z0oAWmlKAPpqSgCKbEoAK25KAMxvSgBscUoA/HJKAJ10SgA+dkoA3ndKAG55SgAPe0oAsHxKAFB+SgDgf0oAgYFKACKDSgDChEoAY4ZKAPOHSgCUiUoANItKANWMSgBljkoABpBKAKaRSgBHk0oA15RKAHiWSgAZmEoAuZlKAEmbSgDqnEoAip5KACugSgC7oUoAXKNKAPykSgCdpkoALahKAM6pSgBuq0oAD61KAJ+uSgBAsEoA4LFKAIGzSgARtUoAsrZKAFK4SgDzuUoAg7tKACS9SgDEvkoAZcBKAPXBSgCWw0oANsVKANfGSgBnyEoACMpKAKjLSgBJzUoA2c5KAHrQSgAa0koAu9NKAEvVSgDs1koAjNhKAC3aSgC920oAXt1KAP7eSgCf4EoAL+JKANDjSgBw5UoAEedKAKHoSgBC6koA4utKAIPtSgAT70oAtPBKAFTySgDk80oAhfVKACb3SgDG+EoAVvpKAPf7SgCY/UoAOP9KAMgASwBpAksACgRLAKoFSwA6B0sA2whLAHwKSwAcDEsArA1LAE0PSwDuEEsAjhJLAB4USwC/FUsAYBdLAAEZSwCQGksAMRxLANIdSwByH0sAEyFLAKMiSwBEJEsA5CVLAIUnSwAVKUsAtipLAFYsSwD3LUsAhy9LACgxSwDIMksAWTRLAPk1SwCaN0sAOjlLAMo6SwBrPEsADD5LAKw/SwA8QUsA3UJLAH5ESwAeRksArkdLAE9JSwDwSksAkExLACBOSwDBT0sAYlFLAAJTSwCSVEsAM1ZLANRXSwB0WUsABFtLAKVcSwBGXksA5l9LAHZhSwAXY0sAuGRLAFhmSwDoZ0sAiWlLACprSwDKbEsAWm5LAPtvSwCccUsAPHNLAMx0SwBtdksADnhLAK55SwBPe0sA33xLAIB+SwAggEsAwYFLAFGDSwDyhEsAkoZLADOISwDDiUsAZItLAASNSwCljksANZBLANaRSwB2k0sAF5VLAKeWSwBImEsA6ZlLAImbSwAZnUsAup5LAFqgSwD7oUsAi6NLACylSwDMpksAXKhLAP2pSwCeq0sAPq1LAM6uSwBvsEsAELJLALCzSwBBtUsA4bZLAIK4SwAiuksAsrtLAFO9SwD0vksAlMBLACTCSwDFw0sAZsVLAAbHSwCWyEsAN8pLANjLSwB4zUsACM9LAKnQSwBK0ksA6tNLAHrVSwAb10sAvNhLAFzaSwDs20sAjd1LAC7fSwDO4EsAXuJLAP/jSwCg5UsAQOdLANDoSwBx6ksAEuxLALLtSwBC70sA4/BLAITySwAk9EsAtPVLAFX3SwD2+EsAlvpLACb8SwDH/UsAaP9LAAgBTACYAkwAOQRMANoFTAB6B0wAGwlMAKsKTABMDEwA7A1MAI0PTAAdEUwAvhJMAF4UTAD/FUwAjxdMADAZTADRGkwAYBxMAAEeTACiH0wAQiFMANIiTABzJEwAFCZMALQnTABEKUwA5SpMAIYsTAAmLkwAti9MAFcxTAD4MkwAmDRMACk2TADJN0wAajlMAAo7TACaPEwAOz5MANw/TAB8QUwADENMAK1ETABORkwA7kdMAH5JTAAfS0wAwExMAGBOTADwT0wAkVFMADJTTADSVEwAYlZMAANYTACkWUwARFtMANRcTAB1XkwAFmBMALZhTABXY0wA52RMAIhmTAAoaEwAyWlMAFlrTAD6bEwAmm5MACpwTADLcUwAbHNMAAx1TACcdkwAPXhMAN55TAB+e0wADn1MAK9+TABQgEwA8IFMAICDTAAhhUwAwoZMAGKITADyiUwAk4tMADSNTADUjkwAZJBMAAWSTACmk0wARpVMANaWTAB3mEwAGJpMALmbTABInUwA6Z5MAIqgTAAqokwAuqNMAFulTAD8pkwAnKhMACyqTADNq0wAbq1MAA6vTACesEwAP7JMAOCzTACAtUwAIbdMALG4TABSukwA8rtMAIK9TAAjv0wAxMBMAGTCTAD0w0wAlcVMADbHTADWyEwAZspMAAfMTACozUwASM9MANjQTAB50kwAGtRMALrVTABK10wA69hMAIzaTAAs3EwAvN1MAF3fTAD+4EwAnuJMAC7kTADP5UwAcOdMABDpTACg6kwAQexMAOLtTACC70wAEvFMALPyTABU9EwA9PVMAIT3TAAl+UwAxvpMAGb8TAD2/UwAl/9MADgBTQDYAk0AaARNAAkGTQCqB00ASglNANoKTQB7DE0AHA5NALwPTQBMEU0A7RJNAI4UTQAuFk0AvhdNAF8ZTQAAG00AoRxNADAeTQDRH00AciFNABIjTQCiJE0AQyZNAOQnTQCEKU0AJStNALUsTQBWLk0A9i9NAIYxTQAnM00AyDRNAGg2TQD5N00AmTlNADo7TQDaPE0Aaj5NAAtATQCsQU0ATENNANxETQB9Rk0AHkhNAL5JTQBOS00A70xNAJBOTQAwUE0AwFFNAGFTTQACVU0AolZNADJYTQDTWU0AdFtNABRdTQCkXk0ARWBNAOZhTQCGY00AFmVNALdmTQBYaE0A+GlNAIhrTQApbU0Aym5NAGpwTQD6cU0Am3NNADx1TQDcdk0AbHhNAA16TQCue00ATn1NAN5+TQB/gE0AIIJNAMCDTQBQhU0A8YZNAJKITQAyik0AwotNAGONTQAEj00ApJBNADSSTQDVk00AdpVNABaXTQC3mE0AR5pNAOibTQCJnU0AGJ9NALmgTQBaok0A+qNNAIqlTQArp00AzKhNAGyqTQD8q00Ana1NAD6vTQDesE0AbrJNAA+0TQCwtU0AULdNAOG4TQCBuk0AIrxNAMK9TQBSv00A88BNAJTCTQA0xE0AxMVNAGXHTQAGyU0ApspNADbMTQDXzU0AeM9NABjRTQCo0k0ASdRNAOrVTQCK100AGtlNALvaTQBc3E0A/N1NAIzfTQAt4U0AzuJNAG7kTQD+5U0An+dNAEDpTQDg6k0AcOxNABHuTQCy700AUvFNAOLyTQCD9E0AJPZNAMT3TQBU+U0A9fpNAJb8TQA2/k0Axv9NAGcBTgAIA04AqAROADgGTgDZB04AeglOABoLTgCqDE4ASw5OAOwPTgCMEU4AHBNOAL0UTgBeFk4A/hdOAI4ZTgAvG04A0BxOAHEeTgAAIE4AoSFOAEIjTgDiJE4AciZOABMoTgC0KU4AVCtOAOQsTgCFLk4AJjBOAMYxTgBWM04A9zROAJg2TgA4OE4AyTlOAGk7TgAKPU4Aqj5OADpATgDbQU4AfENOABxFTgCsRk4ATUhOAO5JTgCOS04AHk1OAL9OTgBgUE4AAFJOAJBTTgAxVU4A0lZOAHJYTgACWk4Ao1tOAERdTgDkXk4AdGBOABViTgC2Y04AVmVOAOZmTgCHaE4AKGpOAMhrTgBYbU4A+W5OAJpwTgA6ck4AynNOAGt1TgAMd04ArHhOADx6TgDde04Afn1OAB5/TgCugE4AT4JOAPCDTgCQhU4AIIdOAMGITgBiik4AAoxOAJKNTgAzj04A1JBOAHSSTgAElE4ApZVOAEaXTgDmmE4AdppOABecTgC4nU4AWZ9OAOigTgCJok4AKqROAMqlTgBap04A+6hOAJyqTgA8rE4AzK1OAG2vTgAOsU4ArrJOAD60TgDftU4AgLdOACC5TgCxuk4AUbxOAPK9TgCSv04AIsFOAMPCTgBkxE4ABMZOAJTHTgA1yU4A1spOAHbMTgAGzk4Ap89OAEjRTgDo0k4AeNROABnWTgC6104AWtlOAOraTgCL3E4ALN5OAMzfTgBc4U4A/eJOAJ7kTgA+5k4AzudOAG/pTgAQ604AsOxOAEDuTgDh704AgvFOACLzTgCy9E4AU/ZOAPT3TgCU+U4AJPtOAMX8TgBm/k4ABgBPAJYBTwA3A08A2ARPAHgGTwAICE8AqQlPAEoLTwDqDE8Aeg5PABsQTwC8EU8ATBNPAOwUTwCNFk8ALhhPAL4ZTwBeG08A/xxPAKAeTwAwIE8A0CFPAHEjTwASJU8AsiZPAEIoTwDjKU8AhCtPACQtTwC0Lk8AVTBPAPYxTwCWM08AJjVPAMc2TwBoOE8ACDpPAJk7TwA5PU8A2j5PAGpATwAKQk8Aq0NPAExFTwDcRk8AfEhPAB1KTwC+S08ATk1PAO5OTwCPUE8AMFJPANBTTwBgVU8AAVdPAKJYTwBCWk8A0ltPAHNdTwAUX08AtGBPAERiTwDlY08AhmVPACZnTwC2aE8AV2pPAPhrTwCYbU8AKG9PAMlwTwBqck8ACnRPAJp1TwA7d08A3HhPAHx6TwAMfE8ArX1PAE5/TwDugE8AfoJPAB+ETwDAhU8AYIdPAPCITwCRik8AMoxPANKNTwBij08AA5FPAKSSTwBElE8A1JVPAHWXTwAWmU8ApppPAEacTwDnnU8AiJ9PABihTwC4ok8AWaRPAPqlTwCKp08AKqlPAMuqTwBsrE8ADK5PAJyvTwA9sU8A3rJPAH60TwAOtk8Ar7dPAFC5TwDwuk8AgbxPACG+TwDCv08AYsFPAPLCTwCTxE8ANMZPANTHTwBkyU8ABctPAKbMTwBGzk8A1s9PAHfRTwAY008AuNRPAEjWTwDp108AitlPACrbTwC63E8AW95PAPzfTwCc4U8ALONPAM3kTwBu5k8ADuhPAJ7pTwA/608A4OxPAIDuTwAQ8E8AsfFPAFLzTwDy9E8AgvZPACP4TwDE+U8AZPtPAPT8TwCV/k8ANgBQANYBUABmA1AABwVQAKgGUABICFAA2AlQAHkLUAAaDVAAug5QAEoQUADrEVAAjBNQACwVUAC8FlAAXRhQAP4ZUACOG1AALh1QAM8eUABwIFAAACJQAKAjUABBJVAA4iZQAHIoUAASKlAAsytQAFQtUADkLlAAhDBQACUyUADGM1AAVjVQAPY2UACXOFAAODpQAMg7UABpPVAACT9QAKpAUAA6QlAA2kNQAHtFUAAcR1AArEhQAExKUADtS1AAjk1QAC5PUAC+UFAAX1JQAABUUACgVVAAMFdQANFYUAByWlAAElxQAKJdUABDX1AA5GBQAIRiUAAUZFAAtWVQAFZnUAD2aFAAhmpQACdsUADIbVAAaG9QAPhwUACZclAAOnRQANp1UABqd1AAC3lQAKx6UABMfFAA3H1QAH1/UAAegVAAvoJQAE6EUADvhVAAkIdQADCJUADAilAAYYxQAAKOUACij1AAMpFQANOSUAB0lFAABJZQAKSXUABFmVAA5ppQAHacUAAWnlAAt59QAFihUADoolAAiKRQACmmUADKp1AAWqlQAPqqUACbrFAAPK5QAMyvUABssVAADbNQAK60UAA+tlAA3rdQAH+5UAAgu1AAsLxQAFG+UADxv1AAksFQACLDUADCxFAAY8ZQAATIUACUyVAANMtQANXMUAB2zlAABtBQAKbRUABH01AA6NRQAHjWUAAY2FAAudlQAFrbUADq3FAAit5QACvgUADM4VAAXONQAPzkUACd5lAAPuhQAM7pUABu61AAD+1QALDuUABA8FAA4PFQAIHzUAAi9VAAsvZQAFL4UADz+VAAlPtQACT9UADE/lAAZQBRAAYCUQCWA1EANgVRANcGUQB4CFEACApRAKgLUQBJDVEA6g5RAHoQUQAaElEAuxNRAFwVUQDsFlEAjBhRAC0aUQDOG1EAXh1RAP4eUQCfIFEAQCJRANAjUQBwJVEAESdRALIoUQBCKlEA4itRAIMtUQAkL1EAtDBRAFQyUQD1M1EAljVRACY3UQDGOFEAZzpRAAg8UQCYPVEAOT9RANlAUQB6QlEACkRRAKpFUQBLR1EA7EhRAHxKUQAcTFEAvU1RAF5PUQDuUFEAjlJRAC9UUQDQVVEAYFdRAABZUQChWlEAQlxRANJdUQByX1EAE2FRALRiUQBEZFEA5GVRAIVnUQAmaVEAtmpRAFZsUQD3bVEAmG9RAChxUQDIclEAaXRRAAp2UQCad1EAOnlRANt6UQB8fFEADH5RAKx/UQBNgVEA7oJRAH6EUQAehlEAv4dRAGCJUQDwilEAkIxRADGOUQDSj1EAYpFRAAKTUQCjlFEARJZRANSXUQB0mVEAFZtRALacUQBGnlEA5p9RAIehUQAoo1EAuKRRAFimUQD5p1EAmqlRACqrUQDKrFEAa65RAAywUQCcsVEAPLNRAN20UQB+tlEADrhRAK65UQBPu1EA8LxRAIC+UQAhwFEAwcFRAGLDUQDyxFEAksZRADPIUQDUyVEAZMtRAATNUQClzlEARtBRANbRUQB201EAF9VRALjWUQBI2FEA6NlRAInbUQAq3VEAut5RAFrgUQD74VEAnONRACzlUQDM5lEAbehRAA7qUQCe61EAPu1RAN/uUQCA8FEAIPJRALDzUQBR9VEA8vZRAJL4UQAi+lEAw/tRAGT9UQAE/1EAlABSADUCUgDWA1IAdgVSAAYHUgCnCFIASApSAOgLUgB4DVIAGQ9SALoQUgBaElIA6hNSAIsVUgAsF1IAzBhSAFwaUgD9G1IAnh1SAD4fUgDOIFIAbyJSABAkUgCxJVIAQCdSAOEoUgCCKlIAIixSALItUgBTL1IA9DBSAIQyUgAkNFIAxTVSAGY3UgD2OFIAljpSADc8UgDYPVIAaD9SAAlBUgCpQlIASkRSANpFUgB6R1IAG0lSALxKUgBMTFIA7E1SAI1PUgAuUVIAvlJSAF5UUgD/VVIAoFdSADBZUgDQWlIAcVxSABJeUgCiX1IAQmFSAONiUgCEZFIAFGZSALRnUgBVaVIA9mpSAIZsUgAmblIAx29SAGhxUgD4clIAmHRSADl2UgDad1IAanlSAAp7UgCrfFIATH5SANx/UgB8gVIAHYNSAL6EUgBOhlIA7odSAI+JUgAwi1IA0IxSAGCOUgABkFIAopFSAEKTUgDSlFIAc5ZSABSYUgC0mVIARJtSAOWcUgCGnlIAJqBSALahUgBXo1IA+KRSAIimUgAoqFIAyalSAGqrUgAKrVIAmq5SADuwUgDcsVIAfLNSAAy1UgCttlIATrhSAN65UgB+u1IAH71SAMC+UgBQwFIA8cFSAJHDUgAyxVIAwsZSAGLIUgADylIApMtSADTNUgDUzlIAddBSABbSUgCm01IARtVSAOfWUgCI2FIAGNpSALjbUgBZ3VIA+t5SAIrgUgAq4lIAy+NSAGzlUgD85lIAnOhSAD3qUgDe61IAbu1SAA7vUgCv8FIAUPJSAODzUgCA9VIAIfdSAML4UgBi+lIA8vtSAJP9UgA0/1IA1ABTAGQCUwAFBFMApgVTADYHUwDWCFMAdwpTABgMUwCoDVMASA9TAOkQUwCKElMAGhRTALoVUwBbF1MA/BhTAIwaUwAsHFMAzR1TAG4fUwD+IFMAniJTAD8kUwDgJVMAcCdTABApUwCxKlMAUixTAOItUwCCL1MAIzFTAMQyUwBUNFMA9DVTAJU3UwA2OVMAxjpTAGY8UwAHPlMAqD9TADhBUwDZQlMAeURTABpGUwCqR1MASklTAOtKUwCMTFMAHE5TALxPUwBdUVMA/lJTAI5UUwAuVlMAz1dTAHBZUwAAW1MAoFxTAEFeUwDiX1MAcmFTABJjUwCzZFMAVGZTAORnUwCEaVMAJWtTAMZsUwBWblMA9m9TAJdxUwA4c1MAyHRTAGh2UwAJeFMAqnlTADp7UwDafFMAe35TAByAUwCsgVMATINTAO2EUwCOhlMAHohTAL6JUwBfi1MAAI1TAJCOUwAwkFMA0ZFTAHKTUwAClVMAopZTAEOYUwDkmVMAdJtTABSdUwC1nlMAVqBTAOahUwCGo1MAJ6VTAMimUwBYqFMA+KlTAJmrUwA6rVMAyq5TAGqwUwALslMArLNTADy1UwDctlMAfbhTAB66UwCuu1MATr1TAO++UwCQwFMAIMJTAMHDUwBhxVMAAsdTAJLIUwAyylMA08tTAHTNUwAEz1MApNBTAEXSUwDm01MAdtVTABbXUwC32FMAWNpTAOjbUwCI3VMAKd9TAMrgUwBa4lMA+uNTAJvlUwA851MAzOhTAGzqUwAN7FMAru1TAD7vUwDe8FMAf/JTACD0UwCw9VMAUPdTAPH4UwCS+lMAIvxTAML9UwBj/1MABAFUAJQCVAA0BFQA1QVUAHYHVAAGCVQApgpUAEcMVADoDVQAeA9UABgRVAC5ElQAWhRUAOoVVACKF1QAKxlUAMwaVABcHFQA/B1UAJ0fVAA+IVQAziJUAG4kVAAPJlQAsCdUAEApVADgKlQAgSxUACIuVACyL1QAUjFUAPMyVACUNFQAJDZUAMQ3VABlOVQABjtUAJY8VAA2PlQA1z9UAHhBVAAIQ1QAqURUAElGVADqR1QAeklUABpLVAC7TFQAXE5UAOxPVACMUVQALVNUAM5UVABeVlQA/ldUAJ9ZVABAW1QA0FxUAHBeVAARYFQAsmFUAEJjVADiZFQAg2ZUABNoVAC0aVQAVGtUAPVsVACWblQAJnBUAMZxVABnc1QACHVUAJh2VAA4eFQA2XlUAHp7VAAKfVQAqn5UAEuAVADsgVQAfINUAByFVAC9hlQAXohUAO6JVACOi1QAL41UANCOVABgkFQAAJJUAKGTVABClVQA0pZUAHKYVAATmlQAtJtUAESdVADknlQAhaBUACaiVAC2o1QAVqVUAPemVACYqFQAKKpUAMirVABprVQACq9UAJqwVAA6slQA27NUAHy1VAAMt1QArLhUAE26VADuu1QAfr1UAB6/VAC/wFQAYMJUAPDDVACRxVQAMcdUANLIVABiylQAAsxUAKPNVABEz1QA1NBUAHTSVAAV1FQAttVUAEbXVADm2FQAh9pUACjcVAC43VQAWN9UAPngVACa4lQAKuRUAMrlVABr51QADOlUAJzqVAA87FQA3e1UAH7vVAAO8VQArvJUAE/0VADf9VQAgPdUACD5VADB+lQAUfxUAPL9VACS/1QAMwFVAMMCVQBkBFUABAZVAKUHVQBGCVUA1gpVAHYMVQAXDlUAuA9VAEgRVQDoElUAiRRVACoWVQC6F1UAWhlVAPsaVQCcHFUALB5VAMwfVQBtIVUADiNVAJ4kVQA+JlUA3ydVAIApVQAQK1UAsCxVAFEuVQDyL1UAgjFVACIzVQDDNFUAZDZVAPQ3VQCUOVUANTtVANY8VQBmPlUABkBVAKdBVQBIQ1UA2ERVAHlGVQAZSFUAuklVAEpLVQDqTFUAi05VACxQVQC8UVUAXFNVAP1UVQCNVlUALlhVAM5ZVQBvW1UA/1xVAKBeVQBAYFUA4WFVAHFjVQASZVUAsmZVAFNoVQDjaVUAhGtVACRtVQDFblUAZnBVAPZxVQCWc1UAN3VVANh2VQBoeFUACHpVAKl7VQBKfVUA2n5VAHqAVQAbglUAvINVAEyFVQDshlUAjYhVAC6KVQC+i1UAXo1VAP+OVQCgkFUAMJJVANCTVQBxlVUAEpdVAKKYVQBCmlUA45tVAISdVQAUn1UAtKBVAFWiVQD2o1UAhqVVACanVQDHqFUAaKpVAPirVQCYrVUAOa9VANqwVQBqslUACrRVAKu1VQA7t1UA3LhVAHy6VQAdvFUArb1VAE6/VQDuwFUAj8JVAB/EVQDAxVUAYcdVAAHJVQCRylUAMsxVANLNVQBzz1UAFNFVAKTSVQBE1FUA5dVVAIbXVQAW2VUAttpVAFfcVQD43VUAiN9VACjhVQDJ4lUAWeRVAPrlVQCa51UAO+lVAMvqVQBs7FUADO5VAK3vVQA98VUA3vJVAH70VQAf9lUAwPdVAFD5VQDw+lUAkfxVADL+VQDC/1UAYgFWAAMDVgCkBFYANAZWANQHVgB1CVYAFgtWAKYMVgBGDlYA5w9WAIgRVgAYE1YAuBRWAFkWVgD6F1YAihlWACobVgDLHFYAbB5WAPwfVgCcIVYAPSNWAN4kVgBuJlYADihWAK8pVgA/K1YA4CxWAIAuVgAhMFYAsTFWAFIzVgDyNFYAkzZWACM4VgDEOVYAZDtWAAU9VgCVPlYANkBWANZBVgB3Q1YAB0VWAKhGVgBJSFYA6UlWAHlLVgAaTVYAuk5WAFtQVgDrUVYAjFNWACxVVgDNVlYAblhWAP5ZVgCeW1YAP11WAOBeVgBwYFYAEGJWALFjVgBSZVYA4mZWAIJoVgAjalYAxGtWAFRtVgD0blYAlXBWADZyVgDGc1YAZnVWAAd3VgCoeFYAOHpWANh7VgB5fVYAGn9WAKqAVgBKglYA64NWAIyFVgAch1YAvIhWAF2KVgD+i1YAjo1WAC6PVgDPkFYAcJJWAACUVgCglVYAQZdWAOKYVgBymlYAEpxWALOdVgBUn1YA5KBWAISiVgAlpFYAxqVWAFanVgD2qFYAl6pWADisVgDIrVYAaK9WAAmxVgCqslYAOrRWANq1VgB7t1YAC7lWAKy6VgBMvFYA7b1WAH2/VgAewVYAvsJWAF/EVgDvxVYAkMdWADHJVgDRylYAYcxWAALOVgCiz1YAQ9FWANPSVgB01FYAFNZWALXXVgBF2VYA5tpWAIbcVgAn3lYAt99WAFjhVgD44lYAmeRWACnmVgDK51YAaulWAAvrVgCb7FYAPO5WANzvVgB98VYADfNWAK70VgBO9lYA7/dWAH/5VgAg+1YAwPxWAGH+VgDx/1YAkgFXADIDVwDTBFcAYwZXAAQIVwCkCVcARQtXANUMVwB2DlcAFhBXALcRVwBYE1cA6BRXAIgWVwApGFcAyhlXAFobVwD6HFcAmx5XADwgVwDMIVcAbCNXAA0lVwCuJlcAPihXAN4pVwB/K1cAIC1XALAuVwBQMFcA8TFXAIEzVwAiNVcAwjZXAGM4VwAEOlcAlDtXADQ9VwDmPlcAhkBXACdCVwDYQ1cAeUVXAAlHVwCqSFcAW0pXAPxLVwCMTVcALE9XAM1QVwBdUlcA/lNXAJ5VVwA/V1cA4FhXAHBaVwAQXFcAsV1XAEFfVwDiYFcAgmJXACNkVwDEZVcAZGdXAAVpVwCmalcANmxXANZtVwB3b1cAB3FXAKhyVwBIdFcA6XVXAIp3VwAaeVcAunpXAFt8VwD8fVcAjH9XACyBVwDNglcAXYRXAP6FVwCeh1cAP4lXAM+KVwBwjFcAEI5XALGPVwBBkVcA4pJXAIKUVwAjllcAs5dXAFSZVwD0mlcAlZxXACWeVwDGn1cAZqFXAAejVwCXpFcAOKZXANmnVwB5qVcACatXAKqsVwBKrlcA669XAHuxVwAcs1cAvLRXAF22VwDtt1cAjrlXAC67VwDPvFcAcL5XABDAVwCxwVcAUsNXAPLEVwCTxlcANMhXANTJVwB1y1cAFs1XALbOVwBX0FcA59FXAIjTVwAo1VcAydZXAGrYVwD62VcAq9tXADvdVwDc3lcAfOBXAC7iVwC+41cAXuVXABDnVwCw6FcAYupXAALsVwCj7VcARO9XAOTwVwCF8lcAJvRXAMb1VwBn91cACPlXAJj6VwA4/FcA2f1XAHr/VwAKAVgAqgJYAEsEWADsBVgAjAdYAC0JWAC9ClgAXgxYAP4NWACfD1gALxFYANASWABwFFgAERZYAKEXWABCGVgA4hpYAIMcWAATHlgAtB9YAFQhWAD1IlgAhSRYACYmWADGJ1gAZylYAAgrWACYLFgAOC5YANkvWABpMVgACjNYAKo0WABLNlgA2zdYAHw5WAAcO1gAvTxYAF4+WADuP1gAjkFYAC9DWADQRFgAYEZYAAFIWAChSVgAQktYANJMWAByTlgAE1BYALRRWABEU1gA5FRYAIVWWAAVWFgAtllYAGdbWAAIXVgAmF5YADhgWADZYVgAemNYAAplWACqZlgAS2hYANtpWAB8a1gAHG1YAL1uWABecFgA/nFYALBzWABQdVgA8XZYAKJ4WABDelgA5HtYAIR9WAAlf1gAtYBYAGaCWAAYhFgAqIVYAEiHWADpiFgAiopYABqMWAC6jVgAW49YAOuQWACMklgALJRYAM2VWABul1gA/phYAJ6aWAA/nFgA4J1YAHCfWAAQoVgAsaJYAEGkWADipVgAgqdYACOpWACzqlgAVKxYAPStWACVr1gAJbFYAMayWABmtFgAB7ZYAJe3WAA4uVgA2LpYAHm8WAAJvlgAqr9YAErBWADrwlgAe8RYABzGWAC8x1gAXclYAP7KWACOzFgALs5YAM/PWABf0VgAANNYAKHUWABB1lgA0ddYAHLZWAAS21gAs9xYAEPeWADk31gAhOFYACXjWAC15FgAVuZYAPbnWACX6VgAJ+tYAMjsWAB57lgACfBYAKrxWABb81gA6/RYAIz2WAA9+FgAzflYAG77WAAO/VgAr/5YAFAAWQDgAVkAgQNZACEFWQDSBlkAcwhZAAMKWQC0C1kAVQ1ZAOUOWQCGEFkANxJZAMcTWQBoFVkACRdZAKkYWQA5GlkA2htZAHodWQAbH1kAqyBZAEwiWQDsI1kAjSVZAB0nWQC+KFkAXipZAP8rWQCgLVkAMC9ZANAwWQBxMlkAATRZAKI1WQBCN1kA4zhZAIQ6WQAUPFkAtD1ZAFU/WQDlQFkAhkJZACZEWQDHRVkAV0dZAPhIWQCYSlkAOUxZAMlNWQBqT1kAClFZAKtSWQA7VFkA3FVZAHxXWQAdWVkArVpZAE5cWQDuXVkAj19ZAB9hWQDAYlkAYGRZAAFmWQCRZ1kAMmlZANJqWQBzbFkAFG5ZAKRvWQBEcVkA5XJZAHV0WQAWdlkAtndZAFd5WQDnelkAmXxZADl+WQDJf1kAaoFZAAqDWQCrhFkATIZZAOyHWQCNiVkAHYtZAL6MWQBejlkAEJBZAKCRWQBAk1kA4ZRZAHGWWQASmFkAsplZAFObWQDjnFkAhJ5ZACSgWQDFoVkAVaNZAPakWQCWplkAN6hZAMepWQBoq1kACK1ZAKmuWQA5sFkA2rFZAHqzWQAbtVkAq7ZZAEy4WQDsuVkAjbtZAB29WQC+vlkAXsBZAP/BWQCPw1kAMMVZANHGWQBxyFkAAcpZAKLLWQBCzVkA485ZAHPQWQAU0lkAtNNZAFXVWQDl1lkAhthZACbaWQDH21kAV91ZAPjeWQCY4FkAOeJZAMnjWQBq5VkACudZAKvoWQBM6lkA3OtZAHztWQAd71kArfBZAE7yWQDu81kAj/VZADD3WQDQ+FkAcfpZABL8WQCy/VkAU/9ZAOMAWgCEAloAJARaAMUFWgBmB1oABglaAKcKWgBIDFoA6A1aAIkPWgAZEVoAuhJaAFoUWgD7FVoAnBdaADwZWgDdGloAfhxaAB4eWgC/H1oAYCFaAAAjWgChJFoAMSZaANInWgByKVoAEytaAKMsWgBULloA9S9aAIUxWgA2M1oA1zRaAGc2WgAIOFoAqDlaAEk7WgDZPFoAej5aABpAWgC7QVoAS0NaAOxEWgCMRloALUhaAL1JWgBeS1oA/kxaAJ9OWgAvUFoA0FFaAHFTWgARVVoAoVZaAEJYWgDiWVoAg1taABNdWgC0XloAVGBaAPVhWgCFY1oAJmVaAMZmWgBnaFoA92laAJhrWgA4bVoA2W5aAGlwWgAKcloAqnNaAEt1WgDbdloAfHhaABx6WgC9e1oATX1aAO5+WgCOgFoAL4JaAL+DWgBghVoAAIdaAKGIWgAxiloA0otaAHKNWgATj1oAo5BaAESSWgDkk1oAhZVaABWXWgC2mFoAVppaAPebWgCHnVoAKJ9aAMigWgBpoloA+aNaAJqlWgA6p1oA26haAGuqWgAMrFoArK1aAE2vWgDdsFoAfrJaAB60WgC/tVoAT7daAPC4WgCQuloAMbxaAMG9WgBiv1oAAsFaAKPCWgAzxFoA1MVaAHTHWgAVyVoApcpaAEbMWgDmzVoAh89aABfRWgC40loAWdRaAPnVWgCJ11oAKtlaAMraWgBr3FoA+91aAJzfWgA84VoA3eJaAG3kWgAO5loArudaAD7pWgDf6loAgOxaACDuWgDB71oAUfFaAPLyWgCS9FoAM/ZaAMP3WgBk+VoABPtaAKX8WgA1/loA1v9aAHYBWwAXA1sApwRbAEgGWwDoB1sAiQlbABkLWwC6DFsAWg5bAOoPWwCLEVsALBNbAMwUWwBtFlsA/RdbAJ4ZWwA+G1sA3xxbAG8eWwAQIFsAsCFbAFEjWwDhJFsAgiZbACIoWwDDKVsAUytbAPQsWwCULlsANTBbAMUxWwBmM1sABjVbAKc2WwA3OFsA2DlbAHg7WwAIPVsAAA</prop>
				<prop name="Temps">REFSWgAAZs8CAIBmyv+F61G4HkVCQP7u/XE9CtejUEL/QBSuR+F61EL7QDMWARNEQKRw/gcAA0VAKVyPwr/16EVA16MfAUZvQMP1KCcAR0AIAO9wPapIBQOQSUDe6fKASkB7DgGaS/9ASOF6FK6HTLtA7PDwhWtNBQRO+0D2OAE1T0DNzHZ/AAxQTQRQQFJoALfr8VAFA4BRHQPztpwEY1ItBFJAjwFR30hTQJqZvwC5U71AJwEoLFRABwFw251UZQMrVc0EVUC+xwFcD1ZAH+7xfm1WTQPwVgUDYFcFA3fQV0APARQ+WM0D281YHQMzWS0DV1nadQRZZQP7WA0TvljWVQN6WD0DOjwU7le2NQPSVz0DylcdA8OEbB92AsV0H5YfoBOOAsEItB++FenywMwf5h/YE84CAb38HxYtDi84L0ovJCdmAgG7bC9+L5Avoi+0L74DxC8Avi/QI84v+CsWPyg/Oj9MPwBeP3A/gj+UP6Y/uD8CMV4CAbfEP+Y/0D8CTxxPLk/4PwAaT0xPXk+IT5pPrE9uT7hPAOJP9E8GX8hPEl8cX0ZfQF8AYl9sX35fiF+aUZZfsF/CWQDGX+Bf+l8Mbx5vOG9Cb1xvAF5vMG+Cb4xvtm/Ib9pv7G8Arm8gf5JvLH9Wf2h/Cn+MfwCGfzh/Qn/Mf95/yH/qfxyPAA6POI8yj0yPTo+Ij1qPnI8Apo/Aj9KP5I8Gn/CPAp9kjwAmnzifUp90n16fqJ+an8yfAIaf0J/anwyv/p/gn+qfXK8APq9Yr3qvjK8er7Cv2q/ErwDurwC/Er80vxa/KL9av2y/AH6/kL+yv8S/nq/Qv+K/DM8A/r8Yz0qvPM82z1jPUs+EzwB+z7jPms/kz0bPsM/qzyzfAA7fON9S30TfXt9w34LfvN8Art/I3+Lf9N/+3xDvOu8s7wBG74jfeu9k787fmO+S79TvAK7v2O8C/xz/Fv84/+rvXP8AVv+A/2L/tP+e/7j/cv/s/wDO/wAPIg9EDy4PUA96D4wPAGYPoA+SDxQPvg+4D8oP/A8AHh+Q/0ofXB8WH4gfch+kHwCWH7gf0h/kH+YPwB/6HzQvABYvOC8qL2wvfi9AL5IvtC8Axi/wL9IvBD8GLxg/Ej9cPwA2P2g/gj90P6Y/uD+aP9w/AP4/8D8STxxPFk9ITzI/XE8Afk+QTwpPrE9mT9BP4k/0TwAOXxhf0j9EX05fYF9CX5xfAJZfqF96X8xf1l/oX0pfDG8A9l8gbzJvXG9ub3hvUm+kbwCub8Bv4m/0b/ZvAH8ifzx/AE5/aH9if3x/hn+Yf6p/3H8Arn/Af/p/FI8mj0iPMo88jwBej3B/eo+cj66PuI9yj+SPAJaPEJ8CnzSfNp/Qb0qffJ8Ahp+Yn6qfxJ/On/Cf4p/8nwAWryivOq9Er06vcK+Cr6yvAIavmK/Sr+Sv7q/Ar0qvLL8ARr8gv0K/XL+Gv5i/Yr+8vwC+v/C/sr/8vybPAM8Sz1zPAG7PSM9Sz4TP1r+4z8rPpM8A/s+oz/LP5M8u30DfUt9s3wB231jfYt+8337f2N+q3/TfAObfCO8S71TvJu/434LvbO8Aru/A79LvnO8u75DvQu/07wAO/zD/Ov9k/0b/kP96/6z/AL7/0P/i//T/Jv8ADyoPTA8ALg8QDyIPhA9eD5gPqg/EDwDWD/APAh8UHy4fQB/iDyQfAGYfgB+SH3Qfph+4H8If9B8ABi8YL/IfNC9GL1gv6h+MLwBuL6Avoh/EL84vsC+6Lxw/AA4/KD8KP0w/Xj9wP0I/lD8Avj+YP7I/pD/ePxBP8j8sTwD+P1BPQk90T45PcE+aT8RPAM5P6E/iTwRfBl8YX0pfrE8ATl84X4JfjF+eX8hfsl/sXwC2X+Bfwl8kb/5fWG9Cb3RvAEZvkG9ib6Rvvm/IbzJv/G8A7m/QXwp/VH9OfyB/0m+MfwCef1h/0n+8f7Z/6H/ifyyPAA6PSI/af1SPTo+Ij1qPrI8Axo+Yj6KP/I/uj/iPGp88nwBWn2ifQp+En56fwI8qn7yfAM6fAK/inwyvpp8YryKvbK8ARq9gr3qvpK+Wr3Cvwq/srwCGrwC/Ir88vya/ML9Sv4S/AF6/cL+qv8S/lr/gv9q/FM8ALs8IzyrPZM9Gz1jPms+EzwCmz7DP+r/kz/bPwM/azyzfAC7fQN9a33Tfht8Q3xrfvN8Axt+g36rfDO8e7zDv0t8E7wBW72jveu+k70bvoO/K7+TvAJbv8O+q7xz/Nv9I/xL/bP+AXv9w/6r/vP+G/5Dz3/FH/6FXQNejcD0K/2dXQIXrUbge/yVXQMP1KFyP/+JWQFK4HoXra5FW9fNRHAQRVgUD/9VVQClcj8L195hVQDgAKFxfVbrd8yc8BO9UQBcBUXuoVPXzcVRA7AgA34U7VEAzbgEDVHtAe/jw4cpTQHcBv3qUU0DNzIcAXO1T/fMnUw0EUkAKtv7xqlJ9A3RShQM8vVIFAwVSQB8GAc63UUBmxgGWUb0DXu1RZQMbUX0D5FBAbT2eAa1QBQN1UD0D2z9Q/fMHUPX0T0Dd9hAAwjVPPQOvTrYFA0VO5QPdTaUETd1AfwEUDk3FA6ZM2g0DQkQU4kvd82dL1jUDCEsVFEoNA4JK7uUDnUpANwEo/Eq2hQNsS50D6ksVA1FtTDUTbkxVA3hMbQOxc6wXnhWeAmpMxQNmgMwf3h/oE8YV/h8QKz4CbwCcFy4tJiVGLygjrh2uFV4vAIgvmi+sJ6YVvi+oG8Yv2C8A8i8EPw4/KD86P1w/bj+APxCSP6Q/phV+EnzEN64/wDsA1j8ATxJP7D++P8g/Kk9kTwBuT0BPkk+kT75PeE/aT/RPAK5PCF8yXxxfNl9AX0pPbF8A/k94X5JfvF/WX8hf8l8MbwAebzhvAm9Ub25vgF8yYZ4Ca8pMjfOZLBSUTsUD24ZPjfM5UDUTrlC2fQNEUTUDuFF9EyzVUj0Dn6QEFIwEh1O2jfP5U2UDa1R9FFSrQHHmAlUNBFX981e1Vt3zxzR0N1dVBFd2fRMcWFUEWEAAXnFrEFkNFFlVAxhZPQOr31jtZFh9E1xUdBhtWH0D1FcVA8FXZQMhu6R3jv2mfeYCvcx/1n8A8Hv2fxCPqnk2j6h/wn9cj7Buj7B/ko8MBKJXdQNqRvz0J1eVdBQHvgJOJA9INg9IA/by4VQPngI6XASJAXQPzgNTbXSUDw4CcvCsB/4DvAf+8pdRQKQmAADXU9QHxgLm5Af+8q13BBRBUF0UUD0UT7a9Ax5PbQOzTv2DSNVOFZRNLWRN/fMXTdodc7DEFEpMFQPRS6ylBJQUEUsVhErd84cWbBSiSlUD+DSkWxC+AhP+S72UrGRZFC8mJQ4vAJCr9h+wr8oRNi8oK04vgC8ACr8cvy6/QL9Sv1xvZr1mvwCYv6q/jL/Ov+C/wr8EzxbPACjPOs9Mz17PcM+Cz5TPhm8AMG+iz7zP1s/oz/rPFN8e3wA434JvTN9u3wDfit+c3y7fALDfYt/039bfuN8C7zTvHu8AOO9y73zvTu9g76rvxO/e77TI634DTJWTY01VA1htTh1zUE81Ex5QbQNbk1CdAwpRHXOAlJRt85SUg1L9g/hSfRNbbFM1E95TlRRUBQOrxVTFZFV9E6z8hDjVVs1kVj0DH5x0kVeWHXMAWBUDcXx0e3UvtnR0H1mtY+lYdQOqbVitY2lYtQMlWDWjBedEdMgkjwaP6H8qDzwPAE4PYAsODyCPGg+0D8YPmI9Qeo/sD+YNTpKuxIR6FBS1OdSE9NyEsVZdc3DW7IQhVkWT5PyEqFUWTZNuVfWDNYz0G3B+9bZ2koxUvWNGVM3zD7YclNhTXXOgU8WkU9ZN8zNTFXRSvWPGUlbdg4FSrWNJbJQSZJRb2lFlc6VRnQNt9BTbNVHN8/9QPZO6UFb1g4VQjfNMxJQYHCRtxcRkWU/N8+9OXXNtgOyUAU5lc5VNzfSxTaVmpqW+YgZMvYRL2vWDRSSk0Uodc5BKrK1kPKTiSuWUS43zvBVLdZMshCRiXL/WJX6vAKCrBj22ryg/wq/0r14/ALsAbj/YL6I//L++PwDP6j+0PwDuP/g/Ek9ET1ZPKE/SP2xPAJ5PsE/CT9RP5k/4Twpf/O8Aju8YX0JfZF9WX3BfOl+UXwCuX7jPwl/MX/ZfKF8ibzxvAE5vCG8qb3RvLm+Yb4pvzG8Axm/gb7pv7G8OfyB/Mn9Mf6o2o0zNg/cM9NRkJA/VT00TADT0czz06lBqTZRR9YRRHZNIUp0ELVLNo05TJZPBvBWUFK2mPJQaVZ2Ti2wU/lVVbZRWtfRXJZRX3ZPb41cFM1ZYRZPEWLZN8yNZTZMuWUWTBC1Z/YO4WAX0WAUkLIRb9Fd1k8xXTRPA9A8Aho9wD6qPvI9mD6AP8o8EnwDejxCfAh9En06fEB/qATaiq7dXjfOMlJRMBAQI1VdN88MMhIBUFEFWtq0jAlYFM7ZVxSN8tgSEQlUVIwpVFaRUti2Tm1Q182NUjfMstVRdFFMl87BTtSN4mtR0QRykCFO1dMx0nk1SBSNlUlUUXPTotHTLtVHVlFGVFPwUDVHWfXPXUIUkUC2TW1C2VYMoUE0T4E8N83StT/3zB0+N85wk9DC1Tm2ETW2DTE0FM+ZaFPSDPHQcTHWES80ktUtVJEtFM6pKjRRKbH30DLQsSxUjmktVgwMYTD0khDeGTWY1TjX+LwAQPzo/lL9GNWY/wL9auYY/ALA/As8UzybPkE9KzzzPXs8AUM+Sz6TPts/Iz9rP7M9+zwAQ3yLfNN9G31jfat88f3bfAJDfmt+03/ZvyN/63+zf7t8AgN8q7zTvRu9Y73LvZO+e7wDA75LvzO/m79jvGv8M/wb/ACj/Ov9k/1b/yO+C/5T/lv1a3rLONLSZTZ0kTm2ztYaspDckJMxQpaNErVFFM7pRBaRSZSOf2uQVU31zh1Mtk/tTYhUjigSkgxCeInBVXRZWfnJXVnVzx3QENySEraYchDNY5XRYdaRZ2t10WQUjFVllI99YWi0EWLWjXFh9cweUBAvWV9UTwVyfFp/Yj8qPACQfzo/wD/oPXB9+H2CfWp9gnB9un6gf6hmmoqRXJbOzalctJPwU1FaVI5GavJRRvJQRVrV05JSazVVNo2FVDSREJOFUplWDqFQVhPSUO/yUA7VUbYRTbbOWU5VzUG1TRTMaU4Wj4lIFtLVSpaRSbYM8Us0EUtqtc84cBIpRrZNTUdrlExtspOZQ3bOuUDZ9c3dQjXM/UOWUpHSrik+FoyKkpLTEpExtTrVz5U1No4FNLbRpTR00NLQ5NLTZS20TtX0ktBr8pMFK9XRKqoWkSmWESjU0S/10SwDNdGS3Ls9Qu6a9dr+gv6q5AN613r0OT8i/6r9UT069Xk8AiE+aT/zPtv/4z8JP9E/eTwAAXypfPF9OX2Bfcl+EX5ZfAKhfwv+8X87/qP+6X/xf9l8ACG8ab1RvXm9Ab5JvfG8mbwBYb9Jv7G/ebwB/En8kf0Z/ADB/2m9sf5ZvgH9if7x/jn+AsH+6fwSPDo/wfwKBDiKoauykYDw0WLykUE99I2scUE2jkZSkCFGVM21+hIQOUt0DgVIVs631pCRqUy1D3owlVFqtlFR9ozdVbbPGTCTbOFa1o6xWlTMeV1bto5BXLUP+3ARxvATYuwCmBT6yH1k1s+lYtiWzqlg1s2lYFbMlFVh1A+eklMjsH1afEB8Aep+Mn24faB9in9Sfvp/4n0C6HxSvvh/gHzqpHrKsDCRVeDykOfwU9BwksRwkTWEsJCFWZQZOg1WVM5tuVRWzNVVVBhazVKyFhFwkSFQ9sw9cJNhtU90DoVMVg2xTpQRtU+2T/VJ1A7dS7YNrgFI1s0msJBRSFYPb3FGtA6VR7ZNtUWp9BFHdA/EENLpQtaPNhewkTlANJFy0xU9aXYRPBaPrTq20Ti0j2wFOrQOVTR1DL0205fbWOgbkNKZLXQMwjUs9A9dKnbTct+6S3QVKtaNFbDXMteQ3rk/APwDSP+Q/Vs9ozzrJPk+Yz6rPAHRPzs/gz/LPBN8WXyjfCl8ARN8233Dfgt+U317fuN/K3wCk39bfII8yjwTvBu8o70LvAEzvdu9w74LvlO+271Dv0u8A7O/u7/jvGv8s/zb/UP9a/wB8/37/MP+S/2T/zv/o//r/AAwPLg/g/6L/TA9uD0gPeg9tTL2Dg0z1I/dMNbOrFU7dpE+9pE+1o3W2bLToUJUzXlE1JFFa1aRSDSPYUp00U200rVM1szVUxbRUZTRVWu2Tjayk/lXthFZ9M9MCV2UkVBTh/BRUWGLtg8AElBuQLrIsWX0zW/JY9SO3WFUEWB0UKViFNGSkzOyEwOSfxh8A2B+ikbYV3h8IL6KfJC8+LwAwL0ovdC+GLyivmi+sJw6ztVcNNFdNA0xXvbRXqjWzxUwUgpSkQUwU8m1VVQO4VWWjfFV9M9tCVS0TClWFo9FUNo0jm1Tt02NUbYQkFFvmU2WDsFNtpFPt01NDUyU0ZDTTDBSeBBSzWFKVpAQU6FHt07PVURU0UUXDRjy0DVHa1bRQ7dOTUF0jXVDaRcMmzDTdTyWzdE/aDbMHfLSYTiWzNE4ahaRNZaNMTU00tAeWo7ZUhMBL9SNiS7WjBa1LXSOdSmWjjPS0xbZMRCxLLROaS1UDGIVMHbNZvMcez7jD9oJuAHzPRs94z9JPhM+WTZ5Fts8AwM8S2S5fUF8a32xfdl1+XwCoX4pfnF++X9hfAm/0XyZvADhvSm8cb14PkA96b5Rvfm8AqG/ab7xv5m/wb0IPHH8ufwAQf/pvbH82f0h/mn+8f85/AGB/gn/8fx6PCI86j1SPnn8AUI9Kj5yPbo+Yj7qPzI+Oj7D4jwqRrrUesplNJbOUJoy0ik91RGS0ztQ0szDaLrK8XJQsUvUjolJatUMWXDSIUw2zF0Q0W4xUDRP+VPUjchw02+JV1bNXVo0jy1bWDRM+Vy0TytQkOli2LROqWB1DE1kdFFms3ZZmotxYRURYbbNItowUB1i1Q9ZXhaPBAKwvLq/AH1KvZK8mL2AvQq8ArK+Wr9Cv4q+8J6Yt/q+4LzTqoTaSpNwkXFdttOQka9ZWBUOR/CRRVmVjyxNW9QRVNTQsNFFVak20VV0UVNUjqlRVFGqctDo8NANENMxTvQPbh1NFE1BT1SMaU7KllFKdtGyUclKNkzxVUg2kUh2kUdUkUR1DW1NR5aMbUTWT5EyUW65QvQN3UP0kUO2DW/hPDROOT/UjIvQ0q7hODURO5QRNVROBpU1tRE0tlHREOXRE2RpERH1kRBpLFRRMR26TtUoFQxGsxIFLPRRLAA0UnEdWb5BLpk/AS75PON8AskEGXV7fEF+C38xfpt+43wDK3/TP5t/wj8pfDO8270jvAFrvbO8m75Dvou+078bv2O8A6u/cj+7vAJ8q/0T//u9A/wB6/2z/nv+w/4r/xP8u/9j/AGL/BA/2/zgPEg9UD2YPgA8Akg+kDy4PeA/KD+QP9g8IH6AqDxwfNh/QD7IPTF0zqEosRGA0lFRkxUzEHjzEm5FQ1SMKUWVEpDQMqVIdRPy09+S0asy04KrMtVQdQ8P8FFMMNMg2rJQ3VlUTqFZFNNwkm4xXjZP8V31EDKT3tVilszH0lBxZvTPnbNSXxrJnWD1DJViFkwPnV/0UvK+er7Cvui/MLwDeL7ivmi/8LyY/OD9KP1w/0B69Dr8Yu46SrEy0eFeahZM3PLT0Vm2UXLRh1my0I1YVRFVNE6xVK0BxHjJVtTRVlZYes2qclIIEREn8FBNUTRNb3FPlk6VTHTNtLEQbNVNds/FSHbTUF34y20tS5ZMVUt3D3lFWhZOnUV2zccQUKhTE2/NQjZO8UIWTh1CyzbRQTbSsRMhPHTNdrU/lk9VObdROdSMFWU4tllYSOE1ds9GM3MsPTDWUS+VEpMTaSmblk5VKLZS8xOJKBaQqrMVL5ZRM5ZNVLNd23QBu1T7fgF+SX1xfbt9oW4bfAJjf+l8Mbx5vMG/y31wfZm8AeG9Sb4xvfm/Ab6pv5G/2bwAIfxp/dB8+f2gfeh9Mf3Z/AIh/Wn+Uf85/4H+if/x/Fo8ACI8qjzSPLo9gj1KJTo94jwCaj7yPzo+Qj+KPDJ/Wj6iPADKfRJ9Gn2ifIo8Un46fmJ/Qqp/kl55D9JQn7EQRTpr9RE/dk/xP3WS8FOptUO0zYFHdY9NRPUO1ZeS02mxETlOtxFM2BSMzVB3TplSNth4yrY18tBtWzbOQxDQCaVfdZJSk41S0Vlgd05vGWAUjI1m1pu6y8ppEJLespHZYPUS0pPMCNCTMHD8OP/AvIr80v0a/AFi/+q9sv46/gL+av8S/lj1Yzr/ouz5CtVflE4osJGVMpKQGhCXENIJWTSS2xDTyVR3TtlW1w3xtVY2jQlU1UwhV7UQtVMWzm1RNVFRVJGSkW+ZT7TOwU600U91ja0NTZSMKpMTTUtXDbY7cFFdSTSMhUjVTteg0pLPMFHxRBVNErVGtsw1RDSRQ3WOTrVDFs1tQLdMmpETgrU8FU3RPfSMHFKSctU5lRE59Q7FNpRRN0t00TNUU3JQclBTAS7aNo2JLxbPrSq2zna1KVcOMSnUjxYzULG1LvcOeS20jF0wVQwFZ7F/G3d5Vnl1WVVZVll8AEO+iX+RfRu/oX9rZvt+I7wCa76zvzm/A7+LvzO/W7xj/ACr/PP8O/2D/Uv+E/5b/qP8Auv/M/16f4J8CD9SfFg84DwAqD1QPDg9gD0oPpA8+D6APAIIP5A++D/gP0g80H0YfIB8AUh98H/4PEB+SH7Qfph/AH4DaH/wfFi8oL9IfPCfOQs6VTIXUTQVUTrVGtjJXZVBlJFDtxibiulHNQ1suUu0zoFKloxYsRza2MhdUhUOKVP02jqKxckzE4zA2UlhWFUPJrVaFE1hXhUPKHMQ8GVilNNykFVk9RCQ0IzCWVsLcWHWkWDVUzKQHLVgFU9RXfUPB9L+evwCwu16/oD9qv7w/dj/QP/o/AGQ/Fk8QT+K5Tk8wTwpBhhLNmBTEWletRKSk1la2BaORVn3zU1ZdoxOlVv2T13SnXqJTVMQctVWdpFQ9I6xUXaNzloTEPFRNNFRVps4jU2aNo1JTZdS8JOVS3URqtCR2vMQ+RKT6US3EtVE9I4w8pFVRvcMetVHlJFBV469QncRQZpXTNVAVpr5Sjk+No20iFKS8Ti2jUE4lpC1NldOFTY2kTYXUbCRtPWwk3UvtM31LrcNjGkuV25PQhhK4Sn3zsxNLFcR01AJMBaNRAHTnhh1W5Tbl7t9YbwLvfG8ALu0277Bvwm987+Zv+G8KfwB8/37/MH+KH2R/Tn94f2p/AIx/pn+wf8J/9H8GjxiPKo8API82L1iPSo9sjwYviI+yjwDEj26PmI/ajwSf5o84n0qfABSfLp8on2KffJ+Gn7Cfup8A3J/en/CfCq8UryavkJ86r1Bsr06viK+ar0yNQ6hc1EtjTf0kTk3UjFQefFSrlVDFwyfkxJxcVA7ZUl3U1MT4Uu0zbVNKHdRTHWRU1UZ+w1X9xFZkxDhW3URWXVRXHdOrkFe9VFhttFgFQ/sYHDQrMM5iH1mtVBQ3NkIta0w0J1i9w94sxew/AGZNvj+4P/q/HM/uP0DPUs8AZM92z9i/Qk+cz77PqMs2UrWuBDR6rMQ5V5XT5dqcRKGcRGFW/UMhVtqVI+TsJKhVNVNuVdp9VFWlU/BUtUO3VFY1U35URaNI/EQRVNS12DS0oRRUbFO1tFPW/UPxUkXUUn2zgFJWpcNJUpUjFCRU3ERU26NRpVNgUY1DKFG2XTPxUOWjvFDlc4NqjCROdFQYfFTFT81UtU9dM9GsVGpO/UMBbU4dM5VN5XMzTWUmrI5lzmLvS51ES6VTMI1LtbPXSh3kXOfWU0oK9aNFFGTi3FTTUGZlFn8AmOPOZY5tZm+Ib+LvlG9GbQDOb9hvmu9M/17/IH/ieeZ/AOB/Sq/E/9b/6P/6/6z/Hg8AMA9CDwwPTg94D4oPnA+2rwB4r7Kv5A+2D6iv+g8MHxYfADAfSh9kHzYfaB+KH6Qfth8AyB+SH+wfFi8AL3ofPC8OLwAwL1ovhC+eLyAfsi/UL+Yv0Hgv8i8kNxazTLVDJ02GpcMZTgVknFSLUPaidaZ0VOhQvdb2otVEVGPWPFTaUuXUUyXzv1M2rUMzVC1TplTlVLxHpobCG1Z9tGS0/hTUcW1X/UPhV6XTVFgF02vBWBXUWVVTJVn1o6v1WI1DuAxEeIy1WCotU/bkxM5stMCEz4bNACbPOMM2RV5PiE8yz1RPtk8AsE/ST/RPps8AX9LPFFeOsmu1V4VTjFRUTFddY9UGxLVWpVOAFNQxVra9U/JVXWO2VaVjfm1VvVNCVe3DClUF5FVU9UObRLVU5aMcpDTL5lPlxFMVRITUQVNapVRTZQPTUmWzjhy0s1hSFdQctOhRZQOztgS0fFGl00RR5UMNtVG948rc1JNQ5UNdrVDF4yZQLbRPpdN0aU9lVFQ0nBzkFU4F0xuxTe3TSE3NVDQ3FtNZTDVEfORiS/VD62zk251K5aOMSu3TyEpqPTRL7cOaVOQXTEW0ADT/pu0O/b7v0O9KfwT/DvUAJv+IfzL/DH9u/9B/4n9kDwBeD4j/Go8Ej06PYI86j4SPAJaPqI+6j3yP3o/wjwKfFD8ADp8gn0KfTJ9mn2Cfcp+EnwCmnwA/Cj/cn7afyJ8SrySvANafWK9qryyvjq8wr3qvxK8ANq/gr9qv9K8OvyC/Mr/8r0A+v2C/Sr8cdDPgxmNNHdNTlE711h5SW1xk0FRkbUY8ZLpRVTMsUk3j26BSNXMWUx1DpVPaRdMXxFSMVA3z/lS01YSMVOYk1FhWrcPJrVYtc1pXxVPMVFQ8NVjtw6r0NBFZnTRkxFsTWe3D2lj1Q4sMRNtIWH3TB1gd09RXAO00HF/WT8BPmk/Ez7bPyM8A6s8s3z7fUN8iX2zfDl+A3zQaWc6imFRUXFft1GRUq9ZWReRW1YNT1DQRqVZ1NLw0i6xUUSzEGG1VlXPfVC1zqlTVNFoc5DocxANUJdRT7WNrh1MF5FMtcxpTfeS2hDSqUrVjclLFUzxNUs2j+FHtNDxkioTktVEkZBwsZORQDfOutVDtY3dEZDNQfeRPtg3zjk+1YyJPzaO4tU7FU0y8tOVN1TOBtU21YwJENJlMPVM5Vgz02Us9U3nsZUvVM2nBzGceY0oF4xFLXTMLhUvNNEuNNBx3xo8QewAmfzh/Un+8/15/4P96f7x/ALZ/8H86D0wPXg/Yj4IPdA8Alg+ID6oPzA/OD+APEh8kHwD+DzAfWh9sH46/cL9yH7QfAJ4f2B/qH5Qfxh8YL/ofRC8AJi84L0ovbC+OL3gvqi+0LwC2L8gv2i8MP+YvgC/6L1w/AG4/gD9aP5Q/jj/AP7I/5D9a3lKorGRgTQUzWOTlMU/FVERn7uIlUeVkJGRbDFIF44FS7WP3ZORbalN1Y9xTrWNQJOSz4VQF5p/yxlXtYzeWPMSqVsVUV83krET+miTUjYzE91hlxsZTWbI9U+lUx6bSaVg9RFgCxVPcbFUk3/7PEN/iz0xfACZfIF9aX5Rfjl9o36rfxF+w1l8Ab+pZVvKuV3XDelb0VDlX7eRWtWOi3NTNYezUIVal5CzEqFXWVfNuVe3jNRTk71S23WO3VFXzflTtU0mtVP3zD1QFM9hM5KHabERsROQnUyXj8VJahWRSFUOAUpVkUpXDaxRSbURRzUOjUe2za2BRLcMohOTxUJ3jNby85IOs5E5QzdQ8RGzDsK5SPU8F49FOlfRtTiXjAU79s5VN/fOjL02lts71fmNL3dRLGu2zMCT010pddJx3rlKb3Urt40VLrXQs9EEAnPdmDyALhv+Y/6r/JI/W/QD2ff7/aI8qD+R/ho+wj3IPAMSPPh84H/qPHJ8GnyifMp8AVJ92n4ifmp+sn76f8D/KnwDUP+af+J8CrzSvFq9Ir2KvACyvZq9wr6KvlK/Gr+Cv0q8AFL8GvyC/qq9cv/6vSL+CvwCcv4a/ML9Cv9y/br8Qz8q/YPy//r9IzyLBzkKDTIVjWydNXXMVTp1kTxVDbQA8RHVQBYPqUFXza15R9dRRXXNlUgVzs9hSXfTEZMFTXXM1jVTV06ZUDea+Q/TEHW1WVfOOVv1jAFdllLVXfURX5WNUWIXkWNpVZFldcyVZ7eP1WFYFc7hYHcRY3cRY5WMN9CRkzleF5Axvfl9gXwBSX7zfzt+wX/LfpN/+3yjvQDrvFG9e7/BfSuGGY1dNw22MlORMVx3DCFddc1XFRGSCVGQxRGTyjETbtlUtQ3xV/eNCVdblQwpVRXRUReObVGZdc1VULUTkxOZT/WNrsFMFc3jEZEFT5eRlU7XEUgXUXERXUlVk1sTE6FFlk7NMRHxRto1DRlEV4w1RHcPIbDRHFuJdUI1DJlAVQ9vgT+VjdE+N4wdPtk3DnE514xlOrWOxhU0lRE2lxHTHVmPk9MFtS0VjYktF4+tKRWStSkXji0rVxEp9xEtaRURLHcMYTHXjWWSfAL6NLo8IjxqPjA8+jUaNvg8A0A+iiZ6PAB8SHyQfPg84HwAiz1Qffh9oH3oftB9GH6gfAOof/B8OLyAvMi9EL1YvaC8AMs98L24vgC+iL7wvji/gLwAKPxw/5i+oL5ovND9mP0A/AJo/jD+GP8A/0j/sP/Y/CE8AGk+kPz5PSE86T2xPdk9QT5iyT7xPngLKTF12L2KUsU41dv7jJHTOUOVjRLYEdLhRxUMsUtUDn61SxeMSU/VkU43jF7bsxIhURYP+VP1jcGlVXWZG81aN48dWXUPVWKTkyKTkOFTUqFhalcMQPNQ1WS0EWR3UtpxUkFglA0pYvWMHBVjN49Z033bvSO8KbwzvABbvQG8ib1Rvdm+Ib+pf9F+o9l+gb7JvV6XDmpTkXFVX7cRX1VRWhXRW3RMtU7zkEVa1xFUNBOzk01FV7ca2U1Slw6pU2sVzcfTkO1TdEwNU2mVkU21Th1OVw1BT2i0EU8Xj4lLFQ6xS2qX0UtXjPFKlw/pRtpXDwFGlw4pR3fNT1VGNYxts9OYMVK5Q2m1Td4T0M1BdQ/hPtkWDjk/F4yJPXUO42U7N9PxE5U2944FNVsXjAk3lY5k0BDk0BGvZS2VjfSQEGksVBrbO8oxK1QOvSkVzEW1LtcOFS23T/kvNxACcBz4f8AtmD3gPmg/8j6YNANYFrg/YD0qf1B9un4Cfkp8ApJ/GH7CfYk/En+afEK8irwA0r0avWK9qr/yfzk+YT7pPAJSvxq/Yr6KvDL+OrwC/+q8ALL9mv3i/ir88v5a/sL+6vwDcv8a/4L/yvxzPBs8Qv2LPAHTPPs9Qz4rPtM+Oz5jP2s9g9M+mz7DPGtke8qhMnVNtYPREVE4V81BPBfStUL3jkVD9QyVk9Jy2ZPQMUkVzgVL9Q/VVUt3DaIx04Ix1VE2Tad/85czkxmxUN1ZddFVWBfRXDYRX1eP87GSriVid1Fjd8zO0VCFtWfXD7Fg9865YjWNra1jlYykk5N5X3fMBw2Rvxm9YbzJphu+Y76rvAHTvbu/Q79Jv9O/mbxj/Kv9oTP8m4wx0eDz0OVcthNVWBQRWXVNgLHQhVlRlVk7TVZWDbtTVVV1T2/BUHQO3VJWDflRq3cNIZHQRXHTaU0Vza6FT9cNshHQnUxXja/FSxfRSnVOAUjXz1UmsdBSkdNzUdKNRbI30HFQoUUVz8VDFUzW6/HSDDFROUA10fNRsA1Dm4j1PRXPRTtWErU4V4wFORYRNTZMvUU0NVAyXTgNLHXRLXVMbMEttU9dK7UTcB+bim91K/UNFS510bIRBANyHro/Aiy6V1o/oj1ofbB8ANp8om06fWJ+qmb4f0B+qnwAUHwYvgK96rzwvXi9IL2ovAJQvpi+4L8ov3C/uLwA/Ej8APN8mPzjfMt9sPz4/YD9KPwC0PybfsD/CP+w/1j/oPxJPADRPRk/QP2JPjE/2P6hPik8AvE8uT+BPCl8cX9ZPIF/6T2BkX1ZfcF8yX1TUgEzt41srTcXTFU7V0xeEBK0BfNR1UB3kUJ1zYlVR1QRRxfNnvHTaFAQsk3D+EsNTxdM1XHdu05VVrROPNGQfHHcmAgTWfPR1V8XT5RR0VljazdRYxdMlWY1TKFna1dP3LOS7WGWDelhqjVM4bGT2ZPTOV8V0AAz/1u+w7+pv/G/Gb9hvEn8AJH8+f2h/Av9U/45/oH+ycdbG0rVXhVOM1HRMV1KNUwhE5YT0gpT0MYT0bfLM1LZV5dN8Vf0DW0JVZYMKVYUEVG1zaZvE1SxlVEUT5lON8zOwU230FGRDUyWEFGTb01KVg45SbfNYUqwV5ISE6FF9I7OM1HxtUZ3zRFFVcw1R3dNtylwEk1BVc11QRRNrJlCt1E+d83RPRRObBk+FU5xOxVbWUrGtTeXTTE1NhEwN44PZTBXkVNTASz3jXktWbXPrSoX0SuXTjPQErcVMlCxLJYOa1AQXAUzF1LQXFi8AIzYfSBtOHwDIn9qftB/+nxCv8hnuH0CvAFKvfC9+L4ifgq+sr56vuK8Ayq/0r96vAL8qvzy/Fr9gvwByv4S/fl+gX4pfzL/ev6C/ALK/7L/2vwjPOs9Mz2bPYM8Ags+UzybP0E+6z9zP5s+ozwAa3zTf9s8w30rffN9e3yjfAKrftN/G34jf2t/8364FngVajvKQlATBT8XzV2QEtc7sVEJEBLhR5dMsRVIVo58kBez3xlNUJYNbilTl0/xUjfNwHIRt4rT0V1bF88dWPYS25HTIVyVjOlgtY6wtWO1zE1kdZFnd5i5ibdyMZItYbfNIWE1kFgz01FfVU8G8f25/QP8AUn9U/yZ/YP9y/6z/vv8o/0DK/9z/rn8IDxoJ7tKY1HSrXFdtBFcV9Fbtc5PVVlWzU1wEE7Tk11XWpfONVe1zUySEGlWaVbPjlOSsVFW0LGQ8zVTNUwdUPeRshIpTaoUEU+XTHBxk5VKdE6uuUrWTdnyEPgRk+plR7XRk5IxRPYSkhBy1UU2EUBWjr1AlY3q1UM1TN+RU/E+dE47a7IQm9IS8ThXzVE7WnRPuTVWThRSUBk3WjYOhTKXzPYwU3UuajYOBZJQaS1WWNuNK1u3TuEpVsxOsFIVLFkWTAkzVU1E0r069FqUA5p22n+CfOi9MLxavcC+CLwCUr6YvuC/KL9wvlq9Qv/LfACQ/Nj8IP0I/bD9+P5A/oj8AtD/GP9g/6j/8P2bfCO+y3wBETy5PYE8qT4RPnk+wT1JPAJRP3k+YT/pPDF/uTzhfGl8AVF8eT1hfel+UX2ZfwF9yXwDkX95fEG8KbyRvHm9Qb4JfWUzV5ByUY01FBE5Vg6VQTBQexIdukiekhJytUVWDEFIdlFJtk/dNUl1jbFPdhHzkUaQEtJsAPoNVJQPJVV2DONVW5QRWfYMeHPSRV1ZVgwBYLZOQBPT43ORbM1mFIx9ZJQPp1Ocm7vJrWL1k1OTc7HWk/wCWf4D/un+sf8Z/oH8Cj+x/ACaPOI9KjywPHg8YD4KJ1uO1V2WTeoSEOVdVk+W1VkWUVjXjYFYllFZaJRRVNROqVTWTbqzkWzdVhSPvVHUDt5zkq4BUtVNIvAQRFJTYqHzn5mW+Y1P9hFIFlFKW3ROBUn2DSXTl5GTcqhQUpcxkYFzkKAQU881QHRO8UHUUTOROUKxNBJyUxU+NFE/dE9GZThUkPOQBTi3m7iIz2U3FlCTkbkwVE/VLahXzlASkNKQU2kot5LQcp5YTSq0TRUuVG0EAHCf+LwArBi8YK04voK9aIQD2lb6v+JOGL5AvAinuLxi/ACq/VK9Ov2C/cr+Ev5a/qL8Aur/Mv96/UD/qvxTPJs84zwBKz1zPPm9wz2JvpM9+z3hvAJrP3M/Oz9jPAt8c3z7fMN8AUt983+bPiN+qz6zfvt+A3wBy39zf9t8g7zLvRO9m71DvgErvjO+u75jvku/U59ZjTLZ1AydNFRMVTsUUT2o9cwA8FHdEFOxQ1RNbYlHdY9dRdQNn/ARN2lSUUVO9BgaSNxSU1aisBBz8hI98BB1WNC10xIQCvIR1V90EPARrWFhVA8RMdCNZpeNrLFmtY/48dMBY5aPLf1g1EzpEdTR00FcAzfSMj2aPEI/SfzQP1n9QDwAij4QPDg8AD6IPvA+uD9gPrIoBBvK1V6XjjBQUTKqk9Aic9MXMhIDUhDFtVq3z9FUdI7ZVrWPbflXFg0JVrYMKVZbVY9NUhQObBHVs9VRa3YRTtROwUxVzeFT0a0FTZRRTnZPVUiVz245SFXNYUsWDIlK2rYPqUf2zs1GthFG2HSNGUXUDDVHNk8pstGd2Al1QTaMmUNVja+NPteRPBZMHT6XjrZzclBlODRRNfXNMtU3Nk+r85IdMnZMlVmQkxUst9Ev9hErFhDVKfXOMNKTFSv3kFKRbmkvdYxdM7QNZ/L8ANr32lX6vUKOOrwg/sq/srwA+P1A/8q90P4Y/mD8Cz6Q/APa/uO/yPwRPtj/gPzpPTE8AHk8wT4JPlE+mT7hPyk/k7wDuT9jvAl8kXzZf2E8iX1RfAHZfcF+SX5xfpl+4X8pf9F8Azl8Qb+pfHG8+b9hfWm90bwCOb7Bvom/Mb6Zv6G+Cb/RvEA5/IH86eWeSzrQk45AmcmOYTrWWfhMk9MxQrfO1RISUuPwUKlJdM5+2zBQSU/Xjo1MF9FRWrYOKVMX0VMWDclwUm+JVnZNVVi0WtvJTtVf148Oc9DVYTaOm1sz0EFkNhFklkxhZ2l0z38z0kFh1A01YWjXzBxSE1lctk8H8DwD2DyAPYgl2D3APso/Ej86PAOCPCp8cn2aPeI9Cn1yf5iI1mhQUXHyUGldVhPx0a5NWdUNTPBQRVl0jW9dVLZOLVU30VeXzSxhVVfPhZPdW8nF0FFs7VHVDA1T1hFM181uHUxXzUFONlFPldG1SRXOsUq3zdFKNI808RPT6UV2E/BSKUVr9dFEtkxtRrfPkDCTZrRz3lvI1UGXz+E8yTaRPzRQkJLhOTSR8dFvlTVXzgU2N9E31g7WdtCQ5tCTZS/WDfcakJBpLlSaOJV4yr0rahfMR7KSFS70T/ksCVRNOLDe+P6AzXjXmL/gvABo/fL9OtV41LjWmvV4/yL8Acj/sv/6/eE8izyy/Fs9wTwAyz1zPds+gz7LPxM/Wz+jPAILP/M9Of/hPQn9U3z7fCH8Agt9c367fYN+S38Tfdt/A3wAa7/zfLu8I70rvVO927+DfAGLvpO++76Dvsu8E//7vEP8A+u88/0b/IP8y/4z/hv+o+7bm8qhM9fNgTS2jVK1OnXNIT4UUULWjkdp8pCXkFJpRvRMOUtbFk4FS7XP1PKRqU4JVE94MpeSU25D+c0wUxlbMlDhWJaRWvRMeXITTkVfVdPSEjUyE91hsJYb+ciNZVRPuWLWjbbFEhG1Y7QMpWL0TAd4Eh+YP2Asun/gPko8EHwAGHyAfUh9kH+YPcB/aD6wfWF6fuBvu8qxX5aN6xBSrOVetpFbFk6EEJGFmrJQhVmWkzJSoVWUDvW7sdDVVQHFGEfCtVF0jt1Q9I4DclEi25JQRVCUz2lMFJFO2TfNsU51zKFO1o/GRUkUkFAe2Ekm0dSSk3FVRhXOlDAReBAQqVKRr81Dlo7p8pIVQHbRhUM2UfKSDcEYSPU/Fk2vRTiU0TrWjAU5tdsYGwjNNZXZOtcaS8UvWLaOUSz0jMOSk2kqyhXOVXDdGEt1K7XNFCtyk3dykPWS3zj9Av4q/AGS/1j/oP5q/1L8eT9i/Cs8ApD9Gz1j/Ct+MT35PwE/STwCkT95P6E/6TyxfPl9QX2JfABxfhl+YX6pfvP+2X8hf6l8A9F+m/xhvMm8EbyZvYG9SbwB8b9ZfSG+yb5xvbm/ob/JvABR/xm9If8JvZH92f4h/On8AtH9Wf6h/2n/Mfy5/+HvW8tuATIUTK021ExlOyn1TEwQ0AXSnvjLqULaVo2JRBaPXUbWTZ2Y8pNpSDaZOQsNTjQRU3Jfu81UtQ4+0hB8EJK2RHCQEV3WkV7WT59Z8lFpYJSPIjAQlWab9MypZhQaOE1jtFFi2xXM4WM0z9ldlA84FV9XzwMwfhh8QH2qfRB8AVp+An5qftJ+OH0if4p/sn7AOryCvuhGOArVX/XOMViykSVfFcwjEBVaVo9WCFCQxdKTyTAS2VbZ1A35VpSNCVeWjCrVVBTRU9ZObVI0DVVqshVTNM+ZTPSOwfCTNeIQkQVOlpJSE01K2ZQOOUiUjWFIVJFK2paPqUX1Ts1Gtg3xtUc0zRlHFkw1R/TPbylB9U5NQ9ZNbULbFcyhQ1fPgT93zdC1PRSMHT/1znBw0S4C2VoKxTa2DTE1lhExmRQODTP30pLTFS22EbUstQ+9KpSOiSj0jbZB0NMVKrYMsS100LUvVgxdMtRNZfF9WTwCwP8o5zj9IzyrJDk0OT4jPAGpJZk+4z8rP3M9uT8h/Cs8AFN8G3zDfQt9M32bfkN+i3wC038bf2N/q3/zfDu+QfyLvADTvPu8Qj2rvVO9+76jveu8A1O/G7+jvCv/c767vMP8a/wBM/2b/EP+a/3T/fv+w/8L/ANT/5v8YD/L/NA8GD0gPWg+wbA92BS41xpKdTUU0TjLthE/1tFy00FAttn4i27hRdQMsUj0joFKaPcMWnISlU320rISMNVSNgwA0JHVVHSbWgptXVnUDzFblhOwUytrkhDoUlKpYbaMTWbKdhFldFq6C3FjFk43WFJRKWNWDBySU1lcCVYPBxJ/un6Cfqp/UH8afAAgvwp8sLz4vUC+yH2Qvhi9ocC+qKSYCmFSkXFftJLVXlRRWbaOTVn3TU7bcJBNW3aPYVX0UVWZto1NVrYZ2MuVUdQO1rLykdQwUPFSNFFTafaPB3KSIU4WjUlNWlaMeUyUUUpWjrvQEbXb8pD5SdQP8UW2kVuQEjFG9pFEtkx4stFvmUI3Dr1DdpFCls2s1UH00T5Wjjk89w20mdLS8TtWjUE6Vo9vuTaWzhU09wwZNan2joawEPawE3Ut9oxuBS22jI0vVts61HrPVSlWDESxEhbS0AkwCVYNRlMdu3/DDfsUmzzjPAFrPvE9mzd5Njs8AX7LPJF8ANl9IX1pfbF8mD5Bfet+0XwDGX9hf6l/8X6ZfCG8yb0RvAFZvaG96b5QPbg+Ab4pvzG8A5m+ob8Jv/G/+bxB/Gn88fwDOb1B/Yn+cf5Z/MH/Cf8x/AK5/2H8Sj/R/Fo8oj1KPbI8Afo+QjzqPxI+ej/CP2oHeoq2onLRjTb0jWOQ1T1oVEyC8NJVQLRMnJLSbnFHVoxBSnbQEtPhWfDRsU120U11EVB1jVeO8pVW9I8ikpDo0FGusVgVTH5wUkVdVRNVYFROQjBT3XBQzWWqllFmVtFgNM6xYxQOtaYwUJ1j9o95MpMUAJC8Wr+gfOq9MryavUK9arwCUr6avuK96L8yvfi8Av5opanYyrkQUetykOVcVNNVWxbRWXUNh5CQjVuqlNFUdNFXFs3JVQG1IaDE3Ve0D8FTdpG1UxbOCVOWjS1RdFLYcNNxThTOjU42jbTVTlUMqdJTxUt2kVJdqlrNSJTMVZDTeUXWz1adMlGBElCyUNPVQ1g0zvFB1s4fMBFBQYkUTGrQ0wwA+MkFPJTNt1ew0bk4dEwVOxQMtmRyUOE1dQ9EMVw7D1Uu1BEtlxEtFE9pK1iUzlUpdxEqNs+JKKrUzSFRE4lREQsxHDm8AcFMGVYZNnk2mTyDf2k/sTwDuT2jfEl/kz3ZfGG9Kj9TfAK7fwN/63xzvLu8I7xrvTO8AXu+I75rvrO++72jveu/kjwDmjwj/Iv/07w7/QP9a/2z/AH7/mP+K/7T/3v/A/9L//P8Apv8wDxIPTA9WD2gPkg8cDwB+D6gPwg/sD/4P0A/aDyQfsHYPOB8iEb6SgEx1sydVTeW0TnXTDyyUALw0bXW0NOhQdTNeUb0zbdWUNGVS/cPaUiXEaVM9Ns6TVBXTplQtxKz8J46iHVZ1M44EJP6tVj0zcVc9M+HUJFa1WIXDxMyUI1m9IyhZWcWWtjK4WC20WGXEtVgV0/YktM5XvZPAAOyvZq+Ar6ovvC+WL8gv2ikAhi8QPyI/9K8+Pzg/Wj9sN6q+ErVsNIlsNEkkJAbVV62zw0S0ghQkMVa2hcP0Vf3DulV1FFXWFdNGVQ0jDtw01lTa/SOdhLRZVDVDIFTa3ZRTvcOyUwXDfFPWVcNFU+U0U/WT11JqvcOSXJRYPEQiUgXDbey0FLVRDSN+UR0TW0hRvZMQUV0TzDyUrZckxGBQPSRQrbPj1U8dFE8tMwsslKBOVhUjIU6NNE0llE1106vvTAXDjAyUKAyUyLVLLTNrhMT0SuUUSlr9s5C0xMhKBcRLDSMNnozEGEz9NKTfjt940wAm3Q7fKN+SX0Tfdt/IX9pfAExf/l+Y3+rvNG8mb1hvam8ADG9ub3hvkm/Eb7Zv6G/abwAMfx5/MH9Cf1R/Zn9AH2IfAJx/rn/Af9J/DB+Of4h/Eo8A9H8GjziPSo9cj3aPiI+ajwBkj2aP8H/Cj9yPro/4jxKfADyfPp8wn2qfhJ+Gn6ifwp+anFTKfMSVTYXEVMTFzU/1s1dQfUaGwkRRbM00fEQsUv2zoFKFw1EUrLfms+wUiqS0/AREbXBstOJVVcNVVvWzW8dWvRNVV/2DyISkVmMlplh1RFm9NFmdplKWw1iVNEwkSCwkBCwkC9RXTbPB5C/2L9gvEr8AJL82v+iv+q9Mvy4/kL+iv9BsN24/uL/Cv1dtU5pX1nWTXFe1wxgkJNZW1t0Tk1YFc1MkxBNW2jVEVaWzi1Vtw1FVWO0WHiMMRKpUFSRUpbOrO1QFcwP0NL00RIdpU80WllIaFETiUnWT1aw0pHRURDzEFPpRbN2kfESMUd0TU1FVQ1scURWj5FA9066kFLV4nBQ1lET4Tz3TjrVPfVMmpES4Ts1ETtoNRE0VI4FNFUMCTWz1NDRUOUx9s91LNdSNS9UzIEv9lAxXBmKzZUqtUw5c1+4S+kttUwFKnFcGb1hfml90X55fsF8A4lkO7zDv6l9U72bveO+K7wD8b35vCH/S7+Tvpu/w7xr/ACz/Bv9Q/2L/RP+G/5j/qv8AvP9+n3if4v8ED86fAA8qDwBED1YPuJ8KD3QPhg9gD5oPALQPzg/ID+qPDB8eH+gPwg8AXB9uHygfOh+EH4YfsB/KH2DkH/YfCC/aH+REqEytM0tjTQ0jWCTVDNQe/MS1lYREJ2REnlEtoxCtUq0zg1I1w/e8xGpmjMTgU0XEdMTjVH2kWVWFpEzEOlalxFY946sfV/WUVz3UWD3EWNZto/VYPeMvtKQaWdbFs+lYtaOqvKRpWCp9JFglU96MNMV8v869AEa/eD+KP5w/Zr+4P7I/5D+A9j8ITxpP7L82T+i7JlKutVe1o3pERDlXNcPnrVb1I6JW3aNhJMQjVVblxFVdxFUlU25spKs1VdVEVMW0VCVTflVUDSNIZMQRXMTatCRroVMlI2yExCdTvURtUgWjt1Ldo4FSxbNrSVL1IxKkxNxRfaOtpYwkYFG1oyrExPGtULXDvFB984PsxE5i9MQY/MQDoN4yPU/do23RLNRqTmXDAU7FsxuZTX3zM02FVPTXTlNpS/WUxFQ0lNTaSu2UZUqdVErVVlbCQUtlpAJc1EGk33b9Hu3e3+jf0t8A/N9mbT7voG9K78Rv1m/obwD6bywvHn94/zJ/RH9mf3h/AFJ/nH+Wf8B/0n/kf/Z/sH8AAo8sj5YfqB9Kj2SPNo94jwCKj7yPPo/Yj+qP9I+ejxCfADqfLJ8Gn1CfYp+En5afMJ8Aop+8n9afwJ+6nxSvNq8gr8Ayr1SvFq9gr3KpDlKHTDYdQytNxSMVTi3EhFRtAXwkd1CVo+xQ9SOrYlE1xFENU2e8xNrRUo3GRjMUtDXURKhUtN3EvESPvEQfVo3DkLaERAJXtUN1Vw1T57VXXSRYzVPEWB3DI01ZPaMoWZ0k/CS7JDRbelg9ozhYVWP2ZEQLzleNw8AkT14/qD/qvwD8vw7PIM/iP0TPNs9ozypPYERPls1+z5jDxiK1V5WjbYzUxExXVWMGV5UjrcOERIJWBWMxnET0bVVVY7ZVLbN8Vc1TrUTUJApVhVRUrcObtMQlLLVUVWPmU3XTsG1TbVN4UxWDQ1Ml1NZk1NNSzUOOnCRXUrYFYyFS1VPqURWDs7VRFdRRVWNGUV3DDdlRzSRcVJNQXcNdUNZVYyZQrSRPzVN0T9YNUwdPlaOcnFQZTrbtQ7FNLbNMTT1j6qZUJINMjdQk5MH8VGK1S71ESl3DnUo9U5DVSnVUSg1TJ9RUmksW9aMXTJXDWRSP/m1+bwBAb1pvzO82ba5vAP+6bxz/ADb/SP9a/5yvDo94/6L/hP8Arv/A/9L//P8OD9j/6v9EDwBWD2gPeg+MD56viK+ar8QPAG6vgK+iDwQf7g8AHzofVB8AJh8gH4ofnB8+H7Afwh/cHwDuHxAfqh88L2YfyB9aL3wvAG4vSC+KL8wvxi/gL/IvDDciNmLOdOSjUMZTTnVWPtPWZFTOUB3UUW1TuFG2pSMsUg3zn1LNUxS07EfGo1RtU4hUNWP+RVQ9U3Ac1KNAhtNWDVOrx1ZltFet48rENDpWlLSqWN1EWR20WR3jaxNZLbPcjLSLWG1TtUhstARstNRX7UPBALTPLk9QzyrPRE9WT2hPmk8ArE++T7jPksmOz6DP2k8UX5o+IpjENFpXbVTkxNZtVtWjkVY1A1NW7TS2tDTXVY1DjVUd41PYFNQzsF7y41SlI6xUth3jc1Stsz5U9aMHWVQt5GzUilOFVFOlI2scU6U0UjVjrlK94212fNQ+UqUj/FHtxFpkNIwEZFNRrbMevNRb6FAN869QXdRQVeM1NeSk/NSkkU/V1PTUW7xOVdNQThXkTVXja4VN5cRN/cOhTI1DbT2MZN1L/cOBSw2zMyBLVeY+0pVKndS8ZGsTS63jijTkAkxNswtCTK2zXuzvDvWe7xB/ACJ/7G8GdU5/YHsO/xj/KvkALv9o/0Iv1H9+78B/4n8MjwAWjyiPUo88j3aPiI+aj6yPAL6PaI+6L+SPxo/4jwqfBD8AJp9YnzqfdJ+Gn5Cfop+8nwDen0Cf2p8Er/6f6J8ar0yvAB6vWK9ir5yvjq+Yr6qv7K8Abq/Yr8qvHL9Gv+ivQr98t1qOUqwc5GNNbbNcZGXRT6VkxNde0iik1JxRplXTEFId5ITU9/xUbJlT3dR8NFFUlVZe4le1Vb3UVc1DO1blVFZafXMfHESRV9VkWKVjTZAERPhY5TaO01kV5NlYjbT8NGtY/UMpWAp9097MxMWMT5bPcE+CTwDMz97PiE+yzwTfJt8gXzrfYETf7k9o34LZ5mKuV9UzbXqE1DlXVePlVtVjtaJcVGFkVCNWvePmtVWdVFXVY3JVXeM3VuzU8lSF1FTVY4IE5KtJVB1DEZxU3MxUo61TFdNtU63jKnw08TFSLdTUt07SS1KFNORUW95RdVOnUdVjYsS0bSwEZPNQjVO8UHVTW4dQpWNQUNUzGjRka8hPVcNBRDTVTgV0zU5VwwFOLTZ2sjhNsh1D0Zx3RjL1S7VkS4rl5EuVZEotNBz31mLiCUoFRNRk4tRk42Audc6PEJh7Bn8wc1ZiZnz/nv+w+wBef3B/4v+kfwYPGA8qDzwPAE4PcI9yD4QPlg/Yj6IPzA8Arg/YDwIfFB8mH+AP8g9cHwBmv2gfeh+MH54fsB8Sv+QfAO4fCC/CHzQvJi9ILzovZC8AZi+QL6IvrC/+r8gv2i8MPwCuLwA/Kj88P1Y/eD9KP5w/oGY/kD+qP9Q31rNMdVMnVU1l5E7t8w+stAA8ZGt1UF3EUKWzYFF1Y1vVUU3DZVI1c9rkVGtOU+3zvyzkM1TNM9OoVK3kFMSLFMQbVkw9xMTUAldNFJRE4zxUa1hYVWPGTMQlWc0zMyhZ3bRsxLtYrdRMxVqsRPak1M5XpWPATN8ARt+4zxrZ7s8Y3xpfXF9+XwAIX4pfnF+2X8hfet/cV07CM7VXzWT8VElXfWSExatWQK/ShNTUMzRk9LYMxLhVpWOAVSVjRrVVleMMXGTWVG1TnWoExVSlsyBkROhT/dPbslOV43xTHUNFU7blYw5T3bPXUqWzkG1S1UNaUv3TIlKV423sNES1Ua1jflHNM6tIUR3kUcUzzBxEla1QbVNdUL1EUJWz49VP1URPpVMLrLSgTlptUx3c5LlNpbRN7fNt7/w0h0wdQyVMteStS3XjZ0tFZEolY6ZZSr1kNPTISoXkS61jK55L3bMXtPRKjPf+/QDu/a7/8H/C+b797v0ej0CPAMp/XA92j4iPYg9EH84/uI8Ayo/cjwaf+I8SnzyfTp9gnwByn4Sftj/IP7qfzJ9+P4g/ANKf/J8Or/ifOq8sr06vYK8Aeq+ErxavmK+qr+Svrq8QvwAivzS/Br9Iv1q/bL/2r+CvAIq/rL/Wr7C/2r/8vw7P8L8yMs9MVWQMhM5M3eav0luUTh1DxU+F01mk5NvQUDVjRFF987pR2hVDMLxkoFIlYxZTtt1DpVOF0xlUleOMhVR18/4M5PPQ3tU28litVoXTyVZ981qs1MptVzXDPFiV46xYXUPLE1ndRFkd1p5i3FhabVON1ERKWLVjB6xEC9ZXXUPDbF9eX0hfgt8AlN9u35jfut/s3/7f4F/aWaD2XzDv2l9k7zaymAzUXLVXNfMYJGTWVl1DkzY8ZFNW1eMRVjVEdEdm9mJRVW1GruLhVH3z26pUreNxVGXjO1RmJZMDVFVGxkKHU8XktVN98xqUZOJSNcOsVVI1Y3TUZDxERPr0ZG3B/GSMUV1DU1EV02scUeXEUE1DrlCN4214HEQ1UDXD/E9NQ6uOT81kT01kThXTTLZ8xOVNreOBTY1ETWx1ZGzEOUzd091L3dObfUsVQyBLfcScdIxtSiWTs0pNQw5LtfQNS9VD+ktNRPx3Jp3OfQD2f1ADvnVODwCPOoE2j6APALIPxA+Wj+gP+g8sDwYfKJ8AGp9UH0YfaB96H0TPPh/AHwDSH5Qf9h8ILxovLC8+L6gfAFovZC92L4gvmi+0L6YvIM8Awi/8Lw4/4L86P0w/1i9gPwAqP4Q/zi+AP5o/zD+mP/A/AAJPJE/ePxhP6j9cT2ZPcE9ogk+0TxbTTB3TY02F5LVONWNUjPQeUO0Tk9p09Chc9JxRTXMQUtYd04NSjeP4JPRsU2YdA95TVfT05ONUJdO1VUxkyMzkOlYl9Fa2rWMeV8XjkVe99FiWVWOQWB1UWCXWruIhZVl1A+oU1xbia1hN4wspWK1j3ixl3N/WX9DfAPpfDG/uX9BfQm9Ub2ZveG+AGu+Mb07tPu/AaxbTjOR4bVddczdXBfPnVt3Da6JWxeNhpOQjVrUzi+hVJfRV3cb2Yyx08trs5LvcxIJUvWNJVGod1FSF89w0VKNTNWM1bRT0Kgz08VKFZBRXtjZiTVIl0xVSLVRRVvVjp1Hdw2IEVCxU9FvzUBXTvFD1Y4eMxLNQUM3kdPTIT9XjQc1PJdPVTpUErPQFThrF9E21MzhNBYRcFxYFZibSlUslhNz03UptxJhch1aFjuJISx30DARBAGQHFh9YG0YPYAtmD+CPigkAxgWODwibxg/YD0qfXJ9unwCAn/IfjJ+en7Cfuj/Un/6fABCvIq80r0avWK9qr3yvpk8AoE+ir7Svzq/gr5Kv7K8GvwAQv7pPNL/mr1C/er9cv4a/AEi/or+8v+6/AM/Cv+S/xr8AGM8yz0zPXs9wz4rPnM9+z0Dgv9LP3M/2zxDTFlNM9WPbJ029YxlO9ZMTT9blcwBQBfN3hPTsUNS9dgby17R0Zzz02lJa5XRT1ePBU41UVOXDq6hUXfRVLZOPtNQftgx0kVYt8wRXffN12vRk53zkWFjVg8ZYmuXDKJxUKlmFVh4CvlakVHxY5YM6hFVXDVML0Fflc8Ckb0bv6F8SbwBk747vOG+K6Vbv0O/i78RvYP7vwG/y7yT39mK3V+WDa4pXhfNM5NQIV11zrcMEdIJWldMxzNT0tkxUuFUdA35V5UNEVlRUClVdc9NEdJtEVbVUZVRU1YPmUw1TsFlT7WSU1EFTpfRTFYNr1VINU5AcVFhSlVTWHFToUfWTswRUfFG21YNGUb3jDVHlg8qs9Ee+4l1Q1YMm5HTgbU/lQ3RP9WMHT2XTs5xORdamcrVNDVNQWU2dVDzUh0wVgyWkBGvFS33USy2T70oFdK1K5WOMSq0ESj3USzZVU5pLXdMXTEVUNJcAxp+wj+qP1I9GH/iLDp8wnwCKH5wfhp8YG7Yf0J/qzwQfAP4fKC8SLzwvLi9wL4IvXC8Api+4L8ov3C/uLwA/Ej8c3wAePyDfWj9EP2Y/QD+iP3w/AH4/yD/aP/Q/Dk/oP/I/JE8AFk9IT/o/hE+OT1hPmk+0TwDOT9hPwk8MXxZf6E9CXyxfqE5fKFvmcoBUFMr0BJVajASQFITFTx3zWWTUa8xQnfRR7WO4UWXTWyxSnROfUp3zFGx31vZiF1TtY4hkdPxU2i3jcDx04lVd01dWWh3zyRx0WFftc8pU9Gwj4O5yqliV0xFZzXOzM1ldZsZy3Fjl44u2JORIWF3TB1id89QFV4VzwTT/ru+g78JvtG8A3m/o7xp/LH8+f1B/Ov9cf1CGf2h/enkmUphc9FxU9MsaVz0T1sTX3hJTVlat8xNW9fRVfWRVnWPbUVXd8xhVldPhVNZNE6pUldNxtPQ7VLbV0wVUnRO/U13Th01TbdNSU810TITihNRtqvRUdFLNAzxSJVOz+FGdZORUjFGt81PaJAQcLATmUGUTrlBa3fRQ1dM1UH2ET2UTW45PbdMiT430To0EtU4VBE3V04VNbdMCrU0Fc51MBXM9DJTdNUuV04HkBBpL1Qb+8y1KnROvSmUTDhyXxvIL/ktlE05UF44vGB9SHwCcnz4foJOeFWYfeB/ynwSvAN4fKK86r0yvBh9gr6IvlK8Afq+gr8qvtK/urwC/Er8kvwA2v0i/Wr9sv3ZfWF+av6y/AIZfwL+6v/y/Ds8gz/K/1L8AVs9Az2rPfM82zyjPks+8zwDOz+DPYs/8zy7fAN+iz1TfAG7fgN8i35zfZt/A38rf7N+q3vKoFJRdjAVOzQNM1U+dhFAdk5G8hCVR2uUEUcXzDlKdY4FS2r2D9WSEalPVk95Tol0DUCSEG4CWg1W1k8ZWLGQ3Vh2EVp2EV82Eaqzk/gR0jYRk+FhlZtYGoh9ZlQRYzQOsWGqlc2mMZCfk5NxXvfMBxQR/7m8Aezb/SP/Sb2T/AA7/aP8a/7T/ln+of6pv9P/U1v1O4q5EZHoEBDlXZr2D5VbFBNx0YVYdk1shVtVT5FUdhFUdZqy+g2wE8FTd9FRN437ahARJJIQRVN3T2FPWnWOhU81TbESEJ1O2HZPxUgVjt1KdVFK0lQT0VVLNU9xRrVOl1VG1U2DcVCiEhPFQaiXjvLyEhayETlAtY9EXvITDUA6TT51j0U7anZROHZMBTt3zmU3G5aMzTUUUDKeuUvVLWtVTlIQUNEsVlEqtVCw0ly5i10q9g0WUFZQUABOQtpV2r4Cbhp+wm7afIC8AKiHWlTYtBq9gLxqpFq+QLwCiL7Qv1h/or9ov/C/uLwg/ADI/RD9WP2g/ej+MP54/sD8Awj/UP+Y/+D/y3xxPFk8oTwCq31xPVk9oT5JPpE82T0hPAELf3E/uTwBfyk8sX0ZfWF8AKl9sX5ZfaF+iX4Rfxl/QT4BiXwxvFm8ob+pfVG+WgoNtTM0DJ02dExVOZSNbD0+Ng/xPHTRQ3eRRUP0G9nOUhGNkhNrUBGNQUz2GzuOkBKhUJZTZVb3k/HQbVnXjkFampRMAVx00FHTj1HRW2ViN5MzkI1mdEyVZak2D8vTktyx0dlidE201zOTzVyXjzFd14wHADA92/5h/gvl2daZ/oP8Ain/0f5b/4H8qjzyPBg9gj6xSjwT0tVclI4p8hEmtV/VTCFeF48NEBIJpVmUUXAT0ZAS6VdUErVWNE0RVJeMMjOTWbVQVg51UzQNXVKUTayBU3eRTRQOyUy0EZVO1FFPlhLwE11KlFG1SReNaUkUDIlIl47PsUU10TOR+UfVTSK1RdeMQUTVjzDzklbVQZSNfpGQqUIXj47VP9VRPZYMLT3XjoK1OFYMdTo2ETY0TVK1NZSPvTCXjjAzkKNYM5MhLJeNshBT0StIVI6akF+6TSiXjLEtaReRL9VMYTN3zWRw/AOYf+B8KL2Svjq+Yo2YtTi8AyK/ar8Qvfi9Ar8ovHL8mvwA4v1q/fL+Ov2i/mr/Ev9a/AOi/+r8Mzx7PMM+qv1TPTm8AaM86b3zPrs+Qz6rPzM/2zwDYz+rPFN8m3zjfAt9c327fAIDfkt+s37bPwN+63/zfzt8AAO8S7zTvRu9Y73rvlO9+75iQ76LvvKTOTPWEzJSU1U7tlE81pFDNY9BQVn2jRlHNhFG9oy48lFugUn2jFlP1BFPd82sZVN2UVL2j/lRFA21y7ITmVQUTWFbd88vJVpWjWmx3vuI8WGYlo6pYnQQ8dDVZ3WNbE1kdo9xYZYOLlPS1Skx0Byx01letA8EAbI/u/+h/+n8MDx4PCA9KDwBsD34PkA+iD7QPVo1Wj+gLWsbimIz0XFflkxgkdGvWVt1jk7yEU1aFZKVW/YPX9GfeYlPkhBy1VR10VL3jrFSdE3W2TPQ8VIWTBVSd88HaHJSK3GRTU73jHFPWxYPkUr2jrjT0dlKmZZM+UpVkvGTDfJSMqrxkU2SUHmyU6IyUr61Q5ZN4UM3zNwz0AK1Q3fORT32jJpRkvG1ODaNQTr2j7k2Fk1uFTX2jBk2d86Hs5Ns9TLWD4kud84FLRs1jIEsVpg6lRrKzfCRrE0s1JEtlk/5LvaMBTpynRr9Qq76lZq94r5qpAM4ttq0ePd6vQD/yr2Q/dj8AiD+aP6w/xu/QP+I/9D8GTwAYTypPPE9OT2BPck+ET5ZPAKhPuk8k775PuO/qT/RPru8A2N8qX1Rf/k9wXxJfjF+OXwC4X9Jf7F/mXxBvAm8sb0ZfAAhvOm9sb1ZvGG+Kb5xvrm+AQG/Kb/Rv/m8QfzJx5pKoTUyt82NNBRQkJU8tM6seUL0zk/wUJ2SUnlZklA5SrfODRJT6vBTbbFNlI+BT3fNRVKxVFmYSVVXVY8g8FD01VqUUVkUzH1f15Ox02wRYZSOQWOWT+Fi0pfbmc1kF8+lYHaOsWrz0a8z0J1hlk96MhAHFXA/eDzAPeo+Mjz4PWA8A6g/Uj+aP+I8Kn1yHzg8on1oan1e1E65XJaN6RJRbOVc1I+VW3fOhhJTNYSQUI1Zl9paiqlVWtRNuVf0UVdWUVDUTW7dUDaOAVNVjSHwUKxFUlaPatHShlBSrcFp+c1Od8/FSxZRS3fNbgVIF80lSnRMUvBRr3FE99FHNk2BRDRNtKNQU81CFE7pQNSRqDPRQ9BQYXKTFT00krU/d89FO1SROnfMBbU4F85lNvTMzTYWkrEw3ZhL1S/XkS9VjOC1LhRPaSmUTldynvoKb3Uqd80FL7aRcJEEApC8+v8Ar1i/oL0K5Zr8QPwAiPyw/Vj/Av9K/5L8Wv/i/AELPFM8+z1DPYs90zzbPgM8Aks+8z87P4M/yzwTfFt8YfwAyfzzfXt8w34LfVN9235jfAKrfzN+238Df8t/k39bfOO8AAu9U70bvUO9y76zvhu+Y7wBi79zvDv+w7yr/NP/m7/jvoFL/fP+G/ZZzVHQjrKQRtU5FMw8cJPxPNSN1TVCF8+xQPaY2ItXUFBNjUuWUpBROBKSDEEYS2zNUVbOmVIUTGlVaDZOLPBQdVv10VpUktkwEblfdk+FXZaRYZqWzvlgVht6SIVlVI03yNIS3WBX0DIVYVbMt9mSUzleFk8FMn56PCNgPqoEHIsDkDwYfGB8qHwA8Hw6fYB9yH4QfTp9An5oZtsZytVc9s4pXhfNMbVcV8whXlXPDVoUDrYKUlDNW7XP0pJS6bVWls35VVbNGVSWDrQwcJNZUTROdxJRX2syUIOSU6lOFA7JTmm2UU40jRVMlJPyU19VShQOSnHRaJKQkUmYlg+xRjQSMdH5R1ZStUa1zEFE9s8p0pJVtUEUzX1AV8yhQxZNr508V9E+VEwtPrXOroE49BE7NFE1ldE1avZRMxZOHTN3zJSQ0a8VLxZNnxKT0SoUD26JKzZOQSm2jyEpmJYMsS4V0zKQYTB2jAVmszybNprU+v1C/cr/UPwCWvX69Bk+4vypPPE9OT2BPAALPdE+mzxj/uk/MT5ZPqE8AAl8UXyZfOF9KX1xfbl+AXwCSX5z/ll/IX6Jf5F+uX+BfAPJfJG8eb0hvWm80byZvkG8Aam+0b85v4G/yb/xvBn8AfwAyfzx/Rn/4b4pvhH+mf2h/oHJ/3H/uf9B79gKApLTOWHQ0o6DOcphOVTRPPSSmZKTQUB0kvCS6tCQwbVLNk6BSvTMWUzWkrVMdoxlUpbOOjIT+bVSFA3JVxaPkVW2j21hWBYPMVqUzWlfaXTPM3BQ8WG2Tqliy3ZRZHQTkhBNZXTPcqVg1BNSESowEB6QE1gDsFUwXrh/IC8YPWJ9Kn3yfAE4feJ+an8Sfnh8wn+qfDK9A1p8oozaD1BTDgG6jVxWUtVa185P8FFNWnQMVtVYdM9c8BI1VtfNTtiQkHFXd8+VUBYOsbVS183NUXTM8VA2UaVQVBlYyiFQkUlMFg1McU6WEDASudIR2bIS1QAQE+vz0w1F9pFGqnQNVpCQerCTozCSvLVBVM3hQdSM35PTb8GqOg0+9MybU9LxOjSPbVE6ls+5N3fOFTba9MwZNfQOhTH0DQW1MhQPiS30DgUu99FlLVTaeApVK9UOzvLSrE0t1tEuFAwL0NE4A3Dd2T2hDFkWmP7g/2j88zwDuPwBPcs+ET5bPqM+6z8zPAO6/6M/6TxTfJt8A3zLfXN8Abt+A35LfRN+238jf2t/s3wCu3xDvin8Ej0bvIO/6f2zvAF7vgO9q77Tvxu+w79rv/O8ADv8g/zLvNP/u71j/Qv+E/wCO/6D/ev+8//b/yP/S/xwPYD4PIA8CD1wPVjKoTLWTU11NZbYOM0+NpFDdg62RxCQlUV0jmqQkDrdSQFJOAYFSZSP1tvykalNdw95T9SNQRVR9w9+kpIugJsLGrIStOLSErFYdtFf1I5CtVw0zAFgtFFhVM/htWG2jNVl9wx9ZTSQ01IeGgmkMlCdY9YTMFAHFtJ+WH6ifuh+sH84f4B8Aoh8ULyYvOC8Cr0QvDq+AL9RaKV4yrEykeFwkOVeqlaRWRTRW1QNhZKQjLVYlw+ZVnaRVnYYeMk037CTyVD0knISCBDQrS1TVAxGcpNx8h/4SbW3EpChT1QPxUl0kLVKlo4NSFTRSbaTkpFveUYWDqVGVs2LEBG0qBLTzUI2jvFBFgy2HTIRQUAWTGjS0Q4BqjrNPbaPVpARwTr0DawVO/ROdNIQ4TcU0rNzHBpL6S7W0S+U0S1b9E91K3TRKLYRKlbRNSr0DRUvdJDxERuS/AH5P2MNezR7PQM+iT0zPfs0AVs1+z9jL9k8YXypfVA/+3wBIX3JfVF9+X4hfml/MXzZfANBfAm8UbyZvOG9Kb3wPVm8AYA+Sb3xvhm+ob2pv3G+ubwDwb3oPLH8Wfzh/ym9sf25/AIB/Sn/Ef65/yH/af/x/Fo8A+H8ijzSPBo9gj5J/fI+Gj1CYj7qPrIdWM0z1IyfsNMMVTsW0XLRLsB+ydVBaXRRQJRNeUb0D1RS0NWX8pNrkpE5TvaamshszVKWDqFRNpHynZiLTG1Y9FCQU/iQUbldq/QRX1QNRPBTAWFUbWypZPSP7WF3DvnwU23xYDcM6WI1D9lcKJRPOLBTAZC8Gr/Ab7h+0+Bv2orCkJHxXnYM8Vqwk+Fbdo7TEJHLUL8YOwqpVzTT0J17C/lRqDRRUTbRUXSNJVIWzrCM4prKjU52DbCw0NRY0NP1SpYPIVD9mNSYzrVGdM6dRPRNwdDQ5DVGFswFRlT+nP7kylgOtT+1D7079pE6tA0wtTj0TgE4tRE6dBByUq8VPbZRQDaMrtAQxBVD9Ey28t661rrW+k9S/CK61vr3uQi8Mz7a1Js+4sxIuUjNEzzZCNVzPbs94wwJ2EjeMz57PsMv2I8TPtiNA3M/uzwDfEt8k12YiOyTfADbdTt84017fcNuO36Dfst8IxN821f4SPdTf9t8I7xrvACzv5t9Q70LvdO9u74Dvku8ArO++75jv2une7/DvAv80/wDW71D/Qv9c/37/kP+y/5z/AL7/6P8i//T/Dg8ADyoPRA8APg/w/1IPjA+WD7APcg/kBwiuxa61poIo7Le+tba1xsUq7kI/fMRFVLRKTLdmMk1V/LRdUM0kTBRlVLTTalDNNEzEc7Q0eFCqdUN+TMSDPNSJFMSPqkzEk7TEl1S0mnQUoFVQbaOkPNSpjBSuNMRVsbTEt1S0unQUwMwUVcQklMpMtNBcFNG0xFXXVLTaLJTezBTkBBSr6FCdg+xMtPBMFPWKPNT5/LT9NMQ7sI5CBlVRnYMMJLQQjDQTHLRrF1F9lFEtkx5R1SSpUT00PLQsJLQwNJQ1qqQkOzy0PHw0QnwkRqaENEpRTZSMNFMctFdChDRarCQzkH41poJopCSpayS3ZjJ1vCR4PLR81VHNM4A0lIU0NIhRVHWUNLSRfCSWvCSYrCS1nuwkojyUpVGNpFGq7UOvtCSzvCS4tDS6qiS0wAw0wxy0xzy0zCpkNNC0JNM0NNiEJBuwql4S4TyU5fwk6qwk7qocRPE8lPW0NPq8NP9qNLVSrcMHRJQKUi2Taw5SbaMUZEQXUlW0VVItwyF8RCT0pChMlLMuUs0kDLQ1Ui20UqrlJFJNo0D8pEP0pEi1UiWjTZREUVL1I1YqjERadERe/KRjDLRDkJreo1ItE29SdaT8RHZaBLR7TJR+Uh0jgWREVYfMRIzURJB8RJT0pLWYTJSeLFSfUjWTpVVShROoTJSuVFSxlFSrtVJFs7fsRL2URMFqfETERJTK7ETNUgVEomRE10SXNiN8ROQMtOWqxETpLFTvVFTxZET3ahS0/CxU//ykA1NFs9sHU1WzClNNoxBT2n1EU6WDGFNNkx5TVh0jIVN9pFO9JFPFJKKEZDHkpy6z7KQ9VJRBNVP1JFPdk0pTTbTUpDVT5KRVXGRaUy2UhGRFYcxkZtynLlOMZHOUZFV4nGR8ZGSA5KSFlGRViOykjVSUkcxkltRkVZr8ZJ6EZKHkpKW0ZK2p/GSuU6UzssxktqlTDaQcdL+MZMOUZMiqXGTK/GTObGTUVGTXqNyk06CGkuBsZOR0ZOiqnGTs3GTw5KT1tGT5rOylVJQBVDWTBWyUCMVUPbMMxKcOs7ykGVTarSRUpTMiVK3DJ1RMvZS0pC5UXZaeo1Q11FZshD5UbaNEZJRIpIRTS1RNtJSEU7ykWUyEVVzEpGE8hGVslGikhFVrxKRxXIR1vKR5TISzfFRlNKykhlRVs4pUtKdeEpFchJWkhJtshFWedISivISozKSsbIRVrpSEs5yEt6SEu8SkpcGUhMOsp96izMyE0FqspNa8pNlUJaPdxKQ14TyE5aSE61RttHSEVfJchPW8pPnMpPyUhK0DnKQHVV1kVS0TD61VnbMVVYVEVT2zHNVVrSRVlYMjnKQnVdS9tDykL0SkNWykN1UqNdRV1URVtYRV1WRUpFtMVR0jUVVNFFXdhKZ0pF1V7YRMpGc0pGqmVKRsVTVUTKR3NKR6qVWNFLykgWykh5Ski5o8pI9EpJVVlTSUpJtqPKSfRKSlTKSnVX2UWlykrqSktFU1M7hstFW8vKTBpKTEzKTJdKRTzVUFRGyk1zSk2lSkrdycpOBV9SPmrKTqqlyk7vyk8ty09qyk+racpABWpTMCVn0kVladkwtWPaRWlSRWnSQ1VsVTHSzEH1aNZDzErSdExC1WHRRW1SRWaoUTOCzEP2zEQVatw6tHVj0UVq2DTlTEU2qUxFecxFqkxF5WXRRWHMRmVhV0VkU0Vs0TNXQcxHacxHpWZTTsxFOEVnU03MSM5MSQNMRVkxTUmNzEnOTEoOzETaQU1KhWpVTMxLEcxK22nMS6VmVTvMzEwaY8xMdWpbRc1M4UxNKmHMTWVv1UXNTeBNTgqnzE6JzE6lzU7jTE86p8xPh81PykxP7sxARtVzUzCFfFUw1XVYRtV41jE1eFExhXVaTaHOQhJOQjVzWjKlesfaQc5DFXnYRXtWRXtgUzPlcdI0FXlcRXZhVzTFfNhHzkUVdNFC1XhYNaV/1kVy00LOS1aDTkbBzkcVeVg3NqhOR3NOR8HOSBV200aqzkinTkjnzkkVd1VGqs5Jp05J685KJX9SNVpkzkqrTkriTks2TkU7dXnZSU5MDc5MMM5FXINOTMtOTOHPTUDORV2DTk3FTk3yTk42zkVel05O585PE89PZM5K36dOT+Vw3EWGVEWGo1pFgV5FgdIxFYXYStWIWDGlh9ZFiVRFhWtVMlWP0EWH2kWI1jazNYNTM4HAQ6WBVzSTxkBx4TWPXUDOSo/OQFZVTkH3Tkw9BG1c7FNgMI1NVct66Cbkykk6Dm87SXKCbT3IfGEiCMhN6Edx51oJ6DHHRLYM5zNFSSzERcJIRH9nNR1RQcRHHcJxbDkgQ0zrQXnuNQVaSMFMxVT+2ETzVkTiW0TkXErU5NM7VNTQRNHSRMVgUzbkwlxEw99EvF46tISyVkSmVUSo1ESlalM8JJxeRJbURJvRRVSP1kSG1ESH20R9VklUdtJEadVEbdhFQkCFVGjbRF1RRFZaRF3TStRMVTfUSFhEQVM+dVQ0XUQ92EQz2kQ5X0tUK9ZEOdk8tDBTMONUR9RERFMyBENQTkJwDeJSbjBD8WPyAz1iU2P9gjAG5DTD9WP3AzPoOEN2Y9hj0orj/AP9I/RP3UQ9U/3z8A8T8LTxVPJ085Sj5PWE9yQQAmg2RPRk8QS5ZPqEMA</prop>
			</obj>
			<obj name="Protocol" class="HTCProtocol" version="1">
				<prop name="Created">2012-04-11T13:20:28.703</prop>
				<prop name="LastModified">1899-12-30T00:00:00.000</prop>
				<obj name="Programs" class="HTCRunProgramList" version="5">
					<list name="emlist" count="4">
						<obj name="item" class="HTCRunProgram" version="1">
							<prop name="name">denaturacja</prop>
							<prop name="Cycles">1</prop>
							<prop name="AnalysisMode">None</prop>
							<obj name="Segments" class="TEMRunSegmentList" version="1">
								<list name="emlist" count="1">
									<obj name="item" class="HTCRunSegment" version="2">
										<prop name="Hold">600</prop>
										<prop name="Slope">4.4</prop>
										<prop name="StepDelay">0</prop>
										<prop name="StepSize">0</prop>
										<prop name="Target">95</prop>
										<prop name="Target2">0</prop>
										<prop name="AcquisitionMode">0</prop>
										<prop name="AcqPerDegree">5</prop>
									</obj>
								</list>
							</obj>
						</obj>
						<obj name="item" class="HTCRunProgram" version="1">
							<prop name="name">amplifikacja</prop>
							<prop name="Cycles">45</prop>
							<prop name="AnalysisMode">Quantification</prop>
							<obj name="Segments" class="TEMRunSegmentList" version="1">
								<list name="emlist" count="2">
									<obj name="item" class="HTCRunSegment" version="2">
										<prop name="Hold">15</prop>
										<prop name="Slope">4.4</prop>
										<prop name="StepDelay">0</prop>
										<prop name="StepSize">0</prop>
										<prop name="Target">95</prop>
										<prop name="Target2">0</prop>
										<prop name="AcquisitionMode">0</prop>
										<prop name="AcqPerDegree">5</prop>
									</obj>
									<obj name="item" class="HTCRunSegment" version="2">
										<prop name="Hold">60</prop>
										<prop name="Slope">2.2</prop>
										<prop name="StepDelay">0</prop>
										<prop name="StepSize">0</prop>
										<prop name="Target">57</prop>
										<prop name="Target2">0</prop>
										<prop name="AcquisitionMode">1</prop>
										<prop name="AcqPerDegree">5</prop>
									</obj>
								</list>
							</obj>
						</obj>
						<obj name="item" class="HTCRunProgram" version="1">
							<prop name="name">metling curve</prop>
							<prop name="Cycles">1</prop>
							<prop name="AnalysisMode">Melting Curves</prop>
							<obj name="Segments" class="TEMRunSegmentList" version="1">
								<list name="emlist" count="3">
									<obj name="item" class="HTCRunSegment" version="2">
										<prop name="Hold">5</prop>
										<prop name="Slope">4.4</prop>
										<prop name="StepDelay">0</prop>
										<prop name="StepSize">0</prop>
										<prop name="Target">95</prop>
										<prop name="Target2">0</prop>
										<prop name="AcquisitionMode">0</prop>
										<prop name="AcqPerDegree">5</prop>
									</obj>
									<obj name="item" class="HTCRunSegment" version="2">
										<prop name="Hold">60</prop>
										<prop name="Slope">2.2</prop>
										<prop name="StepDelay">0</prop>
										<prop name="StepSize">0</prop>
										<prop name="Target">65</prop>
										<prop name="Target2">0</prop>
										<prop name="AcquisitionMode">0</prop>
										<prop name="AcqPerDegree">5</prop>
									</obj>
									<obj name="item" class="HTCRunSegment" version="2">
										<prop name="Hold">1</prop>
										<prop name="Slope">0.114285714285714</prop>
										<prop name="StepDelay">0</prop>
										<prop name="StepSize">0</prop>
										<prop name="Target">97</prop>
										<prop name="Target2">0</prop>
										<prop name="AcquisitionMode">2</prop>
										<prop name="AcqPerDegree">5</prop>
									</obj>
								</list>
							</obj>
						</obj>
						<obj name="item" class="HTCRunProgram" version="1">
							<prop name="name">chlodzenie</prop>
							<prop name="Cycles">1</prop>
							<prop name="AnalysisMode">None</prop>
							<obj name="Segments" class="TEMRunSegmentList" version="1">
								<list name="emlist" count="1">
									<obj name="item" class="HTCRunSegment" version="2">
										<prop name="Hold">30</prop>
										<prop name="Slope">2.2</prop>
										<prop name="StepDelay">0</prop>
										<prop name="StepSize">0</prop>
										<prop name="Target">40</prop>
										<prop name="Target2">0</prop>
										<prop name="AcquisitionMode">0</prop>
										<prop name="AcqPerDegree">5</prop>
									</obj>
								</list>
							</obj>
						</obj>
					</list>
					<list name="AnalysisModes" count="4">
						<item>None</item>
						<item>Quantification</item>
						<item>Melting Curves</item>
						<item>Color Compensation</item>
					</list>
					<prop name="ChannelCount">1</prop>
					<prop name="InstrumentSubclass">HTC_VER_10</prop>
					<obj name="Container" class="HTCBlockType" version="1">
						<prop name="Id">bt96S</prop>
						<prop name="RowCount">8</prop>
						<prop name="ColCount">12</prop>
						<prop name="OvershootDnDelay">10</prop>
						<prop name="OvershootUpDelay">10</prop>
						<prop name="RampRateMaxDn">2.2</prop>
						<prop name="RampRateMaxUp">4.4</prop>
						<prop name="ReactionVolMin">10</prop>
						<prop name="ReactionVolMax">100</prop>
						<prop name="ReactionVolDefault">20</prop>
						<prop name="HorVertCrosstalkCoefficient">0.0003</prop>
						<prop name="DiagCrosstalkCoefficent">0.0001</prop>
					</obj>
					<prop name="MaxPositionsToSeek">96</prop>
					<obj name="DetectionFormats" class="DetectionFormats" version="2">
						<list name="emlist" count="1">
							<obj name="item" class="HTCDetectionFormat" version="1">
								<list name="emlist" count="1">
									<obj name="item" class="HTCChannel" version="2">
										<prop name="name">SYBR Green I / HRM Dye</prop>
										<prop name="Active">1</prop>
										<prop name="EmissionWL">510</prop>
										<prop name="ExcitationWL">465</prop>
										<prop name="IntgrTime">250</prop>
										<prop name="MaxIntgrTime">1000</prop>
										<prop name="MeltFactor">1.2</prop>
										<prop name="QuantFactor">30</prop>
									</obj>
								</list>
								<prop name="name">SYBR Green I / HRM Dye</prop>
								<prop name="Active">1</prop>
								<prop name="DefChannelNdx">0</prop>
								<prop name="DenominatorNdx">-1</prop>
								<prop name="ReadOnly">0</prop>
								<list name="EmissionWLAvail" count="6">
									<item>488</item>
									<item>510</item>
									<item>580</item>
									<item>610</item>
									<item>640</item>
									<item>660</item>
								</list>
								<list name="ExcitationWLAvail" count="5">
									<item>440</item>
									<item>465</item>
									<item>498</item>
									<item>533</item>
									<item>618</item>
								</list>
								<prop name="MeasuringMode">hmmDynamic</prop>
							</obj>
						</list>
						<prop name="DefFormatName">SYBR Green I / HRM Dye</prop>
					</obj>
					<list name="AcquisitionModes" count="4">
						<item>None</item>
						<item>Single</item>
						<item>Continuous</item>
						<item>Step</item>
					</list>
					<prop name="SeekTemp">30</prop>
					<prop name="SampleVolume">10</prop>
				</obj>
			</obj>
			<prop name="CompletedProgramNo">5</prop>
			<prop name="StopPoint">3</prop>
			<prop name="CarouselConstMoved">0</prop>
		</obj>
		<obj name="AnlsAndSampleInfo" class="AnlsAndSampleInfo" version="1">
			<obj name="AnlsPropTypes" class="PropertyTypeList" version="1">
				<list name="emlist" count="3">
					<obj name="item" class="SamplePropType" version="1">
						<prop name="name">Units</prop>
						<prop name="PropClass">QuantUnitsProp</prop>
						<prop name="IsChannelProperty">0</prop>
						<prop name="SelectorOrder">0</prop>
						<prop name="ShowInSelector">0</prop>
						<prop name="ShowInTable">0</prop>
						<prop name="TableOrder">0</prop>
					</obj>
					<obj name="item" class="SamplePropType" version="1">
						<prop name="name">ExtRef</prop>
						<prop name="PropClass">RQExtRefProp</prop>
						<prop name="IsChannelProperty">0</prop>
						<prop name="SelectorOrder">0</prop>
						<prop name="ShowInSelector">0</prop>
						<prop name="ShowInTable">0</prop>
						<prop name="TableOrder">0</prop>
					</obj>
					<obj name="item" class="SamplePropType" version="1">
						<prop name="name">Endpt External Experiment</prop>
						<prop name="PropClass">EndptGenoExtExp</prop>
						<prop name="IsChannelProperty">0</prop>
						<prop name="SelectorOrder">0</prop>
						<prop name="ShowInSelector">0</prop>
						<prop name="ShowInTable">0</prop>
						<prop name="TableOrder">0</prop>
					</obj>
				</list>
			</obj>
			<obj name="SamplePropTypes" class="PropertyTypeList" version="1">
				<list name="emlist" count="26">
					<obj name="item" class="SamplePosPropType" version="1">
						<prop name="name">Position</prop>
						<prop name="PropClass">GenSampleEditPosition</prop>
						<prop name="AnalysisClass">General</prop>
						<prop name="IsChannelProperty">0</prop>
						<prop name="SelectorOrder">0</prop>
						<prop name="ShowInSelector">0</prop>
						<prop name="ShowInTable">1</prop>
						<prop name="TableOrder">0</prop>
					</obj>
					<obj name="item" class="SamplePropType" version="1">
						<prop name="name">Color</prop>
						<prop name="PropClass">SamplePrefColor</prop>
						<prop name="AnalysisClass">General</prop>
						<prop name="IsChannelProperty">0</prop>
						<prop name="SelectorOrder">1</prop>
						<prop name="ShowInSelector">0</prop>
						<prop name="ShowInTable">1</prop>
						<prop name="TableOrder">1</prop>
					</obj>
					<obj name="item" class="SamplePropType" version="1">
						<prop name="name">Replicate of</prop>
						<prop name="PropClass">GenSampleEditReplicate</prop>
						<prop name="AnalysisClass">General</prop>
						<prop name="IsChannelProperty">0</prop>
						<prop name="SelectorOrder">2</prop>
						<prop name="ShowInSelector">0</prop>
						<prop name="ShowInTable">1</prop>
						<prop name="TableOrder">2</prop>
					</obj>
					<obj name="item" class="SamplePropType" version="1">
						<prop name="name">Sample Name</prop>
						<prop name="PropClass">GenSampleEditName</prop>
						<prop name="AnalysisClass">General</prop>
						<prop name="IsChannelProperty">0</prop>
						<prop name="SelectorOrder">3</prop>
						<prop name="ShowInSelector">1</prop>
						<prop name="ShowInTable">1</prop>
						<prop name="TableOrder">3</prop>
					</obj>
					<obj name="item" class="SamplePropType" version="1">
						<prop name="name">Subsets</prop>
						<prop name="PropClass">GenSampleEditSubset</prop>
						<prop name="AnalysisClass">General</prop>
						<prop name="IsChannelProperty">0</prop>
						<prop name="SelectorOrder">4</prop>
						<prop name="ShowInSelector">0</prop>
						<prop name="ShowInTable">0</prop>
						<prop name="TableOrder">4</prop>
					</obj>
					<obj name="item" class="SamplePropType" version="1">
						<prop name="name">Notes</prop>
						<prop name="PropClass">GenSampleEditNotes</prop>
						<prop name="AnalysisClass">General</prop>
						<prop name="IsChannelProperty">0</prop>
						<prop name="SelectorOrder">5</prop>
						<prop name="ShowInSelector">0</prop>
						<prop name="ShowInTable">0</prop>
						<prop name="TableOrder">5</prop>
					</obj>
					<obj name="item" class="SamplePropType" version="1">
						<prop name="name">Sample ID</prop>
						<prop name="PropClass">HTCSampleID</prop>
						<prop name="AnalysisClass">General</prop>
						<prop name="IsChannelProperty">0</prop>
						<prop name="SelectorOrder">6</prop>
						<prop name="ShowInSelector">0</prop>
						<prop name="ShowInTable">0</prop>
						<prop name="TableOrder">6</prop>
					</obj>
					<obj name="item" class="SamplePropType" version="1">
						<prop name="name">Sample Prep Notes</prop>
						<prop name="PropClass">HTCSamplePrepNotes</prop>
						<prop name="AnalysisClass">General</prop>
						<prop name="IsChannelProperty">0</prop>
						<prop name="SelectorOrder">7</prop>
						<prop name="ShowInSelector">0</prop>
						<prop name="ShowInTable">0</prop>
						<prop name="TableOrder">7</prop>
					</obj>
					<obj name="item" class="SamplePrefWidthType" version="1">
						<prop name="name">Width</prop>
						<prop name="PropClass">SamplePrefWidth</prop>
						<prop name="AnalysisClass">Sample preferences</prop>
						<prop name="IsChannelProperty">0</prop>
						<prop name="SelectorOrder">8</prop>
						<prop name="ShowInSelector">0</prop>
						<prop name="ShowInTable">0</prop>
						<prop name="TableOrder">8</prop>
					</obj>
					<obj name="item" class="SamplePrefLineStyleType" version="1">
						<prop name="name">Line Style</prop>
						<prop name="PropClass">SamplePrefLineStyle</prop>
						<prop name="AnalysisClass">Sample preferences</prop>
						<prop name="IsChannelProperty">0</prop>
						<prop name="SelectorOrder">9</prop>
						<prop name="ShowInSelector">0</prop>
						<prop name="ShowInTable">0</prop>
						<prop name="TableOrder">9</prop>
					</obj>
					<obj name="item" class="SamplePrefPointStyleType" version="1">
						<prop name="name">Point Style</prop>
						<prop name="PropClass">SamplePrefPointStyle</prop>
						<prop name="AnalysisClass">Sample preferences</prop>
						<prop name="IsChannelProperty">0</prop>
						<prop name="SelectorOrder">10</prop>
						<prop name="ShowInSelector">0</prop>
						<prop name="ShowInTable">0</prop>
						<prop name="TableOrder">10</prop>
					</obj>
					<obj name="item" class="SamplePropType" version="1">
						<prop name="name">Dominant Channel</prop>
						<prop name="PropClass">DominantChannelProp</prop>
						<prop name="AnalysisClass">Color Compensation Analysis</prop>
						<prop name="IsChannelProperty">0</prop>
						<prop name="SelectorOrder">11</prop>
						<prop name="ShowInSelector">0</prop>
						<prop name="ShowInTable">0</prop>
						<prop name="TableOrder">11</prop>
					</obj>
					<obj name="item" class="EndPtSampleTypePropertyType" version="1">
						<prop name="name">EndPt Sample Type</prop>
						<prop name="PropClass">GroupingSample</prop>
						<prop name="AnalysisClass">EndPtGenotyping</prop>
						<prop name="IsChannelProperty">0</prop>
						<prop name="SelectorOrder">12</prop>
						<prop name="ShowInSelector">0</prop>
						<prop name="ShowInTable">0</prop>
						<prop name="TableOrder">12</prop>
					</obj>
					<obj name="item" class="SamplePropType" version="1">
						<prop name="name">EndPt Genotype</prop>
						<prop name="PropClass">Genotype</prop>
						<prop name="AnalysisClass">EndPtGenotyping</prop>
						<prop name="IsChannelProperty">0</prop>
						<prop name="SelectorOrder">13</prop>
						<prop name="ShowInSelector">0</prop>
						<prop name="ShowInTable">0</prop>
						<prop name="TableOrder">13</prop>
					</obj>
					<obj name="item" class="SamplePropType" version="1">
						<prop name="name">Target Name</prop>
						<prop name="PropClass">TargetName</prop>
						<prop name="AnalysisClass">General</prop>
						<prop name="IsChannelProperty">1</prop>
						<prop name="SelectorOrder">14</prop>
						<prop name="ShowInSelector">0</prop>
						<prop name="ShowInTable">0</prop>
						<prop name="TableOrder">14</prop>
					</obj>
					<obj name="item" class="QuantSampleTypePropertyType" version="1">
						<prop name="name">Quantification Sample Type</prop>
						<prop name="PropClass">QuantSampleTypeProperty</prop>
						<prop name="AnalysisClass">Quantification Analysis</prop>
						<prop name="IsChannelProperty">1</prop>
						<prop name="SelectorOrder">15</prop>
						<prop name="ShowInSelector">1</prop>
						<prop name="ShowInTable">1</prop>
						<prop name="TableOrder">15</prop>
					</obj>
					<obj name="item" class="SamplePropType" version="1">
						<prop name="name">Concentration</prop>
						<prop name="PropClass">QuantConcProperty</prop>
						<prop name="AnalysisClass">Quantification Analysis</prop>
						<prop name="IsChannelProperty">1</prop>
						<prop name="SelectorOrder">16</prop>
						<prop name="ShowInSelector">1</prop>
						<prop name="ShowInTable">1</prop>
						<prop name="TableOrder">16</prop>
					</obj>
					<obj name="item" class="QuantCpType" version="1">
						<prop name="name">Cp Low</prop>
						<prop name="PropClass">QuantCpLowProp</prop>
						<prop name="AnalysisClass">Quantification Analysis</prop>
						<prop name="IsChannelProperty">1</prop>
						<prop name="SelectorOrder">17</prop>
						<prop name="ShowInSelector">0</prop>
						<prop name="ShowInTable">0</prop>
						<prop name="TableOrder">17</prop>
					</obj>
					<obj name="item" class="QuantCpType" version="1">
						<prop name="name">Cp High</prop>
						<prop name="PropClass">QuantCpHighProp</prop>
						<prop name="AnalysisClass">Quantification Analysis</prop>
						<prop name="IsChannelProperty">1</prop>
						<prop name="SelectorOrder">18</prop>
						<prop name="ShowInSelector">0</prop>
						<prop name="ShowInTable">0</prop>
						<prop name="TableOrder">18</prop>
					</obj>
					<obj name="item" class="GroupSampleTypePropertyType" version="1">
						<prop name="name">Melt Geno Sample Type</prop>
						<prop name="PropClass">GroupChannelTypeProp</prop>
						<prop name="AnalysisClass">Melt Geno</prop>
						<prop name="IsChannelProperty">1</prop>
						<prop name="SelectorOrder">19</prop>
						<prop name="ShowInSelector">0</prop>
						<prop name="ShowInTable">0</prop>
						<prop name="TableOrder">19</prop>
					</obj>
					<obj name="item" class="SamplePropType" version="1">
						<prop name="name">Melt Geno Genotype</prop>
						<prop name="PropClass">ChannelGenotype</prop>
						<prop name="AnalysisClass">Melt Geno</prop>
						<prop name="IsChannelProperty">1</prop>
						<prop name="SelectorOrder">20</prop>
						<prop name="ShowInSelector">0</prop>
						<prop name="ShowInTable">0</prop>
						<prop name="TableOrder">20</prop>
					</obj>
					<obj name="item" class="RQTargetPropertyType" version="1">
						<prop name="name">Target Type</prop>
						<prop name="PropClass">RQTargetProperty</prop>
						<prop name="AnalysisClass">Relative Quantification</prop>
						<prop name="IsChannelProperty">1</prop>
						<prop name="SelectorOrder">21</prop>
						<prop name="ShowInSelector">0</prop>
						<prop name="ShowInTable">0</prop>
						<prop name="TableOrder">21</prop>
					</obj>
					<obj name="item" class="RQSampleTargetPropertyType" version="1">
						<prop name="name">Combined Sample and Target Type</prop>
						<prop name="PropClass">RQSampleTargetProperty</prop>
						<prop name="AnalysisClass">Relative Quantification</prop>
						<prop name="IsChannelProperty">1</prop>
						<prop name="SelectorOrder">22</prop>
						<prop name="ShowInSelector">0</prop>
						<prop name="ShowInTable">0</prop>
						<prop name="TableOrder">22</prop>
					</obj>
					<obj name="item" class="SamplePropType" version="1">
						<prop name="name">Efficiency</prop>
						<prop name="PropClass">RQEffProp</prop>
						<prop name="AnalysisClass">Relative Quantification</prop>
						<prop name="IsChannelProperty">1</prop>
						<prop name="SelectorOrder">23</prop>
						<prop name="ShowInSelector">0</prop>
						<prop name="ShowInTable">0</prop>
						<prop name="TableOrder">23</prop>
					</obj>
					<obj name="item" class="GroupSampleTypePropertyTypeNoPos" version="1">
						<prop name="name">Scanning Sample Type</prop>
						<prop name="PropClass">GroupChannelTypeProp</prop>
						<prop name="AnalysisClass">Scanning</prop>
						<prop name="IsChannelProperty">1</prop>
						<prop name="SelectorOrder">24</prop>
						<prop name="ShowInSelector">0</prop>
						<prop name="ShowInTable">0</prop>
						<prop name="TableOrder">24</prop>
					</obj>
					<obj name="item" class="SamplePropType" version="1">
						<prop name="name">Scanning Genotype</prop>
						<prop name="PropClass">ChannelGenotype</prop>
						<prop name="AnalysisClass">Scanning</prop>
						<prop name="IsChannelProperty">1</prop>
						<prop name="SelectorOrder">25</prop>
						<prop name="ShowInSelector">0</prop>
						<prop name="ShowInTable">0</prop>
						<prop name="TableOrder">25</prop>
					</obj>
				</list>
			</obj>
			<obj name="SelectedChannels" class="TEMIntegerSet" version="1">
				<list name="Items" count="1">
					<prop name="Item">0</prop>
				</list>
			</obj>
			<obj name="AnalysisProperties" class="ExpPropList" version="1">
				<list name="emlist" count="3">
					<obj name="PropertyObject" class="EndptGenoExtExp" version="3">
						<prop name="PropertyTypeName">Endpt External Experiment</prop>
					</obj>
					<obj name="PropertyObject" class="RQExtRefProp" version="3">
						<prop name="PropertyTypeName">ExtRef</prop>
						<prop name="RefExpProg">-1</prop>
					</obj>
					<obj name="PropertyObject" class="QuantUnitsProp" version="3">
						<prop name="PropertyTypeName">Units</prop>
					</obj>
				</list>
			</obj>
			<obj name="SampleInfoList" class="SamplePropInfoList" version="1">
				<list name="emlist" count="96">
					<obj name="item" class="SamplePropInfo" version="1">
						<obj name="ChannelProperties" class="ChanPropList" version="2">
							<obj name="ChannelProperties" class="EMList" version="1">
								<list name="emlist" count="1">
									<obj name="item" class="PropertyList" version="1">
										<list name="emlist" count="12">
											<obj name="PropertyObject" class="RQSampleTargetProperty" version="4">
												<prop name="PropertyTypeName">Combined Sample and Target Type</prop>
												<prop name="Position">0</prop>
												<prop name="IsDefault">0</prop>
												<obj name="ChannelProp" class="ChannelProperty" version="1">
													<prop name="ChannelIdx">0</prop>
												</obj>
											</obj>
											<obj name="PropertyObject" class="QuantConcProperty" version="4">
												<prop name="PropertyTypeName">Concentration</prop>
												<prop name="Position">0</prop>
												<prop name="IsDefault">0</prop>
												<prop name="Concentration">1</prop>
												<obj name="ChannelProp" class="ChannelProperty" version="1">
													<prop name="ChannelIdx">0</prop>
												</obj>
												<prop name="ReadOnly">0</prop>
											</obj>
											<obj name="PropertyObject" class="QuantCpHighProp" version="4">
												<prop name="PropertyTypeName">Cp High</prop>
												<prop name="Position">0</prop>
												<prop name="IsDefault">1</prop>
												<prop name="CpRangeHigh">0</prop>
												<obj name="ChannelProp" class="ChannelProperty" version="1">
													<prop name="ChannelIdx">0</prop>
												</obj>
												<prop name="ReadOnly">0</prop>
											</obj>
											<obj name="PropertyObject" class="QuantCpLowProp" version="4">
												<prop name="PropertyTypeName">Cp Low</prop>
												<prop name="Position">0</prop>
												<prop name="IsDefault">1</prop>
												<prop name="CpRangeLow">0</prop>
												<obj name="ChannelProp" class="ChannelProperty" version="1">
													<prop name="ChannelIdx">0</prop>
												</obj>
												<prop name="ReadOnly">0</prop>
											</obj>
											<obj name="PropertyObject" class="RQEffProp" version="4">
												<prop name="PropertyTypeName">Efficiency</prop>
												<prop name="Position">0</prop>
												<prop name="IsDefault">1</prop>
												<prop name="Efficiency">2</prop>
												<obj name="ChannelProp" class="ChannelProperty" version="1">
													<prop name="ChannelIdx">0</prop>
												</obj>
											</obj>
											<obj name="PropertyObject" class="ChannelGenotype" version="4">
												<prop name="PropertyTypeName">Melt Geno Genotype</prop>
												<prop name="Position">0</prop>
												<prop name="IsDefault">1</prop>
												<prop name="ReadOnly">1</prop>
												<obj name="ChannelProp" class="ChannelProperty" version="1">
													<prop name="ChannelIdx">0</prop>
												</obj>
											</obj>
											<obj name="PropertyObject" class="GroupChannelTypeProp" version="4">
												<prop name="PropertyTypeName">Melt Geno Sample Type</prop>
												<prop name="Position">0</prop>
												<prop name="IsDefault">0</prop>
												<prop name="GroupSampleType">mstUnknown</prop>
												<obj name="ChannelProp" class="ChannelProperty" version="1">
													<prop name="ChannelIdx">0</prop>
												</obj>
											</obj>
											<obj name="PropertyObject" class="QuantSampleTypeProperty" version="4">
												<prop name="PropertyTypeName">Quantification Sample Type</prop>
												<prop name="Position">0</prop>
												<prop name="IsDefault">0</prop>
												<prop name="SampleType">qsStandard</prop>
												<obj name="ChannelProp" class="ChannelProperty" version="1">
													<prop name="ChannelIdx">0</prop>
												</obj>
											</obj>
											<obj name="PropertyObject" class="ChannelGenotype" version="4">
												<prop name="PropertyTypeName">Scanning Genotype</prop>
												<prop name="Position">0</prop>
												<prop name="IsDefault">1</prop>
												<prop name="ReadOnly">1</prop>
												<obj name="ChannelProp" class="ChannelProperty" version="1">
													<prop name="ChannelIdx">0</prop>
												</obj>
											</obj>
											<obj name="PropertyObject" class="GroupChannelTypeProp" version="4">
												<prop name="PropertyTypeName">Scanning Sample Type</prop>
												<prop name="Position">0</prop>
												<prop name="IsDefault">0</prop>
												<prop name="GroupSampleType">mstUnknown</prop>
												<obj name="ChannelProp" class="ChannelProperty" version="1">
													<prop name="ChannelIdx">0</prop>
												</obj>
											</obj>
											<obj name="PropertyObject" class="TargetName" version="4">
												<prop name="PropertyTypeName">Target Name</prop>
												<prop name="Position">0</prop>
												<prop name="IsDefault">1</prop>
												<obj name="ChannelProp" class="ChannelProperty" version="1">
													<prop name="ChannelIdx">0</prop>
												</obj>
											</obj>
											<obj name="PropertyObject" class="RQTargetProperty" version="4">
												<prop name="PropertyTypeName">Target Type</prop>
												<prop name="Position">0</prop>
												<prop name="IsDefault">0</prop>
												<prop name="TargetType">dtNone</prop>
												<obj name="ChannelProp" class="ChannelProperty" version="1">
													<prop name="ChannelIdx">0</prop>
												</obj>
											</obj>
										</list>
									</obj>
								</list>
							</obj>
						</obj>
						<prop name="ChannelPropertyCount">1</prop>
						<prop name="ContainerPosition">0</prop>
						<prop name="HasSampleProperties">1</prop>
						<obj name="SampleProperties" class="PropertyList" version="1">
							<list name="emlist" count="14">
								<obj name="PropertyObject" class="SamplePrefColor" version="4">
									<prop name="PropertyTypeName">Color</prop>
									<prop name="Position">0</prop>
									<prop name="IsDefault">0</prop>
									<prop name="Color">$00FF8000</prop>
								</obj>
								<obj name="PropertyObject" class="DominantChannelProp" version="4">
									<prop name="PropertyTypeName">Dominant Channel</prop>
									<prop name="Position">0</prop>
									<prop name="IsDefault">0</prop>
									<prop name="DominantChannel">0</prop>
								</obj>
								<obj name="PropertyObject" class="Genotype" version="4">
									<prop name="PropertyTypeName">EndPt Genotype</prop>
									<prop name="Position">0</prop>
									<prop name="IsDefault">1</prop>
									<prop name="ReadOnly">1</prop>
								</obj>
								<obj name="PropertyObject" class="GroupingSample" version="4">
									<prop name="PropertyTypeName">EndPt Sample Type</prop>
									<prop name="Position">0</prop>
									<prop name="IsDefault">0</prop>
									<prop name="GroupSampleType">mstUnknown</prop>
								</obj>
								<obj name="PropertyObject" class="SamplePrefLineStyle" version="4">
									<prop name="PropertyTypeName">Line Style</prop>
									<prop name="Position">0</prop>
									<prop name="IsDefault">0</prop>
									<prop name="LineStyle">psSolid</prop>
								</obj>
								<obj name="PropertyObject" class="GenSampleEditNotes" version="4">
									<prop name="PropertyTypeName">Notes</prop>
									<prop name="Position">0</prop>
									<prop name="IsDefault">1</prop>
								</obj>
								<obj name="PropertyObject" class="SamplePrefPointStyle" version="4">
									<prop name="PropertyTypeName">Point Style</prop>
									<prop name="Position">0</prop>
									<prop name="IsDefault">0</prop>
									<prop name="PointStyle">psNothing</prop>
								</obj>
								<obj name="PropertyObject" class="GenSampleEditPosition" version="4">
									<prop name="PropertyTypeName">Position</prop>
									<prop name="Position">0</prop>
									<prop name="IsDefault">1</prop>
								</obj>
								<obj name="PropertyObject" class="GenSampleEditReplicate" version="4">
									<prop name="PropertyTypeName">Replicate of</prop>
									<prop name="Position">0</prop>
									<prop name="IsDefault">0</prop>
									<prop name="ReplicateOf">0</prop>
								</obj>
								<obj name="PropertyObject" class="HTCSampleID" version="4">
									<prop name="PropertyTypeName">Sample ID</prop>
									<prop name="Position">0</prop>
									<prop name="IsDefault">1</prop>
								</obj>
								<obj name="PropertyObject" class="GenSampleEditName" version="4">
									<prop name="PropertyTypeName">Sample Name</prop>
									<prop name="Position">0</prop>
									<prop name="IsDefault">1</prop>
									<prop name="name">Sample 1</prop>
								</obj>
								<obj name="PropertyObject" class="HTCSamplePrepNotes" version="4">
									<prop name="PropertyTypeName">Sample Prep Notes</prop>
									<prop name="Position">0</prop>
									<prop name="IsDefault">1</prop>
								</obj>
								<obj name="PropertyObject" class="GenSampleEditSubset" version="4">
									<prop name="PropertyTypeName">Subsets</prop>
									<prop name="Position">0</prop>
									<prop name="IsDefault">1</prop>
								</obj>
								<obj name="PropertyObject" class="SamplePrefWidth" version="5">
									<prop name="PropertyTypeName">Width</prop>
									<prop name="Position">0</prop>
									<prop name="IsDefault">1</prop>
									<prop name="Width">1</prop>
								</obj>
							</list>
						</obj>
					</obj>
					<obj name="item" class="SamplePropInfo" version="1">
						<obj name="ChannelProperties" class="ChanPropList" version="2">
							<obj name="ChannelProperties" class="EMList" version="1">
								<list name="emlist" count="1">
									<obj name="item" class="PropertyList" version="1">
										<list name="emlist" count="12">
											<obj name="PropertyObject" class="RQSampleTargetProperty" version="4">
												<prop name="PropertyTypeName">Combined Sample and Target Type</prop>
												<prop name="Position">1</prop>
												<prop name="IsDefault">0</prop>
												<obj name="ChannelProp" class="ChannelProperty" version="1">
													<prop name="ChannelIdx">0</prop>
												</obj>
											</obj>
											<obj name="PropertyObject" class="QuantConcProperty" version="4">
												<prop name="PropertyTypeName">Concentration</prop>
												<prop name="Position">1</prop>
												<prop name="IsDefault">0</prop>
												<prop name="Concentration">1</prop>
												<obj name="ChannelProp" class="ChannelProperty" version="1">
													<prop name="ChannelIdx">0</prop>
												</obj>
												<prop name="ReadOnly">0</prop>
											</obj>
											<obj name="PropertyObject" class="QuantCpHighProp" version="4">
												<prop name="PropertyTypeName">Cp High</prop>
												<prop name="Position">1</prop>
												<prop name="IsDefault">1</prop>
												<prop name="CpRangeHigh">0</prop>
												<obj name="ChannelProp" class="ChannelProperty" version="1">
													<prop name="ChannelIdx">0</prop>
												</obj>
												<prop name="ReadOnly">0</prop>
											</obj>
											<obj name="PropertyObject" class="QuantCpLowProp" version="4">
												<prop name="PropertyTypeName">Cp Low</prop>
												<prop name="Position">1</prop>
												<prop name="IsDefault">1</prop>
												<prop name="CpRangeLow">0</prop>
												<obj name="ChannelProp" class="ChannelProperty" version="1">
													<prop name="ChannelIdx">0</prop>
												</obj>
												<prop name="ReadOnly">0</prop>
											</obj>
											<obj name="PropertyObject" class="RQEffProp" version="4">
												<prop name="PropertyTypeName">Efficiency</prop>
												<prop name="Position">1</prop>
												<prop name="IsDefault">1</prop>
												<prop name="Efficiency">2</prop>
												<obj name="ChannelProp" class="ChannelProperty" version="1">
													<prop name="ChannelIdx">0</prop>
												</obj>
											</obj>
											<obj name="PropertyObject" class="ChannelGenotype" version="4">
												<prop name="PropertyTypeName">Melt Geno Genotype</prop>
												<prop name="Position">1</prop>
												<prop name="IsDefault">1</prop>
												<prop name="ReadOnly">1</prop>
												<obj name="ChannelProp" class="ChannelProperty" version="1">
													<prop name="ChannelIdx">0</prop>
												</obj>
											</obj>
											<obj name="PropertyObject" class="GroupChannelTypeProp" version="4">
												<prop name="PropertyTypeName">Melt Geno Sample Type</prop>
												<prop name="Position">1</prop>
												<prop name="IsDefault">0</prop>
												<prop name="GroupSampleType">mstUnknown</prop>
												<obj name="ChannelProp" class="ChannelProperty" version="1">
													<prop name="ChannelIdx">0</prop>
												</obj>
											</obj>
											<obj name="PropertyObject" class="QuantSampleTypeProperty" version="4">
												<prop name="PropertyTypeName">Quantification Sample Type</prop>
												<prop name="Position">1</prop>
												<prop name="IsDefault">0</prop>
												<prop name="SampleType">qsStandard</prop>
												<obj name="ChannelProp" class="ChannelProperty" version="1">
													<prop name="ChannelIdx">0</prop>
												</obj>
											</obj>
											<obj name="PropertyObject" class="ChannelGenotype" version="4">
												<prop name="PropertyTypeName">Scanning Genotype</prop>
												<prop name="Position">1</prop>
												<prop name="IsDefault">1</prop>
												<prop name="ReadOnly">1</prop>
												<obj name="ChannelProp" class="ChannelProperty" version="1">
													<prop name="ChannelIdx">0</prop>
												</obj>
											</obj>
											<obj name="PropertyObject" class="GroupChannelTypeProp" version="4">
												<prop name="PropertyTypeName">Scanning Sample Type</prop>
												<prop name="Position">1</prop>
												<prop name="IsDefault">0</prop>
												<prop name="GroupSampleType">mstUnknown</prop>
												<obj name="ChannelProp" class="ChannelProperty" version="1">
													<prop name="ChannelIdx">0</prop>
												</obj>
											</obj>
											<obj name="PropertyObject" class="TargetName" version="4">
												<prop name="PropertyTypeName">Target Name</prop>
												<prop name="Position">1</prop>
												<prop name="IsDefault">1</prop>
												<obj name="ChannelProp" class="ChannelProperty" version="1">
													<prop name="ChannelIdx">0</prop>
												</obj>
											</obj>
											<obj name="PropertyObject" class="RQTargetProperty" version="4">
												<prop name="PropertyTypeName">Target Type</prop>
												<prop name="Position">1</prop>
												<prop name="IsDefault">0</prop>
												<prop name="TargetType">dtNone</prop>
												<obj name="ChannelProp" class="ChannelProperty" version="1">
													<prop name="ChannelIdx">0</prop>
												</obj>
											</obj>
										</list>
									</obj>
								</list>
							</obj>
						</obj>
						<prop name="ChannelPropertyCount">1</prop>
						<prop name="ContainerPosition">1</prop>
						<prop name="HasSampleProperties">1</prop>
						<obj name="SampleProperties" class="PropertyList" version="1">
							<list name="emlist" count="14">
								<obj name="PropertyObject" class="SamplePrefColor" version="4">
									<prop name="PropertyTypeName">Color</prop>
									<prop name="Position">1</prop>
									<prop name="IsDefault">0</prop>
									<prop name="Color">clRed</prop>
								</obj>
								<obj name="PropertyObject" class="DominantChannelProp" version="4">
									<prop name="PropertyTypeName">Dominant Channel</prop>
									<prop name="Position">1</prop>
									<prop name="IsDefault">0</prop>
									<prop name="DominantChannel">0</prop>
								</obj>
								<obj name="PropertyObject" class="Genotype" version="4">
									<prop name="PropertyTypeName">EndPt Genotype</prop>
									<prop name="Position">1</prop>
									<prop name="IsDefault">1</prop>
									<prop name="ReadOnly">1</prop>
								</obj>
								<obj name="PropertyObject" class="GroupingSample" version="4">
									<prop name="PropertyTypeName">EndPt Sample Type</prop>
									<prop name="Position">1</prop>
									<prop name="IsDefault">0</prop>
									<prop name="GroupSampleType">mstUnknown</prop>
								</obj>
								<obj name="PropertyObject" class="SamplePrefLineStyle" version="4">
									<prop name="PropertyTypeName">Line Style</prop>
									<prop name="Position">1</prop>
									<prop name="IsDefault">0</prop>
									<prop name="LineStyle">psSolid</prop>
								</obj>
								<obj name="PropertyObject" class="GenSampleEditNotes" version="4">
									<prop name="PropertyTypeName">Notes</prop>
									<prop name="Position">1</prop>
									<prop name="IsDefault">1</prop>
								</obj>
								<obj name="PropertyObject" class="SamplePrefPointStyle" version="4">
									<prop name="PropertyTypeName">Point Style</prop>
									<prop name="Position">1</prop>
									<prop name="IsDefault">0</prop>
									<prop name="PointStyle">psNothing</prop>
								</obj>
								<obj name="PropertyObject" class="GenSampleEditPosition" version="4">
									<prop name="PropertyTypeName">Position</prop>
									<prop name="Position">1</prop>
									<prop name="IsDefault">1</prop>
								</obj>
								<obj name="PropertyObject" class="GenSampleEditReplicate" version="4">
									<prop name="PropertyTypeName">Replicate of</prop>
									<prop name="Position">1</prop>
									<prop name="IsDefault">0</prop>
									<prop name="ReplicateOf">0</prop>
								</obj>
								<obj name="PropertyObject" class="HTCSampleID" version="4">
									<prop name="PropertyTypeName">Sample ID</prop>
									<prop name="Position">1</prop>
									<prop name="IsDefault">1</prop>
								</obj>
								<obj name="PropertyObject" class="GenSampleEditName" version="4">
									<prop name="PropertyTypeName">Sample Name</prop>
									<prop name="Position">1</prop>
									<prop name="IsDefault">1</prop>
									<prop name="name">Sample 1</prop>
								</obj>
								<obj name="PropertyObject" class="HTCSamplePrepNotes" version="4">
									<prop name="PropertyTypeName">Sample Prep Notes</prop>
									<prop name="Position">1</prop>
									<prop name="IsDefault">1</prop>
								</obj>
								<obj name="PropertyObject" class="GenSampleEditSubset" version="4">
									<prop name="PropertyTypeName">Subsets</prop>
									<prop name="Position">1</prop>
									<prop name="IsDefault">1</prop>
								</obj>
								<obj name="PropertyObject" class="SamplePrefWidth" version="5">
									<prop name="PropertyTypeName">Width</prop>
									<prop name="Position">1</prop>
									<prop name="IsDefault">1</prop>
									<prop name="Width">1</prop>
								</obj>
							</list>
						</obj>
					</obj>
					<obj name="item" class="SamplePropInfo" version="1">
						<obj name="ChannelProperties" class="ChanPropList" version="2">
							<obj name="ChannelProperties" class="EMList" version="1">
								<list name="emlist" count="1">
									<obj name="item" class="PropertyList" version="1">
										<list name="emlist" count="12">
											<obj name="PropertyObject" class="RQSampleTargetProperty" version="4">
												<prop name="PropertyTypeName">Combined Sample and Target Type</prop>
												<prop name="Position">2</prop>
												<prop name="IsDefault">0</prop>
												<obj name="ChannelProp" class="ChannelProperty" version="1">
													<prop name="ChannelIdx">0</prop>
												</obj>
											</obj>
											<obj name="PropertyObject" class="QuantConcProperty" version="4">
												<prop name="PropertyTypeName">Concentration</prop>
												<prop name="Position">2</prop>
												<prop name="IsDefault">0</prop>
												<prop name="Concentration">1</prop>
												<obj name="ChannelProp" class="ChannelProperty" version="1">
													<prop name="ChannelIdx">0</prop>
												</obj>
												<prop name="ReadOnly">0</prop>
											</obj>
											<obj name="PropertyObject" class="QuantCpHighProp" version="4">
												<prop name="PropertyTypeName">Cp High</prop>
												<prop name="Position">2</prop>
												<prop name="IsDefault">1</prop>
												<prop name="CpRangeHigh">0</prop>
												<obj name="ChannelProp" class="ChannelProperty" version="1">
													<prop name="ChannelIdx">0</prop>
												</obj>
												<prop name="ReadOnly">0</prop>
											</obj>
											<obj name="PropertyObject" class="QuantCpLowProp" version="4">
												<prop name="PropertyTypeName">Cp Low</prop>
												<prop name="Position">2</prop>
												<prop name="IsDefault">1</prop>
												<prop name="CpRangeLow">0</prop>
												<obj name="ChannelProp" class="ChannelProperty" version="1">
													<prop name="ChannelIdx">0</prop>
												</obj>
												<prop name="ReadOnly">0</prop>
											</obj>
											<obj name="PropertyObject" class="RQEffProp" version="4">
												<prop name="PropertyTypeName">Efficiency</prop>
												<prop name="Position">2</prop>
												<prop name="IsDefault">1</prop>
												<prop name="Efficiency">2</prop>
												<obj name="ChannelProp" class="ChannelProperty" version="1">
													<prop name="ChannelIdx">0</prop>
												</obj>
											</obj>
											<obj name="PropertyObject" class="ChannelGenotype" version="4">
												<prop name="PropertyTypeName">Melt Geno Genotype</prop>
												<prop name="Position">2</prop>
												<prop name="IsDefault">1</prop>
												<prop name="ReadOnly">1</prop>
												<obj name="ChannelProp" class="ChannelProperty" version="1">
													<prop name="ChannelIdx">0</prop>
												</obj>
											</obj>
											<obj name="PropertyObject" class="GroupChannelTypeProp" version="4">
												<prop name="PropertyTypeName">Melt Geno Sample Type</prop>
												<prop name="Position">2</prop>
												<prop name="IsDefault">0</prop>
												<prop name="GroupSampleType">mstUnknown</prop>
												<obj name="ChannelProp" class="ChannelProperty" version="1">
													<prop name="ChannelIdx">0</prop>
												</obj>
											</obj>
											<obj name="PropertyObject" class="QuantSampleTypeProperty" version="4">
												<prop name="PropertyTypeName">Quantification Sample Type</prop>
												<prop name="Position">2</prop>
												<prop name="IsDefault">0</prop>
												<prop name="SampleType">qsStandard</prop>
												<obj name="ChannelProp" class="ChannelProperty" version="1">
													<prop name="ChannelIdx">0</prop>
												</obj>
											</obj>
											<obj name="PropertyObject" class="ChannelGenotype" version="4">
												<prop name="PropertyTypeName">Scanning Genotype</prop>
												<prop name="Position">2</prop>
												<prop name="IsDefault">1</prop>
												<prop name="ReadOnly">1</prop>
												<obj name="ChannelProp" class="ChannelProperty" version="1">
													<prop name="ChannelIdx">0</prop>
												</obj>
											</obj>
											<obj name="PropertyObject" class="GroupChannelTypeProp" version="4">
												<prop name="PropertyTypeName">Scanning Sample Type</prop>
												<prop name="Position">2</prop>
												<prop name="IsDefault">0</prop>
												<prop name="GroupSampleType">mstUnknown</prop>
												<obj name="ChannelProp" class="ChannelProperty" version="1">
													<prop name="ChannelIdx">0</prop>
												</obj>
											</obj>
											<obj name="PropertyObject" class="TargetName" version="4">
												<prop name="PropertyTypeName">Target Name</prop>
												<prop name="Position">2</prop>
												<prop name="IsDefault">1</prop>
												<obj name="ChannelProp" class="ChannelProperty" version="1">
													<prop name="ChannelIdx">0</prop>
												</obj>
											</obj>
											<obj name="PropertyObject" class="RQTargetProperty" version="4">
												<prop name="PropertyTypeName">Target Type</prop>
												<prop name="Position">2</prop>
												<prop name="IsDefault">0</prop>
												<prop name="TargetType">dtNone</prop>
												<obj name="ChannelProp" class="ChannelProperty" version="1">
													<prop name="ChannelIdx">0</prop>
												</obj>
											</obj>
										</list>
									</obj>
								</list>
							</obj>
						</obj>
						<prop name="ChannelPropertyCount">1</prop>
						<prop name="ContainerPosition">2</prop>
						<prop name="HasSampleProperties">1</prop>
						<obj name="SampleProperties" class="PropertyList" version="1">
							<list name="emlist" count="14">
								<obj name="PropertyObject" class="SamplePrefColor" version="4">
									<prop name="PropertyTypeName">Color</prop>
									<prop name="Position">2</prop>
									<prop name="IsDefault">0</prop>
									<prop name="Color">$0030D700</prop>
								</obj>
								<obj name="PropertyObject" class="DominantChannelProp" version="4">
									<prop name="PropertyTypeName">Dominant Channel</prop>
									<prop name="Position">2</prop>
									<prop name="IsDefault">0</prop>
									<prop name="DominantChannel">0</prop>
								</obj>
								<obj name="PropertyObject" class="Genotype" version="4">
									<prop name="PropertyTypeName">EndPt Genotype</prop>
									<prop name="Position">2</prop>
									<prop name="IsDefault">1</prop>
									<prop name="ReadOnly">1</prop>
								</obj>
								<obj name="PropertyObject" class="GroupingSample" version="4">
									<prop name="PropertyTypeName">EndPt Sample Type</prop>
									<prop name="Position">2</prop>
									<prop name="IsDefault">0</prop>
									<prop name="GroupSampleType">mstUnknown</prop>
								</obj>
								<obj name="PropertyObject" class="SamplePrefLineStyle" version="4">
									<prop name="PropertyTypeName">Line Style</prop>
									<prop name="Position">2</prop>
									<prop name="IsDefault">0</prop>
									<prop name="LineStyle">psSolid</prop>
								</obj>
								<obj name="PropertyObject" class="GenSampleEditNotes" version="4">
									<prop name="PropertyTypeName">Notes</prop>
									<prop name="Position">2</prop>
									<prop name="IsDefault">1</prop>
								</obj>
								<obj name="PropertyObject" class="SamplePrefPointStyle" version="4">
									<prop name="PropertyTypeName">Point Style</prop>
									<prop name="Position">2</prop>
									<prop name="IsDefault">0</prop>
									<prop name="PointStyle">psNothing</prop>
								</obj>
								<obj name="PropertyObject" class="GenSampleEditPosition" version="4">
									<prop name="PropertyTypeName">Position</prop>
									<prop name="Position">2</prop>
									<prop name="IsDefault">1</prop>
								</obj>
								<obj name="PropertyObject" class="GenSampleEditReplicate" version="4">
									<prop name="PropertyTypeName">Replicate of</prop>
									<prop name="Position">2</prop>
									<prop name="IsDefault">0</prop>
									<prop name="ReplicateOf">0</prop>
								</obj>
								<obj name="PropertyObject" class="HTCSampleID" version="4">
									<prop name="PropertyTypeName">Sample ID</prop>
									<prop name="Position">2</prop>
									<prop name="IsDefault">1</prop>
								</obj>
								<obj name="PropertyObject" class="GenSampleEditName" version="4">
									<prop name="PropertyTypeName">Sample Name</prop>
									<prop name="Position">2</prop>
									<prop name="IsDefault">1</prop>
									<prop name="name">Sample 1</prop>
								</obj>
								<obj name="PropertyObject" class="HTCSamplePrepNotes" version="4">
									<prop name="PropertyTypeName">Sample Prep Notes</prop>
									<prop name="Position">2</prop>
									<prop name="IsDefault">1</prop>
								</obj>
								<obj name="PropertyObject" class="GenSampleEditSubset" version="4">
									<prop name="PropertyTypeName">Subsets</prop>
									<prop name="Position">2</prop>
									<prop name="IsDefault">1</prop>
								</obj>
								<obj name="PropertyObject" class="SamplePrefWidth" version="5">
									<prop name="PropertyTypeName">Width</prop>
									<prop name="Position">2</prop>
									<prop name="IsDefault">1</prop>
									<prop name="Width">1</prop>
								</obj>
							</list>
						</obj>
					</obj>
					<obj name="item" class="SamplePropInfo" version="1">
						<obj name="ChannelProperties" class="ChanPropList" version="2">
							<obj name="ChannelProperties" class="EMList" version="1">
								<list name="emlist" count="1">
									<obj name="item" class="PropertyList" version="1">
										<list name="emlist" count="12">
											<obj name="PropertyObject" class="RQSampleTargetProperty" version="4">
												<prop name="PropertyTypeName">Combined Sample and Target Type</prop>
												<prop name="Position">3</prop>
												<prop name="IsDefault">0</prop>
												<obj name="ChannelProp" class="ChannelProperty" version="1">
													<prop name="ChannelIdx">0</prop>
												</obj>
											</obj>
											<obj name="PropertyObject" class="QuantConcProperty" version="4">
												<prop name="PropertyTypeName">Concentration</prop>
												<prop name="Position">3</prop>
												<prop name="IsDefault">1</prop>
												<prop name="Concentration">0</prop>
												<obj name="ChannelProp" class="ChannelProperty" version="1">
													<prop name="ChannelIdx">0</prop>
												</obj>
												<prop name="ReadOnly">1</prop>
											</obj>
											<obj name="PropertyObject" class="QuantCpHighProp" version="4">
												<prop name="PropertyTypeName">Cp High</prop>
												<prop name="Position">3</prop>
												<prop name="IsDefault">1</prop>
												<prop name="CpRangeHigh">0</prop>
												<obj name="ChannelProp" class="ChannelProperty" version="1">
													<prop name="ChannelIdx">0</prop>
												</obj>
												<prop name="ReadOnly">1</prop>
											</obj>
											<obj name="PropertyObject" class="QuantCpLowProp" version="4">
												<prop name="PropertyTypeName">Cp Low</prop>
												<prop name="Position">3</prop>
												<prop name="IsDefault">1</prop>
												<prop name="CpRangeLow">0</prop>
												<obj name="ChannelProp" class="ChannelProperty" version="1">
													<prop name="ChannelIdx">0</prop>
												</obj>
												<prop name="ReadOnly">1</prop>
											</obj>
											<obj name="PropertyObject" class="RQEffProp" version="4">
												<prop name="PropertyTypeName">Efficiency</prop>
												<prop name="Position">3</prop>
												<prop name="IsDefault">1</prop>
												<prop name="Efficiency">2</prop>
												<obj name="ChannelProp" class="ChannelProperty" version="1">
													<prop name="ChannelIdx">0</prop>
												</obj>
											</obj>
											<obj name="PropertyObject" class="ChannelGenotype" version="4">
												<prop name="PropertyTypeName">Melt Geno Genotype</prop>
												<prop name="Position">3</prop>
												<prop name="IsDefault">1</prop>
												<prop name="ReadOnly">1</prop>
												<obj name="ChannelProp" class="ChannelProperty" version="1">
													<prop name="ChannelIdx">0</prop>
												</obj>
											</obj>
											<obj name="PropertyObject" class="GroupChannelTypeProp" version="4">
												<prop name="PropertyTypeName">Melt Geno Sample Type</prop>
												<prop name="Position">3</prop>
												<prop name="IsDefault">0</prop>
												<prop name="GroupSampleType">mstUnknown</prop>
												<obj name="ChannelProp" class="ChannelProperty" version="1">
													<prop name="ChannelIdx">0</prop>
												</obj>
											</obj>
											<obj name="PropertyObject" class="QuantSampleTypeProperty" version="4">
												<prop name="PropertyTypeName">Quantification Sample Type</prop>
												<prop name="Position">3</prop>
												<prop name="IsDefault">0</prop>
												<prop name="SampleType">qsUnknown</prop>
												<obj name="ChannelProp" class="ChannelProperty" version="1">
													<prop name="ChannelIdx">0</prop>
												</obj>
											</obj>
											<obj name="PropertyObject" class="ChannelGenotype" version="4">
												<prop name="PropertyTypeName">Scanning Genotype</prop>
												<prop name="Position">3</prop>
												<prop name="IsDefault">1</prop>
												<prop name="ReadOnly">1</prop>
												<obj name="ChannelProp" class="ChannelProperty" version="1">
													<prop name="ChannelIdx">0</prop>
												</obj>
											</obj>
											<obj name="PropertyObject" class="GroupChannelTypeProp" version="4">
												<prop name="PropertyTypeName">Scanning Sample Type</prop>
												<prop name="Position">3</prop>
												<prop name="IsDefault">0</prop>
												<prop name="GroupSampleType">mstUnknown</prop>
												<obj name="ChannelProp" class="ChannelProperty" version="1">
													<prop name="ChannelIdx">0</prop>
												</obj>
											</obj>
											<obj name="PropertyObject" class="TargetName" version="4">
												<prop name="PropertyTypeName">Target Name</prop>
												<prop name="Position">3</prop>
												<prop name="IsDefault">1</prop>
												<obj name="ChannelProp" class="ChannelProperty" version="1">
													<prop name="ChannelIdx">0</prop>
												</obj>
											</obj>
											<obj name="PropertyObject" class="RQTargetProperty" version="4">
												<prop name="PropertyTypeName">Target Type</prop>
												<prop name="Position">3</prop>
												<prop name="IsDefault">0</prop>
												<prop name="TargetType">dtNone</prop>
												<obj name="ChannelProp" class="ChannelProperty" version="1">
													<prop name="ChannelIdx">0</prop>
												</obj>
											</obj>
										</list>
									</obj>
								</list>
							</obj>
						</obj>
						<prop name="ChannelPropertyCount">1</prop>
						<prop name="ContainerPosition">3</prop>
						<prop name="HasSampleProperties">1</prop>
						<obj name="SampleProperties" class="PropertyList" version="1">
							<list name="emlist" count="14">
								<obj name="PropertyObject" class="SamplePrefColor" version="4">
									<prop name="PropertyTypeName">Color</prop>
									<prop name="Position">3</prop>
									<prop name="IsDefault">0</prop>
									<prop name="Color">clFuchsia</prop>
								</obj>
								<obj name="PropertyObject" class="DominantChannelProp" version="4">
									<prop name="PropertyTypeName">Dominant Channel</prop>
									<prop name="Position">3</prop>
									<prop name="IsDefault">0</prop>
									<prop name="DominantChannel">0</prop>
								</obj>
								<obj name="PropertyObject" class="Genotype" version="4">
									<prop name="PropertyTypeName">EndPt Genotype</prop>
									<prop name="Position">3</prop>
									<prop name="IsDefault">1</prop>
									<prop name="ReadOnly">1</prop>
								</obj>
								<obj name="PropertyObject" class="GroupingSample" version="4">
									<prop name="PropertyTypeName">EndPt Sample Type</prop>
									<prop name="Position">3</prop>
									<prop name="IsDefault">0</prop>
									<prop name="GroupSampleType">mstUnknown</prop>
								</obj>
								<obj name="PropertyObject" class="SamplePrefLineStyle" version="4">
									<prop name="PropertyTypeName">Line Style</prop>
									<prop name="Position">3</prop>
									<prop name="IsDefault">0</prop>
									<prop name="LineStyle">psSolid</prop>
								</obj>
								<obj name="PropertyObject" class="GenSampleEditNotes" version="4">
									<prop name="PropertyTypeName">Notes</prop>
									<prop name="Position">3</prop>
									<prop name="IsDefault">1</prop>
								</obj>
								<obj name="PropertyObject" class="SamplePrefPointStyle" version="4">
									<prop name="PropertyTypeName">Point Style</prop>
									<prop name="Position">3</prop>
									<prop name="IsDefault">0</prop>
									<prop name="PointStyle">psNothing</prop>
								</obj>
								<obj name="PropertyObject" class="GenSampleEditPosition" version="4">
									<prop name="PropertyTypeName">Position</prop>
									<prop name="Position">3</prop>
									<prop name="IsDefault">1</prop>
								</obj>
								<obj name="PropertyObject" class="GenSampleEditReplicate" version="4">
									<prop name="PropertyTypeName">Replicate of</prop>
									<prop name="Position">3</prop>
									<prop name="IsDefault">1</prop>
									<prop name="ReplicateOf">-1</prop>
								</obj>
								<obj name="PropertyObject" class="HTCSampleID" version="4">
									<prop name="PropertyTypeName">Sample ID</prop>
									<prop name="Position">3</prop>
									<prop name="IsDefault">1</prop>
								</obj>
								<obj name="PropertyObject" class="GenSampleEditName" version="4">
									<prop name="PropertyTypeName">Sample Name</prop>
									<prop name="Position">3</prop>
									<prop name="IsDefault">1</prop>
									<prop name="name">Sample 4</prop>
								</obj>
								<obj name="PropertyObject" class="HTCSamplePrepNotes" version="4">
									<prop name="PropertyTypeName">Sample Prep Notes</prop>
									<prop name="Position">3</prop>
									<prop name="IsDefault">1</prop>
								</obj>
								<obj name="PropertyObject" class="GenSampleEditSubset" version="4">
									<prop name="PropertyTypeName">Subsets</prop>
									<prop name="Position">3</prop>
									<prop name="IsDefault">1</prop>
								</obj>
								<obj name="PropertyObject" class="SamplePrefWidth" version="5">
									<prop name="PropertyTypeName">Width</prop>
									<prop name="Position">3</prop>
									<prop name="IsDefault">1</prop>
									<prop name="Width">1</prop>
								</obj>
							</list>
						</obj>
					</obj>
					<obj name="item" class="SamplePropInfo" version="1">
						<obj name="ChannelProperties" class="ChanPropList" version="2">
							<obj name="ChannelProperties" class="EMList" version="1">
								<list name="emlist" count="1">
									<obj name="item" class="PropertyList" version="1">
										<list name="emlist" count="12">
											<obj name="PropertyObject" class="RQSampleTargetProperty" version="4">
												<prop name="PropertyTypeName">Combined Sample and Target Type</prop>
												<prop name="Position">4</prop>
												<prop name="IsDefault">0</prop>
												<obj name="ChannelProp" class="ChannelProperty" version="1">
													<prop name="ChannelIdx">0</prop>
												</obj>
											</obj>
											<obj name="PropertyObject" class="QuantConcProperty" version="4">
												<prop name="PropertyTypeName">Concentration</prop>
												<prop name="Position">4</prop>
												<prop name="IsDefault">1</prop>
												<prop name="Concentration">0</prop>
												<obj name="ChannelProp" class="ChannelProperty" version="1">
													<prop name="ChannelIdx">0</prop>
												</obj>
												<prop name="ReadOnly">1</prop>
											</obj>
											<obj name="PropertyObject" class="QuantCpHighProp" version="4">
												<prop name="PropertyTypeName">Cp High</prop>
												<prop name="Position">4</prop>
												<prop name="IsDefault">1</prop>
												<prop name="CpRangeHigh">0</prop>
												<obj name="ChannelProp" class="ChannelProperty" version="1">
													<prop name="ChannelIdx">0</prop>
												</obj>
												<prop name="ReadOnly">1</prop>
											</obj>
											<obj name="PropertyObject" class="QuantCpLowProp" version="4">
												<prop name="PropertyTypeName">Cp Low</prop>
												<prop name="Position">4</prop>
												<prop name="IsDefault">1</prop>
												<prop name="CpRangeLow">0</prop>
												<obj name="ChannelProp" class="ChannelProperty" version="1">
													<prop name="ChannelIdx">0</prop>
												</obj>
												<prop name="ReadOnly">1</prop>
											</obj>
											<obj name="PropertyObject" class="RQEffProp" version="4">
												<prop name="PropertyTypeName">Efficiency</prop>
												<prop name="Position">4</prop>
												<prop name="IsDefault">1</prop>
												<prop name="Efficiency">2</prop>
												<obj name="ChannelProp" class="ChannelProperty" version="1">
													<prop name="ChannelIdx">0</prop>
												</obj>
											</obj>
											<obj name="PropertyObject" class="ChannelGenotype" version="4">
												<prop name="PropertyTypeName">Melt Geno Genotype</prop>
												<prop name="Position">4</prop>
												<prop name="IsDefault">1</prop>
												<prop name="ReadOnly">1</prop>
												<obj name="ChannelProp" class="ChannelProperty" version="1">
													<prop name="ChannelIdx">0</prop>
												</obj>
											</obj>
											<obj name="PropertyObject" class="GroupChannelTypeProp" version="4">
												<prop name="PropertyTypeName">Melt Geno Sample Type</prop>
												<prop name="Position">4</prop>
												<prop name="IsDefault">0</prop>
												<prop name="GroupSampleType">mstUnknown</prop>
												<obj name="ChannelProp" class="ChannelProperty" version="1">
													<prop name="ChannelIdx">0</prop>
												</obj>
											</obj>
											<obj name="PropertyObject" class="QuantSampleTypeProperty" version="4">
												<prop name="PropertyTypeName">Quantification Sample Type</prop>
												<prop name="Position">4</prop>
												<prop name="IsDefault">0</prop>
												<prop name="SampleType">qsUnknown</prop>
												<obj name="ChannelProp" class="ChannelProperty" version="1">
													<prop name="ChannelIdx">0</prop>
												</obj>
											</obj>
											<obj name="PropertyObject" class="ChannelGenotype" version="4">
												<prop name="PropertyTypeName">Scanning Genotype</prop>
												<prop name="Position">4</prop>
												<prop name="IsDefault">1</prop>
												<prop name="ReadOnly">1</prop>
												<obj name="ChannelProp" class="ChannelProperty" version="1">
													<prop name="ChannelIdx">0</prop>
												</obj>
											</obj>
											<obj name="PropertyObject" class="GroupChannelTypeProp" version="4">
												<prop name="PropertyTypeName">Scanning Sample Type</prop>
												<prop name="Position">4</prop>
												<prop name="IsDefault">0</prop>
												<prop name="GroupSampleType">mstUnknown</prop>
												<obj name="ChannelProp" class="ChannelProperty" version="1">
													<prop name="ChannelIdx">0</prop>
												</obj>
											</obj>
											<obj name="PropertyObject" class="TargetName" version="4">
												<prop name="PropertyTypeName">Target Name</prop>
												<prop name="Position">4</prop>
												<prop name="IsDefault">1</prop>
												<obj name="ChannelProp" class="ChannelProperty" version="1">
													<prop name="ChannelIdx">0</prop>
												</obj>
											</obj>
											<obj name="PropertyObject" class="RQTargetProperty" version="4">
												<prop name="PropertyTypeName">Target Type</prop>
												<prop name="Position">4</prop>
												<prop name="IsDefault">0</prop>
												<prop name="TargetType">dtNone</prop>
												<obj name="ChannelProp" class="ChannelProperty" version="1">
													<prop name="ChannelIdx">0</prop>
												</obj>
											</obj>
										</list>
									</obj>
								</list>
							</obj>
						</obj>
						<prop name="ChannelPropertyCount">1</prop>
						<prop name="ContainerPosition">4</prop>
						<prop name="HasSampleProperties">1</prop>
						<obj name="SampleProperties" class="PropertyList" version="1">
							<list name="emlist" count="14">
								<obj name="PropertyObject" class="SamplePrefColor" version="4">
									<prop name="PropertyTypeName">Color</prop>
									<prop name="Position">4</prop>
									<prop name="IsDefault">0</prop>
									<prop name="Color">clGray</prop>
								</obj>
								<obj name="PropertyObject" class="DominantChannelProp" version="4">
									<prop name="PropertyTypeName">Dominant Channel</prop>
									<prop name="Position">4</prop>
									<prop name="IsDefault">0</prop>
									<prop name="DominantChannel">0</prop>
								</obj>
								<obj name="PropertyObject" class="Genotype" version="4">
									<prop name="PropertyTypeName">EndPt Genotype</prop>
									<prop name="Position">4</prop>
									<prop name="IsDefault">1</prop>
									<prop name="ReadOnly">1</prop>
								</obj>
								<obj name="PropertyObject" class="GroupingSample" version="4">
									<prop name="PropertyTypeName">EndPt Sample Type</prop>
									<prop name="Position">4</prop>
									<prop name="IsDefault">0</prop>
									<prop name="GroupSampleType">mstUnknown</prop>
								</obj>
								<obj name="PropertyObject" class="SamplePrefLineStyle" version="4">
									<prop name="PropertyTypeName">Line Style</prop>
									<prop name="Position">4</prop>
									<prop name="IsDefault">0</prop>
									<prop name="LineStyle">psSolid</prop>
								</obj>
								<obj name="PropertyObject" class="GenSampleEditNotes" version="4">
									<prop name="PropertyTypeName">Notes</prop>
									<prop name="Position">4</prop>
									<prop name="IsDefault">1</prop>
								</obj>
								<obj name="PropertyObject" class="SamplePrefPointStyle" version="4">
									<prop name="PropertyTypeName">Point Style</prop>
									<prop name="Position">4</prop>
									<prop name="IsDefault">0</prop>
									<prop name="PointStyle">psNothing</prop>
								</obj>
								<obj name="PropertyObject" class="GenSampleEditPosition" version="4">
									<prop name="PropertyTypeName">Position</prop>
									<prop name="Position">4</prop>
									<prop name="IsDefault">1</prop>
								</obj>
								<obj name="PropertyObject" class="GenSampleEditReplicate" version="4">
									<prop name="PropertyTypeName">Replicate of</prop>
									<prop name="Position">4</prop>
									<prop name="IsDefault">1</prop>
									<prop name="ReplicateOf">-1</prop>
								</obj>
								<obj name="PropertyObject" class="HTCSampleID" version="4">
									<prop name="PropertyTypeName">Sample ID</prop>
									<prop name="Position">4</prop>
									<prop name="IsDefault">1</prop>
								</obj>
								<obj name="PropertyObject" class="GenSampleEditName" version="4">
									<prop name="PropertyTypeName">Sample Name</prop>
									<prop name="Position">4</prop>
									<prop name="IsDefault">1</prop>
									<prop name="name">Sample 5</prop>
								</obj>
								<obj name="PropertyObject" class="HTCSamplePrepNotes" version="4">
									<prop name="PropertyTypeName">Sample Prep Notes</prop>
									<prop name="Position">4</prop>
									<prop name="IsDefault">1</prop>
								</obj>
								<obj name="PropertyObject" class="GenSampleEditSubset" version="4">
									<prop name="PropertyTypeName">Subsets</prop>
									<prop name="Position">4</prop>
									<prop name="IsDefault">1</prop>
								</obj>
								<obj name="PropertyObject" class="SamplePrefWidth" version="5">
									<prop name="PropertyTypeName">Width</prop>
									<prop name="Position">4</prop>
									<prop name="IsDefault">1</prop>
									<prop name="Width">1</prop>
								</obj>
							</list>
						</obj>
					</obj>
					<obj name="item" class="SamplePropInfo" version="1">
						<obj name="ChannelProperties" class="ChanPropList" version="2">
							<obj name="ChannelProperties" class="EMList" version="1">
								<list name="emlist" count="1">
									<obj name="item" class="PropertyList" version="1">
										<list name="emlist" count="12">
											<obj name="PropertyObject" class="RQSampleTargetProperty" version="4">
												<prop name="PropertyTypeName">Combined Sample and Target Type</prop>
												<prop name="Position">5</prop>
												<prop name="IsDefault">0</prop>
												<obj name="ChannelProp" class="ChannelProperty" version="1">
													<prop name="ChannelIdx">0</prop>
												</obj>
											</obj>
											<obj name="PropertyObject" class="QuantConcProperty" version="4">
												<prop name="PropertyTypeName">Concentration</prop>
												<prop name="Position">5</prop>
												<prop name="IsDefault">1</prop>
												<prop name="Concentration">0</prop>
												<obj name="ChannelProp" class="ChannelProperty" version="1">
													<prop name="ChannelIdx">0</prop>
												</obj>
												<prop name="ReadOnly">1</prop>
											</obj>
											<obj name="PropertyObject" class="QuantCpHighProp" version="4">
												<prop name="PropertyTypeName">Cp High</prop>
												<prop name="Position">5</prop>
												<prop name="IsDefault">1</prop>
												<prop name="CpRangeHigh">0</prop>
												<obj name="ChannelProp" class="ChannelProperty" version="1">
													<prop name="ChannelIdx">0</prop>
												</obj>
												<prop name="ReadOnly">1</prop>
											</obj>
											<obj name="PropertyObject" class="QuantCpLowProp" version="4">
												<prop name="PropertyTypeName">Cp Low</prop>
												<prop name="Position">5</prop>
												<prop name="IsDefault">1</prop>
												<prop name="CpRangeLow">0</prop>
												<obj name="ChannelProp" class="ChannelProperty" version="1">
													<prop name="ChannelIdx">0</prop>
												</obj>
												<prop name="ReadOnly">1</prop>
											</obj>
											<obj name="PropertyObject" class="RQEffProp" version="4">
												<prop name="PropertyTypeName">Efficiency</prop>
												<prop name="Position">5</prop>
												<prop name="IsDefault">1</prop>
												<prop name="Efficiency">2</prop>
												<obj name="ChannelProp" class="ChannelProperty" version="1">
													<prop name="ChannelIdx">0</prop>
												</obj>
											</obj>
											<obj name="PropertyObject" class="ChannelGenotype" version="4">
												<prop name="PropertyTypeName">Melt Geno Genotype</prop>
												<prop name="Position">5</prop>
												<prop name="IsDefault">1</prop>
												<prop name="ReadOnly">1</prop>
												<obj name="ChannelProp" class="ChannelProperty" version="1">
													<prop name="ChannelIdx">0</prop>
												</obj>
											</obj>
											<obj name="PropertyObject" class="GroupChannelTypeProp" version="4">
												<prop name="PropertyTypeName">Melt Geno Sample Type</prop>
												<prop name="Position">5</prop>
												<prop name="IsDefault">0</prop>
												<prop name="GroupSampleType">mstUnknown</prop>
												<obj name="ChannelProp" class="ChannelProperty" version="1">
													<prop name="ChannelIdx">0</prop>
												</obj>
											</obj>
											<obj name="PropertyObject" class="QuantSampleTypeProperty" version="4">
												<prop name="PropertyTypeName">Quantification Sample Type</prop>
												<prop name="Position">5</prop>
												<prop name="IsDefault">0</prop>
												<prop name="SampleType">qsUnknown</prop>
												<obj name="ChannelProp" class="ChannelProperty" version="1">
													<prop name="ChannelIdx">0</prop>
												</obj>
											</obj>
											<obj name="PropertyObject" class="ChannelGenotype" version="4">
												<prop name="PropertyTypeName">Scanning Genotype</prop>
												<prop name="Position">5</prop>
												<prop name="IsDefault">1</prop>
												<prop name="ReadOnly">1</prop>
												<obj name="ChannelProp" class="ChannelProperty" version="1">
													<prop name="ChannelIdx">0</prop>
												</obj>
											</obj>
											<obj name="PropertyObject" class="GroupChannelTypeProp" version="4">
												<prop name="PropertyTypeName">Scanning Sample Type</prop>
												<prop name="Position">5</prop>
												<prop name="IsDefault">0</prop>
												<prop name="GroupSampleType">mstUnknown</prop>
												<obj name="ChannelProp" class="ChannelProperty" version="1">
													<prop name="ChannelIdx">0</prop>
												</obj>
											</obj>
											<obj name="PropertyObject" class="TargetName" version="4">
												<prop name="PropertyTypeName">Target Name</prop>
												<prop name="Position">5</prop>
												<prop name="IsDefault">1</prop>
												<obj name="ChannelProp" class="ChannelProperty" version="1">
													<prop name="ChannelIdx">0</prop>
												</obj>
											</obj>
											<obj name="PropertyObject" class="RQTargetProperty" version="4">
												<prop name="PropertyTypeName">Target Type</prop>
												<prop name="Position">5</prop>
												<prop name="IsDefault">0</prop>
												<prop name="TargetType">dtNone</prop>
												<obj name="ChannelProp" class="ChannelProperty" version="1">
													<prop name="ChannelIdx">0</prop>
												</obj>
											</obj>
										</list>
									</obj>
								</list>
							</obj>
						</obj>
						<prop name="ChannelPropertyCount">1</prop>
						<prop name="ContainerPosition">5</prop>
						<prop name="HasSampleProperties">1</prop>
						<obj name="SampleProperties" class="PropertyList" version="1">
							<list name="emlist" count="14">
								<obj name="PropertyObject" class="SamplePrefColor" version="4">
									<prop name="PropertyTypeName">Color</prop>
									<prop name="Position">5</prop>
									<prop name="IsDefault">0</prop>
									<prop name="Color">$0012D7FA</prop>
								</obj>
								<obj name="PropertyObject" class="DominantChannelProp" version="4">
									<prop name="PropertyTypeName">Dominant Channel</prop>
									<prop name="Position">5</prop>
									<prop name="IsDefault">0</prop>
									<prop name="DominantChannel">0</prop>
								</obj>
								<obj name="PropertyObject" class="Genotype" version="4">
									<prop name="PropertyTypeName">EndPt Genotype</prop>
									<prop name="Position">5</prop>
									<prop name="IsDefault">1</prop>
									<prop name="ReadOnly">1</prop>
								</obj>
								<obj name="PropertyObject" class="GroupingSample" version="4">
									<prop name="PropertyTypeName">EndPt Sample Type</prop>
									<prop name="Position">5</prop>
									<prop name="IsDefault">0</prop>
									<prop name="GroupSampleType">mstUnknown</prop>
								</obj>
								<obj name="PropertyObject" class="SamplePrefLineStyle" version="4">
									<prop name="PropertyTypeName">Line Style</prop>
									<prop name="Position">5</prop>
									<prop name="IsDefault">0</prop>
									<prop name="LineStyle">psSolid</prop>
								</obj>
								<obj name="PropertyObject" class="GenSampleEditNotes" version="4">
									<prop name="PropertyTypeName">Notes</prop>
									<prop name="Position">5</prop>
									<prop name="IsDefault">1</prop>
								</obj>
								<obj name="PropertyObject" class="SamplePrefPointStyle" version="4">
									<prop name="PropertyTypeName">Point Style</prop>
									<prop name="Position">5</prop>
									<prop name="IsDefault">0</prop>
									<prop name="PointStyle">psNothing</prop>
								</obj>
								<obj name="PropertyObject" class="GenSampleEditPosition" version="4">
									<prop name="PropertyTypeName">Position</prop>
									<prop name="Position">5</prop>
									<prop name="IsDefault">1</prop>
								</obj>
								<obj name="PropertyObject" class="GenSampleEditReplicate" version="4">
									<prop name="PropertyTypeName">Replicate of</prop>
									<prop name="Position">5</prop>
									<prop name="IsDefault">1</prop>
									<prop name="ReplicateOf">-1</prop>
								</obj>
								<obj name="PropertyObject" class="HTCSampleID" version="4">
									<prop name="PropertyTypeName">Sample ID</prop>
									<prop name="Position">5</prop>
									<prop name="IsDefault">1</prop>
								</obj>
								<obj name="PropertyObject" class="GenSampleEditName" version="4">
									<prop name="PropertyTypeName">Sample Name</prop>
									<prop name="Position">5</prop>
									<prop name="IsDefault">1</prop>
									<prop name="name">Sample 6</prop>
								</obj>
								<obj name="PropertyObject" class="HTCSamplePrepNotes" version="4">
									<prop name="PropertyTypeName">Sample Prep Notes</prop>
									<prop name="Position">5</prop>
									<prop name="IsDefault">1</prop>
								</obj>
								<obj name="PropertyObject" class="GenSampleEditSubset" version="4">
									<prop name="PropertyTypeName">Subsets</prop>
									<prop name="Position">5</prop>
									<prop name="IsDefault">1</prop>
								</obj>
								<obj name="PropertyObject" class="SamplePrefWidth" version="5">
									<prop name="PropertyTypeName">Width</prop>
									<prop name="Position">5</prop>
									<prop name="IsDefault">1</prop>
									<prop name="Width">1</prop>
								</obj>
							</list>
						</obj>
					</obj>
					<obj name="item" class="SamplePropInfo" version="1">
						<obj name="ChannelProperties" class="ChanPropList" version="2">
							<obj name="ChannelProperties" class="EMList" version="1">
								<list name="emlist" count="1">
									<obj name="item" class="PropertyList" version="1">
										<list name="emlist" count="12">
											<obj name="PropertyObject" class="RQSampleTargetProperty" version="4">
												<prop name="PropertyTypeName">Combined Sample and Target Type</prop>
												<prop name="Position">6</prop>
												<prop name="IsDefault">0</prop>
												<obj name="ChannelProp" class="ChannelProperty" version="1">
													<prop name="ChannelIdx">0</prop>
												</obj>
											</obj>
											<obj name="PropertyObject" class="QuantConcProperty" version="4">
												<prop name="PropertyTypeName">Concentration</prop>
												<prop name="Position">6</prop>
												<prop name="IsDefault">1</prop>
												<prop name="Concentration">0</prop>
												<obj name="ChannelProp" class="ChannelProperty" version="1">
													<prop name="ChannelIdx">0</prop>
												</obj>
												<prop name="ReadOnly">1</prop>
											</obj>
											<obj name="PropertyObject" class="QuantCpHighProp" version="4">
												<prop name="PropertyTypeName">Cp High</prop>
												<prop name="Position">6</prop>
												<prop name="IsDefault">1</prop>
												<prop name="CpRangeHigh">0</prop>
												<obj name="ChannelProp" class="ChannelProperty" version="1">
													<prop name="ChannelIdx">0</prop>
												</obj>
												<prop name="ReadOnly">1</prop>
											</obj>
											<obj name="PropertyObject" class="QuantCpLowProp" version="4">
												<prop name="PropertyTypeName">Cp Low</prop>
												<prop name="Position">6</prop>
												<prop name="IsDefault">1</prop>
												<prop name="CpRangeLow">0</prop>
												<obj name="ChannelProp" class="ChannelProperty" version="1">
													<prop name="ChannelIdx">0</prop>
												</obj>
												<prop name="ReadOnly">1</prop>
											</obj>
											<obj name="PropertyObject" class="RQEffProp" version="4">
												<prop name="PropertyTypeName">Efficiency</prop>
												<prop name="Position">6</prop>
												<prop name="IsDefault">1</prop>
												<prop name="Efficiency">2</prop>
												<obj name="ChannelProp" class="ChannelProperty" version="1">
													<prop name="ChannelIdx">0</prop>
												</obj>
											</obj>
											<obj name="PropertyObject" class="ChannelGenotype" version="4">
												<prop name="PropertyTypeName">Melt Geno Genotype</prop>
												<prop name="Position">6</prop>
												<prop name="IsDefault">1</prop>
												<prop name="ReadOnly">1</prop>
												<obj name="ChannelProp" class="ChannelProperty" version="1">
													<prop name="ChannelIdx">0</prop>
												</obj>
											</obj>
											<obj name="PropertyObject" class="GroupChannelTypeProp" version="4">
												<prop name="PropertyTypeName">Melt Geno Sample Type</prop>
												<prop name="Position">6</prop>
												<prop name="IsDefault">0</prop>
												<prop name="GroupSampleType">mstUnknown</prop>
												<obj name="ChannelProp" class="ChannelProperty" version="1">
													<prop name="ChannelIdx">0</prop>
												</obj>
											</obj>
											<obj name="PropertyObject" class="QuantSampleTypeProperty" version="4">
												<prop name="PropertyTypeName">Quantification Sample Type</prop>
												<prop name="Position">6</prop>
												<prop name="IsDefault">0</prop>
												<prop name="SampleType">qsUnknown</prop>
												<obj name="ChannelProp" class="ChannelProperty" version="1">
													<prop name="ChannelIdx">0</prop>
												</obj>
											</obj>
											<obj name="PropertyObject" class="ChannelGenotype" version="4">
												<prop name="PropertyTypeName">Scanning Genotype</prop>
												<prop name="Position">6</prop>
												<prop name="IsDefault">1</prop>
												<prop name="ReadOnly">1</prop>
												<obj name="ChannelProp" class="ChannelProperty" version="1">
													<prop name="ChannelIdx">0</prop>
												</obj>
											</obj>
											<obj name="PropertyObject" class="GroupChannelTypeProp" version="4">
												<prop name="PropertyTypeName">Scanning Sample Type</prop>
												<prop name="Position">6</prop>
												<prop name="IsDefault">0</prop>
												<prop name="GroupSampleType">mstUnknown</prop>
												<obj name="ChannelProp" class="ChannelProperty" version="1">
													<prop name="ChannelIdx">0</prop>
												</obj>
											</obj>
											<obj name="PropertyObject" class="TargetName" version="4">
												<prop name="PropertyTypeName">Target Name</prop>
												<prop name="Position">6</prop>
												<prop name="IsDefault">1</prop>
												<obj name="ChannelProp" class="ChannelProperty" version="1">
													<prop name="ChannelIdx">0</prop>
												</obj>
											</obj>
											<obj name="PropertyObject" class="RQTargetProperty" version="4">
												<prop name="PropertyTypeName">Target Type</prop>
												<prop name="Position">6</prop>
												<prop name="IsDefault">0</prop>
												<prop name="TargetType">dtNone</prop>
												<obj name="ChannelProp" class="ChannelProperty" version="1">
													<prop name="ChannelIdx">0</prop>
												</obj>
											</obj>
										</list>
									</obj>
								</list>
							</obj>
						</obj>
						<prop name="ChannelPropertyCount">1</prop>
						<prop name="ContainerPosition">6</prop>
						<prop name="HasSampleProperties">1</prop>
						<obj name="SampleProperties" class="PropertyList" version="1">
							<list name="emlist" count="14">
								<obj name="PropertyObject" class="SamplePrefColor" version="4">
									<prop name="PropertyTypeName">Color</prop>
									<prop name="Position">6</prop>
									<prop name="IsDefault">0</prop>
									<prop name="Color">$00000097</prop>
								</obj>
								<obj name="PropertyObject" class="DominantChannelProp" version="4">
									<prop name="PropertyTypeName">Dominant Channel</prop>
									<prop name="Position">6</prop>
									<prop name="IsDefault">0</prop>
									<prop name="DominantChannel">0</prop>
								</obj>
								<obj name="PropertyObject" class="Genotype" version="4">
									<prop name="PropertyTypeName">EndPt Genotype</prop>
									<prop name="Position">6</prop>
									<prop name="IsDefault">1</prop>
									<prop name="ReadOnly">1</prop>
								</obj>
								<obj name="PropertyObject" class="GroupingSample" version="4">
									<prop name="PropertyTypeName">EndPt Sample Type</prop>
									<prop name="Position">6</prop>
									<prop name="IsDefault">0</prop>
									<prop name="GroupSampleType">mstUnknown</prop>
								</obj>
								<obj name="PropertyObject" class="SamplePrefLineStyle" version="4">
									<prop name="PropertyTypeName">Line Style</prop>
									<prop name="Position">6</prop>
									<prop name="IsDefault">0</prop>
									<prop name="LineStyle">psSolid</prop>
								</obj>
								<obj name="PropertyObject" class="GenSampleEditNotes" version="4">
									<prop name="PropertyTypeName">Notes</prop>
									<prop name="Position">6</prop>
									<prop name="IsDefault">1</prop>
								</obj>
								<obj name="PropertyObject" class="SamplePrefPointStyle" version="4">
									<prop name="PropertyTypeName">Point Style</prop>
									<prop name="Position">6</prop>
									<prop name="IsDefault">0</prop>
									<prop name="PointStyle">psNothing</prop>
								</obj>
								<obj name="PropertyObject" class="GenSampleEditPosition" version="4">
									<prop name="PropertyTypeName">Position</prop>
									<prop name="Position">6</prop>
									<prop name="IsDefault">1</prop>
								</obj>
								<obj name="PropertyObject" class="GenSampleEditReplicate" version="4">
									<prop name="PropertyTypeName">Replicate of</prop>
									<prop name="Position">6</prop>
									<prop name="IsDefault">1</prop>
									<prop name="ReplicateOf">-1</prop>
								</obj>
								<obj name="PropertyObject" class="HTCSampleID" version="4">
									<prop name="PropertyTypeName">Sample ID</prop>
									<prop name="Position">6</prop>
									<prop name="IsDefault">1</prop>
								</obj>
								<obj name="PropertyObject" class="GenSampleEditName" version="4">
									<prop name="PropertyTypeName">Sample Name</prop>
									<prop name="Position">6</prop>
									<prop name="IsDefault">1</prop>
									<prop name="name">Sample 7</prop>
								</obj>
								<obj name="PropertyObject" class="HTCSamplePrepNotes" version="4">
									<prop name="PropertyTypeName">Sample Prep Notes</prop>
									<prop name="Position">6</prop>
									<prop name="IsDefault">1</prop>
								</obj>
								<obj name="PropertyObject" class="GenSampleEditSubset" version="4">
									<prop name="PropertyTypeName">Subsets</prop>
									<prop name="Position">6</prop>
									<prop name="IsDefault">1</prop>
								</obj>
								<obj name="PropertyObject" class="SamplePrefWidth" version="5">
									<prop name="PropertyTypeName">Width</prop>
									<prop name="Position">6</prop>
									<prop name="IsDefault">1</prop>
									<prop name="Width">1</prop>
								</obj>
							</list>
						</obj>
					</obj>
					<obj name="item" class="SamplePropInfo" version="1">
						<obj name="ChannelProperties" class="ChanPropList" version="2">
							<obj name="ChannelProperties" class="EMList" version="1">
								<list name="emlist" count="1">
									<obj name="item" class="PropertyList" version="1">
										<list name="emlist" count="12">
											<obj name="PropertyObject" class="RQSampleTargetProperty" version="4">
												<prop name="PropertyTypeName">Combined Sample and Target Type</prop>
												<prop name="Position">7</prop>
												<prop name="IsDefault">0</prop>
												<obj name="ChannelProp" class="ChannelProperty" version="1">
													<prop name="ChannelIdx">0</prop>
												</obj>
											</obj>
											<obj name="PropertyObject" class="QuantConcProperty" version="4">
												<prop name="PropertyTypeName">Concentration</prop>
												<prop name="Position">7</prop>
												<prop name="IsDefault">1</prop>
												<prop name="Concentration">0</prop>
												<obj name="ChannelProp" class="ChannelProperty" version="1">
													<prop name="ChannelIdx">0</prop>
												</obj>
												<prop name="ReadOnly">1</prop>
											</obj>
											<obj name="PropertyObject" class="QuantCpHighProp" version="4">
												<prop name="PropertyTypeName">Cp High</prop>
												<prop name="Position">7</prop>
												<prop name="IsDefault">1</prop>
												<prop name="CpRangeHigh">0</prop>
												<obj name="ChannelProp" class="ChannelProperty" version="1">
													<prop name="ChannelIdx">0</prop>
												</obj>
												<prop name="ReadOnly">1</prop>
											</obj>
											<obj name="PropertyObject" class="QuantCpLowProp" version="4">
												<prop name="PropertyTypeName">Cp Low</prop>
												<prop name="Position">7</prop>
												<prop name="IsDefault">1</prop>
												<prop name="CpRangeLow">0</prop>
												<obj name="ChannelProp" class="ChannelProperty" version="1">
													<prop name="ChannelIdx">0</prop>
												</obj>
												<prop name="ReadOnly">1</prop>
											</obj>
											<obj name="PropertyObject" class="RQEffProp" version="4">
												<prop name="PropertyTypeName">Efficiency</prop>
												<prop name="Position">7</prop>
												<prop name="IsDefault">1</prop>
												<prop name="Efficiency">2</prop>
												<obj name="ChannelProp" class="ChannelProperty" version="1">
													<prop name="ChannelIdx">0</prop>
												</obj>
											</obj>
											<obj name="PropertyObject" class="ChannelGenotype" version="4">
												<prop name="PropertyTypeName">Melt Geno Genotype</prop>
												<prop name="Position">7</prop>
												<prop name="IsDefault">1</prop>
												<prop name="ReadOnly">1</prop>
												<obj name="ChannelProp" class="ChannelProperty" version="1">
													<prop name="ChannelIdx">0</prop>
												</obj>
											</obj>
											<obj name="PropertyObject" class="GroupChannelTypeProp" version="4">
												<prop name="PropertyTypeName">Melt Geno Sample Type</prop>
												<prop name="Position">7</prop>
												<prop name="IsDefault">0</prop>
												<prop name="GroupSampleType">mstUnknown</prop>
												<obj name="ChannelProp" class="ChannelProperty" version="1">
													<prop name="ChannelIdx">0</prop>
												</obj>
											</obj>
											<obj name="PropertyObject" class="QuantSampleTypeProperty" version="4">
												<prop name="PropertyTypeName">Quantification Sample Type</prop>
												<prop name="Position">7</prop>
												<prop name="IsDefault">0</prop>
												<prop name="SampleType">qsUnknown</prop>
												<obj name="ChannelProp" class="ChannelProperty" version="1">
													<prop name="ChannelIdx">0</prop>
												</obj>
											</obj>
											<obj name="PropertyObject" class="ChannelGenotype" version="4">
												<prop name="PropertyTypeName">Scanning Genotype</prop>
												<prop name="Position">7</prop>
												<prop name="IsDefault">1</prop>
												<prop name="ReadOnly">1</prop>
												<obj name="ChannelProp" class="ChannelProperty" version="1">
													<prop name="ChannelIdx">0</prop>
												</obj>
											</obj>
											<obj name="PropertyObject" class="GroupChannelTypeProp" version="4">
												<prop name="PropertyTypeName">Scanning Sample Type</prop>
												<prop name="Position">7</prop>
												<prop name="IsDefault">0</prop>
												<prop name="GroupSampleType">mstUnknown</prop>
												<obj name="ChannelProp" class="ChannelProperty" version="1">
													<prop name="ChannelIdx">0</prop>
												</obj>
											</obj>
											<obj name="PropertyObject" class="TargetName" version="4">
												<prop name="PropertyTypeName">Target Name</prop>
												<prop name="Position">7</prop>
												<prop name="IsDefault">1</prop>
												<obj name="ChannelProp" class="ChannelProperty" version="1">
													<prop name="ChannelIdx">0</prop>
												</obj>
											</obj>
											<obj name="PropertyObject" class="RQTargetProperty" version="4">
												<prop name="PropertyTypeName">Target Type</prop>
												<prop name="Position">7</prop>
												<prop name="IsDefault">0</prop>
												<prop name="TargetType">dtNone</prop>
												<obj name="ChannelProp" class="ChannelProperty" version="1">
													<prop name="ChannelIdx">0</prop>
												</obj>
											</obj>
										</list>
									</obj>
								</list>
							</obj>
						</obj>
						<prop name="ChannelPropertyCount">1</prop>
						<prop name="ContainerPosition">7</prop>
						<prop name="HasSampleProperties">1</prop>
						<obj name="SampleProperties" class="PropertyList" version="1">
							<list name="emlist" count="14">
								<obj name="PropertyObject" class="SamplePrefColor" version="4">
									<prop name="PropertyTypeName">Color</prop>
									<prop name="Position">7</prop>
									<prop name="IsDefault">0</prop>
									<prop name="Color">$00FFFF0F</prop>
								</obj>
								<obj name="PropertyObject" class="DominantChannelProp" version="4">
									<prop name="PropertyTypeName">Dominant Channel</prop>
									<prop name="Position">7</prop>
									<prop name="IsDefault">0</prop>
									<prop name="DominantChannel">0</prop>
								</obj>
								<obj name="PropertyObject" class="Genotype" version="4">
									<prop name="PropertyTypeName">EndPt Genotype</prop>
									<prop name="Position">7</prop>
									<prop name="IsDefault">1</prop>
									<prop name="ReadOnly">1</prop>
								</obj>
								<obj name="PropertyObject" class="GroupingSample" version="4">
									<prop name="PropertyTypeName">EndPt Sample Type</prop>
									<prop name="Position">7</prop>
									<prop name="IsDefault">0</prop>
									<prop name="GroupSampleType">mstUnknown</prop>
								</obj>
								<obj name="PropertyObject" class="SamplePrefLineStyle" version="4">
									<prop name="PropertyTypeName">Line Style</prop>
									<prop name="Position">7</prop>
									<prop name="IsDefault">0</prop>
									<prop name="LineStyle">psSolid</prop>
								</obj>
								<obj name="PropertyObject" class="GenSampleEditNotes" version="4">
									<prop name="PropertyTypeName">Notes</prop>
									<prop name="Position">7</prop>
									<prop name="IsDefault">1</prop>
								</obj>
								<obj name="PropertyObject" class="SamplePrefPointStyle" version="4">
									<prop name="PropertyTypeName">Point Style</prop>
									<prop name="Position">7</prop>
									<prop name="IsDefault">0</prop>
									<prop name="PointStyle">psNothing</prop>
								</obj>
								<obj name="PropertyObject" class="GenSampleEditPosition" version="4">
									<prop name="PropertyTypeName">Position</prop>
									<prop name="Position">7</prop>
									<prop name="IsDefault">1</prop>
								</obj>
								<obj name="PropertyObject" class="GenSampleEditReplicate" version="4">
									<prop name="PropertyTypeName">Replicate of</prop>
									<prop name="Position">7</prop>
									<prop name="IsDefault">1</prop>
									<prop name="ReplicateOf">-1</prop>
								</obj>
								<obj name="PropertyObject" class="HTCSampleID" version="4">
									<prop name="PropertyTypeName">Sample ID</prop>
									<prop name="Position">7</prop>
									<prop name="IsDefault">1</prop>
								</obj>
								<obj name="PropertyObject" class="GenSampleEditName" version="4">
									<prop name="PropertyTypeName">Sample Name</prop>
									<prop name="Position">7</prop>
									<prop name="IsDefault">1</prop>
									<prop name="name">Sample 8</prop>
								</obj>
								<obj name="PropertyObject" class="HTCSamplePrepNotes" version="4">
									<prop name="PropertyTypeName">Sample Prep Notes</prop>
									<prop name="Position">7</prop>
									<prop name="IsDefault">1</prop>
								</obj>
								<obj name="PropertyObject" class="GenSampleEditSubset" version="4">
									<prop name="PropertyTypeName">Subsets</prop>
									<prop name="Position">7</prop>
									<prop name="IsDefault">1</prop>
								</obj>
								<obj name="PropertyObject" class="SamplePrefWidth" version="5">
									<prop name="PropertyTypeName">Width</prop>
									<prop name="Position">7</prop>
									<prop name="IsDefault">1</prop>
									<prop name="Width">1</prop>
								</obj>
							</list>
						</obj>
					</obj>
					<obj name="item" class="SamplePropInfo" version="1">
						<obj name="ChannelProperties" class="ChanPropList" version="2">
							<obj name="ChannelProperties" class="EMList" version="1">
								<list name="emlist" count="1">
									<obj name="item" class="PropertyList" version="1">
										<list name="emlist" count="12">
											<obj name="PropertyObject" class="RQSampleTargetProperty" version="4">
												<prop name="PropertyTypeName">Combined Sample and Target Type</prop>
												<prop name="Position">8</prop>
												<prop name="IsDefault">0</prop>
												<obj name="ChannelProp" class="ChannelProperty" version="1">
													<prop name="ChannelIdx">0</prop>
												</obj>
											</obj>
											<obj name="PropertyObject" class="QuantConcProperty" version="4">
												<prop name="PropertyTypeName">Concentration</prop>
												<prop name="Position">8</prop>
												<prop name="IsDefault">1</prop>
												<prop name="Concentration">0</prop>
												<obj name="ChannelProp" class="ChannelProperty" version="1">
													<prop name="ChannelIdx">0</prop>
												</obj>
												<prop name="ReadOnly">1</prop>
											</obj>
											<obj name="PropertyObject" class="QuantCpHighProp" version="4">
												<prop name="PropertyTypeName">Cp High</prop>
												<prop name="Position">8</prop>
												<prop name="IsDefault">1</prop>
												<prop name="CpRangeHigh">0</prop>
												<obj name="ChannelProp" class="ChannelProperty" version="1">
													<prop name="ChannelIdx">0</prop>
												</obj>
												<prop name="ReadOnly">1</prop>
											</obj>
											<obj name="PropertyObject" class="QuantCpLowProp" version="4">
												<prop name="PropertyTypeName">Cp Low</prop>
												<prop name="Position">8</prop>
												<prop name="IsDefault">1</prop>
												<prop name="CpRangeLow">0</prop>
												<obj name="ChannelProp" class="ChannelProperty" version="1">
													<prop name="ChannelIdx">0</prop>
												</obj>
												<prop name="ReadOnly">1</prop>
											</obj>
											<obj name="PropertyObject" class="RQEffProp" version="4">
												<prop name="PropertyTypeName">Efficiency</prop>
												<prop name="Position">8</prop>
												<prop name="IsDefault">1</prop>
												<prop name="Efficiency">2</prop>
												<obj name="ChannelProp" class="ChannelProperty" version="1">
													<prop name="ChannelIdx">0</prop>
												</obj>
											</obj>
											<obj name="PropertyObject" class="ChannelGenotype" version="4">
												<prop name="PropertyTypeName">Melt Geno Genotype</prop>
												<prop name="Position">8</prop>
												<prop name="IsDefault">1</prop>
												<prop name="ReadOnly">1</prop>
												<obj name="ChannelProp" class="ChannelProperty" version="1">
													<prop name="ChannelIdx">0</prop>
												</obj>
											</obj>
											<obj name="PropertyObject" class="GroupChannelTypeProp" version="4">
												<prop name="PropertyTypeName">Melt Geno Sample Type</prop>
												<prop name="Position">8</prop>
												<prop name="IsDefault">0</prop>
												<prop name="GroupSampleType">mstUnknown</prop>
												<obj name="ChannelProp" class="ChannelProperty" version="1">
													<prop name="ChannelIdx">0</prop>
												</obj>
											</obj>
											<obj name="PropertyObject" class="QuantSampleTypeProperty" version="4">
												<prop name="PropertyTypeName">Quantification Sample Type</prop>
												<prop name="Position">8</prop>
												<prop name="IsDefault">0</prop>
												<prop name="SampleType">qsUnknown</prop>
												<obj name="ChannelProp" class="ChannelProperty" version="1">
													<prop name="ChannelIdx">0</prop>
												</obj>
											</obj>
											<obj name="PropertyObject" class="ChannelGenotype" version="4">
												<prop name="PropertyTypeName">Scanning Genotype</prop>
												<prop name="Position">8</prop>
												<prop name="IsDefault">1</prop>
												<prop name="ReadOnly">1</prop>
												<obj name="ChannelProp" class="ChannelProperty" version="1">
													<prop name="ChannelIdx">0</prop>
												</obj>
											</obj>
											<obj name="PropertyObject" class="GroupChannelTypeProp" version="4">
												<prop name="PropertyTypeName">Scanning Sample Type</prop>
												<prop name="Position">8</prop>
												<prop name="IsDefault">0</prop>
												<prop name="GroupSampleType">mstUnknown</prop>
												<obj name="ChannelProp" class="ChannelProperty" version="1">
													<prop name="ChannelIdx">0</prop>
												</obj>
											</obj>
											<obj name="PropertyObject" class="TargetName" version="4">
												<prop name="PropertyTypeName">Target Name</prop>
												<prop name="Position">8</prop>
												<prop name="IsDefault">1</prop>
												<obj name="ChannelProp" class="ChannelProperty" version="1">
													<prop name="ChannelIdx">0</prop>
												</obj>
											</obj>
											<obj name="PropertyObject" class="RQTargetProperty" version="4">
												<prop name="PropertyTypeName">Target Type</prop>
												<prop name="Position">8</prop>
												<prop name="IsDefault">0</prop>
												<prop name="TargetType">dtNone</prop>
												<obj name="ChannelProp" class="ChannelProperty" version="1">
													<prop name="ChannelIdx">0</prop>
												</obj>
											</obj>
										</list>
									</obj>
								</list>
							</obj>
						</obj>
						<prop name="ChannelPropertyCount">1</prop>
						<prop name="ContainerPosition">8</prop>
						<prop name="HasSampleProperties">1</prop>
						<obj name="SampleProperties" class="PropertyList" version="1">
							<list name="emlist" count="14">
								<obj name="PropertyObject" class="SamplePrefColor" version="4">
									<prop name="PropertyTypeName">Color</prop>
									<prop name="Position">8</prop>
									<prop name="IsDefault">0</prop>
									<prop name="Color">$00404000</prop>
								</obj>
								<obj name="PropertyObject" class="DominantChannelProp" version="4">
									<prop name="PropertyTypeName">Dominant Channel</prop>
									<prop name="Position">8</prop>
									<prop name="IsDefault">0</prop>
									<prop name="DominantChannel">0</prop>
								</obj>
								<obj name="PropertyObject" class="Genotype" version="4">
									<prop name="PropertyTypeName">EndPt Genotype</prop>
									<prop name="Position">8</prop>
									<prop name="IsDefault">1</prop>
									<prop name="ReadOnly">1</prop>
								</obj>
								<obj name="PropertyObject" class="GroupingSample" version="4">
									<prop name="PropertyTypeName">EndPt Sample Type</prop>
									<prop name="Position">8</prop>
									<prop name="IsDefault">0</prop>
									<prop name="GroupSampleType">mstUnknown</prop>
								</obj>
								<obj name="PropertyObject" class="SamplePrefLineStyle" version="4">
									<prop name="PropertyTypeName">Line Style</prop>
									<prop name="Position">8</prop>
									<prop name="IsDefault">0</prop>
									<prop name="LineStyle">psSolid</prop>
								</obj>
								<obj name="PropertyObject" class="GenSampleEditNotes" version="4">
									<prop name="PropertyTypeName">Notes</prop>
									<prop name="Position">8</prop>
									<prop name="IsDefault">1</prop>
								</obj>
								<obj name="PropertyObject" class="SamplePrefPointStyle" version="4">
									<prop name="PropertyTypeName">Point Style</prop>
									<prop name="Position">8</prop>
									<prop name="IsDefault">0</prop>
									<prop name="PointStyle">psNothing</prop>
								</obj>
								<obj name="PropertyObject" class="GenSampleEditPosition" version="4">
									<prop name="PropertyTypeName">Position</prop>
									<prop name="Position">8</prop>
									<prop name="IsDefault">1</prop>
								</obj>
								<obj name="PropertyObject" class="GenSampleEditReplicate" version="4">
									<prop name="PropertyTypeName">Replicate of</prop>
									<prop name="Position">8</prop>
									<prop name="IsDefault">1</prop>
									<prop name="ReplicateOf">-1</prop>
								</obj>
								<obj name="PropertyObject" class="HTCSampleID" version="4">
									<prop name="PropertyTypeName">Sample ID</prop>
									<prop name="Position">8</prop>
									<prop name="IsDefault">1</prop>
								</obj>
								<obj name="PropertyObject" class="GenSampleEditName" version="4">
									<prop name="PropertyTypeName">Sample Name</prop>
									<prop name="Position">8</prop>
									<prop name="IsDefault">1</prop>
									<prop name="name">Sample 9</prop>
								</obj>
								<obj name="PropertyObject" class="HTCSamplePrepNotes" version="4">
									<prop name="PropertyTypeName">Sample Prep Notes</prop>
									<prop name="Position">8</prop>
									<prop name="IsDefault">1</prop>
								</obj>
								<obj name="PropertyObject" class="GenSampleEditSubset" version="4">
									<prop name="PropertyTypeName">Subsets</prop>
									<prop name="Position">8</prop>
									<prop name="IsDefault">1</prop>
								</obj>
								<obj name="PropertyObject" class="SamplePrefWidth" version="5">
									<prop name="PropertyTypeName">Width</prop>
									<prop name="Position">8</prop>
									<prop name="IsDefault">1</prop>
									<prop name="Width">1</prop>
								</obj>
							</list>
						</obj>
					</obj>
					<obj name="item" class="SamplePropInfo" version="1">
						<obj name="ChannelProperties" class="ChanPropList" version="2">
							<obj name="ChannelProperties" class="EMList" version="1">
								<list name="emlist" count="1">
									<obj name="item" class="PropertyList" version="1">
										<list name="emlist" count="12">
											<obj name="PropertyObject" class="RQSampleTargetProperty" version="4">
												<prop name="PropertyTypeName">Combined Sample and Target Type</prop>
												<prop name="Position">9</prop>
												<prop name="IsDefault">0</prop>
												<obj name="ChannelProp" class="ChannelProperty" version="1">
													<prop name="ChannelIdx">0</prop>
												</obj>
											</obj>
											<obj name="PropertyObject" class="QuantConcProperty" version="4">
												<prop name="PropertyTypeName">Concentration</prop>
												<prop name="Position">9</prop>
												<prop name="IsDefault">1</prop>
												<prop name="Concentration">0</prop>
												<obj name="ChannelProp" class="ChannelProperty" version="1">
													<prop name="ChannelIdx">0</prop>
												</obj>
												<prop name="ReadOnly">1</prop>
											</obj>
											<obj name="PropertyObject" class="QuantCpHighProp" version="4">
												<prop name="PropertyTypeName">Cp High</prop>
												<prop name="Position">9</prop>
												<prop name="IsDefault">1</prop>
												<prop name="CpRangeHigh">0</prop>
												<obj name="ChannelProp" class="ChannelProperty" version="1">
													<prop name="ChannelIdx">0</prop>
												</obj>
												<prop name="ReadOnly">1</prop>
											</obj>
											<obj name="PropertyObject" class="QuantCpLowProp" version="4">
												<prop name="PropertyTypeName">Cp Low</prop>
												<prop name="Position">9</prop>
												<prop name="IsDefault">1</prop>
												<prop name="CpRangeLow">0</prop>
												<obj name="ChannelProp" class="ChannelProperty" version="1">
													<prop name="ChannelIdx">0</prop>
												</obj>
												<prop name="ReadOnly">1</prop>
											</obj>
											<obj name="PropertyObject" class="RQEffProp" version="4">
												<prop name="PropertyTypeName">Efficiency</prop>
												<prop name="Position">9</prop>
												<prop name="IsDefault">1</prop>
												<prop name="Efficiency">2</prop>
												<obj name="ChannelProp" class="ChannelProperty" version="1">
													<prop name="ChannelIdx">0</prop>
												</obj>
											</obj>
											<obj name="PropertyObject" class="ChannelGenotype" version="4">
												<prop name="PropertyTypeName">Melt Geno Genotype</prop>
												<prop name="Position">9</prop>
												<prop name="IsDefault">1</prop>
												<prop name="ReadOnly">1</prop>
												<obj name="ChannelProp" class="ChannelProperty" version="1">
													<prop name="ChannelIdx">0</prop>
												</obj>
											</obj>
											<obj name="PropertyObject" class="GroupChannelTypeProp" version="4">
												<prop name="PropertyTypeName">Melt Geno Sample Type</prop>
												<prop name="Position">9</prop>
												<prop name="IsDefault">0</prop>
												<prop name="GroupSampleType">mstUnknown</prop>
												<obj name="ChannelProp" class="ChannelProperty" version="1">
													<prop name="ChannelIdx">0</prop>
												</obj>
											</obj>
											<obj name="PropertyObject" class="QuantSampleTypeProperty" version="4">
												<prop name="PropertyTypeName">Quantification Sample Type</prop>
												<prop name="Position">9</prop>
												<prop name="IsDefault">0</prop>
												<prop name="SampleType">qsUnknown</prop>
												<obj name="ChannelProp" class="ChannelProperty" version="1">
													<prop name="ChannelIdx">0</prop>
												</obj>
											</obj>
											<obj name="PropertyObject" class="ChannelGenotype" version="4">
												<prop name="PropertyTypeName">Scanning Genotype</prop>
												<prop name="Position">9</prop>
												<prop name="IsDefault">1</prop>
												<prop name="ReadOnly">1</prop>
												<obj name="ChannelProp" class="ChannelProperty" version="1">
													<prop name="ChannelIdx">0</prop>
												</obj>
											</obj>
											<obj name="PropertyObject" class="GroupChannelTypeProp" version="4">
												<prop name="PropertyTypeName">Scanning Sample Type</prop>
												<prop name="Position">9</prop>
												<prop name="IsDefault">0</prop>
												<prop name="GroupSampleType">mstUnknown</prop>
												<obj name="ChannelProp" class="ChannelProperty" version="1">
													<prop name="ChannelIdx">0</prop>
												</obj>
											</obj>
											<obj name="PropertyObject" class="TargetName" version="4">
												<prop name="PropertyTypeName">Target Name</prop>
												<prop name="Position">9</prop>
												<prop name="IsDefault">1</prop>
												<obj name="ChannelProp" class="ChannelProperty" version="1">
													<prop name="ChannelIdx">0</prop>
												</obj>
											</obj>
											<obj name="PropertyObject" class="RQTargetProperty" version="4">
												<prop name="PropertyTypeName">Target Type</prop>
												<prop name="Position">9</prop>
												<prop name="IsDefault">0</prop>
												<prop name="TargetType">dtNone</prop>
												<obj name="ChannelProp" class="ChannelProperty" version="1">
													<prop name="ChannelIdx">0</prop>
												</obj>
											</obj>
										</list>
									</obj>
								</list>
							</obj>
						</obj>
						<prop name="ChannelPropertyCount">1</prop>
						<prop name="ContainerPosition">9</prop>
						<prop name="HasSampleProperties">1</prop>
						<obj name="SampleProperties" class="PropertyList" version="1">
							<list name="emlist" count="14">
								<obj name="PropertyObject" class="SamplePrefColor" version="4">
									<prop name="PropertyTypeName">Color</prop>
									<prop name="Position">9</prop>
									<prop name="IsDefault">0</prop>
									<prop name="Color">$004080FF</prop>
								</obj>
								<obj name="PropertyObject" class="DominantChannelProp" version="4">
									<prop name="PropertyTypeName">Dominant Channel</prop>
									<prop name="Position">9</prop>
									<prop name="IsDefault">0</prop>
									<prop name="DominantChannel">0</prop>
								</obj>
								<obj name="PropertyObject" class="Genotype" version="4">
									<prop name="PropertyTypeName">EndPt Genotype</prop>
									<prop name="Position">9</prop>
									<prop name="IsDefault">1</prop>
									<prop name="ReadOnly">1</prop>
								</obj>
								<obj name="PropertyObject" class="GroupingSample" version="4">
									<prop name="PropertyTypeName">EndPt Sample Type</prop>
									<prop name="Position">9</prop>
									<prop name="IsDefault">0</prop>
									<prop name="GroupSampleType">mstUnknown</prop>
								</obj>
								<obj name="PropertyObject" class="SamplePrefLineStyle" version="4">
									<prop name="PropertyTypeName">Line Style</prop>
									<prop name="Position">9</prop>
									<prop name="IsDefault">0</prop>
									<prop name="LineStyle">psSolid</prop>
								</obj>
								<obj name="PropertyObject" class="GenSampleEditNotes" version="4">
									<prop name="PropertyTypeName">Notes</prop>
									<prop name="Position">9</prop>
									<prop name="IsDefault">1</prop>
								</obj>
								<obj name="PropertyObject" class="SamplePrefPointStyle" version="4">
									<prop name="PropertyTypeName">Point Style</prop>
									<prop name="Position">9</prop>
									<prop name="IsDefault">0</prop>
									<prop name="PointStyle">psNothing</prop>
								</obj>
								<obj name="PropertyObject" class="GenSampleEditPosition" version="4">
									<prop name="PropertyTypeName">Position</prop>
									<prop name="Position">9</prop>
									<prop name="IsDefault">1</prop>
								</obj>
								<obj name="PropertyObject" class="GenSampleEditReplicate" version="4">
									<prop name="PropertyTypeName">Replicate of</prop>
									<prop name="Position">9</prop>
									<prop name="IsDefault">1</prop>
									<prop name="ReplicateOf">-1</prop>
								</obj>
								<obj name="PropertyObject" class="HTCSampleID" version="4">
									<prop name="PropertyTypeName">Sample ID</prop>
									<prop name="Position">9</prop>
									<prop name="IsDefault">1</prop>
								</obj>
								<obj name="PropertyObject" class="GenSampleEditName" version="4">
									<prop name="PropertyTypeName">Sample Name</prop>
									<prop name="Position">9</prop>
									<prop name="IsDefault">1</prop>
									<prop name="name">Sample 10</prop>
								</obj>
								<obj name="PropertyObject" class="HTCSamplePrepNotes" version="4">
									<prop name="PropertyTypeName">Sample Prep Notes</prop>
									<prop name="Position">9</prop>
									<prop name="IsDefault">1</prop>
								</obj>
								<obj name="PropertyObject" class="GenSampleEditSubset" version="4">
									<prop name="PropertyTypeName">Subsets</prop>
									<prop name="Position">9</prop>
									<prop name="IsDefault">1</prop>
								</obj>
								<obj name="PropertyObject" class="SamplePrefWidth" version="5">
									<prop name="PropertyTypeName">Width</prop>
									<prop name="Position">9</prop>
									<prop name="IsDefault">1</prop>
									<prop name="Width">1</prop>
								</obj>
							</list>
						</obj>
					</obj>
					<obj name="item" class="SamplePropInfo" version="1">
						<obj name="ChannelProperties" class="ChanPropList" version="2">
							<obj name="ChannelProperties" class="EMList" version="1">
								<list name="emlist" count="1">
									<obj name="item" class="PropertyList" version="1">
										<list name="emlist" count="12">
											<obj name="PropertyObject" class="RQSampleTargetProperty" version="4">
												<prop name="PropertyTypeName">Combined Sample and Target Type</prop>
												<prop name="Position">10</prop>
												<prop name="IsDefault">0</prop>
												<obj name="ChannelProp" class="ChannelProperty" version="1">
													<prop name="ChannelIdx">0</prop>
												</obj>
											</obj>
											<obj name="PropertyObject" class="QuantConcProperty" version="4">
												<prop name="PropertyTypeName">Concentration</prop>
												<prop name="Position">10</prop>
												<prop name="IsDefault">1</prop>
												<prop name="Concentration">0</prop>
												<obj name="ChannelProp" class="ChannelProperty" version="1">
													<prop name="ChannelIdx">0</prop>
												</obj>
												<prop name="ReadOnly">1</prop>
											</obj>
											<obj name="PropertyObject" class="QuantCpHighProp" version="4">
												<prop name="PropertyTypeName">Cp High</prop>
												<prop name="Position">10</prop>
												<prop name="IsDefault">1</prop>
												<prop name="CpRangeHigh">0</prop>
												<obj name="ChannelProp" class="ChannelProperty" version="1">
													<prop name="ChannelIdx">0</prop>
												</obj>
												<prop name="ReadOnly">1</prop>
											</obj>
											<obj name="PropertyObject" class="QuantCpLowProp" version="4">
												<prop name="PropertyTypeName">Cp Low</prop>
												<prop name="Position">10</prop>
												<prop name="IsDefault">1</prop>
												<prop name="CpRangeLow">0</prop>
												<obj name="ChannelProp" class="ChannelProperty" version="1">
													<prop name="ChannelIdx">0</prop>
												</obj>
												<prop name="ReadOnly">1</prop>
											</obj>
											<obj name="PropertyObject" class="RQEffProp" version="4">
												<prop name="PropertyTypeName">Efficiency</prop>
												<prop name="Position">10</prop>
												<prop name="IsDefault">1</prop>
												<prop name="Efficiency">2</prop>
												<obj name="ChannelProp" class="ChannelProperty" version="1">
													<prop name="ChannelIdx">0</prop>
												</obj>
											</obj>
											<obj name="PropertyObject" class="ChannelGenotype" version="4">
												<prop name="PropertyTypeName">Melt Geno Genotype</prop>
												<prop name="Position">10</prop>
												<prop name="IsDefault">1</prop>
												<prop name="ReadOnly">1</prop>
												<obj name="ChannelProp" class="ChannelProperty" version="1">
													<prop name="ChannelIdx">0</prop>
												</obj>
											</obj>
											<obj name="PropertyObject" class="GroupChannelTypeProp" version="4">
												<prop name="PropertyTypeName">Melt Geno Sample Type</prop>
												<prop name="Position">10</prop>
												<prop name="IsDefault">0</prop>
												<prop name="GroupSampleType">mstUnknown</prop>
												<obj name="ChannelProp" class="ChannelProperty" version="1">
													<prop name="ChannelIdx">0</prop>
												</obj>
											</obj>
											<obj name="PropertyObject" class="QuantSampleTypeProperty" version="4">
												<prop name="PropertyTypeName">Quantification Sample Type</prop>
												<prop name="Position">10</prop>
												<prop name="IsDefault">0</prop>
												<prop name="SampleType">qsUnknown</prop>
												<obj name="ChannelProp" class="ChannelProperty" version="1">
													<prop name="ChannelIdx">0</prop>
												</obj>
											</obj>
											<obj name="PropertyObject" class="ChannelGenotype" version="4">
												<prop name="PropertyTypeName">Scanning Genotype</prop>
												<prop name="Position">10</prop>
												<prop name="IsDefault">1</prop>
												<prop name="ReadOnly">1</prop>
												<obj name="ChannelProp" class="ChannelProperty" version="1">
													<prop name="ChannelIdx">0</prop>
												</obj>
											</obj>
											<obj name="PropertyObject" class="GroupChannelTypeProp" version="4">
												<prop name="PropertyTypeName">Scanning Sample Type</prop>
												<prop name="Position">10</prop>
												<prop name="IsDefault">0</prop>
												<prop name="GroupSampleType">mstUnknown</prop>
												<obj name="ChannelProp" class="ChannelProperty" version="1">
													<prop name="ChannelIdx">0</prop>
												</obj>
											</obj>
											<obj name="PropertyObject" class="TargetName" version="4">
												<prop name="PropertyTypeName">Target Name</prop>
												<prop name="Position">10</prop>
												<prop name="IsDefault">1</prop>
												<obj name="ChannelProp" class="ChannelProperty" version="1">
													<prop name="ChannelIdx">0</prop>
												</obj>
											</obj>
											<obj name="PropertyObject" class="RQTargetProperty" version="4">
												<prop name="PropertyTypeName">Target Type</prop>
												<prop name="Position">10</prop>
												<prop name="IsDefault">0</prop>
												<prop name="TargetType">dtNone</prop>
												<obj name="ChannelProp" class="ChannelProperty" version="1">
													<prop name="ChannelIdx">0</prop>
												</obj>
											</obj>
										</list>
									</obj>
								</list>
							</obj>
						</obj>
						<prop name="ChannelPropertyCount">1</prop>
						<prop name="ContainerPosition">10</prop>
						<prop name="HasSampleProperties">1</prop>
						<obj name="SampleProperties" class="PropertyList" version="1">
							<list name="emlist" count="14">
								<obj name="PropertyObject" class="SamplePrefColor" version="4">
									<prop name="PropertyTypeName">Color</prop>
									<prop name="Position">10</prop>
									<prop name="IsDefault">0</prop>
									<prop name="Color">$00FD0299</prop>
								</obj>
								<obj name="PropertyObject" class="DominantChannelProp" version="4">
									<prop name="PropertyTypeName">Dominant Channel</prop>
									<prop name="Position">10</prop>
									<prop name="IsDefault">0</prop>
									<prop name="DominantChannel">0</prop>
								</obj>
								<obj name="PropertyObject" class="Genotype" version="4">
									<prop name="PropertyTypeName">EndPt Genotype</prop>
									<prop name="Position">10</prop>
									<prop name="IsDefault">1</prop>
									<prop name="ReadOnly">1</prop>
								</obj>
								<obj name="PropertyObject" class="GroupingSample" version="4">
									<prop name="PropertyTypeName">EndPt Sample Type</prop>
									<prop name="Position">10</prop>
									<prop name="IsDefault">0</prop>
									<prop name="GroupSampleType">mstUnknown</prop>
								</obj>
								<obj name="PropertyObject" class="SamplePrefLineStyle" version="4">
									<prop name="PropertyTypeName">Line Style</prop>
									<prop name="Position">10</prop>
									<prop name="IsDefault">0</prop>
									<prop name="LineStyle">psSolid</prop>
								</obj>
								<obj name="PropertyObject" class="GenSampleEditNotes" version="4">
									<prop name="PropertyTypeName">Notes</prop>
									<prop name="Position">10</prop>
									<prop name="IsDefault">1</prop>
								</obj>
								<obj name="PropertyObject" class="SamplePrefPointStyle" version="4">
									<prop name="PropertyTypeName">Point Style</prop>
									<prop name="Position">10</prop>
									<prop name="IsDefault">0</prop>
									<prop name="PointStyle">psNothing</prop>
								</obj>
								<obj name="PropertyObject" class="GenSampleEditPosition" version="4">
									<prop name="PropertyTypeName">Position</prop>
									<prop name="Position">10</prop>
									<prop name="IsDefault">1</prop>
								</obj>
								<obj name="PropertyObject" class="GenSampleEditReplicate" version="4">
									<prop name="PropertyTypeName">Replicate of</prop>
									<prop name="Position">10</prop>
									<prop name="IsDefault">1</prop>
									<prop name="ReplicateOf">-1</prop>
								</obj>
								<obj name="PropertyObject" class="HTCSampleID" version="4">
									<prop name="PropertyTypeName">Sample ID</prop>
									<prop name="Position">10</prop>
									<prop name="IsDefault">1</prop>
								</obj>
								<obj name="PropertyObject" class="GenSampleEditName" version="4">
									<prop name="PropertyTypeName">Sample Name</prop>
									<prop name="Position">10</prop>
									<prop name="IsDefault">1</prop>
									<prop name="name">Sample 11</prop>
								</obj>
								<obj name="PropertyObject" class="HTCSamplePrepNotes" version="4">
									<prop name="PropertyTypeName">Sample Prep Notes</prop>
									<prop name="Position">10</prop>
									<prop name="IsDefault">1</prop>
								</obj>
								<obj name="PropertyObject" class="GenSampleEditSubset" version="4">
									<prop name="PropertyTypeName">Subsets</prop>
									<prop name="Position">10</prop>
									<prop name="IsDefault">1</prop>
								</obj>
								<obj name="PropertyObject" class="SamplePrefWidth" version="5">
									<prop name="PropertyTypeName">Width</prop>
									<prop name="Position">10</prop>
									<prop name="IsDefault">1</prop>
									<prop name="Width">1</prop>
								</obj>
							</list>
						</obj>
					</obj>
					<obj name="item" class="SamplePropInfo" version="1">
						<obj name="ChannelProperties" class="ChanPropList" version="2">
							<obj name="ChannelProperties" class="EMList" version="1">
								<list name="emlist" count="1">
									<obj name="item" class="PropertyList" version="1">
										<list name="emlist" count="12">
											<obj name="PropertyObject" class="RQSampleTargetProperty" version="4">
												<prop name="PropertyTypeName">Combined Sample and Target Type</prop>
												<prop name="Position">11</prop>
												<prop name="IsDefault">0</prop>
												<obj name="ChannelProp" class="ChannelProperty" version="1">
													<prop name="ChannelIdx">0</prop>
												</obj>
											</obj>
											<obj name="PropertyObject" class="QuantConcProperty" version="4">
												<prop name="PropertyTypeName">Concentration</prop>
												<prop name="Position">11</prop>
												<prop name="IsDefault">1</prop>
												<prop name="Concentration">0</prop>
												<obj name="ChannelProp" class="ChannelProperty" version="1">
													<prop name="ChannelIdx">0</prop>
												</obj>
												<prop name="ReadOnly">1</prop>
											</obj>
											<obj name="PropertyObject" class="QuantCpHighProp" version="4">
												<prop name="PropertyTypeName">Cp High</prop>
												<prop name="Position">11</prop>
												<prop name="IsDefault">1</prop>
												<prop name="CpRangeHigh">0</prop>
												<obj name="ChannelProp" class="ChannelProperty" version="1">
													<prop name="ChannelIdx">0</prop>
												</obj>
												<prop name="ReadOnly">1</prop>
											</obj>
											<obj name="PropertyObject" class="QuantCpLowProp" version="4">
												<prop name="PropertyTypeName">Cp Low</prop>
												<prop name="Position">11</prop>
												<prop name="IsDefault">1</prop>
												<prop name="CpRangeLow">0</prop>
												<obj name="ChannelProp" class="ChannelProperty" version="1">
													<prop name="ChannelIdx">0</prop>
												</obj>
												<prop name="ReadOnly">1</prop>
											</obj>
											<obj name="PropertyObject" class="RQEffProp" version="4">
												<prop name="PropertyTypeName">Efficiency</prop>
												<prop name="Position">11</prop>
												<prop name="IsDefault">1</prop>
												<prop name="Efficiency">2</prop>
												<obj name="ChannelProp" class="ChannelProperty" version="1">
													<prop name="ChannelIdx">0</prop>
												</obj>
											</obj>
											<obj name="PropertyObject" class="ChannelGenotype" version="4">
												<prop name="PropertyTypeName">Melt Geno Genotype</prop>
												<prop name="Position">11</prop>
												<prop name="IsDefault">1</prop>
												<prop name="ReadOnly">1</prop>
												<obj name="ChannelProp" class="ChannelProperty" version="1">
													<prop name="ChannelIdx">0</prop>
												</obj>
											</obj>
											<obj name="PropertyObject" class="GroupChannelTypeProp" version="4">
												<prop name="PropertyTypeName">Melt Geno Sample Type</prop>
												<prop name="Position">11</prop>
												<prop name="IsDefault">0</prop>
												<prop name="GroupSampleType">mstUnknown</prop>
												<obj name="ChannelProp" class="ChannelProperty" version="1">
													<prop name="ChannelIdx">0</prop>
												</obj>
											</obj>
											<obj name="PropertyObject" class="QuantSampleTypeProperty" version="4">
												<prop name="PropertyTypeName">Quantification Sample Type</prop>
												<prop name="Position">11</prop>
												<prop name="IsDefault">0</prop>
												<prop name="SampleType">qsUnknown</prop>
												<obj name="ChannelProp" class="ChannelProperty" version="1">
													<prop name="ChannelIdx">0</prop>
												</obj>
											</obj>
											<obj name="PropertyObject" class="ChannelGenotype" version="4">
												<prop name="PropertyTypeName">Scanning Genotype</prop>
												<prop name="Position">11</prop>
												<prop name="IsDefault">1</prop>
												<prop name="ReadOnly">1</prop>
												<obj name="ChannelProp" class="ChannelProperty" version="1">
													<prop name="ChannelIdx">0</prop>
												</obj>
											</obj>
											<obj name="PropertyObject" class="GroupChannelTypeProp" version="4">
												<prop name="PropertyTypeName">Scanning Sample Type</prop>
												<prop name="Position">11</prop>
												<prop name="IsDefault">0</prop>
												<prop name="GroupSampleType">mstUnknown</prop>
												<obj name="ChannelProp" class="ChannelProperty" version="1">
													<prop name="ChannelIdx">0</prop>
												</obj>
											</obj>
											<obj name="PropertyObject" class="TargetName" version="4">
												<prop name="PropertyTypeName">Target Name</prop>
												<prop name="Position">11</prop>
												<prop name="IsDefault">1</prop>
												<obj name="ChannelProp" class="ChannelProperty" version="1">
													<prop name="ChannelIdx">0</prop>
												</obj>
											</obj>
											<obj name="PropertyObject" class="RQTargetProperty" version="4">
												<prop name="PropertyTypeName">Target Type</prop>
												<prop name="Position">11</prop>
												<prop name="IsDefault">0</prop>
												<prop name="TargetType">dtNone</prop>
												<obj name="ChannelProp" class="ChannelProperty" version="1">
													<prop name="ChannelIdx">0</prop>
												</obj>
											</obj>
										</list>
									</obj>
								</list>
							</obj>
						</obj>
						<prop name="ChannelPropertyCount">1</prop>
						<prop name="ContainerPosition">11</prop>
						<prop name="HasSampleProperties">1</prop>
						<obj name="SampleProperties" class="PropertyList" version="1">
							<list name="emlist" count="14">
								<obj name="PropertyObject" class="SamplePrefColor" version="4">
									<prop name="PropertyTypeName">Color</prop>
									<prop name="Position">11</prop>
									<prop name="IsDefault">0</prop>
									<prop name="Color">$0026C4B8</prop>
								</obj>
								<obj name="PropertyObject" class="DominantChannelProp" version="4">
									<prop name="PropertyTypeName">Dominant Channel</prop>
									<prop name="Position">11</prop>
									<prop name="IsDefault">0</prop>
									<prop name="DominantChannel">0</prop>
								</obj>
								<obj name="PropertyObject" class="Genotype" version="4">
									<prop name="PropertyTypeName">EndPt Genotype</prop>
									<prop name="Position">11</prop>
									<prop name="IsDefault">1</prop>
									<prop name="ReadOnly">1</prop>
								</obj>
								<obj name="PropertyObject" class="GroupingSample" version="4">
									<prop name="PropertyTypeName">EndPt Sample Type</prop>
									<prop name="Position">11</prop>
									<prop name="IsDefault">0</prop>
									<prop name="GroupSampleType">mstUnknown</prop>
								</obj>
								<obj name="PropertyObject" class="SamplePrefLineStyle" version="4">
									<prop name="PropertyTypeName">Line Style</prop>
									<prop name="Position">11</prop>
									<prop name="IsDefault">0</prop>
									<prop name="LineStyle">psSolid</prop>
								</obj>
								<obj name="PropertyObject" class="GenSampleEditNotes" version="4">
									<prop name="PropertyTypeName">Notes</prop>
									<prop name="Position">11</prop>
									<prop name="IsDefault">1</prop>
								</obj>
								<obj name="PropertyObject" class="SamplePrefPointStyle" version="4">
									<prop name="PropertyTypeName">Point Style</prop>
									<prop name="Position">11</prop>
									<prop name="IsDefault">0</prop>
									<prop name="PointStyle">psNothing</prop>
								</obj>
								<obj name="PropertyObject" class="GenSampleEditPosition" version="4">
									<prop name="PropertyTypeName">Position</prop>
									<prop name="Position">11</prop>
									<prop name="IsDefault">1</prop>
								</obj>
								<obj name="PropertyObject" class="GenSampleEditReplicate" version="4">
									<prop name="PropertyTypeName">Replicate of</prop>
									<prop name="Position">11</prop>
									<prop name="IsDefault">1</prop>
									<prop name="ReplicateOf">-1</prop>
								</obj>
								<obj name="PropertyObject" class="HTCSampleID" version="4">
									<prop name="PropertyTypeName">Sample ID</prop>
									<prop name="Position">11</prop>
									<prop name="IsDefault">1</prop>
								</obj>
								<obj name="PropertyObject" class="GenSampleEditName" version="4">
									<prop name="PropertyTypeName">Sample Name</prop>
									<prop name="Position">11</prop>
									<prop name="IsDefault">1</prop>
									<prop name="name">Sample 12</prop>
								</obj>
								<obj name="PropertyObject" class="HTCSamplePrepNotes" version="4">
									<prop name="PropertyTypeName">Sample Prep Notes</prop>
									<prop name="Position">11</prop>
									<prop name="IsDefault">1</prop>
								</obj>
								<obj name="PropertyObject" class="GenSampleEditSubset" version="4">
									<prop name="PropertyTypeName">Subsets</prop>
									<prop name="Position">11</prop>
									<prop name="IsDefault">1</prop>
								</obj>
								<obj name="PropertyObject" class="SamplePrefWidth" version="5">
									<prop name="PropertyTypeName">Width</prop>
									<prop name="Position">11</prop>
									<prop name="IsDefault">1</prop>
									<prop name="Width">1</prop>
								</obj>
							</list>
						</obj>
					</obj>
					<obj name="item" class="SamplePropInfo" version="1">
						<obj name="ChannelProperties" class="ChanPropList" version="2">
							<obj name="ChannelProperties" class="EMList" version="1">
								<list name="emlist" count="1">
									<obj name="item" class="PropertyList" version="1">
										<list name="emlist" count="12">
											<obj name="PropertyObject" class="RQSampleTargetProperty" version="4">
												<prop name="PropertyTypeName">Combined Sample and Target Type</prop>
												<prop name="Position">12</prop>
												<prop name="IsDefault">0</prop>
												<obj name="ChannelProp" class="ChannelProperty" version="1">
													<prop name="ChannelIdx">0</prop>
												</obj>
											</obj>
											<obj name="PropertyObject" class="QuantConcProperty" version="4">
												<prop name="PropertyTypeName">Concentration</prop>
												<prop name="Position">12</prop>
												<prop name="IsDefault">0</prop>
												<prop name="Concentration">0.5</prop>
												<obj name="ChannelProp" class="ChannelProperty" version="1">
													<prop name="ChannelIdx">0</prop>
												</obj>
												<prop name="ReadOnly">0</prop>
											</obj>
											<obj name="PropertyObject" class="QuantCpHighProp" version="4">
												<prop name="PropertyTypeName">Cp High</prop>
												<prop name="Position">12</prop>
												<prop name="IsDefault">1</prop>
												<prop name="CpRangeHigh">0</prop>
												<obj name="ChannelProp" class="ChannelProperty" version="1">
													<prop name="ChannelIdx">0</prop>
												</obj>
												<prop name="ReadOnly">0</prop>
											</obj>
											<obj name="PropertyObject" class="QuantCpLowProp" version="4">
												<prop name="PropertyTypeName">Cp Low</prop>
												<prop name="Position">12</prop>
												<prop name="IsDefault">1</prop>
												<prop name="CpRangeLow">0</prop>
												<obj name="ChannelProp" class="ChannelProperty" version="1">
													<prop name="ChannelIdx">0</prop>
												</obj>
												<prop name="ReadOnly">0</prop>
											</obj>
											<obj name="PropertyObject" class="RQEffProp" version="4">
												<prop name="PropertyTypeName">Efficiency</prop>
												<prop name="Position">12</prop>
												<prop name="IsDefault">1</prop>
												<prop name="Efficiency">2</prop>
												<obj name="ChannelProp" class="ChannelProperty" version="1">
													<prop name="ChannelIdx">0</prop>
												</obj>
											</obj>
											<obj name="PropertyObject" class="ChannelGenotype" version="4">
												<prop name="PropertyTypeName">Melt Geno Genotype</prop>
												<prop name="Position">12</prop>
												<prop name="IsDefault">1</prop>
												<prop name="ReadOnly">1</prop>
												<obj name="ChannelProp" class="ChannelProperty" version="1">
													<prop name="ChannelIdx">0</prop>
												</obj>
											</obj>
											<obj name="PropertyObject" class="GroupChannelTypeProp" version="4">
												<prop name="PropertyTypeName">Melt Geno Sample Type</prop>
												<prop name="Position">12</prop>
												<prop name="IsDefault">0</prop>
												<prop name="GroupSampleType">mstUnknown</prop>
												<obj name="ChannelProp" class="ChannelProperty" version="1">
													<prop name="ChannelIdx">0</prop>
												</obj>
											</obj>
											<obj name="PropertyObject" class="QuantSampleTypeProperty" version="4">
												<prop name="PropertyTypeName">Quantification Sample Type</prop>
												<prop name="Position">12</prop>
												<prop name="IsDefault">0</prop>
												<prop name="SampleType">qsStandard</prop>
												<obj name="ChannelProp" class="ChannelProperty" version="1">
													<prop name="ChannelIdx">0</prop>
												</obj>
											</obj>
											<obj name="PropertyObject" class="ChannelGenotype" version="4">
												<prop name="PropertyTypeName">Scanning Genotype</prop>
												<prop name="Position">12</prop>
												<prop name="IsDefault">1</prop>
												<prop name="ReadOnly">1</prop>
												<obj name="ChannelProp" class="ChannelProperty" version="1">
													<prop name="ChannelIdx">0</prop>
												</obj>
											</obj>
											<obj name="PropertyObject" class="GroupChannelTypeProp" version="4">
												<prop name="PropertyTypeName">Scanning Sample Type</prop>
												<prop name="Position">12</prop>
												<prop name="IsDefault">0</prop>
												<prop name="GroupSampleType">mstUnknown</prop>
												<obj name="ChannelProp" class="ChannelProperty" version="1">
													<prop name="ChannelIdx">0</prop>
												</obj>
											</obj>
											<obj name="PropertyObject" class="TargetName" version="4">
												<prop name="PropertyTypeName">Target Name</prop>
												<prop name="Position">12</prop>
												<prop name="IsDefault">1</prop>
												<obj name="ChannelProp" class="ChannelProperty" version="1">
													<prop name="ChannelIdx">0</prop>
												</obj>
											</obj>
											<obj name="PropertyObject" class="RQTargetProperty" version="4">
												<prop name="PropertyTypeName">Target Type</prop>
												<prop name="Position">12</prop>
												<prop name="IsDefault">0</prop>
												<prop name="TargetType">dtNone</prop>
												<obj name="ChannelProp" class="ChannelProperty" version="1">
													<prop name="ChannelIdx">0</prop>
												</obj>
											</obj>
										</list>
									</obj>
								</list>
							</obj>
						</obj>
						<prop name="ChannelPropertyCount">1</prop>
						<prop name="ContainerPosition">12</prop>
						<prop name="HasSampleProperties">1</prop>
						<obj name="SampleProperties" class="PropertyList" version="1">
							<list name="emlist" count="14">
								<obj name="PropertyObject" class="SamplePrefColor" version="4">
									<prop name="PropertyTypeName">Color</prop>
									<prop name="Position">12</prop>
									<prop name="IsDefault">0</prop>
									<prop name="Color">$00FF8000</prop>
								</obj>
								<obj name="PropertyObject" class="DominantChannelProp" version="4">
									<prop name="PropertyTypeName">Dominant Channel</prop>
									<prop name="Position">12</prop>
									<prop name="IsDefault">0</prop>
									<prop name="DominantChannel">0</prop>
								</obj>
								<obj name="PropertyObject" class="Genotype" version="4">
									<prop name="PropertyTypeName">EndPt Genotype</prop>
									<prop name="Position">12</prop>
									<prop name="IsDefault">1</prop>
									<prop name="ReadOnly">1</prop>
								</obj>
								<obj name="PropertyObject" class="GroupingSample" version="4">
									<prop name="PropertyTypeName">EndPt Sample Type</prop>
									<prop name="Position">12</prop>
									<prop name="IsDefault">0</prop>
									<prop name="GroupSampleType">mstUnknown</prop>
								</obj>
								<obj name="PropertyObject" class="SamplePrefLineStyle" version="4">
									<prop name="PropertyTypeName">Line Style</prop>
									<prop name="Position">12</prop>
									<prop name="IsDefault">0</prop>
									<prop name="LineStyle">psSolid</prop>
								</obj>
								<obj name="PropertyObject" class="GenSampleEditNotes" version="4">
									<prop name="PropertyTypeName">Notes</prop>
									<prop name="Position">12</prop>
									<prop name="IsDefault">1</prop>
								</obj>
								<obj name="PropertyObject" class="SamplePrefPointStyle" version="4">
									<prop name="PropertyTypeName">Point Style</prop>
									<prop name="Position">12</prop>
									<prop name="IsDefault">0</prop>
									<prop name="PointStyle">psNothing</prop>
								</obj>
								<obj name="PropertyObject" class="GenSampleEditPosition" version="4">
									<prop name="PropertyTypeName">Position</prop>
									<prop name="Position">12</prop>
									<prop name="IsDefault">1</prop>
								</obj>
								<obj name="PropertyObject" class="GenSampleEditReplicate" version="4">
									<prop name="PropertyTypeName">Replicate of</prop>
									<prop name="Position">12</prop>
									<prop name="IsDefault">0</prop>
									<prop name="ReplicateOf">12</prop>
								</obj>
								<obj name="PropertyObject" class="HTCSampleID" version="4">
									<prop name="PropertyTypeName">Sample ID</prop>
									<prop name="Position">12</prop>
									<prop name="IsDefault">1</prop>
								</obj>
								<obj name="PropertyObject" class="GenSampleEditName" version="4">
									<prop name="PropertyTypeName">Sample Name</prop>
									<prop name="Position">12</prop>
									<prop name="IsDefault">1</prop>
									<prop name="name">Sample 1</prop>
								</obj>
								<obj name="PropertyObject" class="HTCSamplePrepNotes" version="4">
									<prop name="PropertyTypeName">Sample Prep Notes</prop>
									<prop name="Position">12</prop>
									<prop name="IsDefault">1</prop>
								</obj>
								<obj name="PropertyObject" class="GenSampleEditSubset" version="4">
									<prop name="PropertyTypeName">Subsets</prop>
									<prop name="Position">12</prop>
									<prop name="IsDefault">1</prop>
								</obj>
								<obj name="PropertyObject" class="SamplePrefWidth" version="5">
									<prop name="PropertyTypeName">Width</prop>
									<prop name="Position">12</prop>
									<prop name="IsDefault">1</prop>
									<prop name="Width">1</prop>
								</obj>
							</list>
						</obj>
					</obj>
					<obj name="item" class="SamplePropInfo" version="1">
						<obj name="ChannelProperties" class="ChanPropList" version="2">
							<obj name="ChannelProperties" class="EMList" version="1">
								<list name="emlist" count="1">
									<obj name="item" class="PropertyList" version="1">
										<list name="emlist" count="12">
											<obj name="PropertyObject" class="RQSampleTargetProperty" version="4">
												<prop name="PropertyTypeName">Combined Sample and Target Type</prop>
												<prop name="Position">13</prop>
												<prop name="IsDefault">0</prop>
												<obj name="ChannelProp" class="ChannelProperty" version="1">
													<prop name="ChannelIdx">0</prop>
												</obj>
											</obj>
											<obj name="PropertyObject" class="QuantConcProperty" version="4">
												<prop name="PropertyTypeName">Concentration</prop>
												<prop name="Position">13</prop>
												<prop name="IsDefault">0</prop>
												<prop name="Concentration">0.5</prop>
												<obj name="ChannelProp" class="ChannelProperty" version="1">
													<prop name="ChannelIdx">0</prop>
												</obj>
												<prop name="ReadOnly">0</prop>
											</obj>
											<obj name="PropertyObject" class="QuantCpHighProp" version="4">
												<prop name="PropertyTypeName">Cp High</prop>
												<prop name="Position">13</prop>
												<prop name="IsDefault">1</prop>
												<prop name="CpRangeHigh">0</prop>
												<obj name="ChannelProp" class="ChannelProperty" version="1">
													<prop name="ChannelIdx">0</prop>
												</obj>
												<prop name="ReadOnly">0</prop>
											</obj>
											<obj name="PropertyObject" class="QuantCpLowProp" version="4">
												<prop name="PropertyTypeName">Cp Low</prop>
												<prop name="Position">13</prop>
												<prop name="IsDefault">1</prop>
												<prop name="CpRangeLow">0</prop>
												<obj name="ChannelProp" class="ChannelProperty" version="1">
													<prop name="ChannelIdx">0</prop>
												</obj>
												<prop name="ReadOnly">0</prop>
											</obj>
											<obj name="PropertyObject" class="RQEffProp" version="4">
												<prop name="PropertyTypeName">Efficiency</prop>
												<prop name="Position">13</prop>
												<prop name="IsDefault">1</prop>
												<prop name="Efficiency">2</prop>
												<obj name="ChannelProp" class="ChannelProperty" version="1">
													<prop name="ChannelIdx">0</prop>
												</obj>
											</obj>
											<obj name="PropertyObject" class="ChannelGenotype" version="4">
												<prop name="PropertyTypeName">Melt Geno Genotype</prop>
												<prop name="Position">13</prop>
												<prop name="IsDefault">1</prop>
												<prop name="ReadOnly">1</prop>
												<obj name="ChannelProp" class="ChannelProperty" version="1">
													<prop name="ChannelIdx">0</prop>
												</obj>
											</obj>
											<obj name="PropertyObject" class="GroupChannelTypeProp" version="4">
												<prop name="PropertyTypeName">Melt Geno Sample Type</prop>
												<prop name="Position">13</prop>
												<prop name="IsDefault">0</prop>
												<prop name="GroupSampleType">mstUnknown</prop>
												<obj name="ChannelProp" class="ChannelProperty" version="1">
													<prop name="ChannelIdx">0</prop>
												</obj>
											</obj>
											<obj name="PropertyObject" class="QuantSampleTypeProperty" version="4">
												<prop name="PropertyTypeName">Quantification Sample Type</prop>
												<prop name="Position">13</prop>
												<prop name="IsDefault">0</prop>
												<prop name="SampleType">qsStandard</prop>
												<obj name="ChannelProp" class="ChannelProperty" version="1">
													<prop name="ChannelIdx">0</prop>
												</obj>
											</obj>
											<obj name="PropertyObject" class="ChannelGenotype" version="4">
												<prop name="PropertyTypeName">Scanning Genotype</prop>
												<prop name="Position">13</prop>
												<prop name="IsDefault">1</prop>
												<prop name="ReadOnly">1</prop>
												<obj name="ChannelProp" class="ChannelProperty" version="1">
													<prop name="ChannelIdx">0</prop>
												</obj>
											</obj>
											<obj name="PropertyObject" class="GroupChannelTypeProp" version="4">
												<prop name="PropertyTypeName">Scanning Sample Type</prop>
												<prop name="Position">13</prop>
												<prop name="IsDefault">0</prop>
												<prop name="GroupSampleType">mstUnknown</prop>
												<obj name="ChannelProp" class="ChannelProperty" version="1">
													<prop name="ChannelIdx">0</prop>
												</obj>
											</obj>
											<obj name="PropertyObject" class="TargetName" version="4">
												<prop name="PropertyTypeName">Target Name</prop>
												<prop name="Position">13</prop>
												<prop name="IsDefault">1</prop>
												<obj name="ChannelProp" class="ChannelProperty" version="1">
													<prop name="ChannelIdx">0</prop>
												</obj>
											</obj>
											<obj name="PropertyObject" class="RQTargetProperty" version="4">
												<prop name="PropertyTypeName">Target Type</prop>
												<prop name="Position">13</prop>
												<prop name="IsDefault">0</prop>
												<prop name="TargetType">dtNone</prop>
												<obj name="ChannelProp" class="ChannelProperty" version="1">
													<prop name="ChannelIdx">0</prop>
												</obj>
											</obj>
										</list>
									</obj>
								</list>
							</obj>
						</obj>
						<prop name="ChannelPropertyCount">1</prop>
						<prop name="ContainerPosition">13</prop>
						<prop name="HasSampleProperties">1</prop>
						<obj name="SampleProperties" class="PropertyList" version="1">
							<list name="emlist" count="14">
								<obj name="PropertyObject" class="SamplePrefColor" version="4">
									<prop name="PropertyTypeName">Color</prop>
									<prop name="Position">13</prop>
									<prop name="IsDefault">0</prop>
									<prop name="Color">clRed</prop>
								</obj>
								<obj name="PropertyObject" class="DominantChannelProp" version="4">
									<prop name="PropertyTypeName">Dominant Channel</prop>
									<prop name="Position">13</prop>
									<prop name="IsDefault">0</prop>
									<prop name="DominantChannel">0</prop>
								</obj>
								<obj name="PropertyObject" class="Genotype" version="4">
									<prop name="PropertyTypeName">EndPt Genotype</prop>
									<prop name="Position">13</prop>
									<prop name="IsDefault">1</prop>
									<prop name="ReadOnly">1</prop>
								</obj>
								<obj name="PropertyObject" class="GroupingSample" version="4">
									<prop name="PropertyTypeName">EndPt Sample Type</prop>
									<prop name="Position">13</prop>
									<prop name="IsDefault">0</prop>
									<prop name="GroupSampleType">mstUnknown</prop>
								</obj>
								<obj name="PropertyObject" class="SamplePrefLineStyle" version="4">
									<prop name="PropertyTypeName">Line Style</prop>
									<prop name="Position">13</prop>
									<prop name="IsDefault">0</prop>
									<prop name="LineStyle">psSolid</prop>
								</obj>
								<obj name="PropertyObject" class="GenSampleEditNotes" version="4">
									<prop name="PropertyTypeName">Notes</prop>
									<prop name="Position">13</prop>
									<prop name="IsDefault">1</prop>
								</obj>
								<obj name="PropertyObject" class="SamplePrefPointStyle" version="4">
									<prop name="PropertyTypeName">Point Style</prop>
									<prop name="Position">13</prop>
									<prop name="IsDefault">0</prop>
									<prop name="PointStyle">psNothing</prop>
								</obj>
								<obj name="PropertyObject" class="GenSampleEditPosition" version="4">
									<prop name="PropertyTypeName">Position</prop>
									<prop name="Position">13</prop>
									<prop name="IsDefault">1</prop>
								</obj>
								<obj name="PropertyObject" class="GenSampleEditReplicate" version="4">
									<prop name="PropertyTypeName">Replicate of</prop>
									<prop name="Position">13</prop>
									<prop name="IsDefault">0</prop>
									<prop name="ReplicateOf">12</prop>
								</obj>
								<obj name="PropertyObject" class="HTCSampleID" version="4">
									<prop name="PropertyTypeName">Sample ID</prop>
									<prop name="Position">13</prop>
									<prop name="IsDefault">1</prop>
								</obj>
								<obj name="PropertyObject" class="GenSampleEditName" version="4">
									<prop name="PropertyTypeName">Sample Name</prop>
									<prop name="Position">13</prop>
									<prop name="IsDefault">1</prop>
									<prop name="name">Sample 1</prop>
								</obj>
								<obj name="PropertyObject" class="HTCSamplePrepNotes" version="4">
									<prop name="PropertyTypeName">Sample Prep Notes</prop>
									<prop name="Position">13</prop>
									<prop name="IsDefault">1</prop>
								</obj>
								<obj name="PropertyObject" class="GenSampleEditSubset" version="4">
									<prop name="PropertyTypeName">Subsets</prop>
									<prop name="Position">13</prop>
									<prop name="IsDefault">1</prop>
								</obj>
								<obj name="PropertyObject" class="SamplePrefWidth" version="5">
									<prop name="PropertyTypeName">Width</prop>
									<prop name="Position">13</prop>
									<prop name="IsDefault">1</prop>
									<prop name="Width">1</prop>
								</obj>
							</list>
						</obj>
					</obj>
					<obj name="item" class="SamplePropInfo" version="1">
						<obj name="ChannelProperties" class="ChanPropList" version="2">
							<obj name="ChannelProperties" class="EMList" version="1">
								<list name="emlist" count="1">
									<obj name="item" class="PropertyList" version="1">
										<list name="emlist" count="12">
											<obj name="PropertyObject" class="RQSampleTargetProperty" version="4">
												<prop name="PropertyTypeName">Combined Sample and Target Type</prop>
												<prop name="Position">14</prop>
												<prop name="IsDefault">0</prop>
												<obj name="ChannelProp" class="ChannelProperty" version="1">
													<prop name="ChannelIdx">0</prop>
												</obj>
											</obj>
											<obj name="PropertyObject" class="QuantConcProperty" version="4">
												<prop name="PropertyTypeName">Concentration</prop>
												<prop name="Position">14</prop>
												<prop name="IsDefault">0</prop>
												<prop name="Concentration">0.5</prop>
												<obj name="ChannelProp" class="ChannelProperty" version="1">
													<prop name="ChannelIdx">0</prop>
												</obj>
												<prop name="ReadOnly">0</prop>
											</obj>
											<obj name="PropertyObject" class="QuantCpHighProp" version="4">
												<prop name="PropertyTypeName">Cp High</prop>
												<prop name="Position">14</prop>
												<prop name="IsDefault">1</prop>
												<prop name="CpRangeHigh">0</prop>
												<obj name="ChannelProp" class="ChannelProperty" version="1">
													<prop name="ChannelIdx">0</prop>
												</obj>
												<prop name="ReadOnly">0</prop>
											</obj>
											<obj name="PropertyObject" class="QuantCpLowProp" version="4">
												<prop name="PropertyTypeName">Cp Low</prop>
												<prop name="Position">14</prop>
												<prop name="IsDefault">1</prop>
												<prop name="CpRangeLow">0</prop>
												<obj name="ChannelProp" class="ChannelProperty" version="1">
													<prop name="ChannelIdx">0</prop>
												</obj>
												<prop name="ReadOnly">0</prop>
											</obj>
											<obj name="PropertyObject" class="RQEffProp" version="4">
												<prop name="PropertyTypeName">Efficiency</prop>
												<prop name="Position">14</prop>
												<prop name="IsDefault">1</prop>
												<prop name="Efficiency">2</prop>
												<obj name="ChannelProp" class="ChannelProperty" version="1">
													<prop name="ChannelIdx">0</prop>
												</obj>
											</obj>
											<obj name="PropertyObject" class="ChannelGenotype" version="4">
												<prop name="PropertyTypeName">Melt Geno Genotype</prop>
												<prop name="Position">14</prop>
												<prop name="IsDefault">1</prop>
												<prop name="ReadOnly">1</prop>
												<obj name="ChannelProp" class="ChannelProperty" version="1">
													<prop name="ChannelIdx">0</prop>
												</obj>
											</obj>
											<obj name="PropertyObject" class="GroupChannelTypeProp" version="4">
												<prop name="PropertyTypeName">Melt Geno Sample Type</prop>
												<prop name="Position">14</prop>
												<prop name="IsDefault">0</prop>
												<prop name="GroupSampleType">mstUnknown</prop>
												<obj name="ChannelProp" class="ChannelProperty" version="1">
													<prop name="ChannelIdx">0</prop>
												</obj>
											</obj>
											<obj name="PropertyObject" class="QuantSampleTypeProperty" version="4">
												<prop name="PropertyTypeName">Quantification Sample Type</prop>
												<prop name="Position">14</prop>
												<prop name="IsDefault">0</prop>
												<prop name="SampleType">qsStandard</prop>
												<obj name="ChannelProp" class="ChannelProperty" version="1">
													<prop name="ChannelIdx">0</prop>
												</obj>
											</obj>
											<obj name="PropertyObject" class="ChannelGenotype" version="4">
												<prop name="PropertyTypeName">Scanning Genotype</prop>
												<prop name="Position">14</prop>
												<prop name="IsDefault">1</prop>
												<prop name="ReadOnly">1</prop>
												<obj name="ChannelProp" class="ChannelProperty" version="1">
													<prop name="ChannelIdx">0</prop>
												</obj>
											</obj>
											<obj name="PropertyObject" class="GroupChannelTypeProp" version="4">
												<prop name="PropertyTypeName">Scanning Sample Type</prop>
												<prop name="Position">14</prop>
												<prop name="IsDefault">0</prop>
												<prop name="GroupSampleType">mstUnknown</prop>
												<obj name="ChannelProp" class="ChannelProperty" version="1">
													<prop name="ChannelIdx">0</prop>
												</obj>
											</obj>
											<obj name="PropertyObject" class="TargetName" version="4">
												<prop name="PropertyTypeName">Target Name</prop>
												<prop name="Position">14</prop>
												<prop name="IsDefault">1</prop>
												<obj name="ChannelProp" class="ChannelProperty" version="1">
													<prop name="ChannelIdx">0</prop>
												</obj>
											</obj>
											<obj name="PropertyObject" class="RQTargetProperty" version="4">
												<prop name="PropertyTypeName">Target Type</prop>
												<prop name="Position">14</prop>
												<prop name="IsDefault">0</prop>
												<prop name="TargetType">dtNone</prop>
												<obj name="ChannelProp" class="ChannelProperty" version="1">
													<prop name="ChannelIdx">0</prop>
												</obj>
											</obj>
										</list>
									</obj>
								</list>
							</obj>
						</obj>
						<prop name="ChannelPropertyCount">1</prop>
						<prop name="ContainerPosition">14</prop>
						<prop name="HasSampleProperties">1</prop>
						<obj name="SampleProperties" class="PropertyList" version="1">
							<list name="emlist" count="14">
								<obj name="PropertyObject" class="SamplePrefColor" version="4">
									<prop name="PropertyTypeName">Color</prop>
									<prop name="Position">14</prop>
									<prop name="IsDefault">0</prop>
									<prop name="Color">$0030D700</prop>
								</obj>
								<obj name="PropertyObject" class="DominantChannelProp" version="4">
									<prop name="PropertyTypeName">Dominant Channel</prop>
									<prop name="Position">14</prop>
									<prop name="IsDefault">0</prop>
									<prop name="DominantChannel">0</prop>
								</obj>
								<obj name="PropertyObject" class="Genotype" version="4">
									<prop name="PropertyTypeName">EndPt Genotype</prop>
									<prop name="Position">14</prop>
									<prop name="IsDefault">1</prop>
									<prop name="ReadOnly">1</prop>
								</obj>
								<obj name="PropertyObject" class="GroupingSample" version="4">
									<prop name="PropertyTypeName">EndPt Sample Type</prop>
									<prop name="Position">14</prop>
									<prop name="IsDefault">0</prop>
									<prop name="GroupSampleType">mstUnknown</prop>
								</obj>
								<obj name="PropertyObject" class="SamplePrefLineStyle" version="4">
									<prop name="PropertyTypeName">Line Style</prop>
									<prop name="Position">14</prop>
									<prop name="IsDefault">0</prop>
									<prop name="LineStyle">psSolid</prop>
								</obj>
								<obj name="PropertyObject" class="GenSampleEditNotes" version="4">
									<prop name="PropertyTypeName">Notes</prop>
									<prop name="Position">14</prop>
									<prop name="IsDefault">1</prop>
								</obj>
								<obj name="PropertyObject" class="SamplePrefPointStyle" version="4">
									<prop name="PropertyTypeName">Point Style</prop>
									<prop name="Position">14</prop>
									<prop name="IsDefault">0</prop>
									<prop name="PointStyle">psNothing</prop>
								</obj>
								<obj name="PropertyObject" class="GenSampleEditPosition" version="4">
									<prop name="PropertyTypeName">Position</prop>
									<prop name="Position">14</prop>
									<prop name="IsDefault">1</prop>
								</obj>
								<obj name="PropertyObject" class="GenSampleEditReplicate" version="4">
									<prop name="PropertyTypeName">Replicate of</prop>
									<prop name="Position">14</prop>
									<prop name="IsDefault">0</prop>
									<prop name="ReplicateOf">12</prop>
								</obj>
								<obj name="PropertyObject" class="HTCSampleID" version="4">
									<prop name="PropertyTypeName">Sample ID</prop>
									<prop name="Position">14</prop>
									<prop name="IsDefault">1</prop>
								</obj>
								<obj name="PropertyObject" class="GenSampleEditName" version="4">
									<prop name="PropertyTypeName">Sample Name</prop>
									<prop name="Position">14</prop>
									<prop name="IsDefault">1</prop>
									<prop name="name">Sample 1</prop>
								</obj>
								<obj name="PropertyObject" class="HTCSamplePrepNotes" version="4">
									<prop name="PropertyTypeName">Sample Prep Notes</prop>
									<prop name="Position">14</prop>
									<prop name="IsDefault">1</prop>
								</obj>
								<obj name="PropertyObject" class="GenSampleEditSubset" version="4">
									<prop name="PropertyTypeName">Subsets</prop>
									<prop name="Position">14</prop>
									<prop name="IsDefault">1</prop>
								</obj>
								<obj name="PropertyObject" class="SamplePrefWidth" version="5">
									<prop name="PropertyTypeName">Width</prop>
									<prop name="Position">14</prop>
									<prop name="IsDefault">1</prop>
									<prop name="Width">1</prop>
								</obj>
							</list>
						</obj>
					</obj>
					<obj name="item" class="SamplePropInfo" version="1">
						<obj name="ChannelProperties" class="ChanPropList" version="2">
							<obj name="ChannelProperties" class="EMList" version="1">
								<list name="emlist" count="1">
									<obj name="item" class="PropertyList" version="1">
										<list name="emlist" count="12">
											<obj name="PropertyObject" class="RQSampleTargetProperty" version="4">
												<prop name="PropertyTypeName">Combined Sample and Target Type</prop>
												<prop name="Position">15</prop>
												<prop name="IsDefault">0</prop>
												<obj name="ChannelProp" class="ChannelProperty" version="1">
													<prop name="ChannelIdx">0</prop>
												</obj>
											</obj>
											<obj name="PropertyObject" class="QuantConcProperty" version="4">
												<prop name="PropertyTypeName">Concentration</prop>
												<prop name="Position">15</prop>
												<prop name="IsDefault">1</prop>
												<prop name="Concentration">0</prop>
												<obj name="ChannelProp" class="ChannelProperty" version="1">
													<prop name="ChannelIdx">0</prop>
												</obj>
												<prop name="ReadOnly">1</prop>
											</obj>
											<obj name="PropertyObject" class="QuantCpHighProp" version="4">
												<prop name="PropertyTypeName">Cp High</prop>
												<prop name="Position">15</prop>
												<prop name="IsDefault">1</prop>
												<prop name="CpRangeHigh">0</prop>
												<obj name="ChannelProp" class="ChannelProperty" version="1">
													<prop name="ChannelIdx">0</prop>
												</obj>
												<prop name="ReadOnly">1</prop>
											</obj>
											<obj name="PropertyObject" class="QuantCpLowProp" version="4">
												<prop name="PropertyTypeName">Cp Low</prop>
												<prop name="Position">15</prop>
												<prop name="IsDefault">1</prop>
												<prop name="CpRangeLow">0</prop>
												<obj name="ChannelProp" class="ChannelProperty" version="1">
													<prop name="ChannelIdx">0</prop>
												</obj>
												<prop name="ReadOnly">1</prop>
											</obj>
											<obj name="PropertyObject" class="RQEffProp" version="4">
												<prop name="PropertyTypeName">Efficiency</prop>
												<prop name="Position">15</prop>
												<prop name="IsDefault">1</prop>
												<prop name="Efficiency">2</prop>
												<obj name="ChannelProp" class="ChannelProperty" version="1">
													<prop name="ChannelIdx">0</prop>
												</obj>
											</obj>
											<obj name="PropertyObject" class="ChannelGenotype" version="4">
												<prop name="PropertyTypeName">Melt Geno Genotype</prop>
												<prop name="Position">15</prop>
												<prop name="IsDefault">1</prop>
												<prop name="ReadOnly">1</prop>
												<obj name="ChannelProp" class="ChannelProperty" version="1">
													<prop name="ChannelIdx">0</prop>
												</obj>
											</obj>
											<obj name="PropertyObject" class="GroupChannelTypeProp" version="4">
												<prop name="PropertyTypeName">Melt Geno Sample Type</prop>
												<prop name="Position">15</prop>
												<prop name="IsDefault">0</prop>
												<prop name="GroupSampleType">mstUnknown</prop>
												<obj name="ChannelProp" class="ChannelProperty" version="1">
													<prop name="ChannelIdx">0</prop>
												</obj>
											</obj>
											<obj name="PropertyObject" class="QuantSampleTypeProperty" version="4">
												<prop name="PropertyTypeName">Quantification Sample Type</prop>
												<prop name="Position">15</prop>
												<prop name="IsDefault">0</prop>
												<prop name="SampleType">qsUnknown</prop>
												<obj name="ChannelProp" class="ChannelProperty" version="1">
													<prop name="ChannelIdx">0</prop>
												</obj>
											</obj>
											<obj name="PropertyObject" class="ChannelGenotype" version="4">
												<prop name="PropertyTypeName">Scanning Genotype</prop>
												<prop name="Position">15</prop>
												<prop name="IsDefault">1</prop>
												<prop name="ReadOnly">1</prop>
												<obj name="ChannelProp" class="ChannelProperty" version="1">
													<prop name="ChannelIdx">0</prop>
												</obj>
											</obj>
											<obj name="PropertyObject" class="GroupChannelTypeProp" version="4">
												<prop name="PropertyTypeName">Scanning Sample Type</prop>
												<prop name="Position">15</prop>
												<prop name="IsDefault">0</prop>
												<prop name="GroupSampleType">mstUnknown</prop>
												<obj name="ChannelProp" class="ChannelProperty" version="1">
													<prop name="ChannelIdx">0</prop>
												</obj>
											</obj>
											<obj name="PropertyObject" class="TargetName" version="4">
												<prop name="PropertyTypeName">Target Name</prop>
												<prop name="Position">15</prop>
												<prop name="IsDefault">1</prop>
												<obj name="ChannelProp" class="ChannelProperty" version="1">
													<prop name="ChannelIdx">0</prop>
												</obj>
											</obj>
											<obj name="PropertyObject" class="RQTargetProperty" version="4">
												<prop name="PropertyTypeName">Target Type</prop>
												<prop name="Position">15</prop>
												<prop name="IsDefault">0</prop>
												<prop name="TargetType">dtNone</prop>
												<obj name="ChannelProp" class="ChannelProperty" version="1">
													<prop name="ChannelIdx">0</prop>
												</obj>
											</obj>
										</list>
									</obj>
								</list>
							</obj>
						</obj>
						<prop name="ChannelPropertyCount">1</prop>
						<prop name="ContainerPosition">15</prop>
						<prop name="HasSampleProperties">1</prop>
						<obj name="SampleProperties" class="PropertyList" version="1">
							<list name="emlist" count="14">
								<obj name="PropertyObject" class="SamplePrefColor" version="4">
									<prop name="PropertyTypeName">Color</prop>
									<prop name="Position">15</prop>
									<prop name="IsDefault">0</prop>
									<prop name="Color">clFuchsia</prop>
								</obj>
								<obj name="PropertyObject" class="DominantChannelProp" version="4">
									<prop name="PropertyTypeName">Dominant Channel</prop>
									<prop name="Position">15</prop>
									<prop name="IsDefault">0</prop>
									<prop name="DominantChannel">0</prop>
								</obj>
								<obj name="PropertyObject" class="Genotype" version="4">
									<prop name="PropertyTypeName">EndPt Genotype</prop>
									<prop name="Position">15</prop>
									<prop name="IsDefault">1</prop>
									<prop name="ReadOnly">1</prop>
								</obj>
								<obj name="PropertyObject" class="GroupingSample" version="4">
									<prop name="PropertyTypeName">EndPt Sample Type</prop>
									<prop name="Position">15</prop>
									<prop name="IsDefault">0</prop>
									<prop name="GroupSampleType">mstUnknown</prop>
								</obj>
								<obj name="PropertyObject" class="SamplePrefLineStyle" version="4">
									<prop name="PropertyTypeName">Line Style</prop>
									<prop name="Position">15</prop>
									<prop name="IsDefault">0</prop>
									<prop name="LineStyle">psSolid</prop>
								</obj>
								<obj name="PropertyObject" class="GenSampleEditNotes" version="4">
									<prop name="PropertyTypeName">Notes</prop>
									<prop name="Position">15</prop>
									<prop name="IsDefault">1</prop>
								</obj>
								<obj name="PropertyObject" class="SamplePrefPointStyle" version="4">
									<prop name="PropertyTypeName">Point Style</prop>
									<prop name="Position">15</prop>
									<prop name="IsDefault">0</prop>
									<prop name="PointStyle">psNothing</prop>
								</obj>
								<obj name="PropertyObject" class="GenSampleEditPosition" version="4">
									<prop name="PropertyTypeName">Position</prop>
									<prop name="Position">15</prop>
									<prop name="IsDefault">1</prop>
								</obj>
								<obj name="PropertyObject" class="GenSampleEditReplicate" version="4">
									<prop name="PropertyTypeName">Replicate of</prop>
									<prop name="Position">15</prop>
									<prop name="IsDefault">1</prop>
									<prop name="ReplicateOf">-1</prop>
								</obj>
								<obj name="PropertyObject" class="HTCSampleID" version="4">
									<prop name="PropertyTypeName">Sample ID</prop>
									<prop name="Position">15</prop>
									<prop name="IsDefault">1</prop>
								</obj>
								<obj name="PropertyObject" class="GenSampleEditName" version="4">
									<prop name="PropertyTypeName">Sample Name</prop>
									<prop name="Position">15</prop>
									<prop name="IsDefault">1</prop>
									<prop name="name">Sample 16</prop>
								</obj>
								<obj name="PropertyObject" class="HTCSamplePrepNotes" version="4">
									<prop name="PropertyTypeName">Sample Prep Notes</prop>
									<prop name="Position">15</prop>
									<prop name="IsDefault">1</prop>
								</obj>
								<obj name="PropertyObject" class="GenSampleEditSubset" version="4">
									<prop name="PropertyTypeName">Subsets</prop>
									<prop name="Position">15</prop>
									<prop name="IsDefault">1</prop>
								</obj>
								<obj name="PropertyObject" class="SamplePrefWidth" version="5">
									<prop name="PropertyTypeName">Width</prop>
									<prop name="Position">15</prop>
									<prop name="IsDefault">1</prop>
									<prop name="Width">1</prop>
								</obj>
							</list>
						</obj>
					</obj>
					<obj name="item" class="SamplePropInfo" version="1">
						<obj name="ChannelProperties" class="ChanPropList" version="2">
							<obj name="ChannelProperties" class="EMList" version="1">
								<list name="emlist" count="1">
									<obj name="item" class="PropertyList" version="1">
										<list name="emlist" count="12">
											<obj name="PropertyObject" class="RQSampleTargetProperty" version="4">
												<prop name="PropertyTypeName">Combined Sample and Target Type</prop>
												<prop name="Position">16</prop>
												<prop name="IsDefault">0</prop>
												<obj name="ChannelProp" class="ChannelProperty" version="1">
													<prop name="ChannelIdx">0</prop>
												</obj>
											</obj>
											<obj name="PropertyObject" class="QuantConcProperty" version="4">
												<prop name="PropertyTypeName">Concentration</prop>
												<prop name="Position">16</prop>
												<prop name="IsDefault">1</prop>
												<prop name="Concentration">0</prop>
												<obj name="ChannelProp" class="ChannelProperty" version="1">
													<prop name="ChannelIdx">0</prop>
												</obj>
												<prop name="ReadOnly">1</prop>
											</obj>
											<obj name="PropertyObject" class="QuantCpHighProp" version="4">
												<prop name="PropertyTypeName">Cp High</prop>
												<prop name="Position">16</prop>
												<prop name="IsDefault">1</prop>
												<prop name="CpRangeHigh">0</prop>
												<obj name="ChannelProp" class="ChannelProperty" version="1">
													<prop name="ChannelIdx">0</prop>
												</obj>
												<prop name="ReadOnly">1</prop>
											</obj>
											<obj name="PropertyObject" class="QuantCpLowProp" version="4">
												<prop name="PropertyTypeName">Cp Low</prop>
												<prop name="Position">16</prop>
												<prop name="IsDefault">1</prop>
												<prop name="CpRangeLow">0</prop>
												<obj name="ChannelProp" class="ChannelProperty" version="1">
													<prop name="ChannelIdx">0</prop>
												</obj>
												<prop name="ReadOnly">1</prop>
											</obj>
											<obj name="PropertyObject" class="RQEffProp" version="4">
												<prop name="PropertyTypeName">Efficiency</prop>
												<prop name="Position">16</prop>
												<prop name="IsDefault">1</prop>
												<prop name="Efficiency">2</prop>
												<obj name="ChannelProp" class="ChannelProperty" version="1">
													<prop name="ChannelIdx">0</prop>
												</obj>
											</obj>
											<obj name="PropertyObject" class="ChannelGenotype" version="4">
												<prop name="PropertyTypeName">Melt Geno Genotype</prop>
												<prop name="Position">16</prop>
												<prop name="IsDefault">1</prop>
												<prop name="ReadOnly">1</prop>
												<obj name="ChannelProp" class="ChannelProperty" version="1">
													<prop name="ChannelIdx">0</prop>
												</obj>
											</obj>
											<obj name="PropertyObject" class="GroupChannelTypeProp" version="4">
												<prop name="PropertyTypeName">Melt Geno Sample Type</prop>
												<prop name="Position">16</prop>
												<prop name="IsDefault">0</prop>
												<prop name="GroupSampleType">mstUnknown</prop>
												<obj name="ChannelProp" class="ChannelProperty" version="1">
													<prop name="ChannelIdx">0</prop>
												</obj>
											</obj>
											<obj name="PropertyObject" class="QuantSampleTypeProperty" version="4">
												<prop name="PropertyTypeName">Quantification Sample Type</prop>
												<prop name="Position">16</prop>
												<prop name="IsDefault">0</prop>
												<prop name="SampleType">qsUnknown</prop>
												<obj name="ChannelProp" class="ChannelProperty" version="1">
													<prop name="ChannelIdx">0</prop>
												</obj>
											</obj>
											<obj name="PropertyObject" class="ChannelGenotype" version="4">
												<prop name="PropertyTypeName">Scanning Genotype</prop>
												<prop name="Position">16</prop>
												<prop name="IsDefault">1</prop>
												<prop name="ReadOnly">1</prop>
												<obj name="ChannelProp" class="ChannelProperty" version="1">
													<prop name="ChannelIdx">0</prop>
												</obj>
											</obj>
											<obj name="PropertyObject" class="GroupChannelTypeProp" version="4">
												<prop name="PropertyTypeName">Scanning Sample Type</prop>
												<prop name="Position">16</prop>
												<prop name="IsDefault">0</prop>
												<prop name="GroupSampleType">mstUnknown</prop>
												<obj name="ChannelProp" class="ChannelProperty" version="1">
													<prop name="ChannelIdx">0</prop>
												</obj>
											</obj>
											<obj name="PropertyObject" class="TargetName" version="4">
												<prop name="PropertyTypeName">Target Name</prop>
												<prop name="Position">16</prop>
												<prop name="IsDefault">1</prop>
												<obj name="ChannelProp" class="ChannelProperty" version="1">
													<prop name="ChannelIdx">0</prop>
												</obj>
											</obj>
											<obj name="PropertyObject" class="RQTargetProperty" version="4">
												<prop name="PropertyTypeName">Target Type</prop>
												<prop name="Position">16</prop>
												<prop name="IsDefault">0</prop>
												<prop name="TargetType">dtNone</prop>
												<obj name="ChannelProp" class="ChannelProperty" version="1">
													<prop name="ChannelIdx">0</prop>
												</obj>
											</obj>
										</list>
									</obj>
								</list>
							</obj>
						</obj>
						<prop name="ChannelPropertyCount">1</prop>
						<prop name="ContainerPosition">16</prop>
						<prop name="HasSampleProperties">1</prop>
						<obj name="SampleProperties" class="PropertyList" version="1">
							<list name="emlist" count="14">
								<obj name="PropertyObject" class="SamplePrefColor" version="4">
									<prop name="PropertyTypeName">Color</prop>
									<prop name="Position">16</prop>
									<prop name="IsDefault">0</prop>
									<prop name="Color">clGray</prop>
								</obj>
								<obj name="PropertyObject" class="DominantChannelProp" version="4">
									<prop name="PropertyTypeName">Dominant Channel</prop>
									<prop name="Position">16</prop>
									<prop name="IsDefault">0</prop>
									<prop name="DominantChannel">0</prop>
								</obj>
								<obj name="PropertyObject" class="Genotype" version="4">
									<prop name="PropertyTypeName">EndPt Genotype</prop>
									<prop name="Position">16</prop>
									<prop name="IsDefault">1</prop>
									<prop name="ReadOnly">1</prop>
								</obj>
								<obj name="PropertyObject" class="GroupingSample" version="4">
									<prop name="PropertyTypeName">EndPt Sample Type</prop>
									<prop name="Position">16</prop>
									<prop name="IsDefault">0</prop>
									<prop name="GroupSampleType">mstUnknown</prop>
								</obj>
								<obj name="PropertyObject" class="SamplePrefLineStyle" version="4">
									<prop name="PropertyTypeName">Line Style</prop>
									<prop name="Position">16</prop>
									<prop name="IsDefault">0</prop>
									<prop name="LineStyle">psSolid</prop>
								</obj>
								<obj name="PropertyObject" class="GenSampleEditNotes" version="4">
									<prop name="PropertyTypeName">Notes</prop>
									<prop name="Position">16</prop>
									<prop name="IsDefault">1</prop>
								</obj>
								<obj name="PropertyObject" class="SamplePrefPointStyle" version="4">
									<prop name="PropertyTypeName">Point Style</prop>
									<prop name="Position">16</prop>
									<prop name="IsDefault">0</prop>
									<prop name="PointStyle">psNothing</prop>
								</obj>
								<obj name="PropertyObject" class="GenSampleEditPosition" version="4">
									<prop name="PropertyTypeName">Position</prop>
									<prop name="Position">16</prop>
									<prop name="IsDefault">1</prop>
								</obj>
								<obj name="PropertyObject" class="GenSampleEditReplicate" version="4">
									<prop name="PropertyTypeName">Replicate of</prop>
									<prop name="Position">16</prop>
									<prop name="IsDefault">1</prop>
									<prop name="ReplicateOf">-1</prop>
								</obj>
								<obj name="PropertyObject" class="HTCSampleID" version="4">
									<prop name="PropertyTypeName">Sample ID</prop>
									<prop name="Position">16</prop>
									<prop name="IsDefault">1</prop>
								</obj>
								<obj name="PropertyObject" class="GenSampleEditName" version="4">
									<prop name="PropertyTypeName">Sample Name</prop>
									<prop name="Position">16</prop>
									<prop name="IsDefault">1</prop>
									<prop name="name">Sample 17</prop>
								</obj>
								<obj name="PropertyObject" class="HTCSamplePrepNotes" version="4">
									<prop name="PropertyTypeName">Sample Prep Notes</prop>
									<prop name="Position">16</prop>
									<prop name="IsDefault">1</prop>
								</obj>
								<obj name="PropertyObject" class="GenSampleEditSubset" version="4">
									<prop name="PropertyTypeName">Subsets</prop>
									<prop name="Position">16</prop>
									<prop name="IsDefault">1</prop>
								</obj>
								<obj name="PropertyObject" class="SamplePrefWidth" version="5">
									<prop name="PropertyTypeName">Width</prop>
									<prop name="Position">16</prop>
									<prop name="IsDefault">1</prop>
									<prop name="Width">1</prop>
								</obj>
							</list>
						</obj>
					</obj>
					<obj name="item" class="SamplePropInfo" version="1">
						<obj name="ChannelProperties" class="ChanPropList" version="2">
							<obj name="ChannelProperties" class="EMList" version="1">
								<list name="emlist" count="1">
									<obj name="item" class="PropertyList" version="1">
										<list name="emlist" count="12">
											<obj name="PropertyObject" class="RQSampleTargetProperty" version="4">
												<prop name="PropertyTypeName">Combined Sample and Target Type</prop>
												<prop name="Position">17</prop>
												<prop name="IsDefault">0</prop>
												<obj name="ChannelProp" class="ChannelProperty" version="1">
													<prop name="ChannelIdx">0</prop>
												</obj>
											</obj>
											<obj name="PropertyObject" class="QuantConcProperty" version="4">
												<prop name="PropertyTypeName">Concentration</prop>
												<prop name="Position">17</prop>
												<prop name="IsDefault">1</prop>
												<prop name="Concentration">0</prop>
[truncated: 1,464,769 more chars]
