# Supplementary material for: MicroRNAs and Their Inhibition in Modulating SLC5A8 Expression in the Context of Papillary Thyroid Carcinoma
Source: Int J Mol Sci. 2025 Aug 15;26(16):7889. doi: 10.3390/ijms26167889 (PMC12386254; doi:10.3390/ijms26167889)
Supplement: Supplementary file 1 [file ijms-26-07889-s001.zip › ijms-3558049-supplementary/Manuscript data/Fig1 data/Data/Wojtek_11-10-2012.ixo]

<objectstream signature="IXOS" version="1">
	<obj name="root" class="HTCExperiment" version="5">
		<prop name="name">Wojtek_11-10-2012</prop>
		<prop name="UID">4FEC2BDCF5FF4DA08A55278FCA0F4504</prop>
		<prop name="OwnerUID">A9EA9C3B14954DEF92F3E150867A7E6C</prop>
		<prop name="Created">2012-10-11T15:39:43.906</prop>
		<prop name="CreatedBy">5F37CD9967864C26901FAF7D8C14A39D</prop>
		<prop name="CreatedByName">genomowa</prop>
		<prop name="LastModified">2013-02-19T14:16:40.421</prop>
		<prop name="LastModifiedBy">A9EA9C3B14954DEF92F3E150867A7E6C</prop>
		<prop name="LastModifiedByName">System Admin</prop>
		<list name="AppliedTemplates" count="1">
			<item>Mono Color Hydrolysis Probe - UPL Probe 96-II</item>
		</list>
		<list name="TemplateOwners" count="1">
			<item>Roche</item>
		</list>
		<prop name="SWVersion">LCS480 1.5.0.39</prop>
		<obj name="AppProperty" class="TAppProperty" version="2">
			<prop name="Created">2012-10-11T15:39:43.906</prop>
			<prop name="LastModified">1899-12-30T00:00:00.000</prop>
		</obj>
		<obj name="ConProperty" class="TAppProperty" version="2">
			<prop name="Created">2012-10-11T15:39:43.906</prop>
			<prop name="LastModified">1899-12-30T00:00:00.000</prop>
		</obj>
		<obj name="run" class="HTCRun" version="7">
			<prop name="name">Run</prop>
			<prop name="Created">2012-10-11T15:39:43.906</prop>
			<prop name="LastModified">2012-10-11T16:51:10.734</prop>
			<obj name="AppProperty" class="TAppProperty" version="2">
				<prop name="Created">2012-10-11T15:39:43.906</prop>
				<prop name="LastModified">1899-12-30T00:00:00.000</prop>
			</obj>
			<obj name="ConProperty" class="TAppProperty" version="2">
				<prop name="Created">2012-10-11T15:39:43.906</prop>
				<prop name="LastModified">1899-12-30T00:00:00.000</prop>
				<prop name="HasProperties">1</prop>
				<obj name="_Properties" class="TAppProperties" version="1">
					<prop name="Created">2012-10-11T15:39:43.906</prop>
					<prop name="LastModified">1899-12-30T00:00:00.000</prop>
					<list name="emlist" count="4">
						<obj name="item" class="TAppProperty" version="2">
							<prop name="name">TopChart</prop>
							<prop name="Created">2012-10-11T15:39:44.515</prop>
							<prop name="LastModified">2012-10-11T15:39:44.515</prop>
						</obj>
						<obj name="item" class="TAppProperty" version="2">
							<prop name="name">LeftChart</prop>
							<prop name="Created">2012-10-11T15:39:44.515</prop>
							<prop name="LastModified">2012-10-11T15:39:44.515</prop>
						</obj>
						<obj name="item" class="TAppProperty" version="2">
							<prop name="name">RightChart</prop>
							<prop name="Created">2012-10-11T15:39:44.531</prop>
							<prop name="LastModified">2012-10-11T15:39:44.531</prop>
						</obj>
						<obj name="item" class="TAppProperty" version="2">
							<prop name="name">RunOverviewChart</prop>
							<prop name="Created">2012-10-11T15:39:44.546</prop>
							<prop name="LastModified">2012-10-11T15:39:44.546</prop>
						</obj>
					</list>
				</obj>
			</obj>
			<prop name="State">3</prop>
			<prop name="StartTime">2012-10-11T15:40:55.437</prop>
			<prop name="EndTime">2012-10-11T16:51:10.734</prop>
			<prop name="InstrumentID">26856</prop>
			<prop name="InstrumentVersion">HTC_VER_10</prop>
			<prop name="InstrumentName">LC480_26856</prop>
			<prop name="InstrCalibrationDate">1899.12.30 00:00:00:00</prop>
			<prop name="Technician">genomowa</prop>
			<prop name="AcqStoreClass">HTCAcquisitionStore</prop>
			<prop name="AcquisitionStore">eJzkvVuzosy2rvtXZnyx7rzgLBAx54gAMpEzZOOgcucZRAUFFf31q1FjjrXGihhzz31Rsatqr++iIvzsXVK6+eTztmzgv7fb87/dNtfDf/z1aNvhr3/bXTZ9/x9/OZll7O7Puq+Hur2lQ/s4/PVvr8Ojx0f/8Zfw19/+vXu03X/+plVtbrfDxWqft+Gvvwn/zk3P/R8/kW6u3eXwnz+gz//xE5e6H/7xGp/d5dDj8aef+Y+/ZAUP8b/H5g6H6/8aW/bjZ//r4SSP9vTYXP+LkRxO18N/Ncy/v/Df+H8xvn86G/97lML/wyDxDNqX9p9+7Z8GLP2fA87qKx51rsm6JP+LUWWHa/fX3/6HzMvEVnlDIn//51+N/+9/iH96B//0pHsbTo//PNS/er7YXOr9vz4vcDjis8/Dj1GYtibw/+u/f3WKd/hKt5O92eHH5q+/if/Fj+HZSdr6NvR//e0jzwbwDrRqYv1768hZ94/g19EtB3vXXggpRZdpknjNE1W0BzKsngXjowvw8AkeIw3N7g2LXEj4dLx8C/qpTjIEN53QfOlm+PyCjmCVZZ5nQLOOisq4hih01zTLTWVPiyGTmJYOM5q4+WjT46DsIdq8C5rdZUOg2oKPwX3EH56VO76gr2Ozgei6j2nGPT8j7S7FiWmfJ6EZ1fD3vevLZbNncadJk647EpNehWBt3ZsYDM8kl/siZNLy1TfJuH1dyO4acEy6N1aTXUPTo260O4DVvZw8HQIo6WbxbiF2ywSPN7NKajTsBK7iOXwm2+mFBt61Y5xcPvlE+TwG8p2Lc6bp2qOJh9jvSHVIeSaqGt8k81MgEKfbFkw5ViKN7NUsIp/dmbKTehCaQNb2kRXvnyq7Z/dH47OPP1rD9aqy5nAQ+SAuNN1KD07L6h0YTfzZvz0SNNkCrJnvNiwz3T3R96XGZD8iDXSvu0LkjJZMZJFL40NbCWTuaw8mjI+MJlr2Gq1/fDo4nEz47zTt/vHgVzFA+CUMUOeSNP9XM/u3Y4DB/2QG6Jb/BHM+MeA6WwlE0a8nMK/FjWfArUfytZY+m+FjmiTvoiOX3loxxX2nOVTjVqAqXN6QUJvRNGi/JQ30XgYj/FK69NyvToXl6QteVedNpnpkoMnEAEeW1zmY93JPdfeoMI3rZ3xykUePWun+BEQcCz5rbm+FKhxj4JqXbwOmylfU5owdRLYT8+nALJ2GZVczbp7hZz5gEFH5tE3YW1w/aLxPcfxdm88gseI7H8WxFxHzYsVM4vWhiavLcSTJK+OYvltbTUpUsOl3WCMDFoNDIZoYwI5hB867SZCJJK0oCcIjhMXcpSw7WXuq2v6DffLviybexAC63ahsZpCexgu2GUm/PAhsLjKBJruLqpDxnSADSlXMY+0588g3XAXsXIHI+x97KC33/TLYMwx73j3PVM86LZABz+Ve5L1sjCLrpjsv9tKY0STNxADx5DiwsE1kwOfuVuRyWhqMe6skz7xorpD4oOVMOx+dPFyeqpFsXffO3toz5eP543j5HRkg/hIGaLKgKv9qsvx2DNDMn8wAdpwP4CuPKk/Y63YhQvapwJ0JNz6DvTyQQ/lxcUFaIgO8iQG0my8ZT9fAp/bEgGAjPCHxu6TJ+i3ZU3FcyxBZZ0pzzj0r9DFzRzDfJ2TAdpMNVH/DBvysX9PUnzwgX58VNkKNDLiqVUT9++WEz7+Lhm1lQ6HBFhkQLBbfhlkRvdBhfdoC8d9xA1qT6vTg7Cv2UUvSZH4xFnRYcRFT+hUy4DwxYMd2HMQbZEAyPjqPHHcWPu8NAx9WejIQa09mTBIOVgPy5AEXuzmCq72dBvYPs6DbmdzCorwlOfNOnz3d1+4RiFM7PEsCfKxL157J9RU9IJsYsM7uGptJs0cTWclmIDvR4tmb+gINk2ugEO/xWLL5Fj0gjvaxTbxRMv7uAW6tDZHFzWuJNVu9p4Hz2YxW4vo6q/crgXcHdydYQuY82MvzDD75BIZNVIYMMIji5tljL5ekl+cGU4lMKFvW6CFcJGc452OXRuLEgOXn1DId/0ZNYm44+B0ZIP0SBugiL/4ZHqD/7CxgL+YviHxSNdFiYkB7EStYNFJLU7qTO5Lfr+gBxvaWR4NajETxxCUbtYkBs+dWoe+F9wa3CNADcj/b0yylc3DuF5qvBhkZsK3DDwQNWnzaTR4Q6cIGKORrCrelt6er60pmih3OmpA8zIiK8+oEC/pGD4gmDxBfyIDk636bLCnzitIEPSAR0AMyPqsVXIcBs8AVPYB9XbOkF+bEbJauH3nETQyImxMHNPSRATbtbPL5IgO+8XXIw+33WBG152ZM3XboAdcZeFQAHj1o93RyIBMD4hd6QPI5JBS+flqiHbQHINLEgHpigGeIAxM/3IuG0SnQyTFYqmzOR30TSq/5QMrnU2C45gp8XLuqTlj+XTFt8xLRLCYPMFfEYufvTmi8dYuun0TTup/Ne+on43y0ChEfd3Yh8N52ygJniu+0epUGjdr3UbeW9tGFxSNFD1g46AHntLbYzLFIDiNsdIKpYcXUFrNAAlMWkGT0AI4fUj6ki5NHfkMGyL+GAbqm/CEeIP1kBqRs8QZniQwI2/ltJPVqXkHYrVoKw6EdCbM+ARvz5EZDfVHoxNcwC3DXZUqZY6k6bTLlBVTesRzKiQHmxACLX9JmlcuYBa4iZoFkNeY8tNp3oPUPD5jx6yZ1eMwCj/ljzt5bzALhZ28CFcQBPSSYGKA5o0mFlcvAON7RA5JXfqH8ZrdDr3jgnJSmLHANxjNT4Uz47LyuSirJx4R9lsiA8JKuBWIZigmhvEMmfN5lRFbrGWPqmj5pZIqJQAbR4dhsdkYGzO+YBezYRQ/xJg/gt+OePgPaQXhABrDFB92/vrZHiKXK4aHbfSpaneMn+zifVxNvdrjOkwbX7XFiQGK97ugBM2SAqF2EJtEeD52YN7Jm4h6zQPSa6gFedXNYz22Exu9UPbJgX6usWh+G3B2nLHC4+AqrYS7mLpkYIJ/Jg900MJpo9DnBYpLkgq0iA7LrQq7IertABlx5QrPblAXOkweMD8lpknQNA7le8o4pz29KI4cc97+jByi/hAECr6r8n1EU1PWfDIGFsxjB21hVE1/mzkjs+6EGr9m0eSbu1wNx5rOAfT7FjUbXt92R92O2Yvr7lebMaHuTWmb1gVhBgU133LmiZczm4L0khIDf5TZtUk2A8KsWFNdqIlBwhR0QZqx5ZoxeRa0JAnJjcHl0ngHQxh8RApf3krKb89ap4JxSQAvmaXp+YRgoD9oOFtEG5VycIGB5l5rNDULzbLWFPY0MFZiSr3DSk7TVySlHCPjhBeVcjZSIsGSWMOmWD028OxwV0rwSjmkFb/FZt6s8mvvrCuiAIpAlDyjp4pbfwd10SQ4XyapoRsMTBPXDzWE94uNXv3my93BBCIRHXOhjep+x2Ql6Ptynd5yE74XCRMcRacRPEDiL3Jrp4lNs4r3xBELEl8dOeiTy7tyOSsvWDyqr3T1CIBHminW8zXXWgoQQMM6RbW0kbmC9L5t5NL5PEdlhCII4iTyaBS8Zw9z5SphQcCRP7akoqNbGmn0b1W2Su/GxyXYqCooMRSApP4b5O4rAv9q4+P8AAoKiKH8IBOjPrgqWyxHCeFvxoTZB4LsWz2A6szZPiwPaNJc+A6a8MQ3Em4Wtk7lgrZlqFGnDZpfeppk5VQXzLZrA+0AqOvjuHMLdivKr75o36fH65mGxRRPILkcy0pAWOwi5ZJ0z2CkVhWSLaWATcHkYJmjf+i06g+8gBFJvMoE6aFLwEg0hcK2bjprabg/uO07ydCenOk0VhICSIwRgreHKbY9Byjh59WhiVGSBkMq2IKyXDxouJhPYXBECKjdBIJkg0B8RAmP4wtyuT2kA83oF/mN0mix94Outg/UdHKdH6DzyGlf+BZoAcZ8uQmnaGWgzNIEZBK88FicIhP1GZ7rl93koPO8dsZYzkc0OD6EJl2NvktdeWjFR90Q+kqc0QMKAsipAE/CKyQTi+0Fir+PqQV1v2hn4XtEMWkEWc/80QaDYcy07zU2Thm//JVhVjhAI5g+XZ0HkXsjpg2lA7BekgXJKA/czLZmw/gGBd6WQ9o4QUPw2y2NBS5Tf0QTUXwMBUZL/EBPQ7J8MAU2ZILBAE0jeijSSblw04AR7hMAPE9C2y5C9p62BUAquJtGfizVDMqRN2n/QBLzN8AbzekMICM9vRQ/3CQJWS/lloVD8qF4xDtiiUuCkSb8CtVs0ATPGOMC2EwTMDZrA131wfMLHY0FHzq7BPU4moN7QBLbHNoXw8/7ycPvyHR3s9QHi5o56Tn+UBQelYaMVownUB7OiJ0MC9qZrhED7QQiI5p5iXJlM4DqZwMLFOKCvNYTAZYJAMZUEOJWzeFDfVUSVz6kGk34cPs0mCFiPCQIpmkDWEFz5zVd/hMVl7qITlPWF+r41MF1oXk14tXubkH4+Y4o7mcATNgLJ3aXCPgmaQFxvQo+sy6RkXxQCPvZthMAFtg6rLVfK/UzdRxZ3mOmsD3dD7tvzwLSGFZrAWUET8KRZVFiCpr7YbWaYNHamrYG6Un2MOxqawCNEE7h1M5MJPEIgPU9x4J5oBZNZ4+ZJPkGATlsDnx/bg5vfdHtQ+zUQkATxvzcBgwqy+uMf8/9HNYHslH7AMpKKj3T9JpCdsmxgsTm1TZpzrUCisx+ivuYIgTcsbNJc0ARwDUIT4A47ky6+wghxiCbAztp5T7s4RAh8ZDSBoUUTOExxgLizIk+dCQJRhCZgpFNNILsiBIIJAlI/xYGDaZZU3MIZ4ut7iSuvhBAwXggBr9/zeWZA3tHHBSHgqhZC4EcckNThzD4iQgB6BheaTBBQGzSB0P6sFXIp0Db8tHsg5N5eRAJuigP7fuBDL3ijqWgTBHZPi0+DKQ4oNULANycIeBMEnhJDCCwRAun5VO/pN3CPYIRoAhBMcSCZIwTmx/HVRPwrjEipb9AsNkmPGfx9H0k/WirjHguRJpcJAqsrxgHhM0p5oqeHguw0h7LBWQuN+54gMM4QAo0R9Lx3nyDwuok6uwW1xPtjEeqWrnEvdj4xA+PHO9GtYrv1gXz5f5jAvNr8JwRgOZnAkZsgcJrqguMJxr/3CIjcO81DTjv+liag/yII6AL/hxQGf3YcOHqHD9DrFAca09GJf75fIDwbbZO1s3Ykh3ntM/Fa3fJoxkSbxDZCYH5HE8jghXFA9bs3kH01QWCqCTw3bw2cd2fT/DiZAPN5HmzdLRpGFmeF3tviAKG4WvPZ/FxeaB9+VabWd4Omxxoz+HaKA+5rXCJkbhgH2nObwcIhfA77JR3obbfeg/8dcWXO3a9NU6moGIeztclWY3Wh5I0Q+FqrqTA4mQCtBhvQ0fFxM5mAxs0TpjPypIkZnEyKk88Ap5tqAkU8RvTr9zWa0BQHtjs0C/I9PcDYTnHAvnwq6ufhCYzx6OZwnkygmQqD3wjjQETmfYmB6Dpj3yVCIIrTjULW563BxBVCIL4++oLMDYIm0JcyjZiKENC3HELgtsJxkHhfWR9/KbHnat7TAMbNaK3yucLaIRN49+j0glVOceCZrQwMVhMExHgVgGegCbBj5nbk46EJcKFK0MwmCIhfjANKO5lAOW0OlHbesXFqEoi8D/stawLCr+kWFOS5/qcUBX72FuH16X+BNLeaJl/LNcn36l/BvJxbPmu4tUC8DFVAWE4UkCcKiI5fspnppDi3aejR6yt6g+dfkQLHilyoMzupGOo3Nl0dytyjatriT44TBRwhE+jyVexxqZ8oEL5RBdwDp7HZnDPy7IATnfLbqgH3hioAS2e0aUOQAkFo8006yvlA404+QCRecFYG4dmkp213ZrKxpg14XFXR1/rB2Pc+VQZnozwSw0QK2M8jUkB/lB55JUgB1d8+aRi8Ep08dWZAclVQBfKJAtc7UsB4flEFGg3Q/7ftA6xqTBrY3j8XOufdE1jxw83TrWV1tGqtN+Nfb8wDxXcnkLtwM5h6z3o+OY2YB16J5DFJv4l8ctW0ivh1tmGffaLQsJ5UAAIpYI/IE3l/EyEFlH2qsrPs97yb6apnrdYzjrXJAVXgnO90q7tJA7vonEmj3YvTrdcTKUDnNy9P+6kyqOOoGG9FpGHB19cJmVTgY6YuHxqmZRO+YB3Tpy3C5P6bFgWEX9MvKCiyxv+3jQK/RyCY/+xGASn9gnv/IgWiiQJDvriCZy46ys7GWifDfB6wWb655cmbXW1ykpAC8nrIaJqvdx7dhMIXvPXIGna2zh1V570GdhTY+WrXIQX0GF3AO/hFA5/hq1PlCHsgcV/mWZ94F7o2nRmTs5dBWb3AWXyeKLDI3xhLEgkpMAZ9BvEbXyWNNs1I4Z3jLGR6gscbM5uK+7FhvE7QCobTiLPUVYEJu/UD3SZ1MfWDsgDXOGMgkPkOCFeJ+PwPCrwXL52EV4dj8lQVYMpEAf3wriHejQ7PPkG1p8IWA0G0+SZNZrrWhZptfwLzIbl5Zt/rjirh5sm4znvlydGPgNSCxTF1uR/y+PH2R2Jq24ypDxDzSNqECvGsZMPEuTPno2caFySpEocNJlLAMxQ9stgTA0BFh4EPOPNRWKv2w+GZWYp88HxhYFBvr4Gdq5lJY/Z66dZpJYVg87LXpN+JAqlVIwVyDARsPbnAamoa/vRTafBHVQBa98609W9NgV/TMSjMxfmf0irwsymQBjMeEutT0zi4tTbZPzdXSJ63jsJucgF1gxSQ+dutCZtqCWT32WzZu5tnlB2CXUSdcf+BZHAYn80y0lFn2WpAs52dF8fJBVr/9IXgjhTIkvNXoPxm3GPicEqaNRMFNmlvgG9Qo0m5Ba6930y5/qgNNrC/jR6FKQsQHZAl7MGP9JmyClylT3jY7nHu95xyYXM1silcbXOgLyVImbZbIQXs1NXJ/mM74Of9g4/kFyaC2x0pMF4eAx/qx6ksIOPxF7VPaLY1RqDVDCmwCL5TO9CUCM7O7gGLdJbw6UpFF2jEsALnIbo589TPQOdmPOJ7f76a+OzgrJ7xc45pRjPwcfmeC6Tpg4YJgivmcStFFxLQ1ZZps0Tnk2b+LAgvbj12gwVS4G7qpSWML4tdeRyftzWDwmKLmc7qpyjlwUPVC6vtzy/WlsTgY4xqNln2txAWX89r4DFRINJ8wpQHI026yh8m2QjulqkF5+VRMu0Slvt3z+TtJWuixeYU/ZaJ4Nf0DAoqr/wpLiD/ZAo8nCUPkXataeQKt4EUeH7BifwuZ/VBFkgy7RAo/USBzBZ0wnnpho00y3LI3B1Q9+V9wFBcnAn16XuhxXOnQmDs7Ca//UgEtSxArDhFk34WmUILKI4Qzx7oAtYPFwhXHJtPFIDrbcRF8ChcwOwmClQSUsBN3ugCQcHz7D5RQO0YrsXSmOSwKc9IiQhdQJi7NmV8MQ407I4Zk5boAskDZJ3s4r0LDo8USOrJBUYfKTBrPs88uX6RAjRJOKYMFClQHs2ISjV/hkR4OU0mTb0H8GoeEJA7Hq+1PhX96JgIvLTDRPC9pQM9zMQX+zgDUoBck5IcteuMcf3zmYfS+y4QUjwUJm84kUbF+ARyrLgNkzYbg2c5IAXOi6PF7jtfzF3Lx0TA65bKnobb854uB6bVnZ8Kq6/TxQUnKeysVX18sL73jCZxn5gIyEZCAzEmF5ilckeSqWlQHTykQLYObMImF+ALTASRIo86iQa+Z/xUHIy2v2td4Nd0DQqqJs21P6IuoJGfvkWAi6O5beomYbe1TexQvAG9IAXSI+cKZL5bxOwbD7cm2Z9EXJk/yy2b41TL03AWRvS+G3GtT1KkAHf9DvQryjokzt5uiqNHPTp3QhGiCAo+K6vcpMkdKeBNnpCJZtfRffA2wDmVBp+1qnmh1du+gW2+l3w2lyqPbnsEhxGuBQqihhQ46u+ptfiELlDbmUevNGrZbPaxG5AldIGyRAPX3mXfxCtQTFJagw/2/Y0ukM68Et/PJ2VvoX7iLKInjx65ACm08ZACmgGAj+kZHJF3KbtskUqLb9ODedATnnVqfaH11a3AAtNtMi1FF4Dr4suETnrxiQanimZFYrD3LX7xccA2CiFM8yEy9yKfKO5rIM1c2jBtUxM+LfnnnuzVR8CG9ULMg5ejV5ZfbS1W96sh90buAZbZciZ7jFekxJv1ukV758Vu34uJf68Xi4jtHiPwHi8vT2UBKRCE6AKfNEIKfCcXoD8SgT7VBcqJAsl392Lz2S3Lo/WC/Zatw8Iv6hvU5qL4ZyQCXfzJFAismQiJHFZ88jZlk8wPSIEofnUNbA+tQMxzHTFlcZpahoKFSW75bM2+dZ/l7JT0Ba0nCiTRHlNAM1Egf+QzsIzY5otPiRQwpZMEET0v8yyafXXKaeMB7CYrc9BnZUc33doE+6CYFKRg7GicezdI+HHVZO2qiugx05ACuSHkbC9Qhc6TvgIqIwWyT4kUaNAdmPZECjB3XY10P55z9k7LPg/TEV3AWo4+GJ7bN2G8VNDAe6TAl/OfeeTsGOaIiQKSSQhlOLeBOgv5DKb2RQqkD6RA9NAGcDQREwF7WThes6kgcL5ung0qukB/rSU2O23eecwcc085PTOYwL3HJhrZXCed2q7BjAQpj9rIQHc44mGV8uQ0EPDxnkjb6WLiS8Y3HmhRYYVarbL7duyptxjninUSDjp77o9i7i2MXrBy8TWw9usadCo72qTWvzH4DDye+RZSu6d3ypTgQHhIJxeoKd0w7jB4fDK4H48UZ6SAcG+zPNF+075B4Rc1Duoyr/3L6fLbUUBTfnYiuNUiuO6szsPwjBQQMHpCMD67Jjsf1wqBxzNiwgddINxO1cHv5AJCZ2e49tq7gm4KhYeQf0KeXuzpUsFbOAMiH2w+v3RNRDsJXSAOlugCm+Gs03gmHMGxMBHAS+ou9JPzJhiLxuDTaKJAJUc3MDbjimb8DSlQy+ESqFEJeealjUL5Vz9d4pAwCsK0U6joXcPGsLWbVFbGkdYGl7L5YaoLzCcKRCm6gNvO+jwBvgRCpkTwgwLJc0oERtsbYK9iQsElZkEPt7ABP/+4NO2C8UIN6dQDrqBJA/2+7ignGugCm8Bt2HqGjy/lRmOyM3vx4UGrCyrTlGPv/C3QMHtuBBJbbzyfZS3RsFrj652Fx44Jqz5o0u33sCczkXjsns1E6lpkqKxnmKqsPj+RArqy9ayF8zVZc6+k3GsFpMR1m73YcHmYNF5s3x65BNsYLMfDROBNiSDdTS7wztE13pMLuARdYNSm6uCtBYEwo30ySZ4uI2IZ91v2DAm/pnNQ5AVd+kN2Cn+2C5DnQQQ/8+s8WkyJ4KynLfjy2PGZdVgL5EDmMdPl662JOV80yaJLN0wBKePZ4RkWFND1wSp5pEBbElyLz9MFvB90geVUsaL371qC0N4uKSSEt2kcFmj071vJsyHtBmpFmgme8kUXUACmWXzpIAjeK8rM2wjU/kEB3hMaVq5ydAmzPYP7kXBtHopvRPlRv7GPptt82muVQNtyleGnHBNBuB0xEcgvMwDCWUgBc1uWxC8+GVMS5dnE/ZQItuvWAO96IHnqjHi8aI4uECzeDj9dQ1DR+5EfgAbTTRMue3SBVYIUMNa62wDM0o4O65XDvu3wbkInzioaRKrFRiOZ03A2de6dFq0C4buVm5A46A6i96jZrM8Yz7g2Hsj3QQL2tB9SHoRZNFpKLHKsfsh944bStFMoYiJ4vvZy7h3HobCAf/DsfN2ZeRIbp4JEUpaAeXt4SNGDPJJMjymTt+gCTBO3Jslv4Z59E+rTKJxcoDuvX4zn65zG3vMEv6UL/JrWQZHXVe3PSAQ/vX949xZlIMalpoliIwXWwbMDYwcdftZOa51sgzRk0vp746NqosBw8jds3rOcgur1e2pNFCDPM9CUTIkgXKELOM4RE4E/UeB22yEFjqclZYbU2HTmjPjZ6ycKXKZEsGxaAnQbm3m6M9Dom/XQwSKcEsFWQvd35PUKLA0pkJVbwaTPq3sGX5ixnHF3ElGOt1vGnfC8gDxRwFfUgkn3dZ9HOXQmkaQiAkr1Po+rZVeQ7fwDaMzeM4+LiQJ826AL5B3m6Pt5LOhjRRtwOXSBbBfAhXon+gJzoWACoazGBEB2NVjf3MXxXfGxP7sVTF/sMBHU67yifHSz2LcUuDy6RJgIYBZ5YFaRgglE+I50S18NU3A+52n3fJnksXkFrCluSIHWiTrLMZxpjyAfePc7U0vLWKxM1j2/Eh+wbLCtZp682IndDD7SnJNNZqcXA3OLFIDFVBfYDxMFihUmgnZyAXsZYgIBcPlYmfYINhvtwdTTtFPo/647hb+md1AU1Ln0Z1BA/dk3F9kVSwlsYVU3UXluTRJlszsY9wwpMONkhRikjpjcIgWSx1QdTCcXkAj6enaX0QU8GxOBdw0ZD8pEgU3AZkBfCSaCQMFEUCRUAFMu0QU+jJq0BzhCYqRlnuaF0lHLC5ECh4PZMKE2R/roxw6SLVKA2Q7Oyh3NV2jsTGhSQ2l0KvroAnGHFABlosB3uDSMSxybZ8stCLQoHUwE71VP43RsddI4Xgix/3zwcap4BXmbSIH3Y6oLcK5hU3f3mDGeqBa6yR4iOreaMyxWL4dn+b3a0+9Re0IyQ/eARVtfqHzPK4guuZunyw4TwcN+9YzvL+8mURNhpMo+s9gnspEqRbpFvorDDsLTU81j+YUU+7a3J5tF6qaBr5copL1gIuiOvUiDYT7sLdZfdXbjbn3jq3zgWSfrrrP200m8r+/1yHo224G9DkjNkJXMI6H3SMBf1OgCm7U8EDolgre4RRfYKSoOY6oLjJfOo6E4NRBvyO7FNGNygfg3rQuIv6Z3UBQVWftD9gh+dl0gOvsy+OKILhDLq5EE54kCq7xDz5/JAvGDZ8S0HSaCaJxc4N7FU407yafbb4QllQoBXQBnSg636daC8erEgf9OFnS179AF2DEXwein6qBxpTall6KCePxghrjtMBHcop6AT1uTzyIBZ/F5MO+QdOMKH68qpExzWoMFB5Gy9eliU6XFtTqsB9akwxwNxObGC1O+SIH0yYFCv4pUMPEwucB6coHeQRdYLKSeJqbelUS7P4HNHBkTwenNbGoRzYB4zUgO16GKqH7VGoilASmw86uKxpn2gkVgMsqsqQ6wit8VWAfB5VNhjoav62sL/KM85vHbWZn0dDjbkys5TVa8txGpOO8JJpxnfESbRUSHE6eyWXk40fS2MErKvUjEzuFB5F1N2u8tJao59txyQ+N6c3SBhL5MdAVFyr3rJoqsfniMrKtikyaqbdjku5IYOD8osFaRAuUeXWA23xA+c7ZbjxjF1C+wbz1MBJML2BlSQE+nPYLyN+0XEH9N76AoSZL831Lg9+gX+Nl1AeU0x9zK9KkuwEkKcUTrDm4u3CkUU13AmaqD3Ky/NfGCLW3iW8st5k4RE0Hx2e3ptYpEWEgtzndhcoHZAxOBuWdIAc3LgSZTXYB8WqRAXaELBBMF3PSOLjA7oguEFqMQF4PJw3k5KlSM4AHU+KxpJq+qkt60Zg3mBSmAqRkpsPXpBcIrUoAtz6SgkVqeGdeHC5otnhX+/rjFrLBc903yHEuTLIMSE4GFFAgPU11AAaQARvcnH2v926NU3hlAAp/Q1D1iAtFEuYFk3bsUomnn0nzTNywaa7pOIsFZL33dGtyD6TapU9e49mtNAnZXfpAq99akvItru3o9Bg0L8m1F9NXdQBe4mzwLVKek3oa54F+4mmcFjDbNyyBg7btACrg8UiCf3Ux2JeeBBt1DNa1XveHYeZGgCyzdvW2tVq8Xu7SRwSffitOtffYCMN+Rn8Mw1QWM4mMz6TjVBe7THoG4cHdsfl16TTzKlU68iQJjeM5p+P1NE4H4a3oHRVkQ/5SribSfTIHDpUYK3Lw6T07ntUlkf4FrsVfec2adXJ1sv4eISTPlxodxIXqEPTZbNhOsPE/fi76ipWsLQAUKDRvnZ5wVAbqAN3svaBGX/HSrrkYC73Vf5mlKGpvObUAX8NAF0gXvdXRxlCk4vG7R7HE3dfqtLgMsbhMFGgkpEJzaEuzNCV1g61wiaj6bCzhHhTWwir8F3ZrCjSmP3YKm9xF0OnrfgnHNuufD7bjWSa9eYqSGiBS4TS4A4TNlfIoUSMT1yaPXo2tCWN5JkwkABU2d8ALGdphuHnCvLrRbIwUMfN85nC2c9YZvVOAcCo+mY22NVNiFJ4i1Pc+Hz6fc0SxQgckKz2jKKYFArubVw9fr7DyVDLeg+xhfyTP6S5PeZjhefv+K2Gm0pTxIrnphDbpqsvNXeVL/O39U1hIOHKtIp+RBSAbbeqvoAqdFbzaJbL5tUj85htZ28PNUdjDBOdHkAruK0uy9wkTwWiIFxj3n5YlTWkCu3/WLyT0mgmj3m/YLiL+md1CUdf4P6SDWfzYFku9yDiZtahq1N9cm57bGtbhW73m6Oco6eQf3iM1jdIEI/4BAdg90ASW+5TzjXvhh8wBdIF540GRjhxT4cA0HoVkt8pXk8SUV1Z0E0a5fNlkW5RF936AGn803SIWhxJ+3jAVEZwnXSn2XmvTtDQO41886T483zOU2TiHwH76YpwHKPR0H7QaOs2M8PI5ZSYXj5YI531o0kE0USDukwPeEFIgdKD2iMxPADjx0g0xHF+gu94xJ79uLxreORZQXZBP8+RMpEDRjiRTYXZEyL7fJLj509Chpb3AbAWe1eEQXqG5rdIFZ6lHGPh+Brnf0C+Y9l/nk7pZAN9vgxD5BUVBo6e5C5nBPIZSYx2c87ypU0KezKBltzrans0c16RiwUyNJub/q0QW2ASaC9rwemsC7PkxrbiAFBu8u8YG6iQprY29frMKskyc+9zaJw90AFtkVXUAhXkRwaDbTDy2laT0lAtNlB/aZT/0CL/aJSLhgb/ZRpw5i7nelwK/pHRSVuf6nuIDxkynQ+PEc6Laum+g2ucD+9OkhVLfoAq1Z2uT2QAqoKVIgUbaLiPhevGH6w8ybtL6EuOTYowjm5AJZtf6OtPgOaMABJoI89mlJpS1SwDNfy4Y9pBxzvTUiBZb1hmYZVUa6ajUbzMy18FM7H3X6GtEFyAtdgEWrsaL3nN+AZ3ViDup6cgHldIOFgQkkdbbfPU0BXWCMV5gIdrxlUtt8FEzfrPomHsDDtbCxARxt3uchWZYFkTZ3YEqIFIiaKRFsY80ER7khBXYZukfv5Fegi5fLM7iPA037cISFDIzPPqtaoEedPwO97Tya5XukwNXaU/Cys86HwhXfzyMkH6ZHt7Jh8VofSXxebtCtwpjPpGOJ7mTmKnhL+85DPef31BxXjLXzvZy7TztSrMvwIuwmPZ6Nzz0eYB3rFWGtPZdzz6mHvVVkjsj6Q2E2oeoZJSHApWCMhZ9nauGV5BLHNiYAkeYMDmpEuJu7Z1xceE0SVlZBXqUxMq3e5U0o/6Y7heKv6R0U57Kq/Bk3H1Z/9k7hR5rPIVSKuklMG13gdL8+IMqQAlCcFJNIZzFm47RTGO6musB6ooB2RgpAG2kXSqa6gGFPFHgGRKBfVTAgcaZEEHSYCOTXSYJwcgGWT9XBczlWQHofKfCV0AX6FF3AKVIrh2Oc2vQtKE9wgu+6yUqnqmi40zbgXN5ik3mVUFBCdx0E1QrylMeD0+0LXUAStEWTrdPapMtKXTKhQQok7uiZxNJMBsaHQwos5a4gXxMpMN7cZ54olHn0ttIsSOaYCFjLowusiHsF83TH3P/xqo6ytTGCk3qsSbcrC9f+fOpXSCNMBI2Hj7sPrMBMPlbONtG9oM9cczDRzPc8Y+zokUc9r8G2DzlNd8uNTdcHSMD4XoY8OxsXgbLT0WMnfi3lrinqg2V5d47dHf9Jg6jdgrWMNzPWLT2Z940EE8PGer3YfRlgIthXRkR08ZECqfdIgdnzbhK43G2mvV80h2FygbXHjkzmRr8JlTHdk+8NxUTaNugC9u/qAr+md1BUxfl/7wK/RXVQ/dmJIMgwEZAvukDiXWWb5J3Vg21hIsjIlAg+EwXEE9fSvyeCd4CJ4FMJSAFuooAxuYBnTYngNFHAOqMLuMuJAquJAvy5kWFBeEwEjZt7VJ4SAbnPSh4Oc2Wg+oMuwLuvkAKg4ywWn+YTwvAz3Y/MGS9U28kbsMOlyDN7coHVUmth8XghBTrnvKcUxhvT7rDgU8epPbr6vEo2fsqBxvaIiUBRdQYOcdENLsduT+wYE8H7hC4QJvAGOgqNCbQ6kwb60Syo9Dw14JQtJgK7xeO7hB/BjB3WsHqJLjA2O3SB5ONOexzoAke3u0GgPxZNGsjzkQaluwK/dKucJZJRomVZHSRcW1Lo1fmFnvPiAnQQX026N1dAC+6csKdhYyLQD7jWm3PHZPdURgochqCybrFksKp5Sby7eQ2mtd5uv+zyNJEC2eEdEXWiQOjvMBHQeDOSGT1QNqNIgYyIgUn8eX5iYuMGNDp59UA2bThjenaerin8XSnwi3oHNV7+7+sCvwUF/gkCP4cC+LlQwXG1Oo/jiQI0Ww4QXA93nIVGaZL3d3KBWrnxETyuJbHqdMuE+S3n08bXOtr2Feb+WwwNM+NMoby648AxzUW+VKe6wFtqZbAZukCaa9SjFwkp4HLpJs+0GA36EDEH/EVvYS7/YNo2fXhBUiMFUk5CF+hMd4dr60zkIX0WQIm6a8HcIgWmrwG6UJUILXufVwuecVMi0CtpyXR31fNRCGVE6rBMwTRJ30TXjVJibkYKjA1SIOmMd0RljVlg5VtMBIcaXeD4fF/Av16RAp08dpRz+hESacby7FLgrG+2DBMNwcQAIv0odHPcq5Bs/ICmRf8Aer42d0ja8dyk341Z0cFbvsGaJwcetk7g0e5cYSK4uh+acSe5oOXzmLB+jbnfC4RBsOgq5thZvD6pt2q2pVUmjsWatSrnwT7V99bTU7+s7W2TJtvC2BNlooD5HvwGrDRQyHdm2YznekqZrjxsEplNy/R6FtGE+ATInO59JtJTTpNxYfyeFPhFvYOaJv3femWxKYgaeI8KXWDmth7Rzynm6fPxjjn/2OokCRcxm4nHWx7vp7oA2dc7pghGQWFVhB3dhBMFJB1yOE3VweylGLiWp4tm+fbpnuZTXYAe0QVSmFygfow1GLN6Q5mReCPdbWQX4pVp8azNPhH9XktcoaXvms+SFRq5G532ENQbkc/Ua1HSG+EfEJMn5NmqRQpsrmbH1NsSXeCkoAvkm/OazdPl3+sCEa6N+wyMIez5EEylIrpRF0wal6887gojosaqtcCBAyYCHipcsTN6Aze+uny6lceB3pxmRGoljE+/j1qhXYuJgGoKJgL/a400F+IF0GDPaLo+bUea7HIdLF2+NFmy/+D424ME5EzqPPWT7UDzU+xBuPzymNvvpU2lWgpY+zyJjfe5RoPlFjNMBFaOFBiOamktd0eDnYOdRL2O24Pln7cjawLV4ENuwyJybtQM7I/uN2xTRx5J8iVlYnShNGPbwCOfuzyyj3hO+Mh/5DY5e1Cyz3jLaJL9rl1Dv6h3UJ8Lf8gegfqzv4sgJ7UGvuTWeSJQdAExqHH2rE93ns2qziar3SFhXBW0eaJexILI+wNSgL8WeVYZfUe34ImwaHLgMxYTha4lTAQLtV7kq4fSFHTNnSSw1ugCUJaNR48qUsDpxpLPqjNSgMs0nBUcUgAsYkU0uA4j+NW3pJl2Qwp4ym4P8dOSaDo87D2tJwqYGxH4VL5kHcXRNkzUK4fC9WrZ9Fo7Kzb26ALx7q3YJHbHHExZ7vPIP5Z7EoTXlCmb+MmH2rRTmGjUAmQazpowN/d0XmNmidUG13pehoFunfcHyHYNlKnm2aQ8RxswhdbL2bJPFVp+PzFESZKjqzhaRN3My4C+t7cGbh8yUkNa6GDcsgvNyKq3qR2kOGvnVMzZ7OgJNFwlERveipz7ynEYLM65EdZsrCd1rVUAVhA+LHZyXzLvas5+b+1MaWS3pWw0ybjCRBAa3xxs6eDzafaNR8J0EV3ghi6QdRvVI/FpdNn3Jmd8xCK7IqvBE5gImzxP7hNFfkMKSL+md1DicYX9Q6qDP/u+g694rgJ6cZ2H1ykRXKX5E5weKZCZ09f6vgkmAkWyWxpeprrATfE3TPFw3mQHRxvoxpwo0CIFYNafBcofBQOMC0EXSEpMBN5qLYG/UZc8m08UsAfhDGFXbChsSqSAYbY+JO8FoTATkAL6HClg6nyZZ+lEgc8eKRCBJ+Xs4gp76u/XHdjaAXgWA1Jgye0vTCgnCvh+GtHus1oz/jpRwJ4oYLZIgfCY4OOZ2VVke7lmTI1nmAhgSgS7D29BsrsTPqUfs6T3z/sGoVq7fNbfqoFyR6SA364hT9VDqtMa1g0k8y0+v3hiQsjofQn0Y2HCOT52FX3agC6xmHV5eihyhTrkQSD8ikgFW8Ln15F/gMBGw8f3NN/TTH0krClEdIFxgxRYUclkt5n1bPwm3noWtyEGax1epv4miS5W985Gdm6PZp5cCqRAGm/RdXbUx/O7SXRCLrHNtFSkOayU6S4jZlmycZ6t+fB5FQVyajExqMYl5ZPrb+oC0q/pHZQE4f/Fl5P9Fongp7tA90QKLDJMBOE4JYJLISIFyurOp21V2mTRowsIHFIgPp6WgCtxOnWkrosGhDQcaHQu0fifR1ybw9cZXaA1TQhONeoBd28qqkiNDNYMKZDqryaijI5nMC1x07DzRIHjwvXB6HckZygkBVU/wgcWjC8bdpdGTAxDewBvJkpN5mvoAg/73YOxuqQUDtV3oNdXeWGq9HBoym8wUWxSsmLyfNnzicRw/OFJKMC6qn0eVpuyJJFT50xWhWcTqXAC2p7WBAyZozQ13epCq+DUgbFpvDy119POZb8TIPnQNE8d/+whC9fIQj718XgPS6G69DkA4uXYZJoe6nRlRDrYQvXI2U5bePR9Cjw09ujesAfg85zrdxC4l3nOTrhW49x+Jey8KqQmIPl+sByBEFal5ov68jKorKX7MliXbZACi6U+WDf9K7HLR7dosjLeHoGJAkEV+HymL1hHd5eFzebitFNoaluPnN3ozT4b6ZiHartGN6gOjOnZNmvi3/V7iaRf0zsoCbrK/yHXEfzs+w6utKcGhjpRoJwosCtnT1jczugC+1NpkhW9Mza/yzf+74lg1ix3TOJnBZ9a736gcmXK4KsNusBjogCVkQIJydAFAgVdoHgb879TIBvu6AJLD87gl92mgXzaKdRdFuCiPJIG1nOkwHuhfCBcfMucfZ1RoJLdH8GqeKlheHorms9ZjwkjTxu233wFupbNO5vnhtOAuq+Bjp/vho3tasgj/Y0UcEZzCfFrOdD4a3oVMctDwcQuf+Wx3BkR5VaUgnNqaMNWO7OjtF334O0vHp+67cek5wuVgR6vGWUuIUBjZd3i2s4jBei9VugB7hdYvN41zebiHujLmLuQbA89n0Yc8rHtXzGQfjnkWTYMQPn4/sXXs1Q+9eytQs+cA+y8NZECnD1cLO78JexiWa8muMOjsjpZtVgV+kruxr2uW9VypbFGV00+0RoGpJGPBYTZFimwOo5AQ3GxYOPCnN6PFkxUn1lMW3CY+LS3PJKzN9sz8ZLnefi73mVE+jW9g5KoKsqfcR2B+tO/nqxKdYhUpeZjzcW1IhCXLwgj+qA493AWHXuRYe4O2jw8PpYlWUaHHeOaoGhSf6LA96ZI4HETBQojQ2O+6UiBjl/wRTRRgN5kBaLFfMmDj+s3JSVSwKN7pIAVdAJ1Ci0E7/ggeVr0dUmT254H7zVRwJ8osDDlEywEXeLZyBcXmnj9ExItS5tU+mQj9bJLiwnFdpqs2afo5vcME8GiQEsJmecRLrKX4F0W6AaXM1JguC0xkX9wliU+MKC5FzqYOC52nh69CsevsBfE6TvIIbgjla6bcPpW0GvOM4ZgpJ5u9GA+pSBPNx7xaJDWA4SoAnz2/u47eufmgMcznjwroY3oK+YyMK/wauD1jfB8eU8831tZb9KPEO5p3n6X7CpdZOoG+0i3rMax2XVuvalHo21lWQry5/X6KtSf8zPbkjt1xqpvbeVRKrCC7DZSAYTTA8q+M3SnWFo4THIoUgC4bUTyWeozdb3GMwdFVxLUipbNr0neRMPvWhf4Nb2DkqTIf0pd4Gd3DQ3ZVQdyWJxpeL62NrG0+gVkfn3QtKtxFiUTBZQXIAVOb3FP9st6z+bbVcFjbtiN9HK5yBDvupSyBohON3xkgatQpMBnTvf0pSIFFj7mXfY65BGVm+EMRmpjjh6PSIHgaIRg21tKWWdYFbVJJ8Ci4kuekdWoUNdi9XRNokwhjKcrd7v2ib+fpDyLNDze/XLpmKgmTpNaSVrQZapu2XyRDTSUEiUi5zJageHFSIWL7V3IU42X7CuaUzqZKDBfawGQ52yRpx3FRHFY8jwEuhjm8Hx8LvSedCbE72GJieR+HmlhuyPYLA35zCnPESXC4QtGLd4om1l7nT7Wzy2Od/vOM+HeDvh/X3j8Q/ahsO9nJlrA2QH74nJ5ypHBo6l127I+NhXeHdd73Ro/nM0eh9VI3Y2HLvBRHZe1FBOE1waH0loseIOJj9LKk/jxvpAIuCW4VhTkWWsgRZch/iXmTEcKjMuHTR7JImMjud7yaLssdTLrxQ9Df8iasP1NewelX9M7KMmS+Kf0Dv7srqH1uJlh7rbPNLburkcEdn1DYLqPHMIfFCgsYEqxapuQPBYlebX3Ay6KSAHWnXqBRkyfg3ue42fvSHKTausLAWtzWfD5ZqKAuHPn4CzDVZ5aLS2ouBwaXFvNDZ8uXE+h79GNIb77BF3Bwll3/iJfFjVSAO4S5vJ4407fH4xrZUp7XOHJyZ2+FXGWUThO9ytolfHBxlvjoCuYKSaQzxkTwSIdaDK8cPzZCGtYOJshT2Ze2ZF65eds7nGvJo6rd0HrxY6Be7xhong1n2rqUprD4mNGfLqZnU26L/cuGKO5blIbGUX3RJYgfOQRz7YbjAuz9VIBW991SDUyA3o9Xy9A9+nYwPjtIro7qDtwxxVPU7afFdRPEwa+fDDyYjD2A82145Fdz6rcuPf9wbZ0kjmYffRP44+ROlp0x4Wsur2Uxtu+ZqOlfPoF00PP4sPDnV2IFmyX4CQFUkAT05FGa8tl+segTSaWD4/E7WHP3i50Taiu/Iqo+4/C5hRydKXf1QV+Te+gpAh/yjeU/fTq4GVzRQp4PSaCHxT4LD9v8E8OUkCfKMAmF5g5tMVZNVGgT657ps/8gs8+Z3QBZ6KA84MCyUSBrkds/KDA6tTxe9q+NEwEhbfKs+lu4/S2RxeIi3bTsPvME2gHSIGg22A6nzfWhZKbLkKw5zc0u0mVQmM/x7R//MpTpR9dYFifPuAKRZYzr8HjKduxR1eRXcoc0drTun5smX6HoUnkpwKkhrKE8Lwa8nB27S5EuM+WjI/sN42pgi6wlk8FmDmGlHQ3dQG9P50BphwkOaQV2dPrrcP0/T+rO5NuVZVljf4gG4JU2gQyEKkzIEHpWRdgjQL++hu81mu92zlv7H16y7EckstlzphfZpiESON1PkS1WlmQ0b+0pMK7xjqYNvsRhiviAh7kTwl7e/5B9nZ7CeXKa2BlJkd062Yi+Pmyr0GqghUml9SU8k7EQ3/EoeL3Ua9C8C0/jr1nhsc/9revPMPfdPbYfc35J58bwr++9h0lhrfLdatnIjkY/MHs67fAZCkowYh3FoHr9HM+TWOQ8GcHOavucc0VJr8h7AzDYevTzeZjnghIdh/+d7rAn+kdVLTp7L+vC/wdFPinb1ba3dMR2gftLIXdsC7wWU2IAiSjIo1PnsOkcJ3wNnGIAjhQwJ1QIujCqoDsPFDAl086Rh8phUw6DaeLLpASwWVwgflTnKA+EAX8DJaQlhdAmBhRhVEsrSucbEsN0jtEaOtHgFQMFJhe5AmaW3kt+HvZW/BNV0QNvVVF+rQdGW6LgQJTLxMZVuQC82X+5Fo/nBa6ESklkPSy4aN50lTx+VNGrHaIAm7nNhA3T+3BPFXPeZ//WhG+e15CqfINVXCTDGExvyC8m8hF11yj4Pfzr4Mgr5cYTfZbkZ5CoPGGJ8DY1Oj38kSKYNqSlfia1wjuvuIHFEovo90cJMi07TOCPLtdMDplRLGRPdJAXX8PuBCmVS1vz/0DnnzZ8qvFNcl79/udXZYu8vc0kCVP8g3NXkxvMf/cf0SBZP7tbNWsSL/MDERoHlqZqSUr0Jx/AspjDbmJ4Tzn3FgPFDiWG4+NHvZn6BX8iDCUNjUbVZuI6/5CVMnNaf/K3kHlz/QOKro+/e97BH/H6uD/iwtEHC8i3A0ucLLmHc1inyjwsWkWTZx1yrXb8y4lk7bYsTrTj3z6vhAF8iclgsn+oaK9CVKRMUazUq12DE1z4kKu+KIG1ahUMmJyAfwMLtCNKRG484EC1kCB7b7imIwkEHi+9g8Y3T0FbWWggLzsHVhO7vT871StcCTXMgQ7s0fzKmUS/3bCA8vYvfn4MF+IbD+3T+DpypZLatxI8SEiF9jsHmv0nWVThemTEoHx/BS87SxyAX/XloBPccT4LQUSitmlgfO4JjfZVGnFs7qK4HA77RH2zl7iceqU4KpygM7olUH2OMIDmoexoEQ1/wpu2PsZtC99hsk4lQHz0H9AkCRXjLyvDul6+3XAd4zb0EtpSaJ4jD14yKzn1WquiWCjxrV9ntwSfgaTKBC5L80+HN2cf8OLIRYbPtbsY1QF3KCoJIX3ztTYLb0sMViMAinTnYsGXfFxee8FIKXBaBOxPP/8uKSYLbnAYuqwwnoV/PcCIYWrv9UF/kzvoGKo+r9kj2Bq/MMUYP5njKA+L1WyT1bIou7aY7x8kuFOBwo4sydRoF7eq+QkT06M/YgC4zovRGbc3hrUn1pH7zhOBU4GF5De5ALRkyiwpPh5Anujamj9yAV4Lgm6Utdc0dOmG8i+LVHg5pscHcWHKh2t+gbAzIkqd5kM/KsQBbCQapwbTJXw/HA0+ObTH4bXH1Hg1AyneFXdgyuqsRB8I5MLoP/dcn0VkAuUUUmJ4CRvyUXm5AKRSxTwF8+cT8S4hSQJ2xyy6apG80BVO41tEcHr6RU433dC4EORatB854betzkKzORchrUbZeh8uZCyz052wFsFETL92QHOooMHZ4XcIKrnlAB2v40FcXp7ov29GBUm5yQHYMsPWgWZfdGeDjV454XJf2I7hcXxRS4wd34Jv+Z7VfJvi61ln363Da9P66lY2F+es7qgN3YSjOdSbNwtjx0kY4muUwVVpqTD+MexyxXJJQr8DgaydTjS+VSb9CIKrG3Nai/Y8uk3zKrE7Y5/5U6h+od6B6cTTZb/HauD9j9MgWN3MzGZvc5S8mruEdvVcYemPVCgO2sRq3JyASPZ3as4M4qaOepzzw3/XAi+nm9ncDY1HUF3UpFWfTaD+Ta3MXnLLojj4ALBe6GjWZMLpGtflNDsohrtKFxLWT1QQP8BYtwJGO5FlD6AHYkCC5sokHpuHwE/tzUuWEUUuPG5BYW+/WGc6zRLrYISRrLx3vx3cRYCpcW5hux52/Kx7zdSmL9p/FfstujmZOzR3PZqoty54HJRf6Vw5FEiWGXmC+dWG0tZeaYE44pyh95zRK5zCBwP8Df7EKWUk8ja1TWH/GuVw3kHRcVttz6BycaIkbHsK6zq77Au+ArQXCoKZMZ6swOZbd64+FHxzmY8OYH8MCSMLxtbEjf3MINRuAXeSglRIIm/lv17uUv+SUtdWqyiKdr7cPzgZ30yk/x4x2UmxH3P9Y/uiWjR446F+82SricTBVhUnSDZz+dcObpDItBfHntLic0nr/uvii+Pt8a4m535uHIFRJOy/StXB9U/1Ds4kygU/Dso8E/vEWwtokAw311EIgYX8NizRzeNXlV2ZB4yZxcjH80ulAjCgQLd97zjUpDTLHAHCmwGF2BXogAeBxc4AiWCpHPIBQ46UWBahQb6b76sUpo5OWwEUSAY/ajWv2ON5sY0RHT+pzu/fJwbcN4nFeOJvJYwUogCxiu8Yai5QyLvCwtyT5Xp+amoOE/p9X5F/eT6aej7Py/SGmz/sOXa0/tAIr3LnEkNuQCwnNyA3x8P1q2Lgo+POrnAb2eWcMihxXjdcpFdCzGDLqDxJUawlLjV5Dt4296Ers/OFS/LawfzRDuid7VXgv9uVwceKcvRg7skeBGPd2CcbojBfq4Cju5BB8ba+GLkqKMKf6dDA3vtq2GSGQzE+mV6zm/fhnzcViNp8b4npe0cD0d+n27G4L+X4cPeeO6UP+4zk2p3YOXsvb7feR8VEcTqAxs2Ze6KXCMOJN7ZUgeLNvbop5ioGlhBzlg69rhuu3KVPJ/Rjom12/B+o+cQ5k37VyYC9Q/1Ds6mE/nf8Z3Cf9wF8GKYGDXkAtFkcIEwWHc4jwcKeAMF7BlRwLhMHhA6AwXy0+fA+9u3EOmUEwV2AwWcKSWCbH+rHAh5A2gqNxcKeaDAWzWJEu5qWfHP4AJ4b8gFZpQIUlgRBb4XcgGWHehTe5/2HahQa2iGkw3ga9kP37+HK1o1agKVsvDos7uSMSweokLpShRowlnD28ljIWVX3a7h97ztuLqakwu0by9nO222Q5ORCyQnv2yYbsUFn7RtS7m4aXcweawmaM9zrHjwcHIwO+uFdl+WFa4TWYN75c3QcrNLlZmxi9Bm3g3NgJUSL+/XHWgesTMK3nKFupPUMFsoSwxnqSpl8WzqwE++deiehAlifko08PrXGO2WMalY6yY6my6MucFLokBcj0v79Ul2/CwqU4QT8X7Y4l4Bn/LUhKTqTw39S9o3ly/rBCLbwI69ngO7r1ZIrtVJGrDbc8HVzicXcAYKxOYr4XrFFZG0/q5jVTDuuJYuMhG+ur/zbqXqn+kdVCVd+re4wD99P4L1iVzA8+ECUTZQgA0u4CgxUSA+PyLmN0SBWTS4wFe+nlgysU98OvQCpqYWzsBcNgbGxjGl2p5JFtV6SsiJcaVEYKyrB+zvRAFPWlNt9TSgHD6Jruj+LlTrVwMFfmUl0NxIDmT1+CzDSMg6Wj5RIP0qfQ7el98wmsy0Km2fRAFNtArOi2kOaeZKJ2iepzcfRwq5e7ChRKGelQPvjg65wPZFLgA7okAwTpoqlONHx5qPveLGOW+rZN22JcCunRIFlaxCa1R3UK8iCRf9dSPSez/JYV7GNjp4rqT0XC87UBqLcn0ebAVy/arBqN1skTWuAnwxplrfs2CLi2qsVZnjb8k1FpcfLpTarJbNxbScSaxauDcTgKKe8p1TtdKWK6ZsQUQiHzEpyFr+8BdMxJd9ZNlbrFI+jlc2xFOj37E7tganNykXUXlJT+yVH1Zo6rcQMonJHhnC0+NqKxxI9+5rx16fTPCR/9Ugeu9HERPzTOPjRMoh6krz70wEf6Z3UJWV2X93gb+DAv/0uYO1/zMxvnNKBEFAFJhEeo9h+31JaTlQYBf2nP9+z7sUnYY9guuBEoEyWhRVZg0uYCpEgeRGFMiOPZuBEWqU1sXSFUWnEwUeC06UyJbkAjBQoHo2VwwGCvCl/qDauNxmONceDvC1fZ6BNbOIAgpRIAtvfQl7V9wxVvY0q3A3iWBUEQXCBVkAFls4wXKFL97Ht4XE8+n5AZ6/3PHWZuQCma8h4713QD+qPyK0gBLBSxsVXG2qViRXaId+Bnk4a+hHfJJZgXC9alOEtbQDfs0pAVhqMUcLFrXEIVc9GM00GaNrMJwoFioluKPlbjh7SAU+6cYdFKVxwrh/6JAdi+kDLpdExsD3KctsMtNxtnuJIZYzEPnt3dbOPuBHrs4XlhRvHXPHDlry4c99waSovTelTX/ribfn2hbR6XmeMcUpgRv+b03zXbZrlvy+JcLlGwI/+E4Ek/3I5X29IgposyBiv9d4zfWpr4toP453bO+PR1x5jrOBgv/36uD/fvAfzUMtLw==</prop>
			<obj name="TemperatureLog" class="TemperatureLog" version="2">
				<prop name="Times">TEFSWgAAm/UAAICb8NkAAAB6AgAAGgQAAMwFAABsBwAAHgkAAL4KAABwDAAAEA4AAMIPAABjEQAAFBMAALQUAABEFgAA5RcAAIYZAAAmGwAAxxwAAGgeAAAZIAAAuiEAAGsjAAAMJQAAvSYAAE0oAADuKQAAjisAAC8tAADQLgAAcDAAACIyAADCMwAAdDUAABQ3AADGOAAAZjoAABg8AACoPQAASD8AAOlAAACKQgAAGkQAAMtFAABsRwAAHUkAAL5KAABvTAAAEE4AAMFPAABiUQAAE1MAAKNUAABEVgAA5FcAAIVZAAAmWwAAxlwAAHheAAAYYAAAymEAAGtjAAAcZQAArGYAAExoAADtaQAAjmsAAB5tAADPbgAAcHAAACFyAADCcwAAc3UAABR3AADFeAAAZnoAAAZ8AACWfQAAN38AANiAAAB4ggAACIQAAKmFAABKhwAA6ogAAJyKAAA8jAAA7o0AAI6PAABAkQAA4JIAAJKUAAAzlgAAwpcAAGOZAAAEmwAApJwAAEWeAADmnwAAl6EAADijAADppAAAiqYAADuoAADcqQAAfKsAAB2tAACtrgAATrAAAO6xAACgswAAQLUAAPK2AACSuAAARLoAAOS7AACWvQAANr8AAMbAAABnwgAACMQAAKjFAABJxwAA6sgAAJvKAAA8zAAA7c0AAI7PAAA/0QAAz9IAAHDUAAAQ1gAAsdcAAFLZAADy2gAApNwAAETeAAD23wAAluEAAEjjAADo5AAAeOYAABnoAAC66QAAWusAAPvsAACc7gAATfAAAO7xAACf8wAAQPUAAPH2AACS+AAAQ/oAANP7AAB0/QAAFP8AALUAAQBWAgEA9gMBAKgFAQBIBwEA+ggBAJoKAQAqDAEAyw0BAGwPAQAMEQEArRIBAE4UAQD/FQEAoBcBAFEZAQDyGgEAoxwBAEQeAQDkHwEAhSEBABUjAQC2JAEAViYBAAgoAQCoKQEAWisBAPosAQCsLgEATDABAP4xAQCeMwEALjUBAM82AQBwOAEAEDoBALE7AQBSPQEAAz8BAKRAAQBVQgEA9kMBAJZFAQA3RwEAx0gBAGhKAQAITAEAuk0BAFpPAQAMUQEArFIBAF5UAQD+VQEAsFcBAEBZAQDgWgEAgVwBACJeAQDCXwEAdGEBABRjAQDGZAEAVmYBAPZnAQCXaQEAOGsBAMhsAQB5bgEAGnABAMtxAQBscwEAHXUBAL52AQBveAEAEHoBAMF7AQBifQEAE38BAKOAAQBEggEA5IMBAIWFAQAmhwEAxogBAHiKAQAYjAEAyo0BAGqPAQD6kAEAm5IBADyUAQDclQEAfZcBAB6ZAQDPmgEAcJwBACGeAQDCnwEAc6EBABSjAQDFpAEAVaYBAPanAQCWqQEAN6sBANisAQB4rgEAKrABAMqxAQB8swEAHLUBAM62AQBeuAEA/rkBAJ+7AQBAvQEA0L4BAIHAAQAiwgEA08MBAHTFAQAlxwEAxsgBAHfKAQAYzAEAyc0BAGrPAQAK0QEAq9IBADvUAQDc1QEAfNcBAC7ZAQDO2gEAgNwBACDeAQDS3wEAcuEBAALjAQCj5AEAROYBAOTnAQCF6QEAJusBANfsAQB47gEAKfABAMrxAQB78wEAHPUBAM32AQBd+AEA/vkBAJ77AQA//QEA4P4BAIAAAgAyAgIA0gMCAIQFAgAkBwIAtAgCAFUKAgD2CwIAlg0CADcPAgDYEAIAiRICACoUAgDbFQIAfBcCAC0ZAgDOGgIAfxwCACAeAgDRHwIAYSECAAIjAgCjJAIAQyYCAOQnAgCEKQIANisCANYsAgCILgIAKDACANoxAgBqMwIACjUCAKs2AgBMOAIA3DkCAI07AgAuPQIA3z4CAIBAAgAxQgIA0kMCAINFAgAkRwIA1UgCAHZKAgAnTAIAt00CAFhPAgD4UAIAmVICADpUAgDaVQIAjFcCACxZAgDeWgIAflwCADBeAgDAXwIAYGECAAFjAgCiZAIAMmYCAONnAgCEaQIANWsCANZsAgCHbgIAKHACANlxAgB6cwIAGnUCALt2AgBLeAIA7HkCAIx7AgA+fQIA3n4CAJCAAgAwggIA4oMCAIKFAgA0hwIA1IgCAIaKAgAmjAIAto0CAFePAgD4kAIAmJICADmUAgDalQIAi5cCACyZAgDdmgIAfpwCAC+eAgDQnwIAcKECABGjAgChpAIAQqYCAOKnAgCUqQIANKsCAOasAgCGrgIAOLACANixAgCKswIAK7UCANy2AgBsuAIADLoCAK27AgBOvQIA3r4CAI/AAgAwwgIA4cMCAILFAgAzxwIA1MgCAIXKAgAmzAIAxs0CAGfPAgD30AIAmNICADjUAgDq1QIAitcCADzZAgDc2gIAjtwCAC7eAgC+3wIAX+ECAADjAgCg5AIAQeYCAOLnAgCT6QIANOsCAOXsAgCG7gIAN/ACANjxAgCJ8wIAKvUCANv2AgBr+AIADPoCAKz7AgBN/QIA7v4CAI4AAwBAAgMA4AMDAJIFAwAzBwMA5AgDAIQKAwAUDAMAtQ0DAFYPAwD2EAMAlxIDADgUAwDpFQMAihcDADsZAwDcGgMAjRwDAC4eAwDfHwMAgCEDADEjAwDSJAMAcyYDABMoAwCjKQMARCsDAOQsAwCWLgMANjADAOgxAwCIMwMAOjUDANo2AwBqOAMACzoDAKw7AwBMPQMA7T4DAI5AAwA/QgMA4EMDAJFFAwAyRwMA40gDAIRKAwA1TAMA1k0DAIdPAwAoUQMAyFIDAGlUAwD5VQMAmlcDADtZAwDsWgMAjFwDAD5eAwDeXwMAkGEDADBjAwDiZAMAgmYDABJoAwCzaQMAVGsDAPRsAwCVbgMANnADAOdxAwCIcwMAOXUDANp2AwCLeAMALHoDAN17AwB+fQMAHn8DAL+AAwBPggMA8IMDAJCFAwBChwMA4ogDAJSKAwA0jAMA5o0DAIaPAwA4kQMA2JIDAGiUAwAJlgMAqpcDAEqZAwDrmgMAjJwDAD2eAwDenwMAj6EDADCjAwDhpAMAgqYDADOoAwDUqQMAhasDACatAwDXrgMAZ7ADAAiyAwCoswMASbUDAOq2AwCKuAMAPLoDANy7AwCOvQMALr8DAODAAwBwwgMAEMQDALHFAwBSxwMA8sgDAJPKAwA0zAMA5c0DAIbPAwA30QMA2NIDAInUAwAq1gMA29cDAGvZAwAM2wMArNwDAE3eAwDu3wMAjuEDAEDjAwDg5AMAkuYDADLoAwDD6QMAY+sDAATtAwCk7gMARfADAPbxAwCX8wMAOPUDAOn2AwCK+AMAO/oDANz7AwCN/QMALv8DAN8ABABvAgQAEAQEALAFBABRBwQA8ggEAJIKBABEDAQA5A0EAJYPBAA2EQQA6BIEAHgUBAAYFgQAuRcEAFoZBAD6GgQArBwEADweBADcHwQAfSEEAB4jBAC+JAQAXyYEAAAoBACxKQQAUisEAAMtBACkLgQAVTAEAPYxBACnMwQASDUEAPk2BACJOAQAKjoEAMs7BABrPQQADD8EAKxABABeQgQA/kMEALBFBABQRwQAAkkEAKJKBAAyTAQA000EAHRPBAAUUQQAtVIEAGZUBAAHVgQAqFcEAFlZBAD6WgQAq1wEAExeBAD9XwQAnmEEAE9jBADwZAQAoWYEADFoBADSaQQAcmsEABNtBACjbgQARHAEAORxBACFcwQAJnUEAMZ2BAB4eAQAGHoEAMp7BABqfQQAHH8EALyABABMggQA7YMEAI6FBAAuhwQAz4gEAICKBAAhjAQA040EAHOPBAAUkQQAxZIEAGaUBAAXlgQAuJcEAGmZBAAKmwQAu5wEAEueBADsnwQAjKEEAC2jBADOpAQAbqYEACCoBADAqQQAcqsEABOtBADErgQAVLAEAPSxBACVswQANrUEANa2BAB3uAQAKLoEAMm7BAB6vQQAG78EALzABABtwgQADsQEAL/FBABPxwQA8MgEAJDKBAAxzAQA0s0EAHLPBAAk0QQAxNIEAHbUBAAW1gQAptcEAEfZBADo2gQAiNwEACneBADb3wQAe+EEACzjBADN5AQAfuYEAB/oBADA6QQAcesEABLtBADD7gQAZPAEABXyBAC28wQAVvUEAPf2BACY+AQAKPoEAMj7BAB6/QQAG/8EAMwABQBsAgUAHgQFAL4FBQBwBwUAEAkFALEKBQBBDAUA4g0FAIIPBQAjEQUA1BIFAHUUBQAmFgUAxxcFAHgZBQAZGwUAyhwFAGseBQAMIAUAvSEFAF4jBQAPJQUAnyYFAEAoBQDgKQUAgSsFACItBQDCLgUAdDAFABQyBQDGMwUAZjUFABg3BQCoOAUASDoFAOk7BQCKPQUAKj8FAMtABQB8QgUAHUQFAM5FBQBvRwUAIEkFAMFKBQBiTAUAE04FALRPBQBlUQUA9VIFAJZUBQA2VgUA11cFAHhZBQAYWwUAylwFAGpeBQAcYAUAvGEFAG5jBQAOZQUAr2YFAD9oBQDgaQUAgGsFACFtBQDSbgUAc3AFACRyBQDFcwUAdnUFABd3BQDIeAUAaXoFABt8BQC7fQUAXH8FAA2BBQCdggUAPoQFAN6FBQB/hwUAIIkFAMCKBQByjAUAEo4FAMSPBQBkkQUAFpMFALaUBQBXlgUA55cFAIiZBQAomwUAyZwFAHqeBQAboAUAzKEFAG2jBQAepQUAv6YFAHCoBQARqgUAsqsFAGOtBQDzrgUAlLAFADSyBQDVswUAdrUFABa3BQDIuAUAaLoFABq8BQC6vQUAbL8FAPzABQCcwgUAPcQFAN7FBQB+xwUAH8kFANDKBQBxzAUAI84FAMPPBQB00QUAFdMFAMbUBQBn1gUACNgFALnZBQBJ2wUA6twFAIreBQAr4AUAzOEFAGzjBQAe5QUAvuYFAHDoBQAQ6gUAwusFAFLtBQDy7gUAk/AFADTyBQDU8wUAdfUFACb3BQDH+AUAePoFABn8BQDK/QUAa/8FABwBBgC9AgYAXgQGAP4FBgCfBwYAQAkGANAKBgBwDAYAIg4GAMIPBgB0EQYAFBMGAMYUBgBmFgYAGBgGALgZBgBZGwYA6RwGAIoeBgArIAYAyyEGAHwjBgAdJQYAziYGAG8oBgAgKgYAwSsGAHItBgATLwYAxDAGAGUyBgAWNAYApjUGAEc3BgDoOAYAeDoGABg8BgDKPQYAaz8GABxBBgC8QgYAbkQGAA5GBgDARwYAYEkGAAFLBgCRTAYAMk4GANJPBgBzUQYAJFMGAMVUBgB2VgYAF1gGAMhZBgBpWwYAGl0GALteBgBsYAYADWIGAL5jBgBOZQYA72YGAJBoBgAgagYAwGsGAHJtBgASbwYAxHAGAGRyBgAWdAYAtnUGAGh3BgD4eAYAmHoGADl8BgDafQYAen8GABuBBgDMggYAbYQGAB6GBgC/hwYAcIkGABGLBgDCjAYAY44GAPOPBgCUkQYANJMGANWUBgB2lgYAFpgGAMiZBgBomwYAGp0GALqeBgBsoAYA/KEGAJyjBgA9pQYA3qYGAH6oBgAfqgYA0KsGAHGtBgAirwYAw7AGAHSyBgAVtAYAxrUGAGe3BgD3uAYAmLoGADi8BgDZvQYAer8GABrBBgDMwgYAbMQGAB7GBgC+xwYAcMkGABDLBgCxzAYAQc4GAOLPBgCC0QYAI9MGANTUBgB11gYAJtgGAMfZBgB42wYAGd0GAMreBgBa4AYA++EGAJzjBgAs5QYAzOYGAH7oBgAe6gYA0OsGAHDtBgAi7wYAwvAGAHTyBgAE9AYApPUGAEX3BgDm+AYAhvoGACf8BgDY/QYAef8GACoBBwDLAgcAfAQHAB0GBwDOBwcAbwkHAP8KBwCgDAcAQA4HAOEPBwCSEQcAMxMHAMMUBwBkFgcABBgHAKUZBwBGGwcA5hwHAJgeBwA4IAcA6iEHAIojBwA8JQcA3CYHAH0oBwANKgcArisHAE4tBwDvLgcAoDAHAEEyBwDyMwcAkzUHAEQ3BwDlOAcAljoHADc8BwDHPQcAaD8HAAhBBwCpQgcASkQHAOpFBwCcRwcAPEkHAO5KBwCOTAcAQE4HANBPBwBwUQcAEVMHALJUBwBSVgcA81cHAKRZBwBFWwcA9lwHAJdeBwBIYAcA6WEHAJpjBwAqZQcAy2YHAGxoBwD8aQcAnGsHAE5tBwDubgcAoHAHAEByBwDycwcAknUHAER3BwDkeAcAhXoHABV8BwC2fQcAVn8HAPeABwCoggcASYQHAPqFBwCbhwcATIkHAO2KBwCejAcAP44HAM+PBwBwkQcAEJMHALGUBwBSlgcA8pcHAKSZBwBEmwcA9pwHAJaeBwBIoAcA2KEHAHijBwAZpQcAuqYHAFqoBwD7qQcArKsHAE2tBwD+rgcAn7AHAFCyBwDxswcAgbUHACK3BwDCuAcAY7oHAAS8BwCkvQcAVr8HAPbABwCowgcASMQHAOnFBwB5xwcAGskHALrKBwBbzAcADM4HAK3PBwBe0QcA/9IHALDUBwBR1gcAAtgHAKPZBwBU2wcA9dwHAIXeBwAm4AcAxuEHAGfjBwAI5QcAqOYHAFroBwD66QcArOsHAEztBwD+7gcAjvAHAC7yBwDP8wcAcPUHABD3BwCx+AcAYvoHAAP8BwC0/QcAVf8HAAYBCACWAggANwQIANgFCAB4BwgACAkIALoKCABbDAgADA4IAKwPCABeEQgA/hIIALAUCABQFggA8RcIAIEZCAAiGwgAwhwIAGMeCAAUIAgAtSEIAGYjCAAHJQgAuCYIAFkoCAAKKggAqysIADstCADcLggAfDAIAB0yCAC+MwgAXjUIABA3CACwOAgAYjoIAAI8CAC0PQgAVD8IAAZBCACWQggANkQIANdFCAB4RwgAGEkIALlKCABqTAgAC04IALxPCABdUQgADlMIAK9UCAA/VggA4FcIAIBZCAAhWwgAwlwIAGNeCAAUYAgAtGEIAGZjCAAGZQgAuGYIAFhoCAD5aQgAmmsIACptCADKbggAa3AIABxyCAC9cwgAbnUIAA93CADAeAgAYXoIABJ8CACzfQgAQ38IAOSACACEgggAJYQIAMaFCABmhwgAGIkIALiKCABqjAgACo4IALyPCABckQgA/ZIIAJ6UCAA+lggAzpcIAICZCAAgmwgA0pwIAHKeCAAkoAgAxKEIAHajCAAGpQgApqYIAEeoCADoqQgAiKsIACmtCADarggAe7AIACyyCADNswgAfrUIAA63CACvuAgAULoIAPC7CACAvQgAMr8IANLACACEwggAJMQIANbFCAB2xwgAKMkIALjKCABYzAgA+c0IAJrPCAA60QgA29IIAIzUCAAt1ggA3tcIAH/ZCAAw2wgA0dwIAILeCAAS4AgAs+EIAFTjCAD05AgAhOYIADboCADW6QgAiOsIACjtCADa7ggAevAIACzyCADM8wgAfvUIAB73CAC/+AgAYPoIAPD7CACQ/QgAMf8IAOIACQCDAgkANAQJANUFCQCGBwkAJwkJANgKCQB5DAkACQ4JAKoPCQBKEQkA6xIJAIwUCQAsFgkA3hcJAH4ZCQAwGwkA0BwJAIIeCQAiIAkA1CEJAHQjCQAVJQkAtiYJAEYoCQDmKQkAhysJADgtCQDZLgkAijAJACsyCQDcMwkAfTUJAC43CQDPOAkAgDoJABA8CQCxPQkAUj8JAPNACQCCQgkANEQJANRFCQCGRwkAJkkJANhKCQB4TAkAKk4JAMpPCQB8UQkAHFMJAM5UCQBeVgkA/lcJAJ9ZCQBAWwkA4FwJAIFeCQAzYAkA02EJAIRjCQAlZQkA1mYJAHdoCQAoagkAyWsJAFltCQD6bgkAmnAJADtyCQDccwkAbHUJAAx3CQCteAkATnoJAO57CQCPfQkAQH8JAOGACQCSggkAM4QJAOSFCQB0hwkAFYkJALaKCQBWjAkA5o0JAJiPCQA4kQkA6pIJAIqUCQA8lgkA3JcJAI6ZCQAumwkAz5wJAICeCQAhoAkAsaEJAFKjCQDypAkAk6YJADSoCQDUqQkAhqsJACatCQDYrgkAeLAJACqyCQDKswkAfLUJABy3CQDOuAkAbroJACC8CQDAvQkAYb8JAALBCQCSwgkAMsQJANPFCQCExwkAJckJANbKCQB3zAkAKM4JAMnPCQB70QkAG9MJAMzUCQBt1gkAHtgJAK7ZCQBP2wkA8NwJAJDeCQAg4AkA0uEJAHLjCQAk5QkAxOYJAHboCQAW6gkAyOsJAGjtCQAa7wkAu/AJAGzyCQAM9AkAvvUJAF73CQD/+AkAoPoJADD8CQDQ/QkAcf8JACIBCgDDAgoAdAQKABUGCgDGBwoAZwkKABgLCgC5DAoAag4KAAsQCgC8EQoATBMKAO0UCgCOFgoALhgKAL4ZCgBwGwoAEB0KAMIeCgBiIAoAFCIKALQjCgBmJQoABicKALgoCgBYKgoACiwKAKotCgBcLwoA/DAKAK4yCgA+NAoA3jUKAH83CgAgOQoAwDoKAGE8CgASPgoAsz8KAGRBCgAFQwoAtkQKAFdGCgAISAoAqUkKAFpLCgDqTAoAi04KACxQCgDMUQoAXFMKAA5VCgCuVgoAYFgKAABaCgCyWwoAUl0KAARfCgCkYAoARWIKAOZjCgB2ZQoAFmcKALdoCgBYagoA6GsKAIhtCgApbwoA2nAKAHtyCgAcdAoAvHUKAF13CgD+eAoAnnoKAC58CgDgfQoAgH8KADKBCgDSggoAhIQKACSGCgDWhwoAZokKAAaLCgCnjAoASI4KAOiPCgCJkQoAOpMKANuUCgB8lgoAHJgKAM6ZCgBemwoA/pwKAJ+eCgBAoAoA4KEKAIGjCgAypQoA06YKAISoCgAlqgoA1qsKAHetCgAorwoAybAKAFmyCgD6swoAmrUKADu3CgDcuAoAjboKAC68CgDOvQoAgL8KACDBCgDSwgoAcsQKACTGCgDExwoAdskKABbLCgDIzAoAWM4KAPjPCgCZ0QoAOtMKANrUCgB71goALNgKAM3ZCgB+2woAH90KANDeCgBx4AoAEuIKALLjCgBT5QoABOcKAKXoCgBW6goA9+sKAKjtCgBJ7woA+vAKAJvyCgBM9AoA3PUKAH33CgAe+QoAvvoKAF/8CgAA/goAoP8KAFIBCwDyAgsApAQLAEQGCwD2BwsAlgkLAEgLCwDYDAsAeA4LABkQCwC6EQsAWhMLAPsUCwCsFgsATRgLAP4ZCwCfGwsAUB0LAPEeCwCiIAsAQyILAPQjCwCVJQsARicLAOcoCwCYKgsAOSwLAOotCwB6LwsAGzELALwyCwBcNAsA/TULAJ43CwBPOQsA8DoLAJA8CwBCPgsA4j8LAJRBCwA0QwsA5kQLAIZGCwA4SAsAyEkLAGhLCwAJTQsAqk4LAEtQCwDrUQsAnFMLAD1VCwDuVgsAj1gLAEBaCwDhWwsAkl0LACJfCwDDYAsAZGILAARkCwClZQsARmcLAPdoCwCYagsAOGwLAOptCwCLbwsAPHELANxyCwCOdAsAHnYLAL53CwBfeQsAAHsLAKB8CwBBfgsA8n8LAJOBCwBEgwsA5YQLAJaGCwA3iAsAx4kLAGiLCwAIjQsAqY4LADmQCwDakQsAepMLABuVCwC8lgsAbZgLAA6aCwC/mwsAYJ0LAACfCwCyoAsAU6ILAASkCwCkpQsARacLAOaoCwCGqgsAJ6wLAMitCwBorwsACbELALqyCwBbtAsADLYLAK23CwBeuQsA/7oLALC8CwBRvgsA4b8LAILBCwAiwwsAw8QLAGTGCwAEyAsApckLAFbLCwD3zAsAqM4LAEnQCwD60QsAm9MLACvVCwDM1gsAbNgLAA3aCwCu2wsAX90LAADfCwCx4AsAUuILAAPkCwCk5QsAROcLAPboCwCW6gsASOwLAOjtCwCa7wsAKvELAMryCwBr9AsADPYLAKz3CwBN+QsA7voLAI78CwAe/gsAv/8LAGABDAAAAwwAkAQMADEGDADjBwwAgwkMADQLDADVDAwAhg4MACcQDADYEQwAaBMMAAkVDACqFgwAShgMANoZDAB7GwwALB0MAM0eDAB+IAwAHyIMANAjDABxJQwAIycMAMMoDAB0KgwAFSwMALYtDABGLwwA5jAMAIcyDAAoNAwA2TUMAHo3DAArOQwAzDoMAH08DAAePgwAzz8MAHBBDAAQQwwAwkQMAFJGDADyRwwAk0kMADRLDADUTAwAdU4MACZQDADHUQwAeFMMABlVDADKVgwAa1gMABxaDAC9WwwAXl0MAO5eDACOYAwAL2IMANBjDACBZQwAImcMANNoDAB0agwAJWwMAMZtDAB3bwwAGHEMAMlyDABqdAwACnYMALx3DABMeQwA7HoMAI18DAAufgwAzn8MAG+BDAAggwwAwYQMAHKGDAATiAwAxIkMAGWLDAAWjQwApo4MAEeQDADokQwAiJMMACmVDADKlgwAe5gMAByaDADNmwwAbp0MAB+fDADAoAwAcaIMABKkDACypQwAZKcMAPSoDACUqgwANawMANatDAB2rwwAF7EMAMiyDABptAwAGrYMALu3DABsuQwADbsMAK68DAA+vgwA3r8MAH/BDAAgwwwA0cQMAHLGDAAjyAwAxMkMAHXLDAAWzQwAx84MAGjQDAAZ0gwAutMMAFrVDAAM1wwArNgMADzaDADd2wwAjt0MAB7fDAC/4AwAcOIMABHkDADC5QwAUucMAPPoDACU6gwANOwMANXtDAB27wwAJ/EMAMjyDAB59AwAGvYMAMv3DABs+QwADPsMAJz8DAA9/gwA3v8MAH4BDQAfAw0AwAQNAHEGDQASCA0AwwkNAGQLDQAVDQ0Atg4NAGcQDQAIEg0AuRMNAFoVDQALFw0AmxgNADwaDQDcGw0AbB0NAA0fDQC+IA0AXyINABAkDQCxJQ0AYicNAAMpDQC0Kg0AVSwNAAYuDQCnLw0ASDENANgyDQB4NA0AGTYNALo3DQBKOQ0A6joNAIs8DQAsPg0A3T8NAH5BDQAvQw0A0EQNAHBGDQAASA0AoUkNAEJLDQDiTA0Ag04NACRQDQDVUQ0AdlMNACdVDQDIVg0AeVgNABpaDQDLWw0AW10NAPxeDQCcYA0ALGINAM1jDQB+ZQ0AH2cNANBoDQBxag0AImwNAMNtDQB0bw0AFXENALZyDQBGdA0A5nUNAId3DQAoeQ0A2XoNAHp8DQArfg0AzH8NAH2BDQAegw0Az4QNAHCGDQAhiA0AwokNAFKLDQDyjA0Ak44NADSQDQDUkQ0AdZMNACaVDQDHlg0AeJgNABmaDQDKmw0Aa50NAByfDQC9oA0AXqINAO6jDQCOpQ0AL6cNANCoDQCBqg0AIqwNANOtDQB0rw0AJbENAMayDQB3tA0AGLYNAMm3DQBquQ0A+roNAJq8DQA7vg0A3L8NAHzBDQAdww0AzsQNAG/GDQAgyA0AwckNAHLLDQATzQ0AxM4NAFTQDQD10Q0AltMNADbVDQDX1g0AeNgNACnaDQDK2w0Ae90NABzfDQDN4A0AbuINAB/kDQCv5Q0AUOcNAPDoDQCA6g0AIewNAMLtDQBi7w0AA/ENAKTyDQBE9A0A5fUNAJb3DQA3+Q0A6PoNAIn8DQA6/g0A2/8NAIwBDgAtAw4AzgQOAF4GDgD+Bw4AnwkOAEALDgDgDA4AgQ4OACIQDgDCEQ4AYxMOAAQVDgC1Fg4AVhgOAOYZDgCGGw4AJx0OAMgeDgBoIA4ACSIOALojDgBbJQ4ADCcOAK0oDgBeKg4A/ysOAKAtDgAwLw4A0DAOAHEyDgASNA4AsjUOAFM3DgAEOQ4ApToOAFY8DgD3PQ4AqD8OAElBDgDqQg4AekQOABtGDgC7Rw4AXEkOAA1LDgCuTA4AX04OAABQDgCxUQ4AUlMOAANVDgCkVg4AVVgOAPZZDgCGWw4AJl0OAMdeDgBoYA4ACGIOAKljDgBbZQ4A+2YOAKxoDgBNag4A/msOAJ9tDgBAbw4A0HAOAHByDgARdA4AsnUOAFJ3DgDzeA4ApHoOAEV8DgD2fQ4Al38OAEiBDgDpgg4Am4QOADuGDgDshw4AfIkOAB2LDgC+jA4AXo4OAP+PDgCgkQ4AUZMOAPKUDgCjlg4ARJgOAPWZDgCWmw4AJp0OAMaeDgBnoA4ACKIOAKijDgBJpQ4A+qYOAJuoDgBMqg4A7asOAJ6tDgA/rw4A8LAOAJGyDgAytA4AwrUOAGO3DgADuQ4ApLoOAFW8DgD2vQ4Ap78OAEjBDgD5wg4AmsQOAEvGDgDsxw4AfMkOABzLDgC9zA4AXs4OAP7PDgCf0Q4AUNMOAPHUDgCj1g4AQ9gOAPTZDgCV2w4ANt0OAMbeDgBm4A4AB+IOAKjjDgBZ5Q4A+uYOAKvoDgBM6g4A/esOAJ7tDgBP7w4A8PAOAKHyDgBC9A4A8/UOAJT3DgBF+Q4A5voOAHb8DgAW/g4At/8OAFgBDwD4Ag8AmQQPAEoGDwDrBw8AnAkPAD0LDwDuDA8Ajw4PAEAQDwDhEQ8AkhMPADMVDwDUFg8AdBgPAAQaDwClGw8ARh0PAPceDwCYIA8ASSIPAOojDwCbJQ8APCcPAO0oDwCOKg8ADSwPAK4tDwBOLw8A3jAPAH8yDwAgNA8AwDUPAFA3DwDxOA8AojoPAEM8DwDkPQ8AhD8PADZBDwDWQg8Ad0QPABhGDwC4Rw8ASEkPAOlKDwCKTA8AKk4PAMtPDwBsUQ8AHVMPAL5UDwBvVg8AEFgPAMFZDwBiWw8AAl0PAKNeDwBEYA8A9WEPAJZjDwBHZQ8A6GYPAJloDwA6ag8A62sPAIxtDwA9bw8A3nAPAI9yDwAwdA8A0HUPAHF3DwASeQ8As3oPAEJ8DwDjfQ8AlH8PADWBDwDmgg8Ah4QPADiGDwDZhw8AiokPABqLDwC7jA8AXI4PAPyPDwCdkQ8APpMPAO+UDwCQlg8AQZgPAOKZDwCTmw8ANJ0PAOWeDwCGoA8AN6IPAMejDwBopQ8ACKcPAJioDwA5qg8A2qsPAIutDwAsrw8A3bAPAH6yDwAvtA8Av7UPAGC3DwAAuQ8AkLoPADG8DwDivQ8Ag78PADTBDwDVwg8AhsQPACfGDwDYxw8AeckPACrLDwDLzA8AfM4PAB3QDwDO0Q8Ab9MPACDVDwDB1g8AYtgPAPLZDwCS2w8AM90PANTeDwCF4A8AJuIPANfjDwB45Q8AKecPAMroDwB76g8AHOwPAM3tDwBu7w8AH/EPAMDyDwBQ9A8A8PUPAJH3DwAy+Q8A0voPAHP8DwAk/g8Axf8PAHYBEAAXAxAAyAQQAGkGEAAaCBAAqgkQAEsLEADsDBAAjA4QAC0QEADOERAAfxMQACAVEADRFhAAchgQACMaEADEGxAAdR0QABYfEADHIBAAaCIQABkkEAC6JRAASicQAOooEACLKhAALCwQAMwtEABtLxAAHjEQAL8yEABwNBAAETYQAMI3EABjORAAFDsQAKQ8EABFPhAA5j8QAIZBEAAnQxAAyEQQAHlGEAAaSBAAy0kQAGxLEAAdTRAAvk4QAG9QEAAQUhAAoFMQAEBVEADhVhAAglgQACJaEADDWxAAdF0QABVfEADGYBAAZ2IQABhkEAC5ZRAAamcQAPtoEACbahAAPGwQANxtEABsbxAADXEQAK5yEABOdBAA73UQAJB3EAAweRAA0XoQAIN8EAAjfhAA1H8QAHWBEAAmgxAAx4QQAHiGEAAZiBAAyokQAFqLEAD7jBAAnI4QADyQEADMkRAAbZMQAB6VEAC/lhAAcJgQABGaEADDmxAAY50QABSfEAC1oBAAVqIQAOajEACGpRAAJ6cQAMioEAB5qhAAGqwQAMutEABsrxAAHbEQAL6yEABvtBAAELYQAMG3EABiuRAA8roQAJK8EAAzvhAA1L8QAHTBEAAVwxAAxsQQAGfGEAAYyBAAuckQAGrLEAALzRAAvM4QAF3QEAD+0RAAjtMQAC7VEADP1hAAcNgQACHaEADC2xAAYt0QAAPfEAC04BAAVeIQAAbkEACW5RAAN+cQANjoEAB46hAAGewQALrtEABr7xAADPEQAL3yEABe9BAAD/YQALD3EABh+RAAAvsQAJL8EAAy/hAA0/8QAHQBEQAUAxEAtQQRAGYGEQAHCBEAuAkRAFkLEQALDREAqw4RAFwQEQD9EREArhMRAE8VEQDwFhEAgBgRACAaEQDBGxEAYh0RABMfEQC0IBEAZSIRAAYkEQC3JREAWCcRAAkpEQCqKhEAWywRAPwtEQCMLxEALDERAM0yEQBuNBEADjYRAK83EQBgOREAATsRALI8EQBTPhEABEARAKVBEQBWQxEA5kQRAIdGEQAoSBEAyEkRAGlLEQAKTREAu04RAFxQEQANUhEArlMRAF9VEQAAVxEAsVgRAFJaEQDiWxEAgl0RACNfEQDEYBEAZGIRAAVkEQC2ZREAV2cRAAhpEQCpahEAWmwRAPttEQCsbxEATXERAO5yEQCOdBEAHnYRAL93EQBgeREAEXsRALJ8EQBjfhEABIARALWBEQBWgxEAB4URAKiGEQBZiBEA+okRAIqLEQAqjREAy44RAGyQEQAMkhEArZMRAF6VEQD/lhEAsJgRAFGaEQACnBEAo50RAFSfEQD1oBEApqIRADakEQDXpREAeKcRABipEQC5qhEAWqwRAAuuEQCsrxEAXbERAP6yEQCvtBEAULYRAAG4EQCiuREAMrsRANO8EQBzvhEAFMARALTBEQBVwxEA9sQRAKfGEQBIyBEA+ckRAJrLEQAqzREAys4RAGvQEQAM0hEAnNMRADzVEQDd1hEAftgRAB7aEQC/2xEAcN0RABHfEQDC4BEAY+IRABTkEQC15REAZucRAAfpEQC46hEASOwRAOntEQCK7xEAKvERAMvyEQBs9BEAHfYRAL73EQBv+REAEPsRAMH8EQBi/hEAEwASAKMBEgBEAxIA5AQSAIUGEgAVCBIAxgkSAGcLEgAYDRIAuQ4SAFoQEgALEhIAmxMSADwVEgDcFhIAfRgSAB4aEgDPGxIAcB0SACEfEgDCIBIAcyISAAMkEgCkJRIARCcSAOUoEgB1KhIAJiwSAMctEgB4LxIAGTESAMoyEgBrNBIAHDYSAL03EgBuORIADzsSAMA8EgBhPhIAAkASAKNBEgAyQxIA00QSAHRGEgAlSBIAxkkSAHdLEgAYTRIAyU4SAGpQEgAbUhIAvFMSAG1VEgAOVxIAv1gSAGBaEgARXBIAsl0SAGNfEgAEYRIAtWISAEVkEgDmZRIAhmcSACdpEgC3ahIAaGwSAAluEgC6bxIAW3ESAAxzEgCtdBIAXnYSAP93EgCweRIAUXsSAAJ9EgCjfhIAVIASAPWBEgCmgxIAR4USAOiGEgCIiBIAGIoSALmLEgBajRIAC48SAKyQEgBdkhIA/pMSAK+VEgBQlxIAAZkSAKKaEgBTnBIA9J0SAKWfEgBGoRIA1qISAHakEgAXphIAuKcSAFipEgD5qhIAqqwSAEuuEgD8rxIAnbESAE6zEgDvtBIAoLYSAEG4EgDyuRIAk7sSAES9EgDlvhIAlsASADfCEgDYwxIAeMUSAAjHEgCpyBIASsoSAPvLEgCczRIATc8SAO7QEgCf0hIAQNQSAODVEgCB1xIAItkSAMLaEgBj3BIABN4SAKTfEgBF4RIA9uISAJfkEgBI5hIA6ecSAJvpEgA76xIA7OwSAI3uEgA+8BIA3/ESAJDzEgAx9RIA0vYSAHL4EgAT+hIAxPsSAGX9EgAW/xIAtwATAGgCEwAJBBMAugUTAFsHEwAMCRMArQoTAF4MEwD/DRMAsA8TAFEREwACExMAkxQTADMWEwDUFxMAdBkTABUbEwC2HBMAZx4TAAggEwC5IRMAWiMTAAslEwCsJhMAXSgTAO0pEwCOKxMALi0TAM8uEwBfMBMAEDITALEzEwBiNRMAAzcTALQ4EwBVOhMABjwTAKc9EwBYPxMA+UATAJpCEwAqRBMAykUTAGtHEwAMSRMArEoTAE1MEwD+TRMAn08TAFBREwDxUhMAolQTAENWEwD0VxMAlVkTAEZbEwDnXBMAmF4TADlgEwDaYRMAemMTAAplEwCrZhMATGgTAP1pEwCeaxMAT20TAPBuEwChcBMAQnITAPNzEwCUdRMARXcTAOZ4EwB2ehMAFnwTALd9EwBYfxMA+IATAJmCEwBKhBMA64UTAJyHEwA9iRMA7ooTAI+MEwBAjhMA4Y8TAJOREwAzkxMA5JQTAIWWEwAmmBMAxpkTAFabEwD3nBMAmJ4TAEmgEwDqoRMAm6MTADylEwDtphMAjqgTAD+qEwDgqxMAka0TADKvEwDCsBMAYrITAAO0EwCktRMARLcTAPa4EwCWuhMAN7wTAOi9EwCJvxMAOsETANvCEwCMxBMALcYTAN7HEwB/yRMAMMsTANHMEwByzhMAE9ATAKLREwBD0xMA5NQTAJXWEwA22BMA59kTAIjbEwA53RMA2t4TAIvgEwAs4hMA3eMTAH7lEwAv5xMAv+gTAGDqEwAA7BMAoe0TAELvEwDi8BMAlPITADT0EwDV9RMAhvcTACf5EwDY+hMAefwTACr+EwDL/xMAfAEUAB0DFADOBBQAbwYUABAIFACwCRQAQAsUAOEMFACCDhQAMxAUANQRFACFExQAJhUUALYWFABWGBQA9xkUAJgbFAA4HRQA6h4UAHogFAAbIhQAuyMUAFwlFAD8JhQAnSgUAD4qFADvKxQAkC0UAEEvFADRMBQAcjIUABI0FACzNRQAVDcUAPQ4FACmOhQARjwUAPg9FACYPxQAOUEUAOpCFACLRBQAPEYUAN1HFACOSRQAHksUAL9MFABgThQAAFAUAKFRFABCUxQA81QUAJRWFABFWBQA5lkUAJdbFAA4XRQA6V4UAIpgFAA7YhQAy2MUAGxlFAAMZxQArWgUAE5qFADuaxQAoG0UAEBvFADhcBQAknIUADN0FADUdRQAZHcUAAR5FAClehQARnwUAOZ9FACYfxQAOIEUAOqCFACKhBQAPIYUANyHFACOiRQALosUAOCMFACAjhQAMpAUANKRFABzkxQAJJUUAMWWFAB2mBQAF5oUAMibFABpnRQAG58UAKqgFABLohQA7KMUAIylFAAtpxQAzqgUAH+qFAAgrBQA0a0UAHKvFAAjsRQAxLIUAHW0FAAFthQAprcUAEa5FADnuhQAiLwUACi+FADavxQAesEUACzDFADMxBQAfsYUAB7IFADQyRQAcMsUABHNFADCzhQAY9AUABTSFAC10xQAVtUUAPbWFACX2BQAJ9oUAMjbFAB53RQAGt8UAMvgFABs4hQAHeQUAL7lFABv5xQAEOkUAMHqFABR7BQA8u0UAJLvFAAz8RQA1PIUAHT0FAAm9hQAxvcUAHj5FAAY+xQAyvwUAGr+FAAcABUAvAEVAG4DFQAOBRUArwYVAGAIFQABChUAsgsVAFMNFQAEDxUAlBAVADUSFQDWExUAdhUVABcXFQC4GBUAaRoVAAocFQC7HRUAXB8VAA0hFQCuIhUAXyQVAO8lFQCQJxUAMCkVANEqFQByLBUAEi4VAMQvFQBkMRUAFjMVALY0FQBoNhUACDgVAKk5FQBKOxUA6jwVAIs+FQAsQBUAzEEVAG1DFQAORRUAv0YVAGBIFQARShUAsksVAFJNFQDjThUAg1AVACRSFQDEUxUAZVUVAAZXFQCmWBUAR1oVANdbFQB4XRUAKV8VAMpgFQB7YhUAHGQVAM1lFQBuZxUADmkVAJ5qFQA/bBUA4G0VAIBvFQAycRUA0nIVAIR0FQAkdhUA1ncVAHZ5FQAXexUAyHwVAFh+FQD5fxUAmoEVADqDFQDbhBUAfIYVAC2IFQDOiRUAf4sVACCNFQDRjhUAYZAVAAKSFQCikxUAQ5UVAOSWFQCEmBUANpoVANabFQCInRUAKJ8VANqgFQB6ohUAG6QVAMylFQBtpxUADqkVAK6qFQBgrBUAAK4VALKvFQBSsRUABLMVAKS0FQBWthUA9rcVAJe5FQBIuxUA2LwVAHm+FQAawBUAusEVAFvDFQD8xBUArcYVAE7IFQD/yRUAoMsVAFHNFQDhzhUAgtAVACLSFQDD0xUAZNUVAATXFQC22BUAVtoVAAjcFQCo3RUAWt8VAPrgFQCs4hUATOQVAP7lFQCe5xUALukVAM/qFQBw7BUAEO4VALHvFQBS8RUAA/MVAKT0FQBV9hUA9vcVAKf5FQA3+xUA2PwVAHj+FQAZABYAugEWAFoDFgAMBRYArAYWAF4IFgD+CRYAsAsWAFANFgACDxYAohAWAFQSFgD0ExYAphUWADYXFgDWGBYAdxoWAAccFgCoHRYAWR8WAPogFgCrIhYATCQWAP0lFgCeJxYATykWAPAqFgCQLBYAIC4WAMEvFgBiMRYAAjMWAJI0FgAzNhYA1DcWAHQ5FgAmOxYAxjwWAHg+FgAYQBYAykEWAGpDFgAcRRYAvEYWAG5IFgAOShYAwEsWAGBNFgASTxYAs1AWAGRSFgD0UxYAlFUWADVXFgDFWBYAZloWABdcFgC4XRYAaV8WAAphFgC7YhYAXGQWAA1mFgCuZxYATmkWAN5qFgCQbBYAMG4WAOJvFgCCcRYAI3MWAMR0FgBkdhYA9HcWAJV5FgA2exYA1nwWAHd+FgAYgBYAyYEWAGqDFgAbhRYAvIYWAG2IFgD9iRYAnosWAD6NFgDfjhYAb5AWABCSFgDBkxYAYpUWABOXFgC0mBYAZZoWAPWbFgCWnRYANp8WANegFgB4ohYAGKQWAMqlFgBqpxYAHKkWALyqFgBurBYADq4WAMCvFgBgsRYA8LIWAJG0FgAythYA0rcWAHO5FgAUuxYAxbwWAGa+FgAXwBYAuMEWAGnDFgAKxRYAu8YWAEvIFgDsyRYAjMsWAC3NFgDOzhYAbtAWACDSFgDA0xYActUWABLXFgCz2BYAVNoWAPTbFgCE3RYAJd8WAMbgFgBm4hYAGOQWALjlFgBq5xYAC+kWALzqFgBc7BYADu4WAK7vFgBg8RYAAPMWALL0FgBC9hYA4vcWAIP5FgAk+xYAtPwWAGX+FgAGABcAtwEXAFgDFwAJBRcAqgYXAFsIFwD8CRcArQsXAD0NFwDeDhcAfhAXAB8SFwDAExcAYBUXABIXFwCyGBcAZBoXAAQcFwC2HRcAVh8XAOYgFwCHIhcAKCQXAMglFwBpJxcACikXALsqFwBcLBcADS4XAK4vFwBfMRcAADMXALE0FwBSNhcAAzgXAKQ5FwBEOxcA1DwXAHU+FwAWQBcAtkEXAGhDFwAIRRcAukYXAFpIFwAMShcArEsXAF5NFwD+ThcAjlAXAC9SFwDQUxcAcFUXABFXFwCyWBcAY1oXAARcFwC1XRcAVl8XAAdhFwCoYhcASGQXANhlFwB5ZxcAGmkXALpqFwBsbBcADG4XAL5vFwBecRcAEHMXALB0FwBidhcAAngXALR5FwBUexcA5HwXAIV+FwAmgBcAxoEXAGeDFwAIhRcAuYYXAFqIFwALihcArIsXAF2NFwD+jhcAr5AXAD+SFwDgkxcAgJUXACGXFwDCmBcAYpoXABScFwC0nRcAVZ8XAPagFwCWohcAN6QXANilFwB4pxcAGakXALqqFwBrrBcADK4XAL2vFwBesRcAD7MXALC0FwBhthcA8bcXAJK5FwAyuxcA07wXAHS+FwAUwBcAtcEXAFbDFwAHxRcAqMYXAFnIFwD6yRcAm8sXADvNFwDLzhcAbNAXAB3SFwC+0xcAXtUXAP/WFwCP2BcAMNoXANDbFwCC3RcAI98XANTgFwB04hcAJuQXAMblFwB45xcAGOkXAMrqFwBq7BcAHO4XAKzvFwBM8RcA7fIXAI70FwAe9hcAz/cXAHD5FwAh+xcAwvwXAHP+FwAUABgAxQEYAGYDGAAXBRgAuAYYAGkIGAAKChgAuwsYAFwNGAD8DhgArhAYAE4SGADeExgAfxUYACAXGADAGBgAYRoYAAIcGACzHRgAVB8YAAUhGACmIhgAVyQYAPglGACpJxgASikYAPsqGACcLBgATS4YAO4vGACOMRgALzMYAL80GABgNhgAADgYALI5GABSOxgABD0YAKQ+GABWQBgA9kEYAKhDGABIRRgA2EYYAHlIGAAaShgAuksYAFtNGAD8ThgArVAYAE5SGAD/UxgAoFUYAFFXGADyWBgAo1oYAERcGAD1XRgAhV8YACZhGADGYhgAZ2QYAAhmGACoZxgAWmkYAPpqGACsbBgATG4YAP5vGACecRgAUHMYAOB0GACAdhgAIXgYAMJ5GABSexgAA30YAKR+GABVgBgA9oEYAKeDGABIhRgA+YYYAJqIGABLihgA7IsYAJ2NGAAtjxgAzpAYAG6SGAAPlBgAsJUYAFCXGAACmRgAo5oYAFScGAD0nRgApp8YADahGADWohgAd6QYABimGACopxgAWakYAPqqGACrrBgATK4YAP2vGACesRgAT7MYAPC0GAChthgAQrgYAPO5GACUuxgARb0YANW+GAB2wBgAFsIYALfDGABYxRgA+MYYAKrIGABKyhgA/MsYAJzNGABOzxgA7tAYAI/SGAAw1BgAwNUYAHHXGAAS2RgAotoYAFPcGAD03RgApd8YAEbhGAD34hgAmOQYAEnmGADq5xgAiukYACvrGAC77BgAXO4YAPzvGACu8RgATvMYAO/0GACQ9hgAQfgYAOL5GACT+xgANP0YANT+GAB1ABkABQIZAKYDGQBGBRkA+AYZAJgIGQBKChkA6wsZAJwNGQA8DxkA7hAZAH4SGQAeFBkAvxUZAGAXGQDwGBkAoRoZAEIcGQDzHRkAlB8ZAEUhGQDmIhkAlyQZADgmGQDpJxkAiikZADsrGQDcLBkAjS4ZAC4wGQDfMRkAgDMZACA1GQDBNhkAUTgZAPI5GQCSOxkARD0ZAOQ+GQCFQBkAJkIZANdDGQB4RRkAGEcZALlIGQBJShkA6ksZAIpNGQA8TxkA3FAZAI5SGQAuVBkA4FUZAIBXGQAyWRkA0loZAIRcGQAkXhkA1l8ZAHZhGQAoYxkAuGQZAFhmGQD5ZxkAmmkZACprGQDbbBkAfG4ZAC1wGQDOcRkAf3MZACB1GQDRdhkAcngZACN6GQDEexkAdX0ZABZ/GQC2gBkAV4IZAOeDGQCIhRkAKIcZANqIGQB6ihkALIwZAMyNGQB+jxkAHpEZANCSGQBglBkAAJYZAKGXGQBCmRkA0poZAIOcGQAknhkA1Z8ZAHahGQAnoxkAyKQZAHmmGQAaqBkAy6kZAGyrGQAdrRkAvq4ZAG+wGQD/sRkAoLMZAEC1GQDhthkAgrgZACK6GQDUuxkAdL0ZACa/GQDGwBkAeMIZAAjEGQCoxRkASccZAOrIGQB6yhkAK8wZANzNGQB9zxkALtEZAM/SGQBw1BkAIdYZAMLXGQBz2RkAFNsZAMXcGQBm3hkAF+AZALjhGQBY4xkA+eQZAJrmGQAq6BkAyukZAGvrGQD77BkAnO4ZADzwGQDu8RkAjvMZAED1GQDg9hkAkvgZADP6GQDC+xkAY/0ZAAT/GQCkABoARQIaAPYDGgCXBRoAOAcaANgIGgB5ChoAGgwaAKoNGgBbDxoA/BAaAK0SGgBOFBoA/xUaAKAXGgBAGRoA4RoaAIIcGgASHhoAsh8aAFMhGgDjIhoAhCQaACQmGgDFJxoAZikaABcrGgC4LBoAaS4aAAowGgCqMRoASzMaANs0GgB8NhoAHDgaAM45GgBuOxoAID0aAMA+GgByQBoAEkIaAMRDGgBkRRoAFkcaALZIGgBoShoA+EsaAJhNGgA5TxoA2lAaAHpSGgAbVBoAvFUaAG1XGgAOWRoAv1oaAGBcGgARXhoAsl8aAGNhGgAEYxoAtWQaAEVmGgDmZxoAhmkaACdrGgDIbBoAaG4aABpwGgC6cRoAW3MaAPx0GgCtdhoAPXgaAN55GgB+exoAH30aAMB+GgBggBoAEoIaALKDGgBkhRoABIcaALaIGgBWihoA5osaAIeNGgAojxoAyJAaAGmSGgAalBoAu5UaAFyXGgANmRoArpoaAF+cGgAAnhoAsZ8aAFKhGgADoxoApKQaAFWmGgD2pxoAlqkaADerGgDYrBoAaK4aAAiwGgC6sRoAWrMaAAy1GgCsthoAXrgaAP65GgCwuxoAUL0aAAK/GgCSwBoAMsIaANPDGgB0xRoAFMcaALXIGgBmyhoAB8waALjNGgBZzxoAC9EaAKvSGgBc1BoA/dUaAK7XGgBP2RoAANsaAKHcGgBC3hoA898aAJThGgBF4xoA5uQaAJfmGgA46BoA6ekaAHnrGgAa7RoAuu4aAFvwGgD88RoAnPMaAE71GgDu9hoAoPgaAED6GgDy+xoAkv0aAET/GgDUABsAdAIbABUEGwC2BRsAVgcbAPcIGwCoChsASQwbAPoNGwCbDxsAPBEbAO0SGwCOFBsAPxYbAOAXGwCRGRsAMhsbAOMcGwBzHhsAFCAbALQhGwBVIxsA9iQbAJYmGwBIKBsA6CkbAJorGwA6LRsA7C4bAIwwGwAcMhsAvTMbAF41GwD+NhsAnzgbAEA6GwDgOxsAgT0bACI/GwCyQBsAU0IbAPNDGwCURRsAJEcbAMRIGwB2ShsAFkwbAMhNGwBoTxsAGlEbALpSGwBsVBsADFYbAL5XGwBeWRsA/1obAKBcGwBRXhsA8l8bAKNhGwAzYxsA1GQbAHRmGwAVaBsAtmkbAFZrGwAIbRsAqG4bAFpwGwD6cRsArHMbAEx1GwD+dhsAnngbAD96GwDPexsAcH0bABB/GwCxgBsAYoIbAAOEGwC0hRsAVYcbAAaJGwCnihsAWIwbAPmNGwCqjxsAS5EbAOySGwCdlBsAPpYbAN6XGwB/mRsAIJsbALCcGwBQnhsA8Z8bAJKhGwAioxsAwqQbAGOmGwAUqBsAtakbAGarGwAHrRsAuK4bAFmwGwAKshsAq7MbAEy1GwD9thsAjbgbAC66GwDOuxsAb70bABC/GwCwwBsAYsIbAALEGwC0xRsAVMcbAAbJGwCmyhsAWMwbAOjNGwCIzxsAKdEbAMrSGwBq1BsAC9YbALzXGwBd2RsADtsbAK/cGwBg3hsAAeAbALLhGwBT4xsABOUbAKXmGwBW6BsA9+kbAJjrGwBJ7RsA6u4bAIrwGwAr8hsAzPMbAFz1GwD89hsArvgbAE76GwAA/BsAoP0bAFL/GwDyABwApAIcAEQEHAD2BRwAlgccADcJHADHChwAaAwcAAgOHACpDxwAWxEcAPsSHACsFBwATRYcAP4XHACfGRwAUBscAPEcHACiHhwAQyAcAPQhHACVIxwARiUcAOcmHACIKBwAOSocAMkrHABqLRwACi8cAKswHABMMhwA7DMcAJ41HAA+NxwA8DgcAJA6HABCPBwA4j0cAJQ/HAA0QRwA5kIcAIZEHAA4RhwAyEccAGhJHAAJSxwAqkwcAEpOHADrTxwAnFEcAD1THADuVBwAj1YcAEBYHADhWRwAk1scADNdHADkXhwAhWAcADZiHADXYxwAZ2UcAAhnHACoaBwASWocAOprHAB6bRwAG28cALtwHABcchwA7HMcAIx1HAAtdxwAzngcAG56HAAPfBwAwH0cAGF/HAASgRwAs4IcAGSEHAAFhhwAtoccAFeJHAD4ihwAiIwcACiOHADJjxwAapEcAAqTHACrlBwAXJYcAP2XHACumRwAT5scAACdHAChnhwAUqAcAPOhHACkoxwARaUcAPamHACGqBwAJ6ocAMirHABYrRwA+K4cAKqwHABKshwA/LMcAJy1HABOtxwA7rgcAKC6HABAvBwA8r0cAJK/HAAzwRwAw8IcAGTEHAAExhwApcccAFbJHAD3yhwAqMwcAEnOHAD6zxwAm9EcAEzTHADt1BwAjtYcAC7YHADP2RwAX9scAADdHACg3hwAQeAcAPLhHACT4xwAROUcAOXmHACW6BwAN+ocAOjrHACJ7RwAOu8cANvwHABr8hwADPQcAKz1HABN9xwA7vgcAI76HABA/BwA4P0cAJL/HAAyAR0A5AIdAIQEHQAlBh0AtQcdAFYJHQD2Ch0AlwwdAEgOHQDpDx0AmhEdADsTHQDsFB0AjRYdAD4YHQDfGR0AkBsdADEdHQDBHh0AYiAdAAIiHQCjIx0ARCUdAOQmHQCWKB0ANiodAOgrHQCILR0AOi8dANowHQCMMh0AHDQdALw1HQBdNx0A/jgdAJ46HQA/PB0A8D0dAJE/HQBCQR0A40IdAJREHQA1Rh0AxUcdAGZJHQAGSx0Ap0wdAEhOHQDoTx0AmlEdADpTHQDsVB0AjFYdAD5YHQDeWR0Af1sdAA9dHQCwXh0AUGAdAPFhHQCiYx0AQ2UdAPRmHQCVaB0ARmodAOdrHQB3bR0AGG8dALhwHQBZch0A+nMdAJp1HQBMdx0A7HgdAJ56HQA+fB0A8H0dAJB/HQAxgR0AwYIdAGKEHQAChh0Ao4cdAFSJHQD1ih0ApowdAEeOHQD4jx0AmZEdAEqTHQDrlB0AnJYdAD2YHQDNmR0AbpsdAA6dHQDAnh0AYKAdABKiHQCiox0AQqUdAPSmHQCUqB0ANaodAMWrHQBmrR0ABq8dAKewHQBYsh0A+bMdAKq1HQBLtx0A/LgdAJ26HQBOvB0A770dAJC/HQAgwR0AwMIdAGHEHQACxh0AoscdAEPJHQD0yh0AlcwdAEbOHQDnzx0AmNEdADnTHQDq1B0Ai9YdABvYHQC82R0AXNsdAP3cHQCe3h0APuAdAPDhHQCQ4x0AQuUdAOLmHQCU6B0ANOodAObrHQCG7R0AJ+8dAMjwHQBY8h0A+PMdAJn1HQBK9x0A6/gdAJz6HQA9/B0A7v0dAI//HQBAAR4A4QIeAJIEHgAzBh4A5AceAIUJHgAmCx4AtgweAFYOHgD3Dx4AmBEeADgTHgDZFB4AihYeACsYHgDcGR4AfRseAC4dHgDPHh4AgCAeACEiHgDSIx4AYiUeAAMnHgCkKB4ARCoeANQrHgCGLR4AJi8eANgwHgB4Mh4AKjQeAMo1HgB8Nx4AHDkeAM46HgBuPB4AID4eAMA/HgByQR4AAkMeAKJEHgBDRh4A5EceAIRJHgAlSx4A1kweAHdOHgAoUB4AyVEeAHtTHgAbVR4AzFYeAG1YHgD9WR4AnlseAD5dHgDfXh4AgGAeACBiHgDSYx4AcmUeACRnHgDEaB4AdmoeABZsHgDIbR4AaG8eABpxHgCqch4ASnQeAOt1HgCMdx4ALHkeAM16HgB+fB4AH34eANB/HgBxgR4AIoMeAMOEHgB0hh4ABIgeAKWJHgBGix4A5oweAHaOHgAokB4AyJEeAHqTHgAalR4AzJYeAGyYHgAemh4AvpseAHCdHgAQnx4AsaAeAFKiHgDiox4Ag6UeACOnHgDUqB4AdaoeACasHgDHrR4AeK8eABmxHgDKsh4Aa7QeABy2HgC9tx4ATbkeAO66HgCOvB4AL74eANC/HgBwwR4AIsMeAMPEHgB0xh4AFMgeAMbJHgBmyx4AGM0eALjOHgBq0B4A+tEeAJrTHgA71R4A3NYeAHzYHgAd2h4AztseAG/dHgAg3x4AweAeAFHiHgDy4x4AkuUeADPnHgDU6B4AdOoeACbsHgDG7R4AeO8eABjxHgC58h4AavQeAPr1HgCb9x4APPkeANz6HgBs/B4ADf4eAK7/HgBOAR8A3gIfAJAEHwAwBh8A4gcfAIIJHwA0Cx8A1AwfAIYOHwAmEB8A2BEfAGgTHwAIFR8AqRYfAEoYHwDqGR8AixsfADwdHwDdHh8AjiAfAC8iHwDgIx8AgSUfABEnHwCyKB8AUyofAPMrHwCULR8ANC8fAOYwHwCGMh8AODQfANg1HwCKNx8AKjkfANw6HwB8PB8AHT4fAK0/HwBOQR8A7kIfAI9EHwAwRh8A0EcfAIJJHwAiSx8A1EwfAHROHwAmUB8AxlEfAGdTHwAIVR8AmFYfADhYHwDZWR8AilsfACtdHwDcXh8AfWAfAC5iHwDPYx8AgGUfACFnHwCxaB8AUmofAPJrHwCTbR8ANG8fANRwHwCGch8AJnQfANh1HwB4dx8AKnkfAMp6HwB8fB8AHH4fAM5/HwBugR8AD4MfALCEHwBAhh8A4IcfAIGJHwAyix8A04wfAISOHwAlkB8A1pEfAHeTHwAolR8AyZYfAFmYHwD6mR8Am5sfADudHwDcnh8AfKAfAC6iHwDOox8AgKUfACCnHwDSqB8AcqofACSsHwDErR8Adq8fAAaxHwCmsh8AR7QfAOi1HwCItx8AKbkfANu6HwB7vB8ALL4fAM2/HwB+wR8AH8MfANDEHwBxxh8AAcgfAKLJHwBCyx8A48wfAITOHwAk0B8A1tEfAHbTHwAo1R8AyNYfAHrYHwAb2h8AzNsfAGzdHwAe3x8AvuAfAF/iHwAA5B8AkOUfADDnHwDR6B8AguofACPsHwDU7R8Ade8fACbxHwDH8h8AePQfABn2HwDK9x8Aa/kfAPv6HwCc/B8APP4fAN3/HwB+ASAAHgMgAL8EIABgBiAAAAggAKEJIABCCyAA4wwgAIMOIAA0ECAA1REgAIYTIAAnFSAA2BYgAHkYIAAqGiAAyxsgAFsdIAD8HiAAnCAgAD0iIADeIyAAfiUgAB8nIADQKCAAcSogACMsIADDLSAAdC8gAAQxIAClMiAARjQgAOY1IACHNyAAKDkgAMg6IAB6PCAAGj4gAMw/IABsQSAAHkMgAL5EIABwRiAAEEggALFJIABSSyAA4kwgAIJOIAAjUCAA1FEgAHVTIAAmVSAAx1YgAHhYIAAZWiAAylsgAGtdIAAcXyAArGAgAE1iIADuYyAAjmUgAC9nIADQaCAAcGogACJsIADCbSAAdG8gABRxIAC1ciAAZnQgAPZ1IACXdyAAOHkgANh6IAB5fCAAGn4gAMt/IABsgSAAHYMgAL6EIABvhiAAEIggALCJIABRiyAA8owgAJKOIAAzkCAA1JEgAIWTIAAmlSAA15YgAHiYIAAYmiAAypsgAGudIAAcnyAAvKAgAG6iIAAOpCAAr6UgAFCnIADwqCAAgKogACGsIADSrSAAc68gACSxIADFsiAAdrQgABe2IADItyAAabkgABq7IACrvCAAS74gAOy/IACMwSAALcMgAM7EIAB/xiAAIMggANHJIAByyyAAEs0gAMTOIABk0CAAFtIgALbTIABo1SAACNcgALrYIABK2iAA69sgAIvdIAAs3yAAzOAgAG3iIAAe5CAAv+UgAHDnIAAR6SAAwuogAGPsIAAU7iAApO8gAEXxIADm8iAAhvQgACf2IADI9yAAefkgABr7IAC6/CAAbP4gAAwAIQC+ASEAXgMhABAFIQCwBiEAUQghAPIJIQCSCyEAIg0hAMMOIQB0ECEAFRIhAMYTIQBnFSEAGBchALkYIQBrGiEACxwhALwdIQBdHyEADiEhAK8iIQBgJCEAASYhALInIQBTKSEABCshAKUsIQA1LiEA1i8hAHYxIQAXMyEAuDQhAFg2IQD5NyEAmjkhADo7IQDbPCEAfD4hAAxAIQCsQSEATUMhAO5EIQCORiEAL0ghAOBJIQCBSyEAM00hANNOIQCEUCEAJVIhALVTIQBWVSEA9lYhAJdYIQA4WiEA2FshAHldIQAqXyEAy2AhAHxiIQAdZCEArWUhAE5nIQDuaCEAj2ohADBsIQDhbSEAgm8hADNxIQDUciEAdHQhACZ2IQDGdyEAeHkhAAh7IQCofCEASX4hAOp/IQCKgSEAK4MhANyEIQB9hiEALoghAM+JIQCAiyEAIY0hANKOIQBikCEAA5IhAKSTIQBElSEA5ZYhAIaYIQA3miEA2JshAImdIQAqnyEA26AhAHyiIQAcpCEArKUhAE2nIQDuqCEAjqohAC+sIQDQrSEAga8hACKxIQDTsiEAdLQhACW2IQDGtyEAd7khABi7IQC4vCEAar4hAArAIQCrwSEATMMhAOzEIQB8xiEAHcghAM7JIQBvyyEAIM0hAMHOIQBy0CEAE9IhAMTTIQBl1SEAFtchALfYIQBY2iEA6NshAIjdIQAp3yEAyuAhAHviIQAc5CEAzeUhAG7nIQAf6SEAwOohAHHsIQAS7iEAw+8hAGTxIQAV8yEAtvQhAFb2IQD39yEAmPkhADj7IQDI/CEAaf4hABoAIgC7ASIAbAMiAA0FIgC+BiIAXwgiABAKIgCxCyIAYg0iAAMPIgC0ECIARBIiAOUTIgCGFSIAJhciAMcYIgBoGiIAGRwiALodIgBrHyIADCEiAL0iIgBeJCIADyYiALAnIgBAKSIA4CoiAIEsIgAiLiIAwy8iAGMxIgAUMyIAtTQiAGY2IgAHOCIAuDkiAFk7IgAKPSIAmj4iADtAIgDcQSIAfEMiAB1FIgC+RiIAb0giABBKIgDBSyIAYk0iABNPIgC0UCIAZVIiAPVTIgCWVSIANlciAMZYIgBnWiIAGFwiALldIgBqXyIAC2EiALxiIgBdZCIADmYiAMBnIgBgaSIAAWsiAKJsIgBDbiIA428iAJRxIgA1cyIA5nQiAHZ2IgAXeCIAuHkiAFh7IgD5fCIAmn4iAEuAIgDsgSIAnYMiAD6FIgDvhiIAkIgiADCKIgDRiyIAco0iACOPIgDEkCIAdZIiABaUIgDHlSIAaJciABmZIgC6miIAa5wiAAyeIgCcnyIAPKEiAN2iIgB+pCIAHqYiAL+nIgBwqSIAEasiAMOsIgBjriIAFLAiALWxIgBmsyIA9rQiAJe2IgA4uCIA2LkiAHm7IgAavSIAy74iAGzAIgAdwiIAvsMiAG/FIgAQxyIAwcgiAGLKIgDyyyIAks0iADPPIgDU0CIAdNIiACbUIgDG1SIAZ9ciAAjZIgC52iIAWtwiAAveIgCb3yIAPOEiANziIgBs5CIADeYiAL7nIgBf6SIAEOsiALHsIgBi7iIAA/AiALTxIgBV8yIABvUiAKf2IgBY+CIA+fkiAJr7IgAq/SIAy/4iAGsAIwAMAiMAvQMjAF4FIwAPByMAsAgjAGEKIwACDCMAsw0jAFQPIwAFESMAphIjADYUIwDWFSMAdxcjABgZIwC4GiMAWRwjAAseIwCrHyMAXCEjAP0iIwCuJCMATyYjAAAoIwChKSMAUisjAOIsIwCDLiMAJDAjAMQxIwBlMyMABjUjALc2IwBYOCMACTojAKo7IwBbPSMA/D4jAK1AIwBOQiMA3kMjAH5FIwAfRyMAwEgjAGBKIwABTCMAsk0jAFNPIwAEUSMApVIjAFZUIwD3VSMAmFcjAChZIwDIWiMAaVwjAApeIwCaXyMAOmEjANtiIwB8ZCMALWYjAM5nIwB/aSMAIGsjANFsIwBybiMAI3AjAMRxIwB1cyMAFnUjAMd2IwBoeCMAGXojAKl7IwBKfSMA6n4jAIuAIwAbgiMAzIMjAG2FIwAehyMAv4gjAHCKIwARjCMAwo0jAGOPIwAUkSMAtZIjAGaUIwAHliMAqJcjADiZIwDpmiMAipwjADueIwDcnyMAfKEjAB2jIwC+pCMAb6YjABCoIwDBqSMAYqsjABOtIwCjriMARLAjAOSxIwCFsyMAFbUjAMa2IwBnuCMAGLojAMq7IwBqvSMAC78jAKzAIwA8wiMA3MMjAH3FIwAexyMAvsgjAF/KIwAQzCMAsc0jAGLPIwAD0SMAtNIjAFXUIwAG1iMAp9cjAEjZIwDo2iMAeNwjABneIwDK3yMAa+EjABzjIwC95CMAbuYjAA/oIwDA6SMAYesjABPtIwCi7iMAQ/AjAOTxIwCE8yMAJfUjAMb2IwB3+CMAGPojAMn7IwBq/SMAG/8jALwAJABtAiQADgQkAL8FJABgByQAAAkkAKEKJABCDCQA8w0kAJQPJABFESQA5hIkAJcUJAA4FiQA6RckAHkZJAAaGyQAuhwkAFseJADrHyQAnCEkAD0jJADuJCQAjyYkAEAoJADhKSQAkyskADMtJADkLiQAdDAkABUyJAC2MyQAVjUkAPc2JACYOCQASTokAOo7JACbPSQAPD8kAO1AJACOQiQAHkQkAL5FJABfRyQAAEkkAKBKJABBTCQA8k0kAJNPJABEUSQA5VIkAJZUJAA3ViQA6FckAIlZJAA6WyQA21wkAHxeJAAcYCQArGEkAE1jJADuZCQAn2YkAEBoJADxaSQAkmskAENtJADkbiQAlXAkADZyJADncyQAiHUkADl3JADJeCQAanokAAp8JACrfSQAO38kAOyAJACNgiQAPoQkAN+FJACQhyQAMYkkAOKKJACDjCQANI4kAMSPJABlkSQABpMkAKaUJABHliQA6JckAJmZJAA6myQA65wkAIyeJAA9oCQA3qEkAI+jJAAwpSQAwKYkAGCoJAABqiQAoqskAEKtJADjriQAlLAkADWyJADmsyQAh7UkADi3JADZuCQAirokACu8JADcvSQAfb8kAC7BJADPwiQAgMQkABDGJACxxyQAUskkAPLKJACTzCQANM4kANTPJAB10SQAFtMkALbUJABX1iQA59ckAJjZJAA52yQA6twkAIveJAA84CQA3eEkAI7jJAAv5SQA4OYkAIHoJAAy6iQA0+skAITtJAAl7yQAxvAkAHfyJAAH9CQAqPUkAEj3JADp+CQAefokACr8JADL/SQAfP8kAB0BJQDOAiUAbwQlACAGJQDBByUAcgklABMLJQDEDCUAZQ4lABYQJQCmESUARxMlAOgUJQCIFiUAKRglAMoZJQB7GyUAHB0lAM0eJQBuICUAHyIlAMAjJQBxJSUAEiclAKIoJQBCKiUA4yslAIQtJQAkLyUAxTAlAHYyJQAXNCUAyDUlAGk3JQAbOSUAuzolAFw8JQANPiUArj8lAF9BJQDvQiUAkEQlADBGJQDRRyUAYUklABJLJQCzTCUAZE4lAAVQJQC2USUAV1MlAAhVJQCpViUAW1glAPtZJQCsWyUAPF0lAN1eJQB+YCUAHmIlAL9jJQBgZSUAEWclALJoJQBjaiUABGwlALVtJQBWbyUAB3ElAJdyJQA4dCUA2HUlAHl3JQAJeSUAunolAFt8JQAMfiUArX8lAF6BJQD/giUAsIQlAFGGJQACiCUAo4klAFSLJQD1jCUAlo4lADaQJQDGkSUAZ5MlAAiVJQColiUAOJglANmZJQB6myUAK50lAMyeJQB9oCUAHqIlAM+jJQBwpSUAIaclAMKoJQBSqiUA8qslAJOtJQA0ryUA1LAlAHWyJQAmtCUAx7UlAHi3JQAZuSUAyrolAGu8JQAcviUAvb8lAG7BJQAPwyUAwMQlAGHGJQASyCUAs8klAFTLJQD0zCUAhM4lACXQJQDG0SUAd9MlABjVJQDJ1iUAatglABvaJQC82yUAbd0lAA7fJQC/4CUAYOIlAPDjJQCQ5SUAMeclANLoJQBy6iUAE+wlAMTtJQBl7yUAFvElALfyJQBo9CUACfYlALr3JQBb+SUADPslAK38JQBe/iUA//8lAKABJgBAAyYA4QQmAIIGJgAzCCYA1AkmAIULJgAmDSYA1w4mAHgQJgApEiYAuRMmAFoVJgD6FiYAmxgmACsaJgDcGyYAfR0mAC4fJgDPICYAgCImACEkJgDCJSYAcycmAAMpJgCkKiYARCwmAOUtJgB1LyYAJjEmAMcyJgB4NCYAGTYmAMo3JgBrOSYAHDsmAL08JgBuPiYAD0AmAMBBJgBhQyYAEkUmALNGJgBkSCYABUomAKZLJgBGTSYA1k4mAHdQJgAYUiYAyVMmAGpVJgAbVyYAvFgmAG1aJgAOXCYAv10mAE9fJgDwYCYAkGImADFkJgDSZSYAcmcmABNpJgDEaiYAdmwmABZuJgC3byYAR3EmAOhyJgCIdCYAKXYmAMp3JgBreSYAC3smALx8JgBdfiYADoAmAK+BJgBggyYAAYUmALKGJgBTiCYABIomAJSLJgA1jSYA1o4mAHaQJgAXkiYAuJMmAGmVJgAKlyYAu5gmAFyaJgANnCYArp0mAF+fJgDvoCYAkKImADCkJgDRpSYAcqcmABKpJgDEqiYAZKwmAAWuJgC2ryYAV7EmAAizJgCptCYAWrYmAPu3JgCsuSYATbsmAP68JgCOviYAL8AmANDBJgBwwyYAEcUmALLGJgBjyCYABMomALXLJgBWzSYAB88mAKjQJgBZ0iYA6dMmAIrVJgAr1yYAy9gmAGzaJgAM3CYAvt0mAF7fJgAQ4SYAsOImAGLkJgAC5iYAtOcmAFTpJgD16iYApuwmAEfuJgD47yYAmfEmAErzJgDr9CYAnPYmACz4JgDN+SYAbvsmAA79JgCv/iYAUAAnAAECJwCiAycAUwUnAPQGJwClCCcARgonAPcLJwCHDScAKA8nAMgQJwBpEicAChQnAKsVJwBcFycA/BgnAK4aJwBOHCcA7x0nAKAfJwBBIScA8iInAJMkJwBEJicA1CcnAHUpJwAWKycAtiwnAFcuJwD4LycAqTEnAEozJwDrNCcAizYnACw4JwDMOScAbTsnAA49JwCuPicAYEAnAABCJwCyQycAUkUnAPNGJwCkSCcARUonAPZLJwCXTScAOE8nANhQJwB5UicACVQnAKpVJwBKVycA/FgnAJxaJwBOXCcA7l0nAI9fJwBAYScA4WInAJJkJwAzZicA5GcnAHRpJwAVaycAtmwnAFZuJwD3bycAmHEnAElzJwDqdCcAm3YnADx4JwDteScAjnsnAD99JwDgficAgIAnABCCJwCxgycAUoUnAOKGJwCCiCcAI4onAMSLJwBkjScAFo8nALaQJwBokicACJQnALqVJwBalycADJknAKyaJwBNnCcA/p0nAJ+fJwBAoScA4KInAJKkJwAzpicA5KcnAISpJwA2qycA1qwnAIiuJwAosCcA2rEnAHqzJwAstScAzLYnAH64JwAeuicAv7snAHC9JwAAvycAocAnAELCJwDiwycAg8UnACTHJwDVyCcAdsonACfMJwDIzScAec8nABrRJwDL0icAW9QnAPzVJwCc1ycAPdknAN7aJwB+3CcAMN4nANDfJwCC4ScAIuMnANTkJwB05icAJugnAMbpJwB46ycAGO0nALnuJwBr8CcA+vEnAJvzJwA89ScA3PYnAH34JwAe+icAz/snAHD9JwAh/ycAwgAoAHMCKAAUBCgAtAUoAEQHKADlCCgAhgooACYMKADYDSgAeA8oACoRKADKEigAfBQoABwWKADOFygAbhkoACAbKADAHCgAch4oABIgKACiISgAQyMoAOQkKACEJigAJSgoAMYpKAB3KygAGC0oAMkuKABqMCgAGzIoALwzKABcNSgA7DYoAI04KAAuOigAzjsoAIA9KAAgPygA0kAoAHNCKAAkRCgAxEUoAHZHKAAWSSgAyEooAGhMKAAaTigAuk8oAEpRKADrUigAjFQoACxWKADNVygAblkoAB9bKADAXCgAcV4oABJgKADDYSgAZGMoABVlKAClZigARmgoAOZpKACHaygAKG0oAMhuKAB6cCgAGnIoAMxzKABsdSgAHncoAL54KABweigAEHwoAKB9KABBfygA4oAoAIKCKAAjhCgAxIUoAHWHKAAWiSgAtoooAGiMKAAIjigAuo8oAEqRKADqkigAi5QoABuWKAC8lygAbZkoAA6bKAC/nCgAYJ4oABGgKACyoSgAY6MoAPOkKACUpigANKgoANWpKAB2qygAFq0oAMiuKABosCgAGrIoALuzKABstSgADLcoAL64KABOuigA7rsoAI+9KAAfvygAwMAoAHHCKAASxCgAw8UoAGTHKAAVySgAtsooAGfMKAAIzigAqM8oADjRKADZ0igAetQoABrWKAC71ygAXNkoAA3bKACu3CgAX94oAADgKACx4SgAUuMoAAPlKACk5igAVegoAPbpKACn6ygASO0oAPnuKACJ8CgAKvIoAMrzKABr9SgADPcoAKz4KABe+igA/vsoALD9KABQ/ygAAgEpAKICKQBUBCkA9AUpAIQHKQAlCSkAxgopAGYMKQAHDikAqA8pAFkRKQD6EikAqxQpAEwWKQD9FykAnhkpAD4bKQDOHCkAbx4pABAgKQCwISkAYiMpAAMlKQC0JikAVCgpAAYqKQCmKykAWC0pAPguKQCIMCkAKTIpAMozKQBqNSkACzcpAKw4KQBMOikA7TspAI49KQAuPykAz0ApAHBCKQAhRCkAwkUpAHNHKQAUSSkAxUopAFVMKQD2TSkAlk8pADdRKQDYUikAeFQpACpWKQDLVykAfFkpABxbKQDOXCkAbl4pACBgKQDAYSkAcmMpABJlKQCiZikAQ2gpAORpKQCEaykAJW0pAMZuKQB3cCkAGHIpAMlzKQBqdSkAG3cpAKt4KQBMeikA7HspAI19KQAufykAzoApAICCKQAghCkA0oUpAHKHKQAkiSkAxIopAHaMKQAGjikApo8pAEeRKQDokikAeJQpACmWKQDKlykAe5kpAAubKQCsnCkAXZ4pAO2fKQCOoSkALqMpAL6kKQBfpikAAKgpALGpKQBSqykAA60pAJOuKQA0sCkA1LEpAHWzKQAWtSkAtrYpAGi4KQAIuikAqbspAEq9KQD7vikAi8ApACzCKQDMwykAbcUpAA7HKQCuyCkAYMopAADMKQCyzSkAUs8pAATRKQCk0ikAVtQpAObVKQCG1ykAJ9kpAMjaKQBY3CkACd4pAKrfKQBb4SkA/OIpAK3kKQBO5ikA/+cpAKDpKQBR6ykA8uwpAKPuKQAz8CkA1PEpAHTzKQAV9SkAtvYpAFb4KQAI+ikAqPspAFr9KQD6/ikArAAqADwCKgDcAyoAbAUqAA0HKgCuCCoATgoqAAAMKgCgDSoAUg8qAPIQKgCCEioAIxQqAMQVKgBkFyoABRkqAKYaKgBXHCoA+B0qAKkfKgBKISoA+yIqAJwkKgBNJioA7icqAI4pKgAvKyoAvywqAGAuKgAAMCoAsjEqAFIzKgAENSoApDYqAFY4KgD2OSoAqDsqADg9KgDYPioAeUAqABpCKgCqQyoAW0UqAPxGKgCtSCoATkoqAP9LKgCgTSoAUU8qAPJQKgCjUioAM1QqANRVKgB0VyoAFVkqALZaKgBWXCoACF4qAKhfKgBaYSoA+mIqAKxkKgBMZioA/mcqAI5pKgAuayoAz2wqAHBuKgAAcCoAsXEqAFJzKgADdSoApHYqAFV4KgD2eSoAp3sqAEh9KgD5fioAmoAqAEuCKgDsgyoAnYUqAD6HKgDviCoAkIoqAEGMKgDijSoAgo8qACORKgCzkioAVJQqAPSVKgCmlyoARpkqAPiaKgCYnCoASp4qAOufKgCcoSoAPKMqAMykKgBtpioADqgqAK6pKgBPqyoA8KwqAKGuKgBCsCoA87EqAJSzKgBFtSoA5rYqAJe4KgA4uioA6bsqAIq9KgArvyoAy8AqAFvCKgD8wyoAnMUqAE7HKgDuyCoAoMoqAEDMKgDhzSoAgs8qACLRKgDD0ioAZNQqAPTVKgCl1yoARtkqAPfaKgCY3CoASd4qAOrfKgCb4SoAPOMqAO3kKgCO5ioAP+gqAODpKgCR6yoAMu0qANLuKgCE8CoAJPIqALTzKgBV9SoA9vYqAJb4KgA3+ioA2PsqAIn9KgAq/yoA2wArAHwCKwAtBCsAzgUrAH8HKwAgCSsA0QorAHIMKwAjDisAxA8rAHURKwAWEysAxxQrAGgWKwAZGCsAqRkrAEobKwDrHCsAix4rACwgKwDMISsAfiMrAB4lKwDQJisAcCgrACIqKwDCKysAdC0rABQvKwDGMCsAVjIrAPYzKwCXNSsAJzcrAMg4KwBoOisAGjwrALo9KwBsPysADEErAL5CKwBORCsA7kUrAI9HKwAwSSsAwEorAHFMKwASTisAw08rAGRRKwAVUysAtlQrAGdWKwAIWCsAuVkrAFpbKwALXSsArF4rAF1gKwD+YSsAr2MrAFBlKwDwZisAkWgrACFqKwDCaysAYm0rABRvKwC0cCsAZnIrAAZ0KwC4dSsAWHcrAAp5KwCreisAXHwrAPx9KwCufysAPoErAN6CKwB/hCsAIIYrALCHKwBhiSsAAosrALOMKwBUjisABZArAKaRKwBXkysA+JQrAKmWKwBKmCsA+5krAJybKwBNnSsA7p4rAI6gKwAvoisAv6MrAGClKwAApysAsqgrAFKqKwAErCsApK0rAFavKwD2sCsAqLIrAEi0KwD6tSsAircrACu5KwDLuisAbLwrAPy9KwCtvysATsErAP/CKwCgxCsAUcYrAPLHKwCjySsARMsrAPXMKwCWzisAR9ArAOjRKwCZ0ysAOtUrAOvWKwCM2CsAPdorAN7bKwCP3SsAH98rAMDgKwBg4isAAeQrAKLlKwBC5ysA9OgrAJTqKwBG7CsA5u0rAJjvKwA48SsA6vIrAIr0KwAa9isAu/crAFz5KwD8+isAnfwrAD7+KwDe/ysAbgEsACADLACwBCwAYQYsAAIILACzCSwAVAssAAUNLACmDiwAVxAsAPgRLACpEywAShUsAPsWLACcGCwATRosAO4bLACfHSwAQB8sAOAgLACBIiwAMiQsANMlLAB0JywAJSksAMYqLAB3LCwAGC4sAMkvLABqMSwAGzMsALw0LABtNiwADjgsAL85LABgOywAAD0sAKE+LAAxQCwA0kEsAHJDLAAkRSwAxEYsAHZILAAWSiwAyEssAGhNLAAaTywAulAsAGxSLAAMVCwAvlUsAE5XLADuWCwAj1osADBcLADQXSwAcV8sACNhLADDYiwAdGQsABVmLAC2ZywAZ2ksAAhrLACobCwAWm4sAPpvLACKcSwAK3MsAMx0LABsdiwADXgsAL55LABfeywAAH0sAKB+LABBgCwA4oEsAHKDLAAShSwAs4YsAFSILAD0iSwAlYssAEaNLADnjiwAmJAsADmSLADakywAi5UsACyXLADdmCwAfposAC+cLADQnSwAgZ8sACKhLADToiwAdKQsACWmLAC1pywAVqksAPaqLACXrCwAOK4sANivLAB5sSwAGrMsAKq0LABKtiwA67csAIy5LAAcuywAvLwsAG6+LAAOwCwAwMEsAGDDLAASxSwAs8YsAGTILAAEyiwAtsssAFbNLADmziwAh9AsACjSLADI0ywAadUsABrXLAC72CwAbNosAA3cLAC+3SwAX98sAADhLACg4iwAQeQsAOLlLACC5ywAEuksALPqLABU7CwA9O0sAJXvLABG8SwA5/IsAJj0LAA59iwA2vcsAIv5LAAs+ywA3fwsAH7+LAAvAC0AvwEtAGADLQAABS0AoQYtAEIILQDiCS0AlAstADQNLQDmDi0AhhAtADgSLQDYEy0AeRUtABoXLQC7GC0AWxotAPwbLQCcHS0ATh8tAO4gLQCgIi0AQCQtAPIlLQCSJy0AIiktAMMqLQBkLC0ABC4tAKUvLQBGMS0A5jItAIc0LQAoNi0AyDctAGk5LQAKOy0AqjwtAFw+LQD8Py0ArkEtAE5DLQAARS0AoEYtAFJILQDiSS0Ag0stACNNLQDETi0AZFAtAAVSLQCmUy0ARlUtAPhWLQCYWC0ASlotANpbLQB6XS0AG18tALxgLQBcYi0A/WMtAK5lLQBPZy0AAGktAKFqLQBSbC0A820tAJRvLQBFcS0A5nItAJd0LQA4di0A6XctAIp5LQA7ey0A3HwtAI1+LQAugC0AzoEtAG+DLQAQhS0AoIYtAECILQDhiS0AgostABKNLQCyji0AZJAtAASSLQC2ky0AVpUtAAiXLQComC0AWpotAPqbLQCsnS0APJ8tANygLQCOoi0ALqQtAOClLQCApy0AMqktANKqLQCErC0AJK4tANavLQB2sS0AF7MtAKe0LQBIti0A6LctAIm5LQA6uy0A27wtAIy+LQAtwC0A3sEtAH/DLQAwxS0A0cYtAIPILQAjyi0AxMstAHXNLQAWzy0AttAtAFfSLQD40y0AiNUtACjXLQDa2C0AetotACzcLQDM3S0Aft8tAB7hLQDQ4i0AcOQtACLmLQDD5y0AdOktABTrLQDG7C0AVu4tAPbvLQCX8S0AOPMtAMj0LQBo9i0ACfgtAKr5LQBL+y0A6/wtAJz+LQA9AC4A7gEuAI8DLgBABS4A4QYuAJIILgAzCi4A5AsuAIUNLgA2Dy4A1xAuAIgSLgApFC4A2hUuAHsXLgAsGS4AzRouAH4cLgAfHi4Arx8uAFAhLgDwIi4AkSQuADImLgDSJy4AhCkuACQrLgDWLC4Adi4uACgwLgDIMS4AejMuABo1LgC7Ni4ASzguAOw5LgCMOy4ALT0uAN4+LgB/QC4AMEIuANFDLgCDRS4AI0cuANRILgB1Si4AJkwuAMdNLgB4Ty4AGVEuAMpSLgBrVC4A+1UuAJxXLgA8WS4A3VouAH5cLgAeXi4A0F8uAHBhLgARYy4AsmQuAFJmLgDzZy4AlGkuADRrLgDVbC4AZW4uAAZwLgCmcS4AR3MuAPh0LgCZdi4AS3guAOt5LgCcey4APX0uAM1+LgBugC4ADoIuAK+DLgBQhS4A8IYuAKKILgBCii4A9IsuAJSNLgBGjy4A5pAuAIeSLgAXlC4AuJUuAFiXLgD5mC4AqpouAEucLgD8nS4AnZ8uAE6hLgDvoi4AoKQuAEGmLgDypy4Ak6kuACOrLgDErC4AZK4uAAWwLgCmsS4ARrMuAPi0LgCYti4ASrguAOq5LgCcuy4APL0uAO6+LgB+wC4AHsIuAL/DLgBgxS4AAMcuAKHILgBTyi4A88suAKTNLgBFzy4A5tAuAIbSLgAn1C4At9UuAFjXLgD42C4AmdouAErcLgDr3S4AnN8uAD3hLgDe4i4AfuQuAB/mLgDA5y4AYOkuAAHrLgCy7C4AU+4uAATwLgCl8S4AVvMuAPf0LgCo9i4ASfguAPr5LgCb+y4ATP0uAO3+LgCeAC8APwIvAM8DLwBwBS8AEAcvALEILwBSCi8A8gsvAKQNLwBEDy8A9hAvAJYSLwBIFC8A6BUvAIkXLwAZGS8AuhovAFscLwD7HS8ArB8vAE0hLwD+Ii8AnyQvAFAmLwDxJy8AoikvAEMrLwD0LC8AlS4vACUwLwDGMS8AZjMvAAc1LwCoNi8ASDgvAPo5LwCbOy8ATD0vAOw+LwCeQC8APkIvAPBDLwCQRS8AMUcvAMFILwBiSi8AAkwvAKNNLwBUTy8A9VAvAKZSLwBHVC8A+FUvAJlXLwBKWS8A21ovAHtcLwAcXi8AvF8vAExhLwD+Yi8AnmQvAD9mLwDgZy8AcGkvABBrLwDCbC8AY24vABRwLwC0cS8AZnMvAAZ1LwC4di8AWHgvAAp6LwCaey8AOn0vANt+LwB8gC8AHIIvAL2DLwBuhS8AD4cvAMCILwBhii8AEowvALONLwBkjy8ABZEvALaSLwBGlC8A55UvAJiXLwAomS8AyZovAGqcLwAKni8AvJ8vAFyhLwAOoy8ArqQvAGCmLwAAqC8AsqkvAFKrLwDzrC8Ag64vACSwLwDEsS8AZbMvABa1LwC3ti8AWLgvAPi5LwCquy8ASr0vAOu+LwB7wC8AHMIvALzDLwBdxS8ADscvAK/ILwBgyi8AAcwvALLNLwBTzy8ABNEvAKXSLwBW1C8A99UvAIfXLwAo2S8AyNovAGncLwAK3i8Aq98vAFzhLwD84i8AruQvAE7mLwAA6C8AoOkvAFLrLwDy7C8ApO4vADTwLwDU8S8AdfMvABb1LwC29i8AV/gvAAj6LwCp+y8AWv0vAPv+LwCsADAATQIwAO4DMACOBTAALwcwAOAIMACBCjAAMgwwANMNMACEDzAAJREwANYSMAB3FDAAKBYwAMkXMAB6GTAAGxswAMwcMABtHjAA/R8wAJ4hMAA+IzAA3yQwAIAmMAAgKDAA0ikwAHIrMAAkLTAAxC4wAHYwMAAWMjAAyDMwAGg1MAAaNzAAujgwAGw6MAAMPDAArT0wAE4/MADeQDAAfkIwAB9EMADQRTAAcUcwACNJMADDSjAAdEwwABVOMADGTzAAZ1EwABhTMAC5VDAAalYwAPpXMACbWTAAPFswANxcMABsXjAAHmAwAL5hMABwYzAAEGUwAMJmMABjaDAAFGowALRrMABmbTAABm8wALhwMABYcjAACnQwAKp1MABLdzAA7HgwAHx6MAAcfDAAvX0wAG5/MAAPgTAAwIIwAGGEMAAShjAAs4cwAGSJMAAFizAAtowwAFeOMAAIkDAAqZEwADmTMADalDAAepYwABuYMAC8mTAAXJswAA6dMACunjAAYKAwAACiMACyozAAUqUwAASnMACkqDAAVqowAParMACXrTAAOK8wAMiwMABosjAACbQwALq1MABbtzAADLkwAK26MABevDAA/70wALC/MABRwTAAAsMwAKPEMABUxjAA5McwAIXJMAAmyzAAxswwAHjOMAAI0DAAqNEwAFrTMAD61DAArNYwADzYMADc2TAAfdswAB7dMAC+3jAAX+AwABDiMACx4zAAY+UwAAPnMAC06DAAVeowAPbrMACW7TAAN+8wAOjwMACJ8jAAOvQwANv1MACM9zAALfkwAL36MABe/DAA/v0wAJ//MABAATEA4AIxAJIEMQAyBjEA5AcxAIQJMQA2CzEA1gwxAIgOMQAoEDEAyRExAGoTMQD6FDEAmhYxADsYMQDsGTEAjRsxAD4dMQDfHjEAkCAxADEiMQDjIzEAciUxABMnMQC0KDEAVCoxAOQrMQCWLTEANi8xAOgwMQCIMjEAOjQxANo1MQB7NzEALDkxAM06MQB+PDEAHz4xAK8/MQBQQTEA8EIxAJFEMQAyRjEA0kcxAIRJMQAkSzEA1kwxAHZOMQAoUDEAyFExAHpTMQAaVTEAzFYxAGxYMQANWjEArlsxAD5dMQDeXjEAf2AxACBiMQCwYzEAUGUxAPFmMQCiaDEAQ2oxAPRrMQCVbTEARm8xAOdwMQCYcjEAOXQxAMl1MQBqdzEACnkxAKt6MQBMfDEA7H0xAJ5/MQA+gTEA8IIxAJCEMQBChjEA4ocxAJSJMQA0izEA5owxAIaOMQA4kDEA2JExAIqTMQArlTEAy5YxAGyYMQD8mTEAnJsxAD2dMQDenjEAbqAxAA6iMQCvozEAYKUxAAGnMQCzqDEAU6oxAASsMQClrTEAVq8xAPewMQCosjEAOLQxANm1MQB6tzEAGrkxAKq6MQBcvDEA/L0xAK6/MQBOwTEAAMMxAKDEMQBSxjEA88cxAKTJMQBEyzEA5cwxAIbOMQAW0DEAttExAFfTMQAI1TEAqdYxAFrYMQD72TEArNsxAE3dMQD+3jEAn+AxAC/iMQDQ4zEAcOUxABHnMQCy6DEAUuoxAATsMQC17TEAVu8xAPbwMQCo8jEASPQxAPr1MQCa9zEATPkxAOz6MQCN/DEALv4xAN//MQCAATIAIAMyAMEEMgBiBjIAAggyAKMJMgBUCzIA9QwyAKYOMgBHEDIA+BEyAJkTMgBKFTIA2hYyAHsYMgAcGjIArBsyAEwdMgDtHjIAjiAyAB4iMgC+IzIAXyUyABAnMgCxKDIAYioyAAMsMgC0LTIAVS8yAAYxMgCWMjIANzQyANg1MgB4NzIAGTkyALo6MgBaPDIADD4yAKw/MgBeQTIA/kIyAJ9EMgBARjIA4EcyAIFJMgAiSzIAw0wyAHROMgAUUDIAxlEyAGZTMgAYVTIAuFYyAGpYMgAKWjIAvFsyAExdMgDsXjIAjWAyAC5iMgDOYzIAb2UyACBnMgCwaDIAYmoyAANsMgC0bTIAVG8yAAZxMgCmcjIAWHQyAOh1MgCIdzIAKXkyAMp6MgBqfDIAC34yALx/MgBdgTIADoMyAK+EMgBghjIA8IcyAJGJMgAyizIA0owyAHOOMgAUkDIAtJEyAGaTMgAGlTIAuJYyAFiYMgAKmjIAqpsyAFydMgD8njIAnaAyAD6iMgDeozIAbqUyAA+nMgDAqDIAYaoyABKsMgCzrTIAZK8yAAWxMgC2sjIAV7QyAAi2MgCYtzIAObkyANq6MgB6vDIAG74yALy/MgBcwTIADsMyAK7EMgBgxjIAAMgyALLJMgBSyzIABM0yAKTOMgBF0DIA5tEyAIbTMgAW1TIAt9YyAGjYMgAJ2jIAutsyAFvdMgAM3zIAreAyAF7iMgDu4zIAj+UyADDnMgDQ6DIAceoyABLsMgCy7TIAZO8yAATxMgC28jIAVvQyAAj2MgCo9zIAWvkyAOr6MgCL/DIAK/4yAMz/MgBsATMADQMzAL4EMwBfBjMAEAgzALEJMwBiCzMAAw0zALQOMwBVEDMA5REzAIYTMwAmFTMAxxYzAGgYMwAIGjMAqRszAEodMwDqHjMAeiAzABsiMwC8IzMAXCUzAP0mMwCeKDMATyozAPArMwCQLTMAMS8zANIwMwCDMjMAJDQzAMQ1MwBUNzMA9TgzAJY6MwA2PDMAxj0zAGc/MwAYQTMAuUIzAGpEMwALRjMAvEczAF1JMwAOSzMAr0wzAFBOMwDwTzMAkVEzAEJTMwDjVDMAlFYzADVYMwDmWTMAh1szADhdMwDZXjMAemAzAApiMwCqYzMAS2UzAOxmMwCdaDMAPmozAO9rMwCQbTMAQW8zAOJwMwCTcjMANHQzANR1MwCGdzMAFnkzALZ6MwBXfDMA+H0zAJh/MwA5gTMA6oIzAIuEMwA8hjMA3YczAI6JMwAvizMA0IwzAGCOMwAAkDMAoZEzAEKTMwDzlDMAlJYzAEWYMwDmmTMAhpszACedMwDYnjMAaKAzAAmiMwCqozMASqUzAOumMwCMqDMAPaozAN6rMwCPrTMAMK8zAOGwMwCCsjMAI7QzANS1MwB0tzMAFbkzALa6MwBWvDMA5r0zAIe/MwA4wTMA2cIzAIrEMwArxjMA3MczAH3JMwAuyzMAz8wzAIDOMwAQ0DMAsdEzAFLTMwDy1DMAk9YzADTYMwDl2TMAhtszADfdMwDY3jMAieAzACriMwDb4zMAfOUzABznMwDO6DMAXuozAP7rMwCf7TMAQO8zAODwMwCB8jMAMvQzANP1MwCE9zMAJfkzANb6MwB3/DMAKP4zAMn/MwBqATQA+gI0AJoENAA7BjQA3Ac0AI0JNAAuCzQA3ww0AIAONAAxEDQA0hE0AIMTNAAkFTQA1RY0AHYYNAAWGjQAtxs0AFgdNAD4HjQAiCA0ACkiNADaIzQAeyU0ACwnNADNKDQAfio0AB8sNADQLTQAcS80ABIxNACiMjQAQjQ0AOM1NACENzQANTk0ANY6NACHPDQAKD40ANk/NAB6QTQAK0M0AMxENAB9RjQAHkg0AL5JNABfSzQAAE00AKBONAAwUDQA0VE0AIJTNAAjVTQA1FY0AHVYNAAmWjQAx1s0AHhdNAAZXzQAumA0AFpiNAD7YzQAnGU0ADxnNADdaDQAfmo0AC9sNADQbTQAgW80ACJxNACycjQAUnQ0APN1NACUdzQANHk0ANV6NACGfDQAJ340ANh/NAB5gTQAGoM0AKqENABKhjQA64c0AIyJNAAsizQAzYw0AH6ONAAfkDQA0JE0AHGTNAAilTQAw5Y0AHSYNAAEmjQApZs0AEadNADmnjQAh6A0ACiiNADZozQAeqU0ACunNADMqDQAfao0AB6sNADPrTQAX680AACxNACgsjQAMLQ0ANG1NACCtzQAI7k0AMS6NABkvDQA9L00AJW/NABGwTQA58I0AJjENAA5xjQA6sc0AIvJNAA8yzQA3cw0AH7ONAAe0DQAv9E0AHDTNAAR1TQAwtY0AGPYNAAU2jQAtds0AGbdNAAH3zQAuOA0AFniNAAK5DQAq+U0AFznNAD96DQAruo0AD7sNADf7TQAgO80ACDxNADB8jQAYvQ0ABP2NAC09zQAZfk0AAb7NAC3/DQAWP40AAkANQCZATUAOgM1ANoENQBqBjUACwg1ALwJNQBdCzUADg01AK8ONQBgEDUAARI1ALMTNQBCFTUA4xY1AIQYNQAkGjUAxRs1AGYdNQAXHzUAuCA1AGkiNQAKJDUAuyU1AFwnNQANKTUArio1AF8sNQDvLTUAkC81ADAxNQDRMjUAYTQ1ABI2NQCzNzUAZDk1AAU7NQC2PDUAVz41AAhANQCpQTUAWkM1AOpENQCLRjUALEg1AMxJNQBtSzUADk01AL9ONQBgUDUAEVI1ALJTNQBjVTUABFc1ALVYNQBWWjUAB1w1AKhdNQA4XzUA2GA1AHliNQAaZDUAu2U1AFtnNQAMaTUArWo1AF5sNQD/bTUAsG81AFFxNQDycjUAgnQ1ACJ2NQDDdzUAZHk1ABV7NQC2fDUAZ341AAiANQC5gTUAWoM1AAuFNQCshjUAXYg1AP6JNQCvizUAP401AOCONQCAkDUAIZI1ALGTNQBSlTUA8pY1AJOYNQA0mjUA1Js1AHWdNQAWnzUAx6A1AGiiNQAZpDUAuqU1AGunNQAMqTUAvao1AF6sNQAPrjUAn681AECxNQDgsjUAcLQ1ABG2NQCytzUAY7k1AAS7NQC1vDUAVr41AAfANQCXwTUAOMM1ANjENQB5xjUACcg1ALrJNQBbyzUADM01AK3ONQBe0DUA/9E1ALDTNQBR1TUAA9c1AKPYNQBU2jUA9ds1AJbdNQA23zUAxuA1AGfiNQAI5DUAueU1AFrnNQAL6TUArOo1AF3sNQD+7TUAr+81AFDxNQAB8zUAovQ1AFP2NQD09zUApfk1AEb7NQD3/DUAh/41ACgANgDZATYAegM2ACsFNgDMBjYAfQg2AB4KNgDPCzYAcA02ACEPNgDCEDYAUhI2APITNgCTFTYANBc2ANQYNgB1GjYAJhw2AMcdNgB4HzYAGSE2AMoiNgBrJDYADCY2AKwnNgA8KTYA3So2AH4sNgAvLjYA0C82AIExNgAiMzYA0zQ2AHQ2NgAlODYAxjk2AHc7NgAYPTYAqD42AEhANgDpQTYAikM2ACpFNgDLRjYAfEg2AB1KNgDOSzYAb002ACBPNgDBUDYAclI2ABNUNgC0VTYAVFc2AORYNgCFWjYAJlw2ANddNgB4XzYAKWE2AMpiNgB7ZDYAHGY2AM1nNgBuaTYAH2s2AMBsNgBQbjYA8G82AJFxNgAyczYA0nQ2AHN2NgAkeDYAxXk2AHZ7NgAXfTYAyH42AGmANgAagjYAu4M2AFyFNgD8hjYAjIg2AC2KNgDOizYAf402ACCPNgDRkDYAcpI2ACOUNgDElTYAdZc2ABaZNgDHmjYAaJw2APidNgCYnzYAOaE2ANqiNgB6pDYAG6Y2AMynNgBtqTYAHqs2AL+sNgBwrjYAEbA2AMOxNgBjszYAFLU2ALW2NgBWuDYA9rk2AIa7NgAnvTYAyL42AHnANgAawjYAy8M2AGzFNgAMxzYArcg2AG/KNgD/yzYAsM02AFHPNgAD0TYAo9I2AFTUNgD11TYAptc2AEfZNgD42jYAmdw2AEreNgDr3zYAnOE2ACzjNgDN5DYAbuY2AA7oNgCv6TYAP+s2APDsNgCR7jYAQ/A2AOPxNgCU8zYAJPU2AMX2NgBm+DYABvo2AKf7NgBI/TYA+f42AJoANwBLAjcA7AM3AJ0FNwAtBzcAzgg3AG4KNwAPDDcAnw03AFAPNwDxEDcAohI3AEMUNwD0FTcAlRc3AEYZNwDnGjcAmBw3ADkeNwDaHzcAeiE3AAsjNwCrJDcATCY3AP0nNwCeKTcATys3APAsNwChLjcAQjA3AOIxNwCDMzcAJDU3AMQ2NwBUODcA9Tk3AJY7NwBHPTcA6D43AJlANwA6QjcA60M3AIxFNwA9RzcA3kg3AI9KNwAwTDcA4U03AHFPNwASUTcAslI3AFNUNwDjVTcAhFc3ACRZNwDFWjcAVVw3AAZeNwCnXzcAWGE3APliNwCqZDcAS2Y3APxnNwCdaTcATms3AO9sNwCQbjcAMHA3AMBxNwBhczcAAnU3ALN2NwBUeDcA9Hk3AIR7NwAlfTcAxn43AGaANwD2gTcAl4M3ADiFNwDphjcAiog3ADuKNwDcizcAjY03AC6PNwDfkDcAgJI3ADGUNwDSlTcAYpc3AAKZNwCjmjcARJw3AOSdNwCFnzcANqE3ANeiNwCIpDcAKaY3ANunNwB7qTcAHKs3ALysNwBdrjcA/q83AJ6xNwA/szcA8LQ3AJG2NwBCuDcA47k3AJS7NwA1vTcA5r43AIfANwA4wjcA2cM3AIrFNwArxzcAzMg3AGzKNwD8yzcAnc03AD7PNwDv0DcAkNI3AEHUNwDi1TcAk9c3ADTZNwDl2jcAhtw3ADfeNwDY3zcAaOE3AAjjNwCp5DcASuY3AOrnNwCc6TcAPOs3AN3sNwCO7jcAL/A3AODxNwCB8zcAMvU3ANP2NwCE+DcAJfo3ALX7NwBm/TcA9v43AJcAOAA4AjgA6QM4AIoFOAAqBzgAugg4AFsKOAD8CzgArQ04AE4POAD/EDgAoBI4AFEUOADyFTgAoxc4ADMZOADUGjgAhRw4ACYeOADXHzgAeCE4ACkjOADKJDgAeyY4ABwoOADNKTgAXSs4AP4sOACeLjgAPzA4AOAxOACAMzgAITU4ANI2OABzODgAJDo4AMU7OAB2PTgAFz84AMhAOABYQjgA+UM4AJpFOAA6RzgA20g4AHxKOAAtTDgAzk04AH9POAAgUTgA0VI4AHJUOAACVjgAo1c4AENZOADkWjgAhFw4ADZeOADWXzgAd2E4AChjOADJZDgAamY4ABtoOACraTgATGs4AOxsOACNbjgALnA4AM5xOACAczgAIHU4AMF2OAByeDgAE3o4AMR7OABlfTgAFn84ALeAOABogjgACYQ4ALqFOABKhzgA64g4AIyKOAAsjDgAzY04AG6POAAfkTgAwJI4AHGUOAASljgAw5c4AGSZOAAVmzgAtpw4AEaeOADmnzgAh6E4ACijOADIpDgAeqY4ABqoOADMqTgAbKs4AB6tOAC+rjgAcLA4ABCyOACxszgAY7U4AAO3OAC0uDgAVbo4AAa8OACnvTgAWL84APnAOACawjgAOsQ4ANvFOABrxzgADMk4AL3KOABezDgAD844ALDPOABh0TgAAtM4ALPUOABU1jgABdg4AJXZOAA22zgA1tw4AHfeOAAY4DgAuOE4AGrjOAAK5TgAvOY4AFzoOAD96TgArus4AE/tOAAA7zgAofA4AFLyOADz8zgApPU4ADT3OADV+DgAdvo4ABb8OAC3/TgAWP84AAkBOQCqAjkAWwQ5APwFOQCtBzkATgk5AP8KOQCPDDkAMA45ANAPOQBxETkAEhM5ALIUOQBkFjkABBg5AKUZOQBWGzkACB05AKgeOQBaIDkA+iE5AJsjOQBMJTkA7SY5AJ4oOQA/KjkA8Cs5AJEtOQAhLzkAwjA5AGMyOQADNDkApDU5AFU3OQD2ODkApzo5AEg8OQD5PTkAiT85ACpBOQDKQjkAa0Q5AAxGOQCsRzkAXkk5AP5KOQCfTDkAQE45APFPOQCSUTkAMlM5AMJUOQBjVjkABFg5AKRZOQBWWzkA9lw5AKheOQBIYDkA+mE5AJpjOQBMZTkA7GY5AI1oOQA+ajkA32s5AIBtOQAgbzkAwXA5AFFyOQDyczkAo3U5AER3OQD1eDkAlno5AEd8OQDofTkAmX85ADqBOQDrgjkAe4Q5AByGOQC8hzkAXYk5AP6KOQCejDkAUI45APCPOQCikTkAQpM5AOOUOQCUljkANZg5ANaZOQB2mzkAKJ05AMieOQB6oDkAGqI5AMyjOQBspTkADac5AL6oOQBfqjkAEKw5AKCtOQBBrzkA4rA5AIKyOQAjtDkA1LU5AGS3OQAFuTkApro5AEa8OQDnvTkAiL85ADnBOQDawjkAi8Q5ACzGOQDdxzkAfsk5AC/LOQDQzDkAgc45ABHQOQCy0TkAUtM5APPUOQCU1jkANNg5AObZOQCG2zkAON05ANjeOQCK4DkAK+I5ANzjOQB85TkAHec5AL7oOQBe6jkA/+s5AI/tOQAw7zkA0PA5AHHyOQAB9DkAovU5AFP3OQD0+DkApfo5AEb8OQD3/TkAmP85AEkBOgDqAjoAigQ6ABoGOgC7BzoAXAk6APwKOgCuDDoATg46AAAQOgCgEToAUhM6APMUOgCkFjoARBg6APYZOgCWGzoANx06ANgeOgB4IDoAGSI6AKkjOgBKJToA+yY6AJwoOgBNKjoA7is6AJ8tOgBALzoA8TA6AJIyOgBDNDoA5DU6AJU3OgA2OToA5zo6AHc8OgAYPjoAuD86AFlBOgD6QjoAmkQ6AExGOgDsRzoAnkk6AD5LOgDwTDoAkE46AEJQOgDiUToAlFM6ADRVOgDEVjoAZVg6AAZaOgCmWzoAR106AOheOgCIYDoAKWI6AMpjOgBqZToAC2c6AKxoOgBdajoA/ms6AK9tOgBQbzoAAXE6AKJyOgBCdDoA0nU6AHN3OgAUeToAtHo6AGZ8OgAGfjoAp386AEiBOgD5gjoAmoQ6ADuGOgDKhzoAa4k6AAyLOgCsjDoAXo46AP6POgCwkToAUJM6AAKVOgCiljoAVJg6APSZOgCmmzoARp06APieOgCYoDoAKKI6AMmjOgBqpToACqc6AKuoOgBMqjoA/as6AJ6tOgBPrzoA8LA6AKGyOgBCtDoA87U6AJS3OgBFuToA5ro6AJe8OgAnvjoAyL86AGjBOgAJwzoAqsQ6AErGOgD8xzoAnMk6AD3LOgDezDoAfs46AA7QOgCv0ToAUNM6APDUOgCi1joAQ9g6APTZOgCU2zoARt06AObeOgCY4DoAOOI6AMjjOgBp5ToACuc6AKroOgBL6joA7Os6AJ3tOgA+7zoA7/A6AJDyOgBB9DoA0fU6AHL3OgAS+ToAs/o6AFT8OgD0/ToApv86AEYBOwD4AjsAmAQ7AEoGOwDqBzsAnAk7ADwLOwDMDDsAbQ47AA4QOwCuETsATxM7APAUOwChFjsAQhg7APMZOwCUGzsARR07AOYeOwCXIDsAJyI7AMgjOwBoJTsACSc7AKooOwBLKjsA/Cs7AJwtOwBOLzsA7jA7AKAyOwAwNDsA0DU7AHE3OwABOTsAojo7AFM8OwD0PTsApT87AEZBOwD3QjsAmEQ7AElGOwDqRzsAm0k7ACtLOwDMTDsAbE47AA1QOwCuUTsATlM7AABVOwCgVjsAUlg7APJZOwCkWzsARF07APZeOwCWYDsAJmI7AMdjOwBoZTsACGc7AKloOwBKajsA+2s7AJxtOwBNbzsA7nA7AI5yOwAvdDsAv3U7AGB3OwAReTsAsno7AGN8OwAEfjsAtX87AFaBOwAHgzsAqIQ7AFmGOwDphzsAiok7ACqLOwDLjDsAbI47AAyQOwCtkTsATpM7AO6UOwCPljsAMJg7ANCZOwBxmzsAEp07AMOeOwBkoDsAFaI7ALajOwBnpTsACKc7ALmoOwBJqjsA6qs7AIqtOwArrzsAzLA7AGyyOwANtDsArrU7AF+3OwAAuTsAsbo7AEG8OwDivTsAgr87ACPBOwDEwjsAZMQ7ABbGOwC2xzsAaMk7AAjLOwC6zDsAW847AAzQOwCs0TsAPNM7AN3UOwB+1jsAHtg7AL/ZOwBg2zsAEd07ALLeOwBj4DsABOI7ALXjOwBW5TsAB+c7AJfoOwA46jsA2Os7AHntOwAa7zsAuvA7AGzyOwAM9DsAvvU7AF73OwAQ+TsAsPo7AED8OwDy/TsAkv87AEQBPADkAjwAlgQ8ADYGPADoBzwAiAk8ADoLPADbDDwAjA48ABwQPAC8ETwAXRM8AP4UPACOFjwAPxg8AOAZPACRGzwAMh08AOMePACEIDwANSI8ANYjPACHJTwAKCc8ANkoPAB6KjwAKyw8AMwtPABsLzwADTE8AJ0yPAA+NDwA3jU8AJA3PAAwOTwA4jo8AII8PAA0PjwA1D88AIZBPAAmQzwA2EQ8AGhGPAAISDwAqUk8AEpLPADaTDwAi048ACxQPADdUTwAflM8AC9VPADQVjwAgVg8ACJaPADTWzwAdF08ACVfPADGYDwAd2I8AAdkPACoZTwASGc8AOloPACKajwAKmw8ANxtPAB8bzwALnE8AM5yPACAdDwAIHY8ANJ3PAByeTwAAns8AKN8PABEfjwA5H88AIWBPAAmgzwA14Q8AHiGPAApiDwAyok8AHuLPAAcjTwAzY48AG6QPAAfkjwAr5M8AFCVPADwljwAkZg8ADKaPADSmzwAhJ08ACSfPADWoDwAdqI8ACikPADIpTwAeqc8AAqpPACqqjwAS6w8AOytPAB8rzwALbE8AM6yPAB/tDwAILY8ANG3PAByuTwAI7s8AMS8PAB1vjwAFsA8AMfBPABowzwACMU8AKnGPABKyDwA6sk8AIvLPAAszTwAzM48AH7QPAAe0jwA0NM8AHDVPAAi1zwAstg8AFLaPADz2zwAlN08ACTfPADV4DwAduI8ACfkPADI5TwAaOc8ABrpPAC66jwAbOw8AAzuPACc7zwAPfE8AN7yPAB+9DwAH/Y8AMD3PABx+TwAEvs8AMP8PABk/jwAFQA9ALYBPQBnAz0ACAU9ALkGPQBaCD0A+gk9AJsLPQArDT0AzA49AGwQPQAeEj0AvhM9AHAVPQAQFz0Awhg9AGMaPQAUHD0AtB09AEQfPQDlID0AhiI9ACYkPQDHJT0AaCc9ABkpPQC6Kj0Aayw9AAwuPQC9Lz0AXjE9AP4yPQCOND0ALzY9ANA3PQBwOT0AETs9ALI8PQBjPj0ABEA9ALVBPQBWQz0AB0U9AKhGPQBZSD0A+kk9AKtLPQBMTT0A/U49AJ5QPQBPUj0A31M9AIBVPQAgVz0AwVg9AGJaPQACXD0AtF09AFRfPQAGYT0ApmI9AFhkPQD4ZT0Aqmc9AEppPQDaaj0Ae2w9ABxuPQC8bz0AXXE9AP5yPQCvdD0AUHY9AAF4PQCieT0AU3s9APR8PQClfj0ARoA9APeBPQCYgz0ASYU9AOqGPQCbiD0APIo9AO2LPQCOjT0AP489AM+QPQBwkj0AEJQ9ALGVPQBSlz0A8pg9AKSaPQBEnD0A9p09AJafPQBIoT0A6KI9AJqkPQA6pj0A7Kc9AIypPQA+qz0A3qw9AG6uPQAPsD0AsLE9AFCzPQDxtD0AkrY9AEO4PQDkuT0Albs9ADa9PQDnvj0AiMA9ADnCPQDawz0Ai8U9ACzHPQDdyD0Afso9AC/MPQDQzT0AcM89ABHRPQCh0j0AQtQ9AOPVPQCU1z0ANNk9AObaPQCG3D0AON49ANjfPQCK4T0AKuM9ALrkPQBb5j0A/Oc9AJzpPQA96z0A3uw9AI/uPQAw8D0A4fE9AILzPQAz9T0A1PY9AHT4PQAV+j0Apfs9AEb9PQDm/j0AmAA+ADgCPgDqAz4AigU+ADwHPgDMCD4AbAo+AA0MPgCuDT4ATg8+AO8QPgCQEj4AQRQ+APIVPgCTFz4ANBk+ANQaPgCGHD4AJh4+ANgfPgBoIT4ACCM+AKkkPgBKJj4A2ic+AIspPgAsKz4A3Sw+AH4uPgAvMD4A0DE+AIEzPgAiNT4A0zY+AHQ4PgAlOj4Axjs+AHc9PgAHPz4AqEA+AEhCPgDpQz4AikU+ACtHPgDcSD4AfEo+AC5MPgDOTT4AgE8+ACBRPgDSUj4AclQ+AAJWPgCjVz4ARFk+AORaPgCFXD4ANl4+ANdfPgB4YT4AKWM+AMpkPgBrZj4AHGg+ALxpPgBuaz4ADm0+AMBuPgBgcD4AEnI+ALJzPgBkdT4ABHc+AJR4PgA1ej4A1ns+AHZ9PgAXfz4AyIA+AGmCPgAahD4Au4U+AGyHPgANiT4Avoo+AF+MPgAAjj4AsY8+AFKRPgADkz4ApJQ+AFWWPgD2lz4Ap5k+AEibPgD5nD4AiZ4+ACqgPgDKoT4Aa6M+AAylPgCspj4AXqg+AP6pPgCwqz4AUK0+AAKvPgCjsD4AVLI+AOSzPgCEtT4AJbc+AMa4PgBmuj4AB7w+ALi9PgBZvz4A+sA+AKvCPgBMxD4A/cU+AK7HPgBPyT4A8Mo+AKHMPgBCzj4A888+AJTRPgBF0z4A5tQ+AJfWPgA42D4A6dk+AHnbPgAa3T4Aut4+AFvgPgD84T4AnOM+AE7lPgDu5j4AoOg+AEDqPgDy6z4Aku0+ACPvPgDD8D4AZPI+AAT0PgCl9T4AVvc+APf4PgCo+j4ASfw+APr9PgCb/z4ATAE/AO0CPwCeBD8APwY/AOAHPwCRCT8AMgs/AOMMPwCEDj8ANRA/ANYRPwCHEz8AKBU/ANkWPwB6GD8AKxo/AMwbPwB9HT8ADR8/AK4gPwBOIj8A7yM/AJAlPwAwJz8A0Sg/AHIqPwASLD8Asy0/AFQvPwD0MD8AlTI/AEY0PwDnNT8AmDc/ADk5PwDqOj8Aizw/ADw+PwDdPz8AfkE/AC9DPwDQRD8AgUY/ACJIPwDTST8AdEs/ABRNPwC1Tj8ARVA/AOZRPwCGUz8AJ1U/ANhWPwB5WD8AKlo/AMtbPwB8XT8AHV8/AM5gPwBvYj8AIGQ/AMFlPwByZz8AE2k/ALRqPwBlbD8ABm4/ALdvPwBocT8ACXM/ALp0PwBbdj8ADHg/AK15PwBeez8A/3w/ALB+PwBRgD8A8oE/AKODPwBEhT8A9YY/AIWIPwAmij8Axos/AGeNPwAIjz8AqJA/AFqSPwD6kz8ArJU/AEyXPwD+mD8Anpo/AD+cPwDPnT8AcJ8/ABChPwCxoj8AYqQ/AAOmPwC0pz8AVak/AAarPwCnrD8AWK4/APmvPwCqsT8AS7M/APy0PwCdtj8APrg/AO+5PwCQuz8AQb0/ANG+PwBywD8AE8I/ALPDPwBUxT8A9MY/AKbIPwBGyj8A+Ms/AJjNPwBKzz8A6tA/AJzSPwAs1D8AzNU/AG3XPwAO2T8Arto/AE/cPwAA3j8Aod8/AFPhPwDz4j8ApOQ/AEXmPwD25z8Al+k/ADjrPwDp7D8Amu4/ADvwPwDL8T8AbPM/AAz1PwCt9j8ATvg/AO75PwCg+z8AQP0/APL+PwCTAEAARAJAAOQDQACWBUAAAA</prop>
				<prop name="Temps">REFSWgAASBkCAIBIFP+uR+F6FO49QP0U7vFUPkCF61H/uB4FQEDXo3B/PQo3QUDNzA8A/yxCQHE9Ctej1xBDQOjzRB0DIEW7QOwAAIULRhUD8PtGQDAA61HYR0DdM0YB80hAFwFw3fdJQEjw8K7HSkDtUj4BsUv185RMQN0f/vF+TUBXAUdhbU5NA31PdQMxUEUDe6NQ/fMVUUCkCAD/16NRQPYoXI/3whVSVQOHUkCavZm3APlSQHv28Wr7U0CoAPUo3FNArSnGAWhUDQPc1ARM21VA7vK+VW0DTla2FQPAVm0DLldtA55tV80DKFjFA5xYzQP3CFlAxwFcT1lAfcMoEI9CWUBmNhHbFlm9A9pYPQOIWLY1E0ZYpQMFWOUD3m1XTQPNVwUDx1f98wHFdB9uHVYDhB92H7gTLhJJwswfdgLB5B8mEr/8HwgOLxgjTgK9LC8+L1AvYi8FV70DunQvfi+QK64vwC8EmiHOArjML+4v2CsOPf4vACA7Fj9AP2I/dD+GP0g/Wj8AvD/OP+A/8j8ETxZPKE86TyBMT15PcE8iMQYCt4xHdk8AqE+6T8xP3k+IS/ZP6E8iXwAMX0ZfWF9qXzxfjl+gX7JfAMRfdl+IX/pfDG8ebzBv4l8ARG9mb3hvUm+cb65vwG/SbwDkb/ZviG+abxx/Ln8If2J/AHR/Tn+Yf6p/vH+Of9B/wn8A7H+GTxCPCo88j/Z/UI8CXwCMjx6PYI/Kj7yP7o8AnxKfANyPHp8onzqfbJ9+n5CfWp8AtJ+mn8if2p/8nw6vsI+6jwBEr1avIK+qj2yvnq+Ir7KvAMSv5q/Ir9qvHL8Ov0C/Ur8ANL92v4i/mr+sv26/0L/CvwDkv9a/GM8qzzzPTs9gz3LPAITPls+oz7rP/L/Gz/DP2s8AFN8G3yDfSt8s31bfgN+S3wCk37bfaN/C3+zf/t8Q7yqvABzvRu8g7zrvfO+O72DvMu8AxO+278jv+u/k7x7/EP8q/wA8/1b/aP+Cr3z/nv/A/9L/AOT/pv+4/9rvFA8+D1APYg8AHA9+D3APqg+8D3YPmA/yDwAEHxYfIA/qD0wf3g9YH2ofAIwflh94H6of1B/OHzgf+h8AFC82LyAvQi9UL24vYC+iLwC0L8YviC/iL/wv9i8gPzI/AEQ/Vj8IPxo/jD+eP7A/wj8A1D92P+A/8j8cTy5PQE8STwBkT3ZPiE9ST5xPvk/QT6JPAORP5k/4TxJfLF8uX0BfWl8AdF9+X5Bfol/MX75f6F/aXwD8XxZvKG86b1xvbm+Ab5JvAKRvRm+wb7pv5G/ebwB/Cn8ALH8ef0B/Yn98f45/AC96fwDEf9Z/cH/ifwyPHo/wfzKPAESPRo9Yj3qPnI+uj8CPko8A5I/Oj+CPGp8snz6fUJ8CnwBkn3afmJ+qn4yfzp/gn8KfAASvFq8or/KfPK9er3Cvgq8ATK+Or6Cvyq+8r9avaH/qrwAkvxa/SL9av2y/fr+QvzK/AKS/pr+4v+q/1L8Gz/i/Ms8ARM8ez2jPes+Mz65/kM9azwDUz+bPyM8C3xzf9s8Y31LfAGTfdt843wrfjN+mz4jfqt8AxN/W3+jfGu807ybvSO9a7wB075bvqO+674zv3u/I79rvAAT/Jv84/xL/TP9u/1j/ev8AhP+e/8j/sv/s//7/EA/a/wAkDzYPWA9qD3wPjg+gD0oPAMQPvg/oD9oPDB8GHyAfMh8ARB8+71gfeh+MH5YfkB8SHwDkH74fcB/SHxwvLi/4H0IvAGQvhi+YL6ofrC+eL+Avqi8A9C/+LxA/Oj8kP0Y/uC9iPwCUP6Y/uD/KP3w/7j8ATxJPANw/Jk84T1pPbE9OT5BPgk8AtE+eT7BP6k/cT/ZPeD8SXwBEXx5fMF8CX4xfdl+IX8JfANRfrl/gXwpv7F8ebzBvQm8AXG9Ob3Bvmm+sb4ZvwG/SbwDkb+5vAH8qfzx/Tn8QfyJ/AIR/dn+of7p/zH+Wf+B/8n8AFI/+fyiPOo9cj0aPeI9qjwCkj7aPyI/aj4yP/o9gX/qPABSfLp9Yn0KffJ8Wn4CPop8AxJ9un9ifup8Mr96fKK8arwBUr2aveK+Kr5yvPq+orzKvAMSv5q8Iv/qfFL8WvzC/Yr8AdL8ev9ivWr+sv7a/yL/yvwAEzxbPKM86z+S/5r9Iz5q/AJTPXs+gz8rP3M/uzwDfEt8AJN8236jPus9s31bPYN+S3wC0367f2N/C3+zfDu+Az4rfgDzvFu9o73rvjO8e7zDjcf89CtejsFdA4f96FK5HgVdAAO7O4TBXQKfhKOxWXiXjqFZAZubiVi3j3ydWQJqZ9+DpVb7F46FVQPYop+Bl+1VAv+FwLVVAhX/rUbge9VRA1+H3XK9ULeN3VEBSf7gehetBVEAP8fc9ClQV88VTQB+2FvGOUy3jV1PN4yC9UzXz2lJAM2bxo29SQK5HxuBuUi3juzdSzeMAUkAv8VF7yFHF45FRQOwY8PeFS1Fl8xNRQM1tzKfw3FDl46ZQvePbYFD14ylQFfPlT7b143lPLfPxTs3jgG1OBfMVTpXzq01F89s+TYXzuExt805MvUDI4OF69EuV8+ttS+XjJkzN46BMHfN7D02V84tNQEjG4a/HTUB7DgHa9PTeCEQHRgUu4tdkD1YNVg1OBRqeDcMg8I/itA++BebiCebUBzby6uQP9g8AE27yke4UHyYdHvLvPBdm8vMAPB9OHU4Vdh+IH5ofrB8u4gH3vB/GH9gf6h8MLx4vMC8AQi9UL2YveC+KL5wv7h1GAmH6tC/WL8ArBvI1Tv0E1uT0BVCl83zE9PVQ1jXzalFt8/6c9HNSWgXz5XT0F1OF8whU9K3gfPSgUhXzZWQ0Ndp89BCE9PhRDfMdUrZFA3pSJePoUr0DYrZE9N5TlfNbVH00VGbF43FV9eZu8l5WvQNr0la19FcF89VXDQPbRFgF87VYNfMaWW4tBFlApGgB41jd5FoURGgURChYbfPexORbwVdl87NXbfOuREcgvuW+5T5FPkUW8rV0T4ZPgJBDLu0u5Z5PuE/KT0REjla85FBXRfMOrOVWPQO1dxRUN9zk+FXN47C2FPR1VdXjPFUNQwM2zDS+VD0Dh1T9RLQ0tRi8NOFc9KpTBfRTtr3jMFP14/lSLfPBWVIVNDw0RVIFVFI9A23XnPSTUdXjXFENQ60jhDTtUPU0UEXzfq1QPQNHUEVUUNXjnG1PHfMvT9XjvE7149M5Tj0GRvJe/CT1TJo1NEy94xBMFQb24hk1TMXkTKXz7Ezl5JQEAbpsB54Nhg+Yb6pvfG+uDwDID9oJ/m/gDwofNH8uH1gbAGZ/WB+yH4R/rn/Af9J/5C8A9n/4HwqPHI++HzCPYo90j2DmL8gvqo9Mh+biBk49RNVOveOQBGQ/7FS3UMwN9Iz0wVF19kYCqlJW9eMJUw3zDVz06ow0a7pSDQOEjDRKUsXjqyFS1eP8jPQBtFRHanz0sDw0JYRUwFNt87M+VA1ktDQ4VZXzy9b85EFWjURWhfMoV1qV85tERA5Y/VRYLfNbAVml8xxZTZRY/fRaxJR8/DQ6WJ2EVz0EAOxMS09dT2dPkU9br6VPz0xQbq/QTzLprvNXHfNvzO+sDpOslGhW/TRW1ePcbPzn9uJpVS3zIVWVNLa8NLFUJeN4VA0DNNVURfP+TPTHhFSQU5Yl41hTFbRT/aRkNKWqfPRwlDQ4ZPTzxFS82VE1lIQ0TVE9AwdRWi3z0bz0mVANA2T0hZYUNOxPnTRPLWTs9ItlTkXzHtSFfHQvTT30LUxFA1pMRVRMTZRMZJs5TIXzmEw19Ax0hgIMdMbMb35vsG96z1zP3m8A6G8KfxR/Fn8of0p/HN9WfwCof5p/VN9234jfmt+s31aPAFCPuo/0397fGO8q7zzvTu8gYO9y74Tv9i3Ww071VpbyW3tQVWPxUO2kUVU0Boz0cVINREQ3zoNUNwazknT0Z3y3FrIRfDfOoh/AnFdeYzw0g1BuVVZiYVQqLTRUpaN3lJTrzDd2MkvwVr1TY+Q3DlJIzJSL0VhFlFn9Nt6jzJSxVVjdNFgt9FhVNFf1gwm9FKf+oqzs9x6tNq9ArwBiqSYPkK96r1QPfg9wA7aVmN417rMUpN5WtbT0pFq25KQKVuVTzlW9VFWqDcRVrcMS5ATaNLSkxVSdU2w0t37zTDS4U1q9U4NktExTDUMTfJRV3nw0mESUYRSUKYS3KvaCraS0dyz0P6S/tpO23FRVUHUzIFAlo9C01Lf2gt3chHBOrcMCVU6Nw5qM5Bcs1K5kZCFGHMcezfYzZGQmjMTTEACWk4zPLi9ozyovZC+uz7jPANrPrC++LwDfKtEG3zjfatkABj+432LfTD9eP3A/So+M7wD+35g/uj/cP+4/AE8STyRPAI7voIuehU5PoO+y4c6TvO8SNsJq1Oe+UlPk7/btFqMIDP8e9TbC+iz/Pv9Q+0YjrGT/fvJgVjWT1KSUZWiM/+aVHvNZ5ZMYWTWTm+RYbfOrWAUUlFQrAVi1BNz3JqUWrwgPIg/0XwBOD3APag8sb05vuK/KoaYFoiaiILQHtpPkpEr8pAwQ1A8+k+wHDlLc/A8OHyAfCDIR9uXOos9EH1YfaB96H5VQ/aOM7IRXnB+WkksNT70D2U7dZKzk04DOFaImEjPcHx7FJvNLdfNOAAQvzhUWc1QnhiVmL0AvWikAVi94L5IvbI+eL9Av2i+0jwD2LyA7Rj84P+qPHJ8un0CfANo/VJ9mn3ifij+Mn76f0J8A4p/0nwavGK9aTySnnnU2Y61OlbOUT9VTQGx0t9rEtVG9Q6NRvQMZUkrNo48sdAk0F96zUkXE1qykhlKtA06EtCNS1H0UbLQFDFRMrKS2UmzFtPRkqFMFw0VUvUOtwzy0PlXlpFWV9FbaDVO8rGQuV1WDolds/bTE9KBYbVMIWcWktVmNRFlNU9BYlbRYKlWDQqT0AdT00OxXxl8A2FPWX/Bfyr/cvz5vAM86b1AkzxbFlrVOcn+stECUtNXuJLSsxARqvAQpVmy1BNwEo1W9A2lV3eOzMVUl9OxkwFS95FTWNXNDVKVkVOUT1lNmrbOQU+UENBQjUxVWlhbCp1J983DsR36zUlb187xRtaRR1XRRxUS1Ua2z4KREqlDlY2RsdKWkFPBP3eOBT+VjNRSEdIvEFCJOtbSshNtKTW1TyEytA15MQk20TKWU/Bcec7x0BjSEFX5chMIkpNdMjx6PUC8AGo/U3ybvaI+Kj1zvbu+wjwCS79SPDj8Yn8rv7O/+7xD/AKKfJK82/0j/Iq9c/3b/oP+Asv/E/9b/6P/6/wwP/hNOrHXklHTMT43UUB3D1VKURGss1STUVxx0yMRHVnZSCFN9U+H0xLAsdFV5xEQ3vEQT3ET+rERVEDR0YyR00cykZ/ykq+VTPdRUfQRU/dN6pkxU8FUdVGzE2qxkTto8tL+0VE1Y7dO+WLalQxpZ7dMeWUVz91Z8VLFYNXNzfFQxfLQR8QwXjr1mcqycv7a/6L8Aqh+8HxbNHs8Yz/ofdG+Gb2SYY6ZCWqRvtmpaVd3EYhy06NRv5mXu0v5TpUMZuvxv5hIVU33EHH8udYbmEvVRDdZGf1h7X9KOZVB9Q1V0f+4iR0/towvdToUTcJx/rnWG1X7TQMR3ntV+Q9x/7nXuIscU7wCuP+jfAu/kPzbvSO8aT3zvAD5PiO9iT3RPtu/Y75pPvE8Azk/gTyL/BF+G/yBfGl88XwAmX1Bfgl+UX6ZfuF/KXzyvbJYjJARZTs0jIU8Fsy0DTAR7UPUjDxTXxnMtUc0jcVKVY/vUpLslq/5SLePS9MSgxCRYqqQELjxkC8Qk+PQkH9LcpHyUpwYih9QEBFRaLeOC7GQAVeUTlWQk2wpW7WOAVgWz81aWBSNnV/0EV4V0TLTYGEQUW7DmchZZRUREtyYjWny0IXS04lcds7iEFwCWvX4fkB/CH4R/Bi/wH6p/0Mx/3n0+Izy0X1x0EFcqVSRW1TOKFIRKTC+2o2VV3aRVXdRkJNpUvWRVVP10VLVzJ6TE8JwvVj8yPVNNpFP1I8/EJ2q+clXspB2spOZR7dMrrlFtxFGNJFE9ZDzU2cQMN+4iV1DNIxFQQLV0LD8+NUZFvtWGo009FLVMTRRMfSP0Sw1kTKod1Ew1BEx1tE09I6sCjETP9D/mP5if0j+8ny7vAAhP8p9MTxavWE86r0yvvu8AkE+qT5Svhq+gr/pP1K92XwAAv/KvJL8ev0i/Wr9sv9ZfgOhbhr+YvzqxRjW2czw0kFlPVcTshLdQ7dMuNGRDwVH9xnYTlGc/Mg3UxGvqUrWTurSEhlI9E1VBlGQZhAQAtAQDLMRTSlKVho4yRtzEw6QkhLvApsLg5ARrICYzvGRFTVbFI9hWPYQUFL38dGsvWA3UWMUjGFmFIyMcWd0kHBc2Y1i9xk7TAox0xWQfVn1ef3B/St9c34C+f4Dfun+k35bVfiP8dG+lV4UDMDQvRioczGTgKLxsayA+EiFkJOp8L44yiTaUJ8YiuKQvti2W0qcQtAfWL+gjpmKE9CeWYwQ3sObT7IcePY4yZk+NA/kAPD9OP2A/cjFuNSYDPJQ7kASOPebSy7Sfhp+on7qfjP8A1p/on8L/JK/m/zCvWq8UDwB2r6ivQg9kD3YPiA/Sr5wPAJ6/0A86v+QP/g/YDyofPB9ATh9gH3IftL/2Xa6DTx02IpbSlxxvLmU2Ao88b05tys4ioXzkWWxnhiIMUhpFI/o0ZCFSJZR0ZZxnBO7jJOSEtGfuI8Rv1m0OE1a01GdYjTPWJHVZHcRS1MTcFH+GY1h9M9U0dwBGf1h/Otk232jfot+U3zY/UGg/ej9UN+aDV6XzUgSHKF6TFI+uwvwU5ME0j9YiywVVDZPNVI+HghpUahUT41TkrFzkdVP9I9MwU93kPMTBLMSKUlQFlFxkEHzk2azkocSHWtYiJYRk71D9U7nM5GWAhERJ9IdW4pxP/eQ2DGTDTtUjVU51ltbjIpwVTJ2EPJcOE0tFhGSUEWJcn5bTFBTTlP8uX0BfAFJfZF+u/8j/0v+sX/b/CA8A4l80D36vWA8abzxvTm+4DwB6H2xvrg8IH7JvlG/Gb9hvgAJ/FH8mfzh/gh9Uf37yGozUt1YilE+d5Oy35tJLoPy/Ds8gzzLJdvJOdOQjUoTkBVTPTiK25BQrjIRNplzkRVR1xCzkPBTkm7FVrXMoVt0kzDQsbVd1855XLfMRWKXzG4JYVSMEWaUmXiOsJNXNxCSAxCRA9MT/VwBF9FQ3/iXuLwA/Ij/0j149gF4/KJ86n0yfFpXWhaYigarUhEDEhO68NKqkxGiVVn3kVt3UVQUkZCRnaVX1xGQk5wREr1Stc7N4VD3EDEQKVP0UU1rNM5xEJFdTFeRTrXOr6FJVI7QUJG5s5De0TMfeQsgsJJFR5RNb1VHtFFF19FDdQ6hQ2i3zcbTkK1DNM+xP2o2DfeS0EE/ts4dOpnXzHk7dhMxUSnT1TLZ1815MdcMDTFUj9KlLpSTcRHgMVOK0pH4KdPS+THTXdF9mXxi/Kr8A/K9+X5hfol+Ev8Zf6F+6vwAEbw5v6L86bxTPJs84z8JvAFTPRn+Az5LPZM9uz8jP2s+A7M/+zxDfIt9kf5allrNOsgVUT7WkvBTXUI2DTa1RvcPDUX3zOiQkylTsF8YTU3Xz7jxEsdR0K3pStUNDfOQZLKf+dWamImFSxUQMhEZTtUTaTORDXCTgVH3zWlWSzeRVJYS8NLpUh+fivbashCtYFSOeWC3zATVZDURZTbPyWI3klIcUvpPEJPAElMXkh8aP2I8A6o/E7xafiD/q7wz/Hv8w+5Qeg3SUcWSEMYSX5jKs1VZtRFYdQxx0JOBVVr3Do1WlE2nUNCFEhG3oFESzVOUTe1RNI1M2VJ0URCTHLESQzHRVWvzUI/QU3iSkp1REo3BSrXb+dWbjUVUkUVYVI05R9eMXZETRnHSrm1BVI2R01C2MRPDVT3WUTzVETuUTi06yTbMifHW8xDNNrXPIJPxHrnIIxKemEjncR04jKlS0glS0wnR02lS/Nr8A8A8CH0S/Jh9gv3q/XB+evwDAs6a/yL/iv6wfPs8Az9ofAAQvXs8gLzIvRC+mz2Avgi8AlC92L7gvyi/cLzbfYHv+LVLuMjVU14YDTw3kUC2DI9NQbUYG40ykVTSllNdStgNTBeQcpK4kpHe814q2QhO0dPxUNFtAr0JjatzU0cTUaSRE5VP9RKLclOEM55YTPIRhlJTYxoyUSlcl5DznVuK6WLa1AxZZdaMcWf3j9QVY7aRYTfR074blvo+g7wCy75RP1u+oTzL/3E/uTwBfqPrhNgN8RGB8RCBsRN6xVjUEBEV09AxWFRPOxhzklVUN5pb1NoLcVMoVA6Q0hGy09/by8FNa1aO4/NSDU7VzTHQ3oObVrgO0N56TDITmVKSuNVGNo3ekdEFRvXQUBGvEULVzjJR0V1D189UgbNS3jKRHfKTdTlZ9Q3BOtQROJeOafAeKPoNMpaRMLaRsZx4DTARdZrYCJnR0U2Dm08wP3g8AGBumZb5vIB86Hwx/Th9wHwBCf4wfph/IG25/8B/qH7x/AM5/4H8aL/x/Fo8ojzqPTI8AXo9wj4KPlI+mj7iPEj/Mj2xG1aYCWU7FQyVPJTNbBVClA5lQzaMR/FRRiVQ0M6A+o1I14/0kpNUXnNT/FKTUFKSUUqxFpAwELFJ1owyM1PpSPKQhxFd20g38lIe0VdR8V5YSHlxcCnz0gFam3TPxVqVUvET1DFRntiRE1ljVoyhZFQMUrVn10+NY7fRYxUNlWVjd9PyU2Ff987hsRwIOYqxEp3ZNfk9wr5JPlK9gpq+wT7qvxK+WEo5X9WOtUmSkEFd1U7xs9HpqPFQ7LOT8lPTBVbUDW4ZV5WM+VQ2UVTXja81U9eOX3DRRVFXkWqT046xUrFPtU2fUNGsyUx1T+6zUwVLlY0N+Ui1kzNSzMKYC2SwEk6FRTTaGs1GVdBRkt5pMBIAUlElQDZb28qDVT30ET/XUTg1jPE4qDYPTJHRm5GT+rAeGk0CcBwajjAde04wF3IS6DIQAI8Dubd5v0G+Sz3zP/m8gfwAqfwTfVn+YHzrflH+uf/B/AILflN+m37jfAo/U38aPAO8A6t8k7x7vSO8672zv5o/gjzCi77TvvvMkNFVOhZQMxG0DJGSXUFXTD1E1tAlRpTZW0o9klJOwRpU+0qn+VJcekqH89Gj09DBQdJ+GleazZPTw/PSInFRtCLT0hlQdkwFVpQOzeVVNVvYygVa1A/ZpVu2UHFTbNKRoWP3ztdgkpVn9kxhZVdPfVVjNw6Ls9GJERCEspwAORWalTq12T4Cvsq9cD76vANivkg+kDw5fIFP+rVZTBETJikRfL5LANLcuQkxVqAWkTLdeU1RV019UtCdS3DTxdLeOM1OVkz189Yi8X141lpId3F/GvY6zUMgFZua9BsITJGcWQktPogUUTtXmFtXOwoK85BdZTTXG9jIxTF3kS+XkLFTPzsJCTR1Tq5xnxs8AiM+iz4QvVi+oL+LPzC8W3wAg30LfFD8eNaZ/cN9CP2Q/AHY/iD+aP7zv3t+wP9I/9D8A3j/wPypPPE9OT5Dvak+ET5DG7f6F3u1O8nz05xZih5lRJfT0VHFSDaR8FBWkJPeuItI09/6DUh0zLkhM/4adZpILnJ/u81QF8yEcvJ/On+CTriLybAQjoLBWk9T3dlO0VNpY/bRYCjUDYMRUECyvNgUmDzgPAEoPJG+2D0hvWm9sb35v6KMANqXOD+AP8gEevzC/Qr9Ut0g2HW69NmJ1XBf+gvnsRAXDZJSLfBeuv8C/qh+8H0DOHQbN7h0mzzjD9mI1HCcATs84K+ajdM9+z3Avgi80jwB2j8Avmo/cL76PAD/ij1TfAFbfWD+iPzyfTp9gn6o/fJ8Alp+on7qfzJ/enxBPkp8Ur0AmrzivSq98T/6VVlNO5aQtTh0TlE/Vsz/ct06y2y1RDcOjUWVzGVKwTRR0FGsQ5uITU/Vj9aokVLyMFIactE58FCVWRPQAUgWjAyRUTIwU1baEFC189KjUpCVU2g3EVF3DPFV9g7JVps3zKFblVNRkLARkoKFXHRTs97ZV9qNZHRME1VlF89Ds9ILMVEBYBtWz/1f9ZIxnHgUeDQZvAOi/Gm8Mzy5vgA+KaT7PYMtM9lUOkn9XRfT0VO70BGuqVnV0VmVzKVblhNpsVKWU9GlVjfMxVVrd8/gcdLNU3RN7LBTbRVTlgw5UzfPIU9bds5BTxWNazKQjU7I1I+wUt0bycFLFYzrKNPQBLFTK/Ofmgk5R2gUkUd2z4FD1E6pQaq2jc6SkPZR08E9Vw7OFT7Wk3BSrTn2DIslODQREJEushQSMDEzWHRP0S/30TAXzfExWzfPoTM3jfoSEwmykAddkjw7vIO8y74SPho+ojwCyj4zvzo/oj8LvDJ9un/jvAAr/HP8u/3ifUq9M/07/eP8AWv+s/5b/0P/i//T/Bg9Yr7BqrzwPfqW+QoNO/cRPGKW0nKc+4i5RtcS0p97iEY/Er9alngLI5K/2pVbCWQUEt8ZiSlIdE7RkdFspUx0TpFOd1FRltEhkVEO//WOdXLc+4p6ExGDbUJZzpFSTsD7iHlndRFVY/WRY3WORdBRRrL8Abs3Wv/C/As/UH17P+B8KL1AcLy4vcMs20oGUVEKExIsAVw2DrJzPrsVucrFIvM/OxdZSwNzHrlJD7MeGduLWUz0UBN8W3e7TUiL1wzgEtz7VrlKTTN9e3aL+cmSkpXzXViNP/XRPQtVDp5zXHoWu3VYjTLVkJPR3duIm3NdW4gI85PPQAj7ivvzfVu027wBPQu8kTwBm74Dvou9sT8bvkE+iT9zvAB6fQPvWT/hPCl/E/yZfyP8AQl9kX3ZfiF+aX6xfvl/QX0DiXywHLg8Qb1pR7nNORUQlTvXET90kbNTTZNR7cIJGEuCEBFtwtgXOpTZyDalTXWRcdLBkdHlEdENCdGVSZRRcZGNwpnJjNNTV0bQESCx05QQUYlSmjSPhVN0kHBTSTLRIply0vFbtpFQkwXzEL7aktKBYnQMYWQ2DHLVZnaP3pLTAWF1Tc1Z0FDFYNdPxPCTH3BcAnh+wH8IfpH9Gz7h/2n/sfyj+fxCLRkKmVCRxhM9uKhtaVs2zHFZdZLTH7mXKdhIhbITq1M9GQjZUBh1D/lP1xnYT3CcGsusgFqZC3lKFo6ck1wY1znJb9VHNs7xRVROEJD9EXtWu0ptEP37VRkJmjNRh+WQFnNc+E1xUM00Fc5nMvN/OsvxLLWTM1JQIvD/21d4i2hxP7j+4k66dABZPME9CTxyvVk9Ar4JJfk8AuE/KTxxfjq+gr7Kv3K8eXwBQXwK/FL8Wv0i/Or9cv06/QJC/or+0v+5fCG/Sv02VYys5TmWkTs1zxURnfrNoVG9mZV4C48yEF1NVBBSEZzbSoQQ0aAQ3pm+4a5buku5SdQNn1G8201WmdQN3VYUmLmJldCTaVjQUTFe1M9w0hFBEd2w2dUaiGlm1M+xYXQOrs1gtY3VMdCNUFOQAFHeGdXZ9fn+Qf6J/jN+uf0AQj8Lf1N/m3RaTZNRgZNTFIFTU3iwX5gNUhAxWymXT0GSElWyH/pISVdYFc9xU/QRUBXNsVFp9MyfkZPFTnQO4vIRrg1O1M0ysxBVTxWbSRqKavGcWkiv0JOZR1vWTrlHFxFF9oz9R2hWT+xyUxFC1M4xQti1jVVBFEyBQfTRPKoU0Ty0T3WQEcDRkWwBa3iKaBMQZTY0kTGWja0pMZSRMpYMITP2EQUw99q4z3LQz8H6iz/SfAMaf2J/qn8T/Bq8or/r/TK8AHg9or0IPdK+Gr9ivig+cDwCuD8AP+q/kD3a/8A8CHywfAD4fUB9iH3Qf7r/gv6ofvB+0noMExFl8NFdP/euXrVBlAw9R/fOG7IT8iVEthLTk++SEm+CGw1KqXePUvGSTlGRZhMQuqVJ1lBQ0+hQkIfQkltqUZAmsxIVTXeMEVGr9k4LEJB487ApWZfNbgVadY/NWfTNnpNS19ezUZzTU1FjV8x4ZWaUk5CTaWLVjK3AG41r0JBAsdNhXpYO4RN8AXt9436LfrN9eP8h/6t+kP6y+f3B4jlf9k1I0NBCVV9XzziTkiiTnNnL8pnSEwVUFJFTkTNTEBbVVHePNbOSXVGUDX2lUDdSEhOOM5KxTzYONd3xkPVMdJg5DtOSLyOSEa2Amkh28566CoVGkLcb+kjLc58bCtyyUgK1QlWNJUF1zEfzkoDVPXZRPnWPDTvXkDMXUnJeeg0x945hk9DFMSiVkS13jFGyca5VCxBQFtyQU09T/lv94X4pfXF8Arl/o/9JfLA8uD1APGm8sbwBuD4APYm9Mb25vmG8yv6xvACYf0G/ib/RvFn8ofzp/TH+AXn+YH2p/lH/WFfZFBnJTKOwf/h0281JlA48cLy4lUn7iyDwvjsIwlMQDXCeoXpNsL9ZSprTEIpyEnlpERVWNw7BVbeRWFZRsNOTrNZ5XZfMRWI0kIVgV1mYj5C+uIpH0JPvABAY1hpLVzDxT3zU+jjVGPwAwn3o/xD+2P3ifip9El47CtZDcNEL0xABXZeO8mtzEeoSEO1bNxrZSsqTEx55SPiRPNvKJdORRkVQdw0tIZoNTpcY2MjBVU0Uj+USEtpzEfqTEkUckhJPANvLZnEeOQl2VUSVDJXyk7bxHBnJzSVBlRPTkBdxHLlNPvUObp06N4zxOffbWUmasDFeO4nxMjURMXeP0BCxfdsLoNFVMX5ZfQL9SvwBkv6ZfwF/aX+Rfvr8AbzJvADxvRm8Qz4pvPM9Oz2DPcs8ABH/2b4jPms/Mz/5v2M/qz4AU33Z/IN8y31zfbt3OsgrFTr2TgOQfvkV2si5RYu1Do+R/diXuQhNTJUOp9QyH1iKUtORbhEQlQoREBTSPTqW243zkqIQkbSSMJKJUjeMcVT0kbVUVMyhWfaOdVoWzRRIklIOcj66NvpNZfUMBy8yHFqMEP+6PCJs2PyifAGqfBP8G/zj/Sv9c/2b1zuVSZiKBtJ9WIqzMlGqEhNkr3Jcu8qVVRaNpVbYVIzFVLeP4VL2TwCwMr+6yDlSls9Ysp8bzltTUI1MdQ+xMrxYyOJQsh86izDyEk3yv5uLgxVAt5FDtQ6Oo5uLwT1CF9Lyvzq1+QkustUyF9FrEBCEUVPhLpbMm7KcovgUetYaywnTU13y/br8AKB86Hwwflr9wH7q5tr+gHwDiv8Qf9r8gzwrPDC8eLzAvAEIvDN9eLxDfii+cL64vwC8A0i90L94vCD9S3yw/Pj+oeK0elNS3Tu3UTx1DXNVQLfPVpKRNPITDUcSV1Azkyvx3duMUBONSWuWUUv0zelIlQ0V0RE0RRAT8UWWm9iJj7HTBz1ykO6BORTZT3PTgVLY1A1hV5ePQVe1DY7VWveRWHaNKV32jvdpERE2E5LxYdRMWWay1hk4S7ljtQ7N0RHNazIQxtITxV/0Tv+TnAs6irMzv5u/w70Kf7E/+70Ao+y7/MF9CWYaDvERgvESlIKxE3oSHPkNWzaMMtVZVE8689JVVdTRVWnWjIZxU3FTt06RkhLVu/PQ2FKTxU7UTutYERINTzaNMVIQGUyz1Ni7imFLN82Ek5fzUW/VRVROuUe2UUc3zbUG81AlR7dPEUN2TxY6UpFe0pMtwruLRT9q1BE99o91OvUNwTtTtVIzUoEw0N7R0tUyG3ZNOTL2U1AeeZa7isQrsBCYkNJr8FNugxoNUHwBGHwB/En9cH2YfSH+aH2x/AK4f2B+if/wfJs9QL+p//H8ADo8gj3IvPI9GP2iPeo+MjwBWj7CPoo/UjxY/KDv+jyg7WuajTUWjWU7Ng1Oc1zY2AphQvXMPUb30vN9S9tL7pDemcv68NNI8BG2TzNRZUt2TLlLFk0kM3DcW6pbM1yZShQxEASI875ZVhlWO02TvFmNEVKtnWIUEWP3UWX2jDUlZrVR0RJOs766i1cTvAK5PwE/ST6yvJl8o/0Jf9K+oBr/Yq5bykIz0UpT8vFqEVHys9DtWnfP8pFRrwVUlZFUlcz5VzTNjBVWtBOT/fnIaVAVGqAYF/jWOojAMBPnUNMGaxDSK/DRHUuU2ztLZJVGl46FUDz6i7aTXjqKxgHwHfrNUZKBPvXMvLU91Q8NOzTNVrAf2BWwuk9QEmExNQx1M7dPT9EuVBPQFTDUD6EwqJXNe7IS3zITTJH/ubwDQz+LPtM82f1B/Wn8834Z/AKh/ct/Uf3bVJo/Qf6rfvN8A5t/439KPDO8u7yDvOu9k7wB274jvmu+s777v8I8Sn+zsJRo8lLNsN75yPxTHhjVqzgLBlDQ3pJSuUnVDQxNTPaQcB0azzJR5zDdKZmIb5LQAPAeeUkwkB2o+Q1OVM8es9EdURcRJVJ1WjpNVtfQ8RLqMVGlOlEc+oi0spKBYNQNbCFlN4yNZnQP3LKRbwFhtM4RYBdNCLAQL8ledA8dsr36tlq+orwCCD9yvng/gr8oP3A/mBSbSq6ZXZUNxLLQwVATuqjxEqoRUXIRUHASk4EVVTeOjnF+Ww6S0s8T0wWzEVy6TrPfeXX6a3lIqlTOn5LRwzJQpFGdWQ81RJdOGUR30JGQHUVZ1Q9NQVVRQbTNkVGfKZqNPXcRPxbR0ZJBOst2UTq20TOQzTZ1TzKiMx6ZltpNLjbM5fMSUAMRvPgPcZ8bPmC+qL7wvBt8AEN8q3zTfFj9g3zo/hN++fwDY39LfhD+GP5g/Cu9E7+Y/APg/Ck8kT94/IE9aT2xPfk9AkE/y77RPpk02lS5iIUTELQPsFHtQTURQzRa2lcQGE0z043yfjpUuYqFSSgUDaERUOKyXHjL6LGSrIVLNI35sVO6kFIds7FW0VIRUBWMBVW30tVWlY/BMFIFW/SP2tVZFVFdlY9tXRVRY1v0j1ljlRFn9UxhZlC00NASiNARi3FUkBOQCBBTBdAd+r5Cjjq2OD1hvAGpvtA/mD6Bvsm/EZ+4TPGStYDxkIFfNI87c9Ioy3PRKTLQDpcBVzRREFGtMVYXEVS3zzVT1lC1UZTNfVNXzJ6S37pJVrNSUdVT0PYRVU91TM9FSbcQkVFVSdcTElNvmUc0jrlEtM2pRJt0jMlF1lPQUxBzHzpKtSfxEE1C9ZE9Vs0uFTy3z3UzHHjVuUzSUGVlNbcaWsjFMvURL7UTVTEUzThyEsYzEQk0CVbOrZDRbwM4tvi/IK4YlAHaP0C/qL8SPBj8gP/qPTD8AHp9QP2o/tD/GP3ifip+cnwAOT1BP0p/En/af6J8KrxSvgD6vqE9ar2yvrk+Yq2bDTZBNxuZP+Eu2socMVzaicwgcXy5VFvLUPF9OVU7zXF+UblX+8vC0FGmEX04jVdq1s3csdO1VTfNjVrYdg/FWjWNlVw2T2pL09E3UX9aCFuxXRpKvGtxUccy0H1g1FOz3NmUAVnMsbz5vkGNGbzjPSs/EbwBuz4DPks/Ub+ZlnhP0bwZ1Rv7y0FU1dBx/RhLcjFSlpHQUbkR3jrNT5VO4UIQXZn1WgzS0mhS0YXz0YSuUf3az1BfeQglRvXYKLpKOJPRX/Bfef/Bz/vKDcE6FVCwnDoU+hf6CSgBMJwYDNI9uLVaPaI9K71zvAG7vqI+6j6Tv5o/I7wqf7O8AXj8Q/yL/LK9G/1j/av98/wAOr5j/Iq+0/7b/yP/6/wwPAB4PMA+Kr1QPfq9wA66l3k2WrtqXUC3zD8wXDoNSSi3zj2TU+/yn9nL1fHTVyAy0lLQUWbwUJVKi7fMDNLc2I2zUlmTVU7IN1FMlJGy0oFQFcxzarFSR7MQlVp1TmVZaheMOFGSBV00jEPRUa4JYdVRY7fMjWU0kpVktdFhNFOS0UMy0/wLEVMtUxyZtBs8Yz1LPDC+AXs+Ib5rPVC9mLdYVLvJ/2VdFhHQUAFf1w7xWTKV0XBQpVn22juKydLfWfuI+VeVT+Gy0wFTanVOJJNRRVO3jDlRq1VRT3dRT3aNnUy2zKyNT9cPsbNS2bFfOwtU6FLQBNLTK7KSTUdo1hFEd0xdRxXPgUFrl46r8RHNQZXRQ9XOrBVBtFE/9xE/do6dNTgVzPE5lJEyES5TlrUwFc3xMVVRMDWP0UUsd5MQ3BuLoRIRilOQFwlwE14Tvdu8oTzpPDE8Alu+w77rvlE/m77hPyk8s/wA2/2Cfgv8kXzZfSF+K/2RfAH5fkF+iX3Rfxl+4X9Jf/F+gXg9QDyJvRG/2cjX8dU4WBePIT20DWtSnpnXmsxlRhXb2cuVSXTRsd+azgBS/Jr84v0q/XL9uvc7CCqVW/dOAjL9eQvIcJGVRWA20jBf+w1n1pFg9IyGldHRTcI4TfBTi7L/+tQD+v/Ab9h8ozxov/H8eLzgvqDIvRIf+0pCMJFK8dBClV1VDzszHjgI5zMT6tVXNQ778xIRV/WNJtoS0A1Wtc8xU1WOTrVS9E1tUXWMl9CTuVCzXbhNTvRM7LBQEBLTRzhwXXoNk1BsMtORR1j3TrVHlA2hkNDBRSm0EUP00UO1k3KRHjDStEdSks0/1wyycBMChTu0k1NSLQM7CekxkF1rURK7MNCxMRWRLxaSw9NeWlTYT5FSTTZ0zxwI8ZNpMTxZPAK/qnySvbk8ASK+ST2yvrk+Qr9pPtK8OXwDYr+qv/K8Ov2Bf4l8kv0ZvANhfWr98v4a/mL/CvzRv3r9g0L8Kz+y/jgW2Ih1PJdOLAVD9Y3l8Z7YFrnL8ihQUc9Rk46RnthPsBNSgvG/OZc4z3GfGoh+sxHxorMQjMC6ChTQUAlR9FEb0JP5UxSaeo0wUgTR/WtYi2DSEZ1j9JFjlZG1ZTaMWWWWT3FjN0zWgfBRitBQfWB3WhpIBurx31h/Af8p/rN8ej8jfIDKP9N8G7xDjxmK4VI8uomkSbI/mg1Zlk/xV3SRRVbUEzCeGM1WdFFTl09uVVMWjX1SFoxpU1pXD4VOtdFPl03VTqn00U/1j+dRkwzQ0irD8BJtgdhP8ZNlRpROh0VGFZsaDvMTvTJS3UMotk4BMxElUl65ynE9WxaMvT83kTl1jVWRlalSkZoQFTOUDmEylEyEx1DeWM/Q1zDTM9DeuNQK2stMcr/af0P/i/7T/Nq8AUK8qD3yvfq+go4avqK/CrwAEX86vwA/SD+QP9g+4v7K/ACwfFh8oH2IfVB9uH4Afqh9QJM++H9Af2h4arDVOlYNLlE8tk0AU9/byLpRkzaVcNDdSrXT8ZAlTVgXTEVPls+qsxLwkNFWGLDRO1MQlpGQHRCSsa8BmkkxSFfRSfTMtrVPFY6hTfcNHtITDtVRlkzyUhLRVxWMoalzkvCx0MDzkoleVNDYs1IZYxWMIWTXWFnOpWYXkVNSCTNRANNQBAViF5BTnft+gc47fqN+CPwCUP+bfuD/KP9w/5jWedd6D2jzkQizkAFdlk6xWTIVkfIQpVv3GBgKynIRbaVWVwzFV1YP4FHStwPTEh1R1lFStcwy1VC3UU/3znlP1w2dNU21zI1PNxi4CtsTHaM5lNjPcZMqUZJVRdQNVTjwkFyyU4IRkqnxks3NQpSQc9PBP3YRPWoX0T/XDp06tczwMJVVNvYNLDAVMrXN8nJQJDKSXLgImRFcuA5z3PpMC9BTX/P/u/wAD3pXenwAPANpfNA82D1APIm98D34PsAMAhg2mDf4PCBt+b7Bvwm/UbwDuH5AfQr8Mfy5/QH9Sf2R/gHZ/iH/iH6x/vn/Ic8ZSHqwML2aSXFCtM9X8RE1KNCTFPCRXxEV0xBOExKkPnEfmIrDU5Hp0xENa7OQZ5OQAUiVzA2SEVWOUxNGcxEi05MW05G1FbEThVLVDWFUtk1PQVY2ETOS6TORKbNeWNlIrWEVjnizUQ9UcLVmtM/VYzVO+JDc+8wr0hO6kNMV0N04/aD9yPwBUn6Y/4N/qP4Sfrp/Am/5SxaYERHEs5OsgRmLeVtqlI50kRFpWreMcVqylhiZyk1Xls1oE1CFWHKTaVPUjpMQkbDSkbTRcRPBTNWO6UyVzNYOs5Ey05BVT7ZSEJFWndIRh7OQp1MT1ZMSrvFH1xFGVw0GkpAfW9OTRUEVjjhT0V1BW5eMgUL2kTzVUT6Uj291ONZNwTv1TBk7a5bOaJHQzTQXTsUxmNWNKTBU0RFT8S9VEQHT0G7BeU6R0C7CuAs/MXwCeX3i/ir9cv66/8F/SvyxvAPa/MG9Kb6wPpm9Qz2LPdM8Ahs+YzyJ/vM/+b7jP8s8E3wAW3+DPIt9M35Z/qHumf5Df1tp2/k29I4PkdFdPDNWm3kKXUC2ENCdWhT7Cq49SNVP7hCQXdKT+KByHFiP01Fvk5DCELz4lGgbCmqQkDVNt87MgBvNENKcewh7MJy5FhkNW9SRZV2VExJT3V7VDaCQ0m/JYpaMnWS2EvOTfbVgF85VYvSNTWPUmAgbC2kQ/RiMsnzafUJtOnwBA/3qfxJ92/4j/YvnGoxT0Y0BXrdTcJwbCelY1U2k7NE+mo1Wlsz5VXeMrBVUdNFQtQ4lsRwYjZVQ10+OETxbyMFMtQ6n5pEeesn6cJEdchBBajKTZvKShUSVEUV3ksVE9xCQnFvKAUC1DSbVQ/fRQRSOcTwWUT6C9JCRXVrV2Va7TTFVDmEI8tDFUV/YjdFVMVMx0VBFCnNQzUDbS05y/Zr2+XwBgHzofhB/Wv6gf6r/MHx7PAPAfKs8UL0bPOC9KL1wvbi8AsM8q35wvji/IL9ovrC/mL4AQPyI/ND9234jfaj9cNBoRTjX07HcmIj+UB/5DrKTTwVG1Rv7jUlVDCFNUTea+guqsRLykRIZUBEVOlKQlXI++gxTktIylVVM1pFOFEyJsRMF0RFk85Pe2QihWtUO4xPStLBT0oFf1AxHc5IS1WAVUWP0jI1n1AwG1WV2D0NTkk1gVBFgGDVMBWAUEpPwrmC6fQJ8AOv8MX07/kP9i/1RfZl3mRWbekoFXHRTklABX5YMNrPyUalZ95t713tN85FtpVd2TMVVV4/hMpLHADAeOhf4SDlStE9YULAceo1PFAyM0h04NXuKxRWQHHoMMhJVRTeNdbIQH5kLgUN0TqlDFA7VzBIQ9nATwT01ThRVP3eRPpaOnzA/mo4wVtiy0fExN4x1M3eP0MUtFtMRnvjLoTFUEjBQFwnQ013wfZr8ofzp/DH8Ajh+wH7oflH/WHwAvEikOLwAoL7ohLi8QjyKPNI9GjwA/AGqPXI92j4iPso+kj9aP6I9A+o8Mn3Y/YD9Cn7R0Cow3EuZCkJw/TnIu3N/GNX7iFQkUZBNc5PXkN5bj9D9QLuUOTU4F1vIrbKTFbKSw81DGAzykS0XSVS3jRxjE9ybjjFSiV93mfkX+o8FZjU+fRH5FHhOkRANYAJ1EJFfmRdZP6E8CX0xfRl1AVv/oryK/NL92Xe5yf5RUAEOgvnPE9KNf3f7GX9hb1vIleyQEQ/RfdkKRDGdmo0Acb1YFvjUORUZtvnJOPOQJF2Rv3uJkrDWEZ4ZTlG8gzgUmFbZvyGMeogzUZ/4zAMRnXqNMdPtvPR9Hf1F6Vh8AUH9if4R/Vt+Qf3rfxH/efwDYf+p/BI/m3/jfCu8c71aPAEifUu/Ej17vcO+C76zvvu+A0O/i7/TvJp9QPzqRhgI1NU5d1E69M8hPDWR0ZFHTbGSDAGYC4IyUVfy0I8ZSdUTUN2bzUq2kDMSreFLFA0Ok9BPENPyadAQR/DRlUiWkFEVTqt2TxyxEZDxE4RwEWjQkp4YCZXy02lb1NFy0279X1TNNWC3Tvli27QMYWY3TGlk10/JVWLUDvIREgKxEMYRFBVeVA8fET7av8E/Sr7QPgA6/0A9Cv/wPDh8YE17SptqEVHFkvN5WvUOdVqqdw1xUFBwUBM68VJXZVfX2dkIhVR2j3FTULUQcpGzUtDY8RPFTWo3Tuuy0g1Odw0wEpLMVU0UUzDSYUqWzYaz8leSU81FNBFGlM3eZUZ00lJQJUVX2nsKMtqQ0V1A9YyBQXWPVrU9d02ZPJUP5bJRw1jz0Bk4V05qU5DNN1nVDsUyN00rEZPxLTH0mJkI5TNUUxMQmHPQAYyBuAxTf7s8I3xrfvC8GPwBI32rfPD+G35jbXj/A39rfAKQ/tj8Aj8I/7D+W7xBPku8ALE82TxhPUk98T45PoE+yT9DETw7/OJ8q/06lsyFPKo2kUL20UKWz8Vz3ltIr/lF1Q3Ok9OPUlMsVKf7M96ayoQzEaAzHpsOGHMT6URVULGdmA6SUaWlTXaSMFITcVABV/RRtVU0T7VU9Y4BWpRS1VsX0VzUD2FcNw0haVKTULAQeWW3EWX2TteeUpKBkBGBYlTMfCoSk4vxUuKSvhg+YD6oPAOQP5g+wb8Jv1G/mbUZlxlI1kESkUmRkEFdlFFQUq3xW/ZM7NKT83FTA1MxX9iI+BAQF1FTNVJolxFSVM19UPQTEtOPavBSsBKR1U2VjMFMURSSk9MPU9IrUlHPwxlI1EKSU2bz0oVFd9g4ySzJR/ZP7fJdWA1CVk6tJUHVDEywkoHSUL7YcVMNODVNVTpUzzwosNGb0JP6UJ14DrMduw61MDTNiTJXTzmSEQgrsRLp0RNP0L8Yv2C/qLwCUjxY/KD8yPxSfVj9oPzqZAI4/aJ+aP4yfnp+wn8KfdE8A3p94T2pPDK8urxivOq9kr4B2r4iv+k+cr76vyKMmkgqpTn1kTCSQFIQ/NCS1GlTETZRUwVENxoZzrPWlU32TD/S3hlK8rFR5rVINU0VSTRMd3BQBisT0BYRUTPy31v2mYkW1VA1TxZQUXFUFZFXM/VQ0dLxWPRbegqJXbG3EPGSiWA3DCFm1xFYUZARZTaPDBGSEPGQTQlgdVCRk0OxnVm1ebwBwb4JvZM+Wb3jP6m+sz77NVC7FllKBPBzuNHSsDASbalYNIylWldRsFKW1Va1UVZVTMVU1A/iGfHSzVCVUZHSTsJbSDllUhbZ+8pFTTfRTpfOBIzS3drWeVX5VXrVWEsy2RFSTUU0TXVHFoxdVUT3D4DRUqgSEcwS0rS30dPBP3cRPXYRPts1Tp07dgyJOvcRNsuUTS+SFfCR8TFW0TCLFpEudJBzn3rLoZIXMpAAL4IaNno9474rvnO/ej/CPANLvLJ/27zCfgjkm/1ifipkATv+In2r/jP/Wn0Cvov+0/wDW//j/Cg8cDy4PQA9SD6SvEF4PcA+CD5QEGgTl7Kd2E5VQlcPVJFRLDLeeAjesHLdOghFTTRMNZNTqVDy3ngJ3TFRD5BQbvHRVAOwUA+wUY9wU0XRUzUiMdMVTZYTEVOBUtt2zWFU9w9BVbdNjrVbV49ZWfbRXRfO/wpwULyxkK2B2c/S0I1mqhSRYrSRYDVN1BGQ0Cjxk8ozExTzHhnP8FzbNAD7PUM9yz0wnNi+Qz4rPdC+UvsXW4qbcxHHkzwaynSr8xFokdBy8tOAU12bTSoQUI/Qk6jTXhlJsvFRrNFQ9hFPds8hT7fOlg4R0TIx0W1XeHBSnarx0cCwUK7R09VElc2u8UdXjhjxUTlGtU7UJzHTRJFSbUF2DZFoMhCD8pNVPNYRPnXSlTi0Ti/zXfrKa7PQzkU0tNGSHxhNL/TauUjkGVISUTDXklATjMM4TvIcAtu2uj8CDvo+o77rvxO/e7wAI/8pPFP/uTwBfOvF+/yBfAMr/NF9eX3Bf0v+EX54PuF8Ayl/cX+5f4P+qXyRvpg+YD2hCb1xvPoNN/XNZTlW0bU+VMwFQVWOXUC20Vnw8/lFF848sFPscFK0XTDT+Uo1D0ly0odbEdFlSNfMuPLQMUqrlQ/rEZB90tJbEdAlWjHSFU+20VI1DgmwU1QAU1JX0JAq8tIBWVm3T81Ylg4WMJPWcJEtnWI0UWOW2BhNZNbOp3KwXZoNY/QRYRYPYAVd9hPQfNs8oL2IvDI+OL0DAyy6PUI9ijySHNvKOxLTNUuR0EFe1ttZCelbaLRM7tLT8VY1DslW2zRN3VX1DPlVNswVtVZUzwVQNQ4lUlTOrUVS1FFRds+E8NKw1U80TZ2QUMlPFNPwElcF8tIo8FFNUtw5C2ZaUNKFR/cRRFZSs1O21UM0Tt9zUgFANQ0lq/KQFrDSg9KQvT23TG8NOTbNVTuVGvjOEZa1MLdOYTJUzMRRE9JFLzbT0N56yzEzndkK+ADRPPk9wT1pJJq94TxKvrE8Ark/YT6qvDF/OrxBfUl8EvwD2rxC/Or9Mvw5vaL96v5S/AKa/uL/Kv4y/7r8Az2ppbm1gJs9wb0LJjm1u0gNQdRMpmKxn9tKHdDT8xG9GOlDjb/VvB3yW0iEMdJo8lGwLEHYSiFMt0whUfTRW/IQBVX3EVU3UVpUzrYGMFPZWjcRXdRP4ZsR0alg9pMwUJ1m1dFlZ/YSsdKJYdcNTtH8Axn8AKxYv8H8Cif5/+N8qj0AU7y7vcI+Cj5SHVqLOlBQZiqyPNhLAVX00zI8+kiPNVKVk7I/msuMElybibXUEFD1ThaMGUyWWQM4zNJ9Gn1ibzmOkNMR0nxruwhGkZLdP5TScn66fKMCf0pEGw0t1xEyFNOycK0JNLROrJLTPXK8erwAADxIP7P9ur4ivkq9sD34PAMCvog+0ByZVxg/YC06/+A8ACh8cH1a/2L9CH2Qfdh+IHwBKH5wfvh/QH+IfVM/+H/AfGoJvTh0jV0+tNqZvgDPGDkIZUp3PRzTWgvVSCpXTyAz0k8zPBnWWxSbitTWUJJjMZAtTHSOHKjR0JDx0okR0ICTfNtWq3pNXldOIROT3TNRomqR08JTUKFndlEQ05KlY9cRk1FeEdBZUNNoAnN/Wf8Dbxt0G78A/0j/kPyAe70DvAkkGRY6SkGTnRnPUnI9uIjmE5OuU5LBViB0jy4CGMjzchCPQ5qK+rBTXxtJQVJXTGJxE4LVTlQOqjCRlUyUDLtYMlPdSxdPALJR6UrbVg0VSJQMOUm2T11rsxJE89FtRdcMjlMTb7FCV06hQ3YNxULKthFB1xoYynE+dcyxWdPSjTl1ETq2DyxwEWV4cBZz0eExtJEzlBFFLlYR0V1YDTD2jWhQkAboEr1YF7v84rxoP/F8+DwBYDzJvjA+OD7APem/cD55vAOgL5g/AbzIf9G82H6gfoh8ALH8+f2B/Sn9Uf5Z/qH+6f7AML9Z/yH8yJh5OrTROpsXTkE+lVDRU0yxUS9rsxMHEJFVSNWPGUqJ1wxPs5APQtiLs3MS8UvREh+RHroIbxMQBhCSlBYQkZbzHhjJMBNTItvTkZlR1w+NUZVRVxL3EdERHjORTQI6SMFeiPYRXlZR81+ZSCnTUIbVZzURYjXPDWOUjhCoslDR81PIURMdU7JMwAFadxt+wP4qfnJ/uPyBPCk8o5J/ulTZipvSEcTRE84Cs5qOM5KxWlcNcLKQctuyE4FWNc6NVbSNp1oREIVXlU+rU5LNUqoXjexTUNsyE/twkx2L85JHc5LOArsreUvVzq6dS9SNwfCQrhCT1opTEvGQnvvNsJAkk9NE1UBXznUT0ZFBNJu6j1U+N9E9tI/lcVItO1jUDIk7lU5qMdDNNWsX7YsT0DEyVxEtdRBVM5SOUnFQG7HQ7sEbSAcfkX/b/CGvmXwhvOg8cbwD+v0hvIs9kb0bPiG+yb9RvAAZ/gM+Sz8TPFn+Qf/rP5M8ABt8w30LfVN9m33jfit+c3wiu3+h/Mi9OFZR09DtQViVCXvNRdYQUVMMgHtJzfCdattIXpKT+UuUj1IyEw6FSLTSsJ9YjlCT4Uaq1wx9MhJYc9Ank5IWa5CQE7CSCVDWkRKSTavwkCCykfOyE8FadhLLMlPUsN/4i2FgNhFlQreTs5OPgZsKe/ORe/OQTDlgthCw0uFyfZp94mwB+n2D/0p/En37/qP+6/yxPoD5FjlNMTy5T5IT81ISysVV1g3tAzrI+Vb1DBbZsRMBUHbOJVI2jUVVUPcMaZKTjlKSsnKRbdVM98zBTHbRSjaNVwXwki/RER7SkEKQkbdnspKFRXYNdUb1DbSVs5O9QdYO3UB3kRvSkPVAtBDxXFjNPdYOrp059RE61w8/stGKs3NVctHxMXYMdbLT0EUsVNBwX/iLoTLWsVx7SAdPUv8a/gB+SH2Qf7r8IzwASz+wfNs9YzyIvtMdmxabPALjPai98L44v2M+Cf7zfDt8AyC/6Lww/7i8wP0I/VD/ufyBoP1o/hD8OhQ4jTrWEJI9ANoU+o0SPVoV2s4yk4VTkVa585HncRDp8BBFk59SuQwzkpwxUcxTkPFFqjeRRDSPKJFSRUOXUbATlzASzTwWzQE/tpG1O1RNGTo0z100tU1FrFB82FSajS40ES7WEWUrF5OREBUr1BElV5LVJBRRIjTN3SL2zGq1ItYOoR0UER4U0RmoFlEZ1Uzg0VOJFbbStRfWDQUW9tEQNI4q1RNUERD3z8EMFpEPWtQNVQxUUQo2jsULWZcOOQr20QrUDlUNanfPltFQFRC3kRDWkAMxf1lXGVS5D9F8GbxBjXuMAJGcWbyhjvlVGbyhrvlVOb0B4b4pvrG++b8BTtqIA3GcA1m3Ob+Br5m8Qfxp/PH9efwBwf4J/lH+mf0B7AA</prop>
			</obj>
			<obj name="Protocol" class="HTCProtocol" version="1">
				<prop name="Created">2012-10-11T15:39:43.906</prop>
				<prop name="LastModified">2012-10-11T15:40:37.562</prop>
				<obj name="Programs" class="HTCRunProgramList" version="5">
					<list name="emlist" count="3">
						<obj name="item" class="HTCRunProgram" version="1">
							<prop name="name">pre-incubation</prop>
							<prop name="Cycles">1</prop>
							<prop name="AnalysisMode">None</prop>
							<obj name="Segments" class="TEMRunSegmentList" version="1">
								<list name="emlist" count="1">
									<obj name="item" class="HTCRunSegment" version="2">
										<prop name="Hold">600</prop>
										<prop name="Slope">4.4</prop>
										<prop name="StepDelay">0</prop>
										<prop name="StepSize">0</prop>
										<prop name="Target">95</prop>
										<prop name="Target2">0</prop>
										<prop name="AcquisitionMode">0</prop>
										<prop name="AcqPerDegree">5</prop>
									</obj>
								</list>
							</obj>
						</obj>
						<obj name="item" class="HTCRunProgram" version="1">
							<prop name="name">amplification</prop>
							<prop name="Cycles">45</prop>
							<prop name="AnalysisMode">Quantification</prop>
							<obj name="Segments" class="TEMRunSegmentList" version="1">
								<list name="emlist" count="3">
									<obj name="item" class="HTCRunSegment" version="2">
										<prop name="Hold">10</prop>
										<prop name="Slope">4.4</prop>
										<prop name="StepDelay">0</prop>
										<prop name="StepSize">0</prop>
										<prop name="Target">95</prop>
										<prop name="Target2">0</prop>
										<prop name="AcquisitionMode">0</prop>
										<prop name="AcqPerDegree">5</prop>
									</obj>
									<obj name="item" class="HTCRunSegment" version="2">
										<prop name="Hold">30</prop>
										<prop name="Slope">2.2</prop>
										<prop name="StepDelay">0</prop>
										<prop name="StepSize">0</prop>
										<prop name="Target">60</prop>
										<prop name="Target2">0</prop>
										<prop name="AcquisitionMode">1</prop>
										<prop name="AcqPerDegree">5</prop>
									</obj>
									<obj name="item" class="HTCRunSegment" version="2">
										<prop name="Hold">1</prop>
										<prop name="Slope">4.4</prop>
										<prop name="StepDelay">0</prop>
										<prop name="StepSize">0</prop>
										<prop name="Target">72</prop>
										<prop name="Target2">0</prop>
										<prop name="AcquisitionMode">0</prop>
										<prop name="AcqPerDegree">5</prop>
									</obj>
								</list>
							</obj>
						</obj>
						<obj name="item" class="HTCRunProgram" version="1">
							<prop name="name">cooling</prop>
							<prop name="Cycles">1</prop>
							<prop name="AnalysisMode">None</prop>
							<obj name="Segments" class="TEMRunSegmentList" version="1">
								<list name="emlist" count="1">
									<obj name="item" class="HTCRunSegment" version="2">
										<prop name="Hold">30</prop>
										<prop name="Slope">2.2</prop>
										<prop name="StepDelay">0</prop>
										<prop name="StepSize">0</prop>
										<prop name="Target">40</prop>
										<prop name="Target2">0</prop>
										<prop name="AcquisitionMode">0</prop>
										<prop name="AcqPerDegree">5</prop>
									</obj>
								</list>
							</obj>
						</obj>
					</list>
					<list name="AnalysisModes" count="4">
						<item>None</item>
						<item>Quantification</item>
						<item>Melting Curves</item>
						<item>Color Compensation</item>
					</list>
					<prop name="ChannelCount">1</prop>
					<prop name="InstrumentSubclass">HTC_VER_10</prop>
					<obj name="Container" class="HTCBlockType" version="1">
						<prop name="Id">bt96TC5</prop>
						<prop name="RowCount">8</prop>
						<prop name="ColCount">12</prop>
						<prop name="OvershootDnDelay">10</prop>
						<prop name="OvershootUpDelay">10</prop>
						<prop name="RampRateMaxDn">2.2</prop>
						<prop name="RampRateMaxUp">4.4</prop>
						<prop name="ReactionVolMin">10</prop>
						<prop name="ReactionVolMax">100</prop>
						<prop name="ReactionVolDefault">20</prop>
						<prop name="HorVertCrosstalkCoefficient">0.0003</prop>
						<prop name="DiagCrosstalkCoefficent">0.0001</prop>
					</obj>
					<prop name="MaxPositionsToSeek">96</prop>
					<obj name="DetectionFormats" class="DetectionFormats" version="2">
						<list name="emlist" count="1">
							<obj name="item" class="HTCDetectionFormat" version="1">
								<list name="emlist" count="1">
									<obj name="item" class="HTCChannel" version="2">
										<prop name="name">FAM</prop>
										<prop name="Active">1</prop>
										<prop name="EmissionWL">510</prop>
										<prop name="ExcitationWL">465</prop>
										<prop name="IntgrTime">250</prop>
										<prop name="MaxIntgrTime">2000</prop>
										<prop name="MeltFactor">1</prop>
										<prop name="QuantFactor">10</prop>
									</obj>
								</list>
								<prop name="name">Mono Color Hydrolysis Probe / UPL Probe</prop>
								<prop name="Active">1</prop>
								<prop name="DefChannelNdx">0</prop>
								<prop name="DenominatorNdx">-1</prop>
								<prop name="ReadOnly">0</prop>
								<list name="EmissionWLAvail" count="6">
									<item>488</item>
									<item>510</item>
									<item>580</item>
									<item>610</item>
									<item>640</item>
									<item>660</item>
								</list>
								<list name="ExcitationWLAvail" count="5">
									<item>440</item>
									<item>465</item>
									<item>498</item>
									<item>533</item>
									<item>618</item>
								</list>
								<prop name="MeasuringMode">hmmDynamic</prop>
							</obj>
						</list>
						<prop name="DefFormatName">Mono Color Hydrolysis Probe / UPL Probe</prop>
					</obj>
					<list name="AcquisitionModes" count="4">
						<item>None</item>
						<item>Single</item>
						<item>Continuous</item>
						<item>Step</item>
					</list>
					<prop name="SeekTemp">30</prop>
					<prop name="SampleVolume">10</prop>
					<prop name="PlateID">03171524</prop>
				</obj>
			</obj>
			<prop name="CompletedProgramNo">4</prop>
			<prop name="StopPoint">3</prop>
			<prop name="CarouselConstMoved">0</prop>
		</obj>
		<obj name="AnlsAndSampleInfo" class="AnlsAndSampleInfo" version="1">
			<obj name="AnlsPropTypes" class="PropertyTypeList" version="1">
				<list name="emlist" count="3">
					<obj name="item" class="SamplePropType" version="1">
						<prop name="name">Units</prop>
						<prop name="PropClass">QuantUnitsProp</prop>
						<prop name="IsChannelProperty">0</prop>
						<prop name="SelectorOrder">0</prop>
						<prop name="ShowInSelector">0</prop>
						<prop name="ShowInTable">0</prop>
						<prop name="TableOrder">0</prop>
					</obj>
					<obj name="item" class="SamplePropType" version="1">
						<prop name="name">ExtRef</prop>
						<prop name="PropClass">RQExtRefProp</prop>
						<prop name="IsChannelProperty">0</prop>
						<prop name="SelectorOrder">0</prop>
						<prop name="ShowInSelector">0</prop>
						<prop name="ShowInTable">0</prop>
						<prop name="TableOrder">0</prop>
					</obj>
					<obj name="item" class="SamplePropType" version="1">
						<prop name="name">Endpt External Experiment</prop>
						<prop name="PropClass">EndptGenoExtExp</prop>
						<prop name="IsChannelProperty">0</prop>
						<prop name="SelectorOrder">0</prop>
						<prop name="ShowInSelector">0</prop>
						<prop name="ShowInTable">0</prop>
						<prop name="TableOrder">0</prop>
					</obj>
				</list>
			</obj>
			<obj name="SamplePropTypes" class="PropertyTypeList" version="1">
				<list name="emlist" count="26">
					<obj name="item" class="SamplePosPropType" version="1">
						<prop name="name">Position</prop>
						<prop name="PropClass">GenSampleEditPosition</prop>
						<prop name="AnalysisClass">General</prop>
						<prop name="IsChannelProperty">0</prop>
						<prop name="SelectorOrder">0</prop>
						<prop name="ShowInSelector">0</prop>
						<prop name="ShowInTable">1</prop>
						<prop name="TableOrder">0</prop>
					</obj>
					<obj name="item" class="SamplePropType" version="1">
						<prop name="name">Color</prop>
						<prop name="PropClass">SamplePrefColor</prop>
						<prop name="AnalysisClass">General</prop>
						<prop name="IsChannelProperty">0</prop>
						<prop name="SelectorOrder">1</prop>
						<prop name="ShowInSelector">0</prop>
						<prop name="ShowInTable">1</prop>
						<prop name="TableOrder">1</prop>
					</obj>
					<obj name="item" class="SamplePropType" version="1">
						<prop name="name">Replicate of</prop>
						<prop name="PropClass">GenSampleEditReplicate</prop>
						<prop name="AnalysisClass">General</prop>
						<prop name="IsChannelProperty">0</prop>
						<prop name="SelectorOrder">2</prop>
						<prop name="ShowInSelector">0</prop>
						<prop name="ShowInTable">1</prop>
						<prop name="TableOrder">2</prop>
					</obj>
					<obj name="item" class="SamplePropType" version="1">
						<prop name="name">Sample Name</prop>
						<prop name="PropClass">GenSampleEditName</prop>
						<prop name="AnalysisClass">General</prop>
						<prop name="IsChannelProperty">0</prop>
						<prop name="SelectorOrder">3</prop>
						<prop name="ShowInSelector">1</prop>
						<prop name="ShowInTable">1</prop>
						<prop name="TableOrder">3</prop>
					</obj>
					<obj name="item" class="SamplePropType" version="1">
						<prop name="name">Subsets</prop>
						<prop name="PropClass">GenSampleEditSubset</prop>
						<prop name="AnalysisClass">General</prop>
						<prop name="IsChannelProperty">0</prop>
						<prop name="SelectorOrder">4</prop>
						<prop name="ShowInSelector">0</prop>
						<prop name="ShowInTable">0</prop>
						<prop name="TableOrder">4</prop>
					</obj>
					<obj name="item" class="SamplePropType" version="1">
						<prop name="name">Notes</prop>
						<prop name="PropClass">GenSampleEditNotes</prop>
						<prop name="AnalysisClass">General</prop>
						<prop name="IsChannelProperty">0</prop>
						<prop name="SelectorOrder">5</prop>
						<prop name="ShowInSelector">0</prop>
						<prop name="ShowInTable">0</prop>
						<prop name="TableOrder">5</prop>
					</obj>
					<obj name="item" class="SamplePropType" version="1">
						<prop name="name">Sample ID</prop>
						<prop name="PropClass">HTCSampleID</prop>
						<prop name="AnalysisClass">General</prop>
						<prop name="IsChannelProperty">0</prop>
						<prop name="SelectorOrder">6</prop>
						<prop name="ShowInSelector">0</prop>
						<prop name="ShowInTable">0</prop>
						<prop name="TableOrder">6</prop>
					</obj>
					<obj name="item" class="SamplePropType" version="1">
						<prop name="name">Sample Prep Notes</prop>
						<prop name="PropClass">HTCSamplePrepNotes</prop>
						<prop name="AnalysisClass">General</prop>
						<prop name="IsChannelProperty">0</prop>
						<prop name="SelectorOrder">7</prop>
						<prop name="ShowInSelector">0</prop>
						<prop name="ShowInTable">0</prop>
						<prop name="TableOrder">7</prop>
					</obj>
					<obj name="item" class="SamplePrefWidthType" version="1">
						<prop name="name">Width</prop>
						<prop name="PropClass">SamplePrefWidth</prop>
						<prop name="AnalysisClass">Sample preferences</prop>
						<prop name="IsChannelProperty">0</prop>
						<prop name="SelectorOrder">8</prop>
						<prop name="ShowInSelector">0</prop>
						<prop name="ShowInTable">0</prop>
						<prop name="TableOrder">8</prop>
					</obj>
					<obj name="item" class="SamplePrefLineStyleType" version="1">
						<prop name="name">Line Style</prop>
						<prop name="PropClass">SamplePrefLineStyle</prop>
						<prop name="AnalysisClass">Sample preferences</prop>
						<prop name="IsChannelProperty">0</prop>
						<prop name="SelectorOrder">9</prop>
						<prop name="ShowInSelector">0</prop>
						<prop name="ShowInTable">0</prop>
						<prop name="TableOrder">9</prop>
					</obj>
					<obj name="item" class="SamplePrefPointStyleType" version="1">
						<prop name="name">Point Style</prop>
						<prop name="PropClass">SamplePrefPointStyle</prop>
						<prop name="AnalysisClass">Sample preferences</prop>
						<prop name="IsChannelProperty">0</prop>
						<prop name="SelectorOrder">10</prop>
						<prop name="ShowInSelector">0</prop>
						<prop name="ShowInTable">0</prop>
						<prop name="TableOrder">10</prop>
					</obj>
					<obj name="item" class="SamplePropType" version="1">
						<prop name="name">Dominant Channel</prop>
						<prop name="PropClass">DominantChannelProp</prop>
						<prop name="AnalysisClass">Color Compensation Analysis</prop>
						<prop name="IsChannelProperty">0</prop>
						<prop name="SelectorOrder">11</prop>
						<prop name="ShowInSelector">0</prop>
						<prop name="ShowInTable">0</prop>
						<prop name="TableOrder">11</prop>
					</obj>
					<obj name="item" class="EndPtSampleTypePropertyType" version="1">
						<prop name="name">EndPt Sample Type</prop>
						<prop name="PropClass">GroupingSample</prop>
						<prop name="AnalysisClass">EndPtGenotyping</prop>
						<prop name="IsChannelProperty">0</prop>
						<prop name="SelectorOrder">12</prop>
						<prop name="ShowInSelector">0</prop>
						<prop name="ShowInTable">0</prop>
						<prop name="TableOrder">12</prop>
					</obj>
					<obj name="item" class="SamplePropType" version="1">
						<prop name="name">EndPt Genotype</prop>
						<prop name="PropClass">Genotype</prop>
						<prop name="AnalysisClass">EndPtGenotyping</prop>
						<prop name="IsChannelProperty">0</prop>
						<prop name="SelectorOrder">13</prop>
						<prop name="ShowInSelector">0</prop>
						<prop name="ShowInTable">0</prop>
						<prop name="TableOrder">13</prop>
					</obj>
					<obj name="item" class="SamplePropType" version="1">
						<prop name="name">Target Name</prop>
						<prop name="PropClass">TargetName</prop>
						<prop name="AnalysisClass">General</prop>
						<prop name="IsChannelProperty">1</prop>
						<prop name="SelectorOrder">22</prop>
						<prop name="ShowInSelector">1</prop>
						<prop name="ShowInTable">1</prop>
						<prop name="TableOrder">22</prop>
					</obj>
					<obj name="item" class="QuantSampleTypePropertyType" version="1">
						<prop name="name">Quantification Sample Type</prop>
						<prop name="PropClass">QuantSampleTypeProperty</prop>
						<prop name="AnalysisClass">Quantification Analysis</prop>
						<prop name="IsChannelProperty">1</prop>
						<prop name="SelectorOrder">15</prop>
						<prop name="ShowInSelector">0</prop>
						<prop name="ShowInTable">0</prop>
						<prop name="TableOrder">15</prop>
					</obj>
					<obj name="item" class="SamplePropType" version="1">
						<prop name="name">Concentration</prop>
						<prop name="PropClass">QuantConcProperty</prop>
						<prop name="AnalysisClass">Quantification Analysis</prop>
						<prop name="IsChannelProperty">1</prop>
						<prop name="SelectorOrder">16</prop>
						<prop name="ShowInSelector">1</prop>
						<prop name="ShowInTable">1</prop>
						<prop name="TableOrder">16</prop>
					</obj>
					<obj name="item" class="QuantCpType" version="1">
						<prop name="name">Cp Low</prop>
						<prop name="PropClass">QuantCpLowProp</prop>
						<prop name="AnalysisClass">Quantification Analysis</prop>
						<prop name="IsChannelProperty">1</prop>
						<prop name="SelectorOrder">17</prop>
						<prop name="ShowInSelector">0</prop>
						<prop name="ShowInTable">0</prop>
						<prop name="TableOrder">17</prop>
					</obj>
					<obj name="item" class="QuantCpType" version="1">
						<prop name="name">Cp High</prop>
						<prop name="PropClass">QuantCpHighProp</prop>
						<prop name="AnalysisClass">Quantification Analysis</prop>
						<prop name="IsChannelProperty">1</prop>
						<prop name="SelectorOrder">18</prop>
						<prop name="ShowInSelector">0</prop>
						<prop name="ShowInTable">0</prop>
						<prop name="TableOrder">18</prop>
					</obj>
					<obj name="item" class="GroupSampleTypePropertyType" version="1">
						<prop name="name">Melt Geno Sample Type</prop>
						<prop name="PropClass">GroupChannelTypeProp</prop>
						<prop name="AnalysisClass">Melt Geno</prop>
						<prop name="IsChannelProperty">1</prop>
						<prop name="SelectorOrder">19</prop>
						<prop name="ShowInSelector">0</prop>
						<prop name="ShowInTable">0</prop>
						<prop name="TableOrder">19</prop>
					</obj>
					<obj name="item" class="SamplePropType" version="1">
						<prop name="name">Melt Geno Genotype</prop>
						<prop name="PropClass">ChannelGenotype</prop>
						<prop name="AnalysisClass">Melt Geno</prop>
						<prop name="IsChannelProperty">1</prop>
						<prop name="SelectorOrder">20</prop>
						<prop name="ShowInSelector">0</prop>
						<prop name="ShowInTable">0</prop>
						<prop name="TableOrder">20</prop>
					</obj>
					<obj name="item" class="RQTargetPropertyType" version="1">
						<prop name="name">Target Type</prop>
						<prop name="PropClass">RQTargetProperty</prop>
						<prop name="AnalysisClass">Relative Quantification</prop>
						<prop name="IsChannelProperty">1</prop>
						<prop name="SelectorOrder">21</prop>
						<prop name="ShowInSelector">0</prop>
						<prop name="ShowInTable">0</prop>
						<prop name="TableOrder">21</prop>
					</obj>
					<obj name="item" class="RQSampleTargetPropertyType" version="1">
						<prop name="name">Combined Sample and Target Type</prop>
						<prop name="PropClass">RQSampleTargetProperty</prop>
						<prop name="AnalysisClass">Relative Quantification</prop>
						<prop name="IsChannelProperty">1</prop>
						<prop name="SelectorOrder">15</prop>
						<prop name="ShowInSelector">1</prop>
						<prop name="ShowInTable">1</prop>
						<prop name="TableOrder">15</prop>
					</obj>
					<obj name="item" class="SamplePropType" version="1">
						<prop name="name">Efficiency</prop>
						<prop name="PropClass">RQEffProp</prop>
						<prop name="AnalysisClass">Relative Quantification</prop>
						<prop name="IsChannelProperty">1</prop>
						<prop name="SelectorOrder">23</prop>
						<prop name="ShowInSelector">0</prop>
						<prop name="ShowInTable">1</prop>
						<prop name="TableOrder">23</prop>
					</obj>
					<obj name="item" class="GroupSampleTypePropertyTypeNoPos" version="1">
						<prop name="name">Scanning Sample Type</prop>
						<prop name="PropClass">GroupChannelTypeProp</prop>
						<prop name="AnalysisClass">Scanning</prop>
						<prop name="IsChannelProperty">1</prop>
						<prop name="SelectorOrder">24</prop>
						<prop name="ShowInSelector">0</prop>
						<prop name="ShowInTable">0</prop>
						<prop name="TableOrder">24</prop>
					</obj>
					<obj name="item" class="SamplePropType" version="1">
						<prop name="name">Scanning Genotype</prop>
						<prop name="PropClass">ChannelGenotype</prop>
						<prop name="AnalysisClass">Scanning</prop>
						<prop name="IsChannelProperty">1</prop>
						<prop name="SelectorOrder">25</prop>
						<prop name="ShowInSelector">0</prop>
						<prop name="ShowInTable">0</prop>
						<prop name="TableOrder">25</prop>
					</obj>
				</list>
			</obj>
			<obj name="SelectedChannels" class="TEMIntegerSet" version="1">
				<list name="Items" count="1">
					<prop name="Item">0</prop>
				</list>
			</obj>
			<obj name="AnalysisProperties" class="ExpPropList" version="1">
				<list name="emlist" count="3">
					<obj name="PropertyObject" class="EndptGenoExtExp" version="3">
						<prop name="PropertyTypeName">Endpt External Experiment</prop>
					</obj>
					<obj name="PropertyObject" class="RQExtRefProp" version="3">
						<prop name="PropertyTypeName">ExtRef</prop>
						<prop name="RefExpProg">-1</prop>
					</obj>
					<obj name="PropertyObject" class="QuantUnitsProp" version="3">
						<prop name="PropertyTypeName">Units</prop>
					</obj>
				</list>
			</obj>
			<obj name="SampleInfoList" class="SamplePropInfoList" version="1">
				<list name="emlist" count="96">
					<obj name="item" class="SamplePropInfo" version="1">
						<obj name="ChannelProperties" class="ChanPropList" version="2">
							<obj name="ChannelProperties" class="EMList" version="1">
								<list name="emlist" count="1">
									<obj name="item" class="PropertyList" version="1">
										<list name="emlist" count="12">
											<obj name="PropertyObject" class="RQSampleTargetProperty" version="4">
												<prop name="PropertyTypeName">Combined Sample and Target Type</prop>
												<prop name="Position">0</prop>
												<prop name="IsDefault">0</prop>
												<obj name="ChannelProp" class="ChannelProperty" version="1">
													<prop name="ChannelIdx">0</prop>
												</obj>
											</obj>
											<obj name="PropertyObject" class="QuantConcProperty" version="4">
												<prop name="PropertyTypeName">Concentration</prop>
												<prop name="Position">0</prop>
												<prop name="IsDefault">1</prop>
												<prop name="Concentration">0</prop>
												<obj name="ChannelProp" class="ChannelProperty" version="1">
													<prop name="ChannelIdx">0</prop>
												</obj>
												<prop name="ReadOnly">1</prop>
											</obj>
											<obj name="PropertyObject" class="QuantCpHighProp" version="4">
												<prop name="PropertyTypeName">Cp High</prop>
												<prop name="Position">0</prop>
												<prop name="IsDefault">1</prop>
												<prop name="CpRangeHigh">0</prop>
												<obj name="ChannelProp" class="ChannelProperty" version="1">
													<prop name="ChannelIdx">0</prop>
												</obj>
												<prop name="ReadOnly">1</prop>
											</obj>
											<obj name="PropertyObject" class="QuantCpLowProp" version="4">
												<prop name="PropertyTypeName">Cp Low</prop>
												<prop name="Position">0</prop>
												<prop name="IsDefault">1</prop>
												<prop name="CpRangeLow">0</prop>
												<obj name="ChannelProp" class="ChannelProperty" version="1">
													<prop name="ChannelIdx">0</prop>
												</obj>
												<prop name="ReadOnly">1</prop>
											</obj>
											<obj name="PropertyObject" class="RQEffProp" version="4">
												<prop name="PropertyTypeName">Efficiency</prop>
												<prop name="Position">0</prop>
												<prop name="IsDefault">1</prop>
												<prop name="Efficiency">2</prop>
												<obj name="ChannelProp" class="ChannelProperty" version="1">
													<prop name="ChannelIdx">0</prop>
												</obj>
											</obj>
											<obj name="PropertyObject" class="ChannelGenotype" version="4">
												<prop name="PropertyTypeName">Melt Geno Genotype</prop>
												<prop name="Position">0</prop>
												<prop name="IsDefault">1</prop>
												<prop name="ReadOnly">1</prop>
												<obj name="ChannelProp" class="ChannelProperty" version="1">
													<prop name="ChannelIdx">0</prop>
												</obj>
											</obj>
											<obj name="PropertyObject" class="GroupChannelTypeProp" version="4">
												<prop name="PropertyTypeName">Melt Geno Sample Type</prop>
												<prop name="Position">0</prop>
												<prop name="IsDefault">0</prop>
												<prop name="GroupSampleType">mstUnknown</prop>
												<obj name="ChannelProp" class="ChannelProperty" version="1">
													<prop name="ChannelIdx">0</prop>
												</obj>
											</obj>
											<obj name="PropertyObject" class="QuantSampleTypeProperty" version="4">
												<prop name="PropertyTypeName">Quantification Sample Type</prop>
												<prop name="Position">0</prop>
												<prop name="IsDefault">0</prop>
												<prop name="SampleType">qsUnknown</prop>
												<obj name="ChannelProp" class="ChannelProperty" version="1">
													<prop name="ChannelIdx">0</prop>
												</obj>
											</obj>
											<obj name="PropertyObject" class="ChannelGenotype" version="4">
												<prop name="PropertyTypeName">Scanning Genotype</prop>
												<prop name="Position">0</prop>
												<prop name="IsDefault">1</prop>
												<prop name="ReadOnly">1</prop>
												<obj name="ChannelProp" class="ChannelProperty" version="1">
													<prop name="ChannelIdx">0</prop>
												</obj>
											</obj>
											<obj name="PropertyObject" class="GroupChannelTypeProp" version="4">
												<prop name="PropertyTypeName">Scanning Sample Type</prop>
												<prop name="Position">0</prop>
												<prop name="IsDefault">0</prop>
												<prop name="GroupSampleType">mstUnknown</prop>
												<obj name="ChannelProp" class="ChannelProperty" version="1">
													<prop name="ChannelIdx">0</prop>
												</obj>
											</obj>
											<obj name="PropertyObject" class="TargetName" version="4">
												<prop name="PropertyTypeName">Target Name</prop>
												<prop name="Position">0</prop>
												<prop name="IsDefault">1</prop>
												<obj name="ChannelProp" class="ChannelProperty" version="1">
													<prop name="ChannelIdx">0</prop>
												</obj>
											</obj>
											<obj name="PropertyObject" class="RQTargetProperty" version="4">
												<prop name="PropertyTypeName">Target Type</prop>
												<prop name="Position">0</prop>
												<prop name="IsDefault">0</prop>
												<prop name="TargetType">dtNone</prop>
												<obj name="ChannelProp" class="ChannelProperty" version="1">
													<prop name="ChannelIdx">0</prop>
												</obj>
											</obj>
										</list>
									</obj>
								</list>
							</obj>
						</obj>
						<prop name="ChannelPropertyCount">1</prop>
						<prop name="ContainerPosition">0</prop>
						<prop name="HasSampleProperties">1</prop>
						<obj name="SampleProperties" class="PropertyList" version="1">
							<list name="emlist" count="14">
								<obj name="PropertyObject" class="SamplePrefColor" version="4">
									<prop name="PropertyTypeName">Color</prop>
									<prop name="Position">0</prop>
									<prop name="IsDefault">0</prop>
									<prop name="Color">$00FF8000</prop>
								</obj>
								<obj name="PropertyObject" class="DominantChannelProp" version="4">
									<prop name="PropertyTypeName">Dominant Channel</prop>
									<prop name="Position">0</prop>
									<prop name="IsDefault">0</prop>
									<prop name="DominantChannel">0</prop>
								</obj>
								<obj name="PropertyObject" class="Genotype" version="4">
									<prop name="PropertyTypeName">EndPt Genotype</prop>
									<prop name="Position">0</prop>
									<prop name="IsDefault">1</prop>
									<prop name="ReadOnly">1</prop>
								</obj>
								<obj name="PropertyObject" class="GroupingSample" version="4">
									<prop name="PropertyTypeName">EndPt Sample Type</prop>
									<prop name="Position">0</prop>
									<prop name="IsDefault">0</prop>
									<prop name="GroupSampleType">mstUnknown</prop>
								</obj>
								<obj name="PropertyObject" class="SamplePrefLineStyle" version="4">
									<prop name="PropertyTypeName">Line Style</prop>
									<prop name="Position">0</prop>
									<prop name="IsDefault">0</prop>
									<prop name="LineStyle">psSolid</prop>
								</obj>
								<obj name="PropertyObject" class="GenSampleEditNotes" version="4">
									<prop name="PropertyTypeName">Notes</prop>
									<prop name="Position">0</prop>
									<prop name="IsDefault">1</prop>
								</obj>
								<obj name="PropertyObject" class="SamplePrefPointStyle" version="4">
									<prop name="PropertyTypeName">Point Style</prop>
									<prop name="Position">0</prop>
									<prop name="IsDefault">0</prop>
									<prop name="PointStyle">psNothing</prop>
								</obj>
								<obj name="PropertyObject" class="GenSampleEditPosition" version="4">
									<prop name="PropertyTypeName">Position</prop>
									<prop name="Position">0</prop>
									<prop name="IsDefault">1</prop>
								</obj>
								<obj name="PropertyObject" class="GenSampleEditReplicate" version="4">
									<prop name="PropertyTypeName">Replicate of</prop>
									<prop name="Position">0</prop>
									<prop name="IsDefault">1</prop>
									<prop name="ReplicateOf">-1</prop>
								</obj>
								<obj name="PropertyObject" class="HTCSampleID" version="4">
									<prop name="PropertyTypeName">Sample ID</prop>
									<prop name="Position">0</prop>
									<prop name="IsDefault">1</prop>
								</obj>
								<obj name="PropertyObject" class="GenSampleEditName" version="4">
									<prop name="PropertyTypeName">Sample Name</prop>
									<prop name="Position">0</prop>
									<prop name="IsDefault">1</prop>
									<prop name="name">Sample 1</prop>
								</obj>
								<obj name="PropertyObject" class="HTCSamplePrepNotes" version="4">
									<prop name="PropertyTypeName">Sample Prep Notes</prop>
									<prop name="Position">0</prop>
									<prop name="IsDefault">1</prop>
								</obj>
								<obj name="PropertyObject" class="GenSampleEditSubset" version="4">
									<prop name="PropertyTypeName">Subsets</prop>
									<prop name="Position">0</prop>
									<prop name="IsDefault">1</prop>
								</obj>
								<obj name="PropertyObject" class="SamplePrefWidth" version="5">
									<prop name="PropertyTypeName">Width</prop>
									<prop name="Position">0</prop>
									<prop name="IsDefault">1</prop>
									<prop name="Width">1</prop>
								</obj>
							</list>
						</obj>
					</obj>
					<obj name="item" class="SamplePropInfo" version="1">
						<obj name="ChannelProperties" class="ChanPropList" version="2">
							<obj name="ChannelProperties" class="EMList" version="1">
								<list name="emlist" count="1">
									<obj name="item" class="PropertyList" version="1">
										<list name="emlist" count="12">
											<obj name="PropertyObject" class="RQSampleTargetProperty" version="4">
												<prop name="PropertyTypeName">Combined Sample and Target Type</prop>
												<prop name="Position">1</prop>
												<prop name="IsDefault">0</prop>
												<obj name="ChannelProp" class="ChannelProperty" version="1">
													<prop name="ChannelIdx">0</prop>
												</obj>
											</obj>
											<obj name="PropertyObject" class="QuantConcProperty" version="4">
												<prop name="PropertyTypeName">Concentration</prop>
												<prop name="Position">1</prop>
												<prop name="IsDefault">1</prop>
												<prop name="Concentration">0</prop>
												<obj name="ChannelProp" class="ChannelProperty" version="1">
													<prop name="ChannelIdx">0</prop>
												</obj>
												<prop name="ReadOnly">1</prop>
											</obj>
											<obj name="PropertyObject" class="QuantCpHighProp" version="4">
												<prop name="PropertyTypeName">Cp High</prop>
												<prop name="Position">1</prop>
												<prop name="IsDefault">1</prop>
												<prop name="CpRangeHigh">0</prop>
												<obj name="ChannelProp" class="ChannelProperty" version="1">
													<prop name="ChannelIdx">0</prop>
												</obj>
												<prop name="ReadOnly">1</prop>
											</obj>
											<obj name="PropertyObject" class="QuantCpLowProp" version="4">
												<prop name="PropertyTypeName">Cp Low</prop>
												<prop name="Position">1</prop>
												<prop name="IsDefault">1</prop>
												<prop name="CpRangeLow">0</prop>
												<obj name="ChannelProp" class="ChannelProperty" version="1">
													<prop name="ChannelIdx">0</prop>
												</obj>
												<prop name="ReadOnly">1</prop>
											</obj>
											<obj name="PropertyObject" class="RQEffProp" version="4">
												<prop name="PropertyTypeName">Efficiency</prop>
												<prop name="Position">1</prop>
												<prop name="IsDefault">1</prop>
												<prop name="Efficiency">2</prop>
												<obj name="ChannelProp" class="ChannelProperty" version="1">
													<prop name="ChannelIdx">0</prop>
												</obj>
											</obj>
											<obj name="PropertyObject" class="ChannelGenotype" version="4">
												<prop name="PropertyTypeName">Melt Geno Genotype</prop>
												<prop name="Position">1</prop>
												<prop name="IsDefault">1</prop>
												<prop name="ReadOnly">1</prop>
												<obj name="ChannelProp" class="ChannelProperty" version="1">
													<prop name="ChannelIdx">0</prop>
												</obj>
											</obj>
											<obj name="PropertyObject" class="GroupChannelTypeProp" version="4">
												<prop name="PropertyTypeName">Melt Geno Sample Type</prop>
												<prop name="Position">1</prop>
												<prop name="IsDefault">0</prop>
												<prop name="GroupSampleType">mstUnknown</prop>
												<obj name="ChannelProp" class="ChannelProperty" version="1">
													<prop name="ChannelIdx">0</prop>
												</obj>
											</obj>
											<obj name="PropertyObject" class="QuantSampleTypeProperty" version="4">
												<prop name="PropertyTypeName">Quantification Sample Type</prop>
												<prop name="Position">1</prop>
												<prop name="IsDefault">0</prop>
												<prop name="SampleType">qsUnknown</prop>
												<obj name="ChannelProp" class="ChannelProperty" version="1">
													<prop name="ChannelIdx">0</prop>
												</obj>
											</obj>
											<obj name="PropertyObject" class="ChannelGenotype" version="4">
												<prop name="PropertyTypeName">Scanning Genotype</prop>
												<prop name="Position">1</prop>
												<prop name="IsDefault">1</prop>
												<prop name="ReadOnly">1</prop>
												<obj name="ChannelProp" class="ChannelProperty" version="1">
													<prop name="ChannelIdx">0</prop>
												</obj>
											</obj>
											<obj name="PropertyObject" class="GroupChannelTypeProp" version="4">
												<prop name="PropertyTypeName">Scanning Sample Type</prop>
												<prop name="Position">1</prop>
												<prop name="IsDefault">0</prop>
												<prop name="GroupSampleType">mstUnknown</prop>
												<obj name="ChannelProp" class="ChannelProperty" version="1">
													<prop name="ChannelIdx">0</prop>
												</obj>
											</obj>
											<obj name="PropertyObject" class="TargetName" version="4">
												<prop name="PropertyTypeName">Target Name</prop>
												<prop name="Position">1</prop>
												<prop name="IsDefault">1</prop>
												<obj name="ChannelProp" class="ChannelProperty" version="1">
													<prop name="ChannelIdx">0</prop>
												</obj>
											</obj>
											<obj name="PropertyObject" class="RQTargetProperty" version="4">
												<prop name="PropertyTypeName">Target Type</prop>
												<prop name="Position">1</prop>
												<prop name="IsDefault">0</prop>
												<prop name="TargetType">dtNone</prop>
												<obj name="ChannelProp" class="ChannelProperty" version="1">
													<prop name="ChannelIdx">0</prop>
												</obj>
											</obj>
										</list>
									</obj>
								</list>
							</obj>
						</obj>
						<prop name="ChannelPropertyCount">1</prop>
						<prop name="ContainerPosition">1</prop>
						<prop name="HasSampleProperties">1</prop>
						<obj name="SampleProperties" class="PropertyList" version="1">
							<list name="emlist" count="14">
								<obj name="PropertyObject" class="SamplePrefColor" version="4">
									<prop name="PropertyTypeName">Color</prop>
									<prop name="Position">1</prop>
									<prop name="IsDefault">0</prop>
									<prop name="Color">clRed</prop>
								</obj>
								<obj name="PropertyObject" class="DominantChannelProp" version="4">
									<prop name="PropertyTypeName">Dominant Channel</prop>
									<prop name="Position">1</prop>
									<prop name="IsDefault">0</prop>
									<prop name="DominantChannel">0</prop>
								</obj>
								<obj name="PropertyObject" class="Genotype" version="4">
									<prop name="PropertyTypeName">EndPt Genotype</prop>
									<prop name="Position">1</prop>
									<prop name="IsDefault">1</prop>
									<prop name="ReadOnly">1</prop>
								</obj>
								<obj name="PropertyObject" class="GroupingSample" version="4">
									<prop name="PropertyTypeName">EndPt Sample Type</prop>
									<prop name="Position">1</prop>
									<prop name="IsDefault">0</prop>
									<prop name="GroupSampleType">mstUnknown</prop>
								</obj>
								<obj name="PropertyObject" class="SamplePrefLineStyle" version="4">
									<prop name="PropertyTypeName">Line Style</prop>
									<prop name="Position">1</prop>
									<prop name="IsDefault">0</prop>
									<prop name="LineStyle">psSolid</prop>
								</obj>
								<obj name="PropertyObject" class="GenSampleEditNotes" version="4">
									<prop name="PropertyTypeName">Notes</prop>
									<prop name="Position">1</prop>
									<prop name="IsDefault">1</prop>
								</obj>
								<obj name="PropertyObject" class="SamplePrefPointStyle" version="4">
									<prop name="PropertyTypeName">Point Style</prop>
									<prop name="Position">1</prop>
									<prop name="IsDefault">0</prop>
									<prop name="PointStyle">psNothing</prop>
								</obj>
								<obj name="PropertyObject" class="GenSampleEditPosition" version="4">
									<prop name="PropertyTypeName">Position</prop>
									<prop name="Position">1</prop>
									<prop name="IsDefault">1</prop>
								</obj>
								<obj name="PropertyObject" class="GenSampleEditReplicate" version="4">
									<prop name="PropertyTypeName">Replicate of</prop>
									<prop name="Position">1</prop>
									<prop name="IsDefault">1</prop>
									<prop name="ReplicateOf">-1</prop>
								</obj>
								<obj name="PropertyObject" class="HTCSampleID" version="4">
									<prop name="PropertyTypeName">Sample ID</prop>
									<prop name="Position">1</prop>
									<prop name="IsDefault">1</prop>
								</obj>
								<obj name="PropertyObject" class="GenSampleEditName" version="4">
									<prop name="PropertyTypeName">Sample Name</prop>
									<prop name="Position">1</prop>
									<prop name="IsDefault">1</prop>
									<prop name="name">Sample 2</prop>
								</obj>
								<obj name="PropertyObject" class="HTCSamplePrepNotes" version="4">
									<prop name="PropertyTypeName">Sample Prep Notes</prop>
									<prop name="Position">1</prop>
									<prop name="IsDefault">1</prop>
								</obj>
								<obj name="PropertyObject" class="GenSampleEditSubset" version="4">
									<prop name="PropertyTypeName">Subsets</prop>
									<prop name="Position">1</prop>
									<prop name="IsDefault">1</prop>
								</obj>
								<obj name="PropertyObject" class="SamplePrefWidth" version="5">
									<prop name="PropertyTypeName">Width</prop>
									<prop name="Position">1</prop>
									<prop name="IsDefault">1</prop>
									<prop name="Width">1</prop>
								</obj>
							</list>
						</obj>
					</obj>
					<obj name="item" class="SamplePropInfo" version="1">
						<obj name="ChannelProperties" class="ChanPropList" version="2">
							<obj name="ChannelProperties" class="EMList" version="1">
								<list name="emlist" count="1">
									<obj name="item" class="PropertyList" version="1">
										<list name="emlist" count="12">
											<obj name="PropertyObject" class="RQSampleTargetProperty" version="4">
												<prop name="PropertyTypeName">Combined Sample and Target Type</prop>
												<prop name="Position">2</prop>
												<prop name="IsDefault">0</prop>
												<obj name="ChannelProp" class="ChannelProperty" version="1">
													<prop name="ChannelIdx">0</prop>
												</obj>
											</obj>
											<obj name="PropertyObject" class="QuantConcProperty" version="4">
												<prop name="PropertyTypeName">Concentration</prop>
												<prop name="Position">2</prop>
												<prop name="IsDefault">1</prop>
												<prop name="Concentration">0</prop>
												<obj name="ChannelProp" class="ChannelProperty" version="1">
													<prop name="ChannelIdx">0</prop>
												</obj>
												<prop name="ReadOnly">1</prop>
											</obj>
											<obj name="PropertyObject" class="QuantCpHighProp" version="4">
												<prop name="PropertyTypeName">Cp High</prop>
												<prop name="Position">2</prop>
												<prop name="IsDefault">1</prop>
												<prop name="CpRangeHigh">0</prop>
												<obj name="ChannelProp" class="ChannelProperty" version="1">
													<prop name="ChannelIdx">0</prop>
												</obj>
												<prop name="ReadOnly">1</prop>
											</obj>
											<obj name="PropertyObject" class="QuantCpLowProp" version="4">
												<prop name="PropertyTypeName">Cp Low</prop>
												<prop name="Position">2</prop>
												<prop name="IsDefault">1</prop>
												<prop name="CpRangeLow">0</prop>
												<obj name="ChannelProp" class="ChannelProperty" version="1">
													<prop name="ChannelIdx">0</prop>
												</obj>
												<prop name="ReadOnly">1</prop>
											</obj>
											<obj name="PropertyObject" class="RQEffProp" version="4">
												<prop name="PropertyTypeName">Efficiency</prop>
												<prop name="Position">2</prop>
												<prop name="IsDefault">1</prop>
												<prop name="Efficiency">2</prop>
												<obj name="ChannelProp" class="ChannelProperty" version="1">
													<prop name="ChannelIdx">0</prop>
												</obj>
											</obj>
											<obj name="PropertyObject" class="ChannelGenotype" version="4">
												<prop name="PropertyTypeName">Melt Geno Genotype</prop>
												<prop name="Position">2</prop>
												<prop name="IsDefault">1</prop>
												<prop name="ReadOnly">1</prop>
												<obj name="ChannelProp" class="ChannelProperty" version="1">
													<prop name="ChannelIdx">0</prop>
												</obj>
											</obj>
											<obj name="PropertyObject" class="GroupChannelTypeProp" version="4">
												<prop name="PropertyTypeName">Melt Geno Sample Type</prop>
												<prop name="Position">2</prop>
												<prop name="IsDefault">0</prop>
												<prop name="GroupSampleType">mstUnknown</prop>
												<obj name="ChannelProp" class="ChannelProperty" version="1">
													<prop name="ChannelIdx">0</prop>
												</obj>
											</obj>
											<obj name="PropertyObject" class="QuantSampleTypeProperty" version="4">
												<prop name="PropertyTypeName">Quantification Sample Type</prop>
												<prop name="Position">2</prop>
												<prop name="IsDefault">0</prop>
												<prop name="SampleType">qsUnknown</prop>
												<obj name="ChannelProp" class="ChannelProperty" version="1">
													<prop name="ChannelIdx">0</prop>
												</obj>
											</obj>
											<obj name="PropertyObject" class="ChannelGenotype" version="4">
												<prop name="PropertyTypeName">Scanning Genotype</prop>
												<prop name="Position">2</prop>
												<prop name="IsDefault">1</prop>
												<prop name="ReadOnly">1</prop>
												<obj name="ChannelProp" class="ChannelProperty" version="1">
													<prop name="ChannelIdx">0</prop>
												</obj>
											</obj>
											<obj name="PropertyObject" class="GroupChannelTypeProp" version="4">
												<prop name="PropertyTypeName">Scanning Sample Type</prop>
												<prop name="Position">2</prop>
												<prop name="IsDefault">0</prop>
												<prop name="GroupSampleType">mstUnknown</prop>
												<obj name="ChannelProp" class="ChannelProperty" version="1">
													<prop name="ChannelIdx">0</prop>
												</obj>
											</obj>
											<obj name="PropertyObject" class="TargetName" version="4">
												<prop name="PropertyTypeName">Target Name</prop>
												<prop name="Position">2</prop>
												<prop name="IsDefault">1</prop>
												<obj name="ChannelProp" class="ChannelProperty" version="1">
													<prop name="ChannelIdx">0</prop>
												</obj>
											</obj>
											<obj name="PropertyObject" class="RQTargetProperty" version="4">
												<prop name="PropertyTypeName">Target Type</prop>
												<prop name="Position">2</prop>
												<prop name="IsDefault">0</prop>
												<prop name="TargetType">dtNone</prop>
												<obj name="ChannelProp" class="ChannelProperty" version="1">
													<prop name="ChannelIdx">0</prop>
												</obj>
											</obj>
										</list>
									</obj>
								</list>
							</obj>
						</obj>
						<prop name="ChannelPropertyCount">1</prop>
						<prop name="ContainerPosition">2</prop>
						<prop name="HasSampleProperties">1</prop>
						<obj name="SampleProperties" class="PropertyList" version="1">
							<list name="emlist" count="14">
								<obj name="PropertyObject" class="SamplePrefColor" version="4">
									<prop name="PropertyTypeName">Color</prop>
									<prop name="Position">2</prop>
									<prop name="IsDefault">0</prop>
									<prop name="Color">$0030D700</prop>
								</obj>
								<obj name="PropertyObject" class="DominantChannelProp" version="4">
									<prop name="PropertyTypeName">Dominant Channel</prop>
									<prop name="Position">2</prop>
									<prop name="IsDefault">0</prop>
									<prop name="DominantChannel">0</prop>
								</obj>
								<obj name="PropertyObject" class="Genotype" version="4">
									<prop name="PropertyTypeName">EndPt Genotype</prop>
									<prop name="Position">2</prop>
									<prop name="IsDefault">1</prop>
									<prop name="ReadOnly">1</prop>
								</obj>
								<obj name="PropertyObject" class="GroupingSample" version="4">
									<prop name="PropertyTypeName">EndPt Sample Type</prop>
									<prop name="Position">2</prop>
									<prop name="IsDefault">0</prop>
									<prop name="GroupSampleType">mstUnknown</prop>
								</obj>
								<obj name="PropertyObject" class="SamplePrefLineStyle" version="4">
									<prop name="PropertyTypeName">Line Style</prop>
									<prop name="Position">2</prop>
									<prop name="IsDefault">0</prop>
									<prop name="LineStyle">psSolid</prop>
								</obj>
								<obj name="PropertyObject" class="GenSampleEditNotes" version="4">
									<prop name="PropertyTypeName">Notes</prop>
									<prop name="Position">2</prop>
									<prop name="IsDefault">1</prop>
								</obj>
								<obj name="PropertyObject" class="SamplePrefPointStyle" version="4">
									<prop name="PropertyTypeName">Point Style</prop>
									<prop name="Position">2</prop>
									<prop name="IsDefault">0</prop>
									<prop name="PointStyle">psNothing</prop>
								</obj>
								<obj name="PropertyObject" class="GenSampleEditPosition" version="4">
									<prop name="PropertyTypeName">Position</prop>
									<prop name="Position">2</prop>
									<prop name="IsDefault">1</prop>
								</obj>
								<obj name="PropertyObject" class="GenSampleEditReplicate" version="4">
									<prop name="PropertyTypeName">Replicate of</prop>
									<prop name="Position">2</prop>
									<prop name="IsDefault">1</prop>
									<prop name="ReplicateOf">-1</prop>
								</obj>
								<obj name="PropertyObject" class="HTCSampleID" version="4">
									<prop name="PropertyTypeName">Sample ID</prop>
									<prop name="Position">2</prop>
									<prop name="IsDefault">1</prop>
								</obj>
								<obj name="PropertyObject" class="GenSampleEditName" version="4">
									<prop name="PropertyTypeName">Sample Name</prop>
									<prop name="Position">2</prop>
									<prop name="IsDefault">1</prop>
									<prop name="name">Sample 3</prop>
								</obj>
								<obj name="PropertyObject" class="HTCSamplePrepNotes" version="4">
									<prop name="PropertyTypeName">Sample Prep Notes</prop>
									<prop name="Position">2</prop>
									<prop name="IsDefault">1</prop>
								</obj>
								<obj name="PropertyObject" class="GenSampleEditSubset" version="4">
									<prop name="PropertyTypeName">Subsets</prop>
									<prop name="Position">2</prop>
									<prop name="IsDefault">1</prop>
								</obj>
								<obj name="PropertyObject" class="SamplePrefWidth" version="5">
									<prop name="PropertyTypeName">Width</prop>
									<prop name="Position">2</prop>
									<prop name="IsDefault">1</prop>
									<prop name="Width">1</prop>
								</obj>
							</list>
						</obj>
					</obj>
					<obj name="item" class="SamplePropInfo" version="1">
						<obj name="ChannelProperties" class="ChanPropList" version="2">
							<obj name="ChannelProperties" class="EMList" version="1">
								<list name="emlist" count="1">
									<obj name="item" class="PropertyList" version="1">
										<list name="emlist" count="12">
											<obj name="PropertyObject" class="RQSampleTargetProperty" version="4">
												<prop name="PropertyTypeName">Combined Sample and Target Type</prop>
												<prop name="Position">3</prop>
												<prop name="IsDefault">0</prop>
												<obj name="ChannelProp" class="ChannelProperty" version="1">
													<prop name="ChannelIdx">0</prop>
												</obj>
											</obj>
											<obj name="PropertyObject" class="QuantConcProperty" version="4">
												<prop name="PropertyTypeName">Concentration</prop>
												<prop name="Position">3</prop>
												<prop name="IsDefault">1</prop>
												<prop name="Concentration">0</prop>
												<obj name="ChannelProp" class="ChannelProperty" version="1">
													<prop name="ChannelIdx">0</prop>
												</obj>
												<prop name="ReadOnly">1</prop>
											</obj>
											<obj name="PropertyObject" class="QuantCpHighProp" version="4">
												<prop name="PropertyTypeName">Cp High</prop>
												<prop name="Position">3</prop>
												<prop name="IsDefault">1</prop>
												<prop name="CpRangeHigh">0</prop>
												<obj name="ChannelProp" class="ChannelProperty" version="1">
													<prop name="ChannelIdx">0</prop>
												</obj>
												<prop name="ReadOnly">1</prop>
											</obj>
											<obj name="PropertyObject" class="QuantCpLowProp" version="4">
												<prop name="PropertyTypeName">Cp Low</prop>
												<prop name="Position">3</prop>
												<prop name="IsDefault">1</prop>
												<prop name="CpRangeLow">0</prop>
												<obj name="ChannelProp" class="ChannelProperty" version="1">
													<prop name="ChannelIdx">0</prop>
												</obj>
												<prop name="ReadOnly">1</prop>
											</obj>
											<obj name="PropertyObject" class="RQEffProp" version="4">
												<prop name="PropertyTypeName">Efficiency</prop>
												<prop name="Position">3</prop>
												<prop name="IsDefault">1</prop>
												<prop name="Efficiency">2</prop>
												<obj name="ChannelProp" class="ChannelProperty" version="1">
													<prop name="ChannelIdx">0</prop>
												</obj>
											</obj>
											<obj name="PropertyObject" class="ChannelGenotype" version="4">
												<prop name="PropertyTypeName">Melt Geno Genotype</prop>
												<prop name="Position">3</prop>
												<prop name="IsDefault">1</prop>
												<prop name="ReadOnly">1</prop>
												<obj name="ChannelProp" class="ChannelProperty" version="1">
													<prop name="ChannelIdx">0</prop>
												</obj>
											</obj>
											<obj name="PropertyObject" class="GroupChannelTypeProp" version="4">
												<prop name="PropertyTypeName">Melt Geno Sample Type</prop>
												<prop name="Position">3</prop>
												<prop name="IsDefault">0</prop>
												<prop name="GroupSampleType">mstUnknown</prop>
												<obj name="ChannelProp" class="ChannelProperty" version="1">
													<prop name="ChannelIdx">0</prop>
												</obj>
											</obj>
											<obj name="PropertyObject" class="QuantSampleTypeProperty" version="4">
												<prop name="PropertyTypeName">Quantification Sample Type</prop>
												<prop name="Position">3</prop>
												<prop name="IsDefault">0</prop>
												<prop name="SampleType">qsUnknown</prop>
												<obj name="ChannelProp" class="ChannelProperty" version="1">
													<prop name="ChannelIdx">0</prop>
												</obj>
											</obj>
											<obj name="PropertyObject" class="ChannelGenotype" version="4">
												<prop name="PropertyTypeName">Scanning Genotype</prop>
												<prop name="Position">3</prop>
												<prop name="IsDefault">1</prop>
												<prop name="ReadOnly">1</prop>
												<obj name="ChannelProp" class="ChannelProperty" version="1">
													<prop name="ChannelIdx">0</prop>
												</obj>
											</obj>
											<obj name="PropertyObject" class="GroupChannelTypeProp" version="4">
												<prop name="PropertyTypeName">Scanning Sample Type</prop>
												<prop name="Position">3</prop>
												<prop name="IsDefault">0</prop>
												<prop name="GroupSampleType">mstUnknown</prop>
												<obj name="ChannelProp" class="ChannelProperty" version="1">
													<prop name="ChannelIdx">0</prop>
												</obj>
											</obj>
											<obj name="PropertyObject" class="TargetName" version="4">
												<prop name="PropertyTypeName">Target Name</prop>
												<prop name="Position">3</prop>
												<prop name="IsDefault">1</prop>
												<obj name="ChannelProp" class="ChannelProperty" version="1">
													<prop name="ChannelIdx">0</prop>
												</obj>
											</obj>
											<obj name="PropertyObject" class="RQTargetProperty" version="4">
												<prop name="PropertyTypeName">Target Type</prop>
												<prop name="Position">3</prop>
												<prop name="IsDefault">0</prop>
												<prop name="TargetType">dtNone</prop>
												<obj name="ChannelProp" class="ChannelProperty" version="1">
													<prop name="ChannelIdx">0</prop>
												</obj>
											</obj>
										</list>
									</obj>
								</list>
							</obj>
						</obj>
						<prop name="ChannelPropertyCount">1</prop>
						<prop name="ContainerPosition">3</prop>
						<prop name="HasSampleProperties">1</prop>
						<obj name="SampleProperties" class="PropertyList" version="1">
							<list name="emlist" count="14">
								<obj name="PropertyObject" class="SamplePrefColor" version="4">
									<prop name="PropertyTypeName">Color</prop>
									<prop name="Position">3</prop>
									<prop name="IsDefault">0</prop>
									<prop name="Color">clFuchsia</prop>
								</obj>
								<obj name="PropertyObject" class="DominantChannelProp" version="4">
									<prop name="PropertyTypeName">Dominant Channel</prop>
									<prop name="Position">3</prop>
									<prop name="IsDefault">0</prop>
									<prop name="DominantChannel">0</prop>
								</obj>
								<obj name="PropertyObject" class="Genotype" version="4">
									<prop name="PropertyTypeName">EndPt Genotype</prop>
									<prop name="Position">3</prop>
									<prop name="IsDefault">1</prop>
									<prop name="ReadOnly">1</prop>
								</obj>
								<obj name="PropertyObject" class="GroupingSample" version="4">
									<prop name="PropertyTypeName">EndPt Sample Type</prop>
									<prop name="Position">3</prop>
									<prop name="IsDefault">0</prop>
									<prop name="GroupSampleType">mstUnknown</prop>
								</obj>
								<obj name="PropertyObject" class="SamplePrefLineStyle" version="4">
									<prop name="PropertyTypeName">Line Style</prop>
									<prop name="Position">3</prop>
									<prop name="IsDefault">0</prop>
									<prop name="LineStyle">psSolid</prop>
								</obj>
								<obj name="PropertyObject" class="GenSampleEditNotes" version="4">
									<prop name="PropertyTypeName">Notes</prop>
									<prop name="Position">3</prop>
									<prop name="IsDefault">1</prop>
								</obj>
								<obj name="PropertyObject" class="SamplePrefPointStyle" version="4">
									<prop name="PropertyTypeName">Point Style</prop>
									<prop name="Position">3</prop>
									<prop name="IsDefault">0</prop>
									<prop name="PointStyle">psNothing</prop>
								</obj>
								<obj name="PropertyObject" class="GenSampleEditPosition" version="4">
									<prop name="PropertyTypeName">Position</prop>
									<prop name="Position">3</prop>
									<prop name="IsDefault">1</prop>
								</obj>
								<obj name="PropertyObject" class="GenSampleEditReplicate" version="4">
									<prop name="PropertyTypeName">Replicate of</prop>
									<prop name="Position">3</prop>
									<prop name="IsDefault">1</prop>
									<prop name="ReplicateOf">-1</prop>
								</obj>
								<obj name="PropertyObject" class="HTCSampleID" version="4">
									<prop name="PropertyTypeName">Sample ID</prop>
									<prop name="Position">3</prop>
									<prop name="IsDefault">1</prop>
								</obj>
								<obj name="PropertyObject" class="GenSampleEditName" version="4">
									<prop name="PropertyTypeName">Sample Name</prop>
									<prop name="Position">3</prop>
									<prop name="IsDefault">1</prop>
									<prop name="name">Sample 4</prop>
								</obj>
								<obj name="PropertyObject" class="HTCSamplePrepNotes" version="4">
									<prop name="PropertyTypeName">Sample Prep Notes</prop>
									<prop name="Position">3</prop>
									<prop name="IsDefault">1</prop>
								</obj>
								<obj name="PropertyObject" class="GenSampleEditSubset" version="4">
									<prop name="PropertyTypeName">Subsets</prop>
									<prop name="Position">3</prop>
									<prop name="IsDefault">1</prop>
								</obj>
								<obj name="PropertyObject" class="SamplePrefWidth" version="5">
									<prop name="PropertyTypeName">Width</prop>
									<prop name="Position">3</prop>
									<prop name="IsDefault">1</prop>
									<prop name="Width">1</prop>
								</obj>
							</list>
						</obj>
					</obj>
					<obj name="item" class="SamplePropInfo" version="1">
						<obj name="ChannelProperties" class="ChanPropList" version="2">
							<obj name="ChannelProperties" class="EMList" version="1">
								<list name="emlist" count="1">
									<obj name="item" class="PropertyList" version="1">
										<list name="emlist" count="12">
											<obj name="PropertyObject" class="RQSampleTargetProperty" version="4">
												<prop name="PropertyTypeName">Combined Sample and Target Type</prop>
												<prop name="Position">4</prop>
												<prop name="IsDefault">0</prop>
												<obj name="ChannelProp" class="ChannelProperty" version="1">
													<prop name="ChannelIdx">0</prop>
												</obj>
											</obj>
											<obj name="PropertyObject" class="QuantConcProperty" version="4">
												<prop name="PropertyTypeName">Concentration</prop>
												<prop name="Position">4</prop>
												<prop name="IsDefault">1</prop>
												<prop name="Concentration">0</prop>
												<obj name="ChannelProp" class="ChannelProperty" version="1">
													<prop name="ChannelIdx">0</prop>
												</obj>
												<prop name="ReadOnly">1</prop>
											</obj>
											<obj name="PropertyObject" class="QuantCpHighProp" version="4">
												<prop name="PropertyTypeName">Cp High</prop>
												<prop name="Position">4</prop>
												<prop name="IsDefault">1</prop>
												<prop name="CpRangeHigh">0</prop>
												<obj name="ChannelProp" class="ChannelProperty" version="1">
													<prop name="ChannelIdx">0</prop>
												</obj>
												<prop name="ReadOnly">1</prop>
											</obj>
											<obj name="PropertyObject" class="QuantCpLowProp" version="4">
												<prop name="PropertyTypeName">Cp Low</prop>
												<prop name="Position">4</prop>
												<prop name="IsDefault">1</prop>
												<prop name="CpRangeLow">0</prop>
												<obj name="ChannelProp" class="ChannelProperty" version="1">
													<prop name="ChannelIdx">0</prop>
												</obj>
												<prop name="ReadOnly">1</prop>
											</obj>
											<obj name="PropertyObject" class="RQEffProp" version="4">
												<prop name="PropertyTypeName">Efficiency</prop>
												<prop name="Position">4</prop>
												<prop name="IsDefault">1</prop>
												<prop name="Efficiency">2</prop>
												<obj name="ChannelProp" class="ChannelProperty" version="1">
													<prop name="ChannelIdx">0</prop>
												</obj>
											</obj>
											<obj name="PropertyObject" class="ChannelGenotype" version="4">
												<prop name="PropertyTypeName">Melt Geno Genotype</prop>
												<prop name="Position">4</prop>
												<prop name="IsDefault">1</prop>
												<prop name="ReadOnly">1</prop>
												<obj name="ChannelProp" class="ChannelProperty" version="1">
													<prop name="ChannelIdx">0</prop>
												</obj>
											</obj>
											<obj name="PropertyObject" class="GroupChannelTypeProp" version="4">
												<prop name="PropertyTypeName">Melt Geno Sample Type</prop>
												<prop name="Position">4</prop>
												<prop name="IsDefault">0</prop>
												<prop name="GroupSampleType">mstUnknown</prop>
												<obj name="ChannelProp" class="ChannelProperty" version="1">
													<prop name="ChannelIdx">0</prop>
												</obj>
											</obj>
											<obj name="PropertyObject" class="QuantSampleTypeProperty" version="4">
												<prop name="PropertyTypeName">Quantification Sample Type</prop>
												<prop name="Position">4</prop>
												<prop name="IsDefault">0</prop>
												<prop name="SampleType">qsUnknown</prop>
												<obj name="ChannelProp" class="ChannelProperty" version="1">
													<prop name="ChannelIdx">0</prop>
												</obj>
											</obj>
											<obj name="PropertyObject" class="ChannelGenotype" version="4">
												<prop name="PropertyTypeName">Scanning Genotype</prop>
												<prop name="Position">4</prop>
												<prop name="IsDefault">1</prop>
												<prop name="ReadOnly">1</prop>
												<obj name="ChannelProp" class="ChannelProperty" version="1">
													<prop name="ChannelIdx">0</prop>
												</obj>
											</obj>
											<obj name="PropertyObject" class="GroupChannelTypeProp" version="4">
												<prop name="PropertyTypeName">Scanning Sample Type</prop>
												<prop name="Position">4</prop>
												<prop name="IsDefault">0</prop>
												<prop name="GroupSampleType">mstUnknown</prop>
												<obj name="ChannelProp" class="ChannelProperty" version="1">
													<prop name="ChannelIdx">0</prop>
												</obj>
											</obj>
											<obj name="PropertyObject" class="TargetName" version="4">
												<prop name="PropertyTypeName">Target Name</prop>
												<prop name="Position">4</prop>
												<prop name="IsDefault">1</prop>
												<obj name="ChannelProp" class="ChannelProperty" version="1">
													<prop name="ChannelIdx">0</prop>
												</obj>
											</obj>
											<obj name="PropertyObject" class="RQTargetProperty" version="4">
												<prop name="PropertyTypeName">Target Type</prop>
												<prop name="Position">4</prop>
												<prop name="IsDefault">0</prop>
												<prop name="TargetType">dtNone</prop>
												<obj name="ChannelProp" class="ChannelProperty" version="1">
													<prop name="ChannelIdx">0</prop>
												</obj>
											</obj>
										</list>
									</obj>
								</list>
							</obj>
						</obj>
						<prop name="ChannelPropertyCount">1</prop>
						<prop name="ContainerPosition">4</prop>
						<prop name="HasSampleProperties">1</prop>
						<obj name="SampleProperties" class="PropertyList" version="1">
							<list name="emlist" count="14">
								<obj name="PropertyObject" class="SamplePrefColor" version="4">
									<prop name="PropertyTypeName">Color</prop>
									<prop name="Position">4</prop>
									<prop name="IsDefault">0</prop>
									<prop name="Color">clGray</prop>
								</obj>
								<obj name="PropertyObject" class="DominantChannelProp" version="4">
									<prop name="PropertyTypeName">Dominant Channel</prop>
									<prop name="Position">4</prop>
									<prop name="IsDefault">0</prop>
									<prop name="DominantChannel">0</prop>
								</obj>
								<obj name="PropertyObject" class="Genotype" version="4">
									<prop name="PropertyTypeName">EndPt Genotype</prop>
									<prop name="Position">4</prop>
									<prop name="IsDefault">1</prop>
									<prop name="ReadOnly">1</prop>
								</obj>
								<obj name="PropertyObject" class="GroupingSample" version="4">
									<prop name="PropertyTypeName">EndPt Sample Type</prop>
									<prop name="Position">4</prop>
									<prop name="IsDefault">0</prop>
									<prop name="GroupSampleType">mstUnknown</prop>
								</obj>
								<obj name="PropertyObject" class="SamplePrefLineStyle" version="4">
									<prop name="PropertyTypeName">Line Style</prop>
									<prop name="Position">4</prop>
									<prop name="IsDefault">0</prop>
									<prop name="LineStyle">psSolid</prop>
								</obj>
								<obj name="PropertyObject" class="GenSampleEditNotes" version="4">
									<prop name="PropertyTypeName">Notes</prop>
									<prop name="Position">4</prop>
									<prop name="IsDefault">1</prop>
								</obj>
								<obj name="PropertyObject" class="SamplePrefPointStyle" version="4">
									<prop name="PropertyTypeName">Point Style</prop>
									<prop name="Position">4</prop>
									<prop name="IsDefault">0</prop>
									<prop name="PointStyle">psNothing</prop>
								</obj>
								<obj name="PropertyObject" class="GenSampleEditPosition" version="4">
									<prop name="PropertyTypeName">Position</prop>
									<prop name="Position">4</prop>
									<prop name="IsDefault">1</prop>
								</obj>
								<obj name="PropertyObject" class="GenSampleEditReplicate" version="4">
									<prop name="PropertyTypeName">Replicate of</prop>
									<prop name="Position">4</prop>
									<prop name="IsDefault">1</prop>
									<prop name="ReplicateOf">-1</prop>
								</obj>
								<obj name="PropertyObject" class="HTCSampleID" version="4">
									<prop name="PropertyTypeName">Sample ID</prop>
									<prop name="Position">4</prop>
									<prop name="IsDefault">1</prop>
								</obj>
								<obj name="PropertyObject" class="GenSampleEditName" version="4">
									<prop name="PropertyTypeName">Sample Name</prop>
									<prop name="Position">4</prop>
									<prop name="IsDefault">1</prop>
									<prop name="name">Sample 5</prop>
								</obj>
								<obj name="PropertyObject" class="HTCSamplePrepNotes" version="4">
									<prop name="PropertyTypeName">Sample Prep Notes</prop>
									<prop name="Position">4</prop>
									<prop name="IsDefault">1</prop>
								</obj>
								<obj name="PropertyObject" class="GenSampleEditSubset" version="4">
									<prop name="PropertyTypeName">Subsets</prop>
									<prop name="Position">4</prop>
									<prop name="IsDefault">1</prop>
								</obj>
								<obj name="PropertyObject" class="SamplePrefWidth" version="5">
									<prop name="PropertyTypeName">Width</prop>
									<prop name="Position">4</prop>
									<prop name="IsDefault">1</prop>
									<prop name="Width">1</prop>
								</obj>
							</list>
						</obj>
					</obj>
					<obj name="item" class="SamplePropInfo" version="1">
						<obj name="ChannelProperties" class="ChanPropList" version="2">
							<obj name="ChannelProperties" class="EMList" version="1">
								<list name="emlist" count="1">
									<obj name="item" class="PropertyList" version="1">
										<list name="emlist" count="12">
											<obj name="PropertyObject" class="RQSampleTargetProperty" version="4">
												<prop name="PropertyTypeName">Combined Sample and Target Type</prop>
												<prop name="Position">5</prop>
												<prop name="IsDefault">0</prop>
												<obj name="ChannelProp" class="ChannelProperty" version="1">
													<prop name="ChannelIdx">0</prop>
												</obj>
											</obj>
											<obj name="PropertyObject" class="QuantConcProperty" version="4">
												<prop name="PropertyTypeName">Concentration</prop>
												<prop name="Position">5</prop>
												<prop name="IsDefault">1</prop>
												<prop name="Concentration">0</prop>
												<obj name="ChannelProp" class="ChannelProperty" version="1">
													<prop name="ChannelIdx">0</prop>
												</obj>
												<prop name="ReadOnly">1</prop>
											</obj>
											<obj name="PropertyObject" class="QuantCpHighProp" version="4">
												<prop name="PropertyTypeName">Cp High</prop>
												<prop name="Position">5</prop>
												<prop name="IsDefault">1</prop>
												<prop name="CpRangeHigh">0</prop>
												<obj name="ChannelProp" class="ChannelProperty" version="1">
													<prop name="ChannelIdx">0</prop>
												</obj>
												<prop name="ReadOnly">1</prop>
											</obj>
											<obj name="PropertyObject" class="QuantCpLowProp" version="4">
												<prop name="PropertyTypeName">Cp Low</prop>
												<prop name="Position">5</prop>
												<prop name="IsDefault">1</prop>
												<prop name="CpRangeLow">0</prop>
												<obj name="ChannelProp" class="ChannelProperty" version="1">
													<prop name="ChannelIdx">0</prop>
												</obj>
												<prop name="ReadOnly">1</prop>
											</obj>
											<obj name="PropertyObject" class="RQEffProp" version="4">
												<prop name="PropertyTypeName">Efficiency</prop>
												<prop name="Position">5</prop>
												<prop name="IsDefault">1</prop>
												<prop name="Efficiency">2</prop>
												<obj name="ChannelProp" class="ChannelProperty" version="1">
													<prop name="ChannelIdx">0</prop>
												</obj>
											</obj>
											<obj name="PropertyObject" class="ChannelGenotype" version="4">
												<prop name="PropertyTypeName">Melt Geno Genotype</prop>
												<prop name="Position">5</prop>
												<prop name="IsDefault">1</prop>
												<prop name="ReadOnly">1</prop>
												<obj name="ChannelProp" class="ChannelProperty" version="1">
													<prop name="ChannelIdx">0</prop>
												</obj>
											</obj>
											<obj name="PropertyObject" class="GroupChannelTypeProp" version="4">
												<prop name="PropertyTypeName">Melt Geno Sample Type</prop>
												<prop name="Position">5</prop>
												<prop name="IsDefault">0</prop>
												<prop name="GroupSampleType">mstUnknown</prop>
												<obj name="ChannelProp" class="ChannelProperty" version="1">
													<prop name="ChannelIdx">0</prop>
												</obj>
											</obj>
											<obj name="PropertyObject" class="QuantSampleTypeProperty" version="4">
												<prop name="PropertyTypeName">Quantification Sample Type</prop>
												<prop name="Position">5</prop>
												<prop name="IsDefault">0</prop>
												<prop name="SampleType">qsUnknown</prop>
												<obj name="ChannelProp" class="ChannelProperty" version="1">
													<prop name="ChannelIdx">0</prop>
												</obj>
											</obj>
											<obj name="PropertyObject" class="ChannelGenotype" version="4">
												<prop name="PropertyTypeName">Scanning Genotype</prop>
												<prop name="Position">5</prop>
												<prop name="IsDefault">1</prop>
												<prop name="ReadOnly">1</prop>
												<obj name="ChannelProp" class="ChannelProperty" version="1">
													<prop name="ChannelIdx">0</prop>
												</obj>
											</obj>
											<obj name="PropertyObject" class="GroupChannelTypeProp" version="4">
												<prop name="PropertyTypeName">Scanning Sample Type</prop>
												<prop name="Position">5</prop>
												<prop name="IsDefault">0</prop>
												<prop name="GroupSampleType">mstUnknown</prop>
												<obj name="ChannelProp" class="ChannelProperty" version="1">
													<prop name="ChannelIdx">0</prop>
												</obj>
											</obj>
											<obj name="PropertyObject" class="TargetName" version="4">
												<prop name="PropertyTypeName">Target Name</prop>
												<prop name="Position">5</prop>
												<prop name="IsDefault">1</prop>
												<obj name="ChannelProp" class="ChannelProperty" version="1">
													<prop name="ChannelIdx">0</prop>
												</obj>
											</obj>
											<obj name="PropertyObject" class="RQTargetProperty" version="4">
												<prop name="PropertyTypeName">Target Type</prop>
												<prop name="Position">5</prop>
												<prop name="IsDefault">0</prop>
												<prop name="TargetType">dtNone</prop>
												<obj name="ChannelProp" class="ChannelProperty" version="1">
													<prop name="ChannelIdx">0</prop>
												</obj>
											</obj>
										</list>
									</obj>
								</list>
							</obj>
						</obj>
						<prop name="ChannelPropertyCount">1</prop>
						<prop name="ContainerPosition">5</prop>
						<prop name="HasSampleProperties">1</prop>
						<obj name="SampleProperties" class="PropertyList" version="1">
							<list name="emlist" count="14">
								<obj name="PropertyObject" class="SamplePrefColor" version="4">
									<prop name="PropertyTypeName">Color</prop>
									<prop name="Position">5</prop>
									<prop name="IsDefault">0</prop>
									<prop name="Color">$0012D7FA</prop>
								</obj>
								<obj name="PropertyObject" class="DominantChannelProp" version="4">
									<prop name="PropertyTypeName">Dominant Channel</prop>
									<prop name="Position">5</prop>
									<prop name="IsDefault">0</prop>
									<prop name="DominantChannel">0</prop>
								</obj>
								<obj name="PropertyObject" class="Genotype" version="4">
									<prop name="PropertyTypeName">EndPt Genotype</prop>
									<prop name="Position">5</prop>
									<prop name="IsDefault">1</prop>
									<prop name="ReadOnly">1</prop>
								</obj>
								<obj name="PropertyObject" class="GroupingSample" version="4">
									<prop name="PropertyTypeName">EndPt Sample Type</prop>
									<prop name="Position">5</prop>
									<prop name="IsDefault">0</prop>
									<prop name="GroupSampleType">mstUnknown</prop>
								</obj>
								<obj name="PropertyObject" class="SamplePrefLineStyle" version="4">
									<prop name="PropertyTypeName">Line Style</prop>
									<prop name="Position">5</prop>
									<prop name="IsDefault">0</prop>
									<prop name="LineStyle">psSolid</prop>
								</obj>
								<obj name="PropertyObject" class="GenSampleEditNotes" version="4">
									<prop name="PropertyTypeName">Notes</prop>
									<prop name="Position">5</prop>
									<prop name="IsDefault">1</prop>
								</obj>
								<obj name="PropertyObject" class="SamplePrefPointStyle" version="4">
									<prop name="PropertyTypeName">Point Style</prop>
									<prop name="Position">5</prop>
									<prop name="IsDefault">0</prop>
									<prop name="PointStyle">psNothing</prop>
								</obj>
								<obj name="PropertyObject" class="GenSampleEditPosition" version="4">
									<prop name="PropertyTypeName">Position</prop>
									<prop name="Position">5</prop>
									<prop name="IsDefault">1</prop>
								</obj>
								<obj name="PropertyObject" class="GenSampleEditReplicate" version="4">
									<prop name="PropertyTypeName">Replicate of</prop>
									<prop name="Position">5</prop>
									<prop name="IsDefault">1</prop>
									<prop name="ReplicateOf">-1</prop>
								</obj>
								<obj name="PropertyObject" class="HTCSampleID" version="4">
									<prop name="PropertyTypeName">Sample ID</prop>
									<prop name="Position">5</prop>
									<prop name="IsDefault">1</prop>
								</obj>
								<obj name="PropertyObject" class="GenSampleEditName" version="4">
									<prop name="PropertyTypeName">Sample Name</prop>
									<prop name="Position">5</prop>
									<prop name="IsDefault">1</prop>
									<prop name="name">Sample 6</prop>
								</obj>
								<obj name="PropertyObject" class="HTCSamplePrepNotes" version="4">
									<prop name="PropertyTypeName">Sample Prep Notes</prop>
									<prop name="Position">5</prop>
									<prop name="IsDefault">1</prop>
								</obj>
								<obj name="PropertyObject" class="GenSampleEditSubset" version="4">
									<prop name="PropertyTypeName">Subsets</prop>
									<prop name="Position">5</prop>
									<prop name="IsDefault">1</prop>
								</obj>
								<obj name="PropertyObject" class="SamplePrefWidth" version="5">
									<prop name="PropertyTypeName">Width</prop>
									<prop name="Position">5</prop>
									<prop name="IsDefault">1</prop>
									<prop name="Width">1</prop>
								</obj>
							</list>
						</obj>
					</obj>
					<obj name="item" class="SamplePropInfo" version="1">
						<obj name="ChannelProperties" class="ChanPropList" version="2">
							<obj name="ChannelProperties" class="EMList" version="1">
								<list name="emlist" count="1">
									<obj name="item" class="PropertyList" version="1">
										<list name="emlist" count="12">
											<obj name="PropertyObject" class="RQSampleTargetProperty" version="4">
												<prop name="PropertyTypeName">Combined Sample and Target Type</prop>
												<prop name="Position">6</prop>
												<prop name="IsDefault">0</prop>
												<obj name="ChannelProp" class="ChannelProperty" version="1">
													<prop name="ChannelIdx">0</prop>
												</obj>
											</obj>
											<obj name="PropertyObject" class="QuantConcProperty" version="4">
												<prop name="PropertyTypeName">Concentration</prop>
												<prop name="Position">6</prop>
												<prop name="IsDefault">1</prop>
												<prop name="Concentration">0</prop>
												<obj name="ChannelProp" class="ChannelProperty" version="1">
													<prop name="ChannelIdx">0</prop>
												</obj>
												<prop name="ReadOnly">1</prop>
											</obj>
											<obj name="PropertyObject" class="QuantCpHighProp" version="4">
												<prop name="PropertyTypeName">Cp High</prop>
												<prop name="Position">6</prop>
												<prop name="IsDefault">1</prop>
												<prop name="CpRangeHigh">0</prop>
												<obj name="ChannelProp" class="ChannelProperty" version="1">
													<prop name="ChannelIdx">0</prop>
												</obj>
												<prop name="ReadOnly">1</prop>
											</obj>
											<obj name="PropertyObject" class="QuantCpLowProp" version="4">
												<prop name="PropertyTypeName">Cp Low</prop>
												<prop name="Position">6</prop>
												<prop name="IsDefault">1</prop>
												<prop name="CpRangeLow">0</prop>
												<obj name="ChannelProp" class="ChannelProperty" version="1">
													<prop name="ChannelIdx">0</prop>
												</obj>
												<prop name="ReadOnly">1</prop>
											</obj>
											<obj name="PropertyObject" class="RQEffProp" version="4">
												<prop name="PropertyTypeName">Efficiency</prop>
												<prop name="Position">6</prop>
												<prop name="IsDefault">1</prop>
												<prop name="Efficiency">2</prop>
												<obj name="ChannelProp" class="ChannelProperty" version="1">
													<prop name="ChannelIdx">0</prop>
												</obj>
											</obj>
											<obj name="PropertyObject" class="ChannelGenotype" version="4">
												<prop name="PropertyTypeName">Melt Geno Genotype</prop>
												<prop name="Position">6</prop>
												<prop name="IsDefault">1</prop>
												<prop name="ReadOnly">1</prop>
												<obj name="ChannelProp" class="ChannelProperty" version="1">
													<prop name="ChannelIdx">0</prop>
												</obj>
											</obj>
											<obj name="PropertyObject" class="GroupChannelTypeProp" version="4">
												<prop name="PropertyTypeName">Melt Geno Sample Type</prop>
												<prop name="Position">6</prop>
												<prop name="IsDefault">0</prop>
												<prop name="GroupSampleType">mstUnknown</prop>
												<obj name="ChannelProp" class="ChannelProperty" version="1">
													<prop name="ChannelIdx">0</prop>
												</obj>
											</obj>
											<obj name="PropertyObject" class="QuantSampleTypeProperty" version="4">
												<prop name="PropertyTypeName">Quantification Sample Type</prop>
												<prop name="Position">6</prop>
												<prop name="IsDefault">0</prop>
												<prop name="SampleType">qsUnknown</prop>
												<obj name="ChannelProp" class="ChannelProperty" version="1">
													<prop name="ChannelIdx">0</prop>
												</obj>
											</obj>
											<obj name="PropertyObject" class="ChannelGenotype" version="4">
												<prop name="PropertyTypeName">Scanning Genotype</prop>
												<prop name="Position">6</prop>
												<prop name="IsDefault">1</prop>
												<prop name="ReadOnly">1</prop>
												<obj name="ChannelProp" class="ChannelProperty" version="1">
													<prop name="ChannelIdx">0</prop>
												</obj>
											</obj>
											<obj name="PropertyObject" class="GroupChannelTypeProp" version="4">
												<prop name="PropertyTypeName">Scanning Sample Type</prop>
												<prop name="Position">6</prop>
												<prop name="IsDefault">0</prop>
												<prop name="GroupSampleType">mstUnknown</prop>
												<obj name="ChannelProp" class="ChannelProperty" version="1">
													<prop name="ChannelIdx">0</prop>
												</obj>
											</obj>
											<obj name="PropertyObject" class="TargetName" version="4">
												<prop name="PropertyTypeName">Target Name</prop>
												<prop name="Position">6</prop>
												<prop name="IsDefault">1</prop>
												<obj name="ChannelProp" class="ChannelProperty" version="1">
													<prop name="ChannelIdx">0</prop>
												</obj>
											</obj>
											<obj name="PropertyObject" class="RQTargetProperty" version="4">
												<prop name="PropertyTypeName">Target Type</prop>
												<prop name="Position">6</prop>
												<prop name="IsDefault">0</prop>
												<prop name="TargetType">dtNone</prop>
												<obj name="ChannelProp" class="ChannelProperty" version="1">
													<prop name="ChannelIdx">0</prop>
												</obj>
											</obj>
										</list>
									</obj>
								</list>
							</obj>
						</obj>
						<prop name="ChannelPropertyCount">1</prop>
						<prop name="ContainerPosition">6</prop>
						<prop name="HasSampleProperties">1</prop>
						<obj name="SampleProperties" class="PropertyList" version="1">
							<list name="emlist" count="14">
								<obj name="PropertyObject" class="SamplePrefColor" version="4">
									<prop name="PropertyTypeName">Color</prop>
									<prop name="Position">6</prop>
									<prop name="IsDefault">0</prop>
									<prop name="Color">$00000097</prop>
								</obj>
								<obj name="PropertyObject" class="DominantChannelProp" version="4">
									<prop name="PropertyTypeName">Dominant Channel</prop>
									<prop name="Position">6</prop>
									<prop name="IsDefault">0</prop>
									<prop name="DominantChannel">0</prop>
								</obj>
								<obj name="PropertyObject" class="Genotype" version="4">
									<prop name="PropertyTypeName">EndPt Genotype</prop>
									<prop name="Position">6</prop>
									<prop name="IsDefault">1</prop>
									<prop name="ReadOnly">1</prop>
								</obj>
								<obj name="PropertyObject" class="GroupingSample" version="4">
									<prop name="PropertyTypeName">EndPt Sample Type</prop>
									<prop name="Position">6</prop>
									<prop name="IsDefault">0</prop>
									<prop name="GroupSampleType">mstUnknown</prop>
								</obj>
								<obj name="PropertyObject" class="SamplePrefLineStyle" version="4">
									<prop name="PropertyTypeName">Line Style</prop>
									<prop name="Position">6</prop>
									<prop name="IsDefault">0</prop>
									<prop name="LineStyle">psSolid</prop>
								</obj>
								<obj name="PropertyObject" class="GenSampleEditNotes" version="4">
									<prop name="PropertyTypeName">Notes</prop>
									<prop name="Position">6</prop>
									<prop name="IsDefault">1</prop>
								</obj>
								<obj name="PropertyObject" class="SamplePrefPointStyle" version="4">
									<prop name="PropertyTypeName">Point Style</prop>
									<prop name="Position">6</prop>
									<prop name="IsDefault">0</prop>
									<prop name="PointStyle">psNothing</prop>
								</obj>
								<obj name="PropertyObject" class="GenSampleEditPosition" version="4">
									<prop name="PropertyTypeName">Position</prop>
									<prop name="Position">6</prop>
									<prop name="IsDefault">1</prop>
								</obj>
								<obj name="PropertyObject" class="GenSampleEditReplicate" version="4">
									<prop name="PropertyTypeName">Replicate of</prop>
									<prop name="Position">6</prop>
									<prop name="IsDefault">1</prop>
									<prop name="ReplicateOf">-1</prop>
								</obj>
								<obj name="PropertyObject" class="HTCSampleID" version="4">
									<prop name="PropertyTypeName">Sample ID</prop>
									<prop name="Position">6</prop>
									<prop name="IsDefault">1</prop>
								</obj>
								<obj name="PropertyObject" class="GenSampleEditName" version="4">
									<prop name="PropertyTypeName">Sample Name</prop>
									<prop name="Position">6</prop>
									<prop name="IsDefault">1</prop>
									<prop name="name">Sample 7</prop>
								</obj>
								<obj name="PropertyObject" class="HTCSamplePrepNotes" version="4">
									<prop name="PropertyTypeName">Sample Prep Notes</prop>
									<prop name="Position">6</prop>
									<prop name="IsDefault">1</prop>
								</obj>
								<obj name="PropertyObject" class="GenSampleEditSubset" version="4">
									<prop name="PropertyTypeName">Subsets</prop>
									<prop name="Position">6</prop>
									<prop name="IsDefault">1</prop>
								</obj>
								<obj name="PropertyObject" class="SamplePrefWidth" version="5">
									<prop name="PropertyTypeName">Width</prop>
									<prop name="Position">6</prop>
									<prop name="IsDefault">1</prop>
									<prop name="Width">1</prop>
								</obj>
							</list>
						</obj>
					</obj>
					<obj name="item" class="SamplePropInfo" version="1">
						<obj name="ChannelProperties" class="ChanPropList" version="2">
							<obj name="ChannelProperties" class="EMList" version="1">
								<list name="emlist" count="1">
									<obj name="item" class="PropertyList" version="1">
										<list name="emlist" count="12">
											<obj name="PropertyObject" class="RQSampleTargetProperty" version="4">
												<prop name="PropertyTypeName">Combined Sample and Target Type</prop>
												<prop name="Position">7</prop>
												<prop name="IsDefault">0</prop>
												<obj name="ChannelProp" class="ChannelProperty" version="1">
													<prop name="ChannelIdx">0</prop>
												</obj>
											</obj>
											<obj name="PropertyObject" class="QuantConcProperty" version="4">
												<prop name="PropertyTypeName">Concentration</prop>
												<prop name="Position">7</prop>
												<prop name="IsDefault">1</prop>
												<prop name="Concentration">0</prop>
												<obj name="ChannelProp" class="ChannelProperty" version="1">
													<prop name="ChannelIdx">0</prop>
												</obj>
												<prop name="ReadOnly">1</prop>
											</obj>
											<obj name="PropertyObject" class="QuantCpHighProp" version="4">
												<prop name="PropertyTypeName">Cp High</prop>
												<prop name="Position">7</prop>
												<prop name="IsDefault">1</prop>
												<prop name="CpRangeHigh">0</prop>
												<obj name="ChannelProp" class="ChannelProperty" version="1">
													<prop name="ChannelIdx">0</prop>
												</obj>
												<prop name="ReadOnly">1</prop>
											</obj>
											<obj name="PropertyObject" class="QuantCpLowProp" version="4">
												<prop name="PropertyTypeName">Cp Low</prop>
												<prop name="Position">7</prop>
												<prop name="IsDefault">1</prop>
												<prop name="CpRangeLow">0</prop>
												<obj name="ChannelProp" class="ChannelProperty" version="1">
													<prop name="ChannelIdx">0</prop>
												</obj>
												<prop name="ReadOnly">1</prop>
											</obj>
											<obj name="PropertyObject" class="RQEffProp" version="4">
												<prop name="PropertyTypeName">Efficiency</prop>
												<prop name="Position">7</prop>
												<prop name="IsDefault">1</prop>
												<prop name="Efficiency">2</prop>
												<obj name="ChannelProp" class="ChannelProperty" version="1">
													<prop name="ChannelIdx">0</prop>
												</obj>
											</obj>
											<obj name="PropertyObject" class="ChannelGenotype" version="4">
												<prop name="PropertyTypeName">Melt Geno Genotype</prop>
												<prop name="Position">7</prop>
												<prop name="IsDefault">1</prop>
												<prop name="ReadOnly">1</prop>
												<obj name="ChannelProp" class="ChannelProperty" version="1">
													<prop name="ChannelIdx">0</prop>
												</obj>
											</obj>
											<obj name="PropertyObject" class="GroupChannelTypeProp" version="4">
												<prop name="PropertyTypeName">Melt Geno Sample Type</prop>
												<prop name="Position">7</prop>
												<prop name="IsDefault">0</prop>
												<prop name="GroupSampleType">mstUnknown</prop>
												<obj name="ChannelProp" class="ChannelProperty" version="1">
													<prop name="ChannelIdx">0</prop>
												</obj>
											</obj>
											<obj name="PropertyObject" class="QuantSampleTypeProperty" version="4">
												<prop name="PropertyTypeName">Quantification Sample Type</prop>
												<prop name="Position">7</prop>
												<prop name="IsDefault">0</prop>
												<prop name="SampleType">qsUnknown</prop>
												<obj name="ChannelProp" class="ChannelProperty" version="1">
													<prop name="ChannelIdx">0</prop>
												</obj>
											</obj>
											<obj name="PropertyObject" class="ChannelGenotype" version="4">
												<prop name="PropertyTypeName">Scanning Genotype</prop>
												<prop name="Position">7</prop>
												<prop name="IsDefault">1</prop>
												<prop name="ReadOnly">1</prop>
												<obj name="ChannelProp" class="ChannelProperty" version="1">
													<prop name="ChannelIdx">0</prop>
												</obj>
											</obj>
											<obj name="PropertyObject" class="GroupChannelTypeProp" version="4">
												<prop name="PropertyTypeName">Scanning Sample Type</prop>
												<prop name="Position">7</prop>
												<prop name="IsDefault">0</prop>
												<prop name="GroupSampleType">mstUnknown</prop>
												<obj name="ChannelProp" class="ChannelProperty" version="1">
													<prop name="ChannelIdx">0</prop>
												</obj>
											</obj>
											<obj name="PropertyObject" class="TargetName" version="4">
												<prop name="PropertyTypeName">Target Name</prop>
												<prop name="Position">7</prop>
												<prop name="IsDefault">1</prop>
												<obj name="ChannelProp" class="ChannelProperty" version="1">
													<prop name="ChannelIdx">0</prop>
												</obj>
											</obj>
											<obj name="PropertyObject" class="RQTargetProperty" version="4">
												<prop name="PropertyTypeName">Target Type</prop>
												<prop name="Position">7</prop>
												<prop name="IsDefault">0</prop>
												<prop name="TargetType">dtNone</prop>
												<obj name="ChannelProp" class="ChannelProperty" version="1">
													<prop name="ChannelIdx">0</prop>
												</obj>
											</obj>
										</list>
									</obj>
								</list>
							</obj>
						</obj>
						<prop name="ChannelPropertyCount">1</prop>
						<prop name="ContainerPosition">7</prop>
						<prop name="HasSampleProperties">1</prop>
						<obj name="SampleProperties" class="PropertyList" version="1">
							<list name="emlist" count="14">
								<obj name="PropertyObject" class="SamplePrefColor" version="4">
									<prop name="PropertyTypeName">Color</prop>
									<prop name="Position">7</prop>
									<prop name="IsDefault">0</prop>
									<prop name="Color">$00FFFF0F</prop>
								</obj>
								<obj name="PropertyObject" class="DominantChannelProp" version="4">
									<prop name="PropertyTypeName">Dominant Channel</prop>
									<prop name="Position">7</prop>
									<prop name="IsDefault">0</prop>
									<prop name="DominantChannel">0</prop>
								</obj>
								<obj name="PropertyObject" class="Genotype" version="4">
									<prop name="PropertyTypeName">EndPt Genotype</prop>
									<prop name="Position">7</prop>
									<prop name="IsDefault">1</prop>
									<prop name="ReadOnly">1</prop>
								</obj>
								<obj name="PropertyObject" class="GroupingSample" version="4">
									<prop name="PropertyTypeName">EndPt Sample Type</prop>
									<prop name="Position">7</prop>
									<prop name="IsDefault">0</prop>
									<prop name="GroupSampleType">mstUnknown</prop>
								</obj>
								<obj name="PropertyObject" class="SamplePrefLineStyle" version="4">
									<prop name="PropertyTypeName">Line Style</prop>
									<prop name="Position">7</prop>
									<prop name="IsDefault">0</prop>
									<prop name="LineStyle">psSolid</prop>
								</obj>
								<obj name="PropertyObject" class="GenSampleEditNotes" version="4">
									<prop name="PropertyTypeName">Notes</prop>
									<prop name="Position">7</prop>
									<prop name="IsDefault">1</prop>
								</obj>
								<obj name="PropertyObject" class="SamplePrefPointStyle" version="4">
									<prop name="PropertyTypeName">Point Style</prop>
									<prop name="Position">7</prop>
									<prop name="IsDefault">0</prop>
									<prop name="PointStyle">psNothing</prop>
								</obj>
								<obj name="PropertyObject" class="GenSampleEditPosition" version="4">
									<prop name="PropertyTypeName">Position</prop>
									<prop name="Position">7</prop>
									<prop name="IsDefault">1</prop>
								</obj>
								<obj name="PropertyObject" class="GenSampleEditReplicate" version="4">
									<prop name="PropertyTypeName">Replicate of</prop>
									<prop name="Position">7</prop>
									<prop name="IsDefault">1</prop>
									<prop name="ReplicateOf">-1</prop>
								</obj>
								<obj name="PropertyObject" class="HTCSampleID" version="4">
									<prop name="PropertyTypeName">Sample ID</prop>
									<prop name="Position">7</prop>
									<prop name="IsDefault">1</prop>
								</obj>
								<obj name="PropertyObject" class="GenSampleEditName" version="4">
									<prop name="PropertyTypeName">Sample Name</prop>
									<prop name="Position">7</prop>
									<prop name="IsDefault">1</prop>
									<prop name="name">Sample 8</prop>
								</obj>
								<obj name="PropertyObject" class="HTCSamplePrepNotes" version="4">
									<prop name="PropertyTypeName">Sample Prep Notes</prop>
									<prop name="Position">7</prop>
									<prop name="IsDefault">1</prop>
								</obj>
								<obj name="PropertyObject" class="GenSampleEditSubset" version="4">
									<prop name="PropertyTypeName">Subsets</prop>
									<prop name="Position">7</prop>
									<prop name="IsDefault">1</prop>
								</obj>
								<obj name="PropertyObject" class="SamplePrefWidth" version="5">
									<prop name="PropertyTypeName">Width</prop>
									<prop name="Position">7</prop>
									<prop name="IsDefault">1</prop>
									<prop name="Width">1</prop>
								</obj>
							</list>
						</obj>
					</obj>
					<obj name="item" class="SamplePropInfo" version="1">
						<obj name="ChannelProperties" class="ChanPropList" version="2">
							<obj name="ChannelProperties" class="EMList" version="1">
								<list name="emlist" count="1">
									<obj name="item" class="PropertyList" version="1">
										<list name="emlist" count="12">
											<obj name="PropertyObject" class="RQSampleTargetProperty" version="4">
												<prop name="PropertyTypeName">Combined Sample and Target Type</prop>
												<prop name="Position">8</prop>
												<prop name="IsDefault">0</prop>
												<obj name="ChannelProp" class="ChannelProperty" version="1">
													<prop name="ChannelIdx">0</prop>
												</obj>
											</obj>
											<obj name="PropertyObject" class="QuantConcProperty" version="4">
												<prop name="PropertyTypeName">Concentration</prop>
												<prop name="Position">8</prop>
												<prop name="IsDefault">1</prop>
												<prop name="Concentration">0</prop>
												<obj name="ChannelProp" class="ChannelProperty" version="1">
													<prop name="ChannelIdx">0</prop>
												</obj>
												<prop name="ReadOnly">1</prop>
											</obj>
											<obj name="PropertyObject" class="QuantCpHighProp" version="4">
												<prop name="PropertyTypeName">Cp High</prop>
												<prop name="Position">8</prop>
												<prop name="IsDefault">1</prop>
												<prop name="CpRangeHigh">0</prop>
												<obj name="ChannelProp" class="ChannelProperty" version="1">
													<prop name="ChannelIdx">0</prop>
												</obj>
												<prop name="ReadOnly">1</prop>
											</obj>
											<obj name="PropertyObject" class="QuantCpLowProp" version="4">
												<prop name="PropertyTypeName">Cp Low</prop>
												<prop name="Position">8</prop>
												<prop name="IsDefault">1</prop>
												<prop name="CpRangeLow">0</prop>
												<obj name="ChannelProp" class="ChannelProperty" version="1">
													<prop name="ChannelIdx">0</prop>
												</obj>
												<prop name="ReadOnly">1</prop>
											</obj>
											<obj name="PropertyObject" class="RQEffProp" version="4">
												<prop name="PropertyTypeName">Efficiency</prop>
												<prop name="Position">8</prop>
												<prop name="IsDefault">1</prop>
												<prop name="Efficiency">2</prop>
												<obj name="ChannelProp" class="ChannelProperty" version="1">
													<prop name="ChannelIdx">0</prop>
												</obj>
											</obj>
											<obj name="PropertyObject" class="ChannelGenotype" version="4">
												<prop name="PropertyTypeName">Melt Geno Genotype</prop>
												<prop name="Position">8</prop>
												<prop name="IsDefault">1</prop>
												<prop name="ReadOnly">1</prop>
												<obj name="ChannelProp" class="ChannelProperty" version="1">
													<prop name="ChannelIdx">0</prop>
												</obj>
											</obj>
											<obj name="PropertyObject" class="GroupChannelTypeProp" version="4">
												<prop name="PropertyTypeName">Melt Geno Sample Type</prop>
												<prop name="Position">8</prop>
												<prop name="IsDefault">0</prop>
												<prop name="GroupSampleType">mstUnknown</prop>
												<obj name="ChannelProp" class="ChannelProperty" version="1">
													<prop name="ChannelIdx">0</prop>
												</obj>
											</obj>
											<obj name="PropertyObject" class="QuantSampleTypeProperty" version="4">
												<prop name="PropertyTypeName">Quantification Sample Type</prop>
												<prop name="Position">8</prop>
												<prop name="IsDefault">0</prop>
												<prop name="SampleType">qsUnknown</prop>
												<obj name="ChannelProp" class="ChannelProperty" version="1">
													<prop name="ChannelIdx">0</prop>
												</obj>
											</obj>
											<obj name="PropertyObject" class="ChannelGenotype" version="4">
												<prop name="PropertyTypeName">Scanning Genotype</prop>
												<prop name="Position">8</prop>
												<prop name="IsDefault">1</prop>
												<prop name="ReadOnly">1</prop>
												<obj name="ChannelProp" class="ChannelProperty" version="1">
													<prop name="ChannelIdx">0</prop>
												</obj>
											</obj>
											<obj name="PropertyObject" class="GroupChannelTypeProp" version="4">
												<prop name="PropertyTypeName">Scanning Sample Type</prop>
												<prop name="Position">8</prop>
												<prop name="IsDefault">0</prop>
												<prop name="GroupSampleType">mstUnknown</prop>
												<obj name="ChannelProp" class="ChannelProperty" version="1">
													<prop name="ChannelIdx">0</prop>
												</obj>
											</obj>
											<obj name="PropertyObject" class="TargetName" version="4">
												<prop name="PropertyTypeName">Target Name</prop>
												<prop name="Position">8</prop>
												<prop name="IsDefault">1</prop>
												<obj name="ChannelProp" class="ChannelProperty" version="1">
													<prop name="ChannelIdx">0</prop>
												</obj>
											</obj>
											<obj name="PropertyObject" class="RQTargetProperty" version="4">
												<prop name="PropertyTypeName">Target Type</prop>
												<prop name="Position">8</prop>
												<prop name="IsDefault">0</prop>
												<prop name="TargetType">dtNone</prop>
												<obj name="ChannelProp" class="ChannelProperty" version="1">
													<prop name="ChannelIdx">0</prop>
												</obj>
											</obj>
										</list>
									</obj>
								</list>
							</obj>
						</obj>
						<prop name="ChannelPropertyCount">1</prop>
						<prop name="ContainerPosition">8</prop>
						<prop name="HasSampleProperties">1</prop>
						<obj name="SampleProperties" class="PropertyList" version="1">
							<list name="emlist" count="14">
								<obj name="PropertyObject" class="SamplePrefColor" version="4">
									<prop name="PropertyTypeName">Color</prop>
									<prop name="Position">8</prop>
									<prop name="IsDefault">0</prop>
									<prop name="Color">$00404000</prop>
								</obj>
								<obj name="PropertyObject" class="DominantChannelProp" version="4">
									<prop name="PropertyTypeName">Dominant Channel</prop>
									<prop name="Position">8</prop>
									<prop name="IsDefault">0</prop>
									<prop name="DominantChannel">0</prop>
								</obj>
								<obj name="PropertyObject" class="Genotype" version="4">
									<prop name="PropertyTypeName">EndPt Genotype</prop>
									<prop name="Position">8</prop>
									<prop name="IsDefault">1</prop>
									<prop name="ReadOnly">1</prop>
								</obj>
								<obj name="PropertyObject" class="GroupingSample" version="4">
									<prop name="PropertyTypeName">EndPt Sample Type</prop>
									<prop name="Position">8</prop>
									<prop name="IsDefault">0</prop>
									<prop name="GroupSampleType">mstUnknown</prop>
								</obj>
								<obj name="PropertyObject" class="SamplePrefLineStyle" version="4">
									<prop name="PropertyTypeName">Line Style</prop>
									<prop name="Position">8</prop>
									<prop name="IsDefault">0</prop>
									<prop name="LineStyle">psSolid</prop>
								</obj>
								<obj name="PropertyObject" class="GenSampleEditNotes" version="4">
									<prop name="PropertyTypeName">Notes</prop>
									<prop name="Position">8</prop>
									<prop name="IsDefault">1</prop>
								</obj>
								<obj name="PropertyObject" class="SamplePrefPointStyle" version="4">
									<prop name="PropertyTypeName">Point Style</prop>
									<prop name="Position">8</prop>
									<prop name="IsDefault">0</prop>
									<prop name="PointStyle">psNothing</prop>
								</obj>
								<obj name="PropertyObject" class="GenSampleEditPosition" version="4">
									<prop name="PropertyTypeName">Position</prop>
									<prop name="Position">8</prop>
									<prop name="IsDefault">1</prop>
								</obj>
								<obj name="PropertyObject" class="GenSampleEditReplicate" version="4">
									<prop name="PropertyTypeName">Replicate of</prop>
									<prop name="Position">8</prop>
									<prop name="IsDefault">1</prop>
									<prop name="ReplicateOf">-1</prop>
								</obj>
								<obj name="PropertyObject" class="HTCSampleID" version="4">
									<prop name="PropertyTypeName">Sample ID</prop>
									<prop name="Position">8</prop>
									<prop name="IsDefault">1</prop>
								</obj>
								<obj name="PropertyObject" class="GenSampleEditName" version="4">
									<prop name="PropertyTypeName">Sample Name</prop>
									<prop name="Position">8</prop>
									<prop name="IsDefault">1</prop>
									<prop name="name">Sample 9</prop>
								</obj>
								<obj name="PropertyObject" class="HTCSamplePrepNotes" version="4">
									<prop name="PropertyTypeName">Sample Prep Notes</prop>
									<prop name="Position">8</prop>
									<prop name="IsDefault">1</prop>
								</obj>
								<obj name="PropertyObject" class="GenSampleEditSubset" version="4">
									<prop name="PropertyTypeName">Subsets</prop>
									<prop name="Position">8</prop>
									<prop name="IsDefault">1</prop>
								</obj>
								<obj name="PropertyObject" class="SamplePrefWidth" version="5">
									<prop name="PropertyTypeName">Width</prop>
									<prop name="Position">8</prop>
									<prop name="IsDefault">1</prop>
									<prop name="Width">1</prop>
								</obj>
							</list>
						</obj>
					</obj>
					<obj name="item" class="SamplePropInfo" version="1">
						<obj name="ChannelProperties" class="ChanPropList" version="2">
							<obj name="ChannelProperties" class="EMList" version="1">
								<list name="emlist" count="1">
									<obj name="item" class="PropertyList" version="1">
										<list name="emlist" count="12">
											<obj name="PropertyObject" class="RQSampleTargetProperty" version="4">
												<prop name="PropertyTypeName">Combined Sample and Target Type</prop>
												<prop name="Position">9</prop>
												<prop name="IsDefault">0</prop>
												<obj name="ChannelProp" class="ChannelProperty" version="1">
													<prop name="ChannelIdx">0</prop>
												</obj>
											</obj>
											<obj name="PropertyObject" class="QuantConcProperty" version="4">
												<prop name="PropertyTypeName">Concentration</prop>
												<prop name="Position">9</prop>
												<prop name="IsDefault">1</prop>
												<prop name="Concentration">0</prop>
												<obj name="ChannelProp" class="ChannelProperty" version="1">
													<prop name="ChannelIdx">0</prop>
												</obj>
												<prop name="ReadOnly">1</prop>
											</obj>
											<obj name="PropertyObject" class="QuantCpHighProp" version="4">
												<prop name="PropertyTypeName">Cp High</prop>
												<prop name="Position">9</prop>
												<prop name="IsDefault">1</prop>
												<prop name="CpRangeHigh">0</prop>
												<obj name="ChannelProp" class="ChannelProperty" version="1">
													<prop name="ChannelIdx">0</prop>
												</obj>
												<prop name="ReadOnly">1</prop>
											</obj>
											<obj name="PropertyObject" class="QuantCpLowProp" version="4">
												<prop name="PropertyTypeName">Cp Low</prop>
												<prop name="Position">9</prop>
												<prop name="IsDefault">1</prop>
												<prop name="CpRangeLow">0</prop>
												<obj name="ChannelProp" class="ChannelProperty" version="1">
													<prop name="ChannelIdx">0</prop>
												</obj>
												<prop name="ReadOnly">1</prop>
											</obj>
											<obj name="PropertyObject" class="RQEffProp" version="4">
												<prop name="PropertyTypeName">Efficiency</prop>
												<prop name="Position">9</prop>
												<prop name="IsDefault">1</prop>
												<prop name="Efficiency">2</prop>
												<obj name="ChannelProp" class="ChannelProperty" version="1">
													<prop name="ChannelIdx">0</prop>
												</obj>
											</obj>
											<obj name="PropertyObject" class="ChannelGenotype" version="4">
												<prop name="PropertyTypeName">Melt Geno Genotype</prop>
												<prop name="Position">9</prop>
												<prop name="IsDefault">1</prop>
												<prop name="ReadOnly">1</prop>
												<obj name="ChannelProp" class="ChannelProperty" version="1">
													<prop name="ChannelIdx">0</prop>
												</obj>
											</obj>
											<obj name="PropertyObject" class="GroupChannelTypeProp" version="4">
												<prop name="PropertyTypeName">Melt Geno Sample Type</prop>
												<prop name="Position">9</prop>
												<prop name="IsDefault">0</prop>
												<prop name="GroupSampleType">mstUnknown</prop>
												<obj name="ChannelProp" class="ChannelProperty" version="1">
													<prop name="ChannelIdx">0</prop>
												</obj>
											</obj>
											<obj name="PropertyObject" class="QuantSampleTypeProperty" version="4">
												<prop name="PropertyTypeName">Quantification Sample Type</prop>
												<prop name="Position">9</prop>
												<prop name="IsDefault">0</prop>
												<prop name="SampleType">qsUnknown</prop>
												<obj name="ChannelProp" class="ChannelProperty" version="1">
													<prop name="ChannelIdx">0</prop>
												</obj>
											</obj>
											<obj name="PropertyObject" class="ChannelGenotype" version="4">
												<prop name="PropertyTypeName">Scanning Genotype</prop>
												<prop name="Position">9</prop>
												<prop name="IsDefault">1</prop>
												<prop name="ReadOnly">1</prop>
												<obj name="ChannelProp" class="ChannelProperty" version="1">
													<prop name="ChannelIdx">0</prop>
												</obj>
											</obj>
											<obj name="PropertyObject" class="GroupChannelTypeProp" version="4">
												<prop name="PropertyTypeName">Scanning Sample Type</prop>
												<prop name="Position">9</prop>
												<prop name="IsDefault">0</prop>
												<prop name="GroupSampleType">mstUnknown</prop>
												<obj name="ChannelProp" class="ChannelProperty" version="1">
													<prop name="ChannelIdx">0</prop>
												</obj>
											</obj>
											<obj name="PropertyObject" class="TargetName" version="4">
												<prop name="PropertyTypeName">Target Name</prop>
												<prop name="Position">9</prop>
												<prop name="IsDefault">1</prop>
												<obj name="ChannelProp" class="ChannelProperty" version="1">
													<prop name="ChannelIdx">0</prop>
												</obj>
											</obj>
											<obj name="PropertyObject" class="RQTargetProperty" version="4">
												<prop name="PropertyTypeName">Target Type</prop>
												<prop name="Position">9</prop>
												<prop name="IsDefault">0</prop>
												<prop name="TargetType">dtNone</prop>
												<obj name="ChannelProp" class="ChannelProperty" version="1">
													<prop name="ChannelIdx">0</prop>
												</obj>
											</obj>
										</list>
									</obj>
								</list>
							</obj>
						</obj>
						<prop name="ChannelPropertyCount">1</prop>
						<prop name="ContainerPosition">9</prop>
						<prop name="HasSampleProperties">1</prop>
						<obj name="SampleProperties" class="PropertyList" version="1">
							<list name="emlist" count="14">
								<obj name="PropertyObject" class="SamplePrefColor" version="4">
									<prop name="PropertyTypeName">Color</prop>
									<prop name="Position">9</prop>
									<prop name="IsDefault">0</prop>
									<prop name="Color">$004080FF</prop>
								</obj>
								<obj name="PropertyObject" class="DominantChannelProp" version="4">
									<prop name="PropertyTypeName">Dominant Channel</prop>
									<prop name="Position">9</prop>
									<prop name="IsDefault">0</prop>
									<prop name="DominantChannel">0</prop>
								</obj>
								<obj name="PropertyObject" class="Genotype" version="4">
									<prop name="PropertyTypeName">EndPt Genotype</prop>
									<prop name="Position">9</prop>
									<prop name="IsDefault">1</prop>
									<prop name="ReadOnly">1</prop>
								</obj>
								<obj name="PropertyObject" class="GroupingSample" version="4">
									<prop name="PropertyTypeName">EndPt Sample Type</prop>
									<prop name="Position">9</prop>
									<prop name="IsDefault">0</prop>
									<prop name="GroupSampleType">mstUnknown</prop>
								</obj>
								<obj name="PropertyObject" class="SamplePrefLineStyle" version="4">
									<prop name="PropertyTypeName">Line Style</prop>
									<prop name="Position">9</prop>
									<prop name="IsDefault">0</prop>
									<prop name="LineStyle">psSolid</prop>
								</obj>
								<obj name="PropertyObject" class="GenSampleEditNotes" version="4">
									<prop name="PropertyTypeName">Notes</prop>
									<prop name="Position">9</prop>
									<prop name="IsDefault">1</prop>
								</obj>
								<obj name="PropertyObject" class="SamplePrefPointStyle" version="4">
									<prop name="PropertyTypeName">Point Style</prop>
									<prop name="Position">9</prop>
									<prop name="IsDefault">0</prop>
									<prop name="PointStyle">psNothing</prop>
								</obj>
								<obj name="PropertyObject" class="GenSampleEditPosition" version="4">
									<prop name="PropertyTypeName">Position</prop>
									<prop name="Position">9</prop>
									<prop name="IsDefault">1</prop>
								</obj>
								<obj name="PropertyObject" class="GenSampleEditReplicate" version="4">
									<prop name="PropertyTypeName">Replicate of</prop>
									<prop name="Position">9</prop>
									<prop name="IsDefault">1</prop>
									<prop name="ReplicateOf">-1</prop>
								</obj>
								<obj name="PropertyObject" class="HTCSampleID" version="4">
									<prop name="PropertyTypeName">Sample ID</prop>
									<prop name="Position">9</prop>
									<prop name="IsDefault">1</prop>
								</obj>
								<obj name="PropertyObject" class="GenSampleEditName" version="4">
									<prop name="PropertyTypeName">Sample Name</prop>
									<prop name="Position">9</prop>
									<prop name="IsDefault">1</prop>
									<prop name="name">Sample 10</prop>
								</obj>
								<obj name="PropertyObject" class="HTCSamplePrepNotes" version="4">
									<prop name="PropertyTypeName">Sample Prep Notes</prop>
									<prop name="Position">9</prop>
									<prop name="IsDefault">1</prop>
								</obj>
								<obj name="PropertyObject" class="GenSampleEditSubset" version="4">
									<prop name="PropertyTypeName">Subsets</prop>
									<prop name="Position">9</prop>
									<prop name="IsDefault">1</prop>
								</obj>
								<obj name="PropertyObject" class="SamplePrefWidth" version="5">
									<prop name="PropertyTypeName">Width</prop>
									<prop name="Position">9</prop>
									<prop name="IsDefault">1</prop>
									<prop name="Width">1</prop>
								</obj>
							</list>
						</obj>
					</obj>
					<obj name="item" class="SamplePropInfo" version="1">
						<obj name="ChannelProperties" class="ChanPropList" version="2">
							<obj name="ChannelProperties" class="EMList" version="1">
								<list name="emlist" count="1">
									<obj name="item" class="PropertyList" version="1">
										<list name="emlist" count="12">
											<obj name="PropertyObject" class="RQSampleTargetProperty" version="4">
												<prop name="PropertyTypeName">Combined Sample and Target Type</prop>
												<prop name="Position">10</prop>
												<prop name="IsDefault">0</prop>
												<obj name="ChannelProp" class="ChannelProperty" version="1">
													<prop name="ChannelIdx">0</prop>
												</obj>
											</obj>
											<obj name="PropertyObject" class="QuantConcProperty" version="4">
												<prop name="PropertyTypeName">Concentration</prop>
												<prop name="Position">10</prop>
												<prop name="IsDefault">1</prop>
												<prop name="Concentration">0</prop>
												<obj name="ChannelProp" class="ChannelProperty" version="1">
													<prop name="ChannelIdx">0</prop>
												</obj>
												<prop name="ReadOnly">1</prop>
											</obj>
											<obj name="PropertyObject" class="QuantCpHighProp" version="4">
												<prop name="PropertyTypeName">Cp High</prop>
												<prop name="Position">10</prop>
												<prop name="IsDefault">1</prop>
												<prop name="CpRangeHigh">0</prop>
												<obj name="ChannelProp" class="ChannelProperty" version="1">
													<prop name="ChannelIdx">0</prop>
												</obj>
												<prop name="ReadOnly">1</prop>
											</obj>
											<obj name="PropertyObject" class="QuantCpLowProp" version="4">
												<prop name="PropertyTypeName">Cp Low</prop>
												<prop name="Position">10</prop>
												<prop name="IsDefault">1</prop>
												<prop name="CpRangeLow">0</prop>
												<obj name="ChannelProp" class="ChannelProperty" version="1">
													<prop name="ChannelIdx">0</prop>
												</obj>
												<prop name="ReadOnly">1</prop>
											</obj>
											<obj name="PropertyObject" class="RQEffProp" version="4">
												<prop name="PropertyTypeName">Efficiency</prop>
												<prop name="Position">10</prop>
												<prop name="IsDefault">1</prop>
												<prop name="Efficiency">2</prop>
												<obj name="ChannelProp" class="ChannelProperty" version="1">
													<prop name="ChannelIdx">0</prop>
												</obj>
											</obj>
											<obj name="PropertyObject" class="ChannelGenotype" version="4">
												<prop name="PropertyTypeName">Melt Geno Genotype</prop>
												<prop name="Position">10</prop>
												<prop name="IsDefault">1</prop>
												<prop name="ReadOnly">1</prop>
												<obj name="ChannelProp" class="ChannelProperty" version="1">
													<prop name="ChannelIdx">0</prop>
												</obj>
											</obj>
											<obj name="PropertyObject" class="GroupChannelTypeProp" version="4">
												<prop name="PropertyTypeName">Melt Geno Sample Type</prop>
												<prop name="Position">10</prop>
												<prop name="IsDefault">0</prop>
												<prop name="GroupSampleType">mstUnknown</prop>
												<obj name="ChannelProp" class="ChannelProperty" version="1">
													<prop name="ChannelIdx">0</prop>
												</obj>
											</obj>
											<obj name="PropertyObject" class="QuantSampleTypeProperty" version="4">
												<prop name="PropertyTypeName">Quantification Sample Type</prop>
												<prop name="Position">10</prop>
												<prop name="IsDefault">0</prop>
												<prop name="SampleType">qsUnknown</prop>
												<obj name="ChannelProp" class="ChannelProperty" version="1">
													<prop name="ChannelIdx">0</prop>
												</obj>
											</obj>
											<obj name="PropertyObject" class="ChannelGenotype" version="4">
												<prop name="PropertyTypeName">Scanning Genotype</prop>
												<prop name="Position">10</prop>
												<prop name="IsDefault">1</prop>
												<prop name="ReadOnly">1</prop>
												<obj name="ChannelProp" class="ChannelProperty" version="1">
													<prop name="ChannelIdx">0</prop>
												</obj>
											</obj>
											<obj name="PropertyObject" class="GroupChannelTypeProp" version="4">
												<prop name="PropertyTypeName">Scanning Sample Type</prop>
												<prop name="Position">10</prop>
												<prop name="IsDefault">0</prop>
												<prop name="GroupSampleType">mstUnknown</prop>
												<obj name="ChannelProp" class="ChannelProperty" version="1">
													<prop name="ChannelIdx">0</prop>
												</obj>
											</obj>
											<obj name="PropertyObject" class="TargetName" version="4">
												<prop name="PropertyTypeName">Target Name</prop>
												<prop name="Position">10</prop>
												<prop name="IsDefault">1</prop>
												<obj name="ChannelProp" class="ChannelProperty" version="1">
													<prop name="ChannelIdx">0</prop>
												</obj>
											</obj>
											<obj name="PropertyObject" class="RQTargetProperty" version="4">
												<prop name="PropertyTypeName">Target Type</prop>
												<prop name="Position">10</prop>
												<prop name="IsDefault">0</prop>
												<prop name="TargetType">dtNone</prop>
												<obj name="ChannelProp" class="ChannelProperty" version="1">
													<prop name="ChannelIdx">0</prop>
												</obj>
											</obj>
										</list>
									</obj>
								</list>
							</obj>
						</obj>
						<prop name="ChannelPropertyCount">1</prop>
						<prop name="ContainerPosition">10</prop>
						<prop name="HasSampleProperties">1</prop>
						<obj name="SampleProperties" class="PropertyList" version="1">
							<list name="emlist" count="14">
								<obj name="PropertyObject" class="SamplePrefColor" version="4">
									<prop name="PropertyTypeName">Color</prop>
									<prop name="Position">10</prop>
									<prop name="IsDefault">0</prop>
									<prop name="Color">$00FD0299</prop>
								</obj>
								<obj name="PropertyObject" class="DominantChannelProp" version="4">
									<prop name="PropertyTypeName">Dominant Channel</prop>
									<prop name="Position">10</prop>
									<prop name="IsDefault">0</prop>
									<prop name="DominantChannel">0</prop>
								</obj>
								<obj name="PropertyObject" class="Genotype" version="4">
									<prop name="PropertyTypeName">EndPt Genotype</prop>
									<prop name="Position">10</prop>
									<prop name="IsDefault">1</prop>
									<prop name="ReadOnly">1</prop>
								</obj>
								<obj name="PropertyObject" class="GroupingSample" version="4">
									<prop name="PropertyTypeName">EndPt Sample Type</prop>
									<prop name="Position">10</prop>
									<prop name="IsDefault">0</prop>
									<prop name="GroupSampleType">mstUnknown</prop>
								</obj>
								<obj name="PropertyObject" class="SamplePrefLineStyle" version="4">
									<prop name="PropertyTypeName">Line Style</prop>
									<prop name="Position">10</prop>
									<prop name="IsDefault">0</prop>
									<prop name="LineStyle">psSolid</prop>
								</obj>
								<obj name="PropertyObject" class="GenSampleEditNotes" version="4">
									<prop name="PropertyTypeName">Notes</prop>
									<prop name="Position">10</prop>
									<prop name="IsDefault">1</prop>
								</obj>
								<obj name="PropertyObject" class="SamplePrefPointStyle" version="4">
									<prop name="PropertyTypeName">Point Style</prop>
									<prop name="Position">10</prop>
									<prop name="IsDefault">0</prop>
									<prop name="PointStyle">psNothing</prop>
								</obj>
								<obj name="PropertyObject" class="GenSampleEditPosition" version="4">
									<prop name="PropertyTypeName">Position</prop>
									<prop name="Position">10</prop>
									<prop name="IsDefault">1</prop>
								</obj>
								<obj name="PropertyObject" class="GenSampleEditReplicate" version="4">
									<prop name="PropertyTypeName">Replicate of</prop>
									<prop name="Position">10</prop>
									<prop name="IsDefault">1</prop>
									<prop name="ReplicateOf">-1</prop>
								</obj>
								<obj name="PropertyObject" class="HTCSampleID" version="4">
									<prop name="PropertyTypeName">Sample ID</prop>
									<prop name="Position">10</prop>
									<prop name="IsDefault">1</prop>
								</obj>
								<obj name="PropertyObject" class="GenSampleEditName" version="4">
									<prop name="PropertyTypeName">Sample Name</prop>
									<prop name="Position">10</prop>
									<prop name="IsDefault">1</prop>
									<prop name="name">Sample 11</prop>
								</obj>
								<obj name="PropertyObject" class="HTCSamplePrepNotes" version="4">
									<prop name="PropertyTypeName">Sample Prep Notes</prop>
									<prop name="Position">10</prop>
									<prop name="IsDefault">1</prop>
								</obj>
								<obj name="PropertyObject" class="GenSampleEditSubset" version="4">
									<prop name="PropertyTypeName">Subsets</prop>
									<prop name="Position">10</prop>
									<prop name="IsDefault">1</prop>
								</obj>
								<obj name="PropertyObject" class="SamplePrefWidth" version="5">
									<prop name="PropertyTypeName">Width</prop>
									<prop name="Position">10</prop>
									<prop name="IsDefault">1</prop>
									<prop name="Width">1</prop>
								</obj>
							</list>
						</obj>
					</obj>
					<obj name="item" class="SamplePropInfo" version="1">
						<obj name="ChannelProperties" class="ChanPropList" version="2">
							<obj name="ChannelProperties" class="EMList" version="1">
								<list name="emlist" count="1">
									<obj name="item" class="PropertyList" version="1">
										<list name="emlist" count="12">
											<obj name="PropertyObject" class="RQSampleTargetProperty" version="4">
												<prop name="PropertyTypeName">Combined Sample and Target Type</prop>
												<prop name="Position">11</prop>
												<prop name="IsDefault">0</prop>
												<obj name="ChannelProp" class="ChannelProperty" version="1">
													<prop name="ChannelIdx">0</prop>
												</obj>
											</obj>
											<obj name="PropertyObject" class="QuantConcProperty" version="4">
												<prop name="PropertyTypeName">Concentration</prop>
												<prop name="Position">11</prop>
												<prop name="IsDefault">1</prop>
												<prop name="Concentration">0</prop>
												<obj name="ChannelProp" class="ChannelProperty" version="1">
													<prop name="ChannelIdx">0</prop>
												</obj>
												<prop name="ReadOnly">1</prop>
											</obj>
											<obj name="PropertyObject" class="QuantCpHighProp" version="4">
												<prop name="PropertyTypeName">Cp High</prop>
												<prop name="Position">11</prop>
												<prop name="IsDefault">1</prop>
												<prop name="CpRangeHigh">0</prop>
												<obj name="ChannelProp" class="ChannelProperty" version="1">
													<prop name="ChannelIdx">0</prop>
												</obj>
												<prop name="ReadOnly">1</prop>
											</obj>
											<obj name="PropertyObject" class="QuantCpLowProp" version="4">
												<prop name="PropertyTypeName">Cp Low</prop>
												<prop name="Position">11</prop>
												<prop name="IsDefault">1</prop>
												<prop name="CpRangeLow">0</prop>
												<obj name="ChannelProp" class="ChannelProperty" version="1">
													<prop name="ChannelIdx">0</prop>
												</obj>
												<prop name="ReadOnly">1</prop>
											</obj>
											<obj name="PropertyObject" class="RQEffProp" version="4">
												<prop name="PropertyTypeName">Efficiency</prop>
												<prop name="Position">11</prop>
												<prop name="IsDefault">1</prop>
												<prop name="Efficiency">2</prop>
												<obj name="ChannelProp" class="ChannelProperty" version="1">
													<prop name="ChannelIdx">0</prop>
												</obj>
											</obj>
											<obj name="PropertyObject" class="ChannelGenotype" version="4">
												<prop name="PropertyTypeName">Melt Geno Genotype</prop>
												<prop name="Position">11</prop>
												<prop name="IsDefault">1</prop>
												<prop name="ReadOnly">1</prop>
												<obj name="ChannelProp" class="ChannelProperty" version="1">
													<prop name="ChannelIdx">0</prop>
												</obj>
											</obj>
											<obj name="PropertyObject" class="GroupChannelTypeProp" version="4">
												<prop name="PropertyTypeName">Melt Geno Sample Type</prop>
												<prop name="Position">11</prop>
												<prop name="IsDefault">0</prop>
												<prop name="GroupSampleType">mstUnknown</prop>
												<obj name="ChannelProp" class="ChannelProperty" version="1">
													<prop name="ChannelIdx">0</prop>
												</obj>
											</obj>
											<obj name="PropertyObject" class="QuantSampleTypeProperty" version="4">
												<prop name="PropertyTypeName">Quantification Sample Type</prop>
												<prop name="Position">11</prop>
												<prop name="IsDefault">0</prop>
												<prop name="SampleType">qsUnknown</prop>
												<obj name="ChannelProp" class="ChannelProperty" version="1">
													<prop name="ChannelIdx">0</prop>
												</obj>
											</obj>
											<obj name="PropertyObject" class="ChannelGenotype" version="4">
												<prop name="PropertyTypeName">Scanning Genotype</prop>
												<prop name="Position">11</prop>
												<prop name="IsDefault">1</prop>
												<prop name="ReadOnly">1</prop>
												<obj name="ChannelProp" class="ChannelProperty" version="1">
													<prop name="ChannelIdx">0</prop>
												</obj>
											</obj>
											<obj name="PropertyObject" class="GroupChannelTypeProp" version="4">
												<prop name="PropertyTypeName">Scanning Sample Type</prop>
												<prop name="Position">11</prop>
												<prop name="IsDefault">0</prop>
												<prop name="GroupSampleType">mstUnknown</prop>
												<obj name="ChannelProp" class="ChannelProperty" version="1">
													<prop name="ChannelIdx">0</prop>
												</obj>
											</obj>
											<obj name="PropertyObject" class="TargetName" version="4">
												<prop name="PropertyTypeName">Target Name</prop>
												<prop name="Position">11</prop>
												<prop name="IsDefault">1</prop>
												<obj name="ChannelProp" class="ChannelProperty" version="1">
													<prop name="ChannelIdx">0</prop>
												</obj>
											</obj>
											<obj name="PropertyObject" class="RQTargetProperty" version="4">
												<prop name="PropertyTypeName">Target Type</prop>
												<prop name="Position">11</prop>
												<prop name="IsDefault">0</prop>
												<prop name="TargetType">dtNone</prop>
												<obj name="ChannelProp" class="ChannelProperty" version="1">
													<prop name="ChannelIdx">0</prop>
												</obj>
											</obj>
										</list>
									</obj>
								</list>
							</obj>
						</obj>
						<prop name="ChannelPropertyCount">1</prop>
						<prop name="ContainerPosition">11</prop>
						<prop name="HasSampleProperties">1</prop>
						<obj name="SampleProperties" class="PropertyList" version="1">
							<list name="emlist" count="14">
								<obj name="PropertyObject" class="SamplePrefColor" version="4">
									<prop name="PropertyTypeName">Color</prop>
									<prop name="Position">11</prop>
									<prop name="IsDefault">0</prop>
									<prop name="Color">$0026C4B8</prop>
								</obj>
								<obj name="PropertyObject" class="DominantChannelProp" version="4">
									<prop name="PropertyTypeName">Dominant Channel</prop>
									<prop name="Position">11</prop>
									<prop name="IsDefault">0</prop>
									<prop name="DominantChannel">0</prop>
								</obj>
								<obj name="PropertyObject" class="Genotype" version="4">
									<prop name="PropertyTypeName">EndPt Genotype</prop>
									<prop name="Position">11</prop>
									<prop name="IsDefault">1</prop>
									<prop name="ReadOnly">1</prop>
								</obj>
								<obj name="PropertyObject" class="GroupingSample" version="4">
									<prop name="PropertyTypeName">EndPt Sample Type</prop>
									<prop name="Position">11</prop>
									<prop name="IsDefault">0</prop>
									<prop name="GroupSampleType">mstUnknown</prop>
								</obj>
								<obj name="PropertyObject" class="SamplePrefLineStyle" version="4">
									<prop name="PropertyTypeName">Line Style</prop>
									<prop name="Position">11</prop>
									<prop name="IsDefault">0</prop>
									<prop name="LineStyle">psSolid</prop>
								</obj>
								<obj name="PropertyObject" class="GenSampleEditNotes" version="4">
									<prop name="PropertyTypeName">Notes</prop>
									<prop name="Position">11</prop>
									<prop name="IsDefault">1</prop>
								</obj>
								<obj name="PropertyObject" class="SamplePrefPointStyle" version="4">
									<prop name="PropertyTypeName">Point Style</prop>
									<prop name="Position">11</prop>
									<prop name="IsDefault">0</prop>
									<prop name="PointStyle">psNothing</prop>
								</obj>
								<obj name="PropertyObject" class="GenSampleEditPosition" version="4">
									<prop name="PropertyTypeName">Position</prop>
									<prop name="Position">11</prop>
									<prop name="IsDefault">1</prop>
								</obj>
								<obj name="PropertyObject" class="GenSampleEditReplicate" version="4">
									<prop name="PropertyTypeName">Replicate of</prop>
									<prop name="Position">11</prop>
									<prop name="IsDefault">1</prop>
									<prop name="ReplicateOf">-1</prop>
								</obj>
								<obj name="PropertyObject" class="HTCSampleID" version="4">
									<prop name="PropertyTypeName">Sample ID</prop>
									<prop name="Position">11</prop>
									<prop name="IsDefault">1</prop>
								</obj>
								<obj name="PropertyObject" class="GenSampleEditName" version="4">
									<prop name="PropertyTypeName">Sample Name</prop>
									<prop name="Position">11</prop>
									<prop name="IsDefault">1</prop>
									<prop name="name">Sample 12</prop>
								</obj>
								<obj name="PropertyObject" class="HTCSamplePrepNotes" version="4">
									<prop name="PropertyTypeName">Sample Prep Notes</prop>
									<prop name="Position">11</prop>
									<prop name="IsDefault">1</prop>
								</obj>
								<obj name="PropertyObject" class="GenSampleEditSubset" version="4">
									<prop name="PropertyTypeName">Subsets</prop>
									<prop name="Position">11</prop>
									<prop name="IsDefault">1</prop>
								</obj>
								<obj name="PropertyObject" class="SamplePrefWidth" version="5">
									<prop name="PropertyTypeName">Width</prop>
									<prop name="Position">11</prop>
									<prop name="IsDefault">1</prop>
									<prop name="Width">1</prop>
								</obj>
							</list>
						</obj>
					</obj>
					<obj name="item" class="SamplePropInfo" version="1">
						<obj name="ChannelProperties" class="ChanPropList" version="2">
							<obj name="ChannelProperties" class="EMList" version="1">
								<list name="emlist" count="1">
									<obj name="item" class="PropertyList" version="1">
										<list name="emlist" count="12">
											<obj name="PropertyObject" class="RQSampleTargetProperty" version="4">
												<prop name="PropertyTypeName">Combined Sample and Target Type</prop>
												<prop name="Position">12</prop>
												<prop name="IsDefault">0</prop>
												<obj name="ChannelProp" class="ChannelProperty" version="1">
													<prop name="ChannelIdx">0</prop>
												</obj>
											</obj>
											<obj name="PropertyObject" class="QuantConcProperty" version="4">
												<prop name="PropertyTypeName">Concentration</prop>
												<prop name="Position">12</prop>
												<prop name="IsDefault">1</prop>
												<prop name="Concentration">0</prop>
												<obj name="ChannelProp" class="ChannelProperty" version="1">
													<prop name="ChannelIdx">0</prop>
												</obj>
												<prop name="ReadOnly">1</prop>
											</obj>
											<obj name="PropertyObject" class="QuantCpHighProp" version="4">
												<prop name="PropertyTypeName">Cp High</prop>
												<prop name="Position">12</prop>
												<prop name="IsDefault">1</prop>
												<prop name="CpRangeHigh">0</prop>
												<obj name="ChannelProp" class="ChannelProperty" version="1">
													<prop name="ChannelIdx">0</prop>
												</obj>
												<prop name="ReadOnly">1</prop>
											</obj>
											<obj name="PropertyObject" class="QuantCpLowProp" version="4">
												<prop name="PropertyTypeName">Cp Low</prop>
												<prop name="Position">12</prop>
												<prop name="IsDefault">1</prop>
												<prop name="CpRangeLow">0</prop>
												<obj name="ChannelProp" class="ChannelProperty" version="1">
													<prop name="ChannelIdx">0</prop>
												</obj>
												<prop name="ReadOnly">1</prop>
											</obj>
											<obj name="PropertyObject" class="RQEffProp" version="4">
												<prop name="PropertyTypeName">Efficiency</prop>
												<prop name="Position">12</prop>
												<prop name="IsDefault">1</prop>
												<prop name="Efficiency">2</prop>
												<obj name="ChannelProp" class="ChannelProperty" version="1">
													<prop name="ChannelIdx">0</prop>
												</obj>
											</obj>
											<obj name="PropertyObject" class="ChannelGenotype" version="4">
												<prop name="PropertyTypeName">Melt Geno Genotype</prop>
												<prop name="Position">12</prop>
												<prop name="IsDefault">1</prop>
												<prop name="ReadOnly">1</prop>
												<obj name="ChannelProp" class="ChannelProperty" version="1">
													<prop name="ChannelIdx">0</prop>
												</obj>
											</obj>
											<obj name="PropertyObject" class="GroupChannelTypeProp" version="4">
												<prop name="PropertyTypeName">Melt Geno Sample Type</prop>
												<prop name="Position">12</prop>
												<prop name="IsDefault">0</prop>
												<prop name="GroupSampleType">mstUnknown</prop>
												<obj name="ChannelProp" class="ChannelProperty" version="1">
													<prop name="ChannelIdx">0</prop>
												</obj>
											</obj>
											<obj name="PropertyObject" class="QuantSampleTypeProperty" version="4">
												<prop name="PropertyTypeName">Quantification Sample Type</prop>
												<prop name="Position">12</prop>
												<prop name="IsDefault">0</prop>
												<prop name="SampleType">qsUnknown</prop>
												<obj name="ChannelProp" class="ChannelProperty" version="1">
													<prop name="ChannelIdx">0</prop>
												</obj>
											</obj>
											<obj name="PropertyObject" class="ChannelGenotype" version="4">
												<prop name="PropertyTypeName">Scanning Genotype</prop>
												<prop name="Position">12</prop>
												<prop name="IsDefault">1</prop>
												<prop name="ReadOnly">1</prop>
												<obj name="ChannelProp" class="ChannelProperty" version="1">
													<prop name="ChannelIdx">0</prop>
												</obj>
											</obj>
											<obj name="PropertyObject" class="GroupChannelTypeProp" version="4">
												<prop name="PropertyTypeName">Scanning Sample Type</prop>
												<prop name="Position">12</prop>
												<prop name="IsDefault">0</prop>
												<prop name="GroupSampleType">mstUnknown</prop>
												<obj name="ChannelProp" class="ChannelProperty" version="1">
													<prop name="ChannelIdx">0</prop>
												</obj>
											</obj>
											<obj name="PropertyObject" class="TargetName" version="4">
												<prop name="PropertyTypeName">Target Name</prop>
												<prop name="Position">12</prop>
												<prop name="IsDefault">1</prop>
												<obj name="ChannelProp" class="ChannelProperty" version="1">
													<prop name="ChannelIdx">0</prop>
												</obj>
											</obj>
											<obj name="PropertyObject" class="RQTargetProperty" version="4">
												<prop name="PropertyTypeName">Target Type</prop>
												<prop name="Position">12</prop>
												<prop name="IsDefault">0</prop>
												<prop name="TargetType">dtNone</prop>
												<obj name="ChannelProp" class="ChannelProperty" version="1">
													<prop name="ChannelIdx">0</prop>
												</obj>
											</obj>
										</list>
									</obj>
								</list>
							</obj>
						</obj>
						<prop name="ChannelPropertyCount">1</prop>
						<prop name="ContainerPosition">12</prop>
						<prop name="HasSampleProperties">1</prop>
						<obj name="SampleProperties" class="PropertyList" version="1">
							<list name="emlist" count="14">
								<obj name="PropertyObject" class="SamplePrefColor" version="4">
									<prop name="PropertyTypeName">Color</prop>
									<prop name="Position">12</prop>
									<prop name="IsDefault">0</prop>
									<prop name="Color">$00FF8000</prop>
								</obj>
								<obj name="PropertyObject" class="DominantChannelProp" version="4">
									<prop name="PropertyTypeName">Dominant Channel</prop>
									<prop name="Position">12</prop>
									<prop name="IsDefault">0</prop>
									<prop name="DominantChannel">0</prop>
								</obj>
								<obj name="PropertyObject" class="Genotype" version="4">
									<prop name="PropertyTypeName">EndPt Genotype</prop>
									<prop name="Position">12</prop>
									<prop name="IsDefault">1</prop>
									<prop name="ReadOnly">1</prop>
								</obj>
								<obj name="PropertyObject" class="GroupingSample" version="4">
									<prop name="PropertyTypeName">EndPt Sample Type</prop>
									<prop name="Position">12</prop>
									<prop name="IsDefault">0</prop>
									<prop name="GroupSampleType">mstUnknown</prop>
								</obj>
								<obj name="PropertyObject" class="SamplePrefLineStyle" version="4">
									<prop name="PropertyTypeName">Line Style</prop>
									<prop name="Position">12</prop>
									<prop name="IsDefault">0</prop>
									<prop name="LineStyle">psSolid</prop>
								</obj>
								<obj name="PropertyObject" class="GenSampleEditNotes" version="4">
									<prop name="PropertyTypeName">Notes</prop>
									<prop name="Position">12</prop>
									<prop name="IsDefault">1</prop>
								</obj>
								<obj name="PropertyObject" class="SamplePrefPointStyle" version="4">
									<prop name="PropertyTypeName">Point Style</prop>
									<prop name="Position">12</prop>
									<prop name="IsDefault">0</prop>
									<prop name="PointStyle">psNothing</prop>
								</obj>
								<obj name="PropertyObject" class="GenSampleEditPosition" version="4">
									<prop name="PropertyTypeName">Position</prop>
									<prop name="Position">12</prop>
									<prop name="IsDefault">1</prop>
								</obj>
								<obj name="PropertyObject" class="GenSampleEditReplicate" version="4">
									<prop name="PropertyTypeName">Replicate of</prop>
									<prop name="Position">12</prop>
									<prop name="IsDefault">1</prop>
									<prop name="ReplicateOf">-1</prop>
								</obj>
								<obj name="PropertyObject" class="HTCSampleID" version="4">
									<prop name="PropertyTypeName">Sample ID</prop>
									<prop name="Position">12</prop>
									<prop name="IsDefault">1</prop>
								</obj>
								<obj name="PropertyObject" class="GenSampleEditName" version="4">
									<prop name="PropertyTypeName">Sample Name</prop>
									<prop name="Position">12</prop>
									<prop name="IsDefault">1</prop>
									<prop name="name">Sample 13</prop>
								</obj>
								<obj name="PropertyObject" class="HTCSamplePrepNotes" version="4">
									<prop name="PropertyTypeName">Sample Prep Notes</prop>
									<prop name="Position">12</prop>
									<prop name="IsDefault">1</prop>
								</obj>
								<obj name="PropertyObject" class="GenSampleEditSubset" version="4">
									<prop name="PropertyTypeName">Subsets</prop>
									<prop name="Position">12</prop>
									<prop name="IsDefault">1</prop>
								</obj>
								<obj name="PropertyObject" class="SamplePrefWidth" version="5">
									<prop name="PropertyTypeName">Width</prop>
									<prop name="Position">12</prop>
									<prop name="IsDefault">1</prop>
									<prop name="Width">1</prop>
								</obj>
							</list>
						</obj>
					</obj>
					<obj name="item" class="SamplePropInfo" version="1">
						<obj name="ChannelProperties" class="ChanPropList" version="2">
							<obj name="ChannelProperties" class="EMList" version="1">
								<list name="emlist" count="1">
									<obj name="item" class="PropertyList" version="1">
										<list name="emlist" count="12">
											<obj name="PropertyObject" class="RQSampleTargetProperty" version="4">
												<prop name="PropertyTypeName">Combined Sample and Target Type</prop>
												<prop name="Position">13</prop>
												<prop name="IsDefault">0</prop>
												<obj name="ChannelProp" class="ChannelProperty" version="1">
													<prop name="ChannelIdx">0</prop>
												</obj>
											</obj>
											<obj name="PropertyObject" class="QuantConcProperty" version="4">
												<prop name="PropertyTypeName">Concentration</prop>
												<prop name="Position">13</prop>
												<prop name="IsDefault">1</prop>
												<prop name="Concentration">0</prop>
												<obj name="ChannelProp" class="ChannelProperty" version="1">
													<prop name="ChannelIdx">0</prop>
												</obj>
												<prop name="ReadOnly">1</prop>
											</obj>
											<obj name="PropertyObject" class="QuantCpHighProp" version="4">
												<prop name="PropertyTypeName">Cp High</prop>
												<prop name="Position">13</prop>
												<prop name="IsDefault">1</prop>
												<prop name="CpRangeHigh">0</prop>
												<obj name="ChannelProp" class="ChannelProperty" version="1">
													<prop name="ChannelIdx">0</prop>
												</obj>
												<prop name="ReadOnly">1</prop>
											</obj>
											<obj name="PropertyObject" class="QuantCpLowProp" version="4">
												<prop name="PropertyTypeName">Cp Low</prop>
												<prop name="Position">13</prop>
												<prop name="IsDefault">1</prop>
												<prop name="CpRangeLow">0</prop>
												<obj name="ChannelProp" class="ChannelProperty" version="1">
													<prop name="ChannelIdx">0</prop>
												</obj>
												<prop name="ReadOnly">1</prop>
											</obj>
											<obj name="PropertyObject" class="RQEffProp" version="4">
												<prop name="PropertyTypeName">Efficiency</prop>
												<prop name="Position">13</prop>
												<prop name="IsDefault">1</prop>
												<prop name="Efficiency">2</prop>
												<obj name="ChannelProp" class="ChannelProperty" version="1">
													<prop name="ChannelIdx">0</prop>
												</obj>
											</obj>
											<obj name="PropertyObject" class="ChannelGenotype" version="4">
												<prop name="PropertyTypeName">Melt Geno Genotype</prop>
												<prop name="Position">13</prop>
												<prop name="IsDefault">1</prop>
												<prop name="ReadOnly">1</prop>
												<obj name="ChannelProp" class="ChannelProperty" version="1">
													<prop name="ChannelIdx">0</prop>
												</obj>
											</obj>
											<obj name="PropertyObject" class="GroupChannelTypeProp" version="4">
												<prop name="PropertyTypeName">Melt Geno Sample Type</prop>
												<prop name="Position">13</prop>
												<prop name="IsDefault">0</prop>
												<prop name="GroupSampleType">mstUnknown</prop>
												<obj name="ChannelProp" class="ChannelProperty" version="1">
													<prop name="ChannelIdx">0</prop>
												</obj>
											</obj>
											<obj name="PropertyObject" class="QuantSampleTypeProperty" version="4">
												<prop name="PropertyTypeName">Quantification Sample Type</prop>
												<prop name="Position">13</prop>
												<prop name="IsDefault">0</prop>
												<prop name="SampleType">qsUnknown</prop>
												<obj name="ChannelProp" class="ChannelProperty" version="1">
													<prop name="ChannelIdx">0</prop>
												</obj>
											</obj>
											<obj name="PropertyObject" class="ChannelGenotype" version="4">
												<prop name="PropertyTypeName">Scanning Genotype</prop>
												<prop name="Position">13</prop>
												<prop name="IsDefault">1</prop>
												<prop name="ReadOnly">1</prop>
												<obj name="ChannelProp" class="ChannelProperty" version="1">
													<prop name="ChannelIdx">0</prop>
												</obj>
											</obj>
											<obj name="PropertyObject" class="GroupChannelTypeProp" version="4">
												<prop name="PropertyTypeName">Scanning Sample Type</prop>
												<prop name="Position">13</prop>
												<prop name="IsDefault">0</prop>
												<prop name="GroupSampleType">mstUnknown</prop>
												<obj name="ChannelProp" class="ChannelProperty" version="1">
													<prop name="ChannelIdx">0</prop>
												</obj>
											</obj>
											<obj name="PropertyObject" class="TargetName" version="4">
												<prop name="PropertyTypeName">Target Name</prop>
												<prop name="Position">13</prop>
												<prop name="IsDefault">1</prop>
												<obj name="ChannelProp" class="ChannelProperty" version="1">
													<prop name="ChannelIdx">0</prop>
												</obj>
											</obj>
											<obj name="PropertyObject" class="RQTargetProperty" version="4">
												<prop name="PropertyTypeName">Target Type</prop>
												<prop name="Position">13</prop>
												<prop name="IsDefault">0</prop>
												<prop name="TargetType">dtNone</prop>
												<obj name="ChannelProp" class="ChannelProperty" version="1">
													<prop name="ChannelIdx">0</prop>
												</obj>
											</obj>
										</list>
									</obj>
								</list>
							</obj>
						</obj>
						<prop name="ChannelPropertyCount">1</prop>
						<prop name="ContainerPosition">13</prop>
						<prop name="HasSampleProperties">1</prop>
						<obj name="SampleProperties" class="PropertyList" version="1">
							<list name="emlist" count="14">
								<obj name="PropertyObject" class="SamplePrefColor" version="4">
									<prop name="PropertyTypeName">Color</prop>
									<prop name="Position">13</prop>
									<prop name="IsDefault">0</prop>
									<prop name="Color">clRed</prop>
								</obj>
								<obj name="PropertyObject" class="DominantChannelProp" version="4">
									<prop name="PropertyTypeName">Dominant Channel</prop>
									<prop name="Position">13</prop>
									<prop name="IsDefault">0</prop>
									<prop name="DominantChannel">0</prop>
								</obj>
								<obj name="PropertyObject" class="Genotype" version="4">
									<prop name="PropertyTypeName">EndPt Genotype</prop>
									<prop name="Position">13</prop>
									<prop name="IsDefault">1</prop>
									<prop name="ReadOnly">1</prop>
								</obj>
								<obj name="PropertyObject" class="GroupingSample" version="4">
									<prop name="PropertyTypeName">EndPt Sample Type</prop>
									<prop name="Position">13</prop>
									<prop name="IsDefault">0</prop>
									<prop name="GroupSampleType">mstUnknown</prop>
								</obj>
								<obj name="PropertyObject" class="SamplePrefLineStyle" version="4">
									<prop name="PropertyTypeName">Line Style</prop>
									<prop name="Position">13</prop>
									<prop name="IsDefault">0</prop>
									<prop name="LineStyle">psSolid</prop>
								</obj>
								<obj name="PropertyObject" class="GenSampleEditNotes" version="4">
									<prop name="PropertyTypeName">Notes</prop>
									<prop name="Position">13</prop>
									<prop name="IsDefault">1</prop>
								</obj>
								<obj name="PropertyObject" class="SamplePrefPointStyle" version="4">
									<prop name="PropertyTypeName">Point Style</prop>
									<prop name="Position">13</prop>
									<prop name="IsDefault">0</prop>
									<prop name="PointStyle">psNothing</prop>
								</obj>
								<obj name="PropertyObject" class="GenSampleEditPosition" version="4">
									<prop name="PropertyTypeName">Position</prop>
									<prop name="Position">13</prop>
									<prop name="IsDefault">1</prop>
								</obj>
								<obj name="PropertyObject" class="GenSampleEditReplicate" version="4">
									<prop name="PropertyTypeName">Replicate of</prop>
									<prop name="Position">13</prop>
									<prop name="IsDefault">1</prop>
									<prop name="ReplicateOf">-1</prop>
								</obj>
								<obj name="PropertyObject" class="HTCSampleID" version="4">
									<prop name="PropertyTypeName">Sample ID</prop>
									<prop name="Position">13</prop>
									<prop name="IsDefault">1</prop>
								</obj>
								<obj name="PropertyObject" class="GenSampleEditName" version="4">
									<prop name="PropertyTypeName">Sample Name</prop>
									<prop name="Position">13</prop>
									<prop name="IsDefault">1</prop>
									<prop name="name">Sample 14</prop>
								</obj>
								<obj name="PropertyObject" class="HTCSamplePrepNotes" version="4">
									<prop name="PropertyTypeName">Sample Prep Notes</prop>
									<prop name="Position">13</prop>
									<prop name="IsDefault">1</prop>
								</obj>
								<obj name="PropertyObject" class="GenSampleEditSubset" version="4">
									<prop name="PropertyTypeName">Subsets</prop>
									<prop name="Position">13</prop>
									<prop name="IsDefault">1</prop>
								</obj>
								<obj name="PropertyObject" class="SamplePrefWidth" version="5">
									<prop name="PropertyTypeName">Width</prop>
									<prop name="Position">13</prop>
									<prop name="IsDefault">1</prop>
									<prop name="Width">1</prop>
								</obj>
							</list>
						</obj>
					</obj>
					<obj name="item" class="SamplePropInfo" version="1">
						<obj name="ChannelProperties" class="ChanPropList" version="2">
							<obj name="ChannelProperties" class="EMList" version="1">
								<list name="emlist" count="1">
									<obj name="item" class="PropertyList" version="1">
										<list name="emlist" count="12">
											<obj name="PropertyObject" class="RQSampleTargetProperty" version="4">
												<prop name="PropertyTypeName">Combined Sample and Target Type</prop>
												<prop name="Position">14</prop>
												<prop name="IsDefault">0</prop>
												<obj name="ChannelProp" class="ChannelProperty" version="1">
													<prop name="ChannelIdx">0</prop>
												</obj>
											</obj>
											<obj name="PropertyObject" class="QuantConcProperty" version="4">
												<prop name="PropertyTypeName">Concentration</prop>
												<prop name="Position">14</prop>
												<prop name="IsDefault">1</prop>
												<prop name="Concentration">0</prop>
												<obj name="ChannelProp" class="ChannelProperty" version="1">
													<prop name="ChannelIdx">0</prop>
												</obj>
												<prop name="ReadOnly">1</prop>
											</obj>
											<obj name="PropertyObject" class="QuantCpHighProp" version="4">
												<prop name="PropertyTypeName">Cp High</prop>
												<prop name="Position">14</prop>
												<prop name="IsDefault">1</prop>
												<prop name="CpRangeHigh">0</prop>
												<obj name="ChannelProp" class="ChannelProperty" version="1">
													<prop name="ChannelIdx">0</prop>
												</obj>
												<prop name="ReadOnly">1</prop>
											</obj>
											<obj name="PropertyObject" class="QuantCpLowProp" version="4">
												<prop name="PropertyTypeName">Cp Low</prop>
												<prop name="Position">14</prop>
												<prop name="IsDefault">1</prop>
												<prop name="CpRangeLow">0</prop>
												<obj name="ChannelProp" class="ChannelProperty" version="1">
													<prop name="ChannelIdx">0</prop>
												</obj>
												<prop name="ReadOnly">1</prop>
											</obj>
											<obj name="PropertyObject" class="RQEffProp" version="4">
												<prop name="PropertyTypeName">Efficiency</prop>
												<prop name="Position">14</prop>
												<prop name="IsDefault">1</prop>
												<prop name="Efficiency">2</prop>
												<obj name="ChannelProp" class="ChannelProperty" version="1">
													<prop name="ChannelIdx">0</prop>
												</obj>
											</obj>
											<obj name="PropertyObject" class="ChannelGenotype" version="4">
												<prop name="PropertyTypeName">Melt Geno Genotype</prop>
												<prop name="Position">14</prop>
												<prop name="IsDefault">1</prop>
												<prop name="ReadOnly">1</prop>
												<obj name="ChannelProp" class="ChannelProperty" version="1">
													<prop name="ChannelIdx">0</prop>
												</obj>
											</obj>
											<obj name="PropertyObject" class="GroupChannelTypeProp" version="4">
												<prop name="PropertyTypeName">Melt Geno Sample Type</prop>
												<prop name="Position">14</prop>
												<prop name="IsDefault">0</prop>
												<prop name="GroupSampleType">mstUnknown</prop>
												<obj name="ChannelProp" class="ChannelProperty" version="1">
													<prop name="ChannelIdx">0</prop>
												</obj>
											</obj>
											<obj name="PropertyObject" class="QuantSampleTypeProperty" version="4">
												<prop name="PropertyTypeName">Quantification Sample Type</prop>
												<prop name="Position">14</prop>
												<prop name="IsDefault">0</prop>
												<prop name="SampleType">qsUnknown</prop>
												<obj name="ChannelProp" class="ChannelProperty" version="1">
													<prop name="ChannelIdx">0</prop>
												</obj>
											</obj>
											<obj name="PropertyObject" class="ChannelGenotype" version="4">
												<prop name="PropertyTypeName">Scanning Genotype</prop>
												<prop name="Position">14</prop>
												<prop name="IsDefault">1</prop>
												<prop name="ReadOnly">1</prop>
												<obj name="ChannelProp" class="ChannelProperty" version="1">
													<prop name="ChannelIdx">0</prop>
												</obj>
											</obj>
											<obj name="PropertyObject" class="GroupChannelTypeProp" version="4">
												<prop name="PropertyTypeName">Scanning Sample Type</prop>
												<prop name="Position">14</prop>
												<prop name="IsDefault">0</prop>
												<prop name="GroupSampleType">mstUnknown</prop>
												<obj name="ChannelProp" class="ChannelProperty" version="1">
													<prop name="ChannelIdx">0</prop>
												</obj>
											</obj>
											<obj name="PropertyObject" class="TargetName" version="4">
												<prop name="PropertyTypeName">Target Name</prop>
												<prop name="Position">14</prop>
												<prop name="IsDefault">1</prop>
												<obj name="ChannelProp" class="ChannelProperty" version="1">
													<prop name="ChannelIdx">0</prop>
												</obj>
											</obj>
											<obj name="PropertyObject" class="RQTargetProperty" version="4">
												<prop name="PropertyTypeName">Target Type</prop>
												<prop name="Position">14</prop>
												<prop name="IsDefault">0</prop>
												<prop name="TargetType">dtNone</prop>
												<obj name="ChannelProp" class="ChannelProperty" version="1">
													<prop name="ChannelIdx">0</prop>
												</obj>
											</obj>
										</list>
									</obj>
								</list>
							</obj>
						</obj>
						<prop name="ChannelPropertyCount">1</prop>
						<prop name="ContainerPosition">14</prop>
						<prop name="HasSampleProperties">1</prop>
						<obj name="SampleProperties" class="PropertyList" version="1">
							<list name="emlist" count="14">
								<obj name="PropertyObject" class="SamplePrefColor" version="4">
									<prop name="PropertyTypeName">Color</prop>
									<prop name="Position">14</prop>
									<prop name="IsDefault">0</prop>
									<prop name="Color">$0030D700</prop>
								</obj>
								<obj name="PropertyObject" class="DominantChannelProp" version="4">
									<prop name="PropertyTypeName">Dominant Channel</prop>
									<prop name="Position">14</prop>
									<prop name="IsDefault">0</prop>
									<prop name="DominantChannel">0</prop>
								</obj>
								<obj name="PropertyObject" class="Genotype" version="4">
									<prop name="PropertyTypeName">EndPt Genotype</prop>
									<prop name="Position">14</prop>
									<prop name="IsDefault">1</prop>
									<prop name="ReadOnly">1</prop>
								</obj>
								<obj name="PropertyObject" class="GroupingSample" version="4">
									<prop name="PropertyTypeName">EndPt Sample Type</prop>
									<prop name="Position">14</prop>
									<prop name="IsDefault">0</prop>
									<prop name="GroupSampleType">mstUnknown</prop>
								</obj>
								<obj name="PropertyObject" class="SamplePrefLineStyle" version="4">
									<prop name="PropertyTypeName">Line Style</prop>
									<prop name="Position">14</prop>
									<prop name="IsDefault">0</prop>
									<prop name="LineStyle">psSolid</prop>
								</obj>
								<obj name="PropertyObject" class="GenSampleEditNotes" version="4">
									<prop name="PropertyTypeName">Notes</prop>
									<prop name="Position">14</prop>
									<prop name="IsDefault">1</prop>
								</obj>
								<obj name="PropertyObject" class="SamplePrefPointStyle" version="4">
									<prop name="PropertyTypeName">Point Style</prop>
									<prop name="Position">14</prop>
									<prop name="IsDefault">0</prop>
									<prop name="PointStyle">psNothing</prop>
								</obj>
								<obj name="PropertyObject" class="GenSampleEditPosition" version="4">
									<prop name="PropertyTypeName">Position</prop>
									<prop name="Position">14</prop>
									<prop name="IsDefault">1</prop>
								</obj>
								<obj name="PropertyObject" class="GenSampleEditReplicate" version="4">
									<prop name="PropertyTypeName">Replicate of</prop>
									<prop name="Position">14</prop>
									<prop name="IsDefault">1</prop>
									<prop name="ReplicateOf">-1</prop>
								</obj>
								<obj name="PropertyObject" class="HTCSampleID" version="4">
									<prop name="PropertyTypeName">Sample ID</prop>
									<prop name="Position">14</prop>
									<prop name="IsDefault">1</prop>
								</obj>
								<obj name="PropertyObject" class="GenSampleEditName" version="4">
									<prop name="PropertyTypeName">Sample Name</prop>
									<prop name="Position">14</prop>
									<prop name="IsDefault">1</prop>
									<prop name="name">Sample 15</prop>
								</obj>
								<obj name="PropertyObject" class="HTCSamplePrepNotes" version="4">
									<prop name="PropertyTypeName">Sample Prep Notes</prop>
									<prop name="Position">14</prop>
									<prop name="IsDefault">1</prop>
								</obj>
								<obj name="PropertyObject" class="GenSampleEditSubset" version="4">
									<prop name="PropertyTypeName">Subsets</prop>
									<prop name="Position">14</prop>
									<prop name="IsDefault">1</prop>
								</obj>
								<obj name="PropertyObject" class="SamplePrefWidth" version="5">
									<prop name="PropertyTypeName">Width</prop>
									<prop name="Position">14</prop>
									<prop name="IsDefault">1</prop>
									<prop name="Width">1</prop>
								</obj>
							</list>
						</obj>
					</obj>
					<obj name="item" class="SamplePropInfo" version="1">
						<obj name="ChannelProperties" class="ChanPropList" version="2">
							<obj name="ChannelProperties" class="EMList" version="1">
								<list name="emlist" count="1">
									<obj name="item" class="PropertyList" version="1">
										<list name="emlist" count="12">
											<obj name="PropertyObject" class="RQSampleTargetProperty" version="4">
												<prop name="PropertyTypeName">Combined Sample and Target Type</prop>
												<prop name="Position">15</prop>
												<prop name="IsDefault">0</prop>
												<obj name="ChannelProp" class="ChannelProperty" version="1">
													<prop name="ChannelIdx">0</prop>
												</obj>
											</obj>
											<obj name="PropertyObject" class="QuantConcProperty" version="4">
												<prop name="PropertyTypeName">Concentration</prop>
												<prop name="Position">15</prop>
												<prop name="IsDefault">1</prop>
												<prop name="Concentration">0</prop>
												<obj name="ChannelProp" class="ChannelProperty" version="1">
													<prop name="ChannelIdx">0</prop>
												</obj>
												<prop name="ReadOnly">1</prop>
											</obj>
											<obj name="PropertyObject" class="QuantCpHighProp" version="4">
												<prop name="PropertyTypeName">Cp High</prop>
												<prop name="Position">15</prop>
												<prop name="IsDefault">1</prop>
												<prop name="CpRangeHigh">0</prop>
												<obj name="ChannelProp" class="ChannelProperty" version="1">
													<prop name="ChannelIdx">0</prop>
												</obj>
												<prop name="ReadOnly">1</prop>
											</obj>
											<obj name="PropertyObject" class="QuantCpLowProp" version="4">
												<prop name="PropertyTypeName">Cp Low</prop>
												<prop name="Position">15</prop>
												<prop name="IsDefault">1</prop>
												<prop name="CpRangeLow">0</prop>
												<obj name="ChannelProp" class="ChannelProperty" version="1">
													<prop name="ChannelIdx">0</prop>
												</obj>
												<prop name="ReadOnly">1</prop>
											</obj>
											<obj name="PropertyObject" class="RQEffProp" version="4">
												<prop name="PropertyTypeName">Efficiency</prop>
												<prop name="Position">15</prop>
												<prop name="IsDefault">1</prop>
												<prop name="Efficiency">2</prop>
												<obj name="ChannelProp" class="ChannelProperty" version="1">
													<prop name="ChannelIdx">0</prop>
												</obj>
											</obj>
											<obj name="PropertyObject" class="ChannelGenotype" version="4">
												<prop name="PropertyTypeName">Melt Geno Genotype</prop>
												<prop name="Position">15</prop>
												<prop name="IsDefault">1</prop>
												<prop name="ReadOnly">1</prop>
												<obj name="ChannelProp" class="ChannelProperty" version="1">
													<prop name="ChannelIdx">0</prop>
												</obj>
											</obj>
											<obj name="PropertyObject" class="GroupChannelTypeProp" version="4">
												<prop name="PropertyTypeName">Melt Geno Sample Type</prop>
												<prop name="Position">15</prop>
												<prop name="IsDefault">0</prop>
												<prop name="GroupSampleType">mstUnknown</prop>
												<obj name="ChannelProp" class="ChannelProperty" version="1">
													<prop name="ChannelIdx">0</prop>
												</obj>
											</obj>
											<obj name="PropertyObject" class="QuantSampleTypeProperty" version="4">
												<prop name="PropertyTypeName">Quantification Sample Type</prop>
												<prop name="Position">15</prop>
												<prop name="IsDefault">0</prop>
												<prop name="SampleType">qsUnknown</prop>
												<obj name="ChannelProp" class="ChannelProperty" version="1">
													<prop name="ChannelIdx">0</prop>
												</obj>
											</obj>
											<obj name="PropertyObject" class="ChannelGenotype" version="4">
												<prop name="PropertyTypeName">Scanning Genotype</prop>
												<prop name="Position">15</prop>
												<prop name="IsDefault">1</prop>
												<prop name="ReadOnly">1</prop>
												<obj name="ChannelProp" class="ChannelProperty" version="1">
													<prop name="ChannelIdx">0</prop>
												</obj>
											</obj>
											<obj name="PropertyObject" class="GroupChannelTypeProp" version="4">
												<prop name="PropertyTypeName">Scanning Sample Type</prop>
												<prop name="Position">15</prop>
												<prop name="IsDefault">0</prop>
												<prop name="GroupSampleType">mstUnknown</prop>
												<obj name="ChannelProp" class="ChannelProperty" version="1">
													<prop name="ChannelIdx">0</prop>
												</obj>
											</obj>
											<obj name="PropertyObject" class="TargetName" version="4">
												<prop name="PropertyTypeName">Target Name</prop>
												<prop name="Position">15</prop>
												<prop name="IsDefault">1</prop>
												<obj name="ChannelProp" class="ChannelProperty" version="1">
													<prop name="ChannelIdx">0</prop>
												</obj>
											</obj>
											<obj name="PropertyObject" class="RQTargetProperty" version="4">
												<prop name="PropertyTypeName">Target Type</prop>
												<prop name="Position">15</prop>
												<prop name="IsDefault">0</prop>
												<prop name="TargetType">dtNone</prop>
												<obj name="ChannelProp" class="ChannelProperty" version="1">
													<prop name="ChannelIdx">0</prop>
												</obj>
											</obj>
										</list>
									</obj>
								</list>
							</obj>
						</obj>
						<prop name="ChannelPropertyCount">1</prop>
						<prop name="ContainerPosition">15</prop>
						<prop name="HasSampleProperties">1</prop>
						<obj name="SampleProperties" class="PropertyList" version="1">
							<list name="emlist" count="14">
								<obj name="PropertyObject" class="SamplePrefColor" version="4">
									<prop name="PropertyTypeName">Color</prop>
									<prop name="Position">15</prop>
									<prop name="IsDefault">0</prop>
									<prop name="Color">clFuchsia</prop>
								</obj>
								<obj name="PropertyObject" class="DominantChannelProp" version="4">
									<prop name="PropertyTypeName">Dominant Channel</prop>
									<prop name="Position">15</prop>
									<prop name="IsDefault">0</prop>
									<prop name="DominantChannel">0</prop>
								</obj>
								<obj name="PropertyObject" class="Genotype" version="4">
									<prop name="PropertyTypeName">EndPt Genotype</prop>
									<prop name="Position">15</prop>
									<prop name="IsDefault">1</prop>
									<prop name="ReadOnly">1</prop>
								</obj>
								<obj name="PropertyObject" class="GroupingSample" version="4">
									<prop name="PropertyTypeName">EndPt Sample Type</prop>
									<prop name="Position">15</prop>
									<prop name="IsDefault">0</prop>
									<prop name="GroupSampleType">mstUnknown</prop>
								</obj>
								<obj name="PropertyObject" class="SamplePrefLineStyle" version="4">
									<prop name="PropertyTypeName">Line Style</prop>
									<prop name="Position">15</prop>
									<prop name="IsDefault">0</prop>
									<prop name="LineStyle">psSolid</prop>
								</obj>
								<obj name="PropertyObject" class="GenSampleEditNotes" version="4">
									<prop name="PropertyTypeName">Notes</prop>
									<prop name="Position">15</prop>
									<prop name="IsDefault">1</prop>
								</obj>
								<obj name="PropertyObject" class="SamplePrefPointStyle" version="4">
									<prop name="PropertyTypeName">Point Style</prop>
									<prop name="Position">15</prop>
									<prop name="IsDefault">0</prop>
									<prop name="PointStyle">psNothing</prop>
								</obj>
								<obj name="PropertyObject" class="GenSampleEditPosition" version="4">
									<prop name="PropertyTypeName">Position</prop>
									<prop name="Position">15</prop>
									<prop name="IsDefault">1</prop>
								</obj>
								<obj name="PropertyObject" class="GenSampleEditReplicate" version="4">
									<prop name="PropertyTypeName">Replicate of</prop>
									<prop name="Position">15</prop>
									<prop name="IsDefault">1</prop>
									<prop name="ReplicateOf">-1</prop>
								</obj>
								<obj name="PropertyObject" class="HTCSampleID" version="4">
									<prop name="PropertyTypeName">Sample ID</prop>
									<prop name="Position">15</prop>
									<prop name="IsDefault">1</prop>
								</obj>
								<obj name="PropertyObject" class="GenSampleEditName" version="4">
									<prop name="PropertyTypeName">Sample Name</prop>
									<prop name="Position">15</prop>
									<prop name="IsDefault">1</prop>
									<prop name="name">Sample 16</prop>
								</obj>
								<obj name="PropertyObject" class="HTCSamplePrepNotes" version="4">
									<prop name="PropertyTypeName">Sample Prep Notes</prop>
									<prop name="Position">15</prop>
									<prop name="IsDefault">1</prop>
								</obj>
								<obj name="PropertyObject" class="GenSampleEditSubset" version="4">
									<prop name="PropertyTypeName">Subsets</prop>
									<prop name="Position">15</prop>
									<prop name="IsDefault">1</prop>
								</obj>
								<obj name="PropertyObject" class="SamplePrefWidth" version="5">
									<prop name="PropertyTypeName">Width</prop>
									<prop name="Position">15</prop>
									<prop name="IsDefault">1</prop>
									<prop name="Width">1</prop>
								</obj>
							</list>
						</obj>
					</obj>
					<obj name="item" class="SamplePropInfo" version="1">
						<obj name="ChannelProperties" class="ChanPropList" version="2">
							<obj name="ChannelProperties" class="EMList" version="1">
								<list name="emlist" count="1">
									<obj name="item" class="PropertyList" version="1">
										<list name="emlist" count="12">
											<obj name="PropertyObject" class="RQSampleTargetProperty" version="4">
												<prop name="PropertyTypeName">Combined Sample and Target Type</prop>
												<prop name="Position">16</prop>
												<prop name="IsDefault">0</prop>
												<obj name="ChannelProp" class="ChannelProperty" version="1">
													<prop name="ChannelIdx">0</prop>
												</obj>
											</obj>
											<obj name="PropertyObject" class="QuantConcProperty" version="4">
												<prop name="PropertyTypeName">Concentration</prop>
												<prop name="Position">16</prop>
												<prop name="IsDefault">1</prop>
												<prop name="Concentration">0</prop>
												<obj name="ChannelProp" class="ChannelProperty" version="1">
													<prop name="ChannelIdx">0</prop>
												</obj>
												<prop name="ReadOnly">1</prop>
											</obj>
											<obj name="PropertyObject" class="QuantCpHighProp" version="4">
												<prop name="PropertyTypeName">Cp High</prop>
												<prop name="Position">16</prop>
												<prop name="IsDefault">1</prop>
												<prop name="CpRangeHigh">0</prop>
												<obj name="ChannelProp" class="ChannelProperty" version="1">
													<prop name="ChannelIdx">0</prop>
												</obj>
												<prop name="ReadOnly">1</prop>
											</obj>
											<obj name="PropertyObject" class="QuantCpLowProp" version="4">
												<prop name="PropertyTypeName">Cp Low</prop>
												<prop name="Position">16</prop>
												<prop name="IsDefault">1</prop>
												<prop name="CpRangeLow">0</prop>
												<obj name="ChannelProp" class="ChannelProperty" version="1">
													<prop name="ChannelIdx">0</prop>
												</obj>
												<prop name="ReadOnly">1</prop>
											</obj>
											<obj name="PropertyObject" class="RQEffProp" version="4">
												<prop name="PropertyTypeName">Efficiency</prop>
												<prop name="Position">16</prop>
												<prop name="IsDefault">1</prop>
												<prop name="Efficiency">2</prop>
												<obj name="ChannelProp" class="ChannelProperty" version="1">
													<prop name="ChannelIdx">0</prop>
												</obj>
											</obj>
											<obj name="PropertyObject" class="ChannelGenotype" version="4">
												<prop name="PropertyTypeName">Melt Geno Genotype</prop>
												<prop name="Position">16</prop>
												<prop name="IsDefault">1</prop>
												<prop name="ReadOnly">1</prop>
												<obj name="ChannelProp" class="ChannelProperty" version="1">
													<prop name="ChannelIdx">0</prop>
												</obj>
											</obj>
											<obj name="PropertyObject" class="GroupChannelTypeProp" version="4">
												<prop name="PropertyTypeName">Melt Geno Sample Type</prop>
												<prop name="Position">16</prop>
												<prop name="IsDefault">0</prop>
												<prop name="GroupSampleType">mstUnknown</prop>
												<obj name="ChannelProp" class="ChannelProperty" version="1">
													<prop name="ChannelIdx">0</prop>
												</obj>
											</obj>
											<obj name="PropertyObject" class="QuantSampleTypeProperty" version="4">
												<prop name="PropertyTypeName">Quantification Sample Type</prop>
												<prop name="Position">16</prop>
												<prop name="IsDefault">0</prop>
												<prop name="SampleType">qsUnknown</prop>
												<obj name="ChannelProp" class="ChannelProperty" version="1">
													<prop name="ChannelIdx">0</prop>
												</obj>
											</obj>
											<obj name="PropertyObject" class="ChannelGenotype" version="4">
												<prop name="PropertyTypeName">Scanning Genotype</prop>
												<prop name="Position">16</prop>
												<prop name="IsDefault">1</prop>
												<prop name="ReadOnly">1</prop>
												<obj name="ChannelProp" class="ChannelProperty" version="1">
													<prop name="ChannelIdx">0</prop>
												</obj>
											</obj>
											<obj name="PropertyObject" class="GroupChannelTypeProp" version="4">
												<prop name="PropertyTypeName">Scanning Sample Type</prop>
												<prop name="Position">16</prop>
												<prop name="IsDefault">0</prop>
												<prop name="GroupSampleType">mstUnknown</prop>
												<obj name="ChannelProp" class="ChannelProperty" version="1">
													<prop name="ChannelIdx">0</prop>
												</obj>
											</obj>
											<obj name="PropertyObject" class="TargetName" version="4">
												<prop name="PropertyTypeName">Target Name</prop>
												<prop name="Position">16</prop>
												<prop name="IsDefault">1</prop>
												<obj name="ChannelProp" class="ChannelProperty" version="1">
													<prop name="ChannelIdx">0</prop>
												</obj>
											</obj>
											<obj name="PropertyObject" class="RQTargetProperty" version="4">
												<prop name="PropertyTypeName">Target Type</prop>
												<prop name="Position">16</prop>
												<prop name="IsDefault">0</prop>
												<prop name="TargetType">dtNone</prop>
												<obj name="ChannelProp" class="ChannelProperty" version="1">
													<prop name="ChannelIdx">0</prop>
												</obj>
											</obj>
										</list>
									</obj>
								</list>
							</obj>
						</obj>
						<prop name="ChannelPropertyCount">1</prop>
						<prop name="ContainerPosition">16</prop>
						<prop name="HasSampleProperties">1</prop>
						<obj name="SampleProperties" class="PropertyList" version="1">
							<list name="emlist" count="14">
								<obj name="PropertyObject" class="SamplePrefColor" version="4">
									<prop name="PropertyTypeName">Color</prop>
									<prop name="Position">16</prop>
									<prop name="IsDefault">0</prop>
									<prop name="Color">clGray</prop>
								</obj>
								<obj name="PropertyObject" class="DominantChannelProp" version="4">
									<prop name="PropertyTypeName">Dominant Channel</prop>
									<prop name="Position">16</prop>
									<prop name="IsDefault">0</prop>
									<prop name="DominantChannel">0</prop>
								</obj>
								<obj name="PropertyObject" class="Genotype" version="4">
									<prop name="PropertyTypeName">EndPt Genotype</prop>
									<prop name="Position">16</prop>
									<prop name="IsDefault">1</prop>
									<prop name="ReadOnly">1</prop>
								</obj>
								<obj name="PropertyObject" class="GroupingSample" version="4">
									<prop name="PropertyTypeName">EndPt Sample Type</prop>
									<prop name="Position">16</prop>
									<prop name="IsDefault">0</prop>
									<prop name="GroupSampleType">mstUnknown</prop>
								</obj>
								<obj name="PropertyObject" class="SamplePrefLineStyle" version="4">
									<prop name="PropertyTypeName">Line Style</prop>
									<prop name="Position">16</prop>
									<prop name="IsDefault">0</prop>
									<prop name="LineStyle">psSolid</prop>
								</obj>
								<obj name="PropertyObject" class="GenSampleEditNotes" version="4">
									<prop name="PropertyTypeName">Notes</prop>
									<prop name="Position">16</prop>
									<prop name="IsDefault">1</prop>
								</obj>
								<obj name="PropertyObject" class="SamplePrefPointStyle" version="4">
									<prop name="PropertyTypeName">Point Style</prop>
									<prop name="Position">16</prop>
									<prop name="IsDefault">0</prop>
									<prop name="PointStyle">psNothing</prop>
								</obj>
								<obj name="PropertyObject" class="GenSampleEditPosition" version="4">
									<prop name="PropertyTypeName">Position</prop>
									<prop name="Position">16</prop>
									<prop name="IsDefault">1</prop>
								</obj>
								<obj name="PropertyObject" class="GenSampleEditReplicate" version="4">
									<prop name="PropertyTypeName">Replicate of</prop>
									<prop name="Position">16</prop>
									<prop name="IsDefault">1</prop>
									<prop name="ReplicateOf">-1</prop>
								</obj>
								<obj name="PropertyObject" class="HTCSampleID" version="4">
									<prop name="PropertyTypeName">Sample ID</prop>
									<prop name="Position">16</prop>
									<prop name="IsDefault">1</prop>
								</obj>
								<obj name="PropertyObject" class="GenSampleEditName" version="4">
									<prop name="PropertyTypeName">Sample Name</prop>
									<prop name="Position">16</prop>
									<prop name="IsDefault">1</prop>
									<prop name="name">Sample 17</prop>
								</obj>
								<obj name="PropertyObject" class="HTCSamplePrepNotes" version="4">
									<prop name="PropertyTypeName">Sample Prep Notes</prop>
									<prop name="Position">16</prop>
									<prop name="IsDefault">1</prop>
								</obj>
								<obj name="PropertyObject" class="GenSampleEditSubset" version="4">
									<prop name="PropertyTypeName">Subsets</prop>
									<prop name="Position">16</prop>
									<prop name="IsDefault">1</prop>
								</obj>
								<obj name="PropertyObject" class="SamplePrefWidth" version="5">
									<prop name="PropertyTypeName">Width</prop>
									<prop name="Position">16</prop>
									<prop name="IsDefault">1</prop>
									<prop name="Width">1</prop>
								</obj>
							</list>
						</obj>
					</obj>
					<obj name="item" class="SamplePropInfo" version="1">
						<obj name="ChannelProperties" class="ChanPropList" version="2">
							<obj name="ChannelProperties" class="EMList" version="1">
								<list name="emlist" count="1">
									<obj name="item" class="PropertyList" version="1">
										<list name="emlist" count="12">
											<obj name="PropertyObject" class="RQSampleTargetProperty" version="4">
												<prop name="PropertyTypeName">Combined Sample and Target Type</prop>
												<prop name="Position">17</prop>
												<prop name="IsDefault">0</prop>
												<obj name="ChannelProp" class="ChannelProperty" version="1">
													<prop name="ChannelIdx">0</prop>
												</obj>
											</obj>
											<obj name="PropertyObject" class="QuantConcProperty" version="4">
												<prop name="PropertyTypeName">Concentration</prop>
												<prop name="Position">17</prop>
												<prop name="IsDefault">1</prop>
												<prop name="Concentration">0</prop>
												<obj name="ChannelProp" class="ChannelProperty" version="1">
													<prop name="ChannelIdx">0</prop>
												</obj>
												<prop name="ReadOnly">1</prop>
											</obj>
											<obj name="PropertyObject" class="QuantCpHighProp" version="4">
												<prop name="PropertyTypeName">Cp High</prop>
												<prop name="Position">17</prop>
												<prop name="IsDefault">1</prop>
												<prop name="CpRangeHigh">0</prop>
												<obj name="ChannelProp" class="ChannelProperty" version="1">
													<prop name="ChannelIdx">0</prop>
												</obj>
												<prop name="ReadOnly">1</prop>
											</obj>
											<obj name="PropertyObject" class="QuantCpLowProp" version="4">
												<prop name="PropertyTypeName">Cp Low</prop>
												<prop name="Position">17</prop>
												<prop name="IsDefault">1</prop>
												<prop name="CpRangeLow">0</prop>
												<obj name="ChannelProp" class="ChannelProperty" version="1">
													<prop name="ChannelIdx">0</prop>
												</obj>
												<prop name="ReadOnly">1</prop>
											</obj>
											<obj name="PropertyObject" class="RQEffProp" version="4">
												<prop name="PropertyTypeName">Efficiency</prop>
												<prop name="Position">17</prop>
												<prop name="IsDefault">1</prop>
												<prop name="Efficiency">2</prop>
												<obj name="ChannelProp" class="ChannelProperty" version="1">
													<prop name="ChannelIdx">0</prop>
												</obj>
											</obj>
											<obj name="PropertyObject" class="ChannelGenotype" version="4">
												<prop name="PropertyTypeName">Melt Geno Genotype</prop>
												<prop name="Position">17</prop>
												<prop name="IsDefault">1</prop>
												<prop name="ReadOnly">1</prop>
												<obj name="ChannelProp" class="ChannelProperty" version="1">
													<prop name="ChannelIdx">0</prop>
												</obj>
											</obj>
											<obj name="PropertyObject" class="GroupChannelTypeProp" version="4">
												<prop name="PropertyTypeName">Melt Geno Sample Type</prop>
												<prop name="Position">17</prop>
												<prop name="IsDefault">0</prop>
												<prop name="GroupSampleType">mstUnknown</prop>
												<obj name="ChannelProp" class="ChannelProperty" version="1">
													<prop name="ChannelIdx">0</prop>
												</obj>
											</obj>
											<obj name="PropertyObject" class="QuantSampleTypeProperty" version="4">
												<prop name="PropertyTypeName">Quantification Sample Type</prop>
												<prop name="Position">17</prop>
												<prop name="IsDefault">0</prop>
												<prop name="SampleType">qsUnknown</prop>
												<obj name="ChannelProp" class="ChannelProperty" version="1">
													<prop name="ChannelIdx">0</prop>
												</obj>
											</obj>
											<obj name="PropertyObject" class="ChannelGenotype" version="4">
												<prop name="PropertyTypeName">Scanning Genotype</prop>
												<prop name="Position">17</prop>
												<prop name="IsDefault">1</prop>
												<prop name="ReadOnly">1</prop>
												<obj name="ChannelProp" class="ChannelProperty" version="1">
													<prop name="ChannelIdx">0</prop>
												</obj>
											</obj>
											<obj name="PropertyObject" class="GroupChannelTypeProp" version="4">
												<prop name="PropertyTypeName">Scanning Sample Type</prop>
												<prop name="Position">17</prop>
												<prop name="IsDefault">0</prop>
												<prop name="GroupSampleType">mstUnknown</prop>
												<obj name="ChannelProp" class="ChannelProperty" version="1">
													<prop name="ChannelIdx">0</prop>
												</obj>
											</obj>
											<obj name="PropertyObject" class="TargetName" version="4">
												<prop name="PropertyTypeName">Target Name</prop>
												<prop name="Position">17</prop>
												<prop name="IsDefault">1</prop>
												<obj name="ChannelProp" class="ChannelProperty" version="1">
													<prop name="ChannelIdx">0</prop>
												</obj>
											</obj>
											<obj name="PropertyObject" class="RQTargetProperty" version="4">
												<prop name="PropertyTypeName">Target Type</prop>
												<prop name="Position">17</prop>
												<prop name="IsDefault">0</prop>
												<prop name="TargetType">dtNone</prop>
												<obj name="ChannelProp" class="ChannelProperty" version="1">
													<prop name="ChannelIdx">0</prop>
												</obj>
											</obj>
										</list>
									</obj>
								</list>
							</obj>
						</obj>
						<prop name="ChannelPropertyCount">1</prop>
						<prop name="ContainerPosition">17</prop>
						<prop name="HasSampleProperties">1</prop>
						<obj name="SampleProperties" class="PropertyList" version="1">
							<list name="emlist" count="14">
								<obj name="PropertyObject" class="SamplePrefColor" version="4">
									<prop name="PropertyTypeName">Color</prop>
									<prop name="Position">17</prop>
									<prop name="IsDefault">0</prop>
									<prop name="Color">$0012D7FA</prop>
								</obj>
								<obj name="PropertyObject" class="DominantChannelProp" version="4">
									<prop name="PropertyTypeName">Dominant Channel</prop>
									<prop name="Position">17</prop>
									<prop name="IsDefault">0</prop>
									<prop name="DominantChannel">0</prop>
								</obj>
								<obj name="PropertyObject" class="Genotype" version="4">
									<prop name="PropertyTypeName">EndPt Genotype</prop>
									<prop name="Position">17</prop>
									<prop name="IsDefault">1</prop>
									<prop name="ReadOnly">1</prop>
								</obj>
								<obj name="PropertyObject" class="GroupingSample" version="4">
									<prop name="PropertyTypeName">EndPt Sample Type</prop>
									<prop name="Position">17</prop>
									<prop name="IsDefault">0</prop>
									<prop name="GroupSampleType">mstUnknown</prop>
								</obj>
								<obj name="PropertyObject" class="SamplePrefLineStyle" version="4">
									<prop name="PropertyTypeName">Line Style</prop>
									<prop name="Position">17</prop>
									<prop name="IsDefault">0</prop>
									<prop name="LineStyle">psSolid</prop>
								</obj>
								<obj name="PropertyObject" class="GenSampleEditNotes" version="4">
									<prop name="PropertyTypeName">Notes</prop>
									<prop name="Position">17</prop>
									<prop name="IsDefault">1</prop>
								</obj>
								<obj name="PropertyObject" class="SamplePrefPointStyle" version="4">
									<prop name="PropertyTypeName">Point Style</prop>
									<prop name="Position">17</prop>
									<prop name="IsDefault">0</prop>
									<prop name="PointStyle">psNothing</prop>
								</obj>
								<obj name="PropertyObject" class="GenSampleEditPosition" version="4">
									<prop name="PropertyTypeName">Position</prop>
									<prop name="Position">17</prop>
									<prop name="IsDefault">1</prop>
								</obj>
								<obj name="PropertyObject" class="GenSampleEditReplicate" version="4">
									<prop name="PropertyTypeName">Replicate of</prop>
									<prop name="Position">17</prop>
									<prop name="IsDefault">1</prop>
									<prop name="ReplicateOf">-1</prop>
								</obj>
								<obj name="PropertyObject" class="HTCSampleID" version="4">
									<prop name="PropertyTypeName">Sample ID</prop>
									<prop name="Position">17</prop>
									<prop name="IsDefault">1</prop>
								</obj>
								<obj name="PropertyObject" class="GenSampleEditName" version="4">
									<prop name="PropertyTypeName">Sample Name</prop>
									<prop name="Position">17</prop>
									<prop name="IsDefault">1</prop>
									<prop name="name">Sample 18</prop>
								</obj>
								<obj name="PropertyObject" class="HTCSamplePrepNotes" version="4">
									<prop name="PropertyTypeName">Sample Prep Notes</prop>
									<prop name="Position">17</prop>
									<prop name="IsDefault">1</prop>
								</obj>
								<obj name="PropertyObject" class="GenSampleEditSubset" version="4">
									<prop name="PropertyTypeName">Subsets</prop>
									<prop name="Position">17</prop>
									<prop name="IsDefault">1</prop>
								</obj>
								<obj name="PropertyObject" class="SamplePrefWidth" version="5">
									<prop name="PropertyTypeName">Width</prop>
									<prop name="Position">17</prop>
									<prop name="IsDefault">1</prop>
									<prop name="Width">1</prop>
								</obj>
							</list>
						</obj>
					</obj>
					<obj name="item" class="SamplePropInfo" version="1">
						<obj name="ChannelProperties" class="ChanPropList" version="2">
							<obj name="ChannelProperties" class="EMList" version="1">
								<list name="emlist" count="1">
									<obj name="item" class="PropertyList" version="1">
										<list name="emlist" count="12">
											<obj name="PropertyObject" class="RQSampleTargetProperty" version="4">
												<prop name="PropertyTypeName">Combined Sample and Target Type</prop>
												<prop name="Position">18</prop>
												<prop name="IsDefault">0</prop>
												<obj name="ChannelProp" class="ChannelProperty" version="1">
													<prop name="ChannelIdx">0</prop>
												</obj>
											</obj>
											<obj name="PropertyObject" class="QuantConcProperty" version="4">
												<prop name="PropertyTypeName">Concentration</prop>
												<prop name="Position">18</prop>
												<prop name="IsDefault">1</prop>
												<prop name="Concentration">0</prop>
												<obj name="ChannelProp" class="ChannelProperty" version="1">
													<prop name="ChannelIdx">0</prop>
												</obj>
												<prop name="ReadOnly">1</prop>
											</obj>
											<obj name="PropertyObject" class="QuantCpHighProp" version="4">
												<prop name="PropertyTypeName">Cp High</prop>
												<prop name="Position">18</prop>
												<prop name="IsDefault">1</prop>
												<prop name="CpRangeHigh">0</prop>
												<obj name="ChannelProp" class="ChannelProperty" version="1">
													<prop name="ChannelIdx">0</prop>
												</obj>
												<prop name="ReadOnly">1</prop>
											</obj>
											<obj name="PropertyObject" class="QuantCpLowProp" version="4">
												<prop name="PropertyTypeName">Cp Low</prop>
												<prop name="Position">18</prop>
												<prop name="IsDefault">1</prop>
												<prop name="CpRangeLow">0</prop>
												<obj name="ChannelProp" class="ChannelProperty" version="1">
													<prop name="ChannelIdx">0</prop>
												</obj>
												<prop name="ReadOnly">1</prop>
											</obj>
											<obj name="PropertyObject" class="RQEffProp" version="4">
												<prop name="PropertyTypeName">Efficiency</prop>
												<prop name="Position">18</prop>
												<prop name="IsDefault">1</prop>
												<prop name="Efficiency">2</prop>
												<obj name="ChannelProp" class="ChannelProperty" version="1">
													<prop name="ChannelIdx">0</prop>
												</obj>
											</obj>
											<obj name="PropertyObject" class="ChannelGenotype" version="4">
												<prop name="PropertyTypeName">Melt Geno Genotype</prop>
												<prop name="Position">18</prop>
												<prop name="IsDefault">1</prop>
												<prop name="ReadOnly">1</prop>
												<obj name="ChannelProp" class="ChannelProperty" version="1">
													<prop name="ChannelIdx">0</prop>
												</obj>
											</obj>
											<obj name="PropertyObject" class="GroupChannelTypeProp" version="4">
												<prop name="PropertyTypeName">Melt Geno Sample Type</prop>
												<prop name="Position">18</prop>
												<prop name="IsDefault">0</prop>
												<prop name="GroupSampleType">mstUnknown</prop>
												<obj name="ChannelProp" class="ChannelProperty" version="1">
													<prop name="ChannelIdx">0</prop>
												</obj>
											</obj>
											<obj name="PropertyObject" class="QuantSampleTypeProperty" version="4">
												<prop name="PropertyTypeName">Quantification Sample Type</prop>
												<prop name="Position">18</prop>
												<prop name="IsDefault">0</prop>
												<prop name="SampleType">qsUnknown</prop>
												<obj name="ChannelProp" class="ChannelProperty" version="1">
													<prop name="ChannelIdx">0</prop>
												</obj>
											</obj>
											<obj name="PropertyObject" class="ChannelGenotype" version="4">
												<prop name="PropertyTypeName">Scanning Genotype</prop>
												<prop name="Position">18</prop>
												<prop name="IsDefault">1</prop>
												<prop name="ReadOnly">1</prop>
												<obj name="ChannelProp" class="ChannelProperty" version="1">
													<prop name="ChannelIdx">0</prop>
												</obj>
											</obj>
											<obj name="PropertyObject" class="GroupChannelTypeProp" version="4">
												<prop name="PropertyTypeName">Scanning Sample Type</prop>
												<prop name="Position">18</prop>
												<prop name="IsDefault">0</prop>
												<prop name="GroupSampleType">mstUnknown</prop>
												<obj name="ChannelProp" class="ChannelProperty" version="1">
													<prop name="ChannelIdx">0</prop>
												</obj>
											</obj>
											<obj name="PropertyObject" class="TargetName" version="4">
												<prop name="PropertyTypeName">Target Name</prop>
												<prop name="Position">18</prop>
												<prop name="IsDefault">1</prop>
												<obj name="ChannelProp" class="ChannelProperty" version="1">
													<prop name="ChannelIdx">0</prop>
												</obj>
											</obj>
											<obj name="PropertyObject" class="RQTargetProperty" version="4">
												<prop name="PropertyTypeName">Target Type</prop>
												<prop name="Position">18</prop>
												<prop name="IsDefault">0</prop>
												<prop name="TargetType">dtNone</prop>
												<obj name="ChannelProp" class="ChannelProperty" version="1">
													<prop name="ChannelIdx">0</prop>
												</obj>
											</obj>
										</list>
									</obj>
								</list>
							</obj>
						</obj>
						<prop name="ChannelPropertyCount">1</prop>
						<prop name="ContainerPosition">18</prop>
						<prop name="HasSampleProperties">1</prop>
						<obj name="SampleProperties" class="PropertyList" version="1">
							<list name="emlist" count="14">
								<obj name="PropertyObject" class="SamplePrefColor" version="4">
									<prop name="PropertyTypeName">Color</prop>
									<prop name="Position">18</prop>
									<prop name="IsDefault">0</prop>
									<prop name="Color">$00000097</prop>
								</obj>
								<obj name="PropertyObject" class="DominantChannelProp" version="4">
									<prop name="PropertyTypeName">Dominant Channel</prop>
									<prop name="Position">18</prop>
									<prop name="IsDefault">0</prop>
									<prop name="DominantChannel">0</prop>
								</obj>
								<obj name="PropertyObject" class="Genotype" version="4">
									<prop name="PropertyTypeName">EndPt Genotype</prop>
									<prop name="Position">18</prop>
									<prop name="IsDefault">1</prop>
									<prop name="ReadOnly">1</prop>
								</obj>
								<obj name="PropertyObject" class="GroupingSample" version="4">
									<prop name="PropertyTypeName">EndPt Sample Type</prop>
									<prop name="Position">18</prop>
									<prop name="IsDefault">0</prop>
									<prop name="GroupSampleType">mstUnknown</prop>
								</obj>
								<obj name="PropertyObject" class="SamplePrefLineStyle" version="4">
									<prop name="PropertyTypeName">Line Style</prop>
									<prop name="Position">18</prop>
									<prop name="IsDefault">0</prop>
									<prop name="LineStyle">psSolid</prop>
								</obj>
								<obj name="PropertyObject" class="GenSampleEditNotes" version="4">
									<prop name="PropertyTypeName">Notes</prop>
									<prop name="Position">18</prop>
									<prop name="IsDefault">1</prop>
								</obj>
								<obj name="PropertyObject" class="SamplePrefPointStyle" version="4">
									<prop name="PropertyTypeName">Point Style</prop>
									<prop name="Position">18</prop>
									<prop name="IsDefault">0</prop>
									<prop name="PointStyle">psNothing</prop>
								</obj>
								<obj name="PropertyObject" class="GenSampleEditPosition" version="4">
									<prop name="PropertyTypeName">Position</prop>
									<prop name="Position">18</prop>
									<prop name="IsDefault">1</prop>
								</obj>
								<obj name="PropertyObject" class="GenSampleEditReplicate" version="4">
									<prop name="PropertyTypeName">Replicate of</prop>
									<prop name="Position">18</prop>
									<prop name="IsDefault">1</prop>
									<prop name="ReplicateOf">-1</prop>
								</obj>
								<obj name="PropertyObject" class="HTCSampleID" version="4">
									<prop name="PropertyTypeName">Sample ID</prop>
									<prop name="Position">18</prop>
									<prop name="IsDefault">1</prop>
								</obj>
								<obj name="PropertyObject" class="GenSampleEditName" version="4">
									<prop name="PropertyTypeName">Sample Name</prop>
									<prop name="Position">18</prop>
									<prop name="IsDefault">1</prop>
									<prop name="name">Sample 19</prop>
								</obj>
								<obj name="PropertyObject" class="HTCSamplePrepNotes" version="4">
									<prop name="PropertyTypeName">Sample Prep Notes</prop>
									<prop name="Position">18</prop>
									<prop name="IsDefault">1</prop>
								</obj>
								<obj name="PropertyObject" class="GenSampleEditSubset" version="4">
									<prop name="PropertyTypeName">Subsets</prop>
									<prop name="Position">18</prop>
									<prop name="IsDefault">1</prop>
								</obj>
								<obj name="PropertyObject" class="SamplePrefWidth" version="5">
									<prop name="PropertyTypeName">Width</prop>
									<prop name="Position">18</prop>
									<prop name="IsDefault">1</prop>
									<prop name="Width">1</prop>
								</obj>
							</list>
						</obj>
					</obj>
					<obj name="item" class="SamplePropInfo" version="1">
						<obj name="ChannelProperties" class="ChanPropList" version="2">
							<obj name="ChannelProperties" class="EMList" version="1">
								<list name="emlist" count="1">
									<obj name="item" class="PropertyList" version="1">
										<list name="emlist" count="12">
											<obj name="PropertyObject" class="RQSampleTargetProperty" version="4">
												<prop name="PropertyTypeName">Combined Sample and Target Type</prop>
												<prop name="Position">19</prop>
												<prop name="IsDefault">0</prop>
												<obj name="ChannelProp" class="ChannelProperty" version="1">
													<prop name="ChannelIdx">0</prop>
												</obj>
											</obj>
											<obj name="PropertyObject" class="QuantConcProperty" version="4">
												<prop name="PropertyTypeName">Concentration</prop>
												<prop name="Position">19</prop>
												<prop name="IsDefault">1</prop>
												<prop name="Concentration">0</prop>
												<obj name="ChannelProp" class="ChannelProperty" version="1">
													<prop name="ChannelIdx">0</prop>
												</obj>
												<prop name="ReadOnly">1</prop>
											</obj>
											<obj name="PropertyObject" class="QuantCpHighProp" version="4">
												<prop name="PropertyTypeName">Cp High</prop>
												<prop name="Position">19</prop>
												<prop name="IsDefault">1</prop>
												<prop name="CpRangeHigh">0</prop>
												<obj name="ChannelProp" class="ChannelProperty" version="1">
													<prop name="ChannelIdx">0</prop>
												</obj>
												<prop name="ReadOnly">1</prop>
											</obj>
											<obj name="PropertyObject" class="QuantCpLowProp" version="4">
												<prop name="PropertyTypeName">Cp Low</prop>
												<prop name="Position">19</prop>
												<prop name="IsDefault">1</prop>
												<prop name="CpRangeLow">0</prop>
												<obj name="ChannelProp" class="ChannelProperty" version="1">
													<prop name="ChannelIdx">0</prop>
												</obj>
												<prop name="ReadOnly">1</prop>
											</obj>
											<obj name="PropertyObject" class="RQEffProp" version="4">
												<prop name="PropertyTypeName">Efficiency</prop>
												<prop name="Position">19</prop>
												<prop name="IsDefault">1</prop>
												<prop name="Efficiency">2</prop>
												<obj name="ChannelProp" class="ChannelProperty" version="1">
													<prop name="ChannelIdx">0</prop>
												</obj>
											</obj>
											<obj name="PropertyObject" class="ChannelGenotype" version="4">
												<prop name="PropertyTypeName">Melt Geno Genotype</prop>
												<prop name="Position">19</prop>
												<prop name="IsDefault">1</prop>
												<prop name="ReadOnly">1</prop>
												<obj name="ChannelProp" class="ChannelProperty" version="1">
													<prop name="ChannelIdx">0</prop>
												</obj>
											</obj>
											<obj name="PropertyObject" class="GroupChannelTypeProp" version="4">
												<prop name="PropertyTypeName">Melt Geno Sample Type</prop>
												<prop name="Position">19</prop>
												<prop name="IsDefault">0</prop>
												<prop name="GroupSampleType">mstUnknown</prop>
												<obj name="ChannelProp" class="ChannelProperty" version="1">
													<prop name="ChannelIdx">0</prop>
												</obj>
											</obj>
											<obj name="PropertyObject" class="QuantSampleTypeProperty" version="4">
												<prop name="PropertyTypeName">Quantification Sample Type</prop>
												<prop name="Position">19</prop>
												<prop name="IsDefault">0</prop>
												<prop name="SampleType">qsUnknown</prop>
												<obj name="ChannelProp" class="ChannelProperty" version="1">
													<prop name="ChannelIdx">0</prop>
												</obj>
											</obj>
											<obj name="PropertyObject" class="ChannelGenotype" version="4">
												<prop name="PropertyTypeName">Scanning Genotype</prop>
												<prop name="Position">19</prop>
												<prop name="IsDefault">1</prop>
												<prop name="ReadOnly">1</prop>
												<obj name="ChannelProp" class="ChannelProperty" version="1">
													<prop name="ChannelIdx">0</prop>
												</obj>
											</obj>
											<obj name="PropertyObject" class="GroupChannelTypeProp" version="4">
												<prop name="PropertyTypeName">Scanning Sample Type</prop>
												<prop name="Position">19</prop>
												<prop name="IsDefault">0</prop>
												<prop name="GroupSampleType">mstUnknown</prop>
												<obj name="ChannelProp" class="ChannelProperty" version="1">
													<prop name="ChannelIdx">0</prop>
												</obj>
											</obj>
											<obj name="PropertyObject" class="TargetName" version="4">
												<prop name="PropertyTypeName">Target Name</prop>
												<prop name="Position">19</prop>
												<prop name="IsDefault">1</prop>
												<obj name="ChannelProp" class="ChannelProperty" version="1">
													<prop name="ChannelIdx">0</prop>
												</obj>
											</obj>
											<obj name="PropertyObject" class="RQTargetProperty" version="4">
												<prop name="PropertyTypeName">Target Type</prop>
												<prop name="Position">19</prop>
												<prop name="IsDefault">0</prop>
												<prop name="TargetType">dtNone</prop>
												<obj name="ChannelProp" class="ChannelProperty" version="1">
													<prop name="ChannelIdx">0</prop>
												</obj>
											</obj>
										</list>
									</obj>
								</list>
							</obj>
						</obj>
						<prop name="ChannelPropertyCount">1</prop>
						<prop name="ContainerPosition">19</prop>
						<prop name="HasSampleProperties">1</prop>
						<obj name="SampleProperties" class="PropertyList" version="1">
							<list name="emlist" count="14">
								<obj name="PropertyObject" class="SamplePrefColor" version="4">
									<prop name="PropertyTypeName">Color</prop>
									<prop name="Position">19</prop>
									<prop name="IsDefault">0</prop>
									<prop name="Color">$00FFFF0F</prop>
								</obj>
								<obj name="PropertyObject" class="DominantChannelProp" version="4">
									<prop name="PropertyTypeName">Dominant Channel</prop>
									<prop name="Position">19</prop>
									<prop name="IsDefault">0</prop>
									<prop name="DominantChannel">0</prop>
								</obj>
								<obj name="PropertyObject" class="Genotype" version="4">
									<prop name="PropertyTypeName">EndPt Genotype</prop>
									<prop name="Position">19</prop>
									<prop name="IsDefault">1</prop>
									<prop name="ReadOnly">1</prop>
								</obj>
								<obj name="PropertyObject" class="GroupingSample" version="4">
									<prop name="PropertyTypeName">EndPt Sample Type</prop>
									<prop name="Position">19</prop>
									<prop name="IsDefault">0</prop>
									<prop name="GroupSampleType">mstUnknown</prop>
								</obj>
								<obj name="PropertyObject" class="SamplePrefLineStyle" version="4">
									<prop name="PropertyTypeName">Line Style</prop>
									<prop name="Position">19</prop>
									<prop name="IsDefault">0</prop>
									<prop name="LineStyle">psSolid</prop>
								</obj>
								<obj name="PropertyObject" class="GenSampleEditNotes" version="4">
									<prop name="PropertyTypeName">Notes</prop>
									<prop name="Position">19</prop>
									<prop name="IsDefault">1</prop>
								</obj>
								<obj name="PropertyObject" class="SamplePrefPointStyle" version="4">
									<prop name="PropertyTypeName">Point Style</prop>
									<prop name="Position">19</prop>
									<prop name="IsDefault">0</prop>
									<prop name="PointStyle">psNothing</prop>
								</obj>
								<obj name="PropertyObject" class="GenSampleEditPosition" version="4">
									<prop name="PropertyTypeName">Position</prop>
									<prop name="Position">19</prop>
									<prop name="IsDefault">1</prop>
								</obj>
								<obj name="PropertyObject" class="GenSampleEditReplicate" version="4">
									<prop name="PropertyTypeName">Replicate of</prop>
									<prop name="Position">19</prop>
									<prop name="IsDefault">1</prop>
									<prop name="ReplicateOf">-1</prop>
								</obj>
								<obj name="PropertyObject" class="HTCSampleID" version="4">
									<prop name="PropertyTypeName">Sample ID</prop>
									<prop name="Position">19</prop>
									<prop name="IsDefault">1</prop>
								</obj>
								<obj name="PropertyObject" class="GenSampleEditName" version="4">
									<prop name="PropertyTypeName">Sample Name</prop>
									<prop name="Position">19</prop>
									<prop name="IsDefault">1</prop>
									<prop name="name">Sample 20</prop>
								</obj>
								<obj name="PropertyObject" class="HTCSamplePrepNotes" version="4">
									<prop name="PropertyTypeName">Sample Prep Notes</prop>
									<prop name="Position">19</prop>
									<prop name="IsDefault">1</prop>
								</obj>
								<obj name="PropertyObject" class="GenSampleEditSubset" version="4">
									<prop name="PropertyTypeName">Subsets</prop>
									<prop name="Position">19</prop>
									<prop name="IsDefault">1</prop>
								</obj>
								<obj name="PropertyObject" class="SamplePrefWidth" version="5">
									<prop name="PropertyTypeName">Width</prop>
									<prop name="Position">19</prop>
									<prop name="IsDefault">1</prop>
									<prop name="Width">1</prop>
								</obj>
							</list>
						</obj>
					</obj>
					<obj name="item" class="SamplePropInfo" version="1">
						<obj name="ChannelProperties" class="ChanPropList" version="2">
							<obj name="ChannelProperties" class="EMList" version="1">
								<list name="emlist" count="1">
									<obj name="item" class="PropertyList" version="1">
										<list name="emlist" count="12">
											<obj name="PropertyObject" class="RQSampleTargetProperty" version="4">
												<prop name="PropertyTypeName">Combined Sample and Target Type</prop>
												<prop name="Position">20</prop>
												<prop name="IsDefault">0</prop>
												<obj name="ChannelProp" class="ChannelProperty" version="1">
													<prop name="ChannelIdx">0</prop>
												</obj>
											</obj>
											<obj name="PropertyObject" class="QuantConcProperty" version="4">
												<prop name="PropertyTypeName">Concentration</prop>
												<prop name="Position">20</prop>
												<prop name="IsDefault">1</prop>
												<prop name="Concentration">0</prop>
												<obj name="ChannelProp" class="ChannelProperty" version="1">
													<prop name="ChannelIdx">0</prop>
												</obj>
												<prop name="ReadOnly">1</prop>
											</obj>
											<obj name="PropertyObject" class="QuantCpHighProp" version="4">
												<prop name="PropertyTypeName">Cp High</prop>
												<prop name="Position">20</prop>
												<prop name="IsDefault">1</prop>
												<prop name="CpRangeHigh">0</prop>
												<obj name="ChannelProp" class="ChannelProperty" version="1">
													<prop name="ChannelIdx">0</prop>
												</obj>
												<prop name="ReadOnly">1</prop>
											</obj>
											<obj name="PropertyObject" class="QuantCpLowProp" version="4">
												<prop name="PropertyTypeName">Cp Low</prop>
												<prop name="Position">20</prop>
												<prop name="IsDefault">1</prop>
												<prop name="CpRangeLow">0</prop>
												<obj name="ChannelProp" class="ChannelProperty" version="1">
													<prop name="ChannelIdx">0</prop>
												</obj>
												<prop name="ReadOnly">1</prop>
											</obj>
											<obj name="PropertyObject" class="RQEffProp" version="4">
												<prop name="PropertyTypeName">Efficiency</prop>
												<prop name="Position">20</prop>
												<prop name="IsDefault">1</prop>
												<prop name="Efficiency">2</prop>
												<obj name="ChannelProp" class="ChannelProperty" version="1">
													<prop name="ChannelIdx">0</prop>
												</obj>
											</obj>
											<obj name="PropertyObject" class="ChannelGenotype" version="4">
												<prop name="PropertyTypeName">Melt Geno Genotype</prop>
												<prop name="Position">20</prop>
												<prop name="IsDefault">1</prop>
												<prop name="ReadOnly">1</prop>
												<obj name="ChannelProp" class="ChannelProperty" version="1">
													<prop name="ChannelIdx">0</prop>
												</obj>
											</obj>
											<obj name="PropertyObject" class="GroupChannelTypeProp" version="4">
												<prop name="PropertyTypeName">Melt Geno Sample Type</prop>
												<prop name="Position">20</prop>
												<prop name="IsDefault">0</prop>
												<prop name="GroupSampleType">mstUnknown</prop>
												<obj name="ChannelProp" class="ChannelProperty" version="1">
													<prop name="ChannelIdx">0</prop>
												</obj>
											</obj>
											<obj name="PropertyObject" class="QuantSampleTypeProperty" version="4">
												<prop name="PropertyTypeName">Quantification Sample Type</prop>
												<prop name="Position">20</prop>
												<prop name="IsDefault">0</prop>
												<prop name="SampleType">qsUnknown</prop>
												<obj name="ChannelProp" class="ChannelProperty" version="1">
													<prop name="ChannelIdx">0</prop>
												</obj>
											</obj>
											<obj name="PropertyObject" class="ChannelGenotype" version="4">
												<prop name="PropertyTypeName">Scanning Genotype</prop>
												<prop name="Position">20</prop>
												<prop name="IsDefault">1</prop>
												<prop name="ReadOnly">1</prop>
												<obj name="ChannelProp" class="ChannelProperty" version="1">
													<prop name="ChannelIdx">0</prop>
												</obj>
											</obj>
											<obj name="PropertyObject" class="GroupChannelTypeProp" version="4">
												<prop name="PropertyTypeName">Scanning Sample Type</prop>
												<prop name="Position">20</prop>
												<prop name="IsDefault">0</prop>
												<prop name="GroupSampleType">mstUnknown</prop>
												<obj name="ChannelProp" class="ChannelProperty" version="1">
													<prop name="ChannelIdx">0</prop>
												</obj>
											</obj>
											<obj name="PropertyObject" class="TargetName" version="4">
												<prop name="PropertyTypeName">Target Name</prop>
												<prop name="Position">20</prop>
												<prop name="IsDefault">1</prop>
												<obj name="ChannelProp" class="ChannelProperty" version="1">
													<prop name="ChannelIdx">0</prop>
												</obj>
											</obj>
											<obj name="PropertyObject" class="RQTargetProperty" version="4">
												<prop name="PropertyTypeName">Target Type</prop>
												<prop name="Position">20</prop>
												<prop name="IsDefault">0</prop>
												<prop name="TargetType">dtNone</prop>
												<obj name="ChannelProp" class="ChannelProperty" version="1">
													<prop name="ChannelIdx">0</prop>
												</obj>
											</obj>
										</list>
									</obj>
								</list>
							</obj>
						</obj>
						<prop name="ChannelPropertyCount">1</prop>
						<prop name="ContainerPosition">20</prop>
						<prop name="HasSampleProperties">1</prop>
						<obj name="SampleProperties" class="PropertyList" version="1">
							<list name="emlist" count="14">
								<obj name="PropertyObject" class="SamplePrefColor" version="4">
									<prop name="PropertyTypeName">Color</prop>
									<prop name="Position">20</prop>
									<prop name="IsDefault">0</prop>
									<prop name="Color">$00404000</prop>
								</obj>
								<obj name="PropertyObject" class="DominantChannelProp" version="4">
									<prop name="PropertyTypeName">Dominant Channel</prop>
									<prop name="Position">20</prop>
									<prop name="IsDefault">0</prop>
									<prop name="DominantChannel">0</prop>
								</obj>
								<obj name="PropertyObject" class="Genotype" version="4">
									<prop name="PropertyTypeName">EndPt Genotype</prop>
									<prop name="Position">20</prop>
									<prop name="IsDefault">1</prop>
									<prop name="ReadOnly">1</prop>
								</obj>
								<obj name="PropertyObject" class="GroupingSample" version="4">
									<prop name="PropertyTypeName">EndPt Sample Type</prop>
									<prop name="Position">20</prop>
									<prop name="IsDefault">0</prop>
									<prop name="GroupSampleType">mstUnknown</prop>
								</obj>
								<obj name="PropertyObject" class="SamplePrefLineStyle" version="4">
									<prop name="PropertyTypeName">Line Style</prop>
									<prop name="Position">20</prop>
									<prop name="IsDefault">0</prop>
									<prop name="LineStyle">psSolid</prop>
								</obj>
								<obj name="PropertyObject" class="GenSampleEditNotes" version="4">
									<prop name="PropertyTypeName">Notes</prop>
									<prop name="Position">20</prop>
									<prop name="IsDefault">1</prop>
								</obj>
								<obj name="PropertyObject" class="SamplePrefPointStyle" version="4">
									<prop name="PropertyTypeName">Point Style</prop>
									<prop name="Position">20</prop>
									<prop name="IsDefault">0</prop>
									<prop name="PointStyle">psNothing</prop>
								</obj>
								<obj name="PropertyObject" class="GenSampleEditPosition" version="4">
									<prop name="PropertyTypeName">Position</prop>
									<prop name="Position">20</prop>
									<prop name="IsDefault">1</prop>
								</obj>
								<obj name="PropertyObject" class="GenSampleEditReplicate" version="4">
									<prop name="PropertyTypeName">Replicate of</prop>
									<prop name="Position">20</prop>
									<prop name="IsDefault">1</prop>
									<prop name="ReplicateOf">-1</prop>
								</obj>
								<obj name="PropertyObject" class="HTCSampleID" version="4">
									<prop name="PropertyTypeName">Sample ID</prop>
									<prop name="Position">20</prop>
									<prop name="IsDefault">1</prop>
								</obj>
								<obj name="PropertyObject" class="GenSampleEditName" version="4">
									<prop name="PropertyTypeName">Sample Name</prop>
									<prop name="Position">20</prop>
									<prop name="IsDefault">1</prop>
									<prop name="name">Sample 21</prop>
								</obj>
								<obj name="PropertyObject" class="HTCSamplePrepNotes" version="4">
									<prop name="PropertyTypeName">Sample Prep Notes</prop>
									<prop name="Position">20</prop>
									<prop name="IsDefault">1</prop>
								</obj>
								<obj name="PropertyObject" class="GenSampleEditSubset" version="4">
									<prop name="PropertyTypeName">Subsets</prop>
									<prop name="Position">20</prop>
									<prop name="IsDefault">1</prop>
								</obj>
								<obj name="PropertyObject" class="SamplePrefWidth" version="5">
									<prop name="PropertyTypeName">Width</prop>
									<prop name="Position">20</prop>
									<prop name="IsDefault">1</prop>
									<prop name="Width">1</prop>
								</obj>
							</list>
						</obj>
					</obj>
					<obj name="item" class="SamplePropInfo" version="1">
						<obj name="ChannelProperties" class="ChanPropList" version="2">
							<obj name="ChannelProperties" class="EMList" version="1">
								<list name="emlist" count="1">
									<obj name="item" class="PropertyList" version="1">
										<list name="emlist" count="12">
											<obj name="PropertyObject" class="RQSampleTargetProperty" version="4">
												<prop name="PropertyTypeName">Combined Sample and Target Type</prop>
												<prop name="Position">21</prop>
												<prop name="IsDefault">0</prop>
												<obj name="ChannelProp" class="ChannelProperty" version="1">
													<prop name="ChannelIdx">0</prop>
												</obj>
											</obj>
											<obj name="PropertyObject" class="QuantConcProperty" version="4">
												<prop name="PropertyTypeName">Concentration</prop>
												<prop name="Position">21</prop>
												<prop name="IsDefault">1</prop>
												<prop name="Concentration">0</prop>
												<obj name="ChannelProp" class="ChannelProperty" version="1">
													<prop name="ChannelIdx">0</prop>
												</obj>
												<prop name="ReadOnly">1</prop>
											</obj>
											<obj name="PropertyObject" class="QuantCpHighProp" version="4">
												<prop name="PropertyTypeName">Cp High</prop>
												<prop name="Position">21</prop>
												<prop name="IsDefault">1</prop>
												<prop name="CpRangeHigh">0</prop>
												<obj name="ChannelProp" class="ChannelProperty" version="1">
													<prop name="ChannelIdx">0</prop>
												</obj>
												<prop name="ReadOnly">1</prop>
											</obj>
											<obj name="PropertyObject" class="QuantCpLowProp" version="4">
												<prop name="PropertyTypeName">Cp Low</prop>
												<prop name="Position">21</prop>
												<prop name="IsDefault">1</prop>
												<prop name="CpRangeLow">0</prop>
												<obj name="ChannelProp" class="ChannelProperty" version="1">
													<prop name="ChannelIdx">0</prop>
												</obj>
												<prop name="ReadOnly">1</prop>
											</obj>
											<obj name="PropertyObject" class="RQEffProp" version="4">
												<prop name="PropertyTypeName">Efficiency</prop>
												<prop name="Position">21</prop>
												<prop name="IsDefault">1</prop>
												<prop name="Efficiency">2</prop>
												<obj name="ChannelProp" class="ChannelProperty" version="1">
													<prop name="ChannelIdx">0</prop>
												</obj>
											</obj>
											<obj name="PropertyObject" class="ChannelGenotype" version="4">
												<prop name="PropertyTypeName">Melt Geno Genotype</prop>
												<prop name="Position">21</prop>
												<prop name="IsDefault">1</prop>
												<prop name="ReadOnly">1</prop>
												<obj name="ChannelProp" class="ChannelProperty" version="1">
													<prop name="ChannelIdx">0</prop>
												</obj>
											</obj>
											<obj name="PropertyObject" class="GroupChannelTypeProp" version="4">
												<prop name="PropertyTypeName">Melt Geno Sample Type</prop>
												<prop name="Position">21</prop>
												<prop name="IsDefault">0</prop>
												<prop name="GroupSampleType">mstUnknown</prop>
												<obj name="ChannelProp" class="ChannelProperty" version="1">
													<prop name="ChannelIdx">0</prop>
												</obj>
											</obj>
											<obj name="PropertyObject" class="QuantSampleTypeProperty" version="4">
												<prop name="PropertyTypeName">Quantification Sample Type</prop>
												<prop name="Position">21</prop>
												<prop name="IsDefault">0</prop>
												<prop name="SampleType">qsUnknown</prop>
												<obj name="ChannelProp" class="ChannelProperty" version="1">
													<prop name="ChannelIdx">0</prop>
												</obj>
											</obj>
											<obj name="PropertyObject" class="ChannelGenotype" version="4">
												<prop name="PropertyTypeName">Scanning Genotype</prop>
												<prop name="Position">21</prop>
												<prop name="IsDefault">1</prop>
												<prop name="ReadOnly">1</prop>
												<obj name="ChannelProp" class="ChannelProperty" version="1">
													<prop name="ChannelIdx">0</prop>
												</obj>
											</obj>
											<obj name="PropertyObject" class="GroupChannelTypeProp" version="4">
												<prop name="PropertyTypeName">Scanning Sample Type</prop>
												<prop name="Position">21</prop>
												<prop name="IsDefault">0</prop>
												<prop name="GroupSampleType">mstUnknown</prop>
												<obj name="ChannelProp" class="ChannelProperty" version="1">
													<prop name="ChannelIdx">0</prop>
												</obj>
											</obj>
											<obj name="PropertyObject" class="TargetName" version="4">
												<prop name="PropertyTypeName">Target Name</prop>
												<prop name="Position">21</prop>
												<prop name="IsDefault">1</prop>
												<obj name="ChannelProp" class="ChannelProperty" version="1">
													<prop name="ChannelIdx">0</prop>
												</obj>
											</obj>
											<obj name="PropertyObject" class="RQTargetProperty" version="4">
												<prop name="PropertyTypeName">Target Type</prop>
												<prop name="Position">21</prop>
												<prop name="IsDefault">0</prop>
												<prop name="TargetType">dtNone</prop>
												<obj name="ChannelProp" class="ChannelProperty" version="1">
													<prop name="ChannelIdx">0</prop>
												</obj>
											</obj>
										</list>
									</obj>
								</list>
							</obj>
						</obj>
						<prop name="ChannelPropertyCount">1</prop>
						<prop name="ContainerPosition">21</prop>
						<prop name="HasSampleProperties">1</prop>
						<obj name="SampleProperties" class="PropertyList" version="1">
							<list name="emlist" count="14">
								<obj name="PropertyObject" class="SamplePrefColor" version="4">
									<prop name="PropertyTypeName">Color</prop>
									<prop name="Position">21</prop>
									<prop name="IsDefault">0</prop>
									<prop name="Color">$004080FF</prop>
								</obj>
								<obj name="PropertyObject" class="DominantChannelProp" version="4">
									<prop name="PropertyTypeName">Dominant Channel</prop>
									<prop name="Position">21</prop>
									<prop name="IsDefault">0</prop>
									<prop name="DominantChannel">0</prop>
								</obj>
								<obj name="PropertyObject" class="Genotype" version="4">
									<prop name="PropertyTypeName">EndPt Genotype</prop>
									<prop name="Position">21</prop>
									<prop name="IsDefault">1</prop>
									<prop name="ReadOnly">1</prop>
								</obj>
								<obj name="PropertyObject" class="GroupingSample" version="4">
									<prop name="PropertyTypeName">EndPt Sample Type</prop>
									<prop name="Position">21</prop>
									<prop name="IsDefault">0</prop>
									<prop name="GroupSampleType">mstUnknown</prop>
								</obj>
								<obj name="PropertyObject" class="SamplePrefLineStyle" version="4">
									<prop name="PropertyTypeName">Line Style</prop>
									<prop name="Position">21</prop>
									<prop name="IsDefault">0</prop>
									<prop name="LineStyle">psSolid</prop>
								</obj>
								<obj name="PropertyObject" class="GenSampleEditNotes" version="4">
									<prop name="PropertyTypeName">Notes</prop>
									<prop name="Position">21</prop>
									<prop name="IsDefault">1</prop>
								</obj>
								<obj name="PropertyObject" class="SamplePrefPointStyle" version="4">
									<prop name="PropertyTypeName">Point Style</prop>
									<prop name="Position">21</prop>
									<prop name="IsDefault">0</prop>
									<prop name="PointStyle">psNothing</prop>
								</obj>
								<obj name="PropertyObject" class="GenSampleEditPosition" version="4">
									<prop name="PropertyTypeName">Position</prop>
									<prop name="Position">21</prop>
									<prop name="IsDefault">1</prop>
								</obj>
								<obj name="PropertyObject" class="GenSampleEditReplicate" version="4">
									<prop name="PropertyTypeName">Replicate of</prop>
									<prop name="Position">21</prop>
									<prop name="IsDefault">1</prop>
									<prop name="ReplicateOf">-1</prop>
								</obj>
								<obj name="PropertyObject" class="HTCSampleID" version="4">
									<prop name="PropertyTypeName">Sample ID</prop>
									<prop name="Position">21</prop>
									<prop name="IsDefault">1</prop>
								</obj>
								<obj name="PropertyObject" class="GenSampleEditName" version="4">
									<prop name="PropertyTypeName">Sample Name</prop>
									<prop name="Position">21</prop>
									<prop name="IsDefault">1</prop>
									<prop name="name">Sample 22</prop>
								</obj>
								<obj name="PropertyObject" class="HTCSamplePrepNotes" version="4">
									<prop name="PropertyTypeName">Sample Prep Notes</prop>
									<prop name="Position">21</prop>
									<prop name="IsDefault">1</prop>
								</obj>
								<obj name="PropertyObject" class="GenSampleEditSubset" version="4">
									<prop name="PropertyTypeName">Subsets</prop>
									<prop name="Position">21</prop>
									<prop name="IsDefault">1</prop>
								</obj>
								<obj name="PropertyObject" class="SamplePrefWidth" version="5">
									<prop name="PropertyTypeName">Width</prop>
									<prop name="Position">21</prop>
									<prop name="IsDefault">1</prop>
									<prop name="Width">1</prop>
								</obj>
							</list>
						</obj>
					</obj>
					<obj name="item" class="SamplePropInfo" version="1">
						<obj name="ChannelProperties" class="ChanPropList" version="2">
							<obj name="ChannelProperties" class="EMList" version="1">
								<list name="emlist" count="1">
									<obj name="item" class="PropertyList" version="1">
										<list name="emlist" count="12">
											<obj name="PropertyObject" class="RQSampleTargetProperty" version="4">
												<prop name="PropertyTypeName">Combined Sample and Target Type</prop>
												<prop name="Position">22</prop>
												<prop name="IsDefault">0</prop>
												<obj name="ChannelProp" class="ChannelProperty" version="1">
													<prop name="ChannelIdx">0</prop>
												</obj>
											</obj>
											<obj name="PropertyObject" class="QuantConcProperty" version="4">
												<prop name="PropertyTypeName">Concentration</prop>
												<prop name="Position">22</prop>
												<prop name="IsDefault">1</prop>
												<prop name="Concentration">0</prop>
												<obj name="ChannelProp" class="ChannelProperty" version="1">
													<prop name="ChannelIdx">0</prop>
												</obj>
												<prop name="ReadOnly">1</prop>
											</obj>
											<obj name="PropertyObject" class="QuantCpHighProp" version="4">
												<prop name="PropertyTypeName">Cp High</prop>
												<prop name="Position">22</prop>
												<prop name="IsDefault">1</prop>
												<prop name="CpRangeHigh">0</prop>
												<obj name="ChannelProp" class="ChannelProperty" version="1">
													<prop name="ChannelIdx">0</prop>
												</obj>
												<prop name="ReadOnly">1</prop>
											</obj>
											<obj name="PropertyObject" class="QuantCpLowProp" version="4">
												<prop name="PropertyTypeName">Cp Low</prop>
												<prop name="Position">22</prop>
												<prop name="IsDefault">1</prop>
												<prop name="CpRangeLow">0</prop>
												<obj name="ChannelProp" class="ChannelProperty" version="1">
													<prop name="ChannelIdx">0</prop>
												</obj>
												<prop name="ReadOnly">1</prop>
											</obj>
											<obj name="PropertyObject" class="RQEffProp" version="4">
												<prop name="PropertyTypeName">Efficiency</prop>
												<prop name="Position">22</prop>
												<prop name="IsDefault">1</prop>
												<prop name="Efficiency">2</prop>
												<obj name="ChannelProp" class="ChannelProperty" version="1">
													<prop name="ChannelIdx">0</prop>
												</obj>
											</obj>
											<obj name="PropertyObject" class="ChannelGenotype" version="4">
												<prop name="PropertyTypeName">Melt Geno Genotype</prop>
												<prop name="Position">22</prop>
												<prop name="IsDefault">1</prop>
												<prop name="ReadOnly">1</prop>
												<obj name="ChannelProp" class="ChannelProperty" version="1">
													<prop name="ChannelIdx">0</prop>
												</obj>
											</obj>
											<obj name="PropertyObject" class="GroupChannelTypeProp" version="4">
												<prop name="PropertyTypeName">Melt Geno Sample Type</prop>
												<prop name="Position">22</prop>
												<prop name="IsDefault">0</prop>
												<prop name="GroupSampleType">mstUnknown</prop>
												<obj name="ChannelProp" class="ChannelProperty" version="1">
													<prop name="ChannelIdx">0</prop>
												</obj>
											</obj>
											<obj name="PropertyObject" class="QuantSampleTypeProperty" version="4">
												<prop name="PropertyTypeName">Quantification Sample Type</prop>
												<prop name="Position">22</prop>
												<prop name="IsDefault">0</prop>
												<prop name="SampleType">qsUnknown</prop>
												<obj name="ChannelProp" class="ChannelProperty" version="1">
													<prop name="ChannelIdx">0</prop>
												</obj>
											</obj>
											<obj name="PropertyObject" class="ChannelGenotype" version="4">
												<prop name="PropertyTypeName">Scanning Genotype</prop>
												<prop name="Position">22</prop>
												<prop name="IsDefault">1</prop>
												<prop name="ReadOnly">1</prop>
												<obj name="ChannelProp" class="ChannelProperty" version="1">
													<prop name="ChannelIdx">0</prop>
												</obj>
											</obj>
											<obj name="PropertyObject" class="GroupChannelTypeProp" version="4">
												<prop name="PropertyTypeName">Scanning Sample Type</prop>
												<prop name="Position">22</prop>
												<prop name="IsDefault">0</prop>
												<prop name="GroupSampleType">mstUnknown</prop>
												<obj name="ChannelProp" class="ChannelProperty" version="1">
													<prop name="ChannelIdx">0</prop>
												</obj>
											</obj>
											<obj name="PropertyObject" class="TargetName" version="4">
												<prop name="PropertyTypeName">Target Name</prop>
												<prop name="Position">22</prop>
												<prop name="IsDefault">1</prop>
												<obj name="ChannelProp" class="ChannelProperty" version="1">
													<prop name="ChannelIdx">0</prop>
												</obj>
											</obj>
											<obj name="PropertyObject" class="RQTargetProperty" version="4">
												<prop name="PropertyTypeName">Target Type</prop>
												<prop name="Position">22</prop>
												<prop name="IsDefault">0</prop>
												<prop name="TargetType">dtNone</prop>
												<obj name="ChannelProp" class="ChannelProperty" version="1">
													<prop name="ChannelIdx">0</prop>
												</obj>
											</obj>
										</list>
									</obj>
								</list>
							</obj>
						</obj>
						<prop name="ChannelPropertyCount">1</prop>
						<prop name="ContainerPosition">22</prop>
						<prop name="HasSampleProperties">1</prop>
						<obj name="SampleProperties" class="PropertyList" version="1">
							<list name="emlist" count="14">
								<obj name="PropertyObject" class="SamplePrefColor" version="4">
									<prop name="PropertyTypeName">Color</prop>
									<prop name="Position">22</prop>
									<prop name="IsDefault">0</prop>
									<prop name="Color">$00FD0299</prop>
								</obj>
								<obj name="PropertyObject" class="DominantChannelProp" version="4">
									<prop name="PropertyTypeName">Dominant Channel</prop>
									<prop name="Position">22</prop>
									<prop name="IsDefault">0</prop>
									<prop name="DominantChannel">0</prop>
								</obj>
								<obj name="PropertyObject" class="Genotype" version="4">
									<prop name="PropertyTypeName">EndPt Genotype</prop>
									<prop name="Position">22</prop>
									<prop name="IsDefault">1</prop>
									<prop name="ReadOnly">1</prop>
								</obj>
								<obj name="PropertyObject" class="GroupingSample" version="4">
									<prop name="PropertyTypeName">EndPt Sample Type</prop>
									<prop name="Position">22</prop>
									<prop name="IsDefault">0</prop>
									<prop name="GroupSampleType">mstUnknown</prop>
								</obj>
								<obj name="PropertyObject" class="SamplePrefLineStyle" version="4">
									<prop name="PropertyTypeName">Line Style</prop>
									<prop name="Position">22</prop>
									<prop name="IsDefault">0</prop>
									<prop name="LineStyle">psSolid</prop>
								</obj>
								<obj name="PropertyObject" class="GenSampleEditNotes" version="4">
									<prop name="PropertyTypeName">Notes</prop>
									<prop name="Position">22</prop>
									<prop name="IsDefault">1</prop>
								</obj>
								<obj name="PropertyObject" class="SamplePrefPointStyle" version="4">
									<prop name="PropertyTypeName">Point Style</prop>
									<prop name="Position">22</prop>
									<prop name="IsDefault">0</prop>
									<prop name="PointStyle">psNothing</prop>
								</obj>
								<obj name="PropertyObject" class="GenSampleEditPosition" version="4">
									<prop name="PropertyTypeName">Position</prop>
									<prop name="Position">22</prop>
									<prop name="IsDefault">1</prop>
								</obj>
								<obj name="PropertyObject" class="GenSampleEditReplicate" version="4">
									<prop name="PropertyTypeName">Replicate of</prop>
									<prop name="Position">22</prop>
									<prop name="IsDefault">1</prop>
									<prop name="ReplicateOf">-1</prop>
								</obj>
								<obj name="PropertyObject" class="HTCSampleID" version="4">
									<prop name="PropertyTypeName">Sample ID</prop>
									<prop name="Position">22</prop>
									<prop name="IsDefault">1</prop>
								</obj>
								<obj name="PropertyObject" class="GenSampleEditName" version="4">
									<prop name="PropertyTypeName">Sample Name</prop>
									<prop name="Position">22</prop>
									<prop name="IsDefault">1</prop>
									<prop name="name">Sample 23</prop>
								</obj>
								<obj name="PropertyObject" class="HTCSamplePrepNotes" version="4">
									<prop name="PropertyTypeName">Sample Prep Notes</prop>
									<prop name="Position">22</prop>
									<prop name="IsDefault">1</prop>
								</obj>
								<obj name="PropertyObject" class="GenSampleEditSubset" version="4">
									<prop name="PropertyTypeName">Subsets</prop>
									<prop name="Position">22</prop>
									<prop name="IsDefault">1</prop>
								</obj>
								<obj name="PropertyObject" class="SamplePrefWidth" version="5">
									<prop name="PropertyTypeName">Width</prop>
									<prop name="Position">22</prop>
									<prop name="IsDefault">1</prop>
									<prop name="Width">1</prop>
								</obj>
							</list>
						</obj>
					</obj>
					<obj name="item" class="SamplePropInfo" version="1">
						<obj name="ChannelProperties" class="ChanPropList" version="2">
							<obj name="ChannelProperties" class="EMList" version="1">
								<list name="emlist" count="1">
									<obj name="item" class="PropertyList" version="1">
										<list name="emlist" count="12">
											<obj name="PropertyObject" class="RQSampleTargetProperty" version="4">
												<prop name="PropertyTypeName">Combined Sample and Target Type</prop>
												<prop name="Position">23</prop>
												<prop name="IsDefault">0</prop>
												<obj name="ChannelProp" class="ChannelProperty" version="1">
													<prop name="ChannelIdx">0</prop>
												</obj>
											</obj>
											<obj name="PropertyObject" class="QuantConcProperty" version="4">
												<prop name="PropertyTypeName">Concentration</prop>
												<prop name="Position">23</prop>
												<prop name="IsDefault">1</prop>
												<prop name="Concentration">0</prop>
												<obj name="ChannelProp" class="ChannelProperty" version="1">
													<prop name="ChannelIdx">0</prop>
												</obj>
												<prop name="ReadOnly">1</prop>
											</obj>
											<obj name="PropertyObject" class="QuantCpHighProp" version="4">
												<prop name="PropertyTypeName">Cp High</prop>
												<prop name="Position">23</prop>
												<prop name="IsDefault">1</prop>
												<prop name="CpRangeHigh">0</prop>
												<obj name="ChannelProp" class="ChannelProperty" version="1">
													<prop name="ChannelIdx">0</prop>
												</obj>
												<prop name="ReadOnly">1</prop>
											</obj>
											<obj name="PropertyObject" class="QuantCpLowProp" version="4">
												<prop name="PropertyTypeName">Cp Low</prop>
												<prop name="Position">23</prop>
												<prop name="IsDefault">1</prop>
												<prop name="CpRangeLow">0</prop>
												<obj name="ChannelProp" class="ChannelProperty" version="1">
													<prop name="ChannelIdx">0</prop>
												</obj>
												<prop name="ReadOnly">1</prop>
											</obj>
											<obj name="PropertyObject" class="RQEffProp" version="4">
												<prop name="PropertyTypeName">Efficiency</prop>
												<prop name="Position">23</prop>
												<prop name="IsDefault">1</prop>
												<prop name="Efficiency">2</prop>
												<obj name="ChannelProp" class="ChannelProperty" version="1">
													<prop name="ChannelIdx">0</prop>
												</obj>
											</obj>
											<obj name="PropertyObject" class="ChannelGenotype" version="4">
												<prop name="PropertyTypeName">Melt Geno Genotype</prop>
												<prop name="Position">23</prop>
												<prop name="IsDefault">1</prop>
												<prop name="ReadOnly">1</prop>
												<obj name="ChannelProp" class="ChannelProperty" version="1">
													<prop name="ChannelIdx">0</prop>
												</obj>
											</obj>
											<obj name="PropertyObject" class="GroupChannelTypeProp" version="4">
												<prop name="PropertyTypeName">Melt Geno Sample Type</prop>
												<prop name="Position">23</prop>
												<prop name="IsDefault">0</prop>
												<prop name="GroupSampleType">mstUnknown</prop>
												<obj name="ChannelProp" class="ChannelProperty" version="1">
													<prop name="ChannelIdx">0</prop>
												</obj>
											</obj>
											<obj name="PropertyObject" class="QuantSampleTypeProperty" version="4">
												<prop name="PropertyTypeName">Quantification Sample Type</prop>
												<prop name="Position">23</prop>
												<prop name="IsDefault">0</prop>
												<prop name="SampleType">qsUnknown</prop>
												<obj name="ChannelProp" class="ChannelProperty" version="1">
													<prop name="ChannelIdx">0</prop>
												</obj>
											</obj>
											<obj name="PropertyObject" class="ChannelGenotype" version="4">
												<prop name="PropertyTypeName">Scanning Genotype</prop>
												<prop name="Position">23</prop>
												<prop name="IsDefault">1</prop>
												<prop name="ReadOnly">1</prop>
												<obj name="ChannelProp" class="ChannelProperty" version="1">
													<prop name="ChannelIdx">0</prop>
												</obj>
											</obj>
											<obj name="PropertyObject" class="GroupChannelTypeProp" version="4">
												<prop name="PropertyTypeName">Scanning Sample Type</prop>
												<prop name="Position">23</prop>
												<prop name="IsDefault">0</prop>
												<prop name="GroupSampleType">mstUnknown</prop>
												<obj name="ChannelProp" class="ChannelProperty" version="1">
													<prop name="ChannelIdx">0</prop>
												</obj>
											</obj>
											<obj name="PropertyObject" class="TargetName" version="4">
												<prop name="PropertyTypeName">Target Name</prop>
												<prop name="Position">23</prop>
												<prop name="IsDefault">1</prop>
												<obj name="ChannelProp" class="ChannelProperty" version="1">
													<prop name="ChannelIdx">0</prop>
												</obj>
											</obj>
											<obj name="PropertyObject" class="RQTargetProperty" version="4">
												<prop name="PropertyTypeName">Target Type</prop>
												<prop name="Position">23</prop>
												<prop name="IsDefault">0</prop>
												<prop name="TargetType">dtNone</prop>
												<obj name="ChannelProp" class="ChannelProperty" version="1">
													<prop name="ChannelIdx">0</prop>
												</obj>
											</obj>
										</list>
									</obj>
								</list>
							</obj>
						</obj>
						<prop name="ChannelPropertyCount">1</prop>
						<prop name="ContainerPosition">23</prop>
						<prop name="HasSampleProperties">1</prop>
						<obj name="SampleProperties" class="PropertyList" version="1">
							<list name="emlist" count="14">
								<obj name="PropertyObject" class="SamplePrefColor" version="4">
									<prop name="PropertyTypeName">Color</prop>
									<prop name="Position">23</prop>
									<prop name="IsDefault">0</prop>
									<prop name="Color">$0026C4B8</prop>
								</obj>
								<obj name="PropertyObject" class="DominantChannelProp" version="4">
									<prop name="PropertyTypeName">Dominant Channel</prop>
									<prop name="Position">23</prop>
									<prop name="IsDefault">0</prop>
									<prop name="DominantChannel">0</prop>
								</obj>
								<obj name="PropertyObject" class="Genotype" version="4">
									<prop name="PropertyTypeName">EndPt Genotype</prop>
									<prop name="Position">23</prop>
									<prop name="IsDefault">1</prop>
									<prop name="ReadOnly">1</prop>
								</obj>
								<obj name="PropertyObject" class="GroupingSample" version="4">
									<prop name="PropertyTypeName">EndPt Sample Type</prop>
									<prop name="Position">23</prop>
									<prop name="IsDefault">0</prop>
									<prop name="GroupSampleType">mstUnknown</prop>
								</obj>
								<obj name="PropertyObject" class="SamplePrefLineStyle" version="4">
									<prop name="PropertyTypeName">Line Style</prop>
									<prop name="Position">23</prop>
									<prop name="IsDefault">0</prop>
									<prop name="LineStyle">psSolid</prop>
								</obj>
								<obj name="PropertyObject" class="GenSampleEditNotes" version="4">
									<prop name="PropertyTypeName">Notes</prop>
									<prop name="Position">23</prop>
									<prop name="IsDefault">1</prop>
								</obj>
								<obj name="PropertyObject" class="SamplePrefPointStyle" version="4">
									<prop name="PropertyTypeName">Point Style</prop>
									<prop name="Position">23</prop>
									<prop name="IsDefault">0</prop>
									<prop name="PointStyle">psNothing</prop>
								</obj>
								<obj name="PropertyObject" class="GenSampleEditPosition" version="4">
									<prop name="PropertyTypeName">Position</prop>
									<prop name="Position">23</prop>
									<prop name="IsDefault">1</prop>
								</obj>
								<obj name="PropertyObject" class="GenSampleEditReplicate" version="4">
									<prop name="PropertyTypeName">Replicate of</prop>
									<prop name="Position">23</prop>
									<prop name="IsDefault">1</prop>
									<prop name="ReplicateOf">-1</prop>
								</obj>
								<obj name="PropertyObject" class="HTCSampleID" version="4">
									<prop name="PropertyTypeName">Sample ID</prop>
									<prop name="Position">23</prop>
									<prop name="IsDefault">1</prop>
								</obj>
								<obj name="PropertyObject" class="GenSampleEditName" version="4">
									<prop name="PropertyTypeName">Sample Name</prop>
									<prop name="Position">23</prop>
									<prop name="IsDefault">1</prop>
									<prop name="name">Sample 24</prop>
								</obj>
								<obj name="PropertyObject" class="HTCSamplePrepNotes" version="4">
									<prop name="PropertyTypeName">Sample Prep Notes</prop>
									<prop name="Position">23</prop>
									<prop name="IsDefault">1</prop>
								</obj>
								<obj name="PropertyObject" class="GenSampleEditSubset" version="4">
									<prop name="PropertyTypeName">Subsets</prop>
									<prop name="Position">23</prop>
									<prop name="IsDefault">1</prop>
								</obj>
								<obj name="PropertyObject" class="SamplePrefWidth" version="5">
									<prop name="PropertyTypeName">Width</prop>
									<prop name="Position">23</prop>
									<prop name="IsDefault">1</prop>
									<prop name="Width">1</prop>
								</obj>
							</list>
						</obj>
					</obj>
					<obj name="item" class="SamplePropInfo" version="1">
						<obj name="ChannelProperties" class="ChanPropList" version="2">
							<obj name="ChannelProperties" class="EMList" version="1">
								<list name="emlist" count="1">
									<obj name="item" class="PropertyList" version="1">
										<list name="emlist" count="12">
											<obj name="PropertyObject" class="RQSampleTargetProperty" version="4">
												<prop name="PropertyTypeName">Combined Sample and Target Type</prop>
												<prop name="Position">24</prop>
												<prop name="IsDefault">0</prop>
												<obj name="ChannelProp" class="ChannelProperty" version="1">
													<prop name="ChannelIdx">0</prop>
												</obj>
											</obj>
											<obj name="PropertyObject" class="QuantConcProperty" version="4">
												<prop name="PropertyTypeName">Concentration</prop>
												<prop name="Position">24</prop>
												<prop name="IsDefault">1</prop>
												<prop name="Concentration">0</prop>
												<obj name="ChannelProp" class="ChannelProperty" version="1">
													<prop name="ChannelIdx">0</prop>
												</obj>
												<prop name="ReadOnly">1</prop>
											</obj>
											<obj name="PropertyObject" class="QuantCpHighProp" version="4">
												<prop name="PropertyTypeName">Cp High</prop>
												<prop name="Position">24</prop>
												<prop name="IsDefault">1</prop>
												<prop name="CpRangeHigh">0</prop>
												<obj name="ChannelProp" class="ChannelProperty" version="1">
													<prop name="ChannelIdx">0</prop>
												</obj>
												<prop name="ReadOnly">1</prop>
											</obj>
											<obj name="PropertyObject" class="QuantCpLowProp" version="4">
												<prop name="PropertyTypeName">Cp Low</prop>
												<prop name="Position">24</prop>
												<prop name="IsDefault">1</prop>
												<prop name="CpRangeLow">0</prop>
												<obj name="ChannelProp" class="ChannelProperty" version="1">
													<prop name="ChannelIdx">0</prop>
												</obj>
												<prop name="ReadOnly">1</prop>
											</obj>
											<obj name="PropertyObject" class="RQEffProp" version="4">
												<prop name="PropertyTypeName">Efficiency</prop>
												<prop name="Position">24</prop>
												<prop name="IsDefault">1</prop>
												<prop name="Efficiency">2</prop>
												<obj name="ChannelProp" class="ChannelProperty" version="1">
													<prop name="ChannelIdx">0</prop>
												</obj>
											</obj>
											<obj name="PropertyObject" class="ChannelGenotype" version="4">
												<prop name="PropertyTypeName">Melt Geno Genotype</prop>
												<prop name="Position">24</prop>
												<prop name="IsDefault">1</prop>
												<prop name="ReadOnly">1</prop>
												<obj name="ChannelProp" class="ChannelProperty" version="1">
													<prop name="ChannelIdx">0</prop>
												</obj>
											</obj>
											<obj name="PropertyObject" class="GroupChannelTypeProp" version="4">
												<prop name="PropertyTypeName">Melt Geno Sample Type</prop>
												<prop name="Position">24</prop>
												<prop name="IsDefault">0</prop>
												<prop name="GroupSampleType">mstUnknown</prop>
												<obj name="ChannelProp" class="ChannelProperty" version="1">
													<prop name="ChannelIdx">0</prop>
												</obj>
											</obj>
											<obj name="PropertyObject" class="QuantSampleTypeProperty" version="4">
												<prop name="PropertyTypeName">Quantification Sample Type</prop>
												<prop name="Position">24</prop>
												<prop name="IsDefault">0</prop>
												<prop name="SampleType">qsUnknown</prop>
												<obj name="ChannelProp" class="ChannelProperty" version="1">
													<prop name="ChannelIdx">0</prop>
												</obj>
											</obj>
											<obj name="PropertyObject" class="ChannelGenotype" version="4">
												<prop name="PropertyTypeName">Scanning Genotype</prop>
												<prop name="Position">24</prop>
												<prop name="IsDefault">1</prop>
												<prop name="ReadOnly">1</prop>
												<obj name="ChannelProp" class="ChannelProperty" version="1">
													<prop name="ChannelIdx">0</prop>
												</obj>
											</obj>
											<obj name="PropertyObject" class="GroupChannelTypeProp" version="4">
												<prop name="PropertyTypeName">Scanning Sample Type</prop>
												<prop name="Position">24</prop>
												<prop name="IsDefault">0</prop>
												<prop name="GroupSampleType">mstUnknown</prop>
												<obj name="ChannelProp" class="ChannelProperty" version="1">
													<prop name="ChannelIdx">0</prop>
												</obj>
											</obj>
											<obj name="PropertyObject" class="TargetName" version="4">
												<prop name="PropertyTypeName">Target Name</prop>
												<prop name="Position">24</prop>
												<prop name="IsDefault">1</prop>
												<obj name="ChannelProp" class="ChannelProperty" version="1">
													<prop name="ChannelIdx">0</prop>
												</obj>
											</obj>
											<obj name="PropertyObject" class="RQTargetProperty" version="4">
												<prop name="PropertyTypeName">Target Type</prop>
												<prop name="Position">24</prop>
												<prop name="IsDefault">0</prop>
												<prop name="TargetType">dtNone</prop>
												<obj name="ChannelProp" class="ChannelProperty" version="1">
													<prop name="ChannelIdx">0</prop>
												</obj>
											</obj>
										</list>
									</obj>
								</list>
							</obj>
						</obj>
						<prop name="ChannelPropertyCount">1</prop>
						<prop name="ContainerPosition">24</prop>
						<prop name="HasSampleProperties">1</prop>
						<obj name="SampleProperties" class="PropertyList" version="1">
							<list name="emlist" count="14">
								<obj name="PropertyObject" class="SamplePrefColor" version="4">
									<prop name="PropertyTypeName">Color</prop>
									<prop name="Position">24</prop>
									<prop name="IsDefault">0</prop>
									<prop name="Color">$00FF8000</prop>
								</obj>
								<obj name="PropertyObject" class="DominantChannelProp" version="4">
									<prop name="PropertyTypeName">Dominant Channel</prop>
									<prop name="Position">24</prop>
									<prop name="IsDefault">0</prop>
									<prop name="DominantChannel">0</prop>
								</obj>
								<obj name="PropertyObject" class="Genotype" version="4">
									<prop name="PropertyTypeName">EndPt Genotype</prop>
									<prop name="Position">24</prop>
									<prop name="IsDefault">1</prop>
									<prop name="ReadOnly">1</prop>
								</obj>
								<obj name="PropertyObject" class="GroupingSample" version="4">
									<prop name="PropertyTypeName">EndPt Sample Type</prop>
									<prop name="Position">24</prop>
									<prop name="IsDefault">0</prop>
									<prop name="GroupSampleType">mstUnknown</prop>
								</obj>
								<obj name="PropertyObject" class="SamplePrefLineStyle" version="4">
									<prop name="PropertyTypeName">Line Style</prop>
									<prop name="Position">24</prop>
									<prop name="IsDefault">0</prop>
									<prop name="LineStyle">psSolid</prop>
								</obj>
								<obj name="PropertyObject" class="GenSampleEditNotes" version="4">
									<prop name="PropertyTypeName">Notes</prop>
									<prop name="Position">24</prop>
									<prop name="IsDefault">1</prop>
								</obj>
								<obj name="PropertyObject" class="SamplePrefPointStyle" version="4">
									<prop name="PropertyTypeName">Point Style</prop>
									<prop name="Position">24</prop>
									<prop name="IsDefault">0</prop>
									<prop name="PointStyle">psNothing</prop>
								</obj>
								<obj name="PropertyObject" class="GenSampleEditPosition" version="4">
									<prop name="PropertyTypeName">Position</prop>
									<prop name="Position">24</prop>
									<prop name="IsDefault">1</prop>
								</obj>
								<obj name="PropertyObject" class="GenSampleEditReplicate" version="4">
									<prop name="PropertyTypeName">Replicate of</prop>
									<prop name="Position">24</prop>
									<prop name="IsDefault">1</prop>
									<prop name="ReplicateOf">-1</prop>
								</obj>
								<obj name="PropertyObject" class="HTCSampleID" version="4">
									<prop name="PropertyTypeName">Sample ID</prop>
									<prop name="Position">24</prop>
									<prop name="IsDefault">1</prop>
								</obj>
								<obj name="PropertyObject" class="GenSampleEditName" version="4">
									<prop name="PropertyTypeName">Sample Name</prop>
									<prop name="Position">24</prop>
									<prop name="IsDefault">1</prop>
									<prop name="name">Sample 25</prop>
								</obj>
								<obj name="PropertyObject" class="HTCSamplePrepNotes" version="4">
									<prop name="PropertyTypeName">Sample Prep Notes</prop>
									<prop name="Position">24</prop>
									<prop name="IsDefault">1</prop>
								</obj>
								<obj name="PropertyObject" class="GenSampleEditSubset" version="4">
									<prop name="PropertyTypeName">Subsets</prop>
									<prop name="Position">24</prop>
									<prop name="IsDefault">1</prop>
								</obj>
								<obj name="PropertyObject" class="SamplePrefWidth" version="5">
									<prop name="PropertyTypeName">Width</prop>
									<prop name="Position">24</prop>
									<prop name="IsDefault">1</prop>
									<prop name="Width">1</prop>
								</obj>
							</list>
						</obj>
					</obj>
					<obj name="item" class="SamplePropInfo" version="1">
						<obj name="ChannelProperties" class="ChanPropList" version="2">
							<obj name="ChannelProperties" class="EMList" version="1">
								<list name="emlist" count="1">
									<obj name="item" class="PropertyList" version="1">
										<list name="emlist" count="12">
											<obj name="PropertyObject" class="RQSampleTargetProperty" version="4">
												<prop name="PropertyTypeName">Combined Sample and Target Type</prop>
												<prop name="Position">25</prop>
												<prop name="IsDefault">0</prop>
												<obj name="ChannelProp" class="ChannelProperty" version="1">
													<prop name="ChannelIdx">0</prop>
												</obj>
											</obj>
											<obj name="PropertyObject" class="QuantConcProperty" version="4">
												<prop name="PropertyTypeName">Concentration</prop>
												<prop name="Position">25</prop>
												<prop name="IsDefault">1</prop>
												<prop name="Concentration">0</prop>
												<obj name="ChannelProp" class="ChannelProperty" version="1">
													<prop name="ChannelIdx">0</prop>
												</obj>
												<prop name="ReadOnly">1</prop>
											</obj>
											<obj name="PropertyObject" class="QuantCpHighProp" version="4">
												<prop name="PropertyTypeName">Cp High</prop>
												<prop name="Position">25</prop>
												<prop name="IsDefault">1</prop>
												<prop name="CpRangeHigh">0</prop>
												<obj name="ChannelProp" class="ChannelProperty" version="1">
													<prop name="ChannelIdx">0</prop>
												</obj>
												<prop name="ReadOnly">1</prop>
											</obj>
											<obj name="PropertyObject" class="QuantCpLowProp" version="4">
												<prop name="PropertyTypeName">Cp Low</prop>
												<prop name="Position">25</prop>
												<prop name="IsDefault">1</prop>
												<prop name="CpRangeLow">0</prop>
												<obj name="ChannelProp" class="ChannelProperty" version="1">
													<prop name="ChannelIdx">0</prop>
												</obj>
												<prop name="ReadOnly">1</prop>
											</obj>
											<obj name="PropertyObject" class="RQEffProp" version="4">
												<prop name="PropertyTypeName">Efficiency</prop>
												<prop name="Position">25</prop>
												<prop name="IsDefault">1</prop>
												<prop name="Efficiency">2</prop>
												<obj name="ChannelProp" class="ChannelProperty" version="1">
													<prop name="ChannelIdx">0</prop>
												</obj>
											</obj>
											<obj name="PropertyObject" class="ChannelGenotype" version="4">
												<prop name="PropertyTypeName">Melt Geno Genotype</prop>
												<prop name="Position">25</prop>
												<prop name="IsDefault">1</prop>
												<prop name="ReadOnly">1</prop>
												<obj name="ChannelProp" class="ChannelProperty" version="1">
													<prop name="ChannelIdx">0</prop>
												</obj>
											</obj>
											<obj name="PropertyObject" class="GroupChannelTypeProp" version="4">
												<prop name="PropertyTypeName">Melt Geno Sample Type</prop>
												<prop name="Position">25</prop>
												<prop name="IsDefault">0</prop>
												<prop name="GroupSampleType">mstUnknown</prop>
												<obj name="ChannelProp" class="ChannelProperty" version="1">
													<prop name="ChannelIdx">0</prop>
												</obj>
											</obj>
											<obj name="PropertyObject" class="QuantSampleTypeProperty" version="4">
												<prop name="PropertyTypeName">Quantification Sample Type</prop>
												<prop name="Position">25</prop>
												<prop name="IsDefault">0</prop>
												<prop name="SampleType">qsUnknown</prop>
												<obj name="ChannelProp" class="ChannelProperty" version="1">
													<prop name="ChannelIdx">0</prop>
												</obj>
											</obj>
											<obj name="PropertyObject" class="ChannelGenotype" version="4">
												<prop name="PropertyTypeName">Scanning Genotype</prop>
												<prop name="Position">25</prop>
												<prop name="IsDefault">1</prop>
												<prop name="ReadOnly">1</prop>
												<obj name="ChannelProp" class="ChannelProperty" version="1">
													<prop name="ChannelIdx">0</prop>
												</obj>
											</obj>
											<obj name="PropertyObject" class="GroupChannelTypeProp" version="4">
												<prop name="PropertyTypeName">Scanning Sample Type</prop>
												<prop name="Position">25</prop>
												<prop name="IsDefault">0</prop>
												<prop name="GroupSampleType">mstUnknown</prop>
												<obj name="ChannelProp" class="ChannelProperty" version="1">
													<prop name="ChannelIdx">0</prop>
												</obj>
											</obj>
											<obj name="PropertyObject" class="TargetName" version="4">
												<prop name="PropertyTypeName">Target Name</prop>
												<prop name="Position">25</prop>
												<prop name="IsDefault">1</prop>
												<obj name="ChannelProp" class="ChannelProperty" version="1">
													<prop name="ChannelIdx">0</prop>
												</obj>
											</obj>
											<obj name="PropertyObject" class="RQTargetProperty" version="4">
												<prop name="PropertyTypeName">Target Type</prop>
												<prop name="Position">25</prop>
												<prop name="IsDefault">0</prop>
												<prop name="TargetType">dtNone</prop>
												<obj name="ChannelProp" class="ChannelProperty" version="1">
													<prop name="ChannelIdx">0</prop>
												</obj>
											</obj>
										</list>
									</obj>
								</list>
							</obj>
						</obj>
						<prop name="ChannelPropertyCount">1</prop>
						<prop name="ContainerPosition">25</prop>
						<prop name="HasSampleProperties">1</prop>
						<obj name="SampleProperties" class="PropertyList" version="1">
							<list name="emlist" count="14">
								<obj name="PropertyObject" class="SamplePrefColor" version="4">
									<prop name="PropertyTypeName">Color</prop>
									<prop name="Position">25</prop>
									<prop name="IsDefault">0</prop>
									<prop name="Color">clRed</prop>
								</obj>
								<obj name="PropertyObject" class="DominantChannelProp" version="4">
									<prop name="PropertyTypeName">Dominant Channel</prop>
									<prop name="Position">25</prop>
									<prop name="IsDefault">0</prop>
									<prop name="DominantChannel">0</prop>
								</obj>
								<obj name="PropertyObject" class="Genotype" version="4">
									<prop name="PropertyTypeName">EndPt Genotype</prop>
									<prop name="Position">25</prop>
									<prop name="IsDefault">1</prop>
									<prop name="ReadOnly">1</prop>
								</obj>
								<obj name="PropertyObject" class="GroupingSample" version="4">
									<prop name="PropertyTypeName">EndPt Sample Type</prop>
									<prop name="Position">25</prop>
									<prop name="IsDefault">0</prop>
									<prop name="GroupSampleType">mstUnknown</prop>
								</obj>
								<obj name="PropertyObject" class="SamplePrefLineStyle" version="4">
									<prop name="PropertyTypeName">Line Style</prop>
									<prop name="Position">25</prop>
									<prop name="IsDefault">0</prop>
									<prop name="LineStyle">psSolid</prop>
								</obj>
								<obj name="PropertyObject" class="GenSampleEditNotes" version="4">
									<prop name="PropertyTypeName">Notes</prop>
									<prop name="Position">25</prop>
									<prop name="IsDefault">1</prop>
								</obj>
								<obj name="PropertyObject" class="SamplePrefPointStyle" version="4">
									<prop name="PropertyTypeName">Point Style</prop>
									<prop name="Position">25</prop>
									<prop name="IsDefault">0</prop>
									<prop name="PointStyle">psNothing</prop>
								</obj>
								<obj name="PropertyObject" class="GenSampleEditPosition" version="4">
									<prop name="PropertyTypeName">Position</prop>
									<prop name="Position">25</prop>
									<prop name="IsDefault">1</prop>
								</obj>
								<obj name="PropertyObject" class="GenSampleEditReplicate" version="4">
									<prop name="PropertyTypeName">Replicate of</prop>
									<prop name="Position">25</prop>
									<prop name="IsDefault">1</prop>
									<prop name="ReplicateOf">-1</prop>
								</obj>
								<obj name="PropertyObject" class="HTCSampleID" version="4">
									<prop name="PropertyTypeName">Sample ID</prop>
									<prop name="Position">25</prop>
									<prop name="IsDefault">1</prop>
								</obj>
								<obj name="PropertyObject" class="GenSampleEditName" version="4">
									<prop name="PropertyTypeName">Sample Name</prop>
									<prop name="Position">25</prop>
									<prop name="IsDefault">1</prop>
									<prop name="name">Sample 26</prop>
								</obj>
								<obj name="PropertyObject" class="HTCSamplePrepNotes" version="4">
									<prop name="PropertyTypeName">Sample Prep Notes</prop>
									<prop name="Position">25</prop>
									<prop name="IsDefault">1</prop>
								</obj>
								<obj name="PropertyObject" class="GenSampleEditSubset" version="4">
									<prop name="PropertyTypeName">Subsets</prop>
									<prop name="Position">25</prop>
									<prop name="IsDefault">1</prop>
								</obj>
								<obj name="PropertyObject" class="SamplePrefWidth" version="5">
									<prop name="PropertyTypeName">Width</prop>
									<prop name="Position">25</prop>
									<prop name="IsDefault">1</prop>
									<prop name="Width">1</prop>
								</obj>
							</list>
						</obj>
					</obj>
					<obj name="item" class="SamplePropInfo" version="1">
						<obj name="ChannelProperties" class="ChanPropList" version="2">
							<obj name="ChannelProperties" class="EMList" version="1">
								<list name="emlist" count="1">
									<obj name="item" class="PropertyList" version="1">
										<list name="emlist" count="12">
											<obj name="PropertyObject" class="RQSampleTargetProperty" version="4">
												<prop name="PropertyTypeName">Combined Sample and Target Type</prop>
												<prop name="Position">26</prop>
												<prop name="IsDefault">0</prop>
												<obj name="ChannelProp" class="ChannelProperty" version="1">
													<prop name="ChannelIdx">0</prop>
												</obj>
											</obj>
											<obj name="PropertyObject" class="QuantConcProperty" version="4">
												<prop name="PropertyTypeName">Concentration</prop>
												<prop name="Position">26</prop>
												<prop name="IsDefault">1</prop>
												<prop name="Concentration">0</prop>
												<obj name="ChannelProp" class="ChannelProperty" version="1">
													<prop name="ChannelIdx">0</prop>
												</obj>
												<prop name="ReadOnly">1</prop>
											</obj>
											<obj name="PropertyObject" class="QuantCpHighProp" version="4">
												<prop name="PropertyTypeName">Cp High</prop>
												<prop name="Position">26</prop>
												<prop name="IsDefault">1</prop>
												<prop name="CpRangeHigh">0</prop>
												<obj name="ChannelProp" class="ChannelProperty" version="1">
													<prop name="ChannelIdx">0</prop>
												</obj>
												<prop name="ReadOnly">1</prop>
											</obj>
											<obj name="PropertyObject" class="QuantCpLowProp" version="4">
												<prop name="PropertyTypeName">Cp Low</prop>
												<prop name="Position">26</prop>
												<prop name="IsDefault">1</prop>
												<prop name="CpRangeLow">0</prop>
												<obj name="ChannelProp" class="ChannelProperty" version="1">
													<prop name="ChannelIdx">0</prop>
												</obj>
												<prop name="ReadOnly">1</prop>
											</obj>
											<obj name="PropertyObject" class="RQEffProp" version="4">
												<prop name="PropertyTypeName">Efficiency</prop>
												<prop name="Position">26</prop>
												<prop name="IsDefault">1</prop>
												<prop name="Efficiency">2</prop>
												<obj name="ChannelProp" class="ChannelProperty" version="1">
													<prop name="ChannelIdx">0</prop>
												</obj>
											</obj>
											<obj name="PropertyObject" class="ChannelGenotype" version="4">
												<prop name="PropertyTypeName">Melt Geno Genotype</prop>
												<prop name="Position">26</prop>
												<prop name="IsDefault">1</prop>
												<prop name="ReadOnly">1</prop>
												<obj name="ChannelProp" class="ChannelProperty" version="1">
													<prop name="ChannelIdx">0</prop>
												</obj>
											</obj>
											<obj name="PropertyObject" class="GroupChannelTypeProp" version="4">
												<prop name="PropertyTypeName">Melt Geno Sample Type</prop>
												<prop name="Position">26</prop>
												<prop name="IsDefault">0</prop>
												<prop name="GroupSampleType">mstUnknown</prop>
												<obj name="ChannelProp" class="ChannelProperty" version="1">
													<prop name="ChannelIdx">0</prop>
												</obj>
											</obj>
											<obj name="PropertyObject" class="QuantSampleTypeProperty" version="4">
												<prop name="PropertyTypeName">Quantification Sample Type</prop>
												<prop name="Position">26</prop>
												<prop name="IsDefault">0</prop>
												<prop name="SampleType">qsUnknown</prop>
												<obj name="ChannelProp" class="ChannelProperty" version="1">
													<prop name="ChannelIdx">0</prop>
												</obj>
											</obj>
											<obj name="PropertyObject" class="ChannelGenotype" version="4">
												<prop name="PropertyTypeName">Scanning Genotype</prop>
												<prop name="Position">26</prop>
												<prop name="IsDefault">1</prop>
												<prop name="ReadOnly">1</prop>
												<obj name="ChannelProp" class="ChannelProperty" version="1">
													<prop name="ChannelIdx">0</prop>
												</obj>
											</obj>
											<obj name="PropertyObject" class="GroupChannelTypeProp" version="4">
												<prop name="PropertyTypeName">Scanning Sample Type</prop>
												<prop name="Position">26</prop>
												<prop name="IsDefault">0</prop>
												<prop name="GroupSampleType">mstUnknown</prop>
												<obj name="ChannelProp" class="ChannelProperty" version="1">
													<prop name="ChannelIdx">0</prop>
												</obj>
											</obj>
											<obj name="PropertyObject" class="TargetName" version="4">
												<prop name="PropertyTypeName">Target Name</prop>
												<prop name="Position">26</prop>
												<prop name="IsDefault">1</prop>
												<obj name="ChannelProp" class="ChannelProperty" version="1">
													<prop name="ChannelIdx">0</prop>
												</obj>
											</obj>
											<obj name="PropertyObject" class="RQTargetProperty" version="4">
												<prop name="PropertyTypeName">Target Type</prop>
												<prop name="Position">26</prop>
												<prop name="IsDefault">0</prop>
												<prop name="TargetType">dtNone</prop>
												<obj name="ChannelProp" class="ChannelProperty" version="1">
													<prop name="ChannelIdx">0</prop>
												</obj>
											</obj>
										</list>
									</obj>
								</list>
							</obj>
						</obj>
						<prop name="ChannelPropertyCount">1</prop>
						<prop name="ContainerPosition">26</prop>
						<prop name="HasSampleProperties">1</prop>
						<obj name="SampleProperties" class="PropertyList" version="1">
							<list name="emlist" count="14">
								<obj name="PropertyObject" class="SamplePrefColor" version="4">
									<prop name="PropertyTypeName">Color</prop>
									<prop name="Position">26</prop>
									<prop name="IsDefault">0</prop>
									<prop name="Color">$0030D700</prop>
								</obj>
								<obj name="PropertyObject" class="DominantChannelProp" version="4">
									<prop name="PropertyTypeName">Dominant Channel</prop>
									<prop name="Position">26</prop>
									<prop name="IsDefault">0</prop>
									<prop name="DominantChannel">0</prop>
								</obj>
								<obj name="PropertyObject" class="Genotype" version="4">
									<prop name="PropertyTypeName">EndPt Genotype</prop>
									<prop name="Position">26</prop>
									<prop name="IsDefault">1</prop>
									<prop name="ReadOnly">1</prop>
								</obj>
								<obj name="PropertyObject" class="GroupingSample" version="4">
									<prop name="PropertyTypeName">EndPt Sample Type</prop>
									<prop name="Position">26</prop>
									<prop name="IsDefault">0</prop>
									<prop name="GroupSampleType">mstUnknown</prop>
								</obj>
								<obj name="PropertyObject" class="SamplePrefLineStyle" version="4">
									<prop name="PropertyTypeName">Line Style</prop>
									<prop name="Position">26</prop>
									<prop name="IsDefault">0</prop>
									<prop name="LineStyle">psSolid</prop>
								</obj>
								<obj name="PropertyObject" class="GenSampleEditNotes" version="4">
									<prop name="PropertyTypeName">Notes</prop>
									<prop name="Position">26</prop>
									<prop name="IsDefault">1</prop>
								</obj>
								<obj name="PropertyObject" class="SamplePrefPointStyle" version="4">
									<prop name="PropertyTypeName">Point Style</prop>
									<prop name="Position">26</prop>
									<prop name="IsDefault">0</prop>
									<prop name="PointStyle">psNothing</prop>
								</obj>
								<obj name="PropertyObject" class="GenSampleEditPosition" version="4">
									<prop name="PropertyTypeName">Position</prop>
									<prop name="Position">26</prop>
									<prop name="IsDefault">1</prop>
								</obj>
								<obj name="PropertyObject" class="GenSampleEditReplicate" version="4">
									<prop name="PropertyTypeName">Replicate of</prop>
									<prop name="Position">26</prop>
									<prop name="IsDefault">1</prop>
									<prop name="ReplicateOf">-1</prop>
								</obj>
								<obj name="PropertyObject" class="HTCSampleID" version="4">
									<prop name="PropertyTypeName">Sample ID</prop>
									<prop name="Position">26</prop>
									<prop name="IsDefault">1</prop>
								</obj>
								<obj name="PropertyObject" class="GenSampleEditName" version="4">
									<prop name="PropertyTypeName">Sample Name</prop>
									<prop name="Position">26</prop>
									<prop name="IsDefault">1</prop>
									<prop name="name">Sample 27</prop>
								</obj>
								<obj name="PropertyObject" class="HTCSamplePrepNotes" version="4">
									<prop name="PropertyTypeName">Sample Prep Notes</prop>
									<prop name="Position">26</prop>
									<prop name="IsDefault">1</prop>
								</obj>
								<obj name="PropertyObject" class="GenSampleEditSubset" version="4">
									<prop name="PropertyTypeName">Subsets</prop>
									<prop name="Position">26</prop>
									<prop name="IsDefault">1</prop>
								</obj>
								<obj name="PropertyObject" class="SamplePrefWidth" version="5">
									<prop name="PropertyTypeName">Width</prop>
									<prop name="Position">26</prop>
									<prop name="IsDefault">1</prop>
									<prop name="Width">1</prop>
								</obj>
							</list>
						</obj>
					</obj>
					<obj name="item" class="SamplePropInfo" version="1">
						<obj name="ChannelProperties" class="ChanPropList" version="2">
							<obj name="ChannelProperties" class="EMList" version="1">
								<list name="emlist" count="1">
									<obj name="item" class="PropertyList" version="1">
										<list name="emlist" count="12">
											<obj name="PropertyObject" class="RQSampleTargetProperty" version="4">
												<prop name="PropertyTypeName">Combined Sample and Target Type</prop>
												<prop name="Position">27</prop>
												<prop name="IsDefault">0</prop>
												<obj name="ChannelProp" class="ChannelProperty" version="1">
													<prop name="ChannelIdx">0</prop>
												</obj>
											</obj>
											<obj name="PropertyObject" class="QuantConcProperty" version="4">
												<prop name="PropertyTypeName">Concentration</prop>
												<prop name="Position">27</prop>
												<prop name="IsDefault">1</prop>
												<prop name="Concentration">0</prop>
												<obj name="ChannelProp" class="ChannelProperty" version="1">
													<prop name="ChannelIdx">0</prop>
												</obj>
												<prop name="ReadOnly">1</prop>
											</obj>
											<obj name="PropertyObject" class="QuantCpHighProp" version="4">
												<prop name="PropertyTypeName">Cp High</prop>
												<prop name="Position">27</prop>
												<prop name="IsDefault">1</prop>
												<prop name="CpRangeHigh">0</prop>
												<obj name="ChannelProp" class="ChannelProperty" version="1">
													<prop name="ChannelIdx">0</prop>
												</obj>
												<prop name="ReadOnly">1</prop>
											</obj>
											<obj name="PropertyObject" class="QuantCpLowProp" version="4">
												<prop name="PropertyTypeName">Cp Low</prop>
												<prop name="Position">27</prop>
												<prop name="IsDefault">1</prop>
												<prop name="CpRangeLow">0</prop>
												<obj name="ChannelProp" class="ChannelProperty" version="1">
													<prop name="ChannelIdx">0</prop>
												</obj>
												<prop name="ReadOnly">1</prop>
											</obj>
											<obj name="PropertyObject" class="RQEffProp" version="4">
												<prop name="PropertyTypeName">Efficiency</prop>
												<prop name="Position">27</prop>
												<prop name="IsDefault">1</prop>
												<prop name="Efficiency">2</prop>
												<obj name="ChannelProp" class="ChannelProperty" version="1">
													<prop name="ChannelIdx">0</prop>
												</obj>
											</obj>
											<obj name="PropertyObject" class="ChannelGenotype" version="4">
												<prop name="PropertyTypeName">Melt Geno Genotype</prop>
												<prop name="Position">27</prop>
												<prop name="IsDefault">1</prop>
												<prop name="ReadOnly">1</prop>
												<obj name="ChannelProp" class="ChannelProperty" version="1">
													<prop name="ChannelIdx">0</prop>
												</obj>
											</obj>
											<obj name="PropertyObject" class="GroupChannelTypeProp" version="4">
												<prop name="PropertyTypeName">Melt Geno Sample Type</prop>
												<prop name="Position">27</prop>
												<prop name="IsDefault">0</prop>
												<prop name="GroupSampleType">mstUnknown</prop>
												<obj name="ChannelProp" class="ChannelProperty" version="1">
													<prop name="ChannelIdx">0</prop>
												</obj>
											</obj>
											<obj name="PropertyObject" class="QuantSampleTypeProperty" version="4">
												<prop name="PropertyTypeName">Quantification Sample Type</prop>
												<prop name="Position">27</prop>
												<prop name="IsDefault">0</prop>
												<prop name="SampleType">qsUnknown</prop>
												<obj name="ChannelProp" class="ChannelProperty" version="1">
													<prop name="ChannelIdx">0</prop>
												</obj>
											</obj>
											<obj name="PropertyObject" class="ChannelGenotype" version="4">
												<prop name="PropertyTypeName">Scanning Genotype</prop>
												<prop name="Position">27</prop>
												<prop name="IsDefault">1</prop>
												<prop name="ReadOnly">1</prop>
												<obj name="ChannelProp" class="ChannelProperty" version="1">
													<prop name="ChannelIdx">0</prop>
												</obj>
											</obj>
											<obj name="PropertyObject" class="GroupChannelTypeProp" version="4">
												<prop name="PropertyTypeName">Scanning Sample Type</prop>
												<prop name="Position">27</prop>
												<prop name="IsDefault">0</prop>
												<prop name="GroupSampleType">mstUnknown</prop>
												<obj name="ChannelProp" class="ChannelProperty" version="1">
													<prop name="ChannelIdx">0</prop>
												</obj>
											</obj>
											<obj name="PropertyObject" class="TargetName" version="4">
												<prop name="PropertyTypeName">Target Name</prop>
												<prop name="Position">27</prop>
												<prop name="IsDefault">1</prop>
												<obj name="ChannelProp" class="ChannelProperty" version="1">
													<prop name="ChannelIdx">0</prop>
												</obj>
											</obj>
											<obj name="PropertyObject" class="RQTargetProperty" version="4">
												<prop name="PropertyTypeName">Target Type</prop>
												<prop name="Position">27</prop>
												<prop name="IsDefault">0</prop>
												<prop name="TargetType">dtNone</prop>
												<obj name="ChannelProp" class="ChannelProperty" version="1">
													<prop name="ChannelIdx">0</prop>
												</obj>
											</obj>
										</list>
									</obj>
								</list>
							</obj>
						</obj>
						<prop name="ChannelPropertyCount">1</prop>
						<prop name="ContainerPosition">27</prop>
						<prop name="HasSampleProperties">1</prop>
						<obj name="SampleProperties" class="PropertyList" version="1">
							<list name="emlist" count="14">
								<obj name="PropertyObject" class="SamplePrefColor" version="4">
									<prop name="PropertyTypeName">Color</prop>
									<prop name="Position">27</prop>
									<prop name="IsDefault">0</prop>
									<prop name="Color">clFuchsia</prop>
								</obj>
								<obj name="PropertyObject" class="DominantChannelProp" version="4">
									<prop name="PropertyTypeName">Dominant Channel</prop>
									<prop name="Position">27</prop>
									<prop name="IsDefault">0</prop>
									<prop name="DominantChannel">0</prop>
								</obj>
								<obj name="PropertyObject" class="Genotype" version="4">
									<prop name="PropertyTypeName">EndPt Genotype</prop>
									<prop name="Position">27</prop>
									<prop name="IsDefault">1</prop>
									<prop name="ReadOnly">1</prop>
								</obj>
								<obj name="PropertyObject" class="GroupingSample" version="4">
									<prop name="PropertyTypeName">EndPt Sample Type</prop>
									<prop name="Position">27</prop>
									<prop name="IsDefault">0</prop>
									<prop name="GroupSampleType">mstUnknown</prop>
								</obj>
								<obj name="PropertyObject" class="SamplePrefLineStyle" version="4">
									<prop name="PropertyTypeName">Line Style</prop>
									<prop name="Position">27</prop>
									<prop name="IsDefault">0</prop>
									<prop name="LineStyle">psSolid</prop>
								</obj>
								<obj name="PropertyObject" class="GenSampleEditNotes" version="4">
									<prop name="PropertyTypeName">Notes</prop>
									<prop name="Position">27</prop>
									<prop name="IsDefault">1</prop>
								</obj>
								<obj name="PropertyObject" class="SamplePrefPointStyle" version="4">
									<prop name="PropertyTypeName">Point Style</prop>
									<prop name="Position">27</prop>
									<prop name="IsDefault">0</prop>
									<prop name="PointStyle">psNothing</prop>
								</obj>
								<obj name="PropertyObject" class="GenSampleEditPosition" version="4">
									<prop name="PropertyTypeName">Position</prop>
									<prop name="Position">27</prop>
									<prop name="IsDefault">1</prop>
								</obj>
								<obj name="PropertyObject" class="GenSampleEditReplicate" version="4">
									<prop name="PropertyTypeName">Replicate of</prop>
									<prop name="Position">27</prop>
									<prop name="IsDefault">1</prop>
									<prop name="ReplicateOf">-1</prop>
								</obj>
								<obj name="PropertyObject" class="HTCSampleID" version="4">
									<prop name="PropertyTypeName">Sample ID</prop>
									<prop name="Position">27</prop>
									<prop name="IsDefault">1</prop>
								</obj>
								<obj name="PropertyObject" class="GenSampleEditName" version="4">
									<prop name="PropertyTypeName">Sample Name</prop>
									<prop name="Position">27</prop>
									<prop name="IsDefault">1</prop>
									<prop name="name">Sample 28</prop>
								</obj>
								<obj name="PropertyObject" class="HTCSamplePrepNotes" version="4">
									<prop name="PropertyTypeName">Sample Prep Notes</prop>
									<prop name="Position">27</prop>
									<prop name="IsDefault">1</prop>
								</obj>
								<obj name="PropertyObject" class="GenSampleEditSubset" version="4">
									<prop name="PropertyTypeName">Subsets</prop>
									<prop name="Position">27</prop>
									<prop name="IsDefault">1</prop>
								</obj>
								<obj name="PropertyObject" class="SamplePrefWidth" version="5">
									<prop name="PropertyTypeName">Width</prop>
									<prop name="Position">27</prop>
									<prop name="IsDefault">1</prop>
									<prop name="Width">1</prop>
								</obj>
							</list>
						</obj>
					</obj>
					<obj name="item" class="SamplePropInfo" version="1">
						<obj name="ChannelProperties" class="ChanPropList" version="2">
							<obj name="ChannelProperties" class="EMList" version="1">
								<list name="emlist" count="1">
									<obj name="item" class="PropertyList" version="1">
										<list name="emlist" count="12">
											<obj name="PropertyObject" class="RQSampleTargetProperty" version="4">
												<prop name="PropertyTypeName">Combined Sample and Target Type</prop>
												<prop name="Position">28</prop>
												<prop name="IsDefault">0</prop>
												<obj name="ChannelProp" class="ChannelProperty" version="1">
													<prop name="ChannelIdx">0</prop>
												</obj>
											</obj>
											<obj name="PropertyObject" class="QuantConcProperty" version="4">
												<prop name="PropertyTypeName">Concentration</prop>
												<prop name="Position">28</prop>
												<prop name="IsDefault">1</prop>
												<prop name="Concentration">0</prop>
												<obj name="ChannelProp" class="ChannelProperty" version="1">
													<prop name="ChannelIdx">0</prop>
												</obj>
												<prop name="ReadOnly">1</prop>
											</obj>
											<obj name="PropertyObject" class="QuantCpHighProp" version="4">
												<prop name="PropertyTypeName">Cp High</prop>
												<prop name="Position">28</prop>
												<prop name="IsDefault">1</prop>
												<prop name="CpRangeHigh">0</prop>
												<obj name="ChannelProp" class="ChannelProperty" version="1">
													<prop name="ChannelIdx">0</prop>
												</obj>
												<prop name="ReadOnly">1</prop>
											</obj>
											<obj name="PropertyObject" class="QuantCpLowProp" version="4">
												<prop name="PropertyTypeName">Cp Low</prop>
												<prop name="Position">28</prop>
												<prop name="IsDefault">1</prop>
												<prop name="CpRangeLow">0</prop>
												<obj name="ChannelProp" class="ChannelProperty" version="1">
													<prop name="ChannelIdx">0</prop>
												</obj>
												<prop name="ReadOnly">1</prop>
											</obj>
											<obj name="PropertyObject" class="RQEffProp" version="4">
												<prop name="PropertyTypeName">Efficiency</prop>
												<prop name="Position">28</prop>
												<prop name="IsDefault">1</prop>
												<prop name="Efficiency">2</prop>
												<obj name="ChannelProp" class="ChannelProperty" version="1">
													<prop name="ChannelIdx">0</prop>
												</obj>
											</obj>
											<obj name="PropertyObject" class="ChannelGenotype" version="4">
												<prop name="PropertyTypeName">Melt Geno Genotype</prop>
												<prop name="Position">28</prop>
												<prop name="IsDefault">1</prop>
												<prop name="ReadOnly">1</prop>
												<obj name="ChannelProp" class="ChannelProperty" version="1">
													<prop name="ChannelIdx">0</prop>
												</obj>
											</obj>
											<obj name="PropertyObject" class="GroupChannelTypeProp" version="4">
												<prop name="PropertyTypeName">Melt Geno Sample Type</prop>
												<prop name="Position">28</prop>
												<prop name="IsDefault">0</prop>
												<prop name="GroupSampleType">mstUnknown</prop>
												<obj name="ChannelProp" class="ChannelProperty" version="1">
													<prop name="ChannelIdx">0</prop>
												</obj>
											</obj>
											<obj name="PropertyObject" class="QuantSampleTypeProperty" version="4">
												<prop name="PropertyTypeName">Quantification Sample Type</prop>
												<prop name="Position">28</prop>
												<prop name="IsDefault">0</prop>
												<prop name="SampleType">qsUnknown</prop>
												<obj name="ChannelProp" class="ChannelProperty" version="1">
													<prop name="ChannelIdx">0</prop>
												</obj>
											</obj>
											<obj name="PropertyObject" class="ChannelGenotype" version="4">
												<prop name="PropertyTypeName">Scanning Genotype</prop>
												<prop name="Position">28</prop>
												<prop name="IsDefault">1</prop>
												<prop name="ReadOnly">1</prop>
												<obj name="ChannelProp" class="ChannelProperty" version="1">
													<prop name="ChannelIdx">0</prop>
												</obj>
											</obj>
											<obj name="PropertyObject" class="GroupChannelTypeProp" version="4">
												<prop name="PropertyTypeName">Scanning Sample Type</prop>
												<prop name="Position">28</prop>
												<prop name="IsDefault">0</prop>
												<prop name="GroupSampleType">mstUnknown</prop>
												<obj name="ChannelProp" class="ChannelProperty" version="1">
													<prop name="ChannelIdx">0</prop>
												</obj>
											</obj>
											<obj name="PropertyObject" class="TargetName" version="4">
												<prop name="PropertyTypeName">Target Name</prop>
												<prop name="Position">28</prop>
												<prop name="IsDefault">1</prop>
												<obj name="ChannelProp" class="ChannelProperty" version="1">
													<prop name="ChannelIdx">0</prop>
												</obj>
											</obj>
											<obj name="PropertyObject" class="RQTargetProperty" version="4">
												<prop name="PropertyTypeName">Target Type</prop>
												<prop name="Position">28</prop>
												<prop name="IsDefault">0</prop>
												<prop name="TargetType">dtNone</prop>
												<obj name="ChannelProp" class="ChannelProperty" version="1">
													<prop name="ChannelIdx">0</prop>
												</obj>
											</obj>
										</list>
									</obj>
								</list>
							</obj>
						</obj>
						<prop name="ChannelPropertyCount">1</prop>
						<prop name="ContainerPosition">28</prop>
						<prop name="HasSampleProperties">1</prop>
						<obj name="SampleProperties" class="PropertyList" version="1">
							<list name="emlist" count="14">
								<obj name="PropertyObject" class="SamplePrefColor" version="4">
									<prop name="PropertyTypeName">Color</prop>
									<prop name="Position">28</prop>
									<prop name="IsDefault">0</prop>
									<prop name="Color">clGray</prop>
								</obj>
								<obj name="PropertyObject" class="DominantChannelProp" version="4">
									<prop name="PropertyTypeName">Dominant Channel</prop>
									<prop name="Position">28</prop>
									<prop name="IsDefault">0</prop>
									<prop name="DominantChannel">0</prop>
								</obj>
								<obj name="PropertyObject" class="Genotype" version="4">
									<prop name="PropertyTypeName">EndPt Genotype</prop>
									<prop name="Position">28</prop>
									<prop name="IsDefault">1</prop>
									<prop name="ReadOnly">1</prop>
								</obj>
								<obj name="PropertyObject" class="GroupingSample" version="4">
									<prop name="PropertyTypeName">EndPt Sample Type</prop>
									<prop name="Position">28</prop>
									<prop name="IsDefault">0</prop>
									<prop name="GroupSampleType">mstUnknown</prop>
								</obj>
								<obj name="PropertyObject" class="SamplePrefLineStyle" version="4">
[truncated: 842,578 more chars]
