# Supplementary material for: MicroRNAs and Their Inhibition in Modulating SLC5A8 Expression in the Context of Papillary Thyroid Carcinoma
Source: Int J Mol Sci. 2025 Aug 15;26(16):7889. doi: 10.3390/ijms26167889 (PMC12386254; doi:10.3390/ijms26167889)
Supplement: Supplementary file 1 [file ijms-26-07889-s001.zip › ijms-3558049-supplementary/Manuscript data/Fig1 data/Data/Wojtek_15-05-2012.ixo]

<objectstream signature="IXOS" version="1">
	<obj name="root" class="HTCExperiment" version="5">
		<prop name="name">Wojtek_15-05-2012</prop>
		<prop name="UID">A18BCDCE59FD4D719E4AE2FF57112341</prop>
		<prop name="OwnerUID">F404651FE01F4079BFE347D481B5105F</prop>
		<prop name="Created">2012-05-15T12:49:30.015</prop>
		<prop name="CreatedBy">F404651FE01F4079BFE347D481B5105F</prop>
		<prop name="CreatedByName">genomowa</prop>
		<prop name="LastModified">2012-05-15T15:04:38.750</prop>
		<prop name="LastModifiedBy">F404651FE01F4079BFE347D481B5105F</prop>
		<prop name="LastModifiedByName">genomowa</prop>
		<list name="AppliedTemplates" count="1">
			<item>marta sybr</item>
		</list>
		<list name="TemplateOwners" count="1">
			<item>genomowa</item>
		</list>
		<prop name="SWVersion">LCS480 1.5.0.39</prop>
		<obj name="AppProperty" class="TAppProperty" version="2">
			<prop name="Created">2012-05-15T12:49:30.015</prop>
			<prop name="LastModified">1899-12-30T00:00:00.000</prop>
		</obj>
		<obj name="ConProperty" class="TAppProperty" version="2">
			<prop name="Created">2012-05-15T12:49:30.015</prop>
			<prop name="LastModified">1899-12-30T00:00:00.000</prop>
		</obj>
		<obj name="run" class="HTCRun" version="7">
			<prop name="name">Run</prop>
			<prop name="Created">2012-05-15T12:49:30.015</prop>
			<prop name="LastModified">2012-05-15T14:14:10.781</prop>
			<obj name="AppProperty" class="TAppProperty" version="2">
				<prop name="Created">2012-05-15T12:49:30.015</prop>
				<prop name="LastModified">1899-12-30T00:00:00.000</prop>
			</obj>
			<obj name="ConProperty" class="TAppProperty" version="2">
				<prop name="Created">2012-05-15T12:49:30.015</prop>
				<prop name="LastModified">1899-12-30T00:00:00.000</prop>
				<prop name="HasProperties">1</prop>
				<obj name="_Properties" class="TAppProperties" version="1">
					<prop name="Created">2012-05-15T12:49:30.015</prop>
					<prop name="LastModified">1899-12-30T00:00:00.000</prop>
					<list name="emlist" count="4">
						<obj name="item" class="TAppProperty" version="2">
							<prop name="name">TopChart</prop>
							<prop name="Created">2012-05-15T12:49:31.421</prop>
							<prop name="LastModified">1899-12-30T00:00:00.000</prop>
						</obj>
						<obj name="item" class="TAppProperty" version="2">
							<prop name="name">LeftChart</prop>
							<prop name="Created">2012-05-15T12:49:31.421</prop>
							<prop name="LastModified">1899-12-30T00:00:00.000</prop>
						</obj>
						<obj name="item" class="TAppProperty" version="2">
							<prop name="name">RightChart</prop>
							<prop name="Created">2012-05-15T12:49:31.421</prop>
							<prop name="LastModified">1899-12-30T00:00:00.000</prop>
						</obj>
						<obj name="item" class="TAppProperty" version="2">
							<prop name="name">RunOverviewChart</prop>
							<prop name="Created">2012-05-15T12:49:31.421</prop>
							<prop name="LastModified">1899-12-30T00:00:00.000</prop>
						</obj>
					</list>
				</obj>
			</obj>
			<prop name="State">3</prop>
			<prop name="StartTime">2012-05-15T12:51:02.078</prop>
			<prop name="EndTime">2012-05-15T14:14:10.734</prop>
			<prop name="InstrumentID">27011</prop>
			<prop name="InstrumentVersion">HTC_VER_10</prop>
			<prop name="InstrumentName">LC480_27011</prop>
			<prop name="InstrCalibrationDate">1899.12.30 00:00:00:00</prop>
			<prop name="Technician">genomowa</prop>
			<prop name="AcqStoreClass">HTCAcquisitionStore</prop>
			<prop name="AcquisitionStore">eJzknVmP47ie5b9K42Le9GBql4DuBrRQkrWTkry92ZZXebdkS/70Q5OOCt+q6u4BJu5EBOY+FJA3I9NLmj+ec/6H9L8fZ9t/O0z3i//4x+V4rP/xb/Pd9Hr9j394uWXMz83muqk3x0NWHy+Lf/zbbXG5kl/9xz/4f/znv58ux9PrT1rr6eGw2FnH5lD/4z/5f+89f++ffiKb7k+7xesHdOXjJ3aba/3xd3Tz3eJKHv/5M//xD/n5EJ/PrV8v9n88t5z+7H/9dNLLcXWZ7v+LZ7JY7RfPZyH8zW+yv/g/wd88v7d34/NZ/ndPkryDzu749sfenrD4z0843+zJo0qyroni3zyrfLE//eM//5cEZN4xRFsF7D9/9/zZP8TbK3j7zf6hXl3YQwni3/3AYLrblH//ruHFkvxus6BPw+JFEfzxv797j+fkbzqsnOmcfG7Io/0XP0benvS4OdTXf/znbdHtEXD1E4yl+wnbXL5XENieaxhZSVjbS3drI8m636too0RrO86uKXZXkz7MfMkq4fySAcRHiz1IV+fQt7u205Bklw1IxU6r7enSjtH9cesK8rdxO5uf5iN0TxwVJkMlke3LuGehRy1XMJ0Ycm1HWegh4bppqmhv6q2d866IHvrhARJ0DnU7iC9rpE9xB6PL+Laz64PbIE3OtiC9w1Nsm5kXIqUagSpGQenb/Nieos558EW0LTTZnsKRg4Tx7FZFD7PW7TNwlwgs9H0VuUng26lje0ia6o8qFuOIt29qQh5/O7sU8cKeTewFCK9Im2xkkNzt9GQfDM5A3dCYgASfj7y91VIX3UNfgElYXXnbKBQRcfftGSRmfxbb3VjE6IF6oEr1XXKyVf2q4/S8jgoUnB5rCLVbjtRL9wDRaZnw9nS/NJFmFVeQmt5Ft8visEHawOhVac83HCjthw3iOKsp4utK2dnCUZQQuA1MiGqwXNuW39VI1ybnIpmYim7HUmFjZ8V5MOcSK4Yfn44eWU3kv8919/GL74IA/y0QkCVJ+h8hoMk8NNl/vhMCQPtaCHiP7IS4o3OGiSmdJgwCEnIbGLn5hbeVrNdHUgDbKm3Ca/2CQFn2C7QPNwPYSoGI2nl3gLHXqQN7ZE5V1N02NxjJgzlvW4+wQIJ3BjDqZkvT7ubeDAkbTquiILn59mjlvSCQZEv59AaB5Lwua7uLO4lBIBXiuWkXV69C/H7Xgai53k72ose9IJAMdwQC/SCPGAQi91wTCPRnMySjrVAkpUggACe5hzSvaGE0HCSmve2GCyRt4z2Iuk7Btq31XAaBSK7J879tpxLSB7cLiJVcjW3/ELao24caWeTqyoTtRDEIFOpJFZt1X7av1chDuuPwII62WmuP4VRAsnU5g/iwI5DkOi9DSuLzVZpvmtaeDU2IrckwBlhNtjoM4DJHnHwjEBiZjW63vaWF9MmB/HuEaWTa8dmuUCuXBsSDBXLg1pxekdpHTcUgMMs8BclKRv7WTiGQEqdN84JAGcxMOwHAYRDIuG3m/EQICN8CAUXQwS+BgGB8sRI4J/szenBn8iEJjNOOQYAfT8gi9MWLbAvhkkAgmbcgUUuyKO7YQNjNij7I4lWG4XyfCAwCSYhnA3t+nupIcqpbwSDAPR4DpC9csjMPeqlpj7LbDLX95QcEeqZoI01cbqtovfHflUCy3cQtg8D9RhZFPLtrpn21Hh8Q6M63likBkCtVwZQADrYJ0rMRAEkRlgOb97dkkVtnoYjCdWna9uoSIlBILUxnKuczJdC1wqGK+rkysKel55Hf50AR67GmMyXQlpsL2blXIYHc7iEhUa/1IuViFEN5ZfaYEogmyVi3Z9Bz3yEQzc8CApv5uWIQGBWXHIkHmwfJaUWUUDvFLrZDkBA9pRQ+TKM0Q/zgTJSI1ONeSkAwBzWIyiqUmRK4V7BXxBQCdhzUDAJRsTuf7DHOZSTPAgOQh0l3DAJd1Z4rpgRSv3KwsWxcgFqp+5EQEL8FAiovKr8FAvCLlcCQrDik2lMiV/uL09pOnEZHunAnO3k0I4uu1pY+kkZVVyWbeen8FQI4IDtl7RyKyCqIXD5v9hzqxPsNJNpEN+2HI47JTk52vug06GF7gW8LJAhzHabZdhnb0EtNpBZmVST3ym/tgUKgw+0PtyIZbWuyc3OdgoTOJYtytL7G9jLYHpDeSWSn5rkbzyAgl5sKRqpL7AyFQAvGfBXXUVwSCIQlAqgngMSB5PlTCCh8ryPLbdfE9mqyKIldacjzp0qA2gGhIRBItPoqMyUgQnh92YGJlMpkUVo6iEcbAgFqB0AgTl9KgNqBnu8JkEGAsI5nSiCZXi4xg8CjmQoEWj6n2869jDCUSlRkg001YHaglVVQMCVwuYcQSZVNFjlVAljwiH0TrgbM2m7lw/ih1MwORGPuvLZl+SIjSbIIBLgBsUtalzRIynYE8rN98IJAOC1dkIVS5/9ECEjfAwFdE34LBOwvhkA04T4gEG+IEuC5hizi6koggNdz/2UHBuOuitS8Nm1Q9TF2810fMDvgBQQCAq4PgNmBYpb0kBR3d5js5Ui3/eVh+oKA26XxXyDwmQkwCChB6iF+s7/BNwg85gnx0NQOCOuUQOBkPWAkZTfdnlw3VyTezh8QSLplgrrmEwJGr0TCvRUqpgTGi0eMHoszsTcUApNRM0fKbkCUjHdXYluqRJdBIDIS8vO32V5iSiCZ6yG2hfmWKIPhXq+SSiKLcJf4OlI8fwriUyjJtqs9CMQ8lwfR2Ylk29suwAsCNBP4MwQ4OU5w6CwxxP6pKGEPqAXibjqBXg57jp2IRCm1YftXO5DTTIAqgUd1bQBTAhQCPSc1YbYe307vSoDagfRauS8I7BLrR0JA/hYIaJqg8cqvgIAof7EdkK7kQ3Qf9C5Fgvenk21XQ5VAwb5VSWaRnbezey8lEA8M3X9BoD/3K/xYW+8QYErgoM3IorYc4rnzMvbteKFO0GM9J4uCKoGi2C5Re5vpRbSvyLZLM4EumVVVfLQJBCJFDRgEohhypi3vORXdgyGBgFlEjq07o927EqAQoHaAQWAwvaTEzowFmKTXem3z5miB2jYWIVMCFAJMCVA7QJXAmx3Y7cI+UjccqKJeE73sAFUCDAJUCfQGCgfjcHv3mR3gkmpasGCQg4c+swMMAqp6BkjfKBcYgcXFscNwlpGdev9hB1bpCeMY5FmFpztQw3t5GSB1YQBih3Y35xUMZtGHEuAP+ZbYLb0HmB2gwSCDAFUCNBN4g0Dc767ocU7OMBnIU/4dAj81E/i76cW/HgK6okq/BAKC86+wA3KkXsmigQQC1A4Igz6R84Uzxy8ITO4dYBCYXGGG3Vjxi3zKd5gFg1K4PVQsE+Dsh4mkXL4Tz6zFDrMDWtDji/hWLgcsGGQQoJnAfDczXtMB0fF54pEvPrMDDAKfSoBlAkwJUAjQTMBZcxemBFgwOFEe6J8gYHkrBoG0d3hC4OFFqDvOu4Ipgfl9XyKu3h2KpE2JErjraR/xVo+Haf9GIPYZDDIIrHpbDUnNgyM/LxoxdFTBRHyvmRVvSkDzIFE+/f1cZ0pAbK1LwSBAg0GmBFxvSZ6PVBbY1od5gVcB4JkSkCIbAAaBQgytlx2gmUA7S9eIvLMfSuDTDrBgkGYCbxB4swM0E0AB8H64HVC/BQI8kIVfkwyaX0wBa+vWSKvz6ysZvDeWjqR0eCdbeRXFr2RwsXoUjAJlL8qxC1MfMArQUADMxA8pwIODjfSr1UJGgZu7nTA/EEfyDdv2eFQirZroIG2kns/8QMcFVfGaET6lAEDnG4g8p3HepEASTTX/PRQABZEClAKC2VUFowCVAlIwFsgqjeOTDZR8hR62K4D4ivTYtucjQoF40FXpKUt8e8AJMyYFmB+gyaAucQC8KPCUAr3Z8VKxUGAeXBSkT1KOuP3IwFDdEAqI1928YMng2gkD1PqBUDAK0FDgz1KAUiBeCwvejvrxEJunvIAIL6EM+d3sJQXSzl36bDzwRgHqB6gUSK6PZzJY7Nt3KfCZDLLxAJ0RMj8wKs+ynRK4/3AKaN9DAV5UlN+iBdQvNgSUAtxySSjwGQ1SCjBDcAK9gGmB9Cbqpj3jj4QCfu1XLBWYz12ZUYClAvfwYCBpaNxB1FvU8csQ/CkVeNMC90VusGiQaYFhnkZIbE63Kub2jW8jd6MQ180ByKJBbyseEX+ffRiCrZGcEXcJthUR6LLPosFHNeZB7ET6js0HaDQYy0Ht281EDAkVti1I9HSB7WzAzZB2KQ/wbT5wz3ofFLjb1och4PbPpkDtqQgYI6IFaCpAo0FVMmavpgDVAqpj81Xq7+ayvcy4B5sPMArQpgD5j1DFvfJm2gd+PcEpTguQKQmhgFKHBdEiLnl8SgGqBQCvNEWazy88mw906bJXxe6pp9vbsXAjr05uQOrMg7W9yFSVaCnPAEwLtI/khjRF+4MCOXSxmepulVdS9yObAvr3UEAQeOG3UED/YgpU3LR5aQGaDY5Hbu9FgWE/IjZZXwZ/1QJPCuT3qCtZLPBGgQlILbJX+23BKHAZpVNEHBdR6LmZTmx55i2YFkiEuIdtPt/3mCNgU0LqCJgWMN2FzxyBBkrwqgpQLcAoQB1B6pyP730hWhWgFEgnUflyBJQCaVcTCky8WfCeDSa6O2UDgnTWKD6rCjAKWE1p2vepICA1FYgj+KRA5125ig0IaDbIKCD5Y2K7K9Un1LKIA3IPscligbcp4UQYIdSGhVBF4oPT7cE1nmJr1A4gPtzASwu0d584EkoBGgvcjSFZ5ZQCpiMukbDY9IjC791ku+7tG9Td+AbGrayULBsEUUwcQdAuy3dH8KkFPHPuVmi83fxILcB/T2uQF4H8P9cGfwgGvrosgI3zHd3x9Volc3Ti2YjgUc7uBbMEnxiI+ruSSHLpXjBLgMfrbsLEABsRjOowtqPINl/pIMUAswTO7QMDVAxoSNWLP88JmSVYWo+XJUjgjnPeggFmCagYeAsGjMXmyMQAswS5dUjJsiMYYMEAtQR0RMAw8BkMMDFALQEdEcQlVrBdzx8Ow0DkpR9igGKAWYLePtcYBpglQFesMUuQro79llmCNzGQz5IHqw1Gxjg0yfMhYoWKATYisDN5jg27GQB83hQ6CwYoBmLz8CEGKAbeygJUDLxhgAYDqc8Hk3cMUDHwF0vwFAOReyVi4MfWBr+nN8iLOvg1+eBXDwkoBpSedyW7//lUM0+gyfgOo8Few3bZLEMkzbQOMAwwNeCsCAbYkCBNBKYGWD5IMSCNvQ818ImBt7qAWI45yDwBVQNKlVUVKw7am4P/ngyMeo3G6gJsSMCSgVonWLoPb7Vdat3hPR+kGHhXA09PwPJBigFaF2BqgA4JwiKZsuIgywfppLA79njIMECTgTcM0GRA6PocSNvkY0jw2AXzv04KaTIgWosOPdDjAtmkMC69FPX4O/EoNBnQZqcFNk15CHNv7DisLvDmCagaeDTLBsT7y0xn+SBtD0f6ZckzDCj5pH55AtoeftSOAfA8663tsdddXhhAd6W1k2EFsdde3OLHTgr572kO8pIqg9+CAf6LA8KZt7m9TAHFwKUcamxMwNQAaw09MRDfmjh+qQG39Z8TsE3JxgTdxjzCKE8u2Lavok3UQ9JW0UknJuIwUmdIHe2ey7J/K1+m4KkGmCn4HBO8zQrfTMHfB4Tq4wGi2iK7HTUFLCDcWbLPAkKGgaKua4IBdfnCwP6hk9fDb+OXGlhuuAHDAFUD7BABjQbEcY8v2KzwvjkLLCBkpoBigEYDcbW6vwJCeT0vIVMDJz0PWGsocQ66w8YEbxigaoBigM0Kl0a8xLabDguGATorpBhgakBsHi8MRI0ctvakv129DhFcBkuZRQN/OUTwVAPsEAGdFbJogFUHn6bA1CK3wu128zPVwPd0B3lZ1n9NQvjVauAtGxhHp5bNCdpDTJYhVQNsWvjEQKL5ZHdnasCwAvjKBp5q4H4Mj8V7NgBQC+JBr4xfvaGnGmAYoJWBzpJ1wExBX9v0ECiPW8CyAWoK3hLCrbfQkLzZAfL4kDwfM72dEK9gAFlCSDFAKwNvGLgbY+LND3V5skG3XLM5AcMATQiVqUQwgKJm8p4Q3uvAYdkAnRMkQUqeP1UDf54W0jlBwvErzNRAr2zKV2WAmgKqBpKDW5v2JWg6Zgri2FR927TFlxpgpqA64SV2+/chQIsTwcBloA7ZtJBhgM4JKAZYNkDVAMsGkJnyNu0NUTUQ85kysQfGUmIJIcOAt84+zhJFx2nNjhEwNfBT5wT897QHeUWSfk1EaH2xGlg2SfcyBTQboBEhzQZYaYCNCzfEizM14BjXIXatKngdKaRqQLWOxypNbypmzSEaEcaXVYyZKWBqQLsuP9SAKnKQjQvpoICaAqYGjhcvZBhIFZeL7ejA6UhANQ8TL7wObOWyvZCPdQOKP2PgrUNMSwNRGRM1AB7plqmBuCjLwSsbeI4Lk0ZOMIsI/2wKaGngDQMsIjSul5JFhOq46kFWGqCDAv0ozisWEXb8LPzLoICWBhgGqBqg48JoGjW8rejrNTaaaATzRHd8FhFKFiZqZH5dDlh9kAPKrWDNofXq8hoXppthr7XHG/f+igipGuipucqOFL4NClR+SdTIpxqIBNUtECdb+Edi4Hv6g7wqaL+lQCgIX6wGPL+7v+aF04aoARoRMjXwFhE+McDUwLorBiwbyAfxZs1aA5q0OD53x8vkLxigpuBNDdxKItJpNsBMAVUDf9saiMXDguzey0Qlv88Tr745EizdY+/4UgPi8SbbxcQ9MwyweeFbNkBNAVDtzT9h4FkgfMMAVQOsO0RbA6PoAlk28GoN/NEiZueJKAZoNsAw8JkNMDVATQE7WUxNAY0IaWuAHSX4NAVsUlBunA0276NRwdQANQXcJiSvl2KAqgGKgeTeXU02KaAR4Z+zgagcnd8nBW9qgE0Kkujc2skKOri/Vlz4Y+eF/Pc0CHmNF6W/XS4/EAPSV58tfmLg0cErYNlAn7c0FhGy2gDDwPz6qFhEWIXSADu6GxSvCwaeGKDZAIsIaTZAJwXMFHwODFmFkJmCHc+Bt2zgv1EDFANUDTAMZFZ+QYIdETVAy0Of2QDDADUF9DDBCwOduEG9eCoWDAM0G5Cr8wPGj1VSsh4xNQVvFUKaDcROQ5bxmymg2YDVf+gvNfBpCqgaYBEhxQAbGB4d7RURstrAVH2W+ZtH9F4eohiIBt2owtJ14MN9Eg6RihLy57nzDdt7Q3RQd4AfGPDr3mtSkCr+3YQsGzDDD1OgKUvldayQnih6ywZoREjVgHWcuUUebjc/Uw18U4dQ07W/Xy4/EAPCvwIDbGC47Igp+OwQvmPgszdge/3Be0T4t2rgAaO2SobresCyAYqBaIXI7kQxoIcDrnozBfQ4ATtTRHsDMne9Q4YBoT/lUO+o8QXLBk7H3vkVEVIM0EnBmxr4PFj46hA+MXBfFh8RITtOQLMBOjCkZ4oExT2At94AUwPJTcdMDbxhgA4M/xYDTA2MS9tnxwlYNvA5KWDtoXnfjt8nBccq3uIAz0cFwwA7TvDEQLo89mJ2sPDNFNDjBH9uDwnr5xUEVA3Q9tCf1UC7Lc7gdZzgebCQZgOo2naDH4mBbyoR6pog/xZT8NWTgseMa5EMj3XxhgHFqe5VNDoRL84Ghgf0AOlAIMuCZgNOjw8gbqRuzXoDXFccC5YN0IiQTgoYBj7VAMsGdui2RuJVIBigEeEnBpgpUDa9lxpgpoBmA9oIkt0xy+YTewvF68sU0KOFtDfQbayqYtkANQXvakCdbZFWH8UqnSrEpLBJATUFdFJAs4G3AwWf2cCrRPicFFAMpKv0smZqQF7KvYJhgN40QicFLBugGKCmIKr6RD1RDLBsgNaHKAa41dOkUAw0Md4yNZDj2y5mESEABV9FjU/Ukt/fvjCQyrLmMAyID9WAmGKAiIc7agWurpgaoBigBwrYJQMUA2LcJxhgauDZG2ARYZtkPxMD39MiFICi8v+/YoBGhOJwXsO/qIG3FuEafmBg78xfGHhFhFuCAaYGanW2ZicKqBpgpmA7PsxRlw2EiqmB2Xa7QZJRkN10Ki1fpkCWthVgaoCagrtwuQGmBs73c49hgEWEFAPMFNBsgJqCNwx8dok/MPCoXhh4UwN2SzDwWR+iGHi7ZoDWh94iQtnXnxHqc1IAZymHBMgbMPszBqgaoC1Cds0AbRFSDLALh2hESE2BnpxFmEQSV9uP/aDCDm+PAKoSJ2b1IWYKLnE6sVfm1kVyb3irmCn4vGYgpwNDmg3w1f2fMMC6xLRFSE0BUwOsN/CcFMSHwIU/Vg0I39MiFHiZV/9/NQXhfQEQN4vqKtmNTzqLCLnH8l4wDOBRL0bSbg7guxrgRkGBNtvsFRHK/e4Ioh032zE1QLOB1NrGExYRtsKRiOD9qLezjXO4ZhiIN/Fy8oYBlg1QNaCPL3fI1ADFAH8ju2NaN9rABt6sRlxQAcAmBVQN0PoQMwX0ogGKgSSI9ZapAWYKqBqw+3byMgVUDVAM0Gzgz6bglQ386bYRqgbEZdIDaQCMATMFf24RsoEhjQjpwPANA1QN0DIx6w1QDLhqQjCwnu1epqDdj8jrjcPlgGUDkqiS96MYzh12sOhNDVBTwDBAy8SfGGD1oTc1kA8CnkWEyWjigGwkWz8TA9/TIhQEURF+Cwa+OiJEh+f1gequBklrnX07d4kX50ene8Uw4Pd7CZIasuziQR2Xr4jwEwNUDbxhgEaEdFLATMHs1Fsg+diS3c9Xbzt7s9nukDTqekXaiemalYlZNuB5E5mdLHqbFBRmaCCVv5DdlZqC+erWIAHrfBGtD8iBnwPDdH2YYHbKmJ0sMpqYYGD3nCwEmVQkQqSv7XGwTJkaiCufW7NTxkDkDhUrE3vxzGcRYYJQPLBvdkdMz315fZmCvTI3cVrWRpGNpvf1W33oLRugpiDdeeULA9QUJCAhpomqAWoKWG9gXZo7pgbeTIEaPK9m8JNeaferPEAPbnSvYuVB1JAVbo9IWHhGxU4ZUwzQgSHLBuwo1F4Y+Lx+UAgvfwwMn1cN0EkB5rbd5Edi4HtahIIoPO/2/B0Y+OqB4RI2CmrF7AYT7XrGrEUoxmILWW9AUlSEpE4jXvmGyvalBp6TApzLmx1sc4VDvcf2VMTjzaW268HMYWXidGzrpd0+LmvUu7tSkbo6EfGnNfkYA6UiH9NASFt2zPje6TuYJkeCARiOovcWYTcRTSRyUwFEE1872dYq5ZGwaoQiqsg6hfSY8R0QeZC4/cmAYYCdKWBqYNirkcwjuUrcHfl1PSev564Zjyp2y8WORYRvx4zpjSNa1CO7MY0Im2KjImkPahhv5+HJVoOrjV1eNSEO4GrHegMUA+zuMTi4Re9qgA4Mhe3kQnb3jpgKqgbkoSm+zhTsBWePk2mfqIHLw8FsUsAVE/Lnj08TNdF7EWpva2KyHHA92cK1d0W6ZpgFsvsrH1JTQCNCdqaA3jhCy8SZnPZK1hvozScX8NYb8BPfAT/XFHxPi1Agy1z8LRj46mygG/cMpBXPZXvozrJdHh4G6rZaC1lEqE5HY+KNNbFIb1pDjHOACAZ4PXiei812cCaKBuI47VxFYhPqr9sGqBq4WuXEPjv2FvHiXC4iVUImrDejG1LuyAT4djN8mCkPG/Xyxa6KQKw4rDfwNjAchw8HgdAXyW5YamTXrMnHXABTsYpOCRpAes6YYoBlA4dZmCMxGhNMsPqQnz6QlLRqEbW4wWQ39cjvlx6o0qW5kNllxPSEIcPA250jFAM1UMjuGg9rEJ1V8vq6/dHDUVxaRb7Fd/kvR4tofYiViemkwFKyFt3b9QUwDNiD7SsbYL0BagooBt7qQzQbYL2B85b8WgD6A0aIv+p2eBrxqA1Ei7xzrYHZnSNv2cDnnSNsUrCeN3ckXi7XKtlkqsMiQnt8JmqA/D/lj8TA97QIidDW9d+Cga++k/x6y0MkbQRQRTNDre1gvbWRDJ22YmqgfeQbJO+uChH10aJ9RYTUFHiVtYOOdvBQp+JrlT6gtn7Vh56XjjAMBOftBXUlUKuovhsT8uGc6UgVJnaBuxqt4WV+8BE/9fdFFLSBz0wBzQYYBm7eKEY97MggEgWdfMynfQunraHCSJ6jFgb8tEbCXCYYmUd+acvhZcQuHUmFJOZtWTTIYtEfPZjUw9S0L4fRhKiRUijiY7r8p6uHKAaoKXhrEV4WPaJGxptbEWX2vLQt8Z5i99aDML+15oBdPdRm+8VLDaj1NmSXjjBTwK4jNjyyDKcRMU20TAxCXoLs6iE5nbwiQjYwpNcNvPUGTLu3QaorCFVixSXx9r2jhU3CY4D5ibFmlxBSDESb+3nwahE+B4ZsUnBek8dX/D4xffL6UrKB4Q/PBr6nRSjIqiT/Fgx8dUQYL8It0meqChN0JMtMu6guUlXrAZNxoJFlnF5ExI8CA+bOYuXAY2oQDKizoGJq4DbqjZB2uhHvqtfxxF7WKUTSatBBlg2E/FJDPG6Ilz4C04SRBELcJw9SYYtrB/CCUoxEpX8s0nAb1GxS8BYRcvxjhrT+TQfpYU28fM8EKYZnyyCmBOE1NNdkt9Oc475IG+DXdq4tS3SPJkQtUDUgRyjBobm3QJ6lKwzzbrZH99tILpLAI6+HqgHWG1gAsozEhZe86kPhrY7tfe7FSDwZXRE7gj6wsQYXOOZQH2areRazbEAd5uWrRTjgezF6+BFZttQUDG6WipR1Tpah6asyu3tIm25kGHcW2e1pNpCO8zFER2OHWTZAI8JEqXsT+1GRZS0ailZE0aq3tu+oj3GqYg9mW7z24WdEyEzBZ2+A1Yf0cGugtl21MD1MtdhGVdH/6Wrge1qEgiLr/C/BAO98cTZQTI42ti9DC6BNtTJhI4wCxJ2e5+3p0SLD1mLs9l2nyFdojT8wcPxQA/Ww1yGhEoh3v4CeybKBt/rQJr2H2NpNYJX7u40Dw2G1wp61iarM33QtXM/FDeqktoZR2gvXDAPCqr4XcXtMiCj37QdSOJMs4zkkXhhkxRbHSuHAzEIZDz1pKKOHODrCZL0mu/lYWNZIAxO5YBHh6A72RMTn/QqdRu0OKvZWR9IV94r0xCMe9uThBj0S8Vglwmy6s33PGyBu3+OrKE6JKSizxwYBN5Cq9DC6+XZrzgUcN+OkyBeiXb9lA28Y6MJQKBgGbpuRjTRbvVeJGc53dl++kb/fXykgWfI3mWUDnjwhGKADQ6oG3srEp0orcJL6dpG1BcHoXSoOOLlcI5gf3MyBfy4TUzVAswGGgRNSU/QwffLvc+LI68ErEDA1kI+23c/EwPe0CAVVEn/LwJD/6vtI5Vt/gY1BLyyyU7ghH7ONiFFvzUkFywZOa+2EvQWKi8zDjxj6NhhhRwmCimEgqO8Rdvd3A2DrQNwEmxQ8Txi+1AAHNtjehGGFd7OcWIVFaZJlmRYAWTaQYXZ46EjY28/7BPLSZwND2iJkJwzF8zHF6enmQzRZEFggslRxKF+iKg8nhQzHO9FDyrC4FEm9CGObX40NbBxnGmS9AcHEfWysV7jIR26+hvJ1jrBTjWGFktry4XKSHVBveTgVcbUNeFsyn1lGbQivbOBoSQaOkGsWGMWtCQ89PMZmrA4BnlwGOrt9iJ4piPpev7XN5pIyU8B6A/NgWSDBqAUYTU0i6vf32QrJQtCD0UQ3BnA4lSumBlg2QAeGtD7E1AA3rHhsBzfy7zMRbfIujGMXR71+Qd65gLweigFaH0qTJBiwiJD1BlhEOPBqpMp+DyTHyW1i5zsYY9iXiSmo5Gz9IzHwPS1CQRO0XxMRfnU2kEqyhY3xdFjh+RScoGeFc6RVrV5Ek+t8Yvt9PcF+vB8RtcDxO8iyAUkOKtYiPPDaDRvN0i+yYLh1IN7ZkLUIWW8g2E0cDMfCoEB7ZziBg4N/xnA5WsFsIRxO8H5cDbBXhr0qsZOlzNTAW5l41cA7doxJVuHZHZgwU9Z37O5Owwrx3IGHiiFu0QMsiQnxO7Ls7PMV4+iUECxRNfBQBgK2NGUOkCELPjxd4RXbKIoIUPQqhpH2HKiNree1K/lsYoePG4/uusEDZgpmfDTHsK7J6+P2OXn+0ZlgoZitQA4L6aM3kEiL17XEw6M6RlKIxdfAcGVsH0jONLLs4+cFopxF1E1rPiyAkyGOIc0GjOmSqAF6tIhdS/w8Ych6A1G3I1ampw6rfLB0eChc9Ss2DKGssonrnN6yARYRUgzQbylhEeHgAiMcGhOvyESEB3A8KAbMFPxcDHxTi1CnV/z9Cgx8uRrox/oB+wd7BVApeCWsmgPZXXq1VWXrgXayzftJxs5uugb5MpRiGJbj0fukABbyFAfaOoc45AYtwwA1BQwD7iW+4vQqkWWfjY8nGMZuQD72g32Brz0fw0wvJNw/iX2yGx6xDNvHLEb8sL2/WoSPxpxhw+0WAO03BxO6VoCw1VkrgLO7XMJyhVxstwcVRMMtwciBr464f0Cwyq4N2X0lnstxqMhVkUeXfgmjzB/guG8Mi2x7HJnQMG8m0uCQiPY9r63t7bwIcYoNoYrxvRzY58Paxk4/HsAsuAxLWKRJjuPjZU+eL3/ave4lfmKAlYlHF/HZ+Z8TNUXLxJvLHGPrGHgQGXyrw6UMiDe/HPoQJYl1grOHvntXA58HjZka0MKpg925uYZoJR4H8Jh05PVeH9siV3zJZF9R8Of60NvRouvsesO+1mYw7y/zGi6GYPk6UzBKut1PxMDnEvl/jAFd/S1nCnjri7OB631BFjDv7yGeCUfilWdjG5tC7MHsur3qtuhZCXbHwR6gyeU0eZmC+zKEzBTMjCHEdtHMQR40ZHdkEeH++SUAtDcg5VkfQzuvAL4FigNn8mKOjZ1yBmgrT9dwdJxssNfrZ0XWi4oSDtVeirhF18K06S8GdlWeIU67bAfQ0pyYcDURdjhyi12V2TeFh34X7XE/aJ0ChQvilbNjbeCwzvwKjRtdtj11ccBOTzjBzOn8HazGZQ/7/WhVIeM41qHWeksEjrxYRNzzGpJCHa+w51jiSw2MRqcbjrmcYGch9GXYLZQNtna3E8hWerBjZWI9DBav+wY4OZfQPb8orzLxRp4TzOUGBhicYQ1NGy5xOOdSkC1jUEMaEdIWIasPsaNFz/oQw8Bp0o2x/5jsi1xPCHakY1YQU+LuAe7rk9cJQ71f1K+7COkJQ5oNMDWQxs4Iu0JaVvh+cUt4OBQ3hoFcl7OfiYHvaRGKQBN+TUT41d9S0MbnBHuHwanI8v6phqBfYRz2t8SLqs8Bndfs59jl+ucCx4vz4C0bYGqgZwsjHI3uG4jQY7KGanlwXhigasCcK0OyG/ePACVq6EPP4U7YWJgNyLvgMoFrvYHYOW9mAENOkIloP2RI3IC2YJMCBZzHODwEF5hxFrETO3DmyQK4kmV9PM3IshTNDKebVQpweQYt7C/jnJiAQQozeIt1+xDteexv+tcqP9rBGtqPfYYtfrsj8IqmMcTx3MX96tlj6G/vNTxaRxGbuqO8soFNLwmJGjgQDCpSMIDKTGlwVN2uIG9BOGHZAMUAywY2sAoJNi39ZQpu9wF51l1N1Aw4eTJcKpVE1IQzgbnrjZw3NfD3Zwqa0abCiZkRGB7mAVEj9+ECW456KlCQnXRmCu6KV8O33gCrD7EzBbau40DNK5i5yXENHw+eYPW28ODPxcD3tAhFXlF+TUSofzEGspYsU+e4vYBMls8xNKN7if00TiDOhca3OX64x954egXZIQ/kN1PA1EDjBVvsyW0F0CUnH9Odm3pIurePlymw2vMa27p0KfLuTJYtj/YdNnujFubbg6rDfeUOsOF4a5AVJvmYamU6QO1V70AKvIa42CPZ/aE9acgyDkIHtoelge1jealyqz8/wevFV7E9XU2rbDH1djA0/S22zFFe4PLGOfb+GPSwF24bgIPtxYRzZ7PESTg4FngcqDEcj1Z7bO0BUQ9oZ8kwG5QBDlVff6mBsOfOsHeJLxC7yoWonZxg6FnKqXBwUnmWDcj2bQlZNjCzijV5f0qClY0fx/Zw22TYR+YO4HpDMHn3/AJD1FvD7HE6thCauz3DAOsNUFPAThjSScHcGdZEfc2uFR4rMxMeUVJhP1oTLPIXoqZofQjc5CtgvQF67cjbpCDyuRg7Zv9Y5fAkr2FP4MfY1e1+gUfy5vQjMfA9LUJRkPnfEhHy9hebgtE+IR/zrlfDHC3OOzi/Xk84cCpENkjc29n+Q6ixd8ybCgEhxPDcr16mgEWE9birsTWr9yCrQvIx5Qzi7R9txhcRdOq1fRk0RJQHUg2zYhCV8GxwZDdsbh3AzexKHLd0XmL/ebQoOyI5hhdXLJFy8gFgA8OglzTYn9gtRKN1WJMd/kK8seaT3ZiocgdeskWKvft4TXbnqyRDzVo32IvGxPtzXbOzh3PRxWkp3yt8KsnufdtMTzgNunOFDm3IQ+eBI5wO1jnIy3ZXQniTp7hfHC2IaTbgzaw9duSuKXBVRw7E1VDBztK/VflWjHyoTQcqw8DrEjJtJeHAsp/n+Z/ZgGAODzgeOGdAwHSu4WhgXrAxqStigoxJyyYFNCJk2cBnmZjVh9aH4QPb1ZZopvagTmAmTI84dLbXAitYkSE9aEwx8GYK3o4WLdtmjIOFdYF5PSWY960T+fO6EsCfi4HvaRGKoihr2i/5ngLwxRgAj2aJHWnVFPm2d+ZhWo/v2EuXGcST0X0NN2DTYQ/Utwqv0Yzs/rPrmGGAmYL5nXxMI7E4gCwPycd0/iDeVt470qtFyK8XBCObXgNzPIpaOGlcFSc7HxRE52onuN8FBxyGt32RRfmphdU5r1HrL6RXfYi/DnmcjI8dyE7LyITF2iYwyvmaLFtXn8CmUuY4klQi8pehX8PlYyfg/nAyrnJJSMlunIwCnOb7tsgsc3aCzW7R4KQnXGG2OV5juDjVDU7FRQnRcXbQYa/EFTZvjVvl1BRsZWICLKzeCzTfamuIdE7H/XV5B7mtXidMDfDzfPVHb0CPsXHjI5jbx9qnX12G4z1sIDosQvJ+9VudPP96X2U7XxkwU8AmBdQUsCtJP+8i9BVXxMnzvoG8W5PnLyDhiqHY1RCfLBW/qYG37yl4MwWjLFtiY0PUXB4S/wBRKD+w0zvFVdbKm/pHYuB7WoSiJADpl2Dgy+tDZ2WxxrEwJF79Ipx1OOUNAUeCnxcZOD+/S+d4BtjTonuBi1St4TXrEwyIyYcpOOBGwNYhJKJzvbyc4B0vK6QsD/orG9iW2Q3DBW4AyueRDs/nTMepMSQOtbpFNVRGAtkd95dDkYm5YsLSLkwiki3uhYFbKkjYb+VHhZ6XkEFD2sa4PyeiPF8rJdm9m46YkkbbV+h0P/swO/oK0RDTKcyjeOVA/hHGxFp0XZH1h5cW9kurI39fTpYRZ83XUFAECyfdcQOx0RI1cdhPruT1gZC8vuf3FLSn5oFhf9RWmbW88nCwEQ2cymfy63Qzfx0tAlKxfH1r0Tox59hd7vDLFODFlMOh4N6LLA41Bwqqa+PIHR6rzFtNW4YBdsKQqoEZdxkhcN4IkA0MB+VGxm4R3mH+vJkY6vPNleiXSw3Q6nKZvL7H9PMSsnV+096/u6xUF8S+bPsEw/NboMMcTBTsHlwEsJ5a/I/EwPe0CEUZSPovwcCXq4Hz0d1iu68+d5v5xYH76KiSZbkvII7PGwcq/kLEfaO6V3nhqPLLFDwxwE4Yaou9hM3T9ET+fEGW2VzeSoiXBasgPqIubX2fteRvKsjfrzi6DwtAvHo6AnyBF5Imw1jZ33B8aI5FnoYKhkvyKcfxaWRVOc0GLutMww53BEWOztcSilaOcLSzbzDfx+UJVlF2xJazJF7/EQRr6IG2h8N6OivyvtWaBANqim1l11U4mz4jxbXCY8cR6ypTuegEUzUIsX1Uq4qoAeKdo5tzx2alIMDUgGFaIg7cHcHIcFWbsEUPCzvXpgX5bTg/vb7CcLxbFexMwWTMH7B5zkcFNs4lthPZhjidD8nP12Py/KFjedi99k8gv1czB/rKaf/eG/CWlwnDAIsIOWuo4nB0IWqkmFx0WK858n5FUVPhAbis4dacXtmkgGUDtDdAB4ZMDdgP4YCjZkcwfKgvPozivYHDbVUUPxcD39MiJJZAl38JBr5cDYD5vsKeLxCvq+SXGK67iMP2TC0qvDCId7zyrkwwoN0Bnmkz/RURPswPU6BNNmTxbgenCtk+wYRrRQH2p5lXIJoNLJz9AxuycAO4assY9uKegYOCfMzJHnrV4bwJWqIW+keQrTYKkeZutcVW0bkgP/jJxFarjMNw1/IwO4TaDt6bEOP+JSZYuQYlDydXwg3XGJ6KTPCDFp6ajYGt+WxeYCBvfDi4pwjHXkFMhd2FOtzADcEaFIkJyu5aC5OxgHAYj/cQSUtfhnmqEzV044qXKUjuroL7d/iAqOUJxlSk2jiWeh3M5itiaj5NAYsIw2zX4LBrphUzBdz90CcY6XdVBjD5ebU5+9iIJucKqeYMs/oQiwjVBR/D7n6YI7GphYrdN6DLBIPmekfe/3KlmVCVh3eciAeyrKNyVrPeAJ0UvJ0pYBigLcJjk51wX0huBbpzF2Iipq6FI88cEY1QbeQfiYHvaRGKiiqB34KBr44Iz7tm98KAVocx9C+I7KZCNiDLrMtNeKz3BAO+3xb5sSMfw3io/VM2sK464vXl7gyzUiUYkApphq3kHMGMZgP+dAGwsfDvEE0OMYaHq2fiCIQ8yJbj0oQw5TocjtenAt12ZDcX+GuHTb0fFPhy5Ab2cqz0sOWNeJiPebKMJt4yI8uyfyO7sV/K8CEQNZHE8gkgYRDIcFk1FvbzWQlz3G53cLDqZTg4bMgyni0iE3rIlXDMXZsi2zeRDKExLLB57w5VpnnnGALJJ+qmb5FlQiPCZj5UyOupHzCfPuIYFtrSxvbdJurgxl1r1hugaoAdNDZXEx6bqlsWeB6Vpd3uQ6I23MODYOx+baE85yJsYuUMMm8RTtikgB00DoOdD1dgWyFxpYqvgaG/E3Tc18UWYtRGDrR4t8XG0r4V+NAS9UV7AxQD7EzB530DbFKw0IMzjhe7W4VFMJvAxBSI/RmdJ1W2rTb6j8TA97QIRVXWlN+Cga/+uhIwTfY4HqyI99Rdsluo/Il8zAfbAchFw57A9XVBdsMgbQvUJHPnLRvIVql1glG/IXvmqToTU5DOTcgFqxMR9SqqmCk4ZB2Po1lMMFBU5QTyxlNUmx1RA4FEMHBZNwC7YkNMBbpNd7AwnmpkMY4AppOCUer2cPS8ixDpk3kNzdUjf2GgXhI1UD6UOw46/wzxeUm8ryF1Fg5Xs7JCj37Fw12jYoYBLErk+a3viYy9+k5E9Ua6yhAoiyFOnA0xFT1OmcATrDUcGXACUI7qiV0KnIb97fxRZMCKB3B/fvYltaKrcms+51mLkBs2H6bALicS9hfDZYGHaV3bfduOye7rPKqsxuTxZu4ieX7r06XID1pYQnq0iJoC3HoDB+6U2R0ps0J6YSCduzqG5rOf6e2vPjScRYf97H6r0GQWygwD9EwBw8DnBeVsUpACopZisCPvv/JQS5gAwcG2ZM8hGinWj8SA9D0tQlGTROG3YOCrv9GYYiBJ9k8McEQNmO4EYojOQ5j3QvsEZ5NExX1v1cJMhZr/wsBnmVhLpy8MoFImy2zjEvlqL275KxtwZgGP+yi7F3lrfGDAmk4FmNmW7kB+GABsZeqpIr8OaijrvIP72i6FLBugGDDmM554801UQ3ExyzBsRwQDDfjAgFeL5PGREZpQ4BQbG9Z8AfNdybeQr9MMh/yM7MYDk+ym82wjY3sya0A+i+c61Fdn8nqi3hGgcHJewzvSORyP3VmVD+4EA3pIXl8y3ZNlbN9rDNN16uDgUXcF3hznLVMDDAPUFIicr2J3066KPC4Wjv3AswSnofAAGeiICarBMMXxBF0KZNyJt+eO5Y6dMGQRYbsGRLRzvvJqEQ6sIYe9x6KF+f02f2HAOR7I6/ccYnJoRPgQrWvx9j0FnNszKpYNZKvshYFcS9Q1TNuhh5NmQjD5YzHwTS1CXVDV34KBr24Revz5gMNDQT5WvVWIoXaRXeyQDwtE/WEuw+lsSDDQ59oK86er89YbYJMCqgas5vSBAc6ZE5NQDgcVywaGQ47H1uh+J8s+IxiYPcIXBvChLh3opy5RA17vVCFtHZxg+5jEODXvCOA/7iLE4XZPMLDViAgH0ehDDVx7OlmG3KLFtnA6V3n+CB2GAejNF1U2z9w1HJzCDHtrnZgCZU9MTTRZyDidRwQDkRjpcFecJ9gfpCeYPQ8aw+vA72F30p8DNMHl2o4nBAOWQnZzdG2IGhgtVIjjvtpV+OhdX/WhtpBWr+8pWGYtwUhbrACSlpxuDwQ7xR63AjDz4tiERpYhnCzaS5VVzmz3NinAz08ZfKggwX014+AbBqgpYBiYeR0xUVvnBrBfqa8WIY0I384U0KNFTA34aXB9lq3vEPeej5c+GoKBs7Es8kCxnR+Jge9pEUqAF8TfgoGvNgW7kfI8v/707sZRJQsoHvRxAB5DsptdCxOOcKORj1HXFkwNsGyg3oav+wbMMtGxj9C5YhgwpIGF3bswKnI6MATLjMeuxd0LhgFB21o4zsdCkeG6NqHINzz2ZftEvPGWqIFRUefY8CT8MgV9eWZgH5z5Cg8Ssvu+mYK7rsvQ3QUdtlbpGaDR9OIQ789BbPsEA2jJH4jIPngZNpqaiHqqBrywk7GfImJFnOflHP1wOMHp86AxGo/I41/PjYGDxi9Bvu7ik12mm+cp/fYBcNmrB1Aaew72D25XZHypta+BYW6uKpYNyBeCkWQvrwtcj1YOPJwuCY4WN1CgYqGb0B0qCFvh5FLll1u4Y2cKqBpgLcIqu5bYlXcmwOPbrbRT2yKm6GqQ938iEQx4ZvDA8WNK/r0W05n+lg38JSKkagDym/odAygQPBzPp6sCbZX8R36VqfQ9LUIJ6MpvGRjy5hebgtV8cWCmAJkywUAjDAIcPhSCAdwCH5Kdi2DAX7cVw8B9QHZJ5zQMq9fA8GkKnKoiy3D/0Bw46dZ97JnZGKCbF++YKYD+6AMDKEgtnCp3gZiGTU1E+oGoBRiWpyovL9MaaqfdCJtOL3+ZArvc/hMGzoFNMNHtnxHhopShFHMdNmP+DDJdnTlEvVjERSfzJUT742hHMLDMsantH8SUzOZELTRE3UBFvUGsXEoTPr+uBNvekJiS5jRtYVAJJo67YEHUCOAcW3vsOeyr/Q81QDHQXyw/MEAvIVPSfAWYKehaxcShx60B9vI1UR9amhI1NQAVBgExQXPPxTglix0yNUAxAAVpVL3UwBEecboWnQrTbGAqkcdP+x0xZYM8iqHudA8Mhw/y73UYk/ebfpWpPN3URerMgzXrDdCIkKmB5/cUsIFjZp4uO4iNxCcmjidqxd/ZP/I7DKXvaRFKvMb/moGh+q/AQOpdP9TAKlgH2HN6QyKyQRXDLBpqLCJkGPjzwNA9c8Q7GyZZhgON7LajaBDhNNpOADMFtWzx2JTse5Up/kc2EBwNgZiMcezA7LHhX6ZgaUxlqFuDGU4xLGBOTxgqj4uJ+3FDMOA/tBouxdsHBu5Hogbum+kDp70pefy9ffGZKaAYwMV0pDM1kKjGA2bAJ8tm7e01YjocggGqBppAmGLLyj4wsDM6E7tOuCxQJDZrW1M7DhsgegBU7MoBvJ9nzvukgJqCNzUgOpyJI6e3gWiVrnWYKmGK08GFqIHail8YcIBxAXmmEK9OTcEbBpzJ+IHNM/IrRAeGXf40XQIBDlMDG3vxwIESEpO1kokpGE/PV6Tl5fV1FyFVA+yE4eiJETef1tjfJEQN6OtwDZHs9nF6bNbFz8XA97QIJUFR+N+CAf2LMcAlzSsbYGpA3/gB7pvuEORDscAvDLjEhROR/Ec2cM3Cgp0puAgBh93tkpgCqgakXY0wPINphaZ74q3DdirgsLciuxHFAM0GnHhN1IAWf2QDxnBC1IAzVHh4cfkSe12/qHJ634C+PphsUpDfzwQD9Zwsa+uxvlV5w+k83ITZAxN+nEHeOrOYqQHfmpNlLCV9HzpbO8Mugh+mwM0DnZkCZA6JKbkOp0QNHCSCgdQKeFgOiRpwxy4RzZx+W9vRmiOivKiJKXjeRfieDdCIkJoClg3QFiHFgM+vN0TEXzoZztZqikMbgyJb34n6WPpTjP3V4QLe1EA80gkG6KSgcVYaEe3LuGAYWDUCh83jti1YNkAMBlE/k4osa7m5miwipBhgtw+xbGCsGBV2LrcB/boSZgqQrT4r19skwGbZX1f5Pd3+yK8ylb6nRSiJMvg1EaH8xdnAcLc/4sgWCQasQB3AaGH6LzUwVuDghQH/2hZkT9U+BoYNCAumBvBwoePYcckynEwJJkbBKcOBD2eviJCagjcM0GzAA7JQMDVQRcKzrLw+gVy9nXkIbv4CG0RTvEyBGy4NHHMGXzBTEG49ogbqC8EANQW9yeaVDTA1wEzB5WkK6v0xZhhgA8PxjSwbqga87EQwgK6aDp9fbI5hpZ3IsmzPLRxoRNT7PYKBbNmtJvBaCy81wLKB9dJ2sIelrsBzP2rf1ADDwL5KLBzy2w3B4vB5V+EzG3gzBbuFhXE/hUQN0GyAqoEwP3x8sXkT7Yhp4jeoYKZg3xBsxcrkY2BII0L7JN/Jv0cVmSwifDthyHoDsf4xKaCmIN1bf5gCa09MQbxeg8xXtj/y60qk72kRSoQDovJLrh1RvlgNyHZ2ZL0BhgG8qANsjeGQfOzXcP0REab/jIFnRMgwMKwSHYcpOj/P6z932yseYqiiORHdB31np/fmNTBER5EsI0N+mC9T8DkpoBEhtpEiQ96TN9iZogFgpoD3yM97U8RXb72Bt4Ghc3KJGhBG5PE385kPzzrBQCDMl1V+SscTZgre1IAwtf5JDbTbZobdYEMwQNWAHRAMWMphReAkrmOiFqweywaYGlhoB8iyAWSB+csUSNP56nXCEGYEA+Rd2VR4XBI19RkRMjWwCRuM4aa8kPdrStTAZ32IYWCPzAA723n2iggln3vVhxA3j2IWEQYxvhc5sgl2KQbEClyLt4iQYuDNFNhgSt5/pgZELsDRpdvAfKtsf+SVpNL3tAglmdd/TUT4L8kGgvhC1IDRkn2RYiC6mcMKLVqwhqlFvGm/v2/JMk4i/3XC8BkRvmUDNCLMIvOpBvr6GFvFcF7l/WvZ2nM9edWHWG/A2hE1EMzxx6SAqgE2KaBqwLvGW2wO8mHBJgXUFFAMMFMw4Gcfk4JbrsvMFNBsgA0MqRoIJgQD2X0plW+9AVYfMh2iXmhEyNTA8zsMGQawkpHHPzYEA9AjGMiSa2ZCagrowDDX5uUABk7PZb0BFhHS3sCbKThLmYXNvrMBuTKAL1PgXsUPNUBNAYsIdfnywgD7KtOpsDOhjvUEJ8ts8DIFNCJk2UDUv2J4Tf5QA9l27rAysVRePk4YvmUD9PYhOikwTaLGyPJ9qoGVEOA0mm6K3N/lP/IuQul7WoSSAqRfExEqX90i9ARiCubPAZSVzwZwN4tD3NfiEUQrUO0gMvY6MwXZYBR9DAw/JwXUFNhN82EKIgdPsHddljCL84XDsgE6KWAYOI1EYgq0o1CxFuHnpCDbuNPnheO7HTaawbBiZWI2KTAjvmL1IdiJROS33EdEOLuQZcHUQFhdPtTAEwNIlvol6w3YyfIBc31ARPRMVjRsjsGHGniMg79iwDsf1hDnq66F87Hbw87s/KgyfVNP2KQgwZuuYhHh5wlDFhHe5kMLx/KOYGAZ7AaQ9gaoGsgPcmzCMehepgALKdmdaYvw7atMLUTsD3kXRyAX23TNsgFqCvJt7xq/YSA7SfPXBeV3E11fV5KyC8qfaoBNCuzD+ZUNZG4XniDm9wGOHxoxLT7K/6X3DfzdSv8/wcD/eYlQAV/KARWoyv/gCoBo/gEC6/+CA7qu/99xQP5iOZC7lwkeCgUHRxu92TkobHt4eJltiuLCi7xjLkcAY+wZcCr20tpZV/0HHkdjDEYLDcbOyT4APJVMsRp2w3TnbMQmxINmf4DD3fC+cw5mfsU5EQ3FMBuvTm51eKgYO4FdTNf8feIuZssTXi5HAhzu5cZ0Ko+sk2F231SFaRhr53QdqXjMhVY1mUUr7GbjqI93a0MHQ+OMdLctegecTfdiNTDMpnQUZB0xfgRHOJKwojun2dXD+2BugKnRpWvn7G15nHueDocr1Vi78LHs4xKOeDCYAl12mgtX4ZGpnIvR5u6enKV9k/FkUpnVOB+g2p0rhYEb8WxUU/+KBq522BTYlppdleeDIIZofd5jfLtdi6KwJdk5V30XN8O+Bac3wyjd3mao4+FQlMCwWHC6oxaNgZecvICFmw9PzsVOfDzKcQUIpVrHsZahiEv31KuGPp+2zq6bVXhp2uT9nKHexDkfc4/Ik4pwbpaHMixmqxQvr45TFS5c8U5dqGs82qdcUXh2OnEOntLgRQev1TCN+db5Zw585ZrSdPG/31uBYIi2Cth/vnNNffX3AzfWYYrHoc7BQTUhXs8QOgNnUrypRjOZrKlpfeHxDFtkTTm7XuuEAVlTKDYxGIptETuTgKw5tGnEatS7kTXlX4T/zd27NC3KdNvaP8gGJwFpgpJ4RJiQyaHHGQEVFRH99d+06qm11o7YEdWp+t5nr2pURMV9lwg5rznGSJJkD8k4XszQbvSOvB/OA9JsM2tpe0OmDvpqAempQKYcGZlyF5ce2GEmUtT1IyFiLgIUG/3Es9X4QkbWd/x9x0emttQFiyj8L6YMxzAshaYXcI1a4ukgHXPC0t0VPO19pex2Rk+7Kts1XEdL5+OzhkyNnSMAexcaZYvC7awlhFsoVQ+Ziq65RvJ62UG4WyJTjywYyHqJTHm30ECmx2qwpOpqQDsfdT56OVVs0aNHwdnsO9Sq/GabZ+t5BrZwHm24A2QqYg8LRt9dmmkZIFNBiF4ltXXZDFfTUSNdreiQOVlhhsnM6siOelso8lVn0j6pCSnDcg752HEtXealQN6Xewsw85GR/DXG5DQ6a9jM7x/q5+VdMDdZ6wAL9siUALpAtsmnBjqyGQ37E/7+2hVHYJ8PMnXO/yZTAv+7d27z4n8RJa3+o0z9YZ36wVRWhXjNz6/nP0y568eJhgtPkkl6uAiQw1s3o+tnnEjsLVCncByRkQfqVCo7PGTvDHXiKY0dWajeHvwx/MUUQvYAiLD7h7P01Vv7Ya1C7Bgrmu45Pbbs5f4G2UMQaWj3yJSN9hY8vT/xYXupcpIGyFSgL5d8JGU6BsBK38J5rWp8aLDasGavFepSc0OmnRvqlL37MtUtkSnhikxppbuG2yrV+VRhyDx9ffAAsqvRANpXZ+30zxaY5gs8PRe2hgHy1EEgvG8UgzsyVaiqDIU1N9q06pAp5W0aUOneL6bqx5ICua87ChcTmTqw4xnizeXR/tSp9upa0HxMZOqeVrk1s1Gn0mmSzSCISoPoxsCB9zggU1Erdj91KuI/nRnejwYhp+Qyh8g+czyjoyNgHP20+P0E1KnrB3WnO6hrIJ2COlUQVTAXAzKV+C2hob5BndocUKdKo5q1TJG+OuUeR0hz+8EHfUOGv8iUMJd/w5REZAzkP//6X6dT1LWQqa6Z9eRKbzrE5eJEmTpdBJLtSgFCeCJTfIneQx+jN/bVFFp2T3mbdMRH75eIv3QqeAR7iMLLxaSvi9uRcbt+QMJ/Zu1P7xcbnwXkO/JLp7qd2uPxB5HSmj4JofsAIA/npzbgG2SqeZXIlFot24RnqFPr53wDt+Xj6/0UXbNE/XKF6NVJfHg+FTnptC9T8u1K6aL4pVNNe8T0Z4TlP0ylRxV16hz+YspX90LLmgqZuiy/OvU+/WLKU1P0fqcSdYrW6P2WI69D89iglxy4F7OQYf8fpuJ0tzVVujtDXh4fNHg5yJQook49duovncoeRw1AK5CpwXcMIrk1B0nT5m3Q50FNUu+5BVpu0fvtogmhWvpzSOcux9PuWMqEWE0LrMpwvLIKdUdajNY/3u8HU9KVOkClFTIVSa+JXLS0Bpin6BPi/qtTufeEMjk+8HwH4W8yJaq/2dyd/x855v9Wpf/PMnXcOzHAlf/mKeHYkUbBvumLCuappA8Fwr2RKd896mbqGeVEnM3hDZHbQRs8On5LVHX8QD6EqFPzFdZswyX/B1PVfXWHeHWYUfbY6b21o74KzDyuaPxJ3diSYweZ2mWiGa6/jflHnopTF73nD51yL44K9BYt2+huYJ76JL/yFOWKSrOc/foC6RZ1Cvv2Mf7p/UA9Xc2AW2OeukRz1KlcQQaSC3q/9XUUAKwK89RjdGurPzYbrOEBmSIEvd9tX/yTp4IFRaaaiJsDsDXqVBz+ylOD/dLbuIuQqfYlUtCVrqOeISvErFNkEibxQcOKuwpkcWotOAmLpRkXO2TqstlpECfDnGdai97PSw3tJ1O0v1k1ecDuH6bCTWcYpL+X/+QptgpGgYza2AD1VzOTSvHIfjJlHpdv3ttq6WTe5egfplgzVhMZX/ca4jVe/8B6cYysiwLz1Fb5+0xJ2u/mKJT/jlPz/yRTf3qO4j67R3iNS2SqSp+Yf87YNz1FR52Sn9JE1qcLD8Wp5vjg7XMDuagv1Cn/CjT0Xu2WhByHjC3vEg3m5oh5RXnvITMOF5Nd+ldNznv1Bkz18fOXyNhPplwtXZnR4YA6tfrsewjmM9EMhNPMILvpCBBaX50iJTK1fTUqhFWNeWrTvmzr0OnIFKdr6CWXL806rMIL5KdRovRlzNDbCGdkyvgyBZwiEyng1zC2b2TK5cac+A88H3qYaWb4al+1leThGtD9Cm3QqrZA7DkyRee7G2UrHZlS688ckmyGOjXn3d5SAleHK/P1NmpAZxa3CHxYPma/dGrFig7ig4A61V8igXzyBYEqD5Zmsh/RK4ppsgDInsjUQTjKxNQFDUKzQ6bO0jknyzDZgEvKlmf2oTZI9V5L4MM3T4kN9rSNtUemumqG3hGQKU74WKBn7sf0ds19MnegI1NPIJQKjT6RILhUP+coAvOAv/9jjsIP3Qda04b9zTwl/zZP/XeaUv9vpf//H1N/WKfc0xiBe7thjWbVsSbOzJ5hDWWYpy46MgVa+Iai2OKYJhPXk1mHTLm+BpTGFTKl1PhzT8aaDrYaeounPdtBGiZnnpodMpXz6xuU/kfjmbBDpoZxjZkf1shUIlXMGohzRX8/CXzInzWN2IebC345ItOXtZuT2bRSgPnxkqaw1W3L0c0N1CrVaDi7VrIVnsYzuPtWMsO3V7B/5v3IDZmS45tM8oS3oFp5epsmOy4nFm14gPqy4ENORd0wkssaikkUaJA5moAZXmnBe3o3k/WZ1ZNw/q3pgBg0pRfU2Xey5wDeC50mMwF1M7ko/k+d8oddsjWHV4BMeYuHiR54I5C7NyfwUI4GH08H1OW9HyzA21ZzzDf2TCaOYqAX7mhOma2LOQnLG36fZtG29NZUGulKCfPs9cJR5lrIVH0OT+CxPXrflzLaZP1UCSzF3bv1Dlt1Mkn6OiJz5S+mKvFeAmUMda1OOCDW+/yEJF4h84vhr85RKPPf6dR/l/J/1vv9aZ06C5cQkmqFTIU+Zvym7LBvds+TycTHeiCf3R2ZKQ4cpZnFdT+ZorQAGugCJSToLhNEmiGZtDOcf5hKZvUvphrK9eDd31rLvHNVW/dPKEPiOEs+fhrY5xvRuUBmV6gTGyGXCZeeXchn4okG6ukVk/RQove6XpCpvtS3lsGua+jCnWbSBXFla9z6HXiLNR6f5Ecg3qe4QMltL3w4lxKBhF6EeaaaUFfmEvZpdz+izsrXBea7pMqt1dc7ZZ+nYNLjVZvI+/JuoGz6Hhn/YL6pThcR3Hll0DhVsSccNuoMwmDQabQ76GDdk8IDIz92prvY7L5PEz1b9Mbqw2TQXieytysTnvzS4BPvO/e+PS9VKFp5TtmcFgIxJVmFIJnnZvjRAkZu8myNOr79xdQmbAQoPJMz6VsZe5Lc0Msloqih91bLLcatxgLLVN+8Kxno/a7z9gjlQft6PwO9X/vyS4i1XuPDbOvY5DxLBmDh52Gi+f6rOqX+Nk8t/i1zFH+YqeT2CaB0vgs32PiMyW7UFhDX7IRjvJZQl97OBEmUfcc052piH68TuHSHXB2ZScjB2Y/o1c4iz1a+w8hgeTvwzt25pQG4Nfmk6QWC1UujbDqg1+phRC+1/jHnUL7Asjch6sybCpQVZ9SJRk0ciD75yaSPAJnqtqmEVumC3onxOrE+6saCwX2gd1NpJViHy6WF4H4WW9bXhU2ka3CG4lUjU+5qh0wlBwLXnYS6IuvIVOZgD/Ame0HD7oy6UdYXC6IdtszQ/9gDKY7PE+QK/BdTb0fAms8NM2rSqrMEj9O+84y6mdhNZVtuMfs/mOrtZQNZ39/5IFxuJrJaZiacbIZ5rN5hD9GypwIl3Odm2OvP6SdTNDhlfPhuLUYc770G6lgtXq9ZJZO9P/Lgr/sZMlQ6HXpDroLoVKNOX/fclrBVSGDN8ahTxyAdTGwXRyi4mJhMfb0GMtn7/Ou1kUFp4RBy9p8D+E2C3+8v69Tid0vAeM38r5u+/1Gm/rT3y411ALlhI1MwR++knusF+KJV89QAqSNmcHmBR+UZT23i5OSmu/8wFdQJ6tR7JqGXED2xDeZb9BbefrkFmH+QKT/Tc3L3LxfwVAl15VB+M/pcldC7tJiPsgV6OZo7HfhJJ5hBfkOdWH23VnEtgkxVN5eRWSCJyK//ZcqsiMXagwX1VCx4pkivyRLtVQOxdBEpM/rZlrQzr0Odmy5tWEfKREjtEnhutzpN5ba0sX1jj/C7x8IMLRvzTVX6JrDWQ6aMbOhJNd+dIAmhb9n0sXIC9/ED8GPecDV3a2uWlguIkhUytSDI1A+dWvmXlvddKTHMTBeRqfF1b+mjmw/kqBxW8FTPX+/4cMGy0kSGjIkSH9TKEb2lYSsA2hOZeu1ERvzD2YJSSJGp8qbLpBfvH8i046xlGx57WntHL5dNLV7PgRsNki1SE/bTGZlyFvfe1IMKmRIvxAyjFJma12UOTH9rlFKjJITMiwfAeXFH75sLwt9jSuTF3+mU/r/0/hSbRgYwrLFGD3wBhJSgQtQaNc8MY92RcXZ/QuBGs5Y2GXq7mjNfkEVLQF0zefR+3DhAYNVY0ycRvUhee1vwL9szDZcrzEPJh0MdSv0FH5wnPbamZi9C5hyXNFIPrm1lYdNCetvzPJ3kfCCb9HjE32/x+O4TmaqvnABuX2MeWZ9fhuUdTAKnXbOgyDAy5aeYL7IsFSltwichxunYQeYbFxqeH7eBhD1vQr2VdDPuDsjU3UR1zINC5UPWvBgm/rUJifng21D85B3ZXZc1hNqXKWeJ+WaYuA+4243Op4GLOjv6vgoe/+Z4yuXu1grmZ4CNvu3Mn0yFDJn0D+O9DdN9NJB9na2grnfI1NVCXXalQIZ49pbacLEpetTQLTK2VbI2iCoRSGQGFhS+3JrsyFCnyLl5Q+ycZ6hr44g9SlsVwPoB82BplwYJ69U/ecpVk/R/MkWFtT4QsyxTKBYa6nodOAb2mOCB41Mi88GT/E2mhN+9BYE3dFOYqz/+Mv435Sn2VimwRllQ7INPm0SvXgUsFqxpZyfVhL1L1CFXm1GWCiOQ13r+ApomLk+fimkQaekMEBYX0aT2iSPELY4bKGwLmdJUPSZrQB0KlcOipTxBXWCNKgDbbpCplsN8tHQc1Jl7xLdsKPKeLIQz5oGFUvNBs30xUn53/Ymtm9HG4tI1LLO+EujXu4VJpVM1WMtrU0NJHNFkdjwzyIO7tZBZ9YUGs3nSE/+hr1Brrhwf3FbolQ7c/gkl5dWWWZuKWZc1t4L8uuRpkDd2TR65UoGvyT0NUuWbb1IOvaJj6G1iXd3ccqiqAGYrrg39E+rm5b5D9eFj1Knbo9fMF4dMesfnnbJHMu+JJ86XcH1WqHNdgD0k7mZzcCWQaEAORUeenw4ZmyxkirtZNjnKJwJ+fWxN6m5dmUwuelXK1zMzODpo6bbjKgefRYs2fPmFRnjp8t2Zcv+mrsLve3PtHo4Qr14mnq/jDuTx3qdAOw972mGJv9+tbneINre/z5So/m5t0vLPrPv91zElHu4ehPYSmTJfzy3xR03GMYzrNrClMCaLdo065BCNZyeBs38ylcUVMtWjmyCD6twhu80Enn1e6EVSUDboBf2zSZ0z5qHTG/NO+GwxvwhnzBP+fM8DNa5LMwr22OfdOYdeK11jTSv7AXUiKmwo6A2ZEoQKMN/5b0g702ij3dXRSLahJtxWO5Vnwk3vreNarSAdT0IbhLKNfd23WkiC/mIGur5Db1W7K2hvV65l8gP7tJX7mCf6nUpDl1Vgjd16iZ+v8Ga4iDT0tmexAuC3eHKnMzJ11PZ4vm6mt+nKRO96eo14faaco3RpvojFGSLAci217U+mvFpExnfN3QxtJeqIU2wMeEj1V+cqPF8xLCSAaiVRRvVnTYTVMIc0szOMn6q4JW8zIADco+HDodIFsn+qIxTGXUMzeOEwryZNBmGbLiitjJlM3lt1BWtLe5v+VVK/O6K87J9Mhcas6knw/iQ4vtjTQqkrBNIZHo4Xud9pUPpM/otMSb/NU//D+qn/Sab+9JN1n0vjfe//LEymC0dCLgaTodwHNQ3u9iUml2N4B28fY8YtlHH7kyk3al0+ED8fDVkr7wDsLKCXGZ4aMYpgDVnVn032FCpG3CltIB0k/Pwzp6P3cTEfFJeNwUfSWydWOvdrSHYd1vSDoPcin8TGIj0h0z+Yqo+fCQplYdBokEeBaDUy1WYNMsUnbm956VgCW7yElp2zXCbactlC3G+RqSxUOmLf0aeep5JDXehmGjneuQcU2l5FjzW+bOsdOgYUPPfhQ34YYnJ4vEsoi01vBlKPXmz19YpFwHSaIKWxFb0uc4D7bcYHz1A3rMROXLBD2rYwy7bIVHKsIOiRKVYXm44cP5hL+/yDTFG0iJYye4tQVLZkMm99zIlX2hKwcJGZISrhllzuZxO8uG549l5XAvG4D3rv1UKj4aEqgdzcSwZ+/FmYwZkcBfKYNahT/OFtupqOeeoHU0UG6P3WCjLV5k0EsJ6jrmM4FUirBjfwnRKZl32m/UWmZPF3a5PMf4zf96//TTr1iPYA4VxXeaoKhUHqVz+H4uDUlN3SC/bpJ3cDj6g4pimHGVcsqxGyYua2P5maZpceimUp0ECuCpkc+PMa4mLs+BBkZGr22p8g6maYX3YJMmU0e8wHrxLzkeZin38tVhUUY4Q1DZWdk13iHcBt5JrSLbhYGro6Qba6GmZyeI0TmbPNCs5qoVL6GfXO6oJ7AfHVESh9e7lAnEzB4x2NMx86n1tNhtE04Hy9cCZdpvj9klG6g/+UFZ7GDnoxp7oYQFX909J9rzHU5V2Jx3OvmC+Hs03CEb0vVQfdTCMFveJ79EVwB3PGM/r1olP73ZmKDG3revgBpmGcK/Se8Y2n7mrekVDb6NAdNb2NrcIl1rM7iZBwF7GlO/0Zk2ITS+Aq75SnToBMHczEBCoOTRu8/JdA8hUyxcJaM2myHW2y8S4pZLaKPWX/mg2Ee4bLnzrlzs6oU9W7siHqE9SpaHj1pBdWEbhzZCpw70fMV5tZjz1n8/eZUuTf3fMl/+X85P/r4yr/r877bdW7i/noqtJA+uQaMdNcgjR91ia99hcg85vTQ0J4zWQJj5nYmhaYp4rAbelq2xokcMorREIj0NBn2Dff1WwNdDN0PH1hXiHhscS+bSRqGz7uum1xNJ2wpncGeqmxMqxA3pcQLJ+fNlhXdkzQ1h2wz3Kok4fXyyaXJfeCINgjU2o2DmQ9XFF33g3qzPSuaossxhzyNcdj/urtidRScILQmc4tK0pkyr7rBtwsZ8aHLMTvF9/vN3APb6VlwoBezFuO3/WNyYdSW8yBJNszMjpFyJQbY427h9UAcJgjU635YtYrkwSIqvespQvPkUnuHZH8tkem5Fssm/ZZKSG1yhvmQ2dTk9CjOtwWwvf+mI75q+8UAULuLVLWHWfse49dhDiVUj4sjwEhhfs2Ie2bpv2+ZRLPp27Qe5/S7zzn3tmStV4m4GacitfLKAZyeEtLICOZ+J9MuUd6AH+zxjzlvXXMk8I9hPyc4++n7awnzTvpwbXeyHz36f4mU6r6u3u+5F9yf+pP69Rx7jtQgIF9/91qMrHFTgR/PkemWBLapEzVK+pQjBnXOmHGfZivEdxi6bbM9BuNzF/SFTN8iDW9LGYT2a/fFrDPqmvDo+kysnHTCuLFoFKWm8jUafRHSBYZMrUXMB8tqg96t3mOOpE+B0aet+Ue/MbB4w9XZCraYZ8O3zedj7pn2ZNEOCyhHhYKz141MpXsv/mCv/N8KCfagPnHqyGw63NLN02Sk+1w0DG+3GaU8iv8fltR7SGd7RUaLMzX1qKtyEGw1z4mjZXBJnVzKiDg9GsbXBYiIXPvMwA9zDk+DK4uWNEB82Cx8mZm8GkcgSyDpwvrdNlSLwRkypy9C8hd8dbSjJ/nRDEuHHrHtU7TcY1ecS7veGArTTSZ4h4B4x+IkDfvtA0+cmAQoVVWkMOsoVTb6RO5VNIDEPRFS18rjpDe3McQrZ7YU1bLY09M+bOEbSZNvMdUtTa5nXkAT2nMltkbt8f8qQbgu57a0vnn2JFVf7ri9RpvPPP8s/EXmdL438ylC/y/ZC79Tz+brG/CI/ZJXcF8cNIEIj9yHqLzp+Ip/7psyeqNTOVascC8wmMmXs74J2T58IspXrqcAYbLdy78+hzIzrtZkI9cR2l6eQG2orKAJEpUkxYt1nD1aUZg8tygaVxyGtl1e6zh6+GDCL8HILNzsUdd/Oqk41Y2uS/CAcqIIVNTz3WE9ag744MgU8+3m1uZWqaQuinfBt1H64nuP2tglYFMLYVdTJhQoU6wZEaD0ETvs3h+rhAfecWkhyd6z+vNm4Hnz948M2Nk6iUlOfjRl6ncPROiC80DyuTKtVRdV2DdL9wHUp7MTLbouYn4W88By/Fa09te0MccXssCqKDdKNu6UU7klNMwr+WYxx4V9hDztvuAb9++z2AejjYxF0SAQkzTlk7fGlcWtyX41ESmwEOdmqnovVMtW9CgWzkGeaw+EYT6G68n7yIjP3RKr9OJByO+1+blcThAlIq/mGrVNYPEXWHPbK9FTRp4XyHdnm9twFZ4fn+NKYkXf7f7j/Avec73T89RHFBPgN5WmC9ub/ROZ7vmIY3XyJQfIlOvSEJmtHpBw3iG3qn5tCN6nw0ydSt8jazHTwdpt+Nb9urRW2zmCYHIMDsauCG6ovlDzaFQl0pLLYoZvVyj7pTlxTCjSuAE8no7+HPy/phhNseaXtnJDgpfqPjgtXFRNw4q9ulToLdp3481IU1lwLCmCmWDXeXWYXNPID8ueUrLl90RK7tVQPP+TL8b4cekBI6DlAs0nrECv1/o+6irB0nmQ1tD3Vgmbw1Cqrx5+l7ZW5ILyBRmxivmQ91C3aCXOxQCela6wvhvjdf0DdHb01oaBOhFfzC13SISHvfaCuZTwf+P0N9MJuubnMynvQax8PWOAUOvOOuKDzD+JfCB8noSsj/YqFvhPqUsdVCnPF1cQrRvGjN89vpA+GmFeXYQMA897adGtsInBFeScLy0z3d9pvvdVK2boU4Fp31tppqLTO08sw1uH7cjd6NhELWWajL3/F17trtdwJNaZP709bZ/jylB/p1Oif+Web8/rFOVt7bB7TdY8xcFvdNq3WMfTpSqDfSzhDWl7TvI5/uFSa1HMf2jU83epcFuhUwJh3sLPtnwlKnCsyMn0yMQf9+pxbwbMnG+jxkw30OvRW6YJwRXGiAc7oaZJjYyFXBhijVbY033Z6zpI33vICi6ig+XvL4l9610B2+z1NuEOU5OPvJch3tToM483npsrfNVDHEm8ahrr7wmG2ZV4C/rsxkyL8G8ci81oLNAa0NbLzoSlOszROpebkO3RKbo/b2AVEbjy94wELLuvAy9XXk12YsnGrE7H/PX1eGwxheos4/9foJo4WstC55lRwb+7cCO41GnfjAVsyCHcHO6mXTmX2MSPC4qlJKL3hEOpUDq9PbGMa2/z5ZgLyEhiXmA+SGldHnA4/1gyp/kX0xJ2neNsfK9Rz2HQiaPbYlerjRxvNihyIl3dAywvX5qQf+ktflJN8iUUaFOqecX6vq0puBzI/5+rj5jcnq+zxBr4Y0G12PwN5kSf5enBOl//PnfxJTYcgdgU6tQ2hzsgcgYhiBjl6plYxIahEPXg32VqHxAavROt/3hCe7JcSkrvQ9m9L3UoJeTsaZDGfumJS9NoCxCplC5bDKTuRTyeoOfXy1ehsVvVg/wuCV6uf67zrqgTgqxcXuj33fyLXGr4w5o+kCmxXWFjO3R+zCh12m8NriYrJaRDi23kHl6t93Ymh9XEfgy/50L39s1GbazErxJPpvsoCSYV6oRdUhdaTTUCX4/sXawpjxPpux4LTWSnJEpKD5vGmSvwSC74ole0uSuZqDdO/S6Zor567qd8UwA1Fku4F5Ay7lmBnsJdXPano9weNqtCUTcTubqekMmh2vPM2pEMbkXewUKW+PwfFz0irfEm8CvB4GG9jzXiL4j6AU9ITWp/hZkctlaBuTi4/RdA/zqyUMfr+C+VmobrI5PgXwSCb2c9kGd9rJZTOhd/cXU6rzPzSeb/2LKTlCnTjbnQY7lTen2NWPkFN7O6I3hhvn5I/5Npub8b+75CnPxv1bR/meZ+sPeb70o9+DvPMUMqgDzyMyS3xCf5IoG4/ZiEEvZNwCvWG1Z93n2pKyyJ0T1GXXqfvVloh3DE6RL98Ozc4N90//OBWd3u+XD++u1JdvykkBsacjALkCmWnq/Q3YQdT4mKTeQ3m8S8LdY06zb26gTgbWFULhXqJtqRQi/53qAMNbNONqNjKSXlINYGWT0Ni+XWdOsCYGp6Qd1yB9ycjwmBXq7HnXKPO2AhB23gJzPkQHfOOZks5Q61CHuux/Ek5OJae1UCPzibYZncaGRlbRLIbLKC89uHyaQ03V9BZi9ZjRMXjrqbCCN4D2GBR9cPxx6qbt4hLV2b003D2PBdO1ZCmxT9XzIeVdGltooQxDpHA23vjOQ++i9ID8ZgsnCRS4TeGAPK+oDMvVDp9QpMMDn3yf0hveqJ6u7eobAW6o0bNzjRMRdSaFQYtTpUSgYmd6lDoae/WJKofwBwlNk0p861UV3D/zKUWgYkCd+H2fWQVjxN+wJH9H+i0zJv3394r/lOd8/vY1i8PzsILtssOYzhnkkSPMJgmdUUZrGlkwG9XNCpgwc0w+HmXhOdfR+l8g16XyzkonPSyfI5taHD0L1x/0WawVx77d8sH0gU42TxpDwqCth1owaYaZzA/9j6m0cHbmeEOsTQxbfsKZFJdNIf/s+k/dqqjY871Gnsp67QvLOdTOZ+NImu1aaYZ5gMqXXWQWWuAxDgNv7Q1mxHmLiiCIyNYOv95MUm6hPVYHoeFyglwyLmAwn9Kqs+Mx5pt4dgYTqWQFvf5z4MN8/NHJMTgkE+fqCTIjCRGaz8ALJU52ZbJ1/1/Beyyd+/nPRBplQxkT1Ts5PprxTjjrVX0TU5enZtwEVIyAbPBT4bwO9Y6I5HXlZ5xfKYsvzgclsmfTFgD1sbBM+OI/IsC7vdIBTeWqD4wd1yubUDntOgHloLR170q2QKXc+KGZYr46MXNJRB+toIVPkkOamcWz34FW22YbGqerIYcCWmGcJMthsnkCMk9KB21jIvNOI8BeZUuTf3PMV5H/Jer8/zVShN5hfsG+3QfwYavLpahxzl0em9oczMjNeahxzReHD47mof3q/Hzr1kynNT2vwTKySUH7gGEsyMuW5y186FSxVZCb0ZfQ6PmZ0T2h6KK8uMiU/0Du9V34E5eww8ZhDDhpZnsQN+EVSoS6UOiGH4/2CuoGJhQlHzia0XmvAXAuZujxfYHUOZvAszD+oM4HNiHZ45gCq3PHh2b7ZJBxWMtDxy4A8oveZFnvsERt7jj8v0XvK90KGknrI1M1ZyITxRQI0DC9tKOy6iYSBhPlrXWl4/lNlWKA6A8SdsKBM6jlGYk85wvZlok45gzyZUXlMIJeEntIeuwNpDo4Egaygd6wHribLw3GEsgp4nh5jWyCeH78hoF3Cs8WnE8h46DgoN/tTG7IjMhV3JTL1/ih8sBAxD5q570GBF5sPJrmwSdZyBmxMbmq96HnPzb66HiCbySYNbgS9X6SkLtDkIbeMs582MdbLFpJt3fP0+n225O8xpS5+c88Xc8y/Y72f+ofz1Mq8bMGP0EvRQNVycgj7F4S3eWWyiJwFkuVNBfGVIFP0O2/0Q6fo+eWaQbdsZHKrwgqo7HxogJUL5KYrK4Cz22JNuPqWjO8xgsy5yyZz0K2Qni+vEMwazEczHr3T2IwhBOVpaoPQP2CecN8bzFtTZdKn8jKIUWL+cV9nrqXpxSHk5o8L8EaGTHRP17ZeM5VCaG4/JtslA5Bqe8zBHaDjaXu/4fG1+xy85QEZ2Fv4/dwOdTVcT3PK+kXZk4wT58Bu7dRSHpWHRJoSg+tIF0r5WzcQ6fscMUt3WsuGIzJ179UHMkwWqIMDh9pAdkdYGnHD+ztVHsyBLb86Z/Y0UPoIdfXgi1BK9xkNTsP3fJ/eExkS+JYqzJ7w38KEeVJK2hClcyKvW81BOItPlA4z1JmSflrw8kxpA3P97AheaQBPSmUahPxsS2T1xMGWm08U1pEam3dm7iEbmEnp+lXVxBj2DlDngT3t4BZbUnFeA9nORB1N5eBvMqXxv5ujUP8l835/eh0FuakbyIQG+z5IWkxcrn9CXHmVGYatNZGmuJcA90yhQSxiJhbxo7/PZiNTVfYRCGH7Enx5xJoOOOyDzu29hPhyQESJhHnoICAznn7+Ns4dZvTrHXXH2yu6Gc1tJydl5weQ6CbWtNYvBFJYtzUkQYTHn4mVQaqo6YANCUcDYTUSsmnvKvh3Nm+D7lTZVrOSKGb82bsNWnn47o1mZVBy165lB5J8mfIlyFFXTJbRo0029xJ1Nf3MTZrxY0/qIJlDPBsmZM7LJsxrAeqqbF0oSyw2kPaINZ1rpUaDLi1RRz+rBwQ3rISwXqAXRVmzfzIFD4o6Zc1mMYQXvzepmSJTtfoRgHXtjFLvzsVkPT89wZVVnrLZdRiIGhkTMj1PaFDukClFMWZQ6AUyld30jiyzskGmNAV1kX7vL0nYsnx7joxwDjI10o/+D1PW+x6b0SND77eVME8t5q+a9K7qQOSvsKdtkiMhOqc0wF5V37LrUcz/HlPfKYrf5KnFv2SO4k97v9tTxRo+Ata8PUfv9NnFT0jrZ8kHpDsPpK9VZKodlG9eOcZkcTKHnzpFPc0XiDY0OcSW9ebDcvHckqt8XEJQey0N9dElqG9lAEFznLesZpjR4xR1J7GWupmmIdZYU44M8ut5wrzWPybyXFlriN6bX0wdOB9rug05k87mT428JEmBmBjIVGsjU6te9SEV/XfLzrvcJrfVMoNCi5ApL94R4s9KEdL3VuXZ1cYafLw/NTC1R6bkGvPNJ0wkKH1lMtldfgwkk58RJMnsgj2FCD3ZRHvUCeJpZng4lDLZHP0beKvLd63VDr3oD+9nTWrDu7oZI1NfJkszRqbS7cYmbaHy4B9OM5MuKvSK7W05QK4Q3mSql/dkVpEJvWqaUJq3qIvLfNCgKPyTSXcMdSrdolel4oj5yYiOOVEAz5edrjheavUkRMpFDqxhPVEvq9PYfCUUdSrgTPMnU+h7j8iwJ6OvKI8G0bsjBqww6Sk7yue/ydTvXwP5b3l2/k/P+w3EWUOh7OY83RcD5iFOG8A398hUq4o9DjhXAKsOihnshSMQ26wGiNrTL+9n7j7otc7muw37DXqLJFUM8JuoNYPlEpnylx8GsIznNHiU6LUaNezAuxrIVFU5jCyHlKIXHLGmmwvWtJwUFuR3rWzDqnANEh6cBuhhg3nEMQoNveh+DoHl4ued/NfWut9LD6IHe9Nwdxy2JIxmKeTnqKN0UygGGReNALmgIwPPG9bgRU5LYFok4fmxsibrgyICY+pkhrmXDQTqW4Re8ohMaXXXkep1aaC8PxZ8uM4cAfPd2EPe7FVKH9/nxX7olC70TQvFPR5MQ8X/zxq48qGVRHg9xvID7PrAPJZkJZDIfQ+QNsaHD+D1fQYyZi9wBTeh4dpHpmx1uwC4wgkZ3qJOHffrGpLZXubDqipistrvAb11/t136fw0yFpfcmC+j7+83488BXMfvV9ZIlPRbm2jT3BwfL3zoJFqb50gU/yehs+nWP9FpsTF7+YotOV//fnPrk36w0yJi7UFJfTz7xpWDUhvdQMEIldS+rlYPZn76xzyiuCYNgv0Tt0cdSq6g8PTzwl1qr+vMoCV86bBrMCa5YSnAVicyBQdMA+tL+jNvO0K80uUoC6se+z76XvkWkbdEQh3DSnW2OnFh3Nh0ROzVixg4vCLqZPPNZB73oyG+aqQCXuo6OUyaW6yWquIBbIDkFbztxkoR42QHJQUslfV0WDu3vD4moM6UUTIAI2xBsf5uoDoWUgtjTP0nvumEAHs+4tnbYLHN3orBPo8nnmm1KwmG+5yguR+WbT0sncmoqr3K8TLl2qyT8wZxNnO/mHKo58emWqXqHOL9ZWnF2VDiDE23xcl5BrmS3+0yYUuH8DK4NMG2iOviSvnI4SMS8wgmXU9CRaDCp4i1Xyg8piH7llZQcJecssScmRkeIeYpzoedb94ICPmKeDA+b5zETbcnpnruYs6dbRRp7r0m6fSzwHoYztvqV3YMimn8wnKRkcdNWSx+4tMzYXfzVHo2n/9+Y/ul/6n5yjU+UggL3Ps++S7hvQqGzjm6rw06YSRhRSBmgErZJmyejpuf+ap7N452IcvjUBWeppBrC/emD9O6C26984Ad9O1Znjs0Lu5d8kHd89LfJimqAuP972FeHXlaOg1mEc+NPSh2H9ebeA22T9MFZ5a0qBvOHRctDlB6mUzk1X340Q88yNBwb1RZ6pEJ5Za3F3IZW1CHXvZBpnbQQJZ+upMBrNeI/wWQ32meMhA3moa2S0uOZT0LbXsfkHv+ZTeAoTrBI9/lBcdycgyBL8PkKloIjnpff8EfjBfoI5cOPSuITJFI6qaYX+bIcTG0gZy3jet307b3twdlBDyXXFFhsorerPX6g3pYdQoEy4jXr/w+0xgyH8oHb/PQPpT/Q9T4TNDr5mZuQpZLSBTzgJ1pjs7FeZZgnn3ED2BaKHjAq3W8zZMD3g+i/7IwabVJ+pPPepUed7sIbgqyJT9cGtyWY4HcI9v7GmL7SAT7nnGPLnukak7Pf/FPTPnsvQ7nTL+JXMUf1qndN4hkG15ZMrg7C150+13LZBbmkElBjWxhDSFOL/JNJDnmHHz8xx16qY7POOkj0C66ZOCN6/eZlgYOMbRaOkQbb/P1JkMdSY4jB4E1UpCXWvGnNxg1UDxLjkz1ItySy566EGhnl6Unjys6ZgcCXjLBI/vL3WDpMKlBlBsjQ/mdDYQyZEECIJEaoOSIFPRg3MgdJ0Ja/B20IhbvRNIlSsy9Qxi/D67FHWi5hWehndNJq8MewA7hBINgwy9p6K9eciu81dLK+VQk1pSAoDL+dwy2xRyIjRpDW59WZhB6qF3/VjhBUp1rrRsMx6x7y9Oh//p/TyGQhItyLUNinVEyKG+TxCp3/0jWtshZPNQbpB0NTL1XNh4tlH+BAZ9zAfhgfTI/CQDbby6ZXr2fa/Jhysh3HaYhx5+YWP/Ux0odYKM3D65QLbacwb2dEOd2nYpM33p8I9O0cJ+deQgj3tIz8ncDDYr/H3OV2q8XrPeDPdb8S/umzRXlN+t91v+S/ah/ePvzOpDE7yLgl6Kq/MtiU/kDiE/L3hasu9ewzsnQXOlzvnQcZAp5Vo9gPaPX0ztl+sEvOSFNd2N6C2mKNGBZVXDY0bXf+QZgHLeSG2oxmNMjDd3gjw0Z3xQPkesuesKoBDgRQPzktVEPlr4fUK54NkuRZ16ZmEJUa5pbbDdIlMv5/tuHmkv0aCovs8ESqkDsS1OLepdppHL/hlDcnm1PPvctpj3jljTyeGFTG1fg0BI42RA84tkMnHkgDwO5w/E9eNF2T5GpnoQA8gf7NxS+cEYITLqRJqdVcxDB/SuKbmf0TvaShtelZlApOb4y/stvG+esncB+EN7pTTqNwapfecFJaMLnj2+e6y41ukGtBY/ZrDd5THRrO0TivUhbsPbjXXEjnoZgnNft/S5Ru+WCWoB4WeJ1/89zbbE3X+OkMX+3KTcVfuHqQN7f1+0+81Tiy16P6i1X95vLq13kE0h9jTB1yZS7pcVuL6LeY9vz39xP4q5uvjdXPrqX7IP7Z/WqUrjVkBhOTdD9ZUTsjgIN/CtpmjD/CTmhG4/MeRMwjENnML4R6d+5Kkf837Dp4y/a4XQKFagfe8Bv3WskWPTYrseNVM6ci6U2zMysI84Rt6nsoaiMWYthmissbuLeYgGwcsMl/csJ8P1ZEJ4vxRt8Goc2eTK7xzJrddoWH+eHenL8AOF892jM19VhhX3q+++q+NEqcQWMolOO2TKuiJT0CJTvO5P4O9fCg1XUj5990wp0LvuRJ4eJvSe+tL6AOL5Mukww+Mr2ZtBWuRnGk4VYSQoUCfye6K2VFExf621VQfuqCkmix6z6SdTa9qiTrmGPJiX1SyAYLG6UqZlc4MsL+kI/kHDPHbK0CuuNK8HD0MWXr9jzgidY35NnxEy1QPpiHC355BKWk3Zw/96v2uYQyQv0OvRM/Y08C9HyC0bvS/MhomA+J7BrpAn0/+IqFNJNUfvlwYr/idTWe3vIBiwp9FmyAcyE8UKPFW7tuyiWH+TKU343Vz6avnfk+n/0ftTf5gp27usII4LiWfSczBIY9s9UFMsaJC+xJjM3RGZoSfMxG1qa//M+/33HIW2GCNIX83UUrbBvjlfEQ5ys2naQNcdzby6qgsxySQz5L7zXjszraAIvRnmJe6oERhCB73RduTDrFjEhMLMRN0ICvy82yiYNhsLKJipmTRTvus4vntN5w9LMoM5fj7ZiI4N5TCfzGDWZgI5qecIvdcGmXqqskB4Rx0hPi6RqbeNNVjfJdSpJhDbIK7Qey763RszfI9MjbtFTrzpySBU87PJ5gdkqqjvX50sVRrGIZeTvVa26MVWyFSjFgPxivcBbLVsqPe8yr15XgQM8096NQP9EGqkD9MnxM578Z0LL2RSFe8rREn5bqlLNSBv0xggedhxG3g66lQK2hxKQ6npT50y0xC9Kj/OW1rcMK8e+7sN4emAjIRLeyKHezIDAs5kevn6/s9cOuwvv5hqyWULbv/de9vhh54U6bmEcv19Powm1l/c40Xm57+bozD/ezL9/0bF/7P3fG/iaole7evNeO2hEb2Ve4jeU2GyZCYyMmu4CMDNvnPh+1wmfrZ54BhFv+YoorqJwGPf+0s4qhPCI8wgS6YGkShL2SQ++v8sT0Q+PCqcTVRLKqGQ4pkZqO/vHvwN/jy5bMc2XEsPRpZ7ZQXRsSsoC5NSMJVDmqNXshZfb3nMydwY31BcLdQZ0R8xH0mfA8BhOZksvy0mQuZWBKH8alsacf1EqsP4Au8pKJT6V60npfPdm0vJRUrnGCWJW9zQG3rrkWdt/YgJU3cUQk9DplgqAHFWITKtqarJeBO9q3pLG2CGKPNs/HrRxggO4PRzZOqH97NXRwZ0YVxNinIjk6z8vtPuvlD5oDWfArnMkyuU0vNNw6obbKJp9gNCOMaUHg2GusLJEvhCgkztiyonbSmlECQD+oizij1Nmd8PqKNvidLrxh5+er8fTP2PPPVDp6joYB67ZasN5jcFe9DirXWkWHklfr/q7zMl/O7do3/qHcT/Op1CHUGmZAuZmtCikMeVXSHPHoVJdysrJhdIQwAbx5TSHjOu+aEDZDeKeSoeVvhvboX5o+cnM3QKHONlPczAfW4b7IsiMvHx7kdk9IC6EEzOljxirNE8nWl8qCsF5rE55gPXPI4tm4aMkf1aXGG+MgsaSp6DOjVbZZD82M/uvJzl5EOaCYKux8/jgRNIYvt7oGr9apm2/jIVFeFPpgKziydi2qhT6cArZhAT7NP+d518oJoiZetdSchjdZqwxjtkWqiR6bNoUaBZdzaDncNsIiXrHFyBU9BrbUtGEnCQqXgut+wjHzvUaXEPh/vYmD/n/c4D/v/IvVz44HRfC+Rufp+pzFNkqqbHiTSb9wWv7w2ZWk+YX9PN8IDAX8VmcEhZTqZCFqAsx9pkwgmZCuGDTC12yNR6xJ52HMM9ZPsHel9/qQ2Yj47aP0z9yFM/1lEEho5M/bg/9dH2a4DxIPJBvLPx+57fBcDneUVvWwZ/kylR+80chcj/W56f+sNM7ThJB/8WSpS9dGTq9CbYRwMr59mcWYwM7T0AdiiQqaRH79TMqgdk/crhf97zDcM95odT/uKpLmLNnmvQ0JsdUadkht4tGkob0lUl0tDXRkJuwyWHrI2Rqe6NTAk7yYY4CUYaFP0BiHV6r8Bd+Mi0vESmPGedQgSnBcX2/4wJ3zTfZyVckQbTppzIxW32UG6erzZ8Fo+B8GISYj66ojXqtltkKm+eUNxqGWvsNHTkA2MC4diI2LddziCVenxhTzkjU5G1YOjNTj7Am3U8c1KyJXvW5OCJmoK6l49AlNPnBNF+I9NQd4qOsOZ8gJ0cNNQ9uMjUrT9RKD/nSxse3uFErNy5Axa32oZKeRyIUARnSMn5bTJXwPyqPuw7eLyJTPGagDopDciU3NYmlQI3J7YlJeAeeMxPtENvzenrPRQRemnm+Hn/U6eMJv/l/X7MUbjXcsWHcfO95xv4a/SOKxG9fZ3XmIePBaTJ9or5k4p/k6m58BudEoV/yRzFn/Z+xSPV0QstcIxQf2RCDvIFQsnN22BdiEBeTsiA7b8Zd9KRqR/3fH8yRXJk6rUoGfjDGpkqNshUJJMF5MuswRqxUaeKY3gAH0L0Wg/CEXLpUXdys9JaetG/+yypPv78+hopbY4ZkCHbLSHrjJwPjMkZzMUavQ+TtYUZCNGMkV3gjNjH96JJX7UzkGAYt6iD4wt1bbUYiP/+MuVtMI5x0hYZK/cD5htHbgOOx5oaHCmC/LIWePoKnxpJB2VEb8sj093iAWRtzpApW0Cm8rdAyCjeM0hjD/OY+t1vXdukNURsK1O6tp71T52yNnxDffa965MPgQ9JMbu09HVGpm6lf4OkajCPraNnT66C9Z03PE08rSxkKroMd8x/LDbpOmMx+SiTANHnXfHMk6uYmEMZQ3p4S23w/ObVXgp3ULyxydPwjD3iB1M/5yje7j7+n97vh04Vj9GCkj+KLTsFQ05yKApg1xGZ2vPiX5yjkOX5b+Yo8Oj/jrVJf5qpRSlymPFTyQxv7ePr5dgZwF/nNBCNM5BokCiwbYhjyn2fA97vsPJ+zFGwdo5MHV4jg6D+3t+xOvQW3MZYQKj532e/CepMYDUHCBsFdeW5dgwS12kG4c3QKFU+2LcVfX8AFr1G9DZkYZPN7LiEaPvK27CSkSk94hLwxbXKU/rdZ2jVcU/IVYZMPL/vw6KytIXkFSBTebHAvMR7qKv+vDVpr8j4c08doEwuMuqmmueklD4RuMMZ/79fzWRSX5Epd1WOJg0ZMjX/JD7ku6xrqbrsCFkcv88pTwuFBi3iS+7JpYJc6ud8CPb3ndxfnVpzdmPCvEKmnsHTB1cWL22wy8OBiOvVDWBQVDNMkllHPEfpIGt2UxvGWW6QwTPuELufiKfWisSEi2we4llU8aGCV4Fc2BqZsn30EWJiT0TOnC3QMPi+x2SBPSLmRO2nTv1kqr1H/9zzDZffdRit6ViQ/uhp3h7PX7N2Ofgv+Ps6pfwuT4n/W987z3MeMuXOUacui2wij9w+g2fzOQ2Fl2iTzEopxKaImTj8eo2fa5O+93zDd7SSSTX3KXi+9KK0leyabINehYzeGpPZFF3+KKL/T2iDTO2bQiPT2UmhMJ+aGfQpMuVtuD1EmvfkqXpabInNrCW4tMpblsfjZObcPoasOqktY83MJncZdcejqDPBoxs7Miv9DeRs98K891l0RBmfaBLfL2TKE38w1TygWIky5qONlhNOVkPweVPgQzaiTg5P5Qms1UaTceLDJldF9CCtza5ldcEMEjE/hWRxV8zwdMH85bb+d60QP+fpQZjFP5laHe+/8lQ03XyIksWFhpW+7sn8tu9RBgOFD0ehqEkQHjso4mJq6ef4vUet9T3mvUvEh8kgMLLeyx/8Pk/Uqfao58TarCNItzyOz9IdsAfxqy3Ao0WmWs3OfzK1XBYv/udc+o+1SSn9/7h7l25Fma1b9wdZEFRUiqIRKirKgLhAjatoeEEFvPz6M0gz91rntN12VjLbzvO9bVXmmnOaTIhn9N6DiBHNr3m/+/VIIZ70e0R2VRXSpJMl4F7yK2Fq9Tfn0o2R+Tud6v+nDe3/qDmKMUy76NXsHuabBJkixesMeTBI2w04wqGKx1i35wXqWP+EXuM/76e+vchG1QzHUGzjmN6HZkGXm3AIofc8aKI6dCuyMdCr5NkedWFy2aIxHO8iiKzRWGOXelvSy6ZZIZNxrdh59KA0TzoWBM8amZ7u8fdzzw8hrLbonW6frU3ZJn6AK0BX7DZDpjJdLiGvd43G3PnjRMN7yxRHnZKsE57olTd3iArR7nU44pjSVlJAfN3pShiD7EWf1rQG31O1Jjp049CD73kQXpITk71CMykpjxF64hLzmNRRZ+PFJQfPPg6UNCR60XV0W3+Z8vJueCK97tkDt0MuKKvPxYmSxfranhuJeeww3p7ovZkryBvrxYQJY4M6p9MNva0WYJ5jJ06Xof4B1jf3indebkjVfSYh2x16mlg0Dta0O9aQuEexRgU39HKMZR2YrE+/mPoxR/FfTLnWnQKfHrEGVbrDafKYJ5A1kyuRGfub73wNU//NuvTe4B9ZR/GndWpW3LroNVhPyUOFGf+pO1hH01eisdmwZ1P75nvArQFm3HyGTH3zVLveT7y2M5P6h64PmeU+ibgK1IEhsYeoe+lB4/OyKTEOxDbEOxMZmI9rndbbJgRx6IyVkAKZcmz0bllAayVKC5ny+5GFurRJiTwP8pJse90Asq0/IuxkdCh9lpj5pTfQmbgudphn+vkComjUKDbTNgUdyBvmO3k9auy4KTHfyfgG+aY/0ISYIlPD51GA/Fj4+ye/86JqUGPeSqpa49tBq5PD9jzh4nFCr8qRqY2KI8geL0MxckWd3T3uGciNhUxF9xq+c+l2df5fOnWIPMg61oVwK++faF87XsG9Fegdywfmr/5+qoCRGJlSKXrtvGNcIQ3qQLH7hwINd9YL8rLYK3nVkamP30gI/QKfz52bJ6q76yUkh26PiPUSvZycrjBPmUNkSkvu/LveD+/3TAn/Oilo74KuVH7w/otoW7Vn2k1jSIbtvGSszn9xbdJQ+22eMvT/NEz/v8rUn9Ypb9sBqGf4zPI1MmVLfkKGikST0+XZprvsAgAzvaeY8lGHvj1eTh+XfHXq+Nghc2T2JDLd4DOmpmUA75oHJawCmbhGjQ3CjJCpaNfRqX9F3fGSNTL1udcnOnGROXclaybOh4dFj5+eBew2bv/9Vqec8VpiXa6H6LUIMqXefdSdTa0zdomalE5kjnnBJI2SnkSm3rs5A386OGq8PRqeatW9xHy1Giju2jim4ml73tYqwaRnp+g9Y9arQL47yLSzSGzqHjH+cF87EaFKZVDtI5Gpw8hAmVrXJjU7nxR19DZgkm2yn0z9mEv/5qmh+sWUiEQfvddifYE4OgyJMBfbgtJMHEHqsxcRx8lYpydplqgbKFLiduZAJf4JIMFGnaqSZ0hvN9RVV/Xw/r+0qqBOcFlAvJ+hl1sGZvhlauveX6iTbM2Jnqs18E8yU1+dGhZrAlm9xRqyvDpAR4MsBrdRyBRhf5Upffg7nTL+kXMS+39Yp46jyIT86PeYzBdJRbcbQ0F6uCWKPaMe5ockB3C7aY9xKpCZ77r088IlMukgU3S7Q+aeZqPJUZaG9H7WDXCH2kHJntstyXR1wbwDJT7TrY9eKz3lmA+m9pixVwfr9uKEXiaMtjURr8fIpNeonoDr3xPFb8GuJCq+C5QRa6ja9zsW7d4vJQh7quOImOSYuXP0NqJ8NkzuMLTT5Q2Z8niATF07dkH3ZdvLq6chA884BXrqLBhkGjLFjwx1UiwOD9SJpFby9kSd3MxWAN7rgUy9LWbQYnEJgc8CzGNXC73r+9hPgbm7AeHJOnO+3m+yOSBTP9YmdUrUOR4YqFP5TabUduIzJL0JMnVY1ymdFe3ZpH3nqUk3fLy+OgXJLWCcYTWjxfP0Anew/OX9nMOs9aoa3v9uil6vJqjL3kNgHoSRyb/e7/t+arVGnUqLxwbixXrWnk+FOrUP1jNA4dPRu/sVMqUNY+AD46LJjibKv8hUz/zNuvTe8B/pQ/unmTpDbUIEH3xmiZeU9K4Khd5P4ph+ruaUBvfchcQco3838rYv0Ra9n3tau0SMQ2XR6IRM+fasUdyfIVOJUQwgHRgHxTC1nMhmj15F3FY4hu9NjcxeuhLHUHt2jiows2sbuQB+WtVEFou7SZf+bQJpvUwYn0+aiiyvFwGiq4YMvZBj0sOgQabuUw293SPntD9ZU6y7uwYZWW8w03tTZMpZHjW5LIyCTqr8Ah6pBoxNSgcZSNGrRt0t/n6tddr+dwfUPf1dM8Z3Y0r70dQFVz6UxhqL6NRM+1gDjtpAk7rM0KvFuwSiF+9r3N107C9TP7yfGxmoU0l+dkFe3LPGrt4CdVu7n5FBhnns1r5fG0bTA/jN46nE/oa+YFjyC3rhZ0AkNCeHXgU8sWYkeybpBpmKyjWHfDDqEV5TJ6WH/mwO/vyDXi7YYT76MUex2Cx/vZ+aowMGfrv90im6380gC+u2hsT4948e5wiYOl3w7w97f5MpjAu/YWo0/M9//5PmKNzJtO097CJT4TM50eRuH4HNJwkT+aOHmfy0QKbGqGNC01JOO/frz73zX6bO+zVAvGp1Ik/RW7nxaQBiUKD3wzx0IpytkZmuo2ly/0FdmKQx5pk8bc/OOXdSmmbo3dxKVRrn6m7Qo45MRacrMvVDp4YjHFOsW7f9B3XHoPEgx7pOYmTikDScPh59AtG+g0yJwSOkbNS+X5LLoxKEI1Oaai7AaYS6YmupTRvuY/6jD/x96KAX6/ejO8D1XDP5MDcWHfqZCxmMlCbSq/ai/NwEkO7fyFSQoc4eJv0EpL/vKx7HGaVnsVp/59K/6/3k6OCCOO3Omug5i5D2bP+EPmBhKM6LDqcajQ4QYC5UUnU2JX0vHby+zSJg7HzhP5kKDLVnbBag9xtWdwY8GukaW0Xo9RZaM4fIp6j7NUt/6tR/MfWjX/r3ne+PufR5vp5CLBj+vTOn7dcR9SLwGaD3G5G/qlO/fz81/lfmKP4wU9F8OAa2c9CfB8H4RD3NOGI+qpCp7V5gvtEWO2AD/D4fEGTmRy8yVngu46Odavf1oo7xhDRM6B8TMEPDAPzh5cBYt7sryPr2mUPw6WlK1FDjGOKNaPc3jVTbswQzNkGmkkFeadK2YoMuUrsL0WiREFn1mxOJd5JBuo3aebciNShf7i6QWSV+XqHvgFrrZgbcudUa99dJSIWKfHBT96h4UpQpde+zMwT5tK+J1xKZYvraA+G77VmnCTK1bvczyS2pkf4sseiu09lBPBopJe4T9aL2eRfg/aEDJe+9TkWNcBSDcId9JY8RelHLqtcwnY4O2ved74tHyNRdnBUTjz6ni3FXgR89DcYOMeavy3hVQDrbtXtbxni/7WF5BvdtSo2pLXWoN9cbSNbFnny9XzL7MJD9Sse8eEev5y/6FIL7Tmc8P6CX/c/7qW+eEoPJT+/HeiZ6v0U1m6IXx/sl96qyMU8eIkjPvYviAyb+4j7f4XD0O50y/5EeL3/a+90zMQLPUC1T6eZEz75+xIBEcUybb27+ZGqodE3sYvTj68mkAXY4uoxtOaFUjuIdcAO9lzQb/L5l232IHAeZumV5QSY7HANiuMMxfNDqE1Vr1B23OCJT1asT0mv6oRDrZqV4E6x1ehFWF7LbKda+TCWHnIHfa/ubz+aVTm/D/hmyY6kxsecNUPMzmkH67CJT5WwT0nLb88B1B8hU54JMDcrLCYI+RQZOb7RixgbzYTZc4/VEfcw3oRQ3SBVHpnKBOmVuhjtINmul8XDJKsrbPrd+nQ0Yf6+3Fb32Ruid7KrPvkwFg+hnnvrOpa8asQPZZMjU5rkAKtp9zWDVBpFkgUxN5lGBeTR/Ejk4PE403hhniE0mNb6R3KZye6ohjRbI1I85Cv8W+8iYpqMXHOD93WzWqMujro55b4Be7r+Y+qFTAzdwwD1WM/Xt7wfbtQXhvo81qINxlUbjc4h5bIE6BeX5L/ajGI5+m6fMf2QdxZ+eS7f28zFIp4NMiRk+Y+f1OoLooE4wp0tNejXyLbC+ruOYr9s80jIVHPouk1WjUarmEsegNW8Iiy3UqVNQ9UDuN8gUM5uUbEQXmdp5GmOLEPOLbX0wH8wXIyb8Epki1oyiDugVE6/R+kUxlXTAv+q/mKqfbf++boF13tWdF90uumeIclMjLK9zh55OxynIc1Mr0d89OH3lyFR+z4/4ebMwpZvTrO1lzJCpoV9ReiiwZPgXlD3BI/Se8/xcAtJUE/ZYjy2K17GDIJ2hTjUPUlLek8jU/jpg7Xq9kl4ei7anZt2uYdUy6zvv92VqvrIrouztDlxWIVPjvA/03p0dQXYWBuGH2dah521v3+bDJ2Hbybg966Y6Q6j2yFS7UpuOdajR+3b3RL7IBGtENPIh72Xo9Y4LZGp2vRP8vOcvpn70ePmvdRThQHO+OvU910O/7CyQ7TZn7jwcZEp5IUgjuai/zZTZ+90a2sk/so7iT+vUM3yPgOfvdl3B+1FQ78IPkCV2rPF6gd7PcZGpRNOQqVymDiWDAL1JkrhKXCbEpno+24KIItSJfI/fX71PP5kSudMtCNlhXY2TPlo3MUCvte9dGARyjGa+6WacJvaHgJjOK8b83ehFp3FlorchsRJOg0ydm9gD35i0vZzXyNRBHJGRcINMJU1u03uFYyZkF2TKpwmnn8Dz2vxyZEyrwpBuxn0FkTHuMzGo27VAyciFtJ4hU8fXNqQeR6bc0QeZKhjq1Ij3UGcesVJSLLSSepMGmYL+gLDmgTVhUTUhBHDqE+knmf1f837f91MPb76DsDs+M5F2JY75hUSmjnygsdDu2HSpT/fg2THqVAZ4v4l1OoOvVVLJDyJPu2DXEF+MXGONu8fr9y4+5tuzTuT1jAzFrxkBN0nwa7e93z/W+80i8UunHkXiQNQJZz/PIJDsYmHNe2mEx6tfTDGyvyi2JOIvMjXSBr9bm2T9I+so/nSesgoPmRpw1CmWJgU9z+EAwqxiTWzSk0m3mXQg6bfvg7qlaVONj5ufZ48OqbIpDeQWcjmtFTu1GVi6RQ/C1eFAuBKYp/rTC0Ev+UYGmklW0Edz9NFrpsjUOcHMftsuZgCrfUWYZsUvauTIVPxRyNR90S1JJ2w8CHTNIGIcpRWdro/opXqnjyaSpGvTzcy3ILpbNTJ3fgB9dGuAfIs6JaehHVL3vVDg5gwZeATIVCkbZIrdsW4nFTItxqsriBSQKWLE6EbqN9aI2Mc4dOpqJzqNLgLz4n1ARLfCmpDGXazzXren8Ye9pbRqzx/+kae+OhUDMpWL+5nJ+fzi0PnjiDVqMkamKpWhrsNhD5x7jcav7ySlq6I6QTjuSMXaVmd0vS0f4AcOer94iXlqurh74O3e7TwlMR3aXO4ziEpT02Q4Q6Z+7En87p3/0TPTJlfn5zoK1d+fqGGN8P7E7KO160gsGi22AYhyeVEyK0X4F5nSR7+bo5j+I2dk/2nv55jeEGCBo1Z6y01BOwPUqbSYxkpWJ92kWjFDf/6KMBM/2zPPeNSePZr7qFPvtcJnSo8/mZKrNT5j3gMdvNUKmdrqeUqeDzkDL0iwTmp6u6eQIlPZ/DPU5JohU+K0m0HumBXh09u9ovcamZKB/4spQnFMZVs50MSza5a0x5GRgG8+GotXjU0fpT+BuHr8Yso6oE5li+6R8M8amVp27geIoYterW00RJPdHb3qaaQRaaV1Ow+XXSFK7UoTfvt+LLh7W/D1NTI126kTvYVHAe6tFVqTI1NZ7xNCHPV7CgWuY33X+22zJerUO2p7kV066JWr+Mz4wes7+PN9rFHla6CkuUUG49U5hyBcIlP+C+/3MwMF+QwrGl+sT5TecmQqv11y7ev9ht0PQBzE7XnFpD1zLujPUJfbMwyqgWl/+yate68X8+IRer+tPfiZp1g2ep5ohkMWMrXG+zUosKYMaRR8dYp7nd7fZKpn/u6d7+xfWUfxp71f1Bl+vR/3DKyby4JiXc2bmPF1e/4Sex4dCN5jnXCXozn5npEd2a7G1IM4FFPLFoLdvWZfpuq3raOX2R/I1/sZLjIVnT18ppukTmm6WXs4JlZDTdBqC3R+/kxB3NVD48dkXVHtkY5B0EPMvnlq6HY94OV5oLgWpSV9LUdHiOX0o0To52iWjp8JsMe+xjF8RabczRYgY6hT7GjanLoG6kRybNdWrSgy1WvnXKKSoW52e21/9+J8haB7rJR8irVJY1UjU/vRL6Y6bCQg1jZ9TSYvzF/No933XJrIVHhPzS9T/5WnoldvCxFZnRnbm31KtdnugPfXHTDeKMxf5rPOIbGfjZK2myBEyxJ19ymRqaamFmZL/oDUZb+YOu18gGh11JTcdfH+z9pz5jkd49f1En1Bdz781YusSeOU9OJxWwPhl04l48UEErP+KH6ZmRYNX14Aof1EpjiZ/02mBr3fzVGQf2T/1J/2ft6gHkIoy/a9/A2ZkolRgBxMUKcigUwFq/UGktdKJ+w0Ru/wXAyQKT4G8mXqMOriM2xsHNPLMdbN5dHRAdZ5oclO0qTkmPen4Hc++EyrDY5Jrd12mnbJUMnpOwOaNUcLglR/aPJ8WJd0mhZjSK19TOQuz09keW5wTJ2jARN67aAXo/kR3GfzUSy0dpSmkeiCuC3QuykjwTEWrZCpcndkguwNTp/mroDMe/Q0drk+DNrYDdYAn380+a6RKVn2LpjPzAo/74o6NSxWCOXFV4QvY1bQ6L7j6IWnfSXoCPPXTY3avfnTnmIl/GKKmORIvr3Imv7NATF6n4mwUknpxrkUwCftvOHjY5r05vQyyAhpFBv30Gszu313cdQk4bMQmeKZfYeIuvnPtUmb+A4QDO4aXt8MmRqt2hpUvTUlpnX68wyCr05FbIT3+8O26OW3GBgXm31JLb6bQNhjHyaowpoS3oUE11cXZDj8m2cQjAzjd3Pp5B9ZR/Gn3/l2N/NfOuWqTUo7t1cBbrhCnboTzFOD8LKBoFmgfx8e0TssR/snBKwLmLHHyNRtcEGmnPAXU/OjroGfXwqNfzbo/WZ6dwr5cogMeG8ckxu9D8AN5xdTOemi39/MUafWfFR+dSoO3Zh85yisfdurrHkOCB8uqxMVZHaAoAYcIzJsLLprvA7kalgTuYo2QOsBMpV+duj9RIBMPfo4ppN8groSe8jUJhptwSNLzGO3W8ehx6Z3Bmk/UKdGDjKlP2/oZc0hMtX0SUqnQ2QqXLd7Xcx9J6S7+iIhE8se6nLqGN89iT+Y+s5RWMvaQV2BM2EhR6Yqqykgegu8/ltcmTTVzhn4013DZKqNU5rcrSMEzlwSWXKF3vT1ugMrJrkSWv+JNUFr79f2gPlPy1Fn3hd/Cm6faYzdQ2TqxxzFD6a+OrVohfpHnmJZ+SypcmP0xvPXh0jeJJgXy4OEdP66MDma9f4mU8PfnT3ao/9Ij5c/rVNJczZ+zlG4581PnWLLAL3X7UgNOvJ3G8wHF03jiy7WOdg8kClvBozdQAPaea6xLr/jmoh6Vdno15Gp8O380qlLvrZQaHYfzOwMx2Rooe54mTtkMlt0gG6LhYXPfP5QYjMYYaaeoQa6+T76NZcuGhc8qxwQ+WzXkFrduIC0MlumWG7RW3ruQLB0Uacmzcah2muOTEU5MjVhyBR55gUE+anHMNQ8dIr/gIP5zPigd9pnDo3WnTPEHVkxPluM2r61ZwfS/H3U+GmlpTT6zFCnaugzcei2+4zPR4n5M8T7VQ0qnQ4H05/ez+1tyhf5jDPUdcx2RNzUxaLbPTKVGEe8/uRVGTQ6eBnI+NoQ3nHRF0SRdcAalAmN3w7MpNNrcYNUOjnjvfue00l37UL0KDQmjA4yseo2FsjK/sXU//dcD+PxRKbSYqbJZzop0TuijqfGHZk6Ovj7IfQkSC4vjPFQ/MUz3Ubj35092tf+83rq/+rapD/NlNPJkKnZDr3fjiNTiYvPODty9F4/mEp3xzXmlQIz8WfpWF+mmI8ZRqRvAnSyu28wP4zrtkcJPuP7tfiAm1a/mMoXsvV28Yfx6QSZeo1jF+IrGTIWOa1ODdu9+4f9o33PjyF9uuMjiPJOpPim2z2RTf/jQlCGfU2sIS0wsy/2EKzFhwhBUKc648gEL8wqjesfZOr5PCNT3uJIxH5QYr4afPYQG06v3fue6PQ2aecxtx4ytZCZTQN5+HFmdkVkfL6jTlzmyJR/Qzfmv1VIz58jh/gDfcVHUc3pdZpLyIevHhFmVv3smbksegft2y/9Hnc2kB26J42NtLlJz6PZHmR5wjz22qCuPfq9FJLOsSFsMEOmtDRE3S1QlQTcVXsWanqD5JzkTCwnbZ5aSrc920Yj4rFuz7xLdhaI+KkRydo5i8dl8fPsUb/qr1NyHagtuMNZm6f8fUVPtdeFEFjbT/C5MWi49QQk2QV1qmvP/yZT5u/OHu3r/8g6ij/t/Z7JyoDwuemRr/ebVWYB8U2LyXeOopP015A0Nvp3P3pgHY8nL0h2MSh5LFCnpp3jBtyyW2lfprLh6SdTbMCQqXuWT0C+M2RgoeOYNE84RryOHJIvU1q96kI0Uw/GqUSdCjcwAimzSH11qvc8IoPrD47pT5Km9Jod95CW0w9hPNji9YRzE5JhhHnoR5766lTLlAynJafWKs9BLtt13Y5Epjpb9LLAA8x3L7Od204PJ8idpCL8HsUmzd2DA/FhhTr1OSBT/q7LIFuM+orFfcxfcdIIEHKga+zTmD97Zn7nKH4wBYce6rrR/8UUe1z24G1ufRzjQ2TwB1OZO0edOg/GIX1vQrzfXk8ofmk0g64SuwR2MXLyfT/lRV0Xwnj10dhsijpzXKKu80RDxlaA91vVs19nj/44z/esLXcAUx2ZGk2fGMCyXhfkU741Pmm9b7iqxU/v55Xzv3ie7xih+Q1TPe3/OJj/f9uPgudTA5K32c6lj7BuGrqDXgSHFRGjCTfp+DlDL3ObIVO3Fz6THlNvYKszaGznKU7te4NjFIeLxr0ler/ew3lD+rxjnkrvTUjcdq47D7q/mOK33Q5crzskcj6sHTp9Y8bO6isyNR2MCmrenBGEjhP9fOd7vPg4RqTeR28GyJS27bdnzGlYd38wtdnVY0jqOzK136BOSfPcrqNvvV/yQJ2ii1EObLFDXdHvyYseaBf/njJEL9qILaW3AJlKouKBOszW6G1z9HJhEB01EXZazp2YgaRmX0kv3QIV7C4gX210zGOTtlfyj37p//F+Y6deQ7jJThq/7s4m7a2xBsgt1gRhUmRqcnunEF3yWmNLlvxkyv+MhWKGhTr1rqt274eek2+eOvCdC777xPy3l2MDEUHddwtPI+yDcYweJvj1pIhf2lenOofJ7mfPzB9MzZ13F4Q9fKsvUwNtJSA0usgUr8VfPHd+rP/u7NH+v9KP4k/rlC4xTwWj+a95v9tIR/9/KlCnfsxRTPoX1KlrpCl5L34xlSxzj8jl4f/FlJjtTUpnXf5GbxKhmwmOeUiKE3qTeJUgA8OgZWqBjESDHHWqd+g4VDWYsfm682jPQIsLyiQy5TuP6Odejx9MZYMdMoXCFtLrEnUnmMdvTTBam1TnqzFmeKtSvBOgTh0WU2TqhTqFPg2Z0q0mB++Rtfmn3Lzo4yWRKdfCPPZUtUX32u0EzAsfGu95yNQhRO8W9IdHJawhMtXdtGt476yPF/bA612yhQC2uesaH57N6vvO98f7qe95vlze1uCPem0/i8sc89M13+O/N0adzV/IoPcUKQixqFG3ugmnOkkx7w2nou0vwXTqvvQSdSn4xZRdXFzID2fUVe+OOus0cgJpJ0fGSgNlKPfuFhDpoPd7uKOCxFhlfvZ23ij3J1Pxe/tmLG3PoQyKLdaEJrsQPijnf5MpjEu/Yar/j5yV86f7+w191KnvGlqv+/jp/cQ4/6VTk+COTN3btUV9B/14PQuQKXr0mNR8EtLNqp0XtMeoE4+xQ6mbwhuCz+EXU2t1mUBQ7ZGpR4QZfz5u2hdI47bfHkedkj3vF1PdEHUqPdojHHObiInFMy/JwL/vgLmfPpHgpyGt3/ccfNXg5/nH2qB0vx2DIO0a3Ov+4aDutEytLwdk+IxMvWajDBlt5xRWm8eLXsfrNeTWAjO7l2cWrbtzhd/nyJS4jUz6jLNN2/Mfmdp5yOXHvyNT57DPRNdt9yDaDQePZrripKpKeqOZ8+1H8T179FZlK7yf+knJ6fyMulC315u1fY+0TfqijIoE3JFTK+FpY05jixbA85lgzHkozGe99IpfHzPtu3+KJiP8++Nbe7bOEHX2WiBDmTv+aN885W13P3UKrPBekGWikKn9khC2uGKesq9ZF4IHezORyAcy9cg4uLK8EKYbc/oXmRr0f7Perz/4Txta43+STilLGHiPBY45330U33m/+BZFP9cmHY5tnirbtTx+F59J5/R8g2vdPcVGM2RqNVrjGLxukKnuFP19MkLvl7wnyFRFdinx+m0Pmfj5VnJkoHd6lOstJuaVgWPihGPUefU6IIf7BxHKQZ1qDNSpmMURk/Z+V5I8O27bOZOexkKt4jQwuhkaU0Cd8kVmUOPawfx1mVdMmhYyFfZapvTdkYjXNmx3wPZTkHEXGeBmUtHP5bhu+wuiF121c9t3sVUgJ+OHYnWAeWpAI8xDe++o+HyOTDX1zAfGL33GNueOTcm5zyG7XHUmlZGeqDXGPPVj77ybylAnyxiZigLtpAQmF51aH7kHzo6oU2/NqehbrRLwhYdMQbDBvOdUe2DJQDDRj5Gp2OJX8IdWprFsPOE0vPd34L9rZGqpUGffj+4ExPv6USjcyNSKrqcw0zZv4vHR6BdTrwch/GjtX3S5Onfb5gdvItdD/P0fTInKQe/3Xvb+JlOGMfzfnSr1X0wZ/8ocxR/OU8VjO4A8w7zBfW+MY7qDOpWUi0iTm41u0tnBR6ZuL2Qqv290ehkhU7LjY5aab1VKIy3egHd0cUy/S9Spq7LewKvrL50CinWSl5e3Qmyztqc/MhJUW0MTZrBFBqyVCcGzZeop7ykthtYQkvE9Yux6RZ3qHu5bSIXZU6wnTRyD6S6F1Nq8FfPDrYH55zwEuJ4qJowIvd9ZHpCpR/+INYIhUza54M9ngExteNtT02hwzL8L1LmPhUxNniuFmX38YN93vie/Zep5OCqmuAY0vuU++OaoT4Q/7GA8S3IG7tJDppqFeaIv+7z9mad+eL/e+70CGGknJiav84ue3d0eQu2NQu+1/c1XnSgGuHRrxj6fB9DOo8wh3O6RqU9JXlRNjQvAsc6UCNk+pNPwg94XdsgU1I/2pNj1BNxT9VHC1zBP/WBqMTeRKb+JT+TZue6+50/J5jJ5Uecw70I4gpcmVi9kahB4qLPu4u8zNRz/Tqf+lX4Uf/qcxCi+Db57EjmLk+Lr/fxNP9JYV50teiAjZEqd0PstlujHJw16v3h09zRh1PhQQ4WZ37P2FXqbftueIjVekM+XhfrO++3bvORv7sjA6d2uBTJjB/zOyVBsuUSdetnDMbhugN5vNlun3zwV0VtExGmJeWq6R6ZgMOspUZQp0EU/TiGw9vh50PbnM8fvIXjyXRHxWKD55DoylVqXI2G1Qu/HN6MEkn2sK7YjqFPDFJkKgsNbk92DY1D98j5CXIgH+673OyaizUPvI/sy1f18fAjSEL2nM6gpLZ85B/nq6ni/7mlBj/fe9qf389uuDz+YYvP1ifFxKnBMjxY5JE3db6/XLL9MRdtnzbgNbd/bVM8BLEMQ9knUi55c/QJy0GTaN09tqs8WQtiirvrFBvPR8Y5MDVYf9fV+w2l3BnRD3swDe12S+XXpgpy5rU41qFP+4NCeY798aXywQu8bTDvI1AAuqLuZsP4iU2Ptd3Ppw3/krJzxH/Z+evAeQMpUj0nWnmn2cy699X4/8tQPnWKXl4b5Q0M/X+rsA7k+8xl/d8lPnYpmTkXYJWv3vM2rF2TV7pf3e93xmbLhDTOyQTtAL4P+BqDPDMZG961NRXEeQ3Db3THzd0Yh1Vw6Ah4MI/Ltm/QIkUH54Hh91xUyVe6RKQzpmA+gaPswdQ+YBzv4k1x9Eps+3Ax1KpGoU7lAnSroDvNL1NUZWz0fJc1OCxzzR4a62c9SnUb78xHcnkKd7KyRqeb8XoO38pCpd6Wcdi2VB1Eme+0a3tqipr3gEN/xzvJb2wvsx7nz3zMInLA0CIODDdnrcGJsTkSFwdPfg2+LPurOoDrRzQyZYp9eTfh+kwClGz0DLzgI1OmequizAycIT6tMfdf7xfMca4o2xhqwuGxKukm3XfQRxYd95yj6J38Gy0x/M/8M95LUww0y5WqEycly385JzDGvLoYv9KqAOh2w1S+dsmtq/kWmzP/9yQL/xdToX1lH8ae9nxn1Qd6KNk9tkp/eDwtdpHg6RO93ifwVuOqKTH1647a38/IDcW/iM0mGrMBMH6OO9TuY8S97x6KbT/kC95GjTh0/3ZDcQvQeWS9/E3ZfYp7qmvc1iGxrMD75ZOgVXTECcU/uivu7uD1H0RxCXvdD9WUqe8w2II6mrvGF1Z4tU3dxTMbam4htWr/objY0gH8OD42Z+Izo+N0ytc9RpxbP0KEnz48x/3ioK8EOmQpmOxvywkTGJ4Hzoh0yPAALh3dNcCM26PbjrcFlqFNy8SI23V/WAMHk3dP4CB8enVt3DgFre8wcijSkI++wAxLFR+ZJCA1yWg2XmJ+uJ9SdvFdSbbTIINys++i12v6IzjWKIJ4dK401k3aTYMsUpxrXxLTdV3yYpgqSqch+vvPdnPvOj5qk5LlJTrRPIvTSawd1K5bo/R6d4wyca/5WX53yJPnFVNB/vmh33jHx+bIXYZMtMhnsIoZjanUhrLvU/yJTpmb8TqfG/8h5vn96T2KUTXvftUkcnm0vL78oINBzZMqpUaeWS/RK7v7z0eSwj88kfuw/4DeVr+SNkhN10+4KYi1r15VPTQszcPqEOEoK9mXKOLZrXHmIfp64mJ9kflmB6HCDiN0d635uiSHwV4Jj+k1G/MsUqEuoRG7nL5IIZJY3DPPQc49jyLWPEch+G/Cc1xZ14FAPwB09Hoq784TS/Ec/iVs77+e9kakylyHkgasTUUTjE33370tIxykynpKqopPLHGvINL0rllojg87u2xWkW/tI2v7NlNLJGhldlG3fqH5l0J4Rt2d+4z/Pum1PG5HNt99zPaCwbYNMX94S5KGrNGFPzyfKuz7qKgXMY922F3NedUKI16pSYkDafoI9K4NoN+SKPfqqpGQXHiGYFxmR+2bPabHtI9T2FGuAnaKPmMpzB9Iuf2ti2K0sejmuCZBqhky5h1FJrpM9lsT7ijDhjTFPPTxvDPl4+tR4xZFJObwxzLPPCxHzDv2L/dJNffy7uXTzH9nr8afn/czNUIewWepKbs5JSPcDaw8ePCP1nffbhX0bWOK1mbjGZ6K5RIO4OvuamD0Zfp19bAgW7Ttbcd+gvWv7/uRsWLDvGtrzBMeAN++9FG8399ChKW2I7La3V+/lmPQ1mRuQO/pdY+/H2kGvUhkQTfSQffuld5y7DViQdcbXLjLbnY9CwHj+UmLFtyXtpTesCdniweTghd4tPEfIlLU4aDzxbIcarAkgG6aaYp/XI6WBPC7A16YvTdalc6K3ebSHUGR3IuCyflE7m9sQ5tZBE+WDWbSz8R1I27VIPHPb84DTHUB+avcZdyrUzamo3f9marftzDFvVkqJq9Me3GGsEwh9v6ek10Vd+ywPASAXFRP9y4PSdWKmEDoNV5KfkandQz9A4ETpz3m/5ok1CJoJXm/U9oUaf24m+MPdu+2fiL4gyhoCjp29Nf+YjSryXk/QGm9Sovhw89RpEmLNCmJ4oheN2/WcA48B33f+PlN9/XfvfM1/ZI7iTzPlw1TDuj/QiaSTBJ+hgByywyL6uS49ddYLzCPRh3DfR2+4c1wN8rJi5MtUM19g3S9XD8IvJ8xbxfPVQMjnBfky1VtMx5Dtuq92H/HWouVrjT//avdu3BtHp0bT6+GYq+6Y2Sd3m/rjcgBMtOdc/Dh7tBreF5A2I02JY/zQqbn5SHCv3ouJ+Ssr6OE41yE+3JHJyyPW6XwsthDFzUGJsW7YtPJz0a5F0ggP91gzJoOYQnDJXqSt8yF9Hw85BIV/Q12exxUdZ+jdxAaQyfHuY9JFht6XzQ6ok11IMcA8Y9StKvoovtygdRODM3zPHnVnB2TKer/nEI5Q9uRsJjgNTwvU1aHZIyKUJtBITCUkJMD8J9o5ETm3U/CtjKP3nWglPYUvFBpk6ufaJH3QXYBcWS/G6/b5OM9oDHETo866RmLQRT2iMCejt+btxpinek/Xa+dwiGLzN+YpYR0GWNPMRuOdZMOpLFYM8l141vj7w/9iv3Rz0P+dTk3+lb0ef9j7laf5G7wZ2ntmzNCLfNBZQJ5EEZGrFdax1+FOgbEO1sXjZ4zPJEuQwbPNmBz1WElXuy5FLzhAJvbjDdb9nfkA/7ze/1xD6+QdzDsXeCq+2LZ7I0ZH/HlX6ysJ3Klod3VGRmXnpphVDQ26Wzs98MMiUCwukcRR2icgtBEysWTjksoGFYFPlu0ZcvNOSI2ih14UlnfGNmpU0q1ZOxA8dwfF6qaklBeyPSPhgzVBZmOgfeMzg2hVYb4wtinQdeUlION+qeGHjgr0dvUCMn49oHfqHCvqRLs5MCPRNP6cYB5SQ+ngmOftPNwbx/RLzdE6qulRfecoLjdBIHVzhQy5gtKpd8cacBvqjEVdk9KGnzGPXT6o66V212m/LBPIfJ0zbo7ViVqPFO//q0zYd47CDWO83vf2qYRDNzZ9f2rMm7PDS7HbIcHfHzdzsOMHMuU81+2ZDYGHNejUMrXfG5Q/Vzrko/YsoKKP3ljOMx9Y0Jw1WTr632TKGP5Op6x/5OzRP70uXTheDXynf5i4ru4GHQjAMWauQiUF0BddP9o9g7v2XHku8ZnCXGt1wWVKaHNVUcFnU8g645sS++mD0+7BuUOwYfufcxSlUfcgNVWjsXO7T3fH2n2q3EUv9N6bKU398wvh6paa6I2GJS3mlQZ8G0v0atOuQUqnXQ/IP+0YPmOdHYxjgOjVaTTZb98XLU2vATcZ3xhf7NYhnTvzDQjvciDiNB6YtBistwDlj3nCKrGoVm3x8w77JxHmvt2PBFEEAcN0z/PeyKHbsoM15HUtNCa5X9BmPJsABhHMk7zvAPXfIxvSuoM64UzHWBOs3k+mvNPQMMjodZsCs4ZHJvVGr+h62wCw+UBj4mEgA2L19iCZPe5KgHkvqb02E6xpPscaJZApRV4RuEY3Jt91FLd3rwMsHTSKf+K1Qe0u3k+/zDAfjZJHSd+FXACdGx/29X7PuUKd2l+J9mWKzodPSPNDTdiOo473yo6HXl47oxc19b/YL90c/jZPTf+HzlGkn/cNokC9ifBm8Yn2vTRAb7FCndgNeEHdydmEvFO2fjzHZ7LUrzr4yYpp3HlpFU0hat/ZvkrFLQMzvnXkZ/ROVo5j/r3j5HHLXuCpW62J2wC9T79dRw7rK3rNW5TadPrKKvBCclX8KSJOy9J4QrTWBWb2WWOSabky0Aue2nMF18hEZsQbcCfDWpP3U/WiLvXukPdoSaSxXFv0OfJW4K+bAr3feqDTaD1bQnzdotcbPEYVLYU3Auht8PdXLCnpUM8EsEt1UTzIUCez9WEKstcUhKVyZtPLcmhAErVre2b+2KTmR6IOhUPUyaKLuv3D++0Wu6OCTmJjQlB6B3JrdFAyOFCsSuf1GmAjP0RO1+id/UdvC+4mRF0uRRxSptuoUwqZ4oOnhjr54Rzc4x3z5I8eL0k/60N89pCJ5r0u6IRmbwgGfqMJftsgc1d/AXPz/WHu4HKvyELtvfb8ZIJ58TUx6EH2bng9yUNjy+UIc+m7XRrWz85E7Jy/ytRY/90739k/so7iTzPF+FaByAZPIj/VndJDU/mQPHZSyRPDMWGtblgX6xTHYC9Zp/T4fva+TDErYRXdPDpYqKm4EilC/P5txgsAn2dEFpBz0rS9k9lki5n8GG+QuR3+fCrkh7FLiXU+1+sLBD24ENYb2Qa9aq87xO4Yx1j9yQ0iitUbstkbr+8s0ZuNvdkc+GpY4ZiLUsx/s94ZlXWCTMgoOtHq01lCloqCoEsdoDe95RZ4+2nDWO7GnB5fQgc5cfB6JtXYoUMf45Ywd2fG0/WqoO+l1QGx6O2JfLuHF12Q6RPiV/ZUzO+3vcOWWxOYdmqYXK7WJrUj/POXe3bU/HiGTKm90Qe3nBWKBbn2os71MgUvitFrTr1H6/0iG7yphbp4XMUoIzcz/jIljg9V0MBwkDnXlerLVNaNavDZ6qFEv4s/LxfzCng1qBl/rfHzLsPLL506DJApaCYehMsDJXy9ck261usjsOf2zmQ7vUFZT7TrJzsnJcojrf4iU2b/N/t8+0T7P5qu/9++nzJehxRgdKo0uXNuJ3onpx3k51oQdu0qnZ6jusJ8U2KdM/SVSR+zcQ/ibMY0wQr0ftZa1CBpg2NybkY6vd5a7+JPEiKfiwZIkmVHAOuCz9TdYl0/XG8NeBfnhXU7wZD/uXX2kE7sE+PGxQjp5QgK4PX2Fb9qO5PQ8n2FyNvVhG+am0FBROiFyuCu+PL6eOEY2eboDa1Te1ZpaNLDY0pA8mxPxO11DanoRn3gz7QibHQeovfRVhWwoXEncjmMS9qR7zWE3Y1qzwMeWvQ6r3Rwu1HW7jmccrp4ZyfwPYk6cRshQ7l/Q+/7vFdM7udxSu9R5oHj9o6at6E3i8huUYFQgz3jk52y6SG79dEbR7WSixfWhPDlzSAwtQvjd45e1/5YMXA644TbJUtpBfYcS9Kd/+xFRsubAo8FNybVY3ii+u59Ql9RPhQfx3j9PPosYZc5H+V+tned7Iaq7QcoKRHdSWHR1ayOIDc/JZNX5xbSjzvEPBjESuObVP97TOEwHf5Op8j0f/03+5+0Lj0ZrXyITxZm/MMDdSIawxK4WzDClzsS0mFyOIBnrm9MNOMVpzxEpuTRYYoVFurULFyhzhkLhTpFbjbl6HRA2vtQ8Z1oHJLcvRDE9VgSsW7WJ7peTU+YV1Kss/MmLmg3mUsIAr19n1QFFR3c07Yfebs3f/lAps5elkBw22D+ODs3h/bu8w/qzKtkrGYbSpPVTUA2HrfnBxsG0IX26kLirVPFI+Nq0f5l9YD0UtyQcWNo0/Fxi3XbWl8VU0VsUXN8nkFaKcxf1tvg1B5aJch8jnmmulg6rS1P4t+PDPJDNwZ6MW43cD/nm8bfsxV+v/EAJv7kqLl1hkzFVoj3a8ZSIpy3H9LOzLuh7s/umkyP+PMROi5wb/GJyMF7ZX2ZysYvTkQ+JCml77GJNaH0fjJV9Q/tmd+rixKuwpoxiHsJwNy+Yc2T6CtocLdhMSw/mrc63l9kXz+RqRoo40PystBndLbgu9ezJh69sKQvUduQNNlRCd//izo11vTx73SK/iN7Pf70vN9n7C2AGwl6t3tjU0rSCeYd1CrUlatf0q5Rc/RSxoUI/Wicvt4vP+CI/M77aYGQwLc3zB8n13Zo3S0p+Luaa+zIdzY50pUDmTZA/+7Ohy867A1DyD0Hx2QvHVa0WA834DW9nHHTlTq1V+YOUqO7JXwVd02S5G1dnV6uTDhbHPOn8fyCOtg/Mxxjd4cadgcp7o1yZO45COliaL/BH68ixj3UTzqAYQbhnp01ltWog6PNVqAXS074+2yF1xtVH8iya0bYuTco6Od9CiGkIIlc9V9AT46Yg6A66goJbinlY9R1b25fNDG+3qyv99vUjiLueLmiZEgcD9JeFSixnXkn2u0fQoj015WIQ2GYtCC0gPTkHJiYxiWngQYRxMUbdT/bayntNuQJorS2P9f7rQ7TJaQPG3U08W2bbobCBTBO7Zlxa8yfz/ViBdNHF5layrVOls8Bg/ziI1MHjjr1WW4nEAn/qHj/sXzRbSwI5Jo6MH7+0L93rsdY6/8uT+H//pG9Hn+YqU3w0oAl+MxEzQYOPbw2DUT23FHy/ZpWVOfZHFJtfsRnUF9LSvoKmdpPmRJLQUpaZGIJzOaxEs9uYFN8BugNKf5/7L3OKfHu1RjS1+qgBBmFFX21zcLC7uWsxHQavuisxvwSZ1bAuJ+cDGo2qgvB5bLCPLOa4Jh9FiPIT32lhEYGnO7BCyAPqyPh9yHqDjFOY3DFOGBy9eiZ9NMzCvD3S2TaO9MXFgkPmR7YqIPmeZBSojrt2Z16oaR2Cx36dsIIWKAkE93tBejUP6F37N5Bk6erW1F4VzcIwuxIRKbbIZ2cxBZy18P7FcalTf3j24NtclbEd/uRRV6zcQeClemhLm2LE80e0Ry8eI1jOr8EJo26eG/yTYAMp89lSnu7KoRkEDNNvrroC6qYHfB6g5X2PSsncssa3G25ZwK2S4d2J9EUQqM+Mtasw5TqIl/BpDf/aO77GuvEGwUMOLlQJbo1MnWyygO443xP+LO4FJQXhQm+3t0zOTdPf+9cj7E2+F2eGuj/yjqKP8xUQFIJ4TPCTO4t5iE9nkiGeWZmE54/oaTnJrxD5JoZY593P6S+GyBT5xdj8nnTTtR0nTfEiwi/DrZzoO9ZoCBan9eauAy7FjnvCqzro36K+ekSnKgoX5hHFjV6LdkPStq/p3uI0omryZk+Mykcrm0GH1ONHbauRf1dFYD0fRwDBTsXdLnrzcG9rzImCcokfRycDLjousioVCZtpLOBdK67mB9sxelnyHuQxodEa8+Bt2hyNJ4QiD56uzi92nRZa13w7O5Ok9FdB2ojSBANyIYJvXAdujzxJebNJNGE1wmQudgcQdwd7AmbjQeURpehD/aTIFMDsbIIuMsrQBFtNEa8Z0k3Z/sCYbjJiMyqS0n196AB/xwKJUQgLdp56hFkPsEaFdUM81OPoBffZnP1nUtPCupgzXgGig/cXkj3S13h1yk+D+dwbb/ursGZ+Br55qkfTLnJm2oC8PbRu7SnEJ+jgIgm5CFdj+EB/lpLiHhWf5UpY/ibNbQD/R9ZR/Gn81ROHkNwzweJ+akimJeqpQNh0iWK121/uOOrWoPbP3MmyqWOdVolOuRqx9h3HcVUhe15S4eNkgdObCrMDUDqHubqq1OJ3JgQTZfobYxc6BS9EdbR8TTWpAwvFp0kLwu9VGgz4etTG71Kgt7w87SYeEU4KIpDMkD/P5Qa5iktpJzxG/BogDr0GsmKdtmmC1wNbMY23tuklbFE3S1nK02+7alO9VPog7tH5tmRaQadLa0tsMEDdWRmzykti6dq338tmVTvo0OtkmB+Yts56gbtloTfEvz3HM1Xgnpn1HFmRTgmr1Lj4jG3v3MUq66G3o+VESWzRHnt2aMLIv2oq5NRRKcggzPDfLfEMf3jxRSM6x3hR5OYVPgQQrox8PtTgkw9ewGFcOZMtW/PzFW5r1BX8dPZY4HPZ7OxCaRrA//+qy0qmt79NerkWmN+9BgZ5NgoZKo7xJpEg4JS9dSQwfseawbwGaeTdRmAR+5Ykc5L/jeZGo5/s4Z20PtH9nr86bVJnTLI0aclW03O6SGlHb6cANDnRLHys3sRJwkeIDPXYUJ7zFJ6eWo6+LcpI+ylk4JuxssXBKMJ1bh9mob0ysgU8p41JV+d8i0XvQefOIRvnigszfOpQzSzfSZsg+iYh9gJ3GkHx1Ae7Uu6kIMl8MFgzLy83luUfPYJ5EG5wzqd4/Vd/XSBuplsidxHekoZjA8Q33dTxUbzAujt4Gbg9aw5Yce3VdB8MsbE8rQ2ipcP36Ijc1+Dp4ZrwhvtY9Dxka0hnxo4oKf8hXnJ2s/x77Onijv3xiH9t+bjYHyvNO4+ZgZ93okB2SzZKTb5KErdrOPBZq0U87P9kBLub6aQmp+pknazNcgrWCoI1WpD2MX0HbrjbAbgHpeEj+iM0k+NOizmKer8tI+6ejN2PZjujxP23ZNo7xOO3jtYavySTFM6XyclJEazRZ0rSEWn79gBum+QqdhfG0Q+rxzEqTsnX53KN5s1RMfxkkhSvjAv2tUUgiYCjU/S098712OsjfXf6dS/0o/iT8+l+y+2AnfFF4oHi6dO6273CZuLPSZwZx2DzOMxgyx6o+74stApee81iK9LRkSHqYKezbEEd5TjGGDp3qS3T/yBRUfrYCo55OiFZuMN6sgEvYzaoG6cJs8Y+GWxYcyCI3q3YbIF/z0Zaa4dIoPseDHBHk8Gyq2HT4uOh8kckrRYKr7nE8wjoN0gLOiCiTg/FuhF9yuIl6cRg/LSfZG5QzYQqd1UE+MX5qFlvozRe8o5kVsTCtpDePF6AqJEOT7YdJ+ta5hcZiPinohL6a7o94DmYoJeeLqzyGLxxDFIEVHRn00t+syvOSTv1RJrkHyHX52iqlTKuwY3ip+yfsJsX08IOwzrggyvE7weqRON317IbPkePWB2NaZKrDM40TXY6G3TOTJ1i1CH/OfuAdPTytTcH+v9bq/HDHixx8um8dOgYbbnEJx8m8lBObMp3S8csL1CI1+darI9A1G/8IJ/6NR4MXrDVi2wxjXLp03Pz2cNfnfuaPz5/3B3Js2KQs+2/0AOxIZuSJOA9CSN6EzEFlRaRT/9S8qqd++LeHFrUhW34l+zU+eogPnLtdZms7cy+5tMiYvf6dTyP3Q/XwX5GUozgfq0u/IRNvzijoawZiHgH/0WtvZKxuQqyHH69F6lVi4CYqpNIiadHopcsw0A3DTxkgnby5EFzvQfqFgyH0eX91MGfXFn0U5UuUgZ/ZxrnMSY5O8HA+L0cu608P4RUTq/Z8SgludQquqAUp/Mi2DvSxQvIop18n6lxvHK9js4yJCQd/kokNzeoaxZSvpGTTSYOMjLvIP58SFjtjtIRWr0L9SGFdjE5Ftm1t0lyDX2ElDGf9dTBs9WwGrcJotRDkxKInfOQ7gzRo2WVolMOA+fGhgy/0JP6ycMcgfprPWLvYuJNVOLeKoP5jdPWQkJ1Xcs/RRNC5R5XYyjPXo5qXnKolnfpkxQG5KruXmUoaopYoHF9nXWlJO8wUQKialKIm4me/uOnpKQuv7wfo+7T+ev8iKgkz8rECzJxHS1ox4h2hdNe4VX78tU0PmZCIc6jhEnFkGq1WdZY311XJWj5Qrs9UkO+eR0wL3W2HGyfZPO/zWmZsxv89R/G/ab/yfp1GpxPKGz0MhrbR859VXlc0XN3S7icBA8DRZtWqE5j/giSqVjDttQ+GD6fkVFfFKZXFNd6qtyE32KcGv0JUzMpkDfubLMT52y7iXa3UKAcCq/ci1qiDGvOqlF0i2kTtvJnzuagfsqIm7YJzB98g0qTD8rosmcvF8D/h6NF+WmqCgnJsjHQsONo1HNyatxrJjztyg72ycTXPo2gYT9LFA3hAkTdAO9/jyXJAzCmchEYTE9Q35aNLg6f9iC6tBnAXtDRZ0/DxClFJfgIdpX1LcrgYlmbzp+UV9cUB33Hg27knpE+g4kDJn3lIl2w8v9er/V7U06tXtaMuSP4wGlYkO6O18dtrDhpvR6VV8WETPx6Pq8Dfp7ViQdvozrQjHlkOLO2sSQ3u8Fak5yvaGZPIXiy9TzYVzQUraLIpqnnkn+TVAx81p1XLNTTrRZx7sopRoDoZISee58FeO+3hFTe2PQtHT5tNBZDdRzzp1owobEECOjNynfisnf29dDmNEl/5/n+y3/lfUo/rROXTAK0T5oixipRyKsousZV1I4j6OuFEXK2OkGTU1eAL7eEwSUX8TUcKTM3l0pU/t2mqEurV5FwJmkE/3Cv6L52rFxuIGnCQqb7tDyccGQuox9dnus0Z+iHCf7mnRI5fkdeoPcMaHRNh2skBiW/YopQld5aVoeGYhWvaY+u7FyE97JgkVNTpZxcLMk1K7O00ZpqLo4bGd8DsaOdMVuebEIkgsxU9jRB1db4IogZon5JlIzXN1PpEuw9QYQ1jWPoKY9E6orYQvqbXFGuVoJRahbpFPSuNeofugZcsBBN4OXfX8hWBEPOFjPBM7yJUQ1uhfMlynlfM9QYhg+/jJF1jNGW0UmDuOneIbN7EkM4GxGOjk/kDoP+Iup0qPvYCvxJRqtKxRf7xfp9ha9zCZvl81zBKaNRFS0jcKkYk9e8AdTX51qK1uENm8jTDuZvHaaD7I2qTIJZfn0ivF92W8pRQYBrqXahFh6z/4mU4vZb+bQLrl/5FkP7g/rlJQbFhquyxTBbplVUAbqEZ1hOysCk6UaUoyFTzX4+TCREIgV/FjfL32LUZz2XZxoT8EP0NsYPYPim2pef/AXdDLyglEkHDW4qIuQaoifxcFG9DoAuSEdnC7Je+mL6RaanRqjOrUbJnJrewuzyeKGykqnvhpcSGfeM95Ce7lfQiDFQgmL2f2J0hrp+J7ys4NJ9gRcFXtSx/poibDusxZ1yAQmaAfyikVwpJ/FCelCIxw0cK0Poq5f3wWJzUSDZVbP0JOOXYGM1spw8e5H9Pk76bYQHV1Q3mpCr38MTHBPcg0Ej45PPdn0ftPnpILZdRehnJMCfe9P6QYx4LyeHPP1fvNjSgzxs6GIDEYgxvvUQmvuEyOG2eew6GZrRHGImJgId7XdYVGgsuxJp0KWmDIY6nbyLH8Xkb9sZ/BUPywa6Zu8urwIKm2Z3V30ps6H+Xq/H/Mo8jDWi8ReBqK2lDwe7UnZA65tYi6Gk4f722ZVrK/dX9Wp5fJ33o//R8Yo/vT9qcP6qKH/ct5MIA0ZwnLIDqjGz1kcPU45RWv/ucJVlL4hUErXheTIDN81Xr5MaZejjcBnXRF4zz0LZ1+9oNsOlK9+6FSzW1BNXWYfJtQupHNxfD2iph0mBXJFL0IT+IhO09UMTreZCRPuc0PKddR3f9yfyheNhnYQzpnA+uxdoLhdocsT48G+9k1Y8VcJITRq8o6vXQd1qNaotLwQR8uTX0JxI28JekveqWPFDtR96qA23wwxTl70s1lOPig/n20R6SLffZn66pRjE1PR1Kee4CivAteJUMF0op7QlKs5/b48uKDrSojWJCzhO99PvhpblFSfdFF8TbZw1nwTpdWZdOL+cM4wvVxNNIXXJw7SjJimjrTG4L4ippyUcTXsovLr/cKmkraaEjzHKcrtEIfvUjjD/pTOUV4MMpOcIspjJf/xvvenQq3IWFgXQUTe2NSZhApB1I6XeoHu89gygQFZB1EJLubr+ype397l39srR5ix/O+8n/CPjFH86een3uu7gupmOTDR823LsJs0e1S2jxkEGuPSdyCSy1lp8UA1fiNmvkwt3tHPtZ3tXWqgtRe7GHdu2wFnkU7JTbAscNX6GmylI/n59kN9ttfIS7rJlfKRYosxOjevgndpBFSDfR2HUDaUv+BaonNQiZkf8/2i4KpSzbpzCHMgHQGtuZG3M6gmfa4fACNriu47q5io5XdnYOzFA/33jvLM4FN+KmakYA7Pz4voc6C8eGCzFfpJQDV+OHc5TO1wQEdbtnGwE+wKlgL1FCAbWOCPsfSZYgcoW4tngVne5pBkRoaefZsVGDkuHd84j8LvGdKpuq1EYG6LzZcp7E496TCOzwzOzGccxDnlxd3tYyCYBulkbubil6ko3kVMelIKV0tS46f3Q7kc9/XYHV3ynsaLCY4pebfP+s6g9kqJqTQJtl+mdPVFPuLHuF+vrEinrkvyfv1RErX55MKgMz22gLxA3jjCk4vJql5BchKTv8kUJ/7O+4n/yBjFn37WQzjOp2gfZcro5dYib1J9KG9oc/KCZ6OrYAgiGY2p/oKot4kZ5bMkptgggmTcQV7jG5uYK8WWvOF0f4YYjSu6dU15Z19TplfmVEPqMidm4zu9X8SPYwqBJzDRTaC88UquPurGtCpQDTgWSB+Jgc/lU4TVdSqCbh8l0gWHvJ7wagbQ+fsFjUP5joPVgRyX+tAnqC6kKo6YiZUAL95v6HkcXwT+87iFeH4/o1vI8ziwQ3cL/maqoXS7PeNQMUQXjuJlwNWkbYmOY3aG6kE6asgPOr4uI50q+cZD+xSTwzyWlDf1m7FBONgMg+N66fBjvp8rZGVMas5Sz3h9NqhEHRdHyThu+rykKjpx1o972QgawPyu40p+ke6zS8qfmZknuN03pFMzLja/3s8zPYF013zl2sJPbTSqyyuOsG4TyCL+g+b6JBexELwS7SP5dHyPjHrQoNj0/aWPEMN+rhdxLlLe0g3vg7alNEzAkC2FSGcc3HYzg0m48K/qlDD/nU79K+tR/Gmd2jKjI9vhq4gOH2sAeTiSA1x7lKmnAvX1xZW8lTH7PIswUYmZ8xRemC4fETlzA5BUY6qi6xRtEdzGcbeDdT2jdr8vgZIxMXXTP0AZ+kh9VkI3B6ip5jyZjEHAix6CHaU+Wo93VUTampvBJFSvaGinTxzOL8cZlPCeon55ky44O8p7z9XzhG6ypnwjOd4WfuzrYYSvCgI1q+nIt8cSLZPjIZzqzwQSbXFE6zV62bgQTUis8XivZV+E45RVSNP1C6W30xTBpbdzOARH8qbOSmC+OrVObBfBp7+PtMAxYdo/Y5TuH8pD3Jquz87dBdQz+rLA57si7/XgN/R5HVd88xSZRwWt56qHoDsKMqxWvI56677p+pZiCXAwY9y8J1Ecf85gfnXK1lQBwkAjpoRJY6HkBi8IV6Tw8PAWA7rlVY4T9hzg9/6UFVw/xXe+X3Tdh5hOStIpqTix2tY8kA77xyaOOiSXHjJ7Z9wj2yji8QmBv8iUuPydTkn/CFN/Wqe6SyiitF1TH1x/6gp2q2yLFnulmjkl+ZgS1lSz3dAzOEuEHH7s55uJZsgkTUb+v2lV+ctUdPGFLSxPzYVqoFxCOB88EbpZRjVlsvT+g5RvIYieG1RXPE/e53Ew6fdT6rObM+nM81N3MFEX5B21KZGY7ogpkrQJKkZK1XKf8yXM2sUBZd8d4khQyaXNhImIK7Mlpl62hYBsWqCx5DgmxMmTfi+nB7RIFploeieGTlYjUx7h+zhyFo74kymsySGehWYLKkM6ZRUPEQLTpry2Zj4OOvMZ/X2+EUz47O1xIb3yE0cZ5ybwYz0K+74ti4CttyyEMXk/4+IRU55EzBdiRHnvk3VMyASZCJX81KiHzAcGj4Z4Br4lF5zZb2JKfzPalymnLgXAyUDeTpmoJspZ9WQCbi64MNWMF3phLkOcu5L7nUehXwZi6odONXIcYi69Rp3ySadujPdCNxAawMe8MSGyCwfDl/PXmZoz/O/mpcv/yBjF4g/rlJ5dePJKN/J2eLdKEJL7BuUTS/4888X8J1OPiPq6vKY8MDm1r3EOaVjE04a8ij25S2jtKvLr0thHf+iUe9gvikA6HliIhExC73F+kW65HdVEelyj0vUc1XjUy3B0fB/N45RcYd7sOtjen2e0rkdiink/Z3A1DgIqk9kMwvqd5fD2KO/ZZk1elWUnJmzrt4iOxD2YcQ8eF14z8o7GY0fvb/W+Cwk89+i/ImZkzBnHxSZThPrVMRHs2hkwp5pq1D83MbZMtoVBIZ1S5mOeqjNiytCPNqp7t49RUUlnirvto0YJjgniN3lHZskFqOhJWYTTlzkDs32m6MsuV3zH0oWWdNbd+MSUbFLekdVGRWlZDEXQHqnHGGs3xrDuonit3eAnUwY75ZmvTsUhv0K3Oz4ZNG6tCcf5s6dOMSemVsbL1dzKdr46FR00fvZdiwxnGz1eV0bAasvHrUf5GtdMcC1tDcLX0hn3HjXi1AiTv7enmzCfib+bl678I2MUf5qpjql5tMjmMFFwqEtYnNQtSuWbviPuRvmjvE44+jZn5F3OLvVJWG6eGEs9McVphanx3Jq8Wfkhv56wrQvKzj6heZ1QKjj23gw+7ph3bgvKL8yEuqvYPBO0TgZXhBPGZb95ylkFFeBpIJ0Ux3vQtp6/Gfyxvp/R9hyuxj26o2NDOjKNVGJEPZFX/RgHGaCwiKn95sGE4Ncm6Gf1glq24+JAzafk9aLpDqXTjolRzlsW9Ij+3lAOXREesB1gMN5PtFcJeSP5nSVg98cDedS7EAfpZarBYsqb6LlrYpCtSGeCG++i89q8KUU6rgb1c+KjlAplEc2W29l3jMJ8t1z8HaPwgsOUetSsi9FVyZs96MPRXygDBP7SdcHqMcJsHxBTz/MvnfK2LF9EjxnplCrZBiq18ospYLIetcNLYhLYBOQVL76DWsl9IDq29gDmQ0AkLdUhcfpg9pMpM66LMLtZIoQRY+NGuxmwlnLtbzK1mP9uLF39ry3dlv+bTM3/sPd7v3QeV0v6ziKXsc7wPqYpqruImNq6xFQ701k0Tkh9dlw3Cbiu6DGQl2G8lmaxpjVzi7zZS6Q8sngQc25H+UXe84siivN+BgtnJ6Kny08IZYt0InFJEYxOopp7VuLsm6ekCh5MUG+4CgyVmIIZMRXK4/2lzWnNoTuu74fcatSRy3WHCpuOXjIURapRjt7fCx7Fl6n7jJgCGJk6zp4aaEmzRV0bGMD25My+TGn7SReH+kGowDtbT7SaTwOBteTxO+5nt4YQf+dRPMyPifZnIAZlsWHBfqs2am0/MFHCOSzkoRdQvnuTTv1Y2/mHTv1gKpo8JwlcFWWCdml0EBhcM8BmdpURBpd0dq6SbrvzJMKtsY8g2dV0PdP3tER/mvEF/njOVzQXlL/oChQYr/cazNtpiz4yEpNuxJembXzeRu+8/pCjMPkB9uPSA/sA9Dh9JtJM06Nd9/8wJQU2ZrtcZ9LTvfx7e7oJ83E63//MFPwjz0/9aZ2yqzWLGkPfWbQ6WjlcV9ma8oP5iXFdUTrnjfWCmNp39HttL1PKefQYK04Yx15CXkXOPfEnUwDUR3f2h/LIJ15AkNuTAe6bCVXqbNIXeK2cAaqVGqJivdlxurfbwerz8dCwto8CS5E7QyD7R/Rm/LsIf+zr8XbfSzTKgonD650ytpOlG1SYPXnVLiYmL8pOQGmhPYiB204DJeDPKK939P5n0ZchydQU9WFBPUIunQ54QaHj2ZVtETTz9vzVKf16rRlkbpkLwsPPyXsaAgSfcGRqm61wNTmRzixyewbTI/2sKuIA4XPS0vuN66VLXFnGoXmnwH3fNSm6sk09Y3P36My1mpjfq8SUvG06yo/6FFfV/FWgOJBuH1dlhPs5S0wlh0L+jvuZVcTH4Y/10k+7O6BJ5iDGi+7I4EZRQ/nPkYp12kuadpk3Nl3v4hdTHLsKvjr1XdvZ9K0WXWFbx1F6q8e5WHsT0Rf1IkmV5G8yxfK/0ylQ/2sxsv8kpmRmvkTvs++ZSBct0gHGX6PuSeQlEqNDUNe7ORqHCdVEfLZFMPU96ZSuhZAq01jW9HoiojqumRncPoIGH6M5oqSlizgM+UNH3djjUOs2PUSKTjWYXVPK+MOejZE5uRX1U99Fg1s9yJt1uzNsvWmOSrl7x0F/f5agPXcL9KU3A5Gj8S6sRHuNVqdSD3jIYgc/9kmUa5lefxN35C1fzxP1ZY5lgm07EWG2vq7R4+l8wufaqSCFOYtOsWqLKPCcHILk9sSVZpJOzVKibTjZOfWQuwBhPM5XpM8zUD/xHenOQN4q1g0DpcQh71ktnBJWr/Uvpga9msHOo7woRQ0HUTU/uGAuQgHtLGwL3BVNBYftZYJGkbxiZCd7FlY5hhjXYcikIhOJ2s2JrmgnPQ+Rn0mJFo/zEb1B6Cm/bRvyniFfo2HLUpxWKulUPX1aaIcl5buFnA3fPQh+POvx3StnzXINKt5QA8av3QxwDybu9VYv4nuu/U2mOPF389L/lfUo/jRTArteojtf90w4TS3y6As1Rms6rhXM9ORN/JYjJ78RWwZXPuWB9Bh0X6biKiambuJBoJrXKY/wJjElDMYB5bibM3hnJ+TpzqSDuqmRdzxcyGtZdztAb5lTx5Sb/Azn89Qlr1STznAOec9GX+Ro+izllXDqn+HozOdjt/8w+BZtExbcNUHp8XrG0S0ViUkh5L5MhVHLycAGd9K5JcuSLjo9MVWS4rpGTPnsOCNdapsbna/qt5Q/iv0WGu7Qo67KpFPx1HbhtjH2qIp3nqF39UTYKryBrh52EOYeMbXcGBpCo5FOrrf7Myzd3kd/ZZfFd49sV4nWaMoGy4Ss3uOXKaWoiClZzirIUm+CLqO8ILx/BBbKRxfiZvsMmWQig/xlSu5fPGCZElNqlirohE5fRP6Crn+xvVZo7Topjsv4JH+fnf+xXnrorbPuu09i9hLGPBUGg7b7XEjX8rhiwuDFDYD6inRKcIipOEz+3p5uwpyU6n8eS2cZ9v8+lPi/O0bxh/OU3fQLdE4dMSWKNcJFjGK0OY+817sRTUgb7oNGemxj9HzKA+USOoztBTLroBqfdW8uPMrMsgHc5pThLzvSGa9p5gXOXl75XYfWYWXyTm1PNX3KIw/Ntb8sQkN2c3BZw0Fp+rwz4enC5aDXzz3q8ZKYmlNqhzP3nqPXd584zDJeg31Jecwp1SdEl148QxLtOFQz9gEozCwZbrfrAd0JSzr4ZLwZlPdjhCpXvougz4Uc9vP5AjXnQ0z1XJtAsexJjc9ZzYTVyOyht/d0PAblmXzbs7CtU426yaplor3Bd/D5+CqqGv8sQmFPTP7Y021VBb+YuqyMBP2LRkyrXU/5Lqx5VHZMC4HLjXuDsmsRwX49i6A7twOItoaYGXJYJBh+RI3R7he0N3eOCZJ5gFr88mX02bSPQ+1FTN9N+4ErayNBotRPFr7rUfBI58cxdgVqGvu41hca89179C7tavKuSlVEyBJTQXlaYXa7U94SFe1vMiWyv7nny84W//XvP4kpgaeat97nvgj58Z6peTIiJFn5xdSR495o4GGc2yKSd2n9tsW9KSJ5letV1Ob8m0PbD2ryHj15Q4MhnfHF1byIksnkDHJDOqMidoCu227B8Md5CbPlMg5qx91C4k7tL1NosPUWzpNrhk41MrWZHHOo49scXd4ntVk4mQyLQ0Z57PQir3r2Seek/Zt0UOqIqcOFFWENxJTdsaSDB3UyG+9nUXzQondMxkrYQioeZuRVo/GJlL2AoIR6hxLbUYaftI0JtcrT5/s65Zk9e5hBdTrqKM23lL8U1i4hnUUy6r77JN2SHITbq/bQsZQyDiTYkjfkeXKx74KNAyc5mOAZHPuTKe6UneEqUg/yk/szDo+u0MGAbIgYRWGRLh9XVltMszNq6o0rwvYtoXbbqxLq1AAoryXk7U7u8Y6aa0rU7ZIjC0o9NdHk6PuKyib7ydSP9Sji2UzqtEqwKrRfQlWEzmNHDn4vGYgbQ48TWJR/b59EYcHwv9Op+X8t7fy/O0bxh5kqYo7ykmfSd7YcLBfIUUUoFda4R1hITDXqZUDDkRry8wxfwpkRWtyYFTJJffhRphcOoap+McU59z0aE20e48k/lHASLgxqkzFPnE9CArf31EG7NpeAl4WLIJcGZezL9gFRF1Ceq4Vohw6fDkzA3/wc1Is+I+8ofCgmVJYIn5eP6OUqeaG9kCcwzG6U10r/QRk93JJO6lmO9nn7i6nkdUfq0+YbAnNKDOXHwwf1w4p0tTP3LkxYyvA/mIoeNjE1iIsd2rcbHwf3YDLA9k1CYhxfbRxkMk89heemxOyo66rqmMAcdnQWx7Skz2u2HZRdQz0Jr6STpXPQIPoQ885Rb5gwbrIcPHfNoXU/0usZn/IdznLEw/xATAU66f78fLygph+5ONIT0ilfVaboz7cdg+aGehrOjXG+41mCdSD7M3DxaaJ/3bzj736+a1/wcMcftCIpolOnfbrwgcaqrOJwdeQq8F8rAzdnTh/XH4S/t6ebsJgzv7nny87/kTGKPz2W/jG8GWpHsYeQs0in7sYzROm+HpjQD1wNhvX7hYbLNEXYN+RdXvmrwU1QYpG+Nyqr4Ylq2gwC6vOxnLFwcPyM8oM6jyM2IZ0q+PkHrRPXxtFyRjWcXq7jPdTrggl3F9f9MuXIizu9/sYlwOhZhvp0PhSBNHtuYaJbM/I2KnkbzatFODb3AGHz6uMoC4mpnFeWaPL8nfJKULEgXPw95Q12yUQwjpEkS9XH1WY8H+7ouPCeex90PkD5yZD2pMPNrqU8earjgFyaBln+3KIe6jxE81U/gNU0KmqK3Y7qQ+fPMvMJOuehJ92EVvsy9Z2XrltmB2fzHtH1OrP0+my8p81flqg4U+pJu729hefaYtEvK2JqtxNKcPbbACOh/KVTwC1OKG1ZDoJH9HI1f6+L6JVKV+B6RcwcBrVE+6FPmYBpp91Xp+RdSDr8WFDP27MPDwPfI6Z45dVpXFg/0O+iCgKtqssvU7tLrjFrLtT+pk4t5r8ZS2f/lfUo/rROBTzlJWWzIqY+nUX56fVB1BIcmMib5jLweHlSn2PHu0pXO4cenAaDsMU4bd/RTDMsa4nadVdD2M/J72fpc4eaJ86YMNr3OViX+ZsyNN8w2Nz2VDLjnm6rbLYgO3PpNGj2dxOVo3uPA37McyLYO/KayVBEANMtdB/rg6b5fMcBRzYKXgoxIjlmx0TrOCcmH3NiSpqSd0xXpE73k5HhymSXBTLhpIJkQV7TXO2HOHyM8/XE8+2DIDxqJsplYkKEvkVntiemHrtMo8prtqgy/5epXXVXUbJlyl/shrxbN+476Ddqx4Qv0Wb/u04FMtvB1LhGaO0l0smUz0UYntYC1UfeMFEcEVOtOmepR7jktdd3ynenefeTqfj4Vmeavvqc0JIWHIRhSkzd7p6Aq5RoxeuSrv/5RK7VlblpjNnSryDsjBU6wZ2uz9Qlb7qBDenUu/2lUxr2d9Tf5YP5yZR/0jBclpS3DIH5mzq1ZH8zls7+K+tR/GmmlonyQcncjjUy1BrMNllAXrAhnfB6UQa99jrq6C15u37GJ1B+pAbj+IBxQld6puGsXqLHvompkm8ow5sp9fnTjphafvotHLvJC81LRzoXOQL17Q/11dUqnTPBzaX3Dw4LE6Vbc49DUSWmztF0i7b0IQa6ZkresHi/qS+b7xhTxxrgglfSBf/cFVE0EzU4LPQFOhqSTv1g6urT6/U3Oz7rrpD3TKaGg0b8GiBMZEcDNaoHtN2CvB4/etVNVTdoR/Mavky97esG3XXJFUG4PFRg25GC9v3SQviaUE1zzXhvwCxIN6yKn8Hi6o3zKhpianmq6O+TKESnPZBOPqxOBHHN0fEhNsVXp0B7j8cLfRycV20Oh6TzcbeNw/jLVDI+E6o2c5bB2D65Wnuj/KUe7pSEdi9+C00zvSIsjAkTKuqxgjxarNBinm8I44SOgkeHmNqstWIdvqVKcwz9hvq+fBQ49bgz+GahYRYSc2m9iP8mUyz/m7F0Eqp/Yx7FX2HKvehdEXZ+Pc4HMwK0VIeY6jRXBo/1WmJqURNjqyyBK7uvSaOoN6eS/JlpwrVeoPSpKiYyar6DW5MRE69kRpn47SXk+t9P9ORx7s8hpRrenZ4GKt1yXmB7bVmYyar11alwVXMu+C6/Qe/wHoDiwRMhWa8H1LfBwKA91B08Z7yDlkz0RsGZmPzBlK9d7zGK+ZYy/ILfUgrZLiHaWcTUzWnIaw6bVxHcx/UariV5WfvR1HF40ngWEundoNGuqCfcFjv6fZKmaMUaV0TSdFJCc/vI6GcP6gm3vNmCWIxe85h3EMIl64BbKg55Q6lgosQgptLLlPKeICyLcHjnLOnGbo6mc2rikPF4hCby5ui1Vg9o205CXrPyMWnaEFLzTEzt7p8D6kLLFhGzlkxtoqx5XAV2yyA3zp0qTuNYO7ucMBFfHM9wHK6/mFpf7DPMM8HFeDrT4thwTpUW79YlqmXzKAJO3G3B6ynJRg+GdIy7x39v71FhwTO/0ylW+6/B9P+kPBVMxmfyKomYqktLhrRsfMoX0hBHFiuwsFUnDeWbLfVxbp65UMtQ4ybrAybxztdB29+oRn4wFe5luwPhPT4/dJzN4nAwianhbfWo1yx5rcuW+rpZXDXyRjiPg8N2T31+fEbPzZM7eatHbcKna1JcHfHFRKnydIGzyXs6okSM3y9WBfMdMehJe2LK2+xFYNg3fX42uUNYO+wA/DjvXcm3CwZlxaMaU8a/X+qvOPhgw8JSGN/PeNPxPvf2DPDO1ajVEv3M3zgR5gYxpa9KLsbjk5iij5dR5Q3SmaSyE+Dl2wJNnWuLIH1SfllpcwfN9+UXU9b6E6DZZ6STtSmycPYor0KLDURc2iCUh9sMnUQnX+DJAoKr5qRTwzuEdfb+DNpJPObUAx5sjPkuMLWzpXAoLdg2DpggQzjF/hl1h58UweU5zaF0eIPy4YN6jrxtzuCZSxe3rKfF6whIpzK/L9CMjo84XOgcMXXZa7g9RMRcfoG/yZSw+N1YOveP7OvxV5iydthR3lCJqX3me+g/dwOguSEdye1DjTpfUM0ZyLuQJqsK97shYOLLoHbaYjehmrkmVYFGR97jOiedMT6vGXyZOvjjGIC6qgsss2yAs54BKmEzozzDth3sK9VA4vZGNbmhPKeV9xQVi5gK96FvfplymcNQ4D7blfDcfiiTc1FbROaOmBSS9RwVbf6LKbN7pj+ZyreTHNZatkLtmT6Z8H6kz/98iHElflZMEExIZ961Ps5LuI09YVqLoGXR+stU2NwPZ2j1TEJfFUhnxRMxVUXEMGwObRE24ugFR53yrkBMibdtCe2DmFq1u2UcgOzOYCn2DBp3l3rKmaGe5Pc7Utyo7OJA6vcmvF+yj/kRkEkNg3T/Htk5upsbGwcee9K0d8+Rt45XbRw1K7r+C+t4ROPynED0LilvPj8N6f4mHpivTp3eJ9Kp8qjF6espldo1nBSkjqsHfcK2TsBLNoDH6K1BUqR/VadE9ndj6f93st+Sl/+T5lH0F+6FGhk9CAujEkGtbA8tZUP5435wZnAOJyNTzsjMnNcA81P1U6dW/KfTFP0yI29mV0W0KSkjG/Nril7mzyCYPT0XJENvUXu0dYyJRd4wOj8B/ZSZxYHBOdWXKcm835hwMEinhCxbo8Y+XwXuLkdz3B29R6M3BggWNuWBmUh92V/uiSkj2w9AXWaGcsiRzm2EbQfpgnROIqteBIpJTM3NcS4Rpz+LcLVuBji8+g71Cuh84s94PPs1nZ91+aVTPW8kKPklywTitD+Ds7OmqNrPBsK9aCNMdsTEqk8pXxU5n8NVXjvopnFRfJk67u8+WsJyCV+mrDP9vXUwiSlmfH7JafVxhvk4h9fyBBOK2czDPWTk/V51NGhtze/RwgsLmMTE1CQ+LFF68S15RYteL4/PWP5gCoGfJl+mzP2CmNrFdDyBFzu4UyQtTtxdUGoP7nAlLys8IJxdiCl3Eqi4f1oaxEb4N3VqyQi/0ynhv6D6X93P90/nKUfzxmfyWuq7J8dkIXsZLkpV/2Lw1joDPEvvgfqCq2JkCl6GvH09cHOog2LtN9dOS/ML1VgkV3GoInmPZaGuyXVZDBMcvYML2ePQoCweyDv6albBvTVkhFs5i9H1hRIKd3zu9Sbcii9TtZau0Tl5xNT5/NRg6VGes9Xpi/kyxfpTHeVX3kKkrPYVnKYeg4rwHmeaRsQUHo/jPIblIo5OFenkLbzr6EjMMw6TgHRp8p4T43ZRQQQt9YBu/67GeewVg8XVmsHEm8bo34Fl8D6uMdmulSlq7qOBQNgRU5Gsf1BtNmM+XFO+2Szpf79rO/9girlkPq6E+YKhz8sHWG+tD66Y+XivYWSivtw+6AxWy0Su1mrwesoubro96VS3oB61XKUZ+ja3LKLZUZK15FnPSec/lMeeQybDe5Ll9H5XkUFJoLwprgy6fp4+FF+mZK+w8VCqxMxclM7avPQuqLXlnQleK4u8ZimoGJ4oOae7gfl7e2QLyznzO50S/5G9cv6098uo56E/WxFT+dacAZs+HbSlhrwXKKQD734+jsVS9SJXWpThmc1PptJhd620txIyaLpCFQfzZZODphBTrtr8Yup4f9coXYuqCBYVf4ZN1kjobCYziF679gznPtUorT9vcbQrdpTnzqQTuu+94kh/TGVYDVxL+Wxk7FTXW/ix96jZTRsmUkKhgsfuzaC+lG4MzhW2g+6TJuhONwuImqBHWO8NQDfsnhCsDhkxfOkbNK7hg8FdRz1gNfQVqvclHV8Z1yy853yM1gLYInjcvRz2i36CXlA0dP4Rea+yDF/jOk+Uj7QteTl7V9tomhkxZRzMEjQg7ywd5wti4il2cAm4D0qKSzp9BluDopu80dM7ymP1S5BB2LguUtDCIpUvxJRaLnZoZfG4i9R13IMhGcc0PIeYEs50/fWZQd7QuIlxyOaUN/8bUxlvbyE/t85379EvU8/n/IL2bnsvgmZKPcvd7xXc7ExgErEt/iZTi9/mKelfedbjT8+jmOx6yvAKMbXrqwFOZeOgcl29ivC6obwzma1vqPfwoDwSWSwA6zwwzrWgiBcWMXVvxvtPy+vIXEr5Yv9pElTSO1NEH6enfHR4P9BWetKxtZHlwN8OUzQPK6YInNc+h9dmXNViZ94oQ0ecDCdxXO9P74kp5+GJsL+SzhmbcS2weJxnkVK9o181TRGKUyGHKLaIKRl+McVpPinghZhC/TQhpqKrilq26IuwU/kSWJbyobmQHvQzS8ejbeYP9A5X0mEurKllcosItUPBxlGhH7bgyrcJ5ZW0ZvBi2y7AXn9S3vNqJtCGTAPvebB+rpfOMtUZhL3qovKIyXseF3kFDFzeqLBmHQc7nnRGKS4D6t2RmEKhEWF6QhejKalkvN6R7ispv0NQoiVdj/Ala5ZDOiyzG9LJ/YVjoX+ne5S6FzHFHMgbW/u7hiuYUt7U380W8P1y8LDH0du9TmdtsjycqSc19zioMkLJeQs/mVr3+Fd1asly/7/d5P87U//Ivh5/fB7Fqe/RvW3bOMymxJRT2TbKhfwa1zHad6Ct6pKYej/Iiy24Gbyixx3jyzWIk2V8LbV3un6j/94+mOhU8FtQ8mtMmfzCxIHITWTYbbk7us8nMTnp+IS83ERE06oZwFB3trCapyr67eUWo33Zjs+2U02bk/YFGBgTEV6JUqPKaPSz2HMIw+dOjJTkvUJWFrZwsUPyVuXyVuDmVZWwEO0ILWYzZ3AajOvvJb6ClugRU6uSjm/aHB4I496jgZdRDcrTyZ10MyPmfcX6yZTMFyy5vDV5Rxc9EUlt6iLCdWaCYtY9atGJdEczbRk+H85GaWkUBc4U9gyuu3AQlu/Re87zEkRvPeCqkWsI3aqhv19RfpUqpo0DfmrPoD/IDh4tm5iaiGqlmfx1i2QQlnG0fU9ZmDzrD5peW5Nv6LkBhvM0Q/tkixC8J1MNjjX1JHs+DHE0VHR+m3Zv46baAfNlStJ3ZwShpLxZhRYxdQcZcX+CImUM+JtMscLv5ibJ0n/doPpPGqM4aesOrUtBmXv9MTswHkfqu7vZC8JpOz4fpITEVBU/yJvJuwG2FTEV3LsAvkyl93pAy+iIuepiJ7CdUk0reCKm7jtPBv1u3dD4uA8myO0Goa5DYkrhP0zIDHsX5PMRcKXvbhC9l+zovZ4RSvPmyQTLnhyivCFvZojZk5gkuqgKGoUyetRAyDp70hGgmrPSF+mcdiLvpU6NEK37eP+rP3km3E7jWLiy6SF8Pyj/+MWN8uGGfcRfpi5vi3Q0SysI+4rO7xTeQ1Rh1Cm/I53rGE6gfKWN8yy25N2md6sj7+URI45EXgzWFwtdVizGNTCJKb672l+mcNkTU7HIjWtBvysmiHc78cuU6nAtBAtnfB7Lqhzcba7EVPggpnw12iKYzhK+TGVnym96L9RF8M6tAfzrdIdKexCYsDmSN05U8s7w9oYYzZLO77WLbcyfZHK/TDlRePoyFRYSpSjnEci4Ll/0e04ohr/IFM/87p7vv7IexfwPM1UJXoumwxNTkURMKenHRAtexJQkCCWsSZNQL8Y5rie57sA/LG+4vxnE1OZJTHVe/UJbvD6KyH/ylIGRvJfECqRDZySdsm6HEq29R79XXg3lkVTh0TOFcU2SoTWhgHEPAHP5iynNa0I0ttaTiba3fjauMfNAh/OfRWCPc3zviT2uaTalvj1f7hE8qX+j9fFuceD2VNPyXQ3RlDbzIjgsemK6DaeonMqOGNWo5upKuaN32z8g/Hyo+vOC8uIqtiuI1A3pANdfEd1WZUkXZz3llfdcwFWt1HGYFuTdNOXQom6M9xb0E3kxo1mb3z3dwsY2z7AwjzYaZkDeU167JXlpuj6r3KnG59HIO58ahfJrEY7Xe2GTD3jlDiI/zksp9ajSDrtritJktWBCK/RZovNA57cziOmpw3Ww2hBz+vQsxEEhkzcuZtST/Mf1F1NFsyGdioB0aHt9nbVoUx/pekU3JjhblFftxUPCtdwAWU0D/iZTwv//CY7/xpT6HzpGsZxcGtTPVcOEwcGs4NPwJsKxp5qeZvsSNqeQmCrrOxMYz7oCYFY3jAsvgPRURWfNlce1rhZb0rFhXOW5VMg7rZZT0qnTs2OBrW8/mQo83jZh8CcceZ/bJ444wzGh2Yzr3/VNyYR1OurU40o6w5vPIuS9wwyuPnkzeQHPOMp0zgR/cpRQ3bZ1Eb5BIG9XWm90lgUxVdwoz5wuU2KSXc7j8Ob3Gtyekwmq70NX4NUg5rX8ckMXBDoffXwGUbIvdzQig7zrVSIdUEgy0CyuSybkE/KOfTw+H5ZENQRzmZhqblyDK8mvinC6JV1LTN1E+fAqIIoqNodKjCxcZd28iGxBzMGwuB6dz60qolNUs2Bb8x6l2bxhoueFmGpE2cZdJ2O8XhbUo3an5wb9Tblggs3qOIOP4w3oySHp4vVTl3Db+Ru0vUIgb2z3ItyvNuVR9AdAy24SEMzAxnAYiClFJ53avKwj+YQj5c1zNDI1CyQ8PnSI44nM/E2mRO53YxTwjzzr8aeZEtlJgyqXUub3BPJOqN5NYqQgXRBWDtXoMzyjftnci4DJ6TuN9kKJm1rymTV3uJ61VOifKD1s8lJ2TDV6fZB30s3FhwksT2Rha6+vaFMIY8LlhZdhdeY4dPvnm7yLIMjwYDPyZnAtx3VpWfJeECHV7IqYkvLJAH3a39F+tU/K6DtOg6V9m6CZbEg3Xvxegzrk3ujV+xsgrkkn6v0noONdzgHTuyvCujqIaJV9F0ezA+Wh8kn50LT7e4EmQ7q5SMLRm1bkTZeTXQXNMqXX39RlEZkdecfJW6ceIN4rJurH+1crO6woX+2qOIh86ydTqmv+Yiq4Zjb6XEtMCW2Xg+wrPeoLlv6eO4xrgp4vxJjRUR70gdTxFok2Hl4CwnphR6V23xtrhHBC3pHVnwNMuDld34NG3tHY1WfwDNIxZbfgGTRcbwbMgvKlk7yJKZcUCnanJXm/xCdvdxxeubZn3we0n3PqObt8XNPz/ZmiPnAAqTcUf3HfeZYRfjeWDv/Impl/mikcx7rl5kHfsbWkmpSFxqC+n4/rgx/2OdxflHH1c0hMcTl3Bow2xNTj6TMp/7jm2mXjPVG+6w/4MtULxIS0mH0K3N1zFsJEv6K/u94ZqmFi6rBRlqjMhneB+3cjAqdQ3pEduWQC061mUI17Esif1fhsfOl1EPhKiU5hPcmbITGlBcpk3KOM+vYPplhLGb5MhYm4zWE5fwYIuJwx+JkQ03NmIqCdMC0Tgd5oYPsXouk2u8fBtWlMiCfjGMyPedsXj7zV6RQFuEqvyyJYFxMNvEfIocHVv5jaD9wDV0xE+avlx7XTQvJ+3z2yQaLPP2u2RdevmsdBybhb2Ewu3ZepsHMtOj+Z8qvZVnS9Cy0roWplC2PW+8VUbUzXaOr5/8MUnTXp4mxFTF08e426LP1i6m3yKmqv4MV8mXp7LwvDk/uLqWN5OVD+i24xZreRqaahlOiGxBSHRfcXmZrPfjdGof0jYxR/3Pu9uBqVoiedsqSqhF3/NNBvJ8SUsCCmKsE6ob7nqAZ3r10O782qxPhp+UUa559cS4d3j5AtSIcmHG9Ca5BO+PvgUwTPUpzBcq+cidnlvQgfIWX0Wpos0c3wHUdTMWNhX477I/GvMg6dqBrguOB9tA/GMw7uCTF1VsaaP3/6IoCSkyFkdiIaHulG2N33lNH34U+myDFWW2DWdx/VYjMj79QTU+sXJ6Dm1W0RuKEtw+s56uZ1f49DzSXG1lf9hkqdPAq85KRTi4Phoexel3FU7sk7HrXx2YxRp1CryLsxFnlR6aGQV7yNa7dZL8tEKZKuxOSdPr/yPiv0TYN0cu/k1JMYr0P1syIG44ryWnS2WvT6TwOhjfb5y9ROjQMmtqrPWeuGDzHlrhcQPl2/A+t0IJ3KDNK5xKLrX7qfBJ3ThmeiZtl31JOmKnqf9lVESz9DIL9gYdpYlJciR8q15r3LcXUQbhCsE3MG6zU/QWmz/vtMLRa/0SmO+Q+dRyEK6wq9+5u+Y40xczjGkYFw4Egn+HEt54V0OY57mt0h4pSadGCcNRR0pV+slct1q71v1Ie9ziKmIqS8pHfTgPKD/4kDtcgHaI6XEzq2QjUcTy0Rpgt9Tn3zMzD/jSkL72WM2rvqoFIXPipr/QlhzfTVlymtT/oiDO+sCIvngUeV8CnCakKv9533CxXRpDzGh9stKKdfTIVtn1MNLcfnal9yW4RRTzojPQ5XdHnrDmF0Jd38oVOK+XkUoQKkO8rN99HzlSVgDMSUf+yX6Cj7qgh4k3Tmkls3tMWS8uHHIt3Iwn6FbjC/Mmjp9PnxamqizT3mEN0+bgLdSSedqqGCSPJ3P5mSpLSBIBn4HCZ6YiFe/F9MzcosQU+aLQBP7bECqxp17qIQU9tnvYW7mMWoVxxfYLWlnjPtU4V0Vxn3mcx4F6bvFemUrEGcCP1rq/W9tUdv9aKeE7PkrRM1It1ONZWJ4zv8Te+3/F2e4mb/yBovf1qnjA/lA1vd1UyomFUOvWQYaCs+ea1l5Gx/MrX9UMY1DrstwBSu5Np6P47nrrrV7rzyk6kg8zIN1OpINQntJ8ZlJA4wzN5nVK4hMXkySafe4W6OVtAODEYTe4Bu0pO/31/LOGpMs6P2+fTQ0TRiavhMSuACvUCrMXti/Wyy8Jp6HPqGR16q+vAscLr+QoiuZRFN2SqBiZR5KHXLWRxmE3eAm0hMaJNXC3hJLRZuq/CCin8a5xcGdDydVRdfnQrbK+XFbax6aAeXJfUYZ2TqfqHXa9uqwAgpDz3XeonqED/iUDpxOTxeh59MhfM1S0w/niv0DJ2Yfu7EBITy3aIlHIipGGs6P+3WoFtSw4gEMduCa1Qmxv45KNaGSkxNbtMYYf+aM4E4Ph/1SXcdriZMBUEec1vgGTVGeb/m40D0SKeM9Kj89H6BRUxxwnLc71eBOF7dTtTzFu89KtmKvHX8Gpm68iL1UEEt1ovzX81TrPCb53y5+b8yj+IPj6UzxvyB1m3xiykZrzpqW/cJwXxcv4HbWQfUs/utwI+zS2B+cygJvRxiav0gptxsTTUjj3Nfooj6/n6WElNK+WbCvBY7eHrzIzqXJ+lCl1CfX61GOs/lUETzFT9AgLspSm+xhEjEbQdHlpjSXsRUlNiHEtCvL2ioTkc12pJ3qSYTFg1pIKZu9bg2WrGjvPGU/x+m/M9iBl+m1ovbEq3QayEwBGJiHV0oH15ntyJY8uNcpHRCjHiLRxHZFveTqRV3WTD4YlwRnry3QLt/kU780CnP4Qq0S+UBkbuwtl+dUhfvK3nbbptA9r7Tz9tRp45Wl4w7KTTUM/wHg0xJOiirYYO25xHJ20ezBXNamhgulwGz1mvKp+4kConBel4E18o/Q1d7DRpVTl4zdun616Iaoe9IPAQuTCqIG17GlWe9yFcolGfrVWvimjsAJCUSUxyvZKiFCjHlP+j6/mDKTR9qkQxt/DeZ4me/GUvn/pn1KP4wUwrn3dG4KnURyi9zC7phaGiE954JY22PoGy9HPX0fYuje1IjMPvHFYPX2Y/TehEl/42pSOdqkSo389HpVh9AJ8w7+HjEpCFzRFLEkffR9/MPQn8Y4tCu7A5m0e0XU1uJJaaaq4s+c+2ZL1Pr5kJMzeuO+vpuOwP7oVC+mVKNfplSOspzRjQj7/gKiKkdk7roVekMgqdITC/scEF54tIwwTClz//BlNRLtyLc5fUMnNWhQPcsPeJoXnGUj7pxHsRTGfdV/HSki6qyoPQvkk4MD9KZ9kM0uGVH+ZDbUo0f7hfjyxS+SzOBh0TeecWUpFO7c+5+mfI1lbyitKC89gj6Gp3rUMcBTvgENq+ZicnNCop0d1FzbTW/RqibNjElScTUemM1qE5jej3jWwiTz7iGzGTPFYGp9SX4wVVB3+tepNs6ee9S3ZuYLRYqs45fUqJpnL6j37tl8WUqdnkO9QmQTp3xr+rU+ATV/8zU4h/Zz3f2h71fmXLElH6kSplolLEDN9VQvUx7+g5FxwWjv+2JKZH8OOcQU1cuIKYWgQ+xtb8m2tJcNwjrjvJSFlBeyTLK+IoMb8rwYyVmrX5A33+Rzt3deoDlUiembk9SKLOmjJ7Owwna8rqEcPbaUs0txn0BM5Xy03Y3OUOd62d0FuP9pfWVmOLK3ZLyk0aZ/+zw3Zcpfc+WRZhLVNPsK3LRDVOGiV4aMW3I+gLNNiOmjuPepLf2dsIVf72Nz66Tbv3wfl+mzty4Du756aDcXogp3s5ZCLzJHP35ZZzPqHADZNr8ilBuyOu6vkWfd1UMymfHaxx0n+04g0LVx/2jZkVkoetCC/MaDb57jHt0k7c8mu8KrVVXx5EVE1NdZq4wvk+DONkI0VbzHT9E3YF5HGr3Yw7BmWtQPhZ0fLVRu/Bqx3HV84wrQqOk63ORUhlVadwDO0ozExYCrL5Mxaf7K9Gk8Jahoq3o+lj/p7s361LUTaK9P5AXAgrqJUOAzBCAKHcoqEwKiuOnP0Ga2cO7enXdVL2nTvfFf3WuzFKE+MXe+/EZnJYcKLMVyJtOlChaX6P6DzK1EH41RjH9x2w/7j9R8f8bU8zvHkufFw0xtOwinG2pJr3CA2LocKvClzmcKXDkiKkwJabSvemAOJsX6DM3j9L/UcEPU7qWnMCXc4EHJ5i5qMTHV+Uf/R+mHJYjnVsM63R38uiF0vs8rCXZWzXsLs0cvcaoGNwtjRb2/dpGcVvcIl893hKYBpTHPJz2VbgxKQ+0BTdBl8ko/xwmsxY2h/yGeuPVkV+7PELRLC3yahOmCp6O08LELFg0zPMlQsEkpmfv+EB9ek7Xcx3mImkzsyTdmJOXu7zMb6a8sTSh9PPOWDhch/VhW4G826MgnTE2cjF8f0U95DSjGo/yRkO5ksvK3xv0/uXc00jNj2yEhUFMNfqoQ2WbU/46WMPnX+Ytgip35A3jYe3I+qlj4Fl+FMmXMlHzco+4fDZc5HPanfKaI7cotwv697utaYB1u+CwnkyIgv7pZh+mHG6YS/alU14nElN3VWFWdXlYqa4TJ/T5E7o/1p4nproZT/nspESrJVZ/kCmBWfxqjIL/W+ZR/O48lbo/TAkmMTURl4DyaUo1HVakU8jHW2KqJj8uPDt6ZtGDmBJsl4mDOCSnPjI76psTykusSvmkBvJuX0yFrOfU8DiRd5Sm5B1xvaCacm/BE6UL/6hww2xrkHpujtpyX1Xhc5XU8Kw9e9h36BaRMyGmjDg/4LKq+whHsvEEyWg41Ccc1di+IKaUluvRkPo6Cid7A+HxUCy0N6RTfsvS+0/kmEVlmV8gWALp1NVtcpQObgP+mKWfW7rSD1N+J5L3m51OFrrGkZjSFYcc5K1hUT++Kc/4Kv39w86PqIB7ikJhmCs1n3Aa1eyijHAV0PvHB9Ipe31gIVTOvQHPB3k9Z/8Y5na96PW1dXBGK/c7CDbXLfWsUb/8MBVL+TtR05aY8SYyN+x8Pk5AdfMzKtN4YFJMDSiimY9q9hIgnC2Hs02jt4hef3sAUlRS4bScDvvMhqRTuvnDlMs4xNRyTfc3jC0eVeNCOvWU/ihTHPurMQrhLznPl/3NTCl2U6Ns58TU9Ew1USrD9/Ij9hYFgXx1YPXgiCk7rJnAcVIVbvv5ESNW9mCliW96um3XobR7kU5VrsmDedva6MxzqtQod47AxMUOTfPcQJiOUmKGH8bprIL8vz+cn9sc5AUu51LF+FOurUF4WqRTvUTvL0ujDGxIf5hqHKOHovgHU/l0VoNJYKDVHWvwZxopwHYxG/ZlnTCRr0X9EZbe6I32PLxAuDOG978G5EVPTc2E2oEY+dIpY0c1j+bZzMBNLhblFWkCIWv2T0DXZdCRkPLbdN61sFSbI7rJ8wQonqnGa8kkXUq3ZRRu17wDqkdJcgnjYaainw1erGlRjId9cqMjeUtx2G/Pfr9b5sPUxTSWmD8Gpi4p6VSzXvq4nO6Jqa7YE6PdsOdleTxRntx16ocpV0gEQCe7rYA5WCKaFZBO9XtLgu1mTkxFd8pTlyfRl9jxBhWtpvtjzOj+Bof39MPUOprD8Q8yNZn+4jtfQfiXw3L+55jy4NzBvzD1pVPBYzhrc6u56bCXcV2h+BRUWCpVgdFs5FbxexY6qr6+tWhxasP425Ay/9om72bMhjMEutHiCEEu7FAsplTDZk992tJeD7Sd5FEFuUl5qhLzOYorvqqC9dU4wvNEOvOlU37LuytY78w9qnzbR8F7RnnrncgMuu/iDEF2234zZQ90BdcsccDaDkxlxFTgXfthTuvrjfLxMqx/aqim5+suxyVr1sO5H+TlioNcoiZoJyYwuS6Bcbk1yetJHIPVqyddegWkc017rsJ9T3nosm72qBe3hgkk0VRhXaYamnxMTLUS5am8vQBKXE46me0XKjCjjkhvl6RTS6+j67E6yq+LS1uF2nH2zdTmIviwCh+UT7+Y0uIFy4S84lFeOwqkU+yQ39RTSswkw7mSV5ZnQmsxQuBnxRiXGN4ZX3GJqc1GX+LqvVOqf2FKXexJoTTXoLtUWlO6nkaBGO0/ytT0P882/xem/pb9KJjfzBSOhApdr2gZZDVi6sRbMjr8sIemP56rkHtcQjqV15V/ANKpMGBIp0a9W0WpT0xlt9t5OHOtqXD/Mp9gRNY3U/5512cwmmtbNJvVD1MzLrij9hIoU3vjWQJaac7Q8csqCmbz9ghC9TbRfO5v4N+nOeWjUtijMj9fmcC78JTxIWVQvObEVKqSzp3D7ore8V4N+7IaBhjKxMClPWEgrN6LBJZ794nOOekq9NZpBtdCyNA29pTZ7wMj+6VJ+SipiClmNawjVkMDVZeY8pWCmMKeI51D/kze06S/L1u6Hvl+aaowYjsJxvNO/egU3pfEdKqSgrmnEcOgdnIkUJh06DnZicFT2WVQ9a8GtaveMr6xmRlw5g3tm6nFNVypd/3ifZjCUXcnnXrHJ7Tc66kKJkK7AH477BeS3PkqnOj5CuxLOkJrqd6rj059mEo0pYqM3QHVos/XKD/qiiEs6P5iq3Do+pIC640U/Umm+MWvxtLn838Gqv+lcT9+I1doVT4x9a4MB2ZpKX2YCm/qToWD1RBTZkB5JT0LErxy8YCbmUQ6tTTfjtqfRmeUtucmCkq/e0K0nliUn7gX6YjtZHB4v7b0TG3ShdWUanp5D24o2dcHhC/zkoAzlQUE4VpF/lVoKZO7dwOl9bhn8Hl2EbhVnqNiDPs37FLqs2Kfv9HtTsRAIswygFogphYOMZUxiQHr7K3jMlszlJeA3n+dmU8UbbuL/KdLNS3xN/Ki9nQ4h2Mj1DD38wLV6DDMrXJSYtDZUmeRBp16mRkxVQ9rApnoHPncg3QO51qOZpkM44a2KUHuyOT1xk4JoXOj988uQ0+qKZ/7erNbwKam+/PFVBAZ5C23MdegEbptFK4fxEB6W6gYnyqPWfO9gur1+vYQmIglXTyPHdgVHf09vzpFwVg1FvDy9g65CeQjPwtJpySmG3+Y8lUmXYB8u2qYXtmBqdvBUY/7Zo3SSq+YAA78N1MyjIipG/5Rpmbsr8bSF3/LPIrfrFOjMK9Q323bCp8yMWWS76E8JVFN95UtwWl326Bm2HUUhA71ZUz8A/oL3a1WR1Fx1MXRPZMuqU2EfCP0sORnFqqT6Ekp5N0nEE4C8o6zJdWwdhIoc78LYkpc3JkgXl1W0Kov4Vun7uIPU/Ac9UzoP4gpm5Uz8mLytfowdd2Ql9M7kWp04xNTYSZfUNxcKwanIdV0fbrrqJXrNxOGCr3/ekde0zGbDvx83FFfr7Ud6jbWwzkd5MWy4FagwgmnKmyv6QoeC09HMZe4Kjy+nBak041SY0T5zc9O3TdTS6lqotCNyYulU1dFo29K8Pkx6WRThpRHT3OmCtccMRV0GvWcKh7WykxIB790yh6zwzwQ4SKBYCUaRu7DY1a2VaLKzUMXpWbNVlj5eweKjdCg8kp/mGK9pY2W3P4wtRTlMbor7s7gtjT/jamD9SBG3SZG9bSvKl/s6P7ivmTRupODjhiN+ZNMDTtS/HemxP9uuv6f1al7WZS4PK1a8i4HqglRtCT0XgXV9FW+StBucmLKKmvA94Ge6SMiR0GNz40iD96Get4HDVU+9e1gG5s99OHdQvEYPMlrlA7V0FtL0fHiOvIXOTHFlfJwNo1LXuWLKWuT8+iKQQWhpPMZrIS9jlKbD/uh33MHNrvXDm0vukYh1JS3yJW9UTyVw5kFp9kK1OPognIhV8REZ6ggKqclwnjyroJm1q9g4nNPlHKVmBI54ZspOd0N8wvvJuUbxTyiEg9rWUKrG840IKbs4MBRDUuLFl5G/MKlohATV0/IwGu7DOW13oCfXvkFhIwGwy7vxNTuSu8/URUZZVmgPHfI7QV0SXNCVXicKjzIxJRcxTW6uCGmfGpfwBQrDZGd/zA1B8VFJXixEeWfuwHjblhn7dknCOm1eKh0YkrVLT5C2LsOrGVzhPZimPO8G+Z+QahruH+LSvTRqf6ax+iCU1U43iQZ+LcZg3TXZGb9jKvsDzK1mP1qLF38Hx2jiOfUpz9MXapWBeMSjFE5rvvKNxNrAf1+tEZtaZEfF2ctD/sXHHClci6l80hR1U0sU81YUQPhnulamJ4o4zuM/2SCq5wl8F6ONujBgnThiyl5J1/Rym/3KHhdLITd8fXNFK7WSQL2Ya2jupn3FY6aG3mpabdDaXwazgDIqSby87BvbslR317Nh/0tNK5D1eRI55aPVgK3LzWUx+s39fGyH8Y40jt63Ya87ckkphwjTdFSNNK1fzLlWGNKQXqRIgRvS0eD+IuCHfY1vNB8oVzWlIdgQ96Rc4lJlw0aCIQp3Q8tjoEYmhX0e5NX4fUYy2gceSYK5fmcBdkwGzQdk3qAczZXMD6Oanq/yZn5MJWdJBUDM/WqFXsj3R8vJg5KD4OFoKzvKozLuMJlUtP1jfWEBZ192yjPuCmDly434ATBAuFY0v185ykP02pgKpwqEE0c0VHZ8W2FqrMnb724GAn41uyNnujLTHw5Rn+QqRmz+NV3vtJfsg/tb89TaVogaNSR8dJTnwX2Lv4rU686Hpi6EVPajNLkaOHvMZNzF1a++1bVtzl4mTtHfVuqzBa6u2fgUuueUYhJtoLCNjdoVPrw/dFwtql4CK6oid49whVnOVBp3RS11CwZ/zBqVyCY3hLl46wnnYipZlox3aGKe2KqV0jHzOEMAf1gDvPcs2H/hUvQIYTCD1N9stdQYdekU89y2NU9cu+o42pY6x5230wZ2p4+T6cRI9G1OKDVDd9Zn2cmQnsYL1FfihygcMyOIDejJ1omS95wNjITuPlphvYOiCkmId340inlGRXMR6c6fSLh8jiMkQgrmwfnQd7NGw/z8gWH3n8+zFhRvGGfKX3XLcCOnipGpeuRV+NKR7W2a/J22yXlsXy0VwE9t6S8GDSkk1z7BGG0pp4lraeM78euClXcLFDb7O6RvxSFBaytx/B6Z2LqcH8YH6bktK4iXDA/TOndlfTy1lTJH2SK436lU/Jfstbjd+epey0cSRca0qluRzUhjNMx6mHQR2E7nvHA3kYxarCrGD9ctyyUD/2bqXhhhKo6PRcN6jOxZoJgSzrFvmYGOi/jGQWzaY8gQpF8mAr0djgvWDYvaMXjO3yY+tIpPbiWxOzKWJEOEVNekhJTUI9UYDbmFvXT+sJ8mFpP5QeahUg1Gi5mlNZFt0Mt84mp/JxIMCu3pFMS6VSgbImp5Uq4kU7WbRUEDunQpGi2KE7nNfj7xswgmGoHdJ1hXsTyIThgNTMN4SAO3w+1P0w5VXpiwpJNE7g6oy0un2f6vKeUesyXTolvq6jCpiSdH7sX8cOU36nEVCzcako1s1MUnt7EbHYmr+1m6ZlBLqD8Mz0OGedZk069o7ejauHJQWVTMQyGMKbPr3ElarrbMIEeDPPKH+StTdB/mLo78fzDVMDAsDZ/x6iY3GoF4uvJN9TpJV+hsefIW8+P/I9OPfZytTo/oz/J1GT6K51S/pI9Xn6399N3L8oTXUp9szlQn2dHtxF6z2GtudEQU+/SJZ2S35Rxv5h6beY5onF3mAj4UPro1FIyyfvFglmD7A/fD70vT9KhcebAyuvW6GoP8lr8ZpgvONO6YQzgxuCY2xrA7kcTFM9VyQQFkE493fCbKX+p3iifaNqWatq6MDjTqM8qZfpA9/AkBjAkpsS8OKM2vVVRWHh0/Zv1WkVRmLwhdISF82EK+kUb+ZsupfzBvFJcGtOKCSSddMfpXnu0Lxl5qKdHTC2nb/r30YFlgthfEHPz2wO9Wzisc55ST1CWdD1aKxFTxxnphnExFXRYiZjaCMYwln0SyVtxpFNXsNkPU7aAlIccT6DP35slmo/3mfHvZ/JqI/KfuPYPXrXW7fBbpz5MZeFdorw5KtHJiqbyn1tiaj9Xhu8a5GkVuFwuwXXfzdFWl3f4eD9tXZFOBaDA+lWKhirbXYRirRNT0yRZgReXL5RERq7WucX8Saams1995/u37Efxu+f78dfXAUVNpr5ZDzX5uMkLdLlTT95EvfDAN5RxNXlEOtC7VEPbGzG1MhViqsqJqf6l1SivEqqxq5/Ww97DS5Su5+FckBvV9L4mJmXnSl4LCqrZwotbVNTkxgST41aF1hpxaMjbskJjmyA8nsNez8OqDzRYqhndIAY8bzhXo1gMaylM7Y5aklDf9vfDPIQ1d6Z/D5THwua8gNgLSTec9RvwKPQGTE5Fj9J5Qzp8ZDsDXq1Lunlsqirw8pRqbO/uP97vo1NpR0xJR2Iq1DbE1Gva/DBlNuTdgiLfomLZdfVh6smkCjH0LKgnPHliYEc6rx7ZN/Nh6nyjPPRhSmCJ6YeWUj7SbcpT9ZK8X35TFVxXIy+Ktt3bUJOKUqZ7XzDRhyncBAV6QtRQfpTbHpbtcCberp9GgTEZ1qIMOiX17xvjm++OBUfySacyadAp3lfVZWVG6NycfzC1DSkiXjw5imrpj+oUv/jVd77wt4xR/Gam1h55H2l7IaaqEdXkejb6Zso/XS8sjHny45o0JT8uqlRDGNk5JmblVOugeC3UN9kKtO7PuvKDPD1+mLLTejg/SiWmBK6J0dwWFfVxzjSGvZQ7lBfdrfJH8Yy85ir4ZsoP5fabKXsyvTLD+iAJzMktpXwlXipcc/T71+H1w5Q7nhlQ2QExxYsV+PPbdAHhxKMMonEvxmdeA1P3+IpL596Crw37sC6iJkFvvSXd1d/DeiRG25M3HWoeJ3R9X0x57zFb+axITL2H/TbMt3EiJlvybrwmpCg+R3UVnod1yeOAdEquq6IKIp28pzaNhzGeN+U5mNtPYGKtQm1UNQz2JTEbYVOSburn6qNTjsV+M7XSmtJQ8amQTpUZE/lr6bb4MGUuXv/GlORvp5U/OVLPYTa3OeqvmJiyE+Gbqby0ZSY6SpSnvpgyjyHlVSY1ENyF8kS1HstR/Lwwqz/I1Iz7lU6pf8k8it+9JnFnUkZ3Hxtiqqj1b6bUbHFlAvVlPWE04wamVuStwuHcjP1CzBD13GHW075YqHojVAieV1cYz4UMnpW1RDGBJ/hh5hgg7YSYai4hXTiOqWaDkXBGpzRvEabXYU/9RzpBaRMSU7XJI9gq1fQXU+HjmhEjWKSoctMLeVGG+uyYNW/oxrOGdMYknfpiynzPKY99eb8vppx5/GJwEQzz7U7mFWUBWwjsqamCXMTfTIVhKHwztSyMhgm3N8H4eD9ntGerQJ5mKyjT4I5efBq8pkDeVS/iFDU/p3wYLYz+o1MmNy2i8HnfLGAkmmNcvsJ3hepsR7/fmBXKZ/NHp1x7VKAEx3MVLsbdE8gZK7iNtl60VkRiKsv35ken/IOf81AwGv29fvthCquLgVYyn0bh1l4sYI4vylOzjLx0oZNOhcIcPkyt4XxQVTcpQnQ2Tsnga8TT+wuXb6Yi9xn9SaaGHf7+K1Mz5n90HkX9TA/o5PfzMLdI54c1gt9MoSrPWIAx9Tl1fK0gcI5UQ6vCJ6acuVPF1428UDcHqhlNVUmnLiFl/odBOqPH4oMJk5qYsl7kHe0zV1U4GnQiPw3rimevWxTebWJK6lwWRe9QQmgfEwf48QVQyTfEFHfpeWifcoLLjLlEaO2oz7Iv7jbUNDFli6RTMbrfTGGbU03j3aJ8U8bDvHjBUeF0lK9ovzXKL49MUCGLXxtULs9hTIMhRkxJ2KMuX4ipL52aHy4qGq8xG/mh3ydQ8pTHpM3x35gyXmEd+bNhjd8XU7BeFFGg5qST604bofYIiKm7fO3BWN5KcrEHev3lwCybDvtQyZdz5F/Y9Ak7R5UxmMQexOtLqaolY5lojNeUxxYnl4ViYR6ohckNoDVLarg3Jx01ezMF8scZ5adpM0N3L5Huu82w38XAVBhSXoqO4eObKWv+IJ16sQNTajicofCS4U/r1GL2i+98Z+z/6FqPNb0BOrI9MCWcebrntwWa1vRahXDcPkETBGJqnlJe6d9tC9l7l+HKzZwoSgLyfuW2K9HbZ1RjX0ytXUVDqTs+GHxfFio8jvIaxfeLdO5qEFOomGeUn7MfpnanEUt55loOZ1jTM3+UdxW16frfmDLm7g9TyjLoqYZLYsrtiKlaj09oHxnSqZSlnnALFWIq4F5VYPALiWq86HDJs+cq2DwFCaZbynfGtB90d9ApYJoctaNKNT+Lh/VJzPBNVU1MBb7vrD5MmduMdIbMkwPZZrRB+dXW4N9anhwlvGSUEqaI/NOEmOLnxJQhPt6R75Z2D2ImlGhfdw152ckPU852mD+YdAL5gGetYC71HqxFV1HVvbAmnXoNYxx4z7+ZctKqgSB3jBb440xHc7+dVB+mjCb4N6aakp7UZsHLzGo0ekgqqkGIiiaXVfi8tt9MabErw/qI8AeZmrP/ufb+ham/ZT+K380UfzdzNDKGnnHmU00Gs4Ay721FTJWTSw8mFINOTUomCI9JC6OpTTrlGk4UN6+AV29Ls0QxTcgLBQchgQLvGppz4VH5RZipwPhxjPriXEX+JCSd6PzXGUWZuUEAV8rohqcx5OUWJf0sDjo17J/+xVSwLokp8dBsKO9lHRPYd2Iu7UdXNEOPvJBRDN+Zzl8ndB4u9WG9mvIwv45lynfxK/LF4w9TXjCl/DJfdxLIHLkt6u6ku705jMO94hxhvG8qrBW6Pl3bK6h5Yxb845m8HzhdT7qZniCYXDoHVpdgQ952WwPOROObKbtFuktST/fvehcWaIfeG3wxsFsoWbNAa2k0EZ7kH6aUy+kMAbcipuaHWsaoyFxmdYlJp67snbzd5fVmfI1zn3CeU89TR0HN0PNJjuBsTktU5sqECUebBQs7bdjTczW7VcGsM/tvpk6lXMWrmyipG7MLqEeG1LOeJTHleLMbKs+GdGq7/ZM6Nee4X+nU/+p+FKOO+vTyfj7Dh6n1YVgjuPGvlS+7Vk/+Xw5RFahmg+RI3ZnpdztcDScxrftC5lXXGObLeSb17TQ3V9CvtipKVUpMTRnyXk8+jXCpS1WEd5Nq1lunJ1QNtmeCg2x+M2Ue+RLQO7UGrBT6f0uHI6bnHdUMRsNYfoTElLgi5uYxMaV5JfXtL6ZmltygezHLKmguOvvNlMS9Itw+v5gyWzSz07A2fmFQPvNuZBdRpsqbDoxI29uwZjIkpvwopet7bBVUWGIKb/sFArPOexRbylu41unvr0y8Qes2qphQj8mLTXNZQnfbFeAnLnnPBXYLVF7EVOgVxBTpbIHG5fLDVONyhw9TIW93PVzclfRhKo54RVIf91JHedm/qQfMb6RzbrNH2TeIqeRiHGEdzpaU/2zSKf+2eELlUQqVbeZWYXPshrNcQcHQkgfvV5NOZYUZoH7nyghvXGKAE13u6F5Xf56pyS/z1OQvOSvnd49RfDGl6xbp1JY7s8BM8xll9Os1CqTrhZK9UnwzFR7mfE19Ptphggfyfu6SdKo8EFOyP6xd/ydTesg/ojAQegmMbfHNlB89TMpPr9sJvQn0TGjKKU9xjaoVHmEJ/mVtkPfiqabNC3uN/FFKTLlNsEb18O4Y/30yHEoZtwvqOMwv1B1i6j3OG/QWVVlhoZBOta+ZjMYsfkEYJv03U2I1nPVD/2oBTkFe1GFn1dcZaT9MbZ/0el5B3pBaiIziZM8w/vbUOxCFaY/uySNvyNXkXa2LuUZ7NqydcNl22JmmkYgZvYCPTpWT1wK94+1Necewa3h13BFFVm6isH+nErSSeUQ73vzolJ6wEua31q0+TN3xZHyYwjOT95B5I3o+W6jp87FtBv7G09C95ZMo5JP+OXz/JaCjGDe6v8O+TOezqGDwGOZJ9JkvqTsIArSaR0ne3KD7+6VTzkYi7zcjzv8gU9PZL77znU0X//jf/919aH8zU851lCGc3ifqwzP9CWuVnpFpwRXwEBJT640QoMpzpAOHI38Ew5lvcRUMLojdyax6s13K3MqsYoJhNR+QgwJ0TswDgoa3SReeJDJGsiKvpeTElDUWajQ3dc/gvuhIVy7ye9gHqWAwevMSPNZrBaWSofeH1HlCsebiQWe6KmgZQ4VLNOzt9aVT2kZY0Hu9avJiCjEFzzNd/zA3SH9wL8BVa5Pu8uQ19XZGutBzPA9vifvWqdCaDGMmtZwN5yBSzQPfLkAUPAk9dVj/lCwzB6oH6aKqn4ipfDecjYoCecf7cH6vPCHdmBWchI4nHBm/Skkn42F/jaVITIUSElPLa35ArRHoek8dec/wMKKfg/5EPWqTtvDMMxGTqnSZCMNQUqehpQ/nJxNTT8Xt4cwWOXqPTV35kWFkEC4n6jdTrkf3Z3SWpwjN7QbYRfR66zej4JqbyNHq6XoLOKOJqI0SUv+u51WwGeWGevyUmOhiMX+SKYH5xVj6jP/n1s7T/yWm7kL3w1QSkU6Nwkagjnukmh61sxq2fjowFVLN8gzV0NnQt5hFD4e8Q/Ni1enkRn23LoYVpP9gSndeDwiPjznpgsmF6D0r0jn3TDphglmj7I77CHsnZUG7F2/SIblggl1Ez1zGpUxeKqT3Pz/7npK7tka3WXTRh6lbk3doW17NBEQ/Dw2kDYKP5G2+mIoeb4m8Y/xkAuVJTE0WOXnNKj6Dv+ZbFpR0tCLdepYMHqfkRb+YcsJDQ4rTkjfkfY90rs+ZKhDWxBSw2hWX7qGpgpWcDuueC9LN2awadJHuRzk3RZTmGelUWmxI59tijrpnvShPPuZH8OPggKo17D29HBGzX0zJjUZMfXk/pjmK6KuhW0Xu4bVQJ6qno346vaMPU9bCzXBp9DXZX/GHKTs3JhAUQDrVpgWP2vH0w9Qz1mVc31Q5WtfxfkGZ9eWjm3SkU201MLWxejROqsT8aZ2acb/yfsJfMo/id3u/L6ZUkWoO4xfV5BdTjlJfwc+Pl39l6qNT6+axJfp2w6wjDFh1tMpJp0YceaE7Q0xN2+U3U6Q+cx4uoRmh1bVUw2+HaqpE0hXv1PSR729S0pUp90bHNAvGf5SJBNHEojzkvq9UPTwx9aVTtl52Fe5U3gB5ZnYoW5OBKZ68ozkKKpSLhJjatpsnlOZd/DDlrx9zFiZs961TQRYn30zZ/rYCP1OIEe4p79AOdj9MscWSvByMmOqjU2pEXtOZTJrIB2cYYxl0ShSnP0w9E0FE7TouILwh9aSHmv8wtdV3R4BbcUBd3vwbU8uD/6NT660q4jbs3OjDlFzcl+hstXcUwOFWg+iTN5Udi7z1ccqvIF7uAZVuxzG4fGQtXHWXR3ck3yK8CF0NM/H8o1Py/b6Alxz4qCcceeuT2BJTadlTT+olJs6P8CeZmvO/8n7CX3Kux/R3j/s9ix+dWiXk/epnIaANOdX0Qt/+MMVJZRRqXnuEm09MZeu9zayMS/FUw2Fe95J/VoxvtJRPdue7gvLkcWewjueD13oFH51CvyXvpW/SCu3HnpjKFZP6rGx+6xTKl1aCk6dICIuBqadPNfO28hXK14h0Kkvab51ySeyYABLSKaW41agkqzIKWJ2YGo+aMS4zjnRqfrgSUwuN8lZmnYbT6Y0nLBYuMXUvSHe/dGpdBj9MlQd+AXplSageR0zkLz3HALK55DUFhvJWNXi3s0fXY6Vbyof6LcngJI5EtEXzyKA9nT5hHpozeqfuVQWKT0ztcnmP4sWpGWQqYvZWm5SP2PepCjY3YiC72ONvpqa7YqEqj8sS1U35jnx2PKL7zXDfTOG9TpIPU46l/DDF3UZTVFyO8qmomJR/R5WMu4f/4/0utuCjfR7WIbfbgSn3QrorZxKzkrZ/1PstfnX26Oxv2Y/id+uUcs535F2OVHORP+iUnk/RWUwvDG7dYQ+WnvqcOmGH72Q9PoNKE1NcbVY2E5WH11NtlWGtRJtVVTAf5qC6j1JBSl13JmDvOx7QNAMUnaCsQs7lh7NzmhI9X+8heJcm/Ze/PRHWXhGFM3PQqfNYQuswnCNoG04P00m8Qo3thj1oTEOCmcC1qEl9XQWyT96RnTQVarxKfbjZb3q474gpreSelf/WiakTN2rQ6fdUw9YyecLmeftmyr8mnUrXM9qi5ZCO+JsJXd9ip4gfpjDUehXUXdGhNO4oD9lHQYL7wlyhWm5I52SPvJjCS2OUS+1YBVODvJ84Cb6ZCqv7PIOb1O3Rjl7ErHM3ePKGrxxVwz5ViCDU0FabMa6shJiybgGvWlWooYz7N3yYygJthyoT1/T576RTC4Z6lukwxNRt1tegHc1hP/c7MaWwwhEOxzkxVVxlWC9U0inOEoYzHYaeVUp0/yxtdkFjKUrVavsE588xtWCZX8z3m83/krNyfve5Hno57GvUTYdnnJ17sKuYntFudWHCmXo5wqmhPqc+Ncq4zdJIILn4yYep+CEGT3UjUF6wqw0xhY1pAJOu5Q9TIdRU09dLgSjnDelccDFY2AtBiVDwV8a/9kIP4I1eaJLlqj5MWflEJC+DFyZ4HPoWJCRdWfZ6B2He0+9DbFo0xZyYklSBhUU4zOOQDWLKP9H1L5pijEodPyP0DrsnTJiC8ps4OlVhc2zJG2ZaNMzaI8bldGBkHKSomzbpiBIP5zQqYxGVR046VY566cOUPu+H85v8VAKNC/6NqdbJxh+d8kce6SQmsoBGdn5FfrT/YUrMNnS9B4O83/OU5+iph1P0Yerw9kmnzrobrfeJzKumttZwCaNhDjBFVSj1eIfWGMlbew0xdV3c6f7Ofa4KEs1pQXlTD5TWC2JK3ZlHuPpTGQMQB516eSy8ffNbp7Cuh/vrb69onc5StXa1P5mnFtzkVzq1+OdXvv9Xxyh+t/cLutcWnVKmZ+x05/bDFBzdS+WnOyuD6zzwUH0JBRNcC/IelrxLMUmXdrVSVNIpNxzOGPgnUwlDGV/a2aRTN6A8s73fEPWtTt5sNJwtql27b6bCizt4lUGntPBJOqU+zwuIureI8mZgKllSH14/KCnoh4aY0qabBdjH+IygTOookB7CEw6PUYW6tac8tliT+qVpPkJlwz0jf/Swe8prXY3ueEOfz2X5HsJzHKK39Cmzz+7E1PtrfdbAlN+fEh7s/WiMopEz4ItuNqx9MVt0YE956J2YEtQLOUJZKisIWZ/ux32tjtDQpGMVChnp5GqhCQje8gVBfbcT4GbEkOEPa0OWDb3+l/ezdvwpCvo76cprdSCdKicurHK74NWkPwFa04yY6jRKPOsLt0Ulaoa1KUKCgLOtTEw+uSgEn3pOyDYT1ObnH6ZG/EHCHSU40v67R170Sc/P5B7Us/JmQ/lz/O5QDYCYGl2qP6lTE16Y/XemxL9lHsVv1innHm/R3eikU3ZCTG198hLL5H6pwk07S/6VKZuhPrl/TRPMMpOY6nzKU4am7cl7XasoMC7kpczjW0LzVd8jzK+kE/u77KN53pURTv2EBb/lCpTer2uFL6VroVKGcw7bcxEFx6O+gPuQh+T+cak+TB3SghjQ4+HsTZuY6qbBGb25SflijOkTuDcxuozKEgJptGk/TMlj7gkBt573MJnHFRJ5pyiMgraHPLyFqEYOMbVqKD996RQ0g+7ZGeloMxPG6G4Xb8Z/xsSUpoxIFzuBmEhNykNzTvth6ox0P8ygHZFOxMco2HHEVBJ0/Iep0OV2K1Cfbk5MRHWFvULe7+wXObrKuGHCZ9Nl4B3FMUbZ1YX4DaRTa+muomemL8pLWZ5Bien2o1P+7TzsCcqRTtl6wUX/4v3cg91XflIJ30zhOpKY2FD35OX3povioS4q/xhOF2CeLx2KOiNVcdFEf5Kp4ZDsXzD1l4xR/O48xb8FemZROPTx4TS/ZdlR38vPlyjk5VkGz2dHTF0t8uNf3m99vBJT+dmOVlX36j9MqaPnvzGlq9U9CjaV/c2UWI2phjOWvNdkZxJTlXKt/GVJ3mcsvr6ZwlQkpiz/8q1TPj/uj5DeuhDFd9hWeFjR729mfEJ1/iKmRqe0B0uISzT4NTG/4ej6uVG8QImNn9TFx3P6PK9i2P/heiLGDNKp8pmGaLnyf2BKron5jXobod1kbyb0NUeCWBJaqvHND1OsntKdKvuSCe9PYwW1ayzQq+bHCtdw/mZK29dPxudG1xVYvZbhsrvVUXh4Dq/PjDI0VJbUqNFIV4IWRpicXg6zSlOZVQ9KSBk0YV4VvlduBtnFTNHrdtUwv9FwgJ9eJDSmDgfYzrPj5/sp85X2Vai7Qgab7VT8MLVSJvdvpqS5XFRBlg06hWWH9noiRdEN/2ieEphfjaVLf8m5Hr99rQd2WzRnD3rGpkg1uehjDu1ld4mCRLgk8BoXLukU1Sxel8kKRiPY4CoXf5jKMy1H/V1QvsBh/7+yJya+mMJrce1Bt0c+ykJIfn51JaZ2watACLfXKBBvaQ3sLn6gqo0K8IO9zkO2oTykWfdLhNnaGcYZXdKV67KtguN5yoP3Tk/fOjXLhBbUjnTP8p7Uhw3nH0xZ3IPxd961hdNILtG75KQLstK2kGgy6V6xJl3bITFlRW6K0j4gLzkZxgW7CTFlKNm7Cq/slbzqdvjO2FmRNzzm5N3KtAlRW+8oj33pFPvoF7jk8Bh9vN9rXlCNX1XSqaUzX8G64jJ0Ng1d76mg16e4tEM1cU/g73dpBpBPF7i/Ki6st03Bqtl6C6gzwasK2u0tAWZB12fsj1UVHma8A859LaK4b1gm8JfUc4ycm+By3/ZRuDwPe3KmjIixPYyVT8txDwp3+2YqPJjkrQ320qLx9qRopR7/KFOzya90Sv5bxih+M1PHTKNnplbDbOxcr6GaBRy6U2tYA6gTU+9FSkz1O6pZcUR+vjEPG0yKow3xJS169RbHOTq5QX27GVGNfumUuinvkf/qyHtZX97ROhGT7Zh0otmPDh+dCqZJevwwZR3CAgJlN2XhfkjH5JVuxLR06zM4M5R/lluljYKVu/lmypoOp73NwvSHqYtH18fNzzUoYvCtUzjZE1O6MSrRrvkfpkY1F6CUj3+Y6o6jFMXc/WHqZDQDI8QUbrP/wNSLHYWon7uS8efLdgX+FecoWs0Rwst72kJ9oDxq3ODJfJgqd80OxbCsIRDV4awfh/KrtyoaBh0kXTkpmxGG+yPpVCK+WLW2FAVhmMgf5oW7AjHgUvq8YVX5s03yzZTN7jgITztiajvqOJRXY2LqS6fc4+abqdVL8Fpw1pzzYcpPTzoLxlRpUeSVP8/UcALVf2dK+VvGKH73Ot/zsM+swNIzNidUk+2BG85byi+AXD5bwcwtnA9TlLcoKQjdfI2rw9yG9dMMepWXuBzNdhgHo7gvwe1Jz/yLqY9OBUHhoyReSwjX/Q9TmvC+Rv7YJf/f6vEdl3fvOOz/TUxZEIzQE4gp1EZOArJEDBhs1kb+Y5gj+9ylDUq89sOUo6UFOg/KCyiU0xrEqUs1PotJp6anXQ269PrWKd/yjBreQh6gVRukm6dXS/lmUSQfnQqPW2PYR3dYP7YjpoJksWOBY90TKrFVV6E4o7wllORFbXNfMoGe0f1Yq/wMteX0GKGxJZ3sIJ2i6ClP+vt6hx+mvnTqw9SXTmndk+73bEk6lRj2AtPR1mEiKX491cthGCvf9a8oeHX5ChguSNAxKa8OIzsGvK5jEc16STo1CRYZxGUwQVFY9oBsICQQNudvptYned9/mDLUkPLql/czrtYZrcmLXK0V/9E8tfhlnoK/ZIzid4+lsyb3w5T6Ph9h3zUsOtLiAn4cX1Yw1mRi6laQHw9ZA8nBiWvEI2/DKlflXlUWafbRqQ9TB94ck/fJ7+Br7a6FMo+/dcp3a6OHzSw4oJHurvBharXPb+js2AJwb2/IXQvmAo160KlaczJwkgYpD61a+DDVXc0aJcYa9ozJKY+VhnZE11bI20QyMfWIzTl6D5aYOk3s44cp1eZIp9xFcoTI7oYllZOC8lBGTNVRl6CXGeTNLJ2Y/2JK0bJ35McLyoMnT2uoRwDlLb9tWUhSYlLcJWVFP5IXO00z4VunMnPTgtCYE7RGxZPyWXV14BqnO5TuUg2h2NPnP90F0p3zjBjXzmYCXHRe4LrcOdWHqXtaymhr3ivyrZR0SgvMBM1uXkGwZloDjDIYo/RM2cp3z3R/bnnOovXY9eAfzJR6ULETcWtqUrX2Jx6p4zi20Vl3BYQ7mby1zlsnNMtcgpXeRMYfY2rBDNsR/XemVOa/mq7/Z73fl07BVSOmFEP/Zopc+QWCiLUQ5nZKTLWnIvKvV/IeSWOvMTn6NkTBvWjVcizs0FuPyyqYryjDLxf0zI2tdAeUjnYLTGp6KO2Sgvx/k1Bee3LfTIUPoD79xZTK9UfG797nJ2Q2MaXMrh0TLPtFAv6yQHQ5bCGMi//A1KMyv3Xqw9TN1WbodqtH5Vt70qmzExxRK+5N9WGqUm+IkqCRF+X0YWw/FhLyusO59yuxpcrk8/mHqbBh5k9Yb0YN2qsl6dTpagzzNAREe1QO8+cGpl5SQjrVHY+A45KY2kTElDk/Pis07Z0Dki5vEeoFVXff8U94cNz2w1QwGg3nLO6uc9wIqlOtxwvS/S+mYHl9QeBJpFN3UU6op6UVhC+fH/bLoPsLt5atPjr15jkWDb7sIXROwgqS53hM93MtVeQ770eIpyMbpUYmptY83V+de1MehVaCaCP9Qe+3YLhf5qn/1f0owHE35G2ypkL1QkxZI43oasOOQWZHTH106nwkpuwRPdP19RxjUmcW+f990Kpv3qS8EMwos+eQLCB4jMZoS7MbExzu8xpOWeei1wxjCJxFeeaRmXtUGPfC4IQnryI1zQ0VwSLvVwQbYsoZzakarxfKCywxlWeuP3wHemb8Dac/wVbdethVvKpwOqY8tsrlA4pJOqycTKZHmEwEAW1u9SCv5M6PsPHi47BXdBOF0/EwD2Rg6kunAnVPXg6KnJjaqMMc1cewxnBgSvIX7yg4r2wWlgXX4DJb1JG/XvDfTHnrJzFVmK0DN1nlUbx5B8afPck7y3eqcS/Jhv04GNsAb3FLcRlCVYX9MJZf9U06nKvRVEFtEAM7ei9M7dsPU9fRRUZvq1Iee45vDpCD2KCzvJHXPIwNFcYnYYwe5dDIN850f750yivcK+mwS4yGejhGcQU/TH3plH4PqWdtZPLWumaRd24D8n71pfqTOjURfqFTc+YvOXv0d38/JWy6NcrZmpiS7ucM0lZgUMuYjhnOkUdQssYmnfIK+DC1XzAxYsVazLoZvWp1VHX/plP7XBih3G5/mBqNby6qp+iHqfkw9i7p3IX56FQwFnqEVjhWIZNSHw3f3JwYsinPPaLF6sOUhoczg4kxfcLkUdSoPDViihOJqV3bHIiBmPKCIVFPMAt5hnbL/jClS/I3U8FsmJ/XlimiwvXkRW2T8o1kUM1a7JZ0xFyTjl7UdI7WdPeGEOBKOnV4NSiP9sSc7tHfr3UZ0djdiKndJTFAriTho1OhdyCd7NsRh+J+/4SPTtnj1zdTfjql1/8nU2E4TslLe/oMQy1wovWiIi89V2cSivPzi/LsyaV/j/kG3WBZMuFsm6hAJTlCS5gRU2rbr2DkN9/eL/QYej1vsh+h6mZSFJvPfQabmLMRNnPy1vFp0KmBKVNJROZPMzWd/2IO7Zz9W871+M1MXeJ4g1KFP0xNnsNs1pvdVf6rsxywdo31YQr5JXkd7kRMJWebdIrJi1o1fHeHZuWSTq0M8lITsRihE25uVXBvKM+kOHw/MtWIqfDE1yCkcY5ucrtUvp1SnqgM95spP5ucW5gO+wCJb5uYZquMflONhnMDd2fySj3pVNDGJUpvnzI7IxGTnlvsqeZd8jbCepoBe+d4tPWBKY/bJaDr5DXd07QhL2oRU5FPrydGDV1Px1F+Why6H6Yij3TqdY9nH6b81/Xaf5hylxH9XjPI+3kptRTdX5YRthLlm+lW4nGJ5oEJJ2PKo9pb4NA2R3SllbIz4HiMU1QnDfWAZca3YM20Ib++STe/mEoe/vzD1ArloldHz7eEkkLeMXRj0ilt2D/ji6mgv/GUV5OC8iYZdPDFYZWO5MbkKyLpyviN0X0z5bEzYqo43DM4dJpF93t5ZDBSyAcsx0qNIBh/ninhV3lq/r+6H8XxyNEzm4+ayF/MzwmsEveNy82SmEIkpvDOmahWRgFBw/IqKEt9has2tqrVbfo6qhWMtijrT9Kp7kBeim2CBXpCcIt8l7UzmG9eDorynnRk1RpHuBhChvrYu1Acq8j7+H7co6M8jxGpl97DfdnNcLm6dEwY7xykPMH55CWHdbrOfdPDpBrG+e7DrgtfTL3mAXlJ1qTr+9Kp2iGmzHr1gFDL7eSjU0uXbYjGfZLASDC/mcJ9TIwIy9cadewrJthrVPO4NEl3yvmLesKV8uCEyakGz9caQjZKetiFgU/e+FKC713pfoyYdopq/iSmpMnmCPykY9Hd7h6MP5/tVHhXowQdkbxqINjGN1PqcIZBeBaJgfPzMMOYvTtRVPWUTw1pLX6Y8pUsN8BOixiNVV0yuJcTCRif8qYZHhgmaFd0f7Ynel6qK1wr/3QXHLjk3pxSME9M8d44g0ainqjx3LEKwjPd32Vo1Wgrc7GKttofHaOYTX4xh3bOqf8Uqv8lndo1KTF12BJT81JPwNeL4Vx4tYvwHl+Mb51qDpR37GE/8C+msvvOij5MtcGNMndpDPPn1jz70Smtft0iNK5z0o2icNBU55THlHXyzZTrjC/kzVTy/5ebdqUk1P4wJe0bAc1J11VBeukdkF+5hxKnnqPwZE3p983rhyn2IGQghfkewT+Tjl5u0wSC8MWjFbAP8EcaMbUZ9nOwH3ZD9L7bFVSp7JEO9vT3tysxcliSTmvXJTE1vhk1bI6agEq9+2HqHJvVhym8ickT3teYrsfPSgjmE8o3lWFM0XmoxFR6JZ13F6Tzpjl/MNjIV/r9PaC8tkv/jSkj4/+NqbXpOBCVEeVTdVmKuCy3z8jny5EKwqiLUfpaE/rFVA+U95YxMox/Yun++I98+BakvkYfpubydoHQlJSXvnSqs1yTnsSDvHX4HJjKtxUa+0is1iuf+f8yNa6La/+ffvg/3XdSmQ==</prop>
			<obj name="TemperatureLog" class="TemperatureLog" version="2">
				<prop name="Times">TEFSWgAAvDkAAIC8NLcAAABYAgAA+AMAAJkFAAApBwAAyggAAGoKAAALDAAAmw0AADwPAADcEAAAfRIAAA0UAACuFQAAThcAAO8YAAB/GgAAIBwAAMAdAABQHwAA8SAAAJIiAAAyJAAA0yUAAGMnAAAEKQAApCoAAEUsAADVLQAAdi8AABcxAAC3MgAARzQAAOg1AACINwAAKTkAALk6AABaPAAA+j0AAJs/AAArQQAAzEIAAGxEAAANRgAAnUcAAD5JAADeSgAAf0wAAA9OAACwTwAAUFEAAPFSAACBVAAAIlYAAMJXAABSWQAA81oAAJRcAAA0XgAA1V8AAGVhAAAGYwAApmQAAEdmAADXZwAAeGkAABhrAAC5bAAASW4AAOpvAACKcQAAK3MAALt0AABcdgAA/HcAAJ15AAAtewAAznwAAG5+AAAPgAAAn4EAAECDAADghAAAcIYAABGIAACyiQAAUosAAOKMAACDjgAAJJAAAMSRAABlkwAA9ZQAAJaWAAA2mAAA15kAAGebAAAInQAAqJ4AAEmgAADZoQAAeqMAABqlAAC7pgAAS6gAAOypAACMqwAAHK0AAL2uAABesAAA/7EAAI6zAAAvtQAA0LYAAHC4AAARugAAobsAAEK9AADivgAAg8AAABPCAAC0wwAAVMUAAPXGAACFyAAAJsoAAMbLAABnzQAA984AAJjQAAA40gAA2dMAAGnVAAAK1wAAqtgAAEvaAADb2wAAfN0AABzfAACs4AAATeIAAO7jAACO5QAAHucAAL/oAABg6gAAAOwAAKHtAAAx7wAA0vAAAHLyAAAT9AAAo/UAAET3AADk+AAAhfoAABX8AAC2/QAAVv8AAPcAAQCHAgEAKAQBAMgFAQBpBwEA+QgBAJoKAQA6DAEA2w0BAGsPAQAMEQEArBIBADwUAQDdFQEAfhcBAB4ZAQCuGgEATxwBAPAdAQCQHwEAMSEBAMEiAQBiJAEAAiYBAKMnAQAzKQEA1CoBAHQsAQAVLgEApS8BAEYxAQDnMgEAhzQBABc2AQC4NwEAWDkBAPk6AQCJPAEAKj4BAMo/AQBaQQEA+0IBAJxEAQA8RgEA3UcBAG1JAQAOSwEArkwBAE9OAQDfTwEAgFEBACBTAQDBVAEAUVYBAPJXAQCSWQEAIlsBAMNcAQBkXgEABGABAJRhAQA1YwEA1mQBAHZmAQAXaAEAp2kBAEhrAQDobAEAiW4BABlwAQC6cQEAWnMBAPt0AQCLdgEALHgBAMx5AQBtewEA/XwBAJ5+AQA+gAEAzoEBAG+DAQAQhQEAsIYBAECIAQDhiQEAgosBACKNAQCyjgEAU5ABAPSRAQCUkwEANZUBAMWWAQBmmAEABpoBAKebAQA3nQEA2J4BAHigAQAZogEAqaMBAEqlAQDqpgEAi6gBABuqAQC8qwEAXK0BAOyuAQCNsAEALrIBAM+zAQBetQEA/7YBAKC4AQBAugEA0LsBAHG9AQASvwEAssABAFPCAQDjwwEAhMUBACTHAQDFyAEAVcoBAPbLAQCWzQEAN88BAMfQAQBo0gEACNQBAJjVAQA51wEA2tgBAHraAQAK3AEAq90BAEzfAQDs4AEAfOIBAB3kAQC+5QEAXucBAO7oAQCP6gEAMOwBANDtAQBg7wEAAfEBAKLyAQBC9AEA4/UBAHP3AQAU+QEAtPoBAFX8AQDl/QEAhv8BACYBAgDHAgIAVwQCAPgFAgCYBwIAKAkCAMkKAgBqDAIACg4CAJoPAgA7EQIA3BICAHwUAgAMFgIArRcCAE4ZAgDuGgIAfhwCAB8eAgDAHwIAYCECAPAiAgCRJAIAMiYCANInAgBzKQIAAysCAKQsAgBELgIA5S8CAHUxAgAWMwIAtzQCAEY2AgDnNwIAiDkCACg7AgC4PAIAWT4CAPo/AgCaQQIAKkMCAMtEAgBsRgIADEgCAJxJAgA9SwIA3kwCAH5OAgAPUAIAr1ECAFBTAgDwVAIAkVYCACFYAgDCWQIAYlsCAANdAgCTXgIANGACANRhAgBkYwIABWUCAKZmAgBGaAIA1mkCAHdrAgAYbQIAuG4CAEhwAgDpcQIAinMCACp1AgC6dgIAW3gCAPx5AgCcewIALH0CAM1+AgBugAIADoICAK+DAgA/hQIA4IYCAICIAgAhigIAsYsCAFKNAgDyjgIAgpACACOSAgDEkwIAZJUCAPSWAgCVmAIANpoCANabAgBmnQIAB58CAKigAgBIogIA2KMCAHmlAgAapwIAuqgCAEqqAgDrqwIAjK0CACyvAgC8sAIAXbICAP6zAgCftQIAP7cCAM+4AgBwugIAELwCALG9AgBBvwIA4sACAILCAgASxAIAs8UCAFTHAgD0yAIAhMoCACXMAgDGzQIAZs8CAPfQAgCX0gIAONQCANjVAgBo1wIACdkCAKraAgBK3AIA2t0CAHvfAgAc4QIAvOICAEzkAgDt5QIAjucCAC7pAgDP6gIAX+wCAADuAgCg7wIAMPECANHyAgBy9AIAEvYCAKL3AgBD+QIA5PoCAIT8AgAU/gIAtf8CAFYBAwD2AgMAhgQDACcGAwDIBwMAaAkDAPgKAwCZDAMAOg4DANoPAwBqEQMACxMDAKwUAwBMFgMA3BcDAH0ZAwAeGwMAvhwDAF8eAwDvHwMAkCEDADAjAwDAJAMAYSYDAAIoAwCiKQMAMisDANMsAwB0LgMAFDADAKQxAwBFMwMA5jQDAIc2AwAWOAMAtzkDAFg7AwD4PAMAiD4DAClAAwDKQQMAakMDAPpEAwCbRgMAPEgDANxJAwB9SwMADU0DAK5OAwBOUAMA31EDAH9TAwAgVQMAwFYDAFBYAwDxWQMAklsDADJdAwDCXgMAY2ADAARiAwCkYwMANGUDANVmAwB2aAMAFmoDAKZrAwBHbQMA6G4DAIhwAwApcgMAuXMDAFp1AwD6dgMAingDACt6AwDMewMAbH0DAPx+AwCdgAMAPoIDAN6DAwBuhQMAD4cDALCIAwBQigMA4IsDAIGNAwAijwMAwpADAFKSAwDzkwMAlJUDADSXAwDEmAMAZZoDAAacAwCmnQMANp8DANegAwB4ogMAGKQDAKilAwBJpwMA6qgDAIqqAwAarAMAu60DAFyvAwD8sAMAjLIDAC20AwDOtQMAb7cDAP64AwCfugMAQLwDAOC9AwBwvwMAEcEDALLCAwBSxAMA4sUDAIPHAwAkyQMAxMoDAFTMAwD1zQMAls8DADbRAwDH0gMAZ9QDAAjWAwCo1wMAONkDANnaAwB63AMAGt4DAKrfAwBL4QMA7OIDAIzkAwAc5gMAvecDAF7pAwD+6gMAjuwDAC/uAwDQ7wMAcPEDAADzAwCh9AMAQvYDAOL3AwBy+QMAE/sDALT8AwBU/gMA5P8DAIUBBAAmAwQAtgQEAFYGBAD3BwQAmAkEADgLBADIDAQAaQ4EAAoQBACqEQQAOhMEANsUBAB8FgQAHBgEAKwZBABNGwQA7hwEAI4eBAAeIAQAvyEEAGAjBAAAJQQAkCYEADEoBADSKQQAcisEAAItBACjLgQARDAEAOQxBAB0MwQAFTUEALY2BABXOAQA5jkEAIc7BAAoPQQAyD4EAFhABAD5QQQAmkMEADpFBADKRgQAa0gEAAxKBACsSwQAPE0EAN1OBAB+UAQAHlIEAK9TBABPVQQA8FYEAJBYBAAgWgQAwVsEAGJdBAACXwQAkmAEADNiBADUYwQAdGUEAARnBAClaAQARmoEANZrBAB2bQQAF28EALhwBABYcgQA6HMEAIl1BAAqdwQAyngEAFp6BAD7ewQAnH0EADx/BADMgAQAbYIEAA6EBACehQQAPocEAN+IBACAigQAIIwEALCNBABRjwQA8pAEAJKSBAAilAQAw5UEAGSXBAAEmQQAlJoEADWcBADWnQQAdp8EAAahBACnogQASKQEAOilBAB4pwQAGakEALqqBABarAQA6q0EAIuvBAAssQQAvLIEAFy0BAD9tQQAnrcEAD+5BADOugQAb7wEABC+BACwvwQAQMEEAOHCBACCxAQAIsYEALLHBABTyQQA9MoEAJTMBAAkzgQAxc8EAGbRBAAG0wQAl9QEADfWBADY1wQAeNkEAAjbBACp3AQASt4EANrfBAB64QQAG+MEALzkBABM5gQA7OcEAI3pBAAu6wQAzuwEAF7uBAD/7wQAoPEEAEDzBADQ9AQAcfYEABL4BACy+QQAQvsEAOP8BACE/gQAJAAFALQBBQBVAwUA9gQFAJYGBQAmCAUAxwkFAGgLBQD4DAUAmA4FADkQBQDaEQUAahMFAAoVBQCrFgUATBgFANwZBQB8GwUAHR0FAL4eBQBeIAUA7iEFAI8jBQAwJQUA0CYFAGAoBQABKgUAoisFAEItBQDSLgUAczAFABQyBQC0MwUARDUFAOU2BQCGOAUAJzoFALY7BQBXPQUA+D4FAIhABQAoQgUAyUMFAGpFBQD6RgUAmkgFADtKBQDcSwUAbE0FAAxPBQCtUAUATlIFAO5TBQB/VQUAH1cFAMBYBQBgWgUA8FsFAJFdBQAyXwUA0mAFAGJiBQADZAUApGUFAERnBQDUaAUAdWoFABZsBQCmbQUARm8FAOdwBQCIcgUAGHQFALh1BQBZdwUA+ngFAIp6BQAqfAUAy30FAGx/BQAMgQUAnIIFAD2EBQDehQUAfocFAA6JBQCvigUAUIwFAPCNBQCAjwUAIZEFAMKSBQBilAUA8pUFAJOXBQA0mQUA1JoFAGScBQAFngUApp8FADahBQDWogUAd6QFABimBQC4pwUASKkFAOmqBQCKrAUAKq4FALqvBQBbsQUA/LIFAJy0BQAstgUAzbcFAG65BQAPuwUAnrwFAD++BQDgvwUAgMEFABDDBQCxxAUAUsYFAOLHBQCCyQUAI8sFAMTMBQBUzgUA9M8FAJXRBQA20wUAxtQFAGfWBQAH2AUAqNkFADjbBQDY3AUAed4FABrgBQC64QUASuMFAOvkBQCM5gUALOgFALzpBQBd6wUA/uwFAJ7uBQAu8AUAz/EFAHDzBQAQ9QUAoPYFAEH4BQDi+QUAcvsFABL9BQCz/gUAVAAGAOQBBgCEAwYAJQUGAMYGBgBWCAYA9gkGAJcLBgA4DQYAyA4GAGgQBgAJEgYAqhMGADoVBgDaFgYAexgGABwaBgCsGwYATB0GAO0eBgCOIAYAHiIGAL4jBgBfJQYAACcGAKAoBgAwKgYA0SsGAHItBgASLwYAojAGAEMyBgDkMwYAhDUGABQ3BgC1OAYAVjoGAOY7BgCGPQYAJz8GAMhABgBYQgYA+EMGAJlFBgA6RwYAykgGAGpKBgALTAYArE0GADxPBgDcUAYAfVIGAB5UBgCuVQYAT1cGAO9YBgCQWgYAMFwGAMBdBgBhXwYAAmEGAKJiBgAyZAYA02UGAHRnBgAUaQYApGoGAEVsBgDmbQYAdm8GABZxBgC3cgYAWHQGAOh1BgCIdwYAKXkGAMp6BgBafAYA+n0GAJt/BgA8gQYAzIIGAGyEBgANhgYArocGAD6JBgDeigYAf4wGACCOBgDAjwYAUJEGAPGSBgCSlAYAMpYGAMKXBgBjmQYABJsGAKScBgA0ngYA1Z8GAHahBgAWowYApqQGAEemBgDopwYAiKkGABirBgC5rAYAWq4GAOqvBgCKsQYAK7MGAMy0BgBctgYA/LcGAJ25BgA+uwYAzrwGAG6+BgAPwAYAsMEGAEDDBgDgxAYAgcYGACLIBgDCyQYAUssGAPPMBgCUzgYANNAGAMTRBgBl0wYABtUGAJbWBgA32AYA19kGAHjbBgAI3QYAqN4GAEngBgDq4QYAeuMGABrlBgC75gYAXOgGAOzpBgCM6wYALe0GAM7uBgBe8AYA/vEGAJ/zBgBA9QYA0PYGAHD4BgAR+gYAsvsGAFL9BgDi/gYAgwAHACQCBwDEAwcAVAUHAPUGBwCWCAcAJgoHAMYLBwBnDQcACA8HAJgQBwA4EgcA2RMHAHoVBwAKFwcAqhgHAEsaBwDsGwcAfB0HABwfBwC9IAcAXiIHAP4jBwCOJQcALycHANAoBwBgKgcAACwHAKEtBwBCLwcA0jAHAHIyBwATNAcAtDUHAEQ3BwDkOAcAhToHACY8BwC2PQcAVj8HAPdABwCYQgcAKEQHAMhFBwBpRwcACkkHAJpKBwA6TAcA200HAHxPBwAMUQcArFIHAE1UBwDuVQcAjlcHAB9ZBwC/WgcAYFwHAPBdBwCQXwcAMWEHANJiBwBiZAcAAmYHAKNnBwBEaQcA1GoHAHRsBwAVbgcAtm8HAEZxBwDmcgcAh3QHACh2BwC4dwcAWHkHAPl6BwCafAcAKn4HAMp/BwBrgQcADIMHAJyEBwA8hgcA3YcHAH6JBwAOiwcArowHAE+OBwDwjwcAgJEHACCTBwDBlAcAYpYHAPKXBwCSmQcAM5sHANScBwBkngcABKAHAKWhBwBGowcA1qQHAHamBwAXqAcAuKkHAEirBwDorAcAia4HACqwBwC6sQcAWrMHAPu0BwCctgcALLgHAMy5BwBtuwcADr0HAJ6+BwA+wAcA38EHAIDDBwAQxQcAsMYHAFHIBwDyyQcAgssHACLNBwDDzgcAZNAHAPTRBwCU0wcANdUHANbWBwBm2AcAB9oHAKfbBwBI3QcA2N4HAHjgBwAZ4gcAuuMHAErlBwDq5gcAi+gHACzqBwC86wcAXO0HAP3uBwCe8AcALvIHAM7zBwBv9QcAEPcHAKD4BwBA+gcA4fsHAIL9BwAS/wcAsgAIAFMCCAD0AwgAhAUIACQHCADFCAgAZgoIAPYLCACWDQgANw8IANgQCABoEggACBQIAKkVCABKFwgA2hgIAHoaCAAbHAgAvB0IAEwfCADsIAgAjSIIAC4kCAC+JQgAXicIAP8oCACgKggAMCwIANAtCABxLwgAEjEIAKIyCABCNAgA4zUIAIQ3CAAUOQgAtDoIAFU8CAD2PQgAhj8IACZBCADHQggAaEQIAPhFCACYRwgAOUkIANpKCABqTAgACk4IAKtPCABMUQgA3FIIAHxUCAAdVggAvlcIAE5ZCADvWggAj1wIADBeCADAXwgAYGEIAAFjCACiZAgAMmYIANJnCABzaQgAFGsIAKRsCABEbggA5W8IAIZxCAAWcwgAtnQIAFd2CAD4dwgAiHkIACh7CADJfAgAan4IAPp/CACagQgAO4MIANyECABshggADIgIAK2JCABOiwgA3owIAH6OCAAfkAgAwJEIAFCTCADwlAgAkZYIADKYCADCmQgAYpsIAAOdCACknggANKAIANShCAB1owgAFqUIAKamCABGqAgA56kIAHerCAAYrQgAuK4IAFmwCAD6sQgAirMIACq1CADLtggAbLgIAPy5CACcuwgAPb0IAN6+CABuwAgADsIIAK/DCABQxQgA4MYIAIDICAAhyggAwssIAFLNCADyzggAk9AIADTSCADE0wgAZNUIAAXXCACm2AgANtoIANfbCAB33QgAB98IAKjgCABI4ggA6eMIAIrlCAAa5wgAuugIAFvqCAD86wgAjO0IACzvCADN8AgAbvIIAP7zCACe9QgAP/cIAOD4CABw+ggAEPwIALH9CABB/wgA4gAJAIICCQAjBAkAswUJAFQHCQD0CAkAlQoJADYMCQDGDQkAZg8JAAcRCQCoEgkAOBQJANgVCQB5FwkAGhkJAKoaCQBKHAkA6x0JAIwfCQAcIQkAvCIJAF0kCQD+JQkAjicJAC4pCQDPKgkAXywJAAAuCQCgLwkAQTEJANEyCQByNAkAEjYJALM3CQBUOQkA5DoJAIQ8CQAlPgkAxj8JAFZBCQD2QgkAl0QJADhGCQDIRwkAaEkJAAlLCQCqTAkAOk4JANpPCQB7UQkAHFMJAKxUCQBMVgkA7VcJAI5ZCQAeWwkAv1wJAF9eCQDvXwkAkGEJADBjCQDRZAkAYWYJAAJoCQCiaQkAQ2sJAORsCQB0bgkAFHAJALVxCQBWcwkA5nQJAIZ2CQAneAkAyHkJAFh7CQD4fAkAmX4JADqACQDKgQkAaoMJAAuFCQCbhgkAPIgJANyJCQB9iwkADY0JAK6OCQBOkAkA75EJAH+TCQAglQkAwJYJAGGYCQACmgkAkpsJADKdCQDTngkAdKAJAASiCQCkowkARaUJANWmCQB2qAkAFqoJALerCQBHrQkA6K4JAIiwCQApsgkAyrMJAFq1CQD6tgkAm7gJADy6CQDMuwkAbL0JAA2/CQCuwAkAPsIJAN7DCQB/xQkAIMcJALDICQBQygkA8csJAIHNCQAizwkAwtAJAGPSCQDz0wkAlNUJADTXCQDV2AkAZdoJAAbcCQCn3QkAR98JAOjgCQB44gkAGOQJALnlCQBa5wkA6ugJAIrqCQAr7AkAzO0JAFzvCQD88AkAnfIJAC30CQDO9QkAbvcJAA/5CQCf+gkAQPwJAOD9CQCB/wkAEQEKALICCgBSBAoA8wUKAJQHCgAkCQoAxAoKAGUMCgAGDgoAlg8KADYRCgDXEgoAeBQKAAgWCgCoFwoASRkKAOoaCgB6HAoAGh4KALsfCgBLIQoA7CIKAIwkCgAtJgoAvScKAF4pCgD+KgoAnywKAC8uCgDQLwoAcDEKABEzCgCyNAoAQjYKAOI3CgCDOQoAJDsKALQ8CgBUPgoA9T8KAJZBCgAmQwoAxkQKAGdGCgAISAoAmEkKADhLCgDZTAoAaU4KAApQCgCqUQoAS1MKANtUCgB8VgoAHFgKAL1ZCgBNWwoA7lwKAI9eCgAvYAoAv2EKAGBjCgAAZQoAoWYKAEJoCgDSaQoAcmsKABNtCgC0bgoARHAKAORxCgCFcwoAJnUKALZ2CgBWeAoA93kKAId7CgAofQoAyH4KAGmACgD5gQoAmoMKADqFCgDbhgoAa4gKAAyKCgCsiwoATY0KAN2OCgB+kAoAHpIKAL+TCgBPlQoA8JYKAJCYCgAxmgoA0psKAGKdCgACnwoAo6AKAESiCgDUowoAdKUKABWnCgClqAoARqoKAOarCgCHrQoAF68KALiwCgBYsgoA+bMKAIm1CgAqtwoAyrgKAGu6CgD7uwoAnL0KADy/CgDdwAoAfsIKAA7ECgCuxQoAT8cKAPDICgCAygoAIMwKAMHNCgBRzwoA8tAKAJLSCgAz1AoAw9UKAGTXCgAE2QoApdoKADXcCgDW3QoAd98KABfhCgCn4goASOQKAOjlCgCJ5woAKukKALrqCgBa7AoA++0KAIvvCgAs8QoAzPIKAG30CgD99QoAnvcKAD75CgDf+goAb/wKABD+CgCw/woAUQELAOECCwCCBAsAIgYLAMMHCwBTCQsA9AoLAJQMCwA1DgsAxQ8LAGYRCwAGEwsApxQLAEgWCwDYFwsAeBkLABkbCwC6HAsASh4LAOofCwCLIQsALCMLALwkCwBcJgsA/ScLAI0pCwAuKwsAziwLAG8uCwD/LwsAoDELAEAzCwDhNAsAcTYLABI4CwCyOQsAUzsLAOM8CwCEPgsAJEALAMVBCwBVQwsA9kQLAJZGCwA3SAsAx0kLAGhLCwAITQsAqU4LAEpQCwDaUQsAelMLABtVCwCrVgsATFgLAOxZCwCNWwsAHV0LAL5eCwBfYAsA/2ELAI9jCwAwZQsA0GYLAHFoCwABagsAomsLAEJtCwDjbgsAc3ALABRyCwC0cwsAVXULAPZ2CwCGeAsAJnoLAMd7CwBXfQsA+H4LAJiACwA5ggsAyYMLAGqFCwAKhwsAq4gLADuKCwDciwsAfI0LAB2PCwCtkAsATpILAO6TCwCPlQsAH5cLAMCYCwBgmgsAAZwLAJGdCwAynwsA0qALAHOiCwAUpAsApKULAESnCwDlqAsAdaoLABasCwC2rQsAV68LAOewCwCIsgsAKLQLAMm1CwBZtwsA+rgLAJq6CwA7vAsAy70LAGy/CwAMwQsArcILAD3ECwDexQsAfscLAB/JCwDAygsAUMwLAPDNCwCRzwsAIdELAMLSCwBi1AsAA9YLAJPXCwA02QsA1NoLAHXcCwAF3gsApt8LAEfhCwDn4gsAd+QLABjmCwC45wsAWekLAOnqCwCK7AsAKu4LAMvvCwBb8QsA/PILAJz0CwA99gsAzfcLAG75CwAO+wsAr/wLAD/+CwDg/wsAgAEMACEDDACxBAwAUgYMAPIHDACTCQwAIwsMAMQMDABkDgwABRAMAJURDAA2EwwA1hQMAHcWDAAHGAwAqBkMAEgbDADpHAwAeR4MABogDAC6IQwAWyMMAOskDACMJgwALCgMAM0pDABdKwwA/iwMAJ4uDAA/MAwAzzEMAHAzDAAQNQwAsTYMAEE4DADiOQwAgjsMACM9DACzPgwAVEAMAPRBDACVQwwANkUMAMZGDABmSAwAB0oMAJdLDAA4TQwA2E4MAHlQDAAJUgwAqlMMAEpVDADrVgwAe1gMABxaDAC8WwwAXV0MAO1eDACOYAwAL2IMAM9jDABfZQwAAGcMAKBoDABBagwA0WsMAHJtDAASbwwAs3AMAENyDADkcwwAhHUMACV3DAC1eAwAVnoMAPZ7DACXfQwAJ38MAMiADABoggwACYQMAJmFDAA6hwwA2ogMAHuKDAALjAwArI0MAEyPDADtkAwAfZIMAB6UDAC+lQwAX5cMAO+YDACQmgwAMJwMANGdDABhnwwAAqEMAKKiDAAypAwA06UMAHSnDAAUqQwAtaoMAEWsDADmrQwAhq8MACexDAC3sgwAWLQMAPi1DACZtwwAKbkMAMq6DABqvAwAC74MAJu/DAA8wQwA3MIMAH3EDAANxgwArscMAE7JDADvygwAf8wMACDODADAzwwAYdEMAPHSDACS1AwAMtYMANPXDABj2QwABNsMAKTcDABF3gwA1d8MAHbhDAAX4wwAt+QMAEfmDADo5wwAiOkMACnrDAC57AwAWu4MAPrvDACb8QwAK/MMAMz0DABs9gwADfgMAJ35DAA++wwA3vwMAH/+DAAPAA0AsAENAFADDQDgBA0AgQYNACIIDQDCCQ0AYwsNAPMMDQCUDg0ANBANANURDQBlEw0ABhUNAKYWDQBHGA0A1xkNAHgbDQAYHQ0AuR4NAEkgDQDqIQ0AiiMNACslDQC7Jg0AXCgNAPwpDQCdKw0ALS0NAM4uDQBuMA0ADzINAJ8zDQBANQ0A4DYNAHA4DQAROg0AsjsNAFI9DQDiPg0Ag0ANACRCDQDEQw0AZUUNAPVGDQCWSA0ANkoNANdLDQBnTQ0ACE8NAKhQDQBJUg0A2VMNAHpVDQAaVw0Au1gNAEtaDQDsWw0AjF0NAC1fDQC9YA0AXmINAP9jDQCOZQ0AL2cNANBoDQBwag0AAGwNAKFtDQBCbw0A4nANAINyDQATdA0AtHUNAFR3DQD1eA0AhXoNACZ8DQDGfQ0AZ38NAPeADQCYgg0AOIQNANmFDQBphw0ACokNAKqKDQA6jA0A240NAHyPDQAckQ0ArJINAE2UDQDulQ0AjpcNAC+ZDQC/mg0AYJwNAACeDQChnw0AMaENANKiDQBypA0AE6YNAKOnDQBEqQ0A5KoNAIWsDQAVrg0Atq8NAFaxDQD3sg0Ah7QNACi2DQDItw0AWLkNAPm6DQCavA0AOr4NAMq/DQBrwQ0ADMMNAKzEDQA8xg0A3ccNAH7JDQAeyw0Av8wNAE/ODQDwzw0AkNENADHTDQDB1A0AYtYNAALYDQCj2Q0AM9sNANTcDQB03g0AFeANAKXhDQBG4w0A5+QNAIfmDQAX6A0AuOkNAFjrDQD57A0Aie4NACrwDQDK8Q0Aa/MNAPv0DQCc9g0APPgNAN35DQBt+w0ADv0NAK7+DQBPAA4A3wEOAIADDgAgBQ4AsAYOAFEIDgDyCQ4AkgsOACINDgDDDg4AZBAOAAQSDgCUEw4ANRUOANYWDgB2GA4AFxoOAKcbDgBIHQ4A6B4OAIkgDgAZIg4AuiMOAFolDgD7Jg4AiygOACwqDgDMKw4AbS0OAP0uDgCeMA4APjIOAN8zDgBvNQ4AEDcOALA4DgBROg4A4TsOAII9DgAiPw4AskAOAFNCDgD0Qw4AlEUOACRHDgDFSA4AZkoOAAZMDgCWTQ4AN08OANhQDgB4Ug4ACFQOAKlVDgBKVw4A6lgOAItaDgAbXA4AvF0OAFxfDgD9YA4AjWIOAC5kDgDPZQ4AXmcOAP9oDgCgag4AQGwOAOFtDgBxbw4AEnEOALJyDgBCdA4A43UOAIR3DgAkeQ4AtHoOAFV8DgD2fQ4Aln8OACeBDgDHgg4AaIQOAAiGDgCYhw4AOYkOANqKDgB6jA4AG44OAKuPDgBMkQ4A7JIOAI2UDgAdlg4AvpcOAF6ZDgD/mg4Aj5wOADCeDgDQnw4AcaEOAAGjDgCipA4AQqYOAOOnDgBzqQ4AFKsOALSsDgBErg4A5a8OAIaxDgAmsw4AtrQOAFe2DgD4tw4AmLkOACi7DgDJvA4Aar4OAArADgCrwQ4AO8MOANzEDgB8xg4AHcgOAK3JDgBOyw4A7swOAH7ODgAf0A4AwNEOAGDTDgDw1A4AkdYOADLYDgDS2Q4AYtsOAAPdDgCk3g4AROAOANThDgB14w4AFuUOALfmDgBX6A4A5+kOAIjrDgAo7Q4Aye4OAFnwDgD68Q4AmvMOADv1DgDL9g4AbPgOAAz6DgCc+w4APf0OAN7+DgB+AA8ADwIPAK8DDwBQBQ8A8AYPAIAIDwAhCg8AwgsPAGINDwDyDg8AkxAPADQSDwDUEw8AZBUPAAUXDwCmGA8ARhoPANYbDwB3HQ8AGB8PALggDwBZIg8A6SMPAIolDwAqJw8AyygPAFsqDwD8Kw8AnC0PAD0vDwDNMA8AbjIPAA40DwCvNQ8APzcPAOA4DwCAOg8AITwPALE9DwBSPw8A8kAPAIJCDwAjRA8AxEUPAGRHDwD0SA8AlUoPADZMDwDWTQ8AZk8PAAdRDwCoUg8ASFQPANhVDwB5Vw8AGlkPALpaDwBbXA8A610PAIxfDwAsYQ8AzWIPAF1kDwD+ZQ8An2cPAC5pDwDPag8AcGwPABBuDwCgbw8AQXEPAOJyDwCCdA8AEnYPALN3DwBUeQ8A9HoPAIR8DwAlfg8Axn8PAGaBDwD3gg8Al4QPADiGDwDYhw8AeYkPAAmLDwCqjA8ASo4PAOuPDwB7kQ8AHJMPALyUDwBMlg8A7ZcPAI6ZDwAumw8AvpwPAF+eDwAAoA8AoKEPADCjDwDRpA8AcqYPABKoDwCiqQ8AQ6sPAOSsDwCErg8AFLAPALWxDwBWsw8A9rQPAIa2DwAnuA8AyLkPAGi7DwD4vA8Amb4PADrADwDawQ8AasMPAAvFDwCsxg8ATMgPAO3JDwB9yw8AHs0PAL7ODwBf0A8A79EPAJDTDwAw1Q8AwNYPAGHYDwAC2g8AotsPADLdDwDT3g8AdOAPABTiDwCk4w8AReUPAObmDwCH6A8AFuoPALfrDwBY7Q8A+O4PAIjwDwAp8g8AyvMPAGr1DwD69g8Am/gPADz6DwDc+w8Aff0PAA3/DwCuABAATgIQAO8DEAB/BRAAIAcQAMAIEABQChAA8QsQAKINEAAyDxAA0xAQAHQSEAAUFBAApBUQAEUXEADmGBAAhhoQACccEAC3HRAAWB8QAPggEACIIhAAKSQQAMolEABqJxAA+igQAJsqEAA8LBAA3C0QAGwvEAANMRAArjIQAE40EADeNRAAfzcQACA5EADAOhAAUDwQAPE9EACSPxAAMkEQAMJCEABjRBAABEYQAKRHEABFSRAA1UoQAHZMEAAXThAApk8QAEdREADoUhAAiFQQABhWEAC5VxAAWlkQAPpaEACKXBAAK14QAMxfEABsYRAA/GIQAJ1kEAA+ZhAA3mcQAG9pEAAPaxAAsGwQAFBuEADgbxAAgXEQACJzEADCdBAAUnYQAPN3EACUeRAANHsQANV8EABlfhAABoAQAKaBEAA2gxAA14QQAHiGEAAYiBAAqIkQAEmLEADqjBAAio4QABqQEAC7kRAAXJMQAPyUEACMlhAALZgQAM6ZEABumxAA/pwQAJ+eEABAoBAA4KEQAHCjEAARpRAAsqYQAFKoEADzqRAAg6sQACStEADErhAAVLAQAPWxEACWsxAANrUQAMa2EABnuBAACLoQAKi7EAA4vRAA2b4QAHrAEAAawhAAqsMQAEvFEADsxhAAjMgQABzKEAC9yxAAXs0QAP/OEACO0BAAL9IQANDTEABw1RAAANcQAKHYEABC2hAA4tsQAHLdEAAT3xAAtOAQAFTiEADk4xAAheUQACbnEADG6BAAV+oQAPfrEACY7RAAOO8QAMjwEABp8hAACvQQAKr1EAA69xAA2/gQAHz6EAAc/BAArP0QAE3/EADuABEAjgIRAB4EEQC/BREAYAcRAAAJEQCQChEAMQwRANINEQByDxEAAhERAKMSEQBEFBEA5BURAHQXEQAVGREAthoRAFYcEQDmHREAhx8RACghEQDIIhEAWCQRAPklEQCaJxEAOikRAMoqEQBrLBEADC4RAKwvEQA8MREA3TIRAH40EQAeNhEArjcRAE85EQDwOhEAkDwRACA+EQDBPxEAYkERAAJDEQCSRBEAM0YRANRHEQB0SREABEsRAKVMEQBGThEA508RAHZREQAXUxEAuFQRAFhWEQD5VxEAmlkRADpbEQDKXBEAa14RAAxgEQCsYREAPGMRAN1kEQB+ZhEAHmgRAK5pEQBPaxEA8GwRAJBuEQAgcBEAwXERAGJzEQACdREAknYRADN4EQDUeREAdHsRAAR9EQClfhEARoARAOaBEQB2gxEAF4URALiGEQBYiBEA6IkRAImLEQAqjREAyo4RAFqQEQD7kREAnJMRADyVEQDMlhEAbZgRAA6aEQCumxEAPp0RAN+eEQCAoBEAIKIRALCjEQBRpREA8qYRAJKoEQAiqhEAw6sRAGStEQAErxEAlLARADWyEQDWsxEAd7URAAa3EQCnuBEASLoRAOi7EQB4vREAGb8RALrAEQBawhEA6sMRAIvFEQAsxxEAzMgRAFzKEQD9yxEAns0RAD7PEQDP0BEAb9IRABDUEQCg1REAQNcRAOHYEQCC2hEAItwRALLdEQBT3xEA9OARAJTiEQAk5BEAxeURAGbnEQAG6REAluoRADfsEQDY7REAeO8RAAjxEQCp8hEASvQRAOr1EQB69xEAG/kRALz6EQBc/BEA7P0RAI3/EQAuARIAvgISAF4EEgD/BRIAoAcSAEAJEgDQChIAcQwSABIOEgCyDxIAQhESAOMSEgCEFBIAJBYSALQXEgBVGRIA9hoSAJYcEgAmHhIAxx8SAGghEgAIIxIAmCQSADkmEgDaJxIAeikSAAorEgCrLBIATC4SANwvEgB8MRIAHTMSAL40EgBONhIA7jcSAI85EgAwOxIA0DwSAGA+EgABQBIAokESAEJDEgDSRBIAc0YSABRIEgC0SRIAREsSAOVMEgCGThIAJlASALdREgBXUxIA+FQSAJhWEgAoWBIAyVkSAGpbEgD6XBIAml4SADtgEgDcYRIAfGMSAAxlEgCtZhIATmgSAO5pEgB+axIAH20SAMBuEgBgcBIA8HESAJFzEgAydRIA0nYSAGJ4EgADehIApHsSAER9EgDUfhIAdYASABaCEgC2gxIARoUSAOeGEgCIiBIAGIoSALiLEgBZjRIA+o4SAIqQEgAqkhIAy5MSAGyVEgAMlxIAnJgSAD2aEgDemxIAfp0SAA6fEgCvoBIAUKISAPCjEgCApRIAIacSAMKoEgBSqhIA8qsSAJOtEgA0rxIAxLASAGSyEgAFtBIAprUSAEe3EgDWuBIAd7oSABi8EgC4vRIASL8SAOnAEgCKwhIAKsQSALrFEgBbxxIA/MgSAJzKEgAszBIAzc0SAG7PEgD+0BIAn9ISAD/UEgDg1RIAcNcSABDZEgCx2hIAUtwSAOLdEgCC3xIAI+ESAMTiEgBk5BIA9OUSAJXnEgA26RIA1uoSAGbsEgAH7hIAqO8SAEjxEgDY8hIAefQSABr2EgC69xIASvkSAOv6EgCM/BIALP4SALz/EgBdARMA/gITAJ4EEwAuBhMAzwcTAHAJEwAQCxMAoAwTAEEOEwDiDxMAchETABITEwCzFBMAVBYTAOQXEwCEGRMAJRsTAMYcEwBWHhMA9h8TAJchEwA4IxMA2CQTAGgmEwAJKBMAqikTAEorEwDaLBMAey4TABwwEwC8MRMATDMTAO00EwCONhMALzgTAL45EwBfOxMAAD0TAJA+EwAwQBMA0UETAHJDEwACRRMAokYTAENIEwDkSRMAdEsTABRNEwC1ThMAVlATAPZREwCHUxMAJ1UTAMhWEwBoWBMA+FkTAJlbEwA6XRMAyl4TAGpgEwALYhMArGMTADxlEwDcZhMAfWgTAB5qEwCuaxMATm0TAO9uEwCQcBMAMHITAMBzEwBhdRMAAncTAKJ4EwAyehMA03sTAHR9EwAUfxMApIATAEWCEwDmgxMAdoUTABaHEwC3iBMAWIoTAOiLEwCIjRMAKY8TAMqQEwBakhMA+pMTAJuVEwA8lxMAzJgTAGyaEwANnBMArp0TAD6fEwDeoBMAf6ITACCkEwDApRMAUKcTAPGoEwCSqhMAMqwTAMKtEwBjrxMABLETAJSyEwA0tBMA1bUTAHa3EwAGuRMAproTAEe8EwDovRMAeL8TABjBEwC5whMAWsQTAOrFEwCKxxMAK8kTAMzKEwBszBMA/M0TAJ3PEwA+0RMA3tITAG/UEwAP1hMAsNcTAFDZEwDg2hMAgdwTACLeEwCy3xMAUuETAPPiEwCU5BMAJOYTAMTnEwBl6RMABusTAJbsEwA27hMA1+8TAHjxEwAY8xMAqPQTAEn2EwDq9xMAivkTABr7EwC7/BMAXP4TAOz/EwCMARQALQMUAM4EFABeBhQA/gcUAJ8JFABACxQA0AwUAHAOFAAREBQAshEUAEITFADiFBQAgxYUACQYFAC0GRQAVBsUAPUcFACWHhQANiAUAMYhFABnIxQACCUUAKgmFAA4KBQA2SkUAHorFAAaLRQAqi4UAEswFADsMRQAfDMUABw1FAC9NhQAXjgUAO45FACOOxQALz0UANA+FABgQBQAAEIUAKFDFABCRRQA0kYUAHJIFAATShQAtEsUAERNFADkThQAhVAUACZSFAC2UxQAV1UUAPdWFACYWBQAOFoUAMhbFABpXRQACl8UAKpgFAA6YhQA22MUAHxlFAAcZxQArGgUAE1qFADuaxQAfm0UAB5vFAC/cBQAYHIUAPBzFACQdRQAMXcUANJ4FABiehQAAnwUAKN9FABEfxQA1IAUAHSCFAAVhBQAtoUUAEaHFADmiBQAh4oUACiMFADIjRQAWI8UAPmQFACakhQAOpQUAMqVFABrlxQADJkUAJyaFAA8nBQA3Z0UAH6fFAAOoRQArqIUAE+kFADwpRQAgKcUACCpFADBqhQAYqwUAPKtFACSrxQAM7EUANSyFABktBQABLYUAKW3FABGuRQA1roUAHa8FAAXvhQAuL8UAFjBFADowhQAicQUACrGFAC6xxQAWskUAPvKFACczBQALM4UAMzPFABt0RQADtMUAJ7UFAA/1hQA39cUAIDZFAAQ2xQAsNwUAFHeFADy3xQAguEUACLjFADD5BQAZOYUAPTnFACU6RQANesUANbsFABm7hQABvAUAKfxFABI8xQA2PQUAHj2FAAZ+BQAuvkUAEr7FADq/BQAi/4UACwAFQDMARUAXAMVAP0EFQCeBhUALggVAM4JFQBvCxUAEA0VAKAOFQBAEBUA4REVAIITFQASFRUAshYVAFMYFQD0GRUAhBsVACQdFQDFHhUAZiAVAPYhFQCWIxUANyUVANgmFQBoKBUACCoVAKkrFQBKLRUA6i4VAHowFQAbMhUAvDMVAEw1FQDsNhUAjTgVAC46FQC+OxUAXj0VAP8+FQCgQBUAMEIVANBDFQBxRRUAEkcVAKJIFQBCShUA40sVAIRNFQAUTxUAtFAVAFVSFQD2UxUAhlUVACdXFQDHWBUAaFoVAPhbFQCYXRUAOV8VANpgFQBqYhUACmQVAKtlFQBMZxUA3GgVAHxqFQAdbBUAvm0VAE5vFQDucBUAj3IVADB0FQDAdRUAYHcVAAF5FQCiehUAMnwVANJ9FQBzfxUAFIEVAKSCFQBEhBUA5YUVAIaHFQAWiRUAtooVAFeMFQD4jRUAiI8VACiRFQDJkhUAapQVAPqVFQCalxUAO5kVANyaFQBsnBUADJ4VAK2fFQBOoRUA3qIVAH6kFQAfphUAwKcVAFCpFQDwqhUAkawVADKuFQDCrxUAYrEVAAOzFQCktBUANLYVANS3FQB1uRUAFrsVAKa8FQBGvhUA578VAIjBFQAYwxUAuMQVAFnGFQD6xxUAiskVACrLFQDLzBUAbM4VAPzPFQCc0RUAPdMVAN7UFQBu1hUAD9gVAK/ZFQBQ2xUA4NwVAIDeFQAh4BUAwuEVAFLjFQDy5BUAk+YVADToFQDE6RUAZOsVAAXtFQCm7hUANvAVANbxFQB38xUAGPUVAKj2FQBI+BUA6fkVAIr7FQAa/RUAuv4VAFsAFgD8ARYAjAMWACwFFgDNBhYAbggWAP4JFgCeCxYAPw0WAOAOFgBwEBYAEBIWALETFgBSFRYA4hYWAIIYFgAjGhYAxBsWAFQdFgD0HhYAlSAWADYiFgDGIxYAZiUWAAcnFgCoKBYAOCoWANgrFgB5LRYAGi8WAKowFgBKMhYA6zMWAIw1FgAcNxYAvDgWAF06FgD+OxYAjj0WAC4/FgDPQBYAcEIWAABEFgCgRRYAQUcWAOJIFgByShYAEkwWALNNFgBUTxYA5FAWAIRSFgAlVBYAtVUWAFZXFgD3WBYAl1oWADhcFgDIXRYAaF8WAAlhFgCqYhYAOmQWANplFgB7ZxYAHGkWAKxqFgBMbBYA7W0WAI5vFgAecRYAvnIWAF90FgAAdhYAkHcWADB5FgDRehYAcnwWAAJ+FgCifxYAQ4EWAOSCFgB0hBYAFIYWALWHFgBWiRYA5ooWAIaMFgAnjhYAyI8WAFiRFgD4khYAmZQWADqWFgDKlxYAapkWAAubFgCsnBYAPJ4WANyfFgB9oRYADaMWAK6kFgBOphYA76cWAJCpFgAgqxYAwKwWAGGuFgACsBYAkrEWADKzFgDTtBYAdLYWAAS4FgCkuRYARbsWAOa8FgB2vhYAFsAWALfBFgBYwxYA6MQWAIjGFgApyBYAuckWAFrLFgD6zBYAm84WADzQFgDM0RYAbNMWAA3VFgCu1hYAPtgWAN/ZFgB/2xYAIN0WALDeFgBQ4BYA8eEWAJLjFgAi5RYAwuYWAGPoFgAE6hYAlOsWADTtFgDV7hYAdvAWAAbyFgCm8xYAR/UWAOj2FgB4+BYAGPoWALn7FgBa/RYA6v4WAIoAFwArAhcAuwMXAFwFFwD8BhcAnQgXAC0KFwDOCxcAbg0XAA8PFwCwEBcAQBIXAOATFwCBFRcAIhcXALIYFwBSGhcA8xsXAJQdFwAkHxcAxCAXAGUiFwAGJBcAliUXADYnFwDXKBcAeCoXAAgsFwCoLRcASS8XAOowFwB6MhcAGjQXALs1FwBLNxcA7DgXAIw6FwAtPBcAvT0XAF4/FwD+QBcAn0IXAEBEFwDQRRcAcEcXABFJFwCyShcAQkwXAOJNFwCDTxcAJFEXALRSFwBUVBcA9VUXAJZXFwAmWRcAx1oXAGdcFwAIXhcAmF8XADhhFwDZYhcAaWQXAApmFwCqZxcAS2kXANtqFwB8bBcAHG4XAL1vFwBNcRcA7nIXAI50FwAvdhcA0HcXAGB5FwAAexcAoXwXAEJ+FwDSfxcAcoEXABODFwC0hBcARIYXAOSHFwCFiRcAJosXALaMFwBWjhcA948XAJiRFwAokxcAyJQXAGmWFwAKmBcAmpkXADqbFwDbnBcAa54XAAygFwCsoRcATaMXAN2kFwB+phcAHqgXAL+pFwBgqxcA8KwXAJCuFwAxsBcA0rEXAGKzFwACtRcAo7YXAES4FwDUuRcAdLsXABW9FwC2vhcARsAXAObBFwCHwxcAKMUXALjGFwBYyBcA+ckXAInLFwAqzRcAys4XAGvQFwAM0hcAnNMXADzVFwDd1hcAftgXAA7aFwCv2xcAT90XAPDeFwCA4BcAIOIXAMHjFwBi5RcA8uYXAJLoFwAz6hcAw+sXAGTtFwAE7xcApfAXADXyFwDW8xcAdvUXABf3FwC4+BcASPoXAOj7FwCJ/RcAKv8XALoAGABaAhgA+wMYAJwFGAAsBxgAzAgYAG0KGAAODBgAng0YAD4PGADfEBgAbxIYABAUGACwFRgAURcYAOEYGACCGhgAIhwYAMMdGABTHxgA9CAYAJQiGAA1JBgA1iUYAGYnGAAGKRgApyoYAEgsGADYLRgAeC8YABkxGAC6MhgASjQYAOo1GACLNxgALDkYALw6GABcPBgA/T0YAJ4/GAAuQRgAzkIYAG9EGAD/RRgAoEcYAEBJGADhShgAcUwYABJOGACyTxgAU1EYAONSGACEVBgAJFYYAMVXGABmWRgA9loYAJdcGAA3XhgA2F8YAGhhGAAIYxgAqWQYAEpmGADaZxgAemkYABtrGAC8bBgATG4YAOxvGACNcRgAHXMYAL50GABedhgA/3cYAI95GAAwexgA0HwYAHF+GAABgBgAooEYAEKDGADjhBgAhIYYABSIGAC0iRgAVYsYAPaMGACGjhgAJpAYAMeRGABokxgA+JQYAJiWGAA5mBgAyZkYAGqbGAAKnRgAq54YADugGADcoRgAfKMYAB2lGACtphgATqgYAO6pGACPqxgAH60YAMCuGABgsBgAAbIYAJGzGAAytRgA0rYYAHO4GAAUuhgApLsYAES9GADlvhgAhsAYABbCGAC2wxgAV8UYAPjGGACIyBgAKMoYAMnLGABZzRgA+s4YAJrQGAA70hgAy9MYAGzVGAAM1xgArdgYAD3aGADe2xgAf90YAB/fGADA4BgAUOIYAPDjGACR5RgAMucYAMLoGABi6hgAA+wYAJPtGAA07xgA1PAYAHXyGAAF9BgApvUYAEb3GADn+BgAd/oYABj8GAC4/RgAWf8YAPoAGQCKAhkAKgQZAMsFGQBsBxkA/AgZAJwKGQA9DBkA3g0ZAG4PGQAOERkArxIZAD8UGQDgFRkAgBcZACEZGQCxGhkAUhwZAPIdGQCTHxkANCEZAMQiGQBkJBkABSYZAKYnGQA2KRkA1ioZAHcsGQAYLhkAqC8ZAEgxGQDpMhkAeTQZABo2GQC6NxkAWzkZAOs6GQCMPBkALD4ZAM0/GQBdQRkA/kIZAJ5EGQA/RhkAz0cZAHBJGQAQSxkAsUwZAEFOGQDiTxkAglEZACNTGQDEVBkAVFYZAPRXGQCVWRkANlsZAMZcGQBnXhkAB2AZAJdhGQA4YxkA2GQZAHlmGQAJaBkAqmkZAEprGQDrbBkAe24ZABxwGQC8cRkAXXMZAO10GQCOdhkALngZAM95GQBfexkAAH0ZAKB+GQBBgBkA0YEZAHKDGQAShRkAs4YZAEOIGQDkiRkAhIsZACWNGQC1jhkAVpAZAPaRGQCXkxkAOJUZAMiWGQBomBkACZoZAJmbGQA6nRkA2p4ZAHugGQALohkArKMZAEylGQDtphkAfagZAB6qGQC+qxkAX60ZAO+uGQCQsBkAMLIZANGzGQBhtRkAArcZAKK4GQBDuhkA07sZAHS9GQAUvxkAtcAZAFbCGQDmwxkAhsUZACfHGQC3yBkAWMoZAPjLGQCZzRkAKc8ZAMrQGQBq0hkAC9QZAJvVGQA81xkA3NgZAH3aGQAN3BkArt0ZAE/fGQDv4BkAf+IZACDkGQDA5RkAYecZAALpGQCS6hkAMuwZANPtGQBj7xkABPEZAKTyGQBF9BkA1fUZAHb3GQAW+RkAt/oZAEf8GQDo/RkAiP8ZACkBGgC5AhoAWgQaAPoFGgCbBxoAKwkaAMwKGgBsDBoADQ4aAJ0PGgA+ERoA3hIaAH8UGgAPFhoAsBcaAFAZGgDxGhoAkhwaACIeGgDCHxoAYyEaAPMiGgCUJBoANCYaANUnGgBlKRoABisaAKYsGgBHLhoA1y8aAHgxGgAYMxoAuTQaAEk2GgDqNxoAijkaACs7GgC7PBoAXD4aAPw/GgCdQRoALUMaAM5EGgBuRhoAD0gaALBJGgBASxoA4EwaAIFOGgARUBoAslEaAFJTGgDzVBoAg1YaACRYGgDEWRoAZVsaAPVcGgCWXhoAN2AaANdhGgBnYxoACGUaAKhmGgBJaBoA2WkaAHprGgAabRoAu24aAEtwGgDscRoAjHMaAC11GgC9dhoAXngaAP55GgCfexoAL30aANB+GgBwgBoAEYIaAKGDGgBChRoA4oYaAIOIGgATihoAtIsaAFSNGgD1jhoAhZAaACaSGgDGkxoAZ5UaAPeWGgCYmBoAOJoaANmbGgBpnRoACp8aAKqgGgBLohoA26MaAHylGgAcpxoAvagaAE2qGgDuqxoAjq0aAC+vGgC/sBoAYLIaAAC0GgChtRoAMbcaANK4GgByuhoAE7waAKO9GgBEvxoA5MAaAIXCGgAVxBoAtsUaAFbHGgD3yBoAh8oaACjMGgDIzRoAac8aAPnQGgCa0hoAOtQaANvVGgBr1xoADNkaAKzaGgBN3BoA3d0aAH7fGgAf4RoAv+IaAE/kGgDw5RoAkOcaADHpGgDB6hoAYuwaAALuGgCj7xoAM/EaANTyGgB09BoAFfYaAKX3GgBG+RoA5voaAHf8GgAX/hoAuP8aAFgBGwD5AhsAiQQbACoGGwDKBxsAawkbAPsKGwCcDBsAPA4bAN0PGwBtERsADhMbAK4UGwBPFhsA3xcbAIAZGwAgGxsAwRwbAFEeGwDyHxsAkiEbADMjGwDDJBsAZCYbAAQoGwClKRsANSsbANYsGwB2LhsAFzAbAKcxGwBIMxsA6DQbAIk2GwAZOBsAujkbAFo7GwD7PBsAiz4bACxAGwDMQRsAXEMbAP1EGwCeRhsAPkgbAN9JGwBvSxsAEE0bALBOGwBRUBsA4VEbAIJTGwAiVRsAw1YbAFNYGwD0WRsAlFsbADVdGwDFXhsAZmAbAAdiGwCnYxsAN2UbANhmGwB4aBsAGWobAKlrGwBKbRsA6m4bAItwGwAbchsAvHMbAFx1GwDsdhsAjXgbAC56GwDOexsAb30bAP9+GwCggBsAQIIbAOGDGwBxhRsAEocbALKIGwBTihsA44sbAISNGwAkjxsAxZAbAFWSGwD2kxsAlpUbADeXGwDHmBsAaJobAAicGwCpnRsAOZ8bANqgGwB6ohsAG6QbAKulGwBMpxsA7KgbAHyqGwAdrBsAvq0bAF6vGwD/sBsAj7IbADC0GwDQtRsAcbcbAAG5GwCiuhsAQrwbAOO9GwBzvxsAFMEbALTCGwBVxBsA5cUbAIbHGwAmyRsAtsobAFfMGwD4zRsAmM8bADnRGwDJ0hsAatQbAArWGwCr1xsAO9kbANzaGwB83BsAHd4bAK3fGwBO4RsA7+IbAI/kGwAf5hsAwOcbAGDpGwAB6xsAkewbADLuGwDS7xsAc/EbAAPzGwCk9BsARPYbAOX3GwB1+RsAFvsbALb8GwBH/hsA5/8bAIgBHAAoAxwAyQQcAFkGHAD6BxwAmgkcADsLHADLDBwAbA4cAAwQHACtERwAPRMcAN4UHAB+FhwAHxgcAK8ZHABQGxwA8BwcAJEeHAAhIBwAwiEcAGIjHADyJBwAkyYcADQoHADUKRwAZCscAAUtHACmLhwARjAcAOcxHAB3MxwAGDUcALg2HABZOBwA6TkcAIo7HAAqPRwAyz4cAFtAHAD8QRwAnEMcACxFHADNRhwAbkgcAA5KHACeSxwAP00cAOBOHACAUBwAEFIcALFTHABSVRwA8lYcAJNYHAAjWhwAxFscAGRdHAAFXxwAlWAcADZiHADXYxwAd2UcAAdnHACoaBwASGocAOlrHAB5bRwAGm8cALpwHABbchwA63McAIx1HAAsdxwAvHgcAF16HAD+exwAnn0cAC9/HADPgBwAcIIcABCEHACxhRwAQYccAOKIHACCihwAI4wcALONHABUjxwA9JAcAJWSHAAllBwAxpUcAGaXHAAHmRwAl5ocADicHADYnRwAeZ8cAAmhHACqohwASqQcAOulHAB7pxwAHKkcALyqHABdrBwA7a0cAI6vHAAusRwAvrIcAF+0HAAAthwAoLccADC5HADRuhwAcrwcABK+HACivxwAQ8EcAOTCHACExBwAJcYcALXHHABWyRwA9socAJfMHAAnzhwAyM8cAGjRHAAJ0xwAmdQcADrWHADa1xwAe9kcAAvbHACs3BwATN4cAO3fHAB94RwAHuMcAL/kHABO5hwA7+ccAJDpHAAw6xwAwOwcAGHuHAAC8BwAovEcADLzHADT9BwAdPYcABT4HAC1+RwARfscAOb8HACG/hwAJwAdALcBHQBYAx0A+AQdAIgGHQApCB0AygkdAGoLHQD6DB0Amw4dADwQHQDcER0AbBMdAA0VHQCuFh0AThgdAN4ZHQB/Gx0AIB0dAMAeHQBhIB0A8SEdAJIjHQAyJR0A0yYdAGMoHQAEKh0ApCsdAEUtHQDVLh0AdjAdABYyHQC3Mx0ARzUdAOg2HQCIOB0AKTodALk7HQBaPR0A+j4dAIpAHQArQh0AzEMdAGxFHQD8Rh0AnUgdAD5KHQDeSx0Abk0dAA9PHQCwUB0AUFIdAPFTHQCBVR0AIlcdAMJYHQBjWh0A81sdAJRdHQA0Xx0A1WAdAGViHQAGZB0Ap2UdAEdnHQDXaB0AeGodABhsHQC5bR0ASW8dAOpwHQCKch0AK3QdALt1HQBcdx0A/HgdAIx6HQAtfB0Azn0dAG5/HQD/gB0An4IdAECEHQDghR0AcIcdABGJHQCyih0AUowdAOKNHQCDjx0AJJEdAMSSHQBUlB0A9ZUdAJaXHQA2mR0A15odAGecHQAInh0AqJ8dAEmhHQDZoh0AeqQdABqmHQC7px0AS6kdAOyqHQCMrB0AHK4dAL2vHQBesR0A/rIdAI60HQAvth0A0LcdAHC5HQAAux0AobwdAEK+HQDivx0AcsEdABPDHQC0xB0AVMYdAOTHHQCFyR0AJssdAMbMHQBnzh0A988dAJjRHQA40x0A2dQdAGnWHQAK2B0AqtkdAEvbHQDb3B0AfN4dABzgHQCs4R0ATeMdAO7kHQCP5h0AL+gdAL/pHQBg6x0AAO0dAJDuHQAx8B0A0vEdAHLzHQAC9R0Ao/YdAET4HQDk+R0AdPsdABX9HQC2/h0AVgAeAOcBHgCHAx4AKAUeAMgGHgBYCB4A+QkeAJoLHgA6DR4Ayg4eAGsQHgAMEh4ArBMeAE0VHgDdFh4AfhgeAB4aHgC/Gx4ATx0eAPAeHgCQIB4AMSIeAMEjHgBiJR4AAiceAJIoHgAzKh4A1CseAHQtHgAELx4ApTAeAEYyHgDmMx4AdjUeABc3HgC4OB4AWDoeAOg7HgCJPR4AKj8eAMpAHgBrQh4A+0MeAJxFHgA8Rx4AzEgeAG1KHgAOTB4Ark0eAD5PHgDfUB4AgFIeACBUHgCwVR4AUVceAPJYHgCSWh4AIlweAMNdHgBkXx4ABGEeAJRiHgA1ZB4A1mUeAHdnHgAGaR4Ap2oeAEhsHgDobR4AeG8eABlxHgC6ch4AWnQeAOp1HgCLdx4ALHkeAMx6HgBtfB4A/X0eAJ5/HgA+gR4A34IeAG+EHgAQhh4AsIceAECJHgDhih4AgoweACKOHgCyjx4AU5EeAPSSHgCUlB4AJJYeAMWXHgBmmR4ABpseAJacHgA3nh4A2J8eAHihHgAIox4AqaQeAEqmHgDqpx4AeqkeABurHgC8rB4AXK4eAOyvHgCNsR4ALrMeAM60HgBvth4A/7ceAKC5HgBAux4A0LweAHG+HgASwB4AssEeAELDHgDjxB4AhMYeACTIHgC0yR4AVcseAPbMHgCWzh4AJtAeAMfRHgBo0x4ACNUeAJjWHgA52B4A2tkeAHrbHgAK3R4Aq94eAEzgHgDs4R4AjeMeAB3lHgC+5h4AX+geAO7pHgCP6x4AMO0eANDuHgBg8B4AAfIeAKLzHgBC9R4A0vYeAHP4HgAU+h4AtPseAET9HgDl/h4AhgAfACYCHwC3Ax8AVwUfAPgGHwCYCB8AKAofAMkLHwBqDR8ACg8fAKsQHwA7Eh8A3BMfAHwVHwAdFx8ArRgfAE4aHwDuGx8Afh0fAB8fHwDAIB8AYCIfAPAjHwCRJR8AMicfANIoHwBiKh8AAywfAKQtHwBELx8A1DAfAHUyHwAWNB8AtjUfAEY3HwDnOB8AiDofACg8HwC4PR8AWT8fAPpAHwCaQh8AKkQfAMtFHwBsRx8ADEkfAK1KHwA9TB8A3k0fAH5PHwAOUR8Ar1IfAFBUHwDwVR8AgFcfACFZHwDCWh8AYlwfAPJdHwCTXx8ANGEfANRiHwBkZB8ABWYfAKZnHwBHaR8A1mofAHdsHwAYbh8AuG8fAEhxHwDpch8AinQfACp2HwC6dx8AW3kfAPx6HwCcfB8ALH4fAM1/HwBugR8ADoMfAJ+EHwA/hh8A4IcfAICJHwAQix8AsYwfAFKOHwDyjx8AgpEfACOTHwDElB8AZJYfAPSXHwCVmR8ANpsfANacHwBmnh8AB6AfAKihHwBIox8A2KQfAHmmHwAaqB8AuqkfAEqrHwDrrB8AjK4fACywHwC8sR8AXbMfAP60HwCeth8ALrgfAM+5HwBwux8AEL0fAKC+HwBBwB8A4sEfAILDHwASxR8As8YfAFTIHwD0yR8AhMsfACXNHwDGzh8AZtAfAPbRHwCX0x8AONUfANjWHwBo2B8ACdofAKrbHwBK3R8A2t4fAHvgHwAc4h8AvOMfAEzlHwDt5h8AjugfAC/qHwC+6x8AX+0fAADvHwCg8B8AMPIfANHzHwBy9R8AEvcfAKL4HwBD+h8A5PsfAIT9HwAU/x8AtQAgAFYCIAD2AyAAhwUgACcHIADICCAAaAogAPgLIACZDSAAOg8gAMoQIABqEiAACxQgAKwVIABMFyAA3BggAH0aIAAeHCAAvh0gAE4fIADvICAAkCIgADAkIADAJSAAYScgAAIpIACiKiAAMiwgANMtIAB0LyAAFDEgAKQyIABFNCAA5jUgAIY3IAAWOSAAtzogAFg8IADoPSAAiD8gAClBIADKQiAAakQgAPpFIACbRyAAPEkgANxKIABsTCAADU4gAK5PIABOUSAA3lIgAH9UIAAgViAAwFcgAFBZIADxWiAAklwgADJeIADCXyAAY2EgAARjIACkZCAANGYgANVnIAB2aSAAF2sgAKZsIABHbiAA6G8gAHhxIAAYcyAAuXQgAFp2IAD6dyAAinkgACt7IADMfCAAXH4gAPx/IACdgSAAPoMgAN6EIABvhiAAD4ggALCJIABQiyAA4IwgAIGOIAAikCAAwpEgAFKTIADzlCAAlJYgADSYIADEmSAAZZsgAAadIACmniAANqAgANehIAB4oyAAGKUgAKimIABJqCAA6qkgAIqrIAAarSAAu64gAFywIADssSAAjLMgAC21IADOtiAAbrggAP65IACfuyAAQL0gAOC+IABwwCAAEcIgALLDIABSxSAA4sYgAIPIIAAkyiAAxMsgAFTNIAD1ziAAltAgADbSIADG0yAAZ9UgAAjXIACY2CAAONogANnbIAB63SAAGt8gAKrgIABL4iAA7OMgAIzlIAAc5yAAveggAF7qIAD/6yAAju0gAC/vIADQ8CAAYPIgAAD0IACh9SAAQvcgAOL4IABy+iAAE/wgALT9IABU/yAA5AAhAIUCIQAmBCEAxgUhAFcHIQD3CCEAmAohADgMIQDIDSEAaQ8hAAoRIQCqEiEAOhQhANsVIQB8FyEAHBkhAKwaIQBNHCEA7h0hAH4fIQAeISEAvyIhAGAkIQDwJSEAkCchADEpIQDSKiEAciwhAAIuIQCjLyEARDEhAOQyIQB0NCEAFTYhALY3IQBWOSEA5johAIc8IQAoPiEAyD8hAFhBIQD5QiEAmkQhADpGIQDKRyEAa0khAAxLIQCsTCEAPE4hAN1PIQB+USEAHlMhAK5UIQBPViEA8FchAJBZIQAgWyEAwVwhAGJeIQDyXyEAkmEhADNjIQDUZCEAZGYhAARoIQClaSEARmshAOdsIQB2biEAF3AhALhxIQBYcyEA6HQhAIl2IQAqeCEAynkhAFp7IQD7fCEAnH4hADyAIQDMgSEAbYMhAA6FIQCuhiEAP4ghAN+JIQCAiyEAEI0hALCOIQBRkCEA8pEhAJKTIQAilSEAw5YhAGSYIQAEmiEAlJshADWdIQDWniEAdqAhAAaiIQCnoyEASKUhAOimIQB4qCEAGaohALqrIQBKrSEA6q4hAIuwIQAssiEAvLMhAFy1IQD9tiEAnrghAD66IQDOuyEAb70hABC/IQCwwCEAQMIhAOHDIQCCxSEAIschALLIIQBTyiEA9MshAJTNIQAkzyEAxdAhAGbSIQAG1CEAltUhADfXIQDY2CEAeNohAAjcIQCp3SEASt8hAOrgIQB64iEAG+QhALzlIQBM5yEA7OghAI3qIQAu7CEAvu0hAF7vIQD/8CEAoPIhADD0IQDQ9SEAcfchABL5IQCy+iEAQvwhAOP9IQCE/yEAJAEiALQCIgBVBCIA9gUiAJYHIgAnCSIAxwoiAGgMIgD4DSIAmA8iADkRIgDaEiIAahQiAAoWIgCrFyIATBkiANwaIgB8HCIAHR4iAL4fIgBeISIA7iIiAI8kIgAwJiIA0CciAGApIgABKyIAoiwiAEIuIgDSLyIAczEiABQzIgCkNCIARDYiAOU3IgCGOSIAFjsiALY8IgBXPiIA+D8iAIhBIgAoQyIAyUQiAGpGIgD6RyIAmkkiADtLIgDcTCIAbE4iAAxQIgCtUSIATlMiAO5UIgB+ViIAH1giAMBZIgBgWyIA8FwiAJFeIgAyYCIA0mEiAGJjIgADZSIApGYiADRoIgDUaSIAdWsiABZtIgCmbiIARnAiAOdxIgCIcyIAGHUiALh2IgBZeCIA+nkiAIp7IgAqfSIAy34iAGyAIgD8gSIAnIMiAD2FIgDehiIAbogiAA+KIgCviyIAUI0iAOCOIgCAkCIAIZIiAMKTIgBilSIA8pYiAJOYIgA0miIA1JsiAGSdIgAFnyIApqAiAEaiIgDWoyIAd6UiABinIgC4qCIASKoiAOmrIgCKrSIAGq8iALqwIgBbsiIA/LMiAIy1IgAstyIAzbgiAG66IgD+uyIAnr0iAD+/IgDgwCIAgMIiABDEIgCxxSIAUsciAPLIIgCCyiIAI8wiAMTNIgBkzyIA9NAiAJXSIgA21CIA1tUiAGbXIgAH2SIAqNoiADjcIgDY3SIAed8iABrhIgCq4iIASuQiAOvlIgCM5yIAHOkiALzqIgBd7CIA/u0iAI7vIgAu8SIAz/IiAHD0IgAQ9iIAoPciAEH5IgDi+iIAgvwiABL+IgCz/yIAVAEjAPQCIwCEBCMAJQYjAMYHIwBWCSMA9wojAJcMIwA4DiMAyA8jAGgRIwAJEyMAqhQjADoWIwDaFyMAexkjABwbIwCsHCMATB4jAO0fIwCOISMAHiMjAL4kIwBfJiMAACgjAJApIwAwKyMA0SwjAHIuIwACMCMAojEjAEMzIwDkNCMAhDYjABQ4IwC1OSMAVjsjAOY8IwCGPiMAJ0AjAMhBIwBYQyMA+EQjAJlGIwA6SCMAykkjAGpLIwALTSMArE4jADxQIwDcUSMAfVMjAB5VIwCuViMATlgjAO9ZIwCQWyMAMF0jAMBeIwBhYCMAAmIjAKJjIwAyZSMA02YjAHRoIwAEaiMApGsjAEVtIwDmbiMAdnAjABZyIwC3cyMAWHUjAOh2IwCIeCMAKXojAMp7IwBqfSMA+n4jAJuAIwA8giMAzIMjAGyFIwANhyMArogjAD6KIwDfiyMAf40jACCPIwCwkCMAUJIjAPGTIwCSlSMAIpcjAMKYIwBjmiMABJwjAJSdIwA0nyMA1aAjAHaiIwAGpCMApqUjAEenIwDoqCMAiKojABisIwC5rSMAWq8jAPqwIwCKsiMAK7QjAMy1IwBctyMA/LgjAJ26IwA+vCMAzr0jAG6/IwAPwSMAsMIjAEDEIwDgxSMAgccjACLJIwCyyiMAUswjAPPNIwCUzyMAJNEjAMTSIwBl1CMABtYjAKbXIwA22SMA19ojAHjcIwAY3iMAqN8jAEnhIwDq4iMAeuQjABrmIwC75yMAXOkjAOzqIwCM7CMALe4jAM7vIwBe8SMA/vIjAJ/0IwBA9iMA0PcjAHD5IwAR+yMAsvwjAFL+IwDi/yMAgwEkACQDJAC0BCQAVAYkAPUHJACWCSQAJgskAMcMJABnDiQACBAkAJgRJAA4EyQA2RQkAHoWJAAKGCQAqhkkAEsbJADsHCQAfB4kABwgJAC9ISQAXiMkAO4kJACOJiQALygkANApJABwKyQAAC0kAKEuJABCMCQA0jEkAHIzJAATNSQAtDYkAEQ4JADkOSQAhTskACY9JAC2PiQAVkAkAPdBJACYQyQAKEUkAMhGJABpSCQACkokAJpLJAA6TSQA204kAHxQJAAMUiQArFMkAE1VJADuViQAjlgkAB5aJAC/WyQAYF0kAPBeJACQYCQAMWIkANJjJABiZSQAAmckAKNoJABEaiQA1GskAHRtJAAVbyQAtnAkAEZyJADmcyQAh3UkACh3JAC4eCQAWHokAPl7JACafSQAKn8kAMqAJABrgiQADIQkAJyFJAA8hyQA3YgkAH6KJAAOjCQAr40kAE+PJADwkCQAgJIkACCUJADBlSQAYpckAPKYJACSmiQAM5wkANSdJABknyQABKEkAKWiJABGpCQA1qUkAHanJAAXqSQAuKokAEisJADorSQAia8kACqxJAC6siQAWrQkAPu1JACctyQALLkkAMy6JABtvCQADr4kAJ6/JAA+wSQA38IkAIDEJAAQxiQAsMckAFHJJADyyiQAgswkACLOJADDzyQAZNEkAPTSJACU1CQANdYkANbXJABm2SQABtskAKfcJABI3iQA2N8kAHjhJAAZ4yQAuuQkAErmJADq5yQAi+kkACzrJAC87CQAXO4kAP3vJACe8SQALvMkAM70JABv9iQAEPgkAKD5JABA+yQA4fwkAIL+JAASACUAsgElAFMDJQD0BCUAhAYlACQIJQDFCSUAZgslAPYMJQCXDiUANxAlANgRJQBoEyUACBUlAKkWJQBKGCUA2hklAHobJQAbHSUAvB4lAEwgJQDsISUAjSMlAC4lJQC+JiUAXiglAP8pJQCgKyUAMC0lANAuJQBxMCUAEjIlAKIzJQBCNSUA4zYlAIQ4JQAUOiUAtDslAFU9JQD2PiUAhkAlACZCJQDHQyUAaEUlAPhGJQCYSCUAOUolANpLJQBqTSUACk8lAKtQJQBMUiUA3FMlAHxVJQAdVyUAvlglAE5aJQDuWyUAj10lADBfJQDAYCUAYGIlAAFkJQCiZSUAMmclANJoJQBzaiUAFGwlAKRtJQBEbyUA5XAlAIZyJQAWdCUAtnUlAFd3JQD4eCUAiHolACh8JQDJfSUAWX8lAPqAJQCagiUAO4QlANyFJQBshyUADIklAK2KJQBOjCUA3o0lAH+PJQAfkSUAwJIlAFCUJQDwlSUAkZclADKZJQDCmiUAYpwlAAOeJQCknyUANKElANSiJQB1pCUAFqYlAKanJQBGqSUA56olAIisJQAYriUAuK8lAFmxJQD6siUAirQlACq2JQDLtyUAW7klAPy6JQCcvCUAPb4lAN6/JQBuwSUADsMlAK/EJQBQxiUA4MclAIDJJQAhyyUAwswlAFLOJQDyzyUAk9ElADTTJQDE1CUAZNYlAAXYJQCm2SUANtslANbcJQB33iUAGOAlAKjhJQBI4yUA6eQlAHnmJQAa6CUAuuklAFvrJQD87CUAjO4lACzwJQDN8SUAbvMlAP70JQCe9iUAP/glAOD5JQBw+yUAEP0lALH+JQBBACYA4gEmAIIDJgAjBSYAxAYmAFQIJgD0CSYAlQsmADYNJgDGDiYAZxAmAAcSJgCoEyYAOBUmANgWJgB5GCYAGhomAKobJgBKHSYA6x4mAIwgJgAcIiYAvCMmAF0lJgDtJiYAjigmAC4qJgDPKyYAcC0mAAAvJgCgMCYAQTImAOIzJgByNSYAEjcmALM4JgBUOiYA5DsmAIQ9JgAlPyYAxkAmAFZCJgD2QyYAl0UmADhHJgDISCYAaEomAAlMJgCZTSYAOk8mANpQJgB7UiYAHFQmAKxVJgBMVyYA7VgmAI5aJgAeXCYAvl0mAF9fJgAAYSYAkGImADBkJgDRZSYAcmcmAAJpJgCiaiYAQ2wmAORtJgB0byYAFHEmALVyJgBWdCYA5nUmAIZ3JgAneSYAt3omAFh8JgD4fSYAmX8mACmBJgDKgiYAaoQmAAuGJgCshyYAPIkmANyKJgB9jCYAHo4mAK6PJgBPkSYA75ImAJCUJgAgliYAwJcmAGGZJgDxmiYAkpwmADKeJgDTnyYAY6EmAASjJgCkpCYARaYmAOanJgB2qSYAFqsmALesJgBYriYA6K8mAIixJgApsyYAyrQmAFq2JgD6tyYAm7kmADy7JgDMvCYAbL4mAA3AJgCdwSYAPsMmAN7EJgB/xiYAD8gmALDJJgBQyyYA8cwmAJLOJgAi0CYAwtEmAGPTJgAE1SYAlNYmADTYJgDV2SYAdtsmAAbdJgCm3iYAR+AmAOjhJgB44yYAGOUmALnmJgBJ6CYA6ukmAIrrJgAr7SYAu+4mAFzwJgD88SYAnfMmAC31JgDO9iYAbvgmAA/6JgCf+yYAQP0mAOD+JgCBACcAIgInALIDJwBSBScA8wYnAJQIJwAkCicAxAsnAGUNJwAGDycAlhAnADcSJwDXEycAeBUnAAgXJwCoGCcASRonANkbJwB6HScAGh8nALsgJwBcIicA7CMnAIwlJwAtJycAzignAF4qJwD+KycAny0nAC8vJwDQMCcAcDInABE0JwChNScAQjcnAOI4JwCDOicAEzwnALQ9JwBUPycA9UAnAJZCJwAmRCcAxkUnAGdHJwAISScAmEonADhMJwDZTScAaU8nAApRJwCqUicAS1QnANtVJwB8VycAHFknAL1aJwBNXCcA7l0nAI5fJwAvYScA0GInAGBkJwAAZicAoWcnAEJpJwDSaicAcmwnABNuJwC0bycARHEnAORyJwCFdCcAJnYnALZ3JwBWeScA93onAId8JwAoficAyH8nAGmBJwD5gicAmoQnADqGJwDbhycAa4knAAyLJwCsjCcATY4nAO6PJwB+kScAH5MnAL+UJwBglicA8JcnAJCZJwAxmycA0pwnAGKeJwACoCcAo6EnADOjJwDUpCcAdKYnABWoJwClqScARqsnAOasJwCHricAF7AnALixJwBYsycA+bQnAIm2JwAquCcAyrknAGu7JwD7vCcAnL4nADzAJwDdwScAfsMnAA7FJwCuxicAT8gnAPDJJwCAyycAIM0nAMHOJwBi0CcA8tEnAJLTJwAz1ScAw9YnAGTYJwAE2icApdsnADXdJwDW3icAduAnABfiJwCn4ycASOUnAOjmJwCJ6CcAKuonALrrJwBa7ScA++4nAJzwJwAs8icAzPMnAG31JwAO9ycAnvgnAD76JwDf+ycAb/0nABD/JwCwACgAUQIoAOEDKACCBSgAIgcoAMMIKABkCigA9AsoAJQNKAA1DygA1hAoAGYSKAAHFCgApxUoADcXKADYGCgAeBooABkcKACpHSgASh8oAOogKACLIigAGyQoALwlKABcJygA/SgoAI0qKAAuLCgAzi0oAG8vKAAQMSgAoDIoAEA0KADhNSgAgjcoABI5KACyOigAUzwoAPQ9KACEPygAJEEoAMVCKABVRCgA9kUoAJZHKAA3SSgAx0ooAGhMKAAITigAqU8oADlRKADaUigAelQoABtWKACrVygATFkoAOxaKACNXCgALl4oAL5fKABeYSgA/2IoAKBkKAAwZigA0GcoAHFpKAASaygAomwoAEJuKADjbygAc3EoABRzKAC0dCgAVXYoAOV3KACGeSgAJnsoAMd8KABXfigA+H8oAJiBKAA5gygAyYQoAGqGKAAKiCgAq4koAEyLKADcjCgAfI4oAB2QKAC+kSgATpMoAO+UKACPligAH5goAMCZKABgmygAAZ0oAKKeKAAyoCgA0qEoAHOjKAADpSgApKYoAESoKADlqSgAdasoABatKAC2rigAV7AoAOexKACIsygAKLUoAMm2KABZuCgA+rkoAJq7KAA7vSgAy74oAGzAKAAMwigArcMoAE7FKADexigAfsgoAB/KKACvyygAUM0oAPDOKACR0CgAIdIoAMLTKABi1SgAA9coAJPYKAA02igA1NsoAHXdKAAF3ygApuAoAEbiKADn4ygAd+UoABjnKAC46CgAWeooAOnrKACK7SgAKu8oAMvwKABb8igA/PMoAJz1KAA99ygAzfgoAG76KAAO/CgAr/0oAFD/KADgACkAgAIpACEEKQDCBSkAUgcpAPIIKQCTCikAIwwpAMQNKQBkDykABREpAJUSKQA2FCkA1xUpAHcXKQAHGSkAqBopAEgcKQDpHSkAeR8pABohKQC6IikAWyQpAOslKQCMJykALCkpAM0qKQBdLCkA/i0pAJ4vKQA/MSkA4DIpAHA0KQAQNikAsTcpAEE5KQDiOikAgjwpACM+KQCzPykAVEEpAPRCKQCVRCkAJUYpAMZHKQBmSSkAB0spAKhMKQA4TikA2E8pAHlRKQAJUykAqlQpAEpWKQDrVykAe1kpABxbKQC8XCkAXV4pAO1fKQCOYSkALmMpAM9kKQBfZikAAGgpAKBpKQBBaykA0WwpAHJuKQAScCkAs3EpAENzKQDkdCkAhHYpACV4KQC1eSkAVnspAPZ8KQCXfikAJ4ApAMiBKQBogykACYUpAKqGKQBKiCkA64kpAIyLKQAcjSkAvI4pAF2QKQDtkSkAjpMpAC6VKQDPlikAX5gpAACaKQCgmykAQZ0pANGeKQByoCkAEqIpALOjKQBDpSkA5KYpAISoKQAlqikAtaspAFatKQD2rikAl7ApACeyKQDIsykAaLUpAAm3KQCquCkAOropANq7KQB7vSkAC78pAKzAKQBMwikA7cMpAH3FKQAexykAvsgpAF/KKQDvyykAkM0pADDPKQDR0CkAYdIpAALUKQCi1SkAQ9cpANPYKQB02ikAFNwpAMbdKQBW3ykA9+ApAJfiKQAn5CkAyOUpAGjnKQAJ6SkAmeopADrsKQDa7SkAe+8pAAvxKQCs8ikATPQpAO31KQCO9ykAHvkpAL76KQBf/CkA7/0pAJD/KQAwASoA0QIqAGEEKgACBioAogcqAEMJKgDTCioAdAwqABQOKgC1DyoARREqAOYSKgCGFCoAJxYqALcXKgBYGSoA+BoqAJkcKgApHioAyh8qAGohKgALIyoAmyQqADwmKgDcJyoAfSkqAA0rKgCuLCoATi4qAO8vKgB/MSoAIDMqAMA0KgBhNioA8TcqAJI5KgAyOyoA0zwqAGM+KgAEQCoApEEqAEVDKgDVRCoAdkYqABZIKgC3SSoAR0sqAOhMKgCITioAKVAqALlRKgBaUyoA+lQqAJtWKgArWCoAzFkqAGxbKgANXSoAnV4qAD5gKgDfYSoAf2MqAA9lKgCwZioAUGgqAPFpKgCBayoAIm0qAMJuKgBjcCoA83EqAJRzKgA0dSoA1XYqAGV4KgAGeioApnsqAEd9KgDXfioAeIAqABiCKgC5gyoASYUqAOqGKgCKiCoAK4oqALuLKgBcjSoA/I4qAJ2QKgAtkioAzpMqAG6VKgAPlyoAn5gqAECaKgDgmyoAcJ0qABGfKgCyoCoAUqIqAPOjKgCDpSoAJKcqAMSoKgBlqioA9asqAJatKgA2ryoA17AqAGeyKgAItCoAqLUqAEm3KgDZuCoAeroqABq8KgC7vSoAS78qAOzAKgCMwioAHMQqAL3FKgBexyoA/sgqAJ/KKgAvzCoA0M0qAHDPKgAA0SoAodIqAELUKgDi1SoAg9cqABPZKgC02ioAVNwqAPXdKgCF3yoAJuEqAMfiKgBn5CoA9+UqAJjnKgA46SoA2eoqAGnsKgAK7ioAqu8qAEvxKgDb8ioAfPQqABz2KgC99yoATfkqAO76KgCO/CoAH/4qAL//KgBgASsAAAMrAKEEKwAxBisA0gcrAHIJKwATCysAowwrAEQOKwDkDysAhRErABUTKwC2FCsAVhYrAPcXKwCHGSsAKBsrAMgcKwBYHisA+R8rAJohKwA6IysA2yQrAGsmKwAMKCsAvSkrAE0rKwDuLCsAji4rAC8wKwC/MSsAYDMrAAA1KwChNisAMTgrANI5KwByOysAEz0rAKM+KwBEQCsA5EErAIVDKwAVRSsAtkYrAFdIKwD3SSsAh0srAChNKwDITisAWFArAPlRKwCaUysAOlUrAMpWKwBrWCsADForAKxbKwBNXSsA3V4rAH5gKwAeYisAv2MrAE9lKwDwZisAkGgrADFqKwDBaysAYm0rAAJvKwCjcCsAM3IrANRzKwB0dSsAFXcrAKV4KwBGeisA5nsrAHZ9KwAXfysAuIArAFiCKwDogysAiYUrACqHKwDKiCsAa4orAPuLKwCcjSsAPI8rAMyQKwBtkisADpQrAK6VKwBPlysA35grAICaKwAgnCsAwZ0rAFGfKwDyoCsAkqIrADOkKwDDpSsAZKcrAASpKwClqisANawrANatKwB2rysAF7ErAKeyKwBItCsA6LUrAHi3KwAZuSsAurorAFq8KwDqvSsAi78rACzBKwDMwisAXMQrAP3FKwCexysAP8krAN/KKwBvzCsAEM4rALDPKwBR0SsA4dIrAILUKwAi1isAw9crAFPZKwD02isAlNwrADXeKwDF3ysAZuErAAbjKwCn5CsAN+YrANjnKwB46SsACOsrAKnsKwBK7isA6u8rAHrxKwAb8ysAvPQrAFz2KwDs9ysAjfkrAC77KwDO/CsAb/4rAP//KwCgASwAQAMsAOEELABxBiwAEggsALIJLABTCywA4wwsAIQOLAAkECwAxREsAFUTLAD2FCwAlhYsADcYLADHGSwAaBssAAgdLACpHiwAOSAsANohLAB6IywAGyUsAKsmLABMKCwA7CksAI0rLAAdLSwAvi4sAF4wLADuMSwAjzMsADA1LADQNiwAYDgsAAE6LACiOywAQj0sAOM+LABzQCwAFEIsALRDLABVRSwA5UYsAIZILAAnSiwAx0ssAFdNLAD4TiwAmFAsADlSLADJUywAalUsAApXLACrWCwAO1osANxbLAB8XSwADF8sAK1gLABOYiwA7mMsAH9lLAAfZywAwGgsAGBqLADwaywAkW0sADJvLADScCwAc3IsAAN0LACkdSwARHcsANR4LAB1eiwAFnwsALZ9LABGfywA54AsAIiCLAAohCwAuIUsAFmHLAD6iCwAmoosADuMLADLjSwAbI8sAAyRLACtkiwAPZQsAN6VLAB+lywAH5ksAK+aLABQnCwA8J0sAJGfLAAhoSwAwqIsAGKkLAADpiwAk6csADSpLADUqiwAZKwsAAWuLACmrywARrEsANayLAB3tCwAGLYsALi3LABIuSwA6bosAIq8LAAqviwAur8sAFvBLAD8wiwAnMQsAD3GLADNxywAbsksAA/LLACvzCwAP84sAODPLACA0SwAIdMsALHULABS1iwA8tcsAJPZLAAj2ywAxNwsAGTeLAAF4CwAleEsADbjLADW5CwAd+YsAAfoLACo6SwASOssANjsLAB57iwAGvAsALrxLABK8ywA6/QsAIz2LAAs+CwAvPksAF37LAD+/CwAnv4sAC4ALQDPAS0AcAMtABAFLQCxBi0AQQgtAOIJLQCCCy0AIw0tALMOLQBUEC0A9BEtAJUTLQAlFS0AxhYtAGYYLQD2GS0AlxstADgdLQDYHi0AaCAtAAkiLQCqIy0ASiUtANomLQB7KC0AHCotALwrLQBMLS0A7S4tAI4wLQAuMi0AvjMtAF81LQAANy0AoDgtADA6LQDROy0Acj0tABI/LQCzQC0AQ0ItAORDLQCERS0AJUctALVILQBWSi0A90stAJdNLQAnTy0AyFAtAGhSLQAJVC0AmVUtADpXLQDaWC0AalotAAtcLQCsXS0ATF8tANxgLQB9Yi0AHmQtAL5lLQBfZy0A72gtAJBqLQAwbC0AwG0tAGFvLQACcS0AonItADJ0LQDTdS0AdHctABR5LQCkei0ARXwtAOZ9LQCGfy0AFoEtALeCLQBYhC0A+IUtAIiHLQApiS0AyootAGqMLQD6jS0Am48tADyRLQDcki0AfZQtAA2WLQCuly0ATpktAO+aLQB/nC0AIJ4tAMCfLQBQoS0A8aItAJKkLQAypi0AwqctAGOpLQAEqy0ApKwtADSuLQDVry0AdrEtABazLQCmtC0AR7YtAOi3LQCIuS0AGLstALm8LQBavi0A+r8tAIrBLQArwy0AzMQtAGzGLQANyC0AncktAD7LLQDfzC0Abs4tAA/QLQCw0S0AUNMtAODULQCB1i0AItgtAMLZLQBS2y0A89wtAJTeLQA04C0AxOEtAGXjLQAG5S0ApuYtADfoLQDX6S0AeOstABjtLQC57i0ASfAtAOrxLQCK8y0AK/UtALv2LQBc+C0A/PktAIz7LQAt/S0Azv4tAG4ALgD+AS4AnwMuAEAFLgDgBi4AcAguABEKLgCyCy4AUg0uAOIOLgCDEC4AJBIuAMQTLgBUFS4A9RYuAJYYLgA2Gi4AxhsuAGcdLgAIHy4AqCAuADgiLgDZIy4AeiUuABonLgCqKC4ASyouAOwrLgCMLS4AHC8uAL0wLgBeMi4A/jMuAI41LgAvNy4A0DguAHA6LgARPC4AoT0uAEI/LgDiQC4AckIuABNELgC0RS4AVEcuAORILgCFSi4AJkwuAMdNLgBWTy4A91AuAJhSLgA4VC4AyFUuAGlXLgAKWS4AqlouADpcLgDbXS4AfF8uABxhLgCsYi4ATWQuAO5lLgCOZy4AH2kuAL9qLgBgbC4AAG4uAKFvLgAxcS4A0nIuAHJ0LgATdi4Ao3cuAER5LgDkei4AdHwuABV+LgC2fy4AVoEuAOaCLgCHhC4AKIYuAMiHLgBYiS4A+YouAJqMLgA6ji4Ayo8uAGuRLgAMky4ArJQuADyWLgDdly4AfpkuAB6bLgCunC4AT54uAPCfLgCQoS4AIKMuAMGkLgBipi4AAqguAKOpLgAzqy4A1KwuAHSuLgAEsC4ApbEuAEazLgDmtC4Ah7YuABe4LgC4uS4AWLsuAOi8LgCJvi4AKsAuAMrBLgBawy4A+8QuAJzGLgA8yC4AzMkuAG3LLgAOzS4Ar84uAD7QLgDf0S4AgNMuACDVLgCw1i4AUdguAPLZLgCS2y4AIt0uAMPeLgBk4C4ABOIuAJTjLgA15S4A1uYuAHboLgAX6i4Ap+suAEjtLgDo7i4AePAuABnyLgC68y4AWvUuAOr2LgCL+C4ALPouAMz7LgBc/S4A/f4uAJ4ALwA+Ai8AzgMvAG8FLwAQBy8AsAgvAEAKLwDhCy8Agg0vACIPLwCyEC8AUxIvAPQTLwCUFS8AJBcvAMUYLwBmGi8ABhwvAJYdLwA3Hy8A2CAvAHgiLwAIJC8AqSUvAEonLwDqKC8AeiovABssLwC8LS8AXC8vAOwwLwCNMi8ALjQvAM41LwBeNy8A/zgvAKA6LwBAPC8A0D0vAHE/LwASQS8AskIvAEJELwDjRS8AhEcvACRJLwC0Si8AVUwvAPZNLwCXTy8AJlEvAMdSLwBoVC8ACFYvAJhXLwA5WS8A2lovAHpcLwAKXi8Aq18vAExhLwDsYi8AfGQvAB1mLwC+Zy8AXmkvAO9qLwCPbC8AMG4vANBvLwBgcS8AAXMvAKJ0LwBCdi8A0ncvAHN5LwAUey8AtHwvAER+LwDlfy8AhoEvACaDLwC2hC8AV4YvAPiHLwCYiS8AKIsvAMmMLwBqji8ACpAvAJqRLwA7ky8A3JQvAHyWLwAMmC8ArZkvAE6bLwDunC8Afp4vAB+gLwDAoS8AYKMvAPCkLwCRpi8AMqgvANKpLwBiqy8AA60vAKSuLwBEsC8A1LEvAHWzLwAWtS8AtrYvAEa4LwDnuS8AiLsvACi9LwC4vi8AWcAvAPrBLwCawy8AKsUvAMvGLwBsyC8ADMovAJzLLwA9zS8A3s4vAH/QLwAO0i8Ar9MvAFDVLwDw1i8AgNgvACHaLwDC2y8AYt0vAPLeLwCT4C8ANOIvANTjLwBk5S8ABecvAKboLwBG6i8A1+svAHftLwAY7y8AuPAvAEjyLwDp8y8AivUvACr3LwC6+C8AW/ovAPz7LwCc/S8ALP8vAM0AMABuAjAADgQwAJ4FMAA/BzAA4AgwAIAKMAAQDDAAsQ0wAFIPMADyEDAAghIwACMUMADEFTAAZBcwAPQYMACVGjAANhwwANYdMABmHzAAByEwAKgiMABIJDAA2CUwAHknMAAaKTAAqiowAEosMADrLTAAjC8wACwxMAC8MjAAXTQwAP41MACeNzAALjkwAM86MABwPDAAED4wAKA/MABBQTAA4kIwAIJEMAASRjAAs0cwAFRJMAD0SjAAhEwwACVOMADGTzAAZ1EwAPZSMACXVDAAOFYwANhXMABoWTAACVswAKpcMABKXjAA2l8wAHthMAAcYzAAvGQwAExmMADtZzAAjmkwAC5rMAC/bDAAX24wAABwMACgcTAAMHMwANF0MABydjAAAngwAKJ5MABDezAA5HwwAHR+MAAUgDAAtYEwAFaDMAD2hDAAhoYwACeIMADIiTAAaIswAPiMMACZjjAAOpAwANqRMABqkzAAC5UwAKyWMABMmDAA3JkwAH2bMAAenTAAvp4wAE6gMADvoTAAkKMwADClMADApjAAYagwAAKqMACSqzAAMq0wANOuMAB0sDAABLIwAKSzMABFtTAA5rYwAHa4MAAWujAAt7swAFi9MAD4vjAAiMAwACnCMADKwzAAasUwAPrGMACbyDAAPMowANzLMABszTAADc8wAK7QMABP0jAA3tMwAH/VMAAg1zAAwNgwAFDaMADx2zAAkt0wADLfMADC4DAAY+IwAATkMACU5TAANOcwANXoMAB26jAABuwwAKftMABH7zAA6PAwAIjyMAAY9DAAufUwAFr3MAD6+DAAivowACv8MADM/TAAbP8wAPwAMQCdAjEAPgQxAN4FMQBuBzEADwkxALAKMQBQDDEA4A0xAIEPMQAiETEAshIxAFIUMQDzFTEAlBcxACQZMQDEGjEAZRwxAAYeMQCWHzEANiExANciMQB4JDEAGCYxAKgnMQBJKTEA6ioxAIosMQAaLjEAuy8xAFwxMQD8MjEAjDQxAC02MQDONzEAbjkxAP46MQCfPDEAQD4xAOA/MQBwQTEAEUMxALJEMQBSRjEA4kcxAINJMQAkSzEAxEwxAFROMQD1TzEAllExACZTMQDGVDEAZ1YxAAhYMQCYWTEAOFsxANlcMQB6XjEACmAxAKphMQBLYzEA7GQxAIxmMQAcaDEAvWkxAF5rMQD+bDEAj24xAC9wMQDQcTEAcHMxAAB1MQChdjEAQngxANJ5MQByezEAE30xALR+MQBEgDEA5IExAIWDMQAmhTEAtoYxAFaIMQD3iTEAmIsxADiNMQDIjjEAaZAxAAqSMQCqkzEAOpUxANuWMQB8mDEAHJoxAKybMQBNnTEA7p4xAI6gMQAeojEAv6MxAGClMQDwpjEAkKgxADGqMQDSqzEAYq0xAAKvMQCjsDEARLIxAOSzMQB0tTEAFbcxALa4MQBWujEA5rsxAIe9MQAovzEAyMAxAFjCMQD5wzEAmsUxADrHMQDKyDEAa8oxAAzMMQCczTEAPM8xAN3QMQB+0jEADtQxAK7VMQBP1zEA8NgxAIDaMQAg3DEAwd0xAGLfMQAC4TEAkuIxADPkMQDU5TEAdOcxAATpMQCl6jEARuwxAObtMQB37zEAF/ExALjyMQBY9DEA6PUxAIn3MQAq+TEAuvoxAFr8MQD7/TEAnP8xACwBMgDMAjIAbQQyAA4GMgCeBzIAPgkyAN8KMgCADDIAEA4yALAPMgBRETIA8hIyAJIUMgAiFjIAwxcyAGQZMgAEGzIAlBwyADUeMgDWHzIAdiEyAAYjMgCnJDIASCYyAOgnMgB4KTIAGSsyALosMgBKLjIA6i8yAIsxMgAsMzIAvDQyAFw2MgD9NzIAnjkyAC47MgDOPDIAbz4yABBAMgCwQTIAQEMyAOFEMgCCRjIAIkgyALJJMgBTSzIA9EwyAJROMgAkUDIAxVEyAGZTMgD2VDIAllYyADdYMgDYWTIAaFsyAAhdMgCpXjIASmAyANphMgB6YzIAG2UyALxmMgBMaDIA7GkyAI1rMgAubTIAzm4yAF9wMgD/cTIAoHMyAEB1MgDQdjIAcXgyABJ6MgCyezIAQn0yAON+MgCEgDIAFIIyALSDMgBVhTIA9oYyAIaIMgAmijIAx4syAGiNMgD4jjIAmJAyADmSMgDakzIAepUyAAqXMgCrmDIATJoyAOybMgB8nTIAHZ8yAL6gMgBeojIA7qMyAI+lMgAwpzIAwKgyAGCqMgABrDIAoq0yADKvMgDSsDIAc7IyABS0MgCktTIARLcyAOW4MgCGujIAFrwyALa9MgBXvzIA+MAyAJjCMgAoxDIAycUyAGrHMgAKyTIAmsoyADvMMgDczTIAbM8yAAzRMgCt0jIATtQyAN7VMgB+1zIAH9kyAMDaMgBQ3DIA8N0yAJHfMgAy4TIAwuIyAGLkMgAD5jIApOcyAETpMgDU6jIAdewyABbuMgC27zIAR/EyAOfyMgCI9DIAGPYyALj3MgBZ+TIA+voyAIr8MgAq/jIAy/8yAGwBMwD8AjMAnAQzAD0GMwDeBzMAbgkzAA4LMwCvDDMAUA4zAPAPMwCAETMAIRMzAMIUMwBiFjMA8hczAJMZMwA0GzMAxBwzAGQeMwAFIDMApiEzADYjMwDWJDMAdyYzABgoMwCoKTMASCszAOksMwCKLjMAGjAzALoxMwBbMzMA/DQzAIw2MwAsODMAzTkzAG47MwD+PDMAnj4zAD9AMwDgQTMAgEMzABBFMwCxRjMAUkgzAOJJMwCCSzMAI00zAMROMwBkUDMA9FEzAJVTMwA2VTMAxlYzAGZYMwAHWjMAqFszADhdMwDYXjMAeWAzABpiMwCqYzMASmUzAOtmMwCMaDMAHGozALxrMwBdbTMA/m4zAI5wMwAvcjMAz3MzAHB1MwAAdzMAoHgzAEF6MwDiezMAcn0zABJ/MwCzgDMAVIIzAPSDMwCEhTMAJYczAMaIMwBWijMA9oszAJeNMwA4jzMAyJAzAGiSMwAJlDMAqpUzADqXMwDamDMAe5ozABycMwC8nTMATJ8zAO2gMwCOojMALqQzAL6lMwBfpzMAAKkzAJCqMwAwrDMA0a0zAHKvMwACsTMAorIzAEO0MwDktTMAdLczABS5MwC1ujMAVrwzAOa9MwCGvzMAJ8EzAMjCMwBYxDMA+MUzAJnHMwA6yTMAysozAGrMMwALzjMArM8zAEzRMwDc0jMAfdQzAB7WMwCu1zMATtkzAO/aMwCQ3DMAMN4zAMDfMwBh4TMAAuMzAJLkMwAy5jMA0+czAHTpMwAE6zMApOwzAEXuMwDm7zMAdvEzABfzMwC39DMAWPYzAOj3MwCI+TMAKfszAMr8MwBa/jMA+v8zAJsBNAA8AzQAzAQ0AGwGNAANCDQArgk0AE4LNADeDDQAfw40ACAQNACwETQAUBM0APEUNACSFjQAIhg0AMIZNABjGzQABB00AJQeNAA0IDQA1SE0AHYjNAAGJTQApiY0AEcoNADoKTQAeCs0ABgtNAC5LjQAWjA0APoxNACKMzQAKzU0AMw2NABcODQA/Dk0AJ07NAA+PTQAzj40AG5ANAAPQjQAsEM0AEBFNADgRjQAgUg0ACJKNACySzQAUk00APNONACUUDQAJFI0AMRTNABlVTQABlc0AJZYNAA2WjQA11s0AHhdNAAIXzQAqGA0AEliNADqYzQAemU0ABpnNAC7aDQAXGo0AOxrNACMbTQALW80AM5wNABecjQA/3M0AJ91NABAdzQA0Hg0AHB6NAARfDQAsn00AEJ/NADigDQAg4I0ACSENAC0hTQAVIc0APWINACWijQAJow0AMaNNABnjzQACJE0AJiSNAA4lDQA2ZU0AHqXNAAKmTQAqpo0AEucNADsnTQAfJ80AByhNAC9ojQAXqQ0AO6lNACOpzQAL6k0ANCqNABgrDQAAK40AKGvNABCsTQA0rI0AHK0NAATtjQAtLc0AES5NADkujQAhbw0ACa+NAC2vzQAVsE0APfCNACYxDQAKMY0AMjHNABpyTQACss0AJrMNAA6zjQA2880AHzRNAAM0zQArNQ0AE3WNADu1zQAftk0AB7bNAC/3DQAYN40APDfNACQ4TQAMeM0ANLkNABi5jQAAug0AKPpNABE6zQA1Ow0AHTuNAAV8DQAtvE0AEbzNADn9DQAh/Y0ACj4NAC4+TQAWPs0APn8NACJ/jQAKgA1AMoBNQBrAzUADAU1AJwGNQA8CDUA3Qk1AH4LNQAODTUArg41AE8QNQDwETUAgBM1ACAVNQDBFjUAYhg1APIZNQCSGzUAMx01ANQeNQBkIDUABCI1AKUjNQBGJTUA1iY1AHYoNQAXKjUAuCs1AEgtNQDoLjUAiTA1ABkyNQC6MzUAWjU1APs2NQCcODUALDo1AMw7NQBtPTUADj81AJ5ANQA+QjUA30M1AIBFNQAQRzUAsEg1AFFKNQDySzUAgk01ACJPNQDDUDUAZFI1APRTNQCUVTUANVc1ANZYNQBmWjUABlw1AKddNQBIXzUA2GA1AHhiNQAZZDUAumU1AEpnNQDqaDUAi2o1ABtsNQC8bTUAXG81AP1wNQCecjUALnQ1AM91NQBvdzUAEHk1AKB6NQBAfDUA4X01AIJ/NQASgTUAsoI1AFOENQD0hTUAhIc1ACSJNQDFijUAVYw1APaNNQCWjzUAN5E1ANiSNQBolDUACJY1AKmXNQBKmTUA2po1AHqcNQAbnjUAvJ81AEyhNQDsojUAjaQ1AC6mNQC+pzUAXqk1AP+qNQCgrDUAMK41ANCvNQBxsTUAErM1AKK0NQBCtjUA47c1AIS5NQAUuzUAtLw1AFW+NQD2vzUAhsE1ACbDNQDHxDUAV8Y1APjHNQCYyTUAOcs1ANrMNQBqzjUACtA1AKvRNQBM0zUA3NQ1AHzWNQAd2DUAvtk1AE7bNQDu3DUAj941ADDgNQDA4TUAYOM1AAHlNQCi5jUAMug1ANLpNQBz6zUAFO01AKTuNQBE8DUA5fE1AIbzNQAW9TUAt/Y1AFf4NQD4+TUAiPs1ACj9NQDJ/jUAagA2APoBNgCaAzYAOwU2ANwGNgBsCDYADAo2AK0LNgA9DTYA3g42AH4QNgAfEjYArxM2AFAVNgDwFjYAkRg2ADIaNgDCGzYAYh02AAMfNgCkIDYANCI2ANQjNgB1JTYAFic2AKYoNgBGKjYA5ys2AIgtNgAYLzYAuDA2AFkyNgD6MzYAijU2ACo3NgDLODYAbDo2APw7NgCcPTYAPT82AN5ANgBuQjYADkQ2AK9FNgA/RzYA4Eg2AIBKNgAhTDYAsU02AFJPNgDyUDYAk1I2ACNUNgDEVTYAZFc2AAVZNgCmWjYANlw2ANZdNgB3XzYAGGE2AKhiNgBIZDYA6WU2AIpnNgAaaTYAumo2AFtsNgD8bTYAjG82ACxxNgDNcjYAbnQ2AP51NgCfdzYAP3k2AOB6NgBwfDYAEH42ALF/NgBSgTYA4oI2AIKENgAjhjYAxIc2AFSJNgD0ijYAlYw2ACWONgDGjzYAZpE2AAeTNgCXlDYAOJY2ANiXNgB5mTYAGps2AKqcNgBKnjYA6582AIyhNgAcozYAvKQ2AF2mNgD+pzYAjqk2AC6rNgDPrDYAcK42AACwNgCgsTYAQbM2AOK0NgBytjYAErg2ALO5NgBUuzYA5Lw2AIS+NgAlwDYAxsE2AFbDNgD2xDYAl8Y2ACfINgDIyTYAaMs2AAnNNgCqzjYAOtA2ANrRNgB70zYAHNU2AKzWNgBM2DYA7dk2AI7bNgAe3TYAvt42AF/gNgAA4jYAkOM2ADDlNgDR5jYAYeg2AALqNgCi6zYAQ+02ANPuNgB08DYAFPI2ALXzNgBF9TYA5vY2AIf4NgAn+jYAyPs2AFj9NgD4/jYAmQA3ADoCNwDKAzcAagU3AAsHNwCsCDcAPAo3ANwLNwB9DTcAHg83AK4QNwBOEjcA7xM3AH8VNwAgFzcAwBg3AGEaNwDxGzcAkh03ADIfNwDTIDcAYyI3AAQkNwCkJTcARSc3AOYoNwB2KjcAFiw3ALctNwBYLzcA6DA3AIgyNwApNDcAyjU3AFo3NwD6ODcAmzo3ADw8NwDMPTcAbD83AA1BNwCdQjcAPkQ3AN5FNwB/RzcAD0k3ALBKNwBQTDcA8U03AIFPNwAiUTcAwlI3AGNUNwDzVTcAlFc3ADRZNwDVWjcAdlw3AAZeNwCmXzcAR2E3AOhiNwB4ZDcAGGY3ALlnNwBaaTcA6mo3AIpsNwArbjcAu283AFxxNwD8cjcAnXQ3AC12NwDOdzcAb3k3AA97NwCffDcAQH43AOB/NwCBgTcAEYM3ALKENwBShjcA84c3AIOJNwAkizcAxIw3AGWONwAGkDcAlpE3ADaTNwDXlDcAeJY3AAiYNwComTcASZs3AOqcNwB6njcAGqA3ALuhNwBLozcA7KQ3AIymNwAtqDcAvak3AF6rNwD+rDcAn643AC+wNwDQsTcAcLM3ABG1NwChtjcAQrg3AOK5NwCDuzcAE703ALS+NwBUwDcA9cE3AIXDNwAmxTcAxsY3AGfINwAIyjcAmMs3ADjNNwDZzjcAetA3AArSNwCq0zcAS9U3ANvWNwB82DcAHNo3AL3bNwBN3TcA7t43AI7gNwAv4jcAv+M3AGDlNwAA5zcAoeg3ADHqNwDS6zcAcu03ABPvNwCj8DcARPI3AOTzNwCF9TcAFfc3ALb4NwBX+jcA9/s3AIf9NwAo/zcAyAA4AGkCOAD5AzgAmgU4ADoHOADbCDgAawo4AAwMOACsDTgATQ84AO4QOAB+EjgAHhQ4AL8VOABgFzgA8Bg4AJAaOAAxHDgAwR04AGIfOAACITgAoyI4ADMkOADUJTgAdCc4ABUpOAClKjgARiw4AOYtOACHLzgAFzE4ALgyOABYNDgA+TU4AIk3OAAqOTgAyjo4AGs8OAAMPjgAnD84ADxBOADdQjgAfkQ4AA5GOACuRzgAT0k4AN9KOACATDgAIE44AMFPOABRUTgA8lI4AJJUOAAzVjgAw1c4AGRZOAAEWzgApVw4ADVeOADWXzgAdmE4ABdjOACnZDgASGY4AOhnOACJaTgAGWs4ALpsOABabjgA+284AItxOAAsczgAzHQ4AG12OAD9dzgAnnk4AD97OADffDgAb344ABCAOACwgTgAUYM4AOGEOACChjgAIog4AMOJOABkizgA9Iw4AJSOOAA1kDgA1pE4AGaTOAAGlTgAp5Y4ADeYOADYmTgAeJs4ABmdOACpnjgASqA4AOqhOACLozgAG6U4ALymOABcqDgA/ak4AI2rOAAurTgAzq44AG+wOAD/sTgAoLM4AEC1OADhtjgAgrg4ABK6OACyuzgAU704AOO+OACEwDgAJMI4AMXDOABVxTgA9sY4AJbIOAA3yjgAx8s4AGjNOAAIzzgAqdA4ADnSOADa0zgAetU4ABvXOACr2DgATNo4AOzbOACN3TgAHd84AL7gOABe4jgA/+M4AKDlOAAw5zgA0Og4AHHqOAAS7DgAou04AELvOADj8DgAc/I4ABT0OAC09TgAVfc4AOX4OACG+jgAJ/w4AMf9OABX/zgA+AA5AJgCOQA5BDkAyQU5AGoHOQAKCTkAqwo5ADsMOQDcDTkAfA85AB0ROQCtEjkAThQ5AO4VOQCPFzkAMBk5AMAaOQBgHDkAAR45AJEfOQAyITkA0iI5AHMkOQADJjkApCc5AEQpOQDlKjkAdSw5ABYuOQC2LzkAVzE5AOcyOQCINDkAKDY5AMk3OQBZOTkA+jo5AJo8OQA7PjkAyz85AGxBOQAMQzkArUQ5AD1GOQDeRzkAfkk5AB9LOQDATDkAUE45APBPOQCRUTkAIVM5AMJUOQBiVjkAA1g5AJNZOQA0WzkA1Fw5AHVeOQAFYDkApmE5AEZjOQDnZDkAd2Y5ABhoOQC4aTkAWWs5AOlsOQCKbjkAKnA5AMtxOQBsczkA/HQ5AJx2OQA9eDkAzXk5AG57OQAPfTkAr345AD+AOQDggTkAgIM5ACGFOQCxhjkAUog5APKJOQCTizkAI405AMSOOQBkkDkABZI5AJWTOQA2lTkA1pY5AHeYOQAHmjkAqJs5AEidOQDpnjkAeaA5ABqiOQC6ozkAW6U5AOumOQCMqDkALKo5AM2rOQBdrTkA/q45AJ6wOQA/sjkAz7M5AHC1OQAQtzkAsbg5AEG6OQDiuzkAgr05ACO/OQCzwDkAVMI5APTDOQCVxTkAJcc5AMbIOQBmyjkAB8w5AJfNOQA4zzkA2NA5AHnSOQAJ1DkAqtU5AErXOQDr2DkAe9o5ABzcOQC83TkAXd85AO3gOQCO4jkALuQ5AM/lOQBf5zkAAOk5AKDqOQBB7DkA0e05AHLvOQAS8TkAs/I5AEP0OQDk9TkAhPc5ACX5OQC1+jkAVvw5APf9OQCX/zkAJwE6AMgCOgBoBDoACQY6AJkHOgA6CToA2go6AHsMOgALDjoArA86AEwROgDtEjoAfRQ6AB4WOgC+FzoAXxk6AO8aOgCQHDoAMB46ANEfOgBhIToAAiM6AKIkOgBDJjoA0yc6AHQpOgAUKzoAtSw6AEUuOgDmLzoAhjE6ACczOgC3NDoAWDY6APg3OgCZOToAKTs6AMo8OgBqPjoAC0A6AJtBOgA8QzoA3EQ6AH1GOgANSDoArkk6AE5LOgDvTDoAf046ACBQOgDAUToAYVM6APFUOgCSVjoAMlg6ANNZOgBjWzoABF06AKReOgBFYDoA1WE6AHZjOgAWZToAt2Y6AEdoOgDoaToAiGs6ACltOgC5bjoAWnA6APpxOgCbczoAK3U6AMx2OgBseDoA/Hk6AJ17OgA+fToA3346AH+AOgAPgjoAsIM6AFCFOgDxhjoAgYg6ACKKOgDCizoAY406APOOOgCUkDoANJI6ANWTOgBllToABpc6AKaYOgBHmjoA15s6AHidOgAYnzoAuaA6AEmiOgDqozoAiqU6ACunOgC7qDoAXKo6APyrOgCdrToALa86AM6wOgBusjoAD7Q6AJ+1OgBAtzoA4Lg6AIG6OgARvDoAsr06AFK/OgDzwDoAg8I6ACTEOgDExToAZcc6APXIOgCWyjoANsw6ANfNOgBnzzoACNE6AKjSOgA41DoA2dU6AHrXOgAa2ToAu9o6AEvcOgDs3ToAjN86AC3hOgC94joAXuQ6AP7lOgCf5zoAL+k6ANDqOgBw7DoAEe46AKHvOgBC8ToA4vI6AIP0OgAT9joAtPc6AFT5OgD1+joAhfw6ACb+OgDH/zoAZwE7APcCOwCYBDsAOAY7AMgHOwBpCTsACgs7AKoMOwA6DjsA2w87AHwROwAcEzsArBQ7AE0WOwDuFzsAjhk7AC8bOwC/HDsAYB47AAAgOwChITsAMSM7ANIkOwByJjsAEyg7AKMpOwBEKzsA5Cw7AIUuOwAVMDsAtjE7AFYzOwD3NDsAhzY7ACg4OwDIOTsAaTs7APk8OwCaPjsAOkA7AMpBOwBrQzsADEU7AKxGOwBNSDsA3Uk7AH5LOwAeTTsAv047AE9QOwDwUTsAkFM7ADFVOwDBVjsAYlg7AAJaOwCjWzsAM107ANReOwB0YDsABGI7AKVjOwBGZTsA5mY7AHZoOwAXajsAuGs7AFhtOwD5bjsAiXA7ACpyOwDKczsAa3U7APt2OwCceDsAPHo7AN17OwBtfTsADn87AK+AOwBPgjsA34M7AICFOwAghzsAwYg7AFGKOwDyizsAko07ACKPOwDDkDsAZJI7AASUOwCUlTsANZc7ANaYOwB2mjsAB5w7AKedOwBInzsA6KA7AHiiOwAZpDsAuqU7AFqnOwD7qDsAi6o7ACysOwDMrTsAba87AP2wOwCesjsAPrQ7AN+1OwBvtzsAELk7ALC6OwBRvDsA4b07AIK/OwAiwTsAw8I7AFPEOwD0xTsAlMc7ADXJOwDFyjsAZsw7AAbOOwCWzzsAN9E7ANjSOwB41DsACNY7AKnXOwBK2TsA6to7AHrcOwAb3jsAvN87AFzhOwD94jsAjeQ7AC7mOwDO5zsAb+k7AP/qOwCg7DsAQO47AOHvOwBx8TsAEvM7ALL0OwBC9jsA4/c7AIT5OwAk+zsAtPw7AFX+OwD2/zsAlwE8ADcDPADHBDwAaAY8AAgIPACpCTwAOQs8ANoMPAB6DjwAGxA8AKsRPABMEzwA7BQ8AI0WPAAdGDwAvhk8AF4bPADvHDwAjx48ADAgPADQITwAYCM8AAElPACiJjwAQig8ANIpPABzKzwAFC08ALQuPABVMDwA5TE8AIYzPAAmNTwAxzY8AFc4PAD4OTwAmDs8ADk9PADJPjwAakA8AApCPACrQzwAO0U8ANxGPAB8SDwAHUo8AK1LPABOTTwA7k48AI9QPAAfUjwAwFM8AGBVPADwVjwAkVg8ADJaPADSWzwAc108AANfPACkYDwARGI8AOVjPAB1ZTwAFmc8ALZoPABXajwA52s8AIhtPAAobzwAyXA8AFlyPAD6czwAmnU8ACp3PADLeDwAbHo8AAx8PACcfTwAPX88AN6APAB/gjwADoQ8AK+FPABQhzwA8Ig8AJGKPAAhjDwAwo08AGKPPAADkTwAk5I8ADSUPADUlTwAdZc8AAWZPACmmjwARpw8AOedPAB3nzwAGKE8ALiiPABIpDwA6aU8AIqnPAAqqTwAuqo8AFusPAD8rTwAnK88ACyxPADNsjwAbrQ8AA62PACetzwAP7k8AOC6PACAvDwAIb48ALG/PABSwTwA8sI8AJPEPAAjxjwAxMc8AGTJPAAFyzwAlcw8ADbOPADWzzwAZtE8AAfTPACo1DwASNY8ANjXPAB52TwAGts8ALrcPABK3jwA6988AIzhPAAs4zwAvOQ8AF3mPAD+5zwAnuk8AC7rPADP7DwAcO48ABDwPACg8TwAQfM8AOL0PACC9jwAI/g8ALP5PABU+zwA9Pw8AJX+PAAlAD0AxgE9AGcDPQAHBT0AlwY9ADgIPQDYCT0AaAs9AAkNPQCqDj0AShA9ANoRPQB7Ez0AHBU9ALwWPQBMGD0A7Rk9AI4bPQAuHT0Avx49AF8gPQAAIj0AoCM9ADAlPQDRJj0Acig9ABIqPQCzKz0AQy09AOQuPQCEMD0AJTI9ALUzPQBWNT0A9jY9AJc4PQAnOj0AyDs9AGg9PQD4Pj0AmUA9ADpCPQDaQz0AakU9AAtHPQCsSD0ATEo9AO1LPQB9TT0AHk89AL5QPQBfUj0A71M9AJBVPQAwVz0A0Vg9AGFaPQACXD0Aol09ADJfPQDTYD0AdGI9ABRkPQCkZT0ARWc9AOZoPQCGaj0AFmw9ALdtPQBYbz0A+HA9AIhyPQApdD0AynU9AGp3PQALeT0Am3o9ADx8PQDcfT0AbH89AA2BPQCugj0AT4Q9AN6FPQB/hz0AIIk9AMCKPQBQjD0A8Y09AJKPPQAykT0AwpI9AGOUPQAElj0ApJc9ADSZPQDVmj0Adpw9ABaePQCnnz0AR6E9AOiiPQCIpD0AGKY9ALmnPQBaqT0A+qo9AJusPQArrj0AzK89AGyxPQANsz0AnbQ9AD62PQDetz0Abrk9AA+7PQCwvD0AUL49AOC/PQCBwT0AIsM9AMLEPQBSxj0A88c9AJTJPQA0yz0AxMw9AGXOPQAG0D0AptE9ADbTPQDX1D0AeNY9ABjYPQCo2T0ASds9AOrcPQCK3j0AK+A9ALvhPQBc4z0A/OQ9AJ3mPQAt6D0Azuk9AG7rPQD+7D0An+49AEDwPQDg8T0AcPM9ABH1PQCy9j0AUvg9AOL5PQCD+z0AJP09AMT+PQBUAD4A9QE+AJYDPgA3BT4AxgY+AGcIPgAICj4AqAs+ADgNPgDZDj4AehA+ABoSPgCqEz4ASxU+AOwWPgCMGD4ALRo+AL0bPgBeHT4A/h4+AJ8gPgAvIj4A0CM+AHAlPgAAJz4AoSg+AEIqPgDiKz4Agy0+ABMvPgC0MD4AVDI+APUzPgCFNT4AJjc+AMY4PgBWOj4A9zs+AJg9PgA4Pz4AyEA+AGlCPgAKRD4AqkU+ADpHPgDbSD4AfEo+ABxMPgCsTT4ATU8+AO5QPgCOUj4AHlQ+AL9VPgBgVz4AAFk+AKFaPgAxXD4A0l0+AHJfPgATYT4Ao2I+AERkPgDkZT4AdGc+ABVpPgC2aj4AVmw+AOZtPgCHbz4AKHE+AMhyPgBYdD4A+XU+AJp3PgA6eT4Ayno+AGt8PgAMfj4ArH8+ADyBPgDdgj4AfoQ+AB+GPgC/hz4AT4k+APCKPgCQjD4AII4+AMGPPgBikT4AApM+AJKUPgAzlj4A1Jc+AHSZPgAEmz4ApZw+AEaePgDmnz4Ah6E+ABejPgC4pD4AWKY+AOinPgCJqT4AKqs+AMqsPgBarj4A+68+AJyxPgA8sz4AzLQ+AG22PgAOuD4Arrk+AD67PgDfvD4AgL4+ACDAPgCwwT4AUcM+APLEPgCSxj4AIsg+AMPJPgBkyz4ABM0+AJTOPgA10D4A1tE+AHbTPgAG1T4Ap9Y+AEjYPgDo2T4AeNs+ABndPgC63j4AWuA+AOrhPgCL4z4ALOU+AMzmPgBc6D4A/ek+AJ7rPgA+7T4Azu4+AG/wPgAQ8j4AsPM+AED1PgDh9j4Agvg+ACL6PgCy+z4AU/0+APT+PgCUAD8AJAI/AMUDPwBmBT8ABwc/AKcIPwA3Cj8A2As/AHgNPwAIDz8AqRA/AEoSPwDqEz8AehU/ABsXPwC8GD8AXBo/AOwbPwCNHT8ALh8/AM4gPwBfIj8A/yM/AKAlPwBAJz8A0Cg/AHEqPwASLD8Asi0/AEIvPwDjMD8AhDI/ACQ0PwC0NT8AVTc/APY4PwCWOj8ANzw/AMc9PwBoPz8ACEE/AJhCPwA5RD8A2kU/AHpHPwAKST8Aq0o/AExMPwDsTT8AfE8/AB1RPwC+Uj8AXlQ/AO5VPwCPVz8AMFk/ANBaPwBgXD8AAV4/AKJfPwBCYT8A0mI/AHNkPwAUZj8AtGc/AERpPwDlaj8Ahmw/ACZuPwC2bz8AV3E/APhyPwCYdD8AKHY/AMl3PwBqeT8ACns/AJp8PwA7fj8A3H8/AHyBPwAMgz8ArYQ/AE6GPwDvhz8Afok/AB+LPwDAjD8AYI4/APCPPwCRkT8AMpM/ANKUPwBilj8AA5g/AKSZPwA0mz8A1Jw/AHWePwAWoD8AtqE/AEejPwDnpD8AiKY/ACioPwC4qT8AWas/APqsPwCarj8AKrA/AMuxPwBssz8ADLU/AJy2PwA9uD8A3rk/AG67PwAOvT8Ar74/AFDAPwDwwT8AgMM/ACHFPwDCxj8AYsg/APLJPwCTyz8ANM0/ANTOPwBk0D8ABdI/AKbTPwA21T8A1tY/AHfYPwAY2j8AuNs/AEjdPwDp3j8AiuA/ACriPwC64z8AW+U/APzmPwCc6D8ALOo/AM3rPwBu7T8ADu8/AJ7wPwA/8j8A4PM/AID1PwAQ9z8Asfg/AFL6PwDy+z8Agv0/ACP/PwDEAEAAZAJAAPQDQACVBUAANgdAANcIQABmCkAABwxAAKgNQAA4D0AA2BBAAHkSQAAaFEAAuhVAAEoXQADrGEAAjBpAACwcQAC8HUAAXR9AAP4gQACeIkAALyRAAM8lQABwJ0AAEClAAKAqQABBLEAA4i1AAIIvQAASMUAAszJAAFQ0QAD0NUAAhDdAACU5QADGOkAAZjxAAPY9QACXP0AAOEFAANhCQABoREAACUZAAKpHQABKSUAA2kpAAHtMQAAcTkAAvE9AAExRQADtUkAAjlRAAB5WQAC+V0AAX1lAAABbQACgXEAAMF5AANFfQAByYUAAEmNAAKJkQABDZkAA5GdAAIRpQAAUa0AAtWxAAFZuQAD2b0AAhnFAACdzQADIdEAAaHZAAPh3QACZeUAAOntAANp8QABqfkAAC4BAAKyBQAA8g0AA3IRAAH2GQAAeiEAArolAAE6LQADvjEAAkI5AADCQQADAkUAAYZNAAAKVQACilkAAMphAANOZQAB0m0AAFJ1AAKSeQABFoEAA5qFAAIajQAAXpUAAt6ZAAFioQAD4qUAAiKtAACmtQADKrkAAarBAAPqxQACbs0AAPLVAAMy2QABsuEAADbpAAK67QABOvUAA3r5AAH/AQAAgwkAAsMNAAFDFQADxxkAAkshAADLKQADCy0AAY81AAATPQACk0EAANNJAANXTQAB21UAAFtdAAKbYQABH2kAA6NtAAHjdQAAY30AAueBAAFriQAD640AAiuVAACvnQADM6EAAbOpAAPzrQACd7UAAPu9AAN7wQABu8kAAD/RAALD1QABQ90AA4PhAAIH6QAAi/EAAwv1AAFL/QADzAEEAlAJBACQEQQDEBUEAZQdBAAYJQQCWCkEANgxBANcNQQB4D0EAGBFBAKgSQQBJFEEA6hVBAIoXQQAaGUEAuxpBAFwcQQD8HUEAjB9BAC0hQQDOIkEAXiRBAP8lQQCfJ0EAQClBANAqQQBwLEEAES5BALIvQQBSMUEA4jJBAIM0QQAkNkEAxDdBAFQ5QQD1OkEAljxBADY+QQDGP0EAZ0FBAAhDQQCoREEAOEZBANlHQQB6SUEAGktBAKpMQQBLTkEA7E9BAHxRQQAcU0EAvVRBAF5WQQDuV0EAjllBAC9bQQDQXEEAYF5BAABgQQChYUEAQmNBAOJkQQByZkEAE2hBALRpQQBUa0EA5GxBAIVuQQAmcEEAxnFBAFZzQQD3dEEAmHZBADh4QQDIeUEAaXtBAAp9QQCqfkEAOoBBANuBQQB8g0EAHIVBAKyGQQBNiEEA7olBAH6LQQAejUEAv45BAGCQQQDwkUEAkJNBADGVQQDSlkEAYphBAAKaQQCjm0EARJ1BAOSeQQB0oEEAFaJBALajQQBWpUEA56ZBAIeoQQAoqkEAyKtBAFitQQD5rkEAmrBBADqyQQDKs0EAa7VBAAy3QQCsuEEAPLpBAN27QQB+vUEADr9BAK7AQQBPwkEA8MNBAIDFQQAgx0EAwchBAGLKQQDyy0EAks1BADPPQQDU0EEAdNJBAATUQQCl1UEARtdBAObYQQB22kEAF9xBALjdQQBI30EA6OBBAIniQQAq5EEAuuVBAFrnQQD76EEAnOpBACzsQQDM7UEAbe9BAA7xQQCu8kEAPvRBAN/1QQCA90EAIPlBALD6QQBR/EEA8v1BAJL/QQAiAUIAwwJCAGQEQgD0BUIAlAdCADUJQgDWCkIAdwxCAAYOQgCnD0IASBFCANgSQgB4FEIAGRZCALoXQgBKGUIA6hpCAIscQgAsHkIAvB9CAFwhQgD9IkIAniRCAC4mQgDPJ0IAbylCABArQgCwLEIAQC5CAOEvQgCCMUIAIjNCALI0QgBTNkIA9DdCAJQ5QgAkO0IAxTxCAGY+QgAGQEIAlkFCADdDQgDYREIAaEZCAAhIQgCpSUIASktCANpMQgB6TkIAG1BCALxRQgBMU0IA7FRCAI1WQgAuWEIAzllCAF5bQgD/XEIAoF5CAEBgQgDQYUIAcWNCABJlQgCiZkIAQmhCAONpQgCEa0IAFG1CALRuQgBVcEIA9nFCAIZzQgAmdUIAx3ZCAGh4QgD4eUIAmHtCADl9QgDafkIAaoBCAAqCQgCrg0IATIVCAOyGQgB8iEIAHYpCAL6LQgBfjUIA7o5CAI+QQgAwkkIA0JNCAGCVQgABl0IAophCADKaQgDSm0IAc51CABSfQgCkoEIARKJCAOWjQgCGpUIAFqdCALeoQgBXqkIA+KtCAIitQgAor0IAybBCAGqyQgD6s0IAmrVCADu3QgDcuEIAbLpCAAy8QgCtvUIATr9CAO7AQgB+wkIAH8RCAMDFQgBQx0IA8MhCAJHKQgAyzEIA0s1CAGLPQgAD0UIApNJCAETUQgDU1UIAdddCABbZQgC22kIARtxCAOfdQgCI30IAGOFCALjiQgBZ5EIA+uVCAIrnQgAq6UIAy+pCAGzsQgD87UIAnO9CAD3xQgDe8kIAbvRCAA72QgCv90IAUPlCAOD6QgCA/EIAIf5CAML/QgBSAUMA8gJDAJMEQwA0BkMAxAdDAGQJQwAFC0MApgxDADYOQwDWD0MAdxFDABgTQwCoFEMASBZDAOkXQwCKGUMAGhtDALocQwBbHkMA/B9DAJwhQwAsI0MAzSRDAG4mQwAOKEMAnylDAD8rQwDgLEMAcC5DABAwQwCxMUMAUjNDAOI0QwCCNkMAIzhDAMQ5QwBUO0MA9DxDAJU+QwA2QEMAxkFDAGZDQwAHRUMAqEZDADhIQwDYSUMAeUtDABpNQwCqTkMASlBDAOtRQwCMU0MALFVDAM1WQwBuWEMA/llDAJ5bQwA/XUMA4F5DAHBgQwAQYkMAsWNDAFJlQwDiZkMAgmhDACNqQwDEa0MAVG1DAPRuQwCVcEMANnJDANdzQwBmdUMAB3dDAKh4QwBIekMA2HtDAHl9QwAaf0MAqoBDAEqCQwDrg0MAjIVDAByHQwC8iEMAXYpDAP6LQwCOjUMAL49DAM+QQwBwkkMAAJRDAKCVQwBBl0MA4phDAHKaQwASnEMAs51DAFSfQwDkoEMAhKJDACWkQwDGpUMAVqdDAPaoQwCXqkMAOKxDAMitQwBor0MACbFDAKqyQwA6tEMA2rVDAHu3QwAcuUMAvLpDAEy8QwDtvUMAjr9DAB7BQwC+wkMAX8RDAADGQwCQx0MAMMlDANHKQwByzEMAAs5DAKLPQwBD0UMA5NJDAHTUQwAU1kMAtddDAFbZQwD22kMAhtxDACfeQwDI30MAWOFDAPjiQwCZ5EMAOuZDAMrnQwBq6UMAC+tDAKzsQwA87kMA3O9DAH3xQwAe80MArvRDAE72QwDv90MAkPlDACD7QwDA/EMAYf5DAAIARACSAUQAMgNEANMERAB0BkQAFAhEAKQJRABFC0QA5gxEAHYORAAXEEQAtxFEAFgTRAD4FEQAiBZEACkYRADKGUQAWhtEAPocRACbHkQAPCBEAMwhRABsI0QADSVEAK4mRAA+KEQA3ilEAH8rRAAgLUQAsC5EAFAwRADxMUQAkjNEACI1RADCNkQAYzhEAAQ6RACkO0QAND1EANU+RAB2QEQABkJEAKZDRABHRUQA6EZEAHhIRAAYSkQAuUtEAFpNRADqTkQAilBEACtSRADMU0QAXFVEAPxWRACdWEQAPlpEAM5bRABuXUQAD19EALBgRABAYkQA4GNEAIFlRAAiZ0QAsmhEAFJqRADza0QAlG1EACRvRADEcEQAZXJEAAZ0RACWdUQANndEANd4RAB4ekQACHxEAKh9RABJf0QA6oBEAHqCRAAahEQAu4VEAFyHRADsiEQAjIpEAC2MRADOjUQAbo9EAP+QRACfkkQAQJREANCVRABwl0QAEZlEALKaRABCnEQA4p1EAIOfRAAkoUQAtKJEAFSkRAD1pUQAlqdEACapRADGqkQAZ6xEAAiuRACYr0QAOLFEANmyRAB6tEQACrZEAKq3RABLuUQA7LpEAHy8RAAcvkQAvb9EAF7BRADuwkQAjsREAC/GRADQx0QAYMlEAADLRAChzEQAQs5EANLPRABy0UQAE9NEALTURABE1kQA5NdEAIXZRAAm20QAttxEAFbeRAD330QAmOFEACjjRADI5EQAaeZEAAroRACa6UQAOutEANvsRAB87kQADPBEAKzxRABN80QA7vREAH72RAAe+EQAv/lEAGD7RADw/EQAkP5EADEARQDSAUUAYgNFAAIFRQCjBkUARAhFANQJRQB0C0UAFQ1FALYORQBGEEUA5xFFAIcTRQAoFUUAuBZFAFgYRQD5GUUAmhtFACodRQDKHkUAayBFAAwiRQCcI0UAPCVFAN0mRQB+KEUADipFAK4rRQBPLUUA8C5FAIAwRQAgMkUAwTNFAGI1RQDyNkUAkjhFADM6RQDUO0UAZD1FAAQ/RQClQEUARkJFANZDRQB2RUUAF0dFALhIRQBISkUA6EtFAIlNRQAqT0UAulBFAFpSRQD7U0UAnFVFACxXRQDMWEUAbVpFAA5cRQCeXUUAPl9FAN9gRQCAYkUAEGRFALBlRQBRZ0UA4WhFAIJqRQAibEUAw21FAGRvRQD0cEUAlHJFADV0RQDWdUUAZndFAAZ5RQCnekUASHxFANh9RQB4f0UAGYFFALqCRQBKhEUA6oVFAIuHRQAsiUUAvIpFAFyMRQD9jUUAjY9FAC6RRQDPkkUAb5RFABCWRQCgl0UAQJlFAOGaRQCCnEUAEp5FALKfRQBToUUA9KJFAISkRQAkpkUAxadFAGapRQD2qkUAlqxFADeuRQDYr0UAaLFFAAizRQCptEUASrZFANq3RQB6uUUAG7tFAKu8RQBMvkUA7L9FAI3BRQAuw0UAvsRFAF7GRQD/x0UAoMlFADDLRQDQzEUAcc5FABLQRQCi0UUAQtNFAOPURQCE1kUAFNhFALTZRQBV20UA9txFAIbeRQAm4EUAx+FFAGjjRQD45EUAmOZFADnoRQDJ6UUAautFAArtRQCr7kUAO/BFANzxRQB880UAHfVFAL72RQBO+EUA7vlFAI/7RQAw/UUAwP5FAGAARgABAkYAkQNGADIFRgDSBkYAcwhGAAMKRgCkC0YARA1GAOUORgCGEEYAFhJGALcTRgBXFUYA+BZGAIgYRgAoGkYAyRtGAGodRgD6HkYAmiBGADsiRgDcI0YAbCVGAAwnRgCtKEYATipGAN4rRgB+LUYAHy9GAK8wRgBQMkYA8DNGAJE1RgAyN0YAwjhGAGI6RgADPEYApD1GADQ/RgDUQEYAdUJGAAVERgCmRUYARkdGAOdIRgCISkYAGExGALhNRgBZT0YA+lBGAIpSRgAqVEYAy1VGAGxXRgD8WEYAnFpGAD1cRgDeXUYAbl9GAA5hRgCvYkYAP2RGAOBlRgCAZ0YAIWlGALFqRgBSbEYA8m1GAJNvRgA0cUYAxHJGAGR0RgAFdkYApndGADZ5RgDWekYAd3xGABh+RgCof0YASIFGAOmCRgCKhEYAGoZGALqHRgBbiUYA/IpGAIyMRgAsjkYAzY9GAF2RRgD+kkYAn5RGAD+WRgDPl0YAcJlGABCbRgCxnEYAUp5GAOKfRgCCoUYAI6NGAMSkRgBUpkYA9KdGAJWpRgA2q0YAxqxGAGauRgAHsEYAqLFGADizRgDYtEYAebZGABq4RgCquUYASrtGAOu8RgB7vkYAHMBGALzBRgBdw0YA7cRGAI7GRgAuyEYAz8lGAHDLRgAAzUYAoM5GAEHQRgDi0UYActNGABLVRgCz1kYAVNhGAOTZRgCE20YAJd1GAMbeRgBW4EYA9uFGAJfjRgAn5UYAyOZGAGjoRgAJ6kYAmetGADrtRgDa7kYAe/BGAAvyRgCs80YATPVGAO32RgCO+EYAHvpGAL77RgBf/UYAAP9GAJAARwAwAkcA0QNHAHIFRwACB0cAoghHAEMKRwDkC0cAdA1HABQPRwC1EEcARRJHAOYTRwCHFUcAJxdHALcYRwBYGkcA+BtHAJkdRwA6H0cAyiBHAGoiRwALJEcArCVHADwnRwDcKEcAfSpHAA0sRwCuLUcATi9HAO8wRwB/MkcAIDRHAMA1RwBhN0cA8ThHAJI6RwAyPEcA0z1HAHQ/RwAEQUcApEJHAEVERwDmRUcAdkdHABZJRwC3SkcAR0xHAOhNRwCIT0cAKVFHALlSRwBaVEcA+lVHAJtXRwArWUcAzFpHAGxcRwANXkcArl9HAD5hRwDeYkcAf2RHACBmRwCwZ0cAUGlHAPFqRwCSbEcAIm5HAMJvRwBjcUcABHNHAJR0RwA0dkcA1XdHAGV5RwAGe0cApnxHAEd+RwDXf0cAeIFHABiDRwC5hEcAWoZHAOqHRwCKiUcAK4tHAMyMRwBcjkcA/I9HAJ2RRwA+k0cAzpRHAG+WRwAPmEcAn5lHAECbRwDgnEcAgZ5HABGgRwCyoUcAUqNHAPOkRwCDpkcAJKhHAMSpRwBlq0cA9axHAJauRwA2sEcA17FHAHizRwAItUcAqLZHAEm4RwDZuUcAertHABq9RwC7vkcAS8BHAOzBRwCMw0cALcVHAL3GRwBeyEcA/slHAJ/LRwBAzUcA0M5HAHDQRwAR0kcAstNHAFLVRwDz1kcAlNhHADTaRwDV20cAdt1HABbfRwC34EcAWOJHAOjjRwCI5UcAKedHAMroRwBa6kcA+utHAJvtRwA870cAzPBHAGzyRwAN9EcArvVHAE73RwDv+EcAkPpHACD8RwDA/UcAYf9HAPEASACSAkgAMgRIANMFSABjB0gABAlIAKQKSABFDEgA1Q1IAHYPSAAWEUgAtxJIAEcUSADoFUgAiBdIACkZSAC5GkgAWhxIAPodSACbH0gAKyFIAMwiSABsJEgADSZIAJ0nSAA+KUgA3ypIAH8sSAAPLkgAsC9IAFAxSADxMkgAgTRIACI2SADCN0gAYzlIAAQ7SACUPEgAND5IANU/SABlQUgABkNIAKZESABHRkgA10dIAHhJSAAYS0gAuUxIAElOSADqT0gAilFIACtTSADcVEgAfVZIAA1YSAC/WUgAX1tIAO9cSACQXkgAQWBIAOJhSAByY0gANGVIAMRmSAB1aEgAFmpIALZrSABobUgA+G5IAJhwSAA5ckgA2nNIAHp1SAAbd0gAq3hIAEx6SADse0gAjX1IAC5/SAC+gEgAb4JIAP+DSACghUgAQIdIAOGISACCikgAIoxIAMONSABTj0gA9JBIAJSSSAA1lEgA1pVIAGaXSAAGmUgAp5pIAEicSADYnUgAeJ9IABmhSACpokgASqRIAOqlSACLp0gALKlIALyqSABcrEgA/a1IAJ6vSAAusUgAzrJIAG+0SAD/tUgAoLdIAEC5SADhukgAcbxIABK+SACyv0gAU8FIAOPCSACExEgAJMZIAMXHSABVyUgA9spIAJbMSAA3zkgA2M9IAGjRSAAI00gAqdRIAErWSADa10gAetlIABvbSACr3EgATN5IAP3fSACN4UgALuNIAM7kSABv5kgAEOhIALDpSABR60gA8uxIAJLuSAAz8EgA1PFIAIXzSAAV9UgA1/ZIAGf4SAAI+kgAuftIAEn9SADq/kgAigBJACsCSQDMA0kAbAVJAA0HSQCdCEkAPgpJAN4LSQB/DUkADw9JALAQSQBQEkkA8RNJAIEVSQAiF0kAwhhJAGMaSQDzG0kAlB1JADQfSQDVIEkAZSJJAAYkSQCmJUkARydJANcoSQB4KkkAGCxJALktSQBJL0kA6jBJAIoySQArNEkAuzVJAFw3SQD8OEkAnTpJAC08SQDOPUkAbj9JAA9BSQCfQkkAQERJAOBFSQCBR0kAEUlJALJKSQBSTEkA801JAINPSQAkUUkAxFJJAGVUSQD1VUkAlldJADZZSQDXWkkAZ1xJAAheSQCoX0kASWFJANliSQB6ZEkAGmZJALtnSQBLaUkA7GpJAIxsSQAtbkkAvW9JAF5xSQD/ckkAn3RJAFB2SQDxd0kAgXlJADJ7SQDTfEkAY35JAASASQC1gUkARYNJAOaESQCHhkkAJ4hJALeJSQBYi0kA+IxJAJmOSQApkEkAypFJAGqTSQALlUkAm5ZJADyYSQDcmUkAfZtJAA2dSQCunkkATqBJAO+hSQB/o0kAIKVJAMCmSQBhqEkA8alJAJKrSQAyrUkA065JAGOwSQAEskkApLNJAEW1SQDVtkkAdrhJABa6SQC3u0kAR71JAOi+SQCIwEkAKcJJALnDSQBaxUkA+sZJAJvISQArykkAzMtJAGzNSQANz0kAndBJAD7SSQDe00kAf9VJAA/XSQCw2EkAUNpJAPHbSQCB3UkAIt9JAMLgSQBj4kkABORJAKTlSQBF50kA5uhJAIbqSQAn7EkAt+1JAFjvSQD48EkAmfJJADr0SQDa9UkAe/dJAAv5SQC8+kkAXfxJAO39SQCf/0kAPwFKAOACSgCRBEoAIQZKAMIHSgBiCUoAAwtKAKQMSgBEDkoA5Q9KAIYRSgA3E0oA2BRKAHgWSgAqGEoAuhlKAFobSgD7HEoAix5KACwgSgDMIUoAbSNKAP0kSgCeJkoAPihKAN8pSgBvK0oAEC1KALAuSgBRMEoA4TFKAIIzSgAiNUoAwzZKAFM4SgD0OUoAlDtKADU9SgDFPkoAZkBKAAdCSgCnQ0oAN0VKANhGSgB4SEoAGUpKAKlLSgBKTUoA6k5KAItQSgAbUkoAvFNKAFxVSgD9VkoAjVhKAC5aSgDOW0oAb11KAP9eSgCgYEoAQGJKAOFjSgBxZUoAEmdKALJoSgBTakoA42tKAIRtSgAkb0oAxXBKAFVySgD2c0oAp3VKADd3SgDYeEoAiXpKABl8SgC6fUoAa39KAPuASgCcgkoATYRKAN2FSgB+h0oAHolKAL+KSgBPjEoA8I1KAJCPSgAxkUoAwZJKAHKUSgATlkoAo5dKAESZSgDkmkoAhZxKABWeSgC2n0oAVqFKAPeiSgCYpEoAOKZKANmnSgBpqUoACqtKAKqsSgBLrkoA269KAHyxSgAcs0oAvbRKAE22SgDut0oAjrlKAC+7SgC/vEoAYL5KAADASgChwUoAMcNKANLESgByxkoAE8hKAKPJSgBEy0oA5MxKAIXOSgAV0EoAttFKAFbTSgD31EoAh9ZKACjYSgDI2UoAWNtKAPncSgCa3koAOuBKANvhSgBr40oADOVKAKzmSgBN6EoA3elKAH7rSgAe7UoAv+5KAE/wSgDw8UoAkPNKACD1SgDB9koAYvhKAAL6SgCj+0oAM/1KANT+SgB0AEsAFQJLAKUDSwBGBUsA5gZLAIcISwAXCksAuAtLAFgNSwD5DksAiRBLACoSSwDKE0sAaxVLAPsWSwCcGEsAPBpLAN0bSwBtHUsADh9LAK8gSwBPIksA3yNLAIAlSwAgJ0sAwShLAFEqSwDyK0sAki1LACIvSwDDMEsAZDJLAAQ0SwClNUsANTdLANY4SwB2OksAFzxLAKc9SwBIP0sA6EBLAIlCSwAZREsAukVLAFpHSwD7SEsAi0pLACxMSwDMTUsAXE9LAP1QSwCeUksAPlRLAN9VSwBvV0sAEFlLALBaSwBRXEsA4V1LAIJfSwAiYUsAw2JLAFNkSwD0ZUsAlGdLADVpSwDFaksAZmxLAAZuSwCWb0sAN3FLANhySwB4dEsAGXZLAKl3SwBKeUsA6npLAIt8SwAbfksAvH9LAFyBSwD9gksAjYRLAC6GSwDOh0sAb4lLAP+KSwCgjEsAQI5LAOGPSwBxkUsAEpNLALKUSwBTlksA45dLAISZSwAkm0sAtJxLAFWeSwD2n0sAl6FLADejSwDHpEsAaKZLAAioSwCpqUsAOatLANqsSwB6rksAG7BLAKuxSwBMs0sA7LRLAHy2SwAduEsAvrlLAF67SwD/vEsAj75LADDASwDQwUsAccNLAAHFSwCixksAQshLANLJSwBzy0sAFM1LALTOSwBE0EsA5dFLAAA</prop>
				<prop name="Temps">REFSWgAAUe0CAIBR6P8pXI/C9eg1QP0z9vI2QHE9Ctf/o7A3QB+F61H/uJ45QK5H4Xq/FO47QKRw//E9vUD/8XB9P0AfAT3/qkBAUrgehevfkUFAexQOAUJA25qZPwBZQzUDOkT2HQNdRQ0DTkZAw//1KFyPQkdA7G1RLwArSCUDCkkNBN1JLQPRSkDw8Chc269LDQPOTD0DuU3dQC8BUZhOBQN+T7aFAy9Q/fOgUBUDE7dRQGbGAYZRXQMS3VIVA4NSQG8C91K2nQNoU50D2FNlA0utVGUDu1StBFUlA7qtVd0DJ1adBFbFAwbtV/Xzc1cFA95XQO7u8khYQBAArkexbViFAx9ZFQMzWUUT2xFZNQPaWDUDmlhqJQNadBQaRBThV/3zydCMFwYCzpwfphXNzAi/EbwXNgLKzB8mAtMQngI1yOQf9mAAwsUELxYCicMcLy4CwTQvRi3p8sAIVC9uLR4CvXwvli+oL7ovAVf9BNQv5i/4K5YDDD8GPwAgOyY/UD9iP3Q/hj+YP6o/Crw3SEYRt7w/3j/wP8I/AMw/Bk8gSxZPME9aT2RPhk8AeE+yT0xPlk/AT9JJBl/YTwASXzxf7k8gX2pffF8mX0hfAKJftF/OX+BfAm8UbyZv8F8AOm9Mb05vkF9aX5xvdm+wbwDKb9xvtm/wb7pPFH/2b0B/AGp/VH+Of3h/in+sf7Z/sH8Awn/0fx6PMI8Kj1SPRo9ojwCKj5yPdo+oj7KPvI/2jwifABqf3I+eb/CPUp90n4afYJ8Acp+sn76f2J/Sn/yfBq9YjwAar0yv9p9Ir2qvdK+Wr4CvAHKv3K/ur8iv2q8Mv6avGL8AMr9cv3a/IL9yv6S/tr9AvwDSv9y//r8QzxrPNM8+z1jPAOq/hM+ez7DPws+Uz3bP4M8ACt8c3+7PAN/az1Tfbt8o3wCa3zzfnt/Q34Lf9N8G7+jfACLvLO8+71Dvcu+0337vkO8Aeu/M76bvsO/a7/zv5u8g/wAa/1T/Rv9Y/4r/dP82/7D/AMr/1P/e/9j/Gg80Dw4PMA8AWg/8/34PiA9KD6wP1g+YDwDSD/QP3g8IH6IPNB9WH2AfAHIfhB+eH7Afwh/cH+4fUB8ACi8cL84fQC9iL1QvRh+ALwCaL7Qvzi+oL8ov5C/+LxA/ADI/PD9OP5AvYj+EP5Y/ID8Asj/cP+4/AE9yPwxPNk9ITwDSP2xPfk+QT1pPpE+mTyBPALJP/E8OX9hP+k80X05feD8AYl88X4ZfoF+yX8RfZl/gXwDaXxRvLm8Ibypv9F8+b2hvAHpvlG9+b1Bv2m/sb75vCH8Aym88f65vAH8qf2x/Vn+YfwB6f6R/tn/If/J/BI8Wj9B/ADqPVI9Gj2iPIo+Mj35/yI8AWo/cj/aP0I8KnyyfPp9QnwASn2yfhp9wn3qfvJ+un6iPANqfDK9ujwCv0p9Er06veK8ASq+Mr36vwK/Sr6yvJq9orwDirxS/Fr9Qv2K/RL92v2i/AKq/lL+2vzi/yr8EzxbPKL8A+r8sz0bPUM9iz5TP5r+wzwCKz9zPBr/Az9LPFN8W3yDfAPrPVN8+35Dfot+E367fwN/8etF30UehV0DXo39wPQpnV0AzBuHfI1dArkd30M5W+0AK/tGKVkApXN+PwvVIVl3TCVbbQD0W4c1VBeOTVf5d01lVQFK4HoW/6yFVQOxRR+Db/1RAw/UoXI+ivVRN42tUQPZY4ML3NVRAIOAoXP9Ttv3Tx1Nt449THeNYs1NA+NB30FNAH+Eo39xSQIXrT+ClUrYt421SddM3UvXTAa1SXdPJUTXkUZXjTL1RZeMVUUAfnuHePVB106dQQHEu4uTk2zdQReMBUGXjlU/eTeMLT0AAFvGgTrbt4zBOnePFTS3jXb1NBePzTECkAODXe4NMleMcTEB7juF3mktAR+FROEtF41vRSlXjgkoF43Nk9NuiSh3jCEtd03lL3m3jD0xAZpbxRkwWZeNVTN3jXqT/tv/I/0Ta+VbiYuz/9vWW8mYMD0QWBRbiaiwPPg1u4m9UB4hOD3APgg9MbfScD/bTTNaN41RNHeROTfN6T5L10zHk597iHsTn/tIHtVJN43uk5O1SHeMob1NAzcwXEAxT7eO14AwUqPwEa1Jl5FK27eMQUlXz+FFN8+qFUR3j6FQXThVOFRYS7CR0F97i7oQX7uLwlB9G4onxrBc+8vO8H8YVZuL1INwX1h/4H+IRdtL3FCdGFaAWL0gTPi9QL2IvURXj+gBsL3YvkC+iIbYvoCueJd7iqw5S1fRSFRPMnORFtVMF48MUFFxUjePUrVQV40pVFfPANOQztVZV86gU5BpXleOMbVdV8xhYddOHWBXj2+pY9dMRWVXj8lhaTeO7ZDSBWA3jPoQ0a+5XJTRX7eOwV93jka6cN541BuKzvD9m4rUA1D/mP/g/AkHO3Q5PGE8qTwBUT2ZPeE+KT5xP7t8A42YzYkQ0zBTvJuVu4s9VneOVlUzkW/xEFUznjuKkxVSl5FSt5GznHuLIU9pV45KU5ExTlfMWU6rd5FL906e05HG85DltUgXjA1JN88pRlfOrhlEV81AsJBecFOCtUF3TqVBt9FBN4zttUJ3jBVAV84BPBePLE0/l5E51VBz00E22ddNnTRXzAE2N45S1TP3TF6QEs0sN407WjPTvSgX0Sv3Td0q2LeOdSpXj/EpF45EVS5XzBrQEQZz/9v+AbwCKYW5vqG8KD8xvPg/waw7iAW6MBwZ/GHsuf5gLlg9ge2hWBbYFPuNNTeOLTt3jZX7UVDOsV1biIlEFZGrMJAqk5H2s5AdT3UNFKlxUDhwfpu1W4hI0FADjEHYVVh9oH4IfnB+uHbYfAICP0h+kj7aPEC8yLyQv3oUg3hWGLyCfMp90FAzsJy7jUVKV9AQ33uI+ZOS1XORLK1UN474sN5bypuREWRhEN07y+ldd5FiV8wvWWD3zE2w3jpN8PxYSBfxMNMjEN6Y/sD/CPwRHAM4/WK9qr6xPPk1+r0BPiq9g1K/mr/iv0t8MpJ5XneO1ZbxEIZQ04FaV45wNVk3zSlYN9PRPBlU+8kMjVQUUfJcmXbbjVIVUbERXTvJaU53jJVNN44HrJBduVb5TfF+2dS7zUSq9tFFV4+K8VKu0X8ZVaj5jT0XjMdxUx04t42s9ThU0TRUTbE1VZGos9J1kZDVkZNVLjeMjdEtFZnb1luJ8PG9ewxZUZOZLVeNC3G/uZc5lAJZt3v+wb7pvLN/Oz1DfAnkAFnX+bzh/mt9kf67fYHNW8kV4lPSmhHfGBf4jT6WUSBTHrnWW8pa8d96SfrTkofGEVNtwRvOM5OQs5K5UbFcWEjw0FBX0dP1EhwAejSaNdh9Ij1qPdI92j/jvAKKPDP/Gj9iPCp9U/zafiP9smv8ExAVSdbNDUs1TwbBkn3aVHrOEl9ZSo1UEbeQ0NIikn/aV9nPEl27jRmw0AlldtOSXPhJA9J8ABq12DSavOK9yr7wPnq+YrwDaD+QP9g8IHyofTB9eH3AfsLpJLr9As96SnlYNNFZWXZMdVl1UVQ1jl3y0ZV389CV8v06SfFTN9AVU3ZMOpL8OM7y3frNkVAm3LOdOMkj8JLvw9iP0v9q/cieUVPBQ9dO4UFpNY4E0xD1QDWMHNMfadsNPFVPLTtVDXE4s1eRcxIxNvXRNfXZOw7aEdNlLHbN5Sw1kS0pdk72UxIKkx2bzSvVUAsTE4vwk4yAW1dbP6MtWPwCYbyLfjD9W37A/Yt+k39Y/gPg/qt8cT7bfSHPm3U6STKlO9dQE7IusdAKU5HgwLIQr7z3m3kIaUyVk/HQAOyjetW7lNlO05y6Fju84jwC678zvNl/w71pfJP9+Xzj/gHL5Rv/oi75foP/yXyTk+tgMZ+a1TuJEUk1jsVKU1XZ2wqWstCLk995CL2JktKX8966TxBT+Vh3E1pwE41d1dFi1s9pYtmXzGFlVwwRZdbPTWVi1dLRkVFiFIxGUZAHKbA9+D5APog8UfyZ/OH8AIh9Mfz4fOB+Cf5R/tn/If6zaf7SUqlf1I3dsdDVgHKSrH70WDoPMFKdVXcTQlJXkH/Yd3kIPlLTXUxbF86BTZfNoJC82L0gjKpbCEjRk2gzEomQvdi80iCOuIkssxBVQHbSkJwxGxdYiYU4V9MQndrNsxGm9VEXcJN38JH1LxfNrIEvVI8EcNIdKFaMNkKTE3Ur91CQ/Nj123QBOP8ifij/sn54/EK8iqQZPAECv6jnuPxBPwtkWT6CrxiMJTDWW9mIQ/N92RZ6z7ESpeqTn3oJg5LTTVCQsTVNV4x5TRVR05L0sZCuBUuXzSVQkHNxH7k8A+E+i7xxfJl9AX0pfHP8W/wDYv/q/1F9m/fZdFs/4X2LPIDzHduUmZcb19tIoPGf2YlUgdISXbIVVvaOD/PeCZtKKdGde44RnvmVW4r6STAQRpGfWItG0Z4YiUQTEZ07i1Gx39mXubVbd/m8AEHsOf5jfqt+kf6Z/0N/i3wD83w7v4H867+x//n3eg2xkhaxsZGwkjzaPSIOuIvsVVL2jwwwkimSPdo3OM1YctDFTpUP6JGTEpI+sto2+oqNRrSNrtPQ1oVHdROSP9o0+k0+9ZE9aLQPmtCR8TuXz+cSkW5BNVeMnTRUjwnQ32nZjS90TlUslwzhLhpUTxUp1RHSfhpUWArwBSw20RJcer7ibvp/Yn/qfAFwPDg+ADzKpXq1mr5Cviq+gpK/2D6ivuqnGY06tIwsVTyXETxUjcnxPFlWGIhFhBLfWgxy0IfznTmPERxT+E9xEH5xEASxku7BOvQBuvxBfir+cv05fIC9yX0QvAFYvYCMmxW4tdi9wz6ovvC+oBm1+zd6CMCRklAy0DCw8Z+5iHlSdw5i8z14CC/ZVzTRWlcMTgObF5sLR4fTPBtXeghAU1OFYAC30vGfW4zTf3m/wb3LfvN8Aht/oPxJPHO9G7/jfOk9sT0BWT3hPok9U5/41zqJ1bO9qFoKuhOwt3MTuVTXTobSk77btLpO85FNchBxKzOTmHLSh7O9uYvwE9wq+Mo6cFFakFyb/OPuGw9VQJcPI5KSRXPRbUML9cxds/379LhWewqhNluXDQU0tA8as/17imgL09DxUlIOQvvNsl5Zj7P8A/vWu9aafIA8yD5RvXg9oDwCKD+xvng+4C7YP4A/aDwwfKGZ/GBPegoCEdCDEp1biWQc8F8YycFB99FAdhCL8FNBkH3YVFhIjZFd2YmvKUt30Us2jVVJd4wEaRLf+FU6/YLPWH+gf+h8ADC8WL5CPQi+0j0bPkCvOjYDOhZYvEJ8in9Qvfs3mwjGynBSWBDeewohTzaMFSjxUfDxUDMTHRpNVJXSalOVWzcNVV7VUvJQ4JViVw8AE169yDXw/FhIFYwTUIQTUWzCmP7g/Yt8A/D/+P2CvUqlWryBPik+sr8DGr9iv6q/8rw6/wE8ehRaUpEVXTRRX5U/3TwlStl7ielVFE0JVxRMIiMTEK1/V8xtEV74zdJR4AVMFZGRfHhN8X8YVhqMkhKF6pF+2X8hTNtIk1FTdYKx15F/2XVZjpPTiTIX0aUzNVBRknjRkPUt1xJQ8b+bCwURkJ7z3hrIoAAQPfm2GbZ5vyG8i39RvRt8A+G8if3zfjt9Yf0p5bn/Q36yCeRYS80zFdE3V88tJTqV+TpLovHfGstGchFNDUlXkDPQefJQlzLdoHsP8fy7SJnQUB1KVhgC+HyiDzh9Ii16PcI+Cj/TvALaPGP8q/9SPji9Q/2L/hP8ANp9Im0aV9iVmn3ifipFGElvyVHUTZ1VNlFVVtkhGNTZTlKTFxJcu0qaMNGEEdD8OM/SfBnLfV51TAbscryavOK+Cr7wPtg/gDwCarwQf9g8IHxIfPB9eH3AfRCK/hBSHPL/Ok2S0fly3yM7jbL+eAkCEt0Yy0FQi1cOZNF+uvT4Sd8S3hrMg5HTbcN6/8LvGsrEEx54yG0RRVcMMUQ1kJMfWwxA0z0bFRrPcVJRcx06zbM8sfs3ecrdL3XNXNG+eUrGLtM/GxUZyE0zt41EA3M/uzwDfEt+EPzbfWN+6PwBs35bf8D+i3xRPJk84T0pxMH7F9t8I49bCuU89NLR3Uq9yXSzvdkNSVcMcVFSFKiQkB1RU+3915kZyAwFS7eaO76Dvuu8kX9bv8O8AWl80/25fkF/qiXb9rl+o/0Ca//Rf1l8Qaw4jpER51PeiFjNTfeSElzZTVA3DZZaEtNhVhQNOFAc+M1ckjbSsBDPsl54CAOSU25ACRjLq7JduM/yfdgWeBY4PAKAP2g8cfy5/QH+yr4QfZn8AeH+CH6x/hnV2Q7x/3n+QH6SiEe4iR6wfvho9rJQAYVbVH+cf+RIuwptU9ZQVVLVEVNWz5LS/xrV2slkKPCdWwpxSnVNlVCdihnLnZC92LZ5S1VCNxLAsz6YvuCuu4ixODcPFSNQvfsUGAhj0LwYDSjUEEKzPvs3uJZ5SVcw/Vj9oPwByP+yf/p+oP8o/LK9Gr1ivwApPtN8+T6CvUknuIvdMttWz1E1NU9FOhZRPCB0EHMeu4jyUR3YjPOeuRSjOw7xH7iLXVCSf1E/m8wCE7/5PEF8iUR5fOF9KX7y/AGZfmF/yv6Rfvl1G/Xb/SM9gWs8Ubx5vMGvWMu9SRTRKPCTjnIR69P+u4txMhG1QhGTBVgXDNVc1BGiUZ1YFFoNZzbMTWb2jrezMZLFYtbNxzGQxANRv5m/4a/5vEH+K35zfrt8AmH8aH9Tf5n8I7xrvLO/OfzBQ79LRzvMsBFhXPQQcj6wuj98wxFX9E4n0FFCgVIfWo/wXbo3Os1MNk72FUwXDhSwvpo+4g94yLsC0hAPA5sPUj+aNbtKgUBZls2hQlWRQxaQUlwaiywZPhcOYLJ8WAmBNyr2j/FSUmFSfRoJaS1it9HSf1jKvSt0zDiw/AD41BqXeNU49Bq3enwivEq8AdA9GPU493j+4D3KvhK+mr6gAHxIZNsJ4PATGzKSUxU2tA850T8ZD9IQ+UQpNs7WExCgU9xa/KL86sRbOsmNSNdRSnYRUv2a9ABZV3h2Ov6C/srm2vzAv4rkA3r9gL3IpXs0Oz2DPsimeL2DQL4rJjs84YxeS7VKFw9NoU32G1jJffITUVEKFw0jUz+bFlmN85KR05IsYWH2UWB3bs2DO4ukYJN821X5i8FflxHTXVt8AcN+C2X7f+D8KT+zfzt8wTwBST2RPdk+IT5pPRO9e73DrKk6yFcQ00HxkkJTvpuWsfpO07BhVpcPfNDSoWNTv5u1OYodTteRTVZSBU0WUFP8m9TbFhuN0xIoWJCRRUf2DG+yPZv9487ZeAoZPhYMeT+00Thb9EzBOZbPIpP+29e7DlgwE0Us9g3TU/0YCgqVKPaOq9PcXkn3M9PoFSz0DRmwPvp84D1IJTg8AaA+Kb+xvlg2WDcYPMH/yCcDuD2B/cn8kHzYV9qKMThZdg4BPxfM37KdeHUa1xj6imlIF9i6THDQUU5Y9o9pSRQOitIc2IjMFUu0TDCz37hVmtc4f6B8A+h9sjxYvKC9CL7SPxo+YKwAWxX4vwC/aLySfNp/oL/IhVsZSDlLFU140tM+sz8r2olxMVNM0Nx5yvlUKVTRW3fRWFYT0x2Y9HnKt7gTUFVlNs/WkNMAAlD+mP7g/yj88rw5PYK9yrwBET5avqK+6r8yv3q/wrwK/wLRPFr3WT+hP+kHGUk5WSqXDD1Q006zvdvIXLF9q/uJxRFQ6PFQDVO3uVGZdNqLg5HSoBIRyHIRDPFItxp5fsFseM1Dt402tdPR3UDXUvHT45F9M9lXmckhOPdQUZHwMZEMATbX2/lMsbwYDS02Tkbjk//b1/uKBbGeWYkoAFA82dZZvQA/Cbyzf1m9Q3wBi2TZ1Fn84f5rffH+u39DfQOLflHf+86R/tnW2Uqtc9IsgUcXzl2wf5nU+8ioy3LQQHDUk9K5SNWSsHwCOJVaFxhWe7VaNXo/Q74KPAKSPpo/Qjyr/5I8GnZYvQJ8AAp+E/0afWJ9qkQ5jdJeHEhVMlBTH3LRAlJfew6SXqgajVjVUViVUV30TjAlXbWQctIncn95T9Je+0huDWBXTQlgFVPyUG68AJa4+r0ivgq/UD+YPkK9CTwAUHy4fIB9CH1QfFr+AGx61UgaDV81UTLQlpBTSZLRLjlZVg0xsv+ZymJS0C19VNfMllL+e06y/7nIFzBw0lIyVbF9WY+y/71IVBRyEzNR0lhTPJs84wyqWsj/cVAc8xKFUz2bPCHjDjrMM5Kz8ZOPALmWeArFwpM+2xX6ymUpdM/QNSm1jWks19HRvDn+I0wD+z7hvOt9E364/+G+K31w/gJ7fqN/q3yxPPk+Ie7YjTAqdE1kM5EwU7ybtdiWG5Yr2Mn585PEchPNwFtISCsS05dT0sHTn9rX2c3xUAfwsjz6Nru/A7+LvTF8G/wBwXxr/lF82/Y7/iP9K/+xfAP5fuPu2/bazbJ/m//jzVhNqvLQtFASh/BQvVi0j2aQkD+5y/Fe9s21YArXz2EwPfgNkD3YFJiOEDwAurZ4N7gW+DzB/Qn9Uf24fAGAfen+Mf65/wH/Sf+R/fh1EphXu8me0F96zXLSgZLSLXla9sw3cH+4fmLDvlVRVdFTFE34UL1biylQsJ26TU7UUU2WEUjXjobfcT2YveCO+sl0MVCgSBMTwlCe/InWkJ07jtCe2frI5T4Ujy05Ns2XQ1CdeQ+Qv9jJOzDTqS0b1M45LvUQUP76ynSw3Kj5jS50T2aSUORTXZj0Axp0O34g/+p+kPx6vcNvmP4D4PxJPdK++34Cvqq/03KbVTOWETdXjUDSURU8sJQSUJI1Q5ZMiNOduMsSL4L6yfbRHVuVOYhxTILVGbuVWLe5FvrL9NFee7wB4uy5dNl9IX7q/fF+mX/C/AALPFM9W/yjLvl8Ib2rPJG9YjuU2ZS4iRFLNs7FMJDRb4E7iyEQkQlSdFAwk2y9VzYOlVY1zF1YULQTEFP4shJAEdHsAXqPW5GTcWB1TGlQEB1lK/fRYNeRY5aTUZALkZwBWdY4PCH+yDyR/Hn9Yf8LfAPR/5t+Qf9rfDO8u70DvUu9EZOcmsqoUjyaFVqKeNIdW/hIfVkUkVQWzp1SPsGaFZmV2hXbCSFQVAxGSBCTYlI/u8iesj35DUhTl5ES0EjxkztyP7o0mshu6UM2zgVBNZBSfJpVWVqLOTt2UTl20TS0khU2FIyvsL2afeJOW80oWJVOMSoUji5Sfpp/okwA2rW4/eD/qn2QPJq+IDzKvAFSvVq/QD5qv9A8GHxgfkqGg7vNsT+av+KMuIgQMVHignLeuTSa/uEOGIrusxIEALPfuTWa9Dl0mVSZfoLu+vwDIv3pf3L9WL2gvciE2z0jPIIovtC/GL9gvgs9RzYZGM8VSPSOzvEeOQ8TEIlSSLZObbGeOoqPkz44S+rVW9RNsZNTeV9VDUKVYTQPWtGdG01nt49FZWP3knDRUWD0jE3w1AMzX/m9437Lf9D8GTyjvGu8AHE9OT2BPck+ET/59jk+gT2gySb7zfOR3PEQ1Vy0kYCyPpu+442YzRDQzVS2Tkftsjw4z1MQP9OcmIqEJUzUEZFQxFP8m/zjzNgIt2kQko1Etk2tU/37yK7hQzWRQXZRQTZSE9IPBT6U0LJee/7D7NgLKikwMAqQEitz/7vXWMpBtSnWz2krt40FLtYQAFAcGA5wPzp9oD7pvzG+WbwDwb/phTq22D8gPOn8kH05/0HB/gn80Fz4iI9ykEE5SLUMHVBcO0o/8pAJsHwYmImFSRYS0hBPwLrUmI1JctL2sH/YSHIQUAazEACsg3hXeH/AfAi90jx4vMC8ASi+8j86PgC+yKSbPWM8SnyA0n4bPQJtetf7CMBQ3jhVWLkKnU32DINTkl1RVlsTkhVU9lFXtzt7ibrVXDdPf9ERRWKUUWBb9wxBZ/VMLlD/elZaCBRGcNNTMR9Y1Zt/YP+o/AFSvdq9ATzpPzE++ryDvyq8A9K8Gvxi/Kr/cR24T7E/+wg2wlORuVj00FF8mVT7SmTU0V6aCw1Tt9KS0U6BUX2ZfeFPGE6TExBw0jNCUX6ZfuFNWs1EN0/9QwsWzyNRXdvXmX/hY604KjVROhTROFW8nbzliVgITokttZs5i5vT37vWGUgHXbG9W8zwVpA+mbxDfIt8ANN/eb1jfAn983y5/oN9qfyDE39bf6N8yGY5SIKx39pOtT+VD9099g3A0xOgQfPTbf+1+XnIj5LeOwxSPACaPoIPWH6jjTo1uj4CPookAno8I/7KPLP/ej/CD7o0unQAun3j/Qp+s//YvCDOG5RY9mhYCqSw0QlTFRKSUL4KUtKVMNz5jXDfOlV6C/I1XXRNtWMW0hDdmE1myFfPTnDc+0lZYzXRYAl2DzLw/Lq1OrW6vyA/aDwDUr56v4K8iHxQfRh9YH2ofoMRPxk/YT+pBlrIllATgyPxPDl2+UqiMt64iJVWIfVQ8V16CfExfxrXOE1MGXYNcU70UfFcuE4xXfmJZSQTH58LcUZXDlszkoV68X85f4FsWA099ZE8YTWQEbwaSlU0NBIzH3lMKrNTvTGSORG9eZcbNhmMSfGTZfGf+8mL0z55vQNsAVjU+31Dfsj/EP5bf6D/6P4C037bfME8iT1RPnn1egkxlTp0jSLx3RgKNUF0EANR/TuWW4guA7vX+feaT5PQBg2QnjuVWlV6FPo+478rvADxfho8A/3JfRP+WX6hb/o0ABp9Y+1b9tv8Ib1KfzP/e/7Tw877Cq/z0IlTlk5uFVJXjERQPvpU+A5RkbEDUn+aVVgXOc/yfXsNYdVMBE0wFlBc+rUavuA/iDzx/AA4fMB9if4R/Bh94f7p/zH8Qjh/gf/J5hpKqtBdWv2izoNYfgL+Sv6S3NgJ+xLRIBCQnlnLXzL/evVYvaCsOzRBGAyTHliWGkrqkL07PYMsQ1i/oL5LJljIGpMcWNV5SkdEsNyY1puLa1M++E0wAPTRcP3Y/4J+KPwSvxj8orwDKmYbf4D9qr0xPRk9YT7KvWGRPDuVeUhFOlXMHJOcQlk+oQwZVxoJgVO9GJdZFAkYCveRPjuUuwzRXHl0mXQAuXTZfWF9iX9S/hl2GXwjPAGr/HM/WX1DP+l90zx5vgMOsRpOUJDBSfSRSpeMqrVOVc6dTrbMgBASZqiQlVU20VX3EVc1DbLAsD6ZvuGPGghBZRQMNIVkN1NRv5qM81NT0d54NAAZ/GH8qf6Tftt/I3wIf9H+A7t8A79p/NO9G7wCPoh9X0KVEJI82hV6jVkUDLVZArbRUj2aPeIMuMwwkVRQkkRwsL6aF3rIztIcGosaVUqWzjiy0V9SPzlKl1OyPZrNQLSPIJJSRUELNQ0wcn69jNJfGg05VBEVOXaOuVJ9mnQaiprSUG0VLDePnStXELDeenQiW07SXVrJZPK9uP/if8p8AXA8ur5AP2jlWr3iv0g/kD0C+rwgfGh/Mr3ZFftIQ7K9WftJwUF0D5pREXaxPzCa9lqIjU/3E3ITKUjAlNERnXrWWogNSzbYmVQAOX4CzprUuX7C/wr/Mv0YvAADPai98L7Zf0F9qz8Qv1i8QiM8qaT5lBqJGTGe+z9DDag7jVK3kVZXTo1Wt9MVW1ZOK/MeeZQbS3ldC3UNr7GXkZcRvZmKSRN8CnpLK1Ndu34Dfkt/8Pw5PACBPIu80T1ZPaE96T4xPnk9AWO9q73Tvhu1OgzSEoDyPKE6PyOvmAu/s5LV8hxYzCIyH/u32w1Mttj5TLLTDiKBGZdaP6Ih7EIbiKDwlUMKF47gMl37/KJNWsjlPgr0Dzjyf1mO8/walPlNLAr0DjnyXBmP89/7/qJOmIgPVS/1UvJ++BT4PCK9qDwDUb5YPoA+6CQZ95g84f/IPgJSvJh+AfzIf3KdOFebzTxaF4xhQRXOPBL8GJYYdjCY15lIcU43zQ7g2IoEszIdW8h1SjfMBtBQbIAB2v4i/Ci90jx4vOC9SL1wvAM6P4I86ybYlpi2uL+gvOp9Q9C9GnWa1rjJE1BSxrFQUKzBO81M98yLUz+bFVj8AAN8S3yTXlj0+31DfYt/UPwDuPyhPaqFer4ivMk9ET7avAMiv0k/0rwa/GL/CTzy3BgIBquxPluW286TnFl8oX9LvEOTnvhNcX56CoQz/HvWuMoHElF+mX7hYW/Ces6TFUAIFA7rcX4b/mP+q8RZlpiKRlSRvzv0+8qLk956C0bFKtRTEx46y10pV8z0FS41US8VUJA+eb7Bvym8ANN/mb1jfAn983yZ/oN9yfwC039bf6N+af0QfVhVGk2QXAJYz3Hd+H5AfohEe9e6THIcAvh02j0iPWo9sh26PiI+ijwAM/76P6I9C//yP/o0enSafAJj/qv9UnwY/GDOGlf51jrJFxzQ0QDw/Tj228ojMl5pOwozkRPxXJcS8NNrShDQY/J+OspekNEJYAu3jALw3fqU+pT6vUKt2rwCYr+IP9A/erxgfKh/Urw4f4GAfch+EHza/4E/1aFegfVT8Tw5fiLum0l+8lCWgPF9OVb6/aFMOo1PlQ1wFU52zJYRf/rUmhQ7F1pIrzlEd05bc5F7EX9ZfLFDDVrIIUJ2zpfxfDm0ohs1Oo4zUTozU7kRvvsVQZmXGxQ4jbGRahGTZhG8A/s8Y34I/lD9G32jfyj+s1wCW3ZbfCE+y3yxPPk9QTwLvSvTFTeVDTLx/JsKN1H8E3uX+Mn6c5BOATmMEh/7jMBSHtpNsJxaiFFJ15MznBLblVrLotO/O7+Dv8u8E/wB2Xyj/Sv+sXwadDp8gn+pfIARvvv9gnxphxtID5Peesmm1zEc+Eqc8JCRUpbMpmxQHxiNVPRMXPAXcFLP+VsXUTBTlV2XEWGzdlFQEGlldIwdZHdNZ1nQHpjJWWIVTE+RkAdZMF54Nng9Qr1qvRH9WfwBof3p/VB+Of4gfwn/Uf+Z/CPh/Qr/EFHdcv9Yf6BtWsgGolL/uswwHHi/Iv9qxTsIBbOS3ViU+E2QvDs8gw27CAWuUL6YvUM9iwfbD1Cd2M7DkL47PoMtmUpFLVVMwGCQ/zs1ewkFLPXRUP2Y/ANA/ej/8n64/8Jtu34jfAk8AZK8eT8jbJk+or7qvbE8W7wAo45ZNPu9Q72Lp1k/oS47tAEZlZlWu7yhfOllOX1hfal8A1L9W9ZZfCM+6X8Rf7l+I/0Aab3TPHm/Q8871TpNRPYPRMOz/ZmUmciAUBJ1Uqi2TESQEhXSFVaWzjmycZy6ScVctk+FXbWNbVFg9g8BY5cRZPYMLEFmFU9Pcb+5tnhUmdQCmDyh/Qn+k37bfyN+qf+TfAP7fEO8i7zTv7t+YH2LvtBy1eETkNzSMsFZVpFbIfWTsH0aCbmyPboLFVAQtNBQkVZSPpoXuk7SHBlMK/ETEfCSOXLfej/CDTgO2HMQ1UXWj/1CNg8hFUG1TgRyfLpUe0091YwvrTs2ETiUEtPRbmNYjWCSse5AOoqZLjURLpfSwnJcuNaaVfmI9S10kS4D9hHxF3D/mnxCvWgFG8mIAXA8Wr+CfQq+0D3atxg+YrxCSqcavGB8qH0w1NOSvdmLbC09dI/dPvbNwUBZ9A+ZQHYN6nLcmvzizIs6iIyT3ZpO8xIFcv27zAOS3Fl+YuzZfqLvOvda/cF8AAs9UL3YvwF/aX5THni/IL6DaL+wvJm2uxS4iMcQUmBY09A5TdWOLbG/mxe5D2VX1JHSEbFa9s+BWTPXkjNTjV03WLiLBVNVpWS3WfjNYJcOlWG2DAWVU156DdOcOf3jfit+U3wAGT9jfOk9MT07vaE9C75RPIEbvgE/KTxRPboKFLI/eAmmurO++s1VtY7RVfRQk1O+GUsPs72azVHUU1MRRsKyPJvV+AsZcZIw0tBtXUi2TIVLtFlb/aP+sevEukpFQdWNbdBQmoCyXtmOk/7b1vsNNFbNIgU11FGyf5vUuY/T33sNKRDU0FAS9rJceBW6CJSwPANafUA/Cb2wPjg/4bwp55g2AFn84f/IP/A8uH4B/kn9MEs2ETGUUfJQR9KdmH3gTtu7iXFEtk9FRHdNERJQX/oNTjWQk9+7izET0aZKkV/YiKKxUAVK9tgDmH5C/Aim2v8C/Ki9ML+6/AMCPgi9Uz+aNTs9gzzqfTJ+gls8QO5byIzDGYpbMFAzVUxWziAyEBVRUfFQCRfPyTFRbMA4zZDeu8nMwCj4iU1RExfxFrDc21d7Caw1ZRXPfVNSjWN1kIizUISzUG9A2Mrts3+49APY/KE8aSU5PmK+qr7xP1k8AyK/yrwS/Fr8ovzq/ZKfWomuHVx0DRxzUBFcl1FgUXyZVxmK2Va2UVUXzW0JVLWMIVa2D0VRfmGZdRqOclHhTfWSclAgRU5Vfp1RGch+0V4ajZISggxD2c9Rf5l0+M1B1Y90WnPR0T930TxVvJ2Tu4qlMNGdWM0yF8xysdMCoVG9mbZbzSk0USx3TlAVLhaMTlG+mb7Bv2m883wDmbxjfEn/UD94PUH+af7TfUN7f8N/K2YbyfMzU80QUhdDM9U7Nf99/8XI+IkMFUtWkUq3EpB+2FUYTlFQ1VpRUJpwUB1I9Jk6PAGiPCi+Mj56PsI8a/wyfPv8A8I8CnxyfLp+Y/6r/vP8ONVAGPR4/MDum41QVI35MVAvzVC1jaMSXfrVuNd6fhPCbJoICBKcuo6w3xtJjAoQEI4QEgzB2YzyvVq8ATwCKr+QP9g/or+KpDh84H0ofAFwf3q9oH3IZzjXONU6/YL8AcrkWA4S/lr+ov7qxRjXGvyBwW+a/+LP+dS4yjqRfHs8AMMsGo9z0S89dxtaTbM9u4gucTv3DGYzPns2uU7THgt7iXsTP1s/oz/rBBvJRAHzfHt9Q35o/rD9u39A7Dt0Ant8AT9rZFk/Y30JPVE+ef1iwcx7tbhLHTnVkT2U0IETv7n2mE2znhjIq9LcehQTuw7RUWDSHpu+472KP1O8Aho/47xL/hF8m/1D/ul+M/wDOX8D77l8QbyJvbJ9ulTYjQsxEeZSfpp+4k3YiZwQkS9xV1QNTPAdmM1d1U6PBV4WUFKd+wgB0BBEFWf3D6RSvJq84qw5/wAsAfq3WD1B/Yn90f44fmH+qfwC8f85/4H/yfwSPphW+H9AfbHqxvgKAVgVDP1ZlBDVWJWO4NAR+VTXEBCSbDFXlY9NUNTSMZVS29TMuVCVj6FPtY7KJUy3EdGRF7ERrYHZi1doUxJ9k5GdS7WMiUtQtVnZitURUfDRkSFGs/ZQkVNhQ7WOiZMRdskTEKMwnJmJ4Tz0zCzZ8xKBO9UM0TiXmvgJbUE2FM+pMLYRMdWPNJXyUxUvdhLzECEtWBUOvSgXESoWUSm0TqydLXfOVLDQLFDRBAPzHvj/on4o/9J8er9g/+jmA9j9gr3KvbE+Gr6ivuq9MED2UdE8e5fZC1Cznnk2uJYre4j5cVNDER2btvsIo1VNtEwcMBNeM5KBSEnVjVQRXrrNSXfbW5SZfADhfSl+8v25fmF/yv8RfFs8AYP9y+QZvAG8qb3zPLm/Y/7RSb9SE74TkalP1Q+TQ7ESDb5VmRjJRrGTBVgpFczM8hKS8b85tbpP0ZAuxWN2zcfRkK9D+ZZ4PALAPwg9Ef67fwN+Cf+Tfdh8A8N8C7yzvPu9Q7xKPrB925RauMpZX/ZNaPI9Ohe4SbT08BABW9UPEVe0jy4lVfUNQFC/uIplUkoUEVN1EHAVTbdQMBIfEVCeWIgpkJ+YjfLRlUoCdhPT0k8BGg/yHni1Ws1DKXbRQJQRQFdQUtPhPssWzcNwvjtIwTkWzyC1N5WNjTc1kTfXkFD+sJjVGMgFL/ZOqtJSHAUoFBpaVVj9oM641dq32nwCwP3IPDK+WD+A/ogl2r9gPgIKv7A++ryAfMh/Up34CxtL0pJT8p3bjT+VjU1BCXQPKHLeOJQZVVqKePLcWdiInUy3DBcyHnhXWsithUn1DMNTECswU27AAlr2ev7C/yr8sL96/UC8KzwB0L4Yt3l1ez7Avks/cL5bP2KjPSm8EVHhSJZPtUjR9BDT04+xEXFT1pAT02Ur8z+Ziw1YV4zdX1u0jqFc9tFhFk4tY2h0kWC3DFVk9s+xYJKXU5GRzXNd+QvC0Z3bfABh/Kn8ETx5PME9CTxzvXu8AYE9yT5xPrk/AT9JP5E+W5dbuIlhXdWMV9DTQVqLlo5C8787v4OgYBNThkqSEqPznPrIsDP8uwoVVU93kU10DGqyE4jz/KE7/YPNeAopEJFG8xXz/0i7yapT33xL3rPSGTwblMx5PFUS8/879joPUlA051JTZS8XE/P8OD5iTKnbyfbyU9WxkSsQPtg0Afg/Qb+JvjA8Gf8AP6g88fwBOfxAfcn+Ef5Z/SB9aEb6TVU2llE7lpE81gzcUt4Kmkjz0h5YVplV2s+TELIqshBJEtNhct65VPiIxAOyE4xB+ve4fAC8SL4yPNi8ASC9iL8yP5o+YL/qPNM/uL6BAn1KfBD8OPeYyDtQUYJVSTdPRPLRs3Mf281Sy7WPWXDdWor5V9XM1lVaFNFYtwzWEN5ZTWFg9VJw3VpIYWUWz+FTUMcG8NxbTVNTxV3U0nNcA7j+Q3xpPbK9WT4hPsq+krwDWr+iv+q8Mvx6/cOsuv3jrslaSmARX3xIXV+3D0kwcV+YyTlY91BTU0zxfRE5VVnLfXFdWcwT0OmRUowNUFf6OXV6i4NTEqi1S7cNyUu10Ui2Wxl1qdhNRlTMbbPTkUCVTDa0EZHdQXdSc985TFGe2XhK0TuXDTE71c+WFTU3TgdT/Tm9gYy7yGgaMZL1KlTR8b15llmXuYgFG9Ge2ZbYPwG8630zfFn8AcN+yD1x/pt9gfwIZnn/o3yD636x/vn/Qc74yg9x3VsWKXqIg5FSX/H8OhS7yKrQch5Zi5dQUsFJdE3QIPI9OjU5S6MTnbo2GhYaPAJiPso8c/8aP8I9S/2T/vi0AZvUun6D/sv/E/wY/iJu2k1VStdPPvFRIJITIBMSFQHRU08SfxjPcl/aTVxa1Y45XTTP8VLQDoLZi0e4MpwZjzDTAtDSDWAqdU0KcNAAcpdw/Vq9oqwCGr4Cvkq8EH86vIB8qv1QfgGYfOB9yH5wfrh94E57CoRVXTVNoDFQlfL+Ov6CzWk5SmLy0X1V1EydUXzKewnHUv67iylP9RLSVgVMNpJxXDsWe5R7F3nIHhvz0zlH9RNRXRs22Yq6sXMe20j9QhWRQ9XOlWHzPjs1uUnxNDaRN7SRBTNVUvM92s9TPRmNKtdNL70qt41r8zx6CYoTfALZvUN+qP1zfzj8gf7Jp/j8AkDO238Df0t9MT15PEO8i5lumTCVTXU3941DUfxZGMqtQnVMinCeu5Y4yBX6clPGs5IPvvSSc57YCBT6c5BQMxHOQZo3O73iPAPLvBP8W/4hfml9s/75fkPsAjv8gm8b/EG8ib+T/Lm2WwsEF/P+eYxQPdhPktC1VSvUDo5xkM0QPBoKMXAda5rJtDKTYWPVDFXwHAB6ljg+gA04j1Ae2BbYNzg8A+Av2D2B/cn+8H34dhn+4fwDKf9x/7n8AjxKPVLfOH+ATtAbD7BSg9BReViVDD2gELxYl9kIlvLTvVKV0LVS1A35URTM7RC9WLSZG4idTVTQkxLcUz15qKJsotpPE5CgsxPBUz84vNOAjtsNPfVPRTpU0lM9oDj8gM3ZTS31TkUtlUwswS53DwUQ/Vj2+yrvAAMaDLE8m37g7djW+PwCr3j8AgN+S3+yfLk9AT3JJnq/Ar5DSr6ynjkU+slk05JPFRQlPtbQklI28R17lzk/gSwZu4hxT3UaW7R7FFlVu4gH8VFcuX9jv6u/Ev3Zdfl8A+L+yXxzPzl/wXwJh/l9oy0Bez4jPOm9Eb15lBtNSBcOls3S0LHxnlgNULYRU0iVDL5xnlnIX9BSOVoKdBFftFLwEC3AmQwx02rYMdBpZneMEWSUEWLJd5FgNtPxkAlj1I8wAFH+2DzB/qt+kf7bfeH+qfwD035Z/GO8670zvXu9w7yrvrVc1s6pXzYNn3BzirFSPJkIfVm0kVc2Dp0AUL46FjmWehQ4DNCQRLCQL2FMFU5RcJ94TXLfehSqmQ1IlM0nkhBL8jw6dmuazUDWzulD1ZLwkTpA8lzaDTJeOMs5clzYiAU1O9UOVTf3EnESwXKTRToyfnpVWk0r1I4xKAs2zkLyfzp/gk+4/kDO2PwBwD4IPNK+mD+g/+jkmT+gPIIqvDB8GHzAfQh9MFQSUT6YWskhPRdQcvAIUlHhEvLc+Mn1Ev1a15rNSPTQC1MSDVPcWXY6/oLumv8C/ANq/RC/+vwjPMsEOz5AvmiEAlsXWX0DPms/kL/YvoM+yyUKO0g5kb3Zt7s12Y1Vls2vAVWXTNbRkqlYFsxkcJNd/sv5XNdYuI0TXVhay+FgFU8TcZIVk3wB23Z7VJn+w3+LfJE8WTxDvAArvXE8u75BPok+0T8ZP2E+kIo+05KKk77bqkFyEToRkh0aS1XSPho2uYxT0cQZkNDpUXWS0hyb9zoW245JENKrkj86CB2T//jJgLVGtkxtRfbPkJJ82n0RImz5DTgW7a5C+Ynx0l7Dm9YaVjoM0BHlLzYMXYUvNFKyfJgXOgldLRUMD1UvNxBSnfq32nwivGq8AnA8Gf1irXq3WD0h/Ah9kfyh+f5B/on9MBTN49KdmHwR4E86CN/RXJr84v7IZXvOVU0VD5QyErmy/RkIVAswU/SwnnrWev7C/ur80LwBOL2gvci98L54vsCsGnb4tAAY/SJ9an2yfrs3GzT41PmKlTJxUx1Q3fmK7FPQxsATfZlOEN3+yjlcFs/zNV/VTbVgd9AykGFkK1TRZvYPBxD/WPUZFlt0Alt9AT4KvlK+mr4BP6k+8rwDOr4jv+q8kvza/8E8CUf5FSK7zDF/+MuC8595TVhXz2SE8V35im1UV82FVRjUDKVWdhPTH/jKA9MSpSXxXZvNTbfRTveNgoVPNY7sQxhX2w1K9g4FSzFQ+xFf+MtBshJjcV6C2E9SFjPeWE6z0QYz0CrVQfTRP9VM9Tw0ETtQ9dDRkBcz0gTxkHE0W5RO0TLWjVfT3jlPMxKM0Sz3UFAcGU0rlE/QBSi30NAeGw+RnVn3ObzjfANpvTN8Ofxh/Mn8c37bfYH9Aqn9sf+bfsH/CeVbyWdR/gqbyGIQf/n8Qj7oR5xIeIMQfPoUmxeYVPmL89B9ujwAgI36PmIuuj7iP0o/sj5YvAGD/Gp/MJ84tzi+w/8L/fJ+Ehp1Gggw0P0Y1tpUGA1RWNfPTVKVkVT1jvFxUKy9W5ROkfDQa9Je+E0FYfWSkP7Y1Jq1WM1iNMwPwVyWkZK/2Pf4/eK8yTwD0DxYfEL86HwS/Vh9IH4IfoJQfph9Qv2q/FFQVHFTShCRfpsIRpL+2ta4z1JTjGmQ0qiwEc1RFhOS/9rWmXtJSU63EjFTkrJSsUKTvDmM0xz5ijDT0U+zklRzUVOYEZK9kxw7iQ9R0x/aTT/V0T83zuE4sPeYu0upNNaOFRGe2xWgeYzTkC9V93MQaS6XDwcHkx4Zl9sWmw9zE+ksAFQRk1x7fyG9S36Q/bt1u3wDoPyJ/pN8eTzBP0t9UT2ZP1BjvKu9N5cRONfODTxY1ozVQfWOr9H9u7W7jtVNFgyyMVBRTTRPnChzEsZyUdiTHToVu9e7lAGaP4O/y75yPFv8o/5pfRP8Abv/QWy6dfv+Q+47/0P8yb4jc/z5lJgIOBA+undYCQElUTRTElCs8B86TVsV0mFQH9hP0lP5XPUR8BNpQFKeGD5gL1gIAfATK3AcAxgXGD9gPChkGH1h/Ih9sHwDer5h/on/Ef+Z/+H8KjxyPwMZ11h+Av5Kx/hU+Qg9WpnVz01U9xEQEX9yUJ9JEBO+UZ6bCcTQkOlSmdXMDVBV0dCSU7ERcZrSUJ1OVhBQEqlK1M0NyUkUkLMfus7wklmRUzV48VChRdSRU5K1QqjWjdcQkP2TECDSUpbVPJTRPjePOTu1DTFqcxOWsxHxNLcMXPORlsJTUTsTHhlKRS32U1jQ0vUptBEoF05lKCpWESm3jWgTXJjXePZbdAL4/EK8ir+SfRq8ATxJPfK8Ajq9QS05PwK/Sr+SvLuVWMiFdPO8mI7xHPnIgzEf+khBz74XudiWOsrCEL7bl9voAW1DO70hfWlFuVf7vgF+KXwD8v75fIM/aX+RfDm8Yb6L/oIzPns9Qb6rBTiNSpcNItVK1Q7VEtE5TzSPIVmQkQlTNFFRVMy0sJC2jjIQXVqUkVrUkxGdsXuP0ZHFYlaPfWLUktuxkCFkto9ZYxXOHRVj9g0cEdDvQ7kLMrHcAJn0ufUZ/cH/C39zf7t/YfwDKfxTvNu8g70LvbO9+7zCPxEKJ5qIjVI8mA2yEH1bCtTPifI+Oj5hjJgJ+VJTVxKSEEUQkzMSHJgNTsE2E3IdG4wRUgVLNE0mA3MTTwAaVzkUWnaYDzCS4ItQkgzyfTpVWMj1cl/6TLU5lMwFO9dOVFD/usmlRlJ+m0jCklNdKbVMRkFQ3xp320tXcl7Y1/pUAjj0ur3gPig9Ur64PYKuOPQCWr/APqq8EHyYfOB9KH/yvrA61DjJFT80jGCyUjQrERAKktHjUT069biVOtQKuk1KtRHy/vsVmVaa9rr8AWFtuXda/8L8Kz3QvLs84zwBqz3zP3l2mz/AvAj+0z35iKfxkZ16CYLQU0eTPjmWsXtMk9ExV9WRVtURWsg0zqLxnXrKOV+1D/C1X/cOJWF2z7uRv9m0IfhN0134iwxx/Nn2m39jfANLfTO/+31Dvak+ET5ZPqE/Auk/MT95PSOv+wzTUoldSFbNoTIdOAtJchJBkj2h2j/DrpoLhFPSoVPUEIKyPJv3Ohb5j9MTi5Id2tbD2hWb/ePN+IlNRJbMbxCSf/oJ3pP9OlTbyHk+IHURkn6aCgXyX7v3WmnnQpJ+2lSYFtpLrNAz1SwJlA0qUB84PuAuODU4Fjg8AoA8SfyR/dq12r1h/an9UHxCOf6B/snkOMnhkHw613hMlT/2DNyS3TgIiDJemHbRWI/SELGS0FFNF4+cyVPSxdL9OQhVSLTYeJQAGLxgvKikuL0AvWi/Mj34vAJgvAp/UL9YvyC8SkQ4/YJ+oGj90n85aXtQUzdTFU8JNQ8VcNwb1Bt0e8jFWis10VoUUVx3UnDeOEm3KtDTYzDQVvDcu0sBYLJ30dNRCWKWDAHzf9j8AEE8aT4yvnq+wr8KvfE/erwCATwq/HL8uv0C/+k9Utw5fQCBTvu/Q6ENf7ebOoiX855DOowz3fl2eYsos/3byJwBE93byU/C+X9BbBoV+/5DzRP5VJ2J1DG+29UYDT8WDQdHM9z5vUGNuo0x0TnR0Ee8ED35tpjKZLAc280QEAGtlSwi+b9hvQt/sbwZ/eN8Ait90f05/wN96fwwfrn8I7xga78x3pjJZTTVrgx/9diB29aYfuB/KGX7irkSPVoUCjhL9rId+hW6Njo/476KJAE4vyI86/xSX7o9o/6ovTJ+Ati9wn8L/1P9+n5ibRtJGItwUsySHVjU+o1QFVHRUNS98NKVcVBdW/ZQ0VLP+VpU2fuL+V83UWLKdY9q0NwZiB1ld89MBWN1U1D9OrW6lXq9wr4KvAPwPDh8gH9qvRB9WH/ivYh9AjB+eH1i/arm2FU6irHy/mK5TlL/O0h9WrVS0tKhAvL/Otc6V3rW2k3RUD2xUwdj8vx5TFMe2Ezw0gFIWpTNJUq1TEjzPTs0m81Z8xLhQNaRQLTNMfM+sjsV+4s5ORdROxeRNhi0TlU09BLzPzsWWM0ssJYTUxNFKnTOMVDf+zwAQ32LRnt0236g/Wt9s394/APA/OnkOT0B/ut/s3x7vaE+Aek9MR1Yz1H9O72Dj9lIEEtzkeAz3DqJ9hOeeMpPgAKZVFsVms4wnDgWeJYaVhoUAdo3m7wj/qo8k/y7/SP9a/wDEX3b/iP8yn5z/Bm8wb+r/oPT/Bg8YA47lthKnxJQgEVS1tNSXrsKhTA8Go5y0LW50BN9XlVNRFK/OQ81ZhePRWP20BHRUWAqVUxEEdNTsB8YNzg3mDwDwDzIffH+Of6B/eh/Ef9Z/gGgf8q/sfx6P0B/iEQ7Cd4o0hDfcZPH8Hw4tDsKntVUFo2xEBDVV/ZP80NS/DgNUL45SofxEalNCvVMzfC+OJbaTJFzapFTLo1Htw2u8L47iulDSlVOB3Ce2w1CF48FPQA10/C8ONf6zHDeeMsrMPGEGNERDP1U+DsLXSoXjC0FL/ZO8fDe2I/w//p8AoD+6PySv1j8ATyrfPE+Or4Cgr0pPjE++r9Cv8qFGcpCtTL1TI00VdE6ltE9axWMcVJSRUD1jCFRUKXx0V6ZSYxzE1/RHfuJhHsyEi+DmwxQEg1LtwzVLxOQdhOQBUs3uRl8AOFNWX2hfgl+UXwbPwF8qzwA8zyZtlv0Wbyhvks+kz1ZvbKjDpqL/UY0jMFL9s9Gx9EeObT7imUQkDlVqfbRVpcRVFaOKVo3jlfrEZGw8dN7cZx6Su21YpUMNWR2TC1mlowHPBHfeZRZ9thXWDdYPaHsAZn/Q3+Lf9N8Oj/B/Eu8s70BO72Dvcu+E77YdhmKq5BTVeATkNVyMsLxkbFawpWQUL46NHpL7VB3DwwlUVTSkhFW8j2aD1If2sqsxU52EUvVjxKQkjij8jw6dpkJtbGQ11MU0tNHI1C9Ond9jTz2j5k6CjSROFbZ+n5CfopEuAqKJS9WWthLnvJ/OnU6StxVLvSRMlSNZfK8WRRavADCrNq9Ir1qvxA9+rzBPqq8ADB/urzAfQh9UHwa/GLO2ElsHT02D909tU3A0tLHo5CTbSPayYVLF09OWVLQnU8XTI0z3hmLKIuTEgWT3JrO8FAPkxPuwBK61vkLotL/Gv9i/6r9cLwAOz7BfIs+kL/ZdZs1+z6jPAPovDD++zxAzdpPcx+bzhGQLClO9Q4iUbw7fINPW5bYWUuBWlSNTV+1D4UxE3xZSEFlV1tZjWBWUAViVBHzfjt8AT6rfxN82TwBIT0rvXE9+T5BPok+0T3ZPINhP6k/8Ty5FnuKHVId+I9VW9QOuNFRudIQvVlptVFX1Y7RVhWN6/O/UDv2eM1Qdkxu0hOZTRD10TPRs3IdO9Z4Cxlz3Fp4CVlJ1hFIVJn79vuNYlP8utR6SW1D1YyRUn1IekuvU9+5jTjVUTSWTk0hNfYSEDAIMB5aCRSQcBwbTSh1U1JTBPA9ODwDgD3qpng/wbwJ/rA9er/gDAD5/+Av2D3B/Ih+Uf6Z/uH8ownHW89yk82wUEIQXDjO0lBfO81AlI1xRpTPRFnwkQ1JlU9XEH0719vMSnLSQzFcOcib8Hw4vsL8AMi9EJz4tXi9wL+KPxC8GnwBQy94tZs9In9opTp94nyI5VDY91pIxvFSW9BQMXDdajvIFFPR8VJUD8nRUUIM/lTZ20yxUwyREM9Q3EFbf0D/iMRYCIUykqzBO0wAUTxZPKEu23zBPsq/ET76vgABfyk8Mvx6/ML+i4QbSuWBEvza/+DseVY4SR1fl80sEV9XzwDxf3pNVDXNVtvTkfFRURPTkDHw0W9NUZXOOVJ3jV3Q0NR4s9Oj8xLBTXVTMlENFU72WvlVOhbZiWGz00SJUNIuAJoK1lIR8UWoNc0YUhAGUlMpQZVNrlVDd410EhCZQlTSmLGR0T4UWFtNOBdMZYtz0sVRnzvN0FINM1eMlHNTEvHxvlxKdJAe2Yq3IlGQnS1UzmqxkFwC8b24N3m2WD2Dfct883zZ/AHALVn9of9rfxH/+3xDvIu9s1H9+otBNFWPLTo0eUAaNTuMch26zUs3THsyUCSXUH27yklSPzpNshxYlAH6PICOejZ6Nxo/Qj+qPTP8ADp9w/4L/XJ9mn1ifsv/c/4CWnSY99hW2n8if2pm2YmjC1LTc9J8GrxirPuIAWQalMxFZVQQ8r2YzVK9urwB4r5KvnK/Wr8ivCr8cH2a/AGgfQh98H54fWLtevwhfGllYjr+gs3YyflYloz1MX2xeVeYCQFW1YwhVNfOt0YxUm1QNE2N8VBxMlF+2YnhTpWRcNAg0hAvTUo0znMxXTqPcVw4TbFTHbmJCUY0zDFEtg1HXDG8eZWfi3WTlT3XTLQb0dJhOvYMwTG9eZRg+5dbNhoJaS6XkjG+eZbZW8iNL7TOUSw0TEwFMrTS03z7feN9S39Q/jt8A+D+i38RvLk9AT+rfZE92T8iIT5JBt2J8RO/O0s5OKiWjvaTEU2zkxnzFFIdIzrOM764yKoQntmLYtOfWLoJXUt3zKCyEB1IAXfZ2j5CLlo2+hXZdJv8w/wBS/1z/zl8YnzqZPp/I/xpvwDRvRm/w/wIJFgVeMnlSiiWj7SxUaDQP3pUugme2LCTaVRWDUVYVE8XVVm2zN0wUxUwUNVja1TOmRKQCWcVTE1kmXQPsWA0UpARzTK/GDQBuIzx33g/wDxoffH+Of6B/AFIfxH9+H8B/+n8Mjx6PMI+gWrkeA/QfBi1OQj8cJACWtLTCVV0ziTQn7uIKxEQnPiKYVCcGU+SU81OgxUR0L4YvmCOucmWU5C4ILFRTYK6SsVTHzrPML1ZyE6BQTQTcJDH0LwY9/sKrLE4F1E0942CMlABYjJQ7PxXzXktlxEutMyGqZDfGlXY9TkIPjDfWNQDG3a4/IK8yr+Q/5j8IT9LfAIyvXk2mr7ivYk/kr/atTmJFeESkxrRPxk1OYsh05IE8TMfG5Y7l1sMEV57DUyTVJCzEoASXnlIxNF9GXwDw62Zdbl+IX6JfDM++X+BbAC7P8Fv2XZ7/gM8yb6TPVm+waGtWM3xvlqLvUhWkU1olI+TkhGFUtcPYTA/a9qJT1GTHVl0zOVfWvbOqVz00WBUjjVgKZYRZrXMVBHdOsxR3fgUA/rN0BzZ91g9Yf2p/zN++1WpOsoV0BEO01ABXfaPTvlZdBuYiKwwk7lVKzTOyPCR4NCd2s1WNk6vQVL2zisyEU0wkG2lUBdZnkq18tHdTfYSk7IeOg1Jd5MzkVfTEH0L0ROccl96DxCdnkv3UR4zeJV4yWVB1NFyf9mNPap2UTl0DXBQ0kE6tRG1OnWNlT61z1U8Fw5khVJdWmi1QBVQ8tCgC1EQmfPd29Xb1bvWe/SbjCGT3ZvWWoi/M/9b1Vv1+A4j8/wYFTrI1HA8uDZ6yNwA8D1YPaAvWY3QPjg0+06QPQLYPyA/aD+wP/g3mIjsEHwAWFRYdNh9IHzIZbh+AH5IfAKQfth8wH1IfzB/uHxAvIi8E/Bdnkj00L0YvUC9iL4wvAJ4vsC/CL9Qv5i/4L3IvfC8ALj9APxI/VD9eP3g/ij+sPwCWP8A/0j/0PwZPGE/aPyxPAE5PYE9yT/wfBgVu9X79tvXQBgV+BT5FTrJFTJRIUGJ9o0785DuwfkJbUAXDo2FQBZRMl3aCbgwEc6pMlHjsRH4MBIP05Imq3PSPDASTTJSYRLScqESX7mO09KvsRK4MBLMaTJS4HFS+UI2E5OemklXMBFTRNATVTJTYRLTV3KRU4rRE5kyU6FAqjZPw/OTzfAT3BPTj4FS+k1S0BszECtzkDQTEzRGUxBdRbeTctB5Ras3TI7S0KMy0LFGNk1UwVGQzRGQ73LQ+1OeqPqJGxLRKbGRQJMRTqpTEV8y0XNy0XiyUZKrExGjc5G0ExHFMxHWozOd2g9TkglS0hjSUjKlRTVQslJQ8lJfMtJza7LSgJMSjUZWDqVGohVQcl56yt8zEulR0vqokxMOUxMfEtMrstNCqVGTTxMTYNJTcBMThAkzE5bS3zrX+tU7FzsXe49JUZAOctyZjUtWzDlKa5ZMUnLQXUuXGVpIhihSEJBSUKAyXVpMElDWZUhUUDIQ+UtXkFIREWuzESfTET1It1FI9o01WJIRcUo2UpLRjXLRTZ1LdZCyEcRSEdBSU1Xi8hH2UtIGctIdSqpXjiAyEjmyEkpSElqr8xJr0xJ9shKL0hKgqZLSspISwpLSzXLd+QlW7LITBFITE/MTKvIRFzSyE0Zy0g7AWotoMhCXebITivOVchOv0x/6zqpy092S0/PTE/4y0BbSU556CDJzkElM9oxY2bLQaU6VjIFNVZHy0WSdst/5iLlNFwzN0tDU37JQ8DNRBU91EbLRrSlPtRFMFw1FT1dNVVZTkWCykXmykYfyUU2ZTHeSM5G8UpHN0tFSL4K6yeiykfgTUhJTk1Yh85I0M1JEE1JRTqrXDmGSkngykoHSkpVFTTXR85zaCtPyUthS0VbmM5L8UpMN8tMfslFPMU5V0BNTUPKTXnKSl3AzU4QTXtsLoLKTuWmyk8Qy09VN9U/t85M39FKQDVP10XOQKVBZlow5UNWRUPWRs505jWnTkJBzUKFQl8yzctGsxVFWEVCWjOlRFpJVU1eRUlWRUfYQMxExoZOe2Y1zkWvS0XlTN05ljHNVs5GtUpaQcxHVaRMR5LMR8VF2zgDzEVYYc1IjUtI7ctJEcxFWVbOSb9LSeNMSiFNRVqAzErKzEsNy0seS0q7dUxfO9jMS/ZOTDqvTEyNS0zty00TzE1ppExNkc1N1UfbTEtOeqHNTtjMTvNMTy5LT3tmzk+1SlYwBV/VMDtEzn7pNVxeMRVf3TFa1VjXMaVU1kVU30VbYNsyVVRVMpVdX0VSoFBFVlBFUVFFU9RDTkU0JVlWS01Ezc1FGk1FVT7NRZFORdvNRhxNRTZVV9xLTUbBzkcsTUTXXM1HpVNVTc1IGs1FWHDOSL9NSPxNSVZORVmBTknbzUocTUpWTkq6hVNZRVBdRVJbRVVG10jOS+3NTBJOTG7NRVyfTUz8TU1azU18zUNdrU1N705ORVjbS01FXs7OTw9OT0VPT41NSt/hzkAlYdZFZFUwltVoWDD1b9UxNWPWSZVkVknPQfVlVkrPQnrVYtYy1W9fRWLQRWqo1zOpz0P9z0QeT0Rdbs9EpWlZNOxPRTVqr9c1fs9FoUBF6k9GNWjPRmVp2kVqVjcIz0s3ZW9WQUBH5WrcRWas2kViWjikwEjFbNxFlW1cSEBJpW/aRW7cSqjPSmhASqVASwfAS0Vuz0ulbVU7xUBMCcBFXFlPTJrATOdATQjPRV1oQE2qwE3nQE4CQEVefs9OqsBO6UBPFkBLX45AT8dAQAV82DBK1XjbMIVy1kV530V1rF1Ff1YxhXJYRXLYRqjBQllBQohBQvVzWktVfNRFdNwzxXpWNANsQUQ1f9c0dXZaTcFNVQxBRTdBRY1BRcV6pds2CMFGWUFGicFGyaxBRz7BR3V72khBR/qVc9VMwUh9QUjNwUkGpsFJR0FJjUFJxX5cSqbBSkTCSqlCSuHCSwZswUt1c1tHwUvVcN9GlX9QScFMwcJNBX9ZNT0ldN1Ewk2oQU31wkVePMFOf0FO7UJPH8JNX2TCT6nBT89CQCWKr9dFjNtFid9Fil9FjWDbMVWAWkWGWjHlgsVWRUNCdYvURYTYR0NA01fDQ6WNUUvD+uNVY1Kg6ytaQUcUwkKkwkQxAAxgVOBd71dvXu5fZjHOfOs6qk1NMc1J3EtGfUtC4o9MSTsPaSsuyUfFSnDoOQTLSLkB6VRlJpNIc+E1FSVaO1/GeOskhsZBD0ZGDTUO7D/Ec+g/RU4E/NhFVPHWRP9aROZWROXZS1TdUUTQ2z1UylpExWfVMLTHVUS02kS91U1UoFdEolZErVU6xJWjXkSV0j80gtdEjlFK1IVaPlRx10R60UR2pF1EbdhEaVgyZGVdStReWjgUV1ZEX9U+NVRAV0RFWEREUUQwW0VUN1pEPllEMd1ELFxNVCnfRDBdRDVaMFRIIVhETN1ERnDqNUZ46CEwL0VA5sZ2ZlZm+Qb6JvtGcAZlPEb9ZtNmXubwB/En8kfwQ2ZX7zQ0V2Pn9Qf2J5fn8AYH86f5R/rn/Af6p/3H8OjwAgj+p//HcA</prop>
			</obj>
			<obj name="Protocol" class="HTCProtocol" version="1">
				<prop name="Created">2012-05-15T12:49:30.015</prop>
				<prop name="LastModified">2012-05-15T12:49:46.468</prop>
				<obj name="Programs" class="HTCRunProgramList" version="5">
					<list name="emlist" count="4">
						<obj name="item" class="HTCRunProgram" version="1">
							<prop name="name">pre-inkubacja</prop>
							<prop name="Cycles">1</prop>
							<prop name="AnalysisMode">None</prop>
							<obj name="Segments" class="TEMRunSegmentList" version="1">
								<list name="emlist" count="1">
									<obj name="item" class="HTCRunSegment" version="2">
										<prop name="Hold">360</prop>
										<prop name="Slope">4.4</prop>
										<prop name="StepDelay">0</prop>
										<prop name="StepSize">0</prop>
										<prop name="Target">95</prop>
										<prop name="Target2">0</prop>
										<prop name="AcquisitionMode">0</prop>
										<prop name="AcqPerDegree">5</prop>
									</obj>
								</list>
							</obj>
						</obj>
						<obj name="item" class="HTCRunProgram" version="1">
							<prop name="name">amplifikacja</prop>
							<prop name="Cycles">50</prop>
							<prop name="AnalysisMode">Quantification</prop>
							<obj name="Segments" class="TEMRunSegmentList" version="1">
								<list name="emlist" count="3">
									<obj name="item" class="HTCRunSegment" version="2">
										<prop name="Hold">15</prop>
										<prop name="Slope">4.4</prop>
										<prop name="StepDelay">0</prop>
										<prop name="StepSize">0</prop>
										<prop name="Target">95</prop>
										<prop name="Target2">0</prop>
										<prop name="AcquisitionMode">0</prop>
										<prop name="AcqPerDegree">5</prop>
									</obj>
									<obj name="item" class="HTCRunSegment" version="2">
										<prop name="Hold">15</prop>
										<prop name="Slope">2.2</prop>
										<prop name="StepDelay">0</prop>
										<prop name="StepSize">0</prop>
										<prop name="Target">57</prop>
										<prop name="Target2">0</prop>
										<prop name="AcquisitionMode">0</prop>
										<prop name="AcqPerDegree">5</prop>
									</obj>
									<obj name="item" class="HTCRunSegment" version="2">
										<prop name="Hold">15</prop>
										<prop name="Slope">4.4</prop>
										<prop name="StepDelay">0</prop>
										<prop name="StepSize">0</prop>
										<prop name="Target">72</prop>
										<prop name="Target2">0</prop>
										<prop name="AcquisitionMode">1</prop>
										<prop name="AcqPerDegree">5</prop>
									</obj>
								</list>
							</obj>
						</obj>
						<obj name="item" class="HTCRunProgram" version="1">
							<prop name="name">melting curve</prop>
							<prop name="Cycles">1</prop>
							<prop name="AnalysisMode">Melting Curves</prop>
							<obj name="Segments" class="TEMRunSegmentList" version="1">
								<list name="emlist" count="3">
									<obj name="item" class="HTCRunSegment" version="2">
										<prop name="Hold">5</prop>
										<prop name="Slope">4.4</prop>
										<prop name="StepDelay">0</prop>
										<prop name="StepSize">0</prop>
										<prop name="Target">95</prop>
										<prop name="Target2">0</prop>
										<prop name="AcquisitionMode">0</prop>
										<prop name="AcqPerDegree">5</prop>
									</obj>
									<obj name="item" class="HTCRunSegment" version="2">
										<prop name="Hold">60</prop>
										<prop name="Slope">2.2</prop>
										<prop name="StepDelay">0</prop>
										<prop name="StepSize">0</prop>
										<prop name="Target">65</prop>
										<prop name="Target2">0</prop>
										<prop name="AcquisitionMode">0</prop>
										<prop name="AcqPerDegree">5</prop>
									</obj>
									<obj name="item" class="HTCRunSegment" version="2">
										<prop name="Hold">1</prop>
										<prop name="Slope">0.114285714285714</prop>
										<prop name="StepDelay">0</prop>
										<prop name="StepSize">0</prop>
										<prop name="Target">97</prop>
										<prop name="Target2">0</prop>
										<prop name="AcquisitionMode">2</prop>
										<prop name="AcqPerDegree">5</prop>
									</obj>
								</list>
							</obj>
						</obj>
						<obj name="item" class="HTCRunProgram" version="1">
							<prop name="name">cooling</prop>
							<prop name="Cycles">1</prop>
							<prop name="AnalysisMode">None</prop>
							<obj name="Segments" class="TEMRunSegmentList" version="1">
								<list name="emlist" count="1">
									<obj name="item" class="HTCRunSegment" version="2">
										<prop name="Hold">30</prop>
										<prop name="Slope">2.2</prop>
										<prop name="StepDelay">0</prop>
										<prop name="StepSize">0</prop>
										<prop name="Target">40</prop>
										<prop name="Target2">0</prop>
										<prop name="AcquisitionMode">0</prop>
										<prop name="AcqPerDegree">5</prop>
									</obj>
								</list>
							</obj>
						</obj>
					</list>
					<list name="AnalysisModes" count="4">
						<item>None</item>
						<item>Quantification</item>
						<item>Melting Curves</item>
						<item>Color Compensation</item>
					</list>
					<prop name="ChannelCount">1</prop>
					<prop name="InstrumentSubclass">HTC_VER_10</prop>
					<obj name="Container" class="HTCBlockType" version="1">
						<prop name="Id">bt96S</prop>
						<prop name="RowCount">8</prop>
						<prop name="ColCount">12</prop>
						<prop name="OvershootDnDelay">10</prop>
						<prop name="OvershootUpDelay">10</prop>
						<prop name="RampRateMaxDn">2.2</prop>
						<prop name="RampRateMaxUp">4.4</prop>
						<prop name="ReactionVolMin">10</prop>
						<prop name="ReactionVolMax">100</prop>
						<prop name="ReactionVolDefault">20</prop>
						<prop name="HorVertCrosstalkCoefficient">0.0003</prop>
						<prop name="DiagCrosstalkCoefficent">0.0001</prop>
					</obj>
					<prop name="MaxPositionsToSeek">96</prop>
					<obj name="DetectionFormats" class="DetectionFormats" version="2">
						<list name="emlist" count="8">
							<obj name="item" class="HTCDetectionFormat" version="1">
								<list name="emlist" count="1">
									<obj name="item" class="HTCChannel" version="2">
										<prop name="name">SimpleProbe</prop>
										<prop name="Active">1</prop>
										<prop name="EmissionWL">510</prop>
										<prop name="ExcitationWL">465</prop>
										<prop name="IntgrTime">250</prop>
										<prop name="MaxIntgrTime">2000</prop>
										<prop name="MeltFactor">1.2</prop>
										<prop name="QuantFactor">2</prop>
									</obj>
								</list>
								<prop name="name">SimpleProbe</prop>
								<prop name="Active">1</prop>
								<prop name="DefChannelNdx">0</prop>
								<prop name="DenominatorNdx">-1</prop>
								<prop name="ReadOnly">0</prop>
								<list name="EmissionWLAvail" count="6">
									<item>488</item>
									<item>510</item>
									<item>580</item>
									<item>610</item>
									<item>640</item>
									<item>660</item>
								</list>
								<list name="ExcitationWLAvail" count="5">
									<item>440</item>
									<item>465</item>
									<item>498</item>
									<item>533</item>
									<item>618</item>
								</list>
								<prop name="MeasuringMode">hmmDynamic</prop>
							</obj>
							<obj name="item" class="HTCDetectionFormat" version="1">
								<list name="emlist" count="1">
									<obj name="item" class="HTCChannel" version="2">
										<prop name="name">FAM</prop>
										<prop name="Active">1</prop>
										<prop name="EmissionWL">510</prop>
										<prop name="ExcitationWL">465</prop>
										<prop name="IntgrTime">250</prop>
										<prop name="MaxIntgrTime">2000</prop>
										<prop name="MeltFactor">1</prop>
										<prop name="QuantFactor">10</prop>
									</obj>
								</list>
								<prop name="name">Mono Color Hydrolysis Probe / UPL Probe</prop>
								<prop name="Active">1</prop>
								<prop name="DefChannelNdx">0</prop>
								<prop name="DenominatorNdx">-1</prop>
								<prop name="ReadOnly">0</prop>
								<list name="EmissionWLAvail" count="6">
									<item>488</item>
									<item>510</item>
									<item>580</item>
									<item>610</item>
									<item>640</item>
									<item>660</item>
								</list>
								<list name="ExcitationWLAvail" count="5">
									<item>440</item>
									<item>465</item>
									<item>498</item>
									<item>533</item>
									<item>618</item>
								</list>
								<prop name="MeasuringMode">hmmDynamic</prop>
							</obj>
							<obj name="item" class="HTCDetectionFormat" version="1">
								<list name="emlist" count="2">
									<obj name="item" class="HTCChannel" version="2">
										<prop name="name">FAM</prop>
										<prop name="Active">1</prop>
										<prop name="EmissionWL">510</prop>
										<prop name="ExcitationWL">465</prop>
										<prop name="IntgrTime">250</prop>
										<prop name="MaxIntgrTime">2000</prop>
										<prop name="MeltFactor">1</prop>
										<prop name="QuantFactor">10</prop>
									</obj>
									<obj name="item" class="HTCChannel" version="2">
										<prop name="name">VIC / HEX / Yellow555</prop>
										<prop name="Active">1</prop>
										<prop name="EmissionWL">580</prop>
										<prop name="ExcitationWL">533</prop>
										<prop name="IntgrTime">250</prop>
										<prop name="MaxIntgrTime">2000</prop>
										<prop name="MeltFactor">1</prop>
										<prop name="QuantFactor">10</prop>
									</obj>
								</list>
								<prop name="name">Dual Color Hydrolysis Probe / UPL Probe</prop>
								<prop name="Active">1</prop>
								<prop name="DefChannelNdx">0</prop>
								<prop name="DenominatorNdx">-1</prop>
								<prop name="ReadOnly">0</prop>
								<list name="EmissionWLAvail" count="6">
									<item>488</item>
									<item>510</item>
									<item>580</item>
									<item>610</item>
									<item>640</item>
									<item>660</item>
								</list>
								<list name="ExcitationWLAvail" count="5">
									<item>440</item>
									<item>465</item>
									<item>498</item>
									<item>533</item>
									<item>618</item>
								</list>
								<prop name="MeasuringMode">hmmDynamic</prop>
							</obj>
							<obj name="item" class="HTCDetectionFormat" version="1">
								<list name="emlist" count="3">
									<obj name="item" class="HTCChannel" version="2">
										<prop name="name">FAM</prop>
										<prop name="Active">1</prop>
										<prop name="EmissionWL">510</prop>
										<prop name="ExcitationWL">465</prop>
										<prop name="IntgrTime">250</prop>
										<prop name="MaxIntgrTime">2000</prop>
										<prop name="MeltFactor">1</prop>
										<prop name="QuantFactor">10</prop>
									</obj>
									<obj name="item" class="HTCChannel" version="2">
										<prop name="name">VIC / HEX / Yellow555</prop>
										<prop name="Active">1</prop>
										<prop name="EmissionWL">580</prop>
										<prop name="ExcitationWL">533</prop>
										<prop name="IntgrTime">250</prop>
										<prop name="MaxIntgrTime">2000</prop>
										<prop name="MeltFactor">1</prop>
										<prop name="QuantFactor">10</prop>
									</obj>
									<obj name="item" class="HTCChannel" version="2">
										<prop name="name">Cy 5 / Cy 5.5</prop>
										<prop name="Active">1</prop>
										<prop name="EmissionWL">660</prop>
										<prop name="ExcitationWL">618</prop>
										<prop name="IntgrTime">250</prop>
										<prop name="MaxIntgrTime">2000</prop>
										<prop name="MeltFactor">1</prop>
										<prop name="QuantFactor">10</prop>
									</obj>
								</list>
								<prop name="name">3 Color Hydrolysis Probe</prop>
								<prop name="Active">1</prop>
								<prop name="DefChannelNdx">0</prop>
								<prop name="DenominatorNdx">-1</prop>
								<prop name="ReadOnly">0</prop>
								<list name="EmissionWLAvail" count="6">
									<item>488</item>
									<item>510</item>
									<item>580</item>
									<item>610</item>
									<item>640</item>
									<item>660</item>
								</list>
								<list name="ExcitationWLAvail" count="5">
									<item>440</item>
									<item>465</item>
									<item>498</item>
									<item>533</item>
									<item>618</item>
								</list>
								<prop name="MeasuringMode">hmmDynamic</prop>
							</obj>
							<obj name="item" class="HTCDetectionFormat" version="1">
								<list name="emlist" count="4">
									<obj name="item" class="HTCChannel" version="2">
										<prop name="name">Cyan 500</prop>
										<prop name="Active">1</prop>
										<prop name="EmissionWL">488</prop>
										<prop name="ExcitationWL">440</prop>
										<prop name="IntgrTime">250</prop>
										<prop name="MaxIntgrTime">2000</prop>
										<prop name="MeltFactor">1</prop>
										<prop name="QuantFactor">10</prop>
									</obj>
									<obj name="item" class="HTCChannel" version="2">
										<prop name="name">FAM</prop>
										<prop name="Active">1</prop>
										<prop name="EmissionWL">580</prop>
										<prop name="ExcitationWL">498</prop>
										<prop name="IntgrTime">250</prop>
										<prop name="MaxIntgrTime">2000</prop>
										<prop name="MeltFactor">1</prop>
										<prop name="QuantFactor">10</prop>
									</obj>
									<obj name="item" class="HTCChannel" version="2">
										<prop name="name">Red 610</prop>
										<prop name="Active">1</prop>
										<prop name="EmissionWL">610</prop>
										<prop name="ExcitationWL">533</prop>
										<prop name="IntgrTime">250</prop>
										<prop name="MaxIntgrTime">2000</prop>
										<prop name="MeltFactor">1</prop>
										<prop name="QuantFactor">10</prop>
									</obj>
									<obj name="item" class="HTCChannel" version="2">
										<prop name="name">Cy 5 / Cy 5.5</prop>
										<prop name="Active">1</prop>
										<prop name="EmissionWL">660</prop>
										<prop name="ExcitationWL">618</prop>
										<prop name="IntgrTime">250</prop>
										<prop name="MaxIntgrTime">2000</prop>
										<prop name="MeltFactor">1</prop>
										<prop name="QuantFactor">10</prop>
									</obj>
								</list>
								<prop name="name">4 Color Hydrolysis Probe</prop>
								<prop name="Active">1</prop>
								<prop name="DefChannelNdx">0</prop>
								<prop name="DenominatorNdx">-1</prop>
								<prop name="ReadOnly">0</prop>
								<list name="EmissionWLAvail" count="6">
									<item>488</item>
									<item>510</item>
									<item>580</item>
									<item>610</item>
									<item>640</item>
									<item>660</item>
								</list>
								<list name="ExcitationWLAvail" count="5">
									<item>440</item>
									<item>465</item>
									<item>498</item>
									<item>533</item>
									<item>618</item>
								</list>
								<prop name="MeasuringMode">hmmDynamic</prop>
							</obj>
							<obj name="item" class="HTCDetectionFormat" version="1">
								<list name="emlist" count="1">
									<obj name="item" class="HTCChannel" version="2">
										<prop name="name">Red 640</prop>
										<prop name="Active">1</prop>
										<prop name="EmissionWL">640</prop>
										<prop name="ExcitationWL">498</prop>
										<prop name="IntgrTime">250</prop>
										<prop name="MaxIntgrTime">2000</prop>
										<prop name="MeltFactor">1.2</prop>
										<prop name="QuantFactor">5</prop>
									</obj>
								</list>
								<prop name="name">Mono Color HybProbe</prop>
								<prop name="Active">1</prop>
								<prop name="DefChannelNdx">0</prop>
								<prop name="DenominatorNdx">-1</prop>
								<prop name="ReadOnly">0</prop>
								<list name="EmissionWLAvail" count="6">
									<item>488</item>
									<item>510</item>
									<item>580</item>
									<item>610</item>
									<item>640</item>
									<item>660</item>
								</list>
								<list name="ExcitationWLAvail" count="5">
									<item>440</item>
									<item>465</item>
									<item>498</item>
									<item>533</item>
									<item>618</item>
								</list>
								<prop name="MeasuringMode">hmmDynamic</prop>
							</obj>
							<obj name="item" class="HTCDetectionFormat" version="1">
								<list name="emlist" count="4">
									<obj name="item" class="HTCChannel" version="2">
										<prop name="name">Fluos</prop>
										<prop name="Active">1</prop>
										<prop name="EmissionWL">510</prop>
										<prop name="ExcitationWL">465</prop>
										<prop name="IntgrTime">250</prop>
										<prop name="MaxIntgrTime">2000</prop>
										<prop name="MeltFactor">2</prop>
										<prop name="QuantFactor">1.5</prop>
									</obj>
									<obj name="item" class="HTCChannel" version="2">
										<prop name="name">Red 610</prop>
										<prop name="Active">1</prop>
										<prop name="EmissionWL">610</prop>
										<prop name="ExcitationWL">498</prop>
										<prop name="IntgrTime">250</prop>
										<prop name="MaxIntgrTime">2000</prop>
										<prop name="MeltFactor">1.2</prop>
										<prop name="QuantFactor">5</prop>
									</obj>
									<obj name="item" class="HTCChannel" version="2">
										<prop name="name">Red 640</prop>
										<prop name="Active">1</prop>
										<prop name="EmissionWL">640</prop>
										<prop name="ExcitationWL">498</prop>
										<prop name="IntgrTime">250</prop>
										<prop name="MaxIntgrTime">2000</prop>
										<prop name="MeltFactor">1.2</prop>
										<prop name="QuantFactor">5</prop>
									</obj>
									<obj name="item" class="HTCChannel" version="2">
										<prop name="name">Cy 5 / Cy 5.5</prop>
										<prop name="Active">1</prop>
										<prop name="EmissionWL">660</prop>
										<prop name="ExcitationWL">498</prop>
										<prop name="IntgrTime">250</prop>
										<prop name="MaxIntgrTime">2000</prop>
										<prop name="MeltFactor">1.2</prop>
										<prop name="QuantFactor">5</prop>
									</obj>
								</list>
								<prop name="name">Multi Color HybProbe</prop>
								<prop name="Active">1</prop>
								<prop name="DefChannelNdx">0</prop>
								<prop name="DenominatorNdx">-1</prop>
								<prop name="ReadOnly">0</prop>
								<list name="EmissionWLAvail" count="6">
									<item>488</item>
									<item>510</item>
									<item>580</item>
									<item>610</item>
									<item>640</item>
									<item>660</item>
								</list>
								<list name="ExcitationWLAvail" count="5">
									<item>440</item>
									<item>465</item>
									<item>498</item>
									<item>533</item>
									<item>618</item>
								</list>
								<prop name="MeasuringMode">hmmDynamic</prop>
							</obj>
							<obj name="item" class="HTCDetectionFormat" version="1">
								<list name="emlist" count="1">
									<obj name="item" class="HTCChannel" version="2">
										<prop name="name">SYBR Green I / HRM Dye</prop>
										<prop name="Active">1</prop>
										<prop name="EmissionWL">510</prop>
										<prop name="ExcitationWL">465</prop>
										<prop name="IntgrTime">250</prop>
										<prop name="MaxIntgrTime">1000</prop>
										<prop name="MeltFactor">1.2</prop>
										<prop name="QuantFactor">30</prop>
									</obj>
								</list>
								<prop name="name">SYBR Green I / HRM Dye</prop>
								<prop name="Active">1</prop>
								<prop name="DefChannelNdx">0</prop>
								<prop name="DenominatorNdx">-1</prop>
								<prop name="ReadOnly">0</prop>
								<list name="EmissionWLAvail" count="6">
									<item>488</item>
									<item>510</item>
									<item>580</item>
									<item>610</item>
									<item>640</item>
									<item>660</item>
								</list>
								<list name="ExcitationWLAvail" count="5">
									<item>440</item>
									<item>465</item>
									<item>498</item>
									<item>533</item>
									<item>618</item>
								</list>
								<prop name="MeasuringMode">hmmDynamic</prop>
							</obj>
						</list>
						<prop name="DefFormatName">SYBR Green I / HRM Dye</prop>
					</obj>
					<list name="AcquisitionModes" count="4">
						<item>None</item>
						<item>Single</item>
						<item>Continuous</item>
						<item>Step</item>
					</list>
					<prop name="SeekTemp">30</prop>
					<prop name="SampleVolume">10</prop>
				</obj>
			</obj>
			<prop name="CompletedProgramNo">5</prop>
			<prop name="StopPoint">3</prop>
			<prop name="CarouselConstMoved">0</prop>
		</obj>
		<obj name="AnlsAndSampleInfo" class="AnlsAndSampleInfo" version="1">
			<obj name="AnlsPropTypes" class="PropertyTypeList" version="1">
				<list name="emlist" count="3">
					<obj name="item" class="SamplePropType" version="1">
						<prop name="name">Units</prop>
						<prop name="PropClass">QuantUnitsProp</prop>
						<prop name="IsChannelProperty">0</prop>
						<prop name="SelectorOrder">0</prop>
						<prop name="ShowInSelector">0</prop>
						<prop name="ShowInTable">0</prop>
						<prop name="TableOrder">0</prop>
					</obj>
					<obj name="item" class="SamplePropType" version="1">
						<prop name="name">ExtRef</prop>
						<prop name="PropClass">RQExtRefProp</prop>
						<prop name="IsChannelProperty">0</prop>
						<prop name="SelectorOrder">0</prop>
						<prop name="ShowInSelector">0</prop>
						<prop name="ShowInTable">0</prop>
						<prop name="TableOrder">0</prop>
					</obj>
					<obj name="item" class="SamplePropType" version="1">
						<prop name="name">Endpt External Experiment</prop>
						<prop name="PropClass">EndptGenoExtExp</prop>
						<prop name="IsChannelProperty">0</prop>
						<prop name="SelectorOrder">0</prop>
						<prop name="ShowInSelector">0</prop>
						<prop name="ShowInTable">0</prop>
						<prop name="TableOrder">0</prop>
					</obj>
				</list>
			</obj>
			<obj name="SamplePropTypes" class="PropertyTypeList" version="1">
				<list name="emlist" count="26">
					<obj name="item" class="SamplePosPropType" version="1">
						<prop name="name">Position</prop>
						<prop name="PropClass">GenSampleEditPosition</prop>
						<prop name="AnalysisClass">General</prop>
						<prop name="IsChannelProperty">0</prop>
						<prop name="SelectorOrder">0</prop>
						<prop name="ShowInSelector">0</prop>
						<prop name="ShowInTable">1</prop>
						<prop name="TableOrder">0</prop>
					</obj>
					<obj name="item" class="SamplePropType" version="1">
						<prop name="name">Color</prop>
						<prop name="PropClass">SamplePrefColor</prop>
						<prop name="AnalysisClass">General</prop>
						<prop name="IsChannelProperty">0</prop>
						<prop name="SelectorOrder">1</prop>
						<prop name="ShowInSelector">0</prop>
						<prop name="ShowInTable">1</prop>
						<prop name="TableOrder">1</prop>
					</obj>
					<obj name="item" class="SamplePropType" version="1">
						<prop name="name">Replicate of</prop>
						<prop name="PropClass">GenSampleEditReplicate</prop>
						<prop name="AnalysisClass">General</prop>
						<prop name="IsChannelProperty">0</prop>
						<prop name="SelectorOrder">2</prop>
						<prop name="ShowInSelector">0</prop>
						<prop name="ShowInTable">1</prop>
						<prop name="TableOrder">2</prop>
					</obj>
					<obj name="item" class="SamplePropType" version="1">
						<prop name="name">Sample Name</prop>
						<prop name="PropClass">GenSampleEditName</prop>
						<prop name="AnalysisClass">General</prop>
						<prop name="IsChannelProperty">0</prop>
						<prop name="SelectorOrder">3</prop>
						<prop name="ShowInSelector">1</prop>
						<prop name="ShowInTable">1</prop>
						<prop name="TableOrder">3</prop>
					</obj>
					<obj name="item" class="SamplePropType" version="1">
						<prop name="name">Subsets</prop>
						<prop name="PropClass">GenSampleEditSubset</prop>
						<prop name="AnalysisClass">General</prop>
						<prop name="IsChannelProperty">0</prop>
						<prop name="SelectorOrder">4</prop>
						<prop name="ShowInSelector">0</prop>
						<prop name="ShowInTable">0</prop>
						<prop name="TableOrder">4</prop>
					</obj>
					<obj name="item" class="SamplePropType" version="1">
						<prop name="name">Notes</prop>
						<prop name="PropClass">GenSampleEditNotes</prop>
						<prop name="AnalysisClass">General</prop>
						<prop name="IsChannelProperty">0</prop>
						<prop name="SelectorOrder">5</prop>
						<prop name="ShowInSelector">0</prop>
						<prop name="ShowInTable">0</prop>
						<prop name="TableOrder">5</prop>
					</obj>
					<obj name="item" class="SamplePropType" version="1">
						<prop name="name">Sample ID</prop>
						<prop name="PropClass">HTCSampleID</prop>
						<prop name="AnalysisClass">General</prop>
						<prop name="IsChannelProperty">0</prop>
						<prop name="SelectorOrder">6</prop>
						<prop name="ShowInSelector">0</prop>
						<prop name="ShowInTable">0</prop>
						<prop name="TableOrder">6</prop>
					</obj>
					<obj name="item" class="SamplePropType" version="1">
						<prop name="name">Sample Prep Notes</prop>
						<prop name="PropClass">HTCSamplePrepNotes</prop>
						<prop name="AnalysisClass">General</prop>
						<prop name="IsChannelProperty">0</prop>
						<prop name="SelectorOrder">7</prop>
						<prop name="ShowInSelector">0</prop>
						<prop name="ShowInTable">0</prop>
						<prop name="TableOrder">7</prop>
					</obj>
					<obj name="item" class="SamplePrefWidthType" version="1">
						<prop name="name">Width</prop>
						<prop name="PropClass">SamplePrefWidth</prop>
						<prop name="AnalysisClass">Sample preferences</prop>
						<prop name="IsChannelProperty">0</prop>
						<prop name="SelectorOrder">8</prop>
						<prop name="ShowInSelector">0</prop>
						<prop name="ShowInTable">0</prop>
						<prop name="TableOrder">8</prop>
					</obj>
					<obj name="item" class="SamplePrefLineStyleType" version="1">
						<prop name="name">Line Style</prop>
						<prop name="PropClass">SamplePrefLineStyle</prop>
						<prop name="AnalysisClass">Sample preferences</prop>
						<prop name="IsChannelProperty">0</prop>
						<prop name="SelectorOrder">9</prop>
						<prop name="ShowInSelector">0</prop>
						<prop name="ShowInTable">0</prop>
						<prop name="TableOrder">9</prop>
					</obj>
					<obj name="item" class="SamplePrefPointStyleType" version="1">
						<prop name="name">Point Style</prop>
						<prop name="PropClass">SamplePrefPointStyle</prop>
						<prop name="AnalysisClass">Sample preferences</prop>
						<prop name="IsChannelProperty">0</prop>
						<prop name="SelectorOrder">10</prop>
						<prop name="ShowInSelector">0</prop>
						<prop name="ShowInTable">0</prop>
						<prop name="TableOrder">10</prop>
					</obj>
					<obj name="item" class="SamplePropType" version="1">
						<prop name="name">Dominant Channel</prop>
						<prop name="PropClass">DominantChannelProp</prop>
						<prop name="AnalysisClass">Color Compensation Analysis</prop>
						<prop name="IsChannelProperty">0</prop>
						<prop name="SelectorOrder">11</prop>
						<prop name="ShowInSelector">0</prop>
						<prop name="ShowInTable">0</prop>
						<prop name="TableOrder">11</prop>
					</obj>
					<obj name="item" class="EndPtSampleTypePropertyType" version="1">
						<prop name="name">EndPt Sample Type</prop>
						<prop name="PropClass">GroupingSample</prop>
						<prop name="AnalysisClass">EndPtGenotyping</prop>
						<prop name="IsChannelProperty">0</prop>
						<prop name="SelectorOrder">12</prop>
						<prop name="ShowInSelector">0</prop>
						<prop name="ShowInTable">0</prop>
						<prop name="TableOrder">12</prop>
					</obj>
					<obj name="item" class="SamplePropType" version="1">
						<prop name="name">EndPt Genotype</prop>
						<prop name="PropClass">Genotype</prop>
						<prop name="AnalysisClass">EndPtGenotyping</prop>
						<prop name="IsChannelProperty">0</prop>
						<prop name="SelectorOrder">13</prop>
						<prop name="ShowInSelector">0</prop>
						<prop name="ShowInTable">0</prop>
						<prop name="TableOrder">13</prop>
					</obj>
					<obj name="item" class="SamplePropType" version="1">
						<prop name="name">Target Name</prop>
						<prop name="PropClass">TargetName</prop>
						<prop name="AnalysisClass">General</prop>
						<prop name="IsChannelProperty">1</prop>
						<prop name="SelectorOrder">14</prop>
						<prop name="ShowInSelector">0</prop>
						<prop name="ShowInTable">0</prop>
						<prop name="TableOrder">14</prop>
					</obj>
					<obj name="item" class="QuantSampleTypePropertyType" version="1">
						<prop name="name">Quantification Sample Type</prop>
						<prop name="PropClass">QuantSampleTypeProperty</prop>
						<prop name="AnalysisClass">Quantification Analysis</prop>
						<prop name="IsChannelProperty">1</prop>
						<prop name="SelectorOrder">15</prop>
						<prop name="ShowInSelector">0</prop>
						<prop name="ShowInTable">0</prop>
						<prop name="TableOrder">15</prop>
					</obj>
					<obj name="item" class="SamplePropType" version="1">
						<prop name="name">Concentration</prop>
						<prop name="PropClass">QuantConcProperty</prop>
						<prop name="AnalysisClass">Quantification Analysis</prop>
						<prop name="IsChannelProperty">1</prop>
						<prop name="SelectorOrder">16</prop>
						<prop name="ShowInSelector">0</prop>
						<prop name="ShowInTable">0</prop>
						<prop name="TableOrder">16</prop>
					</obj>
					<obj name="item" class="QuantCpType" version="1">
						<prop name="name">Cp Low</prop>
						<prop name="PropClass">QuantCpLowProp</prop>
						<prop name="AnalysisClass">Quantification Analysis</prop>
						<prop name="IsChannelProperty">1</prop>
						<prop name="SelectorOrder">17</prop>
						<prop name="ShowInSelector">0</prop>
						<prop name="ShowInTable">0</prop>
						<prop name="TableOrder">17</prop>
					</obj>
					<obj name="item" class="QuantCpType" version="1">
						<prop name="name">Cp High</prop>
						<prop name="PropClass">QuantCpHighProp</prop>
						<prop name="AnalysisClass">Quantification Analysis</prop>
						<prop name="IsChannelProperty">1</prop>
						<prop name="SelectorOrder">18</prop>
						<prop name="ShowInSelector">0</prop>
						<prop name="ShowInTable">0</prop>
						<prop name="TableOrder">18</prop>
					</obj>
					<obj name="item" class="GroupSampleTypePropertyType" version="1">
						<prop name="name">Melt Geno Sample Type</prop>
						<prop name="PropClass">GroupChannelTypeProp</prop>
						<prop name="AnalysisClass">Melt Geno</prop>
						<prop name="IsChannelProperty">1</prop>
						<prop name="SelectorOrder">19</prop>
						<prop name="ShowInSelector">0</prop>
						<prop name="ShowInTable">0</prop>
						<prop name="TableOrder">19</prop>
					</obj>
					<obj name="item" class="SamplePropType" version="1">
						<prop name="name">Melt Geno Genotype</prop>
						<prop name="PropClass">ChannelGenotype</prop>
						<prop name="AnalysisClass">Melt Geno</prop>
						<prop name="IsChannelProperty">1</prop>
						<prop name="SelectorOrder">20</prop>
						<prop name="ShowInSelector">0</prop>
						<prop name="ShowInTable">0</prop>
						<prop name="TableOrder">20</prop>
					</obj>
					<obj name="item" class="RQTargetPropertyType" version="1">
						<prop name="name">Target Type</prop>
						<prop name="PropClass">RQTargetProperty</prop>
						<prop name="AnalysisClass">Relative Quantification</prop>
						<prop name="IsChannelProperty">1</prop>
						<prop name="SelectorOrder">21</prop>
						<prop name="ShowInSelector">0</prop>
						<prop name="ShowInTable">0</prop>
						<prop name="TableOrder">21</prop>
					</obj>
					<obj name="item" class="RQSampleTargetPropertyType" version="1">
						<prop name="name">Combined Sample and Target Type</prop>
						<prop name="PropClass">RQSampleTargetProperty</prop>
						<prop name="AnalysisClass">Relative Quantification</prop>
						<prop name="IsChannelProperty">1</prop>
						<prop name="SelectorOrder">22</prop>
						<prop name="ShowInSelector">0</prop>
						<prop name="ShowInTable">0</prop>
						<prop name="TableOrder">22</prop>
					</obj>
					<obj name="item" class="SamplePropType" version="1">
						<prop name="name">Efficiency</prop>
						<prop name="PropClass">RQEffProp</prop>
						<prop name="AnalysisClass">Relative Quantification</prop>
						<prop name="IsChannelProperty">1</prop>
						<prop name="SelectorOrder">23</prop>
						<prop name="ShowInSelector">0</prop>
						<prop name="ShowInTable">0</prop>
						<prop name="TableOrder">23</prop>
					</obj>
					<obj name="item" class="GroupSampleTypePropertyTypeNoPos" version="1">
						<prop name="name">Scanning Sample Type</prop>
						<prop name="PropClass">GroupChannelTypeProp</prop>
						<prop name="AnalysisClass">Scanning</prop>
						<prop name="IsChannelProperty">1</prop>
						<prop name="SelectorOrder">24</prop>
						<prop name="ShowInSelector">0</prop>
						<prop name="ShowInTable">0</prop>
						<prop name="TableOrder">24</prop>
					</obj>
					<obj name="item" class="SamplePropType" version="1">
						<prop name="name">Scanning Genotype</prop>
						<prop name="PropClass">ChannelGenotype</prop>
						<prop name="AnalysisClass">Scanning</prop>
						<prop name="IsChannelProperty">1</prop>
						<prop name="SelectorOrder">25</prop>
						<prop name="ShowInSelector">0</prop>
						<prop name="ShowInTable">0</prop>
						<prop name="TableOrder">25</prop>
					</obj>
				</list>
			</obj>
			<obj name="SelectedChannels" class="TEMIntegerSet" version="1">
				<list name="Items" count="1">
					<prop name="Item">0</prop>
				</list>
			</obj>
			<obj name="AnalysisProperties" class="ExpPropList" version="1">
				<list name="emlist" count="3">
					<obj name="PropertyObject" class="EndptGenoExtExp" version="3">
						<prop name="PropertyTypeName">Endpt External Experiment</prop>
					</obj>
					<obj name="PropertyObject" class="RQExtRefProp" version="3">
						<prop name="PropertyTypeName">ExtRef</prop>
						<prop name="RefExpProg">-1</prop>
					</obj>
					<obj name="PropertyObject" class="QuantUnitsProp" version="3">
						<prop name="PropertyTypeName">Units</prop>
					</obj>
				</list>
			</obj>
			<obj name="SampleInfoList" class="SamplePropInfoList" version="1">
				<list name="emlist" count="96">
					<obj name="item" class="SamplePropInfo" version="1">
						<obj name="ChannelProperties" class="ChanPropList" version="2">
							<obj name="ChannelProperties" class="EMList" version="1">
								<list name="emlist" count="1">
									<obj name="item" class="PropertyList" version="1">
										<list name="emlist" count="12">
											<obj name="PropertyObject" class="RQSampleTargetProperty" version="4">
												<prop name="PropertyTypeName">Combined Sample and Target Type</prop>
												<prop name="Position">0</prop>
												<prop name="IsDefault">0</prop>
												<obj name="ChannelProp" class="ChannelProperty" version="1">
													<prop name="ChannelIdx">0</prop>
												</obj>
											</obj>
											<obj name="PropertyObject" class="QuantConcProperty" version="4">
												<prop name="PropertyTypeName">Concentration</prop>
												<prop name="Position">0</prop>
												<prop name="IsDefault">1</prop>
												<prop name="Concentration">0</prop>
												<obj name="ChannelProp" class="ChannelProperty" version="1">
													<prop name="ChannelIdx">0</prop>
												</obj>
												<prop name="ReadOnly">1</prop>
											</obj>
											<obj name="PropertyObject" class="QuantCpHighProp" version="4">
												<prop name="PropertyTypeName">Cp High</prop>
												<prop name="Position">0</prop>
												<prop name="IsDefault">1</prop>
												<prop name="CpRangeHigh">0</prop>
												<obj name="ChannelProp" class="ChannelProperty" version="1">
													<prop name="ChannelIdx">0</prop>
												</obj>
												<prop name="ReadOnly">1</prop>
											</obj>
											<obj name="PropertyObject" class="QuantCpLowProp" version="4">
												<prop name="PropertyTypeName">Cp Low</prop>
												<prop name="Position">0</prop>
												<prop name="IsDefault">1</prop>
												<prop name="CpRangeLow">0</prop>
												<obj name="ChannelProp" class="ChannelProperty" version="1">
													<prop name="ChannelIdx">0</prop>
												</obj>
												<prop name="ReadOnly">1</prop>
											</obj>
											<obj name="PropertyObject" class="RQEffProp" version="4">
												<prop name="PropertyTypeName">Efficiency</prop>
												<prop name="Position">0</prop>
												<prop name="IsDefault">1</prop>
												<prop name="Efficiency">2</prop>
												<obj name="ChannelProp" class="ChannelProperty" version="1">
													<prop name="ChannelIdx">0</prop>
												</obj>
											</obj>
											<obj name="PropertyObject" class="ChannelGenotype" version="4">
												<prop name="PropertyTypeName">Melt Geno Genotype</prop>
												<prop name="Position">0</prop>
												<prop name="IsDefault">1</prop>
												<prop name="ReadOnly">1</prop>
												<obj name="ChannelProp" class="ChannelProperty" version="1">
													<prop name="ChannelIdx">0</prop>
												</obj>
											</obj>
											<obj name="PropertyObject" class="GroupChannelTypeProp" version="4">
												<prop name="PropertyTypeName">Melt Geno Sample Type</prop>
												<prop name="Position">0</prop>
												<prop name="IsDefault">0</prop>
												<prop name="GroupSampleType">mstUnknown</prop>
												<obj name="ChannelProp" class="ChannelProperty" version="1">
													<prop name="ChannelIdx">0</prop>
												</obj>
											</obj>
											<obj name="PropertyObject" class="QuantSampleTypeProperty" version="4">
												<prop name="PropertyTypeName">Quantification Sample Type</prop>
												<prop name="Position">0</prop>
												<prop name="IsDefault">0</prop>
												<prop name="SampleType">qsUnknown</prop>
												<obj name="ChannelProp" class="ChannelProperty" version="1">
													<prop name="ChannelIdx">0</prop>
												</obj>
											</obj>
											<obj name="PropertyObject" class="ChannelGenotype" version="4">
												<prop name="PropertyTypeName">Scanning Genotype</prop>
												<prop name="Position">0</prop>
												<prop name="IsDefault">1</prop>
												<prop name="ReadOnly">1</prop>
												<obj name="ChannelProp" class="ChannelProperty" version="1">
													<prop name="ChannelIdx">0</prop>
												</obj>
											</obj>
											<obj name="PropertyObject" class="GroupChannelTypeProp" version="4">
												<prop name="PropertyTypeName">Scanning Sample Type</prop>
												<prop name="Position">0</prop>
												<prop name="IsDefault">0</prop>
												<prop name="GroupSampleType">mstUnknown</prop>
												<obj name="ChannelProp" class="ChannelProperty" version="1">
													<prop name="ChannelIdx">0</prop>
												</obj>
											</obj>
											<obj name="PropertyObject" class="TargetName" version="4">
												<prop name="PropertyTypeName">Target Name</prop>
												<prop name="Position">0</prop>
												<prop name="IsDefault">1</prop>
												<obj name="ChannelProp" class="ChannelProperty" version="1">
													<prop name="ChannelIdx">0</prop>
												</obj>
											</obj>
											<obj name="PropertyObject" class="RQTargetProperty" version="4">
												<prop name="PropertyTypeName">Target Type</prop>
												<prop name="Position">0</prop>
												<prop name="IsDefault">0</prop>
												<prop name="TargetType">dtNone</prop>
												<obj name="ChannelProp" class="ChannelProperty" version="1">
													<prop name="ChannelIdx">0</prop>
												</obj>
											</obj>
										</list>
									</obj>
								</list>
							</obj>
						</obj>
						<prop name="ChannelPropertyCount">1</prop>
						<prop name="ContainerPosition">0</prop>
						<prop name="HasSampleProperties">1</prop>
						<obj name="SampleProperties" class="PropertyList" version="1">
							<list name="emlist" count="14">
								<obj name="PropertyObject" class="SamplePrefColor" version="4">
									<prop name="PropertyTypeName">Color</prop>
									<prop name="Position">0</prop>
									<prop name="IsDefault">0</prop>
									<prop name="Color">$00FF8000</prop>
								</obj>
								<obj name="PropertyObject" class="DominantChannelProp" version="4">
									<prop name="PropertyTypeName">Dominant Channel</prop>
									<prop name="Position">0</prop>
									<prop name="IsDefault">0</prop>
									<prop name="DominantChannel">0</prop>
								</obj>
								<obj name="PropertyObject" class="Genotype" version="4">
									<prop name="PropertyTypeName">EndPt Genotype</prop>
									<prop name="Position">0</prop>
									<prop name="IsDefault">1</prop>
									<prop name="ReadOnly">1</prop>
								</obj>
								<obj name="PropertyObject" class="GroupingSample" version="4">
									<prop name="PropertyTypeName">EndPt Sample Type</prop>
									<prop name="Position">0</prop>
									<prop name="IsDefault">0</prop>
									<prop name="GroupSampleType">mstUnknown</prop>
								</obj>
								<obj name="PropertyObject" class="SamplePrefLineStyle" version="4">
									<prop name="PropertyTypeName">Line Style</prop>
									<prop name="Position">0</prop>
									<prop name="IsDefault">0</prop>
									<prop name="LineStyle">psSolid</prop>
								</obj>
								<obj name="PropertyObject" class="GenSampleEditNotes" version="4">
									<prop name="PropertyTypeName">Notes</prop>
									<prop name="Position">0</prop>
									<prop name="IsDefault">1</prop>
								</obj>
								<obj name="PropertyObject" class="SamplePrefPointStyle" version="4">
									<prop name="PropertyTypeName">Point Style</prop>
									<prop name="Position">0</prop>
									<prop name="IsDefault">0</prop>
									<prop name="PointStyle">psNothing</prop>
								</obj>
								<obj name="PropertyObject" class="GenSampleEditPosition" version="4">
									<prop name="PropertyTypeName">Position</prop>
									<prop name="Position">0</prop>
									<prop name="IsDefault">1</prop>
								</obj>
								<obj name="PropertyObject" class="GenSampleEditReplicate" version="4">
									<prop name="PropertyTypeName">Replicate of</prop>
									<prop name="Position">0</prop>
									<prop name="IsDefault">1</prop>
									<prop name="ReplicateOf">-1</prop>
								</obj>
								<obj name="PropertyObject" class="HTCSampleID" version="4">
									<prop name="PropertyTypeName">Sample ID</prop>
									<prop name="Position">0</prop>
									<prop name="IsDefault">1</prop>
								</obj>
								<obj name="PropertyObject" class="GenSampleEditName" version="4">
									<prop name="PropertyTypeName">Sample Name</prop>
									<prop name="Position">0</prop>
									<prop name="IsDefault">1</prop>
									<prop name="name">Sample 1</prop>
								</obj>
								<obj name="PropertyObject" class="HTCSamplePrepNotes" version="4">
									<prop name="PropertyTypeName">Sample Prep Notes</prop>
									<prop name="Position">0</prop>
									<prop name="IsDefault">1</prop>
								</obj>
								<obj name="PropertyObject" class="GenSampleEditSubset" version="4">
									<prop name="PropertyTypeName">Subsets</prop>
									<prop name="Position">0</prop>
									<prop name="IsDefault">1</prop>
								</obj>
								<obj name="PropertyObject" class="SamplePrefWidth" version="5">
									<prop name="PropertyTypeName">Width</prop>
									<prop name="Position">0</prop>
									<prop name="IsDefault">1</prop>
									<prop name="Width">1</prop>
								</obj>
							</list>
						</obj>
					</obj>
					<obj name="item" class="SamplePropInfo" version="1">
						<obj name="ChannelProperties" class="ChanPropList" version="2">
							<obj name="ChannelProperties" class="EMList" version="1">
								<list name="emlist" count="1">
									<obj name="item" class="PropertyList" version="1">
										<list name="emlist" count="12">
											<obj name="PropertyObject" class="RQSampleTargetProperty" version="4">
												<prop name="PropertyTypeName">Combined Sample and Target Type</prop>
												<prop name="Position">1</prop>
												<prop name="IsDefault">0</prop>
												<obj name="ChannelProp" class="ChannelProperty" version="1">
													<prop name="ChannelIdx">0</prop>
												</obj>
											</obj>
											<obj name="PropertyObject" class="QuantConcProperty" version="4">
												<prop name="PropertyTypeName">Concentration</prop>
												<prop name="Position">1</prop>
												<prop name="IsDefault">1</prop>
												<prop name="Concentration">0</prop>
												<obj name="ChannelProp" class="ChannelProperty" version="1">
													<prop name="ChannelIdx">0</prop>
												</obj>
												<prop name="ReadOnly">1</prop>
											</obj>
											<obj name="PropertyObject" class="QuantCpHighProp" version="4">
												<prop name="PropertyTypeName">Cp High</prop>
												<prop name="Position">1</prop>
												<prop name="IsDefault">1</prop>
												<prop name="CpRangeHigh">0</prop>
												<obj name="ChannelProp" class="ChannelProperty" version="1">
													<prop name="ChannelIdx">0</prop>
												</obj>
												<prop name="ReadOnly">1</prop>
											</obj>
											<obj name="PropertyObject" class="QuantCpLowProp" version="4">
												<prop name="PropertyTypeName">Cp Low</prop>
												<prop name="Position">1</prop>
												<prop name="IsDefault">1</prop>
												<prop name="CpRangeLow">0</prop>
												<obj name="ChannelProp" class="ChannelProperty" version="1">
													<prop name="ChannelIdx">0</prop>
												</obj>
												<prop name="ReadOnly">1</prop>
											</obj>
											<obj name="PropertyObject" class="RQEffProp" version="4">
												<prop name="PropertyTypeName">Efficiency</prop>
												<prop name="Position">1</prop>
												<prop name="IsDefault">1</prop>
												<prop name="Efficiency">2</prop>
												<obj name="ChannelProp" class="ChannelProperty" version="1">
													<prop name="ChannelIdx">0</prop>
												</obj>
											</obj>
											<obj name="PropertyObject" class="ChannelGenotype" version="4">
												<prop name="PropertyTypeName">Melt Geno Genotype</prop>
												<prop name="Position">1</prop>
												<prop name="IsDefault">1</prop>
												<prop name="ReadOnly">1</prop>
												<obj name="ChannelProp" class="ChannelProperty" version="1">
													<prop name="ChannelIdx">0</prop>
												</obj>
											</obj>
											<obj name="PropertyObject" class="GroupChannelTypeProp" version="4">
												<prop name="PropertyTypeName">Melt Geno Sample Type</prop>
												<prop name="Position">1</prop>
												<prop name="IsDefault">0</prop>
												<prop name="GroupSampleType">mstUnknown</prop>
												<obj name="ChannelProp" class="ChannelProperty" version="1">
													<prop name="ChannelIdx">0</prop>
												</obj>
											</obj>
											<obj name="PropertyObject" class="QuantSampleTypeProperty" version="4">
												<prop name="PropertyTypeName">Quantification Sample Type</prop>
												<prop name="Position">1</prop>
												<prop name="IsDefault">0</prop>
												<prop name="SampleType">qsUnknown</prop>
												<obj name="ChannelProp" class="ChannelProperty" version="1">
													<prop name="ChannelIdx">0</prop>
												</obj>
											</obj>
											<obj name="PropertyObject" class="ChannelGenotype" version="4">
												<prop name="PropertyTypeName">Scanning Genotype</prop>
												<prop name="Position">1</prop>
												<prop name="IsDefault">1</prop>
												<prop name="ReadOnly">1</prop>
												<obj name="ChannelProp" class="ChannelProperty" version="1">
													<prop name="ChannelIdx">0</prop>
												</obj>
											</obj>
											<obj name="PropertyObject" class="GroupChannelTypeProp" version="4">
												<prop name="PropertyTypeName">Scanning Sample Type</prop>
												<prop name="Position">1</prop>
												<prop name="IsDefault">0</prop>
												<prop name="GroupSampleType">mstUnknown</prop>
												<obj name="ChannelProp" class="ChannelProperty" version="1">
													<prop name="ChannelIdx">0</prop>
												</obj>
											</obj>
											<obj name="PropertyObject" class="TargetName" version="4">
												<prop name="PropertyTypeName">Target Name</prop>
												<prop name="Position">1</prop>
												<prop name="IsDefault">1</prop>
												<obj name="ChannelProp" class="ChannelProperty" version="1">
													<prop name="ChannelIdx">0</prop>
												</obj>
											</obj>
											<obj name="PropertyObject" class="RQTargetProperty" version="4">
												<prop name="PropertyTypeName">Target Type</prop>
												<prop name="Position">1</prop>
												<prop name="IsDefault">0</prop>
												<prop name="TargetType">dtNone</prop>
												<obj name="ChannelProp" class="ChannelProperty" version="1">
													<prop name="ChannelIdx">0</prop>
												</obj>
											</obj>
										</list>
									</obj>
								</list>
							</obj>
						</obj>
						<prop name="ChannelPropertyCount">1</prop>
						<prop name="ContainerPosition">1</prop>
						<prop name="HasSampleProperties">1</prop>
						<obj name="SampleProperties" class="PropertyList" version="1">
							<list name="emlist" count="14">
								<obj name="PropertyObject" class="SamplePrefColor" version="4">
									<prop name="PropertyTypeName">Color</prop>
									<prop name="Position">1</prop>
									<prop name="IsDefault">0</prop>
									<prop name="Color">clRed</prop>
								</obj>
								<obj name="PropertyObject" class="DominantChannelProp" version="4">
									<prop name="PropertyTypeName">Dominant Channel</prop>
									<prop name="Position">1</prop>
									<prop name="IsDefault">0</prop>
									<prop name="DominantChannel">0</prop>
								</obj>
								<obj name="PropertyObject" class="Genotype" version="4">
									<prop name="PropertyTypeName">EndPt Genotype</prop>
									<prop name="Position">1</prop>
									<prop name="IsDefault">1</prop>
									<prop name="ReadOnly">1</prop>
								</obj>
								<obj name="PropertyObject" class="GroupingSample" version="4">
									<prop name="PropertyTypeName">EndPt Sample Type</prop>
									<prop name="Position">1</prop>
									<prop name="IsDefault">0</prop>
									<prop name="GroupSampleType">mstUnknown</prop>
								</obj>
								<obj name="PropertyObject" class="SamplePrefLineStyle" version="4">
									<prop name="PropertyTypeName">Line Style</prop>
									<prop name="Position">1</prop>
									<prop name="IsDefault">0</prop>
									<prop name="LineStyle">psSolid</prop>
								</obj>
								<obj name="PropertyObject" class="GenSampleEditNotes" version="4">
									<prop name="PropertyTypeName">Notes</prop>
									<prop name="Position">1</prop>
									<prop name="IsDefault">1</prop>
								</obj>
								<obj name="PropertyObject" class="SamplePrefPointStyle" version="4">
									<prop name="PropertyTypeName">Point Style</prop>
									<prop name="Position">1</prop>
									<prop name="IsDefault">0</prop>
									<prop name="PointStyle">psNothing</prop>
								</obj>
								<obj name="PropertyObject" class="GenSampleEditPosition" version="4">
									<prop name="PropertyTypeName">Position</prop>
									<prop name="Position">1</prop>
									<prop name="IsDefault">1</prop>
								</obj>
								<obj name="PropertyObject" class="GenSampleEditReplicate" version="4">
									<prop name="PropertyTypeName">Replicate of</prop>
									<prop name="Position">1</prop>
									<prop name="IsDefault">1</prop>
									<prop name="ReplicateOf">-1</prop>
								</obj>
								<obj name="PropertyObject" class="HTCSampleID" version="4">
									<prop name="PropertyTypeName">Sample ID</prop>
									<prop name="Position">1</prop>
									<prop name="IsDefault">1</prop>
								</obj>
								<obj name="PropertyObject" class="GenSampleEditName" version="4">
									<prop name="PropertyTypeName">Sample Name</prop>
									<prop name="Position">1</prop>
									<prop name="IsDefault">1</prop>
									<prop name="name">Sample 2</prop>
								</obj>
								<obj name="PropertyObject" class="HTCSamplePrepNotes" version="4">
									<prop name="PropertyTypeName">Sample Prep Notes</prop>
									<prop name="Position">1</prop>
									<prop name="IsDefault">1</prop>
								</obj>
								<obj name="PropertyObject" class="GenSampleEditSubset" version="4">
									<prop name="PropertyTypeName">Subsets</prop>
									<prop name="Position">1</prop>
									<prop name="IsDefault">1</prop>
								</obj>
								<obj name="PropertyObject" class="SamplePrefWidth" version="5">
									<prop name="PropertyTypeName">Width</prop>
									<prop name="Position">1</prop>
									<prop name="IsDefault">1</prop>
									<prop name="Width">1</prop>
								</obj>
							</list>
						</obj>
					</obj>
					<obj name="item" class="SamplePropInfo" version="1">
						<obj name="ChannelProperties" class="ChanPropList" version="2">
							<obj name="ChannelProperties" class="EMList" version="1">
								<list name="emlist" count="1">
									<obj name="item" class="PropertyList" version="1">
										<list name="emlist" count="12">
											<obj name="PropertyObject" class="RQSampleTargetProperty" version="4">
												<prop name="PropertyTypeName">Combined Sample and Target Type</prop>
												<prop name="Position">2</prop>
												<prop name="IsDefault">0</prop>
												<obj name="ChannelProp" class="ChannelProperty" version="1">
													<prop name="ChannelIdx">0</prop>
												</obj>
											</obj>
											<obj name="PropertyObject" class="QuantConcProperty" version="4">
												<prop name="PropertyTypeName">Concentration</prop>
												<prop name="Position">2</prop>
												<prop name="IsDefault">1</prop>
												<prop name="Concentration">0</prop>
												<obj name="ChannelProp" class="ChannelProperty" version="1">
													<prop name="ChannelIdx">0</prop>
												</obj>
												<prop name="ReadOnly">1</prop>
											</obj>
											<obj name="PropertyObject" class="QuantCpHighProp" version="4">
												<prop name="PropertyTypeName">Cp High</prop>
												<prop name="Position">2</prop>
												<prop name="IsDefault">1</prop>
												<prop name="CpRangeHigh">0</prop>
												<obj name="ChannelProp" class="ChannelProperty" version="1">
													<prop name="ChannelIdx">0</prop>
												</obj>
												<prop name="ReadOnly">1</prop>
											</obj>
											<obj name="PropertyObject" class="QuantCpLowProp" version="4">
												<prop name="PropertyTypeName">Cp Low</prop>
												<prop name="Position">2</prop>
												<prop name="IsDefault">1</prop>
												<prop name="CpRangeLow">0</prop>
												<obj name="ChannelProp" class="ChannelProperty" version="1">
													<prop name="ChannelIdx">0</prop>
												</obj>
												<prop name="ReadOnly">1</prop>
											</obj>
											<obj name="PropertyObject" class="RQEffProp" version="4">
												<prop name="PropertyTypeName">Efficiency</prop>
												<prop name="Position">2</prop>
												<prop name="IsDefault">1</prop>
												<prop name="Efficiency">2</prop>
												<obj name="ChannelProp" class="ChannelProperty" version="1">
													<prop name="ChannelIdx">0</prop>
												</obj>
											</obj>
											<obj name="PropertyObject" class="ChannelGenotype" version="4">
												<prop name="PropertyTypeName">Melt Geno Genotype</prop>
												<prop name="Position">2</prop>
												<prop name="IsDefault">1</prop>
												<prop name="ReadOnly">1</prop>
												<obj name="ChannelProp" class="ChannelProperty" version="1">
													<prop name="ChannelIdx">0</prop>
												</obj>
											</obj>
											<obj name="PropertyObject" class="GroupChannelTypeProp" version="4">
												<prop name="PropertyTypeName">Melt Geno Sample Type</prop>
												<prop name="Position">2</prop>
												<prop name="IsDefault">0</prop>
												<prop name="GroupSampleType">mstUnknown</prop>
												<obj name="ChannelProp" class="ChannelProperty" version="1">
													<prop name="ChannelIdx">0</prop>
												</obj>
											</obj>
											<obj name="PropertyObject" class="QuantSampleTypeProperty" version="4">
												<prop name="PropertyTypeName">Quantification Sample Type</prop>
												<prop name="Position">2</prop>
												<prop name="IsDefault">0</prop>
												<prop name="SampleType">qsUnknown</prop>
												<obj name="ChannelProp" class="ChannelProperty" version="1">
													<prop name="ChannelIdx">0</prop>
												</obj>
											</obj>
											<obj name="PropertyObject" class="ChannelGenotype" version="4">
												<prop name="PropertyTypeName">Scanning Genotype</prop>
												<prop name="Position">2</prop>
												<prop name="IsDefault">1</prop>
												<prop name="ReadOnly">1</prop>
												<obj name="ChannelProp" class="ChannelProperty" version="1">
													<prop name="ChannelIdx">0</prop>
												</obj>
											</obj>
											<obj name="PropertyObject" class="GroupChannelTypeProp" version="4">
												<prop name="PropertyTypeName">Scanning Sample Type</prop>
												<prop name="Position">2</prop>
												<prop name="IsDefault">0</prop>
												<prop name="GroupSampleType">mstUnknown</prop>
												<obj name="ChannelProp" class="ChannelProperty" version="1">
													<prop name="ChannelIdx">0</prop>
												</obj>
											</obj>
											<obj name="PropertyObject" class="TargetName" version="4">
												<prop name="PropertyTypeName">Target Name</prop>
												<prop name="Position">2</prop>
												<prop name="IsDefault">1</prop>
												<obj name="ChannelProp" class="ChannelProperty" version="1">
													<prop name="ChannelIdx">0</prop>
												</obj>
											</obj>
											<obj name="PropertyObject" class="RQTargetProperty" version="4">
												<prop name="PropertyTypeName">Target Type</prop>
												<prop name="Position">2</prop>
												<prop name="IsDefault">0</prop>
												<prop name="TargetType">dtNone</prop>
												<obj name="ChannelProp" class="ChannelProperty" version="1">
													<prop name="ChannelIdx">0</prop>
												</obj>
											</obj>
										</list>
									</obj>
								</list>
							</obj>
						</obj>
						<prop name="ChannelPropertyCount">1</prop>
						<prop name="ContainerPosition">2</prop>
						<prop name="HasSampleProperties">1</prop>
						<obj name="SampleProperties" class="PropertyList" version="1">
							<list name="emlist" count="14">
								<obj name="PropertyObject" class="SamplePrefColor" version="4">
									<prop name="PropertyTypeName">Color</prop>
									<prop name="Position">2</prop>
									<prop name="IsDefault">0</prop>
									<prop name="Color">$0030D700</prop>
								</obj>
								<obj name="PropertyObject" class="DominantChannelProp" version="4">
									<prop name="PropertyTypeName">Dominant Channel</prop>
									<prop name="Position">2</prop>
									<prop name="IsDefault">0</prop>
									<prop name="DominantChannel">0</prop>
								</obj>
								<obj name="PropertyObject" class="Genotype" version="4">
									<prop name="PropertyTypeName">EndPt Genotype</prop>
									<prop name="Position">2</prop>
									<prop name="IsDefault">1</prop>
									<prop name="ReadOnly">1</prop>
								</obj>
								<obj name="PropertyObject" class="GroupingSample" version="4">
									<prop name="PropertyTypeName">EndPt Sample Type</prop>
									<prop name="Position">2</prop>
									<prop name="IsDefault">0</prop>
									<prop name="GroupSampleType">mstUnknown</prop>
								</obj>
								<obj name="PropertyObject" class="SamplePrefLineStyle" version="4">
									<prop name="PropertyTypeName">Line Style</prop>
									<prop name="Position">2</prop>
									<prop name="IsDefault">0</prop>
									<prop name="LineStyle">psSolid</prop>
								</obj>
								<obj name="PropertyObject" class="GenSampleEditNotes" version="4">
									<prop name="PropertyTypeName">Notes</prop>
									<prop name="Position">2</prop>
									<prop name="IsDefault">1</prop>
								</obj>
								<obj name="PropertyObject" class="SamplePrefPointStyle" version="4">
									<prop name="PropertyTypeName">Point Style</prop>
									<prop name="Position">2</prop>
									<prop name="IsDefault">0</prop>
									<prop name="PointStyle">psNothing</prop>
								</obj>
								<obj name="PropertyObject" class="GenSampleEditPosition" version="4">
									<prop name="PropertyTypeName">Position</prop>
									<prop name="Position">2</prop>
									<prop name="IsDefault">1</prop>
								</obj>
								<obj name="PropertyObject" class="GenSampleEditReplicate" version="4">
									<prop name="PropertyTypeName">Replicate of</prop>
									<prop name="Position">2</prop>
									<prop name="IsDefault">1</prop>
									<prop name="ReplicateOf">-1</prop>
								</obj>
								<obj name="PropertyObject" class="HTCSampleID" version="4">
									<prop name="PropertyTypeName">Sample ID</prop>
									<prop name="Position">2</prop>
									<prop name="IsDefault">1</prop>
								</obj>
								<obj name="PropertyObject" class="GenSampleEditName" version="4">
									<prop name="PropertyTypeName">Sample Name</prop>
									<prop name="Position">2</prop>
									<prop name="IsDefault">1</prop>
									<prop name="name">Sample 3</prop>
								</obj>
								<obj name="PropertyObject" class="HTCSamplePrepNotes" version="4">
									<prop name="PropertyTypeName">Sample Prep Notes</prop>
									<prop name="Position">2</prop>
									<prop name="IsDefault">1</prop>
								</obj>
								<obj name="PropertyObject" class="GenSampleEditSubset" version="4">
									<prop name="PropertyTypeName">Subsets</prop>
									<prop name="Position">2</prop>
									<prop name="IsDefault">1</prop>
								</obj>
								<obj name="PropertyObject" class="SamplePrefWidth" version="5">
									<prop name="PropertyTypeName">Width</prop>
									<prop name="Position">2</prop>
									<prop name="IsDefault">1</prop>
									<prop name="Width">1</prop>
								</obj>
							</list>
						</obj>
					</obj>
					<obj name="item" class="SamplePropInfo" version="1">
						<obj name="ChannelProperties" class="ChanPropList" version="2">
							<obj name="ChannelProperties" class="EMList" version="1">
								<list name="emlist" count="1">
									<obj name="item" class="PropertyList" version="1">
										<list name="emlist" count="12">
											<obj name="PropertyObject" class="RQSampleTargetProperty" version="4">
												<prop name="PropertyTypeName">Combined Sample and Target Type</prop>
												<prop name="Position">3</prop>
												<prop name="IsDefault">0</prop>
												<obj name="ChannelProp" class="ChannelProperty" version="1">
													<prop name="ChannelIdx">0</prop>
												</obj>
											</obj>
											<obj name="PropertyObject" class="QuantConcProperty" version="4">
												<prop name="PropertyTypeName">Concentration</prop>
												<prop name="Position">3</prop>
												<prop name="IsDefault">1</prop>
												<prop name="Concentration">0</prop>
												<obj name="ChannelProp" class="ChannelProperty" version="1">
													<prop name="ChannelIdx">0</prop>
												</obj>
												<prop name="ReadOnly">1</prop>
											</obj>
											<obj name="PropertyObject" class="QuantCpHighProp" version="4">
												<prop name="PropertyTypeName">Cp High</prop>
												<prop name="Position">3</prop>
												<prop name="IsDefault">1</prop>
												<prop name="CpRangeHigh">0</prop>
												<obj name="ChannelProp" class="ChannelProperty" version="1">
													<prop name="ChannelIdx">0</prop>
												</obj>
												<prop name="ReadOnly">1</prop>
											</obj>
											<obj name="PropertyObject" class="QuantCpLowProp" version="4">
												<prop name="PropertyTypeName">Cp Low</prop>
												<prop name="Position">3</prop>
												<prop name="IsDefault">1</prop>
												<prop name="CpRangeLow">0</prop>
												<obj name="ChannelProp" class="ChannelProperty" version="1">
													<prop name="ChannelIdx">0</prop>
												</obj>
												<prop name="ReadOnly">1</prop>
											</obj>
											<obj name="PropertyObject" class="RQEffProp" version="4">
												<prop name="PropertyTypeName">Efficiency</prop>
												<prop name="Position">3</prop>
												<prop name="IsDefault">1</prop>
												<prop name="Efficiency">2</prop>
												<obj name="ChannelProp" class="ChannelProperty" version="1">
													<prop name="ChannelIdx">0</prop>
												</obj>
											</obj>
											<obj name="PropertyObject" class="ChannelGenotype" version="4">
												<prop name="PropertyTypeName">Melt Geno Genotype</prop>
												<prop name="Position">3</prop>
												<prop name="IsDefault">1</prop>
												<prop name="ReadOnly">1</prop>
												<obj name="ChannelProp" class="ChannelProperty" version="1">
													<prop name="ChannelIdx">0</prop>
												</obj>
											</obj>
											<obj name="PropertyObject" class="GroupChannelTypeProp" version="4">
												<prop name="PropertyTypeName">Melt Geno Sample Type</prop>
												<prop name="Position">3</prop>
												<prop name="IsDefault">0</prop>
												<prop name="GroupSampleType">mstUnknown</prop>
												<obj name="ChannelProp" class="ChannelProperty" version="1">
													<prop name="ChannelIdx">0</prop>
												</obj>
											</obj>
											<obj name="PropertyObject" class="QuantSampleTypeProperty" version="4">
												<prop name="PropertyTypeName">Quantification Sample Type</prop>
												<prop name="Position">3</prop>
												<prop name="IsDefault">0</prop>
												<prop name="SampleType">qsUnknown</prop>
												<obj name="ChannelProp" class="ChannelProperty" version="1">
													<prop name="ChannelIdx">0</prop>
												</obj>
											</obj>
											<obj name="PropertyObject" class="ChannelGenotype" version="4">
												<prop name="PropertyTypeName">Scanning Genotype</prop>
												<prop name="Position">3</prop>
												<prop name="IsDefault">1</prop>
												<prop name="ReadOnly">1</prop>
												<obj name="ChannelProp" class="ChannelProperty" version="1">
													<prop name="ChannelIdx">0</prop>
												</obj>
											</obj>
											<obj name="PropertyObject" class="GroupChannelTypeProp" version="4">
												<prop name="PropertyTypeName">Scanning Sample Type</prop>
												<prop name="Position">3</prop>
												<prop name="IsDefault">0</prop>
												<prop name="GroupSampleType">mstUnknown</prop>
												<obj name="ChannelProp" class="ChannelProperty" version="1">
													<prop name="ChannelIdx">0</prop>
												</obj>
											</obj>
											<obj name="PropertyObject" class="TargetName" version="4">
												<prop name="PropertyTypeName">Target Name</prop>
												<prop name="Position">3</prop>
												<prop name="IsDefault">1</prop>
												<obj name="ChannelProp" class="ChannelProperty" version="1">
													<prop name="ChannelIdx">0</prop>
												</obj>
											</obj>
											<obj name="PropertyObject" class="RQTargetProperty" version="4">
												<prop name="PropertyTypeName">Target Type</prop>
												<prop name="Position">3</prop>
												<prop name="IsDefault">0</prop>
												<prop name="TargetType">dtNone</prop>
												<obj name="ChannelProp" class="ChannelProperty" version="1">
													<prop name="ChannelIdx">0</prop>
												</obj>
											</obj>
										</list>
									</obj>
								</list>
							</obj>
						</obj>
						<prop name="ChannelPropertyCount">1</prop>
						<prop name="ContainerPosition">3</prop>
						<prop name="HasSampleProperties">1</prop>
						<obj name="SampleProperties" class="PropertyList" version="1">
							<list name="emlist" count="14">
								<obj name="PropertyObject" class="SamplePrefColor" version="4">
									<prop name="PropertyTypeName">Color</prop>
									<prop name="Position">3</prop>
									<prop name="IsDefault">0</prop>
									<prop name="Color">clFuchsia</prop>
								</obj>
								<obj name="PropertyObject" class="DominantChannelProp" version="4">
									<prop name="PropertyTypeName">Dominant Channel</prop>
									<prop name="Position">3</prop>
									<prop name="IsDefault">0</prop>
									<prop name="DominantChannel">0</prop>
								</obj>
								<obj name="PropertyObject" class="Genotype" version="4">
									<prop name="PropertyTypeName">EndPt Genotype</prop>
									<prop name="Position">3</prop>
									<prop name="IsDefault">1</prop>
									<prop name="ReadOnly">1</prop>
								</obj>
								<obj name="PropertyObject" class="GroupingSample" version="4">
									<prop name="PropertyTypeName">EndPt Sample Type</prop>
									<prop name="Position">3</prop>
									<prop name="IsDefault">0</prop>
									<prop name="GroupSampleType">mstUnknown</prop>
								</obj>
								<obj name="PropertyObject" class="SamplePrefLineStyle" version="4">
									<prop name="PropertyTypeName">Line Style</prop>
									<prop name="Position">3</prop>
									<prop name="IsDefault">0</prop>
									<prop name="LineStyle">psSolid</prop>
								</obj>
								<obj name="PropertyObject" class="GenSampleEditNotes" version="4">
									<prop name="PropertyTypeName">Notes</prop>
									<prop name="Position">3</prop>
									<prop name="IsDefault">1</prop>
								</obj>
								<obj name="PropertyObject" class="SamplePrefPointStyle" version="4">
									<prop name="PropertyTypeName">Point Style</prop>
									<prop name="Position">3</prop>
									<prop name="IsDefault">0</prop>
									<prop name="PointStyle">psNothing</prop>
								</obj>
								<obj name="PropertyObject" class="GenSampleEditPosition" version="4">
									<prop name="PropertyTypeName">Position</prop>
									<prop name="Position">3</prop>
									<prop name="IsDefault">1</prop>
								</obj>
								<obj name="PropertyObject" class="GenSampleEditReplicate" version="4">
									<prop name="PropertyTypeName">Replicate of</prop>
									<prop name="Position">3</prop>
									<prop name="IsDefault">1</prop>
									<prop name="ReplicateOf">-1</prop>
								</obj>
								<obj name="PropertyObject" class="HTCSampleID" version="4">
									<prop name="PropertyTypeName">Sample ID</prop>
									<prop name="Position">3</prop>
									<prop name="IsDefault">1</prop>
								</obj>
								<obj name="PropertyObject" class="GenSampleEditName" version="4">
									<prop name="PropertyTypeName">Sample Name</prop>
									<prop name="Position">3</prop>
									<prop name="IsDefault">1</prop>
									<prop name="name">Sample 4</prop>
								</obj>
								<obj name="PropertyObject" class="HTCSamplePrepNotes" version="4">
									<prop name="PropertyTypeName">Sample Prep Notes</prop>
									<prop name="Position">3</prop>
									<prop name="IsDefault">1</prop>
								</obj>
								<obj name="PropertyObject" class="GenSampleEditSubset" version="4">
									<prop name="PropertyTypeName">Subsets</prop>
									<prop name="Position">3</prop>
									<prop name="IsDefault">1</prop>
								</obj>
								<obj name="PropertyObject" class="SamplePrefWidth" version="5">
									<prop name="PropertyTypeName">Width</prop>
									<prop name="Position">3</prop>
									<prop name="IsDefault">1</prop>
									<prop name="Width">1</prop>
								</obj>
							</list>
						</obj>
					</obj>
					<obj name="item" class="SamplePropInfo" version="1">
						<obj name="ChannelProperties" class="ChanPropList" version="2">
							<obj name="ChannelProperties" class="EMList" version="1">
								<list name="emlist" count="1">
									<obj name="item" class="PropertyList" version="1">
										<list name="emlist" count="12">
											<obj name="PropertyObject" class="RQSampleTargetProperty" version="4">
												<prop name="PropertyTypeName">Combined Sample and Target Type</prop>
												<prop name="Position">4</prop>
												<prop name="IsDefault">0</prop>
												<obj name="ChannelProp" class="ChannelProperty" version="1">
													<prop name="ChannelIdx">0</prop>
												</obj>
											</obj>
											<obj name="PropertyObject" class="QuantConcProperty" version="4">
												<prop name="PropertyTypeName">Concentration</prop>
												<prop name="Position">4</prop>
												<prop name="IsDefault">1</prop>
												<prop name="Concentration">0</prop>
												<obj name="ChannelProp" class="ChannelProperty" version="1">
													<prop name="ChannelIdx">0</prop>
												</obj>
												<prop name="ReadOnly">1</prop>
											</obj>
											<obj name="PropertyObject" class="QuantCpHighProp" version="4">
												<prop name="PropertyTypeName">Cp High</prop>
												<prop name="Position">4</prop>
												<prop name="IsDefault">1</prop>
												<prop name="CpRangeHigh">0</prop>
												<obj name="ChannelProp" class="ChannelProperty" version="1">
													<prop name="ChannelIdx">0</prop>
												</obj>
												<prop name="ReadOnly">1</prop>
											</obj>
											<obj name="PropertyObject" class="QuantCpLowProp" version="4">
												<prop name="PropertyTypeName">Cp Low</prop>
												<prop name="Position">4</prop>
												<prop name="IsDefault">1</prop>
												<prop name="CpRangeLow">0</prop>
												<obj name="ChannelProp" class="ChannelProperty" version="1">
													<prop name="ChannelIdx">0</prop>
												</obj>
												<prop name="ReadOnly">1</prop>
											</obj>
											<obj name="PropertyObject" class="RQEffProp" version="4">
												<prop name="PropertyTypeName">Efficiency</prop>
												<prop name="Position">4</prop>
												<prop name="IsDefault">1</prop>
												<prop name="Efficiency">2</prop>
												<obj name="ChannelProp" class="ChannelProperty" version="1">
													<prop name="ChannelIdx">0</prop>
												</obj>
											</obj>
											<obj name="PropertyObject" class="ChannelGenotype" version="4">
												<prop name="PropertyTypeName">Melt Geno Genotype</prop>
												<prop name="Position">4</prop>
												<prop name="IsDefault">1</prop>
												<prop name="ReadOnly">1</prop>
												<obj name="ChannelProp" class="ChannelProperty" version="1">
													<prop name="ChannelIdx">0</prop>
												</obj>
											</obj>
											<obj name="PropertyObject" class="GroupChannelTypeProp" version="4">
												<prop name="PropertyTypeName">Melt Geno Sample Type</prop>
												<prop name="Position">4</prop>
												<prop name="IsDefault">0</prop>
												<prop name="GroupSampleType">mstUnknown</prop>
												<obj name="ChannelProp" class="ChannelProperty" version="1">
													<prop name="ChannelIdx">0</prop>
												</obj>
											</obj>
											<obj name="PropertyObject" class="QuantSampleTypeProperty" version="4">
												<prop name="PropertyTypeName">Quantification Sample Type</prop>
												<prop name="Position">4</prop>
												<prop name="IsDefault">0</prop>
												<prop name="SampleType">qsUnknown</prop>
												<obj name="ChannelProp" class="ChannelProperty" version="1">
													<prop name="ChannelIdx">0</prop>
												</obj>
											</obj>
											<obj name="PropertyObject" class="ChannelGenotype" version="4">
												<prop name="PropertyTypeName">Scanning Genotype</prop>
												<prop name="Position">4</prop>
												<prop name="IsDefault">1</prop>
												<prop name="ReadOnly">1</prop>
												<obj name="ChannelProp" class="ChannelProperty" version="1">
													<prop name="ChannelIdx">0</prop>
												</obj>
											</obj>
											<obj name="PropertyObject" class="GroupChannelTypeProp" version="4">
												<prop name="PropertyTypeName">Scanning Sample Type</prop>
												<prop name="Position">4</prop>
												<prop name="IsDefault">0</prop>
												<prop name="GroupSampleType">mstUnknown</prop>
												<obj name="ChannelProp" class="ChannelProperty" version="1">
													<prop name="ChannelIdx">0</prop>
												</obj>
											</obj>
											<obj name="PropertyObject" class="TargetName" version="4">
												<prop name="PropertyTypeName">Target Name</prop>
												<prop name="Position">4</prop>
												<prop name="IsDefault">1</prop>
												<obj name="ChannelProp" class="ChannelProperty" version="1">
													<prop name="ChannelIdx">0</prop>
												</obj>
											</obj>
											<obj name="PropertyObject" class="RQTargetProperty" version="4">
												<prop name="PropertyTypeName">Target Type</prop>
												<prop name="Position">4</prop>
												<prop name="IsDefault">0</prop>
												<prop name="TargetType">dtNone</prop>
												<obj name="ChannelProp" class="ChannelProperty" version="1">
													<prop name="ChannelIdx">0</prop>
												</obj>
											</obj>
										</list>
									</obj>
								</list>
							</obj>
						</obj>
						<prop name="ChannelPropertyCount">1</prop>
						<prop name="ContainerPosition">4</prop>
						<prop name="HasSampleProperties">1</prop>
						<obj name="SampleProperties" class="PropertyList" version="1">
							<list name="emlist" count="14">
								<obj name="PropertyObject" class="SamplePrefColor" version="4">
									<prop name="PropertyTypeName">Color</prop>
									<prop name="Position">4</prop>
									<prop name="IsDefault">0</prop>
									<prop name="Color">clGray</prop>
								</obj>
								<obj name="PropertyObject" class="DominantChannelProp" version="4">
									<prop name="PropertyTypeName">Dominant Channel</prop>
									<prop name="Position">4</prop>
									<prop name="IsDefault">0</prop>
									<prop name="DominantChannel">0</prop>
								</obj>
								<obj name="PropertyObject" class="Genotype" version="4">
									<prop name="PropertyTypeName">EndPt Genotype</prop>
									<prop name="Position">4</prop>
									<prop name="IsDefault">1</prop>
									<prop name="ReadOnly">1</prop>
								</obj>
								<obj name="PropertyObject" class="GroupingSample" version="4">
									<prop name="PropertyTypeName">EndPt Sample Type</prop>
									<prop name="Position">4</prop>
									<prop name="IsDefault">0</prop>
									<prop name="GroupSampleType">mstUnknown</prop>
								</obj>
								<obj name="PropertyObject" class="SamplePrefLineStyle" version="4">
									<prop name="PropertyTypeName">Line Style</prop>
									<prop name="Position">4</prop>
									<prop name="IsDefault">0</prop>
									<prop name="LineStyle">psSolid</prop>
								</obj>
								<obj name="PropertyObject" class="GenSampleEditNotes" version="4">
									<prop name="PropertyTypeName">Notes</prop>
									<prop name="Position">4</prop>
									<prop name="IsDefault">1</prop>
								</obj>
								<obj name="PropertyObject" class="SamplePrefPointStyle" version="4">
									<prop name="PropertyTypeName">Point Style</prop>
									<prop name="Position">4</prop>
									<prop name="IsDefault">0</prop>
									<prop name="PointStyle">psNothing</prop>
								</obj>
								<obj name="PropertyObject" class="GenSampleEditPosition" version="4">
									<prop name="PropertyTypeName">Position</prop>
									<prop name="Position">4</prop>
									<prop name="IsDefault">1</prop>
								</obj>
								<obj name="PropertyObject" class="GenSampleEditReplicate" version="4">
									<prop name="PropertyTypeName">Replicate of</prop>
									<prop name="Position">4</prop>
									<prop name="IsDefault">1</prop>
									<prop name="ReplicateOf">-1</prop>
								</obj>
								<obj name="PropertyObject" class="HTCSampleID" version="4">
									<prop name="PropertyTypeName">Sample ID</prop>
									<prop name="Position">4</prop>
									<prop name="IsDefault">1</prop>
								</obj>
								<obj name="PropertyObject" class="GenSampleEditName" version="4">
									<prop name="PropertyTypeName">Sample Name</prop>
									<prop name="Position">4</prop>
									<prop name="IsDefault">1</prop>
									<prop name="name">Sample 5</prop>
								</obj>
								<obj name="PropertyObject" class="HTCSamplePrepNotes" version="4">
									<prop name="PropertyTypeName">Sample Prep Notes</prop>
									<prop name="Position">4</prop>
									<prop name="IsDefault">1</prop>
								</obj>
								<obj name="PropertyObject" class="GenSampleEditSubset" version="4">
									<prop name="PropertyTypeName">Subsets</prop>
									<prop name="Position">4</prop>
									<prop name="IsDefault">1</prop>
								</obj>
								<obj name="PropertyObject" class="SamplePrefWidth" version="5">
									<prop name="PropertyTypeName">Width</prop>
									<prop name="Position">4</prop>
									<prop name="IsDefault">1</prop>
									<prop name="Width">1</prop>
								</obj>
							</list>
						</obj>
					</obj>
					<obj name="item" class="SamplePropInfo" version="1">
						<obj name="ChannelProperties" class="ChanPropList" version="2">
							<obj name="ChannelProperties" class="EMList" version="1">
								<list name="emlist" count="1">
									<obj name="item" class="PropertyList" version="1">
										<list name="emlist" count="12">
											<obj name="PropertyObject" class="RQSampleTargetProperty" version="4">
												<prop name="PropertyTypeName">Combined Sample and Target Type</prop>
												<prop name="Position">5</prop>
												<prop name="IsDefault">0</prop>
												<obj name="ChannelProp" class="ChannelProperty" version="1">
													<prop name="ChannelIdx">0</prop>
												</obj>
											</obj>
											<obj name="PropertyObject" class="QuantConcProperty" version="4">
												<prop name="PropertyTypeName">Concentration</prop>
												<prop name="Position">5</prop>
												<prop name="IsDefault">1</prop>
												<prop name="Concentration">0</prop>
												<obj name="ChannelProp" class="ChannelProperty" version="1">
													<prop name="ChannelIdx">0</prop>
												</obj>
												<prop name="ReadOnly">1</prop>
											</obj>
											<obj name="PropertyObject" class="QuantCpHighProp" version="4">
												<prop name="PropertyTypeName">Cp High</prop>
												<prop name="Position">5</prop>
												<prop name="IsDefault">1</prop>
												<prop name="CpRangeHigh">0</prop>
												<obj name="ChannelProp" class="ChannelProperty" version="1">
													<prop name="ChannelIdx">0</prop>
												</obj>
												<prop name="ReadOnly">1</prop>
											</obj>
											<obj name="PropertyObject" class="QuantCpLowProp" version="4">
												<prop name="PropertyTypeName">Cp Low</prop>
												<prop name="Position">5</prop>
												<prop name="IsDefault">1</prop>
												<prop name="CpRangeLow">0</prop>
												<obj name="ChannelProp" class="ChannelProperty" version="1">
													<prop name="ChannelIdx">0</prop>
												</obj>
												<prop name="ReadOnly">1</prop>
											</obj>
											<obj name="PropertyObject" class="RQEffProp" version="4">
												<prop name="PropertyTypeName">Efficiency</prop>
												<prop name="Position">5</prop>
												<prop name="IsDefault">1</prop>
												<prop name="Efficiency">2</prop>
												<obj name="ChannelProp" class="ChannelProperty" version="1">
													<prop name="ChannelIdx">0</prop>
												</obj>
											</obj>
											<obj name="PropertyObject" class="ChannelGenotype" version="4">
												<prop name="PropertyTypeName">Melt Geno Genotype</prop>
												<prop name="Position">5</prop>
												<prop name="IsDefault">1</prop>
												<prop name="ReadOnly">1</prop>
												<obj name="ChannelProp" class="ChannelProperty" version="1">
													<prop name="ChannelIdx">0</prop>
												</obj>
											</obj>
											<obj name="PropertyObject" class="GroupChannelTypeProp" version="4">
												<prop name="PropertyTypeName">Melt Geno Sample Type</prop>
												<prop name="Position">5</prop>
												<prop name="IsDefault">0</prop>
												<prop name="GroupSampleType">mstUnknown</prop>
												<obj name="ChannelProp" class="ChannelProperty" version="1">
													<prop name="ChannelIdx">0</prop>
												</obj>
											</obj>
											<obj name="PropertyObject" class="QuantSampleTypeProperty" version="4">
												<prop name="PropertyTypeName">Quantification Sample Type</prop>
												<prop name="Position">5</prop>
												<prop name="IsDefault">0</prop>
												<prop name="SampleType">qsUnknown</prop>
												<obj name="ChannelProp" class="ChannelProperty" version="1">
													<prop name="ChannelIdx">0</prop>
												</obj>
											</obj>
											<obj name="PropertyObject" class="ChannelGenotype" version="4">
												<prop name="PropertyTypeName">Scanning Genotype</prop>
												<prop name="Position">5</prop>
												<prop name="IsDefault">1</prop>
												<prop name="ReadOnly">1</prop>
												<obj name="ChannelProp" class="ChannelProperty" version="1">
													<prop name="ChannelIdx">0</prop>
												</obj>
											</obj>
											<obj name="PropertyObject" class="GroupChannelTypeProp" version="4">
												<prop name="PropertyTypeName">Scanning Sample Type</prop>
												<prop name="Position">5</prop>
												<prop name="IsDefault">0</prop>
												<prop name="GroupSampleType">mstUnknown</prop>
												<obj name="ChannelProp" class="ChannelProperty" version="1">
													<prop name="ChannelIdx">0</prop>
												</obj>
											</obj>
											<obj name="PropertyObject" class="TargetName" version="4">
												<prop name="PropertyTypeName">Target Name</prop>
												<prop name="Position">5</prop>
												<prop name="IsDefault">1</prop>
												<obj name="ChannelProp" class="ChannelProperty" version="1">
													<prop name="ChannelIdx">0</prop>
												</obj>
											</obj>
											<obj name="PropertyObject" class="RQTargetProperty" version="4">
												<prop name="PropertyTypeName">Target Type</prop>
												<prop name="Position">5</prop>
												<prop name="IsDefault">0</prop>
												<prop name="TargetType">dtNone</prop>
												<obj name="ChannelProp" class="ChannelProperty" version="1">
													<prop name="ChannelIdx">0</prop>
												</obj>
											</obj>
										</list>
									</obj>
								</list>
							</obj>
						</obj>
						<prop name="ChannelPropertyCount">1</prop>
						<prop name="ContainerPosition">5</prop>
						<prop name="HasSampleProperties">1</prop>
						<obj name="SampleProperties" class="PropertyList" version="1">
							<list name="emlist" count="14">
								<obj name="PropertyObject" class="SamplePrefColor" version="4">
									<prop name="PropertyTypeName">Color</prop>
									<prop name="Position">5</prop>
									<prop name="IsDefault">0</prop>
									<prop name="Color">$0012D7FA</prop>
								</obj>
								<obj name="PropertyObject" class="DominantChannelProp" version="4">
									<prop name="PropertyTypeName">Dominant Channel</prop>
									<prop name="Position">5</prop>
									<prop name="IsDefault">0</prop>
									<prop name="DominantChannel">0</prop>
								</obj>
								<obj name="PropertyObject" class="Genotype" version="4">
									<prop name="PropertyTypeName">EndPt Genotype</prop>
									<prop name="Position">5</prop>
									<prop name="IsDefault">1</prop>
									<prop name="ReadOnly">1</prop>
								</obj>
								<obj name="PropertyObject" class="GroupingSample" version="4">
									<prop name="PropertyTypeName">EndPt Sample Type</prop>
									<prop name="Position">5</prop>
									<prop name="IsDefault">0</prop>
									<prop name="GroupSampleType">mstUnknown</prop>
								</obj>
								<obj name="PropertyObject" class="SamplePrefLineStyle" version="4">
									<prop name="PropertyTypeName">Line Style</prop>
									<prop name="Position">5</prop>
									<prop name="IsDefault">0</prop>
									<prop name="LineStyle">psSolid</prop>
								</obj>
								<obj name="PropertyObject" class="GenSampleEditNotes" version="4">
									<prop name="PropertyTypeName">Notes</prop>
									<prop name="Position">5</prop>
									<prop name="IsDefault">1</prop>
								</obj>
								<obj name="PropertyObject" class="SamplePrefPointStyle" version="4">
									<prop name="PropertyTypeName">Point Style</prop>
									<prop name="Position">5</prop>
									<prop name="IsDefault">0</prop>
									<prop name="PointStyle">psNothing</prop>
								</obj>
								<obj name="PropertyObject" class="GenSampleEditPosition" version="4">
									<prop name="PropertyTypeName">Position</prop>
									<prop name="Position">5</prop>
									<prop name="IsDefault">1</prop>
								</obj>
								<obj name="PropertyObject" class="GenSampleEditReplicate" version="4">
									<prop name="PropertyTypeName">Replicate of</prop>
									<prop name="Position">5</prop>
									<prop name="IsDefault">1</prop>
									<prop name="ReplicateOf">-1</prop>
								</obj>
								<obj name="PropertyObject" class="HTCSampleID" version="4">
									<prop name="PropertyTypeName">Sample ID</prop>
									<prop name="Position">5</prop>
									<prop name="IsDefault">1</prop>
								</obj>
								<obj name="PropertyObject" class="GenSampleEditName" version="4">
									<prop name="PropertyTypeName">Sample Name</prop>
									<prop name="Position">5</prop>
									<prop name="IsDefault">1</prop>
									<prop name="name">Sample 6</prop>
								</obj>
								<obj name="PropertyObject" class="HTCSamplePrepNotes" version="4">
									<prop name="PropertyTypeName">Sample Prep Notes</prop>
									<prop name="Position">5</prop>
									<prop name="IsDefault">1</prop>
								</obj>
								<obj name="PropertyObject" class="GenSampleEditSubset" version="4">
									<prop name="PropertyTypeName">Subsets</prop>
									<prop name="Position">5</prop>
									<prop name="IsDefault">1</prop>
								</obj>
								<obj name="PropertyObject" class="SamplePrefWidth" version="5">
									<prop name="PropertyTypeName">Width</prop>
									<prop name="Position">5</prop>
									<prop name="IsDefault">1</prop>
									<prop name="Width">1</prop>
								</obj>
							</list>
						</obj>
					</obj>
					<obj name="item" class="SamplePropInfo" version="1">
						<obj name="ChannelProperties" class="ChanPropList" version="2">
							<obj name="ChannelProperties" class="EMList" version="1">
								<list name="emlist" count="1">
									<obj name="item" class="PropertyList" version="1">
										<list name="emlist" count="12">
											<obj name="PropertyObject" class="RQSampleTargetProperty" version="4">
												<prop name="PropertyTypeName">Combined Sample and Target Type</prop>
												<prop name="Position">6</prop>
												<prop name="IsDefault">0</prop>
												<obj name="ChannelProp" class="ChannelProperty" version="1">
													<prop name="ChannelIdx">0</prop>
												</obj>
											</obj>
											<obj name="PropertyObject" class="QuantConcProperty" version="4">
												<prop name="PropertyTypeName">Concentration</prop>
												<prop name="Position">6</prop>
												<prop name="IsDefault">1</prop>
												<prop name="Concentration">0</prop>
												<obj name="ChannelProp" class="ChannelProperty" version="1">
													<prop name="ChannelIdx">0</prop>
												</obj>
												<prop name="ReadOnly">1</prop>
											</obj>
											<obj name="PropertyObject" class="QuantCpHighProp" version="4">
												<prop name="PropertyTypeName">Cp High</prop>
												<prop name="Position">6</prop>
												<prop name="IsDefault">1</prop>
												<prop name="CpRangeHigh">0</prop>
												<obj name="ChannelProp" class="ChannelProperty" version="1">
													<prop name="ChannelIdx">0</prop>
												</obj>
												<prop name="ReadOnly">1</prop>
											</obj>
											<obj name="PropertyObject" class="QuantCpLowProp" version="4">
												<prop name="PropertyTypeName">Cp Low</prop>
												<prop name="Position">6</prop>
												<prop name="IsDefault">1</prop>
												<prop name="CpRangeLow">0</prop>
												<obj name="ChannelProp" class="ChannelProperty" version="1">
													<prop name="ChannelIdx">0</prop>
												</obj>
												<prop name="ReadOnly">1</prop>
											</obj>
											<obj name="PropertyObject" class="RQEffProp" version="4">
												<prop name="PropertyTypeName">Efficiency</prop>
												<prop name="Position">6</prop>
												<prop name="IsDefault">1</prop>
												<prop name="Efficiency">2</prop>
												<obj name="ChannelProp" class="ChannelProperty" version="1">
													<prop name="ChannelIdx">0</prop>
												</obj>
											</obj>
											<obj name="PropertyObject" class="ChannelGenotype" version="4">
												<prop name="PropertyTypeName">Melt Geno Genotype</prop>
												<prop name="Position">6</prop>
												<prop name="IsDefault">1</prop>
												<prop name="ReadOnly">1</prop>
												<obj name="ChannelProp" class="ChannelProperty" version="1">
													<prop name="ChannelIdx">0</prop>
												</obj>
											</obj>
											<obj name="PropertyObject" class="GroupChannelTypeProp" version="4">
												<prop name="PropertyTypeName">Melt Geno Sample Type</prop>
												<prop name="Position">6</prop>
												<prop name="IsDefault">0</prop>
												<prop name="GroupSampleType">mstUnknown</prop>
												<obj name="ChannelProp" class="ChannelProperty" version="1">
													<prop name="ChannelIdx">0</prop>
												</obj>
											</obj>
											<obj name="PropertyObject" class="QuantSampleTypeProperty" version="4">
												<prop name="PropertyTypeName">Quantification Sample Type</prop>
												<prop name="Position">6</prop>
												<prop name="IsDefault">0</prop>
												<prop name="SampleType">qsUnknown</prop>
												<obj name="ChannelProp" class="ChannelProperty" version="1">
													<prop name="ChannelIdx">0</prop>
												</obj>
											</obj>
											<obj name="PropertyObject" class="ChannelGenotype" version="4">
												<prop name="PropertyTypeName">Scanning Genotype</prop>
												<prop name="Position">6</prop>
												<prop name="IsDefault">1</prop>
												<prop name="ReadOnly">1</prop>
												<obj name="ChannelProp" class="ChannelProperty" version="1">
													<prop name="ChannelIdx">0</prop>
												</obj>
											</obj>
											<obj name="PropertyObject" class="GroupChannelTypeProp" version="4">
												<prop name="PropertyTypeName">Scanning Sample Type</prop>
												<prop name="Position">6</prop>
												<prop name="IsDefault">0</prop>
												<prop name="GroupSampleType">mstUnknown</prop>
												<obj name="ChannelProp" class="ChannelProperty" version="1">
													<prop name="ChannelIdx">0</prop>
												</obj>
											</obj>
											<obj name="PropertyObject" class="TargetName" version="4">
												<prop name="PropertyTypeName">Target Name</prop>
												<prop name="Position">6</prop>
												<prop name="IsDefault">1</prop>
												<obj name="ChannelProp" class="ChannelProperty" version="1">
													<prop name="ChannelIdx">0</prop>
												</obj>
											</obj>
											<obj name="PropertyObject" class="RQTargetProperty" version="4">
												<prop name="PropertyTypeName">Target Type</prop>
												<prop name="Position">6</prop>
												<prop name="IsDefault">0</prop>
												<prop name="TargetType">dtNone</prop>
												<obj name="ChannelProp" class="ChannelProperty" version="1">
													<prop name="ChannelIdx">0</prop>
												</obj>
											</obj>
										</list>
									</obj>
								</list>
							</obj>
						</obj>
						<prop name="ChannelPropertyCount">1</prop>
						<prop name="ContainerPosition">6</prop>
						<prop name="HasSampleProperties">1</prop>
						<obj name="SampleProperties" class="PropertyList" version="1">
							<list name="emlist" count="14">
								<obj name="PropertyObject" class="SamplePrefColor" version="4">
									<prop name="PropertyTypeName">Color</prop>
									<prop name="Position">6</prop>
									<prop name="IsDefault">0</prop>
									<prop name="Color">$00000097</prop>
								</obj>
								<obj name="PropertyObject" class="DominantChannelProp" version="4">
									<prop name="PropertyTypeName">Dominant Channel</prop>
									<prop name="Position">6</prop>
									<prop name="IsDefault">0</prop>
									<prop name="DominantChannel">0</prop>
								</obj>
								<obj name="PropertyObject" class="Genotype" version="4">
									<prop name="PropertyTypeName">EndPt Genotype</prop>
									<prop name="Position">6</prop>
									<prop name="IsDefault">1</prop>
									<prop name="ReadOnly">1</prop>
								</obj>
								<obj name="PropertyObject" class="GroupingSample" version="4">
									<prop name="PropertyTypeName">EndPt Sample Type</prop>
									<prop name="Position">6</prop>
									<prop name="IsDefault">0</prop>
									<prop name="GroupSampleType">mstUnknown</prop>
								</obj>
								<obj name="PropertyObject" class="SamplePrefLineStyle" version="4">
									<prop name="PropertyTypeName">Line Style</prop>
									<prop name="Position">6</prop>
									<prop name="IsDefault">0</prop>
									<prop name="LineStyle">psSolid</prop>
								</obj>
								<obj name="PropertyObject" class="GenSampleEditNotes" version="4">
									<prop name="PropertyTypeName">Notes</prop>
									<prop name="Position">6</prop>
									<prop name="IsDefault">1</prop>
								</obj>
								<obj name="PropertyObject" class="SamplePrefPointStyle" version="4">
									<prop name="PropertyTypeName">Point Style</prop>
									<prop name="Position">6</prop>
									<prop name="IsDefault">0</prop>
									<prop name="PointStyle">psNothing</prop>
								</obj>
								<obj name="PropertyObject" class="GenSampleEditPosition" version="4">
									<prop name="PropertyTypeName">Position</prop>
									<prop name="Position">6</prop>
									<prop name="IsDefault">1</prop>
								</obj>
								<obj name="PropertyObject" class="GenSampleEditReplicate" version="4">
									<prop name="PropertyTypeName">Replicate of</prop>
									<prop name="Position">6</prop>
									<prop name="IsDefault">1</prop>
									<prop name="ReplicateOf">-1</prop>
								</obj>
								<obj name="PropertyObject" class="HTCSampleID" version="4">
									<prop name="PropertyTypeName">Sample ID</prop>
									<prop name="Position">6</prop>
									<prop name="IsDefault">1</prop>
								</obj>
								<obj name="PropertyObject" class="GenSampleEditName" version="4">
									<prop name="PropertyTypeName">Sample Name</prop>
									<prop name="Position">6</prop>
									<prop name="IsDefault">1</prop>
									<prop name="name">Sample 7</prop>
								</obj>
								<obj name="PropertyObject" class="HTCSamplePrepNotes" version="4">
									<prop name="PropertyTypeName">Sample Prep Notes</prop>
									<prop name="Position">6</prop>
									<prop name="IsDefault">1</prop>
								</obj>
								<obj name="PropertyObject" class="GenSampleEditSubset" version="4">
									<prop name="PropertyTypeName">Subsets</prop>
									<prop name="Position">6</prop>
									<prop name="IsDefault">1</prop>
								</obj>
								<obj name="PropertyObject" class="SamplePrefWidth" version="5">
									<prop name="PropertyTypeName">Width</prop>
									<prop name="Position">6</prop>
									<prop name="IsDefault">1</prop>
									<prop name="Width">1</prop>
								</obj>
							</list>
						</obj>
					</obj>
					<obj name="item" class="SamplePropInfo" version="1">
						<obj name="ChannelProperties" class="ChanPropList" version="2">
							<obj name="ChannelProperties" class="EMList" version="1">
								<list name="emlist" count="1">
									<obj name="item" class="PropertyList" version="1">
										<list name="emlist" count="12">
											<obj name="PropertyObject" class="RQSampleTargetProperty" version="4">
												<prop name="PropertyTypeName">Combined Sample and Target Type</prop>
												<prop name="Position">7</prop>
												<prop name="IsDefault">0</prop>
												<obj name="ChannelProp" class="ChannelProperty" version="1">
													<prop name="ChannelIdx">0</prop>
												</obj>
											</obj>
											<obj name="PropertyObject" class="QuantConcProperty" version="4">
												<prop name="PropertyTypeName">Concentration</prop>
												<prop name="Position">7</prop>
												<prop name="IsDefault">1</prop>
												<prop name="Concentration">0</prop>
												<obj name="ChannelProp" class="ChannelProperty" version="1">
													<prop name="ChannelIdx">0</prop>
												</obj>
												<prop name="ReadOnly">1</prop>
											</obj>
											<obj name="PropertyObject" class="QuantCpHighProp" version="4">
												<prop name="PropertyTypeName">Cp High</prop>
												<prop name="Position">7</prop>
												<prop name="IsDefault">1</prop>
												<prop name="CpRangeHigh">0</prop>
												<obj name="ChannelProp" class="ChannelProperty" version="1">
													<prop name="ChannelIdx">0</prop>
												</obj>
												<prop name="ReadOnly">1</prop>
											</obj>
											<obj name="PropertyObject" class="QuantCpLowProp" version="4">
												<prop name="PropertyTypeName">Cp Low</prop>
												<prop name="Position">7</prop>
												<prop name="IsDefault">1</prop>
												<prop name="CpRangeLow">0</prop>
												<obj name="ChannelProp" class="ChannelProperty" version="1">
													<prop name="ChannelIdx">0</prop>
												</obj>
												<prop name="ReadOnly">1</prop>
											</obj>
											<obj name="PropertyObject" class="RQEffProp" version="4">
												<prop name="PropertyTypeName">Efficiency</prop>
												<prop name="Position">7</prop>
												<prop name="IsDefault">1</prop>
												<prop name="Efficiency">2</prop>
												<obj name="ChannelProp" class="ChannelProperty" version="1">
													<prop name="ChannelIdx">0</prop>
												</obj>
											</obj>
											<obj name="PropertyObject" class="ChannelGenotype" version="4">
												<prop name="PropertyTypeName">Melt Geno Genotype</prop>
												<prop name="Position">7</prop>
												<prop name="IsDefault">1</prop>
												<prop name="ReadOnly">1</prop>
												<obj name="ChannelProp" class="ChannelProperty" version="1">
													<prop name="ChannelIdx">0</prop>
												</obj>
											</obj>
											<obj name="PropertyObject" class="GroupChannelTypeProp" version="4">
												<prop name="PropertyTypeName">Melt Geno Sample Type</prop>
												<prop name="Position">7</prop>
												<prop name="IsDefault">0</prop>
												<prop name="GroupSampleType">mstUnknown</prop>
												<obj name="ChannelProp" class="ChannelProperty" version="1">
													<prop name="ChannelIdx">0</prop>
												</obj>
											</obj>
											<obj name="PropertyObject" class="QuantSampleTypeProperty" version="4">
												<prop name="PropertyTypeName">Quantification Sample Type</prop>
												<prop name="Position">7</prop>
												<prop name="IsDefault">0</prop>
												<prop name="SampleType">qsUnknown</prop>
												<obj name="ChannelProp" class="ChannelProperty" version="1">
													<prop name="ChannelIdx">0</prop>
												</obj>
											</obj>
											<obj name="PropertyObject" class="ChannelGenotype" version="4">
												<prop name="PropertyTypeName">Scanning Genotype</prop>
												<prop name="Position">7</prop>
												<prop name="IsDefault">1</prop>
												<prop name="ReadOnly">1</prop>
												<obj name="ChannelProp" class="ChannelProperty" version="1">
													<prop name="ChannelIdx">0</prop>
												</obj>
											</obj>
											<obj name="PropertyObject" class="GroupChannelTypeProp" version="4">
												<prop name="PropertyTypeName">Scanning Sample Type</prop>
												<prop name="Position">7</prop>
												<prop name="IsDefault">0</prop>
												<prop name="GroupSampleType">mstUnknown</prop>
												<obj name="ChannelProp" class="ChannelProperty" version="1">
													<prop name="ChannelIdx">0</prop>
												</obj>
											</obj>
											<obj name="PropertyObject" class="TargetName" version="4">
												<prop name="PropertyTypeName">Target Name</prop>
												<prop name="Position">7</prop>
												<prop name="IsDefault">1</prop>
												<obj name="ChannelProp" class="ChannelProperty" version="1">
													<prop name="ChannelIdx">0</prop>
												</obj>
											</obj>
											<obj name="PropertyObject" class="RQTargetProperty" version="4">
												<prop name="PropertyTypeName">Target Type</prop>
												<prop name="Position">7</prop>
												<prop name="IsDefault">0</prop>
												<prop name="TargetType">dtNone</prop>
												<obj name="ChannelProp" class="ChannelProperty" version="1">
													<prop name="ChannelIdx">0</prop>
												</obj>
											</obj>
										</list>
									</obj>
								</list>
							</obj>
						</obj>
						<prop name="ChannelPropertyCount">1</prop>
						<prop name="ContainerPosition">7</prop>
						<prop name="HasSampleProperties">1</prop>
						<obj name="SampleProperties" class="PropertyList" version="1">
							<list name="emlist" count="14">
								<obj name="PropertyObject" class="SamplePrefColor" version="4">
									<prop name="PropertyTypeName">Color</prop>
									<prop name="Position">7</prop>
									<prop name="IsDefault">0</prop>
									<prop name="Color">$00FFFF0F</prop>
								</obj>
								<obj name="PropertyObject" class="DominantChannelProp" version="4">
									<prop name="PropertyTypeName">Dominant Channel</prop>
									<prop name="Position">7</prop>
									<prop name="IsDefault">0</prop>
									<prop name="DominantChannel">0</prop>
								</obj>
								<obj name="PropertyObject" class="Genotype" version="4">
									<prop name="PropertyTypeName">EndPt Genotype</prop>
									<prop name="Position">7</prop>
									<prop name="IsDefault">1</prop>
									<prop name="ReadOnly">1</prop>
								</obj>
								<obj name="PropertyObject" class="GroupingSample" version="4">
									<prop name="PropertyTypeName">EndPt Sample Type</prop>
									<prop name="Position">7</prop>
									<prop name="IsDefault">0</prop>
									<prop name="GroupSampleType">mstUnknown</prop>
								</obj>
								<obj name="PropertyObject" class="SamplePrefLineStyle" version="4">
									<prop name="PropertyTypeName">Line Style</prop>
									<prop name="Position">7</prop>
									<prop name="IsDefault">0</prop>
									<prop name="LineStyle">psSolid</prop>
								</obj>
								<obj name="PropertyObject" class="GenSampleEditNotes" version="4">
									<prop name="PropertyTypeName">Notes</prop>
									<prop name="Position">7</prop>
									<prop name="IsDefault">1</prop>
								</obj>
								<obj name="PropertyObject" class="SamplePrefPointStyle" version="4">
									<prop name="PropertyTypeName">Point Style</prop>
									<prop name="Position">7</prop>
									<prop name="IsDefault">0</prop>
									<prop name="PointStyle">psNothing</prop>
								</obj>
								<obj name="PropertyObject" class="GenSampleEditPosition" version="4">
									<prop name="PropertyTypeName">Position</prop>
									<prop name="Position">7</prop>
									<prop name="IsDefault">1</prop>
								</obj>
								<obj name="PropertyObject" class="GenSampleEditReplicate" version="4">
									<prop name="PropertyTypeName">Replicate of</prop>
									<prop name="Position">7</prop>
									<prop name="IsDefault">1</prop>
									<prop name="ReplicateOf">-1</prop>
								</obj>
								<obj name="PropertyObject" class="HTCSampleID" version="4">
									<prop name="PropertyTypeName">Sample ID</prop>
									<prop name="Position">7</prop>
									<prop name="IsDefault">1</prop>
								</obj>
								<obj name="PropertyObject" class="GenSampleEditName" version="4">
									<prop name="PropertyTypeName">Sample Name</prop>
									<prop name="Position">7</prop>
									<prop name="IsDefault">1</prop>
									<prop name="name">Sample 8</prop>
								</obj>
								<obj name="PropertyObject" class="HTCSamplePrepNotes" version="4">
									<prop name="PropertyTypeName">Sample Prep Notes</prop>
									<prop name="Position">7</prop>
									<prop name="IsDefault">1</prop>
								</obj>
								<obj name="PropertyObject" class="GenSampleEditSubset" version="4">
									<prop name="PropertyTypeName">Subsets</prop>
									<prop name="Position">7</prop>
									<prop name="IsDefault">1</prop>
								</obj>
								<obj name="PropertyObject" class="SamplePrefWidth" version="5">
									<prop name="PropertyTypeName">Width</prop>
									<prop name="Position">7</prop>
									<prop name="IsDefault">1</prop>
									<prop name="Width">1</prop>
								</obj>
							</list>
						</obj>
					</obj>
					<obj name="item" class="SamplePropInfo" version="1">
						<obj name="ChannelProperties" class="ChanPropList" version="2">
							<obj name="ChannelProperties" class="EMList" version="1">
								<list name="emlist" count="1">
									<obj name="item" class="PropertyList" version="1">
										<list name="emlist" count="12">
											<obj name="PropertyObject" class="RQSampleTargetProperty" version="4">
												<prop name="PropertyTypeName">Combined Sample and Target Type</prop>
												<prop name="Position">8</prop>
												<prop name="IsDefault">0</prop>
												<obj name="ChannelProp" class="ChannelProperty" version="1">
													<prop name="ChannelIdx">0</prop>
												</obj>
											</obj>
											<obj name="PropertyObject" class="QuantConcProperty" version="4">
												<prop name="PropertyTypeName">Concentration</prop>
												<prop name="Position">8</prop>
												<prop name="IsDefault">1</prop>
												<prop name="Concentration">0</prop>
												<obj name="ChannelProp" class="ChannelProperty" version="1">
													<prop name="ChannelIdx">0</prop>
												</obj>
												<prop name="ReadOnly">1</prop>
											</obj>
											<obj name="PropertyObject" class="QuantCpHighProp" version="4">
												<prop name="PropertyTypeName">Cp High</prop>
												<prop name="Position">8</prop>
												<prop name="IsDefault">1</prop>
												<prop name="CpRangeHigh">0</prop>
												<obj name="ChannelProp" class="ChannelProperty" version="1">
													<prop name="ChannelIdx">0</prop>
												</obj>
												<prop name="ReadOnly">1</prop>
											</obj>
											<obj name="PropertyObject" class="QuantCpLowProp" version="4">
												<prop name="PropertyTypeName">Cp Low</prop>
												<prop name="Position">8</prop>
												<prop name="IsDefault">1</prop>
												<prop name="CpRangeLow">0</prop>
												<obj name="ChannelProp" class="ChannelProperty" version="1">
													<prop name="ChannelIdx">0</prop>
												</obj>
												<prop name="ReadOnly">1</prop>
											</obj>
											<obj name="PropertyObject" class="RQEffProp" version="4">
												<prop name="PropertyTypeName">Efficiency</prop>
												<prop name="Position">8</prop>
												<prop name="IsDefault">1</prop>
												<prop name="Efficiency">2</prop>
												<obj name="ChannelProp" class="ChannelProperty" version="1">
													<prop name="ChannelIdx">0</prop>
												</obj>
											</obj>
											<obj name="PropertyObject" class="ChannelGenotype" version="4">
												<prop name="PropertyTypeName">Melt Geno Genotype</prop>
												<prop name="Position">8</prop>
												<prop name="IsDefault">1</prop>
												<prop name="ReadOnly">1</prop>
												<obj name="ChannelProp" class="ChannelProperty" version="1">
													<prop name="ChannelIdx">0</prop>
												</obj>
											</obj>
											<obj name="PropertyObject" class="GroupChannelTypeProp" version="4">
												<prop name="PropertyTypeName">Melt Geno Sample Type</prop>
												<prop name="Position">8</prop>
												<prop name="IsDefault">0</prop>
												<prop name="GroupSampleType">mstUnknown</prop>
												<obj name="ChannelProp" class="ChannelProperty" version="1">
													<prop name="ChannelIdx">0</prop>
												</obj>
											</obj>
											<obj name="PropertyObject" class="QuantSampleTypeProperty" version="4">
												<prop name="PropertyTypeName">Quantification Sample Type</prop>
												<prop name="Position">8</prop>
												<prop name="IsDefault">0</prop>
												<prop name="SampleType">qsUnknown</prop>
												<obj name="ChannelProp" class="ChannelProperty" version="1">
													<prop name="ChannelIdx">0</prop>
												</obj>
											</obj>
											<obj name="PropertyObject" class="ChannelGenotype" version="4">
												<prop name="PropertyTypeName">Scanning Genotype</prop>
												<prop name="Position">8</prop>
												<prop name="IsDefault">1</prop>
												<prop name="ReadOnly">1</prop>
												<obj name="ChannelProp" class="ChannelProperty" version="1">
													<prop name="ChannelIdx">0</prop>
												</obj>
											</obj>
											<obj name="PropertyObject" class="GroupChannelTypeProp" version="4">
												<prop name="PropertyTypeName">Scanning Sample Type</prop>
												<prop name="Position">8</prop>
												<prop name="IsDefault">0</prop>
												<prop name="GroupSampleType">mstUnknown</prop>
												<obj name="ChannelProp" class="ChannelProperty" version="1">
													<prop name="ChannelIdx">0</prop>
												</obj>
											</obj>
											<obj name="PropertyObject" class="TargetName" version="4">
												<prop name="PropertyTypeName">Target Name</prop>
												<prop name="Position">8</prop>
												<prop name="IsDefault">1</prop>
												<obj name="ChannelProp" class="ChannelProperty" version="1">
													<prop name="ChannelIdx">0</prop>
												</obj>
											</obj>
											<obj name="PropertyObject" class="RQTargetProperty" version="4">
												<prop name="PropertyTypeName">Target Type</prop>
												<prop name="Position">8</prop>
												<prop name="IsDefault">0</prop>
												<prop name="TargetType">dtNone</prop>
												<obj name="ChannelProp" class="ChannelProperty" version="1">
													<prop name="ChannelIdx">0</prop>
												</obj>
											</obj>
										</list>
									</obj>
								</list>
							</obj>
						</obj>
						<prop name="ChannelPropertyCount">1</prop>
						<prop name="ContainerPosition">8</prop>
						<prop name="HasSampleProperties">1</prop>
						<obj name="SampleProperties" class="PropertyList" version="1">
							<list name="emlist" count="14">
								<obj name="PropertyObject" class="SamplePrefColor" version="4">
									<prop name="PropertyTypeName">Color</prop>
									<prop name="Position">8</prop>
									<prop name="IsDefault">0</prop>
									<prop name="Color">$00404000</prop>
								</obj>
								<obj name="PropertyObject" class="DominantChannelProp" version="4">
									<prop name="PropertyTypeName">Dominant Channel</prop>
									<prop name="Position">8</prop>
									<prop name="IsDefault">0</prop>
									<prop name="DominantChannel">0</prop>
								</obj>
								<obj name="PropertyObject" class="Genotype" version="4">
									<prop name="PropertyTypeName">EndPt Genotype</prop>
									<prop name="Position">8</prop>
									<prop name="IsDefault">1</prop>
									<prop name="ReadOnly">1</prop>
								</obj>
								<obj name="PropertyObject" class="GroupingSample" version="4">
									<prop name="PropertyTypeName">EndPt Sample Type</prop>
									<prop name="Position">8</prop>
									<prop name="IsDefault">0</prop>
									<prop name="GroupSampleType">mstUnknown</prop>
								</obj>
								<obj name="PropertyObject" class="SamplePrefLineStyle" version="4">
									<prop name="PropertyTypeName">Line Style</prop>
									<prop name="Position">8</prop>
									<prop name="IsDefault">0</prop>
									<prop name="LineStyle">psSolid</prop>
								</obj>
								<obj name="PropertyObject" class="GenSampleEditNotes" version="4">
									<prop name="PropertyTypeName">Notes</prop>
									<prop name="Position">8</prop>
									<prop name="IsDefault">1</prop>
								</obj>
								<obj name="PropertyObject" class="SamplePrefPointStyle" version="4">
									<prop name="PropertyTypeName">Point Style</prop>
									<prop name="Position">8</prop>
									<prop name="IsDefault">0</prop>
									<prop name="PointStyle">psNothing</prop>
								</obj>
								<obj name="PropertyObject" class="GenSampleEditPosition" version="4">
									<prop name="PropertyTypeName">Position</prop>
									<prop name="Position">8</prop>
									<prop name="IsDefault">1</prop>
								</obj>
								<obj name="PropertyObject" class="GenSampleEditReplicate" version="4">
									<prop name="PropertyTypeName">Replicate of</prop>
									<prop name="Position">8</prop>
									<prop name="IsDefault">1</prop>
									<prop name="ReplicateOf">-1</prop>
								</obj>
								<obj name="PropertyObject" class="HTCSampleID" version="4">
									<prop name="PropertyTypeName">Sample ID</prop>
									<prop name="Position">8</prop>
									<prop name="IsDefault">1</prop>
								</obj>
								<obj name="PropertyObject" class="GenSampleEditName" version="4">
									<prop name="PropertyTypeName">Sample Name</prop>
									<prop name="Position">8</prop>
									<prop name="IsDefault">1</prop>
									<prop name="name">Sample 9</prop>
								</obj>
								<obj name="PropertyObject" class="HTCSamplePrepNotes" version="4">
									<prop name="PropertyTypeName">Sample Prep Notes</prop>
									<prop name="Position">8</prop>
									<prop name="IsDefault">1</prop>
								</obj>
								<obj name="PropertyObject" class="GenSampleEditSubset" version="4">
									<prop name="PropertyTypeName">Subsets</prop>
									<prop name="Position">8</prop>
									<prop name="IsDefault">1</prop>
								</obj>
								<obj name="PropertyObject" class="SamplePrefWidth" version="5">
									<prop name="PropertyTypeName">Width</prop>
									<prop name="Position">8</prop>
									<prop name="IsDefault">1</prop>
									<prop name="Width">1</prop>
								</obj>
							</list>
						</obj>
					</obj>
					<obj name="item" class="SamplePropInfo" version="1">
						<obj name="ChannelProperties" class="ChanPropList" version="2">
							<obj name="ChannelProperties" class="EMList" version="1">
								<list name="emlist" count="1">
									<obj name="item" class="PropertyList" version="1">
										<list name="emlist" count="12">
											<obj name="PropertyObject" class="RQSampleTargetProperty" version="4">
												<prop name="PropertyTypeName">Combined Sample and Target Type</prop>
												<prop name="Position">9</prop>
												<prop name="IsDefault">0</prop>
												<obj name="ChannelProp" class="ChannelProperty" version="1">
													<prop name="ChannelIdx">0</prop>
												</obj>
											</obj>
											<obj name="PropertyObject" class="QuantConcProperty" version="4">
												<prop name="PropertyTypeName">Concentration</prop>
												<prop name="Position">9</prop>
												<prop name="IsDefault">1</prop>
												<prop name="Concentration">0</prop>
												<obj name="ChannelProp" class="ChannelProperty" version="1">
													<prop name="ChannelIdx">0</prop>
												</obj>
												<prop name="ReadOnly">1</prop>
											</obj>
											<obj name="PropertyObject" class="QuantCpHighProp" version="4">
												<prop name="PropertyTypeName">Cp High</prop>
												<prop name="Position">9</prop>
												<prop name="IsDefault">1</prop>
												<prop name="CpRangeHigh">0</prop>
												<obj name="ChannelProp" class="ChannelProperty" version="1">
													<prop name="ChannelIdx">0</prop>
												</obj>
												<prop name="ReadOnly">1</prop>
											</obj>
											<obj name="PropertyObject" class="QuantCpLowProp" version="4">
												<prop name="PropertyTypeName">Cp Low</prop>
												<prop name="Position">9</prop>
												<prop name="IsDefault">1</prop>
												<prop name="CpRangeLow">0</prop>
												<obj name="ChannelProp" class="ChannelProperty" version="1">
													<prop name="ChannelIdx">0</prop>
												</obj>
												<prop name="ReadOnly">1</prop>
											</obj>
											<obj name="PropertyObject" class="RQEffProp" version="4">
												<prop name="PropertyTypeName">Efficiency</prop>
												<prop name="Position">9</prop>
												<prop name="IsDefault">1</prop>
												<prop name="Efficiency">2</prop>
												<obj name="ChannelProp" class="ChannelProperty" version="1">
													<prop name="ChannelIdx">0</prop>
												</obj>
											</obj>
											<obj name="PropertyObject" class="ChannelGenotype" version="4">
												<prop name="PropertyTypeName">Melt Geno Genotype</prop>
												<prop name="Position">9</prop>
												<prop name="IsDefault">1</prop>
												<prop name="ReadOnly">1</prop>
												<obj name="ChannelProp" class="ChannelProperty" version="1">
													<prop name="ChannelIdx">0</prop>
												</obj>
											</obj>
											<obj name="PropertyObject" class="GroupChannelTypeProp" version="4">
												<prop name="PropertyTypeName">Melt Geno Sample Type</prop>
												<prop name="Position">9</prop>
												<prop name="IsDefault">0</prop>
												<prop name="GroupSampleType">mstUnknown</prop>
												<obj name="ChannelProp" class="ChannelProperty" version="1">
													<prop name="ChannelIdx">0</prop>
												</obj>
											</obj>
											<obj name="PropertyObject" class="QuantSampleTypeProperty" version="4">
												<prop name="PropertyTypeName">Quantification Sample Type</prop>
												<prop name="Position">9</prop>
												<prop name="IsDefault">0</prop>
												<prop name="SampleType">qsUnknown</prop>
												<obj name="ChannelProp" class="ChannelProperty" version="1">
													<prop name="ChannelIdx">0</prop>
												</obj>
											</obj>
											<obj name="PropertyObject" class="ChannelGenotype" version="4">
												<prop name="PropertyTypeName">Scanning Genotype</prop>
												<prop name="Position">9</prop>
												<prop name="IsDefault">1</prop>
												<prop name="ReadOnly">1</prop>
												<obj name="ChannelProp" class="ChannelProperty" version="1">
													<prop name="ChannelIdx">0</prop>
												</obj>
											</obj>
											<obj name="PropertyObject" class="GroupChannelTypeProp" version="4">
												<prop name="PropertyTypeName">Scanning Sample Type</prop>
												<prop name="Position">9</prop>
												<prop name="IsDefault">0</prop>
												<prop name="GroupSampleType">mstUnknown</prop>
												<obj name="ChannelProp" class="ChannelProperty" version="1">
													<prop name="ChannelIdx">0</prop>
												</obj>
											</obj>
											<obj name="PropertyObject" class="TargetName" version="4">
												<prop name="PropertyTypeName">Target Name</prop>
												<prop name="Position">9</prop>
												<prop name="IsDefault">1</prop>
												<obj name="ChannelProp" class="ChannelProperty" version="1">
													<prop name="ChannelIdx">0</prop>
												</obj>
											</obj>
											<obj name="PropertyObject" class="RQTargetProperty" version="4">
												<prop name="PropertyTypeName">Target Type</prop>
												<prop name="Position">9</prop>
												<prop name="IsDefault">0</prop>
												<prop name="TargetType">dtNone</prop>
												<obj name="ChannelProp" class="ChannelProperty" version="1">
													<prop name="ChannelIdx">0</prop>
												</obj>
											</obj>
										</list>
									</obj>
								</list>
							</obj>
						</obj>
						<prop name="ChannelPropertyCount">1</prop>
						<prop name="ContainerPosition">9</prop>
						<prop name="HasSampleProperties">1</prop>
						<obj name="SampleProperties" class="PropertyList" version="1">
							<list name="emlist" count="14">
								<obj name="PropertyObject" class="SamplePrefColor" version="4">
									<prop name="PropertyTypeName">Color</prop>
									<prop name="Position">9</prop>
									<prop name="IsDefault">0</prop>
									<prop name="Color">$004080FF</prop>
								</obj>
								<obj name="PropertyObject" class="DominantChannelProp" version="4">
									<prop name="PropertyTypeName">Dominant Channel</prop>
									<prop name="Position">9</prop>
									<prop name="IsDefault">0</prop>
									<prop name="DominantChannel">0</prop>
								</obj>
								<obj name="PropertyObject" class="Genotype" version="4">
									<prop name="PropertyTypeName">EndPt Genotype</prop>
									<prop name="Position">9</prop>
									<prop name="IsDefault">1</prop>
									<prop name="ReadOnly">1</prop>
								</obj>
								<obj name="PropertyObject" class="GroupingSample" version="4">
									<prop name="PropertyTypeName">EndPt Sample Type</prop>
									<prop name="Position">9</prop>
									<prop name="IsDefault">0</prop>
									<prop name="GroupSampleType">mstUnknown</prop>
								</obj>
								<obj name="PropertyObject" class="SamplePrefLineStyle" version="4">
									<prop name="PropertyTypeName">Line Style</prop>
									<prop name="Position">9</prop>
									<prop name="IsDefault">0</prop>
									<prop name="LineStyle">psSolid</prop>
								</obj>
								<obj name="PropertyObject" class="GenSampleEditNotes" version="4">
									<prop name="PropertyTypeName">Notes</prop>
									<prop name="Position">9</prop>
									<prop name="IsDefault">1</prop>
								</obj>
								<obj name="PropertyObject" class="SamplePrefPointStyle" version="4">
									<prop name="PropertyTypeName">Point Style</prop>
									<prop name="Position">9</prop>
									<prop name="IsDefault">0</prop>
									<prop name="PointStyle">psNothing</prop>
								</obj>
								<obj name="PropertyObject" class="GenSampleEditPosition" version="4">
									<prop name="PropertyTypeName">Position</prop>
									<prop name="Position">9</prop>
									<prop name="IsDefault">1</prop>
								</obj>
								<obj name="PropertyObject" class="GenSampleEditReplicate" version="4">
									<prop name="PropertyTypeName">Replicate of</prop>
									<prop name="Position">9</prop>
									<prop name="IsDefault">1</prop>
									<prop name="ReplicateOf">-1</prop>
								</obj>
								<obj name="PropertyObject" class="HTCSampleID" version="4">
									<prop name="PropertyTypeName">Sample ID</prop>
									<prop name="Position">9</prop>
									<prop name="IsDefault">1</prop>
								</obj>
								<obj name="PropertyObject" class="GenSampleEditName" version="4">
									<prop name="PropertyTypeName">Sample Name</prop>
									<prop name="Position">9</prop>
									<prop name="IsDefault">1</prop>
									<prop name="name">Sample 10</prop>
								</obj>
								<obj name="PropertyObject" class="HTCSamplePrepNotes" version="4">
									<prop name="PropertyTypeName">Sample Prep Notes</prop>
									<prop name="Position">9</prop>
									<prop name="IsDefault">1</prop>
								</obj>
								<obj name="PropertyObject" class="GenSampleEditSubset" version="4">
									<prop name="PropertyTypeName">Subsets</prop>
									<prop name="Position">9</prop>
									<prop name="IsDefault">1</prop>
								</obj>
								<obj name="PropertyObject" class="SamplePrefWidth" version="5">
									<prop name="PropertyTypeName">Width</prop>
									<prop name="Position">9</prop>
									<prop name="IsDefault">1</prop>
									<prop name="Width">1</prop>
								</obj>
							</list>
						</obj>
					</obj>
					<obj name="item" class="SamplePropInfo" version="1">
						<obj name="ChannelProperties" class="ChanPropList" version="2">
							<obj name="ChannelProperties" class="EMList" version="1">
								<list name="emlist" count="1">
									<obj name="item" class="PropertyList" version="1">
										<list name="emlist" count="12">
											<obj name="PropertyObject" class="RQSampleTargetProperty" version="4">
												<prop name="PropertyTypeName">Combined Sample and Target Type</prop>
												<prop name="Position">10</prop>
												<prop name="IsDefault">0</prop>
												<obj name="ChannelProp" class="ChannelProperty" version="1">
													<prop name="ChannelIdx">0</prop>
												</obj>
											</obj>
											<obj name="PropertyObject" class="QuantConcProperty" version="4">
												<prop name="PropertyTypeName">Concentration</prop>
												<prop name="Position">10</prop>
												<prop name="IsDefault">1</prop>
												<prop name="Concentration">0</prop>
												<obj name="ChannelProp" class="ChannelProperty" version="1">
													<prop name="ChannelIdx">0</prop>
												</obj>
												<prop name="ReadOnly">1</prop>
											</obj>
											<obj name="PropertyObject" class="QuantCpHighProp" version="4">
												<prop name="PropertyTypeName">Cp High</prop>
												<prop name="Position">10</prop>
												<prop name="IsDefault">1</prop>
												<prop name="CpRangeHigh">0</prop>
												<obj name="ChannelProp" class="ChannelProperty" version="1">
													<prop name="ChannelIdx">0</prop>
												</obj>
												<prop name="ReadOnly">1</prop>
											</obj>
											<obj name="PropertyObject" class="QuantCpLowProp" version="4">
												<prop name="PropertyTypeName">Cp Low</prop>
												<prop name="Position">10</prop>
												<prop name="IsDefault">1</prop>
												<prop name="CpRangeLow">0</prop>
												<obj name="ChannelProp" class="ChannelProperty" version="1">
													<prop name="ChannelIdx">0</prop>
												</obj>
												<prop name="ReadOnly">1</prop>
											</obj>
											<obj name="PropertyObject" class="RQEffProp" version="4">
												<prop name="PropertyTypeName">Efficiency</prop>
												<prop name="Position">10</prop>
												<prop name="IsDefault">1</prop>
												<prop name="Efficiency">2</prop>
												<obj name="ChannelProp" class="ChannelProperty" version="1">
													<prop name="ChannelIdx">0</prop>
												</obj>
											</obj>
											<obj name="PropertyObject" class="ChannelGenotype" version="4">
												<prop name="PropertyTypeName">Melt Geno Genotype</prop>
												<prop name="Position">10</prop>
												<prop name="IsDefault">1</prop>
												<prop name="ReadOnly">1</prop>
												<obj name="ChannelProp" class="ChannelProperty" version="1">
													<prop name="ChannelIdx">0</prop>
												</obj>
											</obj>
											<obj name="PropertyObject" class="GroupChannelTypeProp" version="4">
												<prop name="PropertyTypeName">Melt Geno Sample Type</prop>
												<prop name="Position">10</prop>
												<prop name="IsDefault">0</prop>
												<prop name="GroupSampleType">mstUnknown</prop>
												<obj name="ChannelProp" class="ChannelProperty" version="1">
													<prop name="ChannelIdx">0</prop>
												</obj>
											</obj>
											<obj name="PropertyObject" class="QuantSampleTypeProperty" version="4">
												<prop name="PropertyTypeName">Quantification Sample Type</prop>
												<prop name="Position">10</prop>
												<prop name="IsDefault">0</prop>
												<prop name="SampleType">qsUnknown</prop>
												<obj name="ChannelProp" class="ChannelProperty" version="1">
													<prop name="ChannelIdx">0</prop>
												</obj>
											</obj>
											<obj name="PropertyObject" class="ChannelGenotype" version="4">
												<prop name="PropertyTypeName">Scanning Genotype</prop>
												<prop name="Position">10</prop>
												<prop name="IsDefault">1</prop>
												<prop name="ReadOnly">1</prop>
												<obj name="ChannelProp" class="ChannelProperty" version="1">
													<prop name="ChannelIdx">0</prop>
												</obj>
											</obj>
											<obj name="PropertyObject" class="GroupChannelTypeProp" version="4">
												<prop name="PropertyTypeName">Scanning Sample Type</prop>
												<prop name="Position">10</prop>
												<prop name="IsDefault">0</prop>
												<prop name="GroupSampleType">mstUnknown</prop>
												<obj name="ChannelProp" class="ChannelProperty" version="1">
													<prop name="ChannelIdx">0</prop>
												</obj>
											</obj>
											<obj name="PropertyObject" class="TargetName" version="4">
												<prop name="PropertyTypeName">Target Name</prop>
												<prop name="Position">10</prop>
												<prop name="IsDefault">1</prop>
												<obj name="ChannelProp" class="ChannelProperty" version="1">
													<prop name="ChannelIdx">0</prop>
												</obj>
											</obj>
											<obj name="PropertyObject" class="RQTargetProperty" version="4">
												<prop name="PropertyTypeName">Target Type</prop>
												<prop name="Position">10</prop>
												<prop name="IsDefault">0</prop>
												<prop name="TargetType">dtNone</prop>
												<obj name="ChannelProp" class="ChannelProperty" version="1">
													<prop name="ChannelIdx">0</prop>
												</obj>
											</obj>
										</list>
									</obj>
								</list>
							</obj>
						</obj>
						<prop name="ChannelPropertyCount">1</prop>
						<prop name="ContainerPosition">10</prop>
						<prop name="HasSampleProperties">1</prop>
						<obj name="SampleProperties" class="PropertyList" version="1">
							<list name="emlist" count="14">
								<obj name="PropertyObject" class="SamplePrefColor" version="4">
									<prop name="PropertyTypeName">Color</prop>
									<prop name="Position">10</prop>
									<prop name="IsDefault">0</prop>
									<prop name="Color">$00FD0299</prop>
								</obj>
								<obj name="PropertyObject" class="DominantChannelProp" version="4">
									<prop name="PropertyTypeName">Dominant Channel</prop>
									<prop name="Position">10</prop>
									<prop name="IsDefault">0</prop>
									<prop name="DominantChannel">0</prop>
								</obj>
								<obj name="PropertyObject" class="Genotype" version="4">
									<prop name="PropertyTypeName">EndPt Genotype</prop>
									<prop name="Position">10</prop>
									<prop name="IsDefault">1</prop>
									<prop name="ReadOnly">1</prop>
								</obj>
								<obj name="PropertyObject" class="GroupingSample" version="4">
									<prop name="PropertyTypeName">EndPt Sample Type</prop>
									<prop name="Position">10</prop>
									<prop name="IsDefault">0</prop>
									<prop name="GroupSampleType">mstUnknown</prop>
								</obj>
								<obj name="PropertyObject" class="SamplePrefLineStyle" version="4">
									<prop name="PropertyTypeName">Line Style</prop>
									<prop name="Position">10</prop>
									<prop name="IsDefault">0</prop>
									<prop name="LineStyle">psSolid</prop>
								</obj>
								<obj name="PropertyObject" class="GenSampleEditNotes" version="4">
									<prop name="PropertyTypeName">Notes</prop>
									<prop name="Position">10</prop>
									<prop name="IsDefault">1</prop>
								</obj>
								<obj name="PropertyObject" class="SamplePrefPointStyle" version="4">
									<prop name="PropertyTypeName">Point Style</prop>
									<prop name="Position">10</prop>
									<prop name="IsDefault">0</prop>
									<prop name="PointStyle">psNothing</prop>
								</obj>
								<obj name="PropertyObject" class="GenSampleEditPosition" version="4">
									<prop name="PropertyTypeName">Position</prop>
									<prop name="Position">10</prop>
									<prop name="IsDefault">1</prop>
								</obj>
								<obj name="PropertyObject" class="GenSampleEditReplicate" version="4">
									<prop name="PropertyTypeName">Replicate of</prop>
									<prop name="Position">10</prop>
									<prop name="IsDefault">1</prop>
									<prop name="ReplicateOf">-1</prop>
								</obj>
								<obj name="PropertyObject" class="HTCSampleID" version="4">
									<prop name="PropertyTypeName">Sample ID</prop>
									<prop name="Position">10</prop>
									<prop name="IsDefault">1</prop>
								</obj>
								<obj name="PropertyObject" class="GenSampleEditName" version="4">
									<prop name="PropertyTypeName">Sample Name</prop>
									<prop name="Position">10</prop>
									<prop name="IsDefault">1</prop>
									<prop name="name">Sample 11</prop>
								</obj>
								<obj name="PropertyObject" class="HTCSamplePrepNotes" version="4">
									<prop name="PropertyTypeName">Sample Prep Notes</prop>
									<prop name="Position">10</prop>
									<prop name="IsDefault">1</prop>
								</obj>
								<obj name="PropertyObject" class="GenSampleEditSubset" version="4">
									<prop name="PropertyTypeName">Subsets</prop>
									<prop name="Position">10</prop>
									<prop name="IsDefault">1</prop>
								</obj>
								<obj name="PropertyObject" class="SamplePrefWidth" version="5">
									<prop name="PropertyTypeName">Width</prop>
									<prop name="Position">10</prop>
									<prop name="IsDefault">1</prop>
									<prop name="Width">1</prop>
								</obj>
							</list>
						</obj>
					</obj>
					<obj name="item" class="SamplePropInfo" version="1">
						<obj name="ChannelProperties" class="ChanPropList" version="2">
							<obj name="ChannelProperties" class="EMList" version="1">
								<list name="emlist" count="1">
									<obj name="item" class="PropertyList" version="1">
										<list name="emlist" count="12">
											<obj name="PropertyObject" class="RQSampleTargetProperty" version="4">
												<prop name="PropertyTypeName">Combined Sample and Target Type</prop>
												<prop name="Position">11</prop>
												<prop name="IsDefault">0</prop>
												<obj name="ChannelProp" class="ChannelProperty" version="1">
													<prop name="ChannelIdx">0</prop>
												</obj>
											</obj>
											<obj name="PropertyObject" class="QuantConcProperty" version="4">
												<prop name="PropertyTypeName">Concentration</prop>
												<prop name="Position">11</prop>
												<prop name="IsDefault">1</prop>
												<prop name="Concentration">0</prop>
												<obj name="ChannelProp" class="ChannelProperty" version="1">
													<prop name="ChannelIdx">0</prop>
												</obj>
												<prop name="ReadOnly">1</prop>
											</obj>
											<obj name="PropertyObject" class="QuantCpHighProp" version="4">
												<prop name="PropertyTypeName">Cp High</prop>
												<prop name="Position">11</prop>
												<prop name="IsDefault">1</prop>
												<prop name="CpRangeHigh">0</prop>
												<obj name="ChannelProp" class="ChannelProperty" version="1">
													<prop name="ChannelIdx">0</prop>
												</obj>
												<prop name="ReadOnly">1</prop>
											</obj>
											<obj name="PropertyObject" class="QuantCpLowProp" version="4">
												<prop name="PropertyTypeName">Cp Low</prop>
												<prop name="Position">11</prop>
												<prop name="IsDefault">1</prop>
												<prop name="CpRangeLow">0</prop>
												<obj name="ChannelProp" class="ChannelProperty" version="1">
													<prop name="ChannelIdx">0</prop>
												</obj>
												<prop name="ReadOnly">1</prop>
											</obj>
											<obj name="PropertyObject" class="RQEffProp" version="4">
												<prop name="PropertyTypeName">Efficiency</prop>
												<prop name="Position">11</prop>
												<prop name="IsDefault">1</prop>
												<prop name="Efficiency">2</prop>
												<obj name="ChannelProp" class="ChannelProperty" version="1">
													<prop name="ChannelIdx">0</prop>
												</obj>
											</obj>
											<obj name="PropertyObject" class="ChannelGenotype" version="4">
												<prop name="PropertyTypeName">Melt Geno Genotype</prop>
												<prop name="Position">11</prop>
												<prop name="IsDefault">1</prop>
												<prop name="ReadOnly">1</prop>
												<obj name="ChannelProp" class="ChannelProperty" version="1">
													<prop name="ChannelIdx">0</prop>
												</obj>
											</obj>
											<obj name="PropertyObject" class="GroupChannelTypeProp" version="4">
												<prop name="PropertyTypeName">Melt Geno Sample Type</prop>
												<prop name="Position">11</prop>
												<prop name="IsDefault">0</prop>
												<prop name="GroupSampleType">mstUnknown</prop>
												<obj name="ChannelProp" class="ChannelProperty" version="1">
													<prop name="ChannelIdx">0</prop>
												</obj>
											</obj>
											<obj name="PropertyObject" class="QuantSampleTypeProperty" version="4">
												<prop name="PropertyTypeName">Quantification Sample Type</prop>
												<prop name="Position">11</prop>
												<prop name="IsDefault">0</prop>
												<prop name="SampleType">qsUnknown</prop>
												<obj name="ChannelProp" class="ChannelProperty" version="1">
													<prop name="ChannelIdx">0</prop>
												</obj>
											</obj>
											<obj name="PropertyObject" class="ChannelGenotype" version="4">
												<prop name="PropertyTypeName">Scanning Genotype</prop>
												<prop name="Position">11</prop>
												<prop name="IsDefault">1</prop>
												<prop name="ReadOnly">1</prop>
												<obj name="ChannelProp" class="ChannelProperty" version="1">
													<prop name="ChannelIdx">0</prop>
												</obj>
											</obj>
											<obj name="PropertyObject" class="GroupChannelTypeProp" version="4">
												<prop name="PropertyTypeName">Scanning Sample Type</prop>
												<prop name="Position">11</prop>
												<prop name="IsDefault">0</prop>
												<prop name="GroupSampleType">mstUnknown</prop>
												<obj name="ChannelProp" class="ChannelProperty" version="1">
													<prop name="ChannelIdx">0</prop>
												</obj>
											</obj>
											<obj name="PropertyObject" class="TargetName" version="4">
												<prop name="PropertyTypeName">Target Name</prop>
												<prop name="Position">11</prop>
												<prop name="IsDefault">1</prop>
												<obj name="ChannelProp" class="ChannelProperty" version="1">
													<prop name="ChannelIdx">0</prop>
												</obj>
											</obj>
											<obj name="PropertyObject" class="RQTargetProperty" version="4">
												<prop name="PropertyTypeName">Target Type</prop>
												<prop name="Position">11</prop>
												<prop name="IsDefault">0</prop>
												<prop name="TargetType">dtNone</prop>
												<obj name="ChannelProp" class="ChannelProperty" version="1">
													<prop name="ChannelIdx">0</prop>
												</obj>
											</obj>
										</list>
									</obj>
								</list>
							</obj>
						</obj>
						<prop name="ChannelPropertyCount">1</prop>
						<prop name="ContainerPosition">11</prop>
						<prop name="HasSampleProperties">1</prop>
						<obj name="SampleProperties" class="PropertyList" version="1">
							<list name="emlist" count="14">
								<obj name="PropertyObject" class="SamplePrefColor" version="4">
									<prop name="PropertyTypeName">Color</prop>
									<prop name="Position">11</prop>
									<prop name="IsDefault">0</prop>
									<prop name="Color">$0026C4B8</prop>
								</obj>
								<obj name="PropertyObject" class="DominantChannelProp" version="4">
									<prop name="PropertyTypeName">Dominant Channel</prop>
									<prop name="Position">11</prop>
									<prop name="IsDefault">0</prop>
									<prop name="DominantChannel">0</prop>
								</obj>
								<obj name="PropertyObject" class="Genotype" version="4">
									<prop name="PropertyTypeName">EndPt Genotype</prop>
									<prop name="Position">11</prop>
									<prop name="IsDefault">1</prop>
									<prop name="ReadOnly">1</prop>
								</obj>
								<obj name="PropertyObject" class="GroupingSample" version="4">
									<prop name="PropertyTypeName">EndPt Sample Type</prop>
									<prop name="Position">11</prop>
									<prop name="IsDefault">0</prop>
									<prop name="GroupSampleType">mstUnknown</prop>
								</obj>
								<obj name="PropertyObject" class="SamplePrefLineStyle" version="4">
									<prop name="PropertyTypeName">Line Style</prop>
									<prop name="Position">11</prop>
									<prop name="IsDefault">0</prop>
									<prop name="LineStyle">psSolid</prop>
								</obj>
								<obj name="PropertyObject" class="GenSampleEditNotes" version="4">
									<prop name="PropertyTypeName">Notes</prop>
									<prop name="Position">11</prop>
									<prop name="IsDefault">1</prop>
								</obj>
								<obj name="PropertyObject" class="SamplePrefPointStyle" version="4">
									<prop name="PropertyTypeName">Point Style</prop>
									<prop name="Position">11</prop>
									<prop name="IsDefault">0</prop>
									<prop name="PointStyle">psNothing</prop>
								</obj>
								<obj name="PropertyObject" class="GenSampleEditPosition" version="4">
									<prop name="PropertyTypeName">Position</prop>
									<prop name="Position">11</prop>
									<prop name="IsDefault">1</prop>
								</obj>
								<obj name="PropertyObject" class="GenSampleEditReplicate" version="4">
									<prop name="PropertyTypeName">Replicate of</prop>
									<prop name="Position">11</prop>
									<prop name="IsDefault">1</prop>
									<prop name="ReplicateOf">-1</prop>
								</obj>
								<obj name="PropertyObject" class="HTCSampleID" version="4">
									<prop name="PropertyTypeName">Sample ID</prop>
									<prop name="Position">11</prop>
									<prop name="IsDefault">1</prop>
								</obj>
								<obj name="PropertyObject" class="GenSampleEditName" version="4">
									<prop name="PropertyTypeName">Sample Name</prop>
									<prop name="Position">11</prop>
									<prop name="IsDefault">1</prop>
									<prop name="name">Sample 12</prop>
								</obj>
								<obj name="PropertyObject" class="HTCSamplePrepNotes" version="4">
									<prop name="PropertyTypeName">Sample Prep Notes</prop>
									<prop name="Position">11</prop>
									<prop name="IsDefault">1</prop>
								</obj>
								<obj name="PropertyObject" class="GenSampleEditSubset" version="4">
									<prop name="PropertyTypeName">Subsets</prop>
									<prop name="Position">11</prop>
									<prop name="IsDefault">1</prop>
								</obj>
								<obj name="PropertyObject" class="SamplePrefWidth" version="5">
									<prop name="PropertyTypeName">Width</prop>
									<prop name="Position">11</prop>
									<prop name="IsDefault">1</prop>
									<prop name="Width">1</prop>
								</obj>
							</list>
						</obj>
					</obj>
					<obj name="item" class="SamplePropInfo" version="1">
						<obj name="ChannelProperties" class="ChanPropList" version="2">
							<obj name="ChannelProperties" class="EMList" version="1">
								<list name="emlist" count="1">
									<obj name="item" class="PropertyList" version="1">
										<list name="emlist" count="12">
											<obj name="PropertyObject" class="RQSampleTargetProperty" version="4">
												<prop name="PropertyTypeName">Combined Sample and Target Type</prop>
												<prop name="Position">12</prop>
												<prop name="IsDefault">0</prop>
												<obj name="ChannelProp" class="ChannelProperty" version="1">
													<prop name="ChannelIdx">0</prop>
												</obj>
											</obj>
											<obj name="PropertyObject" class="QuantConcProperty" version="4">
												<prop name="PropertyTypeName">Concentration</prop>
												<prop name="Position">12</prop>
												<prop name="IsDefault">1</prop>
												<prop name="Concentration">0</prop>
												<obj name="ChannelProp" class="ChannelProperty" version="1">
													<prop name="ChannelIdx">0</prop>
												</obj>
												<prop name="ReadOnly">1</prop>
											</obj>
											<obj name="PropertyObject" class="QuantCpHighProp" version="4">
												<prop name="PropertyTypeName">Cp High</prop>
												<prop name="Position">12</prop>
												<prop name="IsDefault">1</prop>
												<prop name="CpRangeHigh">0</prop>
												<obj name="ChannelProp" class="ChannelProperty" version="1">
													<prop name="ChannelIdx">0</prop>
												</obj>
												<prop name="ReadOnly">1</prop>
											</obj>
											<obj name="PropertyObject" class="QuantCpLowProp" version="4">
												<prop name="PropertyTypeName">Cp Low</prop>
												<prop name="Position">12</prop>
												<prop name="IsDefault">1</prop>
												<prop name="CpRangeLow">0</prop>
												<obj name="ChannelProp" class="ChannelProperty" version="1">
													<prop name="ChannelIdx">0</prop>
												</obj>
												<prop name="ReadOnly">1</prop>
											</obj>
											<obj name="PropertyObject" class="RQEffProp" version="4">
												<prop name="PropertyTypeName">Efficiency</prop>
												<prop name="Position">12</prop>
												<prop name="IsDefault">1</prop>
												<prop name="Efficiency">2</prop>
												<obj name="ChannelProp" class="ChannelProperty" version="1">
													<prop name="ChannelIdx">0</prop>
												</obj>
											</obj>
											<obj name="PropertyObject" class="ChannelGenotype" version="4">
												<prop name="PropertyTypeName">Melt Geno Genotype</prop>
												<prop name="Position">12</prop>
												<prop name="IsDefault">1</prop>
												<prop name="ReadOnly">1</prop>
												<obj name="ChannelProp" class="ChannelProperty" version="1">
													<prop name="ChannelIdx">0</prop>
												</obj>
											</obj>
											<obj name="PropertyObject" class="GroupChannelTypeProp" version="4">
												<prop name="PropertyTypeName">Melt Geno Sample Type</prop>
												<prop name="Position">12</prop>
												<prop name="IsDefault">0</prop>
												<prop name="GroupSampleType">mstUnknown</prop>
												<obj name="ChannelProp" class="ChannelProperty" version="1">
													<prop name="ChannelIdx">0</prop>
												</obj>
											</obj>
											<obj name="PropertyObject" class="QuantSampleTypeProperty" version="4">
												<prop name="PropertyTypeName">Quantification Sample Type</prop>
												<prop name="Position">12</prop>
												<prop name="IsDefault">0</prop>
												<prop name="SampleType">qsUnknown</prop>
												<obj name="ChannelProp" class="ChannelProperty" version="1">
													<prop name="ChannelIdx">0</prop>
												</obj>
											</obj>
											<obj name="PropertyObject" class="ChannelGenotype" version="4">
												<prop name="PropertyTypeName">Scanning Genotype</prop>
												<prop name="Position">12</prop>
												<prop name="IsDefault">1</prop>
												<prop name="ReadOnly">1</prop>
												<obj name="ChannelProp" class="ChannelProperty" version="1">
													<prop name="ChannelIdx">0</prop>
												</obj>
											</obj>
											<obj name="PropertyObject" class="GroupChannelTypeProp" version="4">
												<prop name="PropertyTypeName">Scanning Sample Type</prop>
												<prop name="Position">12</prop>
												<prop name="IsDefault">0</prop>
												<prop name="GroupSampleType">mstUnknown</prop>
												<obj name="ChannelProp" class="ChannelProperty" version="1">
													<prop name="ChannelIdx">0</prop>
												</obj>
											</obj>
											<obj name="PropertyObject" class="TargetName" version="4">
												<prop name="PropertyTypeName">Target Name</prop>
												<prop name="Position">12</prop>
												<prop name="IsDefault">1</prop>
												<obj name="ChannelProp" class="ChannelProperty" version="1">
													<prop name="ChannelIdx">0</prop>
												</obj>
											</obj>
											<obj name="PropertyObject" class="RQTargetProperty" version="4">
												<prop name="PropertyTypeName">Target Type</prop>
												<prop name="Position">12</prop>
												<prop name="IsDefault">0</prop>
												<prop name="TargetType">dtNone</prop>
												<obj name="ChannelProp" class="ChannelProperty" version="1">
													<prop name="ChannelIdx">0</prop>
												</obj>
											</obj>
										</list>
									</obj>
								</list>
							</obj>
						</obj>
						<prop name="ChannelPropertyCount">1</prop>
						<prop name="ContainerPosition">12</prop>
						<prop name="HasSampleProperties">1</prop>
						<obj name="SampleProperties" class="PropertyList" version="1">
							<list name="emlist" count="14">
								<obj name="PropertyObject" class="SamplePrefColor" version="4">
									<prop name="PropertyTypeName">Color</prop>
									<prop name="Position">12</prop>
									<prop name="IsDefault">0</prop>
									<prop name="Color">$00FF8000</prop>
								</obj>
								<obj name="PropertyObject" class="DominantChannelProp" version="4">
									<prop name="PropertyTypeName">Dominant Channel</prop>
									<prop name="Position">12</prop>
									<prop name="IsDefault">0</prop>
									<prop name="DominantChannel">0</prop>
								</obj>
								<obj name="PropertyObject" class="Genotype" version="4">
									<prop name="PropertyTypeName">EndPt Genotype</prop>
									<prop name="Position">12</prop>
									<prop name="IsDefault">1</prop>
									<prop name="ReadOnly">1</prop>
								</obj>
								<obj name="PropertyObject" class="GroupingSample" version="4">
									<prop name="PropertyTypeName">EndPt Sample Type</prop>
									<prop name="Position">12</prop>
									<prop name="IsDefault">0</prop>
									<prop name="GroupSampleType">mstUnknown</prop>
								</obj>
								<obj name="PropertyObject" class="SamplePrefLineStyle" version="4">
									<prop name="PropertyTypeName">Line Style</prop>
									<prop name="Position">12</prop>
									<prop name="IsDefault">0</prop>
									<prop name="LineStyle">psSolid</prop>
								</obj>
								<obj name="PropertyObject" class="GenSampleEditNotes" version="4">
									<prop name="PropertyTypeName">Notes</prop>
									<prop name="Position">12</prop>
									<prop name="IsDefault">1</prop>
								</obj>
								<obj name="PropertyObject" class="SamplePrefPointStyle" version="4">
									<prop name="PropertyTypeName">Point Style</prop>
									<prop name="Position">12</prop>
									<prop name="IsDefault">0</prop>
									<prop name="PointStyle">psNothing</prop>
								</obj>
								<obj name="PropertyObject" class="GenSampleEditPosition" version="4">
									<prop name="PropertyTypeName">Position</prop>
									<prop name="Position">12</prop>
									<prop name="IsDefault">1</prop>
								</obj>
								<obj name="PropertyObject" class="GenSampleEditReplicate" version="4">
									<prop name="PropertyTypeName">Replicate of</prop>
									<prop name="Position">12</prop>
									<prop name="IsDefault">1</prop>
									<prop name="ReplicateOf">-1</prop>
								</obj>
								<obj name="PropertyObject" class="HTCSampleID" version="4">
									<prop name="PropertyTypeName">Sample ID</prop>
									<prop name="Position">12</prop>
									<prop name="IsDefault">1</prop>
								</obj>
								<obj name="PropertyObject" class="GenSampleEditName" version="4">
									<prop name="PropertyTypeName">Sample Name</prop>
									<prop name="Position">12</prop>
									<prop name="IsDefault">1</prop>
									<prop name="name">Sample 13</prop>
								</obj>
								<obj name="PropertyObject" class="HTCSamplePrepNotes" version="4">
									<prop name="PropertyTypeName">Sample Prep Notes</prop>
									<prop name="Position">12</prop>
									<prop name="IsDefault">1</prop>
								</obj>
								<obj name="PropertyObject" class="GenSampleEditSubset" version="4">
									<prop name="PropertyTypeName">Subsets</prop>
									<prop name="Position">12</prop>
									<prop name="IsDefault">1</prop>
								</obj>
								<obj name="PropertyObject" class="SamplePrefWidth" version="5">
									<prop name="PropertyTypeName">Width</prop>
									<prop name="Position">12</prop>
									<prop name="IsDefault">1</prop>
									<prop name="Width">1</prop>
								</obj>
							</list>
						</obj>
					</obj>
					<obj name="item" class="SamplePropInfo" version="1">
						<obj name="ChannelProperties" class="ChanPropList" version="2">
							<obj name="ChannelProperties" class="EMList" version="1">
								<list name="emlist" count="1">
									<obj name="item" class="PropertyList" version="1">
										<list name="emlist" count="12">
											<obj name="PropertyObject" class="RQSampleTargetProperty" version="4">
												<prop name="PropertyTypeName">Combined Sample and Target Type</prop>
												<prop name="Position">13</prop>
												<prop name="IsDefault">0</prop>
												<obj name="ChannelProp" class="ChannelProperty" version="1">
													<prop name="ChannelIdx">0</prop>
												</obj>
											</obj>
											<obj name="PropertyObject" class="QuantConcProperty" version="4">
												<prop name="PropertyTypeName">Concentration</prop>
												<prop name="Position">13</prop>
												<prop name="IsDefault">1</prop>
												<prop name="Concentration">0</prop>
												<obj name="ChannelProp" class="ChannelProperty" version="1">
													<prop name="ChannelIdx">0</prop>
												</obj>
												<prop name="ReadOnly">1</prop>
											</obj>
											<obj name="PropertyObject" class="QuantCpHighProp" version="4">
												<prop name="PropertyTypeName">Cp High</prop>
												<prop name="Position">13</prop>
												<prop name="IsDefault">1</prop>
												<prop name="CpRangeHigh">0</prop>
												<obj name="ChannelProp" class="ChannelProperty" version="1">
													<prop name="ChannelIdx">0</prop>
												</obj>
												<prop name="ReadOnly">1</prop>
											</obj>
											<obj name="PropertyObject" class="QuantCpLowProp" version="4">
												<prop name="PropertyTypeName">Cp Low</prop>
												<prop name="Position">13</prop>
												<prop name="IsDefault">1</prop>
												<prop name="CpRangeLow">0</prop>
												<obj name="ChannelProp" class="ChannelProperty" version="1">
													<prop name="ChannelIdx">0</prop>
												</obj>
												<prop name="ReadOnly">1</prop>
											</obj>
											<obj name="PropertyObject" class="RQEffProp" version="4">
												<prop name="PropertyTypeName">Efficiency</prop>
												<prop name="Position">13</prop>
												<prop name="IsDefault">1</prop>
												<prop name="Efficiency">2</prop>
												<obj name="ChannelProp" class="ChannelProperty" version="1">
													<prop name="ChannelIdx">0</prop>
												</obj>
											</obj>
											<obj name="PropertyObject" class="ChannelGenotype" version="4">
												<prop name="PropertyTypeName">Melt Geno Genotype</prop>
												<prop name="Position">13</prop>
												<prop name="IsDefault">1</prop>
												<prop name="ReadOnly">1</prop>
												<obj name="ChannelProp" class="ChannelProperty" version="1">
													<prop name="ChannelIdx">0</prop>
												</obj>
											</obj>
											<obj name="PropertyObject" class="GroupChannelTypeProp" version="4">
												<prop name="PropertyTypeName">Melt Geno Sample Type</prop>
												<prop name="Position">13</prop>
												<prop name="IsDefault">0</prop>
												<prop name="GroupSampleType">mstUnknown</prop>
												<obj name="ChannelProp" class="ChannelProperty" version="1">
													<prop name="ChannelIdx">0</prop>
												</obj>
											</obj>
											<obj name="PropertyObject" class="QuantSampleTypeProperty" version="4">
												<prop name="PropertyTypeName">Quantification Sample Type</prop>
												<prop name="Position">13</prop>
												<prop name="IsDefault">0</prop>
												<prop name="SampleType">qsUnknown</prop>
												<obj name="ChannelProp" class="ChannelProperty" version="1">
													<prop name="ChannelIdx">0</prop>
												</obj>
											</obj>
											<obj name="PropertyObject" class="ChannelGenotype" version="4">
												<prop name="PropertyTypeName">Scanning Genotype</prop>
												<prop name="Position">13</prop>
												<prop name="IsDefault">1</prop>
												<prop name="ReadOnly">1</prop>
												<obj name="ChannelProp" class="ChannelProperty" version="1">
													<prop name="ChannelIdx">0</prop>
												</obj>
											</obj>
											<obj name="PropertyObject" class="GroupChannelTypeProp" version="4">
												<prop name="PropertyTypeName">Scanning Sample Type</prop>
												<prop name="Position">13</prop>
												<prop name="IsDefault">0</prop>
												<prop name="GroupSampleType">mstUnknown</prop>
												<obj name="ChannelProp" class="ChannelProperty" version="1">
													<prop name="ChannelIdx">0</prop>
												</obj>
											</obj>
											<obj name="PropertyObject" class="TargetName" version="4">
												<prop name="PropertyTypeName">Target Name</prop>
												<prop name="Position">13</prop>
												<prop name="IsDefault">1</prop>
												<obj name="ChannelProp" class="ChannelProperty" version="1">
													<prop name="ChannelIdx">0</prop>
												</obj>
											</obj>
											<obj name="PropertyObject" class="RQTargetProperty" version="4">
												<prop name="PropertyTypeName">Target Type</prop>
												<prop name="Position">13</prop>
												<prop name="IsDefault">0</prop>
												<prop name="TargetType">dtNone</prop>
												<obj name="ChannelProp" class="ChannelProperty" version="1">
													<prop name="ChannelIdx">0</prop>
												</obj>
											</obj>
										</list>
									</obj>
								</list>
							</obj>
						</obj>
						<prop name="ChannelPropertyCount">1</prop>
						<prop name="ContainerPosition">13</prop>
						<prop name="HasSampleProperties">1</prop>
						<obj name="SampleProperties" class="PropertyList" version="1">
							<list name="emlist" count="14">
								<obj name="PropertyObject" class="SamplePrefColor" version="4">
									<prop name="PropertyTypeName">Color</prop>
									<prop name="Position">13</prop>
									<prop name="IsDefault">0</prop>
									<prop name="Color">clRed</prop>
								</obj>
								<obj name="PropertyObject" class="DominantChannelProp" version="4">
									<prop name="PropertyTypeName">Dominant Channel</prop>
									<prop name="Position">13</prop>
									<prop name="IsDefault">0</prop>
									<prop name="DominantChannel">0</prop>
								</obj>
								<obj name="PropertyObject" class="Genotype" version="4">
									<prop name="PropertyTypeName">EndPt Genotype</prop>
									<prop name="Position">13</prop>
									<prop name="IsDefault">1</prop>
									<prop name="ReadOnly">1</prop>
								</obj>
								<obj name="PropertyObject" class="GroupingSample" version="4">
									<prop name="PropertyTypeName">EndPt Sample Type</prop>
									<prop name="Position">13</prop>
									<prop name="IsDefault">0</prop>
									<prop name="GroupSampleType">mstUnknown</prop>
								</obj>
								<obj name="PropertyObject" class="SamplePrefLineStyle" version="4">
									<prop name="PropertyTypeName">Line Style</prop>
									<prop name="Position">13</prop>
									<prop name="IsDefault">0</prop>
									<prop name="LineStyle">psSolid</prop>
								</obj>
								<obj name="PropertyObject" class="GenSampleEditNotes" version="4">
									<prop name="PropertyTypeName">Notes</prop>
									<prop name="Position">13</prop>
									<prop name="IsDefault">1</prop>
								</obj>
								<obj name="PropertyObject" class="SamplePrefPointStyle" version="4">
									<prop name="PropertyTypeName">Point Style</prop>
									<prop name="Position">13</prop>
									<prop name="IsDefault">0</prop>
									<prop name="PointStyle">psNothing</prop>
								</obj>
								<obj name="PropertyObject" class="GenSampleEditPosition" version="4">
									<prop name="PropertyTypeName">Position</prop>
									<prop name="Position">13</prop>
									<prop name="IsDefault">1</prop>
								</obj>
								<obj name="PropertyObject" class="GenSampleEditReplicate" version="4">
									<prop name="PropertyTypeName">Replicate of</prop>
									<prop name="Position">13</prop>
									<prop name="IsDefault">1</prop>
									<prop name="ReplicateOf">-1</prop>
								</obj>
								<obj name="PropertyObject" class="HTCSampleID" version="4">
									<prop name="PropertyTypeName">Sample ID</prop>
									<prop name="Position">13</prop>
									<prop name="IsDefault">1</prop>
								</obj>
								<obj name="PropertyObject" class="GenSampleEditName" version="4">
									<prop name="PropertyTypeName">Sample Name</prop>
									<prop name="Position">13</prop>
									<prop name="IsDefault">1</prop>
									<prop name="name">Sample 14</prop>
								</obj>
								<obj name="PropertyObject" class="HTCSamplePrepNotes" version="4">
									<prop name="PropertyTypeName">Sample Prep Notes</prop>
									<prop name="Position">13</prop>
									<prop name="IsDefault">1</prop>
								</obj>
								<obj name="PropertyObject" class="GenSampleEditSubset" version="4">
									<prop name="PropertyTypeName">Subsets</prop>
									<prop name="Position">13</prop>
									<prop name="IsDefault">1</prop>
								</obj>
								<obj name="PropertyObject" class="SamplePrefWidth" version="5">
									<prop name="PropertyTypeName">Width</prop>
									<prop name="Position">13</prop>
									<prop name="IsDefault">1</prop>
									<prop name="Width">1</prop>
								</obj>
							</list>
						</obj>
					</obj>
					<obj name="item" class="SamplePropInfo" version="1">
						<obj name="ChannelProperties" class="ChanPropList" version="2">
							<obj name="ChannelProperties" class="EMList" version="1">
								<list name="emlist" count="1">
									<obj name="item" class="PropertyList" version="1">
										<list name="emlist" count="12">
											<obj name="PropertyObject" class="RQSampleTargetProperty" version="4">
												<prop name="PropertyTypeName">Combined Sample and Target Type</prop>
												<prop name="Position">14</prop>
												<prop name="IsDefault">0</prop>
												<obj name="ChannelProp" class="ChannelProperty" version="1">
													<prop name="ChannelIdx">0</prop>
												</obj>
											</obj>
											<obj name="PropertyObject" class="QuantConcProperty" version="4">
												<prop name="PropertyTypeName">Concentration</prop>
												<prop name="Position">14</prop>
												<prop name="IsDefault">1</prop>
												<prop name="Concentration">0</prop>
												<obj name="ChannelProp" class="ChannelProperty" version="1">
													<prop name="ChannelIdx">0</prop>
												</obj>
												<prop name="ReadOnly">1</prop>
											</obj>
											<obj name="PropertyObject" class="QuantCpHighProp" version="4">
												<prop name="PropertyTypeName">Cp High</prop>
												<prop name="Position">14</prop>
												<prop name="IsDefault">1</prop>
												<prop name="CpRangeHigh">0</prop>
												<obj name="ChannelProp" class="ChannelProperty" version="1">
													<prop name="ChannelIdx">0</prop>
												</obj>
												<prop name="ReadOnly">1</prop>
											</obj>
											<obj name="PropertyObject" class="QuantCpLowProp" version="4">
												<prop name="PropertyTypeName">Cp Low</prop>
												<prop name="Position">14</prop>
												<prop name="IsDefault">1</prop>
												<prop name="CpRangeLow">0</prop>
												<obj name="ChannelProp" class="ChannelProperty" version="1">
													<prop name="ChannelIdx">0</prop>
												</obj>
												<prop name="ReadOnly">1</prop>
											</obj>
											<obj name="PropertyObject" class="RQEffProp" version="4">
												<prop name="PropertyTypeName">Efficiency</prop>
												<prop name="Position">14</prop>
												<prop name="IsDefault">1</prop>
												<prop name="Efficiency">2</prop>
												<obj name="ChannelProp" class="ChannelProperty" version="1">
													<prop name="ChannelIdx">0</prop>
												</obj>
											</obj>
											<obj name="PropertyObject" class="ChannelGenotype" version="4">
												<prop name="PropertyTypeName">Melt Geno Genotype</prop>
												<prop name="Position">14</prop>
												<prop name="IsDefault">1</prop>
												<prop name="ReadOnly">1</prop>
												<obj name="ChannelProp" class="ChannelProperty" version="1">
													<prop name="ChannelIdx">0</prop>
												</obj>
											</obj>
											<obj name="PropertyObject" class="GroupChannelTypeProp" version="4">
												<prop name="PropertyTypeName">Melt Geno Sample Type</prop>
												<prop name="Position">14</prop>
												<prop name="IsDefault">0</prop>
												<prop name="GroupSampleType">mstUnknown</prop>
												<obj name="ChannelProp" class="ChannelProperty" version="1">
													<prop name="ChannelIdx">0</prop>
												</obj>
											</obj>
											<obj name="PropertyObject" class="QuantSampleTypeProperty" version="4">
												<prop name="PropertyTypeName">Quantification Sample Type</prop>
												<prop name="Position">14</prop>
												<prop name="IsDefault">0</prop>
												<prop name="SampleType">qsUnknown</prop>
												<obj name="ChannelProp" class="ChannelProperty" version="1">
													<prop name="ChannelIdx">0</prop>
												</obj>
											</obj>
											<obj name="PropertyObject" class="ChannelGenotype" version="4">
												<prop name="PropertyTypeName">Scanning Genotype</prop>
												<prop name="Position">14</prop>
												<prop name="IsDefault">1</prop>
												<prop name="ReadOnly">1</prop>
												<obj name="ChannelProp" class="ChannelProperty" version="1">
													<prop name="ChannelIdx">0</prop>
												</obj>
											</obj>
											<obj name="PropertyObject" class="GroupChannelTypeProp" version="4">
												<prop name="PropertyTypeName">Scanning Sample Type</prop>
												<prop name="Position">14</prop>
												<prop name="IsDefault">0</prop>
												<prop name="GroupSampleType">mstUnknown</prop>
												<obj name="ChannelProp" class="ChannelProperty" version="1">
													<prop name="ChannelIdx">0</prop>
												</obj>
											</obj>
											<obj name="PropertyObject" class="TargetName" version="4">
												<prop name="PropertyTypeName">Target Name</prop>
												<prop name="Position">14</prop>
												<prop name="IsDefault">1</prop>
												<obj name="ChannelProp" class="ChannelProperty" version="1">
													<prop name="ChannelIdx">0</prop>
												</obj>
											</obj>
											<obj name="PropertyObject" class="RQTargetProperty" version="4">
												<prop name="PropertyTypeName">Target Type</prop>
												<prop name="Position">14</prop>
												<prop name="IsDefault">0</prop>
												<prop name="TargetType">dtNone</prop>
												<obj name="ChannelProp" class="ChannelProperty" version="1">
													<prop name="ChannelIdx">0</prop>
												</obj>
											</obj>
										</list>
									</obj>
								</list>
							</obj>
						</obj>
						<prop name="ChannelPropertyCount">1</prop>
						<prop name="ContainerPosition">14</prop>
						<prop name="HasSampleProperties">1</prop>
						<obj name="SampleProperties" class="PropertyList" version="1">
							<list name="emlist" count="14">
								<obj name="PropertyObject" class="SamplePrefColor" version="4">
									<prop name="PropertyTypeName">Color</prop>
									<prop name="Position">14</prop>
									<prop name="IsDefault">0</prop>
									<prop name="Color">$0030D700</prop>
								</obj>
								<obj name="PropertyObject" class="DominantChannelProp" version="4">
									<prop name="PropertyTypeName">Dominant Channel</prop>
									<prop name="Position">14</prop>
									<prop name="IsDefault">0</prop>
									<prop name="DominantChannel">0</prop>
								</obj>
								<obj name="PropertyObject" class="Genotype" version="4">
									<prop name="PropertyTypeName">EndPt Genotype</prop>
									<prop name="Position">14</prop>
									<prop name="IsDefault">1</prop>
									<prop name="ReadOnly">1</prop>
								</obj>
								<obj name="PropertyObject" class="GroupingSample" version="4">
									<prop name="PropertyTypeName">EndPt Sample Type</prop>
									<prop name="Position">14</prop>
									<prop name="IsDefault">0</prop>
									<prop name="GroupSampleType">mstUnknown</prop>
								</obj>
								<obj name="PropertyObject" class="SamplePrefLineStyle" version="4">
									<prop name="PropertyTypeName">Line Style</prop>
									<prop name="Position">14</prop>
									<prop name="IsDefault">0</prop>
									<prop name="LineStyle">psSolid</prop>
								</obj>
								<obj name="PropertyObject" class="GenSampleEditNotes" version="4">
									<prop name="PropertyTypeName">Notes</prop>
									<prop name="Position">14</prop>
									<prop name="IsDefault">1</prop>
								</obj>
								<obj name="PropertyObject" class="SamplePrefPointStyle" version="4">
									<prop name="PropertyTypeName">Point Style</prop>
									<prop name="Position">14</prop>
									<prop name="IsDefault">0</prop>
									<prop name="PointStyle">psNothing</prop>
								</obj>
								<obj name="PropertyObject" class="GenSampleEditPosition" version="4">
									<prop name="PropertyTypeName">Position</prop>
									<prop name="Position">14</prop>
									<prop name="IsDefault">1</prop>
								</obj>
								<obj name="PropertyObject" class="GenSampleEditReplicate" version="4">
									<prop name="PropertyTypeName">Replicate of</prop>
									<prop name="Position">14</prop>
									<prop name="IsDefault">1</prop>
									<prop name="ReplicateOf">-1</prop>
								</obj>
								<obj name="PropertyObject" class="HTCSampleID" version="4">
									<prop name="PropertyTypeName">Sample ID</prop>
									<prop name="Position">14</prop>
									<prop name="IsDefault">1</prop>
								</obj>
								<obj name="PropertyObject" class="GenSampleEditName" version="4">
									<prop name="PropertyTypeName">Sample Name</prop>
									<prop name="Position">14</prop>
									<prop name="IsDefault">1</prop>
									<prop name="name">Sample 15</prop>
								</obj>
								<obj name="PropertyObject" class="HTCSamplePrepNotes" version="4">
									<prop name="PropertyTypeName">Sample Prep Notes</prop>
									<prop name="Position">14</prop>
									<prop name="IsDefault">1</prop>
								</obj>
								<obj name="PropertyObject" class="GenSampleEditSubset" version="4">
									<prop name="PropertyTypeName">Subsets</prop>
									<prop name="Position">14</prop>
									<prop name="IsDefault">1</prop>
								</obj>
								<obj name="PropertyObject" class="SamplePrefWidth" version="5">
									<prop name="PropertyTypeName">Width</prop>
									<prop name="Position">14</prop>
									<prop name="IsDefault">1</prop>
									<prop name="Width">1</prop>
								</obj>
							</list>
						</obj>
					</obj>
					<obj name="item" class="SamplePropInfo" version="1">
						<obj name="ChannelProperties" class="ChanPropList" version="2">
							<obj name="ChannelProperties" class="EMList" version="1">
								<list name="emlist" count="1">
									<obj name="item" class="PropertyList" version="1">
										<list name="emlist" count="12">
											<obj name="PropertyObject" class="RQSampleTargetProperty" version="4">
												<prop name="PropertyTypeName">Combined Sample and Target Type</prop>
												<prop name="Position">15</prop>
												<prop name="IsDefault">0</prop>
												<obj name="ChannelProp" class="ChannelProperty" version="1">
													<prop name="ChannelIdx">0</prop>
												</obj>
											</obj>
											<obj name="PropertyObject" class="QuantConcProperty" version="4">
												<prop name="PropertyTypeName">Concentration</prop>
												<prop name="Position">15</prop>
												<prop name="IsDefault">1</prop>
												<prop name="Concentration">0</prop>
												<obj name="ChannelProp" class="ChannelProperty" version="1">
													<prop name="ChannelIdx">0</prop>
												</obj>
												<prop name="ReadOnly">1</prop>
											</obj>
											<obj name="PropertyObject" class="QuantCpHighProp" version="4">
												<prop name="PropertyTypeName">Cp High</prop>
												<prop name="Position">15</prop>
												<prop name="IsDefault">1</prop>
												<prop name="CpRangeHigh">0</prop>
												<obj name="ChannelProp" class="ChannelProperty" version="1">
													<prop name="ChannelIdx">0</prop>
												</obj>
												<prop name="ReadOnly">1</prop>
											</obj>
											<obj name="PropertyObject" class="QuantCpLowProp" version="4">
												<prop name="PropertyTypeName">Cp Low</prop>
												<prop name="Position">15</prop>
												<prop name="IsDefault">1</prop>
												<prop name="CpRangeLow">0</prop>
												<obj name="ChannelProp" class="ChannelProperty" version="1">
													<prop name="ChannelIdx">0</prop>
												</obj>
												<prop name="ReadOnly">1</prop>
											</obj>
											<obj name="PropertyObject" class="RQEffProp" version="4">
												<prop name="PropertyTypeName">Efficiency</prop>
												<prop name="Position">15</prop>
												<prop name="IsDefault">1</prop>
												<prop name="Efficiency">2</prop>
												<obj name="ChannelProp" class="ChannelProperty" version="1">
													<prop name="ChannelIdx">0</prop>
												</obj>
											</obj>
											<obj name="PropertyObject" class="ChannelGenotype" version="4">
												<prop name="PropertyTypeName">Melt Geno Genotype</prop>
												<prop name="Position">15</prop>
												<prop name="IsDefault">1</prop>
												<prop name="ReadOnly">1</prop>
												<obj name="ChannelProp" class="ChannelProperty" version="1">
													<prop name="ChannelIdx">0</prop>
												</obj>
											</obj>
											<obj name="PropertyObject" class="GroupChannelTypeProp" version="4">
												<prop name="PropertyTypeName">Melt Geno Sample Type</prop>
												<prop name="Position">15</prop>
												<prop name="IsDefault">0</prop>
												<prop name="GroupSampleType">mstUnknown</prop>
												<obj name="ChannelProp" class="ChannelProperty" version="1">
													<prop name="ChannelIdx">0</prop>
												</obj>
											</obj>
											<obj name="PropertyObject" class="QuantSampleTypeProperty" version="4">
												<prop name="PropertyTypeName">Quantification Sample Type</prop>
												<prop name="Position">15</prop>
												<prop name="IsDefault">0</prop>
												<prop name="SampleType">qsUnknown</prop>
												<obj name="ChannelProp" class="ChannelProperty" version="1">
													<prop name="ChannelIdx">0</prop>
												</obj>
											</obj>
											<obj name="PropertyObject" class="ChannelGenotype" version="4">
												<prop name="PropertyTypeName">Scanning Genotype</prop>
												<prop name="Position">15</prop>
												<prop name="IsDefault">1</prop>
												<prop name="ReadOnly">1</prop>
												<obj name="ChannelProp" class="ChannelProperty" version="1">
													<prop name="ChannelIdx">0</prop>
												</obj>
											</obj>
											<obj name="PropertyObject" class="GroupChannelTypeProp" version="4">
												<prop name="PropertyTypeName">Scanning Sample Type</prop>
												<prop name="Position">15</prop>
												<prop name="IsDefault">0</prop>
												<prop name="GroupSampleType">mstUnknown</prop>
												<obj name="ChannelProp" class="ChannelProperty" version="1">
													<prop name="ChannelIdx">0</prop>
												</obj>
											</obj>
											<obj name="PropertyObject" class="TargetName" version="4">
												<prop name="PropertyTypeName">Target Name</prop>
												<prop name="Position">15</prop>
												<prop name="IsDefault">1</prop>
												<obj name="ChannelProp" class="ChannelProperty" version="1">
													<prop name="ChannelIdx">0</prop>
												</obj>
											</obj>
											<obj name="PropertyObject" class="RQTargetProperty" version="4">
												<prop name="PropertyTypeName">Target Type</prop>
												<prop name="Position">15</prop>
												<prop name="IsDefault">0</prop>
												<prop name="TargetType">dtNone</prop>
												<obj name="ChannelProp" class="ChannelProperty" version="1">
													<prop name="ChannelIdx">0</prop>
												</obj>
											</obj>
										</list>
									</obj>
								</list>
							</obj>
						</obj>
						<prop name="ChannelPropertyCount">1</prop>
						<prop name="ContainerPosition">15</prop>
						<prop name="HasSampleProperties">1</prop>
						<obj name="SampleProperties" class="PropertyList" version="1">
							<list name="emlist" count="14">
								<obj name="PropertyObject" class="SamplePrefColor" version="4">
									<prop name="PropertyTypeName">Color</prop>
									<prop name="Position">15</prop>
									<prop name="IsDefault">0</prop>
									<prop name="Color">clFuchsia</prop>
								</obj>
								<obj name="PropertyObject" class="DominantChannelProp" version="4">
									<prop name="PropertyTypeName">Dominant Channel</prop>
									<prop name="Position">15</prop>
									<prop name="IsDefault">0</prop>
									<prop name="DominantChannel">0</prop>
								</obj>
								<obj name="PropertyObject" class="Genotype" version="4">
									<prop name="PropertyTypeName">EndPt Genotype</prop>
									<prop name="Position">15</prop>
									<prop name="IsDefault">1</prop>
									<prop name="ReadOnly">1</prop>
								</obj>
								<obj name="PropertyObject" class="GroupingSample" version="4">
									<prop name="PropertyTypeName">EndPt Sample Type</prop>
									<prop name="Position">15</prop>
									<prop name="IsDefault">0</prop>
									<prop name="GroupSampleType">mstUnknown</prop>
								</obj>
								<obj name="PropertyObject" class="SamplePrefLineStyle" version="4">
									<prop name="PropertyTypeName">Line Style</prop>
									<prop name="Position">15</prop>
									<prop name="IsDefault">0</prop>
									<prop name="LineStyle">psSolid</prop>
								</obj>
								<obj name="PropertyObject" class="GenSampleEditNotes" version="4">
									<prop name="PropertyTypeName">Notes</prop>
									<prop name="Position">15</prop>
									<prop name="IsDefault">1</prop>
								</obj>
								<obj name="PropertyObject" class="SamplePrefPointStyle" version="4">
									<prop name="PropertyTypeName">Point Style</prop>
									<prop name="Position">15</prop>
									<prop name="IsDefault">0</prop>
									<prop name="PointStyle">psNothing</prop>
								</obj>
								<obj name="PropertyObject" class="GenSampleEditPosition" version="4">
									<prop name="PropertyTypeName">Position</prop>
									<prop name="Position">15</prop>
									<prop name="IsDefault">1</prop>
								</obj>
								<obj name="PropertyObject" class="GenSampleEditReplicate" version="4">
									<prop name="PropertyTypeName">Replicate of</prop>
									<prop name="Position">15</prop>
									<prop name="IsDefault">1</prop>
									<prop name="ReplicateOf">-1</prop>
								</obj>
								<obj name="PropertyObject" class="HTCSampleID" version="4">
									<prop name="PropertyTypeName">Sample ID</prop>
									<prop name="Position">15</prop>
									<prop name="IsDefault">1</prop>
								</obj>
								<obj name="PropertyObject" class="GenSampleEditName" version="4">
									<prop name="PropertyTypeName">Sample Name</prop>
									<prop name="Position">15</prop>
									<prop name="IsDefault">1</prop>
									<prop name="name">Sample 16</prop>
								</obj>
								<obj name="PropertyObject" class="HTCSamplePrepNotes" version="4">
									<prop name="PropertyTypeName">Sample Prep Notes</prop>
									<prop name="Position">15</prop>
									<prop name="IsDefault">1</prop>
								</obj>
								<obj name="PropertyObject" class="GenSampleEditSubset" version="4">
									<prop name="PropertyTypeName">Subsets</prop>
									<prop name="Position">15</prop>
									<prop name="IsDefault">1</prop>
								</obj>
								<obj name="PropertyObject" class="SamplePrefWidth" version="5">
									<prop name="PropertyTypeName">Width</prop>
									<prop name="Position">15</prop>
									<prop name="IsDefault">1</prop>
									<prop name="Width">1</prop>
								</obj>
							</list>
						</obj>
					</obj>
					<obj name="item" class="SamplePropInfo" version="1">
						<obj name="ChannelProperties" class="ChanPropList" version="2">
							<obj name="ChannelProperties" class="EMList" version="1">
								<list name="emlist" count="1">
									<obj name="item" class="PropertyList" version="1">
										<list name="emlist" count="12">
											<obj name="PropertyObject" class="RQSampleTargetProperty" version="4">
												<prop name="PropertyTypeName">Combined Sample and Target Type</prop>
												<prop name="Position">16</prop>
												<prop name="IsDefault">0</prop>
												<obj name="ChannelProp" class="ChannelProperty" version="1">
													<prop name="ChannelIdx">0</prop>
												</obj>
											</obj>
											<obj name="PropertyObject" class="QuantConcProperty" version="4">
												<prop name="PropertyTypeName">Concentration</prop>
												<prop name="Position">16</prop>
												<prop name="IsDefault">1</prop>
												<prop name="Concentration">0</prop>
												<obj name="ChannelProp" class="ChannelProperty" version="1">
													<prop name="ChannelIdx">0</prop>
												</obj>
												<prop name="ReadOnly">1</prop>
											</obj>
											<obj name="PropertyObject" class="QuantCpHighProp" version="4">
												<prop name="PropertyTypeName">Cp High</prop>
												<prop name="Position">16</prop>
												<prop name="IsDefault">1</prop>
												<prop name="CpRangeHigh">0</prop>
												<obj name="ChannelProp" class="ChannelProperty" version="1">
													<prop name="ChannelIdx">0</prop>
												</obj>
												<prop name="ReadOnly">1</prop>
											</obj>
											<obj name="PropertyObject" class="QuantCpLowProp" version="4">
												<prop name="PropertyTypeName">Cp Low</prop>
												<prop name="Position">16</prop>
												<prop name="IsDefault">1</prop>
												<prop name="CpRangeLow">0</prop>
												<obj name="ChannelProp" class="ChannelProperty" version="1">
													<prop name="ChannelIdx">0</prop>
												</obj>
												<prop name="ReadOnly">1</prop>
											</obj>
											<obj name="PropertyObject" class="RQEffProp" version="4">
												<prop name="PropertyTypeName">Efficiency</prop>
												<prop name="Position">16</prop>
												<prop name="IsDefault">1</prop>
												<prop name="Efficiency">2</prop>
												<obj name="ChannelProp" class="ChannelProperty" version="1">
													<prop name="ChannelIdx">0</prop>
												</obj>
											</obj>
											<obj name="PropertyObject" class="ChannelGenotype" version="4">
												<prop name="PropertyTypeName">Melt Geno Genotype</prop>
												<prop name="Position">16</prop>
												<prop name="IsDefault">1</prop>
												<prop name="ReadOnly">1</prop>
												<obj name="ChannelProp" class="ChannelProperty" version="1">
													<prop name="ChannelIdx">0</prop>
												</obj>
											</obj>
											<obj name="PropertyObject" class="GroupChannelTypeProp" version="4">
												<prop name="PropertyTypeName">Melt Geno Sample Type</prop>
												<prop name="Position">16</prop>
												<prop name="IsDefault">0</prop>
												<prop name="GroupSampleType">mstUnknown</prop>
												<obj name="ChannelProp" class="ChannelProperty" version="1">
													<prop name="ChannelIdx">0</prop>
												</obj>
											</obj>
											<obj name="PropertyObject" class="QuantSampleTypeProperty" version="4">
												<prop name="PropertyTypeName">Quantification Sample Type</prop>
												<prop name="Position">16</prop>
												<prop name="IsDefault">0</prop>
												<prop name="SampleType">qsUnknown</prop>
												<obj name="ChannelProp" class="ChannelProperty" version="1">
													<prop name="ChannelIdx">0</prop>
												</obj>
											</obj>
											<obj name="PropertyObject" class="ChannelGenotype" version="4">
												<prop name="PropertyTypeName">Scanning Genotype</prop>
												<prop name="Position">16</prop>
												<prop name="IsDefault">1</prop>
												<prop name="ReadOnly">1</prop>
												<obj name="ChannelProp" class="ChannelProperty" version="1">
													<prop name="ChannelIdx">0</prop>
												</obj>
											</obj>
											<obj name="PropertyObject" class="GroupChannelTypeProp" version="4">
												<prop name="PropertyTypeName">Scanning Sample Type</prop>
												<prop name="Position">16</prop>
												<prop name="IsDefault">0</prop>
												<prop name="GroupSampleType">mstUnknown</prop>
												<obj name="ChannelProp" class="ChannelProperty" version="1">
													<prop name="ChannelIdx">0</prop>
												</obj>
											</obj>
											<obj name="PropertyObject" class="TargetName" version="4">
												<prop name="PropertyTypeName">Target Name</prop>
												<prop name="Position">16</prop>
												<prop name="IsDefault">1</prop>
												<obj name="ChannelProp" class="ChannelProperty" version="1">
													<prop name="ChannelIdx">0</prop>
												</obj>
											</obj>
											<obj name="PropertyObject" class="RQTargetProperty" version="4">
												<prop name="PropertyTypeName">Target Type</prop>
												<prop name="Position">16</prop>
												<prop name="IsDefault">0</prop>
												<prop name="TargetType">dtNone</prop>
												<obj name="ChannelProp" class="ChannelProperty" version="1">
													<prop name="ChannelIdx">0</prop>
												</obj>
											</obj>
										</list>
									</obj>
								</list>
							</obj>
						</obj>
						<prop name="ChannelPropertyCount">1</prop>
						<prop name="ContainerPosition">16</prop>
						<prop name="HasSampleProperties">1</prop>
						<obj name="SampleProperties" class="PropertyList" version="1">
							<list name="emlist" count="14">
								<obj name="PropertyObject" class="SamplePrefColor" version="4">
									<prop name="PropertyTypeName">Color</prop>
									<prop name="Position">16</prop>
									<prop name="IsDefault">0</prop>
									<prop name="Color">clGray</prop>
								</obj>
								<obj name="PropertyObject" class="DominantChannelProp" version="4">
									<prop name="PropertyTypeName">Dominant Channel</prop>
									<prop name="Position">16</prop>
									<prop name="IsDefault">0</prop>
									<prop name="DominantChannel">0</prop>
								</obj>
								<obj name="PropertyObject" class="Genotype" version="4">
									<prop name="PropertyTypeName">EndPt Genotype</prop>
									<prop name="Position">16</prop>
									<prop name="IsDefault">1</prop>
									<prop name="ReadOnly">1</prop>
								</obj>
								<obj name="PropertyObject" class="GroupingSample" version="4">
									<prop name="PropertyTypeName">EndPt Sample Type</prop>
									<prop name="Position">16</prop>
									<prop name="IsDefault">0</prop>
									<prop name="GroupSampleType">mstUnknown</prop>
								</obj>
								<obj name="PropertyObject" class="SamplePrefLineStyle" version="4">
									<prop name="PropertyTypeName">Line Style</prop>
									<prop name="Position">16</prop>
									<prop name="IsDefault">0</prop>
									<prop name="LineStyle">psSolid</prop>
								</obj>
								<obj name="PropertyObject" class="GenSampleEditNotes" version="4">
									<prop name="PropertyTypeName">Notes</prop>
									<prop name="Position">16</prop>
									<prop name="IsDefault">1</prop>
								</obj>
								<obj name="PropertyObject" class="SamplePrefPointStyle" version="4">
									<prop name="PropertyTypeName">Point Style</prop>
									<prop name="Position">16</prop>
									<prop name="IsDefault">0</prop>
									<prop name="PointStyle">psNothing</prop>
								</obj>
								<obj name="PropertyObject" class="GenSampleEditPosition" version="4">
									<prop name="PropertyTypeName">Position</prop>
									<prop name="Position">16</prop>
									<prop name="IsDefault">1</prop>
								</obj>
								<obj name="PropertyObject" class="GenSampleEditReplicate" version="4">
									<prop name="PropertyTypeName">Replicate of</prop>
									<prop name="Position">16</prop>
									<prop name="IsDefault">1</prop>
									<prop name="ReplicateOf">-1</prop>
								</obj>
								<obj name="PropertyObject" class="HTCSampleID" version="4">
									<prop name="PropertyTypeName">Sample ID</prop>
									<prop name="Position">16</prop>
									<prop name="IsDefault">1</prop>
								</obj>
								<obj name="PropertyObject" class="GenSampleEditName" version="4">
									<prop name="PropertyTypeName">Sample Name</prop>
									<prop name="Position">16</prop>
									<prop name="IsDefault">1</prop>
									<prop name="name">Sample 17</prop>
								</obj>
								<obj name="PropertyObject" class="HTCSamplePrepNotes" version="4">
									<prop name="PropertyTypeName">Sample Prep Notes</prop>
									<prop name="Position">16</prop>
									<prop name="IsDefault">1</prop>
								</obj>
								<obj name="PropertyObject" class="GenSampleEditSubset" version="4">
									<prop name="PropertyTypeName">Subsets</prop>
									<prop name="Position">16</prop>
									<prop name="IsDefault">1</prop>
								</obj>
								<obj name="PropertyObject" class="SamplePrefWidth" version="5">
									<prop name="PropertyTypeName">Width</prop>
									<prop name="Position">16</prop>
									<prop name="IsDefault">1</prop>
									<prop name="Width">1</prop>
								</obj>
							</list>
						</obj>
					</obj>
					<obj name="item" class="SamplePropInfo" version="1">
						<obj name="ChannelProperties" class="ChanPropList" version="2">
							<obj name="ChannelProperties" class="EMList" version="1">
								<list name="emlist" count="1">
									<obj name="item" class="PropertyList" version="1">
										<list name="emlist" count="12">
											<obj name="PropertyObject" class="RQSampleTargetProperty" version="4">
												<prop name="PropertyTypeName">Combined Sample and Target Type</prop>
												<prop name="Position">17</prop>
												<prop name="IsDefault">0</prop>
												<obj name="ChannelProp" class="ChannelProperty" version="1">
													<prop name="ChannelIdx">0</prop>
												</obj>
											</obj>
											<obj name="PropertyObject" class="QuantConcProperty" version="4">
												<prop name="PropertyTypeName">Concentration</prop>
												<prop name="Position">17</prop>
												<prop name="IsDefault">1</prop>
												<prop name="Concentration">0</prop>
												<obj name="ChannelProp" class="ChannelProperty" version="1">
													<prop name="ChannelIdx">0</prop>
												</obj>
												<prop name="ReadOnly">1</prop>
											</obj>
											<obj name="PropertyObject" class="QuantCpHighProp" version="4">
												<prop name="PropertyTypeName">Cp High</prop>
												<prop name="Position">17</prop>
												<prop name="IsDefault">1</prop>
												<prop name="CpRangeHigh">0</prop>
												<obj name="ChannelProp" class="ChannelProperty" version="1">
													<prop name="ChannelIdx">0</prop>
												</obj>
												<prop name="ReadOnly">1</prop>
											</obj>
											<obj name="PropertyObject" class="QuantCpLowProp" version="4">
												<prop name="PropertyTypeName">Cp Low</prop>
												<prop name="Position">17</prop>
												<prop name="IsDefault">1</prop>
												<prop name="CpRangeLow">0</prop>
												<obj name="ChannelProp" class="ChannelProperty" version="1">
													<prop name="ChannelIdx">0</prop>
												</obj>
												<prop name="ReadOnly">1</prop>
											</obj>
											<obj name="PropertyObject" class="RQEffProp" version="4">
												<prop name="PropertyTypeName">Efficiency</prop>
												<prop name="Position">17</prop>
												<prop name="IsDefault">1</prop>
												<prop name="Efficiency">2</prop>
												<obj name="ChannelProp" class="ChannelProperty" version="1">
													<prop name="ChannelIdx">0</prop>
												</obj>
											</obj>
											<obj name="PropertyObject" class="ChannelGenotype" version="4">
												<prop name="PropertyTypeName">Melt Geno Genotype</prop>
												<prop name="Position">17</prop>
												<prop name="IsDefault">1</prop>
												<prop name="ReadOnly">1</prop>
												<obj name="ChannelProp" class="ChannelProperty" version="1">
													<prop name="ChannelIdx">0</prop>
												</obj>
											</obj>
											<obj name="PropertyObject" class="GroupChannelTypeProp" version="4">
												<prop name="PropertyTypeName">Melt Geno Sample Type</prop>
												<prop name="Position">17</prop>
												<prop name="IsDefault">0</prop>
												<prop name="GroupSampleType">mstUnknown</prop>
												<obj name="ChannelProp" class="ChannelProperty" version="1">
													<prop name="ChannelIdx">0</prop>
												</obj>
											</obj>
											<obj name="PropertyObject" class="QuantSampleTypeProperty" version="4">
												<prop name="PropertyTypeName">Quantification Sample Type</prop>
												<prop name="Position">17</prop>
												<prop name="IsDefault">0</prop>
												<prop name="SampleType">qsUnknown</prop>
												<obj name="ChannelProp" class="ChannelProperty" version="1">
													<prop name="ChannelIdx">0</prop>
												</obj>
											</obj>
											<obj name="PropertyObject" class="ChannelGenotype" version="4">
												<prop name="PropertyTypeName">Scanning Genotype</prop>
												<prop name="Position">17</prop>
												<prop name="IsDefault">1</prop>
												<prop name="ReadOnly">1</prop>
												<obj name="ChannelProp" class="ChannelProperty" version="1">
													<prop name="ChannelIdx">0</prop>
												</obj>
											</obj>
											<obj name="PropertyObject" class="GroupChannelTypeProp" version="4">
												<prop name="PropertyTypeName">Scanning Sample Type</prop>
												<prop name="Position">17</prop>
												<prop name="IsDefault">0</prop>
												<prop name="GroupSampleType">mstUnknown</prop>
												<obj name="ChannelProp" class="ChannelProperty" version="1">
													<prop name="ChannelIdx">0</prop>
												</obj>
											</obj>
											<obj name="PropertyObject" class="TargetName" version="4">
												<prop name="PropertyTypeName">Target Name</prop>
												<prop name="Position">17</prop>
												<prop name="IsDefault">1</prop>
												<obj name="ChannelProp" class="ChannelProperty" version="1">
													<prop name="ChannelIdx">0</prop>
												</obj>
											</obj>
[truncated: 1,253,813 more chars]
