# Supplementary material for: MicroRNAs and Their Inhibition in Modulating SLC5A8 Expression in the Context of Papillary Thyroid Carcinoma
Source: Int J Mol Sci. 2025 Aug 15;26(16):7889. doi: 10.3390/ijms26167889 (PMC12386254; doi:10.3390/ijms26167889)
Supplement: Supplementary file 1 [file ijms-26-07889-s001.zip › ijms-3558049-supplementary/Manuscript data/Fig1 data/Data/Wojtek_15-05-2012_2.ixo]

<objectstream signature="IXOS" version="1">
	<obj name="root" class="HTCExperiment" version="5">
		<prop name="name">Wojtek_15-05-2012_2</prop>
		<prop name="UID">E98B26D700B14692A96F6AFB716CE370</prop>
		<prop name="OwnerUID">F404651FE01F4079BFE347D481B5105F</prop>
		<prop name="Created">2012-05-15T15:02:00.312</prop>
		<prop name="CreatedBy">F404651FE01F4079BFE347D481B5105F</prop>
		<prop name="CreatedByName">genomowa</prop>
		<prop name="LastModified">2012-05-15T16:48:48.859</prop>
		<prop name="LastModifiedBy">F404651FE01F4079BFE347D481B5105F</prop>
		<prop name="LastModifiedByName">genomowa</prop>
		<list name="AppliedTemplates" count="1">
			<item>marta sybr</item>
		</list>
		<list name="TemplateOwners" count="1">
			<item>genomowa</item>
		</list>
		<prop name="SWVersion">LCS480 1.5.0.39</prop>
		<obj name="AppProperty" class="TAppProperty" version="2">
			<prop name="Created">2012-05-15T15:02:00.312</prop>
			<prop name="LastModified">1899-12-30T00:00:00.000</prop>
		</obj>
		<obj name="ConProperty" class="TAppProperty" version="2">
			<prop name="Created">2012-05-15T15:02:00.312</prop>
			<prop name="LastModified">1899-12-30T00:00:00.000</prop>
		</obj>
		<obj name="run" class="HTCRun" version="7">
			<prop name="name">Run</prop>
			<prop name="Created">2012-05-15T15:02:00.312</prop>
			<prop name="LastModified">2012-05-15T16:28:32.703</prop>
			<obj name="AppProperty" class="TAppProperty" version="2">
				<prop name="Created">2012-05-15T15:02:00.312</prop>
				<prop name="LastModified">1899-12-30T00:00:00.000</prop>
			</obj>
			<obj name="ConProperty" class="TAppProperty" version="2">
				<prop name="Created">2012-05-15T15:02:00.312</prop>
				<prop name="LastModified">1899-12-30T00:00:00.000</prop>
				<prop name="HasProperties">1</prop>
				<obj name="_Properties" class="TAppProperties" version="1">
					<prop name="Created">2012-05-15T15:02:00.312</prop>
					<prop name="LastModified">1899-12-30T00:00:00.000</prop>
					<list name="emlist" count="4">
						<obj name="item" class="TAppProperty" version="2">
							<prop name="name">TopChart</prop>
							<prop name="Created">2012-05-15T15:02:01.875</prop>
							<prop name="LastModified">1899-12-30T00:00:00.000</prop>
						</obj>
						<obj name="item" class="TAppProperty" version="2">
							<prop name="name">LeftChart</prop>
							<prop name="Created">2012-05-15T15:02:01.875</prop>
							<prop name="LastModified">1899-12-30T00:00:00.000</prop>
						</obj>
						<obj name="item" class="TAppProperty" version="2">
							<prop name="name">RightChart</prop>
							<prop name="Created">2012-05-15T15:02:01.875</prop>
							<prop name="LastModified">1899-12-30T00:00:00.000</prop>
						</obj>
						<obj name="item" class="TAppProperty" version="2">
							<prop name="name">RunOverviewChart</prop>
							<prop name="Created">2012-05-15T15:02:01.875</prop>
							<prop name="LastModified">1899-12-30T00:00:00.000</prop>
						</obj>
					</list>
				</obj>
			</obj>
			<prop name="State">3</prop>
			<prop name="StartTime">2012-05-15T15:03:30.531</prop>
			<prop name="EndTime">2012-05-15T16:28:32.656</prop>
			<prop name="InstrumentID">27011</prop>
			<prop name="InstrumentVersion">HTC_VER_10</prop>
			<prop name="InstrumentName">LC480_27011</prop>
			<prop name="InstrCalibrationDate">1899.12.30 00:00:00:00</prop>
			<prop name="Technician">genomowa</prop>
			<prop name="AcqStoreClass">HTCAcquisitionStore</prop>
			<prop name="AcquisitionStore">eJzkvVmP6sy2pvtXSkvnzhfusS3V3pKbYcDgJsINzR19Y3oMGP/6M4gg92R936raJZ25TuZUzYsppZJMDOnxxPu+Y0TwP4/T7f84TPaL//jH5Xis/vE/ZrvJ9fof/+hkrj073zbXTbU5HtLqeFn843/cF5crfvUf/5D/8Z//83Q5nt4/6a4nh8Ni5x5vh+of/yn/T/H1vX96RDrZn3aL9wOs1tcjdptr9fU7nrPd4orP/3rMf/xDfz3Fr2vrVov9f11bxh77v76c5HJcXSb7/8WVLFb7xesqlH/xTf6L/1P6F9f38W78usr/3UXiO+jvjh8/9nHB6j9fcLbZ47Nquqnr0r+4qmyxP/3jP/8fTdJl31Y9Q+L//avr53+Ij1fw8c3uoVpd+FMpxr96QDHZbeb/+l2jiyV+97Zgl+FKvi/9179/9R7P8DcdVv5khvcNPtv/4mH49iTHzaG6/uM/Z73VivZPdwNicrTGXuTYNoXLplNSobrPPXEV+rS3tMU8WZ0cC/q55tNu23fyDK7bAqaji0/MeeeWh4G9LLwgiFukufclKWofNxYc1wOdtGChSNH8VPsQ5PeCiMK+VcYDkUYwW2UDIlbuJY+3SeR4Yri5kkfuncpkMLRrsIqNRtSHL+aRNSYy0K5oEq3fM/O4p2YOZOnUJ1K1O5dhpl8D77FTzsRUikceP5aPOSjVxiLyRlPKJFvXBQCIAVHOugyhq2/WsGp1JqRRGvx60Cx2npxPPSKWlgSRTF0ZzuLQJeq50fMomXpz8B9TQkzNUfNYb7kVRL1eRsTUO0EyXPR9b3huC0Qa2aaUPFV3DcesaZN6tZCl+HDeOFA0rkxq2NeQjKR1De3b9EqspdOSksK9y94tPLhE6B2UPFrMtg6MLTEk5gYeeRSamx100gM+vyyaZXIVYQztSp0Q+Zqo+PoOle5d835AtNXYkMJm7lCwda9NxPOuluLu8nkCYdYpyKO3FKSk1J4RfN0dIlYT/v+qu68vvgsC8rdAQNdUWTb+GwiYeN84/L/vg4AsqebvhUB39ljTdqwZUryQrJ3X6l1d6j7Nbp7aj+Xas8qZT/1iYOfpqpVGcB0ffdqxLo7EIfAQL0CEgXWD8HrGxw+diUEadSyXydD1xnBdnTVSe7Gah3S5DqA92GItmy7epCNhPYbHuI8QcLJLGbWec59DQHH9kxS7p5UFpL1pkUexsCEz6pUOvdPRpvY+ESAe1tkYFOjgTb41z1IIsxn1DKF3xSIuHlLYpqQC5ZaKRO6lGj5/SSu4jdU+sQ4dLEq159Yw1oZjYnoZXu9tLMheXzoAkXJByuNOlkVwtjs+MZJZCyHR8mo4zTxKNOGiQeQHnsMhYA5bRym+i1Pf89LGIc9ZIpTRyXR1qEKxi6+vjxA6NC6FlvBUiKjiMyfytLbAuCYX0hqtWmV4aye61+QIHWn2QGhOtO2cQ8CYnB5SZJSpDNv1MCOykVtlSPRch6mB1187exWS2biqPHl/CBEiC/x77nW65hCQ80kthcniWYO46YxIvbeEPOzHm/FPhIDyLRBoKYbxZ0AAlcBvhsAwgRWF2RVvmoNpVd5lobm0OxW6OYH8fvJUisXEIECr0B1zJcAgQMKJt4NpdfdI60BRCTAIGERoET3bKBDrxXaNRetqRKuHahmNDk4ElznehEq2MiE+HumOKwHlMruU8UipIm9iPisi9tpniMwzdUDfCwaxvJ0NVOs5DkyvoUO7x6uQx9N7tuZKwHrCBTgEhHZckaY7qPPYcx4yKoGWgCs5aBD3O7SGSt5GxLzqShlP5hsZ5jSZEMGfylI41uPaG4YINUsTUMkUMq78544BRHZqVC7jdmZxCKiurZXxdZb5HAJ6UX9BYJXGIqkXMV6fHDU+aNK9S5r1VJHi6OgWEJyeErESs85Dy3864PjDKxb55QsCJ1A9UvuOikrJaHbglmL/DYFzklqgHsSUCPOJBeFYlR2ou+rorQSGdiV/QCCczOsTDFQPiG7WT4gLHSFi9y/4eFFASJXxZv4TIaB+CwQMWVH/DAjIkvmb7QBTAlF2RHldTr4gkBhxV0p9WTx5+sxEJTA62mWW5c85JEe7TTtm5EI2mGYVtwNNR79J4fSRnLxdsDeI5Nzwpq+DpoLy6baImI+1MnzY64IrAcOam1KUH+oKvGdnyCEQkQIhcJXOFTGunXMeyRfHh/AgWESvKoTQqzigMywdaj98AZWLl51gE2yBmHZ4yRNZMAuuBJ7pAFfaBX1BYN8WiS4TvYyarNZh1HRC0py6Kj7ef1ofSiCeTAWdKwEGgVD3tzs4jS7tNwSMe+lAr8hS/LrQIUzvTQDDrJ2/7YDdvhRcCTAIJFK8DWDtJwF5Zk8VQmmOEGVKoHVUaim631J8fZ0lQm87NCCZHu5vCEipgMpps0LlYcpY1JY1rMtoDY3DIfCwFVQCB3kXwX7TGRNl10bIwWJecwhIimTmSZbg+9vXPJ9oRv7M49UN7QVTAvgXESESts8fqQS074GA1bL+FAgovxkCa9/8uxIIhn63TL0m2fFMwB/f7JKu+uih0an6bwjUk+0JHhIqAUXd3VDu9u8771k/TSJcLih/DRVXMgYB1bLwJl3c1hTMcTYhdXdpltHDoidc7+8ZUYd9LGInmwfcDlhmD+W9ZFAfbsv4SwkwCDRxRyAPBoEZZDuAS/ZWArE+mUWevm9f/6YEzMLV86RSEALebIgemz4ViUOgL6lDrgSiSo0rbyFlLtFBkBAKBUKA2QEGgfBseNYnBPwalYBbx19KoLO6BN6pNxC5HYizuxcAmNsOsZrNlxJgmQCzAzHcN85HJhB3g6XlWVvV4Uog6T2yTwjEzWD7hgCzAwlZFREY4gGvv3tWJQ6BPE76PBPgEPhlB+Lp3rW4EmCZQDzU8Xp+IAT0b4GAacr6nwIB/TdDYFePVrS/nqESeICle+J05NH2chRA2tHu6DGLGdqBZWhLWSdPd/C4PlAJKBs3TwMfV/q/QuBDCUxPuK61TzedPLDUpEjtOmMOAaMSzTxqW04FXXVaEIGWFym6ja2C2wGmBDgEmB1oAssuSTxcB3B/SC61dUPElc1FJfJYveT7LwjYi0FFpDZCIDzWj5pnAo/eTZOSteVYHAIfSoBBoOX05ZJD4ByiJ38eRRm4Ejgv8fU9ZBGLlCmBrqtS8hjomhRrE1QCv4LBUNv2Iy9vPJeIi74AXAmQMvuCwKGfjsGyF287wDMBZgc+lACDgKV6asmVwLLK+uSpmDVwJdBMDUKkTEc7cJFkypUAswNxV52fOAQaqTQh6khof5gd4MHgvJehEkg6AyItVz9YCfyr7sW/HwJWqyX/y2L5gRCwf3MmwJQAtwMMArMteNRWBnj7tofL6p0JTFtoByrX/YKAvnCx9B7ZWwnw7gDLBOyWa3IIhHTUnLgSUG4KFuFOcQpYL40xqaeWKYVaijfpfmKkHALhk859b3sdXMizbJ8hefYprqTCs/W2AzO/DmAhEPttB5YjfP44Fl0OgShZhP9kB+6urXMlwCAQHSZfEDBaFxWiaoIQSOb3txLgwWC37DtEdhECyUjO1nDSUGk8DQ3tQG8Bzt+UALMDTxKd8mjpGJFXP5c2ecwitAPeonlDwFzrah4dtujBGQQ054EeXRm5ATwmnfO7O8Ag4F4u9qcS2F0PPa4EQv+ISmC5y+hbCRTLHYVH/YLoSwmEDzOqvOeu6RN1Exh5pKR1ze0Ag0A401KLQ4BnAvV28yO7A8a3QOC1vhp/CgXg39EjtCXHlOLn/osCYXcSvJNB43j1uRSged89vSnQurvApUC7fcelJg/vOZcC581e4BRI5n28i93WBP3Ahmg5/lKUAsP0Pn37gU26rjgF5L5wBR4KyFJ84clgWJnOmwJC0MXnl1pIAZ4MGnMROAXEYeMRrXwliycrfCeDymOAd72+sWUuBXgoMF2lzicFyA2XxlQ5jMgzuirw4QeYFEiWCi7wzA+YtxCX6vlICiBU0b80cNbLj1CAtQc4BVgowCgQPpNtxJNBRoFkQp9zuO0271AgPMLGh3Pt/RMFtFnHIa1dW5U+KKCsffQ3zA+wHmF9pAIu5T2kwH5yKUjdmiM1WHuAUYD3CB++I0ObbNs8GQzXduODLVzG3A9EozilP5EC5vdQQFZ19U+hgPubtcDZlJY0aIgJXAuwVOBDC/BocNL+ogCPBjXbzT+0ADME8bZKPikQpYZXcUOgtrdaybUAMwTKRkAKMEMgx0usomf7mvMmITMEWtpFQ8AowFIBRoHsmTn0HQ1yQ1B9aQFGAR4Nwm1xI5I5qLHq3ZXFKaAdhli1i/jp8P4ANwTDMVKAaQFuCLxRXHvZNXGIOhLlPJrJzY5rAUaB6BaVEdcCxnX2ZQjWVzf/bBK2zgebWJPAkhKkRMQnBT4osAlTmWuBpD9OfZCb/uVvqcAHBeLsEHBDEMYNunpmCP6qBaysUYEbgl+TAtFy+5pEeFGANwn/ogV+7KSA9T0UUGTrj8kG3X9HNsgdgdS1LG/dPIBTgDcIeCwwkewyXe03O8gu3Q53BG8tMG3cT0fAssG/xgLio/2lBTgFlJkFvEGwLg453tXVReLzQspMuJF60juXyT6sKY8FGAWI6Kzp2xHINmoBFgv80gLcEbBsUD2jFviggNEJ9DwpPKw6r+vFpElRcXMt0J2Kg3c2yCjAtMAjFSUpXg3w97MGgfDwDQijcxlwCjAtEF3gtdZrcUqU6fFYfowKsFiAZ4OMAppzRu0R2emcZ4MfDQKmBYQ1UoZ3CX/FAh9aQB6f0db/0gKMAlwLtAfT4btLuH5WO++UDbtIjdwo48h13o5A2HWfOY8FWDbIRgV+rCOQv2dqUFYlTf9TxIDzmzGQesf12xLooeDwiSGWDpLuJKnfwcDLEpDOffNpCcimxsWeDQvUsXeHDzEgVE9cnH71CQXt+hUMcEtwn1o5DwZaXpNxMZBcHoiBX33CBMV/9IGBNLzXETSu9mUJGAZ+iYFoYcwiz91PbkRfDJ4Q9VKig7LHsmItgijZowRnYoBZgqTreT5Ag4sjEwPxcICWgI0N8nTQ2W8rbgl4MLBYQsTTQWES4e9jGGDp4EcwwMQAaxGE5NFQ3iKo3QDLlIkBNixgtMZ1Ga8HuBjvhuKJi4GobhMHQqMn8j5hYq+3MhcDYveJsuAXBoz6iWKDtQimW2OAr/c1xsjEwL0UexwDPBhgYuCvfUKjngtl3NeewY/EwPfMDcqqaf0x+eDv9gR3jSzfTYKLbclepJJ3PsgHB/+aDDz3eYd2Hc0p09L33p5Asu43iauB2XliEakjY5l1ztsvDMxEHXiTICq2M6IGLavkGEg3XsrVAM8Hu2Xrxj1BdLqu3xgwN6/nHyr/pQaYJ1gPEQMzpfOFgdvoGnwkA+988L/GBeLysn7ngxIkeH3MEzAM8HzwmsenDzUQCftXMvCaGfrwBGxmSL/XX+MCt3tKSTNeHks+PcwwwMYFInu1ffVgvTZez0t9MDXAMKAPM1QDk8oNIDebAzFnSkviamDYOwvvfJBhoFtm73wwPoeIrftSjfm4AMcAjfoDrgZCuYhOXhwiNj6aBAwD1vbyLD8wwJKBcLTd/EwMfM/koKwZ6p8TEP47Rge5KVDPaApYr/DDFHA18IoG0lb2rD5MwV+jgWgZ30/vaOAXBlbPm/HGQLJez98YmI8EtLqpI8OFJJS3CT7UwAcGpotUJ8pStnNuCj7UAMNAC4ZopQf5Jeejg21lc+fRQGg/Vy8MLO13NJAWLqqBdZJ8YoBFA3gHyDlvE7BeIW8TeO1tzaOB1jEz8tAyIeAYMMcbXUr8cfY2BTwaYAMDDAMsIIzXtkc/eoW8TcBMwQcGJoV6fJsC+ZJYvE2growvNcBGBz8GBn4FhEl/7Qcf0QBvEzA18IEBNjDQRKtnGbJNCdbzUHA1kAix+zNNwffMDsq6bv4xCeHvniD+MAUWroocA1FnHeRpYCxrr56bX6ZgNUNpqjV28DdTwNRAovni3Iuf+Hv0uarm0XHa1CAY7t8xYJZjSwpnZv3uFn6oAYYBlg1Em4rSTzVwv6wLnhA6riKW8XaA3pmpATY8yPsErFvI1ECspP+UDXyagmWJ18eyAWeSFEQV0QwkrvylBtjw4Dsb+AsGWDbATEG4uH1hgJmCDzXATYG7/EoIuSmQZHcODzVu+MjAhxpgE8TcFDAM8GyAYeByMQI0Ueu6jEat7I2BDzXQjsWM9wm4KWB9Am4KfqkBbgr4yMDoMHxnA/0YsfgTMfA904NyS1OsPwQDsvqbswGmBj7ahY97+TU51BcS+WNyKM33bsVNAZsc4uODvzDwmQ00r2C8uXo1jwgZBsKLVY/hOetMydPVrffQgBh06Ltd+KtRIEnBV0TIdhMxDGRFjD//gYHNFct0uMGy4WqAbSlkGJAVVANJ160dPjTATAFXA8wUPJWWKkXOCEU2w8CjX36NDzI1YIaiXPJs4KNRsNzl9L2RoGm/Gg//hQEtXJ7Kj0ZBsyC42q7spuDtQvGx1CCMRps1NwUsIkyO9obCUjCOb1PwSw2wRkGYuFudR4StLK5zPjTAMNBkVyH/MAUcAxGZ7/jkkNWNjZK3C5kaUGX1KcX7aRZwU8AaBbGwTX8mBr5nflA2FONPiQhl6TdjgE0NJL5klrxfmHVMeE8NsH7hu1Pw6hdWWvplCn71C1mngGGAmwKWDTA1wKcG/moKjgvjyxTYB/o2BdZavgKfImZqgGEgLl87YxkG9DB3gLSedMyzAY4BFhEyDNSRfJZ4RKgu3AufIn6bgt3AIvXooEl8auDXVgI+O9QaTXNuCnhE+PREmxgbQXpjgGUD2mZi5DwiZBhgaoD3C8vBgPIBwg8M8AFC1i+0vaHP9xNxDPzqFPCIkGFAHxStPHbLpeylbkvEV6qhaWFqoJ4mXd4v5Kbg4jXReysB20/EpwZemwp5NsDUAMNAcla/pga4Gtikr6mBoj/+4bND8vdMEMqmrPwxEeHvNgWsYdju7SzgaoCZgg8McFMwtr9MgXKadd8NQxYRMgx8jA20M1f8VAMt42YSWZ2hKH/6dM1NwXMnCxLPBthmAt4pYBhgauDDFLDhIbk1cyDtrtZjPjzkdGoR1YeDmLlUiUOaiXSRPrYVauXgCW81cENM8OGhv3QKuBpgDUPWKeDZwMfYQLvjyXBaLdvcFMREkSgfHmIR4Uc28GEK2AEDDANRTTLKTQHbUcRNwa9OATcFrFPA9hb/1RRwNcBMAd9RlNyxjJka0Hs94T02wE3BCwNcDbBswAwEA8JxUctgrJed9xwxwwBTA01nimqs3D5/5GYC+ZtmCE2r9cdEhN5vxsDHDCFrGDI1wCNClg38UgPZytl8RoQcA3XQOHx3cfToip+dAp4NMDVgnXZYhgwDbG7ANNQvNfBrhpBHhKxTwDcWMgywjYUtgyCGFjdn/cYAUwMsIpQer9XzZQo+1ADDwFsNvLIB1jCMQw1NATtigEeEvxqGPCJknQJr5tk8Igy3A7x+pgY+MMDUAJskjjTPoxwDcjxADIim4XxiQFxnBe8UMAzEdvv5aQrisEBTwLIBpgZ4p4A1DBkG4ht4FscA213MOwXDqB/xiJBvLPyFAT43QKNpj08Scwz8UgN8hvBXNhCWiVv/SAx80xChhXLAVP8MDPzuTgFTA7xhyDoFMOu+TQHfVfQrIvw0BeyQAW4KiOp8HjLAdhXp08fXECEbJRb8VM9Db4gYYHMDmp2L704Bywa4KWAYYONDbGthvJjXBY8IH9bRyVOtt17zTgHsOjakLCJkpkBRyq+G4cf4UPV8WJ8Nw79ggKsBZgo+dhWxDQV8fAj2XxhgpiBcX8riY0MBxwDbWsgw8NEpYNkAx0Df6ACPCGN8R3Z/ywbY+BDLBvhxQ78w8Fc1wLOB6ThJ3mqAZQNERnXCOwX6LVp7PaPpfm0t7KBmocstvDsFh2r7zgbU0UzIIytx5R+Jge+ZIlSklm7+KRj4t8wS84YhUwMfESHDAG8YvkzBR8Ow6wVfcwNMDWjV9KthyPYVfZgCNjfATUFvUe84BpgpSLZ0rX/MDfCIkKmB1qZ/lsKJQAvYdhbmGwPTNj1xDHBTwNTALwzwzYUsIjTSwTNPxo3j8FPHWMMwthL04r82F3IMWHX2904BGx+Kjmomf6iBMPXy+UfDMPadbcGzgY+IkO0w/qsaYLPEHxEhbxj6F7yeoHXZEy3vfakBlg0wDETLbabzbIDtKOCmwGtvY2KNo6+IcO8lKZHUkSLF6Wk+/1ADcdRy3hjgcwM8InzNEjNTEA/L9EeqAeV7pggVWZf+lIhQMn8zBvR7d/GOCI3blyn4UAPvTkH5iuh6rg5Fee3SjmA60l+zAY4BNkzMG4aCuX03DM3JopVHlbs+8YjQWjQiJMUeV6tfcwO8YUjzxfuggWh2c95qwLQbpyR1Vte8UxA4GWKAdQpYNsAwwLcUsLmB1mjwmprz1gHHADcFj4FLYbRook8MfESEBVmsuSngG4uCDpYhmyJ8pPh3i3YCrOFyW6a8U8AxMIkm5G8NQz4+lNT4fam/9Ym8GakSVwO/IsJwekoLHhGqhdh67zH+hYGw3TSfGIjJdRvx8SGGAT5M/DiJ9FMNsGyglsDIk9PddfgwMVMD8VFENSDsDoOvbOCHmgLle6YIFUXVpT9FDXi/uVPA1AAzBQkoQuAFV8l/Y+Dj0KGNgqvxOn1aIN01VAP2wSl5w5CZAj430B4m8gcGYnGBtzHDgNQ9tsrInzkVjwi1C8Eynhu1xbMBaZRcy2Q5rCg3BTpJcHWHFaoHh8QC0aWFm6fxaBPA9fZwqb0foCnYFbhas2yAzQ3whiEbJuZqwC2dCJTdTcAyW+hSsq6eBe8UsIgwvgywLFjD8GOYmGFAf4qIhWZU+u+jBhgGNBEqbgr4+NAlb8ZcDfBs4K9zAwsHv/9rbiCOuqim2C5jjoH20R3z8aGP4wdn6UQgUhBqEE/3CF82TMwbhtIrcmSmgDUMYzeQC5jOEEs8G9j1qzVXA8wUxC2y8TkGWMMwfAhb+tEwTIYJYv0nYuB7pggVVbZafwoG7N+MAam5LmlHq608GbSFuWc71w7tR9k/m4K1i6vxGiHBOwVde+JIfHzo1zBx7BerANjcgL73NUiiRvI5BnTptYFx7zx9uM+NJcdAWO2eAXjCMuHZQHjQrDcGzFt8QZOSIjaULpbF8154kNrn5wnAX7nvbOB4wtW6a2ztzylCduLIczFs8nBUrOd8ivBJW608aaXu7kMNhHmRRdwUsKOIuSlg2UAztGUpXJ3zgmNAFamZh3NJsqB6GDmpO6IuhZB6a64GhG59ksL91HC8uBYEoswyEaKu1Oz4FCFTA1G0xtX3Y4pQbKVrbgqYGgiP66T21pOeRawT1fJkdJICyFOjy7cWJSL1dtwUSGpHkEKpKcYfGOBqgGFA7N7MPJJaT8ojQkWaNIjF53bHtxYJZ1vMo0HZ/Mi5AeV7pggVTdL+mIjwdx9ByA4e4hiwuqLjPWfQo049D3K+tYhHhHfi5tl64o1hKBA0Bc3eLYnW9XSeDViLwT1PerdHAYKHX0s51aTQGEoU1HBiEcU1hDzcdZ87jgEx3Ns5jfTNnGOAjw9tnfnOE3fpgwgCvUhJ0U59eI5RbTyfbR9Qi6D6sBs05/aF2nl6sTLrQw1Etm3OuSnQHkPp1fBby+9h4rg28kh+nb7Fdhga9lyVkrHpFdwUsPEhrgbs69YjWu2oEKkRyHCy1Q6pe3NLivB9ncMjGxZEm4UtKVElT+Z7Clg2wDsF7OChR5ogphwN1RA/fYxGmpRMMoQrP5F84zylaD5/6rxT8GEKOs3UJqq30yGOG2nNx4eM2xpFvWZ5Fj9z5JksX+NTsKvBIHf6t8OI6yCxIPLC9H0EoehdJEgWAWLZhcuM4DW+pjCT5kcePKR8zxShopnm/90RYWyt0SuaTmJ5ResaczXwOTegdz2JGifJeWcDt64rpVMJRSvLBvTn+V7GrbNtQRh6DhHTM97WKEQraKK2QIzCc8p00MnmMNoN96S1ejqIlfXW4RhgpiBu5FvgTYtNTR72uIIwuuPqmVfojcXTPYCMZrj6UcUGGtYTW0rVCFdrhgG2tSh0+6bMMSCPRgqEyiWd8x2GrcIypbgZo3oZ9fD5ntMG1Yrez04cAx+HjrDjiB8nT8tDb7OrAJfoLpE6FpZN7zKYg6QlQ2IZN0NKkhbMPzYac1Ow32YeEeWBAzRdlWso5ssA348emogobU5w9RQdV3tUK8nB9OYAzuEdEfLjBtihI80C0ETdtjt81cIlQswgWZPODXR+CGGr6iFGpaNCwVe3hKjXTMm5GtDUaUR0BdA0zE9ZAZee2CWmVsuIFb2UAeaXJZF7Gf58YWQ/0xR8zxShohuq9t9i4Ed8PsnvP4GMqQHoNygSi/WqhtF8NkLR3etKpDcTZY6B9uDazql52/lvDJTEK6lW4mrFTyVv9EcZFZ3UAVu5dElrebDyqD4VJ9BPr4hsHvl56vTAgvFBxDK3ph7QuINYYaeO6J1pVSZXTYy8262lkodyuUsJqRAzY88YErNdJ2XmHlQd9k8N1Uq3QXWSXQqfdwrMZXbNQzKqqLfvTBQibsZ6mfRTlPoK6fvEKJd2TvrrwoGLcRkSrX1FUR8ecgqKuM0+G4ZpsewRpfaxLG/G4ZXEL2NiPRUXyNU9OrCcJjOi3Ross8NKXkMiLf4pItyaSZtY+g4xqd79EwTFvUee7gxNxcHOT3B69kxi1omcR9ddvgPhuNxxDPCGITuQ2MwcCzE0HwRQt8WYiOYEy/xcDgq4BssBeejEyeml0yl4p+BjinC/7aRELIdOTrY+VCAujJAY4QTVT7ndUwjky4lIxcXNSXXYOT8SA98zRai0dPOPiQit34wB4VwuaDwGJ0/N6+a1MfZ64ueSf6iBjv/sSVlwGMhvDJAV4G3u7CLwzUOHqKGMqxvZZTVUqUeJ0Tk7ZZaZQx+04TAmz1sdAtU3qg+z58il3XyOWLmfZBkumToixnZyL6PxbIWmYTURiWzFchmLAywDMxneiaTARCI0O61h3bEpdRoCeWZ6A8oxoNLLFctavRUeIfi11o9tyHZzuQbF9XpEFlwvp2UPn/886KyIaQxNCD29KHg28HEQIY3vuLr7fTEPzXBUweaG33/QebvMLhs9gKGpHomxwjLLhnN1/GkKGAaguOPSvW23S5LAsIDz4YBlnCWIIckfRHAfDH0i9WVUI7LYHnM18DE+9Lhvu0S1F6ielACxF106ORGiHE3I0e9GYOr3OWmRPr4ePxnN+fjQxw7DyWo6RrUzhZyq5/YOrFLNiKYHphRJ12ME6KUM0rod/JxQcVD9SAx8zxShYmjKnxMR/jtMQRKUKPrpQ5rDxNu13xhg2cA9DTu0m7bTPE1nxx3PBtq3RQdo0tqP4dEeRsRKDmoeiSO8rbXVZUOEW9QBMmnj4zNjuCLKwxogZjpjXI0bO6POLA/zVNBHEUSP4RRv61sD4c3ZRBCHU/S6x7ZQhjV01yBXeUjbHaGUsmOv78Op0Va0XfldIKt05POGodgZ38roOrQDWEwMShqJtvNUEfC2lysxJ1auB3nqkSOqif2lIU06RFE81jsRP5RYoaaSJ81uGXm0vhxIQy6QkyWcfZg2xg7LNIzKtHvpnWAlbk0izya+lCn3o/XRKeBzA34X1YZF9FCim0DTYbh+7Ug8JyDRyNAKeHT6CIR4a0mRFXd3kGT39xQhzwa2l4QQTeojRgZWEMCpZSC2Ti1c/XNf34FyFa+kjtpticqyfuLZgDkwlTIUOtHc8y/qgZi9uId/r2f3BHd6XxP1pLg5xV92ghxfKIWL1Suz1uB4+pEY+J4pQsVUjD8mIvzdnQJvDwvaD+0url7jDgWy8W+0l4ZfGGBqoGcPZhLR/bEMY1UKqF8/+kAtZajDfSgOSb0LBYiy9bGGeAu42vtlkmdbKahhAWDTtjJdo7o4tHD1pOWddqreANLtE78v+/ctqcsrrntxjF5anRgP8syfeJuHh3MAxSCvabyYVGWa7cMCuoXZouGqG0s0OYzHEAj3DhGSew3JTXIq2ArNnehpkUhkJJ5qkHbLE4r+eyqRhXguwD91Axqs91BSmGvvs8nNWa5IUXRP1h7djnwaWlKYI6wuYzgYeP2RthgDHYAZwbCLaqRXQoRW5tRaczXw0TBsC9uKyEE8kGjfPSNmhuKKCGkcYtnlJx2k3vJOVMHyJDJUJtFHRMi3Fq2kbUmauRWXpEd7O2i0rYy/r+qWmX856zA6my51WtsI6Aqmwd/mBnrayqGxnmaIzUMvAk0UNWKZ415OFrOLA2U3P9HoSjOJ1tvzj9xapHzTFKEly39MRPi71QAzBV3NTSR6KU8+LFdCwrOBjz0FbftQlpljTx3eMIR8QXNy3nd18KLkSjRZeXn/S4uCvZktqRt2p3ibnfsObCfXGU0s7yiR56F/AmI5c+qfkg2ki15/DWnZV8jTOb3GkYZqBIarpdRt6SlkKb1UEO6tPY0EW85pd1VRuOfylnYiZwxpMDQcGJ+8mMgrA8vYQScO5e2KZRpM5znNhv0AxqXko7qxVpCKqYGruWPuaTKx+lJWhq0T/8QytSNoeThoVgFcpqs1jVx3BFn2vI5hDjCmoAVbKet40Rr03epJ3WE5ylN1NrX+tsNwA2WfdtXVBjLoXebQ8tQWeV5mQymrlOkY7JQQGpBdmBND7Mu8YfjxiWV3H8s86hsTSNXU0NGsjSIa0yTLU2uDzzfOumPqmd5Qoup8tuMY+NhatIyPI9odtVYlIT6+XuqTjHYEq8D3t7oGIKzkAbUdb5Wnwc74kcPE6jdNEVpW67+PCH8IBvR/Bwba08UYRXSCq8dg99y9P66IYYCZgragnCHLfbwtmSlwJ/IYvXFLr8F2EAu90y4pSR5M16Adxj3aDsdlTvYjvG0rY4fYkIVbmU1m1zWEmtKnvWt0xjLWQxkel1eD0iS9kqDI1kG7myZN8sMKiDvE72+7i4z2wDLyrIK5DBrdx9Rfki2aiuVsDQLtLIg1lm0gB4pqxhzZBvUO9R5ofTUDUKVuScMoO5bprBPuwO37GU0afYimZmZSeA6Wc4Lq2cij1djWYdwusEy7va2U7gXLh7NYuDSZHi9lOs5uY1Q7fkn97aiE9LacB58RIfvMstIaXWm7tz5J6e4ejkGQuhl1owFe7+R23UGnCyoNmhm+f4pXRTwiVDJJfx9M3LVhRXuiV5Y0ClEjDQb2jfbpblWmo/asgvXOsql3bbY5Kct5zSPCprVWcm4KyrXsUJfujiU9pSaagOao4as0N3k2m0U+kHmMJm+8PkhZy7R+5NyA+j1ThKpkyv99RPhDOgX/lojQ99O1lDXVxYdwHCtvNfBrmLhzU28SObZm8/f4UPJYSVkRndfQnT0OuOJocynbJOYYxvunQxManktqjPA2PNDUpb3l8lmmqwvehr1qcaYd2XtCFi4sHVoLG8t3Uw6kNPMmDvTKQqVd9/UBgsnROsFxmDa071si0GIrRLALJ3caXeRLnh0HVgVS+24QNet0pGwS6hEcF/qD+kZeQbrsmjrIlZVT36OPPO2PseyM1O3SpIMYyZYp/v6qmu5Jc63EMhm/Pqm9me7bNNSyS0mfvXkFNNQt2rWvz5JaeeJAMhlQ6nbINaftqNL5+BBXA+d7f+09OtGa9nrmQ6JRUvngx6Djaqzi72uF1RoqWb7TcO2VUpaXQvC38SF3XEfUl1cXiTbxfAfycLymsdgcIY0Ci0JWz3Xqq+JFIsgQVFe3LHmrAbanYJHqBg2k/l2i+6dVQN/e1TSplXOZCsPoBNvd4EgDbXCHzD8KP7JToH7PFKEqt/RW6w85oNz4zdkA31OgwD4nA2m6A98Qvb8dUN7NWk8gm/1M5xhIMhVXq94JRX95nQ9p1+ztSxLf8fv2ZrGk8dm8SXTex7If5JMN7S5rGQh67Dms21Og/clFLdMbXazB02hG7U1/k6dFb1KBme4nNHoU1zJdCzH+/Hnbp/HrZOJ8Nl285gD6WCaz+zMnXj+ew7U4Dmjvjl43uxqTNTyTdk4DY/BEL59FFAKy79FAGShlpjfVCZbW+UDbHeeCZTxf7KCcZjpR854nZc4zKwCExYH2nCm+XlJGFpxMBVfnlqDiOuomcyiFVoNq5i4BCWVhjFjZJLxTEFbu1fdmHYHQyPdlKeub1hyS++5B47hC7B2mCx/i8ImifP68onffCtWHGuAYoLuJTzvbaZ2nNMPHj6YppfFNuOU0secnsPXbS709JKD7jvieG3h070rJswFj4aIpCw74fi/qSIY+xfezPVbrPCt2WPZNlnjUC+ZSmV1Ot92PxMD3TBGqii4p/7digEeEJTlJ5GGgiA9P/T6PCD/UQPdoS2VaTK3o3SlYqweJOiP0vg+vjSagolWZPgbVq+HYVnG1ymspc7fRmE0RUt/aKlIazHF1HejTgnpdwyjTbrKwwGmd2zS2nyfI2q0pivjFQqaBcH1AJm6wzJ1tM6XBZuyUhXVfnMDUkw2Na1PNydhJfJAemkh7Rbgus8e8P4fZM66oO9dkfElytAP10LvSXvhoSXSjVRYslaFHe16N6uQKYgR6topo+wIBqptVrsNifwDquGvExnW+iKA/MRwaj8YtKfUsEcvWvRCa7CU9p2l0q3k2wExBfPErx2v2+5r6jqfnmW9HNSTWbYJWRVck2jkixtS+guomzRpIPXIPOAY+GoYqbR2plz7lPH2eFwUc5vuG2gd4llmxxLImN0GkidRqSWR/T9YfGODZwHFyE9GULTQpu+0XATyPNzRJ170CZHcVKNthSKEGDU2VJFg/EgPfM0Woqqpm/ikY+N2dAmYKgtPiijd/axaBuMDb3F/RAD7Gh7rqFctKFqsxP5I0bncRG53aqGHUVq7UXbaeeZbZKHrP9ySgbjJuJNJ/YBleT1NKo9ZSw9vQilAtnPsomsOlkKdKhKtZkbrote/TGxB9asyhaC1RbfQn+Pv2u7gCZ5nsaX85caFYXeIa5qH6oP0qxzLYzO4FWJMxet90ccqJD1dUJ5Ba1K10VaL2Dctw39926euYtJxYfSzrdXkY0P5rmJiG/v0Eo+FqT53zlUpZkg182DfLEe3OQS/T3f42Brru4NcDyyzToSCiyehstzQ+ShZkIyu2wL+gGjB6R1QD0TreefP7oU8dRTbyVJtYiFU5NmnymiKkk/6iBn1udKl9J2pJFXk5Bj2Zlp+HkCWLjk/dw1mVSNCNd5DJh4R6q6Ncpspk4cBsYYzw7+MIEi2Ve80xwBqG3BTISWdMw9fpQ+mB4PWf0wNiV77qkN1Hwhzag8uWRpOqVWb4t/qRH12mfs8UoarJ1h8TEf5bthZFwqkqaT+bjaHXT/LPhiFTA0HHUKRstp2/5wb8+nEBel6genjssMz6cSZLdKah6JbFLf78qJax7GZYhr1bf4EFmWsSHdZ4G1/m2RGxYItSplbLAszjQqDhc1/npPKmr7P/+gVNKKDo1m6CDKYoImbGxC2H57mgw7DqtGgcXk2JXLfJDqyZO6XORb2X6WRpjiGutm2Ki7yek9MSRf2up86oo8UiUFjdCgjEy4a2J8QAosp3Gc5h1MGynk7QBF0HOvR20x3tu20s40BFNTLBBZa2nYMA2XFEHL869e/UF0DMM0HD1ZxlA3x8aHW0a+hI/TlNgoVZZrkp+LCtD0MK960h0VZy0wE9zpBGntjKs0l7efrb3MC93cxo/9HXy6ya3ioIV8sttYNCLTNxffNhPTbOtN0/22W+y1eOz7IBNkzM1cB+1j9TvzDNkjxtND3a/rKnQctDNaOuhB30xOZMe/XVRBO4Ws5/JAa+Z4pQ1SVN+lPUQOs3Y4AfOzJu0Mun+gxFKxjD9/hQuHzdlq9OQZBYeBsmG6t6zw0s7CuK1v41gnzcmdI4uapSmswsFJub4Yx6+kqBTKosLOPldE/BkVEka9ktgMRZVmgCTnY57CriDo4PVB9e59zk9D7qy2At7jMazXoof+MRrrbe8fCkkX11pVwNFzrcTQ9NwA7LktydewWNdVNp1GybMh2r1xOE52lEvUmrBXR4QAzAdnmi/rywYfAMcDVsOoczTbbEgrQ1wjIaHqyKopZfAVXjDors1baiod4xc9ofLtbQ7qlP6refApqcA/H962yqUHtf2HlRhogrZgrqtnGSIu/W+ECXyRHVxdmSsk0kRLCJhgfavq5QPaxndwe2QmdJg0eDZRjdk3c2wE4f4mcRXvqdE418F1frifBSP737ndqDBEX+sxYCaG0ymbabm5MPT97D5xhgpiA5l9XYWzaeQqPYt0oyoagmYJrUNJRX+HosQKxEp+mdRucEr6e3Wv7MbOB7pghV3TT/mCnC340BFhH60/M9p0Pf3MF2ux3R2Ox0JR4RXnpXxEAcqFIWbKr3kaTRcHmVqBmFBQjx4UA954mrb2eJZX9oxBXt2qEiEYXMLbgHnSt1ckmXMmeGGKgDFPW9KLelvBmIJ/AMY0KDy0gqM2HS1+HaFzc0mdxQBPe1hQXdrSrTsLRcqZhO0cuyY0cm0kgEIvUSGTRvGNLebavk2SUzZXS9YkqD7OWd7wdcjUt3WFOoElw9rxWu7q7X3GkyygUp7XVWvi8fNx1c3f1NSQ/njg7TInvScNK1gFjibQ2eeUfM9HSxpHsJH/+YGCaN5q4tFXUPTQlrGDJTkFzSQYTeP3nQKKrQ9HQH6MXn7qGhHSoitvLt0gfBUQ+02wmtPJ26qEaYKWARId9TkKn4/O1NgqLejW8y9J0DPr850UsKHmJlOU4MCpOtC0MxsH3/19aieODOx54X9tGExDshJ5MqPkEw2Kr4fgSIPfO0QPWx8prXiKWFpqO//JHDxOr3TBGqLUP9Y6YItX9HRBgVqwfQWTo7QX92GL8x8OsswiCbaXm6kaz3x5VEPa0q07QM53hzDe80uG5x9c00xIBR9LfUvVIVXTUV0MtKBpZdZ6lLaRWgN3fbnScNnKEDeTDA1Xyf9te0HyVySc28b4FgHnY03lBUE+UrAhztVZV2lwdXGhx7qA6UGjyairWYE1lCDCwavF5XfGiQ+YKpw6hGU9O3Wijq9wmK6K2UKLQnjW1p0Ong6l6nrAy2WNZGjas72IOcet1xiaaoNwpA9lV8/C2wpHSe3HawTi8WdV0Q32qAQGlT2swdGPaWy+KjYRgOHscapr1Mot7rLEJyVBdobjpii9rpAr9mGDBWKNpt2sIyFYdfGGiiTC8jQ1xWXplh2cLTMEoadmMdQO2YtH/etyC7hbcInkSy6fjYccuiWOD1sPEhlg3wY0fmtOvQYtoIZRrLWPZ0fkAsXC0se3EpVECGjUTdYYgmxyvEn4mB75kiVA3d+GMiwn9Lw7DdnT8kuorMCteZ7fTdKWAfV3JCJNBgSLUyczev8R2GAQfdfiYTFOFuZqBIRTklZdXZ0kHcGjtq+0OVJd0ObNzmSbt30gJy6cYUtK7a0L60QFFb2WINQiMeaK9V4mpeWFMLJicU1XH4VHKyrEUfxPFQo51w4kGROKgOYFp6FN8QG3K1SXRo6uGG+uJFB/psYXFKl+2ARnULy8gexQF4JxXLUCxtabhd4+o+CFBUR7O1nQ/i4hH44iGeU2892ZUkNLQAOudEo7Z7xjJ5dF59eUez6awa2zB8aijCTytw6BQKpxwSAdUAO5KUn0UIwzOFmZpptHdtRMhiOx5DSDoiTWxJBNo5iQHEwr2i/U6FaoSpAWYK+NwA6xTISWPQRNuYkF2Cm4Xa5mFTcu6gSdi5+P4pV82h9GmgOrLHqAbYngI2PsTVQCc5unTQXeLzLQdY9rUwfQWxhQDUD1FdpC5ixn+dPpQ95J+JAe17pghVU1O0PwUDv/vYEX76kLNFDKwXiIG+ep/ybIBj4OCFXRpMtpqUDqS5zjEABpsKxPIAdYFl40XEQDXR4PcXXRS9YU9T8+y6iR0o9XtD48vzCwPXpdFQJxWcvJAUFKVygMUTLNuKRJWO6YMyRO/utWSlpOv13YdJ2W9R93X6UB5XWBZOgC5+sLcQA1p6t+AwXh5p4L1Wy8ulwtU2u4+oE0xNoLcVYmB7u5gUWqIDxUm4zYEcMlQX45mdD3d3xICAbps6WrYv6VY8UtgNDgZtlz2hpMu7sIOOGNp0Mj/bMLjH+Phl+HDowFGdckD24pzvKWDZAJsiREwZLfraPfjGgH+72jT192KeRs97AOdme6dOf4ym5jxY6nCLsu17boB9alE5OVjUWfgmpAJFE7ShI4fOBANNjqmjmrKOpUuHpzG+H+MIr+fX1iKuBhL/in8JehXzLF/G+Pds8OfzeyHkWXvxwgAYKrWVG74+a3X/mRj4pilCC4vzTzEF1r8lIoyiOudqoDw1X2qADRO/MWDokM6k6q0GQHbvQIVuKMO1urRodKiMnCQTxMBy2zlSZ2aoJTcFiXCQaDfbtnLirW8FlPESV+NM/1IDura80nA1RfUgHBEDVL+gaJ4pisTVwFBJWrQtXTwYOiKagtaSAE2PoZ1zDLSG4oX6W6WV0+08CsC6NCNqHxEDpLSxbLbDRKD9SYgmRDDjNexOd1zt+7qdF70VCfzBtr2ncbU75GSsjwrwyN2kXeGFgaa7qGBJsOxmRvKFgUcLvx5vr06Zq2nyxgA7hCw5kasDEzsxqW0NxJxWq9sYKhFF+nhWiyWZwDKCzTypqbeZ4/drO7E+OgV8mJgGWxHVUMfM0+lR0EE5EJeO3HFLovYCTcFx0vXoXMlRHU3mq8Cf+l5CjIWvQHK3KuqdypFPZ3b3CwOdnoTqRdojBtxBXEM6vqjUvXQE6ceaAu17pgg1SZb/r40I2bEjfaOsUUT6uLrfiDfjewr43MCuM/vCAFMDLbNEDDzb9/yNgRF6Ty+eoAhnaiDz+28MENeLfRCed5na80krzyQiUBicmi8MGBdcjdqzbUV7B10Fct+bDlRTxEDHK1ANCDpioOhmuLo+7S8MLMnMp4vT5AsD2yCpqBP1cLXsCoiBvowYQKeCaoB2EQOnB4r6+dpAL89MQbG66DRomXbJMXA5Dk7UTsJDnpWb0RjGD9XiGEifx/gEKsWyX+YSPp+R4eOj/uMLA+fs/k9Hkj5P5hwWZYYYmRVYhkwNDF4ifRmfsOylZBnApew/qUtaiAWmBpr98B0RclNQeqZN811g5ll3ddNBn4z+CQPebIWmaH/E98PVVm9T8BER3k7HNwao2n7NXQD+PJmhCaDecYEYaKFp6b8+0Zhu+8sfeTKx9j1ThJpktf6YKcLWb95TwOcGTg9UA/OLeeIY+IgIeadgLCMGzE2k84ZheFvfy7SXXXVwzihi+5VqlDwb2AwPJ9pWrC8MtJqpQsPXAeVoDV5TbB1Voc6kwjK6rdAbj+XpjQZaTy3TyWjmg3g3LtTbDdAkMFPgDO4GwoN6MJBLNAX9vgSUvM4i5NlANvDuNFD6Rp5N43kE9dgYv02BSL4wkDbkCwO7YtqiHaGwy9zo2ZH/PLfRhCitA5qc83EM8bExaa//UgN0hBiIG9ujRSu0Yaie7MD3F+DS4iQ7Ul5KXxEhNwUnA9VU9NxaNLopXxiICsmjs2GFZdl6oBqoj82T9q1QlNKlfNf5noKPrUVuB2xKh+EXBg7CS30MHwZkqxm+f/2HDXS+Vb9Mwa+GIR8fEueSz00BzwbcFNUE1aZC+VYD275GQ/kgQnqy7z8TA98zRajJpvR/bUTI1ECiLeuSLkzEgDbI3mqAdp2HA9wUvDBAtpfIgmk96tHwsrtLZPNK5s1ZY3E1wDGwjoZvNZDOghuu7ooh095KRQxsxDiCUbFVaO+4dspi38fbsN+/3GlUxYgNvxcGoGzFKzcF6SxNAkhmWLZ+cEcRfFAWFjQ78D8xQOdGTduTKaoRZgpWKmLA1owvDIyfuLouljWaAueMGJAXS52CqiIG2mcso8mifaHtcXmQUlKO5lwN9JrzP2GAlqWdDwZtxMBCLz26iLuOVKgn8Y0B1jCMRueZDtP4btH4qoplJtyFAi7KCwPrjShxU3DbL5+0S3aiRL0eqplfpw9xDFgJsenwGpkljwj9tunRfBobQJrbFwaya+Pl+T2z39kANwVsbuAgmj6lt1jM0115O4HZuro0yzQhJ7aB6iCdeSq1e0tBIsrlZzYMte+ZItSUlv7HRITO724Y0nzzxgCLCCfC5UsNsIjwr6aAYQB2ywekxTK0oN1kIor+kyFlym5ugWndT+hvBcRA9NoaE+8TFb2u3ypTc/xlCtrV3CmHy0HyxoCzyfDx19XVh26rc6VhNVQhMyaIAc1UDdp2oq+IkGFgeS5epqCL3pphoEdPRp7eFtZbDXAMMFOwXTYiOua2kw8mg8WOY6D9WNjSYN1Ckb9eKlfaEwZHoA+rO4dC9gTaH/UE6Y2BS4givB7YeXEpERu9wcubO2tHGsBxOf5QA7F+jxy83gtiZDZE0a90F2PoDbU3BtLWCF8PUwMfGGBqgO8pYBHh1B05dFzczZKsyEIH15O+MKDmMYVKQAxMXoeQcQwwNfCx0TieH9t0eEIMEdcSTiDuZy4drJ5Y9t7yyxR0HsOfrAa+Z4pQU3Xpj5ki/N2fWrRahyW16z1i4Fc28BERbowrYmCKNyRNxtEbA+Fh9ADaDa4WXLOtQHtP0yjTFUU10KmXXxhgDUPndFfeGPA3iAFr1pFpkMuoBnoKYmAhbR+0Ix7VPFvrszcG2hWqgWzuiAEAXAyuBng2YKkjnw7u2gsDFopqY4peu9vNjJIsZSsAUrww4BqGRDISB2haujYlh7UDgz2J19C69nVqCye7HDzIKvChvalotLaPOTUkbQ4PIgo03CEGeMNwMJjBOxvY9vDx7nHmcVMwnFvJ+GN8KNKmqEZ6M/z5D1Nw1BADaTYVy/RQiBECdFu/McAiwl+dAr6nQJiHNp1tr2gKpBG+65GO3p4KMzQ9bG5gN1nBOxuoPMTAI93GXA1wDBSdvE3p7IymoNtHNSCMync2kEL9wsCq0XhE+HM7Bd8zRahpqvbHbDT+3Z0C3T/uabxX6pyuD4iBjtuffR47MnqYPRqMHD3PNon1FRGu00fOMaDookg7HjGk9BSiGmgFyZFGi5laUvWJpoBlAywiJK3RrYB621couD5iYLQS32qAZQO8YTgl/Qq9uayU3BTwbIBFhGxPwUghKHqvIYp6WbjLWAzTJ+1cZTQlLBsQG3VMXW9qQjZZvbYSKTaW1dH/6hQQV9Rp8qhtKS8cLKNLa3GjSXt/zFP/enxjgJkCHhHelgRNwXPyhQGjd/VoRg5fGPgVEYbHeRVBu2sgRq4yYkDtLAq4lY93NkCcNb4e1cLrtcXhv4gImRoYSzOHDnqXr2xgXCBGWDaQDgvEwP6ZAx2YSy8fXBvyniL86BTUrVmbDvT+FwaYKRjuEyHnGMjCi0Z7RBQhm1+SH3kWofY9U4SaLlt/TET4uzEQjs0r9eRpLXEMLMvkrQb4noK0uva4GuAR4QpWfQqLwaMkHRExcPAbgTp5iavvKLcsMLLXDP96pUrEagkOLDfe2xR8YMDuOE7JpwjVzf1tCng2kEJSUbs/VPDne8lbDbRHJmJA0fAqNlrp0+m9fGUDR1QD1/I1FSjrqEaGh+gzIkyvI8QAPYJNi4fs5BwDTA3wTgHWfOQHmfKFgckMTYHneV8YcFZfpoBlA0U2sz9NAZ8iZGqAR4TPAp/fsu8CTcQcRfeCoClg2cD4vBelLDeWAc8GOp6LamDUF3WeDUjJQn8fQrZ+Xe+yPpk5vdexzrOBDwzcC+nLFHhdxBKbIhQTVZY4BnbGqs2zAT5MbFwlxICWCFLaLl5zA6+IkM0N/Nxs4HumCLWWpP4xEeHvbhj2L1eVOnHwZQoKS5zS2LFRDbBswF1eQ54NkNNl/tUpmFcPNAHnyuGmoKu3v9TATd6eKAQmlvVhEjuwpUOFurdbCz46Be5t7JS8YbgfT+8UeqWa82ygGquX99yAM76/G4YsGxjOPcTAafP4UgPKIsGromqD1/eaW2Cm4Ko3I+rs/6tTEMj2u1PAh4lZw9A1CGJgrKz8DzVA9/5oDcYYMfDRMBwsUA3wuQEWEcrPo0enWsuRCiv4UgP82BGmBpZp8zYFfJiYZQMfpoA1DD8wwNSATE9fDcO/mgKGgVEwNPI0fSzeaoDMO4iBPF69txYxDPCGIVMDaTRAtVHPFu9sYDy8CiV1IH5nA///zA38q0r/P8HA//kQoW7+Vg4YUstS//eDA5Lq/BcI3P8PHLAs6/8jB35zOHBQoh7NTntZGtwuc9m/TztPOo2qIM83Z3EHStCNaTokQjm8DJLA98NZSOmykaTBSltE/uMShvQAKwfGncey8Fcd26EbtbTK/LxYrv1OVXbofjSy8+nulFQ+uWodelkpqP83B3JqWysN6FpULRgk/XnhTwHrbq0aZpnHmV20xy0S0ovotMvxZG5HbbG0M1oe+wBjWVqd2t07Ln/VaujAqC4Xa99tNXe6bO8dmPqwPPly+xjT1aMP0rQ+2U77PoAeXRv/L3fvtq0qsm1rPxAXgIrAJUgEiorQNDjdgSAoiihHffq/MUbmnHOXsv41LnaOvXLluMhSyN6VQ29fq7UGQTAjLCmr0TKd4MpBEHbv0lscIkrDy7CHxx5WQnizcmpqtDzC9XYxyrALR908awS350vK4r4aCjM9HlzYFkVN3Kbv7rQ6MRuqsDJIaGx5kabSBuAqUYOFm50bmXO5MeGVNAaJGn5ozXU6v4CtuQsB0gWPeas/H+B1SHQWsdq1TeAbgGfpaUK4iviWngZ2wu3IFJIm0STzXgY72LgXAfvw46wS9yT48Kg+ePyLUaNmcNIAHpm1KhOt1cAcjY0F18jA40u6oTb/zz7wVzKlzH7xmnBh9tes7Pd/zdRfffst04otHLVsRvyub0VazTAJZqvDn0xJq+EAfrDmSqamyJSxWiBTEcGMe9UPHu13WIPdffUnU6ea6NDkqip4mdffqdK6a+iF/E+mRnA38JAwU8dURqb2V9SKG/dSmf9NVI8WAibTNySKENzvyNS8aGy4YiGW4V3AGhOWzQlulktIIir4+ahBLSk0NPMRHs+dXrgTMnVDpmLz0dfU2+Lx301KhFhrc92EECNDXpxIGacu2KakPjgsOv5d+u+wptQSiQ2PhbgS4uUVmVpsn0d4VYpRJvobdPMpCke4eTYtw9wa7ua0pNcfTBGXq+nRwuMtX3uDxJvaEWl2Uo5QFJXBom+ZR+YhV9Z/MOVRbTRnu9sF9iu6KH8ylYpP5ydTMQZ6MN/C4giPVtOEpE2QKblanODVtqYQtm9katitt9O7W4USWKqoZFT2PtRFjN//sDTLHM/I1K1yViUmj9wzdepa8LgSgySJ6v5OptTFr3Rq9i+i5sb/qE79xUzJ13GLF12edGpiarVEnWJ3zmLeNXbuRD7kNsSMcAL7jL1Fd4zsIYlmyNT+yQG1DmwPud6hLgy7S0SrTtGhdDaqwOj6cqfsEqIujXcN+7TtjPRImw3Ud0ZJtJlptSnNzgTeWYFM/dCpH0xhBSoC4wJkKs8VG14uxRrSjQFMO8v/ZGpmYp9PPshseS+RoVPK3SldzQe4vJGxkCh8TXUn/IOpsNDwa7x0sYW7OiBTL1LY5uew/YOpnzq1p5POqONKSC5PZKpSmiNUXmcIoSIiU++5izXu9bSMtiS/mwu7c0CfFrA7amZW02x5tuFdr1EHSvEiUllDnWsOBJkijyEybwdmQm5rBksWqtaatspnP5k6foYLkFnJHGgSV2dh5SBT4gk/X+mZJsTNtW+pOK2FfaW6KcSbMZfMF99vwTDF/4Op0k9x/4U+WCarXIA72WOPWG1cZCrWLHh+UEcTT/qdTP1o/7/wfn8Tpv5qnarmkQXp00Az1LXI1PV7+kAQX1Cn8qdT/NSpLAjR++UvZMqK8x2cEhW93/jibHrC8ALPYoc6odx51Cn5iTolzVCnjq++oC8HvV7DGahT2xZrIivzDTylDHXq9ECmeCP8k6ny03rT3GwDnkRGplZHZIodwv1PpuJrm9vmOkHv0z+zSadG9C7l2Kwhv0/esz+h9xLyLzIVHJHxdoE6BTY7QOtf0fvVqz+ZqsY3MjVboPd7ZR0H0fb+LgNtg9bWFQVkarwjUxFeSHOzQZ2q9l9kan8b/9Cp/u7TMhbX2h86Re7OUzheGOqUsghRVwsFa/YU838wVfTIUOQ26P2WnGZCb0w1z23d0RyulwvsjOWCHYcAv8k5EQeuLwG9X7dBr1brAzIcXlGn9PzSUh2wpxTT22niRYtMfRbfLZiLSihPvLdXiRKh96s/3J86JczQOzZBuyrjWsaeBAGzoFTfeHzb8bcyJarSL5iShP+2mP/fMfUX56kf3o9tLdSpNkOmJOP7gfMmtlhQLPqCLPvSBnRxXOltNshUcGM78DL8ZtaFB5v6z+bPPOVH6P14sdGhc05q6c10ZKpYkDVchY/GosJD75dyzzUUtxR1gz9hHgIe81O/NjBPZUIL1P3mBlxLQxF8UczB7GbPPTSfC3q/dYFMGfv9CaqNPjE15THIlD/yVJK/ME/NIge93yrDbe6AeWq9xnxyz0siRN7L1c3VYrOFnj8QFge5bpmBz3FwyWfIlDevdVoMAzLl2SshWjvI1JPkR3gPYAiRayNThhYiU/OAskh65IXZCh8HzOk1sJiyUCf7QbPhPiTo/XStF+nh+QToKTIVMhd1yt+WJlx3DJn6cHlrzj5VBubhuGDu6nyxye6M+a/Xl8jUI8f8uHoNAO0mQp3yS/R+rxy9X3eaYb7ktUEyl8V8C45gCKWryY1EsnvoQ3FHHYq4ZqBmmC8wjxkzzFOLKzJVkKeFOnjDvEWz35mnxPlM/O/HKoXlv0Yqpf9ymOV/q07RqLUA5Fgs/QZUkdJsPUK6XlvEy4NLQZQ99t1selA/+PgXSjke84h3ZqhTXsNZlFxRp2rngH9zpXKAmsZZh8dshUwVOZ/SPh/WUN1WGgnrHda4G2GeeGRHZMqVsM8v3wsD8i9BXdKsFChNlRV0+1Epg9MVvU+f7/fwZqJZJrI52OZmhTrV3FuscWGLTMoP9FKvF4cZPuCzlKZ+1WEPWE3e74reE23kAZ7cHnWpSjXdHFYMvd+KERYtazzco/VSIWsM9H7LWNJpt8P9lXPM9LGyQAbLDGuyPjZGGcm9pprNDL3U+3WgLBz5PDVH63EAyxtRp1Y6MmXH+PnH8oVMRpMuj7AByAMTa9yWB8/cf5/o/dQPMncv3dZ8SQl6v15fENcQe5vMquYAhX6cxih22ENmG9x/9UK5i4XWqelpjd7znltmGX87VzS3pWGB3qHVdlebvUROUenBTUHvGVWJRs39jrnQdjGeT+Dh9cw59N73dok6bM/Qu/4+phaLX+mUPFOotPrxn/8qef2vHfdrPqIFrnVApupMHSnVbiOcXnOLBPyBL4jcYj7IXIFj7NbzWHMp1mSQv4WSffkDpfPlcwdvUDQheg+8TcNzrkH1eaCXC2+Yrz4RBuja1jX0IgF/p/KI+SrvF6QM9xVmfOUmYH7yX4oQvAvVpsFdWEFjLRTmddPLzDov3EF35EyWBA/MB+S1P0JHnsjU541MprlrQqns0RtFDpfSyjU6SLc+bnNfvqDJ9mmj9xEIS9YJr9LZGTN6b3wIiRK3oGYkmSok0ubNPNhEOnrfzR6uY7QqQz1CpsLHHqDMU6NM3FOumgYfuvD8tpQk4etPpvS3+SyPVEWmHwLmzee0BlI0JOjVFo/ShVpaYY1ffcwzT3djwiNvUacUF/Pg6j1PYcOXi2mZdN4m5wyvd9W9UGejD57v4jIgE5slMqXOe8ynPUHdegd4PY5+LpobM7BgnTwFcuz48/QA1+BBsTKRmY+cT7p6dqH8KCsWph/XNjV52MB7nq3KKC7c38mUJP9Kp/7jUfh/lPdjZ30D0YOIjFVGOtLR4AcIww8ydRH5lPClYsNxP+dIYKsd1mSXbyG6lQLzlh1HaWjvse+/Xa1M8gq9oVEgU+0lVgl7CugFlybqyPWY8EKQJJeC6uezCU9VJmVi8kNhOpdmBfkZUJfmjW3RR4o6d4VeIUE0eT23Vbbw2qQmiw0ZvUxXnI/QFi3W+Ghgn+WXGwrdY481J6udR+WP3MKZYf6In/M+pZbe2PDMRPR6qnCR6NeY8oS5ICR8jKCb3DhTIU6ubxIcwoVKz0m5g8KddGpho66ZqosMyVMemnHotSyEEvIoQaZg5/7B1H55e5anr4VMZZvNDl6Oi5/3J+/p5ooLD09GxuYDei9vPVAorXolxPsB8+RP7ycf5gKErWMTbe7aUCwU9NKLxLXMSFzg/vehVkbTawHoDA0cXBPJJHHfa6Op2ScLaN6jTlHWiKTPcgb5cMX9VQUytdg0DryKfMWilT5dz5Jt4BHj+YUL67cytVR/cZ9aUMWFrJGf//kneT/5bm3Aqy2R+FehrekwS3rMKIVFmCr3Eflxnzrbcip6MZWT6O6ioVdEI8KCJOV02pBhC7dBRKY4qad0sXB4cFeeInif6wXoO3QpvC8nnvmq7aS0NRYm3HYFYeHaxjyyergruJGrwoKxsyn1V4IOd5vKQrASMGOr7IlMrTSTRCNDL7MNGGDmv2CN92u3MMlBI1DuLay5QeawuubzBhI6Q8bSxImobp73cP/2yNDMd0SakucGSjkwhFBcF7r5hIMCl739Jt6ufkq0nbxtZ2ENxqODunY/bByo+xozPXNyyQySvYPe8UGE2HthPjpXnQ0ru3+yU7o7RPQB2g5uiwp1gEnYQ06MOJCLGjIUusgUp+Lx1usv/pya0/25VZ+CsRvnwomre4t0GXrHPIgnL/vA8yVLZOLePDUWP2eXlN5eE2Pp1ySJenJH0+GTDe6fQ50aP/uR7LHbQfvJkel5jsffdYsDlNV+RZLFHa9nnjToxbMUGbNjvP6/jynll3lK/VecEuk/iSktrzcQfPD3WM7Umh60WwdB+t4IwfnrIFPccw9HKqvMa8WDSJsTMgT1QiDe6Z6qtJkjY12gaSxxPr1OZ/6Jg+w1KKVn5ugF6zPWUOEeeBZcMqxxmjTYp40bIQn3GlJzP2xWUFDUJZ/dVZ1uW1eDV/6VS+Y56H0OG9SVmyBgX16IqBuB3LjwUhSDxd0XvRd6QwJd4WPNGWYG9Bz0b4jXV41F4oNH3bIV9I7ilpA48i8jPZRkA50gIlPa01VNYm5lYEXyEry3u5Dofb1AhmcN1uA3QQZH/+xARwGZej410exK14EmxjyYdOs8Ml80s2HXfZEpzjt4tJA2W6jFYsWS5xm9p9oIB6hTARl6XFEnGFEIXAmHOuEFqBPz+n0GO1Dn5fEZ8hb53pU93O4B6uzZdql5/iCT7xvVSPJZ4vWLM4aM7koqhNun1prpab4BQuZ/MuUsyxM8N7i/5HB1JPpYKQe4Sxaej7lERi+8YEKxkZCp4o3X//cxpf7qWStB+4eOpY9DvQZ2OGM+OhfqnZbGpQWvmm9w+4o6ZQbYN2MKKglmXjbSH/OpoBG+gvfdIlPKgPmkLUOs4aDnVGrPeRWATxXmm5Fj0UDMCbw3Bk8C1+49+jqibjXqGfOMomKfL74LHW7vHhnarJCpAQQNei2SWZCLWFNLXpsy9YoKkeKgl1k/9i702ymPtHv0XtdhQyDPOKy5aotCZ2e3GiL4aCy0Hj1QTz/voNmSiaFX39LVxl3D7XozyugoaJJpPo9LiK7Bq/SCdiHS4FJa8GTPFYnXFjJ1afMDNIM+3W8iyNTWemLflzzMg/Q8eGYbH/eg6/yTgDoxPeMUCxkQViQKdR7zFbj4+xcHGcOTs82ZTAx4ZAHW9LhCpvIuSGDzmFZkl1KeEsNa7OAxZ6j7mwrzXIVKDNVe00gIqz6iyQx181k7yJQ+R51rKb8GWzshU1+uaclaD09wzXzMT81luj/2Qu/7fqi6kAjnHJmq0SfcXwTPT6Pab2RqJsi/uuerr/717x/FVGtGJsQOJzAWgF3QnYHe6dQZyNRi5gDZjAv0fvoJvVydcS3NnfOka8O3DDwpxT5elVjzD1NDb1Z2Et0OsgLRsVKI1xoOpV7tYg0dblzJTj3q1maBuvWc1YYQ2Tc3Mq0D0eCW2DLz489eolp24cC95EshiL/IUDI9Rl0cP7SMplXYafXGmirnMeaFd6RF5nYc8PtZjTU3vg6U7rBqIFxv8XjKs2NTfqdtodk9jTIeLb6m43GxgbbBPBZuDq5kPsOtBMGJezEvWoYj/bAGdfGc60IczJDB40rDmp4r6KXeIeaXtnli3klywpJqcMG8KNc90E/xJO7rfbDo54Q95qp9kSk5xx6izPc25IsNeslzOnmvPDSgxBolkX5C7/pDp/R18idTG/2JeexZopeVTDz/Sg7x88IX82iROUBXO2T6mR1oGYcHZKr/vtdAqsW3hGy2b8lmun9W8AdkxjqjLheATNXyoOP598horxETz9/E/W9SvH6/jylRVRb/PVOr1b8H/v5JTH100QSMvALz2bNN6aZE7+RV6YZ5i/sFyO6Mmf2oPRWBdf2hpusEazL6rr8scE6tSIUF+vO7MfCoWyI30s14k+F0+GIe8tboBckRaz43I475/oi6VaWNAUU4jdsRDXXqMJw1KHxLJoFiNhINbEdFJh7L0r9P426ahd//ukWURSnpJcrrAnofr1sJISYLzxRlsoLq3vICaxXMdyQ7VRCQJTLGvpjv0gR1424R1KWH6hQ0rpQ15KmAeWzIc9E887MFsMh4sUBPkKkkCZHht4Y1mFydmoZbYkNJ18hUO0OvFTPNhjYMkClvm4N50/097OGMTJE1Z9E6YBvouRqZfCrIQKxinnur1xUJo8VATXGB+fF1D7Gmd3f0rgu3T+CgSXN2LL68TrQpn77NCHXfmKN3O2fY027zFebRVYQ9Yr3fICO8QVkCLercMk5M0L31t3R3p2mFkvM09t/OkKnCxJ6wJJs9NO0Sz4e38XpmC0LhJr11IXRFzfuNTE2v7/vvmTL+RdTsv6Lif+1YeuaBCadq/Ao+jGlEP2b1gssy3jA/4i5/6JSnygrzkvRwp4815pFknn0Jmz9bZGhgayiLhC/98nAYqXQxJLhsbbn0+kOm0p23X0GdSRxhQoe69bkhU29ugzoxs/FvmpkBD9FTk4lvz/Yj9XlDAfcmLpkfLFCXTjoy1csKJVFno5dpQ/RSzVGf5gUkyNRyEFbwbl64/+dCVenmsnvAme6RsXh9ofTkEwsesYr56zHdLzvVmCce8hm9nCtgxi/8eAGhmr6I9+CeLc2YgHlL6fUyYm/+ThftsIf7+oHe7QUD5hcL82XhO4SEy06zTe/22MPBECvh5C6RaS7drKFeK1jD3xYZqG9Y0+2uQu9Fj5hnNjZ63eec4narYZ4hER//wVSmX3TCvTaYT3nU3ciQe5F+hGYP5fnCM2/7uli0uKNu1dqasvgzR537wdTWvf3J1Fs4A+q6rAtRQlGXnQTz5NP56iyK7WnMoj+jT4hnehm+tu7vZGoh/WpuEln++98/iSl50VJIi+1XYLaSenSUjBoy7bFhgf/ibeKUZAeepCkkODyygtqnfAOebH8E71ipLb08Bsy8Bw//5lcNvSHRHAlSMsc8tPockIGzoMNbd1WBBRdep++9gow5+jRP+4N9freSOTgftGXpedwZ844TyHDsjSXx/PEi0eUMvUq3RAFKBoFvqSCdUSeayYtVjwHQOxEdKvmCeQ1kW6JhcXtAdFB4xjaBo1Maozetk5dBEne6X7b97k2o+mlsuzkiU8f7YQ7Z8VULgVHhtfBm+zUy7/yYb3cp6OZbYk0LInq30strc3ViuL2+YD5LdMxHqjLbwY42leDqL1ulZamtoSrmyKTYIAMca7CmFyPqwvyJOjF+NzrkkonbI8uj/2AKLAt1StGfmMfso0Zidkfvpu0wX7X1hidewl90mivT/scLJeEQDAUez+0PnTougqYm1hYdabefvGuh9AW9CcMOddrSWRIEeD07MhDo96VeJk2mwW9kSpJ/NUZB/z3h779yif/PmPqrF4LQBJvCiXe/pb87I1P30/sJYVJuCPPiyx9MgTiXBU/vuZQmCupSqp4+QtBLak29NqfQzSys6ZfK3WkyzhdwNveoO/7QjdSkyFQpmWrpXV8HlbpGuYIrkQ30TiYytcBGOk3eWTIv3zQtTazbEk6+LgneecA+bXPT/aeTSIRkf7/U9PlFL1ZnLupGdcKa+PKhBo0UcoK3n2O+k7OghOBG8HjUZSZRz528WKQYJMY+71E/Fig8pQ8ydb+ilxOl6wyYaNcCe1sb3L+DGb4+YXVHroa6Zu3CHdTbFL3UeY35ZbZgO3gIvSHEs4drmd/vcgemt0WmjHsr0fIcog7eZsjk7I3e86nmW6itDmu4X2u66SrT/bsrMhfeN+h9XWMXA0nrOfmpU8sKfUApADKVCk5L2y8ykb9DzKP2EXtStgpR905bIoT24KY/deqw8r7MtfNzTb4w3U97CLg/3kWmkqewhbardBKTihfpwTljnouWyNjW/K1MycIvxtJF4W9yf+qv1imWjxSidfNl/vrcAs1XPOaRc7ohwYfDbng8oL+PRPRy7BwcIrqb5hZ5nPUpvUpPa/omyNT1PuOEQLS6Ox1n7xkETbfEbT5rqb2ZxsY7TWXBpuckyhaNDr33Rd1YH7HPdwMyxQB9fwDmuaav+VeCM3Y5xvxTj/nmiwy8BRdr6LJy7pQT0Qs1oTnpRojea1sSDZ42cKXvTvMVu9a5AWsUZExvUCf707CGazzNFSLjBWjTCgRua3VVhlQcatPiVyJEUVWXgdtsappdc2QCEp0kd4K6Jl+wJvGLUFfONuYX5+xijX4307MfAuYjXe92sFnfqvKY322RHqelzvp2o7PYvWKetMZmC7ckRsaEehrbJtgDrsUKdcz0Bs8s7gnqVC3OhNN46VQCsrtGBiy+9JZOX1Nxuj93qyvMo+zVqVSYxgVfz5AIsbPSUtOpePqTKSjF850st5jinusG9+eXTkTHPregUBzsEaqMjNrX0IDmokzzNE6u/RuZUn75oiPxbzKP4q9mShMjApdi/DJm3FKbLiXjAX4xbIgnXHiL+Pf9FmAoZeZFCedRY4M16q/8D/M+B/tOJY4RqEuDK73HLUvpzQpEgOdyWTJxztXUVL88hM2oEv9ddCKtjrkO94WLTC3F3DK13llCKKL59iVtf6d7lZ9DLKgS8+0pY5uPPXqV+5wgQTzqRjzNc8D/jbpxW+Dng+eah6Oqcng8+3SkHF9d4UQZVwbzEXWSj5CRV/leCfE15W20gni8XflC77h0kCmmPUQI1oea+ZcuvOP37zHDVztNQO/HA5VKZOpZYj6JY1ErTO80zRd8zA0WSfafTFmSUpUnvbcxT5oD6qAfoC6cT8jA3VIsaKDCGu9zzINsfsH8OK3qEEqtCybVjQjWh+ntss2Jk8jjmyNTGvAsuIfYQwYeP5/n8jSPxcOe9FKn/d9FUsbhXYt+MrX9ll/iuqf9nahu40A1Q6YTvu89Kn0G9JLqVhOSZ+bU1E7cFdyzAzK1aPD6/T6mVOlXOiX+TZ7z/avnJik7aoDrCV/ia5/UouWLv8NlJa2FgD0di4RHbQte28iESV0GFIpyDRk5fxgbaFpQ71MSwL8Nh3FpnkV0HfICHO/ZkrHtLLtTQblxEG0yBb2igTW+jzYa3FKyEpLxpFmmvlxL4DeCVDLFPBf0lJ/mwCiTSOCJ/Z2epufbb6cLYbEz3e+Z6ejF2mrKI1d/Yko7cRC4NUe8Yt9iviuNKwAwjrGThfurTxsTrvBBXbqcMN88FnsDOueIOgflcDer2UoAzwtqFoyXxR15CinkaEeEUKx6mwYq1nRxVVFXDA69lrAlFrxqz2DxMp2ecRSOW9g9vap0nw/cv35pCNw3JupCdkQGvvwTvedLwu3PAnX3EN9UuMh33E4C9F7nbxKCuRlmwvHodiIxzpgfXzWH+elFnIKu74KFCrRSBT/aZyJ9EdTJ8iXh9cg3yFSc9QTofYlMHczpLU7S5gDXNeiohy/sCWdO28DDeGhlMlOQ0WbcrOAtz/H8bgftNzI1x1L9hU7N/jR+C1n/J42lZ0/RgIScvsRTZiqlxfTWjIv6QKYGuZ/WqCZbSLsNejmOy2z6TEoT4o33If66alP0dtP9ITfEmtafB4+SufEFsJdL4p2mZ9mBxxo6vWuFeb7VtVRuUVfO3WJVJssmp2YR9AtwF6hLAVq2lHLDbQb+/roQvJeONSA/GgPy826qoW0f0cdugd5L200ZvEadaFe8CrErY80tuPROTUgKuOzf2NedK+rkN3wiI+tqxcK37VAafhd4vOEMmdqgWzP12fULsX+qiV8sFwUdLQ117LvFGrz1jkU5fWFBr531Mu7feWq+h9KC62l69vy9RqYux9UfTIE1tDW9+S6B11XUhFibdPI7jSO2Q4017pynZ13SrwIBE1HHZnf0Xj+YIrhRHj3jIJHR0EzIvQ0nMM7FHrI7TM9FG4rKPFnD76tihvsXVoSFNkPvePTe9A+mjtK5IG6T29MSI/j9e+Fi05U43TOXfK2M4YGM7rm9Dt3+ognR5u3S38jUTPjFPV8M6f+C6v9mXZq/HVNtYq2A3bcfIZCHlFI3l0uAub4uPSAOJRGHfTKqpWUZ1Epm0XyLGTy06hEZ69SIvmVhBS+NqEKQvlHHUvv7AddxJMFbyNOc0utcgeOiQabqM9Z4rqEX9JVpXvRpjUzZ3XyOOnbDxlsU+4geuPmkc9GiDPj9paC7QUD/H9WEJJKAeeibY5/uOhMz+MXEmvgs3wpkG0stvVuATFX4G3D2T2oZ5AvMd1aHunErHGToubro1HspK7j6CnrHpncL876dfeD0HWviSc8QdbdHHXujOpexO+Mp3cZY002qYD46fvLIXN+VDdSLwSCRMY1LzhbdFkz5WzH3+8H9x93GgHK/x5q9rA8jXb6mfASoC0nWYj7K118ZjlmDzK1P2n8ydaqLTCTaA/NYfd+ilxYCzHMdXaDO7e8q83sTe1J8R50sZx5+JF+id/zB1A/vd5S3mKfGR2PDjavx+/c96rL1Ctfw2rUaizLZSemZhei9XyH2DGvyrr+Pqfn8F2Pp4uLfQxT/o+N+f/k9XxoZEG+nMYfF3NapPX5vcLa4dYl9HnUqnbFpzmyLXm43PdvBU9Qp1xnGMrgNqkdP4YBMLWOVMevR2bSKviNE6RO9XHtDL1j5cxmCC5OFYJlwd2pwlQogLlE35tOaK8t3MIPQ1BdC4OeKRzX+/YU04hcs2E5zYGXvjN/P84YQblXsu8Nmg7qxR6bi7I46IZi9DLA/Yx+vHfSiV/F9gfh1wxp03QN6yRLz2CuWkaF4fVDpGdD7dMTDbXeBunNRr3i8noM6dVsjUyJBhp/cUWNx80AGlW6ac/puUWcKD70W7dkaunQai3/seYleHzML9geuIsAU3L9217AHiLFWRt0+a+ndIGt4JxXWsC9gj5iV7yWc2xCZu07eN4iDABx/nLGjO89GIuSY53r3xDHf4R2grwfmq0I7q+gY9l1NA3mzwfMZDSG6ndE7Xl5rAofCR6Y4XynIxxL2cLstcX91c8G/14Cf7xtdY2H95iO632oaNMNu0uEbXv/fx9RC+sU9X1H6hz6TGHV31KmziUwJm1Snu9UbM36ToE718UUnhYreBcoFerm1wVFKbZfC2ZXGki1PqUeHBvvedbHBmj5309yc9DJAmKGX88o759G3v1tC+r3JyKjDFTRWbwqck3hFIsLzKt3HOxHiUl+U3lZVgJ6s4AOXu70gPtdhxrYS9Co3PUam+Nm0HsaUD/qXOWX8j6NSJQskSGedInhKpKb02fEpRMFbJf6i5lI6b3MDM1KADL1ZJ9FpgVYoVhtdiJy7lpoGLEfIlu1T8J6wSOk3xR5x768aSTYep9LVTFjDXZuexYfG9cze268hv6F3jZSaH6l69C0w1FfFwLnZKeog6nbL18ikWKMuD8tpzqqVYw0fDb6g53YnwVFXtDJ0lqiz2sXwwRSbGXOXj24kxwfq6jP3OeIrMvYQWiCTrdwrJVpDzKdzdZoHEjbI1DDk9k+mrGX7KeGhK3cy/0zPcMYy7u9VYU8Qq+n+IeU1Eop3vJ7yF/Ps873VWKLvfitTkvIrnZL+LnNo/+Ixii1X6+Bbhw/zRu+s0iiXCziO3bpk3TNTSc6j14lub6kMfCfT6drHGvFBGlnQqdPYO1V0rDFVETDwIHN+u+7h0q0l4s+sDmjEeAnAucqMPcNDSrVgjV6wRe+VrI69Snn3LUJ0OSBDzfEMtDq/Rzh/9nPB92rM2IOv6fBeCUYZAY99d3xgn34kHeaF+RJ1wnvOJQi/llKyMbQjSldyCv5ypwiBkqBO3ssSvdwj1IXwuT2I1Dvh93WCgExlshuZsPcHSL31U2ArNYzookJdvLUYnyMxRQbnB2JC5Zjo3RQ790yzYya8xQSZMoe+pdtha8FBDypyOqttRHttsYK3NK0TJWaoy1GPPag+ccjYRUUvN6wxP4a5jjXPzho1b8YtgO3dmrHTveNGov2YuzVE6KVHncf8GjYm6uJeKf3b1JNcE71c3R2NMj6Eg21egy+BVWB9hKM6NAV5XtgO2nGFOrmWO5U+Ty4e7ybWSPzpUfdmM5kH19tMTG2wp/0+puRfLv6//IeO+0X9qEOaR8hULysSNVbzHFx5uWbMOTo6uT/CiamNVHplYqvUzs4UGMtG5t2pDVSwcw0ebwf/5nrX6XS5vnUQG/uFwOwrZ1OfM+bgp2uZeVZ9iOjmeUPdko9Y07TlscYt+QsxIFPe9Xi2KbdLBojC67wMdtPcHiVg2pQvjDJspueMuSV6GfSp6MWE8iLSBy/P4WxsMa+BaKNuav0ZmPRFxkoxw778KtE7NlddSGTKjVR4LjToTILesTwOkflRDj0cre+z9MdwE9G4Rd3NOcYLwSOZ7m8dp7lMiode7VthfmlX2Per2QnzWeZd6p86ZbkiMiV+0AvPo0GHamdM8+RtZOAaEQp56mENS5spH8XJHNzHCvPNRRl0M31dfLCPyYycqs1BJDZFprqaqaWvEsxDn6ZBL/g0Feb75y6liwYZe359g4WK6Frmx5INWPMC6tRLaFKSGjkyBUv0etHrICHDJe7f1nnBcybv7PsyB2gxsGd8XexJv48pZf6rsXT5bzLf76/2fs6S6nDcnz4keEuKSMf5/AKXFUWm3vdOIg/KkKnMllgQlKn0B1PheyRBy6kWRYFDL8G5Cuapt6pS8N8twNtFL9eMnUXPmTyD7OYtBdbE6AWXqSxBUKywxp/T2LLXo9djaYC6lPtniyavvgdYjHPmxVesqYig/3/4a4NFRY15yBgw39TzEjP4p0Lv5dvrGVyypUI8TUyBbspdAmyzU8pgdkSd9Dr0eq/XlL+OQ1ZPY/EaFMZcn9YGQ905FNse3EX2LD1fDj3KfXP8/VLmS2/nI4N0saBw3ZqoK6E5rbe331AoxunZjdXA32mYLjd/6BRnINORNnlh5YU1i/ktpUbrEng4Nm7zEuqEnGN+ZHyCzNXpNEd48n4/mboqWUuULfaAkmWYBzWl12lePpEp4y0LrIi4iJ5H1MlbjExFAkOmXu6cgG1lf+pUr2y20Mgler1ImXTZeRJ4lzVf+grpbSreTip4lzsvMEPjxd/IlCr9SqeUv8l8v796blJ79nQ4X51R8F4PZIpGpwyCi7MmbLdHpp455pdoWpY+kB7TGjBTnmKxNQjspqQWHfZf9BLZAWvaam2Jnl9BgzWjLJinDQdKf7ydIpNXy9Kb3w9A324igRsrepl4X/ROexeZSpYq6pI77iklfNUBxJs5CbS6p7S/Jjyc1sQg4WWWSbSdK5gPxjUy1Z/4lqocesdkdZUFv5Ram66SKga3uSkkuF8zm1aP56QbD8xfzh29mNQ7HOanGzJlbpApqVx24Knxk6HXXXg0q/fIMEzPJSssa6k0IEP5V0ZdeTzRa21XCoWq0lckzEWnoFp12ID+2D4E92Ij02mEPaBvRl7wi7KL6FoYMB8tBqxxYbrf1QdrEVw6zedb1Oi9js/AAzL6fzK1FpoV9NV8WjfKcHQanQUCRZghU68Sdff6QsarVEWdkqe10pYr3oDVbPspXf94Tkm8arZQSzf8/gOfjTTxCTKtHHkWzHKeUtF0FAjJEY9velfV72NqISi/0il1/u9//yTv90HbDhf1hkxVyhn78q5PAVvcmvj7lpNI3S7WkMbxQvC5uT3ScoM6dcz2Q+k507Pu7ZXnIOnOMn6et0Wq1fwbsgq9HJte9UAPqSHAeXobrC9OD8ev9pc5JCyY5qN9+Zpaw3eE42E1Z4HSKDq9iE4LmXCfCR5/Ra9XTO9j86d3w8fXlBPph0Mv9cw6zPit7eDns7UA/gE7s+cekal6I0dwgSMy9mkOFp03qEulOq3r2s+7gs5XNw4uMuaxyHrlYD7abQuxfXsSf3fceLQvMcMX0psnvn091JRNb5+tMhu9W6cMlpltSwIv/o7eNd/z6U+mfng/0ILUpumkgw9rQF0Ya9Tlq6oZUFpv1IU+4y1KBbwe7KbiNltcJGr2Ow+M704UXDHmWsLV09oBJx119spjD4lX0zOXgyGXvlhkQO0jMv7D+8UXwDz2Q6ccLfgIrtfsU7JUFha08xSZOTyRqa6YntVvGzwfo8HryY5vGfyTxDMmDX39G5ma/TJPaf8aoZD/R+f7KX+x94sGVUdvF49lUDrNSOvX5Qwws9fE28qcSFrzvAYIbouSbY/qSK9IC7i3fMB8tEkpeiNZhXR7lUsG73akYVK9IL7W6OU6EfPX6oM17+1eS+J1L6xxze3n4B1WqBO6jn/Tg/seJn+PulTRRqc8t24gqvez0t8tMpVG35sK52+8EuLvoxvp25/m/9klMvU+OHf6UIIvhN9cZkFY2BZ9SqcQ0vSINVjI0zgl2sRpfXSdJN4jS+kwvFWAjMPtj4teDgauBVcwn4QNYgiUfd48pPqVE4JP2t1RR5Gh+rJDrxYeNcs8TGt89nGvC7HnOxGF6LP+qVPA9+iFRWd6plJ2UOc2PgeU3ktkqr9jDbPbBXsQXDA/fqdnU76xI/5kyjynonDcv7uWvD7TsyA5h/m01TmJWsnTgNtexDzqn1F3vxUeT6d7BkuCQdNNvgtWsBsfn/Kk3VCnHmyw4NpkmAffB9RZamI+ewk1ng8/w+sprIMlnOY+T4J8uNx/I1PzX+apf0+j0Mg/KU+1aaHBaQjG0ru+m5YeHvMz+PlmTYLn0I3ktRdQp06nBfNLS22pvsW+GeeXgQXqp9Xpl34VSKsWa1oT7Zb2qlNDOvfmpRdXmL9+6NTlJUiCFxFkqoTJC35HnYTd9CzCcDv1EFxL1CUrTlQqb+dv8ECeMT+1MWPvzZ0C2UlalbETHFrqxArqxKvGDP5cOimV5qcPnHpZJoHgqpQOy3cAyX0rMz+xO0pvQcVDTOc6iZ/XLKLHJJAhOZ9xW8jQy8nusYFgG1SCd99vgK6/qGPhbMWVwXPMCrp5KQYU+wXmIU51qUmlaT1Cl+pCuK8u6BWr6xoOpYbez4tx/2oYcHD+KDzxDi9koIuUFdwKgoyRAr2ctEo+cB55ZEzNnJHazon9ZMr9PLN6eteLBnX4xHwabjuRHu7IVFvNl+gFU86i6hV72ju+TfMlrUE318FlBXp8/DA3ypSInF/uBgr+g/s7ZJgfn9M983rTcCV7C9NcKe8mAavunOBpMnrX38fU4pd5Sv+bvIPgr37Nl0nvGpy1JzKVx8gUORkJxIFvCj+Z6m7uGrzTsCD+JWvrnzp1fDwG4pVrZCphvAzhXMGadjJkqn2fnuDPMB8x2VUlWjyqL0TXl1T6i6LT6cZxBDh+UDeiR9Wn1NX4DqJDOSuZe31LFKT3C5hbzwjaQ6wpt3JkSOt2VYb1l6tpIO2n9S2m+z8PtY/owdyNEOzeSyGouFSnHl/5EIlHmfiqhDoZZDIHXq9qQuhtkans4izh/DppQjS95ss8di9kuBwrwXfeG5vOjDnqWIIW0/ekQ0o3n+mdCFRDL7WpMb/sBmQsz0y9jPShh59MbShFnfrqyBStUQfD8oZMmTqH+emWr+BuX3C7slEnNl4/QoI2jHivGebBDG4e7A4UdWp7xDw1c9mU50oFvWiK3u14ICvItReeH19gj/BkhsfjTGuNfYSLSn/olP28/Jmn9M15A493hTrEmsOd9mt3BUWbcIxZe+xRH8VYQDQsUbfcF3rX38eUpPxqbtLq7zI36a/OU6GqQeT5I/Omd2bR5bmPf+qUv30f0PvdQ9QpEJGpe6be6adwMU+9vr3g06ZRqfKQsUar51Jg21Va00XHV8DGas688we9IFffPuDe58jUVW5VKsFbAPf00oSYX10wj6xuLfr7HHVJzxP0QlSuAdKnKHjd5zDS9LheQlTtVyzxIqwRbX/Gvmt+MfPfKsejs3U/ANhbrLl2dlapdbh4EKgr3Db2qkp3d2TE1Tvc31voUIeE0xLCPEKm8mkNTlos3xBLXFV6xxqZQqFCXbxHHPHErItosmMr6L2WL5mjoi5YS9y+OT56V3SA9k+mDHZ7CKcVP+3fnyvgv55c6Zsz9J5FU+rQw8gJPvugTpjPBI/3FHMCK07TsxznuQeW3Yul+9XR+13XPA+X4oH5NLhwLbVYs8I82C7L4NNlOj3p03oWh2ZaR7Z1JNo3zh9jFCdMwBE59sMa0Gni/pxVdqfH8byC7qFxJCBLZPQTGXNk/s3h+dr972Tq1/enjP+YSPFP8n761tLQ4icj8dKqqenb+0bopSpT8ConQ50iDHXqcJwLLHqm6NWqBr3fa9sLQaNjDbkdeomU75Ylm6v489fsWwHEwpz4nx0ydWLYl7NnJTEW8OgF6w69WlJoqBvfD++hl5EbSIZyxtiavkXqk90TWMiJJUv4rqV3WUavAhky1faHgga3aT7dfY1MFU8H6Mk3emCLell6aw8Zrz9Yoz6ZnjWpSSvRS441HieZVkYvBzP+VjxJEHXuNJ9vPlCzNg8vcL9dxTxlg0wp0lqGYD3NHzx1mUeN42YFz63As0A6IlNLA3Xjrb6QqbPCU9rQ4xp29fxRnr7dGXU2xM9nIHIsWPbT+hjeRocutLGG55eDSLlH0kOUJrh9aDDPrH2H/WTqSM2uJgXXq3DitpgH9w/0bq/ldL+LV5YkeMiou8cQmX7H3DRfcnpm84f327vVn94vUcgaXtEdvZ7RcSldbwVkulFVgd1u3EiB42dw5Kd5GskG8+DvY0r5r0fz/oMp8jeZm/RXj6VnaslDskJ6vMRSamrnVQQXHf70fq839r10B+jlypNa0Jwy9H5PQKY0V5GofL4twPWHJWP7U1vQZCY/8PvMmeD3ftrSwsa+nEzvLGZOYEs0ebxRty7TmpaNinlEOMlvOOcn9HqfbDdSUTUqCExRZEF+wD6dLpMFJLI1rUM0ZpifztN6gMU0Vn2Z5u5kYtJBsJCXzN84jUQ52jNgn9USM/3HHunl+ZbBjUatDKnd2fTsz9H7sAUydn8hU/v4UcOFW1bMh/nTos1wk9F7jmrpT2+tpDxGL6jVKR89NFc3zzumQ0neOguZh0z9GKP4yZR3wesR5eiFI4OhzmU3ZOrr7vVpbJ5jXipjTd+/cgfx1uaYz4eYJ//NlDs4B8xTI+pqmGE+9TMedaa74efzyloS//xFL/0le9Qde49MLWV+pMK8MsCslA+DRt+nhJV7ZGqjo05WHOrs0nR1uEmiWgbaiNcT3H4GiVqhbsnH3vuNTKnSr571IP/QNTP1HcMMb4XIVDSc75Sb70I4Drkp+OsnkvbD+3lbil6uCNv0J1OslfrSu22whh7bag4s3y9ZcLilKeUhuEPwPmE+oj3mr5207iEQ84UQWE6Kfbq7DXD2VtOzBx4/vQSgf8FRrUUh4J5JS2/h9wHHdykSL1gdML8l09i7q65IrFDMN5E+zYG98nzpp8rFouJm3cJR9JeEmdJepN/mfYJjG2NfNwJ1pO/ndwlBE+L+VivM+L0mz8G7vDQWCbpGTen4qcG/p8jUo9pYNNsGEmRGrhJPFZFBqdSmuVfopbxHe5Ho25/eWwKVTsL5eNEpyx7mT+93tKKzSD8nHj+fgSr4WfjjHvi0LtRIUBfSG+ou6moLsGqQOeuM3uuyqU6wxyMvf45RXL8J6mquyoQ1YlfQzX6Pn+8MSQge81akUT3t/1ZPa85ImMdW+/UKDG/3YT+9n56GJtw4AZnxzENEvxv8/O3uqczbRV1NB48XIHg+ULeW9AK/jylJ+GWeon+Xtcj+Yp3a6boG5/4xCEGY7u/0Pr8FwOqlWTJzfRjJqCxMiMhpzvxWsDHj7zCznz9dz7zOa0Q6zNZzSM8C1vShVCO6O39LiCtzxoKoxfx1Wb07gNZflEF6RS94u+8G8B9PjSX5wbHpfYv56Wzn6PW2Hxm9zm59h8w9IlMmnxX0xlUzOPnTfL3Cmu6hBphPyqzhmX8OeotKO/SOPg0kwbfXeDzxyzgCXD+4ndzalu4a9KaR+NZYfHIzSk/haQZnymks5Av0cuf59gkJnVfE04+oU5d9jzrWLxSBHaXMol+51KDWOuz7as+LFGSs0XZgOomtGeaj4BabsM3WDwZpccb8KJ0WkD0uqHMvC3VFC6d1oU6BWjLlgl5OFb8NBMcIa3p4XiJqz4IT0Oz4p05V8k4GCATMp+0Se8jKU6a5X6ZUskHG67e94flfre+05qY6vQto8n4/daqtzhH58Q7iWuORYfeM3pWWrgal+MEe8YMp93D6AgZF1K3Gxuv/+5iaCb/QKfyFf+bcJNMceOzT2iB43nNf0Ofu5mOess3yp/f7Lp4meKSaE6bwqkfXMBDwB75nwXuFNdzu5yKcjRL/5tt1G1FrO78hE+8Z88sZesGjuWvR65EFesMRa7wLnR4ZOk3P8xSORYet84RMWYllIO6Smt72SQluUghlYGVcQbWtIUJw6fQyXFw6j0omQd1INJ744ZfHvCIHbwiqXCr9/LgfKa2wJC+xjtuNlNbUkSqs8eqJ+etzxYyfPHgR81OjkeSka7r5VLeY/5q4IsHQhpQu39P8xLuLTC1fHKWagTX9rFfTu4LUy0iXPtZoXtw1IaGXTKJ9bJo/vZ+72TYjzRvsMRnqQMmKAHV59pxz4NlL3N6OB/RysfOGbDvHvPa9OB7dpKcjaM/XnzplWLsleEIwMTV5t9RFnXsdQWLB9YC6O0+eqFvcB3Xbuff1f+iUG1PUKWHYm/Bcb5BpbvKuYrTmIRunOc7+Fr2k06L3PsMMdWsf8NZvZOr/Z3bEfzAlSv8Sqv/RuUl/NVM37Gl/MMUuTUGbce2DV1bI1KPl2p86lerGlI+saY7qNEbhz9KeeKs71vD3hTXvs4VUetsNMtfM51f0LjzmozHC/EWtdwPRt1wQ1q3a6T2J8w68nY01ff5iHpGtWwUxOYvMN5dyQed9f4P4wmMJ5DH2ab3dCeC9PGTqsMIa2RxQN6qg4gQW7HsdM3f1gsgLpTIIHkpLnSIA9G66hHlKte9UFtGbxnankWgeoReje0MAN2bImGzwKk3LWQXhN3sInu0vsK1v5RlcqkDBHrDodLoPDR5OT3XyUgSZuhahBt3G14Rw53ciVeYzE+zQxTyVHM8tbfUEvWp5Vhk7melIlbLnIC40lfl1g14uUYIXJN8v1vR474FG/e0IzisT2U+dssO3BChPyzLwTllEOyFBJq6hhLqj2nh+05o2bdSsSKjd+Dsl0vePsfQTVc4ekesFhWbeqyzwlYNNF7cvD6mpKaX3cVD3e4cfwT0sVBKol57+RqYWv8pTs9nf5f1TfzFTbL7gwTsFQ+nBoKT0pfPeT6b8B9e15Bs1qFOGhflo7aZAvVdpQCYKPQny+b6lfnIRIOF4iTF1tKfnfZwrHGci5iPnYKfo55M3nDZ0eh5Kx3zlzIMWMt3USCwTh9JY/1YQzfG0vOsrKajnGFcIu7tAgvaCNRXu3184C6CXkeNjvrkJ09pjhxC9GBs6iZbSrUYd7bGPF3s8HuHhuHDeSliD4wd1spLmM4hMbpqXXbcSPT4T9D4EmUrUoyPRMLg+4OwLj9JbiAud1upXhHScK8wLB1uljYxMBEKvCoEiotf6ljwPiSdO+azqxp/ez5D3D+Ya47mmQboWIWleKmHOBxl4XKdxPEvE7T7NUlou+Royfvr58zLNu2fGCYxI+ZOpx3bynpa9ZH7hcR7N2ZcD13cWgl8cbbx+Ie4f5qMuREPBF3T/ma+A7gnmqR9MueKewpsD/P7zFpm6fU4chKGlMH8UsEd17m0ENhj486vq6L+RqV/en5rNhf+2mP/Xjvv98H4shqEMjvI5pc4hYHDe+2b5cyxdFKZn5RWYlYEmqPbPPOUvX53AqgprWN3tvuDNbhJ6pwB//jKCAi67jVj6m3ca0TLGvuznxlwISIC68ZidGgDmoU5cLfRun56/g+u5ghDMF++UJmNwhYSdkantgDX1StZfcAtJZzFxOIvy5MLDuZnWu2PTu3vopXpCyAaJePyxqall7RyIvyPW4NxMURcW6PXCl8ELmNlTierJ7gP+UeAFP71P6919X9OoXPIo/VX71Kn62aHXfPYKYW6JTMFeVsGtZ5g/zG9/p/RhTIxpyNRs4Fq6pa8/dOpozTGPHotEBLAKBb+/RQb8eaJAslri9vwxjRlw6HXhOiqC1zkXm+ZoBWG7mP3J1Ht1WQDwyZJ4XIO6DOJOBW9xWGC+a1LMp/bkJaOlLiShMr2Hcro/ddjlH3JabxSPHI4lhUJLp/wEnUUt6aRCeKwV4qstF9F2XA8QatPxlJf+dzIli794JnE2/5s8P/VXM/VDp07kiUy5aZNSOCJTP73fOsA8NTsxE1wumDHP0VqbznhmAJOcDv8mDJmKnOQz1Qz+zflVatHDYp1D+i1FFmxurUfbLEAdgXFesi/FmnhoSYNeJOFL9jgeVHp/3O6Q+juh9DMnSakGuwLCIvkK3vg8AL2vbx84aSedJcAdKL3fsAnH64ojLABkUj3vKjjp58X/x92/NCvKdN3+8AeyAQgIND2QIirKhEwSehw9gKiICn76/2RZ13PvN2LHrk5VPNd7V6fCWK6Fh/zNMUaSOVNk/XR7I1m62EE27VC3igPqJNfQO9L7Fa8nfpyOePqrg/T8xse6+upIz0cVhAK/UH7fIVMrVovgM0sT6QFQ16Tn0Gs6IejlsnFxJJVcG8CDdkpjr8pvX+/3o1OeZ6UVEengVU979FqrUVuR5ipowEfDnknhtWMk3y3Q6zonzDf64mV/85RlR/8wVXXDPOc+U0XeCajLC3bWIYSpUnJTQN199qib6A3QC7Phnu3PuvRVLvUU3h9kSp0MZ46bH2RGaDAPfm4yMo2p0OSNi7rfMsyzVHfw9dys51/ck4gy9Zt7vmPF+J9//6trk/50f7++oSMIrOhN2c7QI2Kwj//VKU4o5illNCXI0HhsMumJzOxPugmpxp5lIC4fLfmIWPczuVHK4N5mOOZPiwLStypRmusGkPEcmfJsRaZBvcJ89f4UDeYvVyi5naLO7JSmhNS/iRTrcBKRd1AcgAnqh7JKwzHVHjnqSjuZmeF4/iSk8wUDPLIe1g65yKSfaxf0pgu8fjLHMU21xIF4biPjW8cY+i/4H0iOikDZ2cZ8c/WLDv/+Bh/PjVdLuNtXOOb9C2WTeTgjZl2gN0xHWsnGUiaRTBzGZGAaZlCukaltaunAHp8pDVfjZ/XVqf36ht5vnOhHolfoLYN7hd6RL4azh+RiAsHnqlNOiieQ4oxMRY9eL7moY00YTwTvq1PenO4qUzgWY+D+0M+DdajLd7ShkIepQrmzdtAbr/YG6vgHmcrer4j87Encn8N/5tJrUTHh1YwxDxJ1NCPqjOuQXTKtpPag+85m84TY/jlDb5hj+XtMGZPfrKEdq//ZOv9/e+b/3+rUj/eLBPdN+d7FPMUm3PvF1H90imqWJNIJWh3iROECUv3zLOnmhrowfy46CFcC1lFDHM6PUvwc3LiQTFoaGXrBOkGvE2uyGZgV6sbxvLgD3Qo4pq3XSCKrUXOGTLiJZnCZNIxorVwAlNcP5Wdz5BD3jAwknjAV45GcGWQc45imc2KgF7JxTNTGC5moZYUGepEeyXImOxDKR3w9q1kbEXO/6CFchAJ6ySxryfu0eWPmX+L1bzrmI1+elBCs0gulvc8N8uQ+Pr8YaSYL4mEdPmgaZDtLF/lsP6zZ9dHLebsReteqHx1J/5ygP9weLtTvb/j5faqmB/ZsdJPdM/SeK7VWwZU1fLyfopeLz8kFwrOLY7pfFLPvHIU9biTTW7R5Za7OmMfCjYf5tF4jU9wY9kWvSwW9tYzv59AgIyBuZ2VMNsjUj05ZS6M3v/N+L0FZQBliTuPPNJ+Rk7/QIC4WGmUXCa+/fWiYZ5dn9IKqnP/FPYmTYWnq/5upyb+kX/pfmfeDXkCd2l4fEZE++B3z02xJv/d8v3lKVZCpfYVM/Xg/mF+elEsu5peQIFPsLeKYfoyG9X+dlQOdmpLJYO045CGhN+Of9VjkmC/QeySY0b2uFExaT3cSUd6bM9CzK2Ie2mwYiZxNDsFF/pjB3sttYsTIANxyZOoyR6bO50ID31gbJd2/dx1pq6QCTxjW+Cr9NiOrtb8FvukUytJZxoiyszrINuJwzzZpb2S5El5QBBUyls2FG3GL+RnyKeoUPz0tleQ5ekPUWM0MVkrbkuXHmkDaHVBXlpt9RNz0rEFyvSBT1vKJXnC2XgK+iguFw3gbkUuENcC/oprTRzoI90FWIVYcZGqy2+HnoWB+9LsV/lwa+rn/5KmVeJBMP9g8K3N62YuY1wJk6h0N6+rPeH329GQxEM/I1Nj+oJecLGc0muov+DK1jp7/rE1yJ6sFPHeyJnIOmAeXzn4CeTPRTG4W6KU3RvGAIEXmeU6ff5OpsfSbvklj7V/SL/1P75/68X5fpn68X8FQJtyJh0z9zPsphYneT5akklZ6O/uuo3AF+UkDtX1U6BX9N3jZE+uo7SJTbbfPIJ1NRZH2n9YmcvzCuhwUYzHIBy9mGtoVmLoYiQG/IhML4XwEt9EwP637BMhprWXgf8a9GDx9HFP1XHhDyl/TMpoVjkr6Zlizq9UGDXbOCL2c+inBHz/w+jOeZsQ4brbADraC+cd2gJhLHOPRbVhT+rqgF7tsrCe4hwyZDi9FRRaed4ZktLlgPiPI1PhTd+AtLxPMZ2vUtbueqOAXH/RSo7nAyKlF3YjnmSDScj7KiKDfya88taL6oIvy0DNG0cSgHmENma8sBYpRoInMsp7onYVNCflkhI/LoX/8XNx74FxWyFQ8Qu9X3+UPFFKvmoE0xTy0vH9U8Ka2LFK/whpxWsnoJct2WBvV7+Hr/X7ylJs0KTOnRF/A9RDh9W8t5sHWW+DrJQvUXWiQ6U21eUCY7fD6dp3/xX2+E1n5nU5p/5K+SX/a++mFKEA6mv2jU5Pk7EK615fmlyk11Qm40h6ZOkA2I8+hJySfnp6ULhfpjZjz8xvc2sc6ujk8VPIIhBQ8XotlMNkhU56+qYBa+rikPrSMZKy5om6wUUlPFZrJU/06AicuMlWbGhBv6mcQN2Jfcq/ZzUhTLl6QdOdpmai5IRHJENBL8dww6WaGv7+3zmcIxiNZ5CcxHdbiWBugd1sxWXIxHBLOijdwaVgnXgnoxXL39YR8l41Emt0xH1nX8dBf3UWmxg8ukRlfIBPrbFIy74UMWvOXCjwa5gHDDHVBHNYM002MebC1MfP/MDU1FpinPqMtI+EIXy88a60MDgx15bzdy6hLAj5WM6wRBuyxBkg2jmm1Q51uFBm+3u/L1FyRe4DTThGD6QK92z7bK+DLAubR9wTz6Sb0J/jz9cyM35OX82XqO+/3M5fOYItMeRJe7xYgU769UCEwbhMxOHjIVEMsFMbigHnxrD/bv8iUMvndHIX+L+nt/Kd16mfeL1quMU9tMqyz/Lx3IQ5O/+jUl6nPQqLMWKBO/dzzLebXp8ljD3Xq3u/RS9W9XAa6oksk3+4TzGf34bipwSs+GqGEiB3Hwz1hZCoGqwYv4CMaPM/5jZyzzQGCkfBBZs+aQwz3nEKy63saBJNhb8htYGBvTGlUvtuO2HqtIOMDU2vveSNVvD9BNKWyyJaKzgiUxRq8VsW6Dg9kWmEbZPKxGZX8tW6PRCWbFoJwNhI5uxQZEY/zE7geq8RAv1oSCU35BVHBJpQea2SqviQK0J5qIm3Ge3x9NY7R1HgiUyrHzP/j/X6YArpCpqjH8XqJoVHaVQ7+/MXHkMYffHxLnjPiNsM98RaZY7L87L7ej5AF5qmfdenLHvOY9xAV/AAXhkEO6gLfLxnLlFYTzKc/ewrjo49MOT6+np/+ft97vsvTg5nzdTiH+jPsEX2VmUSCM9aE6LXAGpGVw5zHRb5DcB2YW0Wjv8mU+ts8Zej/2ezx36RTm/lWANq9B6YA84D3ttxvnvren5LfK8xT70qidLNPDXINDiYwMn6a1HW3FRkbmycEW0ku6djZSljw6wS9lCpSpjxQ1y7khXUZ+JgGZ7cFEs4xo6fb2YhS9zC6kcB/HSDshvOvpH5jkyAUEoDZuqfUeiJTuwv+fdcb9vU+w6wj+WYjQ+CvdZGu2lFFtFQ7gt9O8fqn54ORPpRtcNsjPn6amU1cJj8hne6QYf+dZWTSNg/g2wPq1ip/ZWS9Hh2hOB6RKXayOrLa+k9gVjsx+f6FulZoeL3I0rWShrfCJmkrK+DtdgJlPMV84sQ5gfkrvZief3gA6ZTmCVGiYR7bvTMgFT2PIXE9HOP2C/Ngwj8n4G2vUSaOdu133u8nT7lPaVSZTZJ0AJWllGyhoc5cbU0Gd8ll9LZ71N39a+gvX++GPrYr1KmffhRf7/czRxFdhz2In0Yz6dJHXc9XyGTQ3CaUb13Mp+tNfcOaNUXGbf35F/tRTDTpdzo1/Zfsn/rT+3x/1qWDl6L3Wy/R+8XWfg8gCkv6nff70am0ayXMGxNd/eoUN19PMxAtvSLsMIxBh8nIYJV2ZL/lMbDLVjRpZw+61vhnYKdmbNJCb7HON1oF+QLfB30M534smV8AG28/lNeNZhMh+8TozVa9GWSqoZJG5y143QJ16vVwWvKUGxzjr6le0uVwxoHkJAeg1JFL3gEyNe0HphYqvp516hAiFqhLdOeOzGDUY55bHusHMF8dUdbUQoTMIVPcXiFTDdQdvp79E8BkE5O9JScbzuOSgbIWmWpmgk00ijoZvijmMWGPTF3Z6FeegmCBTM3vRQvZ84RMaRv0akYuS+DbIT7mM8cgwXWDDO9nmsndoffzj/fb1vi1um36RO/3qt+QbImC7++DTBx6C5/gvuVhn7Vhk/bYKJBnKjKFOmt/dcpsF30JL+cRmfQ8RaYihkxJPdYgYYk66x/2E8y/N8xnt765Ad0i4zS0R3+TKV353Vz67F+yf2r6V/LUMUemNgl6v+X6tQN2df5h6nt/qkslkzfH4QxrcYU6ZVZPk3FBP5JrmLSQuhaO4fNqWP9n8whSpxFNPo9R1w6bBr3V4zM2WWo7DjlJRYVjnhsiG18GpiavHL3IwNS+atAEia8Ywl3doQ5xrNMVaVqIandqJvSd3ciEC2N0WZFeBmT7PJJFWaN3BBG9kaRucUw3/gqK9VSmfNjCR3SQW9Q5yRCD4u5ERNx8GvAOJ2RqGiNTxm6NObGIKtRJm3fE4jUycaQotERBBq+OPIbAeeMYfBvCjCzmXIGs6wV8P5vc+T/yFLQGQqzeh/WNF3ci0vkNa4gdNBK452gissrDGnFtUZez8ImM2SfUiTio/8lT2Ru931aw0HvezwrlgJWMvO6fMcDEGYuBs8x+McU6ZyrGtb4nhC04+dXb+Yep60OfQfO54vVK1cC8+sYa4LM96q5lIVM2T65AlSNevxLzv9jjZWJMfrfeb0b+s4j2v0mnzrU0/TXv98NUpDY7KKbZEv3/aSSZMmyX4D59UeTJWv/FVLI8tiIz1pinLorQQm4bskkB9JaEbhNBYecfkVOiG4S+Xyfw4l4SufgexoRyLiHITaMMlM/oSCazfY5ec/sxg80ZmSpW5wjc+3jo43TFOj1vtAeE9mWKrkbAfOPGOEZRHnRKF+6wfm5dF+BuSqzj+xCZenWbFWRDf0CmDDqpUFSP7L5GXbRGw7zZ6HyHZJONTK4EwzxeMDpAYk+rkhHDakm2WLQQZqZasjRtIxK+zhKkFWgmS4rhfGAZdcttTcxjfope6sf7WcUIvd/OQqbe/fkBAVMmItem6NWO7rAOXgwmYvDaIuSbs3bAz3s4e6h8o3e1Tf7/M0exnGL+S62XYnJv7HTk0iXI9JqOyyAYetjsslqGZLGdlmGVvgj5OX/qp2/Sd68HC1YzqC5DP0UnbVuy7fYyxPEBa8TyMZqRlXbGPJuo+Hp25d9kShON3+nU/D///lfn/f60TkW9Pf2uTWL2MG81nSwcoO1hSYO7uVN/zaU/16JIr5eHROyEovdbO63I7wTzlLCTHxAzayxSR3zcyJvKIcCxRqbiZaqS+7Cmll+5JLJR7NiEGMkZCnNu4HdOd8jUpcmgUBbIVLTVCElHWghR1XYlu66wTvdTHKP8mQhisDw7Fak7jmP00uomnb9HEZk4fg6J345FfgAdSGZZFqRv9Er0qj0MkrJ9A0zcIlNj2jKiMP8O4fyJj2/D3nvr1RcQX3Nkqip5i4wM92+aUsW8USKDj/6F3s0vse4Hz5FB3I0/BvY5jUq6qrDu/6yj+N6fgntqk8dSbiCbjCYlF0OsIWyXiFgDfHxMRqhT2a0oINXw5/RqPquv95vzDplKeH4ztZqj92SmYjJiI1NLCZlMFsPaMLEwZqQ2ULdCYgzzoCAQQmb7JZi7eS9+70991kP/C03H/BTSoefOFL1yKC6QKXHod389JjXE9hiZbm7Pv8nUWPqdTi3+JfunjD/M1PUMU4jF4F3y7R3zVDXmDgQ1XWLeoCP117zfwxLFgIS69O2bVNhli17E2B6Jc309kLlkXNLRVr8R2/2EwDbbTxnYLT6fpViXk48nlcHzinX2/hHOEENkUH4a1knPN3UKRdf3IrfrZkaObPj9UdlROr8Pa4kSrUFG94LI5Rnq1M49i5Avx7oZTM1dRB4n1LmkSNEbbe86eq+JsIRkqiDjUwu95yMW7kCPCepidm2BqMbnBq7rIVPyqHDI43oqAPazijJXlFuyS5EJLDKqSV9ThxF1sxCB7Wtkon7tVCJRbQxRG41KDg8co//Zk+hLowd6TaW+g+dcJmVQ3PD9CvVGhGwhTSgt1g7mQ/4qUBcb1BGWYR780akZu0jmd72fqKCXjuKDLNLmnrXkcUCmo9V5TIPdHJmSMZpCNiv+YWqd1uS7NunL1HX3nsJ96mN+ukftjQQeH0MecnW4N9Aa5ErOF3y/d7z+0fyrOiUrv1uXbv5L9k/9aZ3aa8hUoBeoUz9zFOJp4/zKU/dPLpmqphDM5J5YMmm+/cVUtJFaZOSETCUL6wHFMR+8SYdecNUM/fVW6qfkAeDzL+FrOGOt/oeprPBPEOwuhkmtB3q32OQp0FTuRRqJa/zOVxYHjyedSfcC5oF6NtxP2TKhDCBvj2R8fn0gOEUaMrNEnZqXQgZ03o9FJn22DnEZMhUnITKeFtthL0dyH/qvI1NumznEt5Ep7o8Gxp4vhyijE3rP6bvCDH/iNyItUNcKx1fNQJkhg7Nhr7nrZqgrx3bo6Z/KEmS1O6JcstBL/eSp7z5fv9IJeT2SG/gR6kRAWwd/vuUf9LLHCWUqc/DzuFo5sOUUfz6L8P3LpwXA0tohUz99k8KFj166EeWSiqpzI6Mt1hCWx2MzuFbopRcEr+/WtymNnvuCkLl//qVT/vyFTDF12NfrpBMz8PWsImKJ+TN3OOpu36D3rO9yBV4x6GRO87/Y309TfpunyL9kjuJP56n8EU0hcVXUqZ+5dO3mb795im8y9H4/c+np7SCWdOHoHYmMxy+maJLqR1IWGxzz4mFMuWXrFTlkfgCslz+U0fGjI8QZ5vWsj0QDcei/N2faCZIsQKbOs1FGstEngWSc9SV7FLFBPkURQJqob5F3dfaLKcYaAXXLaDMSXF89FKOxVjLjPgIiqnIK+fk5LvnFRp0KOWb2sA7RK7kT1Mn3dXGDdHc0KI1zxyHtsNfCn4VGSUEqbPJa35EphjrFdyDfyEpu7hCrjSKyzWuYp3R9EYLRC72Uf8olUnaaBPztjDBvQmZ889SP9/NuynZG2Me/QSzMJybPc9QVHmANgMbBx1RB3V3Y6HVjc41/TxJQZzvQ/lnv99Pf7wP7B4DUyyWvQmTqVH1E8CJnbLK3jDXCmW0w383PU5oUTjEjkzhZfs90+zLlMTqF801TxcCvkCk+Q6/qjnoVf39vIFOWXAJ7S6ijbOir9PeYUo3f6RT5L11HQaXjDEJvhUzZU2RKpPX2uzbpe67Hd46i2YqUXzdDP/XhDIJk/WxL1gvb7MtUzA2so/MmrchD2yMTJPtQKjBk0JOEAqJ+uGcsFVi3dzv5CDw46yIVeB7hx6rFUFTusG7Cm2D+oahvfHt4i5QJOKZcVbtDcnwIJr+vsoz407oHX71qJddXTyDTm59AcYlQJx8WMrWRZAL89j9MmUMPTxoO5yYeJoZNQu1TQ/7skDGuYp3/HHeoG55amfw8Q53Kz9YdeP5RSirNsp95vA94VjUx2bwddeSSvtB7Ov7I5BMZvdyPTv2sof0y5QpCDQXckKFOQe9ptkUP4fuMv092bUesA+pqnuFjetRy9r3n+7M26atTmw9vILgNfarON8yPt/FwffbEPOoskSn5ykUorg/UKboe9p8dufU918PlyiMy+92wL3kZqyWfD+vi0+tHgtBcoO4KY8xztb0oIf8s0Yu2x+ffZEr7XZ6SxX/JHMWf1qmfM93Ya4JMrc0UvVSvbaAQSmTq51wPcXxYQthkIqV7NW1JIiNT2VpBnbrcHhnp1DMOiuCNdRT87Y00u4SBF5rIVH/XW3J4Njm4kitRLqxaHAP78wHcMtRFng1nvxjbJAa6ZX1JZ+0Ev3PtxYBnAnrR59u4EbPmmIdsXzBpk2YRudd+Byw8o05N0p1DgkaIwc0CZOoaP2yyYHsTgpeLjN/fWAPMs3WF6CAYJitYaxM6rmtIF7FhBnmJTM2SZwZsfq2GPYByRTSluKEX9ZVhLZVjk/FW7iGziiHjQ96RuEPdiE6yIbJQy6QvUz97PWC3fSBTh1cNieWqIn+WW4NYTYK66q3x9x8N6q5NhBRw+OPjQ/5k3zz1ZeqnH0VZoVfN7I1MuSyh123C/Qf4rkPvfD2lEpmdkWnPzJGpu7ufkZYIFtjJA73fzH5k5pxaAmRpq5Z0BQZ68zXqakQPqLujFpm6NJhnaXlBnUzK3d9kSv9dnpKlf0lv5z+dp2YrYwYYidFr/TB1CK3Ndx0Fd4qR8WWK3mLUqVWGjDyi6y+dCuYdMiUstAbcxJVE6p+31TCmGdDE/5g8TJHBecBzCJaSZNLYRO/Hl5sDZJKro5f00PsYnRwDhpyesoWLTEX6mYIbysjUZuhru17s78AWlxF606UTkfXDfwOVrhrmE/1pkzX9xBA1CmZ4001tkk8bE1iJjNNTiEyFF78Gb4PyHjzElhAv0i5Q2AoypiToncaLIIPoPC9FHtn1jbwPQx6qzwr9MnVZDl5zcVLLQKvyltCn9sGaY6B3DD6t9J2jWDVPZMqYDjoVWRfIk7E66Bzmn0hFJj1lrIqsSzAf9sOZc0n2RKbyn7ODhnm/7z5fWdy1prJ/3SCpb7IZOF07nBPPe+DiTir5giBT7I75zN+Np2acG0/jy9TiNUPv98PU416PgGszlQb+ITsSox72LT8XQ9+qob/iJVicwf3cUScD+Ks69dv7U/L4v3QdhTyfzdHrLN/id47iceK/mGK7WTH77vVIbw1asYQiU+yFTLGt0KJXPKYZcR+YPzLTRqYkD72ftE4oxNEUmTp525Z8lH0G/g0/OD69oRfSt68C/M/Q78GZD3vJjSSCgj6RqfM8Vsm8w99PnOxN+WOC3mea1zeI9HhUBu6hRa+Uay/w5F4zuRLnNiHqJgI/u2Kek+otIXtuLYAKoSQG0XTbkcNVuEDcD73FekCm7hm/AIslZEx30TvpuyBF7yohU+obdYoH8hWy+0kZagI+P/ebHsD3kCk63aHuZgsc48ndKANZyH71o/j2eDnhOCKHz74CNkGmgtc5Vcl6d+4gKI7oxdSyvaGX5AnWBPx77MxyIMbGAtiVvkS/5yT62QvzXrWUTToz22FtFDKdCTZ65yLB9zMOULcCUZiayfWdG+T02lswE1cf+j0rZzPfjwCEEPOT/nDQm+sLEZLJBGvERh3OD1MSzLPL/cRE/737i31oddH4zV4PWf6X7J+a/uk5ijsyFSbbf3Sqcpr1d+/89+zRnx4vtJSRqan3wDG1RsbA0ZGpyNczYohFgww8sY7e1GFuHfYUwqnyMelTetxItFhgfhCnkhmU7XAPWC4KyA1Hp3QsjhjZH5oI6OLTo3ecrCXSj18++O3jbTLOh32yDXoxlq9HlC63BiNTH5nyAZli8mdHyOYg4++XPuan43Jrk7MqzIHOBt0cvZHp1etTgadPkKm9hHlufNxfMO/Z+HiXjgwCVy8FaDbI1FO1KmLlqGvJY4JMxT3q6vJedODqAxPTY34jJMAxztwMmQp9p/s/+lG4doxMLSdWCd74oVL+eTwkYg35Lw8vyBBdYT6M8n2MTC/w77URetefOYrv/amfM922z6E3tvcZi7SdGhl59KhzeXlBptQRvp/dExnPdecfnaontQXbe/YxPcFApgL8D+CWqCaPnsjU7CBL+P63CmWTCr1qlWiYZ8HHfHfd/c05Cn08/s0aWln5L90/9cNU8eSoU9YhZUR5LexfTPWtQMwu0zFPlZt/mOLqdgkF2pJfTFUf1KlAaPE7PznpkWzKxAd6J71IT2tkajJpUmCCI2L+cJEpNbFyiC7P4f5SiUwp/SvEvJEhU6/tXSLvzPLAFzYvMcCwgGO8ra/g3ccjkxmKAUTXXk/g7hl1StJGM9KNzhzyWzc2vzrlc2TKi96YP+iwrmNanitIzaGnymKYI5ltG3ysXtF7Zp+dStpsnUDwsEqRLq6oU4v3sIdSussie40xDz27fQc8NdBLna95RU7DunH3MjMorbuhd7UeLMGWc9SprdGoxJj4Z0iSiWrSYoVeTRzyn9egF+MmwRqhUx6Dl+/w7xnLkfPdP/XTh9ajt5FkhltkPnL3YzG4ZUZE9hPUOT+7o85T/FbJflz0kDZzQQzqAzK1WnIbyFJFnaJEP5ri/axDcgsVMWg+LfoOwf8Aay+KyeLDoFMkOUJRx+hFvdHob+qUrPxOp5R/yflTf3ze72wvwK1zZMqWHoyMncKGBG7LkomFYH97O391asyxTtouPi62h7akh8U/TIXSeehvPsJ8xdeNB3HT96hzxfZG7s0igdxe/MMUMYd9wG+CTO32mNEXacPBm017HDNT1Kl5tcDf1+xXyenROZK70NRYlxfI1NzPgJxjrYXIySciE8XdbOh38Ysp+r6lZLj/MkOvtpJoUA1nKrzHwx7A8owMzVS8vuMiY/66wrFdzHKVZCMvQeZpWbKPhDrliYsL+Pe1XNL5MMeAzuQN7hkZYX0wQm9YvzqIFUyavFg7v/omkaWOTJVyopLHHL1VYEfIVCqiVwtFZDLbEZUyw8D3s3wjU0WO3ozTYe/Fd5/vpsQ8JfS5ZBaCjMyfhjPt+gd63eRgdUCvC8lkZFincrs0+PfukVAy64pMTY7yGmbM+pRw26VH0wiH/vDNRsHvp8L82ckyMnW6yCKXn0ZHzMnrAMWrQJ1cRfnfZErRfqdT6n/p/qke3RkkkYFMLX1kqjyd7V99aIO74HyZSi+6aPJc/FkngY9hH7eU1Z/hHnE7zJORHr3dtMB8ZXuFh2P01JdBG+Pzi6mVoJca1mGwDPPFWC0ycG+eJlIrzhmpBD+AOJY7Ed9mjN957wOw5v2ifLQzjuRWyjUyGBhisB/uwbJ30UKyjiYlZnXUqS2xAgj9HvPT03sQsir8KbitgoyHw57JtN+fIeiRIcoTZCTv0ZulR0E3+Xw4M23VLxPw1W1Zfuco5A+voNhFMuWK/FDJorReQC+dItLPdXTE/IaM8WTwjtTHfPSfcz28S4xMnbTFAb2igM8HeZgnrfkbEl9SzeC2zvD3F4sIsivBx1sNvetPf7+fPAWzzVM19eRVAufdmAbuApkCtnlDVC1FkWclfp7udnhM6HAPPME8RcLGhs01+YhfpmiYTIAdkClmqA76gHaPupbKWCMqaDtS2ui9XUFU8XH+V3VKNX6z10Oe/LeekR0ZCwBxMTC12TLC1GEN6iZblkGgvZx/dKr4hyk4lhYk221bMvmyjYYz065ATwZ+59zcZuR5e2Ec8Mc9pUajV+S8TyKIJsM94/qFTMWTPeYXJ9JKysiOkQt9BeCKzv8wVVou5MoSmTqM24x8jp8LJOHSQK+2MBwyWjQPyCw6oaw/OAYxZy+GXjPAPBdSfUbUy1xA3eLolWZCWhFTaY6ocxdkqnORKTGUkbGg10SuD/ebnNUdvZjFShrkFHVKJPsSougom8Foga93urNayA49eilNx/yxnyxQNyyGuueIGXpFff7rnESfOZpKmu1wj5u1OKbDYU7nNuzZpNdBt8gSdWqye3HI9gx1ZHpEpprZx4fZU5JK/9nuVDPfo87FXo9edkdRl+t82JOZ22IZ7BV8P2HFX0OeEmggzgW0x1myBrs7/cMUGzUKxNtIofRwQKZWVEbvuX7I+PzZ0K/++cmhkEv0ov7xr+qUNv7NGlpZ+5fM+/1pndK3MP/V32/OdCD4paK3E0aYp8JsD9+zctLSQabuB6z7m0jHn+/3LQ34BpkazwRkanoVB11KIyK/axe4cu9pcKseFckYDyGZrZEpbY51PzomKRRLS6N83uc4Zl41hWTKujKwp+uObFb7HaRx+RQDY4UZe6wscIx/hvtLnZDZ5Lz73PH1RBPKO6dF3Qn3PmQ3G5mq6nRGyvNkBJnHkXExGc5U2AgFhOERdUkcISMJ7E+QdZVWsk58tiSrdhGELZbxr05ZVDgB7W6YZ/oZPv/QJQ+I36lSBuPtMyMYt94Q9ykyOpNQR3/Oyvk518P9SBuJWOImg1i8KzQoevy8Zkth0NWpInIcjRkRtEUA6bMaetBs/9GpnzMIvHiHjnJHsAbEjxqZusqtQxyvbsEdpliYXyJTuitjnsxUAb1lvjNI1vgbME1ZND3V0CuTnnwZolhDrxc7w3pF9fWCYLeQTXpuMf+dhnnYUBqrlO52f1WndOV3OqX/S3o7/+lzPa6uOkdvEL/NQMgfDrlthSVE4X4pcs0uIrNZP1CnDvePiP58+4sp3+9a1K2Jzohwti7I1EKkQUSRsRk/7yDbVv2veT8vqAPIo9XQ3pziGD0WWgTsWiJTEtsBMVZYpyP51Jk8a2LMJ5q8HdZ4PikXZMzo1X1/xEyf6CJPXMMm9Ui+gi/MMGO/EkMlwgS9IrwtzE9x1RhkA54BsV/j69EAmTLMRQZpbSFDkoVMxw56MyoPewIX07wlXXwPIc3y8tc9X2/IG7k5HZd0rWEeumnnG4CrYt1fnHcROd8WT4DuoqEXHc7jUs+oU1upHs7zvTTDmQxFDOHkhWP6skddT4YaECvoxTjUmG8+dkEhH+YVAzkezj0sEh8cgUslbM77mbmWh15u3UUqA8PMHLI+1sM9YF80aSw9joQ+hQaK22lUcrIaGYSd9lgVnZFoQpU8KtNaoWKF1RiLxCFxgLytfQvMOI9FerQx/80XRQrpWEfdJbf8L54/pRva7+756v+S/VN/Wqd+zsh2L+2LBpNhHUJabZbAcwmZMrb7zLwepitwT/WnZO0UGblY5goKOkGmnm3KSO+hl/LI4oMMmpjHjNVrC1567FAnDHy+HG58cJ+ZaAZJr0vEnX6Geb73pAyU/QjINdmj19t83iXNd/eWVB9/DcH09TTpBNqInDwLvcpN0ykbty0Z9mrU6FXdYS66yCTyXpz3UJCLKLJxkhhERpcOfIt1m44YXj/LixC94EijNJ9tVfJ81Tl4p25SUsXa3Qh7PNF7wvIsfr2f9eY5+HyK+Sy76h3RQn6BqMyGfhcOMoUlpQG2UrEmBGsDdTTfWWAe/Np0pXfTkfcc31+eTWRK9xx15UmsGlL1jAzZwz3rZfIBiJtSpiyM0Lv+nD/14/2+TC1jIYEi0CWT5nOsIZfz+QL+2MHPfwz6kWxnG2S0T0Ymd5qRijWo2ML6Hg1H+ww6Zc2HOYzpAb0ek5BJfmtukD7EMWVCn/3oZgx+2KD39OjuLzJliIb+f7vr9H8wZfxL1lH86Tx1nmxHwHf2k1IM8jMi6pYJ+bJciiyjr8wczoBBHXt+KK8krPt6Zw57/pJHGfRrZEpK5ALSaPsxuVynQMakGPpBGJ3JDjKO6c7U9kBvb9S5XExxzFkLBimfTEz+6J8O8bPGgXBmo04e6X3o2XJeQhENcyBvajDSiDLq2hE/ds7KdkasWVNC9roqIrv7WUeWk/MGZeSEzB6yRiWafZLBg2ENb9fhmCbnDwUqpJOSnZVHR9y8TiBTjhOTyc/8SEL9RDHf9WfK5jI/kkfY4PW0F+ax5TB3fbwujkA33bDncoN1fc/PNSQO/r3g8kYd/WFq/3mjTh36pCV0OFPOHUnjMpBpeiQd8U/g1hzHeDbcs84kvgP/FI5Fvj45KhkvNAqrw2dsemdnT8z5h3NkKBJLthGcGWnS4oB5dP0x2S1/ZGTpCTV4C9tAJp9Plcx7VKPV5yDSr06BgMwHM7w+VQgytVkP3nkfozdO5aHfullwYLdw8IbN6C+e6WaMx7/zftN/SW/nP72OwvVCDfPNujXp/bRRCXkmc/R+Nwud+V2ozOsMGQpjvxepoeMYGd/SFfj1scE63m+ByGv0OjC/9yZbgu6QVhYIcG36plQcI4OZtFljXtt9aODJmNnrFL1apuzVktlsZJN+u7DBvw7zfEV4r4gN9RxoID0os1xnOBsn8SBUKs0MxqfUIE6B3oyeYsXk9cO4kdh+WZAcjh9KJ2OtI6l8+mANGPVlUORY17PJawf0Iapi8ObIlCVivgtHN2Tyc9hlZLjFDW5Yn0Rex8jUOkJvRrdolWhO0ete/X0C6aocl2wZ4hhsrOSE7+eOOvmokfnrO199dcozOu1GnBKvx9+ZJPLJ0H9+VVsp5O/dWGQMkxXZaLINiZ4OPUglQyKhgtez8qskehfhRUyx1zwIMv4Rg+Q67O3YoFf2bz7m06eB3vp59Id7tiOdBtt02HvioddeLCWx9BT+GPouDWujDrE0eGWHkLYvcmB0ivky9h38Ptw9Bc9sZJMV/ugvnulmyOrvvN/sXzLv96eZWh5cBcKL22AemSQ3AvuR8GWKn7WiMh+r0gLXm2I+mm/Rz1uJgkx1l8YMTtHWIY8Pfkd86nQmFkedENs6D3vxRy/KxOfQaznVFphv5J4y6fYYvMd5C9H6gPmkWDwJMS+FCaxaP83AU++Y4T1Ph6h6NpQ1bmsTVrzWwJWHimNwi3nM3aPOsP0Nx2jVYN29smKGeW6Hr+/12tzINA9aoOego8w+4Zg+ZXwJWTTkGfWETKfC2QOaDP3bA/fJyLiLkbkyPJl0drYwvz0LB5I3/ZhBzR4V0S4ci4C/lSi+zZ1DXH+RAB8P+3CDSeuQnTlawd6xauof5ORIjIpbw94KzHNxjzq+LdD7BpaEeY/uHYckm80C4PQQKbuu2444e5/C1nXHJsBqb5ububWBotz3IntPthJZLQXMi4sa86Zx2TJyjusI3LWBNeZChv6A1mYHezYXRTjOH61pkkUOiVyLJTeHdStZ8AkAkuWnpMGQ/yZesgf3cUHmXovnXzzTzRhu+/6/mZrL//n33+T93MlDhKid3mhgsQ36fT/Xf+lU2b5uX51yyaXDfPMzdz5CLxhM53eTfxjmr+Ox3kJ6TpChKMM8cyBPFdzj6Glyy9ti3jjvNKBa0SFDgEx26YtArOUoBKsyUwnD8gs03KOXJMadEbV54usZtTcxEK8Pg0T0hcwohkK5Toa9JjuBYj4Yzg0ppm1G7vF8Ap4ze9PgIWkZCT6jGsKWvHBQg87I7nkxwLtsxmLg7TAfUUPbQOQeMS+l69wmM/luQ1aKRzO4FxaQ+P4hkKwmyGS4GvqfT3wbgH4wn8FpRIj1ajzI+GlYtxFkhBheMNwfYnXpreZaRObpfQTwpr0YEAV1e2gGBX4OH5FJZ9SNYO+hL/i0fcnf3dBr+rVhsKOXMYXAFxzzMWrQJ+g1fl7N44EB8uNbyMTtJbK01oHclcRFHStVzJda3pKDi4zYVy6ZX6bGL6xxWeqjVxeH84XPtrUF9pn0ZtAZmE8DwV8Bm+yH87022V8818OYiL9bR7H4zxEE/7trk/4wU7eL20E0PVxE9npvZiQr1zLmqRHq1LIWWrNdphbW5eBVBqMEvd5hj94vDbNryfbFdkYmTMYxHzVtyXuKGf1qzjv8zoIH5fsMx8CmmL8BSP42WT3GvHW/ewbw5U5CnZvgmNIOawnyzeZO6bpb28R/TTAPOJOryWfutiMnfylBYT7HlL4LvSInODuQ7ueYlwJr2LerxB0yt8c8yPaaQ2xjkkP8NFuRXykyvyG7D+SnWBQDZZgzuR9fC0h33qcMrivMMxt5OfTVXRdioK9kQlbxWAOmXtGLRh98/Yzi63VfBnrb8TB3f85xTIb2ARnj863xZWq+gZq6ibtBRpWRCGl2fJe0Hz1mpMixRrl3pRPZA7BG+Ebcg7sg+PO3hDXhPKkZ2KfR2HSxXIA5TwIF3OUOr385o87vtvcJFK7+NFl/2tqksz8mePQqD/vRRhVharOHeYPfszfebFsz0s425HPUaXoezg4yJsUUgreIXlydOYx0xn6K3x/0lC6v7V/smWlo8u/WUSz+JWdk/2mmPofHEzN3exa5p6wr0q/Wb/Rqb8tk11Px69z54vLEMarYD0LgcrUhlLpLySbeRiJ3chchJ5uG8luRZEQRl5jhtzUyMlZwTPlxXkJ8dnFMJEyfkSGFYz5aorfZm8PamdX4DuH5Uot0dopUcglHBwhOZiUGTqRjfnjPL+Ab9UekV+kBRBjW88Ha60y2Tbcq0Tb4c1auG5Gm77VEJu6SQaR8mjIoVXx9ycirkNkM6/RaQd2c3iYK5GKMXgr67EjUXSRDcJukmOkPAergI3/iYwPN2XM+9JeYP/Ex7d8mvQ7n6Rbw1CGtxh3q5s86fXtpwyKZ1aXL6F0ip+P6CjBiT5MqWtKRneg9gFqAjAjntCVRN64hlYaeo9dHBgQ6n2Me2qNOJcULmWp3DSBqrcnaFJmupuMG3C5tRL6baAaxhecYa8BeLIN0/4yIMULd2goryfT6MO1MoUQdDIPPy2T+8cFIkD2HGte1mIeH/hiPsJfBrcaoe/B2/uL9KUNXf6dT5r9k3u9Pn+uRZOkdYm92QK8hrmfEtYIrZCuwKF/dX53Z3K4WJGsd881ujzr0w1SUTkuTebZWkUW0LiFjtytlspsQ4jbPGMfEqC75a6y1ZPxcYiYeRw/KXp+mIhfVuwD/rF4iNzTMR4U3zrDuPkox4A/7SF7ayQOXmmdKvWVjkHq2o8h4gHW9oxv0lqOTBJF/bFFXDmlGxPcY80UdXCl3PxNG2g/mGxrNryUHvjmS67Vn4CXrpxgIPXqx/WbUAKh39KbnYYz11+oEcfMIy6CeLIE8T/cC4s/tVnLBxfebOvMEilxvh3lFIyMbFjwgz1Mco58Wx+zj1duwFUktgh3G6I3tZQjeEe4im4ToRT/rNT6OxQfmtWS4R74e4+MivWMN8FODhLMk+Ho/T9b3zLwrcQo5RHeT7kcblYhCwFE365sZFP6mI09zWaEObjC/7sb5jChnjGc7PpXQ8e31zpycdjdIkunDDBIhUcnusDyAO+f4enRMhWg+7/j+R/KjZGy9/Zveb+hG9P9mivzPqnTlf7W385/um7QVlBro9hVRZog3Rip1mQGrEtSp7U5QzftWtCC+i1dKo48GJJJFGwLvdCiZHCYO0ejTwzH2KctACO4VoeloDbF4KylLrhsg8+VpDjHvbibjfTMjl8s6gCLtkLHDG/OOdN9twdstDqhTqxsh9x6fn/Q79GJV1zCSPzsBmD1tTZoA6qD4zCtgb9TB4KbimNsfkKE06fB6k7fdko02Qy87cUuR2vNkRoxqh3+vOuGY8ob1eOpmGQOLchyzobdF5lxpDZRIvknjlrREITG+nmVViTyU8P0e90haOk9vJWuEbIbecx6BV70w703Pm6EmzNewH+9q0V+aKv59b7cEXrsXkRcMvfSz7BeQuGesObMT1oRm0lvgngn+fDkZdLNYBGDJMjIlnQRm5ny8hkAczhc2LpuMvJYxelN7W5WsqzGv1frdBbr3UUf5pa2+OrV/KlL51Sk+zylwGa4lvRmYjw/35Qb8x6qmrDSxBunshMzG3VWkbzv9ezqli9Lv8pQi/kvmKP70OopgQkvw15lHucmVI9Hmaxd4scc85bz36nfeL5gPx+fKn0lL7vF2YOoViay842NhczMgeZ4OlK1eN5XcIrsH7txQ97beuiVhIOWoC3WF3keIGY6x3IQoQK/HQjGpCBTZB3jgRSYlwjUi1iI7QHwZhegVl3FF5mUUQn7YYn7zsolE0mDkQ0FIJVLQkenHQ71jHd8czIA7CnqjsHMhNnJk/va4M+KsHdTB2fFisluGY+xxzFfATbvCvHHSOnJpVy2w83MrBs2MGoTaszekE+FIAzK6t0QvojN6JamigT59HEn2REbiMKjMQEqQeRC9X0yBdb05RJhGF0iF/kR5ZtwjkueQQrzwz2Ww7TeM0HV0AwDpRIN4mhiEx5zD9laMSygzITJfPHpAYlgnrBGroZeArWaQmtmxpCN/YpDo3crAzOQ6dMdExsPRx4PZupNEr+u3nXkJDR0yd4w1zi7XHelQuqEo67MZWIDesfcw/PnhqCzp/Zr8vd7Oujj+XZ5SxH/JOoo/7f0qQzzhNYotjvkPn5HoOsZMe1hZZuBMBeO7NikLlIPJMhu9ofKZYp5adMhgnq8JfscGjvn9g4s8ryJCbj7sIbvfQ8ptXcUxY9MJ+KP6aLJJezuS8UM9QTYPzsMZ2KgMfUVcCBrdLdnrLTOyrhUd/OXTpbR6qTcyFVfSMKZxTPrLCSHF/iiATw38e596HZHFy1lCILOgZMd9OCMLcn1D4NxCyjaXqCLBezWBkA7Xvxs4xt6xeoNi8UYG2/laJQYvGcTmB3U5lH2VeCxDnZXNCPPV6o7xj5vDGQ3Hg8hcGRlUzscC4LopRLa17jf0hrs1zN/h1XQflcJIKEsz4CRIcMwebi15XBUVvPksE4NSw+e/AuTQ026JyZdHzSFP0oSwXL3H4pepW82WALWcUHr1JzZZdI8JRGsWm/w4RUaTyNmj7gonzLcoOuSy2HtgKmdk6r3RJfMlHRlkHxN1fivYyNALLKBFn5bBrkbd3YHdATyfRcnc1/rvnT+li/Lv8pQi/Zf2eFkAPQGcR1bJ+gvW6Rc6M/RqwVLk+x6Z+lmbBKth6JkhMnN1MU9l9XwjBvY9AmJRV4Kwr/YmNSLFJn6DdT/cNHv0hp5KyEg3E3CfNBT5lF6PZDgOAHUwS/A795AZ612+IBPdlRgY96oiM89F78myVUnHXViR1STkwxrazOTNRbVJuSIRMimHJndfdkSEXKwgPjJHDGC2nBHvrPioewSv38toJt/ZI4ZQMDjmnzeOMVntFpgXpwENMusmkUO8nQ1nvs3EYHX2WnKcpVdIRRUZV1nkkHj5OABLm9AM0kNskIv1nmA+XDCRp6XdETM4rWELKTLlHJcVaUTzAL6pYM2J+EoitzBNwduidaarXdQRktMz0GoDJRvLdyBCrYWwKPKx6PLydTQz0SwhlafeMG+Kn+8iVQbPi/6cHgQVPw/h0QB9zBPKMh1173rQPNjkZGxCnG0lM5cfHX7ey6DEXBzNyCh1a4D1xadYh+4ZUSR8tZnwCUyerdW/yZSi/2ZdujL+l8xR/HGmvMMR/PPCNHn9RAjeWjn6rkv/MlUvtisoxv2eUm+COvBzzze/qxblweuKXoaJIfDVwioDi48dcrhcXUiOr5UZzOchIaEe4hherl0aVNulSjZBeYDUqjz0hkzJSCpcKfjxaE756Oq3hPpv9FbpfIa6549R51xlBmwr+iItKwV1yj3IUDQiMnwVV0DunrgFN2RLk49uH5Vcko+Mmf2INSJvZZvYrT6H9D3ZiazJ7Bn5uDimo3jr4PVIeCPHd3GH+WylU+9cdEei6ukWqOquykA6hg4x5+h1M0PF69kMvS2/HxKI5GIr8mR+7X7plPO6Uj9tyojMmhVBr+yvzeDt8huZ7NMluN1xgzVlrbTEzCh+nifNNqmiILO1dI7AVhxkim2Ko+mqOv58oq1NNu+vw9qtA4HYdmwz0Pi1JZMkdcG7PaDkj+MaSJIWv5jyXtVDMrezB8Pv6+WIbFHVEtkkUwfyY7QWWeGrGSkv5R1yVXJEPn9e/14fWl2ciL9Zm6TI/5I5ij+dp/ge62qBMmwy5X0EYsT6CdzJY1kGz2hg6rRChjoTv9NofSHfNbQ+X5mU9fFFJSgxOGa92QzrpkTRy/QbCVbpe24Gl1tgk8ava5gbDHVouRUlMhk/bEiL5bpk5TE4ksXmMQP32milq8YzzAvR+QB74aiUbvGiEum2mxJM9b01aVQE6C3hkYL7yPEFzIILZvDhPOHdJhFEz3/0M8xnBYN5vp+V9IpPJ2YnVLATQouyqMcx1laos27Ml5i/jEtHBFmOwWGyLLqX8ftIuLzpYKNd8fNoevRp47TowFzoWEOMHBmaMxeZuc2IyOukhi9TyxFcqas9e/R+Ma9g/skWZfDoWUVYU7xhJ5qE0k62bDLqkWFznMxL9qiw5ozeeP0fnfLnD+FonuzzHbZWuKDsbF8YIUrzgtlHmVNmdzxCXdQ0mFqOjd5TvxEytAP85imXUGTqFIQzyLp0KQb3vGrJbrQYw9LTFyLXm5ARtnX3AAv0upyvl39v3k8Xtf/7zMP/wZTyn3YU/6s9Xv70/akfpphdTUt6Wx9sovjT/be/33eO4tYqFgRT0yxZci0ZSXRqAe/ZvKQvS0J/bmk17EI6oV6hnDLynNQc6+ZRo6APfSIftwSAjMuFGbi6T4g/90VYdS9TpFciok4lmwbIshJF3w3dimwPfAUzpe9MP1l+bHKABY6ZF8XX041Mm9xN3Qbu4fUDbUMzEpYW5pHkIIv+s35X373z9iKeiJ74+gAhJxxzi/wzN+l9U6GunLU3bPfbmcluPW3J0+YerHRLKn1t/OrMZ5twWDBLE/3rxjwSwdlk4FRTZOxFOb5/jT9hSYKpyK5X5pDdK1/D7qpfSygityXN3d/BfP8ZiW47OrfEfrwyHMLFtGRrJtkkVRoXNstANwGtNOYduYlh5Sxl083t1828TzUXrOJkUDijqBFvImSou65W+tNAykgz9OebXy9mSYODpZLn1gcwoxPqVNPrqjk6WVfYHFL0sp/yjDXjui+AxL1RuuPduCL+XVPB2ctzGhic/k2mdPU3a5MU9V/S2/lP69Touj1AEJ+E0n/po858m+n817keD/7PvB87FFj3ofeHW6IPCwoDvRmdkBLHOOUUSOaLpZuyo02gWphImiGJPii9QT4Ln4ClnEala59AIsn5fIKVesUxqSnzjozG5xTW2fQtemEiEPNpLBUwr/RBXb3oJCKT4cyy6RbrOtvNKxILGxWmzXpEPXM9V0llyjbM9k1vuojezGzVtQi7/4+7N+lWlNu2tX8QBTEBpQg4QEllAGY18wQTkETw19/OWus9+/1au1+LSkQ7cXfRMJYCjmf03ieTOd1ll6L4w7WxiF8mq/upQoEufWrjbr3gtfbBUAxn84tiBPuhxxPtJMY43qNGt5sDR1moPYrC7kUyRHmJGu/wKObVbI4ekThbdgRNFvl8H8+N+8J22JWvzySaZWWXzMGiw+r7KsW8ji6o5iNkQS/vshhsduO14eaRypYwQf5Z5B/FyB9XfN7o+g9T5vyosi7O+xQiNXWN0SqKeNY7dOPwNLumxkDcznnGoiouHuNu91unvFj4h6nDOlryTNqMktDxdc/Y0zhg2t3hLcdNnLbP7p/ZXxj4Pczj58/NSx+JyuhXOiX9D1Ld/6r9p76YWi6HqNF+pijkpeMu24upSbG963SpvAYT3pwTeKuTHHpGc4dOrWZvMMFuNDdu8njK4+Bcx6EfqJ4xDASZ3URu4qiIasWwK1/gKb2lOHotVMVY3ZwFmxdhlLDk1TfDG1WoGd8oYz50vRSuyK6YJueUwro4KcZcaxSemrUax4tLPW/3rX+xdnQkkXc7rTaWl5eKmh6XIhhUziSYfsGTbFGLwafVjftpqaLPa4OED9eQjdVn4rJxq/rIT865Nq67h8Nef/hBH9+UN+rNGoGNzq5JmC91bQyO1ymr53NfZH0b1Ub5iAJWjRheLfkw8mdlOqz3ek8wIyL1yHe7z1Pxhp4ySdkyxmnf5vF5i/+/VC/wolAmdj+DJg72l2ZtbI3oh6nIPB5vVKiXHut8/FAop5wa09DxmCiqE87l0DI69tZlf79R2rXHEuP7/tSXTgXqMJdo0N96rI55EIccaIbRszoT/J41vu9mRZYxTNq9edo9CPh2DbU/x1S32/3VWLr8l4xR/G6dEj/5kYPIUcRwnit7KsrHi60t8sLiyfBCzVY0eWO68CKqgRrsfa2hGRzUZLG9N12DXdSsk5yqJLT0jkfzZ09kN1y+42ih8tzoFj2JzbfSi6Norq4NQXBQA5IkUyTmqHnZ6sx4sk9yMepNkQeEt/3iybb3iIP+ONgbRrXpMxVngcJDjrwjPZwrvOO8H/NYh7WLl4shTxMjF3l4293IWzcoZa1biVEnRVGZQ3vEtpp2RY5S6OjxMsYxD/F7h6kPxhVvjDz0PH7icK8f5vSKTJn1WoZubk1NM7LJkNg1Auhe6uuFsZI7FpubnhiHi+Hp30xFebmz6Eq9hidN9EkgbTh+ebI12O7uROJCO3tGdrl/2Oqs3zGHFq6P5XR2rDeXfvzN1FG1a7bCCt8/WOPzpwW8sC/KVRwKdu0ZI75OcH1rWYwuOa7/eN2Hl1RMnF/Ie4385DXhmVuAsdPjPTfEQaThtf6m4FpeNKNvLS2ezPNBHFx39Z+blz7q9vq/Gksf/iXPT/3uPOVtkiNvRnclCbXx3qPVsP9g834CU5NBVXyvmbkWBqM4NMXz2tBmrsmrhQTdeFjwYmYmQEeKbZlE8avc01oK3zwd76EblalKRrjMeux1P/BW5z1q3LstXR7n2iCOZOHkGa9F21ftyQterDNCx+1nT9bj5i6GyfaNfLcJu2xJKbxMvjlpRvTpH5GfPsjkon9KDUmzZZ5OhVcSSH5u0Ny5PFgddsskLBdHpt6oGfIshLcLPp1gbdxGGbzZSEXNb9eo+eHqAR1R6w9x0DtYVI3uPdau60pkugZn43X/aOxv7tCxd6Vrhgo3yto4/lCwtE9z46otXNbUfUpReRreyNX1iv3capJAH+J8q8tyzLY5he71Gcc7OvbeTMumonA1fKeGoiNvTU52P/lmqtF86HQjVgknvro3Nlt4Z3fmlxQpHvJmT0IrmexOUhLIO+iMg2+BznaQB5VpoZERzogRAcWEx330xMi6C6zrmzIOu7nGhmjifUsoegm/6+APjvt1+/KvdGr0lzw/9buZuutgavFA3uB+hj73frwSVvWlkXzPS//azxe9f0jRTEKf9A47g4PNQW33ibjMjXPS1iwP8Jvv3iX+Xs0qNoI5alrun26GeAQTk0X9iaN2lzOa9z42Tx9JPw5OXXjL3aXvsD3evSgadx2knmpxZ9vy7hS+r8hzoyn6vr3Vh2Ik3mZ76kRj5C9zgPyWKajpxL5IrFOdicEueRVULdu/78WFGM1fZU13wUT+msof2KfDUaI6yEY8PXATh2c5sIx+p7JYP83wfiXj+J+nRZfNZlXF/EzfbIyuQoe1vtZAx2t4sTr46Gwa+PtgFOL4nE3mMOl3MPW8bZliJyvYHV1rMVovqxstJg+NzbSok2B/g274nl3y7JaW0KEDPn9zmOF8eAfdLbvHM3mGkOP/ayW84wHHp2w7Y+hkWMTR04C3Hj2Rx4zrYUCsKLw3vHZNHS1tukl4+4Apb9zRmObiRwzd/dFDjxCGTFZcwGsHQddoXkeNtZGMniRsT38wT3UHo1/plPKXrO38u+dRVNLuwLDXyDfVZycROv4FffNjJIu7D6a+9nRblyIy9vgJryVmosHxKlBpfqkaz9BGmwGPRyfU8K6r1HQSkGeczx2/4c6G1zOvlw+8HzdJZA9mczLv8B72p0KfNPudNc29DjL+qwATcmdbU9cL7zx5vG4Jh53Z+ZupSXYdxpG3rjQaiv0NGzKL8DJn1TK0Z2/A1tDLKBgenTNJbN94oomowXp9WJNZw3tO8gAMzLf4/jpB3hsfshrMr6B7UuLY7B8F6Ij/LhRKGl/k8WwFHSlPJ8PYV/COfoZ8Hz7OvDbyodxhIy/BzHvTOZOmlQ50cIz8d54PDTI7h5xnnobPP0VQnGly70Atb28x8D6BYQjnC5iqX2UcuImqGUd1Bt09d9BjwlVnT9Ere7FzXSNfxk6lUG7NYHH7a3hjvx0zKk/4fk0X+0kQ5Jr1/fyUffO7Ccf7kUJms+jw1FU+MR8boaaR1ZNZvWxyMbxH6tmoD+gR+toXxWi1Vf9knpK7v7rnq/wlYxS/e42XcOn+w1RW7bokPV5nNm+5Ec+TXSclYbwCU4858s/YQ774Ymo13HWScB/rlsFy2WN3qxRJ8Iz3Nwp7esGTj1bEoVgGnrGsFg2PB3vU4MWfefTKh1OefbQeheP1zKJkUtnI1GUWBx0HOrMuzBvT0QFTR6Va06kEkFNnJCeh9EGNDMzXCnmF4cUO+7dmLKrDgP10mSI/yds5WR//xuO12OazgW+BKbzvVmKdRMtVqRBsEF5P4hqKuJ4VtLlvbXZWTZOE48leoXVmf9jr9aEj9ayjkPfuwZHCRaFnyMhDUbDpsHfagZkDVRZ93Z/6YoqflSxR94g8aOJ8KTo80QPi3UJgp2ciX5YnMDGs0HP83C4p6CyrLn0x9eX9QuU8+4epe4j3lTF0/bSr4D2PZp6wu69S6OxFYIP7YFAQ3u0+kMsZ69NPNw7T+04h++UrrIs75MP7tLyR3gkl9ubHPIlGr2BuvN9lB8wmyIPB61jTn2Nq2P/VPV/1b3l+6jcz5eWjPR+mJZhKrF1NLLyO7PqxQbHGnRsJlxhMXV9SEh0RWb73Hv1iKuqMdeObKbPgIokitYBOyHjhx+uCIvmhGsa2zGqmT7+mUNyhpkl+TJnkcVeMVPnQJXOzhW4tJlkcHjQHDFv+nemd3ZKIx8hD5ad5I3+d5TjqLIQbTRVnwZPnFnmmd0CNzsYyvJ8xTZNocGxdTsuU1otRg8uHp1DfCfusnk91HMQSamw0ENADLtu3GC5F6OTXGIXVd6FDq54ikWiaH56NW6ake6cmf5oNkU9MMHVvzobxnOgK2/oDn5dEOJ/eoLR/8pS5AFP5Q3+x+hq+E44WfpeaSYm8+WjHcLRmlpK98cHM+FqIHNzQs5I0OrJqBGBKLtFDjpaZsW56eP8iHNeU65HG42WK83ldjnu6WtBN92D1Kag1tTZuw4/Pqif/wxQnsoLzdxsRjrlkCifygGfNOqeg6cBL1pNehydy8xEjxYbO/jmm4C9/wZT23zpG0TK1/gQj4pM3KkjvVweeXDskLs+DCt4mV4nX+0yKWdqeusZzcQJTnbQTB/LjrBj9jdBl66IXMUfj/ZoC7ZKz7RV5HB3bZ0X6qt6OYx3hfR5e2aVuNpmw1vG6qPGhX9CboVvjY5mKwawD7ya+5Rs7z+ctDi98NGgkHSq2Th+ZeF/5a/p6dt44Z00S5NfZjXaCICGNq2kcFgfHo5VnJzyLP/j+2x5edKKZffaLD7pFdwAvuHfsLhsOdCOYFGD2e9wvOjQUXRSvS/ZHgNfkZZnwaI98I9hgyvQDMDT5nBTjJt5HPDtP0CMOV6Ggr3np7lJ+ioHy2UCdPOiUvV1BlzrbMqVVjjzjz1dVEmgaapiM+wv5clSI4XOP16v35ISecO+L30ydEyFj503Q/dKCa9x0LtCVziKPw5mL4915B3SOUdDOY4/Um/FRZ/8fpu6aMGJ98m7EaLn1Ddo4dp/d2/ElRukNXu/98AX2cv6IwT7rzP8gU8roV/d89b9lHdrfzNT4Eex5S9Io5t1mlNLnVO3ZyBww1fHxm48fbzC1WUkUSOqpNpbiFK/HvQ4Fs74mGbtXiI64U+D1Wo9Bqbd58fg0QV8cfI4FpZ8LdKbO3km4FQ4pbU7VhN2V0KVgXR/O5Bzx+ospthNnT687ko1hWrc4ytSjRnbHL9nLLEkMhxOfSXSXEXsbbii4bVGDX+N+k9KH95Jix6LJC0x5QZQTO/OioIfb6tIqfieBKgkWFeR3eTYPUPOrSWX8i6kgHxddyqVejQzfL8EkQSf8tymzljVgqkxOktEoF5mn5z16RFMfbv9iKvTeckHPUHghH/beFNU2dPHw7A2Rf04V8aOc8bdO6aumpCg84fM18XNkb6kgH3nebE3p6p6y+kjQo+zezCArqlSeeh6YQg4z6E3mELrz6hEbs2BvDLYPjyc1FP87T1F6H/IkLBoxTAn58Kxe+mzY/isJp++jRFV1QE9wq08c2V147z/GVK/b/dU93/FfMkbx23WqnLb7vudDkVfH3Y3KYLxja70mMe4I8Bp0e7ZMqQMxzK13YZTldMxMkiAGFrNkPBZwGR6X8Hq2s/doa7Q1M72+xLAg5IPrPkRSt5bvmJ+2f6OkGBps3frIyPZd2FPRLCc8GZ1TMVzxFl5MyK5spBNU62LiS/Sw7wVbfinFkIqDBSKckLVgWqPPdlATX3nK2pkpBeplaMD7CNd2GvYLZLrKjfr6osv+ALoUHm1fo/3x8GFLvlRiuHUE6Gg77kfeAkxpCZgSo+aHqXBzxedX40ZCXhy+RTABr2X1Mpnd/gI6txIPuD7tvHRrXj9FXjyzgkwVTPmD+I089BagO/dmyEYsVxQ9FDBc3hYZm7wtEl77YKznXNsR/wG832AOxrL7JWVjD8cQCiwoNLM6KhvFPkf+9KHzzaeUmbSqC12r8Y5y73jf61HwnFzkQRPHZ35uTYKeAd0t9psuq/v+K45Gz05BVWGOeHLpf4j7HXjXP8dUr/8rnaK/Zf+p333Ptx/8w9Q8b9ewD/sbdhYfSmJlWLXjZiswtewM4rCx1dTI4+SHqbB+a7UxUhrkDyfJxfB4LixSO8gDJsmvmNUTqsWIhYr957lVO6nc03vR3t85qagB6yEwBfOxyU73Bu8nPJ05mTKYsiZmIoZJ91DQ4dSUrO230EmXBIM+73YKqDeuk2CVzzRq6kxCX35Dp2rppdHY0cGUBaaCcOStaWkeuuzRBjV+YAU19mzHIbW4ErmrQy17TmQhr4kNhfPaK2ixLt/sbBeFGNzkSqOj0ZNYdXXoXDHC+T+VDbzm4QAdkpbCnGTvYn0zFYQ9Of3WKUdmeL0zXBZ9NhuZ9cBCPisWvkL1I0NeSkR4O6+Gt/1iykpO8H4fq5pToW9S9q4rXE+9ZehLpzyzfok8ZnjNZLQY8OQ16CYsXlTP6BZDj+lSiGJA5a5LqdyT8f0XMLWeeSmlUdODzo/AVDWDl61WixHbk3aexvIIdftzTPXlX42l01+y7/zvnpu0nKtgSrXAVHAc7amRj2vkgZzi5eZ9nJPTe495HdhgSjfeN8OYunhtlUISIFwXxvJrXsBpkIuBURUGOU2T8fQlZmL4kDsaWa1nMdS6EgN5Vc4p7yzHyD+ySEGyhxczg4fJ/r6XJsF0tv03U+zkyCN571Ag3xQDMeDYk0ijV8Bau8ZLEA9KvG7H0u3mBO/VPQ01Kqe9C0/nEWro8EK19W1bZD1tKjGSPkVKyhnHO13rVcLDEbzZqu7Y8HZ5Dd2cKMh3t+zN1O2h5p0zaq7a3gfsNTt4xY/Vnj83yPyj55tC93bwvplyys8zDu93O6WtifP3zaqKA3cOXe2tFmDKjKF759iv6XYAM2N5WcTRdtoy2477Te9zeL+vdZNq13+yvq5z6KyDnnKfmx22Hxq823sMnR9chAHrmxh5tIpUywgWffd7LbKw7ICp4lpKbAb7pl0/WDnTYLcR2c/XL+ikgN+z7JdDVlMf3tA5wjH/OaYGyq/GKIy/ZIzidzN13g62zHF/iBTS3UGXnOGKdbFH8UJa4jfwIujS2h0MKOzYp/O3Tq1nrhAH7XQbI6TehzVti75qNPAeo1OImpk37f2mJbybLugFj+/9KuaoLC3ibmfMlj78iNE8OhjfTI31LI2j9k4PXQ6HC6tjI0kCMULND3w/x5HtB0kUz/Y1Kfetj77d3u9xJn5B+cUGU0sdTC39DN9/aS480SPUUBYWHj0cHN80sqAb77d3pmgHHSJ5WFEwfgg3Ehf9di0xH0wd+3tEkMmlYvOxAFPhAPnvqIR9nu1S6Jx5wfl/MeW/Nbw+Na1uWpspks3gGQfyPEvJk5GHTNGtKJy+PHixTgZdEd3WS35Qw0ergQ71XvDKyzl6QiZtD9/jfrwfgKlB1XuwfUR+iu4H4Ux5vBF4bFfoEVHhz2mRCH323Ar56ZG081JSx/1ZM3PdG3VJWMoSG/W8iVkRoNOi3nRZu8aZGG2SjkXlBPnQvn4ailbt5/85puTuL8bSJfEveX7qd4+lj6Xnlned1RCZfjtaU5+GS/btE4LC1/5T/nvVMoQMHRn2e2/wY6dDt/oCBdOoTg23b37Yd46ogVdnJFH5NJ9sDe0sDvsh+mz3DJ2xOiYy+vjgG5Qu+zr71uiThJcDMrTsXom1bj+lkM8vi2aDzYXHe0qSqHPx9+QXzYuNIB+0K5fAy+TXvse+cEOeMUX/THoi91ntG6hp65ZJlD7LM1MRoYYSSzFoaZQfVmWzQp/vF3N6fg5vtmZBKQarPrwbv2cWz0irRY52yF8z71Cymi2gI4MD8t7JlXt4X4FXXInvtfHq+X0eG0N8XnSFl9yG5fT7+alwNcpudMgXOH/KSpGTU1HTcXgZsDY4lhRsdNRw+EZemnzUXGSaoSdMaXj4vucblkrHo45xAVMXE/mpyQ5zupe2AqZvYCp9QBdPJzBOazAUBtqsS6vZ0Ple2zmYnN2a6t0d70dKnbBiQqc1BbpMqp+hR+zhlYsnvKz3ztoxngPy3p9jajj4xRiF1P0vHfd76W8wdemCqelzNKfZdjhH5nf+YSqaDMAQRf042p1RUyc1+GGKU72+Ge7IrtnMlDxmUXG79PrcHzy93jMKRA81lHSzgu3NB3niMgRD+u2qI28Zn4TPHWTo+WZJbGRD5KHOemvRqmef2dtfEnipdh5EbGUvNjvPAfryCV6m6g5dNgdTMKWd/TUd+uYPU3xF06dpAqbG/ShLeJ66Ei3ni4ZdVazi0FlDt6Jar3g2jEr8veGDvttk2s5/q+NAKPY3Wjw2JbuHbkF8NqEL6qrX46kjV0mkz95z4yufTLZiRVE0LAq6vbIpT/MMTO91MPW52E+emmmZRI+DkpJY4PgsxB6RtQnO593XH6zum1yMlBt0S3/1999Mfa9Dq3c2d9Yf15cYyT4YGoz1EZu1/KKwtzloJFx8MD7bi3HwKo83+tor53sPgl2a1zQTwbx/69dJ1DR75NsKPcU4vtDjphLyY/5p75GfJPQQQyi9P8jUSP7FGIXU+0uen/rdOvXF1Lp/lXGNuyOmVX8csyo8x+JSMpGZ5+MnGDKSPvGsvQ//5FanFnNFjJy63ht6kDWsagswpa5GNQ0YfXYy1cHUaI38tEztnO3eCTXW7mNBdRqp8PP3TxyMul5BofwZ80yJwdR2OoRO5frpm6koeKPmL8dF1u4WAp2ErK3JLiub7VpAPhp5ApgoUWNfTIXKNevSbXU/8XgDpiIvgG6iwHB8COj4PskzaO2XJVvZEsezHSLPPZefCU+lFEyJ3eJGm6tfoMa70JHn3rcoKO9d9ue3qn2+SvWM6Qavp8kWn9fuk0jf+3pE7ehoZMvwqibykHe7w+ttPXhNZQEdNaEPSVjEJVN22TygY1cwJTXQ2a85tNp7CZ1Km5lF04l9h84Ir4Rv29IgRQrxq4Q2vPThXkgUruQu69NCTOAGZmv62ifxe6+cr3WT9o97j8dXxvlIyV4jd3RvWE9q6JQybPOp096jH7Zzp0IB3vvPMaUov9Kp3l+ybtJvH6N4rDa8EvZgSnd2TD3/FfG4V41/9h5dnFqGxmov4dE6YKPj7DRer1mBlziDqcJHpldHDO8ndvKC0pl549lUSMXo47b5SZdz1uw3amzV7qDzzdS+/6HAamcf7KrZmKdLF3lIFrYanT8ymPpoCfFm5nv0nusZWxOlD6/nKnPK27lMbilBNwabg0WPQ4kaOyn/MEUEpvRxhL68VlFj/bVesyFl0JV8hRqTgl7JeqSXFO5VXyPj7EyQX2Z1HEav/ZlGqZnzxJ4jH55HyEPv7NBlZ6CCoVmjWsYxypBPkhpeVvOK/TdT49EUOtXvy3sCDg82o3Ehhr32Hrh1QA3ro6iIeTLB9Tiswcx0rON6TaxyT3EXV33iD3s/+3o4b+HOs+vyFYdFBwwJ+mLI9t4AU8prX5Cz90W24g50SR1VYLSD6zG+9aBb08mupoRD6Grm1zEH/Vyi2bPV6dMoi7mZHZDPUuQxVVvh/TAqtT/HVL/b+8W8dKn/P9P96H91btLvXjNz2gvA1FkGUxpcBu21Y8hw5eMk7n2OP0ytRgymGv3tGV4Sg6lNpcT8Ceq10ew2b/Zmm5cYVNdRiuTv39mhdZqwU6MmP/blxbN3t4R9dFATluN3WFdODb6vreHN7IV89T4/Rf7s/2GK5ueEomshGCRsypT9wQzeSFkrHt2WR4uR/qEbn5GiEBU6kknYfVJorbOadqvFgWdNCJ3czfKUHqEMprb9MmFvueuS/4AXVRfbf5i62kfzW6eiUFL2FC2EF2t1N4d3a9ADzpGAz39wKUbzzlszEkH+8GTM+Lyh6c3p8LhMvtcii9ZBdqa90ruzdb4UYsQSvOZsA92YhHCJkTgCI84wvLHzSvM4jM/wlvfldsdq6fYpkvadH6YmiQim9qJX0/0dDtksR/CyKxt5773piUimZ5FCisHg1x7Zk+1TJL48cf2jwkSPOWs1vk/H+c5nvZpde5SK4fOK73uJrY6Fs5p4fYBv+HNM9Qa/GEuXBqP/BKr/Ju/n1fmGF59SToLhbWcRVVtmz7+N42VXm3m0vYkar5RLL45uLvq0eMo15u1KiaOTA1M4aTM/VQqYItm9ESI+XEneTWOORu3Obrr/YnV6RY2NfO9Gw/uhw/bw2SQsLfZ76u63P0xFqp0p6Lu9I9sDFUwZc3ifzR35BCkO3nNlIx880+uU7ecUTFWRIpE7vYtsqsWTAn5uCvL9zQEMgqlILkdn6q+go7Mgh9fTbm5BsbEokPcEHM+j2tekRn2TzUUHNTjR4dUcRUcPGLXzBYONl9L51XzYfo/KJJhlHQU9BzrhzO0y5rPlefS1n+/3+n6pv9mT691vbH86RRy6AY73oEI3yBvlYiC295R9Be9bwQ1eGW968Haff57zHRAY2Ysmrp83Q35yn0X6rVNj9ZO161GA+dXU/jDU+yNG7T6JNCDHZrVnfn72IAjyEI5Dk95iIIu7lLZdv4YviFMxOCf4vmwEJs2H+RajPPL+4Bzafn/4K52S/mP9/lefn/rdz/ne1/maeW/LcaAIIzBFUcC+FYKp+Al/f+jsVF4NHj0KmsfbMLL5SGW+BSOR9+3zVHv7ULHambySiOf5mVbhBjWRldCdOoW3U07mC8w5qLFxCC+UL3SB7cRu4mDQg5cbXSIdXmv9TL6ZWm3vB55S5ypGvRf6+twOnzxbP3tJMA5GCnnxa8L+WYBupD3oXr9dGWJ6Oz/EUO/Y6bdOeRSmIivCbk2PzaLisb6CTq5X+Y2Eppfz2AgKMHbH3+vTyORx9EEN1hXympq0c4vWMWreXkNHuej9MMU7t9OlSDM/7JWrMo7avXIoPtxNeMEnvl9RsjWVRzDjqXuc7+ngKpR3BXjHbQjdk0dK+rViEtv3ad6axINGX8/O28IKlT55lzj/0QLvSxm8XjFCz8mru8TG/gYvayUFvLltNt9MheuLUJOetc8dj98fkZPuDnlOWMABsPdOInM2utG5vXdgTqZpEsS2oH0zpe17YGo9xfn/OaYGyq90Sv5L1nb+3Tq1S1QwpT7AVG81Mmi3nfk8PQVgqhGOBh0PKzAlzroiH+fwPnzB6/VtMBKDfqV5xmXlo2arAbzK/TXa03JqX9lLkY+iMkHeOD6ajA17AO9zqRQm3mUKT0ZNE7PgokZkvdLYatpxs3qawf9rhwMbLFyTQNgoXXqlzYP9u91LwmGd12QmW3i13Q66c9NRo1Fso+/20wfy21xOaaOGB3ZOTZpEoZHPv5myt/B67N3zPUk3O2/niRRxVKbQzeO5vT/2nsMLmUcw3931MrbHMWpeXcHbnT/3D7tHC39/jquULrtDw5P+HIzOZVei82hhfq/t/K1TmXO5sRoqON+c3C4JaaujwzG8nlYUN/pMQed0Bg8WRE941y+mvFfWSyIxnGl01FvmRtcsCXZv9JztuJF5Ii8z4ulDsb6Zmt3fnzgQAx++gCvrR6e+9vM9HLMPq43xjqPD1d1TNUHPs9dHMOVIuJ7ZAedjXEbvOLhP97c/yJTc+8U9X0n+L31+qqNBp/aDWqZA7Ow0EpXI53F3OKb4/cJvfBq6LVNKN4nsfCaRah47rD06oyTK1uwZ/XaOqzubv+KgSl1k8plwQQ3dn3HE6/2cnK6esnbMcrHN9B7tjbvCs8qp4VX6BXRxMtPYvqzbdVwHdvebKd04XMEMwzv26gsyv9iH91x127ww+Bg/TJ0qeCFhf0C+KW+o6ZORpeT0oFOWFKZx8PBcj5YxmJ++qkLk9Qm6te4vXmzsBOhIpCrwhsWDeDa7vJPQKFrd7KEHmDswxevJHt5OaRl6dAoxLHvVnrQobHg8lcDYc5J3qdqYJvvZ4ZFEi0aek1yECfuhnItRskUPCIrww7NrP6dQFsHsvXO4sn+ooesnFXnmay0y5xH3YjaXB4VOR+HK2vwGptwbvt+qdYntpYU81F17GtWC/mY1en0oUCc+etjgOP1m6lun4jm8obGX3xRNh8jHmdKr2HmP0GNojOuZWb0fpth8en/w/lR/OPjVWPrwL1nb+Xffn5oOnive2TdJDJo9mBJWW48nN6tdj+/Trs31TsBUPe3GQb97RF92Zh227sYo4SZiy9gfLwX77f5Twb2ELlyc3gWMnZHZK0Px6Lo0U/yGN9TY2EefVYPDiPVNUov8KOCd+h9HhZf5gKmQNjV9zv6eXWt0RR6xvILsq33n2aRdD3xb7860afcy1RcydOLwhldLF+08iS/vxzh5klz8vTUOQZ87gpftL+WSp8aoSNjk3ZzS9+bFEzFvxwwu+Pv3qz/+YSq4FXM6jMoUlShCRxC6NGrYBlNuBCazZMb06Jc10/wEpubpqPhmajq5PhLWx/B+HW1xYzcc5Enw1tADvGrx4XEvzCmIO/j8zcL/YQrnDzXbucs1q7ECnaqP8H65t8H1ewpZzP0G1+fRPkNp3lTkoYudS/Ro8P1eZ96IkaMIOJLNZ/rt/cKhDaaaUQkd+4gVvKG2Y/poZoX/9UrjUPKhk2khNOzfQjCnTpQ/+KxHfzT81Vj66C+Zm/S789Tu5q54v/OhU+V5qJC0rFx4hUAXv3Xqh6kISULZtHu8ZUeBoW0j9PlBuyRlERZstPvvRrxBX5zcygt0aY8aX+qKQcaheTJNX8gTU0aN3pb6kGePXZ0E9mCvUfju/DAVVZ+soNFwsWdDBFPB/Alv9sUUDXvQSQrgZb6YsoNdm4+ee/zlZYO80/QfSbB+2WcyfHvHUwtMhavc1f7FVHQ75xbNgjBDD3hCNyclampudohdWoApmVDzl8EF+S2MoCOyt4OOnJqarYULJhfXmUFmeXlD99ZFEvQ85DNvczCgiyPo1NTazMkctnN4w147r2SFHnAJ5NY7mi8xEoeeRzHfr+xOCnjlLClSkiaf9ff+U99MNZF5Yb/dfyqMDrlC8/t9wLNpkSaszXYFnfrQqclRaUR+ZQfrW6fs4PpJ+K6NfpiyRKcSOV7mHvU3ZQkve0yJ32KBHhTCO2qyXYnRJNz/wXu+g/+f2vsXU8p/ptD+31zi/7PrUXT0wYrX5ltKgidtJRqMHjZPrzs9WXpHAb+pPxF4WmqiGFGnutFugNdW7Y/Q5x+sGUqoF6yJg3Z+3Qy/IdX+Gd5jCC8WCzt4uXZNs+kL4SJ4VKjRZdPeb9H8Og6CEt6pM9U7bBZz6NQqgHc7b8GEu91eKTr1kMfmsozML6jdOJpLYNbaLHUmXwYj82xv0XWyaNhbvh5x5Kf2/pupid60ee6D83mcNwWruVQkoWghL3aWdsaqGbTzvifQUd+Yjdk658gX1K6k98WUfYlQ8718VNPYvL9b71ZQQE94s30fr31DKuJgUcNLbgY+vGjp4vvPQuaRfod3GwttHuvc3Tk9d03Dan1+iaEcFQYNK/3Mju6+KKjD/ZnsbLL+2SdRTwSJyjS8sGPPU5E9t72/dFoM2DkkaRyNCvdGhli+WQ/XDbyj6yN/1dcpu87uE/Pz6Z6pesnQ0WNWJVH/ssP5FkLBsyKCbicFmP5iyg4YOvaZFH/w+alBt/erMQr1L5mbJP9mneoQLXmzWsP73bNhl8re0kaemuhJ/LqVYMDqg6kqFJPoXVRnSpdLhbWiPyLejQLFaO7wfs4syMSwc2u91lQ4sf+OoRtNBm9UDwWgF/TRp3np1jQ9yzJrnSWShj4eSdSN7h1WOxUY/GIqW5pgKpfBVNFtxwj07MZ0q1udXIFZN99q7E53YGqmt/dwbR1e6GM94qCjgqlzo8Px1M0ziaQNzueR3sGUY8LrZaajkL2Qn+wmU3izlQUmmyCifzO1PB3QA/LPK+bZzkUlEnTJfhYFMduHLo3KdswjoSLmhQVmDp5ObORjfP/9nTHt1N6VTb+BdzwbLo7EvIP5vGp1b7hTSDgvkDdVHboupNCNr71yqF70cHxyic+/3M88HTN0qZnAoeZ12We9L6Xwxo98j/wXlmwdXk0cJMke+egZTXim+B/oeg4d793u0NXJsb1H3YXvMCP0lKmvP8Vgd4OXfG4W0NnjAO+rk+IP3vMdAKlfMfVfOkYhr55LjtNQQqYfogY3Ut+CTul6vMjIl+hkVgp0Zi/GPLaQ0R/7z4i1931E4TVXFUOvejn63ry9n6LlBrq5/MNUZJjwIqN2rpLzbp9VcGaokXjTk9g99WuK9hJeN6IusCevH0lo+chDZ1fY8ni5uYhhnMPbiaKfgOkJdNIr8fkz4ahCJ9pnJbwxavQ/TPG8L6/pmOLvv5gKGvtVg6l2Xrt1AhOH2OnSXA+frHeNPA60BWrqdbjqbN/fYGqmK0wkHB4/TElXeLfP17jmK0MevJtlQfIWXtJ5v8DU+LXz6JU1xAgy/+hUdwPva+35JbIYwWv29QN06pEjb55VV6JUs8+sP/YZ8tcJXvOLqfHH6YqBsva7pLwvZ1bVMk2C6x157OEceshXShqz/EFe/Q9TPHnvU6o+rx+mIvW629Mnbtfv2G+qONwydNqbNjmrTY0ew3f0sKfae7MxDKo40nb5H7znO+gPf6VT2r8eSvxvylNeN1gyC6pEwaXa1jSXHGTe1NfjuT0UunQJj2AqccQ4uqqdOenGcAi/bg9FrudvyQjbuTzjsszEqJntNPKz7Mh2VT0ounzgjZLO4f7NFK+2yNASbyTWPs+3GMyTNsPXPYFdrc1Dh518plHQbJFPJDA1GKPGq+kC1Yf/nkRZM2yf6WvXEx/7qHFrA2/5OghvVrfCg4JzIc9pNgFTehC244716wbvp+P4RjX+P5+HBWWp/mDL1HIK7yVq3DiONTYPpzchxSBfaOrigf//QY+YhdChL6bchQxdGy8PZ+K5XsI73nIxeHtgZjC4/KNTy4nNZAf3C3QgwPnedfQAY+DXyE87fN657SlH2T+hR01xvaY+vJh4+yy/mQqD/qEmI8H75ukJr1c10J2m1nvteofIh+40B/NP5Fd7cmsoeuyKM8mbrcnjSvsQZyJ0jNbIW17QPmtCJnoIh5ucrej4jANnjOv1xZSTt893nR+7P/hM4kD6ZZ7S/0vHKO5FsMB1v4Kp42iL1PA8Ttid93S4vg28znNejXj6+HzEoLfreHTWJkPWejxMwub47n4z5QujLAn3w6FEIh2OPOtkdzF03nBhh3YdJF9rx9pvD9TILg/7+PzpW4zMTTtO1eqUGTB0qnnBuy2b3pYn5uACndPhzeTATJja7WuDSX/bJVG6dNhQOmDENHc1TWrUrD5qHhSmow2TbDQb1u7Nk76ZmrT3o9ShmyecDPD6iynD/SDvZFf06TSb6N9Mhasl8kX2tu+srj+ZyEMJXnNcgiF9FOZJqNrCmk7vDXTCBGOhMnwp3zpFp+hB3C1tj473zRn5z0Meq58viRzRrGEaLXjjTZnfaH27g5mAMjGQZOQruTtcsK9cwJRHQk20CE9MHRMMfcrRnGgnd7+ZCnRq19mtwJSaCQ2F/VBBftRmJhs3+UPB+jBak6O3ecu7l+0cXfye4SnM4Sv8ZxxqJ3jZxwPelfpmKYbibvcH7/kO5F/mqfH/rETW+79R8f/sGIVv7hZ8/AQDMdhf0MebbrsPhmGAqee7rOlTLmV4we0ngaM4Gt9MWVJ3GEfS7NQ1vGDzYlVs586sjvCOnZV9YD8xwVS6Q776Ykq/Cqgpg/L1D1Pe+p3wVs7PNF+UCtvGHDrVrTdr8p8lmJgsL3GQtc8/qa5+ZSto12a+Dl8FXXuCwNawm8fR+AGdu80O1TdTwduBTqQRmFJnzUOEWg33NEmaF+uWAZ35nIbt993b+XRneLPNDvnu8lxqrMvtc8BeibxhuPaNvW2YJUH8HBkUDYWSJ0TtM4Ld0qO7k+U/TGV79JCyuo/Z9aGTvN7aFinxAt7Nz19wwf12DdAldM6RHmBoMkJP8XaLI09uD3i/q+IqdB1fl2zP5G4S9EW/INeSjzyeJ2DoMHI9GrTr4k6HPXjZlYDvWx3knPU0r5NAzeCNO92PydY2b0R+f8CgNsX3aWU7Q2wZoYfEvv361qmw/xnt6V4L7ZqdXTDn1/kffM53MPxlnqL/0v2nvnTqoBGY2qpg6iA57XrgjSbOzd6hoPryGPL03HySaB8fNTpOrjJbnWhI0Sd910Yo2BnrZZrFoWuCqaTRDzwe6PckdDnXaHsJb2zX7bP0+QuZXbu0zz68nDcFmy1qLOzbI1bv7bhdEdhgKrusmWb9S8yDQevNHvKVfS8Wid3NNiUjgK5Nup08Djsi8o52bp/bLaGLwXibMcWcrXk2rx9iQKvXmh7PA/712cf/34hg7IspZ9B7JdF7jz6tapXGWrf8h6nuAD3AEsEUlwNHwVk27RMax1bXFFyn7qP1kjN8XqC8wExyz8Zshjm+/xrKFoUbeLfx3nkhv5XQibQC82NTwOedJzhfMjZHnvbtLI7Kfa5QOaoW7EpuN4lOVzDlLXtH6IqeUjTb/sOUdrk8xWjW6rR/vRc8y3ft81E5jndzqAh58dCIwcZw1yRMFiVrs0UZszrdnqGL2QvH+3pSICroafesV7DneWAqHrl/8DnfweiXecr4z1D6/+oaL799n0QlnvNx0a73sPSGKV1L/EbWaaiJSyMWCiqfHTC13yADX+NSITscIw91RmDKO6q1UVzkjB3bbNeRLYb1N1P+uXOPo9dpq9BlernxdOCBKWsCL7impsdavH3HwdNA39SK3g9T4b2y52Bms2a7WUCn1m8w5UTNlcfK4yOy2hkiH1m6wuOhD0aGKv4+f+lV+3zSHTXHG4/MSblmr2kfLJ+pzpwmuZ/yxE3btcni7Zrejo7jGT/hzeZdF16scVQkqU6VBLqBGj0+zRtPDmEW8/PLay4PqOHtEwwOboVChn6A1z1voFvOGowvp/IYXtPG9xuvzCLrYp5YP9o4X9VzUrqfL2+erFet7u13c1Le5ZHNXXu96hjec6VtFzzLDt04Olq43v6tObJzlp5JGC6hk4/9/YMjf+K1NQfDHPk5ux+vjqO0GOH6LpGknPDWiNFkCp0SXTCjKk0ZR+51uKaDgp7nPyLodsa4/ndeFN/eLyp59weZkn59f8r4Lx2jsFx3zttmPkiChbi9EbI9sX18akl83ZQpSfUD3m8z/VD0nvtdSvezAevaQxYjPToVhpLbKbuGhhrpfdCXy9dhx/rpAKb2DmoANZKw8czRl58JvKBzMnvsr5NK5HKbz6kQ5XY98ikyftpFHvrWqV73QpH6cKF7Z//CVi3BexozZ498Al2b9c85hZKG/FA8zJKn9uaefHu/L6b8GZiKgskL1VOCKf+W4/8LF4e/mbJGs1cSvHrwnot12Plh6py344BeDwwPwwwZ/44eQXMwNR5OXgkfgqL7zdS0XILRml4/TI3jK7xuX4f3ewQ68tDrCS8cbV9nsqe9ko23gevjjXYePYPL4Zup8Kq2+8R/PnN45agbh3rs32jVDfF+uWnH6Qro5Lxu2jVq2ufDthkYloLDC/lsUOP8E/ScYzYh5MV2PXrzkv+bqSA9o6c8yzBlI789xOgS7iy69Xs4ftGFN3y299f+HFPd3i/Wo5DFv+T5qd89lk48miNZ5GAqsqADxrAz5ulN1JLl9eWnNFSWEk/X7bqmvfmhpttm0medFu3+R4NT+s3UNHbaZytiMPnFlH8c3MTgLqHm3sXmyq46xPvFA15QcNp9M5ZFlYRijRrbuPqQJ6rajpsVYOKU+Cv23fnla65TTev14cJuEMF7Tnov6NhYRp7ryWCkr6Mv6wW8mTUI4TUH68yjcSdbsSPwI+Zo6aDGq/Z+VKO+kGeKl0fb6T3h6aF6Ufg5gyl4uQ471byK+dWg7wdnOWE6NjjeYw86k7wFeL3r9hWzfPZwPfQQ+fHSzosQmtee3I6gs7cK8KkN3BeN5vBuro28FJGN9z0Txzd9afi8TTe3SEybA6urLV53XiPo+hmf7N2nXQrHxeFGWwCD99txy6v9kmh7Nj/IZ96TeFuA0S+mtMp543xk/P3j6hBPOmKTBDsGU9dVu1bBVS3E6NpHD8kfcsrOpr1Xsd3h+t9eAvJVsoWOndn9g3OTpJ70izm0cvdvWePlN+uUPxXjH50KB8jw6/1SZ33QQKdUQTjTaDgDU0sNv9l4Aca+mTJEOQn7UzU1vNshRSZOUjG4CWBK6thbNpzVTQxjATVwDZCH9LWTiuH91PbdIhS/mWKLc3i1qz1ko++hz08z2YMOgCmtnEOnasVNqXD0M+siwXuOqiGTXF/AYG69xLCpoHtik4GpnXhvjx955nS9gKlzy5R+Hxo0SfSUzazNT93D1mrnZfwwFel9eMcvnXLzNY7nPGzHDK5435vXON7NHBk/aZ/9/2Iq0Lr7G9n7EvmxH4OpWnTWpD90nU1pfocu9jcaKr+E991Cl8KehB6wEi4FG/cA12ezzw16hb0DWzCjYijOcH6TxSxmbX7vUrRKhBtdqdmzZ8fPmA2rvZ8m9xo2zAp5aO6AUXzsi6f+9S2Gjwf+vspn0Mm508TRtEJeXZc4XsM+FiK/w6FHVZT9MBXNB0OJbp/2Oebxp6Rwyvj/f46p/vAXc2jl3l8yj+K33/PduTHP7emAgtkCTBlBX4f387U47pQ+XtvRgKd8bWLuHdFH63TZY9uR5Th0lqebUTyEJ9N13j6fYyETH9f6Ft6mC6au7ZjAF1N+OEMNLWfou/K1J7JvmlUc5Tt4kfmuXTurZYpVC0z5B3uJvCJeUEPxKCV1lCHzVxd4z9Vp69G748tspdSudxfg70HZPzpFM+QZTzos2d7UDwrG5UujpdQ8ecYNvN7p7BjkzC7QofP5RcF1g0zf+LbAtlXheOwn8s2xi/zmTsFU9PCcM81t1LAfJNC1ZV3s27XCUrZfOhh9xcgrj9dBZ3UB7xk+V5lBnwJMTe1rRkHwRg84D5BftKiHz/M+L4Vmpb77ZioI5N2NjtNH9MPUvDmc6fSU9/AF5ZOi3tOpadAcGjbn0yeF+gift9QPyK9iDp26TfKUZB2+wnCpiYMjIS8t9gs43teySMLjfGvQu76kyHdtXnUPbd4dLjKereUS13c4+oPz/SRJ/JVO9f+WdWh/M1OvF8UcdtZ9MbAkZHhVdTQ2q7tGsfI6IL941z5Pgz1+s8VC2FOQPMDUdPIPU8rZf/I42YCZmwomB7G85UkT3pJoqaOPC03YPvvxSeNAEYeonPoCnZoJFT5vhwz+xdT0ekCff5w2Fg0HOpjqR2cx2MbujcbZ/cTezUaqEJbwbsdRJrFz67TrNdQjjbpCicy+N+9xWHds44epfsuUv7AVmnyyJ9tCjDzUveO1EyEvqc92/T8lgHfM3z2Bp86jgtdbIZ88ju08CLudG6TtXmsydhfo0nsMpkTdm5O6v6dIafj+4FCCcWPY0769XzRY2BrR8bKHzrdr3EgDx6PRrWnHFO5pEp270Inw3c4R3rTr7rqT3ZneWT+CrjaiGCQHXO8iDnftuBy8XkbwnsVcqNndjcHYYQ0v97JM5Nf9/Z1weYDOTpZHnX3n1MC1ZtD9R7sHxBdTYHioUTPb4PcZIq9G0yPybnK/t+O0TbtvyDD/g2u8QIZ+pVP9v2SNl9893281yyOOtiMwNVmCqZ7VV9mNn9Cp4xw69c1U2K75P6JyT6o+67E+O8oUuefT+ZupSWyiBlcP6FJPzjbs6d4NXm2NjDwT7DOrHQZTa4aXMXe9D49XfTDVNDuNnNVBYt8jeL96Ap3xZ8KCZ9PmLPJ17J7JbxYneMFzk4SPHvpuoekSvNgFNZ6Hu3+YGiT3OBh4skG78WbJk2eNz/sYMpgaHh48nhygS4M4U2gx8y887fYy1PQDfb28hQJ0VirFKJuNJHptL2ecTw3dLQjHP8+gC9Z60645+fE8mjrI/E4/BaMvAuODg66hZt17zNNIUr6Z0mQNujQ+DC0yju1aan0J53/eo6eY7XzG2ULC9ZoJ0MnpPgrZKDpiEjwDeO0mb3VedOH1tld46UdVvnncXT3EqCqRD7vUrmOrdt5JOM/w96P3a8yqvmmIpXa+Zen40FWFi3bu00ahgQidNhsdeXU8RF6+6chjxmxTiOH87v7B+X7SUPrFsx7y4G95fup33/O11YjDS+8fncqjh8rUbTSaKxswtOJhD97PaSjs+f6c9uN+uxbWW44DaRecjfFMf3x7v+iUwAuNn2DK3JRgKljChXwxNTsvUooiawsvM0Dmnl4HqOHrY6j8i6ngYsA7/YupVN/tabMxj0zusN0P191q/2YqneLvqwo1NDPkO0XLGDrxNMIFTySGl0z2my4ta/+HKSZ/I30z5XhJlvDh43r0cjcKG4lSURBXbpd61/uFx3WdxiwNwcztuYFXEtq1vOquYpHgmE/WFjZ0crABM9H6roGJG5haKOsfptzXEczMS/SAzhXMO3aUxlGxhJcbx82O3U43jcNQhE7enlXIfkRg6mr4eyov/g5XO3kkofnewhfssze7a+ORcDSHdy0GJRh5tOsbSvN2noX00XksumCqv955dFr2cvYPVhFzLcgSeqT+ZEddI18OR+h5ybmX8fTEYErfbv/gHgTS6Jd5SvqfIYqh9t+kU93rNOLj8NpPgvF2OKfLftFh61qo4mJkwettilcXmfhRo68aByapexTZdmPolLZQ94YnXx7si0/UUHpBX388/TW7I/NGPIhfFo220Bmvqp4iUtuwIL8Max4bazBVh8gXxdAcsEeMPNKPZI18rVmwO6/PSRit3TmkAPnEUrwmDnMDOhO6dp+N0x5MPTpbdO3n/QUdq25ipO428F6SP2/328Xn7Vy5pr5i3lnVJHi950cGM7y4QIcWYGRso6/fOuaIx5duKfKhu6u/dUrtc0r8kYcGGQnyB9lJFkcHWdH+xVQ0aJDXSsPUeHIU7vStU/1xuMf/b5matOtAxXPkG6ts17wRJzh/2Wu28J57vC+p+ZwsWjJTJYpx5GyENXUn8M5fTAX92WtP9rJdl+pxABPZDLqjdTYP9j7tngqW66LbNMi/7udZi//SqWkwKtrn3dBTrO3izuZKhxduLvh9ryHyr5Y9izh4brd/cA6tLIq/uOcry3/JHtm/e27SvYFOHYwlmNIkZOC9mwk8ll+qON8IwvyHKWdex4GVQU8e6+uHdbYlkUX1tDeiaYjfWCnS9jnVdrdof7NmVbglIteZA292M+Hdeq+nGOXH1ssM5R+mgv7zhd98Kg+QLyzkoWgMJtIITJlqy1T/3SaDlikvMuA9ywI1svMPfSSdOhPDewamon27L2H/cxN5+rIUmm/BFJ1reMG3mxXUH5U3Nh7tsyjraFOT84RuOs92XVanizxn1guF1WNaJt9MfYzDuV1jEl4tzMBUzxDSH6bmm51CvT3yifnOwOgXU/Vahld2T/c42o7x/cMH8pI/VKBDjxG8530qwDue1ZSCx8G5UXbxt+zzCrq1eOH8FGfCoM/8h6n+FcwZ6+sD11PZzqk46hWPmw3ykGqCqbvS+oLF501h2c8t2iUdjdXzFkzJros8KiAveUcpF3H9sppsqZ1vOXjDB7wF+IZr7aftXC/krctt+CeZ6vZ/cc9XHv5n69H/1TVefjdTXzq1f7Z7LqtPMNVZ9xR4sacqxptZuaZksBV/mOqtfPj5Zvlhexm0zzC+1LXxsZs7zz5X1GCEDkn3vbBiJ7n8w9SXTk19+ZmEAOT2f7o7my1VmS1rX5ANEQW1iRiAgCALEKWH/wgoIPh39TUjzazznjFqfLuzd9X+TjOHqQLGs+acELGCJSv3SbN50mYfphLfHdAk18DAlVDno24akh55pzCQjsg7D6nY0+J5gLc5F7x/H2fKXvM5qdlx+GTlof3aqzMX/LkP73XOLTBFhM87bJOSXcQip+kbXs83UCDYhq+ZNN67ilEUIaNnVjUiZWT/6NRxCqacuQev6lo4/mLG78XPd2BqaG8lJlidC6mWi3yVh2Bmru0V0j0X3tOJS4nlZ3WL13dgBiiO2fOB47NG+5L5yRw1ZRNxbzywoFs95+awJLoQmTNHYIG+gLeevKOE3NEJXq/7xvU8vfieCIv5BccjWj22FMGUfdbuQuBNcfypwucrrkMwNV7j7y+m5nwevn/Mcb5zQ/9miqpk6LDzBd5RTfoNo602/IPz0mVR+pVOjf6SuUm/vV/6eOvTbk79LBhmyA+9gPdgmS0VYRXv9kt2OE+hU7PiGfrTd6sxtlm8yApbKfMX3cdSmzL8ZvPxFV5p1dgOs/viGtV3mgkBDTDm9lP1SPoyAFOqYCOf1Xt4mbPVhoE44/d29Qre76Ggzr8GksRelC7JfCxOIY0UeBtxud+THntPweuurIbdBFmkaXwDI6kIL/VhamxCpyYexnQwtX50aiRYOTNk6JTeA4MBW8oNiwJ4O/PGqtA79bcTlkbuiNyY957e+Vt4s3typEUBpmhIOH4xL65kyFUp+KV3ezL/+bqQafJ1zX4fY/w8shSanG/wnr1B3GOnfWcDxdzg/WnA90TQZehGP7kKfuPWJ5Y1RUKLdAjdas/waq9Z16NJGfwwNdzhdeU6voTe3R9+M8VGb+jUJoeXLUdVQbNcvCN/xrcJu2zuCi3M9JkFdJr/MHV3bhlN52Dqy/spoVsI/rULL372ih+mehv7D/b3k/ujX91LH/0laxJ/+1qP99ynlXLpsw9TnU47JMc/KVk0YGCqGtZvmml8DeF2wfeynPefqIuBBO9yPy61da3n5AzOGCPNdOOw7N2uaZofsszP+4nE7q54ILXi/cyrpIbuhck3U3QP6ifTy6hPujkomG8YsfTRqel5cWI04Wvxv5ia8zHjXVKrZOujL9Ji2eVzeyabJ3OcFHknOOeZL02gc19MqR3C52mBnLPVYw+mggj/H3TAWC37R7Jsu/xa//SVj4bkyiqYmqVIIeYbumqJHvJffAITxX1/QQ1ZVMzvD0Yl3zMNuvzoVsgvKbzoVJp0yc1T6GT3YfaYfBW/meJzanvsxsQK1yPA58kz1BQf4g9SdL4HXQJdmdaBR47UExi1uUtMa6z4w1RwfEJXLiexpXlkXJjvSGBkfPaRj5ane+YfpeH4o1NfTPmKjRoxaF4lTWQbTLFHglTbQqftu4gas9/Cq6YvCONslEPHFo/NH1zrIUvCr+YmjZV/bT76n+T90tmIaCU1nKktdKaYVxhjjqtkS9HfE7t2h2DKqB/ChyllZoCp7ZE/acmgU9cs+maKrpeNxqJhuiJlsM+QwXsYU6kaHchUwysLehkyctRt76RY5zZEvuGZfQlG1FBAxj/z5+qvIPphqi62GtsNqi259Qg62cvARC5UPbJXLhg5rDFyN1n1bzp176shqd4TTNEw2THjlf4wdejLJ/Y0OkeaG69SCIatPWabcD8kq/fC8YzrOar3zj/QfAqmPL0EM2LPvXx0yivYtmSTaacgW+f99+IW+WwvnLqkrEZ5RppoPllzg7czcrjOICfoitCpSjKGzTWjE78vulRVeLsd1y19M4LO6P3Ft/dTty2xuSrGNGvjC2i48rlVnCl1N4X3uy6RD999fP98wecnxhtbYtIw7ZLzrJ4hdfP5hOmEvKS/s1voD7bVia10XvOMAExtB8hj6R3vn/aXtyy4y8M/uNZDlvu/8n7KX3KP4rf396vnRGG8FIUPU186ZaaSEoaRhbp5f07BlDJ6CLSIHYzZvAZTcSaFdF54S6154TczZy+MESuqNXaO9yti8igLg/EG+YdZ6p6MeXMFM4G9ZOOU96dThRbeR7BR9+3ON1NBXzO/mbK0Fkw5LryMZeg7mox7YKo0q5y5u07vW6cOfB69axYlzaxnHvqsDyY7SickZfuEF9tsrB27dJKM7EGD/6+f1Y7N5/sD6c64FGjrbSS2Ghbyhynv6d1K1qld1AD2uApBNgATX0wp+bDMAvF1y5kU8bUgY96//MDzSunsuqSL/TzzFo30ZOsCOqXla7x/pcBrToWkJHNlX7PgstwsmZpBhz5M4QigK6WxILt3eAv+2Os4bBar0CnoCvJSgRr1xZQRXYoMKQnnb7RV/tGpD1PP10GhWabg+nzp1K6rX8nunG4hbaa8f/twn5GbPuCtEwteNp138o9OBWryR5kayr+6RzH5S9ZPyb97Dm1x+2FKsjlTAcYYEzIwFRp7h/VV+wWmYuiUmu56zGred7KObCAEdqaQ5jKMLstAHQ6e2WbCRnm0ItUZgqmLjDFVTKo9Teb2lXk7u+Zdxfw7GaNRywLqDHNm76E7unSBzlynqPMvzQrIcJuj4Pk7vv7KarekG3D+NDiAiXesgm6HwYttsuEJeQljyLgHeeidOzF0ou0EtIi8PAvMSo7BlHomdq4q3n9c3rHiIR/IPRzBSDbc9FjfjGTSbnswPppBh5axjvyme1d+zwa6sJpYF74HdQmvyecHdk7wkm7QqxjhSpVMOsL7qfoSOnULwZSapsmHKa9rIv8p4h461QyuYSDz53XSzlrTXI9wvfoz6KRnn13SJ7d35vmz1mGLUYXXp4siC+KePWFb3t8dLhhMLQ3otHRxM5rY/Hmat4V37upyF3lu92SoCPi8bPACU7cxdCol6PRm0cIFzvMi9Fc7eNl0AV/xpVNemtd/sA+tPBr9SqfUv2X/qd+cp3buzSNqp2IWvLb1176CMqnKVAlX/tI1mWy/n2R0ho+QtnHzZBvFfnwzVZtgahpb2UenSDpVY9Y2VkTz/iBj/mSCMTkzox2Z+8kFzCyRD44jGV4m3TVCcCjrb6bsfYIxGclSw4YwashbYCoYss2YCWtrQ2Y8BVPHqorZbf16k0Y3zlSyObFqg/ygD1bQCYl7r3kFppTpE0wVKv5/YHfO5Fh8j7mnW30zZaV+mcFb1j32Pu7BlD1qoBp36JA8BlOTyLsi73nQISNFfjJsvwyD9HmLmTuXM9K3RpX5t2FVsvtK69B00OL7xXn5ZJkAphy2AlP9I17fBPKVlGMK7xemOP8uvWJyNhIY2wdDiW2ROMl8mu/MH/Vbk/nXdE1WJBSCtxhCV6IDn/P6pVN7gu58MWVl2T30+hd4ZxJfnX8yNfUSfN9weEO+NaHT1Sw60/wZFMwLL/CyJxn5il24N5w+7D+4fmoo9H51j0L9D10/9cVUMHpBp542mNoMfQkZ/6Gw8LXDb6wcjAcZ494jDBbpGPnHXkGn8nSAvHR9ONp5U51pmuoYM6sX/PrQ1iOyt2HGgqOHVBFr1o6c4+gieM89xpRx97+Z+ni/4pb8G1PXoeoT29yOWbC7wdvUnWhDdn/3EPxTJ1l+mLLNdSn4cT7cse2jLcleTJHGxzvoVB3JYLLrwQsO5GrJBtPXmYzpFnloPEti9rwhJbripQy9CZ+j2gtl1JDcB1PDaJSz7Rte1bHuV+YPDeiQUcFrqd6sDKnURt9MOYZbseAWJDnrPZoxKXIOnbyeTd5XNok/OuQ9BtCVy6aCd4zgfQNBrE1WdP0VzeI7dOqLKc3cOLg+xTuj48bV2JIla2IKdCm4+ahREPsbme+4CKmeQHdem/RMs7HZCp6xx/X7YkpvjGfoNQvUoFFUgalqdWO+rVsxqwv3TJNpnUP3p1bv4/0WaXALvUUy/JNM9fq/ukcxVf/1gOo/yfuZ59CjXZiJYfCY2hozOq8B8tQBTD2SDvJM2ede7f4I/XtvVzJGRkvWdT8IP0xdywQ60I9Rdw/3RGKNKkek2sJZCO46/H/f2e9oIXqXjGJtY7LDxGpJU/UmCxq+3qo+tQLNXTMPoXsYk4ej7JNr1ceMpm/oiLYRE2KW9ciC1Lf4XJ70hTEflJm/5v0m6pV4pbnWzZmn3fD+0hXx/usDujG0LGLrRZvSdNz/N6aU/gKMaDt4p4dRSDStoh+mqOrw+XqPa+jbXRlMiOkPU8b2Rixfdr6Z8t4WdEMxwZQz2uQh7eu4YZIcxWSz5TXzrbt1Ys0qvRArDeRJZzLkGyR2VmQrPXz+ja+9f/cNhxSS3iEdJrjem0oHc4INXXLIkpDf2hu592ERevEduvvFlNu//DC13aVjcj2ciXfv1RJTFkVB2pP3e9/aqCmvDZ9rJeb8+R3fS+ikihkp7hk6Vj7s3R9kSpR/pVPsb+nx8pt16qJlP0w1Hvy75MsSIRYpbPmwUDeN4wI6NZAfjNQbmMqX/W+mguLsOVpHAVO638cY6Wnw64ekXdJi/zoLvukkJ6b5yRZ5zLhk3skFU7tl0nyYIoGvgexafJXH1IWuZFezZE4i0kenfHZG3vHOBfLJU39kfketwAjjPfb5Wgx/9dzEbCZafK5OPxO816ZsmPZ6+eS8HmD0KMl8P9wkpUUFXSNTBZOnfrr76FSw2cM7tYEl0WJybjJ/mG9PH51aHO/wfvoBxz+Y+xlqQgpF+GLKlvdnMvMYeUoxrW+dMuIjjn/kgyn34cak98GMt+nAa4qT6EI6SgHzDAk164spXa3x+iwCCe1+Oifj9gZTu2s7+QdT3ilGjerifz9MkfS0lv9karrH9VupVofmwhs6rmX8nst4X5DVNry/IBSYPR3UFHUzQ141Iuju8bHPSFu9b3x/4PpPMtUf/Wq+n/aX3Pf73ffSd4fBgpLSF+FlutaYdWb7ASlB1c1897iffDMl23chSM/NiR1M+0ZqtYZOvaeKowWrfUqTi44xM1Zl3k8uXdJ0R2eB3jeMqa2w35JFm0voT+rhhFWyzvs78F7JeRe/abJOBJoMwYDvH6SSXUdgyuhBpwI9sHvIY6+ETL0D79mNEodtIvdFU2sInVoaYEp2OxdajJ1M8B25LFnPa8HUkjO1MCsHOhWdaG4ofM6qA8WjFro5cSP+fOi4KZl+cPvwQhp0U+Z9hdy5uCXzcr9gjHaRR2YWmJocH/zed7R1WPrGmFbzO3SvqeHFTvvekBatkLMge6ImfDFlsgDMhBHer5pWQW4TI0+eGJhy53w+Y7SGt7wO8P12fJ6T66Rv5rcNf/7XxeuKdC3CoPOAV7OGVUXzuY2/1y/UlFUMLze/+G1GS6HG72G7YHo+ezJf5+uC7/wZr7XI6+zD1FvC7zNjIzA1/epJqvEepFnFdYw/L/xzTEm/ylND4S+Zm/S776U/RtsFbTpDMFWL8O8bzxrQrHG6woepeX6B9xvSXaDFbXxi3nHVfJgKjuOjqc2GnW+mAldOnqzaJyEpD+8seOeQ9y/nOqWU9YUFcxHMfukUa69gahXCz+v39I3Mf4Z32hoYk8/Bi2iScaaqCnU8dpBP3OkLOhkfwNRVLp60MFzOyHtD30zp9MNUGlVE86v330wZ1on0XVlmXv9tOWwbizvSbN7razyBd8pvnT45h3ETBsn8dmI3Xd6RvVxgzAeRvGPXhu9dw5nyhM1NY9UJY5rJY+ikcsTr+nk5Iqvjw3vOPRz/rbXWpFwC1JjODl4TUTUnW9whTypr+ABjYEVkDkMw+8WUbCzmZO21N6NEdL6ZWoQanz9o8PzjtBUZQVkwr2bwcrqP71fMLZjyepvdx/tZY/kBnb5C1w3TL+BQj3XmyzMw2H/r/8bUsYzgK5j653VK7v9Cp4bCf+j6KVayBa33554Q1C3GvNrRUbfDFDrViKib7mkFpkTpnnn37m7HFKd7I6sZDVDxd56puSa8haWe+V43sfVku8d+ScbhfkbemUKnzgm/F144F+aHXAfVrXr76FQwszAmehHfk40zFTyXcc6irOOTHVTH0P/qGxtQmpB9WiPPuevKZK+R/IRuwbv5wXhIzHzx/oGpmmW+djSRhwQwZZOXM9+jxGRXxz+ROdmUobeuwORqzu+ZLI2SBZKNMX0epH2adzcNMvv5tmPL4rUlbb0AA16E/LK+iGeaWQby0bkYTZi5VuElp3z9UzO1YrbSpCFNgwuYPnRx/BtHXpHaf0KXWsf6Zmo6FS5Z4FAyZqwnRsTGFmpQ1AyhllJtk3bbvZmnzsHUbeEvadZlYIgc+cmat1+RedsULChSHH83gu58MeXlFfLk7VCNyCxUeGPjMewxcakWZO6lOvSUCDVlnBTQ6U2AfNnV5BM7cibdxIQ3FO/DP9iPYgiofsFU7y9ZP/W771HI7/CHqWyGTDzov/o0e8Td8MNUKFxaMgTrngXleQxvVLx/mLr2j5rWWe5PyD99jKFVv2qAqBWCsfIcBqdnxfcpVDfkClMwFU9kibmscyNzvAYt2WEYM0dI3uTqNbxfKcQnxpSWyF1b0CmxhI7sSz8mwxxDJ3vnSmMKRf+mU8hOObFAzsJAFKUTc8LUI+vyyJDSrvKErfXXkZxQKkM69cBkaov8PuLlmn10KmWoIdb6yfdGnY1itlNQA9hicUGS34Mp00xTmpf5NQvM1XD8YcoZ+tC9oE2WICOXkBdBczAuwJRwea3IvXhgsi/ISyhG8s0UNTny0RdT9hzXy4sz5KG7ZthkG7zfh/IaS6yt+dyqYlowKsdJA9198V5qNZ8n0pFNloUWmBJ5/765aMcM13VMzkp4hN7brXssHFX5P5n60ilVm+V8T2941SPfd2Ry5722z7n9B/tRDEe/ylP/mJb+f3uP4revn8Iwp+i2AlO5V0lM9TsiTY1Vl3mm1PRYxu435JvOHV5KbJbMOtf1hylvmyqa5u4xZu0B3+fwHPB54KUckNKaYMr2MKae3SIhVe4WwoepvBBrYql0E0hWMCb6X2s/Nm4meB0VTMgimFhMZ0e+jzvq+CsR199MaVI5/jA1G99K6JCwcVhz7+QYIzp06r0oc7hKztTGA1PQTY0NLPH4rVP6Brp1KdMNTcrdVaCE9yGaTGQwJQVNSBLNY2bt2w1NizsY2LrWks2e7Rk6kv4wtX4nKd/p94epVtUkUmgPnZKE8vRhStfBlO/VMn2YUnvdS0ihiprVOVnfTPlg6cTK29QiY5O9Mv86ayT2fslLWiQdMKSHYMpmbUmTyQN/WyaOf2C9TmTELd9P+Iia1OnuhzQxL1zHo03zzZSzrEMSVDC4WKgHMl4jeOv+GL/H0QZj+oNqIXgs6j/I1Ejo/Uqn+n9J36TfzVRQr10KZbuXBYdh9WTlURRpsWo7QmBZDt8X0QBTr9ud+bPNDmOsMipSn6e+QCk9vplyGws6palVyQRDDMgO9XPo1QeMqTqOEjIDt4D3uCAf3DMVmXs3uQne4rhZssdK5fsQ8jySvOIdO3CdUe3yiAz9qHOmz/crMsabu+BJB3PM8nlyJ70rXgV/EQ4ddhDk/OP96Or86JSpgCnfmlUTNlCrIxnOHS5rUUDnth3rR6dyd3NiGzUSaTa0oZvOYr5kcVqAuTmY8ksNecTkaxhNIbyGwUqxUYDe8JLT5Rs62SQ4vy+d+mKKNk7Jn0cVEWkM3jGY8L64beVmUNPdJfSVS9VjrxWYmacJPv+LqYl7MElbua+QltXumyntoUCnRolcwruqJc1NB0wFgayx50I/EtsewJS2spds0rhDsrQpmHIeOIvHNMlo1jo188+nRGP6EL/PfBL8MHW4iSeyeqs6DKb3+g/2eBn1fpmnBv+aQvt/Ozfpd/fMzG8u+fdtLwyOc/zmh6rofZjyZ2unxwrl8M0UqYqzZP1+DaaEXT/7MFVO0yNNTqNL9tEpJQdTusrOzLdaeI/9XIzxugam7hGYRd2vaPJ+3TI/U8BUkRYvMmfCD1PTF5jA8R2Zr8zsnE336YoW6xLeMxjyObL79k5W5wKm3B5/3sWZ0ndeFhJFJhjp7Bc0ix5ZFoTXeIy6vj+QlkyvgvfYYUwadQvdZBny0ZCvo/1iyhCNhvmDw22JylH96NRgjOP/8n7ufX8NvVZFXomOHXjdNCnDQH5aDstMc0D2cQid7crljtXdCnlJd5GfqlR22HNtZWTMYjAVlshH92WxJGWh4vXLyN59mJpcnv/GlNPbgqH4KecfnXJWRQ7GLRz/YgKm3EJp4aXn9ZKZhY88dz7dhY9OGc/omynqFfC+ztPC73OfIWk+yCJ2WOsn6K5Rh360+KNMifIv5iYNpb9kbtLvfj6V7m4O+b7EewtznTJmaQ955tIRPEMcP9l1DodgNM9W8FK/IdbrGCW8kt8PaXdTJto5Rx20BiHq7s1LcvYaFz7Nau3MgoTvHZO99YScxCyyYHJNnh+dWsxi6JR0hPfobaMH2U8t4/uAmDG7+v6CVGNxEPzsAG82Tos1OQ3vByi/JImNznx/2p4GJuzTRmO9fpGRVoTIU+pN4nNxEjBledCtuQemZop/IDXcg0FRhm71uQ4pNu/r2kibHRtsqh5p7y6Ox9mNQMODvz69w6vNemCq1OD1lPh2ZUFx3fC9V1Xks5TrXqjj/DpCOaCF1mTZh6mzkUa06DVg0lbxfj1+nUm9Whckv5P1ZOko4p375mDKNYY75hi1SabO95Py9vDaA7kK8f+jXPCfJ1xPGIHrhylPUeFlBbfF+cyslnlBA52meyTTrLEf7MPUWMT3OYlaCYHfBVO4agfUABU16zHD8e4leGGl6tcs2LHhn2SqP/7VvXTpL5mb9LvvUXS7I4dIjMDUaVfxZ6wV0r2vdjKvcJwnq5f9b6ZooTQOO60vfE+0YT/0+idvonWS9PBhKni0fC1FEPlkjlLo1HiIuroqipgMKSxCH7an+ejUfOnfskBZDon5Uvsk3eDrrb6YmgrRghZz5yAEsz7qOELIiiZ9dg/9+83ssd5LbGk2eIKReT3U2DiADuiI+MhLIXRugPJL+pvr1vVqSmztuvsPU97exRjzV2B8tjyCKeOxidmyp/ZIscxbRhPh5rClsE9ovm3BVOQkDpNSrkv8Pp0XyfaT5aMIXiqagSnlinxT+c8+zYoXmHqQie93oiVNFeeHqblW/TAl63ydcr8NSd+DWf/og+mD152R/R6/GLnarsfkdRHS4tTP4QOUKmfpQbyQ1RdzXL9lMvno1Oye8r5HzoZYfIUDne+RN4OC6pItw/abKW/t8Hs0D+vA7znlzL8R9w1N5/C/w5TU+5VOyX9Jj5ff/cx3fVUc8o4NmNooqKPlEvQ4uyOY0gSnYffdqiLjNoNOzfKdydTdBkwNqn4Y3KP7mL3v6jdT/qSoTizrJT5Gm/rD1Mf7DV5F6M1fYCqsqhIpZHOD1xFteKep+iTV3WBMvnTpm6lZ1zlkvm4g7+TaKyK1TX+YCs3/ZupLp76YMndpxuj4jmN2eXCmtEeGMWhA19aRuie9Hl2zQBWgWyvhBWbcFkwt9Tpm3gXnq1Q1mLoFfL8pFUzNyL0wP2XI+OYAOmwyPl9xHtcNe2vQvZkQlMyTTeubqbmdQSflGXTqvnSRhzzeo3KHnMMKft/N7B0LwVP6fFXVEYq00I5gti2HSxas3jMy1OWL7yQAX6C0UUDqvYf8Uy/4PBQ+t2muL/LQ81fIk7c3rve8kzeZP1rDu51oL5MyfyBvDvm+J26tguHVlveF2pQ4Xx/Hay1E5L0rSgfbx+6BXHFXCf6UDf/gfr4jefCLtR7D4V+yR/Zv70Pbg/fb05j3FnashulN8ibGxE7op9dxyV5RF0xdxRZ5KHBM9pS7YGoY99mHKVPXkVfoijEyuFk7DD6VaDI+pLznPZgiJYqJuXrBPCHGmPI78pXM1L4hU59sk53Oe/h8hKvMc8V4yaaF5RIK/CHzFgV05PJuIzLq6M6CLI+fH51SxJDvc3EbTtjx0UF+KAow1a+hc/nVd791asXXUw0SfY98tML/a6k0ZqlngZnH5co+TL3dSKDJgq81F+2tw3ZtEtNMai84vxF0IdHbI9lWj3tbka+IH+HzvpgKToLFb0bQN1O+O8D308VHHnqCKWr4PYKd5Kc0v20LwZdbnL8V83s4W4nv/8v3HXmcFzMy75en8NGpGXUCMs4hGNq21Y5dD1bxYYpea+TJL6amu06TeZKE6/fRqXHnnsEe2CV7j/j3yXIF3TxBp/cGX2uznCHvXfo43n2P99zZ6NCx8aL+k0wN5V/MoR2O/pLezr87T7lp+MPUilUNmNDfpE3NseAzv2nYoFqUYCrgc2GUscnmZ+PyzVRmLyQWL6I9uVe+h0AdgKlUkb+Z8n0ZY3KTy2uyiiUyd+39MKW/2Y15YYTfVM/bb6Z8GsW8t5b+w9R7jDr+xZT94Pcd7W35ZFPjK9XxPGWuwJQtR2cyJSVj/tCHTgmq65K2eICx9AAGZwd5Rwt/cM08uwvd+mLKLbZgKtvi8x1XfOP40xu8pzzCGH3w52E3ztQpqzRmKbwPbpZcwMS+zpnqIc9oEc9nTgevF+ddD8d7hPdML2XMqqcF7+eVvCeLgppSPtUfpoyLnH+YYkZ9YR+mnM7doImbPgV/uxo3jF2tAN7yDa93Wso7Fr0jXG/H/mFKkdo9KdkdTLktrt/+/ZJJkzZgKrhv8g9TzmwPHRry/9/U8p4WUpUJQWbiePcR3yOBenD4UTb8g31oR6Nf5qmx8P8UiP9vvR8bXee0HYVgKnpX0KUHxpizvXVYMOk6ORvfkZ+MyxqZuBfsNBarq4LUUf+HqTYCU+YkhFfyj3L8YYplcZr5IoGpccPX0qd8n498hjE1bfcXjKkbmEonG5PZtdrSBIiEvjCXoFOXjkOLvn0IqdfUSzYheCl1vYP3dBif983khpRnzPNQw9etOhizH51ST+YSOmo5xLpexu+RmE82iNsdmQvu9R55LLFd9FrzfRHByPtt40ie6ZtsRYBuijGYMlx/Tfq5BQPujeuUi7y4aAPolIWRzeQX8sjikIBRoeR9b5MTn7UV4fivDXSWbfSQjJMJpjqPasJelXgibUlFRomKmsI0NyB32i0ECns1sdFtY9Cs2UKnjOOuYdZY9D9Mefk4gY4KbUHTTZYzEsco6eGD1zAvbkI6Mly/kRUNyBX6YGo5HJ5YNXmlZA+qKqR9t+yxy+C1I5uCLAuOE2vC9irvQVqPqywYZ/Uf7EM7Fnq/0qnxX3KP4rfvPcp1at2NhSzwFTDVL5IXvJ86hv9vmxx1MfhhalPMxx+mpmoqZv55skCeEuCF1E1TCEHUTZYfppyBBKaOD/j5wt6vaHZrwZSaWydGUwvez21qwetEqJPLw74lIx2DiaaWiF012SH9bh3AhDCkD1NKw1eEJK+S713D94h+PH+YCpbyma9XOgve8lkumbp1HZra3ln4MHUNih25T+0a0juATjm7dk1Kx74IgWoi49tJ8s1UUD14Ly/RAnMDMBU4c4zBJIr4voXOJfPohHxXatae7HEOpk789S+d0hc+jv+Vg+mX/ArIel/xfuUOr2nc9keaSu8iC4wF8qZQFv6HKX9ag+njbKqTnbTPjHQD+dXtVzBxi3vOPDUEU9Eoyck9THIWUGJ+M8X6r4Z5DxlM3GauRGbt3MOgruoTOxr+ifSmqUJvUvwwZagj+IDDAHlsJ3f2/ztM9Qa/0inlP/QexVNRHIo3IzBFFwu/5Cx9kbvvjjPvwMY56zQHMFX4LUavdfthavoWM1rVd4lJExHeohiiLn8xZVQvj6b+KM08uQ9dWHc60cf7BfsJmJq82gvZsgamHjf7mymt2mBMbs4lseVdnNNkMtsL/niLOv62+fzBJbWZfzlK0FFW3Yg9LDClT8FUctqfya2tc+YLfTDp7vU5Ta9cp8S9BO8aR1uasgz/v4viHkuF/Zrs2RJM0QEZ38w7bzLPLt9blDPlXvlePbYLBjZnMPHF1FxSkY+u5+Huk6fc6A3vOVGQTxpHe9O8dX6YSk01JPN54Xv/rFBTWJseaTZ3oFPhKTmx2gcz1mqN19e3jcOeSaDTwrKfmR/nO+Q1xFBa1CV/hjyF7rfuPie7S8hDV4p5n6YIjDwnDWrKotaYMPElsouvfVI86FQ/53OG3byCt3Xw/6Ve7eA9H8ir++KHKUflHQ929+QP9nYei7/MU5O/Zd/5361T7+OcVuUDTC00MGX1xSdZ9WocBnu/OTF9dL6QkcuNEAwHW4nldMFvzK7QqXXv3sMYRF4xRwvkg2RvLZmUph7viQKdgjUcs8lW5mvpyzwLXiHvj6AgH0xmYi0E2hxMTYqipWkjIQ/JsemwS7/9ZiqYboYO08fwUlZttqG/qKWcXdXoRsptjzykSYnEtEpEfggfZ+HD1EHRHVKJ61TeQtfWO75vY8rntKoj6Nba1NdkLPh6rnCJMX2OoMvzgu8l2j3Ov3VKSdsi82c18kjSwxjUhl2cn6GAqQHf59ASOteM2jQes340Ecjdwnt6YQdMDVP5mymiLmrKl07N00sRenIHeVPuuD4ZoxCveyqYVhFgv5lKOs03U6rYoroNEnnJBOeVQZcHOfNpB+/rZGBk4pRNGMT5ZsKkbTUgfb39YWoWJydSRFahRmxwvm1rbWlxrrIw2A5wPruCP1voZ/CGf5ipXz+fUv+SeRS/m6nuK5xTmA+FMJgnFZ//VjxJH97HzOtsnBObT4Zg6qI0gpcWYOotbzKyjZUY+pfy0LByV22J94gV/PPGgquQowXNT3yfw0UP/r+UXxGZs02e0Unl/SAkv+DroeqMrit7wlqnaojtrvBuhl6abHmq5iDD2GeeZoOppK0CcsxzG3oUlCd2UvWa3OqCPMSYLLEqrDCGhNM5C6w7dG48UsHkyjtnni/y9ViBuyVdXFx4z0uerzbuijT/iHxU83skp1PnxXsr3xiZxW3CbEtffZiiYog6by/42hDOVHDvD2O2WkEnZge+DljmY7R0nk9SAgUMe3MwlbfwdrbCoHOpi9cPNn8e1FOLkBwFNeVgJvRhKlBbeN/bNWDQ6SHfn5eQX7ePDvLowcyEQPdkYlFvn5F5OPF7OJwp/drB+eBQ4c0f0Gl7lPZp4r7u+JT5Zscew/03UyT60pOJz2RL1jCAjsYqz5MHHcdfTv88U9Iv89T0L1k/9bvv+7GxYJO/mgvsw1SjqQ+a+M0PU6EyLMg4t01G98lIYuf1FEzZmciCuHt/snNX3tL8qWCM3AUw9aVThh2k7MPUl/czfAGZW7/Ay/yDKXEynDC/KzcfnfLqlWmyi5TaNLnq+ywwN7b5YUrZbFvmDyww1Yvamqy7CEYmQ75eizO10K/njPxO7LC5zpkSoFNwRHH+YWrGZvB6szXG2GvM5zptq0sWtHN8/mGcPklLOrVAh2iO48nUFc27DRj4Yqq2W3inU3RhPhOQv1ov2YHc4Q9TzFw+aXYMwdQkBdNfTM1VDTr32iO/XbXXgcydWDCSc34Px26JJoOS9xbj3q1Y2xqYC56hH8bIr9HGJ1KlC7xfc0roo1Os6IKppVo27FT7uN4Ka6BoevXN1GI1uLPgWYJ5bV0cScmO8H75Ewx+MaVfR1nohQ+c/05Dvpxe3mCuz6o/yZT8yzw1/Vv60P4JnaLJGUyZA+jI8CE+iBnumFHSNvE3U+kVTPXUOe9dfDjT1BqJ7KNTUgSm3EosMq9eJw6bblWXWOqnLJBCXLBtx1/S4ljlYXDm+SB30hx551BnXjxHndVr+UYz/wYGFpcfnfoHU7mYBBhjIpi6Pcwdq8OkJrWMwZSayD32PLonmsbLM19TKDlseO7MSVGgU8HUNcGUL25o+qjg/aRBXLJZGEGnmssl9F68P8SHqeERTHXGmzHrPjtgauMUOF4ZY9BewWtpx+DCeN8jjO4UjE22+jX03BZ1H07u9a1TX0xVKmrAh6laBJPtpDqQXsj8+dzOitnytf9hKp/i+1+00ohlj2fojWfIr7FhfeuUt1cqYlfy4f0aOctwFtDd3onXsGvnxvv/QadjpdOnaXbj+6RwpoZ7/gz+KpZCUHfNkkmNtSGH570Al+nJtm93R/psA536w0wN5V/NoWV/yR7Zv70fxeZo0+EuvYUPU/E6vZM2OY2EYLMY79gqOefQKakJP0zd+wGYcgY9weuZi4a5TWdDi/yJMTRayN9MzbYP6NTMxm+obd0lmdksD4leyFsPkWfu4lKHvr+C9+jqnYbUk44xee5JGpMniU1uj+1D361Qx+vUD8g8FY1A+lzasfl4X32Yoi5Bp1wVXmcSdMHUA0aMmeOOzecVQLe+dGrN923U1DO8nmhKDQsW/HnXeXsJaQKJYNusekKX25rP0d1IbDQV4VXXXKcoBVP43aBTZgVvG2yRf7Qy3X4zNbljMEgP6JQVNWD4iynRi3zeB7YI/bOD1wUH+Wux4Pc9Ewn5SI9kj3T5jdc9HXloOepOyYjUJwsybXdiR36PhxV8jeVNrExGC/dMM9fKQrKHOJ+6KLbQ+R6YmvN57ptOJZIzUu7M3542MatK8QAf0eH7Vi5RQ0ZrnL+Sz+D9PK5b2w7y5f+KTv36+ZT2t6yf+s06tcvh/bzZDjrFbqijZ1hzml/GI2Tm3ThmSWiDqeO2yYKrzfdnyuyUbPfYEwJXAFPtcQ9HNOe9sjTHMlnv/HLJ0OYngS6J2bBOT16S0Z5y/vwIdXd0TzLUyRmYGq0qiZ3K6kbz/gFjstcxv5maHcEUPfyNxoS57sMbhi37MJWFVgUvw9eWdEdJ89EpNY3PoSfc4B2/mFpEd/xdahIy+z6JP0x5owJ1fjwG487QQj4ap5tvphZPo8786xY6tTdfS77fFR/zaonzraMtKbRDzfhiaotUCa9bXqFbefxPpmj8gE4+R9y7nRnfA0EDU6N+tKdpyntPCwxMLRqRr5lM8Pp788OUNQ0fgvd+7mJ23ScLsrpT6NJuKZtMS1vUMLpmYdBj0J1LkiY0legG3+CDqS+dsspFK/j7Zrhk6gpeU1P5Po9PB/8/dSM4SFxf/nyP90q74HwW7rMUvB2r/txeOWNB6P1Cp0bCXzI36bfPSz95Nu0TDzpluNaOhYbYkvnejjJa1+MlO642GRnbSxP6qnprWFldTmT7TS/zt7tuyUK73ZAlKhgj6Q5jYONUDrxhexKCV4W6eBzzOaGDVc78xwJMLcd6Rq7u1YyoD++26rk3MtUNxmT4liZs6iQWqaK6gw6ekLdGS9knZdRrMi8dx0ukNKiBfl5AZzpbuWG11x5Js50zo0EQm6w/FaFzEpgKDvkXU6+EFMe/hIE6LTHGks6S7M4ZTK1iPqZT+fFhyrtIdY9NxyJqgNrAq91fyC/2BflFvatFFlC0MdkwjjY0M5wL3+nb7LF8v4OuF/Y58+iIPGdHLtHcPxXMdxGQmPr292R6k1wInIWMJLaQF6T0ZwULbk/otCX3Vd4D9CH4lurs2EXZezRVjtCpnpaYTNatFLp5Rh5SBfPEBpSihvG5Xd5+XCHP9lsRXr3h636f8KaXUt0TO5dlGNRneN8ZzDOZmggfYEc4/42kQ7cZgal+LP+5vXLGQm/wizWJo95fct/vd8/3W9eZRbtxA6amPu/zWsot2VcROrXeOEuWtcMzGftOw7zhZVuywXQDpiK5F3rTVzdnGYP3m9Iedd2s+d6h99Yh26hOWbA1MSbrwAqJTQPkg8MY3jCcREgGy0nNAkFFnZVXYg1dkzAmH+f4n0zx9UkYc3VF5O4TMBWl0pJ15/KV5mcRTI1ecsmir71JPTqHfq5KJosWokVO9w7GtF3J730nCVm1fAl97YUx1ghWBJ1sf5haraIHzZ24Dj9MfekUU5yCUct7i9VvC14rjJF/1tyL3hyc75dOBcLTfLJwKCF/JhveJpEz9aVTylkFU8sRvKb2dPfIT2KekdJB3vzyfraASuN3eJ/ZzvMyJWXLwNR8s9uxnK8f+2LKe+6tb51ylxqfdx/HJ9YW7oYm2egWoqbJT7a/RfB+U7MNg37JnyF3oYuLsC6zIFyhpixqNybrFECnzGGZs62DfGmZp1Ig7279ub1yxoI4/MUc2pH4l+w/Jf1mnbqtZxZt/M07C5Qr8k76rloyJHcU+uJzh4xcbMDU+tUwSpfzkq3c+kjTyAdT+9fi9GFKs0OMoTqRNRafE4fY1j4J3oQ/o1V7fkjWJs2yYC1ijEiGjHxQPyuBDimYWi6rmpyLC10pVRO6YegmTXfKLvO7Cvy+ExfI7H4DnXx0Y2I9q7iSlSp8f1q+BnLW5Xsc3CZn5jVUamzitCbNewv8LTQxvFSq413HxwVecCXlbHBPlzSPeT56egnvYWPdkeG7NfLTGkzl73ZJk0kDr2an8E52F3V9IfEe/sdOPWF+Cq/rvvg8/HAML1UPtBaMCueQ5ADe9bhV4e3cA96/GuH9uyO/p8GZ8i4by0GerBakzmowC83vsaseqKSP3o8sSBr4gi+dYtdhFvrdkK+XOsgnUp6DjAWTvhmz+dpNPkzRLbTw/Y+XSG5H/dGp3pbfl/S1MiTzCAZdh89h3sFb+7OS96CJ+Hq2/Rre0JLkP8lUf/wrnRL/kh4vv5up9ehh0jZj0CnlUS3ZLu00yFPmiAXisSHWDN8pGUmBTLzcb3PG/PuR7HDdCwN/ezixjtTiN6r43jTpMZkwR9s7GLPGKfMWK+jCaN8JaJYPf5g6yD6YOvL1Pd46eX50Shvr0JnFejD+MGWFnV34YUqdiD4ZWd4go29NYoNtdSF24ns+y50kZ7KBTG6EZ+hSMsGYFoYvi+zuIhWINIzBNd9Hw7FvF0avM7zTVX6B8d20ELwqB1NwXHcyq3vNfLrYTyb0uVf15rngyyZqwrxAftHP8Gr8yeyEJZ4FxuQhmHJ30KHT3Wygo7Mz82cjMC31oENu2s2hy2e8v0jSLbH3Kw89pw9vfLm3yJt6D15wYVk9pk3eKrmH5hF6zXy3ZK9GdmlqxGCotlGjtPp1IsdooTPrFjWiSvi+IPXtxoK8x/ck0NweKcKoDf2zzveObdMdmbFa4nq25o7F82hNkypHXmUldGsjwqvPlrMy+590qpunt+Z/+uO/AEnMjAE=</prop>
			<obj name="TemperatureLog" class="TemperatureLog" version="2">
				<prop name="Times">TEFSWgAAvBEAAIC8DEMAAADTAQAAcwMAABQFAAC1BgAARQgAAOUJAACGCwAAJw0AAMcOAABXEAAA+BEAAJkTAAA5FQAAyRYAAGoYAAALGgAAmxsAADsdAADcHgAAfSAAAA0iAACtIwAATiUAAO8mAAB/KAAAHyoAAMArAABhLQAAAS8AAJEwAAAyMgAA0zMAAHM1AAADNwAApDgAAEU6AADVOwAAdT0AABY/AAC3QAAAR0IAAOdDAACIRQAAKUcAALlIAABZSgAA+ksAAJtNAAA7TwAAy1AAAGxSAAANVAAArVUAAD1XAADeWAAAf1oAAA9cAACwXQAAUF8AAPFgAACBYgAAIWQAAMJlAABjZwAA82gAAJNqAAA0bAAA1W0AAHVvAAAFcQAApnIAAEd0AADndQAAd3cAABh5AAC5egAASXwAAOl9AACKfwAAK4EAALuCAABbhAAA/IUAAJ2HAAAtiQAAzYoAAG6MAAAPjgAAr48AAD+RAADgkgAAgZQAACGWAACxlwAAUpkAAPOaAACDnAAAI54AAMSfAABloQAA9aIAAJWkAAA2pgAA16cAAGepAAAHqwAAqKwAAEmuAADZrwAAebEAABqzAAC7tAAAW7YAAOu3AACMuQAALbsAAL28AABdvgAA/r8AAJ/BAAAvwwAAz8QAAHDGAAARyAAAockAAEHLAADizAAAg84AABPQAACz0QAAVNMAAPXUAACV1gAAJdgAAMbZAABn2wAA99wAAJjeAAA44AAA2eEAAGnjAAAJ5QAAquYAAEvoAADb6QAAe+sAABztAAC97gAAXfAAAO3xAACO8wAAL/UAAL/2AABf+AAAAPoAAKH7AAAx/QAA0f4AAHIAAQATAgEAowMBAEMFAQDkBgEAhQgBABUKAQC1CwEAVg0BAPcOAQCXEAEAJxIBAMgTAQBpFQEA+RYBAJkYAQA6GgEA2xsBAGsdAQALHwEArCABAE0iAQDdIwEAfSUBAB4nAQC/KAEATyoBAO8rAQCQLQEAMS8BANEwAQBhMgEAAjQBAKM1AQAzNwEA0zgBAHQ6AQAVPAEApT0BAEU/AQDmQAEAh0IBABdEAQC3RQEAWEcBAPlIAQCJSgEAKUwBAMpNAQBrTwEAC1EBAJtSAQA8VAEA3VUBAG1XAQANWQEArloBAE9cAQDfXQEAgF8BACBhAQDBYgEAUWQBAPFlAQCSZwEAM2kBAMNqAQBjbAEABG4BAKVvAQA1cQEA1XIBAHZ0AQAXdgEAp3cBAEd5AQDoegEAiXwBABl+AQC5fwEAWoEBAPuCAQCLhAEAK4YBAMyHAQBtiQEA/YoBAJ2MAQA+jgEA348BAG+RAQAPkwEAsJQBAFGWAQDhlwEAgZkBACKbAQDDnAEAU54BAPOfAQCUoQEANaMBAMWkAQBlpgEABqgBAKepAQA3qwEA16wBAHiuAQAZsAEAqbEBAEmzAQDqtAEAi7YBABu4AQC7uQEAXLsBAP28AQCNvgEALcABAM7BAQBvwwEA/8QBAJ/GAQBAyAEA4ckBAHHLAQARzQEAss4BAFPQAQDj0QEAg9MBACTVAQDF1gEAVdgBAPXZAQCW2wEAN90BAMfeAQBo4AEACOIBAKnjAQA55QEA2eYBAHroAQAb6gEAq+sBAEvtAQDs7gEAjfABAB3yAQC98wEAXvUBAP/2AQCP+AEAL/oBAND7AQBx/QEAAf8BAKEAAgBCAgIA4wMCAHMFAgATBwIAtAgCAFUKAgDlCwIAhQ0CACYPAgDHEAIAVxICAPcTAgCYFQIAORcCAMkYAgBpGgIAChwCAKsdAgA7HwIA2yACAHwiAgAdJAIArSUCAE0nAgDuKAIAjyoCAB8sAgC/LQIAYC8CAAExAgCRMgIAMTQCANI1AgBiNwIAAzkCAKM6AgBEPAIA5T0CAHU/AgAVQQIAtkICAFdEAgDnRQIAh0cCAChJAgDJSgIAWUwCAPlNAgCaTwIAO1ECAMtSAgBrVAIADFYCAK1XAgA9WQIA3VoCAH5cAgAfXgIAr18CAFBhAgDwYgIAkWQCACFmAgDBZwIAYmkCAANrAgCTbAIAM24CANRvAgB1cQIABXMCAKV0AgBGdgIA1ncCAHd5AgAXewIAuHwCAFl+AgDpfwIAiYECACqDAgDLhAIAW4YCAPuHAgCciQIAPYsCAM2MAgBtjgIADpACAK+RAgA/kwIA35QCAICWAgAhmAIAsZkCAFGbAgDynAIAk54CACOgAgDDoQIAZKMCAAWlAgCVpgIANagCANapAgB3qwIAB60CAKeuAgBIsAIA6bECAHmzAgAZtQIAurYCAEq4AgDruQIAi7sCACy9AgDNvgIAXcACAP3BAgCewwIAP8UCAM/GAgBvyAIAEMoCALHLAgBBzQIA4c4CAILQAgAj0gIAs9MCAFPVAgD01gIAhNgCACXaAgDF2wIAZt0CAAffAgCX4AIAOOICANjjAgB55QIACecCAKnoAgBK6gIA6+sCAHvtAgAb7wIAvPACAEzyAgDt8wIAjfUCAC73AgC++AIAX/oCAP/7AgCg/QIAQf8CANEAAwBxAgMAEgQDALMFAwBDBwMA4wgDAIQKAwAlDAMAtQ0DAFUPAwD2EAMAlxIDACcUAwDHFQMAaBcDAAkZAwCZGgMAORwDANodAwB7HwMACyEDAKsiAwBMJAMA7SUDAH0nAwAdKQMAvioDAF8sAwDvLQMAjy8DADAxAwDAMgMAYTQDAAE2AwCiNwMAQzkDANM6AwBzPAMAFD4DALU/AwBFQQMA5UIDAIZEAwAnRgMAt0cDAFdJAwD4SgMAmUwDAClOAwDJTwMAalEDAPpSAwCbVAMAO1YDANxXAwB9WQMADVsDAK1cAwBOXgMA718DAH9hAwAgYwMAwGQDAGFmAwDxZwMAkWkDADJrAwDTbAMAY24DAANwAwCkcQMANHMDANV0AwB1dgMAFngDALd5AwBHewMA53wDAIh+AwApgAMAuYEDAFmDAwD6hAMAm4YDACuIAwDLiQMAbIsDAPyMAwCdjgMAPZADAN6RAwBukwMAD5UDAK+WAwBQmAMA8ZkDAIGbAwAhnQMAwp4DAGOgAwDzoQMAk6MDADSlAwDVpgMAZagDAAWqAwCmqwMAR60DANeuAwB3sAMAGLIDAKizAwBJtQMA6bYDAIq4AwAaugMAu7sDAFu9AwD8vgMAncADAC3CAwDNwwMAbsUDAA/HAwCfyAMAP8oDAODLAwCBzQMAEc8DALHQAwBS0gMA4tMDAIPVAwAj1wMAxNgDAGXaAwD12wMAld0DADbfAwDX4AMAZ+IDAAjkAwCo5QMASecDANnoAwB56gMAGuwDALvtAwBL7wMA6/ADAIzyAwAc9AMAvfUDAF33AwD++AMAjvoDAC/8AwDP/QMAcP8DABEBBAChAgQAQQQEAOIFBACDBwQAEwkEALMKBABUDAQA9Q0EAIUPBAAlEQQAxhIEAFYUBAD3FQQAlxcEADgZBADIGgQAaRwEAAkeBACqHwQASyEEANsiBAB7JAQAHCYEAL0nBABNKQQA7SoEAI4sBAAeLgQAvy8EAF8xBAAAMwQAkDQEADE2BADRNwQAcjkEABM7BACjPAQAQz4EAOQ/BACFQQQAFUMEALVEBABWRgQA90cEAIdJBAAnSwQAyEwEAFhOBAD5TwQAmVEEADpTBADKVAQAa1YEAAtYBACsWQQAPFsEAN1cBAB9XgQAHmAEAL9hBABPYwQA8GQEAJBmBAAxaAQAwWkEAGFrBAACbQQAkm4EADNwBADTcQQAdHMEAAR1BACldgQARXgEAOZ5BAB2ewQAF30EALd+BABYgAQA+YEEAImDBAAphQQAyoYEAGuIBAD7iQQAm4sEADyNBADMjgQAbZAEAA2SBACukwQAPpUEAN+WBAB/mAQAIJoEALCbBABRnQQA8Z4EAJKgBAAzogQAw6MEAGOlBAAEpwQApagEADWqBADVqwQAdq0EAAavBACnsAQAR7IEAOizBAB4tQQAGbcEALm4BABaugQA6rsEAIu9BAArvwQAzMAEAG3CBAD9wwQAncUEAD7HBADfyAQAb8oEAA/MBACwzQQAQM8EAOHQBACB0gQAItQEALLVBABT1wQA89gEAJTaBAAk3AQAxd0EAGXfBAAG4QQAp+IEADfkBADY5QQAeOcEABnpBACp6gQASewEAOrtBAB67wQAG/EEALvyBABc9AQA7PUEAI33BAAt+QQAzvoEAF78BAD//QQAn/8EAEABBQDhAgUAcQQFABEGBQCyBwUAUwkFAOMKBQCDDAUAJA4FALQPBQBVEQUA9RIFAJYUBQAmFgUAxxcFAGcZBQAIGwUAmBwFADkeBQDZHwUAeiEFABsjBQCrJAUASyYFAOwnBQCNKQUAHSsFAL0sBQBeLgUA7i8FAI8xBQAvMwUA0DQFAGA2BQABOAUAoTkFAEI7BQDSPAUAcz4FABNABQC0QQUAREMFAOVEBQCFRgUAJkgFALZJBQBXSwUA90wFAJhOBQAoUAUAyVEFAGlTBQAKVQUAq1YFADtYBQDbWQUAfFsFAB1dBQCtXgUATWAFAO5hBQB+YwUAH2UFAMBmBQBgaAUA8GkFAJFrBQAxbQUA0m4FAGJwBQADcgUAo3MFAER1BQDldgUAdXgFABV6BQC2ewUAV30FAOd+BQCHgAUAKIIFALiDBQBZhQUA+YYFAJqIBQAqigUAy4sFAGuNBQAMjwUAnJAFAD2SBQDdkwUAfpUFAB+XBQCvmAUAT5oFAPCbBQCAnQUAIZ8FAMGgBQBiogUA8qMFAJOlBQAzpwUA1KgFAGSqBQAFrAUApa0FAEavBQDnsAUAd7IFABe0BQC4tQUASLcFAOm4BQCJugUAKrwFALq9BQBbvwUA+8AFAJzCBQAsxAUAzcUFAG3HBQAOyQUAnsoFAD/MBQDfzQUAgM8FABDRBQCx0gUAUdQFAPLVBQCT1wUAI9kFAMPaBQBk3AUA9N0FAJXfBQA14QUA1uIFAGbkBQAH5gUAqOcFAEjpBQDY6gUAeewFABnuBQC67wUASvEFAOvyBQCL9AUALPYFAM33BQBd+QUA/foFAJ78BQAu/gUAz/8FAG8BBgAQAwYAoAQGAEEGBgDhBwYAggkGABILBgCzDAYAUw4GAPQPBgCEEQYAJRMGAMUUBgBmFgYA9hcGAJcZBgA3GwYA2BwGAGgeBgAJIAYAqSEGAEojBgDrJAYAeyYGABsoBgC8KQYATCsGAO0sBgCNLgYALjAGAL4xBgBfMwYA/zQGAKA2BgAwOAYA0TkGAHE7BgASPQYAoj4GAENABgDjQQYAhEMGABRFBgC1RgYAVUgGAPZJBgCGSwYAJ00GAMdOBgBoUAYA+FEGAJlTBgA5VQYA2lYGAGpYBgALWgYAq1sGAExdBgDcXgYAfWAGAB1iBgC+YwYAX2UGAO9mBgCQaAYAMGoGAMBrBgBhbQYAAW8GAKJwBgAycgYA03MGAHN1BgAUdwYApHgGAEV6BgDlewYAhn0GABZ/BgC3gAYAV4IGAPiDBgCIhQYAKYcGAMmIBgBqigYA+osGAJuNBgA7jwYA3JAGAGySBgANlAYArZUGAE6XBgDemAYAf5oGAB+cBgDAnQYAUJ8GAPGgBgCRogYAMqQGAMKlBgBjpwYAA6kGAKSqBgA0rAYA1a0GAHWvBgAWsQYAprIGAEe0BgDntQYAiLcGABi5BgC5ugYAWbwGAPq9BgCKvwYAK8EGAMvCBgBsxAYA/MUGAJ3HBgA9yQYA3soGAG7MBgAPzgYAr88GAFDRBgDg0gYAgdQGACHWBgDC1wYAUtkGAPPaBgCT3AYANN4GAMTfBgBl4QYABeMGAKbkBgA25gYA1+cGAHjpBgAY6wYAqOwGAEnuBgDp7wYAivEGABrzBgC79AYAW/YGAPz3BgCM+QYALfsGAM38BgBu/gYA/v8GAJ8BBwA/AwcA4AQHAHAGBwARCAcAsQkHAFILBwDiDAcAgw4HACMQBwDEEQcAVBMHAPUUBwCVFgcANhgHAMYZBwBnGwcABx0HAKgeBwA4IAcA2SEHAHkjBwAaJQcAqiYHAEsoBwDrKQcAjCsHABwtBwC9LgcAXTAHAP4xBwCOMwcALzUHAM82BwBwOAcAADoHAKE7BwBBPQcA4j4HAHJABwATQgcAs0MHAFRFBwDkRgcAhUgHACVKBwDGSwcAVk0HAPdOBwCXUAcAOFIHAMhTBwBpVQcACVcHAKpYBwA6WgcA21sHAHtdBwAcXwcArGAHAE1iBwDtYwcAjmUHAB5nBwC/aAcAYGoHAABsBwCQbQcAMW8HANFwBwBycgcAAnQHAKN1BwBDdwcA03gHAHR6BwAVfAcAtX0HAFZ/BwDmgAcAh4IHACeEBwDIhQcAWIcHAPmIBwCZigcAOowHAMqNBwBrjwcAC5EHAKySBwA8lAcA3ZUHAH2XBwAemQcArpoHAE+cBwDvnQcAf58HACChBwDBogcAYaQHAAKmBwCSpwcAM6kHANOqBwB0rAcABK4HAKWvBwBFsQcA5rIHAHa0BwAXtgcAt7cHAFi5BwDougcAibwHACm+BwDKvwcAWsEHAPvCBwCbxAcAK8YHAMzHBwBtyQcADcsHAK7MBwA+zgcA388HAH/RBwAg0wcAsNQHAFHWBwDx1wcAktkHACLbBwDD3AcAY94HAATgBwCU4QcANeMHANXkBwBl5gcABugHAKfpBwBI6wcA1+wHAHjuBwAZ8AcAufEHAEnzBwDq9AcAi/YHACv4BwDM+QcAXPsHAP38BwCd/gcAPgAIAM4BCABvAwgADwUIALAGCABACAgA4QkIAIELCAAiDQgAsg4IAFMQCADzEQgAlBMIACQVCADFFggAZRgIAPUZCACWGwgANx0IANceCABnIAgACCIIAKkjCABJJQgA6iYIAHooCAAbKggAuysIAFwtCADsLggAjTAIAC0yCADOMwgAXjUIAP82CACfOAgAQDoIANA7CABxPQgAET8IALJACABCQggA40MIAINFCAATRwgAtEgIAFVKCAD1SwgAhU0IACZPCADHUAgAZ1IIAAhUCACYVQgAOVcIANlYCAB6WggAClwIAKtdCABLXwgA22AIAHxiCAAdZAgAvWUIAE1nCADuaAgAj2oIADBsCADQbQgAYG8IAAFxCAChcggAQnQIANJ1CABzdwgAE3kIALR6CABEfAgA5X0IAIV/CAAmgQgAtoIIAFeECAD3hQgAiIcIACiJCADJiggAaYwIAPmNCACajwgAO5EIANuSCAB8lAgADJYIAK2XCABNmQgA7poIAH6cCAAfnggAv58IAGChCADwoggAkaQIADGmCADBpwgAYqkIAAOrCACjrAgARK4IANSvCAB1sQgAFbMIAKW0CABGtggA57cIAIe5CAAXuwgAuLwIAFm+CAD5vwgAmsEIACrDCADLxAgAa8YIAAzICACcyQgAPcsIAN3MCAB+zggADtAIAK/RCABP0wgA39QIAIDWCAAh2AgAwdkIAFHbCADy3AgAk94IADPgCADU4QgAZOMIAAXlCACl5ggARugIANbpCAB36wgAGO0IALjuCABI8AgA6fEIAInzCAAZ9QgAuvYIAFv4CAD7+QgAi/sIACz9CADN/ggAbQAJAP0BCQCeAwkAPwUJAN8GCQCACAkAEAoJALELCQBRDQkA8g4JAIIQCQAjEgkAwxMJAFMVCQD0FgkAlRgJADUaCQDFGwkAZh0JAAcfCQCnIAkANyIJANgjCQB5JQkAGScJALooCQBKKgkA6ysJAIstCQAsLwkAvDAJAF0yCQD9MwkAnjUJAC43CQDPOAkAbzoJABA8CQCgPQkAQT8JAOFACQBxQgkAEkQJALNFCQBTRwkA40gJAIRKCQAlTAkAxU0JAFVPCQD2UAkAl1IJADdUCQDHVQkAaFcJAAlZCQCpWgkASlwJANpdCQB7XwkAG2EJALxiCQBMZAkA7WUJAI1nCQAuaQkAvmoJAF9sCQAAbgkAj28JADBxCQDRcgkAcXQJAAF2CQCidwkAQ3kJAON6CQBzfAkAFH4JALV/CQBVgQkA5YIJAIaECQAnhgkAx4cJAGiJCQD4igkAmYwJADmOCQDajwkAapEJAAuTCQCrlAkAO5YJANyXCQB9mQkAHZsJAK2cCQBOngkA758JAI+hCQAwowkAwKQJAGGmCQABqAkAoqkJADKrCQDTrAkAc64JABSwCQCksQkARbMJAOW0CQB1tgkAFrgJALe5CQBXuwkA57wJAIi+CQApwAkAycEJAFnDCQD6xAkAm8YJADvICQDcyQkAbMsJAA3NCQCtzgkATtAJAN7RCQB/0wkAH9UJAMDWCQBQ2AkA8dkJAJHbCQAh3QkAwt4JAGPgCQAD4gkAk+MJADTlCQDV5gkAdegJAAXqCQCm6wkAR+0JAOjuCQCI8AkAGPIJALnzCQBZ9QkA+vYJAIr4CQAr+gkAy/sJAGz9CQD8/gkAnQAKAD0CCgDeAwoAbgUKAA8HCgCvCAoAQAoKAOALCgCBDQoAIQ8KALEQCgBSEgoA8xMKAJMVCgAjFwoAxBgKAGUaCgAFHAoAlR0KADYfCgDXIAoAdyIKABgkCgCoJQoASScKAOkoCgCKKgoAGiwKALstCgBbLwoA6zAKAIwyCgAtNAoAzTUKAF03CgD+OAoAnzoKAD88CgDPPQoAcD8KABFBCgCxQgoAQUQKAOJFCgCDRwoAI0kKAMRKCgBUTAoA9U0KAJVPCgA2UQoAxlIKAGdUCgAHVgoAl1cKADhZCgDZWgoAeVwKAAleCgCqXwoAS2EKAOtiCgB7ZAoAHGYKAL1nCgBdaQoA7WoKAI5sCgAvbgoA0G8KAF9xCgAAcwoAoXQKAEF2CgDidwoAcnkKABN7CgCzfAoAVH4KAOR/CgCFgQoAJYMKALWECgBWhgoA94cKAJeJCgAoiwoAyIwKAGmOCgAJkAoAmZEKADqTCgDblAoAe5YKAAuYCgCsmQoATZsKAO2cCgB9ngoAHqAKAL+hCgBfowoA76QKAJCmCgAxqAoA0akKAGGrCgACrQoAo64KAEOwCgDksQoAdLMKABW1CgC1tgoAVrgKAOa5CgCHuwoAJ70KALe+CgBYwAoA+cEKAJnDCgA6xQoAysYKAGvICgALygoArMsKADzNCgDdzgoAfdAKAA3SCgCu0woAT9UKAO/WCgB/2AoAINoKAMHbCgBh3QoA8d4KAJLgCgAz4goA0+MKAHTlCgAE5woApegKAEXqCgDV6woAdu0KABfvCgC48AoAR/IKAOjzCgCJ9QoAKfcKALn4CgBa+goA+/sKAJv9CgAr/woAzAALAG0CCwANBAsArgULAD4HCwDfCAsAfwoLABAMCwCwDQsAUQ8LAPEQCwCBEgsAIhQLAMMVCwBjFwsA8xgLAJQaCwA1HAsA1R0LAGUfCwAGIQsApyILAEckCwDXJQsAeCcLABkpCwC5KgsASSwLAOotCwCLLwsAKzELALsyCwBcNAsA/TULAJ03CwAtOQsAzjoLAG88CwAPPgsAnz8LAEBBCwDhQgsAgUQLABFGCwCyRwsAU0kLAPNKCwCDTAsAJE4LAMVPCwBlUQsA9VILAJZUCwA3VgsA11cLAGdZCwAIWwsAqVwLAEleCwDZXwsAemELABtjCwC7ZAsAS2YLAOxnCwCNaQsALWsLAL1sCwBebgsA/28LAKBxCwAvcwsA0HQLAHF2CwAReAsAoXkLAEJ7CwDjfAsAg34LABOACwC0gQsAVYMLAPWECwCFhgsAJogLAMeJCwBniwsA+IwLAJiOCwA5kAsA2ZELAGmTCwAKlQsAq5YLAEuYCwDbmQsAfJsLAB2dCwC9ngsATaALAO6hCwCPowsAL6ULAL+mCwBgqAsAAaoLAKGrCwAxrQsA0q4LAHOwCwATsgsAo7MLAES1CwDltgsAhbgLABW6CwC2uwsAV70LAPe+CwCHwAsAKMILAMnDCwBpxQsA+cYLAJrICwA7ygsA28sLAGvNCwAMzwsArdALAE3SCwDd0wsAftULAB/XCwC/2AsAT9oLAPDbCwCR3QsAMd8LAMHgCwBi4gsAA+QLAKPlCwAz5wsA1OgLAHXqCwAV7AsApe0LAEbvCwDn8AsAiPILABf0CwC49QsAWfcLAPn4CwCJ+gsAKvwLAMv9CwBr/wsA+wAMAJwCDAA9BAwA3QUMAG0HDAAOCQwArwoMAE8MDADgDQwAgA8MACERDADBEgwAURQMAPIVDACTFwwAMxkMAMMaDABkHAwABR4MAKUfDAA1IQwA1iIMAHckDAAXJgwApycMAEgpDADpKgwAiSwMABkuDAC6LwwAWzEMAPsyDACLNAwALDYMAM03DABtOQwA/ToMAJ48DAA/PgwA3z8MAG9BDAAQQwwAsUQMAFFGDADhRwwAgkkMACNLDADDTAwAU04MAPRPDACVUQwAJVMMAMVUDABmVgwAB1gMAKdZDAA3WwwA2FwMAHleDAAZYAwAqWEMAEpjDADrZAwAi2YMABtoDAC8aQwAXWsMAP1sDACNbgwALnAMAM9xDABwcwwA/3QMAKB2DABBeAwA4XkMAHF7DAASfQwAs34MAFOADADjgQwAhIMMACWFDADFhgwAVYgMAPaJDACXiwwAN40MAMiODABokAwACZIMAKmTDAA5lQwA2pYMAHuYDAAbmgwAq5sMAEydDADtngwAfaAMAB2iDAC+owwAX6UMAP+mDACPqAwAMKoMANGrDABxrQwAAa8MAKKwDABDsgwA47MMAHO1DAAUtwwAtbgMAFW6DADluwwAhr0MACe/DADHwAwAV8IMAPjDDACZxQwAKccMAMnIDABqygwAC8wMAKvNDAA7zwwA3NAMAH3SDAAd1AwArdUMAE7XDADv2AwAj9oMAB/cDADA3QwAYd8MAPHgDACR4gwAMuQMANPlDABz5wwAA+kMAKTqDABF7AwA5e0MAHXvDAAW8QwAt/IMAFj0DADn9QwAiPcMACn5DAC5+gwAWfwMAPr9DACb/wwAOwENAMsCDQBsBA0ADQYNAK0HDQA9CQ0A3goNAH8MDQAfDg0AsA8NAFARDQDxEg0AkRQNACEWDQDCFw0AYxkNAAMbDQCTHA0ANB4NANUfDQBlIQ0ABSMNAKYkDQBHJg0A5ycNAHcpDQAYKw0AuSwNAFkuDQDpLw0AijENACszDQDLNA0AWzYNAPw3DQCdOQ0APTsNAM08DQBuPg0AD0ANAJ9BDQA/Qw0A4EQNAIFGDQARSA0AsUkNAFJLDQDzTA0Ak04NACNQDQDEUQ0AZVMNAAVVDQCVVg0ANlgNANdZDQB3Ww0AB10NAKheDQBJYA0A2WENAHljDQAaZQ0Au2YNAEtoDQDraQ0AjGsNAC1tDQDNbg0AXXANAP5xDQCfcw0AQHUNAM92DQBweA0AEXoNAKF7DQBBfQ0A4n4NAIOADQATgg0As4MNAFSFDQD1hg0AlYgNACWKDQDGiw0AZ40NAAePDQCYkA0AOJINANmTDQB5lQ0ACZcNAKqYDQBLmg0A25sNAHudDQAcnw0AvaANAE2iDQDtow0AjqUNAC+nDQDPqA0AX6oNAACsDQChrQ0AQa8NANGwDQBysg0AE7QNALO1DQBDtw0A5LgNAIW6DQAlvA0Atb0NAFa/DQD3wA0Ah8INACfEDQDIxQ0AaccNAPnIDQCZyg0AOswNANvNDQB7zw0AC9ENAKzSDQBN1A0A7dUNAH3XDQAe2Q0Av9oNAF/cDQDv3Q0AkN8NADHhDQDR4g0AYeQNAALmDQCj5w0AQ+kNANPqDQB07A0AFe4NAKXvDQBF8Q0A5vINAIf0DQAX9g0At/cNAFj5DQD5+g0AmfwNACn+DQDK/w0AawEOAPsCDgCbBA4APAYOAN0HDgBtCQ4ADQsOAK4MDgBPDg4A3w8OAIARDgAgEw4AwRQOAGEWDgDxFw4AkhkOADMbDgDTHA4AYx4OAAQgDgClIQ4ANSMOANUkDgB2Jg4AFygOAKcpDgBHKw4A6CwOAIkuDgApMA4AuTEOAFozDgD7NA4AmzYOACs4DgDMOQ4AbTsOAA09DgCdPg4APkAOAN9BDgBvQw4AD0UOALBGDgBRSA4A4UkOAIFLDgAiTQ4Aw04OAFNQDgDzUQ4AlFMOADVVDgDVVg4AZVgOAAZaDgCnWw4AR10OANdeDgB4YA4AGWIOALljDgBJZQ4A+2YOAJtoDgArag4AzGsOAG1tDgANbw4AnXAOAD5yDgDfcw4Af3UOABB3DgCweA4AUXoOAOF7DgCBfQ4AIn8OAMOADgBTgg4A84MOAJSFDgA1hw4AxYgOAGWKDgAGjA4Ap40OADePDgDXkA4AeJIOABmUDgC5lQ4ASZcOAOqYDgCLmg4AK5wOALudDgBcnw4A/aAOAI2iDgAtpA4AzqUOAG+nDgD/qA4An6oOAECsDgDhrQ4Aca8OABGxDgCysg4AU7QOAOO1DgCDtw4AJLkOAMW6DgBlvA4A9b0OAJa/DgA3wQ4Ax8IOAGfEDgAIxg4AqccOADnJDgDZyg4AeswOABvODgCrzw4AS9EOAOzSDgCN1A4ALdYOAL3XDgBe2Q4A/9oOAKDcDgAv3g4A0N8OAHHhDgAB4w4AoeQOAELmDgDj5w4Ac+kOABPrDgC07A4AVe4OAOXvDgCF8Q4AJvMOAMf0DgBn9g4A+PcOAJj5DgA5+w4A2fwOAGn+DgAKAA8AqwEPADsDDwDbBA8AfAYPAB0IDwCtCQ8ATQsPAO4MDwCPDg8ALxAPAL8RDwBgEw8AARUPAKEWDwAxGA8A0hkPAHMbDwADHQ8Aox4PAEQgDwDlIQ8AdSMPABUlDwC2Jg8AVygPAOcpDwCHKw8AKC0PAMkuDwBZMA8A+TEPAJozDwA7NQ8AyzYPAGs4DwAMOg8ArTsPAE09DwDdPg8AfkAPAB9CDwCvQw8AT0UPAPBGDwCRSA8AIUoPAMFLDwBiTQ8AA08PAJNQDwAzUg8A1FMPAHVVDwAFVw8ApVgPAEZaDwDnWw8AiF0PABdfDwC4YA8AWWIPAPljDwCJZQ8AKmcPAMtoDwBbag8A+2sPAJxtDwA9bw8AzXAPAG1yDwAOdA8Ar3UPAD93DwDgeA8AgHoPACF8DwCxfQ8AUX8PAPKADwCTgg8AI4QPAMOFDwBkhw8ABYkPAKWKDwA1jA8A1o0PAHePDwAXkQ8Ap5IPAEiUDwDplQ8AeZcPABmZDwC6mg8AW5wPAOudDwCLnw8ALKEPAM2iDwBdpA8A/aUPAJ6nDwA/qQ8Az6oPAG+sDwAQrg8Asa8PAEGxDwDhsg8AgrQPACO2DwDDtw8AU7kPAPS6DwCVvA8AJb4PAMW/DwBmwQ8AB8MPAJfEDwA3xg8A2McPAHnJDwAJyw8AqcwPAErODwDrzw8Ae9EPABvTDwC81A8AXdYPAO3XDwCN2Q8ALtsPAM/cDwBw3g8A/98PAKDhDwBB4w8A0eQPAHHmDwAS6A8As+kPAEPrDwDj7A8AhO4PACXwDwC18Q8AVfMPAPb0DwCX9g8AJ/gPAMj5DwBo+w8ACf0PAKn+DwA5ABAA2gEQAHsDEAALBRAAqwYQAEwIEADtCRAAfQsQAB0NEAC+DhAAXxAQAO8REACPExAAMBUQANEWEABhGBAAARoQAKIbEABDHRAA0x4QAHMgEAAUIhAAtSMQAFUlEADlJhAAhigQACcqEAC3KxAAVy0QAPguEACZMBAAKTIQAMkzEABqNRAACzcQAJs4EAA7OhAA3DsQAH09EAANPxAArUAQAE5CEADvQxAAf0UQAB9HEADASBAAYUoQAPFLEACRTRAAMk8QANNQEABjUhAAA1QQAKRVEABFVxAA1VgQAHVaEAAWXBAAt10QAEdfEADnYBAAiGIQAClkEAC5ZRAAWWcQAPpoEACbahAAK2wQAMttEABsbxAADXEQAJ1yEAA9dBAA3nUQAH93EAAPeRAAsHoQAFB8EADxfRAAgX8QACGBEADCghAAY4QQAPOFEACThxAANIkQANWKEABljBAABY4QAKaPEABHkRAA15IQAHeUEAAYlhAAuZcQAEmZEADpmhAAipwQACueEAC7nxAAW6EQAPyiEACdpBAALaYQAM2nEABuqRAAD6sQAJ+sEAA/rhAA4K8QAIGxEAARsxAAsbQQAFK2EADztxAAg7kQACO7EADEvBAAZb4QAPW/EACVwRAANsMQANfEEABnxhAAB8gQAKjJEABJyxAA2cwQAHnOEAAa0BAAu9EQAEvTEADr1BAAjNYQAC3YEAC92RAAXdsQAP7cEACf3hAAL+AQAM/hEABw4xAAEeUQAKHmEABB6BAA4ukQAIPrEAAT7RAAs+4QAFTwEAD18RAAhfMQACX1EADG9hAAZ/gQAPf5EACY+xAAOP0QANn+EABpABEACQIRAKoDEQBLBREA2wYRAHsIEQAcChEAvQsRAE0NEQDtDhEAjhARAC8SEQC/ExEAXxURAAAXEQChGBEAMRoRANEbEQByHREAEx8RAKMgEQBDIhEA5CMRAIUlEQAVJxEAtSgRAFYqEQD3KxEAhy0RACcvEQDIMBEAaTIRAPkzEQCZNREAOjcRAMo4EQBrOhEACzwRAKw9EQBNPxEA3UARAH1CEQAeRBEAv0URAE9HEQDvSBEAkEoRADFMEQDBTREAYU8RAAJREQCjUhEAM1QRANNVEQB0VxEAFVkRAKVaEQBFXBEA5l0RAIdfEQAXYREAt2IRAFhkEQDoZREAiWcRAClpEQDKahEAa2wRAPttEQCbbxEAPHERAN1yEQBtdBEADXYRAK53EQBPeREA33oRAIB8EQAgfhEAsH8RAFGBEQDxghEAkoQRADOGEQDDhxEAY4kRAASLEQCljBEANY4RANWPEQB2kREAF5MRAKeUEQBHlhEA6JcRAImZEQAZmxEAuZwRAFqeEQDqnxEAi6ERACujEQDMpBEAbaYRAP2nEQCdqREAPqsRAN+sEQBvrhEAD7ARALCxEQBRsxEA4bQRAIG2EQAzuBEAw7kRAGO7EQAEvREApb4RADXAEQDVwREAdsMRABfFEQCnxhEAR8gRAOjJEQCJyxEAGc0RALnOEQBa0BEA+9ERAIvTEQAr1REAzNYRAFzYEQD92REAndsRAD7dEQDf3hEAb+ARABDiEQCw4xEAUeURAOHmEQCB6BEAIuoRAMPrEQBT7REA8+4RAJTwEQA18hEAxfMRAGX1EQAG9xEAp/gRADf6EQDX+xEAeP0RAAj/EQCpABIASQISAOoDEgCLBRIAGwcSALsIEgBcChIA/QsSAI0NEgAtDxIAzhASAG8SEgD/ExIAnxUSAEAXEgDhGBIAcRoSABEcEgCyHRIAQh8SAOMgEgCDIhIAJCQSAMUlEgBVJxIA9SgSAJYqEgA3LBIAxy0SAGcvEgAIMRIAqTISADk0EgDZNRIAejcSABs5EgCrOhIASzwSAOw9EgB8PxIAHUESAL1CEgBeRBIA7kUSAI9HEgAvSRIA0EoSAGBMEgABThIAoU8SAEJREgDjUhIAc1QSABNWEgC0VxIAVVkSAOVaEgCFXBIAJl4SAMdfEgBXYRIA+GISAJhkEgAoZhIAyWcSAGlpEgAKaxIAmmwSADtuEgDbbxIAfHESAB1zEgCtdBIATXYSAO53EgCPeRIAH3sSAL98EgBgfhIAAYASAJGBEgAxgxIA0oQSAGKGEgADiBIAo4kSAESLEgDUjBIAdY4SABWQEgC2kRIAV5MSAOeUEgCHlhIAKJgSAMmZEgBZmxIA+ZwSAJqeEgAqoBIAy6ESAGujEgAMpRIAraYSAD2oEgDdqRIAfqsSAB+tEgCvrhIAT7ASAPCxEgCRsxIAIbUSAMG2EgBiuBIAA7oSAJO7EgAzvRIA1L4SAHXAEgAFwhIApcMSAEbFEgDWxhIAd8gSABfKEgC4yxIASM0SAOnOEgCJ0BIAKtISAMvTEgBb1RIA+9YSAJzYEgA92hIAzdsSAG3dEgAO3xIAr+ASAD/iEgDg4xIAgOUSACHnEgCx6BIAUeoSAPLrEgCC7RIAI+8SAMPwEgBk8hIA9PMSAJX1EgA19xIA1vgSAHf6EgAH/BIAp/0SAEj/EgDpABMAeQITABkEEwC6BRMAWwcTAOsIEwCLChMALAwTAM0NEwBdDxMA/RATAJ4SEwA/FBMAzxUTAG8XEwAQGRMAoBoTAEEcEwDhHRMAgh8TABIhEwCzIhMAUyQTAPQlEwCVJxMAJSkTAMUqEwBmLBMABy4TAJcvEwA3MRMA2DITAHk0EwAJNhMAqTcTAEo5EwDaOhMAezwTABs+EwC8PxMATEETAO1CEwCNRBMALkYTAM9HEwBfSRMA/0oTAKBMEwBBThMA0U8TAHFREwASUxMAolQTAENWEwDjVxMAhFkTABRbEwC1XBMAVV4TAPZfEwCGYRMAJ2MTAMhkEwBoZhMACWgTAJlpEwA5axMA2mwTAHtuEwALcBMAq3ETAExzEwDcdBMAfXYTAB14EwC+eRMATnsTAO98EwCPfhMAMIATAMCBEwBhgxMAAYUTAKKGEwBDiBMA04kTAHOLEwAUjRMAtY4TAEWQEwDlkRMAhpMTACeVEwC3lhMAV5gTAPiZEwCZmxMAKZ0TAMmeEwBqoBMA+qETAJujEwA7pRMA3KYTAGyoEwANqhMArasTAE6tEwDvrhMAf7ATAB+yEwDAsxMAYbUTAPG2EwCRuBMAMroTAMK7EwBjvRMAA78TAKTAEwA0whMA1cMTAHXFEwAWxxMApsgTAEfKEwDnyxMAiM0TACnPEwC50BMAWdITAPrTEwCb1RMAK9cTAMvYEwBs2hMA/NsTAJ3dEwA93xMA3uATAG7iEwAP5BMAsOUTAFDnEwDx6BMAgeoTACHsEwDC7RMAY+8TAPPwEwCT8hMANPQTAMT1EwBl9xMABfkTAKb6EwA2/BMA1/0TAHf/EwAYARQAuQIUAEkEFADpBRQAigcUACsJFAC7ChQAWwwUAPwNFACMDxQALREUAM0SFABuFBQA/hUUAJ8XFAA/GRQA4BoUAHAcFAARHhQAsR8UAFIhFADzIhQAgyQUACMmFADEJxQAVCkUAPUqFACVLBQANi4UAMYvFABnMRQABzMUAKg0FAA4NhQA2TcUAHk5FAAaOxQAuzwUAEs+FADrPxQAjEEUABxDFAC9RBQAXUYUAP5HFACOSRQAL0sUAM9MFABwThQAAFAUAKFRFABBUxQA4lQUAHJWFAATWBQAs1kUAFRbFAD1XBQAhV4UACVgFADGYRQAZ2MUAPdkFACYZhQAOGgUAMhpFABpaxQACW0UAKpuFAA6cBQA23EUAHtzFAAcdRQArHYUAE14FADteRQAjnsUAB59FAC/fhQAX4AUAACCFAChgxQAMYUUANGGFAByiBQAAooUAKOLFABDjRQA5I4UAHSQFAAVkhQAtZMUAFaVFADmlhQAh5gUACeaFADImxQAWJ0UAPmeFACZoBQAOqIUAMqjFABrpRQAC6cUAKyoFABNqhQA3asUAH2tFAAerxQArrAUAE+yFADvsxQAkLUUACC3FADBuBQAYboUAAK8FACSvRQAM78UANPAFAB0whQABMQUAKXFFABFxxQA5sgUAHbKFAAXzBQAt80UAFjPFADo0BQAidIUACnUFADK1RQAWtcUAPvYFACb2hQAPNwUAMzdFABt3xQADeEUAK7iFAA+5BQA3+UUAIDnFAAg6RQAsOoUAFHsFADx7RQAku8UACLxFADD8hQAY/QUAAT2FACl9xQANfkUANX6FAB2/BQABv4UAKf/FABHARUA6AIVAHgEFQAZBhUAuQcVAFoJFQDqChUAiwwVACsOFQDMDxUAXBEVAP0SFQCdFBUAPhYVAM4XFQBvGRUADxsVALAcFQBRHhUA4R8VAIEhFQAiIxUAsiQVAFMmFQDzJxUAlCkVACQrFQDFLBUAZS4VAAYwFQCWMRUANzMVANc0FQB4NhUAGTgVAKk5FQBJOxUA6jwVAHo+FQAbQBUAu0EVAFxDFQDsRBUAjUYVAC1IFQDOSRUAb0sVAP9MFQCfThUAQFAVANBRFQBxUxUAEVUVALJWFQBCWBUA41kVAINbFQAkXRUAtF4VAFVgFQD1YRUAlmMVACZlFQDHZhUAaGgVAAhqFQCpaxUAOW0VANluFQB6cBUACnIVAKtzFQBLdRUA7HYVAHx4FQAdehUAvXsVAF59FQDufhUAj4AVAC+CFQDQgxUAYIUVAAGHFQChiBUAQooVAOOLFQBzjRUAE48VALSQFQBEkhUA5ZMVAIWVFQAmlxUAtpgVAFeaFQD3mxUAmJ0VACifFQDJoBUAaaIVAAqkFQCapRUAO6cVANuoFQB8qhUADKwVAK2tFQBNrxUA7rAVAH6yFQAftBUAv7UVAGC3FQDwuBUAkboVADG8FQDSvRUAYr8VAAPBFQCjwhUARMQVANTFFQB1xxUAFckVALbKFQBGzBUA580VAIfPFQAo0RUAuNIVAFnUFQD51RUAmtcVACrZFQDL2hUAa9wVAAzeFQCc3xUAPeEVAN3iFQB+5BUADuYVAK/nFQBQ6RUA8OoVAIDsFQAh7hUAwe8VAGLxFQDy8hUAk/QVADP2FQDU9xUAZPkVAAX7FQCl/BUARv4VANb/FQB3ARYAFwMWALgEFgBIBhYA6QcWAIkJFgAqCxYAugwWAFsOFgD7DxYAnBEWACwTFgDNFBYAbRYWAA4YFgCeGRYAPxsWAN8cFgCAHhYAECAWALEhFgBRIxYA8iQWAIImFgAjKBYAwykWAGQrFgD0LBYAlS4WADUwFgDWMRYAZjMWAAc1FgCnNhYASDgWANg5FgB5OxYAGT0WALo+FgBKQBYA60EWAItDFgAsRRYAvEYWAF1IFgD9SRYAnksWAC5NFgDPThYAb1AWABBSFgCgUxYAQVUWAOFWFgCCWBYAEloWALNbFgBTXRYA9F4WAIRgFgAlYhYAxWMWAGZlFgD2ZhYAl2gWADhqFgDHaxYAaG0WAAlvFgCpcBYASnIWANpzFgB7dRYAG3cWALx4FgBMehYA7XsWAI19FgAufxYAvoAWAF+CFgD/gxYAoIUWADCHFgDRiBYAcYoWABKMFgCijRYAQ48WAOOQFgCEkhYAFJQWALWVFgBVlxYA9pgWAIaaFgAnnBYAx50WAGifFgD4oBYAmaIWADmkFgDapRYAaqcWAAupFgCrqhYATKwWANytFgB9rxYAHbEWAL6yFgBOtBYA77UWAI+3FgAwuRYAwLoWAGG8FgABvhYAor8WADLBFgDTwhYAc8QWABTGFgCkxxYARckWAOXKFgCGzBYAFs4WALfPFgBX0RYA+NIWAIjUFgAp1hYAydcWAGrZFgD62hYAm9wWADveFgDc3xYAbOEWAA3jFgCt5BYATuYWAN7nFgB/6RYAIOsWAK/sFgBQ7hYA8e8WAJHxFgAy8xYAwvQWAGP2FgAD+BYApPkWADT7FgDV/BYAdf4WABYAFwCmARcARwMXAOcEFwCIBhcAGAgXALkJFwBZCxcA6QwXAIoOFwArEBcAyxEXAGwTFwD8FBcAnRYXAD0YFwDeGRcAbhsXAA8dFwCvHhcAUCAXAOAhFwCBIxcAISUXAMImFwBSKBcA8ykXAJMrFwAjLRcAxC4XAGUwFwAFMhcApjMXADY1FwDXNhcAdzgXABg6FwCoOxcAST0XAOk+FwCKQBcAGkIXALtDFwBbRRcA/EYXAIxIFwAtShcAzUsXAF1NFwD+ThcAn1AXAD9SFwDgUxcAcFUXABFXFwCxWBcAUloXAOJbFwCDXRcAI18XAMRgFwBUYhcA9WMXAJVlFwAlZxcAxmgXAGdqFwAIbBcAqG0XADhvFwDZcBcAeXIXABp0FwCqdRcAS3cXAOt4FwCMehcAHHwXAL19FwBdfxcA/oAXAI6CFwAvhBcAz4UXAGCHFwAAiRcAoYoXAEGMFwDRjRcAco8XABORFwCzkhcAVJQXAOSVFwCFlxcAJZkXAMaaFwBWnBcA950XAJefFwA4oRcAyKIXAGmkFwAJphcAqqcXADqpFwDbqhcAe6wXAAuuFwCsrxcATbEXAO2yFwCOtBcAHrYXAL+3FwBfuRcAALsXAJC8FwAxvhcA0b8XAHLBFwACwxcAo8QXAEPGFwDTxxcAdMkXABXLFwC1zBcAVs4XAObPFwCH0RcAJ9MXAMjUFwBY1hcA+dcXAJnZFwA62xcAytwXAGveFwAL4BcAm+EXADzjFwDd5BcAfeYXAA3oFwCu6RcAT+sXAPDsFwB/7hcAIPAXAMHxFwBh8xcAAvUXAJL2FwAz+BcA0/kXAHT7FwAE/RcApf4XAEUAGADmARgAdgMYABcFGAC3BhgASAgYAOgJGACJCxgAKQ0YALkOGABaEBgA+xEYAJsTGAA8FRgAzBYYAG0YGAANGhgArhsYAD4dGADfHhgAfyAYACAiGACwIxgAUSUYAPEmGACSKBgAIioYAMMrGABjLRgABC8YAJQwGAA1MhgA1TMYAHY1GAAGNxgApzgYAEc6GADXOxgAeD0YABk/GAC5QBgASUIYAOpDGACLRRgAK0cYAMxIGABcShgA/UsYAJ1NGAA+TxgAzlAYAG9SGAAPVBgAsFUYAEBXGADhWBgAgVoYACJcGACyXRgAU18YAPNgGACDYhgAJGQYAMVlGABlZxgA9WgYAJZqGAA3bBgA2G0YAGdvGAAIcRgAqXIYAEl0GADqdRgAencYABt5GAC7ehgAXHwYAOx9GACNfxgALYEYAL2CGABehBgA/4UYAJ+HGAAwiRgA0IoYAHGMGAARjhgAoY8YAEKRGADjkhgAg5QYACSWGAC0lxgAVZkYAPWaGACWnBgAJp4YAMefGABnoRgACKMYAJikGAA5phgA2acYAGmpGAAKqxgAq6wYAEuuGADbrxgAfLEYAB2zGAC9tBgATbYYAO63GACPuRgAL7sYAL+8GABgvhgAAcAYAKHBGABCwxgA0sQYAHPGGAATyBgAtMkYAETLGADlzBgAhc4YACbQGAC20RgAV9MYAPfUGACH1hgAKNgYAMnZGABp2xgA+dwYAJreGAA74BgA2+EYAGvjGAAM5RgAreYYAE3oGADu6RgAfusYAB/tGADA7hgAYPAYAPDxGACR8xgAMfUYANL2GABi+BgAA/oYAKP7GAAz/RgA1P4YAHUAGQAVAhkApQMZAEYFGQDnBhkAhwgZABgKGQC4CxkAWQ0ZAPkOGQCJEBkAKhIZAMsTGQBrFRkADBcZAJwYGQA9GhkA3RsZAG0dGQAOHxkAryAZAE8iGQDfIxkAgCUZACEnGQDBKBkAUSoZAPIrGQCTLRkAMy8ZANQwGQBkMhkABTQZAKU1GQBGNxkA1jgZAHc6GQAXPBkAuD0ZAEg/GQDpQBkAiUIZABlEGQC6RRkAW0cZAPtIGQCLShkALEwZAM1NGQBtTxkA/VAZAJ5SGQA/VBkA31UZAG9XGQAQWRkAsVoZAFFcGQDyXRkAgl8ZACNhGQDDYhkAZGQZAPRlGQCVZxkANWkZANZqGQBmbBkAB24ZAKhvGQA3cRkA2HIZAHl0GQAZdhkAqXcZAEp5GQDrehkAi3wZABt+GQC8fxkAXYEZAP2CGQCNhBkALoYZAM+HGQBviRkAEIsZAKCMGQBBjhkA4Y8ZAIKRGQASkxkAs5QZAFOWGQDjlxkAhJkZACWbGQDFnBkAVZ4ZAPafGQCXoRkAN6MZANikGQBophkACagZAKmpGQBKqxkA2qwZAHuuGQAbsBkAq7EZAEyzGQDttBkAjbYZAB24GQC+uRkAX7sZAP+8GQCPvhkAMMAZANHBGQBxwxkAAcUZAKLGGQBDyBkA48kZAITLGQAUzRkAtc4ZAFXQGQD20RkAhtMZACfVGQDH1hkAV9gZAPjZGQCZ2xkAOd0ZAMneGQBq4BkAC+IZAKvjGQA75RkA3OYZAH3oGQAd6hkAresZAE7tGQDv7hkAkPAZADDyGQDA8xkAYfUZAAH3GQCR+BkAMvoZANP7GQBz/RkAA/8ZAKQAGgBFAhoA5QMaAHUFGgAWBxoAtwgaAFcKGgDoCxoAiA0aACkPGgDJEBoAWRIaAPoTGgCbFRoAOxcaANwYGgBsGhoADRwaAK0dGgBOHxoA3iAaAH8iGgAfJBoAryUaAFAnGgDxKBoAkSoaACEsGgDCLRoAYy8aAAMxGgCTMhoANDQaANU1GgB1NxoABTkaAKY6GgBHPBoA5z0aAIg/GgAYQRoAuUIaAFlEGgDpRRoAikcaACtJGgDLShoAW0waAPxNGgCdTxoAPVEaAM1SGgBuVBoAD1YaAK9XGgA/WRoA4FoaAIFcGgAhXhoAwl8aAFJhGgDzYhoAk2QaACNmGgDEZxoAZWkaAAVrGgCmbBoANm4aANdvGgB4cRoAB3MaAKh0GgBJdhoA6XcaAHl5GgAaexoAu3waAFt+GgDrfxoAjIEaAC2DGgDNhBoAXYYaAP6HGgCfiRoAP4saAOCMGgBwjhoAEZAaALGRGgBBkxoA4pQaAIOWGgAjmBoAs5kaAFSbGgD1nBoAlZ4aACWgGgDGoRoAZ6MaAAelGgCXphoAOKgaANmpGgB5qxoACa0aAKquGgBLsBoA67EaAIyzGgActRoAvbYaAF24GgDtuRoAjrsaAC+9GgDPvhoAX8AaAADCGgChwxoAQcUaANHGGgByyBoAE8oaALPLGgBUzRoA5M4aAIXQGgAl0hoAtdMaAFbVGgD31hoAl9gaACfaGgDI2xoAad0aAAnfGgCZ4BoAOuIaANvjGgB75RoAC+caAKzoGgBN6hoA7esaAH3tGgAe7xoAv/AaAGDyGgDv8xoAkPUaADH3GgDR+BoAYfoaAAL8GgCj/RoAQ/8aANMAGwB0AhsAFQQbALUFGwBFBxsA5ggbAIcKGwAnDBsAuA0bAFgPGwD5EBsAmRIbACkUGwDKFRsAaxcbAAsZGwCbGhsAPBwbAN0dGwB9HxsADSEbAK4iGwBPJBsA7yUbAH8nGwAgKRsAwSobAGEsGwDxLRsAki8bADMxGwDTMhsAYzQbAAQ2GwClNxsARTkbANU6GwB2PBsAFz4bALc/GwBHQRsA6EIbAIlEGwApRhsAuUcbAFpJGwD7ShsAm0wbACtOGwDMTxsAbVEbAA1TGwCdVBsAPlYbAN9XGwB/WRsAD1sbALBcGwBRXhsA8V8bAIFhGwAiYxsAw2QbAGNmGwDzZxsAlGkbADVrGwDVbBsAZW4bAAZwGwCncRsASHMbANd0GwB4dhsAGXgbALl5GwBJexsA6nwbAIt+GwArgBsAu4EbAFyDGwD9hBsAnYYbAC2IGwDOiRsAb4sbAA+NGwCgjhsAQJAbAOGRGwCBkxsAEZUbALKWGwBTmBsA85kbAIObGwAknRsAxZ4bAGWgGwD1oRsAlqMbADelGwDXphsAZ6gbAAiqGwCpqxsASa0bANmuGwB6sBsAG7IbALuzGwBLtRsA7LYbAI24GwAtuhsAvbsbAF69GwD/vhsAn8AbAC/CGwDQwxsAccUbABHHGwChyBsAQsobAOPLGwCDzRsAE88bALTQGwBV0hsA9dMbAIXVGwAm1xsAx9gbAGfaGwD32xsAmN0bADnfGwDJ4BsAaeIbAArkGwCr5RsAS+cbANvoGwB86hsAHewbAL3tGwBN7xsA7vAbAI/yGwAw9BsAv/UbAGD3GwAB+RsAofobADH8GwDS/RsAc/8bAAMBHACjAhwARAQcAOUFHACFBxwAFQkcALYKHABXDBwA9w0cAIgPHAAoERwAyRIcAGkUHAD5FRwAmhccADsZHADbGhwAaxwcAAweHACtHxwATSEcAN0iHAB+JBwAHyYcAL8nHABPKRwA8CocAJEsHAAhLhwAwS8cAGIxHAADMxwAozQcADM2HADUNxwAdTkcABU7HAClPBwARj4cAOc/HACHQRwAF0McALhEHABZRhwA+UccAIlJHAAqSxwAy0wcAGtOHAD7TxwAnFEcAD1THADdVBwAbVYcAA5YHACvWRwAP1scAN9cHACAXhwAIWAcAMFhHABRYxwA8mQcAJNmHAAzaBwAw2kcAGRrHAAFbRwApW4cADVwHADWcRwAd3McABh1HACndhwASHgcAOl5HACJexwAGX0cALp+HABbgBwA64EcAIuDHAAshRwAzYYcAG2IHAD9iRwAnoscAD+NHADfjhwAcJAcABCSHACxkxwAUZUcAOGWHACCmBwAI5ocAMObHABTnRwA9J4cAJWgHAA1ohwAxaMcAGalHAAHpxwAl6gcADeqHADYqxwAea0cAAmvHACpsBwASrIcAOuzHACLtRwAG7ccALy4HABduhwA/bscAI29HAAuvxwAz8AcAG/CHAD/wxwAoMUcAEHHHADhyBwAccocABLMHACzzRwAU88cAOPQHACE0hwAJdQcALXVHABV1xwA9tgcAJfaHAA33BwAx90cAGjfHAAJ4RwAqeIcADnkHADa5RwAe+ccABvpHACr6hwATOwcAO3tHACN7xwAHfEcAL7yHABf9BwA7/UcAI/3HAAw+RwA0focAHH8HAAB/hwAov8cAEMBHQDjAh0AcwQdABQGHQC1Bx0ARQkdAOUKHQCGDB0AJw4dALcPHQBYER0A+BIdAJkUHQA5Fh0AyRcdAGoZHQALGx0AqxwdADseHQDcHx0AfSEdAB0jHQCtJB0ATiYdAO8nHQB/KR0AHysdAMAsHQBhLh0A8S8dAJExHQAyMx0A0zQdAHM2HQADOB0ApDkdAEU7HQDlPB0AdT4dABZAHQC3QR0AV0MdAOdEHQCIRh0AKUgdAMlJHQBZSx0A+kwdAJtOHQArUB0Ay1EdAGxTHQANVR0AnVYdAD1YHQDeWR0Af1sdAA9dHQCvXh0AUGAdAPFhHQCBYx0AIWUdAMJmHQBjaB0AA2odAJNrHQA0bR0A1W4dAHVwHQAFch0ApnMdAEd1HQDodh0Ad3gdABh6HQC5ex0AWX0dAOl+HQCKgB0AK4IdALuDHQBbhR0A/IYdAJ2IHQAtih0AzYsdAG6NHQAPjx0Ar5AdAECSHQDgkx0AgZUdACGXHQCxmB0AUpodAPObHQCTnR0AI58dAMSgHQBloh0A9aMdAJWlHQA2px0A16gdAGeqHQAHrB0AqK0dAEmvHQDZsB0AebIdABq0HQC7tR0AW7cdAOu4HQCMuh0ALbwdAM29HQBdvx0A/sAdAJ/CHQA/xB0Az8UdAHDHHQARyR0AocodAEHMHQDizR0Ag88dABPRHQCz0h0AVNQdAPXVHQCF1x0AJdkdAMbaHQBn3B0AB94dAJffHQA44R0A2eIdAGnkHQAJ5h0AqucdAEvpHQDr6h0Ae+wdABzuHQC97x0AXfEdAO3yHQCO9B0AL/YdAND3HQBf+R0AAPsdAKH8HQAx/h0A0f8dAHIBHgATAx4AowQeAEMGHgDkBx4AhQkeABULHgC1DB4AVg4eAPcPHgCXER4AKBMeAMgUHgBpFh4ACRgeAJkZHgA6Gx4A2xweAHseHgALIB4ArCEeAE0jHgDdJB4AfSYeAB4oHgC/KR4ATyseAO8sHgCQLh4AMTAeAMExHgBhMx4AAjUeAKM2HgBDOB4A0zkeAHQ7HgAVPR4AtT4eAEVAHgDmQR4Ah0MeACdFHgC3Rh4AWEgeAPlJHgCJSx4AKU0eAMpOHgBrUB4A+1EeAJtTHgA8VR4A3VYeAG1YHgANWh4ArlseAE9dHgDvXh4Af2AeACBiHgDBYx4AYWUeAPFmHgCSaB4AM2oeAMNrHgBjbR4ABG8eAKVwHgA1ch4A1XMeAHZ1HgAXdx4Ap3geAEd6HgDoex4AiX0eACl/HgC5gB4AWoIeAPuDHgCbhR4AK4ceAMyIHgBtih4A/YseAJ2NHgA+jx4A35AeAG+SHgAQlB4AsJUeAFGXHgDhmB4AgZoeACKcHgDDnR4AU58eAPOgHgCUoh4ANaQeAMWlHgBlpx4ABqkeAKeqHgBHrB4A160eAHivHgAZsR4AubIeAEm0HgDqtR4Ai7ceABu5HgC7uh4AXLweAP29HgCNvx4ALcEeAM7CHgBvxB4A/8UeAJ/HHgBAyR4A4coeAHHMHgARzh4Ass8eAFPRHgDz0h4Ag9QeACTWHgDF1x4AZdkeAPXaHgCW3B4AN94eAMffHgBn4R4ACOMeAKnkHgA55h4A2eceAHrpHgAb6x4Aq+weAEvuHgDs7x4AjfEeAB3zHgC99B4AXvYeAP/3HgCg+R4AL/seAND8HgBx/h4AAQAfAKEBHwBCAx8A4wQfAHMGHwATCB8AtAkfAFULHwDlDB8AhQ4fACYQHwDHER8AVxMfAPgUHwCYFh8AORgfANkZHwBpGx8ACh0fAKseHwBLIB8A2yEfAHwjHwAdJR8ArSYfAE0oHwDuKR8AjysfAB8tHwC/Lh8AYDAfAAEyHwCRMx8AMTUfANI2HwBzOB8AAzofAKM7HwBEPR8A5T4fAIVAHwAVQh8AtkMfAFdFHwDnRh8Ah0gfAChKHwDJSx8AWU0fAPlOHwCaUB8AO1IfAMtTHwBrVR8ADFcfAK1YHwA9Wh8A3VsfAH5dHwAfXx8Av2AfAE9iHwDwYx8AkWUfADFnHwDBaB8AYmofAANsHwCTbR8AM28fANRwHwB1ch8ABXQfAKV1HwBGdx8A53gfAHd6HwAXfB8AuH0fAFl/HwDpgB8AiYIfACqEHwDLhR8AW4cfAPuIHwCcih8APYwfAM2NHwBtjx8ADpEfAK+SHwA/lB8A4JUfAICXHwAhmR8AsZofAFGcHwDynR8Ak58fACOhHwDDoh8AZKQfAAWmHwCVpx8ANakfANaqHwB3rB8AB64fAKevHwBIsR8A6bIfAHm0HwAZth8AurcfAFu5HwD7uh8Ai7wfACy+HwDNvx8AXcEfAP3CHwCexB8AP8YfAM/HHwBvyR8AEMsfALHMHwBBzh8A4c8fAILRHwAj0x8As9QfAFPWHwD01x8AldkfADXbHwDF3B8AZt4fAAfgHwCX4R8AN+MfANjkHwB55h8ACegfAKnpHwBK6x8A6+wfAHvuHwAb8B8AvPEfAF3zHwDt9B8AjfYfAC74HwDP+R8AX/sfAP/8HwCg/h8AQQAgANEBIABxAyAAEgUgALMGIABTCCAA4wkgAIQLIAAlDSAAtQ4gAFUQIAD2ESAAlxMgACcVIADIFiAAaBggAAkaIACZGyAAOR0gANoeIAB7ICAACyIgAKsjIABMJSAA7SYgAH0oIAAdKiAAvisgAF8tIADvLiAAjzAgADAyIADRMyAAYTUgAAE3IACiOCAAQzogANM7IABzPSAAFD8gALVAIABFQiAA5UMgAIZFIAAnRyAAt0ggAFdKIAD4SyAAmU0gAClPIADJUCAAalIgAAtUIACbVSAAO1cgANxYIAB9WiAADVwgAK1dIABOXyAA72AgAH9iIAAfZCAAwGUgAGFnIADxaCAAkWogADJsIADTbSAAY28gAANxIACkciAARXQgANV1IAB1dyAAFnkgALd6IABHfCAA530gAIh/IAApgSAAuYIgAFmEIAD6hSAAm4cgACuJIADLiiAAbIwgAA2OIACdjyAAPZEgAN6SIAB/lCAAD5YgALCXIABQmSAA8ZogAIGcIAAhniAAwp8gAGOhIADzoiAAk6QgADSmIADVpyAAZakgAAWrIACmrCAAR64gANevIAB3sSAAGLMgALm0IABJtiAA6bcgAIq5IAAruyAAu7wgAFu+IAD8vyAAncEgAC3DIADNxCAAbsYgAA/IIACfySAAP8sgAODMIACBziAAEdAgALHRIABS0yAA89QgAIPWIAAj2CAAxNkgAGXbIAD13CAAld4gADbgIADX4SAAZ+MgAAflIACo5iAASeggANnpIAB56yAAGu0gALvuIABL8CAA6/EgAIzzIAAt9SAAvfYgAF34IAD++SAAn/sgAC/9IADP/iAAcAAhABECIQChAyEAQQUhAOIGIQCDCCEAEwohALMLIQBUDSEA9Q4hAIUQIQAlEiEAxhMhAGcVIQD3FiEAmBghADgaIQDZGyEAaR0hAAkfIQCqICEASyIhANsjIQB7JSEAHCchAL0oIQBNKiEA7SshAI4tIQAeLyEAvzAhAF8yIQAANCEAkDUhADE3IQDROCEAcjohABM8IQCjPSEAQz8hAORAIQCFQiEAFUQhALVFIQBWRyEA90ghAIdKIQAnTCEAyE0hAGlPIQD5UCEAmVIhADpUIQDbVSEAa1chAAtZIQCsWiEATVwhAN1dIQB9XyEAHmEhAL9iIQBPZCEA72UhAJBnIQAxaSEAwWohAGFsIQACbiEAkm8hADNxIQDTciEAdHQhABV2IQCldyEARXkhAOZ6IQCHfCEAF34hALd/IQBYgSEA+YIhAImEIQAphiEAyochAGuJIQD7iiEAm4whADyOIQDMjyEAbZEhAA2TIQCulCEAT5YhAN+XIQCAmSEAIJshAMGcIQBRniEA8Z8hAJKhIQAzoyEAw6QhAGOmIQAEqCEApakhADWrIQDVrCEAdq4hABewIQCnsSEAR7MhAOi0IQB4tiEAGbghALm5IQBauyEA+7whAIu+IQArwCEAzMEhAG3DIQD9xCEAncYhAD7IIQDfySEAb8shAA/NIQCwziEAUdAhAOHRIQCB0yEAItUhAMPWIQBT2CEA89khAJTbIQA13SEAxd4hAGXgIQAG4iEAp+MhADflIQDX5iEAeOghAAjqIQCp6yEASe0hAOruIQCL8CEAG/IhALvzIQBc9SEA/fYhAI34IQAt+iEAzvshAG/9IQD//iEAnwAiAEACIgDhAyIAcQUiABEHIgCyCCIAQgoiAOMLIgCDDSIAJA8iALQQIgBVEiIA9RMiAJYVIgA3FyIAxxgiAGgaIgAIHCIAqR0iADkfIgDZICIAeiIiAAokIgCrJSIASyciAOwoIgCNKiIAHSwiAL0tIgBeLyIA/zAiAI8yIgAvNCIA0DUiAHE3IgABOSIAoToiAEI8IgDjPSIAcz8iABNBIgC0QiIAREQiAOVFIgCFRyIAJkkiALZKIgBXTCIA900iAJhPIgA5USIAyVIiAGlUIgAKViIAq1ciADtZIgDbWiIAfFwiAB1eIgCtXyIATWEiAO5iIgCPZCIAH2YiAL9nIgBgaSIAAWsiAJFsIgAxbiIA0m8iAHNxIgADcyIAo3QiAER2IgDUdyIAdXkiABV7IgC2fCIAV34iAOd/IgCHgSIAKIMiAMmEIgBZhiIA+YciAJqJIgA7iyIAy4wiAGuOIgAMkCIArZEiAD2TIgDdlCIAfpYiAA6YIgCvmSIAUJsiAPCcIgCAniIAIaAiAMGhIgBioyIAA6UiAJOmIgAzqCIA1KkiAHWrIgAFrSIApa4iAEawIgDnsSIAd7MiABe1IgC4tiIASLgiAOm5IgCJuyIAKr0iALq+IgBbwCIA+8EiAJzDIgA9xSIAzcYiAG3IIgAOyiIAr8siAD/NIgDfziIAgNAiACHSIgCx0yIAUdUiAPLWIgCC2CIAI9oiAMPbIgBk3SIA9N4iAJXgIgA14iIA1uMiAHflIgAH5yIAp+giAEjqIgDp6yIAee0iABnvIgC68CIASvIiAOvzIgCL9SIALPciALz4IgBd+iIA/fsiAJ79IgAu/yIAzwAjAG8CIwAQBCMAsQUjAEEHIwDhCCMAggojACMMIwCzDSMAUw8jAPQQIwCVEiMAJRQjAMUVIwBmFyMA9hgjAJcaIwA4HCMA2B0jAGgfIwAJISMAqSIjAEokIwDaJSMAeycjABspIwC8KiMAXSwjAO0tIwCNLyMALjEjAM8yIwBfNCMA/zUjAKA3IwAwOSMA0TojAHE8IwASPiMAoj8jAENBIwDjQiMAhEQjACVGIwC1RyMAVUkjAPZKIwCXTCMAJ04jAMdPIwBoUSMACVMjAJlUIwA5ViMA2lcjAGpZIwALWyMAq1wjAExeIwDcXyMAfWEjAB1jIwC+ZCMAX2YjAO9nIwCPaSMAMGsjANFsIwBhbiMAAXAjAKJxIwAycyMA03QjAHN2IwAUeCMApHkjAEV7IwDlfCMAhn4jABaAIwC3gSMAV4MjAPiEIwCZhiMAKYgjAMmJIwBqiyMA+owjAJuOIwA7kCMA3JEjAGyTIwANlSMArZYjAE6YIwDemSMAf5sjACCdIwDAniMAYaAjAPGhIwCRoyMAMqUjANOmIwBjqCMAA6ojAKSrIwBFrSMA1a4jAHWwIwAWsiMAprMjAEe1IwDntiMAiLgjABi6IwC5uyMAWb0jAPq+IwCKwCMAK8IjAMvDIwBsxSMADccjAJ3IIwA9yiMA3ssjAH/NIwAPzyMAr9AjAFDSIwDx0yMAgdUjACHXIwDC2CMAUtojAPPbIwCT3SMANN8jAMTgIwBl4iMABeQjAKblIwA25yMA1+gjAHfqIwAY7CMAqO0jAEnvIwDp8CMAivIjACv0IwC79SMAW/cjAPz4IwCd+iMALfwjAM39IwBu/yMA/gAkAJ8CJAA/BCQA4AUkAHAHJAARCSQAsQokAFIMJADiDSQAgw8kACMRJADEEiQAVBQkAPUVJACVFyQANhkkANcaJABnHCQACB4kAKgfJAA4ISQA2SIkAHkkJAAaJiQAqickAEspJADrKiQAjCwkABwuJAC9LyQAXTEkAP4yJACONCQALzYkAM83JABwOSQAETskAKE8JABBPiQA4j8kAINBJAATQyQAs0QkAFRGJADkRyQAhUkkACVLJADGTCQAVk4kAPdPJACXUSQAOFMkAMhUJABpViQACVgkAKpZJAA6WyQA21wkAHteJAAcYCQAvWEkAE1jJADtZCQAjmYkAC9oJAC/aSQAX2skAABtJACQbiQAMXAkANFxJABycyQAAnUkAKN2JABDeCQA5HkkAHR7JAAVfSQAtX4kAFaAJADmgSQAh4MkACeFJADIhiQAaYgkAPmJJACZiyQAOo0kANuOJABrkCQAC5IkAKyTJAA8lSQA3ZYkAH2YJAAemiQArpskAE+dJADwniQAkKAkACCiJADBoyQAYaUkAAKnJACSqCQAM6okANOrJAB0rSQAFa8kAKWwJABFsiQA5rMkAHa1JAAXtyQAt7gkAFi6JADouyQAib0kACm/JADKwCQAa8IkAPvDJACbxSQAPMckAMzIJABtyiQADcwkAK7NJAA+zyQA39AkAH/SJAAg1CQAsNUkAFHXJADx2CQAktokACLcJADD3SQAY98kAAThJACU4iQANeQkANXlJAB25yQAF+kkAKfqJABH7CQA6O0kAHjvJAAZ8SQAufIkAFr0JADq9SQAi/ckACv5JADM+iQAXPwkAP39JACd/yQAPgElAM4CJQBvBCUADwYlALAHJQBACSUA4QolAIEMJQAiDiUAww8lAFMRJQDzEiUAlBQlADUWJQDFFyUAZRklAAYbJQCWHCUANx4lANgfJQB4ISUACCMlAKkkJQBJJiUA6iclAHopJQAbKyUAuywlAFwuJQDsLyUAjTElAC0zJQDONCUAXjYlAP83JQCfOSUAQDslANA8JQBxPiUAEUAlALJBJQBCQyUA40QlAINGJQAkSCUAtEklAFVLJQD1TCUAlk4lACZQJQDHUSUAZ1MlAAhVJQCYViUAOVglANlZJQB6WyUACl0lAKteJQBLYCUA7GElAHxjJQAdZSUAvWYlAF5oJQDuaSUAj2slAC9tJQDQbiUAYHAlAAFyJQChcyUAQnUlANJ2JQBzeCUAE3olALR7JQBEfSUA5X4lAIWAJQAmgiUAtoMlAFeFJQD3hiUAmIglACiKJQDJiyUAaY0lAAqPJQCrkCUAO5IlANuTJQB8lSUADJclAK2YJQBNmiUA7pslAH6dJQAfnyUAwKAlAGCiJQDwoyUAkaUlADGnJQDSqCUAYqolAAOsJQCjrSUARK8lANSwJQB1siUAFbQlALa1JQBGtyUA57glAIe6JQAovCUAuL0lAFm/JQD5wCUAmsIlACrEJQDLxSUAa8clAAzJJQCcyiUAPcwlAN3NJQB+zyUADtElAK/SJQBP1CUA8NUlAIDXJQAh2SUAwdolAGLcJQDy3SUAk98lADPhJQDU4iUAZOQlAAXmJQCl5yUARuklANbqJQB37CUAF+4lALjvJQBI8SUA6fIlAIn0JQAq9iUAuvclAFv5JQD7+iUAnPwlACz+JQDN/yUAbQEmAA4DJgCeBCYAPwYmAN8HJgCACSYAEAsmALEMJgBRDiYA8g8mAIIRJgAjEyYAwxQmAGQWJgD0FyYAlRkmADUbJgDWHCYAZh4mAAcgJgCoISYASCMmANgkJgB5JiYAGSgmALopJgBKKyYA6ywmAIsuJgAsMCYAvDEmAF0zJgD9NCYAnjYmAC44JgDPOSYAbzsmABA9JgCgPiYAQUAmAOFBJgCCQyYAEkUmALNGJgBTSCYA9EkmAIRLJgAlTSYAxU4mAGZQJgD2USYAl1MmADdVJgDYViYAaFgmAAlaJgCpWyYASl0mANpeJgB7YCYAG2ImALxjJgBMZSYA7WYmAI1oJgAuaiYAvmsmAF9tJgD/biYAoHAmADByJgDRcyYAcXUmABJ3JgCieCYAQ3omAON7JgCEfSYAFH8mALWAJgBVgiYA9oMmAIaFJgAnhyYAx4gmAFeKJgD4iyYAmY0mADmPJgDakCYAapImAAuUJgCrlSYATJcmANyYJgB9miYAHZwmAL6dJgBOnyYA76AmAJCiJgAwpCYAwKUmAGGnJgABqSYAoqomADKsJgDTrSYAc68mABSxJgCksiYARbQmAOW1JgCGtyYAFrkmALe6JgBXvCYA+L0mAIi/JgApwSYAycImAGrEJgD6xSYAm8cmADvJJgDcyiYAbMwmAA3OJgCtzyYAPdEmAN7SJgB/1CYAH9YmAMDXJgBQ2SYA8domAJHcJgAy3iYAwt8mAGPhJgAD4yYApOQmADTmJgDV5yYAdekmAAXrJgCm7CYAR+4mAOfvJgB38SYAGPMmALn0JgBZ9iYA+vcmAIr5JgAr+yYAy/wmAGz+JgD8/yYAnQEnAD0DJwDeBCcAbgYnAA8IJwCvCScAPwsnAOAMJwCBDicAIRAnAMIRJwBSEycA8xQnAJMWJwA0GCcAxBknAGUbJwAFHScAph4nADYgJwDXIScAeCMnABglJwCoJicASSgnAOkpJwB5KycAGi0nALsuJwBbMCcA/DEnAIwzJwAtNScAzTYnAG44JwD+OScAnzsnAD89JwDgPicAcEAnABFCJwCxQycAQUUnAOJGJwCDSCcAI0onAMRLJwBUTScA9U4nAJVQJwA2UicAxlMnAGdVJwAHVycAqFgnADhaJwDZWycAeV0nABpfJwCqYCcAS2InAOtjJwCMZScAHGcnAL1oJwBdaicA7WsnAI5tJwAvbycAz3AnAHByJwAAdCcAoXUnAEF3JwDieCcAcnonABN8JwCzfScAVH8nAOSAJwCFgicAJYQnAMaFJwBWhycA94gnAJeKJwAnjCcAyI0nAGmPJwAJkScAmZInADqUJwDblScAe5cnAByZJwCsmicATZwnAO2dJwCOnycAHqEnAL+iJwBgpCcAAKYnAJCnJwAxqScA0aonAHKsJwACricAo68nAEOxJwDksicAdLQnABW2JwC1tycARbknAOa6JwCHvCcAJ74nALi/JwBYwScA+cInAJnEJwA6xicAyscnAGvJJwALyycArMwnADzOJwDdzycAfdEnAB7TJwCu1CcAT9YnAO/XJwCQ2ScAINsnAMHcJwBh3icA8d8nAJLhJwAz4ycA0+QnAGPmJwAE6CcApeknAEXrJwDm7CcAdu4nABfwJwC38ScAWPMnAOj0JwCJ9icAKfgnAMr5JwBa+ycA+/wnAJv+JwA8ACgAzAEoAG0DKAANBSgAnQYoAD4IKADfCSgAfwsoAA8NKACwDigAURAoAPERKACSEygAIhUoAMMWKABjGCgABBooAJQbKAA1HSgA1R4oAHYgKAAGIigApyMoAEglKADoJigAeCgoABkqKAC5KygASS0oAOouKACLMCgAKzIoALszKABcNSgA/TYoAJ04KAAtOigAzjsoAG89KAAPPygAoEAoAEBCKADhQygAgUUoACJHKACySCgAU0ooAPNLKACUTSgAJE8oAMVQKABlUigABlQoAJZVKAA3VygA11goAGdaKAAIXCgAqV0oAElfKADZYCgAemIoABtkKAC7ZSgAS2coAOxoKACNaigALWwoAM5tKABebygA/3AoAJ9yKABAdCgA0HUoAHF3KAAReSgAsnooAEJ8KADjfSgAg38oABOBKAC0gigAVYQoAPWFKACFhygAJokoAMeKKABnjCgACI4oAJiPKAA5kSgA2ZIoAGmUKAAKligAq5coAEuZKADbmigAfJwoAB2eKAC9nygATaEoAO6iKACPpCgAMKYoANCnKABgqSgAAasoAKGsKABCrigA0q8oAHOxKAATsygAtLQoAES2KADltygAhbkoABW7KAC2vCgAV74oAPe/KACIwSgAKMMoAMnEKABpxigA+ccoAJrJKAA7yygA28woAHzOKAAM0CgArdEoAE3TKADu1CgAftYoAB/YKAC/2SgAYNsoAPDcKACR3igAMeAoAMHhKABi4ygAA+UoAKPmKAAz6CgA1OkoAHXrKAAV7SgApe4oAEbwKADn8SgAh/MoABf1KAC49igAWfgoAPn5KACJ+ygAKv0oAMv+KABrACkADAIpAJwDKQA9BSkA3QYpAG0IKQAOCikArwspAE8NKQDfDikAgBApACESKQDBEykAURUpAPIWKQCTGCkAMxopANQbKQBkHSkABR8pAKUgKQBGIikA1iMpAHclKQAYJykApygpAEgqKQDpKykAiS0pABkvKQC6MCkAWzIpAPszKQCLNSkALDcpAM04KQBtOikA/TspAJ49KQA/PykA30ApAIBCKQAQRCkAsUUpAFFHKQDySCkAgkopACNMKQDDTSkAU08pAPRQKQCVUikANVQpAMVVKQBmVykAB1kpAKdaKQA3XCkA2F0pAHlfKQAZYSkAqWIpAEpkKQDrZSkAi2cpACxpKQC8aikAXWwpAP1tKQCNbykALnEpAM9yKQBvdCkA/3UpAKB3KQBBeSkA4XopAHF8KQASfikAs38pAFOBKQDjgikAhIQpACWGKQDFhykAVYkpAPaKKQCXjCkAN44pANiPKQBokSkACZMpAKmUKQBKlikA2pcpAHuZKQAbmykAq5wpAEyeKQDtnykAjaEpAB2jKQC+pCkAX6YpAACoKQCPqSkAMKspANGsKQBxrikAAbApAKKxKQBDsykA47QpAIS2KQAUuCkAtbkpAFW7KQD2vCkAhr4pACfAKQDHwSkAWMMpAPjEKQCZxikAOcgpAMnJKQBqyykAC80pAKvOKQA70CkA3NEpAH3TKQAd1SkArdYpAE7YKQDv2SkAj9spADDdKQDA3ikAYeApAAHiKQCR4ykAMuUpANPmKQBz6CkAA+opAKTrKQBF7SkA5e4pAHXwKQAW8ikAt/MpAFf1KQD49ikAiPgpACn6KQDJ+ykAWf0pAPr+KQCbACoAOwIqAMsDKgBsBSoADQcqAK0IKgA9CioA3gsqAH8NKgAfDyoArxAqAFASKgDxEyoAkRUqACEXKgDCGCoAYxoqAAMcKgCTHSoANB8qANUgKgB1IioAFiQqAKYlKgBHJyoA6CgqAHcqKgAYLCoAuS0qAFkvKgDpMCoAijIqACs0KgDLNSoAWzcqAPw4KgCdOioAPTwqAM09KgBuPyoAD0EqAK9CKgBARCoA4EUqAIFHKgAhSSoAsUoqAFJMKgDzTSoAk08qADRRKgDEUioAZVQqAAVWKgCVVyoANlkqANdaKgB3XCoAB14qAKhfKgBJYSoA6WIqAHlkKgAaZioAu2cqAFtpKgDraioAjGwqAC1uKgDNbyoAbnEqAP5yKgCfdCoAP3YqAM93KgBweSoAEXsqALF8KgBBfioA4n8qAIOBKgAjgyoAs4QqAFSGKgD1hyoAlYkqACWLKgDGjCoAZ44qAAeQKgCXkSoAOJMqANmUKgB5lioACZgqAKqZKgBLmyoA65wqAHueKgAcoCoAvaEqAF2jKgDtpCoAjqYqAC+oKgDQqSoAX6sqAACtKgChrioAQbAqANGxKgBysyoAE7UqALO2KgBDuCoA5LkqAIW7KgAlvSoAtb4qAFbAKgD3wSoAl8MqACjFKgDIxioAacgqAAnKKgCZyyoAOs0qANvOKgB70CoAC9IqAKzTKgBN1SoA7dYqAH3YKgAe2ioAv9sqAF/dKgDv3ioAkOAqADHiKgDR4yoAYeUqAALnKgCj6CoAQ+oqANPrKgB07SoAFe8qALXwKgBF8ioA5vMqAIf1KgAn9yoAt/gqAFj6KgD5+yoAmf0qACn/KgDKACsAawIrAAsEKwCbBSsAPAcrAN0IKwB9CisADQwrAK4NKwBPDysA7xArAH8SKwAgFCsAwRUrAGEXKwDxGCsAkhorADMcKwDTHSsAYx8rAAQhKwClIisARSQrANUlKwB2JysAFykrALgqKwBHLCsA6C0rAIkvKwApMSsAuTIrAFo0KwD7NSsAmzcrACs5KwDMOisAbTwrAA0+KwCdPysAPkErAN9CKwB/RCsAEEYrALBHKwBRSSsA8UorAIFMKwAiTisAw08rAGNRKwDzUisAlFQrADVWKwDVVysAZVkrAAZbKwCnXCsAR14rANdfKwB4YSsAGWMrALlkKwBJZisA6mcrAItpKwAraysAu2wrAFxuKwD9bysAnXErAC1zKwDOdCsAb3YrAA94KwCfeSsAQHsrAOF8KwCBfisAEYArALKBKwBTgysA84QrAIOGKwAkiCsAxYkrAGWLKwD1jCsAlo4rADeQKwDXkSsAZ5MrAAiVKwCplisASZgrANmZKwB6mysAG50rALueKwBLoCsA7KErAI2jKwAtpSsAvaYrAF6oKwD/qSsAoKsrAC+tKwDQrisAcbArABGyKwChsysAQrUrAOO2KwCDuCsAE7orALS7KwBVvSsA9b4rAIXAKwAmwisAx8MrAGfFKwD4xisAmMgrADnKKwDZyysAac0rAArPKwCr0CsAS9IrANvTKwB81SsAHdcrAK3YKwBN2isA7tsrAI/dKwAv3ysAv+ArAGDiKwAB5CsAoeUrADHnKwDS6CsAc+orABPsKwCj7SsARO8rAOXwKwCF8isAFfQrALb1KwBX9ysA5/grAIf6KwAo/CsAyf0rAGn/KwD5ACwAmgIsADsELADbBSwAawcsAAwJLACtCiwATQwsAN0NLAB+DywAHxEsAL8SLABPFCwA8BUsAJEXLAAxGSwAwRosAGIcLAADHiwAkx8sADMhLADUIiwAdSQsABUmLAClJywARiksAOcqLACILCwAFy4sALgvLABZMSwA+TIsAIk0LAAqNiwAyzcsAGs5LAD7OiwAnDwsAD0+LADNPywAbUEsAA5DLACvRCwAT0YsAOBHLACASSwAIUssAMFMLABRTiwA8k8sAJNRLAAzUywAw1QsAGRWLAAFWCwApVksADVbLADWXCwAd14sABdgLACnYSwASGMsAOlkLACJZiwAGWgsALppLABbaywA+2wsAItuLAAscCwAzXEsAF1zLAD9dCwAnnYsAD94LADfeSwAb3ssABB9LACxfiwAUYAsAOGBLACCgywAI4UsAMOGLABTiCwA9IksAJWLLAAljSwAxY4sAGaQLAAHkiwAp5MsADeVLADYliwAeZgsABmaLACpmywASp0sAOueLACLoCwAG6IsALyjLABdpSwA/aYsAI2oLAAuqiwAz6ssAHCtLAD/riwAoLAsAEGyLADRsywAcbUsABK3LACzuCwAU7osAOO7LACEvSwAJb8sAMXALABVwiwA9sMsAJfFLAA3xywAyMgsAGjKLAAJzCwAqc0sADnPLADa0CwAe9IsABvULACr1SwATNcsAO3YLAB92iwAHdwsAL7dLABf3ywA7+AsAI/iLAAw5CwA0eUsAHHnLAAB6SwAouosAEPsLADj7SwAc+8sABTxLAC18iwAVfQsAOX1LACG9ywAJ/ksAMf6LABX/CwA+P0sAJn/LAApAS0AyQItAGoELQALBi0AmwctADsJLQDcCi0AfQwtAB0OLQCtDy0AThEtAO8SLQCPFC0AHxYtAMAXLQBhGS0AARstAJEcLQAyHi0A0x8tAHMhLQADIy0ApCQtAEUmLQDVJy0AdSktABYrLQC3LC0ARy4tAOcvLQCIMS0AKTMtAMk0LQBZNi0A+jctAJs5LQA7Oy0AyzwtAGw+LQANQC0ArUEtAD1DLQDeRC0Af0YtAB9ILQCwSS0AUEstAPFMLQCBTi0AIVAtAMJRLQBjUy0A81QtAJNWLQA0WC0A1VktAHVbLQAFXS0Apl4tAEdgLQDnYS0Ad2MtABhlLQC5Zi0AWWgtAOlpLQCKay0AK20tAMtuLQBbcC0A/HEtAJ1zLQA9dS0AzXYtAG54LQAPei0An3stAD99LQDgfi0AgYAtABGCLQCxgy0AUoUtAPOGLQCTiC0AI4otAMSLLQBljS0ABY8tAJWQLQA2ki0A15MtAHeVLQAHly0AqJgtAEmaLQDZmy0AeZ0tABqfLQC7oC0AS6ItAOujLQCMpS0ALactAM2oLQBdqi0A/qstAJ+tLQBAry0Az7AtAHCyLQARtC0AsbUtAEG3LQDiuC0Ag7otABO8LQCzvS0AVL8tAPXALQCVwi0AJcQtAMbFLQBnxy0AB8ktAJjKLQA4zC0A2c0tAHnPLQAJ0S0AqtItAEvULQDb1S0Ae9ctABzZLQC92i0ATdwtAO3dLQCO3y0AL+EtAM/iLQBf5C0AAOYtAKHnLQBB6S0A0eotAHLsLQAT7i0Ao+8tAEPxLQDk8i0AhfQtABX2LQC19y0AVvktAPf6LQCH/C0AJ/4tAMj/LQBpAS4ACQMuAJkELgA6Bi4A2wcuAHsJLgALCy4ArAwuAE0OLgDtDy4AfREuAB4TLgC/FC4ATxYuAO8XLgCQGS4AMRsuANEcLgBhHi4AAiAuAKMhLgAzIy4A0yQuAHQmLgAVKC4ApSkuAEUrLgDmLC4Ahy4uACgwLgC3MS4AWDMuAPk0LgCZNi4AKTguAMo5LgBrOy4A+zwuAJs+LgA8QC4A3UEuAG1DLgANRS4ArkYuAE9ILgDfSS4AgEsuACBNLgDBTi4AUVAuAPFRLgCSUy4AM1UuANNWLgBjWC4ABFouAKVbLgBFXS4A1V4uAHZgLgAXYi4Ap2MuAEdlLgDoZi4AiWguABlqLgC5ay4AWm0uAPtuLgCLcC4AK3IuAMxzLgBtdS4A/XYuAJ14LgA+ei4A33suAH99LgAPfy4AsIAuAFGCLgDxgy4AgYUuACKHLgDDiC4AU4ouAPOLLgCUjS4ANY8uAMWQLgBlki4ABpQuAKeVLgBHly4A15guAHiaLgAZnC4AuZ0uAEmfLgDqoC4Ai6IuABukLgC7pS4AXKcuAP2oLgCNqi4ALawuAM6tLgBvry4A/7AuAJ+yLgBAtC4A4bUuAHG3LgARuS4AsrouAFO8LgDzvS4Ag78uACTBLgDFwi4AZcQuAPXFLgCWxy4AN8kuAMfKLgBozC4ACM4uAKnPLgA50S4A2dIuAHrULgAb1i4Aq9cuAEvZLgDs2i4AjdwuAC3eLgC93y4AXuEuAP/iLgCf5C4AL+YuANDnLgBx6S4AAesuAKHsLgBC7i4A4+8uAHPxLgAT8y4AtPQuAFX2LgDl9y4AhfkuACb7LgDH/C4AV/4uAPf/LgCYAS8AOQMvAMkELwBpBi8ACggvAKsJLwA7Cy8A2wwvAHwOLwAdEC8ArREvAE0TLwDuFC8AjxYvAB8YLwC/GS8AYBsvAAEdLwChHi8AMSAvANIhLwBzIy8AEyUvAKMmLwBEKC8A5SkvAHUrLwAVLS8Ati4vAFcwLwDnMS8AhzMvACg1LwDJNi8AWTgvAPk5LwCaOy8AOz0vAMs+LwBrQC8ADEIvAK1DLwBNRS8A3UYvAH5ILwAfSi8Ar0svAFBNLwDwTi8AkVAvACFSLwDBUy8AYlUvAANXLwCTWC8AM1ovANRbLwB1XS8ABV8vAKVgLwBGYi8A52MvAIdlLwAXZy8AuGgvAFlqLwDpay8AiW0vACpvLwDLcC8Aa3IvAPtzLwCcdS8APXcvAM14LwBtei8ADnwvAK99LwA/fy8A34AvAICCLwAhhC8AsYUvAFGHLwDyiC8Ak4ovACOMLwDDjS8AZI8vAAWRLwCVki8ANZQvANaVLwB3ly8AB5kvAKeaLwBInC8A6Z0vAHmfLwAZoS8AuqIvAFukLwDrpS8Ai6cvACypLwDNqi8AXawvAP2tLwCery8AP7EvAM+yLwBvtC8AELYvALG3LwBRuS8A4bovAIK8LwAjvi8As78vAFPBLwD0wi8AlcQvACXGLwDFxy8AZskvAAfLLwCXzC8AOM4vANjPLwB50S8ACdMvAKnULwBK1i8A69cvAIvZLwAb2y8AvNwvAF3eLwDt3y8AjeEvAC7jLwDP5C8AX+YvAP/nLwCg6S8AQesvANHsLwBx7i8AEvAvALPxLwBD8y8A4/QvAIT2LwAl+C8AtfkvAFX7LwD2/C8Al/4vACcAMADHATAAaAMwAAkFMACZBjAAOQgwANoJMAB7CzAACw0wAKsOMABMEDAA7REwAH0TMAAdFTAAvhYwAF8YMADvGTAAjxswADAdMADRHjAAYSAwAAEiMACiIzAAQyUwANMmMABzKDAAFCowALUrMABFLTAA5S4wAIYwMAAnMjAAtzMwAFc1MAD4NjAAmTgwACk6MADJOzAAaj0wAAs/MACbQDAAO0IwANxDMAB9RTAADUcwAK1IMABOSjAA70swAH9NMAAgTzAAwFAwAGFSMADxUzAAkVUwADJXMADTWDAAY1owAANcMACkXTAARV8wANVgMAB1YjAAFmQwALdlMABHZzAA52gwAIhqMAApbDAAuW0wAFlvMAD6cDAAm3IwACt0MADLdTAAbHcwAA15MACdejAAPXwwAN59MAB/fzAAD4EwAK+CMABQhDAA8YUwAIGHMAAhiTAAwoowAGOMMADzjTAAk48wADSRMADVkjAAZZQwAAWWMACmlzAAR5kwANeaMAB3nDAAGJ4wALmfMABJoTAA6aIwAIqkMAArpjAAu6cwAFupMAD8qjAAnawwAC2uMADNrzAAbrEwAA+zMACftDAAP7YwAOC3MACBuTAAEbswALG8MABSvjAA878wAIPBMAAjwzAAxMQwAGXGMAD1xzAAlckwADbLMADXzDAAZ84wAAjQMACo0TAASdMwANnUMAB51jAAGtgwALvZMABL2zAA69wwAIzeMAAt4DAAveEwAF3jMAD+5DAAn+YwAC/oMADP6TAAcOswABHtMACh7jAAQfAwAOLxMACD8zAAE/UwALP2MABU+DAA9fkwAIX7MAAl/TAAxv4wAGcAMQD3ATEAlwMxADgFMQDZBjEAaQgxAAkKMQCqCzEAOg0xANsOMQB7EDEAHBIxAL0TMQBNFTEA7RYxAI4YMQAvGjEAvxsxAF8dMQAAHzEAoSAxADEiMQDRIzEAciUxABMnMQCjKDEAQyoxAOQrMQB0LTEAFS8xALUwMQBWMjEA9zMxAIc1MQAnNzEAyDgxAGk6MQD5OzEAmT0xADo/MQDbQDEAa0IxAAtEMQCsRTEATUcxAN1IMQB9SjEAHkwxAL9NMQBPTzEA8FAxAJBSMQAxVDEAwVUxAGFXMQACWTEAo1oxADNcMQDTXTEAdF8xABVhMQClYjEARWQxAOZlMQCHZzEAF2kxALdqMQBYbDEA+W0xAIlvMQApcTEAynIxAGt0MQD7dTEAm3cxADx5MQDdejEAbXwxAA1+MQCufzEAT4ExAN+CMQB/hDEAIIYxAMGHMQBRiTEA8YoxAJKMMQAzjjEAw48xAGORMQAEkzEApZQxADWWMQDVlzEAdpkxABebMQCnnDEAR54xAOifMQCJoTEAGaMxALmkMQBapjEA+6cxAIupMQArqzEAzKwxAG2uMQD9rzEAnbExAD6zMQDOtDEAb7YxAA+4MQCwuTEAUbsxAOG8MQCBvjEAIsAxAMPBMQBTwzEA88QxAJTGMQAkyDEAxckxAGXLMQAGzTEAp84xADfQMQDY0TEAeNMxABnVMQCp1jEASdgxAOrZMQCL2zEAG90xALveMQBc4DEA/eExAI3jMQAt5TEAzuYxAF7oMQD/6TEAn+sxAEDtMQDh7jEAcfAxABHyMQCy8zEAU/UxAOP2MQCD+DEAJPoxAMX7MQBV/TEA9f4xAJYAMgA3AjIAxwMyAGcFMgAIBzIAqQgyADkKMgDZCzIAeg0yAAoPMgCrEDIASxIyAOwTMgCNFTIAHRcyAL0YMgBeGjIA/xsyAI8dMgAvHzIA0CAyAHEiMgABJDIAoSUyAEInMgDjKDIAcyoyABMsMgC0LTIARC8yAOUwMgCFMjIAJjQyALY1MgBXNzIA9zgyAJg6MgA5PDIAyT0yAGk/MgAKQTIAq0IyADtEMgDbRTIAfEcyAB1JMgCtSjIATUwyAO5NMgCPTzIAH1EyAMBSMgBgVDIA8FUyAJFXMgAxWTIA0loyAGJcMgADXjIAo18yAERhMgDlYjIAdWQyABVmMgC2ZzIAV2kyAOdqMgCHbDIAKG4yAMlvMgBZcTIA+XIyAJp0MgAqdjIAy3cyAGt5MgAMezIAnHwyAD1+MgDdfzIAfoEyAB+DMgCvhDIAT4YyAPCHMgCRiTIAIYsyAMGMMgBijjIAA5AyAJORMgAzkzIA1JQyAHWWMgAFmDIApZkyAEabMgDnnDIAd54yABegMgC4oTIASKMyAOmkMgCJpjIAKqgyALqpMgBbqzIA+6wyAJyuMgA9sDIAzbEyAG2zMgAOtTIAr7YyAD+4MgDfuTIAgLsyACG9MgCxvjIAUcAyAPLBMgCCwzIAI8UyAMPGMgBkyDIABcoyAJXLMgA1zTIA1s4yAHfQMgAH0jIAqNMyAEjVMgDp1jIAedgyABnaMgC62zIASt0yAOveMgCL4DIALOIyAM3jMgBd5TIA/eYyAJ7oMgAu6jIAz+syAG/tMgAQ7zIAoPAyAEHyMgDh8zIAgvUyACP3MgCz+DIAU/oyAPT7MgCV/TIAJf8yAMUAMwBmAjMABwQzAJcFMwA3BzMA2AgzAGgKMwAJDDMAqQ0zAEoPMwDaEDMAexIzABsUMwC8FTMATBczAO0YMwCNGjMALhwzAM8dMwBfHzMA/yAzAKAiMwBBJDMA0SUzAHEnMwASKTMAsyozAEMsMwDjLTMAhC8zABQxMwC1MjMAVTQzAPY1MwCGNzMAJzkzAMc6MwBoPDMACT4zAJk/MwA5QTMA2kIzAHtEMwALRjMAq0czAExJMwDtSjMAfUwzAB1OMwC+TzMAX1EzAO9SMwCQVDMAMFYzANFXMwBhWTMAAVszAKJcMwAyXjMA018zAHNhMwAUYzMApGQzAEVmMwDlZzMAhmkzABZrMwC3bDMAV24zAPhvMwCIcTMAKXMzAMl0MwBqdjMAC3gzAJt5MwA7ezMA3HwzAH1+MwANgDMArYEzAE6DMwDvhDMAf4YzAB+IMwDAiTMAUIszAPGMMwCRjjMAMpAzAMKRMwBjkzMAA5UzAKSWMwA0mDMA1ZkzAHWbMwAWnTMApp4zAEegMwDnoTMAiKMzABilMwC5pjMAWagzAPqpMwCbqzMAK60zAMuuMwBssDMADbIzAJ2zMwA9tTMA3rYzAH+4MwAPujMAr7szAFC9MwDgvjMAgcAzACHCMwDCwzMAUsUzAPPGMwCTyDMANMozAMTLMwBlzTMABc8zAKbQMwBH0jMA19MzAHjVMwAY1zMAqNgzAEnaMwDp2zMAit0zACvfMwC74DMAW+IzAPzjMwCd5TMALeczAM3oMwBu6jMA/uszAJ/tMwA/7zMA4PAzAHDyMwAR9DMAsfUzAFL3MwDi+DMAg/ozACP8MwDE/TMAZf8zAPUANACVAjQANgQ0ANcFNABnBzQABwk0AKgKNABJDDQA2Q00AHkPNAAaETQAqhI0AEsUNADrFTQAjBc0ABwZNAC9GjQAXRw0AP4dNACfHzQALyE0AM8iNABwJDQAESY0AKEnNABBKTQA4io0AHIsNAATLjQAsy80AFQxNADkMjQAhTQ0ACU2NADGNzQAZzk0APc6NACXPDQAOD40ANk/NABpQTQACUM0AKpENAA6RjQA20c0AHtJNAAcSzQArEw0AE1ONADtTzQAjlE0AB5TNAC/VDQAYFY0AABYNACQWTQAMVs0ANFcNAByXjQAE2A0AKNhNABDYzQA5GQ0AHRmNAAVaDQAtWk0AFZrNADmbDQAh240ACdwNADIcTQAWHM0APl0NACZdjQAOng0AMp5NABrezQAC300AKx+NABNgDQA3YE0AH2DNAAehTQAroY0AE+INADviTQAkIs0ACCNNADBjjQAYZA0AAKSNACSkzQAM5U0ANOWNAB0mDQABJo0AKWbNABFnTQA5p40AHagNAAXojQAt6M0AFilNADopjQAiag0ACmqNADKqzQAa600APuuNACbsDQAPLI0AMyzNABttTQADbc0AK64NAA+ujQA37s0AH+9NAAgvzQAsMA0AFHCNADxwzQAksU0ACLHNADDyDQAY8o0AATMNACUzTQANc80ANXQNAB20jQAF9Q0AKfVNABI1zQA6Ng0AHjaNAAZ3DQAud00AFrfNADq4DQAi+I0ACvkNADM5TQAXOc0AP3oNACd6jQAPuw0AM7tNABv7zQAD/E0ALDyNABR9DQA4fU0AIH3NAAi+TQAsvo0AFP8NADz/TQAlP80ACQBNQDFAjUAZQQ1AAYGNQCWBzUANwk1ANcKNQB4DDUACA41AKkPNQBJETUA6hI1AIsUNQAbFjUAuxc1AFwZNQDsGjUAjRw1AC0eNQDOHzUAXiE1AP8iNQCfJDUAQCY1ANAnNQBxKTUAESs1ALIsNQBCLjUA4y81AIMxNQAkMzUAtDQ1AFU2NQD1NzUAljk1ACY7NQDHPDUAZz41AAhANQCYQTUAOUM1ANlENQB6RjUACkg1AKtJNQBLSzUA7Ew1AHxONQAdUDUAvVE1AF5TNQD/VDUAj1Y1ADBYNQDQWTUAYFs1AAFdNQChXjUAQmA1ANJhNQBzYzUAE2U1ALRmNQBEaDUA5Wk1AIVrNQAmbTUAtm41AFdwNQD3cTUAmHM1ACh1NQDJdjUAaXg1AAp6NQCaezUAO301ANt+NQB8gDUADII1AK2DNQBNhTUA7oY1AH6INQAfijUAv4s1AGCNNQDwjjUAkZA1ADGSNQDSkzUAYpU1AAOXNQCjmDUARJo1ANSbNQB1nTUAFZ81ALagNQBGojUA56M1AIelNQAopzUAuKg1AFmqNQD5qzUAmq01ACqvNQDLsDUAa7I1AAy0NQCctTUAPbc1AN24NQB+ujUADrw1AK+9NQBPvzUA8MA1AIDCNQAhxDUAwcU1AGLHNQDyyDUAk8o1ADPMNQDUzTUAZM81AAXRNQCl0jUARtQ1ANbVNQB31zUAGNk1ALjaNQBI3DUA6d01AInfNQAq4TUAuuI1AFvkNQD75TUAnOc1ACzpNQDN6jUAbew1AA7uNQCe7zUAP/E1AN/yNQCA9DUAEPY1ALH3NQBR+TUA8vo1AIL8NQAj/jUAw/81AGQBNgD0AjYAlQQ2ADUGNgDWBzYAZgk2AAcLNgCnDDYASA42ANgPNgB5ETYAGRM2ALoUNgBKFjYA6xc2AIsZNgAsGzYAvBw2AF0eNgD9HzYAniE2AC4jNgDPJDYAbyY2ABAoNgCgKTYAQSs2AOEsNgCCLjYAEjA2ALMxNgBTMzYA9DQ2AIQ2NgAlODYAxTk2AGY7NgD2PDYAlz42ADdANgDYQTYAaEM2AAlFNgCpRjYASkg2ANpJNgB7SzYAG002ALxONgBMUDYA7VE2AI1TNgAuVTYAvlY2AF9YNgAAWjYAoFs2ADBdNgDRXjYAcWA2ABJiNgCiYzYAQ2U2AONmNgCEaDYAFGo2ALVrNgBVbTYA9m42AIZwNgAncjYAx3M2AGh1NgD4djYAmXg2ADl6NgDaezYAan02AAt/NgCrgDYATII2ANyDNgB9hTYAHYc2AK2INgBOijYA74s2AI+NNgAwjzYAwJA2AGGSNgABlDYAopU2ADKXNgDTmDYAc5o2ABScNgCknTYARZ82AOWgNgB1ojYAFqQ2ALelNgBXpzYA+Kg2AIiqNgAprDYAya02AGqvNgD6sDYAm7I2ADu0NgDctTYAbLc2AA25NgCtujYATrw2AN69NgB/vzYAH8E2AMDCNgBQxDYA8cU2AJHHNgAyyTYAwso2AGPMNgADzjYApM82ADTRNgDV0jYAddQ2ABbWNgCm1zYAR9k2AOjaNgCI3DYAGN42ALnfNgBZ4TYA+uI2AIrkNgAr5jYAy+c2AFvpNgD86jYAnew2AD3uNgDe7zYAbvE2AA/zNgCv9DYAUPY2AOD3NgCB+TYAIfs2AML8NgBS/jYA8/82AJMBNwA0AzcAxAQ3AGUGNwAFCDcApgk3ADYLNwDXDDcAdw43AAcQNwCoETcASRM3AOkUNwCKFjcAGhg3ALsZNwBbGzcA/Bw3AIweNwAtIDcAzSE3AG4jNwD+JDcAnyY3AD8oNwDgKTcAcCs3ABEtNwCxLjcAUjA3AOIxNwCDMzcAIzU3AMQ2NwBUODcA9Tk3AJU7NwAlPTcAxj43AGdANwAHQjcAqEM3ADhFNwDZRjcAeUg3ABpKNwCqSzcAS003AOtONwCMUDcAHFI3AL1TNwBdVTcA7VY3AI5YNwAvWjcA0Fs3AF9dNwAAXzcAoWA3AEFiNwDiYzcAcmU3ABNnNwCzaDcAVGo3AORrNwCFbTcAJW83AMZwNwBWcjcA93M3AJd1NwA4dzcAyHg3AGl6NwAJfDcAmX03ADp/NwDbgDcAe4I3AAuENwCshTcATYc3AO2INwCOijcAHow3AL+NNwBfjzcAAJE3AJCSNwAxlDcA0ZU3AHKXNwACmTcAo5o3AEOcNwDknTcAdJ83ABWhNwC1ojcAVqQ3AOalNwCHpzcAJ6k3ALeqNwBYrDcA+a03AJmvNwApsTcAyrI3AGu0NwALtjcAm7c3ADy5NwDdujcAfbw3AA2+NwCuvzcAT8E3AO/CNwCQxDcAIMY3AMHHNwBhyTcAAss3AJLMNwAzzjcA0883AHTRNwAE0zcApdQ3AEXWNwDm1zcAdtk3ABfbNwC43DcAR943AOjfNwCJ4TcAKeM3ALnkNwBa5jcA++c3AJvpNwA86zcAzOw3AG3uNwAN8DcArvE3AD7zNwDf9DcAf/Y3ACD4NwCw+TcAUfs3APH8NwCS/jcAIgA4AMMBOABjAzgA8wQ4AJQGOAA1CDgA1Qk4AGULOAAGDTgApw44AEcQOADoETgAeBM4ABkVOAC5FjgASRg4AOoZOACLGzgAKx04AMweOABcIDgA/SE4AJ0jOAA+JTgAziY4AG8oOAAPKjgAsCs4AEAtOADhLjgAgTA4ACIyOACyMzgAUzU4APM2OACDODgAJDo4AMU7OABlPTgA9T44AJZAOAA3QjgA10M4AGdFOAAIRzgAqUg4AElKOADqSzgAek04ABtPOAC7UDgAXFI4AOxTOACNVTgALVc4AM5YOABeWjgA/1s4AKBdOABAXzgA0GA4AHFiOAARZDgAoWU4AEJnOADjaDgAg2o4ACRsOAC0bTgAVW84APVwOACWcjgAJnQ4AMd1OABndzgACHk4AJh6OAA5fDgA2X04AHp/OAAKgTgAq4I4AEuEOADbhTgAfIc4AB2JOAC9ijgATYw4AO6NOACPjzgAL5E4AL+SOABglDgAAZY4AKGXOABCmTgA0po4AHOcOAATnjgAtJ84AEShOADlojgAhaQ4ACamOAC2pzgAV6k4APeqOACHrDgAKK44AMmvOABpsTgA+bI4AJq0OAA7tjgA27c4AGu5OAAMuzgArbw4AE2+OADuvzgAfsE4AB/DOAC/xDgAYMY4APDHOACRyTgAMcs4ANLMOABizjgAA9A4AKPROAAz0zgA1NQ4AHXWOAAV2DgApdk4AEbbOADn3DgAiN44ABfgOAC44TgAWeM4APnkOACJ5jgAKug4AMvpOABr6zgADO04AJzuOAA98DgA3fE4AH7zOAAO9TgAr/Y4AE/4OADg+TgAgPs4ACH9OADB/jgAYgA5APIBOQCTAzkAMwU5AMMGOQBkCDkABQo5AKULOQA1DTkA1g45AHcQOQAXEjkApxM5AEgVOQDpFjkAiRg5ABkaOQC6GzkAWx05APseOQCcIDkALCI5AM0jOQBtJTkADic5AJ4oOQA/KjkA3ys5AG8tOQAQLzkAsTA5AFEyOQDhMzkAgjU5ACM3OQDDODkAUzo5APQ7OQCVPTkANT85AMVAOQBmQjkAB0Q5AKdFOQBIRzkA2Eg5AHlKOQAZTDkAuk05AEpPOQDrUDkAi1I5ACxUOQC8VTkAXVc5AP1YOQCNWjkALlw5AM9dOQBwXzkA/2A5AKBiOQBBZDkA4WU5AIJnOQASaTkAs2o5AFNsOQD0bTkAhG85ACVxOQDFcjkAVXQ5APZ1OQCXdzkAN3k5AMh6OQBofDkACX45AKl/OQA5gTkA2oI5AHuEOQAbhjkAq4c5AEyJOQDtijkAjYw5AC6OOQC+jzkAX5E5AP+SOQCglDkAMJY5ANGXOQBxmTkAAZs5AKKcOQBDnjkA4585AHOhOQAUozkAtaQ5AFWmOQDlpzkAhqk5ACerOQDHrDkAaK45APivOQCZsTkAObM5ANq0OQBqtjkAC7g5AKu5OQBMuzkA3Lw5AH2+OQAdwDkArcE5AE7DOQDvxDkAj8Y5AB/IOQDAyTkAYcs5AAHNOQCRzjkAMtA5ANPROQBz0zkAA9U5AKTWOQBF2DkA5dk5AIbbOQAW3TkAt945AFjgOQD44TkAiOM5ACnlOQDJ5jkAWeg5APrpOQCb6zkAO+05AMvuOQBs8DkADfI5AK3zOQA99TkA3vY5AH/4OQAf+jkAsPs5AFD9OQDx/jkAkQA6ACECOgDCAzoAYwU6AAMHOgCkCDoANAo6ANULOgB1DToABQ86AKYQOgBHEjoA5xM6AHcVOgAYFzoAuRg6AFkaOgDpGzoAih06ACsfOgDLIDoAWyI6APwjOgCdJToAPSc6AM0oOgBuKjoADyw6AK8tOgBQLzoA4DA6AIEyOgAhNDoAsTU6AFI3OgDzODoAkzo6ACM8OgDEPToAZT86AAVBOgCVQjoANkQ6ANdFOgB3RzoAB0k6AKhKOgBJTDoA6U06AIpPOgAaUToAu1I6AFtUOgDrVToAjFc6AC1ZOgDNWjoAXVw6AP5dOgCfXzoAQGE6AM9iOgBwZDoAEWY6ALFnOgBBaToA4mo6AINsOgAjbjoAxG86AFRxOgD1cjoAlXQ6ACV2OgDGdzoAZ3k6AAd7OgCYfDoAOH46ANl/OgB5gToACYM6AKqEOgBLhjoA64c6AHuJOgAcizoAvYw6AF2OOgDtjzoAjpE6AC+TOgDPlDoAX5Y6AACYOgChmToAQZs6ANGcOgBynjoAE6A6ALOhOgBUozoA9aQ6AJWmOgAlqDoAxqk6AGerOgAHrToAl646ADiwOgDZsToAebM6AAm1OgCqtjoAS7g6AOu5OgB7uzoAHL06AL2+OgBdwDoA7cE6AI7DOgAvxToA0MY6AF/IOgAAyjoAocs6AEHNOgDRzjoActA6ABPSOgCz0zoAQ9U6AOTWOgCF2DoAJdo6ALXbOgBW3ToA9946AJfgOgAo4joAyOM6AGnlOgAJ5zoAmeg6ADrqOgDb6zoAe+06AAvvOgCs8DoATfI6AO3zOgB99ToAHvc6AL/4OgBf+joA7/s6AJD9OgAx/zoA0QA7AGECOwACBDsAowU7AEMHOwDTCDsAdAo7ABUMOwC1DTsARQ87AOYQOwCHEjsAJxQ7ALcVOwBYFzsA+Rg7AJkaOwA6HDsAyh07AGsfOwALITsAmyI7ADwkOwDdJTsAfSc7AA0pOwCuKjsATyw7AO8tOwB/LzsAIDE7AMEyOwBhNDsA8TU7AJI3OwAzOTsA0zo7AGM8OwAEPjsApT87AEVBOwDVQjsAdkQ7ABdGOwC4RzsAR0k7AOhKOwCJTDsAKU47ALlPOwBaUTsA+1I7AJtUOwArVjsAzFc7AG1ZOwANWzsAnVw7AD5eOwDfXzsAf2E7ABBjOwCwZDsAUWY7APFnOwCBaTsAIms7AMNsOwBjbjsA8287AJRxOwA1czsA1XQ7AGV2OwAGeDsAp3k7AEd7OwDXfDsAeH47ABmAOwC5gTsASYM7AOqEOwCLhjsAK4g7ALuJOwBcizsA/Yw7AJ2OOwAtkDsAzpE7AG+TOwAPlTsAn5Y7AECYOwDhmTsAgZs7ABGdOwCynjsAU6A7APOhOwCDozsAJKU7AMWmOwBlqDsA9ak7AJarOwA3rTsA1647AGewOwAIsjsAqbM7AEm1OwDZtjsAerg7ABu6OwC7uzsAS707AOy+OwCNwDsALcI7AL3DOwBexTsA/8Y7AKDIOwAvyjsA0Ms7AHHNOwARzzsAodA7AELSOwDj0zsAg9U7ABPXOwC02DsAVdo7APXbOwCF3TsAJt87AMfgOwBn4jsA+OM7AJjlOwA55zsA2eg7AGnqOwAK7DsAq+07AEvvOwDb8DsAfPI7AB30OwC99TsATfc7AO74OwCP+jsAL/w7AL/9OwBg/zsAAQE8AJECPAAxBDwA0gU8AHMHPAATCTwAowo8AEQMPADlDTwAhQ88ABURPAC2EjwAVxQ8APcVPACHFzwAKBk8AMkaPABpHDwA+R08AJofPAA7ITwA2yI8AGskPAAMJjwArSc8AE0pPADdKjwAfiw8AB8uPAC/LzwATzE8APAyPACRNDwAMTY8AME3PABiOTwAAzs8AKM8PAAzPjwA1D88AHVBPAAVQzwApUQ8AEZGPADnRzwAiEk8ABdLPAC4TDwAWU48APlPPACJUTwAKlM8AMtUPABrVjwA+1c8AJxZPAA9WzwAzVw8AG1ePAAOYDwAr2E8AE9jPADgZDwAgGY8ACFoPADBaTwAUWs8APJsPACTbjwAM3A8AMNxPABkczwABXU8AKV2PAA1eDwA1nk8AHd7PAAXfTwAp348AEiAPADpgTwAiYM8ABmFPAC6hjwAW4g8AOuJPACLizwALI08AM2OPABtkDwA/ZE8AJ6TPAA/lTwA35Y8AG+YPAAQmjwAsZs8AFGdPADhnjwAgqA8ACOiPADDozwAU6U8APSmPACVqDwAJao8AMWrPABmrTwAB688AJewPAA3sjwA2LM8AHm1PAAZtzwAqbg8AEq6PADruzwAi708ABu/PAC8wDwAXcI8AP3DPACNxTwALsc8AM/IPABwyjwA/8s8AKDNPABBzzwA0dA8AHHSPAAS1DwAs9U8AFPXPADj2DwAhNo8ACXcPADF3TwAVd88APbgPACX4jwAN+Q8AMjlPABo5zwACek8AKnqPAA57DwA2u08AHvvPAAb8TwAq/I8AEz0PADt9TwAjfc8AB35PAC++jwAX/w8AP/9PACP/zwAMAE9ANECPQBhBD0AAQY9AKIHPQBDCT0A4wo9AHMMPQAUDj0AtQ89AFURPQDlEj0AhhQ9ACcWPQDHFz0AVxk9APgaPQCZHD0AOR49AMkfPQBqIT0ACyM9AKskPQA7Jj0A3Cc9AH0pPQANKz0ArSw9AE4uPQDvLz0AfzE9AB8zPQDAND0AYTY9AAE4PQCROT0AMjs9ANM8PQBzPj0AA0A9AKRBPQBFQz0A5UQ9AHVGPQAWSD0At0k9AEdLPQDnTD0AiE49AClQPQC5UT0AWVM9APpUPQCbVj0AO1g9AMtZPQBsWz0ADV09AK1ePQA9YD0A3mE9AH9jPQAfZT0AsGY9AFBoPQDxaT0AkWs9ACFtPQDCbj0AY3A9APNxPQCTcz0ANHU9ANV2PQBleD0ABXo9AKZ7PQBHfT0A5349AHeAPQAYgj0AuYM9AFmFPQDphj0Aiog9ACuKPQDLiz0AW409APyOPQCdkD0ALZI9AM2TPQBulT0AD5c9AJ+YPQA/mj0A4Js9AIGdPQAhnz0AsaA9AFKiPQDzoz0Ak6U9ACOnPQDEqD0AZao9AAWsPQCVrT0ANq89ANewPQBnsj0AB7Q9AKi1PQBJtz0A2bg9AHm6PQAavD0Au709AFu/PQDrwD0AjMI9AC3EPQDNxT0AXcc9AP7IPQCfyj0AQMw9AM/NPQBwzz0AEdE9AKHSPQBB1D0A4tU9AIPXPQAT2T0As9o9AFTcPQD13T0Ahd89ACXhPQDG4j0AZ+Q9AAfmPQCY5z0AOOk9ANnqPQB57D0ACe49AKrvPQBL8T0A2/I9AHv0PQAc9j0Avfc9AE35PQDt+j0Ajvw9AC/+PQC//z0AXwE+AAADPgChBD4AQQY+ANEHPgByCT4AEws+ALMMPgBDDj4A5A8+AIURPgAlEz4AtRQ+AFYWPgD3Fz4Ahxk+ACcbPgDIHD4AaR4+APkfPgCZIT4AOiM+ANskPgBrJj4ACyg+AKwpPgBNKz4A3Sw+AH0uPgAeMD4AvzE+AF8zPgDvND4AkDY+ADE4PgDROT4AYTs+AAI9PgCjPj4AQ0A+ANNBPgB0Qz4AFUU+AKVGPgBFSD4A5kk+AIdLPgAXTT4At04+AFhQPgD5UT4AiVM+AClVPgDKVj4Aa1g+AAtaPgCbWz4APF0+AN1ePgB9YD4ADWI+AK5jPgBPZT4A72Y+AIBoPgAgaj4AwWs+AFFtPgDxbj4AknA+ADNyPgDDcz4AY3U+AAR3PgCleD4ANXo+ANV7PgB2fT4AF38+ALeAPgBHgj4A6IM+AImFPgAZhz4AuYg+AFqKPgD7iz4Ai40+ACuPPgDMkD4AbZI+AP2TPgCdlT4APpc+AN+YPgB/mj4AD5w+ALCdPgBRnz4A8aA+AIGiPgAipD4Aw6U+AFOnPgDzqD4AlKo+ADWsPgDFrT4AZa8+AAaxPgCnsj4AN7Q+ANe1PgB4tz4AGbk+AKm6PgBJvD4A6r0+AIu/PgAbwT4Au8I+AFzEPgD9xT4Ancc+AC3JPgDOyj4Ab8w+ABDOPgCfzz4AQNE+AOHSPgBx1D4AEdY+ALLXPgBT2T4A49o+AIPcPgAk3j4Axd8+AFXhPgD14j4AluQ+ADfmPgDH5z4AaOk+AAjrPgCp7D4AOe4+ANnvPgB68T4AG/M+ALv0PgBL9j4A7Pc+AI35PgAt+z4Avfw+AF7+PgD//z4AnwE/AC8DPwDQBD8AcQY/AAEIPwChCT8AQgs/AOMMPwBzDj8AExA/ALQRPwBVEz8A5RQ/AIUWPwAmGD8Axxk/AGcbPwD3HD8AmB4/ADkgPwDZIT8AaSM/AAolPwCrJj8AOyg/ANspPwB8Kz8AHS0/AK0uPwBNMD8A7jE/AI8zPwAfNT8AvzY/AGA4PwABOj8AkTs/ADE9PwDSPj8Ac0A/AANCPwCjQz8AREU/AOVGPwCFSD8AFUo/ALZLPwBXTT8A+E4/AIdQPwAoUj8AyVM/AFlVPwD5Vj8Amlg/ADtaPwDLWz8Aa10/AAxfPwCtYD8APWI/AN1jPwB+ZT8AH2c/AK9oPwBQaj8A8Gs/AJFtPwAxbz8AwXA/AGJyPwADdD8Ak3U/ADN3PwDUeD8AdXo/ABV8PwClfT8ARn8/AOeAPwB3gj8AF4Q/ALiFPwBZhz8A6Yg/AImKPwAqjD8Ay40/AFuPPwD7kD8AnJI/AD2UPwDNlT8AbZc/AA6ZPwCvmj8AT5w/AN+dPwCAnz8AIaE/AMGiPwBRpD8A8qU/AJOnPwAjqT8Aw6o/AGSsPwAFrj8Ala8/ADWxPwDWsj8Ad7Q/AAe2PwCntz8ASLk/AOm6PwB5vD8AGb4/ALq/PwBbwT8A68I/AIvEPwAsxj8Azcc/AG3JPwD9yj8Answ/AD/OPwDPzz8Ab9E/ABDTPwCx1D8AUdY/AOHXPwCC2T8AI9s/ALPcPwBT3j8A9N8/AJXhPwAl4z8AxeQ/AGbmPwAH6D8Al+k/ADjrPwDY7D8Aee4/ABnwPwCp8T8ASvM/AOv0PwB79j8AG/g/ALz5PwBd+z8A7fw/AI3+PwAuAEAAzwFAAF8DQAD/BEAAoAZAAEEIQADRCUAAcQtAABINQACzDkAAQxBAAOMRQACEE0AAJRVAAMUWQABVGEAA9hlAAJcbQAAnHUAAxx5AAGggQAAJIkAAmSNAADklQADaJkAAeyhAAAsqQACrK0AATC1AAO0uQAB9MEAAHTJAAL4zQABfNUAA7zZAAI84QAAwOkAA0TtAAGE9QAABP0AAokBAAENCQADTQ0AAc0VAABRHQAC1SEAARUpAAOVLQACGTUAAJ09AALdQQABXUkAA+FNAAJlVQAApV0AAyVhAAGpaQAALXEAAm11AADtfQADcYEAAfWJAAB1kQACtZUAATmdAAO9oQAB/akAAIGxAAMBtQABhb0AA8XBAAJFyQAAydEAA03VAAGN3QAADeUAApHpAAEV8QADVfUAAdX9AABaBQAC3gkAAV4RAAOeFQACIh0AAKYlAALmKQABZjEAA+o1AAJuPQAArkUAAy5JAAGyUQAANlkAAnZdAAD2ZQADemkAAf5xAAA+eQACvn0AAUKFAAPGiQACBpEAAIaZAAMKnQABjqUAA86pAAJOsQAA0rkAA1a9AAGWxQAAFs0AAprRAAEe2QADXt0AAd7lAABi7QAC5vEAASb5AAOm/QACKwUAAK8NAALvEQABbxkAA/MdAAJ3JQAAty0AAzcxAAG7OQAAP0EAAn9FAAD/TQADg1EAAgdZAABHYQACx2UAAUttAAPPcQACD3kAAI+BAAMThQABl40AA9eRAAJXmQAA26EAA1+lAAGfrQAAI7UAAqO5AAEnwQADZ8UAAefNAABr1QAC79kAAS/hAAOv5QACM+0AALf1AAL3+QABdAEEA/gFBAJ8DQQAvBUEAzwZBAHAIQQARCkEAoQtBAEENQQDiDkEAgxBBABMSQQCzE0EAVBVBAPUWQQCFGEEAJRpBAMYbQQBnHUEA9x5BAJcgQQA4IkEA2SNBAGklQQAJJ0EAqihBAEsqQQDbK0EAey1BABwvQQCsMEEATTJBAO0zQQCONUEALzdBAL84QQBfOkEAADxBAKE9QQAxP0EA0UBBAHJCQQATREEAo0VBAENHQQDkSEEAhUpBABVMQQC1TUEAVk9BAPdQQQCHUkEAJ1RBAMhVQQBpV0EA+VhBAJlaQQA6XEEA211BAGtfQQALYUEArGJBAE1kQQDdZUEAfWdBAB5pQQC/akEAT2xBAPBtQQCQb0EAMXFBAMFyQQBhdEEAAnZBAKN3QQAzeUEA03pBAHR8QQAVfkEApX9BAEWBQQDmgkEAdoRBABeGQQC3h0EAWIlBAPmKQQCJjEEAKY5BAMqPQQBrkUEA+5JBAJuUQQA8lkEA3ZdBAG2ZQQANm0EArpxBAE+eQQDfn0EAf6FBACCjQQDBpEEAUaZBAPGnQQCSqUEAIqtBAMOsQQBjrkEABLBBAKWxQQA1s0EA1bRBAHa2QQAXuEEAp7lBAEe7QQDovEEAib5BABnAQQC5wUEAWsNBAOrEQQCLxkEAK8hBAMzJQQBty0EA/cxBAJ3OQQA+0EEA39FBAG/TQQAP1UEAsNZBAFHYQQDh2UEAgdtBACLdQQDD3kEAU+BBAPPhQQCU40EANeVBAMXmQQBl6EEABupBAJbrQQA37UEA2O5BAHjwQQAZ8kEAqfNBAEn1QQDq9kEAi/hBABv6QQC7+0EAXP1BAP3+QQCNAEIALQJCAM4DQgBvBUIA/wZCAJ8IQgBACkIA4QtCAHENQgARD0IAshBCAEISQgDjE0IAgxVCACQXQgC0GEIAVRpCAPUbQgCWHUIANx9CAMcgQgBnIkIACCRCAKklQgA5J0IA2ShCAHoqQgAbLEIAqy1CAEsvQgDsMEIAfDJCAB00QgC9NUIAXjdCAO44QgCPOkIALzxCANA9QgBxP0IAAUFCAKFCQgBCREIA40VCAHNHQgATSUIAtEpCAFVMQgDlTUIAhU9CACZRQgDHUkIAV1RCAPdVQgCYV0IAKFlCAMlaQgBpXEIACl5CAKtfQgA7YUIA22JCAHxkQgAdZkIArWdCAE1pQgDuakIAfmxCAB9uQgDAb0IAYHFCAPByQgCRdEIAMXZCANJ3QgBzeUIAA3tCAKN8QgBEfkIA5X9CAHWBQgAVg0IAtoRCAFeGQgDnh0IAh4lCACiLQgDJjEIAWY5CAPmPQgCakUIAKpNCAMuUQgBrlkIADJhCAJyZQgA9m0IA3ZxCAH6eQgAfoEIAr6FCAE+jQgDwpEIAkaZCACGoQgDBqUIAYqtCAAOtQgCTrkIAM7BCANSxQgB1s0IABbVCAKW2QgBGuEIA1rlCAHe7QgAXvUIAuL5CAFnAQgDpwUIAicNCACrFQgC6xkIAW8hCAPvJQgCcy0IAPc1CAM3OQgBt0EIADtJCAK/TQgA/1UIA39ZCAIDYQgAh2kIAsdtCAFHdQgDy3kIAguBCACPiQgDD40IAZOVCAPTmQgCV6EIANepCANbrQgBm7UIAB+9CAKjwQgBI8kIA6fNCAHn1QgAZ90IAuvhCAFv6QgDr+0IAi/1CACz/QgDNAEMAXQJDAP0DQwCeBUMALgdDAM8IQwBvCkMAEAxDAKANQwBBD0MA4RBDAIISQwAjFEMAsxVDAFMXQwD0GEMAlRpDACUcQwDFHUMAZh9DAAchQwCXIkMANyRDANglQwBoJ0MACSlDAKkqQwBKLEMA6y1DAHsvQwAbMUMAvDJDAF00QwDtNUMAjTdDAC45QwDPOkMAXzxDAP89QwCgP0MAMEFDANFCQwBxREMAEkZDAKJHQwBDSUMA40pDAIRMQwAlTkMAtU9DAFVRQwD2UkMAhlRDACdWQwDHV0MAaFlDAAlbQwCZXEMAOV5DANpfQwB7YUMAC2NDAKtkQwBMZkMA3GdDAH1pQwAda0MAvmxDAE5uQwDvb0MAkHFDADBzQwDRdEMAYXZDAAF4QwCieUMAQ3tDANN8QwBzfkMAFIBDALWBQwBFg0MA5YRDAIaGQwAWiEMAt4lDAFeLQwD4jEMAiI5DACmQQwDJkUMAapNDAAuVQwCblkMAO5hDANyZQwB9m0MADZ1DAK2eQwBOoEMA76FDAH+jQwAfpUMAwKZDAFCoQwDxqUMAkatDADKtQwDCrkMAY7BDAAOyQwCks0MARbVDANW2QwB1uEMAFrpDAKa7QwBHvUMA575DAIjAQwAYwkMAucNDAFnFQwD6xkMAishDACvKQwDLy0MAbM1DAPzOQwCd0EMAPdJDAN7TQwB/1UMAD9dDAK/YQwBQ2kMA8dtDAIHdQwAh30MAwuBDAGPiQwDz40MAk+VDADTnQwDE6EMAZepDAAXsQwCm7UMANu9DANfwQwB48kMAGPRDAKj1QwBJ90MA6fhDAIr6QwAa/EMAu/1DAFv/QwD8AEQAnQJEAC0ERADNBUQAbgdEAA8JRACfCkQAPwxEAOANRACBD0QAERFEALESRABSFEQA8xVEAIMXRAAjGUQAxBpEAGUcRAD1HUQAlR9EADYhRADGIkQAZyREAAcmRACoJ0QAOClEANkqRAB5LEQAGi5EAKovRABLMUQA6zJEAIw0RAAtNkQAvTdEAF05RAD+OkQAjjxEAC8+RADPP0QAcEFEAABDRAChREQAQUZEAOJHRABySUQAE0tEALNMRABUTkQA9U9EAIVRRAAlU0QAxlREAGdWRAD3V0QAl1lEADhbRADIXEQAaV5EAAlgRACqYUQAOmNEANtkRAB7ZkQAHGhEAKxpRABNa0QA7WxEAI5uRAAecEQAv3FEAGBzRAAAdUQAoXZEADF4RADReUQAcntEABN9RACjfkQAQ4BEAOSBRAB0g0QAFYVEALWGRABWiEQA5olEAIeLRAAnjUQAyI5EAFiQRAD5kUQAmZNEADqVRADKlkQAa5hEAAuaRACsm0QATZ1EAN2eRAB9oEQAHqJEAL+jRABPpUQA76ZEAJCoRAAgqkQAwatEAGGtRAACr0QAkrBEADOyRADTs0QAdLVEAAS3RACluEQARbpEAOa7RAB2vUQAF79EALfARABYwkQA6MNEAInFRAApx0QAyshEAGvKRAD7y0QAm81EADzPRADM0EQAbdJEAA3URACu1UQAPtdEAN/YRAB/2kQAINxEALDdRABR30QA8eBEAJLiRAAi5EQAw+VEAGPnRAAE6UQAlOpEADXsRADV7UQAdu9EABfxRACn8kQASPREAOj1RAB490QAGflEALn6RABa/EQA6v1EAIv/RAArAUUAzAJFAFwERQD9BUUAnQdFAD4JRQDfCkUAbwxFAA8ORQCwD0UAQBFFAOESRQCBFEUAIhZFALIXRQBTGUUA8xpFAJQcRQAkHkUAxR9FAGUhRQAGI0UAliRFADcmRQDXJ0UAeClFABkrRQCpLEUASS5FAOovRQB6MUUAGzNFALs0RQBcNkUA7DdFAI05RQAtO0UAzjxFAF4+RQD/P0UAn0FFAEBDRQDQREUAcUZFABFIRQCySUUAQktFAONMRQCDTkUAJFBFALRRRQBVU0UA9VRFAJZWRQAmWEUAx1lFAGdbRQAIXUUAmF5FADlgRQDZYUUAemNFAAplRQCrZkUAS2hFAOxpRQCNa0UAHW1FAL1uRQBecEUA7nFFAI9zRQAwdUUA0HZFAGB4RQABekUAoXtFAEJ9RQDSfkUAc4BFABOCRQC0g0UARIVFAOWGRQCFiEUAJopFALaLRQBXjUUA945FAJiQRQAokkUAyZNFAGmVRQAKl0UAmphFADuaRQDbm0UAfJ1FAAyfRQCtoEUATaJFAO6jRQB+pUUAH6dFAL+oRQBgqkUAAaxFAJGtRQAxr0UA0rBFAGKyRQADtEUAo7VFAES3RQDUuEUAdbpFABW8RQC2vUUARr9FAOfARQCHwkUAKMRFALjFRQBZx0UA+chFAJrKRQAqzEUAy81FAGvPRQAM0UUAnNJFAD3URQDd1UUAftdFAA7ZRQCv2kUAT9xFAPDdRQCA30UAIeFFAMHiRQBi5EUA8uVFAJPnRQAz6UUA1OpFAGTsRQAF7kUApe9FAEbxRQDW8kUAd/RFABj2RQC490UASPlFAOn6RQCJ/EUAKv5FALr/RQBbAUYA+wJGAJwERgAsBkYAzQdGAG0JRgAOC0YAngxGAD8ORgDfD0YAgBFGABATRgCxFEYAURZGAPIXRgCCGUYAIxtGAMMcRgBkHkYA9B9GAJUhRgA1I0YA1iRGAGYmRgAHKEYApylGAEgrRgDYLEYAeS5GABkwRgC6MUYASjNGAOs0RgCLNkYALDhGALw5RgBdO0YA/TxGAJ4+RgAuQEYAz0FGAG9DRgAQRUYAsUZGAFFIRgDySUYAgktGACNNRgDDTkYAZFBGAPRRRgCVU0YANVVGANZWRgBmWEYAB1pGAKhbRgBIXUYA2F5GAHlgRgAZYkYAumNGAEplRgDrZkYAi2hGACxqRgC8a0YAXW1GAP1uRgCecEYALnJGAM9zRgBvdUYAAHdGAKB4RgBBekYA4XtGAIJ9RgASf0YAs4BGAFOCRgD0g0YAhIVGACWHRgDFiEYAZopGAPaLRgCXjUYAN49GANiQRgBokkYACZRGAKmVRgBKl0YA2phGAHuaRgAbnEYAvJ1GAEyfRgDtoEYAjaJGAC6kRgC+pUYAX6dGAP+oRgCgqkYAMKxGANGtRgBxr0YAErFGAKKyRgBDtEYA47VGAIS3RgAUuUYAtbpGAFW8RgD2vUYAhr9GACfBRgDHwkYAaMRGAPjFRgCZx0YAOclGANrKRgBqzEYAC85GAKvPRgBM0UYA3NJGAH3URgAd1kYAvtdGAE7ZRgDv2kYAkNxGADDeRgDA30YAYeFGAAHjRgCi5EYAMuZGANPnRgBz6UYAFOtGAKTsRgBF7kYA5e9GAIbxRgAW80YAt/RGAFf2RgDo90YAiPlGACn7RgDJ/EYAav5GAPr/RgCbAUcAOwNHANwERwBsBkcADQhHAK0JRwBOC0cA3gxHAH8ORwAfEEcAwBFHAFATRwDxFEcAkRZHADIYRwDCGUcAYxtHAAMdRwCTHkcANCBHANUhRwB1I0cAFiVHAKYmRwBHKEcA5ylHAIgrRwAYLUcAuS5HAFkwRwD6MUcAijNHACs1RwDLNkcAbDhHAPw5RwCdO0cAPT1HAM0+RwBuQEcAD0JHAK9DRwBQRUcA4EZHAIFIRwAhSkcAwktHAFJNRwDzTkcAk1BHADRSRwDEU0cAZVVHAAVXRwCVWEcANlpHANdbRwB4XUcAB19HAKhgRwBJYkcA6WNHAIplRwAaZ0cAu2hHAFtqRwD8a0cAjG1HAC1vRwDNcEcAbnJHAP5zRwCfdUcAP3dHAOB4RwBwekcAEXxHALF9RwBBf0cA4oBHAIOCRwAjhEcAxIVHAFSHRwD1iEcAlYpHADaMRwDGjUcAZ49HAAeRRwCokkcAOJRHANmVRwB5l0cAGplHAKqaRwBLnEcA651HAIyfRwAcoUcAvaJHAF2kRwDtpUcAjqdHAC+pRwDPqkcAcKxHAACuRwChr0cAQbFHAOKyRwBytEcAE7ZHALO3RwBDuUcA5LpHAIW8RwAlvkcAxr9HAFbBRwD3wkcAl8RHADjGRwDIx0cAaclHAAnLRwCqzEcAOs5HANvPRwB70UcAHNNHAKzURwBN1kcA7ddHAI7ZRwAe20cAv9xHAGDeRwDv30cAkOFHADHjRwDR5EcAcuZHAALoRwCj6UcAQ+tHAOTsRwB07kcAFfBHALXxRwBW80cA5vRHAIf2RwAn+EcAyPlHAGn7RwAJ/UcAqv5HAEsASADrAUgAjANIAC0FSADNBkgAbghIAP4JSACfC0gAQA1IAOAOSABwEEgAERJIALETSABSFUgA4hZIAJMYSAAjGkgAxBtIAGUdSAAFH0gAlSBIADYiSADXI0gAdyVIABgnSAC5KEgAWSpIAPorSACbLUgAOy9IANwwSABsMkgADTRIAK01SABON0gA3jhIAH86SAAgPEgArz1IAFA/SADxQEgAkUJIADJESADCRUgAY0dIAANJSACkSkgANExIANVNSAB1T0gAFlFIAKZSSABHVEgA51VIAHhXSAAYWUgAuVpIAFlcSAD6XUgAil9IACthSADLYkgAbGRIAPxlSACdZ0gAPWlIAM1qSABubEgAD25IAK9vSAA/cUgA4HJIAIF0SAAhdkgAsXdIAFJ5SADzekgAk3xIADR+SADEf0gAZYFIAAWDSACmhEgANoZIAOeHSACIiUgAGItIALmMSABZjkgA+o9IAIqRSAArk0gAy5RIAFuWSAD8l0gAnZlIAE6bSADenEgAf55IAB+gSADAoUgAYaNIAAGlSACipkgAMqhIANOpSABzq0gAA61IAKSuSABFsEgA9rFIAIazSAA4tUgA2LZIAGi4SAAJukgAqbtIADm9SADavkgAe8BIABvCSAC8w0gATMVIAO3GSACNyEgAHcpIAL7LSABfzUgA/85IAJDQSAAw0kgA0dNIAHHVSAAS10gAothIAEPaSADj20gAhN1IABTfSAC14EgAVeJIAPbjSACG5UgAJ+dIAMfoSABX6kgA+OtIAJntSAA570gAyfBIAGrySAAL9EgAq/VIADv3SADc+EgAffpIAB38SAC+/UgATv9IAO8ASQCPAkkAMARJAMAFSQBhB0kAAQlJAJEKSQAyDEkA0w1JAHMPSQAUEUkAtRJJAFUUSQDlFUkAhhdJACcZSQDIGkkAaBxJAPgdSQCpH0kASiFJAOsiSQCcJEkAPSZJAN0nSQB+KUkAHytJAL8sSQBgLkkA8C9JAJExSQAxM0kAwTRJAGI2SQADOEkAozlJAEQ7SQDUPEkAdT5JABVASQClQUkARkNJAOdESQCHRkkAF0hJALhJSQBZS0kA+UxJAIlOSQAqUEkAy1FJAGtTSQD7VEkAnFZJAD1YSQDdWUkAfltJAA5dSQCvXkkAT2BJAN9hSQCAY0kAIWVJAMFmSQBRaEkA8mlJAJNrSQAzbUkA1G5JAGRwSQAFckkApXNJAEZ1SQDWdkkAd3hJABd6SQCne0kASH1JAOl+SQCJgEkAGYJJALqDSQBbhUkA+4ZJAIuISQAsikkAzYtJAG2NSQAOj0kAr5BJAE+SSQDgk0kAgJVJACGXSQDBmEkAYppJAPKbSQCTnUkARJ9JANSgSQB1okkAFaRJALalSQBXp0kA96hJAKmqSQBJrEkA+61JAJuvSQArsUkA3bJJAH20SQANtkkAv7dJAF+5SQAAu0kAsbxJAFK+SQDiv0kAk8FJACPDSQDExEkAdcZJAAXISQCmyUkAR8tJAOfMSQCIzkkAKdBJAMnRSQBq00kA+tRJAJvWSQA72EkAy9lJAH3bSQAd3UkArd5JAE7gSQDv4UkAj+NJAB/lSQDA5kkAYehJAAHqSQCR60kAMu1JANPuSQBz8EkAA/JJAKTzSQBF9UkA5fZJAIb4SQAW+kkAt/tJAFj9SQD4/kkAiABKACkCSgDJA0oAWQVKAPoGSgCbCEoAOwpKAMsLSgBsDUoADQ9KAK0QSgA9EkoA3hNKAH8VSgAfF0oAwBhKAFAaSgDxG0oAkR1KACEfSgDCIEoAYyJKAAMkSgCTJUoANCdKANUoSgB1KkoABSxKAKYtSgBHL0oA5zBKAIgySgAYNEoAuTVKAFk3SgD6OEoAijpKACs8SgDLPUoAWz9KAA1BSgCtQkoAPURKAN5FSgCQR0oAH0lKAOFKSgBxTEoAEk5KAMNPSgBkUUoABVNKALZUSgBGVkoA51dKAIdZSgAoW0oAyVxKAGleSgD5X0oAmmFKADtjSgDbZEoAa2ZKAAxoSgCtaUoATWtKAN1sSgB+bkoAH3BKAL9xSgBPc0oA8HRKAJF2SgAxeEoAwXlKAGJ7SgADfUoAo35KAESASgDUgUoAdYNKABWFSgClhkoARohKAOeJSgCHi0oAF41KALiOSgBZkEoA+ZFKAImTSgAqlUoAy5ZKAGuYSgD7mUoAnJtKAD2dSgDdnkoAbaBKAA6iSgCvo0oAUKVKAN+mSgCAqEoAIapKAMGrSgBRrUoA8q5KAJOwSgAzskoAw7NKAGS1SgAFt0oApbhKAEa6SgDWu0oAd71KABe/SgCowEoASMJKAOnDSgCJxUoAGcdKALrISgBrykoA+8tKAJzNSgBNz0oA3dBKAH7SSgAw1EoAv9VKAGDXSgAB2UoAodpKADHcSgDS3UoAc99KABPhSgCj4koARORKAOXlSgCF50oAJulKALbqSgBX7EoA9+1KAIjvSgAo8UoAyfJKAGn0SgD59UoAmvdKADv5SgDb+koAa/xKAAz+SgCt/0oATQFLAN0CSwB+BEsAHwZLAL8HSwBPCUsA8ApLAJEMSwAxDksAwQ9LAGIRSwADE0sAoxRLADMWSwDUF0sAdRlLABUbSwClHEsARh5LAOcfSwCHIUsAFyNLALgkSwBZJksA+SdLAIkpSwAqK0sAyyxLAGsuSwD7L0sAnDFLAD0zSwDdNEsAbTZLAA44SwCvOUsATztLAN88SwCAPksAIUBLAMFBSwBRQ0sA8kRLAJNGSwAzSEsAw0lLAGRLSwAFTUsApU5LADVQSwDWUUsAd1NLABhVSwCnVksASFhLAOlZSwCJW0sAGV1LALpeSwBbYEsA+2FLAItjSwAsZUsAzWZLAG1oSwD9aUsAnmtLAD9tSwDfbksAcHBLABBySwCxc0sAUXVLAOF2SwCCeEsAI3pLAMN7SwBTfUsA9H5LAJWASwA1gksAxYNLAGaFSwAHh0sAp4hLADeKSwDYi0sAeY1LABmPSwCpkEsASpJLAOuTSwCLlUsAG5dLALyYSwBdmksA/ZtLAI2dSwAun0sAz6BLAG+iSwD/o0sAoKVLAEGnSwDhqEsAcapLABKsSwCzrUsAU69LAOOwSwCEsksAJbRLAMW1SwBVt0sA9rhLAJe6SwA3vEsAx71LAGi/SwAJwUsAAA</prop>
				<prop name="Temps">REFSWgAAVPQCAIBU7/8pXI/C9Sg/QP7u/cP1KFyPQj//QFK4HoXrMUD9QOnyYEFAcT0K/9ejUEJA16Nw7z0KN0MVAyBEQP8UrkfhehRFQO4fAXD9RRUD4EZAvUg5AK7HR0A3Au67SEAPAVHYSV0DuPdKQHs2AZpLQKTuKADXg0xNA2dNQHvNzIcATE5A9ggA78I1T0A/AT0qUPZtBFBA7/IMUUAftmgBflEdA/BRDQNh21JAaAEe1cQERVNaNQPU1AREVE0Dt+QE+ydV9fOYVUCamdb/AAlWbQN6BBTqVvYlA3dXjQPlV0BmtiYRVlgNA8FYjQMlrVn9A0lZlQRZBQPyrVh1A6NYFQRYpQMct1hAM24R41cdA9AtV20DylddA8iEH5YfhKATjgLFtBeuH7gTdgLDKNwf5hUuE1cVA8D8F/4dCB4vCCM+Ar0sLz4lVi9oL256L1dA7MgAhbuULxCGL5gvyin+ArncL+4vADsA1i3WLzA/Qj9UP2Y/eD+CMQDmA4Q/pj+4P8o/lDfmPc4/AAhP4j8UTy5NJk8QT1JPbE8Adk+oT4pPvE/GT7hP4k/sTwD+Txhfsk9EXy5fQF9SX4RfAI5fyF/aX7Rf3l/oXwJvNG8A7l/QT7JfXG9mb4hvIm/EbwB2b8Bv0m/8b9Zv6G8afzR/AF5vQH96f4x/rn9of0p/xH8A9n/Qf5J/LI8ej0iPWo90jwBmj+h/mo+0j36PyI/aj+yPAA6fIJ+qjzSfPp9QnzKflJ8Afp+wn5KfzJ/en5if8p/8nwAmrzivWq9Er26vgK+ir5SvAP6fwK/Kr/Svzq/Yrwq/RL8AJr9QvyK/dL+Gv5i/sr/EvwBmv+i/As8czxbP0L8Kz2TPAD7PcM+Cz5zPZs+wz8LP5M8A7s+ozyLfLN/+z1DfCt9k3wBu35DfSt+k37bf2N/y3/zfAA7v4N/C30zvXu8w7yLvdO8Adu+Y75Lv1O/u7wD/2u8U/wAW/yj/Uv9s/2b/uO+S/5z/AJ7/sP/i/8T/zv8gD+r/PA8ANg9QD3oPjA+WD2APcg/UDwC+D7gP+g8cHw4fOB9KH1QfAE4fcB+CH6wfrh+4H6of7B8A3h8QLyIvNC/uH/gfai+ELwBeL5AvQi+0L+Yv4C/CLxw/ABY/CD9CP1w/bj9IPyo/rD8Atj/IP5I/5D/+PxBPIk80TwCuP1hPOk98T55PsE/CT9RPAI5P6E/6TwxfHl/gT9ovZF8ATl94X4pflF+uX5Bfal/UXwC+X+BfEm8sb+5fYG8yb2xvAD5vgG+ab7xvzm/YT7Jv7G8AFn8ofzp/BH9mb0h/cn+UfwCuf8B/mn/Uf/5/aH/afySPAEaPGI86j2SPJo+Yj6qPvI8Ado/Qj+KP7I/GjwCfQp8cnwAenzCfWp9Mn5afgJ/Kn+SfAKafuJ8KrxyvLq9ArwKvbK8Ahq9gr4KvrK+er8ivwq/8rwAOv+Cvkq80v06/KL8yv3S/AJa/gL+qv7S/1r/ovwrPJM8ADs8gzzLPTM9uz1jPos+EzwC2z5DPSs/8z+bP+M/SzzTfgCbfIN8S32zfht+Y37rfV/9AH4XrUbieV/9A16NwPQpnV/tAM+7RI1dArkf2T9DeVvXTnlZAzX3MB+BcVkA9CubQdx1WQE/RR9FV5dP7l1UN411VQPYo/1yPwiVVQI/C3/UoXO9ULeO1VN7d035UQGZO4UZU3hXjAVRAexjg4cq7U0Bf4XqUUwXkU11A39EeJVM15FLl0++3UkAAjuGAUkDd7HjghTtSdeMFUlYF48xRZeRRJeRR5dNbJ1H10+5QheRQ7dOrc1AN4z3M5Afc5J33T0BSmODrMU9A3aTo0NfDTmXjVE66xeRN/eNjTUAw4PXXKPxMZeRMBeMsTNtAKR7xyEtN02dL2p3kS03jpkod83xKbE32NvIIS72zeUv147fxS0Df4kpMTeNm1Ux982qE98M44I9iBUzd016k/7b/wPOe9db9QIb17v+I+w4PIAv20m40DwRGDTbib1wH1uNkD24PiAPaFuKhJPRUTQXjTE7WFeNBT+XTF9zkjVC2nfMCUU3jllF98wrNUg3jfVJ95l7iKlNSffMafOe+s1IV43EMFG85UkBxDuEQUn3zW/pRBePsUTXz6Dwfkl7i6jQX3tLuZBcmEvAgdB9+FXbzlBf+4vOkH7YdIi7i9cwf3h1O0vf0HwYvGBgr3hX34VH4NC9GL1grAC4VXi8wE4YvmC9yL6wnnuVsvvPkBM1SVSNIU+3TW8NTJRNAVL20VDXj2y9VdeOlVe3TM1baTfRWNfMYVx3zjFe2XeP6V5Xja1hN49ZtWP3jE1l14/VYjeNbwFgV44FY9SRY9dOt/jQ0ylc95FclE7AEjD/u0rOEN64/wD/SP6zfAPY/CEvmPxhPCk9MT15PyN9gak90R54D5N+O4uBWHfMrnFZd41oM5A0U75bia1tV/eMjJOTtVP3jW7NUBeN8VE3TN1TvAp7ykmzv/kOE5xYVluXu0kEDpO+25XbjxOeW4qvU71jm7/jjTtLHTh3zXAT0W9RNJRNwTd0ETe3kFUwdFEwt49Vs974DTPcyjuNK7eRU9PxKPTRM9APmS6VUnPeO/Zb9nv3W/wDg//r/BA/GbzAPSgGO9V4NQAZ/YA+CDyx/NnVWInicBzK+slmsB3biRU8lNMQHQiYSINQHXuLjAPbSfuwPBP4NHvKsFB8mFR7zZBdGHwBYH2ofNI+WHZ4faI/CH4yPAJ6PsItWJRYtxo0uL/iPui9YDJ+e5WbiRFL147EsFKzDcC7ixVPd0z4UVLfNVA3jLVWdBPREE1YqBZOIBOT8/NSO9NR7MNoec1hd49pYBZMYWYrNBFkV5Fhl5Gw/BpLIBKQ33tKu9J+ePRathjUmrwCoP1KvNE82T3irfq94r7KvIMyvbk+AT1LRXuKqrE8mEiDDQP7fEOMmsxzkpyTv/k0URu320g4UVNcsX77jfO+ArnXmIyQXblXWBbbtjuLwbVA187hQ9eOBUB3zaUysV54DTy3jNU+V403LtARhTq2E3FSQFPTTI01N9LxkRnRk4ktqZTRLjeMgbMTBSp3z24JKBeOMSmXj9EoAPfZmxUZv0G+S8Y5v4M+ibwAE375v2G9SD0zfRt9w3yJ/AIzfpt8we47DbH9+f8gLNvLReCSHrnV+wvFsVCxTZi2zHlN19OQEvVL94xWDDBRJPJQU5CQLkDYfAAiPGo8sj0aPuO9ij7SHho8A+O8K/9SPHi/wj1L/ZP92/6DAL9IhfrNEn+6ip/QkILYUVJdUXVMrVa2zn6gUNIOYNjNWdbNupJTfWVelBLSU2FhdsxW8nyjOlQ4FvlIRzJTU7J8GrQAOryCvYqmOD5ivkq+8D76vAOCvCh8cHy4fQB/qr1wXNrJVrBS0d4Q0NbxE8Cy/kD61ZsNMtzaybBQ17ET7kVSFNHS/rrIPjLe+UqGKxHRqNOQxrL++vU5iEhpMlNrU5KNRPTTsv/6/GhDIF6RUvU8NBCzP9qJr+U11VE1dEydNZcPZwnxndrL+Sz1ThUu09UTUJMU0ZItKXbOVVUqtlErl1EstY7wEZAD7UH5lJt9Yb2Jv9M9mPxjfACo/NN9e34Df0j/kP5bfuN9QGk/M107F7nNOXRMH7N8o/t1m5b5SYWRU00xUq7BmLmIcUx3mXlK7Uh1kFCwnfsIh3HQB7HQ7gHbvAIjjhu2O7TaPsO/K7zxf1u8AEP9yX0T/Hv0m/bZfyF/aXxQcnz6y/VwkMKz3vnW+/WrW8pvcFA58lINV3VRFVU2TivT3vhNcBN6MFGtQWGUkWNXzC1llI5sIWRUjz1iVtEQEUQFY7RRMB74Fbg12D4gP0g8ABH/2D+gPIn9Mf15/OH9qf4CUf6Z/WB9qH3wfLlOUFK4GlBRuVtX0rB++H9ATRgIrwVQNs4rUFFXsFxYDpVN1w6AEJ26yM5RE/BY8lMRSdbOOLC8+LT6yVW00lDUEZVDllFAds8uDUNXzS3wvjirrToqtRE5FBE6tJtbzVMTGqLTHziV2sp4MNDysxN0gjMdGw/wvDjVmIijU1aQ/AC4/SD9iOV4/gD+aP/yf7jUABq/oP/o/JE9er0ivaq80T9gOlU5FFrL3Tw1TcFACfbPmZCRzT4VOHrN8h6/CZcoUZIGUh0aCGlIVIwH/FFeG5d5PiO+a73S/Jl8AOF+qv4Rfzr8g+0b/AMse/4AAzzLP7F9OzQZlDiOk9Ja2JOQMU2UjiFO9IyLUNGfm81XlE4ZUZPpVbAWGjhLgVkUjU1edI9nhDAeWEr5YnSMRWWqlEw2UZN8cBKVY/aNbY1hFIxNY5RPWxHcAzmVmD9hv6m9k33bfiN+CfwCU33Z/qN/S3/TfBu8Y7yrvoFzX1iOEH/51DjJspBQttVZ1tFWtI7RVRYN6kVW9hMwXRiLDRIfOw1QahcMc5BTmU10EBC9+jzSQg+YSViy0H1LVRpbC0aK0j8aNniKR3IRbUEqtIyQ89MH0jw4yfAyXlmYiqE0FNE1tZFQ8AhjEJEOQniJBSxWE9CfGcgOHSlX0bJceI3yf/p+gnwCyn8yfNg/on1oPvDd2DbY9AL4/qA+Cr7wP3g/wC27zzARD80xFRoZjvK8+wuhcRBVdfLTQvLRD7Kfm8/yvVA61XpNS1SNVfMQmxEcAlrU+v1C/Al/UH46/mL+yvwC8vy4vQC+iX/S/Hs0ez5gvQErPtC8GbRaThM+OQgc8ZJV+pOTzTISFtMfGwnAtVoUT5VZNhFfNhDw0yzhYTWOo7MfGwhBZKNXEBNdO4mXsxCHsxNvAAKZDLN8230jfYtle3+A/8j8A5N8GT9jfIk80Ty7vcE+CT9CUT9Y1xvNcREXcxARXYOXEBI9+75Dj1hJAVY1klVWto9G85Iy05x6SG6VU3cPkzOfWo1Ot9FMGRYMKU+3v/++xEtYzvBSbelHdw0RRLbTMpMaoPP+OEzwU3cSlT530TwwFlkYiFU79dIT3zqMEF0amIhhM3fau/YaSmcT/FsZyJ0u99EulxOz/Xm8AEA/Kn5RvTg+4b2oPnA/eb4CwDxJ/9A8mf0h/+g8MHNCNTcVzx04NxMSvhsJcWEQXjlP0pLdSdZMcZBeKRoL6lITIfB9O84QUBQCcH64fwBvWFc4f6BsWJQYvAHCPKi+Uj6aP+LsWz8iLpi8A+I8KnxyfviW+Jb7jfMdmsjEO9C8GPX7yaFWN9LzHiNYSy8iugsVU5QTXnvNZCBXU/MfOwqMM12YThD8u3wCwP8I/LK8+r0BPOk9cr4avQJivqq+8r86v4KtWYrnkr5imT7hDZpJHV530XOTACVYFNHTkPeRP9k8IWyZjAqTEY7zvNl9IUwZTZBRbEEpu8pwM9FhsX67ysYRfhPbDtITVpF+2X8hTjhIGLU/Fg5hO1RMw5Fd+8otITbX0TNVUBG+u4lpBS+XkJG82b0hrdvJRrGcAHnVub4Bvkm8E38ZvKN/aaQDWbRZ/aN8if4Tfnt+w38LZ2GbFdn3WQs5O/bO9T5AdVDT3pnWu8tG0d05DUkLVQx6ktGMQtrV+8tjkfwCOFf51doUOjyCPyhk+jf4VAOYfAC96j4SP/u8Q/9KJzo8AIJteLR6fKJ/CL3T3bhNEl9ZWYnlS/bPtdBRqU2xl5Iy0fFRdw/JUZZPbZ1UVU9xVFWNRVlrN48E0NDVXHVPDJKRJM9SX1hIAxJfewurslAuxWM3jcXw/9p1mDxCvACqvnA+uD4CvWk/kD74P6A8AGh8sHz4f8K9aH3QXPsMkt1jGRTa/SLgAVlVUVVVjW4lVXcNCVe0DBwxXUiZSm4S3/lIsDDVT9dRQpL9OVb69FvJlLOQu3HSwc/B+X/i7ZpLXUEWDoAVQfZRQFQQkz85VPsUWUlssTlXjxU2dE2C8JCEAvCRrwMZzbHS8fMcWYtsBS13jpkpdw4JKFs2Tr0odUyOsz77NLt8A4M/qz1Q/Lj+IPzrfpDd234DIP4Lf7D/+PxBPIk9sxHi2fDTGTC1T1E31k8uQ9Ne+wwTnhpI+TCfegigStPS5LOdGMio873YjNCcCzuIx/H927X7lluX2TT6PAMDv0u88X+7vGP9yXyz/fl+A2I+qX0z/bv94/zqZL8IdrVL1k3tSTQPxxHRsaVOVtk4CYZS01lRds5lq7PceMlNWhXRkZDetV12zqlfFdFj1k4u1WJUUWZVTFVltc+wVWFXjtdSUc9yUGwAuUwAMB/6feA8ar4wPDn0GffYPAAAf2g9Uf0YfcH+Cf6x/vn+w0H+KcU6ThBRYV1XjFUicH64dvpLCxBcGglBstMEYdL+GtZ5D/B9mkodTgDWEtL8uL0AjhvUGg5T0ikhcL24lhpKefC+2U0+9hFg0z64lXpLITf3TY8QnJIYT5NQw3CeGkl7sJ0YysaqUxwY1jpIOS/2zfQAcP6Y9Rt1uP2A/up98P/afAJifopnWPziv6j9cr26vgK80Mk8MpMpMRJRNTeRcTxBuTaZjhEeukprctIuAnk1WrpLaUl3DoiTkZ2zkCzNS9UMMnISbUN5PgOsA/k8QXxpflL82X1hfml/cvwC+XS7/WPtW/9hf8l/8X17NktZiDrT3bpLvxPdOQuSxUw3kRGeW8kpVJaO+JPT35rLFbGe2Uqh8b4azhVi1UxicZwZzrGduki8NWCWj7lf99Mxv1m0GdQDubwh/et+Uf4bfmN+af9TfgL7f4N/y3xzvLu/gf/J/Vyolg9IMhI4MhE4cjy6PrECDbpLfVN3EVE0DcUhcjwYl5rKFfIf+w1ON4wXixPSqnI+2Vf7zvIcmM5VR5RMbxITkdC9OAjFs9IcGkoZPdbMeT23UwqwkTByfLp0GA6T01UsKhcRLjRMXXJ9elYaDfJcE5rPE9Ersl56fsJ8iDzQPAO6fWA9qD0SnFq8or6oPlKdATq/YD+oPnK9GRRYzTfVD24xOLbODT40TN1AS5ROr3K8GkiaUh4aFriMK9OQS3OTltE8uv+izbrUAVr1evXa1dr/oH5K/vL8eLwDIv0IvJM8Gz2Avii9Uz64vVMAvcs9SBYNgJGTRlIShTDRvRmq7wAaDVf1zNS1WLWOsVvVDHHRnlkNtWM2DjViN4/JYTWNrGlntw/uMZMRY3eQAtG/Gb0Df6m8cf6bf6D/6PwAU7w7vIE8yT1RPZk94T4pPLJxPluK5V1WToVzv9hJp0HTnfvNWbZMPVo2EYjyEmJzvru/A6DpU/XNLBVRls8x0j2bCGvTvWnYydJwUPFI1EwfsJLC7iC7/QPOeAq5Q/XN1pVBtkz/0j86SIgyUuKx89/5y5U1Vk4E0lBitTc2DnUyV4zkMZNkstP9WksFK7cRKBWR0nwTu9QaSRsyXtg0WD4hvmm8ArG9uD4APmg/0bwZ/uA/KDxA8f05/AB8SFqYcHy4fQBMU1lPUhJfEFAqUh75zbB8EfhUGgrBsV96jzHWUFCsgAEa/WL9qv/Qf/h8ILyovTCcANi+oj3ovzI+eLzjPyi8Un2DOL2jDZsU2ta4yXlLV423NlMRKU4WTw1NVg9NAVLVEHFRIvMwxVtJ9dFZVVEw0jkw0/ldQ3WT0x2Y1TvL4jDTBfDcqrnJC9MQAZDTK1DemPwBg32rfNK9Or2Cvut98rzZPAIivmq/Mr96v8K8CvxS3vkVqRlJnRKQjtDTgViUzYZB85+5PAFPeYl9VnaNFJxRU7xxfLlVmcgMcNE3KnMSUU1WURFQnXF82rnJyUu3DO1I1VFSUyc60d1aCYJxf1uKtUGK1c3e8V97ztFSlTw1kSNxf7lX+Inz8V3YytOxkhU4cdO8cb9bjNG9+s0oCHTNahMQbYF5l/v12b7BvAPrPDN/GbzDf0m/cb+5veN+gIn+c367fwN9yf0zV4101TVWDUIT0SE8tNBTHqK5/wHNu0n70JPHMdCpQ3H+uU2xfroIVXJT9VIcAHo8wj9IfVI9mj3iP6u+0jwAO/yD/uo9E/yafaP96/4z/iN4ljvWes1KFlPQndsNTSo3jyMS0QnyXXtIvLDQFpXS0F5yfRrO0NPuQ1uJLcVid49xkN35TWXU2Vp6ih1g1U0VcNAIsBAHMvKeePbY9vj9or7IPxA8A1g9wr6Kv9A8eHzAfQh9UH1BmH7BPKr88vKBMtF5UtJEfXL9utS7yJXy3/gNUArXjfoSVnLc+Va6/wLN+swp8VLfsJIB0V+a/IONWk7aM5ChRJTPwUB0zutgczy7NlsI9T23Tzk4KzcRODTMBvCT7UCZjbMdsllPcJPFLjTORS73jBTAkZNecz67FVpO8xw5lAGZl1s9A2w7faD96P0w/nj8A2G9y39Q/jt8wf8rfHE8uT5DQ0+bf+NNWA08NVLxUj8IU5AIc7y7vQOPGchxTJNXkXJS99H9GAhRklEuVAKPghu+Y667vUI/C7/TvTl8AAP9yXzz/hl9Y+07/kP/aX0DsXz6d7lVOJb71TiK1VJSDLlOldNz/7v8AAz6SigZMtP5WjbQcB76VLg9AA1bOwtZYtXRYzcNWXA8Abg3eb5APog8UfyZ/OH8aHwBcf/4PSH9yf6R/tn/If9p/bVed46xX9UN4V00j0SWkH7YdxrNV9bOnVUKd42zcH+4fACOWkhGEtIXYtEShHC8uL0AjhsJJFtS0ElJdw9xcL24l1uNMfCfO0oNQzfSEJBc0z7CuJVYzvCd+UpVNVWRNkK0k3C/uJUYCNPwnLlKQJGyXPuLatMd+UtUsP7Y9AE4/gD/Sn+Sfpj8Ir8KRxj2Axj9ArwpPZK92r4ivmq9MFp3jjExVUyNcT25FlsJJjXxHPuJ6BFfW4mGcRyJOwiysT75FVlKDrIe+EwK8hPwUV+5PmO8KXyxfxu8AQF9iX8y3xr+gX8JZ9r8IzwDKXzzPTs/4XwppTiXGwyy0abMMt66CqRQkJFQNNNhshVxnroIZVhWzjFZmPeP6Vj2EfATeV0WUbVgFM7tYtbMTWcVkRVnF9FgVJLxnBtNYdYQAhBcGde5vAH9Cf3zfjn+AewCm3+B/0t/k37bf8N8a7yzvUD7v8HuGIwTkNfTE8RSEa7BWlbNgfGQhVkUDW+RVBWOqVZWzcDSE2zdVNaP+VOWTxlQalbOATGRJVLVDc4C+g21TtbOjU7XDbVNt5NqUhP+shLlStUOBUtIFM0vURzai3hTEp1FULaQUxDfctVBts7wElNGF9IduRU4ixaQkXU+yTYRONaTMpAVOtcRNVl3DOE21Q9FMrA+klMGqXJd+lS6T1Pe2wt1KGlUESxWzvEsFhDQ3Tq0ANqW+nzAPQg/0n2YPGK86oQCODUavsA9Sr9QPzg/4D0JJbHaTvKwQTgUzC09dxIikJOOg1iIE7KeGtRaCYCFSxRSchJOAnhNTnUb+wygstyZltsIdbBQDLLS7sABmtb4fAF+Cv/Qfpr+4vyovAOy/Ti/wvzLJbi+4XzLPtC+oxi9wy7bC/RQkMSRkmFg0Z6bFtoIiVBXzm7zHWk4Chpzk+lUVg3CE5LMAV31mPkLjVx3TVK1YnQO+WG2EWRWDEAIU1OG0Z141LtWuY0znXoIBrlTfXt3OPYbf8D8CTwTvABZPSO9KT1xPbk+AT5JPpE9APtX2fW7vgOOeAySEL4TkW/BVXbOoVe0TblxkqzVVRbRUbfRUtaRUil0jVSxUHHSPJgPk5DOqFLT8jMTGNGSOnIRXSLSP5uPsJG089/7jUAVji8pQbYOR9I9u9a6CWdR89y6zTs3EThUjsU2C3TMzPJeeBTYTvPfGU0sWFfPrSgUDonSXZpXXggM8S900/PfeU6Sftp9QDwCib7Rvfg8gC54Ndm0Gfxh/AMoPNH8+fwgfEh+8p9bjNBe2ruL3TwUDclDNI+iCTPRc7Bf+pW4fgBPuI1IK5YPKhFSSrIemFf7j/BcAZrVev3C/6h8ELw4vMC86LwCkj2YvIMuWL3gv2okGnxifoCqfdMcule4lPjIwbFSWNpzEDFMtg4hTjfQcN0q281UttFUtlBxUbHzkK+BW9cRXjYPDXD9uNba2wg1ZLaPfWLWDpVVY3TNjbDQhHNTUrEcAvjWuP8g/4j9Mr16vOE8qTwB8r6avAO+yr9yv7q+wT0LRKLatPqW2oodk5EfcT+5FtrbCLVYFA/JVHdO0LVU9g3xVBQNCHFe+k2VUnQOONF+2YuZTHaSCdJR4XFfudW5fgFOO41JALYY+o5xX1kOsVy6SyLxXNhbyW1C1YyZQrZTcX7I+MoD0X57CTE21U+oyJBSDHG9m8khLffTk9NudShXzi0pNM8FKACUUXG9ub4Bvim8E375v8M8AOt8sfw4PoA+C33R/Tn+Y31rK30wtk3hMVcRMHVRVTOX0TY2UTx1UT83U1rRU6lCF5FGN89VR2hXTRgyEvVK1UypTqHUW/uWW8s0c9JT0tFgKnBQofFQHBDRbgC6Nzh8ASI9aj3SPdo+Qj6KPFP8m/wDIj4opzo8wn3r/jP8+n+ArSF6VZuVWEgp0n3azVGW0hVQtg2icn8bis5A2U1esHcQkBDhYlfOojDQEEHQ/7p8Ao34zV40UFK8erwAwrzqvvA/OD+APIk/0D/4PAAgfAr9MH14fcB8ivzS/PgMtVz0zwFa9435ct/5FaG6/gLPW81VFs9FUDTNhmZy/rr/As04yQVPV9mDWdd6/8L8CwdbyelHFk0VE7CQN5CS7UM7SkyzPWv7TT8WTdE8V0wYM5AucTi3zFWTPds1WI+zUC8BLfbNiNGemxS5TtMdmPjIgS2XkxMQTTLWUAORv3m0W33A/It+UP85vUDsAZt/IP5Lf/D+23whPMk9ER1Tu1T5C84R00AxlTrXEsU+1lLR37nJdUS0j0RJ0JVIVFIxUHFRUS+AWEgEHNCT7eE4ldu325SaPoO8Asu/E78bv8O9aXzT/fl+QXwDaj+yP9o+wW5b/+F+6+RZtqg4jUp1ze1Qk8TRkiyZM5AdUvRSMtPP89w4iW9xVtQNTVhUTxxwHypZSxTQUNVQHfrICWSrFJFm9I+xcBLNcB+ZzBlwE41c95JQPlg+oD7oPACR/9g8wfzofVH9+H5B/on8AtH8WtRa/4H/yfqMftR+GIpbMFABWxZPE3B92kghU9B/2k1S9IyxcZVP1ZFgkLzYt3jKeUpVTZayEiS5cJ5aCsWwvfiV2ktgGJOSgUP30NM+uL8AjPlJbME4VU8xNZXNn3C8g7iW2w/wn5vOcxK+szyY9BAbj3DROjDfWPfbPgD/inwCMP64/4DveP9A/Mq8cT16vkEBPkq/c365CfFxH14LUtU31FE7Nw8VPBSRQVr0jzFB9tFFNI7c05yrWc1IlNFMVUyych65CFdzMRKKkRGdE5eRP9k0A/k0WXyhfQl+sv15fcF/ivwD0v07/GM+6XzzPTs9gz6r/rCRv/hJ5Uj2j76xEbJVTnUPkHCRe9PdO4me0bG/GssMcBDVX7ZOmjVeFIxpY9cSkZ8ayE7S0b7aycWQEMVjF8/AAdA+OD/hvGnkOf1B/ot98fwBuf8Df6t/83w7vIO/CfzTvtMZ97pKWJARYV+XzFbAcjy6PQIP+EolVxfNQIlSEGFyPbo3+s1PdZExkA4dTfUScj66NxvVmxYbjkrz0ityPTmLX9I+eojMWhET4Tz30T71EvCfXgqk0NJ+mY00NNEz9EzlgXJc+k2yffpWGIqpKVYQFSw0zfTQ/zpU+rcaf8J8ASg/8nw6vwDser1Cvsg/ED8B+r+gP+g8MH7alVgLGTDb9s5VNzROQTt1kfEcEhiWOsj5kJwaTFPdWg4yEUSi8R1bzpMSfVLRjVCQDMVLtFCz39k94u36/kLsArr+4v8q/1L9GL1gvCs98LwCuXdZdbs+Ay7YvgM/qIY6yKQ6cx95i7US0arTHPqLbX1RVA9ZUVRNKVYKlA750Z45j7M/+xa7jWMKlA+6cZLNgRpM01LFYEi0jczTfFiLBZN9m3wh/AJLf9D8GT9jfyt8sTz5PYE8Ack+ET1bvSOtG70hDbu+A41aestBWFbOQjOROnO+wruVOE7znPqLfVM0jqEVUPWNxdI/u7bbjU80jKxhTTYPiRLSqtI/OJViuMzz3LiJTUUVjG0T0YeRc/27/gPNOgiJPzSNtuJz0TE5ls8hNpRRIrP++9c7i2fz3drIa3P9U7v2ew0tlJEsFtExllACcDzYPoG+yb2QPdg/AnxoPAAx/Hn/gD0J5Nn9gf3J/JB9sNhWWwoxOFbOATw2DSzdQ/fOtXBfeorU89NBLsCaTfBd2sip0VBJTBmUj5VL1hIRXFiKzGGYlAMYfeLN2v/Afmr8ULy4vQC8Aqo+8j24viC+aKeaP0C8in1A0n4bN9i0WsmCsFNEU9FtOU71j5lPF82EsN2hGgjswhuNV1fM1VjVUtVaVxFdFg6pXpQMetVj9840M1PJYPWRZVk1j+1gNVFhFQ4ck1A0zLNTxV+XE5DdW1VbfANA/4j9Ur26vgK9aSY6vSE8Amq+0r+avoE/CTwy/DrU20mGh3E/uTwBTJnIPVg300iRUmBxfNtLhNDSqVDQldDQ0OtTkA1Sd9PTv2G5fgFNG8nRSTYM8UgK1cwdslDv4rl/AU751tnILd1Alcz/cX+5fAGPOchvlTcXzgU3VtBxvLm8AQGPG80xntvP0/25lNjPMZwCmDZZvCN8a38xvPt8Ae07fACh/gt+U305/eH/K39zfjnWyzlKoNB8m0oZPvfRQKqUDrtRUIzSEmPwnnhVW/lIMU12DLoSUFowUrecUhLFSJdN2BIRAAEzlJI82j0iPWo/M7w4viI8AAv/Ujyb/2I8KmUb9Pp+YKyBu/0ifWpmW9d5y/PwnxuJVXpwUzxQ0SoQUyNy0s0JUtaQsNEZVRVO8VpS0MVZdNFYlVFdFU1uMV7Xj/FeV1FjN5FVY1bRZBWP4DKTBfDRVhdyUQkQEAOSUyjSnAC6vQK+qD6Svzg/gD8qvFL8AFh8AHyIfTB9eH3Afgh80vxTOU0y0JZQE4Fy/br+AsyomM1UlEycsVO80X66/VMCzDlKUVORexLQn3L+yVsJy9L/G4s5RtXOXQtTkYBzPLs9Aw+ZzUM1zwaUc5VzPbs+Aww5StEyEhbT0JPGcz67PwMP+E0oKreNabGTVdGfmz2DfAt8AfD8u33A73m/wb8I5hm2W3wC43xJPJE82T+jf+tluk+wkAVTMJRznvnW2EzTnhuXu4quBUr0D82yUMGTkF61TFVPpUgXzs5RUeApUJEKEVBXk9GOQtuWe5QCe7bbltu/I79rv9O9mXxj/AIpfnF9W/faP8I/aX5z/Bm8oqPsOZc5yBXTkRnSX3nJlTOx0yvT/liItVb0DpaP0FBccB56yGsyUjrbMlP5XXVNxWCVT3ATkl/6zWfWWZg94Cx6v+G8AkgGuDyB/ug9Ef1Z/8A8qHwB0f55/sH/Cf9R/5n+YH0KxUj4iZ7QfppKgzBRe1BRBH9wf7h8AI/71RlKABCQhSBwvLi9AI/4TUn10bJShgFwvbi3W8wxUKFxVUBKt47qcJxYCQawvviVWUivRTm00ThUzATyU4y+09S6Wg0s9UzBLPSPXDBw/VpL0StX0PDeOxdbzAGzfZj+QP+qf/J9G33DbVjUANq32P1ivqt9MT46voK9ST9YMpKZMlSNdDORQTmb900hPtWQ8xI9QVZNrBFH9k5YUVApSzcRabOTxxIQsU1UzHsy0pCOwliK97Lc2Uj7stBQATGTL9TtQBl+w7zJZNl9QXwBiX8y/fl/wvwLP9F8OZRbPABBv8l9kzxZvsPs2bdZFfrJlKsxEqVxnhiK7VF2jwy9VtSR8Zy4DzBT+VoANJJQEewA+Ba5vwGP+ktZVWJ1EWP2TVtRkAhTUAcyUdwZ9lg8wf0J/nN+u3wDA39Lf9H/m3/DfAu8s7/Z/UKATPu8Q436yqhSEd4zUmSMkh7ayoVZ9JPzEIdlWjSRMhKhVPVNwVRqFQym85PBUnRR0h4ZC20lUvbMRVC0D3FMm1bOjU21E7PQoNLfOw0rURIMc9EtUt1Yy3pxHqtZiYny0KuS1UIWzvBYclIVQvUNQ/ITzoE4jlU8NlE+llE5VNNQkBVlOJTRMlDhNLZRMBcM1VcT09Tw0lUu19Aw0g9pK1fTs9+b1npWGQtkArJdO80Svxj3+n1APCq90DwC+PZYPQK9qr8QPzg3WDwAfWBIfJBfGgoxM1bMj3K9KFpIYlCSN/KcWknict0K2smFEZCOwtsXuwhw0vwgm9ebjFLQdXL9+tXa/IF8Aor+sv7a/2L/iv1QvZi/AWwC+XVbPoC96z4TPzi+Qy4aD1txESFIdk7XUhC5TaoWTq5SEJMzEm1QNg2ER3M/uzwDTHhLjVz3Wgi6CwBzfLtXegzzXPiITBVgtw9gEh/5vaN963xznAPY/kN8iTxzvFu9IT1pJVk/AiE+aT6xPvk9gQ8aCrFdMbRR8RDVXPSQshLA0j9LWYuK05/4SbkQ0NVVKXbRUPSPDdI9eog98hFXYnBShlBRs/OQzlBRR/LSPthXWYhJMZNxMJCujUa3zbXQkNfSPbvViNgJOFJRbEB6SxU8tw2NYT2WENJ8mkplNFUNRM7z3PgWGkgs8BKpslJk05P8OIpBKfZZWMjwFSxVESx2EHAcmrzgPYg8AvG9+D+Bvkg+Ub16vEH/6D5A8f15/cH+Cf0xdZDwcEC1OXUMHT6WD9/xU+6AkRtPkFHp0H0aDUg32HoMwnB+uHT6DhBQBUgUm1h8A6B/6H2yPHi8wL6KPdC/GjwDYjzrJ9o8InxqZxi84n/IvVESXrvL9lIQxpMSWtM/axsIi1OSZVGWDDlVqJfRVvWP2NFRsVn2z2/pWhbNsVx1z31dmlYNRWM3EfDQQWa3zqw1Z1ZRYRbOUBKRUCVjt5DzU1sxH3j3ePwhPABpPbK9+r4BPek+0r8avoK+gsq/8r0bvWO9q71fVU3VQ7EeOg/xHjlJwDFQvFFRj8lWF9LznjjI3VZ1j2/5UvWPGVI1TkFRK3aNXRFQg9O+2U1PtRKrUtP0MNMg0hJD0dFhlUt2DFTz33qKnUR10VVEVBFENZFFVM8zsVLGV3Fd+9TbSyE+t813VT12j87R0h6z0HU5ohaS0/x56DyR0r0vdVJVL/VRKTfOi9P/WUkWtS40zt0sN9EwVA1kAjG/mbb5vIN8y3wTf7m8IfwAaf4zfVn9If6rf1N/m3zAfZEIR7uNONWT0VPhPveSVUD2T6GT0XGSHpoJjNOx3jjInBIQhU8WU7LcCZoKODDd+8yyPPo9Qi2aFAGaPeI+Sj/zvro/gjzL/7I8Ari2OL7ArJp+Y/6r/VJ/GFWg+MnuY3kIMbOSKU400pVRdE508NzbShoS0+tlVbbbe4uBWPfNVVyjttHQ37uLBrDVZPTRcBK3hpDSmWNVTZXQEJQAcpya1PqXWP0Cv8jler9gPAOoP/A/erxAfGh80H1YfaB9geh+MHya1zgUmsolXjTOpR1y/nmNW1bMtLATwtrSUtlXdQ3xVhWNClDRX7lNUBeRUNQQUJBwWpLTmU50EU+VEdF8OoinEfOeOMleU5CH0dLPg2M4DtF+W0v9Q/SPKULbNA5NQHeNbUDXTJsVQjVPg9F8WgxRkGU629eOxTd1DTE1Vk+qSpHSDNG/mQki0xwYDShod44vUxMVKpXR0b+7PAJhvEt+EPz7fWN9i38w/lt8A8D/K2QZPyN8yT0RPVk2OUzZcRPNMDaPUTR3mvnWkLuUuI1BdxCzE0Rz0Q1CEV/Z9flWm4sqcVJJkJwqu8ihc5Aec767ttu/I7wDa7+zvDv8Y/0L5hl+oX3L5AG79Vv8Yn5L/DG++/RZl1vWqbkIwVCSUhJQKPCSIVvx0BVTVdFR9tFT98yNnVRVkvJe+I1bdlMQUbcHMBDNYrVOlWEVTowBZHeT8l86zWM0DYxlYbSTkZOFX5ZSsD64PAMgPAh88f44fYH9yf4R/ln+AqH8iv7x/rn/Ye/59TnqHbLwXDqIEV21DwFY9U8F+3Bd+te4fACM+IghVCo3EVB3jmxwvLi9AIw4CAUFs5FtgVuV+5UYDbC9+Jar2E1ENo0Q0xAwcZMjYpC+2LQ6idE+VMwZPAr2TnNwv7iWWg/wn1oNslIvBS/0TYhw/LjV2k0pmbUMgSwWkRDQTTN2UAFw/bj+YP/KfBK+mP8A/ct8APK9erwBPWk98r6avuK9qTyx8R9aSzk51lE+dZDTnEKZN9oO8R9aSHjwky0BugwFTnSTkR86FtiP8R3ZVDl8AIF8yX0xfVl9oX9q/tF+WXwBI/2r59l/oX0LPHG92zyhvNML5joNS3XN5UoWUxESwY2j2E3RnPiJoVXWz2i1VpbNOVt2zwzQPfsJbOFh9w6hY/fRZfcMrGFnVk+7cZLPcZ76iASPsb5YNng8Yf5LfRH+m3wDI31J5Tn/o3+p/1N8O70DvIFLvZO8W6iOI/hICNI+GIg095BQAVlUkXI9uj4CDKt5jVI1jLISE9ZyPro9swIPWkp5S9bNlUkVm1HYtbmNRDaNGhCQNUbb989dQrbOgUHWzasQcl4Yi3SyfPpW2sjBOFj0jyE3ds2P0L26VjmIJvHyXZmNLDTSUnz41rp8AwJ9yqd6fUA9iD3QPJq+YCwBur0ivWq+cr56vAB8SHyQfYn7CeNyv7qWGIr1P3bMRUwS0C5Cmsj58Jx613nOkLLfGMio8tz4i2ARUoAA09/ZNxrV2v4i/mr+0v76/AMi/4r8Mz2YveC/CX0zPTs/AgMu+L4jPms/0J6ZCHVJaFZN71ITxUo1kU/WDZeQE9F7czw4i3lW9021TBNTFVhXjN1fdE4uqV41jHBzfLt3OQrUFWHUDdjzUs2A2I1zfdt8AiN/yPyTv3t8YTwLvLE9OTwAw74JPlE+mT7hPyk/cR3YCFZYU1FgkhBekZaTn1gKpP7Tv3nKJ3ORR1OQYqNzv7u1OI1NdFFNls4eFU9WjUBz/PpM099aSLhDEFOMgpmP0JIr0h2b/ePNs5sMMlDNQZbP3T71URU8V4wek/7b9luNNjZQVTN1zOdSkwOT/9v3WAiuvStXkSw2zfRwPxp8A2JtGD8Bvgg/kb/ZvqA9CCQDeD/ALNn/4D2p/fH+OfS4yVXzcZMZMFJRUlIxcHwBuHaYz5CTLEC71pho7sH4iVQV0VNe8xJ/UFGHUhAMxUrWEJLTbIO4d9h3+HwAQKy4vOC9SL1wvxo/Yj6IvAPyPRs/YLzKfRJ/uL2CbDiJhDrTPNqM0N8biXFTNY1vWVMXzSlXVk770z1huP4AzDrKNWN3EWN0TKRqcP66Cc1TUMbw3BlMA3D/WP+g/Yq9sT4avcE9CTwCsr7avsK/aTwS/3q2OExy/WN5P8EOWYlpXzcMVlOQL0lZ9U5Ck5PvAHl8wU2p+U1X9RFXVA99UhTSFVNXzcVxfbl+AU5ZiGhVTzePilJSqnF+uX8BTKs5zUcUzG8RU5Nxf7lXYTpP8V87iIk9Nk7hOWsXjTHzEzE3do2csbyQ+ZY4S2Xxn/pNLbWaG4xFK9fZ2bd6DS1303GcWfwC4byLfNN/eb1jfatnOD8APAILfXH++39Dbtt/w3zoZrnXS3oKVvHfO80/NEzdQAsUzq9x/7n+oE94SoxAeIjEQNDUcj66CM1J9lmaVAGaFTo9gjxIv5O+Wj7CPGv8A5I8+/+iPKpmOLc4vUJ+i/6C0/wY9dp0+M4Tkz5SUStA0P04TtJ+2M1Y906ZWaj1UV8VTpPREGFjNxJlYBaZO8hVZ9VS8NMG2HKSBWKXTL1h9U/AALKd2pUavWK9yr9QPzq/IrwAKH/wPPr9AH1IfZB92H4gfCJofLLduwqJct/5Fbr/Ik1am0g9WVWPVPFSYnLfQPlWuv8CzTlI7VFQDVGCFxNy/ljP0v8ZSdFKlkws8UlVkUkVkvFc2UzTPGhYyrfRUd1AVVFzPbsWyxlK0fMdWYuVNfQRNIJU0nM+uz8DDvrLBZGc2YwDcx4aT7M9OYyR/rm9A35o/AHw/vj9435LfrN+u30B/Ek8gPE/+3xDjTk3mUqgc735SEYA0564lbsNR7US85DuAqJZVZuWmkixcJBIMhOUChCSwbCdG4zSHtvVmheZSAegcV77tbo/o7/rvJP9+XwAw/6JftF8WnXb/iP/qX/xfoL7/aJ/i//T/3pLKdORA2VQNFKyURlXFs7xVpB2kjLSkPAcOwo6sZP4xVyVE9J82MvtYjbRkBC2FDKRFWIW0WIXEnA8Arg2uD9APEhE2f1h/an+kHwB+f6B/in+0f9Z/6H+qHwyPKL4VTsNktCUkdODcH+4Vsk5C0/wXJkJfVbVTJRIUJO8cL24yOjQvVrMMBYlTNYR05OBkL3YtRlLOFVFFI5dEVF6cL64vwCNaZuNQTeOlT9WzPXTPCO4vADPeI0yVJIREWzAeP1AwM45DPDd+g0rdk1pUNAHV9M8G34A/oj8Er8Y/2DsAbj1Gr+g7Tq94rzpPnK+ur2zArwrupkzVs11NTVMLUE5Nw0icT65F9oUGVRYOwn5SvbPx3ITbT+1PCP9EZgPERPwUXyZfyO9KXwBcX25f4L+SXwTPFs/AXwJvAAxvXs9wzypvjM9+xeaFfsKTSFJdhFzkTmxnBgJEVVS1FFSFBFU1lFW1c9kXNAduMhpXxUOMV9ZNk/xXFZNtzGTaWIpNBFndIwQ81ONv1SMCAPxnbnUefyh/wg/Ef25/eH8Aut/c37Z/AO8i7zTv/n+4E1BG71DvuhGusp7MFGc0j1qOAqBMhF5WjYMh9BfatpKalGRhVU0zKVVotbTkx9YigiwkS1TlhGlU7YRUJJhMJGBT/aNTKFM1trYTUtWzgfxHqi6TUrWz0Iy0mLy0YKqktCz8tVBNk7wslHitUE1zQ1AFVFDtM64tT42DQU+9lE7tNFSUrQVUlIVNxUMc/CS4UoREVXyXhkNL3SM0jJRb2kq1s5BKvRRK3SMl9AwEYkw0GzU9ZDdmrQDun1gPag98Dx6voA/aOe4/AICv4g/MrwYd9g8oH9qv7K8o/qUOIxSUjaxEAvSHbjJYK789tsYCHlPVtFIVkwm9XL8OkhR0t661hr8wXwBCXxwvzr3Wv/i/KsH+v3gvAIIhTs3GX1DPgs/UL+YvoMsops/og8aTUm0jszy3BuKlp0S0QuTH/uIrlGShmnSEFQzUilYd1LzkcYCE1PtgvmUu1c5lPtWOgtEa3GSU3GRUWLVm/m8QcwAOf4jfUn8ETyZPOE8a7wzvgFZPgE9qT5RPhk/IT1rvVyq1k6qU5HccRCOk77bltuYCH1ZFs+JVHZOnFVVNk2z8xCd8h6ZDDPRVfoSESOzED4SE2LQUiaG0hwayJyz3pkNUtIAmNPRJUkW0dLTc9I8m87REJZT0uoz0g1AV00ywLJRzEDaV3uI5T8UDzrVOTQROjYMBTu30TdLtxE0VZMwETuwE70u2RSORSx0jMEsdk9dEBAfu80plZradDmNM/YQAtA82rX4PyGM2BYYPqA8CfwCsbz6vOH/yDxQfLh+Af5J/VKR3npNMbSMjbJRUZB+Qdh2G8xQnPiJhnBe2kipRU830LPf+4rssNIO8xwJOkhzcH5a19h+gvxovjI8ARi+wj1ov1I/mjzjLNs+wLwC6LzyfTp/4LxI/JD8+td7ia6lTjYMgVFSXVD2zsQxcP249foJuV9Xj4QVXvTu+NNde06w3HrO8Nwo+IhG0NNS0R+Y/UK/6MQAWT0BPiq+cr65P0E+6r+SvgPavCL8avyy/Pr/Qo6YSrEz8R+6CNVelhBRUsBxf2C5fQFP2wjVV/eP7VALNg8NcV46TbF9+Vb5jtBSFMRSE/Jxfrl/AU76Co5VR/eNrNJQ33FfOcriw7FfOw/xX1uLBT12TWGVP/ePrHGd2Ev1NLW5qvmLKvGwGNASiS6UUglRk0QQHBgVmZabzZGS3AUud5DQHLn0GfcZvON/qbwBU3xZ/0At+30h/st+kf9bfQOjf+t8M525jvHcuo0794w0LdMT4T91/738Bggbi0dNM9CvwnuNTdaPzUpa1079S7YOFFMd2Eh0CnBQBVPSbgFaPaIP+HxAvAJKPPC+mjyj/0o9M/44tji0AXp2mL4D/sv/E/wY9jsMc9JUxNISYzBQupJe2UiK2VDSbVO3DEVVF04bVVXWUVRVTcOSU/lZsBeR0pONXRdNWWBVTq8BYPfMTrDQRrDThCByvLqVG0tZMt/Y13j8ASwDODW6voK8CHxQfrq/gr0ofADwfbh+AH5IfpB/uT2i/erHaltKu5BRuVkXjLVZA9eScv66/wLO2c7y0U7yUSxxUbTPa5L8u8jP8typG0sYEBI6MlFYcz1bytaXs9G1c9DVRtdP/lVDF88hsxJH0V45SF2Bsx74zfMcOwyxkFU7lFLCcz0bau8gGYkVLVRPnBUrlQ5nUx5Yz7M/+xeZCAVl037ZvSN+iP7Q/Bn/YPwAyf/w/Dk8gT8rZxt9gf0pPsBTvJu8467ZSclC1M+aFUJ2TXNznZu2OVRbyIRBkL3Yqk5AOghqs5xb1zu0A1u/o7/rvFP8e/4hfQv+sXwBe/6j7Jp+o/wJvFG8mb9j/ROLxriNRVTP78LYylpyUWwxTzXOIU91DBxwHim5CE8yUhTQH7hWWs1aGvVNVV7UkXA9uBQ7CEKx8B7YypljtA2P0ZCMEnAemkrmsD0avyA/yD0R/AGZ/eH8qH1wfpn+wH9J/5H+g9n8Ij6J5XnWecoe8dEVk3B934mz0H/aStFUNU4t6VR3DQhwvLi1OUh4qzLTmrJSwdGR49LeOwwj0T34lVjIhdOTL4F5zNMdopi+4KzbiW7REJlANw7Hg3C/uLXZSsU1140gJTbVEjESDHD8uNX7DPDdaNuKLVDTBSp1zJ1w/AG4/oNuOPwCvEq8kr94/eD8AWq9sryZPME9yT7Svxq/YqzQOw9yk84RE0E015t5CUfesT75FVjLRnFRDBMcgduX+Y+xHpsO05JB8JzaTBVItMwW078btPlU+XV5VAE5faF+CWX5foF8SzyTPZv0Abv2G/1jPes+Mzz5v4Pv29VRmZcayDsyEjXRkCKSEW35UTePyVN1DZzQPqK5lNiO8dMXUFViVJFhaTeRZReMNWY2j3zTXIPZl7oP0ZFsARuK9LH8ufwBAf1J/rN/O38B/unnm3xDvACLvNO9G71jv8tkOdXbtvtXaPjKJzBRHV40DBFeEZQREBH5cj26PgIPmw1Vi9bPRHAc2LY4C5FMldBS8h1YzUw1TCky020Dej7Twi1YysZy0elGNA0TC7PQNnMQjnzWWniLdTyZVU3BPhZSkRJj0L26V2K5j7KeWwhhMjSO8S6INU1o0P66djkNLLcOVFUuNZEz1s1FMr/afYA8EagF+gmJsDy6vQK9Sr3yvgH6v6A+arwQfHh8wH+KvTNoNtExFk9RN5RPOTiJ11E81JBy3niJdLLd280Q8t0eyHHRkS7Du0gdUJARjuC4yVXS/jlWOv6C/sr8AJC/Wv+C/kl80z34vkC/SXwCkL5bP2CvGL6DPsskGPQ7zhVINA3kMVDvwdmV+s1RYdYT0z25i3FVdY1FMhKveVlWTUESEwbzUM2rUZKPMZADkZBFZDQOh6Zw3fgNk107TV/3juwCM347fwN8STyRP/t/w30pPAGxPfk+QT6JPtE9u7xBzfu3QVk2e77DvwuY9zOQAVmTV7jYiQOzvhmpjVLUDwSoU/yb95sM898YCnlLClSNlVP/+hW79R7IMUZZ9Y9dQLSOglPdGkiRYpP+2/TYiME7Nk8XU/0jm//j7VrNK7WS8lIccDwAuD0ADng+4b1oP3G+ubwB/ALIP3A9ODfYPGB9qf3x/jn8QoH/qr2QX/uLLdB+G9R4ihT40JNA0v64fwBPuU1ICTXOf1B/mH/gfYoEGLR4vADgvSi9kL8aPcC+aId6PAJ8Awi8knx6fSJ9an2yfdpVWszQsP05y71y0alMdtIRUlPPAzoNURbNobDemclO1ViXUVg0DOVc186ptV3WTOFh1k6hYZTNrB1lVZFnN8+5YTTMLtVjlY3Zs1Jswbt+Y0wCGU1Sn9j+g2wZPkK+ir7SvAF5PWE/KT+SvDr8gvzK/RL80fu1XMpQEtFVXPdQcX9pOcj8U1AJW5WPGVbQVBFxUUdzkClX1g9PVVI0TnfzFVM3zLlRqBZRTTXO/RDxFU32DZQxMNNU0h/aiZ1JVE2MwUnWWjjOEhH5R5WPLRlFNcw/sV+biolC2NfNqUE0zNVCNlE+SnRN0HGcWgpwsZ24yzC1N9YNjTaU0TQ0EXGTZHFxnhoJeS80zAUtSHXOqFAeGo0q1gxFkZAuaS2UzFzwPRg/QbzrfAEzf7m8Qf4LfNH8uf+APWn+gzN+mfwDvEul2knhs1MYBTJVkbBd+4+R/9nUmo0TEQEuAjsMUh3ZTnFdWUtjMFCmgtFeugjFE9A60VAuQAH6FZo94j4qB7u2Wj6iPuo8ANP/2j1j/av+0L379Lp9AkyA+n8j/CjkGPQ5iHZyfFoIZbLSXbjJcVF1WRsNUVLHYdDfmlfaiN1d1ZFdWHXMaWH1kWMXD7Mw0rLM4zjKxWCXzccw0MQFYHaSMN06tbq+Ar8Kv9A8ABh/IrwK/PB8uH0gfch+EH9CWH1C/6k9cBJb8lFhXKk0zFXy00oy0jixfVzIrxFUFVFWFNFUF1HQ0o+FUBaRsXz7zU910U1Zt84VThTRTVWRTjYOB4HTntlXesyzHHlMMNIpWJPRRUdVzG4z01fR0q55QzZRQnQRQZTP3thxkhk/94x5PxdOvMpzELDRnTmJgTY2UzHSzlEwtZAzU0UsVZEuwzfR0b97FptIOS/0TfQpkZPrcxEoc38ZvYNPGMwCcP17fcN/aP+w/vt8QSwZPgDBP2t8U72ZPGO8q6W6zTVZ9g4xOTWRP1bM3VO9AZu94455VRlKL4H6yEiyPAKbDvFSz4L6zLMfG79jv6u8ABP8W/4BfKv+kX27/yF+C/wC0/77/EG8ib+z/5v9QY7bltM7DDATPJFRoU22z5FgkB85zNCRIVaXTvtyUFTOktKbklDVcDxYjpAVNWM1TFVndJJQEwZQHFjZCL1i9c/CsD16vyA8A2g9Uf2Z/IB9aH5R/Xh9QH4CCf+R/9n+wH8IfzB8u0lqs5BdmUtBWDTOQjLROFpS0D1ZNc9MULyYlNkJR3zQnNkNEJDo8JAPMtNhbL20u5kKoUu0TclKCrbM7HMQLYJ4vsCt+suI1UP0Trdwkd1A1pNwnaA6T7CdOc07lQ0hOLSSRTSXkFDcuYpgkP37DS0T1xi5iuEw/Xj3OU0tFxAC0N34/MN8Kr7Q/zj9Ar1KvACRPdq+Ir0JPrK++r9Cvgk8slE9mUpBOtVODtEeuslWrXMQiRMSWNGQo3E8k7kVmUhCEZXzkrOyHFl0ABmVOVT5VNl1OVU5dZl+IXwCSX/y/zlW2XyjP8lnuX1jPgAJvfM+OzzhvUm9kb76CzaVSdTRTBTR0JEBMJNPYnG+ubaZCHFel045Xgk1T/ByE22huI+xnBpNYJk1zg1j1xNxk/hR/Jn8AMH9Cf9R/zt/g39p//N8W7wAo7wrvTO8OjyCPgu90534CK6FXHbNn5BQlVIf2FUqmQkz8FA10hx6yl5SEC19VLcMllI+mj7iD7kKFyhwEliQF1Icmk+TEqqzsh6ZCPFLlEwVsZM6ENLf+slO0J4ZjLJfvInVVUJWjP8wkCJz0pewvRGaV7yLldJemk6RErPyUYHswlp+on7qRvoKdSp1DA/RKbWRsP6Y1bqX2nxCvACKvjA9Wr7APYq/UDx5PmK9ASk8cH96vQB9SGUYzTP0TBV0MtFAUvya95uMMlCNQCvYCfny08RxU80hmtfYCEa5U//ZDbLT8lL8+X7i/AMq/1L/uvwDPCs+EL5YvOM8ASsnmXZ7P6C/6L7TPRm22g2hsb+bF5kLI9ERCVDXklVT1gysU1KMU155CpFlWjYSM5IdX5UP4dORbaViNA9ZYfSMTVN8AZt940ybzROeW36jfwt9E5wAWTT7vOO9ST2RPdk+I76pPQLxPzk/gT3LvpOdOsmg0RFUj/DTgXISgZIRebIe2v/LVVU2zmFWl42GtVYVDJ1U9JFSd5FRWPSOAVF30VGX0VG30mCz3bmNUNChTtRZ241LajQN2PDQ+Uu1jB1JUVYSktJg8JGAUJCp8JbFQ1RQ0l6biQVCFtFAqvZRPDWRP/fROZaRklGvoTaXjgXSUGE0Fs9W0/PRR/PTxDASRS2yNlMyUvUr1g4tK7YNTokr9JIxkYsyU3cyUAT1MD14PeA+KD/RvBn+gCwDeDyAf8gk2fygfGhlOH5h/qKp/9Kem40x9g1lUZFTW1PRFT02zGCyUjVCCPSMgnBeGtc6TtB9+khwQrFfWH2DzBrIU9BcuJQYvABgrLiUuL6CPSiluL9CPgi8A9I+uL0jLxi1mz3jPWp9sn7AWPW6VZvUGskRSvYOxSOTEW7CGEsdcP35iLXQ31oZCF1Zts4wk1PxWtC3efmJtTNTYWAWTFW1ZdbMCWaXj0Vh1swWSNKRCdNfOYuswFkWO1QCO3whPGkkWT6CvQk/Er45PAOhP+q/krx6/ML9Cv1S/BrUw7vOs7yZfOFgfVo205OTJp+zvZnLvZDeWgn5Uqg1zRgz0DwT02MwUlKw094YSJ1PNtFIFtFJGlbOAUgXU7Bc28sx092Q+M9xUKLyFFGS6UM00pVDtk0ys9x7TT6UzOa1PXXPOTg10TtXj/U1NBZOVTW00dBSwXHStTlx07kst1Evt8ywWbGTRSu3zjOzHLg2mMg3ZDNQ5TD00VH++DQ5/AFDfYt8034bfKHtmf7jfyt8AfH+ufwDvEu8k5+7DbB/O8wjsfyaj3FR4lIeuHbaVPtIBGhTHtlUmxeazVIemw6yHAHaFPmN8jyYvqI9KL+SHvo8A4I8Kn2T/Hp8wn0KfjJ++/4B4n4qfLD+25a6VvhWmMqlqxJQibDSb7LQvVYVTbaXEtBVWPdOKVr0Tbfr0lGxXzdPfV11kEBSvJq3+s6w0VrQ1fAXsPwBur4Cvyq/8D9avGL8yHyQfAFYfaB96H4wf9k+YH6If5DRVqpw0eMQUN3QE8ZS/RKa15mLitLdmA3w1VW0zk/tUBRR8VHzktw5SEVT0tx7yoZTkamQkMRTPpCbFpjJJNMc+0tpM9KMlUW0za1THxjLwZM92xQyOMwxkwU/ddJTPpsX+syVNPQRNTaTcbAKk1NvI2P4j7McO8pBKHQPaSgoNZEu9M7cU3yZ/yG/abwCsP3bf4D/yP6TfVn/Q39rfwExPXk9wT4JPNOc+8iNNFjXzEU61wwtU72bt9uUWHvJhUkVUUqVWLo1+Y7KslIGUJ35SHFI1Q/8ADPfe5d7v8O8C/3RfHv9A/wCqX4T/zl9w/6L/BG/O/RZvoPD/6v9MZy5VdiNSvVOz2BwP/nM0DA9VxTOGVUr99FVlU470l2ZSbmwPNiZCvlj9ExBZtUSUDwjec6wHxjLWrBfWBWat3g0A5g9gf3J/hH++H0gfon/Mf8C2f/B/Ao/MHx6PcL8Kd9LkdDX0FyZCrvyUblaQ1ZSsvyYlhrI1NCeuUsMKRCSMpIRT7L/+E2wv7pIN/KSUxFK9ZCzPpi+4IzRWg2xlUDVjyFAVVNwvrO4ttsLrTiXEToUETtAVNrbFJj3GMga8NKJLIG02FiNUP2Y1hrJFdDf2QwVMHVNZpDc2RTbfsD/CMQC+Pziv2j9cr/6dFk02T6CvAEpP5N++r+iv8qFeM6RP1nJbB091M/dPLaNyNJQx6HzE209Vc9NSDcbuoqEj5IcmM4wvbjIh7EQFAHxks1DW71BTTl1mVWZfgF8AklmWXxDPwl80z3b/iP86bwAkb3bPoM9ab7THLlVuMntgLJ4DhGQKU9VzpywH9kJtmEQkDFUlw4NVrcQKtGRq/BTgzG/eb/BjxkITDVltBKwEowx3voOcBAHUvA82fT5/WH/K3+R3rsK1qEyEZ7zUI1eNo961VkWTnFwEWlaFkxu2xGTcVW0zoVXtlFWslWQ05OlUFQRUHVN5LVQto0JU7cRUhdR8JGuPU3UzV2QkIVNllFR8Z4aSe7zkRPSEDpQk1cncxJG8tFoEBCNRtkWT7FBFA7VQjaN+2jy0SNQkA1AdU5lPqnUkT6WETg2kTkWTXNJslKActz7ClSS0B1CMhZRUlDFQPQRE9w6iKhY0lChQPaMmbPdu9Wb1AI7/aPNG9XaDtPdW9cb9TvUA3v0uI/T//vWWgxQPJg8wAwJesjdED1YPYAPuE3QPfjOAhA+eDZYPwA/SD+QPhpI7APwH7g8IHxofNB/2D2Afch8AhB9WH5gfih+sH8Yf8B8CLwAULyYvOC9KL1wvbi+AL5IvBKQvxkI9rC/OL+Av8i+0LwAOPRY/wC8KP0w/bj9QP2I/AJQ/lj/IP7o/3D/OPxBPIk8ANE/uPwBPUk9sR7YFTvVu/6CgQ7b1DgWuBaaiP0yUR1ZE9EtQzYNQfARXfERrXVAlw2N8BGdQjYRRUC22ToNElHzkRIB8BNWHRPSLVJSRTJSXULaFY5pQ1bOeUO2DpKr85Kl8RK1UlLFMlLdWDFS8UOWzwKRExkSUVczkRND8RNM8tNgMVBXclFTgpETmPLQ7sI6iVe78RPN8BPdE9PtUlGsBUe2DBMTEClFd1KokxBOMxBcclBvUtB4UzOfmk1GNoy7cxSSXZkOm1LQ+UV3ktMRI1ORMmVHlRCTEU1HtlMS0XKrktGAMZGSkZGkslG+mJMRzUU2EvLR65LSAVVHVk4W0xIgcZI2851Tmw6y0mNS0nnxkolzEVaXExKoslK/M5LPcZFW31OS8lGTAJMTDpGRUu+Bm4sq85NH0ZNXExCgTkAbjBMThjMTnvLfWtYgWxcbFXkL91MeWteaSCJrsxVLlsxBSdZTsdBi1UqWjHwSUIlJ19FKqRZMsfLQwnLQztOQ5KpzkO/x0QJy0Q/yHXkJVTVS0U1y0V+zEWvSEo15STbYGUyyEbBSEb4rshHT8hHic5361PsKFqux0iIyEjgSUkiSElqoshJwUhJ8chKLsdKiqLISsfLSwlLS1nIS3qmyEvYy0weTExLyEyKpshM1UvNcshNyMhN6K5MTknITnnOST4N7C8YpUtPPsdPgshHOwBmNTVj3DBVPtdFMN1FNlU7UU9MQXbLQcUyXzIFhkt161ZuIqU9WzLsSUszVT3RTUlDxT3cNBbVONc0VTZaNKU42jxU78xFJ85xbjFKReU6r9RFMlg2ZstGx05G+qPKR1DKR61JR8/MSCisSUhcyUiHTn7oN8pJYqRKSaFKSedKSj9Mce4tWrNKSxfKS2JKS5U1Q9lGS0w3zkxwykyhSkUc7clHPg9sLXRKTa9JSt4PyU41Otw+jUlOyqhOTxxJT1JKT5HLT9RjSkAVQ99GTn35IOTOSrEVQtZFQd5FQ95FSqjXMlBNQotLQuTOQxVsS0N1RFozoM1DzUtGtAVCWDRlTkSVSVZNVUXcNVVORZDNRcVKrdw2HctGUE1GjMtGuKTMRxNMR1VOemo1zkgmocxIYE1Ii0tI5UxXNVk8S0l8y0m9S0oGzkC6RU7dRUHZRM59bTVORTuVQ9lEzkwdy0xQTEVcosxNCsxNPUxNjMtBXbTMTh3LTlVORL4F5CVe3UtPA0xPVU5Pm0tC3+TOQBVS30Ve10LORrEVWNcxWM1BhVDVNpHDzn1tIlROQpVb30ZVX99FVdBETkOVV1ZGVVpeRVZYSs1ExVlWSivNRVNOf2Q9TUY5zUZVVVZeNq7NRu1NRz3NS1dzzkegzkgFXFc4OqhNSHzNSNlNSR3NSXqozUmMzUndTUo9zUp7VVPXRVTaOuVX1jsqb81LhVXXQM5MD01MSq/NTIzNTNlNTR3NTXajzk2qzU3MTk4lXVVKq05Ors1O701PT81Pha1OT8tNQAVg1kVoXU1VYdZFZNcxNk9BdWat0TGWz0HXT0I1YFpKaE9ClWxfR09DOc9DdWbPQ9VjWkVj2kVuWz00hWBeTM9FGc9FdWqmWkVm2kVpWEVn2kVrZFo2pWZeNwVhVUVky9hOT0fFbtZFz0hBwENYoEBI4kBJBWrcQcBKuaVk2jngwEoRQEpqocBKp8BK4MBLHc9Liq5PS8JATAbATDhPTJqnwEziwE0hQE1hwE2mp8BN4sBOLc9OhWLYNV7CQE8GwE89z0+OT0bfwsBAJXJYMGV/V0rVfNQw9XdfRXTVMXTVdFoxpXPWRUFCNcFLMnV7VETBQvV2VkV1rdFFdNoz5XpXNBlBRNRZwUSVeVZKwUUZQUa1VXLYNcpBReV31jq2JXXcRXDVRXbcRX1JWk9BR4/BR8BCSBV1Q1VNwUjMQUkKwUkTwUVZbcFJykFJ7sFKI8FK2m/BSsV81TsJQUtaqcFLmEFL2sFMGUFMWqRBTKbBTO7BTSPBTWqkQU2mwU3gQk4Swk56lXlZSsFPE8FPb0FPha/BT87BQCWKW0WPV01VgdZFglZFhtsxhYyu2UWNW0WEVkHDQnWFYNUyxYXWRYZWRYBcQCRDQ8hDd+Ne5zdDSrICYlgIYzBDWsDEMAxvX+I7zkvoIk9IYM56bVPtU+c6zEcwjst/ZTNKTBvKdWpe6VhpUIHpWehV5jUs12bnU2IzR0jVWsZBxR1VYuc1RUaq1QjXM1UEX0T1UET6o9ZE9NdE49pE49lE1WZVNUTeVUTG3kTO2UVUyFVEtdpEs99Eotg6t8Sl0USj2USWXjYLVJvZRJjXOlSAXkSKqllEeVxEdVZEcN9EaqraRG9bRGXbRFlcRFVm2zOEVllER15ERlZLVE5VRDZeOgQzXEQ6rtdEM9lEIlJEIN9EKqFXRDjbRD3ZRE9XMaAUT1lAxnBmV28yRvNm22sxBMb15vcGtGogqEb45l5nOApGeeb8Bv0m/kb6ZlfpL+AUMFfvZvCH86f0x/Jn9wfwBif3x/9lWuf/hTln+AfyJ/A0NA</prop>
			</obj>
			<obj name="Protocol" class="HTCProtocol" version="1">
				<prop name="Created">2012-05-15T15:02:00.312</prop>
				<prop name="LastModified">2012-05-15T15:02:17.031</prop>
				<obj name="Programs" class="HTCRunProgramList" version="5">
					<list name="emlist" count="4">
						<obj name="item" class="HTCRunProgram" version="1">
							<prop name="name">pre-inkubacja</prop>
							<prop name="Cycles">1</prop>
							<prop name="AnalysisMode">None</prop>
							<obj name="Segments" class="TEMRunSegmentList" version="1">
								<list name="emlist" count="1">
									<obj name="item" class="HTCRunSegment" version="2">
										<prop name="Hold">360</prop>
										<prop name="Slope">4.4</prop>
										<prop name="StepDelay">0</prop>
										<prop name="StepSize">0</prop>
										<prop name="Target">95</prop>
										<prop name="Target2">0</prop>
										<prop name="AcquisitionMode">0</prop>
										<prop name="AcqPerDegree">5</prop>
									</obj>
								</list>
							</obj>
						</obj>
						<obj name="item" class="HTCRunProgram" version="1">
							<prop name="name">amplifikacja</prop>
							<prop name="Cycles">50</prop>
							<prop name="AnalysisMode">Quantification</prop>
							<obj name="Segments" class="TEMRunSegmentList" version="1">
								<list name="emlist" count="3">
									<obj name="item" class="HTCRunSegment" version="2">
										<prop name="Hold">15</prop>
										<prop name="Slope">4.4</prop>
										<prop name="StepDelay">0</prop>
										<prop name="StepSize">0</prop>
										<prop name="Target">95</prop>
										<prop name="Target2">0</prop>
										<prop name="AcquisitionMode">0</prop>
										<prop name="AcqPerDegree">5</prop>
									</obj>
									<obj name="item" class="HTCRunSegment" version="2">
										<prop name="Hold">15</prop>
										<prop name="Slope">2.2</prop>
										<prop name="StepDelay">0</prop>
										<prop name="StepSize">0</prop>
										<prop name="Target">57</prop>
										<prop name="Target2">0</prop>
										<prop name="AcquisitionMode">0</prop>
										<prop name="AcqPerDegree">5</prop>
									</obj>
									<obj name="item" class="HTCRunSegment" version="2">
										<prop name="Hold">15</prop>
										<prop name="Slope">4.4</prop>
										<prop name="StepDelay">0</prop>
										<prop name="StepSize">0</prop>
										<prop name="Target">72</prop>
										<prop name="Target2">0</prop>
										<prop name="AcquisitionMode">1</prop>
										<prop name="AcqPerDegree">5</prop>
									</obj>
								</list>
							</obj>
						</obj>
						<obj name="item" class="HTCRunProgram" version="1">
							<prop name="name">melting curve</prop>
							<prop name="Cycles">1</prop>
							<prop name="AnalysisMode">Melting Curves</prop>
							<obj name="Segments" class="TEMRunSegmentList" version="1">
								<list name="emlist" count="3">
									<obj name="item" class="HTCRunSegment" version="2">
										<prop name="Hold">5</prop>
										<prop name="Slope">4.4</prop>
										<prop name="StepDelay">0</prop>
										<prop name="StepSize">0</prop>
										<prop name="Target">95</prop>
										<prop name="Target2">0</prop>
										<prop name="AcquisitionMode">0</prop>
										<prop name="AcqPerDegree">5</prop>
									</obj>
									<obj name="item" class="HTCRunSegment" version="2">
										<prop name="Hold">60</prop>
										<prop name="Slope">2.2</prop>
										<prop name="StepDelay">0</prop>
										<prop name="StepSize">0</prop>
										<prop name="Target">65</prop>
										<prop name="Target2">0</prop>
										<prop name="AcquisitionMode">0</prop>
										<prop name="AcqPerDegree">5</prop>
									</obj>
									<obj name="item" class="HTCRunSegment" version="2">
										<prop name="Hold">1</prop>
										<prop name="Slope">0.114285714285714</prop>
										<prop name="StepDelay">0</prop>
										<prop name="StepSize">0</prop>
										<prop name="Target">97</prop>
										<prop name="Target2">0</prop>
										<prop name="AcquisitionMode">2</prop>
										<prop name="AcqPerDegree">5</prop>
									</obj>
								</list>
							</obj>
						</obj>
						<obj name="item" class="HTCRunProgram" version="1">
							<prop name="name">cooling</prop>
							<prop name="Cycles">1</prop>
							<prop name="AnalysisMode">None</prop>
							<obj name="Segments" class="TEMRunSegmentList" version="1">
								<list name="emlist" count="1">
									<obj name="item" class="HTCRunSegment" version="2">
										<prop name="Hold">30</prop>
										<prop name="Slope">2.2</prop>
										<prop name="StepDelay">0</prop>
										<prop name="StepSize">0</prop>
										<prop name="Target">40</prop>
										<prop name="Target2">0</prop>
										<prop name="AcquisitionMode">0</prop>
										<prop name="AcqPerDegree">5</prop>
									</obj>
								</list>
							</obj>
						</obj>
					</list>
					<list name="AnalysisModes" count="4">
						<item>None</item>
						<item>Quantification</item>
						<item>Melting Curves</item>
						<item>Color Compensation</item>
					</list>
					<prop name="ChannelCount">1</prop>
					<prop name="InstrumentSubclass">HTC_VER_10</prop>
					<obj name="Container" class="HTCBlockType" version="1">
						<prop name="Id">bt96S</prop>
						<prop name="RowCount">8</prop>
						<prop name="ColCount">12</prop>
						<prop name="OvershootDnDelay">10</prop>
						<prop name="OvershootUpDelay">10</prop>
						<prop name="RampRateMaxDn">2.2</prop>
						<prop name="RampRateMaxUp">4.4</prop>
						<prop name="ReactionVolMin">10</prop>
						<prop name="ReactionVolMax">100</prop>
						<prop name="ReactionVolDefault">20</prop>
						<prop name="HorVertCrosstalkCoefficient">0.0003</prop>
						<prop name="DiagCrosstalkCoefficent">0.0001</prop>
					</obj>
					<prop name="MaxPositionsToSeek">96</prop>
					<obj name="DetectionFormats" class="DetectionFormats" version="2">
						<list name="emlist" count="8">
							<obj name="item" class="HTCDetectionFormat" version="1">
								<list name="emlist" count="1">
									<obj name="item" class="HTCChannel" version="2">
										<prop name="name">SimpleProbe</prop>
										<prop name="Active">1</prop>
										<prop name="EmissionWL">510</prop>
										<prop name="ExcitationWL">465</prop>
										<prop name="IntgrTime">250</prop>
										<prop name="MaxIntgrTime">2000</prop>
										<prop name="MeltFactor">1.2</prop>
										<prop name="QuantFactor">2</prop>
									</obj>
								</list>
								<prop name="name">SimpleProbe</prop>
								<prop name="Active">1</prop>
								<prop name="DefChannelNdx">0</prop>
								<prop name="DenominatorNdx">-1</prop>
								<prop name="ReadOnly">0</prop>
								<list name="EmissionWLAvail" count="6">
									<item>488</item>
									<item>510</item>
									<item>580</item>
									<item>610</item>
									<item>640</item>
									<item>660</item>
								</list>
								<list name="ExcitationWLAvail" count="5">
									<item>440</item>
									<item>465</item>
									<item>498</item>
									<item>533</item>
									<item>618</item>
								</list>
								<prop name="MeasuringMode">hmmDynamic</prop>
							</obj>
							<obj name="item" class="HTCDetectionFormat" version="1">
								<list name="emlist" count="1">
									<obj name="item" class="HTCChannel" version="2">
										<prop name="name">FAM</prop>
										<prop name="Active">1</prop>
										<prop name="EmissionWL">510</prop>
										<prop name="ExcitationWL">465</prop>
										<prop name="IntgrTime">250</prop>
										<prop name="MaxIntgrTime">2000</prop>
										<prop name="MeltFactor">1</prop>
										<prop name="QuantFactor">10</prop>
									</obj>
								</list>
								<prop name="name">Mono Color Hydrolysis Probe / UPL Probe</prop>
								<prop name="Active">1</prop>
								<prop name="DefChannelNdx">0</prop>
								<prop name="DenominatorNdx">-1</prop>
								<prop name="ReadOnly">0</prop>
								<list name="EmissionWLAvail" count="6">
									<item>488</item>
									<item>510</item>
									<item>580</item>
									<item>610</item>
									<item>640</item>
									<item>660</item>
								</list>
								<list name="ExcitationWLAvail" count="5">
									<item>440</item>
									<item>465</item>
									<item>498</item>
									<item>533</item>
									<item>618</item>
								</list>
								<prop name="MeasuringMode">hmmDynamic</prop>
							</obj>
							<obj name="item" class="HTCDetectionFormat" version="1">
								<list name="emlist" count="2">
									<obj name="item" class="HTCChannel" version="2">
										<prop name="name">FAM</prop>
										<prop name="Active">1</prop>
										<prop name="EmissionWL">510</prop>
										<prop name="ExcitationWL">465</prop>
										<prop name="IntgrTime">250</prop>
										<prop name="MaxIntgrTime">2000</prop>
										<prop name="MeltFactor">1</prop>
										<prop name="QuantFactor">10</prop>
									</obj>
									<obj name="item" class="HTCChannel" version="2">
										<prop name="name">VIC / HEX / Yellow555</prop>
										<prop name="Active">1</prop>
										<prop name="EmissionWL">580</prop>
										<prop name="ExcitationWL">533</prop>
										<prop name="IntgrTime">250</prop>
										<prop name="MaxIntgrTime">2000</prop>
										<prop name="MeltFactor">1</prop>
										<prop name="QuantFactor">10</prop>
									</obj>
								</list>
								<prop name="name">Dual Color Hydrolysis Probe / UPL Probe</prop>
								<prop name="Active">1</prop>
								<prop name="DefChannelNdx">0</prop>
								<prop name="DenominatorNdx">-1</prop>
								<prop name="ReadOnly">0</prop>
								<list name="EmissionWLAvail" count="6">
									<item>488</item>
									<item>510</item>
									<item>580</item>
									<item>610</item>
									<item>640</item>
									<item>660</item>
								</list>
								<list name="ExcitationWLAvail" count="5">
									<item>440</item>
									<item>465</item>
									<item>498</item>
									<item>533</item>
									<item>618</item>
								</list>
								<prop name="MeasuringMode">hmmDynamic</prop>
							</obj>
							<obj name="item" class="HTCDetectionFormat" version="1">
								<list name="emlist" count="3">
									<obj name="item" class="HTCChannel" version="2">
										<prop name="name">FAM</prop>
										<prop name="Active">1</prop>
										<prop name="EmissionWL">510</prop>
										<prop name="ExcitationWL">465</prop>
										<prop name="IntgrTime">250</prop>
										<prop name="MaxIntgrTime">2000</prop>
										<prop name="MeltFactor">1</prop>
										<prop name="QuantFactor">10</prop>
									</obj>
									<obj name="item" class="HTCChannel" version="2">
										<prop name="name">VIC / HEX / Yellow555</prop>
										<prop name="Active">1</prop>
										<prop name="EmissionWL">580</prop>
										<prop name="ExcitationWL">533</prop>
										<prop name="IntgrTime">250</prop>
										<prop name="MaxIntgrTime">2000</prop>
										<prop name="MeltFactor">1</prop>
										<prop name="QuantFactor">10</prop>
									</obj>
									<obj name="item" class="HTCChannel" version="2">
										<prop name="name">Cy 5 / Cy 5.5</prop>
										<prop name="Active">1</prop>
										<prop name="EmissionWL">660</prop>
										<prop name="ExcitationWL">618</prop>
										<prop name="IntgrTime">250</prop>
										<prop name="MaxIntgrTime">2000</prop>
										<prop name="MeltFactor">1</prop>
										<prop name="QuantFactor">10</prop>
									</obj>
								</list>
								<prop name="name">3 Color Hydrolysis Probe</prop>
								<prop name="Active">1</prop>
								<prop name="DefChannelNdx">0</prop>
								<prop name="DenominatorNdx">-1</prop>
								<prop name="ReadOnly">0</prop>
								<list name="EmissionWLAvail" count="6">
									<item>488</item>
									<item>510</item>
									<item>580</item>
									<item>610</item>
									<item>640</item>
									<item>660</item>
								</list>
								<list name="ExcitationWLAvail" count="5">
									<item>440</item>
									<item>465</item>
									<item>498</item>
									<item>533</item>
									<item>618</item>
								</list>
								<prop name="MeasuringMode">hmmDynamic</prop>
							</obj>
							<obj name="item" class="HTCDetectionFormat" version="1">
								<list name="emlist" count="4">
									<obj name="item" class="HTCChannel" version="2">
										<prop name="name">Cyan 500</prop>
										<prop name="Active">1</prop>
										<prop name="EmissionWL">488</prop>
										<prop name="ExcitationWL">440</prop>
										<prop name="IntgrTime">250</prop>
										<prop name="MaxIntgrTime">2000</prop>
										<prop name="MeltFactor">1</prop>
										<prop name="QuantFactor">10</prop>
									</obj>
									<obj name="item" class="HTCChannel" version="2">
										<prop name="name">FAM</prop>
										<prop name="Active">1</prop>
										<prop name="EmissionWL">580</prop>
										<prop name="ExcitationWL">498</prop>
										<prop name="IntgrTime">250</prop>
										<prop name="MaxIntgrTime">2000</prop>
										<prop name="MeltFactor">1</prop>
										<prop name="QuantFactor">10</prop>
									</obj>
									<obj name="item" class="HTCChannel" version="2">
										<prop name="name">Red 610</prop>
										<prop name="Active">1</prop>
										<prop name="EmissionWL">610</prop>
										<prop name="ExcitationWL">533</prop>
										<prop name="IntgrTime">250</prop>
										<prop name="MaxIntgrTime">2000</prop>
										<prop name="MeltFactor">1</prop>
										<prop name="QuantFactor">10</prop>
									</obj>
									<obj name="item" class="HTCChannel" version="2">
										<prop name="name">Cy 5 / Cy 5.5</prop>
										<prop name="Active">1</prop>
										<prop name="EmissionWL">660</prop>
										<prop name="ExcitationWL">618</prop>
										<prop name="IntgrTime">250</prop>
										<prop name="MaxIntgrTime">2000</prop>
										<prop name="MeltFactor">1</prop>
										<prop name="QuantFactor">10</prop>
									</obj>
								</list>
								<prop name="name">4 Color Hydrolysis Probe</prop>
								<prop name="Active">1</prop>
								<prop name="DefChannelNdx">0</prop>
								<prop name="DenominatorNdx">-1</prop>
								<prop name="ReadOnly">0</prop>
								<list name="EmissionWLAvail" count="6">
									<item>488</item>
									<item>510</item>
									<item>580</item>
									<item>610</item>
									<item>640</item>
									<item>660</item>
								</list>
								<list name="ExcitationWLAvail" count="5">
									<item>440</item>
									<item>465</item>
									<item>498</item>
									<item>533</item>
									<item>618</item>
								</list>
								<prop name="MeasuringMode">hmmDynamic</prop>
							</obj>
							<obj name="item" class="HTCDetectionFormat" version="1">
								<list name="emlist" count="1">
									<obj name="item" class="HTCChannel" version="2">
										<prop name="name">Red 640</prop>
										<prop name="Active">1</prop>
										<prop name="EmissionWL">640</prop>
										<prop name="ExcitationWL">498</prop>
										<prop name="IntgrTime">250</prop>
										<prop name="MaxIntgrTime">2000</prop>
										<prop name="MeltFactor">1.2</prop>
										<prop name="QuantFactor">5</prop>
									</obj>
								</list>
								<prop name="name">Mono Color HybProbe</prop>
								<prop name="Active">1</prop>
								<prop name="DefChannelNdx">0</prop>
								<prop name="DenominatorNdx">-1</prop>
								<prop name="ReadOnly">0</prop>
								<list name="EmissionWLAvail" count="6">
									<item>488</item>
									<item>510</item>
									<item>580</item>
									<item>610</item>
									<item>640</item>
									<item>660</item>
								</list>
								<list name="ExcitationWLAvail" count="5">
									<item>440</item>
									<item>465</item>
									<item>498</item>
									<item>533</item>
									<item>618</item>
								</list>
								<prop name="MeasuringMode">hmmDynamic</prop>
							</obj>
							<obj name="item" class="HTCDetectionFormat" version="1">
								<list name="emlist" count="4">
									<obj name="item" class="HTCChannel" version="2">
										<prop name="name">Fluos</prop>
										<prop name="Active">1</prop>
										<prop name="EmissionWL">510</prop>
										<prop name="ExcitationWL">465</prop>
										<prop name="IntgrTime">250</prop>
										<prop name="MaxIntgrTime">2000</prop>
										<prop name="MeltFactor">2</prop>
										<prop name="QuantFactor">1.5</prop>
									</obj>
									<obj name="item" class="HTCChannel" version="2">
										<prop name="name">Red 610</prop>
										<prop name="Active">1</prop>
										<prop name="EmissionWL">610</prop>
										<prop name="ExcitationWL">498</prop>
										<prop name="IntgrTime">250</prop>
										<prop name="MaxIntgrTime">2000</prop>
										<prop name="MeltFactor">1.2</prop>
										<prop name="QuantFactor">5</prop>
									</obj>
									<obj name="item" class="HTCChannel" version="2">
										<prop name="name">Red 640</prop>
										<prop name="Active">1</prop>
										<prop name="EmissionWL">640</prop>
										<prop name="ExcitationWL">498</prop>
										<prop name="IntgrTime">250</prop>
										<prop name="MaxIntgrTime">2000</prop>
										<prop name="MeltFactor">1.2</prop>
										<prop name="QuantFactor">5</prop>
									</obj>
									<obj name="item" class="HTCChannel" version="2">
										<prop name="name">Cy 5 / Cy 5.5</prop>
										<prop name="Active">1</prop>
										<prop name="EmissionWL">660</prop>
										<prop name="ExcitationWL">498</prop>
										<prop name="IntgrTime">250</prop>
										<prop name="MaxIntgrTime">2000</prop>
										<prop name="MeltFactor">1.2</prop>
										<prop name="QuantFactor">5</prop>
									</obj>
								</list>
								<prop name="name">Multi Color HybProbe</prop>
								<prop name="Active">1</prop>
								<prop name="DefChannelNdx">0</prop>
								<prop name="DenominatorNdx">-1</prop>
								<prop name="ReadOnly">0</prop>
								<list name="EmissionWLAvail" count="6">
									<item>488</item>
									<item>510</item>
									<item>580</item>
									<item>610</item>
									<item>640</item>
									<item>660</item>
								</list>
								<list name="ExcitationWLAvail" count="5">
									<item>440</item>
									<item>465</item>
									<item>498</item>
									<item>533</item>
									<item>618</item>
								</list>
								<prop name="MeasuringMode">hmmDynamic</prop>
							</obj>
							<obj name="item" class="HTCDetectionFormat" version="1">
								<list name="emlist" count="1">
									<obj name="item" class="HTCChannel" version="2">
										<prop name="name">SYBR Green I / HRM Dye</prop>
										<prop name="Active">1</prop>
										<prop name="EmissionWL">510</prop>
										<prop name="ExcitationWL">465</prop>
										<prop name="IntgrTime">250</prop>
										<prop name="MaxIntgrTime">1000</prop>
										<prop name="MeltFactor">1.2</prop>
										<prop name="QuantFactor">30</prop>
									</obj>
								</list>
								<prop name="name">SYBR Green I / HRM Dye</prop>
								<prop name="Active">1</prop>
								<prop name="DefChannelNdx">0</prop>
								<prop name="DenominatorNdx">-1</prop>
								<prop name="ReadOnly">0</prop>
								<list name="EmissionWLAvail" count="6">
									<item>488</item>
									<item>510</item>
									<item>580</item>
									<item>610</item>
									<item>640</item>
									<item>660</item>
								</list>
								<list name="ExcitationWLAvail" count="5">
									<item>440</item>
									<item>465</item>
									<item>498</item>
									<item>533</item>
									<item>618</item>
								</list>
								<prop name="MeasuringMode">hmmDynamic</prop>
							</obj>
						</list>
						<prop name="DefFormatName">SYBR Green I / HRM Dye</prop>
					</obj>
					<list name="AcquisitionModes" count="4">
						<item>None</item>
						<item>Single</item>
						<item>Continuous</item>
						<item>Step</item>
					</list>
					<prop name="SeekTemp">30</prop>
					<prop name="SampleVolume">10</prop>
				</obj>
			</obj>
			<prop name="CompletedProgramNo">5</prop>
			<prop name="StopPoint">3</prop>
			<prop name="CarouselConstMoved">0</prop>
		</obj>
		<obj name="AnlsAndSampleInfo" class="AnlsAndSampleInfo" version="1">
			<obj name="AnlsPropTypes" class="PropertyTypeList" version="1">
				<list name="emlist" count="3">
					<obj name="item" class="SamplePropType" version="1">
						<prop name="name">Units</prop>
						<prop name="PropClass">QuantUnitsProp</prop>
						<prop name="IsChannelProperty">0</prop>
						<prop name="SelectorOrder">0</prop>
						<prop name="ShowInSelector">0</prop>
						<prop name="ShowInTable">0</prop>
						<prop name="TableOrder">0</prop>
					</obj>
					<obj name="item" class="SamplePropType" version="1">
						<prop name="name">ExtRef</prop>
						<prop name="PropClass">RQExtRefProp</prop>
						<prop name="IsChannelProperty">0</prop>
						<prop name="SelectorOrder">0</prop>
						<prop name="ShowInSelector">0</prop>
						<prop name="ShowInTable">0</prop>
						<prop name="TableOrder">0</prop>
					</obj>
					<obj name="item" class="SamplePropType" version="1">
						<prop name="name">Endpt External Experiment</prop>
						<prop name="PropClass">EndptGenoExtExp</prop>
						<prop name="IsChannelProperty">0</prop>
						<prop name="SelectorOrder">0</prop>
						<prop name="ShowInSelector">0</prop>
						<prop name="ShowInTable">0</prop>
						<prop name="TableOrder">0</prop>
					</obj>
				</list>
			</obj>
			<obj name="SamplePropTypes" class="PropertyTypeList" version="1">
				<list name="emlist" count="26">
					<obj name="item" class="SamplePosPropType" version="1">
						<prop name="name">Position</prop>
						<prop name="PropClass">GenSampleEditPosition</prop>
						<prop name="AnalysisClass">General</prop>
						<prop name="IsChannelProperty">0</prop>
						<prop name="SelectorOrder">0</prop>
						<prop name="ShowInSelector">0</prop>
						<prop name="ShowInTable">1</prop>
						<prop name="TableOrder">0</prop>
					</obj>
					<obj name="item" class="SamplePropType" version="1">
						<prop name="name">Color</prop>
						<prop name="PropClass">SamplePrefColor</prop>
						<prop name="AnalysisClass">General</prop>
						<prop name="IsChannelProperty">0</prop>
						<prop name="SelectorOrder">1</prop>
						<prop name="ShowInSelector">0</prop>
						<prop name="ShowInTable">1</prop>
						<prop name="TableOrder">1</prop>
					</obj>
					<obj name="item" class="SamplePropType" version="1">
						<prop name="name">Replicate of</prop>
						<prop name="PropClass">GenSampleEditReplicate</prop>
						<prop name="AnalysisClass">General</prop>
						<prop name="IsChannelProperty">0</prop>
						<prop name="SelectorOrder">2</prop>
						<prop name="ShowInSelector">0</prop>
						<prop name="ShowInTable">1</prop>
						<prop name="TableOrder">2</prop>
					</obj>
					<obj name="item" class="SamplePropType" version="1">
						<prop name="name">Sample Name</prop>
						<prop name="PropClass">GenSampleEditName</prop>
						<prop name="AnalysisClass">General</prop>
						<prop name="IsChannelProperty">0</prop>
						<prop name="SelectorOrder">3</prop>
						<prop name="ShowInSelector">1</prop>
						<prop name="ShowInTable">1</prop>
						<prop name="TableOrder">3</prop>
					</obj>
					<obj name="item" class="SamplePropType" version="1">
						<prop name="name">Subsets</prop>
						<prop name="PropClass">GenSampleEditSubset</prop>
						<prop name="AnalysisClass">General</prop>
						<prop name="IsChannelProperty">0</prop>
						<prop name="SelectorOrder">4</prop>
						<prop name="ShowInSelector">0</prop>
						<prop name="ShowInTable">0</prop>
						<prop name="TableOrder">4</prop>
					</obj>
					<obj name="item" class="SamplePropType" version="1">
						<prop name="name">Notes</prop>
						<prop name="PropClass">GenSampleEditNotes</prop>
						<prop name="AnalysisClass">General</prop>
						<prop name="IsChannelProperty">0</prop>
						<prop name="SelectorOrder">5</prop>
						<prop name="ShowInSelector">0</prop>
						<prop name="ShowInTable">0</prop>
						<prop name="TableOrder">5</prop>
					</obj>
					<obj name="item" class="SamplePropType" version="1">
						<prop name="name">Sample ID</prop>
						<prop name="PropClass">HTCSampleID</prop>
						<prop name="AnalysisClass">General</prop>
						<prop name="IsChannelProperty">0</prop>
						<prop name="SelectorOrder">6</prop>
						<prop name="ShowInSelector">0</prop>
						<prop name="ShowInTable">0</prop>
						<prop name="TableOrder">6</prop>
					</obj>
					<obj name="item" class="SamplePropType" version="1">
						<prop name="name">Sample Prep Notes</prop>
						<prop name="PropClass">HTCSamplePrepNotes</prop>
						<prop name="AnalysisClass">General</prop>
						<prop name="IsChannelProperty">0</prop>
						<prop name="SelectorOrder">7</prop>
						<prop name="ShowInSelector">0</prop>
						<prop name="ShowInTable">0</prop>
						<prop name="TableOrder">7</prop>
					</obj>
					<obj name="item" class="SamplePrefWidthType" version="1">
						<prop name="name">Width</prop>
						<prop name="PropClass">SamplePrefWidth</prop>
						<prop name="AnalysisClass">Sample preferences</prop>
						<prop name="IsChannelProperty">0</prop>
						<prop name="SelectorOrder">8</prop>
						<prop name="ShowInSelector">0</prop>
						<prop name="ShowInTable">0</prop>
						<prop name="TableOrder">8</prop>
					</obj>
					<obj name="item" class="SamplePrefLineStyleType" version="1">
						<prop name="name">Line Style</prop>
						<prop name="PropClass">SamplePrefLineStyle</prop>
						<prop name="AnalysisClass">Sample preferences</prop>
						<prop name="IsChannelProperty">0</prop>
						<prop name="SelectorOrder">9</prop>
						<prop name="ShowInSelector">0</prop>
						<prop name="ShowInTable">0</prop>
						<prop name="TableOrder">9</prop>
					</obj>
					<obj name="item" class="SamplePrefPointStyleType" version="1">
						<prop name="name">Point Style</prop>
						<prop name="PropClass">SamplePrefPointStyle</prop>
						<prop name="AnalysisClass">Sample preferences</prop>
						<prop name="IsChannelProperty">0</prop>
						<prop name="SelectorOrder">10</prop>
						<prop name="ShowInSelector">0</prop>
						<prop name="ShowInTable">0</prop>
						<prop name="TableOrder">10</prop>
					</obj>
					<obj name="item" class="SamplePropType" version="1">
						<prop name="name">Dominant Channel</prop>
						<prop name="PropClass">DominantChannelProp</prop>
						<prop name="AnalysisClass">Color Compensation Analysis</prop>
						<prop name="IsChannelProperty">0</prop>
						<prop name="SelectorOrder">11</prop>
						<prop name="ShowInSelector">0</prop>
						<prop name="ShowInTable">0</prop>
						<prop name="TableOrder">11</prop>
					</obj>
					<obj name="item" class="EndPtSampleTypePropertyType" version="1">
						<prop name="name">EndPt Sample Type</prop>
						<prop name="PropClass">GroupingSample</prop>
						<prop name="AnalysisClass">EndPtGenotyping</prop>
						<prop name="IsChannelProperty">0</prop>
						<prop name="SelectorOrder">12</prop>
						<prop name="ShowInSelector">0</prop>
						<prop name="ShowInTable">0</prop>
						<prop name="TableOrder">12</prop>
					</obj>
					<obj name="item" class="SamplePropType" version="1">
						<prop name="name">EndPt Genotype</prop>
						<prop name="PropClass">Genotype</prop>
						<prop name="AnalysisClass">EndPtGenotyping</prop>
						<prop name="IsChannelProperty">0</prop>
						<prop name="SelectorOrder">13</prop>
						<prop name="ShowInSelector">0</prop>
						<prop name="ShowInTable">0</prop>
						<prop name="TableOrder">13</prop>
					</obj>
					<obj name="item" class="SamplePropType" version="1">
						<prop name="name">Target Name</prop>
						<prop name="PropClass">TargetName</prop>
						<prop name="AnalysisClass">General</prop>
						<prop name="IsChannelProperty">1</prop>
						<prop name="SelectorOrder">14</prop>
						<prop name="ShowInSelector">0</prop>
						<prop name="ShowInTable">0</prop>
						<prop name="TableOrder">14</prop>
					</obj>
					<obj name="item" class="QuantSampleTypePropertyType" version="1">
						<prop name="name">Quantification Sample Type</prop>
						<prop name="PropClass">QuantSampleTypeProperty</prop>
						<prop name="AnalysisClass">Quantification Analysis</prop>
						<prop name="IsChannelProperty">1</prop>
						<prop name="SelectorOrder">15</prop>
						<prop name="ShowInSelector">0</prop>
						<prop name="ShowInTable">0</prop>
						<prop name="TableOrder">15</prop>
					</obj>
					<obj name="item" class="SamplePropType" version="1">
						<prop name="name">Concentration</prop>
						<prop name="PropClass">QuantConcProperty</prop>
						<prop name="AnalysisClass">Quantification Analysis</prop>
						<prop name="IsChannelProperty">1</prop>
						<prop name="SelectorOrder">16</prop>
						<prop name="ShowInSelector">0</prop>
						<prop name="ShowInTable">0</prop>
						<prop name="TableOrder">16</prop>
					</obj>
					<obj name="item" class="QuantCpType" version="1">
						<prop name="name">Cp Low</prop>
						<prop name="PropClass">QuantCpLowProp</prop>
						<prop name="AnalysisClass">Quantification Analysis</prop>
						<prop name="IsChannelProperty">1</prop>
						<prop name="SelectorOrder">17</prop>
						<prop name="ShowInSelector">0</prop>
						<prop name="ShowInTable">0</prop>
						<prop name="TableOrder">17</prop>
					</obj>
					<obj name="item" class="QuantCpType" version="1">
						<prop name="name">Cp High</prop>
						<prop name="PropClass">QuantCpHighProp</prop>
						<prop name="AnalysisClass">Quantification Analysis</prop>
						<prop name="IsChannelProperty">1</prop>
						<prop name="SelectorOrder">18</prop>
						<prop name="ShowInSelector">0</prop>
						<prop name="ShowInTable">0</prop>
						<prop name="TableOrder">18</prop>
					</obj>
					<obj name="item" class="GroupSampleTypePropertyType" version="1">
						<prop name="name">Melt Geno Sample Type</prop>
						<prop name="PropClass">GroupChannelTypeProp</prop>
						<prop name="AnalysisClass">Melt Geno</prop>
						<prop name="IsChannelProperty">1</prop>
						<prop name="SelectorOrder">19</prop>
						<prop name="ShowInSelector">0</prop>
						<prop name="ShowInTable">0</prop>
						<prop name="TableOrder">19</prop>
					</obj>
					<obj name="item" class="SamplePropType" version="1">
						<prop name="name">Melt Geno Genotype</prop>
						<prop name="PropClass">ChannelGenotype</prop>
						<prop name="AnalysisClass">Melt Geno</prop>
						<prop name="IsChannelProperty">1</prop>
						<prop name="SelectorOrder">20</prop>
						<prop name="ShowInSelector">0</prop>
						<prop name="ShowInTable">0</prop>
						<prop name="TableOrder">20</prop>
					</obj>
					<obj name="item" class="RQTargetPropertyType" version="1">
						<prop name="name">Target Type</prop>
						<prop name="PropClass">RQTargetProperty</prop>
						<prop name="AnalysisClass">Relative Quantification</prop>
						<prop name="IsChannelProperty">1</prop>
						<prop name="SelectorOrder">21</prop>
						<prop name="ShowInSelector">0</prop>
						<prop name="ShowInTable">0</prop>
						<prop name="TableOrder">21</prop>
					</obj>
					<obj name="item" class="RQSampleTargetPropertyType" version="1">
						<prop name="name">Combined Sample and Target Type</prop>
						<prop name="PropClass">RQSampleTargetProperty</prop>
						<prop name="AnalysisClass">Relative Quantification</prop>
						<prop name="IsChannelProperty">1</prop>
						<prop name="SelectorOrder">22</prop>
						<prop name="ShowInSelector">0</prop>
						<prop name="ShowInTable">0</prop>
						<prop name="TableOrder">22</prop>
					</obj>
					<obj name="item" class="SamplePropType" version="1">
						<prop name="name">Efficiency</prop>
						<prop name="PropClass">RQEffProp</prop>
						<prop name="AnalysisClass">Relative Quantification</prop>
						<prop name="IsChannelProperty">1</prop>
						<prop name="SelectorOrder">23</prop>
						<prop name="ShowInSelector">0</prop>
						<prop name="ShowInTable">0</prop>
						<prop name="TableOrder">23</prop>
					</obj>
					<obj name="item" class="GroupSampleTypePropertyTypeNoPos" version="1">
						<prop name="name">Scanning Sample Type</prop>
						<prop name="PropClass">GroupChannelTypeProp</prop>
						<prop name="AnalysisClass">Scanning</prop>
						<prop name="IsChannelProperty">1</prop>
						<prop name="SelectorOrder">24</prop>
						<prop name="ShowInSelector">0</prop>
						<prop name="ShowInTable">0</prop>
						<prop name="TableOrder">24</prop>
					</obj>
					<obj name="item" class="SamplePropType" version="1">
						<prop name="name">Scanning Genotype</prop>
						<prop name="PropClass">ChannelGenotype</prop>
						<prop name="AnalysisClass">Scanning</prop>
						<prop name="IsChannelProperty">1</prop>
						<prop name="SelectorOrder">25</prop>
						<prop name="ShowInSelector">0</prop>
						<prop name="ShowInTable">0</prop>
						<prop name="TableOrder">25</prop>
					</obj>
				</list>
			</obj>
			<obj name="SelectedChannels" class="TEMIntegerSet" version="1">
				<list name="Items" count="1">
					<prop name="Item">0</prop>
				</list>
			</obj>
			<obj name="AnalysisProperties" class="ExpPropList" version="1">
				<list name="emlist" count="3">
					<obj name="PropertyObject" class="EndptGenoExtExp" version="3">
						<prop name="PropertyTypeName">Endpt External Experiment</prop>
					</obj>
					<obj name="PropertyObject" class="RQExtRefProp" version="3">
						<prop name="PropertyTypeName">ExtRef</prop>
						<prop name="RefExpProg">-1</prop>
					</obj>
					<obj name="PropertyObject" class="QuantUnitsProp" version="3">
						<prop name="PropertyTypeName">Units</prop>
					</obj>
				</list>
			</obj>
			<obj name="SampleInfoList" class="SamplePropInfoList" version="1">
				<list name="emlist" count="96">
					<obj name="item" class="SamplePropInfo" version="1">
						<obj name="ChannelProperties" class="ChanPropList" version="2">
							<obj name="ChannelProperties" class="EMList" version="1">
								<list name="emlist" count="1">
									<obj name="item" class="PropertyList" version="1">
										<list name="emlist" count="12">
											<obj name="PropertyObject" class="RQSampleTargetProperty" version="4">
												<prop name="PropertyTypeName">Combined Sample and Target Type</prop>
												<prop name="Position">0</prop>
												<prop name="IsDefault">0</prop>
												<obj name="ChannelProp" class="ChannelProperty" version="1">
													<prop name="ChannelIdx">0</prop>
												</obj>
											</obj>
											<obj name="PropertyObject" class="QuantConcProperty" version="4">
												<prop name="PropertyTypeName">Concentration</prop>
												<prop name="Position">0</prop>
												<prop name="IsDefault">1</prop>
												<prop name="Concentration">0</prop>
												<obj name="ChannelProp" class="ChannelProperty" version="1">
													<prop name="ChannelIdx">0</prop>
												</obj>
												<prop name="ReadOnly">1</prop>
											</obj>
											<obj name="PropertyObject" class="QuantCpHighProp" version="4">
												<prop name="PropertyTypeName">Cp High</prop>
												<prop name="Position">0</prop>
												<prop name="IsDefault">1</prop>
												<prop name="CpRangeHigh">0</prop>
												<obj name="ChannelProp" class="ChannelProperty" version="1">
													<prop name="ChannelIdx">0</prop>
												</obj>
												<prop name="ReadOnly">1</prop>
											</obj>
											<obj name="PropertyObject" class="QuantCpLowProp" version="4">
												<prop name="PropertyTypeName">Cp Low</prop>
												<prop name="Position">0</prop>
												<prop name="IsDefault">1</prop>
												<prop name="CpRangeLow">0</prop>
												<obj name="ChannelProp" class="ChannelProperty" version="1">
													<prop name="ChannelIdx">0</prop>
												</obj>
												<prop name="ReadOnly">1</prop>
											</obj>
											<obj name="PropertyObject" class="RQEffProp" version="4">
												<prop name="PropertyTypeName">Efficiency</prop>
												<prop name="Position">0</prop>
												<prop name="IsDefault">1</prop>
												<prop name="Efficiency">2</prop>
												<obj name="ChannelProp" class="ChannelProperty" version="1">
													<prop name="ChannelIdx">0</prop>
												</obj>
											</obj>
											<obj name="PropertyObject" class="ChannelGenotype" version="4">
												<prop name="PropertyTypeName">Melt Geno Genotype</prop>
												<prop name="Position">0</prop>
												<prop name="IsDefault">1</prop>
												<prop name="ReadOnly">1</prop>
												<obj name="ChannelProp" class="ChannelProperty" version="1">
													<prop name="ChannelIdx">0</prop>
												</obj>
											</obj>
											<obj name="PropertyObject" class="GroupChannelTypeProp" version="4">
												<prop name="PropertyTypeName">Melt Geno Sample Type</prop>
												<prop name="Position">0</prop>
												<prop name="IsDefault">0</prop>
												<prop name="GroupSampleType">mstUnknown</prop>
												<obj name="ChannelProp" class="ChannelProperty" version="1">
													<prop name="ChannelIdx">0</prop>
												</obj>
											</obj>
											<obj name="PropertyObject" class="QuantSampleTypeProperty" version="4">
												<prop name="PropertyTypeName">Quantification Sample Type</prop>
												<prop name="Position">0</prop>
												<prop name="IsDefault">0</prop>
												<prop name="SampleType">qsUnknown</prop>
												<obj name="ChannelProp" class="ChannelProperty" version="1">
													<prop name="ChannelIdx">0</prop>
												</obj>
											</obj>
											<obj name="PropertyObject" class="ChannelGenotype" version="4">
												<prop name="PropertyTypeName">Scanning Genotype</prop>
												<prop name="Position">0</prop>
												<prop name="IsDefault">1</prop>
												<prop name="ReadOnly">1</prop>
												<obj name="ChannelProp" class="ChannelProperty" version="1">
													<prop name="ChannelIdx">0</prop>
												</obj>
											</obj>
											<obj name="PropertyObject" class="GroupChannelTypeProp" version="4">
												<prop name="PropertyTypeName">Scanning Sample Type</prop>
												<prop name="Position">0</prop>
												<prop name="IsDefault">0</prop>
												<prop name="GroupSampleType">mstUnknown</prop>
												<obj name="ChannelProp" class="ChannelProperty" version="1">
													<prop name="ChannelIdx">0</prop>
												</obj>
											</obj>
											<obj name="PropertyObject" class="TargetName" version="4">
												<prop name="PropertyTypeName">Target Name</prop>
												<prop name="Position">0</prop>
												<prop name="IsDefault">1</prop>
												<obj name="ChannelProp" class="ChannelProperty" version="1">
													<prop name="ChannelIdx">0</prop>
												</obj>
											</obj>
											<obj name="PropertyObject" class="RQTargetProperty" version="4">
												<prop name="PropertyTypeName">Target Type</prop>
												<prop name="Position">0</prop>
												<prop name="IsDefault">0</prop>
												<prop name="TargetType">dtNone</prop>
												<obj name="ChannelProp" class="ChannelProperty" version="1">
													<prop name="ChannelIdx">0</prop>
												</obj>
											</obj>
										</list>
									</obj>
								</list>
							</obj>
						</obj>
						<prop name="ChannelPropertyCount">1</prop>
						<prop name="ContainerPosition">0</prop>
						<prop name="HasSampleProperties">1</prop>
						<obj name="SampleProperties" class="PropertyList" version="1">
							<list name="emlist" count="14">
								<obj name="PropertyObject" class="SamplePrefColor" version="4">
									<prop name="PropertyTypeName">Color</prop>
									<prop name="Position">0</prop>
									<prop name="IsDefault">0</prop>
									<prop name="Color">$00FF8000</prop>
								</obj>
								<obj name="PropertyObject" class="DominantChannelProp" version="4">
									<prop name="PropertyTypeName">Dominant Channel</prop>
									<prop name="Position">0</prop>
									<prop name="IsDefault">0</prop>
									<prop name="DominantChannel">0</prop>
								</obj>
								<obj name="PropertyObject" class="Genotype" version="4">
									<prop name="PropertyTypeName">EndPt Genotype</prop>
									<prop name="Position">0</prop>
									<prop name="IsDefault">1</prop>
									<prop name="ReadOnly">1</prop>
								</obj>
								<obj name="PropertyObject" class="GroupingSample" version="4">
									<prop name="PropertyTypeName">EndPt Sample Type</prop>
									<prop name="Position">0</prop>
									<prop name="IsDefault">0</prop>
									<prop name="GroupSampleType">mstUnknown</prop>
								</obj>
								<obj name="PropertyObject" class="SamplePrefLineStyle" version="4">
									<prop name="PropertyTypeName">Line Style</prop>
									<prop name="Position">0</prop>
									<prop name="IsDefault">0</prop>
									<prop name="LineStyle">psSolid</prop>
								</obj>
								<obj name="PropertyObject" class="GenSampleEditNotes" version="4">
									<prop name="PropertyTypeName">Notes</prop>
									<prop name="Position">0</prop>
									<prop name="IsDefault">1</prop>
								</obj>
								<obj name="PropertyObject" class="SamplePrefPointStyle" version="4">
									<prop name="PropertyTypeName">Point Style</prop>
									<prop name="Position">0</prop>
									<prop name="IsDefault">0</prop>
									<prop name="PointStyle">psNothing</prop>
								</obj>
								<obj name="PropertyObject" class="GenSampleEditPosition" version="4">
									<prop name="PropertyTypeName">Position</prop>
									<prop name="Position">0</prop>
									<prop name="IsDefault">1</prop>
								</obj>
								<obj name="PropertyObject" class="GenSampleEditReplicate" version="4">
									<prop name="PropertyTypeName">Replicate of</prop>
									<prop name="Position">0</prop>
									<prop name="IsDefault">0</prop>
									<prop name="ReplicateOf">0</prop>
								</obj>
								<obj name="PropertyObject" class="HTCSampleID" version="4">
									<prop name="PropertyTypeName">Sample ID</prop>
									<prop name="Position">0</prop>
									<prop name="IsDefault">1</prop>
								</obj>
								<obj name="PropertyObject" class="GenSampleEditName" version="4">
									<prop name="PropertyTypeName">Sample Name</prop>
									<prop name="Position">0</prop>
									<prop name="IsDefault">0</prop>
									<prop name="name">1:1</prop>
								</obj>
								<obj name="PropertyObject" class="HTCSamplePrepNotes" version="4">
									<prop name="PropertyTypeName">Sample Prep Notes</prop>
									<prop name="Position">0</prop>
									<prop name="IsDefault">1</prop>
								</obj>
								<obj name="PropertyObject" class="GenSampleEditSubset" version="4">
									<prop name="PropertyTypeName">Subsets</prop>
									<prop name="Position">0</prop>
									<prop name="IsDefault">1</prop>
								</obj>
								<obj name="PropertyObject" class="SamplePrefWidth" version="5">
									<prop name="PropertyTypeName">Width</prop>
									<prop name="Position">0</prop>
									<prop name="IsDefault">1</prop>
									<prop name="Width">1</prop>
								</obj>
							</list>
						</obj>
					</obj>
					<obj name="item" class="SamplePropInfo" version="1">
						<obj name="ChannelProperties" class="ChanPropList" version="2">
							<obj name="ChannelProperties" class="EMList" version="1">
								<list name="emlist" count="1">
									<obj name="item" class="PropertyList" version="1">
										<list name="emlist" count="12">
											<obj name="PropertyObject" class="RQSampleTargetProperty" version="4">
												<prop name="PropertyTypeName">Combined Sample and Target Type</prop>
												<prop name="Position">1</prop>
												<prop name="IsDefault">0</prop>
												<obj name="ChannelProp" class="ChannelProperty" version="1">
													<prop name="ChannelIdx">0</prop>
												</obj>
											</obj>
											<obj name="PropertyObject" class="QuantConcProperty" version="4">
												<prop name="PropertyTypeName">Concentration</prop>
												<prop name="Position">1</prop>
												<prop name="IsDefault">1</prop>
												<prop name="Concentration">0</prop>
												<obj name="ChannelProp" class="ChannelProperty" version="1">
													<prop name="ChannelIdx">0</prop>
												</obj>
												<prop name="ReadOnly">1</prop>
											</obj>
											<obj name="PropertyObject" class="QuantCpHighProp" version="4">
												<prop name="PropertyTypeName">Cp High</prop>
												<prop name="Position">1</prop>
												<prop name="IsDefault">1</prop>
												<prop name="CpRangeHigh">0</prop>
												<obj name="ChannelProp" class="ChannelProperty" version="1">
													<prop name="ChannelIdx">0</prop>
												</obj>
												<prop name="ReadOnly">1</prop>
											</obj>
											<obj name="PropertyObject" class="QuantCpLowProp" version="4">
												<prop name="PropertyTypeName">Cp Low</prop>
												<prop name="Position">1</prop>
												<prop name="IsDefault">1</prop>
												<prop name="CpRangeLow">0</prop>
												<obj name="ChannelProp" class="ChannelProperty" version="1">
													<prop name="ChannelIdx">0</prop>
												</obj>
												<prop name="ReadOnly">1</prop>
											</obj>
											<obj name="PropertyObject" class="RQEffProp" version="4">
												<prop name="PropertyTypeName">Efficiency</prop>
												<prop name="Position">1</prop>
												<prop name="IsDefault">1</prop>
												<prop name="Efficiency">2</prop>
												<obj name="ChannelProp" class="ChannelProperty" version="1">
													<prop name="ChannelIdx">0</prop>
												</obj>
											</obj>
											<obj name="PropertyObject" class="ChannelGenotype" version="4">
												<prop name="PropertyTypeName">Melt Geno Genotype</prop>
												<prop name="Position">1</prop>
												<prop name="IsDefault">1</prop>
												<prop name="ReadOnly">1</prop>
												<obj name="ChannelProp" class="ChannelProperty" version="1">
													<prop name="ChannelIdx">0</prop>
												</obj>
											</obj>
											<obj name="PropertyObject" class="GroupChannelTypeProp" version="4">
												<prop name="PropertyTypeName">Melt Geno Sample Type</prop>
												<prop name="Position">1</prop>
												<prop name="IsDefault">0</prop>
												<prop name="GroupSampleType">mstUnknown</prop>
												<obj name="ChannelProp" class="ChannelProperty" version="1">
													<prop name="ChannelIdx">0</prop>
												</obj>
											</obj>
											<obj name="PropertyObject" class="QuantSampleTypeProperty" version="4">
												<prop name="PropertyTypeName">Quantification Sample Type</prop>
												<prop name="Position">1</prop>
												<prop name="IsDefault">0</prop>
												<prop name="SampleType">qsUnknown</prop>
												<obj name="ChannelProp" class="ChannelProperty" version="1">
													<prop name="ChannelIdx">0</prop>
												</obj>
											</obj>
											<obj name="PropertyObject" class="ChannelGenotype" version="4">
												<prop name="PropertyTypeName">Scanning Genotype</prop>
												<prop name="Position">1</prop>
												<prop name="IsDefault">1</prop>
												<prop name="ReadOnly">1</prop>
												<obj name="ChannelProp" class="ChannelProperty" version="1">
													<prop name="ChannelIdx">0</prop>
												</obj>
											</obj>
											<obj name="PropertyObject" class="GroupChannelTypeProp" version="4">
												<prop name="PropertyTypeName">Scanning Sample Type</prop>
												<prop name="Position">1</prop>
												<prop name="IsDefault">0</prop>
												<prop name="GroupSampleType">mstUnknown</prop>
												<obj name="ChannelProp" class="ChannelProperty" version="1">
													<prop name="ChannelIdx">0</prop>
												</obj>
											</obj>
											<obj name="PropertyObject" class="TargetName" version="4">
												<prop name="PropertyTypeName">Target Name</prop>
												<prop name="Position">1</prop>
												<prop name="IsDefault">1</prop>
												<obj name="ChannelProp" class="ChannelProperty" version="1">
													<prop name="ChannelIdx">0</prop>
												</obj>
											</obj>
											<obj name="PropertyObject" class="RQTargetProperty" version="4">
												<prop name="PropertyTypeName">Target Type</prop>
												<prop name="Position">1</prop>
												<prop name="IsDefault">0</prop>
												<prop name="TargetType">dtNone</prop>
												<obj name="ChannelProp" class="ChannelProperty" version="1">
													<prop name="ChannelIdx">0</prop>
												</obj>
											</obj>
										</list>
									</obj>
								</list>
							</obj>
						</obj>
						<prop name="ChannelPropertyCount">1</prop>
						<prop name="ContainerPosition">1</prop>
						<prop name="HasSampleProperties">1</prop>
						<obj name="SampleProperties" class="PropertyList" version="1">
							<list name="emlist" count="14">
								<obj name="PropertyObject" class="SamplePrefColor" version="4">
									<prop name="PropertyTypeName">Color</prop>
									<prop name="Position">1</prop>
									<prop name="IsDefault">0</prop>
									<prop name="Color">clRed</prop>
								</obj>
								<obj name="PropertyObject" class="DominantChannelProp" version="4">
									<prop name="PropertyTypeName">Dominant Channel</prop>
									<prop name="Position">1</prop>
									<prop name="IsDefault">0</prop>
									<prop name="DominantChannel">0</prop>
								</obj>
								<obj name="PropertyObject" class="Genotype" version="4">
									<prop name="PropertyTypeName">EndPt Genotype</prop>
									<prop name="Position">1</prop>
									<prop name="IsDefault">1</prop>
									<prop name="ReadOnly">1</prop>
								</obj>
								<obj name="PropertyObject" class="GroupingSample" version="4">
									<prop name="PropertyTypeName">EndPt Sample Type</prop>
									<prop name="Position">1</prop>
									<prop name="IsDefault">0</prop>
									<prop name="GroupSampleType">mstUnknown</prop>
								</obj>
								<obj name="PropertyObject" class="SamplePrefLineStyle" version="4">
									<prop name="PropertyTypeName">Line Style</prop>
									<prop name="Position">1</prop>
									<prop name="IsDefault">0</prop>
									<prop name="LineStyle">psSolid</prop>
								</obj>
								<obj name="PropertyObject" class="GenSampleEditNotes" version="4">
									<prop name="PropertyTypeName">Notes</prop>
									<prop name="Position">1</prop>
									<prop name="IsDefault">1</prop>
								</obj>
								<obj name="PropertyObject" class="SamplePrefPointStyle" version="4">
									<prop name="PropertyTypeName">Point Style</prop>
									<prop name="Position">1</prop>
									<prop name="IsDefault">0</prop>
									<prop name="PointStyle">psNothing</prop>
								</obj>
								<obj name="PropertyObject" class="GenSampleEditPosition" version="4">
									<prop name="PropertyTypeName">Position</prop>
									<prop name="Position">1</prop>
									<prop name="IsDefault">1</prop>
								</obj>
								<obj name="PropertyObject" class="GenSampleEditReplicate" version="4">
									<prop name="PropertyTypeName">Replicate of</prop>
									<prop name="Position">1</prop>
									<prop name="IsDefault">0</prop>
									<prop name="ReplicateOf">0</prop>
								</obj>
								<obj name="PropertyObject" class="HTCSampleID" version="4">
									<prop name="PropertyTypeName">Sample ID</prop>
									<prop name="Position">1</prop>
									<prop name="IsDefault">1</prop>
								</obj>
								<obj name="PropertyObject" class="GenSampleEditName" version="4">
									<prop name="PropertyTypeName">Sample Name</prop>
									<prop name="Position">1</prop>
									<prop name="IsDefault">0</prop>
									<prop name="name">1:1</prop>
								</obj>
								<obj name="PropertyObject" class="HTCSamplePrepNotes" version="4">
									<prop name="PropertyTypeName">Sample Prep Notes</prop>
									<prop name="Position">1</prop>
									<prop name="IsDefault">1</prop>
								</obj>
								<obj name="PropertyObject" class="GenSampleEditSubset" version="4">
									<prop name="PropertyTypeName">Subsets</prop>
									<prop name="Position">1</prop>
									<prop name="IsDefault">1</prop>
								</obj>
								<obj name="PropertyObject" class="SamplePrefWidth" version="5">
									<prop name="PropertyTypeName">Width</prop>
									<prop name="Position">1</prop>
									<prop name="IsDefault">1</prop>
									<prop name="Width">1</prop>
								</obj>
							</list>
						</obj>
					</obj>
					<obj name="item" class="SamplePropInfo" version="1">
						<obj name="ChannelProperties" class="ChanPropList" version="2">
							<obj name="ChannelProperties" class="EMList" version="1">
								<list name="emlist" count="1">
									<obj name="item" class="PropertyList" version="1">
										<list name="emlist" count="12">
											<obj name="PropertyObject" class="RQSampleTargetProperty" version="4">
												<prop name="PropertyTypeName">Combined Sample and Target Type</prop>
												<prop name="Position">2</prop>
												<prop name="IsDefault">0</prop>
												<obj name="ChannelProp" class="ChannelProperty" version="1">
													<prop name="ChannelIdx">0</prop>
												</obj>
											</obj>
											<obj name="PropertyObject" class="QuantConcProperty" version="4">
												<prop name="PropertyTypeName">Concentration</prop>
												<prop name="Position">2</prop>
												<prop name="IsDefault">1</prop>
												<prop name="Concentration">0</prop>
												<obj name="ChannelProp" class="ChannelProperty" version="1">
													<prop name="ChannelIdx">0</prop>
												</obj>
												<prop name="ReadOnly">1</prop>
											</obj>
											<obj name="PropertyObject" class="QuantCpHighProp" version="4">
												<prop name="PropertyTypeName">Cp High</prop>
												<prop name="Position">2</prop>
												<prop name="IsDefault">1</prop>
												<prop name="CpRangeHigh">0</prop>
												<obj name="ChannelProp" class="ChannelProperty" version="1">
													<prop name="ChannelIdx">0</prop>
												</obj>
												<prop name="ReadOnly">1</prop>
											</obj>
											<obj name="PropertyObject" class="QuantCpLowProp" version="4">
												<prop name="PropertyTypeName">Cp Low</prop>
												<prop name="Position">2</prop>
												<prop name="IsDefault">1</prop>
												<prop name="CpRangeLow">0</prop>
												<obj name="ChannelProp" class="ChannelProperty" version="1">
													<prop name="ChannelIdx">0</prop>
												</obj>
												<prop name="ReadOnly">1</prop>
											</obj>
											<obj name="PropertyObject" class="RQEffProp" version="4">
												<prop name="PropertyTypeName">Efficiency</prop>
												<prop name="Position">2</prop>
												<prop name="IsDefault">1</prop>
												<prop name="Efficiency">2</prop>
												<obj name="ChannelProp" class="ChannelProperty" version="1">
													<prop name="ChannelIdx">0</prop>
												</obj>
											</obj>
											<obj name="PropertyObject" class="ChannelGenotype" version="4">
												<prop name="PropertyTypeName">Melt Geno Genotype</prop>
												<prop name="Position">2</prop>
												<prop name="IsDefault">1</prop>
												<prop name="ReadOnly">1</prop>
												<obj name="ChannelProp" class="ChannelProperty" version="1">
													<prop name="ChannelIdx">0</prop>
												</obj>
											</obj>
											<obj name="PropertyObject" class="GroupChannelTypeProp" version="4">
												<prop name="PropertyTypeName">Melt Geno Sample Type</prop>
												<prop name="Position">2</prop>
												<prop name="IsDefault">0</prop>
												<prop name="GroupSampleType">mstUnknown</prop>
												<obj name="ChannelProp" class="ChannelProperty" version="1">
													<prop name="ChannelIdx">0</prop>
												</obj>
											</obj>
											<obj name="PropertyObject" class="QuantSampleTypeProperty" version="4">
												<prop name="PropertyTypeName">Quantification Sample Type</prop>
												<prop name="Position">2</prop>
												<prop name="IsDefault">0</prop>
												<prop name="SampleType">qsUnknown</prop>
												<obj name="ChannelProp" class="ChannelProperty" version="1">
													<prop name="ChannelIdx">0</prop>
												</obj>
											</obj>
											<obj name="PropertyObject" class="ChannelGenotype" version="4">
												<prop name="PropertyTypeName">Scanning Genotype</prop>
												<prop name="Position">2</prop>
												<prop name="IsDefault">1</prop>
												<prop name="ReadOnly">1</prop>
												<obj name="ChannelProp" class="ChannelProperty" version="1">
													<prop name="ChannelIdx">0</prop>
												</obj>
											</obj>
											<obj name="PropertyObject" class="GroupChannelTypeProp" version="4">
												<prop name="PropertyTypeName">Scanning Sample Type</prop>
												<prop name="Position">2</prop>
												<prop name="IsDefault">0</prop>
												<prop name="GroupSampleType">mstUnknown</prop>
												<obj name="ChannelProp" class="ChannelProperty" version="1">
													<prop name="ChannelIdx">0</prop>
												</obj>
											</obj>
											<obj name="PropertyObject" class="TargetName" version="4">
												<prop name="PropertyTypeName">Target Name</prop>
												<prop name="Position">2</prop>
												<prop name="IsDefault">1</prop>
												<obj name="ChannelProp" class="ChannelProperty" version="1">
													<prop name="ChannelIdx">0</prop>
												</obj>
											</obj>
											<obj name="PropertyObject" class="RQTargetProperty" version="4">
												<prop name="PropertyTypeName">Target Type</prop>
												<prop name="Position">2</prop>
												<prop name="IsDefault">0</prop>
												<prop name="TargetType">dtNone</prop>
												<obj name="ChannelProp" class="ChannelProperty" version="1">
													<prop name="ChannelIdx">0</prop>
												</obj>
											</obj>
										</list>
									</obj>
								</list>
							</obj>
						</obj>
						<prop name="ChannelPropertyCount">1</prop>
						<prop name="ContainerPosition">2</prop>
						<prop name="HasSampleProperties">1</prop>
						<obj name="SampleProperties" class="PropertyList" version="1">
							<list name="emlist" count="14">
								<obj name="PropertyObject" class="SamplePrefColor" version="4">
									<prop name="PropertyTypeName">Color</prop>
									<prop name="Position">2</prop>
									<prop name="IsDefault">0</prop>
									<prop name="Color">$0030D700</prop>
								</obj>
								<obj name="PropertyObject" class="DominantChannelProp" version="4">
									<prop name="PropertyTypeName">Dominant Channel</prop>
									<prop name="Position">2</prop>
									<prop name="IsDefault">0</prop>
									<prop name="DominantChannel">0</prop>
								</obj>
								<obj name="PropertyObject" class="Genotype" version="4">
									<prop name="PropertyTypeName">EndPt Genotype</prop>
									<prop name="Position">2</prop>
									<prop name="IsDefault">1</prop>
									<prop name="ReadOnly">1</prop>
								</obj>
								<obj name="PropertyObject" class="GroupingSample" version="4">
									<prop name="PropertyTypeName">EndPt Sample Type</prop>
									<prop name="Position">2</prop>
									<prop name="IsDefault">0</prop>
									<prop name="GroupSampleType">mstUnknown</prop>
								</obj>
								<obj name="PropertyObject" class="SamplePrefLineStyle" version="4">
									<prop name="PropertyTypeName">Line Style</prop>
									<prop name="Position">2</prop>
									<prop name="IsDefault">0</prop>
									<prop name="LineStyle">psSolid</prop>
								</obj>
								<obj name="PropertyObject" class="GenSampleEditNotes" version="4">
									<prop name="PropertyTypeName">Notes</prop>
									<prop name="Position">2</prop>
									<prop name="IsDefault">1</prop>
								</obj>
								<obj name="PropertyObject" class="SamplePrefPointStyle" version="4">
									<prop name="PropertyTypeName">Point Style</prop>
									<prop name="Position">2</prop>
									<prop name="IsDefault">0</prop>
									<prop name="PointStyle">psNothing</prop>
								</obj>
								<obj name="PropertyObject" class="GenSampleEditPosition" version="4">
									<prop name="PropertyTypeName">Position</prop>
									<prop name="Position">2</prop>
									<prop name="IsDefault">1</prop>
								</obj>
								<obj name="PropertyObject" class="GenSampleEditReplicate" version="4">
									<prop name="PropertyTypeName">Replicate of</prop>
									<prop name="Position">2</prop>
									<prop name="IsDefault">0</prop>
									<prop name="ReplicateOf">0</prop>
								</obj>
								<obj name="PropertyObject" class="HTCSampleID" version="4">
									<prop name="PropertyTypeName">Sample ID</prop>
									<prop name="Position">2</prop>
									<prop name="IsDefault">1</prop>
								</obj>
								<obj name="PropertyObject" class="GenSampleEditName" version="4">
									<prop name="PropertyTypeName">Sample Name</prop>
									<prop name="Position">2</prop>
									<prop name="IsDefault">0</prop>
									<prop name="name">1:1</prop>
								</obj>
								<obj name="PropertyObject" class="HTCSamplePrepNotes" version="4">
									<prop name="PropertyTypeName">Sample Prep Notes</prop>
									<prop name="Position">2</prop>
									<prop name="IsDefault">1</prop>
								</obj>
								<obj name="PropertyObject" class="GenSampleEditSubset" version="4">
									<prop name="PropertyTypeName">Subsets</prop>
									<prop name="Position">2</prop>
									<prop name="IsDefault">1</prop>
								</obj>
								<obj name="PropertyObject" class="SamplePrefWidth" version="5">
									<prop name="PropertyTypeName">Width</prop>
									<prop name="Position">2</prop>
									<prop name="IsDefault">1</prop>
									<prop name="Width">1</prop>
								</obj>
							</list>
						</obj>
					</obj>
					<obj name="item" class="SamplePropInfo" version="1">
						<obj name="ChannelProperties" class="ChanPropList" version="2">
							<obj name="ChannelProperties" class="EMList" version="1">
								<list name="emlist" count="1">
									<obj name="item" class="PropertyList" version="1">
										<list name="emlist" count="12">
											<obj name="PropertyObject" class="RQSampleTargetProperty" version="4">
												<prop name="PropertyTypeName">Combined Sample and Target Type</prop>
												<prop name="Position">3</prop>
												<prop name="IsDefault">0</prop>
												<obj name="ChannelProp" class="ChannelProperty" version="1">
													<prop name="ChannelIdx">0</prop>
												</obj>
											</obj>
											<obj name="PropertyObject" class="QuantConcProperty" version="4">
												<prop name="PropertyTypeName">Concentration</prop>
												<prop name="Position">3</prop>
												<prop name="IsDefault">1</prop>
												<prop name="Concentration">0</prop>
												<obj name="ChannelProp" class="ChannelProperty" version="1">
													<prop name="ChannelIdx">0</prop>
												</obj>
												<prop name="ReadOnly">1</prop>
											</obj>
											<obj name="PropertyObject" class="QuantCpHighProp" version="4">
												<prop name="PropertyTypeName">Cp High</prop>
												<prop name="Position">3</prop>
												<prop name="IsDefault">1</prop>
												<prop name="CpRangeHigh">0</prop>
												<obj name="ChannelProp" class="ChannelProperty" version="1">
													<prop name="ChannelIdx">0</prop>
												</obj>
												<prop name="ReadOnly">1</prop>
											</obj>
											<obj name="PropertyObject" class="QuantCpLowProp" version="4">
												<prop name="PropertyTypeName">Cp Low</prop>
												<prop name="Position">3</prop>
												<prop name="IsDefault">1</prop>
												<prop name="CpRangeLow">0</prop>
												<obj name="ChannelProp" class="ChannelProperty" version="1">
													<prop name="ChannelIdx">0</prop>
												</obj>
												<prop name="ReadOnly">1</prop>
											</obj>
											<obj name="PropertyObject" class="RQEffProp" version="4">
												<prop name="PropertyTypeName">Efficiency</prop>
												<prop name="Position">3</prop>
												<prop name="IsDefault">1</prop>
												<prop name="Efficiency">2</prop>
												<obj name="ChannelProp" class="ChannelProperty" version="1">
													<prop name="ChannelIdx">0</prop>
												</obj>
											</obj>
											<obj name="PropertyObject" class="ChannelGenotype" version="4">
												<prop name="PropertyTypeName">Melt Geno Genotype</prop>
												<prop name="Position">3</prop>
												<prop name="IsDefault">1</prop>
												<prop name="ReadOnly">1</prop>
												<obj name="ChannelProp" class="ChannelProperty" version="1">
													<prop name="ChannelIdx">0</prop>
												</obj>
											</obj>
											<obj name="PropertyObject" class="GroupChannelTypeProp" version="4">
												<prop name="PropertyTypeName">Melt Geno Sample Type</prop>
												<prop name="Position">3</prop>
												<prop name="IsDefault">0</prop>
												<prop name="GroupSampleType">mstUnknown</prop>
												<obj name="ChannelProp" class="ChannelProperty" version="1">
													<prop name="ChannelIdx">0</prop>
												</obj>
											</obj>
											<obj name="PropertyObject" class="QuantSampleTypeProperty" version="4">
												<prop name="PropertyTypeName">Quantification Sample Type</prop>
												<prop name="Position">3</prop>
												<prop name="IsDefault">0</prop>
												<prop name="SampleType">qsUnknown</prop>
												<obj name="ChannelProp" class="ChannelProperty" version="1">
													<prop name="ChannelIdx">0</prop>
												</obj>
											</obj>
											<obj name="PropertyObject" class="ChannelGenotype" version="4">
												<prop name="PropertyTypeName">Scanning Genotype</prop>
												<prop name="Position">3</prop>
												<prop name="IsDefault">1</prop>
												<prop name="ReadOnly">1</prop>
												<obj name="ChannelProp" class="ChannelProperty" version="1">
													<prop name="ChannelIdx">0</prop>
												</obj>
											</obj>
											<obj name="PropertyObject" class="GroupChannelTypeProp" version="4">
												<prop name="PropertyTypeName">Scanning Sample Type</prop>
												<prop name="Position">3</prop>
												<prop name="IsDefault">0</prop>
												<prop name="GroupSampleType">mstUnknown</prop>
												<obj name="ChannelProp" class="ChannelProperty" version="1">
													<prop name="ChannelIdx">0</prop>
												</obj>
											</obj>
											<obj name="PropertyObject" class="TargetName" version="4">
												<prop name="PropertyTypeName">Target Name</prop>
												<prop name="Position">3</prop>
												<prop name="IsDefault">1</prop>
												<obj name="ChannelProp" class="ChannelProperty" version="1">
													<prop name="ChannelIdx">0</prop>
												</obj>
											</obj>
											<obj name="PropertyObject" class="RQTargetProperty" version="4">
												<prop name="PropertyTypeName">Target Type</prop>
												<prop name="Position">3</prop>
												<prop name="IsDefault">0</prop>
												<prop name="TargetType">dtNone</prop>
												<obj name="ChannelProp" class="ChannelProperty" version="1">
													<prop name="ChannelIdx">0</prop>
												</obj>
											</obj>
										</list>
									</obj>
								</list>
							</obj>
						</obj>
						<prop name="ChannelPropertyCount">1</prop>
						<prop name="ContainerPosition">3</prop>
						<prop name="HasSampleProperties">1</prop>
						<obj name="SampleProperties" class="PropertyList" version="1">
							<list name="emlist" count="14">
								<obj name="PropertyObject" class="SamplePrefColor" version="4">
									<prop name="PropertyTypeName">Color</prop>
									<prop name="Position">3</prop>
									<prop name="IsDefault">0</prop>
									<prop name="Color">clFuchsia</prop>
								</obj>
								<obj name="PropertyObject" class="DominantChannelProp" version="4">
									<prop name="PropertyTypeName">Dominant Channel</prop>
									<prop name="Position">3</prop>
									<prop name="IsDefault">0</prop>
									<prop name="DominantChannel">0</prop>
								</obj>
								<obj name="PropertyObject" class="Genotype" version="4">
									<prop name="PropertyTypeName">EndPt Genotype</prop>
									<prop name="Position">3</prop>
									<prop name="IsDefault">1</prop>
									<prop name="ReadOnly">1</prop>
								</obj>
								<obj name="PropertyObject" class="GroupingSample" version="4">
									<prop name="PropertyTypeName">EndPt Sample Type</prop>
									<prop name="Position">3</prop>
									<prop name="IsDefault">0</prop>
									<prop name="GroupSampleType">mstUnknown</prop>
								</obj>
								<obj name="PropertyObject" class="SamplePrefLineStyle" version="4">
									<prop name="PropertyTypeName">Line Style</prop>
									<prop name="Position">3</prop>
									<prop name="IsDefault">0</prop>
									<prop name="LineStyle">psSolid</prop>
								</obj>
								<obj name="PropertyObject" class="GenSampleEditNotes" version="4">
									<prop name="PropertyTypeName">Notes</prop>
									<prop name="Position">3</prop>
									<prop name="IsDefault">1</prop>
								</obj>
								<obj name="PropertyObject" class="SamplePrefPointStyle" version="4">
									<prop name="PropertyTypeName">Point Style</prop>
									<prop name="Position">3</prop>
									<prop name="IsDefault">0</prop>
									<prop name="PointStyle">psNothing</prop>
								</obj>
								<obj name="PropertyObject" class="GenSampleEditPosition" version="4">
									<prop name="PropertyTypeName">Position</prop>
									<prop name="Position">3</prop>
									<prop name="IsDefault">1</prop>
								</obj>
								<obj name="PropertyObject" class="GenSampleEditReplicate" version="4">
									<prop name="PropertyTypeName">Replicate of</prop>
									<prop name="Position">3</prop>
									<prop name="IsDefault">0</prop>
									<prop name="ReplicateOf">3</prop>
								</obj>
								<obj name="PropertyObject" class="HTCSampleID" version="4">
									<prop name="PropertyTypeName">Sample ID</prop>
									<prop name="Position">3</prop>
									<prop name="IsDefault">1</prop>
								</obj>
								<obj name="PropertyObject" class="GenSampleEditName" version="4">
									<prop name="PropertyTypeName">Sample Name</prop>
									<prop name="Position">3</prop>
									<prop name="IsDefault">0</prop>
									<prop name="name">1544T</prop>
								</obj>
								<obj name="PropertyObject" class="HTCSamplePrepNotes" version="4">
									<prop name="PropertyTypeName">Sample Prep Notes</prop>
									<prop name="Position">3</prop>
									<prop name="IsDefault">1</prop>
								</obj>
								<obj name="PropertyObject" class="GenSampleEditSubset" version="4">
									<prop name="PropertyTypeName">Subsets</prop>
									<prop name="Position">3</prop>
									<prop name="IsDefault">1</prop>
								</obj>
								<obj name="PropertyObject" class="SamplePrefWidth" version="5">
									<prop name="PropertyTypeName">Width</prop>
									<prop name="Position">3</prop>
									<prop name="IsDefault">1</prop>
									<prop name="Width">1</prop>
								</obj>
							</list>
						</obj>
					</obj>
					<obj name="item" class="SamplePropInfo" version="1">
						<obj name="ChannelProperties" class="ChanPropList" version="2">
							<obj name="ChannelProperties" class="EMList" version="1">
								<list name="emlist" count="1">
									<obj name="item" class="PropertyList" version="1">
										<list name="emlist" count="12">
											<obj name="PropertyObject" class="RQSampleTargetProperty" version="4">
												<prop name="PropertyTypeName">Combined Sample and Target Type</prop>
												<prop name="Position">4</prop>
												<prop name="IsDefault">0</prop>
												<obj name="ChannelProp" class="ChannelProperty" version="1">
													<prop name="ChannelIdx">0</prop>
												</obj>
											</obj>
											<obj name="PropertyObject" class="QuantConcProperty" version="4">
												<prop name="PropertyTypeName">Concentration</prop>
												<prop name="Position">4</prop>
												<prop name="IsDefault">1</prop>
												<prop name="Concentration">0</prop>
												<obj name="ChannelProp" class="ChannelProperty" version="1">
													<prop name="ChannelIdx">0</prop>
												</obj>
												<prop name="ReadOnly">1</prop>
											</obj>
											<obj name="PropertyObject" class="QuantCpHighProp" version="4">
												<prop name="PropertyTypeName">Cp High</prop>
												<prop name="Position">4</prop>
												<prop name="IsDefault">1</prop>
												<prop name="CpRangeHigh">0</prop>
												<obj name="ChannelProp" class="ChannelProperty" version="1">
													<prop name="ChannelIdx">0</prop>
												</obj>
												<prop name="ReadOnly">1</prop>
											</obj>
											<obj name="PropertyObject" class="QuantCpLowProp" version="4">
												<prop name="PropertyTypeName">Cp Low</prop>
												<prop name="Position">4</prop>
												<prop name="IsDefault">1</prop>
												<prop name="CpRangeLow">0</prop>
												<obj name="ChannelProp" class="ChannelProperty" version="1">
													<prop name="ChannelIdx">0</prop>
												</obj>
												<prop name="ReadOnly">1</prop>
											</obj>
											<obj name="PropertyObject" class="RQEffProp" version="4">
												<prop name="PropertyTypeName">Efficiency</prop>
												<prop name="Position">4</prop>
												<prop name="IsDefault">1</prop>
												<prop name="Efficiency">2</prop>
												<obj name="ChannelProp" class="ChannelProperty" version="1">
													<prop name="ChannelIdx">0</prop>
												</obj>
											</obj>
											<obj name="PropertyObject" class="ChannelGenotype" version="4">
												<prop name="PropertyTypeName">Melt Geno Genotype</prop>
												<prop name="Position">4</prop>
												<prop name="IsDefault">1</prop>
												<prop name="ReadOnly">1</prop>
												<obj name="ChannelProp" class="ChannelProperty" version="1">
													<prop name="ChannelIdx">0</prop>
												</obj>
											</obj>
											<obj name="PropertyObject" class="GroupChannelTypeProp" version="4">
												<prop name="PropertyTypeName">Melt Geno Sample Type</prop>
												<prop name="Position">4</prop>
												<prop name="IsDefault">0</prop>
												<prop name="GroupSampleType">mstUnknown</prop>
												<obj name="ChannelProp" class="ChannelProperty" version="1">
													<prop name="ChannelIdx">0</prop>
												</obj>
											</obj>
											<obj name="PropertyObject" class="QuantSampleTypeProperty" version="4">
												<prop name="PropertyTypeName">Quantification Sample Type</prop>
												<prop name="Position">4</prop>
												<prop name="IsDefault">0</prop>
												<prop name="SampleType">qsUnknown</prop>
												<obj name="ChannelProp" class="ChannelProperty" version="1">
													<prop name="ChannelIdx">0</prop>
												</obj>
											</obj>
											<obj name="PropertyObject" class="ChannelGenotype" version="4">
												<prop name="PropertyTypeName">Scanning Genotype</prop>
												<prop name="Position">4</prop>
												<prop name="IsDefault">1</prop>
												<prop name="ReadOnly">1</prop>
												<obj name="ChannelProp" class="ChannelProperty" version="1">
													<prop name="ChannelIdx">0</prop>
												</obj>
											</obj>
											<obj name="PropertyObject" class="GroupChannelTypeProp" version="4">
												<prop name="PropertyTypeName">Scanning Sample Type</prop>
												<prop name="Position">4</prop>
												<prop name="IsDefault">0</prop>
												<prop name="GroupSampleType">mstUnknown</prop>
												<obj name="ChannelProp" class="ChannelProperty" version="1">
													<prop name="ChannelIdx">0</prop>
												</obj>
											</obj>
											<obj name="PropertyObject" class="TargetName" version="4">
												<prop name="PropertyTypeName">Target Name</prop>
												<prop name="Position">4</prop>
												<prop name="IsDefault">1</prop>
												<obj name="ChannelProp" class="ChannelProperty" version="1">
													<prop name="ChannelIdx">0</prop>
												</obj>
											</obj>
											<obj name="PropertyObject" class="RQTargetProperty" version="4">
												<prop name="PropertyTypeName">Target Type</prop>
												<prop name="Position">4</prop>
												<prop name="IsDefault">0</prop>
												<prop name="TargetType">dtNone</prop>
												<obj name="ChannelProp" class="ChannelProperty" version="1">
													<prop name="ChannelIdx">0</prop>
												</obj>
											</obj>
										</list>
									</obj>
								</list>
							</obj>
						</obj>
						<prop name="ChannelPropertyCount">1</prop>
						<prop name="ContainerPosition">4</prop>
						<prop name="HasSampleProperties">1</prop>
						<obj name="SampleProperties" class="PropertyList" version="1">
							<list name="emlist" count="14">
								<obj name="PropertyObject" class="SamplePrefColor" version="4">
									<prop name="PropertyTypeName">Color</prop>
									<prop name="Position">4</prop>
									<prop name="IsDefault">0</prop>
									<prop name="Color">clGray</prop>
								</obj>
								<obj name="PropertyObject" class="DominantChannelProp" version="4">
									<prop name="PropertyTypeName">Dominant Channel</prop>
									<prop name="Position">4</prop>
									<prop name="IsDefault">0</prop>
									<prop name="DominantChannel">0</prop>
								</obj>
								<obj name="PropertyObject" class="Genotype" version="4">
									<prop name="PropertyTypeName">EndPt Genotype</prop>
									<prop name="Position">4</prop>
									<prop name="IsDefault">1</prop>
									<prop name="ReadOnly">1</prop>
								</obj>
								<obj name="PropertyObject" class="GroupingSample" version="4">
									<prop name="PropertyTypeName">EndPt Sample Type</prop>
									<prop name="Position">4</prop>
									<prop name="IsDefault">0</prop>
									<prop name="GroupSampleType">mstUnknown</prop>
								</obj>
								<obj name="PropertyObject" class="SamplePrefLineStyle" version="4">
									<prop name="PropertyTypeName">Line Style</prop>
									<prop name="Position">4</prop>
									<prop name="IsDefault">0</prop>
									<prop name="LineStyle">psSolid</prop>
								</obj>
								<obj name="PropertyObject" class="GenSampleEditNotes" version="4">
									<prop name="PropertyTypeName">Notes</prop>
									<prop name="Position">4</prop>
									<prop name="IsDefault">1</prop>
								</obj>
								<obj name="PropertyObject" class="SamplePrefPointStyle" version="4">
									<prop name="PropertyTypeName">Point Style</prop>
									<prop name="Position">4</prop>
									<prop name="IsDefault">0</prop>
									<prop name="PointStyle">psNothing</prop>
								</obj>
								<obj name="PropertyObject" class="GenSampleEditPosition" version="4">
									<prop name="PropertyTypeName">Position</prop>
									<prop name="Position">4</prop>
									<prop name="IsDefault">1</prop>
								</obj>
								<obj name="PropertyObject" class="GenSampleEditReplicate" version="4">
									<prop name="PropertyTypeName">Replicate of</prop>
									<prop name="Position">4</prop>
									<prop name="IsDefault">0</prop>
									<prop name="ReplicateOf">3</prop>
								</obj>
								<obj name="PropertyObject" class="HTCSampleID" version="4">
									<prop name="PropertyTypeName">Sample ID</prop>
									<prop name="Position">4</prop>
									<prop name="IsDefault">1</prop>
								</obj>
								<obj name="PropertyObject" class="GenSampleEditName" version="4">
									<prop name="PropertyTypeName">Sample Name</prop>
									<prop name="Position">4</prop>
									<prop name="IsDefault">0</prop>
									<prop name="name">1544T</prop>
								</obj>
								<obj name="PropertyObject" class="HTCSamplePrepNotes" version="4">
									<prop name="PropertyTypeName">Sample Prep Notes</prop>
									<prop name="Position">4</prop>
									<prop name="IsDefault">1</prop>
								</obj>
								<obj name="PropertyObject" class="GenSampleEditSubset" version="4">
									<prop name="PropertyTypeName">Subsets</prop>
									<prop name="Position">4</prop>
									<prop name="IsDefault">1</prop>
								</obj>
								<obj name="PropertyObject" class="SamplePrefWidth" version="5">
									<prop name="PropertyTypeName">Width</prop>
									<prop name="Position">4</prop>
									<prop name="IsDefault">1</prop>
									<prop name="Width">1</prop>
								</obj>
							</list>
						</obj>
					</obj>
					<obj name="item" class="SamplePropInfo" version="1">
						<obj name="ChannelProperties" class="ChanPropList" version="2">
							<obj name="ChannelProperties" class="EMList" version="1">
								<list name="emlist" count="1">
									<obj name="item" class="PropertyList" version="1">
										<list name="emlist" count="12">
											<obj name="PropertyObject" class="RQSampleTargetProperty" version="4">
												<prop name="PropertyTypeName">Combined Sample and Target Type</prop>
												<prop name="Position">5</prop>
												<prop name="IsDefault">0</prop>
												<obj name="ChannelProp" class="ChannelProperty" version="1">
													<prop name="ChannelIdx">0</prop>
												</obj>
											</obj>
											<obj name="PropertyObject" class="QuantConcProperty" version="4">
												<prop name="PropertyTypeName">Concentration</prop>
												<prop name="Position">5</prop>
												<prop name="IsDefault">1</prop>
												<prop name="Concentration">0</prop>
												<obj name="ChannelProp" class="ChannelProperty" version="1">
													<prop name="ChannelIdx">0</prop>
												</obj>
												<prop name="ReadOnly">1</prop>
											</obj>
											<obj name="PropertyObject" class="QuantCpHighProp" version="4">
												<prop name="PropertyTypeName">Cp High</prop>
												<prop name="Position">5</prop>
												<prop name="IsDefault">1</prop>
												<prop name="CpRangeHigh">0</prop>
												<obj name="ChannelProp" class="ChannelProperty" version="1">
													<prop name="ChannelIdx">0</prop>
												</obj>
												<prop name="ReadOnly">1</prop>
											</obj>
											<obj name="PropertyObject" class="QuantCpLowProp" version="4">
												<prop name="PropertyTypeName">Cp Low</prop>
												<prop name="Position">5</prop>
												<prop name="IsDefault">1</prop>
												<prop name="CpRangeLow">0</prop>
												<obj name="ChannelProp" class="ChannelProperty" version="1">
													<prop name="ChannelIdx">0</prop>
												</obj>
												<prop name="ReadOnly">1</prop>
											</obj>
											<obj name="PropertyObject" class="RQEffProp" version="4">
												<prop name="PropertyTypeName">Efficiency</prop>
												<prop name="Position">5</prop>
												<prop name="IsDefault">1</prop>
												<prop name="Efficiency">2</prop>
												<obj name="ChannelProp" class="ChannelProperty" version="1">
													<prop name="ChannelIdx">0</prop>
												</obj>
											</obj>
											<obj name="PropertyObject" class="ChannelGenotype" version="4">
												<prop name="PropertyTypeName">Melt Geno Genotype</prop>
												<prop name="Position">5</prop>
												<prop name="IsDefault">1</prop>
												<prop name="ReadOnly">1</prop>
												<obj name="ChannelProp" class="ChannelProperty" version="1">
													<prop name="ChannelIdx">0</prop>
												</obj>
											</obj>
											<obj name="PropertyObject" class="GroupChannelTypeProp" version="4">
												<prop name="PropertyTypeName">Melt Geno Sample Type</prop>
												<prop name="Position">5</prop>
												<prop name="IsDefault">0</prop>
												<prop name="GroupSampleType">mstUnknown</prop>
												<obj name="ChannelProp" class="ChannelProperty" version="1">
													<prop name="ChannelIdx">0</prop>
												</obj>
											</obj>
											<obj name="PropertyObject" class="QuantSampleTypeProperty" version="4">
												<prop name="PropertyTypeName">Quantification Sample Type</prop>
												<prop name="Position">5</prop>
												<prop name="IsDefault">0</prop>
												<prop name="SampleType">qsUnknown</prop>
												<obj name="ChannelProp" class="ChannelProperty" version="1">
													<prop name="ChannelIdx">0</prop>
												</obj>
											</obj>
											<obj name="PropertyObject" class="ChannelGenotype" version="4">
												<prop name="PropertyTypeName">Scanning Genotype</prop>
												<prop name="Position">5</prop>
												<prop name="IsDefault">1</prop>
												<prop name="ReadOnly">1</prop>
												<obj name="ChannelProp" class="ChannelProperty" version="1">
													<prop name="ChannelIdx">0</prop>
												</obj>
											</obj>
											<obj name="PropertyObject" class="GroupChannelTypeProp" version="4">
												<prop name="PropertyTypeName">Scanning Sample Type</prop>
												<prop name="Position">5</prop>
												<prop name="IsDefault">0</prop>
												<prop name="GroupSampleType">mstUnknown</prop>
												<obj name="ChannelProp" class="ChannelProperty" version="1">
													<prop name="ChannelIdx">0</prop>
												</obj>
											</obj>
											<obj name="PropertyObject" class="TargetName" version="4">
												<prop name="PropertyTypeName">Target Name</prop>
												<prop name="Position">5</prop>
												<prop name="IsDefault">1</prop>
												<obj name="ChannelProp" class="ChannelProperty" version="1">
													<prop name="ChannelIdx">0</prop>
												</obj>
											</obj>
											<obj name="PropertyObject" class="RQTargetProperty" version="4">
												<prop name="PropertyTypeName">Target Type</prop>
												<prop name="Position">5</prop>
												<prop name="IsDefault">0</prop>
												<prop name="TargetType">dtNone</prop>
												<obj name="ChannelProp" class="ChannelProperty" version="1">
													<prop name="ChannelIdx">0</prop>
												</obj>
											</obj>
										</list>
									</obj>
								</list>
							</obj>
						</obj>
						<prop name="ChannelPropertyCount">1</prop>
						<prop name="ContainerPosition">5</prop>
						<prop name="HasSampleProperties">1</prop>
						<obj name="SampleProperties" class="PropertyList" version="1">
							<list name="emlist" count="14">
								<obj name="PropertyObject" class="SamplePrefColor" version="4">
									<prop name="PropertyTypeName">Color</prop>
									<prop name="Position">5</prop>
									<prop name="IsDefault">0</prop>
									<prop name="Color">$0012D7FA</prop>
								</obj>
								<obj name="PropertyObject" class="DominantChannelProp" version="4">
									<prop name="PropertyTypeName">Dominant Channel</prop>
									<prop name="Position">5</prop>
									<prop name="IsDefault">0</prop>
									<prop name="DominantChannel">0</prop>
								</obj>
								<obj name="PropertyObject" class="Genotype" version="4">
									<prop name="PropertyTypeName">EndPt Genotype</prop>
									<prop name="Position">5</prop>
									<prop name="IsDefault">1</prop>
									<prop name="ReadOnly">1</prop>
								</obj>
								<obj name="PropertyObject" class="GroupingSample" version="4">
									<prop name="PropertyTypeName">EndPt Sample Type</prop>
									<prop name="Position">5</prop>
									<prop name="IsDefault">0</prop>
									<prop name="GroupSampleType">mstUnknown</prop>
								</obj>
								<obj name="PropertyObject" class="SamplePrefLineStyle" version="4">
									<prop name="PropertyTypeName">Line Style</prop>
									<prop name="Position">5</prop>
									<prop name="IsDefault">0</prop>
									<prop name="LineStyle">psSolid</prop>
								</obj>
								<obj name="PropertyObject" class="GenSampleEditNotes" version="4">
									<prop name="PropertyTypeName">Notes</prop>
									<prop name="Position">5</prop>
									<prop name="IsDefault">1</prop>
								</obj>
								<obj name="PropertyObject" class="SamplePrefPointStyle" version="4">
									<prop name="PropertyTypeName">Point Style</prop>
									<prop name="Position">5</prop>
									<prop name="IsDefault">0</prop>
									<prop name="PointStyle">psNothing</prop>
								</obj>
								<obj name="PropertyObject" class="GenSampleEditPosition" version="4">
									<prop name="PropertyTypeName">Position</prop>
									<prop name="Position">5</prop>
									<prop name="IsDefault">1</prop>
								</obj>
								<obj name="PropertyObject" class="GenSampleEditReplicate" version="4">
									<prop name="PropertyTypeName">Replicate of</prop>
									<prop name="Position">5</prop>
									<prop name="IsDefault">0</prop>
									<prop name="ReplicateOf">3</prop>
								</obj>
								<obj name="PropertyObject" class="HTCSampleID" version="4">
									<prop name="PropertyTypeName">Sample ID</prop>
									<prop name="Position">5</prop>
									<prop name="IsDefault">1</prop>
								</obj>
								<obj name="PropertyObject" class="GenSampleEditName" version="4">
									<prop name="PropertyTypeName">Sample Name</prop>
									<prop name="Position">5</prop>
									<prop name="IsDefault">0</prop>
									<prop name="name">1544T</prop>
								</obj>
								<obj name="PropertyObject" class="HTCSamplePrepNotes" version="4">
									<prop name="PropertyTypeName">Sample Prep Notes</prop>
									<prop name="Position">5</prop>
									<prop name="IsDefault">1</prop>
								</obj>
								<obj name="PropertyObject" class="GenSampleEditSubset" version="4">
									<prop name="PropertyTypeName">Subsets</prop>
									<prop name="Position">5</prop>
									<prop name="IsDefault">1</prop>
								</obj>
								<obj name="PropertyObject" class="SamplePrefWidth" version="5">
									<prop name="PropertyTypeName">Width</prop>
									<prop name="Position">5</prop>
									<prop name="IsDefault">1</prop>
									<prop name="Width">1</prop>
								</obj>
							</list>
						</obj>
					</obj>
					<obj name="item" class="SamplePropInfo" version="1">
						<obj name="ChannelProperties" class="ChanPropList" version="2">
							<obj name="ChannelProperties" class="EMList" version="1">
								<list name="emlist" count="1">
									<obj name="item" class="PropertyList" version="1">
										<list name="emlist" count="12">
											<obj name="PropertyObject" class="RQSampleTargetProperty" version="4">
												<prop name="PropertyTypeName">Combined Sample and Target Type</prop>
												<prop name="Position">6</prop>
												<prop name="IsDefault">0</prop>
												<obj name="ChannelProp" class="ChannelProperty" version="1">
													<prop name="ChannelIdx">0</prop>
												</obj>
											</obj>
											<obj name="PropertyObject" class="QuantConcProperty" version="4">
												<prop name="PropertyTypeName">Concentration</prop>
												<prop name="Position">6</prop>
												<prop name="IsDefault">1</prop>
												<prop name="Concentration">0</prop>
												<obj name="ChannelProp" class="ChannelProperty" version="1">
													<prop name="ChannelIdx">0</prop>
												</obj>
												<prop name="ReadOnly">1</prop>
											</obj>
											<obj name="PropertyObject" class="QuantCpHighProp" version="4">
												<prop name="PropertyTypeName">Cp High</prop>
												<prop name="Position">6</prop>
												<prop name="IsDefault">1</prop>
												<prop name="CpRangeHigh">0</prop>
												<obj name="ChannelProp" class="ChannelProperty" version="1">
													<prop name="ChannelIdx">0</prop>
												</obj>
												<prop name="ReadOnly">1</prop>
											</obj>
											<obj name="PropertyObject" class="QuantCpLowProp" version="4">
												<prop name="PropertyTypeName">Cp Low</prop>
												<prop name="Position">6</prop>
												<prop name="IsDefault">1</prop>
												<prop name="CpRangeLow">0</prop>
												<obj name="ChannelProp" class="ChannelProperty" version="1">
													<prop name="ChannelIdx">0</prop>
												</obj>
												<prop name="ReadOnly">1</prop>
											</obj>
											<obj name="PropertyObject" class="RQEffProp" version="4">
												<prop name="PropertyTypeName">Efficiency</prop>
												<prop name="Position">6</prop>
												<prop name="IsDefault">1</prop>
												<prop name="Efficiency">2</prop>
												<obj name="ChannelProp" class="ChannelProperty" version="1">
													<prop name="ChannelIdx">0</prop>
												</obj>
											</obj>
											<obj name="PropertyObject" class="ChannelGenotype" version="4">
												<prop name="PropertyTypeName">Melt Geno Genotype</prop>
												<prop name="Position">6</prop>
												<prop name="IsDefault">1</prop>
												<prop name="ReadOnly">1</prop>
												<obj name="ChannelProp" class="ChannelProperty" version="1">
													<prop name="ChannelIdx">0</prop>
												</obj>
											</obj>
											<obj name="PropertyObject" class="GroupChannelTypeProp" version="4">
												<prop name="PropertyTypeName">Melt Geno Sample Type</prop>
												<prop name="Position">6</prop>
												<prop name="IsDefault">0</prop>
												<prop name="GroupSampleType">mstUnknown</prop>
												<obj name="ChannelProp" class="ChannelProperty" version="1">
													<prop name="ChannelIdx">0</prop>
												</obj>
											</obj>
											<obj name="PropertyObject" class="QuantSampleTypeProperty" version="4">
												<prop name="PropertyTypeName">Quantification Sample Type</prop>
												<prop name="Position">6</prop>
												<prop name="IsDefault">0</prop>
												<prop name="SampleType">qsUnknown</prop>
												<obj name="ChannelProp" class="ChannelProperty" version="1">
													<prop name="ChannelIdx">0</prop>
												</obj>
											</obj>
											<obj name="PropertyObject" class="ChannelGenotype" version="4">
												<prop name="PropertyTypeName">Scanning Genotype</prop>
												<prop name="Position">6</prop>
												<prop name="IsDefault">1</prop>
												<prop name="ReadOnly">1</prop>
												<obj name="ChannelProp" class="ChannelProperty" version="1">
													<prop name="ChannelIdx">0</prop>
												</obj>
											</obj>
											<obj name="PropertyObject" class="GroupChannelTypeProp" version="4">
												<prop name="PropertyTypeName">Scanning Sample Type</prop>
												<prop name="Position">6</prop>
												<prop name="IsDefault">0</prop>
												<prop name="GroupSampleType">mstUnknown</prop>
												<obj name="ChannelProp" class="ChannelProperty" version="1">
													<prop name="ChannelIdx">0</prop>
												</obj>
											</obj>
											<obj name="PropertyObject" class="TargetName" version="4">
												<prop name="PropertyTypeName">Target Name</prop>
												<prop name="Position">6</prop>
												<prop name="IsDefault">1</prop>
												<obj name="ChannelProp" class="ChannelProperty" version="1">
													<prop name="ChannelIdx">0</prop>
												</obj>
											</obj>
											<obj name="PropertyObject" class="RQTargetProperty" version="4">
												<prop name="PropertyTypeName">Target Type</prop>
												<prop name="Position">6</prop>
												<prop name="IsDefault">0</prop>
												<prop name="TargetType">dtNone</prop>
												<obj name="ChannelProp" class="ChannelProperty" version="1">
													<prop name="ChannelIdx">0</prop>
												</obj>
											</obj>
										</list>
									</obj>
								</list>
							</obj>
						</obj>
						<prop name="ChannelPropertyCount">1</prop>
						<prop name="ContainerPosition">6</prop>
						<prop name="HasSampleProperties">1</prop>
						<obj name="SampleProperties" class="PropertyList" version="1">
							<list name="emlist" count="14">
								<obj name="PropertyObject" class="SamplePrefColor" version="4">
									<prop name="PropertyTypeName">Color</prop>
									<prop name="Position">6</prop>
									<prop name="IsDefault">0</prop>
									<prop name="Color">$00000097</prop>
								</obj>
								<obj name="PropertyObject" class="DominantChannelProp" version="4">
									<prop name="PropertyTypeName">Dominant Channel</prop>
									<prop name="Position">6</prop>
									<prop name="IsDefault">0</prop>
									<prop name="DominantChannel">0</prop>
								</obj>
								<obj name="PropertyObject" class="Genotype" version="4">
									<prop name="PropertyTypeName">EndPt Genotype</prop>
									<prop name="Position">6</prop>
									<prop name="IsDefault">1</prop>
									<prop name="ReadOnly">1</prop>
								</obj>
								<obj name="PropertyObject" class="GroupingSample" version="4">
									<prop name="PropertyTypeName">EndPt Sample Type</prop>
									<prop name="Position">6</prop>
									<prop name="IsDefault">0</prop>
									<prop name="GroupSampleType">mstUnknown</prop>
								</obj>
								<obj name="PropertyObject" class="SamplePrefLineStyle" version="4">
									<prop name="PropertyTypeName">Line Style</prop>
									<prop name="Position">6</prop>
									<prop name="IsDefault">0</prop>
									<prop name="LineStyle">psSolid</prop>
								</obj>
								<obj name="PropertyObject" class="GenSampleEditNotes" version="4">
									<prop name="PropertyTypeName">Notes</prop>
									<prop name="Position">6</prop>
									<prop name="IsDefault">1</prop>
								</obj>
								<obj name="PropertyObject" class="SamplePrefPointStyle" version="4">
									<prop name="PropertyTypeName">Point Style</prop>
									<prop name="Position">6</prop>
									<prop name="IsDefault">0</prop>
									<prop name="PointStyle">psNothing</prop>
								</obj>
								<obj name="PropertyObject" class="GenSampleEditPosition" version="4">
									<prop name="PropertyTypeName">Position</prop>
									<prop name="Position">6</prop>
									<prop name="IsDefault">1</prop>
								</obj>
								<obj name="PropertyObject" class="GenSampleEditReplicate" version="4">
									<prop name="PropertyTypeName">Replicate of</prop>
									<prop name="Position">6</prop>
									<prop name="IsDefault">0</prop>
									<prop name="ReplicateOf">6</prop>
								</obj>
								<obj name="PropertyObject" class="HTCSampleID" version="4">
									<prop name="PropertyTypeName">Sample ID</prop>
									<prop name="Position">6</prop>
									<prop name="IsDefault">1</prop>
								</obj>
								<obj name="PropertyObject" class="GenSampleEditName" version="4">
									<prop name="PropertyTypeName">Sample Name</prop>
									<prop name="Position">6</prop>
									<prop name="IsDefault">0</prop>
									<prop name="name">1604T</prop>
								</obj>
								<obj name="PropertyObject" class="HTCSamplePrepNotes" version="4">
									<prop name="PropertyTypeName">Sample Prep Notes</prop>
									<prop name="Position">6</prop>
									<prop name="IsDefault">1</prop>
								</obj>
								<obj name="PropertyObject" class="GenSampleEditSubset" version="4">
									<prop name="PropertyTypeName">Subsets</prop>
									<prop name="Position">6</prop>
									<prop name="IsDefault">1</prop>
								</obj>
								<obj name="PropertyObject" class="SamplePrefWidth" version="5">
									<prop name="PropertyTypeName">Width</prop>
									<prop name="Position">6</prop>
									<prop name="IsDefault">1</prop>
									<prop name="Width">1</prop>
								</obj>
							</list>
						</obj>
					</obj>
					<obj name="item" class="SamplePropInfo" version="1">
						<obj name="ChannelProperties" class="ChanPropList" version="2">
							<obj name="ChannelProperties" class="EMList" version="1">
								<list name="emlist" count="1">
									<obj name="item" class="PropertyList" version="1">
										<list name="emlist" count="12">
											<obj name="PropertyObject" class="RQSampleTargetProperty" version="4">
												<prop name="PropertyTypeName">Combined Sample and Target Type</prop>
												<prop name="Position">7</prop>
												<prop name="IsDefault">0</prop>
												<obj name="ChannelProp" class="ChannelProperty" version="1">
													<prop name="ChannelIdx">0</prop>
												</obj>
											</obj>
											<obj name="PropertyObject" class="QuantConcProperty" version="4">
												<prop name="PropertyTypeName">Concentration</prop>
												<prop name="Position">7</prop>
												<prop name="IsDefault">1</prop>
												<prop name="Concentration">0</prop>
												<obj name="ChannelProp" class="ChannelProperty" version="1">
													<prop name="ChannelIdx">0</prop>
												</obj>
												<prop name="ReadOnly">1</prop>
											</obj>
											<obj name="PropertyObject" class="QuantCpHighProp" version="4">
												<prop name="PropertyTypeName">Cp High</prop>
												<prop name="Position">7</prop>
												<prop name="IsDefault">1</prop>
												<prop name="CpRangeHigh">0</prop>
												<obj name="ChannelProp" class="ChannelProperty" version="1">
													<prop name="ChannelIdx">0</prop>
												</obj>
												<prop name="ReadOnly">1</prop>
											</obj>
											<obj name="PropertyObject" class="QuantCpLowProp" version="4">
												<prop name="PropertyTypeName">Cp Low</prop>
												<prop name="Position">7</prop>
												<prop name="IsDefault">1</prop>
												<prop name="CpRangeLow">0</prop>
												<obj name="ChannelProp" class="ChannelProperty" version="1">
													<prop name="ChannelIdx">0</prop>
												</obj>
												<prop name="ReadOnly">1</prop>
											</obj>
											<obj name="PropertyObject" class="RQEffProp" version="4">
												<prop name="PropertyTypeName">Efficiency</prop>
												<prop name="Position">7</prop>
												<prop name="IsDefault">1</prop>
												<prop name="Efficiency">2</prop>
												<obj name="ChannelProp" class="ChannelProperty" version="1">
													<prop name="ChannelIdx">0</prop>
												</obj>
											</obj>
											<obj name="PropertyObject" class="ChannelGenotype" version="4">
												<prop name="PropertyTypeName">Melt Geno Genotype</prop>
												<prop name="Position">7</prop>
												<prop name="IsDefault">1</prop>
												<prop name="ReadOnly">1</prop>
												<obj name="ChannelProp" class="ChannelProperty" version="1">
													<prop name="ChannelIdx">0</prop>
												</obj>
											</obj>
											<obj name="PropertyObject" class="GroupChannelTypeProp" version="4">
												<prop name="PropertyTypeName">Melt Geno Sample Type</prop>
												<prop name="Position">7</prop>
												<prop name="IsDefault">0</prop>
												<prop name="GroupSampleType">mstUnknown</prop>
												<obj name="ChannelProp" class="ChannelProperty" version="1">
													<prop name="ChannelIdx">0</prop>
												</obj>
											</obj>
											<obj name="PropertyObject" class="QuantSampleTypeProperty" version="4">
												<prop name="PropertyTypeName">Quantification Sample Type</prop>
												<prop name="Position">7</prop>
												<prop name="IsDefault">0</prop>
												<prop name="SampleType">qsUnknown</prop>
												<obj name="ChannelProp" class="ChannelProperty" version="1">
													<prop name="ChannelIdx">0</prop>
												</obj>
											</obj>
											<obj name="PropertyObject" class="ChannelGenotype" version="4">
												<prop name="PropertyTypeName">Scanning Genotype</prop>
												<prop name="Position">7</prop>
												<prop name="IsDefault">1</prop>
												<prop name="ReadOnly">1</prop>
												<obj name="ChannelProp" class="ChannelProperty" version="1">
													<prop name="ChannelIdx">0</prop>
												</obj>
											</obj>
											<obj name="PropertyObject" class="GroupChannelTypeProp" version="4">
												<prop name="PropertyTypeName">Scanning Sample Type</prop>
												<prop name="Position">7</prop>
												<prop name="IsDefault">0</prop>
												<prop name="GroupSampleType">mstUnknown</prop>
												<obj name="ChannelProp" class="ChannelProperty" version="1">
													<prop name="ChannelIdx">0</prop>
												</obj>
											</obj>
											<obj name="PropertyObject" class="TargetName" version="4">
												<prop name="PropertyTypeName">Target Name</prop>
												<prop name="Position">7</prop>
												<prop name="IsDefault">1</prop>
												<obj name="ChannelProp" class="ChannelProperty" version="1">
													<prop name="ChannelIdx">0</prop>
												</obj>
											</obj>
											<obj name="PropertyObject" class="RQTargetProperty" version="4">
												<prop name="PropertyTypeName">Target Type</prop>
												<prop name="Position">7</prop>
												<prop name="IsDefault">0</prop>
												<prop name="TargetType">dtNone</prop>
												<obj name="ChannelProp" class="ChannelProperty" version="1">
													<prop name="ChannelIdx">0</prop>
												</obj>
											</obj>
										</list>
									</obj>
								</list>
							</obj>
						</obj>
						<prop name="ChannelPropertyCount">1</prop>
						<prop name="ContainerPosition">7</prop>
						<prop name="HasSampleProperties">1</prop>
						<obj name="SampleProperties" class="PropertyList" version="1">
							<list name="emlist" count="14">
								<obj name="PropertyObject" class="SamplePrefColor" version="4">
									<prop name="PropertyTypeName">Color</prop>
									<prop name="Position">7</prop>
									<prop name="IsDefault">0</prop>
									<prop name="Color">$00FFFF0F</prop>
								</obj>
								<obj name="PropertyObject" class="DominantChannelProp" version="4">
									<prop name="PropertyTypeName">Dominant Channel</prop>
									<prop name="Position">7</prop>
									<prop name="IsDefault">0</prop>
									<prop name="DominantChannel">0</prop>
								</obj>
								<obj name="PropertyObject" class="Genotype" version="4">
									<prop name="PropertyTypeName">EndPt Genotype</prop>
									<prop name="Position">7</prop>
									<prop name="IsDefault">1</prop>
									<prop name="ReadOnly">1</prop>
								</obj>
								<obj name="PropertyObject" class="GroupingSample" version="4">
									<prop name="PropertyTypeName">EndPt Sample Type</prop>
									<prop name="Position">7</prop>
									<prop name="IsDefault">0</prop>
									<prop name="GroupSampleType">mstUnknown</prop>
								</obj>
								<obj name="PropertyObject" class="SamplePrefLineStyle" version="4">
									<prop name="PropertyTypeName">Line Style</prop>
									<prop name="Position">7</prop>
									<prop name="IsDefault">0</prop>
									<prop name="LineStyle">psSolid</prop>
								</obj>
								<obj name="PropertyObject" class="GenSampleEditNotes" version="4">
									<prop name="PropertyTypeName">Notes</prop>
									<prop name="Position">7</prop>
									<prop name="IsDefault">1</prop>
								</obj>
								<obj name="PropertyObject" class="SamplePrefPointStyle" version="4">
									<prop name="PropertyTypeName">Point Style</prop>
									<prop name="Position">7</prop>
									<prop name="IsDefault">0</prop>
									<prop name="PointStyle">psNothing</prop>
								</obj>
								<obj name="PropertyObject" class="GenSampleEditPosition" version="4">
									<prop name="PropertyTypeName">Position</prop>
									<prop name="Position">7</prop>
									<prop name="IsDefault">1</prop>
								</obj>
								<obj name="PropertyObject" class="GenSampleEditReplicate" version="4">
									<prop name="PropertyTypeName">Replicate of</prop>
									<prop name="Position">7</prop>
									<prop name="IsDefault">0</prop>
									<prop name="ReplicateOf">6</prop>
								</obj>
								<obj name="PropertyObject" class="HTCSampleID" version="4">
									<prop name="PropertyTypeName">Sample ID</prop>
									<prop name="Position">7</prop>
									<prop name="IsDefault">1</prop>
								</obj>
								<obj name="PropertyObject" class="GenSampleEditName" version="4">
									<prop name="PropertyTypeName">Sample Name</prop>
									<prop name="Position">7</prop>
									<prop name="IsDefault">0</prop>
									<prop name="name">1604T</prop>
								</obj>
								<obj name="PropertyObject" class="HTCSamplePrepNotes" version="4">
									<prop name="PropertyTypeName">Sample Prep Notes</prop>
									<prop name="Position">7</prop>
									<prop name="IsDefault">1</prop>
								</obj>
								<obj name="PropertyObject" class="GenSampleEditSubset" version="4">
									<prop name="PropertyTypeName">Subsets</prop>
									<prop name="Position">7</prop>
									<prop name="IsDefault">1</prop>
								</obj>
								<obj name="PropertyObject" class="SamplePrefWidth" version="5">
									<prop name="PropertyTypeName">Width</prop>
									<prop name="Position">7</prop>
									<prop name="IsDefault">1</prop>
									<prop name="Width">1</prop>
								</obj>
							</list>
						</obj>
					</obj>
					<obj name="item" class="SamplePropInfo" version="1">
						<obj name="ChannelProperties" class="ChanPropList" version="2">
							<obj name="ChannelProperties" class="EMList" version="1">
								<list name="emlist" count="1">
									<obj name="item" class="PropertyList" version="1">
										<list name="emlist" count="12">
											<obj name="PropertyObject" class="RQSampleTargetProperty" version="4">
												<prop name="PropertyTypeName">Combined Sample and Target Type</prop>
												<prop name="Position">8</prop>
												<prop name="IsDefault">0</prop>
												<obj name="ChannelProp" class="ChannelProperty" version="1">
													<prop name="ChannelIdx">0</prop>
												</obj>
											</obj>
											<obj name="PropertyObject" class="QuantConcProperty" version="4">
												<prop name="PropertyTypeName">Concentration</prop>
												<prop name="Position">8</prop>
												<prop name="IsDefault">1</prop>
												<prop name="Concentration">0</prop>
												<obj name="ChannelProp" class="ChannelProperty" version="1">
													<prop name="ChannelIdx">0</prop>
												</obj>
												<prop name="ReadOnly">1</prop>
											</obj>
											<obj name="PropertyObject" class="QuantCpHighProp" version="4">
												<prop name="PropertyTypeName">Cp High</prop>
												<prop name="Position">8</prop>
												<prop name="IsDefault">1</prop>
												<prop name="CpRangeHigh">0</prop>
												<obj name="ChannelProp" class="ChannelProperty" version="1">
													<prop name="ChannelIdx">0</prop>
												</obj>
												<prop name="ReadOnly">1</prop>
											</obj>
											<obj name="PropertyObject" class="QuantCpLowProp" version="4">
												<prop name="PropertyTypeName">Cp Low</prop>
												<prop name="Position">8</prop>
												<prop name="IsDefault">1</prop>
												<prop name="CpRangeLow">0</prop>
												<obj name="ChannelProp" class="ChannelProperty" version="1">
													<prop name="ChannelIdx">0</prop>
												</obj>
												<prop name="ReadOnly">1</prop>
											</obj>
											<obj name="PropertyObject" class="RQEffProp" version="4">
												<prop name="PropertyTypeName">Efficiency</prop>
												<prop name="Position">8</prop>
												<prop name="IsDefault">1</prop>
												<prop name="Efficiency">2</prop>
												<obj name="ChannelProp" class="ChannelProperty" version="1">
													<prop name="ChannelIdx">0</prop>
												</obj>
											</obj>
											<obj name="PropertyObject" class="ChannelGenotype" version="4">
												<prop name="PropertyTypeName">Melt Geno Genotype</prop>
												<prop name="Position">8</prop>
												<prop name="IsDefault">1</prop>
												<prop name="ReadOnly">1</prop>
												<obj name="ChannelProp" class="ChannelProperty" version="1">
													<prop name="ChannelIdx">0</prop>
												</obj>
											</obj>
											<obj name="PropertyObject" class="GroupChannelTypeProp" version="4">
												<prop name="PropertyTypeName">Melt Geno Sample Type</prop>
												<prop name="Position">8</prop>
												<prop name="IsDefault">0</prop>
												<prop name="GroupSampleType">mstUnknown</prop>
												<obj name="ChannelProp" class="ChannelProperty" version="1">
													<prop name="ChannelIdx">0</prop>
												</obj>
											</obj>
											<obj name="PropertyObject" class="QuantSampleTypeProperty" version="4">
												<prop name="PropertyTypeName">Quantification Sample Type</prop>
												<prop name="Position">8</prop>
												<prop name="IsDefault">0</prop>
												<prop name="SampleType">qsUnknown</prop>
												<obj name="ChannelProp" class="ChannelProperty" version="1">
													<prop name="ChannelIdx">0</prop>
												</obj>
											</obj>
											<obj name="PropertyObject" class="ChannelGenotype" version="4">
												<prop name="PropertyTypeName">Scanning Genotype</prop>
												<prop name="Position">8</prop>
												<prop name="IsDefault">1</prop>
												<prop name="ReadOnly">1</prop>
												<obj name="ChannelProp" class="ChannelProperty" version="1">
													<prop name="ChannelIdx">0</prop>
												</obj>
											</obj>
											<obj name="PropertyObject" class="GroupChannelTypeProp" version="4">
												<prop name="PropertyTypeName">Scanning Sample Type</prop>
												<prop name="Position">8</prop>
												<prop name="IsDefault">0</prop>
												<prop name="GroupSampleType">mstUnknown</prop>
												<obj name="ChannelProp" class="ChannelProperty" version="1">
													<prop name="ChannelIdx">0</prop>
												</obj>
											</obj>
											<obj name="PropertyObject" class="TargetName" version="4">
												<prop name="PropertyTypeName">Target Name</prop>
												<prop name="Position">8</prop>
												<prop name="IsDefault">1</prop>
												<obj name="ChannelProp" class="ChannelProperty" version="1">
													<prop name="ChannelIdx">0</prop>
												</obj>
											</obj>
											<obj name="PropertyObject" class="RQTargetProperty" version="4">
												<prop name="PropertyTypeName">Target Type</prop>
												<prop name="Position">8</prop>
												<prop name="IsDefault">0</prop>
												<prop name="TargetType">dtNone</prop>
												<obj name="ChannelProp" class="ChannelProperty" version="1">
													<prop name="ChannelIdx">0</prop>
												</obj>
											</obj>
										</list>
									</obj>
								</list>
							</obj>
						</obj>
						<prop name="ChannelPropertyCount">1</prop>
						<prop name="ContainerPosition">8</prop>
						<prop name="HasSampleProperties">1</prop>
						<obj name="SampleProperties" class="PropertyList" version="1">
							<list name="emlist" count="14">
								<obj name="PropertyObject" class="SamplePrefColor" version="4">
									<prop name="PropertyTypeName">Color</prop>
									<prop name="Position">8</prop>
									<prop name="IsDefault">0</prop>
									<prop name="Color">$00404000</prop>
								</obj>
								<obj name="PropertyObject" class="DominantChannelProp" version="4">
									<prop name="PropertyTypeName">Dominant Channel</prop>
									<prop name="Position">8</prop>
									<prop name="IsDefault">0</prop>
									<prop name="DominantChannel">0</prop>
								</obj>
								<obj name="PropertyObject" class="Genotype" version="4">
									<prop name="PropertyTypeName">EndPt Genotype</prop>
									<prop name="Position">8</prop>
									<prop name="IsDefault">1</prop>
									<prop name="ReadOnly">1</prop>
								</obj>
								<obj name="PropertyObject" class="GroupingSample" version="4">
									<prop name="PropertyTypeName">EndPt Sample Type</prop>
									<prop name="Position">8</prop>
									<prop name="IsDefault">0</prop>
									<prop name="GroupSampleType">mstUnknown</prop>
								</obj>
								<obj name="PropertyObject" class="SamplePrefLineStyle" version="4">
									<prop name="PropertyTypeName">Line Style</prop>
									<prop name="Position">8</prop>
									<prop name="IsDefault">0</prop>
									<prop name="LineStyle">psSolid</prop>
								</obj>
								<obj name="PropertyObject" class="GenSampleEditNotes" version="4">
									<prop name="PropertyTypeName">Notes</prop>
									<prop name="Position">8</prop>
									<prop name="IsDefault">1</prop>
								</obj>
								<obj name="PropertyObject" class="SamplePrefPointStyle" version="4">
									<prop name="PropertyTypeName">Point Style</prop>
									<prop name="Position">8</prop>
									<prop name="IsDefault">0</prop>
									<prop name="PointStyle">psNothing</prop>
								</obj>
								<obj name="PropertyObject" class="GenSampleEditPosition" version="4">
									<prop name="PropertyTypeName">Position</prop>
									<prop name="Position">8</prop>
									<prop name="IsDefault">1</prop>
								</obj>
								<obj name="PropertyObject" class="GenSampleEditReplicate" version="4">
									<prop name="PropertyTypeName">Replicate of</prop>
									<prop name="Position">8</prop>
									<prop name="IsDefault">0</prop>
									<prop name="ReplicateOf">6</prop>
								</obj>
								<obj name="PropertyObject" class="HTCSampleID" version="4">
									<prop name="PropertyTypeName">Sample ID</prop>
									<prop name="Position">8</prop>
									<prop name="IsDefault">1</prop>
								</obj>
								<obj name="PropertyObject" class="GenSampleEditName" version="4">
									<prop name="PropertyTypeName">Sample Name</prop>
									<prop name="Position">8</prop>
									<prop name="IsDefault">0</prop>
									<prop name="name">1604T</prop>
								</obj>
								<obj name="PropertyObject" class="HTCSamplePrepNotes" version="4">
									<prop name="PropertyTypeName">Sample Prep Notes</prop>
									<prop name="Position">8</prop>
									<prop name="IsDefault">1</prop>
								</obj>
								<obj name="PropertyObject" class="GenSampleEditSubset" version="4">
									<prop name="PropertyTypeName">Subsets</prop>
									<prop name="Position">8</prop>
									<prop name="IsDefault">1</prop>
								</obj>
								<obj name="PropertyObject" class="SamplePrefWidth" version="5">
									<prop name="PropertyTypeName">Width</prop>
									<prop name="Position">8</prop>
									<prop name="IsDefault">1</prop>
									<prop name="Width">1</prop>
								</obj>
							</list>
						</obj>
					</obj>
					<obj name="item" class="SamplePropInfo" version="1">
						<obj name="ChannelProperties" class="ChanPropList" version="2">
							<obj name="ChannelProperties" class="EMList" version="1">
								<list name="emlist" count="1">
									<obj name="item" class="PropertyList" version="1">
										<list name="emlist" count="12">
											<obj name="PropertyObject" class="RQSampleTargetProperty" version="4">
												<prop name="PropertyTypeName">Combined Sample and Target Type</prop>
												<prop name="Position">9</prop>
												<prop name="IsDefault">0</prop>
												<obj name="ChannelProp" class="ChannelProperty" version="1">
													<prop name="ChannelIdx">0</prop>
												</obj>
											</obj>
											<obj name="PropertyObject" class="QuantConcProperty" version="4">
												<prop name="PropertyTypeName">Concentration</prop>
												<prop name="Position">9</prop>
												<prop name="IsDefault">1</prop>
												<prop name="Concentration">0</prop>
												<obj name="ChannelProp" class="ChannelProperty" version="1">
													<prop name="ChannelIdx">0</prop>
												</obj>
												<prop name="ReadOnly">1</prop>
											</obj>
											<obj name="PropertyObject" class="QuantCpHighProp" version="4">
												<prop name="PropertyTypeName">Cp High</prop>
												<prop name="Position">9</prop>
												<prop name="IsDefault">1</prop>
												<prop name="CpRangeHigh">0</prop>
												<obj name="ChannelProp" class="ChannelProperty" version="1">
													<prop name="ChannelIdx">0</prop>
												</obj>
												<prop name="ReadOnly">1</prop>
											</obj>
											<obj name="PropertyObject" class="QuantCpLowProp" version="4">
												<prop name="PropertyTypeName">Cp Low</prop>
												<prop name="Position">9</prop>
												<prop name="IsDefault">1</prop>
												<prop name="CpRangeLow">0</prop>
												<obj name="ChannelProp" class="ChannelProperty" version="1">
													<prop name="ChannelIdx">0</prop>
												</obj>
												<prop name="ReadOnly">1</prop>
											</obj>
											<obj name="PropertyObject" class="RQEffProp" version="4">
												<prop name="PropertyTypeName">Efficiency</prop>
												<prop name="Position">9</prop>
												<prop name="IsDefault">1</prop>
												<prop name="Efficiency">2</prop>
												<obj name="ChannelProp" class="ChannelProperty" version="1">
													<prop name="ChannelIdx">0</prop>
												</obj>
											</obj>
											<obj name="PropertyObject" class="ChannelGenotype" version="4">
												<prop name="PropertyTypeName">Melt Geno Genotype</prop>
												<prop name="Position">9</prop>
												<prop name="IsDefault">1</prop>
												<prop name="ReadOnly">1</prop>
												<obj name="ChannelProp" class="ChannelProperty" version="1">
													<prop name="ChannelIdx">0</prop>
												</obj>
											</obj>
											<obj name="PropertyObject" class="GroupChannelTypeProp" version="4">
												<prop name="PropertyTypeName">Melt Geno Sample Type</prop>
												<prop name="Position">9</prop>
												<prop name="IsDefault">0</prop>
												<prop name="GroupSampleType">mstUnknown</prop>
												<obj name="ChannelProp" class="ChannelProperty" version="1">
													<prop name="ChannelIdx">0</prop>
												</obj>
											</obj>
											<obj name="PropertyObject" class="QuantSampleTypeProperty" version="4">
												<prop name="PropertyTypeName">Quantification Sample Type</prop>
												<prop name="Position">9</prop>
												<prop name="IsDefault">0</prop>
												<prop name="SampleType">qsUnknown</prop>
												<obj name="ChannelProp" class="ChannelProperty" version="1">
													<prop name="ChannelIdx">0</prop>
												</obj>
											</obj>
											<obj name="PropertyObject" class="ChannelGenotype" version="4">
												<prop name="PropertyTypeName">Scanning Genotype</prop>
												<prop name="Position">9</prop>
												<prop name="IsDefault">1</prop>
												<prop name="ReadOnly">1</prop>
												<obj name="ChannelProp" class="ChannelProperty" version="1">
													<prop name="ChannelIdx">0</prop>
												</obj>
											</obj>
											<obj name="PropertyObject" class="GroupChannelTypeProp" version="4">
												<prop name="PropertyTypeName">Scanning Sample Type</prop>
												<prop name="Position">9</prop>
												<prop name="IsDefault">0</prop>
												<prop name="GroupSampleType">mstUnknown</prop>
												<obj name="ChannelProp" class="ChannelProperty" version="1">
													<prop name="ChannelIdx">0</prop>
												</obj>
											</obj>
											<obj name="PropertyObject" class="TargetName" version="4">
												<prop name="PropertyTypeName">Target Name</prop>
												<prop name="Position">9</prop>
												<prop name="IsDefault">1</prop>
												<obj name="ChannelProp" class="ChannelProperty" version="1">
													<prop name="ChannelIdx">0</prop>
												</obj>
											</obj>
											<obj name="PropertyObject" class="RQTargetProperty" version="4">
												<prop name="PropertyTypeName">Target Type</prop>
												<prop name="Position">9</prop>
												<prop name="IsDefault">0</prop>
												<prop name="TargetType">dtNone</prop>
												<obj name="ChannelProp" class="ChannelProperty" version="1">
													<prop name="ChannelIdx">0</prop>
												</obj>
											</obj>
										</list>
									</obj>
								</list>
							</obj>
						</obj>
						<prop name="ChannelPropertyCount">1</prop>
						<prop name="ContainerPosition">9</prop>
						<prop name="HasSampleProperties">1</prop>
						<obj name="SampleProperties" class="PropertyList" version="1">
							<list name="emlist" count="14">
								<obj name="PropertyObject" class="SamplePrefColor" version="4">
									<prop name="PropertyTypeName">Color</prop>
									<prop name="Position">9</prop>
									<prop name="IsDefault">0</prop>
									<prop name="Color">$004080FF</prop>
								</obj>
								<obj name="PropertyObject" class="DominantChannelProp" version="4">
									<prop name="PropertyTypeName">Dominant Channel</prop>
									<prop name="Position">9</prop>
									<prop name="IsDefault">0</prop>
									<prop name="DominantChannel">0</prop>
								</obj>
								<obj name="PropertyObject" class="Genotype" version="4">
									<prop name="PropertyTypeName">EndPt Genotype</prop>
									<prop name="Position">9</prop>
									<prop name="IsDefault">1</prop>
									<prop name="ReadOnly">1</prop>
								</obj>
								<obj name="PropertyObject" class="GroupingSample" version="4">
									<prop name="PropertyTypeName">EndPt Sample Type</prop>
									<prop name="Position">9</prop>
									<prop name="IsDefault">0</prop>
									<prop name="GroupSampleType">mstUnknown</prop>
								</obj>
								<obj name="PropertyObject" class="SamplePrefLineStyle" version="4">
									<prop name="PropertyTypeName">Line Style</prop>
									<prop name="Position">9</prop>
									<prop name="IsDefault">0</prop>
									<prop name="LineStyle">psSolid</prop>
								</obj>
								<obj name="PropertyObject" class="GenSampleEditNotes" version="4">
									<prop name="PropertyTypeName">Notes</prop>
									<prop name="Position">9</prop>
									<prop name="IsDefault">1</prop>
								</obj>
								<obj name="PropertyObject" class="SamplePrefPointStyle" version="4">
									<prop name="PropertyTypeName">Point Style</prop>
									<prop name="Position">9</prop>
									<prop name="IsDefault">0</prop>
									<prop name="PointStyle">psNothing</prop>
								</obj>
								<obj name="PropertyObject" class="GenSampleEditPosition" version="4">
									<prop name="PropertyTypeName">Position</prop>
									<prop name="Position">9</prop>
									<prop name="IsDefault">1</prop>
								</obj>
								<obj name="PropertyObject" class="GenSampleEditReplicate" version="4">
									<prop name="PropertyTypeName">Replicate of</prop>
									<prop name="Position">9</prop>
									<prop name="IsDefault">0</prop>
									<prop name="ReplicateOf">9</prop>
								</obj>
								<obj name="PropertyObject" class="HTCSampleID" version="4">
									<prop name="PropertyTypeName">Sample ID</prop>
									<prop name="Position">9</prop>
									<prop name="IsDefault">1</prop>
								</obj>
								<obj name="PropertyObject" class="GenSampleEditName" version="4">
									<prop name="PropertyTypeName">Sample Name</prop>
									<prop name="Position">9</prop>
									<prop name="IsDefault">0</prop>
									<prop name="name">1673T</prop>
								</obj>
								<obj name="PropertyObject" class="HTCSamplePrepNotes" version="4">
									<prop name="PropertyTypeName">Sample Prep Notes</prop>
									<prop name="Position">9</prop>
									<prop name="IsDefault">1</prop>
								</obj>
								<obj name="PropertyObject" class="GenSampleEditSubset" version="4">
									<prop name="PropertyTypeName">Subsets</prop>
									<prop name="Position">9</prop>
									<prop name="IsDefault">1</prop>
								</obj>
								<obj name="PropertyObject" class="SamplePrefWidth" version="5">
									<prop name="PropertyTypeName">Width</prop>
									<prop name="Position">9</prop>
									<prop name="IsDefault">1</prop>
									<prop name="Width">1</prop>
								</obj>
							</list>
						</obj>
					</obj>
					<obj name="item" class="SamplePropInfo" version="1">
						<obj name="ChannelProperties" class="ChanPropList" version="2">
							<obj name="ChannelProperties" class="EMList" version="1">
								<list name="emlist" count="1">
									<obj name="item" class="PropertyList" version="1">
										<list name="emlist" count="12">
											<obj name="PropertyObject" class="RQSampleTargetProperty" version="4">
												<prop name="PropertyTypeName">Combined Sample and Target Type</prop>
												<prop name="Position">10</prop>
												<prop name="IsDefault">0</prop>
												<obj name="ChannelProp" class="ChannelProperty" version="1">
													<prop name="ChannelIdx">0</prop>
												</obj>
											</obj>
											<obj name="PropertyObject" class="QuantConcProperty" version="4">
												<prop name="PropertyTypeName">Concentration</prop>
												<prop name="Position">10</prop>
												<prop name="IsDefault">1</prop>
												<prop name="Concentration">0</prop>
												<obj name="ChannelProp" class="ChannelProperty" version="1">
													<prop name="ChannelIdx">0</prop>
												</obj>
												<prop name="ReadOnly">1</prop>
											</obj>
											<obj name="PropertyObject" class="QuantCpHighProp" version="4">
												<prop name="PropertyTypeName">Cp High</prop>
												<prop name="Position">10</prop>
												<prop name="IsDefault">1</prop>
												<prop name="CpRangeHigh">0</prop>
												<obj name="ChannelProp" class="ChannelProperty" version="1">
													<prop name="ChannelIdx">0</prop>
												</obj>
												<prop name="ReadOnly">1</prop>
											</obj>
											<obj name="PropertyObject" class="QuantCpLowProp" version="4">
												<prop name="PropertyTypeName">Cp Low</prop>
												<prop name="Position">10</prop>
												<prop name="IsDefault">1</prop>
												<prop name="CpRangeLow">0</prop>
												<obj name="ChannelProp" class="ChannelProperty" version="1">
													<prop name="ChannelIdx">0</prop>
												</obj>
												<prop name="ReadOnly">1</prop>
											</obj>
											<obj name="PropertyObject" class="RQEffProp" version="4">
												<prop name="PropertyTypeName">Efficiency</prop>
												<prop name="Position">10</prop>
												<prop name="IsDefault">1</prop>
												<prop name="Efficiency">2</prop>
												<obj name="ChannelProp" class="ChannelProperty" version="1">
													<prop name="ChannelIdx">0</prop>
												</obj>
											</obj>
											<obj name="PropertyObject" class="ChannelGenotype" version="4">
												<prop name="PropertyTypeName">Melt Geno Genotype</prop>
												<prop name="Position">10</prop>
												<prop name="IsDefault">1</prop>
												<prop name="ReadOnly">1</prop>
												<obj name="ChannelProp" class="ChannelProperty" version="1">
													<prop name="ChannelIdx">0</prop>
												</obj>
											</obj>
											<obj name="PropertyObject" class="GroupChannelTypeProp" version="4">
												<prop name="PropertyTypeName">Melt Geno Sample Type</prop>
												<prop name="Position">10</prop>
												<prop name="IsDefault">0</prop>
												<prop name="GroupSampleType">mstUnknown</prop>
												<obj name="ChannelProp" class="ChannelProperty" version="1">
													<prop name="ChannelIdx">0</prop>
												</obj>
											</obj>
											<obj name="PropertyObject" class="QuantSampleTypeProperty" version="4">
												<prop name="PropertyTypeName">Quantification Sample Type</prop>
												<prop name="Position">10</prop>
												<prop name="IsDefault">0</prop>
												<prop name="SampleType">qsUnknown</prop>
												<obj name="ChannelProp" class="ChannelProperty" version="1">
													<prop name="ChannelIdx">0</prop>
												</obj>
											</obj>
											<obj name="PropertyObject" class="ChannelGenotype" version="4">
												<prop name="PropertyTypeName">Scanning Genotype</prop>
												<prop name="Position">10</prop>
												<prop name="IsDefault">1</prop>
												<prop name="ReadOnly">1</prop>
												<obj name="ChannelProp" class="ChannelProperty" version="1">
													<prop name="ChannelIdx">0</prop>
												</obj>
											</obj>
											<obj name="PropertyObject" class="GroupChannelTypeProp" version="4">
												<prop name="PropertyTypeName">Scanning Sample Type</prop>
												<prop name="Position">10</prop>
												<prop name="IsDefault">0</prop>
												<prop name="GroupSampleType">mstUnknown</prop>
												<obj name="ChannelProp" class="ChannelProperty" version="1">
													<prop name="ChannelIdx">0</prop>
												</obj>
											</obj>
											<obj name="PropertyObject" class="TargetName" version="4">
												<prop name="PropertyTypeName">Target Name</prop>
												<prop name="Position">10</prop>
												<prop name="IsDefault">1</prop>
												<obj name="ChannelProp" class="ChannelProperty" version="1">
													<prop name="ChannelIdx">0</prop>
												</obj>
											</obj>
											<obj name="PropertyObject" class="RQTargetProperty" version="4">
												<prop name="PropertyTypeName">Target Type</prop>
												<prop name="Position">10</prop>
												<prop name="IsDefault">0</prop>
												<prop name="TargetType">dtNone</prop>
												<obj name="ChannelProp" class="ChannelProperty" version="1">
													<prop name="ChannelIdx">0</prop>
												</obj>
											</obj>
										</list>
									</obj>
								</list>
							</obj>
						</obj>
						<prop name="ChannelPropertyCount">1</prop>
						<prop name="ContainerPosition">10</prop>
						<prop name="HasSampleProperties">1</prop>
						<obj name="SampleProperties" class="PropertyList" version="1">
							<list name="emlist" count="14">
								<obj name="PropertyObject" class="SamplePrefColor" version="4">
									<prop name="PropertyTypeName">Color</prop>
									<prop name="Position">10</prop>
									<prop name="IsDefault">0</prop>
									<prop name="Color">$00FD0299</prop>
								</obj>
								<obj name="PropertyObject" class="DominantChannelProp" version="4">
									<prop name="PropertyTypeName">Dominant Channel</prop>
									<prop name="Position">10</prop>
									<prop name="IsDefault">0</prop>
									<prop name="DominantChannel">0</prop>
								</obj>
								<obj name="PropertyObject" class="Genotype" version="4">
									<prop name="PropertyTypeName">EndPt Genotype</prop>
									<prop name="Position">10</prop>
									<prop name="IsDefault">1</prop>
									<prop name="ReadOnly">1</prop>
								</obj>
								<obj name="PropertyObject" class="GroupingSample" version="4">
									<prop name="PropertyTypeName">EndPt Sample Type</prop>
									<prop name="Position">10</prop>
									<prop name="IsDefault">0</prop>
									<prop name="GroupSampleType">mstUnknown</prop>
								</obj>
								<obj name="PropertyObject" class="SamplePrefLineStyle" version="4">
									<prop name="PropertyTypeName">Line Style</prop>
									<prop name="Position">10</prop>
									<prop name="IsDefault">0</prop>
									<prop name="LineStyle">psSolid</prop>
								</obj>
								<obj name="PropertyObject" class="GenSampleEditNotes" version="4">
									<prop name="PropertyTypeName">Notes</prop>
									<prop name="Position">10</prop>
									<prop name="IsDefault">1</prop>
								</obj>
								<obj name="PropertyObject" class="SamplePrefPointStyle" version="4">
									<prop name="PropertyTypeName">Point Style</prop>
									<prop name="Position">10</prop>
									<prop name="IsDefault">0</prop>
									<prop name="PointStyle">psNothing</prop>
								</obj>
								<obj name="PropertyObject" class="GenSampleEditPosition" version="4">
									<prop name="PropertyTypeName">Position</prop>
									<prop name="Position">10</prop>
									<prop name="IsDefault">1</prop>
								</obj>
								<obj name="PropertyObject" class="GenSampleEditReplicate" version="4">
									<prop name="PropertyTypeName">Replicate of</prop>
									<prop name="Position">10</prop>
									<prop name="IsDefault">0</prop>
									<prop name="ReplicateOf">9</prop>
								</obj>
								<obj name="PropertyObject" class="HTCSampleID" version="4">
									<prop name="PropertyTypeName">Sample ID</prop>
									<prop name="Position">10</prop>
									<prop name="IsDefault">1</prop>
								</obj>
								<obj name="PropertyObject" class="GenSampleEditName" version="4">
									<prop name="PropertyTypeName">Sample Name</prop>
									<prop name="Position">10</prop>
									<prop name="IsDefault">0</prop>
									<prop name="name">1673T</prop>
								</obj>
								<obj name="PropertyObject" class="HTCSamplePrepNotes" version="4">
									<prop name="PropertyTypeName">Sample Prep Notes</prop>
									<prop name="Position">10</prop>
									<prop name="IsDefault">1</prop>
								</obj>
								<obj name="PropertyObject" class="GenSampleEditSubset" version="4">
									<prop name="PropertyTypeName">Subsets</prop>
									<prop name="Position">10</prop>
									<prop name="IsDefault">1</prop>
								</obj>
								<obj name="PropertyObject" class="SamplePrefWidth" version="5">
									<prop name="PropertyTypeName">Width</prop>
									<prop name="Position">10</prop>
									<prop name="IsDefault">1</prop>
									<prop name="Width">1</prop>
								</obj>
							</list>
						</obj>
					</obj>
					<obj name="item" class="SamplePropInfo" version="1">
						<obj name="ChannelProperties" class="ChanPropList" version="2">
							<obj name="ChannelProperties" class="EMList" version="1">
								<list name="emlist" count="1">
									<obj name="item" class="PropertyList" version="1">
										<list name="emlist" count="12">
											<obj name="PropertyObject" class="RQSampleTargetProperty" version="4">
												<prop name="PropertyTypeName">Combined Sample and Target Type</prop>
												<prop name="Position">11</prop>
												<prop name="IsDefault">0</prop>
												<obj name="ChannelProp" class="ChannelProperty" version="1">
													<prop name="ChannelIdx">0</prop>
												</obj>
											</obj>
											<obj name="PropertyObject" class="QuantConcProperty" version="4">
												<prop name="PropertyTypeName">Concentration</prop>
												<prop name="Position">11</prop>
												<prop name="IsDefault">1</prop>
												<prop name="Concentration">0</prop>
												<obj name="ChannelProp" class="ChannelProperty" version="1">
													<prop name="ChannelIdx">0</prop>
												</obj>
												<prop name="ReadOnly">1</prop>
											</obj>
											<obj name="PropertyObject" class="QuantCpHighProp" version="4">
												<prop name="PropertyTypeName">Cp High</prop>
												<prop name="Position">11</prop>
												<prop name="IsDefault">1</prop>
												<prop name="CpRangeHigh">0</prop>
												<obj name="ChannelProp" class="ChannelProperty" version="1">
													<prop name="ChannelIdx">0</prop>
												</obj>
												<prop name="ReadOnly">1</prop>
											</obj>
											<obj name="PropertyObject" class="QuantCpLowProp" version="4">
												<prop name="PropertyTypeName">Cp Low</prop>
												<prop name="Position">11</prop>
												<prop name="IsDefault">1</prop>
												<prop name="CpRangeLow">0</prop>
												<obj name="ChannelProp" class="ChannelProperty" version="1">
													<prop name="ChannelIdx">0</prop>
												</obj>
												<prop name="ReadOnly">1</prop>
											</obj>
											<obj name="PropertyObject" class="RQEffProp" version="4">
												<prop name="PropertyTypeName">Efficiency</prop>
												<prop name="Position">11</prop>
												<prop name="IsDefault">1</prop>
												<prop name="Efficiency">2</prop>
												<obj name="ChannelProp" class="ChannelProperty" version="1">
													<prop name="ChannelIdx">0</prop>
												</obj>
											</obj>
											<obj name="PropertyObject" class="ChannelGenotype" version="4">
												<prop name="PropertyTypeName">Melt Geno Genotype</prop>
												<prop name="Position">11</prop>
												<prop name="IsDefault">1</prop>
												<prop name="ReadOnly">1</prop>
												<obj name="ChannelProp" class="ChannelProperty" version="1">
													<prop name="ChannelIdx">0</prop>
												</obj>
											</obj>
											<obj name="PropertyObject" class="GroupChannelTypeProp" version="4">
												<prop name="PropertyTypeName">Melt Geno Sample Type</prop>
												<prop name="Position">11</prop>
												<prop name="IsDefault">0</prop>
												<prop name="GroupSampleType">mstUnknown</prop>
												<obj name="ChannelProp" class="ChannelProperty" version="1">
													<prop name="ChannelIdx">0</prop>
												</obj>
											</obj>
											<obj name="PropertyObject" class="QuantSampleTypeProperty" version="4">
												<prop name="PropertyTypeName">Quantification Sample Type</prop>
												<prop name="Position">11</prop>
												<prop name="IsDefault">0</prop>
												<prop name="SampleType">qsUnknown</prop>
												<obj name="ChannelProp" class="ChannelProperty" version="1">
													<prop name="ChannelIdx">0</prop>
												</obj>
											</obj>
											<obj name="PropertyObject" class="ChannelGenotype" version="4">
												<prop name="PropertyTypeName">Scanning Genotype</prop>
												<prop name="Position">11</prop>
												<prop name="IsDefault">1</prop>
												<prop name="ReadOnly">1</prop>
												<obj name="ChannelProp" class="ChannelProperty" version="1">
													<prop name="ChannelIdx">0</prop>
												</obj>
											</obj>
											<obj name="PropertyObject" class="GroupChannelTypeProp" version="4">
												<prop name="PropertyTypeName">Scanning Sample Type</prop>
												<prop name="Position">11</prop>
												<prop name="IsDefault">0</prop>
												<prop name="GroupSampleType">mstUnknown</prop>
												<obj name="ChannelProp" class="ChannelProperty" version="1">
													<prop name="ChannelIdx">0</prop>
												</obj>
											</obj>
											<obj name="PropertyObject" class="TargetName" version="4">
												<prop name="PropertyTypeName">Target Name</prop>
												<prop name="Position">11</prop>
												<prop name="IsDefault">1</prop>
												<obj name="ChannelProp" class="ChannelProperty" version="1">
													<prop name="ChannelIdx">0</prop>
												</obj>
											</obj>
											<obj name="PropertyObject" class="RQTargetProperty" version="4">
												<prop name="PropertyTypeName">Target Type</prop>
												<prop name="Position">11</prop>
												<prop name="IsDefault">0</prop>
												<prop name="TargetType">dtNone</prop>
												<obj name="ChannelProp" class="ChannelProperty" version="1">
													<prop name="ChannelIdx">0</prop>
												</obj>
											</obj>
										</list>
									</obj>
								</list>
							</obj>
						</obj>
						<prop name="ChannelPropertyCount">1</prop>
						<prop name="ContainerPosition">11</prop>
						<prop name="HasSampleProperties">1</prop>
						<obj name="SampleProperties" class="PropertyList" version="1">
							<list name="emlist" count="14">
								<obj name="PropertyObject" class="SamplePrefColor" version="4">
									<prop name="PropertyTypeName">Color</prop>
									<prop name="Position">11</prop>
									<prop name="IsDefault">0</prop>
									<prop name="Color">$0026C4B8</prop>
								</obj>
								<obj name="PropertyObject" class="DominantChannelProp" version="4">
									<prop name="PropertyTypeName">Dominant Channel</prop>
									<prop name="Position">11</prop>
									<prop name="IsDefault">0</prop>
									<prop name="DominantChannel">0</prop>
								</obj>
								<obj name="PropertyObject" class="Genotype" version="4">
									<prop name="PropertyTypeName">EndPt Genotype</prop>
									<prop name="Position">11</prop>
									<prop name="IsDefault">1</prop>
									<prop name="ReadOnly">1</prop>
								</obj>
								<obj name="PropertyObject" class="GroupingSample" version="4">
									<prop name="PropertyTypeName">EndPt Sample Type</prop>
									<prop name="Position">11</prop>
									<prop name="IsDefault">0</prop>
									<prop name="GroupSampleType">mstUnknown</prop>
								</obj>
								<obj name="PropertyObject" class="SamplePrefLineStyle" version="4">
									<prop name="PropertyTypeName">Line Style</prop>
									<prop name="Position">11</prop>
									<prop name="IsDefault">0</prop>
									<prop name="LineStyle">psSolid</prop>
								</obj>
								<obj name="PropertyObject" class="GenSampleEditNotes" version="4">
									<prop name="PropertyTypeName">Notes</prop>
									<prop name="Position">11</prop>
									<prop name="IsDefault">1</prop>
								</obj>
								<obj name="PropertyObject" class="SamplePrefPointStyle" version="4">
									<prop name="PropertyTypeName">Point Style</prop>
									<prop name="Position">11</prop>
									<prop name="IsDefault">0</prop>
									<prop name="PointStyle">psNothing</prop>
								</obj>
								<obj name="PropertyObject" class="GenSampleEditPosition" version="4">
									<prop name="PropertyTypeName">Position</prop>
									<prop name="Position">11</prop>
									<prop name="IsDefault">1</prop>
								</obj>
								<obj name="PropertyObject" class="GenSampleEditReplicate" version="4">
									<prop name="PropertyTypeName">Replicate of</prop>
									<prop name="Position">11</prop>
									<prop name="IsDefault">0</prop>
									<prop name="ReplicateOf">9</prop>
								</obj>
								<obj name="PropertyObject" class="HTCSampleID" version="4">
									<prop name="PropertyTypeName">Sample ID</prop>
									<prop name="Position">11</prop>
									<prop name="IsDefault">1</prop>
								</obj>
								<obj name="PropertyObject" class="GenSampleEditName" version="4">
									<prop name="PropertyTypeName">Sample Name</prop>
									<prop name="Position">11</prop>
									<prop name="IsDefault">0</prop>
									<prop name="name">1673T</prop>
								</obj>
								<obj name="PropertyObject" class="HTCSamplePrepNotes" version="4">
									<prop name="PropertyTypeName">Sample Prep Notes</prop>
									<prop name="Position">11</prop>
									<prop name="IsDefault">1</prop>
								</obj>
								<obj name="PropertyObject" class="GenSampleEditSubset" version="4">
									<prop name="PropertyTypeName">Subsets</prop>
									<prop name="Position">11</prop>
									<prop name="IsDefault">1</prop>
								</obj>
								<obj name="PropertyObject" class="SamplePrefWidth" version="5">
									<prop name="PropertyTypeName">Width</prop>
									<prop name="Position">11</prop>
									<prop name="IsDefault">1</prop>
									<prop name="Width">1</prop>
								</obj>
							</list>
						</obj>
					</obj>
					<obj name="item" class="SamplePropInfo" version="1">
						<obj name="ChannelProperties" class="ChanPropList" version="2">
							<obj name="ChannelProperties" class="EMList" version="1">
								<list name="emlist" count="1">
									<obj name="item" class="PropertyList" version="1">
										<list name="emlist" count="12">
											<obj name="PropertyObject" class="RQSampleTargetProperty" version="4">
												<prop name="PropertyTypeName">Combined Sample and Target Type</prop>
												<prop name="Position">12</prop>
												<prop name="IsDefault">0</prop>
												<obj name="ChannelProp" class="ChannelProperty" version="1">
													<prop name="ChannelIdx">0</prop>
												</obj>
											</obj>
											<obj name="PropertyObject" class="QuantConcProperty" version="4">
												<prop name="PropertyTypeName">Concentration</prop>
												<prop name="Position">12</prop>
												<prop name="IsDefault">1</prop>
												<prop name="Concentration">0</prop>
												<obj name="ChannelProp" class="ChannelProperty" version="1">
													<prop name="ChannelIdx">0</prop>
												</obj>
												<prop name="ReadOnly">1</prop>
											</obj>
											<obj name="PropertyObject" class="QuantCpHighProp" version="4">
												<prop name="PropertyTypeName">Cp High</prop>
												<prop name="Position">12</prop>
												<prop name="IsDefault">1</prop>
												<prop name="CpRangeHigh">0</prop>
												<obj name="ChannelProp" class="ChannelProperty" version="1">
													<prop name="ChannelIdx">0</prop>
												</obj>
												<prop name="ReadOnly">1</prop>
											</obj>
											<obj name="PropertyObject" class="QuantCpLowProp" version="4">
												<prop name="PropertyTypeName">Cp Low</prop>
												<prop name="Position">12</prop>
												<prop name="IsDefault">1</prop>
												<prop name="CpRangeLow">0</prop>
												<obj name="ChannelProp" class="ChannelProperty" version="1">
													<prop name="ChannelIdx">0</prop>
												</obj>
												<prop name="ReadOnly">1</prop>
											</obj>
											<obj name="PropertyObject" class="RQEffProp" version="4">
												<prop name="PropertyTypeName">Efficiency</prop>
												<prop name="Position">12</prop>
												<prop name="IsDefault">1</prop>
												<prop name="Efficiency">2</prop>
												<obj name="ChannelProp" class="ChannelProperty" version="1">
													<prop name="ChannelIdx">0</prop>
												</obj>
											</obj>
											<obj name="PropertyObject" class="ChannelGenotype" version="4">
												<prop name="PropertyTypeName">Melt Geno Genotype</prop>
												<prop name="Position">12</prop>
												<prop name="IsDefault">1</prop>
												<prop name="ReadOnly">1</prop>
												<obj name="ChannelProp" class="ChannelProperty" version="1">
													<prop name="ChannelIdx">0</prop>
												</obj>
											</obj>
											<obj name="PropertyObject" class="GroupChannelTypeProp" version="4">
												<prop name="PropertyTypeName">Melt Geno Sample Type</prop>
												<prop name="Position">12</prop>
												<prop name="IsDefault">0</prop>
												<prop name="GroupSampleType">mstUnknown</prop>
												<obj name="ChannelProp" class="ChannelProperty" version="1">
													<prop name="ChannelIdx">0</prop>
												</obj>
											</obj>
											<obj name="PropertyObject" class="QuantSampleTypeProperty" version="4">
												<prop name="PropertyTypeName">Quantification Sample Type</prop>
												<prop name="Position">12</prop>
												<prop name="IsDefault">0</prop>
												<prop name="SampleType">qsUnknown</prop>
												<obj name="ChannelProp" class="ChannelProperty" version="1">
													<prop name="ChannelIdx">0</prop>
												</obj>
											</obj>
											<obj name="PropertyObject" class="ChannelGenotype" version="4">
												<prop name="PropertyTypeName">Scanning Genotype</prop>
												<prop name="Position">12</prop>
												<prop name="IsDefault">1</prop>
												<prop name="ReadOnly">1</prop>
												<obj name="ChannelProp" class="ChannelProperty" version="1">
													<prop name="ChannelIdx">0</prop>
												</obj>
											</obj>
											<obj name="PropertyObject" class="GroupChannelTypeProp" version="4">
												<prop name="PropertyTypeName">Scanning Sample Type</prop>
												<prop name="Position">12</prop>
												<prop name="IsDefault">0</prop>
												<prop name="GroupSampleType">mstUnknown</prop>
												<obj name="ChannelProp" class="ChannelProperty" version="1">
													<prop name="ChannelIdx">0</prop>
												</obj>
											</obj>
											<obj name="PropertyObject" class="TargetName" version="4">
												<prop name="PropertyTypeName">Target Name</prop>
												<prop name="Position">12</prop>
												<prop name="IsDefault">1</prop>
												<obj name="ChannelProp" class="ChannelProperty" version="1">
													<prop name="ChannelIdx">0</prop>
												</obj>
											</obj>
											<obj name="PropertyObject" class="RQTargetProperty" version="4">
												<prop name="PropertyTypeName">Target Type</prop>
												<prop name="Position">12</prop>
												<prop name="IsDefault">0</prop>
												<prop name="TargetType">dtNone</prop>
												<obj name="ChannelProp" class="ChannelProperty" version="1">
													<prop name="ChannelIdx">0</prop>
												</obj>
											</obj>
										</list>
									</obj>
								</list>
							</obj>
						</obj>
						<prop name="ChannelPropertyCount">1</prop>
						<prop name="ContainerPosition">12</prop>
						<prop name="HasSampleProperties">1</prop>
						<obj name="SampleProperties" class="PropertyList" version="1">
							<list name="emlist" count="14">
								<obj name="PropertyObject" class="SamplePrefColor" version="4">
									<prop name="PropertyTypeName">Color</prop>
									<prop name="Position">12</prop>
									<prop name="IsDefault">0</prop>
									<prop name="Color">$00FF8000</prop>
								</obj>
								<obj name="PropertyObject" class="DominantChannelProp" version="4">
									<prop name="PropertyTypeName">Dominant Channel</prop>
									<prop name="Position">12</prop>
									<prop name="IsDefault">0</prop>
									<prop name="DominantChannel">0</prop>
								</obj>
								<obj name="PropertyObject" class="Genotype" version="4">
									<prop name="PropertyTypeName">EndPt Genotype</prop>
									<prop name="Position">12</prop>
									<prop name="IsDefault">1</prop>
									<prop name="ReadOnly">1</prop>
								</obj>
								<obj name="PropertyObject" class="GroupingSample" version="4">
									<prop name="PropertyTypeName">EndPt Sample Type</prop>
									<prop name="Position">12</prop>
									<prop name="IsDefault">0</prop>
									<prop name="GroupSampleType">mstUnknown</prop>
								</obj>
								<obj name="PropertyObject" class="SamplePrefLineStyle" version="4">
									<prop name="PropertyTypeName">Line Style</prop>
									<prop name="Position">12</prop>
									<prop name="IsDefault">0</prop>
									<prop name="LineStyle">psSolid</prop>
								</obj>
								<obj name="PropertyObject" class="GenSampleEditNotes" version="4">
									<prop name="PropertyTypeName">Notes</prop>
									<prop name="Position">12</prop>
									<prop name="IsDefault">1</prop>
								</obj>
								<obj name="PropertyObject" class="SamplePrefPointStyle" version="4">
									<prop name="PropertyTypeName">Point Style</prop>
									<prop name="Position">12</prop>
									<prop name="IsDefault">0</prop>
									<prop name="PointStyle">psNothing</prop>
								</obj>
								<obj name="PropertyObject" class="GenSampleEditPosition" version="4">
									<prop name="PropertyTypeName">Position</prop>
									<prop name="Position">12</prop>
									<prop name="IsDefault">1</prop>
								</obj>
								<obj name="PropertyObject" class="GenSampleEditReplicate" version="4">
									<prop name="PropertyTypeName">Replicate of</prop>
									<prop name="Position">12</prop>
									<prop name="IsDefault">0</prop>
									<prop name="ReplicateOf">12</prop>
								</obj>
								<obj name="PropertyObject" class="HTCSampleID" version="4">
									<prop name="PropertyTypeName">Sample ID</prop>
									<prop name="Position">12</prop>
									<prop name="IsDefault">1</prop>
								</obj>
								<obj name="PropertyObject" class="GenSampleEditName" version="4">
									<prop name="PropertyTypeName">Sample Name</prop>
									<prop name="Position">12</prop>
									<prop name="IsDefault">0</prop>
									<prop name="name">1:2</prop>
								</obj>
								<obj name="PropertyObject" class="HTCSamplePrepNotes" version="4">
									<prop name="PropertyTypeName">Sample Prep Notes</prop>
									<prop name="Position">12</prop>
									<prop name="IsDefault">1</prop>
								</obj>
								<obj name="PropertyObject" class="GenSampleEditSubset" version="4">
									<prop name="PropertyTypeName">Subsets</prop>
									<prop name="Position">12</prop>
									<prop name="IsDefault">1</prop>
								</obj>
								<obj name="PropertyObject" class="SamplePrefWidth" version="5">
									<prop name="PropertyTypeName">Width</prop>
									<prop name="Position">12</prop>
									<prop name="IsDefault">1</prop>
									<prop name="Width">1</prop>
								</obj>
							</list>
						</obj>
					</obj>
					<obj name="item" class="SamplePropInfo" version="1">
						<obj name="ChannelProperties" class="ChanPropList" version="2">
							<obj name="ChannelProperties" class="EMList" version="1">
								<list name="emlist" count="1">
									<obj name="item" class="PropertyList" version="1">
										<list name="emlist" count="12">
											<obj name="PropertyObject" class="RQSampleTargetProperty" version="4">
												<prop name="PropertyTypeName">Combined Sample and Target Type</prop>
												<prop name="Position">13</prop>
												<prop name="IsDefault">0</prop>
												<obj name="ChannelProp" class="ChannelProperty" version="1">
													<prop name="ChannelIdx">0</prop>
												</obj>
											</obj>
											<obj name="PropertyObject" class="QuantConcProperty" version="4">
												<prop name="PropertyTypeName">Concentration</prop>
												<prop name="Position">13</prop>
												<prop name="IsDefault">1</prop>
												<prop name="Concentration">0</prop>
												<obj name="ChannelProp" class="ChannelProperty" version="1">
													<prop name="ChannelIdx">0</prop>
												</obj>
												<prop name="ReadOnly">1</prop>
											</obj>
											<obj name="PropertyObject" class="QuantCpHighProp" version="4">
												<prop name="PropertyTypeName">Cp High</prop>
												<prop name="Position">13</prop>
												<prop name="IsDefault">1</prop>
												<prop name="CpRangeHigh">0</prop>
												<obj name="ChannelProp" class="ChannelProperty" version="1">
													<prop name="ChannelIdx">0</prop>
												</obj>
												<prop name="ReadOnly">1</prop>
											</obj>
											<obj name="PropertyObject" class="QuantCpLowProp" version="4">
												<prop name="PropertyTypeName">Cp Low</prop>
												<prop name="Position">13</prop>
												<prop name="IsDefault">1</prop>
												<prop name="CpRangeLow">0</prop>
												<obj name="ChannelProp" class="ChannelProperty" version="1">
													<prop name="ChannelIdx">0</prop>
												</obj>
												<prop name="ReadOnly">1</prop>
											</obj>
											<obj name="PropertyObject" class="RQEffProp" version="4">
												<prop name="PropertyTypeName">Efficiency</prop>
												<prop name="Position">13</prop>
												<prop name="IsDefault">1</prop>
												<prop name="Efficiency">2</prop>
												<obj name="ChannelProp" class="ChannelProperty" version="1">
													<prop name="ChannelIdx">0</prop>
												</obj>
											</obj>
											<obj name="PropertyObject" class="ChannelGenotype" version="4">
												<prop name="PropertyTypeName">Melt Geno Genotype</prop>
												<prop name="Position">13</prop>
												<prop name="IsDefault">1</prop>
												<prop name="ReadOnly">1</prop>
												<obj name="ChannelProp" class="ChannelProperty" version="1">
													<prop name="ChannelIdx">0</prop>
												</obj>
											</obj>
											<obj name="PropertyObject" class="GroupChannelTypeProp" version="4">
												<prop name="PropertyTypeName">Melt Geno Sample Type</prop>
												<prop name="Position">13</prop>
												<prop name="IsDefault">0</prop>
												<prop name="GroupSampleType">mstUnknown</prop>
												<obj name="ChannelProp" class="ChannelProperty" version="1">
													<prop name="ChannelIdx">0</prop>
												</obj>
											</obj>
											<obj name="PropertyObject" class="QuantSampleTypeProperty" version="4">
												<prop name="PropertyTypeName">Quantification Sample Type</prop>
												<prop name="Position">13</prop>
												<prop name="IsDefault">0</prop>
												<prop name="SampleType">qsUnknown</prop>
												<obj name="ChannelProp" class="ChannelProperty" version="1">
													<prop name="ChannelIdx">0</prop>
												</obj>
											</obj>
											<obj name="PropertyObject" class="ChannelGenotype" version="4">
												<prop name="PropertyTypeName">Scanning Genotype</prop>
												<prop name="Position">13</prop>
												<prop name="IsDefault">1</prop>
												<prop name="ReadOnly">1</prop>
												<obj name="ChannelProp" class="ChannelProperty" version="1">
													<prop name="ChannelIdx">0</prop>
												</obj>
											</obj>
											<obj name="PropertyObject" class="GroupChannelTypeProp" version="4">
												<prop name="PropertyTypeName">Scanning Sample Type</prop>
												<prop name="Position">13</prop>
												<prop name="IsDefault">0</prop>
												<prop name="GroupSampleType">mstUnknown</prop>
												<obj name="ChannelProp" class="ChannelProperty" version="1">
													<prop name="ChannelIdx">0</prop>
												</obj>
											</obj>
											<obj name="PropertyObject" class="TargetName" version="4">
												<prop name="PropertyTypeName">Target Name</prop>
												<prop name="Position">13</prop>
												<prop name="IsDefault">1</prop>
												<obj name="ChannelProp" class="ChannelProperty" version="1">
													<prop name="ChannelIdx">0</prop>
												</obj>
											</obj>
											<obj name="PropertyObject" class="RQTargetProperty" version="4">
												<prop name="PropertyTypeName">Target Type</prop>
												<prop name="Position">13</prop>
												<prop name="IsDefault">0</prop>
												<prop name="TargetType">dtNone</prop>
												<obj name="ChannelProp" class="ChannelProperty" version="1">
													<prop name="ChannelIdx">0</prop>
												</obj>
											</obj>
										</list>
									</obj>
								</list>
							</obj>
						</obj>
						<prop name="ChannelPropertyCount">1</prop>
						<prop name="ContainerPosition">13</prop>
						<prop name="HasSampleProperties">1</prop>
						<obj name="SampleProperties" class="PropertyList" version="1">
							<list name="emlist" count="14">
								<obj name="PropertyObject" class="SamplePrefColor" version="4">
									<prop name="PropertyTypeName">Color</prop>
									<prop name="Position">13</prop>
									<prop name="IsDefault">0</prop>
									<prop name="Color">clRed</prop>
								</obj>
								<obj name="PropertyObject" class="DominantChannelProp" version="4">
									<prop name="PropertyTypeName">Dominant Channel</prop>
									<prop name="Position">13</prop>
									<prop name="IsDefault">0</prop>
									<prop name="DominantChannel">0</prop>
								</obj>
								<obj name="PropertyObject" class="Genotype" version="4">
									<prop name="PropertyTypeName">EndPt Genotype</prop>
									<prop name="Position">13</prop>
									<prop name="IsDefault">1</prop>
									<prop name="ReadOnly">1</prop>
								</obj>
								<obj name="PropertyObject" class="GroupingSample" version="4">
									<prop name="PropertyTypeName">EndPt Sample Type</prop>
									<prop name="Position">13</prop>
									<prop name="IsDefault">0</prop>
									<prop name="GroupSampleType">mstUnknown</prop>
								</obj>
								<obj name="PropertyObject" class="SamplePrefLineStyle" version="4">
									<prop name="PropertyTypeName">Line Style</prop>
									<prop name="Position">13</prop>
									<prop name="IsDefault">0</prop>
									<prop name="LineStyle">psSolid</prop>
								</obj>
								<obj name="PropertyObject" class="GenSampleEditNotes" version="4">
									<prop name="PropertyTypeName">Notes</prop>
									<prop name="Position">13</prop>
									<prop name="IsDefault">1</prop>
								</obj>
								<obj name="PropertyObject" class="SamplePrefPointStyle" version="4">
									<prop name="PropertyTypeName">Point Style</prop>
									<prop name="Position">13</prop>
									<prop name="IsDefault">0</prop>
									<prop name="PointStyle">psNothing</prop>
								</obj>
								<obj name="PropertyObject" class="GenSampleEditPosition" version="4">
									<prop name="PropertyTypeName">Position</prop>
									<prop name="Position">13</prop>
									<prop name="IsDefault">1</prop>
								</obj>
								<obj name="PropertyObject" class="GenSampleEditReplicate" version="4">
									<prop name="PropertyTypeName">Replicate of</prop>
									<prop name="Position">13</prop>
									<prop name="IsDefault">0</prop>
									<prop name="ReplicateOf">12</prop>
								</obj>
								<obj name="PropertyObject" class="HTCSampleID" version="4">
									<prop name="PropertyTypeName">Sample ID</prop>
									<prop name="Position">13</prop>
									<prop name="IsDefault">1</prop>
								</obj>
								<obj name="PropertyObject" class="GenSampleEditName" version="4">
									<prop name="PropertyTypeName">Sample Name</prop>
									<prop name="Position">13</prop>
									<prop name="IsDefault">0</prop>
									<prop name="name">1:2</prop>
								</obj>
								<obj name="PropertyObject" class="HTCSamplePrepNotes" version="4">
									<prop name="PropertyTypeName">Sample Prep Notes</prop>
									<prop name="Position">13</prop>
									<prop name="IsDefault">1</prop>
								</obj>
								<obj name="PropertyObject" class="GenSampleEditSubset" version="4">
									<prop name="PropertyTypeName">Subsets</prop>
									<prop name="Position">13</prop>
									<prop name="IsDefault">1</prop>
								</obj>
								<obj name="PropertyObject" class="SamplePrefWidth" version="5">
									<prop name="PropertyTypeName">Width</prop>
									<prop name="Position">13</prop>
									<prop name="IsDefault">1</prop>
									<prop name="Width">1</prop>
								</obj>
							</list>
						</obj>
					</obj>
					<obj name="item" class="SamplePropInfo" version="1">
						<obj name="ChannelProperties" class="ChanPropList" version="2">
							<obj name="ChannelProperties" class="EMList" version="1">
								<list name="emlist" count="1">
									<obj name="item" class="PropertyList" version="1">
										<list name="emlist" count="12">
											<obj name="PropertyObject" class="RQSampleTargetProperty" version="4">
												<prop name="PropertyTypeName">Combined Sample and Target Type</prop>
												<prop name="Position">14</prop>
												<prop name="IsDefault">0</prop>
												<obj name="ChannelProp" class="ChannelProperty" version="1">
													<prop name="ChannelIdx">0</prop>
												</obj>
											</obj>
											<obj name="PropertyObject" class="QuantConcProperty" version="4">
												<prop name="PropertyTypeName">Concentration</prop>
												<prop name="Position">14</prop>
												<prop name="IsDefault">1</prop>
												<prop name="Concentration">0</prop>
												<obj name="ChannelProp" class="ChannelProperty" version="1">
													<prop name="ChannelIdx">0</prop>
												</obj>
												<prop name="ReadOnly">1</prop>
											</obj>
											<obj name="PropertyObject" class="QuantCpHighProp" version="4">
												<prop name="PropertyTypeName">Cp High</prop>
												<prop name="Position">14</prop>
												<prop name="IsDefault">1</prop>
												<prop name="CpRangeHigh">0</prop>
												<obj name="ChannelProp" class="ChannelProperty" version="1">
													<prop name="ChannelIdx">0</prop>
												</obj>
												<prop name="ReadOnly">1</prop>
											</obj>
											<obj name="PropertyObject" class="QuantCpLowProp" version="4">
												<prop name="PropertyTypeName">Cp Low</prop>
												<prop name="Position">14</prop>
												<prop name="IsDefault">1</prop>
												<prop name="CpRangeLow">0</prop>
												<obj name="ChannelProp" class="ChannelProperty" version="1">
													<prop name="ChannelIdx">0</prop>
												</obj>
												<prop name="ReadOnly">1</prop>
											</obj>
											<obj name="PropertyObject" class="RQEffProp" version="4">
												<prop name="PropertyTypeName">Efficiency</prop>
												<prop name="Position">14</prop>
												<prop name="IsDefault">1</prop>
												<prop name="Efficiency">2</prop>
												<obj name="ChannelProp" class="ChannelProperty" version="1">
													<prop name="ChannelIdx">0</prop>
												</obj>
											</obj>
											<obj name="PropertyObject" class="ChannelGenotype" version="4">
												<prop name="PropertyTypeName">Melt Geno Genotype</prop>
												<prop name="Position">14</prop>
												<prop name="IsDefault">1</prop>
												<prop name="ReadOnly">1</prop>
												<obj name="ChannelProp" class="ChannelProperty" version="1">
													<prop name="ChannelIdx">0</prop>
												</obj>
											</obj>
											<obj name="PropertyObject" class="GroupChannelTypeProp" version="4">
												<prop name="PropertyTypeName">Melt Geno Sample Type</prop>
												<prop name="Position">14</prop>
												<prop name="IsDefault">0</prop>
												<prop name="GroupSampleType">mstUnknown</prop>
												<obj name="ChannelProp" class="ChannelProperty" version="1">
													<prop name="ChannelIdx">0</prop>
												</obj>
											</obj>
											<obj name="PropertyObject" class="QuantSampleTypeProperty" version="4">
												<prop name="PropertyTypeName">Quantification Sample Type</prop>
												<prop name="Position">14</prop>
												<prop name="IsDefault">0</prop>
												<prop name="SampleType">qsUnknown</prop>
												<obj name="ChannelProp" class="ChannelProperty" version="1">
													<prop name="ChannelIdx">0</prop>
												</obj>
											</obj>
											<obj name="PropertyObject" class="ChannelGenotype" version="4">
												<prop name="PropertyTypeName">Scanning Genotype</prop>
												<prop name="Position">14</prop>
												<prop name="IsDefault">1</prop>
												<prop name="ReadOnly">1</prop>
												<obj name="ChannelProp" class="ChannelProperty" version="1">
													<prop name="ChannelIdx">0</prop>
												</obj>
											</obj>
											<obj name="PropertyObject" class="GroupChannelTypeProp" version="4">
												<prop name="PropertyTypeName">Scanning Sample Type</prop>
												<prop name="Position">14</prop>
												<prop name="IsDefault">0</prop>
												<prop name="GroupSampleType">mstUnknown</prop>
												<obj name="ChannelProp" class="ChannelProperty" version="1">
													<prop name="ChannelIdx">0</prop>
												</obj>
											</obj>
											<obj name="PropertyObject" class="TargetName" version="4">
												<prop name="PropertyTypeName">Target Name</prop>
												<prop name="Position">14</prop>
												<prop name="IsDefault">1</prop>
												<obj name="ChannelProp" class="ChannelProperty" version="1">
													<prop name="ChannelIdx">0</prop>
												</obj>
											</obj>
											<obj name="PropertyObject" class="RQTargetProperty" version="4">
												<prop name="PropertyTypeName">Target Type</prop>
												<prop name="Position">14</prop>
												<prop name="IsDefault">0</prop>
												<prop name="TargetType">dtNone</prop>
												<obj name="ChannelProp" class="ChannelProperty" version="1">
													<prop name="ChannelIdx">0</prop>
												</obj>
											</obj>
										</list>
									</obj>
								</list>
							</obj>
						</obj>
						<prop name="ChannelPropertyCount">1</prop>
						<prop name="ContainerPosition">14</prop>
						<prop name="HasSampleProperties">1</prop>
						<obj name="SampleProperties" class="PropertyList" version="1">
							<list name="emlist" count="14">
								<obj name="PropertyObject" class="SamplePrefColor" version="4">
									<prop name="PropertyTypeName">Color</prop>
									<prop name="Position">14</prop>
									<prop name="IsDefault">0</prop>
									<prop name="Color">$0030D700</prop>
								</obj>
								<obj name="PropertyObject" class="DominantChannelProp" version="4">
									<prop name="PropertyTypeName">Dominant Channel</prop>
									<prop name="Position">14</prop>
									<prop name="IsDefault">0</prop>
									<prop name="DominantChannel">0</prop>
								</obj>
								<obj name="PropertyObject" class="Genotype" version="4">
									<prop name="PropertyTypeName">EndPt Genotype</prop>
									<prop name="Position">14</prop>
									<prop name="IsDefault">1</prop>
									<prop name="ReadOnly">1</prop>
								</obj>
								<obj name="PropertyObject" class="GroupingSample" version="4">
									<prop name="PropertyTypeName">EndPt Sample Type</prop>
									<prop name="Position">14</prop>
									<prop name="IsDefault">0</prop>
									<prop name="GroupSampleType">mstUnknown</prop>
								</obj>
								<obj name="PropertyObject" class="SamplePrefLineStyle" version="4">
									<prop name="PropertyTypeName">Line Style</prop>
									<prop name="Position">14</prop>
									<prop name="IsDefault">0</prop>
									<prop name="LineStyle">psSolid</prop>
								</obj>
								<obj name="PropertyObject" class="GenSampleEditNotes" version="4">
									<prop name="PropertyTypeName">Notes</prop>
									<prop name="Position">14</prop>
									<prop name="IsDefault">1</prop>
								</obj>
								<obj name="PropertyObject" class="SamplePrefPointStyle" version="4">
									<prop name="PropertyTypeName">Point Style</prop>
									<prop name="Position">14</prop>
									<prop name="IsDefault">0</prop>
									<prop name="PointStyle">psNothing</prop>
								</obj>
								<obj name="PropertyObject" class="GenSampleEditPosition" version="4">
									<prop name="PropertyTypeName">Position</prop>
									<prop name="Position">14</prop>
									<prop name="IsDefault">1</prop>
								</obj>
								<obj name="PropertyObject" class="GenSampleEditReplicate" version="4">
									<prop name="PropertyTypeName">Replicate of</prop>
									<prop name="Position">14</prop>
									<prop name="IsDefault">0</prop>
									<prop name="ReplicateOf">12</prop>
								</obj>
								<obj name="PropertyObject" class="HTCSampleID" version="4">
									<prop name="PropertyTypeName">Sample ID</prop>
									<prop name="Position">14</prop>
									<prop name="IsDefault">1</prop>
								</obj>
								<obj name="PropertyObject" class="GenSampleEditName" version="4">
									<prop name="PropertyTypeName">Sample Name</prop>
									<prop name="Position">14</prop>
									<prop name="IsDefault">0</prop>
									<prop name="name">1:2</prop>
								</obj>
								<obj name="PropertyObject" class="HTCSamplePrepNotes" version="4">
									<prop name="PropertyTypeName">Sample Prep Notes</prop>
									<prop name="Position">14</prop>
									<prop name="IsDefault">1</prop>
								</obj>
								<obj name="PropertyObject" class="GenSampleEditSubset" version="4">
									<prop name="PropertyTypeName">Subsets</prop>
									<prop name="Position">14</prop>
									<prop name="IsDefault">1</prop>
								</obj>
								<obj name="PropertyObject" class="SamplePrefWidth" version="5">
									<prop name="PropertyTypeName">Width</prop>
									<prop name="Position">14</prop>
									<prop name="IsDefault">1</prop>
									<prop name="Width">1</prop>
								</obj>
							</list>
						</obj>
					</obj>
					<obj name="item" class="SamplePropInfo" version="1">
						<obj name="ChannelProperties" class="ChanPropList" version="2">
							<obj name="ChannelProperties" class="EMList" version="1">
								<list name="emlist" count="1">
									<obj name="item" class="PropertyList" version="1">
										<list name="emlist" count="12">
											<obj name="PropertyObject" class="RQSampleTargetProperty" version="4">
												<prop name="PropertyTypeName">Combined Sample and Target Type</prop>
												<prop name="Position">15</prop>
												<prop name="IsDefault">0</prop>
												<obj name="ChannelProp" class="ChannelProperty" version="1">
													<prop name="ChannelIdx">0</prop>
												</obj>
											</obj>
											<obj name="PropertyObject" class="QuantConcProperty" version="4">
												<prop name="PropertyTypeName">Concentration</prop>
												<prop name="Position">15</prop>
												<prop name="IsDefault">1</prop>
												<prop name="Concentration">0</prop>
												<obj name="ChannelProp" class="ChannelProperty" version="1">
													<prop name="ChannelIdx">0</prop>
												</obj>
												<prop name="ReadOnly">1</prop>
											</obj>
											<obj name="PropertyObject" class="QuantCpHighProp" version="4">
												<prop name="PropertyTypeName">Cp High</prop>
												<prop name="Position">15</prop>
												<prop name="IsDefault">1</prop>
												<prop name="CpRangeHigh">0</prop>
												<obj name="ChannelProp" class="ChannelProperty" version="1">
													<prop name="ChannelIdx">0</prop>
												</obj>
												<prop name="ReadOnly">1</prop>
											</obj>
											<obj name="PropertyObject" class="QuantCpLowProp" version="4">
												<prop name="PropertyTypeName">Cp Low</prop>
												<prop name="Position">15</prop>
												<prop name="IsDefault">1</prop>
												<prop name="CpRangeLow">0</prop>
												<obj name="ChannelProp" class="ChannelProperty" version="1">
													<prop name="ChannelIdx">0</prop>
												</obj>
												<prop name="ReadOnly">1</prop>
											</obj>
											<obj name="PropertyObject" class="RQEffProp" version="4">
												<prop name="PropertyTypeName">Efficiency</prop>
												<prop name="Position">15</prop>
												<prop name="IsDefault">1</prop>
												<prop name="Efficiency">2</prop>
												<obj name="ChannelProp" class="ChannelProperty" version="1">
													<prop name="ChannelIdx">0</prop>
												</obj>
											</obj>
											<obj name="PropertyObject" class="ChannelGenotype" version="4">
												<prop name="PropertyTypeName">Melt Geno Genotype</prop>
												<prop name="Position">15</prop>
												<prop name="IsDefault">1</prop>
												<prop name="ReadOnly">1</prop>
												<obj name="ChannelProp" class="ChannelProperty" version="1">
													<prop name="ChannelIdx">0</prop>
												</obj>
											</obj>
											<obj name="PropertyObject" class="GroupChannelTypeProp" version="4">
												<prop name="PropertyTypeName">Melt Geno Sample Type</prop>
												<prop name="Position">15</prop>
												<prop name="IsDefault">0</prop>
												<prop name="GroupSampleType">mstUnknown</prop>
												<obj name="ChannelProp" class="ChannelProperty" version="1">
													<prop name="ChannelIdx">0</prop>
												</obj>
											</obj>
											<obj name="PropertyObject" class="QuantSampleTypeProperty" version="4">
												<prop name="PropertyTypeName">Quantification Sample Type</prop>
												<prop name="Position">15</prop>
												<prop name="IsDefault">0</prop>
												<prop name="SampleType">qsUnknown</prop>
												<obj name="ChannelProp" class="ChannelProperty" version="1">
													<prop name="ChannelIdx">0</prop>
												</obj>
											</obj>
											<obj name="PropertyObject" class="ChannelGenotype" version="4">
												<prop name="PropertyTypeName">Scanning Genotype</prop>
												<prop name="Position">15</prop>
												<prop name="IsDefault">1</prop>
												<prop name="ReadOnly">1</prop>
												<obj name="ChannelProp" class="ChannelProperty" version="1">
													<prop name="ChannelIdx">0</prop>
												</obj>
											</obj>
											<obj name="PropertyObject" class="GroupChannelTypeProp" version="4">
												<prop name="PropertyTypeName">Scanning Sample Type</prop>
												<prop name="Position">15</prop>
												<prop name="IsDefault">0</prop>
												<prop name="GroupSampleType">mstUnknown</prop>
												<obj name="ChannelProp" class="ChannelProperty" version="1">
													<prop name="ChannelIdx">0</prop>
												</obj>
											</obj>
											<obj name="PropertyObject" class="TargetName" version="4">
												<prop name="PropertyTypeName">Target Name</prop>
												<prop name="Position">15</prop>
												<prop name="IsDefault">1</prop>
												<obj name="ChannelProp" class="ChannelProperty" version="1">
													<prop name="ChannelIdx">0</prop>
												</obj>
											</obj>
											<obj name="PropertyObject" class="RQTargetProperty" version="4">
												<prop name="PropertyTypeName">Target Type</prop>
												<prop name="Position">15</prop>
												<prop name="IsDefault">0</prop>
												<prop name="TargetType">dtNone</prop>
												<obj name="ChannelProp" class="ChannelProperty" version="1">
													<prop name="ChannelIdx">0</prop>
												</obj>
											</obj>
										</list>
									</obj>
								</list>
							</obj>
						</obj>
						<prop name="ChannelPropertyCount">1</prop>
						<prop name="ContainerPosition">15</prop>
						<prop name="HasSampleProperties">1</prop>
						<obj name="SampleProperties" class="PropertyList" version="1">
							<list name="emlist" count="14">
								<obj name="PropertyObject" class="SamplePrefColor" version="4">
									<prop name="PropertyTypeName">Color</prop>
									<prop name="Position">15</prop>
									<prop name="IsDefault">0</prop>
									<prop name="Color">clFuchsia</prop>
								</obj>
								<obj name="PropertyObject" class="DominantChannelProp" version="4">
									<prop name="PropertyTypeName">Dominant Channel</prop>
									<prop name="Position">15</prop>
									<prop name="IsDefault">0</prop>
									<prop name="DominantChannel">0</prop>
								</obj>
								<obj name="PropertyObject" class="Genotype" version="4">
									<prop name="PropertyTypeName">EndPt Genotype</prop>
									<prop name="Position">15</prop>
									<prop name="IsDefault">1</prop>
									<prop name="ReadOnly">1</prop>
								</obj>
								<obj name="PropertyObject" class="GroupingSample" version="4">
									<prop name="PropertyTypeName">EndPt Sample Type</prop>
									<prop name="Position">15</prop>
									<prop name="IsDefault">0</prop>
									<prop name="GroupSampleType">mstUnknown</prop>
								</obj>
								<obj name="PropertyObject" class="SamplePrefLineStyle" version="4">
									<prop name="PropertyTypeName">Line Style</prop>
									<prop name="Position">15</prop>
									<prop name="IsDefault">0</prop>
									<prop name="LineStyle">psSolid</prop>
								</obj>
								<obj name="PropertyObject" class="GenSampleEditNotes" version="4">
									<prop name="PropertyTypeName">Notes</prop>
									<prop name="Position">15</prop>
									<prop name="IsDefault">1</prop>
								</obj>
								<obj name="PropertyObject" class="SamplePrefPointStyle" version="4">
									<prop name="PropertyTypeName">Point Style</prop>
									<prop name="Position">15</prop>
									<prop name="IsDefault">0</prop>
									<prop name="PointStyle">psNothing</prop>
								</obj>
								<obj name="PropertyObject" class="GenSampleEditPosition" version="4">
									<prop name="PropertyTypeName">Position</prop>
									<prop name="Position">15</prop>
									<prop name="IsDefault">1</prop>
								</obj>
								<obj name="PropertyObject" class="GenSampleEditReplicate" version="4">
									<prop name="PropertyTypeName">Replicate of</prop>
									<prop name="Position">15</prop>
									<prop name="IsDefault">0</prop>
									<prop name="ReplicateOf">15</prop>
								</obj>
								<obj name="PropertyObject" class="HTCSampleID" version="4">
									<prop name="PropertyTypeName">Sample ID</prop>
									<prop name="Position">15</prop>
									<prop name="IsDefault">1</prop>
								</obj>
								<obj name="PropertyObject" class="GenSampleEditName" version="4">
									<prop name="PropertyTypeName">Sample Name</prop>
									<prop name="Position">15</prop>
									<prop name="IsDefault">0</prop>
									<prop name="name">1544N</prop>
								</obj>
								<obj name="PropertyObject" class="HTCSamplePrepNotes" version="4">
									<prop name="PropertyTypeName">Sample Prep Notes</prop>
									<prop name="Position">15</prop>
									<prop name="IsDefault">1</prop>
								</obj>
								<obj name="PropertyObject" class="GenSampleEditSubset" version="4">
									<prop name="PropertyTypeName">Subsets</prop>
									<prop name="Position">15</prop>
									<prop name="IsDefault">1</prop>
								</obj>
								<obj name="PropertyObject" class="SamplePrefWidth" version="5">
									<prop name="PropertyTypeName">Width</prop>
									<prop name="Position">15</prop>
									<prop name="IsDefault">1</prop>
									<prop name="Width">1</prop>
								</obj>
							</list>
						</obj>
					</obj>
					<obj name="item" class="SamplePropInfo" version="1">
						<obj name="ChannelProperties" class="ChanPropList" version="2">
							<obj name="ChannelProperties" class="EMList" version="1">
								<list name="emlist" count="1">
									<obj name="item" class="PropertyList" version="1">
										<list name="emlist" count="12">
											<obj name="PropertyObject" class="RQSampleTargetProperty" version="4">
												<prop name="PropertyTypeName">Combined Sample and Target Type</prop>
												<prop name="Position">16</prop>
												<prop name="IsDefault">0</prop>
												<obj name="ChannelProp" class="ChannelProperty" version="1">
													<prop name="ChannelIdx">0</prop>
												</obj>
											</obj>
											<obj name="PropertyObject" class="QuantConcProperty" version="4">
												<prop name="PropertyTypeName">Concentration</prop>
												<prop name="Position">16</prop>
												<prop name="IsDefault">1</prop>
												<prop name="Concentration">0</prop>
												<obj name="ChannelProp" class="ChannelProperty" version="1">
													<prop name="ChannelIdx">0</prop>
												</obj>
												<prop name="ReadOnly">1</prop>
											</obj>
											<obj name="PropertyObject" class="QuantCpHighProp" version="4">
												<prop name="PropertyTypeName">Cp High</prop>
												<prop name="Position">16</prop>
												<prop name="IsDefault">1</prop>
												<prop name="CpRangeHigh">0</prop>
												<obj name="ChannelProp" class="ChannelProperty" version="1">
													<prop name="ChannelIdx">0</prop>
												</obj>
												<prop name="ReadOnly">1</prop>
											</obj>
											<obj name="PropertyObject" class="QuantCpLowProp" version="4">
												<prop name="PropertyTypeName">Cp Low</prop>
												<prop name="Position">16</prop>
												<prop name="IsDefault">1</prop>
												<prop name="CpRangeLow">0</prop>
												<obj name="ChannelProp" class="ChannelProperty" version="1">
													<prop name="ChannelIdx">0</prop>
												</obj>
												<prop name="ReadOnly">1</prop>
											</obj>
											<obj name="PropertyObject" class="RQEffProp" version="4">
												<prop name="PropertyTypeName">Efficiency</prop>
												<prop name="Position">16</prop>
												<prop name="IsDefault">1</prop>
												<prop name="Efficiency">2</prop>
												<obj name="ChannelProp" class="ChannelProperty" version="1">
													<prop name="ChannelIdx">0</prop>
												</obj>
											</obj>
											<obj name="PropertyObject" class="ChannelGenotype" version="4">
												<prop name="PropertyTypeName">Melt Geno Genotype</prop>
												<prop name="Position">16</prop>
												<prop name="IsDefault">1</prop>
												<prop name="ReadOnly">1</prop>
												<obj name="ChannelProp" class="ChannelProperty" version="1">
													<prop name="ChannelIdx">0</prop>
												</obj>
											</obj>
											<obj name="PropertyObject" class="GroupChannelTypeProp" version="4">
												<prop name="PropertyTypeName">Melt Geno Sample Type</prop>
												<prop name="Position">16</prop>
												<prop name="IsDefault">0</prop>
												<prop name="GroupSampleType">mstUnknown</prop>
												<obj name="ChannelProp" class="ChannelProperty" version="1">
													<prop name="ChannelIdx">0</prop>
												</obj>
											</obj>
											<obj name="PropertyObject" class="QuantSampleTypeProperty" version="4">
												<prop name="PropertyTypeName">Quantification Sample Type</prop>
												<prop name="Position">16</prop>
												<prop name="IsDefault">0</prop>
												<prop name="SampleType">qsUnknown</prop>
												<obj name="ChannelProp" class="ChannelProperty" version="1">
													<prop name="ChannelIdx">0</prop>
												</obj>
											</obj>
											<obj name="PropertyObject" class="ChannelGenotype" version="4">
												<prop name="PropertyTypeName">Scanning Genotype</prop>
												<prop name="Position">16</prop>
												<prop name="IsDefault">1</prop>
												<prop name="ReadOnly">1</prop>
												<obj name="ChannelProp" class="ChannelProperty" version="1">
													<prop name="ChannelIdx">0</prop>
												</obj>
											</obj>
											<obj name="PropertyObject" class="GroupChannelTypeProp" version="4">
												<prop name="PropertyTypeName">Scanning Sample Type</prop>
												<prop name="Position">16</prop>
												<prop name="IsDefault">0</prop>
												<prop name="GroupSampleType">mstUnknown</prop>
												<obj name="ChannelProp" class="ChannelProperty" version="1">
													<prop name="ChannelIdx">0</prop>
												</obj>
											</obj>
											<obj name="PropertyObject" class="TargetName" version="4">
												<prop name="PropertyTypeName">Target Name</prop>
												<prop name="Position">16</prop>
												<prop name="IsDefault">1</prop>
												<obj name="ChannelProp" class="ChannelProperty" version="1">
													<prop name="ChannelIdx">0</prop>
												</obj>
											</obj>
											<obj name="PropertyObject" class="RQTargetProperty" version="4">
												<prop name="PropertyTypeName">Target Type</prop>
												<prop name="Position">16</prop>
												<prop name="IsDefault">0</prop>
												<prop name="TargetType">dtNone</prop>
												<obj name="ChannelProp" class="ChannelProperty" version="1">
													<prop name="ChannelIdx">0</prop>
												</obj>
											</obj>
										</list>
									</obj>
								</list>
							</obj>
						</obj>
						<prop name="ChannelPropertyCount">1</prop>
						<prop name="ContainerPosition">16</prop>
						<prop name="HasSampleProperties">1</prop>
						<obj name="SampleProperties" class="PropertyList" version="1">
							<list name="emlist" count="14">
								<obj name="PropertyObject" class="SamplePrefColor" version="4">
									<prop name="PropertyTypeName">Color</prop>
									<prop name="Position">16</prop>
									<prop name="IsDefault">0</prop>
									<prop name="Color">clGray</prop>
								</obj>
								<obj name="PropertyObject" class="DominantChannelProp" version="4">
									<prop name="PropertyTypeName">Dominant Channel</prop>
									<prop name="Position">16</prop>
									<prop name="IsDefault">0</prop>
									<prop name="DominantChannel">0</prop>
								</obj>
								<obj name="PropertyObject" class="Genotype" version="4">
									<prop name="PropertyTypeName">EndPt Genotype</prop>
									<prop name="Position">16</prop>
									<prop name="IsDefault">1</prop>
									<prop name="ReadOnly">1</prop>
								</obj>
								<obj name="PropertyObject" class="GroupingSample" version="4">
									<prop name="PropertyTypeName">EndPt Sample Type</prop>
									<prop name="Position">16</prop>
									<prop name="IsDefault">0</prop>
									<prop name="GroupSampleType">mstUnknown</prop>
								</obj>
								<obj name="PropertyObject" class="SamplePrefLineStyle" version="4">
									<prop name="PropertyTypeName">Line Style</prop>
									<prop name="Position">16</prop>
									<prop name="IsDefault">0</prop>
									<prop name="LineStyle">psSolid</prop>
								</obj>
								<obj name="PropertyObject" class="GenSampleEditNotes" version="4">
									<prop name="PropertyTypeName">Notes</prop>
									<prop name="Position">16</prop>
									<prop name="IsDefault">1</prop>
								</obj>
								<obj name="PropertyObject" class="SamplePrefPointStyle" version="4">
									<prop name="PropertyTypeName">Point Style</prop>
									<prop name="Position">16</prop>
									<prop name="IsDefault">0</prop>
									<prop name="PointStyle">psNothing</prop>
								</obj>
								<obj name="PropertyObject" class="GenSampleEditPosition" version="4">
									<prop name="PropertyTypeName">Position</prop>
									<prop name="Position">16</prop>
									<prop name="IsDefault">1</prop>
								</obj>
								<obj name="PropertyObject" class="GenSampleEditReplicate" version="4">
									<prop name="PropertyTypeName">Replicate of</prop>
									<prop name="Position">16</prop>
									<prop name="IsDefault">0</prop>
									<prop name="ReplicateOf">15</prop>
								</obj>
								<obj name="PropertyObject" class="HTCSampleID" version="4">
									<prop name="PropertyTypeName">Sample ID</prop>
									<prop name="Position">16</prop>
									<prop name="IsDefault">1</prop>
								</obj>
								<obj name="PropertyObject" class="GenSampleEditName" version="4">
									<prop name="PropertyTypeName">Sample Name</prop>
									<prop name="Position">16</prop>
									<prop name="IsDefault">0</prop>
									<prop name="name">1544N</prop>
								</obj>
								<obj name="PropertyObject" class="HTCSamplePrepNotes" version="4">
									<prop name="PropertyTypeName">Sample Prep Notes</prop>
									<prop name="Position">16</prop>
									<prop name="IsDefault">1</prop>
								</obj>
								<obj name="PropertyObject" class="GenSampleEditSubset" version="4">
									<prop name="PropertyTypeName">Subsets</prop>
									<prop name="Position">16</prop>
									<prop name="IsDefault">1</prop>
								</obj>
								<obj name="PropertyObject" class="SamplePrefWidth" version="5">
									<prop name="PropertyTypeName">Width</prop>
									<prop name="Position">16</prop>
									<prop name="IsDefault">1</prop>
									<prop name="Width">1</prop>
								</obj>
							</list>
						</obj>
					</obj>
					<obj name="item" class="SamplePropInfo" version="1">
						<obj name="ChannelProperties" class="ChanPropList" version="2">
							<obj name="ChannelProperties" class="EMList" version="1">
								<list name="emlist" count="1">
									<obj name="item" class="PropertyList" version="1">
										<list name="emlist" count="12">
											<obj name="PropertyObject" class="RQSampleTargetProperty" version="4">
												<prop name="PropertyTypeName">Combined Sample and Target Type</prop>
												<prop name="Position">17</prop>
												<prop name="IsDefault">0</prop>
												<obj name="ChannelProp" class="ChannelProperty" version="1">
													<prop name="ChannelIdx">0</prop>
												</obj>
											</obj>
											<obj name="PropertyObject" class="QuantConcProperty" version="4">
												<prop name="PropertyTypeName">Concentration</prop>
												<prop name="Position">17</prop>
												<prop name="IsDefault">1</prop>
												<prop name="Concentration">0</prop>
												<obj name="ChannelProp" class="ChannelProperty" version="1">
													<prop name="ChannelIdx">0</prop>
												</obj>
												<prop name="ReadOnly">1</prop>
											</obj>
											<obj name="PropertyObject" class="QuantCpHighProp" version="4">
												<prop name="PropertyTypeName">Cp High</prop>
												<prop name="Position">17</prop>
												<prop name="IsDefault">1</prop>
												<prop name="CpRangeHigh">0</prop>
												<obj name="ChannelProp" class="ChannelProperty" version="1">
													<prop name="ChannelIdx">0</prop>
												</obj>
												<prop name="ReadOnly">1</prop>
											</obj>
											<obj name="PropertyObject" class="QuantCpLowProp" version="4">
												<prop name="PropertyTypeName">Cp Low</prop>
												<prop name="Position">17</prop>
												<prop name="IsDefault">1</prop>
												<prop name="CpRangeLow">0</prop>
												<obj name="ChannelProp" class="ChannelProperty" version="1">
													<prop name="ChannelIdx">0</prop>
												</obj>
												<prop name="ReadOnly">1</prop>
											</obj>
											<obj name="PropertyObject" class="RQEffProp" version="4">
												<prop name="PropertyTypeName">Efficiency</prop>
												<prop name="Position">17</prop>
												<prop name="IsDefault">1</prop>
												<prop name="Efficiency">2</prop>
												<obj name="ChannelProp" class="ChannelProperty" version="1">
													<prop name="ChannelIdx">0</prop>
												</obj>
											</obj>
											<obj name="PropertyObject" class="ChannelGenotype" version="4">
												<prop name="PropertyTypeName">Melt Geno Genotype</prop>
												<prop name="Position">17</prop>
												<prop name="IsDefault">1</prop>
												<prop name="ReadOnly">1</prop>
												<obj name="ChannelProp" class="ChannelProperty" version="1">
													<prop name="ChannelIdx">0</prop>
												</obj>
											</obj>
											<obj name="PropertyObject" class="GroupChannelTypeProp" version="4">
												<prop name="PropertyTypeName">Melt Geno Sample Type</prop>
												<prop name="Position">17</prop>
												<prop name="IsDefault">0</prop>
												<prop name="GroupSampleType">mstUnknown</prop>
												<obj name="ChannelProp" class="ChannelProperty" version="1">
													<prop name="ChannelIdx">0</prop>
												</obj>
											</obj>
											<obj name="PropertyObject" class="QuantSampleTypeProperty" version="4">
												<prop name="PropertyTypeName">Quantification Sample Type</prop>
												<prop name="Position">17</prop>
												<prop name="IsDefault">0</prop>
												<prop name="SampleType">qsUnknown</prop>
												<obj name="ChannelProp" class="ChannelProperty" version="1">
													<prop name="ChannelIdx">0</prop>
												</obj>
											</obj>
											<obj name="PropertyObject" class="ChannelGenotype" version="4">
												<prop name="PropertyTypeName">Scanning Genotype</prop>
												<prop name="Position">17</prop>
												<prop name="IsDefault">1</prop>
												<prop name="ReadOnly">1</prop>
												<obj name="ChannelProp" class="ChannelProperty" version="1">
													<prop name="ChannelIdx">0</prop>
												</obj>
											</obj>
											<obj name="PropertyObject" class="GroupChannelTypeProp" version="4">
												<prop name="PropertyTypeName">Scanning Sample Type</prop>
												<prop name="Position">17</prop>
												<prop name="IsDefault">0</prop>
												<prop name="GroupSampleType">mstUnknown</prop>
[truncated: 1,268,393 more chars]
