# Supplementary material for: MicroRNAs and Their Inhibition in Modulating SLC5A8 Expression in the Context of Papillary Thyroid Carcinoma
Source: Int J Mol Sci. 2025 Aug 15;26(16):7889. doi: 10.3390/ijms26167889 (PMC12386254; doi:10.3390/ijms26167889)
Supplement: Supplementary file 1 [file ijms-26-07889-s001.zip › ijms-3558049-supplementary/Manuscript data/Fig1 data/Data/Wojtek_17-05-2012.ixo]

<objectstream signature="IXOS" version="1">
	<obj name="root" class="HTCExperiment" version="5">
		<prop name="name">Wojtek_17-05-2012</prop>
		<prop name="UID">50F884AA0424432C963FB8A38CD82353</prop>
		<prop name="OwnerUID">F404651FE01F4079BFE347D481B5105F</prop>
		<prop name="Created">2012-05-17T14:43:42.750</prop>
		<prop name="CreatedBy">F404651FE01F4079BFE347D481B5105F</prop>
		<prop name="CreatedByName">genomowa</prop>
		<prop name="LastModified">2012-05-17T16:37:00.015</prop>
		<prop name="LastModifiedBy">F404651FE01F4079BFE347D481B5105F</prop>
		<prop name="LastModifiedByName">genomowa</prop>
		<list name="AppliedTemplates" count="1">
			<item>marta sybr</item>
		</list>
		<list name="TemplateOwners" count="1">
			<item>genomowa</item>
		</list>
		<prop name="SWVersion">LCS480 1.5.0.39</prop>
		<obj name="AppProperty" class="TAppProperty" version="2">
			<prop name="Created">2012-05-17T14:43:42.750</prop>
			<prop name="LastModified">1899-12-30T00:00:00.000</prop>
		</obj>
		<obj name="ConProperty" class="TAppProperty" version="2">
			<prop name="Created">2012-05-17T14:43:42.750</prop>
			<prop name="LastModified">1899-12-30T00:00:00.000</prop>
		</obj>
		<obj name="run" class="HTCRun" version="7">
			<prop name="name">Run</prop>
			<prop name="Created">2012-05-17T14:43:42.734</prop>
			<prop name="LastModified">2012-05-17T16:10:47.031</prop>
			<obj name="AppProperty" class="TAppProperty" version="2">
				<prop name="Created">2012-05-17T14:43:42.734</prop>
				<prop name="LastModified">1899-12-30T00:00:00.000</prop>
			</obj>
			<obj name="ConProperty" class="TAppProperty" version="2">
				<prop name="Created">2012-05-17T14:43:42.734</prop>
				<prop name="LastModified">1899-12-30T00:00:00.000</prop>
				<prop name="HasProperties">1</prop>
				<obj name="_Properties" class="TAppProperties" version="1">
					<prop name="Created">2012-05-17T14:43:42.734</prop>
					<prop name="LastModified">1899-12-30T00:00:00.000</prop>
					<list name="emlist" count="4">
						<obj name="item" class="TAppProperty" version="2">
							<prop name="name">TopChart</prop>
							<prop name="Created">2012-05-17T14:43:44.125</prop>
							<prop name="LastModified">1899-12-30T00:00:00.000</prop>
						</obj>
						<obj name="item" class="TAppProperty" version="2">
							<prop name="name">LeftChart</prop>
							<prop name="Created">2012-05-17T14:43:44.125</prop>
							<prop name="LastModified">1899-12-30T00:00:00.000</prop>
						</obj>
						<obj name="item" class="TAppProperty" version="2">
							<prop name="name">RightChart</prop>
							<prop name="Created">2012-05-17T14:43:44.125</prop>
							<prop name="LastModified">1899-12-30T00:00:00.000</prop>
						</obj>
						<obj name="item" class="TAppProperty" version="2">
							<prop name="name">RunOverviewChart</prop>
							<prop name="Created">2012-05-17T14:43:44.125</prop>
							<prop name="LastModified">1899-12-30T00:00:00.000</prop>
						</obj>
					</list>
				</obj>
			</obj>
			<prop name="State">3</prop>
			<prop name="StartTime">2012-05-17T14:45:41.500</prop>
			<prop name="EndTime">2012-05-17T16:10:46.984</prop>
			<prop name="InstrumentID">27011</prop>
			<prop name="InstrumentVersion">HTC_VER_10</prop>
			<prop name="InstrumentName">LC480_27011</prop>
			<prop name="InstrCalibrationDate">1899.12.30 00:00:00:00</prop>
			<prop name="Technician">genomowa</prop>
			<prop name="AcqStoreClass">HTCAcquisitionStore</prop>
			<prop name="AcquisitionStore">eJzkvVvTosq2rvtXVozYd14IclAi1pwRHDJVkEM2SEDuVBQUD6go6K/fzY+vVq+59lj7qmZUVaxx0WPYBQV6tqc9b5L4/c/L+vA/zqvT9j/+dbtcmn/9j81xdb//x79mkalvro/9fd/sL+ewudy2//ofz+3tjq/+41/iv/7zf9a3S/29p1muzuft0bw8zs2//lP8n8PPe/9li3B1qo/b7w009ccWx/29+fEZr81xe8fv/2zzH/9SPl/xz7HNm+3pfx1b9LXt//lwgtuluK1O/4cj2Ran7ecoRv/mzf6D/1P4N8f309X45yj//w4SryA9Xn7a7acDlv7rAUf7E36rrEzUifRvjiranup//ef/IwuKSCeKSIz+H//u+Pv/ED+dwU9vzs9Nceu/Shpr/2aDeHXc5//+qsF2h+8+tl+HYQqUToQf//t313iDn3Qu6GqD4wav9P9hM7w8wWV/bu7/+k93vXixNqp0wl5hAaR9mBp77xcP4qb1PbbG9q1jynWjVu79XNjktJlYMF9PcfulxEqyMQa4PSs7HpiLJrP00W3ONIF1QrAP3cbya+nKXg9zxN1AemiWvF8oTLhNdQ6vBve3BruADZaaxL0bf9iWuZAtIM1CryKWtiIpmlnGhIUtVV4R6xoZHKWWydNgQtw2eTbWrQkMJi5YW/mSPeks355TmCaM8OiE//WJ+EhjNuAzUXCzrY/HV0sr1tKXQAJhr2XW3LrK7G0LjeDdhXVmsfVrwOSX2hGvczeNleXDK2vLUhK852RYWtuAc/CHvimEtqaLBLTRiI2s94P7Jlsfre1j5rF2YY9IYKwGR6vj54wpRaiSwFMejdUIPAA7snWBjSo8//tzHLDXcPEmfuBppaW37gzcyNC4G48YkLVkDZl8p0MeDIbMII7evmBuXnzC7uNQI959WzNBDa5VcLyta+t9sSTWtUedQBUVDUnrW80GJ21SBab7FK11Ml2xV2VeiK8pqmL9GB1DrCb856fufrz4XRAQfwsEFFmSpb8CAqIg/mIILLqbyiZX2SBA30VJKJNMJoXnh+CvvHtuacpMYaqxmQgBddqcvE58BnPbwO2LquhIKzwt9tqpLx5E47yxoLwx9i5GbyG4rHNqSd64ZdKeyTyY3He5JR6GGhN90+DhIylEsimihE20nSQE1fFRW/FcngOdc5OE3bq0yXO427LXaaBUflV1QJ7WW2Xy5T7gbnlmlEThmrJB8OxI8H5sFIs2ggPGGajApGFkE9Fe5KzrPIl4abHtLH6z9kxsbyIW9arprHyujlm3aR6Cuxytc0u/Hyw2Ho1fxNO8iWalgfRkLx1kwR2th4qlTOUV2IZHOEtcA6G4e0jfEIjSW2c1aRSysc0RWqvBQ8QKXpRM27sILeH89KzuzEKYS9QQ2MBhHZnnuL3qLBFKz5FXW3Sou7A4K0PBrZ5tTWYqscCagC5E6xihMM8rEezxNeBh7EVA5K16Zd08vwqu4o0bq9aJAU62Mjgor84gp2T2YGpmD3hQH3WDbO7TDRtE+rkK2mol/okQGP0WCKijiSiO/w4IjH4xBJxzoQOpnoYAi3lRE6fEIhjeB8/KrVTs5Gx0HjJ1KQy5u4tYTSajuQNzfWUIkXAGg6wbhMBklL4Eb7BvFEt/R5y9ayJU/t3MM+sZRC8m6qZKPEsISmsAGx1o3BlV5Nz1rofAeGvI3B/PB521BdcBJ1ia2Ca1EsidjbFo17lK3L0GMVH2gcbkyXJYuccj88jyKM2YYs66ylO4ZluC6fows2BaRWf9kCMExjs23j2lyleCgWYN1ucTG6s3iQTr8cC2ssIcs+GqelSeGf+AgJhMXpVP/IZaaXp7Mun6Vrh7NwuDtHthC4vHgAjR/oXH117QJH6CwLUNEtYGK5l43Bja1j2TKiaCqZHAHwdoGtsNlu5gY/JQ3hQKWco7zib+AwVhtPY66750A9C7AE1hbiEkJ4slms1+iEX9qPSMTNWlAo4HjAMTo5w0F+fWm4DvtYvG0ima2szXEKJnGzyiG+cXk8NgSLy20m2yfp5WbPjcnv9cE5B+CwTGIlLgL4GA+oshQFNOwDY9k0D4QH2c3MZT9s7XLffPW1e0ig3DomUD1EtljYNyNtU9mMm6yaN2iA1xatymTHLFN/eay9aw5MpK2GAdiMSfOV5jrfdPmQlVrHJXeTw7S+DMAH21w0E6QY8nbbb4NgHXvPqddVaKBZj3jcXDdFtmZAhYRMKIqIIvO2VJZmllgHv+xJf6wGJyL9Y2U5/DjvcQGDoFg0UJM86cMiqJoN5KNlouEDJNEhjWpTjUbKznkuDv9oO4N4H3XnwIgSUvSjx+Cc//qr15D4Hksu7Y+2AoVSCVQ81KikkJ1sKlFZs/IO9NYKBiFXs3edzh9uMlmkmK5/M6BJ6VRYcLk2A4IO7qiBAcP4QY7HuFceKwZho5qOeYSTPpXfmHidZZjFYhzPQtQvKeYvypWjYDbwhGBcesyEkQFhrQgc8qiIVDSQ7G6s7E9/RG/Hm6EC17uZyCVS5NAYo3Xj/1ar3QpCY6icRB4ZFNeNowOSvPaBqB0/2JEJB/DwS0sfK3xAH5F0NgL7lT8HlnVrCZYWdaWecpE9MaM3ZdTBQrGDAT6ErQK5g2OGiDDQtg9j6ZVQ8BOjnP2MRoBdJDYOBZWAR5IlZ+ftUaKxJmKnvH/pj4hwx1Whq35jcEvuLAXELL/TKBHgJbZeIBmews7IR6eSShKZ2wEx/GvIfA+u4iRG6gc4YtOCb6zXJYy58v7otKDtZp1Ibg4yFW4dK0GiK8MIt0yzPq/Gr4pJbmpA1T/UDmXvx+lNb5sMd4UmlP4pH1ou4hIK80LEonyD0kGnZSVBDM9M28oES6zkuYO4spZ4+6q8lm+pKYrE0eVW8CXxB4BRuEjljuqCVOgpqpxXGA8SreNZbvtgn427tFotjqaA8BzVWEKtB0T7HCchOC9SoRAiulNIghX2ZAkXwCbAK97CFALisgsH1bNbE8p+njQA+B4KpjnDJbizNrVOZkkO5kppqezkFiLZB/5gT+WAgovwUCk8lo9LeYgPbfAQFSbCzM+ItCw7O7zXoTcBvqGZZ1bglCYIqZVAEclNFzyWDWSqYQxUPM6OvoBwT80n3Y1n5zS5nirUUh2HoeDkrhPWbjWYoQ0EeBaDWDyoJFkKMOk4Qp5BZJS6Y+Qrlyi8dWsdTr3AcSl4SA1RlHMj5EZzbwI9zfAjiS+wMh4t53esUal+Xk4D4X7DU9Y4a/So1n1b4QgpGEc8KIeeiIMH5XTBGZUnmTZwDWeRc9mcINhbgLsu16CHzNCfQQWOUzPJ9i8iYetHlsxe3wjZ36qvIeAvf3pQKM99MqnA/Kuo8D4wnF/TXdNawdWBmTg71C/Gf1jK1pHtyYEk6GGAfWw84qrpcUnJNlVZFuljYRju+UDSEQBL8uNYxTDx6BVT1NzopFZ5PZUbDBHLzQ1CJSHMnwLA9hGojA4fCKGrJcXe94cvIN8aysRSu84va0lK2KmQ88Pjs5SGwsXRHimlbEvQlMXnuEgKOofyQE/t3di/9+CGiqqv0tEJj8Yggs289EHxEsDqcCi7yqhnPW1o9W+BkC2y2W/x0Mm4yaO8CsHluElXEZEyodUMcXKkKAhVuwdqfdhr2H5xH3Fp2nWfPpQmPtW59UgefolBSZbIFea2ge7g3NYugiVd7EkSvvEmw1a5dwbOPzPeHR2Ogakk2sC1PX5ljw32OoCYwwmMxfNWbmzmFH0r2lBXsLuxfx7Rce7ysgHCwnnHNozbfYQ2A8sxUeXJe7rIdA+0zxdZM+ROvmrjQm3eiTBFNt3FgTGuH5CNpb8BOm5RZXxiJ7jWW18vxbSwl78iPM94+pAPh/RELUk8I6efkkfrUda9Yie66Z5JUK8XwaZJYar+9MNqIh7u/uNEvJ50tYSCe83ocUIaD6UsoG0WcO5QsC75ccg568EALeAzN9ZHIHnJQgNPNFWxPvGetAVAMEOHcIuS8T+IJAbwIS0RcwLeaE9BCQh0OZjeyRLvwEgXFILtUfC4Hxb4GAiEWu/i0UMIVfSwHH12cwDS+oAhezpOQxSh3s0LSr/Lb2qDW+3GlPARYNDUrSfYGhtX7gKI5uXUZWwtplr8teENxZvI1/pkAJA8M6+TuNKfpoUrljmRnk0C3x8yYNUmCV6N8UePE1+vqXCiTO8psCoRIa3xSQqDMhgdtCQ7SSEyDy2+A9Bb7ywHgxfVW9CnxRwGyQAmF0iBQi3A+YJ+KtInjV+JlZUAWvbwqwm69Yj2M4YErtPbm7mqAKtFowZ5qPFAjitsms2HiKTDQ6pMBAY5QY1uQEnufMCJSHTiHaWhV7CribMbZiszyvexXoKfClAtp7MeTe+fn8psBPKlBHt4R18UkkfjvF69WlegzeXMDrc8w7j2wfggPEtTF/PfOiJum11iGw9lCFg+lBJPIpeTAtuWIeIIOFYi1s4oIhR3gVRmHXkYc+VFm7MQ0Cw7LN+tsD4uZ4+XMnBSa/hwKipEp/CwUmv5gC4/VlDl66tCq4VUiB5LleMG2kd9ztnMa2JMDAQIvr56bTDEdldidIgWNpVeHOgJy0a9x+tPSFyhsu/cwaJ1LOlFySuH8QfGptCdFhfrQngrvkxTcFpmyBLrG/GQbx2hSr5kCxKiXYGdYlZKjtiyOpwiYqsTaqqO4p4KeS0ZEFyNNvCgg2qwmPzy6byAOkwHqFAi+k8xi1HykQDQ8HDSkwPrORdUQKLI1haU28NVKAMUUIDD7QrMnlrTOty59V7wJ5c3B+pgDfz0Zs0NIx8XSr8EjYtWcwxucZYcg5rXcB9fV+8t4FuCFtmAZn/L4vCjij9YON3tehEKzueP6LMclgWq8w8PgJ9vqvQIDXACnqOFtq1Ydl0rtAOPDwfc/C3m68U6SC+UQKPLXYAKfdhaSnwE8u8EUBLb54MNsvkQIzAb4poKIlkdCY6jnJ6Slnwxu9CH/sTULt91BgNBKFv4UCxn+HCzj3KVLgGiEF6uPN7inQu4AYb5ACZYtVNx2U3nciuLkWCVW9zHoKaOZQJL0L9BRYtyOhp4A+OwyZ/KGAbw7RqP93CoTHW4axWVBITwHP3wSgs4pUmCNwFMvkeWVaUE64NzCRApLnUpiPK3QT8Y0U+EoEorZ9E5ctG+gpQEg4r6LH++MCx9mld4EgrJACp9MNY/7tqBKfhwHtXeCLAl43HHfWzFvbbFhpAnEzyEuLr6IRG23KceUGL90mMXEvMD1ZM95T4OsGQfuc4v5xuTGs436Ws0l0UqpgMX2WmEBmmEAKBXPMeYAuFAb3DCkS/nCBr0TwziYi96XbgFrnWZHA9KKaAkQ6xL0LBEllCtEp0pufKAD3FhOP91ab/i6h267HirXWmAumesDrZ5yQogdjOO4pwHRBz/pEMNKsCw/SwPkj7xKKv2fVoCgJmP7+EgxY/x0yENiVJcDzgsNSSZ8uUwdRJ/ivm2ZbzXQzQwyYRhUq+w5IPnSjn2WANhgJBrIoYhmvBrmVptH2Zxm4scqA4CBrvMeAuysoGNSxsIx0oH0kaG1f+Z4d7K4V+1kG7pOvZXurCQ+qI3zLgK6aPyLBhS18Jj2TFwb5AQb50dONga4RA9+R4LirWacbqPTuPDhapzAVvzEwHQ8Rc2dzyN7j0VNwcwPL6Gti4GcMmDuJCavLuPKLE8qA4EzOsHB3syri4t7oZwe1doIykZOJbW2U4abHgHs/7XIreJ5bNin3Q8H7BwN0Lf2QAec6y5i0vYiCy55b26rWF5QBFA/SY2A5LBY9BkLzzjqiCY0FVuWFHNrWUvrZwa/7hP3sICLdh7lR4PUbLz/TE9ZQ+5YB68ryHgPdorrwPzYSiL9n3aAoaYL8t2BA/9XLBcxqDoujizZwF9EG/sGA+/Zyz7o59/+CgbV4QQxUzKqYfC+/MdDbwFh5ZFbzuG3YoHlJJAjEh91nglnz/IGBgdpS0MU7druv+cGvTNDKmsLd4etp9BgImiMR2FUwxN4GFKWeVD9hwB3F2N2ELdoAfezc75mBheZlVjbmCZDBBwOiJRhEiKXr/wcDw62h8t4GlEAdsqF0fFb+evvDBsb7gVAF6w4xEFmB0ttAj4HqWZ3BZA4Kt1q8jP5OoTAqn+QnG+gzwfUclFYyWDTs5bg6j9DCaY+BGYYR4ScMjDa5+J0JymGbgLXSsOxvT7ze1eazkPCyxteLUdsQGGdmjwGWrX9gQL4Y16rHgG/LHsyLCxGiq4TX71Lv1M8Syh+Z4Gtm4MsG/lwM/J6Vg6I8VsR/Wy5/IAbIL8bAiLk26OYNh+VXKJgrUsDey9urctUYo3GPgfPJEAD/T0x2couhc/9CGyCmUZLVMPWYeDiLVXAqHkfL3mEZ9Biokq3X24C+jiZCP0H4hYHFfmwKfShQZ+tVj4HAF570JwzAscJu9jU1MDp3k8rba51INhzthGgPo2KjnDUkq61vG+gx0NuAHM6FaCoQxMDW+saAe1kNO4uNz98Y8DIlwOBtPI2fbWAYIwYFPhC4v4HmaEXqTWKD+WRCApB1DEX58tJjIJztQvq9dPC2xP3pYUItyUy3rIM7YuZyHh57G5Bk8gMDVVOtwDcvmFsS3QBSPBCDPQa+bAD7/7K3gTALISMGX2JZEx9DRDzQO1KYHYEgtsOKbVeRRprh6XuC0BseXcN6HfBAreyGGH1qhkby627MJuerwcP5qy37qYE/3AZ+z9pBUVG0v2bx4K9eMtDx9gcGvkLBYLn2vm1AZB5YtT9BDFQcMTDNypgM3hPeh4LeBtopYkCJIpH3GHjPbrs+FPQ28IWBLxvAMNHaJBPcaR8K+vsEojnbsGGG2d2fRogBbyUAuNHps0KXdBpxxOedTa5zjQSz0lDIZ2U92MbKEJj0QgxIswi/P/cxFJw2PzDwZQOM8Q8Gms+zNIWvCsH0hjbwv2PgywYmJGmrYG7dtB4DCkEb8LaddrTC91llquFgKDGDNibzBathOjjNBKbapk0Ca6/2cwP+6OTa1nyP5z+ILooQnC/P2lqf05YNo0Dn4Yrg+X9h4CsURHmN3f6Urjc/h4J/MBCpDK/3Uy480G8TfO2+C5Eks5yAvb1hKBCfiIGv+wRf64Y81cXvPwb3AHy/IULoqXi9luZwwpR7i9hc1BiivjDQ3y38YzHwe1YPiqosK38NBn7x3MA944gBtGEB3uvSI75zYEzVhZfQ28BxtpkDPWLZhfc9dqfyxWOYlRy3r83u2NuAlOVi5eWHR43DcLf9ORT87xj4yQbauEOpPoxzJlko0X6VDj1rt78DmMUZ9bmIsZsJCUr1TxggWjsDT1/8wMCXDQjR6U36uQFZYklvA98Y2K5vTH0cPhP9/q7uMSC5W7SDifuMLet6/i82cBHPix4D/dxAeHt/Y8Dt1gxIerrUEKhjzEWla6LNlCeFKXXZkn5uAFbvXT834M3n+H1Sa72YaMx1zs5J8Y0BMuWEMyVGG4jvwYqJ21CsegykBVv+PDcQtq73PUX4jw2YaApVHwr+uV3YhwLxLTPwG5ESEB3E6NfcwEgZYaj7soGfVg5p1ar5IzHwe9YPiuORNvpbQoHxi20gP+sOTP2YcGgVtIGvUPATBv6xgR4DulahDRSWJbC8AQwFxwB+xoAvzwqmHAYSlln2iK0zMBMCstCEYD5jHrm2yzkYTEGbmMafEDK2Nj0GgruMGPiygWCKGGC5WH5jQFkyxEhD8HVm4v49BpQN60hzODP2Kh9vfN9samu73qQwCz6hIK047TGgbK5j3oeCsb6Textwm9HuZwz8ZANtOBQEr3o1jQX8qWG2hh824OT3K5DjEm2gcfa0twGU7pa4yc2FHgOvqMFQMLWDxrrPoxdTylSvYJVjqPgnFLAq6uI+FKhHe8QDIg6gx4DdULQlfd9l5Gq7PpAEX/c28IWBhTkNhd4Gvu4X9hiIZhtqTS9zBo6pU86W3ssgE209YMJ0gjYwK35g4A8PBb9nBaE4EaW/Zgnhr75T8DVFaB0sgt1DQxv4woAYKijZsuDFP80NsOLW/Zgb+CkUGFHQY8DNqN/0NtBj4CTjsLaXE7SBxNSqforwKxQsRpnFexv4wkAfCr5sgPjyNwaiDd0b/Z2C0XT5AwNfocAwNRzWSocYmKyeQR8K3MlOKy11+GOKkL2ECjGQBD8wsCkD0TrWT7m3Ac/ZD6GfG5D1act/woC0HIrc34efZ6WFdMLe0m5SeREpMnJ66TXYkfBjijDbbFX2boIfcwNfGHjDA20Dv+obA+/3DjGgK2hDX1OEbkMJD43Bj1Cg7Acj4mts4FnhpfjGQMgsvL7bzd0DP7ARA1atKz0GaHBBG9hnlfHTwwTuzZwYFl8XAVjCG21gdgeNzO477fPYpMGZTfXjXzFF+JvWEE60yV+zhvBXrxtY3ioHZrM12sDkgFlUfB9CpnXsXQXG0DtaG3ljA70NTNLbgDWbf4cCZj6MI6E+2kAnjUXBh9mg621AcC35cx/fh94GvjDQ28B5KU/BWF4wVIxuhdKHAk3VVd7bwGWsh2AoNcUsHWOZ1f66Ya+2QIxcN/g6bjHE2E5sEqZOmdjbQPsevXlQ6s3R0mbLFKavf6YId2gTo4k8rvy99r9swFTVz8rlnWfF0yHp5wb8bfUDA6/LUCQ9BsJoOGba8Y2h5F2y77mBLwxEpWDSHgO9DfyDgZ9soL9huIz0KhQuuk22y8m3DUSvm+GRLjvkvQ14XYr25LE2A4sTxKTEjZy4rezD4pVaFXQpphXM/wTmREIbUB6Iga91A1820GPgohcA9l7+gYHwtpuwF+wQA19zA3+DDfymRYTaRJL+rw4Fc/FMqh4D0QLLuq0Gb+IO1l75jYH681RLMe1yMnMwe892ox+h4DkJWI8Bd+4MROt62ZU9BjxtPMgsml1MmJrjAf8pFEwPNQ7zrzsF6eO8ZaNIVokrrLCPfWGAri8YCtJRaJBZuniyVzAbkEBeYBZv0s+jc4sKMaCtsCxekhX+jIHh7n+FgguvbLSBYcOEbDoWfMfZaVYwuKlsJKaq4G6LILOWT+nzQ0vPVnB3szv9yQbcU6h11kzSdTCcXBM8umF5Hwr0aDcnIc9f31OEw+O75b4/23iWsI7w/KPnDxvgy/ebja5rvYq8BZ6/tNisexvoMTB64fl/YcDdKtu4twFXtq0qnAqf621UQX+nAC5uqxGZ5hSmbysikUv4Nwb6p4rSYq1Z6YZ/zw0wY4s29WUDg2yGNteHgo8N9Bj4Ux8oEH/PKsJR/+z+34GBXx0K9vsN2sCkRAwMkzIjey3imNzjHzawFdwPBoiJ/zbD7kT1O2Jge/wxRUijiLFRNRqhlD995RsDoSNz77z2M6t9bCzwRDKo3CDQgYwnlQ2uLVlCpA9Lm1jic8sG9VPFgtoEsbUbkhD8HdoALE9Y9pMgfTKxGA6IJx4wiw8y3N+jU8TApEUb2E52jI1P3ltw/bkn9hiwN6HNw60gIAbmuw5DRznhvnJjBqnub62fGwh4+zz2NtC651YIFvbGtgpt6LHBaShWfh3h583OSwMcuRtw/zREDNxO8q2/U/ATBn6aG9Ci9Z6N0k4VvOq666xKeYrfoUDQGfQY+JoijOYXxO4XBro2lbhPp4/aos08A/vqYuj6soHwQQKwY7zejJwQmxMoZ2CJQkTYfUlscliOnt83DL/uFLh1G0Jwp7SCPNrbJDrfdbCMzxPd7vjHnYL+iYI/FQOj37OKcCQqo/Ffg4FfbAO+cF+AF2GIDukNs6hzShPWlZ/fyHMcT7FWk/s3BqJpUJbkEugfDCwJYQKBhjylRdhjwH93A81qYVf1cwP+cOuX1m5/IT0G/KJovzEwlWaWEL5455FbutvhJ93GxGv3z9KqZ0sOs/ONVlEwM21yfEotG1NtSDz9GuKwL4QFUHdnVmyAQkDiyztio+URj9eael0/RWhbuCVY1QcD+u3FJspzUrlvv6AkuGLWH8zvYx50eVD2GPiyAb+4IgbuU8tnyutjA/eoUazpcGLCPHoOESM6a3ob8AZsTqLmhWVWLqYDJm8CtIl/MKCmIn5+eRsq1qQOBDZ2rroQnR/Ftw049pBU/Q3DcDcs2Ou1l3iwrAZHa2BvVhDIHEODO0XMjkMZQO9kQiCRum8MuHUZcRg0Au3XDQyi8sb7KcKxWITglHNasZS+PJJYGx0We88QQn9X1H/DDcPR71lFOBpJY/lvwQD51TcMSeUBSUeYxedbLHOpsDL2Wm3EKmDhllruaoNl97yYFSiCURJYkQxm6YZwOK7KjlB7ETEtOEvc22afmSyYHdhg4MvYTbVtbt2fc8SAccUyjpMiJqu8WIAhiYSHyRA8Um6kPRs/3oiBGR3WlveuYvCgmRKgl9AjumOJTFM3w8qdrM2YSCIejwEPPB79gRh4nN4pmxhcJMHT2xpWHbUrWLDQrpgjco+8XwcJMVNolbte6x5RnsGAiUN7zP1zM2ys5jibs9et7YRAfU9yi45uIetuxqhyXxw/7xjPp+Bdz3rFHtVnLmNR3GAW2XPeLx/6woDAhY67enQvLS68z2wYqxPiPpPWIOLqJjFFMQwe6Vc97jFgth2p+jsFDy86MEV7yjzY2YMGMcQ3aDMrvL7XeVljNGsZmLPPU5NfGNCbGkNRHkQVa1M8vy8MfC0m7pcPPcx5BFSMqMAeovn/tYG1Ml33U4T+wL+WfyQGfs8qwpH0ebbob8HAL7YBUqN06s/FlIdLF8t6PrjtmTQ7S1WwLj4/3WtNPKCtbhFWLI2GqEeywTIwiQDjrlRI1g6XTLpSCcODvost1xgfmbBaKiSIB4PSqopihjax/vxW2OenhyNJ8DH7ot4zJ8Lsq/q3CxteGXbrkD01y9/wJfjqaypEnbrPyKpaqExoFSxDM9wfyfk2D8ArG8zK9gcjindbf9YFjHigrfzcat7yGoI4dAgbTElG3vFhiFgzhjwYNUVGzm5hgLXZadxf5limK/kQMCWw39zj2r3DgtmlTNmZeD6DeABWWfAA/L1vVtHy1WXk9XAfQJPtXIDGMjOiLc4WUxbCiwRm7nbW/TS7M3U51argmiF21vQ9YC+lwG4szDGb7xdyDnNhg/a1PaH0Xzvryl6LufIJHU9qhbtqC+boQUkYP0AkdTXhMOdTyqO0AwS2Z3tg7N68CreXqiRLZf9mo6d2q7zR2/UsiVcJuOVlyoFuwpjQycQAex2ZVZi2RddPEX49YOg7lXP8IzHwe1YRjuSvyYG/AwO/OhSkGo/BCj+LYwURJReWacfaeDAWgrG9y6xGxbKj6gTLTi1AIReLFTAdhtitN47pkax8o2Sess9ztRyzcHOLLkyRLyrxHtW2s96LagHzz62/sFNwGCrpPQLvNcFhys9dQwbS+cHUzWxQufviM4XYXXawGE/mPFoMTRy21cYEfROYJCLqXiOTix4DHU1I9fnNj5Lc6ueBvYoQu+ntvqPWtljuYEqiBQmP56omWfy5QblyP88gtHpH1nJBQd8+htzzP5Iejs5L9vLuIxLkXZNb9eWwY9qYqpWXZw/FWovuBrzNB5PSbe+R5YZ34GQ52kZzC3PiLscLNq6YULk5aLHV6jOBafvVUMC4VeTkIssWuHCxSLj63NnIjlUBWPmUs7vSlSRL1iJTJZhU/tzeaVaYXI6IicW0il7zPZZ9Ja/Ay/fTKoQcQ1hzr0OwoyghbKESsceAsto33B87m6O1DzYZ2OliRmA93tck/diMs4gsjhBttd4G+lDwpy4fGv2eVYQjWROV/2sxEJACTLJYVJEYHGzCfXcGHrOxe+UuZkkynHOYzj/dqIkxa15mRQ3T9effXtm+I9ZmfWayFU+463so/dPj4cGGh+m48ub3gFrVRMayj3MT7cHBLLxjky2Q62suhM/qFZPw/NbYq1saVTgw0JVhTq5gs2BRASRWRsaZ64KxcCgO61YwSLvUt+Ds9RmH+wpDw+t9EJg4OE2EYDbSKdk07AjmnbtC5KmiR2StDWGelhZ+n4ChJ7jJLtCDbVTsXbVYJudhwyRVx7JvJL+x2HX8ZIOhMxDcsAg0iyXtCIxj5xEmf55YfB9kCc9i4wgQnV41aecWZy+pkSrvPfLBkih237lUmAQkCwxyigobjNIleDxN6ZGFc9mD5xSIUadEu7qKnEAgP3UhupsFqhZneJU6bguw3RwMstjre7CNl11FphxmJHbzLcw2RVZF7ZrWRKmmEzyT+0NwjXKiWKd2UoInRXOBRfmbkuJKMNRpO/q5wYo284WB/kcI/1gM/J5VhCNlrP41qwh/NQZMuxJgqrGQQH4TavKY3A/gzlc2B2ix219VHbt/NZmTSF1bNrm95xpQP/c4s+zKIPfmhtJ+V7HbqxUWC7+mKmt9PhQCqUPpbkabPViv7BM6FJT8ii9bmHWeJyAP3jWJZpUHuuUjZriAoeRUbYaw0N/A2TzhHZHDtgRDHjk8jMbHjrwzXQBrYrtCGM2jmAwywQbb/DyBV63KjChj3NeLYsYjC5KMSOf5HeYQ20J0CCJK7nuUctfe0YopHpZhIS5tcK5LQ4hmOmKBDidz8DdXQkCJsXuqcnMG62BkVWisRyK50/LzpwI0r4rC9A3ED6MXmxjykPvyFjH0UtsIAn0+I+Ftj9l8KRUrWDiRzcPzAss4OWzu4CZLvJ4DA7F6N+9LCJbZlISHz+Lkh1Xb4AosqMICeE4caz4C73zwBXZ8HETSnOMR0PljJ7DF+2yTY5UumJB6XRVE50ax3rxtYbHLXAL311sh1/aewlzZ4fcVhmn8tHzIS5Vr/Udi4PesIhyp6mep/t+BgV/9oPGpENcw76Scs5s5awg38hjcp5FUIA5jjxjOZQSzXeJx2MekJodc2YEVJXEVjqUT2sMQQ8NsylFifTXsCHeWDkq4Z1VRc8AQQOaTARiWhvq9TIWYFKMjZt15mmA35bFCTsf5GYLZHUe+80IsrDbiCT9PWFdRbkg2ORxKCoYYYhaeSnJO5H23Bme3S0hU+fGRBPRyAXPYOFV0WUU18V+5D95wmZIw2s5tIi6NFRBJ5iQSAqpgj54rYGYDtwobJcrJyJzcYNEuHQ6TZWQQZXmpwRyIbgVZuVfIShygvRy3Z8TM9WoQe15mQMELBahPQkZW3pKBNXYx5ES7UiTrhfsG51PG0fVeeURoiARUXyHWjDXJCOwuKliuimXKzAOGKtvVwGuCgIebWZWT7bTrwLqNMiF6TVObjDWagj2TM86uVYL2tPUBpkVy5CwSlgrRyLtm4+gzxViGw9wST0cXpiwPK6j2YkNMu23AseeI3dEtyvqfJO4x0Pnqn4mB37OKcDSWFfVvwcCvXj50JycPFpfDpQrVyAGy2bw4eIv8VDH/Zttk9Yg3YAevVIBWOsfkkW4DCCRnzyPhnBlk9lh2YAsDJoTBRkQMWCi9brXAsmzPLyDxFDrwaZhxGL9TjbTWFb+F6AcBLrqM3dY7JqAPk1UFe2uG3RRpA3NTOJNobCgNUTXHgqlwOxA2d24xyS+jALuddOBsvF6KhE6aHGYhxQLrrucjyVg8AeoGe+zmy0wj8/ueQzCScP/nJIuJ5sQNBMp8RcJ2PUKpnuQXlOxhVrEtOXtEnzcFOIfZhjB9NMVuvx7vgFaqUoX5eusRWoYG6K6G77viKCNnfkc70rNQCG/0iHZ0onfEULgVwv1tJpJL2TUwfV93ApyfZ42YRxrDYhuHFbN2RCElJDo4nVwg1sgyJ1X4yMEpTifO9lXdkVAJF2Bt98cK3k79+RslK8RY3j0EeJiLmMTS3UNb22KIuxwxTojLRgM7mWwJG5XznGwkMQHjGiw5sEX8d8wN/J5VhKOJJPw1qwh/9YPGTX7QIRgfpCrU2IB+rRuAmb6WOUsVDUhxfGH3IRuMDqfdlZLIf1vgKtJDCFN3A8Q71A+Yb06FwMoGh2nWij74zSslMLvGBmZZs4LpyTuTUN6PDVI00wG4hdQRBqc79mltxVHqx5eKHWoHpTkKXPDfrSiE5VWzCZvusXvOlp0QTdpdTV43aY7D/NgJ4TvYeMS6nTYQFFfcf66tbVJ6qxNYI+EusFy5ayQOdwmYjvLiITy0mIxXDww9tXghUMoqJbssRBvZnWsOXXEzMBqFO5gd3jcC1dGxieDra1hlo3kVvzPToL6rVuAb/qkKR6lCiSwjcEwjOwiRsa+BDI3kCFMzufOQbheUhMb+8MHc/fMzKTdK7Nok4FfhrgpbWTbIWxqNwBmsGyE033eDlNN1CgsvFqtooWklkSQJMXHXhSq81Dkl+eQtw9QdD6pQ2O5s8vT4BNwod9HGHtwmnTC9AtFLPJ/l4eaRSRcGYG2OiJHHKLN7DPzhdwp+0yrCrxnCvwQD+i9eNxCwyoRcaWmVUBlyulnxGKL7elYlp9LI6H1wtrHM7XcVYSDWyH17n8GSOXrFvVubU+3u1KBH8ycB8dXE5DUMXZipxYnDanbRCN3cLoiRRCaQznYleRvCFJYVNSu+CosjbZQzdsdqpQiRB35Htk8MFatMohgvRqVB79IGS/NRWDxOXbOjRSV4sFlLFuGfXx+ixfRdwAweKgd5M9SIlwUHmB/HGglHedFR+bxJIc1ulhDzFZS0qcdXWDyfMpZx/MiJGK1fuL82rsLJJcDsn59PoJvXAYFj+2jIdlgvIHd5LCTzQozp7Pb5vnMucKa5rkeUTWSAWYsCgcXdO5I1lW6ga8mQQ5LtGkKF2wnsz58oiMpt0JDFeIt2pIrXKpwVq45YW8GAFZng9UwGRUmPMxLB+jKmJLmeuowSAa/XqskIBqp9Z9NGvl8gU1HAYmv1sqm+SGZg2fZOiGbzZU3qzfAGxstTSDRUnhh67OEM7KckVJG33Yg9Bv7sB42l37SKUNO0v+RPGP/6uYH13j3D1j8xwrVF5dHxhZoQ7tyIJ7cVyek8nLiQT+aExJoDDR1t7yPIL8VCSJ+5ldH54t2B56YGST5ThPTzJ4zBfC0lHmpjtyGrobyDqJ7MCM+LfUknu+rzh3e2Pk9GNMoox5APfP2c8cS847CWGBNhFetMiHeKYNB9RETI3EsgcOBUQQzIQ1iPBUaSYxyJlJwva4iPwZzwXR4qdL5rM8iqvc3TVI0aOnDLOcCxZlWMaFKo1xYVrGRnWiXWe0+pbm6OkJqjuRDT8UukxxEvILbfC5IelBdQIbFHsK7rQojtp2xT77pcwXq1JpxLJ8TgSZcdiKuaVOkIyiN1DF5C6D8WiK0EP+/J+QaW87tL0iLaKzSvJQkW02RC4BHsPDzq6gmrwF0I8T56H6kedDqkjceE5HUUclrGLl5vTQbOaSsAJbq4hiQhCeHvSUzpq0xnMI/iJ2GLaNKQLK9KiI07YtxemTW9LlwHtoJHOa+rjtKf/kjBn7qKUPo9qwglYSL/NasIf7UNHPx4BiwQlkKaBklOx9y+wLI75Dwe7c8ePZWCCjuZMpKi/nZUfGtHSLRlIsRqc8L3neIAO8oWAueDt0bbp7wAfhSmVTzf6Bq9PmofcJwjVmYxxRR9tUtMGdWKp+dlYtPpfTIA0J8hScNawO0nsIJkbaxJOlNHInbf5gBR6a0rLi0uMRUOZQs5u+eEZ0yiFLeeQbKcRCS5YK+nWwYUskfKeZK8k4ZakiZCXNw3FV9slwZVLkYC8f7JBL5Jjx4tVWCQW/Oo4rUmHql4NnxIph2e32ZzzGjE1AWEbX3kCRZSTEcXG9+fB7h/6Uc5rXkhAVfaoOJaW5X00R5dYJcQDwCPTqSiYc8gLrUMz3edUHqL9Cuk2s2u0lllHqlhKOsPZpMqWUdJTB+CUkN2Wq2rNFnN8HpduhNsHCnnybCZeTQcPwhkzbuokpGbdtRKZR/W0cwk8dpEW+D7kgE/LyMhqS9HkRZQSbBdzUPCXxnP6Gpyyr4fNP5TnymQfs8qQklUNeFvsYFf/aDxhhvY/bThruLHaEnpNDYxJETOnqdcvBxpquRHgLu6EtJVcj5S9bWlwFRhV6WLag5U7UQPlnwZV+nxOMIyyQmWRSlhWavJQaGgxPi6NrYkMaP0SG/uwATuCaUQaxl2V8cu97Dx9VUV68kso1MvlyA8vcoqfjnykSorzNLJIN7zWC+wDM/zAUp62RwqPmmXIlWxpCBO23UV55Kk0J2s1bB5LvKKNwyPP3cfiKV9tse2HttAJ4fQgGQSZTxpHQz38gReaDenDYmpNmvoqYlfkBR+wdNnMjfoKt4nEDnmhcfHVqW0uMcDSITjpkpDbVpSLz9uIYz2SyHpBqlBO7l+IBZl3H+6Wtp0HpdXYPIcr6dpLjPqicccshf9lH0gKvS+zTTI9s4WsSXMPXqdbfF8dy1en2WzRPvaTKewfskHnr6ny45u5tsE2HpUVSk15wrd5IUGy2Xhk6SQuEd3DppDsrJ2JO3IPKaDVbyDUJG3hIdyWtKvOwVfoeCPvVMg/Z5VhNJIkcYT+e/AwK/+ayVHEnfAge1J6lXzGqUdu9+KF0eSCis7pm78sCA+d2WVVMJFpNl9GkJcdwfCR21G6V6tG0gcshH48IZlM07EHLvteC2kYJ9KyvyTg93+fiCxi5mdaotXAGyY4PfC+6LQQ0k1SPfHgnMYYz8npTqFfG5VVbwnGYYGPQyBP2fHKpndV5/Pd1D6S3rmaS4rHZ1dEVtZFZUo8ZKMIaC4mijVEpbd7qiUFEddCuF2cyIJW6g2vTgqQHR0dzwpxrJCB++EQuyuS5LwEWLDGTiYxWPnICQ0lTU6DMIceLC7cj6qrjW17n4IwPIDSXcGYordYQLZdLCrEsFe5tTOHQvW+D5K/VMxaHXdY/Zfr048YaMspuLps/5y3BZCEijzjMp4QsBNb09ie7TUqE+dALbTWYUh5DMneDheYwDhchISyJQjPZ7CA2xuzrmKlaw+0udFOcHOKJc8FfMZft9ttYB4cj4I/MXsjJpcG0C+9PD1bGIb9J+5gT923YD0e1YRSpI0+WtWEf7quYE46rAb7cpDlV63NqUZm0aQHB6nKn6bmUi77orDkjiVkNpHpabmKNnAbv44cn4ApaG5EGIZbqYl4VcbMXLvqAqbbIbd/LxAW+CjbYzDfHsUEt2rUVrJKQO+8XEYTzM7p3wwnQFPA+z2L9nGMqWqh90xOCEWbBtDwnuPWVh8nIUkLdWStqq/h2Wzr4VYPDk5dTevBWzjJ5al86yBXhTEWMbaSkjO8cqmhb3FbngvL1UcrVYNve/VHMuM4PHVW7umU5b4kMcv3P/k4/erEcaKWGxOhNMblt28exxgHYxuAjfeY4PaY7+A1SE78Xhv2dhdm2QOoQSI0VmM129lJS6ETYbY2WZ1TZUUMZiSUc2TY4gYu1thjPWsIQbXT8RZTq8RgOtXhMeSktNqfU1g50QnIb0x3B4v7w62m3dN+NZDjA2E5A6sneH5X08OpbQdWbB7zwuS2vxjT5KfwPIJJ4E/t45NF/bVgVyKziTZyXg9/4IbhtLvWUUoySNJ/FtCgfqLbUDJsXuubm+UzOGneywu0xT4bXIW0mGHZRTGagrb5RqHpWysPLq5JXvgrxKHGalxGDbcd2CFkVRI6w67zaB+TYELIg7rIsBuelg9Npjtd1jG9STLqVM8Coj2Yk3SEakRM07iQZqssVvpA+zet+k2hHydnqt0VV5jSsRVCZkxrHm67q4ivd+TCywv9q3itLsqtF4lAGHXVZj9KyxrY4/2EKf1iadxqR7pUDodgUtNLfB6frM/P2p0hCWNDiR56FeblvWnDKdQcV602H2lQ5IAfz/PVWJesQzPwfQE8Wh7F9JEHQNtX84Vcse9VHw/wfMP6lEAy2h5QFsa4fktxM/xN/m54ibF99fKgMGy6G48we6b08C+FsA150J4e70CdU6PJbBMQKySEQ6zAPwNsGV44alqqxl9FuYJwNteq/S1uZbUD/cvCGv7Rrj0vGKIOjseoJ7h9Z/M0d6MxSqH5ep1EdJggOe/jhO8HpN5XaVTgjbzFQr6nx35YzHwe1YRSoownvwtGPjV6wYE/4pSXO9QugOC3Wu9clawsd84jPSpmtNjlOSwugIOS7nBYdjMRmcIy+RCEn/nZHQzRsnnZVmR9HVC6fUupgfL2eJYpc4Qpd5RtiXAIMJulnhZR3dpcsCsKlwxm+uYtRczDBnR2q8E3mq2SH3jlWCZNZcqeco4jDfl6QS8da5VPJBv9PMnUBssI3IXEvZceLR8YdnmjYDHH0u1Qu0MX+8MAzF2LhET1ulUIzbEG0n1wy2j1gZPZpUKiB3Zx7K8LhFzK/mJ+5+OdUOPmrmCzJUvQvyarPB8hn4N6+uoqfjKu5V0bictoP9fETPT1ZFO230MueLi8QcNhpTDbJ/AStXx+tUPxFgMJtrQVrnj8ZmOSG/O4wJpV1+x+6crxJp42sDa+dgPf68odW11B0xeoj3s5quaurl/hd3hcKtiS7x2dOm+RhCX+zuJ/Zva0KGrcog7grbGJnZHG/N0gKRp8PqOhlcNQ0+4hMjubiTZh2PE0vP0jYE/d27g96wilBRt9NesIvzVP1C+r0YotcsIs2tKcBhtOXaTdaDWPNYSLMPLICxQyhc4LJsIhy1bh1dIQn4RuFZiGdCxHwE/M5Rwv6pLukgG2A1ve7SF+QLL3lOwG8PKvpLY4ZlGvfnjBIy+byR+0BWgbbxiSN7JseKCp37m1rE78pOD3f9gYNkcj1jGwC83Hjc+duPDY9UCN0hDeHZYY3Y2BhlEWoeSPtKw+z7vjwzi6R4xIqg47K3z4w5AdzchUYeLIz2o0wdk6qCqkvdYrelYDFcQHV8o8dpKUeh4uM0hO9V1FYtwPVJjFt4g3k8fJE3TW00z/SXCJr/j8QwNxMzseF1CTkaIvc5Ae4h4iKHH2dVoB52D0h8OlrAuh02VhquFQYvw8YBoM8Gyht3awxSBZb8+bE8YctZoB6c72s/26ddCcqJ4/oI8aGCnH+5VPD6rGp0MTQUxskE7scgHc/drBjsAPP6kQHt7rhPEZjpB+5huF0AFATGD2L3zRMwW2U+hwK+U1R/5ewPS71lFKKnj8eivsYFfjAHzNrVh1VxOFd8p2I3T1WgL6TqqhdRYXBv6um+xe8sMy3jI1phtAywrPg/riudjp6E3A7vv2jeOVTwXlJreF34M6RzOArcERaP2dnqGrfC8Cml6wG53d/cXWE8LLIP3Drtl9X6lsJyuTiRdJ45HHeu6ghg0zL4aw2GfiXssw9bCMs7lcUxr/fqGyMOy4vltfKTeebr+dGMMLa/11aPyZrD+rBuoOY8jxMYZXg/Yyfmd82aybqgVXTvIH/mRpNsIyyxLMbSsjd0J7cNxDNoUiL0ofF1JGhSrBkPJ9A7LNH3wpDvdGioZjgz5SbiT5L5ZU3paT1doQyIef8wwZIz4aw3wvF9J4gZ4fWLlhHZ1XD54SuWxTX3t1UFCHmgHdnrLaeqfSthMJ2eenGOU/GI3OCBW92gb8FYRM1XYwnopNSSZVGhD6fgxhgxfc2z3jkaNKWJ7ZW7OhIvZCkNdsq2BSWgLqauOMxrWjx3yZtOgrSnr48828MdOEf6eVYTSWP38Kun/nRhY3k4OJMYTu/cxxG7NAMsgXTdYBtV51dFq5R8hNTSUcne/sClVrw8s2zFiYp9gVt92CXa7NsFutD/WuH3pLCEuPjfYto1j09Vhilk6WWKWfQOW+T5IasjjAsvInzk5bfA9iG4ySvHcUmPqMHMD+XGEZWQOsHtqVyzDUKI4rM05dn+qXAVYx+kDv++8aOhy7+cA1uKMw36KWLms8HV+XCFGohOGgMNGfUK6yrDsxNUNbSZdvWE7naJ9zK8ozZe5ivvfV1hGbfPJ+vN9CWvVvH5sADFxST7d+Lx4YDfOFh29r64qwM3Hz1MdxEx4QIzkM37iqSKvPDq8Oxvgt8u14tMJSvzBeGHWF24PIdkJa8BQoAqwKedYxq8JluXcS/YYUsRzlSxbvB4zTa0g5d1ViLebm0H9g/mC9U5seGIpa5te+UiDpLs2VVyfEUOz1WsHy9vmXMXNzEE7q50bgPjC46OvRUn1KdoFZ7wR+DrA4/8LQoH8e1YRShNZ/WtWEf7qKcL3eb8Azs9nklws7IbGcVvAyl9feSzGGAKkODzDbnbHbu43mMUv8uAJO03G98cGdiu13WaQZTFKuXitRfp+nzJgmnKp+G2nAtX/X+7eZOlRpM0avCAtBAiQWGoA1zw8CBDsQCDmUYCGq+9DZsZX1WbVHb9ZR3RmVi4iDXtxcOA5k+OOvjDV3mvRpDc1lo/a+/EBLUTnp3FjKkyz6sFEm3WTp7f2snM0flYDRmYINfQY1HNT5S153wxq/mVepL2nS5hy6Qh1zuYer/WHzqfgVBSGcdtATdPKCuiRQc3Nkz71Nc89QU0//ZMzn2dP0iSbceSOyyy1rskUMLODgIyrWqjm6gLamqt1TMHLrTnrtnAlbT4/dWSFZ8B4xzdvbZsEM7pdLlDnfQh3Elo4vyd/89RMjqCh8RTqfE10tD/3oJFkgm3rZfeq6XOeqV1YJ8Ad7Vvu9hpNW42bwm35H67gLM3G/QiOVkb3xwH32+FBg7ygfxEyIrgfiW+OmhWcFAquI9BAqIIWhMkyIn33KVWzWMutFssB3MshQf/uhldp72MX03UL2jSXc1z/HzTwxwvDf2woEP+mWYTKhJ/8a2jgFw8RitHnQHrzAA1UZ3kB0y3DpKpnqNl6BRiczQ9M/H6NLF/LDUJ2Fr9gsl2o5a7G34MZYBxsGUz18bRFVp2eYJJHQclZUuaa2uwrP8kzjIYzcvgOZN+uIeukgAbOeR1pM8FyyWqPOUz/Sva1WQs1vV4l0EDkw30wIUCWN/fP9LYsQANjMxDImcKkw71Mea0yl4AxZ0FN8zdo4KCNkJQpqQ3LPkINrw/rBdgZMMUHBTDYZS5Pj9Mp4261Ahq4ZlBTaz6FKd8qyNZzaRjCvHmAoTBF9n5wekf6qQANyOs9rym8rpC/v+J44hXupJifQDsBh/6PpZ2pmZc4IFde4X7FV7R/pZ+AgqneIzQ0ngOY6xPSlaRTDTkGjb0TNyVPAyyNe+9GWimwHKFDalQr7RACUjcYaGAONX81yPrz8WdEF+HdcmabD28+BNCW+YlKw0i9wX3YdUvB+gsa+G4QYuoNrsftNp1hss1U+XMy8T97obH498wiFDle/tfMIvzVbwqeJmjAYl/QwFOAG/BZHZG/2Nbp7ezuJG2vnEp6bNvGMILH3tSiMXuRIx3r1JrtYKoXNrK80XWggeUSoYK+rkd2t6tg6mPZ0bgzaMDfThvu1ndwByd19CTXfAHWzhYmltWCS9elm3PmPQQNaBPLJyeUcHxFg/pNO4SQCwlPhJIpaGB7EwTyx6suNUqaShp1UPNrNAMN+AcXsFwsQ9LXcDO30QM0kPj1m4KV1aomCxtFi+aWQG4Y5apR9cObh5sLU11khXHrCW5FGQsJmTRFiLGfyN4N9+nIC41eNVYRQsXjFCt0V/TWuOUZsv30hvP73gOhqhle8M3dLqC7rDXGrXjDLQXvHWhGD3oc/4T9RfUjkn334WYWh72k1btPSu70ChrY3txMuypCTo+N1xjmfrzXtHYlcHR5WID9bQE3MVHdMQWi36k3dz5FCKlYQl69hvuKznAfW8HqKOhbhI6iRGi6t3lKjj2Emk27V4aQ5lxG13mR/mM/SSr+PbMIRZ7j/jWzCH/12ABt6gM9DjuoYbt3NS3efiKyHgVgaL9BA5skr+ix+4IG1pu9o+019iaTG0JCOQVMBIW5RPdBzc1NpWjSPfdI99JKNUb8MGQVL1syExc0YHyH3/Kt6idd18EzNZ6enGlNuwSNqDPQ0PwNGFuLEWDlR3Ajco4Q4h9BA9bq+oMGXv5SIHrwP2hAXgsPuurHAtsbtD+YeUjX4xRuJXt7gxvo3nQLt4DFMYYaJi3aX8NhSO9AMNXa1IJ7uFyQrY28PmrqLUjJlL1GvZWJrGhjEbDSb3HHmfsp3EfcQI3NW9Ya5stoIk3U6wc5F74ATTQINRoDrdwSqzGsbwsa8L4nbNvjHu7KQUg58kuJLi5owMgV9F89nXC+8b1UrV2C+2FVXU762wSNzByo/fkT8ETDzxUY8x1oYLMPxmS5H2x7F9BA4OoJzncrUyvka1472CPQwIshNFgxQsyNX2ak6/IwtmEfFn/SwD/7TYH498wiFPmZJMr/kh8vk36HG/CMK7J1O0x34csObmC0ghsonyjj0mCggb31gwYSEepKfIXsG+2HNwcLwN6qtjl3O3twA9dj7ZHRP+EGJu7O11IeJvXKe0/1xviatLJxn6CJErBWK7iB8RSh4Ko2gJGrwA18x8jStwNowLreUOabhd6TJbzhHkaHafYnDXiPY5daZQAYrdaAsXcyi/Q2tWtf89cDDbhXtK8U0MDEWb7pbsStYU170MCjgJu4+xu4AdcBDYz2oBFHlNH+XIMGwho0YG+uuN73CzQ3aRFKjIIQCvzlMLbACSPy7ApZ/T64je1ZDuiitj9oQB0hBFzmtyY1qxlo9BB36N+q/uEG/qABo+HhBlYa3EkmgwZolcENcNfdX27AzHyc/7FG/45ni6PHZQb1rw+ggam1G9PlOEHW/2S4P7LfJbi+VckZuy9ogJsu0V/ni/5dztO3Zm71jGAGuvR2z54L7b++PvSP/d6A+PfMIhSFKfevmUU4/dU/XpbCDVwiDm7guZQ1TTm6f9HAn25gGVo1eZslypoj0ICNAErm5FRzprYCDVR6hxCwGLIxe8ANhIl+J+fJV8btkUOdy82npZuzeKrWYi6b2vnVtYDh4snd9gFM8Huy9OhyFhEK3ptdpDEN2frBIxSYdQ034LlxT8aLYf/zAjTAtM+E3LkOWJYVYFnNBhhPp1Dz1x00Em1YSIadgKb8wT18r58PBdIBbuA19qDuWT0h07//oIFgxNC+rH7QwLmP/6IBwH4P2PQDrIRlr5qzI84XXUZjut/ObXrzbqCBlC0fpN9HoIFYqh2EAfTH58dNajHdVTRlNnpQYNo93EkLGpizj0T3BUKN2RaggU2HUHDbC6V629eggfk1LsgZr0EDarrfamJo8WQcH1B/iqemNpqv5+TpBrbfFu7Px6hTur4z0MC3cSVN6/WOHie+TS2137+1/n3KyVM3HWfcu9l/X1Pwz6WBv2cWoTiRxH/PLMJfHAre8+URZX4CDXRhrWlqvIthcjc1Zzg6sn88/lSggaxJb1bXONpzK7zpIfSA2SRpFlqqDu/pA2TjWz6SFG1duHcitq4MyxMBy8aTW9K791M1d1vQwP0TtORGjx80MIYBJ1MJCvUmH0ADuzoP6NbsftDATAp60un55IxyBxq42GxC9xBlbVXDkNe0gdpeWqfgzGXr/qCBzQqhZb/yMq246h+y/TFogL/CFF+TEWhA4HLVfH1BA6+FC/dg2aCBibI7aq8EJtq+IJvf8hNoYB+xHtfn9aqlSQ2vKTFDNpcDqC333P8VCu4n0IDZT0EDQSE/yNTFHzSgrrqQ7rs9aEARQQNXqZbICjYINeMPsvp2ArX2NbE0LGGYNdmbS9DAbggVTw790/mcp5v+BOyLsDG15PgZkzse3IChNAhNYpfSo+ZAA9sjaGCXgjad8WNwAzncwEFY5vSIHgg1/gQ08MdCY9GJCu6fGwr+nlmEojhRpH9LKPjVKwzt6nQg24wRCvoCoWA5z2Nyj0vAPJygrNJ7XtFt08ENnBLP0a6WjlAgyHADzQCTkCEE2EkKNQ+vW0Vrh6VH966vDONSwqSbnotQoLMfoUCPkbX/oAFjPWRh9wo3cY/UQrXyUI6Gsg3Imi7r1NjHoIFCAQzdKAFteHfAOhah5tYigrpVQiP9SQPOpQMNOBlCiDX6Y87+FzR2PjcZTLTwoWubt8ZNXNwXWqzGEwqcHjRwFpG9awYa0N8C3MRMAg2QlYMG7skPGrhFeU+30xM0IOz3Eq4XpvwWfJC9U7bPtNE7RvaP76Ax74DzFxsXNOAfAeMQMUfLYvTnyjLQQKFNIy3UZZku+h00QDO4gT4RMjLSb2kYwhO0SDQqiOK+MczJBzSQfUY8UXsCDYjS3tQu3ejH2MC1nQ73R04pUKVKNb+p/IMGhLYdZkk2b20nwQ1Y/Lvjbqf1U/tvLwzPt0T2/5E08PfMIhQlQfzXzCL81WMDBx80cBndhiHCM9xAFQQRefseoaBU6h+h4LiBup2voIFxufwrFNzW1v6vsYE/3IDRy3AD4aUDDTgCQsFRhhuoaqulx373gwZ8E7Tgv9on9+fYwB+hwJJ6qOnFqiPtcWcIBaELGP9BA++oe/1JA1ZDoAFbsCZ0jYbpOJUEWD4cwFBffQHjP9zA8r4DDfBDKODGCAUr+vzlBsxKgfr+QQNX+Zirlt7BdOct2rtV+yMU8Ks4o9ts/4MG/ggFen4FDYwnHq9pZ2FE5jb9MTbQqdbjz7EBaz0Mic5MhAJPVIfJvPoPGrDaS58akbL3tfa9k/9yAyMTIaW5wg04YQ0aeAxLoR4cQoG5L9HefUy3WqHGf4UCyzA9U3u7wpjsZdmptyLB/TnZu79owNgUCHEfAbRlxBloypR+0IDpGj/cgJPnt3+6G/h7ZhGKMjf798wi/NUfITtZByJXhht4H92ttl51MdzB8N6c7rKiLeKgputmAhro51Nf4zzQgP+xG/VPN+CWMPX3Kw8aOO7rhWZow0Jk7wUaWGkw+X+EAkrXT8M6j0AD6noYKzgR3EDwBg0sXYQKWyCoqdJg/02/C4jUBucvdh5p2XnXE0kKaODYQX155wQYr0ADRr2HmiqPHDD064Kzdgu4Ce8MGjAThAIYfbiBsxv8cAPBAW4gnC0nZFwz0MB97h21yUv4KxRY7lUmbTurM3JHzaDGuQcauJ3gBq5Fr5qu7UmabQc/xgakIXSEOc7vyAMNKApCwR9u4I8XhtYuR6gSPRluwxVAA7E5TH9aBTK5u75LzU5Ffzh1WPG4WyAUHBTcD39TF3SVlk1qWINbWU4tuIH9GyFA/oAGnOVjTsE5+REKtocPQsF4WFG4aYd5Hs7nLxr40w1k0Q7HG03gBrrDQftziPCPnyv57WMD/xPS/09o4P98EqHM/VIemPK8Mvl/5wFusvgPESz/P/CAIv/DeGArL0Jqqm9g2NPXWmLbLJhTURkR59V5WbHdQWfU1ZfYsJ20WjAtyw/UTFex6n6iTcvOhwVP8eLjp95OKjLWiuaEavMapvZmZhPTW7ahWC1jzomZqLG8Zmsq/ThRvZFim+xrEE+RXfuc50TYLj7ajOrDPOKchVhKrL7XO2pzMeZs97rVGBufLhQqLDOctyP5TGeKTPF+EqROX5TERu1iSsm6iFL7XGP/707eU9pNE8OJlcph1I8u1Pre3bDTrcgz5psKPZ8Krl+P7AVz1dOS0irG+c+ynbH9Ld9QNfumIMCrRGw/skyqeEo4R+4djXWFKVO+kvzUWVvlkXXCW6YuwCU7/KPMWHfQZCq3amZ48wb3jzeYTh3/Tg1HC3E8mu6WlPv7R+p1X9Fk91m8onzq4f6qS/HNEr8+UT+dparn5KLETj67UX/LU9V+33F/HKtbUve9h6pzGKO/XS3sqDytsb+pOMSqe72ilOSUc4u7FLHZySSah3fLIG2UH9X/Ow/8SkxN+J8kbU6YT1ZT7s9//k5M/eqkDdcQUXSbBIY3U9cK4x1gKpd61FTJixV7XYCBtBOBqdVHWjDLiA/0tMex4Y7nmzfz0i2E0cv91F4diopxzXZCz+8emEo3G5M5K2tL5WIXc55+LTV2Vaw1xfEsUZ1ut3FY/ZR4YDTzOSflsb+ROTOKYaI5m3a2wsZRvafu1gJTpxIYqTKdqJhugCm9qXy2b1HT0eIQcN5x+BC2cOVnlJTov8vG2P94+uypEs9Jam+P2P/y7YgS+AbD5awNz6wiG1HbLYAp+SsumHADprLtDO09hutPbGAqXyxTzvZKYCBPa4tiWUw4bzSSgKlImVJvPMAJXQlMTTxgKD8fYtUe9ahx9qYpxdsvMGULwFQodDo1ugVMHfgtsdmoXlId3h6cXau2w5oHW1FzsHB/nzHub3Ctz/Q0o9SwzelGYuuE2dTOHqnhphG2+w0wFYXv0PCeG/T3Me6AKUtKVSdijsnyUFapixVg6shtIyZfszMdppWZXprKot+IqZ9+LZMT/iE6NfvFOhU/qog60oLUHQvAlHzI51R+E9TUR4FOtSxYU9TPYsNbDzphy/WBevOEbZ/KN0t9RaCW6T7n7sRbxfplJlK1EsLU4cLSZMwcban/XoGJ2AOmRnPoVrPkgKnwgRoyWCWA1A+B6q610mFLP5pRyrfQya0jKswzgIn62UPXFlKlsSlKmvKkzQz7uwbvrp1oSvm4DTi3U8Hz2tEHphT03+7u0pbNVsGBquiVpO7Ld3z2EYDJ6LW8p65S2jzra3METngBU5lqA4PSB7rRX9B+GuH6x48TMNVlKefsZfC+Yp0s2O9Hwtlq4GxZeWyn1DRnXL/NbaBTI0em/q7j/uQzYEor8PdILsEBWx0YTIJYp/p2GFbW7yqTndfWip7S/sE5loP7cVFjlZ5vcJhz/eD+crV+pjrG/vZmWyrs5QFTRSWgvcBBt7jOWlJfTULDnafAVL3C/coXe2BWTHB8vVgCU6WfqV6uVxlDBBl+AGlnctfnyNr+RkxJMv8TnfovlZqs/k5M/eq546OxGVHWfQdMvScKy9t6TvHUgU7FC7Fl94kOr9bzeMYm7ArbyaMDRaaDmuGveOaW5QiU3xvwNIuBqfLxnlAuT6BTS2RJZgnQqUqP4f3kGzAl37s1dcs1MDUbaigII4GqdBWoznIKTCBBAVNVg/MLOjCVZztgaiVD544pMNU4wFQprrLU+W7Bu7VpQidu14Bzbgu0v96gc8lTASY/+nbLimX+F6ZsIxh0ysyBqWJYX/FINj8wJepB6hkidGrvxMCULqJ9oqNGufsS3i9eAFPZZ/sXptrVHZjaRdWWdRPoUBrffc42KvHIxtNMpudKhHd7CGLGYgP9q1dGBgyMnAXTpyedsl2Nmp+uoSOLyF1ROL8DU8JZdJiz7FSqlBfu77m132yyHjBlKj8wdRJ2NmVvGnSrhU5tAvS3yubQqTxAf5+5u6dnmqTQrUYyWcJOf2HK0ZmUsSnLLrSYySan6yNL+42YkmfST3RKVHlxOv/zn/9N3k9vlIiSu4qaGn+AKXsqzJGvJtCpemJX7BwBA31dwovsR9sFKwbeL8Q5MLY74Jm7RitQ9ln5qRuak4p1vj+hpOLC1L0v7b+8X368xZx72QJTAnPh/aoldCewoEvr4xHhxDyA560OmOAT5Kk2RZ6xqwO8XxoOvDs2gMkoAaZmmkDUfBzU6Oe19dmylWRKlUvA2W2H/CYaaJ/cb8DkZ4r9J3N41X6mJKk305G/0veIcD0dMBUawFRkRCNKUx7etyqRp5qcwfvVFq5/tUSNVrbwl/dzXzV0apfEFuUjG3mq8oGptIP3LMMS3vVzEf/KU0Vixar3qjYZOzc/8pQjiMCUxevQqTYDJuQ3vORzjrzTHqtH6mYL3A+u1YExNcP9Lk7wfuEL3q9ofWDQ4myJ+asTMHX9puqf3m/uwavGoQ+dep7xvE7v0Z6S1Q5/H522JlO/uUqp94F35SXourzTTsTMqaX+bkzNuJ/lKfk/I5XS/zjM8m/FlNIqIeWiMOSJopDYfrJEnjorUepuAzwjvbGQ66sYz/jTIE+hxqFT7gR5IWts6Jjl8NAphoxuGeuMzRfAVFHqYepV2fCLKU4Hnn+uoDPjSblgSx15qu85eEHhDW8Yv9A+zQ9+6pU7bJ8aeLl4+ESyMyvgbaR2t6MkK7H/5ATv6Tw+F4qNCN6PHsCIkFcyJXwfpPB6wJS5WaD9+Byldthi/17Tkaemi8SwBdlxWN9aF+ji8W445RicEEpbhbpOgvdcXaFT7cNdII89o0EXS+ShtN7gerbQqfMamOIc16Sc66FThQQvd6WjTM0rwPX3vL1l9V6TqH7zwFQ1R3tn5EtUrUeZ6lo2MJW+PjpF5yZV7djF8WauC0zcXg/DTUpwUCjAC2ZuCZ3jX/AJ8YGdKF69sL9g/XE/rBs4YZWq3kcDxq6avqRUn4Sq086A4cjNd/Tcctjfa4HZcx+sCESH/k+sIU8N3u/PPPWo2O/ElPKz14Dcfzm/6f9U+v/aPHV9SSH10hY1JWQFz/TWHFPdvVDTSxF5wExHjPLmG6vOXEdNlFt4sUTaYTvbly3LjZZDfhr7qlMat4gFpgQvOApD1PB2Q2xsjDYUfqw4ddY36IBc5ozq6gLdObmoIRg/jlJ56hu2w2N//QjvVByAae+uomZsDTXSXaU4tbN8qEkuv1BjoUa9y0hyWPblJWBuB06IJ9AJQ0SeicQxMPVeoub1hQUvJM4Sw/Me2F/T9QvyWOChxkx4125znFGp7uE9Lx3ypObtFhTtcrQ/qMDERd6BAxw+TT3z6RzZdPUx4eX0JHV2JrzwIXYkii4b3/A4H5haOciT2Rc657wTO2L0xd9rawXv9e7h3e5rRvC2cqo6eSsd2eoLXUwL9aF6AgOnPEN4QSgQOEuywVlnbnmi0NwDI5aE/PeOTjcq7QCYkvqSZ/cXdOpZCsNaYgNeM4yFHbV7ach7O2DKlaF7xcpIU1uZQdfl0vwrT/1mnRI46Wd5avoP8X6/eqKdO9ceFOXDGMOnXr/ZQnfGVBoPYMpzUVPV8aNRVw35YBQh36zn8BbZ6AMev1cb5Kfc+VJ6Ofnwcvs1vJiu8PDvV2DKKFDjjylbo8YZMBHZhcLica0hbyyx/ZmKxOQo+lK5PACTM4LOjCuSKI/1yLCnEbzZ5dBtqbEz7O/soZPT8QdeaK4DU2cDGDksUMP1+wxOGF82R9Z6cFTRUokMpw+rBbO37o76xy5R3ZyHF9rfT2cKLwRMxcO4ZbpRptRMPtCZTzSR2OuzXFB/ASYd5SlGrOBreNXVPTVc/1Ad2X3TGfS8i8hnYo/j13ErUj+V7pw7mQNT9hp5MuN9YCo8bSJWxZJI3V5KOa/bbxRW+PGFktsh4byVDUxVfryg9GYGnHf1oevVRIZuyfDe3n6+adnqwI7UfTjsDyzBq9a1Rb1+hfecLrANbwpdDdYP5DsO/d1J7pb6eI79LREcQGPoYGOtwAlXb8DU4P02cWkav1mnBH76szw1+4eMUfxqTGnLbUCF2qOm2nDSsskpUqhaTCLD0z94Rq2ma5QVK9TIhIFnPVvfUaQc8cyzAzDVWsqHmuJ6T518c0PGjhcchdk3VN1yZR9Zrg+Y2m6RuW/5WmKdBkzlaRKnXmICU9TSm56L7s55QQYMaowXqXqdI8PNR9AR/bPcwpv5yG+jApg+Xi1kdq1EjZ54ZPxpMOQ5yfE5ewyLxlbFFjU+y4Gp9oP9uUe9pSgMkN+qFTC1iVxgSlS91DusoAPvcgFdPM+hM/LlxrNdweb0rL84//i4GX7IMoCucjEyv3dztshvpyswq8JLhgyYWoygy6X6Qv8FW9SYJ74FirwlvLPi2D5bn0yBmreG/p4z5J9dOLr8+X7LrVPksUciL9AfK+Ac9imP7OkHwIgB7+mstvDe9sU6UnsIsH9XiG82b5mJvNckqet78K7iYwev3t0fqV0Y6O/2jestvTXyY3sZOKCBN2z2K+S3ZwkOknjzRFt9YqpQN175jZgSlJ/lKeU/cYrX/jflqX6R+YSH5Rtuad4qZsnwQnmfR8hLlzJier1TKc/OEfLPkImjWbCleNnAm40j6Nj0mgETXYTMn3wLYpdd+4F3aR6cu7yBt28beL3y84JXbC5rni1lplKjDOOGFx6Yuz+zF/Xq+J7arwUwFefahLqTHanO5AwdaV19Q+lEgE5KDDwv1bsTJW4OL7OfDBn//EaeU3XksXi72bLFmibUL4MI+WgYJ/sYqLGqJeS5h1cRK9f6iaJn4hnezEDNfkykjs4UfdVdjtct2z1oDC/b4/y8BUzUvQxdHXnwWl0PL/n+1FfqkkOiOoWD45vTjKe+GMY8jA55TLr5PNUvCzoX17bDoin6lzzmKfKWBN2tJvGZKr9FzY+n8I4TOZ5Tab4Cw92awJTP5Qvqdhdgsu1xf8dWfKC2egJDkgZMZR9gKn+v0H7ZIm8dNHBAm6oPXExY+gypa0P1k4c3jR/A7PG0G/LhDpzgSuAUSTePdLLX0Cm95KXfiCnxZ2utuPk/5f3UL8aUfD96VI1leJesnmTsvIYXyuYyMHXLRJ+FpxyZOd4gXxSDf1+oOrxFmGJ7tEQm1kh5UceKu+rYdYE8023fVC29R+qEwkZj2b3TqH7wEYeagLfkHsjM5SkCxrQdMPWFqlB2V++GExgiakBwBHr2Wcg5OGvL9MsHmKoc5IuZP2TyeQBMicCUW1+BkfTgcBSvbXhH5A+NnReZQO33FeJ6YuxvBcsNFWsHeU56wQuJs/xIzVpxOe+7hM525EMXDyl0ZvWdVIyzaUT51gQm4+/GYQ2/1KhskE+c0QIY+Lg7nfIwhZfkehF5j39Dl5sPrt+/IC8m1y1HuSbBuxoz5MXLU+Og45ehpg/IQ8wTTtSN74nhPjVgVGn5MT0VMVC9qML1Pw6nOWVJA51NNNzf+V7eU3feIg/OLsBQstkZVPgKtrM18uzG1MbUpfFDdYQO/RUO+Zpyy4GO3nkcvxl0MGZaqrqTC3Rd7M09nVXLVK9w6e/fiClJ/FmeWsw0aSn88c//hIp/7RiFVzgeFV0FnXicC3i9Khvm1ighZ4fT0mGrW7eiOtwDQ/cTMCVUwYYiLYY3vA9eg0OF0LO6eZy9vK23LJ3wwNirfBgOv4AXOlmAXS0Nmf2jFBXbWgKOl6qD7jygK+Jm21Hsz1GTOx6YuF4lnqpnDEy0s7Ji3wLeMdNdeE25Rk3y6uhIaZYj31QpMLK8V1+quumdsxu5XLDRQ+Lo2bpoL4jQhZpOG2DmCUztl8gv2xfySbk6uan72KFm92cf3pFf31NXF9bZMBavIM8UaD87iA5bHD8qVZkP7/V5DPNIwlin7GQM45brUmKmhTxZJwvks/EY3ra5ZF+K1i4w6QWiyQJB+VKrhsBUlUJ3d1/obG4/gYmX4yyY8VyMKLZ95Fl5B0yZb3cOnb/j/rpDHgvn7p4itcL+12LgAE+/UptMgGk9xXbEzBGV50eQ2s8rdHEfBWtqzh943e4ADtgc5DnVzR75SnqCg6SbdqTdihnc5TnS+N+IKVn+WZ5a/pp5v/84nVot3i7Vugmd8Mw1dIk7IuN/4zB1TB3PqD8L8OMR4RlHAfLN7iVs4M8/0DHtA68BtwJj9aq94WcqbhqLRb9HPpkgcxsX1HhTLVWKRj0waV1Qs5FXL6kvx8DISiyhY2rbUu+hvWOfoWtKb36Rn95h6n4JmEqPw7hjeQEmryuRZ9edewDGcvDueoZ8c03gNbtFAUzUBO81GUdfauIX2q8W2F+3l2tKnQny2MmUULO3bngXULngfQc1exlrPHWtAO8WbCYRi77KjEI7AqauXmkyusYqhV2cpHbU2Ap76zFR9X3EOL6P43uvxYfyGvnMtTnksancvqm5cLg/hwZ50dZ8eGGapPCyPXTGsoQjOOyMmtdbeMdh0Jn6r+QbzsECp6xHLTDy8IBJP934jK8/O0qXG3hNdwwOyB/QyaadA1NJjW3jhP72xxzesXuiv/wE9+t5RH607w/kPUUb8tZ6Bq/oTsFBk5m5I1URDO5369RPf6aD+29DFP+Tov1rxyiysHIob5W7alurG/z/qxIp931gyi83JntyS2AgcCLVUxh4lkzUaL3dI2+YGvJGZztPype5p7rjVYE8oTsdlV0bpO5duKHJPFepvInwQu1pHbFnNGDqqyEv+HdgaBihoOwYIN+MMmDQdzVgZM6AiS5DnribjFFBhPymxsD0a/zZU3zloRv5BZgKtcWb6sP9brimP7yzvm8/VJ+5ELw+7L++14ziAt7RfT2HeRiHHO2Xd1d1jhxq9nE7wruNRejMfTxxWDBeyPBicHduwwETh3KY5/B4J4YjjOD1bpPlhZ5hH6f2LbHfTHqZb4rLyjMcM7y9WVTBCxf1I+S8YL4hZg1XmHw16MR8B0wp28+BuvVmeF/HgNH1RppRNWM+rv8N77hqKoXqWQFMrQefICpsS3kwzCMpzrgf28SCTgoxttlKBMa695Qa3w5UZz/G+eb9SaNoJ+LvnYD8OeHgLaP8CEz1m8H7LrT9nzp1fV6134kphf+Z91P/M5LO/0/fvPrX6tTjytvU8TuPcy9cQSwLKoHCXRUaNrcRh28hjhZU3B94xm/Xbpm6X0I3TiZ4nN3hjWbZooGuWC7noqIkJrygW91dDgxneYUXsgx4x0LLoXMFu/lsLeB4yd0ERg4tMOR1Wk1x6wKTJxmYKBPUYG/2OP9xOcyz3ska8pmAfPGaID9MqmEs34SXcdMc3ub2aHt68pe76mXshvMd0L5aXELDFV7o755kRr0qIo/d5sgXn+HXruPDxOE86wJM9d/3l/ra8lIv2awdVjSmhPwXApNLuEZ2UcABsd3De63MDa6v/ZypZW5s2KSCY7IAuhy9eU/1mv26ZeNNhe1CDFPbvg/vEkY8dFtkCWeLiVgx6xQjH31leNH3Gd5xkx6nlFox8txiDZ01p8McYusNTJ6GeSb71N1SO/NjztmmYsQetUDAZACdTO52xIwDOKC6pX7qxG5JbJnUGu7vGN5Uc4GpRQ5vWVwJnLAotts/dWr3NY2UHmX2GzE14SY/W+uh/S+dR9G8FzfqD5WX2sfNmlhzOvIUphJquk9tYCzqFtS4Ozxju7UrlugfRtFTCzlnJwFzt5lWUf5EYrdtSeCZuYRu9WqGzJ2d4YXCWl9SG/SDF1pCB7/7YE6xwQMj0RE1JE/biuKpiHxj84XE4sp5UXgevodcX8uIrd9LjZ4vP0KmN8Hzz2GeQLR8JKkbT7bwlqOoo/D58DivGQHVchS9qFzv0J4/bVrGe4EGnd3Ca8Ym8tBhou8of4tOagc2OMGg44dC1nqG7TbglN3OF6m4CMDk0R3eIWv5ktKghNc6pshz33l8hre9AaPcAxiHkHRUbUxcf/qcIJ/pWUetE4Sp57+QF6UlMN8Ma+Sd6gtd+WjAVIPIlrqvBvmUe0kyxfoB3tWXcf0NN8xzv3i436yDl/M28YaSwAcG3Sm89vuSE4XlCO3dBtuirEk0fDc7dZI5dPXoCsh/3QI6yg3zAUdRpFDn6Ame57zaMoHLtrRPUsPQr1et/Y2Y4qWf5SntP0MUs791LP1Xf2NpyksWRdevp9qbbrJls9OCo4otUZPhMC+htuHHS8+BF1IuwNTViTWqKRvyyjCXyO7MkhJh6xp2fhfe7PPY1tTYks95yvTWsu0XPJ8YKXRuMpsQOyUdMPURhnG1BroUN2hf2jM39Xiv4If3Y6jJmRMCpQlqZiwylepqBEzKPXi+/AQ7qjd31OjiCkylitZSejgjz6ymRcvOKnQjF0P0P7hj/zaEF+r29jDXKgNvv+/dlrp85UBHefT/+PBflNQrT3U8VhzZ1nxPKM1TnP8rlFv29aCrZW+C91N1wzPXtk6Up94wz6HG8Zty26KGR8P1l7eI3VL0p1ldB51jwNS6rVpq5Slq2jxCd6uK7Shxo2FevwqMrrtIpGdsI8+KIjjomJEML2cCk/Ya/Yv80Rq6V2F/ZSv6TOF2F0qFK3TyrgzzJfOjSM1hAe/YqJsjey9OKmXXDPnxMMxduk+jKXUnHfntcBrmP+r8jhamahgX6apVvxFTwk+/Ysr9B1HS3zqW/qsx9Vw5JnVlCO+yjNYa2wvml+pi8eAc/oZndBhrY2R8C/nqbg9juwryUfP9hoaz/mMN4CkrKFVu7jA3Jm9ZX1fQrbHnG+7pAEzt5GGegGvAK5bP25Hl72pMxRfexi2aNc/647ag7jV3DUe1izdbLLYdZdHpwdnKCjW0P8sr6u9b5LfpqqxYxgtbKo57eJlwmNfhN9WTnsEY/U/0omKmBp1oRA7tSYQusNxVKeY28Jr7L3i7Ixle6nh2VO+mQWdDKepx/rHLeZPRTWNszgsUn+0H506P9pZZY2FOhTOs/2qv8HrbVjjS0zpGnLOfId+Um/cTnPLE9SfG2men1EQ+nD+hcycXedGt+SfF/RM6twihu0UQo//wfqpnXZHHCh8YLrUT8uxMh86K11bC+X34hMSB96xUYCqeT2LDPQxj5cqenal5DPnQzrBd5dmwDsC6c84xFLes3+xwv6oHMJX40MHkJQFTKx2c8C7AQUKj4aiuYRh0Lc3sN2JK5H6Sp3he+c9//6vWJJ5i06DyYbupPXrcFmxeRh9k+u6Ruk6EmuLO1Yjq2wm8+xA3EVskukolv8S2scbTYUqUUyUKDmeP9nnFTudtSams+fBKk1sGjOwWUDU1RJ5oii1becjgZdQCU/sDdEkVnJz6pEe+ETeTlsVz8Hq6Fx+G64e2w8qcrShdnOGFNi4w/Rl1G+r147BOuBUlJt+UhspAAyb6K7xXc5GgG6/NI3VUY5jD+tRX1AXHYYxkB0zxG4b2qWJz9jdF/3lx0VEtzeE9DQHX73YOR+3t/Eg9qwAm7hN5TuHtAC81reD1qrF7oFzggFFnmLt1EJEnw6RwOMfRJw4Tx0pNYUzQueiLvDgW/AZ5MUhUJ5Khu7PvMK+Dh855qy/y3olvBeSjMXTWuUNnS0eZUCQhDzpdbR/Z4uAyik1hWOM4zFs/voIz1e0B7Y1BZ9dfEghsAu/4XUAXixDX259e2J+XwQFR40iUHY0YHLaogKkxv/n/R6ck4Sd5ihf+IeN+v1qnguJ4pcxL4F2mT2tYn/N+U9iGqGl5C97bv5BxK6PGM/4ayMThdLmicLpFzUwewzwI4Z2h5nUH3m2bI0+4VQGdeYE3vRBeSC/dOWWzBl5mUxfQgYkyo447ASOrCWqo/voZJcnQPtLX8FInp6Fnyh6GdxShI6fus6SmluE1Z2Pw/CnNN+CABpn9vkHG/4o+avgpgBM0ufBZGC6elCviQ3XMGv39xO6KGs4c5g928G7BY7mmp5TbqbOU0f9RBu9Wl7h+NwoFhRkhvG9ZnHH942E9VRdIY6pFI4bdWwFTtSUf0P99lDrbEv2pv4uaIu+A/l/oZrKmVyqqv2PoZGwO7fN3TZX8xzz888ZnE2fIR7tRxNm6sKkYORFPz1XlGe7DwvULvSRQMUaedKIDfMLtc2KUhOdhLb63MdmexSdq9Sbi3PswhjQ2K55atoR3NG+2xjbcsFYlzLB/Ypdv5p4cERgbI49lhq0w4cCvaS1/rhw9lSz6jZiSxZ/kKX7y3/7736RTEh/plJ8zeBc+yCV2BMnjbk8eqts+wNPLSFEotGzkk9cIPOt9TuB98Q5M1XPUZGodUyoUAfmknucR4z7vnNLdkLnT0w15KNTnVNdTYHL/XC9Ys6mm1D47YMTJbkO42KI9EGK42hY6Y26lmvpxGHC2AXPCxsMYQXYo4T21AzCS7/U1NdYCLabR8P5Jhtfs+RUwMRcKh5lj5LnMvQeck8+hq2IdLCnPvshjhiK+4ZXqNbVGaxv2eajZa9I+qW1uDuemV1z/ysmg0+4K11/toDO1KI2oNDnkmXZY86d4pz11lhgZ7n2J459jwvnlB67/tCyI9Vvkw/75hne+3AuFHYUMf59OUNO7CjpjvXYbCi8mMDU+4Xh8ZXIUMw95rj8VGROsavg+hxCqtlYPXk7KteE3d+E1ox66qu31I2WvYX2YFNnEFp30Befs7qo3ae0FW9xPC6p9YNat3mLLPiEvUmKf49Sty0GnE/MvTOlhCTfx+zA1/elPxYn/Faf+Vkz9ap2ym4wobo7wbm9P4BkXKT10pw44V5c3C9bn/JTSSw5Mvbfg2boYapzvH5xXhcjwWyFKgClyVHfFWw77akpGz0t0B+87a4ddp+8RFckM7S82U1h5W8jUsR55g5eBocsK7etac1TnvptELFgDI7E8fLOFe6GGTkfksbZ6D2vDa2B69eqAqWmEGpXXyAuj16KEDm1d1U36wmTn4F1Rur4HqbuxkceSyF1SOjFDzrH2wFQ008H79sgG77fwtuXn2FA2zqAzEuU8c7rjm9otrt9GXxT2sBcKRacpvJQ7fF/iSsv98D4pMrzKtn3WfrKSwqpAGvz08LbjqVZQsno8DKc6FRJ7i1VJ1XM8eMcvOGIm5mvq4gV0LvKQ98bZG/n19nY51xxBZ8f2kaN0mGfuKUvc32RRaxSfxCi15zYwpOon0J72jlL3Pcf26Yv8G/KOx9lX+FDWxN2CitCKOM++DGtFnopAdSQijy0u9l+Y2jSLa3ppdf53Ymqm/Ow32f8p63x/NaZS8X2h6Lp0Uudp5G8WrKQONRQHhhMa4Glj2g7rWAnPuCiRiQ86vEUzRt7xUlnU2Cs/xpQZJ5tzFiUzB15PqT8Yd9VRTdR4KUjIT9UTXmbDoAPaYoEMnvDYvnJFxDR9gfCh7GzOtcKbw7Y3paRCiHB+dV4SQ9hZUDiu/8A0avi63TF6+oth/p6NjG/l8Jpx+obOxMGN2GbklBTl88BwjRa68KxytJ+HyHPx8J2n9LHTKD36N85VV6hZfZHVFHsTZ/jGjfVmsnV8UTGPg9SWCZi4Pd8zXM86Rj5aAVMKk3dUbOGabKETHaY/kSdr/oP+R85NG+b/5fTUB+/Z6BOehaVS4Hp61PT3YJvs/gwY9d8UmFQGL6vxyofSZOQin2XgIPXqfAnlgjwXJ7i/FylXYR08YKrLyiPy5edAz8ceOnmyxSOLku2HnlzjpR7nggMOz9Ec3vKKvPcqy4qxWBOoverIXyyF9+UdntHpHv52TIkc/zPvJy3/89/futbjV3u/WXA8U3c+wHtVcd6y3c1pqbfCQHX17KYwv6oket4FPGOao4bMcngHrCyBKf4Gb9i624jwvO3UMwUBXoT3k2E+mpfa9bg4MrugGUU9gxeqbtCBilqR4mwKb3PL4Q1fLIuoG1loX87WJtPNtgCM+kB1ZAc1tJFQI7VWAoNxaTuMPw7rr8aL2HBuwzvdZuLkFDkXJ7V9F+e7jN8F9c4qUL3zDv2lUF9Qnw/jloJiV+y4HmmU249batsJ+n86wqvlM4J3SzNc/9Uwe0q0U2B4X2/Ns91Wm9JzKw/zFUMxYvZM31I5nQCj+hgYGZ2ljMLaRj4zeHjb6hZl1I71gPMWPPJi4ABjrbqCdzSe0JUu/UAnT8OayauP43WW+abys4F3rX1wUMq3H1zPDPe3mMHLHYLPip5Rgzx4P8KrRg3b435sgCmt3GzZalgX0GS6Z3jPx1pigQqvne7H+Hu9w/WGscNT+d5DZ0ttwJSmMVpF72tKrIQ7+H2Y4n/23SRe/qeM+/1inWo7OlHFXYaa8vOKASXIF6OZzzkKd5OYekDGDW0Lz1jPkZGLYz6namEgb7hDhp/Yfkh9ObMNJ+DYkc03FRIGtwemqIIXqjbOlJpV/kjdO7E3u4bOhMrx8J2gEfDArGsbUs1etuF23IRYYqMGG5v3OS+boGbCFDUSjyRkfnGK81drXaOkHN7XWFdganN9o6aBIsM+uJMtW56Asba9+pwt9MM76dKaU/sV4R33AXjb7sH7sSbdDM8Z5gIdjlFB7Ue0OXs/zTO24f2O2nR4Z+0sije7v0mmqIH3cu4CvO+RrC31hgIvuU7h5ZSxklLdabh+4S4o7FosUgrfswAcJE8qJk8z9E+RY9W57URiXgVOKDZfeDc1hu7pOXQx9HRXtfUWOvuOtDfFlD9UO7rBe2tstKLY2AIjlQ9dzQ3kufo0vN877XF/rmb7okq8e/Cm1o1nq8wZQxeBOeTNTcag7shrkzPy1UIv34yfm4yOT7pyJOuZ+RsxJcg/G/eb/tcrX/l/k/ezvOOR0uhpc174EDKWfsyGnmzqp863Gd5BbmlCnfcaxgym8GJTVZ5Tp1bYLm14w2BzfFC1fN0458VZ8P98FVH1UZG5o3atsecE3rEWdsDkfWO1TJgeeercNXRv0t5MFl0XD4qtm63afQOdET9tRok/x/lle1h/JWpjij4R9hcewMhiG6sUSV94Gb4ADy90M6XscUP/p+5EY+UU7Zvr2DdsSxnGym1zTLGShIaTdKjhRyKryIfTm2qHW9Rs2wKDwwzZ1J3N8ojl6aKl8o9vYF7mt5YdlwpyVnSEl5rqyGdPm20oPA3fBK1E6M4LaY3acox8Fg1jPC++TaBrGbynlyMvLvLh7+6wLvrtwattRuh/wWfwfsd2mFuUvXvK+gLe9eauj9Dt6IXnYSDP8gm8nH6C1w6zNFK9vIcX5CW2o2x2gvcchbbG3jF0td0gj9nlBRywXx5HlIQaMHVU4C3NePGlpwidxf0e5pUMmDof+qsBpJu/E1OT2c9+nWL2D5nv96sx9R1VB4oEFzV1f7CIFcxEvjhyvuGY3PrNGEPGTU0GDJ0a1OjRX4wp3C6C1Klf8IYrOwoon/rwUm0BVt3c+JByj1zO0YTJgn3KTKKMTPCuC5Vh0fjNUa9vgbFKKoiNg61PT+Vx4+z1E7pWJKjB3LZ8w8t51JBrvEfwZsXDsN8je3hbqav0PDcRMvlcHNY6OAkVxzPynBLeFiz1spSq9Iz+dw/s37g0ompyhtc0TyV04djBS2nM4pziMlHY7QCd68Y8dMbmcp99X8M7Wu/oQxckYKKPSKT8NKy9EGLkM8/P19QkQmh43hG682yzmMrdGpxy1QWenQwfOp094J2pXgMzCbzw88mjv/Kgu5E5gk4mE+gMb8L7iVnW0XNjOZy9MaGz6fUIjOV36FxTIc+NUnf4jpMArzkdvjn6OXVbqrdJyHnVCvfnHiH/xuvINZyIv1XsdfUVyuTDkPfyYVxSlz5UTefQWUkv/8LUbv24qr9bp6Sf/ij07B8yN+lX/9SDwkcH6j4paurmMp9ZvFMBU66v2lYyadnTqXiqL2c8Y2kFnXodtyNqzkkAfz58Z2n0eN8puT3gpXpBWLCnwT/oGd/c1BXeSPRf9S1Sf9wBk+MLdFD03l9KtQswdpUHXv4cfSrhxVJnUiPjt/N3Qs1TxfmLC/KOcNkqVKzu4O3YB6aT03JFTTSs/fhY8DZcAqdUbBzkmccJ53Nk6ETRTO6cY3fIH3yRKfCGA6aUYni/xSGfdHfOSj3tMpHY0wOG49MUOqObgsOMc1tTu3v5qjse5hrt1GGu0rmCTtgyvN7GGK2pdBpg6tTY8Lo9dDkf3cAp/dF6s9d+ERFOCe9Z6msfmIlieuor5CePgCn5OMxzb6E79v4J3YMvaKlgY+TZpQJOcFq+pWTZDN/avhY8g4tcUHPggaE2h9f+5vGW4uaMfHi9DeN8vvKk7Mkhj3VLeM319TijTlTRX2eYH2jIzptyblh3vHptKsZNM+3Pcb/fjSl58rN5FMo/ZIziV2PKtfw9Pde6rXrXu+WwdDuM/dLhzrkXH88o3focddcuUB0axp00640aveyAqWaKDG8IdKeOy26GG8zzBSPYHtTQBLy5iy0JecmcUPIuoGtABLxIiQzejwaMPCZ/6NLxDi/Do/21HeZxPMyInj27p97mA2+WcfyMitJH5q9GwMgsHeYJhAvkg/cwb32hoqbjULcNez3M4X35fEzZ7npPXZHgtVZ1NoOXHb6Bwg3vq76ltYQXFKwh/93eLCyyhOpiA51sqtxk+puvqTrf75w39ic+Mn4mUGeOI9WxYmBK9DtGZfEMVe90BqaCXgkpWmo3w96tBXhFE9tF2/ipdzmvHeZUbUTJdBQZdjYa1lwudysq+hN0J9oBU5NeaqgtOkd1tlvo+v40zLXanpHn+Ad8QqSNFpQtPWDotkH+40bWhspqC++5KAuF3Tuloei5dlXn4qwzRno1pTji/1wnjf7b5ouSD3TWWeyHb4DmvPan97u2Bf87MTWVfpan5v+Q76XLv3jcz9hWO6r1FN7lkjCTnfisoKYU7qntpkXGnCD7Un1+DN+EXKJGeQE1mv+xtsB6Toax58ijzC9vqrv2NYVx6cKn9MOQuZWJxbOvRQI97yPwrgv8smdRvYGxT5C6j67QWJ5vPXqOPbQfObnCjA8wkhTa3fDE4Z2rpzmokRRe0+uHPLKSl0uqVRn55uJBd2ReCynTGHRGvOQ8vJGP9hMP7d/d8H4n16ZUP+VH6iTD9yWOr3xJz2xmqfZuhrx0dYHB5tpDJ2uREQtP4JRkeQEmpaJw2PPT8tQmETAwkYfvGr2H7x3GGnRvPHx7TFg4IfWtgP6PF/C2G8F/ULbN4F2fJvLi2zmGVPoJarpzgKlUDnB+tcDxGn/jMPnaNpTcyVHt10FQWKy/n9RvO9xvyy9a5ox2c+rvM2CIMeSr/htvKE/40HCdMXzCy+CRfx0FeSw4TCK2trcynt8Dx9+scL18qL0oQ9gDZ9XgoD8wperzq3Fhivkbv5cuzqY/y1OLf8jcpF+tU8E82lFiibfUO1Q5sfZ2zKk+6nfDLjt4n7gZ1qluoFbuCv9jJocarey5n9rqG888UzOXqq1hca6qwfvlrL1TyeMZO4c2f7NWGH5jYCNC58ozdPCVSy8qsjUy/FRda8zjKrR/IN949yeTmJeC55/r6121Pw7yzipxZHpebkPmf4lbxg9rJOuHi3zTy+Bhp6AHpVwETpiMrZbpDTAWn7/D9yGM4Z10raG9qT8MZz1BDW+n7jCnd2NyrpSvKzaTtxH1aws68yqFI0siKqnrCmByaaxNZpLJQTcs1OgcyseYu9SoXQ5zj8QRvGnUI092Zmkhb46EiNXVMaC07X3Vac/Ii6CQB4X74ZszRjKsbXnkOH9+DFMvmEL3ClGpKXn1yIPNGrp+6o811XXup655KSqmfkZzCpcuMDQbwQt6zWlNxWFYX1bk8AkSH9VUHt5O6j3nhc9G81aispvg+M5j+K4thJWSaAYvaDLkyW9trkj7BDqnw1r+RkxJ/w+1998wtfwvmfpbxyh+tU7xprKl3g7A0+sCNRW0PDL7cqhp64E8ID35N5WbPZ5xugAv99Ww3uc+RYb/CKjJZUkONSPNSt0dZ0pM9Y4elbXvpHb4ZMjE22HujeojX8g2vNXUGeZp7OAdXWu1htcRjg5FXYt8I/aMZ9t5+6DiOvI4B8onsblxlKg118P31C/DnF4P+aJ7De9r2gN4eO9SQIkInXE7A+ezn0fU8DVB+9kTGf5cKRKloYj8ppHosIp0tL/lZmpLEbzS4djCq/X8TfXCStiy10gDpzxWw1yf9YCJdwudvgZh6q476GT7/mj0VLpHai9DHL9TTJ/6urBSezKFDq+K1kcereCdLWtyZOq+AsaqFTDFrYCpuxgvCNUJ3emH+Xvfo1SBwwI7dUsP168YGjAmV75hc94tY9LZHFNyuSG/SZcJz5g+/CZEMYdOHqNhrH+2qCjcGg685Ri6eC41kYotDb9VtMX13o/Ia216A6ausR0xLtY02k06nbvC9v7G3yCQ+J/OoV39Q75D+6t16mEi+Rez881wtEV+ZNGUR2bvlqjJTQLv81LaF7zK0Tec5fBev+Q0ibrwiwzPb8GjXdbaqBnkEzuf8DybTiOXmvEWz/jY5BV7Wjxq8vBAvuAuAjFny3eU1sjwzmHH4GWmpk1Zd7YMLyyFN3NX7wC6dfBSNwhvPFsnR5GeaQCd9AZMbz/1gmJZQY0+OfDwx5F8ylsdOrM/WxXTPtsH9argcW7EoCNH4S1Svfoiz4WNjbxkn+b/F3dv07YoEyQL/yAXgorKUhRKUVETAakdiILyqQKiv/5E9fPMmVmc670Xb/dMX7O0+0YKzMiIqI9M8MzHdfyjv0zY9QQeKf0ztFse5AYz71pO+V6ccXROJ4tBSnbgwQKYmljwT5P8ptMzka9OYIzgbyI5iei+D+DP2j7jLFnDHz656BtyWw5NFkcRMLYU+/Ifk6HCns1tRvdKrJf1v3CYkhqBF10OP7ijXJx1cStK+12k+7ZTJExf1T3KZLHfshxAF3hLaM/yLPah9K74fNqaJZU7Fxnow4ApTamG+P2gDf2h8H9JKtf0gFaVglrsT/y62eK/B1ODH/fQLv6SvUm/u6/HyIqWVOtP5GltxUxmf6KU8vMgTPmiD+2zaoyWSqMAhh5aabAdU0cUZ5uzxI0p9Lvlyyfo+5eH39Q2ZJY/OaeKlfAHk5GXsWSjfKiRwGvh5QEePCtGTWWXQDs+A2idVZWdqL2ePD3sTaDdokyOqHifwtSv3UL0tZCH1B7W4MmQgOniLGLSUcW8mSO0zVI5U7LbAxNbJ8/Y5w3t9fp+QmD6tdLYXrGGlE8+8HNvB5iazMTenWPr4nm4OMvfGOARqfEkrr08ja0znlHcX+L+yX5psl7ffFPTU0XfDOHPokbMG0bsqvN9iO+PHrj/YzzwwKNLYGppRiE9rya0cyX24T9iPE88EnPf6z38T1heZpRCzjn8Q9CSSS+Cf70Uvu7LwaBmsVuXVPiqwBSHTtjwTKVmxcBLw+sQfo0ejGLaQnsG5aliJ7XG9cbLl3wzBK/2RM3OJlpjvAvxvJVpvijei339J1Ez5nuQF6TxyE7pqBp/ElPDH/fQ6v93dWqi/W/ClGXJyHt1i5hSl57Bhol1F30uEJORJvakwiEjBuSzFG4v4uyCLvZB5LMztFqBPP9RDI9ej54r+ZO927GHqNBctDqUS92Hv/A576hdS8DgtIC2Kqb4jUu1hna0rwOZpefOo+IkrjcNxNRqYJ6p2kShHmjdsmaHzB1QNplEengQtcbGKZvR0xY1VNYNYmazzUKKGTARTGOWsPcBWuzpNxh/0itUpoyzAXgvFfXgO/BCHlk9qrqTq4fB48Rxfy2ixJpBux2aTGXnW53Sa89EzZY5MKFckpYerxAxumLA1F5uFlRNnxeJKw98vyFRSFkoxu+9wMPl1AroPjvAj1nHkyb2C4ZUy33EdD0Zduwz6aDlOgUYcWrw3qs1c2g96yT57z2r2OKoFnSPVnhf3MP43DqbUhy7Vymwp9Cq+sk2KDU/1zToifNilxiYymwG7bgNlxZbm5lMr74qMDj2gdmzKeqFpNCCgVlG7DN057R1tnZ6HE/lP1jbWRmpP82l/6YexP//13x/s596foGpvH/3xL6FXGMh024EaRZCf5tLYosBPG6mvqFlcg9ap19pA0qfa+ThTY08/9iTC380ddPw4cs1q/bRiUqv9VPeGDm0xrh7U7W6AJPNLAcPvusXVbLw8FeJdcy6KC4VyzOuTxi0oqubIbTKPZACK4Rf2weJDH9i4u81DkyNAupDe4l5rcofuUyytZAK+ws/por1td4tAiZfPYz/ay5VVk1JpudS7LWSNuCFjWqolJelI4XeWewvrF3wXO1Bu6qBoTAvde+UD3JcP+tDm3Z3kVMGH2ivYyJqN289UZvNEVoyA++MNnJAt1noSsFEY8TWrQZ/2WbQjl/mqaxkckiN44p9F/1TzYYLow+qGV2lsDXhz0zGc3oW3in1byfw+uLk5pQdNeQs/TJ0mfHiEyoO9TUN2RyYMvqilsDNhPZM96eENTcZWvWtAVPpGVrT2sO/QrrHevAMgKnlEZh6rIw45S+xB/q7NeYE1wyeqm33T/LUWP7BT4kuBf+3yMv/Jp5acFfUQ/cRU4OzoTLzaSSUllog8WgPj701opoSNQGGjDNitBjWMngoP+t8O0QefXSJS9Xx6DpBfDIqNr7zEzWfxneCsw3PPlatlm7nPjCJCIRWOshPqubrs+Szg9exQay61EZHYGq9H2RsPKoDfN8nSIOsKzJmRuLcbRoCk/nwpP7TL6r9HpD3S9HDYKZFAT2OBsZvhjlnUxu8VWprYPJuwb/cv7JM9VPUQNl8VhaLLkBZlQdO6pv7E7EqpjPlHxvadRm70K7Eb3TfXALJH6oDhemLugFGl8j7yxm0r28Hc7q7C2jJSzaUWe/RcSrOuivqr0PbmhPVp9dkAj+oabnCEtcNqOCNOCdtDGt23QDTz/XimvKTmEft5klG7ZPgB49X5KDG6DJ69JCz+L2CljNm5oTKsIDWLFRoQXl00Smbr656OPGKiK01WZytsXwnXOZLg20TU6KXL863OauS2EFChix24vyaJ3q9fvbZjDaF+ud5ajL8YS59IP8l56d+97zfbe/q1M52iMlvlyGGHjymx6EK0nARFiaDTnpBe7VnaKX5UGX3MMJv9t6edX/dQBt+DqpDZfp0HT4byhnrIecj5m34g/cCMb658IbqzIYWMtfAlPSpH8jzX2BsemI1Ow5qh56z2nX8Jxw1u6uZWFwW9y9k+DV/W33p1dufgQnh8RcW/EURfWP8/03wTixzioc9T/e/0cBlzKGAcveC62+ijtJA/3UeqS9qoCzAC+xbTyntnR3HH8cni92aBFptl0K71ZXcMXVvxdT6LjBZTjyZSa4L/yeLsy7vXGjPINfobnQXnWdnaLleFnFo2QTj/0Tg4fdOPVFheMBUcmYy4wFxSr9tDP+1gB86fwn+KLWvqe/toCVvjpHSbdoBU4tdHjH8W0ptukEOi2SMz+3XClWaDkyZHXLY6NDolBjqRQoHJ1GHikOrptu3L2riFPCPufKlm1JdJb4XZ+9PVVVRMXvGTiB9RU9ywVPL3dR2Do7t/klMTZUf/NRA/kv6evz2OQrb0qko+i5iZucqzDkgpvJ5Fzicr08Gy2fRi9qJHUr+qI+8fGktxLjEQ4l/oFPYUEuO+M0Hru6f51kG9WW59JjcThLfGcxlUWI09Ig4MMg8WWXbYVbRIzgiZg7xoGJXph2ppp6rB1uh3bKx7FPlLwPRBxF5+f1OvhQbT2BSbU4yG/ZM8Mxe5H1mQNvMwsyndInxB+OXR6zmHDFcf3D9nS07li4MxNjzCM9vXUfghc6a0G1vOHrQraCVupsGTAWVm/LB26iZm5rIKTEFKVdMYAL/86LnW8ydl1/4p/bT0+iZfqEl/Qu0XA8UQc0gxfjXVm6wwKYTxYc3/Fh7Bg+zBFqwVsBzfD2B/6wu9YRed/BO8Pn4BnNM5U4Vj096EF8ZMONX0J7S8CzqOMEf+SxTqKyWFymo4IWYMrotMF5Rk9SOoV27KLtTnGl439sPtGYwrD50u4wx3qE4G3JptZKySy7mCQ/Qyh/d1ciahbZjj21D+4OYUqc/rE8NBv9L6yZJj2RBz8gRedoxZCYf+ZWe9TbQefqBxz4fI2g16RpKgR4ipuvE/FIu8zAN6TIk9hzJNt3TOTz/ZmskTF5zh9Jhc0oD9Qp/UZVWTZV5hL/II/Dg6VHhNz4K3pPm8OTjyrKpDHz4m17hcZZ3kU+Fu8P9O2cYwXurH3oFI8SYFBQy619daKH1N4YWfZUW/JgMXtDJlfjgOxB93zWf7nOG6ycErbVeGh+q4n6kh9EKvDAqRM+3SnP0cAixytIMPPL6jl0nfLTQrg3XrpQrVuD4q82gY7ShJ92j+OqE/ho8XSiXGf5FzFveMvi9xwq89CyuGD/fgIefS9mjen0J9SBP85rJGvmibix4jvXgP4sE42reDnhnJ2o5e3V9w/vpPPBiB54dbeFny+aN9/20oBNmKxoBUyUw1OFO7PAGpm4fcb5rvsPn6Gjdqb7gfYfpbKCyOia8r7d0TQNXRQ6xR+KMplZAC3IFWvBTy/9iisaF8wf7eozln+omDYb/uS39f9Uchd5Gc+RZJuYYXlnHrKF6obb34JJvf8VemWX3oESahilPa2gdW9LEPmcWOv66hd+6zmqbbuXNQZ505IgdG+VIyXlySnmbI8YNU+xfKwxcfxpkMvu1Gz2RPmc9MG/w5JNLRXRffhz4px54TZslJ8oZXFSwcJecpTl1VC8V0eNAaK2ZCkwUvljfSS1g6tZmHsW3u5sGZs8zWbCvT5RMclwvNUXF5hu5o7vkwL9FNWLYOCHvF4p6lILAW2ps4oNncnMLTM3ncsXMIb/QXVOBycTwoE0jaNXy9QIGEnUps1siegTQMHL8XnLK2KYxgCFAUPL7KXgYj+VSPpThxw4dcsamAG/dug7+STXAu+siG1Oqj8A7b3H+rH9zgaH266X+XstdVos9wc+NeN/nPfyROuZDSiwPGJpoS2LBZIDf655Be/KssNijqG6UbJNT6ofcU9h2qXQYH3IAV1/wa2XfKKA9xZzI01/RP/N+1vth63+Yp8aDwQ/rU4PRX7KP4nfzlPlQ5vDYHNon/7o1K3taRPf2xdOwcsS81UarKPsUoRN+FWgd7nQdFdMAmJosoff7C4uodUNg4nvLoF00aLlbdD05QV4hxn1VeYpzsdBC8wMw9e3gvFs3A0ZetZcwTTOICisT1xeey3QbGEmH4v7nENoynFhvypKFwFSN+5ei78gzrJB39T7ycMw7+LfBFX6u5bhfSeCtuBS10Z4VYn63Ud/UjkbwYzNzZbDHkI8oad7H1B9XyBknywTPrXVoN9swMtZYSQStVgKTec7EGrL1oHQ0vUj+5ATtuzGVPtX2NtKDzbDA+K+ySwWtnJSPSvBwU4Ons8kE2pEpyBnuuPKoyBPwnCJ63hVfYPpOLXhn68KflRDPwFjgwX9tB8TUpZnQLWfA1NCBP7odqyHdHytxRvIg9vF/vTll7SiSwm4qarvBy1HqnODHlm9RT2NCb6rOEe73OYGXe0wu6G6GVym46P6/PLXsb2z9WE/TP8lTw9FPcxTKX1I36bef9Tho+I0ay4X/UKF9/No4CwxwJ7ieGWLkQiXdPxm0zOcILfUulDclqqhvrq/FOd6ODlTepo7Dg6HsMpVnNhV1cNLDesigrWTtCY98Dp1gvpRFTUg5p9fuDg9//Awi1kuiAxWqg+tHh5xYr6xcaKWGO/7lCm35CeqW4tkIfy+JNc+kchVqrD4wdePIw9OB4dKdJa7Ol8nAYK957VGTWsDk5jFM2HyBGMuk9uwE/bIUfS6sIRX919Hh9XmgsMk4QcwbI/Cst88SNgncMz28EtfHQZ4xpskVpafg4vgjo+hY/2j0qH7sRF9HGbyjOxhv3h4cJyxsF9p04x7/neOZDJEzRitXjM+Gf2r38D9UKiN6zRLwzlmcP2uX8G+ZJuYtlwvPYjlihbKFjZy1w9sU53QHlHwdYGiqFgYLH7lGpXSPpIAGQ4Pt9mJvlfIQe3gn0KpSo7Twtw3u5/ZKg9n9Oqey3MNfpYlv/TPvZ17xTLScSn+wT+J4NPnJTyn/S/skvsxOo4ZU+KH4BO2z8LIzvcoRMDV4waPvn+LsRzsOpHD1ED3PznIr5sLx+S7mbpVxsqc8TRzHPy9lUd9bJcpuT7GnNhJ7fTIT2qksQj1cF+DBBRN1lZgEjJ23HvzFxdxTtXMc3Y8H0Iq9IHLots+47vtmQWwwt1p6dfh7/7mFf/EvGmJSB0+FtzXysP5FTCdXaE9/UXkaMIfPdQS2COsFeKRZRsBk2od/+9rAlHVxB9RsyyO0606cy71Z4MXv1YF2CoyIhTPtTNnjhevPLTCh53JJ6ay6OIHngSedTJzHCq/nNDjL4J2XqjjUTFPkBEOBdu71FZvy3AmccCHOeJ4zAo9N5hcpnEMFsiaAlivWog/HYi36GxtRTPEx8vTwUA6gXTstplcUQhccHgNRvzCRqfZ3wFByBaaGuq1RnelRGvZEbyLTVYCpxd6T/IEFTN0foj77eXfVffMNXh7foxzP40ILbpyRxbpz2v9H+x2Wtv4neUpRf1qfGv8lcxS/e96vvBka5dcaeToqoH2qsxLCgztcD7dT1rFBDWVT1Rv4g/izhP+xsobKGdxKoIb4TeWrtqObFzt68PYyYtuedaDXSawhdxE8u/6OHtBKQ1zvdcBsGUcZYlSFFrSPHmebo7un9lnB3wxTZjFblY/0Spdc584dWqfdJA0l3jjU+Wg9zNjUNkbIw0f4A22IPNxLDYfa1xfjl2a4X/XUHNzfwviN/SliKecNxUYJz78TtcXKvibTbewddX4OPJktXcul21aG9rzdXM4udhUC0xLu//ywSKyX4fmjJ7TX+XKqWDiMppRMV9CSmahJUx1lh9Ju7eg8WwBTcZ6Ap+080INrjJxhy/j/Z/O4QHvWeJ7djgaU+Qa+bzYXtcoe6pWKUe7p/NSC18OPe6Xm6CAHqTowtXySRLeZFKV8nQ81Zl/mM2oVKYKW1OEHl7y7UuKsPInfL3nNvm9gKvuYF4kXLvzjNs6AqasLP6gMffO/YOpPz1FM5J+03+Rv2Ufxu+tRmDSj+u05UnA+AVPvVAspCQJf4v0bMDVOu4KKxz5I/VdUZKwutIYytoBfsKWTxkyv2lESzo6S/3jI0BYGtNztsYY/WKxyjXlfs6IqkYM0sKOsYq9PlVKdvxAzzhD+iRfi+tFEXN/lJrMW6pGK98eXQkDDZN9XVlPs9KE19zG0nDlI4Nnng2saxCkwVdXRkZKd6qQhTQyFTQ3w3KOtcf0ByGQPihpxjhfa0e6WCssh0Oi5UWyJ3y5ex9Je4lChxdButzd49pppAdXXr4+83xtwls3dgpruE0n+V+xjn4fqhJryCC05H4F3rgauz3cFxv/mRs1YlRHFyiCA/5niermBFgTQoR2zDlpZ6qwB3TUNvHO+nmQWHpUr3ZXAlcLHEby+WGoXyuJZqPsTdwD/dqyBKfpGjq9+c5XVw2ZGjyHBz00z+MHHwcL17CbOLU/g/+5b0edkOwAvhltg6vCwMsoOonaBL3qb/sLUIl+TZDvT9A/2SRxPf6qbNJj+JTVefveaby9VZ2L/GWLSP8NPJOMqoHa2EvX2PqyGP7ByKsocGPou4PnnpwQxrnNg7LKGh14pkUWZ7IBn2kNmsXsJLRertdiXcXBV5gyUkh7lFf4iKuSMbXx+p8f1Ad6CmIJjeHUWVV5yTH3tg5j6lMjzlR35KY+tJWLQE30zsjyQ+PA5jJi1ypDntwX8QWwjZuqOjnQfdtCen3umsOvaRAwfEmBieh66DH9c09MaQ2vSGzF8OakS1aO+LQVmhOcL+rg+O1aOHjayQawoTU4Pc4Gcons5Z20LkKTHt6j5kgHTi7U6Rsyq0JL7HbSptk6g7cLVETGdw4+yi3mg+8MX845iHtOeWcB8vIR/MgzkiMOIZKpksU/fKZYdcop5ocd+7KZhthxo7DiSI3p+79DWQQzMr4voS3HQj3R//YC/vX7AU4WfAlOrB7TraylfKL32PIfTGZgqJaWhx9MEL/aUlcbkBWX0kCpgrKWROMvi9P7xU4fxNP2D/afG6vinuXT1b9lH8btrZk6Qt0qk6dR3v27E/B7nVMxkPw0P0wH8Ux+/SZF2ATz+BTHVznlN95WMz9Mz8uZlBkzl3hUxZd0yE1qI9pQsmacHoYQYTzWzpOd6Bn/h9oFZ9VDfKdUCYIq+A2Lvu2tROt3i+ouYYxjuOdFztcX9bRfacr01X/S6tuC5hQdMPexoQHnvdnWC66/+vVuy6bEag2cQqjKLx51Y7xKYTAeI+bEnv6jtD5H3TxYwRVMTMTr42Kl/EHWc+iPtSI8Z/Bzf6jKxzybxKR8fcf9XJOb2R3j+V38WOYHxhZY8iH0NCbPFetu9sJh+daHtuHNMg+E0y9iLgKl0e+cSt3e5y6RRDS34di+6Lwv/c7dkSfRFiRy+fMOfnftWRI2Zu2lwL5GDPKeOKFNlaOt2DX+074CptGVnyT+FwNDpyPt4f0N8jjVow7qNInrFfc8JLlWeMfVtNlTUySUNQ9nXGH9xoQsW+DwXdW3fjvQvpsgh6Q9iaiJNf/JT6l9S4+V3r09ZhdOndniFxz4GcsScDXHw1sN3/NDxKpY/ZWiHfBLo/KKdEvbIRYzvZ9A2kQZMnY/yVtRtBc/0567JijzaUeVP4LlnG2BKyVVop+cHf5+XRsLmrnKjtid472TnxO6VsqVnlMBBjFPkaX7siIpV33fC6WJpQNsQMNEV+HtNaLngrMKzT8yrHl5Ffb5pyW16sUSs4R4MaKV3hBg+qhj/QIM2Sw/RCznDB6ZMG7yw1rov/EkFTD1t5Ax5JDB4a45SWHquxRwt8ul+DX0nyHJgnllJSunzA15YEjDl5Z1C9cYMU3+fQ8v5TxVa89E7Ovy7Bg9rD3kPngh4yj8VIxZcLaLGEnt4kxJ+KJloX8p6MTA69pY1O415ROUmdR0/mWcqy0bZmZ5+Ida3CvDocmV8KFOuwNBL1Bz1Hm6P7vPJOQ3vd/hBa0TA1EoDph5qnjAai54KK1FrQI/EOQLJxPglGZ+tamWwbqH3Sfc4uHdZ6H8SUwPpJz81+0vmKH43pvI9tECRvhwnsFkGbRVnHDFT+3rIvoOMPe5uRs97jbx7jBFTzcZ4Urrz4cH7b2iRW6dt6X4g5OlLmBksv0DLtdLYlYJfvDGu5RxaSw50f6WAB5dvYCpP4MdCJ/MsNrdNXD/kRz0cuR54Z+QeqLVMXw/GhahlNsb9EnsJnvvCkDPWdyWK5Rk896UCT+0saKumdaE975XRIcYUomz0C1PO0mJTwvWZbCNGrQwxPAxFLeVeaMPju2If+B08V/b1Y8qbEXg2lo0Ttacenn+6BuZHpKZ0pwLay6chZ1qRjJAD9iFiNC8M5moKMAXN5oQ8dRM27Rs7ur0znvpSiecLS+SIm5FFqZ/Koo6UZ3zp9ekBo6NzUbF3BkxUN8t1+MVzFXZsM/jZS433U6vA/GMPdVvb33Pq9xpoweZT9yipb+eU91/wu8+7G4m6TdAFg6eXsIFPNRX2B1rzI87mUB9au+neF4efRT2MX9pvTytovz877zcZDn/yU39LPYrfXYf2dNn2qJkMHd0/PA3O/LcM7Tff+aIOqsCUzjOqb5LoL3WE9pquO8SotQXv1BIwdR4YGyqrGDElz1yD2QxaLltEbupzA7zxGCk5PU4hh54vXVE/okuouW6AkXGEmJv6uD7h+VEPPgvwFM3oQHnRnaSQqZ4q/NCTypkTiNrLS5d9HpUEf+DDc/cS+AUvqI/UfmZHiS9Hcs3UvXaAx7fAM7Pv0GRN1D3oeang/24MWmu+5B+qJDj0cCrWj97PCLwYXYAp0g2TubXm0cvy8Pz+2IP/ech3qnfLs8RfA3GOdlMPKY2y0AmvDrRctUvgxxYlxu98kJNIUndUX6fc8T2bAVORehC9VMFL7gaY8s70oUZPIj3stGXFLuvkDN6/urr/LvG+lqUSUiuvMV6ygCk6Gx09w/7ZCe8HYGhWJio9F6uzEyz3+Px98TOl1sKDdj0OErYXfjeNpsBQ4eH93K0EWjt2L07AdIGpg96jmeaTc0gK5w/OUUxGP9VNGsz/kpqZv3uOwjXxjtMzMMV3a2Bqbnc+FTc6Sby0kMd7TyOlNpb/A1PSRH5QciyAkWLnKcw505ru+9dR9492prHolW2Rpxs35V4E3rhGakZ5o8Gzr8cZZ9uFkVACcYT7FQzaaeOuqfU+tsR5AO1TLaCdMprh/vsvMHWm6kHV6Aaea7ZDlwVMkTC+4iL50Qp52Cb4oWavwY9BU9Us1yP4magDz6hnaLPGzR70WI6A4b3oo8hvSkex0dk6Hx+AqWkHTKVMOzr+3EBOuMWVR6XVw/3bC8Y36HU3iu0YWktaA1NeYw7oMX6GerhtCo3NHnCQuVMAU/XaiETMW/SajLgT2qPcZNcM44ltBRiyIvifxUL50J29zlI4OZ4yttU1YIo3rh6kHjB1tbSASt2A1t1P8f4/H7OjohoAU955ULNDxKdUnj18hqOrmfnG9e3SdyW++OQRM2dqje9rL9CSO7yfYmneqVWji849Fbze1vr0X+2XTJ0/2M93ovxUN2mw+M+j8/+j9Sh+N6YGDniqnu7BU9bUddla7GF9ONlJCk5vlrB44KaU3FWeBvEE2mc4FDFu94Cx3ABP8Ye2pswLEFPp2tDYoIyAqd4S/sDdyx2jdZZRMjKhHadTmbN0qcSUwE/p4dgBD8zXyZoSU7el4GXIKltNux2V3uSU+qsamLp3yoPyswWtOexED+8x/1JL5n9ganYzwVOGCp55ivWv+Yjv6b6WT6AyGdrMe/GK2mofOH4zAy+wAzD12t5saM2KRczXDZva2Qh+aJO5GtsUrktFEog6TNLAYIWo/56sdGivsV0QtJc2oEQ2xD6Spdg75ALT99vUlsLtwOXM0iqLnvwLTPUdYJKaZE/JPgOGlAVyUDuJOkrVGXivVeBP92cDvLScOVJgfdyOhSwLqDmWGK+6ZhmLtOpfTAXFGP421bUpxb35Gdq0l1f/YKqwbC/19asXMZUEpi4r8FK9BU+NXCjXZ8wuuj8Q84C/5ih2sULSn56jmPy/Y++/YEr/S2q8/PazHpXwUwsD2mlbGi7jNYk9rPUp5ccz8vjtDo/7jF7w3PINmNolNfI+fcQeVwuY8iLVhAd+AFPGRwevzN0tYlwDpswUWqyfahk1gwWuLzxgqvoAU89tAIwcjYHJujxbU/3p26n/HWcKs1f1ju6b28nx48VAZYeyqihRRW0zPwSmRqcOmPqalzRQ2pPK9ib8UL2E9vQjx6iYa4Pnbj3RC6dJoM22eVLRYzEDzy33w4xZS+NN9+0ePBVx5PWkUG169d4Y//QkI4+rkUPp/HJKg8pG1rgftRu14+/Z8T/6CfdfJzI91gz+bBrnKsta00bM58CUx8DDtyVySlGdRA9usY/ECNU9nr93lvzO82T4JxU86e7x2RBz88WtDinjiSP5623WseW14nSfKMBU8Ku22ap70ytXzro/96AFp2c+oUrZ4LP2BsYSswopv3uew4OdqCOsWTU1qgbt19sAQ9ML/Gu6NyLJrzPkoHeV9mi9GZFzHFP6J3lqOvhpLv0/tybp/7P7KH4zT3Ep7sFjD46Sv/GAqeXKPdH92D85QQ/xyG66BZ66ZtwJnsWJs8krqyimGWLcMYEpdSybiOk9YiryJJWVMSGmFNOFvrfFnlwN2u92GuB6puL7zxexRnm5gOfKnInzQ2RSmx3sNDzHwNT2IsOPaXRywnc/V1j4Bs88ObSjf5sPiaUL8yv6dlxSXykKlRVJZ1NeJ8BUrrgZq9RErCGb8GP6aKmxeQxM1n4p6rSGS8Tw9Vd9jYakYPfIORvvXaLbsQeedJ+pCt4xHWobGZiezoCJ5Zkn8FMReGGhFxbrClHrWg4Cia9aPL+/Bc/Vkww5Ic0zl63EnEviNVz3yxDXwyntqLh+oR0rGf5nrsEf3df1OeWJJGq96WpIZdqBp45P5KBtwTm92BeYesliHs8139SWBTC0XwFDc6YBU581lB8/sYoVIXguuW08UYNmwFlfyv7lKT8RPRbeI7pR6b/EfkExZ9F2kkoGK8mxl1PnD/bznag/1U0aGH/JHMXv3kfR+e8eNW8CptYWYuK0qU/0tEfA1LyPvKcZckrZRUHe3ctLzvZrGVrqMOa/1kQVZsrAVPI5IybvOnjKefANZduVq4ffBWJEsbqUbpMNPPshl13WvkWPAt7Bj71ixJztdSY931s7DXTRtALa0aLbATEdahN8f7VNSsqeKU99rzxZ/5xRbNTdJQ1HtFTZ/ACeKEMxb+iHwFTkWMDU1YR2fF+AqfOLSmp7A8FzGnjhVsstFXFK8IM5MLUyZaIqnCMnmHNHZaGaQUvOBab3jaexRd4ldB+9z+CxwQn+bM0laMd5IAVhivG1Je5/myMnBOTg+R5+vaHcEM/bSExj1kPdUcULYKgXDjrW39VvyqrPOQ0Wonb06CB4qng7abh64X0NnISLvUbA1GwOnbC7aW8q91KI90ti/UmyJnTP9vjcbKH9IlcJoRtWwBRdgalf835JWv8HT9ESfrAaKZHElzv4qffGUf+Z9/vD2m8qjX/wU0PpL9lHMfrd61MleOq1SeDxzaFBTMkj8NR7DkxZBTBl35SUquiBGFHKgrO7bVaUHVbQfuFoILPBIQIm+MuWuPfUFVZ42obSmwctM+iyijVRksKfhGIebOoSk1fKlerXQqyJ5ojZ9hWtqFYj2+G7Bh49nXOL4nx2gtZ5in0Cklbi9x9DO9IFmLoz40P12odfGO2HKmKGiGolF3PxIzdh24e43u+g3c6LocbypAOmrlf4wcQSPQHewFSZgKt86sEv6rFK1LzAs8Hg6igsiaMjPcbdSQ8UsX/Q7bsxVfQJJf+pDU121A2J6vczEOe18PyXrLLpcUptJ1yNZWLbvQt/ONvg+Z5ivU024A+fp/Ds8MnTQ45Jszc1zh28dVSRo5KMB/QqX07KMxXvKz9xn16x8FNhBm1artX233PVqy94K+X1mCo1D9Nw+h5krHVMUTfq6Om8XHmc+Xe5pqpUhJ+aiT3DtXGjuyKLehxs9S+mfvHUH9Z+U/mn3qPDv6Uexe8+6zEzp+CpU3MUfeER82alnKgpzojp22DwL6aK8xiY8N+F8OCIsMZmorfLN5dZrzZWVMo75Pm4Aab0L1nUzPZiT6uJGJG4AZ5rwWr+qpcR23kZtF9P9M99nXKNHZNqRU/9YTvBN8lkdvK1LVXx8D8wpcVRSdUbmApXa2CqcK0PxeM1Ymb4Pils6SpED3d21P3rRU7Y3XCBKd0Apk5zYCqu3IJuygo8ZwmeDb5RS8nqSWlwm4AHvlZ2oHwJ7RbUlqSwtQV/VWmWqHcozvp74ixGObuBF8qqMNhuK/o5pXqQ8oeN51/q8HPNZYfx6yZyUj+ogamHBwxv+q7KHtsO7+NVn52gPAxq9jrIb2jhFBi7RPCng7sa4H3fHCfYxfCD1YLANNOX2NfuI6etJqI/VQgMcb7GeA2jGtOLi/qHs5s4i1LLAaX85um+kzOXLUpov3Yn+l/VzAemmCx6B/EoDfbsP3hqU3qk4676n8TU8Ke6ScOB9P9JEP99mPrNPBVrTh/6PwamlnDf/2Cq1OKTzo1O1Bx5cmDivOZO+NpCq2iS6LNub/5jLh3yHDqisOAn+ssUn6/KllJvIM7tboCpgwE/Vu0Droe3Ft+f99wLPdMPYk66A1MBAZPVc2XrvBb7IFLd2tJr13iSnzeCp+yuoOdsCUyYF2ivLDE/VPidwJRcKGx/5EQvVRL7915uxA53w6LWgHb1nxG0X5laBbXDG7TrWz65TImMhvL9m5wwuiDvW1V0oGe1sFNud7rMjAF4J/+6uL+tQIt+In6F9p2HaRBYS4PV8+5LcTINHG4bwBT0J3hS8mzH7yuZxZb3ak0vucPzTVpDZe9VBUxdRX9jd57XbKxkLTVsA4z5V2D8vHXhn9S1A/+0Nn710zpRNRRz6bcZ3v/6UwFTyxXuP7Iw3mdoKFSdxecsBE8NIyug8tWBp2LL+xdTVRpfnFBn8E8ftYNmzK+RE0rySf1n3m89WsJPJZT+QT81Hf1UN2k4+EtqZv5uPzVbvfsUL/kx9VcFeOqXn2oyUddVKZEnJ6JW1v0cc+ThFtqpacX+vSO0X7isgKm9LK8QMy7y/HIB7US7CpgABNOg0dyKfQpovzIXfelHA/BUfRO1l4cdMHqXEXPnSltSXLW2Huw08JT9UbcUS2NR0/8FTBVxVNCrXeD+0xbaS++bHT1XN8TM4AxMJTa0X5asbcn/VMAUHMaWGsUHppwveGXeKjkVawzI580Qfi5SG2jLgqA1F8j7/SN4qphFGL9iA1OjC74vdcmTgmueKex8ta6UnxPwxE308lG29YeaVS3m5j+sY5A4RHlhICc0tWGxzYtMum0T5IBxhueb3QRPqY+zHh4vGJ37BEZSa3R2QuaA9+1c5dTGFjDl9bPsH0zduxn82imFP7rpdUu5i/sHqjjD+e1lCuWyFzq+kYj9mG0SUJvKnh54fY/YvV/VlI/OYs33AJ4qBsad6vE7cvi2hVb+R/sNhqT/aUwp45+03/Av6ef7uzHlt2mfnnYITC0DxPz9nvj0GEqIqV9zFM9EnBUQPMVXktgX/uAlxccb/NRwIM7Jahp45k7I85KKmHw/ui213x60zHBoZOzouyk9Ah2Ysktoo1kHP/XkwIi/qqGNJmQBU/cLwS+8jY5la3lDxcL10n94SvV4Tk3X4P6NvTSZZfGOikF30f1hPVRYq3DwzIYJTAxlztbzGpjavMGzvi324D5Ef+DREtdLK/DU5VA39DrMyPGtFjEaHpUDYvwGP+eoacdqZhHdwspLw2rlKoz58pUeEz10wuIOTB0L+lD5UcV6majvziSXxDli5ASLu+Ap3zKp3ODbwo3oyWB3lkX5RoMfktdexc4BtFx5EJjqK0uXGZrGqbptHD0wHTdjp0nm0WsxBk+tEmBqLsP7NccudAJDx++xZqZC9+yBz1+ed2z/gnYs944r8W2aE4s3dU3pMr/ovOeV/86l38yVqMV2E712xLwfK9hB+tOYGv+0h3Y4+ktqZv7uc779YTKj2z4XfqoBpsxh5FO2+3gSH48Qc0VVZ5Scj4iRMFkmTIqqksrtOtD95MJURsNkSaVUAVPziyQzTwdPVbk4e+FkcsbOQw1+7NT3JX+hAVMvDu2XLFqu82SFPP5QXUaVnJMUdlnWsSqpN1CXK8T0dJYjz6tqRk82hR8LC2ivryF6AmQzxMzAGYoqnMDUa9TD/aerjDN55W6oWYjaXv0htN+qFTUoEw/as/SGxIIwqaFtA9LD8Ub4lbO5B08RMPVNpY5JsUnUTN+4/9KHFo2ndMH3z4EpGmE8j9iF9jQXgR7uVPijRUAHivstSf7mJZusDi34SysEhgcGtOPCEFp4GodS+Mmg1eZHaqlYemfdbwRv8qXhU6Prju4XPTdh4wH36HHxgzR05dxlxQU5oB2U4CWn9EQ/LAU8tR2GOp+Lc71xZgZUOIorBf5mQOxQyjUlsSPm/Q7QfgdfvlExeUU6Dyzw1K99FL+039GZ6skfxNRU+mEufaj8JTVefvd+v0RLNCqr5xHaLYbfme06UUfo6kmh1ngROyZqTnU4As9I31PC5oOkFGfPwTzZWOxzOIBnmlEMnuCLVGYDFzEUv+/gqXAGTK3NCjzVdb4USAq0kVFoF6rUEjE+N8BT9xk8yaPNKQXq3I4VK2NND6/1HL/3Bk99PGAq0V7AlNkMDbbSrI5ex1skhfDA8F+peaBH87GdoBoZLtt/wXOv0gdPXXJgygbLUrXLfNG7dGgxkpSaMsSUHi5M5AyPZXt6uRdbDzM1rdkqhRZ8BaUHnn3IHXMm3YUe7i3Ug7uBHAJu7aAdX1zim8ar2XohH6iONyQFxS4z2WlgQgvrO+SgXunK7PaGFn3MK2i36gU/VIbAyC9M8d4OPJU5QhdUYs09tY2E1ZmouwTQp+HbH7jsuTShVV8pMNVsxLnoSPSAGIpz04o4/3W35QB+9eOmfiD2JGepUVPD44seuLMVtJ/ocdeyKNIDWoj6hL4z/XeOYonc9AcxpQ5+qJk5/C9rrf+jcxS/W/udgkqjPLmAp5gLHplsMh95XPRY600Qc9leQ1QiK+phvD1lbHaUS/gFaJ/wzaCFttuMUdaE8OgnWe9YE/INJf4OWsaIESNq0aWU7GU/5SMdHl7vTGCqU3zwkoc8vmRgr+awImhHsea5iLs1Pc8eYnqTwK9lYh9HHeDvg/tG9PtV3DfFiRNJgZwDU6eJtqeqB+0VVh+MP/VqXJ+MxFlyZaAyXcH9y3bnp+GlKUw2GZgvqke9gxSuLGirg0I7um120J4Ly0GMVvWeyvDg6eHJAG+Gm0r0utkHUliINd4gwv1fzztPg3SDmL5swHP31ZHS4H2RDXYK6iW1b+QMHn6ByeyYbSi2R+JMZAJMtbLb0M2yznrgvJbEjKPoi6K98P63SRaxrlEdyqc+/NpQYsT2B95QtbCB6ZcHjEk6jaid9eG3hiq0JHicUyJqYwfTiWeydsbhp+a9SPhBaD13VcfIeZboj3wTWllov/8OTKliOu0HTP0lZz1+t/YbzrX5P5gK2Abaz77XnGJN1PQfyLnYE2rk1HJoJ367LTP2Ua2CXlYLTB0SYGoErU5V00dM2wenY0pXbegut0fJL8+IEUVR76LGv5/6h5dhsmpYR5Qurohxd4Q8zlaqTo01hL9RF1nNpjfNpOb7diV/pyGGI2HW7p3vS/zmFxrzC3j8p/WK0kDaFjI7du6e0tlO7InNwYMfXzbpcXK8NDh70GrxUL5Tao98J3yUwKS340/KlMEhDR+rnLPLvd5R3paUhrNIqtinznaUXqfQUuudC3cVmxEljxL+ZtTmMut7oraZ8+Up18U+hrTlO3q6JjmB0hoaC8OaUX24gXXnnVGz4dJai33roe63EXhfG6vgyfkTWnDCgKmP3nlUN/LRCc3W4Oy+7454H9CWwaFkFhvaWk3tugGGNDhL1j/xIb3eD4xnfMX9A/lXT72H64SOygzGPdEzO9Txflb5SWHxoLrS/WCAp6QG7+vXvnQtGhykY0POH9R+qjz5SftN/pJ5v9+t/fYjZU6v/l1UFWlki7GNAp7qc2ivzAemrkGdU+Vvob02WZGxSZEUFO90/ObaCJj6Ne9Xfq/QPqEjIZ5kZU11pAGjlCBGBjliun0z3+HJBnk80N0zpfun7wTvoeitszMWos896dy05Iopi2xFt77oScBzxHCkqAnloy8wyM7gnYEmeteEXeT4n2DYsdPR2lHrQ9MFj06cMx4JPxNMMf6JD577vLUb1TT0df+xxXidSH1QnbkHx6cl/IqTinPK4YaccBBI8H8RPrenAnn/04d2nW2jkPJeGziBI3kdu5ZZi/FxvI8g9TImnyuLsuXkIPFlkarM87lBN9NFDpEzo2L1qTOpsDm0WjUV9QtTxPw978LUL6+ihs0+caAlT0c9WETQrsd5daTXcinqK56ZyTxDe1Eb1kEaaKeBxUZhPaDqFQQO7xrcP/5YPhWqqHtllZ7GbobxxP0WkRPuo6XMPk8tgp89n6El22X3734/4acOzdT5kzw1UH/SftO/ZG/S7+apj5fN4V++wNRsAo/9C1NPZ+Dp/qREHv+l/RKngva6nKH94jGyZboXNSml21Bj/S5bUn1h0D47VYcHPygmpUp21Pl1jRhRL1lC6UA/QeutZY09DTek2yFHjGcFtN7+YmqUfoNDGuRfOWFP5GZ6rN6uWL+BB19tjCu1PVX0wN7DXz0M+IWbweG5m9GpYrcZYrpMvuCJ/cSFfzgkS8rOMcZ/HYm+i4MopscmOKXh3RbraUuzovr73kuhO0SMVmLuvvQnpAefsR6x2BT7FaOF6/BD4CYs6Cecbt8j/JMp+sofYlGHyYMW9a9HaDkvkbfwhy+Mv53CT7qyq1NlZ3i+cZ0lzG/dJd3iDrwSXcAzF8d8UlpNoQVVGprs/ZCPdF+M7ZQ7LnQCeIwoeybArPXONXZ9dQ/K6zswVHSewbJPJlOZizq9y2yA+/uJR1n7cFK/WBsqW9xEnare/Ax3ul/WzNjxkArtfIbfVPC+fmHqF08dVrkU/UFMjQY/ab+/pR7F78aUtlI1KtoEGJhODINtN9GJ4psMnjicmPvv+SlbBa887FPCohkXvVmewFQh9v5onmlAax3BMys7TcQaJXS6+bJxfeua7HioYsqV6ckJo6kks2KtQP+rqxNizAYvTd/GjF6fy0EP+0+Xs9qA0o+HmZPye5NXLM61MyVjTWCiyztGolJao77OKX864M3FrdtQa6UHKRi9HIX5+0Sn5LUFz5z5oGKLbRJB2+Yn3Xcnwv/Ioq+gJ+0dHg4GBmuG0GaxugMmbqbEoU1V8Oxr4OD7NIxnqFonah8ud/z4IGpRG/SiZI33EXqSx9n+aKzptv/sJZ53KbSeAS39qA5ib5S4fjLpDLqfSrwvNYDfWUhuRdXGA2+NDtCy9wkwVPU9GzqAoI0Ln+8p93M/DdZeBr85TEqKzxuxb+WRqSxyui+VRoDx3GL4wUYmh4r5w0HOeYtaaGpVUHp6naHN1ULM03Y+3R+26MVa4vf7teb7ay79kEzhkv8cppTRD/vSh+pfUjPzd89RvM6rPpVKakv+sEKef1xFPynt5Op+ekQenzbmjTKrPcET20POzBqfH6eIO6G78lTGE2i3h0GHlGuV47INrqSiP4U/+Z6h8EdzK6JH0vdS3jp6zb5hBv8w7sQ+BQ5t9VzGKqWtjRgvti6xGwfGW9IdPdxfWMT0EjEBYHkSfyyBsabSSqpTcZ4ou584k2plRa/L7qD78tep2TxToWXT1pHC+D2ImOxrAfxH4TlBOwSvjMd1SoWh7iR+DFyVqQt1RU1+BiZiObVYvgOvNKmJGD0ysd60jxzKLxK0nBOBtzsfmKj7I2DmSeCd/Ooyum/zvRNsPsgp3UPqU3tIMN52DX93v3bwq7MjdwLOcb9I1KGK90No5/MQ2rbZQLs2qxml/jqDdlR2Yt70ucX3XwLwuNwlGcXGAbxld8DM7QE/V58wnkAWvVydPCFqwuPR8YdJlrEqrjNqby548NYvMD5fdekm30I9nOK3+cdP/Zqj+NN+ajz+yU/N/pJeOb/bT9Xf85TqmNsOfzx1eH6/s+k2FnkvGsvAzLyG9jKMk86/SWGybiD6wkPTSEEstNnuFgOT+XAPz6w50P8rTfDO+5D6vZnwVwW0x51LbsoblkYslaF1mmPuStxvs4iNXqmCv7nuUt7vIab2z5VKub476mFjIGa2SxN/b5Si70jKOFvJwERS16HEz2+M50yyQXG73+vB6APtZpvnHqXD+zEFJj2LaY2CHHEOoCWLeEDMO8kx/MfYkoK+Dj+XlKL/Vt8Gxlw91Vg+A889Jf+o+1VfUlgzNg6UXA3wpC3qxJ4PUU4vN0JOyG5MY59PtaD0me10X33pxFpVmtBNG7mpn+LR2HaKGG7yAFpwJTDyOas3Sh2xV2ruIkeUww48Kd0OadjexVz+zDWhFW0vDeK9ETG21GLKVrKvh4Eq1q969Qt+VjmlfmZBGz5u0L653bOdoI5kl52YAl2gKoHu+2Jv1mMYYfzyHBj+fot/9/tt/ezPz1FMpj/tTdL+kn0Uv1v78fVhSAn0G/JommZsuyaLbrMVYirUDejx3OXUKFNXCtedWGPsjJCabgve2rfQ86dnPKbsNd07obVbyCxKygml2yt45zBKie0XkUdxE4n6eWPHYOk5seh+vzlpMFnJFtssZxL8j2w5fAPbxvzBewRMWvBnp20Gf7LkW6qbt+P4ah9+oq2qC9WSqE9BMvL8V5JnlNlDYESudZNNRm+FntoAMbYW60ObsbunxvKOUmiMZIXFRRVSefxuU75RDc5iS/D0VbPSYHa416zoHXp0l/YEreTgfXQHbUOxc/IcPuD4vrPo+ZafS2Cm33NrNjoLno2CrcT7k7vCzq/3AJjfOLrfdlLC9PtBofKeeqkfG7jf9VCBt7vJSeLzleeKfsUGpYW6h3/tUs4+V2D0Fp4dyVdWLp6XmwHlawc874bgvXAi6uIGjudAzeH+KZOXVKUX0v3OyTRmFhRQXZng1YXuVWwgahPE/ONDN4h5wnaQ/osp2yHnT/opVf7JT83/kjmK333Otz+cdlTUfWgnjSHPPsTeiMf8Q05oTPAbOkfo/Vc6d5xQFfX4nFvl0ottPMdfx8jb+dKRqNgjJkP+PnImFzEw8v1YiOniLrO9Eu0okTLbCUfGomYT11iCh27gofMcnn5h6g2lzXiT8pvtWOyxcTrK+ldoMe0gehqI/lhVz7dTXxoA4+YD/uahaT7y/EucF5o4CmWX5dYJNw9gYnibfqkxhRatLzJn4129pGd8snVuHMCLsDcOtcPvRg/lm6Gxfn4GT6rlVg+T/pfYpHJGdPNNvI+3D4x+HtmC7vArQPEV/uih1dCSn6c4b3Z2RW+fcgie3G10f6bdE7ZypDfduzXud3YlgxXd9EPV0QZG+AJaWDsYHj1vc08PilDU+Hy8e9CiF2BabRYqMz5TlerlAlo86EkZe8iJjedZO2JPsd6x7Um5gze/yEmJWI+DyZpRWR6Rw26lVDH9lNkUn97A3GmfG2yy5HPo8AF4b7pj5j/rU//MUUxEBe8/hSmE6f+7W8d/wdTiL6nx8rv9VD08P+hxPO8cP3OBgdY7q1SZ+704Ow/ttomNFaXH2NbDXBH1Hpbgmeouau5fVwbyYCrVwMhiI/lsOlfYupy+SKyHOsHFvRN71ZoOTNBBD07p3WTlQviN85p0/nlJLttupZwSf2Iiz18XFbttVhX8lGFJPnJrzZL1SqG7vj+I8QDjWibWj6YjxOT7Bd7Rr8BgYfO1w+/13WJGOXtS6593qV8vgdm0XvWoVvy9FD48aDk1rzbURHsTHj91EjYMpY7qj7PWg/vGltl6f3jTc/LB/RXjnrHxWRpTkRq24x8dR2HjRiN6sgtJ/uEhyeywcxrKg6GpB6/khnx0n5aUrL7ICUX/GLEzjytqhg5yghWDh2yWWVSz6RE8mADzw3Q1oNs826T+dIS/Z+9Upsw8Qzuf+o7GmlKcpcnE9acleP89UgJqei87Dd5ZCn+VpiPKcscChkNgeGvh719P9Sjx3Qo5ZDiMkTPGAXLi6Avt+Ev7/bPf74/y1FSSlZ+0n/6X7KP43dpvXzsJtFK1dfx+ciR2qrcfSnYvC3naE/5C16d0H873qf9aIs9aB9KpWDFbD55DfG5SJ4UHthCjG3nusoq2d2q83koKRvq8YjsEMj0PA/DYvXdL2EBCzOSHEWL+rC069toeImhNa5nybf1R2aMvXenV7IBJ83BXWdK8asqyG7TdN3cyFpyVBXhBOurcF2vU6/2opDo6rfTwOp5nzN3NEnpdTsC4wSWTZebsS89hgZjbDcGDYSVOgJXpUg9C7Yvvr/SSnpfXUvIfyxuxre8X9OxfN044mNwUFs23b2o+272YxwOPfyxoredI5BxzjRi3etOU7pHGJL5IbJeNtPeV4nCzlcLt9QMeLkdXSp73veSXwb1jbqItKJll4IhDCd7Jl+cXZVFsOnw1R05aptMnJcuelfL75svZ15xNqWpOyAmbDXLOPtL2lH9S8Kj6xPOdlrHosXBfp37YQCcoA/BcW/gHyb8bes2id9lQG0BfBrnIAb94ylpJh/RPY2rwU+/Rof6/dN5v7JcnegWSmQb255OxfvnOqVarNfJ4hLz/mm1bSrx6m/qrODVYV8QjaqVyrwefTWqx2eTM6Xl6M8df1knFqmJ1onsyZ3p4umgyu+1eT3pcUvDI2elkpq1myNu8QV6+jY4am+9fNpWJrUvhdHlDzHu+Qy/1vnI4PxwNtrT1mJoVX0uB/gaP3ttyQNVtAR5Qe2nEntI0ghabG0541zXl/3D3LluLKtu66ANZEBRQiqA9uMmtQ3CroagoqKio6NOfbo7Z1tiF3dpfyVw7z8xS2vyFIOjfLQgijGWYZ3hqFUvIp+YyMQJxfsLHduZAvsdPZfSvjYiXZAt8XQ4fzzDTO/1e2TEovwv1GeEk3GCzkaxmzcSFbeSh1mAbzt1mbRmf2tACa4b9FuhzYJGOHU55gfvzfCmU+bVujarnMXY7027WzeOgG+7sO2/JmxPGhIiud3RrJqSrMx9y80o6NNtSu87Cy2gKefa2jUF1d/hYjxxe+h+6H6c5YebSdK6QjyLC3OnGFniZFR5xyPpI3nYcHpA0kDhBtA6d8Y43L6wblbzkuvsMRvs9fpev/GZd6lz/P+Ym/WlMST/tPTplf8kaL7/9mW/8cvHmrOiebhuqeXjsc3zUvgmFBofE8FhINf3ubcofbUzerSWM9N1o1ZQj45MYg5V73zVhllCWriYbZ/XukLeKFkJpd6Fq+DVQjT7exOP38V41BHQ39HvL4mtl9UbDF8DEpyXqwvps1IlxyXITD9KNQR5OF8zYVm5INb0x+fpx/uiGY4SkKyhS/tkFxNvG5RLihX0WvDjHNTPi6cvBfmYRxqB7FwZ/EMa77yamJVtQjZ5DOOOZf3Seu/qhMqSRFBKHiAvSZX0vGsr8Enz31WA8nzp6YpTJnvKPFpO323/enbHkmwe28oJ0+bWMBmr/3cWjsdeEMj5pgzGQBOIFLIP6zxg8Y5TODWy02ualezvYhiSRN+ytg9Osz4/Pd9+Se4yXz3TJS0kfCsNdvSJ8OjH1F/VVb0yepNuXkUDnX2lv4hjF/eC+uNqUr6ZRbexfYYqXrAKe28rQG2OPdHpvD7ZQ7l3SyVvSRHgMkPJjYR3ZP/PSzTgJmz+dp+Sf9h6VhL9kjOJ3Y6rzxiPMZzlh4lBRze8Hy8HLQlvy9XyPiZEnDdWsXTBeTCYR1bh43+DxTB5lrfbk9fp+Nsbw3o55UkmBysTDVMK0y0Y8GXmablwLcLBpoiWs80pjxnLbEIYxh6ZY5XT8ydT8YLq/qsCHWZgYoncbEL0N1fzGG5ih7j5jTEY5tWeJVFP3EenqoSxMoVSX797YL/YLPD49tclGG802ptVawmgy1pv17KgXBitdEx9KSxiXNnpryMc76bKfzhpusbo2PiqnDO9qapOcr4HMcs/S8Vmt9KYce2FhrIMLYeJyZ7B2Ue+NraFtsSuRNaVs1aJRKuc5xnGkCCkbnj37qPEbI+2zgDW/hZ4hL55PTF5b6r/MJ4xNHCHH46YhjO8V0kFx6TLsM3sspHjSKuOQuUDe21oI6ykSRsU7cca5pPPnh4H6wznOj3g8IWH2yElXI7v5Pk87awJ5c/r7TNkj7uMza9bXoB6M6Ns/zbw1IS/XEemUL8z+GaPA5NQkfxBTyk97j0riv69PTf6rnk+dZwfk+m0kJNr8qbJRtBRwc/iMmqQuQjTW+3iE1fapQw4q6U4xl1Z4OcOSF1Gvo7Ebf2rchPdpk0XNiLGXPM4xTBeThoNfqUw/Hl9Yihe1ST/bkc2225uEFf9olK8UOj6cjymmp5XYZMl827GWPWOMWaYIWavuZPZ2ZhvcsteIZ1E06MYFXgbeR+8lz9ML1dRF/jQY99mEc8vZJgxgWWJZljPgTNHQkDbBHdfKVm14Og0rw/m4BrbWVID0NKYanurxGbF3JpBubJ+xbUHHy54p/b5qHj3T+uedGOBKOlRP95RnGsnDJ271Jp9NXoMRZp8KcTv58ITJ/cAsf8xxd6lmTdLvHwVbns8BRu+PJhT9LrQNNRFIx5yYdHEsIDNWp+UNiw6lJrNUX2WduuowPvYqpDvnWTEuxSpm+pZ+X1R70mF3Thyn3RdQBsGrNkxp9u3fk9yk8joomJyChi276by8OiHp+HhZI5/eF3zdJqH8j07988zXmgl/ElOzn/YelSZ/yZqZvxtTe3W8xLSBKaTvkyqzsLtRiXQC1ZgEVKO4MwvEzY3uWRMFLdO81QeL7EM1OighM4z1Z4HJQn5yXskbnQXFYorRmT9Ip+a3gdmnwMH8MxEakgdXZy8KOVSzTAKO8xEdf+lPMVuveyGbHd2aCdfojdXZefPkCFXHkkCZ4rZ4ipwP1rhn7nF2wigsSNdu0b4wFs/zEoux8OBpoW48Ngm2Cm767btJjP0I2cg9WrjeiIKQPRzCSMm/GMram5DN+xER/3bKEC2g9r5lal8eLKk/7vAWktvq3rJZe3QwDUdSw31rzNioWotYRhOF88h4FkxCRcWI57cmW9FVMDE+iaTb7vf3k7nHhHn5wFJaEWZUnzBrbAgz0UFRCHNeILLzamnjWrq+mux0dGWWNYGFm+Qq8GTSVR6LgyDDbGlJPJGNrc7Y46lgDO6Mc/FG15NnWYDV8jFAKna9zczguabjyzJPvX4rskRMR9/FAGY8UaaEuUfLZ6j1Z8pTj1PzJ73f/Ke9R6XJf+m7Hh5cG9zN9YfA28NaZOlk9MTd2+qbRH3ddXa5+SLyhUz3vHI90pnEDHDdugJP5Vk1sFU5OSCOzTNPyuZKmClGVAP1+cR5OZF7ZuWPE26WeBOSsJMJs+XijakWPHk2DjaMTad+joU1P/Fs2jsVezMnxmRnXiGTmlXBKogS3PaPO+fz1kvYrPtouL6bpAsj5idsPksPGEYR+RjlWtqsPShr3D6VTsgOq7nOxuOyQb4COn/XzxMm1msdcV0fiaN3hOGd5reYb0U6/85UCDNv/4gpc648rR/Xgr2fozMm3oM443aZD0xYUDip3tVAGDRUxph2qjCMtaPAJcvuWTJLEwz72xV4mDo2m7gnH5PP/QlZ1qwHFj6DJUaRNUCy5mrBZmZ5wUoVLuTDgqvImnl0wkR73oR0fZnpLFwdPoTR8MlT9loNTGNTjtvL9U2YersFtf/0wPyEF/Ke51JlUTqZYvLcviC5DvOKTffpBtfmY2hS+97r5AKa/7zn+4cxJQo/7T0qTf+SMYrfPe7H+MjA3bk70T2cFQO7zXyfvJjRNun52sksuExi3F7jCyRZXQ6MPNydvFJw48nluK6Y+FoQz4viHtLXOLfZo9IF3O7dSuDB2ewZem+GUT+hGg5WF535V6LNhPcnIUtOhLFYEiX6/WNLGPtYNfP6pMfCNw6cy+MOiWftHrNZQTU7ZzOi6UrZYIJ3qtnz9Cay2/i0xJ183Tap0+WkU+DNMP08D8BFt6B8dzMAN+PFseHicGWsnT8qXF+waPh+rSSMgGRg1YtbyECXPJalEeBWsQ48C5RLwS7H1MLM35+adD++1sxeKDcML4sL6dygiMwjtUO8W4WQLGdZy6o6GZCfNTr/2rY81q3lBqPlkTB7Pdgdcw5pjbvRmPpTvqx1piiKjVvvUgPnR0tk09HJxOS8pfYaE0tlmycdPirZqcnuctcxc3Mg5zl8iDPutYNsmSk+hu64huyoX1SWbBcci0E5c/5QHI99LpWMpTy/NOk4pvv373oU+JgJ+AcxJf6096gk/SX7+aq/GVMnsc0wnbJdQ3nqrDLhzQ64y2HTfFdQEtljV12xSCd7np63l4415tUlnRgdgRsZ1byji8TLNz+GNLJFqllT1rHqZmHDV2OhYMahijGN7QLS5Zl37L60KS9cl1ue7JNMZTyoyF/eCuQJOZWO6Yql4to2M/IygSGzRWfJGO+NApLlIBFGVFXGXNvVQpbebarhVxFhuQ+xybwi0dnuMZDXO1mpwD87ibFqVoWY3Fku8OkhZ+x5r2YYDWcPsuQoJUwvvQRza4I83dsN1XDzjUff9Si4fE8oI4VFgeF7qJpsKeU1eywXDpIV3Av8dclF1j90G8PrzOMptpCQrsMI84udcr5S6HhPP/zg+t1thKQPzIKFi4WO62q/hywULJlVpOIYZmsupNPbhLFBswtcL2LqL+N9Sthd6y8Ynx06f1aeW3Z+pwHm48sB0u5mJewd2AdcT1MOycM8IXtEHuVH/7oVsuX64rF6oi+xAnPfJMR5Hfs/3p3/w5iaKD95v79lPQrtN3u/p5tfcJd1UZPUR+jZdnV5YmnOA86lRVMwzX1NMMyHGLK3ktTs1xza7YxYPa28U8+O+v5M/l23gKfaO2GHwE0pgx1Zk/BHTccT85auISezyHY1YQI0yk++iUB5jFOY7rUSN/xgCKlcvnvyWvdv3hqvyGuVx4F5gxRi+CpdOrxGNfbrmS93zYTzNctsZr2bI66vjkE1vI0YUzd8i8U9XpHXkUWdWXp+wKi2XJ7dz03H3ubAMJ70CyHFLbOZi9T+6rUweHobFoxtzMsBs/fBIW85ihLG+P2GVXMKyeuWYsuaSbUmr0qnyyZTwoAQ8worIVxCKgt1zYpQ4sgloN9r7G2zYeS6mBye1J+6wnVmX23ipFMa8WTjGoy9dOiRd40N2TmLdSZH/EacwlwhLdIPsqt5oXwW+mGTulaD7CnpLe7WeQbcvogFc/evJ5IwWzxR10eb3TM+xTy/IueHG8jsqr8yLAwekc5OxO4f7/e/MTdJnM5/GktX/pK9cn73GIUTvcgbrWtTSB851RQDwURKTtBkygFrpjwbD9NDbjbZZxHVrFWtJxYTdIRU2R5rNnEsnXRqPWrC6KUxdtHOdzQzUWkilMYIR5wvcfvJlpBU0U6E4jUnL6PvDCEz57rMlq+zgLZFlja2L/uEbVj8Rt9NFjx92TXx/iFr0Rh9Px/PS2STYp4jN2Y2fU7jgQWb2RzNuzhrIuuwawFHZxVX+FwI2f74bllcxCP0P7jgydirRWZpGulOoE+EqHfeyMbnuU66Gcw49umuBnNzVFAvMk1IhHuoM7eRvmMGJmuyfhQRR/TzO9W4Rhi4CB+bTdOlgFrxnHAclg8ZTsnygl5n6JCawliF13VXo3FMoOGVpRdM/9wp/8VLk2eP60dn911oYDIPNcge61fL6qdlYKgOS8ii+UtkZwN8jOu9AWlxHjrW7wQJdyePMLfK3qSTXGPEMekIol24b9lkPaf79RgMyLrVwmZSubsjW7Um8KNN/fFLp/4ZS//DOiULP7znKyl/ybsevztPVfGOo1Eexk142FMNaTDmGNQjiYfnvT/A5zsW64TqiMf5ak81/diT91m+9SbZzEOVacHNxUX5GoRYD1UbbvMJ1fB1/hCi0WZTAejPHO31lNhbNStGlTK7IWPbUUOG5qlCGdwWuDDtl4Aru0pAOYxXCNJ8KkRB/EQw5gZhJIwmQtj6tc6q/DvT9SlpPDFQt9luWJtohuqTR8uLW8C9mSL6kiw34Vh8DSyRlgFqOz6FUJGDCoZTNmBws3oIP/1eZ4tyvULTOD4BaypH6Dcfhv68EiB22EYGryFMmIE8E2JJ0VrWOnT90bHWmlTONJk1ylpD3+tv39R0k8F+ljN0sq0gxKE3V0Edb+eozbYKRB6ORDg/9wvM791IiMXTq2PRJUvQXDfvJr5eqxYkK1ujc/AkCB9Lv4BnMm7RKgIVUJ3uEkhMyL5ekQHv5D3p0PjpoDcRiRm1uC9Afp1rDKzHnId1/GJM1mc6Wt5dbaJp8SJvuBaU/7zrUSP8wbF0Uflp79Hv3PW/4l0P9Td7v6a7vtEaF0IT+UFVQJFTBg6GR8/jVXdTIdROKlrp9t2gWPY1PKfxEZ2RSjw/ej866M+jCy6bshMiUVvbwJfXAxqf/NygkjktKLMH8WJyfDaxN1oXYJwyG10vEITomFINdI7SoJYWHdWUM/NAC5Q3wsl+NqgfCKMwjU6oR8oDwrca6IBbwpwbNSIPbcvvoGjLBq22Pgth3SsJ2PFhivYsfQOa23EC06J8o/1MHk3UDXcRtvLawmBzpfYdpLsM1Xd3ev31ps9sc2XwuI0aNMbxDVBER4QSP4Cuu33zSHNG1P5gecalf5rwOFL9GuJ4u6f+iFqIXDJa8LKcPfrH9M6j+LmyYaKnZ4TL69WgYG8KmD3HFS5rXQCcyiMbCun6Qg3nVx6d/FkC9+mJ+uvRPSFm7gbh9loBeovJh+5HTBjnD0mjfClpTTZpiSOeu8Oe7t/hRP1/VUT4iOkMbWUxCFFsVzW4pnFC5z68hfB1o/7+9cz31zyKP61TM/mHuUnSf+t6FMuTsUXvYPRNmLF1B4r4LjDQpqcmDEeODdLbOKNpb24c1+Gqg5e2XqIrFHTPd/K9Aq4YiFoSNEKEt0KGx2MSYpDfjsTbZUe8uX+T97jcrzwOXtcCdtftB62j9BBi17qJcFIiRAfPLUdxbItwuE4a9K63qxAdZvR9kzgFmjC6CJg7lQ05OPT76NQLkXTYEG/v3gHC83kE0jGZ/pelJzRnQs/x4PcyWLZfo1buOh6eJmsPtpvygT4uGsC+VIgzvChEivJHiLteGiDujRCZ550gvqHcgT4+vNHcve4c95NNDwDZCoOGEeYnLenw62l8P8/rJk42uQwbcxSi+7meIarQYXDufWp/kV+b0KNABhtpB2hddr0Qn+U5A69w1qixtG3Q54TJflF2uIxuHceX4shwvryf6LKo//qGWwKTz/OEq3Y6g7A79iJ4u7eBLtp0fvVRICgecRRk8xsPg2JGXnRqZEim7yZEH4Ew+wtTv8b9/rROzX9aN0lS/5Ixit/t/cY3H5GJdsfjcHttoVmVLq7WxwOPPLuzYefRnTLWm5MQ9wvSHc8+PfG7fiz/7gjjwcwjRdDVuBZwebBtWM0JZG4o7wVkltXB6B0d0BeWZ4iXZTfAWiPeNuLpjcfOopRBMhwDg/f60ISmQefzL48S3VdxgTgtbjp0DdUoPM22iSAg3WScdCQw/Y5HllSqcF6OlmjIn32DbzuvQXss1rgs42sTb3VXhfxYZugl4xOPou/qTBt22OFyta6FaKjlHrajCf2+6/ZNtLdyBngsGVpb+yBEXSWpcMquF7TkXQehW9x6eN0Mmbzh7MajsUI6VBx9DQ122kGYHy0PxKo0CMMDYbapiwpuCXGG7t7PEHLJliF6PUQ01VvXRIqlyDAIjofszej6U4X6b39RKvTeR8J0sLt6gDn1n0Ns1kSj2CFdss0EmTKQl10prghHZxjQ+4w2HOe5VQDsRhlqy/rchLfBUcHe+h6uvv0ZXfvShn/z1B+eRyGqP62bJGl/yRovv9v73dPRCm3WEK9elE4F8RVRTZ3fe4jU9tLBvn0jGtq5aWJt1slwVKIj+qf7uYlsie5x/bbJa6QZ/b3yzHs4hlRjlrnYCnHBcg+C6WhNXs8mHStvcgHmmHQxeJJuRGpwTUCW6xHqTVvzsJrS+d5xynEpkE5ER7dsAaX3CvV0exTwEK8pb/k+Ha/UTgLey9KDxxFltMWqEtAHiUGy9hOE4X1pYuH0XUFtcBAXC2iaaGUWlA/1SYorIAzGh1mnE2eoEmrhfsvDVTktQHCHOZrXcw3hZHVpoTC3B1xuS8JEGFKKWSfOEx1hdGnwcygLmKY6sUnrbMhbldMekuVIp/bUxEmMFwwK23ApX5KOh2ZSFOCU/g3BvJ0Bn4+SdKpTKAkps70QT0pKebtYyXBliQ2E90/Rg1a812jLyZkwzGziiH3moDaRKa8dtDt527Km9t1XuRAnPOvBQ/IJMF22PB771D5YKBbqy1srhOxj1/9g6p/nU392vt9E/GnvUUn7S971+N2YOkx9Axe22ZIu3ewWrPVWQ+8oVRxDV0Kww4mL7Hk5NJEmEO8qrbFBU1PpHilnwuBhXw/ov8otJ14mnrwOvUwZvdg0eN1lMtzrR46GLZAXvCuFDQ/LIIdiTij/WGtFh6ixJ+T9zD2PCk8qYLiXARqzZcPxqF0ROksx0W3UA3mVEeUF73pNUR/p5BXLjHRm5VPyXg7ntRBmq3MHY+cQ4krDMw/VjUs6551c9DJ25PHpRZiGTAlxORd3Ai5mVgtXaXhhsK02EBfXVATxSIq7EI09xBleyEspiy06sU/e7HUoO+iUCXnL1CRMr4E4Jpi2HRqHbA0Ru5w9ONiigqv9hJLWp7DI28YHG1fL8ZGHQmnrMK5HLX3eUvuNB/W33ckqLsIPne88kSpI16RrzMwPDTpDl0A1SVNklNeE6HUgTNzV5wIXe+3TUJmTt5s0Xo6a9UwbcpgZg+NuYZNOzo5N1LCSrt8+kNeEouHRdSIz+HeNlz+cpyaTn/YelfS/ZB7F785TW+2wxKWxJ6+iODbpgCrKlI9GayG6OJYOJ5ZayOq2bsL7/fvWzvidYZAkTYNlYPfgL8QOrWWy4aERWwjLcfLGoJTKr04R29vrA0ddMsjbjCzyUt5sm6JhRcT7UkS64d28F7pDv4PYmkg2JPXVReupHnm0T4iXm+oKCG1LXq2zyZvO1xTAvOeR2uubhJEWE+J9b1M20W6RJWCrpLuLfjhBGFwp/9n528Hl5XgQQnEv23Ddp8QRHW6bSOqpvWqSdGhLVilE42dawePdPRB8Z8vj3eXCwDWUNWFyTjo9Gzmks+xUo795EsYuh6IGdaw2qD+zEqLzaiKDvi9EhMNzD3gxSHevDXlbw/pevydQXttMlT2y9ZR0SE5sBHHZS6g/3tsmfDRfDFMMROukUX93ZccgWo8itNAinWu3dH/OiT9C57V70/mcdQ2zsEc0h20CWKopcUo1YbiMhUMT38Z2B6Yz0dEvroTpfCGJ8GsexcJnYRPR1f9JTE1/2ntUWvwl8yh+N6aMuhqh2eCR42VB9zB7ItXEyil5bJzJyyzPlJdYKeyb8DSWZJgrZYzBwSbdib9ezo/0BhmE6yY+XqTve/Jej+7xUDTRWZnq5LXeEeUXr26i6pSLwLRHjM5YPAEWW+JdWaruxPvvLaBQ0O+3MfGsbmYHHosLyl/WW1mi2VJSiupRmcBYnwRob3Vqr5UQxkulOuECKjrfIk9VWHcHC1ePkFyjL5FX7GLyPsvJpBbieLBUSA6+jeZLqCBcbAgzzdRrMeh3JYSnLPXAVvQOl3u7aqIhmKpQAemq44wbiKY3yjeaH1WoaVLThOKFFHediDVqtV1ANDpSTbdX9YnGJqZ8lbh5BbuxsUTHmBBG+jxvKU+lFVrOV7dyhThmGdkfDEZWxcPGs2xKPeUKV+pzL4SHivq7sRXSbelDHBJFdH/ETyqjWVPPRIm3RriZtk8YX3EejaZGAtmH8qGe8VoI34ldwbizR+hGHmHM2ZMu/8LUrzm0f3iMYiL9tPeotFT+/fff5P2Miadg4E3Ja+yUiwwtF9/kOm5FE45HWQUbeOvo7Lc7IXanlJfiZxli8HiRF3uNbQ/khNXI9HnJI106i9C67Ir6LcybWBZOA6zmUYCuW9WA65p4O6DTYTD+jjnMbMoXit9dUB9PqcarzuxBLrcGWqFAjsV+kQ5MdEXHRbSj/DNOKT9ZEuUTM0qovYuDrIN+rw7opR2dbz5Mehha8rJMDhse2tO1DTIaBjpXg2ra7i8iGPim763ZBnB2M0XAU3GgvHYuSDd0Q4eXXZA3u5ukuwff7KCaHSjfVHviEO/iMNCEa4nMEY90Pp/Of7HZljjgnTdhfp8Qhgr5hl5pU747l1ICwdahfPV0CSMetypYzQijPtVmEzHBGgjZxYAs7yuIVjPC8MsZkX64I/KCi4H6Oz9tPWTNljCICWFwmh6I89LPC0L2WukgppWDlnSLOT77iQeu345xOeoon/Ufuj+vOXnx4NWQzusGnf/XehS/xtL/NKYU8ac8BX/JPIrfjSnTUSfIWEQpwp9RzUtrRhn8taQamXwyDyqPqehEp68XkqwaimHkYzAXDxAtTMoHTYUb1Dy9IEz6lGfa7z7z9nGUNbgP0ha2GtUEIWPfIHm6FpSr46PjOcTY6Zh0RgGxRXc/oxq+6OQVOY4AjduzhrAcFaQzk3qM3rKlGpNWjg4D8x2qYYl4WDFI91aaTV6KGTlEcTVp4bQhXdP6F9V87SkqdFdSRH83UL5pA6rRyZ2O78TbNWF8PW2BnZM9wU7JeehuEhFMrh7QTk3CXNmbFYwekwS9VX+EMJ58xwgaI0XvfT4Ika1SXgqm8pp00coBPxMD4enZF3RlbSNgVOeke5E9Rmcu0vWbJeXTMl1kpDOHA8QwlVo4yuIdfW9H5xsNU9LlIx1lwXdbIQrmEnm7s7NC4ykTBhf3fICnXw5oz65Pjo7lfDlMNtGAWUS6NhAnPE02w0XQ7yG69AV51wVOyUcUNcdpSOf/half435/2vvNflo3SQL278bz/01j6XtLHshvA/W5MSfMXGT9jsvwk0P47qcMpiJlbsdwKx67K6uAg2+s0DLTmkeR8vXnnliideO5EJZiVhAm2JHS9zMV4so5FSDX3zGObk2YmEgSqUGYeqQznPKJdCUvc0M8ov+y1g3OZiY5kmmpI/Qr8pr93LZhlPdUI1Pc8dASbRGKRWmhOw5ryvzbvAPPwgpX9jVrQnd6SuA2OenoBk+qebm59tAdFktceBXxdqTR32fLLWV8yS6FcLs3CxAcuUJvUmRC7JgieV2h3mEA5Hbjz8Ykr5lGHE1pSnksU+UB3uIoRuZ9iFMmU6sD12oLNPIdnT8aUhsmFrboJRLl0fYpkSne93O0r6edEJ7Tiw33ZZSgw6/Uf/4mL6BMxAv6tUsYF8qsg/38ukQ31iseWdp3zKfaWrgYvQmDz4o4b3UcPdBz3UcTjTqlA2fTMjQNNYKwS1sZRmUrouk8dxzd7/Oy6QjfCI+Crn+YWP8ZS//H+81O/E9iav7TuknSX7MexW/GVHoaHmhyTt5kfrsU4NzsDp3JOuPYRYYIaWpPKMPfNzx6V8Rz2Yj4zfJ3eyHqFfIu0Kk5LpWCdOIwPTMYrZItGqc6/Y4sUI29mquD8BEoXzgu1ZB6SR3KQ7ujEDPxO2ah2FvUyNY1sS/Q7/XY0XBhBjsB59eCdGnZyeivxa0Qa4ncw+50IC8n7EjHBofyyf3RFWhrt7QJb2/DhvWlmJOXepJ3zFdKC/KZMEo6u+dRUFzIy4pbDbUwLMiLnU3KU5G6xuV5yCCyPm0Nw3dvHHvFyMu6K9Lp55jyoOZuDhzTadeDO1VCyitrwkQ4o+P5bznF5XycQVysSCeENdYYTN5ryiu3qQx6VE3RjuY7QG9t0ffdKUJ2OlB/Jw4pxWnCKA/Kp7IJPY8w/h6T114uzxuIjnfSufkiNZGFJ8qj0xvls7aY3HAhQi9E97vyfYbO6MjDFXl4OzIRRMt+k87Ot4TB89dbXtgLg7u+53id5qRj3zUzf70/9afH/dTZ/P/2JPdfTMnC/zyemvzfUPH/W51KZ/UVtbu5J94XLgiaPZxR36hpg4176mG6+N6j93ZN3kixqOYDyita+Nk3UXoknlaWVYZecM4ovzDChL1jpBuvJGniVE91OOaOjezmbxtUVcuDR6bYuBpZlE8mN8pvpzyp0IFvHnN3ExUWuj1DXbe2AnoSebvjqCVvuh9TjYTjrgbz8yC0XhfU3v47BrCoiwIXtZZQfhlNKN8cRQkX44Dy0+twTeCTkHeEz54wutVJJ5+5raI7sQrysnoqw15hJS5OfUaOc5cUIK4JY7rKSghb5azDvouQHJ1CGG12cgdam5L3nYR7AYddnoASqglaZOmaaN9STWM57NB8X0uImU1eLjbYBE2k9ke+QPktejlI3vpB7ceMdOPhkU4HUygB97csATWICPOLhPp7OJCuNXLK0HGcGqJ5SBiOJuUF2ebeE+YeJQK/yToyDBDC15z14FTJA40pryDWQ9K1U8roc5DQ9bOlKf+DqV97ZP9hTE3Fn9ZNksW/ZW7S794nUcMz+W15Rzx/p3soSkmLLBhSiI83o4NCVnu0zxLVWGYS79prUiBtKpGX8W5SBWVokxfqZqkQHeYTEc5iV6K+cLgQXmZJD7HwIL+vJBV5oSMdv1rT52XzOUKcp9IAr4Vaomb7RRNvi3SAzdyb4GKyoL+XR1IPodoJuHjtqyZksl1BXjoLylMDnf+6IIy4jKWUjzYJYGGLMohj/KA3/87EC+yrB/GlnuMKVPKO/ZV0obzqCvpmlfPotZ50gAs7RwPnKQ8LpfUgG7c5evcludRZl4oQKqOQ2vsdt7v2ck1oPq3QR2PP45FHOnLP+wit55L6y1qKImxkdYPL94mup8jOLfgb+YOwLCqOZ3/awTZ/+7hSXarxLiDdUtS6RufuUR6N68yG/X4YoS2PSh7P198xi/NoSTqUkC+g3yKYj2uLTt7dm/gFigeliaTDqhIK4XcPAhg5+pXyq/CdV+FQHnN8+Ure2N5BNM3IW/677/wf9n7TyeSHPCX/LetR/G6d8rb2kTjO2PJwv7jokF2rA7pDkTThJvo+r/m+k2ivtwXETW9SDZ6335pefzP0WEqgbD1EY3sgXZompGvGHckLnVQOuLZa4nV9RLq2jimzf57kPXJry1DrVMrc2ZTyzfLNMjRkP28wOZ5aiM36g6uDsmkix6UMv/uoAxrnYdNgNukQnO6qkc745CXbUvIguQwx+leLMDybtgNoh/6Jzop0ALWLosPnRnnQem5JJyciYeDVFV/MKpSfvntkA3wIk4GzS4Qoz1obrmNqvzVf5kL0vhCnDBPDR7+/kdfTX0UF6SK1Kb/cdjyCDV3P46MHaAuky+HRSzo4iozyVbDPBfQZebnzjj0xWO02PD5vswpOY8qjGipbHi38bACzEncIxxVdv5GlKugzT0HteCMdbeJzB/OU8uFSjsm7ljlx0jjdHsg7WzchFCtbhcD+PsMdz0MIRyb7zrsfTri6TigvTtk3/166C1rnO3HUVZ0W/zzz/V/RqelP6ybJk//SMQrvIO8pgw8VeT8K6TCqvD16D4k3Ye5OEjDm9Rnt0CFed5ppBavyraHuxVQTu8+FatRIPHR8P6F84Rk1+DNiZEPvYnL5n7YA/zQhV2Uv1gLmwVkFS1oALu3Tgcfy4UKO5iYm6HovymPgngqY+vUDnf1n3cSTmLxd5xc9umy0FmJv2XmAljpH6zhUQlifcwbfIRa09YJDGLySGh5v+0b5b0O6m4+7AT5KMkGjIO8VWi55rSHSPxh8ZMo/bnuivKQOEZrjZcLjPmkZHI96giZbZAL2JmE8wquHMM4o/zzFLqHqj0z0imBL3nZ0HqC5Mh+dcpRAvLDo/DvUCVP3PIdQ/46bpiO7R/8j0vXosumBOR05GORl1URBd65g/0jW3zm+dP3B1hjgyNopLsclYSx/0ve35YS8oJXvmng0Jgxfl+We8lh+o+Pz75jN+Lv++eUSkiLnhKlLk5CX5Gvy0reBdG3Z9qRrjxO5xr11xv9gyrgg/8PjfgSpH+b7yX/LehS/2/uNGVbolocND8/BV4fieovuZ+Ac8TNhUCfYUGYvM/IaOtWIm/Qj1A/1Roj4hWr09d0TO5i+uIDj3CAeNOroH0xFad0m0Ek+eZfxai2E8oNqMBLps2V9x8ITiTCzlDBGY2lkHE9WSq6lHSiDnx5lE7cy5TtH7O9oXo9rHuHY1qGt2jlqeUFecHuhGtvOqxDdyo4FlO+E4ZnankgnN1TzdiqT9xRlEQHIO0byjf7+vMMnunc5beL1bGLD2WwRg/eBC1GKggpsQgEKngu6XiudUPtW37Hsrtk32D8LBLVyAJ2UmCPKDLMGNkYXGUt4g6O0rcBdDpx0Ms54JNYZA9dmN/Tz1RpQt6YM7kvDxmUClHf8PkNYM1zjUuizJnxf0g50wSb1cFkmhO13HHRj23Nc3tutEPsZ5aHt7FqhD9vr1xcUPQj5fY6L6zXgyO4tEqaJI5cLvWhCaaD8G8+97/xMddOEXKf2DKYw/gdTf9r7yT+tmyT/LetR/O55FLc7Up6R+LoJ48pMoOmGNfr3jGrUeyQqiMpQkw64qRAen1Oqae7NUX9aG8DMoBp9hZWDK0Mkr/c4GlQDYhKgp2QRRJZLXioeHTQMunEpxJxNW1gbVx2DMZKXMnzK+CJ0iMt+nwoxeU3SCdG+oKZ2Bf39TrJBgp7yQCUQxp6ZRXnpLEvo+hOqkc+YMDol1UDrFEVCJMoJwqOnGlot1xWPdy3lHw7DG135uWniODnLYIpDjyxpUvKON7q+UqoDdDr/i4lNM8DomoQIup4KWBsG6dJ24qAXzfY8XN5kas8lWuBqtqS8knlnD6YT1cFF973+PqDzr6c6kvdy0wbL0UmE5yu5oq/VlI/0PJVBfX3H8b57ZIfTz0QFHDDD4K5lEF7CSQ2tUrzQEQc6fxWfdZDbfoquk1ZNPOhmD+fyUKJnU8qM4kVH1+dpCuVHLYD4k1IeTINqg44Q5000nVIee3vVnnR+v24id0He8jXiI8K8RJj6s898p7Of1k2if/9j/f6fzqP43Tr1a40X596tIbSBvElpFQXlFTvmseMwGcJju0VLAqpB9TWhGp7oEuqyt+bhaz+l72PdRnd+o5raPAwbNEH10RNCFOJIaXUQT45GeSYsiTHvlCeMvTcm73Ug18dlch9jQiB6JzGFaOQzFUypbZF1TQGonb75bkTeRZsvCgGH0ff9psMwwWA0IQ64Ls8t8KR1cbUyoiY6Q2JTzfZ7yodryl/I7AL4SnyidltvqGbL6QDvI94p77zJ652fyQB+V3nIjgp5x6jjpNMKeTl3qqU8VkS6Hq45Nq6YthPwPbUZsDrSceFd1oTBC9Vo4doW2p8ibqK9LDK4EYLQuaxIB8frU0deVj5RPhIoH3ky5c3hbBi4mFF/xy+bMGU8bULid9wwrG8T8srfuVqr5ZH6Y+ETJsetPkH7fKE8un2fa7BcJ6e8eehIB/2ugK7cyxhMZJ/y25a869waCtK1CeXF4GkO4MX6FuEUkM4vPPKWvzAFaYF/+p3E6fyndZPkv2U9it/+rgejjG8br6KJBW0iQxHZKfqPZ9TES13s4eYmJVpvykuYDsSj/ckTcQHHsok21bSDWcoMdPQT5afNJ5HB5rZL3oMhRHkDA5z8SkWva4uG1IL8/LgmL2OWHnmpuKA85snMpfyxSQScy1Tj6pR4Fc4V1UQpEwYuh+Q7z+JENXleST1Iev9G83GkDP4LU/d9YZNXWyPBWBN1eFi4IS9Xkg5UQuEBj+SevnhQTSVxRjX57i+4tN7k9dZV0gH44god1yNMzFpeg+B1K9JJLRHCN0914M+3ieY+2wGSNdNhP67n6L6/z6/aJdWoyVvygvNbDHHccBUg6QnjbJk04UE51eAwPCJcigLispy0oAaPJWFu9n12IE3Im+6KGK39hzCkhhPKp7/mJC+Q+tsvjQ4UWx3Q1BTy5k9nSvl2/EhwFc4uxCkvypf2VpiiJsx9HqsWcdh7kqToLkLSuU00reE1G0ry9irp5KAa1X+eT3116k/nKfWnvUfl2d8y7vebMaVZiY9+dc6F+KhPOhgKRnlg6SJl4ltbEwbEHK17zsn7ZWkCtSsOuEgvBdUgyyg/Cf0Sl6UY8VCxkx42Z9ItZ66EDWa60MNCQgVX3jZvQkegPBECk8j1Z3sIH8GFweZANe3e+4R4mbU9BB/iVbfPMsB5Mq1g8apq1EdCzqOrmbeQuu0Tg0NQQnjYnBPIW9FEW14S71ZXYYBNRsnceJeE+SAuGAhb/YpMjEoBm9m5gO2bNbg8y5QX+6lI+StvHVxqQwxhE1PKqfraQTMfJzx6xiJ533VkoDWRtjw6hznpkuTJ6AAn3Rx/xzB+YWqxCImDti9ysjWzne8qGrwJJ1ZawDi0qf3FJ+dYXk8FeV/yjn7dFEK0jIijypTynD25JRCa2USH8ZWdUZ8u6PeNQL+/vCj/LV2RfIF2NCkP3U8xccTnLKClFpQn73yCi6foQ/QYc3LSR5m+90cpD7PvM2QXkxyXTkBe+hbS8X7tke2Ttv3p93wl4ae9R+XZ4n/+/b/dz/c3YyofavI+p1sOcZZRJn8dRMo3uyXxmCSwBHDWJWg1KXmjZ0Y8+rzVd1zsglyI2kfmwWmLOtrjiHTiQj4MXCcx0VE+IUROAC2Is17G5XSRA5Y6eZ2xKU6oRoadEK9EUwXFSCxc6CFvYikgDAcl5Tv/gMTbQUy6VuzUHTq4p/bttAvpiFn0uMyNQgjXztmG7ztFqL0ahNg4A3m3XZXgoi8Jc4/vnGDeeRf08gt9XriU+cd5TbVUmrEQOU2SwNX1qL3CFxOHER1lztBGTxpxwuCbMJ76V/jOg6946M7ygY76fftRvxIHjb/zwLfhsMDg+qT8WI74AMe5Z6BZT8kL52fKl0ez2uHyu2ZzLFQpwuL41pHpnHRrmZ6Io/rBJ50VOI9Oz0SEvVA3yKKB8mw8Iu+5UtgNjWFBeRJnhghJ9V2bIMrOPL50dH2P7UZEJy480qWO8mD0YCHdr+/WEU+g+7OZiikyj1xwvF8bHgybZoze6xrBH34nUZr8tPeoPP9L1nj53Zjijki6Ym0yyk+rCd3de+uh1j1CIRIelHlPaJM3KS3i8eON8g6kaoeLa5tD1KWUoQdfoHy0pwqMBkxqmFUtQ2t1C5rw4xLvHzGZoDVkWYM7oHxwbewPUmjaCuF8lYngiRX5xLlL3iu6Uo1/+i5DLXNJty4hHf9wLcjLPb/zHJxPnkDCKfMvo7D4vot+kiEp6wXa1TwkryQKLRxmekQJrSh4eBkofwn3+oTWOSuasByfGezGpIPeYoh5WLciQp3qVPm9RJhYKd8daSpmojaMCBPbQWxhEqWAwe1Oeeagkvecb+03Gl1FGHdVg/IT18bkXfnXe5aky9Fapes5CnETzhlhointDTLnkUGojyYMusHXUIvdvInaZ0qYKWoXF7cth/hzIQyrJukaO24iIUwV0q0O6o685neOcqhTPtOcN+XV6/xEvuKai5DL+w+ucO3xSGjo/DPJ89E4S7zB7ZU4rP+6dn/KSSd5TMf7Ne63kGfRn34+JU2nP82jUP+SeRS/+/nUbEK64kp6Spm3IK8jZ5QH/M8u5NH7JtqwZH2AFo+iJjoI4gBaLF5wIT4II4cuHWA9lyjzBhvSiUYRE6C6XpIXOQTftyh4AvP18EG9nGUQR2LaQapVLzTvk20TKa7ZgTVJlqgr0xiiuUnVuFd1jmbgcCFeeKcBHK8l3To5lPnd77zunVOf0TRXOQ/9kL63ZjXVaFIFQmwGxP7+uyLex4Jq3sylDoSZfiAve8ybmNmEwZUmb+jzQNdj6ZQ/0llBaN0FyEMnBwb9ZmDo6irphFITR5jme0F50fnOm1/R8dI9e6GFbQbRSW9VOPM75RM0yHveG6hhnpEXNLUHXY+2oO8n3rBG7bpLhfC8pHx2iXTyXmBT+4KBalxMPPq1fv9yikY6HzjJDi2B+jsuppRPu7Q7oX4j1xgGQF5x+KQeBt31xEP9+8x8y6UPaorpQejteQfc91ZI95e87eRAeU9txBjZ4fQds5CZ/B+d0tbk1es5/ME1MyVJ/ilPaX/JGMXvzlO9NQDxbJYI0WcqyuBuKQ8tDjyE+BYJKmCmemi5IQqRbRKPfhRizMUooQx8QsoTQz6fY7Ddk06o78SGX2s7szDxmwiY4EFi4IDOTEop/ywos0+fdY+mrVQN8gPlG2u+H6M5tiKO41Gjgu8WlC/Oi7iJ1w79fZzrGQbmkdq3nEmM8kXfoiGUWRMyTt/PN5sRLswkaOLsTt7NctBFzS3o+80+r0FcsD26x4R4+lgaPelOX6D/9EiXTg+QIZC7JbJkhhB9+FIlL5hQ3lHmMcTDnryv+Z2Da2zqdRNub3S8x66+oevPSL2Eb3+M9tKMatagNHbUeEXel65fm1+oZk87sQeb4IMWGWgh8p7tAHkiKpRnPMJkZSeUz86yiYHURUK8NlkBJ+ZVGFQj0n15n3Qwg/aIS2VD3nk+Ia+56iIH9UvRCigWVg0j2xrQjSu3wcuFMK2YtUX5l8UNTq8G5c9tR16RjAJHlrIBhhPT/nd0Sp79lKf+lvUofve+88dTp6N1mPAmqs9iB02jWujOOl8IGwV6OMvEo5a5p5o7WN9nmhf1gMs4Jb++bI0CzmYj4yKOQsC7muhAJo28oLDyKbkfGwZXvXhhMPGSJko+aQLWorriSq02Qrz3iV1/YcouT4RZJ4Pv2G/nox+pVGOK8c1vxyJF527R7/eaRbwuqTU6HWE6Hn/HTC4oqehuW2pvLDc2JKynmjrnpLu756UAUU/I643rjPLh7ltjspficnslXVkxgW7oxCYMuGfyusYzHiC76Boaxznp2H1M3vdV1GPUxHEpRJutVEA2J51eTSivoO5Rfyg1Xb+r62FDmCdM7yN3jKvRgY5/rUjnkpWcoXUcUzLVGWHs4+gSBuIrFSLtQDV+ym32ndNLGLxoLSnskzAY3F6hEG/XSQX5jjjBPHSECc//vkuSOhY6zq6FMGF0ffkBXuR1dy71v/712npvoFtcIwGlN92f+dH20JD3KQ+p0aRzdfIfTP3hdZMk5ad1k2T9L9krR/7de7odQhU9tafMnvliDYbJGJrRmWr0MCUv8V6qNlpaQzXztIm3K/S2uEx0cun8QDW/QUtCYzEKBJxPGxnE0/d4bOk1oeAfZVjM5B6t3UA1RdGE/t4Vz7gq67UQnhqTgWIRJoLtd/7ZPRI62O3sFS4UOYLQZCcGmdFSHjgWhPnreyrCxaLM72/DFOL5kjL/0d8o9NuFz+OcCzrc9ILy0SFPhFiYkFcUrWKNTm5THkuf5KDcyE7QfI8pXYw/DV2fb43QGC9Il1+bTw/h+kXezJ1FPAK/ZTC8vDnVbFJCuLpSntOvdktojKg9ekv577S7T9G45YEQTU6kSkK3n6O22yGE9w1hLv2u5mIPFy6gd2akm7depDz0SCEat5TXiAnIK7v9Vze4qANf6TkafkPeO7cTwkxN/e2/xsQhS4fybL006Prms0YIpe8aNB9n/vgPpoYSEpidSXfhw1DA2qF8vHDIy3uXIRG+74Ik8A5ajXzBivr3D3u/+eSnMYrFXzJG8bvz1LSz5gjejfy/NVBmP8s25QeH+zzcC00LFjktNJUHYSbRKF/9g6l9xps4nVDmnl/uVCPbNOB4WzQivIcX1eBi7gGO5kfy8716JYZOqKZmCWV6PCVH1AphzWNNSUW4JXyGpvAkXLx35F2GsrOJlwXkUXb8vmNX9BE65ogy/PyVdfCYtxUuuEmYmTLibVPiMtrbqyfE5/dShvldJe/mZgmEm0lug5jrJdrhMeWxMCYOuEtthNr6GgpoH4nXz8e9Shh+EyaKYtkCz77vQogzqknVI+8b3QYFWUOONywiqmH/yBrSzSeHSBi1NqhrSUTT14MmDJ9HFTyYK5QPc/LCr5Ly4aqrI1wtkfJNaRFG0oZcGzjbhMejriXdW5MX85iIHK8HrlJ/fN/Hcgrq78fxO6d3Z5domCl559eMvCMI6RK1HBsese/csLy83NGpnqsGPyfSSTHVdfSNJx1PWVB/H6a9jXptJzzsRnR/f+nUrzz1p3VKlX6am7T8d2qS/N/k/RrNIn8/M6KG/LpIvMxRx8UZPCEs7pT5o5dOuiWOAh4nDuWdaCDeX14GqnFtJ6pg8lBEJl190qk56Uym5zPK0BNXiD/35QBRZ3fIbirVVDZQRl8f6wM6e7MkJp5RvjmdXBmd5XdetSvTPX4NsoGL3YvyyRBSnpi86hCX6jkWQlE2C2i23xqzFwnEzy1l+NZoyEsdfY9HN48w/Jn3xMNVRu1TkgsDMcMcWb9KBHS+43D9Rv6uwTkm3f3UTQ1rvpmh3XkBD/v2U4G3Iowvohk2seJxGaJZIVOlHgqIiX5sOEU15bO+jJtorZOOjSfum/KX75MubmIZHvmGdHvNA/LOFuVL8mN0PvkZ0/cz5oFxIS9s9A1hPr6RbnRNPsbFviROqXJO2VZiES7XQMc7jAljZtflxGEX8ppx27agXSLKq9w/CmHLL+S1L9YN/bhecZTG5H3nU9JZ/ZWEQijMqX9uDnl5Kyz5d+3r/4+782p2VNm29A/Sg0CeR8wE4WFiJPEmb5A3C6Rf3yOlVffsE93R9VIrunqfiHsjdqyShJnfHGMkmQl64pNyDT1gkPz0O9260m+f+dJfsmfmnx6jWBVzOIS8gb58L6QuOdcY+eHWCkrO3mt1nVrn4dcUXtDuIu/sd8GYDXmSZinZyAPHq/Rk98ghdGoo7WkVI1+Q8vTLeDBN7zRYFQcO7wG8JU33Mg2e+7V4B8CUkqTf2lDQ8Fs8fIzQ5+UR+uyx2BM7jRu8WCdCDaWeErIuUZpxooyZRnfUWOiWmZTe5Lym1ctu4Xj60EW9uxP7UYj1Qb6Yr2hchvCijzzn6KDmZXrKc4V2LvKFo2ZgansqA4q7UpetgxbBe0ppQdorBmNN4SfbAckkhXmLtbg7yfgggdHa0RZsniucvz7PoLNZVou58iGOfWrIZL064qUncVQm5hE9yh8EEVueuF5vptS0rli9d3H8Gz1nKhwfx9s7xVmqfOH6zcWc3oD6oXjmDt1vrcQsxpMB77zvwUt2TnlT7Eu7y9JrPu6Scokv7JQdj7jnw3vmi6rP3nEYZ/FwL9dklLV4VrDOKJ5qpvnN1Nv7/ey7crry4Hd5yvxb5lH8YZ3q6CeZ/Uyspd6pUk3NQlLYKHeotrSEk5GPNfr+5QIvmHeRP1ajDe6x1kSGT2v5TAtzUrPmfQVSsqxxj47NqsW+dPQp7bdfe6IQXsmTi5RiJQWDzaqegwwFfX/CYgXCay2zSmFUctksNTpUssbUP0EXnQW80eiy8Vh7bJIyboyPJi20esxaa4++fxDrlaZftxf7q9TP0nZ7t6FeBO8VWCP8+6gY1yTvi5QjICBx72bK9CjEXKT8HJWpmqMGvdu6w8Fkjhq+cppT7zDowhv2oJPJPLtT7myQhG7RuEzv9kmMudynPOROkiEF0ZlqZfDF/vaBPNc8QZfltJQ5yv2IYvsAnanSRciB200kllwwtrntkX+CNENPmqHG92fopPqqcTwtV9pQxxXPl56vkOLYgW7trSDlcOaBiVYC73bIugP2w+625C610ZNu8zMbxshFvqvhPRMf50+rC75PW8niGfiG2IXTlpKwK7x5O9fZWt5x/35Yp9q/2zepa/4lYxR/mqm8nb1Yezbh/9ME93S8lgZsTWK/TINbptGwLhs83PshMnQOr5RbyDdGU8w7aDzkgoavecW6hTzD9gLerTG05W+mola6oYup7dhnK5HS7Lg/k9MQ+WbRmEjx6njI4TEnL7EPEbxON5A06gyyBpLODil97COPGOe9w97JgVeJc6tLfR+Z36xmaZluohw1GAyerO86HrwO7RZ0a5Zt9m0wlWid8R5MachjfR3eMw/NOxnrM5i6Vch/o1FpkqZ12shbPpg4eTuHirBqs7vsQjceHrxsXikvjlr2OItbs3aXunezYD3swhtGPeSxzrgEI+Y4FKvmoZO7F+g1Wg5060sv75S5tY/8hPzCRxs+YBDXd46kAt60mOcaRXt4X9N3oyyZD8sF+WdcLdc7B2V8k5FnV4XG7J71jNg+ijw7qDtMZG2FTg5zWizLE9snzS3je5Qq1Bh3umwspvCyLT/H5102WO8Y8M7OCj7jFcsGu+1HAt9xkBY/yFSn/Rvv15P+ljGKP+z9fNOv2KltZOJQkQp4BeQJ1yNfzCvAPQoJujVcxsgr/Ro1FL/gTcgqEkqeBTJ3Uqpi3OkRUPpy4RUdt4PkYkw8Sse6UVD9Om/Qh79QU5cBGFh0igk7ej2hpKu0zA9T7jkRXmdqdGnh2woH5Ro1fi7Q17N7YPPQf8CbDlvIXxdXS1m7SmB008sX1LOoYneUeVnaWb2Y9H6Gbj4YcZk0raN4Bs0xa/4aunYs4SXLoWmz57VDKdELnF9fWsP7uh3kx9M0NWndmsisD7vIQ4crzrc9u0OHeDUqk/1R7Ac430OnoaqUtBTKaSff7uze22CgsYROOhcw7uQWjj/aQsci3rscXeC1PkyNc+3K/hgdJp6s4R1fbQnecrjE+e/hn2ljs8vqZSFWX25Q863SidmSFOh8LCPPDhf8Ynss1HNrHwO6x7dvphLL3XXpmFAbedTF+V078IpPf4N8bBspJdoax/PWKVOP0p8e9+t2f7dvUk/+nye+nf+n66f+NFMPOX6wfpugb+vIIPBayPz6VfJKtk3co/Wj7PFw8gwoeRDu+fG0CZmyJWfxcrR36NhX76xaax81+JLgjfaoKbqP4O/9+pVTd8srdqQmmPBmYLA5XozYiCV4qWZ60GjcVL84UiT0eRn2ijpp2edhbwnde3YkhaYFGBg+hqjh4nXY0KsKkDfKIZiaNPKAxuXkCzpHHiWR93Ko21ehu9kI/96X28gX7TO8FNIZvJlYB1teC4u9QwM6Yi52Nd1rFUfWGAfQkdNLo/LpoycoHXinjQsv2zEc9IxSRbbcZMczKXNOUe2LWEpbUCRaW5MrmH0FZRLMjQUtnnHF0A+cz7qGzryZUvsyGD9WZU29ppgr1Y8SKVkF0p1O8g263qhDSlfnzKHruHZYrUc4ijIEs2njHLAmL6C7Vg0vOEu76EF5e5Ol3daoS88bHeHFJy6l824qk2wiH/uMfBe3M1xvfWeq+L0MPa0b0eajU2+muD+gn9QpMZr2f2eq1f7P//5N437Dx/rGakP4/04PTHABL+TZOw8OS38hf1TI8MO85UOnSHJIHZvwMlMHNcVibF0Z05Wti4K/459qJJ9PNQ/j2JX4skwDmp2VJTL1jcv41N7n0AF4Nzu2xsRfZ1mmagENCk4h+rz7fJ3JjewOO/YUNW5YkkwTT8wVevRjiTk7FHSI7iGbc+heOj6DKel5enB4VqGLl8vLJHnaeXIYiHeW9cyjYAoqGvbVlNJQRY2VzTuxUW2hC74Npg7N+AkFFHN74r3eJcmiF+uXTkS8dFHTXTe4stnf5xl/DZBfiuoML2nuoWOLL5xvrswvYhwOn7+NkceaZvVg99UMsrT8gs50pLvN6tpjeEMLDA0n8pH1dgnv7MSZGMezwXBjhh7S0EgjM9xbHNxdP+PWtQwo5AWc85eWUDy40J0mV+0u1iCCqardqmmbrPdsdhhM7Zbi+doNV8o8H8F05O0DmmyowfpizVJax9Cl1yU32BnHafbTTA2k34yl9/6W/Sj+NFN7w4YXWd9DKa4M1Ihf+C3U4NiVEuMLutEfZm0eJqUvZqjj771p7oo5oshfWW5qZOunK7vTs/i7j4wc7suao8jEPXbuhkOjuTljI1dwpzuEe3x51SkHs+GoTI1Lfic5Wd+RwRV4R3vx2tB8rCIvaCO/TFiGV2k+ugbbqZj7dJ+IEcrAQd+ObdRIpuYOufLkDl3cu2BkstPIG53gZZM8klKXkL9a7t5DJh+jT99iOSBT68KhRueQErWF/LN0qGajbkMXeslWpnYNJoMWvCH3u6jp7lm+sMpGJqX3agwmj07E5sqJyqQ9h3dMQvvE+uDhl5y1DKazNkdeivs4n2GAfCl5G/PDVKJ5YGhuF3sOTfF86M1U5eP3hu0eGAxvry5le9lk99REPuyeMpPaduGC+TlDV6XyTK2bcmOzDtZSrISHOz2zU8nR6OGU6YXSPXUPkydHczFP/ajLGh085GMzm+J6nZuEHmTvQZv/Bd1+cLb5QaaU1u/yVPtveZ/vH/Z+oz0yrtbfI08cLkKXvBje6WW6WdIQz0DNxG4hz6ielD5ehkJPgheji4KarU/IA8kLqTqIpp6UPFpGTZV6+uKhrbuUDF3oxnRWTFGzlxgMhdC1oo08pk+nI4rHV3NPh8cANXv0oHPnYldQW6xd0OTUp3S9wz0fhQud1W0QEz9PlknLV+6xFgWcpf4j69JO9S/szzX8nrIDE/ph8mBrmMPL+umhplGgOKztLeSZrguvGmt7ne1dI5CSyH/tKXHhPcPT1i/jTiM5U7UHk+aujTwkdl6jXud+ZK/oZGVafI0D0rxNgPyp4/tjB/kvDKUDq/oexz9c7xyy1MEV59sBY5MFvLJq5CaHvXYM7xdBty67fMe2ViGPXs/QjWxVIq/FUPR4ekhr2jCSlPusobtK+VLo+tAs9m8qzpd6yLsd1Tnz8NVfUxorVk7ttVqCQdPJPky1RE8znCa+pfkkhV4teGljq3DGe1sK6IV7zMGNUynpH6T9zzHVkzq/GUvvdf4nTvW1fxNTlzQ7sn9W4b2mXy8xN2j+YmuhuvDrungGyrYs3j0KL7gZIF9V7gbZ5nZC3phyhjww9U9s7h9eFmcEpvqUPVhrqY6UHgvohrPaT1ldOjHFYZGbZPeLiP3TPC95ocobJH0CE0/Lz9K0laIGl/BeZpqA0esTNads9hpHEzH2jXNDjQwVj00TipA6Jph+MxU1a6f8MDVJ6MZGK4eXvbws9HXHxPFSB306jPbwVpeNykEKb5m6+1dBZm9wZ2uiQ2fb/hO62F1/sfpqhxQHJ/SQwXhfsnYsM0pbzbZGja7ms3eHrie0hY6/mXKtBJ+/BjuTtFvnwloNryy8lUNeX+wTy2KuUXArC6rayo69nli7XjaznJzF/MHRZePj+mn4PrkKdB5e7+IRl47rbTiByUZjjJ40iqB7s7pAHjOVlcTSCbqteJMdq1ntUDLaGshLWVV9mIq9QOpSd0nIw6sMPmGjIq9Jixzed1OLdc0/y5Tc/81Yeq/7l6z1+NPer2uexDvK5uJ5lIO+nTXghdxI7N7T2ezErn4TiYde7FHSnyB/WM0NvJOsR5Sc+7Qne14dcc9K8cyR4effTEV2A0xx56mQqhfFhykudqjpy3QRCK+ZZ0mtiTGLhX1m3TrD66x3r4DKu/Rkw4g8/L1GzYV7OC/Kl1EWc2Z26XTeIJ8M5qgxy0JmXwzw+8Zsiz4dqE/o0lS9sr7KQyltby3oXHa2OEoP6PNTJ1PICqUGdAa6wAkbBTmp9GAqemDYHyTwgozjD+wWmKommUZz716yp2iowXwOpkJCvqGHgTzGnR3y32otdKLvSdwqEoWmk/jEVviErs9npUPyA4yEuyCSEqnGlfMGwYbNFnwXDyfwYnF2un0zFcyhM8pOPJ87btHT1M1OpnV6NpCvVpEYt4TOGA8cj1oSKIlH0O1xmW152MmRyvQmemCVDr5YOx2hk80e1XALnQ5HAx1MzdJSI2lrmqzX25/Xqdbv9k3q9f4zNan1b2JqJlfow66Y9xBIuCf9SqrYzg/o++0YfXzRtOH3zacrpcPCONNu46Ayemvkr2sEb2Zv0Kd910NfNSL8vbOSbjw0JPTNaLTtIv9sxmyqdSTx8gCv1shkeLe1inzSHptMVVEeOdJSr2RHhXdyglPNQe6D0YGKX+qXcYPDFCjwjvd3yt47w7SSWOynl53p1Zwf2GonDqXzpX6moKjOrIY5at7gUQGm2GTHnnOWyFcw2D/elA9TaTEwcuiOfWM/KKDD0lBf0DbAf2tJK8gS9widWCT1lik+pJRuGy2ZTqNc7A1wDMT5IP+pVllyWI3QA5YdvUuBT0d2v6DbSbOLfNmfmjq7eiPC9R1kyGdLXrOn9mIp2Rlg6r6GrpIOJpPqkC5Iv55VDsO1C2VRwGzdhPd9M5UsF2B0Z8hrHlajFXRo1NLECPmKo1XXztL6jPvl9SrobjwHoz0J12fq2W22vjL0tJEH3f2PTqWbAXzGzzHV+d2+Sb3+XzI3qfeHvd/+dtqx2xz6FNsr3JPW2kYemq4c3NPbCzU/6VRsKTr65pup1UPTmQZeWIrZ0wtadCRkblUDc9Flt6H51/zKftGCbjz2iUwX+zyCF4qhM5OlJFPeql22xrtUijfjfUDNNDuw50demfQaqUb3+6SC93HdkochyPSPAwUMtcMyfh73e5p2Rb54dMU8gRcyvvP0v5mK2wp05igjH3q3LCS2xJOn1lhBJl90oWvanu50UAcN/L7vl2kbZ04tHfnH9dijD1MjmcTeAGAqdYYpmLrsN2xPJgmOt9OqSV7xEMzLyGNXxVhQ3LV3rOeOR7FrQ5ffTFFY4XzqE5gsFehsVLWiko/DTOw5s1mxRgcmnhfwYs3u5ML2KoN3VpO0oOKwbvBQXoGphp+eyXHP7/mXUZYcT2RS2xVr8dPbMksbE1km/2Dj+0YvW+ge7p99Hog5tQ50M9mVZ1yPDq5Ct42elh1eXZL6e5P96CXmQ3L5k0x1f7dvUu9v2Y/iT+uUwfAO9Fp4ZayewFA2hBeyVhOo0bNAN5di1LjVsN0seVzRl8fjWhW72YeU2tsyJ/vQgc69Hm7GkyN07tmSLuxcHrYUd9JtTXUbLie0tIhSFuujzrVjs/cU8wLkiWnS5qDu2W6dweRupqP+Ff9LvFMNDMd3eJXFrBywtzyGWawr+wVZZWGxfQ1QY4qcLUhuQyeC59Muk4b33BMV6yM7qwz5UK4OAY1SR2f16xVn8egCBg/7eMChefKl2GoaAVXyCcdrBR6lS2mb07TqXNnayL7E29buTktdW+PziliLMW2dSRe7q0fJGsxdM9TwM4zBnCSej52Np0zPF7y09XVxJX4dXzINblWT7eIqmPgCE5p0XrKVPJGvrJkkVjwhfw3BQJYcwldOh00HPUQKHPSUmbGndtVpcnDcwRd4EWn0eOZzVtXWokwKyzx/mHLr2KZku0aPOGrrb6aSr3W5J3l9kkH1Gj0o8g2ZZDW3WMuh98mGwdzPMdXr/c77DdT/jPz9m8YoxhGhZvKml6UDeReQ6mV3dhPfxj0xXw5dTHgxS6lcijcyvEkrUcCUt0HNVu2SkW+QkY1zib6qZ+izb6Ys5Y7Pj7fJ/cOUbisR8fEqnSls12K/hxzew5mUCvUyOH/N34Cp8xG6Nh3Au/hjE3luKsbmHyu/z8YduhO3W3JBm4Xwnrd5hIzdygqiRwWdMFd2Fp/sZEHze7xnq86CjBdfLZNaB5FPFkt4n5Vcbsg6zvvsXpFfkrmKnnF+dZDnmrJbxnb6/GbKzMBUsh6lYKq7WDK1v1hKFwdrT9WlMNlUTgElprbLKXCkDUfKyS2ToHqK50dxyeYdPSLJLeTPbJ5BF6sJ8uebqbNuLr6Zmi3gxbQxvK85eYln5B6YqOrJ4MNU2ukZG5p2ygYbjxWY2j+Qr95MhYvpgpKlmd8/3s8/OTZ0Z4Y8Wkt0YRoP4GUvU2lBqpgPOYT3Jh4GYgzENC22plmW/bRO9Qe/G0tX/pJ9aP+496snv5jq1Mgzb6bCwRA68yh3JqmHAXSrO3GkpHdLxd7NyDdmckHG91pibDbr7NjcTV1KPDEHdWzNz2I9Hj7vJ/qdrO0iZb0Ua0HeTE0kxWL1fEiz9DWRunS4ZvCeI6FL5gh9/iadfjG19uBVqFH12H7Y8FrdZZ7TsWYD3XiDGu36YvehHL9PjxQ1tbCSgrps75nWcFkJfZkKtR7IJ+bXGBl/nyD/Db2qy7psgqnrCOe7fdonjjpggp9aApc0OeH4PdkvP0w1ZPE+LeXEYLxoLeghvKSW+mDuzZTjoqaN5Qw6/mYqG6JH+O7RLdPWwbjTdOI3OCr8UEqPI+jSqAzmrLfEmMWbqcIZQNceVxde9YDjeS3iPocrz8nQM6CD0ZygW3IPOv1myp5wwfptOcf3zfcbOq5UMGodh0h1DfSIxys+c3A9gOlJF9fnzVS0AZNsnuHd5ULG9S/lrEyGg+wndUqRfjeWrv5L81RwGyzY4RA68RDPTG/L6saBKTLv5WurkFvfkHlbEu7xpolqtiXxDDE/+FJ6ctF37VrdsD9sw6uct8j8GQ9O7PPJLvm6fp4/TBnqGPnr9oBObJ+OyerIRj7RDTDVLNZbNlYPR4pb2bOm6XpyY+tsOGW8n6UyzZYxGDjWQRYPLJMpvZ2R5xbXsExau4ypOYP3ctTmUOJ9ruc0CfDLhpPB2/WikUate6fBas+KSrGL2ILqbtz5MJXahmHSqoiPbN999IQ6egYfpnxFwt/7+92emrd6DoYs/HK3dShofnEMDrsKvOGVoOtvplxtBO9bLXC++mGwY8eGbiftPfLQzZMUDl7dMMMZpwrNO/Ic+W0Gpqol8tqbKZUH+PcFwRcoN/QQaloOfZgyvuB9Na8OKXHytKZt6IzYam7mWbpd5AsazztLHiprMJWOU4eu2/mJA3vpQtdyyikW67uc9hVMaWucj9wxh+ztyh/Xqb7U/l2e0qT/azH/f8vUfBWjZsZivtg5A0OpVl5Za8vo+6fbs0u+MkeNyw8ni3st9MHdrdNjs3ihG0cr+Ps3U549cMRewiKPCaa0TYnM/GbK3Yj3ZngJaipKkGd6mUZsLpykjG9E8Pc5bTm6nPF5bwddY1t4l0J1KK3Or/uHKbN7BlPe3HRo1LjDy00qUaNdqFGozzfsPtvDMtlswEQVQ7dUPYMO3R65TK39rcFBco8odpoS06A8ddiIfZ/Sg+gZox1BJ64EXTTnW5P8yeTIdJHEPAYTNbiOnRn7s34speNgBG84vos9L6d+Fidfwht/nRaM3oLrp86SPe16OJ7ovIXu2NJrT8/hTWH10oLOBLMdGDK7BYdEYHzrIm+tWfSAk4ueMogMjcx43mOt0sGUradwuYd1n52vZSClTUa+UlUwFS2OMym+SjJcqWZ/61TalF4mDUanX0wNKMsp3QyeHFR6WMbNQbr55CnzYkKnHizJP8iU3P1dntL+8ZLsf9UYRU+asufd4d/X/lam8U09sXk4o++vDeShWBqAqVvDluDXDYc2uwxMrQeoSX4ZXVpO1DWH0kl8/oK/v5lytmtk5tVD39DtXDD75hE1MZ1Dp165prEaFmCq95Bq6k2F9xwV+LzUfKImV4Mza/umLd4pgD7fPoOB0M4DSvWBhHyVF7+YquLMofm5XHM0WA2RB1UwdT7dNhzEYh5Gdhd7Xp7nCtuLObyXL96w+GHqS4zdD2q9S5Px+sBUDn4xpanZkfUYTKVy+UIe2XWn7BwucZmYyQE6Fi60D1OcDOGNo9Jesufi/JOdnWzAfLxmy93AK88M1PDs0ukzvWY4f61GvqpPxZTdo8hHbd+oP0yZtzV0Mron8AUTsfaDOnaZjnfwBRtX7bGe+siv9uy1ocXTzFl9zWdZfJT3wYepCJ4243wHpk6bE45/PEe+KzTo+Ez24ZYXbTDde+F83nnKNaxM+mmmWr/bN6mn/yXrp/40U41mNmVffUEn3kzNb7czMvdhCO9Q4L8/TIGZ7MPU6ow8Yq6/0Kc7Npg6G2vU9GsHHdML5IEOr48ctmZD6cPUbh5EHFVySFyLNYtqt9bYdK4JJSrBeySd04rtWwzvuFeeG4r7N8H0wM7ixiTdE+xfG8ndQn65DMGUH4t1yGLeN2oiM+ka3/D75g41NVqju7+ZiijF8S0CMNUaVP0PU/H2BQaH5aTFXqf1i6lg0BGKe4S3/XJ1jS6VfUANCp16IdzQ5hhM2NK1SOLdeWTi+zTkM3/ro2csXtCVmb8A8zWYXI22Cwpa9poNewnvekvw+TdT1uSBHnAM4d3eOqVevYi4Ib9qivaDLWtHeOtYvuB4xkbZYW/T/cVUJ7e7HN0WAX2YKlpaypGvzohlH7o9NuczNkbtIfG4SrUPU5qUIc/ZK+Td0p5X7DX2If2DqfcYxU8z1fk/194/mDJ6//nf/9Nxvz/97tFTWbCbHKETq/62JukF7wBXDi9xuOjQLdu/fnQqyZLU/Nap3RI6cHui4M92iQyfaQ7FaYoaezNF1hhe7D9MqfYukP7JlDZgMELSma4HafnNlHZHn79F+LzXB1Op1hY1FA/a7Nx68JpmWXZp1xo0kNfGAfJIH0wt69uStctkiDzU1M0PU9469STuLn4x5Xzl8D5vpsR+Ph+mYponXbK/SnjF9Q0M3I/c/TDlWS9PzNvYFaTtnAkHBkVSSv7IIWu4UDn02/h+04FXq7rwzmY4crIPU2aortg7g6n0wchDx+TUZ3eT/tKpnnjrlJMPIkpOHZG36sk3U+nsgB5WhuL4yie8s14hH9060NU3U3zTdws6r/cMRtOpxJUvm8QXmrEZVEOKjRDHQ/Z8j7zFbpa2Gzjft059mGpd0+IzRkFKK5PiYULdH2Sq+7t3j/b+rftRzEu1YCNoI7/Ey+2eIFAnDocT9P2395tFtwtbD7KleONApzqTuM3meYSafOuU48F70NL7xVR4GuxZK0ZgsjF4om8nm4DtaRGUyWQs5fSlrJtMD7H+yq+yBYXOGn1efTrEV1dfUHGND+xve/COqYmalG+ZzOH9Aa+1OcErJtJEYQp7+L7rCZnfbqpLNiYxamrW3yikDcSYgQNvl0S3/YZaUtnn8NGFTl4bpflhyjZOXpa0Xb0m7S5t2Z/MxDPqCT6fxeqe/TGYQgQ0EPZGi9GHqWS7szRcpQl0cmvBG67kbZe0a2cGrxhA5x6ZXtBhswbj9hyMNTdpTrEs1spcRA9469SrZ47FvH4wTrvdmY6TbMP+fIDre1ojT25S6LJdPJBnB0vDpPzr1GIf+VBK4zO+TxkHsVhPNkVeDfYazWMJea/OLPSYK/LhVhy/qYg5xXWn1Kh++V8ctQa4XnW8yz869WaKe8fsJ5nqdX43lm7+JWMUf5qp3uQ0Zm12RV4KB+KtUDPkCa0VDCldbZ5n2iQDMHVdw4vdnZ1GUm634P8T9PFtbdw/THnKzi6TWfxU6FhKqMlhOsySwXRb0HSlBawZSkDJYloGNFzNGxylDaZ4OqMFId4vWN8fbImHXfz7hoeacK5deEffQl/uT/xfTDkv6U5HR0U+oirIkvsx0+gQxMjoHRU1tXU1hZrlBEwdwFQsibHm1kDtfphKVQM19tx0ZLaXXx7FTRk9w0jiHeNwUdOTdt0lpSntoEAvj5KLsWPatpBfbK8XlYnalbsfpvRl7WVp0oaO2+Ya3rmH848P1ZYp13A89nWGHhNXL3y+O0cePHeCjDUNuhQ28pxNWYyDtqLXnjijFevdGz5f3rdn6juSxLp6R0+5K/ByriHWBehiHHIrxspnBXQ/7BViv8EeyXTDZWZ1N7RKXm8TePcldI92Z/SI9Zg06lnzB4fmKsjixzTlzzyKSNr/fJ7q/+7doz3zL9mH9k97vybRGH22hk75UzAVuGIewNqGl1o/cY8X3hxMnTM7+3i/D1OXo1emo1l6p/PiNP8nU2pVfetUcuw+cxqMzgGbbkfMWY2Rmbu9W4Md8V7ouFWJedo3e85GnuPznXYCXWiLuUZSZyilmYy+Ok5PEluDmY/8cRdr0bdZ45upYxPe07iWc/Y7pZWxPIXOKPNsycNV6hHffXNBrRd0whPPqJPo+oLXs28S23LLlXguekaDOlvkIzEmMs5qmQKj2rE1AlPx0UANv5ky/ApMVV4OZlVSOJDEWn2rA6/82sE7R5J4Hvdm6iLDCwewzFKsr17Bhyma1QGlQfI6k9295+x1deS7ogRTI0XMLepv4HXDOa53Sycwvz4OxfO8RKHGqJS/mSpeYLTpFj5b1q2QErkEE4d2OWVHEee/zJ/oCS0cv3tqOVIcyS+FdKe6sxfu/4cpMd/vPUbBm4SUH2RqoPxmXnpf+kvWenT+dJ5SspyDfoJM7HSQB6RgUrKXGJbESxX3+LwZnNk6tnCPe3sxd8iS5I9OpfUU3iXzbjMO2gV0TF/ino5te/fRqdiywdTLWXhsbve+FPti/c6skAZMKcfoqxW84OF4+2YqPssJf3TKUNrDksc5vM72OnmJ93J4UvI6ZHu63+0+o/9C9w4XMFU8Yngf8/SLqX4WI5/lKXQ0GZgFjZqTNhvPZVCiU+wUWoi1LOop/aVTvZu6YXV4xfGPntqd5sPTltXi5UrpaQemjJpTHk62EWo23sv0Jd0U9lYWPr8KkH/eTL11Kt00tgEVebb4MIWUBp1Ts077o1PxcWnsPzplzxdhlnhsbEg9dRY8HJnwet5F35NZ4HzNYjcs44m7Fe+IG0gcHTY+xcoUjB7ad4/D07PIOBdrbepHVrBtXXH+b5266+UvphoZvPFwE985cge4/mfG519N0/iem9RLTO3nmBpI8m+8X1/+nzjV+j9R8f/t3s5vpjxfFfPlwm3+YYrOPatMFytdPCOcH//JVGCgz5t1hZryp2LfVsFU+ISOsaXgnioDfwevBe/I+zH69sFXXHbNwAcjKTm0H6tgwtuKvYtnEqMpz2esNr/w/UmiB6Q0Tju2dQmfL1PUwP1lg4EWwcu1QtqQpMU9jpSxL32YMne36Yep2Lc2MuVrke/uqVinPDOZxpEKXVXHv3QqtSdPdmLFLVNrDaZel3gNb7QFU9fN5k5a/7Zl7/x0kXdS5EfjvEB3PzJ0ZXDM73RP4gFb1QXesNtD/jlPTxNWVyPo+MJ/wtvCfrF+zKE7xvLlkD9HHgrUPXrA1E/3VA2RtLRhBC96HBgLOltz9IAsxr8ftuETdGUtesgaebbq6V1y8xjqNBf5TVm8TJoPCo+1g15kyKvQ7VFDHXPwGlnEu8ezpp482ILVAr6jE+L6uAv19s3U8S7maYg1if5AzLccimcTP8eU3P6N9+u3/pJ9aP80U9er2LnFi5Ff3kytVTG23GyAqaKAbn3t/dOHqXSoom96Lmrc7M/ckl+PF2o89KesbzX4f3f2lMmJcE99zQcT/U4i8oWDvmrbfhm/vjKT1Hg+QIHWcZnqc6hNGN0KdvIDvv+4ThxStjG8WPSCTl5ETa8fVLFjV14G5rKC2mnWhe6kPiU7DZn/zZQhmaaUPI8s0zNTUdNKCia6/ZzFXCl4p7UDndjoYm7PQn1y4Ho4/rf3O858eDV1iZ5wqbQzcVRu2ImeLmo2EeNocTdh+8sIy9jLxbtYI6nHwap2y+TWh46HK3vC7s6AzpjXrUN1hR6j7dFjUilEDSMCttl1zr+Y2ind9MMUF6ddQUFhz9hk9JR4vMP1jk6dJ3vyAnnUGEMHN+v3Wvg9zj/6AlO3g+JwoI0nyI9HaU83bz3i6BL9Yqq9tzcfpnjk7WrK5+qVh9crrv9yjjz81qlh75lK8f24/0mdavV+M5beb/9L35XTu09SNhIXTPVn0JU3U/b8AS8x7esL0iN4Masscc97LvrmWc7AlHQT864FU2+dolkbOjNub++UGfBOYWmBiTdTNp1dtoqmnyXbBZhyF6ceO1Nkq+SAXE29UVWgxi/4frfWHdou5ziKUoZ3PO9Sh2h7e7I/PSEfXYfZglaDU5eHjZ5fJtsb8tzsMCnAkGMif+w3NVXeYMZGG0wlA1c8E9VvrQ9TnEzTLr2m6/qbqWsHOnw7rVfIIwl6QhaBqbUx37AlgylebVMw1cljdqtBWCbXp9ifsHX6ZorTA5jsKv6YjYENhu4uekIprZFvIIdZYopxu9K3RT4S+yAF292CPK9I2M+tAHkoBVP9qJqLdwzY9E+mOqMhxZeTDm/p+zheQ4ztmycxd0wwFTUOYGp5KjdIqdBJY6Jb0M0F8l2xQE+wTyOHknmB67OeqRc2DDGvZJuAyVe+B1PuLqN0mOTBDzIFmfqNTnX+lnG/P6xT4cxPoBvXYflhqjOWtt9MTTpiCtrtdvwwlQz3Yr+HV6f+6FQ6NXbfOmXxHUx1D89vppzMG1JKhySg80DMJhQ6ld6PpUbXwa3DRvMl1hQKnTrcOxM211t8frJMTJq00Gft89OC7uioyXpzq9jQC3i5oVfmtAvx+WEt9h9c66gZNY4nH50CAGAqGoIpfS6Yuk5zB0xlMmq+Rk23hrs72ZsMx/9suZS+dmBqXpULNlq999j/ZkOTtr9i8/Q/TO3nWsQGbUKKT4d882HKrnMwZZ2SPX2V8Zg1DUwkWvdpiud130ylBwUMLNUY3vM8xe8fTfQgatUJ65Pnf+kURSXy40V7ivl7YN7c5Th//5DUNDJwvd86FYcveO/l136I+3OfZGnVQI85rO0xm0kfPWXfh5cd+dUa+TZFnnvr1A4+9Vundntcz/f+frqZwvvdE1yfn2OqK/1mHkW/87fMo/jDOpWiMji612BKkuFdypl4XhJtUaPj0bMgy1pDp3YW/P3QRR/cNOHFzMYYNadN0HcbjQreRyvw+dkI+WI1xuffOpUYBN2ZN2ub3XXPz+I8RGZeTtQOh0UZSfFoLiEfdOffTMVSgJqMev43U6lUvzRqB+UXa7OFK8XbUyaeTNEvppZGev7olLlXzDLZPRlezoOXVG+pmyXTi2nSOOi8OJAP0LWmGHdb2sJL3gje7s3UupgvWH09oIvpjTf0Su0Vq52nK/YXfypktvfhhynGdV1Qx666rNVXfH/aQP5hZ55/mEo7I12jsPILHoppi/HoDqb6/ZP00al0KiE/de4LRg+aBSUO8ZXTsKIZOxdbPA+8QNdXql2D2QTn/yih++54UrGtinHMZ/Hs0sN1TLa6yRheuSnltMmqMYf3iVnGo6cY45iU30yl26Nxpv1zfeFwOvDp4/3eTH3y1A8z1Wv9Lk91/5K1Hn86Ty2CNbOXiedJt8ZWo4c1X7MXz5BP8vKZfzO1VYdZutZwjwdH+4stihwplcUeMG+m/KeLmtylidif216ztTesMinKp0MREje7nSMYMAbwXqfcb3NoWRFi+ZNMas5pzENVfP/tht+3uIPPF19WlvZq9OVBd47fy9iV0rpByFvteZu9l+xJH6ai4WTMjnY3kX8YTJ3TaspqlIKJ5hRMtbXyxcOHWEvebaHGGlMfjHZPLiWTHnRhuVe/dSo+zepvnYq+akdKFjry1OHS9b91ylLMguRW1uFgGELn1tlzQ1a1ztl0pvj8WtYU0kp1wt4+gO6cB/DK6cx/sT6VfOKp8RJzWu8xDw+NAHlrnAakj9XpP5kqh53qW6dyGT2q0ZPE8Yp9fZHXujRNNxZ01/jFVF855TwMJOjUJcP118fVivWdY5dxbKKHPMzqzEQ1rv94gc8/77L20am0N5DNH2Sq3/3dWHrvLxmj+NPz/ap+HEMXtCEl1ztqejU9rdm8Fuj76VZnckMVLmf5gL8ffiGTN9bwYpa5BlN02+V0vkljDu4mmHQ3wkttpTUyvmJRHGZC9xpi39csAwNvpoKZ1GKD7Yj4soBuXXfII6pzRA3tPfz+5IyacNoP5IOmGBOxtfiLbSNwy7h5K5ESfLvNxn2C75uLvbfeTLmvvUmJudb2ZA2hU0EjwfFp50yhtlO9WM0LP0s9f7cnxzx9cagWYO4xgLctxjfkmfseNa0U9YLay8GCfTF/L+1w0iXrS/PF2vigZLMl55Tdxe8/RmDOUvUNesw6Y++UgyE7rRWybPovpooxfTOVBG5a0C0LmHWpFVC6GhlM2Tor0GM2FvJkIVZcf9kPjti3yljVwQj1/Af73TbO/7nQa9JV2WRNl8Zl4l+RR1vbeMQ0JTPj2/q5/zA1dBtijaZs7Km/Xp/Y3688KZ58Qefe7/UI5+u0/GmmBv3f5an+v3WM4mnHbIwW0JXLHDWtvcTzmu7SlOJEfcJr5WswtTiBqfsC93i2nUA3LFFzq6tY25FLE1Y3bfw9WSYbkh+3FWuRBmm575CPxpuuxcOz5ZWJ3TTqfzLVsQ2FQrMzYq98genhkLv0UsoldOsOpowYNblcVw8ODwq8prSHV8yXfgs12/SyZGKlC1o01iMOssKkj05px3LC4QpMJVWXujRerJ/sJqFP6dhKN/8bU3lDmnFw2kBnFQ/e7+TRku2N2NtsrP1iypuYQRln4r2IyfTWYq2wHSnunp/fTEXBEJ83tlr3o1OGKpiaXXX5w5Rt3/D7wRMMBQszYruzCXD8N+hUO5MKjuiG869Gn2cJd7HfOa5fUYMR97y+czQ6w6uuPDClSHfjW6eWYt75P5h6iPmSsWcvP0zxQ3/tqSNVJ9bTzMPxi3XUb52iRE2zn/Z+ivK7PNX/S/ah/dNMNe9lxJb2BZ049TYKeUvkiWgYwUvF4TagbCLmFczm+Hsvfd5/MdVAzSWjlMn5mozA5An+f9VF/noz9dYpHuvbb6ZsEvPn3kyVyk1me9cJpaSxeMlEPB/x8CV+/80UJHDJAQum3Ag18FVO7qxyDzWlZfCKkzUyf3S+gtEZfBBxhJr2Nwswpd+gM9s+mAo2gqmV2PO/DWP60al4zfCqrxd0QM++hM4q25wC+zTF8QT4/cGJC+q71ZyHGZjidP2syWrJ8H7XC/JQme5zKu01vvJxxd972nbx7f1uBpi6qnWXrs3TiN2dL7xsL6lpv5SebHIFnZLC1zdTb536MGXI9ph93XvrEvKn3hL72GbmfzHllWIfpbPYJ/fNlJ6dxplYRe2Q15QydKiWSfFE5LvmqLNkP+/b8M5L9BzNpiMPFRvXK83B+PMp9gy9amn5w2Ppivy7d4/2B3/JGMWfZir8GoQcDhpWlmz3G/FKo3LFdEvg/aI5vNtHp4rYkrjXwT0er+I7W0HPyf7BFPEOTIVN3FN1O4dO2T2L0m3yNEnuBd9MxQUbMnU66NuGWfwXU/SYoqaaB5Zpspgs2F3ekA/s1VbsSYLfs9cH6MrVeilEs5PMUVkJnZqhZt5MRYrYjCZ4IA8tZ3Pkq26C4/swNTlV7K2HvnjP/K4gpxjc2d0mTvnRqVAh5JmSoROJwwu6WZ0F62XtZB+mhtbC42jXhld79mXkn2bW+jCVpqNk8dEpP2xAp//D1HDj4Pu86VOmq3v7L6ak3iZkv3Z9iffGy6GbfoOubSz4hHOtmx+dMu9D3I96k+xpS6cbm4s9dNp46vAJrbvOzro3pvg4gW6/mfKUE3qKOYcXvTKOX1t3xTPoDXqOP6TDN1NxhfOpe7LK7nCVwhcc9z/o/ZTW79492v9b9qP402PpTrmOOHCf0IXFZiNT1o2XYuwbOhV6T0foAnRq4qKPrw9beIlMfbBlz1GT2UU801xM8o9OceemL+jZ85fstdqmlPpPXaPZJjDFvGgP32ftuh+m7InziymknOzDVOKnm5rMrj1nbXQ1yzRpJHeyjMEN37eErpg75LHh/SaxsTy6UjKukU/eTBmTBpVxbwnvpoh8ZTsJklc4KWVqx1LN5kRB/noztazEXgBngs7KRzDlZf6U3X0OJvrmJqdKR776MPUV4/ePF8dls96Bga8vkdqE93OLBTC8G3pBj6+YPzrF/QbXNF3hekSqPRT77uLzmSL2ctsV8F5HBbqUv4qArfvKLz9MzY7wrvqyD12K70+N3IvYC+1gQOe3Kq73aGJfWV2a0N2RAZ8QfOXqN1O3CXRqVg++derj/aZ3HL/Xeok9X4ROvZkKLgMxV8uATtXzsvl5B0GcJflPMtX+3btH++pfsn7qT49RbBe3AF5lbUrJ9IGafsbCO3APfT/sIw+tv+INvB9ZpRga3NNznN3Yyg1b4kEzNalpd3K2By7+/vZ+ioI+ac1l5LGrBqZud43YP87AQKC97nRNJ+K9GX4o8tcO7sWqMnbSAH35P0wFnSs+nz5Qk+oJNaa+UjD81im3Wb14uE09SvIhmDrqYFLf6lSmzS6YKPoZdOIk9tAc2lSDqXnFw454h7Q8euUkjec3iJLnZGmtJky0nRdszjX0hFgkjaZVztihypbiqtreyTbvDuuDROz5opkOLTTxLh215xCvCd4x3VUJ+7IYY9kutJqWO+iutbPxfV+d55nCp1pzZAdemU7T1PkwFVp3v0zHlaFR5zkYsTavrCztzsFUYKKH+I4GpuSl2G9QMEV26FJymsAnyDcwQYN4hPP5ShVqTaXkw9RHp05MczbPYl7Km6nwKR3Y0fe4Xi7BLb7fkf3OU8l6IP+k9xNbJ/3fmdL+knfl/Gnv17c6Ptt1BqZmTdS0e+ygz41eVCbuGEwcnmswlR/E2LaO/FAtqitbcQs120hTjRxpDqa0yCr52NZzGnWlxUenknWFfFbdcoPV5OIRKiqtv5mq+2EWI9vcSb5L6YepeLPV7h+mqLqYZVyItQ/wNqgp0wNTKb+6H6Y+OpU/05wm77lVaQ//3+1vCuq0kdmdObxfOulkgin64oif8D7PE/594yndOGwd8fd3nlLWpwlrsxpM97ab4KNT/hVMpbcITJyKwmavGYp1w5KkUGM6kTj8Gon1Yo8k/+jUm6m45eP6BYafc6gP4YXjSXKmtXinwVunEs2GTkWP2mdzNhBzhaaGSfdKgq5NCviEVYHr9dYpP+2Z5Ycp08+u7GhP6Gq1E2NAgqnIrEcZPg+m3joVfU1JYjlBT2vRfMamuxyWidUz0GNqac+evPLEvrXJN1Pv9yT+8Hw/pfe7fZP6+l8yj+JP61TzmflM45aZJeP+5k6FcRN9rqaSnb2m0Om9v0I6tSheV9uCLhpdvnVqf0oUai4GKXsVvEtyzVGj5VOF96sq8QxyzQqNkIzZ7gSulPbFOw6mYzHXJroFUvyQjDNdz5OUre7RFG9hqvfowBVqYoZ8EK9v6MudhnT+MJXkXTC5P62f7E0cMBWvxA7N41PCVudBWVJOwZQ0tnOmRmKXPBuKyXbjzoMpH6OmhvddQCtTvbJxIBz/OYdOvZnygglqunxpAb0aYj2UYIr9NfLLaRPYHGpDqGFg5dDdW/n6MMXD4TagpiYxqyORB6fdzRl5TzC+s8SYgw2mbovJF7vXBn5/2kcPKh+5y1pzLNZJ17h+pzF02s87YMgacZfmd//Cjt2C9w0C9LDtqBL7c6ydLPabTzA29hUOtqNc4qoykN9KSuFtLfiKVQkvanVu0NmWMBVvpvhR7oWXdcvYEXmsNqj5/U63H2aq3/7d8yn9L9mH9k/rVMub/2IqtcFU65rNWFW/kE8cuVa+dUow9dEpz+z8F1PnFvqk0zfBlHMQ65+C9ZzDohZ99kvrUpJpBmubGhn7vDS+mRrWAZgaLMFYiPDO3nKKf/+I+PxhKrKOyAeb+fabqeHMgK64T3jFriL2b88WbpmEMryUQh3o3GJLlEjtmqn1BZ2wD/B+7I7LM7WP6zv7AzEPgcS+s2+mPt5ve9Hx7x+dEYdxCZ0M17VDp9Z8yhRXdpl4Ys8ZW3GG+PfkZ8mAS+XD1PB6E3ve1HpA02ASM/7PEu/+hM4+exV6jAqvHFdiPuH0XFUfplKtgi5NTNNlJ95D97Tns0vbxi1lQ3qBoVtSy1Sq0oX90Qt5djRH3muuCOdfzZDvjnPoVpSsFfx+J4cvEGvx+wc/+TCV+hp6XnYTYy5vpuTJDj2ukkqmaYgeZPVxPd9Mqecw+em188rgd/sm9Y2/ZIziT89NejOlvpZI33GOPvvWqX8wdZOr9T+Zsp7om9Zog5pTj1vxDjI15Wh9hP8f6ahRRzstWFNvJki7b2T01Y2OTNxzs1h9vjZUZpOKg6ESlMnSNTY0rtaoKdrBK8oVmBpLp+k/mbofoYuO1kRNKQSd4rTzi6lkmTJtGhW8lzUykP/GyENxX+jERqwHW4xpT+Pd/M5h6EMnx/nOoebYvsALPuDdwrvuUH/gj9lP5uIZtWAqnEKnjGFlowdE+H0nE+8tzL885MMFavCjU6MXdDCzcL7mdR2xqhgWUt0Ex3/RTym7Ov47MaztBjAOoJM9y8s+OpWoC5cNv4dWsh+Kte6CKVMWc4DfOrUpBxfWv2Qzi/cKmDpZiEj/0Klj7jc4lNy8RJnDC7+Z8hAcy3hbwSd8mBqL+Za7tsG0NeE4kKTAFI2Tb6aiTgM69bNr5xXld/sm9ek/j6f+VWMUi6Pq/pOpeoqaduZ7eClblHEdxCu2kKrhFZa4xx+mxk/UrK/oXVrFYCLc31CTUvLkj04Z9ztq4uWj706Ts/ZhKp2HYGrUvH2xHjaDLNEl8U5pfxBzlC7Rp1eBtqeXPS84uu/hZQ43ZG7nuT6ze+tDV5pX6Fq2H9TfTMUSvF+178B7FYZR8qkF73Z/wIvqdxx8og/fTCGfOFkf/35KhkOuXl7Yax9teLPRM6CayxEPHRtMB0qt0ebiTzgcf9nE2xA1fO6wyVZ2A1M98b6r7h7e0zmNcf7359ah0ZJCDhpdXJ9zG8efhRmzo+rIn/oQNfxmyojF3s2SBabeOuX1r/i+t04lxjr5p06dJ+WZTeWJnqSdt0zdTefEkV7j9zwdecmz5n221EWeJd0heoy1UBn5cCc2gesk0OFQzFO/W0NKljV0/OtLzIlOxFi8chFrd2pJYfO5TKT0Pih/jikF4fN3ecr8l74r51ZkDvtFk6RkGGw2FD6zKQ8PYwN9LcQ9bqtrMIVLKiW9I/qg2qIjW8s+ai7iRKZmqiasTZdi3HCNfDEv0ee9yxmMngZckzOSNQ5aW5eS7tVY0HqAfONXKzB1E+/mmcvII8PzyCyT8U3b0LoS87onYCqte/Ay0XKCPh3fHEoj7bWnryWYjPKmmyWRC6aaCxVMbi2jTEb7TUD+BUwZR9EQ1odyAe9nfzOV7iIxTil0atgroLOjCXTqZanfTHHwxeaHKU8BU+k+AtMX1TTZnu69Mi22kINj+waHqfTFXgKLp0PtnR+wrSMPpsqBv5mKNip6zPaIz88G0Emve4ROHiXoUnfRtfF7O3xf5Oryhyn1keB6jXRNptcJuhRdz+J+9HG9H+bkyL7Y7zA+rOCtrd6ky8MRZxIvX/DS8Qs6PUyaVKbxFAxuI/SkN1NcJa/gw5T6ylxKB5Pkmyk/85My3hyzn9uPQpFard/lKfNfumfm8d4RazE83FPnayPepwQmgqiAlzIrlqk/UZdshWIcbmjgnu6VwYmtzcUW61TBlHRETVimiTxkBqhRFvv4GNcDaiKZiXGwkaOyG2WO9GHq0iPkm1Ml3t/rpguSSzBhFyb6cuyBqXCeTdhvlXAsvUK8Z+Ngn9g5TqAr0j6F7nTUir0kBaOBhz4ckh9/dCqtCEzZMDmsx4KpeiRtqH2orh+m+HyDTlzodmY/fNhZfCtgjE7XScbmUMXxd8JfTLmVYMpYQqfcVKyLPYy9jDtNuv9vTNVOGX6Yip0nI2+O/F9MZSPkn6Pkw3tWO1ditQldmh7qIQdB6IGZdVLTUJvwh6l024d3fMQZfIB6hfd1he5sJ53DR6e4W+s5PV+33rdOVTZ0exTZMdMuIvow9dGpoGFJH52Sh9kvphoDoVMt8faen89TitT+3b5JA+kveZ/vn56Xro5tGxlajJ2rx01Bt2JQ/FOnuvMYTPkt9PF0CW/XuIl3qK0L6NQl3tZiHJCZosgU65We5kenEKrA6Jupr6Bqsl54jhQfC/HOsrl646Eu3p+riT1crl9lxL7SMSm2L9riw5Ta34oFtudnTq1a7Bd4KMU43RJe0ZLnX+w54p0Ifgu6Y51O30wlex156M2U2k2Ejor3frQf8Hof7/dsQyea1/mJVU+x4c2mT40OYowl7BzNLG1dY4WqB43FTNZhGesN4bU8Rh6sxf4TkzmYojnh9/e6TfHdBZNv7/dmKplvNt9MhdsmrpcsQ2fva/QQvevAe72ZOlSazVGVQadKD0ydZXjXYaShB/kXeG+lXR7ZSU7472mBvPaSbgfWViWOdzHG9Y/lWxe/n2Ul58I743SiD1Pcuz6/mbKzvgVjHL3+yRQ3w+fmw5RWLJIyyQblT+pU53f7Jg3kv+RdOX+aKTdUh9Ah8fKAhgmmnM2p+NYp4w4mPjoVlOjjb6YWR9xj6/QalknroNckDcqYnao2s8S5bsWe/uqM1YbIQ7YH77fV4iaHSfRLp8zXGt5PPDmNo7V4vmTdIjbHFUncPdYF9TvqmN0Lwn3ScvWCdCc7cLj20af5vIOuPSXkk6iF73PEmsH5NYtYS5tG9mHq0KoSjg48lJJiRGDqMLmg5i7QtTdTuR6f2M7Xv3RqqVbiHQkd6LA/UxWaBoMResCX2H/9ASbc18Lg8BR7YO5Z7mm/jyum/eS9r5OYczyA98PXQKcq1sQYjo0e02zg+ywTx/+6Dm4fpsSYjvwPpj461TrYOH/3Cu+2suszmWJ/Q8uDTie3FvLaY7wu0eNWv5jSH1mbXa2bwRG8311kTCJ2vR7u18GBTt2e6oSH8ssCs03DJPPeWXOk4Xp956lJNvj2fr1BWf8gU93f7Zs0+Fv2o/jT437/YKo5AlMUD+B9EOezVOvznbRZtmDLTdDHhyc9oKIsxVr6w1D66JRrQCeGvT68G7wgHPJ6Mv0nU//QKZJ3xUen/DyBTi08I6dQj8HE9gam8jEXFEao6aG9pSxuijd4vHVK9RzUVCrev/thyu07ZWJ3EuXDFFKDQbH6v5o5n+ZEYTgMf6AeDKgFjgIBUYESAkpvVasI1j+gon76fRN1t7O7M710Z/bIgRmS8OR5f5BkZTrU3tfIXg6Y4oVCUnjK37G+PQODvzwlmYqv9MHUi1GhfbnWGHQ9BtOOfsL9izB+pdXHGfVgp4PsNk7J7saU9BTvt02DHt4in3m7CHNOdsKcoDASMdNAf0RtAs+ySVbdPbWhyMqeJ9YUT10w2vVX6N9tErGgaqhoj7n+gynikuLO1LFG1txXpfqZKekp982Dp1r0gno2IJM7U/oRHh852ZL5Q3EefNvA85xCorF+qMfJv66nNOWLb+n6/3IeRfebmZprjcvswsaY6EWeUu43eKfqgY1stj8/mBr4eOcOKcZsUon9VHkbHpCeWuwxppKp6JqJ88Zn9YMpLUOWkZ6STMVPB7E2qB3VzCxtMCU9NdN7ARt0Ckq4m5qp2FM4ZiFdwlNmhnmZ+/oa9Zbi0dhdXe9MjegcTLnhgyl3vrEpjy8QRnkEU+H2J1OTvbe7eYpr1sWgC2O7+Zz9infKWaAVyJ7qc697Y0pmPzYLUb9IpkZqa0i4k1M0q9k2bMCJOEdqifslU1b9hDlFMnUOGmTZdwOe2hZ4/gmPKhaMomHCSXpRaBjkLrOm0xFlPRVMhRnqMemp2OKoJ1+emzW8uaRl5Ii/bK0CKa8XBsiyQ7GKkXx0VOa3vIRyZYn+aDq9h6d2Yq+I9JR1VN2SvVaFifo4yzHniDW/aoX69MRLnVmDOk5YwsjvnmqtV/Xhbxc/ALO8QYI=</prop>
			<obj name="TemperatureLog" class="TemperatureLog" version="2">
				<prop name="Times">TEFSWgAAvDkAAIC8NEMAAADTAQAAcwMAABQFAAC1BgAARQgAAOUJAACGCwAAJw0AALcOAABXEAAA+BEAAJkTAAApFQAAyRYAAGoYAAALGgAAmxsAADsdAADcHgAAfSAAAA0iAACtIwAATiUAAO8mAAB/KAAAICoAAMArAABhLQAA8S4AAJEwAAAyMgAA0zMAAGM1AAADNwAApDgAAEU6AADVOwAAdT0AABY/AAC3QAAAR0IAAOdDAACIRQAAKUcAALlIAABZSgAA+ksAAJtNAAArTwAAy1AAAGxSAAANVAAAnVUAAD1XAADeWAAAf1oAAA9cAACvXQAAUF8AAPFgAACBYgAAIWQAAMJlAABjZwAA82gAAJNqAAA0bAAA1W0AAGVvAAAFcQAApnIAAEd0AADXdQAAd3cAABh5AAC5egAASXwAAOl9AACKfwAAK4EAALuCAABbhAAA/IUAAJ2HAAAtiQAAzYoAAG6MAAAPjgAAn48AAD+RAADgkgAAgZQAABGWAACxlwAAUpkAAOKaAACDnAAAI54AAMSfAABloQAA9aIAAJWkAAA2pgAA16cAAGepAAAIqwAAqKwAAEmuAADZrwAAebEAABqzAAC7tAAAS7YAAOu3AACMuQAALbsAAL28AABdvgAA/r8AAJ/BAAAvwwAAz8QAAHDGAAAAyAAAockAAEHLAADizAAAg84AABPQAACz0QAAVNMAAPXUAACF1gAAJdgAAMbZAABn2wAA99wAAJfeAAA44AAA2eEAAGnjAAAJ5QAAquYAAEvoAADb6QAAe+sAABztAACs7gAATfAAAO3xAACO8wAAL/UAAL/2AABf+AAAAPoAAKH7AAAx/QAA0f4AAHIAAQATAgEAowMBAEMFAQDkBgEAhQgBABUKAQC1CwEAVg0BAPcOAQCHEAEAJxIBAMgTAQBYFQEA+RYBAJkYAQA6GgEAyhsBAGsdAQALHwEArCABAE0iAQDdIwEAfSUBAB4nAQC/KAEATyoBAPArAQCQLQEAMS8BAMEwAQBhMgEAAjQBAKM1AQAzNwEA0zgBAHQ6AQAVPAEApT0BAEU/AQDmQAEAdkIBABdEAQC3RQEAWEcBAPlIAQCJSgEAKUwBAMpNAQBrTwEA+1ABAJtSAQA8VAEA3VUBAG1XAQANWQEArloBAE9cAQDfXQEAf18BACBhAQDBYgEAUWQBAPFlAQCSZwEAM2kBAMNqAQBjbAEABG4BAJRvAQA1cQEA1XIBAHZ0AQAGdgEAp3cBAEd5AQDoegEAiXwBABl+AQC5fwEAWoEBAPuCAQCLhAEAK4YBAMyHAQBtiQEA/YoBAJ2MAQA+jgEA348BAG+RAQAPkwEAsJQBAFGWAQDhlwEAgZkBACKbAQCynAEAU54BAPOfAQCUoQEAJKMBAMWkAQBlpgEABqgBAJapAQA3qwEA2KwBAHiuAQAZsAEAqbEBAEmzAQDqtAEAi7YBABu4AQC7uQEAXLsBAP28AQCNvgEALcABAM7BAQBvwwEA/8QBAJ/GAQBAyAEA4ckBAHHLAQARzQEAss4BAELQAQDj0QEAg9MBACTVAQC01gEAVdgBAPXZAQCW2wEAN90BAMfeAQBn4AEACOIBAKnjAQA55QEA2eYBAHroAQAK6gEAq+sBAEvtAQDs7gEAfPABAB3yAQC98wEAXvUBAO72AQCP+AEAL/oBAND7AQBx/QEAAf8BAKEAAgBCAgIA4wMCAHMFAgATBwIAtAgCAFUKAgDlCwIAhQ0CACYPAgDHEAIAVxICAPcTAgCYFQIAKBcCAMkYAgBpGgIAChwCAJodAgA7HwIA2yACAHwiAgAdJAIArSUCAE0nAgDuKAIAjyoCAB8sAgDALQIAYC8CAAExAgCRMgIAMTQCANI1AgBzNwIAAzkCAKM6AgBEPAIA1D0CAHU/AgAVQQIAtkICAEZEAgDnRQIAh0cCAChJAgC4SgIAWUwCAPlNAgCaTwIAO1ECAMtSAgBrVAIADFYCAK1XAgA9WQIA3VoCAH5cAgAfXgIAr18CAE9hAgDwYgIAkWQCACFmAgDBZwIAYmkCAPJqAgCTbAIAM24CANRvAgBkcQIABXMCAKV0AgBGdgIA1ncCAHd5AgAXewIAuHwCAEh+AgDpfwIAiYECACqDAgDLhAIAW4YCAPuHAgCciQIAPYsCAM2MAgBtjgIADpACAK+RAgA/kwIA35QCAICWAgAQmAIAsZkCAFGbAgDynAIAgp4CACOgAgDDoQIAZKMCAPSkAgCVpgIANagCANapAgBmqwIAB60CAKiuAgBIsAIA6bECAHmzAgAZtQIAurYCAFu4AgDruQIAi7sCACy9AgDNvgIAXcACAP3BAgCewwIALsUCAM/GAgBvyAIAEMoCAKDLAgBBzQIA4c4CAILQAgAS0gIAs9MCAFPVAgD01gIAhNgCACXaAgDF2wIAZt0CAAffAgCX4AIAN+ICANjjAgB55QIACecCAKnoAgBK6gIA6+sCAHvtAgAb7wIAvPACAEzyAgDt8wIAjfUCAC73AgC++AIAX/oCAP/7AgCg/QIAMP8CANEAAwBxAgMAEgQDAKIFAwBDBwMA4wgDAIQKAwAlDAMAtQ0DAFUPAwD2EAMAlxIDACcUAwDHFQMAaBcDAPgYAwCZGgMAORwDANodAwBqHwMACyEDAKsiAwBMJAMA3CUDAH0nAwAdKQMAvioDAE4sAwDvLQMAkC8DADAxAwDRMgMAYTQDAAE2AwCiNwMAQzkDANM6AwBzPAMAFD4DALU/AwBFQQMA5UIDAIZEAwAWRgMAt0cDAFdJAwD4SgMAiEwDAClOAwDJTwMAalEDAPpSAwCbVAMAO1YDANxXAwBsWQMADVsDAK1cAwBOXgMA3l8DAH9hAwAfYwMAwGQDAGFmAwDxZwMAkWkDADJrAwDTbAMAY24DAANwAwCkcQMANHMDANV0AwB1dgMAFngDAKZ5AwBHewMA53wDAIh+AwAYgAMAuYEDAFmDAwD6hAMAioYDACuIAwDLiQMAbIsDAA2NAwCdjgMAPZADAN6RAwB/kwMAD5UDAK+WAwBQmAMA4JkDAIGbAwAhnQMAwp4DAFKgAwDzoQMAk6MDADSlAwDEpgMAZagDAAWqAwCmqwMANq0DANeuAwB4sAMAGLIDAKizAwBJtQMA6bYDAIq4AwArugMAu7sDAFu9AwD8vgMAncADAC3CAwDNwwMAbsUDAP7GAwCfyAMAP8oDAODLAwBwzQMAEc8DALHQAwBS0gMA4tMDAIPVAwAj1wMAxNgDAFTaAwD12wMAld0DADbfAwDG4AMAZ+IDAAfkAwCo5QMASecDANnoAwB56gMAGuwDALvtAwBL7wMA6/ADAIzyAwAc9AMAvfUDAF33AwD++AMAjvoDAC/8AwDP/QMAcP8DAAABBAChAgQAQQQEAOIFBAByBwQAEwkEALMKBABUDAQA9Q0EAIUPBAAlEQQAxhIEAFYUBAD3FQQAlxcEADgZBADIGgQAaRwEAAkeBACqHwQAOiEEANsiBAB7JAQAHCYEAKwnBABNKQQA7SoEAI4sBAAeLgQAvy8EAGAxBAAAMwQAoTQEADE2BADRNwQAcjkEAAI7BACjPAQAQz4EAOQ/BAB0QQQAFUMEALVEBABWRgQA5kcEAIdJBAAnSwQAyEwEAFhOBAD5TwQAmVEEADpTBADKVAQAa1YEAAtYBACsWQQAPFsEAN1cBAB9XgQAHmAEAK5hBABPYwQA72QEAJBmBAAgaAQAwWkEAGFrBAACbQQAkm4EADNwBADTcQQAdHMEAAR1BACldgQARXgEAOZ5BAB2ewQAF30EALd+BABYgAQA6IEEAImDBAAphQQAyoYEAFqIBAD7iQQAm4sEADyNBADMjgQAbZAEAA2SBACukwQAPpUEAN+WBAB/mAQAIJoEALCbBABRnQQA8Z4EAJKgBAAiogQAw6MEAGOlBAAEpwQAlKgEADWqBADVqwQAdq0EAAavBACnsAQASLIEAOizBAB4tQQAGbcEALm4BABaugQA+7sEAIu9BAArvwQAzMAEAFzCBAD9wwQAncUEAD7HBADOyAQAb8oEAA/MBACwzQQAQM8EAOHQBACB0gQAItQEALLVBABT1wQA89gEAJTaBAAk3AQAxd0EAGXfBAAG4QQAluIEADfkBADX5QQAeOcEAAjpBACp6gQASewEAOrtBAB67wQAG/EEALvyBABc9AQA7PUEAI33BAAt+QQAzvoEAF78BAD//QQAn/8EAEABBQDQAgUAcQQFABEGBQCyBwUAQgkFAOMKBQCDDAUAJA4FALQPBQBVEQUA9RIFAJYUBQAmFgUAxxcFAGcZBQAIGwUAmBwFADkeBQDZHwUAeiEFAAojBQCrJAUASyYFAOwnBQB8KQUAHSsFAL0sBQBeLgUA7i8FAI8xBQAwMwUA0DQFAGA2BQABOAUAoTkFAEI7BQDSPAUAcz4FABNABQC0QQUAREMFAOVEBQCFRgUAJkgFALZJBQBXSwUA90wFAJhOBQAoUAUAyVEFAGlTBQAKVQUAmlYFADtYBQDbWQUAfFsFAAxdBQCtXgUATWAFAO5hBQB+YwUAH2UFAL9mBQBgaAUA8GkFAJFrBQAxbQUA0m4FAGJwBQADcgUAo3MFAER1BQDUdgUAdXgFABV6BQC2ewUARn0FAOd+BQCHgAUAKIIFALiDBQBZhQUA+YYFAJqIBQAqigUAy4sFAGuNBQAMjwUAnJAFAD2SBQDdkwUAbZUFAA6XBQCvmAUAT5oFAPCbBQCAnQUAIZ8FAMGgBQBiogUA8qMFAJOlBQAzpwUA1KgFAGSqBQAFrAUApa0FAEavBQDWsAUAd7IFABi0BQC4tQUASLcFAOm4BQCJugUAKrwFALq9BQBbvwUA+8AFAJzCBQAsxAUAzcUFAG3HBQD9yAUAnsoFAD/MBQDfzQUAgM8FABDRBQCx0gUAUdQFAPLVBQCC1wUAI9kFAMPaBQBk3AUA9N0FAJXfBQA14QUA1uIFAGbkBQAH5gUAp+cFAEjpBQDY6gUAeewFABnuBQCp7wUASvEFAOvyBQCL9AUALPYFALz3BQBd+QUA/foFAJ78BQAu/gUAz/8FAG8BBgAQAwYAoAQGAEEGBgDhBwYAggkGABILBgCzDAYAUw4GAPQPBgCEEQYAJRMGAMUUBgBmFgYA9hcGAJcZBgA3GwYA2BwGAGgeBgAJIAYAqSEGAEojBgDaJAYAeyYGABsoBgCrKQYATCsGAO0sBgCNLgYAHTAGAL4xBgBfMwYAADUGAKA2BgAwOAYA0TkGAHE7BgASPQYAoj4GAENABgDjQQYAhEMGABRFBgC1RgYAVUgGAOVJBgCGSwYAJ00GAMdOBgBoUAYA+FEGAJlTBgA5VQYA2lYGAGpYBgALWgYAq1sGAExdBgDcXgYAfWAGAB1iBgC+YwYATmUGAO9mBgCPaAYAMGoGAMBrBgBhbQYAAW8GAKJwBgAycgYA03MGAHN1BgADdwYApHgGAEV6BgDlewYAdX0GABZ/BgC3gAYAV4IGAPiDBgCIhQYAKYcGAMmIBgBqigYA+osGAJuNBgA7jwYA3JAGAGySBgANlAYArZUGAE6XBgDemAYAf5oGAB+cBgDAnQYAUJ8GAPGgBgCRogYAMqQGAMKlBgBjpwYAA6kGAKSqBgA0rAYA1a0GAHWvBgAFsQYAprIGAEe0BgDotQYAd7cGABi5BgC5ugYAWbwGAPq9BgCKvwYAK8EGAMvCBgBsxAYA/MUGAJ3HBgA9yQYA3soGAG7MBgAPzgYAr88GAFDRBgDg0gYAgdQGACHWBgCx1wYAUtkGAPPaBgCT3AYAI94GAMTfBgBl4QYABeMGAJXkBgA25gYA1+cGAHfpBgAY6wYAqOwGAEnuBgDp7wYAivEGABrzBgC79AYAW/YGAOv3BgCM+QYALfsGAM38BgBd/gYA/v8GAJ8BBwA/AwcA4AQHAHAGBwARCAcAsQkHAFILBwDiDAcAgw4HACMQBwCzEQcAVBMHAPUUBwCVFgcAJRgHAMYZBwBnGwcABx0HAJceBwA4IAcA2SEHAHkjBwAaJQcAqiYHAEsoBwDrKQcAjCsHABwtBwC9LgcAXTAHAP4xBwCOMwcALzUHANA2BwBwOAcAADoHAKE7BwBBPQcA0T4HAHJABwATQgcAs0MHAENFBwDkRgcAhUgHACVKBwC1SwcAVk0HAPdOBwCXUAcAOFIHAMhTBwBpVQcACVcHAKpYBwA6WgcA21sHAHtdBwAcXwcArGAHAE1iBwDtYwcAfWUHAB5nBwC/aAcAX2oHAO9rBwCQbQcAMW8HANFwBwBhcgcAAnQHAKN1BwBDdwcA5HgHAHR6BwAVfAcAtX0HAFZ/BwDmgAcAh4IHACeEBwC3hQcAWIcHAPmIBwCZigcAKYwHAMqNBwBrjwcAC5EHAJuSBwA8lAcA3ZUHAH2XBwAemQcArpoHAE+cBwDvnQcAkJ8HACChBwDBogcAYaQHAAKmBwCSpwcAM6kHANOqBwBjrAcABK4HAKWvBwBFsQcA1bIHAHa0BwAXtgcAuLcHAEe5BwDougcAibwHACm+BwDKvwcAWsEHAPvCBwCbxAcAPMYHAMzHBwBtyQcADcsHAJ3MBwA+zgcA388HAH/RBwAQ0wcAsNQHAFHWBwDx1wcAgdkHACLbBwDD3AcAY94HAPPfBwCU4QcANeMHANXkBwB25gcABugHAKfpBwBH6wcA6OwHAHjuBwAZ8AcAufEHAFrzBwDq9AcAi/YHACv4BwDM+QcAXPsHAP38BwCd/gcALQAIAM4BCABvAwgADwUIAJ8GCABACAgA4QkIAIELCAARDQgAsg4IAFMQCADzEQgAlBMIACQVCADFFggAZRgIAAYaCACWGwgANx0IANceCABnIAgACCIIAKkjCABJJQgA2SYIAHooCAAbKggAuysIAFwtCADsLggAjTAIAC0yCADOMwgAXjUIAP82CACgOAgAQDoIANA7CABxPQgAET8IAKFACABCQggA40MIAINFCAATRwgAtEgIAFVKCAD1SwgAlk0IACZPCADHUAgAZ1IIAAhUCACYVQgAOVcIANlYCABpWggAClwIAKtdCABLXwgA22AIAHxiCAAdZAgAvWUIAE1nCADuaAgAj2oIAC9sCAC/bQgAYG8IAAFxCAChcggAQnQIANJ1CABzdwgAE3kIALR6CABEfAgA5X0IAIV/CAAVgQgAtoIIAFeECAD3hQgAh4cIACiJCADJiggAaYwIAPmNCACajwgAO5EIANuSCABrlAgADJYIAK2XCABNmQgA7poIAH6cCAAfnggAv58IAGChCADwoggAkaQIADGmCADBpwgAYqkIAAOrCACjrAgAM64IANSvCAB1sQgAFbMIAKW0CABGtggA57cIAIi5CAAXuwgAuLwIAFm+CAD5vwgAicEIACrDCADLxAgAa8YIAPvHCACcyQgAPcsIAN3MCAB+zggADtAIAK/RCABP0wgA8NQIAIDWCAAh2AgAwdkIAFHbCADy3AgAk94IADPgCADD4QgAZOMIAAXlCACl5ggANegIANbpCAB36wgAF+0IAKfuCABI8AgA6fEIAInzCAAq9QgAuvYIAFv4CAD7+QgAi/sIACz9CADN/ggAbQAJAP0BCQCeAwkAPwUJAN8GCQBvCAkAEAoJALELCQBRDQkA4Q4JAIIQCQAjEgkAwxMJAFMVCQD0FgkAlRgJADUaCQDWGwkAZh0JAAcfCQCnIAkASCIJANgjCQB5JQkAGScJAKkoCQBKKgkA6ysJAIstCQAbLwkAvDAJAF0yCQD9MwkAjTUJAC43CQDPOAkAcDoJAP87CQCgPQkAQT8JAOFACQBxQgkAEkQJALNFCQBTRwkA9EgJAIRKCQAlTAkAxU0JAFVPCQD2UAkAl1IJADdUCQDIVQkAaFcJAAlZCQCpWgkAOVwJANpdCQB7XwkAG2EJAKtiCQBMZAkA7WUJAI1nCQAdaQkAvmoJAF9sCQD/bQkAj28JADBxCQDRcgkAcXQJAAF2CQCidwkAQ3kJAON6CQBzfAkAFH4JALV/CQBVgQkA5YIJAIaECQAnhgkAx4cJAFeJCQD4igkAmYwJADmOCQDJjwkAapEJAAuTCQCrlAkAO5YJANyXCQB9mQkAHZsJAK2cCQBOngkA758JAI+hCQAfowkAwKQJAGGmCQABqAkAkakJADKrCQDTrAkAc64JAAOwCQCksQkARbMJAOW0CQB1tgkAFrgJALe5CQBYuwkA57wJAIi+CQApwAkAycEJAFnDCQD6xAkAm8YJADvICQDLyQkAbMsJAA3NCQCtzgkATtAJAN7RCQB/0wkAH9UJALDWCQBQ2AkA8dkJAJHbCQAh3QkAwt4JAGPgCQAD4gkAk+MJADTlCQDV5gkAdegJAAXqCQCm6wkAR+0JAOfuCQB38AkAGPIJALnzCQBZ9QkA6fYJAIr4CQAr+gkAy/sJAGz9CQD8/gkAnQAKAD0CCgDNAwoAbgUKAA8HCgCvCAoAPwoKAOALCgCBDQoAIQ8KALEQCgBSEgoA8xMKAJMVCgAjFwoAxBgKAGUaCgAFHAoAlR0KADYfCgDXIAoAdyIKAAckCgCoJQoASScKAOkoCgB5KgoAGiwKALstCgBbLwoA6zAKAIwyCgAtNAoAzTUKAF03CgD+OAoAnzoKAEA8CgDPPQoAcD8KABFBCgCxQgoAQUQKAOJFCgCDRwoAI0kKALNKCgBUTAoA9U0KAJVPCgAlUQoAxlIKAGdUCgAHVgoAmFcKADhZCgDZWgoAeVwKAAleCgCqXwoAS2EKAOtiCgB7ZAoAHGYKAL1nCgBdaQoA7WoKAI5sCgAvbgoAz28KAF9xCgAAcwoAoXQKADF2CgDRdwoAcnkKABN7CgCzfAoAQ34KAOR/CgCFgQoAJYMKALWECgBWhgoA94cKAJeJCgAniwoAyIwKAGmOCgAJkAoAmZEKADqTCgDblAoAe5YKAAuYCgCsmQoATZsKAO2cCgB9ngoAHqAKAL+hCgBfowoA76QKAJCmCgAxqAoA0akKAGGrCgACrQoAo64KAEOwCgDTsQoAdLMKABW1CgCltgoARbgKAOa5CgCHuwoAKL0KALe+CgBYwAoA+cEKAJnDCgApxQoAysYKAGvICgALygoAm8sKADzNCgDdzgoAfdAKAA3SCgCu0woAT9UKAO/WCgCA2AoAINoKAMHbCgBR3QoA8d4KAKPgCgAz4goA0+MKAHTlCgAV5woAtegKAEXqCgDm6woAh+0KACfvCgC38AoAWPIKAPnzCgCZ9QoAKfcKAMr4CgBr+goAC/wKAJv9CgA8/woA3QALAH0CCwANBAsArgULAE8HCwDfCAsAfwoLACAMCwDBDQsAYQ8LAPEQCwCSEgsAMxQLANMVCwBjFwsABBkLAKUaCwBFHAsA1R0LAHYfCwAXIQsAuCILAEckCwDoJQsAiScLACkpCwC5KgsAWiwLAPstCwCbLwsAKzELAMwyCwBtNAsA/TULAJ03CwA+OQsA3zoLAH88CwAQPgsAsD8LAFFBCwDxQgsAgUQLACJGCwDDRwsAY0kLAPNKCwCUTAsANU4LANVPCwBlUQsABlMLAKdUCwBHVgsA11cLAHhZCwAZWwsAuVwLAEleCwDqXwsAi2ELACtjCwC7ZAsAXGYLAP1nCwCNaQsALWsLAM5sCwBvbgsA/28LAJ9xCwBAcwsA4XQLAIF2CwAReAsAsnkLAFN7CwDzfAsAg34LACSACwDFgQsAZYMLAPWECwCWhgsAN4gLANeJCwBniwsACI0LAKmOCwA5kAsA2ZELAHqTCwAblQsAq5YLAEuYCwDsmQsAjZsLAC2dCwC9ngsAXqALAP+hCwCgowsAL6ULANCmCwBxqAsAEaoLAKGrCwBCrQsA464LAIOwCwATsgsAtLMLAFW1CwDltgsAhbgLACa6CwDHuwsAZ70LAPi+CwCYwAsAOcILANnDCwBpxQsACscLAKvICwBLygsA28sLAHzNCwAdzwsAvdALAE3SCwDu0wsAj9ULAC/XCwC/2AsAYNoLAAHcCwCh3QsAMd8LANLgCwBz4gsAE+QLAKPlCwBE5wsA5egLAHXqCwAV7AsAtu0LAFfvCwDn8AsAh/ILACj0CwDJ9QsAafcLAPn4CwCa+gsAO/wLANv9CwBr/wsADAEMAK0CDABNBAwA3QUMAH4HDAAfCQwAvwoMAE8MDADwDQwAkQ8MACERDADBEgwAYhQMAAMWDACTFwwAMxkMANQaDAB1HAwABR4MAKUfDABGIQwA5yIMAIgkDAAXJgwAuCcMAFkpDAD5KgwAiSwMACouDADLLwwAWzEMAPsyDACcNAwAPTYMAM03DABtOQwADjsMAK88DABPPgwA4D8MAIBBDAAhQwwAwUQMAFFGDADyRwwAk0kMADNLDADDTAwAZE4MAAVQDAClUQwANVMMANZUDAB3VgwAB1gMAKdZDABIWwwA6VwMAHleDAAZYAwAumEMAFtjDADrZAwAi2YMACxoDADNaQwAbWsMAP1sDACebgwAP3AMAN9xDABvcwwAEHUMALF2DABBeAwA4XkMAIJ7DAAjfQwAs34MAFOADAD0gQwAlYMMACWFDADFhgwAZogMAAeKDACniwwAN40MANiODAB5kAwAGZIMAKmTDABKlQwA65YMAHuYDAAbmgwAvJsMAF2dDADtngwAjaAMAC6iDADPowwAX6UMAP+mDACgqAwAQaoMANGrDABxrQwAEq8MALOwDABTsgwA47MMAIS1DAAltwwAxbgMAFW6DAD2uwwAl70MACe/DADIwAwAaMIMAAnEDACZxQwAOccMANrIDAB7ygwAC8wMAKvNDABMzwwA7dAMAI3SDAAd1AwAvtUMAF/XDAD/2AwAj9oMADDcDADR3QwAcd8MAAHhDACi4gwAQ+QMANPlDABz5wwAFOkMALXqDABF7AwA5e0MAIbvDAAn8QwAt/IMAFf0DAD49QwAmfcMADn5DADJ+gwAavwMAAv+DACr/wwAOwENANwCDQB9BA0ADQYNAK0HDQBOCQ0A7woNAH8MDQAfDg0AwA8NAGERDQDxEg0AkRQNADIWDQDTFw0AYxkNAAMbDQCkHA0ARR4NANUfDQB1IQ0AFiMNALckDQBYJg0A5ycNAIgpDQApKw0AySwNAFkuDQD6Lw0AmzENADszDQDLNA0AbDYNAA04DQCdOQ0APTsNAN48DQB/Pg0AD0ANALBBDQBQQw0A8UQNAIFGDQAhSA0AwkkNAGNLDQADTQ0Ak04NADRQDQDVUQ0AdVMNAAVVDQCmVg0AR1gNAOdZDQB3Ww0AGF0NALleDQBJYA0A6WENAIpjDQArZQ0Au2YNAFtoDQD8aQ0AnWsNAC1tDQDNbg0AbnANAA9yDQCvcw0AP3UNAOB2DQCBeA0AEXoNALF7DQBSfQ0A834NAIOADQAjgg0AxIMNAGWFDQD1hg0AlYgNADaKDQDXiw0AZ40NAAePDQCokA0ASZINANmTDQB5lQ0AGpcNALuYDQBbmg0A65sNAIydDQAtnw0AzaANAF2iDQD+ow0An6UNAC+nDQDPqA0AcKoNABGsDQChrQ0AQa8NAOKwDQCDsg0AE7QNALO1DQBUtw0A9bgNAJW6DQAlvA0Axr0NAGe/DQD3wA0AmMINADjEDQDZxQ0AaccNAAnJDQCqyg0AS8wNANvNDQB7zw0AHNENAL3SDQBN1A0A7dUNAI7XDQAv2Q0Av9oNAF/cDQAA3g0Aod8NAEHhDQDR4g0AcuQNABPmDQCz5w0AQ+kNAOTqDQCF7A0AFe4NALXvDQBW8Q0A9/INAIf0DQAn9g0AyPcNAGn5DQD5+g0AmfwNADr+DQDb/w0AawEOAAsDDgCsBA4ATQYOAO0HDgB9CQ4AHgsOAL8MDgBPDg4A7w8OAJARDgAxEw4AwRQOAGEWDgACGA4AoxkOADMbDgDTHA4AdB4OABUgDgClIQ4ARSMOAOYkDgCHJg4AFygOALcpDgBYKw4A+SwOAJkuDgApMA4AyjEOAGszDgD7NA4AmzYOADw4DgDdOQ4AbTsOAA09DgCuPg4AT0AOAN9BDgCAQw4AIEUOAMFGDgBRSA4A8UkOAJJLDgAzTQ4Aw04OAGNQDgAEUg4ApVMOAEVVDgDVVg4AdlgOABdaDgCnWw4AR10OAOheDgCJYA4AGWIOALljDgBaZQ4A+2YOAItoDgArag4AzGsOAG1tDgD9bg4AnXAOAD5yDgDfcw4Ab3UOAA93DgCweA4AUXoOAOF7DgCBfQ4AIn8OAMOADgBTgg4A84MOAJSFDgA1hw4AxYgOAGWKDgAGjA4Ap40OADePDgDXkA4AeJIOABmUDgCplQ4ASZcOAOqYDgCLmg4AG5wOALudDgBcnw4A/aAOAI2iDgAtpA4AzqUOAG+nDgD/qA4An6oOAECsDgDhrQ4Aga8OABGxDgCysg4AU7QOAOO1DgCDtw4AJLkOAMW6DgBVvA4A9b0OAJa/DgA3wQ4Ax8IOAGjEDgAIxg4AqccOADnJDgDZyg4AeswOABvODgCrzw4AS9EOAOzSDgCN1A4AHdYOAL3XDgBe2Q4A/9oOAI/cDgAv3g4A0N8OAHHhDgAB4w4AoeQOAELmDgDj5w4Ac+kOABPrDgC07A4AVe4OAOXvDgCF8Q4AJvMOAMf0DgBX9g4A9/cOAJj5DgA5+w4AyfwOAGn+DgAKAA8AqwEPADsDDwDbBA8AfAYPAB0IDwCtCQ8ATQsPAO4MDwCPDg8AHxAPAL8RDwBgEw8AARUPAJEWDwAxGA8A0hkPAHMbDwADHQ8Aox4PAEQgDwDlIQ8AdSMPABUlDwC2Jg8AVygPAOcpDwCHKw8AKC0PAMkuDwBZMA8A+TEPAJozDwA7NQ8AyzYPAGs4DwAMOg8ArTsPAD09DwDdPg8AfkAPAB9CDwCvQw8AUEUPAPBGDwCRSA8AIUoPAMFLDwBiTQ8AA08PAJNQDwAzUg8A1FMPAHVVDwAFVw8ApVgPAEZaDwDnWw8Ad10PABdfDwC4YA8AWWIPAOljDwCJZQ8AKmcPAMtoDwBbag8A+2sPAJxtDwA9bw8AzXAPAG1yDwAOdA8Ar3UPAD93DwDfeA8AgHoPACF8DwCxfQ8AUX8PAPKADwCTgg8AI4QPAMOFDwBkhw8ABYkPAJWKDwA1jA8A1o0PAHePDwAHkQ8Ap5IPAEiUDwDplQ8AeZcPABmZDwC6mg8AW5wPAOudDwCLnw8ALKEPAM2iDwBdpA8A/aUPAJ6nDwA/qQ8Az6oPAG+sDwAQrg8Asa8PAEGxDwDhsg8AgrQPACO2DwCztw8AU7kPAPS6DwCVvA8AJb4PAMW/DwBmwQ8AB8MPAJfEDwA4xg8A2McPAHnJDwAJyw8AqcwPAErODwDrzw8Ae9EPABvTDwC81A8AXdYPAO3XDwCN2Q8ALtsPAM/cDwBf3g8A/98PAKDhDwBB4w8A0eQPAHHmDwAS6A8AoukPAEPrDwDj7A8AhO4PACXwDwC18Q8AVfMPAPb0DwCX9g8AJ/gPAMf5DwBo+w8ACf0PAJn+DwA5ABAA2gEQAHsDEAALBRAAqwYQAEwIEADcCRAAfQsQAB0NEAC+DhAAXxAQAO8REACPExAAMBUQANEWEABhGBAAARoQAKIbEABDHRAA0x4QAHMgEAAUIhAAtSMQAEUlEADlJhAAhigQACcqEAC3KxAAVy0QAPguEACZMBAAKTIQAMkzEABqNRAA+jYQAJs4EAA7OhAA3DsQAH09EAANPxAArUAQAE5CEADvQxAAf0UQACBHEADASBAAYUoQAPFLEACRTRAAMk8QANNQEABjUhAAA1QQAKRVEAA0VxAA1VgQAHVaEAAWXBAAt10QAEdfEADnYBAAiGIQAClkEAC5ZRAAWWcQAPpoEACbahAAK2wQAMttEABsbxAADXEQAJ1yEAA9dBAA3nUQAH93EAAPeRAAr3oQAFB8EADxfRAAgX8QACGBEADCghAAUoQQAPOFEACThxAANIkQANWKEABljBAABY4QAKaPEABHkRAA15IQAHeUEAAYlhAAuZcQAEmZEADpmhAAipwQACueEAC7nxAAW6EQAPyiEACdpBAALaYQAM2nEABuqRAA/qoQAJ+sEAA/rhAA4K8QAIGxEAARsxAAsbQQAFK2EADztxAAg7kQACO7EADEvBAAZb4QAPW/EACVwRAANsMQANfEEABnxhAACMgQAKjJEAA4yxAA2cwQAHnOEAAa0BAAqtEQAEvTEADr1BAAjNYQAC3YEAC92RAAXdsQAP7cEACf3hAAL+AQAM/hEABw4xAAEeUQAKHmEABB6BAA4ukQAIPrEAAT7RAAs+4QAFTwEAD18RAAhfMQACX1EADG9hAAZ/gQAPf5EACX+xAAOP0QANn+EABpABEACQIRAKoDEQBLBREA2wYRAHsIEQAcChEAvQsRAE0NEQDtDhEAjhARAC8SEQC/ExEAXxURAAAXEQCQGBEAMRoRANEbEQByHREAAh8RAKMgEQBDIhEA5CMRAIUlEQAVJxEAtSgRAFYqEQD3KxEAhy0RACcvEQDIMBEAaTIRAPkzEQCZNREAOjcRANs4EQBrOhEACzwRAKw9EQA8PxEA3UARAH1CEQAeRBEArkURAE9HEQDwSBEAkEoRADFMEQDBTREAYU8RAAJREQCjUhEAM1QRANNVEQB0VxEAFVkRAKVaEQBFXBEA5l0RAIdfEQAXYREAt2IRAFhkEQD5ZREAiWcRAClpEQDKahEAWmwRAPttEQCbbxEAPHERAMxyEQBtdBEADXYRAK53EQA+eREA33oRAH98EQAgfhEAwX8RAFGBEQDxghEAkoQRADOGEQDDhxEAY4kRAASLEQCUjBEANY4RANWPEQB2kREABpMRAKeUEQBHlhEA6JcRAHiZEQAZmxEAuZwRAFqeEQD7nxEAi6ERACujEQDMpBEAbaYRAP2nEQCdqREAPqsRAN+sEQBvrhEAD7ARALCxEQBAsxEA4bQRAIG2EQAiuBEAsrkRAFO7EQDzvBEAlL4RACTAEQDFwREAZcMRAAbFEQCWxhEAN8gRANjJEQB4yxEAGc0RAKnOEQBJ0BEA6tERAIvTEQAb1REAu9YRAFzYEQD92REAjdsRAC3dEQDO3hEAXuARAP/hEQCf4xEAQOURANDmEQBx6BEAEeoRALLrEQBC7REA4+4RAIPwEQAk8hEAxfMRAFX1EQD19hEAlvgRADf6EQDH+xEAZ/0RAAj/EQCpABIAOQISANkDEgB6BRIACgcSAKsIEgBLChIA7AsSAHwNEgAdDxIAvRASAF4SEgD/ExIAjxUSAC8XEgDQGBIAcRoSAAEcEgChHRIAQh8SANIgEgBzIhIAEyQSALQlEgBEJxIA5SgSAIUqEgAmLBIAti0SAFcvEgD3MBIAmDISADk0EgDJNRIAaTcSAAo5EgCrOhIAOzwSANs9EgB8PxIADEESAK1CEgBNRBIA7kUSAH5HEgAfSRIAwEoSAGBMEgDwTRIAkU8SADFREgDSUhIAYlQSAANWEgCjVxIARFkSAOVaEgB1XBIAFV4SALZfEgBXYRIA52ISAIdkEgAoZhIAuGcSAFlpEgD5ahIAmmwSACpuEgDLbxIAa3ESAAxzEgCcdBIAPXYSAN13EgB+eRIADnsSAK98EgBPfhIA8H8SAJGBEgAhgxIAwYQSAGKGEgADiBIAk4kSADOLEgDUjBIAZI4SAAWQEgClkRIARpMSANaUEgB3lhIAF5gSALiZEgBImxIA6ZwSAImeEgAqoBIAuqESAFujEgD7pBIAnKYSACyoEgDNqRIAbasSAA6tEgCerhIAP7ASAN+xEgCAsxIAELUSALG2EgBRuBIA8rkSAIK7EgAjvRIAw74SAGTAEgAFwhIAlcMSADXFEgDWxhIAZsgSAAfKEgCoyxIASM0SANjOEgB50BIAGdISALrTEgBK1RIA69YSAIvYEgAs2hIAvNsSAF3dEgD93hIAnuASAC7iEgDP4xIAb+USABDnEgCx6BIAQeoSAOHrEgCC7RIAEu8SALPwEgBT8hIA9PMSAIT1EgAl9xIAxfgSAGb6EgD2+xIAl/0SADf/EgDYABMAaAITAAkEEwCpBRMASgcTANoIEwB7ChMAGwwTALwNEwBdDxMA7RATAI0SEwAuFBMAzxUTAF8XEwD/GBMAoBoTADAcEwDRHRMAcR8TABIhEwCiIhMAQyQTAOMlEwCEJxMAJSkTALUqEwBVLBMA9i0TAJcvEwAnMRMAxzITAGg0EwD4NRMAmTcTADk5EwDaOhMAajwTAAs+EwCrPxMATEETANxCEwB9RBMAHUYTAL5HEwBOSRMA70oTAJBMEwAwThMA0U8TAGFREwABUxMAolQTADJWEwDTVxMAc1kTABRbEwCkXBMARV4TAOVfEwCGYRMAFmMTALdkEwBXZhMA+GcTAIhpEwApaxMAyWwTAGpuEwD6bxMAm3ETADtzEwDcdBMAfXYTAA14EwCteRMATnsTAN58EwB/fhMAH4ATAMCBEwBQgxMA8YQTAJGGEwAyiBMAwokTAGOLEwADjRMApI4TADSQEwDVkRMAdZMTABaVEwCmlhMAR5gTAOeZEwCImxMAGJ0TALmeEwBZoBMA+qETAIqjEwArpRMAy6YTAGyoEwD8qRMAnasTAD2tEwDerhMAbrATAA+yEwCvsxMAULUTAOC2EwCBuBMAIboTAMK7EwBSvRMA874TAJPAEwA0whMAxMMTAGXFEwAFxxMApsgTAEfKEwDXyxMAeM0TABjPEwCo0BMASdITAOnTEwCK1RMAGtcTALvYEwBb2hMA/NsTAIzdEwAt3xMAzeATAG7iEwD+4xMAn+UTAD/nEwDg6BMAcOoTABHsEwCx7RMAUu8TAOLwEwCD8hMAI/QTAMT1EwBU9xMA9fgTAJX6EwA2/BMAxv0TAGf/EwAHARQAqAIUADgEFADZBRQAeQcUABoJFACqChQASwwUAOsNFACMDxQAHBEUAL0SFABdFBQA/hUUAI4XFAAvGRQAzxoUAHAcFAAAHhQAoR8UAEEhFADiIhQAciQUABMmFACzJxQAVCkUAOQqFACFLBQAJS4UAMYvFABWMRQA9zIUAJc0FAA4NhQAyDcUAGk5FAAJOxQAqjwUADo+FADbPxQAe0EUABxDFAC9RBQATUYUAO1HFACOSRQAHksUAL9MFABgThQAAFAUAJBRFAAxUxQA0VQUAHJWFAACWBQAo1kUAENbFADkXBQAdF4UABVgFAC1YRQAVmMUAOZkFACHZhQAJ2gUAMhpFABYaxQA+WwUAJluFAA6cBQAynEUAGtzFAALdRQArHYUADx4FADdeRQAfXsUAB59FACufhQAT4AUAO+BFACQgxQAIIUUAMGGFABhiBQAAooUAJKLFAAzjRQA044UAHSQFAAEkhQApZMUAEWVFADmlhQAdpgUABeaFAC3mxQAWJ0UAOieFACJoBQAKaIUAMqjFABapRQA+6YUAJuoFAA8qhQAzKsUAG2tFAANrxQArrAUAD6yFADfsxQAf7UUACC3FACwuBQAUboUAPG7FACSvRQAIr8UAMPAFABjwhQABMQUAJTFFAA1xxQA1cgUAHbKFAAGzBQAp80UAEjPFADo0BQAeNIUABnUFAC51RQAWtcUAOrYFACL2hQAK9wUAMzdFABc3xQA/eAUAJ3iFAAt5BQAzuUUAG/nFAAP6RQAsOoUAEDsFADh7RQAge8UACLxFACy8hQAU/QUAPP1FACU9xQAJPkUAMX6FABl/BQABv4UAJb/FAA3ARUA1wIVAHgEFQAIBhUAqQcVAEkJFQDZChUAegwVABsOFQC7DxUAXBEVAOwSFQCNFBUALRYVAM4XFQBeGRUA/xoVAJ8cFQBAHhUA0B8VAHEhFQARIxUAsiQVAEImFQDjJxUAgykVACQrFQC0LBUAVS4VAPUvFQCFMRUAJjMVAMc0FQBnNhUACDgVAKk5FQBJOxUA6jwVAHo+FQAbQBUAu0EVAEtDFQDsRBUAjUYVAC1IFQDOSRUAXksVAP9MFQCfThUAQFAVANBRFQBxUxUAEVUVALJWFQBCWBUA41kVAINbFQAkXRUAtF4VAFVgFQD1YRUAhWMVACZlFQDHZhUAZ2gVAPdpFQCYaxUAOW0VANluFQB6cBUACnIVAKtzFQBLdRUA7HYVAHx4FQAdehUAvXsVAF59FQDufhUAj4AVAC+CFQDQgxUAYIUVAAGHFQChiBUAMYoVANKLFQBzjRUAE48VAKOQFQBEkhUA5ZMVAIWVFQAmlxUAtpgVAFeaFQD3mxUAmJ0VACifFQDJoBUAaaIVAAqkFQCapRUAO6cVANuoFQB8qhUADKwVAK2tFQBNrxUA7rAVAH6yFQAftBUAwLUVAGC3FQDwuBUAkboVADG8FQDBvRUAYr8VAAPBFQCjwhUAM8QVANTFFQB1xxUAFckVALbKFQBGzBUA580VAIfPFQAo0RUAuNIVAFnUFQD51RUAmtcVACrZFQDL2hUAa9wVAAzeFQCc3xUAPeEVAN3iFQB+5BUADuYVAK/nFQBP6RUA3+oVAIDsFQAh7hUAwe8VAFHxFQDy8hUAk/QVADP2FQDU9xUAZPkVAAX7FQCl/BUARv4VANb/FQB3ARYAFwMWALgEFgBIBhYA6QcWAIkJFgAqCxYAugwWAFsOFgD7DxYAnBEWACwTFgDNFBYAbRYWAP0XFgCeGRYAPxsWAN8cFgBvHhYAECAWALEhFgBRIxYA8iQWAIImFgAjKBYAwykWAFMrFgD0LBYAlS4WADUwFgDWMRYAZjMWAAc1FgCoNhYASDgWANg5FgB5OxYAGT0WAKk+FgBKQBYA60EWAItDFgAbRRYAvEYWAF1IFgD9SRYAjUsWAC5NFgDPThYAb1AWABBSFgCgUxYAQVUWAOFWFgCCWBYAEloWALNbFgBTXRYA9F4WAIRgFgAlYhYAxWMWAGZlFgD2ZhYAl2gWADdqFgDYaxYAaG0WAAlvFgCpcBYAOXIWANpzFgB7dRYAG3cWAKt4FgBMehYA7XsWAI19FgAufxYAvoAWAF+CFgD/gxYAoIUWADCHFgDRiBYAcYoWAAGMFgCijRYAQ48WAOOQFgBzkhYAFJQWALWVFgBVlxYA9pgWAIaaFgAnnBYAx50WAGifFgD4oBYAmaIWADmkFgDapRYAaqcWAAupFgCrqhYAO6wWANytFgB9rxYAHbEWAK2yFgBOtBYA77UWAJC3FgAwuRYAwLoWAGG8FgABvhYAor8WADLBFgDTwhYAc8QWABTGFgCkxxYARckWAOXKFgCGzBYAFs4WALfPFgBX0RYA6NIWAIjUFgAp1hYAydcWAFnZFgD62hYAm9wWADveFgDL3xYAbOEWAA3jFgCt5BYATuYWAO/nFgCP6RYAH+sWAMDsFgBh7hYAAfAWAJHxFgAy8xYA0/QWAHP2FgAU+BYApPkWAEX7FgDl/BYAhv4WABYAFwC3ARcAVwMXAPgEFwCIBhcAKQgXAMkJFwBqCxcA+gwXAJsOFwA7EBcAyxEXAGwTFwANFRcArRYXAE4YFwDeGRcAfxsXACAdFwDAHhcAUCAXAPEhFwCRIxcAISUXAMImFwBjKBcAAyoXAJMrFwA0LRcA1S4XAHUwFwAFMhcApjMXAEc1FwDnNhcAiDgXABg6FwC5OxcAWT0XAPo+FwCKQBcAK0IXAMtDFwBsRRcA/EYXAJ1IFwA9ShcAzUsXAG5NFwAPTxcAr1AXAD9SFwDgUxcAgVUXACFXFwCxWBcAUloXAPNbFwCTXRcANF8XAMRgFwBlYhcABWQXAKZlFwA2ZxcA12gXAHdqFwAHbBcAqG0XAElvFwDpcBcAeXIXABp0FwC7dRcAW3cXAOt4FwCMehcALXwXAM19FwBdfxcA/oAXAJ+CFwA/hBcAz4UXAHCHFwARiRcAsYoXAFKMFwDijRcAg48XACORFwDEkhcAVJQXAPWVFwCVlxcAJZkXAMaaFwBnnBcACJ4XAJefFwA4oRcA2aIXAHmkFwAJphcAqqcXAEupFwDrqhcAe6wXAByuFwC9rxcAXbEXAP6yFwCOtBcAL7YXAM+3FwBwuRcAALsXAKG8FwBBvhcA0b8XAHLBFwATwxcAs8QXAEPGFwDkxxcAhckXACXLFwC1zBcAVs4XAPfPFwCX0RcAONMXAMjUFwBp1hcACdgXAJnZFwA62xcA29wXAHveFwAL4BcArOEXAE3jFwDt5BcAfeYXAB7oFwC/6RcAX+sXAO/sFwCQ7hcAMfAXANHxFwBy8xcAAvUXAKP2FwBD+BcA5PkXAHT7FwAV/RcAtf4XAEUAGADmARgAhwMYACcFGAC3BhgAWAgYAPkJGACZCxgAKQ0YAMoOGABrEBgACxIYAJsTGAA8FRgA3RYYAH0YGAAeGhgArhsYAE8dGADwHhgAfyAYACAiGADBIxgAYSUYAPEmGACSKBgAMyoYANMrGABjLRgABC8YAKUwGABFMhgA1TMYAHY1GAAXNxgAtzgYAFg6GADoOxgAiT0YACk/GADKQBgAWkIYAPtDGACbRRgAK0cYAMxIGABtShgADUwYAJ1NGAA+TxgA31AYAH9SGAAPVBgAsFUYAFFXGADxWBgAgVoYACJcGADDXRgAY18YAARhGACUYhgANWQYANVlGABlZxgABmkYAKdqGABHbBgA120YAHhvGAAZcRgAuXIYAEl0GADqdRgAi3cYACt5GAC7ehgAXHwYAP19GACdfxgALYEYAM6CGABvhBgAD4YYALCHGABAiRgA4YoYAIGMGAARjhgAso8YAFORGADzkhgAg5QYACSWGADFlxgAZZkYAPWaGACWnBgAN54YANifGABnoRgACKMYAKmkGABJphgA2acYAHqpGAAbqxgAu6wYAEuuGADsrxgAjbEYAC2zGADOtBgAXrYYAP+3GACfuRgAMLsYANC8GABxvhgAEcAYAKHBGABCwxgA48QYAIPGGAATyBgAtMkYAFXLGAD1zBgAhc4YACbQGADH0RgAZ9MYAPfUGACY1hgAOdgYANnZGABp2xgACt0YAKveGABL4BgA7OEYAHzjGAAd5RgAveYYAE3oGADu6RgAj+sYAC/tGAC/7hgAYPAYAAHyGACh8xgAMfUYANL2GABz+BgAE/oYAKP7GABE/RgA5f4YAIUAGQAVAhkAtgMZAFcFGQD3BhkAhwgZACgKGQDJCxkAaQ0ZAPkOGQCaEBkAOxIZANsTGQBrFRkADBcZAK0YGQBNGhkA7hsZAH4dGQAvHxkAwCAZAGAiGQABJBkAoSUZADEnGQDSKBkAcyoZABMsGQCjLRkARC8ZAOUwGQCFMhkAFTQZALY1GQBXNxkA9zgZAIc6GQAoPBkAyT0ZAGk/GQD5QBkAmkIZADtEGQDbRRkAa0cZAAxJGQCtShkATUwZAN1NGQB+TxkAH1EZAL9SGQBPVBkA8FUZAJFXGQAxWRkAwVoZAGJcGQADXhkAo18ZADNhGQDUYhkAdWQZABVmGQClZxkARmkZAOdqGQCHbBkAF24ZALhvGQBZcRkA+XIZAIl0GQAqdhkAy3cZAGt5GQD7ehkAnHwZAD1+GQDdfxkAbYEZAA6DGQCvhBkAUIYZAN+HGQCAiRkAIYsZAMGMGQBRjhkA8o8ZAJORGQAzkxkAw5QZAGSWGQAFmBkApZkZADWbGQDWnBkAd54ZABegGQCooRkASKMZAOmkGQCJphkAGagZALqpGQBbqxkA+6wZAIuuGQAssBkAzbEZAG2zGQD9tBkAnrYZAD+4GQDfuRkAb7sZABC9GQCxvhkAUcAZAOHBGQCCwxkAI8UZAMPGGQBTyBkA9MkZAJXLGQA1zRkAxc4ZAGbQGQAH0hkAp9MZADfVGQDY1hkAedgZABnaGQCp2xkASt0ZAOveGQCL4BkAG+IZALzjGQBd5RkA/eYZAI3oGQAu6hkAz+sZAG/tGQD/7hkAoPAZAEHyGQDh8xkAcfUZABL3GQCz+BkAU/oZAOP7GQCE/RkAJf8ZAMUAGgBVAhoA9gMaAJcFGgA4BxoAxwgaAGgKGgAJDBoAqQ0aADkPGgDaEBoAexIaAAsUGgCrFRoATBcaAO0YGgCNGhoAHRwaAL4dGgBfHxoA/yAaAJAiGgAwJBoA0SUaAHEnGgABKRoAoioaAEMsGgDjLRoAcy8aABQxGgC1MhoARTQaAOU1GgCGNxoAJzkaAMc6GgBXPBoA+D0aAJk/GgA5QRoAyUIaAGpEGgALRhoAq0caADtJGgDcShoAfUwaAB1OGgCtTxoATlEaAO9SGgCPVBoAH1YaAMBXGgBhWRoAAVsaAJFcGgAyXhoA018aAGNhGgADYxoApGQaAEVmGgDlZxoAdWkaABZrGgC3bBoAV24aAOdvGgCIcRoAKXMaAMl0GgBZdhoA+ncaAJt5GgA7exoAy3waAGx+GgANgBoArYEaAD2DGgDehBoAf4YaACCIGgCviRoAUIsaAPGMGgCRjhoAIZAaAMKRGgBjkxoAA5UaAJOWGgA0mBoA1ZkaAGWbGgAFnRoApp4aAEegGgDnoRoAeKMaABilGgC5phoAWagaAOmpGgCKqxoAK60aAMuuGgBbsBoA/LEaAJ2zGgA9tRoAzbYaAG64GgAPuhoAr7saAD+9GgDgvhoAgcAaACHCGgCxwxoAUsUaAPPGGgCTyBoAI8oaAMTLGgBlzRoA9c4aAJXQGgA20hoA19MaAHfVGgAH1xoAqNgaAEnaGgDp2xoAed0aABrfGgC74BoAW+IaAOvjGgCM5RoALecaAM3oGgBd6hoA/usaAJ/tGgA/7xoAz/AaAHDyGgAR9BoAofUaAEH3GgDi+BoAg/oaACP8GgCz/RoAVP8aAPUAGwCVAhsAJQQbAMYFGwBnBxsACAkbAJcKGwA4DBsA2Q0bAHkPGwAJERsAqhIbAEsUGwDrFRsAexcbABwZGwC9GhsATRwbAO0dGwCOHxsALyEbAL8iGwBgJBsAACYbAKEnGwBBKRsA0SobAHIsGwATLhsAsy8bAEMxGwDkMhsAhTQbACU2GwC1NxsAVjkbAPc6GwCHPBsAJz4bAMg/GwBpQRsACUMbAJlEGwA6RhsA20cbAHtJGwALSxsArEwbAE1OGwDtTxsAfVEbAB5TGwC/VBsAX1YbAO9XGwCQWRsAMVsbANFcGwBhXhsAAmAbAKNhGwBDYxsA02QbAHRmGwAVaBsApWkbAEVrGwDmbBsAh24bABdwGwC3cRsAWHMbAPl0GwCZdhsAKXgbAMp5GwBrexsAC30bAJt+GwA8gBsA3YEbAH2DGwANhRsAroYbAE+IGwDwiRsAf4sbACCNGwDBjhsAUZAbAPGRGwCSkxsAM5UbAMOWGwBjmBsABJobAKWbGwBFnRsA1Z4bAHagGwAXohsAt6MbAEilGwDophsAiagbACmqGwC5qxsAWq0bAPuuGwCLsBsAK7IbAMyzGwBttRsADbcbAJ24GwA+uhsA37sbAH+9GwAPvxsAsMAbAFHCGwDxwxsAgcUbACLHGwDDyBsAU8obAPPLGwCUzRsANc8bAMXQGwBl0hsABtQbAKfVGwBH1xsA19gbAHjaGwAZ3BsAud0bAEnfGwDq4BsAi+IbACvkGwC75RsAXOcbAP3oGwCd6hsALewbAM7tGwBv7xsA//AbAJ/yGwBA9BsA4fUbAHH3GwAR+RsAsvobAFP8GwDj/RsAg/8bACQBHADFAhwAZQQcAPUFHACWBxwANwkcANgKHABnDBwACA4cAKkPHABJERwA2RIcAHoUHAAbFhwAuxccAEsZHADsGhwAjRwcAB0eHAC9HxwAXiEcAP8iHACPJBwAMCYcANAnHABxKRwAASscAKEsHABCLhwA4y8cAIMxHAATMxwAtDQcAFU2HAD1NxwAhTkcACY7HADHPBwAZz4cAPc/HACYQRwAOUMcAMlEHABpRhwACkgcAKtJHAA7SxwA20wcAHxOHAAdUBwArVEcAE1THADuVBwAj1YcAC9YHAC/WRwAYFscAAFdHACRXhwAMWAcANJhHABzYxwAA2UcAKNmHABEaBwA5WkcAHVrHAAVbRwAtm4cAFdwHAD3cRwAh3McACh1HADJdhwAaXgcAPl5HACaexwAO30cANt+HABrgBwADIIcAK2DHAA9hRwA3YYcAH6IHAAfihwAr4scAE+NHADwjhwAkZAcACGSHADBkxwAYpUcAAOXHACTmBwAM5ocANSbHAB1nRwAFZ8cAKWgHABGohwA56McAIelHAAYpxwAuKgcAFmqHAD5qxwAia0cACqvHADLsBwAW7IcAPuzHACctRwAPbccAM24HABtuhwADrwcAK+9HAA/vxwA38AcAIDCHAAhxBwAwcUcAFHHHADyyBwAk8ocADPMHADDzRwAZM8cAAXRHACV0hwANdQcANbVHAB31xwAB9kcAKfaHABI3BwA6d0cAHnfHAAZ4RwAuuIcAFvkHADr5RwAi+ccACzpHADN6hwAXewcAP3tHACe7xwAP/EcAN/yHABv9BwAEPYcALH3HABB+RwA4focAIL8HAAj/hwAw/8cAGQBHQAFAx0AlQQdADUGHQDWBx0AdwkdAAcLHQCoDB0ASA4dAOkPHQB5ER0AGRMdALoUHQBbFh0A+xcdAIsZHQAsGx0AzRwdAG0eHQD9Hx0AniEdAD8jHQDPJB0AbyYdABAoHQCxKR0AQSsdAOEsHQCCLh0AIzAdALMxHQBTMx0A9DQdAJU2HQAlOB0AxTkdAGY7HQAHPR0Apz4dADdAHQDYQR0AeUMdABlFHQCpRh0ASkgdAOtJHQB7Sx0AG00dALxOHQBdUB0A7VEdAI1THQAuVR0Az1YdAF9YHQD/WR0AoFsdAEFdHQDRXh0AcWAdABJiHQCzYx0AQ2UdAONmHQCEaB0AJWodAMVrHQBVbR0A9m4dAJdwHQAnch0Ax3MdAGh1HQAJdx0AmXgdADl6HQDaex0Ae30dAAt/HQCrgB0ATIIdAO2DHQB9hR0AHYcdAL6IHQBfih0A74sdAJCNHQAwjx0A0ZAdAHGSHQABlB0AopUdAEOXHQDTmB0Ac5odABScHQC1nR0ARZ8dAOWgHQCGoh0AJ6QdALelHQBXpx0A+KgdAJmqHQAprB0Aya0dAGqvHQALsR0Aq7IdADu0HQDctR0AfbcdAA25HQCtuh0ATrwdAO+9HQB/vx0AH8EdAMDCHQBhxB0A8cUdAJHHHQAyyR0A08odAGPMHQADzh0ApM8dAEXRHQDV0h0AddQdABbWHQC31x0AV9kdAOfaHQCI3B0AKd4dALnfHQBZ4R0A+uIdAJvkHQAr5h0Ay+cdAGzpHQAN6x0AnewdAD3uHQDe7x0Af/EdAA/zHQCv9B0AUPYdAPH3HQCB+R0AIfsdAML8HQBj/h0A8/8dAJMBHgA0Ax4A1QQeAHUGHgAFCB4ApgkeAEcLHgDXDB4AeA4eABgQHgC5ER4ASRMeAOkUHgCKFh4AKxgeALsZHgBbGx4A/BweAJ0eHgAtIB4AzSEeAG4jHgAPJR4AnyYeAD8oHgDgKR4AgSseACEtHgCxLh4AUjAeAPMxHgCDMx4AIzUeAMQ2HgBlOB4A9TkeAJU7HgA2PR4A1z4eAGdAHgAHQh4AqEMeAElFHgDZRh4AeUgeABpKHgC7Sx4AS00eAOtOHgCMUB4ALVIeAL1THgBdVR4A/lYeAJ9YHgAvWh4Az1seAHBdHgARXx4AsWAeAEFiHgDiYx4Ag2UeABNnHgCzaB4AVGoeAPVrHgCFbR4AJW8eAMZwHgBnch4A93MeAJd1HgA4dx4A2XgeAGl6HgAJfB4Aqn0eAEt/HgDrgB4Ae4IeAByEHgC9hR4ATYceAO2IHgCOih4AL4weAL+NHgBgjx4AAJEeAKGSHgAxlB4A0ZUeAHKXHgATmR4Ao5oeAEOcHgDknR4AhZ8eABWhHgC1oh4AVqQeAPelHgCXpx4AJ6keAMiqHgBprB4A+a0eAJmvHgA6sR4A27IeAGu0HgALth4ArLceAE25HgDduh4AfbweAB6+HgC/vx4AT8EeAO/CHgCQxB4AMcYeAMHHHgBhyR4AAsseAKPMHgAzzh4A088eAHTRHgAV0x4ApdQeAEXWHgDm1x4Ah9keABfbHgC33B4AWN4eAPnfHgCJ4R4AKeMeAMrkHgBr5h4A++ceAJvpHgA86x4A3eweAG3uHgAN8B4ArvEeAE/zHgDf9B4Af/YeACD4HgDB+R4AUfseAPH8HgCS/h4AMwAfAMMBHwBjAx8ABAUfAKUGHwA1CB8A1QkfAHYLHwAXDR8Apw4fAEgQHwDoER8AiRMfABkVHwC5Fh8AWhgfAPsZHwCLGx8AKx0fAMweHwBtIB8A/SEfAJ0jHwA+JR8A3yYfAG8oHwAPKh8AsCsfAFEtHwDhLh8AgTAfACIyHwDDMx8AUzUfAPM2HwCUOB8ANTofAMU7HwBlPR8ABj8fAKdAHwA3Qh8A10MfAHhFHwAZRx8AqUgfAElKHwDqSx8Ai00fABtPHwC7UB8AXFIfAP1THwCNVR8ALVcfAM5YHwBvWh8A/1sfAJ9dHwBAXx8A4WAfAHFiHwARZB8AsmUfAFNnHwDjaB8Ag2ofACRsHwDFbR8AVW8fAPVwHwCWch8AN3QfAMd1HwBndx8ACHkfAKl6HwA5fB8A2X0fAHp/HwAbgR8Aq4IfAEuEHwDshR8AjYcfAB2JHwC9ih8AXowfAP+NHwCPjx8AMJEfANCSHwBglB8AAZYfAKGXHwBCmR8A45ofAHOcHwATnh8AtJ8fAFWhHwDloh8AhaQfACamHwDHpx8AV6kfAPeqHwCYrB8AOa4fAMmvHwBpsR8ACrMfAKu0HwA7th8A27cfAHy5HwAdux8ArbwfAE2+HwDuvx8AfsEfAB/DHwC/xB8AYMYfAAHIHwCRyR8AMcsfANLMHwBzzh8AA9AfAKPRHwBE0x8A5dQfAHXWHwAV2B8AttkfAFfbHwDn3B8Ah94fACjgHwC44R8AWeMfAPnkHwCa5h8AO+gfAMvpHwBr6x8ADO0fAK3uHwA98B8A3fEfAH7zHwAf9R8Ar/YfAE/4HwDw+R8AkfsfACH9HwDB/h8AYgAgAAMCIACTAyAAMwUgANQGIAB1CCAABQogAKULIABGDSAA5w4gAHcQIAAYEiAAuBMgAEgVIADpFiAAiRggACoaIADLGyAAWx0gAPseIACcICAAPSIgAM0jIABtJSAADicgAK8oIAA/KiAA3ysgAIAtIAAhLyAAsTAgAFEyIADyMyAAkzUgACM3IADDOCAAZDogAPQ7IACVPSAANT8gANZAIABmQiAAB0QgAKdFIABIRyAA6UggAHlKIAAZTCAAuk0gAFtPIADrUCAAi1IgACxUIADNVSAAXVcgAP1YIACeWiAAP1wgAM9dIABvXyAAEGEgAKBiIABBZCAA4WUgAIJnIAASaSAAs2ogAFNsIAD0bSAAlW8gACVxIADFciAAZnQgAAd2IACXdyAAN3kgANh6IAB5fCAACX4gAKl/IABKgSAA64IgAHuEIAAbhiAAvIcgAF2JIADtiiAAjYwgAC6OIAC+jyAAX5EgAACTIACglCAAMJYgANGXIABxmSAAEpsgALOcIABDniAA458gAIShIAAloyAAtaQgAFWmIAD2pyAAl6kgACerIADHrCAAaK4gAAmwIACZsSAAObMgANq0IABqtiAAC7ggAKu5IABMuyAA3LwgAH2+IAAdwCAAvsEgAF/DIADvxCAAj8YgADDIIADRySAAYcsgAAHNIACiziAAQ9AgANPRIABz0yAAFNUgALXWIABF2CAA5dkgAIbbIAAW3SAAt94gAFfgIAD44SAAmeMgACnlIADJ5iAAauggAAvqIACb6yAAO+0gANzuIABs8CAADfIgAK3zIABO9SAA3vYgAH/4IAAf+iAAwPsgAGH9IADx/iAAkQAhADICIQDTAyEAYwUhAAMHIQCkCCEARQohANULIQB1DSEAFg8hAKYQIQBHEiEA6BMhAIgVIQAYFyEAuRghAFkaIQD6GyEAmx0hACsfIQDLICEAbCIhAA0kIQCdJSEAPSchAN4oIQB/KiEADywhAK8tIQBQLyEA4DAhAIEyIQAhNCEAwjUhAFI3IQDzOCEAkzohADQ8IQDEPSEAZT8hAAVBIQCmQiEANkQhANdFIQB3RyEAGEkhALlKIQBJTCEA6U0hAIpPIQArUSEAu1IhAFtUIQD8VSEAjFchAC1ZIQDNWiEAblwhAP5dIQCfXyEAP2EhAOBiIQBwZCEAEWYhALFnIQBSaSEA82ohAINsIQAjbiEAxG8hAGVxIQD1ciEAlXQhADZ2IQDXdyEAZ3khAAd7IQCofCEAOH4hANl/IQB5gSEAGoMhAKqEIQBLhiEA64chAIyJIQAciyEAvYwhAF2OIQD+jyEAn5EhAC+TIQDQlCEAcJYhABGYIQChmSEAQZshAOKcIQByniEAE6AhALOhIQBUoyEA5KQhAIWmIQAlqCEAxqkhAFarIQD3rCEAl64hADiwIQDZsSEAabMhAAm1IQCqtiEAS7ghANu5IQB7uyEAHL0hAKy+IQBNwCEA7cEhAI7DIQAexSEAv8YhAF/IIQAAyiEAkMshADHNIQDRziEActAhAALSIQCj0yEAQ9UhAOTWIQCF2CEAFdohALXbIQBW3SEA994hAIfgIQAn4iEAyOMhAFjlIQD55iEAmeghADrqIQDK6yEAa+0hAAvvIQCs8CEAPPIhAN3zIQB99SEAHvchAL/4IQBP+iEA7/shAJD9IQAx/yEAwQAiAGECIgACBCIAkgUiADMHIgDTCCIAdAoiAAQMIgClDSIARQ8iAOYQIgB2EiIAFxQiALgVIgBYFyIA+RgiAIkaIgApHCIAyh0iAGsfIgD7ICIAmyIiADwkIgDMJSIAbSciAA0pIgCuKiIAPiwiAN8tIgB/LyIAIDEiAMEyIgBRNCIA8TUiAJI3IgAzOSIAwzoiAGM8IgAEPiIAlD8iADVBIgDVQiIAdkQiAAZGIgCnRyIAR0kiAOhKIgCJTCIAGU4iALlPIgBaUSIA6lIiAItUIgArViIAzFciAFxZIgD9WiIAnVwiAD5eIgDOXyIAb2EiAA9jIgCwZCIAUWYiAOFnIgCBaSIAImsiAMNsIgBTbiIA828iAJRxIgAkcyIAxXQiAGV2IgAGeCIAlnkiADd7IgDXfCIAeH4iAAiAIgCpgSIASYMiAOqEIgB6hiIAG4giALuJIgBciyIA/YwiAI2OIgAtkCIAzpEiAG+TIgD/lCIAoJYiAECYIgDQmSIAcZsiABGdIgCyniIAQqAiAOOhIgCDoyIAJKUiALSmIgBVqCIA9akiAJarIgA3rSIAx64iAGewIgAIsiIAmLMiADm1IgDZtiIAergiAAq6IgCruyIAS70iAOy+IgB8wCIAHcIiAL3DIgBexSIA7sYiAI/IIgAvyiIA0MsiAHHNIgABzyIAodAiAELSIgDS0yIAc9UiABPXIgC02CIARNoiAOXbIgCF3SIAJt8iALbgIgBX4iIA9+MiAJjlIgAo5yIAyegiAGnqIgAK7CIAmu0iADvvIgDb8CIAfPIiAAz0IgCt9SIATfciAO74IgB++iIAH/wiAL/9IgBg/yIA8AAjAJECIwAxBCMA0gUjAGIHIwADCSMAowojAEQMIwDUDSMAdQ8jABURIwC2EiMAVxQjAOcVIwCIFyMAKBkjAMkaIwBZHCMA+R0jAJofIwAqISMAyyIjAGskIwAMJiMAnCcjAD0pIwDdKiMAfiwjAA4uIwCvLyMATzEjAPAyIwCANCMAITYjAME3IwBiOSMA8jojAJM8IwAzPiMA1D8jAGRBIwAFQyMApUQjAEZGIwDWRyMAd0kjABdLIwC4TCMASE4jAOlPIwCJUSMAKlMjALpUIwBbViMA+1cjAJxZIwAsWyMAzVwjAG1eIwAOYCMAnmEjAD9jIwDfZCMAgGYjABBoIwCxaSMAUWsjAPJsIwCCbiMAI3AjAMNxIwBkcyMA9HQjAJV2IwA1eCMA1nkjAGZ7IwAHfSMAp34jAEiAIwDYgSMAeYMjABmFIwC6hiMASogjAOuJIwCLiyMALI0jALyOIwBdkCMA/ZEjAJ6TIwAulSMAz5YjAHCYIwAQmiMAoJsjAEGdIwDhniMAgqAjABKiIwCzoyMAU6UjAPSmIwCEqCMAJaojAMWrIwBmrSMA9q4jAJewIwA3siMA2LMjAGi1IwAJtyMAqbgjAEq6IwDauyMAe70jABu/IwC8wCMATMIjAO3DIwCNxSMALscjAL7IIwBfyiMA/8sjAKDNIwAwzyMA0dAjAHHSIwAS1CMAs9UjAEPXIwDj2CMAhNojABTcIwC13SMAVd8jAPbgIwCG4iMAJ+QjAMflIwBo5yMA+OgjAJnqIwA57CMA2u0jAGrvIwAL8SMAq/IjAEz0IwDc9SMAffcjAB35IwC++iMATvwjAO/9IwCP/yMAMAEkAMACJABhBCQAAQYkAKIHJAAyCSQA0wokAHMMJAAUDiQApA8kAEURJADlEiQAhhQkABYWJAC3FyQAWBkkAPgaJACIHCQAKR4kAMkfJABqISQA+iIkAJskJAA7JiQA3CckAGwpJAANKyQArSwkAE4uJADeLyQAfzEkAB8zJADANCQAUDYkAPE3JACROSQAMjskAMI8JABjPiQAA0AkAKRBJAA0QyQA1UQkAHVGJAAWSCQApkkkAEdLJADnTCQAiE4kABhQJAC5USQAWVMkAPpUJACKViQAK1gkAMtZJABsWyQA/FwkAJ1eJAA9YCQA3mEkAG5jJAAPZSQAr2YkAFBoJADgaSQAgWskACFtJADCbiQAUnAkAPNxJACTcyQANHUkAMR2JABleCQABXokAKZ7JAA2fSQA134kAHeAJAAYgiQAqIMkAEmFJADphiQAiogkABqKJAC7iyQAW40kAPyOJACMkCQALZIkAM2TJABulSQA/pYkAJ+YJABAmiQA4JskAHCdJAARnyQAsaAkAFKiJADioyQAg6UkACOnJADEqCQAVKokAPWrJACVrSQANq8kAMawJABnsiQAB7QkAKi1JAA4tyQA2bgkAHm6JAAavCQAqr0kAEu/JADrwCQAjMIkABzEJAC9xSQAXcckAP7IJACOyiQAL8wkAM/NJABfzyQAANEkAKHSJABB1CQA4tUkAHLXJAAT2SQAs9okAFTcJADk3SQAhd8kACXhJADG4iQAVuQkAPflJACX5yQAOOkkAMjqJABp7CQACe4kAKrvJAA68SQA2/IkAHv0JAAL9iQArPckAE35JADt+iQAjvwkAB7+JAC//yQAXwElAAADJQCQBCUAMQYlANEHJQByCSUAAgslAKMMJQBDDiUA5A8lAHQRJQAVEyUAtRQlAFYWJQDmFyUAhxklACgbJQC3HCUAWB4lAPkfJQCZISUAOiMlAMokJQBrJiUACyglAJspJQA8KyUA3SwlAH0uJQAeMCUArjElAE8zJQDvNCUAkDYlACA4JQDBOSUAYTslAAI9JQCSPiUAM0AlANNBJQB0QyUABEUlAKVGJQBFSCUA5kklAHZLJQAXTSUAt04lAFhQJQDoUSUAiVMlAClVJQC5ViUAWlglAPtZJQCbWyUAPF0lAMxeJQBtYCUADWIlAK5jJQA+ZSUA32YlAH9oJQAgaiUAsGslAFFtJQDxbiUAknAlACJyJQDDcyUAY3UlAAR3JQCUeCUANXolANV7JQB2fSUABn8lAKeAJQBHgiUA14MlAHiFJQAZhyUAuYglAEmKJQDqiyUAi40lACuPJQDMkCUAXJIlAP2TJQCdlSUAPpclAM6YJQBvmiUAEJwlALCdJQBAnyUA4aAlAIGiJQAipCUAsqUlAFOnJQDzqCUAlKolACSsJQDFrSUAZa8lAAaxJQCWsiUAN7QlANe1JQB4tyUACLklAKm6JQBJvCUA2b0lAHq/JQAbwSUAu8IlAFzEJQDsxSUAjcclAC3JJQDOyiUAXswlAP/NJQCfzyUAQNElANDSJQBx1CUAEdYlALLXJQBC2SUA49olAIPcJQAT3iUAtN8lAFXhJQD14iUAheQlACbmJQDH5yUAZ+klAAjrJQCY7CUAOe4lANnvJQB68SUACvMlAKv0JQBL9iUA7PclAHz5JQAd+yUAvfwlAF7+JQDu/yUAjwEmAC8DJgDQBCYAYAYmAAEIJgChCSYAQgsmANIMJgBzDiYAExAmALQRJgBEEyYA5RQmAIUWJgAmGCYAthkmAFcbJgD4HCYAhx4mACggJgDJISYAaSMmAPkkJgCaJiYAOygmANspJgB8KyYADC0mAK0uJgBNMCYA7jEmAH4zJgAfNSYAvzYmAGA4JgDwOSYAkTsmADE9JgDSPiYAYkAmAANCJgCjQyYAREUmANRGJgB1SCYAFUomAKVLJgBGTSYA504mAIdQJgAXUiYAuFMmAFlVJgD5ViYAmlgmACpaJgDLWyYAa10mAAxfJgCcYCYAPWImAN1jJgB+ZSYADmcmAK9oJgBPaiYA8GsmAIBtJgAhbyYAwXAmAGJyJgDycyYAk3UmADN3JgDDeCYAZHomAAV8JgClfSYANX8mANaAJgB3giYAF4QmAKeFJgBIhyYA6YgmAImKJgAqjCYAuo0mAFuPJgD7kCYAnJImACyUJgDNlSYAbZcmAA6ZJgCemiYAP5wmAOCdJgBvnyYAEKEmALGiJgBRpCYA4aUmAIKnJgAjqSYAw6omAGSsJgD0rSYAla8mADWxJgDWsiYAZrQmAAe2JgCntyYASLkmANi6JgB5vCYAGb4mAKm/JgBKwSYA68ImAIvEJgAbxiYAvMcmAF3JJgD9yiYAjcwmAC7OJgDPzyYAb9EmABDTJgCg1CYAQdYmAOHXJgCC2SYAEtsmALPcJgBT3iYA9N8mAIThJgAl4yYAxeQmAFXmJgD25yYAl+kmADfrJgDH7CYAaO4mAAnwJgCp8SYAOfMmANr0JgB79iYAG/gmAKv5JgBM+yYA7fwmAI3+JgAdACcAvgEnAF8DJwD/BCcAoAYnADAIJwDRCScAcQsnABINJwCiDicAQxAnAOMRJwCEEycAFBUnALUWJwBVGCcA5RknAIYbJwAnHScAyB4nAFcgJwD4IScAmSMnADklJwDJJicAaignAAsqJwCrKycATC0nANwuJwB9MCcAHTInAL4zJwBONScA7zYnAI84JwAwOicAwDsnAGE9JwABPycAkUAnADJCJwDTQycAc0UnAANHJwCkSCcARUonAOVLJwB1TScAFk8nALdQJwBXUicA51MnAIhVJwApVycAyVgnAFlaJwD6WycAm10nADtfJwDcYCcAbGInAA1kJwCtZScATmcnAN5oJwB/aicAH2wnAMBtJwBQbycA8XAnAJFyJwAhdCcAwnUnAGN3JwADeScAk3onADR8JwDVfScAdX8nAAWBJwCmgicAR4QnAOeFJwB3hycAGIknALmKJwBZjCcA+o0nAIqPJwArkScAy5InAGyUJwD8lScAnZcnAD2ZJwDemicAbpwnAA+eJwCwnycAP6EnAOCiJwCBpCcAIaYnALGnJwBSqScA86onAJOsJwAjricAxK8nAGWxJwAFsycAlbQnADa2JwDXtycAd7knAAi7JwCovCcASb4nAOm/JwB5wScAGsMnALvEJwBbxicA/McnAIzJJwAtyycAzcwnAG7OJwD+zycAn9EnAD/TJwDP1CcAcNYnABHYJwCx2ScAQdsnAOLcJwCD3icAI+AnALPhJwBU4ycA9eQnAJXmJwA26CcAxuknAGfrJwAH7ScAqO4nADjwJwDZ8ScAefMnAAn1JwCq9icAS/gnAOv5JwB7+ycAHP0nAL3+JwBdACgA7QEoAI4DKAAvBSgAzwYoAF8IKAAACigAoQsoAEENKADiDigAchAoABMSKACzEygAVBUoAOQWKACFGCgAJRooALUbKABWHSgA9x4oAJggKAAnIigAyCMoAGklKAAJJygAmSgoADoqKADbKygAey0oABwvKACsMCgATTIoAO0zKACONSgAHjcoAL84KABfOigA8DsoAJA9KAAxPygA0UAoAGFCKAACRCgAo0UoAENHKADTSCgAdEooABVMKAC1TSgARU8oAOZQKACHUigAJ1QoALdVKABYVygA+VgoAJlaKAApXCgAyl0oAGtfKAALYSgArGIoADxkKADdZSgAfWcoAA1pKACuaigAT2woAO9tKAB/bygAIHEoAMFyKABhdCgA8XUoAJJ3KAAzeSgA03ooAGN8KAAEfigApX8oAEWBKADVgigAdoQoABeGKAC3hygAWIkoAOiKKACJjCgAKY4oALmPKABakSgA+5IoAJuUKAArligAzJcoAG2ZKAANmygArpwoAD6eKADfnygAgKEoAA+jKACwpCgAUaYoAPGnKACBqSgAIqsoAMOsKABjrigA868oAJSxKAA1sygA1bQoAGW2KAAGuCgAp7koAEe7KADYvCgAeL4oABnAKAC5wSgAWsMoAOrEKACLxigAK8goALvJKABcyygA/cwoAJ3OKAAt0CgAztEoAG/TKAAP1SgAn9YoAEDYKADh2SgAgdsoACLdKACy3igAU+AoAPPhKACD4ygAJOUoAMXmKABl6CgA9ekoAJbrKAA37SgA1+4oAGfwKAAI8igAqfMoAEn1KADZ9igAevgoABv6KAC7+ygAS/0oAOz+KACNACkALQIpAL0DKQBeBSkA/wYpAJ8IKQAvCikA0AspAHENKQARDykAoRApAEISKQDjEykAgxUpABMXKQC0GCkAVRopAPUbKQCFHSkAJh8pAMcgKQBoIikA9yMpAJglKQA5JykA2SgpAGkqKQAKLCkAqy0pAEsvKQDbMCkAfDIpAB00KQC9NSkATTcpAO44KQCPOikALzwpAMA9KQBgPykAAUEpAKFCKQAxRCkA0kUpAHNHKQATSSkAo0opAERMKQDlTSkAhU8pABVRKQC2UikAV1QpAPdVKQCHVykAKFkpAMlaKQBpXCkA+V0pAJpfKQA7YSkA22IpAGtkKQAMZikArWcpAE1pKQDuaikAfmwpAB9uKQC/bykAT3EpAPByKQCRdCkAMXYpAMF3KQBieSkAA3spAKN8KQAzfikA1H8pAHWBKQAVgykApYQpAEaGKQDnhykAh4kpABeLKQC4jCkAWY4pAPmPKQCJkSkAKpMpAMuUKQBrlikA+5cpAJyZKQA9mykA3ZwpAG2eKQAOoCkAr6EpAFCjKQDfpCkAgKYpACGoKQDBqSkAUaspAPKsKQCTrikAM7ApAMOxKQBksykABbUpAKW2KQA1uCkA1rkpAHe7KQAXvSkAqL4pAEjAKQDpwSkAicMpABnFKQC6xikAW8gpAPvJKQCLyykALM0pAM3OKQBt0CkA/dEpAJ7TKQA/1SkA39YpAG/YKQAQ2ikAsdspAFHdKQDh3ikAguApACPiKQDD4ykAU+UpAPTmKQCV6CkANeopAMXrKQBm7SkAB+8pAKfwKQA38ikA2PMpAHn1KQAZ9ykAqfgpAEr6KQDr+ykAi/0pABv/KQC8ACoAXQIqAP0DKgCNBSoALgcqAM8IKgBvCioA/wsqAKANKgBBDyoA0RAqAHESKgASFCoAsxUqAFMXKgDjGCoAhBoqACUcKgDFHSoAVR8qAPYgKgCXIioAOCQqAMclKgBoJyoACSkqAKkqKgA5LCoA2i0qAHsvKgAbMSoAqzIqAEw0KgDtNSoAfTcqAB05KgC+OioAXzwqAP89KgCQPyoAMEEqANFCKgBxRCoAAUYqAKJHKgBDSSoA40oqAHNMKgAUTioAtU8qAFVRKgDlUioAhlQqACdWKgDHVyoAV1kqAPhaKgCZXCoAOV4qAMlfKgBqYSoAC2MqAKtkKgA7ZioA3GcqAH1pKgANayoArWwqAE5uKgDvbyoAj3EqAB9zKgDAdCoAYXYqAAF4KgCReSoAMnsqANN8KgBzfioAA4AqAKSBKgBFgyoA5YQqAHWGKgAWiCoAt4kqAFeLKgDnjCoAiI4qACmQKgC5kSoAWZMqAPqUKgCblioAK5gqAMuZKgBsmyoADZ0qAK2eKgA9oCoA3qEqAH+jKgAgpSoAr6YqAFCoKgDxqSoAkasqACGtKgDCrioAY7AqAAOyKgCTsyoANLUqANW2KgB1uCoABboqAKa7KgBHvSoA174qAHjAKgAYwioAucMqAFnFKgDpxioAisgqACvKKgDLyyoAW80qAPzOKgCd0CoAPdIqAM3TKgBu1SoAD9cqAK/YKgA/2ioA4NsqAIHdKgAh3yoAseAqAFLiKgDz4yoAk+UqACPnKgDE6CoAZeoqAAXsKgCV7SoANu8qANfwKgBn8ioAB/QqAKj1KgBJ9yoA2fgqAHn6KgAa/CoAu/0qAFv/KgDrACsAjAIrAC0EKwDNBSsAXQcrAP4IKwCfCisALwwrAM8NKwBwDysAERErALESKwBBFCsA4hUrAIMXKwAjGSsAsxorAFQcKwD1HSsAlR8rACUhKwDGIisAZyQrAAgmKwCXJysAOCkrANkqKwBpLCsACS4rAKovKwBLMSsA6zIrAHs0KwAcNisAvTcrAF05KwDtOisAjjwrAC8+KwC/PysAYEErAABDKwChRCsAQUYrANFHKwBySSsAE0srALNMKwBDTisA5E8rAIVRKwAlUysAtVQrAFZWKwD3VysAl1krACdbKwDIXCsAaV4rAPlfKwCZYSsAOmMrANtkKwB7ZisAC2grAKxpKwBNaysA7WwrAH1uKwAecCsAv3ErAF9zKwDvdCsAkHYrADF4KwDReSsAYXsrAAJ9KwCjfisAM4ArANOBKwB0gysAFYUrAKWGKwBFiCsA5okrAIeLKwAnjSsAt44rAFiQKwD5kSsAmZMrACmVKwDKlisAa5grAAuaKwCbmysAPJ0rAN2eKwB9oCsADaIrAK6jKwBPpSsA8KYrAH+oKwAgqisAwasrAFGtKwDxrisAkrArADOyKwDDsysAY7UrAAS3KwCluCsARborANW7KwB2vSsAF78rALfAKwBIwisA6MMrAInFKwApxysAucgrAFrKKwD7yysAm80rACvPKwDM0CsAbdIrAP3TKwCd1SsAPtcrAN/YKwBv2isAD9wrALDdKwBR3ysA8eArAIHiKwAi5CsAw+UrAGPnKwDz6CsAlOorADXsKwDV7SsAZe8rAAbxKwCn8isAN/QrANf1KwB49ysAGfkrAKn6KwBJ/CsA6v0rAIv/KwAbASwAuwIsAFwELAD9BSwAnQcsAC0JLADOCiwAbwwsAA8OLACfDywAQBEsAOESLACBFCwAERYsALIXLABTGSwA4xosAIMcLAAkHiwAxR8sAFUhLAD1IiwAliQsADcmLADHJywAZyksAAgrLACpLCwASS4sANkvLAB6MSwAGzMsALs0LABLNiwA7DcsAI05LAAdOywAvTwsAF4+LAD/PywAj0EsADBDLADQRCwAcUYsAAFILAChSSwAQkssAONMLACDTiwAE1AsALRRLABVUywA9VQsAIVWLAAmWCwAx1ksAFdbLAD3XCwAmF4sADlgLADJYSwAaWMsAAplLACrZiwAO2gsANtpLAB8aywAHW0sAL1uLABNcCwA7nEsAI9zLAAvdSwAv3YsAGB4LAABeiwAkXssADF9LADSfiwAc4AsABOCLACjgywARIUsAOWGLACFiCwAFYosALaLLABXjSwA944sAIeQLAAokiwAyZMsAFmVLAD5liwAmpgsADuaLADLmywAa50sAAyfLACtoCwAPaIsAN2jLAB+pSwAH6csAMCoLABPqiwA8KssAJGtLAAxrywAwbAsAGKyLAADtCwAk7UsADO3LADUuCwAdbosAAW8LAClvSwARr8sAOfALAB3wiwAGMQsALjFLABZxywA6cgsAInKLAAqzCwAy80sAGvPLAD70CwAnNIsAD3ULADd1SwAbdcsAA7ZLACv2iwAT9wsAN/dLACA3ywAIeEsAMHiLABR5CwA8uUsAJPnLAAj6SwAw+osAGTsLAAF7iwAle8sADXxLADW8iwAd/QsAAf2LACn9ywASPksAOn6LAB5/CwAGf4sALr/LABbAS0A+wItAIsELQAsBi0AzQctAG0JLQD9Ci0AngwtAD8OLQDPDy0AbxEtABATLQCxFC0AQRYtAOEXLQCCGS0AIxstALMcLQBTHi0A9B8tAJUhLQAlIy0AxSQtAGYmLQAHKC0AqCktADcrLQDYLC0AeS4tABkwLQCpMS0ASjMtAOs0LQB7Ni0AGzgtALw5LQBdOy0A7TwtAI0+LQAuQC0Az0EtAF9DLQAARS0AoEYtAEFILQDRSS0AcUstABJNLQCzTi0AU1AtAONRLQCEUy0AJVUtAMVWLQBVWC0A9lktAJdbLQAnXS0Ax14tAGhgLQAJYi0AmWMtADllLQDaZi0Ae2gtAAtqLQCray0ATG0tAO1uLQB9cC0AHXItAL5zLQBfdS0A73YtAI94LQAwei0A0XstAGF9LQABfy0AooAtAEOCLQDjgy0Ac4UtABSHLQC1iC0ARYotAOWLLQCGjS0AJ48tALeQLQBXki0A+JMtAJmVLQAply0AyZgtAGqaLQALnC0Am50tADufLQDcoC0AfaItAA2kLQCtpS0ATqctAO+oLQCQqi0AH6wtAMCtLQBhry0A8bAtAJGyLQAytC0A07UtAGO3LQADuS0ApLotAEW8LQDVvS0Adb8tABbBLQC3wi0AR8QtAOjFLQCIxy0AKcktAMnKLQBZzC0A+s0tAJvPLQAr0S0Ay9ItAGzULQAN1i0AndctAD3ZLQDe2i0Af9wtAA/eLQCv3y0AUOEtAPHiLQCR5C0AIeYtAMLnLQBj6S0A8+otAJPsLQA07i0A1e8tAGXxLQAF8y0ApvQtAEf2LQDX9y0Ad/ktABj7LQC5/C0ASf4tAOn/LQCKAS4AKwMuAMsELgBbBi4A/AcuAJ0JLgAtCy4AzQwuAG4OLgAPEC4AnxEuAD8TLgDgFC4AgRYuABEYLgCxGS4AUhsuAPMcLgCDHi4AIyAuAMQhLgBlIy4ABSUuAJUmLgA2KC4A1ykuAHgrLgAHLS4AqC4uAEkwLgDZMS4AeTMuABo1LgC7Ni4ASzguAOs5LgCMOy4ALT0uAL0+LgBdQC4A/kEuAJ9DLgAvRS4A0EYuAHBILgARSi4AoUsuAEFNLgDiTi4Ag1AuABNSLgCzUy4AVFUuAPVWLgCFWC4AJVouAMZbLgBnXS4A914uAJdgLgA4Yi4A2WMuAGllLgAJZy4AqmguAEtqLgDbay4Ae20uABxvLgC9cC4ATXIuAO1zLgCOdS4AL3cuAL94LgBfei4AAHwuAKF9LgAxfy4A0YAuAHKCLgAThC4Ao4UuAEOHLgDkiC4AhYouABWMLgC1jS4AVo8uAPeQLgCHki4AJ5QuAMiVLgBply4ACZkuAJmaLgA6nC4A250uAGufLgALoS4ArKIuAE2kLgDdpS4AfacuAB6pLgC/qi4AT6wuAO+tLgCQry4AMbEuAMGyLgBhtC4AArYuAKO3LgAzuS4A07ouAHS8LgAVvi4Apb8uAEXBLgDmwi4Ah8QuABfGLgC4xy4AWMkuAPnKLgCJzC4AKc4uAMrPLgBr0S4A+9IuAJvULgA81i4A3dcuAG3ZLgAN2y4ArtwuAE/eLgDf3y4Af+EuACDjLgDB5C4AUeYuAPHnLgCS6S4AM+suAMPsLgBj7i4ABPAuAKXxLgA18y4A1fQuAHb2LgAX+C4Ap/kuAEf7LgDo/C4Aif4uABkALwC5AS8AWgMvAPsELwCLBi8AKwgvAMwJLwBtCy8A/QwvAJ0OLwA+EC8A3xEvAG8TLwAPFS8AsBYvAFEYLwDhGS8AgRsvACIdLwDDHi8AUyAvAPMhLwCUIy8ANSUvAMUmLwBlKC8ABiovAJYrLwA3LS8A1y4vAHgwLwAZMi8AqTMvAEk1LwDqNi8AizgvABs6LwC7Oy8AXD0vAP0+LwCNQC8ALUIvAM5DLwBvRS8A/0YvAKBILwBASi8A0EsvAHFNLwARTy8AslAvAFNSLwDjUy8Ag1UvACRXLwDFWC8AVVovAPVbLwCWXS8AN18vAMdgLwBnYi8ACGQvAKllLwA5Zy8A2WgvAHpqLwAbbC8Aq20vAEtvLwDscC8AjXIvAB10LwC9dS8AXncvAP94LwCPei8AL3wvANB9LwBxfy8AAYEvAKGCLwBChC8A44UvAHOHLwATiS8AtIovAFWMLwDljS8AhY8vACaRLwDHki8AV5QvAPeVLwCYly8AOZkvAMmaLwBpnC8ACp4vAKufLwA7oS8A26IvAHykLwAdpi8AracvAE2pLwDuqi8AfqwvAB+uLwC/ry8AYLEvAAGzLwCRtC8AMbYvANK3LwBzuS8AA7svAKO8LwBEvi8A5b8vAHXBLwAVwy8AtsQvAFfGLwDnxy8AiMkvACjLLwC4zC8AWc4vAPnPLwCa0S8AO9MvAMvULwBr1i8ADNgvAK3ZLwA92y8A3dwvAH7eLwAf4C8Ar+EvAE/jLwDw5C8AkeYvACHoLwDB6S8AYusvAPLsLwCT7i8AM/AvANTxLwB18y8ABfUvAKX2LwBG+C8A5/kvAHf7LwAX/S8AuP4vAFkAMADpATAAiQMwACoFMADLBjAAWwgwAPsJMACcCzAAPQ0wAM0OMABtEDAADhIwAK8TMAA/FTAA3xYwAIAYMAAQGjAAsRswAFEdMADyHjAAkyAwACMiMADDIzAAZCUwAAUnMACVKDAANSowANYrMAB3LTAABy8wAKcwMABIMjAA6TMwAHk1MAAZNzAAujgwAEo6MADrOzAAiz0wACw/MADNQDAAXUIwAP1DMACeRTAAP0cwAM9IMABwSjAAEEwwALFNMABBTzAA4VAwAIJSMAAjVDAAs1UwAFNXMAD0WDAAhFowACVcMADFXTAAZl8wAAdhMACXYjAAN2QwANhlMAB5ZzAACWkwAKlqMABKbDAA620wAHtvMAAbcTAAvHIwAF10MADtdTAAjXcwAC55MAC+ejAAX3wwAP99MACgfzAAMIEwANGCMABxhDAAEoYwALOHMABDiTAA44owAISMMAAljjAAtY8wAFWRMAD2kjAAhpQwACeWMADHlzAAaJkwAPiaMACZnDAAOZ4wANqfMAB7oTAAC6MwAKukMABMpjAA7acwAH2pMAAdqzAAvqwwAF+uMADvrzAAj7EwADCzMADAtDAAYbYwAAG4MACiuTAAMrswANO8MABzvjAAFMAwAKTBMABFwzAA5cQwAIbGMAAnyDAAt8kwAFjLMAD4zDAAmc4wACnQMADJ0TAAatMwAAvVMACb1jAAO9gwANzZMABs2zAADd0wAK3eMABO4DAA3uEwAH/jMAAf5TAAwOYwAGHoMADx6TAAkeswADLtMADT7jAAY/AwAAPyMACk8zAARfUwANX2MAB1+DAAFvowAKb7MABH/TAA5/4wAIgAMQAYAjEAuQMxAFkFMQD6BjEAmwgxACsKMQDLCzEAbA0xAA0PMQCdEDEAPRIxAN4TMQB/FTEADxcxAK8YMQBQGjEA4BsxAIEdMQAhHzEAwiAxAFIiMQDzIzEAkyUxADQnMQDVKDEAZSoxAAUsMQCmLTEARy8xANcwMQB3MjEAGDQxALk1MQBJNzEA6TgxAIo6MQAaPDEAuz0xAFs/MQD8QDEAjEIxAC1EMQDNRTEAbkcxAA9JMQCfSjEAQEwxAOBNMQCBTzEAEVExALFSMQBSVDEA81UxAINXMQAjWTEAxFoxAFRcMQD1XTEAlV8xADZhMQDGYjEAZ2QxAAdmMQCoZzEAOGkxANlqMQB5bDEAGm4xALtvMQBLcTEA63IxAIx0MQAtdjEAvXcxAF15MQD+ejEAjnwxAC9+MQDPfzEAcIExAACDMQChhDEAQYYxAOKHMQCDiTEAE4sxALOMMQBUjjEA9Y8xAIWRMQAlkzEAxpQxAFaWMQD3lzEAl5kxADibMQDZnDEAaZ4xAAmgMQCqoTEAS6MxANukMQB7pjEAHKgxAKypMQBNqzEA7awxAI6uMQAesDEAv7ExAF+zMQAAtTEAobYxADG4MQDRuTEAcrsxABO9MQCjvjEAQ8AxAOTBMQB0wzEAFcUxALXGMQBWyDEA5skxAIfLMQAozTEAyM4xAFjQMQD50TEAmdMxADrVMQDK1jEAa9gxAAvaMQCs2zEATd0xAN3eMQB94DEAHuIxAL/jMQBP5TEA7+YxAJDoMQAg6jEAwesxAGHtMQAC7zEAkvAxADPyMQDT8zEAdPUxAAT3MQCl+DEARfoxAOb7MQB2/TEAF/8xALcAMgBYAjIA+QMyAIkFMgApBzIAyggyAFoKMgD7CzIAmw0yADwPMgDdEDIAbRIyAA0UMgCuFTIAPhcyAN8YMgB/GjIAIBwyALAdMgBRHzIA8SAyAJIiMgAiJDIAwyUyAGMnMgAEKTIAlCoyADUsMgDVLTIAdi8yABcxMgCnMjIARzQyAOg1MgCJNzIAGTkyALk6MgBaPDIA6j0yAIs/MgArQTIAzEIyAFxEMgD9RTIAnUcyAD5JMgDOSjIAb0wyABBOMgCwTzIAQFEyAOFSMgCBVDIAIlYyAMNXMgBTWTIA81oyAJRcMgA1XjIAxV8yAGVhMgAGYzIAlmQyADdmMgDXZzIAeGkyAAhrMgCpbDIASW4yAOpvMgB6cTIAG3MyALt0MgBcdjIA7HcyAI15MgAtezIAznwyAG9+MgD/fzIAn4EyAECDMgDhhDIAcYYyABGIMgCyiTIAQosyAOOMMgCDjjIAJJAyALSRMgBVkzIA9ZQyAJaWMgAmmDIAx5kyAGebMgAInTIAmJ4yADmgMgDZoTIAeqMyAAqlMgCrpjIAS6gyAOypMgCNqzIAHa0yAL2uMgBesDIA/7EyAI+zMgAvtTIA0LYyAGC4MgABujIAobsyAEK9MgDSvjIAc8AyABPCMgC0wzIAVcUyAOXGMgCFyDIAJsoyALbLMgBXzTIA+M4yAJjQMgAo0jIAydMyAGnVMgAK1zIAmtgyADvaMgDb2zIAfN0yAAzfMgCt4DIATeIyAO7jMgCP5TIAH+cyAL/oMgBg6jIA8OsyAJHtMgAx7zIA0vAyAGLyMgAD9DIAo/UyAET3MgDl+DIAdfoyABX8MgC2/TIARv8yAOcAMwCHAjMAKAQzALgFMwBZBzMA+QgzAJoKMwAqDDMAyw0zAGsPMwAMETMAnBIzAD0UMwDdFTMAfhczAA4ZMwCvGjMATxwzAPAdMwCRHzMAISEzAMEiMwBiJDMA8iUzAJMnMwAzKTMA1CozAGQsMwAFLjMApS8zAEYxMwDWMjMAdzQzABc2MwC4NzMASDkzAOk6MwCJPDMAKj4zAMs/MwBbQTMA+0IzAJxEMwAsRjMAzUczAG1JMwAOSzMAnkwzAD9OMwDgTzMAgFEzABBTMwCxVDMAUVYzAPJXMwCCWTMAI1szAMNcMwBkXjMA9F8zAJVhMwA1YzMA1mQzAGZmMwAHaDMAp2kzAEhrMwDYbDMAeW4zABlwMwC6cTMASnMzAOt0MwCLdjMALHgzALx5MwBdezMA/XwzAJ5+MwAugDMAz4EzAG+DMwAQhTMAoIYzAEGIMwDhiTMAgoszABKNMwCzjjMAU5AzAPSRMwCEkzMAJZUzAMWWMwBmmDMA9pkzAJebMwA3nTMA2J4zAGigMwAJojMAqaMzAEqlMwDapjMAe6gzABuqMwC8qzMATK0zAO2uMwCNsDMALrIzAL6zMwBftTMA/7YzAKC4MwAwujMA0bszAHG9MwASvzMAosAzAEPCMwDjwzMAhMUzABTHMwC1yDMAVcozAPbLMwCGzTMAJ88zAMjQMwBo0jMA+NMzAJnVMwA51zMA2tgzAGraMwAL3DMAq90zAEzfMwDc4DMAfeIzAB3kMwC+5TMAX+czAO/oMwCP6jMAMOwzAMDtMwBh7zMAAfEzAKLyMwAy9DMA0/UzAHP3MwAU+TMApPozAEX8MwDl/TMAhv8zABYBNAC3AjQAVwQ0APgFNACIBzQAKQk0AMkKNABqDDQA+g00AJsPNAA7ETQA3BI0AGwUNAANFjQArRc0AE4ZNADeGjQAfxw0AB8eNADAHzQAUCE0APEiNACRJDQAMiY0AMInNABjKTQAAys0AKQsNAA0LjQA1S80AHUxNAAWMzQApjQ0AEc2NADnNzQAiDk0ABg7NAC5PDQAWT40APo/NACKQTQAK0M0AMtENABsRjQA/Ec0AJ1JNAA9SzQA3kw0AG5ONAAPUDQAsFE0AFBTNADgVDQAgVY0ACFYNADCWTQAUls0APNcNACTXjQANGA0AMRhNABlYzQABWU0AKZmNAA2aDQA12k0AHdrNAAYbTQAqG40AElwNADpcTQAinM0ABp1NAC7djQAW3g0AOt5NACMezQALX00AM1+NABugDQA/oE0AJ+DNAA/hTQA4IY0AHCINAARijQAsYs0AFKNNADijjQAg5A0ACOSNADEkzQAVJU0APWWNACVmDQANpo0AMabNABnnTQAB580AKigNAA4ojQA2aM0AHmlNAAapzQAqqg0AEuqNADrqzQAjK00AByvNAC9sDQAXbI0AP6zNACOtTQAL7c0AM+4NABwujQAALw0AKG9NABBvzQA4sA0AHLCNAATxDQAs8U0AFTHNADkyDQAhco0ACXMNADGzTQAVs80APfQNACY0jQAONQ0AMjVNABp1zQACdk0AKraNAA63DQA2900AHvfNAAc4TQArOI0AE3kNADt5TQAjuc0AB7pNAC/6jQAX+w0APDtNACQ7zQAMfE0ANHyNABy9DQAAvY0AKP3NABD+TQA5Po0AHT8NAAV/jQAtf80AFYBNQDmAjUAhwQ1ACcGNQDIBzUAWAk1APkKNQCZDDUAOg41AMoPNQBrETUACxM1AJsUNQA8FjUA3Rc1AH0ZNQAeGzUArhw1AE8eNQDvHzUAkCE1ACAjNQDBJDUAYSY1AAIoNQCSKTUAMys1ANMsNQB0LjUABDA1AKUxNQBFMzUA5jQ1AHY2NQAXODUAtzk1AFg7NQDoPDUAiT41AClANQC5QTUAWkM1APtENQCbRjUAPEg1AMxJNQBtSzUADU01AK5ONQA+UDUA31E1AIBTNQAgVTUAsFY1AFFYNQDxWTUAkls1ACJdNQDDXjUAY2A1AARiNQCUYzUANWU1ANVmNQBlaDUABmo1AKdrNQBHbTUA6G41AHhwNQAZcjUAuXM1AFp1NQDqdjUAi3g1ACt6NQDMezUAXH01AP1+NQCdgDUAPoI1AM6DNQBvhTUAD4c1AJ+INQBAijUA4Ys1AIGNNQAijzUAspA1AFOSNQDzkzUAlJU1ACSXNQDFmDUAZZo1AAacNQCWnTUAN581ANegNQB4ojUACKQ1AKmlNQBJpzUA6qg1AHqqNQAbrDUAu601AEuvNQDssDUAjbI1AC20NQDOtTUAXrc1AP+4NQCfujUAQLw1ANC9NQBxvzUAEcE1ALLCNQBCxDUA48U1AIPHNQAkyTUAtMo1AFXMNQD1zTUAls81ACbRNQDH0jUAaNQ1AAjWNQCY1zUAOdk1ANnaNQBp3DUACt41AKvfNQBL4TUA2+I1AHzkNQAd5jUAvec1AF7pNQDu6jUAj+w1AC/uNQDQ7zUAYPE1AAHzNQCh9DUAQvY1ANL3NQBz+TUAE/s1AKP8NQBE/jUA5f81AIUBNgAVAzYAtgQ2AFcGNgD3BzYAmAk2ACgLNgDJDDYAaQ42AAoQNgCaETYAOxM2ANsUNgB8FjYADBg2AK0ZNgBNGzYA3Rw2AH4eNgAfIDYAvyE2AE8jNgDwJDYAkSY2ADEoNgDSKTYAYis2AAMtNgCjLjYARDA2ANQxNgB1MzYAFTU2ALY2NgBGODYA5zk2AIc7NgAoPTYAuD42AFlANgD5QTYAiUM2ACpFNgDLRjYAa0g2APtJNgCcSzYAPU02AN1ONgB+UDYADlI2AK9TNgBQVTYA8FY2AIBYNgAhWjYAwVs2AGJdNgDyXjYAk2A2ADNiNgDUYzYAZGU2AAVnNgClaDYANWo2ANZrNgB3bTYAF282AKhwNgBIcjYA6XM2AIl1NgAqdzYAung2AFt6NgD7ezYAnH02ACx/NgDNgDYAbYI2AA6ENgCehTYAP4c2AN+INgCAijYAEIw2ALGNNgBRjzYA8pA2AIKSNgAjlDYAw5U2AFOXNgD0mDYAlZo2ADWcNgDFnTYAZp82AAehNgCnojYASKQ2ANilNgB5pzYAGak2ALqqNgBKrDYA6602AIuvNgAssTYAvLI2AF20NgD9tTYAjbc2AC65NgDPujYAb7w2AP+9NgCgvzYAQcE2AOHCNgBxxDYAEsY2ALPHNgBTyTYA48o2AITMNgAlzjYAxc82AGbRNgD20jYAl9Q2ADjWNgDH1zYAaNk2AAnbNgCp3DYASt42ANrfNgB74TYAG+M2ALzkNgBM5jYA7ec2AI3pNgAd6zYAvuw2AF/uNgD/7zYAkPE2ADDzNgDR9DYAcfY2AAH4NgCi+TYAQ/s2AOP8NgCE/jYAFAA3ALUBNwBVAzcA9gQ3AIYGNwAnCDcAxwk3AFcLNwD4DDcAmQ43ADkQNwDJETcAahM3AAsVNwCrFjcAOxg3ANwZNwB9GzcAHR03AK0eNwBOIDcA7yE3AI8jNwAfJTcAwCY3AGEoNwABKjcAkSs3ADItNwDTLjcAczA3AAMyNwCkMzcARTU3AOU2NwB1ODcAFjo3ALc7NwBXPTcA+D43AIhANwApQjcAyUM3AGpFNwD6RjcAm0g3ADtKNwDLSzcAbE03AA1PNwCtUDcAPVI3AN5TNwB/VTcAIFc3AK9YNwBQWjcA8Vs3AJFdNwAhXzcAwmA3AGNiNwADZDcApGU3ADRnNwDVaDcAdWo3ABZsNwCmbTcAR283AOdwNwB4cjcAGHQ3ALl1NwBZdzcA6Xg3AIp6NwArfDcAy303AFt/NwD8gDcAnYI3AD2ENwDNhTcAboc3AA+JNwCvijcAUIw3AOCNNwCBjzcAIZE3AMKSNwBSlDcA85U3AJOXNwAjmTcAxJo3AGWcNwAFnjcAlZ83ADahNwDXojcAd6Q3AAemNwCopzcASak3AOmqNwB5rDcAGq43ALuvNwBbsTcA67I3AIy0NwAttjcAzbc3AG65NwD+ujcAn7w3AD++NwDgvzcAcME3ABHDNwCxxDcAUsY3AOLHNwCDyTcAI8s3ALPMNwBUzjcA9c83AJXRNwAl0zcAxtQ3AGfWNwAI2DcAl9k3ADjbNwDZ3DcAed43AAngNwCq4TcAS+M3AOvkNwB75jcAHOg3AL3pNwBd6zcA/uw3AI7uNwAv8DcAz/E3AHDzNwAA9TcAofY3AEH4NwDR+TcAcvs3ABP9NwCz/jcAQwA4AOQBOACFAzgAJQU4ALUGOABWCDgA9wk4AJcLOAAnDTgAyA44AGkQOAAJEjgAmRM4ADoVOADbFjgAexg4ABwaOACsGzgATR04AO0eOAB9IDgAHiI4AL8jOABfJTgA7yY4AJAoOAAxKjgA0Ss4AGEtOAACLzgAozA4AEMyOADkMzgAdDU4ABU3OAC1ODgAVjo4AOY7OACHPTgAJz84ALdAOABYQjgA+UM4AJlFOAApRzgAykg4AGtKOAALTDgAm004ADxPOADdUDgAfVI4AA1UOACuVTgAT1c4APBYOACQWjgAIFw4AMFdOABhXzgA8WA4AJJiOAAzZDgA02U4AGNnOAAEaTgApWo4AEVsOADVbTgAdm84ABdxOAC3cjgASHQ4AOh1OACJdzgAKXk4AMp6OABafDgA+304AJt/OAA8gTgAzII4AG2EOAANhjgAnYc4AD6JOADfijgAf4w4AA+OOACwjzgAUZE4APGSOACBlDgAIpY4AMOXOABjmTgA85o4AJScOAA1njgA1Z84AGWhOAAGozgAp6Q4AEemOADXpzgAeKk4ABmrOAC5rDgASa44AOqvOACLsTgAK7M4ALu0OABctjgA/bc4AJ25OAAtuzgAzrw4AG++OAAPwDgAn8E4AEDDOADhxDgAgcY4ABHIOACyyTgAU8s4APPMOACDzjgAJNA4AMXROABl0zgA9dQ4AJbWOAA32DgA2Nk4AGfbOAAI3TgAqd44AEngOADZ4TgAeuM4ABvlOAC75jgAS+g4AOzpOACN6zgALe04AL3uOABe8DgA//E4AJ/zOAAw9TgA0PY4AHH4OAAR+jgAofs4AEL9OADj/jgAgwA5ABMCOQC0AzkAVQU5APUGOQCWCDkAJgo5AMcLOQBnDTkACA85AJgQOQA5EjkA2RM5AGkVOQAKFzkAqxg5AEsaOQDbGzkAfB05AB0fOQC9IDkATSI5AO4jOQCPJTkALyc5AL8oOQBgKjkAASw5AKEtOQAxLzkA0jA5AHMyOQATNDkAozU5AEQ3OQDlODkAhTo5ABU8OQC2PTkAVz85APdAOQCHQjkAKEQ5AMlFOQBpRzkA+Ug5AJpKOQA7TDkA2005AGtPOQAMUTkArVI5AE1UOQDdVTkAflc5AB9ZOQDAWjkAT1w5APBdOQCRXzkAMWE5AMFiOQBiZDkAA2Y5AKNnOQAzaTkA1Go5AHVsOQAVbjkApW85AEZxOQDncjkAh3Q5ABh2OQC4dzkAWXk5APl6OQCJfDkAKn45AMt/OQBrgTkA+4I5AJyEOQA9hjkA3Yc5AG2JOQAOizkAr4w5AE+OOQDfjzkAgJE5ACGTOQDBlDkAUZY5APKXOQCTmTkAM5s5AMOcOQBknjkABaA5AKWhOQA1ozkA1qQ5AHemOQAXqDkAp6k5AEirOQDprDkAia45ABmwOQC6sTkAW7M5APu0OQCLtjkALLg5AM25OQBtuzkA/bw5AJ6+OQA/wDkA38E5AG/DOQAQxTkAscY5AFHIOQDhyTkAgss5ACPNOQDDzjkAU9A5APTROQCV0zkANdU5AMXWOQBm2DkAB9o5AKjbOQA33TkA2N45AHngOQAZ4jkAqeM5AErlOQDr5jkAi+g5ABvqOQC86zkAXe05AO3uOQCN8DkALvI5AM/zOQBv9TkAAPc5AKD4OQBB+jkA4fs5AHH9OQAS/zkAswA6AFMCOgDjAzoAhAU6ACUHOgDFCDoAVQo6APYLOgCXDToANw86AMcQOgBoEjoACRQ6AJkVOgA5FzoA2hg6AHsaOgAbHDoAqx06AEwfOgDtIDoAjSI6AB0kOgC+JToAXyc6AP8oOgCPKjoAMCw6ANEtOgBxLzoAATE6AKIyOgBDNDoA4zU6AHM3OgAUOToAtTo6AFU8OgDlPToAhj86ACdBOgDHQjoAV0Q6APhFOgCZRzoAOUk6AMlKOgBqTDoAC046AKtPOgA7UToA3FI6AH1UOgANVjoArVc6AE5ZOgDvWjoAkFw6AB9eOgDAXzoAYWE6APFiOgCRZDoAMmY6ANNnOgBzaToAA2s6AKRsOgBFbjoA5W86AHVxOgAWczoAt3Q6AFd2OgDodzoAiHk6ACl7OgDJfDoAWX46APp/OgCbgToAO4M6AMuEOgBshjoADYg6AJ2JOgA9izoA3ow6AH+OOgAfkDoAr5E6AFCTOgDxlDoAkZY6ACGYOgDCmToAY5s6AAOdOgCTnjoANKA6ANWhOgB1ozoABaU6AKamOgBHqDoA56k6AHerOgAYrToAua46AEmwOgDpsToAirM6ACu1OgDLtjoAW7g6APy5OgCduzoAPb06AM2+OgBuwDoAD8I6AK/DOgA/xToA4MY6AIHIOgAhyjoAscs6AFLNOgDzzjoAk9A6ACPSOgDE0zoAZdU6AAXXOgCV2DoANto6ANfbOgBn3ToAB986AKjgOgBJ4joA6eM6AHnlOgAa5zoAu+g6AFvqOgDr6zoAjO06AC3vOgDN8DoAXfI6AP7zOgCf9ToAP/c6AND4OgBw+joAEfw6ALH9OgBB/zoA4gA7AIMCOwATBDsAswU7AFQHOwD1CDsAlQo7ACUMOwDGDTsAZw87AAcROwCXEjsAOBQ7ANkVOwB5FzsACRk7AKoaOwBLHDsA6x07AHsfOwAcITsAvSI7AF0kOwDtJTsAjic7AC8pOwDPKjsAXyw7AAAuOwChLzsAMTE7ANEyOwByNDsAEzY7AKM3OwBDOTsA5Do7AIU8OwAlPjsAtT87AFZBOwD3QjsAl0Q7ACdGOwDIRzsAaUk7AAlLOwCZTDsAOk47ANtPOwB7UTsAC1M7AKxUOwBNVjsA7Vc7AH1ZOwAeWzsAv1w7AE9eOwDvXzsAkGE7ADFjOwDBZDsAYWY7AAJoOwCjaTsAQ2s7ANNsOwB0bjsAFXA7ALVxOwBFczsA5nQ7AId2OwAXeDsAuHk7AFh7OwD5fDsAmX47ACmAOwDKgTsAa4M7AAuFOwCbhjsAPIg7AN2JOwB9izsADY07AK6OOwBPkDsA75E7AH+TOwAglTsAwZY7AFGYOwDxmTsAkps7ADOdOwDDnjsAY6A7AASiOwClozsANaU7ANWmOwB2qDsAF6o7ALerOwBHrTsA6K47AImwOwApsjsAubM7AFq1OwD7tjsAm7g7ACu6OwDMuzsAbb07AA2/OwCdwDsAPsI7AN/DOwBvxTsAD8c7ALDIOwBRyjsA4cs7AIHNOwAizzsAw9A7AFPSOwDz0zsAlNU7ADXXOwDV2DsAZdo7AAbcOwCn3TsASN87ANfgOwB44jsAGeQ7ALnlOwBJ5zsA6ug7AIvqOwAb7DsAu+07AFzvOwD98DsAjfI7AC30OwDO9TsAb/c7AP/4OwCg+jsAQPw7AOH9OwCB/zsAEQE8ALICPABTBDwA8wU8AIMHPAAkCTwAxQo8AFUMPAD1DTwAlg88ADcRPADHEjwAZxQ8AAgWPACpFzwAORk8ANkaPAB6HDwAGx48ALsfPABLITwA7CI8AI0kPAAtJjwAvSc8AF4pPAD/KjwAnyw8AC8uPADQLzwAcTE8ABEzPAChNDwAQjY8AOM3PABzOTwAEzs8ALQ8PABVPjwA5T88AIVBPAAmQzwAx0Q8AGdGPAD3RzwAmEk8ADlLPADZTDwAaU48AApQPACrUTwAS1M8ANtUPAB8VjwAHVg8AK1ZPABNWzwA7lw8AI9ePAAfYDwAv2E8AGBjPAABZTwAkWY8ADFoPADSaTwAc2s8AANtPACjbjwARHA8AOVxPAB1czwAFXU8ALZ2PABXeDwA93k8AIh7PAAofTwAyX48AGmAPAD5gTwAmoM8ADuFPADLhjwAa4g8AAyKPACtizwAPY08AN2OPAB+kDwAH5I8AK+TPABPlTwA8JY8AJGYPAAhmjwAwZs8AGKdPAADnzwAk6A8ADOiPADUozwAdaU8AAWnPAClqDwARqo8AOerPAB3rTwAF688ALiwPABZsjwA+bM8AIm1PAAqtzwAy7g8AGu6PAD7uzwAnL08AD2/PADdwDwAbcI8AA7EPACvxTwAP8c8AN/IPACAyjwAIcw8ALHNPABRzzwA8tA8AJPSPAAj1DwAw9U8AGTXPAAF2TwApdo8ADXcPADW3TwAd988ABjhPACn4jwASOQ8AOnlPAB55zwAGek8ALrqPABb7DwA6+08AIvvPAAs8TwAzfI8AF30PAD99TwAnvc8AD/5PADP+jwAcPw8ABD+PACx/zwAQQE9AOECPQCCBD0AIwY9ALMHPQBTCT0A9Ao9AJUMPQAlDj0AxQ89AGYRPQAHEz0ApxQ9ADcWPQDYFz0AeRk9AAkbPQCpHD0ASh49AOsfPQB7IT0AGyM9ALwkPQBdJj0A7Sc9AI0pPQAuKz0Azyw9AF8uPQD/Lz0AoDE9AEEzPQDRND0AcTY9ABI4PQCzOT0AUzs9AOM8PQCEPj0AJUA9ALVBPQBVQz0A9kQ9AJdGPQAnSD0Ax0k9AGhLPQAJTT0AqU49ADlQPQDaUT0Ae1M9AAtVPQCrVj0ATFg9AO1ZPQB9Wz0AHV09AL5ePQBfYD0A72E9AI9jPQAwZT0A0WY9AGFoPQABaj0Aoms9AENtPQDTbj0Ac3A9ABRyPQC1cz0AVXU9AOV2PQCGeD0AJ3o9ALd7PQBYfT0A+H49AJmAPQApgj0AyYM9AGqFPQALhz0Am4g9ADuKPQDciz0AfY09AA2PPQCtkD0ATpI9AO+TPQB/lT0AH5c9AMCYPQBhmj0AAZw9AJGdPQAynz0A06A9AGOiPQADpD0ApKU9AEWnPQDVqD0Adao9ABasPQC3rT0AR689AOewPQCIsj0AKbQ9ALm1PQBZtz0A+rg9AJu6PQA7vD0Ay709AGy/PQANwT0AncI9AD3EPQDexT0Af8c9AA/JPQCvyj0AUMw9APHNPQCBzz0AIdE9AMLSPQBj1D0A89U9AJPXPQA02T0A1do9AHXcPQAF3j0Apt89AEfhPQDX4j0Ad+Q9ABjmPQC55z0ASek9AOnqPQCK7D0AK+49ALvvPQBb8T0A/PI9AJ30PQAt9j0Azfc9AG75PQAP+z0Ar/w9AED+PQDg/z0AgQE+ABEDPgCxBD4AUgY+APMHPgCDCT4AIws+AMQMPgBlDj4A9Q8+AJURPgA2Ez4A1xQ+AGcWPgAHGD4AqBk+AEkbPgDpHD4AeR4+ABogPgC7IT4ASyM+AOskPgCMJj4ALSg+AL0pPgBdKz4A/iw+AJ8uPgAvMD4AzzE+AHAzPgARNT4AoTY+AEE4PgDiOT4Agzs+ABM9PgCzPj4AVEA+APVBPgCFQz4AJUU+AMZGPgBnSD4AB0o+AJdLPgA4TT4A2U4+AGlQPgAJUj4AqlM+AEtVPgDbVj4Ae1g+ABxaPgC9Wz4ATV0+AO1ePgCOYD4AL2I+AL9jPgBfZT4AAGc+AKFoPgAxaj4A0Ws+AHJtPgATbz4Ao3A+AENyPgDkcz4AhXU+ABV3PgC1eD4AVno+APd7PgCHfT4AKH8+AMiAPgBpgj4A+YM+AJmFPgA6hz4A24g+AGuKPgALjD4ArI0+AE2PPgDdkD4AfZI+AB6UPgC/lT4AT5c+AO+YPgCQmj4AMZw+AMGdPgBhnz4AAqE+AKOiPgAzpD4A06U+AHSnPgAVqT4Apao+AEWsPgDmrT4Ah68+ABexPgC3sj4AWLQ+APm1PgCJtz4AKbk+AMq6PgBrvD4A+70+AJu/PgA8wT4A3cI+AG3EPgANxj4Arsc+AE/JPgDfyj4Af8w+ACDOPgDBzz4AUdE+APHSPgCS1D4AM9Y+AMPXPgBj2T4ABNs+AKXcPgA13j4A1d8+AHbhPgAX4z4Ap+Q+AEfmPgDo5z4Aiek+ABnrPgC57D4AWu4+APvvPgCL8T4AK/M+AMz0PgBt9j4A/fc+AJ35PgA++z4A3/w+AG/+PgAQAD8AsAE/AFEDPwDhBD8AgQY/ACIIPwDDCT8AUws/APMMPwCUDj8ANRA/AMURPwBlEz8ABhU/AKcWPwA3GD8A1xk/AHgbPwAZHT8AqR4/AEkgPwDqIT8AiyM/ABslPwC7Jj8AXCg/AP0pPwCNKz8ALS0/AM4uPwBvMD8A/zE/AJ8zPwBANT8A4TY/AHE4PwAROj8Asjs/AFM9PwDjPj8Ag0A/ACRCPwDFQz8AVUU/APVGPwCWSD8AN0o/AMdLPwBnTT8ACE8/AKlQPwA5Uj8A2VM/AHpVPwAbVz8Aq1g/AEtaPwDsWz8AjV0/AB1fPwC9YD8AXmI/AP9jPwCPZT8AL2c/ANBoPwBxaj8AAWw/AKFtPwBCbz8A43A/AHNyPwATdD8AtHU/AFV3PwDleD8AhXo/ACZ8PwDHfT8AV38/APiAPwCYgj8AOYQ/AMmFPwBphz8ACok/AKuKPwA7jD8A240/AHyPPwAdkT8ArZI/AE2UPwDulT8Afpc/AB+ZPwC/mj8AYJw/AAGePwCRnz8AMaE/ANKiPwBzpD8AA6Y/AKOnPwBEqT8A5ao/AHWsPwAVrj8Atq8/AFexPwDnsj8Ah7Q/ACi2PwDJtz8AWbk/APm6PwCavD8AKr4/AMu/PwBrwT8ADMM/AK3EPwA9xj8A3cc/AH7JPwAfyz8Ar8w/AE/OPwDwzz8AkdE/ACHTPwDB1D8AYtY/AAPYPwCT2T8AM9s/ANTcPwB13j8ABeA/AKXhPwBG4z8A5+Q/AHfmPwAX6D8AuOk/AFnrPwDp7D8Aie4/ACrwPwDL8T8AW/M/APv0PwCc9j8APfg/AM35PwBt+z8ADv0/AJ7+PwA/AEAA4AFAAIADQAAhBUAAsQZAAFEIQADyCUAAkwtAACMNQADDDkAAZBBAAAUSQACVE0AANRVAANYWQAB3GEAABxpAAKcbQABIHUAA2B5AAHkgQAAZIkAAuiNAAEolQADrJkAAiyhAACwqQADNK0AAXS1AAP0uQACeMEAAPzJAAM8zQABvNUAAEDdAALE4QABBOkAA4TtAAII9QAAjP0AAs0BAAFNCQAD0Q0AAlUVAACVHQADFSEAAZkpAAAdMQACXTUAAN09AANhQQABoUkAACVRAAKlVQABKV0AA61hAAHtaQAAbXEAAvF1AAF1fQADtYEAAjWJAAC5kQADPZUAAX2dAAP9oQACgakAAMGxAANFtQABxb0AAEnFAAKJyQABDdEAA43VAAIR3QAAleUAAtXpAAFV8QAD2fUAAl39AACeBQADIgkAAaIRAAAmGQACZh0AAOYlAANqKQAB7jEAAC45AAKuPQABMkUAA3JJAAH2UQAAdlkAAvpdAAF+ZQADvmkAAj5xAADCeQADRn0AAYaFAAAGjQACipEAAQ6ZAANOnQABzqUAAFKtAALWsQABFrkAA5a9AAIaxQAAWs0AAt7RAAFe2QAD4t0AAiLlAACm7QADJvEAAar5AAAvAQACbwUAAO8NAANzEQAB9xkAADchAAK3JQABOy0AA78xAAH/OQAAf0EAAwNFAAFDTQADx1EAAkdZAADLYQADC2UAAY9tAAAPdQACk3kAAReBAANXhQAB140AAFuVAALfmQABH6EAA5+lAAIjrQAAp7UAAue5AAFnwQAD68UAAm/NAACv1QADL9kAAbPhAAA36QACd+0AAPf1AAN7+QABuAEEADwJBALADQQBQBUEA8QZBAIEIQQAhCkEAwgtBAGMNQQDzDkEAkxBBADQSQQDVE0EAZRVBAAUXQQCmGEEARxpBANcbQQB3HUEAGB9BALkgQQBJIkEA6SNBAIolQQAaJ0EAuyhBAFsqQQD8K0EAjC1BAC0vQQDNMEEAbjJBAA80QQCfNUEAPzdBAOA4QQCBOkEAETxBALE9QQBSP0EA4kBBAINCQQAjREEAxEVBAFRHQQD1SEEAlUpBADZMQQDXTUEAZ09BAAdRQQCoUkEASVRBANlVQQB5V0EAGllBALtaQQBLXEEA611BAIxfQQAcYUEAvWJBAF1kQQD+ZUEAjmdBAC9pQQDPakEAcGxBABFuQQChb0EAQXFBAOJyQQCDdEEAE3ZBALN3QQBUeUEA9XpBAIV8QQAlfkEAxn9BAFaBQQD3gkEAmIRBADiGQQDIh0EAaYlBAAmLQQCqjEEAOo5BANuPQQB7kUEAHJNBAKyUQQBNlkEA7ZdBAI6ZQQAvm0EAv5xBAF+eQQAAoEEAoaFBADGjQQDRpEEAcqZBABOoQQCjqUEAQ6tBAOSsQQB0rkEAFbBBALWxQQBWs0EA5rRBAIe2QQAnuEEAyLlBAFi7QQD5vEEAmb5BADrAQQDbwUEAa8NBAAvFQQCsxkEATchBAN3JQQB9y0EAHs1BAK7OQQBP0EEA79FBAJDTQQAg1UEAwdZBAGHYQQAC2kEAkttBADPdQQDT3kEAdOBBABXiQQCl40EAReVBAObmQQCH6EEAF+pBALfrQQBY7UEA+e5BAInwQQAp8kEAyvNBAFr1QQD79kEAm/hBADz6QQDM+0EAbf1BAA3/QQCuAEIAPgJCAN8DQgCABUIAIAdCALAIQgBRCkIA8QtCAJINQgAiD0IAwxBCAGMSQgAEFEIAlBVCADUXQgDVGEIAdhpCAAYcQgCnHUIARx9CAOggQgCJIkIAGSRCALklQgBaJ0IA6ihCAIsqQgArLEIAzC1CAFwvQgD9MEIAnTJCAD40QgDONUIAbzdCAA85QgCwOkIAQDxCAOE9QgCBP0IAIkFCAMNCQgBTREIA80VCAJRHQgA1SUIAxUpCAGVMQgAGTkIAlk9CADdRQgDXUkIAeFRCAAhWQgCpV0IASVlCAOpaQgB6XEIAG15CALtfQgBcYUIA7GJCAI1kQgAtZkIAzmdCAG9pQgD/akIAn2xCAEBuQgDQb0IAcXFCABFzQgCydEIAQnZCAON3QgCDeUIAJHtCAMV8QgBVfkIA9X9CAJaBQgAmg0IAx4RCAGiGQgAIiEIAmIlCADmLQgDZjEIAeo5CAAqQQgCrkUIAS5NCAOyUQgB8lkIAHZhCAL2ZQgBem0IA/5xCAI+eQgAvoEIA0KFCAGCjQgABpUIAoaZCAEKoQgDSqUIAc6tCABOtQgC0rkIARLBCAOWxQgCFs0IAJrVCALa2QgBXuEIA97lCAJi7QgAovUIAyb5CAGnAQgAKwkIAq8NCADvFQgDbxkIAfMhCAAzKQgCty0IATc1CAO7OQgB+0EIAH9JCAL/TQgBg1UIA8NZCAJHYQgAx2kIA0ttCAGLdQgAD30IAo+BCAETiQgDU40IAdeVCABXnQgC26EIARupCAOfrQgCH7UIAKO9CAMnwQgBZ8kIA+fNCAJr1QgA790IAy/hCAGv6QgAM/EIAnP1CAD3/QgDdAEMAfgJDAA4EQwCvBUMAUAdDAPAIQwCACkMAIQxDAMENQwBiD0MA8hBDAJMSQwAzFEMA1BVDAHUXQwAFGUMApRpDAEYcQwDWHUMAdx9DABchQwC4IkMASCRDAOklQwCJJ0MAKilDALoqQwBbLEMA+y1DAJwvQwA9MUMAzTJDAG00QwAONkMAnjdDAD85QwDfOkMAgDxDABA+QwCxP0MAUUFDAPJCQwCCREMAI0ZDAMNHQwBkSUMA9EpDAJVMQwA1TkMA1k9DAGZRQwAHU0MAp1RDAEhWQwDpV0MAeVlDABlbQwC6XEMASl5DAOtfQwCLYUMALGNDALxkQwBdZkMA/WdDAJ5pQwAua0MAz2xDAG9uQwAQcEMAoHFDAEFzQwDhdEMAgnZDABJ4QwCzeUMAU3tDAPR8QwCVfkMAJYBDAMWBQwBmg0MA9oRDAJeGQwA4iEMA2IlDAGiLQwAJjUMAqY5DAEqQQwDakUMAe5NDABuVQwC8lkMATJhDAO2ZQwCNm0MALp1DAL6eQwBfoEMA/6FDAKCjQwBBpUMA0aZDAHGoQwASqkMAoqtDAEOtQwDjrkMAhLBDABSyQwC1s0MAVbVDAPa2QwCGuEMAJ7pDAMe7QwBovUMA+L5DAJnAQwA5wkMA2sNDAGrFQwALx0MAq8hDAEzKQwDcy0MAfc1DAB3PQwC+0EMATtJDAO/TQwCP1UMAMNdDAMDYQwBh2kMAAdxDAKLdQwAy30MA0+BDAHPiQwAU5EMApOVDAEXnQwDl6EMAhupDABbsQwC37UMAV+9DAPjwQwCI8kMAKfRDAMn1QwBq90MA+vhDAJv6QwA7/EMA3P1DAGz/QwANAUQArQJEAE4ERADeBUQAfwdEACAJRADACkQAUAxEAPENRACRD0QAMhFEAMISRABjFEQAAxZEAKQXRAA0GUQA1RpEAHUcRAAWHkQAph9EAEchRADnIkQAiCREABgmRAC5J0QAWSlEAPoqRACKLEQAKy5EAMsvRABsMUQA/DJEAJ00RAA9NkQA3jdEAG45RAAPO0QArzxEAFA+RADgP0QAgUFEACFDRADCREQAUkZEAPNHRACTSUQANEtEAMRMRABlTkQABVBEAKZRRAA2U0QA11REAHdWRAAYWEQAqFlEAElbRADpXEQAil5EABpgRAC7YUQAW2NEAPxkRACMZkQALWhEAM1pRABua0QA/mxEAJ9uRAA/cEQA4HFEAHBzRAARdUQAsXZEAFJ4RADieUQAg3tEACN9RADEfkQAVIBEAPWBRACVg0QANoVEAMaGRABniEQACIpEAKiLRAA4jUQA2Y5EAHmQRAAakkQAqpNEAEuVRADrlkQAjJhEAByaRAC9m0QAXZ1EAO2eRACOoEQAL6JEAM+jRABwpUQAAKdEAKGoRABBqkQA4qtEAHKtRAATr0QAs7BEAFSyRADks0QAhbVEACW3RADGuEQAVrpEAPe7RACXvUQAOL9EAMjARABpwkQACcREAKrFRAA6x0QA28hEAHvKRAAczEQArM1EAE3PRADt0EQAjtJEAB7URAC/1UQAX9dEAADZRACQ2kQAMdxEANHdRABy30QAAuFEAKPiRABD5EQA5OVEAHTnRAAV6UQAtepEAFbsRADm7UQAh+9EACfxRADI8kQAWPREAPn1RACZ90QAKflEAMr6RABr/EQAC/5EAKz/RAA8AUUA3QJFAH0ERQAeBkUArgdFAE8JRQDwCkUAkAxFACAORQDBD0UAYRFFAAITRQCSFEUAMxZFANMXRQB0GUUABBtFAKUcRQBFHkUA5h9FAHYhRQAXI0UAtyRFAFgmRQDoJ0UAiSlFACkrRQDKLEUAWi5FAPsvRQCbMUUAKzNFAMw0RQBtNkUADThFAK45RQA+O0UA3zxFAH8+RQAgQEUAsEFFAFFDRQDxREUAkkZFACJIRQDDSUUAY0tFAARNRQCUTkUANVBFANVRRQB2U0UABlVFAKdWRQBHWEUA6FlFAHhbRQAZXUUAuV5FAFpgRQDqYUUAi2NFACtlRQDMZkUAXGhFAP1pRQCda0UAPm1FAM5uRQBvcEUAD3JFALBzRQBAdUUA4XZFAIF4RQARekUAsntFAFN9RQDzfkUAg4BFACSCRQDFg0UAZYVFAAaHRQCWiEUAN4pFANiLRQB4jUUACI9FAKmQRQBJkkUA6pNFAHqVRQAbl0UAu5hFAFyaRQDsm0UAjZ1FAC2fRQDOoEUAXqJFAP+jRQCfpUUAMKdFANCoRQBxqkUAEaxFALKtRQBCr0UA47BFAIOyRQAktEUAtLVFAFW3RQD1uEUAlrpFACa8RQDHvUUAZ79FAAjBRQCYwkUAOcRFANnFRQB6x0UACslFAKvKRQBLzEUA281FAHzPRQAd0UUAvdJFAE3URQDu1UUAj9dFAC/ZRQDQ2kUAYNxFAAHeRQCh30UAQuFFANLiRQBz5EUAE+ZFALTnRQBE6UUA5epFAIXsRQAm7kUAtu9FAFfxRQD38kUAmPRFACj2RQDJ90UAaflFAPn6RQCa/EUAO/5FANv/RQBrAUYADANGAK0ERgBNBkYA3QdGAH4JRgAfC0YAwAxGAGAORgDwD0YAkRFGADETRgDSFEYAYhZGAAMYRgCjGUYARBtGANQcRgB1HkYAFSBGALYhRgBGI0YA5yRGAIcmRgAYKEYAuClGAFkrRgD5LEYAiS5GACowRgDLMUYAazNGAPs0RgCcNkYAPThGAN05RgB+O0YADj1GAK8+RgBPQEYA8EFGAIBDRgAhRUYAwUZGAGJIRgDySUYAk0tGADNNRgDUTkYAZFBGAAVSRgClU0YARlVGANZWRgB3WEYAF1pGALhbRgBIXUYA6V5GAIlgRgAqYkYAumNGAFtlRgD7ZkYAnGhGACxqRgDNa0YAbW1GAP1uRgCecEYAP3JGAN9zRgBvdUYAEHdGALF4RgBRekYA8ntGAIJ9RgAjf0YAw4BGAGSCRgD0g0YAlYVGADWHRgDWiEYAZopGAAeMRgCojUYAN49GANiQRgCJkkYAKpRGALqVRgBbl0YA+5hGAJyaRgAsnEYAzZ1GAG2fRgAOoUYAnqJGAD+kRgDfpUYAb6dGABCpRgCxqkYAUaxGAOGtRgCCr0YAI7FGAMOyRgBktEYA9LVGAJW3RgA1uUYA1rpGAGa8RgAHvkYAp79GAEjBRgDYwkYAecRGABnGRgCpx0YASslGAOvKRgCLzEYAG85GALzPRgBd0UYA/dJGAI3URgAu1kYAz9dGAG/ZRgAQ20YAoNxGAEHeRgDh30YAguFGABLjRgCz5EYAU+ZGAPTnRgCE6UYAJetGAMXsRgBV7kYA9u9GAJfxRgA480YAx/RGAGj2RgAJ+EYAqflGADn7RgDa/EYAe/5GABsARwC8AUcATANHAO0ERwCNBkcALghHAL4JRwBfC0cA/wxHAKAORwAwEEcA0RFHAHETRwABFUcAohZHAEMYRwDjGUcAcxtHABQdRwC1HkcAVSBHAOUhRwCGI0cAJyVHAMcmRwBoKEcA+ClHAJkrRwA5LUcA2i5HAGowRwALMkcAqzNHAEw1RwDcNkcAfThHAB06RwCtO0cATj1HAO8+RwCPQEcAH0JHAMBDRwBhRUcAAUdHAJFIRwAySkcA00tHAHNNRwAUT0cApFBHAEVSRwDlU0cAdVVHABZXRwC3WEcAV1pHAOdbRwCIXUcAKV9HAMlgRwBZYkcA+mNHAJtlRwA7Z0cAy2hHAGxqRwANbEcArW1HAE5vRwDecEcAf3JHACB0RwDAdUcAUHdHAPF4RwCRekcAIXxHAMJ9RwBjf0cAA4FHAJOCRwA0hEcA1YVHAHWHRwAFiUcApopHAEeMRwDnjUcAeI9HABiRRwC5kkcAWZRHAPqVRwCKl0cAK5lHAMuaRwBsnEcA/J1HAJ2fRwA9oUcAzaJHAG6kRwAPpkcAr6dHAD+pRwDgqkcAgaxHACGuRwCxr0cAUrFHAPOyRwCTtEcANLZHAMS3RwBluUcABbtHAKa8RwA2vkcA179HAHfBRwAHw0cAqMRHAEnGRwDpx0cAeclHABrLRwC7zEcAW85HAOvPRwCM0UcALdNHAM3URwBd1kcA/tdHAJ/ZRwA/20cAz9xHAHDeRwAR4EcAseFHAEHjRwDi5EcAg+ZHACPoRwCz6UcAVOtHAPXsRwCV7kcANvBHAMbxRwBn80cACPVHAJf2RwA4+EcA2flHAHn7RwAJ/UcAqv5HAEsASADrAUgAewNIABwFSAC9BkgAXQhIAP4JSACOC0gALw1IAM8OSABwEEgAABJIAKETSABBFUgA0RZIAHIYSAATGkgAsxtIAEMdSADkHkgAhSBIACUiSAC1I0gAViVIAPcmSACXKEgAJypIAMgrSABpLUgACS9IAJkwSAA6MkgA6zNIAHs1SAAcN0gAvThIAF06SADtO0gAjj1IAC8/SADPQEgAcEJIAABESACxRUgAUkdIAOJISACDSkgAI0xIALNNSABUT0gA9VBIAJVSSAA2VEgAxlVIAGdXSAAHWUgAmFpIADhcSADZXUgAeV9IABphSACqYkgAS2RIAOtlSACMZ0gALWlIAM1qSABubEgAD25IAK9vSAA/cUgA4HJIAIF0SAAhdkgAsXdIAFJ5SADzekgAk3xIACN+SADEf0gAZYFIAAWDSACVhEgANoZIANeHSAB4iUgAB4tIAKiMSABJjkgA6Y9IAHmRSAAak0gAu5RIAFuWSADrl0gAjJlIAC2bSADNnEgAXZ5IAP6fSACfoUgAP6NIAOCkSABwpkgAEahIALGpSABBq0gA4qxIAIOuSAAjsEgAs7FIAFSzSAD1tEgAlbZIADa4SADGuUgAZ7tIAAe9SACXvkgAOMBIANnBSAB5w0gACcVIAKrGSABLyEgA68lIAHvLSAAczUgAvc5IAF3QSADt0UgAjtNIAC/VSADP1kgAX9hIAADaSACh20gAQd1IANHeSABy4EgAE+JIALPjSABD5UgA5OZIAIXoSAAl6kgAtetIAFbtSAD37kgAl/BIACfySADI80gAafVIAAn3SACq+EgAOvpIANv7SAB7/UgAC/9IAKwASQBNAkkA7QNJAH0FSQAeB0kAvwhJAGAKSQAADEkAoQ1JAEEPSQDREEkAchJJABMUSQCzFUkAVBdJAOQYSQCFGkkAJRxJALUdSQBWH0kA9yBJAJciSQA4JEkA2SVJAHknSQAaKUkAuypJAFssSQDrLUkAjC9JAC0xSQDNMkkAXTRJAP41SQCfN0kAQDlJAM86SQBwPEkAET5JALE/SQBBQUkA4kJJAINESQAjRkkAs0dJAFRJSQD1SkkAlUxJACVOSQDGT0kAZ1FJAAdTSQCYVEkAOFZJANlXSQB5WUkACVtJAKpcSQBLXkkA619JAHthSQAcY0kAvWRJAF1mSQDtZ0kAjmlJAC9rSQDPbEkAX25JAABwSQChcUkAQXNJANF0SQBydkkAE3hJALN5SQBDe0kA5HxJAIV+SQAlgEkAtYFJAFaDSQD3hEkAl4ZJACeISQDIiUkAaYtJAAmNSQCZjkkAOpBJANuRSQB7k0kAC5VJAKyWSQBNmEkA7ZlJAH2bSQAenUkAv55JAF+gSQDvoUkAkKNJADGlSQDRpkkAYahJAAKqSQCjq0kAQ61JANOuSQB0sEkAFbJJALWzSQBFtUkA5rZJAIe4SQAoukkAt7tJAFi9SQD5vkkAqsBJADrCSQDbw0kAe8VJAAvHSQCsyEkATcpJAO3LSQB9zUkAHs9JAL/QSQBf0kkA79NJAJDVSQAx10kA0dhJAGHaSQAC3EkAo91JAEPfSQDk4EkAleJJACXkSQDG5UkAZ+dJAAjpSQCX6kkAOOxJANntSQB570kACfFJAKrySQBL9EkA6/VJAHv3SQAc+UkAvfpJAF38SQDt/UkAjv9JAC8BSgDPAkoAYARKAAAGSgChB0oAQQlKANEKSgByDEoAEw5KALMPSgBDEUoA5BJKAIUUSgAlFkoAtRdKAFYZSgD3GkoAlxxKACceSgDIH0oAaSFKAAkjSgCZJEoAOiZKANsnSgB7KUoACytKAKwsSgBNLkoA7S9KAH0xSgAeM0oAvzRKAF82SgDvN0oAkDlKADE7SgDRPEoAYT5KAAJASgCjQUoAQ0NKANNESgB0RkoAFUhKALVJSgBFS0oA5kxKAIdOSgAnUEoAt1FKAFhTSgD5VEoAmVZKAClYSgDKWUoAa1tKAPtcSgCbXkoATWBKAO1hSgB9Y0oAHmVKAL9mSgBfaEoA8GlKAJBrSgAxbUoA0W5KAGFwSgACckoAo3NKAEN1SgDTdkoAdHhKABV6SgC1e0oARX1KAOZ+SgCXgEoAJ4JKAMiDSgBphUoACYdKAJmISgA6ikoA24tKAHuNSgAcj0oAvZBKAF2SSgD+k0oAn5VKAD+XSgDQmEoAcJpKABGcSgChnUoAQZ9KAOKgSgCDokoAE6RKALOlSgBUp0oA9ahKAJWqSgAlrEoAxq1KAGevSgAHsUoAl7JKADi0SgDZtUoAebdKAAm5SgCqukoAS7xKAOu9SgB7v0oAHMFKAL3CSgBdxEoA7cVKAI7HSgAvyUoAz8pKAF/MSgAAzkoAoc9KAEHRSgDR0koActRKABPWSgCz10oAQ9lKAOTaSgCF3EoAJd5KALXfSgBW4UoA9+JKAIfkSgAn5koAyOdKAGnpSgAJ60oAmexKADruSgDb70oAe/FKAAvzSgCs9EoATfZKAO33SgB9+UoAHvtKAL/8SgBg/koA7/9KAJABSwAxA0sAwQRLAGEGSwACCEsAowlLAEMLSwDTDEsAdA5LABUQSwC1EUsARRNLAOYUSwCHFksAJxhLALgZSwBYG0sA+RxLAJkeSwApIEsAyiFLAGsjSwD7JEsAmyZLADwoSwDdKUsAbStLAA0tSwCuLksATzBLAO8xSwB/M0sAIDVLAME2SwBhOEsA8TlLAJI7SwAzPUsA0z5LAGNASwAEQksApUNLAEVFSwDVRksAdkhLABdKSwCnS0sAR01LAOhOSwCJUEsAGVJLALlTSwBaVUsA+1ZLAJtYSwArWksAzFtLAG1dSwANX0sAnWBLAD5iSwDfY0sAf2VLAA9nSwCwaEsAUWpLAPFrSwCBbUsAIm9LAMNwSwBTcksA83NLAJR1SwA1d0sAxXhLAGV6SwAGfEsAp31LAEh/SwDXgEsAeIJLABmESwC5hUsASYdLAOqISwCLiksAK4xLALuNSwBcj0sA/ZBLAI2SSwAtlEsAzpVLAG+XSwD/mEsAoJpLAECcSwDhnUsAgZ9LABGhSwCyoksAU6RLAPOlSwCDp0sAJKlLAMWqSwBlrEsA9a1LAJavSwA3sUsA17JLAGe0SwAItksAqbdLAEm5SwDZuksAerxLABu+SwC7v0sAS8FLAOzCSwCNxEsALcZLAL3HSwBeyUsA/8pLAI/MSwAvzksA0M9LAAA</prop>
				<prop name="Temps">REFSWgAAY4gCAIBjg//D9Shcj0I/QP7u/R+F61G4Xj97QGYOAUZAQDMWAv1B9fNiQkAK16NvcD1KQyUDKkQFA/8eRUApXI/C9f8IRkCuR+F6FPfuRkAnAQrXR0DO6fLASEBIAEYASUD2NwLFSg0DpktAcX5RAKOQTEC4HgcA93hNQD8BKFxOQG53AXA9T10DEVB1A2+gUECkUAETUQ0De4ZRfQP4UUBIXgHbZ1IlA9pShQNMU96NA71TQOw5AIVLbVTVBFRAhwIvVe0D659VlQRW9fOCVkC1Un4B8QQUYlfdA+vdV4UEWEB7YAHKWLaFAyxZFQNTWV0DMW1ZPQP4WD0DuFhNA5tnWBUDI1gdFu7y0vVXLRRXfQPIV0D2hvDwwsWMH4YfsBumAsMIxB/OFQ4SweQX3h/oG1YDABQvJi8wI9YDPC9WL2gr3gKBu2wvfiWWL6gvui98J5oFmd8gudQv5i3uLc4vADsALj9AP1I/HD92P4g/mj+sPwRmNb4Ct8w/xj3mP8A/8j8AJE+2PyBPOk9UT2ZPeE+KTwCcT55PqE8qT8xPzk/oTxpfAERfNl9QXzJffF9uX6Bfsl8AlF/OX/Bf4l+8X/ZfCG8abwBcb05vWG96b6xvjm8obzJvAMxvBn/ob8Jv/G/+byh/cn8AhH9mf1h/Yn+sf9Z/0H/ifwD0f75/iH8Sj0yPPo+Aj2qPAJyPpo+4jzKP1I/uj6CPGp8AJJ/+jwifQp9sn3afcJ+KnwCcn8af6J/6n9Sfrp8grzKvAESv3p9gr2qvjK+er6iv2p8A1K/2r8ivCq8Uvw6/KL9SvwBEvx6/eL+Cv6y/vr/Qv+q/AATPFs/4vyrPTM9ez5i/Qs8AhM+Oz6jPus/Ez97P8L8K3wAc3y7f2M/6z2zfft9I32LfAKzfvt+o39rf/N9m3/Df6t8ARO/G34jfIu+E737vSO9S7wCs747v6O+a7xz/Fv/47wr/AFT/Lv+A/5L/nP9m/yD/4v8AxP/u/wAPov8cD04POA9iDwBsD24PmA+qD7wPzg/YD5IPAPQPfg+IDyofTB9WH3gfih8ApB+eH7gfyh/kH94fAC8KLwAkL+4fQB9aLzwvji9IL6IvAKwvri+4L+IvDD/2L8AvAj8AVD8+P2A/cj+EP54/MD+SPwDMP1Y/CE/qPxxPzj8wTypPAGRPdk9QT4JPvE+2T5hPqk8A3E/uTxBfKl8cXzZfwE9KXwCEX5ZfuF+qX8xf3l9gX/JfABRvHm8IbzJvVG9eb1hvam8AfG+ub1Bvym/8b85vwG8afwA0fzZ/KH9Cf2x/jn9If6p/AMR/vn/Qf+J/FI/2fxiPKo8ATI9Gj1iPio+cj6aPsI/KjwDcj+6PAJ8SnzyfHp9In3KfALyPfo+Yn6qffJ9Wn8Cfyp8A9J/unzCvQq8Ur06vKK+CrwCMr2avqK9yr+Sv7q8Ivxq/AMyvtq9Yvzq/RL8mv2C/sr8AlL9+v9C/or/8vx7PEM86zwD0v0bPKM9az4TPls9wz6rPAMzPxs+AzwLfJN8W3zjfYt+AVN9u34Dfqt+U37bV38FH/6FXQIXrUbgefWXc1CFXQK5H38D/3lZAXI/C9SjvnFZAe+DQ4VpW/0A9CtejcB1W20Af5tHeVeXTlVW+DeNdVUCkcA7gI74k5O1UQPYo/tC171RAzcxH4HxUQG1mTuFGVPXTDlQF49/KU0DD9T/gklNaBeRT5dMlUzXkUuXT27VSDeN9Uk3kUkBtM57hA1Jd5FFAB+G3epRRReNcUXXkUe790+xQQBDgPQq3t1BAANbhgFDVsznZUJ3k3OSZT0XjLE/e1ePATkBxDuFQTv1AD+E96k1AuB625tB4Tc3j90xF44y1TO3UTP3TvEvN41ftS63j9Eo945VKQG7/0VxvSk3jpkpV5G1L3dOBSwXj+kv109tOTA3zakz1025Mtk3jZkxl42JMFeNeBUzVs1mk/7b1tvWe9db/AOj/ovGW9Zb1hvUWDygPivlARg1W81wHVg9gA57ic4QHaF4F3tO89U1F40xODeNrPU/l0xXc5IlQ3dN7AVE943VRQCn+0W8IUkDs6NCFe4zkLIPgDvIqUw3zGnznttO0jOfe41Kt4xRS/dP8irTk7NwE6DwfRhUG4uqkNBcW4u5sHwby8IQXUhIW8fGUHy7i86wfthU+4hH1zB/eHbbS9/QX7h/4EwIW8vgUL94VHiU+L1AvYikCDvL6ZC92L4gvoim2L5AjyhbiDhwUeewHFvJoU9at4+RTtfRUrePUVLYN80pV9dO+VZ3jU7VW3cPHJDQ3VxXzqFVX/QRYxQRYxeRYLePbE1nVs+lY3dOxWLaVE3FYVfMvWNXj8G1XlRPBVwXzsFcV4xGujDeePZ7is7Q/PuPMPwDeP/A/+jG21f4/EEu23S5PQFBPYk90T4ZPmEtO4pYURLVVvDQT9NTOVg3ziloE5Er81PxV/eRVPeOzhVWtBBzkFVXlA9u2BDSkVA3jbVTdAyhlVH00U9W09CSEU/3Ta0xTTeMW/CTeUs3ja6dSlRNhLBQsUrUWNg7ivVFN44ZRffQMJG0XhBTgUEXjnFA941tlUA3jLVBV8+/85FuAT83jF08t46O0BbVOPeRN3QNITWXj4qo09HyEBBN0BK989Uu25QPrSt3Dh0rV5EratTRKBeMaS5UTkUsaTeMGnPRCTLVE9P9mbwB4a87/+P8KCQYPMA/abzwHAGYNbg8Yf3oPjA82f0BzTuI1xlRklawEjE69VubSrTXc5KlQFeM+vOS1WnxUJvQEmlLdBFP15Cpk5BL0JVJV859cV9biDTCk5ApS3RZeFUYfWB8Aah98H4YfoB+6H4SP3h2WjwAIL8qPlC8WL+CPEp8kn+bSiQWU5y7is6Tk+wDO4seWZORCVNW0VHU0HDSjsuxEFcxHRuL8VtXjkNqMNAB0NG9YBePaWLYV8xhZzeMHWS3j021YzeOXWOXTRVillgBe47w3ljX+naY/yD8yr0SvAFavIE9qr4SvRk+wr8KvpK+wxt/IrwKxBuKqV83jZ7a8NCNX1ePgVvXTnkwE5+YCG1aVVBzkpQRUYVss706TRO9W8g9U3cMh12TvJrN87/bSfpTnBvIhEKTvJuO85/bS7szv5lNZUD2UrFSdT5UTMcxUW8NOFfNYTv20TeXTtYUU9BgU9JhMBfMwLUyVE9FLReNsfPRr8FoGY0rN43dKJfRKzQRNSwXzcEsN9ERkRsRvAIb1lv2Gb+DP8s+8b75v6G8AOg/8byZ/gN9Sf6Tftt9Ac6gm9aYN3pNP3QMYrFSNFVBl4wLcBHg0F8a1ngKZ8VSX9lIcUyXm5gK7qux0gOwkSPx0FYzk/QA8hw6PII86ES6NTo9Yj2qPANzvjo/gHxL/vI8uLwCbBp8waP96/6wvdjL/Ue12rkNtUn2zDFOF44hTPZQsfLeeAhFVfVRVjSQUNKtuVu1UVmWzU3ykxWZ8pDVYFTRkNBFZ7bPbDVmdA+FY3VOlWColo2NEBCNEBOPsp/6fABCrtj8oq5YPKK/CD9yv3g8A4K8KHxwfdq8AH1IfZB+GBaxOwzwURVcF5Ff1U6xm3ERsVq1UTLTwVeWzW7RVpbN6VWWUVb10NmS0w1TFQ45UtUR8tFUchLTm/CSuxPR4POS1QTxU/ESUxlJNU44KVFRXJOQhvHR74IYDjORVejyUNaT1UG10UCUDq5FQXbRQ5bMkrFTdVU+lxE/9FE71VE699Dbs1KVN9VM8TW3ElNdCXrILbMRDYMZzDGTOHGdoHmXuJeayNERkpksVBAAE10bf0M/6z0w/Dt8o3zrfAKQ/Vt9o35LfzD+W30B/Ek9pTA3ELETz1NTMTV2zS8tOBcP3lCVsJOacVDVcvOTQ9ORDUu2kZFSkO+BuwiEcJz7CyNS0kCa8tFVShSRUVAdsVwaPAIjvmu+k787t1u3W71BfAv8AdF+GXYb9ll8An4r/3F/uXwiY+/YTVOR4ZOS7sIYzrLTZ46S1hLTWVK3DSlXWfbPcVSUDUQQEw1ZqFQRXFTRXrcMaWPWjbYkcBO5YZbMTWa3E1lQEs1htw3EkBDFYFg3D8Fdtw8EUp24PGK8Akg8EfxZ/8A8ifzR/Lh9Qf4Bif5R/hn+4f8p/7Ke281c0PcSEFBWklNBWLSQ8tG06NLT+VQ3DwFX1JFVV3WNOVLQVbLTdhLRtptz0YVTtQyhULVS1U0XkUz0DhVPtI061U4WzFgQk3lKtw5qKTJRjlEQsXOSLUB4DUazl9Kz0UFH1oxlcVNNtUN1jnlDto2dQdZTZUEVENMSDTwXDF09W7aOnTj0kTvWkTWXDK1BNrcRM/YRMNeQ8lIu8S6W0S/30lMemI0qqhcsXfMSOtMQG/DROALQ/hj1WP3A/0p+kn44/sD8Auj8kp+4/AE9aryRPfq+Qr9QaQSYjTD0DlSSUkE5MDcQElDdQrUTchD5MJ2qGsiaURJxEJAhT5SS2nLQSUwXD11KFw58InIeu9aayCqyHnuXmT/hPAApfvO8mX0hfsr9kX9a/6L8AMvkGz8hfKs8cz07PAG+i8VTO87T0RpyEs5SESsT0LcgMtEJUHZRU7YQ8hLWlLIQXpBSMVvUUV9bFo5BXHYRXrRNtWLZNk9pYVeMYWQ0zBFlZ1YQ8BIVY7dRYlRQFWN1jzkR31m/oa+5v+G8AQn+M357feH+y37zf1n/Y32Dq3xzvLu9A6yYCoVddQ1VnbNQj3MTgpBSc1MSrXFZ9IxsMhN48hJWlVX0kVZ1EnOTrZISxZVTFFFSlxu4iDlRdQ1XHFCSRxPRYNGQjbISp64zHZ0J9xEREPCQBijS0ykwkk2S0e0BOA1G2pRPsUF0jtVDFpFBqHZM59IQDVPSZT+0jrS78hMNO9XROjWRNCoUUTZUUTWX0tKQjMMYjtUuVJEvFYxFLddRKSsWkSmX0Sj3E/CRnVJUFS60TPdyXlp+on9qfNA8A9p8Ir2oPfA9GrU6vmA/KObAeT5iv8g+krKZMHZNZtU11Q0y0JEVPVbMYJowkjVCVFEy0eAxkO7AUBvUW8vE0tCocJJtAZhXaboNSxWOBUnVDPFIEDbSURPx8t06/YLNevXa/AIi7jr84X6q/zL8+L/i/Es8ArF8+z2DPqi+8L27NphXGYtUxLGSWlBQM5OSIU7R9xKzEmVSEEVX9hFUajSRVpYNsVvUTc+C2olVVfGTKdGRWrGTBlGdMHjNsNOFYdWQc1GWkZAUjfDTW5Hc+3T7fYN962QDOP6jfAk8UTwbvwN8S70RPgD7vgE+ST6RPZtWO82RERYrcxPB05Kx05DswhuIrtozk7lUF07RVTRRVVvUTQFUdk/lkhMG85FuKVJVjU1SF5FQF09vkUyVjrVPlc3dT1O0kPGT6nBTClBSMUtr9c1UkZB1S5XPnUVYV87FRheNrfMQ1lFTT+1CtpOyEj1T0WVBapeRQtaPVTyWUT+30Znz0eE79JBSUoU39w8M4Ta30xAcGI7z0kUuUBbR8lM7k9Ic0Z57DSlb1EzBLFfPBtPQwvJcAfg8QCzYPmG9CD7xvXg/gbwCKD7QPZq8of+IPPH9efwgTrGaTDHTvTAWETYXjC2oElPfUVHDUpOhQLfamFvLRUQ32pkNSzaMnGOzn5iOUhMpSvaR0V7/iASR0VIPA9hW2H8gfar/0HwD+HwgvKi80L6aPuI+CKV4tAI4tli8InxqfLJ9uzX5VvlJteRy071L9w2hTPVayvpNUlTS85EpVjetVtkQ0xVZVQzdX/cOoNVd1FFiF44tYXYRkN1Q+84w0s3w0dow0M1w0A/FXHVRU10bfIK/KP2RPAFavaK9qT3yvbk9YT4qvtK9A5q/Qr/KvnKf2I7SUWDykWxNXpWPSVr0DjuxEVTtMtP6k5MHExIeUlNtOVdVzF1W1U99UrLWUHDRhVCWDKCxU89r05Lt0lIRTvQNOU6aVMxZTPTSUxJr85GNmpBQsUr2GzvLAUZUzrYZ8hFFRFTMZlITTprR0nFDl9LRUL1z087Z09INPbRMaT4Xjq7YsFCVOdRO8TQXTVKlNhXY2Y0wV8yF8dLy1S2VkS5Uz5koV05WszPe2Uq9KPbRLjQOKCpTEBhRkUfRvFg+obwLfALRvJt/Yb0rf/Ge+Db4PMH/Amt9sf05/CBvmU+zExkxaDfOUlHSLTs30T51UVVBNNFAVoz4k9LP8tBUmpBScHPQKXFRzEJ4TFVPVc9cUhKDct+4lPuMAhFT7gNYVHo84j0qPvO9ujwCAj/LvnI8W/yj/gin+j4gvQPqPdP+O/0Cf4iEGEgP0JFVGjBSx7HRKBDTITOStQhQ0uVRFUy2clKWiFFQZ9ERTsCYSHNREkFVXXbRXndRYbRPaNARbGlnFcwRZFcRYRTOthYQ0RVhFFFglE8wAPKe2PyivOq9Er74P0A/iDwD0DwYfyK8KvzwfTh9gH3IfVBQX9lNXnXNnrAQj1EQ0QzB+0p4UBFxWVZQ8NVZ8tJdVRVNdJDQjhLSt7yxUs1QlY3yElEZVVLVTD4yUykzkklxU1VoMNCVEVO10VLVSQn3TfsT3vvVuA8R0lFSUa11R1XRRfdPuUCWDbbjEVIFQRVM9UA00VpQknU/tJE99E8fkVKtYTt3kTQU0TcXETWqlJEwVMznkJNlLXZRZS7XGfvK4Sg3Tggw0i6JK5XRKlVSUxZTERgA8335vEN9qPxzfjj9AP7I/AMQ/nt8Qf+I/DE/G37jfcnlaVjKm5CRZTSVjTFTEa0VPJYMYlCSNUGUEQozkeJzke+BGJfZS8TzkREvgvpNTpUaus2zkgWxUFTxkVBI05Py0547vMI8Asum278jv2u8E/wb/MP+KXwCcXz7/gOPOjdZf6F/6X0yXVH71LgL/9LQwBISUPOda1nKH3HQDVK2zmwwl1uQUg1XVhFXlc2xWtK0WZlJTFBTFV2XEWLZ9075YlbMRWaUjDVVZlbPh1JSj5JRjpGQLIVjFc9QUF34Nhg+gDwC6DyR/Nn9IfxofbH8eH4h/gGp/tH/Gf9h/6nkWdZ4ihWpcdEUcBPBctK5WdWbaTsIrDATuVXUzslXWPQN6VTVTQAQE+VTUBaSMlIqktFNUZBtUNHWWVpKtVOR3U60kJCTV+jRkxFwkjDwkVVKsVZbmcudRvUOxDMRpmiTkM1SU/VDt1CzEj2lQXUSMJCH8hNlPNVPbUE91M+JORQN0TtYVAwxOlRRN/VM4TVL9k9HsN05TS020SxUDjSxclM5KbbR0l97zSrY1UzBLnSPFS42UTACNxMw/3s9YP9qfhD+GP6g/ACKvfN9Gr/g/aq8sTyZPQE/YqqGmw5Sk80w1U9BNVnVzB09V4/cUlHDshFXmHMRcNFTQZCREfORTt1J1JExkI7RE/NS0Bcpc5JC0hy7lniNc5DtQAJ7l9k8QXyJZJl1GX1Bfal8AdF/mv/i/Cslu/c5faP+K/yBcz27PgPPmRRYDUvUkvIRUOyDWM1MtNFOllFR1w23YFCRKVfVj3lUVc21ThGTDVgXDNVd1w1uoV7XzGlj91Fg1VFZUBBVZ5UPsXAS1vGQtc8RkM1i9tFflxHQPAPZvCH8aeRZ/mN+q35x/dn8A0N/i3wTvFu8o7/LfPO9W5arOkpb0xFh01BNk1NBoHIQTAFZiOxyE/lWlhKlVdZTUxE789BXsFN+2BCSmVL1DYVS18ypWXITxU8VEU1UEU1Wjm05TPeMXU80U1PSaNVLds2PkRCxSBcYuYqvAUe2Dhry0UdSEGbbUtNNQXdOeUAXDZZb0hC9QxaRPZWTcpBe1T8VDq2xEJU7t9E0qlWRN7RRMdZRMzWS8pGPAS6WULDWMlJBKvaTNSi0Dr0r9Ji6yiksEZQRUpE4Ur04/6J9CDwyvAGYPGA+KD9Q/7j94r9IP5A/Qjq/4D6qhPsJ4LATGTGplJE0F1E5d035PnSNrNVB1w8hc9D5RPSTYPPRLsCaCnFL9QwhTrGWUHCQSU/1D2DS0oBgc95aDXCQMUnXGfrVmvwB4u36/KF86Xxwvzr/YvwrPAGQvHs8wz0LJds+4L8ov3C+oPsVOtT7CSLSEteRETJqUFMiMFEJUnfRcZC+K3MSjrOQXNIST4JbDV6yN5Fw0/le1BFidg9ptWOUjGFlFYwdZVfRaFNSFJNRFWIVEWJXDAcxM31bfcN+C37TfBk8YTwDC3yxPPk9A71pPhE+WT6hPqrpPVzWUV0VjZ9w0I2hk1INgLmKgVDRcVr2EtVYN9FVFY5dVvYNdWmRkIxxU7VQdRFSVw618zORGVFWjDmSEyhqMFJKEFFxTlfSEhKvAaIbyE7BWon5EtEZSTWRqrITMPPSW5IRdURW0rVFVo+5QzRO4BJSBzVC9gz1QTbTUVJ1P2u3ET2VDx04d01xO2i0kTc0TiE3tgwZNajWUTNWDOSRk2UudxNlL9fZuYrhKRQOCShLlVErlJHSUZ9T1nJdG8wBUD8afUA+Sb8Rvfg/obzKvAKQPtg/oD/IPVH9Of3h/gnGszuMkZFlNFZROzRNItU/NExjUVI1QfYMEyswUeNwUCoRXvvLxUhqdgyoktBxT5Xbu46wUFYGshDykhBR0FJPA/hUAzh94s3a/+B8KLyQvPi+gjwBKL8SP1o3mLeaPoC/qLyyfGD6fUJvnov1R1UOzEG7jtLQV7OSLjBQiVGVDl61UXdMOVQ2EVU2UVVId02wMVezEVdw042zks1ZYNfQs1BNZ1UMRqVnNlBTUpTTUYzzUESVYpePUxEeWwqwkp8Y/ANg/Uq90T2aviK+ar3xPbk8A0K+6r+SvBr8Yvyq5fqWW8tGF3KTzwDby8JzkrlbUtZYG0isMVPCk5LRVWt0TetzEM1WN8/vk5G3BzMSKVL2DU1SN82sbVKXj5HRUrVOtxqyuE/R0/FJFA8IUhIy2DDRVUiVzH1Lto+c2tISjUY3za1E11GSVWVAtFGz0j1Dto1fMVK0h5FS9T6V0T0UD4q1OpeN0TrUUTtVETTYd0zxN1YPVTMWUfGSr8UuNg5F0ZUstc87ZSgXUZGSHSpXzxUqa/eRL1UPBS5X0FHRKAUzN9NRvlm+wbyLfNN/2bwAIf2LZPn+I30p/pN++39DftOLfxPSArNTzTHWzEFVO7aMHhPT3XMRyVBSz6FD9RHSE0FGl40QKDDTVfBQobFfetVZTnBRFkHSUVnSUcxAmcv90hwBOhTaPUI9iiWaPgI+KjwT/ANaPKP86/3wvFp0Wn4D/kv8kpP/+8vq8/wZTUjVk/LRT71LNtm5jUyVzX6y0q9NU3URVfZPcjLRTRVYV88PElFOwlnNXzbMLGlidc4mkNYw065DOsjXqBKSz5JRzWG2U3JQD8FedtESnNq9Io0avYK8A2q/ED0ZP0A8Cv/wPJh/4D0A6H2wffh+QH5oRdpNXpfNVWES0FVS0wEw0fgRUrT1MNP5V5bRVRQRV2j2jThRUF1X1Q9BUVqXjmFQFpFTNsyqctC3xdFS9U5U0U83EHDS1CPx00ez0mlIV82PGFDQsUj323pOs9IhRaiU0UWWzDET01VA9o7WePMRnNMQvUAXkT1YV84NP3RROdeRO3cQ2/FS8TX2zVE0F5u6zsUzdxjYD3MRFS4WT6y1KPfOVSv3USuUELDQkQ2DOsoo8ZQzURuzPVt0ABt8Y35I/XD+2P2DbDn8of4DyP7TfDk/o30JPHEfugnhafDTGDOSQTe20Tk3GtH5jLOTInCQ+Ud3DtQqs9ChkJJxU5EsgHiNEJyqm4th05KBsJGUMhHOQANZ1BvWe77Dvwu/U5+7vUF8AAv90Xxb/mF9K/6xfBp94/2DyXwRvrv/A+97CBVL909Fg5HRTID4qyIyUQlTWnXO5VGWTLYy0o1W23cM1VhVjqFa1dFfaZbOMJKT8V2WTbViaFWPY/JQVWR3kDKTBqvyUhUwEQkwFWH2TzAAMF6YNpg/oDyp/PH9Of2AfAEIfdH+Gf6h/un/Mf95/8H+0+nFuY1eFM6JXDVNookS0JRR0w5D+0qDMFF5m1BQNVk1k/BSXVWWTa11VpVMlXITtVFV0VVR9k3xsZDkUJAOktFvKU32zlFM15FMdc60jLCTtUg0Dt+S0co1ShZM7Uo2EbOVE5JS21PRdUQ0DJ1EFQ+7VUIWTq7Qkc0zEPVBmDQMHUHXEjEQxT41ztcfcJFxkxNRNdbNwrU3NswpNdcRM1RRMtkUD2Uslw31L/RRLmDUEJDfW8p1KFWS8xGcShJTmpMWUxFGEP86f4J8Agj8Er74/KK/KOZbfAEsGT4AoT1JPnK+ur8CrNgNklF02fERMTg1TSE+VZASUK4tQ/ZMi9ISXHFT7QIpuon5MZPH0RMtAV+IcWNS0K7D+0rBSZcRSnUQKTLQUZCT81OcOXyBTHl8A0O/i6ebvYF+CX4xfplX2vwCwX1r/PM/mX2DPcs+Ez876sf3UtPNAhsKYUpWzLNVTBZRT9YRUzYObVLZdkxFVNQOGVTVkVWY9k2xWpWT8xGxXjeOt34QEUVjNg7t8BBC1WUWEWV2T4VhVhFgs5SRsBBNYNQPWDIeODQAOf7gPIn+k315/kH/C3+zfAP7fmH8K7zTv/n8Qg1bvSOMWjrKqVw0Dd9zUMwB+A01WbaOuVvXGzoIrzBSt7vwUp1WNs2ocBDNVVc2D+yQkwZSEigQEbVN8hBxUDePXUzWEtVOFw2g8tDFTjbP6WsSEwrzEjFI1A1bEhLUSVCTahCSiUc2Da8lRzeSkxVBtRKwkj1CKjbNKtCQTFJSLQLayUE1P5RPiTmVEzCQQ1CRbpU0NwyNNhURMFcNNVcz09UudhLSVS9Wzq9FK/aRKzSRKnfRKAu2kS8UUtJdWNTavcDv+lQBODQavcA8Sr5QPxj/YO2avAHiv6g8cT4avIB8qEfYlvvVMrvVG4gdPhcSc9HJs9FPmUKWEPFxh1ITTvERhKKyHZrPchcSEklLtE1tJUm2DHVIN0/+0twAGXYa/mLOWva6/wL/Sv0QvAA7NDs94L9JZHs9Iz1rPzC+gjs8wYyZvMGP+Mh/MhHtUJLf2w1OtlFM9g37s5KvzVB2EVZWz3MzkUy1WfSPFVg3jN3zn3iK1OLRkqDzUB1ndIxhlWRUkWKVEVNR2WM3kBrQ041cd1GTf1j1234jfAJrfHEcOTzhP4t9cT25PGO9Aek+ET55PyE/aSfaSlnw0rVgUhAJX1QO+/MR8WkSEPZzk/lUl9FWlQ9uHVT2DTlV1swhVao2T0Ew0mNzEYVS1A7Uq3OTxxMS7U9VkU4pdk0FcZAh8VFNgtgKaNVJtI2NktCxSfSYWA1r0FHpM9EJRPZMMnCSb1VA9g55QpZR09C+mDJTzTwXUnPQClPSQVuykKE7F9E1F1E31VDQ8F1aiD0SkqksNBs6Ca+tKvROZBASCSg3TW69KPSMRS91US5U0AMz3tg02D0gPWg/Ub+ZvkA8ACn9Er0avQH9Sfywfdn+If2iScabztGTGzPSVTc2Ds8tODYQslFFQ3SPIptxUPlGlNOQkKGS0nEhktDuwXlNTVRTMxNfMFBGfnFeuxeaiDKxX3h/wGwCOvxAvIi+Uj04vWC+CL9yPAKYthi/gKw6fMJu+L1CfAj+KdIQORLRgJLSTUNYCTlaEVMhTxVRUXdRU7VSqRFTAzOVW1aRW9aRXVqVTjFf9xFeN822ENLHYhDSbMHay+Fjd5FisdVSkNEVY/URYlbPMAExH5j/wPwpPbK9+r5CvUk8ArK/Gr7iv0q/8rw6/IL8yv7REt45SoYTkZ1e18yWmVKTgVgX0/MRMFFQN2VaNVLzkl1WN811VmuWDJZy07VSdpLSUb4pcVDrcxAFMVKOQ3vNTSnUUU2W0U620RPSqJDTVcRw0O4wUAyz0zFHU3fSkxF3kdCVM9OJQtMXEhPRzjPQ9ULXzBdaM9J1PjeRP1aPHTrR9VKT02EwUcE21AwrVTVW0TBVUTL0T2UtWvRN5S820S82USiXTrYAEBKJKpRRK5VRLAJ30HAfO9c5vEN8i3wTf9m8AGH9q31x/htXWD6jfYn/E39je3dbfoH9mpqzEWU2MfbQUZEhP1ZRExz7SIilRlbRkhArEFH0kN2aCVAuAtgIapJTi9HSsBM8APvWmE3SHRo9oj3qBdo+QjwCijwz/vo/oj0L/VP+2L1ifQEKZdv+o/7r/ZJ+Gsv0E9FgzgKYzNIQsU63DqaSUWyJUxTObVGWjE6S0q4VVdZRV3ZRWNVP+Yoy0cVykwzBG0lZYtVRtWC3zE1ll4xFZLfMF04w0l6w0WwBmA/SVRLcA1j9Ar1qvZK/mD/gPCh/krwDerzgfQr9kHy4fUB+aH6wXtHY1jjJ3HBQ1V3Wz8GYcVK5WLTQUVC1WbbRVVR2jpVQ0bMSVVcUzrftkVMFUxeOKRDRTtrSUD1R9E9dTdbRT1sXzaFMthFPF4/pS2iVjxDSEjFLF80hSan2DEHQk2MRUolHFM1NrUbU05PVQrXRQBfNVgUTES1zEFWTEvQxkNVAEZOKExHhONYTsJBuMTXWzIE0dZPzHVvNVSwXzkfTFS53TzmRnmg5jSh1j3UpNZo5SwVlLZbR81EpMNVNeTN8Afj8w30LfVN/GP3jbntWe3wCY37rf9N82T/DfQk9MRzZlVP4lfiNODYRPlbP3DGQtcKwk5lCdk3jc53ZiLWEUxNNSlbMn7Lfew1r8tMoshIFSrcNJNIQFHIyUAXwk6+BOhR5dxu8A2O/q72RfBv+IXzL/rF8GnwAgn8r/9F+e/xhvKm9snwZVYj7ie2Tn5hMUhAdU3XNrflTVw/LUtGhV3XNN3vwUVVZ1xKRkNxwUa8VXLWM4hASmWN2zWwRZvVMVWQ1D7hykLbWEBHZY3QMj9GRTAAI+4rvEB64PwA/SDxwfVn8AIB+CH3R/hh+gf5J/1H/mf6Dwc66T9H8Wja4ylly0R9VXzWRXDUO+PAR+VqyV5PQUAFZlJFWtw4mtVVVTQFWdkwi8lNCq1LSYzLRhxLQqHCTxWVMFdHRkd1O9sz+clLMIU42W3pKcUp1TYyaUlC5SvVZWMrEsVLtAaqaTUd2TDJRU01B9k2ueUOXEUGXjMVCtxFVPBSRPPQROPTROZbRtTt2TvE3ds1RNvbMp7yRHPuILFOVLTTY+4kvrSr1TlTQ3HkKvPDQUKzDWw0vdkxz8x+Y9dt0ApjX2nwirrj+4P9o/TK/mPYAeT4Cvkq9sT7avyK8K7sZtTFVT0E0948tOBYStT31TUVAtY8gclD6qnCSzNGQo/ES55IQeUHTkc+CWQ8SE2HwkoOyECWX0RPP1BRRXtu0uX0BTAD5dVl1eX3hfkl/8v75fYP8AEmFm/QZvUM8Cb2zPjs9Ab6xKYbayDlJtNFJ1k89q7ERKdGTHfORCVAWEqVQl5ISEwAwlVn3TqmY8BB5XHTQsdABYdZS1WMW0WDVTGlmNg/jVWB0kWLVzh+RkRVgWpZMCWD1TzDx3Fn8ofwA6f8R/vt2u3+Df8t+8f85/gCjvqn9M717vcO8CiVYyoaY0hGdX3USU1OA8BI5ZVvXE7BQNVs1EVX0E1VUFM10kBCXc5O1UqpXDqDQkb5yEOpSEAVokJMrkxJJTPVNc3Eeq9hNSjYOoDFRxXGQ7WsxEA2wkzFFlg5Tk9KtdUQWDGcS04Lwkq6lQzaTMJD3EJAXMJJ1VT80UT4X0TmVjQeQkbdiMRHBNnTMGTZXkpUyV9Ew1lLyUYlQ0AdVLxWRKRSOARDSdSjLlREollLyU4ktlNialAN6f6JOePQ6voD8qrzSvrg8AYK/yOW6v8A+ir0xPzq/Yr0jqod71boJZZJVUlEWcRG03zCStUKWTIlHV5BZMZApSBTN9ZGc2UkuwtoYCElMdw+VSRSOwVVKlk3LExD7shBVsZAH8tLeOv6C/Ql/Ev86/4L8AAs8Mz34vkC8qz5zP1l/AL2DqL/wvtsX+JadC/VENAzEwxBdGtZ4ipVMV1OzEbZmUhBFVdSODVf0kUJRku+BGk7TkboTU3hzUy1FYBXRYxeRE1AhZVM3EzGSUzGRUTNQRxGQB1nznft+Q36LfFO/O3wjvABrvTE927zjvak+kT7ZPyE+o2k/sRzZSqjSEd5RENW1XDQPwVuUDrlZtZGrE5C1chOCcZKVVPZSsBNVshPlUdSPDFPSK2lxUU/zkD1SFQ9dTtg0DoFP9I2hTbbRTZoWz+lJlhFz0jFJ9A9VGfLQQ1MTaBJSiUapdY2sktDMkNVDtpFCqDQRQhbNKnPQVfBS9zU81I1BPLQTE9HhO2hUjDCxkjE0NAyBNUv0juMyXTiNLHdRLtZZi5gLOpJeuUxQE3UqNlgbmYsVLrfSEB04PYA/KbwDcb5YPoA/CDyR/3g8AH1p/UGx/Fh+Af6J/TK1UTD1mUr5TTn2UdBT3RJRu7FSj5lD9hhYlTiJhdLTVNjz0KFMVQyNTHQTUxK3KbLSBUv0jSFz0HAJE9AF8v/YfCCseLzAvQi8AVC/Gj3grdi/4jzLP1C+2JUA2nf4vWJ8KP3Sfz/IdTPSxe6QX5pPcxAdUjYN+VlxU81T1c2h0NN4E1AtTVl1UVg1WXlMMVdQ01aZk1VndFFklU+xYqhVEWO2DcySkIySk4wFXDWT8N+4/YK8CSR5PoE8Akk+0r6avyK+ar/yv7q8gv9Ayv0S/Vr3+Ypac5EdXamXUV0VzvrzkfFZN9Fp8NVXNE8JVVdRVnYNVQKy0B/zE0MyUmFw0rWEE9CpUvYRTnTRTtgWzd1Ntcz9TrTRTWpXj0dTEmlLtg2PkFBEs3BQDkJbisWyE+3Dmw7VRJVMM1ITTUH2DnLVQJQRQbXMvUO30T6xFVOR0/k6dg5BsFCVVTiVTvGQVTW1z73R3zNZzvGSmS41mVrLnSmL9g5UMB36jfGQsS42DK55LfaMTVBRBTGfubwAo34IPTN8Gfyh/gt9Ef6bfgLjfen/U397fqH9CHzzUxm1MnYPQTdVTy06N5LVPlTRQZZPIUNUUUVoFY7VslChSBbRSndOhHgTEG4C+s7SU11SEoAgcx5ZTDIQFHMTTgF6PcI8AEimWjwD/qo/Uj9aPAJ9a/wBs/84tPp9onzKZpv/Q/3qZNBY1joIO1BReUrU0PDTNSrSUx1O1tHxUt1RqPYRVncRVVRMxVgWkrVZ1sxdXjdOK/ET6RVfVVFgdphal3nNY5cO1wCSkgwykQlgN8wAFWH2DzGyvvg94r7qv9A8ABh8Yvwq/NB8mH2Afch+EH6iWH6gfuh9X1bOhdLRnigxEIxRU4Hw0ezD2wky2LFQNVt0D01V1s5etVS1TXVVt8yUcJO2pVAWkdFRvfFQ3XDQBtmRUylPdY5JTfYNcqVOVxCQE4BSEqKSUca1SVTM5Ut0DA6xUzFlRvTSUlF1RVTMZzFSr4lA946sEZHUMZD1qBGQFDGSdTOQxT8UkaU4N1CRk2Mx0cE0900sGTdUUTI0kJDTZ/MSrXkslhEoFpEolU3yihGSdTDRDMGbDSx1kSwAlNhbfYN8635w/vj9o34rfAJTfntX2NcbfKE8C7/TfRk8wcE+CSQajJDRZTf0UlMTLRU8FYzXEJw7yIFGUFSR8lAp85H6kl/bDU7alUxRTbfPlUuXDsKqkVHQEBD6kVBQkxPwAjIfO78jj3u+Aiwb/EP8i/wCcX0b/wF8KnxSfJp22/9j/sCpvPG9ObZaS/VHlwzCoBFcWhc5SpXQkICwEl7a8lA5VtVODVU1kVbJdBFZlBJy0blctQ99lV03kWO20jAQQWdV0ZVkNxFilJPxkVFiVUwUR/GTUxBdWpVav2AtGfwDgDxIRXn9AHxIfhH+2f8h/QNp/7H/+fxCPIo9kBKp0tFl3/JXsFPBWJcOsXITNbJS0K1Z1JBQkp1WsfcTclDNVPeP75LTBWlQkisSUU1Sd0w4sBJvXU+XDoFOtlm5jUzRlBAxUxOxEjFI1BJzk1RAUxNpExKK0JGlR1I2EZGVQLeRQlVOBUIrF40rcJBV0xEvgflJQ2U9tNAQ0eE6tAwxOtj3DiE3lwyBNTWO42UxN5DRE70uVU5FLpPXGntLO5Mfug0ptNEoszcbOIsVL/ZRMBQT0PwD2NaY9Dq8gq84/QK/iP2SvAAZNLkV+rzBPYk+0r9av6KtS7oNMfZb+g069tE91czXzhMRuVOToUEWEZFfa5sJglCTTUnWzJ1NS5RRTJVQUxMqs5IH0hwrG4hoMBP98VzZfSF9iWQDGvYZf6L+aX7RfHs8wz/pfAORf/l8Ib5r/nM/m/eb99sJVHIwkeQwE7/SEaFy0LQNUJHpUfVRU3RSEhG3cRARRVhXDw1ZNhmgm00yFfASlFHQEWRXDaxNZbaPqlASzWBXDq3NY/SMhdNThbAS7ADx3Ln9Af1p/bH+mf5B/4t8ADO8G7yDvEu9U72bveO+K71ic56Yj3BRHVy2jAuwUtcD8FHxshDtWnaP+bVUto8JVLeOHVSUEtuzkB1VFs9BUzZOY1kwkYVRtoyqchPFT2t1kUy3jd1Oloz9TZs2TCFP1ZCRUnFIVw01jJFQsUj3G/iKxpLRleLwkQtRFRMTVUGVTq55QZTRQpaMvTJTZWU+FhCS0/k59U5CsRCslTj0ETQV0TZWUrKfY7mOURdSURUulM+ZKqM30tJemoq8cBDBsNKIVS1WzFwSkRpxFLK+mPwBIr3IPnA9Wr8APeq+Mr+YPgKCv0q/Erx4fUBtmk4wExm1MfVPQTd1jy05NlrSOkyy0yJz0PlHdI7UmrMQoUi3kJFQcRPSDYCoWs1NVs9eMtJ9c9/4iAzFS3SRc9AvATlWev1BfAGJRdl9AL+K/DM8Oz0DPmi8ArC+mxd5dbs/oL/ovDD+2zaC+xZ5jdGRLsE76TET0yJb0RERUTZRUpUQE9MDajIVWFTOoVs0DGle2DROOV+2D/FdlY221WE0kWBUzGFnNk/haDHTBRNSFWK1EWL3kBVjtg8zU1yZ/qN8aT/zfAD5PUE9iTzTv7t9A76pPvE+ozk/gT/JPV02UV+0Toaq05GcsRCMMRODEZI42zORMVqWjD1b1ZHyEW5dVZWNdVa0jJVxUS+1UBQRUpaQc9DoU9LEBDPRjMJYCklPtg1ypU9X0jGTgfGSo7BRxUtzEOfQX7jNRjQOWvLS1XBSUGQyU4lDdY6vVUE0UUGVjPUSUBVCsFVSMFDFPBWRO7RNB2mSU2Ay0cE2NAwZNshVUTBVkVATZS+WUS6SNVBQEprSXDpNKFTRKBKX0FAVLZWtbD81vhw/JbwADf/2exg/YDxIfXH9uf0gfQJJ/pH+2f8BzBgO8ZU11NJbU9EVP1RM3BGdOIiCs5Fc+ggpSTXN+7BTxWoS0KpxUElOtI+VENKuwUvVjcuyEPOSEFAJU9PzUtw4vIC/CuU4vaCMAVi9oL9qPhC/+jxCf0i8cP0A2n1ifap98ny49blL9RLSlMPwUsyyH9kKnnFQirVSF05tULUMTZFSFpVW9xFWdNDRU/kxUccgUVIPQ5vNYxeR81BFZWkWzEFTU01hVVFjtYxVWbNQTvDTY/Ef+P6DfACJPlE/O36Cvyq/8T96vAL+AEr8kv/avSL8CX1y3/sKqyVd99DzVV82E3OSuVjbd82xWpZMtVrVUVFRVpxTUbIQ1VYXT+yT0rcH8xIpU9YNTfFQPbVQts9dTrZOgUzV0VVMtZFP9w/pchMRUhK2M7MRIUqWDEOzE2DaE9KJRhdNrUYU0pJW1UG0UUM2DgVD9w0raDGQTFGS9T6WDUE+0/VREZHjM9BBOxROIrU2tkyBNjcRMFZNVNszE9UvNg5FLNQbGgs3RlGSCSi3ElGTiShQNBg4CxeTFTHVkNH8efQD2ZU7f+G9y3yR/lt84f1JxAD59Bh94f4p/NB/+3yjrLsORTL3GrsX+8099lJTEcMZsxOZQffZuhcaCYVIitaPTvFTLECZTU6WULISzylJ1xMxUSVKlkx0C3BT/bI92j4iL1uWej6iPAMqJzo9I//qPbP9+/1CfSp+AtP8ulbb/4P+Sn5yXxrIcmsxUedwU71INxibiA5bktHpUHfRUHVTEtNw2hDRTVl3zw1aNtoby2cWMtdQ0pVhlMwRZNoXzFVnd0+5YtaRMpEVzJKQhJKQToFbiu3ynAGaveK+Kr9SvFh8oHzofTB8APr9wHzq/lB+mH7gfyh/cF0zmUxxUR1flNJw0vjxUVXystD38lVXNNFV9E1uHVR3zQFWV4wh8NFXQlFSY3JRjhFQq3LSz8VPFBMSUd1Pl0z9WXDQIU007nLSUY2SEEyxShfa2ArHs5HvgZtLbQlGlswxRrVPVUNbV455QpWRQ5dMvUEptZE/FtE/9lKzEkLTEWyhOpbO8TRWkTQUTtfPs3A+s1KpLleNILUv9c+tKhfOV9Mfm0hOvSuXG3iNLvTTMx47fAEDfWt9k39Y/iN+q3wxPzt9ASH/q31RPJu94T4pPTKXEtqw0xkwd89BN/XPLWU6NxjbyUVDl88jcJDU+1CS17PQoUn0UHIShHoQkm+CGJfZy1zzEoFqsJGW05DFSvbMHrCcAloXm74iD9u8I/xr/NP9O/wC4X2L/3F8unS6V9l/Q/8r/oDxvTm/w/6KR1uIORIRg1CSEkyVMhCTIzJRCVFRttOS0SkQkwMy1VtV0bVaV4xhXpbOMV8Wzm/xXpZNtWI1UVKQY1VmV4/iMBMSEBIVYKu10WP0UWNXjzgQX3g0A3g32DwAfWh+Mf14fiB+CHwDEf+Z/+H8KjxyPXr9ws261WrYCoYS0aFcN0yVUdJng/JT7lU5W9bQEpNFWvLSXVaWTXeSUJZyE0+1UzWT0tG/8tDdUarUDAeS0ysyUklPFs8tcU2WEU7W0LASqUlbNM3JS1ZM7jOQDLMRrzFGNA5SklF1RveOtGUzE4lDVk6uExHNmjMQ9UDVUjMSdT420VU9FlE61A0GkxNhM5FtwTRVDCk1VhEwVJGaklN1LzTQU1AVLRTQ09Mdmk0qls/xK5SS0lAviSz1DTvQ/nj+wPyqvAOw/7j8YqwavIEs+T6Cvsq9gZE/Wr+iv+q8cpKZMveNVWUzkUHyVT72zN0SXpj6iIlGVhGRUCvxEfmqMZPGs5CqkZBJT3VM15YRksCTEdFLdRCTEARQsBBMFS19lXm5dhl+YXwCiXxTPzl/gUy7P6F8Kb2RvAGbNXm+oz7rPdGe+xabjtCSkM1AewrNst77iqaRkIrRMJz4zVUXDg1V1ZFW03WQMJPwMJGxXvaPfrVdF41BYxQRYrYMNVVlV5Fm9o8+MBJSMBCtUWA3DEYwE1KR3Rn8A6A9qf6R/5t+of9J/DO8m7wAg70LvZO9274jvmu+s526ytar0FHes5DdXDcRW1pWjrlaVY2wUJC1WVPWElISnVARsxGVVDZNt+2QkwVT9I4xURcPZUxzVxITXU71joFNULQYuU1Nts/qMtMQclKuMUr3DSBxUEHT02DYkxKNRDZNrUcVk5MXVUK1EUA3DgUSUS1BaZYMV9CS5TyW0T+2U1oSUeE79Iwzs9IxNlkXDI029w7iMN07DSxIllEt1NgbC0WQ3DjPUlFPdSk02tgLBVAQhfKQLSkx1U15Ur34NPq+gDwCyD3yvfq0uTb6t9g8YH9KvIDwfTh9gH2oRJvNM/fZ+86VObdRPvcTU9HCs9OZRUL0mblUGwmEUlNM0VJsnU9XTI1PdlGy0ytacJINSNZNJHJQcUgDlxnZVtr9gX3Jf7L/2vxDPAIIvRM9Gz7gveslmzZbNzi8A6C/Czyw/NjXekzwkCyA2kot5Uh0T7/yEU/C+k1SqRSN+LPTz1IRqBPTcbVVdA1FWrSPDVs3mWtaDVy3TOli95FgNVE1ZbbMaWfVmNlK3/GSteBx0JVjV0+PsZL0ApN8WTb7fOE/a31xPbk+ATwAC75xPpk+4T8pP7E/+TxBfmBpRJpPE5EdXJXRU1MBqRNR87OQ99OQAVh30bVU1k4lVXSNAVc1DZQe8ZNAU114CYVQt09UqhDVTXdRTzUN3U1odEz+cZAhTjWuc9MRNY5RkLFK9Jl4CsSQkaLsQpmNMNAzEJNVQRSOrnlDllFAdEy/M9Nm1T0XUT0Uj/k49BE5W1WMoTgVETYXUTU1DNfMkHA/cBKpLTQYOkkvrSjWTmTQHHhKvPARUKwAeY0tNQxOMBEYctQCUD4YP4G8Kfxx/1g9Af+oJAAYfIB8qHwy3jn+wf8J/DLds5vP0ZMZMXSPQTQ2Ts8tOzfZuIlFQNTPI1hxkPlFlg7U8NChS1M1E5FQcxFQotFQHU2qVg9d89KDsVGVSVfQC1BQH7Fc2JR4vyL9CL1wvAP6/eC+aL/yPFp9Yz+IvNJ+Afs9gn4KflJ/WxdbFtoIOUoS0YGS001VMxFTIDNSzQlTN9Iw0SlVtc77aDPVWlZOoVi3TGldqbXOOHKT+TNRvWP1jUfLENNswFvNYrfRYzUO1h+Q0RzSkAlhVM8wATEcWT7DfMk+UT66v0K/irwDcT85PoE8Cvzy/Lr9gv3K5aM7zdLdeAqHE5GdX9TRWnKTgVrWDjkTUTOzksw1WzRT85JdVRQNdNVUlkyXctO1UDaQc1NVv7JQ5lFQBjDTKU2odBFNVM1x0NCVT9eRtUs0zqFL9Y3JSbdO1O8wUA2z0zFEdc5ZW5MRdUdVjGQRk4rz0K6tQzXRQVVRQdYSUxFudTyWTNU+FxE5dA7VB5PTYjBRwTS3TCmVNlbRMVVTkxN1L/WS2VAQBSx1zpkpF84CWRASdSpWUSiVkBNTmAUvlxg4F/m9Q3/JvZN8ufwBQc47fUHtudcbdfn+If6J/QAzvHu8w70LpBtPkxF2MFFtQTsXzRU/F4zeEx6bGgiBR1bSchArElIBqzJTx7BQq5JQSUyWTVeXElLBk9HRs9DxExAES5FRTMBYvmI+qj7yPxo8A2I/qjwyfDp+I/zqZnv8AOwBmn/Ardp/4/6qZ/vUOJZ7ipTD0FLOs526ypzTEICyMV1YyDFX1FFX99GwELYi8tPxWDcNxxKQDQNZ+0lZYRVRYDcMRWdad4xBZffPT5DSXWCplZFh98xPEBNR0t36vAJCvoq/ErxYf8K9KH0y/bh8AWL9Sv6Qfth/IH9of7BfGM9actHdXffMzRFTwVlbV065W5VNsxLQtXFRV4NS0p5Q0bASlVUWkqoQ0w4w0ioQ0U/y0D21UjRPXU53joFNtNqpug1M9o/pExMLU5IxVUv3zSFyEELQk2GT0q6NRTcNrJIQ1JAVQau10UFXzgYTES1B1My0VlMS9T2XkT33ExMSzeE5dBCw0jE2d4yBRTQVEPNeO80stVEu1ZmJO8tGkZ05jpGTiSm3kKvzEwWQ1TB3zXrzfnt0AdtXOP+A7ft+I37LfJE9mfQDO3+jfak/83z7voE+qQa4jbUx98yNNVfMRTk3D0wtP/fREZG4UhOhQqP1WFvVO8mFUxNN0hCetUzUTI1Pl5FK1k8rW3FSDUtVjSazkGlICbUP/NPeGj/jjDv8g/zL/AEz/Xv/IX2r/7F+W/0Cfuv9A7P9Gb1hvam8MD8/CHTxUVXlMVO88hGwsxAX0lGt6VJ1UVKWzZVU9o9vaVY1TTla1U8FWVK3EfBTFfBQ1TKSmxATbBFn9UxVZPYPsWNQ1FMwEcyR0I6QE4VcCTcO7BBfuDwAfEh98H76vAJB/un/sH85/2H/qfxSP/n9gII9Kj1yHZsPEdEVXZaSaFCTAtLR+Vk3EtLT+rVUdw8RVVaRVnVNAlqyEB1Wd49BUB6ZCYzVUtZMqXCTzU0V0RARrd1NtQz/clAhTzZbaLkKaNARjUlVDLlJE/VYOwrH85PtA5pNR1ZNtDNxU01CNU55QJdRtUG1DL1A9U9lPRSTW5ET+Tn00TvXjKE421ZO8TT1TWU2lZIRMbQ8sRKpL9eNIS03DS+tKPVOZDNduQq98NDRrMF6TS02THEyllKw/AL49xj9Ar+o/ZK8OT4ivGq8AdE++r9Cvek+ET6ZPELMmM7Y0pMZMnVPQTU3Dy6lODTauUlHsRMhclD6a3CS1fGQoUiWE5OQcWgSUKEQEB1N149dMVE2fLJRlUpUkFFQHNAQA21B+VfbvCP+CX6RfDs+wXwDaXwRvVs9ozwpvfGcOb6jPoEJvzM9+bxgD9rIOnORgqKTkE5BOkkwElMi05EJVVD1TudyESsSEwEwltVYFdFYtUxpXVUOO1lzU/lfdpFhdo/JYskVUWVUkxATEWHXDhSlYbeQMdVhdA8ykd1Z/AGh/gn+cf75/EO8i7zSPNo9ASO9aj1zvdu+g77LvVy3UtVc9c6EEJGdXBTMlahQk4JyEjnwETFZ1JNqEBNE8JJdVDTNdVZZ1wyVVpWRUBXR0JG9WLNQ5VD1zAWQkyiTU1ZKcJFq0ZCVMBOBSms2zqAzUcVKVhAxUA2asJMxRXTSUZF1RPVM1GUSU4vwkq1ANtAw00z1QtbQMNJ1MtDFPasX0Tj1zQSQ02E2dU1twTW2jBk3V5EzV9GokBN38lF6UNAFLBXRU5Jfm80olVErVJEsdNAVLVUNOfK8uTTavWK+iCQBur4ALfg/4D6KpTk/gr+qvgEQfBr9wHyK5HgWmlRYzTsqNNE+VszfE98YCIlFUFfTctAoklH4M1PGsJK0sJNQSU3XD5QTUsE1SXTN0Ul20DCQUrGQB/MS/1r3evfa9jl8IzzLPAJwvdsVGz8gv2i8kby5tDj1Avs8wP+rPRDdOVeaSMKy01bEsVCr8FKV09CBU1tVDm1T9xFWNI4FVqj00VS1Tivzk/Az0ccjU5ENwv2NYhYQ8dBFZJuWTEFlVlAx0lAx02zAKniITBHTWvOe+3b7f2N8AAu9kT1ZPiE+aT7zvrk/QT0DiT7xPxk8YXypZ1hKq3OTZd/xl7OTwViUTrlaarWRWRbMtVnX0FPSnKVV9lETVVYXUVOVkvGRtiuSEU1QlEw5U9UNb11Plk6BTjQRTrbRqZPT6DCTE7BSMUj0zq0hSdSMQFJTaRJSiZVFlBFFF1JRk/VAttLVQ5ZRQ1RNKULVjFZZ0lLlPpRRPbQQEBHi1TlUjDGxkjE3lkyCtTT0zuEzdI1WMZPXNS40jkUv1loYi0UpmddOCSu1UtGTiSs2WZobywUvl5AQUSkw1BADUDy6vsA8CfzR//g8IHyIfAHx3dn+Yf2ofXB+2f+B/6nFC7lNMfWZuZRYDtBT3VGSNcFS06FA9llYlhiJhQpT003z0i7Bu9SZjUlX0Eqy0gfRXViIclPeGJd61ADYvSCtmL3grfi+IL6IvvC8AJp84n6LPBD9unyA/ep+kn1DuzfbFhoVG8nmctO/0VGtoU5X0VFUjfFR11LVU3eRV1RPaVc0zUW1WPZPFVvVDN1dVtKo0pDgURKak1Vk9kxVNWY1z7lh9RAxEc+Q0ESHkNNMwZgK7NE82T0hPAFJPdE+eT/CvCl8Ev75PKF+gMr9cv26/gL+Sv1c1c5ZWHLRFV3XTAmTUvvTk1X5sVD305P6kNMFVVkWzh1Xdg0DstAc81KvQVKWDmEz0YTTUKlacVPFThaRTRVRTnXNtPxzUCFMN25xSHZNNYyQkLFI9lobysayE1DuAJtNRFdMMFJTTULbNg55QRbNnUJ1zL1ZMZNlPhVRP3bRO3YNrkE5VhE4V07xN1TRpTS30pHwPDHSmS81mFpay50o9k5W0Z96jvGQtLDQEnkutkxiMZ2Z9AI4PCH+qD3TfPn9Yf8rf3NcAhn1uf6B/qn/EfybvgB+SEdouY0wNI9RNvRPLTlRNZvaCUSyEyJzEPhxkm7NRpdMmUkW0JCQcqETEW4A+kgVs9NXklJ8YlIRLgA6SM1Ld9FzEE5AAno1GL1gjViXWj0D/6okOnwBw/yKflP9Gn1ibVp2Gndb/QJCfCg8cD8aVnjMUJF7klNXPfDRKNMTH9BRCVFRNZPyUTATEwIxVVkWkbValgxhXZcOMV700rVfVs21YTfRYRdRZVqWD+FidVFjttFitFBVYvbRYvTPM3Keupf4PALCr/q8wH0IfTL9WH1i/Sr8QjB+uH8Af0h9XTWTcH+YdNhbCoVelg2hXXYQUFFXgzLSOvDRMbFQNxDRt0XxUl1XVs11VpfMtJVwk7VRFpFQV5BzEVToUxAGkVMpkBJLcVLFaXId2U1SEqFIFo3KtUpUzO1JdgwXsVMxZUf00JGRdUU1jGQxkW+JQlTOrUE3kUNW0ZVD15FAVJIzkMU8FNLVOzTNBZGTYTSWETcoVhE0VJEzVtGQ03UuMldTUZAFLRaS0Zw5jSrIdBEqlxIQ05ksF404AfNde33Dfgt+U3wZPsN/a3wA8T35/AO8a7zTvTu+oT7pPNATVZDRdTDRQTt0EHIRtNxQ0rVC1AyBRVSS2HPQKUtWzfVJNI/HabIQqZAQSU+XD5FKoXVTEJ+4CPORUFFTE/ADMh6aPGP9Cgc6PqF/qj3z/AN5fiP8CbxRvXp8gD/r5Nm+gaG96b8SfZoPMVDHUJLXWVFQsU4XjqbQkIFRmzSObVD0EZCSFVcWUEVU1Jt6zTCRxFCSDoObDWVjFtHSkEVlFJFmVxKlYVSREpFZspBO8BNgA/Beupaatrq/Ar0ofrH++fwDQf+J//B/2fxiPKo88j06PmGCPaoGmIqpXNcTsdDWtVwXD8FZFVFZlw2xmRCQtVrUkVCSnVb3EqoQFVc0j+yTEwfyUjLVU9VNTfCQPVP1z1y1TBcOgU1XUUy00pCTV+lxUxFRUjOyUSFJqtQMQ7JTYhMSiUc0jVWuk5DOkZVBt5FDNU1uBUKUjSlDVIxW0xGSL4OZDT/0kRDR4TiXzbQzUxIhNBcMgTdWzab1M18ZTS81TkUu1A8Uw3JTRjDfOw4w04kpUDdbWIsXklUyF41lETwDWPe4/WK8CT3yv1j02rcY9AHZP0K/ir5RPBr8Yvyq55oOhTL2WrpX+s/RE95SUcIZslOZQfcaeVeblJrLTmLwky+AmsiNTZVQsVMpW/OSDUoXjSVRUHCRUAQE8lLtQdl1+XSb9nl+4XwDKXzzHNs/4X2rPfM8eb8j/QPL/hG/Wz4hvmmmeah3MJIV7TATvVAQTkPbj5IR8rVT9I/JUVSNnxITcbVVNI1FWXcPDVo2GUo7CxYyFRHSm5AVZjcOrFVm94+zcBLVMdHMiJHQhJHQTcM4iu2x3zt8AcHuOf+h7/t8I7xrp/n8g7wByH2zvZo+Y76rvvO/O79jjTOYjhIRHV+UElITAPCS1fEQkPbSEAFb9I8JVVdUEVbUDQCz0B3wEq9BU5bOYjCRhhCQq1tyE8VPF1FNF43dTNu2jP1PlswhTTSRkVDWctLRjZFQsUo3GPjLVsfS0evwkQgTUClG21SPVUA3DnlCNw2W1UO2jL4yU2U/FhE+y/WRO/ZTsRCVOnQO8VU0VdE0V4/OMTA+kpLOqSw2mziLrSo3DlS1KfQOASu2jr/yU65Aq3vNLFeMTRKRGJKd+rwCoD7oPzA+GrzCvqq+8ryYfADgf+q9MHya/gB+SGaaTRKTbxkwVw9BNzSPLTqzFlCw0UVDlw8jc9D6a1PS17MQoUkXkZFQcUAyUM1BWs4T02DyUoJz3AK5lhvO0tOtQhlXmv/i/Cs8AfC8mzzDP6l+Uz9Yv6C9iaQCezUZvuM8aP0w/9s8I095jVVJ1I14k1M8s1Eo01E3HNFRCVI2U5IRMRPTbwFUVozVWVTOoVmoNExqUhJDs1ABYrSOtcYzU8ljFtFltQ/4lWCWUWC30pNRFjNX8NAHMNOfW33B/8t807y7vWO8Aok+E737v2O/qT9RPDl8gX6gyX0RXttKhhIRnjEQj0lxE4Pxk+2VOrIQNVqyNtLyEl1Wtg13kZCWmnFTtVIXU9IRvXPQ6plT0AVSttKQ0khyUWmlTFQTMZOCUtKhSnZPVchzUO4y0A7xkzFGs7eQU1F1RxWMZTJTitVDVY6uElHVQFfRQtDXUVGSdzBQxT0VkTlqN80GklNhNZbRN3QNLBk1VVEwV9CSk2XwEi15LzbRLhdRkB06TSmpVNEr1Q2fEZOZLFRMBTuwPlq1Gryh/aq9Mf5avAAAfEh9kF451jnVGH8B/ch9A5H/2fwCDhtMkpYxkUBQEY0VPxTREZ0ZyIlGVVFZcJApSjXN+zLTxrLRUCyA+k1MlA+SU9KwEbwpGchKU9Px0J1YtXi9wLwCKL5Qvri8Yn8ovPJ+Wz0AzAP4trs9YP5qfhJ9ePwjbpoW0LiUekrPEtCxTlQOpVvRUIFQd05tU9BGkVEuFVQ3UVY1ze1X+jFRtc4xE41dNc1ZYBfTWrNQTWR2kWU1z1lhKTfRYvZNYZKWEpNhEVwA+T0hPYk+MT+av+K8Kvxy/AP5PUO8KX1S/dr+Iv5q/rLfKboKq9OR3fNUE9PBWto1zrlal82xWHdMr2hz04JRUp1Vtg2pVNt2jM1Ud0/tUZdTUVLWKHMRTvFQPVF2z14VT3TOgBCQz0C4j5FT6WVINRBxkjFK9k0ich2yGY8T0olEd02tRDcTWFNT9UK0UUA2TgVBqbYNKTGQV9PS5TyWE2U89ZIRkeE7NgwxOtk0jiE3dMyBNvZO4rUxNk1VMDZRLDZORqUt1BgaS0dRkgnQEkCbUZOJKTQa20sEk1UR3AHZ/aHs2f5jfSn+8325/4N8AinmufxDvIu9cH9Z/WO9q6VJuw0z9xnaDTj30T11TtffUxHCsxOZQTSN4tNyHBpJhFGTTUl1TJ6VTZVRTpcSUNMqc9INVUpUDSRxkHGSEARwkAPuATi1WL9CP4o9c/wafIJ8Akv9Un1afaJtun9D/uvFuNaC+nxgPyp80D1ZiHZSEe6hkh07F5hIFtDR8HMTzrVQl82hVTfPeDMRTRVYdxFbNth7DzLVYtVRSJEVZZab+EuwcRLVkpANzWGVU9ARToMYTxKdOTwDIr9qvRB9WH3C/ar+EH3YfAJgfwh/UH+Yf+B8KLxwnJmNqZBRFLCQE3DTAVn0E2uy0O9y0/lV988FVWhVEVV3zQFUl8wi8NNXQjASYHKRhjAQoVGp99FMVw7ucNHdTJeOrP1N9JFNV09GUNJqa9JRjpIQsUrX2bqKxqjT0ejxkQnQ0CvT01a1QPfOcUOVkUFXTMbbMxNlPPfNsTz2kTmw91CyEJU7lk7xNJWNLVE0l4+9E55bCCxSFtUsdREulE+dKtfOVzMxnJuKvSv2UtGSeSwLlkxwchZR/Dn+I3wJPrN8AJk/Y30pP9N+efSbtfk9I76Bq6a5P0Evmw/Q0xnzkzM1NFcPLTgUUbGRRULYlA8hQTfM+UeUEUaYtQyZSpRRchB7EJCgpU5XkxCTYFPSg3CfulQBeY/SUm/A29Sb/OP9K/7xfAG7/gP/yX6T/Fm/A/4KZZp+AKAPe/W5vgG+Sb9SfFhIOrVK1U15SnUPP7ORKarQkxwykQDzEt1R1xFY0pL5VLTRWxQRWhXMzGlc1pBx0/ledRMwE2/JYbYMaWY1T+FiyZcRYJaTMBEJYxVMAAjx0ygwftq8oH6J/PB/GfwDYf+p/rB/2f7Afqh80j1aPqGiPeo+MdJ7EtGe8dCMylHTgPKQ7pU5WNcREpK3TBMSaVZ1DX2wkJ1Z0JPBU1TOqHKRxFKRrO1S9cwN8BMxTLUODllPFZLQk2+Dew+zkqspkxHRsxDx0VxYSzlFq1eOXtFRelMQbUU1zW+RQBROtUMW0UL0kWrTkCCw0oU/NtE+tNGpUNEUEVN1kNHRNDTTVTcUETAUTPeSU3UuMHURU1AFL9YQ011YCnVVK3QP8tDRsBKTqHNQBUfQ3/tV23/g/IkHGY2SvAC5PmK9CT7yv/t3WPe6vAL9Ayk8Uv9ZP6EOmk8w1TaVT2Uy8lZzkN1AVw6tQao3DIixUlpxUClIFE2l9ZAc+cio0lBJTJWOl5TxUrkSfZsIU5CT8ALRXjl+gX7JZtl/YX+JfVM8ADm94z4rPnM9GZeb9ts/QyxDmz/jPom9UBP1MxHNQ5gPWTJQsU/3jqTSUIlTa/eOZlCQRVZ2jhlVqBdRV3QOMtIT+Vv2EGLx0AxCeolZYRSTsBNsAGl7TWZ2j1lhllMQEm9AK1gNYBdPYjIyDfx0fr38AwX8r7z3vT+8Zj0OPNY9n70CJ73vvze/f7+niPnKqnIRpd7wFRCTwXCSuVt0DrWxUJCtWrYRVdVOnWVU9NJwEM1X9Q/ukJGvBVD1zioQEU1TFhDbsZNdTpTOgU20GpjKrMFM9c/rMtMRMlIxVUp2jRlxUEDyU2gQ0TaJ0lGtRTfQk1VDtRG1QTcOBUD1zSlCNM7EVhJQLUC7CUE81lE7aTbRODcMMTvWziE02pTMgTQXTuEw1pkbDJjSkkUu1Nj5SzgynrvNWFKTdSj1TTvyUwfyUBSHEpErMN56vwA/SD+QPAKavwK8aH9Svlk9QHxK/dB/Qbh+YH6oZrvNMbcMjTVK99E5NVHS09xQEcOz0ZeaclHgkx0bCYVLNhEh0VDOQpoNTHaQ8lMpsVFOBUvVkrLQazGT/LMcAhl0GxQbNHs/IXzrPTM/GLwBwz+ovrM8OP1Bvws80PwbfWGg/qm98JBxS/UN7zGRR7zyUk/B2U1SNI35s9FvzVPWzaFWNI95M9JtTVt0jw1YN9vYixbQM9cTUpkx0BFn1IxXNWT1T7lg11MTUdlgApYQ0RJPQDgN0f/bfCO8a7wCMT55PsE/K77zvxk/A79JPoBxfLl9AX1JflNSWnIRHtVcNowIcdL5WDcN8mVbllDT0AFZd9OSEh1rshEDkhAdVlfPQzDTVmFzUYfSEKlz08VNafbO7LJR3U5WUU52UtVOlk9HktJxSxTNjJuS0LFL1Jv6SsWQk+xBqXnNRddMM1CTTUJWEtVD1Q2eUlC9QXbPZVU9F9E991E6VI5BstGslTnXTvMyUVE2lNLRkFwaSC1ykpku9lEu29UPnSvUjlUqV84DVSrWUSpUjMPSUoksKVZMXXKRGrA8ef2CviqkAhq8AHyIfhH/mr2ATRh/Af0CSGY4f8H8Cj0S/7vNMlSOL0E19s8vElBMANqNQqm0zyFxkPtz0s3Q0KGlS9UTktBwEZChT1RRKLJTXTCSfHGfOIjNUlwDOJV4t/r8Qz4opri8Qn8IvADSf3i9YnwI/LD+OnYafsJ+Qwp/Un349LgNSdaRMJM9MPCW0NMdTXYR89LfcVFNKVYVUTPVWxWRWzYOrGFd11Fflg/xERG3VWJUkWEUkWc2D+FiqXfRYZZOFJERFdKQAAnykylRPXk9wT+Kv5E8GvwAYv3LvLL9Gv1i/Qr+Ev5a/WKi/urkWcrlXhdOhdFRVZ/SkI9Sk4HzUjoxU1UyUVA2E1NE89JdV1g0DXVVlkyUcxO1UVMVkdPRv3FQ61FQBZPRtykzUklPlg1xTlWS1UzX0Us2DqFI9c3JqnDQ7DCQDPNTMUaXzrZQk1F1RFXMZnCTgzVCdM6tQDYTExDtQtLU0DASdTIQxT8XETmqF00EkBNjMFHBNJRPLCk3VtEyVVBR02UuMBaSUBAFLxWTkZ+bDSlIlJEplZETU5mwETkx3ADYdjnU2f6jfWn/M32Z/kH8AKh+sf55/0H/ieeZ/aO9676TEZRR1Tf20lGRF3BQ3zMTHvtIiURXE3IQKUlYNA31S1VPxRCQqXMRbElOl8+RSlfOwpPRVdKz0PKT0FBRk/IwnAM6P4I/yj5wvFp8on5r/TJ8Avv/Q/3qf5J/2/xgPKg88D6yGPUaC/VHlYzA0JLFoLCTz4Layp1zEIlSdM22b1FQRVd3ThlWFNGlVXaSMVPz0tG5XNeOr31dNhFiFVFjlYxCVWQXEWVVkWBXEBERWDVjFMxNYBdS8t05Nzq8A8K8iv2Qfdh+Av5ofjB++H0CoH7ofzLfOHxAv+h9X1eObqledo3VXrYTUBPHVVoVTrlwkbpRULVZmtdPiVX3E1DRuVZ2jbTW0BPxUnaPFVE3zy4xU1fNVnAXcVNpTVsUzo1MlY2zEJDPMJLP8Ui2EBKSOUhVzSaqExBIk9Nzc9KWsxG2WPDQ3UTXj/1SHfuKDFVAlY0zcxBfkxEuApmNpT23UnGR8jGQQTqUklU3FMyMc1MEUd9bzS6ylxJw0NEuN89Fk1IdW9GSQSm3USnXUSzXzA8hL/TS81/7f8DOu3xBPACJP5N/m3/A/Cu8U77Z/oE8gWu+8T9ZP6EumI0x9NobysxFOvVS05PdPDdRQUm3UUD1m/ophlMTTfMRQi4Buxd4lZkLKdASB9CcaRoId5OQBUm32xo9A/wBS/2z/dv+I/6r/FG/W/zhvAOr5Vm9ob3ppPg+Yb1IJTg+IYAiLUI7Ce+TnZkOUhAetVM1TflQlZFSlU2i1Vb1T3ESkU1Y9Y8WVVh00V1WEV0XEfKSqNvwEB1mdYxhZdaZGIrW1BBR2nKQlWE0T4wJspL0kH76vQB9SH7x/3n8A8H8Cj9wf5h/YHyqPXI9uj2SAj5KPV6XE3LRHVy1DUwJXPaT8tHwExD30tNv+VS1DwlX1I4lVWt1TQHwkCFVN09AMdFWYnARhvCQqBHVTjcNtu4QEd1OtQz9T/YRZUw3EJPScUiVjYyT0EyxSPWZOwrGsVDtQNkJrQlEl8wwcZNNQzVNrnlBl1FD9wzFQLdTNT71TbE/dhGw0kE6sVVRkNLxNVTRNrUPvarRMD2xEqtQ0SEs9g9vnSj1jlUotQ4JKtNV0vDQwNNSeS0U0TADVBFRPlt8oTzpJfq9IT1qvAMSv1q2OTZZPCL+6Tyy/Pr20Jr2eYniMpMZM3VPQDU2Nw8tOTTbWAyw3LhIzPlFldKRkKFI9hCT0axxTfQsH9GTXUhWzCZ9cl+7DUt3EXJQbYJ5dALZVtl/IX9pf9F8Wb3DPKm8AlM9Gb3hrDg+gY3ZviG8C3ygU375tLhIOBPRg5ORTldVM9GTH/ORElAS7VNbV40pVXcPBHHQzVqqV5FZtQxrEhI7EhP5mhHRtWF121uIaWaVTW/hYnTPEWKXDhXR0K0VYvYRYJcPM1Heef0A4H7p51n8470LhVsKRTCRrU1edBFclw7xW1eObelalUzhWJfQElMC0pAdW8kyMJBVVXSPOrVQ9g5dUFbNfDJQoZVRdxFMtJPzkhFPNNBTMtxayz3wEmnQES1BmlaR2xU4zUaUERMRAxGQKrJSXFnKcUKXDZUw0LbY0NPNPbQOAT73T+qJ0NU5VNGQ3TjLddDRMKU9NNqZSGDQ0M6yXVvUUHpMsNCgsVCbU/8717v1ExvWWAisMB1b1FrIvJA8ALgWulUYNrvVeD3ALjiOEDwSWDUYyN6wPvg/QCy5z5A8E7gX2IjkEHxYd/g84H0IRAt5iO0wfRh9YE34ddh+QHwCCH6wfvh/QH/ofDC8eLzAvAOIfRC9mL3gvii9UL64vwC8A0i+cJ9aD5C/mL/gr9i84PwBKP1w/Dj8gPzI/pD+2P8g/ANo/7D+OP/g/Ak8kTyZPOE8Aak98T15PkE+CT6xPli9AEwAuBc79zvVW+rPw7gU+k5wES0VQVdRQjbaWglfMRKVdRFRhpJe+k1CVo3Kq1AR3PFR8RFSBpJSHagwEi6yUkdQEl1C901uaUEXDoFDd46S0lFWpzEStrJSx1AS3nJTVvnRUwgRUxjxUzFBSBZRQPfYOkthE9Nx0VFXiBFTmxPTqDGTwTPRV9bSU+cxE/ayUASTUaQiMl0bSEKzEFVGlI7UZLMQcRMQgUUWjJzYcxCpRndMuUYXUxMSlNyzEPCz3pqJGHMRKqrRkTlzEUazEVRzEWqoc9F2ElGKMZGkc9G1KXMRxrMR1fJcG4n6ElFmCJPeG8oxRFbOPvGRVk6RklyzEnISUoqzEVaWMlKxkdK+8ZLOkZFW3NPS6fGTAfMTDjGRVySzEzHSU0aS01STUVdi0ZN5cxOHExOccx7BGxc7NhuN0lAFSpQMFtVL9hFIlwwxSlaMSpmyUFVK91EzUIVSEItFSrbZmlUbSMGyUNVI0pSRMhDxUhEJSZdSchKtJUq3TTTyEVUSEWKJMhFxE107znIRpxIRttty0b1Klo3ZSfbN7VVKd034E9IH0tIdkhJOKUs2UtISU/Oem0p6qPJSgPISl/OSqHJSuqgT0sTyEtRSUu0zUwSpUhMJ8hMhMhMzctPvgVOZzRITYHJTeVITi7IRV5ZyE6dy07wT08fS0tfdkhPpM1AFTpcMFVVNFhFNNhFNVhFOlo7UWxLQa5OQeU13DIVbUtCdTrWRTjYRThcO1M8y0NySkPFO180FJU93UxLRK5OeuglLUtK1XXKRaUzXDXmykY61THdNoU5VzbISkcWqMpHUcpHi8pH5TRcNVgNS0h1ykivTkjyykVZLMpJjUpJxkpKBspE2j1OSpU9VUhKSxNKRRttTnHvOMpMUcpMhcpFXK/KTQ3OTUzLTX1KRV3GSk4DSk5jyk6rykUe5MpNPgxsNTbdP79ORr/1Mt4wPE5AhUTYQ2vOQPVIXDE1SNZPy0qxxUdYRUpWRUxfRU0o2EVJWEtOQ3bNQ7VGbtUz5UZdYe0khUVdQqDMRTRMRVdNRavOeH0lVjLMRnNMRqvORvRMS1dRTEefy0fFT9pFRMJfTE5IhUndTM5JFExFWVbNSb1MSgJMSibMRVqHTErMzksUTEtRTES7lUHfRUlZTcxMY0xKHK7MSz4D7zbMTYBNTbVkzU4VSlA+UUxOlE1FXtDNTwDMTzBNT77MSt/gzEA1Xt5FVlgwrRVQXEpOem81XtUx5V2p1kVT3jJVWlIylVMh0EVb1kpOQ1VdVE9NSLPlW1hFVtxJznPsJQaVV9xAzkWdzUX1W189NhVaXE1NRq9NRuVVR1VHzkd0zkfFTkgATkVYUM5IkU5I105JF85FWXLOSb3NSfHOSjfORTp1WVdPTUrpTkskTk27hV7cO+Vf1zwVVU/VQM5Mnc1M8c5NPM1FXX1NTa/NTgPOTkRORV6Ezk7PzU8Dzk9ETktfgc9P485ARW3WMGrVaNkwtWBcRWDcRWapVTF6z0G7T0H1alAy0lxPQnVh0EVlUE3PRrNVZlgzq09D9WpXObQ1Y9c0hWTeT09FFq3PRVHARYJARcVo2zrWC89GNWrcRW7cNuVVY943Sk9HYEBHpMBG2AbASEViWDiFZddE1WPcOQVv3EXASaZASrnlb9c6Gk9KZcBKqqpASwbAS0HAS4JAS8mqQEwKwExVbNdGQEzlVWrYPSpPTWXATaZARV3hwU4hwE6AQE6qQEVfBsBPQEBPokBPxMBKsAV6X0V9XUVwXEVzalcxNXLcMXVz2kjBS1H5QUI5wUJ1cVVFeq9fRXlYRXpSRXPcNANVdt00PUFEVXPVTkFK1Q7BRTVyWDWPwUXLVXTQRX3fNlVz1zaKlXjeSUFHOcFHeEFHqajBR/lBSDV5VU/BSMaVf1xHwUlhQkmFdVlKrMFKF8FKaEFKo8JK6alBSz3BS5V42UfCTBquwUwxQkyDwkziQk0Kp8FNaEFNo8JN7MFOGq1BTlzCTr5BTw7BTzZjQk+FdtFCQkAFgtw2sHWNXUWP2DDVj9c2sRWIVkWJVzHFidZNlYtRRUNCdYjZMrWKz1RIw0M1iVozp8NDwAvD/GNaY1PjW+JT4lphUuFQi2Bb6jFAQjlARz8Ab1PnOIHOcug4zUxezHTlNcxB4ibMToVLf+gxSkNeS1pJcAPpXWhXaFDoWOdSZ1xmXms0r8RMgcVJNUV95iJmRkW8FPPeNUTzVkTiWDq3hOTYROnSRNvWRNql3UTN1kTC1kS22DgdVLZYRLFfRKpXNTSqr9lEn9xEl9NEnFdEhaxaRIlaMKSOUER2XktUcNpEc9c6hG5RRGVu3D7kV1dEWdpEWF9FVEPbREraRElVREZZRVQ2XkQwXEQ52UQk1UaBxnDmXmA0Ptww5EPeMrFERlhEQ9wyBUZ05lAJYTbG9+bT5llm+ob0Jh9lUExm/4WAXkZ95vAH8SfyR/DOZt9qL+Q01/X39xekZ/AHh/in+0f8Z/2H+if+R/5n8I+H8SgQ7i+TyP</prop>
			</obj>
			<obj name="Protocol" class="HTCProtocol" version="1">
				<prop name="Created">2012-05-17T14:43:42.734</prop>
				<prop name="LastModified">2012-05-17T14:45:15.250</prop>
				<obj name="Programs" class="HTCRunProgramList" version="5">
					<list name="emlist" count="4">
						<obj name="item" class="HTCRunProgram" version="1">
							<prop name="name">pre-inkubacja</prop>
							<prop name="Cycles">1</prop>
							<prop name="AnalysisMode">None</prop>
							<obj name="Segments" class="TEMRunSegmentList" version="1">
								<list name="emlist" count="1">
									<obj name="item" class="HTCRunSegment" version="2">
										<prop name="Hold">360</prop>
										<prop name="Slope">4.4</prop>
										<prop name="StepDelay">0</prop>
										<prop name="StepSize">0</prop>
										<prop name="Target">95</prop>
										<prop name="Target2">0</prop>
										<prop name="AcquisitionMode">0</prop>
										<prop name="AcqPerDegree">5</prop>
									</obj>
								</list>
							</obj>
						</obj>
						<obj name="item" class="HTCRunProgram" version="1">
							<prop name="name">amplifikacja</prop>
							<prop name="Cycles">50</prop>
							<prop name="AnalysisMode">Quantification</prop>
							<obj name="Segments" class="TEMRunSegmentList" version="1">
								<list name="emlist" count="3">
									<obj name="item" class="HTCRunSegment" version="2">
										<prop name="Hold">15</prop>
										<prop name="Slope">4.4</prop>
										<prop name="StepDelay">0</prop>
										<prop name="StepSize">0</prop>
										<prop name="Target">95</prop>
										<prop name="Target2">0</prop>
										<prop name="AcquisitionMode">0</prop>
										<prop name="AcqPerDegree">5</prop>
									</obj>
									<obj name="item" class="HTCRunSegment" version="2">
										<prop name="Hold">15</prop>
										<prop name="Slope">2.2</prop>
										<prop name="StepDelay">0</prop>
										<prop name="StepSize">0</prop>
										<prop name="Target">57</prop>
										<prop name="Target2">0</prop>
										<prop name="AcquisitionMode">0</prop>
										<prop name="AcqPerDegree">5</prop>
									</obj>
									<obj name="item" class="HTCRunSegment" version="2">
										<prop name="Hold">15</prop>
										<prop name="Slope">4.4</prop>
										<prop name="StepDelay">0</prop>
										<prop name="StepSize">0</prop>
										<prop name="Target">72</prop>
										<prop name="Target2">0</prop>
										<prop name="AcquisitionMode">1</prop>
										<prop name="AcqPerDegree">5</prop>
									</obj>
								</list>
							</obj>
						</obj>
						<obj name="item" class="HTCRunProgram" version="1">
							<prop name="name">melting curve</prop>
							<prop name="Cycles">1</prop>
							<prop name="AnalysisMode">Melting Curves</prop>
							<obj name="Segments" class="TEMRunSegmentList" version="1">
								<list name="emlist" count="3">
									<obj name="item" class="HTCRunSegment" version="2">
										<prop name="Hold">5</prop>
										<prop name="Slope">4.4</prop>
										<prop name="StepDelay">0</prop>
										<prop name="StepSize">0</prop>
										<prop name="Target">95</prop>
										<prop name="Target2">0</prop>
										<prop name="AcquisitionMode">0</prop>
										<prop name="AcqPerDegree">5</prop>
									</obj>
									<obj name="item" class="HTCRunSegment" version="2">
										<prop name="Hold">60</prop>
										<prop name="Slope">2.2</prop>
										<prop name="StepDelay">0</prop>
										<prop name="StepSize">0</prop>
										<prop name="Target">65</prop>
										<prop name="Target2">0</prop>
										<prop name="AcquisitionMode">0</prop>
										<prop name="AcqPerDegree">5</prop>
									</obj>
									<obj name="item" class="HTCRunSegment" version="2">
										<prop name="Hold">1</prop>
										<prop name="Slope">0.114285714285714</prop>
										<prop name="StepDelay">0</prop>
										<prop name="StepSize">0</prop>
										<prop name="Target">97</prop>
										<prop name="Target2">0</prop>
										<prop name="AcquisitionMode">2</prop>
										<prop name="AcqPerDegree">5</prop>
									</obj>
								</list>
							</obj>
						</obj>
						<obj name="item" class="HTCRunProgram" version="1">
							<prop name="name">cooling</prop>
							<prop name="Cycles">1</prop>
							<prop name="AnalysisMode">None</prop>
							<obj name="Segments" class="TEMRunSegmentList" version="1">
								<list name="emlist" count="1">
									<obj name="item" class="HTCRunSegment" version="2">
										<prop name="Hold">30</prop>
										<prop name="Slope">2.2</prop>
										<prop name="StepDelay">0</prop>
										<prop name="StepSize">0</prop>
										<prop name="Target">40</prop>
										<prop name="Target2">0</prop>
										<prop name="AcquisitionMode">0</prop>
										<prop name="AcqPerDegree">5</prop>
									</obj>
								</list>
							</obj>
						</obj>
					</list>
					<list name="AnalysisModes" count="4">
						<item>None</item>
						<item>Quantification</item>
						<item>Melting Curves</item>
						<item>Color Compensation</item>
					</list>
					<prop name="ChannelCount">1</prop>
					<prop name="InstrumentSubclass">HTC_VER_10</prop>
					<obj name="Container" class="HTCBlockType" version="1">
						<prop name="Id">bt96S</prop>
						<prop name="RowCount">8</prop>
						<prop name="ColCount">12</prop>
						<prop name="OvershootDnDelay">10</prop>
						<prop name="OvershootUpDelay">10</prop>
						<prop name="RampRateMaxDn">2.2</prop>
						<prop name="RampRateMaxUp">4.4</prop>
						<prop name="ReactionVolMin">10</prop>
						<prop name="ReactionVolMax">100</prop>
						<prop name="ReactionVolDefault">20</prop>
						<prop name="HorVertCrosstalkCoefficient">0.0003</prop>
						<prop name="DiagCrosstalkCoefficent">0.0001</prop>
					</obj>
					<prop name="MaxPositionsToSeek">96</prop>
					<obj name="DetectionFormats" class="DetectionFormats" version="2">
						<list name="emlist" count="8">
							<obj name="item" class="HTCDetectionFormat" version="1">
								<list name="emlist" count="1">
									<obj name="item" class="HTCChannel" version="2">
										<prop name="name">SimpleProbe</prop>
										<prop name="Active">1</prop>
										<prop name="EmissionWL">510</prop>
										<prop name="ExcitationWL">465</prop>
										<prop name="IntgrTime">250</prop>
										<prop name="MaxIntgrTime">2000</prop>
										<prop name="MeltFactor">1.2</prop>
										<prop name="QuantFactor">2</prop>
									</obj>
								</list>
								<prop name="name">SimpleProbe</prop>
								<prop name="Active">1</prop>
								<prop name="DefChannelNdx">0</prop>
								<prop name="DenominatorNdx">-1</prop>
								<prop name="ReadOnly">0</prop>
								<list name="EmissionWLAvail" count="6">
									<item>488</item>
									<item>510</item>
									<item>580</item>
									<item>610</item>
									<item>640</item>
									<item>660</item>
								</list>
								<list name="ExcitationWLAvail" count="5">
									<item>440</item>
									<item>465</item>
									<item>498</item>
									<item>533</item>
									<item>618</item>
								</list>
								<prop name="MeasuringMode">hmmDynamic</prop>
							</obj>
							<obj name="item" class="HTCDetectionFormat" version="1">
								<list name="emlist" count="1">
									<obj name="item" class="HTCChannel" version="2">
										<prop name="name">FAM</prop>
										<prop name="Active">1</prop>
										<prop name="EmissionWL">510</prop>
										<prop name="ExcitationWL">465</prop>
										<prop name="IntgrTime">250</prop>
										<prop name="MaxIntgrTime">2000</prop>
										<prop name="MeltFactor">1</prop>
										<prop name="QuantFactor">10</prop>
									</obj>
								</list>
								<prop name="name">Mono Color Hydrolysis Probe / UPL Probe</prop>
								<prop name="Active">1</prop>
								<prop name="DefChannelNdx">0</prop>
								<prop name="DenominatorNdx">-1</prop>
								<prop name="ReadOnly">0</prop>
								<list name="EmissionWLAvail" count="6">
									<item>488</item>
									<item>510</item>
									<item>580</item>
									<item>610</item>
									<item>640</item>
									<item>660</item>
								</list>
								<list name="ExcitationWLAvail" count="5">
									<item>440</item>
									<item>465</item>
									<item>498</item>
									<item>533</item>
									<item>618</item>
								</list>
								<prop name="MeasuringMode">hmmDynamic</prop>
							</obj>
							<obj name="item" class="HTCDetectionFormat" version="1">
								<list name="emlist" count="2">
									<obj name="item" class="HTCChannel" version="2">
										<prop name="name">FAM</prop>
										<prop name="Active">1</prop>
										<prop name="EmissionWL">510</prop>
										<prop name="ExcitationWL">465</prop>
										<prop name="IntgrTime">250</prop>
										<prop name="MaxIntgrTime">2000</prop>
										<prop name="MeltFactor">1</prop>
										<prop name="QuantFactor">10</prop>
									</obj>
									<obj name="item" class="HTCChannel" version="2">
										<prop name="name">VIC / HEX / Yellow555</prop>
										<prop name="Active">1</prop>
										<prop name="EmissionWL">580</prop>
										<prop name="ExcitationWL">533</prop>
										<prop name="IntgrTime">250</prop>
										<prop name="MaxIntgrTime">2000</prop>
										<prop name="MeltFactor">1</prop>
										<prop name="QuantFactor">10</prop>
									</obj>
								</list>
								<prop name="name">Dual Color Hydrolysis Probe / UPL Probe</prop>
								<prop name="Active">1</prop>
								<prop name="DefChannelNdx">0</prop>
								<prop name="DenominatorNdx">-1</prop>
								<prop name="ReadOnly">0</prop>
								<list name="EmissionWLAvail" count="6">
									<item>488</item>
									<item>510</item>
									<item>580</item>
									<item>610</item>
									<item>640</item>
									<item>660</item>
								</list>
								<list name="ExcitationWLAvail" count="5">
									<item>440</item>
									<item>465</item>
									<item>498</item>
									<item>533</item>
									<item>618</item>
								</list>
								<prop name="MeasuringMode">hmmDynamic</prop>
							</obj>
							<obj name="item" class="HTCDetectionFormat" version="1">
								<list name="emlist" count="3">
									<obj name="item" class="HTCChannel" version="2">
										<prop name="name">FAM</prop>
										<prop name="Active">1</prop>
										<prop name="EmissionWL">510</prop>
										<prop name="ExcitationWL">465</prop>
										<prop name="IntgrTime">250</prop>
										<prop name="MaxIntgrTime">2000</prop>
										<prop name="MeltFactor">1</prop>
										<prop name="QuantFactor">10</prop>
									</obj>
									<obj name="item" class="HTCChannel" version="2">
										<prop name="name">VIC / HEX / Yellow555</prop>
										<prop name="Active">1</prop>
										<prop name="EmissionWL">580</prop>
										<prop name="ExcitationWL">533</prop>
										<prop name="IntgrTime">250</prop>
										<prop name="MaxIntgrTime">2000</prop>
										<prop name="MeltFactor">1</prop>
										<prop name="QuantFactor">10</prop>
									</obj>
									<obj name="item" class="HTCChannel" version="2">
										<prop name="name">Cy 5 / Cy 5.5</prop>
										<prop name="Active">1</prop>
										<prop name="EmissionWL">660</prop>
										<prop name="ExcitationWL">618</prop>
										<prop name="IntgrTime">250</prop>
										<prop name="MaxIntgrTime">2000</prop>
										<prop name="MeltFactor">1</prop>
										<prop name="QuantFactor">10</prop>
									</obj>
								</list>
								<prop name="name">3 Color Hydrolysis Probe</prop>
								<prop name="Active">1</prop>
								<prop name="DefChannelNdx">0</prop>
								<prop name="DenominatorNdx">-1</prop>
								<prop name="ReadOnly">0</prop>
								<list name="EmissionWLAvail" count="6">
									<item>488</item>
									<item>510</item>
									<item>580</item>
									<item>610</item>
									<item>640</item>
									<item>660</item>
								</list>
								<list name="ExcitationWLAvail" count="5">
									<item>440</item>
									<item>465</item>
									<item>498</item>
									<item>533</item>
									<item>618</item>
								</list>
								<prop name="MeasuringMode">hmmDynamic</prop>
							</obj>
							<obj name="item" class="HTCDetectionFormat" version="1">
								<list name="emlist" count="4">
									<obj name="item" class="HTCChannel" version="2">
										<prop name="name">Cyan 500</prop>
										<prop name="Active">1</prop>
										<prop name="EmissionWL">488</prop>
										<prop name="ExcitationWL">440</prop>
										<prop name="IntgrTime">250</prop>
										<prop name="MaxIntgrTime">2000</prop>
										<prop name="MeltFactor">1</prop>
										<prop name="QuantFactor">10</prop>
									</obj>
									<obj name="item" class="HTCChannel" version="2">
										<prop name="name">FAM</prop>
										<prop name="Active">1</prop>
										<prop name="EmissionWL">580</prop>
										<prop name="ExcitationWL">498</prop>
										<prop name="IntgrTime">250</prop>
										<prop name="MaxIntgrTime">2000</prop>
										<prop name="MeltFactor">1</prop>
										<prop name="QuantFactor">10</prop>
									</obj>
									<obj name="item" class="HTCChannel" version="2">
										<prop name="name">Red 610</prop>
										<prop name="Active">1</prop>
										<prop name="EmissionWL">610</prop>
										<prop name="ExcitationWL">533</prop>
										<prop name="IntgrTime">250</prop>
										<prop name="MaxIntgrTime">2000</prop>
										<prop name="MeltFactor">1</prop>
										<prop name="QuantFactor">10</prop>
									</obj>
									<obj name="item" class="HTCChannel" version="2">
										<prop name="name">Cy 5 / Cy 5.5</prop>
										<prop name="Active">1</prop>
										<prop name="EmissionWL">660</prop>
										<prop name="ExcitationWL">618</prop>
										<prop name="IntgrTime">250</prop>
										<prop name="MaxIntgrTime">2000</prop>
										<prop name="MeltFactor">1</prop>
										<prop name="QuantFactor">10</prop>
									</obj>
								</list>
								<prop name="name">4 Color Hydrolysis Probe</prop>
								<prop name="Active">1</prop>
								<prop name="DefChannelNdx">0</prop>
								<prop name="DenominatorNdx">-1</prop>
								<prop name="ReadOnly">0</prop>
								<list name="EmissionWLAvail" count="6">
									<item>488</item>
									<item>510</item>
									<item>580</item>
									<item>610</item>
									<item>640</item>
									<item>660</item>
								</list>
								<list name="ExcitationWLAvail" count="5">
									<item>440</item>
									<item>465</item>
									<item>498</item>
									<item>533</item>
									<item>618</item>
								</list>
								<prop name="MeasuringMode">hmmDynamic</prop>
							</obj>
							<obj name="item" class="HTCDetectionFormat" version="1">
								<list name="emlist" count="1">
									<obj name="item" class="HTCChannel" version="2">
										<prop name="name">Red 640</prop>
										<prop name="Active">1</prop>
										<prop name="EmissionWL">640</prop>
										<prop name="ExcitationWL">498</prop>
										<prop name="IntgrTime">250</prop>
										<prop name="MaxIntgrTime">2000</prop>
										<prop name="MeltFactor">1.2</prop>
										<prop name="QuantFactor">5</prop>
									</obj>
								</list>
								<prop name="name">Mono Color HybProbe</prop>
								<prop name="Active">1</prop>
								<prop name="DefChannelNdx">0</prop>
								<prop name="DenominatorNdx">-1</prop>
								<prop name="ReadOnly">0</prop>
								<list name="EmissionWLAvail" count="6">
									<item>488</item>
									<item>510</item>
									<item>580</item>
									<item>610</item>
									<item>640</item>
									<item>660</item>
								</list>
								<list name="ExcitationWLAvail" count="5">
									<item>440</item>
									<item>465</item>
									<item>498</item>
									<item>533</item>
									<item>618</item>
								</list>
								<prop name="MeasuringMode">hmmDynamic</prop>
							</obj>
							<obj name="item" class="HTCDetectionFormat" version="1">
								<list name="emlist" count="4">
									<obj name="item" class="HTCChannel" version="2">
										<prop name="name">Fluos</prop>
										<prop name="Active">1</prop>
										<prop name="EmissionWL">510</prop>
										<prop name="ExcitationWL">465</prop>
										<prop name="IntgrTime">250</prop>
										<prop name="MaxIntgrTime">2000</prop>
										<prop name="MeltFactor">2</prop>
										<prop name="QuantFactor">1.5</prop>
									</obj>
									<obj name="item" class="HTCChannel" version="2">
										<prop name="name">Red 610</prop>
										<prop name="Active">1</prop>
										<prop name="EmissionWL">610</prop>
										<prop name="ExcitationWL">498</prop>
										<prop name="IntgrTime">250</prop>
										<prop name="MaxIntgrTime">2000</prop>
										<prop name="MeltFactor">1.2</prop>
										<prop name="QuantFactor">5</prop>
									</obj>
									<obj name="item" class="HTCChannel" version="2">
										<prop name="name">Red 640</prop>
										<prop name="Active">1</prop>
										<prop name="EmissionWL">640</prop>
										<prop name="ExcitationWL">498</prop>
										<prop name="IntgrTime">250</prop>
										<prop name="MaxIntgrTime">2000</prop>
										<prop name="MeltFactor">1.2</prop>
										<prop name="QuantFactor">5</prop>
									</obj>
									<obj name="item" class="HTCChannel" version="2">
										<prop name="name">Cy 5 / Cy 5.5</prop>
										<prop name="Active">1</prop>
										<prop name="EmissionWL">660</prop>
										<prop name="ExcitationWL">498</prop>
										<prop name="IntgrTime">250</prop>
										<prop name="MaxIntgrTime">2000</prop>
										<prop name="MeltFactor">1.2</prop>
										<prop name="QuantFactor">5</prop>
									</obj>
								</list>
								<prop name="name">Multi Color HybProbe</prop>
								<prop name="Active">1</prop>
								<prop name="DefChannelNdx">0</prop>
								<prop name="DenominatorNdx">-1</prop>
								<prop name="ReadOnly">0</prop>
								<list name="EmissionWLAvail" count="6">
									<item>488</item>
									<item>510</item>
									<item>580</item>
									<item>610</item>
									<item>640</item>
									<item>660</item>
								</list>
								<list name="ExcitationWLAvail" count="5">
									<item>440</item>
									<item>465</item>
									<item>498</item>
									<item>533</item>
									<item>618</item>
								</list>
								<prop name="MeasuringMode">hmmDynamic</prop>
							</obj>
							<obj name="item" class="HTCDetectionFormat" version="1">
								<list name="emlist" count="1">
									<obj name="item" class="HTCChannel" version="2">
										<prop name="name">SYBR Green I / HRM Dye</prop>
										<prop name="Active">1</prop>
										<prop name="EmissionWL">510</prop>
										<prop name="ExcitationWL">465</prop>
										<prop name="IntgrTime">250</prop>
										<prop name="MaxIntgrTime">1000</prop>
										<prop name="MeltFactor">1.2</prop>
										<prop name="QuantFactor">30</prop>
									</obj>
								</list>
								<prop name="name">SYBR Green I / HRM Dye</prop>
								<prop name="Active">1</prop>
								<prop name="DefChannelNdx">0</prop>
								<prop name="DenominatorNdx">-1</prop>
								<prop name="ReadOnly">0</prop>
								<list name="EmissionWLAvail" count="6">
									<item>488</item>
									<item>510</item>
									<item>580</item>
									<item>610</item>
									<item>640</item>
									<item>660</item>
								</list>
								<list name="ExcitationWLAvail" count="5">
									<item>440</item>
									<item>465</item>
									<item>498</item>
									<item>533</item>
									<item>618</item>
								</list>
								<prop name="MeasuringMode">hmmDynamic</prop>
							</obj>
						</list>
						<prop name="DefFormatName">SYBR Green I / HRM Dye</prop>
					</obj>
					<list name="AcquisitionModes" count="4">
						<item>None</item>
						<item>Single</item>
						<item>Continuous</item>
						<item>Step</item>
					</list>
					<prop name="SeekTemp">30</prop>
					<prop name="SampleVolume">10</prop>
					<prop name="PlateID">02779100</prop>
				</obj>
			</obj>
			<prop name="CompletedProgramNo">5</prop>
			<prop name="StopPoint">3</prop>
			<prop name="CarouselConstMoved">0</prop>
		</obj>
		<obj name="AnlsAndSampleInfo" class="AnlsAndSampleInfo" version="1">
			<obj name="AnlsPropTypes" class="PropertyTypeList" version="1">
				<list name="emlist" count="3">
					<obj name="item" class="SamplePropType" version="1">
						<prop name="name">Units</prop>
						<prop name="PropClass">QuantUnitsProp</prop>
						<prop name="IsChannelProperty">0</prop>
						<prop name="SelectorOrder">0</prop>
						<prop name="ShowInSelector">0</prop>
						<prop name="ShowInTable">0</prop>
						<prop name="TableOrder">0</prop>
					</obj>
					<obj name="item" class="SamplePropType" version="1">
						<prop name="name">ExtRef</prop>
						<prop name="PropClass">RQExtRefProp</prop>
						<prop name="IsChannelProperty">0</prop>
						<prop name="SelectorOrder">0</prop>
						<prop name="ShowInSelector">0</prop>
						<prop name="ShowInTable">0</prop>
						<prop name="TableOrder">0</prop>
					</obj>
					<obj name="item" class="SamplePropType" version="1">
						<prop name="name">Endpt External Experiment</prop>
						<prop name="PropClass">EndptGenoExtExp</prop>
						<prop name="IsChannelProperty">0</prop>
						<prop name="SelectorOrder">0</prop>
						<prop name="ShowInSelector">0</prop>
						<prop name="ShowInTable">0</prop>
						<prop name="TableOrder">0</prop>
					</obj>
				</list>
			</obj>
			<obj name="SamplePropTypes" class="PropertyTypeList" version="1">
				<list name="emlist" count="26">
					<obj name="item" class="SamplePosPropType" version="1">
						<prop name="name">Position</prop>
						<prop name="PropClass">GenSampleEditPosition</prop>
						<prop name="AnalysisClass">General</prop>
						<prop name="IsChannelProperty">0</prop>
						<prop name="SelectorOrder">0</prop>
						<prop name="ShowInSelector">0</prop>
						<prop name="ShowInTable">1</prop>
						<prop name="TableOrder">0</prop>
					</obj>
					<obj name="item" class="SamplePropType" version="1">
						<prop name="name">Color</prop>
						<prop name="PropClass">SamplePrefColor</prop>
						<prop name="AnalysisClass">General</prop>
						<prop name="IsChannelProperty">0</prop>
						<prop name="SelectorOrder">1</prop>
						<prop name="ShowInSelector">0</prop>
						<prop name="ShowInTable">1</prop>
						<prop name="TableOrder">1</prop>
					</obj>
					<obj name="item" class="SamplePropType" version="1">
						<prop name="name">Replicate of</prop>
						<prop name="PropClass">GenSampleEditReplicate</prop>
						<prop name="AnalysisClass">General</prop>
						<prop name="IsChannelProperty">0</prop>
						<prop name="SelectorOrder">2</prop>
						<prop name="ShowInSelector">0</prop>
						<prop name="ShowInTable">1</prop>
						<prop name="TableOrder">2</prop>
					</obj>
					<obj name="item" class="SamplePropType" version="1">
						<prop name="name">Sample Name</prop>
						<prop name="PropClass">GenSampleEditName</prop>
						<prop name="AnalysisClass">General</prop>
						<prop name="IsChannelProperty">0</prop>
						<prop name="SelectorOrder">3</prop>
						<prop name="ShowInSelector">1</prop>
						<prop name="ShowInTable">1</prop>
						<prop name="TableOrder">3</prop>
					</obj>
					<obj name="item" class="SamplePropType" version="1">
						<prop name="name">Subsets</prop>
						<prop name="PropClass">GenSampleEditSubset</prop>
						<prop name="AnalysisClass">General</prop>
						<prop name="IsChannelProperty">0</prop>
						<prop name="SelectorOrder">4</prop>
						<prop name="ShowInSelector">0</prop>
						<prop name="ShowInTable">0</prop>
						<prop name="TableOrder">4</prop>
					</obj>
					<obj name="item" class="SamplePropType" version="1">
						<prop name="name">Notes</prop>
						<prop name="PropClass">GenSampleEditNotes</prop>
						<prop name="AnalysisClass">General</prop>
						<prop name="IsChannelProperty">0</prop>
						<prop name="SelectorOrder">5</prop>
						<prop name="ShowInSelector">0</prop>
						<prop name="ShowInTable">0</prop>
						<prop name="TableOrder">5</prop>
					</obj>
					<obj name="item" class="SamplePropType" version="1">
						<prop name="name">Sample ID</prop>
						<prop name="PropClass">HTCSampleID</prop>
						<prop name="AnalysisClass">General</prop>
						<prop name="IsChannelProperty">0</prop>
						<prop name="SelectorOrder">6</prop>
						<prop name="ShowInSelector">0</prop>
						<prop name="ShowInTable">0</prop>
						<prop name="TableOrder">6</prop>
					</obj>
					<obj name="item" class="SamplePropType" version="1">
						<prop name="name">Sample Prep Notes</prop>
						<prop name="PropClass">HTCSamplePrepNotes</prop>
						<prop name="AnalysisClass">General</prop>
						<prop name="IsChannelProperty">0</prop>
						<prop name="SelectorOrder">7</prop>
						<prop name="ShowInSelector">0</prop>
						<prop name="ShowInTable">0</prop>
						<prop name="TableOrder">7</prop>
					</obj>
					<obj name="item" class="SamplePrefWidthType" version="1">
						<prop name="name">Width</prop>
						<prop name="PropClass">SamplePrefWidth</prop>
						<prop name="AnalysisClass">Sample preferences</prop>
						<prop name="IsChannelProperty">0</prop>
						<prop name="SelectorOrder">8</prop>
						<prop name="ShowInSelector">0</prop>
						<prop name="ShowInTable">0</prop>
						<prop name="TableOrder">8</prop>
					</obj>
					<obj name="item" class="SamplePrefLineStyleType" version="1">
						<prop name="name">Line Style</prop>
						<prop name="PropClass">SamplePrefLineStyle</prop>
						<prop name="AnalysisClass">Sample preferences</prop>
						<prop name="IsChannelProperty">0</prop>
						<prop name="SelectorOrder">9</prop>
						<prop name="ShowInSelector">0</prop>
						<prop name="ShowInTable">0</prop>
						<prop name="TableOrder">9</prop>
					</obj>
					<obj name="item" class="SamplePrefPointStyleType" version="1">
						<prop name="name">Point Style</prop>
						<prop name="PropClass">SamplePrefPointStyle</prop>
						<prop name="AnalysisClass">Sample preferences</prop>
						<prop name="IsChannelProperty">0</prop>
						<prop name="SelectorOrder">10</prop>
						<prop name="ShowInSelector">0</prop>
						<prop name="ShowInTable">0</prop>
						<prop name="TableOrder">10</prop>
					</obj>
					<obj name="item" class="SamplePropType" version="1">
						<prop name="name">Dominant Channel</prop>
						<prop name="PropClass">DominantChannelProp</prop>
						<prop name="AnalysisClass">Color Compensation Analysis</prop>
						<prop name="IsChannelProperty">0</prop>
						<prop name="SelectorOrder">11</prop>
						<prop name="ShowInSelector">0</prop>
						<prop name="ShowInTable">0</prop>
						<prop name="TableOrder">11</prop>
					</obj>
					<obj name="item" class="EndPtSampleTypePropertyType" version="1">
						<prop name="name">EndPt Sample Type</prop>
						<prop name="PropClass">GroupingSample</prop>
						<prop name="AnalysisClass">EndPtGenotyping</prop>
						<prop name="IsChannelProperty">0</prop>
						<prop name="SelectorOrder">12</prop>
						<prop name="ShowInSelector">0</prop>
						<prop name="ShowInTable">0</prop>
						<prop name="TableOrder">12</prop>
					</obj>
					<obj name="item" class="SamplePropType" version="1">
						<prop name="name">EndPt Genotype</prop>
						<prop name="PropClass">Genotype</prop>
						<prop name="AnalysisClass">EndPtGenotyping</prop>
						<prop name="IsChannelProperty">0</prop>
						<prop name="SelectorOrder">13</prop>
						<prop name="ShowInSelector">0</prop>
						<prop name="ShowInTable">0</prop>
						<prop name="TableOrder">13</prop>
					</obj>
					<obj name="item" class="SamplePropType" version="1">
						<prop name="name">Target Name</prop>
						<prop name="PropClass">TargetName</prop>
						<prop name="AnalysisClass">General</prop>
						<prop name="IsChannelProperty">1</prop>
						<prop name="SelectorOrder">14</prop>
						<prop name="ShowInSelector">0</prop>
						<prop name="ShowInTable">0</prop>
						<prop name="TableOrder">14</prop>
					</obj>
					<obj name="item" class="QuantSampleTypePropertyType" version="1">
						<prop name="name">Quantification Sample Type</prop>
						<prop name="PropClass">QuantSampleTypeProperty</prop>
						<prop name="AnalysisClass">Quantification Analysis</prop>
						<prop name="IsChannelProperty">1</prop>
						<prop name="SelectorOrder">15</prop>
						<prop name="ShowInSelector">0</prop>
						<prop name="ShowInTable">0</prop>
						<prop name="TableOrder">15</prop>
					</obj>
					<obj name="item" class="SamplePropType" version="1">
						<prop name="name">Concentration</prop>
						<prop name="PropClass">QuantConcProperty</prop>
						<prop name="AnalysisClass">Quantification Analysis</prop>
						<prop name="IsChannelProperty">1</prop>
						<prop name="SelectorOrder">16</prop>
						<prop name="ShowInSelector">0</prop>
						<prop name="ShowInTable">0</prop>
						<prop name="TableOrder">16</prop>
					</obj>
					<obj name="item" class="QuantCpType" version="1">
						<prop name="name">Cp Low</prop>
						<prop name="PropClass">QuantCpLowProp</prop>
						<prop name="AnalysisClass">Quantification Analysis</prop>
						<prop name="IsChannelProperty">1</prop>
						<prop name="SelectorOrder">17</prop>
						<prop name="ShowInSelector">0</prop>
						<prop name="ShowInTable">0</prop>
						<prop name="TableOrder">17</prop>
					</obj>
					<obj name="item" class="QuantCpType" version="1">
						<prop name="name">Cp High</prop>
						<prop name="PropClass">QuantCpHighProp</prop>
						<prop name="AnalysisClass">Quantification Analysis</prop>
						<prop name="IsChannelProperty">1</prop>
						<prop name="SelectorOrder">18</prop>
						<prop name="ShowInSelector">0</prop>
						<prop name="ShowInTable">0</prop>
						<prop name="TableOrder">18</prop>
					</obj>
					<obj name="item" class="GroupSampleTypePropertyType" version="1">
						<prop name="name">Melt Geno Sample Type</prop>
						<prop name="PropClass">GroupChannelTypeProp</prop>
						<prop name="AnalysisClass">Melt Geno</prop>
						<prop name="IsChannelProperty">1</prop>
						<prop name="SelectorOrder">19</prop>
						<prop name="ShowInSelector">0</prop>
						<prop name="ShowInTable">0</prop>
						<prop name="TableOrder">19</prop>
					</obj>
					<obj name="item" class="SamplePropType" version="1">
						<prop name="name">Melt Geno Genotype</prop>
						<prop name="PropClass">ChannelGenotype</prop>
						<prop name="AnalysisClass">Melt Geno</prop>
						<prop name="IsChannelProperty">1</prop>
						<prop name="SelectorOrder">20</prop>
						<prop name="ShowInSelector">0</prop>
						<prop name="ShowInTable">0</prop>
						<prop name="TableOrder">20</prop>
					</obj>
					<obj name="item" class="RQTargetPropertyType" version="1">
						<prop name="name">Target Type</prop>
						<prop name="PropClass">RQTargetProperty</prop>
						<prop name="AnalysisClass">Relative Quantification</prop>
						<prop name="IsChannelProperty">1</prop>
						<prop name="SelectorOrder">21</prop>
						<prop name="ShowInSelector">0</prop>
						<prop name="ShowInTable">0</prop>
						<prop name="TableOrder">21</prop>
					</obj>
					<obj name="item" class="RQSampleTargetPropertyType" version="1">
						<prop name="name">Combined Sample and Target Type</prop>
						<prop name="PropClass">RQSampleTargetProperty</prop>
						<prop name="AnalysisClass">Relative Quantification</prop>
						<prop name="IsChannelProperty">1</prop>
						<prop name="SelectorOrder">22</prop>
						<prop name="ShowInSelector">0</prop>
						<prop name="ShowInTable">0</prop>
						<prop name="TableOrder">22</prop>
					</obj>
					<obj name="item" class="SamplePropType" version="1">
						<prop name="name">Efficiency</prop>
						<prop name="PropClass">RQEffProp</prop>
						<prop name="AnalysisClass">Relative Quantification</prop>
						<prop name="IsChannelProperty">1</prop>
						<prop name="SelectorOrder">23</prop>
						<prop name="ShowInSelector">0</prop>
						<prop name="ShowInTable">0</prop>
						<prop name="TableOrder">23</prop>
					</obj>
					<obj name="item" class="GroupSampleTypePropertyTypeNoPos" version="1">
						<prop name="name">Scanning Sample Type</prop>
						<prop name="PropClass">GroupChannelTypeProp</prop>
						<prop name="AnalysisClass">Scanning</prop>
						<prop name="IsChannelProperty">1</prop>
						<prop name="SelectorOrder">24</prop>
						<prop name="ShowInSelector">0</prop>
						<prop name="ShowInTable">0</prop>
						<prop name="TableOrder">24</prop>
					</obj>
					<obj name="item" class="SamplePropType" version="1">
						<prop name="name">Scanning Genotype</prop>
						<prop name="PropClass">ChannelGenotype</prop>
						<prop name="AnalysisClass">Scanning</prop>
						<prop name="IsChannelProperty">1</prop>
						<prop name="SelectorOrder">25</prop>
						<prop name="ShowInSelector">0</prop>
						<prop name="ShowInTable">0</prop>
						<prop name="TableOrder">25</prop>
					</obj>
				</list>
			</obj>
			<obj name="SelectedChannels" class="TEMIntegerSet" version="1">
				<list name="Items" count="1">
					<prop name="Item">0</prop>
				</list>
			</obj>
			<obj name="AnalysisProperties" class="ExpPropList" version="1">
				<list name="emlist" count="3">
					<obj name="PropertyObject" class="EndptGenoExtExp" version="3">
						<prop name="PropertyTypeName">Endpt External Experiment</prop>
					</obj>
					<obj name="PropertyObject" class="RQExtRefProp" version="3">
						<prop name="PropertyTypeName">ExtRef</prop>
						<prop name="RefExpProg">-1</prop>
					</obj>
					<obj name="PropertyObject" class="QuantUnitsProp" version="3">
						<prop name="PropertyTypeName">Units</prop>
					</obj>
				</list>
			</obj>
			<obj name="SampleInfoList" class="SamplePropInfoList" version="1">
				<list name="emlist" count="96">
					<obj name="item" class="SamplePropInfo" version="1">
						<obj name="ChannelProperties" class="ChanPropList" version="2">
							<obj name="ChannelProperties" class="EMList" version="1">
								<list name="emlist" count="1">
									<obj name="item" class="PropertyList" version="1">
										<list name="emlist" count="12">
											<obj name="PropertyObject" class="RQSampleTargetProperty" version="4">
												<prop name="PropertyTypeName">Combined Sample and Target Type</prop>
												<prop name="Position">0</prop>
												<prop name="IsDefault">0</prop>
												<obj name="ChannelProp" class="ChannelProperty" version="1">
													<prop name="ChannelIdx">0</prop>
												</obj>
											</obj>
											<obj name="PropertyObject" class="QuantConcProperty" version="4">
												<prop name="PropertyTypeName">Concentration</prop>
												<prop name="Position">0</prop>
												<prop name="IsDefault">1</prop>
												<prop name="Concentration">0</prop>
												<obj name="ChannelProp" class="ChannelProperty" version="1">
													<prop name="ChannelIdx">0</prop>
												</obj>
												<prop name="ReadOnly">1</prop>
											</obj>
											<obj name="PropertyObject" class="QuantCpHighProp" version="4">
												<prop name="PropertyTypeName">Cp High</prop>
												<prop name="Position">0</prop>
												<prop name="IsDefault">1</prop>
												<prop name="CpRangeHigh">0</prop>
												<obj name="ChannelProp" class="ChannelProperty" version="1">
													<prop name="ChannelIdx">0</prop>
												</obj>
												<prop name="ReadOnly">1</prop>
											</obj>
											<obj name="PropertyObject" class="QuantCpLowProp" version="4">
												<prop name="PropertyTypeName">Cp Low</prop>
												<prop name="Position">0</prop>
												<prop name="IsDefault">1</prop>
												<prop name="CpRangeLow">0</prop>
												<obj name="ChannelProp" class="ChannelProperty" version="1">
													<prop name="ChannelIdx">0</prop>
												</obj>
												<prop name="ReadOnly">1</prop>
											</obj>
											<obj name="PropertyObject" class="RQEffProp" version="4">
												<prop name="PropertyTypeName">Efficiency</prop>
												<prop name="Position">0</prop>
												<prop name="IsDefault">1</prop>
												<prop name="Efficiency">2</prop>
												<obj name="ChannelProp" class="ChannelProperty" version="1">
													<prop name="ChannelIdx">0</prop>
												</obj>
											</obj>
											<obj name="PropertyObject" class="ChannelGenotype" version="4">
												<prop name="PropertyTypeName">Melt Geno Genotype</prop>
												<prop name="Position">0</prop>
												<prop name="IsDefault">1</prop>
												<prop name="ReadOnly">1</prop>
												<obj name="ChannelProp" class="ChannelProperty" version="1">
													<prop name="ChannelIdx">0</prop>
												</obj>
											</obj>
											<obj name="PropertyObject" class="GroupChannelTypeProp" version="4">
												<prop name="PropertyTypeName">Melt Geno Sample Type</prop>
												<prop name="Position">0</prop>
												<prop name="IsDefault">0</prop>
												<prop name="GroupSampleType">mstUnknown</prop>
												<obj name="ChannelProp" class="ChannelProperty" version="1">
													<prop name="ChannelIdx">0</prop>
												</obj>
											</obj>
											<obj name="PropertyObject" class="QuantSampleTypeProperty" version="4">
												<prop name="PropertyTypeName">Quantification Sample Type</prop>
												<prop name="Position">0</prop>
												<prop name="IsDefault">0</prop>
												<prop name="SampleType">qsUnknown</prop>
												<obj name="ChannelProp" class="ChannelProperty" version="1">
													<prop name="ChannelIdx">0</prop>
												</obj>
											</obj>
											<obj name="PropertyObject" class="ChannelGenotype" version="4">
												<prop name="PropertyTypeName">Scanning Genotype</prop>
												<prop name="Position">0</prop>
												<prop name="IsDefault">1</prop>
												<prop name="ReadOnly">1</prop>
												<obj name="ChannelProp" class="ChannelProperty" version="1">
													<prop name="ChannelIdx">0</prop>
												</obj>
											</obj>
											<obj name="PropertyObject" class="GroupChannelTypeProp" version="4">
												<prop name="PropertyTypeName">Scanning Sample Type</prop>
												<prop name="Position">0</prop>
												<prop name="IsDefault">0</prop>
												<prop name="GroupSampleType">mstUnknown</prop>
												<obj name="ChannelProp" class="ChannelProperty" version="1">
													<prop name="ChannelIdx">0</prop>
												</obj>
											</obj>
											<obj name="PropertyObject" class="TargetName" version="4">
												<prop name="PropertyTypeName">Target Name</prop>
												<prop name="Position">0</prop>
												<prop name="IsDefault">1</prop>
												<obj name="ChannelProp" class="ChannelProperty" version="1">
													<prop name="ChannelIdx">0</prop>
												</obj>
											</obj>
											<obj name="PropertyObject" class="RQTargetProperty" version="4">
												<prop name="PropertyTypeName">Target Type</prop>
												<prop name="Position">0</prop>
												<prop name="IsDefault">0</prop>
												<prop name="TargetType">dtNone</prop>
												<obj name="ChannelProp" class="ChannelProperty" version="1">
													<prop name="ChannelIdx">0</prop>
												</obj>
											</obj>
										</list>
									</obj>
								</list>
							</obj>
						</obj>
						<prop name="ChannelPropertyCount">1</prop>
						<prop name="ContainerPosition">0</prop>
						<prop name="HasSampleProperties">1</prop>
						<obj name="SampleProperties" class="PropertyList" version="1">
							<list name="emlist" count="14">
								<obj name="PropertyObject" class="SamplePrefColor" version="4">
									<prop name="PropertyTypeName">Color</prop>
									<prop name="Position">0</prop>
									<prop name="IsDefault">0</prop>
									<prop name="Color">$00FF8000</prop>
								</obj>
								<obj name="PropertyObject" class="DominantChannelProp" version="4">
									<prop name="PropertyTypeName">Dominant Channel</prop>
									<prop name="Position">0</prop>
									<prop name="IsDefault">0</prop>
									<prop name="DominantChannel">0</prop>
								</obj>
								<obj name="PropertyObject" class="Genotype" version="4">
									<prop name="PropertyTypeName">EndPt Genotype</prop>
									<prop name="Position">0</prop>
									<prop name="IsDefault">1</prop>
									<prop name="ReadOnly">1</prop>
								</obj>
								<obj name="PropertyObject" class="GroupingSample" version="4">
									<prop name="PropertyTypeName">EndPt Sample Type</prop>
									<prop name="Position">0</prop>
									<prop name="IsDefault">0</prop>
									<prop name="GroupSampleType">mstUnknown</prop>
								</obj>
								<obj name="PropertyObject" class="SamplePrefLineStyle" version="4">
									<prop name="PropertyTypeName">Line Style</prop>
									<prop name="Position">0</prop>
									<prop name="IsDefault">0</prop>
									<prop name="LineStyle">psSolid</prop>
								</obj>
								<obj name="PropertyObject" class="GenSampleEditNotes" version="4">
									<prop name="PropertyTypeName">Notes</prop>
									<prop name="Position">0</prop>
									<prop name="IsDefault">1</prop>
								</obj>
								<obj name="PropertyObject" class="SamplePrefPointStyle" version="4">
									<prop name="PropertyTypeName">Point Style</prop>
									<prop name="Position">0</prop>
									<prop name="IsDefault">0</prop>
									<prop name="PointStyle">psNothing</prop>
								</obj>
								<obj name="PropertyObject" class="GenSampleEditPosition" version="4">
									<prop name="PropertyTypeName">Position</prop>
									<prop name="Position">0</prop>
									<prop name="IsDefault">1</prop>
								</obj>
								<obj name="PropertyObject" class="GenSampleEditReplicate" version="4">
									<prop name="PropertyTypeName">Replicate of</prop>
									<prop name="Position">0</prop>
									<prop name="IsDefault">1</prop>
									<prop name="ReplicateOf">-1</prop>
								</obj>
								<obj name="PropertyObject" class="HTCSampleID" version="4">
									<prop name="PropertyTypeName">Sample ID</prop>
									<prop name="Position">0</prop>
									<prop name="IsDefault">1</prop>
								</obj>
								<obj name="PropertyObject" class="GenSampleEditName" version="4">
									<prop name="PropertyTypeName">Sample Name</prop>
									<prop name="Position">0</prop>
									<prop name="IsDefault">1</prop>
									<prop name="name">Sample 1</prop>
								</obj>
								<obj name="PropertyObject" class="HTCSamplePrepNotes" version="4">
									<prop name="PropertyTypeName">Sample Prep Notes</prop>
									<prop name="Position">0</prop>
									<prop name="IsDefault">1</prop>
								</obj>
								<obj name="PropertyObject" class="GenSampleEditSubset" version="4">
									<prop name="PropertyTypeName">Subsets</prop>
									<prop name="Position">0</prop>
									<prop name="IsDefault">1</prop>
								</obj>
								<obj name="PropertyObject" class="SamplePrefWidth" version="5">
									<prop name="PropertyTypeName">Width</prop>
									<prop name="Position">0</prop>
									<prop name="IsDefault">1</prop>
									<prop name="Width">1</prop>
								</obj>
							</list>
						</obj>
					</obj>
					<obj name="item" class="SamplePropInfo" version="1">
						<obj name="ChannelProperties" class="ChanPropList" version="2">
							<obj name="ChannelProperties" class="EMList" version="1">
								<list name="emlist" count="1">
									<obj name="item" class="PropertyList" version="1">
										<list name="emlist" count="12">
											<obj name="PropertyObject" class="RQSampleTargetProperty" version="4">
												<prop name="PropertyTypeName">Combined Sample and Target Type</prop>
												<prop name="Position">1</prop>
												<prop name="IsDefault">0</prop>
												<obj name="ChannelProp" class="ChannelProperty" version="1">
													<prop name="ChannelIdx">0</prop>
												</obj>
											</obj>
											<obj name="PropertyObject" class="QuantConcProperty" version="4">
												<prop name="PropertyTypeName">Concentration</prop>
												<prop name="Position">1</prop>
												<prop name="IsDefault">1</prop>
												<prop name="Concentration">0</prop>
												<obj name="ChannelProp" class="ChannelProperty" version="1">
													<prop name="ChannelIdx">0</prop>
												</obj>
												<prop name="ReadOnly">1</prop>
											</obj>
											<obj name="PropertyObject" class="QuantCpHighProp" version="4">
												<prop name="PropertyTypeName">Cp High</prop>
												<prop name="Position">1</prop>
												<prop name="IsDefault">1</prop>
												<prop name="CpRangeHigh">0</prop>
												<obj name="ChannelProp" class="ChannelProperty" version="1">
													<prop name="ChannelIdx">0</prop>
												</obj>
												<prop name="ReadOnly">1</prop>
											</obj>
											<obj name="PropertyObject" class="QuantCpLowProp" version="4">
												<prop name="PropertyTypeName">Cp Low</prop>
												<prop name="Position">1</prop>
												<prop name="IsDefault">1</prop>
												<prop name="CpRangeLow">0</prop>
												<obj name="ChannelProp" class="ChannelProperty" version="1">
													<prop name="ChannelIdx">0</prop>
												</obj>
												<prop name="ReadOnly">1</prop>
											</obj>
											<obj name="PropertyObject" class="RQEffProp" version="4">
												<prop name="PropertyTypeName">Efficiency</prop>
												<prop name="Position">1</prop>
												<prop name="IsDefault">1</prop>
												<prop name="Efficiency">2</prop>
												<obj name="ChannelProp" class="ChannelProperty" version="1">
													<prop name="ChannelIdx">0</prop>
												</obj>
											</obj>
											<obj name="PropertyObject" class="ChannelGenotype" version="4">
												<prop name="PropertyTypeName">Melt Geno Genotype</prop>
												<prop name="Position">1</prop>
												<prop name="IsDefault">1</prop>
												<prop name="ReadOnly">1</prop>
												<obj name="ChannelProp" class="ChannelProperty" version="1">
													<prop name="ChannelIdx">0</prop>
												</obj>
											</obj>
											<obj name="PropertyObject" class="GroupChannelTypeProp" version="4">
												<prop name="PropertyTypeName">Melt Geno Sample Type</prop>
												<prop name="Position">1</prop>
												<prop name="IsDefault">0</prop>
												<prop name="GroupSampleType">mstUnknown</prop>
												<obj name="ChannelProp" class="ChannelProperty" version="1">
													<prop name="ChannelIdx">0</prop>
												</obj>
											</obj>
											<obj name="PropertyObject" class="QuantSampleTypeProperty" version="4">
												<prop name="PropertyTypeName">Quantification Sample Type</prop>
												<prop name="Position">1</prop>
												<prop name="IsDefault">0</prop>
												<prop name="SampleType">qsUnknown</prop>
												<obj name="ChannelProp" class="ChannelProperty" version="1">
													<prop name="ChannelIdx">0</prop>
												</obj>
											</obj>
											<obj name="PropertyObject" class="ChannelGenotype" version="4">
												<prop name="PropertyTypeName">Scanning Genotype</prop>
												<prop name="Position">1</prop>
												<prop name="IsDefault">1</prop>
												<prop name="ReadOnly">1</prop>
												<obj name="ChannelProp" class="ChannelProperty" version="1">
													<prop name="ChannelIdx">0</prop>
												</obj>
											</obj>
											<obj name="PropertyObject" class="GroupChannelTypeProp" version="4">
												<prop name="PropertyTypeName">Scanning Sample Type</prop>
												<prop name="Position">1</prop>
												<prop name="IsDefault">0</prop>
												<prop name="GroupSampleType">mstUnknown</prop>
												<obj name="ChannelProp" class="ChannelProperty" version="1">
													<prop name="ChannelIdx">0</prop>
												</obj>
											</obj>
											<obj name="PropertyObject" class="TargetName" version="4">
												<prop name="PropertyTypeName">Target Name</prop>
												<prop name="Position">1</prop>
												<prop name="IsDefault">1</prop>
												<obj name="ChannelProp" class="ChannelProperty" version="1">
													<prop name="ChannelIdx">0</prop>
												</obj>
											</obj>
											<obj name="PropertyObject" class="RQTargetProperty" version="4">
												<prop name="PropertyTypeName">Target Type</prop>
												<prop name="Position">1</prop>
												<prop name="IsDefault">0</prop>
												<prop name="TargetType">dtNone</prop>
												<obj name="ChannelProp" class="ChannelProperty" version="1">
													<prop name="ChannelIdx">0</prop>
												</obj>
											</obj>
										</list>
									</obj>
								</list>
							</obj>
						</obj>
						<prop name="ChannelPropertyCount">1</prop>
						<prop name="ContainerPosition">1</prop>
						<prop name="HasSampleProperties">1</prop>
						<obj name="SampleProperties" class="PropertyList" version="1">
							<list name="emlist" count="14">
								<obj name="PropertyObject" class="SamplePrefColor" version="4">
									<prop name="PropertyTypeName">Color</prop>
									<prop name="Position">1</prop>
									<prop name="IsDefault">0</prop>
									<prop name="Color">clRed</prop>
								</obj>
								<obj name="PropertyObject" class="DominantChannelProp" version="4">
									<prop name="PropertyTypeName">Dominant Channel</prop>
									<prop name="Position">1</prop>
									<prop name="IsDefault">0</prop>
									<prop name="DominantChannel">0</prop>
								</obj>
								<obj name="PropertyObject" class="Genotype" version="4">
									<prop name="PropertyTypeName">EndPt Genotype</prop>
									<prop name="Position">1</prop>
									<prop name="IsDefault">1</prop>
									<prop name="ReadOnly">1</prop>
								</obj>
								<obj name="PropertyObject" class="GroupingSample" version="4">
									<prop name="PropertyTypeName">EndPt Sample Type</prop>
									<prop name="Position">1</prop>
									<prop name="IsDefault">0</prop>
									<prop name="GroupSampleType">mstUnknown</prop>
								</obj>
								<obj name="PropertyObject" class="SamplePrefLineStyle" version="4">
									<prop name="PropertyTypeName">Line Style</prop>
									<prop name="Position">1</prop>
									<prop name="IsDefault">0</prop>
									<prop name="LineStyle">psSolid</prop>
								</obj>
								<obj name="PropertyObject" class="GenSampleEditNotes" version="4">
									<prop name="PropertyTypeName">Notes</prop>
									<prop name="Position">1</prop>
									<prop name="IsDefault">1</prop>
								</obj>
								<obj name="PropertyObject" class="SamplePrefPointStyle" version="4">
									<prop name="PropertyTypeName">Point Style</prop>
									<prop name="Position">1</prop>
									<prop name="IsDefault">0</prop>
									<prop name="PointStyle">psNothing</prop>
								</obj>
								<obj name="PropertyObject" class="GenSampleEditPosition" version="4">
									<prop name="PropertyTypeName">Position</prop>
									<prop name="Position">1</prop>
									<prop name="IsDefault">1</prop>
								</obj>
								<obj name="PropertyObject" class="GenSampleEditReplicate" version="4">
									<prop name="PropertyTypeName">Replicate of</prop>
									<prop name="Position">1</prop>
									<prop name="IsDefault">1</prop>
									<prop name="ReplicateOf">-1</prop>
								</obj>
								<obj name="PropertyObject" class="HTCSampleID" version="4">
									<prop name="PropertyTypeName">Sample ID</prop>
									<prop name="Position">1</prop>
									<prop name="IsDefault">1</prop>
								</obj>
								<obj name="PropertyObject" class="GenSampleEditName" version="4">
									<prop name="PropertyTypeName">Sample Name</prop>
									<prop name="Position">1</prop>
									<prop name="IsDefault">1</prop>
									<prop name="name">Sample 2</prop>
								</obj>
								<obj name="PropertyObject" class="HTCSamplePrepNotes" version="4">
									<prop name="PropertyTypeName">Sample Prep Notes</prop>
									<prop name="Position">1</prop>
									<prop name="IsDefault">1</prop>
								</obj>
								<obj name="PropertyObject" class="GenSampleEditSubset" version="4">
									<prop name="PropertyTypeName">Subsets</prop>
									<prop name="Position">1</prop>
									<prop name="IsDefault">1</prop>
								</obj>
								<obj name="PropertyObject" class="SamplePrefWidth" version="5">
									<prop name="PropertyTypeName">Width</prop>
									<prop name="Position">1</prop>
									<prop name="IsDefault">1</prop>
									<prop name="Width">1</prop>
								</obj>
							</list>
						</obj>
					</obj>
					<obj name="item" class="SamplePropInfo" version="1">
						<obj name="ChannelProperties" class="ChanPropList" version="2">
							<obj name="ChannelProperties" class="EMList" version="1">
								<list name="emlist" count="1">
									<obj name="item" class="PropertyList" version="1">
										<list name="emlist" count="12">
											<obj name="PropertyObject" class="RQSampleTargetProperty" version="4">
												<prop name="PropertyTypeName">Combined Sample and Target Type</prop>
												<prop name="Position">2</prop>
												<prop name="IsDefault">0</prop>
												<obj name="ChannelProp" class="ChannelProperty" version="1">
													<prop name="ChannelIdx">0</prop>
												</obj>
											</obj>
											<obj name="PropertyObject" class="QuantConcProperty" version="4">
												<prop name="PropertyTypeName">Concentration</prop>
												<prop name="Position">2</prop>
												<prop name="IsDefault">1</prop>
												<prop name="Concentration">0</prop>
												<obj name="ChannelProp" class="ChannelProperty" version="1">
													<prop name="ChannelIdx">0</prop>
												</obj>
												<prop name="ReadOnly">1</prop>
											</obj>
											<obj name="PropertyObject" class="QuantCpHighProp" version="4">
												<prop name="PropertyTypeName">Cp High</prop>
												<prop name="Position">2</prop>
												<prop name="IsDefault">1</prop>
												<prop name="CpRangeHigh">0</prop>
												<obj name="ChannelProp" class="ChannelProperty" version="1">
													<prop name="ChannelIdx">0</prop>
												</obj>
												<prop name="ReadOnly">1</prop>
											</obj>
											<obj name="PropertyObject" class="QuantCpLowProp" version="4">
												<prop name="PropertyTypeName">Cp Low</prop>
												<prop name="Position">2</prop>
												<prop name="IsDefault">1</prop>
												<prop name="CpRangeLow">0</prop>
												<obj name="ChannelProp" class="ChannelProperty" version="1">
													<prop name="ChannelIdx">0</prop>
												</obj>
												<prop name="ReadOnly">1</prop>
											</obj>
											<obj name="PropertyObject" class="RQEffProp" version="4">
												<prop name="PropertyTypeName">Efficiency</prop>
												<prop name="Position">2</prop>
												<prop name="IsDefault">1</prop>
												<prop name="Efficiency">2</prop>
												<obj name="ChannelProp" class="ChannelProperty" version="1">
													<prop name="ChannelIdx">0</prop>
												</obj>
											</obj>
											<obj name="PropertyObject" class="ChannelGenotype" version="4">
												<prop name="PropertyTypeName">Melt Geno Genotype</prop>
												<prop name="Position">2</prop>
												<prop name="IsDefault">1</prop>
												<prop name="ReadOnly">1</prop>
												<obj name="ChannelProp" class="ChannelProperty" version="1">
													<prop name="ChannelIdx">0</prop>
												</obj>
											</obj>
											<obj name="PropertyObject" class="GroupChannelTypeProp" version="4">
												<prop name="PropertyTypeName">Melt Geno Sample Type</prop>
												<prop name="Position">2</prop>
												<prop name="IsDefault">0</prop>
												<prop name="GroupSampleType">mstUnknown</prop>
												<obj name="ChannelProp" class="ChannelProperty" version="1">
													<prop name="ChannelIdx">0</prop>
												</obj>
											</obj>
											<obj name="PropertyObject" class="QuantSampleTypeProperty" version="4">
												<prop name="PropertyTypeName">Quantification Sample Type</prop>
												<prop name="Position">2</prop>
												<prop name="IsDefault">0</prop>
												<prop name="SampleType">qsUnknown</prop>
												<obj name="ChannelProp" class="ChannelProperty" version="1">
													<prop name="ChannelIdx">0</prop>
												</obj>
											</obj>
											<obj name="PropertyObject" class="ChannelGenotype" version="4">
												<prop name="PropertyTypeName">Scanning Genotype</prop>
												<prop name="Position">2</prop>
												<prop name="IsDefault">1</prop>
												<prop name="ReadOnly">1</prop>
												<obj name="ChannelProp" class="ChannelProperty" version="1">
													<prop name="ChannelIdx">0</prop>
												</obj>
											</obj>
											<obj name="PropertyObject" class="GroupChannelTypeProp" version="4">
												<prop name="PropertyTypeName">Scanning Sample Type</prop>
												<prop name="Position">2</prop>
												<prop name="IsDefault">0</prop>
												<prop name="GroupSampleType">mstUnknown</prop>
												<obj name="ChannelProp" class="ChannelProperty" version="1">
													<prop name="ChannelIdx">0</prop>
												</obj>
											</obj>
											<obj name="PropertyObject" class="TargetName" version="4">
												<prop name="PropertyTypeName">Target Name</prop>
												<prop name="Position">2</prop>
												<prop name="IsDefault">1</prop>
												<obj name="ChannelProp" class="ChannelProperty" version="1">
													<prop name="ChannelIdx">0</prop>
												</obj>
											</obj>
											<obj name="PropertyObject" class="RQTargetProperty" version="4">
												<prop name="PropertyTypeName">Target Type</prop>
												<prop name="Position">2</prop>
												<prop name="IsDefault">0</prop>
												<prop name="TargetType">dtNone</prop>
												<obj name="ChannelProp" class="ChannelProperty" version="1">
													<prop name="ChannelIdx">0</prop>
												</obj>
											</obj>
										</list>
									</obj>
								</list>
							</obj>
						</obj>
						<prop name="ChannelPropertyCount">1</prop>
						<prop name="ContainerPosition">2</prop>
						<prop name="HasSampleProperties">1</prop>
						<obj name="SampleProperties" class="PropertyList" version="1">
							<list name="emlist" count="14">
								<obj name="PropertyObject" class="SamplePrefColor" version="4">
									<prop name="PropertyTypeName">Color</prop>
									<prop name="Position">2</prop>
									<prop name="IsDefault">0</prop>
									<prop name="Color">$0030D700</prop>
								</obj>
								<obj name="PropertyObject" class="DominantChannelProp" version="4">
									<prop name="PropertyTypeName">Dominant Channel</prop>
									<prop name="Position">2</prop>
									<prop name="IsDefault">0</prop>
									<prop name="DominantChannel">0</prop>
								</obj>
								<obj name="PropertyObject" class="Genotype" version="4">
									<prop name="PropertyTypeName">EndPt Genotype</prop>
									<prop name="Position">2</prop>
									<prop name="IsDefault">1</prop>
									<prop name="ReadOnly">1</prop>
								</obj>
								<obj name="PropertyObject" class="GroupingSample" version="4">
									<prop name="PropertyTypeName">EndPt Sample Type</prop>
									<prop name="Position">2</prop>
									<prop name="IsDefault">0</prop>
									<prop name="GroupSampleType">mstUnknown</prop>
								</obj>
								<obj name="PropertyObject" class="SamplePrefLineStyle" version="4">
									<prop name="PropertyTypeName">Line Style</prop>
									<prop name="Position">2</prop>
									<prop name="IsDefault">0</prop>
									<prop name="LineStyle">psSolid</prop>
								</obj>
								<obj name="PropertyObject" class="GenSampleEditNotes" version="4">
									<prop name="PropertyTypeName">Notes</prop>
									<prop name="Position">2</prop>
									<prop name="IsDefault">1</prop>
								</obj>
								<obj name="PropertyObject" class="SamplePrefPointStyle" version="4">
									<prop name="PropertyTypeName">Point Style</prop>
									<prop name="Position">2</prop>
									<prop name="IsDefault">0</prop>
									<prop name="PointStyle">psNothing</prop>
								</obj>
								<obj name="PropertyObject" class="GenSampleEditPosition" version="4">
									<prop name="PropertyTypeName">Position</prop>
									<prop name="Position">2</prop>
									<prop name="IsDefault">1</prop>
								</obj>
								<obj name="PropertyObject" class="GenSampleEditReplicate" version="4">
									<prop name="PropertyTypeName">Replicate of</prop>
									<prop name="Position">2</prop>
									<prop name="IsDefault">1</prop>
									<prop name="ReplicateOf">-1</prop>
								</obj>
								<obj name="PropertyObject" class="HTCSampleID" version="4">
									<prop name="PropertyTypeName">Sample ID</prop>
									<prop name="Position">2</prop>
									<prop name="IsDefault">1</prop>
								</obj>
								<obj name="PropertyObject" class="GenSampleEditName" version="4">
									<prop name="PropertyTypeName">Sample Name</prop>
									<prop name="Position">2</prop>
									<prop name="IsDefault">1</prop>
									<prop name="name">Sample 3</prop>
								</obj>
								<obj name="PropertyObject" class="HTCSamplePrepNotes" version="4">
									<prop name="PropertyTypeName">Sample Prep Notes</prop>
									<prop name="Position">2</prop>
									<prop name="IsDefault">1</prop>
								</obj>
								<obj name="PropertyObject" class="GenSampleEditSubset" version="4">
									<prop name="PropertyTypeName">Subsets</prop>
									<prop name="Position">2</prop>
									<prop name="IsDefault">1</prop>
								</obj>
								<obj name="PropertyObject" class="SamplePrefWidth" version="5">
									<prop name="PropertyTypeName">Width</prop>
									<prop name="Position">2</prop>
									<prop name="IsDefault">1</prop>
									<prop name="Width">1</prop>
								</obj>
							</list>
						</obj>
					</obj>
					<obj name="item" class="SamplePropInfo" version="1">
						<obj name="ChannelProperties" class="ChanPropList" version="2">
							<obj name="ChannelProperties" class="EMList" version="1">
								<list name="emlist" count="1">
									<obj name="item" class="PropertyList" version="1">
										<list name="emlist" count="12">
											<obj name="PropertyObject" class="RQSampleTargetProperty" version="4">
												<prop name="PropertyTypeName">Combined Sample and Target Type</prop>
												<prop name="Position">3</prop>
												<prop name="IsDefault">0</prop>
												<obj name="ChannelProp" class="ChannelProperty" version="1">
													<prop name="ChannelIdx">0</prop>
												</obj>
											</obj>
											<obj name="PropertyObject" class="QuantConcProperty" version="4">
												<prop name="PropertyTypeName">Concentration</prop>
												<prop name="Position">3</prop>
												<prop name="IsDefault">1</prop>
												<prop name="Concentration">0</prop>
												<obj name="ChannelProp" class="ChannelProperty" version="1">
													<prop name="ChannelIdx">0</prop>
												</obj>
												<prop name="ReadOnly">1</prop>
											</obj>
											<obj name="PropertyObject" class="QuantCpHighProp" version="4">
												<prop name="PropertyTypeName">Cp High</prop>
												<prop name="Position">3</prop>
												<prop name="IsDefault">1</prop>
												<prop name="CpRangeHigh">0</prop>
												<obj name="ChannelProp" class="ChannelProperty" version="1">
													<prop name="ChannelIdx">0</prop>
												</obj>
												<prop name="ReadOnly">1</prop>
											</obj>
											<obj name="PropertyObject" class="QuantCpLowProp" version="4">
												<prop name="PropertyTypeName">Cp Low</prop>
												<prop name="Position">3</prop>
												<prop name="IsDefault">1</prop>
												<prop name="CpRangeLow">0</prop>
												<obj name="ChannelProp" class="ChannelProperty" version="1">
													<prop name="ChannelIdx">0</prop>
												</obj>
												<prop name="ReadOnly">1</prop>
											</obj>
											<obj name="PropertyObject" class="RQEffProp" version="4">
												<prop name="PropertyTypeName">Efficiency</prop>
												<prop name="Position">3</prop>
												<prop name="IsDefault">1</prop>
												<prop name="Efficiency">2</prop>
												<obj name="ChannelProp" class="ChannelProperty" version="1">
													<prop name="ChannelIdx">0</prop>
												</obj>
											</obj>
											<obj name="PropertyObject" class="ChannelGenotype" version="4">
												<prop name="PropertyTypeName">Melt Geno Genotype</prop>
												<prop name="Position">3</prop>
												<prop name="IsDefault">1</prop>
												<prop name="ReadOnly">1</prop>
												<obj name="ChannelProp" class="ChannelProperty" version="1">
													<prop name="ChannelIdx">0</prop>
												</obj>
											</obj>
											<obj name="PropertyObject" class="GroupChannelTypeProp" version="4">
												<prop name="PropertyTypeName">Melt Geno Sample Type</prop>
												<prop name="Position">3</prop>
												<prop name="IsDefault">0</prop>
												<prop name="GroupSampleType">mstUnknown</prop>
												<obj name="ChannelProp" class="ChannelProperty" version="1">
													<prop name="ChannelIdx">0</prop>
												</obj>
											</obj>
											<obj name="PropertyObject" class="QuantSampleTypeProperty" version="4">
												<prop name="PropertyTypeName">Quantification Sample Type</prop>
												<prop name="Position">3</prop>
												<prop name="IsDefault">0</prop>
												<prop name="SampleType">qsUnknown</prop>
												<obj name="ChannelProp" class="ChannelProperty" version="1">
													<prop name="ChannelIdx">0</prop>
												</obj>
											</obj>
											<obj name="PropertyObject" class="ChannelGenotype" version="4">
												<prop name="PropertyTypeName">Scanning Genotype</prop>
												<prop name="Position">3</prop>
												<prop name="IsDefault">1</prop>
												<prop name="ReadOnly">1</prop>
												<obj name="ChannelProp" class="ChannelProperty" version="1">
													<prop name="ChannelIdx">0</prop>
												</obj>
											</obj>
											<obj name="PropertyObject" class="GroupChannelTypeProp" version="4">
												<prop name="PropertyTypeName">Scanning Sample Type</prop>
												<prop name="Position">3</prop>
												<prop name="IsDefault">0</prop>
												<prop name="GroupSampleType">mstUnknown</prop>
												<obj name="ChannelProp" class="ChannelProperty" version="1">
													<prop name="ChannelIdx">0</prop>
												</obj>
											</obj>
											<obj name="PropertyObject" class="TargetName" version="4">
												<prop name="PropertyTypeName">Target Name</prop>
												<prop name="Position">3</prop>
												<prop name="IsDefault">1</prop>
												<obj name="ChannelProp" class="ChannelProperty" version="1">
													<prop name="ChannelIdx">0</prop>
												</obj>
											</obj>
											<obj name="PropertyObject" class="RQTargetProperty" version="4">
												<prop name="PropertyTypeName">Target Type</prop>
												<prop name="Position">3</prop>
												<prop name="IsDefault">0</prop>
												<prop name="TargetType">dtNone</prop>
												<obj name="ChannelProp" class="ChannelProperty" version="1">
													<prop name="ChannelIdx">0</prop>
												</obj>
											</obj>
										</list>
									</obj>
								</list>
							</obj>
						</obj>
						<prop name="ChannelPropertyCount">1</prop>
						<prop name="ContainerPosition">3</prop>
						<prop name="HasSampleProperties">1</prop>
						<obj name="SampleProperties" class="PropertyList" version="1">
							<list name="emlist" count="14">
								<obj name="PropertyObject" class="SamplePrefColor" version="4">
									<prop name="PropertyTypeName">Color</prop>
									<prop name="Position">3</prop>
									<prop name="IsDefault">0</prop>
									<prop name="Color">clFuchsia</prop>
								</obj>
								<obj name="PropertyObject" class="DominantChannelProp" version="4">
									<prop name="PropertyTypeName">Dominant Channel</prop>
									<prop name="Position">3</prop>
									<prop name="IsDefault">0</prop>
									<prop name="DominantChannel">0</prop>
								</obj>
								<obj name="PropertyObject" class="Genotype" version="4">
									<prop name="PropertyTypeName">EndPt Genotype</prop>
									<prop name="Position">3</prop>
									<prop name="IsDefault">1</prop>
									<prop name="ReadOnly">1</prop>
								</obj>
								<obj name="PropertyObject" class="GroupingSample" version="4">
									<prop name="PropertyTypeName">EndPt Sample Type</prop>
									<prop name="Position">3</prop>
									<prop name="IsDefault">0</prop>
									<prop name="GroupSampleType">mstUnknown</prop>
								</obj>
								<obj name="PropertyObject" class="SamplePrefLineStyle" version="4">
									<prop name="PropertyTypeName">Line Style</prop>
									<prop name="Position">3</prop>
									<prop name="IsDefault">0</prop>
									<prop name="LineStyle">psSolid</prop>
								</obj>
								<obj name="PropertyObject" class="GenSampleEditNotes" version="4">
									<prop name="PropertyTypeName">Notes</prop>
									<prop name="Position">3</prop>
									<prop name="IsDefault">1</prop>
								</obj>
								<obj name="PropertyObject" class="SamplePrefPointStyle" version="4">
									<prop name="PropertyTypeName">Point Style</prop>
									<prop name="Position">3</prop>
									<prop name="IsDefault">0</prop>
									<prop name="PointStyle">psNothing</prop>
								</obj>
								<obj name="PropertyObject" class="GenSampleEditPosition" version="4">
									<prop name="PropertyTypeName">Position</prop>
									<prop name="Position">3</prop>
									<prop name="IsDefault">1</prop>
								</obj>
								<obj name="PropertyObject" class="GenSampleEditReplicate" version="4">
									<prop name="PropertyTypeName">Replicate of</prop>
									<prop name="Position">3</prop>
									<prop name="IsDefault">1</prop>
									<prop name="ReplicateOf">-1</prop>
								</obj>
								<obj name="PropertyObject" class="HTCSampleID" version="4">
									<prop name="PropertyTypeName">Sample ID</prop>
									<prop name="Position">3</prop>
									<prop name="IsDefault">1</prop>
								</obj>
								<obj name="PropertyObject" class="GenSampleEditName" version="4">
									<prop name="PropertyTypeName">Sample Name</prop>
									<prop name="Position">3</prop>
									<prop name="IsDefault">1</prop>
									<prop name="name">Sample 4</prop>
								</obj>
								<obj name="PropertyObject" class="HTCSamplePrepNotes" version="4">
									<prop name="PropertyTypeName">Sample Prep Notes</prop>
									<prop name="Position">3</prop>
									<prop name="IsDefault">1</prop>
								</obj>
								<obj name="PropertyObject" class="GenSampleEditSubset" version="4">
									<prop name="PropertyTypeName">Subsets</prop>
									<prop name="Position">3</prop>
									<prop name="IsDefault">1</prop>
								</obj>
								<obj name="PropertyObject" class="SamplePrefWidth" version="5">
									<prop name="PropertyTypeName">Width</prop>
									<prop name="Position">3</prop>
									<prop name="IsDefault">1</prop>
									<prop name="Width">1</prop>
								</obj>
							</list>
						</obj>
					</obj>
					<obj name="item" class="SamplePropInfo" version="1">
						<obj name="ChannelProperties" class="ChanPropList" version="2">
							<obj name="ChannelProperties" class="EMList" version="1">
								<list name="emlist" count="1">
									<obj name="item" class="PropertyList" version="1">
										<list name="emlist" count="12">
											<obj name="PropertyObject" class="RQSampleTargetProperty" version="4">
												<prop name="PropertyTypeName">Combined Sample and Target Type</prop>
												<prop name="Position">4</prop>
												<prop name="IsDefault">0</prop>
												<obj name="ChannelProp" class="ChannelProperty" version="1">
													<prop name="ChannelIdx">0</prop>
												</obj>
											</obj>
											<obj name="PropertyObject" class="QuantConcProperty" version="4">
												<prop name="PropertyTypeName">Concentration</prop>
												<prop name="Position">4</prop>
												<prop name="IsDefault">1</prop>
												<prop name="Concentration">0</prop>
												<obj name="ChannelProp" class="ChannelProperty" version="1">
													<prop name="ChannelIdx">0</prop>
												</obj>
												<prop name="ReadOnly">1</prop>
											</obj>
											<obj name="PropertyObject" class="QuantCpHighProp" version="4">
												<prop name="PropertyTypeName">Cp High</prop>
												<prop name="Position">4</prop>
												<prop name="IsDefault">1</prop>
												<prop name="CpRangeHigh">0</prop>
												<obj name="ChannelProp" class="ChannelProperty" version="1">
													<prop name="ChannelIdx">0</prop>
												</obj>
												<prop name="ReadOnly">1</prop>
											</obj>
											<obj name="PropertyObject" class="QuantCpLowProp" version="4">
												<prop name="PropertyTypeName">Cp Low</prop>
												<prop name="Position">4</prop>
												<prop name="IsDefault">1</prop>
												<prop name="CpRangeLow">0</prop>
												<obj name="ChannelProp" class="ChannelProperty" version="1">
													<prop name="ChannelIdx">0</prop>
												</obj>
												<prop name="ReadOnly">1</prop>
											</obj>
											<obj name="PropertyObject" class="RQEffProp" version="4">
												<prop name="PropertyTypeName">Efficiency</prop>
												<prop name="Position">4</prop>
												<prop name="IsDefault">1</prop>
												<prop name="Efficiency">2</prop>
												<obj name="ChannelProp" class="ChannelProperty" version="1">
													<prop name="ChannelIdx">0</prop>
												</obj>
											</obj>
											<obj name="PropertyObject" class="ChannelGenotype" version="4">
												<prop name="PropertyTypeName">Melt Geno Genotype</prop>
												<prop name="Position">4</prop>
												<prop name="IsDefault">1</prop>
												<prop name="ReadOnly">1</prop>
												<obj name="ChannelProp" class="ChannelProperty" version="1">
													<prop name="ChannelIdx">0</prop>
												</obj>
											</obj>
											<obj name="PropertyObject" class="GroupChannelTypeProp" version="4">
												<prop name="PropertyTypeName">Melt Geno Sample Type</prop>
												<prop name="Position">4</prop>
												<prop name="IsDefault">0</prop>
												<prop name="GroupSampleType">mstUnknown</prop>
												<obj name="ChannelProp" class="ChannelProperty" version="1">
													<prop name="ChannelIdx">0</prop>
												</obj>
											</obj>
											<obj name="PropertyObject" class="QuantSampleTypeProperty" version="4">
												<prop name="PropertyTypeName">Quantification Sample Type</prop>
												<prop name="Position">4</prop>
												<prop name="IsDefault">0</prop>
												<prop name="SampleType">qsUnknown</prop>
												<obj name="ChannelProp" class="ChannelProperty" version="1">
													<prop name="ChannelIdx">0</prop>
												</obj>
											</obj>
											<obj name="PropertyObject" class="ChannelGenotype" version="4">
												<prop name="PropertyTypeName">Scanning Genotype</prop>
												<prop name="Position">4</prop>
												<prop name="IsDefault">1</prop>
												<prop name="ReadOnly">1</prop>
												<obj name="ChannelProp" class="ChannelProperty" version="1">
													<prop name="ChannelIdx">0</prop>
												</obj>
											</obj>
											<obj name="PropertyObject" class="GroupChannelTypeProp" version="4">
												<prop name="PropertyTypeName">Scanning Sample Type</prop>
												<prop name="Position">4</prop>
												<prop name="IsDefault">0</prop>
												<prop name="GroupSampleType">mstUnknown</prop>
												<obj name="ChannelProp" class="ChannelProperty" version="1">
													<prop name="ChannelIdx">0</prop>
												</obj>
											</obj>
											<obj name="PropertyObject" class="TargetName" version="4">
												<prop name="PropertyTypeName">Target Name</prop>
												<prop name="Position">4</prop>
												<prop name="IsDefault">1</prop>
												<obj name="ChannelProp" class="ChannelProperty" version="1">
													<prop name="ChannelIdx">0</prop>
												</obj>
											</obj>
											<obj name="PropertyObject" class="RQTargetProperty" version="4">
												<prop name="PropertyTypeName">Target Type</prop>
												<prop name="Position">4</prop>
												<prop name="IsDefault">0</prop>
												<prop name="TargetType">dtNone</prop>
												<obj name="ChannelProp" class="ChannelProperty" version="1">
													<prop name="ChannelIdx">0</prop>
												</obj>
											</obj>
										</list>
									</obj>
								</list>
							</obj>
						</obj>
						<prop name="ChannelPropertyCount">1</prop>
						<prop name="ContainerPosition">4</prop>
						<prop name="HasSampleProperties">1</prop>
						<obj name="SampleProperties" class="PropertyList" version="1">
							<list name="emlist" count="14">
								<obj name="PropertyObject" class="SamplePrefColor" version="4">
									<prop name="PropertyTypeName">Color</prop>
									<prop name="Position">4</prop>
									<prop name="IsDefault">0</prop>
									<prop name="Color">clGray</prop>
								</obj>
								<obj name="PropertyObject" class="DominantChannelProp" version="4">
									<prop name="PropertyTypeName">Dominant Channel</prop>
									<prop name="Position">4</prop>
									<prop name="IsDefault">0</prop>
									<prop name="DominantChannel">0</prop>
								</obj>
								<obj name="PropertyObject" class="Genotype" version="4">
									<prop name="PropertyTypeName">EndPt Genotype</prop>
									<prop name="Position">4</prop>
									<prop name="IsDefault">1</prop>
									<prop name="ReadOnly">1</prop>
								</obj>
								<obj name="PropertyObject" class="GroupingSample" version="4">
									<prop name="PropertyTypeName">EndPt Sample Type</prop>
									<prop name="Position">4</prop>
									<prop name="IsDefault">0</prop>
									<prop name="GroupSampleType">mstUnknown</prop>
								</obj>
								<obj name="PropertyObject" class="SamplePrefLineStyle" version="4">
									<prop name="PropertyTypeName">Line Style</prop>
									<prop name="Position">4</prop>
									<prop name="IsDefault">0</prop>
									<prop name="LineStyle">psSolid</prop>
								</obj>
								<obj name="PropertyObject" class="GenSampleEditNotes" version="4">
									<prop name="PropertyTypeName">Notes</prop>
									<prop name="Position">4</prop>
									<prop name="IsDefault">1</prop>
								</obj>
								<obj name="PropertyObject" class="SamplePrefPointStyle" version="4">
									<prop name="PropertyTypeName">Point Style</prop>
									<prop name="Position">4</prop>
									<prop name="IsDefault">0</prop>
									<prop name="PointStyle">psNothing</prop>
								</obj>
								<obj name="PropertyObject" class="GenSampleEditPosition" version="4">
									<prop name="PropertyTypeName">Position</prop>
									<prop name="Position">4</prop>
									<prop name="IsDefault">1</prop>
								</obj>
								<obj name="PropertyObject" class="GenSampleEditReplicate" version="4">
									<prop name="PropertyTypeName">Replicate of</prop>
									<prop name="Position">4</prop>
									<prop name="IsDefault">1</prop>
									<prop name="ReplicateOf">-1</prop>
								</obj>
								<obj name="PropertyObject" class="HTCSampleID" version="4">
									<prop name="PropertyTypeName">Sample ID</prop>
									<prop name="Position">4</prop>
									<prop name="IsDefault">1</prop>
								</obj>
								<obj name="PropertyObject" class="GenSampleEditName" version="4">
									<prop name="PropertyTypeName">Sample Name</prop>
									<prop name="Position">4</prop>
									<prop name="IsDefault">1</prop>
									<prop name="name">Sample 5</prop>
								</obj>
								<obj name="PropertyObject" class="HTCSamplePrepNotes" version="4">
									<prop name="PropertyTypeName">Sample Prep Notes</prop>
									<prop name="Position">4</prop>
									<prop name="IsDefault">1</prop>
								</obj>
								<obj name="PropertyObject" class="GenSampleEditSubset" version="4">
									<prop name="PropertyTypeName">Subsets</prop>
									<prop name="Position">4</prop>
									<prop name="IsDefault">1</prop>
								</obj>
								<obj name="PropertyObject" class="SamplePrefWidth" version="5">
									<prop name="PropertyTypeName">Width</prop>
									<prop name="Position">4</prop>
									<prop name="IsDefault">1</prop>
									<prop name="Width">1</prop>
								</obj>
							</list>
						</obj>
					</obj>
					<obj name="item" class="SamplePropInfo" version="1">
						<obj name="ChannelProperties" class="ChanPropList" version="2">
							<obj name="ChannelProperties" class="EMList" version="1">
								<list name="emlist" count="1">
									<obj name="item" class="PropertyList" version="1">
										<list name="emlist" count="12">
											<obj name="PropertyObject" class="RQSampleTargetProperty" version="4">
												<prop name="PropertyTypeName">Combined Sample and Target Type</prop>
												<prop name="Position">5</prop>
												<prop name="IsDefault">0</prop>
												<obj name="ChannelProp" class="ChannelProperty" version="1">
													<prop name="ChannelIdx">0</prop>
												</obj>
											</obj>
											<obj name="PropertyObject" class="QuantConcProperty" version="4">
												<prop name="PropertyTypeName">Concentration</prop>
												<prop name="Position">5</prop>
												<prop name="IsDefault">1</prop>
												<prop name="Concentration">0</prop>
												<obj name="ChannelProp" class="ChannelProperty" version="1">
													<prop name="ChannelIdx">0</prop>
												</obj>
												<prop name="ReadOnly">1</prop>
											</obj>
											<obj name="PropertyObject" class="QuantCpHighProp" version="4">
												<prop name="PropertyTypeName">Cp High</prop>
												<prop name="Position">5</prop>
												<prop name="IsDefault">1</prop>
												<prop name="CpRangeHigh">0</prop>
												<obj name="ChannelProp" class="ChannelProperty" version="1">
													<prop name="ChannelIdx">0</prop>
												</obj>
												<prop name="ReadOnly">1</prop>
											</obj>
											<obj name="PropertyObject" class="QuantCpLowProp" version="4">
												<prop name="PropertyTypeName">Cp Low</prop>
												<prop name="Position">5</prop>
												<prop name="IsDefault">1</prop>
												<prop name="CpRangeLow">0</prop>
												<obj name="ChannelProp" class="ChannelProperty" version="1">
													<prop name="ChannelIdx">0</prop>
												</obj>
												<prop name="ReadOnly">1</prop>
											</obj>
											<obj name="PropertyObject" class="RQEffProp" version="4">
												<prop name="PropertyTypeName">Efficiency</prop>
												<prop name="Position">5</prop>
												<prop name="IsDefault">1</prop>
												<prop name="Efficiency">2</prop>
												<obj name="ChannelProp" class="ChannelProperty" version="1">
													<prop name="ChannelIdx">0</prop>
												</obj>
											</obj>
											<obj name="PropertyObject" class="ChannelGenotype" version="4">
												<prop name="PropertyTypeName">Melt Geno Genotype</prop>
												<prop name="Position">5</prop>
												<prop name="IsDefault">1</prop>
												<prop name="ReadOnly">1</prop>
												<obj name="ChannelProp" class="ChannelProperty" version="1">
													<prop name="ChannelIdx">0</prop>
												</obj>
											</obj>
											<obj name="PropertyObject" class="GroupChannelTypeProp" version="4">
												<prop name="PropertyTypeName">Melt Geno Sample Type</prop>
												<prop name="Position">5</prop>
												<prop name="IsDefault">0</prop>
												<prop name="GroupSampleType">mstUnknown</prop>
												<obj name="ChannelProp" class="ChannelProperty" version="1">
													<prop name="ChannelIdx">0</prop>
												</obj>
											</obj>
											<obj name="PropertyObject" class="QuantSampleTypeProperty" version="4">
												<prop name="PropertyTypeName">Quantification Sample Type</prop>
												<prop name="Position">5</prop>
												<prop name="IsDefault">0</prop>
												<prop name="SampleType">qsUnknown</prop>
												<obj name="ChannelProp" class="ChannelProperty" version="1">
													<prop name="ChannelIdx">0</prop>
												</obj>
											</obj>
											<obj name="PropertyObject" class="ChannelGenotype" version="4">
												<prop name="PropertyTypeName">Scanning Genotype</prop>
												<prop name="Position">5</prop>
												<prop name="IsDefault">1</prop>
												<prop name="ReadOnly">1</prop>
												<obj name="ChannelProp" class="ChannelProperty" version="1">
													<prop name="ChannelIdx">0</prop>
												</obj>
											</obj>
											<obj name="PropertyObject" class="GroupChannelTypeProp" version="4">
												<prop name="PropertyTypeName">Scanning Sample Type</prop>
												<prop name="Position">5</prop>
												<prop name="IsDefault">0</prop>
												<prop name="GroupSampleType">mstUnknown</prop>
												<obj name="ChannelProp" class="ChannelProperty" version="1">
													<prop name="ChannelIdx">0</prop>
												</obj>
											</obj>
											<obj name="PropertyObject" class="TargetName" version="4">
												<prop name="PropertyTypeName">Target Name</prop>
												<prop name="Position">5</prop>
												<prop name="IsDefault">1</prop>
												<obj name="ChannelProp" class="ChannelProperty" version="1">
													<prop name="ChannelIdx">0</prop>
												</obj>
											</obj>
											<obj name="PropertyObject" class="RQTargetProperty" version="4">
												<prop name="PropertyTypeName">Target Type</prop>
												<prop name="Position">5</prop>
												<prop name="IsDefault">0</prop>
												<prop name="TargetType">dtNone</prop>
												<obj name="ChannelProp" class="ChannelProperty" version="1">
													<prop name="ChannelIdx">0</prop>
												</obj>
											</obj>
										</list>
									</obj>
								</list>
							</obj>
						</obj>
						<prop name="ChannelPropertyCount">1</prop>
						<prop name="ContainerPosition">5</prop>
						<prop name="HasSampleProperties">1</prop>
						<obj name="SampleProperties" class="PropertyList" version="1">
							<list name="emlist" count="14">
								<obj name="PropertyObject" class="SamplePrefColor" version="4">
									<prop name="PropertyTypeName">Color</prop>
									<prop name="Position">5</prop>
									<prop name="IsDefault">0</prop>
									<prop name="Color">$0012D7FA</prop>
								</obj>
								<obj name="PropertyObject" class="DominantChannelProp" version="4">
									<prop name="PropertyTypeName">Dominant Channel</prop>
									<prop name="Position">5</prop>
									<prop name="IsDefault">0</prop>
									<prop name="DominantChannel">0</prop>
								</obj>
								<obj name="PropertyObject" class="Genotype" version="4">
									<prop name="PropertyTypeName">EndPt Genotype</prop>
									<prop name="Position">5</prop>
									<prop name="IsDefault">1</prop>
									<prop name="ReadOnly">1</prop>
								</obj>
								<obj name="PropertyObject" class="GroupingSample" version="4">
									<prop name="PropertyTypeName">EndPt Sample Type</prop>
									<prop name="Position">5</prop>
									<prop name="IsDefault">0</prop>
									<prop name="GroupSampleType">mstUnknown</prop>
								</obj>
								<obj name="PropertyObject" class="SamplePrefLineStyle" version="4">
									<prop name="PropertyTypeName">Line Style</prop>
									<prop name="Position">5</prop>
									<prop name="IsDefault">0</prop>
									<prop name="LineStyle">psSolid</prop>
								</obj>
								<obj name="PropertyObject" class="GenSampleEditNotes" version="4">
									<prop name="PropertyTypeName">Notes</prop>
									<prop name="Position">5</prop>
									<prop name="IsDefault">1</prop>
								</obj>
								<obj name="PropertyObject" class="SamplePrefPointStyle" version="4">
									<prop name="PropertyTypeName">Point Style</prop>
									<prop name="Position">5</prop>
									<prop name="IsDefault">0</prop>
									<prop name="PointStyle">psNothing</prop>
								</obj>
								<obj name="PropertyObject" class="GenSampleEditPosition" version="4">
									<prop name="PropertyTypeName">Position</prop>
									<prop name="Position">5</prop>
									<prop name="IsDefault">1</prop>
								</obj>
								<obj name="PropertyObject" class="GenSampleEditReplicate" version="4">
									<prop name="PropertyTypeName">Replicate of</prop>
									<prop name="Position">5</prop>
									<prop name="IsDefault">1</prop>
									<prop name="ReplicateOf">-1</prop>
								</obj>
								<obj name="PropertyObject" class="HTCSampleID" version="4">
									<prop name="PropertyTypeName">Sample ID</prop>
									<prop name="Position">5</prop>
									<prop name="IsDefault">1</prop>
								</obj>
								<obj name="PropertyObject" class="GenSampleEditName" version="4">
									<prop name="PropertyTypeName">Sample Name</prop>
									<prop name="Position">5</prop>
									<prop name="IsDefault">1</prop>
									<prop name="name">Sample 6</prop>
								</obj>
								<obj name="PropertyObject" class="HTCSamplePrepNotes" version="4">
									<prop name="PropertyTypeName">Sample Prep Notes</prop>
									<prop name="Position">5</prop>
									<prop name="IsDefault">1</prop>
								</obj>
								<obj name="PropertyObject" class="GenSampleEditSubset" version="4">
									<prop name="PropertyTypeName">Subsets</prop>
									<prop name="Position">5</prop>
									<prop name="IsDefault">1</prop>
								</obj>
								<obj name="PropertyObject" class="SamplePrefWidth" version="5">
									<prop name="PropertyTypeName">Width</prop>
									<prop name="Position">5</prop>
									<prop name="IsDefault">1</prop>
									<prop name="Width">1</prop>
								</obj>
							</list>
						</obj>
					</obj>
					<obj name="item" class="SamplePropInfo" version="1">
						<obj name="ChannelProperties" class="ChanPropList" version="2">
							<obj name="ChannelProperties" class="EMList" version="1">
								<list name="emlist" count="1">
									<obj name="item" class="PropertyList" version="1">
										<list name="emlist" count="12">
											<obj name="PropertyObject" class="RQSampleTargetProperty" version="4">
												<prop name="PropertyTypeName">Combined Sample and Target Type</prop>
												<prop name="Position">6</prop>
												<prop name="IsDefault">0</prop>
												<obj name="ChannelProp" class="ChannelProperty" version="1">
													<prop name="ChannelIdx">0</prop>
												</obj>
											</obj>
											<obj name="PropertyObject" class="QuantConcProperty" version="4">
												<prop name="PropertyTypeName">Concentration</prop>
												<prop name="Position">6</prop>
												<prop name="IsDefault">1</prop>
												<prop name="Concentration">0</prop>
												<obj name="ChannelProp" class="ChannelProperty" version="1">
													<prop name="ChannelIdx">0</prop>
												</obj>
												<prop name="ReadOnly">1</prop>
											</obj>
											<obj name="PropertyObject" class="QuantCpHighProp" version="4">
												<prop name="PropertyTypeName">Cp High</prop>
												<prop name="Position">6</prop>
												<prop name="IsDefault">1</prop>
												<prop name="CpRangeHigh">0</prop>
												<obj name="ChannelProp" class="ChannelProperty" version="1">
													<prop name="ChannelIdx">0</prop>
												</obj>
												<prop name="ReadOnly">1</prop>
											</obj>
											<obj name="PropertyObject" class="QuantCpLowProp" version="4">
												<prop name="PropertyTypeName">Cp Low</prop>
												<prop name="Position">6</prop>
												<prop name="IsDefault">1</prop>
												<prop name="CpRangeLow">0</prop>
												<obj name="ChannelProp" class="ChannelProperty" version="1">
													<prop name="ChannelIdx">0</prop>
												</obj>
												<prop name="ReadOnly">1</prop>
											</obj>
											<obj name="PropertyObject" class="RQEffProp" version="4">
												<prop name="PropertyTypeName">Efficiency</prop>
												<prop name="Position">6</prop>
												<prop name="IsDefault">1</prop>
												<prop name="Efficiency">2</prop>
												<obj name="ChannelProp" class="ChannelProperty" version="1">
													<prop name="ChannelIdx">0</prop>
												</obj>
											</obj>
											<obj name="PropertyObject" class="ChannelGenotype" version="4">
												<prop name="PropertyTypeName">Melt Geno Genotype</prop>
												<prop name="Position">6</prop>
												<prop name="IsDefault">1</prop>
												<prop name="ReadOnly">1</prop>
												<obj name="ChannelProp" class="ChannelProperty" version="1">
													<prop name="ChannelIdx">0</prop>
												</obj>
											</obj>
											<obj name="PropertyObject" class="GroupChannelTypeProp" version="4">
												<prop name="PropertyTypeName">Melt Geno Sample Type</prop>
												<prop name="Position">6</prop>
												<prop name="IsDefault">0</prop>
												<prop name="GroupSampleType">mstUnknown</prop>
												<obj name="ChannelProp" class="ChannelProperty" version="1">
													<prop name="ChannelIdx">0</prop>
												</obj>
											</obj>
											<obj name="PropertyObject" class="QuantSampleTypeProperty" version="4">
												<prop name="PropertyTypeName">Quantification Sample Type</prop>
												<prop name="Position">6</prop>
												<prop name="IsDefault">0</prop>
												<prop name="SampleType">qsUnknown</prop>
												<obj name="ChannelProp" class="ChannelProperty" version="1">
													<prop name="ChannelIdx">0</prop>
												</obj>
											</obj>
											<obj name="PropertyObject" class="ChannelGenotype" version="4">
												<prop name="PropertyTypeName">Scanning Genotype</prop>
												<prop name="Position">6</prop>
												<prop name="IsDefault">1</prop>
												<prop name="ReadOnly">1</prop>
												<obj name="ChannelProp" class="ChannelProperty" version="1">
													<prop name="ChannelIdx">0</prop>
												</obj>
											</obj>
											<obj name="PropertyObject" class="GroupChannelTypeProp" version="4">
												<prop name="PropertyTypeName">Scanning Sample Type</prop>
												<prop name="Position">6</prop>
												<prop name="IsDefault">0</prop>
												<prop name="GroupSampleType">mstUnknown</prop>
												<obj name="ChannelProp" class="ChannelProperty" version="1">
													<prop name="ChannelIdx">0</prop>
												</obj>
											</obj>
											<obj name="PropertyObject" class="TargetName" version="4">
												<prop name="PropertyTypeName">Target Name</prop>
												<prop name="Position">6</prop>
												<prop name="IsDefault">1</prop>
												<obj name="ChannelProp" class="ChannelProperty" version="1">
													<prop name="ChannelIdx">0</prop>
												</obj>
											</obj>
											<obj name="PropertyObject" class="RQTargetProperty" version="4">
												<prop name="PropertyTypeName">Target Type</prop>
												<prop name="Position">6</prop>
												<prop name="IsDefault">0</prop>
												<prop name="TargetType">dtNone</prop>
												<obj name="ChannelProp" class="ChannelProperty" version="1">
													<prop name="ChannelIdx">0</prop>
												</obj>
											</obj>
										</list>
									</obj>
								</list>
							</obj>
						</obj>
						<prop name="ChannelPropertyCount">1</prop>
						<prop name="ContainerPosition">6</prop>
						<prop name="HasSampleProperties">1</prop>
						<obj name="SampleProperties" class="PropertyList" version="1">
							<list name="emlist" count="14">
								<obj name="PropertyObject" class="SamplePrefColor" version="4">
									<prop name="PropertyTypeName">Color</prop>
									<prop name="Position">6</prop>
									<prop name="IsDefault">0</prop>
									<prop name="Color">$00000097</prop>
								</obj>
								<obj name="PropertyObject" class="DominantChannelProp" version="4">
									<prop name="PropertyTypeName">Dominant Channel</prop>
									<prop name="Position">6</prop>
									<prop name="IsDefault">0</prop>
									<prop name="DominantChannel">0</prop>
								</obj>
								<obj name="PropertyObject" class="Genotype" version="4">
									<prop name="PropertyTypeName">EndPt Genotype</prop>
									<prop name="Position">6</prop>
									<prop name="IsDefault">1</prop>
									<prop name="ReadOnly">1</prop>
								</obj>
								<obj name="PropertyObject" class="GroupingSample" version="4">
									<prop name="PropertyTypeName">EndPt Sample Type</prop>
									<prop name="Position">6</prop>
									<prop name="IsDefault">0</prop>
									<prop name="GroupSampleType">mstUnknown</prop>
								</obj>
								<obj name="PropertyObject" class="SamplePrefLineStyle" version="4">
									<prop name="PropertyTypeName">Line Style</prop>
									<prop name="Position">6</prop>
									<prop name="IsDefault">0</prop>
									<prop name="LineStyle">psSolid</prop>
								</obj>
								<obj name="PropertyObject" class="GenSampleEditNotes" version="4">
									<prop name="PropertyTypeName">Notes</prop>
									<prop name="Position">6</prop>
									<prop name="IsDefault">1</prop>
								</obj>
								<obj name="PropertyObject" class="SamplePrefPointStyle" version="4">
									<prop name="PropertyTypeName">Point Style</prop>
									<prop name="Position">6</prop>
									<prop name="IsDefault">0</prop>
									<prop name="PointStyle">psNothing</prop>
								</obj>
								<obj name="PropertyObject" class="GenSampleEditPosition" version="4">
									<prop name="PropertyTypeName">Position</prop>
									<prop name="Position">6</prop>
									<prop name="IsDefault">1</prop>
								</obj>
								<obj name="PropertyObject" class="GenSampleEditReplicate" version="4">
									<prop name="PropertyTypeName">Replicate of</prop>
									<prop name="Position">6</prop>
									<prop name="IsDefault">1</prop>
									<prop name="ReplicateOf">-1</prop>
								</obj>
								<obj name="PropertyObject" class="HTCSampleID" version="4">
									<prop name="PropertyTypeName">Sample ID</prop>
									<prop name="Position">6</prop>
									<prop name="IsDefault">1</prop>
								</obj>
								<obj name="PropertyObject" class="GenSampleEditName" version="4">
									<prop name="PropertyTypeName">Sample Name</prop>
									<prop name="Position">6</prop>
									<prop name="IsDefault">1</prop>
									<prop name="name">Sample 7</prop>
								</obj>
								<obj name="PropertyObject" class="HTCSamplePrepNotes" version="4">
									<prop name="PropertyTypeName">Sample Prep Notes</prop>
									<prop name="Position">6</prop>
									<prop name="IsDefault">1</prop>
								</obj>
								<obj name="PropertyObject" class="GenSampleEditSubset" version="4">
									<prop name="PropertyTypeName">Subsets</prop>
									<prop name="Position">6</prop>
									<prop name="IsDefault">1</prop>
								</obj>
								<obj name="PropertyObject" class="SamplePrefWidth" version="5">
									<prop name="PropertyTypeName">Width</prop>
									<prop name="Position">6</prop>
									<prop name="IsDefault">1</prop>
									<prop name="Width">1</prop>
								</obj>
							</list>
						</obj>
					</obj>
					<obj name="item" class="SamplePropInfo" version="1">
						<obj name="ChannelProperties" class="ChanPropList" version="2">
							<obj name="ChannelProperties" class="EMList" version="1">
								<list name="emlist" count="1">
									<obj name="item" class="PropertyList" version="1">
										<list name="emlist" count="12">
											<obj name="PropertyObject" class="RQSampleTargetProperty" version="4">
												<prop name="PropertyTypeName">Combined Sample and Target Type</prop>
												<prop name="Position">7</prop>
												<prop name="IsDefault">0</prop>
												<obj name="ChannelProp" class="ChannelProperty" version="1">
													<prop name="ChannelIdx">0</prop>
												</obj>
											</obj>
											<obj name="PropertyObject" class="QuantConcProperty" version="4">
												<prop name="PropertyTypeName">Concentration</prop>
												<prop name="Position">7</prop>
												<prop name="IsDefault">1</prop>
												<prop name="Concentration">0</prop>
												<obj name="ChannelProp" class="ChannelProperty" version="1">
													<prop name="ChannelIdx">0</prop>
												</obj>
												<prop name="ReadOnly">1</prop>
											</obj>
											<obj name="PropertyObject" class="QuantCpHighProp" version="4">
												<prop name="PropertyTypeName">Cp High</prop>
												<prop name="Position">7</prop>
												<prop name="IsDefault">1</prop>
												<prop name="CpRangeHigh">0</prop>
												<obj name="ChannelProp" class="ChannelProperty" version="1">
													<prop name="ChannelIdx">0</prop>
												</obj>
												<prop name="ReadOnly">1</prop>
											</obj>
											<obj name="PropertyObject" class="QuantCpLowProp" version="4">
												<prop name="PropertyTypeName">Cp Low</prop>
												<prop name="Position">7</prop>
												<prop name="IsDefault">1</prop>
												<prop name="CpRangeLow">0</prop>
												<obj name="ChannelProp" class="ChannelProperty" version="1">
													<prop name="ChannelIdx">0</prop>
												</obj>
												<prop name="ReadOnly">1</prop>
											</obj>
											<obj name="PropertyObject" class="RQEffProp" version="4">
												<prop name="PropertyTypeName">Efficiency</prop>
												<prop name="Position">7</prop>
												<prop name="IsDefault">1</prop>
												<prop name="Efficiency">2</prop>
												<obj name="ChannelProp" class="ChannelProperty" version="1">
													<prop name="ChannelIdx">0</prop>
												</obj>
											</obj>
											<obj name="PropertyObject" class="ChannelGenotype" version="4">
												<prop name="PropertyTypeName">Melt Geno Genotype</prop>
												<prop name="Position">7</prop>
												<prop name="IsDefault">1</prop>
												<prop name="ReadOnly">1</prop>
												<obj name="ChannelProp" class="ChannelProperty" version="1">
													<prop name="ChannelIdx">0</prop>
												</obj>
											</obj>
											<obj name="PropertyObject" class="GroupChannelTypeProp" version="4">
												<prop name="PropertyTypeName">Melt Geno Sample Type</prop>
												<prop name="Position">7</prop>
												<prop name="IsDefault">0</prop>
												<prop name="GroupSampleType">mstUnknown</prop>
												<obj name="ChannelProp" class="ChannelProperty" version="1">
													<prop name="ChannelIdx">0</prop>
												</obj>
											</obj>
											<obj name="PropertyObject" class="QuantSampleTypeProperty" version="4">
												<prop name="PropertyTypeName">Quantification Sample Type</prop>
												<prop name="Position">7</prop>
												<prop name="IsDefault">0</prop>
												<prop name="SampleType">qsUnknown</prop>
												<obj name="ChannelProp" class="ChannelProperty" version="1">
													<prop name="ChannelIdx">0</prop>
												</obj>
											</obj>
											<obj name="PropertyObject" class="ChannelGenotype" version="4">
												<prop name="PropertyTypeName">Scanning Genotype</prop>
												<prop name="Position">7</prop>
												<prop name="IsDefault">1</prop>
												<prop name="ReadOnly">1</prop>
												<obj name="ChannelProp" class="ChannelProperty" version="1">
													<prop name="ChannelIdx">0</prop>
												</obj>
											</obj>
											<obj name="PropertyObject" class="GroupChannelTypeProp" version="4">
												<prop name="PropertyTypeName">Scanning Sample Type</prop>
												<prop name="Position">7</prop>
												<prop name="IsDefault">0</prop>
												<prop name="GroupSampleType">mstUnknown</prop>
												<obj name="ChannelProp" class="ChannelProperty" version="1">
													<prop name="ChannelIdx">0</prop>
												</obj>
											</obj>
											<obj name="PropertyObject" class="TargetName" version="4">
												<prop name="PropertyTypeName">Target Name</prop>
												<prop name="Position">7</prop>
												<prop name="IsDefault">1</prop>
												<obj name="ChannelProp" class="ChannelProperty" version="1">
													<prop name="ChannelIdx">0</prop>
												</obj>
											</obj>
											<obj name="PropertyObject" class="RQTargetProperty" version="4">
												<prop name="PropertyTypeName">Target Type</prop>
												<prop name="Position">7</prop>
												<prop name="IsDefault">0</prop>
												<prop name="TargetType">dtNone</prop>
												<obj name="ChannelProp" class="ChannelProperty" version="1">
													<prop name="ChannelIdx">0</prop>
												</obj>
											</obj>
										</list>
									</obj>
								</list>
							</obj>
						</obj>
						<prop name="ChannelPropertyCount">1</prop>
						<prop name="ContainerPosition">7</prop>
						<prop name="HasSampleProperties">1</prop>
						<obj name="SampleProperties" class="PropertyList" version="1">
							<list name="emlist" count="14">
								<obj name="PropertyObject" class="SamplePrefColor" version="4">
									<prop name="PropertyTypeName">Color</prop>
									<prop name="Position">7</prop>
									<prop name="IsDefault">0</prop>
									<prop name="Color">$00FFFF0F</prop>
								</obj>
								<obj name="PropertyObject" class="DominantChannelProp" version="4">
									<prop name="PropertyTypeName">Dominant Channel</prop>
									<prop name="Position">7</prop>
									<prop name="IsDefault">0</prop>
									<prop name="DominantChannel">0</prop>
								</obj>
								<obj name="PropertyObject" class="Genotype" version="4">
									<prop name="PropertyTypeName">EndPt Genotype</prop>
									<prop name="Position">7</prop>
									<prop name="IsDefault">1</prop>
									<prop name="ReadOnly">1</prop>
								</obj>
								<obj name="PropertyObject" class="GroupingSample" version="4">
									<prop name="PropertyTypeName">EndPt Sample Type</prop>
									<prop name="Position">7</prop>
									<prop name="IsDefault">0</prop>
									<prop name="GroupSampleType">mstUnknown</prop>
								</obj>
								<obj name="PropertyObject" class="SamplePrefLineStyle" version="4">
									<prop name="PropertyTypeName">Line Style</prop>
									<prop name="Position">7</prop>
									<prop name="IsDefault">0</prop>
									<prop name="LineStyle">psSolid</prop>
								</obj>
								<obj name="PropertyObject" class="GenSampleEditNotes" version="4">
									<prop name="PropertyTypeName">Notes</prop>
									<prop name="Position">7</prop>
									<prop name="IsDefault">1</prop>
								</obj>
								<obj name="PropertyObject" class="SamplePrefPointStyle" version="4">
									<prop name="PropertyTypeName">Point Style</prop>
									<prop name="Position">7</prop>
									<prop name="IsDefault">0</prop>
									<prop name="PointStyle">psNothing</prop>
								</obj>
								<obj name="PropertyObject" class="GenSampleEditPosition" version="4">
									<prop name="PropertyTypeName">Position</prop>
									<prop name="Position">7</prop>
									<prop name="IsDefault">1</prop>
								</obj>
								<obj name="PropertyObject" class="GenSampleEditReplicate" version="4">
									<prop name="PropertyTypeName">Replicate of</prop>
									<prop name="Position">7</prop>
									<prop name="IsDefault">1</prop>
									<prop name="ReplicateOf">-1</prop>
								</obj>
								<obj name="PropertyObject" class="HTCSampleID" version="4">
									<prop name="PropertyTypeName">Sample ID</prop>
									<prop name="Position">7</prop>
									<prop name="IsDefault">1</prop>
								</obj>
								<obj name="PropertyObject" class="GenSampleEditName" version="4">
									<prop name="PropertyTypeName">Sample Name</prop>
									<prop name="Position">7</prop>
									<prop name="IsDefault">1</prop>
									<prop name="name">Sample 8</prop>
								</obj>
								<obj name="PropertyObject" class="HTCSamplePrepNotes" version="4">
									<prop name="PropertyTypeName">Sample Prep Notes</prop>
									<prop name="Position">7</prop>
									<prop name="IsDefault">1</prop>
								</obj>
								<obj name="PropertyObject" class="GenSampleEditSubset" version="4">
									<prop name="PropertyTypeName">Subsets</prop>
									<prop name="Position">7</prop>
									<prop name="IsDefault">1</prop>
								</obj>
								<obj name="PropertyObject" class="SamplePrefWidth" version="5">
									<prop name="PropertyTypeName">Width</prop>
									<prop name="Position">7</prop>
									<prop name="IsDefault">1</prop>
									<prop name="Width">1</prop>
								</obj>
							</list>
						</obj>
					</obj>
					<obj name="item" class="SamplePropInfo" version="1">
						<obj name="ChannelProperties" class="ChanPropList" version="2">
							<obj name="ChannelProperties" class="EMList" version="1">
								<list name="emlist" count="1">
									<obj name="item" class="PropertyList" version="1">
										<list name="emlist" count="12">
											<obj name="PropertyObject" class="RQSampleTargetProperty" version="4">
												<prop name="PropertyTypeName">Combined Sample and Target Type</prop>
												<prop name="Position">8</prop>
												<prop name="IsDefault">0</prop>
												<obj name="ChannelProp" class="ChannelProperty" version="1">
													<prop name="ChannelIdx">0</prop>
												</obj>
											</obj>
											<obj name="PropertyObject" class="QuantConcProperty" version="4">
												<prop name="PropertyTypeName">Concentration</prop>
												<prop name="Position">8</prop>
												<prop name="IsDefault">1</prop>
												<prop name="Concentration">0</prop>
												<obj name="ChannelProp" class="ChannelProperty" version="1">
													<prop name="ChannelIdx">0</prop>
												</obj>
												<prop name="ReadOnly">1</prop>
											</obj>
											<obj name="PropertyObject" class="QuantCpHighProp" version="4">
												<prop name="PropertyTypeName">Cp High</prop>
												<prop name="Position">8</prop>
												<prop name="IsDefault">1</prop>
												<prop name="CpRangeHigh">0</prop>
												<obj name="ChannelProp" class="ChannelProperty" version="1">
													<prop name="ChannelIdx">0</prop>
												</obj>
												<prop name="ReadOnly">1</prop>
											</obj>
											<obj name="PropertyObject" class="QuantCpLowProp" version="4">
												<prop name="PropertyTypeName">Cp Low</prop>
												<prop name="Position">8</prop>
												<prop name="IsDefault">1</prop>
												<prop name="CpRangeLow">0</prop>
												<obj name="ChannelProp" class="ChannelProperty" version="1">
													<prop name="ChannelIdx">0</prop>
												</obj>
												<prop name="ReadOnly">1</prop>
											</obj>
											<obj name="PropertyObject" class="RQEffProp" version="4">
												<prop name="PropertyTypeName">Efficiency</prop>
												<prop name="Position">8</prop>
												<prop name="IsDefault">1</prop>
												<prop name="Efficiency">2</prop>
												<obj name="ChannelProp" class="ChannelProperty" version="1">
													<prop name="ChannelIdx">0</prop>
												</obj>
											</obj>
											<obj name="PropertyObject" class="ChannelGenotype" version="4">
												<prop name="PropertyTypeName">Melt Geno Genotype</prop>
												<prop name="Position">8</prop>
												<prop name="IsDefault">1</prop>
												<prop name="ReadOnly">1</prop>
												<obj name="ChannelProp" class="ChannelProperty" version="1">
													<prop name="ChannelIdx">0</prop>
												</obj>
											</obj>
											<obj name="PropertyObject" class="GroupChannelTypeProp" version="4">
												<prop name="PropertyTypeName">Melt Geno Sample Type</prop>
												<prop name="Position">8</prop>
												<prop name="IsDefault">0</prop>
												<prop name="GroupSampleType">mstUnknown</prop>
												<obj name="ChannelProp" class="ChannelProperty" version="1">
													<prop name="ChannelIdx">0</prop>
												</obj>
											</obj>
											<obj name="PropertyObject" class="QuantSampleTypeProperty" version="4">
												<prop name="PropertyTypeName">Quantification Sample Type</prop>
												<prop name="Position">8</prop>
												<prop name="IsDefault">0</prop>
												<prop name="SampleType">qsUnknown</prop>
												<obj name="ChannelProp" class="ChannelProperty" version="1">
													<prop name="ChannelIdx">0</prop>
												</obj>
											</obj>
											<obj name="PropertyObject" class="ChannelGenotype" version="4">
												<prop name="PropertyTypeName">Scanning Genotype</prop>
												<prop name="Position">8</prop>
												<prop name="IsDefault">1</prop>
												<prop name="ReadOnly">1</prop>
												<obj name="ChannelProp" class="ChannelProperty" version="1">
													<prop name="ChannelIdx">0</prop>
												</obj>
											</obj>
											<obj name="PropertyObject" class="GroupChannelTypeProp" version="4">
												<prop name="PropertyTypeName">Scanning Sample Type</prop>
												<prop name="Position">8</prop>
												<prop name="IsDefault">0</prop>
												<prop name="GroupSampleType">mstUnknown</prop>
												<obj name="ChannelProp" class="ChannelProperty" version="1">
													<prop name="ChannelIdx">0</prop>
												</obj>
											</obj>
											<obj name="PropertyObject" class="TargetName" version="4">
												<prop name="PropertyTypeName">Target Name</prop>
												<prop name="Position">8</prop>
												<prop name="IsDefault">1</prop>
												<obj name="ChannelProp" class="ChannelProperty" version="1">
													<prop name="ChannelIdx">0</prop>
												</obj>
											</obj>
											<obj name="PropertyObject" class="RQTargetProperty" version="4">
												<prop name="PropertyTypeName">Target Type</prop>
												<prop name="Position">8</prop>
												<prop name="IsDefault">0</prop>
												<prop name="TargetType">dtNone</prop>
												<obj name="ChannelProp" class="ChannelProperty" version="1">
													<prop name="ChannelIdx">0</prop>
												</obj>
											</obj>
										</list>
									</obj>
								</list>
							</obj>
						</obj>
						<prop name="ChannelPropertyCount">1</prop>
						<prop name="ContainerPosition">8</prop>
						<prop name="HasSampleProperties">1</prop>
						<obj name="SampleProperties" class="PropertyList" version="1">
							<list name="emlist" count="14">
								<obj name="PropertyObject" class="SamplePrefColor" version="4">
									<prop name="PropertyTypeName">Color</prop>
									<prop name="Position">8</prop>
									<prop name="IsDefault">0</prop>
									<prop name="Color">$00404000</prop>
								</obj>
								<obj name="PropertyObject" class="DominantChannelProp" version="4">
									<prop name="PropertyTypeName">Dominant Channel</prop>
									<prop name="Position">8</prop>
									<prop name="IsDefault">0</prop>
									<prop name="DominantChannel">0</prop>
								</obj>
								<obj name="PropertyObject" class="Genotype" version="4">
									<prop name="PropertyTypeName">EndPt Genotype</prop>
									<prop name="Position">8</prop>
									<prop name="IsDefault">1</prop>
									<prop name="ReadOnly">1</prop>
								</obj>
								<obj name="PropertyObject" class="GroupingSample" version="4">
									<prop name="PropertyTypeName">EndPt Sample Type</prop>
									<prop name="Position">8</prop>
									<prop name="IsDefault">0</prop>
									<prop name="GroupSampleType">mstUnknown</prop>
								</obj>
								<obj name="PropertyObject" class="SamplePrefLineStyle" version="4">
									<prop name="PropertyTypeName">Line Style</prop>
									<prop name="Position">8</prop>
									<prop name="IsDefault">0</prop>
									<prop name="LineStyle">psSolid</prop>
								</obj>
								<obj name="PropertyObject" class="GenSampleEditNotes" version="4">
									<prop name="PropertyTypeName">Notes</prop>
									<prop name="Position">8</prop>
									<prop name="IsDefault">1</prop>
								</obj>
								<obj name="PropertyObject" class="SamplePrefPointStyle" version="4">
									<prop name="PropertyTypeName">Point Style</prop>
									<prop name="Position">8</prop>
									<prop name="IsDefault">0</prop>
									<prop name="PointStyle">psNothing</prop>
								</obj>
								<obj name="PropertyObject" class="GenSampleEditPosition" version="4">
									<prop name="PropertyTypeName">Position</prop>
									<prop name="Position">8</prop>
									<prop name="IsDefault">1</prop>
								</obj>
								<obj name="PropertyObject" class="GenSampleEditReplicate" version="4">
									<prop name="PropertyTypeName">Replicate of</prop>
									<prop name="Position">8</prop>
									<prop name="IsDefault">1</prop>
									<prop name="ReplicateOf">-1</prop>
								</obj>
								<obj name="PropertyObject" class="HTCSampleID" version="4">
									<prop name="PropertyTypeName">Sample ID</prop>
									<prop name="Position">8</prop>
									<prop name="IsDefault">1</prop>
								</obj>
								<obj name="PropertyObject" class="GenSampleEditName" version="4">
									<prop name="PropertyTypeName">Sample Name</prop>
									<prop name="Position">8</prop>
									<prop name="IsDefault">1</prop>
									<prop name="name">Sample 9</prop>
								</obj>
								<obj name="PropertyObject" class="HTCSamplePrepNotes" version="4">
									<prop name="PropertyTypeName">Sample Prep Notes</prop>
									<prop name="Position">8</prop>
									<prop name="IsDefault">1</prop>
								</obj>
								<obj name="PropertyObject" class="GenSampleEditSubset" version="4">
									<prop name="PropertyTypeName">Subsets</prop>
									<prop name="Position">8</prop>
									<prop name="IsDefault">1</prop>
								</obj>
								<obj name="PropertyObject" class="SamplePrefWidth" version="5">
									<prop name="PropertyTypeName">Width</prop>
									<prop name="Position">8</prop>
									<prop name="IsDefault">1</prop>
									<prop name="Width">1</prop>
								</obj>
							</list>
						</obj>
					</obj>
					<obj name="item" class="SamplePropInfo" version="1">
						<obj name="ChannelProperties" class="ChanPropList" version="2">
							<obj name="ChannelProperties" class="EMList" version="1">
								<list name="emlist" count="1">
									<obj name="item" class="PropertyList" version="1">
										<list name="emlist" count="12">
											<obj name="PropertyObject" class="RQSampleTargetProperty" version="4">
												<prop name="PropertyTypeName">Combined Sample and Target Type</prop>
												<prop name="Position">9</prop>
												<prop name="IsDefault">0</prop>
												<obj name="ChannelProp" class="ChannelProperty" version="1">
													<prop name="ChannelIdx">0</prop>
												</obj>
											</obj>
											<obj name="PropertyObject" class="QuantConcProperty" version="4">
												<prop name="PropertyTypeName">Concentration</prop>
												<prop name="Position">9</prop>
												<prop name="IsDefault">1</prop>
												<prop name="Concentration">0</prop>
												<obj name="ChannelProp" class="ChannelProperty" version="1">
													<prop name="ChannelIdx">0</prop>
												</obj>
												<prop name="ReadOnly">1</prop>
											</obj>
											<obj name="PropertyObject" class="QuantCpHighProp" version="4">
												<prop name="PropertyTypeName">Cp High</prop>
												<prop name="Position">9</prop>
												<prop name="IsDefault">1</prop>
												<prop name="CpRangeHigh">0</prop>
												<obj name="ChannelProp" class="ChannelProperty" version="1">
													<prop name="ChannelIdx">0</prop>
												</obj>
												<prop name="ReadOnly">1</prop>
											</obj>
											<obj name="PropertyObject" class="QuantCpLowProp" version="4">
												<prop name="PropertyTypeName">Cp Low</prop>
												<prop name="Position">9</prop>
												<prop name="IsDefault">1</prop>
												<prop name="CpRangeLow">0</prop>
												<obj name="ChannelProp" class="ChannelProperty" version="1">
													<prop name="ChannelIdx">0</prop>
												</obj>
												<prop name="ReadOnly">1</prop>
											</obj>
											<obj name="PropertyObject" class="RQEffProp" version="4">
												<prop name="PropertyTypeName">Efficiency</prop>
												<prop name="Position">9</prop>
												<prop name="IsDefault">1</prop>
												<prop name="Efficiency">2</prop>
												<obj name="ChannelProp" class="ChannelProperty" version="1">
													<prop name="ChannelIdx">0</prop>
												</obj>
											</obj>
											<obj name="PropertyObject" class="ChannelGenotype" version="4">
												<prop name="PropertyTypeName">Melt Geno Genotype</prop>
												<prop name="Position">9</prop>
												<prop name="IsDefault">1</prop>
												<prop name="ReadOnly">1</prop>
												<obj name="ChannelProp" class="ChannelProperty" version="1">
													<prop name="ChannelIdx">0</prop>
												</obj>
											</obj>
											<obj name="PropertyObject" class="GroupChannelTypeProp" version="4">
												<prop name="PropertyTypeName">Melt Geno Sample Type</prop>
												<prop name="Position">9</prop>
												<prop name="IsDefault">0</prop>
												<prop name="GroupSampleType">mstUnknown</prop>
												<obj name="ChannelProp" class="ChannelProperty" version="1">
													<prop name="ChannelIdx">0</prop>
												</obj>
											</obj>
											<obj name="PropertyObject" class="QuantSampleTypeProperty" version="4">
												<prop name="PropertyTypeName">Quantification Sample Type</prop>
												<prop name="Position">9</prop>
												<prop name="IsDefault">0</prop>
												<prop name="SampleType">qsUnknown</prop>
												<obj name="ChannelProp" class="ChannelProperty" version="1">
													<prop name="ChannelIdx">0</prop>
												</obj>
											</obj>
											<obj name="PropertyObject" class="ChannelGenotype" version="4">
												<prop name="PropertyTypeName">Scanning Genotype</prop>
												<prop name="Position">9</prop>
												<prop name="IsDefault">1</prop>
												<prop name="ReadOnly">1</prop>
												<obj name="ChannelProp" class="ChannelProperty" version="1">
													<prop name="ChannelIdx">0</prop>
												</obj>
											</obj>
											<obj name="PropertyObject" class="GroupChannelTypeProp" version="4">
												<prop name="PropertyTypeName">Scanning Sample Type</prop>
												<prop name="Position">9</prop>
												<prop name="IsDefault">0</prop>
												<prop name="GroupSampleType">mstUnknown</prop>
												<obj name="ChannelProp" class="ChannelProperty" version="1">
													<prop name="ChannelIdx">0</prop>
												</obj>
											</obj>
											<obj name="PropertyObject" class="TargetName" version="4">
												<prop name="PropertyTypeName">Target Name</prop>
												<prop name="Position">9</prop>
												<prop name="IsDefault">1</prop>
												<obj name="ChannelProp" class="ChannelProperty" version="1">
													<prop name="ChannelIdx">0</prop>
												</obj>
											</obj>
											<obj name="PropertyObject" class="RQTargetProperty" version="4">
												<prop name="PropertyTypeName">Target Type</prop>
												<prop name="Position">9</prop>
												<prop name="IsDefault">0</prop>
												<prop name="TargetType">dtNone</prop>
												<obj name="ChannelProp" class="ChannelProperty" version="1">
													<prop name="ChannelIdx">0</prop>
												</obj>
											</obj>
										</list>
									</obj>
								</list>
							</obj>
						</obj>
						<prop name="ChannelPropertyCount">1</prop>
						<prop name="ContainerPosition">9</prop>
						<prop name="HasSampleProperties">1</prop>
						<obj name="SampleProperties" class="PropertyList" version="1">
							<list name="emlist" count="14">
								<obj name="PropertyObject" class="SamplePrefColor" version="4">
									<prop name="PropertyTypeName">Color</prop>
									<prop name="Position">9</prop>
									<prop name="IsDefault">0</prop>
									<prop name="Color">$004080FF</prop>
								</obj>
								<obj name="PropertyObject" class="DominantChannelProp" version="4">
									<prop name="PropertyTypeName">Dominant Channel</prop>
									<prop name="Position">9</prop>
									<prop name="IsDefault">0</prop>
									<prop name="DominantChannel">0</prop>
								</obj>
								<obj name="PropertyObject" class="Genotype" version="4">
									<prop name="PropertyTypeName">EndPt Genotype</prop>
									<prop name="Position">9</prop>
									<prop name="IsDefault">1</prop>
									<prop name="ReadOnly">1</prop>
								</obj>
								<obj name="PropertyObject" class="GroupingSample" version="4">
									<prop name="PropertyTypeName">EndPt Sample Type</prop>
									<prop name="Position">9</prop>
									<prop name="IsDefault">0</prop>
									<prop name="GroupSampleType">mstUnknown</prop>
								</obj>
								<obj name="PropertyObject" class="SamplePrefLineStyle" version="4">
									<prop name="PropertyTypeName">Line Style</prop>
									<prop name="Position">9</prop>
									<prop name="IsDefault">0</prop>
									<prop name="LineStyle">psSolid</prop>
								</obj>
								<obj name="PropertyObject" class="GenSampleEditNotes" version="4">
									<prop name="PropertyTypeName">Notes</prop>
									<prop name="Position">9</prop>
									<prop name="IsDefault">1</prop>
								</obj>
								<obj name="PropertyObject" class="SamplePrefPointStyle" version="4">
									<prop name="PropertyTypeName">Point Style</prop>
									<prop name="Position">9</prop>
									<prop name="IsDefault">0</prop>
									<prop name="PointStyle">psNothing</prop>
								</obj>
								<obj name="PropertyObject" class="GenSampleEditPosition" version="4">
									<prop name="PropertyTypeName">Position</prop>
									<prop name="Position">9</prop>
									<prop name="IsDefault">1</prop>
								</obj>
								<obj name="PropertyObject" class="GenSampleEditReplicate" version="4">
									<prop name="PropertyTypeName">Replicate of</prop>
									<prop name="Position">9</prop>
									<prop name="IsDefault">1</prop>
									<prop name="ReplicateOf">-1</prop>
								</obj>
								<obj name="PropertyObject" class="HTCSampleID" version="4">
									<prop name="PropertyTypeName">Sample ID</prop>
									<prop name="Position">9</prop>
									<prop name="IsDefault">1</prop>
								</obj>
								<obj name="PropertyObject" class="GenSampleEditName" version="4">
									<prop name="PropertyTypeName">Sample Name</prop>
									<prop name="Position">9</prop>
									<prop name="IsDefault">1</prop>
									<prop name="name">Sample 10</prop>
								</obj>
								<obj name="PropertyObject" class="HTCSamplePrepNotes" version="4">
									<prop name="PropertyTypeName">Sample Prep Notes</prop>
									<prop name="Position">9</prop>
									<prop name="IsDefault">1</prop>
								</obj>
								<obj name="PropertyObject" class="GenSampleEditSubset" version="4">
									<prop name="PropertyTypeName">Subsets</prop>
									<prop name="Position">9</prop>
									<prop name="IsDefault">1</prop>
								</obj>
								<obj name="PropertyObject" class="SamplePrefWidth" version="5">
									<prop name="PropertyTypeName">Width</prop>
									<prop name="Position">9</prop>
									<prop name="IsDefault">1</prop>
									<prop name="Width">1</prop>
								</obj>
							</list>
						</obj>
					</obj>
					<obj name="item" class="SamplePropInfo" version="1">
						<obj name="ChannelProperties" class="ChanPropList" version="2">
							<obj name="ChannelProperties" class="EMList" version="1">
								<list name="emlist" count="1">
									<obj name="item" class="PropertyList" version="1">
										<list name="emlist" count="12">
											<obj name="PropertyObject" class="RQSampleTargetProperty" version="4">
												<prop name="PropertyTypeName">Combined Sample and Target Type</prop>
												<prop name="Position">10</prop>
												<prop name="IsDefault">0</prop>
												<obj name="ChannelProp" class="ChannelProperty" version="1">
													<prop name="ChannelIdx">0</prop>
												</obj>
											</obj>
											<obj name="PropertyObject" class="QuantConcProperty" version="4">
												<prop name="PropertyTypeName">Concentration</prop>
												<prop name="Position">10</prop>
												<prop name="IsDefault">1</prop>
												<prop name="Concentration">0</prop>
												<obj name="ChannelProp" class="ChannelProperty" version="1">
													<prop name="ChannelIdx">0</prop>
												</obj>
												<prop name="ReadOnly">1</prop>
											</obj>
											<obj name="PropertyObject" class="QuantCpHighProp" version="4">
												<prop name="PropertyTypeName">Cp High</prop>
												<prop name="Position">10</prop>
												<prop name="IsDefault">1</prop>
												<prop name="CpRangeHigh">0</prop>
												<obj name="ChannelProp" class="ChannelProperty" version="1">
													<prop name="ChannelIdx">0</prop>
												</obj>
												<prop name="ReadOnly">1</prop>
											</obj>
											<obj name="PropertyObject" class="QuantCpLowProp" version="4">
												<prop name="PropertyTypeName">Cp Low</prop>
												<prop name="Position">10</prop>
												<prop name="IsDefault">1</prop>
												<prop name="CpRangeLow">0</prop>
												<obj name="ChannelProp" class="ChannelProperty" version="1">
													<prop name="ChannelIdx">0</prop>
												</obj>
												<prop name="ReadOnly">1</prop>
											</obj>
											<obj name="PropertyObject" class="RQEffProp" version="4">
												<prop name="PropertyTypeName">Efficiency</prop>
												<prop name="Position">10</prop>
												<prop name="IsDefault">1</prop>
												<prop name="Efficiency">2</prop>
												<obj name="ChannelProp" class="ChannelProperty" version="1">
													<prop name="ChannelIdx">0</prop>
												</obj>
											</obj>
											<obj name="PropertyObject" class="ChannelGenotype" version="4">
												<prop name="PropertyTypeName">Melt Geno Genotype</prop>
												<prop name="Position">10</prop>
												<prop name="IsDefault">1</prop>
												<prop name="ReadOnly">1</prop>
												<obj name="ChannelProp" class="ChannelProperty" version="1">
													<prop name="ChannelIdx">0</prop>
												</obj>
											</obj>
											<obj name="PropertyObject" class="GroupChannelTypeProp" version="4">
												<prop name="PropertyTypeName">Melt Geno Sample Type</prop>
												<prop name="Position">10</prop>
												<prop name="IsDefault">0</prop>
												<prop name="GroupSampleType">mstUnknown</prop>
												<obj name="ChannelProp" class="ChannelProperty" version="1">
													<prop name="ChannelIdx">0</prop>
												</obj>
											</obj>
											<obj name="PropertyObject" class="QuantSampleTypeProperty" version="4">
												<prop name="PropertyTypeName">Quantification Sample Type</prop>
												<prop name="Position">10</prop>
												<prop name="IsDefault">0</prop>
												<prop name="SampleType">qsUnknown</prop>
												<obj name="ChannelProp" class="ChannelProperty" version="1">
													<prop name="ChannelIdx">0</prop>
												</obj>
											</obj>
											<obj name="PropertyObject" class="ChannelGenotype" version="4">
												<prop name="PropertyTypeName">Scanning Genotype</prop>
												<prop name="Position">10</prop>
												<prop name="IsDefault">1</prop>
												<prop name="ReadOnly">1</prop>
												<obj name="ChannelProp" class="ChannelProperty" version="1">
													<prop name="ChannelIdx">0</prop>
												</obj>
											</obj>
											<obj name="PropertyObject" class="GroupChannelTypeProp" version="4">
												<prop name="PropertyTypeName">Scanning Sample Type</prop>
												<prop name="Position">10</prop>
												<prop name="IsDefault">0</prop>
												<prop name="GroupSampleType">mstUnknown</prop>
												<obj name="ChannelProp" class="ChannelProperty" version="1">
													<prop name="ChannelIdx">0</prop>
												</obj>
											</obj>
											<obj name="PropertyObject" class="TargetName" version="4">
												<prop name="PropertyTypeName">Target Name</prop>
												<prop name="Position">10</prop>
												<prop name="IsDefault">1</prop>
												<obj name="ChannelProp" class="ChannelProperty" version="1">
													<prop name="ChannelIdx">0</prop>
												</obj>
											</obj>
											<obj name="PropertyObject" class="RQTargetProperty" version="4">
												<prop name="PropertyTypeName">Target Type</prop>
												<prop name="Position">10</prop>
												<prop name="IsDefault">0</prop>
												<prop name="TargetType">dtNone</prop>
												<obj name="ChannelProp" class="ChannelProperty" version="1">
													<prop name="ChannelIdx">0</prop>
												</obj>
											</obj>
										</list>
									</obj>
								</list>
							</obj>
						</obj>
						<prop name="ChannelPropertyCount">1</prop>
						<prop name="ContainerPosition">10</prop>
						<prop name="HasSampleProperties">1</prop>
						<obj name="SampleProperties" class="PropertyList" version="1">
							<list name="emlist" count="14">
								<obj name="PropertyObject" class="SamplePrefColor" version="4">
									<prop name="PropertyTypeName">Color</prop>
									<prop name="Position">10</prop>
									<prop name="IsDefault">0</prop>
									<prop name="Color">$00FD0299</prop>
								</obj>
								<obj name="PropertyObject" class="DominantChannelProp" version="4">
									<prop name="PropertyTypeName">Dominant Channel</prop>
									<prop name="Position">10</prop>
									<prop name="IsDefault">0</prop>
									<prop name="DominantChannel">0</prop>
								</obj>
								<obj name="PropertyObject" class="Genotype" version="4">
									<prop name="PropertyTypeName">EndPt Genotype</prop>
									<prop name="Position">10</prop>
									<prop name="IsDefault">1</prop>
									<prop name="ReadOnly">1</prop>
								</obj>
								<obj name="PropertyObject" class="GroupingSample" version="4">
									<prop name="PropertyTypeName">EndPt Sample Type</prop>
									<prop name="Position">10</prop>
									<prop name="IsDefault">0</prop>
									<prop name="GroupSampleType">mstUnknown</prop>
								</obj>
								<obj name="PropertyObject" class="SamplePrefLineStyle" version="4">
									<prop name="PropertyTypeName">Line Style</prop>
									<prop name="Position">10</prop>
									<prop name="IsDefault">0</prop>
									<prop name="LineStyle">psSolid</prop>
								</obj>
								<obj name="PropertyObject" class="GenSampleEditNotes" version="4">
									<prop name="PropertyTypeName">Notes</prop>
									<prop name="Position">10</prop>
									<prop name="IsDefault">1</prop>
								</obj>
								<obj name="PropertyObject" class="SamplePrefPointStyle" version="4">
									<prop name="PropertyTypeName">Point Style</prop>
									<prop name="Position">10</prop>
									<prop name="IsDefault">0</prop>
									<prop name="PointStyle">psNothing</prop>
								</obj>
								<obj name="PropertyObject" class="GenSampleEditPosition" version="4">
									<prop name="PropertyTypeName">Position</prop>
									<prop name="Position">10</prop>
									<prop name="IsDefault">1</prop>
								</obj>
								<obj name="PropertyObject" class="GenSampleEditReplicate" version="4">
									<prop name="PropertyTypeName">Replicate of</prop>
									<prop name="Position">10</prop>
									<prop name="IsDefault">1</prop>
									<prop name="ReplicateOf">-1</prop>
								</obj>
								<obj name="PropertyObject" class="HTCSampleID" version="4">
									<prop name="PropertyTypeName">Sample ID</prop>
									<prop name="Position">10</prop>
									<prop name="IsDefault">1</prop>
								</obj>
								<obj name="PropertyObject" class="GenSampleEditName" version="4">
									<prop name="PropertyTypeName">Sample Name</prop>
									<prop name="Position">10</prop>
									<prop name="IsDefault">1</prop>
									<prop name="name">Sample 11</prop>
								</obj>
								<obj name="PropertyObject" class="HTCSamplePrepNotes" version="4">
									<prop name="PropertyTypeName">Sample Prep Notes</prop>
									<prop name="Position">10</prop>
									<prop name="IsDefault">1</prop>
								</obj>
								<obj name="PropertyObject" class="GenSampleEditSubset" version="4">
									<prop name="PropertyTypeName">Subsets</prop>
									<prop name="Position">10</prop>
									<prop name="IsDefault">1</prop>
								</obj>
								<obj name="PropertyObject" class="SamplePrefWidth" version="5">
									<prop name="PropertyTypeName">Width</prop>
									<prop name="Position">10</prop>
									<prop name="IsDefault">1</prop>
									<prop name="Width">1</prop>
								</obj>
							</list>
						</obj>
					</obj>
					<obj name="item" class="SamplePropInfo" version="1">
						<obj name="ChannelProperties" class="ChanPropList" version="2">
							<obj name="ChannelProperties" class="EMList" version="1">
								<list name="emlist" count="1">
									<obj name="item" class="PropertyList" version="1">
										<list name="emlist" count="12">
											<obj name="PropertyObject" class="RQSampleTargetProperty" version="4">
												<prop name="PropertyTypeName">Combined Sample and Target Type</prop>
												<prop name="Position">11</prop>
												<prop name="IsDefault">0</prop>
												<obj name="ChannelProp" class="ChannelProperty" version="1">
													<prop name="ChannelIdx">0</prop>
												</obj>
											</obj>
											<obj name="PropertyObject" class="QuantConcProperty" version="4">
												<prop name="PropertyTypeName">Concentration</prop>
												<prop name="Position">11</prop>
												<prop name="IsDefault">1</prop>
												<prop name="Concentration">0</prop>
												<obj name="ChannelProp" class="ChannelProperty" version="1">
													<prop name="ChannelIdx">0</prop>
												</obj>
												<prop name="ReadOnly">1</prop>
											</obj>
											<obj name="PropertyObject" class="QuantCpHighProp" version="4">
												<prop name="PropertyTypeName">Cp High</prop>
												<prop name="Position">11</prop>
												<prop name="IsDefault">1</prop>
												<prop name="CpRangeHigh">0</prop>
												<obj name="ChannelProp" class="ChannelProperty" version="1">
													<prop name="ChannelIdx">0</prop>
												</obj>
												<prop name="ReadOnly">1</prop>
											</obj>
											<obj name="PropertyObject" class="QuantCpLowProp" version="4">
												<prop name="PropertyTypeName">Cp Low</prop>
												<prop name="Position">11</prop>
												<prop name="IsDefault">1</prop>
												<prop name="CpRangeLow">0</prop>
												<obj name="ChannelProp" class="ChannelProperty" version="1">
													<prop name="ChannelIdx">0</prop>
												</obj>
												<prop name="ReadOnly">1</prop>
											</obj>
											<obj name="PropertyObject" class="RQEffProp" version="4">
												<prop name="PropertyTypeName">Efficiency</prop>
												<prop name="Position">11</prop>
												<prop name="IsDefault">1</prop>
												<prop name="Efficiency">2</prop>
												<obj name="ChannelProp" class="ChannelProperty" version="1">
													<prop name="ChannelIdx">0</prop>
												</obj>
											</obj>
											<obj name="PropertyObject" class="ChannelGenotype" version="4">
												<prop name="PropertyTypeName">Melt Geno Genotype</prop>
												<prop name="Position">11</prop>
												<prop name="IsDefault">1</prop>
												<prop name="ReadOnly">1</prop>
												<obj name="ChannelProp" class="ChannelProperty" version="1">
													<prop name="ChannelIdx">0</prop>
												</obj>
											</obj>
											<obj name="PropertyObject" class="GroupChannelTypeProp" version="4">
												<prop name="PropertyTypeName">Melt Geno Sample Type</prop>
												<prop name="Position">11</prop>
												<prop name="IsDefault">0</prop>
												<prop name="GroupSampleType">mstUnknown</prop>
												<obj name="ChannelProp" class="ChannelProperty" version="1">
													<prop name="ChannelIdx">0</prop>
												</obj>
											</obj>
											<obj name="PropertyObject" class="QuantSampleTypeProperty" version="4">
												<prop name="PropertyTypeName">Quantification Sample Type</prop>
												<prop name="Position">11</prop>
												<prop name="IsDefault">0</prop>
												<prop name="SampleType">qsUnknown</prop>
												<obj name="ChannelProp" class="ChannelProperty" version="1">
													<prop name="ChannelIdx">0</prop>
												</obj>
											</obj>
											<obj name="PropertyObject" class="ChannelGenotype" version="4">
												<prop name="PropertyTypeName">Scanning Genotype</prop>
												<prop name="Position">11</prop>
												<prop name="IsDefault">1</prop>
												<prop name="ReadOnly">1</prop>
												<obj name="ChannelProp" class="ChannelProperty" version="1">
													<prop name="ChannelIdx">0</prop>
												</obj>
											</obj>
											<obj name="PropertyObject" class="GroupChannelTypeProp" version="4">
												<prop name="PropertyTypeName">Scanning Sample Type</prop>
												<prop name="Position">11</prop>
												<prop name="IsDefault">0</prop>
												<prop name="GroupSampleType">mstUnknown</prop>
												<obj name="ChannelProp" class="ChannelProperty" version="1">
													<prop name="ChannelIdx">0</prop>
												</obj>
											</obj>
											<obj name="PropertyObject" class="TargetName" version="4">
												<prop name="PropertyTypeName">Target Name</prop>
												<prop name="Position">11</prop>
												<prop name="IsDefault">1</prop>
												<obj name="ChannelProp" class="ChannelProperty" version="1">
													<prop name="ChannelIdx">0</prop>
												</obj>
											</obj>
											<obj name="PropertyObject" class="RQTargetProperty" version="4">
												<prop name="PropertyTypeName">Target Type</prop>
												<prop name="Position">11</prop>
												<prop name="IsDefault">0</prop>
												<prop name="TargetType">dtNone</prop>
												<obj name="ChannelProp" class="ChannelProperty" version="1">
													<prop name="ChannelIdx">0</prop>
												</obj>
											</obj>
										</list>
									</obj>
								</list>
							</obj>
						</obj>
						<prop name="ChannelPropertyCount">1</prop>
						<prop name="ContainerPosition">11</prop>
						<prop name="HasSampleProperties">1</prop>
						<obj name="SampleProperties" class="PropertyList" version="1">
							<list name="emlist" count="14">
								<obj name="PropertyObject" class="SamplePrefColor" version="4">
									<prop name="PropertyTypeName">Color</prop>
									<prop name="Position">11</prop>
									<prop name="IsDefault">0</prop>
									<prop name="Color">$0026C4B8</prop>
								</obj>
								<obj name="PropertyObject" class="DominantChannelProp" version="4">
									<prop name="PropertyTypeName">Dominant Channel</prop>
									<prop name="Position">11</prop>
									<prop name="IsDefault">0</prop>
									<prop name="DominantChannel">0</prop>
								</obj>
								<obj name="PropertyObject" class="Genotype" version="4">
									<prop name="PropertyTypeName">EndPt Genotype</prop>
									<prop name="Position">11</prop>
									<prop name="IsDefault">1</prop>
									<prop name="ReadOnly">1</prop>
								</obj>
								<obj name="PropertyObject" class="GroupingSample" version="4">
									<prop name="PropertyTypeName">EndPt Sample Type</prop>
									<prop name="Position">11</prop>
									<prop name="IsDefault">0</prop>
									<prop name="GroupSampleType">mstUnknown</prop>
								</obj>
								<obj name="PropertyObject" class="SamplePrefLineStyle" version="4">
									<prop name="PropertyTypeName">Line Style</prop>
									<prop name="Position">11</prop>
									<prop name="IsDefault">0</prop>
									<prop name="LineStyle">psSolid</prop>
								</obj>
								<obj name="PropertyObject" class="GenSampleEditNotes" version="4">
									<prop name="PropertyTypeName">Notes</prop>
									<prop name="Position">11</prop>
									<prop name="IsDefault">1</prop>
								</obj>
								<obj name="PropertyObject" class="SamplePrefPointStyle" version="4">
									<prop name="PropertyTypeName">Point Style</prop>
									<prop name="Position">11</prop>
									<prop name="IsDefault">0</prop>
									<prop name="PointStyle">psNothing</prop>
								</obj>
								<obj name="PropertyObject" class="GenSampleEditPosition" version="4">
									<prop name="PropertyTypeName">Position</prop>
									<prop name="Position">11</prop>
									<prop name="IsDefault">1</prop>
								</obj>
								<obj name="PropertyObject" class="GenSampleEditReplicate" version="4">
									<prop name="PropertyTypeName">Replicate of</prop>
									<prop name="Position">11</prop>
									<prop name="IsDefault">1</prop>
									<prop name="ReplicateOf">-1</prop>
								</obj>
								<obj name="PropertyObject" class="HTCSampleID" version="4">
									<prop name="PropertyTypeName">Sample ID</prop>
									<prop name="Position">11</prop>
									<prop name="IsDefault">1</prop>
								</obj>
								<obj name="PropertyObject" class="GenSampleEditName" version="4">
									<prop name="PropertyTypeName">Sample Name</prop>
									<prop name="Position">11</prop>
									<prop name="IsDefault">1</prop>
									<prop name="name">Sample 12</prop>
								</obj>
								<obj name="PropertyObject" class="HTCSamplePrepNotes" version="4">
									<prop name="PropertyTypeName">Sample Prep Notes</prop>
									<prop name="Position">11</prop>
									<prop name="IsDefault">1</prop>
								</obj>
								<obj name="PropertyObject" class="GenSampleEditSubset" version="4">
									<prop name="PropertyTypeName">Subsets</prop>
									<prop name="Position">11</prop>
									<prop name="IsDefault">1</prop>
								</obj>
								<obj name="PropertyObject" class="SamplePrefWidth" version="5">
									<prop name="PropertyTypeName">Width</prop>
									<prop name="Position">11</prop>
									<prop name="IsDefault">1</prop>
									<prop name="Width">1</prop>
								</obj>
							</list>
						</obj>
					</obj>
					<obj name="item" class="SamplePropInfo" version="1">
						<obj name="ChannelProperties" class="ChanPropList" version="2">
							<obj name="ChannelProperties" class="EMList" version="1">
								<list name="emlist" count="1">
									<obj name="item" class="PropertyList" version="1">
										<list name="emlist" count="12">
											<obj name="PropertyObject" class="RQSampleTargetProperty" version="4">
												<prop name="PropertyTypeName">Combined Sample and Target Type</prop>
												<prop name="Position">12</prop>
												<prop name="IsDefault">0</prop>
												<obj name="ChannelProp" class="ChannelProperty" version="1">
													<prop name="ChannelIdx">0</prop>
												</obj>
											</obj>
											<obj name="PropertyObject" class="QuantConcProperty" version="4">
												<prop name="PropertyTypeName">Concentration</prop>
												<prop name="Position">12</prop>
												<prop name="IsDefault">1</prop>
												<prop name="Concentration">0</prop>
												<obj name="ChannelProp" class="ChannelProperty" version="1">
													<prop name="ChannelIdx">0</prop>
												</obj>
												<prop name="ReadOnly">1</prop>
											</obj>
											<obj name="PropertyObject" class="QuantCpHighProp" version="4">
												<prop name="PropertyTypeName">Cp High</prop>
												<prop name="Position">12</prop>
												<prop name="IsDefault">1</prop>
												<prop name="CpRangeHigh">0</prop>
												<obj name="ChannelProp" class="ChannelProperty" version="1">
													<prop name="ChannelIdx">0</prop>
												</obj>
												<prop name="ReadOnly">1</prop>
											</obj>
											<obj name="PropertyObject" class="QuantCpLowProp" version="4">
												<prop name="PropertyTypeName">Cp Low</prop>
												<prop name="Position">12</prop>
												<prop name="IsDefault">1</prop>
												<prop name="CpRangeLow">0</prop>
												<obj name="ChannelProp" class="ChannelProperty" version="1">
													<prop name="ChannelIdx">0</prop>
												</obj>
												<prop name="ReadOnly">1</prop>
											</obj>
											<obj name="PropertyObject" class="RQEffProp" version="4">
												<prop name="PropertyTypeName">Efficiency</prop>
												<prop name="Position">12</prop>
												<prop name="IsDefault">1</prop>
												<prop name="Efficiency">2</prop>
												<obj name="ChannelProp" class="ChannelProperty" version="1">
													<prop name="ChannelIdx">0</prop>
												</obj>
											</obj>
											<obj name="PropertyObject" class="ChannelGenotype" version="4">
												<prop name="PropertyTypeName">Melt Geno Genotype</prop>
												<prop name="Position">12</prop>
												<prop name="IsDefault">1</prop>
												<prop name="ReadOnly">1</prop>
												<obj name="ChannelProp" class="ChannelProperty" version="1">
													<prop name="ChannelIdx">0</prop>
												</obj>
											</obj>
											<obj name="PropertyObject" class="GroupChannelTypeProp" version="4">
												<prop name="PropertyTypeName">Melt Geno Sample Type</prop>
												<prop name="Position">12</prop>
												<prop name="IsDefault">0</prop>
												<prop name="GroupSampleType">mstUnknown</prop>
												<obj name="ChannelProp" class="ChannelProperty" version="1">
													<prop name="ChannelIdx">0</prop>
												</obj>
											</obj>
											<obj name="PropertyObject" class="QuantSampleTypeProperty" version="4">
												<prop name="PropertyTypeName">Quantification Sample Type</prop>
												<prop name="Position">12</prop>
												<prop name="IsDefault">0</prop>
												<prop name="SampleType">qsUnknown</prop>
												<obj name="ChannelProp" class="ChannelProperty" version="1">
													<prop name="ChannelIdx">0</prop>
												</obj>
											</obj>
											<obj name="PropertyObject" class="ChannelGenotype" version="4">
												<prop name="PropertyTypeName">Scanning Genotype</prop>
												<prop name="Position">12</prop>
												<prop name="IsDefault">1</prop>
												<prop name="ReadOnly">1</prop>
												<obj name="ChannelProp" class="ChannelProperty" version="1">
													<prop name="ChannelIdx">0</prop>
												</obj>
											</obj>
											<obj name="PropertyObject" class="GroupChannelTypeProp" version="4">
												<prop name="PropertyTypeName">Scanning Sample Type</prop>
												<prop name="Position">12</prop>
												<prop name="IsDefault">0</prop>
												<prop name="GroupSampleType">mstUnknown</prop>
												<obj name="ChannelProp" class="ChannelProperty" version="1">
													<prop name="ChannelIdx">0</prop>
												</obj>
											</obj>
											<obj name="PropertyObject" class="TargetName" version="4">
												<prop name="PropertyTypeName">Target Name</prop>
												<prop name="Position">12</prop>
												<prop name="IsDefault">1</prop>
												<obj name="ChannelProp" class="ChannelProperty" version="1">
													<prop name="ChannelIdx">0</prop>
												</obj>
											</obj>
											<obj name="PropertyObject" class="RQTargetProperty" version="4">
												<prop name="PropertyTypeName">Target Type</prop>
												<prop name="Position">12</prop>
												<prop name="IsDefault">0</prop>
												<prop name="TargetType">dtNone</prop>
												<obj name="ChannelProp" class="ChannelProperty" version="1">
													<prop name="ChannelIdx">0</prop>
												</obj>
											</obj>
										</list>
									</obj>
								</list>
							</obj>
						</obj>
						<prop name="ChannelPropertyCount">1</prop>
						<prop name="ContainerPosition">12</prop>
						<prop name="HasSampleProperties">1</prop>
						<obj name="SampleProperties" class="PropertyList" version="1">
							<list name="emlist" count="14">
								<obj name="PropertyObject" class="SamplePrefColor" version="4">
									<prop name="PropertyTypeName">Color</prop>
									<prop name="Position">12</prop>
									<prop name="IsDefault">0</prop>
									<prop name="Color">$00FF8000</prop>
								</obj>
								<obj name="PropertyObject" class="DominantChannelProp" version="4">
									<prop name="PropertyTypeName">Dominant Channel</prop>
									<prop name="Position">12</prop>
									<prop name="IsDefault">0</prop>
									<prop name="DominantChannel">0</prop>
								</obj>
								<obj name="PropertyObject" class="Genotype" version="4">
									<prop name="PropertyTypeName">EndPt Genotype</prop>
									<prop name="Position">12</prop>
									<prop name="IsDefault">1</prop>
									<prop name="ReadOnly">1</prop>
								</obj>
								<obj name="PropertyObject" class="GroupingSample" version="4">
									<prop name="PropertyTypeName">EndPt Sample Type</prop>
									<prop name="Position">12</prop>
									<prop name="IsDefault">0</prop>
									<prop name="GroupSampleType">mstUnknown</prop>
								</obj>
								<obj name="PropertyObject" class="SamplePrefLineStyle" version="4">
									<prop name="PropertyTypeName">Line Style</prop>
									<prop name="Position">12</prop>
									<prop name="IsDefault">0</prop>
									<prop name="LineStyle">psSolid</prop>
								</obj>
								<obj name="PropertyObject" class="GenSampleEditNotes" version="4">
									<prop name="PropertyTypeName">Notes</prop>
									<prop name="Position">12</prop>
									<prop name="IsDefault">1</prop>
								</obj>
								<obj name="PropertyObject" class="SamplePrefPointStyle" version="4">
									<prop name="PropertyTypeName">Point Style</prop>
									<prop name="Position">12</prop>
									<prop name="IsDefault">0</prop>
									<prop name="PointStyle">psNothing</prop>
								</obj>
								<obj name="PropertyObject" class="GenSampleEditPosition" version="4">
									<prop name="PropertyTypeName">Position</prop>
									<prop name="Position">12</prop>
									<prop name="IsDefault">1</prop>
								</obj>
								<obj name="PropertyObject" class="GenSampleEditReplicate" version="4">
									<prop name="PropertyTypeName">Replicate of</prop>
									<prop name="Position">12</prop>
									<prop name="IsDefault">1</prop>
									<prop name="ReplicateOf">-1</prop>
								</obj>
								<obj name="PropertyObject" class="HTCSampleID" version="4">
									<prop name="PropertyTypeName">Sample ID</prop>
									<prop name="Position">12</prop>
									<prop name="IsDefault">1</prop>
								</obj>
								<obj name="PropertyObject" class="GenSampleEditName" version="4">
									<prop name="PropertyTypeName">Sample Name</prop>
									<prop name="Position">12</prop>
									<prop name="IsDefault">1</prop>
									<prop name="name">Sample 13</prop>
								</obj>
								<obj name="PropertyObject" class="HTCSamplePrepNotes" version="4">
									<prop name="PropertyTypeName">Sample Prep Notes</prop>
									<prop name="Position">12</prop>
									<prop name="IsDefault">1</prop>
								</obj>
								<obj name="PropertyObject" class="GenSampleEditSubset" version="4">
									<prop name="PropertyTypeName">Subsets</prop>
									<prop name="Position">12</prop>
									<prop name="IsDefault">1</prop>
								</obj>
								<obj name="PropertyObject" class="SamplePrefWidth" version="5">
									<prop name="PropertyTypeName">Width</prop>
									<prop name="Position">12</prop>
									<prop name="IsDefault">1</prop>
									<prop name="Width">1</prop>
								</obj>
							</list>
						</obj>
					</obj>
					<obj name="item" class="SamplePropInfo" version="1">
						<obj name="ChannelProperties" class="ChanPropList" version="2">
							<obj name="ChannelProperties" class="EMList" version="1">
								<list name="emlist" count="1">
									<obj name="item" class="PropertyList" version="1">
										<list name="emlist" count="12">
											<obj name="PropertyObject" class="RQSampleTargetProperty" version="4">
												<prop name="PropertyTypeName">Combined Sample and Target Type</prop>
												<prop name="Position">13</prop>
												<prop name="IsDefault">0</prop>
												<obj name="ChannelProp" class="ChannelProperty" version="1">
													<prop name="ChannelIdx">0</prop>
												</obj>
											</obj>
											<obj name="PropertyObject" class="QuantConcProperty" version="4">
												<prop name="PropertyTypeName">Concentration</prop>
												<prop name="Position">13</prop>
												<prop name="IsDefault">1</prop>
												<prop name="Concentration">0</prop>
												<obj name="ChannelProp" class="ChannelProperty" version="1">
													<prop name="ChannelIdx">0</prop>
												</obj>
												<prop name="ReadOnly">1</prop>
											</obj>
											<obj name="PropertyObject" class="QuantCpHighProp" version="4">
												<prop name="PropertyTypeName">Cp High</prop>
												<prop name="Position">13</prop>
												<prop name="IsDefault">1</prop>
												<prop name="CpRangeHigh">0</prop>
												<obj name="ChannelProp" class="ChannelProperty" version="1">
													<prop name="ChannelIdx">0</prop>
												</obj>
												<prop name="ReadOnly">1</prop>
											</obj>
											<obj name="PropertyObject" class="QuantCpLowProp" version="4">
												<prop name="PropertyTypeName">Cp Low</prop>
												<prop name="Position">13</prop>
												<prop name="IsDefault">1</prop>
												<prop name="CpRangeLow">0</prop>
												<obj name="ChannelProp" class="ChannelProperty" version="1">
													<prop name="ChannelIdx">0</prop>
												</obj>
												<prop name="ReadOnly">1</prop>
											</obj>
											<obj name="PropertyObject" class="RQEffProp" version="4">
												<prop name="PropertyTypeName">Efficiency</prop>
												<prop name="Position">13</prop>
												<prop name="IsDefault">1</prop>
												<prop name="Efficiency">2</prop>
												<obj name="ChannelProp" class="ChannelProperty" version="1">
													<prop name="ChannelIdx">0</prop>
												</obj>
											</obj>
											<obj name="PropertyObject" class="ChannelGenotype" version="4">
												<prop name="PropertyTypeName">Melt Geno Genotype</prop>
												<prop name="Position">13</prop>
												<prop name="IsDefault">1</prop>
												<prop name="ReadOnly">1</prop>
												<obj name="ChannelProp" class="ChannelProperty" version="1">
													<prop name="ChannelIdx">0</prop>
												</obj>
											</obj>
											<obj name="PropertyObject" class="GroupChannelTypeProp" version="4">
												<prop name="PropertyTypeName">Melt Geno Sample Type</prop>
												<prop name="Position">13</prop>
												<prop name="IsDefault">0</prop>
												<prop name="GroupSampleType">mstUnknown</prop>
												<obj name="ChannelProp" class="ChannelProperty" version="1">
													<prop name="ChannelIdx">0</prop>
												</obj>
											</obj>
											<obj name="PropertyObject" class="QuantSampleTypeProperty" version="4">
												<prop name="PropertyTypeName">Quantification Sample Type</prop>
												<prop name="Position">13</prop>
												<prop name="IsDefault">0</prop>
												<prop name="SampleType">qsUnknown</prop>
												<obj name="ChannelProp" class="ChannelProperty" version="1">
													<prop name="ChannelIdx">0</prop>
												</obj>
											</obj>
											<obj name="PropertyObject" class="ChannelGenotype" version="4">
												<prop name="PropertyTypeName">Scanning Genotype</prop>
												<prop name="Position">13</prop>
												<prop name="IsDefault">1</prop>
												<prop name="ReadOnly">1</prop>
												<obj name="ChannelProp" class="ChannelProperty" version="1">
													<prop name="ChannelIdx">0</prop>
												</obj>
											</obj>
											<obj name="PropertyObject" class="GroupChannelTypeProp" version="4">
												<prop name="PropertyTypeName">Scanning Sample Type</prop>
												<prop name="Position">13</prop>
												<prop name="IsDefault">0</prop>
												<prop name="GroupSampleType">mstUnknown</prop>
												<obj name="ChannelProp" class="ChannelProperty" version="1">
													<prop name="ChannelIdx">0</prop>
												</obj>
											</obj>
											<obj name="PropertyObject" class="TargetName" version="4">
												<prop name="PropertyTypeName">Target Name</prop>
												<prop name="Position">13</prop>
												<prop name="IsDefault">1</prop>
												<obj name="ChannelProp" class="ChannelProperty" version="1">
													<prop name="ChannelIdx">0</prop>
												</obj>
											</obj>
											<obj name="PropertyObject" class="RQTargetProperty" version="4">
												<prop name="PropertyTypeName">Target Type</prop>
												<prop name="Position">13</prop>
												<prop name="IsDefault">0</prop>
												<prop name="TargetType">dtNone</prop>
												<obj name="ChannelProp" class="ChannelProperty" version="1">
													<prop name="ChannelIdx">0</prop>
												</obj>
											</obj>
										</list>
									</obj>
								</list>
							</obj>
						</obj>
						<prop name="ChannelPropertyCount">1</prop>
						<prop name="ContainerPosition">13</prop>
						<prop name="HasSampleProperties">1</prop>
						<obj name="SampleProperties" class="PropertyList" version="1">
							<list name="emlist" count="14">
								<obj name="PropertyObject" class="SamplePrefColor" version="4">
									<prop name="PropertyTypeName">Color</prop>
									<prop name="Position">13</prop>
									<prop name="IsDefault">0</prop>
									<prop name="Color">clRed</prop>
								</obj>
								<obj name="PropertyObject" class="DominantChannelProp" version="4">
									<prop name="PropertyTypeName">Dominant Channel</prop>
									<prop name="Position">13</prop>
									<prop name="IsDefault">0</prop>
									<prop name="DominantChannel">0</prop>
								</obj>
								<obj name="PropertyObject" class="Genotype" version="4">
									<prop name="PropertyTypeName">EndPt Genotype</prop>
									<prop name="Position">13</prop>
									<prop name="IsDefault">1</prop>
									<prop name="ReadOnly">1</prop>
								</obj>
								<obj name="PropertyObject" class="GroupingSample" version="4">
									<prop name="PropertyTypeName">EndPt Sample Type</prop>
									<prop name="Position">13</prop>
									<prop name="IsDefault">0</prop>
									<prop name="GroupSampleType">mstUnknown</prop>
								</obj>
								<obj name="PropertyObject" class="SamplePrefLineStyle" version="4">
									<prop name="PropertyTypeName">Line Style</prop>
									<prop name="Position">13</prop>
									<prop name="IsDefault">0</prop>
									<prop name="LineStyle">psSolid</prop>
								</obj>
								<obj name="PropertyObject" class="GenSampleEditNotes" version="4">
									<prop name="PropertyTypeName">Notes</prop>
									<prop name="Position">13</prop>
									<prop name="IsDefault">1</prop>
								</obj>
								<obj name="PropertyObject" class="SamplePrefPointStyle" version="4">
									<prop name="PropertyTypeName">Point Style</prop>
									<prop name="Position">13</prop>
									<prop name="IsDefault">0</prop>
									<prop name="PointStyle">psNothing</prop>
								</obj>
								<obj name="PropertyObject" class="GenSampleEditPosition" version="4">
									<prop name="PropertyTypeName">Position</prop>
									<prop name="Position">13</prop>
									<prop name="IsDefault">1</prop>
								</obj>
								<obj name="PropertyObject" class="GenSampleEditReplicate" version="4">
									<prop name="PropertyTypeName">Replicate of</prop>
									<prop name="Position">13</prop>
									<prop name="IsDefault">1</prop>
									<prop name="ReplicateOf">-1</prop>
								</obj>
								<obj name="PropertyObject" class="HTCSampleID" version="4">
									<prop name="PropertyTypeName">Sample ID</prop>
									<prop name="Position">13</prop>
									<prop name="IsDefault">1</prop>
								</obj>
								<obj name="PropertyObject" class="GenSampleEditName" version="4">
									<prop name="PropertyTypeName">Sample Name</prop>
									<prop name="Position">13</prop>
									<prop name="IsDefault">1</prop>
									<prop name="name">Sample 14</prop>
								</obj>
								<obj name="PropertyObject" class="HTCSamplePrepNotes" version="4">
									<prop name="PropertyTypeName">Sample Prep Notes</prop>
									<prop name="Position">13</prop>
									<prop name="IsDefault">1</prop>
								</obj>
								<obj name="PropertyObject" class="GenSampleEditSubset" version="4">
									<prop name="PropertyTypeName">Subsets</prop>
									<prop name="Position">13</prop>
									<prop name="IsDefault">1</prop>
								</obj>
								<obj name="PropertyObject" class="SamplePrefWidth" version="5">
									<prop name="PropertyTypeName">Width</prop>
									<prop name="Position">13</prop>
									<prop name="IsDefault">1</prop>
									<prop name="Width">1</prop>
								</obj>
							</list>
						</obj>
					</obj>
					<obj name="item" class="SamplePropInfo" version="1">
						<obj name="ChannelProperties" class="ChanPropList" version="2">
							<obj name="ChannelProperties" class="EMList" version="1">
								<list name="emlist" count="1">
									<obj name="item" class="PropertyList" version="1">
										<list name="emlist" count="12">
											<obj name="PropertyObject" class="RQSampleTargetProperty" version="4">
												<prop name="PropertyTypeName">Combined Sample and Target Type</prop>
												<prop name="Position">14</prop>
												<prop name="IsDefault">0</prop>
												<obj name="ChannelProp" class="ChannelProperty" version="1">
													<prop name="ChannelIdx">0</prop>
												</obj>
											</obj>
											<obj name="PropertyObject" class="QuantConcProperty" version="4">
												<prop name="PropertyTypeName">Concentration</prop>
												<prop name="Position">14</prop>
												<prop name="IsDefault">1</prop>
												<prop name="Concentration">0</prop>
												<obj name="ChannelProp" class="ChannelProperty" version="1">
													<prop name="ChannelIdx">0</prop>
												</obj>
												<prop name="ReadOnly">1</prop>
											</obj>
											<obj name="PropertyObject" class="QuantCpHighProp" version="4">
												<prop name="PropertyTypeName">Cp High</prop>
												<prop name="Position">14</prop>
												<prop name="IsDefault">1</prop>
												<prop name="CpRangeHigh">0</prop>
												<obj name="ChannelProp" class="ChannelProperty" version="1">
													<prop name="ChannelIdx">0</prop>
												</obj>
												<prop name="ReadOnly">1</prop>
											</obj>
											<obj name="PropertyObject" class="QuantCpLowProp" version="4">
												<prop name="PropertyTypeName">Cp Low</prop>
												<prop name="Position">14</prop>
												<prop name="IsDefault">1</prop>
												<prop name="CpRangeLow">0</prop>
												<obj name="ChannelProp" class="ChannelProperty" version="1">
													<prop name="ChannelIdx">0</prop>
												</obj>
												<prop name="ReadOnly">1</prop>
											</obj>
											<obj name="PropertyObject" class="RQEffProp" version="4">
												<prop name="PropertyTypeName">Efficiency</prop>
												<prop name="Position">14</prop>
												<prop name="IsDefault">1</prop>
												<prop name="Efficiency">2</prop>
												<obj name="ChannelProp" class="ChannelProperty" version="1">
													<prop name="ChannelIdx">0</prop>
												</obj>
											</obj>
											<obj name="PropertyObject" class="ChannelGenotype" version="4">
												<prop name="PropertyTypeName">Melt Geno Genotype</prop>
												<prop name="Position">14</prop>
												<prop name="IsDefault">1</prop>
												<prop name="ReadOnly">1</prop>
												<obj name="ChannelProp" class="ChannelProperty" version="1">
													<prop name="ChannelIdx">0</prop>
												</obj>
											</obj>
											<obj name="PropertyObject" class="GroupChannelTypeProp" version="4">
												<prop name="PropertyTypeName">Melt Geno Sample Type</prop>
												<prop name="Position">14</prop>
												<prop name="IsDefault">0</prop>
												<prop name="GroupSampleType">mstUnknown</prop>
												<obj name="ChannelProp" class="ChannelProperty" version="1">
													<prop name="ChannelIdx">0</prop>
												</obj>
											</obj>
											<obj name="PropertyObject" class="QuantSampleTypeProperty" version="4">
												<prop name="PropertyTypeName">Quantification Sample Type</prop>
												<prop name="Position">14</prop>
												<prop name="IsDefault">0</prop>
												<prop name="SampleType">qsUnknown</prop>
												<obj name="ChannelProp" class="ChannelProperty" version="1">
													<prop name="ChannelIdx">0</prop>
												</obj>
											</obj>
											<obj name="PropertyObject" class="ChannelGenotype" version="4">
												<prop name="PropertyTypeName">Scanning Genotype</prop>
												<prop name="Position">14</prop>
												<prop name="IsDefault">1</prop>
												<prop name="ReadOnly">1</prop>
												<obj name="ChannelProp" class="ChannelProperty" version="1">
													<prop name="ChannelIdx">0</prop>
												</obj>
											</obj>
											<obj name="PropertyObject" class="GroupChannelTypeProp" version="4">
												<prop name="PropertyTypeName">Scanning Sample Type</prop>
												<prop name="Position">14</prop>
												<prop name="IsDefault">0</prop>
												<prop name="GroupSampleType">mstUnknown</prop>
												<obj name="ChannelProp" class="ChannelProperty" version="1">
													<prop name="ChannelIdx">0</prop>
												</obj>
											</obj>
											<obj name="PropertyObject" class="TargetName" version="4">
												<prop name="PropertyTypeName">Target Name</prop>
												<prop name="Position">14</prop>
												<prop name="IsDefault">1</prop>
												<obj name="ChannelProp" class="ChannelProperty" version="1">
													<prop name="ChannelIdx">0</prop>
												</obj>
											</obj>
											<obj name="PropertyObject" class="RQTargetProperty" version="4">
												<prop name="PropertyTypeName">Target Type</prop>
												<prop name="Position">14</prop>
												<prop name="IsDefault">0</prop>
												<prop name="TargetType">dtNone</prop>
												<obj name="ChannelProp" class="ChannelProperty" version="1">
													<prop name="ChannelIdx">0</prop>
												</obj>
											</obj>
										</list>
									</obj>
								</list>
							</obj>
						</obj>
						<prop name="ChannelPropertyCount">1</prop>
						<prop name="ContainerPosition">14</prop>
						<prop name="HasSampleProperties">1</prop>
						<obj name="SampleProperties" class="PropertyList" version="1">
							<list name="emlist" count="14">
								<obj name="PropertyObject" class="SamplePrefColor" version="4">
									<prop name="PropertyTypeName">Color</prop>
									<prop name="Position">14</prop>
									<prop name="IsDefault">0</prop>
									<prop name="Color">$0030D700</prop>
								</obj>
								<obj name="PropertyObject" class="DominantChannelProp" version="4">
									<prop name="PropertyTypeName">Dominant Channel</prop>
									<prop name="Position">14</prop>
									<prop name="IsDefault">0</prop>
									<prop name="DominantChannel">0</prop>
								</obj>
								<obj name="PropertyObject" class="Genotype" version="4">
									<prop name="PropertyTypeName">EndPt Genotype</prop>
									<prop name="Position">14</prop>
									<prop name="IsDefault">1</prop>
									<prop name="ReadOnly">1</prop>
								</obj>
								<obj name="PropertyObject" class="GroupingSample" version="4">
									<prop name="PropertyTypeName">EndPt Sample Type</prop>
									<prop name="Position">14</prop>
									<prop name="IsDefault">0</prop>
									<prop name="GroupSampleType">mstUnknown</prop>
								</obj>
								<obj name="PropertyObject" class="SamplePrefLineStyle" version="4">
									<prop name="PropertyTypeName">Line Style</prop>
									<prop name="Position">14</prop>
									<prop name="IsDefault">0</prop>
									<prop name="LineStyle">psSolid</prop>
								</obj>
								<obj name="PropertyObject" class="GenSampleEditNotes" version="4">
									<prop name="PropertyTypeName">Notes</prop>
									<prop name="Position">14</prop>
									<prop name="IsDefault">1</prop>
								</obj>
								<obj name="PropertyObject" class="SamplePrefPointStyle" version="4">
									<prop name="PropertyTypeName">Point Style</prop>
									<prop name="Position">14</prop>
									<prop name="IsDefault">0</prop>
									<prop name="PointStyle">psNothing</prop>
								</obj>
								<obj name="PropertyObject" class="GenSampleEditPosition" version="4">
									<prop name="PropertyTypeName">Position</prop>
									<prop name="Position">14</prop>
									<prop name="IsDefault">1</prop>
								</obj>
								<obj name="PropertyObject" class="GenSampleEditReplicate" version="4">
									<prop name="PropertyTypeName">Replicate of</prop>
									<prop name="Position">14</prop>
									<prop name="IsDefault">1</prop>
									<prop name="ReplicateOf">-1</prop>
								</obj>
								<obj name="PropertyObject" class="HTCSampleID" version="4">
									<prop name="PropertyTypeName">Sample ID</prop>
									<prop name="Position">14</prop>
									<prop name="IsDefault">1</prop>
								</obj>
								<obj name="PropertyObject" class="GenSampleEditName" version="4">
									<prop name="PropertyTypeName">Sample Name</prop>
									<prop name="Position">14</prop>
									<prop name="IsDefault">1</prop>
									<prop name="name">Sample 15</prop>
								</obj>
								<obj name="PropertyObject" class="HTCSamplePrepNotes" version="4">
									<prop name="PropertyTypeName">Sample Prep Notes</prop>
									<prop name="Position">14</prop>
									<prop name="IsDefault">1</prop>
								</obj>
								<obj name="PropertyObject" class="GenSampleEditSubset" version="4">
									<prop name="PropertyTypeName">Subsets</prop>
									<prop name="Position">14</prop>
									<prop name="IsDefault">1</prop>
								</obj>
								<obj name="PropertyObject" class="SamplePrefWidth" version="5">
									<prop name="PropertyTypeName">Width</prop>
									<prop name="Position">14</prop>
									<prop name="IsDefault">1</prop>
									<prop name="Width">1</prop>
								</obj>
							</list>
						</obj>
					</obj>
					<obj name="item" class="SamplePropInfo" version="1">
						<obj name="ChannelProperties" class="ChanPropList" version="2">
							<obj name="ChannelProperties" class="EMList" version="1">
								<list name="emlist" count="1">
									<obj name="item" class="PropertyList" version="1">
										<list name="emlist" count="12">
											<obj name="PropertyObject" class="RQSampleTargetProperty" version="4">
												<prop name="PropertyTypeName">Combined Sample and Target Type</prop>
												<prop name="Position">15</prop>
												<prop name="IsDefault">0</prop>
												<obj name="ChannelProp" class="ChannelProperty" version="1">
													<prop name="ChannelIdx">0</prop>
												</obj>
											</obj>
											<obj name="PropertyObject" class="QuantConcProperty" version="4">
												<prop name="PropertyTypeName">Concentration</prop>
												<prop name="Position">15</prop>
												<prop name="IsDefault">1</prop>
												<prop name="Concentration">0</prop>
												<obj name="ChannelProp" class="ChannelProperty" version="1">
													<prop name="ChannelIdx">0</prop>
												</obj>
												<prop name="ReadOnly">1</prop>
											</obj>
											<obj name="PropertyObject" class="QuantCpHighProp" version="4">
												<prop name="PropertyTypeName">Cp High</prop>
												<prop name="Position">15</prop>
												<prop name="IsDefault">1</prop>
												<prop name="CpRangeHigh">0</prop>
												<obj name="ChannelProp" class="ChannelProperty" version="1">
													<prop name="ChannelIdx">0</prop>
												</obj>
												<prop name="ReadOnly">1</prop>
											</obj>
											<obj name="PropertyObject" class="QuantCpLowProp" version="4">
												<prop name="PropertyTypeName">Cp Low</prop>
												<prop name="Position">15</prop>
												<prop name="IsDefault">1</prop>
												<prop name="CpRangeLow">0</prop>
												<obj name="ChannelProp" class="ChannelProperty" version="1">
													<prop name="ChannelIdx">0</prop>
												</obj>
												<prop name="ReadOnly">1</prop>
											</obj>
											<obj name="PropertyObject" class="RQEffProp" version="4">
												<prop name="PropertyTypeName">Efficiency</prop>
												<prop name="Position">15</prop>
												<prop name="IsDefault">1</prop>
												<prop name="Efficiency">2</prop>
												<obj name="ChannelProp" class="ChannelProperty" version="1">
													<prop name="ChannelIdx">0</prop>
												</obj>
											</obj>
											<obj name="PropertyObject" class="ChannelGenotype" version="4">
												<prop name="PropertyTypeName">Melt Geno Genotype</prop>
												<prop name="Position">15</prop>
												<prop name="IsDefault">1</prop>
												<prop name="ReadOnly">1</prop>
												<obj name="ChannelProp" class="ChannelProperty" version="1">
													<prop name="ChannelIdx">0</prop>
												</obj>
											</obj>
											<obj name="PropertyObject" class="GroupChannelTypeProp" version="4">
												<prop name="PropertyTypeName">Melt Geno Sample Type</prop>
												<prop name="Position">15</prop>
												<prop name="IsDefault">0</prop>
												<prop name="GroupSampleType">mstUnknown</prop>
												<obj name="ChannelProp" class="ChannelProperty" version="1">
													<prop name="ChannelIdx">0</prop>
												</obj>
											</obj>
											<obj name="PropertyObject" class="QuantSampleTypeProperty" version="4">
												<prop name="PropertyTypeName">Quantification Sample Type</prop>
												<prop name="Position">15</prop>
												<prop name="IsDefault">0</prop>
												<prop name="SampleType">qsUnknown</prop>
												<obj name="ChannelProp" class="ChannelProperty" version="1">
													<prop name="ChannelIdx">0</prop>
												</obj>
											</obj>
											<obj name="PropertyObject" class="ChannelGenotype" version="4">
												<prop name="PropertyTypeName">Scanning Genotype</prop>
												<prop name="Position">15</prop>
												<prop name="IsDefault">1</prop>
												<prop name="ReadOnly">1</prop>
												<obj name="ChannelProp" class="ChannelProperty" version="1">
													<prop name="ChannelIdx">0</prop>
												</obj>
											</obj>
											<obj name="PropertyObject" class="GroupChannelTypeProp" version="4">
												<prop name="PropertyTypeName">Scanning Sample Type</prop>
												<prop name="Position">15</prop>
												<prop name="IsDefault">0</prop>
												<prop name="GroupSampleType">mstUnknown</prop>
												<obj name="ChannelProp" class="ChannelProperty" version="1">
													<prop name="ChannelIdx">0</prop>
												</obj>
											</obj>
											<obj name="PropertyObject" class="TargetName" version="4">
												<prop name="PropertyTypeName">Target Name</prop>
												<prop name="Position">15</prop>
												<prop name="IsDefault">1</prop>
												<obj name="ChannelProp" class="ChannelProperty" version="1">
													<prop name="ChannelIdx">0</prop>
												</obj>
											</obj>
											<obj name="PropertyObject" class="RQTargetProperty" version="4">
												<prop name="PropertyTypeName">Target Type</prop>
												<prop name="Position">15</prop>
												<prop name="IsDefault">0</prop>
												<prop name="TargetType">dtNone</prop>
												<obj name="ChannelProp" class="ChannelProperty" version="1">
													<prop name="ChannelIdx">0</prop>
												</obj>
											</obj>
										</list>
									</obj>
								</list>
							</obj>
						</obj>
						<prop name="ChannelPropertyCount">1</prop>
						<prop name="ContainerPosition">15</prop>
						<prop name="HasSampleProperties">1</prop>
						<obj name="SampleProperties" class="PropertyList" version="1">
							<list name="emlist" count="14">
								<obj name="PropertyObject" class="SamplePrefColor" version="4">
									<prop name="PropertyTypeName">Color</prop>
									<prop name="Position">15</prop>
									<prop name="IsDefault">0</prop>
									<prop name="Color">clFuchsia</prop>
								</obj>
								<obj name="PropertyObject" class="DominantChannelProp" version="4">
									<prop name="PropertyTypeName">Dominant Channel</prop>
									<prop name="Position">15</prop>
									<prop name="IsDefault">0</prop>
									<prop name="DominantChannel">0</prop>
								</obj>
								<obj name="PropertyObject" class="Genotype" version="4">
									<prop name="PropertyTypeName">EndPt Genotype</prop>
									<prop name="Position">15</prop>
									<prop name="IsDefault">1</prop>
									<prop name="ReadOnly">1</prop>
								</obj>
								<obj name="PropertyObject" class="GroupingSample" version="4">
									<prop name="PropertyTypeName">EndPt Sample Type</prop>
									<prop name="Position">15</prop>
									<prop name="IsDefault">0</prop>
									<prop name="GroupSampleType">mstUnknown</prop>
								</obj>
								<obj name="PropertyObject" class="SamplePrefLineStyle" version="4">
									<prop name="PropertyTypeName">Line Style</prop>
									<prop name="Position">15</prop>
									<prop name="IsDefault">0</prop>
									<prop name="LineStyle">psSolid</prop>
								</obj>
								<obj name="PropertyObject" class="GenSampleEditNotes" version="4">
									<prop name="PropertyTypeName">Notes</prop>
									<prop name="Position">15</prop>
									<prop name="IsDefault">1</prop>
								</obj>
								<obj name="PropertyObject" class="SamplePrefPointStyle" version="4">
									<prop name="PropertyTypeName">Point Style</prop>
									<prop name="Position">15</prop>
									<prop name="IsDefault">0</prop>
									<prop name="PointStyle">psNothing</prop>
								</obj>
								<obj name="PropertyObject" class="GenSampleEditPosition" version="4">
									<prop name="PropertyTypeName">Position</prop>
									<prop name="Position">15</prop>
									<prop name="IsDefault">1</prop>
								</obj>
								<obj name="PropertyObject" class="GenSampleEditReplicate" version="4">
									<prop name="PropertyTypeName">Replicate of</prop>
									<prop name="Position">15</prop>
									<prop name="IsDefault">1</prop>
									<prop name="ReplicateOf">-1</prop>
								</obj>
								<obj name="PropertyObject" class="HTCSampleID" version="4">
									<prop name="PropertyTypeName">Sample ID</prop>
									<prop name="Position">15</prop>
									<prop name="IsDefault">1</prop>
								</obj>
								<obj name="PropertyObject" class="GenSampleEditName" version="4">
									<prop name="PropertyTypeName">Sample Name</prop>
									<prop name="Position">15</prop>
									<prop name="IsDefault">1</prop>
									<prop name="name">Sample 16</prop>
								</obj>
								<obj name="PropertyObject" class="HTCSamplePrepNotes" version="4">
									<prop name="PropertyTypeName">Sample Prep Notes</prop>
									<prop name="Position">15</prop>
									<prop name="IsDefault">1</prop>
								</obj>
								<obj name="PropertyObject" class="GenSampleEditSubset" version="4">
									<prop name="PropertyTypeName">Subsets</prop>
									<prop name="Position">15</prop>
									<prop name="IsDefault">1</prop>
								</obj>
								<obj name="PropertyObject" class="SamplePrefWidth" version="5">
									<prop name="PropertyTypeName">Width</prop>
									<prop name="Position">15</prop>
									<prop name="IsDefault">1</prop>
									<prop name="Width">1</prop>
								</obj>
							</list>
						</obj>
					</obj>
					<obj name="item" class="SamplePropInfo" version="1">
						<obj name="ChannelProperties" class="ChanPropList" version="2">
							<obj name="ChannelProperties" class="EMList" version="1">
								<list name="emlist" count="1">
									<obj name="item" class="PropertyList" version="1">
										<list name="emlist" count="12">
											<obj name="PropertyObject" class="RQSampleTargetProperty" version="4">
												<prop name="PropertyTypeName">Combined Sample and Target Type</prop>
												<prop name="Position">16</prop>
												<prop name="IsDefault">0</prop>
												<obj name="ChannelProp" class="ChannelProperty" version="1">
													<prop name="ChannelIdx">0</prop>
												</obj>
											</obj>
											<obj name="PropertyObject" class="QuantConcProperty" version="4">
												<prop name="PropertyTypeName">Concentration</prop>
												<prop name="Position">16</prop>
												<prop name="IsDefault">1</prop>
												<prop name="Concentration">0</prop>
												<obj name="ChannelProp" class="ChannelProperty" version="1">
													<prop name="ChannelIdx">0</prop>
												</obj>
												<prop name="ReadOnly">1</prop>
											</obj>
											<obj name="PropertyObject" class="QuantCpHighProp" version="4">
												<prop name="PropertyTypeName">Cp High</prop>
												<prop name="Position">16</prop>
												<prop name="IsDefault">1</prop>
												<prop name="CpRangeHigh">0</prop>
												<obj name="ChannelProp" class="ChannelProperty" version="1">
													<prop name="ChannelIdx">0</prop>
												</obj>
												<prop name="ReadOnly">1</prop>
											</obj>
											<obj name="PropertyObject" class="QuantCpLowProp" version="4">
												<prop name="PropertyTypeName">Cp Low</prop>
												<prop name="Position">16</prop>
												<prop name="IsDefault">1</prop>
												<prop name="CpRangeLow">0</prop>
												<obj name="ChannelProp" class="ChannelProperty" version="1">
													<prop name="ChannelIdx">0</prop>
												</obj>
												<prop name="ReadOnly">1</prop>
											</obj>
											<obj name="PropertyObject" class="RQEffProp" version="4">
												<prop name="PropertyTypeName">Efficiency</prop>
												<prop name="Position">16</prop>
												<prop name="IsDefault">1</prop>
												<prop name="Efficiency">2</prop>
												<obj name="ChannelProp" class="ChannelProperty" version="1">
													<prop name="ChannelIdx">0</prop>
												</obj>
											</obj>
											<obj name="PropertyObject" class="ChannelGenotype" version="4">
												<prop name="PropertyTypeName">Melt Geno Genotype</prop>
												<prop name="Position">16</prop>
												<prop name="IsDefault">1</prop>
												<prop name="ReadOnly">1</prop>
												<obj name="ChannelProp" class="ChannelProperty" version="1">
													<prop name="ChannelIdx">0</prop>
												</obj>
											</obj>
											<obj name="PropertyObject" class="GroupChannelTypeProp" version="4">
												<prop name="PropertyTypeName">Melt Geno Sample Type</prop>
												<prop name="Position">16</prop>
												<prop name="IsDefault">0</prop>
												<prop name="GroupSampleType">mstUnknown</prop>
												<obj name="ChannelProp" class="ChannelProperty" version="1">
													<prop name="ChannelIdx">0</prop>
												</obj>
											</obj>
											<obj name="PropertyObject" class="QuantSampleTypeProperty" version="4">
												<prop name="PropertyTypeName">Quantification Sample Type</prop>
												<prop name="Position">16</prop>
												<prop name="IsDefault">0</prop>
												<prop name="SampleType">qsUnknown</prop>
												<obj name="ChannelProp" class="ChannelProperty" version="1">
													<prop name="ChannelIdx">0</prop>
												</obj>
											</obj>
											<obj name="PropertyObject" class="ChannelGenotype" version="4">
												<prop name="PropertyTypeName">Scanning Genotype</prop>
												<prop name="Position">16</prop>
												<prop name="IsDefault">1</prop>
												<prop name="ReadOnly">1</prop>
												<obj name="ChannelProp" class="ChannelProperty" version="1">
													<prop name="ChannelIdx">0</prop>
												</obj>
											</obj>
											<obj name="PropertyObject" class="GroupChannelTypeProp" version="4">
												<prop name="PropertyTypeName">Scanning Sample Type</prop>
												<prop name="Position">16</prop>
												<prop name="IsDefault">0</prop>
												<prop name="GroupSampleType">mstUnknown</prop>
												<obj name="ChannelProp" class="ChannelProperty" version="1">
													<prop name="ChannelIdx">0</prop>
												</obj>
											</obj>
											<obj name="PropertyObject" class="TargetName" version="4">
												<prop name="PropertyTypeName">Target Name</prop>
												<prop name="Position">16</prop>
												<prop name="IsDefault">1</prop>
												<obj name="ChannelProp" class="ChannelProperty" version="1">
													<prop name="ChannelIdx">0</prop>
												</obj>
											</obj>
											<obj name="PropertyObject" class="RQTargetProperty" version="4">
												<prop name="PropertyTypeName">Target Type</prop>
												<prop name="Position">16</prop>
												<prop name="IsDefault">0</prop>
[truncated: 1,264,309 more chars]
