# Supplementary material for: MicroRNAs and Their Inhibition in Modulating SLC5A8 Expression in the Context of Papillary Thyroid Carcinoma
Source: Int J Mol Sci. 2025 Aug 15;26(16):7889. doi: 10.3390/ijms26167889 (PMC12386254; doi:10.3390/ijms26167889)
Supplement: Supplementary file 1 [file ijms-26-07889-s001.zip › ijms-3558049-supplementary/Manuscript data/Fig1 data/Data/Wojtek_18-04-2012 (1).ixo]

<objectstream signature="IXOS" version="1">
	<obj name="root" class="HTCExperiment" version="5">
		<prop name="name">Wojtek_18-04-2012 (1)</prop>
		<prop name="UID">4941258C8CE1435BA67F7F79B41EE355</prop>
		<prop name="OwnerUID">A9EA9C3B14954DEF92F3E150867A7E6C</prop>
		<prop name="Created">2012-04-18T14:19:33.718</prop>
		<prop name="CreatedBy">F404651FE01F4079BFE347D481B5105F</prop>
		<prop name="CreatedByName">genomowa</prop>
		<prop name="LastModified">2013-02-19T14:15:48.156</prop>
		<prop name="LastModifiedBy">A9EA9C3B14954DEF92F3E150867A7E6C</prop>
		<prop name="LastModifiedByName">System Admin</prop>
		<list name="AppliedTemplates" count="1">
			<item>Aneta SYBR Applied</item>
		</list>
		<list name="TemplateOwners" count="1">
			<item>genomowa</item>
		</list>
		<prop name="SWVersion">LCS480 1.5.0.39</prop>
		<obj name="AppProperty" class="TAppProperty" version="2">
			<prop name="Created">2012-04-18T14:19:33.718</prop>
			<prop name="LastModified">1899-12-30T00:00:00.000</prop>
		</obj>
		<obj name="ConProperty" class="TAppProperty" version="2">
			<prop name="Created">2012-04-18T14:19:33.718</prop>
			<prop name="LastModified">1899-12-30T00:00:00.000</prop>
		</obj>
		<obj name="run" class="HTCRun" version="7">
			<prop name="name">Run</prop>
			<prop name="Created">2012-04-18T14:19:33.718</prop>
			<prop name="LastModified">2012-04-18T16:00:38.156</prop>
			<obj name="AppProperty" class="TAppProperty" version="2">
				<prop name="Created">2012-04-18T14:19:33.718</prop>
				<prop name="LastModified">1899-12-30T00:00:00.000</prop>
			</obj>
			<obj name="ConProperty" class="TAppProperty" version="2">
				<prop name="Created">2012-04-18T14:19:33.718</prop>
				<prop name="LastModified">1899-12-30T00:00:00.000</prop>
				<prop name="HasProperties">1</prop>
				<obj name="_Properties" class="TAppProperties" version="1">
					<prop name="Created">2012-04-18T14:19:33.718</prop>
					<prop name="LastModified">1899-12-30T00:00:00.000</prop>
					<list name="emlist" count="4">
						<obj name="item" class="TAppProperty" version="2">
							<prop name="name">TopChart</prop>
							<prop name="Created">2012-04-18T14:19:35.078</prop>
							<prop name="LastModified">1899-12-30T00:00:00.000</prop>
						</obj>
						<obj name="item" class="TAppProperty" version="2">
							<prop name="name">LeftChart</prop>
							<prop name="Created">2012-04-18T14:19:35.078</prop>
							<prop name="LastModified">1899-12-30T00:00:00.000</prop>
						</obj>
						<obj name="item" class="TAppProperty" version="2">
							<prop name="name">RightChart</prop>
							<prop name="Created">2012-04-18T14:19:35.078</prop>
							<prop name="LastModified">1899-12-30T00:00:00.000</prop>
						</obj>
						<obj name="item" class="TAppProperty" version="2">
							<prop name="name">RunOverviewChart</prop>
							<prop name="Created">2012-04-18T14:19:35.078</prop>
							<prop name="LastModified">1899-12-30T00:00:00.000</prop>
						</obj>
					</list>
				</obj>
			</obj>
			<prop name="State">3</prop>
			<prop name="StartTime">2012-04-18T14:20:48.250</prop>
			<prop name="EndTime">2012-04-18T16:00:38.125</prop>
			<prop name="InstrumentID">27011</prop>
			<prop name="InstrumentVersion">HTC_VER_10</prop>
			<prop name="InstrumentName">LC480_27011</prop>
			<prop name="InstrCalibrationDate">1899.12.30 00:00:00:00</prop>
			<prop name="Technician">genomowa</prop>
			<prop name="AcqStoreClass">HTCAcquisitionStore</prop>
			<prop name="AcquisitionStore">eJzkvV2Tokq3LfxXTjzx3nlhgoAQsfeOEElQkI9MSFDuVFQU/AQV/fUnzbRXsbrX8xFxap2qPm9fVERFFyVazJFjjDly5n8dF7v/dZjvV//9j8vxWP/jfy3LeVX99z9G0XCwPF+31bbeHg9hfbys/vG/bqtLRb/7738I//if/zpdjqf3lcN8fjisyuHxeqj/8T/Cf3Vf//ennwjn+1O5ev+Apvz4iXJb1T9+x2NZrir6+q+f+e9/SAp9iY97G9er/R/3FrGf/ee3E1yOm8t8/0/uZLXZr/7ZbfJf/D/gL+6v9Wl83KXwL26SfoJmeWxd1rrh3p9vONru6av2RUFUe39xV9Fqf/rH//x/EpCGfVUWoM6//NX98z9E6x20/nN8qDeX90tpf/H/8bzcZn/9ueDVmv7vdcXuYij0RfDHv7/6iJf0Nx025nxJH5t//I/4T36MfjrBcXuoK/pE+BBg55H7RdTb7Gy4nh83CJwUq/DK8UMwdrc5QgKY7Yi/8W3Z8JLODAmd6Zm42n1xMvbHWQfr+sIFoTYYanAdqTVS15pdBCncCsZl2fGQHG63wB3P7dRYho8tEkqXXi9vLtjwlOKGJ/3OBEZm8hCgKFQPdCeGXXh6UHiG7/g+esyDU+EPj8eToSadCvVhRr933IVpqL5bY6M3HUMc9x4ptMTNDWkocqHb60a2IXWcCIn1sATe/pSWhnTbxqgf4T300HWhG1kBDnjYFZwCheenCZO0uqPeALjQL4ZP21DvyRxJpb6Hfjg5N8bI3OeoF9lHElTA0YyHvuijx1rSiH8YDk6w0GYV0upmArwGRfTOhH2C+s+oAIEXKNiQM2eG7sHwULg9d9IYk/5ghbqz1ILuYDi0DUEe95GmqJMimO4MbFw1ZYGEZlYUblHZgmGF/g5pEF9AIGz6qZE/jysE9JkDA3M5zI20U/WQ2A1R4aWXnW5cHvMM9d37DnrV+OwZh+3+hoRgXoPgipe58ePp6NJiol9fZffjm6/CAOFLMEDtib3eb4EBylD9XAyIe+SJvfTpg0gIKAacqsEWNaI3gt7JDzUj0ucRErRNAYPoeDaN7LnKkHBfX6AL1qppLFSpgycLyYN4+gg16JdFg9QqnRB/5DxNI2osgnqH6w54p65cG+PZvEDien8pgrGzyIzLQbrjoTibFNHA2WowjNUnkpfQBi7AMDacyxmjzl47E09LZ4IxlYZ39FwdzsBPlovUAI/jFQ8WhzGJ/NMwg4F4bxDYEA8GAz161fx5iprTak+C8UxujC1y5kjR1QMMekeKQdvH+IgDVE6KsFPR979UChE9j6JX+HcYpUbfPtP32+8eoKdEfc8Im8cBNen4BFzpsogN11wOsGXuuzDYHAcNxwChUVzg37ARG8UtTFFXl8si8O7n0jDIY4l6Y/dIMWJemUbeRRuKiUsL+M/xFhtT59hB9/6YYtDjaGTGFJ03qHuf0euvlWIbvpLsUa/Ra+LtHova6OnjDClH0yYcA5bdjYQeUYZAoF4j+ve5KCukTKId8e7YwcZR2jcUQ+Ua+CN1efqOGCB+CQZoUq8nKL8DBvTBJ2OAJQwADoLuP8OAyXBOkKhLBfEtz7GNtTZ8Y0CAnxPZ6Cuki2F/4RWhk+xMaCWzJ3oM4gkM1t7TM4TjNeIYEIQXuo7t8KNE4hNW0EfrRW7YJmqwXTUu5BjAeMCjsBzoXjGgNe5aIVKe1QX6tTHTDBwpD/RMq3Php3eKIRZlK3h09W2IelpYcgyQxsQrWhjQtS97WtNlKhs9UUkRXRWP9PfJ9Pq7cDxjg4gTgAa6EcO7gwASiEBrmGGAogxXHAMCaUR5xwcGBBdC12H7Mjaw06iDImooAYF6JZ1R04guaWHAA20oBh0i5WQsR2GGnsHuBDkGJNp4TXlJbRJvboaeMRhXCuothhMQ3C70/rOgs0ISsUriR4iu43ttSF9f2dXQHa0mJ8NdVQv0CM5jEPj+MOYYoB0OGAa7HuURZq1skATTgnhdX8k5BnRT5Qr9/l4tvyMG9L4EAwQgS78JCCjGJ4PAfDUQsVGuAhKpws6DxYLkSJonI+JtrWFjWIpCQQAuC8BBYHd31kiozEvhnVcLzdjv4gEe0JKBWFlGHgcBRgQ4CDQyBZGO4hSEgwDIOnukeruKcBDwwOyJx17kFtgeUBBaxBu6kAPbKdw8IvShBQkFkQxcSLCqU92QNefxJgLZdVEa9y29PoCCDbD5CBs46w0oCFXEBW8QOPop6pPBAbrn8UkzthNx0QaBYQhr7B+3bhFehk8qJs5LAXWA4BFfpMu0oWz9NXqK1oEEC5ESgRj6RySOihPwpf4lN3KVWDgoVL3Ao2PucSLQrZ8upGT7mRrZ5pohdXvYE8/LnYaDwP34EjMSXNrG4ChlbzHgubSInZkrt8XAZDvcop57KSnxAHPPuNjWiRMBFy0vTQsEPCF8pFwMSP0HpqCtUBBiIKBW96LgIHBe7Z/o+VCvxFXUqvmOICB9DQgIivzvQWAoqqbMv/w/xARUmUjYbsYBQLB6xvCqVrs3E9gYYW2IlZggcTIooRetqKI9GuGGg4C/AJVuWItmiP1E82FYD3YxTHuUTfcQcsC/AoFMr4AH7H5pdJ0CYKsWPIg2u6cHr9YYcEeAMwFLo2pCKyYX4EmOrRvbZPVE/bJ7If5mSNkwdimIWYvMIeHVomokPyAB9SnE0PvVaRFLsz1l/9boAP1Zo+hGbxUu0X2iHSmbdia1ETqDGzafXRdEs8Muh+l5/HyDAGcCw/2Gg4CrzifYAE7ngIAlU3VyKSkI+belgx1RGhI8uzUpFLNjTYtU9SBnAvjYyZB4v1EmMncU2fCWyRo1ncGJcpXuMuZq4JlbVsFB4HI6qggYFBQ5Ezieky3qHLU99O77c2rcYueCBDO9Qk+4URBmaqBfqFQ9ZdNtZqzvREHdYhRCf9VEtiGM6PWMCfj608mNy8ISOAh4BKvfEgTkrwEBsa/8Jkzg023B06SQcaA+EEEeeGZcDnSH61HhHSZb2VCKhIIABCWln8Y8Nvb29c0Egk7uegaqbRMbI9kHeHag12+tO0C92WpSeNtwlxrQEGdIRIcCeGsl1YwkmVO63M8r4Kqr/snwOq6IB3XhAfqo03V2OR1I6D72J8QdJ6Qx+mUYU1C4VMQDimwbFVBE1D8rFITKwUIwBsu7jAdz2QFhMHnacD+aiUiW6E+7lf48URDoLJBIloeCg4AoU3rNQMAfiJfSyHP1gd3uwiPhYvVs4HNOV1JtLPqwxQTk5ZEyh85+kRrT/fmEpCamcgRuKQiFq7uLXdMyiige5Sc40tQrtwQ4E7jq5zVnAhwEKGyuUTeRTwUHASYHmCXgHYIw5bZgz1h5kINAd5cUbxBY4XNuLFbbC6Jreg2CkTl5g0CTPMfEvfe3eosJcFtQuYo5es6GBXwzgaMFkFwsruTbWgJ/1br4vwACPbX/u/iCxieDQDEYK3ik76gSjuxnyZkAlwMMBB5lMkWi7ZYkiIiSGWdXfPlY9gW8fcGoHOGAuFROPNJnDjujsYAe490EuE6ww8ZJeSRIkJQS+sbK0Y1NtD+hh9+ldBY++7UxfRx7eDytKAjICwoipfViEtCdQA4CIRSpHFEXFaSAI5sGXJzpSnbMfoCAN7n3sTmuJiBcDSiTYSDAmcB9+BQMCTtLJAx3h8INY8c0XPRYoW4lHIFnZpROV27xxNCR6Otn+lOGtiJJv4CAVswPwFsZfwEC5mUT4IE0gkXYvesCTFfujTMB7xLt8jYTAFdHNtKSMov+Cp2hfzm5aYsJeCANKSjNxxpnAr5XGycjUeclEnW0J27szDPOBO5iQun8NqVMjIEAkwOcCfzsCdxuIpUTQ7Wg9zudl5wJaNryWnxbJtD/GhCQNPU3YQLK4LPlQFGoeLLWMUSLwbPmICDsTyPg1dHTNM5JQldyrygLr3ad9A0CmxtdmUvRtQ10NEfYfpyDAhmBcYL4OJOQCg4ubDEBBgKumlBNbs6pplbv6x8gwJiAcwr9Ilzp9Hp7PxPeTMCPi9ooTQoiLSYQr/w/MYFbvVTxQBy4EDc4irkcEAklu28mkFJN/jMIcDlAXq+vDKCIJwnxCV4nUOcg0Kg9n7iyuSsNWXls2kxAuolvEOANvusNYWx5dxMidTw06Xo7eKD+Y+AVwTGmRSzL8xUSdtYeBAdw1oy9Tz8/ZVyfX5pczYyqmW05E3DnyTB/Nwh3M/dtDMpgWCL5me4JZwKjqVIh9RDSIq7ufYGDwBPmNv1+8yiNbUOvV6QwJC79tFMjbcQSNfG4AL4DndqofEtE4mV9o8wudOXvCALq14CAArTfxBNQ1E9mAquuqmHfiTBBa0jpMDMGuRy4YEpeOROYzErSBoGtV8HAc1TbuKPMwdAeIxgudaPmnkCLCYwNZ4o61p0+hHtdMTkI9JJBDYPjihbRMqd03nscfBDttxQEGBPoVyOHuAsCSy4H5EqpCm4McjnAPIH9mYJAXZIu9pLAJTgHRgqfh7vM5UBwGOwyCgLJDyaw8qkcaIFAs1mcjG42E7GxFXwQ2oKhtUHgCZ8Z9wS614hev7YvmdEfhhfuCbirYHIyphEkGOaCBelVoc2ZAJMDbhXS683GX6Fm2PvBBJgcUJ/PE+BygKUEeqfHCLZAgDEB93J91lwOPKajPXQNYZ4b6/O+Rkq3d4WcCYhylXI5wI1BVFFOx1MCOoi8ticwXisn46Lvf3gC14Nbf0cQ0L4GBKjS/l2YwGfLgcnQ7WIYdzBA+/NTgMCbFW8mwKJC10x8g4CrZFRTVtY853KAgwDKNAdPrgAVESqjBpZ20UeqKriAM4EB3KZICxIqJ+zybBrN+nGmD/2qLvz7cyIY+70r4/HKDAgWiqiGvZ4rv+UAYwLGajvlIOB29RM29ughoT64U8J/OS40Y9zPB9gQ+h5EsUNBhMkBbUNXdn82NGoqB5QVemybA3Ctxdw28ojSey4HGBNAMpCxW6VBQb8SD24WAxn1lz0feNbIEDgIcCYwqCgIpLJ1pvT+fIHBWaByYhHOEmz3VlYRJY9H3PIEOAgwJtBHnT1wB7OJzo1BqeecCZcDzBNgcsAf7sKmBQIeOj1zY9m/FpwJcDnAPIGWHGBRIfnpj4tWi5DHBJgcYCDA5QBjAhewpyAdrq7g24KA8DV5QYGqgd8EBfqfTQXqjFaRkx9Dgmr01H7RA5S/vvWAP5LpUwiW590bBZgzWM4FD1tmiGGUzyO5pQcozzfitx7IvJJwKuCm/oWjQOCOL4JhDysVG3IYFGFPNgROBVrOYNoZJuhpOxVoo4B8qQr/qlLy0Z02BnaNlVfgzspoOAp0CfGLH6bANkMNkmgVuxLVA8wZ7OLrid7fiFKJZDRWsNEXAxBtOwXmPUJpJnqAUwF54VDUIyKlDswUYFTg4fhnwFHguStSPDnGo4LqiW0G1zf0fLcHToTy+SR0KJVovANs6QGOAvq+ylt6wA/qUOOmwP1AJTunAldzfkBNUO0Lz1XPpdGrwyuSSED5fDWjeiyv3DnXAzwsxNoDzBnkKHAeJ7tf9AAzBYJarb6lHhC+JjEoaJLY+8ty+YYo8MmuAAHxEPt9K6QMYARMzgUeD5USzFuys43tKEmRiNUScC4g3R70J9MnXZvvvQpzFDBQTgUF6VAUsW1X4Sjgy/EuN1S6giHtYpTQS4DicRTQRhpFASYIlLGkYcuXEIxkD+i/9Ack6zrjKODdLqfYWKtn+Y0CD2VpGyI0LWxOOj4MleFOg7fRkRL6cUzXco4Cw3DNUSBQ8rlniOV5Q7nG5ERcB1404+LONDweWIjgIi/eSQFuDarm88RdAYYCP3MBP1tTFNlvyBI7O2MM8T17nKC6qhruCvyMAu68v6ACa2blHAW8aeGeuDXIBIF3Dil3YSjAXAGOAswa5K4AQwEmCBgKeJ1aNTkX+Dku1EoKMBTgXIAJAoYC6rJDUeS7JgWEr8kMikDu/S4oIH8yF3C0bIgNUkaQPosUBViXkDcIWGjwwxt0N/dz+lYEa1wRzgWCThNgv5QxVQQbqHMu8ECN++4SrlwxRYK+odc/seO1uABXBNCjVegJg1cVdgsdDqg4ayuCe7aNkbgY0qovChkbvmJRLvAULsC/7ZemMdzZYzzcOS9vb0dRgNkCTBG4cLhruCK4D7tHyBWB667Wby4wm/dl455WHezCBBW4n4CyxQV4g4ChQG9+oyiibSa0yibbNxfgDYKgGK/wUBTHAMVkK3BvUG46HuEosLWVNUcBz9P7ttHJXzL9hQIuUpYltwV4VGA0KpqWN8hRgHmDrEvoJ4ZSc29QrMC14Irgn4cGeVTgZy5wuuwfvEv4fRXB16QGRUH5D1KD38Ic7IufzAXqcQOxBbSIoE4AvHabkKEA5wLB/c+KYBZXb0UwLz2MHcXDAEFY2G8UmHVpFXxwAbV3KgvOBQ7hvuJcwCfZRTamIupgz8S0ChkK/NwmZIqAm4PpyvY4Cjz7fkX86mVHVpvUxu6q9AFGFjE5F2CK4O0LvDoEjAt4T3jGLV/APTQUhTqZN8BW0sUQ7w+khOJlrLzNwa4V0SrcdnKOApwLaORaobu9uxDeIYii5QabfmKTaHt6aPDcWd7biuADBTgXYCjA2oSBjSgKMF+gWd4t4nXyff4LCjAuIB06e8C5wBP7Ner49e1tDrp7ej1vE+7tLW6hADcH12lSoP4l+oECzBeQRto3bhMKXxMbFMX+fxAb/B5cQPhkFDhmMcSTcBEVWB8CzBXBX3IBHha4p9vtu0XAUOCmegjb3RAD3KfXvH2BD3eQcQHWIggq+7UWfygC5gssy3SAR+CGYTg0KAq1uMCHIpCDvIYcBe5dX3krgjuiiqB5ChM8QlpAwsUY2hwFGBd4K4IXCrS4AEOB3i78gQLqsRngcTrCJIxc2PBNRK2wAPMFOAqwPiFDAc4FmCLwbJBj59C1QdRVnzpvETBFwMMCne0+/4UL9MrDueAoIBmbHZLP4xHxxwcp5opAmZzo9ceHIXAu0PIFmCJ4ZM0VcEXAuEDLHWS+AOcCTBG0+oS+e25aKPB9fYGvyQ2KPfX3yQ1+MgrssGxib3CIALYsELdzgwwFeI/gAwWua7o2CufDpeBpgXJyCrExF0IS4TlFkXpGGTlvFDJ3UIrFBVcEnAuwHkHLFxCioouNSMUQ9bfA5lxAUx0HuDEBJ54W4D0Cf3qy3+4gUwSMCywa28WG4AVF6J4pirC0APMFfiiC7Y+0AEeBHv2+FRkK5JOBg2JHUayzLBreI+DuIOMCP/cImCLgkSGGAtbG3WF3JjogLJ47rxUZauUGeY8ArC4mjwxxRcDSAswXYDsIPKl/eu8gaIWHt5fhjkeGgmbjnDgKsLRAgIzqjQJsKyFvFDIUAJGG341CFhkStHUJ3+7gdN/jvkBADkvtW6LA1wQHRUnr/y6+wGdzgaCwLeyLT4oCbgVSrghU5zGGPDjIFQHrFDJf4GcUMG07wvqmGxb47MG41SPgioD3CD5QgKWHWXCQKwI48nTsdVNcRHBW/Ck9zOICzBdgKMB9gXHcUdDzEVWQ9wjMa+Zi/1IEAKsevb7Xk5Q/+QKvuADrFHJ3kCsC5gswLhBbGlVE90FIwgQD7ZdOoWzQtbux4bFwh/KkNFZ1p2p3CgdWUeAg6VIUmB2eMe8RMF/A3SdUkTjz+YZnhrgi+OgRcF+A7SNiPYJAD88Z30LQSg8zRcC4gH+cKWULBVpc4OfgIOsUthQBRwHOBV7BQe4OftfMkPA1yUFRAeq/R4Hv4Qv0PtkdrIA+xsOpS6guWFAUYFyA9wj+0hd4RNaOu4O8RwCBGWNHzSOIYJfEvEfQKyqXBOXUKDkKtHoEHAW2WQ3eeYGTMHijwPEE3yjQ4gKtTqEzTmOjFyXyGwWYO2js4wDbmYpINArIOzT0UOMAttzBVo8g95UfPQLWKZzdBIjH4jgkaAoEne8hYL5Aq0fQ8gU+UMBD9kQ2nhE6YN+rJ0UkV7uMu4PaY+i98wKMC7QUAesRMEXAUaDVKexNFuUvPYKPvIAPr0rDO4XcF2CdQoYCPDTUhQ/PiGoocBRobSRiuwl9q08VBVMErFPo5oel8C1R4Guig2Jf0H4TFFDgZ/sC43KMoT0jBJMdyDkK8LxAiwug8R5yRcDdwRcK+FN3iY2iyRNsYSUiKAYka6eGjotnY8yz7fzNBeTZGXNfgKMAdwc35hB7wRkDdHdoFTMUkFEwKTgX8PfhtO0OtjqFDAXqXYmwJYxRgQwA8xYK+IIBdN4pVL3oWHgHR4k5CnTEw4kE/euE7YkeURRahgWqiljn7qBY9fyCowBTBP1tfgD+Nu6X3BfQ1s254CigVe4Bj6DtQjxvdmWrR8B9AYYCnAuw1NDEOW/p5wnPoIUC3BdIYzc13P64284L/OwLTHadK08N/QtFwLcTMl+AcQHuC7jH+Z8Uwbf1Bb4mOyhSJvCboMCn7ydc6bWNXZWu4nhhgxOUfVi+UaCVF3gpAs4FuDt4uFwAVwSwqyd45AoRwfMQZG9f4KNH8JEd9Jfq/FcUWN48Aw8wZeT4saZVHB2WSjsv8IECfBcBQ4EWF1CGZYj1ywYB3C9J2XIHg6VB+fxHdpBzAdYp5O4g4wKNp42xackRxFeptLkiYCjw9gXm8/d+Qm+3nJx+cQcr+XjEQ/XqFi0UYO4g5wJMETBfgKeGPnyBVo+A7yI4DmrMFQFzBzkKPMF13/YFGAowd7DFBX6eLPCzO8h7BLE8F4za2UvvyQLfVRGIX5MdFDVJ+F1QQPpkFAjWqY3thUoKnF0oCrR8gVZ28JUa4igg7v2CcwGOAuldm725AF1fy/dogZcicNU5rSLWI2CKoJUX0KaLK/SkMV2L8yIfYuhAqsvjW5HzBHELBbg7+OoR8Owg7xR++AJjucHYD149BvrSp1Zq6AcK/MgOthQB7xSyvMAtzakiMuoQ4NQ2vdau4nen8I+9RHwbwc95gY01u2C9t/QghnNDgE2wAe8eQZlQLsRSQ51dcSBcEexqZ8cVAU8NffQIvMSoNWN4OQ04F+AbCrFn7d+KgPkCrFPYSg39vKHwwx3ke4lYXoArAnSniqJq6OfHEsTflguIX5Md7AH5d8kOfvo+guZcT7A78gnAGw/UnAu03MFUSuZcEXAU+MgOBoqkpkYQZzMcNMsIcBRgioBzAZJFQksRcC4wXA4rzgU4CjAuYK3PIUBlA0rOBfqb0IVBf1rIvFPY7eEKBLEvp29FwPYRsOyg73kRtmUDF2HPBg1UZ4M+R4G3IvgjNcQVweTo5Eg8wVPBFQEVDhNsBzblMvdOHMPdZamiuysFMLBHkWzIE8p9uiOHKgr90c+N7sGpkbxdXN6KIK3uFZ6gjUfC+3kntHwBjgItRcB6BB87CjkXMMyqQP3ralR4knp9K4Ln5eYB13o+Ze4LMEUQrCdOY+zE862dF/jYTNRCAbajsJUgvkeXEr5R4KUIvneCWPya7GBPUH6XgYOfPmtsK6UuHmzqmOB8RVGgtZuolRdgvkA9dMq3O/hSBO+8wFBOsS/mEYgGC3LiioD5Ai6eUV29dZ0Zzwtwd5ChQGsfAUMB33xQRl6FgK3l/bcvMJxCgbuDDAVa7iBHgWex9AzJyQgeoQADdOuTNwpwX8CDhd3qFLbdwQ9FMCi1CZ5gHBV44Qsp9Cakj4SBFBDPHT01nhriPQLGBT5SQxwFOo1bU/ategWS/EjjXKArQh+2uEDLHWS+QMsd/MgOBlXUkVt5gVaPoMUFmDvIFEHLF2jlBfa6qrZ9AYYCXBEwX4C5g3xf8Xd1B8WvyQ72xL70myiCT0eBWZN7bxTY3n6gQCsvwFHg1SPg+wi4L/DiAtwdTPsUBVz1QmC0dSgjZz2Cli/wc4/g57zAfWZCrCu9CIZoR1Hkgwu0soMsQczdQZYXeNazH3mBeeXF2EojDLDnFTKk5dCljDkO2lygnRf4CQUYFxjM9xTFRkMzb40YCQxr17RSQxwFPnoEPDsoTYsrtvZLH6J6WJi8UyiIEx946znU29lBxgVYaohtLOYowBQB20fgK9dbakhLU0fy3QwgTw0xRaBl233BE8TMF2AJ4pYiYFyAowCbLiC5WkRa7uDP2cFvzgW+JjvY66ny74IC8JMVQaZqLjYmXYoC1RjI7R5Ba8bIR6eQ5wU+ZowUYbzAE0sgECU3WEPpfO+gnjD2AFcEfDfRyx3kvgBLELf2EShu/kaBaApJDe+2PUTaPXaLQJgR7Rcu0EoQM3cQnvIEG2AdwvBYFQJcHDV2PSqC0CziljvYShD3lJQyfLazeDIoPTw+WITgFSnLVl6g5QvwHsFHp7C/tn6gwHS4vGN3e/UJduLChuONpKCuEiPozShL+be7iRgKMEXgD4u1YAQr00TiLKEoVgiRxnsEbLwAdweZL9ByB9luotZ4gcooOuhZjqPCSyYUxYq7+CMvwBQBywt8cy7wNdnBnqQpvwsKfPYxBJFoem8UOEIg8CEjPC/AfIEPRfAzCvC8gCzHczwOISEcBe6TcoC0eP1ay16dQqYIWu5gf9k5tVND+90JYvPWp4rgYBUNVBxvhMByTdfiYCnErdRQax8BVwQsQXxYeFMc5I+QRDts6jCenwLUvScRDEZj+M4LPO/nVxV3fuwmYijAuQBDAbtwSBE+wjJvDRl5c4EXCrBxY78MGWEo0GjqDevSLIBoKwIb2jvBRN3OPoSeuwMNny/ARpDzTuHHuLHgGf7IDnJfAEh3He6R7iAZvrJ/Ro9yCaYIGBf46+wg21ncUgT9w8lAqqcREFCFIrR3E7HUEPMFWIL42+4pFL8mO9hTwH+QHfwmKPDJXIChgPnEcYEbF2iws7rvkTw1x+9RQx95Aa4IuC/w2k30Tg2thQU2DhkpItAtamitTw56yD1EguZE12LeI/jgAtwXUNUr5L5ASNcnrE/GEQlPCyJDNfNiJN3vCPioiDXuDrbmjXEuwIYOsh6BrWoz7A6HYYGukWnC3BU26AnSGfQdT6AoMLfeioDPF+B7Cj8SxJHY+BwFkJ2Up7YvwKeMvDqFDAVau4la8wWEGjV4vIh8gBdLEMPt2IyROAkSENyepsa5AMDZjx7BNFJ27bzAhyIIZtEGwy6QCUWJASkCeQAyrghanULGBVhegCsC5g72tM2oCKaDoW04/WaMpP5zWvjGHJo8Qcx7BHzU0IsLfO/dROLXZAd7fUH9TY4lU/S/AwXGq10M8COjKNBSBD8NHONcgO8sfrmDHAWCCVUEcDujVXQooACXz1OMnqsb1aV7uqS1uEArNcQHjjEU8ITMxINFGhXRXaUo0M3rC5JSytC9SbV/7yNgioAniFvuIOMCwSClimRihUV4gLENO7dcQAAtlnRtDcVTKzvIpw7y+QIfXGAu5QF2LwlFMWck1BAtqKJ5IhnBIB4DuzV/mPcIWKeQcQGOArfo+MTeXQ2KcO0XKXTd0x6ps3EGPN8cpTwvQAX6AXqHcmK39hRyReCPQMm5gCupgxSqHe+A7rtLSlHDLeQWF2jtJmK+wNsd/GlPoTpuUqpY7CXwDkNBb7uD3Bd4oQDrFH5fRfA12cGeKmq/Cwp89pQR06Br4ajMKAr0HoLOO4VcETBfgHcKX3mBv84OpnmTcRTAlyHV5faiPqGONJoRL8eizlGAzRr66/kC47s9whOxjABHgdvCHyA1385AUPcO7+xgK0HMO4Uf8wWq6ynFDnFCwFEgPIUW0ix/A/zdrFdzLsBRgLmDDAV4XoChQK5ghIPHloBwc6QoMM/MEeq4/ZB4M5t4rVlD/lKb4F/yAoZQADwYZwiGal5k0HvkGtLIMgd+6EklRwHuC3xkB1upITPcXJD2ACPgdvNBDuHUVJBUb1YgEHZlwzuFzBfgPQI2X4D7Ah8Tx9isId4plE/mFWkzZ1t4smL9aTcRSw0xd/B7ZwfFr8kO9jQJ/HsU+BaKoC/8HVzAcW8JxAL6MwqwHgFPDb3cQT58lPcI2BhyxgWuUrPEw+OritZ7IMPkEQ6Qkl8zEEzuB8yzg2y+gBvUP3YWtzqFjAtMHJFAjgJueXVRL9cy6HaGx5S7g9rwdc7Qz3MHGQrQOppj09pGryNOSw8q53mAulawI/76Rq9nncK/9AW4IjhvshAPngcCUD4RBKhcc4zu2iCmVe6XZnsC8cesoVZ2cItmIkcBdHyQDBb98wj1llIJg03PxhwF2PDRli/QQoH9UbqiZ7c3LvyNjSgKJR2IRLmkKLJSKJdh2cHW8FGmCPhuInYgCVME/HhC5gsUBUWhbmXSv5d5OfypU/ixs/h7c4He12QHJSD/BwcVfwsU+HRFIOI0eCuCfimYcBaiCt17HQdyRcB3Fn90CjkXYKkhlheQb17GfQGOArUVOui+2OfEXRykNwq03MGf8wJQ1008ih8/UMAPOgkC9WRTuJPxUf5l1lBrNxHzBXaOtsQeMSOAtLFJdXVBdbxwxJRBm8+TyfcUtlJDrVlDbOJYReQQD4VbDMPttZRhH2d7JJjWAvqnyGxPHw02wSVv7SzmimA2WgrYgjdEQrsHS3hNrhF6HOIj5VL53OTzBZgi4D0Clh3kKLDvVbUhkqOGpDWZUAV1RQ189kUfPQcbquOPaJq35pC3fAHeKWQowNxBnhpiisCezS3KfBL6/nre+D2CmLuDHxPH+Kyh7+oL9L4mOygJyn+QHfweKPDZncLBOPbxxBQoF1BFigLZVq1RbzZyCu+RRt7bF3ihAFcE3B38mD7KUMDTlBhGegJlOJG3IerPvV3h+0QS3orgp91E7DQCrghYXmCoI6rLL3dThyjslKgrz3fQS65y2po11J449pEdZCjgB3pUhGNbiOE1e5yQ1glfx4j20qaVF/h51lCLC3hwGoOoV5UCzMPzAMnJfkO8+6KHfxlE3uICTBGID9TDukYQQMt9UcJMfh0PXt8uhZvUl3degO0j4O4gyw4yX4C7g6BspkhwnYB+HuZdg9NNOEPd0fwAfYe+o1/mC3ygQEsRtBLEFz0JUS+sKErfDuOmzQV4p/CPKSPfdh9B72uyg5LY7/0uvsBnn0lSzfMATzp9igKdmWDDfKIqVMdePeKpByN/dwo/JpH/PGuoGHurtzuYnIAG8dqhT3nXpGvxrZTfE8dYdpArglZqiHGB6Uk2OQqgB45NKArXBwJ29dq3MKPc4aNT2FIEPDXEJpEvuukST/ZeBKLtUcDwfNj2XgeW1zDQ+ue8lR18zyD+wx3kKHDTmhCP1VFcRK5HucAMhhN0d887EkzxEXN3kOUFWijQnS1/uIP6hKIA7GcIRKc+qOGqSo6oJ3o36MLe4p0gZgcTtSaOsdQQn0EcaTFA9+mCAP8pIQ3uBcq1muXqTPxAlXKOAkwR8DNJWlzgY75AKy9gy9sl6qLqBoJ4Lf8pNcR3Fr/cwbs4uH1jLvA12UGpp0q/iyL4G91BhVAucBVjB0lBgqCnFFH2PqOQHVTKfAGeF2A9AnY82fVZr7AvCX9wgQetcnWtnYpAep7Nv1YELS5wCRsLD+9dQsJdQLkAGfgd9Hj2KYOnwrhpzRrinUJ2PBk/mejUWcgGiYQMOzdMFcGgH8dwY48MpIzjO/TSdR9zRcDPKGQo8POsIbGbR9jRJ3GBpaDUYJkMp0ie1XTtvZNj01IErd1ErVlD+3X1RoGwdGAN17fwiZ6dy6Pw3B2tsg8uEHh4rvHzCBgK8LzABiseegzXWeFOI0pKLv3t7ZUgrgt3M5HfXEBRQAm4L/BxUGkrQdxSBCM73CPFywD0dy9FwrgAdwfZ8WTsjMLvfVpx72uyg5Kk/TbZwcEnK4K+K/jcHQwHCuUCA7s50Kq9T4E/94qsnSBms4ZaXGC8rWLDb7z1GwWAQjR46D7E1z6CCrjQmstvRcDOJ2NcgKeG2G6iGViU3B1kXAArD8oFlG13gtSrfyGucejnb1+AHVLIJpHzo4lYj4BxgdtJW2FbTwmMmkzIYDQ8sNTQEwbdHdX9LS7A3MHW9FHWIxAmZoSHXpXASH4kOtS64g6p4+YEvEi2s9Z8Ae4LsNRQCwXieixhT5AwQVYABbjfRQbqjCwBuEpd5xwFWvMFWoqATRxbJj5FGbGhCqhJcgydmf+aj3C4F/59fmofTeTLNVVkH1yglRpqcYHjw3+gTi71gNdsFeGXPYW/wakkva/JDkoKfbR+E0Ugf/Zuot0J4WAXJYSjwFjcD5H0LFf0KTyZptHpi3F74lhrNxE7m4gpAoYCXBEI4GCgx217g0EgLnJjP1lNeaeQTx/9mDjG9xEwRWCKhCoCf0C5yFRbJ6jzWNaFN/Lp72eHlrf2EfDU0Mc+AlOtMzyKcgKxXJUpHBeTBQLbmQCC22h5amUHuS/AFAE7oIy7g6orEBw46xhExVA0YZ4/GnQvBKpAQObYrR4BzwuwBHGrRwCVQsaD+xAX2BkAGT6EBdUIXi5Dby/5cXu+AOMCLEHMuQDrEVR6h679VXQoOArsNMplhPj8LIL1xYlbR5X+nBdonUrSyg561bCDVLvTh4GyWmTt1NDHqSTf3B38muyg1H9N9fw9UOCzfQHmDvpnj6KAPhE8eO0pCEk7cQuC6XyPjVUgpu0Diz9SQxwFGBeY2HZMsOObJqRi30PSJn7AwDq6+I0CLy7AUeAjQczPKmWKQMc5AcgGpQ2r2bRA2uxCGX23txR4XoB1Clu7iVruIOMC8FoTEuWDsoSD7HlAUpJKhatPtLS1j6DFBXhqiM0d7JZ1jA3/TrmQsqMoQFFERyqQ74W33lId35o+ymYQMxRgs4YCLF1ORt0hfewe9yEMg0chw+TYn6HOVO5Txr8NbM4FuC/AuABDgZY7eBluVdSg0bnwpH4ew3Rxw0hRz2IRnAcXj3OB1lml7ISyn3sEkjIdQz5xzHcPNupkcge6Zeba7R7BR2qIocD3dQe/JjsoqaIqKr/HzmLtkxVBE2sB7xGExpKiQC/f0yrJD3sYHO/75t0pfKFA+1SSn9xB1iPAlRbr0DWjFHXiMQA+mi017gtwFPg4p5D5ApwLMBQwrfIHCiz0boUU0KGM3lhlWbtTeAK2+UYB5gswLsBQwMxPhKDgHudwb/XuSHXmfeLvg6vJU0OtvMDPk8iVWUqwhdWE4H6cUBSyDB+JA+1Z+HDff/sCP59H0Dq2PF0uFY4CUVRQRaRFiy0CS9wB3nByk/lhpQwFOBdgeQHuDrJzCtNDf4TuZkTX9iLDKZTG0wXqGaUM/V7Yl385m4ihAJsywhXBx55C7gs8xGlCuZI5AGiruQLfTcTdwY8E8feePtr7muygpPX+g+zg9/AFtL9DEeh4kxThuBEwNJfD6ysvQNcqZ9kTWnmB9iTyDxRgXMCF8LUnkaGA3qdP7a7TK9z5Pstb+wha5xG08gL5NTbbKBCpFwkJmi8UXmd/tduTyFs9go+8QD4U1hwFQoDNEqLNSEEaWmhUx0f+67RSZ4l6+/hA3tnB1zmFrXPL9bkX804h5wLX4JaiLh6Ihb87V6nR18UV30fAzylkPYLWkcXREKg4gK8T3qYJff8da0oZexgPXrOL7lTn/5Qa+thTyH2BIQhCJJ6shr7fTZ5BXEdUAZCsD/zpsMrbXIChAMsO/jxriHMB5gv49Y2inK8NIeqRLOUo0D6y+DdIDX1NdlAG8n+QHfweXOCzU0OsU8gVAUOB+3WoIbWjv+YC6se0hQLtGcRMETB3EJr1+p0XCCemDqU6qpEsHRXKeGc+fk8i/1AEH1yA9wi4L/BCgUiPYhveFu4A+/K8V3hmvar5weWt1JDWW/Xe7iBDgToXcjwgOr0+3MUnmKtUo48Lf0BCaxq0s4NvX+CFApwLsIlj44WWYBiBBGIkUi7Qx+s9AgtTgT5CXswTxAwFuDv4gQJ8ykg2uat4WMghQeAUm3AhPUXUE9ZDGIbevYQfB5fzTiHrEbRmDe2niyWSrOET+MNIz6GgX27osZh1iA+E2mvtI+AJYjZfoMUF3BGacRTgvsC4uhyRUlESgN1LLXNfoHVm8UePwB+py9N3RAHpa7KDsqD8NtnBz1YErEcwdPaUC1gBRQF5enPR/XS9A/fYlzRDrMR3p9AdGfO45Qvw+QKMCwS9O13LmTtYH/oAAcGma1ladgRjbDhT1NlmBdXZSqpxd7Dp568ewmstZijgVjVFkXIn2HB/HEAMF0e58IPohjkXaKHAz4ogXFAU0n2NFEhdCzlsStfCfubrMKql24lzAQn4B/JWBK9OYWu+gOGfYmwiKSFoP008eJgYd9Scxmrh3yJN43kBlhr6+VQSnhcYIqThUWdLmQhSKYrdn0YXybOTQZA83GiQ+QIMBXxwdeRWj4DnBVyxTxXH6iiAIG5wBo/ZVERK2aWfwnTr1X/dKVS6vet74tjPU0bGWvBE2q2ERRQf/JyjQCs7eNH3Ap8y8m3dQelrsoOy2Bd/Fy7w2XmBWdWgNxcwO4IH5+MFZcSXFV2b+k87b/kCPysCvpuI5QUc348JOqwEEwrPWwcpB6EDPV9YZ8ZJoVXMUKDVI1AznaLAxqa6miWI7csrdcQUwaEe2xgGzz7xsvTWcC7AdhZzd5B3ChkKsE6hUZQbjgJRNxROcJ+DCR4NgiEJo9XAhgwFWrOGWoqA5QW8E55yXyAKUwvDLulp6HmbdOnaOr2WfGcxQ4GWImhlB92Tq1HUyUKAjllJUSSsIB6unpCEW5FKDTZfQBrO9pCjAPMFuol8KjgKlNPuCQmC0QPu44BLOJDHAzwaTSmKHe8dzBUBO620tY+A5QVa7uA9VUfv00q7/ahPFcXCgmiWBfqvXMC0nqibKlf4fbnA12QH5Z7a+13cwc+eQRzlMX53Ct1CiOEM3fZI7pMeDBxr/mNnMXMHW1zgNWXEXwC6Fslz+089AmM9G+LhfULXMtK5CcbksUreCWLGBcy5f2z3CD64AAZ704MrWfXwKNc06Id3WsUfnUKeGmIowDuFTBEIXrrBroTo9RKMayiFhCocNzBIuL5tUijNOou3O8izgz/5AkwRMC4QIija8CmqQzzYHAYAXfpru80FWI9Auoknnh30LuWiNJr6qOHhEIVFlK4plxIX0hgPu6pJcCY1KfxIDf18NhFHgal9uCIBn2RAP728hNM+hNgL6iGM5h3/1z2FrFP4MxdooYBmwiGGrj8iEeoFJc8LPOZlQVoowFND39UXkL4mOyhLmvTvUeB7KILP7hQyd3Awm1NFgGUhhWBweSBJNhXibS2neaeGXjuLfz6hjLuDzBcYk1lcIPNWmjAt4Yh+v9UJVa/IhixBzPMCHz2C1txB1iMYT5QfKAB9CWNv4HSJ2zNQBn+eO9g6uZxxgX2Cc8plxgSE5ZNygZMPQmzKCBKMmsEJsuwgcwdb2UHeKWS+gHXIEzxZoKSIDuM9hpsJrWLYHHWA3PX6vZuoNWuIcQHWKeTuoFCpXeyRSfRGAXWputgZGhaJxCWu4cfZRHzu4EdegKOATyKAmsO1T4JFQrlAM6Ovb63HBsH6gaIQ4wI991ICjgKsR9D1lRoEI3Oi8ewgnzLCUGDuFhZ24/6YoLy867B1NtGHL/DNFcHXZAdlBcj/f+UCviDjNwpMIsoFDr2DisTOSIXeI114v/QIuDv4UgTvuYOvTqEdRTEJ/arUYd9fOpQbNHQt0/oDuhb+MYO4pQhavgDLDnIUQDFl1El3QzCsJ4MCrSxUww93kM8X4O4gUwRsyshKqXPsPV0CUFZSLqCNZlM8wciEoRhSXc7cQZ4XaO0j+Jg+iof2jKMAwgfRg4ui8rFbngzKZTCijP6VGuLzBT7OJmKKgKNAPoEdPFq8TjWpgxhDAQOEjYE3KkL9pssQHzsZUreHPfHnjiIbumGt34qAdQoF40ZRTViqgKOAtz262PIzqiiUupv+MoP4I0HMFcHPvkAPDibYsa92gTbZ3YOtBDHPC/zhC/ztCWLxX6HAX/3nGwX+c3NQVj8VBvrCaxj5v4IBGfT0P3Dg/4QMaNr/aZfgs88oU59d+rw/9WJ2OSLbMqf+Aq/VXQkIGSWeeRqUCzyTDgmMUSZqJhK9I85MYQWSZDc+mWdlNsZHJOlkjnJkWmtxW+OVFJ2L2I/PuZkszQVeDOK4SPrqPjdrswE4iuYbkujWODWNyQRgJD4GYCZIA8+a+YmM56fJkZBi7MjmbWJO8czebyBRLRObo+cVYtwMVoDcz1JukjOa4G2nHIBFetqkFjxZfZwFxRWS+eOim+AhbPEsPaQwzqBYmquHWeC1PJ7D6XE8S83yXpj4MB3pIL2d7o21OiYNTvdqBZNy7sTm08v2eOnjlCTjTPLMTpYKmPSVJYhHxTE2kds7Y5IsuwUZTDbYMrXHEy/GWgNjQtTUvHtpiVPwmAJynh4a0+h49HsJLCGp1jPZFLKzj+OHuCPJ1ZtkZm/r3zHqbOqCXG2Zfh/qNY4afUrfj33wzEBIezi+P3IST+/0/d+bRYwHRtErInfom7AnXCtMYvAEpH44qWkK+ILDZh9DchgdUrNqnCFertUckuZsm+afceAza0pU/7XZJgNx0DP6gH/5ypr67Fx+bboDvIssvUjrEX2mCdovcVLUexjPVAub9UGf05qCCf2bpolmHhCtqRSiFZhmoXQyl4PCxrlv6WRxH2xsqzoMa5x0p+eCPME8p8+AsMCJn8Ukmc3E3FTOGcBxqG7INN1IsdkXAwHP+vR9pfPZAFvzaUfB08A9kqQ7OGum0/H+VFOK7Rt4/bRXRXLf0mequc4muL5bOpxBDaVWVtGaWq3IlSQDeDHNZUNrCg+KFJKOauXmqc52eNFVUpA8T+PYHByAiW+7QAfzjXcXLAI7DzxfVxWMfXEem5d5useri5iSqZrOPBNkGOBkuVsCMnVoTVn25IKXidEF8fN+x9bivKKYUd4bMt0sqsyUR7SGlkZ3WlCQ6DWm/RD2vKaSXlcSTEW8Bjgb5TsyfZj93NysrDuOiVODJJ/ZmTlpaE3NzjABsXOe2rymklFAa2KwoO9fUtaE1xQWalpT0k6p8Xo2BzBxJk5m+uP8jFfEpzVlrnqxWV18Hc+GYg7jepr+nTUlCfK/3OpCa+qbrFOf3cdyDpsB3qBYB7PaQZ7l2aslRrJEa+o43sfmzRDmGCl1DOI9EOV3TdlX+kz3xnSd8pK7jbfnRiepYtxtKx88rjjV8BkkhquUphrRmszw6UdNwUP9xLjX3cDpMKLPZOYbAp7flzpMnTXClqqsFLzoq0f6yNYOXRfPr3VKO67BNNmWnlmCvYHjs7gi5DaZ5WZ/fZ/gYz2lNYWDe2atC0fFa+ReiyQEfdOsuukGz+V0BuJTZ5+Z5KJvcej2UjCt3VlsFvTTwlW1GdLrqby2Rsr2gTNbrUg8255Tc0HwHk+jEV3n7vHYM1VHAxg/RstiGg/p/Uf5ruI1lcgDFFvH9RDg5bjXkFg9qJk51M0SR3YyLaaFT9epIz7tcTy8LAC5DI+ymV3CAMer2a5IHt1LZnZvr5q6WDUgQ+9EMWCYVrymyI6MbDMsdRHjrZPDhOiv93+cEDzuDnqUnxZXk7JVscbzo0tLHgGFvl9NPuFFQgiYbvABm+4xpDV1GdDrj/D0d9aULP3r7WOU+/2xSvWMr6ypz546PbPgAF87F71Y1IONZ4UuXaemO7CH0zRLYvOhpilGwiMupmnHEkxB1g8Y2xatKaTNSnPowzG+KmvK/W4y5X7XSLxipJ3PlOt0KPcbvqZSL5ZDWlPoTp/p4Nw8cNTLNzDeJPSZPld9AU+7J7pOXRDFeUGm69R6sDwWcekrmrm6NQnljtEaxOeHaZtiY9F16uzTmrqKs8xU9crFlezQmpoLg9SKwjOtqUK9FkQsaE25zzzH0x6YFXFnLVIuZdN1K17EaZEkjxk2lxL8sU65cCNYiTt84GW+pDVVFLSmlpO6wGH5TGFi1Efb9F39SdeV85Ik++MRm4cOXafmuzNdp4oT5X6+tgV4HQc/auoR0+sX1mJKYuIeKPNFuMTzgbAA01KYCSZRnACvl/GumDYVran1wGnwKovoOhV06TpV+eUZR/WWrlMR6JnmLbAFHI+jHE7HVykzLb8bYff+oDW1bXwdbkTKE+ZrHUBS9+g6NT2dTjgBGgFkkExpTZWKjkP6DmFckpP+N9aUovy7dUoG/3KB+L+npz55nbpn0y7GG+Wlp9Z0nRElZYnT1N/DZLQSsSlMTVpTj01MeE1drhS3M7ezIlMpHJfm3FDHeGvrdJ3abmhNWecz/ZtqAuV+6tnJTSPOUzy9gxgml8qiXKSQHzi1MK2pwZ4+k0VIayoqyQDMl33KPbEnyjhZQKqnZo+zbCp9O8Zo1lsXSWUKttkUyhCvitkKJtcdfaYcSZrg8zqg198SWlM7QGtqtVpeKU6HlPtBCW9ojSm0pgQpSc3ujNZYVki0pgxPwmbnSUycN5kOFvoCNdY2WdGaSklFkulwnpqA5AVGY5+uU9FybJuoOT3xGihLQhx3jE0pGZ1x7KEumA4RrSlHF+k6tjtQPTU9uakp4bLAmTadUr00PZzMHNAaizRnUcSzBa0p69bx6bo82pG4qi+pSav6jvEN1xSzjFNmniYZ1WvSMikIOI1082hkFIOs/YbW3HD84nZGhEeHcY9EAdA0GFphRWv0SbnfVqH3v1blI56Zc1KQZTj1TNedD/DsZm7AtOmOtb+xpvrav1unlD+MSvkvbZbflfutx1EHx+KD1sRRpDVRZp0FRv1LCSj3Fj2zmwszjJp5TOKnkDTm4WKXOAvqFYwDcMzNw5WM8N4udTinC51uSR79m3KPItdpTWHfm+GVbRCQ3K9ibLqy3WBcIcr9qog+03JyAfRvPKOKpwzvnjV6Xt8exXSSOLJpDbUYJ+phTeJBHJvmyToP8bw8rCgOj+gzJQwQ5X6eMQCzg0i5l//Y9vFSUa8wHroL3czG8hqn2X1GYm9spebc02mNqXuqj04dyuU2OwTxbrinmNKpBrUFokeDp82ygmQDHXq/grfDBA0od+xoM7pOHFOKCVqP6qGmR69Phf4Jp6dDl8T7kmKCHlqU2x6EO5j64jI2j3u8w0sCp1SfXQ6lGV+onpu7vQUhx2rWmDew9zG5X3aEdLuL2Jy4+xt9/aSm+utip2bDuJsxTUh8ulmaqWEZYGJPaU3NynFqIuEW4cCpejDCC0+DxVW5YOINn1Tf1Upq7qblEc8bQv/Nr5Q7VmN/8NK3G0CS5fHvrCnt3+qp/kcP8K/cjN92nXpahoYzNac1VRi0pnC+WuDZWimL6fNq2VT/YKpnnmu6ztwVqzYvJ6/AMdrRZ1peUj5fhIjWVO9IudvdQLqVkX2FiRucybQ/OmfmDJ1mGJsx5R7rzIrNRIzvlM8jyuWeNuVefrf/wCt3OaDP9A7Z1kjYSjjxlCOc9g2HcqPxieD51V/D6XMvmCZ5DIeYLM0MkKo3S81VeXfwfhUPikW3Q9cJCysKnitLyp3ciuoxzS1XOEr2M8hramiXG4xlP6WPlDjzTN0ZGzjPBnoxH7m0pvDJv+NIcS+AKJmCTfiwd/TzeNCa9C+SadoHignxdLEA8XRLr9/JhyNe789dmPgGxYRLmTzwYhreiymUK/rGNarf8Nx/eQz9UW6ed/EOh/3TAlKEGDcmGjsejk17R6+/TLBpBNcrxnpak+mxd4pNa0lrKpxVVBEthnvN7MhUjy4Md1PwmqK/LsRe9OxBVGi1Bju6f8GrufMspt3NPDavQn6g+o4WVSJMKXe8gPMAr90rrUl5+neuUyKQ/p2X/iFjvpb7fbbvZ88nfcpNujpc5CGtiUMxn+MV3JZFrB8S+gyppwSj6lVTm11Sm8pQpzU1XWcF2cFxbmYjycKlNB6AxXbalc35xrrgdIJPIK6GTmo+H/qUcrU7KaZ92cJmX5VveOHI64LU+ZGug/tegxONDMhs+ry/ovePHg4ldABEH54bc41Sgle9YgXINjJ1c5vMdarPqqxILnNaU50U2Lj21QFJ7zGtqTB6yHhWF3URRyPKHQU9XuF4G88o9wR7bAaCtsbL1XoGSN+h68xUg0OcawnVgw+MTlZ4oetEpk0uxTTI556Zhc0Wz/PLjCRPh9aULmcNRscuram+JtnmeBXs6TpbdIrYDgdUZ+rbBpPh8U5I76F65vla5nhuDJMiHjmH3AwHVM8tzos5mNpnqTZVIrr08+5vwXSV9D1z0TyuOJLmNYwd0cbmboUpd9u9ehniSpTN8J4+8SqUNvTvg2hN3U+Uuuubgwgi4mkyjFHnjGfz8ZMk2/scm8+OucdLvSGQ19R0YnbxdC9uClKeJPlvrClB+XdeuiZI/QHkX/5fWqe2xlTByxJQPaIFXc08SXOqf7b7kkxvx71u+pFJa6r26DpjJNaJamqbavyZRp/pTUO5l+bMTHy93+k6cbTWglli/4zRMz4V05VK/6bLtZbglZoRElsGfaajlUBxuKRcbtqlRNGUH9EdZ6vTAC7ucEBh2V0JeF4kB6oneueT6Y7siK57Y1pTBgL0/gZ7Hadzkf7C81CiekVFY3y5aAOYbmK6TiyzfQ8ntVuTeDidCyalixmtFTgF0/WKvn5snNZ4uphTLkceR9s8loMhvs0vlLuC7F5aD2V+pVxudyHJ+OLYZn2k+ivaHGeEBJqkm4ujfcfJaE25m/3SVyetW+JwlXRILO/oOu/m4R0vL+IdJsdpZZtygXNMjJhyt6Z7SM2xLOd4TaUaSNLZsTbroTPB5KZsSZLCPr2f2qF6SC0qEPceKa35pqHcTVViEHdPiWBOipqug5VFa2otzWLzOb1g7D2ACMLBpRagsvVPeHk7PACZLhXP7DfxHs8XJKL6aTbVzaQSOniNnptiWuvHv7OmRO3fcb/BH65f/0tr6rMTYEq1k/DqtqbcS6wCwVQkf0b1kl9CUsWxZnqx96OmToZ4MstlTrnMYpaRKR4fM7O0C4gv6EHXmd69W5u3zD9iAnVaUzuV/k0VkCUYqzdCpsUg8XhNxZsLramhTtcpwZjQGnNGVOPPPbpOxvT5wKQQDoRopnMy9Wkd4lm8WhWxWRSy+b+5e5suRJGmW/sHORBEVIaiBIqKEpAfMONTFFRUVPTXv2FX9XM/71pnnZpUrbtP16y6GhGJK/beSWYySyhjy2iaMdGIJYfJy1ri1eoRU3rzfT727A2Qmyn1+ac16qBeqSn17ZWspNBs+j7HLEfvrYbVD6Ya/27ieSu/eSyblrZz8VsU4nOjvJReAdSxu8e8yUjnBBJThlWSjh3XCRN5FDrwuSdH0vFHz2Jqtzft665H1xcFT4VvpnfKf0Njj+xjEVPtbhGRLjp7jAIZV6zSQ+oZ2dbBeJUfLN573EyorqTzvq3eGdu+dQf2lXvG/FbxSjxXtgpyoZL3PK73jKFNTI29J+LC9QeVdzu6qrVa2WdMBs67Ys+cesK8bin/brfE1O5J3lGwsodJoe0przYX9Q8yNRz8aoxi+g8ZS//da65nu+OA8ko1ZXEX7Tr4QI/yU36vFNF0QHnmxDl5HZ9VzBGiholNTPFslTGuTIkp+1bN8dZTp1Y8+BQ13Mc+3dOZ31hiOI6pJnbIMWQ9ZjHtQ/ls0DQtxrc76Y61o5qczo4t4qfuM3E1yDvSjfpgZCVnS4y3cQ32p/YxHR1zyvCS6bBUT8SUB9l3p5MhkpcaLvBgnPqVzFryjm/HV9G/s7siV6O4gdYtE5RUQZV0dycXLm6bYbA6kpc79UKAKb9P8Zx/89zqss/sRrPvmHuzq0LXG5vQs4EYeAekc2/rQjo15g9M6j7lIfGm4w9R/0A9pzAqqes7A/bDU4vJkNygnLsTOv5aFpivybvJ1Yp0qnm3e4z3I2JqUw4bGDajJcb5pKR801D+20we5N0Oz7vFTycdwLdq8pbZiphafgYdxIuMdP0a0RV5A8qjXL/tfjDlm2io1vEenzBxBm8mvjsywvpiVIj7U0CM60IHvjQnGLgqMekXyz/JlD78v09R1BXzf4b9/vM9/htMTX6z98uKuYKJVRNTl6zfgAUDgXFoE1PnB+8g3OrsJ1Mvy66hjKISsZxnFrvcyM87k/sM90G/X4m6V2Tfmf8nzHpwUdjke093/YaOP6h0T9e2cCDZI+nA/VJY8m5+88hGuyHDum/xqN/vQC8o46eafqpkXa8yiGsH0avWORPTm0XeUm/76PnHVBGXwQUp36U27ueyb4lIJZ0bra4KesnmTvknGdWU96IEPVJFi7mfE4BRZRmGLnk50TtRPrrftR6G/QHp7Py4j+x5Hl/p+t/XSlwT3YC8JK+YL8ayYuPNwoCPFT0wjsLEkpX3HQc8FCWG4dhgbOQWlN9O7ztGvexpyUmc6ODlbo5+PBMWW73PCJMlFhg6g5jx/uLSgFEeFpi3dlmRy1upkM57DeLMvCkibSMT7AvZ6VifcMZ691MLyxcxlSzOe0u0W+opwbq/Q+jiAfNeE7e18mWvRjbWOkUcP9QTguw77qhsg4pfo9NPpjxzTkzGg2H3B5kajdVfMDX7l85N+hwXH5TbzdQKy+5ZQkskYbgnnyVYAS2UozbAsFozxvatKKEo1D3i8Z0q7ABhBNfdxsSj9epXrMkL6sM7u0Z+ci7Upyd0T8f7hmOhaQH15bMNoCxNqjmK5coPpuzhukHZ1r1KLvJnC/qs19H/vzsxGQ2vEawc1UPG37nF9pyYYprTQ9weU4pcKfXpW50CVivWU9jempq2ZZHO5fb8bsnv/uGgem6C7P2WFp9mxFR2alJkLKZ89GgupANHaZDX7ZPOkr3ndvd4NMjZ4crYJ2t0OFVtgZ6rSmJMSh0ai3oCf08oDx2XdPx0VRQofDlRZP/27CCAww3zyH8o3DeSDkQMOSbvmvIQjiXCu+P0ecMmtrinhjWY+wdgcq1Li7U38qqDeY+8c/u5VSLthga8HWIqr06c8tZy0MLLaEknY2tvsc1iiXDcLrY/mPLBajtrczpVmF+9rmLhgHpCFLTEVLMNGDvfKY+xN0wwuuXE5FK//Emmxsavxijm/zOUPvg/UfH/rPc7POYdeb8J6UwMuwy02YBh8DlWFp/t6wYqhRNTpwOzxPw7D+FcmiVGZ5FWvFEpz/Tsl4n36Yd0Zrh8cjjFdE+z7ebC+OIQGXBDk2E05tQni4hq+jNz7sjhr3yUkk58lNsFQznvkdc7PKnGXu8Xiuf3mfPrM+JQT3QPxWuTW/wxZz+ZStwxMXWaDF046YqF5QZ6FT9nOx3iYtBhYgQ3hY+0OAM3ghiFdSOmlAWdP3GMBMPLM7SkvloCvK5yjLxyiakbncmevq8N6eLhSv/eOCrkOuWvxL9KxvJg8ZOpWI1jhS3vSxPcWT/H8BZNSEfDgnTHXF1RWpcH5Z/lrfvhNb3XkyvS1BcuWAMjp98vjhTB60sNziueU8+y9sSkEbdglvkZZaXcmFTrIZ3v2VZYvPvc4mODfEKe6w8MyoCYUDu6/nr82eL2NSCm7KvRWtMoP5JuXjsmr7WjQz52Dz+Y4rA5fb28O/7J1GH7R3XKGPxqLN0a/efPv0mnztfbC/Py2WeMj/oc3rMVMVTm1bevqzWcC9Oney6IqZc7iCDZUN+OLgoxpZ8vHI7SmmK5PPUq1uU7F1aLK2X27fRCeSqlPp9bZYDBbkB9UnFPlC/GhJmIVnkl+wpl/nGvf8JivzAUyh/9Evrh6IHpx6oVdj6vEGZLvsNMu2UV35lWB6wEA/3V8Ts3SLu4EN6VOT7aoGfJ3pK8o+luXxgdxzfGrttRRMKkRhjlgVCkPRIm8AkmmD0VqYjbjLzbY7fWSXdUymN7b4q23OcXTJSyUZie6x3IrZthMVhKJurzQoVoQt+f9WRcSbsipqroQ7r3Tid0fofy5Pc9F5ie64clt8G6gW5RktecAa946RJTnqZniNNrRPnMI6ZS52Eivu09E0N/1UCR+DV6U/tmSfMSquBUWGE8yP5m6hK7pFP3cm/JpghdaCtti855M7CCNGpb67i0D5gth53FXh/qCZXfHjB47wOL010iHVWiEYrFs1DkxVr+QaY0ZfgrnYL/WL/hv4mp7vB8Yj5dfp9ZbgsERax8ZN3gqEjXhhLuVeSjV4pA+cGU1xnE1O1b0/GGmFr6zz7K3bBncZ4/gfrg9oAyW50VYdWRCvYhCxDjHTGFjWrAAYwrJvtvPrKvoQmH8lhj0LsajPtf73httpS35kldSabELiwqd4deq2aVnADrYK7UBnpWmzJWcWJqmqczvG8PBjExeDbgFvYT5fl4s4Rnxxxcr4yQNTNBeWVC51d7UYxyvaN8tHeIidFbG6K37PcpcZkv13bj9wn5GRsmrlSkIIWZke62lMfuY9nBoyhvyOOI8hCb0fcfj3cJfV4+rtiKU56cFqsz+rNjqzBMbzVM+phi2CrElLKTDrhqnWFwfEYVK5pLCZ2W9YihtFDEx45rMqOz+jumca3k7E460ly6IxZ3kyky6Z3Iy4LTYt5/F5UIVsTU2AlcXNmuqvhLLWusrLqWmK4ur0oGN+oJ18ahvDfVAot+H9ECc/URsk/ynT95GrZ/kCl1/IuxdFX5h8yj+N3ej8209vuMlHRmcX06ECoUV2RtHKmGL2oGj71DOnVMAvp7Izhsh1GOvOmlTHYPysjMfxrU5y+kM631NAGGI7qHlnqu2Es2HSxyitzF/kxM1QbosJxlV4ytV26J24Fqctm7ka59rInCqTwRkOV3TNdYky5EsQPaUt0i344yJl9XpYX5oxyjmEapxaopMdXtUhMvmTQYs9f9GiJTPJB/jleFvZakc20afedGKaJids4N8N56jOn2Ow54qi8mDBe3AYbZlPJY63iOra1ONXmtsLFYf+803zm/KRbeSVrisyOmqiK6InPfMZMbUlfYLM8R4m4zZrKd7SLQFo8T+pthS160n2Swrs0UUTScMRloDlgPynPxpBd95/iGJdQJ6UZ0GBeWfExHJcyvA8o/O+fKeKldWrBH5N2kpTKFZx3l2Xim0v0KY2IwaUMHjFP/b6Y2V7e2poHYYxJNXoxFB53y17Peo1Q1X2GpZjcQ7Mwh3R+/UJhh/1GmBr/KU+r/etvwf3Uexe+e73cV4xtKX6M8Y676AMbxQfmFbixjjQMRvM/ERFjuKA817xMH9jJzxFZLrR9MOZOA/Hm/IJ3ZqbkOuwPdU980z4ypodOCtS5Jph7PwGIZU3UIxlGD+VzJFKG7pBOX7nmgExwmFd+6Txc25faG/m5ZE3PhFWCitFsU+SJjvNdapEMvdfKTqeNr6MAANiZ5v+tEYbyhPBh2jxaDw/FaiSFcXTB8J/ypU9zmOuzHRoQht2XFX0di4omFiv5B75Hu5VOwmUc6EcPloogpb2qQKjFQ2C+hsJW/aKGQnHqCoscWd7yzAVAsQtK140iRM/ow8q69GsMPJRu2m9wiGLgd6djL44x3uUZesxcliN49oh6ghhkkWjTAINK/45obyn/ZdXBASlyU557tpSGfYBww/hSsYjtrUMJmnd0wAkY6pfOLA8vss0FX66sVFavbWJcFuQ3Oly+LzR5NA1plEFNXza9k2g4a8HUYYqZ3Bem6Gf5JpoaDX+mUOvufP//V51O/3fsNb1fKC2eDdKJ7GNDXHjvyTuJo8WXBOXzq8m+mXu8BwjFUM4y6bUoZeU1M2fP5CFOxNywRzXIVpoe8wNTcnC1x9qMGDi+KC8WEkfdYHUin0OkuKLHJFBkVmgGvyXyPudxMLOG8yTv2ut4Vo4VdKTKFqwnPBXcx3L+JqTuwBlhijpFUKVHYISGmCJYpHsfBhHTQJu+4/9h3RDxSnz86pHN/MZWXmmBS2X11ckhe0C+Q8pGf0fndy/GDbN9QT7mdPNOGiHSCm+GlYm0WlTDdZMTEWCMmZ9q5gYFHOhXd/dgS/fKsw9Y4CozZYEQ1O+o7sD49KvSS9V3h/TLhsOjoeFwq3JKjvmbCe9qmmHeniIn+ZZmBfXXfmAzcrBKj9srhPBIlxrxqFAGPZQ29aXfAxBiS072WdgYvnfKch+eCsfmSmMpuwRrtT0pMHUKjtl6qyLFYj57Vd/FNDaN+UyAO5sRU7JyIqaMzxGLECjp/EzZ/kCld/8UzX3Xw98Sk4dj8N3m/+jm/oP/ilEdUsdXhtX9vMWHyaEkYgwuTd+RhmO8DxovURpgxoHzxQmKq+JD3GrmLIWIeTCp5uT9a6B1n1GX7gxPpWh3VoG0ND+P521fk6KWqoE2AMnwVZQp7jzQdbB5QX93jWGHXdWFC/Z2HgWdeVbxDx4CkBxv0tCKlvHFiNbxvlAei0S6pxMFaOkC3lvII1yZUsyXlwYcRU4/A1ZWYHo1MMLCTWHxewmLOq1ZhrZchhi9XEqOMzn9Ibh1y16Lrn9n97zPb1QE9dXhhXGc66V4GMTG5FZUwFrIBr3AumJ2cSGGDt0afFxQCg8F9ZPEb7gCkEh8xXl3ulahZgjC06XhebJki4oCY6pnNd93zILL4ur5kABp/IDZeZsmCXDG8xqM9Rq7WVGy2G1J+klGJUXlmlYjNQQbFm5gKxq/C+sFUbJzXuHxwYqqqs9J6yVX2fVbxrPj+1JSwGJc5ykLzmZCpqIH6nIb8qZDXHInLn2Rq9Ms8pRn/8+e/+nzqd8/3g6F2JoaAvNvjnXfwCrYuipt6oIxrqT+Z8vIdMbUDgeAPsozyU5gowkkoI0/7yQDF6Tph0rC2DQj2yDDB4FTJpKB7GtmNRynd9hV+KShhq3FG57N61JfXnPp8k0mqgeFhzNh00tOhLmZnTBOK/Nw9NPoPnfJn91ThcVbVcBs3OsphlFSs1JYAeaIZKGI6gJ/XOxe+b7nGjI2oz6+WpHNq3goUfk9YfHSn8wumh+iPQmkxPiImnMH5hfIpDPJK/EmMrQ4lJk1xsaS/jSK43ExiwvuuX+rmiwbWknpCbLHv2vvjQoXDNWAoupOu8EWTUw/Qt+TVPOPORNutHSj2RoxidKc8xNYLE0RCeS5xp5ElemsC9hXDFYXZpBUDd+TCLR4VGNz3DZOuTzr2LB3SrXtJcWx1OEXQGKSTcVsXxPDxAnCZzf9mql63pRXAIMXQuTwteX85xGyvJaYYMSWHzYCYskHDFMLv2pnN8k8yNfk/197/Ymr4nym0/9Vxv9+dp/Tnuka+TCYKb7K8BXX53mC+sYipqVoDTBNzh146D5jYUBQGvjISzDSXdCJyh6RTcqeSV+nGijCrbQktblP09/npuw42oow+cnY/mJK7Su1g6tYnxGeSMdklVJP7zyfFND9QHtGKhwrgvE+Y9vTKkqlsVKikvkGZ7NJKPu5KCS5rdfRGWsLEvqKaWpXBBH2lP2ZcI2hhqV+p5vuHhnFSEx3aIBOY2VuucH9M5x+cTUl5bCAtfrHPKuje+Inhek86u7wXHQyHlAdFvTsrLHtFHC7v794BkS8YY6sFebESL9RDiqiSonfuYLR+BshuM53JyeFBOl+86fjl7W6x1eS7JtLVI0zJSSr87AqDLq+JMdSNsBI7fRmBfajPiBOD8uEsIa9qX0Y5+tWnsXjy3YPG6WcFssOCWbJ3oTzbT9QGw9Unp562HgK0WbLCtbVTmTdipFPmJ0/Qt5SHwvefJoJNBfR52t63BB/aJeBZpfzWT3LKf49L/QeZMn6xfZqu6v+QNYm/ew5ty48VZvc11dTBeNSQjx5rjNP0wETvrZqwcN0t1dQ3DzUT4UDdcsoH+jShjGuQ93i+PgrK2Y2E5e49MrDeowQL53qyxDyle9pZOjF1//iVqEK1hdPKPCG/FpSPrjXpBOXvGLMVjioxbHrkHdczYjxZHhX+PjodNJ9ug/wVpAqbJKwEfWrqKN7HxGJ7l3SqmC7GWATEJD+MSSc+Wn6mvPMmpqYfXYV6Hwn01gpXmPKBDvSLKZD7tlDksyMmetTd0e/GpLMz99nCYkJhqxifzkxETx2/8xYiTPSPYOQ9tfInU70yYtIrZAcLK/ARF6ZusRZ7Kpy9GeXDTr8pvPrcTOAd5Tev16c8ZExtA6Y3+jwv2ITkAzaXCPTBd88Zu0c96iJHAH19RLo9bS8KXw1DpOs3CjpfSExJX3CYHtuGvLKZK2xxDymfDT//P6bm51H8DcCPipePhoO37bIfTLG3LYgpEjKkH52OX1bLP8jUF5pfMfUPmUP7u3cpP5bzI7LyRXkkuzxKmDeHFXoAB6oRAGLq7mwxTCJfYbsrMXWrvjo1chLGzt/9GU7N541iL8ZMikmPgzkeRMiWbU19/kh9fqdnxOTnSd7jOIQWjmFUY5YOM4slybemZUA1djmOmPxsew1I8CvEuXashDLWG4jCbI1pOCdv9JySTqlnnTJ2N00oz40uJrzkWkfmpsTkPSad8IPBiRh/XxRhPKMOjNLkmG5CTjrZ0fmd0iEvWBii4vyw6OCxO94wd5Z0/bXbr8EYHHJMp+LM+EJrXCgXNX2/XSosmS8XJdTQkTed9iPGXzfZwtMfIwav/lDh6ojypNV7U568nW5MsjA2oDq7lN+WnJFS2d/1Tx1GmA0XYcUH1jCC8XeX9cBXqUeMjrFJ3jJOkesNKZt++a6ZtKHAZJwEilBL8t7BrGxQbMZ5JfzHd558cXRw01+qltdbuJm1HV4j5P3qYfHVKELgJ8wIMeZb8hlSHvNeoKK/nuWV9MaU1/4cU79+PjX6h+yb9LuZyrU+ZeDrZqxwiaQzYjRyMDouS4Vfu0oHtx+56CVLYmoSCoBuUlMf1F3yXoq7JN0qkhem5wt5t378QNj0DyHpmlmTbkUNwjkpiSnrTUxNGW9htepqDGdRqojeiWqyf1iHKPWzrjB3Rjo56PcOWPjpkfHhOmrA3rlfxm8pMaspGVQ11zD85LHCiuGS8tJ5rqG3OYyYeNSUB83DlnRudaWadI8OtYWbQXmnb/FKOENo4F4YHPNmT/nIzen8ynB3RfkuxpWYQb8E2yedCOv8bElPdxww56QzWTUVFstmC/KyVzxh/t5FljxNZAOBdtxhcYYh4+hTT+AeMemLyc2Sq+SqwyBWJfUgl6xjJ4QKm3sTojjoIWMvbUi6E6vkleslXc+nF+kQ+u8Ek+p9YXwDQwd6vl5gzlxiaru2kXQ/u/xk6iXp+ofWeoXORapWQAhm1nQ5CjHGtCWd2xBT0dTIyHveUJGtQnnMe+jkKyYlMQWfP8qUpvxKp8b/lPl+vzlP9brnHpPHh/IIDnMO3avnYL4dlJVo9ooOu9R1MZSmX/FPOqC8cqI8gP1JYslY0j0PV4snxpfLqGL9dOuC0T9RDc3cmlH+iVzYnPiWasz2LT7jagOTk/n1dubfTCUjTWBUn/VKpH4vA38+OGCaJEdLTkdRCdcUVpQvIGXceFoZqKWqYdIyqsFs+e3TvZtKeemoK8ILti2k29kRA3G9MBnfmwbqs8qQr0POxORATBUL/TunVwomw57WwNxLGvSbNens4LaLoD/2U8Tx4FTJ+6UBIFUJqYc0lMeWRxlBdsMahTv57sHpnhtwjv0tSv8wtPi4pTwZuY+UvGx5VTibXVV4PQyJuNcZ48rj1EHY1hIL9xoyMQpDDr3XN6+pXkzMfefnZfEhpnv+OSsiqMnbLSDKfzDFbzHlWTH7jjtGbs7kyKHrh/Dm4KLLVcvnqRtZdbySyKJPWzFrTTpbDDgxm+1R4Q/7q1OBqWAxYzkT7vqPMvWrTel1dfJ7tqP+xzEVTxcFhqfe2JLuiHRmxQ9L5B+7ZOKcWyox42zQ4wu/Yul1YEIvUSP0pw4xxd+UZ7DsPzDahSNLuHbuwAHfxBTr15acXXUHgmHnYrzc+Uy85sRU4EOF+UUlpry11sJSSzhm+pDyyGOWU/7qHfYYh4ejxZhwSkgfrYPJdp8obN2xCMrMHSB7vmPyRu+FAe1aUzDctjoxPyWdwKp3pBpdXSzJelENah0FiDuDW2Lq1Q08p6RTbN2Sl4OYdOa2Ds7IrmPKY1fvyWG/WpG3vfNTxewZMeX0TInx+/mdW2SdI2jtpsaC7LAi7OV3bH25c1FWO03hRbzNIJsdUixE/1rJfjDqYL3JBMZOS3nonA460DaRRKmkfzP1mLQCs9yLqYcYegcXrRchtt1Z4XksySuOSGfEeBxQPsxPLrzveEapbnKLddXZgF0/WaJ1aBXlB1PVuEc9yry0jEHWOHCOG9K92RYr2dxt8uJK98G0vOeMa+Nh9geZ0vVfzKFVDe0/f/5N3u+tBxnlkT15t0WZu/BQ/AVG+wUxxbdKB7zIiCkx9hnbMNuE7Ls3mW+eY0Us0wvApOjfMdp+dEWeJxnV+GwkMAmaqpJ6GwGUBAEi9VJFuHtKI2xhVOR9emklLyfq89NMC5B5xlBhPiUvuPYHBRZ376BI8xhlYJ9Lh7zKJbXkZ2Jx6OeUB9KGfZk6U00dq/MHufXUmdQOpBMv0yfveHCoJi89YhKOxBQ/JpxquqprwD7p1l9Mibeq1XDgC/Jy6YF0dlwULjzzWUzeKTsxDofIBBzqElPlwis2dRYRrI2sQu89DitxPdLxV32xQdEkWiX6kwfpTnul4zf3KxNGb0Re8xYRU2rKLG5ebMpzM2LU7wWhxRVST2j9jr7PLo8qYawp/2F8Im9YOeeKX96LFob1d157Nw0q+e4GDigWfJ9FDHPKR4yun8efJU7vY8pT/TaLrPZqc8pnXWtxfa/DD6bER0P6vPjL1JB/MDGoX0pHX/5JpkbjX81Nmv5D5vv97nE/+7wgr3IVo0rOoq0DlubblF+upSX9MWsgNZufTIlBqRpQ8u+8BMuMFe4XIUA73t1QBh8yN2fDoL66uHKMR6+q4uXbMSHf8g3yt0V+npShBvuIFSbqI624aRJTo2bnY/gshkwu054Lp82JMv79efjWQBMRA7jEeB4kyv9iChuTmNJaTYfqdXtj7MuhIu77PANub0vMyu5cyde4yaC9Oj7mK0lMOYlaw71CRl5tTflILxc1rKbzGn1vNWJs2vQdaIYDyviue7I43w0N8MNSIB/XnMnjTuNw2dY/meKrp1bC0DyvMYG3ZrF22eNQ3UcRSju5WvSDrWp4n1FgMa7Ju7XuqYUydQWK91gqP9bpdqj76K3ekcU2GuXH1e1KuhiMzxaLY1nDc0LeDfsR6ZTuEFOLUXdC7seZwmfXs/7D+7m5oyjBbWVEVtetKNh55V2RjzH9/g/PTKgnMWLqpA4Qdgm+McNxbgmj+6NMTZRf6dR/plFMrX+T9+vLW4LpfUM1ZWx7dIvCKxAD/l4R3YGYynblGr2g8S2Z7moDZpFBGXjRxpWYD8jPN13/ipHTEFNrw1VBVa6MMvmxYnI1uBgQj90NZv0RUh9+qCXklEAw5zJlYt2da5gdz4jilAwt8RIPByZjkWHQbg/EaKBzYK27RG/Hk0oEVOfQfRoVw/pC+UM7kjcyguCFYnIdVtJXKQ/6j0OBSaefmWQO6RxviCnRMWIqp44AbE86VRwfXJFdtijhIueUvzYDymNO70n5ZeuHWCj3WpG4C3V4M9KZfFRyxkpHQxjt6iOyy5uYmnvnEo7PJ3lTQw4ULo+UJyuKSugNp40iFvGohP3W/K7xjIkpdhUNtNl3D9DzTio8kUuE3szxyNv1Sfc+H70GWF1J19rX2RLF6pwRg21C+W4UWLJfnoAYcU9kPI8Z6fpeU6HojktceoWioGVn3No/3gGmi+BOedYlpl7jjvJaOUfyghdBTIX6G5l80vH94I96P0P71TNf8x+yzvd3v9ejSsfk35VmZLFhzzXANh4Wisd7XwmSxBqqfr36rlX3rW/G10GuKA/41pF04vQdy93OtAa52iPv9omNDmLLDzBYFZUlNg4xtbrVayzsipiyNWIqK/CA4WiYWmx6oJq+3xY7TI1CU9imzU0IrqsUQ085WPJ2dBDMwFii3zyJqcW64jBsVQXF8R1bTG3OKhzc9QODdTG0uBA9BMcYkc61SH3+2XfIWzUdoq/qTGHnZV3CZpBRzb0kV9jhIalmeXBAUYx1xh8vog5LYiLZKHUl781SJW9HDATeinTKFsRUG6lHjD5eSD2oo+Mj8XGwcN1BxaOcesIrERLzsdEwWZ1WGeUjlWO0cQJFZmtiaj0hxliiyYrxFTGVWu2W8tg4ZPw5Jq/aS0jnCeuTwpfVgkNyyhL6PYPAEjMmAGZCrzHtnKwStS1VaKG/wI2NShXcO5db8yynHrLAuyWlSTqrzdyfTJH3HLiwrdoO03aQkbcehNGfY0pX9F+Npc/+IXOTfrf3G65uIUbHQK+EsjQMWBM9GAytfcV7I6uE05ivMNwdKA/d11yHIqnJm6yamHFph8TUYnzGIPuQTuQLt4VKjX0stNtRYcPxUAULOOmcu8OKLXWewVZpKe+UjJjabr7eqdBc9FmgVdJsiWm49hLyjrdS4c29ceG2aRcor8eE8XFnIYz7+ge945qYUoqFCmE9brGIA2LSfJJ3xL6foezMkyK0SYP/iynR1nT+3Tnz0b+6XBHJnJhevnYlegPQLdbvb1Xo9rlEoW9qJqLXsAN/+NWVQc0tlkZnFyI7OqI3E8TAfqNl8GrPCxTnx8Dit/7WBKclnYmex4Z6ULCKYCWIqaJ5BZVoVVFD/9By5E0sKx6PQheMAtcY9x1JPUzXM3D0FaO8yk+kW93Chd4DYixCJ7CYtbABnkOzxmg9JaY8k67/egkW6BorpfJj1UUrOBJTHovvFt8A6WzvVFLP7PZosbISxFRWvzB1uqzibrn8k0ypk195v/n/mkjxbxqjMBaBRA5UdOzRGd81hKc5est0z+TmY2XQCJN0CjPf4qcXqNCUlA/E7hNb3MClCf0jZXzGnCFju6Jt4Bn0qIY/xfH7jPOigrbsVshzhfyGE6nU189diUlcJt/1PORtnlNiSn5szRJDz9UhjR4xZqCXFeufdQfaUbPAeJIkFE+0ygWYuG8UuRYpTNlRny7d4w3T20dj4j0lnZCXU4r8gqeKi17kgmuUHnJ+YxV/BXT+g+v6GMOUV3JSLyJoZ7sCA0UnnT2+eh0sH4J0wtnUFju8Ly2Mf+xx8+QW/6QLB2ZeST3BfYWWUGakU+Z0t8DodFEVAUpmgLONicFtc1HEY7b6vosnYijWYcAE8+0aBklH3rN+SNKxeEhecWasvl6Y0uZ2E0Xg5YMA2VCcGO9/zg556TZGHCakU51qm7BfqhUG137GmHLX2h9MmQ9DYcHraKBlHR+IrN7fKvnkpLO2roaYsSUxZeyFA27PeWIQ1BmT8fryJ5nS1F95P+sfss539rvH0q8fyuC6plviNiWmUn6YIRvIvcWuQyWCa6CTTrk6KtLXiSllY/5kSqoTaUA4LGpiRGiKdH23Blu9ehi2m2PFh8qyg4/arNDPKYNIs6sjcJcG6ULjJ5TXJDH1Sp5r8p69gcIk0PmPm1mE6dkrGVdvDpBX5Db9XSbUp0+WC/ub+cYkPxJT3XrRQbRaX9FbV5rFnPfDhGV/Rl5JwRMT+9whBt/UEWQZ/82UYTY+BsB4xXYO6Yx3On/3qQ2HjEP1aKH+PDjmOK7Ii1phC0eXmMp3DlN+MPUmu4lyYIUWZ1sZwb0XAMa5q1ZsXrc68NRmGGrapRLOPEbYFE5ANf0IKP+JUw144T+ZYoF3IV21uwXpiiEqVmBDXm/ik3dbTU4Wee+zCauAmArnwlf4cXkyodw3FcYaZhbfa7KFdykXuPzsKV79pVNMf3gYudRE5DS+dGCvdMq/2Zb+JU0GDvmK5oVJcycmS/OP6tRQ+5X3g3/Inpm/ey+yxS6hGsrOQ0VUsdGCaQkT5XtfKHLRUn5ps9L5wRTb9YC8kEY6lQcyUsQsXVBeCp4VJrzTyNsNsgzys79DbyqPxNBh2cJakk7F9wiZoMKLyMvwPYbnOKk4O5wjAKW/wmhbUR6pPuQdm54IUSZaacmPEplwXLs24jJLLFHtlO9ey5Sx8zQipt6eJF2RskGWewNFxCfSiaErYvS9jmrS6TcAdc+h77OUxNTEJaZhSlaoWH73hzhwOr+97n/z23hIXnK7beAAJ4bRdV4Rg/1hDUFRB0Tl9x0Kmk1MlQuknvCOpSLK6syhWAcWXf9bZWJG7g7mY9KZdFtdGK+tqwuvifmTKSmvooTmXTIMfCGZUJfEVEbcYLIF8qKxTj0g6JMs8cyqFemdhAFWm0XonS2/YrHJDVDPeMTcNjJLLn1iahQn9s881a2IqZ2g3z/TVzdL+Hv6/d2nS/nXMDzyus6JdArhiQmc6fj+Zcj/IFP66Fc6Bf+Q+X6/e03i9iAZstl5WInD0CDv1ogpRrd9wch+EFNdbRJTyx5Wws+JKfvwfc8G5pEinbVmgLl5HqimNhrjiWFEMFiOtpg2x6Ml3OuwgdEQHEyNFi0h65qDMcz2mI2+74o5uNTnp17iYNbYA8ZGFXnH98SWmKw5Nd7H1jHhVps25Y9DrAj/Yjnf9VtvxNiLKvbE7zwMP7igfOCgkmMjU2EVbqkGN05N3nBOCBkDY4e8fTAm2++65b+YivcLzuRQaBy0+JlgEjypJxy1B+W7Txwgn60rJp7FpYbbJSIvdiLvKAffNYX9nrlHaRbfsfAeMfVstTnKta4owvLdDjauTTr4uV0s0RtfAUqvDb7P5wJLMn2QQX9Fnxed5uT1RsOhAxcbZ1jgjimyqcjrPl3hfff7qys2/r50gU4Roej6Pt2LiaqDb2ZHDE+TVOHw1hqYBUf7h079GPfT7+8t+k10Vbg7CBvY5o7E8NZ5ldCbAYDrlmQOiw3pHJ7CP8nUaPILnRoo/5Rxv9/M1GabUL5Q1pSHshN5t8se+5hU+4K8jbAQPqZKTK05ebdCr1s4nyljC/9JOgEvyjO30ZMSVp1QHtLR5XA5+lsMq96BvOBxWcNyT8cnVHcW2+84Bx5HBdVgP2HczKhgeoLySPjcUR6JYjr/WB+QF90p+4qpbmjA8VjCD6ZkIZgDvbHeYRy2xNTjsGjg3sgTpmRrmLQ/WQceriLMjZBqUiIxmY3hJ1P8cwIOu3FH6fBac0vOtTPCcJnE5LUS6glR3KMgp759qrl1ZcmxXH7nFGc/mRKxuwCQC4d6gleRTrHTAqEcaTOM7Y9CTD+yBrrJ9/BbeFb4aTgyodqS1xSNT3loJE4ZoEe6lZpLabH+5uLA9Pmi37s0mcXcsW6CLHo7DLtRzYh4u4N83Iak451P+ZbVOkxHGfWwwSVV2O0ha+irH9Kp2iemlkXmWtd25tLvsb5W8mUvGwgfrsC0tySmeDowYaPVD4xwmyoy9/6oTk3UX8z3G6h/z/abwH91L7Lf/XxqwdY+euqDvE+YGSXsjmBg9PDzSs4vlF80hy9/MCWinLcwCR2GMb4jhcvbWYfD8blHUQ0GCr/EBkI/224wqg+HSuwGVJPRvVkim45Ip3akcEA2vsC4zygfBfMFB7YrvsyM1EqYAZ2/HV3Ji4YrYmq9vOiw/859iK8irtj+ygD8UfnClF8ixtrZuSEmnjV5o4iYvJTkHftFLjHjw5rJGbsY0A6bLekQMEtWJekkjzIP/fb2N1PLek7CpY40i4+3jwhmhxViFlyPijTuwwzGPcfHrOhI5/7Sqdmx3WOuurISrq0heMPERFZkFAeNxqhhf7wihuJxrth56BiA9XffKXNARS99kcFJ6gTd/Ls3WmkRUwP6kiimY18R6ff77gJ793236neM5CAasE5liNj1fMaOa9Kpc6GX6N/z73zJQKvBXVGes4dnpfKzs+Fa9oGYShS8Mhkhede/mOKNRkxJ0wbY7LMH+ruEjp8Mh/gHmTK0X8z3Gwz+pWsSv9s7YDE+kvcJeJtB9unoP2x4zniZkdea5C3pyGqHjOsvle5xEzH0uYwq8VG0DtI1ZfwkyEgnVuvMhdXnsMFgdD4wqY0uGew+uMTUf5GfJ4Kor895gaGcEFNlSzX5ChcW+f+9yuTz3UbQTnLKG099b/HIHargppzyin6MKz76WAD7XH9iEeSRxW4Z1ZRTaEdkI1Ar7m3Iu55S0rkEParJvvd9r/un3GJ+b5nF+4VK53N1ylez7/tt67dEWDwCyhvv06AS2Szn0IQHD8Pj9Vix9/4SwQQM0hmPZJwPjwPKjxj9ZIrnd80Fm2lT9E57xeK2Tz1Bf1CeydXPmfLSx9Fh+HKJqY6ERFbrUwSmkhFTayYqOeyHVOPZUseIMiRj5/Gyg5O2Je88LiuFHW+Uv7wUyAufj74l+XedtAiJqegUpJW85qRTi8cYfujUD6bU4rQmL+5cLTY4UU8rjjX9HvLmManYNumUabZI0TithOX9SaZGyugXY+kDTfm/FvP/s0xtsO+hdztpTOwk5aFsDUMM3zJTxENQDc98k5iy5n8zNRUYIMXdiPEpO3cw3H0yDB5iYLHVxnDgMPveU+14sGQZUZ/vRvoC873lKdzLiSmwIMfsdE8saQ3PLjza/gzTe6taUt4zDu3DD9AbDveWvMyGHeUlk5ibbImpy5p0ytSMJ4Y4IaauH62EU29xQOwPVEugTTpRG1uO4WRZKTLYEZPZiJMX0s1A4YMhd6EtXap5+K5ltxmdX37nxQvzRj3BaXsufMajHQbj95HxySyMwLq0iGIxY5YYu8RUNQXS2W0nmSwn0oXLbttHdJ2Pwpo+/X7m80R5ZhWfLT5/RNQTOpXym730K1kmNgdXJVn0Q01UouMXgEhJB+grC89ixYTyZym2LhbvQ0U9rhhQPrVViTxzfEss3nUHSvzdWxvmKWNDdZHBKj0Drp1YsfyUaLEu73yNfMMbRQSjZQb7WSkwarceE3QLjR9MZYMorVgvufxJptTJL+b7DbR/yL5Jv3uPl/M+2H3f0UZ5aLVrOdySbkAZnWdMZkPF/DK0QM920OJNDA1EjhpgLruIiXa36OCSnFMs9EJV5KKfmWBrgszTuigVnq6WEfSP9QKD7upV3HRr8pJPnpH3esQK15fkvWqFvFN0CymPdAV5x8F95qOMjYISSxi2kBcG8Xzsx5Z43pkJxz0xhZv4y9Tj+460z5HyHOUZhT3drCRvemAoG6+qeOJeOnAVl2rUehFT2yW4wNtuiyLwWMVQlQ7kxyNHXF4GFvdnPQd2K8qD+TM6ki583xvyF1Nh/H0n2hFsA2YDPcdotpKM44OOr+JDDyOn/FTS7lNPMOaDLbJ4eFLEXm8o3z0pv6XGd9zOnQ44WA/yngJyYiqOhwCvzfCNXtRtmZy2lxKu8r1B+elXTCzGJxfE+js3asp9iyl7tYNoWe5Jx9WUiRGj6//L+y2Si2L9yFO51lshuytNxes+6ewpJMfNA42YfdmqAetzeUc2cdOKH4dD9w8ypam/0qnhP2UexW/WKeOz3mK08geKsHdU08qt+6AcpBl5q/fcgHmh2z+YYv4FasoPDelUDpElH9GihcC5JRg0G8pD8N4YkNuxg741LxXZ/74faTboFpTPNl7FVoKYmofElGeLWBE8X7jgv/pTlJdaqVieGC48W4GkhOuCifOEMvbsrs8xYN89KgcuMaVklAfirRYq7NKXGfBjQX17aygVPyikE7Y/YyjisGLMRmIy040NMbgPFNGf0/k9D3aY+RNi6vNaODANCobs2VMrJt2cdHm9ojwSNsTUMaA+vhlHxMQ9IqberVDB6HUZpkOTdEqLiKlMUIrk88vHEvGCmMK37aLs6hN5w6r5Ppsghgpl6lecOSfylqaOKBNTMGYES4DnavrA6OBtGF+WF8p7wl9TfltWFkEzMH8wlb4zVIRH6RDanfN9984ntdjyJqMfTE0lkE6VcetYbn1yqGbcxpKdQz2tNZBhJLc7RbQe12FduDeMypCYVAbLP8nUUPuVTun/GUof/5vmUYTd0cUItoOKzUTrwnDgft9J4JBfd04fugc7ytnhYkl56F7AdwwBffTTPemE6iy+s80WMeZGrDK2fabfeRCnJcq7VlayqakmpzsVMJi15OdP79qBS66nmJ9G5OXUb5+fXPIe4iNTLHmwjO/eWleqwVTLqYa+44ZaG80wWT8jRWRWZQKszAfm7oWYOnNiqsj7OaYnVWFsH1JN27M4oCp6VZYcKRfK8BNzg0X4CSr27HMHxiSWmD3mlI+QbBOcorGPuTlXGT/uXQOyJt8g/+iHit956EJtuR7ibhgozN0TU/HOIK+7XkjyglON8lDQm2BwmLypJ1n0+51e/gZDY3z6vvOtacDp4Q4FXnzGyrmN8J6WHl1PIyy2+e63Pjf3Vwzz46riu+XQgaftrzAX76MiZp6qQvkyKA/ta1TkLeItpMsvU0r7N1N8LslR758KCzQnc6zddbak3xsvipxvidF3rTLMlNqzxOY7xrGG9kbfX6HjB+Ef1Sn9l3lq9A+ZR/G7dWqajKkvdosB4z3WUk1f+AP9zSb9vlvlqMLWqYmp+YC8WzGva0hyskp+sQsVIYaLGj64i1CGAeWZ+Wmjwmm4ovzVJiUTRkV9UG9KwMxeeYwJk5iKre+607ofV6J4UE33Lu8Jea3wo4jh4Osd3d4O0ahzxuoHeSEjQmLqnBNT3pV0s23dFpOVRkJ0mhJTH4PynJ/cKM8YS5eq67Gl74fekXTsEFLe2jTftRg8qCSrVAfUvu4i616MydFM0vnrMXm7FXUqAYGhw/ZDOuH19QNjXbl0AKaOh1Ld/c3Up9ekmK5ToYj1SSPG43yM4WDxrvjMp55QTsh7xSs8WaLNv3tWzvQdSlMSU5o6oJ4Fzncsn7Iqq/LvHOSFUiOOyyXpMpMdyMvIQW++PVbcFvR7C5ZxpAb2XSszJ53KnkaO4fmdKCLxtIhO/7R+MvWhnmgdZlfqae/hpRLstiQv3c8on972O4XdelyF9ZzfsBBaavHJ9o/q1OiXeWr8L32f7+y9W5O3MCgP6X4LkL+7O2ZlSveM947dT6ZmL2JKjesSAtdBzMuGmDJmWkM68fw+o+2Td2v9ewebXW5j0luUlnDu372XRQSU4W2PUWwG0oWjk2K0Sb5rRSLyXrq1HaPvXj+V2J4nBhzb7RazQ5BbzJwuSyhP7ox0ZBgpcvM66qAsohZjZ0JM1XuqKTn/pCgOl0/Flj3XIS5sDz1veKzkcUx5YrsmprxHGzA20en8oJvk7TpqGaw3XJiwB410Y3Sk71+uDRUO5+sKs3Z5YDI4XQDq1NxhXqWBIsNcdLBedH8zpZRnE17Dw+i7D9Ob8Y9pALDXm3SmtGtFtoFOPWGq7jC+zHwC5k5MBWVLuieFoPzGQhO8drrHqJF2xebq2YVyGC+Re4djJbx5zSFa1ByL3Q4rPhqrNQwPWFAeZYnCY3PxU6e26Vphfr51Xct7+QtEutdMzt8XF8aX7zyOpibvt5wTUyu/vX7NZ0KMeX9Upya/zFPjf8o8it/s/RY9jfz38EJMKbZrws5rG+q7bcLE/Bm04F4bYspceJWcDSCD5SEipvYhea9KanSPq7nEdA9KJX0v7eBVzAB5L9grYqBTTf7FlMhvniXlgUq6NjBBETHKR+mHvFPLrxQwptqH8fmZqv5zy12M50XGBKqUBwirGeJnH1V8qM51aKVzR2F/11pU9jkCTwkozy3HH+rzVubAbJwTA11xZOIqlxyEXa5ROqOAyf6ZE9NrZ/PD+wmzJSYeRn+L+bJSiKHv3KjZ4OBgSBpnideAav4vpsh2kc69znYHj0GdotS/75FPNqRTXHvryJXn22LDfUr5czlafsfO60rgRI9gulVJOOHqW8I4ffdyO5MX9ByFmEp7mgHndJ9gJn1LYXYgGhjF+QKLz4rynHGoDNBToHxYVVixoqgbuHwgp3xmJcTsiS4onSTWjzGKQJ0YjtXPBvR7u4uLJd8j0tm/mApkvKt+MuXxK+bvr85p49D5g0wZw1/MTRpM/iF7O//uObTTZ7FE/5l+nw/pdx2cd3ZGMSkSi7/28wbYd4XFD6aao0r5JaXMnh8XYSXDGXm/qjt+5+DqisXWR2Jq1J4sZKfnnvJIeTEhzIGOf/Z3itzpqgmrj55gzMKYiYRJ8nqN0JAfozf1zfKuwjx6f8cUjMwSUgk5qIvORMHqqGIBUr5bCvOOgfUdhDhIyWF7OUeY3w8fi91qgz5vIrbf9VhHi1tX6tM9F1ekA/fA4svvfoUDy91gMrszi4VP24DT4uNi+O6T99z5WQN3IZbIuFcq7FotDKjHzRZldqQ8ln7f3+S2ETHcX4tKXI50vD+3hyjurKMegpQng+t1gdmnrC0GA4eTN4626JfLv5lSRuUW+a7PK3bfEVObkycxiGdzJh5tTecLezbm5+xAXnZlNfA6tIy8nIGMXa5Qw76oM/RWh6Ri7L1AqNTC+jFGgesbMTVXeoDeYnSu+Mn4vsfRawKUdberqL9AB85AbdBfXJNKonf5g0yNldGv5iYZ/5A9Xn63Tl2czwJ9R1UtfreIKf+dVZg8pnHFc+9TQ+S7Fha9r3e7W6RTA5uY8s9NyMT6fi5B3neMatSjmpzGmxb8wp9jfhjtmRB77bsmrrYwHYyIqaMLJnQnl3QK65h0KyKdaJOBin5svSsRTYnJYDlbY+x9x0hq/YIwz8rpt+a/Y/ePQAXL0G/oz6rQYuX3/bjHRRJ+94R8V6xak05oH5u83UkeFOmPhwCPhbNCnzXE1GlcmxDwaEO6lTNLFDEx0R/uNhhv3A95RS+rQZ0RE0W9KysBH6nCY8td9PxrQNcbDCjPLLuEeoAiGF8+bR2McqWhP5Yd47fVRIX7ZGSjv/RqS+xSHckLElOJM0GFmb3Bd5vdbIvh8MQVPl+dDej6Ex/Toz+z2Mwjr5elNmB8uxzo92AVgshK8m7GEMk32LyGXfhl6pOSj7hIuv6rp1k/vN/PMQp4WBgvtDPl4x7ltdW+9ZH32Y6x+UVtwXmUF8xm0Z9nSjV+pVPTf+n6qbF2/P+4e5cuRZ2t6/cD2RBQVJqiESgqyIK4QI+LiIKKiop++rPIzHr3845zxqlO1Xhq7D12p/6ZKKbrt+acQVws/I6W6N1OLeahZxEVIGeDCDOwEWQ0mehzkJOnx8QsoejfzdqDuH4iU5Y1KGg0fQYQH9F7MTLaVHSex+jVDo89QfN2VmmaRfNvpnijKQa1l3YMeR7h6w9qzaDMjT8glQHmkV6yqSkNtW5y0DklMtDQ719DPoWUDJCpz/io0sakN0iMSdjtQzsAenvOBeySBV6/2qeYh169DWb6wQF1xUTvZk3NFcjR1FfYfoZMfc7oBVm8CBR2psKg5SrA/PQ5fpCxZ5PR6D2z8PMtCsa007mh+GoO+OERvePJOjU0786E2y0XopSPuGMqGamQ9klLBK+6nlIeUCfc7gwFZ6E7dJI4zjdTYoBCQae3wgH5JLzkJix0mvovzFu7tUlEDWVNd96bIAOzA+O6hflR53YAPOhWcbhzzLN9nac/TOkZ5q/nfTsHZxr80in50eYQ+e8z3s90iV4erTp6eXfbrf3v9gwNqwvEWZuUonyhjv09pgbq73TK/Ef2dv7Taz2W5EPBnzcK44fbvaGbpjtvVutF6L8f84ii1ZhD3pceYZO+ymn9pl3m3oWMx0JmtFrfsA+K+ENkmUwKqpITMnVs85Jb9bmm5sVB3eKwLeW0ZgZdpFEEYeNGCuvlWNObld/CbjtuFfkMJxV9K5hn0viANeO/MA80Fkyh266ZiMRCpj5juKLHmkiFZe4AvV3U55BKBb3XwJ60tIzeyBDJD0wszEXb+R0buqFMhanHjmmX48/3VYA9Y63pFJOFDUJq75IHxwa9Wu1jTXvngvBhi3lRi5CJ7Oaizj1irabr2IiBfbaCsPHrpFL97CoQtuuXwsYq9hQBqBMorCUTHtg2fTbqBryxinno+tEwf30iBzib8lIo2kClJUzXAEM+7fbc/BhUFsgEm5WY50bNp6Cfh+6DKE5AeDWqMmqCkwKkaJz5Zi6db+/3PY/iiIiRuuebEKClVKQhzzrqZAsg43bLZG9Pa2rf7QtE+h3/vn+ZqeFv85RJ/zOJ9n+TqdEfZuoYLDDvsIeCmdlPa7qY2Smk1xvWMLkcgVZ2O4N8eEGm6JhzOlzpLsT3G+rEMllE9GaMPYgs662Ig3vPaP+4MoGtbjljExt1rNboHIL1CjNyRjFz768m5p95x+x7e8LvnJxekA4HbcmsBq/3n/4CveczVvi6eybKTHuKupXg/Wzv85auffMK3vDRMaUPbPqSi+4M77otpbfB+59bKxtY/1koUvTP6FXtDPPi5e4rcugTA+8XvWB8m2M+OgwslZrxeYGMfVDnNsRAr9nHnrBbnTAPXsgAry9MB72vERBhfkSFXq3rCbUlsMZvQqXP4PqB7LB7MfZcbAq6WwvsKecFusN0ZuP9r9pur7IGmQLvZFIfIxl42YAzBofuDAZBFhB8lj0FjHuA+TG5Yn5cKpjndr3AocEx8yEbjTz0zotuP48bR+8ZdvMl19064C/v9z2P4kunXvZ7Cr63OJVy+9VTdugrQBhbIndJVdPluDhD/lwnRDI+/JtM6b/NU7P/0rlJvjufQTY9fxTOL1gT71EWAV+b6O38N36nh6mN3m848gifTSnvzgl0u7HckMizOohooj+3IC/Y5+XWvkf05T2mgPZvp7C8W1+0NpBJP3UwI+9OTKfk2obArgkyVZaoE6/MfQDbOC2Ta4HX1zv0XkJsYib3O/Ruw920j7oQhAp7CWQqdYsa4qGFTO3YwqE5C3zUuSd6r/7mXlHy6GE+jPpFKYs3/vy0LpYQR2+/ZO6n1Gm7UlcQPtKglJtUU2kkzph/khx1zs27+YoLYaLMfJ1ZfUZvebrqG4CBiTo3jKyKXs0mRgZz1CkVkKnyZb0hqosXEaKXRvREeiak6edYisWy2zfKqjcQvka/dGoaOBvwJxPORDJDbyxnZI7euTRK70FnyOjoOgXvlqH33I7fBr3MIh9yGniK4AnP6GtlJxBeLsjE/oI95Xxck5+1HhvfsYk7N/sgruGJcNI/VzRZOB4we4BMTbqx+GUZnSGkATLZJuHfZGr02zw1/y/d29kiiQmS7z+Me5c0ozsKAuTURB3auoFNy6uKOjVKt4qclBXQnl/80qnLFHVq7ywcCI+bN+FqOAH62ToT8Mv3jvBihjX9xZQ4L9HPn5/I1C2jIXjHbq1GxLEm+5P4DkkEL0Vs+3i90N8UIFhGJfcSzBvNo+xBsLdQp+ZoKelC12vw1VqWLFlhnz6Fcw98Y/RSpCnx/nXNtTCv7QrCojvmNWuBOgVvzcdMXig6NefGCpjqBqXQh6KlD/uJmT7ftoybgWFS0J0++GSHedBeL/D13w0yVa+xaD8XraD3AUedHa5Rp8K71tKNsnoBTGdPhd/MCaeJgdfHh+GRMCcJVZq/C7w+egLj7KIadM7x39Hywhm/BeeWDrxjH+ZGMGHeeORzKp9OD3aPHt4/OO+WToD7AEWFOnX3kSnxrGNIx7cYdV2R9Hss/Wvc73ss3XsWY/DYtFKYqBcZTTn1ILy5/4epqDlBMJ0nhIvhxfyLTE1+m6fIv7J+6k/vQxuv+hC9r2+Fr2bYZ88cunPi15KJzXVu0msPLXw+9JApuqdAJ6HhgHh1a/K0HHXIvj03wLcFerecpg4tjGgE2fKSleI8GuD1h24ehNJsGRc9otK5oofdmXARE/sV5pFXEN8gbw8vZHq1cWj/FWON3z6hIl7qoqHX16UPYTpCncoeQUO1AVxAqrxjikrMW+sP6qZjvpgYYfenV2NGIFuJvSLbOTLjzvgS86DtM64uUKfWfW5DZB8DJqoAmdDDfjf36YpMri53ndakmXR7auadN7Mw32yqNfDexy/5wEemekMeQkSXXBGz8wmZeoweEI37T8Lq9d2hTgB4/WFyKPnoNmyoJx28/oV+VC4kNSi/0TXsrDfv5iTj55PDYAgWF+MyWHEwqHc2J+BNd3uFact3RelcBfCCxitZ+uHYw66Y56I5jRVUyjOlB/n5NY/ii6nDutUhMs4V/j3ogNPDrdiCf45dRY5khUyl9ARZ7x0rrA7/KlO/fz5F/5Exij89N2niuz2QM4Z5Yra9A5VH9AqhaQlF6KsZ5o+xgUwNGsxD2wR16qZVDvgvD5nyGH5nRvVZA2s23a6UdEKpqkZDgJmeljx/YF7Z1Hj97tVDnfrETKXbRpUQzCEivB9jTQe3Qw3h2H4qsr/G640Q80zYbNF7nuJzQWG873VrGEPMI8GnoS+HXoCh02Qs3mNNTXr9DcjVCItq3CKT+07PousJvVszw/zT29iYV8K3z8Tqoqi0ENTG0L7AfEQiq6VHMZ9CIo/IdI2fgqYB6CCGcXeWTKdD/XWxhqBw/VL0G6ugh4ETohcuuCJ7stOp7ewOsk0eCieT1KSaaQ8xP9kHJtLVpaZKiQyleg6Ew5Dr1DbVNXjVkBOpKcgUK5MP2M9ypAT5sq2penOG6G3HeyZF6kd0EndzeKujV0q7QKbuLo1Amk5cSrNamN9Mfe2bBM4wo2RJbQ12dFwq4rjrdLyyt5gPZ66Cb45MLV4O6tTL/+tMTZTR79Yk0n9kjOJPM5XPxARrtMA8odt3zLx65qDutOhtrPcBdaTl6A01HfPQ80EdmjAHmVIfspSD+gw03wyWEDSLF+an1c2gS5cqWBNGSsQns7BGFioyZZlbwrcca9rEdAZRm6JOTfZWt6bRP0Ma2E8mt/1Ep9Bgxg76V2RGHSKz1oQYsIPuDLT+7VPTw6G+QP4e4M9D7YyZPxqvMMPfnoxbxYYi8ye8X6Khd3NawelpZixA3j3UKUci05MV5qssGwZ4P7rW0MXFQmb9BTK9GU8qui1UDZGzs1K68lRRyaI1xN3RheKgWBl1A8yDiRZy1EnElkab0RUitXgwsd3fdCpppkLqsULh3hCL/NDlt+RgApHthuqo2wbq1n6GTFHa6ZR9fsDaTEfEL70iopqoVciv51wRt+YA1NO7s189F5nybyqnvVSPQDxeyNT9iZ//P8+n/L2S2WTV1p+vcyYZ17rnb80VvXpe5KhTfFV15/tmFTJpxyUf8+HfZOq3z6cGyn/pGIVUViP0Vl7L2Gu5MbHGshXk1ajbV8iatVSp9SnkGtmWzB+rDgU7w4ytjiVDb4UZ/rF+WoDGBvv8cHpDZlZqC5BuE8Z2DdZgv4mmqFvBtls7Qloae7qE2Ii6sfEX1qTd+BUw4WKfz7ZjFZlpe+D7lSh5fEBvd3guDfSey19M5aviDMlnLQkTb2HQnSqRkcp7KMyUiUFD0fZBummOXoxZNtXCBvNVJnzCPIpMK569hKSAgMhqjMxfwJ1AOIyRSZlhHlvF/A3yuuzO5O4hk/mZrmB3nSOTcaRldF+2EjykveR0a3XnPr7Ri6IHVeRsvW4pkRl+/vG+IDIYLPF3oFpBkCw8hS36VKW7qMF/L3tMEXdvUNPw/LxBN5NRCRoJ2LOueoteucwJn70P+Pk5+gZZm17J2a7itOF6dx5WhXmqnkrz+/nUl/f7HqNYhvoTRCKOCots7Fn3cdXN22BuydizyuhiASXEGsXr+ydp/EWmBupvdGqg/iN7vPzpeRSmog0hO15epbissM9O9GwBYqOh359e/ZoOZ9kU84u3LeXQ5TbNfdhArPuoE1/PRzQHMzIvXPxSH8NxTZclfqfedRszNiwF0MuaTyG08y0RalKiV5o4ArzNCpmqk64mb+IIvL0/GH/TpKEz0x5DvJiit9oFmkE354kBnhyGTH4gqOn0U53Ra9bIlEy7uU35mgK77/F6dThuaf3mmEdemx2Tla8atBdUFnod1SfCNFGnHu9sCelz6StyPkWmPV3TMT+lj1Ieevdu3kL7AL4bJAr/2MKhz6p7ZlxPfcxX/VNEj6tIoK4/OOOHbq/mRd47QXgLGiLleY261i8a7FH3vSLO2yHQTy+zQfhzZEopK5VqR30FwjixUs7X55ruq/4ZFtVdJ8Gx35p0YBQPCK1iR6QSH0z6aU0PYvrxmEw0DtR+ofeDYoN/32CMOvQ/xv2+xtLtqdFALPIj44OrVdH323TBaw235NgWkCmvrdALTvD6v8zUcPibPV4G2n/p+inrfdVA7IYvIvLZre32J6cQ9T3GeGq8Czq5DLHvv4ZbJjYUmcrCBjP2kEvGdWNg01mWz7Dv7tC7HV/jgsZGcQNvZ0alUPMTpdazuz4+uMo3U+27FeA/P6g79HVCnbhdC3SDK+zzywyvX5V8AJwnyLQXYV75HF4GsKGB+Wqx/1TUSCLMA/fHL51qLuM5sJPSoI75a6xRX8U8ArcM27LRnR8cd/PiDRsU/nyzhp6XdAGhOvIV8Uq0mvqVOwC54w/CqYPeN93xG7ClSIjQp5ZJty9jBX7/7hN+mVkRvcwy9K76hiOz3TPg+WlWgmy8e8lWMM7o7VxdMb/tMc/5IrTpco/5LRo+kKnY5CptUrwXfpkzhbt3WVG6vJUw/TyGpffYT3Wqn/Rb9/sZE49lYdAKoi34zRSZKqdqdw4lytluFMVE6prQ/wdT33OT1I9RQzTzDwp7L0VElVx3IMpubilbC3XK0mgJwSSN0WuLhf4XmdJ/l6cGg39k/dSf9n7kOfqAj4ahFOKNfXYVGDPgXsEI0w+zjE7sSR/y1t4yObNV9DhjzNz+ZIA1vcgwA7eu1gc22z5KQQ/jiFpn5wJJcwjxO00wPzydF/58B5iRBxOs6ePF4eCRJFT45oTeKxpaebc3Mvb5R3KL6OBTK+i1LMakftAKal72E4jrbUjYI5xXlL3tE3i1IRQMSCeDPou5CZyRpns+tM5otI4UYPtxWgo7VCvaPTeFuKSA97NXGjow7QUy2j0DVgB1xlxqCurWqsF810fvuL3rF+CBGhM+XKNXy3u6Dens0p2HK6xujR/2BG/pI1NhKipq8dMBojS+E6adb+iFd/UJYGDnJTdSzCsYeWxIvI2nSDbkLc3ayIYwsFmXFxcFzQ6LAyz75ZD49f6l0qxxziD6aYq6ZAPmv2O2/bqese2kcv5fTH2NpX8z9TXu97k5FfiH54GxdGsB7T2Nzlcs3VK4TMXvh2dH8Nb7GHuG9VeZGhm/06nhP7J+av6Hxyg+Sa+FiEaYR9YSa/KQsT7AngZMaMabU+OETMi3vSWcT5EpUtk/TMm9j0y555MB8en+IGyUrIEmjKMXGgYhkVeXNtR54+uJZ4V9MpuRhj7B5shIdyZaNcU+v4itDL1Wey95WY0dus+MF3jOIShFfNc4rbqnXl9MiUk8L2j1qCvgdY1MBQ9Lpxf90YN01N4Z07YJp+Ol0UKmrZJSXhdVRB8ZJZCoPSilusX3nzxUC4R19Eux8rWuh1zfEJ1P91I8TMxzmYwww5csKvGmkMnprLZRR9kvpgybcoD7mBN27/Y/nyXXHPLb6sZESG82vdzVIwQ7b1fKrXVGXdp055IUR68URat25xd3+/rKFSNSBLI7Z2S8h20YIFPH8QvvL2lQ9zaLpGTxrm1ofrNd2PU0j/CDi95vfKkl8NcWmdik+Pm/xv2+98z8ylPHJz1AujAKhdGzRuls1WwgyAYu4w+PI1OixvsLJfYM6zVQ/yJTE/U3axIHw3/l/Kk/fa5H/X5C9JIPJkyCNdnfeBMIIoqN7+D4QKevFHXq5SJT75CaNOKYuf0eFwp/vCWlB8Udg2gAvddVHVPa3I0DeFRi3iK0KujB9FCn1B76+c2L1ZQ7NQNxXGI+er6wpifeKAE+bm6K7E8TSp2nfceaNdCb9YXAAo7JGDzzI5Vvpj5zs4Kk4qJkvn5SqbN+jyFL/ZvCo8EamQ8qzCPvUaxIZ6Ri3svbOcjDHkqeHvH9Qa0tYPbELzn/nAp6zMQT8spFnfE9zIOKrx+AN0GIv58ik/sTX4K3SlDn5g8N6KA1u3W3Z/Smw4vA60+rDNJQuypstRyhbi6bHLxLnSlMO6IOjd/1EniYe6U0Gt7QdVAs8e87ZUxs63NGyzrIYTsnA+an4lXTnNACYHiIS/l8thXtP2sH4pm6VWSz5g49uLaAXH9F3TmVmkrf9vhnjCLQjshUOypy4MmlQO957sbun+YavMRwCbsdKafWGr8ffzlHnQsS+TeZMoa/WZM40P+ReRR/eowCmNsAaEVTci1ObFqsJyMI8gEo0l2/u3MTJ71vpuRyRSmtB0aXsUOhiK1EpvrODvOLfrwrXC+uBp3GLfZtYylKUTv4HU5VpQd8ckGmyJKgLl0MBtFqj/lof8Ka9vNTCNIb3dDff0Y6HfWyGvyR7hNmLDWTJnQy7uY1SEVuTcxTIem8zWmITMHTUml0dnVIpxu8/nUYm/RU2DeA5ypSZGmr9FunwleETI3v+P7nFPMVlx8M7IMHMhFUcQN8sLwxvpreCprW0Q7v7y0Vfvyg11pWyJQwLsjUw0MvtWEFetc9Q52q3uhNBz72hHwUXYmY768tXV+MFMAuUizy8My79U4LSAvVY9ykqFMNQcaiPcoqX/YHaBDO6x1MqTco/aj0UBd3Rbe32xN10jiZBc1Lx4E0t7aKEOh26d3OBOrsHZmaZ6f2ew7t9xkEX+t8aQIpRKLF/6AS9JqLg9PNrYqRKWeG3o8e619Mif25/XtMGcrodzo1+h//+2+am/RR/BuI6achvBbYZz/KZQDe9QBMrizfpLRjIn8uMQ996ZRVoxfKp0/0XgKkSTP1qgF/ZnciLs2opfukwu/USbgi54Qjk0tkkq1NtzunT6movuMB8EWDXu4BWNO7+i0ALO9acmnFLb2LAnVo+gHGZlesiePzNQJ2GsqSQ31EbzrNSshLC5najrCmrmKngZj3r4xr2xV6rWN9xjynR4SToaLSXlzPIThTfD3T7ph+VAT8S+rj5xtZGa0t9wpw3eP7v6Mx0OWuO6tzCJgXpy5iEB5hic7PQe94Uk8OTfo6gwBKpvB7reH18RV7wvhYo+66o4oOR3oIXhl255Z0e0GLfffM+bPxiCA7WtOhioyxxxHzarzqzoTrmDJfEnWqx7yCnl51DHw/wbzZe5oR1TRwIFCSrcKXZ/Te/sPgIK15VLJ7t0byK099n5OIYdchN1ZFkJ0HeyaCAS/oaqKvu3XPyJQ9Qu9IH3oBiR/h9alY/E2mVOM3c5MG439k/dSfZurQni6w03p3InefVUv56aWg/048JtVjodL1emOAvCNTLDmRbq6OiUzNHFHyzFyYVMxXH8j7pxtjmyfW1MfmESSXBdbcaFDq30ylDP28kKOyonTBuz03I2RqqmFNiuqKujWf14p8mHj9WkHvtYsM7OvjJ9bEbKqMIeonkomd/GT0MsI8kB08gZn9qrV09zl8wNMeNdb8PEZveXUwL0zqkPB9Utb0FCFTqWtijzhMkSnMEfSbKcFjfP/kFZ9B3EiN97tG7zroRRKE6QkisouCPUI1FpC/H6hz5gWZUh9VgEqgs7IbF8zodONzYF5wUYRHrxG9eljz6dCISx4I1NHg4CxA8gEyFXtqTfe3CHVr/Q4UJrs9WozZM4OFO9YUb8Q9/HxXU2CelKiTJWs5TQvq4OcX25IVUNnUPOPrx/dNVEr+EZi3rgsCW2WulN/PfN3MZhBCmyuCAefUB2cNCSouesULBUpe9Q9TePGg+YtMDbTfPfOd/CNnZP/psfT9flZBng4770VXFT26ryfWxHzL5M5ta+oSxYD88XJLkVvIVBZ0OjXfoU603smgx8H1CbupeVV4eosjut1XHIK9Fih8HCo1JerSgLCusU9GE4JeZqUGwMY99HKrE9a0ObQAPP1UE6GGMadbRUXvcxlsGVNRmqhn7UewS/fIVLhCnXoy9QjJPkamnPGpoQ939IR4gTXNxv4oooNlsev26Ecd7VkkoiLhM8jPNXTeB3VSGbYEAi1Ab3lLBf48nh3BS1lNpByjzpojvL+898CeoB9ZQaO4sSDjNpRiesB8txk0AXpJwrpzRfD67GD5IPqzsyLyZWzTV1NtIZbdmdd6eoroQeoW5q2ph1e8aUWZj7rlJ/ugZLxb+3975RnMokBTgny45/RTGj6khw16554DDp2o1Qay63RbikvNKR0qEQfYVhET14vWfHu/r7Nyvp9P7RrTg1zLdyUb+vj77GF2azxjR2EL0THVz/bgMweZEuqg/otMDYe/G0uf/CNzk/70vkkTc1SgN7CvTPQTrGk7HN4gcj/Y1+gSvcd2dkemLqVbsvWWGXSyU5eQWJZgshppOs3Y6Y554VwrYmasbDqsGg94/+CXbLEqI/o6IVNe/nGJWF6RqXpp+iCPohtzmGCfH0XChWB2uBAe7mJKzRS9kw+AXjF4KQZNdp6O3rORRFiHT0STKepQmHX74zkattrR7HAHuQixpuMF1jTTzBiC+ZKXYrwpbboTzgyZPQLhuVqiF8qrOfD3yCfC22DNr8xRDn5lXIgMtyvMV4W9xfzUYM3PqtKhuqgsYEuJ3k/JNHx9HgWQaQfMQ9HGiuje7M6mWc7OhGUyUim7OCv8vJos5UyeTHoJWrx+N/aIVLpz700FLMiHcaCIQ4tMnWSSwpQZWum9jBd6z362gcB/cyaXlWlSF/DfUX/wtaYQGcmj7oy5/jYi30x9zU1arUOl/N6LbHAz1yCqV4beOixbGolqBbG9xO+T5JgPyajZA69JxHjN/ypT+vh3Y+nG7D9C9d8038+b+xns1LQmrLavJt3fpxVAU2wIG68xTnnP/QTkzXExUzOi0zehS8ipLdCLrS2DLtP3GVJ9flE48SOd3h/dXJznAHWBaCW+noXXf+mUjFOs6S0pujOcxxJ17o41/dlba2QqPinyNNFb6q4qH5LgslFk5aF369+W+o9OfTFljasDpGnc7TkpsKaO5e4MWfbA65e5rdJl7nR7mpwZ4Zo4tlQE9gyygeEpjCSoO8Yim4NYmaCwcKBxzG9xDBKGJ4XfDlebnlNnCVE67sbOj3OVFk2379M07vZ98ZApucaeAPeYMXE6CE4NX9jAya5SWH9UZxTvZQ6xchaEH1FyaZtV+N8+O8xDzpliXpKoe0EzD0qeLM6czv1xCpZ611ggRp5Dj2aN3vDYre/qK3uV9tt2DZ716eYgnyrzmynfnSBT44dW0+25T8GKToryfQZBJB30ts0hKUWoM9TJZWujN2XI1KHfPQvxox+mpJUs/iZTI+N3YxTT/9K9nfP1QUKK30cp3GlU0/W0zIGdQhu93tZrKFuSCeT1Ar2fmiFTw6RZQLIusaZP1NJpqLoHyG/7M2PvQ11QAgZBLznZKsJaBjVFSzgBocxQp44VMnU6RQBJfJOluA6wz7fiYXV7RFaMTywda/CMfTaqHmsmiwVzKJVERx0ZSMJHyyCiz11bQB57XGHrhYXe594rIGuUCr3RAq+PsXYhGljdXCQ251Q7qSaIXbdOdmF3TBswh3zV7UGpTZCpFYsF+B7F619Z1FB+hBkE09oj/F0eIxpdebeey0KdW+9PlPoz9GaZaXR7xMwtTouFi7o3a0uGuqOb9OYvx+jtSmSmyJhOk1M3zngvt+i9dpgPv3QqGj6DUuwHg26PT5kAaYVG/Cra23SuV1NgfYHM9/E2fphasC32EI+b9GqYAf49IvSWDume73XnenyNUXwzpWsT9Nr8hd4ubgKDlkqBzO9bp2TTuhszWkP+dXYrXu+d/yZTE+13YxTmPzLu96fzlJvGAGJrVQp/qZFNbWuPGf34sPA7X+6BJtFmDPJ6RZ3qIg7NL5gHclsgU/tcqNRz4gTEOa7Qy2Ebp5/TcALBcoh9MbsdKW36eH0waB1FYizPvplKHxK9kXJGphifmRDNkmMp4xBrUud0Br7zthk/Z/OaOq+hjjrQjcPt+0dOdz4cfphaSa1bC76LIe5359w/09Cg65ODv3xVt6W8q75K3bNuoq5qniJWQ5LRWeXMId0ZUDIadDrzWW3RO+rHUrQD/Pz1fapDig2GMK3F63Wtm4dxHAKRvoJebsXRmfIrMMLSzwmo7dRDSNr7oRSsH2b0UJUtxKuJp3AlQO9ZHAB1qq63JcsAdao7RwHEZolM7XqoKSTqx+AaB1WB4c3D/HO+D/H3TcxPE2Mf0eqOus/6GjLlqaVBP17BIErcUOFqrv2clTO9j1UCC91xyGW1VCB9TySRR3OOf28/siH6LB3Gc79CptKsO5ek844fT1Z/kSlD/90YxWzwn//9bzI1/sNM0am7wjwgjuidkmFFvevUgTQYzpmcHfKKZGwyxjz1dJk8rIlKqyfmg2Brc0U8elpL6dgNIJ30SsK2y7Ci12ryhnR2XhMpXoeMRntv0kUCR+HDqPxhSgZDyeRrgzrh6o0G/q3bpyg+DTMabIYDyMTBUoRt+NhnvXAIYWwLRYxT1J3J0S7wBTa8ZKtuLYmmxqgb83uhMLkYopc8v3Rg63KjiHf7dqhVok6xm+uVrNLQC42uLerQ7or56P1AJpzyZAFveVGyz3iZ0UevfAK3P3j/58p36MExCUQ9gd6R7zST1qmJb9/P0Vs+awvoYFydgeeHPePzMdZoffdKiOqXU4qKBUBfstNtc4GMYwLNvpmSVbff4GOLTOmLTwS281RLaC3PpNO4bEDw0wb/XsYeGYvUbr6gviVCOphnjwVHb7vSw5IpnlVRWcx/mPo+z9eCTQ3xvUJvapezlt50fQmwiB3GchuZml/rHfqCZ6iwK/7V/xpTWKbj3+nU/B85I/tPz6OYi94UQtGtNX/5g5b6EwV1oveaErnOXJ3s2hfq1G2Mfft5Ulo6KzILpLvhCjdJd85FtrNRh2ysyddMqrRWNifYDQ9LxpZraGnb24+ABTunlOcFMrX+Gpdyp5KxsdHV5JOe8TvmGeELipm5106uEA+nhIhojkwsGzaAnZuIkvPhB+hlV+wh5xyZWobYp8vzaQnxPsgJD7sz4uLr8g7JcmZ3+wMWGUVHZkIaMq8UolUi6pnVDMLiCaVIGDL1OLYaRHSeKSI/S6C5+jpCaOULRV4mRUT9LdrZ3e2KuhN1z6C3L0Sa6fdA4bWt4f30aoCdNkoYSltlUJO9ZDenGL2ztsP7/2LqS6f4wqIZTYcZgTRXAyJXI2nTdCN/mAqS81PHPIRvEPg3mzFjntckntIV5r+Xi0zHikEr2/a/mfraY/f7/Ckyv/9iSplOUxDNAz/vWCkM2mjNEsLNzWEiG3BK590ZCqn7DhXpVOe/yZT2/117/5Opf2SM4k8/n5qbvIZoWWGmHY5Vgz7Y4AmbqhgTL/V3Gcm9O+pUKd1unyD2tVbjhyk5YsjUvalHkD3XGZGLyLLxlZUQ8vOUlKJUMWNLm41A7N/I1DjGmj4q7Q9TcrfAmtwUKge+6Qkmz1dVpdfVPQYBybTknlmgjtmbAaR9V5Ry8kSmVotqD4G3QKYWvVNBh5ahQWaNsG/vHNQBJ1+msGNTWjK9wTyinbIpcH2BOjWSZUR5DiZwLQTGT6pw6P1FY/Ctbj3W40odGpYlw/x4Jfh5jvuKjpp6DrtMQe+ojpGZeK564O93gSJPI8uha3eiIQMT1o1NBzpN5/sFpIMzUQRlQOnxWs1Rhz9bJuFMMZ9pNsF/HwLCevtfTM2jicqCoM5bUmReAOJ9pJgnRz3jmylwXVeR77rUqX/lyNTgEzJGLFFQY7mwvnXKj1VkyrWHDojI3TCWHlv7mynMt8hUElBkahNl+Pc7hYrY07/K1OC3eYr8l66fOgyjDWbwXsDYo/hgHhk8E3Cr7YAE6qvnkOo4GYE8H9G73W5lQ0feL6aY97AaGhVtBhlBL8geD4Z+fabYIMt6qohKbnWiT/F69lyj9xACa/oxULfo7wv0+7O3QKZOkz7+fOUSaZtYk9Fkibp3XI+IN5h7GX1elgMI1p7APHc7ArWemAe4M+OMWQ+toOU8k+CLpltLkR8jqifDNew2D5Owe7ttiHX3+iDXU49xb6hgfrqhbgV6C0w+9sjUWi3H2FNuWPPGeE7pchZSSF4nZFqx8oZc8waZGGTIJDyQqZNeeZBl/UAR2h6ZysUkQu953ZR82jd12v/IFszlDK8/xi/zmyn2meLrnyM1ou8phsP0rPmKMOUC8+buHIFzWmIe0j7PmgxS0nnFkcn4h7sZqaq6O+dDRabWAdPpzsngh6l4jT1lFCcWLPxMZX7kGpzMDukUe8JqUWLPwDys2UY3j4M5hI1oRelsZKJO9U3UuQwT619kavjbPEX/c5zv/+rezn96jALYpgHY0jUT1/3bpPN67YK5KxTFEysXyGEdjiDfH5Cp8Qx1KkoyrDlIeSnnYbd2/LL8mkOLOnQTb6DsPleAlM2IgT/acbJbY77JdR8zspEyTovA3kL2qCQRzwZr+rGaniC/HyzGbKdQacCfCiwjS8Hr+9uCpLuhBuy9QR3bNUeH3vaoU74LnDDs+QV994gCidNbKsI9tBGF6KaBncZjAo+VW5DTZdmHuLwgU1U3hyL0UKfiVQNE6CYyobXolbLhe8GYcmqREVi0YKvWmHnPc68iq1unU6vu3PbXmhvU2dEt5LNLULKTj7p8O38mYDkvSkSAikibpOtJwUVXYNw+MhKNu7H8RME8tGhUTgeTevbNlNQ0SakIggimMlGUwAyeBTkv5QvsUzwufWWyowSj6BK8qXAVURqYZ6XZAjIfhUzONZF9nzu/qlzMY8TKODkcgzvY22ymsKnZ5+SLqVipkCnNIAadJd25JPEEmXyp5+gvMqX/Lk/h//+NuUl/+pnvra94AFQnJTefe8zoyXYJm7fxUXyl17PJpSmRidPDUVjlsYYudUoh93LenUmAOpV8vAyEtbWITHf7hobFMQcr3KAXGQ+xcm3840I0ef1iKuhlLkTnt1CYdtAc6hX4/vl7PSXMC6cONXbPFLaXx6uEmvQaMo9eGghlIJhYvecOtdsiB2HPOqZItzcYvwiIZm+zZNtlXyW6d86BhqFG4OA2OhGHKerUce4RKbr17q+gMdFbdnuuTO/Cps5tP4dwMpsqfBJhnnkpnwKr8zAogzwxDPJ+R6hT9RmZmuqqTvVVtYWdPw+YDFK8fuT1Odhn9OSg4Wcjosy3sFLOGgkei6z5ZsrPev8XU3Awkalshjp1SPMQFm+OPczrPyOyXckcVu/hgPiam+lkOjcwD50PbikuB6ZSXhsA/Ljr1tKYp4yq2/kPU986dfCfBUyNQ5/4pzsy3b9RC715vlE4yxgyFTopJKvL32dqrPzmme9Q+UfmUfzpPMUvRx0W1yfWtAVbm+QsWMCSuJ8SAu1hk9t5o3/rlHys0fvd3uhdcm5wJnrvU01Xk8kCPNOeKux+zQvSc58+mD3jzQJSYXK+KakOu/nNIQKeJfbxDUWm0rlQxC3APn/Zb/tg2flQCTK1F5H39uOCdT88yqCwsUbdYq+hrjwFkX6ATE2kuQO+XCBT83U3BzYlU2A16Myz6M4k5nnuA/El3v+5yWriPiY9gIXmdWcC4Psf1/UU80n8S6cu7+0N1ht3qHjFza2Iqt8isL2pxoIocfD+F8hEsms8xgZ5pdN5ZriQx92ZBMcZMhU0ood/r1grg6HXFAR/aw3rt1SIbwVNRC4vdQacjbZErizKKbrpGURzzy/Z4X02KTXnEayLt6L46gF1JR/mEtzDWiXetofvv66Lbr7g1S3Zc4Q+YbKNPAgHq7Db/8+K6PWC35dZv1Gnpt37nT63DBYHG3WWcuyJ05h2+79XG+VHpzqmhBmizklV8r/I1ET7zdyk4X9USv1fZepPe79ltTgAffOxErgL9Gpv9WbBLN98GCb7nUNe2WUI8nBxShFGZU2zqCCQ8BqZGm60mk66nV5MVo4Vb6zsaozmfRfmZNOWwcHfoM4I1LlwYTuE+x6G9qFquqg7N6HIqDkhU/31HetbU0kw04yMjMrPClZt/iD+PXxw8pqmGqS1LQjLTfR+2Yvu0IuVTGGzKfbpMZtf0esNFOKdUDHJypcObM/aW8GsZlTEOt57wJ9yqzAkHqjxolPwGQBh8VGg5rIgg7X9UspgG6DXMopAgtPLsUZFbLRk7pkz8GYbj6G3pCrtcdUFfz0OCNcXeP9J6ivgjJQP8bCTOKSg6xXYb/5B3RmhTrfX2oRwXLkKc3YV0Hxlm8BF7ZfyPZc/TLkBUcpuBzaH6PmWgamPFRYcLUcnGeULEIu3y9iQKC1VPo0H6fMlFXb2RUSfn9sCnEFfLYOHRO+nnOcpEFAxjyrhV48xMP/ebpj3fEy3dGbSFHZJHhLueIu/yZSh/06ntH9kjOJP61Qx+EQwE96I+aOsh9/BBL+j2S58K75mPrAmRukQ8pw4qEsLhrpkYOZOWMjRx91PFTWeyR2mjqmX0A/diFTk6MBiemxJsGnTmmjxdAiR80GdqmZY57BRHRCXiSj5ZHii1Gk+FUyVTGHenToOGYmzDRRdUwmOh0yl540K+eLIFaHv5t05iG0GoW0gU+YJa2o3Qq8zM45v4vVeqUHm1/UanI/2LoPrBHVjVyJTTC26eR0qceg4CPsQHLrziYOhRenARF0iVP2Q4K4YKgmdQIAT9X8x9alVE5K1iTpXjKqWOi24kNE0YPxUayZ12OwNjiLezKv6hvnNlDNV0Dtf3sj44FSYAPtuz8psyYFWu9aE3Dd89s3Ul/cjTwUZ0rN+Nx1vzWC91/Hv8aVTt4dpAaw9l4ntWEHvPYq2EFSnbn3XQeO0O1EZzFWrKj5PnYjQJEgxT7m6EjwemUFWV5uCJ+NNyd5KqVNz2CYQn46oc4t48BeZUpXx73Rq8K+MUfxhpl6TXMD6MdPRe0SYH7683zy8YU3KGJnS1+UA84j+i6l62CJT0de+SpZW0c9uXsOMNuidFhx17oupZbhoGdwP94asamQK8usGmRBY054wHNg9PsiUu8OaTuWxhJkco1e7XB1K2k2+RJJ7jRKsXj1OrP1Uhd1T4Qrf88Cmcqum4C32rGT4/hEl+1sOtj5vSyhpqhP63m7AjcRb8UKCOvW4pgZ4h/lWkeFZcaiq3vsAVeEpvHlaJv1cPiFgpMffv88blVz7HVOdTvmDKzJ1PHb5K2o8wrjGW6pnrQNhMg3QO+bCpDvrhJTt+q3yzdToObdhXnw+ZRAeHCDpPDOBJQK924hQoG3eTIHvrj5j6kjo9EFvIVjxWCHg8ifqZDRnYPfRO3rvM+qUYasWBOXMZfIakh+m5PYpS7k2NKDxab0E65OiTt1bh6PDzVNY3i1karrFHulwnUIymm1K+VygTpmnKAFeBCERTXyGv8iUpvxmne9w+J/tKP6rzsi2qycHsnnqzFem2Nce08UC1nr8Jt9MKQpBncoSh/ELZxWNBGb2PL8wRSy0U0F3m8UF5uPjsPSuBHXlrM/db6Z8Y4ze775H7+ifGDKVxaVD67JyIB+9BPvWqS+mVs0bmSJRQ791yt3uGsVfmqh7h4CoEHgj1KmzFlB6nvAU+GLTMdVinw7kZwcbneP7Xe6Y3w6nxRq2Fnq/YHxHpnqX0IComG1LtvGR6WOO+Upq3dj4pGMaZusQnH76LuHmOy1JbomEKdt3c4XWqBNfTDG75xEe7X8xBYnwkfHVqdsLbfSCrXlBr7sM8f7788Xqm6lvnZrvur3Y2pfb7fnCHeq/dHw9WCJTC6IZ3+N+7hDjqJ/HT5MoMucwP3a6/cXU+l2hd/PvLvnWqYoVP0wJdXgCKofYgywv0YjXb7KIbOknA1essUdCu/thaveabErx7PbWNpPuDIVCk8rfZmqg/WYO7VD/V/Z2/sN5qt+i1yC1j0zdpuh9vnSKxCvs+5q/AzLCrAIyWzlMjjekokNA7yfzKXqvUWEV9HI+X4Bou2Hpe93vO/74/8pTMMbr+QEzMh9pik3dm7OBQFeRqeEO+/ygCkpYth729eiMfX6nIFOm7CNTp2gXERlcFGAk/L+Y2hk1Y7Lnd3NYZ4McGXyi17wFE5WA0jElUad8Qp2a9PYbo9unaFvynKBOicWwB+J+Qu/3KpGJbfaUsA7f79Kfms0PU7MHMuVvjo1OAqOagtgO0DsSE73fM6s3IK+Jrwib4v3P11aL3jdqkcHEsUlVb1dAjsqn9OQRdeM8dlCXRopbCralDr0s2ykkD+mTb6a+nk/NmxqZSi+uQcbjBYMp7DHfeZfGIMo+s0CQAHVqcSb1N1M7WiJTq4cFNAsGS5gdao0E1/LXGMX/YCpIOYFwuETv97gjU9NP9Iup6ej8987InqhD/Xc6pf8jYxR/Ok+FIXqNb526nrP2mymb0F9MTTcvDeSu5xDeu7OCVlU9Q8aeTOHjm5XRgN/OYN3ZL6ZcY+2C/bmhbpzxLsiabwYQ1ftfTJlWgUw9LEGEZaP3ek2TCshkg0zdXo5J5vsP1mSaP4hHi0dEhu9SgeR46s6WST6U9gMzBTSpHVMD9D5f3m9r3ZApnm4wD92DDUwf8kO8zGka0htOJ8CdEnVqfi1tmvCyB9GUeaV8rVXjf+iUz1unIZvzMQSzQKaC8TrTCVlkUwjePjIlY0wvV15tAD6hjzopKuObqXWqtUrQ2xv0m6lZID4K9G/I1FbQKeyOF5fxYlnZdNeqU4j3qk+43lrq9zyKjftApvjc1YlaJfybKS+3uyfXVTfndqqgTqFfremF2C4ku7dknOSWQ1clek37vEGmzq2RkXU63oF7fuqKR3X0fiHRCXDN3TCx4QyZutEIdre625ubL/4mU92Uv/9/pkb/Bynyvzo36U+P+5H7LYDpRerEr3eYH768nxWULfv2fsZhijoVvpGpBy8LunnTGXo/lZU8sVCnjo/x6VunYN6NE355P9o6belZdVqTFPB6z3xhn/w8GaWbfrbGfLLrzkSLuEHXu235w9R/dGo9wzz1zdTWX34gGXPOuBEdTfrwsgTS/ocROa6xpp51/5f3W8Vp+52nvnWKq1lNTj1lDP66v2Xi4hGb3h4XA+Si8RgfDKhOfe0cwmYUYn7MB/j7xMB/W6OpRr51ajPrzj69hdtSJgSZikeos3Fy80uunSv92/stDw32oGTp/DBlHbWPEuSrhpNyccH8FlfI1GDMKR25rA+h+fKJ5CkytboufnTKGzq7lmgfycGZH7o1hvCLKV/cHIUd5yXm2Rvm0aTd/mJqdu3bsFENjXmTUZORaBrswH6IEYHRzKWkWNBuh/rbhsklV1o6rbv91o1Wllzmg793nu9EHSu/e+Y7/i9dP3VeyQDmr80v71fHx186FU5cIObqgjqV2BuFYc4t6CSvTQjSFVPkrNvP4YupL50K+h2Darvdgvl+/vJ+/Io6B8sYMzI1sabXerXuPhPq1GHX9XldVmANH8jUIm9Mspk8bSDr6YP4xnuXfTOVvj+oU/PT54cpf5KgTk0c1CmDz3Nw2OcXU19j6V86FcwMZOSh38fAq/MvpnaiNICFwmMS2Tfo9X1G76ezbpzwiV4xj1CnFof9L6bI1kMmVgP0joeQ17RZO2vwrq1fylHHZGBcX1jDGXq/mW/Y33nqS6eC08f5YUoqG5cJg1CbvgZhvzvDABQxOWvtt059jft9M9XezhzstlIUPzm4JjmidkKuRY4iJw1678kK85zPLpLJkJwcOnUCG6bLp1YG1bopiHlIUKfUAJk6+D1Kjm91Dsl+hjp1AdbS/tAMIZdDydi1P/h7Z7p1u/v9Tqcm/8j6qdEf1qnRcOHDxh+idztPjIYMNLnAvq235Pv5lB1dVJBxt/ZA5UpG6w9m9vzUYk1nsRXRcJhXsLhthyxg3fzAL6a2Nvbtb+9Hk6UKqSg2jHnrktJjkq3wO865wmqGNT0ig19MfenUxUWmFmX/F1N6PHyDv5CcSHEITBqv1fiHqdEOa+orT61PY2Rq729actJQp8xSfphnqvh5xBCZ2m2OW8bQ/lH6MdgEcu6hTs2kqtNHkstvnfKYiwwaAeabVTbFvu+VjkEmx0kfdg1sS3GaIVPPvboGfxv7jF9rqlK7fLy+x/2+85R3TNbfOvX9zNf1UmQoHqB3GwXdcVLOtAf8egdFXjPR0t5rEH8z5W9uj4a8shsHtyLIVG+NOjPN7TmkS89RRJ2wit5v6D3T10kSfrtipKPhzYb5qNDYN1O53s9g/m4wT/VvyFRZtHMAZ7Ah0mrLbs9OGoJ/eaHOxdXibzJl6L8bSzf+kb2d//RY+hdTJhmh9ytjrMH48UTv579eyjdTKy1FpkJjo8jDDpkKbGRKlkPG+IppEe3Nb6f/yVSqyi0sli3W2HJ9b0lqbFTgAcc+qb1Kkx6q6ocpYT6wpicsOf2MUXzpVD7DPGXO9r+YIoc7MtVTOeGDDTIljk0MQoNAkfrVsml0DpCpdYZe1TXx/fRX4HwzBSlFL+uqlzFkfrMl8vxRzG+m+MnxiIwiZOJ+niNTkfbL+z22zwjWV2TKfwaGQdLBvYevpCGTcY9WNHGiFbDJ1WciOKoqfdSrF1j27U2C8tbYZGDna1gU3TPoSnEi0lNJt08uR6YGR2rS/ujSgx1kqFObodZQb76OYTqRSumv/F1Dntvnj055+hGZuL1sAkFROejV7LKi/VWE3hMJU0Rvip+/yZIVUD9CnSqrrCCfHnphuz8ake95FFcbZpg/qw1hVHRMyW5fqOyOTCkj+ffOyployuR3z3yNf2SM4k97P/d4DMDNzkPFP5pZQxaOXMJyuUKmvrzft04lbFPyqk8iKmU7BXk+MyLuc42jl9pWsDythswbdfMDd9vzD1OeE0xaIsREBS/LUKfKnfLDlPfxeMkDxjGPhOgdHTH/sGAyzFCn0vHqO08FyepRoBfctxCIkhO2Tt4GLZddxh4+ME/pysmmZ1/uf3SqO3eeZJsEmVp3YxT+ycH3f+3HENJoS5g1wffvXe4/THF4IFNfOuVO9m8l6O+amgSfTwxOvkemgnJnEvIYIhPBfcu4+lIrev7Y6x+mjF2l/ni/tfImgFbWIePmuIbpbKigzh+NiLCU9dD7vlzSnQJv0iZ9GcDfDZSyvzs13+N+3898s9ejJpfrXID5slUCVfL40SkwmYMiO1AKilq1AS9+IVO+eqJUFfkKtnWjKb43dwpyXH12QGfFiMH6iNc/ZvoMeOoiU/M3q2lfOBK75VkS9nUm3N9jSlNG/1+ndfwPpqb/yPqpP33u/Fee2jwT9H6HF/Zprq+XsO71Xsznl4dD1gpDpvgSmRoLZOphIlPBOUCm2vrE6SPPS1ilU9Sp+Rj76rB6euAoXqsEgzcmgO3rjjp1m22IeCyZSdnatMG7FZzJC9pJetS252+mPOZsDNKGg59xP3/wcQvySNIWwucC81vfnP0wFQ4XyJRWaZT6yTMHO6swv33pVG+auDBfD37p1EnzRsDniquw0QmZur0nExAv4hFR6mr7rVNf436eojYVSTLUKfey10pvtkGmmIK64qsEmQoH3bnvH/NHp+R+RFsqZ7sXzEr9zbxL1jjf8/2WR2QqUIiDOlug14NhjjqV9RXMb3FqQDKKoBRDRau/deprbpJPrV9MkbGjEv/WPGySecUc2LPnML5npKDPBPNc9jFEtx+7RelBu63h/+Hu3ZoVZZqt7R/kgSCicAhSpSDbhALkTMEtuAUV+fVvAs7nvp/4VkSfdMfqb/VZR09b55x11RgjqcrUNu3nHU2zotcperhN8iASHIM8a34GW0UyMf/eCDKl8THs8lncnva9/EmmBOFXOqX+JTUK8XfX/Ya4DfZMHS7yrX3AawBZHd957/3geuWQqYeVRweNS6g7LxTY3Qe4psdJFFJxOczBXE/HBFiD++LuJnigHPya81c55puHT9r+CO0+qU41uWcqBhmZGu1QJ9ZqcwHXLxrmwxzz1M4bml/v1zFV1NcPpOmTcdF57IvUbTJkCm1gHo8e8y9TS3bA/KYNpRtxPjsHZlv0fv5mgDp1HhARsvvb4aLDpJHpLfKmwJTK5cLXuvgy1Z2jAKOwC6KqqFMdU0HDIVOhhQwkV3BZxN2LA41ouISQlT6Jg2lRfZ/53l8f4ksW6lT2unyZ8m0Jvd9um0qQXvc2Fy8LhnsC5WTYJlvUKfd1vtGLs1t/z6W/XedG7oth1J+h9XWCTGltf8Isbp8PHuf5gZp88mUqckaRSq8zzYTZeCeQ4LiSi76WbppPZOp53hpEVMXuvpjJhWrcMtV6P4+LMY8td+c/N39KGo3FXz3znf0ldz1+9/OpS/r6YWofIVNrUTDAfZ7f3+dTTGMcZnrJymO9zkO6CbkhBI99wDHxdAbq+Freez8YHVGnAnPqgWlHH9J7v3qMr/f4pdX2b0CmRLVAppIyzOPwFdY9U8Z+iDo1zkqZWBP0fl2Nwoum2wMRT1YN2WvK8oh5R5GO57cVJNwC8xSvztuI7u77WjqUulV9mRoiU0GRtXlKRqbWhelwcVOdZPpsJMxXqoJMDd58Re1bgEzJOTJ1tXCfP96Gm9779Uxl7l4Gv53bHg6vfEZJfDAgfa+QKXkUVlSaI1P0MvvRqWF9sWA2m6CX63Qqyq8yrNZzm2NygDrlyJIMa24MmC+nUUHD0l2DplQc52vVtiCHeXuOY/FE7xcMUGeYYMwg1tu7MrdtntF3o5qwHj1Rp0aATK3cqQmGPBOIv8zQu3Y6NVfqCedfV+gzBEpVWOk6+o3dkxV0IFURJM424hi5R3+SKfGXeUr7S2oU0999NmmyQ7sP8pj5WxnXlLXVDFjS/J3393xXS65BnRpZLBqvuZBOoL2P9DwhU3Yzt+mTnU6gTZIxCYqH8/V+rsvVHDS2xfc6FSy3+DsNnUCmO6ftD6hT1Kma8F+m5rv7h/NmRJL7PNV5P+A1XGPDHXkD8P4PUwE9IFONFbCYH51V+qymqFOvYc284ar8MtV5P18IkanttO2D9J6g9zNcZLrLVxC2vZIvETL1dqcxqCfzw/l6Ux3IuUCdmrkH9FJRjntE4VsyeFqDOndfUlzTBHV2c6mBi4WYVn2e6moUnrCwoc9T83iNTEll+7zIz2XUCcHOI7UkIhUzzHPsZgELlXRe9DpFMH9xQfjBPeTI4i9TgRMhE/u0QiZiwybxq+1R81nzS/A1NULdVPH73+utrqtngXh8aKO743ZbUHhuwvXeb6i3z9fWOzOPB7ccmVqLIcRr2p63zEd/bv6UNJpyv9Ip8pfMn/rddb8jBD4sFQN1KiuRqYgES7Am9Mf7xZaETHm2xcIaXR69DTBfxKWKTD1XP0w5bilw/kTdUjKvhpinJjF6oZmW1kTKxg2AJ5hcNGkCkY5e8gIz+jEk7LlEneJdVDt1IjQkeEupSOoLepnuvF+vU8vz+A2ezCFTtobeD8VlBdvnOGhnkY5UquWXnxpF5/1eox+moBrZ7TNUToTo9nby+D7/YWq3eiJTo4re+me+zm7wwe//hBm/lgVkilNH7Yko9LJVRSTw4yMyOZdpQqPrQQcYCT9MDTfPFywn9odA5WZAjtrD6pnyGor/36pEXQyWup3H2SUXaSzlEoSDF5CIWqhTXZ6iVOOJd7uj192uT8j4zeMZDPmBQbjpTYVdI2FS23wwzzbH2xJ2tI5YvLF4mS6nOwv0ufHDVO/9xu09Z3P4/DIVHR5mHklS2zO0TkIICgOZGiznf5Ip6X/uMPZvprR/ho/+X2Kq8376c486tfHRj8tHc/nvWnrmWS1Tb2QKfAJUuZbtnI9VkDPdjmxqGPGxZ8pbrNs16GM+IwcB11inU4dV2bRnRpEpTUKmXPm2gFUyCUnEDzGPeHZ8BnfAkCnrIYlEGwx/7k/VzaAgD557Y0bfMBZON0ee3ks7/mFqNm/73Dbo/TIBmUqE8tbXKAgVmtw7RRlP5uJ1DNtZg0wdtieR5ukYGVtt3HaG24/3689RSCs5IzKdbsAFZZT3dT/7zUm9TvVMTeJQh7VgQc7QXd7og0V17/189rRtot8aC4xDe1dDC7MDeURWWxNpkClCGO4pmxXmq+UGXfXl0t5Tvpw2MF84yFSVPgtySRdRr1N9jcKyaxWS4oi7m75HpubqYQmbEUWmap/K+PlNfL+tKiDDT/TuXd1vfhInHIjbVqcEUCCWdTNn64JDpoYqg83Qa5l0oz/JlDz51TNf+pecTfrd3s/h0QoZptYytUSdGkuXJSi3JzLV5amOqV2wwjw0HnI2nb8Z6lS9C3CNzn6YUpWtwAWD3UDtvZ++D9vacok6Fb/YB/zNwczD1TvgKX+nC/CHG8bFuyF/6+t+Dv00BNwPMtjlKd2VqzwQj4MD2az3L4gLXMGxYXx4qstGBHEVIVN1Fsp9Ld1+A+Yph5eQwSi2QePbe76dTg0dJkCQm04eGp+G75nyT7bLQqKFN2pywk/dr37JCbGMH53yPgyZelrlFFYvzUGdhLbv0dbAPSFr5y7eV8jUYbN+wyLcIFP/1Ci6PNXr1MQcY35z1jZ+3hvH0/U5n+Ie5aNObezzgR6KzbrvR+Hl223WM9XV/XqdKmdtnychsbjYpuj91rphQBShn4hjuxB7nXKX5U+e6pnywwnncVzrG9rZr1H0MFmUBDkyFRgMfeeq7e/Bzn9uppskcNIvnvmK3F9yf+p3n0vv8pQZftD7rVXUqcV199Upj9//o1PIVIyc2NRV91+mQkeeGzTghC9Tvhs/VbIYuwALZ/whwU0qa8JS6wO45NB7NKYm0psJC4DHC5mC9kZdx1SXp3qdiih6v+5cuscFuG+vyvwFibdHnXqpM576w3amWblpmdJwn+5qFF2e8t+v9Ov96EpouECf48qc1+kY4unNYT1T6pN8dSre+ch0dzapZ2rhoU65wnAD6kNFnaIW6m42eOOmMxwhU/tbEdIxEdu77DHqlPCiBbXE4wtcMsfXdzWK+xR1ikKCecqU8P/b3H+Yiu4HwlO6RUaDy8Pj4r08yvp+6bO4Rp06C8+MnB0TdUrh+byvUZxTVYFgoyNTcM9DOjqCAcGKj0ioXalI+WpqwyzZCsyf3+WqP+9nbY5T4g8XmIcXm+sQUndnMjaeE2Tqjq4hQ5X+40yN+F/UKET+L6n7/e5nvl2e6msUaxG9SqdTNm/9eL9TkH5Qp04mF15vyBQZvWXYjVjA2Mk6G1QMFwdQh4mQQ1HJ8r9qFP39KfEsfcArJpiRF1vUKaWy55Dtp4xj4zWuaeG1uIDOLPR+W84S+xpFd8+3Z2q7QnOaXF1k6nQ+1nQf8BGsblFA4ncTir1OdUwFXITe71CeME/l6P36Wvr2g0yxEflhKvX3qFMD5pLo3hRFf9ejP5uUKllGyGu6BqL+R6dGC9SVaMeQKX3Ph+1F3La31xEYs7mw6J9P2VB98j5Pdd5PI1MuD/z2XMM7TSfg1XObhZO2j++YX00haWKP63Vq7L02PVMg65gfM+vyk6c6pk4rUYHMqiwuOr9ISIe0Rp26HlCpIpnn6dvH77djKkgTDH9+dPky1ecpeKBXjy+6ScLozDIqW2oAm40ZEeZM5n9uplubpn5RoxBHf8n9qd/dh3bkat6XqWiOa6DTqY6pvu53+qy+TMV0w2zKEfZlKo5GI0qN7QbzjFcKeTAqMrmvpXfnKIJgI9XkSNrzeoJjYh7TNZ4OUZWAmSuWt/N2i77ut3ATXNM6oPfrnk+ZLKu43vvRgL1g85wwEsbWrKY0VH+Yejnofbo81Z2hDbKtdCPVc2P/u0axmxEBVkHpEDYTm7pnKq1il0X6GN9/qWy+Z5Ng46D3u2uYp/pnvrmEujvarSawOtg/TJ0O2ZepiFBk6lLMXrCM8w8Lkp0MhIQvCxxuzSHTtv1lajVLbRLJJ1ZTx2YTyE5DLw/v23PWzyDo8hRMX07W1/06pjwt2xpk7hUKrN8pMqUNMM9eNKpDdoza+2QaMvVYtHdrujxVH7Oq936WMZh+zyY5bZ02mRUm+gxGkKl2/tfOWqBOHZLRn2RqPPlFjUIc/SV9k353L7LgEAPMJfbDFGxfP3mq06nbuawhtlqmzE1u4JqSZAj4VcBCrT5TmsSPPeYXV8i9CbFlAofHN0/1z3wXO3z9qnmj98CIVFMrMuaQ0j0ytSlQJ/Tx7gLaOsQ13eWp7ryfk8oV5wcb1KkgUZ4AJzvgeqb0Cw3BO4s+F1c3XFPdufSuRuEJA6voaxSz53/OUVyoLkBiHB3GDrMTT2vRG/c6FfIMmdCcR9ifS++ZEuMG88229X48Q+83uHsTSEc86tzKDdt5UXQOO4MCrv0Jf6C1PHiBfjBxT+hq6Z33w3zF4c+jqg5kXXj/xdTtxn2ZYtZknvQ1CjU88ySwOCchKyKsYJ6+eBZMHPz5K3eGTBxzK4/XyB0NJcyjQPYhF/tOyNPs83JhKYq4p22a/zDV6VRXo8DvcgDbafLDlDSiPzoFw+jPzUmUBFH6lU4Jf0mN4nffnzqekAECszHxwxL9f6dTGMPbCaRtL7JSXSFTbmbmoT5Fpj7Lt4T/MgoIG5/nKh0I0x04yyN6D3Naib33M/jPj/cjVl5/dcrYoU7Ehk3BUwqWh8cN5pHq/vgy1etUvX4YYN6knxqF4r4riBQ/4OLCmVUU01oIq3zTMuUWPDUVcw/OAxUpiEha9Hc9/sXUQh+PIHQWDokk5VTTuzNG3VKTdub3nrZ3LIMIlmj0MD9VctjXKDqd6ut+UaNPYCs9HRbvTiFQ2Wv3hEYAEgpzZKp75tsz1fVN6mrpXd2vfz51u0si7MyPxYULktfI5H4CwK4eJprDPOx1qqulw1h6Jt/zfv94P95+D8CntZVHY4JMfaJ2lukgDPPQe/J1r1PW+4N72kevvnlKXawmnA826lx6L2UIpQd6v8+RJVRKVB+DbDsfa8Wd/yRTU/4X96fE8V/SN+l3M1WuTy7+Dt8C5/tLZOo5ijHPxLd3HjRP/J0+jmkNO+eKeejwySkd+ysJdqKH3ovSs0qT9LXtmfJXccb3OqUtgx+m0jX3hsi18HeqCqeKvvYyJng/YSya8LgmuxqFNR5+uCBX0q9O4eqsclg9nAOJ5tITQotDpnbKp6LhNGOwPgMy9bjjmuq8X393vmPKuqP3m6nt2aSljUy52nsEO+njkHD40vD901yAdbJwuv7nWc9Uf3d+QqqwP0Pb1dL7POW8yQS/3kOdGijIlDUtKOwOCyBs+6EZ5WefF1hU/jB/Tiq7935djQJOHP48P+wtAsSKxcWXFavoTUXvmQwTj4XuexTSDQ2+OgWj0zYh5UmI2jZJPOv70H6W7Tn2zaV95k5+dGrjqGHOJrcCv39v48LioqP3+4ep/vnU8Yneb8+hV2drZ8nFYObIVHTzIZ4vUefQvv65+VOSII1/UUvHP/+xfv+7c+f/IFOz7MuUtnV/dKpyvTfENmfmEVWYQV0rnUI8vqJOfZRIpcwZbmGZlAKuiavNE8Hc/de59Pft/QaWoJ9n26D5MuXv0YpF1iY89M+nOp0KlJdU90yZw03FvImPOnUb71GnUjXgovl4dqPtFHoID3e/fYZL6/7+lHs0atJ7v46pLk8FrMI15po5D1t7bnPRVsD3L4etbkUzZOoYIxPDtsfNwjtiHpoE6N26npmW0N6f6pi66GMR4uEDmRQ9atPHMaSQuaLHhXc9zHrv19XS/3WG1nqvfs4mlVd8PRMfqFPqKb/RUuNE8My5x9hO/WHKGD3Q+xkq6lTX46U/Q9sx9Yr3A1hXW2QqDIhNnXeygDA+hYztUeXx9ZqL3jsScl9v76pMrg9k6j76qaXv6UoGtHxLjr15ElJpbfuweaDOReZu/ieZkv/nm4b/Ymryf3T+lDMOXJgdR8gUiJgnunMUfZ7qmOK33gsz7RC9X+5zlD4X1ynsJk+fC4MilOlAGmYYg5lAvJuLK+EWBD9Mfe5SRQaz9L+YktyafJlaz9F7dTUK821hnhk7yFR3z9f5pFXuJ2tk6pWvKsB0EuSskY43GvJJAN5hgEzdzkVFLctFr4NJi/h+hkzpy8D63vV4yXJFXouUh0S8IlP3+nTrmYqrto9RJfAJ2sMghPlb+WFKf7ySPk/159KFOTKQhoGDeWTG29SP2pN42yEypbZzRP7RKW/N2f++P9Wfob0WbAzhbW1xjA3IrdepaN14hI2kM3pJsfmpUXQ61d3z/ZdOnZ86MmG8LBbThjMoH/JzCJ8KMjW6h1+maNnm2bdkV32Pl3mdTYl/lTAPHmeWjDo9WnLhM+FCOhULgM3CC1k0JX9Sp8ac/Kta+vQvmT/1u+96rIbox51Bhvuc42ZJf97PVB5vzg8K9A5NjUzEJjVZfP20dyUG6IUC6YBMNcuwPZOK3k97U4EEgwJTjbfY/Nyd7+56TIbsBdtsZpLoKgc3epgnBJLlnZH4s+czGh/dMywvyYd4dYVf3/V4mR2mFevvT3VMrYsYmdqzz42eD2IAbP9Cpq6ATHU9XmbyBPeAoiq/OqXGQkP6WrowYzzA+WXnUZOg91uvddSpynBydpuhzmxPpy9Tnnho85DwH53qmHJ3JTKxbOe2JxU1qO3UGsRs5HEMI2LS65Qy2v8XU939qZ6pxXw1hl1VYh7KdsjU8liiTrkLj8SreIT5SLmk/bn0f+mUbix54tml82Wq06n4/UKfAG91jt6TIFPLHf9lqqtR9Ex1/f06pvq787fzXgK/qZc5e5Q50CnKNibSuj3DnJz/3JxEaTzif6VT09l//vyvnk363Tql6PEPUzaPGb15TH/OpX+swVen4uURFxCTiEpnV8zsTB36mLFfoUidUYD7Yj4acb6bYn5RuOG3xwvqXnkjXEJeALy65KJ9qN3Q/x8IrLcRa2vy6L26O4nWbvohcJmXNdGOFwNmwroivffTIqWE7bMKGFsvUKeEbeID23A+ic/H8NbrlPLOUf2mBeYp4epaoLTnB/s8tVORKX/c9qY2r82NSmPpy1S4DpCJzfrBgFRjfH+SoHfr7s5b/h6Z6mrp8RGZ8O4SMlXSwsDvrNAg0l2Piw8Jvr4779f1oQVPygzyxA3oq1MsrzJSCPh61rRnkNfPvKDp2EPG1Nwjkfec2//KU166d/DnbyDj/V2PTqf2wliGACyLxDzLf5gSDiFhm4K/UXM29foaBUh+JffPpxaaOiXBc4mvr966BGCwZR6WfMvUJvR6nQoxrP5JpoTxr3RK+kvuT/32XmStTlnNU2C+G6P3y99tj5KTjkxBg/ucpKTIlC6iTg0M1KnER6ZSNUKdmBIq0uTQZLA41aMc8gb3ydnOdfp+FH0f2ppKL4juIvp5V0Od8qdtz5F7EHA9U4foccYU0+Ca1kZW1df9OqZ673c5jkvwknvAwiv/KWiyyHwI1mLLVIxrqqul90x1OhUx96cXWXfPd2foHMTWHJk6LJHpWVSOIBuUaD41MQx7nerylPe821+d6moU/V0PYeAJPVOx187DPRxtAjs99/J4M6EhzT3n/e8aRbI5fftRQGphPk0XktDrFMN0VaAu6WOIy6idM7KN7F6n+vlTdfwM+37p88v1p8fLv5hyBoxSIz1QiKJJSOJ1iN8/FU5en6cCX83k3vt1db8g3jhfpsLdY8mi+5ohUysZmRJ2IQmnyfkPznQbj3+Zp+R/mb//S2doO6aWeopMmcGPTi1s7Z333q9nyvRMEm6kQKZvS8fMrWU+C2cc5elwpqVgBtmIBfy9Qj+/bWzQt06de+kSGZk+9k9YjW3UKe4aFLQ0Mg228Ai4kJdwTXb9KGYyIFOlL936XmTWOUGmZuogI+aQe4CPgYYxfYdMDfTCBz8ZtEzZPzpFPIbeb7FJD30fWiXrzrnTtheAKzWwth92zi4XraDHK8cjEyeHRbh1hzRzFwy0kvsQX7uid+t6kXU6FWglMjUUdWQq8JBJTaeU6vNKg2woeywWRiHQ2f78zVN9j5euX7qrjH7mekyuyFSvU9WbO9CnzAmQ3vcu1zPV5an+rsfiug37ful0Nm/nf00GKtmoVxm89/SHqYuTEcisFzL12PAFVUrT+9b9blElkqqK0+8Z2s77vRxlCslzhkzpdW7TaXr4MhWvtqM/yZQo/+qZr/KX1Ch+N1Od97NiE5kyJhn0dxK7e77eJ3saRDlLT9jNNyaJtykypTxzzAPK2s/DY/LDlG0EuAart33r+9DS17z1YitkxJ0gU562XuZRpeCavmfVrL+ny9IDeqfPa1iAs8pwTXZMdd5vDv9h6jO5PiAqHgEJtbOPKzZTAdbxHrg4P4UFFehpC9T03nlQStaB5AMTmVKQKe/G2wVZLN4NZI/AZvE9bBsXLUoeEv/pkFAY8tB7P4XO275Hb/Runffr7iTCm7Nl8ppaAmya2s5j89jOw3VuMwg3d4+F03b2TZbOn6AmBu4J/zDVzfXwR1qbT9PrCJKZ98OUIKUjgOvD5UKDIFPd2aTu+VQwd9H79X1onQsy1fXMPF8sCXanmcmx25qjuIcYyJR4Y+hFH8hU5/0WZCGgLikV/61RdEx1/f3GL/QVPVPXEbHp5HZwIcymIYnC5+gPzkkcT3+Zp9S/pEbx2+96HHYOLLKlQPzFXgZyK9reVtnmzfxawt/J7FhiRJiP0bs9xppIpUc7B36BOhFpA1pTo7psQBGVEfHcXXXr+9C6i3NN/JGHeSo7WU9YzwRkCsipoJvGmIFXh0EeDUtck11/P/3e3g3RZ+mtn0GgbVcl553EQUIGs9UDkunJxzXYHA/02FQAq/D+wxQLhAz0i/JmvU51cz0Uu+3v1/VLj2nZwFa0bBauAZmWM48DP5g5JEomBdDR8BSAUlyRqee4Mkg8RJ3qepGBUiJTe2s8Aj807Dy056FKRyt+BsE89ViUK3xIPSd6guYea84HL6NktB4aQA88MvVao+676xy95upusdAmyNQxz1H3dm2vaV6JjH/r1Cxte5S2MwjMrcLlfjVE3eF34ylsONHkQhahTrlmrcFKM1kenS3+QOXBxgPlWOCeqELbm7vtRdbd8+2ZksbvCURXHZk6A4dMbXkHvNUD89gxOf9JpjBR/UKn1L+kx8ufYUq5tHcFzCwk8kLTQc3VnxpFx9RuYSBTU6eR6SCXREiJj94va8KaJmdhA5bh8Jwfp1VB6uPO7nXKm4zKAwlEroL1Nsff6TINDj1TrEyCPGRWm2eERQHWXECvWNRSQTS20WGpCOV3rsdlat1hHfg+F7/vyNR7RT1IouKHqTeqAejm8Yeprl+6M4l+ZhAM0/SDXudik/C8bA509lAw6SSWQ+Jyjt6tiR4BqPcSmRgPZNp7P2Pc6tTAlGWib5Cp6F6jzn0CZOpIkxlEUoBMrWb4+u68X9czM3gJmUqY/sMUOFP8eTYX1KXdSbAIW0gko9xdH8EmH7p5dOJHtL/r0c1085IKmTL9TQCUDJEpdYHv/0qu6N1WV5OLN0+i0vgFyFR4ZXk4mYWHr0513u/5qure+3X9KPrezuphhfk3lJYkIjdi0An+dGATrBkXPcn8TzIlT351Nmn2l9Qofvf9qeNZc4Ak4YjzaXu2Js+HOtA1/ya9TtGSVRDTDzK1OQQiXXLeGNg88Uk4/hRVz5RNDJ6DpYZMDe8PG5SEoE4tXasgV/1dQbbllyxWA2SKW4sqxJs6QC90odDPIFDf23ZNrpCpsAwWoMAYdeomohfSnuwOaV36qJO1n9FbJXoAno5MHXNcU0dcubBk4zcL3JuUEdX/mevhu2V1IIKaNxCPLRsVaHQ6UMVhDXjRBr1fUxc25c1FAM5lV+f+KkadUne7GKi+HxFwNFzTe1aiTpmtd6xORKZh14d3u/VIBCdq00BbtuoyrTkvjpApN2/z6Cdoclj4qFN6QnhgR9Ui4ZKxjD6Ldu7jJnNZ7D8i2vej6Jlaz3EPWZJdALql4d9vq0wmJxm92/qimnm8C5hKVwLVwNcrlrNTFWZUL1yvfz7lk21WkwGc8OcxWU7yflbOPME9MB4XSxIe2mf2k0XlYB51kKmPEf3B2aMi98s8pf0l96d+t065S2RAkz7I1IxlNjE/Ux1MTXiTvu5neldkSpWXOTOXJ5GOV20dTG9r2UhURXM/3oARBDzz9ol8IKd7YIGr7t5cQOfIiBSXFayuMupU9jplNIF2xpnsByw2JFzT+uBxguUyrFEXd5iHJkt3AcsoKvPgqWNmHynjO3ol5ucRmcwyuhjwmAd8EfL4xNEDrT+LFCyxfGN+MqyM2KfhEuxT9MkDPrfb3tDeB9aLqcVFa67J6Ep9c5jWeJuLwjK0aX10A7AUvs6DKqy+cxK7uR6BqWUieR8xD2VZ2wtMvOQy1W+4J6wnS2SKGxQGHcfnZ9vbGpmqzVIm+f2lgzVrmtwzfBtdXWVhfsuXFokuLpdRm6xGwNwamXLrkdozNZsduRzun6dN9BF60X5WzvyF7z9OyQS8SjbzSD5inj2284U3w5ox5lxpRscnDb7PfEsj44mFygxKVKJOzTPcE2ZDT4SQPpaEHQT0juIts2HdhKhzD9wa/yBTI/5XOkX+kvlTv/v5VKdTs4vR3sFrdaqbk2hzK8xTXd3P2u5L2M3qZR5PmxNPwWzPoC4nwEWiVNzo7b3YgPqpeRZspvaBHD3NAott35zn8LjGH2NSQiBQ9B4dU4qGa3LjzgPS9nNAl5QKR3Beenv/qcCvt7ThHIiKTEHgDoDEu/EN/MPQz8NB+cloOZRdCGwNmdrfi4ym0x0yLa7frGdqchMMsP327kZlIVOvrV7DdpNYXCiVWkaXIuar7KLZXGhfkQnXvPhgDKqa+dXCNvqZbtq0nZVzC2yevO8pD9F+amN+0jmZ7o4y6uwq9HDfN1CnujylDj/I5MGWVXJzGh1mp0+DeeyeAbksUac2TWxyrK5JQo+Wx4N3WiJTl/Ks9t6ve+brD++OTaDtC9zNSexnj1qP9rzh6dg+c8+aL1Op355DMduzUVOv7XvVPp8K1rZd97NHXeE0YXAaIVP0oYiwU0cGF++fBJmqVBtYUmMe24jRH5yTKArjX52hpf/Eqf/Vut/vvpPY6ZQ7HI1Yz1Q3K2fhuW8S1I8tJY5olRBrGurU4YBMdTrF7BC4cJ6GN8ptLmtYOg4yFSjotd56+3zIl9+5P0hTXNMmvj5pcGnF76P21alkug4IC0repqgrR1AeD2TqlKJ30/R2jvqDL5k3EnDfZgfp3jPFEuOY0VCzXYgcEVi8L3BNha/pBvMDh5934aYJMTRkytJRp3yj7QM7ZKhTWXayOHYTg4x68aqBYKzY6CUr3kBrO0WmtmY7x+RsU/JJ3Kif6RZcPnJNrsKKh2zu4ydRppxIpxxVId02LjLyoga9i6MnKO8Z6iwvp6gLV9Qp+oGGebNbZZNPzfGwvQcmF9llnlAO2lp+eEGm7HEoU6PR2v4XLsf1OpUuLtAz5bMCded1LCcAUmTm4d07ydQLCg0CnTAWH7Mfpv7l/WZL3GOWxhaZmpxtmdgD9OpxVSBTyi1HpliFOuV6+PqiGf3BmW7iePqrM7T0L+nt/Lt1qmPKZjkypWro/bpZOerFfnGB5yNTroA6s1OKZR7lKjI12mK+WBk3zDOTOerUyxbWoF0vPAO5as/iiFMTltIEmdLyMiNSMy4hGx1Rp6IFrunoNR7CajP0uehq/TBl3pr2me3JSkiovigs3lzJ8DeP+/a0fN9g9VF8Fn58zFOmIrqwcQpkaufhmhLtxwacR/7CnHdOQzKfok6Y6ujDgrxBpi7+GHXqlbZzRYQgoeNgjPlqtrVzZjTIxKVdw3qyqJl3KCuVsJ0Z9vN8A36JmV+0dQ5WZw6ZChgT6XFVKBBqC2Tq4SKTnU71s3JW91QkA3LRQT3UqFNHw7bJOi058MfPH6bq3Z4D4CqXRSO5kClJhj/9/TqdWt8eANo54oifcag7K+86gQTuqFOV1vYcnaqok+TOSPQJiqRnymQTgXmvtvda5/1ctpkwL7ORKX8xxvw7eRgcS5+cSsdT24JojdYx/GzPf5IpUf6FTk24v+T+1O+uUUx3qCv/Yio3hDlo+wuuUb/tgxpa6QO9n4QBezw+1XSXlwKk7gbyyLbojbKnmaDXeOM+G7TPY0pjt4SZKLxZcGxQN7bT/AGJckc/T/hTQg3TGkLyevhc3Eh8W4fSDmAfQ2Rq5pf49RuBgnriSuKLMa6xh5reYGO1czT292OCdsF2cJ/WkalUoCGdGC/MI4vwlXvmSML8laBOLM3Rh4D5qEISp+83hM69vdO3On2ZAv3W9h/PeUrn4QbXcNCgV51hPCEDZ8h6pnw2qSqi6oSD9VZAneuYmrcz3lbSwMU9QUEmn869Au1jIlNLRRKJM9oswArchniPt2yQxSnlIDolmIcOTy6kVz1HpqSnS2JzwIv/6u3shVP8fnc1fp45FyBT51nLSK6LEPGJyViWayK1YtT5NYuQqdQJk/6Zb5+nunu+ybjNt+lnQsByK54E4RuZej2MPJQlplLRSiwIlwoyRQfnPzjTTZyOfnE2acL/LTWK352nxhvMP2MVmVI+mUGuww0FW8hfObyXDiXRkj1gKwdLFhGm1TR76CNInSXmGTblCyoONiswfOOHqfvLNXqmfKHGNd4s9w9UHIbeQ7a1hDJOHwLcuB+mMLXsvzrVM5U9CBC5KYmnzrcG8S12hXhy9FnUnGcJbRh1YGVymLQywDXlKpu2J4uAn1eyy5Ao2mUBetzOLZwFWUgu6/INm0qw8khym4RmzfsDa12y8xgVkVKyx4+jvZFpr8wzlazWyNSc26HufpbtGjWQqbBG7xjeI46n5RR1Nh3xLjKyRyajeNAO0gH0jmVSimTuBLgnfZApn15QhuwXa1DBzsjUAv0bncfI2KZWXRJGu0LsdcrIUi6HW7K1yV2ZeqDd3LYWH2Rfplh4M0k8LxuRRjNehQwKRuJky4f92aQuT/U9XjrvR4CfEG+uyiKJ3ukYEmOGP/+0yFGncmoBhOgdo3HwR72fNP7FM9/J6C/p8fK7vR+NTAvmLof7cqdT/zDlvdcDStDqtEyNUKeeR62ip897BF4gA4sW57CgO+ORwNJu5yW9owp6pjDuvIl/ACskqxCZDMMUf6c0QqYWu3QAyUXyc/SCyJTOCfv23MCbC8gKmRAPO6Rr/nlwMBsh04NGucL26PskOgz8kN6gdsCjMTK1SXFNNRM3gdmxwc9L0hSILz++TPnaxoaeqfiZWizKFvj+07Y/xs5S7Tw01rgkD5PAA/Vjvzl4fCSZqBMhAPrY8QS2tVwQsXwjE6qPTPkO4al5LIewPlzcnG0BX9/plLp+4J7Q6VSto07N3k5DgvKFTJ0JMrSbSqgzgC6QbusrB1tv7pJo46JOfYTHup+RDRcFdepSaO0zXLPJPb2ds/J6oM5E9cQkIdw1norjGzI12AVcWJECv/8YvWLXjyLIhvKNXB6o23axE3NvG7beUcb8u3lLRs5W50CmY3IzYbUWGGGr7R/VKXn6K50S/pKzSb/7TmKnU7QBPofBCr2K5DXove7Ji3meikwlxzEyNVwsScjJQUU/7R2/nqmZUnx1yjSH7fzZXVs79qbtGdg35rGNjjpV5t6XqfAxDcKeqfX06udhMisMKjx2e9DzbbumX8jEZbPRvkyd7SclJ1e6gJe35zbC0yekshfaEBltRXATF1+mtOT1yoO4LIFY4W4OC6Vlqj7h59nF1/9iqpK4GjZR0z7DVWg7H/jioUK+8P3VQFYJOC8fNECm/KGKa7S+tecw3juLi2Y7NIv3BD//LqfIlO/zKtUnToV7whRf/9mVPNmQxRyIVH44n48rSiYjpQG2jH+YEkyuaVtVOVy8V6jYzx51B+YPUy/94QIN703uW9fqRnIXmQgW9ZJjTxF9AjV5BVg2DjgWvQroa+n9OYpOpwxiYr4kF5HD9Ik6t2VvAUJJN/IoGbdMpbIJ6+EOdS58Rn9w9uiEk39RS2/nTP4VPV5+N1OrduXNy5jnQBpinlDnG9xxF9KLBa/rUyXZZHWHSH4jU8xtKqrzVx4YvDDPGO/wQMltuGqnn3N5wPGYyT1jYcB85GAeU/YWurg9wTy2Eg0uWi+1/2KKX7VnUludmj+kdw6LrQREDAINTL7+YUqi5Aq78I1MGQbqlDI+2JDNC4+LNzbmqfiqoU4N4IVr8C7ZRNzEtD0XjvmGHmUb89TqBVv7ZrEYanz/TUxq2GbQ9gZ7hCpNy6ELtrF+5z4vWiJZXR8+uHSAXrbTqeSKTIFDLS5OjqSmzooNIDjILoscjaq9TjmrQztX0ipr8jamFJaB/eFgfrFVotTSD1Oyz4Dej/mXqfCx5/l+/tR8PeWI50Zt/4ln7KAX1VGnwLNvxD+hd/Mee2RKkzHPcqTGPLfeBnnPFM/H8G/vV0eYdfXtEXWKJ8jUcbsawaaQDBbHmSZTQT4sUScxj4W6NvqDOjUZ/TJPjf+S+1O/u2ema2vmV6cmDL3K6fnCPLOdIFOWJctkO/bu6P22SxLVM/R+yUrhYcU+yNQt/GHKsIYc88QA1/DZ2+mgmw/UDbZNbZKo+zt4pxy9R940QInMyZCsbGRqIRcqXTvmDhabx5sFTx6/vtep6v3I/WXhqMQavy8QJR5gHiCoU6udbUFMB8jUyqFAzztzBXN+h59XVkv0riIyNRuOMB/N75VB3IS9IOLOqFM3pQmp4ypvyJ4HmzCv5GTKjYcOuO7xnQd3V/oyZXtbZGpyyA7E+LQMLHUrZ0cpr+lnoQ/aHjMui4/jXKZ1sK3A3K5Qp/KRVRPjJFDQBo8P6uYolUmx5T6w2VTo3e5C28fX1T/gTW0njxfmD1O2yCNT3gvz40gKnH/rVMcU85dLLjLCoKbeUxrC5r5sz0uuQ6BPK0DkH4+fXmSRcFqjFxZF3BNHyFQhkhHmQR2ZGsmBSMcqNSE6bwMuGm7/qE4J41/plPifx1Oj/4mK/98yNTqbyFT0RKZGCWb0Tqfs0ftFgqpoz+ZwCuqUdEemDo/gRt8zZMqLRCChdw8zOtF2MZhzXBNBOcE1PCzbecBLA5m6Dy2bkE9+h031MPK4kk5ANUGSIV0UPut1yp6YW9DOlzfzzyxt+zmYM3AnzwfzvTyTyTMuL7BSLGj7rc+AKsfMglDRkalkhfv03n3EuM+r6FXvdWqQ9QvzIJGiOvelZWUTF/QX+KJpkcgca0CDFPMVXN74Tp/2XET4cB0wL1z7zHiL3m3yPAHo+y3q7qZGpj4G7h/Ja2exUK/yinrtrJudtHAZ45+4CbnBqIR5NWrvmpysiihT3JPmrvFhgWdjPrNu5QfWj4FJWP4iNh1O0i9T0RtVhlIVdVafzxoOivPAIOLKbPvonhrcY86ok2VdYh56bJc5Wxybmp7aXs07Lwjy8EqRqX+eT/V5qmPKnsciA7tp795clRGw8GGwiOeQKeGcLCGZtmeY/UH0B+f5TsbTX5xNmkz+knMUv7vup2SLJWj5EZnidGSqMgQNrOntyXmmlInkJF9vsBVv6N1UuSno4I47eBoGQFgh8knP1DwmuCY4AXUudrQ5zN+LVw7PwmrPz6U38Lkx+vnggDp1v3uYxdQnMnUK0Dtp/GsLNt+eK981yAS7DtWeqWD0qFA3vP0F2vp4HtbMB2qPeBOYZnt5HLnUppeNi0zr5ov4xMPX54lLep3y13ebEsEjL0jYCplSvdOXqfVw2c78bicO+LP4h6mlkPIE0o0H1muATAl7OSOzBTIVzkzUubYjJzU8D72fOHQxzyXIFHf1S7BUFXVu46cVWdMLAX13+RA4ZKlI6NiqYXdfoE7ZOTF6prZ7HXWK+mFNh5cp5lF+13C991sc0ItrgtoQkDL70DO1NV/LPDwO0Se02xaETRmwaLLB77/Tqe4Mrb8A+6tTC+cpEj9oaxylu+fBf7WTrLhjyxTclrB6qO0MiWT+J5ma/M9r719MTf8Spn7386laxvyjyG0/uUZAr+LGixnmKf3JBculLZLzin2Zip/z5kZLZ9xAmuw9LjRJkVFu0oRfppYOrmGDCpjRF3PUja1VGuR8t26wmmUGC98DzaYZzWXYTEc+ie865pnzKs5glrTnIBoVvz7jpl+mYNPYGAmk1Rk2EYE8GsyOmJHM7IcpNJ+4ps5NDMvQRV3VhZKSI5hfpjzw8fPEqfLsmYqZFgD13uj9/JlgcVEco/fzsqmNunT9YSrfIlPz54BjPVMTYqGuMAHzmKuiTkn3dnYoqhtm/AnBNVrNHz1TftHewWxeOw0U6fphPVNDyauBlfip2GGQG7Q54P/HHrzD4mbB1zRtNiuY+W6Tw769l+uGpgXmOGtIIPDVgageMrWLdGTqkgcVLeTVANLhICDMrqlBH9sL4P4WCyzYW9mNBOdXAlb4EIm3y+yCvNYWj19QI1O+eOKp0PaG3kzHyGSonf8kU9PRr3Rq+peco/jdPV7c3cZAnWh7nL6mmCcuInqvhX/5YequjJGpsYI6FTPUqZPczr5ZG+i9RKOdHaOfQnDrtOECTEoqCZtmDhaZvRisCOoG5+PrN7Mneo8Lj0ypEZNgu9lhPoo13Of91y4FJ3/9MPWSGgWUrHqQnqkb0c8Ay7YZXbn+2HT5rJaQyndkKtzxBj2Yr6jXKc/aWV+mVD5CppQDfp5Xea2Ame1c4sxpbDqW9qhbs5PFxfqVE2kluDbMh7M3ASaXNbkuXRfoAZmCs97257tKdc9UJIy5G3Ueewl27tHhYnfdvj5fPmB2kjEP8ov2vtgDf36aPf+QYCZJPHl7+PqNMV5yYR5xX6aS2xCZqp2wok/6+C+mvNPCgmU0/XAemgb0njV6t1gOkSnFQZ26hNYAvODRnpd8FEZ/16Pv7dzN87Vk7YepRYXecTRoz220TIXvY8PTUa0akOkWer/XavQH5/lOJPFXOiX9a6jb/6U8VdaPJdgroWWqwX21fL5UMHQVmbruM56Uj/wK21GM3q1jajaWUKfW9Q9Tw3MQgimdm9zbtc9Mj/Cag07zF/MDCdf4XpNuEFgF6pS1Dmx61a8ShMbDJ+zY5CLVp1oK80F7buN1llTC7i1TuoM6JZroPT1XKXqmGD0hU+ygmrASBx6LI1LY1GftXI73EL3qKZIosV1tBso0wnwzNiqVXOD9hNX2iEydR/j+m8fqBaugsfL4fsL3N1LUBSoP3uiVLOvLlPbecswLvCoh92KMTFyOqHNLYDf64krMgxPmcNFOQab03fMOSx5Q5x6edSNDGZmaubTGz5NiPmPy+A1bhVtyEUiMUnOa1rDNDWRqHRRfpszUa1CX3bZH56I917IfI1OVlGU9U+vkvMzjmXKq6LYuvzoV7aP2XHxbS5+7nkCCw6cqCO8uEphvZ2POvzP8Ozd787CrAtSpd9IyVWU65rs8YEzSzn+SKXn6q2e+8t/Sh/Z3n006DX90qgJkilkPFRk5PjnUqqwmb6JfIeJPRh4evKCgn2iPTKWux0XzKx/SfHTBNDxKcU2cZqgLpYk60emULwTI1P22vwL6pvaUU8uU4qVfnQrLdk1XspsCneNa9XUPv77TqUV7HBvI2q6JDeQMQY7+KZwLR4MqKWbsTLy3TA1Dg17jIAJcR888eFqlSsaWoIKiIlNeJpYyudzyCsKVbHKxygUGVU3vCZs1WDmTXu3hpKa9myIUr9xvGsxDHVOOlHEkOOlZQj77dw2+NcE8NhNIQSvfk2B9mKNO6VN8/X6+fvRMAaFpQZLWO+ulVnO4k6CXHFncG7xpvcwj+cBROtpYb4j9qUNCRyxu9FrintAztR7ZMkmVkwn0HH5y35kg0xeCeSh6Ze3lq0y70emGk8EbF8jUJg5p/8zXDhpk6jTE/PVxAmQ03oxzb9TOJxaqlANPrnXUVUtDpqJQh9VcClgsBuEfnOc75blf1dKVyT9//i/VKE62qYPp6BzXM1WzQAW6wjXaM1XPFGRKmKDOqMfmQN+W9IF0O/ByxvQipNxQCMAt/Yb5uzN6x44pNR4gk8dPimvct1Dn1ujqwmuI3it5kimsZAW9X7PCfd5z27mEbPviQHlZKjkfHwosrfJBAnWC7z9ZvAsIHyngvqxgQNpWYOAaPXgkDh64ptalG4LzmP4wJZXDGbgx3+YbaHXqsKpgq4lmHsK4MWhQKy9YW2v0fvGQ8L1OzdYeMt3pFEwWDr5/1nC9Ti0PHPKc3izCxJT7MrVyx04elzG+/n0d3GFOXsiU/5QK8nnj+yuuVucgB+gl4wcy5W9c9G5CQihl93Y+8cJ1CJu7/I0qOy0C67hBpjrvt5vEbR/e6JN7w0ROiJqgzmzy/ZKFooh7WscUOz59juk1bgnd2aROp9pecAcy+5wSUBp5nPuPcZURKVI4WDkzZMrUTjUdWfwC4qOATM4H9A/OSZyORr+qpat/SY3id/ciu+oXHRa3N5dDqSMTimKq4DbRk0EhZRX5uONLzxSrLe1AE7/1fv8w9TouGKCh+XAgCaVItrMh6pQ6Re84N5CpeipdwD9cDRJHGjI1yK9T2AZvyNk2YTy9DhZrQKf0ysEX8OvZdj2A5dG8c8FCrCpymF2/TMXVE3XqU4vowUY+MuVvCkpvQRyCenWeuffhTNSlO+qULSFTgXpLZSJc9BLYqT1rd15rBp1fpSfmwQJ16tbOgzqlFxPz1/PFBVlbt5sfNWSKk5Gpl2KHZCle3+jKRiYXynNkal/upxBrGAFZ6JOvTil6hnms06nFqNXJlim/aucZLwfpC4JPhUxlPKf2TLGpYHP4zYdfpubPa0Mga5+xd0wp4uvDAqLaCRnv2Zep2DRRp+4MmYo/a58L6Qz3lK5G0Z9N6nSqq1EoGoyZt1Px78P2DqYf4qYZ25cGmVISHcKZi3nMeNI/qVOC+KsaxewvmT/122cQcJoOc7ZApq4EM7UzHSrgcC4yRU7IVFOWF9hyIupULDYZLT5t3WobIVOGTG06fMQBzA4E1wQnWzy576cEvcgK1/hUxDU+XyJTcWPrXMgpqBNmgGuyPb+UM++J3ulzPG3AMR/oFetyKvdM2ffHHfOEaleE7vIcVsYIdYoVH4OytWxAwg9apqB9vqWayJT1fuZgPPD1+mCKTJ34N/O12hLJ7oxMBQWYmMmLAL1Soz8huPAWi7lHXtNBvTN77+elB8xDHVNzRW5yf3uRgTTK6g0RKzGPGSYr6PDk4efXLg6L+IyraShv7z1T/rFMD8Ra4vubg2Ode077vKpjih3TZc7UCVPpeXh9gac+bS5yR/yBzl/4+Y3NBPekzvs94ga9+PP+Id55WAE5bNueNDK/JJGqYZ7lPF2G7dVFnbrLnEz3F8H/er9LLWfkZbd3/6tojDo5QCaVV3sHczrS869OufYC/OwSEDbU+T/J1Hj6K52a/SU1it/N1HQUL4DOMJNDcZRqMjIEBUxyeRI4idWNCJyFTPEpMjW4nDI6OV5rWB3ObS+uLARamO25g9rHNdExJTiCBst7jF7ssd/IRHRWZ4DRA/fJ07Oh9MivJhDZ7d33Q8DhVk3ddc+UxzWmSM6RPwD1dbszWCbtGVKd5bCtz5jfnBXqlDQwdADh4HIx1IVKT5rAgF7SJ66pD76+8BsVLB2Zgk97pnV4bPvYbiSTxfZTo3Tw3Fewek4sFq5TUlPZ1tBrOc2LwfmCOuOYQ4xwQYZethxWNnkU+qtnKhxH+aFnKt4FDmMzjlV0MH/ewbgdkCk2kw4kldC7znYH9NDuERk9VqiLyb69f7bcIFPZtfxh6lwXB7oa7/Dzl1lDPK2diffUHgYswtuHBOKiCskiIRwwt1oSpPdUUP4iSbB5KX4eqe15w65vknurRlzwWKJXtItFDCQ7jom3L9r7bCFpINnukCl9F1SUf9Vz8G4O6tynCf/g7NHphPvV/Sntb6lR/GamtmSxAK3kkancQK9SBhcFlOqOTHXeb5q+zxA1R8xD24mW0NMYmfKO7UXRXqfeGx/ch47+f3vD/JBwbjvVWUDdWL42Ys/UdpToHFufcU2HXolMzdC/MRPtJD1v0f+Tm/piQQVTkTDFGcBCut1zr1GyG0lUPYdsfvc49py13u/B65DUWsuURFUqzk8BkHL/ZD4dP3jiX18KGFMe85GzKnkyvHEPWKcHk4WfAJlmlFWQjGuLsULiKirmbT8+/fHDVLYTLNDmyJR3G2YGmW68F6zWhZnHzGAHul2TSc9U9BrkFU1m/h3sZYB50AMrI6PopICa7WvmrwzpRtIPeUE2GaJ3s5uT3DO15UwbGZXogarzRQh68vpw/u0gi4RLYr1nyns5GRDVx6TLdGdJ2OuD3lufcxKkm4nPosGJyd8axYcbYR5te3Rq90vUMxVopvxlKkoLPY/mH/SO/Oo2R5+xRKbmwR9lair8qpZO/pKzSeJvZmp5fc1B3c45AjmgTq3i+RB0b/5EL3OVbwQDHDJRE4NEeRhkdNaMa0j3N9QpXihsWmDkB3U//OSB7yGT3DqewUKO0Pt5wkMkh5SdIVY8ZIo/nCid2roIq6qd3ekb6L384pEAXXVnoVqmXmwm9zrl+zoyta2UE/jazsvD6ftDqRipeusl3Tz2/B+m6GCCn7djyvNQJ0y/7fv0D1PbZmiSmMzx/cu2j5M33qJOLQRkYn3eLGH5BGTaY6gz8+Gr7WUmNSS47zKbnI7IRHDaoM65CcmoMWrv3WqSg95zTSrayJ8baJWLeeykpBmZj6MhmLpcE9jXZUF27/YHlLW9lTkvkGn5aHVrMLNzVvvhgd7XSLNlWKjzIMj8/4epw4U1EK4vBhevJg0yaOpT2A00n8XDhsj0fRsC5jFAnSprzH+b1S4CI9+Nif9IkTEv9j6QBDudRefRCZlSwjmsg5ufx+go/+Ds0akk/qqWTv+P1v0+qjBv8wAyteXSG8ms+wDcz7HiYLZH7zfZjpGp9+FHp/Tp/t0zFcfnwqD3584DEr4xU3PDsiLKGJmybUDduA1Mnswv+hmSMEfv8UoazOhrToQ4HLX1dYf7MmXPxi/M6O6UJ5k9kIAa1zvzwqtdEL3gTsCWSy+PRoKv0vgsL7465VxxTSlHMwD98qy4wNjh6ytyHMJSD9/EgyvmmcsVmQpd+4epOkpRp+aqRRgXIBNcJKDXmp+Q6YJgHkoO7Tzelilv4doG2Yy4J6z3WzNnDwuZSnxlArtAdUh0VPD1wux8w/x0au8Z79KE7H1nCG6S1STQRWTqWZRPiE4c6gxYmkxvtyv+HTZ2Hk0/fEZ3+iWAxSb/5OjmbJ6MAxOZWh1rzrMKZJrslA9kcoNMHWjwZcpjB2SqeOZifzZpmWojzo+v6BWVWxOCcxgLHMhHZCw4SB+AoaOzmEQNMqUe5hAM6J9nSpZ+UUufcn9Jj5ffXfebjl8UbOXScLCjadUztTT2uEbVIa5pdU/Q+30uqDPxtknoZVS+gZ3f7VyKEW/Ql+Si56ltZMoIpYqsbkMVtHH9ZJAUqBu2mBcQJDNkSpih9wvanpu7oL3/9Mgxj8zhsQJDPD05eK2QwaAZSWCWC8xT01d2IJc5MhVZPOpU9jyq9BPWC1hXGuqU3Z7DyN2pD6aFe8D/6+5cmhVF2rX9gxwIeACGIpnKUXggAZ0peCJRkYOiv/57WK61334jOqImVbFrf7Pu6KJ0rc4rr/uGJDOIIrkj8n4/AHOP2Q+8I3pzWKZ3SLaKTZgb6BpdqH4NwSJySCz350HB0zNhQQ8P4nt5nRH5erXBOfae4vuGEuLesH/NJxhUB5xj9hVZ/97tcUWi1wWvD1bWDbw8wj74HjgRGcysIax26VPwyw1myS5HhraLQ/+uDA8nFA5pC1l7dxlmryKjmopzgkUkZCpX0G5D6b0ELxt03I/6s3fWav/s4iGbPLncsc86rY+e7AzMfvlemHze9aDBRuLBVsQmCNkQs6T8HvFQf6hANhjokeECPcWDsKTCTaM4ewoBj8x18QeZUkRh+m8nC/yTqb/l/anfzJSkhhS8MEamvjxl+haO93SPY3So4JjWK6HAPtUYQsSnYUQHR2RqXbyRKRt9QqM092BpnV4k2NfYyYulrMEir/D6sbDDBOTUBfaZlYFMGDimgwcZw0Y8oNteG+wzWytfg6FpreCTS9Xhf3wp4GiXOwkHK/VEQpWfIYoS9NTzPteoy8ol7JoBMuW0bEI9MwzA6gh+XuXi9dstMmWwqM9iB6X3FDLFouSHKbP1KzhsVVuI9JKV9PXamUD0BJkmU/TMaVfZQF4p9sPoolLyHqGngEo2i7cJ29B0eZsAKgizX9k/Az4f2xuQcPxgwWFVb8hEWQyATpGpwBpjltQT7G8HIUFPqV0+odls3UJ6MpApwaQZlXSZwSLavDj+ptyOLO+HBdDRrOOgVapJBrd+XXt4R6bu3jujccmnH09F435/jDzKA3BEVWJhZ/XvYGpJBHPFGnH/2LguSRzsv6wyDBJrZV58mMr4EZmaqOIfPM9XkUa/8pT4l9yj+O3nTwkeeupk9We7BD9MrUa7hofHKCvIkqyRqZYYQjLq3+lrV+wBfmH/MCUe9BXYooFZ5VrivPy0rzPwBLslcNuhN5YhK2CfmwZjehOodDHr93Cc7oDEqweO6S+mnEJoOYh815CL3crgWYt7v2o2y8jYSs+wjW3sb8CQKS5jH4iaBJmyGcEx2t8j+fJUuFHthtz4dgDLfb/ny2yklORRHe8A4csS4tforFLPViqIt3dkCoa8oL79NkA/i8g0D52MxDp6yojSl+Dng0YjzvrYfJhKMg2ZmtfGGLApukIca7yk02R7g1VSYHZcNmlErGyqgrPbPnlYrTFLzjZrZMq4IVNTTZ/QY1D355ycXJZcW3FDK+0dol30F4PlMWuIzcMFmERFpuwpevIa3zD7DZjJ4yHDPutKZApZ0waEjQhmv6/nU/ruKPHwmaOXosWIfTNlqqpLjqv+POVFYZBIO/ZMHRoCmzcPGEvHxZ9kavSrPiVLf8k9it/tqX18oGAe+zWcm6tSkBVtVZjVUsNBtdBTiyJFJuoaPXWf5kAL1XhAWhXYZ16FSGkRvT2YHacvEm6xARCl7O97mSX2sUDGMb4Xkcm0OSNTU45M+W82hvWW+EJysTA7vW6PBKwyQKYglBtilciUMemZmg3UjGw2PVPN9IepU+guIC0HHkvsVb/ebvIGcLsY54CHgNdf0liFxVP8YerQOCVspq0lROJlrtLTqcbsd0ptga36z6+elQHzU9cKgW4oG2LJuQWWpSBTs1WmEb5Bpvb7rU36zQw3VOWzMc4JJjI1VFhBnysc1PYmRaYeDmY/rXipoE97pvhDyUhzJA1EF98UInUTitQ6498XeVOXsIgXGypNhwEs51Hv+c5tiLdfUnDiacf8/Rw95RP+grg4IVPrAfZZLELoKXWHTL1o/8z8iNnXGhL01BdTu2f+zRRc8DdB8g32X9/t0FNHs3++tVUJrHMfmZLcP+qpsfKLZ77y6C85I/t336NojDcBaxMhU6GF82p6OuM8q7oNC9RJk5FlznpPvTC7bfM30PzNH7C+PTyBhTaldDtMXKDeqeOhMsTrl2owhPlh0XC/4XZHHp1TQHCn/8VUGvXvFOJ3K+jBG8VgPJ8/nnos7zLQ+vLjKVshJ8gc5mMnz0Gl7qqg4N+ePVO9p+R95cPKEfDz3ileH54DFeg96u+NP9Cbyd0oYb9yLCFJp/MJ5ee6gs3JsIV47qOn+EBegDdctDxYzTC7CbvEBL3os9/q4qhEsZCBdFX172pUPKLOMB1ByGVXYE6A3/8dBlcwr/qDgPtOcUx7dwUW1vjJgjrBfrY2xjVsbxtTSLbsLdIHlk7IpApTWSFGEf6fePwwtSmykvi1jnOcLWFqZmZGyem4fqHnGpNHFuTotfFsAtvnISCxyAXx46mZ8cA+dRQyk2gwCmG53Y1IuNMx+11z4wm75wY9pZ70E30PqQ7M8gKSbIzoTzI1/WWfGv8n+v3vvpP4uz11G+mwfOlvBqw/F2O4kVTwurY/T9dDT6yiI4e4vvwwNW049oHq5XE2idBTM+u6giVNvjp1fy85nA+BGkvMYrVWNeQs1Bz2AwnnSaU4T+j89hwBVBOfs26K83xk72JYXtWWhJezXRJrd57CfFKUQrBs1A1p7NkJ/MXeJ8kh1lQajjsK0S1FpkyLixRg58M8PzUkkO9y+c2UJD5Yfx+uII+zUkLGYktgY4bZr3yuK4BXbfPkNkMmdOWBTG05MjU+1BFZjZCp2TzFLPaQkKm09WtIZyJ6ynGEiI4rZQSRyV0ev1Th9GHK2IWtEAYTxyVCeVbw5+/3N4z26L1nO/tmKuKS3tHl0cEsmYcuiZe+GCEj+OvQg/7s0znrzxqa2QuYv8SOBKanaphFxx1s5qHJkmV/j0h8swmsjxYIH099vee7rEOJBfsVMvRhyhiNiG+e0HP3/fgB+2u4FOKdFuL3vUffTEWXN/2DZ2Qr8r/vhvRPpv4/XUfxT6Zy7NSnZKGAZdQN86dRsyH2boxM1CODx3ALgUJyQ6ZerYednYgataTlCoyh27GAKDgvV4rU34sn6A1Y4xgf6TcOidPgPHm2XhO6k9Yj2AudzxNGseM/N3aMbWLSEt969Uxc91NkmpRC2IhuRCBRThCYpk9YQ04q5QV+h/1l4pHE6ufpdb9Hy6wr0atfTD1jSwGiIFPBsz9XZCkLN1gv5xZPXrtgQq9hfYdAyW0e4Xc+0VOsL8BJ1i0LGwk9k8meAd5GfvVbT9cTotyNGpLkhEwKhCADkoPff7pHpuo9P9HSii+g3zE7+gMTPzlIkCliSU8SFA9nQy4DXsGOGcjU9Pbu6GG6rmGtnJEpcYGe6gCzm3sgnQBa//7TprkSWMxe/fldS+xzg+7ZARRHZErh74hypc/OPVPJ4i50n+dT5tWRSHCeIUOGnQcfT32Y+vJUEs6XAts+sI+9q5MOsfUC7IPr6E8ypUx+sTZJnvwtTP1mT3ljeQ46KzABwhPzv3u/yKA9zH7el9ATX57aV/3zjb2OnhqzGXbsWvH4h6mju3TBnBqY/0f9vWi4tAPQn3nDg12J3jG8Yw7pvO/IC68f0w8mQepufB6bETJlx8MYHOPZEpCfVYEdP56A2eUlZlFMSUT26xNEeoBZ8zqCCU0skcA2d1dCstyxjirbhwfarUCmsjVer6znMpCF+CD+deScSDJ53pBBz+KxaL6+mVrrN5uxdUBOdPBIMGv5zg9Tw27Zr9PfoTd2GTLF3ugZJiqYHcOjAPSdo1jSk+9yVnrkmymaWciUodVA3Pdegdk4wez3xdSePNFz74vJGbHQU3KMWTB5zxwhyWURqEkS+DAV1jp66qiHBDQ3RKaGcaqSN/WfH6biMtQjGorI1KFOAT9/ITSfe+n2nv4wNUrCABZyKAn+eNaf2b0+Yv9VJGRq7OXIFNugp6Z79Jzzpn/wjGxFVX6xNkme/s+qdFn7X71H8Zs9xYRkjv3n8BIg0NBTFwf7jCsfayHYZsgUWz9ziMsR9iHSvV1qLtIW2GuB2eskcJUW25EL8+iCTLkTzDr382UAdnPAMf7F1OHEOTAnxewnqoH4YWo7aTD71Ucck8O5HMGKBshUedsVpDhZE1gMziXzsdZFZLC6HSFRdx4ydNImtDogt34u9kzFpKNBdlgBqUc4B7x9vH5jDzA7Pvr7eO89Mv7F1PpALcaWykuk9WmNnjLfNouPKsloajwoWOC3zJ9fnG+mnF3PVCmmIhH6/eI3my0ytXpylwbbWkLaVZcnE0HI6KSeFmCZNWa/aaK4ZDYKZHAq9BRc2zQirN8zFP9834cC9NTLU6r+jG7MkW2KzvXYwQejSTsh8K/uiRS2rgM5+E8hrFaYPa2kX8N7zk3CaoqeupD+vuN8CixpJNJ89nbWrE4UwvGjoWQlesiUdZU4XPcqJc+IYfZb99lvpIabD1PpMcbsF96iP8iUKoq/WJsky3/JGdm//VyP3lPzuYJM+Qf01P21knHeVWvB3yhNRNZHP4f93fhhalD1z0BfW49FholMWXL/nqyVYKeGdboh4gX7jEn22MdmM2RqsCA57MIbzpPGcy7S99qXgNlnn32Y2s4eERhJ3aADErkgo8l8jFlwXrIAA2RErqP0iNeH2N+2aTeh7elE4HCe9Ez5mH3aR7UCXZSRqS9PWWf01HwetQIcL8jUSLzdYHsRLBZXZ2RamfZ7zvRMJfmLZ1ReHCgs2wtmzyRCzyyr5fLjqXDqphPiDJGBjcfRc/sDcSmGLwk7f+WySCpYRtltX6Cdti0P6zY1ydhbTMEs3/17y7ETkfHZwf7WPU0e8+zdUH8vVHDwPUdgtzoCepQePtjbtuNhsW9OpE/LsGz6fXFdBz355andDn0WJVoYUbIwRt+eGjrIVDSpvA9TQX51KaFWfybBs0ZPnURXI1L1xKzeSUueJNo7o69RNIcgkjD7vV/iHzwjW5VGv/KU8pfs7az9ZqZe8XUO2mWDTDk1eibwLcxOZ6nmQbTOgKw1hp66dciU9dJNmg+ONfjPk8fYeSBM6F2tbFgOjafgkyHOy3OGTLlzBcc4G1SnD1ObvbYUEu4gU8WbS+DPHj6LRj4ypeQJg6U1aXi4vdgnMhORKWt9KhlIrN+buWcqiwaYNeXF6ZspOIj9vkMXzD6P6uECNaKG+PIBrxcf0uTDVHBfpBlez66QFB56qhsGHb2TuoRs0WD2Yzp6Zv0YEaD1viWBPVVMUh6HS2xsO+w3S+qIpAlvFbCzb/GoddFT46Ehwp5OkKnHAj23tNoCFvq7ZWBF/Z42LX6+VQkP9I6IjOb2DLNmmJgsyiIdRUKxX+0XjcOZN6YufRlDH3/evOP+NM5O5B68dfDa8smDtEGmlWWN2a3c/zDllLcR+FG/P8dshz+/+7yi59pI5EHxxv4VtEu/35taYv6k38tgNMH+G9UFzmnx5b2hr3c3B/+U9e/ajKM/ydRo+qtnvv94LvRvo/T/7PMpzRhqYJ36fX4cjp7ZycEEVpN3zX3Rd/v318kZ9sXTIKw7vE1aezX2A0n2SBKXZEKnkmyDtjlhVpFJHZFX91JgjqVBCCYRMiWk9Rmi13vJ4yZCpgY26899z33Ctjsck67yCMFc7n6YGt2lEVjtrCSghplLVi92hL0yRabECWB27ECHaH9BpogilJScdysw9bzmMFzsvpmaySJ6Y7HHPjMS/SvsZ6nFEqE5d9R58xJgp9skeRnIlEAeBPR73AjhDJCJcDZaABVlzGKhUjcfpoJZhZ7qRtz8eGodSC6JwxPf0NniwsHkRcsC6eKY6PnpFIzq9eCB6WKWJHdkav8cmIwlTthQ9TmuIBVthyfGCpmqH7L3zdQoVzPyZn0WV65P7p+YMiHhRnjAWo4MzG7zfi+3qp+THgKQ+HolJdU3I2Rox0UWqgYypU1k/yf79XsZyIy1EByqJYsjln8ztTmUwBPXoH+SqbHyq2e+6l9yj+J3M7V5vJGpgd0/x0+UiIA4n+A/JT9MHebpGeJ7gUydTPSUbSk1rKWrR2Ir5BO668/GccoHzquPCudlW+3XQZRSLUCp2hnpTH6GzaRdcsZ2847mmiJCXNk+ibiNTCUnm4GWhQ33I3uXkXT9w5S/t5EpuZwdwK9GHouxSIk0Fjrs2FmFTOkZK+kgwD5nGNdaCPWmykjh9kxpyBRsM/x5lm9kiuV3i0RTC5maZtiv/FuITB04wzHmhwRmVwuZ/mJqe+/3i293HYdcQKbUsu9fPVNRmTGTyvyJnjrJLmETR9hQFzMd6Nq9ZeFo6mhkE9wnQHYBMoU93SXt63lHz43QM1uel1QolTtsHI5MZV5k0ki4ekiK3LHwGCBTz9sBc8OOPlnQWopI9sN1C1uzRabkm+7StfOUIPGQ1uiS4M//9f6Uky5FbK2ZopLBRPfAe4gSts7+vevBcNZAFBfI1FvAPvZqRA2Sysc+5rvRHzwjW52Kv/LU7G+5R/EnPGWPAJkyOsxuk2A6wTEVIVNvF8f0Pj+ip66Y3aLEzU06nzyRKTH2CFMH/bvjiWfBKi+eLHxbzjdTy3vvuZaiNzbX4zdT8dz8YSoUiE/ih0xwTLdyCHokIlO6jgyGq1YCzT+WJLj2e17+h6nkOew6Oj+aOiS70wrnc5eXlLYH5+Op8Jnh9WfxhZ6VWct8v1/T+ng5VzgE0Q9T1Oz3x3hUlhBRhkw8K+wvs/kNmRJvKf0w5bFth3NEv34xK9gdQOrP+KY++Wbq0J5dEqU3FtHdfMFhtjxhH2vmNf0w5ZHng4c5cVwSHjBrfjGVuMH7mykW7xwWha1o0pQ8VjATQ2TqMGk2pJN2c1g5sx+myNTB7OY6yJRf5y49G0SC7MWBJPmoX1vVhh6skpnIcObDrNiSETKlbiQWxKdUJcNGaT6eYsEes+NrtZlBHCvAIv0s/kmm5NGv7qVrf8m587/7+ZQ1HM3ACCYvbBWDFMj9upiAAfeahUKmfjMVX56Yx7VdTulJQE+l4h2ZSt5MpDYNTfD2xyeDzbo/3V3bfjMV5IKMfcZ3zhC8zj+eksv+3MDjGrOf9MTsZKhXgMV80TD/GlbfTJH2cBN8bjUmKU7CAcLJA/ub2kJHh4k6h2zd7+M6N3Cefo7eDti89+oy6r14aMfgHpGpgKvozYNCLhA8BqaQuGrQUCse33CeHlpCfEcCqDepsL+cKTI1PDqUeMGDwurRrw3ylbQk4sDArFgPLRbxhlBqzxwR1vexIzA95BHVd9sc7HjQkrD0a4206/0YTMl7sODV71V9SNIS1h38MHUwnyWkquMwNpkWlF5V2YX5cdsRvy2aiKj5SENvD54EyjG20ucOmVr3776zg4c5QbiMJQDMc4RZOinoOkk8IHotEn8mo5fiyxD/fVeJwsdT+rW/p2QeliyBSP9mKnV2/X735+IPnpGtKtNfPfOd/yVrk377fT8ZM89Sivvn+KEC5JHexzB7r5Cpbuea5HBa90y5yNTVDCkdtwp29ulxJTBwuUhle2jCbJOip+5e7ZIB3cuwCgL0hmEjU07Vr4NQ5CVPutG8oe10LADMVE9g0Qw9MeJeAM6hX1V0eO02pFhcJLD9wU34eMrb3vYQj8a9F3um6MudQ7Sp0FPaGOdpFl0dcKZdzeAk2Jt+bRMytWQt+TA1EsYX2Ni2ifN89Wo+noonniUwX0QmVtTTYTU7oCeFEWa3pN8FzRxOcYz/h6nDxrNYfEuQqaDB7x/s3o4QPzN0XcXvORhMxM97G+k/mQI9V0ySbo4lbE4zk8RbJyxoFfb9Kng4JLo9KaXW+bD6MBVQKYvIoMMsTsr5k/nvV9qRO1dayIQ1emozQqaWFLPfvpN9IRplrKChjQzZxBNZUG8c7F+xvQIrZBIJYpp+MxVf50sSPZd5RLupOIN9o/95plT1V/fS9f/cSv+3of9/9pnv5mXPYEEsZEqb4rzq8BjHpF7UJPB8HNP5eHyCON8veeSOdI22SAmwQYOeuKRCR3er3AANg9m3p0xzNYVF6NXMV+VqQxbkidevjpjnXwmO6bA7ChDNNE+Ijk8ck7mcABAxbEiwMJEJ8/UaYT/aI1M+uBppZGRqPc2RqS7E7NdGG+wD8WVFklkoFPS+Du0PU35ztyPivpEp545MhW2G3h0pdQH+ODAFJsC5odMzuWJ2lTD7aQtkyhjJczB3TUNgoO5UcpnlBCwc4yxQdeWbqXh+xex4UASN1jV/QzASHR75pQDfnppcGyHcXm2V+PfzN1M4kWCWDO4E+1ubGELE9Lyg6RK9xfYpMrWSRY3GVYWt1Ts9ebht1IjMvPcMzHz7EOC1xD53kjl6RkgMHi2K0KR+h9kv0G6+8PHUbYNMLru9SGAjYVasiL6CVVOIQtAKaK9FuG5gK27+h6nzaQZhgC6L8yb6c0ypgij+6l66/pfs7fzb1/uplyHo63En+FOWmvh/ZjoCrTkhU88SmbpCikyc1+gZSJCpfJLewZfvK86cKzJlb5MlZrcBjoG3g/PycSpNQL+g54JFWUVk2KZHgPUN87yi4ZgOaH/u4JB6PL4f+3ne9wC8ZV0LodbaQApjK4J9yW7cd7pGI9vzeg/b08Ej0WCudfRauRrsmbFi8bAUTnS1WNrg5TgHhMPpLsLseh6BnQuNEDwKZPyLqTVEphDd5HNJH1J97d+y7ff017AP0YOufZgKbikyZSwOOsy76VP4MBVv6tuHqXgv5SoVLP8NUK1w7sn73VmUZHXG7LtBz80XyNTQWo1gfq1bAZoKs+QuxKwZTLghJMvufaKdx24fTzHTxuw37fed1c4eft7s3gBxZGsITpc8hLA59vuvJ+tvpuKThn02ZZg9A0bRU689OdGjv/PAvCWY/UibiqRTHy7o4xyz33DqdMQ1sP8GtFpi9nRyoOjfIXprgddbTRT9Qaak8a88Rf6SM7J/d59SDhIyJe6QKXWJnrrbgxEs47wm4B9VSmrxeYR9Pl2ySOBvjboeMpXKETJ1vZKGyppugF3enyTcbLGjLweDCSx5/cMUn/g/TAmboPwwtbtkHk/YCTtcck18sM4T9MR5jH9+5AfIlKzc2MdTiZDu4bAPV0LiPAE9FxcabP10ReLhA8dU7jxsmJMtMmU/d0DG3f6HqXmGTHli/56xOurPUFjj5yf9fcAvppLJnANd6oc5OMNdw4Kw3wvtiyn67PvNVK8Lstg9bxAWc2RKfnCNHiThDf7+6vDkKXKXMndwBreeNYJ/51971CxGoBfNg4TsjUyNFgoyZYqY3bRSP9HWnd0go65DYlZTjSaIF1Con4J/uWYuCebTIZCX8ODBfojZM+33pIEDN1jkPd6UZkq/B6ac+fj5A5bR98xbgbs3BcE3lpgVE093wMVhykNh3p9T0rF+LdRhISRV/XZpt7gNIRltfSGJE/FPMjWa/spT9C+57/fb96Oo4gFoK7PjviKhp2Jvj33GTCrMDpcM+4F+O0J8fGD2Y6NA/XgqVd4rHjWx0NBIHC3B28QPIXA0ZKoaYPZZOTZmMfx7InKKjSMc8tmSxPcHekKXnRck+d1jDC78m6llxuveKzJ8mHLc3Y35TxOZIpWTQaZPVkJ0cbWGxrcS+0DoukKMxJ+wzyTWt6fGB7x+S9FT1oZhFnMU9ObhfSwgk2qTx9MWmXqN6gskLLZ4fL4hE+dbosGCnRriG8FuQsgtmYM+mPZnodrIlFT0+8U3PZOTMlSpHa5xThAsZGoxFVzqmtIJlu+2YXBs7G+mvjwVLs7Yz748lZWFwdlJ1TO6SPx+X96nLUS5SlQKk8qG1aHBPhoaKnyYMi/hg4McI1NDR6lhu3gaLFEzZMoRkamwnPgsavdCRsVGdkHzFIFD5infTOn3ocj9ab/nzpbwCmBaLYTYOoQufXbjIbBX05819GeZGv+qTynCX7I26Xdnv1H8QqbuNTIlnfp7yeJcAsOXfpjqXP+AfWqBnsleL5XOhRqZGp77PfSBNbQYLhewHPfrBtqnohG4bcegH5c4xi9j9MZjJRzALzF7xIP5q6T+dvYCJgSY/S4LZCpavj3QZl6/tiircExxC1vKpfdU7KcquY1JBsCHP0x116zvA9OeqSGOqbh5mKBvhUrwvQSZyoexCGYgNByOCjJ+Haw5BJbdn381mBd0TPv9Bvcni8XdQDA/TBlx2ZDwdkfP7IVwDqv7pu837/RELskN+5B6NYVP9lubBmbXIHJYpFfMpcn8df4wFQopMtkN8PenFRUyNZimGuEZZs049dBTzSo/0anb78urr20heSboqbX5tkB3Y/w8P0ZPRUo7+GZq3aQFmcR1DeE4Rk8N/ZzS+aQWIPYrn7PExJ8foztmvYX4X0y5j0hkwWyP2TFKZ9h/u2IhRGbcMyUrA9hhCBES3aV/7tx5VZiKv3jmq4h/yftTv3sNrRKsBuC6bsf8iY6eUptYAnJaVTyo81olL9tAptIEmXLTuUo3bV3CRlOxz6xkoaRyjEzNWID53z/ivDyar76ZwlyFTL1AOcLmsseOPMzPxYep9Sj22IepCyw9QBfWgr/aVS7hSr9aYIyeCsU1MrWz6hT85oRMbV+nkm6m9RBSSHqmniSjxqsyQXP3+Hnh0MYxWWwlMOes4YHcn391lRwO/jw1eRTX52+m1mfXYlFjIhODzJuB3o2wz73O1YRcWk/7MBWMdOdEBsf0h6nO01U6KY4v8Kelw+L4iJ7ix/MZNOeNn/e8VyIZ2C16NjFbHgwnlUqeNL1iij4bPFLHeUZ1hlkw0c7oqZPOVer41x9PrVTXJFuh309j1v0wle7XFSTXmYF0HHLt4yl/6/qM9cBSSz4gQ6ol8EDgSkOUY+jA/PYQGUC/j1Wq4fU+W2H2MwhS9AxvA4h1DT2VnaM/d56vKsjjX9xLV6S/5L7f776XfpP6dxD1DTLVMfTMPBhI4I2CioO9wzEtFOiZOMuwT91XmP3G5biESF+uCFNmvKS7dUVBN3XM/xcJO35aY/ZZWaTCjtyP8fOcHSCYDnGe/GJK9PkL0nvlkZjGOCan5tADyxRrHi6mO5OYW2TKOU9vJEi9ekKGCU+BSaMVj6/HrqQDWRgCuASZkm327amFxCsednTnklmO2dEokClQGHr38DY4pMuZyaLKfRXUrZ0CNjVBT+23zKSj3X4I2uNRY/YtbZHMpsiUmyFTUFhKRuIJQybeXX9u+wKzXzcS8Ps7DjJlnfH6rN4eYRWUmP3Itt/3SbuI4BU3ZEobo/eSI17/lf0SzX9j/+n/vpDJ6KmoZBPK50ML6PSGTJld/17v1lLBbJwHC6ZVfSKbnV/BVgeDsHqAffZ+Ud6wdRGTRO2fr7llv4b5+BBYINnoJbbybHAOJ0GAMlBKki+ed4B3tcCs2q8te0j9mXrCEZlaBn+UKWX6i2e+ivSXnJH9288g6JmyDxp28neLWaU8Sj+esi30lLAYI1Pn2ZLFo/I1oUlkoKcW1orEj6PwzRQmkgfzR62tktKafzMVTCXZJRJgdkwHKc6TLSBTV3ncQbju10X4C2RKa+XVN1NKiAwG0eDbUzDszy3M+RGtFAH2t9VaK+mRYx/YrC79/ngy39CCjEyg3EKGzykyOdhhdjQ6zH4h0kjJ0xjnsDMtk7FWCU705t8KCG5r9JRy4Cb9epageW7Ng8Vj132YsqvJk/lkqmxIO0UGNkqOnqr37wk1Z8oLgkPgELYIMDuOr9MjzDQds19i7kQyGd1/mBoD/j7mpnH5eCpJ9H4vMZ1fYb/vvh5Tkwl1l+jZmSU+yYep822hgiObDxKs3sqJxGvj21NMNEON0pIhU1PbJ8l1KETUyN7YnwpJYL4doqf4a4ee2iHdEOR1SdJn/66JbSx4tOzXQH8xdShTn8dNv4/wfzM1LM5182//8v8ASTmn1A==</prop>
			<obj name="TemperatureLog" class="TemperatureLog" version="2">
				<prop name="Times">TEFSWgAA4h0AAIDiGMgAAABYAgAA+AMAAJkFAAA6BwAAyggAAGoKAAALDAAAmw0AADwPAADcEAAAfRIAAB4UAACuFQAAThcAAO8YAACQGgAAIBwAAMAdAABhHwAAAiEAAJIiAAAyJAAA0yUAAHQnAAAEKQAApCoAAEUsAADmLQAAdi8AABYxAAC3MgAAWDQAAOg1AACINwAAKTkAAMo6AABaPAAA+j0AAJs/AAA8QQAAzEIAAGxEAAANRgAArkcAAD5JAADeSgAAf0wAAA9OAACwTwAAUFEAAPFSAACSVAAAIlYAAMJXAABjWQAABFsAAJRcAAA0XgAA1V8AAHZhAAAGYwAApmQAAEdmAADoZwAAeGkAABhrAAC5bAAAWm4AAOpvAACLcQAAK3MAALt0AABcdgAA/HcAAJ15AAA+ewAAznwAAG5+AAAPgAAAsIEAAECDAADghAAAgYYAACKIAACyiQAAUosAAPOMAACUjgAAJJAAAMSRAABlkwAABpUAAJaWAAA2mAAA15kAAHibAAAInQAAqJ4AAEmgAADqoQAAeqMAABqlAAC7pgAAXKgAAOypAACMqwAALa0AAL2uAABesAAA/rEAAJ+zAABAtQAA0LYAAHC4AAARugAAsrsAAEK9AADivgAAg8AAACTCAAC0wwAAVMUAAPXGAACWyAAAJsoAAMbLAABnzQAACM8AAJjQAAA40gAA2dMAAHrVAAAK1wAAqtgAAEvaAADs2wAAfN0AABzfAAC94AAATeIAAO7jAACO5QAAL+cAAL/oAABg6gAAAOwAAKHtAABC7wAA0vAAAHPyAAAT9AAAtPUAAET3AADk+AAAhfoAACb8AAC2/QAAVv8AAPcAAQCYAgEAKAQBAMgFAQBpBwEACgkBAJoKAQA6DAEA2w0BAHwPAQAMEQEArBIBAE0UAQDuFQEAfhcBAB4ZAQC/GgEATxwBAPAdAQCQHwEAMSEBAMEiAQBiJAEAAiYBAKMnAQAzKQEA1CoBAHQsAQAVLgEAti8BAEYxAQDmMgEAhzQBACg2AQC4NwEAWDkBAPk6AQCaPAEAKj4BAMo/AQBrQQEADEMBAJxEAQA8RgEA3UcBAH5JAQAOSwEArkwBAE9OAQDwTwEAgFEBACBTAQDBVAEAYlYBAPJXAQCSWQEAM1sBANRcAQBkXgEABGABAKVhAQBGYwEA1mQBAHZmAQAXaAEAuGkBAEhrAQDobAEAiW4BACpwAQC6cQEAW3MBAPt0AQCcdgEALHgBAMx5AQBtewEADn0BAJ5+AQA+gAEA34EBAICDAQAQhQEAsIYBAFGIAQDhiQEAgosBACKNAQDDjgEAU5ABAPSRAQCUkwEANZUBAMWWAQBmmAEABpoBAKebAQBInQEA2J4BAHigAQAZogEAuqMBAEqlAQDqpgEAi6gBACyqAQC8qwEAXK0BAP2uAQCesAEALrIBAM6zAQBvtQEAELcBAKC4AQBAugEA4bsBAHG9AQASvwEAssABAFPCAQDjwwEAhMUBACTHAQDFyAEAVcoBAPbLAQCWzQEAN88BAMfQAQBo0gEACNQBAKnVAQBK1wEA2tgBAHraAQAb3AEAvN0BAEzfAQDs4AEAjeIBAC7kAQC+5QEAXucBAP/oAQCg6gEAMOwBANDtAQBx7wEAAfEBAKLyAQBD9AEA4/UBAHP3AQAU+QEAtPoBAFX8AQDl/QEAhv8BACYBAgDHAgIAVwQCAPgFAgCYBwIAOQkCANoKAgBqDAIACg4CAKsPAgBMEQIA3BICAHwUAgAdFgIAvhcCAE4ZAgDuGgIAjxwCADAeAgDAHwIAYCECAAEjAgCiJAIAMiYCANInAgBzKQIAAysCAKQsAgBELgIA5S8CAHUxAgAWMwIAtjQCAFc2AgDnNwIAiDkCACg7AgDJPAIAWT4CAPo/AgCaQQIAO0MCAMtEAgBsRgIADEgCAK1JAgBOSwIA3kwCAH5OAgAfUAIAwFECAFBTAgDwVAIAkVYCADJYAgDCWQIAYlsCAANdAgCTXgIANGACANRhAgB1YwIABWUCAKZmAgBGaAIA52kCAHdrAgAYbQIAuG4CAFlwAgDpcQIAinMCACt1AgDLdgIAW3gCAPx5AgCcewIAPX0CAM1+AgBugAIADoICAK+DAgBQhQIA4IYCAICIAgAhigIAsYsCAFKNAgDyjgIAk5ACACOSAgDEkwIAZJUCAAWXAgCVmAIANpoCANabAgB3nQIAB58CAKigAgBIogIA6aMCAHmlAgAapwIAuqgCAFuqAgD8qwIAjK0CACyvAgDNsAIAbrICAP6zAgCetQIAP7cCAM+4AgBwugIAELwCALG9AgBBvwIA4sACAILCAgAjxAIAs8UCAFTHAgD0yAIAlcoCACXMAgDGzQIAZs8CAAfRAgCX0gIAONQCANjVAgB51wIAGtkCAKraAgBK3AIA690CAIzfAgAc4QIAvOICAF3kAgD+5QIAjucCAC7pAgDP6gIAX+wCAADuAgCg7wIAQfECANHyAgBy9AIAE/YCALP3AgBD+QIA5PoCAIT8AgAl/gIAtf8CAFYBAwD2AgMAlwQDACcGAwDIBwMAaAkDAAkLAwCqDAMAOg4DANoPAwB7EQMAHBMDAKwUAwBMFgMA7RcDAH0ZAwAeGwMAvhwDAF8eAwDvHwMAkCEDADAjAwDRJAMAYSYDAAIoAwCiKQMAQysDANMsAwB0LgMAFDADALUxAwBFMwMA5jQDAIY2AwAnOAMAtzkDAFg7AwD4PAMAmT4DAClAAwDKQQMAakMDAAtFAwCsRgMAPEgDANxJAwB9SwMADU0DAK5OAwBOUAMA71EDAH9TAwAgVQMAwFYDAGFYAwDxWQMAklsDADJdAwDTXgMAY2ADAARiAwCkYwMARWUDANVmAwB2aAMAFmoDALdrAwBHbQMA6G4DAIhwAwApcgMAynMDAFp1AwD7dgMAm3gDACt6AwDMewMAbH0DAA1/AwCdgAMAPoIDAN6DAwB/hQMAD4cDALCIAwBQigMA8YsDAIGNAwAijwMAwpADAGOSAwAElAMAlJUDADSXAwDVmAMAdpoDAAacAwCmnQMAR58DANegAwB4ogMAGKQDALmlAwBJpwMA6qgDAIqqAwArrAMAu60DAFyvAwD8sAMAnbIDAC20AwDOtQMAbrcDAA+5AwCfugMAQLwDAOC9AwCBvwMAEcEDALLCAwBSxAMA88UDAIPHAwAkyQMAxMoDAGXMAwAGzgMAls8DADbRAwDX0gMAZ9QDAAjWAwCo1wMASdkDANnaAwB63AMAGt4DALvfAwBL4QMA7OIDAIzkAwAt5gMAvecDAF7pAwD+6gMAn+wDAC/uAwDQ7wMAcPEDABHzAwCh9AMAQvYDAOP3AwCD+QMAE/sDALT8AwBU/gMA9f8DAJYBBAAmAwQAxgQEAGcGBAD3BwQAmAkEADgLBADZDAQAaQ4EAAoQBACqEQQASxMEANsUBAB8FgQAHBgEAL0ZBABNGwQA7hwEAI4eBAAvIAQAvyEEAGAjBAAAJQQAoSYEADEoBADSKQQAcisEABMtBACjLgQARDAEAOQxBACFMwQAJjUEALY2BABWOAQA9zkEAIc7BAAoPQQAyD4EAGlABAD5QQQAmkMEADpFBADbRgQAa0gEAAxKBACsSwQATU0EAN1OBAB+UAQAHlIEAL9TBABPVQQA8FYEAJBYBAAxWgQAwVsEAGJdBAACXwQAo2AEADNiBADUYwQAdGUEABVnBAClaAQARmoEAOZrBACHbQQAF28EALhwBABYcgQA+XMEAIl1BAAqdwQAy3gEAGt6BAD7ewQAnH0EADx/BADdgAQAbYIEAA6EBACuhQQAT4cEAN+IBACAigQAIIwEAMGNBABRjwQA8pAEAJKSBAAzlAQAw5UEAGSXBAAEmQQApZoEADWcBADWnQQAdp8EABehBACnogQASKQEAOilBACJpwQAGakEALqqBABarAQA+60EAIuvBAAssQQAzLIEAG20BAD9tQQAnrcEAD65BADfugQAb7wEABC+BACwvwQAUcEEAOHCBACCxAQAIsYEAMPHBABTyQQA9MoEAJTMBAA1zgQAxc8EAGbRBAAG0wQAp9QEADfWBADY1wQAeNkEABnbBACp3AQASt4EAOrfBAB64QQAG+MEALzkBABc5gQA/ecEAI3pBAAu6wQAzuwEAG/uBAD/7wQAoPEEAEDzBADh9AQAcfYEABL4BACz+QQAU/sEAOP8BACE/gQAJAAFAMUBBQBVAwUA9gQFAJYGBQA3CAUAxwkFAGgLBQAIDQUAmA4FADkQBQDaEQUAehMFABsVBQCrFgUATBgFAOwZBQCNGwUAHR0FAL4eBQBeIAUA/yEFAI8jBQAwJQUA0CYFAHEoBQABKgUAoisFAEItBQDjLgUAczAFABQyBQC0MwUAVTUFAOU2BQCGOAUAJjoFAMc7BQBXPQUA+D4FAJhABQA5QgUAyUMFAGpFBQAKRwUAmkgFADtKBQDcSwUAfE0FAB1PBQCtUAUATlIFAO5TBQCPVQUAH1cFAMBYBQBgWgUAAVwFAJFdBQAyXwUA0mAFAHNiBQADZAUApGUFAERnBQDlaAUAdWoFABZsBQC2bQUAV28FAOdwBQCIcgUAKHQFAMl1BQBZdwUA+ngFAJt6BQA7fAUAy30FAGx/BQAMgQUAnIIFAD2EBQDehQUAfocFAB+JBQCvigUAUIwFAPCNBQCRjwUAIZEFAMKSBQBilAUAA5YFAJOXBQA0mQUA1JoFAHWcBQAFngUApp8FAEahBQDnogUAd6QFABimBQC4pwUAWakFAOmqBQCKrAUAKq4FAMuvBQBbsQUA/LIFAJy0BQAstgUAzbcFAG65BQAOuwUAnrwFAD++BQDgvwUAgMEFABDDBQCxxAUAUsYFAPLHBQCTyQUAI8sFAMTMBQBkzgUABdAFAJXRBQA20wUA1tQFAHfWBQAH2AUAqNkFAEjbBQDY3AUAed4FABrgBQC64QUASuMFAOvkBQCM5gUALOgFALzpBQBd6wUA/uwFAJ7uBQA/8AUAz/EFAHDzBQAQ9QUAsfYFAEH4BQDi+QUAg/sFACP9BQCz/gUAVAAGAPQBBgCVAwYAJQUGAMYGBgBmCAYABwoGAJcLBgA4DQYA2A4GAHkQBgAJEgYAqhMGAEoVBgDbFgYAexgGABwaBgC8GwYATB0GAO0eBgCOIAYALiIGAL4jBgBfJQYAACcGAKAoBgBBKgYA0SsGAHItBgASLwYAszAGAEMyBgDkMwYAhDUGACU3BgC1OAYAVjoGAPY7BgCXPQYAJz8GAMhABgBoQgYACUQGAJlFBgA6RwYA2kgGAGpKBgALTAYArE0GAExPBgDcUAYAfVIGAB5UBgC+VQYATlcGAO9YBgCQWgYAMFwGAMBdBgBhXwYAAmEGAKJiBgBDZAYA02UGAHRnBgAUaQYAtWoGAEVsBgDmbQYAhm8GACdxBgC3cgYAWHQGAPh1BgCZdwYAKXkGAMp6BgBrfAYAC34GAJt/BgA8gQYA3IIGAH2EBgANhgYArocGAE6JBgDeigYAf4wGACCOBgDAjwYAUJEGAPGSBgCSlAYAMpYGAMOXBgBjmQYABJsGAKScBgA0ngYA1Z8GAHahBgAWowYAt6QGAEemBgDopwYAiKkGACmrBgC5rAYAWq4GAPqvBgCbsQYAK7MGAMy0BgBstgYADbgGAJ25BgA+uwYA3rwGAH++BgAPwAYAsMEGAFDDBgDxxAYAgcYGACLIBgDCyQYAUssGAPPMBgCUzgYANNAGAMTRBgBl0wYABtUGAKbWBgA22AYA19kGAHjbBgAY3QYAqN4GAEngBgDq4QYAiuMGACvlBgC75gYAXOgGAPzpBgCd6wYALe0GAM7uBgBu8AYAD/IGAJ/zBgBA9QYA4PYGAIH4BgAR+gYAsvsGAFP9BgDz/gYAgwAHACQCBwDEAwcAVAUHAPUGBwCWCAcANgoHAMYLBwBnDQcACA8HAKgQBwA4EgcA2RMHAHoVBwAaFwcAqxgHAEsaBwDsGwcAjB0HAC0fBwC9IAcAXiIHAP4jBwCfJQcALycHANAoBwBwKgcAESwHAKEtBwBCLwcA4jAHAIMyBwATNAcAtDUHAFQ3BwDkOAcAhToHACY8BwDGPQcAVj8HAPdABwCYQgcAOEQHAMhFBwBpRwcACkkHAKpKBwA6TAcA200HAHxPBwAcUQcArFIHAE1UBwDuVQcAjlcHAB5ZBwC/WgcAYFwHAABeBwChXwcAMWEHANJiBwByZAcAE2YHAKNnBwBEaQcA5GoHAIVsBwAVbgcAtm8HAFZxBwDmcgcAh3QHACh2BwDIdwcAWHkHAPl6BwCafAcAO34HAMp/BwBrgQcADIMHAKyEBwA8hgcA3YcHAH6JBwAeiwcArowHAE+OBwDwjwcAkJEHACCTBwDBlAcAYpYHAAKYBwCjmQcAM5sHANScBwB0ngcAFaAHAKWhBwBGowcA5qQHAIemBwAXqAcAuKkHAFirBwDorAcAia4HACqwBwDKsQcAWrMHAPu0BwCctgcAPLgHAMy5BwBtuwcADr0HAK6+BwA+wAcA38EHAIDDBwAgxQcAsMYHAFHIBwDyyQcAkssHACLNBwDDzgcAZNAHAATSBwCU0wcANdUHANbWBwB22AcABtoHAKfbBwBI3QcA6N4HAIngBwAZ4gcAuuMHAFrlBwD75gcAi+gHACzqBwDM6wcAXO0HAP3uBwCe8AcAPvIHAM7zBwBv9QcAEPcHALD4BwBA+gcA4fsHAIL9BwAj/wcAwwAIAFMCCAD0AwgAlAUIADUHCADFCAgAZgoIAAYMCACnDQgANw8IANgQCAB4EggACBQIAKkVCABKFwgA6hgIAHsaCAAbHAgAvB0IAFwfCADsIAgAjSIIAC4kCADOJQgAXicIAP8oCACgKggAQCwIANAtCABxLwgAEjEIALIyCABCNAgA4zUIAIQ3CAAkOQgAtDoIAFU8CAD2PQgAlj8IADdBCADHQggAaEQIAAhGCACpRwgAOUkIANpKCAB6TAgACk4IAKtPCABMUQgA7FIIAHxUCAAdVggAvlcIAF5ZCADuWggAj1wIADBeCADQXwgAYGEIAAFjCACiZAgAQmYIANJnCABzaQgAFGsIALRsCABEbggA5W8IAIZxCAAmcwgAtnQIAFd2CAD4dwgAmHkIACh7CADJfAgAan4IAAuACACrgQgAO4MIANyECAB8hggAHYgIAK2JCABOiwgA7owIAH6OCAAfkAgAwJEIAGCTCADwlAgAkZYIADKYCADSmQgAY5sIAAOdCACknggARKAIANShCAB1owgAFqUIALamCABGqAgA56kIAIirCAAorQgAuK4IAFmwCAD6sQgAmrMIACq1CADLtggAbLgIAAy6CACcuwgAPb0IAN6+CAB+wAgADsIIAK/DCABQxQgA8MYIAJHICAAhyggAwssIAGLNCADyzggAk9AIADTSCADU0wgAZNUIAAXXCACm2AgARtoIANbbCAB33QgAGN8IALjgCABI4ggA6eMIAIrlCAAq5wgAuugIAFvqCAD86wgAnO0IACzvCADN8AgAbvIIAA70CACe9QgAP/cIAOD4CACA+ggAEPwIALH9CABS/wgA8wAJAIICCQAjBAkAxAUJAGQHCQAFCQkAlQoJADYMCQDWDQkAZg8JAAcRCQCoEgkASBQJANgVCQB5FwkAGhkJALoaCQBLHAkA6x0JAIwfCQAsIQkAvCIJAF0kCQD+JQkAnicJAC4pCQDPKgkAcCwJABAuCQCgLwkAQTEJAOIyCQCCNAkAEjYJALM3CQBUOQkA9DoJAIQ8CQAlPgkAxj8JAGZBCQD2QgkAl0QJADhGCQDYRwkAaEkJAAlLCQCqTAkASk4JANpPCQB7UQkAHFMJALxUCQBMVgkA7VcJAI5ZCQAuWwkAvlwJAF9eCQAAYAkAoGEJADBjCQDRZAkAcmYJABJoCQCiaQkAQ2sJAORsCQCEbgkAFHAJALVxCQBWcwkA9nQJAIZ2CQAneAkAyHkJAGh7CQD4fAkAmX4JADqACQDbgQkAaoMJAAuFCQCshgkATIgJANyJCQB9iwkAHo0JAL6OCQBOkAkA75EJAJCTCQAwlQkAwJYJAGGYCQACmgkAopsJADOdCQDTngkAdKAJABSiCQCkowkARaUJAOamCQCGqAkAFqoJALerCQBYrQkA+K4JAIiwCQApsgkAyrMJAGq1CQD6tgkAm7gJADy6CQDcuwkAbL0JAA2/CQCuwAkATsIJAN7DCQB/xQkAIMcJALDICQBQygkA8csJAJLNCQAyzwkAwtAJAGPSCQAE1AkApNUJADTXCQDV2AkAdtoJABbcCQCm3QkAR98JAOjgCQCI4gkAGOQJALnlCQBa5wkA+ugJAIrqCQAr7AkAzO0JAGzvCQD88AkAnfIJAD70CQDe9QkAbvcJAA/5CQCw+gkAUPwJAOD9CQCB/wkAIgEKAMMCCgBSBAoA8wUKAJQHCgAkCQoAxAoKAGUMCgAGDgoApg8KADYRCgDXEgoAeBQKABgWCgCoFwoASRkKAOoaCgCKHAoAGx4KALsfCgBcIQoA/CIKAIwkCgAtJgoAzicKAG4pCgD+KgoAnywKAEAuCgDgLwoAcDEKABEzCgCyNAoAUjYKAOI3CgCDOQoAJDsKAMQ8CgBUPgoA9T8KAJZBCgAmQwoAxkQKAGdGCgAISAoAqEkKADhLCgDZTAoAek4KABpQCgCqUQoAS1MKAOxUCgCMVgoAHFgKAL1ZCgBeWwoA/lwKAI5eCgAvYAoA0GEKAHBjCgAAZQoAoWYKAEJoCgDiaQoAcmsKABNtCgC0bgoAVHAKAORxCgCFcwoAJnUKALZ2CgBWeAoA93kKAJh7CgAofQoAyH4KAGmACgAKggoAq4MKADqFCgDbhgoAfIgKAByKCgCsiwoATY0KAO6OCgCOkAoAHpIKAL+TCgBglQoAAJcKAJCYCgAxmgoA0psKAHKdCgADnwoAo6AKAESiCgDkowoAdKUKABWnCgC2qAoAVqoKAOarCgCHrQoAKK8KALiwCgBYsgoA+bMKAJq1CgAqtwoAyrgKAGu6CgAMvAoArL0KADy/CgDdwAoAfsIKAB7ECgCuxQoAT8cKAPDICgCQygoAIMwKAMHNCgBizwoAAtEKAJLSCgAz1AoA1NUKAHTXCgAE2QoApdoKAEbcCgDm3QoAdt8KABfhCgC44goAWOQKAOjlCgCJ5woAKukKALrqCgBa7AoA++0KAJzvCgA88QoAzPIKAG30CgAO9goArvcKAD75CgDf+goAgPwKACD+CgCw/woAUQELAPICCwCCBAsAIgYLAMMHCwBkCQsABAsLAJQMCwA1DgsA1g8LAHYRCwAGEwsApxQLAEgWCwDoFwsAeBkLABkbCwC6HAsAWh4LAOsfCwCLIQsALCMLAMwkCwBcJgsA/ScLAJ4pCwAuKwsAziwLAG8uCwAQMAsAoDELAEAzCwDhNAsAgjYLABI4CwCyOQsAUzsLAPQ8CwCUPgsAJEALAMVBCwBmQwsABkULAJZGCwA3SAsA2EkLAGhLCwAITQsAqU4LAEpQCwDaUQsAelMLABtVCwC8VgsAXFgLAOxZCwCNWwsALl0LAM5eCwBeYAsA/2ELAKBjCwBAZQsA0GYLAHFoCwASagsAsmsLAEJtCwDjbgsAhHALACRyCwC0cwsAVXULAPZ2CwCWeAsAJnoLAMd7CwBofQsACH8LAJiACwA5ggsA2oMLAGqFCwAKhwsAq4gLAEyKCwDciwsAfI0LAB2PCwC+kAsATpILAO6TCwCPlQsAMJcLANCYCwBgmgsAAZwLAKKdCwBCnwsA06ALAHOiCwAUpAsAtKULAESnCwDlqAsAhqoLACasCwC2rQsAV68LAPiwCwCYsgsAKLQLAMm1CwBqtwsACrkLAJq6CwA7vAsA3L0LAGy/CwAMwQsArcILAE7ECwDexQsAfscLAB/JCwDAygsAUMwLAPDNCwCRzwsAMtELAMLSCwBi1AsAA9YLAKTXCwBE2QsA1NoLAHXcCwAW3gsAtt8LAEbhCwDn4gsAiOQLACjmCwC45wsAWekLAPrqCwCa7AsAKu4LAMvvCwBs8QsADPMLAJz0CwA99gsA3vcLAG75CwAO+wsAr/wLAFD+CwDg/wsAgAEMACEDDADCBAwAUgYMAPIHDACTCQwANAsMAMQMDABkDgwABRAMAKYRDABGEwwA1hQMAHcWDAAYGAwAuBkMAEgbDADpHAwAih4MACogDAC7IQwAWyMMAPwkDACcJgwALCgMAM0pDABuKwwA/iwMAJ4uDAA/MAwA4DEMAHAzDAAQNQwAsTYMAFI4DADiOQwAgjsMACM9DADEPgwAVEAMAPRBDACVQwwANkUMAMZGDABmSAwAB0oMAKhLDABITQwA2E4MAHlQDAAaUgwAulMMAEpVDADrVgwAjFgMABxaDAC8WwwAXV0MAP5eDACOYAwALmIMAM9jDABwZQwAEGcMAKBoDABBagwA4msMAIJtDAASbwwAs3AMAFRyDAD0cwwAhHUMACV3DADGeAwAZnoMAPZ7DACXfQwAOH8MAMiADABoggwACYQMAKqFDAA6hwwA2ogMAHuKDAAcjAwArI0MAEyPDADtkAwAjpIMAB6UDAC+lQwAX5cMAACZDACQmgwAMJwMANGdDABynwwAEqEMAKOiDABDpAwA5KUMAISnDAAUqQwAtaoMAFasDAD2rQwAhq8MACexDADIsgwAWLQMAPi1DACZtwwAOrkMAMq6DABqvAwAC74MAKy/DAA8wQwA3MIMAH3EDAAexgwArscMAE7JDADvygwAkMwMACDODADAzwwAYdEMAALTDACi1AwAMtYMANPXDAB02QwAFNsMAKTcDABF3gwA5t8MAHbhDAAW4wwAt+QMAFjmDADo5wwAiOkMACnrDADK7AwAWu4MAPrvDACb8QwAPPMMAMz0DABs9gwADfgMAK75DAA++wwA3vwMAH/+DAAgAA0AwAENAFADDQDxBA0AkgYNADMIDQDCCQ0AYwsNAAQNDQCUDg0ANBANANURDQB2Ew0ABhUNAKYWDQBHGA0A6BkNAHgbDQAYHQ0AuR4NAFogDQDqIQ0AiyMNACslDQDMJg0AXCgNAPwpDQCdKw0APi0NAM4uDQBuMA0ADzINALAzDQBANQ0A4DYNAIE4DQAiOg0AsjsNAFI9DQDzPg0AlEANACRCDQDEQw0AZUUNAAZHDQCmSA0ANkoNANdLDQB4TQ0AGE8NAKhQDQBJUg0A6lMNAHpVDQAaVw0Au1gNAFxaDQDsWw0AjF0NAC1fDQDOYA0AXmINAP5jDQCfZQ0AQGcNANBoDQBwag0AEWwNALJtDQBCbw0A4nANAINyDQAkdA0AtHUNAFR3DQD1eA0AlnoNACZ8DQDGfQ0AZ38NAAiBDQCYgg0AOIQNANmFDQB6hw0ACokNAKqKDQBLjA0A7I0NAHyPDQAckQ0AvZINAF6UDQDulQ0AjpcNAC+ZDQDQmg0AYJwNAACeDQChnw0AQqENAOKiDQBzpA0AE6YNALSnDQBEqQ0A5KoNAIWsDQAmrg0Atq8NAFaxDQD3sg0AmLQNACi2DQDItw0AabkNAAq7DQCavA0AOr4NANu/DQB8wQ0ADMMNAKzEDQBNxg0A7scNAH7JDQAeyw0Av8wNAGDODQDwzw0AkNENADHTDQDS1A0ActYNAALYDQCj2Q0ARNsNANTcDQB03g0AFeANALbhDQBG4w0A5uQNAIfmDQAo6A0AuOkNAFjrDQD57A0Amu4NACrwDQDK8Q0Aa/MNAAz1DQCc9g0APPgNAN35DQB++w0ADv0NAK7+DQBPAA4A8AEOAIADDgAgBQ4AwQYOAGIIDgDyCQ4AkgsOADMNDgDUDg4AZBAOAAQSDgClEw4ARhUOANYWDgB2GA4AFxoOALgbDgBIHQ4A6B4OAIkgDgAqIg4AuiMOAFslDgD7Jg4AnCgOACwqDgDMKw4AbS0OAA4vDgCeMA4APjIOAN8zDgCANQ4AIDcOALA4DgBROg4A8jsOAII9DgAiPw4Aw0AOAGRCDgD0Qw4AlEUOADVHDgDWSA4AZkoOAAZMDgCnTQ4ASE8OANhQDgB4Ug4AGVQOALpVDgBKVw4A6lgOAItaDgAsXA4AvF0OAFxfDgD9YA4AnmIOAC5kDgDOZQ4Ab2cOABBpDgCgag4AQGwOAOFtDgCCbw4AEnEOALJyDgBTdA4A9HUOAIR3DgAkeQ4AxXoOAGZ8DgD2fQ4Aln8OADeBDgDYgg4AaIQOAAiGDgCphw4ASokOANqKDgB6jA4AG44OALyPDgBMkQ4A7JIOAI2UDgAulg4AvpcOAF6ZDgD/mg4AoJwOADCeDgDQnw4AcaEOABKjDgCipA4AQ6YOAOOnDgCEqQ4AFKsOALSsDgBVrg4A9q8OAIaxDgAmsw4Ax7QOAGi2DgD4tw4AmLkOADm7DgDavA4Aar4OAArADgCrwQ4ATMMOANzEDgB8xg4AHcgOAL7JDgBOyw4A7swOAI/ODgAw0A4AwNEOAGDTDgAB1Q4AotYOADLYDgDS2Q4Ac9sOABTdDgCk3g4AROAOAOXhDgB14w4AFuUOALbmDgBX6A4A+OkOAIjrDgAo7Q4Aye4OAGrwDgD68Q4AmvMOADv1DgDc9g4AbPgOAAz6DgCt+w4ATv0OAN7+DgB+AA8AHwIPAMADDwBQBQ8A8AYPAJEIDwAyCg8AwgsPAGINDwADDw8AkxAPADQSDwDUEw8AdRUPABYXDwCmGA8ARhoPAOcbDwCIHQ8AGB8PALggDwBZIg8A+iMPAIolDwArJw8AyygPAGwqDwD8Kw8AnC0PAD0vDwDNMA8AbjIPAA40DwCvNQ8AUDcPAOA4DwCAOg8AITwPAMI9DwBSPw8A8kAPAJNCDwA0RA8AxEUPAGRHDwAFSQ8ApkoPADZMDwDWTQ8Ad08PABhRDwCoUg8ASFQPAOlVDwCKVw8AGlkPALpaDwBbXA8A610PAIxfDwAsYQ8AzWIPAF1kDwD+ZQ8AnmcPAD9pDwDgag8AcGwPABBuDwCxbw8AUnEPAOJyDwCCdA8AI3YPAMR3DwBUeQ8A9HoPAJV8DwA2fg8Axn8PAGaBDwAHgw8AqIQPADiGDwDYhw8AeYkPABqLDwCqjA8ASo4PAOuPDwCMkQ8AHJMPALyUDwBdlg8A7ZcPAI6ZDwAumw8Az5wPAHCeDwAAoA8AoKEPAEGjDwDipA8AcqYPABOoDwCzqQ8AVKsPAOSsDwCErg8AJbAPAMaxDwBWsw8A9rQPAJe2DwA4uA8AyLkPAGi7DwAJvQ8Amb4PADrADwDawQ8Ae8MPABzFDwCsxg8ATMgPAO3JDwCOyw8AHs0PAL7ODwBf0A8AANIPAJDTDwAw1Q8A0dYPAHLYDwAC2g8AotsPAEPdDwDk3g8AdOAPABTiDwC14w8AVuUPAObmDwCG6A8AJ+oPAMjrDwBY7Q8A+O4PAJnwDwAp8g8AyvMPAGr1DwAL9w8ArPgPADz6DwDc+w8Aff0PAB7/DwCuABAATgIQAO8DEACQBRAAIAcQAMAIEABhChAAAgwQAJINEAAyDxAA0xAQAHQSEAAEFBAApBUQAEUXEADVGBAAdhoQABYcEAC3HRAAWB8QAOggEACIIhAAKSQQAMolEABaJxAA+ygQAJsqEAA8LBAAzC0QAGwvEAANMRAArjIQAD40EADeNRAAfzcQACA5EACwOhAAUDwQAPE9EACBPxAAIkEQAMJCEABjRBAA80UQAJRHEAA0SRAA1UoQAGVMEAAGThAApk8QAEdREADoUhAAeFQQABhWEAC5VxAAWlkQAOpaEACKXBAAK14QAMxfEABcYRAA/GIQAJ1kEAA+ZhAAzmcQAG5pEAAPaxAAsGwQAEBuEADgbxAAgXEQABFzEACydBAAUnYQAPN3EACDeRAAJHsQAMR8EABlfhAA9X8QAJaBEAA2gxAA14QQAHiGEAAIiBAAqIkQAEmLEADZjBAAeo4QABqQEAC7kRAAS5MQAOyUEACMlhAALZgQAM6ZEABemxAA/pwQAJ+eEABAoBAA0KEQAHCjEAARpRAAsqYQAEKoEADjqRAAg6sQACStEAC0rhAAVLAQAPWxEACFsxAAJrUQAMa2EABnuBAA97kQAJi7EAA4vRAA2b4QAGnAEAAKwhAAqsMQAEvFEADsxhAAfMgQABzKEAC9yxAAXs0QAO7OEACO0BAAL9IQANDTEABg1RAAANcQAKHYEABC2hAA0tsQAHLdEAAT3xAAtOAQAETiEADk4xAAheUQABXnEAC26BAAVuoQAPfrEACH7RAAKO8QAMjwEABp8hAA+fMQAJr1EAA69xAA2/gQAHz6EAAM/BAArP0QAE3/EADuABEAfgIRAB4EEQC/BREAYAcRAPAIEQCQChEAMQwRANINEQBiDxEAAhERAKMSEQBEFBEA1BURAHQXEQAVGREApRoRAEYcEQDmHREAhx8RABchEQC4IhEAWCQRAPklEQCJJxEAKikRAMsqEQBrLBEADC4RAJwvEQA8MREA3TIRAH40EQAONhEArjcRAE85EQDwOhEAgDwRACA+EQDBPxEAYkERAPJCEQCSRBEAM0YRAMNHEQBkSREABEsRAKVMEQA1ThEA1k8RAHZREQAXUxEAp1QRAEhWEQDoVxEAiVkRABlbEQC6XBEAWl4RAPtfEQCcYREALGMRAMxkEQBtZhEADmgRAJ5pEQA+axEA32wRAIBuEQAQcBEAsHERAFFzEQDydBEAgnYRACJ4EQDDeREAU3sRAPR8EQCUfhEANYARAMWBEQBmgxEABoURAKeGEQA3iBEA2IkRAHiLEQAZjREAqY4RAEqQEQDqkREAi5MRACyVEQC8lhEAXJgRAP2ZEQCemxEALp0RAM6eEQBvoBEA/6ERAKCjEQBApREA4aYRAHGoEQASqhEAs6sRAFOtEQDjrhEAhLARACSyEQDFsxEAVbURAPa2EQCWuBEAN7oRAMe7EQBovREACL8RAKnAEQA5whEA2sMRAHrFEQAbxxEAq8gRAEzKEQDsyxEAjc0RAB3PEQC+0BEAXtIRAP/TEQCP1REAMNcRANDYEQBx2hEAEtwRAKLdEQBC3xEA4+ARAITiEQAU5BEAtOURAFXnEQD26BEAhuoRACbsEQDH7REAV+8RAPjwEQCY8hEAOfQRAMn1EQBq9xEACvkRAKv6EQA7/BEA3P0RAHz/EQAdARIArQISAE4EEgDuBRIAjwcSADAJEgDAChIAYAwSAAEOEgCiDxIAMhESANISEgBzFBIAAxYSAKQXEgBEGRIA5RoSAHUcEgAWHhIAth8SAFchEgDnIhIAiCQSACgmEgDJJxIAWSkSAPoqEgCbLBIAOy4SAMsvEgBsMRIADDMSAK00EgA9NhIA3jcSAH45EgAfOxIAwDwSAFA+EgDwPxIAkUESADJDEgDCRBIAYkYSAANIEgCTSRIANEsSANRMEgB1ThIABVASAKZREgBGUxIA51QSAHdWEgAYWBIAuFkSAFlbEgDpXBIAil4SACpgEgDLYRIAbGMSAPxkEgCcZhIAPWgSAN5pEgBuaxIADm0SAK9uEgA/cBIA4HESAIBzEgAhdRIAsXYSAFJ4EgDyeRIAk3sSACN9EgDEfhIAZIASAAWCEgCVgxIANoUSANaGEgB3iBIAB4oSAKiLEgBIjRIA6Y4SAHmQEgAakhIAupMSAFuVEgD8lhIAjJgSACyaEgDNmxIAbp0SAP6eEgCeoBIAP6ISAM+jEgBwpRIAEKcSALGoEgBBqhIA4qsSAIOtEgAjrxIAs7ASAFSyEgD0sxIAlbUSACW3EgDGuBIAZroSAAe8EgCXvRIAOL8SANjAEgB5whIACcQSAKrFEgBKxxIA68gSAHvKEgAczBIAvM0SAF3PEgD+0BIAjtISAC7UEgDP1RIAX9cSAADZEgCg2hIAQdwSANHdEgBy3xIAEuESALPiEgBD5BIA5OUSAITnEgAl6RIAteoSAFbsEgD27RIAl+8SACfxEgDI8hIAaPQSAAn2EgCq9xIAOvkSANr6EgB7/BIAC/4SAKz/EgBMARMA7QITAH0EEwAeBhMAvgcTAF8JEwDvChMAkAwTADAOEwDRDxMAYRETAAITEwCiFBMAQxYTANMXEwB0GRMAFBsTALUcEwBFHhMA5h8TAIYhEwAnIxMAyCQTAFgmEwD4JxMAmSkTACkrEwDKLBMAay4TAAswEwCbMRMAPDMTANw0EwB9NhMADTgTAK45EwBOOxMA7zwTAH8+EwAgQBMAwEETAGFDEwDxRBMAkkYTADJIEwDTSRMAY0sTAARNEwCkThMARVATANVREwB2UxMAFlUTALdWEwBHWBMA6FkTAIhbEwApXRMAuV4TAFpgEwD6YRMAm2MTACtlEwDMZhMAbGgTAA1qEwCdaxMAPm0TAN5uEwB/cBMAD3ITALBzEwBQdRMA8XYTAIF4EwAiehMAwnsTAGN9EwDzfhMAlIATADSCEwDVgxMAZYUTAAaHEwCmiBMAR4oTANeLEwB4jRMAGI8TALmQEwBJkhMA6pMTAIqVEwArlxMAu5gTAFyaEwD8mxMAnZ0TAC2fEwDOoBMAbqITAA+kEwCfpRMAQKcTAOCoEwCBqhMAEawTALKtEwBTrxMA87ATAIOyEwAktBMAxLUTAGW3EwD1uBMAlroTADa8EwDXvRMAZ78TAAjBEwCowhMAScQTANnFEwB6xxMAGskTALvKEwBLzBMA7M0TAIzPEwAt0RMAvdITAF7UEwD+1RMAn9cTAC/ZEwDQ2hMAcNwTABHeEwCh3xMAQuETAOLiEwCD5BMAE+YTALTnEwBU6RMA9eoTAIXsEwAm7hMAxu8TAGfxEwD38hMAmPQTADj2EwDZ9xMAafkTAAr7EwCq/BMAS/4TANv/EwB8ARQAHAMUAL0EFABNBhQA7gcUAI4JFAAvCxQAvwwUAGAOFAAAEBQAkBEUADETFADSFBQAchYUABMYFACjGRQARBsUAOQcFACFHhQAFSAUALYhFABWIxQA9yQUAIcmFAAoKBQAyCkUAGkrFAD5LBQAmi4UADswFADbMRQAazMUAAw1FACsNhQAPDgUAN05FAB+OxQAHj0UAL8+FABPQBQA8EEUAJBDFAAxRRQAwUYUAGJIFAACShQAo0sUADNNFADUThQAdFAUABVSFAClUxQARlUUAOZWFACHWBQAF1oUALhbFABYXRQA+V4UAIlgFAAqYhQAymMUAGtlFAD7ZhQAnGgUADxqFADMaxQAbW0UAA5vFACucBQAT3IUAN9zFACAdRQAIHcUAMF4FABRehQA8nsUAJJ9FAAzfxQAw4AUAGSCFAAEhBQApYUUADWHFADWiBQAdooUABeMFACnjRQASI8UAOiQFACJkhQAGZQUALqVFABalxQA+5gUAIuaFAAsnBQAzJ0UAG2fFAD9oBQAnqIUAD6kFADfpRQAb6cUABCpFACwqhQAQKwUAOGtFACCrxQAI7EUALKyFABTtBQA9LUUAJS3FAA1uRQAxboUAGa8FAAGvhQAp78UADfBFADYwhQAeMQUABnGFACpxxQASskUAOrKFACLzBQAG84UALzPFABc0RQA/dIUAI3UFAAu1hQAztcUAG/ZFAD/2hQAoNwUAEDeFADh3xQAceEUABLjFACy5BQAQuYUAOPnFACE6RQAJOsUALTsFABV7hQA9u8UAJbxFAAm8xQAx/QUAGj2FAAI+BQAqfkUADn7FADa/BQAev4UABsAFQCrARUATAMVAOwEFQCNBhUAHQgVAL4JFQBeCxUA/wwVAI8OFQAwEBUA0BEVAHETFQABFRUAohYVAEIYFQDjGRUAcxsVABQdFQC0HhUAVSAVAOUhFQCGIxUAJiUVALYmFQBXKBUA+CkVAJgrFQA5LRUAyS4VAGowFQALMhUAqzMVADs1FQDcNhUAfDgVAB06FQCtOxUATj0VAO4+FQCPQBUAH0IVAMBDFQBgRRUAAUcVAJFIFQAyShUA0ksVAHNNFQADTxUApFAVAERSFQDUUxUAdVUVABZXFQC2WBUARloVAOdbFQCIXRUAKF8VALhgFQBZYhUA+mMVAJplFQA7ZxUAy2gVAGxqFQAMbBUArW0VAD1vFQDecBUAfnIVAB90FQCvdRUAUHcVAPB4FQCRehUAIXwVAMJ9FQBifxUAA4EVAJOCFQA0hBUA1IUVAHWHFQAFiRUApooVAEaMFQDWjRUAd48VABiRFQC4khUASJQVAOmVFQCKlxUAKpkVALqaFQBbnBUA/J0VAJyfFQAsoRUAzaIVAG6kFQAOphUAnqcVAD+pFQDgqhUAgKwVABCuFQCxrxUAUrEVAPOyFQCTtBUAI7YVAMS3FQBkuRUABbsVAJW8FQA2vhUA1r8VAHfBFQAHwxUAqMQVAEjGFQDpxxUAeckVABrLFQC6zBUAW84VAOvPFQCM0RUALNMVAM3UFQBd1hUA/tcVAJ7ZFQAu2xUAz9wVAHDeFQAQ4BUAoOEVAEHjFQDi5BUAguYVABLoFQCz6RUAVOsVAPTsFQCE7hUAJfAVAMbxFQBm8xUA9vQVAJf2FQA4+BUA2PkVAHn7FQAJ/RUAqv4VAEoAFgDrARYAewMWABwFFgC8BhYAXQgWAO0JFgCOCxYALg0WAM8OFgBfEBYAABIWAKATFgBBFRYA0RYWAHIYFgASGhYAsxsWAEMdFgDkHhYAhCAWACUiFgC1IxYAViUWAPYmFgCXKBYAJyoWAMgrFgBoLRYACS8WAJkwFgA6MhYA2zMWAGo1FgALNxYArDgWAEw6FgDcOxYAfT0WAB4/FgC+QBYATkIWAO9DFgCQRRYAMEcWAMBIFgBhShYAAkwWAKJNFgAzTxYA01AWAHRSFgAUVBYApFUWAEVXFgDmWBYAhloWABZcFgC3XRYAWF8WAPhgFgCIYhYAKWQWAMplFgBqZxYAC2kWAJtqFgA8bBYA3G0WAH1vFgANcRYArnIWAE50FgDvdRYAf3cWACB5FgDAehYAYXwWAPF9FgCSfxYAMoEWAMKCFgBjhBYABIYWAKSHFgA0iRYA1YoWAHaMFgAWjhYApo8WAEeRFgDokhYAiJQWABiWFgC5lxYAWpkWAPqaFgCKnBYAK54WAMyfFgBsoRYA/KIWAJ2kFgA+phYA3qcWAG6pFgAPqxYAsKwWAFCuFgDgrxYAgbEWACKzFgDDtBYAY7YWAPO3FgCUuRYANLsWANW8FgBlvhYABsAWAKbBFgBHwxYA18QWAHjGFgAYyBYAuckWAEnLFgDqzBYAis4WACvQFgC70RYAXNMWAPzUFgCd1hYALdgWAM7ZFgBu2xYA/twWAJ/eFgBA4BYA4OEWAHDjFgAR5RYAsuYWAFLoFgDi6RYAg+sWACTtFgDE7hYAZfAWAPXxFgCW8xYANvUWANf2FgBn+BYACPoWAKj7FgBJ/RYA2f4WAHoAFwAaAhcAqgMXAEsFFwDsBhcAjAgXABwKFwC9CxcAXg0XAP4OFwCOEBcALxIXANATFwBwFRcAABcXAKEYFwBCGhcA4hsXAHIdFwATHxcAtCAXAFQiFwDkIxcAhSUXACYnFwDGKBcAVioXAPcrFwCYLRcAOC8XANkwFwBpMhcACjQXAKs1FwBLNxcA2zgXAHw6FwAcPBcAvT0XAE0/FwDuQBcAjkIXAB5EFwC/RRcAYEcXAABJFwCQShcAMUwXANJNFwByTxcAA1EXAKNSFwBEVBcA5FUXAHRXFwAVWRcAtloXAFZcFwDmXRcAh18XAChhFwDIYhcAWGQXAPllFwCaZxcAOmkXAMpqFwBrbBcADG4XAKxvFwA8cRcA3XIXAH50FwAedhcArncXAE95FwDwehcAkHwXADF+FwDBfxcAYoEXAAKDFwCjhBcAM4YXANSHFwB0iRcAFYsXAKWMFwBGjhcA5o8XAHaRFwAXkxcAuJQXAFiWFwDolxcAiZkXACqbFwDKnBcAWp4XAPufFwCcoRcAPKMXAMykFwBtphcADqgXAK6pFwA+qxcA36wXAICuFwAgsBcAsLEXAFGzFwDytBcAk7YXACK4FwDDuRcAZLsXAAS9FwClvhcANcAXANbBFwB2wxcAF8UXAKfGFwBIyBcA6MkXAHjLFwAZzRcAus4XAFrQFwDr0RcAi9MXACzVFwDM1hcAXNgXAP3ZFwCe2xcAPt0XAM7eFwBv4BcAEOIXALDjFwBA5RcA4eYXAILoFwAi6hcAsusXAFPtFwD07hcAlPAXACTyFwDF8xcAZvUXAAb3FwCn+BcAN/oXANj7FwB4/RcAGf8XAKkAGABKAhgA6gMYAHoFGAAbBxgAvAgYAFwKGADsCxgAjQ0YAC4PGADOEBgAXhIYAP8TGACgFRgAQBcYANAYGABxGhgAEhwYALIdGABCHxgA4yAYAIQiGAAkJBgAtCUYAFUnGAD2KBgAlioYACYsGADHLRgAaC8YAAgxGACYMhgAOTQYANo1GAB7NxgACjkYAKs6GABMPBgA7D0YAI0/GAAdQRgAvkIYAF5EGADuRRgAj0cYADBJGADQShgAYEwYAAFOGACiTxgAQlEYANNSGABzVBgAFFYYALRXGABEWRgA5VoYAIZcGAAmXhgAtl8YAFdhGAD4YhgAmGQYAChmGADJZxgAamkYAAprGACabBgAO24YANxvGAB8cRgADHMYAK10GABOdhgA7ncYAH55GAAfexgAwHwYAGB+GADwfxgAkYEYADKDGADShBgAYoYYAAOIGACkiRgARIsYANSMGACGjhgAJpAYALaRGABXkxgA+JQYAJiWGAAomBgAyZkYAGqbGAALnRgAmp4YADugGADcoRgAfKMYAAylGACtphgATqgYAO6pGAB+qxgAH60YAMCuGABgsBgA8LEYAJGzGAAytRgA0rYYAGO4GAADuhgApLsYAES9GADUvhgAdcAYABbCGAC2wxgARsUYAOfGGACIyBgAKMoYALjLGABZzRgA+s4YAJrQGAAq0hgAy9MYAGzVGAAM1xgAnNgYAD3aGADe2xgAft0YAA7fGACv4BgAUOIYAPDjGACA5RgAIecYAMLoGABi6hgA8usYAJPtGAA07xgA1PAYAGTyGAAF9BgApvUYAEb3GADW+BgAd/oYABj8GAC4/RgASP8YAOkAGQCKAhkAKgQZALoFGQBbBxkA/AgZAJwKGQAsDBkAzQ0ZAG4PGQAOERkAnhIZAD8UGQDgFRkAgBcZABAZGQCxGhkAUhwZAPMdGQCCHxkAIyEZAMQiGQBkJBkA9CUZAJUnGQA2KRkA1ioZAGYsGQAHLhkAqC8ZAEgxGQDYMhkAeTQZABo2GQC6NxkASzkZAOs6GQCMPBkALD4ZALw/GQBdQRkA/kIZAJ5EGQAuRhkAz0cZAHBJGQAQSxkAoEwZAEFOGQDiTxkAglEZABJTGQCzVBkAVFYZAPRXGQCEWRkAJVsZAMZcGQBmXhkA9l8ZAJdhGQA4YxkA2GQZAGhmGQAJaBkAqmkZAEprGQDabBkAe24ZABxwGQC8cRkATHMZAO10GQCOdhkALngZAL55GQBfexkAAH0ZAJB+GQAwgBkA0YEZAHKDGQAShRkAooYZAEOIGQDkiRkAhIsZABSNGQC1jhkAVpAZAPaRGQCGkxkAJ5UZAMiWGQBomBkA+JkZAJmbGQA6nRkA254ZAGqgGQALohkArKMZAEylGQDcphkAfagZAB6qGQC+qxkATq0ZAO+uGQCQsBkAMLIZAMCzGQBhtRkAArcZAKK4GQAzuhkA07sZAHS9GQAUvxkApMAZAEXCGQDmwxkAhsUZABbHGQC3yBkAWMoZAPjLGQCIzRkAKc8ZAMrQGQBq0hkA+tMZAJvVGQA81xkA3NgZAGzaGQAN3BkArt0ZAE7fGQDe4BkAf+IZACDkGQDA5RkAUOcZAPHoGQCS6hkAMuwZAMLtGQBj7xkABPEZAJTyGQA09BkA1fUZAHb3GQAG+RkApvoZAEf8GQDo/RkAiP8ZABgBGgC5AhoAWgQaAPoFGgCKBxoAKwkaAMwKGgBsDBoA/A0aAJ0PGgA+ERoA3hIaAG4UGgAPFhoAsBcaAFAZGgDgGhoAgRwaACIeGgDDHxoAUiEaAPMiGgCUJBoANCYaAMQnGgBlKRoABisaAKYsGgA2LhoA1y8aAHgxGgAYMxoAqDQaAEk2GgDqNxoAejkaABs7GgC7PBoAXD4aAPw/GgCMQRoALUMaAM5EGgBeRhoA/kcaAJ9JGgBASxoA0EwaAHBOGgARUBoAslEaAFJTGgDiVBoAg1YaACRYGgDEWRoAVFsaAPVcGgCWXhoANmAaAMZhGgBnYxoACGUaAKhmGgA4aBoA2WkaAHprGgAabRoAqm4aAEtwGgDscRoAjHMaABx1GgC9dhoAXngaAP55GgCOexoAL30aANB+GgBwgBoAAIIaAKGDGgBChRoA4oYaAHKIGgATihoAtIsaAFSNGgDkjhoAhZAaACaSGgDGkxoAVpUaAPeWGgCYmBoAOJoaAMibGgBpnRoACp8aAKugGgA6ohoA26MaAHylGgAMpxoArKgaAE2qGgDuqxoAfq0aAB6vGgC/sBoAYLIaAPCzGgCQtRoAMbcaANK4GgBiuhoAA7waAKO9GgBEvxoA1MAaAHTCGgAVxBoAtsUaAFbHGgDmyBoAh8oaACjMGgDIzRoAWM8aAPnQGgCa0hoAOtQaAMrVGgBr1xoADNkaAKzaGgA83BoA3d0aAH7fGgAe4RoAruIaAE/kGgDw5RoAkOcaACDpGgDB6hoAYuwaAALuGgCS7xoAM/EaANTyGgBk9BoABPYaAKX3GgBG+RoA1voaAHb8GgAX/hoAuP8aAEgBGwDoAhsAiQQbACoGGwC6BxsAWgkbAPsKGwCcDBsAPA4bAMwPGwBtERsADhMbAK4UGwA+FhsA3xcbAIAZGwAgGxsAsBwbAFEeGwDyHxsAkyEbACIjGwDDJBsAZCYbAAQoGwCUKRsANSsbANYsGwBmLhsABjAbAKcxGwBIMxsA2DQbAHg2GwAZOBsAujkbAEo7GwDrPBsAiz4bACxAGwC8QRsAXEMbAP1EGwCeRhsAPkgbAM5JGwBvSxsAEE0bALBOGwBAUBsA4VEbAIJTGwAiVRsAslYbAFNYGwD0WRsAlFsbACRdGwDFXhsAZmAbAAZiGwCWYxsAN2UbANhmGwBoaBsACGobAKlrGwBKbRsA2m4bAHpwGwAbchsAvHMbAEx1GwDsdhsAjXgbAC56GwDOexsAXn0bAP9+GwCggBsAQIIbANCDGwBxhRsAEocbALKIGwBCihsA44sbAISNGwAkjxsAtJAbAFWSGwD2kxsAhpUbACaXGwDHmBsAaJobAPibGwCYnRsAOZ8bANqgGwBqohsACqQbAKulGwBMpxsA3KgbAHyqGwAdrBsAvq0bAF6vGwDusBsAj7IbADC0GwDQtRsAYLcbAAG5GwCiuhsAQrwbANO9GwBzvxsAFMEbALTCGwBExBsA5cUbAIbHGwAWyRsAtsobAFfMGwD4zRsAiM8bACjRGwDJ0hsAatQbAPrVGwCa1xsAO9kbANzaGwBs3BsADN4bAK3fGwBO4RsA7uIbAH7kGwAf5hsAwOcbAGDpGwDw6hsAkewbADLuGwDS7xsAYvEbAAPzGwCk9BsANPYbANT3GwB1+RsAFvsbAKb8GwBG/hsA5/8bAIgBHAAoAxwAuAQcAFkGHAD6BxwAmgkcACoLHADLDBwAbA4cAAwQHACcERwAPRMcAN4UHAB+FhwADhgcAK8ZHABQGxwA4BwcAIAeHAAhIBwAwiEcAFIjHADyJBwAkyYcADQoHADEKRwAZCscAAUtHACmLhwANjAcANYxHAB3MxwAGDUcAKg2HABIOBwA6TkcAIo7HAAaPRwAuz4cAFtAHAD8QRwAjEMcACxFHADNRhwAbkgcAA5KHACeSxwAP00cAOBOHACAUBwAEFIcALFTHABSVRwA4lYcAIJYHAAjWhwAxFscAFRdHAD0XhwAlWAcADZiHADWYxwAZmUcAAdnHACoaBwAOGocANhrHAB5bRwAGm8cAKpwHABKchwA63McAIx1HAAcdxwAvHgcAF16HAD+exwAjn0cAC5/HADPgBwAcIIcAACEHACghRwAQYccAOKIHAByihwAEowcALONHABUjxwA5JAcAISSHAAllBwAxpUcAGaXHAD2mBwAl5ocADicHADYnRwAaJ8cAAmhHACqohwAOqQcANqlHAB7pxwAHKkcAKyqHABMrBwA7a0cAI6vHAAesRwAvrIcAF+0HAAAthwAkLccADC5HADRuhwAcrwcAAK+HACjvxwAQ8EcAOTCHAB0xBwAFMYcALXHHABWyRwA5socAIbMHAAnzhwAyM8cAGjRHAD40hwAmdQcADrWHADa1xwAatkcAAvbHACs3BwAPN4cANzfHAB94RwAHuMcAK7kHABO5hwA7+ccAJDpHAAg6xwAwOwcAGHuHAAC8BwAkvEcADLzHADT9BwAdPYcAAT4HACk+RwARfscAOb8HAB2/hwAFgAdALcBHQBYAx0A+AQdAIgGHQApCB0AygkdAGoLHQD6DB0Amw4dADwQHQDMER0AbBMdAA0VHQCuFh0APhgdAN4ZHQB/Gx0AIB0dALAeHQBQIB0A8SEdAJIjHQAiJR0AwiYdAGMoHQAEKh0AlCsdADQtHQDVLh0AdjAdAAYyHQCmMx0ARzUdAOg2HQB4OB0AGDodALk7HQBaPR0A+j4dAItAHQArQh0AzEMdAGxFHQD8Rh0AnUgdAD5KHQDOSx0Abk0dAA9PHQCwUB0AQFIdAOBTHQCBVR0AIlcdALJYHQBSWh0A81sdAJRdHQAkXx0AxGAdAGViHQAGZB0AlmUdADZnHQDXaB0AeGodAAhsHQCobR0ASW8dAOpwHQCKch0AGnQdALt1HQBcdx0A/HgdAIx6HQAtfB0Azn0dAF5/HQD+gB0An4IdAECEHQDQhR0AcIcdABGJHQCyih0AQowdAOKNHQCDjx0AJJEdALSSHQBUlB0A9ZUdAJaXHQAmmR0AxpodAGecHQAInh0AmJ8dADihHQDZoh0AeqQdAAqmHQCqpx0AS6kdAOyqHQB8rB0AHK4dAL2vHQBesR0A7rIdAI60HQAvth0A0LcdAGC5HQAAux0AobwdAEK+HQDSvx0Ac8EdABPDHQC0xB0ARMYdAOTHHQCFyR0AJssdALbMHQBWzh0A988dAJjRHQAo0x0AyNQdAGnWHQAK2B0AmtkdADrbHQDb3B0AfN4dABzgHQCs4R0ATeMdAO7kHQB+5h0AHugdAL/pHQBg6x0A8OwdAJDuHQAx8B0A0vEdAGLzHQAC9R0Ao/YdAET4HQDU+R0AdPsdABX9HQC2/h0ARgAeAOYBHgCHAx4AKAUeALgGHgBYCB4A+QkeAJoLHgAqDR4Ayg4eAGsQHgAMEh4AnBMeADwVHgDdFh4AfhgeAA4aHgCuGx4ATx0eAPAeHgCAIB4AICIeAMEjHgBiJR4A8iYeAJIoHgAzKh4A1CseAGQtHgAELx4ApTAeAEYyHgDWMx4AdjUeABc3HgC4OB4ASDoeAOg7HgCJPR4AKj8eALpAHgBbQh4A+0MeAJxFHgAsRx4AzEgeAG1KHgAOTB4Ank0eAD5PHgDfUB4AgFIeABBUHgCwVR4AUVceAPJYHgCCWh4AIlweAMNdHgBkXx4A9GAeAJRiHgA1ZB4A1mUeAGZnHgAGaR4Ap2oeAEhsHgDYbR4AeG8eABlxHgC6ch4ASnQeAOp1HgCLdx4ALHkeALx6HgBcfB4A/X0eAJ5/HgAugR4AzoIeAG+EHgAQhh4AoIceAECJHgDhih4AgoweABKOHgCyjx4AU5EeAPSSHgCElB4AJJYeAMWXHgBmmR4A9poeAJacHgA3nh4A2J8eAGihHgAIox4AqaQeADmmHgDapx4AeqkeABurHgC8rB4ATK4eAOyvHgCNsR4ALrMeAL60HgBeth4A/7ceAKC5HgAwux4A0LweAHG+HgASwB4AosEeAEPDHgDjxB4AhMYeABTIHgC0yR4AVcseAPbMHgCGzh4AJtAeAMfRHgBo0x4A+NQeAJjWHgA52B4A2tkeAGrbHgAK3R4Aq94eAEzgHgDc4R4AfOMeAB3lHgC+5h4ATugeAO7pHgCP6x4AMO0eAMDuHgBg8B4AAfIeAKLzHgAy9R4A0vYeAHP4HgAU+h4ApPseAET9HgDl/h4AhgAfABYCHwC2Ax8AVwUfAOcGHwCICB8AKAofAMkLHwBqDR8A+g4fAJoQHwA7Eh8A3BMfAGwVHwAMFx8ArRgfAE4aHwDeGx8Afh0fAB8fHwDAIB8AUCIfAPAjHwCRJR8AMicfAMIoHwBiKh8AAywfAKQtHwA0Lx8A1DAfAHUyHwAWNB8ApjUfAEY3HwDnOB8AiDofABg8HwC4PR8AWT8fAOlAHwCKQh8AK0QfAMtFHwBsRx8A/EgfAJxKHwA9TB8A3k0fAG5PHwAOUR8Ar1IfAFBUHwDgVR8AgFcfACFZHwDCWh8AUlwfAPJdHwCTXx8ANGEfAMRiHwBkZB8ABWYfAKZnHwA2aR8A1mofAHdsHwAYbh8AqG8fAEhxHwDpch8AinQfABp2HwC6dx8AW3kfAOt6HwCMfB8ALH4fAM1/HwBdgR8A/oIfAJ6EHwA/hh8A4IcfAHCJHwAQix8AsYwfAFKOHwDijx8AgpEfACOTHwDElB8AVJYfAPSXHwCVmR8ANpsfAMacHwBmnh8AB6AfAKihHwA4ox8A2KQfAHmmHwAaqB8AqqkfAEqrHwDrrB8Ae64fABywHwC8sR8AXbMfAO20HwCOth8ALrgfAM+5HwBfux8AAL0fAKC+HwBBwB8A4sEfAHLDHwATxR8As8YfAEPIHwDkyR8AhMsfACXNHwDGzh8AVtAfAPbRHwCX0x8AONUfAMjWHwBo2B8ACdofAKrbHwA63R8A2t4fAHvgHwAc4h8ArOMfAEzlHwDt5h8AjugfAB7qHwC+6x8AX+0fAO/uHwCQ8B8AMPIfANHzHwBh9R8AAvcfAKL4HwBD+h8A5PsfAHT9HwAU/x8AtQAgAFYCIADmAyAAhgUgACcHIADICCAAWAogAPgLIACZDSAAOg8gAMoQIABqEiAACxQgAJsVIAA8FyAA3BggAH0aIAANHCAArh0gAE4fIADvICAAfyIgACAkIADAJSAAYScgAPEoIACSKiAAMiwgANMtIAB0LyAABDEgAKQyIABFNCAA5jUgAHY3IAAWOSAAtzogAFg8IADoPSAAiD8gAClBIADKQiAAWkQgAPtFIACbRyAAK0kgAMxKIABsTCAADU4gAJ1PIAA+USAA3lIgAH9UIAAPViAAsFcgAFBZIADxWiAAklwgACJeIADCXyAAY2EgAARjIACUZCAANGYgANVnIAB2aSAABmsgAKZsIABHbiAA6G8gAHhxIAAYcyAAuXQgAFp2IADqdyAAinkgACt7IAC7fCAAXH4gAPx/IACdgSAALYMgAM6EIABuhiAAD4ggAJ+JIABAiyAA4IwgAIGOIAARkCAAspEgAFKTIADzlCAAlJYgACSYIADEmSAAZZsgAAadIACWniAANqAgANehIAB4oyAACKUgAKimIABJqCAA6qkgAHqrIAAarSAAu64gAEuwIADssSAAjLMgAC21IAC9tiAAXrggAP65IACfuyAAL70gANC+IABwwCAAEcIgAKHDIABCxSAA48YgAIPIIAAkyiAAtMsgAFTNIAD1ziAAltAgACbSIADG0yAAZ9UgAAjXIACY2CAAONogANnbIAB63SAACt8gAKrgIABL4iAA2+MgAHzlIAAc5yAAveggAE3qIADu6yAAju0gAC/vIAC/8CAAYPIgAAD0IACh9SAAMfcgANL4IABy+iAAE/wgAKP9IABE/yAA5AAhAIUCIQAVBCEAtgUhAFYHIQD3CCEAhwohACgMIQDIDSEAaQ8hAAoRIQCaEiEAOhQhANsVIQB8FyEADBkhAKwaIQBNHCEA3R0hAH4fIQAeISEAvyIhAE8kIQDwJSEAkCchADEpIQDBKiEAYiwhAAIuIQCjLyEAMzEhANQyIQB0NCEAFTYhALY3IQBGOSEA5johAIc8IQAoPiEAuD8hAFhBIQD5QiEAmkQhACpGIQDLRyEAa0khAPtKIQCcTCEAPE4hAN1PIQBtUSEADlMhAK5UIQBPViEA31chAIBZIQAgWyEAwVwhAFFeIQDyXyEAkmEhADNjIQDUZCEAZGYhAARoIQClaSEARmshANZsIQB2biEAF3AhAKdxIQBIcyEA6HQhAIl2IQAqeCEAunkhAFp7IQD7fCEAnH4hACyAIQDMgSEAbYMhAP2EIQCehiEAPoghAN+JIQBviyEAEI0hALCOIQBRkCEA4ZEhAIKTIQAilSEAw5YhAFOYIQD0mSEAlJshADWdIQDFniEAZqAhAAaiIQCnoyEASKUhANimIQB4qCEAGaohALqrIQBKrSEA6q4hAIuwIQAbsiEAvLMhAFy1IQD9tiEAjbghAC66IQDOuyEAb70hAP++IQCgwCEAQMIhAOHDIQBxxSEAEschALPIIQBTyiEA48shAITNIQAkzyEAxdAhAFXSIQD20yEAltUhADfXIQDY2CEAaNohAAjcIQCp3SEASt8hANrgIQB64iEAG+QhAKvlIQBM5yEA7OghAI3qIQAd7CEAvu0hAF7vIQD/8CEAj/IhADD0IQDQ9SEAcfchAAH5IQCi+iEAQvwhAOP9IQBz/yEAFAEiALQCIgBVBCIA5QUiAIYHIgAmCSIAxwoiAGgMIgD4DSIAmA8iADkRIgDaEiIAahQiAAoWIgCrFyIAOxkiANwaIgB8HCIAHR4iAK0fIgBOISIA7iIiAI8kIgAfJiIAwCciAGApIgABKyIAoiwiADIuIgDSLyIAczEiABQzIgCkNCIARDYiAOU3IgB1OSIAFjsiALY8IgBXPiIA5z8iAIhBIgAoQyIAyUQiAFlGIgD6RyIAm0kiADtLIgDLTCIAbE4iAAxQIgCtUSIATlMiAN5UIgB+ViIAH1giAK9ZIgBQWyIA8FwiAJFeIgAhYCIAwmEiAGJjIgADZSIAk2YiADRoIgDUaSIAdWsiAAVtIgCmbiIARnAiAOdxIgB3cyIAGHUiALh2IgBZeCIA6XkiAIp7IgAqfSIAy34iAFuAIgD8gSIAnIMiAD2FIgDehiIAbogiAA6KIgCviyIAP40iAOCOIgCAkCIAIZIiALGTIgBSlSIA8pYiAJOYIgAjmiIAxJsiAGSdIgAFnyIAlaAiADaiIgDWoyIAd6UiAAenIgCoqCIASKoiAOmrIgB5rSIAGq8iALqwIgBbsiIA67MiAIy1IgAstyIAzbgiAF26IgD+uyIAnr0iAD+/IgDPwCIAcMIiABDEIgCxxSIAQcciAOLIIgCDyiIAI8wiALPNIgBUzyIA9NAiAJXSIgAl1CIAxtUiAGbXIgAH2SIAl9oiADjcIgDY3SIAed8iAAnhIgCq4iIASuQiAOvlIgB75yIAHOkiALzqIgBd7CIA7e0iAI7vIgAu8SIAz/IiAF/0IgAA9iIAoPciAEH5IgDR+iIAcvwiABL+IgCz/yIAQwEjAOQCIwCEBCMAJQYjALUHIwBWCSMA9gojAJcMIwAnDiMAyA8jAGgRIwAJEyMAmRQjADoWIwDaFyMAexkjAAsbIwCsHCMATB4jAO0fIwB9ISMAHiMjAL4kIwBfJiMA7ycjAJApIwAwKyMA0SwjAGEuIwACMCMAojEjAEMzIwDTNCMAdDYjABQ4IwC1OSMARTsjAOY8IwCGPiMAJ0AjALdBIwBYQyMA+EQjAJlGIwApSCMAykkjAGtLIwALTSMAm04jADxQIwDcUSMAfVMjAA1VIwCuViMATlgjAO9ZIwB/WyMAIF0jAMBeIwBhYCMA8WEjAJJjIwAyZSMA02YjAGNoIwAEaiMApGsjAEVtIwDVbiMAdnAjABZyIwC3cyMAR3UjAOh2IwCIeCMAKXojALl7IwBafSMA+n4jAJuAIwArgiMAzIMjAGyFIwANhyMAnYgjAD6KIwDeiyMAf40jAA+PIwCwkCMAUJIjAPGTIwCBlSMAIpcjAMKYIwBjmiMA85sjAJSdIwA0nyMA1aAjAGWiIwAGpCMApqUjAEenIwDXqCMAeKojABisIwC5rSMASa8jAOqwIwCKsiMAK7QjALu1IwBctyMA/LgjAJ26IwAtvCMAzr0jAG6/IwAPwSMAn8IjAEDEIwDgxSMAgccjABHJIwCyyiMAU8wjAPPNIwCDzyMAJNEjAMTSIwBl1CMA9dUjAJbXIwA22SMA19ojAGfcIwAI3iMAqN8jAEnhIwDZ4iMAeuQjABrmIwC75yMAS+kjAOzqIwCM7CMALe4jAL3vIwBe8SMA/vIjAJ/0IwAv9iMA0PcjAHD5IwAR+yMAofwjAEL+IwDi/yMAgwEkABMDJAC0BCQAVAYkAPUHJACFCSQAJgskAMYMJABWDiQA9w8kAJgRJAA4EyQA2RQkAGkWJAAKGCQAqhkkAEsbJADbHCQAfB4kABwgJAC9ISQATSMkAO4kJACOJiQALygkAL8pJABgKyQAAC0kAKEuJAAxMCQA0jEkAHIzJAATNSQAozYkAEQ4JADkOSQAhTskABU9JAC2PiQAVkAkAOZBJACHQyQAKEUkAMhGJABpSCQA+UkkAJpLJAA7TSQA204kAGtQJAAMUiQArFMkAE1VJADdViQAflgkAB5aJAC/WyQAT10kAPBeJACQYCQAIGIkAMFjJABiZSQAAmckAKNoJAAzaiQA1GskAHRtJAAVbyQApXAkAEZyJADmcyQAh3UkABd3JAC4eCQAWHokAPl7JACJfSQAKn8kAMqAJABagiQA+4MkAJyFJAA8hyQAzIgkAG2KJAAOjCQAro0kAE+PJADfkCQAgJIkACCUJADBlSQAUZckAPKYJACSmiQAM5wkAMOdJABknyQABKEkAKWiJAA1pCQA1qUkAHanJAAXqSQAp6okAEisJADorSQAeK8kABmxJAC6siQAWrQkAOq1JACLtyQALLkkAMy6JABtvCQA/b0kAJ6/JAA+wSQA38IkAG/EJAAQxiQAsMckAFHJJADhyiQAgswkACPOJADDzyQAU9EkAPTSJACU1CQANdYkAMXXJABm2SQABtskAKfcJAA33iQA2N8kAHjhJAAZ4yQAqeQkAErmJADq5yQAi+kkABvrJAC87CQAXO4kAOzvJACN8SQALvMkAM70JABe9iQA//ckAKD5JABA+yQA4fwkAHH+JAASACUAsgElAFMDJQDjBCUAhAYlACQIJQDFCSUAVQslAPYMJQCWDiUANxAlAMcRJQBoEyUACBUlAKkWJQA5GCUA2hklAHobJQAbHSUAqx4lAEwgJQDsISUAjSMlAB0lJQC+JiUAXiglAO4pJQCPKyUAMC0lANAuJQBgMCUAATIlAKIzJQBCNSUA0jYlAHM4JQAUOiUAtDslAFU9JQDlPiUAhkAlACZCJQDHQyUAV0UlAPhGJQCYSCUAOUolAMlLJQBqTSUAC08lAKtQJQA7UiUA3FMlAHxVJQAdVyUArVglAE5aJQDuWyUAj10lAB9fJQDAYCUAYGIlAPBjJQCRZSUAMmclANJoJQBjaiUAA2wlAKRtJQBEbyUA1HAlAHVyJQAWdCUAtnUlAFd3JQDneCUAiHolACh8JQDJfSUAWX8lAPqAJQCagiUAO4QlAMuFJQBshyUADIklAJyKJQA9jCUA3o0lAH6PJQAOkSUAr5IlAFCUJQDwlSUAgJclACGZJQDCmiUAYpwlAPKdJQCTnyUANKElANSiJQB1pCUABaYlAKanJQBGqSUA56olAHesJQAYriUAuK8lAFmxJQDpsiUAirQlACq2JQDLtyUAW7klAPy6JQCcvCUAPb4lAM2/JQBuwSUADsMlAJ7EJQA/xiUA4MclAIDJJQAQyyUAscwlAFLOJQDzzyUAgtElACPTJQDE1CUAZNYlAAXYJQCV2SUANtslANbcJQB33iUAB+AlAKjhJQBI4yUA6eQlAHnmJQAa6CUAuuklAFvrJQDr7CUAjO4lACzwJQDN8SUAXfMlAP70JQCe9iUALvglAM/5JQBw+yUAEP0lAKD+JQBBACYA4gEmAIIDJgASBSYAswYmAFQIJgD0CSYAhAsmACUNJgDGDiYAZhAmAPYRJgCXEyYAOBUmANgWJgB5GCYACRomAKobJgBKHSYA6x4mAHsgJgAcIiYAvCMmAEwlJgDtJiYAjigmAC4qJgC+KyYAXy0mAAAvJgCgMCYAMDImANEzJgByNSYAEjcmAKI4JgBDOiYA5DsmAIQ9JgAUPyYAtUAmAFZCJgD2QyYAl0UmACdHJgDISCYAaEomAAlMJgCZTSYAOk8mANtQJgB7UiYAC1QmAKxVJgBMVyYA3FgmAH1aJgAeXCYAvl0mAE5fJgDvYCYAkGImADBkJgDAZSYAYWcmAAJpJgCiaiYAM2wmANNtJgB0byYAFHEmAKRyJgBFdCYA5nUmAIZ3JgAneSYAt3omAFh8JgD4fSYAmX8mACmBJgDKgiYAaoQmAPqFJgCbhyYAPIkmANyKJgB9jCYADY4mAK6PJgBOkSYA3pImAH+UJgAgliYAwJcmAFCZJgDxmiYAkpwmADKeJgDCnyYAY6EmAASjJgCkpCYANKYmANWnJgB2qSYAFqsmAKasJgBHriYA6K8mAIixJgAYsyYAubQmAFq2JgD6tyYAm7kmACu7JgDMvCYAbL4mAA3AJgCdwSYAPsMmAN7EJgB/xiYAD8gmALDJJgBQyyYA4MwmAIHOJgAi0CYAw9EmAFLTJgDz1CYAlNYmADTYJgDE2SYAZdsmAAbdJgCm3iYANuAmANfhJgB44yYAGOUmAKjmJgBJ6CYA6ukmAIrrJgAr7SYAu+4mAFzwJgD88SYAnfMmAC31JgDO9iYAbvgmAA/6JgCf+yYAQP0mAOD+JgBwACcAEQInALIDJwBSBScA4gYnAIMIJwAkCicAxAsnAFQNJwD1DicAlhAnADYSJwDGEycAZxUnAAgXJwCoGCcAOBonANkbJwB6HScAGh8nAKogJwBLIicA7CMnAIwlJwAcJycAvSgnAF4qJwD+KycAny0nAC8vJwDQMCcAcDInABE0JwChNScAQjcnAOI4JwCDOicAEzwnALQ9JwBUPycA5EAnAIVCJwAmRCcAxkUnAFZHJwD3SCcAmEonADhMJwDITScAaU8nAApRJwCrUicAOlQnANtVJwB8VycAHFknAKxaJwBNXCcA7l0nAI5fJwAeYScAv2InAGBkJwAAZicAkGcnADFpJwDSaicAcmwnAANuJwCjbycARHEnAORyJwCFdCcAFXYnALZ3JwBWeScA93onAId8JwAoficAyH8nAFiBJwD5gicAmoQnADqGJwDKhycAa4knAAyLJwCsjCcAPI4nAN2PJwB+kScAHpMnAK6UJwBPlicA8JcnAJCZJwAgmycAwZwnAGKeJwACoCcAkqEnADOjJwDUpCcAdKYnABWoJwClqScARqsnAOasJwB2ricAF7AnALixJwBYsycA6LQnAIm2JwAquCcAyrknAFq7JwD7vCcAnL4nADzAJwDMwScAbcMnAA7FJwCuxicAPsgnAN/JJwCAyycAIM0nAMHOJwBR0CcA8tEnAJPTJwAz1ScAw9YnAGTYJwAE2icAlNsnADXdJwDW3icAduAnAAbiJwCn4ycASOUnAOjmJwB46CcAGeonALrrJwBa7ScA6+4nAIvwJwAs8icAzPMnAFz1JwD99icAnvgnAD76JwDO+ycAb/0nABD/JwCwACgAQAIoAOEDKACCBSgAIgcoALIIKABTCigA9AsoAJQNKAA1DygAxRAoAGYSKAAGFCgAlhUoADcXKADYGCgAeBooAAgcKACpHSgASh8oAOogKAB6IigAGyQoALwlKABcJygA7CgoAI0qKAAuLCgAzi0oAF4vKAD/MCgAoDIoAEA0KADQNSgAcTcoABI5KACyOigAQjwoAOM9KACEPygAJEEoALRCKABVRCgA9kUoAJZHKAAmSSgAx0ooAGhMKAAITigAmE8oADlRKADaUigAe1QoABtWKACrVygATFkoAOxaKAB8XCgAHV4oAL5fKABeYSgA7mIoAI9kKAAwZigA0GcoAGBpKAABaygAomwoAEJuKADTbygAc3EoABRzKAC0dCgARHYoAOV3KACGeSgAJnsoALZ8KABXfigA+H8oAJiBKAAogygAyYQoAGqGKAAKiCgAmokoADuLKADcjCgAfI4oAAyQKACtkSgATpMoAO6UKAB+ligAH5goAMCZKABgmygA8JwoAJGeKAAyoCgA0qEoAGKjKAADpSgApKYoAESoKADUqSgAdasoABatKAC2rigARrAoAOexKACIsygAKLUoALi2KABZuCgA+rkoAJq7KAAqvSgAy74oAGzAKAAMwigAnMMoAD3FKADexigAfsgoAA7KKACvyygAUM0oAPDOKACA0CgAIdIoAMLTKABj1SgA8tYoAJPYKAA02igA1NsoAGTdKAAF3ygApuAoAEbiKADW4ygAd+UoABjnKAC46CgASOooAOnrKACK7SgAKu8oALvwKABb8igA/PMoAJz1KAAs9ygAzfgoAG76KAAO/CgAnv0oAD//KADgACkAgAIpABAEKQCxBSkAUgcpAPIIKQCCCikAIwwpAMQNKQBkDykA9BApAJUSKQA2FCkA1hUpAGYXKQAHGSkAqBopAEgcKQDYHSkAeR8pABohKQC6IikASiQpAOslKQCMJykALCkpALwqKQBdLCkA/i0pAJ4vKQAuMSkAzzIpAHA0KQAQNikAoDcpAEE5KQDiOikAgjwpABI+KQCzPykAVEEpAPRCKQCERCkAJUYpAMZHKQBmSSkA9kopAJdMKQA4TikAyE8pAGhRKQAJUykAqlQpAEtWKQDaVykAe1kpABxbKQC8XCkATF4pAO1fKQCOYSkALmMpAL5kKQBfZikAAGgpAKBpKQAwaykA0WwpAHJuKQAScCkAo3EpAENzKQDkdCkAhHYpABR4KQC1eSkAVnspAPZ8KQCGfikAJ4ApAMiBKQBogykA+IQpAJmGKQA6iCkA2okpAGqLKQALjSkArI4pAEyQKQDckSkAfZMpAB6VKQC+likATpgpAO+ZKQCQmykAMJ0pAMCeKQBhoCkAAqIpAKKjKQAypSkA06YpAHSoKQAUqikApKspAEWtKQDmrikAhrApABayKQC3sykAWLUpAPi2KQCIuCkAKbopAMq7KQBavSkA+r4pAJvAKQA8wikA3MMpAGzFKQANxykArsgpAE7KKQDeyykAf80pACDPKQDA0CkAUNIpAPHTKQCS1SkAM9cpAMLYKQBj2ikABNwpAKTdKQA03ykA1eApAHbiKQAW5CkApuUpAEfnKQDo6CkAiOopABjsKQC57SkAWu8pAPrwKQCL8ikAK/QpAMz1KQBs9ykA/PgpAJ36KQA+/CkA3v0pAG7/KQAPASoAsAIqAFAEKgDgBSoAgQcqACIJKgCyCioAUgwqAPMNKgCUDyoANBEqAMQSKgBlFCoABhYqAKYXKgA2GSoA1xoqAHgcKgAYHioAqB8qAEkhKgDqIioAiiQqABomKgC7JyoAXCkqAPwqKgCMLCoALS4qAM4vKgBuMSoA/jIqAJ80KgBANioA4DcqAHA5KgAROyoAsjwqAFI+KgDiPyoAg0EqACRDKgC0RCoAVEYqAPVHKgCWSSoAJksqAMZMKgBnTioACFAqAKhRKgA4UyoA2VQqAHpWKgAbWCoAqlkqAEtbKgDsXCoAjF4qABxgKgC9YSoAXmMqAP5kKgCOZioAL2gqANBpKgBwayoAAG0qAKFuKgBCcCoA4nEqAHNzKgATdSoAtHYqAFR4KgDkeSoAhXsqACZ9KgC2fioAVoAqAPeBKgCYgyoAKIUqAMiGKgBpiCoACooqAJqLKgA6jSoA244qAHyQKgAckioArJMqAE2VKgDulioAjpgqAB6aKgC/myoAYJ0qAACfKgCQoCoAMaIqANKjKgBypSoAAqcqAKOoKgBEqioA5KsqAHStKgAVryoAtrAqAFayKgDmsyoAh7UqACi3KgDIuCoAWLoqAPm7KgCavSoAOr8qAMrAKgBrwioADMQqAJzFKgA8xyoA3cgqAH7KKgAOzCoArs0qAE/PKgDw0CoAgNIqACDUKgDB1SoAYtcqAAPZKgCS2ioAM9wqANTdKgB03yoABOEqAKXiKgBG5CoA5uUqAHbnKgAX6SoAuOoqAFjsKgDo7SoAie8qACrxKgDK8ioAW/QqAPv1KgCc9yoAPPkqAMz6KgBt/CoADv4qAJ7/KgA+ASsA3wIrAIAEKwAQBisAsAcrAFEJKwDyCisAggwrACIOKwDDDysAZBErAPQSKwCUFCsANRYrANYXKwB2GSsABhsrAKccKwBIHisA6B8rAHghKwAZIysAuiQrAFomKwDqJysAiykrACwrKwDMLCsAXC4rAA4wKwCuMSsAPjMrAN80KwCANisAIDgrALA5KwBROysA8jwrAII+KwAiQCsAw0ErAGRDKwD0RCsAlEYrADVIKwDWSSsAZksrAAZNKwCnTisASFArANhRKwB4UysAGVUrALpWKwBKWCsA61krAItbKwAsXSsAvF4rAFxgKwD9YSsAnmMrAD5lKwDOZisAb2grABBqKwCwaysAQG0rAOFuKwCCcCsAInIrALJzKwBTdSsA9HYrAJR4KwAkeisAxXsrAGZ9KwAGfysAloArADeCKwDYgysAeIUrAAiHKwCpiCsASoorANqLKwB6jSsAG48rALyQKwBMkisA7JMrAI2VKwAulysAvpgrAF6aKwD/mysAoJ0rADCfKwDQoCsAcaIrABKkKwCipSsAQqcrAOOoKwCEqisAFKwrALStKwBVrysA9rArAIayKwAmtCsAx7UrAGi3KwAIuSsAmLorADm8KwDavSsAe78rAArBKwCrwisATMQrAOzFKwB8xysAHckrAL7KKwBezCsA7s0rAI/PKwAw0SsA0NIrAGDUKwAB1isAotcrADLZKwDT2isAc9wrABTeKwCk3ysAROErAOXiKwCG5CsAFuYrALbnKwBX6SsA+OorAIjsKwAo7isAye8rAGrxKwD68isAmvQrADv2KwDc9ysAfPkrAAz7KwCt/CsATv4rAO7/KwB+ASwAHwMsAMAELABgBiwA8AcsAJEJLAAyCywAwgwsAGIOLAADECwApBEsADQTLADUFCwAdRYsABYYLACmGSwARhssAOccLACIHiwAGCAsALghLABZIywA+iQsAIomLAAqKCwAyyksAGwrLAD8LCwAnC4sAD0wLADeMSwAfjMsAA41LACvNiwAUDgsAPA5LACAOywAIT0sAMI+LABjQCwA8kEsAJNDLAA0RSwA1EYsAGRILAAFSiwApkssADZNLADWTiwAd1AsABhSLACoUywASFUsAOlWLACKWCwAGlosALtbLABbXSwA/F4sAIxgLAAsYiwAzWMsAG5lLAD+ZiwAnmgsAD9qLADgaywAcG0sABBvLACxcCwAUnIsAOJzLACCdSwAI3csAMR4LABUeiwA9HssAJV9LAA2fywA1oAsAGaCLAAHhCwAqIUsAEiHLADYiCwAeYosABqMLACqjSwASo8sAOuQLACMkiwAHJQsALyVLABdlywA/pgsAI6aLAAunCwAz50sAHCfLAAAoSwAoKIsAEGkLADipSwAcqcsABKpLACzqiwAVKwsAOStLACErywAJbEsAMayLABWtCwA9rUsAJe3LAA4uSwAyLosAGi8LAAJviwAqr8sADrBLADawiwAe8QsABzGLAC8xywATMksAO3KLACOzCwAHs4sAL7PLABf0SwAANMsAJDULAAw1iwA0dcsAHLZLAAC2ywAo9wsAEPeLADk3ywAhOEsACXjLADG5CwAZuYsAPbnLACX6SwAOOssANjsLABo7iwACfAsAKrxLAA68ywA2vQsAHv2LAAc+CwArPksAEz7LADt/CwAjv4sAB4ALQC+AS0AXwMtAAAFLQCQBi0AMAgtANEJLQByCy0AAg0tAKIOLQBDEC0A5BEtAHQTLQAUFS0AtRYtAFYYLQDmGS0AhhstACcdLQDIHi0AWCAtAPghLQCZIy0AOiUtANsmLQBqKC0ACyotAKwrLQBMLS0A3C4tAH0wLQAeMi0ArjMtAE41LQDvNi0AkDgtACA6LQDAOy0AYT0tAAI/LQCSQC0AM0ItANNDLQB0RS0ABEctAKRILQBFSi0A5kstAHZNLQAWTy0At1AtAFhSLQDoUy0AiFUtAClXLQDKWC0AWlotAPpbLQCbXS0APF8tAMxgLQBsYi0ADWQtAK5lLQA+Zy0A3mgtAH9qLQAgbC0AsG0tAFBvLQDxcC0AknItACJ0LQDCdS0AY3ctAAR5LQCkei0ANHwtANV9LQB2fy0ABoEtAKaCLQBHhC0A6IUtAHiHLQAYiS0AuYotAFqMLQDqjS0Aio8tACuRLQDMki0AXJQtAPyVLQCdly0APpktAM6aLQBunC0AD54tALCfLQBAoS0A4KItAIGkLQAipi0AsqctAFKpLQDzqi0AlKwtACSuLQDEry0AZbEtAAazLQCmtC0ANrYtANe3LQB4uS0ACLstAKi8LQBJvi0A6r8tAHrBLQAbwy0Au8QtAFzGLQDsxy0AjMktAC3LLQDOzC0AXs4tAP7PLQCf0S0AQNMtANDULQBw1i0AEdgtALLZLQBC2y0A4twtAIPeLQAk4C0AxOEtAFTjLQD15C0AluYtACboLQDG6S0AZ+stAAjtLQCY7i0AOPAtANnxLQB68y0ACvUtAKr2LQBL+C0A7PktAHz7LQAc/S0Avf4tAF4ALgDuAS4AjgMuAC8FLgDQBi4AYAguAAAKLgChCy4AQg0uANIOLgByEC4AExIuALQTLgBEFS4A5BYuAIUYLgAmGi4AthsuAFYdLgD3Hi4AmCAuACgiLgDIIy4AaSUuAAonLgCaKC4AOiouANsrLgB8LS4ADC8uAKwwLgBNMi4A7jMuAH41LgAeNy4AvzguAGA6LgDwOy4AkD0uADE/LgDSQC4AYkIuAANELgCjRS4AREcuANRILgB0Si4AFUwuALZNLgBGTy4A5lAuAIdSLgAoVC4AuFUuAFhXLgD5WC4AmlouACpcLgDKXS4Aa18uAAxhLgCcYi4APGQuAN1lLgB+Zy4ADmkuAK5qLgBPbC4A8G0uAIBvLgAgcS4AwXIuAGJ0LgDydS4AkncuADN5LgDUei4AZHwuAAR+LgClfy4ARoEuANaCLgB2hC4AF4YuALiHLgBIiS4A6IouAImMLgAqji4Auo8uAFqRLgD7ki4AnJQuACyWLgDMly4AbZkuAA6bLgCenC4APp4uAN+fLgCAoS4AEKMuALCkLgBRpi4A8qcuAIKpLgAiqy4Aw6wuAGSuLgD0ry4AlLEuADWzLgDWtC4AZrYuAAa4LgCnuS4ASLsuANi8LgB4vi4AGcAuAKnBLgBKwy4A68QuAIvGLgAsyC4AvMkuAFzLLgD9zC4Ans4uAC7QLgDO0S4Ab9MuABDVLgCg1i4AQNguAOHZLgCC2y4AEt0uALLeLgBT4C4A9OEuAITjLgAk5S4AxeYuAGboLgD26S4AlusuADftLgDY7i4AaPAuAAjyLgCp8y4ASvUuANr2LgB6+C4AG/ouALz7LgBM/S4A7P4uAI0ALwAuAi8AvgMvAF4FLwD/Bi8AoAgvADAKLwDQCy8AcQ0vABIPLwCiEC8AQhIvAOMTLwCEFS8AFBcvALQYLwBVGi8A9hsvAIYdLwAmHy8AxyAvAGgiLwD4Iy8AmCUvADknLwDaKC8AaiovAAosLwCrLS8AOy8vANwwLwB8Mi8AHTQvAK01LwBONy8A7jgvAI86LwAwPC8AwD0vAGA/LwABQS8AokIvADJELwDTRS8Ac0cvABRJLwCkSi8AREwvAOVNLwCGTy8AFlEvALZSLwBXVC8A+FUvAIhXLwAoWS8AyVovAGpcLwD6XS8Aml8vADthLwDcYi8AbGQvAAxmLwCtZy8APWkvAN5qLwB+bC8AH24vAMBvLwBQcS8A8HIvAJF0LwAydi8AwncvAGJ5LwADey8ApHwvADR+LwDUfy8AdYEvABaDLwCmhC8ARoYvAOeHLwCIiS8AGIsvALiMLwBZji8A+o8vAIqRLwAqky8Ay5QvAGyWLwD8ly8AnJkvAD2bLwDNnC8Abp4vAA6gLwCvoS8AP6MvAOCkLwCApi8AIagvAMKpLwBSqy8A8qwvAJOuLwA0sC8AxLEvAGSzLwAFtS8AprYvADa4LwDWuS8Ad7svABi9LwCovi8ASMAvAOnBLwCKwy8AGsUvALvGLwBbyC8A/MkvAIzLLwAszS8Azc4vAF3QLwD+0S8AntMvAD/VLwDP1i8AcNgvABDaLwCx2y8AUt0vAOLeLwCC4C8AI+IvAMTjLwBU5S8A9OYvAJXoLwA26i8AxusvAGbtLwAH7y8AqPAvADjyLwDY8y8AefUvAAn3LwCq+C8ASvovAOv7LwCM/S8AHP8vALwAMABdAjAA/gMwAI4FMAAuBzAAzwgwAHAKMAAADDAAoA0wAEEPMADiEDAAchIwABIUMACzFTAAVBcwAOQYMACEGjAAJRwwAMYdMABWHzAA9iAwAJciMAAnJDAAyCUwAGgnMAAJKTAAmSowADosMADaLTAAey8wABwxMACsMjAATDQwAO01MACONzAAHjkwAL46MABfPDAAAD4wAJA/MAAwQTAA0UIwAHJEMAACRjAAo0cwAENJMADkSjAAdEwwABROMAC1TzAAVlEwAOZSMACGVDAAJ1YwAMhXMABYWTAA+FowAJlcMAA6XjAAyl8wAGphMAALYzAAm2QwADxmMADcZzAAfWkwAA1rMACubDAATm4wAO9vMAB/cTAAIHMwAMB0MABhdjAA8XcwAJJ5MAAyezAA03wwAHR+MAAEgDAApIEwAEWDMADmhDAAdoYwABaIMAC3iTAAWIswAOiMMACIjjAAKZAwAMqRMABakzAA+pQwAJuWMAA8mDAAzJkwAGybMAANnTAArp4wAD6gMADeoTAAf6MwAA+lMACwpjAAUKgwAPGpMACBqzAAIq0wAMKuMABjsDAA87EwAJSzMAA0tTAA1bYwAGW4MAAGujAAprswAEe9MADXvjAAeMAwABjCMAC5wzAAScUwAOrGMACLyDAAK8owAMzLMABczTAA/M4wAJ3QMAA+0jAAztMwAG7VMAAP1zAAsNgwAEDaMADg2zAAgd0wACLfMACy4DAAUuIwAPPjMACD5TAAJOcwAMToMABl6jAA9eswAJbtMAA27zAA1/AwAGfyMAAI9DAAqPUwAEn3MADZ+DAAevowABr8MAC7/TAAS/8wAOwAMQCMAjEALQQxAL0FMQBeBzEA/ggxAJ8KMQBADDEA0A0xAHAPMQARETEAshIxAEIUMQDiFTEAgxcxABMZMQC0GjEAVBwxAPUdMQCFHzEAJiExAMYiMQBnJDEACCYxAJgnMQA4KTEA2SoxAHosMQAKLjEAqi8xAEsxMQDsMjEAfDQxABw2MQC9NzEAXjkxAO46MQCOPDEALz4xAL8/MQBgQTEAAEMxAKFEMQAxRjEA0kcxAHNJMQATSzEAo0wxAEROMQDkTzEAhVExABVTMQC2VDEAVlYxAPdXMQCHWTEAKFsxAMhcMQBpXjEA+V8xAJphMQA6YzEA22QxAGtmMQAMaDEArGkxAE1rMQDubDEAfm4xAB5wMQC/cTEAYHMxAPB0MQCQdjEAMXgxANJ5MQBiezEAAn0xAKN+MQAzgDEA1IExAHSDMQAVhTEApYYxAEaIMQDmiTEAh4sxABeNMQC4jjEAWJAxAPmRMQCJkzEAKpUxAMqWMQBrmDEA+5kxAJybMQA8nTEA3Z4xAG2gMQAOojEArqMxAE+lMQDfpjEAgKgxACCqMQDBqzEAYq0xAPKuMQCSsDEAM7IxANSzMQBktTEABLcxAKW4MQBGujEA1rsxAHa9MQAXvzEAp8AxAEjCMQDowzEAicUxABnHMQC6yDEAW8oxAPvLMQCLzTEALM8xAMzQMQBt0jEA/dMxAJ7VMQA+1zEA39gxAG/aMQAQ3DEAsN0xAFHfMQDh4DEAguIxACLkMQDD5TEAU+cxAPToMQCU6jEANewxANbtMQBm7zEABvExAKfyMQBI9DEA2PUxAHj3MQAZ+TEAuvoxAFr8MQD7/TEAnP8xACwBMgDMAjIAbQQyAP0FMgCeBzIAPgkyAN8KMgBvDDIAEA4yALAPMgBRETIA4RIyAIIUMgAiFjIAwxcyAFMZMgD0GjIAlBwyADUeMgDFHzIAZiEyAAYjMgCnJDIANyYyANgnMgB4KTIAGSsyAKksMgBKLjIA6y8yAIsxMgAsMzIAvDQyAFw2MgD9NzIAnjkyAC47MgDOPDIAbz4yAP8/MgCgQTIAQEMyAOFEMgBxRjIAEkgyALJJMgBTSzIA40wyAIROMgAkUDIAxVEyAFVTMgD2VDIAllYyADdYMgDHWTIAaFsyAAhdMgCpXjIAOWAyANphMgB6YzIAG2UyAKtmMgBMaDIA7GkyAI1rMgAdbTIAvm4yAF5wMgD/cTIAoHMyADB1MgDQdjIAcXgyABJ6MgCiezIAQn0yAON+MgBzgDIAFIIyALSDMgBVhTIA5YYyAIaIMgAmijIAx4syAFeNMgD4jjIAmJAyADmSMgDJkzIAapUyAAqXMgCrmDIAO5oyANybMgB8nTIAHZ8yAK2gMgBOojIA7qMyAI+lMgAfpzIAwKgyAGCqMgABrDIAka0yADKvMgDTsDIAc7IyAAO0MgCktTIARLcyAOW4MgB1ujIAFrwyALa9MgBXvzIA58AyAIjCMgAoxDIAycUyAFnHMgD6yDIAmsoyADvMMgDLzTIAbM8yAAzRMgCt0jIAPdQyAN7VMgB+1zIAH9kyAK/aMgBQ3DIA8N0yAJHfMgAh4TIAwuIyAGLkMgAD5jIAk+cyADTpMgDU6jIAdewyAAXuMgCm7zIARvEyAOfyMgCI9DIAGPYyALj3MgBZ+TIA6foyAIr8MgAq/jIAy/8yAFsBMwD8AjMAnAQzAD0GMwDNBzMAbgkzAA4LMwCvDDMAPw4zAOAPMwCAETMAIRMzALEUMwBSFjMA8hczAJMZMwAjGzMAxBwzAGQeMwAFIDMAlSEzADYjMwDWJDMAdyYzAAcoMwCoKTMASCszAOksMwB5LjMAGjAzALsxMwBbMzMA6zQzAIw2MwAsODMAzTkzAF07MwD+PDMAnj4zAD9AMwDPQTMAcEMzABBFMwCxRjMAQUgzAOJJMwCCSzMAI00zALNOMwBUUDMA9FEzAJVTMwAlVTMAxlYzAGZYMwAHWjMAl1szADhdMwDYXjMAeWAzAAliMwCqYzMASmUzAOtmMwB7aDMAHGozALxrMwBdbTMA7W4zAI5wMwAucjMAz3MzAF91MwAAdzMAoHgzAEF6MwDRezMAcn0zABJ/MwCzgDMAQ4IzAOSDMwCEhTMAJYczALWIMwBWijMA9oszAJeNMwAnjzMAyJAzAGiSMwAJlDMAmZUzADqXMwDamDMAe5ozAAucMwCsnTMATJ8zAO2gMwB9ojMAHqQzAL6lMwBfpzMAAKkzAJCqMwAwrDMA0a0zAGGvMwACsTMAo7IzAEO0MwDTtTMAdLczABS5MwC1ujMARbwzAOa9MwCGvzMAJ8EzALfCMwBYxDMA+MUzAJnHMwApyTMAysozAGrMMwALzjMAm88zADzRMwDc0jMAfdQzAA3WMwCu1zMATtkzAO/aMwB/3DMAIN4zAMDfMwBh4TMA8eIzAJLkMwAy5jMA0+czAGPpMwAE6zMApOwzAEXuMwDV7zMAdvEzABbzMwCm9DMAR/YzAOj3MwCI+TMAKfszALn8MwBa/jMA+v8zAJsBNAArAzQAzAQ0AGwGNAANCDQAnQk0AD4LNADeDDQAfw40AA8QNACwETQAUBM0APEUNACBFjQAIhg0AMIZNABjGzQA8xw0AJQeNAA0IDQA1SE0AGUjNAAGJTQApiY0AEcoNADXKTQAeCs0ABgtNAC5LjQASTA0AOoxNACLMzQAKzU0ALs2NABcODQA/Dk0AJ07NAAtPTQAzj40AG5ANAAPQjQAn0M0AEBFNADgRjQAgUg0ABFKNACySzQAUk00APNONACDUDQAJFI0AMRTNABlVTQA9VY0AJZYNAA2WjQA11s0AGddNAAIXzQAqGA0AEliNADZYzQAemU0ABpnNAC7aDQAS2o0AOxrNACMbTQAHG80AL1wNABecjQA/nM0AJ91NAAvdzQA0Hg0AHB6NAARfDQAoX00AEJ/NADigDQAg4I0ABOENAC0hTQAVIc0APWINACFijQAJow0AMaNNABnjzQA95A0AJiSNAA4lDQA2ZU0AGmXNAAKmTQAqpo0ADqcNADbnTQAfJ80AByhNACsojQATaQ0AO6lNACOpzQAL6k0AL+qNABgrDQAAK40AKGvNAAxsTQA0rI0AHO0NAATtjQAo7c0AES5NADkujQAhbw0ABW+NAC2vzQAVsE0APfCNACHxDQAKMY0AMjHNABpyTQA+co0AJrMNAA6zjQA2880AGvRNAAM0zQArNQ0ADzWNADd1zQAftk0AB7bNACu3DQAT940APDfNACQ4TQAMeM0AMHkNABi5jQAAug0AKPpNAAz6zQA1Ow0AHTuNAAV8DQApfE0AEbzNADm9DQAh/Y0ABf4NAC4+TQAWPs0APn8NACJ/jQAKgA1AMoBNQBrAzUA+wQ1AJwGNQA8CDUA3Qk1AG0LNQAODTUArg41AE8QNQDfETUAgBM1ACAVNQDBFjUAURg1APIZNQCSGzUAIh01AMMeNQBkIDUABCI1AJQjNQA1JTUA1iY1AHYoNQAXKjUApys1AEgtNQDoLjUAiTA1ABkyNQC6MzUAWzU1APs2NQCLODUALDo1AMw7NQBtPTUA/T41AJ5ANQA+QjUAzkM1AG9FNQAQRzUAsEg1AEBKNQDhSzUAgk01ACJPNQCzUDUAU1I1APRTNQCUVTUANVc1AMVYNQBmWjUABlw1AKddNQA3XzUA2GA1AHhiNQAZZDUAqWU1AEpnNQDqaDUAi2o1ABtsNQC8bTUAXG81AOxwNQCNcjUALnQ1AM51NQBedzUA/3g1AKB6NQBAfDUA0H01AHF/NQASgTUAsoI1AFOENQDjhTUAhIc1ACSJNQDFijUAVYw1APaNNQCWjzUAN5E1AMeSNQBolDUACJY1AKmXNQA5mTUA2po1AHqcNQAbnjUAq581AEyhNQDsojUAfKQ1AB2mNQC+pzUAXqk1AO6qNQCPrDUAMK41ANCvNQBgsTUAAbM1AKK0NQBDtjUA0rc1AHO5NQAUuzUAtLw1AFW+NQDlvzUAhsE1ACbDNQDHxDUAV8Y1APjHNQCYyTUAOcs1AMnMNQBqzjUACtA1AKvRNQA70zUA3NQ1AHzWNQAd2DUArdk1AE7bNQDu3DUAj941AB/gNQDA4TUAYOM1AAHlNQCR5jUAMug1ANLpNQBz6zUAA+01AKTuNQBE8DUA5fE1AHXzNQAW9TUAtvY1AEb4NQDn+TUAiPs1ACj9NQC4/jUAWQA2APoBNgCaAzYAKgU2AMsGNgBsCDYADAo2AJwLNgA9DTYA3g42AH4QNgAOEjYArxM2AFAVNgDwFjYAkRg2ACEaNgDCGzYAYh02AAMfNgCTIDYANCI2ANQjNgB1JTYABSc2AKYoNgBGKjYA5ys2AHctNgAYLzYAuDA2AFkyNgDpMzYAijU2ACs3NgC6ODYAWzo2APw7NgCcPTYALD82AM1ANgBuQjYADkQ2AJ5FNgA/RzYA4Eg2AIBKNgAQTDYAsU02AFJPNgDyUDYAg1I2ACNUNgDEVTYAZFc2APRYNgCVWjYANlw2ANZdNgB3XzYAB2E2AKhiNgBIZDYA6WU2AHlnNgAaaTYAumo2AFtsNgDrbTYAjG82ACxxNgDNcjYAXXQ2AP51NgCedzYAP3k2AM96NgBwfDYAEH42ALF/NgBBgTYA4oI2AIKENgAShjYAs4c2AFSJNgD0ijYAhIw2ACWONgDGjzYAZpE2APaSNgCXlDYAOJY2ANiXNgBomTYACZs2AKqcNgBKnjYA2p82AHuhNgAcozYAvKQ2AEymNgDtpzYAjqk2AC6rNgDPrDYAX642AACwNgCgsTYAQbM2ANG0NgBytjYAE7g2ALO5NgBDuzYA5Lw2AIS+NgAlwDYAtcE2AFbDNgD2xDYAhsY2ACfINgDIyTYAaMs2APjMNgCZzjYAOtA2ANrRNgBr0zYAC9U2AKzWNgBM2DYA3Nk2AH3bNgAe3TYAvt42AE7gNgDv4TYAkOM2ADDlNgDA5jYAYeg2AALqNgCi6zYAQ+02ANPuNgB08DYAFPI2ALXzNgBF9TYA5vY2AIb4NgAn+jYAt/s2AFj9NgD4/jYAmQA3ACkCNwDKAzcAagU3AAsHNwCbCDcAPAo3ANwLNwBsDTcADQ83AK4QNwBOEjcA3hM3AH8VNwAgFzcAwBg3AGEaNwDxGzcAkh03ADIfNwDTIDcAYyI3AAQkNwCkJTcARSc3ANUoNwB2KjcAFiw3AKYtNwBHLzcA6DA3AIgyNwAYNDcAuTU3AFo3NwD7ODcAijo3ACs8NwDMPTcAbD83APxANwCdQjcAPkQ3AN5FNwBuRzcAD0k3ALBKNwBQTDcA4E03AIFPNwAiUTcAwlI3AFNUNwDzVTcAlFc3ADRZNwDVWjcAZVw3AAZeNwCmXzcAR2E3ANdiNwB4ZDcAGGY3ALlnNwBJaTcA6mo3AIpsNwAabjcAu283AFxxNwD8cjcAjHQ3AC12NwDOdzcAbnk3AP56NwCffDcAQH43AOB/NwBwgTcAEYM3ALKENwBShjcA4oc3AIOJNwAkizcAxIw3AGWONwD1jzcAlpE3ADaTNwDXlDcAZ5Y3AAiYNwComTcASZs3ANmcNwB6njcAGqA3AKqhNwBLozcA7KQ3AIymNwAcqDcAvak3AF6rNwD+rDcAjq43AC+wNwDQsTcAcLM3AAC1NwChtjcAQrg3AOO5NwByuzcAE703ALS+NwBUwDcA9cE3AIXDNwAmxTcAxsY3AGfINwD3yTcAmMs3ADjNNwDIzjcAadA3AArSNwCq0zcAO9U3ANvWNwB82DcAHNo3AKzbNwBN3TcA7t43AI7gNwAe4jcAv+M3AGDlNwAA5zcAkOg3ADHqNwDS6zcAcu03AALvNwCj8DcARPI3AOTzNwB09TcAFfc3ALb4NwBW+jcA5vs3AIf9NwAo/zcAyAA4AGkCOAD5AzgAmgU4ADoHOADbCDgAawo4AAwMOACsDTgAPA84AN0QOAB+EjgAHhQ4AK4VOABPFzgA8Bg4AJAaOAAgHDgAwR04AGIfOAACITgAkiI4ADMkOADUJTgAdCc4AAQpOAClKjgARiw4AOYtOAB2LzgAFzE4ALgyOABYNDgA6DU4AIk3OAAqOTgAyzo4AFo8OAD7PTgAnD84ADxBOADdQjgAbUQ4AA5GOACuRzgAT0k4AN9KOACATDgAIE44ALBPOABRUTgA8lI4AJJUOAAjVjgAw1c4AGRZOAAEWzgAlFw4ADVeOADWXzgAdmE4AAZjOACnZDgASGY4AOhnOAB4aTgAGWs4ALpsOABabjgA6m84AItxOAAsczgAzHQ4AFx2OAD9dzgAnnk4AD57OADOfDgAb344ABCAOACwgTgAQIM4AOGEOACChjgAIog4AMOJOABTizgA9Iw4AJSOOAAkkDgAxZE4AGaTOAAGlTgAlpY4ADeYOADYmTgAeJs4AAidOACpnjgASqA4AOqhOAB6ozgAG6U4ALymOABcqDgA7Kk4AI2rOAAurTgAzq44AF6wOAD/sTgAoLM4AEC1OADQtjgAcbg4ABK6OACzuzgAQr04AOO+OACEwDgAJMI4ALTDOABVxTgA9sY4AJbIOAAmyjgAx8s4AGjNOAAIzzgAmNA4ADnSOADa0zgAetU4AAvXOACr2DgATNo4AOzbOAB83TgAHd84AL7gOABe4jgA7uM4AI/lOAAw5zgA0Og4AGDqOAAB7DgAou04AELvOADS8DgAc/I4ABT0OAC09TgARPc4AOX4OACG+jgAJvw4ALb9OABX/zgA+AA5AJgCOQAoBDkAyQU5AGoHOQAKCTkAmgo5ADsMOQDcDTkAfA85AAwROQCtEjkAThQ5AO4VOQB+FzkAHxk5AMAaOQBgHDkA8B05AJEfOQAyITkA0iI5AGIkOQADJjkApCc5AEQpOQDUKjkAdSw5ABYuOQC2LzkARjE5AOcyOQCINDkAKDY5ALg3OQBZOTkA+jo5AJs8OQAqPjkAyz85AGxBOQAMQzkAnEQ5AD1GOQDeRzkAfkk5AA5LOQCvTDkAUE45APBPOQCAUTkAIVM5AMJUOQBiVjkA81c5AJNZOQA0WzkA1Fw5AGReOQAFYDkApmE5AEZjOQDWZDkAd2Y5ABhoOQC4aTkASGs5AOlsOQCKbjkAKnA5ALpxOQBbczkA/HQ5AIx2OQAseDkAzXk5AG57OQAOfTkAnn45AD+AOQDggTkAgIM5ABCFOQCxhjkAUog5APKJOQCCizkAI405AMSOOQBkkDkA9JE5AJWTOQA2lTkA1pY5AGaYOQAHmjkAqJs5AEidOQDYnjkAeaA5ABqiOQC6ozkASqU5AOumOQCMqDkALKo5ALyrOQBdrTkA/q45AJ6wOQAusjkAz7M5AHC1OQAQtzkAoLg5AEG6OQDiuzkAg705ABK/OQCzwDkAVMI5APTDOQCExTkAJcc5AMbIOQBmyjkA9ss5AJfNOQA4zzkA2NA5AGjSOQAJ1DkAqtU5AErXOQDb2DkAe9o5ABzcOQC83TkATN85AO3gOQCO4jkALuQ5AL7lOQBf5zkAAOk5AJDqOQAw7DkA0e05AHLvOQAS8TkAovI5AEP0OQDk9TkAhPc5ABT5OQC1+jkAVvw5APb9OQCG/zkAJwE6AMgCOgBoBDoA+AU6AJkHOgA6CToA2go6AGoMOgALDjoArA86AEwROgDcEjoAfRQ6AB4WOgC+FzoAThk6AO8aOgCQHDoAMB46AMAfOgBhIToAAiM6AJIkOgAyJjoA0yc6AHQpOgAEKzoApCw6AEUuOgDmLzoAhjE6ABYzOgC3NDoAWDY6APg3OgCIOToAKTs6AMo8OgBrPjoA+j86AJtBOgA8QzoA3EQ6AGxGOgANSDoArkk6AE5LOgDeTDoAf046ACBQOgDAUToAUFM6APFUOgCSVjoAMlg6AMNZOgBjWzoABF06AJReOgA0YDoA1WE6AHZjOgAGZToApmY6AEdoOgDoaToAiGs6ABhtOgC5bjoAWnA6APpxOgCKczoAK3U6AMx2OgBseDoA/Hk6AJ17OgA+fToA3n46AG6AOgAPgjoAsIM6AFCFOgDghjoAgYg6ACKKOgCyizoAUo06APOOOgCUkDoAJJI6AMSTOgBllToABpc6AKaYOgA2mjoA15s6AHidOgAYnzoAqKA6AEmiOgDqozoAiqU6ABqnOgC7qDoAXKo6APyrOgCMrToALa86AM6wOgBusjoA/rM6AJ+1OgBAtzoA4Lg6AHC6OgARvDoAsr06AFO/OgDiwDoAg8I6ACTEOgC0xToAVMc6APXIOgCWyjoAJsw6AMbNOgBnzzoACNE6AJjSOgA41DoA2dU6AHrXOgAa2ToAq9o6AEvcOgDs3ToAjN86ABzhOgC94joAXuQ6AP7lOgCO5zoAL+k6ANDqOgBw7DoAAO46AKHvOgBC8ToA4vI6AHL0OgAT9joAtPc6AFT5OgDk+joAhfw6ACb+OgC2/zoAVgE7APcCOwCYBDsAKAY7AMgHOwBpCTsACgs7AJoMOwA6DjsA2w87AHwROwAMEzsArBQ7AE0WOwDuFzsAjhk7AB4bOwC/HDsAYB47AAAgOwCQITsAMSM7ANIkOwByJjsAAig7AKMpOwBEKzsA5Cw7AHQuOwAVMDsAtjE7AFYzOwDmNDsAhzY7ACg4OwDIOTsAWDs7APk8OwCaPjsAO0A7AMpBOwBrQzsADEU7AJxGOwA8SDsA3Uk7AH5LOwAOTTsArk47AE9QOwDwUTsAgFM7ACBVOwDBVjsAYlg7APJZOwCTWzsAM107ANReOwB0YDsABGI7AKVjOwBGZTsA5mY7AHZoOwAXajsAuGs7AFhtOwDobjsAiXA7ACpyOwDKczsAWnU7APt2OwCceDsAPHo7AMx7OwBtfTsADn87AJ6AOwA+gjsA34M7AICFOwAQhzsAsIg7AFGKOwDyizsAgo07ACKPOwDDkDsAZJI7AASUOwCUlTsANZc7ANaYOwB2mjsABpw7AKedOwBInzsA6KA7AHiiOwAZpDsAuqU7AFqnOwDqqDsAi6o7ACysOwDMrTsAXK87AP2wOwCesjsALrQ7AM61OwBvtzsAELk7AKC6OwBAvDsA4b07AIK/OwASwTsAssI7AFPEOwD0xTsAhMc7ACTJOwDFyjsAZsw7AAbOOwCWzzsAN9E7ANjSOwBo1DsACNY7AKnXOwBK2TsA2to7AHvcOwAb3jsAvN87AEzhOwDs4jsAjeQ7AC7mOwC+5zsAXuk7AP/qOwCg7DsAQO47ANDvOwBx8TsAEvM7ALL0OwBC9jsA4/c7AIT5OwAk+zsAtPw7AFX+OwD2/zsAlgE8ACYDPADHBDwAaAY8APgHPACYCTwAOQs8ANoMPABqDjwAChA8AKsRPABMEzwA3BQ8AHwWPAAdGDwAvhk8AE4bPADuHDwAjx48ADAgPADQITwAYCM8AAElPACiJjwAQig8ANIpPABzKzwAFC08ALQuPABEMDwA5TE8AIYzPAAWNTwAtjY8AFc4PAD4OTwAiDs8ACg9PADJPjwAakA8APpBPACaQzwAO0U8ANxGPABsSDwADEo8AK1LPABOTTwA3k48AH5QPAAfUjwAwFM8AFBVPADwVjwAkVg8ADJaPADSWzwAY108AANfPACkYDwARGI8ANRjPAB1ZTwAFmc8ALZoPABGajwA52s8AIhtPAAobzwAuHA8AFlyPAD6czwAinU8ACp3PADLeDwAbHo8APx7PACcfTwAPX88AN6APABugjwADoQ8AK+FPABQhzwA4Ig8AICKPAAhjDwAwo08AFKPPADykDwAk5I8ADSUPADElTwAZJc8AAWZPACmmjwANpw8ANadPAB3nzwAGKE8AKiiPABIpDwA6aU8AIqnPAAaqTwAuqo8AFusPAD8rTwAjK88ACyxPADNsjwAbrQ8AA62PACetzwAP7k8AOC6PACAvDwAEL48ALG/PABSwTwA88I8AILEPAAjxjwAxMc8AFTJPAD0yjwAlcw8ADbOPADGzzwAZtE8AAfTPACo1DwAONY8ANjXPAB52TwAGts8AKrcPABL3jwA6988AIzhPAAc4zwAvOQ8AF3mPAD+5zwAjuk8AC7rPADP7DwAcO48AADwPACg8TwAQfM8AOL0PACC9jwAEvg8ALP5PABU+zwA9Pw8AIT+PAAlAD0AxgE9AFYDPQD2BD0AlwY9ADgIPQDICT0AaAs9AAkNPQCqDj0AOhA9ANoRPQB7Ez0AHBU9AKwWPQBMGD0A7Rk9AI4bPQAeHT0Avh49AF8gPQAAIj0AkCM9ADAlPQDRJj0Acig9AAIqPQCiKz0AQy09AOQuPQB0MD0AFDI9ALUzPQBWNT0A9jY9AIY4PQAnOj0AyDs9AGg9PQD4Pj0AmUA9ADpCPQDKQz0AakU9AAtHPQCsSD0APEo9ANxLPQB9TT0AHk89AK5QPQBOUj0A71M9AJBVPQAgVz0AwFg9AGFaPQACXD0Akl09ADNfPQDTYD0AdGI9ABRkPQCkZT0ARWc9AOZoPQCGaj0AFmw9ALdtPQBYbz0A6HA9AIhyPQApdD0AynU9AFp3PQD6eD0Am3o9ADx8PQDMfT0AbH89AA2BPQCugj0APoQ9AN6FPQB/hz0AIIk9ALCKPQBQjD0A8Y09AJKPPQAikT0AwpI9AGOUPQAElj0AlJc9ADSZPQDVmj0Adpw9AAaePQCmnz0AR6E9AOiiPQB4pD0AGKY9ALmnPQBaqT0A+qo9AIqsPQArrj0AzK89AGyxPQD8sj0AnbQ9AD62PQDOtz0Abrk9AA+7PQCwvD0AQL49AOC/PQCBwT0AIsM9ALLEPQBSxj0A88c9AJTJPQAkyz0AxMw9AGXOPQAG0D0AltE9ADbTPQDX1D0AeNY9ABjYPQCo2T0ASds9AOrcPQB63j0AG+A9ALvhPQBc4z0A7OQ9AIzmPQAt6D0Azuk9AF7rPQD+7D0An+49AEDwPQDQ8T0AcPM9ABH1PQCy9j0AQvg9AOL5PQCD+z0AJP09ALT+PQBUAD4A9QE+AJYDPgAmBT4AxgY+AGcIPgAICj4AqAs+ADgNPgDZDj4AehA+AAoSPgCqEz4ASxU+AOwWPgB8GD4AHBo+AL0bPgBeHT4A7h4+AI4gPgAvIj4A0CM+AGAlPgAAJz4AoSg+AEIqPgDSKz4Aci0+ABMvPgC0MD4ARDI+AOQzPgCFNT4AJjc+ALY4PgBWOj4A9zs+AJg9PgA4Pz4AyEA+AGlCPgAKRD4AmkU+ADpHPgDbSD4AfEo+AAxMPgCsTT4ATU8+AO5QPgB+Uj4AHlQ+AL9VPgBgVz4A8Fg+AJBaPgAxXD4A0l0+AGJfPgADYT4Ao2I+AERkPgDUZT4AdGc+ABVpPgC2aj4ARmw+AOZtPgCHbz4AKHE+ALhyPgBYdD4A+XU+AJp3PgAqeT4Ayno+AGt8PgAMfj4AnH8+ADyBPgDdgj4AfoQ+AA6GPgCuhz4AT4k+APCKPgCAjD4AII4+AMGPPgBikT4A8pI+AJKUPgAzlj4A1Jc+AGSZPgAEmz4ApZw+AEaePgDWnz4AdqE+ABejPgC4pD4ASKY+AOinPgCJqT4AKqs+ALqsPgBarj4A+68+AJyxPgAssz4AzLQ+AG22PgAOuD4Anrk+AD67PgDfvD4AgL4+ABDAPgCwwT4AUcM+APLEPgCCxj4AIsg+AMPJPgBkyz4A9Mw+AJTOPgA10D4A1tE+AGbTPgAG1T4Ap9Y+AEjYPgDY2T4AeNs+ABndPgC63j4ASuA+AOvhPgCL4z4ALOU+ALzmPgBc6D4A/ek+AJ7rPgAu7T4Azu4+AG/wPgAQ8j4AoPM+AED1PgDh9j4Agvg+ABL6PgCy+z4AU/0+AOP+PgCEAD8AJAI/AMUDPwBmBT8A9gY/AJYIPwA3Cj8A2As/AGgNPwAIDz8AqRA/AEoSPwDaEz8AehU/ABsXPwC8GD8ATBo/AOwbPwCNHT8ALh8/AL4gPwBeIj8A/yM/AKAlPwAwJz8A0Cg/AHEqPwASLD8Aoi0/AEIvPwDjMD8AhDI/ABQ0PwC0NT8AVTc/APY4PwCGOj8AJjw/AMc9PwBoPz8A+EA/AJhCPwA5RD8A2kU/AGpHPwAKST8Aq0o/AExMPwDcTT8AfE8/AB1RPwC+Uj8ATlQ/AO5VPwCPVz8AH1k/AMBaPwBgXD8AAV4/AKJfPwAyYT8A02I/AHNkPwAUZj8ApGc/AERpPwDlaj8Ahmw/ABZuPwC2bz8AV3E/APhyPwCIdD8AKHY/AMl3PwBqeT8A+no/AJp8PwA7fj8A3H8/AGyBPwAdgz8AvoQ/AE6GPwDuhz8Aj4k/AB+LPwDAjD8AYI4/AAGQPwCRkT8AMpM/ANKUPwBzlj8AFJg/AKSZPwBEmz8A5Zw/AIaePwAWoD8AtqE/AFejPwD4pD8AiKY/ACioPwDJqT8Aaqs/APqsPwCarj8AO7A/ANyxPwBssz8ADLU/AK22PwBOuD8A3rk/AH67PwAfvT8AwL4/AFDAPwDwwT8AkcM/ADLFPwDCxj8AY8g/AAPKPwCTyz8ANM0/ANTOPwB10D8ABdI/AKbTPwBG1T8A59Y/AIjYPwAY2j8AuNs/AFndPwD63j8AiuA/ACriPwDL4z8AbOU/APzmPwCc6D8APeo/AN7rPwBu7T8ADu8/AK/wPwBQ8j8A4PM/AID1PwAh9z8Awvg/AFL6PwDy+z8Ak/0/ADT/PwDEAEAAZAJAAAUEQACmBUAANgdAANYIQAB3CkAABwxAAKgNQABID0AA6RBAAHkSQAAaFEAAuhVAAFsXQAD8GEAAjBpAACwcQADNHUAAbh9AAP4gQACeIkAAPyRAAOAlQABwJ0AAEClAALEqQABSLEAA4i1AAIIvQAAjMUAAxDJAAFQ0QAD0NUAAlTdAADY5QADGOkAAZjxAAAc+QACXP0AAOEFAANhCQAB5REAACUZAAKpHQABLSUAA60pAAHtMQAAcTkAAvE9AAF1RQAD+UkAAjlRAAC5WQADPV0AAcFlAAABbQACgXEAAQV5AAOJfQAByYUAAEmNAALNkQABUZkAA5GdAAIRpQAAla0AAxmxAAFZuQAD2b0AAl3FAACdzQADIdEAAaHZAAAl4QACZeUAAOntAANp8QAB7fkAAHIBAAKyBQABMg0AA7YRAAI6GQAAeiEAAvolAAF+LQAAAjUAAkI5AADCQQADRkUAAcpNAAAKVQACilkAAQ5hAAOSZQAB0m0AAFJ1AALWeQABWoEAA5qFAAIajQAAnpUAAyKZAAFioQAD4qUAAmatAACmtQADKrkAAarBAAAuyQACbs0AAPLVAANy2QAB9uEAADbpAAK67QABOvUAA775AAJDAQAAgwkAAwMNAAGHFQAACx0AAkshAADPKQADTy0AAdM1AAATPQACk0EAARdJAAObTQAB21UAAFtdAALfYQABY2kAA6NtAAIjdQAAp30AAueBAAFriQAD640AAm+VAACvnQADM6EAAbOpAAA3sQACd7UAAPu9AAN7wQAB/8kAAIPRAALD1QABQ90AA8fhAAJL6QAAi/EAAwv1AAGP/QAAEAUEAlAJBADQEQQDVBUEAdgdBAAYJQQCmCkEARwxBAOgNQQB4D0EAGBFBALkSQQBJFEEA6hVBAIoXQQArGUEAzBpBAFwcQQD8HUEAnR9BAD4hQQDOIkEAbiRBAA8mQQCwJ0EAQClBAOAqQQCBLEEAIi5BALIvQQBSMUEA8zJBAIM0QQAkNkEAxDdBAGU5QQAGO0EAljxBADY+QQDXP0EAeEFBAAhDQQCoREEASUZBAOpHQQB6SUEAG0tBALtMQQBcTkEA7E9BAIxRQQAtU0EAvVRBAF5WQQD+V0EAn1lBAC9bQQDQXEEAcF5BABFgQQChYUEAQmNBAOJkQQCDZkEAJGhBALRpQQBUa0EA9WxBAJZuQQAmcEEAxnFBAGdzQQAIdUEAmHZBADh4QQDZeUEAaXtBAAp9QQCqfkEAS4BBANuBQQB8g0EAHIVBAL2GQQBNiEEA7olBAI6LQQAvjUEAv45BAGCQQQAAkkEAoZNBAEKVQQDSlkEAcphBABOaQQC0m0EARJ1BAOSeQQCFoEEAJqJBALajQQBWpUEA96ZBAJioQQAoqkEAyKtBAGmtQQAKr0EAmrBBADqyQQDbs0EAa7VBAAy3QQCsuEEATbpBAN27QQB+vUEAHr9BAL/AQQBPwkEA8MNBAJDFQQAxx0EAwchBAGLKQQADzEEAo81BADPPQQDU0EEAdNJBABXUQQC21UEARtdBAObYQQCH2kEAKNxBALjdQQBY30EA+eBBAJriQQAq5EEAyuVBAGvnQQD76EEAnOpBADzsQQDd7UEAbe9BAA7xQQCu8kEAT/RBAN/1QQCA90EAIPlBAMH6QQBR/EEA8v1BAJL/QQAzAUIAwwJCAGQEQgAEBkIApQdCAEYJQgDWCkIAdgxCABcOQgC4D0IASBFCAOgSQgCJFEIAGRZCALoXQgBaGUIA+xpCAIscQgAsHkIAzB9CAG0hQgD9IkIAniRCAD4mQgDfJ0IAgClCABArQgCwLEIAUS5CAPIvQgCCMUIAIjNCAMM0QgBTNkIA9DdCAJQ5QgA1O0IAxTxCAGY+QgAGQEIAp0FCADdDQgDYREIAeEZCABlIQgCpSUIASktCAOtMQgCLTkIALFBCALxRQgBcU0IA/VRCAJ5WQgAuWEIAzllCAG9bQgD/XEIAoF5CAEBgQgDhYUIAcWNCABJlQgCyZkIAU2hCAONpQgCEa0IAJG1CAMVuQgBVcEIA9nFCAJZzQgA3dUIAx3ZCAGh4QgAIekIAqXtCADl9QgDafkIAeoBCABuCQgC8g0IATIVCAOyGQgCNiEIALopCAL6LQgBejUIA/45CAI+QQgAwkkIA0JNCAHGVQgABl0IAophCAEKaQgDjm0IAc51CABSfQgC0oEIAVaJCAOWjQgCGpUIAJqdCAMeoQgBXqkIA+KtCAJitQgA5r0IAybBCAGqyQgAKtEIAq7VCAEy3QgDcuEIAfLpCAB28QgC+vUIATr9CAO7AQgCPwkIAH8RCAMDFQgBgx0IAAclCAJHKQgAyzEIA081CAHPPQgAD0UIApNJCAETUQgDl1UIAdddCABbZQgC22kIAV9xCAOfdQgCI30IAKOFCAMniQgBZ5EIACuZCAKvnQgA76UIA3OpCAHzsQgAd7kIAre9CAE7xQgDu8kIAj/RCAB/2QgDA90IAYPlCAAH7QgCR/EIAMv5CANL/QgBzAUMAAwNDAKQEQwBEBkMA5QdDAHUJQwAWC0MAtgxDAFcOQwD4D0MAiBFDACgTQwDJFEMAWRZDAPoXQwCaGUMAOxtDAMscQwBsHkMADCBDAK0hQwA9I0MA3iRDAH4mQwAfKEMArylDAFArQwDwLEMAkS5DADIwQwDCMUMAYzNDAAM1QwCTNkMANDhDANQ5QwB1O0MABT1DAKY+QwBGQEMA50FDAHdDQwAYRUMAuEZDAFlIQwDpSUMAiktDACpNQwDLTkMAW1BDAPxRQwCcU0MAPVVDAM1WQwBuWEMADlpDAK9bQwA/XUMA4F5DAIBgQwAhYkMAwmNDAFJlQwDyZkMAk2hDACNqQwDEa0MAZG1DAAVvQwCVcEMANnJDANZzQwB3dUMAB3dDAKh4QwBIekMA6XtDAHl9QwAaf0MAuoBDAFuCQwDrg0MAjIVDACyHQwDNiEMAXYpDAP6LQwCejUMAP49DAM+QQwBwkkMAEJRDALGVQwBBl0MA4phDAIKaQwAjnEMAxJ1DAFSfQwD0oEMAlaJDACWkQwDGpUMAZqdDAAepQwCXqkMAOKxDANitQwB5r0MACbFDAKqyQwBLtEMA67VDAHu3QwAcuUMAvLpDAF28QwDtvUMAjr9DAC7BQwDPwkMAX8RDAADGQwCgx0MAQclDANHKQwByzEMAEs5DALPPQwBD0UMA5NJDAITUQwAl1kMAtddDAFbZQwD22kMAl9xDACfeQwDI30MAaOFDAAnjQwCZ5EMAOuZDANrnQwB76UMAC+tDAKzsQwBM7kMA7e9DAH3xQwAe80MAvvRDAF/2QwDv90MAkPlDADD7QwDR/EMAYf5DAAIARACiAUQAQwNEANMERAB0BkQAFAhEALUJRABFC0QA5gxEAIYORAAnEEQAtxFEAFgTRAD4FEQAmRZEACkYRADKGUQAahtEAAsdRACbHkQAPCBEANwhRAB9I0QADSVEAK4mRABOKEQA7ylEAH8rRAAgLUQAwC5EAGEwRADxMUQAkjNEADM1RADTNkQAYzhEAAQ6RACkO0QART1EANU+RAB2QEQAFkJEALdDRABHRUQA6EZEAIhIRAApSkQAuUtEAFpNRAD6TkQAm1BEACtSRADMU0QAbFVEAA1XRACdWEQAPlpEAN5bRAB/XUQAD19EALBgRABQYkQA8WNEAIFlRAAiZ0QAwmhEAGNqRADza0QAlG1EADRvRADVcEQAZXJEAAZ0RACmdUQAR3dEANd4RAB4ekQAGHxEALl9RABJf0QA6oBEAIqCRAArhEQAu4VEAFyHRAD8iEQAjIpEAC2MRADOjUQAbo9EAA+RRACfkkQAQJREAOCVRACBl0QAEZlEALKaRABSnEQA851EAIOfRAAkoUQAxKJEAGWkRAD1pUQAlqdEADapRADGqkQAZ6xEAAiuRACor0QASbFEANmyRAB6tEQAG7ZEALu3RABLuUQA7LpEAIy8RAAtvkQAvb9EAF7BRAD+wkQAn8REAC/GRADQx0QAcMlEABHLRAChzEQAQs5EAOLPRACD0UQAE9NEALTURABU1kQA9ddEAIXZRAAm20QAxtxEAFbeRAD330QAmOFEADjjRADZ5EQAaeZEAAroRACq6UQAS+tEANvsRAB87kQAHPBEAL3xRABN80QA7vREAI72RAAv+EQAv/lEAGD7RAAA/UQAof5EADEARQDSAUUAcgNFABMFRQCjBkUARAhFAOQJRQCFC0UAFQ1FALYORQBWEEUA9xFFAIcTRQAoFUUAyBZFAGkYRQD5GUUAmhtFADodRQDbHkUAayBFAAwiRQCsI0UATSVFAN0mRQB+KEUAHipFAK4rRQBPLUUA8C5FAJAwRQAxMkUAwTNFAGI1RQADN0UAozhFADM6RQDUO0UAdD1FABU/RQClQEUARkJFAOZDRQCHRUUAF0dFALhIRQBYSkUA+UtFAIlNRQAqT0UAylBFAFtSRQD7U0UAnFVFADxXRQDMWEUAbVpFAA5cRQCuXUUAT19FAN9gRQCAYkUAIGRFAMFlRQBRZ0UA8mhFAJJqRQAzbEUAw21FAGRvRQAEcUUApXJFADV0RQDWdUUAdndFABd5RQCnekUASHxFAOh9RQCJf0UAGYFFALqCRQBahEUA6oVFAIuHRQAsiUUAzIpFAFyMRQD9jUUAno9FAD6RRQDfkkUAb5RFABCWRQCwl0UAUZlFAOGaRQCCnEUAIp5FAMOfRQBToUUA9KJFAJSkRQA1pkUAxadFAGapRQAGq0UAp6xFADeuRQDYr0UAeLFFABmzRQCptEUASrZFAOu3RQCLuUUAG7tFALy8RQBcvkUA/b9FAI3BRQAuw0UAzsRFAF7GRQD/x0UAoMlFAEDLRQDQzEUAcc5FABLQRQCy0UUAU9NFAOPURQCE1kUAJNhFAMXZRQBV20UA9txFAJbeRQA34EUAx+FFAGjjRQAI5UUAqeZFADnoRQDa6UUAeutFABvtRQCr7kUATPBFAOzxRQCN80UAHfVFAL72RQBe+EUA//lFAI/7RQAw/UUA0P5FAGAARgABAkYAogNGAEIFRgDSBkYAcwhGABQKRgC0C0YARA1GAOUORgCGEEYAJhJGALYTRgBXFUYA+BZGAJgYRgA5GkYAyRtGAGodRgAKH0YAqyBGADsiRgDcI0YAfCVGAB0nRgCtKEYATipGAO4rRgCPLUYAHy9GAMAwRgBgMkYAATRGAJE1RgAyN0YA0zhGAHM6RgADPEYApD1GAEQ/RgDUQEYAdUJGABZERgC2RUYARkdGAOdIRgCISkYAKExGAMlNRgB6T0YAG1FGAKtSRgBMVEYA7FVGAHxXRgAdWUYAvlpGAF5cRgDuXUYAj19GADBhRgDQYkYAYGRGAAFmRgCiZ0YAQmlGAONqRgBzbEYAFG5GALRvRgBVcUYA5XJGAIZ0RgAmdkYAx3dGAFd5RgD4ekYAmHxGADl+RgDJf0YAaoFGAAuDRgCrhEYAO4ZGANyHRgB8iUYADItGAK2MRgBOjkYA7o9GAH6RRgAfk0YAwJRGAGCWRgDwl0YAkZlGADKbRgDSnEYAY55GAAOgRgCkoUYARKNGANSkRgB1pkYAFqhGALapRgBXq0YA56xGAIiuRgAosEYAybFGAFmzRgD6tEYAmrZGADu4RgDLuUYAbLtGAAy9RgCtvkYAPcBGAN7BRgB+w0YAH8VGAK/GRgBQyEYA8MlGAJHLRgAhzUYAws5GAGLQRgAD0kYAk9NGADTVRgDU1kYAddhGAAXaRgCm20YARt1GANbeRgB34EYAGOJGALjjRgBI5UYA6eZGAIroRgAq6kYAuutGAFvtRgD87kYAnPBGACzyRgDN80YAbvVGAA73RgCe+EYAP/pGAOD7RgCA/UYAEP9GALEARwBSAkcA8wNHAJMFRwAjB0cAxAhHAGQKRwD0C0cAlQ1HADYPRwDWEEcAZhJHAAcURwCoFUcASBdHANgYRwB5GkcAGhxHALodRwBLH0cA6yBHAIwiRwAsJEcAvCVHAF0nRwD+KEcAnipHAC4sRwDPLUcAcC9HABAxRwCxMkcAQTRHAOI1RwCCN0cAIzlHALM6RwBUPEcA9D1HAJU/RwAlQUcAxkJHAGZERwD2RUcAl0dHADhJRwDYSkcAaExHAAlORwCqT0cASlFHANpSRwB7VEcAHFZHALxXRwBMWUcA7VpHAI5cRwAuXkcAvl9HAF9hRwAAY0cAoGRHADBmRwDRZ0cAcmlHABJrRwCzbEcAQ25HAORvRwCEcUcAJXNHALV0RwBWdkcA9ndHAJd5RwAne0cAyHxHAGh+RwD4f0cAmYFHADqDRwDbhEcAaoZHAAuIRwCsiUcATItHANyMRwB9jkcAHpBHAL6RRwBOk0cA75RHAJCWRwAwmEcAwJlHAGGbRwACnUcAop5HADOgRwDToUcAdKNHABSlRwCkpkcARahHAOapRwCGq0cAJ61HALeuRwBYsEcA+LFHAJmzRwAptUcAyrZHAGq4RwALukcAm7tHADy9RwDcvkcAbMBHAA3CRwCuw0cATsVHAN7GRwB/yEcAIMpHAMDLRwBQzUcA8c5HAJLQRwAy0kcAwtNHAGPVRwAE10cApNhHADTaRwDV20cAdt1HABbfRwCm4EcAR+JHAOjjRwCI5UcAKedHALnoRwBa6kcA+utHAIrtRwAr70cAzPBHAGzyRwD880cAnfVHAD73RwDe+EcAbvpHAA/8RwCw/UcAUP9HAPEASACBAkgAIgRIAMMFSABjB0gA8whIAJQKSAA0DEgAxA1IAGUPSAAGEUgAphJIADYUSADXFUgAeBdIABgZSACoGkgASRxIAOodSACKH0gAGyFIALsiSABcJEgA/CVIAIwnSAAtKUgAzipIAG4sSAD+LUgAny9IAEAxSADgMkgAcDRIABE2SACyN0gAUjlIAPM6SACDPEgAJD5IAMQ/SABlQUgA9UJIAJZESAA2RkgAxkdIAGdJSAAIS0gAqExIADhOSADZT0gAelFIABpTSACqVEgAS1ZIAOxXSACMWUgAHFtIAL1cSABeXkgA/l9IAI5hSAAvY0gA0GRIAHBmSAAAaEgAoWlIAEJrSADibEgAcm5IABNwSAC0cUgAVHNIAOR0SACFdkgAJnhIAMZ5SABne0gA93xIAJh+SAA4gEgAyIFIAGmDSAAKhUgAq4ZIADqISADbiUgAfItIAByNSACsjkgATZBIAO6RSACOk0gAHpVIAL+WSABgmEgAAJpIAJCbSAAxnUgA0p5IAHKgSAADokgAo6NIAESlSADkpkgAdKhIABWqSAC2q0gAVq1IAOauSACHsEgAKLJIAMizSABptUgA+bZIAJq4SAA6ukgAyrtIAGu9SAAMv0gArMBIADzCSADdw0gAfsVIAB7HSACuyEgAT8pIAPDLSACQzUgAIM9IAMHQSABi0kgAAtRIAJLVSAAz10gA1NhIAHTaSAAE3EgApd1IAEbfSADm4EgAduJIABfkSAC45UgAWOdIAPnoSACJ6kgAKuxIAMrtSABa70gA+/BIAJzySAA89EgAzPVIAG33SAAO+UgArvpIAD78SADf/UgAgP9IACABSQCwAkkAUQRJAPIFSQCTB0kAIglJAMMKSQBkDEkABA5JAJQPSQA1EUkA1hJJAHYUSQAGFkkApxdJAEgZSQDoGkkAeBxJABkeSQC6H0kAWiFJAOsiSQCLJEkALCZJAMwnSQBcKUkA/SpJAJ4sSQA+LkkAzi9JAG8xSQAQM0kAsDRJAEA2SQDhN0kAgjlJACI7SQCyPEkAUz5JAPQ/SQCUQUkAJENJAMVESQBmRkkABkhJAJZJSQA3S0kA2ExJAHhOSQAIUEkAqVFJAEpTSQDqVEkAelZJABtYSQC8WUkAXFtJAOxcSQCNXkkALmBJAM5hSQBeY0kA/2RJAKBmSQBAaEkA0GlJAHFrSQASbUkAsm5JAEJwSQDjcUkAhHNJACR1SQC0dkkAVXhJAPZ5SQCWe0kAJn1JAMd+SQBogEkACIJJAJiDSQA5hUkA2oZJAHuISQAKikkAq4tJAEyNSQDsjkkAfJBJAB2SSQC+k0kAXpVJAO6WSQCPmEkAMJpJANCbSQBgnUkAAZ9JAKKgSQBCokkA06NJAHOlSQAUp0kAtKhJAESqSQDlq0kAhq1JACavSQC2sEkAV7JJAPizSQCYtUkAKLdJAMm4SQBqukkACrxJAJq9SQA7v0kA3MBJAHzCSQAMxEkArcVJAE7HSQDuyEkAfspJAB/MSQDAzUkAYM9JAPDQSQCR0kkAMtRJANLVSQBi10kAA9lJAKTaSQBE3EkA1N1JAHXfSQAW4UkAtuJJAEbkSQDn5UkAiOdJACjpSQC46kkAWexJAPrtSQCa70kAKvFJAMvySQBs9EkADPZJAJz3SQA9+UkA3vpJAH78SQAO/kkAr/9JAFABSgDwAkoAgARKACEGSgDCB0oAYwlKAPIKSgCTDEoANA5KANQPSgBkEUoABRNKAKYUSgBGFkoA1hdKAHcZSgAYG0oAuBxKAFkeSgD6H0oAmiFKACojSgDLJEoAbCZKAPwnSgCcKUoAPStKAN4sSgB+LkoADjBKAK8xSgBQM0oA8DRKAIA2SgAhOEoAwjlKAGI7SgDyPEoAkz5KADRASgDUQUoAZENKAAVFSgCmRkoARkhKANZJSgB3S0oAGE1KALhOSgBIUEoA6VFKAIpTSgAqVUoAulZKAFtYSgD8WUoAjFtKACxdSgDNXkoAbmBKAA5iSgCeY0oAP2VKAOBmSgCAaEoAEGpKALFrSgBSbUoA825KAIJwSgAjckoAxHNKAGR1SgD0dkoAlXhKADZ6SgDWe0oAZn1KAAd/SgCogEoASIJKANiDSgB5hUoAGodKALqISgBLikoA64tKAIyNSgAsj0oAvJBKAF2SSgD+k0oAjpVKAC6XSgDPmEoAcJpKAACcSgCgnUoAQZ9KAOKgSgCCokoAEqRKALOlSgBUp0oA9KhKAISqSgAlrEoAxq1KAGavSgD2sEoAl7JKADi0SgDYtUoAaLdKAAm5SgCqukoASrxKANq9SgB7v0oAHMFKALzCSgBMxEoA7cVKAI7HSgAeyUoAvspKAF/MSgAAzkoAoM9KADDRSgDR0koActRKABLWSgCi10oAQ9lKAOTaSgCE3EoAFN5KALXfSgBW4UoA9uJKAIbkSgAn5koAyOdKAGjpSgD46koAmexKADruSgDb70oAavFKAAvzSgCs9EoATPZKANz3SgB9+UoAHvtKAK78SgBO/koA7/9KAJABSwAgA0sAwARLAGEGSwACCEsAoglLADMLSwDTDEsAdA5LABQQSwCkEUsARRNLAOYUSwCGFksAFhhLALcZSwBYG0sA+BxLAIgeSwApIEsAyiFLAGojSwD6JEsAmyZLADwoSwDcKUsAbCtLAA0tSwCuLksATjBLAN4xSwB/M0sAIDVLAMA2SwBQOEsA8TlLAJI7SwAyPUsAwj5LAGNASwAEQksApENLADRFSwDVRksAdkhLABZKSwCmS0sAR01LAOhOSwB4UEsAGFJLALlTSwBaVUsA6lZLAIpYSwArWksAzFtLAFxdSwD8XksAnWBLAD5iSwDeY0sAbmVLAA9nSwCwaEsAUGpLAOBrSwCBbUsAIm9LALJwSwBScksA83NLAJR1SwAkd0sAxHhLAGV6SwAGfEsAln1LADZ/SwDXgEsAeIJLABiESwCohUsASYdLAOqISwCKiksAG4xLALuNSwBcj0sA/JBLAIySSwAtlEsAzpVLAG6XSwD+mEsAn5pLAECcSwDgnUsAcJ9LABGhSwCyoksAUqRLAOKlSwCDp0sAJKlLALSqSwBUrEsA9a1LAJavSwAmsUsAxrJLAGe0SwAItksAmLdLADi5SwDZuksAerxLABq+SwCqv0sAS8FLAOzCSwCMxEsAHMZLAL3HSwBeyUsA/spLAI7MSwAvzksA0M9LAHDRSwAA00sAodRLAELWSwDi10sActlLABPbSwC03EsAVN5LAOTfSwCF4UsAJuNLAMbkSwBW5ksA9+dLAJjpSwA460sAyOxLAGnuSwAK8EsAmvFLADrzSwDb9EsAfPZLAAz4SwCs+UsATftLAO78SwB+/ksAHgBMAL8BTABgA0wA8ARMAJAGTAAxCEwA0glMAHILTAADDUwAow5MAEQQTADkEUwAdBNMABUVTAC2FkwAVhhMAOYZTACHG0wAKB1MAMgeTABYIEwA+SFMAJojTAA6JUwAyiZMAGsoTAAMKkwAnCtMADwtTADdLkwAfjBMAA4yTACuM0wATzVMAPA2TACAOEwAIDpMAME7TABiPUwA8j5MAJJATAAzQkwA1ENMAGRFTAAER0wApUhMAEZKTADmS0wAdk1MABdPTAC4UEwAWFJMAOhTTACJVUwAKldMAMpYTABaWkwA+1tMAJxdTAA8X0wAzGBMAG1iTAAOZEwArmVMAD5nTADfaEwAgGpMABBsTACwbUwAUW9MAPJwTACCckwAInRMAMN1TABkd0wA9HhMAJR6TAA1fEwA1n1MAGZ/TAAGgUwAp4JMAEiETADohUwAeIdMABmJTAC6ikwAWoxMAOuNTACLj0wALJFMAMySTABclEwA/ZVMAJ6XTAA+mUwAzppMAG+cTAAQnkwAoJ9MAEChTADhokwAgqRMABKmTACyp0wAU6lMAPSqTACErEwAJK5MAMWvTABmsUwA9rJMAJa0TAA3tkwA2LdMAGi5TAAIu0wAqbxMAEq+TADqv0wAesFMABvDTAC8xEwAXMZMAOzHTACNyUwALstMAM7MTABezkwA/89MAKDRTABA00wA0NRMAHHWTAAS2EwAotlMAELbTADj3EwAhN5MABTgTAC04UwAVeNMAPbkTACG5kwAJuhMAMfpTABo60wA+OxMAJjuTAA58EwA2vFMAGrzTAAK9UwAq/ZMAEz4TADc+UwAfPtMAB39TAC+/kwAXgBNAO4BTQCPA00AMAVNANAGTQBgCE0AAQpNAKILTQBCDU0A0w5NAHMQTQAUEk0ApBNNAEQVTQDlFk0AhhhNABYaTQC2G00AVx1NAPgeTQCIIE0AKCJNAMkjTQBqJU0A+iZNAJooTQA7Kk0A3CtNAHwtTQAML00ArTBNAE4yTQDuM00AfjVNAB83TQDAOE0AUDpNAPA7TQCRPU0AMj9NAMJATQBiQk0AA0RNAKRFTQA0R00A1EhNAHVKTQAWTE0Apk1NAEZPTQDnUE0AiFJNABhUTQC4VU0AWVdNAPpYTQCaWk0AKlxNAMtdTQBsX00ADGFNAJxiTQA9ZE0A3mVNAG5nTQAOaU0Ar2pNAFBsTQDgbU0AgG9NACFxTQDCck0AUnRNAPJ1TQCTd00ANHlNAMR6TQBkfE0ABX5NAKZ/TQA2gU0A1oJNAHeETQAYhk0AqIdNAEiJTQDpik0AioxNABqOTQC7j00AW5FNAPySTQCclE0ALJZNAM2XTQBumU0ADptNAJ6cTQA/nk0A4J9NAHChTQAQo00AsaRNAFKmTQDip00AgqlNACOrTQDErE0AVK5NAPSvTQCVsU0ANrNNAMa0TQBmtk0AB7hNAKi5TQA4u00A2LxNAHm+TQAawE0AqsFNAErDTQDrxE0AjMZNABzITQC8yU0AXctNAP7MTQCOzk0ALtBNAM/RTQBw000AANVNAKDWTQBB2E0A4tlNAILbTQAS3U0As95NAFTgTQDk4U0AhONNACXlTQDG5k0AVuhNAPbpTQCX600AOO1NAMjuTQBo8E0ACfJNAKrzTQA69U0A2vZNAHv4TQAc+k0ArPtNAEz9TQDt/k0AjgBOAB4CTgC+A04AXwVOAAAHTgCQCE4AMApOANELTgByDU4AEg9OAKMQTgBDEk4A5BNOAIQVTgAUF04AtRhOAFYaTgDmG04Ahh1OACcfTgDIIE4AWCJOAPgjTgCZJU4AOidOAMooTgBqKk4ACyxOAKwtTgA8L04A3DBOAH0yTgAeNE4ArjVOAE43TgDvOE4AkDpOACA8TgDAPU4AYT9OAAJBTgCSQk4AMkROANNFTgB0R04AFElOAKRKTgBFTE4A5k1OAHZPTgAWUU4At1JOAFhUTgDoVU4AiFdOAClZTgDKWk4AWlxOAPpdTgCbX04APGFOAMxiTgBsZE4ADWZOAK5nTgA+aU4A3mpOAH9sTgAgbk4AsG9OAFBxTgDxck4AknROACJ2TgDCd04AY3lOAAR7TgCUfE4ANH5OANV/TgB2gU4ABoNOAKaETgBHhk4A6IdOAHiJTgAYi04AuYxOAFqOTgDqj04Ai5FOACuTTgDMlE4AXJZOAPyXTgCdmU4APptOAM6cTgBunk4AD6BOALChTgBAo04A4KROAIGmTgAiqE4AwqlOAFKrTgDzrE4AlK5OACSwTgDEsU4AZbNOAAa1TgCWtk4ANrhOANe5TgB4u04ACL1OAKi+TgBJwE4A6sFOAHrDTgAaxU4Au8ZOAFzITgDsyU4AjMtOAC3NTgDOzk4AXtBOAP7RTgCf004AQNVOANDWTgBw2E4AEdpOALLbTgBC3U4A4t5OAIPgTgAk4k4AtONOAFTlTgD15k4AluhOACbqTgDG604AZ+1OAAjvTgCY8E4AOPJOANnzTgB69U4ACvdOAKr4TgBL+k4A7PtOAHz9TgAc/04AvQBPAF4CTwDuA08AjgVPAC8HTwDQCE8AYApPAAAMTwChDU8AQg9PANIQTwBzEk8AExRPALQVTwBEF08A5BhPAIUaTwAmHE8Ath1PAFYfTwD3IE8AmCJPACgkTwDIJU8AaSdPAAopTwCaKk8AOixPANstTwB8L08ADDFPAKwyTwBNNE8A7jVPAH43TwAeOU8AvzpPAGA8TwDwPU8AkD9PADFBTwDSQk8AYkRPAAJGTwCjR08ARElPANRKTwB0TE8AFU5PALZPTwBGUU8A5lJPAIdUTwAoVk8AuFdPAFhZTwD5Wk8AmlxPACpeTwDKX08Aa2FPAAxjTwCcZE8APGZPAN1nTwB+aU8ADmtPAK5sTwBPbk8A8G9PAIBxTwAgc08AwXRPAGJ2TwDyd08AknlPADN7TwDUfE8AZH5PAASATwClgU8ARoNPANaETwB2hk8AF4hPALiJTwBIi08A6IxPAImOTwAqkE8AupFPAFuTTwD7lE8AnJZPACyYTwDMmU8AbZtPAA6dTwCenk8APqBPAN+hTwCAo08AEKVPALCmTwBRqE8A8qlPAIKrTwAirU8Aw65PAGSwTwD0sU8AlLNPADW1TwDFtk8AZrhPAAa6TwCnu08ASL1PANi+TwB4wE8AGcJPALrDTwBKxU8A6sZPAIvITwAsyk8AvMtPAFzNTwD9zk8AntBPAC7STwDO008Ab9VPABDXTwCg2E8AQNpPAOHbTwCC3U8AEt9PALLgTwBT4k8A9ONPAITlTwAk508AxehPAFXqTwD2608Alu1PADfvTwDY8E8AaPJPAAj0TwCp9U8ASvdPANr4TwB6+k8AG/xPALz9TwBM/08A7ABQAI0CUAAuBFAAvgVQAF4HUAD/CFAAoApQADAMUADQDVAAcQ9QABIRUACiElAAQxRQAOMVUABzF1AAFBlQALQaUABVHFAA5R1QAIYfUAAmIVAAxyJQAGgkUAD4JVAAmCdQADkpUADaKlAAaixQAAouUACrL1AATDFQANwyUAB8NFAAHTZQAL43UABOOVAA7jpQAI88UAAwPlAAwD9QAGBBUAABQ1AAokRQADJGUADSR1AAc0lQAANLUACkTFAARE5QAOVPUAB1UVAAFlNQALZUUABXVlAA+FdQAIhZUAAoW1AAyVxQAGpeUAD6X1AAmmFQADtjUADcZFAAbGZQAAxoUACtaVAATmtQAN5sUAB+blAAH3BQAMBxUABQc1AA8HRQAJF2UAAheFAAwnlQAGJ7UAADfVAApH5QADSAUADUgVAAdYNQABaFUACmhlAARohQAOeJUACIi1AAGI1QALiOUABZkFAA+pFQAIqTUAArlVAAy5ZQAGyYUAD8mVAAnJtQAD2dUADNnlAAbqBQAA6iUACvo1AAP6VQAOCmUACAqFAAIapQAMKrUABSrVAA8q5QAJOwUAA0slAAxLNQAGS1UAAFt1AAprhQADa6UADWu1AAd71QABi/UACowFAASMJQAOnDUACKxVAAGsdQALrIUABbylAA/MtQAIzNUAAsz1AAzdBQAF3SUAD+01AAntVQAD/XUADP2FAAcNpQABDcUACx3VAAUt9QAOLgUACC4lAAI+RQALPlUABU51AA9OhQAJXqUAA27FAAxu1QAGbvUAAH8VAAqPJQADj0UADY9VAAefdQABr5UACq+lAASvxQAOv9UACM/1AAHAFRALwCUQBdBFEA/gVRAI4HUQAuCVEAzwpRAF8MUQAADlEAoA9RAEERUQDRElEAchRRABMWUQCzF1EAQxlRAOQaUQCEHFEAJR5RAMYfUQBWIVEA9iJRAJckUQA4JlEAyCdRAGgpUQAJK1EAqixRADouUQDaL1EAezFRABwzUQCsNFEATDZRAO03UQCOOVEAHjtRAL48UQBfPlEA7z9RAJBBUQAwQ1EA0URRAGFGUQACSFEAoklRAENLUQDTTFEAdE5RABRQUQC1UVEAVlNRAOZUUQCGVlEAJ1hRAMhZUQBYW1EA+FxRAJleUQA6YFEAymFRAGpjUQALZVEArGZRADxoUQDcaVEAfWtRAA1tUQCublEATnBRAO9xUQB/c1EAIHVRAMB2UQBheFEA8XlRAJJ7UQAyfVEA035RAHSAUQAEglEApINRAEWFUQDmhlEAdohRABaKUQC3i1EAWI1RAOiOUQCIkFEAKZJRAMqTUQBalVEA+5ZRAJuYUQArmlEAzJtRAGydUQANn1EAnaBRAD6iUQDeo1EAf6VRAA+nUQCwqFEAUKpRAPGrUQCSrVEAIq9RAMKwUQBjslEABLRRAJS1UQA0t1EA1bhRAHa6UQAGvFEApr1RAEe/UQDowFEAeMJRABjEUQC5xVEAScdRAOrIUQCKylEAK8xRALvNUQBcz1EA/NBRAJ3SUQAt1FEAztVRAG7XUQAP2VEAsNpRAEDcUQDg3VEAgd9RACLhUQCy4lEAUuRRAPPlUQCU51EAJOlRAMTqUQBl7FEA9e1RAJbvUQA28VEA1/JRAGf0UQAI9lEAqPdRAEn5UQDZ+lEAevxRABr+UQC7/1EASwFSAOwCUgCMBFIALQZSAL0HUgBeCVIA/gpSAJ8MUgBADlIA0A9SAHARUgARE1IAshRSAEIWUgDjF1IAgxlSABMbUgC0HFIAVB5SAPUfUgCFIVIAJiNSAMYkUgBnJlIA9ydSAJgpUgA4K1IA2SxSAHouUgAKMFIAqjFSAEszUgDsNFIAfDZSABw4UgC9OVIATTtSAO48UgCOPlIAL0BSAL9BUgBgQ1IAAEVSAKFGUgAxSFIA0klSAHJLUgATTVIAo05SAERQUgDkUVIAhVNSACZVUgC2VlIAVlhSAPdZUgCYW1IAKF1SAMheUgBpYFIA+WFSAJpjUgA6ZVIA22ZSAGtoUgAMalIArGtSAE1tUgDdblIAfnBSAB5yUgC/c1IAT3VSAPB2UgCQeFIAMXpSANJ7UgBifVIAAn9SAKOAUgBEglIA1INSAHSFUgAVh1IAtohSAEaKUgDmi1IAh41SABePUgC4kFIAWJJSAPmTUgCJlVIAKpdSAMuYUgBrmlIA+5tSAJydUgA8n1IA3aBSAG2iUgAOpFIArqVSAE+nUgDfqFIAgKpSACCsUgDBrVIAUa9SAPKwUgCSslIAM7RSANS1UgBkt1IABLlSAKW6UgBGvFIA1r1SAHa/UgAXwVIAp8JSAEjEUgDoxVIAicdSABnJUgC6ylIAWsxSAPvNUgCLz1IALNFSAMzSUgBt1FIA/dVSAJ7XUgA+2VIA39pSAG/cUgAQ3lIAsN9SAFHhUgDy4lIAguRSACLmUgDD51IAU+lSAPTqUgCU7FIANe5SAMXvUgBm8VIABvNSAKf0UgA39lIA2PdSAHj5UgAZ+1IAqfxSAEr+UgDq/1IAiwFTABsDUwC8BFMAXAZTAP0HUwCNCVMALgtTAM4MUwBvDlMAEBBTAKARUwBAE1MA4RRTAIIWUwASGFMAsxlTAFMbUwDjHFMAhB5TACQgUwDFIVMAVSNTAPYkUwCWJlMANyhTAMcpUwBoK1MACC1TAKkuUwA5MFMA2jFTAHozUwAbNVMAvDZTAEw4UwDsOVMAjTtTAC49UwC+PlMAXkBTAP9BUwCPQ1MAMEVTANBGUwBxSFMAAUpTAKJLUwBCTVMA405TAHNQUwAUUlMAtFNTAFVVUwDlVlMAhlhTACZaUwDHW1MAV11TAPheUwCYYFMAOWJTANpjUwBqZVMACmdTAKtoUwA7alMA3GtTAHxtUwAdb1MArXBTAE5yUwDuc1MAj3VTAB93UwDAeFMAYHpTAAF8UwCRfVMAMn9TANKAUwBzglMAA4RTAKSFUwBEh1MA5YhTAHWKUwAWjFMAto1TAFePUwDnkFMAiJJTACiUUwDJlVMAWZdTAPqYUwCbmlMAO5xTANydUwBsn1MADKFTAK2iUwA9pFMA3qVTAH6nUwAfqVMAr6pTAFCsUwDwrVMAka9TACGxUwDCslMAYrRTAAO2UwCTt1MANLlTANS6UwB1vFMABb5TAKa/UwBGwVMA58JTAHfEUwAYxlMAuMdTAFnJUwDpylMAisxTACrOUwDLz1MAW9FTAPzSUwCc1FMAPdZTAM3XUwBu2VMADttTAK/cUwA/3lMA4N9TAIDhUwAh41MAseRTAFLmUwDy51MAk+lTADTrUwDE7FMAZO5TAAXwUwCV8VMANvNTANb0UwB39lMAB/hTAKj5UwBI+1MA6fxTAHn+UwAaAFQAugFUAFsDVADrBFQAjAZUACwIVADNCVQAbgtUAP4MVACeDlQAPxBUAM8RVABwE1QAEBVUALEWVABBGFQA4hlUAIMbVAAjHVQAsx5UAFQgVAD0IVQAlSNUACUlVADGJlQAZihUAAcqVACXK1QAOC1UANguVAB5MFQAGjJUAKozVABKNVQA6zZUAHs4VAAcOlQAvDtUAF09VADtPlQAjkBUAC5CVADPQ1QAX0VUAABHVACgSFQAQUpUANFLVAByTVQAEk9UALNQVABDUlQA5FNUAIRVVAAlV1QAtVhUAFZaVAD2W1QAl11UACdfVADIYFQAaGJUAAlkVACZZVQAOmdUANpoVAB7alQAC2xUAKxtVABMb1QA7XBUAH1yVAAedFQAvnVUAF93VADveFQAkHpUADB8VADRfVQAYX9UAAKBVACiglQAQ4RUANOFVAB0h1QAFIlUALWKVABFjFQA5o1UAIaPVAAnkVQAt5JUAFiUVAD4lVQAmZdUACmZVADKmlQAa5xUAAueVACbn1QAPKFUANyiVAB9pFQADaZUAK6nVABOqVQA76pUAH+sVAAgrlQAwK9UAGGxVADxslQAkrRUADK2VADTt1QAY7lUAAS7VACkvFQARb5UANW/VAB2wVQAFsNUALfEVABHxlQA6MdUAIjJVAApy1QAucxUAFrOVAD6z1QAm9FUACvTVADM1FQAbNZUAA3YVACd2VQAPttUAN7cVAB/3lQAD+BUALDhVABQ41QA8eRUAIHmVAAi6FQAwulUAGPrVADz7FQAlO5UADTwVADV8VQAZfNUAAb1VACm9lQAR/hUANf5VAB4+1QAGP1UALn+VABJAFUA6gFVAIoDVQArBVUAuwZVAFwIVQD8CVUAnQtVAC0NVQDODlUAbhBVAA8SVQCfE1UAQBVVAOAWVQCBGFUAERpVALIbVQBTHVUA4h5VAIMgVQAkIlUAxCNVAGUlVQD1JlUAlihVADYqVQDXK1UAZy1VAAgvVQCoMFUASTJVANkzVQB6NVUAGjdVALs4VQBLOlUA7DtVAIw9VQAtP1UAvUBVAF5CVQD+Q1UAn0VVAC9HVQDQSFUAcEpVAABMVQChTVUAQk9VAOJQVQCDUlUAE1RVALRVVQBUV1UA9VhVAIVaVQAmXFUAxl1VAGdfVQD3YFUAmGJVADhkVQDZZVUAaWdVAAppVQCqalUAS2xVANttVQB8b1UAHHFVAL1yVQBNdFUA7nVVAI53VQAeeVUAv3pVAGB8VQAAflUAoX9VADGBVQDSglUAcoRVABOGVQCjh1UARIlVAOSKVQCFjFUAFY5VALaPVQBWkVUA5pJVAIeUVQAollUAyJdVAGmZVQD5mlUAmpxVADueVQDbn1UAa6FVAAyjVQCspFUATaZVAN2nVQB+qVUAHqtVAL+sVQBPrlUA8K9VAJCxVQAxs1UAwbRVAGK2VQACuFUAo7lVADO7VQDUvFUAdL5VABXAVQClwVUARsNVAObEVQB2xlUAF8hVALjJVQBYy1UA6MxVAInOVQAq0FUAytFVAGvTVQD71FUAnNZVADzYVQDd2VUAbdtVAA7dVQCu3lUAT+BVAN/hVQCA41UAIOVVAMHmVQBR6FUA8ulVAJLrVQAz7VUAw+5VAGTwVQAE8lUAlPNVADX1VQDW9lUAdvhVAAb6VQCn+1UASP1VAOj+VQCJAFYAGQJWALoDVgBaBVYA+wZWAIsIVgAsClYAzAtWAG0NVgD9DlYAnhBWAD4SVgDfE1YAbxVWABAXVgCwGFYAURpWAOEbVgCCHVYAIx9WAMMgVgBTIlYA9CNWAJQlVgAkJ1YAxShWAGYqVgAGLFYAli1WADcvVgDYMFYAeDJWABk0VgCpNVYASjdWAOo4VgCLOlYAGzxWALw9VgBcP1YA/UBWAI1CVgAuRFYAzkVWAF5HVgD/SFYAoEpWAEBMVgDQTVYAcU9WABJRVgCyUlYAQlRWAONVVgCEV1YAJFlWAMVaVgBVXFYA9l1WAJZfVgA3YVYAx2JWAGhkVgAIZlYAqWdWADlpVgDaalYAemxWABtuVgCrb1YATHFWAOxyVgCNdFYAHXZWAL53VgBeeVYA7npWAI98VgAwflYA0H9WAGCBVgABg1YAooRWAEKGVgDjh1YAc4lWABSLVgC0jFYAVY5WAOWPVgCGkVYAJpNWAMeUVgBXllYA+JdWAJiZVgA5m1YAyZxWAGqeVgALoFYAq6FWADujVgDcpFYAfKZWAAyoVgCtqVYATqtWAO6sVgB+rlYAH7BWAMCxVgBgs1YA8LRWAJG2VgAyuFYA0rlWAGO7VgADvVYApL5WAETAVgDlwVYAdcNWABbFVgC2xlYAV8hWAOfJVgCIy1YAKM1WAMnOVgBZ0FYA+tFWAJrTVgA71VYAy9ZWAGzYVgAM2lYAnNtWAD3dVgDe3lYAfuBWAA7iVgCv41YAUOVWAPDmVgCA6FYAIepWAMLrVgBi7VYA8u5WAJPwVgA08lYA1PNWAHX1VgAF91YApvhWAEb6VgDn+1YAd/1WABj/VgC4AFcAWQJXAPoDVwCbBVcAKgdXAMsIVwBsClcADAxXAK0NVwA9D1cA3hBXAH4SVwAfFFcArxVXAFAXVwDwGFcAgBpXACEcVwDCHVcAYh9XAPMgVwCTIlcANCRXANQlVwBkJ1cABSlXAKYqVwBGLFcA1i1XAHcvVwAYMVcAuDJXAEg0VwDpNVcAijdXACo5VwDLOlcAWzxXAPw9VwCcP1cAPUFXAM1CVwBuRFcADkZXAJ5HVwBQSVcA8EpXAIBMVwAhTlcA009XAGJRVwADU1cApFRXAERWVwDUV1cAdVlXABZbVwC2XFcAV15XAPhfVwCYYVcAOWNXAMlkVwBqZlcACmhXAJppVwA7a1cA3GxXAHxuVwAdcFcArXFXAE5zVwDudFcAfnZXAB94VwDAeVcAYHtXAPB8VwCRflcAMoBXANKBVwBig1cAA4VXAKSGVwBEiFcA1IlXAHWLVwAWjVcAto5XAFeQVwDnkVcAiJNXACiVVwDJllcAWZhXAPqZVwCam1cAO51XAMueVwBsoFcADKJXAK2jVwA9pVcA3qZXAH6oVwAOqlcAr6tXAFCtVwDwrlcAgLBXACGyVwDCs1cAc7VXAAO3VwCkuFcARLpXAOW7VwB1vVcAFr9XALbAVwBGwlcACMRXAKnFVwA5x1cA68hXAIvKVwAszFcA3c1XAG3PVwAO0VcArtJXAE/UVwDw1VcAoddXADHZVwDS2lcAg9xXACTeVwDE31cAVOFXAPXiVwCW5FcANuZXAMbnVwBn6VcACOtXAKjsVwA47lcA2e9XAHrxVwAa81cAqvRXAEv2VwDs91cAjPlXABz7VwC9/FcAXv5XAP7/VwCOAVgALwNYANAEWABwBlgAEQhYAKEJWABCC1gA4gxYAIMOWAATEFgAtBFYAFQTWAD1FFgAhRZYACYYWADGGVgAVhtYAPccWACYHlgAOCBYANkhWABpI1gACiVYAKsmWABLKFgA2ylYAHwrWAAcLVgAvS5YAE0wWADuMVgAjjNYAB41WAC/NlgAYDhYAAA6WACQO1gAMT1YANI+WAByQFgAA0JYAKNDWABERVgA5EZYAHRIWAAVSlgAtktYAFZNWADmTlgAh1BYADhSWADIU1gAaVVYAApXWACqWFgAOlpYANtbWAB8XVgAHF9YAL1gWABNYlgA7mNYAJ9lWABAZ1gA4GhYAIFqWAAibFgAwm1YAGNvWAAEcVgApHJYADR0WADVdVgAdndYABZ5WACmelgAR3xYAOh9WACIf1gAKYFYAMqCWABrhFgAC4ZYAKyHWABMiVgA7YpYAH2MWAAejlgAvo9YAE6RWADvklgAkJRYADCWWADAl1gAYZlYAAKbWACinFgAMp5YANOfWAB0oVgAFKNYAKSkWABFplgA5qdYAIapWAAWq1gAt6xYAFiuWAD4r1gAmbFYACmzWADKtFgAarZYAPq3WACbuVgAPLtYANy8WABsvlgADcBYAK7BWABOw1gA3sRYAH/GWAAgyFgAwMlYAFDLWADxzFgAks5YADLQWADT0VgAY9NYAATVWACk1lgANNhYANXZWACG21gAFt1YALfeWABo4FgA+OFYAJnjWABK5VgA2uZYAHvoWAAs6lgAzetYAF3tWAD+7lgAnvBYAC7yWADP81gAcPVYABD3WACx+FgAUvpYAPL7WACT/VgANP9YANQAWQCGAlkAJgRZALYFWQB4B1kACAlZAKkKWQBaDFkA6g1ZAIsPWQAsEVkA3RJZAG0UWQAOFlkArhdZAD4ZWQDfGlkAgBxZACAeWQDBH1kAUSFZAPIiWQCTJFkAIiZZAMMnWQBkKVkABCtZAKUsWQA1LlkA1i9ZAHYxWQAGM1kApzRZAEg2WQDoN1kAeDlZABk7WQC6PFkAWj5ZAOs/WQCLQVkALENZAMxEWQBcRlkA/UdZAJ5JWQA+S1kAzkxZAG9OWQAQUFkAsFFZAEBTWQDhVFkAglZZACJYWQCyWVkAU1tZAPRcWQCUXlkAJGBZAMVhWQBmY1kABmVZAJZmWQA3aFkA2GlZAHhrWQAIbVkAqW5ZAEpwWQDqcVkAenNZABt1WQC8dlkAbXhZAP15WQCee1kAPn1ZAN9+WQCAgFkAIIJZALCDWQBRhVkA8oZZAJKIWQAzilkAw4tZAGSNWQAEj1kApZBZAEaSWQDmk1kAh5VZACiXWQDImFkAeppZABqcWQCrnVkAXJ9ZAA2hWQCdolkATqRZAN6lWQB/p1kAIKlZAMCqWQBhrFkAAq5ZAKKvWQAzsVkA07JZAHS0WQAUtlkApLdZAEW5WQDmulkAhrxZACe+WQDIv1kAaMFZAAnDWQCqxFkASsZZANrHWQB7yVkAHMtZALzMWQBMzlkA7c9ZAI7RWQAu01kAvtRZAF/WWQAA2FkAoNlZADDbWQDR3FkAct5ZABPgWQCi4VkAQ+NZAOTkWQCE5lkAFOhZALXpWQBW61kA9uxZAIbuWQAn8FkAyPFZAGjzWQD49FkAmfZZADr4WQDa+VkAa/tZAAv9WQCs/lkATABaANwBWgB9A1oAHgVaAL4GWgBOCFoA7wlaAJALWgAwDVoAwA5aAHIQWgASEloAohNaAEMVWgDkFloAhBhaABQaWgC1G1oAVh1aAPYeWgCGIFoAJyJaANgjWgBoJVoACSdaALooWgBLKloA6ytaAIwtWgAsL1oAvDBaAF0yWgD+M1oAnjVaAC43WgDPOFoAcDpaABA8WgCgPVoAQT9aAOJAWgCCQloAEkRaALNFWgBUR1oA9EhaAIRKWgAlTFoAxk1aAGZPWgD2UFoAl1JaADhUWgDYVVoAaFdaAAlZWgCqWloASlxaANpdWgB7X1oAHGFaALxiWgBMZFoA7WVaAI5nWgAuaVoAvmpaAF9sWgAAbloAkG9aADBxWgDRcloAcnRaABJ2WgCid1oAQ3laAOR6WgCEfFoAFH5aALV/WgBWgVoA9oJaAIaEWgAnhloAyIdaAGiJWgD4iloAmYxaADqOWgDbj1oAapFaAAuTWgCslFoATJZaANyXWgB9mVoAHptaAL6cWgBOnloA759aAJChWgAwo1oAwKRaAGGmWgACqFoAoqlaADOrWgDTrFoAdK5aABSwWgCksVoARbNaAOa0WgCGtloAFrhaALe5WgBYu1oA+LxaAIi+WgApwFoAysFaAGrDWgD6xFoAm8ZaADzIWgDcyVoAbMtaAA3NWgCuzloATtBaAN7RWgB/01oAINVaAMDWWgBQ2FoA8dlaAJLbWgAi3VoAwt5aAGPgWgAE4loApONaADTlWgDV5loAduhaABbqWgCm61oAR+1aAOjuWgCI8FoAGPJaALnzWgBa9VoA+vZaAIr4WgAr+loAzPtaAGz9WgD8/loAnQBbAD4CWwDeA1sAbgVbAA8HWwCwCFsAQApbAOALWwCBDVsAIg9bAMMQWwBSElsA8xNbAJQVWwAA</prop>
				<prop name="Temps">REFSWgAAXScCAIBdIv8K16NwPYo8QP+PwvUoXA89QP+F61G4HsU+QP97FK5H4VpAQHuamQ8AeUFAPe7xt11CQO7ySkMdAyp9RA0DGUVAKVz28PcIRkAIAHoU7ka9QO/xCtdHQDcBKKf8SEBAAAgASVUDwfdKQGZmAaZLQHHuFgGQTEAHAXp0TbdAuB7+8FhODQM5vU/18y9QQB/+8Z63UEBSfgERUf3zhfdRQKRIAfNRQPatKDcAZVJFBFIdBFPbQEhWAddTDQNJVNtA7KgBu1QVAy1V1hUDnVX19FZtA4BWbUDp8vBWBQN6Vw0D2+lXHQNaWGUDxljaJQRZbQNQWZUDLln2/fP1WLUDpVhAw6748I9iWD0DHkwU5W1XbQPQVwUDyle1AwvFV30DyIQXfh+QG64fRJgTrgLDzB/WFZ4CwewfQunywAQvFi8gIxYCvTQnAC4vUC9iL3Qn3gOEL5Ytfi8IuC/KKQ4Cucwv1i/4Kw4/ACA/4i8sP/4vUD96P4w/nj8UsD/CP1fNA7fMP+4/0D8A4jHePxBPIk9MT15PcE/aPwA0TzZPgE+qT7xPjk/QT/pPABxf/k84X1JfXF92Xwhfil8ApF9+X7Bf2l/0X/5fwF8ybwAMbyZvSG8ab4RvNm9wb5JvAMRv5m+Yb/JvBH8ef9BvKn8ATH8+f4B/en+kf1Z/0H9ifwD0f8Z/GI/qfzSPDo9Ij0KPAISPdo+gj7KPzI+2j8iP8o8AXI8Wn/iPCp9Un16fMJ+CnwBsn4afmJ/Kn+Sf3p+4nxKvAASvrp8wr0KvbK9Gr6Cvgq8AxK+mr+ivsq/Ur/6vGL9CvwBUvy6/YL9yv4y/nr94rxK/AOS/3r/wv8q/HM/Gr1DPAs8AXM+Gz2jPGs+0z5bP0M/azwAE3/bPEN8i3zzfPt/Az1LfACzflt+g34LfzN9e3+jfst8A/N827wjvUu9k7x7vgO8q7wCc767vwO/a7+zv/u8Q/9LvACz/bu9A72L/hP9G/3j/qv8AzP++/9D/+v8EDyYPCA8aDwBMDzYPYA96D5wPlg9w/+IPAMQP/g/wD6oPJB8GH1gfah8AdB+GH0gfoh/MH7YfwB/iHwD8H24fKC8aL0QvVi8wL4IvAJQvbi+4L6ov3C/eLwA/Ej8AND/2L1A/Ij9EP2Y/mD96PwC0P4Y/2D/KP/w/9j8gTzJPAARPNk9YT3JPnE+uT4BP0k8AxE+OT/BP+k8sX+ZPKF9SXwB0X2ZfiF9KX5xfDl+wX+pfAARvvl8AbyJvNG/uX1BvQm8AfG+Ob6Bvsm/Mb9Zv+G8KfwAkfx5/uG9af2x/Jn9Qf3p/AKR/tn/Af9J/jH/uf/h/Co8AJI/mf2CPUo88j36PcI+SjwCsj66P0I+6j/yP1o/wjzqfACyfXp9wn1KfrJ+Gn5Cfwp8A9J+enxCvIq/8n96fMK9irwBsr4aveK+ir7Svvq9or7qfAPSvDr/Yryq/XL9Gv2C/Ir8AlL+ev8i/mr/sv96/AM+6vwAkzy7PUM8Sz2zPRs94z6LPAJTPrs/4v8rP9M/ezxjfKt8ARN9m3wjfWt+E357fsN+63wDU3/bfiN8a7+Tf5t9A71rvAGTvfu9474rvtO++7yjvmu8A9O8G/xj/2u88/yb/YP9y/wCE/0b/UP+q/8z/vv/o/wIPACQP9v8wD7r/TA9WD2gPig8AnA9+D7APog/sDw4P+A8CHwA0Hw4fUB9iH3wfbh+gH7IfAMQfjh/4HwovHC/eHzAfOi8AJC8+L2gvgi+UL0YvsC/CLwD0L1YvCD9yLyQ/Hj8wP1I/AHQ/fj+QP2I/zD+2P9A/2j8A7D8GT6g/Ik9MT25PYE8STwCMT5ZPsE+KT+RPzk8AXxJfACRf9k/IT0JffF9GX3Bfol8AhF++X5Bf8l/8Xw5vIG/aXwA8b/ZfWG96b4xvlm+Qb8JvANRvrm/4bxp/LH8Of0B/6m8ATH9uf4h/mn+8f35/yH9afwD8f85/GI8yj+R/Ho9Qj2KPAHSPlo+Ij7qPrI+ej/CPAp8A1I8mnxifIp9cn26fQJ86nwCkn4afsJ/qn8yf/p9Yn8qfADSvJq9IrxqvdK9mr5ivsq8AxK/Or/Cveq8Evya/OL9KvwBUv2a/eL+Kv6S/1q/or8q/AOS/5r8IzxrPJM82z0jPIs8AXM9+z5jPcs/Ez87PuM8C3wDcz/bPEN8y31zfTt9w34LfAJTfHt8o37rf1N/u37Df+t8AJO8u71jvOu98707vcO+K7wCs78bv2O8q7+zvBv8Y/5rvAFT/Pv8A/2r/hP+W/0j/gv/4vP9W9cfxR6FXQLh/HoXrUVhXQBAA/7geFVdAcT0Kv9ej0FZAHxYBju9WQM3MLwBMVkBuHwFwDVYFA9FVFQPzlVUtBEQEFVVA7N4YAIXbVEAIAOF6+6RUNQNtVED2KP9cj8I1VECPwn/1KFz/U0ApeADf9chTQMOAAI+Cu1NANwE9SlNlAxR7U0CHASjcUkCXAbcKp1J9A29SxfM3bVIFAwFSpQO8URUDt4VRQJ8CTlF1AxVtUSUD3lBV86lQHQNrcFC9BFBdA+tPJQN7fk99Aw9PQKSwALfXo05lAzROhQRN20AAPhFgTa0D90zbQDNOEXNMHRRMQG1mXhGmSxUDRUuNA9viSi0DjEqtA3dK3jUDnUpAe2YBGkv2ZQOUS10DC0xAUioOAkyVA2pUFG+sF14SW2ZMjQNiTCUDXtQfAM4V7h/QE8YVDi/IE64VLi8EQCufAm5UL7YVZi1+L7gTgE4Vni+wL8Iv1C/mLQ4CeAD0Lw49Bj8gOyY/ID8SP1Q/AG4/gD+SP6Q/zj/gP/I/BE9AFk8oTzpPTE9eTaYCfGRPAG5Ndk+oT3JPxE/WT6BP8k8ABF+uTzhfSl9cX25fIF96XwCMX5ZPoF/KX9xf/l/oX/pfACRvNm8Qb1JvfG92b8AzJhLTg0xFFh4DTV0Dy062DQP4T40DclANA+itUDUDXVE9BFFlA0RtUl0Du1IlAy5TfQNbv1MlEzNUXRRUhQNtGFwEi1XdA/5VPRNrcFYdA+AkBG5X7QRtVz0TUFjdA75YjRRtWZUDKlk9EwBZXRPbxlhdE3ZYBQMxWLalE/FXLQPMVzUDvYFX/WS0d651xn+wcz4SwADUf/Z/CI+yfxSPLo8gj2KPwHSPVv1+j5CPqonG8odXlq0DR1dlAwTkdSQEflo0BD1EdABWZQPETATbfFWNA0JVhQMIVbalE9FUXQObVE0TY7VUpQMsdAT1Ux0DsLaEBHhTTRNDU40TCtpclNPMBJxSdQNlUrY9EzBShQPoUU0Ts21RjRN6UV0TRlE1BLVRrQPX/ASgUIUDaDVQZQMk5GTdT/0E1GS1AtyUkDQUKE5V9E1WHQNQTd0DzrwcBtwUk55L9YQspN10F86DStollEoFA0FLfQOvSwD1lNwXVi2uFc4fmK/iH7yvAAYvIC9CLwS/hi1+rYYvmCsARr/oL3q/jL/2L6i/or+8vwDOv7C/gm8czy7PQM9SzwTPAHbPiM+az6zPvs/Qz+LP9M8ABt8Y3yrfjG8230jfWt9s3wCW34jfqt+8365f0N8C7+zfAB7vEO9K71zvbu+A75LvvF8Alu/I76LvtO+eb7BvwmlWgxYkFFNQpQPM5G/2bwhzJj4SoFPlBCR0iCR/JgJUO3huE1Y99Fd1A8W89Gs1WOV0WC0DHFkFdFVZ5ZRZhQRYzYRYZRQBWOWU1PSrfyWPD49RjzMPAGUPFw9ZCh4PqA+6D8wPlo9g2A+6jwwfxoWnEphXdXMLWlf98xXkj/aFnvWmErPBVc2EPHRQVdWDF7Y8dNBUzYOXVFWjYTaM9ChUFfPzU/1kfPTbhVM1c05TzYMHU6hV9HSXFvJjdJQsfJT1tVHldFFlw4hRFZRRtkXzDFH989VQ1fOcbVDNg2dQDXMvUOWzrfM89INPnfROPaROkv3zJfyfdnLqFPdmwhhoJK82pS5zSl1zgEqVlLVKbXRLnXORS10kTALFg1k0t36t3qWOr7irtq8A2K86P+yvXj/gLzq/lD+mPwBov8o/3D/uP+i/as8UT/7vADBPQk9UT35P4L96T7RPxk8A2E/qT/xPDl8gXzJfRF/e7wD473pfZF+GX7Bfwl+cX9ZfAOhf+l8cbw5vQG/q71RvXm8AMG9Kb5Rvpm+4b9Jv5G++b4AYf/pvLH8+f2B/UnkWosrNTF3z1E0llFwkxU9SffNVRPde81GF87gUJKjzEGb1hpNTFfOjzBQXbVSdk4pUDaP+VN2UtVVd8+QUlHJW/fPlZVZtQ1i8/37ypVgdlMVZNSRZ3YTs98aCiVgy1YRY3YRshNRXbRT0DwBWD6CPso/Ej3YPiI+SDwyfAB6fMJ9Cn1SfJh1enygTdhLRtzQfRhXGotJUFI5WktXzTGQXxqLCdBdWEk5shBdeot9U9SOmVCW0RVR1IyqsH74f6HFTJfOL4FKF86jkH/YV9nK+rAQnfoJRUWUjGQwk4qQkL1byMTwvviNPLfOrgjT0PWQvdiWuI4QnHvK3bUsd81dLXfP0SlUkYUpVdLQvxiVm8gtMdaQAhD/uLyg7Bj8oOyY/SD9SPwDEv3Y95r+AM641/r22P6BLACbPSM9az2zPbk+YT6pPnM8AZn+Iz9LP/M/ezwjfMt9E3wBW32jfet+M357fsN/C39TfAE5/4N8K7xzvLu9A7/LfZO8ATu9g75rvrO9ub5Dv4u/U7wAG/xj/yu8k/07/+O9a/2z/gG7/mP96/8z/5qWGdf5ykCVNpSROVRREJFOsd/5yY0BR9aTEdwain1KFo6sSU/WjhySkFaQUiKVUrXP8/HeGo1VdI1XZViWEfAQ1V30jw1cGPSMzWN10PIfuE1SEQ4BafiLTbISUWA0kWP1zBQDMBNJMFeQH1o8AG+4PABAbFh9AH1IfZB9Wn4gfmh9ArB9+n3ib1h9wm7ZypKSftLaV1nKQzJROVsWjDRVWnaPR7JSX5Jeuk/SfrAallqI3VJ2jAex0ylAkr+6jPKfWsqo8BHLMdBs7Uh2zA1Jlr3eviaIMvqOkpHNQxaSkr7atnqKzQU6NdsaSbE2FowLJTRU0tPQc9K8W0vhKVsWjnUrlpEqFo6Ikv1qusgZctEZMzaNZnL8Ajr/QP+I/tL+2v9C/Kk8czwD+vxDPck+8z5ZPqE+6T8xPALbP4E/yT/xPzv84X0pfHF8AVl9gX3JfpF+2X8hfkl/sXwCm/7j/Cm8kbzZvWG9qb3xvAI5voG+yb0Rvvm/ob9Jv/G8ABn8QfyJ/PH9efzB/cn+UfwCGf6h/0n/Ef95/8H8CjxyPWEZ97vWGApVNxQROBUNrhk91JFCVI65QrZPLJVG1A7gsB9aioFKyBbMURAf2IvtTxaNtVnwk4VS1JFUFs+TslKtXVs2jyeSEOZyUqLYMJBpYzaOJWDW0WTIFAy60BwZC1lhFJMQEbVScBBNYHTPaVy2zAcFsH16fIB86GYafOB+ynwDEH8adxp/4nwqvHK/2HR6vUOAfSqEGJbYCaBQkJRwkWeIkJw6yTFZdQw88L1bukl1VDQMjtKTtZCfEvoXug1TFJIQn7jKSU0Y9M1xThYSkJ7YCqLQvthYiBVI9M8xRxQRREHW05C/2JRYidQQ3LrMENEOdT4UEJD82PZ4zTQWTLZlchDVMlTPRZDcGIqH0dDcug4Q3XgNKZQRLAl1D75w0qzgGTeY/OM9KzwAcz27PGE+Sz3xPVkVmT9DPAIpP9M8G3xjfKt/kX95fUN8A+k9k34bfmN8aj8zftt/w3wAC7xTvJu8470rvXO9u74DvAJLvpO82jzCP2u/M7/7vEP8A8u8k/xb/OP9K/3z/Xv9w/wCi/7T/vv/o//r/1P8GDyAPAEIPFA9OD2gPcg+MD54FFrMMrDU8NIxOFTYuknuA7pK1rQw0I4yEmFE9MwxJUn00HLQSrIcGkvm8j7TeI9SExEQkN1aFs8VhVnUk9I8GlVbC8lhdQ1svWT0zHFlFlFj1BCVY3dNYPJ++osPsn86fALif6h/8H76f6J/KHyQvPi8AWK9iL3QvNq2WL7ArhjN0r2aGqqBWRbScpB9W5dPJ06yvhrIlxKeGsrVUKqWzfMykRsSEAeyv/q1aBsNSLZO3Un2DfiS/tDa9tqNRLZMnUaWT8GFQjYRkv3a1lrKhTzUTbTF0hMdOnQNcTjUTCfGkt1bCArS/xrX+tTYSCxFL5dOz5L+WMzRHfoIT7kvthFyEVVzPhk9QzwBiz8RPfs+Yz/pP3M++zb7PAODPQtHmz2hfel+MXz7f4N8A2t/MX4YP+F/iXxxvLm9AbwBSb2Rvdm+Ib5pvrG++b9BvAOJvrA/ubwB/En8kf05/OH8ASn+Ef3Z/kH+if8x/rn/AfwACjxSPXg32fT6P+H8qj2yPABaPoI+Kj8SP1o+wj4KPBJ+0vg+YoU7dI0hPVTMasOQP9g8IE5Yy9VJdE2htU72D3FN9I2tUFVNZ3zQfljI1Vs2kVt0jbRhkFIpXhbMVWIWza4VYbURYvYMsWV0TaxhZFTPnnBSoWJUzQWWkH7YdHi8QK/YiwDyvAF6vSK9qryyvNq+gr8qv3K+ghi94LwK/FL+msqzcJHhY5C/2LS4SIVZVtFUllG1V/SNuVVUTJ1V1NG1UVRO3VGVDgFRdE7VILBQRrLTYU7UTo0lT/SQUFCd0N56zUjUTlYGMNEsMFVKFlLQ0l1lR/SRclChRBURQVTOtulSUg1C9g0zENBjVULWUT3VET4Uzzk5WLRNhTiVD9cwFTbUTwyNNvaTEBHtAbhLZS8o9E3RERBNER65Cgko2JUOVSu2j60qdxpazAUtFNJxHHl0OVZ5PqEP+IwAc16ZPuE9K3wRfbt8QXxpfAJTfRl+oW05fyN/63+yPHu8AMO8Kb0TvTu9g74rvbO+W7wDA79Lv5O/27wj/Gv8s/z7/AFD/Yv90/+6PeI+K/6T/tv8AyP/y/wQP5v8oDzoPFA8eDwBwDxoPlA+mD4gPwg/cD+4PALgPyg8EHyYfSB86H2wfdhVQJpUeMzSXNpNPZTMc5DRrkVB1EwgUxH5RZUNpEOy3FjL3BMRsU4Uzq95TnZRUlTPFnLQ3tVUF08YUNDdWhdOq2VatFHykkFeFM/5XtJXUFKVY5TMxWQU0WVotk+kUpKpYFTNnBKRbJViNs+dXdRPIvK8Apq+Qr7ovzC/eL7ivqimeLwAQPzI/HL9WP0g7Tj12PU41ks6yrkS3BiNXBURctLCwZLdWI3S3DsKnVQ1EVdat4zNVLZP5nJTBVKrFFFTdxFQtUw6ctNdlU120U4XU9BQxUy3D0frcFOuwLlJ+fJRIUrTNFr6zUbXDolGNlFFqrZRRLSPwRMS4UO20tDzHdpIVTJS9T80TULVPVbROZRNcTiXETbY9k4hNZRMcTXUTuKKk1E6c1NvAxpNLnZMRotTEr7TPxsX2Q0ulE8wtS80TMEzNk1U83y7fAHBfgl9U36ZfYN/KX7zf3l8AAG/i3wTvHm8wb1pvfB9ebwBwb6rvpG92H7hvym/8bw5/AOhvGn9Ef1Z/aH96f4x/nn8AsH/Cf9R/5n9gH/p/DI8ejwBAj1KPLI9ej2iPeo+sj5aPALiP4o/Mjwaf+I8SnySfJp8AYJ9yn4Sflp84n0qfvJ+2nabOEpBMfca+Q05Ns0VlT0VDGrQXzsIEUUVDbXrMFPBRxbNjUk2zTfVcRGhTBcTsFE60tLALQBYjfLd+QhtWpZOoVVZFxFfVk4w8tPxkNLNrWL20rKQoWX3EWWoNw+espKh0JGVYLXNbI1i9w+VXvcPFLCQBwGQ/7i8Yvyq/PL/2Lwi/AFq/hL+Wv6i/ur98P3Y/yL8k8rGmEqysN77CNbw/ptNi1DQv3Dd2pSbSblWFRGVV1ZP8/BemEoxUTVQmZKQRVK2k9BShVKTrELb+kjNTfbP9Ug0kUrYl045S/TNJUiWjFLbkFNxRfcOlUX2zbdVRtTRR/UP/vBTIUNItc4OkR24iF7QUwU/WJaNUT11T5sxEfE4szRSkFIxNLSMg7Ef2E7T8R6bSjjxULEuNo8iQHFf2kyxXbiJXPFfusjkAXFcGZTbD9FeOXc4z5N/u1QCOX2Bbtl/QX9pZxtXG3b7dAAZvEG86b5Tvvu/Q7zJ5Ln8AAP/y7yT/Nv9I/xr/bP9+/wBY/2r/tP/G/9j/6v+c//b/ACAPMg/knz4PaA9KD1QPng8AgA+aD9QPxg/4D+oPDB/+DwBAH1IfZB8uH4gPwp+EH54fAJgfah/0H9Yf+B8CLzQvJiViJtKU/JxD0LYyB09lxEVP/UOPJK82rZ7S19TEC0xT/UO/XKcGRW6l9lJRqnynvsPMNP7MNG6cp5jmw6yn9lIqWbWmntL3CViVRKykeNyv/sN8v2Y/AGi/ij+cP64/eL9yP+Q/9j+ACE8aTyxP5r3Wv1BLfsK1olREiRzPLsWew1bNMy3VVjWkVY0jtHSkeFXKDQMzfKT7zCeWIopU2j2jU3TEHFSNI+RTZv3TrlNNpl7SMVOVI7H6tMd2w7TEVlK9Ix9tUu3D51GF06JRpaQZUcVE5MT9ULXEHKfusltZUF3TIVDNNE8FpNVPRcROjSN0RNQMTlodo6FU1DhNXaPOXOTZTmTX9lKKS+3DJ0tqbcRK7cOHlNSLSr1UAUpd1KTXdtNc1x7vGOs+bwAI7zJvZG8+75hvqmlu74jvANpvtO+m7dbvIH8yfywvRn8AWH9qf4R/Ji+wf8J/1H/mfwD4fwqPHI8uj0CPUo9kj3aPAIiPmo9EL6aPuI/Sj+SP9o8AGJ8qnwyfTp9gnzqfdJ8GLwCIn5qfvJ/Gn9if4p8ErxavADivSq8kr1avoJ9yr6SvlqW0XiXeU019wxVOvSMPbHwnXsJ1UEXj6lA907NgUSXE3MRlUkXj2kVSxSRTHdSkxYzEqNxEqRrcJ84yHSzEkKxEALVXhcNxZLThVyXUWIrNJFiVoywkPzY9hkNYFo0j9Ff1I87MP34/yLsAvj8AzxLPJM/Gv0jPWs9sz8BeTX7PkM9iT7TPzqK3V7TVVMTESXS0BFdN08ChVsXUpE+2RZYjVW0jQBa8RAhVlUPQ3E/uTT7Ca61TndN3vCQ/UzXUxVONI8QkXzZdrlKxUYS9RERUQlxfbl+AU8bC2S1PVdNsT/UkTqWkpF8otl1G5X5iBlRkotxf7l9sAGOXIjRLbWOmS6WjCRgcZ+4iXnRvNm9Yb3JvANTvhm2Gb7BjxmUW/bZvyG8ASv8Mfw5/gP+S/5x/rv+gfwDa/+z/zv/4/woPHA8uD1gPAGoPfA+OD6APsg/ED9YP6A8A+g+0rw4fkK8KH1QfPh9oHwCCH5wfrh/AH9IflB/2H+AfADofLC8OLyAvSi9cL+YfkC8Aci+EL74v0C/iL/QvBj1O0muDTJW0TF2z0E3No2sHTz0j+JRUclA9I7XohFRdVFTTUcXjRlVSxcRSBTNMdNS/DFXVVHXkVL1DGMxEi1WWHbP+VVU0Vv3UxDRu2ry03vzEUFgds75Ymj20WfWjKlldtJS0t81YxeN2WMVEfLTxVwANZDzPLs9IT1pJ/sNcT35PAJBPMk+kT8ZP2E/qT/xPxs+IGF/Cya6yteTP9s2O4n4KDNQ9XLVWHd8v1EYzPNc2ttKYVG2zYVT1NFzXoo7irmzfftUW4tGENJzFUk3TY5zfrt1u4kRRWgUzDAy01VD9057c12JO0iPs3/7VXrKQTk3jAyVOJVQc7y7vQON2U6xkg91KjdRc727lRrNM5CUAjOdW/fbttuWO5Y7tLn/Q7wBSf/zvdn8Q/0L/rH9m/8B/AKr53n8AjxKPPA8mjziPSo8ADD82D3CPoo+Uj8aPsI/CjwD8jw6fIJ8yn0SfVp9onxI/AHyfnp+wn8Kf1J9+n5CfCq8AHK8ur7AvAq9kr/afeK+KrwCUr0avoK+yr9Sv9q/gr7qvgDy/Nr9gv0q/JD82NW7i1C1N/UPLTr1ET03UXD9obj+AM47iLpQ0oVNFU7EVnD+uPf7CcFY1c+JZVk3URFTFV4XkWP3EtVhV1FlVsyxZNXMCrVm108hYVeRYNTNHABxPbkX+T7BPus/Mz97PqE8A8s8U3ybfON8KXyRfZt84WyiO33jbbrKYTFRaXF9uX2qAWMScVIekVFBV5VQkpF9mgmO8Vx5DU0XU/LQlhexUQeRf39Ka/Fdew61SRVP1UeU0UY1UUWI1c0Isbz5lnlJnUO1TgzFQNTRcb25vgGN+UlAFTd1j6pS3nm1G47Rn1uOtSjVzgkoN1ErtNEsABcTkb559Bn8Yfyp/nP9efwDA/3J/jH+Wf9hzBg+gf9p/AEQP5n9AD3oPdL+OD6APcr8AvA/WD8gPCh8cH/YPQB9SHwBkH3YfiB+aH6wfNh/QH3q/AOQf5h/4HxovPC8uL0gvUi8AdC+WL6gvui/ML4Yv2C/qLwD8Lw4/CL8qP0w/bj9YP2o/gKQ/jj+wP8I/3D+evfay0bbc5MVPRVNVUOUzzNlQJWYeYrhRzTNIUtgN1Oy3vrKjUw1jF1RWjVOKVB3EVJ3zchzPbC7NvrLDV8UTM1hdRGJ8xAdcz27FdtKJWB1jU0hYxdTsRNRExMEM3wD+zyBblsUeXyhfOlkWXwjfABJflF9G38Bfct/UX37foNtstt1+whdXnfPSVv3TyZDc187jVe3e7mJOVWotZFW1ZFTNM6hUVeNJYSTnvrLzNO/+8k5kRSVT1ePgXO/+8i50587T2kREiORkUFH1UxlR0N3jo++15oYC87y0g08KLWRPxVOr3O/u75iz5jItHAREt0uF41oc/y71Es4yuDz39rKRRPQL8N6zAIz3zv2m/9h/4n8Mj9b/MI8AQo80DyYPeI86D2QPfg/AjwDSj+SPvh32j8gfKp8cnzafAEifWp90n5afqJ+6n8yf3p8A8J8CrxSvJq/wP+o/TK9WrwBIP3KvpK+2r3iviq/sr+avAPivCr8cvy6/QL9Sv3y/Zr0AZr+gv4K/1L/er9i/Cs8cz1C2vyjP6r9s9MoMRJRUdIjb5SNA9tJXLE8+RSbjUhbV46BS9UMUXE9uT4BDtu5C5FVFc1VWXWPHtVZFw1gcZMhXPeM1tVg946XkRAhZVURZ1sVTC1n949Mc1IVYJkVzRVjNRFTU0vxPbt8AgN+S31xftt+AX3Jf5F/u3wAQ7yLvNO9G7+hfEmlm5R6CSZYkZ0ZyFTRvZmNWhWPbEVaFk9NVVeOLVVYVQ1FVPfRVhWPhfGzbcVRV4ztUhZMDVLaFg79TBUOHU5VDUlVTxWMaFPTixGSqvMRfdFJAzcw/8DzEZLP6Uf1ErMSKUZ1EUdY98xxR7cRQhUOuUNoFQ3ckdDNQRcP4T7aF44ZPDXMeT4WDr61OhWNBTkXD2FR0cK1NhYPvTF1kTIVjIdI8xLx8dz7C/JR0okqy9WOAnHfmYiBLdcRLBoWDD0wlRGyPToXufcZ1APZ/aA8Cj4wPRo+wD1KBbo0AboVuj/APko+kj+aPOB9KHwB8n3afWB96H4wfth+YH7IfAOwf/h/YHwovNC9GL1gvai8AfC+OL6AvUs+0L74v0C9azwD0Lw4/MD8aP0Q/Vj9gPwo/AJw/Zj+wP8I/zD/uP+g/kj8AHE/+PxBPOk90T25PgE+ST4ikT27FpmKVfMeW9RZyN1h0957NrkIsUv0Dn7zHLA71ZuL7UwXjbdzPJvO2bGRXVt1TyVatQzytV31zqldtdFiF46axWDXWHnM81BNZfXPazVh9c5pYJWQc1BVYAlVj1GTXVu/438rfBG8WbwDY3wrvTG9eb3Bvgm9k72bv0HDvmm/MZ57CpHRUalcSdXMnnOeu4o6s5x4DtORt0VxUl1X9A19VJQPNJTR031SFVAT0b1RadeM57OQBVCXTyBT025JTPfNcU7VDGFO2vfPgUiXTqFLlxFJq9eRSleMFPPTMUYXktkz0UVGNYxtRJfRQWo1jq4T0c1A9Yz189I0H7HSdT9XkpPfuc07axVRNPfNsTYXjBk0KdeOZJAQ13P+O8/T/hlOVSmV0S730Sy2EfARCBUx141mED5YNdg+AD6qPAOyPtg8QnxqR/g3mD0ifCh8AHB9OH5Cfop8ULx4vGC/anwDsn/6fCK8ar0SvLq9Qr3qvAIyvnq+wr8Kv1K/mr/ivCr8AHL+uT0C/Mr9kv3a/YE9ivwCMv66/mL+qv/S/tr8AzwrPACzPLs/Yv1LPZM9+z5jPus+ApM/Gz9DP4s8E3xbdlnNMLBUEJISMTl3zg/RHPmKbrVAl8yJRLXRk9Ay1Uh3TnJx0ElMlA4VFU3Xj+TxXRnVe81UVA9vEVZXjVVYlA8VWsvVEV+XkjOQaWHXjiW1YJfPyWFWTL1mNVmpe8tPEVJTEVFRYTfMFEaxU2sxXJm/wX1rvbO8Afu+Q76LvRO+27+hf2unGb6D47xL/JP/ebfbzV5VzaLVXrXMlBHTiVv3zoBIMdF4cd8aS0yx/PnXW4i3ttNSzVFUDflx/BoJpynR/ZvNTVZPvUpXzobecf65/wHPW4l101CclUWWD8Nx3FgJ17H9mcrOhTz2E9ETHTh3TXCQcj86CAjSPxnLRfIcm44lL/XRchIJsj36FFpLqCUtddDyEVdSPto8gHzIfAAQf9o8Yn3oZPpWOH0CbPp8AYJ96n+Qf9h8IL7qfJN8eLwAYLzovZC9uL4Avqi+8L84vAOAv8i8s3/4vKD86P0w/Xj8AcD8KP4Q/jj+gP8o/tD/uPwAATxJP5D8eTzBPWk9MT35PAHBPik+cT55P2E/KT/xPjs8ACF/CTyRfFl9QXzpfhF8+1douA019g1BOlXNIT4iV82PYViIjdN9mgxQE9SVS/UNonNeuYmus18ZztLzXxlNWJZOqVn3THFjc3+7VfoLwWGVTLAzkWxNZzfPhWFXToyTkQVEk7zbvqG+6aWaCwMRvALZv2G/qbxR/vu8wf9rvXH/Abn+Af0L5Nv8A837yrleSBYNqZPd+guB0/74SH0lWbfSU9Kec91bSI5z02+9UPYO1VH3TfFTaJQNGrNQPVP1D2FOgFeTk/67z/Pe2En78VEgFUrUDEBwHFuMsDz4FPtIruFCNY4FEBEtcD45i2TF0D45i8U2lU4hN1t1zIE3FBEz1C9VL1oUDdEuVIxMklLNKAu1USk3U3A/uDwAfEh+EnwBGH1gfYh/Mn96f6JOuH8AfABqv3B8+r1CvYq90r4YviK8Amq+0r86v4K+qr/Sv9q8IvwA6v0y/Xr9wv4K/lL+mv7i/AMq/3L9uX2hfEs8EzzbPWF8Akl9kzz7PSM+Cz7TPps/YzwDqz/zPxs8Q3yLfLN8232jfAFLfdN+O36Dfgt+s39bfmF9sqlmGAlRO5VNMT5UTbR7UVJNQbdMIUZVjm5pRvfMOUrWE/PT3tVJ9FFOVE95T3XNQtVQVA8W09FNVJQPGrVWVYzpW7dOsfPQe1vxkkFeVE/5MdG1YtlXz8li98y5ZpQMVbVkts+NYpQOlWC2za2NYzfMh5OTlVw2DAcP8Z0Z9Hv8w//pvTP9m/wAof4p/FP+W/8D/0v+sf6Z92Ob/qHPmUqxX3VN3V4p1AzcE9PPcf+59plNVak0DbixlVe3T/FQ1A2u3VLUDgDyESFRFk9sRVH0T2lONY6FTtu3TbFMNgzNTRZPxsVKFBFTnVmJJUiVjFM1S7dPcUeXklIRtUdalUyhR7YRQlWO6UFbNc4VQ7dNMxIQXzIRrwU8d5E8NA8tORZNbYU7V4/VNPZRNDYRNTW3TuEwdZHQU8VyUaXkkl24TSpWTgkrV49uVSg0D60rdU1dLCo1j0VSUSvSfJqXmlZ6dAE4D/B+Wn6ifMi/sn1YvYCMABq0GpQavmC86r7wvzi/gLwCCryS/9i8IPyo/PD9eP3A/AII/VD+WP4g/yj+sP9Y/AE8AEk8kTzZPSE9aT/zfZk+QTwCiT7RPfk/IT7pP/E8OXyBfADJf3E8+X2hfSl98X4ZfqF8Aul/EX5Zf+F/K3wRv3l8wb1hCb1RnTpKQTEUDYBznVk6SUE9NgxzMhJE850LO4n4MFQwUW+D2gvhk76B25QbzhAR7AF4iqmQEONSc5+5zV60DkdR0AFjanSRYTYPcWFVjLFlq9eRZVZRYFROqWIUTa2lYzXRY3YPnVyVjAcgMD35/oP96/6z/rv/IfwCSf/x/Do8gj/L57v9Aj1KJWFaPIAv2gnhX1eM1FHRr8VaNI66shG5W5XPZHVwHLgKnVSXjbFW27TMzVS2D+1StA8FtVBUTilR9k0ZUnSM1D4QE19xkoFPNZq4CazFTFRP65ATEUo0jq35SlQRSFSMSzGTabVFlE6NRLYNrUX3jbTX8BP1QDeO4UFXkWhQUShwUFVDldE+NZqpeA04lZE4NFE0N44hVTVVjHBzktIwkTmQkrerEFIpLhQMnjBSz1JwfZnNKdRRLDePISwIl4yx0FyYvQCMWLyAvUqkANi9AL2IvtK+eL9iv6q8cNwCuLxi/Cr88v06/8DvuP3C/ACpvpL+Ov7i/qr/sv9a/EM8AIs80z0bPWM9qz3zPjs+gzwCyz2RvDm/Yz1pvDN/GzwDfADLfVN9O32Dfct+M35bfqN8A0t+83+bf+N8K7xzv3t/gzwBC72Tvdu+I7/LPnO/G5T4Ss5RMZRaOYhBOxZNILU8VExpQ7aOPpGf2gqt6UY1j8FyUY8Rk2ApElGi0BNzcb3YF9mXecm0brISOVrWjGle947OMVy2ULIRrWMXj2NaU9ChZVQRZjSPuWJpdlFgFw2NYPXS89OMinITFtH/m/UYCwOz/9v8AGAv+/0APUg/cf9Z/eA+aD6CsD74PMI96iQ4iroT0erVX7WRXZRPzVhWTsAa0jC1WHfTMj96N5mX2hQbm4lNUZfQMnx6fMJNmotvCUi1zjFKNo1ZSCO3kVJdmoqJkl96DdJeWoonGnGe+4kyUn45llqLmLLSXLqIMTp1jocyf3pUG7qLvS2309JcmowSndmOSBKTiHKcuoswsr65iXgCUr06vyC+Cr+wvnq8QPxoxALaDLDfupTY9Tj/4rzK/hD8Alj+oPwrPzD/+v+A/8j8ETwAWT9g/Sk9cT25PgE+ST6RPALZPyE/aT+xP/k8QX6LvJF8ALl9AX1JffF9uX4hfml/EXwCuX8Bf+l/sXx5vMG9a70RvABZveG8Sb4xvfm+ob2JvvG+Axm/wb/pvBH/e7/DjBpNPKhVz+KyUcuQUBhT/Jv0a9hNT7RPBU52E7IdW9VKWgqhk/y6i/Nx0bPQEbd7kBGlY9SPWWJ2DWyVZjSMcWQVz7Mz0K7NYhZNxxPQxzP82DwAQDzIJLg8YD4qPpI+2j2APAIIP3I/+j+APCp8clx6fMJPWrnK1V+2UVzUTR1fYvZQUF34ScFZdMy9W1s0j8lX1I7Y8FHxVts0jQlUFc/xU/RPFtVSlFFStc1VUpSMetVQVJFMNI7BT9eN4zVPl4zNT3RSsFMZSmqUjjiz0WFLF9Cz06LVR/RO13BRtUQUUUdpdM/8M9MhQNUOTULYtk1tQPSMkUH0T4G1PPSNUTy2T604FdGlO7eb+EqU0JDxNrXPB1WQ3dpNUJ5YjVCTOStZdI4dKLZOLhCTRShIVcziMJ/ZyOdQnNj0WNQC+LaYlpiXOL9gv+i8cP4a/AJi7Pj22v0g/gj/sv96/EM8AIs80TzbPKE9az3zPXs9wzwCyz8TPls+oz/rP7M8e3zDfAELfVN9m33jfit80f57fuN8Akt/k367f0N8C7xzvHu/A3wAy73TvLn1m74Dvou/M777vAPDvAv+U797vEP86/0T/Xv+YIP96/0x0g0xdJKSkFbRcd7aTT/0TdVCVs+pZUKUkLKTVUa1zZZR3aEYjpH9W8qjElBxV7YPVjSwEHRQUkJSUAldM1fQ8hOVXrRQkhMEshKshWU10WZWUWC2kWGpVE3M0hDOMBPNXjSQAnI/ej8iP2g+sD/4P0I/qjwA0HyYfQB9qHzyffh+IH1KfUqwUiWyXPiIE9AVWDSNhgIyfnp+wk35yClWt81vTVFUTnVRdI1fUnzIugrHsl07CQ1MdJFwki9NSVXOQFK8mpR6DUWqllFFFc0Q0pA1RlbNJylSvbrImbKdWcnBsdIUCdKSUjK+er9izThILFmy0pku9k0XMp96l3q+08KPWsq8sNCVM9XNZAJy3xrUev1i7Nr9Qv2K/1D8Alr/4O76/0LvOvzhPCs9MTwBuT4BPkk8M3xbfEN/KT9RPAP5PEF8iXzRf3k/4T2pffF8Ajl+gX7JfxF/WX+hf+l+M/wAObwBvKm+E/0ZvOG+Kb3RvAJ5vsG/Cb+Rv9m9Yb9pvLH8APn8QfyJ/ZH+Gf3B/gn+sf8C+f5h/2n8Eh671bpL3TLZ1o9RN1aMHT+Vz+FbkJHJQJaRQVRNdlCRb01HVM0ZSrRRS/XPLTFNFQ7/0ldyUplTWHSMaVUU0VQ2j/lW0hZaeg1ZtA3FXRUPfVnSUUVj1BFglBFkNo20ufAQCWe2TuFjVMwF2lA+mBVYfUB/KD0SfVp8AMJ9ynxyfnp+wn8Kf1J/mn6CYH5IfDKfGFfYyigykSazcH6YyflaNkz3sFAC1VqUjtBwkelX1I0C1VVUjCKSE0FRVI5htVF1TY1T1MypUpSNb5FONk61T1aN3dITVP1QkCAwE0WyEnFJs9fZGQh9SvaPnUU0kVVFVJFEVJFH9cwz09C3V5PSeUG00UHUELLSb2U8NI2xPnYT0JJC2/CQlTv1zvE1VNE20TTSEPAa8NKJLbQNBrUu1M+JKdSRKvaOHbUpVI8hKpSM0S/UzK6pL5XMY/DRKpDfWPwCQPwLPxD8mz+g/Ss8ETyZPAEBPks/sT6bPyM/az+zP5n8AEN9aXzTfRt9Y32rfLN923wCI37LfnN++3+jf+t8M7x7vAPB/Ao9U72bvOO9K74Tvlu8AoO9if8zvZm/g7+rvHP8+/wAg/zL/dP9e/4D/kv+8/87/AKj/+un27+j/Eg8kDy4PQA9YCo8ch/Yi0E01NE6NlEVPJSNTRI9WjYaTUg0jKyxTTTOhfIQThIdWIqEYlIcOQqOInrNWxRNVosQUxcSP1oVeAizkjMhVWM0UWC00WE0z8QyfAO6fOJ+iH7Qfxh9on4qf7B8A9h8gL/qfNC8Orwivai90J4pmApicJFhEr1avaKjECVVdFKSEUISnTjOUr6alKgaTU00kUy2jhcSv1q3WNrJjUg1DLuSk9VEqtSRRdaRRvbNEFLdmEmwjuC6CZ1DVozFQhQRQRL9Wv2izvrJUlATufAewhr+Yv6qxpoKAStXTsyVKhQMXxLdeAhzUvy7PAFhP+rluT2BPmk9cz17PcMMAZs+Yz/pPvM8eXzBfQl9UXwDG32hbZl+IX2oPpF+2X8hfAPJfBG/eXxBvIm9Mb15vcG8Agm+Ub6ZvuG/Kb1wP7m/gbwACfxR/Fn8of0J/TH9Gf1h/AIp/tH+mf8B/6n/Mf/Z/II8ACo80jz6POI9qj4SPjo94j5CCj9SPhgW+stSUDx4TUFa9Q8pQfaRRhQO3xA/SRkIu3AcuohX8JIhUtrWD/FTNI3BVXZRV0g3DchQXpgNXfQPDVzZFYzNYfQOjWIWkRB+gVhWus2QXThPUlNIsFMEATC8GLwivGiG2IxSvNq9IrwASL2yvfq+Qr1IvpK+mr7iv2oIvV51Dlle9Q1pXKiVEV92UVuUjkMQvFsJpwtwvJkNVDVPfVL2DS6hUPTNhDDduE1NlpGwkN27CTlOVMxdTzSNh4EQ/Vj9oM76CiFEtFI1R5aMbUSUzizDOIqBklDcOUi+kN6ZChk9tM4saT+Wjq8Q/1jUOUu8ofAc2Rc4zS20zWgRPFk8MKEMuEpFL7TbGA0RPZk8AeEPOz3hPik+sTxbf4EvmTwBI31rfFF8WX5Dfot+0315fAEBvOm/s3/7fEOsW70DvUu8AZO9274jvIu+c777v0O/i7wD07wb/sI8S/zz/Jv9Q/0L/AIT/no+Q/6r/zP++/9j/6v8ABA8WD/D/Sg80D24PWA+i/wCcD44PsA+6D8wP/g+oD+oPaDQf9gUWk0wlM5VNvTZG/jLBT4WUFJfmwkKENLO1UQ00vLSeUuXDEqREnyZCh1yfbsNVLcNVNVYlM8XkFFVX5RT0FEs1WCUzpaSXBsNZPTMbEVkFE9hYRbTMn96VACalxq/4n1qvhC+WL2CvYi8AbC/GL/AvAj/sr/atFj8wPyRCOQYSmAy3LsIVHL+uwmtOVh0kVi3D1VU9M2uLVd20VaWTGFVtE7XhdLSqbLRxVD0zO41ULcMFVIW2VpOsFFGtUx3TGlN9lFItRFK+PcN0UkDNzCdAPNVSBRP43LTBlBSKUdqFlFElQxxRPcPkUBo9064MxHdQlZQMxz5DNBzHbtKvLMRFTiUkZBRbcE2t4/NMxZRMbROrIUzNtEutxEtdlErS/cOmfMcGErh8xCBLNj3DlEs9MwtM3bQs3wAe1cbP6MOuxdbP+M9qXwzfAI5fMN8iWT7f0F9y3+xfBm8AGG8qb6zvru9QbwofhG9ebwBwb7pvrG/eb8hv2m8UfyZ/ADh/Sn9cf25/gH+Sf6R/Fh8AsH+6f9x/5n8AjyIfFI8ujwBAj2qPVI92j4iPso+kj76PANCPKh/0jx6fAJ8SnzSfTp+gYJ9yn5yfTh3+Q00lQ4y1Tk3ET70TN1DdI60W9LRAUb0Tt5QfphWOtVb+svdTPTNr3DT7zB9o3h8AIQS0pmw0GFhNw8mjDC9OIhAkJ/YymFgKdVNWbKQTRC/eLaYv4CMAtq3Wr+ivwq9cPya/SL9av4Bsv0Y/UD+Kv5y/xqXmwqItVx3Dale9EyeEP5Y1tuZSD1YFc9NVvROXrVU9s11V7RMlHMTdVVRdpFTlVFQtIznUNGsBVIVDygxEklMlQ21cHKQXU2UT4FL1M62opBRyUt00UgVzA9YkRMxRdVOWNERRUVZ9sxtRPaRQfbOrbERVc+SUPWREB+SUnYRHZMbDbBRBnE9+UgZN5cRZTEXEhJS8S4VDWtRHotazSoWURNdOw0ulREsUFdR8VEYk1FlcX35dTl8AWF+S34Rfhl+oXyJZ3l8o7wA67zxvRu84b4LvpJ+G75jvAMrv3O9Gb8DvEv8E/zb/IP8AMv9s/37/kP+i/7T/xv+AnwDS//z/1v/o/yIPRA9WDzAPAEIPdA+GD7APkg/ED8YP2A8A+g8cHy4fQB86n0wfZh+IHwCaH3wfvh+wH9of9B/eH/ATWH7DxJc2opBOzdOG3J8mtuIjUZWkTEQMBKf+QmsUU2VDhySk+1M9s6Ft1DTLMLY1/kLEFMRXRVa1Q8dUr2altkNYxVPb7ljNQy5ZPbMNWcbN09ZYFcScr4ZC2lcCRUPDDL8Wvyg/Uj/8ry4/ADi/kj+sP5Y/qD/iP7S/nr9IwL/yOf5CpNy/RqLl9LRFoPy0XgTPFsVm4l8kzNvtVKWjs1TNQ35UYpVTOkzPXs1GoiVTZeMD71L1lITPls+owx7D9JTLJ1FdQ/DEx0aidVCyZeM/3Me2QqFPvSRPWrUkTu0TXE51I9TMlLFsFN8m1b4i1Ut1I3QNS50jEUtF369ZQ9Bm1QreQ0uNW1XU357fCG8abwD0X9bf+Nv23wjvGu+Ub6ZvAHDvym/cb+5vuO+q7/wfJn8AMH9Cf1R/Zn+Qf6J/tH9+fwDYf+p//H8OjyCPMo9Ej1aPAGiPeo+Mj+4fsI+ij8SPVh8A6I8CnxSf1o8wn1KfZJ92nwA4n/qPrJ8+n7if4p/Mn5afABivAq8MrzavSK9iryQnftOWDNRQTl0jSEQnbiKusFQn/iNkJ3YygFLVQ/WtUlWjaFN90/mEJGuslC+mKjdWrUOqHLQa1swkqFcltFh904lYti1j8li1Yy9ZdVMcDVl90+lYLbQEPxY9Jk8AuD9iP7y/zr/gv4I/9L+WvwAozzrPHE/+P3DPIk+Ex2Yia6xXXSNoVEQlVw3TWeBcT7ZiH1YtY+KsJKWnlERdjEfeQ1S9I7WtVHVTfFR11FRtRFRCtSPXxE/WT+hDbiJ+5KSFSOxEEgRfFl8oU14iuBZUJINQbaNMRF9WX2hTtr4i9U1dI4hNxcMgaIRfll0echMM5LNK1aSNSnVTjEq1RJxX3iNLAq1DSoRvtmVmZR5tZkN85wAebyhvQm9kb87vcGu2ZXZtAK5vuG8icb5vQP9S/2T/Dn8A0H+K/3T/nv9Yr+L/9P8GDwAYD8r/PA8uD0gPcg+ED5YPAKgPug/MD94PaK/qD/QPHh8AEB8yH0wfPh9gH3IflB+WHwDIH7of7B/WHyiv4h80L0YvAFgvai8kL34vGC96L5wvxi9IiK+aoc6iTKSnRkIatNQrkVB9VFHd05jMr+ZCWffkp9Yi3FN9Y04EtAnBBLe24sYUt2azJLfWIrWMpMT8jMRrWM1T8JRMtxYzWRWz52S33qJlNVi9pFi90+VXZTQUzxAGzxBPIknGwsAkT0ZPWE8A+j98T25PoE+Sz8RP1k9Yz2ziSYbirle9M3pXxdMFN+w08cTP1sW+w+THdlMNVV0DM1XtpATfFt8o0youU1Pd5FN1szNE31bdtp6iEFI1s9pRdbOjIVH1pITfltUGsoGk196iCxVQlURPnaTE3yZT3N8mviK4TAW0HPTvBO8W7VaeopBK3cRKBbRLbdQFS/XbVaTvtu2W76Dv2mkAtu/Y7yp/TO9Of2B/cn+0/wC2/YZ/uH/Kf1QP3n/wf1oPAByPJo84j0qPbI9ej5CPoo8AhI/Gj9iP6o/8jw6fIJ/SLwBEn1afaJ96nzSfhp+Yn6qfANSf5p+wn6opHi8Yr/qfTK8AXq9wr4KvNK+Or6Cvsq/Mr4Der/CvAr8Uvya/OLuOY0yqfdRNJWROBTRPXTMebBw3xqIIUc3DflElVFKctIFENz6ybFw03pRUa1BUPdPFJNQ3VY0zW6pV3dM4Vj2zrDRU1R40RJC8xAC0NG9YtjXT3Fg9syxZ1cRZWmVT6RTErFhlU2nUNFslWMXT51fFo8iUTwBmz4hPYk+Ez17PkE96z8zPAPbPuE/yTyzf5k8Y3yrZNsNlV93TeBxfLlKwVu3krVYt4yFWNePk5LSobVU1U25VFWM1VV0z2f7Mt75SjlRlU0lUJi3jEVTVVKRUo1Q0u7AsplXuwv1SdTRSpbbm07VSbWMUtLTcUW1Tpa1R7cNtUYXUUX1z/y1QvTO6UL2DgwxnftJtGIS0wU9tY1RPDdOt6zRkfE5tU/UENIyNTaVTI03txLRnJlNLml1jkaRkLEtVZJRkgq1KbVOVSpXkSu1TVwCkbwZ1ntMk9z515m02U0z3AOZv8G/Kbzx/nv9Aeyb9Jv0Adn+we65/EA8iDzQPvo+4jwBiD3QPfg/Ir5oPxA/WD+gPALoPDB/2DwgfQh9UHz6/eB8Aih+cH64fwB9iH2wf7h9wHwDaHyQvHi9AL2IvVC9WL5gvAIovtC++L9Av6h/sL/YvCD8AKj8cP54vOD9yP4Q/lj9oM2ZuYpRMteZeYhFODdPbC08VUxpQ7fOPUFZtYwRRdVRRzVPw3FSrY1J909i0tEwE5NyExLemUsPMtMvQttWmwhtWnNSOVnWz/Oy0jBRUbfoM1GtYffPWWGUzayhZteRZFWP1WLVUtkTEZVg1EyNYbVPlIFTP3s+Qz+pP/LTA9E8GXwAoX7LPTF/mz1hfgl+UXybfCGDfQtlG4rV8347foNNuUmstVgVEVW1jtFVdQ2tsVTUTM0xE+1RdY7PBVK3kNERTVE1EVKyt1CxEoFM9dFOdYzFZU21ENOTEUq3kUpVDq1VSJcRS9dRRdfOipVF1RFHF1Ezk/Yy0yGyEtxbyWVCVQxVQbVQ1T220T3Xz4k5lNHS02wxOhbOhTWUzOE20HWTM5FHs9O9LrfOKrUvtUydLzbRK7VOHWvzki1R050otdEvlUwnI3OXU9E5M94b9bv+gewB+/9B/kvmO/wCPCoHm/yiPAPLx3v8IDwIPdI+Gj0gPMh8AtI++j2g/8o/cjxafKJ86nwBMn16fcJ+Cn5Sfpp+4n8qfANyfrj8ArxKvJK/unzCvWq8APK9mr5Cvcq+kr66vwK/qrwDUrw6/AL8av0S/Vj9Iv1q/AHy/br+Yv7K/xL9+v5C/2r9kHMf2YpDMN/ZiEE7tU1sHTxXD+E8NlFDVc7EG/D8OTQaCSlNNg78IdGU0R55CN0RPZkNcR77TJVdNg990RxbC2IRHRuKpJZRH5lK4hER4rEQzALRPbl02X0jfWt9s337fkN8AMt+kX67fwN/q37xfxl+4Xyga6d5VVnNXnUNH9F8GZbZOgi9WvXPyVdVztrYkZHxVvXNCVQVj/q1U1XPGVFVEVPXjVbVUVfMepOTmU9VjsbZ8ZHpTNUMzU8VkUmql5FJV844URFhS1WOtIRRE6FENk7PEZG21Ue1UUU2D/1AFg8pVUA2Tk+xkXVzEJuxkW91P9TNUT8XkTg3E2U49xpZipU0NwzxNUrXj1UyHXuNLdWORfHUFSwVjzlx3XnW29R5zfHQLzEvVUzncd2aN7n2+dQCOdR4Npn2mf9h/+n90Dw6PADiPSo+8D2aPmI/yDwQfno8ACJsOnwifGs9UH2YfeB+iHwC0H44fwB/SH/wfDi8gLzIvAEQvVi9oL+q/DM+eLwjPqi8A1C+2L+AvCj/0LxY/KD9SPwBkPz4/cD96P5w/vj+oP9o/APQ/3j+QK44vCE9CT1RPXk/E+Ds2woM0z0bNTgJyUBQN9ET1UdVj0XTPhs3e41bE5KZU5VMYNGSLtMek9uPMxP7Mzy5zWGXjwCVYxcMc9MdW4vcE114CWXYU155C81fd9FdNVAAM7zbfuF/KX9xfzt+oXwJvAAxvHm9Ib1pvJO9ub5BvQu9WfGRJVyVzBFzkwTRUYX5074bvmOPW4gpV3UPL01RlY5u07/Yy6FPSdfOw1OcG8kHU5ApTIv3D1fTvBvXW4uoU99bjNVFd80Qc9A1RJdQ891KuUltM/3bycGT0Blz0oZR0/4b/yAOuUgtcBKalS/3DRbT/TuNKlcPRFNT3hgKqFIQlJAfGDQYPAEgLLg+Yj0oPvI+GD+CP6oEArgX+jb4PIJ/KDzyfVp9onwA6H+wffp/wH5KfxJ/mn/ifAAqvHK8ur0CvUq9kr3aviK8Amq+sr76v0K/ir/Svfk8YvwAKvzy/Lr9Iv1q/hL9+v5C/AKK/zL+2v9i/Gk/8v+a/IM8ASs80zwbPaM9yz6TPls+wz9iSz4xPppLzTI1TDE5aBYRP1cP8T9WUUC10iVAlBBT004x15EcOkk5k9Eem8jEEX35iiVUtVFiE1CtYBvJxVwXz4URfLFZV1sIsWVVz9WxX5sOtWLXjNVhd5FfV48oANG8mb+BfKu887+ZfMG8S7wB075bvqO9qb7zvxu/o7+LppK5l5oKKvG9OU1bdc4CC3GQ/5G/2bwh/GnGmkmMkJHfGguY0dw5SeER/VnWCDpKeZH92fV7zjH9mUteIpH+2dU5S4MR/1nUOUigA5H/2daaVBo8Yg5bzJIcmhQAehT6PUIvmhTaVDpV2j4iLAI6PCB+6jywf5o9QGy6fcB8Agh9Mn0afoJ/KH9wfrp/YnwACLxQv5s8wL0IvVC9+L2gvAHovtC+mL9gv6i/8L17PCD8AMj9EPxY/UD9iP4w/nj94PwBaT7Q/1j/4PwpP5D/uP0BPAFJPJE9eT3BPgk+UT75PsE8Ayk/cTyZPAF8SXyRfPl3+xbYGAvdM3XPQTd3jyyVOndPBJN+G4l083xbjWlx0LmTUoVP9wzNs36Img1UNk4vQttJwPPTg1Vat1Fclc9409FBYbN3k3NQYWeXTJVnd41n7tNfuEoNYndMx7NcCvtLMNPVU74blZmWGb5hrAG5veG+qb9xvXu+I7wJ/JH9A3u/w4/7vSH/y6eZCmCT/rDb1jvJ+Vh1zPfxUAK1WRdPEVS2EVbVzQNVVddMI9FTQdNSYVLad02FUTRMqVP3D81VTXXRTBQN3XNQ/pPRtCKz00VI9U5xS/cNtY1TULlLl0/VRndNbsVFt83pRZfRRPVNrDFFdBFBd85xQxXNrZ1BNZFDt49lPXfOrbE+F1E61c5BMBCW1Tu3kTUXTVE1NE+pYVBc2AxwUokut9Esdc6vdSqWESh0TgqQEuIVKRdM0hAR7ACZjVBRKAPwHNh0OHxgfMh90nzYfUB8AqpnWBdYFjh/Yn+qf7B/+nwAgrzKvzC/OL1iv6k90r56vALCvwq/Ur+av+K+Srxy/Lr8AQL9Sv2S/dr+Iv5q/rL++vwDQv+K/VF8Gz/i/Gs80zy7PADhfEs9cz37PqM+6z5TPzs8AwM8C3+zP7s8Q3zLfRN9O3wBg33LfpN9WX2hfelGeA4RXNjaCU1Cd08xQzXSkV0aOkkZS7eS8Xy5iFdxUC4hUndP8fPTrUEbj9FdWXpLiVi1jVRT0xRT02zVYLWOlWF3zHFm2ndMsWV2TAlnVc8iVWMV0WH0EWJ3kvOTSAMxnNn8Ye+7vAP8S/yT/3u8AOP9a/2z/fv+Q/2p5lv+g/7ByeW51hnWmklpXDYMX0Jx/rn/Ac25yidx0UFVg/fTcf+5/AIsuYoVT1QORThyPLoUuYmU8j9YCvsVRpdOIXI9uhf4CnlAi1XNohIduU/TUg5yProUyntK8vId+Au5MxXS81NEc3I/ujcZzShWzs0oa/fRLBWORSz0WfgMsnwCeH0Cfwh+sH46fqJ8KL7yfAA4l7p9IL/qfbC8Or3gvoi8ADL+2Lxi/6i/EL+4v2C8aPwBEPy4/aD96P4w/nj+wP8I/ANQ/5j/4P7rfDE8eTzBPUk8ARE9GT3hPkt+ET5ZPqE9aTwDUT95PGF8qXzxfTl9gX3JfAAxfjl+gXxJfzF+2X+Bfsl8IDG8ebQ4iytzf7t0+YwTnhg6Ct1FdBBzvLuU2ghOUPO+WEm7MdOBc575jVtr11Fc1g8NXXTMzWFY1g6NY1XRZXSMvnO8kruUOgke8734SwUz/Jv8AWH9qec7lbn+Af0J/tH8+/wDIf+p/3P+m/xiPKo9Eh+4SWZb0966CFVfF5FbN47WQHARQZOQCVuUTxmwsB34SUVWFAxhVXTPV41wEqlQEcUTkLFRarQRTXSO/Ux1zhyzkW1FTDSMaU2XkUrWEbJwHzuIwUtVT+FE1dFZ8ZIpR1WRRjeRRJRO95ATkoFBAeyYRapVQ5WRQFZRPJZQEFB61T10jrxQURU7ddE2W3fNZTV0z8zQX7tIhZUzN5EuVFIQU/Eo149uVStUTgkrVU7hKtk2TGkslE5RLXSMPAUxt5CQnXiUOJbYf2BOWFQAurc4f6B9irxQvHi8oLzovALyvji/gr/KvBL8Wv2A/Aj8APL9Ov2C/2l9sv46/uL+ivwDcv9a/AM8SzyTPNs9Iz1rPAGzP7l+Qz6LPhM+2z/hP6s8A3M8G36jPMt8c30bfWN8S3wBs327fkN+q37Tfzt/g3+rfAPzfrt8w74LfVO9G71jvOmna5pNNNZOMTpVzgE9g9ZRkZ8YFdm1+Ap5STaNJEnQHxpIVpGf2cvu0Z6r2g1V9k1XUZMPUZDPUNHfuA1iNA6EcdAdZWo1kWZVzEFllo9YcdAGXHH8udZZ9rn+If5p5lnUAzv+g/7L/FA/ufwgPKg9cDwAujwiLPo9wD6IBRhNch3YTrGyPlhJOVu2UVvWz02lVffTEZFD8BBdVzaOb31R146hUzaS0hDqWvIQBVE2TyvznjhNTRhVzF1PNZPyHvoNSnQNrO1J9kwUMlMBRdeNtiByUUVGFYxlR9YRtUJ0Dq1B9k3VQTQNrPVCF8/dcZINP3ZRZT60UVGRBTq3j1LTkm2xNZaMGTZ2WbuIcNozkvEtNk1pLFZTMlMOiSm3kLCfelZ6CkUsM/RRMpEJMjZRsrxaviC8AUqlOr7gveq/cL56vsK8SPwAkPx6/SD96sTY/cD+CP+y/AOa/qD+6P9w/zj/wPwJPJE8AFk9IT1pPbE9+T5BPok+0TwDGT9hP6k/8Tw5fiO8qX2TvABZfOF9qX4xfXl+wX8JfnF8A1l/IXwpvHG/2X0BvKm9UbwBWb2hvil+sb4ZvmG/Sb9xv2u7izmQkmU1Fk5BOrM0WnpI3UPUjrrQUJdYklLpRxYRSLTOfUoKt4xTchxbz1IQrEFby4c1UrSNyVT2U/ARXVraVg8lW5WM8VzWTrK1X9SMeWE0Djbx0DdlZPfTMdBNZNZPcWLZNk5pY7WNYWNV0WADddET3Xg8YjzoPPI82j1CPAGKPbI+mDyiPuo+kj34PeA9I+o+0D06TVz101ATi5ASxjuQP9g1+gl1VxZMllhQU71S9I6YkF2YiOWw0H64iklO141xTNZSwXB9uH4ATNqLOUb0jlmFRbZScH64fwBgHUFX0EsTkNdwf7mLY9B9W82QkizlMdZPVHC8uJb7jStZ9g51KNRRLjXN0Swr1I+5MJFHkL86lfi+YKwJOkl70r5YvwC/SL0y/Bj0A9i0mP5C/Mj+0v8a/2L+SPwD8vzZPGM8qz0TPVs84z2LPAGzPhs+wz8LPnM/mz/jPCt8AHN/2b+hvUt9k3z7fcN+a3wCE367foN/K3+Tf1t8Y7yrvADzvBu9I71rvdO+eb5Dvuu8ArO/O78Dv4u/s7yb/CP+yb5pE/yke8ahMbZRcpIywJHfOAjNwfoKtUN3DI61RdfOYUV2jDIQUgKVSJbMSZHdmIvlsdGtofHeWE4x0xPwEN1Z1k63FBAQ1V4WUVzXzGG1YZSOJWB1z8FgFs6suWdUUWVWkWK30WLIts1b0d4ai2lfNE8MAdI9+D5APog+0D8YPeI+KjwDsDw4fIB8yHwyfRh/wi1YdtraipFd182hXLaMn1DyXvvKgTJReVJQfVtY1k9VVrfRVNaNhVdYFIydVLQRUBSO3VLYdc4BUNfNIVOWUVJZdo8xT9ZRTBbRkdCetUzWj8VLtFFLFo4GtUl2jPFItpFIdc9DVUWWUUR1zYKz0KFHWxaPxUGUDuiykd1DWpbM/UHXzCBykpU+0lZREpMtMpGFOdZP1FU21pE1VswpspyajdKRb2UuVk3lLLaMXjKQtuJSkgkqFlErllLSnCnYjS1WzSjS3prXerxi/AAK5Br8gvzK/PL+2P8Azfr8AcL96vwRPrr8oTzpPTE/uvwDYz3pPhE82/6BPsk/cT+5PAABfEl8kXzZfSF9aX2xffl8AkF+iX7RfPv8g/+pfVP9e/wDgX/pfNG9Gb2hvUm9cb1ZvAKBvsm/Ub8Zv+G8Kf+RvJn8AGH8if1R/Zn94f1J/lH+mf9hw/4Lx9hJQTnXzSE8q/TMejCSvHKQlrPdOkmkOPCd28vjMlGpT/TPL3lP9A23k914CU1VavXPIzBQ4Vv0zrkyUWx5XnaOQV/10WP0Da41YNZP1XAQzWb0UVVmVk+lkBKokBGlcBwJeotxsB14fWB/6CQafGJ8AAhkmn0AfWp9sn96P8I+in6C0n4afcB+akV6irJQUeBVXDYRX9RPgrB++FaYT1vz0p1VdpFUNAyVVthVD71QNA7VUdTN+rVSdM0ZUFUMP/BTYtVMVpFPNg1xTDYRTME2kTCQ7IPYyflL9FFQkTRA0hNpRFSQchF5cJGsnUb3z8JQkuFA9JLVQzZNLDIQVUNUkT9oNBE/dE8dOtXNcTtp1JE1184hNvfMgTaz9JOQkOUwNA9UcPBGtS8VDs0q99Er1E5BaBDTidLRwS/0z7uwkAku1VYw/rr9QP6q/5L+uPwAIz8o//D8+z1DPIk90x2bPAJDPos+0z8ZP2M+6T+zPDt8AIN8y3/zPVt9o33rfjN+e3wCw38LfzH/W3+jfCu8c7y7vAEDv+t9U72bvkG9K74Tvtu8AqO/K7/Tv7u8I//rvJP8+/wAw/1L/dP+G/5D/ov+0/9b/QND/8v/8/xYP2H/qf0/Ng1scUE3Tk1ANAwgchFF+HI8uhSYCbHyk4HyklVAEJMXsFDdcjxbCqsx0jy7C/lddxLSE2lii1SMxpI+2hV4iZ5SEJQ1Y3RPnV12EzJ82n2AfAHIfhB+WHzCfsh9MH94f8B+g2p8EL/4f4J/qn1eFJFe0DbTUhPMUpLBWhbNgtCSvRgNVdTNuVQ2DNVFV7QS0B4aygHSkSEyEGRF0p1aCo1OdBp6DRITD/VK9A6OgjgVGsklS2lWzFJwE3FENs6VRqkWEUb0EUSW0UB0TurYMhIVQJQNMUDWjF7YEtMFPVbNUT+2z5m1OBRNhTg2z9U3Ng6GMNL+etSazjLSOZLQTtUs9tEq9A4dKDbOVrUotI+tKNaNXXLTRAJS3FsVexS7Fvr/Qu86jNE8Azr/wv/q/hE8uzS7PYMu2TwCIz+pP/E8OXyBfys88X0ZfAFhfal80X35feF8SD7xf5l8A+F8KbxxvLm9Ab1JvZG92bwCIb5pvNA+mb7Bvwm/cb+ZvAOBvAn8Ufx5/MH9if0x/Tn8AiH+6f8x/3n+gf7J/BI8Gj0AojzqPRI8+j3CPgo9MVbNblEz1IyNNXbRO/aPbRU8dExpQ1UOPULZVswRRXSN8UYWz8FVR9SNjlATYrKRo7CTb3FPNQ05U9SPDVLA1o8MAniUuIhtWvTRWtkUDGFeFQ4pXHRP6NiQkaVhtQ9ZYRaQMF6qOs1jlJFjdU2MEFCEqjJTjbCTF5ATApB/OFaCulc6fsJuunXZCplSUatZkJCdX/aPllCSiVrZds2FW3VMjVu1z6NVV1UOfrCRlNJQrVWp1JFTNFFRVs4RUXTS2HJQTVF1D0lOFQ5q1Uy2kUx0TKlP9o/WtUtVDv1INs4WspE9tUoVDClLdU9NRHRNbmlFVs2RRzUMuLDSb9VDdA75Q1TRsBEO29KQOUM1Drk8FE0GlT020ToVEXAVO1TRO1i0jC099BE/dU/NPau1zKGw0MdSEL1BVpAh0BGOwdkImhL+OtV61pr0ihkIqdLd2tc4SLdS3brUg5r1mtf6/aLOeUjMcz64jADTPRs9QwyaTZMdez4DPasEAvgOcx/4znM+uxa7Nxs3mzwj4zwrfdLQ7FN8m3SbVPt8AUNtW33Dfgt+k37bfyN/a3wSU384SPeTfFu8A6wbvSO8AWu8s72bvkO9677Tvru/Y7wDK7/zvDv8g/zL/RP9W/2j/AHr/NO9+//Dvqv/U/7b/4P8ACg8cD/b/QA9SD2QPLg9wDwDq2R7FvrWevXa1ZrW2xYYFbMaDTDRKUJ0zUFCtNKacBFtQLaQEFGVMNGpVUIUjcFQ0dby0evwEkYAEFFswLiKL1Ie+IpWavLSa9KSeUCWk/KSnKtS0rWw0sVQ0tUw3hiLVwNyExLy0yvwE0FCq9SPTZDTXTDTaLBTgVtyE5FA1s+gUtO4UFFRLMD4y95wE+9SE/9yH1MajNDQNRDQRPDQXUWw1lOSEHFFdQyJRNbNtKOSELFGdMzBRrSRpUf005IQ87IRAUW1DU0ZRdaTkpE70hFM8NA1X1KRaUU1E3KcGkzQ3VraCc1HtM3dkJHjMJNV+XCSC3CSIpCSMUVTVhNyklPQkl+SEnFwk1aLspKWEJKkkNK9Rqt1Ts/QktywkunQkwKr0hMNEJMfUpMrshNCqfCTV3CTYpCTcPCThqkQk59Sk6swk7jwk8drcJPikJPxRBcMBUhqdEwX8hAhSVZPLoC4SqxBS3aMUDEQarKQf1VJdJFKNtFKVgyxSWnUkUrWDM1KtxFIl1GoUREBUREMElEhS/ZOrTVIFw1E8RFYMRFqhUs0kVET7gNbCZ0REbKqspG8cRHQElHhkRHuyTESAtKc2sohS5YOMqhREkDxElkREnKykn6o0RKL8hKjEpKpMRLCmVESzUm00hES9jETBqhxExMSkyoREzYxE0ar8NNXEpNoUROA0ROKqtETnZETrrKTvzKTzakxU90RE/IxEAVNtk6sFUwVEUw20UzVDEtVTnSMWjKQaFJQeU6I1pFMVpJyndiNTVURTStXEU40kUx20pKRFjKSpShSV9FRS3FRV5FRYquxUXjRkY/xUZgyUbKlTxUSkpHXkVHhEZHxVUy0TgNxUheRUiKRkVY/0VJL8VJYMlJzsVLWeNGSjPGSnU1UTq7bEZLBT3aO0U12TuaqkZL9MZMHcVMWcpMoi7FTO9FSLoNbC1wyXxhJN4BRk41M9pERk7CxktfDcVPUsdPlT/ZP9WhRkAySUB1QFRFQVk1sOVAXDEVRFJFQ1lFVULRMgbKQkxHQodKRrLFR1JFRtkzVUvbOzOlSNJISkQlSdJFSqXZNJdKxT3HRXJIRcptR0YVRNpMR0aOR0a2rUdHEUhHU8hHlUTbRahKSCNISGVFWTisx0VY4clJPcdJfkdJuchFWebKSkHISqdKSs7HQ1sByUszyEuVStpNR0VcFshMUchMoMhNAElFPTVK00ZKTd1HThbIRV5TyE6WSk7ex08ASU2GOgFiN0pPxULaMBVabVwwdVDUREpA9MpBUtVYXDF1VVJFXtdFykayNVPYMpRKQvVR3E2ryUN9yUOVUNsz5VZt2jRFV9RMSUTFX9BNpcpFPclFlVZaNdVdRlhPSUZ6SUagSkblWqNUNytJR1xJR8JKSAqiykg5yUhzykjUSkkVa0lJVVNbOYPKSd7JQ1o7SUpaykqFUVtGSkW7JVnSO2VZ1jvNSkVb4MpMQUpMg8pM1EpFXRtJTVrKTYxJTczJSt4OSk5lW9s+oEpO6qZKTy5KT2RLT6zJQArVY1QwJWnZRWNSRWWtV0Vt1TFVY9gxmEtK0djLQhVp0TJZy0KVVW5ZRW7ZRWhcRWzTPVOsS0P8y0Q9S0R1Y0HaSMtFG0tFVWfWT8tFtcVi0TYFaVZFa1A1tqVn0zcFbNRFbVRKbctHpWBTRExIRMxIhVVr2EVhUTkZS0lTTEVZp0xJ58xKEsxKY0xFWqPMSwRMS0FMS4/LRVvHzEwZS0xZy0yXTEVc50tNIsxNY0xNp0xFXedLTi1LTn3LTqPMRV8ETE9Ny0+vy0/CTEWwBXnSMGVw1EVzUkrVftkxNXtZRXBWRXml2jHmzUI1cdZGTULVVX1QRXFYRX9dRXnWOrPFcVE0Gs1EW01ElZV/0ExNRRV90jWLzUW1xXZWNeVzVDYpTU1Wdc1Gqk1HF01HVXUv0kV71kpNSBdNSFfNRVivzUjsTUkVTUlrzUVZz81J4E5KLs1Kg05FOsVx10rNS1tNS5ZNRVvcTUwazUxVzUyoTUVc6U5NBU1NY05NyE1C3ebNTjV8U0V61U3NRV8FTU9lzU+jTk/ATkawJYvXRYVRMLWK2UtVg9JFjdIxhYnWMcZVjtdFgVZDT0J1htJJVY1QRYFYRYHYRc9DwInP9u9WaTVy003Ndm1Z5iEcx0xwbFToIT/LQzsKalBD6l3gInzJR7kA6VxmM8h1A+I5yEW3DeIpgsZGBcZKgrYAYjXES5VESDZERLUARHnjWuo5w0YMQkKrQkw/NQzcRMF05j9BQIUKqlxE+FJE/txE5lhE6qpXRN/URNLSRNrbOhtUyFJEzdU9VLzURLaj0kS100SuWTT0qtNLVJlYRJfTMgSYU0SKq1REitlEgtdEfNJEda5TRGfTOgRmVkRq10VUUVdEU9pEXFdEVdo1u+RB1jV0TNdERdVFVD9SRDbSRDVZRCBXRU9Bd+g0P95ENt1EQlRBFEVRQkLx5DRBUmRi9YKwDOFW4vgC/SEQYTnC+uL7gjgP4zzC/GL/AvAj8UN16i/gFDHT4mPRY/OD9SP2Q/fj0Anj+wP8I/jD9mP+A/6jkA</prop>
			</obj>
			<obj name="Protocol" class="HTCProtocol" version="1">
				<prop name="Created">2012-04-18T14:19:33.718</prop>
				<prop name="LastModified">1899-12-30T00:00:00.000</prop>
				<obj name="Programs" class="HTCRunProgramList" version="5">
					<list name="emlist" count="4">
						<obj name="item" class="HTCRunProgram" version="1">
							<prop name="name">denaturacja</prop>
							<prop name="Cycles">1</prop>
							<prop name="AnalysisMode">None</prop>
							<obj name="Segments" class="TEMRunSegmentList" version="1">
								<list name="emlist" count="1">
									<obj name="item" class="HTCRunSegment" version="2">
										<prop name="Hold">600</prop>
										<prop name="Slope">4.4</prop>
										<prop name="StepDelay">0</prop>
										<prop name="StepSize">0</prop>
										<prop name="Target">95</prop>
										<prop name="Target2">0</prop>
										<prop name="AcquisitionMode">0</prop>
										<prop name="AcqPerDegree">5</prop>
									</obj>
								</list>
							</obj>
						</obj>
						<obj name="item" class="HTCRunProgram" version="1">
							<prop name="name">amplifikacja</prop>
							<prop name="Cycles">45</prop>
							<prop name="AnalysisMode">Quantification</prop>
							<obj name="Segments" class="TEMRunSegmentList" version="1">
								<list name="emlist" count="2">
									<obj name="item" class="HTCRunSegment" version="2">
										<prop name="Hold">15</prop>
										<prop name="Slope">4.4</prop>
										<prop name="StepDelay">0</prop>
										<prop name="StepSize">0</prop>
										<prop name="Target">95</prop>
										<prop name="Target2">0</prop>
										<prop name="AcquisitionMode">0</prop>
										<prop name="AcqPerDegree">5</prop>
									</obj>
									<obj name="item" class="HTCRunSegment" version="2">
										<prop name="Hold">60</prop>
										<prop name="Slope">2.2</prop>
										<prop name="StepDelay">0</prop>
										<prop name="StepSize">0</prop>
										<prop name="Target">57</prop>
										<prop name="Target2">0</prop>
										<prop name="AcquisitionMode">1</prop>
										<prop name="AcqPerDegree">5</prop>
									</obj>
								</list>
							</obj>
						</obj>
						<obj name="item" class="HTCRunProgram" version="1">
							<prop name="name">metling curve</prop>
							<prop name="Cycles">1</prop>
							<prop name="AnalysisMode">Melting Curves</prop>
							<obj name="Segments" class="TEMRunSegmentList" version="1">
								<list name="emlist" count="3">
									<obj name="item" class="HTCRunSegment" version="2">
										<prop name="Hold">5</prop>
										<prop name="Slope">4.4</prop>
										<prop name="StepDelay">0</prop>
										<prop name="StepSize">0</prop>
										<prop name="Target">95</prop>
										<prop name="Target2">0</prop>
										<prop name="AcquisitionMode">0</prop>
										<prop name="AcqPerDegree">5</prop>
									</obj>
									<obj name="item" class="HTCRunSegment" version="2">
										<prop name="Hold">60</prop>
										<prop name="Slope">2.2</prop>
										<prop name="StepDelay">0</prop>
										<prop name="StepSize">0</prop>
										<prop name="Target">65</prop>
										<prop name="Target2">0</prop>
										<prop name="AcquisitionMode">0</prop>
										<prop name="AcqPerDegree">5</prop>
									</obj>
									<obj name="item" class="HTCRunSegment" version="2">
										<prop name="Hold">1</prop>
										<prop name="Slope">0.114285714285714</prop>
										<prop name="StepDelay">0</prop>
										<prop name="StepSize">0</prop>
										<prop name="Target">97</prop>
										<prop name="Target2">0</prop>
										<prop name="AcquisitionMode">2</prop>
										<prop name="AcqPerDegree">5</prop>
									</obj>
								</list>
							</obj>
						</obj>
						<obj name="item" class="HTCRunProgram" version="1">
							<prop name="name">chlodzenie</prop>
							<prop name="Cycles">1</prop>
							<prop name="AnalysisMode">None</prop>
							<obj name="Segments" class="TEMRunSegmentList" version="1">
								<list name="emlist" count="1">
									<obj name="item" class="HTCRunSegment" version="2">
										<prop name="Hold">30</prop>
										<prop name="Slope">2.2</prop>
										<prop name="StepDelay">0</prop>
										<prop name="StepSize">0</prop>
										<prop name="Target">40</prop>
										<prop name="Target2">0</prop>
										<prop name="AcquisitionMode">0</prop>
										<prop name="AcqPerDegree">5</prop>
									</obj>
								</list>
							</obj>
						</obj>
					</list>
					<list name="AnalysisModes" count="4">
						<item>None</item>
						<item>Quantification</item>
						<item>Melting Curves</item>
						<item>Color Compensation</item>
					</list>
					<prop name="ChannelCount">1</prop>
					<prop name="InstrumentSubclass">HTC_VER_10</prop>
					<obj name="Container" class="HTCBlockType" version="1">
						<prop name="Id">bt96S</prop>
						<prop name="RowCount">8</prop>
						<prop name="ColCount">12</prop>
						<prop name="OvershootDnDelay">10</prop>
						<prop name="OvershootUpDelay">10</prop>
						<prop name="RampRateMaxDn">2.2</prop>
						<prop name="RampRateMaxUp">4.4</prop>
						<prop name="ReactionVolMin">10</prop>
						<prop name="ReactionVolMax">100</prop>
						<prop name="ReactionVolDefault">20</prop>
						<prop name="HorVertCrosstalkCoefficient">0.0003</prop>
						<prop name="DiagCrosstalkCoefficent">0.0001</prop>
					</obj>
					<prop name="MaxPositionsToSeek">96</prop>
					<obj name="DetectionFormats" class="DetectionFormats" version="2">
						<list name="emlist" count="1">
							<obj name="item" class="HTCDetectionFormat" version="1">
								<list name="emlist" count="1">
									<obj name="item" class="HTCChannel" version="2">
										<prop name="name">SYBR Green I / HRM Dye</prop>
										<prop name="Active">1</prop>
										<prop name="EmissionWL">510</prop>
										<prop name="ExcitationWL">465</prop>
										<prop name="IntgrTime">250</prop>
										<prop name="MaxIntgrTime">1000</prop>
										<prop name="MeltFactor">1.2</prop>
										<prop name="QuantFactor">30</prop>
									</obj>
								</list>
								<prop name="name">SYBR Green I / HRM Dye</prop>
								<prop name="Active">1</prop>
								<prop name="DefChannelNdx">0</prop>
								<prop name="DenominatorNdx">-1</prop>
								<prop name="ReadOnly">0</prop>
								<list name="EmissionWLAvail" count="6">
									<item>488</item>
									<item>510</item>
									<item>580</item>
									<item>610</item>
									<item>640</item>
									<item>660</item>
								</list>
								<list name="ExcitationWLAvail" count="5">
									<item>440</item>
									<item>465</item>
									<item>498</item>
									<item>533</item>
									<item>618</item>
								</list>
								<prop name="MeasuringMode">hmmDynamic</prop>
							</obj>
						</list>
						<prop name="DefFormatName">SYBR Green I / HRM Dye</prop>
					</obj>
					<list name="AcquisitionModes" count="4">
						<item>None</item>
						<item>Single</item>
						<item>Continuous</item>
						<item>Step</item>
					</list>
					<prop name="SeekTemp">30</prop>
					<prop name="SampleVolume">10</prop>
				</obj>
			</obj>
			<prop name="CompletedProgramNo">5</prop>
			<prop name="StopPoint">3</prop>
			<prop name="CarouselConstMoved">0</prop>
		</obj>
		<obj name="AnlsAndSampleInfo" class="AnlsAndSampleInfo" version="1">
			<obj name="AnlsPropTypes" class="PropertyTypeList" version="1">
				<list name="emlist" count="3">
					<obj name="item" class="SamplePropType" version="1">
						<prop name="name">Units</prop>
						<prop name="PropClass">QuantUnitsProp</prop>
						<prop name="IsChannelProperty">0</prop>
						<prop name="SelectorOrder">0</prop>
						<prop name="ShowInSelector">0</prop>
						<prop name="ShowInTable">0</prop>
						<prop name="TableOrder">0</prop>
					</obj>
					<obj name="item" class="SamplePropType" version="1">
						<prop name="name">ExtRef</prop>
						<prop name="PropClass">RQExtRefProp</prop>
						<prop name="IsChannelProperty">0</prop>
						<prop name="SelectorOrder">0</prop>
						<prop name="ShowInSelector">0</prop>
						<prop name="ShowInTable">0</prop>
						<prop name="TableOrder">0</prop>
					</obj>
					<obj name="item" class="SamplePropType" version="1">
						<prop name="name">Endpt External Experiment</prop>
						<prop name="PropClass">EndptGenoExtExp</prop>
						<prop name="IsChannelProperty">0</prop>
						<prop name="SelectorOrder">0</prop>
						<prop name="ShowInSelector">0</prop>
						<prop name="ShowInTable">0</prop>
						<prop name="TableOrder">0</prop>
					</obj>
				</list>
			</obj>
			<obj name="SamplePropTypes" class="PropertyTypeList" version="1">
				<list name="emlist" count="26">
					<obj name="item" class="SamplePosPropType" version="1">
						<prop name="name">Position</prop>
						<prop name="PropClass">GenSampleEditPosition</prop>
						<prop name="AnalysisClass">General</prop>
						<prop name="IsChannelProperty">0</prop>
						<prop name="SelectorOrder">0</prop>
						<prop name="ShowInSelector">0</prop>
						<prop name="ShowInTable">1</prop>
						<prop name="TableOrder">0</prop>
					</obj>
					<obj name="item" class="SamplePropType" version="1">
						<prop name="name">Color</prop>
						<prop name="PropClass">SamplePrefColor</prop>
						<prop name="AnalysisClass">General</prop>
						<prop name="IsChannelProperty">0</prop>
						<prop name="SelectorOrder">1</prop>
						<prop name="ShowInSelector">0</prop>
						<prop name="ShowInTable">1</prop>
						<prop name="TableOrder">1</prop>
					</obj>
					<obj name="item" class="SamplePropType" version="1">
						<prop name="name">Replicate of</prop>
						<prop name="PropClass">GenSampleEditReplicate</prop>
						<prop name="AnalysisClass">General</prop>
						<prop name="IsChannelProperty">0</prop>
						<prop name="SelectorOrder">2</prop>
						<prop name="ShowInSelector">0</prop>
						<prop name="ShowInTable">1</prop>
						<prop name="TableOrder">2</prop>
					</obj>
					<obj name="item" class="SamplePropType" version="1">
						<prop name="name">Sample Name</prop>
						<prop name="PropClass">GenSampleEditName</prop>
						<prop name="AnalysisClass">General</prop>
						<prop name="IsChannelProperty">0</prop>
						<prop name="SelectorOrder">3</prop>
						<prop name="ShowInSelector">1</prop>
						<prop name="ShowInTable">1</prop>
						<prop name="TableOrder">3</prop>
					</obj>
					<obj name="item" class="SamplePropType" version="1">
						<prop name="name">Subsets</prop>
						<prop name="PropClass">GenSampleEditSubset</prop>
						<prop name="AnalysisClass">General</prop>
						<prop name="IsChannelProperty">0</prop>
						<prop name="SelectorOrder">4</prop>
						<prop name="ShowInSelector">0</prop>
						<prop name="ShowInTable">0</prop>
						<prop name="TableOrder">4</prop>
					</obj>
					<obj name="item" class="SamplePropType" version="1">
						<prop name="name">Notes</prop>
						<prop name="PropClass">GenSampleEditNotes</prop>
						<prop name="AnalysisClass">General</prop>
						<prop name="IsChannelProperty">0</prop>
						<prop name="SelectorOrder">5</prop>
						<prop name="ShowInSelector">0</prop>
						<prop name="ShowInTable">0</prop>
						<prop name="TableOrder">5</prop>
					</obj>
					<obj name="item" class="SamplePropType" version="1">
						<prop name="name">Sample ID</prop>
						<prop name="PropClass">HTCSampleID</prop>
						<prop name="AnalysisClass">General</prop>
						<prop name="IsChannelProperty">0</prop>
						<prop name="SelectorOrder">6</prop>
						<prop name="ShowInSelector">0</prop>
						<prop name="ShowInTable">0</prop>
						<prop name="TableOrder">6</prop>
					</obj>
					<obj name="item" class="SamplePropType" version="1">
						<prop name="name">Sample Prep Notes</prop>
						<prop name="PropClass">HTCSamplePrepNotes</prop>
						<prop name="AnalysisClass">General</prop>
						<prop name="IsChannelProperty">0</prop>
						<prop name="SelectorOrder">7</prop>
						<prop name="ShowInSelector">0</prop>
						<prop name="ShowInTable">0</prop>
						<prop name="TableOrder">7</prop>
					</obj>
					<obj name="item" class="SamplePrefWidthType" version="1">
						<prop name="name">Width</prop>
						<prop name="PropClass">SamplePrefWidth</prop>
						<prop name="AnalysisClass">Sample preferences</prop>
						<prop name="IsChannelProperty">0</prop>
						<prop name="SelectorOrder">8</prop>
						<prop name="ShowInSelector">0</prop>
						<prop name="ShowInTable">0</prop>
						<prop name="TableOrder">8</prop>
					</obj>
					<obj name="item" class="SamplePrefLineStyleType" version="1">
						<prop name="name">Line Style</prop>
						<prop name="PropClass">SamplePrefLineStyle</prop>
						<prop name="AnalysisClass">Sample preferences</prop>
						<prop name="IsChannelProperty">0</prop>
						<prop name="SelectorOrder">9</prop>
						<prop name="ShowInSelector">0</prop>
						<prop name="ShowInTable">0</prop>
						<prop name="TableOrder">9</prop>
					</obj>
					<obj name="item" class="SamplePrefPointStyleType" version="1">
						<prop name="name">Point Style</prop>
						<prop name="PropClass">SamplePrefPointStyle</prop>
						<prop name="AnalysisClass">Sample preferences</prop>
						<prop name="IsChannelProperty">0</prop>
						<prop name="SelectorOrder">10</prop>
						<prop name="ShowInSelector">0</prop>
						<prop name="ShowInTable">0</prop>
						<prop name="TableOrder">10</prop>
					</obj>
					<obj name="item" class="SamplePropType" version="1">
						<prop name="name">Dominant Channel</prop>
						<prop name="PropClass">DominantChannelProp</prop>
						<prop name="AnalysisClass">Color Compensation Analysis</prop>
						<prop name="IsChannelProperty">0</prop>
						<prop name="SelectorOrder">11</prop>
						<prop name="ShowInSelector">0</prop>
						<prop name="ShowInTable">0</prop>
						<prop name="TableOrder">11</prop>
					</obj>
					<obj name="item" class="EndPtSampleTypePropertyType" version="1">
						<prop name="name">EndPt Sample Type</prop>
						<prop name="PropClass">GroupingSample</prop>
						<prop name="AnalysisClass">EndPtGenotyping</prop>
						<prop name="IsChannelProperty">0</prop>
						<prop name="SelectorOrder">12</prop>
						<prop name="ShowInSelector">0</prop>
						<prop name="ShowInTable">0</prop>
						<prop name="TableOrder">12</prop>
					</obj>
					<obj name="item" class="SamplePropType" version="1">
						<prop name="name">EndPt Genotype</prop>
						<prop name="PropClass">Genotype</prop>
						<prop name="AnalysisClass">EndPtGenotyping</prop>
						<prop name="IsChannelProperty">0</prop>
						<prop name="SelectorOrder">13</prop>
						<prop name="ShowInSelector">0</prop>
						<prop name="ShowInTable">0</prop>
						<prop name="TableOrder">13</prop>
					</obj>
					<obj name="item" class="SamplePropType" version="1">
						<prop name="name">Target Name</prop>
						<prop name="PropClass">TargetName</prop>
						<prop name="AnalysisClass">General</prop>
						<prop name="IsChannelProperty">1</prop>
						<prop name="SelectorOrder">14</prop>
						<prop name="ShowInSelector">0</prop>
						<prop name="ShowInTable">0</prop>
						<prop name="TableOrder">14</prop>
					</obj>
					<obj name="item" class="QuantSampleTypePropertyType" version="1">
						<prop name="name">Quantification Sample Type</prop>
						<prop name="PropClass">QuantSampleTypeProperty</prop>
						<prop name="AnalysisClass">Quantification Analysis</prop>
						<prop name="IsChannelProperty">1</prop>
						<prop name="SelectorOrder">15</prop>
						<prop name="ShowInSelector">0</prop>
						<prop name="ShowInTable">0</prop>
						<prop name="TableOrder">15</prop>
					</obj>
					<obj name="item" class="SamplePropType" version="1">
						<prop name="name">Concentration</prop>
						<prop name="PropClass">QuantConcProperty</prop>
						<prop name="AnalysisClass">Quantification Analysis</prop>
						<prop name="IsChannelProperty">1</prop>
						<prop name="SelectorOrder">16</prop>
						<prop name="ShowInSelector">0</prop>
						<prop name="ShowInTable">0</prop>
						<prop name="TableOrder">16</prop>
					</obj>
					<obj name="item" class="QuantCpType" version="1">
						<prop name="name">Cp Low</prop>
						<prop name="PropClass">QuantCpLowProp</prop>
						<prop name="AnalysisClass">Quantification Analysis</prop>
						<prop name="IsChannelProperty">1</prop>
						<prop name="SelectorOrder">17</prop>
						<prop name="ShowInSelector">0</prop>
						<prop name="ShowInTable">0</prop>
						<prop name="TableOrder">17</prop>
					</obj>
					<obj name="item" class="QuantCpType" version="1">
						<prop name="name">Cp High</prop>
						<prop name="PropClass">QuantCpHighProp</prop>
						<prop name="AnalysisClass">Quantification Analysis</prop>
						<prop name="IsChannelProperty">1</prop>
						<prop name="SelectorOrder">18</prop>
						<prop name="ShowInSelector">0</prop>
						<prop name="ShowInTable">0</prop>
						<prop name="TableOrder">18</prop>
					</obj>
					<obj name="item" class="GroupSampleTypePropertyType" version="1">
						<prop name="name">Melt Geno Sample Type</prop>
						<prop name="PropClass">GroupChannelTypeProp</prop>
						<prop name="AnalysisClass">Melt Geno</prop>
						<prop name="IsChannelProperty">1</prop>
						<prop name="SelectorOrder">19</prop>
						<prop name="ShowInSelector">0</prop>
						<prop name="ShowInTable">0</prop>
						<prop name="TableOrder">19</prop>
					</obj>
					<obj name="item" class="SamplePropType" version="1">
						<prop name="name">Melt Geno Genotype</prop>
						<prop name="PropClass">ChannelGenotype</prop>
						<prop name="AnalysisClass">Melt Geno</prop>
						<prop name="IsChannelProperty">1</prop>
						<prop name="SelectorOrder">20</prop>
						<prop name="ShowInSelector">0</prop>
						<prop name="ShowInTable">0</prop>
						<prop name="TableOrder">20</prop>
					</obj>
					<obj name="item" class="RQTargetPropertyType" version="1">
						<prop name="name">Target Type</prop>
						<prop name="PropClass">RQTargetProperty</prop>
						<prop name="AnalysisClass">Relative Quantification</prop>
						<prop name="IsChannelProperty">1</prop>
						<prop name="SelectorOrder">21</prop>
						<prop name="ShowInSelector">0</prop>
						<prop name="ShowInTable">0</prop>
						<prop name="TableOrder">21</prop>
					</obj>
					<obj name="item" class="RQSampleTargetPropertyType" version="1">
						<prop name="name">Combined Sample and Target Type</prop>
						<prop name="PropClass">RQSampleTargetProperty</prop>
						<prop name="AnalysisClass">Relative Quantification</prop>
						<prop name="IsChannelProperty">1</prop>
						<prop name="SelectorOrder">22</prop>
						<prop name="ShowInSelector">0</prop>
						<prop name="ShowInTable">0</prop>
						<prop name="TableOrder">22</prop>
					</obj>
					<obj name="item" class="SamplePropType" version="1">
						<prop name="name">Efficiency</prop>
						<prop name="PropClass">RQEffProp</prop>
						<prop name="AnalysisClass">Relative Quantification</prop>
						<prop name="IsChannelProperty">1</prop>
						<prop name="SelectorOrder">23</prop>
						<prop name="ShowInSelector">0</prop>
						<prop name="ShowInTable">0</prop>
						<prop name="TableOrder">23</prop>
					</obj>
					<obj name="item" class="GroupSampleTypePropertyTypeNoPos" version="1">
						<prop name="name">Scanning Sample Type</prop>
						<prop name="PropClass">GroupChannelTypeProp</prop>
						<prop name="AnalysisClass">Scanning</prop>
						<prop name="IsChannelProperty">1</prop>
						<prop name="SelectorOrder">24</prop>
						<prop name="ShowInSelector">0</prop>
						<prop name="ShowInTable">0</prop>
						<prop name="TableOrder">24</prop>
					</obj>
					<obj name="item" class="SamplePropType" version="1">
						<prop name="name">Scanning Genotype</prop>
						<prop name="PropClass">ChannelGenotype</prop>
						<prop name="AnalysisClass">Scanning</prop>
						<prop name="IsChannelProperty">1</prop>
						<prop name="SelectorOrder">25</prop>
						<prop name="ShowInSelector">0</prop>
						<prop name="ShowInTable">0</prop>
						<prop name="TableOrder">25</prop>
					</obj>
				</list>
			</obj>
			<obj name="SelectedChannels" class="TEMIntegerSet" version="1">
				<list name="Items" count="1">
					<prop name="Item">0</prop>
				</list>
			</obj>
			<obj name="AnalysisProperties" class="ExpPropList" version="1">
				<list name="emlist" count="3">
					<obj name="PropertyObject" class="EndptGenoExtExp" version="3">
						<prop name="PropertyTypeName">Endpt External Experiment</prop>
					</obj>
					<obj name="PropertyObject" class="RQExtRefProp" version="3">
						<prop name="PropertyTypeName">ExtRef</prop>
						<prop name="RefExpProg">-1</prop>
					</obj>
					<obj name="PropertyObject" class="QuantUnitsProp" version="3">
						<prop name="PropertyTypeName">Units</prop>
					</obj>
				</list>
			</obj>
			<obj name="SampleInfoList" class="SamplePropInfoList" version="1">
				<list name="emlist" count="96">
					<obj name="item" class="SamplePropInfo" version="1">
						<obj name="ChannelProperties" class="ChanPropList" version="2">
							<obj name="ChannelProperties" class="EMList" version="1">
								<list name="emlist" count="1">
									<obj name="item" class="PropertyList" version="1">
										<list name="emlist" count="12">
											<obj name="PropertyObject" class="RQSampleTargetProperty" version="4">
												<prop name="PropertyTypeName">Combined Sample and Target Type</prop>
												<prop name="Position">0</prop>
												<prop name="IsDefault">0</prop>
												<obj name="ChannelProp" class="ChannelProperty" version="1">
													<prop name="ChannelIdx">0</prop>
												</obj>
											</obj>
											<obj name="PropertyObject" class="QuantConcProperty" version="4">
												<prop name="PropertyTypeName">Concentration</prop>
												<prop name="Position">0</prop>
												<prop name="IsDefault">1</prop>
												<prop name="Concentration">0</prop>
												<obj name="ChannelProp" class="ChannelProperty" version="1">
													<prop name="ChannelIdx">0</prop>
												</obj>
												<prop name="ReadOnly">1</prop>
											</obj>
											<obj name="PropertyObject" class="QuantCpHighProp" version="4">
												<prop name="PropertyTypeName">Cp High</prop>
												<prop name="Position">0</prop>
												<prop name="IsDefault">1</prop>
												<prop name="CpRangeHigh">0</prop>
												<obj name="ChannelProp" class="ChannelProperty" version="1">
													<prop name="ChannelIdx">0</prop>
												</obj>
												<prop name="ReadOnly">1</prop>
											</obj>
											<obj name="PropertyObject" class="QuantCpLowProp" version="4">
												<prop name="PropertyTypeName">Cp Low</prop>
												<prop name="Position">0</prop>
												<prop name="IsDefault">1</prop>
												<prop name="CpRangeLow">0</prop>
												<obj name="ChannelProp" class="ChannelProperty" version="1">
													<prop name="ChannelIdx">0</prop>
												</obj>
												<prop name="ReadOnly">1</prop>
											</obj>
											<obj name="PropertyObject" class="RQEffProp" version="4">
												<prop name="PropertyTypeName">Efficiency</prop>
												<prop name="Position">0</prop>
												<prop name="IsDefault">1</prop>
												<prop name="Efficiency">2</prop>
												<obj name="ChannelProp" class="ChannelProperty" version="1">
													<prop name="ChannelIdx">0</prop>
												</obj>
											</obj>
											<obj name="PropertyObject" class="ChannelGenotype" version="4">
												<prop name="PropertyTypeName">Melt Geno Genotype</prop>
												<prop name="Position">0</prop>
												<prop name="IsDefault">1</prop>
												<prop name="ReadOnly">1</prop>
												<obj name="ChannelProp" class="ChannelProperty" version="1">
													<prop name="ChannelIdx">0</prop>
												</obj>
											</obj>
											<obj name="PropertyObject" class="GroupChannelTypeProp" version="4">
												<prop name="PropertyTypeName">Melt Geno Sample Type</prop>
												<prop name="Position">0</prop>
												<prop name="IsDefault">0</prop>
												<prop name="GroupSampleType">mstUnknown</prop>
												<obj name="ChannelProp" class="ChannelProperty" version="1">
													<prop name="ChannelIdx">0</prop>
												</obj>
											</obj>
											<obj name="PropertyObject" class="QuantSampleTypeProperty" version="4">
												<prop name="PropertyTypeName">Quantification Sample Type</prop>
												<prop name="Position">0</prop>
												<prop name="IsDefault">0</prop>
												<prop name="SampleType">qsUnknown</prop>
												<obj name="ChannelProp" class="ChannelProperty" version="1">
													<prop name="ChannelIdx">0</prop>
												</obj>
											</obj>
											<obj name="PropertyObject" class="ChannelGenotype" version="4">
												<prop name="PropertyTypeName">Scanning Genotype</prop>
												<prop name="Position">0</prop>
												<prop name="IsDefault">1</prop>
												<prop name="ReadOnly">1</prop>
												<obj name="ChannelProp" class="ChannelProperty" version="1">
													<prop name="ChannelIdx">0</prop>
												</obj>
											</obj>
											<obj name="PropertyObject" class="GroupChannelTypeProp" version="4">
												<prop name="PropertyTypeName">Scanning Sample Type</prop>
												<prop name="Position">0</prop>
												<prop name="IsDefault">0</prop>
												<prop name="GroupSampleType">mstUnknown</prop>
												<obj name="ChannelProp" class="ChannelProperty" version="1">
													<prop name="ChannelIdx">0</prop>
												</obj>
											</obj>
											<obj name="PropertyObject" class="TargetName" version="4">
												<prop name="PropertyTypeName">Target Name</prop>
												<prop name="Position">0</prop>
												<prop name="IsDefault">1</prop>
												<obj name="ChannelProp" class="ChannelProperty" version="1">
													<prop name="ChannelIdx">0</prop>
												</obj>
											</obj>
											<obj name="PropertyObject" class="RQTargetProperty" version="4">
												<prop name="PropertyTypeName">Target Type</prop>
												<prop name="Position">0</prop>
												<prop name="IsDefault">0</prop>
												<prop name="TargetType">dtNone</prop>
												<obj name="ChannelProp" class="ChannelProperty" version="1">
													<prop name="ChannelIdx">0</prop>
												</obj>
											</obj>
										</list>
									</obj>
								</list>
							</obj>
						</obj>
						<prop name="ChannelPropertyCount">1</prop>
						<prop name="ContainerPosition">0</prop>
						<prop name="HasSampleProperties">1</prop>
						<obj name="SampleProperties" class="PropertyList" version="1">
							<list name="emlist" count="14">
								<obj name="PropertyObject" class="SamplePrefColor" version="4">
									<prop name="PropertyTypeName">Color</prop>
									<prop name="Position">0</prop>
									<prop name="IsDefault">0</prop>
									<prop name="Color">$00FF8000</prop>
								</obj>
								<obj name="PropertyObject" class="DominantChannelProp" version="4">
									<prop name="PropertyTypeName">Dominant Channel</prop>
									<prop name="Position">0</prop>
									<prop name="IsDefault">0</prop>
									<prop name="DominantChannel">0</prop>
								</obj>
								<obj name="PropertyObject" class="Genotype" version="4">
									<prop name="PropertyTypeName">EndPt Genotype</prop>
									<prop name="Position">0</prop>
									<prop name="IsDefault">1</prop>
									<prop name="ReadOnly">1</prop>
								</obj>
								<obj name="PropertyObject" class="GroupingSample" version="4">
									<prop name="PropertyTypeName">EndPt Sample Type</prop>
									<prop name="Position">0</prop>
									<prop name="IsDefault">0</prop>
									<prop name="GroupSampleType">mstUnknown</prop>
								</obj>
								<obj name="PropertyObject" class="SamplePrefLineStyle" version="4">
									<prop name="PropertyTypeName">Line Style</prop>
									<prop name="Position">0</prop>
									<prop name="IsDefault">0</prop>
									<prop name="LineStyle">psSolid</prop>
								</obj>
								<obj name="PropertyObject" class="GenSampleEditNotes" version="4">
									<prop name="PropertyTypeName">Notes</prop>
									<prop name="Position">0</prop>
									<prop name="IsDefault">1</prop>
								</obj>
								<obj name="PropertyObject" class="SamplePrefPointStyle" version="4">
									<prop name="PropertyTypeName">Point Style</prop>
									<prop name="Position">0</prop>
									<prop name="IsDefault">0</prop>
									<prop name="PointStyle">psNothing</prop>
								</obj>
								<obj name="PropertyObject" class="GenSampleEditPosition" version="4">
									<prop name="PropertyTypeName">Position</prop>
									<prop name="Position">0</prop>
									<prop name="IsDefault">1</prop>
								</obj>
								<obj name="PropertyObject" class="GenSampleEditReplicate" version="4">
									<prop name="PropertyTypeName">Replicate of</prop>
									<prop name="Position">0</prop>
									<prop name="IsDefault">1</prop>
									<prop name="ReplicateOf">-1</prop>
								</obj>
								<obj name="PropertyObject" class="HTCSampleID" version="4">
									<prop name="PropertyTypeName">Sample ID</prop>
									<prop name="Position">0</prop>
									<prop name="IsDefault">1</prop>
								</obj>
								<obj name="PropertyObject" class="GenSampleEditName" version="4">
									<prop name="PropertyTypeName">Sample Name</prop>
									<prop name="Position">0</prop>
									<prop name="IsDefault">1</prop>
									<prop name="name">Sample 1</prop>
								</obj>
								<obj name="PropertyObject" class="HTCSamplePrepNotes" version="4">
									<prop name="PropertyTypeName">Sample Prep Notes</prop>
									<prop name="Position">0</prop>
									<prop name="IsDefault">1</prop>
								</obj>
								<obj name="PropertyObject" class="GenSampleEditSubset" version="4">
									<prop name="PropertyTypeName">Subsets</prop>
									<prop name="Position">0</prop>
									<prop name="IsDefault">1</prop>
								</obj>
								<obj name="PropertyObject" class="SamplePrefWidth" version="5">
									<prop name="PropertyTypeName">Width</prop>
									<prop name="Position">0</prop>
									<prop name="IsDefault">1</prop>
									<prop name="Width">1</prop>
								</obj>
							</list>
						</obj>
					</obj>
					<obj name="item" class="SamplePropInfo" version="1">
						<obj name="ChannelProperties" class="ChanPropList" version="2">
							<obj name="ChannelProperties" class="EMList" version="1">
								<list name="emlist" count="1">
									<obj name="item" class="PropertyList" version="1">
										<list name="emlist" count="12">
											<obj name="PropertyObject" class="RQSampleTargetProperty" version="4">
												<prop name="PropertyTypeName">Combined Sample and Target Type</prop>
												<prop name="Position">1</prop>
												<prop name="IsDefault">0</prop>
												<obj name="ChannelProp" class="ChannelProperty" version="1">
													<prop name="ChannelIdx">0</prop>
												</obj>
											</obj>
											<obj name="PropertyObject" class="QuantConcProperty" version="4">
												<prop name="PropertyTypeName">Concentration</prop>
												<prop name="Position">1</prop>
												<prop name="IsDefault">1</prop>
												<prop name="Concentration">0</prop>
												<obj name="ChannelProp" class="ChannelProperty" version="1">
													<prop name="ChannelIdx">0</prop>
												</obj>
												<prop name="ReadOnly">1</prop>
											</obj>
											<obj name="PropertyObject" class="QuantCpHighProp" version="4">
												<prop name="PropertyTypeName">Cp High</prop>
												<prop name="Position">1</prop>
												<prop name="IsDefault">1</prop>
												<prop name="CpRangeHigh">0</prop>
												<obj name="ChannelProp" class="ChannelProperty" version="1">
													<prop name="ChannelIdx">0</prop>
												</obj>
												<prop name="ReadOnly">1</prop>
											</obj>
											<obj name="PropertyObject" class="QuantCpLowProp" version="4">
												<prop name="PropertyTypeName">Cp Low</prop>
												<prop name="Position">1</prop>
												<prop name="IsDefault">1</prop>
												<prop name="CpRangeLow">0</prop>
												<obj name="ChannelProp" class="ChannelProperty" version="1">
													<prop name="ChannelIdx">0</prop>
												</obj>
												<prop name="ReadOnly">1</prop>
											</obj>
											<obj name="PropertyObject" class="RQEffProp" version="4">
												<prop name="PropertyTypeName">Efficiency</prop>
												<prop name="Position">1</prop>
												<prop name="IsDefault">1</prop>
												<prop name="Efficiency">2</prop>
												<obj name="ChannelProp" class="ChannelProperty" version="1">
													<prop name="ChannelIdx">0</prop>
												</obj>
											</obj>
											<obj name="PropertyObject" class="ChannelGenotype" version="4">
												<prop name="PropertyTypeName">Melt Geno Genotype</prop>
												<prop name="Position">1</prop>
												<prop name="IsDefault">1</prop>
												<prop name="ReadOnly">1</prop>
												<obj name="ChannelProp" class="ChannelProperty" version="1">
													<prop name="ChannelIdx">0</prop>
												</obj>
											</obj>
											<obj name="PropertyObject" class="GroupChannelTypeProp" version="4">
												<prop name="PropertyTypeName">Melt Geno Sample Type</prop>
												<prop name="Position">1</prop>
												<prop name="IsDefault">0</prop>
												<prop name="GroupSampleType">mstUnknown</prop>
												<obj name="ChannelProp" class="ChannelProperty" version="1">
													<prop name="ChannelIdx">0</prop>
												</obj>
											</obj>
											<obj name="PropertyObject" class="QuantSampleTypeProperty" version="4">
												<prop name="PropertyTypeName">Quantification Sample Type</prop>
												<prop name="Position">1</prop>
												<prop name="IsDefault">0</prop>
												<prop name="SampleType">qsUnknown</prop>
												<obj name="ChannelProp" class="ChannelProperty" version="1">
													<prop name="ChannelIdx">0</prop>
												</obj>
											</obj>
											<obj name="PropertyObject" class="ChannelGenotype" version="4">
												<prop name="PropertyTypeName">Scanning Genotype</prop>
												<prop name="Position">1</prop>
												<prop name="IsDefault">1</prop>
												<prop name="ReadOnly">1</prop>
												<obj name="ChannelProp" class="ChannelProperty" version="1">
													<prop name="ChannelIdx">0</prop>
												</obj>
											</obj>
											<obj name="PropertyObject" class="GroupChannelTypeProp" version="4">
												<prop name="PropertyTypeName">Scanning Sample Type</prop>
												<prop name="Position">1</prop>
												<prop name="IsDefault">0</prop>
												<prop name="GroupSampleType">mstUnknown</prop>
												<obj name="ChannelProp" class="ChannelProperty" version="1">
													<prop name="ChannelIdx">0</prop>
												</obj>
											</obj>
											<obj name="PropertyObject" class="TargetName" version="4">
												<prop name="PropertyTypeName">Target Name</prop>
												<prop name="Position">1</prop>
												<prop name="IsDefault">1</prop>
												<obj name="ChannelProp" class="ChannelProperty" version="1">
													<prop name="ChannelIdx">0</prop>
												</obj>
											</obj>
											<obj name="PropertyObject" class="RQTargetProperty" version="4">
												<prop name="PropertyTypeName">Target Type</prop>
												<prop name="Position">1</prop>
												<prop name="IsDefault">0</prop>
												<prop name="TargetType">dtNone</prop>
												<obj name="ChannelProp" class="ChannelProperty" version="1">
													<prop name="ChannelIdx">0</prop>
												</obj>
											</obj>
										</list>
									</obj>
								</list>
							</obj>
						</obj>
						<prop name="ChannelPropertyCount">1</prop>
						<prop name="ContainerPosition">1</prop>
						<prop name="HasSampleProperties">1</prop>
						<obj name="SampleProperties" class="PropertyList" version="1">
							<list name="emlist" count="14">
								<obj name="PropertyObject" class="SamplePrefColor" version="4">
									<prop name="PropertyTypeName">Color</prop>
									<prop name="Position">1</prop>
									<prop name="IsDefault">0</prop>
									<prop name="Color">clRed</prop>
								</obj>
								<obj name="PropertyObject" class="DominantChannelProp" version="4">
									<prop name="PropertyTypeName">Dominant Channel</prop>
									<prop name="Position">1</prop>
									<prop name="IsDefault">0</prop>
									<prop name="DominantChannel">0</prop>
								</obj>
								<obj name="PropertyObject" class="Genotype" version="4">
									<prop name="PropertyTypeName">EndPt Genotype</prop>
									<prop name="Position">1</prop>
									<prop name="IsDefault">1</prop>
									<prop name="ReadOnly">1</prop>
								</obj>
								<obj name="PropertyObject" class="GroupingSample" version="4">
									<prop name="PropertyTypeName">EndPt Sample Type</prop>
									<prop name="Position">1</prop>
									<prop name="IsDefault">0</prop>
									<prop name="GroupSampleType">mstUnknown</prop>
								</obj>
								<obj name="PropertyObject" class="SamplePrefLineStyle" version="4">
									<prop name="PropertyTypeName">Line Style</prop>
									<prop name="Position">1</prop>
									<prop name="IsDefault">0</prop>
									<prop name="LineStyle">psSolid</prop>
								</obj>
								<obj name="PropertyObject" class="GenSampleEditNotes" version="4">
									<prop name="PropertyTypeName">Notes</prop>
									<prop name="Position">1</prop>
									<prop name="IsDefault">1</prop>
								</obj>
								<obj name="PropertyObject" class="SamplePrefPointStyle" version="4">
									<prop name="PropertyTypeName">Point Style</prop>
									<prop name="Position">1</prop>
									<prop name="IsDefault">0</prop>
									<prop name="PointStyle">psNothing</prop>
								</obj>
								<obj name="PropertyObject" class="GenSampleEditPosition" version="4">
									<prop name="PropertyTypeName">Position</prop>
									<prop name="Position">1</prop>
									<prop name="IsDefault">1</prop>
								</obj>
								<obj name="PropertyObject" class="GenSampleEditReplicate" version="4">
									<prop name="PropertyTypeName">Replicate of</prop>
									<prop name="Position">1</prop>
									<prop name="IsDefault">1</prop>
									<prop name="ReplicateOf">-1</prop>
								</obj>
								<obj name="PropertyObject" class="HTCSampleID" version="4">
									<prop name="PropertyTypeName">Sample ID</prop>
									<prop name="Position">1</prop>
									<prop name="IsDefault">1</prop>
								</obj>
								<obj name="PropertyObject" class="GenSampleEditName" version="4">
									<prop name="PropertyTypeName">Sample Name</prop>
									<prop name="Position">1</prop>
									<prop name="IsDefault">1</prop>
									<prop name="name">Sample 2</prop>
								</obj>
								<obj name="PropertyObject" class="HTCSamplePrepNotes" version="4">
									<prop name="PropertyTypeName">Sample Prep Notes</prop>
									<prop name="Position">1</prop>
									<prop name="IsDefault">1</prop>
								</obj>
								<obj name="PropertyObject" class="GenSampleEditSubset" version="4">
									<prop name="PropertyTypeName">Subsets</prop>
									<prop name="Position">1</prop>
									<prop name="IsDefault">1</prop>
								</obj>
								<obj name="PropertyObject" class="SamplePrefWidth" version="5">
									<prop name="PropertyTypeName">Width</prop>
									<prop name="Position">1</prop>
									<prop name="IsDefault">1</prop>
									<prop name="Width">1</prop>
								</obj>
							</list>
						</obj>
					</obj>
					<obj name="item" class="SamplePropInfo" version="1">
						<obj name="ChannelProperties" class="ChanPropList" version="2">
							<obj name="ChannelProperties" class="EMList" version="1">
								<list name="emlist" count="1">
									<obj name="item" class="PropertyList" version="1">
										<list name="emlist" count="12">
											<obj name="PropertyObject" class="RQSampleTargetProperty" version="4">
												<prop name="PropertyTypeName">Combined Sample and Target Type</prop>
												<prop name="Position">2</prop>
												<prop name="IsDefault">0</prop>
												<obj name="ChannelProp" class="ChannelProperty" version="1">
													<prop name="ChannelIdx">0</prop>
												</obj>
											</obj>
											<obj name="PropertyObject" class="QuantConcProperty" version="4">
												<prop name="PropertyTypeName">Concentration</prop>
												<prop name="Position">2</prop>
												<prop name="IsDefault">1</prop>
												<prop name="Concentration">0</prop>
												<obj name="ChannelProp" class="ChannelProperty" version="1">
													<prop name="ChannelIdx">0</prop>
												</obj>
												<prop name="ReadOnly">1</prop>
											</obj>
											<obj name="PropertyObject" class="QuantCpHighProp" version="4">
												<prop name="PropertyTypeName">Cp High</prop>
												<prop name="Position">2</prop>
												<prop name="IsDefault">1</prop>
												<prop name="CpRangeHigh">0</prop>
												<obj name="ChannelProp" class="ChannelProperty" version="1">
													<prop name="ChannelIdx">0</prop>
												</obj>
												<prop name="ReadOnly">1</prop>
											</obj>
											<obj name="PropertyObject" class="QuantCpLowProp" version="4">
												<prop name="PropertyTypeName">Cp Low</prop>
												<prop name="Position">2</prop>
												<prop name="IsDefault">1</prop>
												<prop name="CpRangeLow">0</prop>
												<obj name="ChannelProp" class="ChannelProperty" version="1">
													<prop name="ChannelIdx">0</prop>
												</obj>
												<prop name="ReadOnly">1</prop>
											</obj>
											<obj name="PropertyObject" class="RQEffProp" version="4">
												<prop name="PropertyTypeName">Efficiency</prop>
												<prop name="Position">2</prop>
												<prop name="IsDefault">1</prop>
												<prop name="Efficiency">2</prop>
												<obj name="ChannelProp" class="ChannelProperty" version="1">
													<prop name="ChannelIdx">0</prop>
												</obj>
											</obj>
											<obj name="PropertyObject" class="ChannelGenotype" version="4">
												<prop name="PropertyTypeName">Melt Geno Genotype</prop>
												<prop name="Position">2</prop>
												<prop name="IsDefault">1</prop>
												<prop name="ReadOnly">1</prop>
												<obj name="ChannelProp" class="ChannelProperty" version="1">
													<prop name="ChannelIdx">0</prop>
												</obj>
											</obj>
											<obj name="PropertyObject" class="GroupChannelTypeProp" version="4">
												<prop name="PropertyTypeName">Melt Geno Sample Type</prop>
												<prop name="Position">2</prop>
												<prop name="IsDefault">0</prop>
												<prop name="GroupSampleType">mstUnknown</prop>
												<obj name="ChannelProp" class="ChannelProperty" version="1">
													<prop name="ChannelIdx">0</prop>
												</obj>
											</obj>
											<obj name="PropertyObject" class="QuantSampleTypeProperty" version="4">
												<prop name="PropertyTypeName">Quantification Sample Type</prop>
												<prop name="Position">2</prop>
												<prop name="IsDefault">0</prop>
												<prop name="SampleType">qsUnknown</prop>
												<obj name="ChannelProp" class="ChannelProperty" version="1">
													<prop name="ChannelIdx">0</prop>
												</obj>
											</obj>
											<obj name="PropertyObject" class="ChannelGenotype" version="4">
												<prop name="PropertyTypeName">Scanning Genotype</prop>
												<prop name="Position">2</prop>
												<prop name="IsDefault">1</prop>
												<prop name="ReadOnly">1</prop>
												<obj name="ChannelProp" class="ChannelProperty" version="1">
													<prop name="ChannelIdx">0</prop>
												</obj>
											</obj>
											<obj name="PropertyObject" class="GroupChannelTypeProp" version="4">
												<prop name="PropertyTypeName">Scanning Sample Type</prop>
												<prop name="Position">2</prop>
												<prop name="IsDefault">0</prop>
												<prop name="GroupSampleType">mstUnknown</prop>
												<obj name="ChannelProp" class="ChannelProperty" version="1">
													<prop name="ChannelIdx">0</prop>
												</obj>
											</obj>
											<obj name="PropertyObject" class="TargetName" version="4">
												<prop name="PropertyTypeName">Target Name</prop>
												<prop name="Position">2</prop>
												<prop name="IsDefault">1</prop>
												<obj name="ChannelProp" class="ChannelProperty" version="1">
													<prop name="ChannelIdx">0</prop>
												</obj>
											</obj>
											<obj name="PropertyObject" class="RQTargetProperty" version="4">
												<prop name="PropertyTypeName">Target Type</prop>
												<prop name="Position">2</prop>
												<prop name="IsDefault">0</prop>
												<prop name="TargetType">dtNone</prop>
												<obj name="ChannelProp" class="ChannelProperty" version="1">
													<prop name="ChannelIdx">0</prop>
												</obj>
											</obj>
										</list>
									</obj>
								</list>
							</obj>
						</obj>
						<prop name="ChannelPropertyCount">1</prop>
						<prop name="ContainerPosition">2</prop>
						<prop name="HasSampleProperties">1</prop>
						<obj name="SampleProperties" class="PropertyList" version="1">
							<list name="emlist" count="14">
								<obj name="PropertyObject" class="SamplePrefColor" version="4">
									<prop name="PropertyTypeName">Color</prop>
									<prop name="Position">2</prop>
									<prop name="IsDefault">0</prop>
									<prop name="Color">$0030D700</prop>
								</obj>
								<obj name="PropertyObject" class="DominantChannelProp" version="4">
									<prop name="PropertyTypeName">Dominant Channel</prop>
									<prop name="Position">2</prop>
									<prop name="IsDefault">0</prop>
									<prop name="DominantChannel">0</prop>
								</obj>
								<obj name="PropertyObject" class="Genotype" version="4">
									<prop name="PropertyTypeName">EndPt Genotype</prop>
									<prop name="Position">2</prop>
									<prop name="IsDefault">1</prop>
									<prop name="ReadOnly">1</prop>
								</obj>
								<obj name="PropertyObject" class="GroupingSample" version="4">
									<prop name="PropertyTypeName">EndPt Sample Type</prop>
									<prop name="Position">2</prop>
									<prop name="IsDefault">0</prop>
									<prop name="GroupSampleType">mstUnknown</prop>
								</obj>
								<obj name="PropertyObject" class="SamplePrefLineStyle" version="4">
									<prop name="PropertyTypeName">Line Style</prop>
									<prop name="Position">2</prop>
									<prop name="IsDefault">0</prop>
									<prop name="LineStyle">psSolid</prop>
								</obj>
								<obj name="PropertyObject" class="GenSampleEditNotes" version="4">
									<prop name="PropertyTypeName">Notes</prop>
									<prop name="Position">2</prop>
									<prop name="IsDefault">1</prop>
								</obj>
								<obj name="PropertyObject" class="SamplePrefPointStyle" version="4">
									<prop name="PropertyTypeName">Point Style</prop>
									<prop name="Position">2</prop>
									<prop name="IsDefault">0</prop>
									<prop name="PointStyle">psNothing</prop>
								</obj>
								<obj name="PropertyObject" class="GenSampleEditPosition" version="4">
									<prop name="PropertyTypeName">Position</prop>
									<prop name="Position">2</prop>
									<prop name="IsDefault">1</prop>
								</obj>
								<obj name="PropertyObject" class="GenSampleEditReplicate" version="4">
									<prop name="PropertyTypeName">Replicate of</prop>
									<prop name="Position">2</prop>
									<prop name="IsDefault">1</prop>
									<prop name="ReplicateOf">-1</prop>
								</obj>
								<obj name="PropertyObject" class="HTCSampleID" version="4">
									<prop name="PropertyTypeName">Sample ID</prop>
									<prop name="Position">2</prop>
									<prop name="IsDefault">1</prop>
								</obj>
								<obj name="PropertyObject" class="GenSampleEditName" version="4">
									<prop name="PropertyTypeName">Sample Name</prop>
									<prop name="Position">2</prop>
									<prop name="IsDefault">1</prop>
									<prop name="name">Sample 3</prop>
								</obj>
								<obj name="PropertyObject" class="HTCSamplePrepNotes" version="4">
									<prop name="PropertyTypeName">Sample Prep Notes</prop>
									<prop name="Position">2</prop>
									<prop name="IsDefault">1</prop>
								</obj>
								<obj name="PropertyObject" class="GenSampleEditSubset" version="4">
									<prop name="PropertyTypeName">Subsets</prop>
									<prop name="Position">2</prop>
									<prop name="IsDefault">1</prop>
								</obj>
								<obj name="PropertyObject" class="SamplePrefWidth" version="5">
									<prop name="PropertyTypeName">Width</prop>
									<prop name="Position">2</prop>
									<prop name="IsDefault">1</prop>
									<prop name="Width">1</prop>
								</obj>
							</list>
						</obj>
					</obj>
					<obj name="item" class="SamplePropInfo" version="1">
						<obj name="ChannelProperties" class="ChanPropList" version="2">
							<obj name="ChannelProperties" class="EMList" version="1">
								<list name="emlist" count="1">
									<obj name="item" class="PropertyList" version="1">
										<list name="emlist" count="12">
											<obj name="PropertyObject" class="RQSampleTargetProperty" version="4">
												<prop name="PropertyTypeName">Combined Sample and Target Type</prop>
												<prop name="Position">3</prop>
												<prop name="IsDefault">0</prop>
												<obj name="ChannelProp" class="ChannelProperty" version="1">
													<prop name="ChannelIdx">0</prop>
												</obj>
											</obj>
											<obj name="PropertyObject" class="QuantConcProperty" version="4">
												<prop name="PropertyTypeName">Concentration</prop>
												<prop name="Position">3</prop>
												<prop name="IsDefault">1</prop>
												<prop name="Concentration">0</prop>
												<obj name="ChannelProp" class="ChannelProperty" version="1">
													<prop name="ChannelIdx">0</prop>
												</obj>
												<prop name="ReadOnly">1</prop>
											</obj>
											<obj name="PropertyObject" class="QuantCpHighProp" version="4">
												<prop name="PropertyTypeName">Cp High</prop>
												<prop name="Position">3</prop>
												<prop name="IsDefault">1</prop>
												<prop name="CpRangeHigh">0</prop>
												<obj name="ChannelProp" class="ChannelProperty" version="1">
													<prop name="ChannelIdx">0</prop>
												</obj>
												<prop name="ReadOnly">1</prop>
											</obj>
											<obj name="PropertyObject" class="QuantCpLowProp" version="4">
												<prop name="PropertyTypeName">Cp Low</prop>
												<prop name="Position">3</prop>
												<prop name="IsDefault">1</prop>
												<prop name="CpRangeLow">0</prop>
												<obj name="ChannelProp" class="ChannelProperty" version="1">
													<prop name="ChannelIdx">0</prop>
												</obj>
												<prop name="ReadOnly">1</prop>
											</obj>
											<obj name="PropertyObject" class="RQEffProp" version="4">
												<prop name="PropertyTypeName">Efficiency</prop>
												<prop name="Position">3</prop>
												<prop name="IsDefault">1</prop>
												<prop name="Efficiency">2</prop>
												<obj name="ChannelProp" class="ChannelProperty" version="1">
													<prop name="ChannelIdx">0</prop>
												</obj>
											</obj>
											<obj name="PropertyObject" class="ChannelGenotype" version="4">
												<prop name="PropertyTypeName">Melt Geno Genotype</prop>
												<prop name="Position">3</prop>
												<prop name="IsDefault">1</prop>
												<prop name="ReadOnly">1</prop>
												<obj name="ChannelProp" class="ChannelProperty" version="1">
													<prop name="ChannelIdx">0</prop>
												</obj>
											</obj>
											<obj name="PropertyObject" class="GroupChannelTypeProp" version="4">
												<prop name="PropertyTypeName">Melt Geno Sample Type</prop>
												<prop name="Position">3</prop>
												<prop name="IsDefault">0</prop>
												<prop name="GroupSampleType">mstUnknown</prop>
												<obj name="ChannelProp" class="ChannelProperty" version="1">
													<prop name="ChannelIdx">0</prop>
												</obj>
											</obj>
											<obj name="PropertyObject" class="QuantSampleTypeProperty" version="4">
												<prop name="PropertyTypeName">Quantification Sample Type</prop>
												<prop name="Position">3</prop>
												<prop name="IsDefault">0</prop>
												<prop name="SampleType">qsUnknown</prop>
												<obj name="ChannelProp" class="ChannelProperty" version="1">
													<prop name="ChannelIdx">0</prop>
												</obj>
											</obj>
											<obj name="PropertyObject" class="ChannelGenotype" version="4">
												<prop name="PropertyTypeName">Scanning Genotype</prop>
												<prop name="Position">3</prop>
												<prop name="IsDefault">1</prop>
												<prop name="ReadOnly">1</prop>
												<obj name="ChannelProp" class="ChannelProperty" version="1">
													<prop name="ChannelIdx">0</prop>
												</obj>
											</obj>
											<obj name="PropertyObject" class="GroupChannelTypeProp" version="4">
												<prop name="PropertyTypeName">Scanning Sample Type</prop>
												<prop name="Position">3</prop>
												<prop name="IsDefault">0</prop>
												<prop name="GroupSampleType">mstUnknown</prop>
												<obj name="ChannelProp" class="ChannelProperty" version="1">
													<prop name="ChannelIdx">0</prop>
												</obj>
											</obj>
											<obj name="PropertyObject" class="TargetName" version="4">
												<prop name="PropertyTypeName">Target Name</prop>
												<prop name="Position">3</prop>
												<prop name="IsDefault">1</prop>
												<obj name="ChannelProp" class="ChannelProperty" version="1">
													<prop name="ChannelIdx">0</prop>
												</obj>
											</obj>
											<obj name="PropertyObject" class="RQTargetProperty" version="4">
												<prop name="PropertyTypeName">Target Type</prop>
												<prop name="Position">3</prop>
												<prop name="IsDefault">0</prop>
												<prop name="TargetType">dtNone</prop>
												<obj name="ChannelProp" class="ChannelProperty" version="1">
													<prop name="ChannelIdx">0</prop>
												</obj>
											</obj>
										</list>
									</obj>
								</list>
							</obj>
						</obj>
						<prop name="ChannelPropertyCount">1</prop>
						<prop name="ContainerPosition">3</prop>
						<prop name="HasSampleProperties">1</prop>
						<obj name="SampleProperties" class="PropertyList" version="1">
							<list name="emlist" count="14">
								<obj name="PropertyObject" class="SamplePrefColor" version="4">
									<prop name="PropertyTypeName">Color</prop>
									<prop name="Position">3</prop>
									<prop name="IsDefault">0</prop>
									<prop name="Color">clFuchsia</prop>
								</obj>
								<obj name="PropertyObject" class="DominantChannelProp" version="4">
									<prop name="PropertyTypeName">Dominant Channel</prop>
									<prop name="Position">3</prop>
									<prop name="IsDefault">0</prop>
									<prop name="DominantChannel">0</prop>
								</obj>
								<obj name="PropertyObject" class="Genotype" version="4">
									<prop name="PropertyTypeName">EndPt Genotype</prop>
									<prop name="Position">3</prop>
									<prop name="IsDefault">1</prop>
									<prop name="ReadOnly">1</prop>
								</obj>
								<obj name="PropertyObject" class="GroupingSample" version="4">
									<prop name="PropertyTypeName">EndPt Sample Type</prop>
									<prop name="Position">3</prop>
									<prop name="IsDefault">0</prop>
									<prop name="GroupSampleType">mstUnknown</prop>
								</obj>
								<obj name="PropertyObject" class="SamplePrefLineStyle" version="4">
									<prop name="PropertyTypeName">Line Style</prop>
									<prop name="Position">3</prop>
									<prop name="IsDefault">0</prop>
									<prop name="LineStyle">psSolid</prop>
								</obj>
								<obj name="PropertyObject" class="GenSampleEditNotes" version="4">
									<prop name="PropertyTypeName">Notes</prop>
									<prop name="Position">3</prop>
									<prop name="IsDefault">1</prop>
								</obj>
								<obj name="PropertyObject" class="SamplePrefPointStyle" version="4">
									<prop name="PropertyTypeName">Point Style</prop>
									<prop name="Position">3</prop>
									<prop name="IsDefault">0</prop>
									<prop name="PointStyle">psNothing</prop>
								</obj>
								<obj name="PropertyObject" class="GenSampleEditPosition" version="4">
									<prop name="PropertyTypeName">Position</prop>
									<prop name="Position">3</prop>
									<prop name="IsDefault">1</prop>
								</obj>
								<obj name="PropertyObject" class="GenSampleEditReplicate" version="4">
									<prop name="PropertyTypeName">Replicate of</prop>
									<prop name="Position">3</prop>
									<prop name="IsDefault">1</prop>
									<prop name="ReplicateOf">-1</prop>
								</obj>
								<obj name="PropertyObject" class="HTCSampleID" version="4">
									<prop name="PropertyTypeName">Sample ID</prop>
									<prop name="Position">3</prop>
									<prop name="IsDefault">1</prop>
								</obj>
								<obj name="PropertyObject" class="GenSampleEditName" version="4">
									<prop name="PropertyTypeName">Sample Name</prop>
									<prop name="Position">3</prop>
									<prop name="IsDefault">0</prop>
									<prop name="name">probki</prop>
								</obj>
								<obj name="PropertyObject" class="HTCSamplePrepNotes" version="4">
									<prop name="PropertyTypeName">Sample Prep Notes</prop>
									<prop name="Position">3</prop>
									<prop name="IsDefault">1</prop>
								</obj>
								<obj name="PropertyObject" class="GenSampleEditSubset" version="4">
									<prop name="PropertyTypeName">Subsets</prop>
									<prop name="Position">3</prop>
									<prop name="IsDefault">1</prop>
								</obj>
								<obj name="PropertyObject" class="SamplePrefWidth" version="5">
									<prop name="PropertyTypeName">Width</prop>
									<prop name="Position">3</prop>
									<prop name="IsDefault">1</prop>
									<prop name="Width">1</prop>
								</obj>
							</list>
						</obj>
					</obj>
					<obj name="item" class="SamplePropInfo" version="1">
						<obj name="ChannelProperties" class="ChanPropList" version="2">
							<obj name="ChannelProperties" class="EMList" version="1">
								<list name="emlist" count="1">
									<obj name="item" class="PropertyList" version="1">
										<list name="emlist" count="12">
											<obj name="PropertyObject" class="RQSampleTargetProperty" version="4">
												<prop name="PropertyTypeName">Combined Sample and Target Type</prop>
												<prop name="Position">4</prop>
												<prop name="IsDefault">0</prop>
												<obj name="ChannelProp" class="ChannelProperty" version="1">
													<prop name="ChannelIdx">0</prop>
												</obj>
											</obj>
											<obj name="PropertyObject" class="QuantConcProperty" version="4">
												<prop name="PropertyTypeName">Concentration</prop>
												<prop name="Position">4</prop>
												<prop name="IsDefault">1</prop>
												<prop name="Concentration">0</prop>
												<obj name="ChannelProp" class="ChannelProperty" version="1">
													<prop name="ChannelIdx">0</prop>
												</obj>
												<prop name="ReadOnly">1</prop>
											</obj>
											<obj name="PropertyObject" class="QuantCpHighProp" version="4">
												<prop name="PropertyTypeName">Cp High</prop>
												<prop name="Position">4</prop>
												<prop name="IsDefault">1</prop>
												<prop name="CpRangeHigh">0</prop>
												<obj name="ChannelProp" class="ChannelProperty" version="1">
													<prop name="ChannelIdx">0</prop>
												</obj>
												<prop name="ReadOnly">1</prop>
											</obj>
											<obj name="PropertyObject" class="QuantCpLowProp" version="4">
												<prop name="PropertyTypeName">Cp Low</prop>
												<prop name="Position">4</prop>
												<prop name="IsDefault">1</prop>
												<prop name="CpRangeLow">0</prop>
												<obj name="ChannelProp" class="ChannelProperty" version="1">
													<prop name="ChannelIdx">0</prop>
												</obj>
												<prop name="ReadOnly">1</prop>
											</obj>
											<obj name="PropertyObject" class="RQEffProp" version="4">
												<prop name="PropertyTypeName">Efficiency</prop>
												<prop name="Position">4</prop>
												<prop name="IsDefault">1</prop>
												<prop name="Efficiency">2</prop>
												<obj name="ChannelProp" class="ChannelProperty" version="1">
													<prop name="ChannelIdx">0</prop>
												</obj>
											</obj>
											<obj name="PropertyObject" class="ChannelGenotype" version="4">
												<prop name="PropertyTypeName">Melt Geno Genotype</prop>
												<prop name="Position">4</prop>
												<prop name="IsDefault">1</prop>
												<prop name="ReadOnly">1</prop>
												<obj name="ChannelProp" class="ChannelProperty" version="1">
													<prop name="ChannelIdx">0</prop>
												</obj>
											</obj>
											<obj name="PropertyObject" class="GroupChannelTypeProp" version="4">
												<prop name="PropertyTypeName">Melt Geno Sample Type</prop>
												<prop name="Position">4</prop>
												<prop name="IsDefault">0</prop>
												<prop name="GroupSampleType">mstUnknown</prop>
												<obj name="ChannelProp" class="ChannelProperty" version="1">
													<prop name="ChannelIdx">0</prop>
												</obj>
											</obj>
											<obj name="PropertyObject" class="QuantSampleTypeProperty" version="4">
												<prop name="PropertyTypeName">Quantification Sample Type</prop>
												<prop name="Position">4</prop>
												<prop name="IsDefault">0</prop>
												<prop name="SampleType">qsUnknown</prop>
												<obj name="ChannelProp" class="ChannelProperty" version="1">
													<prop name="ChannelIdx">0</prop>
												</obj>
											</obj>
											<obj name="PropertyObject" class="ChannelGenotype" version="4">
												<prop name="PropertyTypeName">Scanning Genotype</prop>
												<prop name="Position">4</prop>
												<prop name="IsDefault">1</prop>
												<prop name="ReadOnly">1</prop>
												<obj name="ChannelProp" class="ChannelProperty" version="1">
													<prop name="ChannelIdx">0</prop>
												</obj>
											</obj>
											<obj name="PropertyObject" class="GroupChannelTypeProp" version="4">
												<prop name="PropertyTypeName">Scanning Sample Type</prop>
												<prop name="Position">4</prop>
												<prop name="IsDefault">0</prop>
												<prop name="GroupSampleType">mstUnknown</prop>
												<obj name="ChannelProp" class="ChannelProperty" version="1">
													<prop name="ChannelIdx">0</prop>
												</obj>
											</obj>
											<obj name="PropertyObject" class="TargetName" version="4">
												<prop name="PropertyTypeName">Target Name</prop>
												<prop name="Position">4</prop>
												<prop name="IsDefault">1</prop>
												<obj name="ChannelProp" class="ChannelProperty" version="1">
													<prop name="ChannelIdx">0</prop>
												</obj>
											</obj>
											<obj name="PropertyObject" class="RQTargetProperty" version="4">
												<prop name="PropertyTypeName">Target Type</prop>
												<prop name="Position">4</prop>
												<prop name="IsDefault">0</prop>
												<prop name="TargetType">dtNone</prop>
												<obj name="ChannelProp" class="ChannelProperty" version="1">
													<prop name="ChannelIdx">0</prop>
												</obj>
											</obj>
										</list>
									</obj>
								</list>
							</obj>
						</obj>
						<prop name="ChannelPropertyCount">1</prop>
						<prop name="ContainerPosition">4</prop>
						<prop name="HasSampleProperties">1</prop>
						<obj name="SampleProperties" class="PropertyList" version="1">
							<list name="emlist" count="14">
								<obj name="PropertyObject" class="SamplePrefColor" version="4">
									<prop name="PropertyTypeName">Color</prop>
									<prop name="Position">4</prop>
									<prop name="IsDefault">0</prop>
									<prop name="Color">clGray</prop>
								</obj>
								<obj name="PropertyObject" class="DominantChannelProp" version="4">
									<prop name="PropertyTypeName">Dominant Channel</prop>
									<prop name="Position">4</prop>
									<prop name="IsDefault">0</prop>
									<prop name="DominantChannel">0</prop>
								</obj>
								<obj name="PropertyObject" class="Genotype" version="4">
									<prop name="PropertyTypeName">EndPt Genotype</prop>
									<prop name="Position">4</prop>
									<prop name="IsDefault">1</prop>
									<prop name="ReadOnly">1</prop>
								</obj>
								<obj name="PropertyObject" class="GroupingSample" version="4">
									<prop name="PropertyTypeName">EndPt Sample Type</prop>
									<prop name="Position">4</prop>
									<prop name="IsDefault">0</prop>
									<prop name="GroupSampleType">mstUnknown</prop>
								</obj>
								<obj name="PropertyObject" class="SamplePrefLineStyle" version="4">
									<prop name="PropertyTypeName">Line Style</prop>
									<prop name="Position">4</prop>
									<prop name="IsDefault">0</prop>
									<prop name="LineStyle">psSolid</prop>
								</obj>
								<obj name="PropertyObject" class="GenSampleEditNotes" version="4">
									<prop name="PropertyTypeName">Notes</prop>
									<prop name="Position">4</prop>
									<prop name="IsDefault">1</prop>
								</obj>
								<obj name="PropertyObject" class="SamplePrefPointStyle" version="4">
									<prop name="PropertyTypeName">Point Style</prop>
									<prop name="Position">4</prop>
									<prop name="IsDefault">0</prop>
									<prop name="PointStyle">psNothing</prop>
								</obj>
								<obj name="PropertyObject" class="GenSampleEditPosition" version="4">
									<prop name="PropertyTypeName">Position</prop>
									<prop name="Position">4</prop>
									<prop name="IsDefault">1</prop>
								</obj>
								<obj name="PropertyObject" class="GenSampleEditReplicate" version="4">
									<prop name="PropertyTypeName">Replicate of</prop>
									<prop name="Position">4</prop>
									<prop name="IsDefault">1</prop>
									<prop name="ReplicateOf">-1</prop>
								</obj>
								<obj name="PropertyObject" class="HTCSampleID" version="4">
									<prop name="PropertyTypeName">Sample ID</prop>
									<prop name="Position">4</prop>
									<prop name="IsDefault">1</prop>
								</obj>
								<obj name="PropertyObject" class="GenSampleEditName" version="4">
									<prop name="PropertyTypeName">Sample Name</prop>
									<prop name="Position">4</prop>
									<prop name="IsDefault">0</prop>
									<prop name="name">probki</prop>
								</obj>
								<obj name="PropertyObject" class="HTCSamplePrepNotes" version="4">
									<prop name="PropertyTypeName">Sample Prep Notes</prop>
									<prop name="Position">4</prop>
									<prop name="IsDefault">1</prop>
								</obj>
								<obj name="PropertyObject" class="GenSampleEditSubset" version="4">
									<prop name="PropertyTypeName">Subsets</prop>
									<prop name="Position">4</prop>
									<prop name="IsDefault">1</prop>
								</obj>
								<obj name="PropertyObject" class="SamplePrefWidth" version="5">
									<prop name="PropertyTypeName">Width</prop>
									<prop name="Position">4</prop>
									<prop name="IsDefault">1</prop>
									<prop name="Width">1</prop>
								</obj>
							</list>
						</obj>
					</obj>
					<obj name="item" class="SamplePropInfo" version="1">
						<obj name="ChannelProperties" class="ChanPropList" version="2">
							<obj name="ChannelProperties" class="EMList" version="1">
								<list name="emlist" count="1">
									<obj name="item" class="PropertyList" version="1">
										<list name="emlist" count="12">
											<obj name="PropertyObject" class="RQSampleTargetProperty" version="4">
												<prop name="PropertyTypeName">Combined Sample and Target Type</prop>
												<prop name="Position">5</prop>
												<prop name="IsDefault">0</prop>
												<obj name="ChannelProp" class="ChannelProperty" version="1">
													<prop name="ChannelIdx">0</prop>
												</obj>
											</obj>
											<obj name="PropertyObject" class="QuantConcProperty" version="4">
												<prop name="PropertyTypeName">Concentration</prop>
												<prop name="Position">5</prop>
												<prop name="IsDefault">1</prop>
												<prop name="Concentration">0</prop>
												<obj name="ChannelProp" class="ChannelProperty" version="1">
													<prop name="ChannelIdx">0</prop>
												</obj>
												<prop name="ReadOnly">1</prop>
											</obj>
											<obj name="PropertyObject" class="QuantCpHighProp" version="4">
												<prop name="PropertyTypeName">Cp High</prop>
												<prop name="Position">5</prop>
												<prop name="IsDefault">1</prop>
												<prop name="CpRangeHigh">0</prop>
												<obj name="ChannelProp" class="ChannelProperty" version="1">
													<prop name="ChannelIdx">0</prop>
												</obj>
												<prop name="ReadOnly">1</prop>
											</obj>
											<obj name="PropertyObject" class="QuantCpLowProp" version="4">
												<prop name="PropertyTypeName">Cp Low</prop>
												<prop name="Position">5</prop>
												<prop name="IsDefault">1</prop>
												<prop name="CpRangeLow">0</prop>
												<obj name="ChannelProp" class="ChannelProperty" version="1">
													<prop name="ChannelIdx">0</prop>
												</obj>
												<prop name="ReadOnly">1</prop>
											</obj>
											<obj name="PropertyObject" class="RQEffProp" version="4">
												<prop name="PropertyTypeName">Efficiency</prop>
												<prop name="Position">5</prop>
												<prop name="IsDefault">1</prop>
												<prop name="Efficiency">2</prop>
												<obj name="ChannelProp" class="ChannelProperty" version="1">
													<prop name="ChannelIdx">0</prop>
												</obj>
											</obj>
											<obj name="PropertyObject" class="ChannelGenotype" version="4">
												<prop name="PropertyTypeName">Melt Geno Genotype</prop>
												<prop name="Position">5</prop>
												<prop name="IsDefault">1</prop>
												<prop name="ReadOnly">1</prop>
												<obj name="ChannelProp" class="ChannelProperty" version="1">
													<prop name="ChannelIdx">0</prop>
												</obj>
											</obj>
											<obj name="PropertyObject" class="GroupChannelTypeProp" version="4">
												<prop name="PropertyTypeName">Melt Geno Sample Type</prop>
												<prop name="Position">5</prop>
												<prop name="IsDefault">0</prop>
												<prop name="GroupSampleType">mstUnknown</prop>
												<obj name="ChannelProp" class="ChannelProperty" version="1">
													<prop name="ChannelIdx">0</prop>
												</obj>
											</obj>
											<obj name="PropertyObject" class="QuantSampleTypeProperty" version="4">
												<prop name="PropertyTypeName">Quantification Sample Type</prop>
												<prop name="Position">5</prop>
												<prop name="IsDefault">0</prop>
												<prop name="SampleType">qsUnknown</prop>
												<obj name="ChannelProp" class="ChannelProperty" version="1">
													<prop name="ChannelIdx">0</prop>
												</obj>
											</obj>
											<obj name="PropertyObject" class="ChannelGenotype" version="4">
												<prop name="PropertyTypeName">Scanning Genotype</prop>
												<prop name="Position">5</prop>
												<prop name="IsDefault">1</prop>
												<prop name="ReadOnly">1</prop>
												<obj name="ChannelProp" class="ChannelProperty" version="1">
													<prop name="ChannelIdx">0</prop>
												</obj>
											</obj>
											<obj name="PropertyObject" class="GroupChannelTypeProp" version="4">
												<prop name="PropertyTypeName">Scanning Sample Type</prop>
												<prop name="Position">5</prop>
												<prop name="IsDefault">0</prop>
												<prop name="GroupSampleType">mstUnknown</prop>
												<obj name="ChannelProp" class="ChannelProperty" version="1">
													<prop name="ChannelIdx">0</prop>
												</obj>
											</obj>
											<obj name="PropertyObject" class="TargetName" version="4">
												<prop name="PropertyTypeName">Target Name</prop>
												<prop name="Position">5</prop>
												<prop name="IsDefault">1</prop>
												<obj name="ChannelProp" class="ChannelProperty" version="1">
													<prop name="ChannelIdx">0</prop>
												</obj>
											</obj>
											<obj name="PropertyObject" class="RQTargetProperty" version="4">
												<prop name="PropertyTypeName">Target Type</prop>
												<prop name="Position">5</prop>
												<prop name="IsDefault">0</prop>
												<prop name="TargetType">dtNone</prop>
												<obj name="ChannelProp" class="ChannelProperty" version="1">
													<prop name="ChannelIdx">0</prop>
												</obj>
											</obj>
										</list>
									</obj>
								</list>
							</obj>
						</obj>
						<prop name="ChannelPropertyCount">1</prop>
						<prop name="ContainerPosition">5</prop>
						<prop name="HasSampleProperties">1</prop>
						<obj name="SampleProperties" class="PropertyList" version="1">
							<list name="emlist" count="14">
								<obj name="PropertyObject" class="SamplePrefColor" version="4">
									<prop name="PropertyTypeName">Color</prop>
									<prop name="Position">5</prop>
									<prop name="IsDefault">0</prop>
									<prop name="Color">$0012D7FA</prop>
								</obj>
								<obj name="PropertyObject" class="DominantChannelProp" version="4">
									<prop name="PropertyTypeName">Dominant Channel</prop>
									<prop name="Position">5</prop>
									<prop name="IsDefault">0</prop>
									<prop name="DominantChannel">0</prop>
								</obj>
								<obj name="PropertyObject" class="Genotype" version="4">
									<prop name="PropertyTypeName">EndPt Genotype</prop>
									<prop name="Position">5</prop>
									<prop name="IsDefault">1</prop>
									<prop name="ReadOnly">1</prop>
								</obj>
								<obj name="PropertyObject" class="GroupingSample" version="4">
									<prop name="PropertyTypeName">EndPt Sample Type</prop>
									<prop name="Position">5</prop>
									<prop name="IsDefault">0</prop>
									<prop name="GroupSampleType">mstUnknown</prop>
								</obj>
								<obj name="PropertyObject" class="SamplePrefLineStyle" version="4">
									<prop name="PropertyTypeName">Line Style</prop>
									<prop name="Position">5</prop>
									<prop name="IsDefault">0</prop>
									<prop name="LineStyle">psSolid</prop>
								</obj>
								<obj name="PropertyObject" class="GenSampleEditNotes" version="4">
									<prop name="PropertyTypeName">Notes</prop>
									<prop name="Position">5</prop>
									<prop name="IsDefault">1</prop>
								</obj>
								<obj name="PropertyObject" class="SamplePrefPointStyle" version="4">
									<prop name="PropertyTypeName">Point Style</prop>
									<prop name="Position">5</prop>
									<prop name="IsDefault">0</prop>
									<prop name="PointStyle">psNothing</prop>
								</obj>
								<obj name="PropertyObject" class="GenSampleEditPosition" version="4">
									<prop name="PropertyTypeName">Position</prop>
									<prop name="Position">5</prop>
									<prop name="IsDefault">1</prop>
								</obj>
								<obj name="PropertyObject" class="GenSampleEditReplicate" version="4">
									<prop name="PropertyTypeName">Replicate of</prop>
									<prop name="Position">5</prop>
									<prop name="IsDefault">1</prop>
									<prop name="ReplicateOf">-1</prop>
								</obj>
								<obj name="PropertyObject" class="HTCSampleID" version="4">
									<prop name="PropertyTypeName">Sample ID</prop>
									<prop name="Position">5</prop>
									<prop name="IsDefault">1</prop>
								</obj>
								<obj name="PropertyObject" class="GenSampleEditName" version="4">
									<prop name="PropertyTypeName">Sample Name</prop>
									<prop name="Position">5</prop>
									<prop name="IsDefault">0</prop>
									<prop name="name">probki</prop>
								</obj>
								<obj name="PropertyObject" class="HTCSamplePrepNotes" version="4">
									<prop name="PropertyTypeName">Sample Prep Notes</prop>
									<prop name="Position">5</prop>
									<prop name="IsDefault">1</prop>
								</obj>
								<obj name="PropertyObject" class="GenSampleEditSubset" version="4">
									<prop name="PropertyTypeName">Subsets</prop>
									<prop name="Position">5</prop>
									<prop name="IsDefault">1</prop>
								</obj>
								<obj name="PropertyObject" class="SamplePrefWidth" version="5">
									<prop name="PropertyTypeName">Width</prop>
									<prop name="Position">5</prop>
									<prop name="IsDefault">1</prop>
									<prop name="Width">1</prop>
								</obj>
							</list>
						</obj>
					</obj>
					<obj name="item" class="SamplePropInfo" version="1">
						<obj name="ChannelProperties" class="ChanPropList" version="2">
							<obj name="ChannelProperties" class="EMList" version="1">
								<list name="emlist" count="1">
									<obj name="item" class="PropertyList" version="1">
										<list name="emlist" count="12">
											<obj name="PropertyObject" class="RQSampleTargetProperty" version="4">
												<prop name="PropertyTypeName">Combined Sample and Target Type</prop>
												<prop name="Position">6</prop>
												<prop name="IsDefault">0</prop>
												<obj name="ChannelProp" class="ChannelProperty" version="1">
													<prop name="ChannelIdx">0</prop>
												</obj>
											</obj>
											<obj name="PropertyObject" class="QuantConcProperty" version="4">
												<prop name="PropertyTypeName">Concentration</prop>
												<prop name="Position">6</prop>
												<prop name="IsDefault">1</prop>
												<prop name="Concentration">0</prop>
												<obj name="ChannelProp" class="ChannelProperty" version="1">
													<prop name="ChannelIdx">0</prop>
												</obj>
												<prop name="ReadOnly">1</prop>
											</obj>
											<obj name="PropertyObject" class="QuantCpHighProp" version="4">
												<prop name="PropertyTypeName">Cp High</prop>
												<prop name="Position">6</prop>
												<prop name="IsDefault">1</prop>
												<prop name="CpRangeHigh">0</prop>
												<obj name="ChannelProp" class="ChannelProperty" version="1">
													<prop name="ChannelIdx">0</prop>
												</obj>
												<prop name="ReadOnly">1</prop>
											</obj>
											<obj name="PropertyObject" class="QuantCpLowProp" version="4">
												<prop name="PropertyTypeName">Cp Low</prop>
												<prop name="Position">6</prop>
												<prop name="IsDefault">1</prop>
												<prop name="CpRangeLow">0</prop>
												<obj name="ChannelProp" class="ChannelProperty" version="1">
													<prop name="ChannelIdx">0</prop>
												</obj>
												<prop name="ReadOnly">1</prop>
											</obj>
											<obj name="PropertyObject" class="RQEffProp" version="4">
												<prop name="PropertyTypeName">Efficiency</prop>
												<prop name="Position">6</prop>
												<prop name="IsDefault">1</prop>
												<prop name="Efficiency">2</prop>
												<obj name="ChannelProp" class="ChannelProperty" version="1">
													<prop name="ChannelIdx">0</prop>
												</obj>
											</obj>
											<obj name="PropertyObject" class="ChannelGenotype" version="4">
												<prop name="PropertyTypeName">Melt Geno Genotype</prop>
												<prop name="Position">6</prop>
												<prop name="IsDefault">1</prop>
												<prop name="ReadOnly">1</prop>
												<obj name="ChannelProp" class="ChannelProperty" version="1">
													<prop name="ChannelIdx">0</prop>
												</obj>
											</obj>
											<obj name="PropertyObject" class="GroupChannelTypeProp" version="4">
												<prop name="PropertyTypeName">Melt Geno Sample Type</prop>
												<prop name="Position">6</prop>
												<prop name="IsDefault">0</prop>
												<prop name="GroupSampleType">mstUnknown</prop>
												<obj name="ChannelProp" class="ChannelProperty" version="1">
													<prop name="ChannelIdx">0</prop>
												</obj>
											</obj>
											<obj name="PropertyObject" class="QuantSampleTypeProperty" version="4">
												<prop name="PropertyTypeName">Quantification Sample Type</prop>
												<prop name="Position">6</prop>
												<prop name="IsDefault">0</prop>
												<prop name="SampleType">qsUnknown</prop>
												<obj name="ChannelProp" class="ChannelProperty" version="1">
													<prop name="ChannelIdx">0</prop>
												</obj>
											</obj>
											<obj name="PropertyObject" class="ChannelGenotype" version="4">
												<prop name="PropertyTypeName">Scanning Genotype</prop>
												<prop name="Position">6</prop>
												<prop name="IsDefault">1</prop>
												<prop name="ReadOnly">1</prop>
												<obj name="ChannelProp" class="ChannelProperty" version="1">
													<prop name="ChannelIdx">0</prop>
												</obj>
											</obj>
											<obj name="PropertyObject" class="GroupChannelTypeProp" version="4">
												<prop name="PropertyTypeName">Scanning Sample Type</prop>
												<prop name="Position">6</prop>
												<prop name="IsDefault">0</prop>
												<prop name="GroupSampleType">mstUnknown</prop>
												<obj name="ChannelProp" class="ChannelProperty" version="1">
													<prop name="ChannelIdx">0</prop>
												</obj>
											</obj>
											<obj name="PropertyObject" class="TargetName" version="4">
												<prop name="PropertyTypeName">Target Name</prop>
												<prop name="Position">6</prop>
												<prop name="IsDefault">1</prop>
												<obj name="ChannelProp" class="ChannelProperty" version="1">
													<prop name="ChannelIdx">0</prop>
												</obj>
											</obj>
											<obj name="PropertyObject" class="RQTargetProperty" version="4">
												<prop name="PropertyTypeName">Target Type</prop>
												<prop name="Position">6</prop>
												<prop name="IsDefault">0</prop>
												<prop name="TargetType">dtNone</prop>
												<obj name="ChannelProp" class="ChannelProperty" version="1">
													<prop name="ChannelIdx">0</prop>
												</obj>
											</obj>
										</list>
									</obj>
								</list>
							</obj>
						</obj>
						<prop name="ChannelPropertyCount">1</prop>
						<prop name="ContainerPosition">6</prop>
						<prop name="HasSampleProperties">1</prop>
						<obj name="SampleProperties" class="PropertyList" version="1">
							<list name="emlist" count="14">
								<obj name="PropertyObject" class="SamplePrefColor" version="4">
									<prop name="PropertyTypeName">Color</prop>
									<prop name="Position">6</prop>
									<prop name="IsDefault">0</prop>
									<prop name="Color">$00000097</prop>
								</obj>
								<obj name="PropertyObject" class="DominantChannelProp" version="4">
									<prop name="PropertyTypeName">Dominant Channel</prop>
									<prop name="Position">6</prop>
									<prop name="IsDefault">0</prop>
									<prop name="DominantChannel">0</prop>
								</obj>
								<obj name="PropertyObject" class="Genotype" version="4">
									<prop name="PropertyTypeName">EndPt Genotype</prop>
									<prop name="Position">6</prop>
									<prop name="IsDefault">1</prop>
									<prop name="ReadOnly">1</prop>
								</obj>
								<obj name="PropertyObject" class="GroupingSample" version="4">
									<prop name="PropertyTypeName">EndPt Sample Type</prop>
									<prop name="Position">6</prop>
									<prop name="IsDefault">0</prop>
									<prop name="GroupSampleType">mstUnknown</prop>
								</obj>
								<obj name="PropertyObject" class="SamplePrefLineStyle" version="4">
									<prop name="PropertyTypeName">Line Style</prop>
									<prop name="Position">6</prop>
									<prop name="IsDefault">0</prop>
									<prop name="LineStyle">psSolid</prop>
								</obj>
								<obj name="PropertyObject" class="GenSampleEditNotes" version="4">
									<prop name="PropertyTypeName">Notes</prop>
									<prop name="Position">6</prop>
									<prop name="IsDefault">1</prop>
								</obj>
								<obj name="PropertyObject" class="SamplePrefPointStyle" version="4">
									<prop name="PropertyTypeName">Point Style</prop>
									<prop name="Position">6</prop>
									<prop name="IsDefault">0</prop>
									<prop name="PointStyle">psNothing</prop>
								</obj>
								<obj name="PropertyObject" class="GenSampleEditPosition" version="4">
									<prop name="PropertyTypeName">Position</prop>
									<prop name="Position">6</prop>
									<prop name="IsDefault">1</prop>
								</obj>
								<obj name="PropertyObject" class="GenSampleEditReplicate" version="4">
									<prop name="PropertyTypeName">Replicate of</prop>
									<prop name="Position">6</prop>
									<prop name="IsDefault">1</prop>
									<prop name="ReplicateOf">-1</prop>
								</obj>
								<obj name="PropertyObject" class="HTCSampleID" version="4">
									<prop name="PropertyTypeName">Sample ID</prop>
									<prop name="Position">6</prop>
									<prop name="IsDefault">1</prop>
								</obj>
								<obj name="PropertyObject" class="GenSampleEditName" version="4">
									<prop name="PropertyTypeName">Sample Name</prop>
									<prop name="Position">6</prop>
									<prop name="IsDefault">1</prop>
									<prop name="name">Sample 7</prop>
								</obj>
								<obj name="PropertyObject" class="HTCSamplePrepNotes" version="4">
									<prop name="PropertyTypeName">Sample Prep Notes</prop>
									<prop name="Position">6</prop>
									<prop name="IsDefault">1</prop>
								</obj>
								<obj name="PropertyObject" class="GenSampleEditSubset" version="4">
									<prop name="PropertyTypeName">Subsets</prop>
									<prop name="Position">6</prop>
									<prop name="IsDefault">1</prop>
								</obj>
								<obj name="PropertyObject" class="SamplePrefWidth" version="5">
									<prop name="PropertyTypeName">Width</prop>
									<prop name="Position">6</prop>
									<prop name="IsDefault">1</prop>
									<prop name="Width">1</prop>
								</obj>
							</list>
						</obj>
					</obj>
					<obj name="item" class="SamplePropInfo" version="1">
						<obj name="ChannelProperties" class="ChanPropList" version="2">
							<obj name="ChannelProperties" class="EMList" version="1">
								<list name="emlist" count="1">
									<obj name="item" class="PropertyList" version="1">
										<list name="emlist" count="12">
											<obj name="PropertyObject" class="RQSampleTargetProperty" version="4">
												<prop name="PropertyTypeName">Combined Sample and Target Type</prop>
												<prop name="Position">7</prop>
												<prop name="IsDefault">0</prop>
												<obj name="ChannelProp" class="ChannelProperty" version="1">
													<prop name="ChannelIdx">0</prop>
												</obj>
											</obj>
											<obj name="PropertyObject" class="QuantConcProperty" version="4">
												<prop name="PropertyTypeName">Concentration</prop>
												<prop name="Position">7</prop>
												<prop name="IsDefault">1</prop>
												<prop name="Concentration">0</prop>
												<obj name="ChannelProp" class="ChannelProperty" version="1">
													<prop name="ChannelIdx">0</prop>
												</obj>
												<prop name="ReadOnly">1</prop>
											</obj>
											<obj name="PropertyObject" class="QuantCpHighProp" version="4">
												<prop name="PropertyTypeName">Cp High</prop>
												<prop name="Position">7</prop>
												<prop name="IsDefault">1</prop>
												<prop name="CpRangeHigh">0</prop>
												<obj name="ChannelProp" class="ChannelProperty" version="1">
													<prop name="ChannelIdx">0</prop>
												</obj>
												<prop name="ReadOnly">1</prop>
											</obj>
											<obj name="PropertyObject" class="QuantCpLowProp" version="4">
												<prop name="PropertyTypeName">Cp Low</prop>
												<prop name="Position">7</prop>
												<prop name="IsDefault">1</prop>
												<prop name="CpRangeLow">0</prop>
												<obj name="ChannelProp" class="ChannelProperty" version="1">
													<prop name="ChannelIdx">0</prop>
												</obj>
												<prop name="ReadOnly">1</prop>
											</obj>
											<obj name="PropertyObject" class="RQEffProp" version="4">
												<prop name="PropertyTypeName">Efficiency</prop>
												<prop name="Position">7</prop>
												<prop name="IsDefault">1</prop>
												<prop name="Efficiency">2</prop>
												<obj name="ChannelProp" class="ChannelProperty" version="1">
													<prop name="ChannelIdx">0</prop>
												</obj>
											</obj>
											<obj name="PropertyObject" class="ChannelGenotype" version="4">
												<prop name="PropertyTypeName">Melt Geno Genotype</prop>
												<prop name="Position">7</prop>
												<prop name="IsDefault">1</prop>
												<prop name="ReadOnly">1</prop>
												<obj name="ChannelProp" class="ChannelProperty" version="1">
													<prop name="ChannelIdx">0</prop>
												</obj>
											</obj>
											<obj name="PropertyObject" class="GroupChannelTypeProp" version="4">
												<prop name="PropertyTypeName">Melt Geno Sample Type</prop>
												<prop name="Position">7</prop>
												<prop name="IsDefault">0</prop>
												<prop name="GroupSampleType">mstUnknown</prop>
												<obj name="ChannelProp" class="ChannelProperty" version="1">
													<prop name="ChannelIdx">0</prop>
												</obj>
											</obj>
											<obj name="PropertyObject" class="QuantSampleTypeProperty" version="4">
												<prop name="PropertyTypeName">Quantification Sample Type</prop>
												<prop name="Position">7</prop>
												<prop name="IsDefault">0</prop>
												<prop name="SampleType">qsUnknown</prop>
												<obj name="ChannelProp" class="ChannelProperty" version="1">
													<prop name="ChannelIdx">0</prop>
												</obj>
											</obj>
											<obj name="PropertyObject" class="ChannelGenotype" version="4">
												<prop name="PropertyTypeName">Scanning Genotype</prop>
												<prop name="Position">7</prop>
												<prop name="IsDefault">1</prop>
												<prop name="ReadOnly">1</prop>
												<obj name="ChannelProp" class="ChannelProperty" version="1">
													<prop name="ChannelIdx">0</prop>
												</obj>
											</obj>
											<obj name="PropertyObject" class="GroupChannelTypeProp" version="4">
												<prop name="PropertyTypeName">Scanning Sample Type</prop>
												<prop name="Position">7</prop>
												<prop name="IsDefault">0</prop>
												<prop name="GroupSampleType">mstUnknown</prop>
												<obj name="ChannelProp" class="ChannelProperty" version="1">
													<prop name="ChannelIdx">0</prop>
												</obj>
											</obj>
											<obj name="PropertyObject" class="TargetName" version="4">
												<prop name="PropertyTypeName">Target Name</prop>
												<prop name="Position">7</prop>
												<prop name="IsDefault">1</prop>
												<obj name="ChannelProp" class="ChannelProperty" version="1">
													<prop name="ChannelIdx">0</prop>
												</obj>
											</obj>
											<obj name="PropertyObject" class="RQTargetProperty" version="4">
												<prop name="PropertyTypeName">Target Type</prop>
												<prop name="Position">7</prop>
												<prop name="IsDefault">0</prop>
												<prop name="TargetType">dtNone</prop>
												<obj name="ChannelProp" class="ChannelProperty" version="1">
													<prop name="ChannelIdx">0</prop>
												</obj>
											</obj>
										</list>
									</obj>
								</list>
							</obj>
						</obj>
						<prop name="ChannelPropertyCount">1</prop>
						<prop name="ContainerPosition">7</prop>
						<prop name="HasSampleProperties">1</prop>
						<obj name="SampleProperties" class="PropertyList" version="1">
							<list name="emlist" count="14">
								<obj name="PropertyObject" class="SamplePrefColor" version="4">
									<prop name="PropertyTypeName">Color</prop>
									<prop name="Position">7</prop>
									<prop name="IsDefault">0</prop>
									<prop name="Color">$00FFFF0F</prop>
								</obj>
								<obj name="PropertyObject" class="DominantChannelProp" version="4">
									<prop name="PropertyTypeName">Dominant Channel</prop>
									<prop name="Position">7</prop>
									<prop name="IsDefault">0</prop>
									<prop name="DominantChannel">0</prop>
								</obj>
								<obj name="PropertyObject" class="Genotype" version="4">
									<prop name="PropertyTypeName">EndPt Genotype</prop>
									<prop name="Position">7</prop>
									<prop name="IsDefault">1</prop>
									<prop name="ReadOnly">1</prop>
								</obj>
								<obj name="PropertyObject" class="GroupingSample" version="4">
									<prop name="PropertyTypeName">EndPt Sample Type</prop>
									<prop name="Position">7</prop>
									<prop name="IsDefault">0</prop>
									<prop name="GroupSampleType">mstUnknown</prop>
								</obj>
								<obj name="PropertyObject" class="SamplePrefLineStyle" version="4">
									<prop name="PropertyTypeName">Line Style</prop>
									<prop name="Position">7</prop>
									<prop name="IsDefault">0</prop>
									<prop name="LineStyle">psSolid</prop>
								</obj>
								<obj name="PropertyObject" class="GenSampleEditNotes" version="4">
									<prop name="PropertyTypeName">Notes</prop>
									<prop name="Position">7</prop>
									<prop name="IsDefault">1</prop>
								</obj>
								<obj name="PropertyObject" class="SamplePrefPointStyle" version="4">
									<prop name="PropertyTypeName">Point Style</prop>
									<prop name="Position">7</prop>
									<prop name="IsDefault">0</prop>
									<prop name="PointStyle">psNothing</prop>
								</obj>
								<obj name="PropertyObject" class="GenSampleEditPosition" version="4">
									<prop name="PropertyTypeName">Position</prop>
									<prop name="Position">7</prop>
									<prop name="IsDefault">1</prop>
								</obj>
								<obj name="PropertyObject" class="GenSampleEditReplicate" version="4">
									<prop name="PropertyTypeName">Replicate of</prop>
									<prop name="Position">7</prop>
									<prop name="IsDefault">1</prop>
									<prop name="ReplicateOf">-1</prop>
								</obj>
								<obj name="PropertyObject" class="HTCSampleID" version="4">
									<prop name="PropertyTypeName">Sample ID</prop>
									<prop name="Position">7</prop>
									<prop name="IsDefault">1</prop>
								</obj>
								<obj name="PropertyObject" class="GenSampleEditName" version="4">
									<prop name="PropertyTypeName">Sample Name</prop>
									<prop name="Position">7</prop>
									<prop name="IsDefault">1</prop>
									<prop name="name">Sample 8</prop>
								</obj>
								<obj name="PropertyObject" class="HTCSamplePrepNotes" version="4">
									<prop name="PropertyTypeName">Sample Prep Notes</prop>
									<prop name="Position">7</prop>
									<prop name="IsDefault">1</prop>
								</obj>
								<obj name="PropertyObject" class="GenSampleEditSubset" version="4">
									<prop name="PropertyTypeName">Subsets</prop>
									<prop name="Position">7</prop>
									<prop name="IsDefault">1</prop>
								</obj>
								<obj name="PropertyObject" class="SamplePrefWidth" version="5">
									<prop name="PropertyTypeName">Width</prop>
									<prop name="Position">7</prop>
									<prop name="IsDefault">1</prop>
									<prop name="Width">1</prop>
								</obj>
							</list>
						</obj>
					</obj>
					<obj name="item" class="SamplePropInfo" version="1">
						<obj name="ChannelProperties" class="ChanPropList" version="2">
							<obj name="ChannelProperties" class="EMList" version="1">
								<list name="emlist" count="1">
									<obj name="item" class="PropertyList" version="1">
										<list name="emlist" count="12">
											<obj name="PropertyObject" class="RQSampleTargetProperty" version="4">
												<prop name="PropertyTypeName">Combined Sample and Target Type</prop>
												<prop name="Position">8</prop>
												<prop name="IsDefault">0</prop>
												<obj name="ChannelProp" class="ChannelProperty" version="1">
													<prop name="ChannelIdx">0</prop>
												</obj>
											</obj>
											<obj name="PropertyObject" class="QuantConcProperty" version="4">
												<prop name="PropertyTypeName">Concentration</prop>
												<prop name="Position">8</prop>
												<prop name="IsDefault">1</prop>
												<prop name="Concentration">0</prop>
												<obj name="ChannelProp" class="ChannelProperty" version="1">
													<prop name="ChannelIdx">0</prop>
												</obj>
												<prop name="ReadOnly">1</prop>
											</obj>
											<obj name="PropertyObject" class="QuantCpHighProp" version="4">
												<prop name="PropertyTypeName">Cp High</prop>
												<prop name="Position">8</prop>
												<prop name="IsDefault">1</prop>
												<prop name="CpRangeHigh">0</prop>
												<obj name="ChannelProp" class="ChannelProperty" version="1">
													<prop name="ChannelIdx">0</prop>
												</obj>
												<prop name="ReadOnly">1</prop>
											</obj>
											<obj name="PropertyObject" class="QuantCpLowProp" version="4">
												<prop name="PropertyTypeName">Cp Low</prop>
												<prop name="Position">8</prop>
												<prop name="IsDefault">1</prop>
												<prop name="CpRangeLow">0</prop>
												<obj name="ChannelProp" class="ChannelProperty" version="1">
													<prop name="ChannelIdx">0</prop>
												</obj>
												<prop name="ReadOnly">1</prop>
											</obj>
											<obj name="PropertyObject" class="RQEffProp" version="4">
												<prop name="PropertyTypeName">Efficiency</prop>
												<prop name="Position">8</prop>
												<prop name="IsDefault">1</prop>
												<prop name="Efficiency">2</prop>
												<obj name="ChannelProp" class="ChannelProperty" version="1">
													<prop name="ChannelIdx">0</prop>
												</obj>
											</obj>
											<obj name="PropertyObject" class="ChannelGenotype" version="4">
												<prop name="PropertyTypeName">Melt Geno Genotype</prop>
												<prop name="Position">8</prop>
												<prop name="IsDefault">1</prop>
												<prop name="ReadOnly">1</prop>
												<obj name="ChannelProp" class="ChannelProperty" version="1">
													<prop name="ChannelIdx">0</prop>
												</obj>
											</obj>
											<obj name="PropertyObject" class="GroupChannelTypeProp" version="4">
												<prop name="PropertyTypeName">Melt Geno Sample Type</prop>
												<prop name="Position">8</prop>
												<prop name="IsDefault">0</prop>
												<prop name="GroupSampleType">mstUnknown</prop>
												<obj name="ChannelProp" class="ChannelProperty" version="1">
													<prop name="ChannelIdx">0</prop>
												</obj>
											</obj>
											<obj name="PropertyObject" class="QuantSampleTypeProperty" version="4">
												<prop name="PropertyTypeName">Quantification Sample Type</prop>
												<prop name="Position">8</prop>
												<prop name="IsDefault">0</prop>
												<prop name="SampleType">qsUnknown</prop>
												<obj name="ChannelProp" class="ChannelProperty" version="1">
													<prop name="ChannelIdx">0</prop>
												</obj>
											</obj>
											<obj name="PropertyObject" class="ChannelGenotype" version="4">
												<prop name="PropertyTypeName">Scanning Genotype</prop>
												<prop name="Position">8</prop>
												<prop name="IsDefault">1</prop>
												<prop name="ReadOnly">1</prop>
												<obj name="ChannelProp" class="ChannelProperty" version="1">
													<prop name="ChannelIdx">0</prop>
												</obj>
											</obj>
											<obj name="PropertyObject" class="GroupChannelTypeProp" version="4">
												<prop name="PropertyTypeName">Scanning Sample Type</prop>
												<prop name="Position">8</prop>
												<prop name="IsDefault">0</prop>
												<prop name="GroupSampleType">mstUnknown</prop>
												<obj name="ChannelProp" class="ChannelProperty" version="1">
													<prop name="ChannelIdx">0</prop>
												</obj>
											</obj>
											<obj name="PropertyObject" class="TargetName" version="4">
												<prop name="PropertyTypeName">Target Name</prop>
												<prop name="Position">8</prop>
												<prop name="IsDefault">1</prop>
												<obj name="ChannelProp" class="ChannelProperty" version="1">
													<prop name="ChannelIdx">0</prop>
												</obj>
											</obj>
											<obj name="PropertyObject" class="RQTargetProperty" version="4">
												<prop name="PropertyTypeName">Target Type</prop>
												<prop name="Position">8</prop>
												<prop name="IsDefault">0</prop>
												<prop name="TargetType">dtNone</prop>
												<obj name="ChannelProp" class="ChannelProperty" version="1">
													<prop name="ChannelIdx">0</prop>
												</obj>
											</obj>
										</list>
									</obj>
								</list>
							</obj>
						</obj>
						<prop name="ChannelPropertyCount">1</prop>
						<prop name="ContainerPosition">8</prop>
						<prop name="HasSampleProperties">1</prop>
						<obj name="SampleProperties" class="PropertyList" version="1">
							<list name="emlist" count="14">
								<obj name="PropertyObject" class="SamplePrefColor" version="4">
									<prop name="PropertyTypeName">Color</prop>
									<prop name="Position">8</prop>
									<prop name="IsDefault">0</prop>
									<prop name="Color">$00404000</prop>
								</obj>
								<obj name="PropertyObject" class="DominantChannelProp" version="4">
									<prop name="PropertyTypeName">Dominant Channel</prop>
									<prop name="Position">8</prop>
									<prop name="IsDefault">0</prop>
									<prop name="DominantChannel">0</prop>
								</obj>
								<obj name="PropertyObject" class="Genotype" version="4">
									<prop name="PropertyTypeName">EndPt Genotype</prop>
									<prop name="Position">8</prop>
									<prop name="IsDefault">1</prop>
									<prop name="ReadOnly">1</prop>
								</obj>
								<obj name="PropertyObject" class="GroupingSample" version="4">
									<prop name="PropertyTypeName">EndPt Sample Type</prop>
									<prop name="Position">8</prop>
									<prop name="IsDefault">0</prop>
									<prop name="GroupSampleType">mstUnknown</prop>
								</obj>
								<obj name="PropertyObject" class="SamplePrefLineStyle" version="4">
									<prop name="PropertyTypeName">Line Style</prop>
									<prop name="Position">8</prop>
									<prop name="IsDefault">0</prop>
									<prop name="LineStyle">psSolid</prop>
								</obj>
								<obj name="PropertyObject" class="GenSampleEditNotes" version="4">
									<prop name="PropertyTypeName">Notes</prop>
									<prop name="Position">8</prop>
									<prop name="IsDefault">1</prop>
								</obj>
								<obj name="PropertyObject" class="SamplePrefPointStyle" version="4">
									<prop name="PropertyTypeName">Point Style</prop>
									<prop name="Position">8</prop>
									<prop name="IsDefault">0</prop>
									<prop name="PointStyle">psNothing</prop>
								</obj>
								<obj name="PropertyObject" class="GenSampleEditPosition" version="4">
									<prop name="PropertyTypeName">Position</prop>
									<prop name="Position">8</prop>
									<prop name="IsDefault">1</prop>
								</obj>
								<obj name="PropertyObject" class="GenSampleEditReplicate" version="4">
									<prop name="PropertyTypeName">Replicate of</prop>
									<prop name="Position">8</prop>
									<prop name="IsDefault">1</prop>
									<prop name="ReplicateOf">-1</prop>
								</obj>
								<obj name="PropertyObject" class="HTCSampleID" version="4">
									<prop name="PropertyTypeName">Sample ID</prop>
									<prop name="Position">8</prop>
									<prop name="IsDefault">1</prop>
								</obj>
								<obj name="PropertyObject" class="GenSampleEditName" version="4">
									<prop name="PropertyTypeName">Sample Name</prop>
									<prop name="Position">8</prop>
									<prop name="IsDefault">1</prop>
									<prop name="name">Sample 9</prop>
								</obj>
								<obj name="PropertyObject" class="HTCSamplePrepNotes" version="4">
									<prop name="PropertyTypeName">Sample Prep Notes</prop>
									<prop name="Position">8</prop>
									<prop name="IsDefault">1</prop>
								</obj>
								<obj name="PropertyObject" class="GenSampleEditSubset" version="4">
									<prop name="PropertyTypeName">Subsets</prop>
									<prop name="Position">8</prop>
									<prop name="IsDefault">1</prop>
								</obj>
								<obj name="PropertyObject" class="SamplePrefWidth" version="5">
									<prop name="PropertyTypeName">Width</prop>
									<prop name="Position">8</prop>
									<prop name="IsDefault">1</prop>
									<prop name="Width">1</prop>
								</obj>
							</list>
						</obj>
					</obj>
					<obj name="item" class="SamplePropInfo" version="1">
						<obj name="ChannelProperties" class="ChanPropList" version="2">
							<obj name="ChannelProperties" class="EMList" version="1">
								<list name="emlist" count="1">
									<obj name="item" class="PropertyList" version="1">
										<list name="emlist" count="12">
											<obj name="PropertyObject" class="RQSampleTargetProperty" version="4">
												<prop name="PropertyTypeName">Combined Sample and Target Type</prop>
												<prop name="Position">9</prop>
												<prop name="IsDefault">0</prop>
												<obj name="ChannelProp" class="ChannelProperty" version="1">
													<prop name="ChannelIdx">0</prop>
												</obj>
											</obj>
											<obj name="PropertyObject" class="QuantConcProperty" version="4">
												<prop name="PropertyTypeName">Concentration</prop>
												<prop name="Position">9</prop>
												<prop name="IsDefault">1</prop>
												<prop name="Concentration">0</prop>
												<obj name="ChannelProp" class="ChannelProperty" version="1">
													<prop name="ChannelIdx">0</prop>
												</obj>
												<prop name="ReadOnly">1</prop>
											</obj>
											<obj name="PropertyObject" class="QuantCpHighProp" version="4">
												<prop name="PropertyTypeName">Cp High</prop>
												<prop name="Position">9</prop>
												<prop name="IsDefault">1</prop>
												<prop name="CpRangeHigh">0</prop>
												<obj name="ChannelProp" class="ChannelProperty" version="1">
													<prop name="ChannelIdx">0</prop>
												</obj>
												<prop name="ReadOnly">1</prop>
											</obj>
											<obj name="PropertyObject" class="QuantCpLowProp" version="4">
												<prop name="PropertyTypeName">Cp Low</prop>
												<prop name="Position">9</prop>
												<prop name="IsDefault">1</prop>
												<prop name="CpRangeLow">0</prop>
												<obj name="ChannelProp" class="ChannelProperty" version="1">
													<prop name="ChannelIdx">0</prop>
												</obj>
												<prop name="ReadOnly">1</prop>
											</obj>
											<obj name="PropertyObject" class="RQEffProp" version="4">
												<prop name="PropertyTypeName">Efficiency</prop>
												<prop name="Position">9</prop>
												<prop name="IsDefault">1</prop>
												<prop name="Efficiency">2</prop>
												<obj name="ChannelProp" class="ChannelProperty" version="1">
													<prop name="ChannelIdx">0</prop>
												</obj>
											</obj>
											<obj name="PropertyObject" class="ChannelGenotype" version="4">
												<prop name="PropertyTypeName">Melt Geno Genotype</prop>
												<prop name="Position">9</prop>
												<prop name="IsDefault">1</prop>
												<prop name="ReadOnly">1</prop>
												<obj name="ChannelProp" class="ChannelProperty" version="1">
													<prop name="ChannelIdx">0</prop>
												</obj>
											</obj>
											<obj name="PropertyObject" class="GroupChannelTypeProp" version="4">
												<prop name="PropertyTypeName">Melt Geno Sample Type</prop>
												<prop name="Position">9</prop>
												<prop name="IsDefault">0</prop>
												<prop name="GroupSampleType">mstUnknown</prop>
												<obj name="ChannelProp" class="ChannelProperty" version="1">
													<prop name="ChannelIdx">0</prop>
												</obj>
											</obj>
											<obj name="PropertyObject" class="QuantSampleTypeProperty" version="4">
												<prop name="PropertyTypeName">Quantification Sample Type</prop>
												<prop name="Position">9</prop>
												<prop name="IsDefault">0</prop>
												<prop name="SampleType">qsUnknown</prop>
												<obj name="ChannelProp" class="ChannelProperty" version="1">
													<prop name="ChannelIdx">0</prop>
												</obj>
											</obj>
											<obj name="PropertyObject" class="ChannelGenotype" version="4">
												<prop name="PropertyTypeName">Scanning Genotype</prop>
												<prop name="Position">9</prop>
												<prop name="IsDefault">1</prop>
												<prop name="ReadOnly">1</prop>
												<obj name="ChannelProp" class="ChannelProperty" version="1">
													<prop name="ChannelIdx">0</prop>
												</obj>
											</obj>
											<obj name="PropertyObject" class="GroupChannelTypeProp" version="4">
												<prop name="PropertyTypeName">Scanning Sample Type</prop>
												<prop name="Position">9</prop>
												<prop name="IsDefault">0</prop>
												<prop name="GroupSampleType">mstUnknown</prop>
												<obj name="ChannelProp" class="ChannelProperty" version="1">
													<prop name="ChannelIdx">0</prop>
												</obj>
											</obj>
											<obj name="PropertyObject" class="TargetName" version="4">
												<prop name="PropertyTypeName">Target Name</prop>
												<prop name="Position">9</prop>
												<prop name="IsDefault">1</prop>
												<obj name="ChannelProp" class="ChannelProperty" version="1">
													<prop name="ChannelIdx">0</prop>
												</obj>
											</obj>
											<obj name="PropertyObject" class="RQTargetProperty" version="4">
												<prop name="PropertyTypeName">Target Type</prop>
												<prop name="Position">9</prop>
												<prop name="IsDefault">0</prop>
												<prop name="TargetType">dtNone</prop>
												<obj name="ChannelProp" class="ChannelProperty" version="1">
													<prop name="ChannelIdx">0</prop>
												</obj>
											</obj>
										</list>
									</obj>
								</list>
							</obj>
						</obj>
						<prop name="ChannelPropertyCount">1</prop>
						<prop name="ContainerPosition">9</prop>
						<prop name="HasSampleProperties">1</prop>
						<obj name="SampleProperties" class="PropertyList" version="1">
							<list name="emlist" count="14">
								<obj name="PropertyObject" class="SamplePrefColor" version="4">
									<prop name="PropertyTypeName">Color</prop>
									<prop name="Position">9</prop>
									<prop name="IsDefault">0</prop>
									<prop name="Color">$004080FF</prop>
								</obj>
								<obj name="PropertyObject" class="DominantChannelProp" version="4">
									<prop name="PropertyTypeName">Dominant Channel</prop>
									<prop name="Position">9</prop>
									<prop name="IsDefault">0</prop>
									<prop name="DominantChannel">0</prop>
								</obj>
								<obj name="PropertyObject" class="Genotype" version="4">
									<prop name="PropertyTypeName">EndPt Genotype</prop>
									<prop name="Position">9</prop>
									<prop name="IsDefault">1</prop>
									<prop name="ReadOnly">1</prop>
								</obj>
								<obj name="PropertyObject" class="GroupingSample" version="4">
									<prop name="PropertyTypeName">EndPt Sample Type</prop>
									<prop name="Position">9</prop>
									<prop name="IsDefault">0</prop>
									<prop name="GroupSampleType">mstUnknown</prop>
								</obj>
								<obj name="PropertyObject" class="SamplePrefLineStyle" version="4">
									<prop name="PropertyTypeName">Line Style</prop>
									<prop name="Position">9</prop>
									<prop name="IsDefault">0</prop>
									<prop name="LineStyle">psSolid</prop>
								</obj>
								<obj name="PropertyObject" class="GenSampleEditNotes" version="4">
									<prop name="PropertyTypeName">Notes</prop>
									<prop name="Position">9</prop>
									<prop name="IsDefault">1</prop>
								</obj>
								<obj name="PropertyObject" class="SamplePrefPointStyle" version="4">
									<prop name="PropertyTypeName">Point Style</prop>
									<prop name="Position">9</prop>
									<prop name="IsDefault">0</prop>
									<prop name="PointStyle">psNothing</prop>
								</obj>
								<obj name="PropertyObject" class="GenSampleEditPosition" version="4">
									<prop name="PropertyTypeName">Position</prop>
									<prop name="Position">9</prop>
									<prop name="IsDefault">1</prop>
								</obj>
								<obj name="PropertyObject" class="GenSampleEditReplicate" version="4">
									<prop name="PropertyTypeName">Replicate of</prop>
									<prop name="Position">9</prop>
									<prop name="IsDefault">1</prop>
									<prop name="ReplicateOf">-1</prop>
								</obj>
								<obj name="PropertyObject" class="HTCSampleID" version="4">
									<prop name="PropertyTypeName">Sample ID</prop>
									<prop name="Position">9</prop>
									<prop name="IsDefault">1</prop>
								</obj>
								<obj name="PropertyObject" class="GenSampleEditName" version="4">
									<prop name="PropertyTypeName">Sample Name</prop>
									<prop name="Position">9</prop>
									<prop name="IsDefault">1</prop>
									<prop name="name">Sample 10</prop>
								</obj>
								<obj name="PropertyObject" class="HTCSamplePrepNotes" version="4">
									<prop name="PropertyTypeName">Sample Prep Notes</prop>
									<prop name="Position">9</prop>
									<prop name="IsDefault">1</prop>
								</obj>
								<obj name="PropertyObject" class="GenSampleEditSubset" version="4">
									<prop name="PropertyTypeName">Subsets</prop>
									<prop name="Position">9</prop>
									<prop name="IsDefault">1</prop>
								</obj>
								<obj name="PropertyObject" class="SamplePrefWidth" version="5">
									<prop name="PropertyTypeName">Width</prop>
									<prop name="Position">9</prop>
									<prop name="IsDefault">1</prop>
									<prop name="Width">1</prop>
								</obj>
							</list>
						</obj>
					</obj>
					<obj name="item" class="SamplePropInfo" version="1">
						<obj name="ChannelProperties" class="ChanPropList" version="2">
							<obj name="ChannelProperties" class="EMList" version="1">
								<list name="emlist" count="1">
									<obj name="item" class="PropertyList" version="1">
										<list name="emlist" count="12">
											<obj name="PropertyObject" class="RQSampleTargetProperty" version="4">
												<prop name="PropertyTypeName">Combined Sample and Target Type</prop>
												<prop name="Position">10</prop>
												<prop name="IsDefault">0</prop>
												<obj name="ChannelProp" class="ChannelProperty" version="1">
													<prop name="ChannelIdx">0</prop>
												</obj>
											</obj>
											<obj name="PropertyObject" class="QuantConcProperty" version="4">
												<prop name="PropertyTypeName">Concentration</prop>
												<prop name="Position">10</prop>
												<prop name="IsDefault">1</prop>
												<prop name="Concentration">0</prop>
												<obj name="ChannelProp" class="ChannelProperty" version="1">
													<prop name="ChannelIdx">0</prop>
												</obj>
												<prop name="ReadOnly">1</prop>
											</obj>
											<obj name="PropertyObject" class="QuantCpHighProp" version="4">
												<prop name="PropertyTypeName">Cp High</prop>
												<prop name="Position">10</prop>
												<prop name="IsDefault">1</prop>
												<prop name="CpRangeHigh">0</prop>
												<obj name="ChannelProp" class="ChannelProperty" version="1">
													<prop name="ChannelIdx">0</prop>
												</obj>
												<prop name="ReadOnly">1</prop>
											</obj>
											<obj name="PropertyObject" class="QuantCpLowProp" version="4">
												<prop name="PropertyTypeName">Cp Low</prop>
												<prop name="Position">10</prop>
												<prop name="IsDefault">1</prop>
												<prop name="CpRangeLow">0</prop>
												<obj name="ChannelProp" class="ChannelProperty" version="1">
													<prop name="ChannelIdx">0</prop>
												</obj>
												<prop name="ReadOnly">1</prop>
											</obj>
											<obj name="PropertyObject" class="RQEffProp" version="4">
												<prop name="PropertyTypeName">Efficiency</prop>
												<prop name="Position">10</prop>
												<prop name="IsDefault">1</prop>
												<prop name="Efficiency">2</prop>
												<obj name="ChannelProp" class="ChannelProperty" version="1">
													<prop name="ChannelIdx">0</prop>
												</obj>
											</obj>
											<obj name="PropertyObject" class="ChannelGenotype" version="4">
												<prop name="PropertyTypeName">Melt Geno Genotype</prop>
												<prop name="Position">10</prop>
												<prop name="IsDefault">1</prop>
												<prop name="ReadOnly">1</prop>
												<obj name="ChannelProp" class="ChannelProperty" version="1">
													<prop name="ChannelIdx">0</prop>
												</obj>
											</obj>
											<obj name="PropertyObject" class="GroupChannelTypeProp" version="4">
												<prop name="PropertyTypeName">Melt Geno Sample Type</prop>
												<prop name="Position">10</prop>
												<prop name="IsDefault">0</prop>
												<prop name="GroupSampleType">mstUnknown</prop>
												<obj name="ChannelProp" class="ChannelProperty" version="1">
													<prop name="ChannelIdx">0</prop>
												</obj>
											</obj>
											<obj name="PropertyObject" class="QuantSampleTypeProperty" version="4">
												<prop name="PropertyTypeName">Quantification Sample Type</prop>
												<prop name="Position">10</prop>
												<prop name="IsDefault">0</prop>
												<prop name="SampleType">qsUnknown</prop>
												<obj name="ChannelProp" class="ChannelProperty" version="1">
													<prop name="ChannelIdx">0</prop>
												</obj>
											</obj>
											<obj name="PropertyObject" class="ChannelGenotype" version="4">
												<prop name="PropertyTypeName">Scanning Genotype</prop>
												<prop name="Position">10</prop>
												<prop name="IsDefault">1</prop>
												<prop name="ReadOnly">1</prop>
												<obj name="ChannelProp" class="ChannelProperty" version="1">
													<prop name="ChannelIdx">0</prop>
												</obj>
											</obj>
											<obj name="PropertyObject" class="GroupChannelTypeProp" version="4">
												<prop name="PropertyTypeName">Scanning Sample Type</prop>
												<prop name="Position">10</prop>
												<prop name="IsDefault">0</prop>
												<prop name="GroupSampleType">mstUnknown</prop>
												<obj name="ChannelProp" class="ChannelProperty" version="1">
													<prop name="ChannelIdx">0</prop>
												</obj>
											</obj>
											<obj name="PropertyObject" class="TargetName" version="4">
												<prop name="PropertyTypeName">Target Name</prop>
												<prop name="Position">10</prop>
												<prop name="IsDefault">1</prop>
												<obj name="ChannelProp" class="ChannelProperty" version="1">
													<prop name="ChannelIdx">0</prop>
												</obj>
											</obj>
											<obj name="PropertyObject" class="RQTargetProperty" version="4">
												<prop name="PropertyTypeName">Target Type</prop>
												<prop name="Position">10</prop>
												<prop name="IsDefault">0</prop>
												<prop name="TargetType">dtNone</prop>
												<obj name="ChannelProp" class="ChannelProperty" version="1">
													<prop name="ChannelIdx">0</prop>
												</obj>
											</obj>
										</list>
									</obj>
								</list>
							</obj>
						</obj>
						<prop name="ChannelPropertyCount">1</prop>
						<prop name="ContainerPosition">10</prop>
						<prop name="HasSampleProperties">1</prop>
						<obj name="SampleProperties" class="PropertyList" version="1">
							<list name="emlist" count="14">
								<obj name="PropertyObject" class="SamplePrefColor" version="4">
									<prop name="PropertyTypeName">Color</prop>
									<prop name="Position">10</prop>
									<prop name="IsDefault">0</prop>
									<prop name="Color">$00FD0299</prop>
								</obj>
								<obj name="PropertyObject" class="DominantChannelProp" version="4">
									<prop name="PropertyTypeName">Dominant Channel</prop>
									<prop name="Position">10</prop>
									<prop name="IsDefault">0</prop>
									<prop name="DominantChannel">0</prop>
								</obj>
								<obj name="PropertyObject" class="Genotype" version="4">
									<prop name="PropertyTypeName">EndPt Genotype</prop>
									<prop name="Position">10</prop>
									<prop name="IsDefault">1</prop>
									<prop name="ReadOnly">1</prop>
								</obj>
								<obj name="PropertyObject" class="GroupingSample" version="4">
									<prop name="PropertyTypeName">EndPt Sample Type</prop>
									<prop name="Position">10</prop>
									<prop name="IsDefault">0</prop>
									<prop name="GroupSampleType">mstUnknown</prop>
								</obj>
								<obj name="PropertyObject" class="SamplePrefLineStyle" version="4">
									<prop name="PropertyTypeName">Line Style</prop>
									<prop name="Position">10</prop>
									<prop name="IsDefault">0</prop>
									<prop name="LineStyle">psSolid</prop>
								</obj>
								<obj name="PropertyObject" class="GenSampleEditNotes" version="4">
									<prop name="PropertyTypeName">Notes</prop>
									<prop name="Position">10</prop>
									<prop name="IsDefault">1</prop>
								</obj>
								<obj name="PropertyObject" class="SamplePrefPointStyle" version="4">
									<prop name="PropertyTypeName">Point Style</prop>
									<prop name="Position">10</prop>
									<prop name="IsDefault">0</prop>
									<prop name="PointStyle">psNothing</prop>
								</obj>
								<obj name="PropertyObject" class="GenSampleEditPosition" version="4">
									<prop name="PropertyTypeName">Position</prop>
									<prop name="Position">10</prop>
									<prop name="IsDefault">1</prop>
								</obj>
								<obj name="PropertyObject" class="GenSampleEditReplicate" version="4">
									<prop name="PropertyTypeName">Replicate of</prop>
									<prop name="Position">10</prop>
									<prop name="IsDefault">1</prop>
									<prop name="ReplicateOf">-1</prop>
								</obj>
								<obj name="PropertyObject" class="HTCSampleID" version="4">
									<prop name="PropertyTypeName">Sample ID</prop>
									<prop name="Position">10</prop>
									<prop name="IsDefault">1</prop>
								</obj>
								<obj name="PropertyObject" class="GenSampleEditName" version="4">
									<prop name="PropertyTypeName">Sample Name</prop>
									<prop name="Position">10</prop>
									<prop name="IsDefault">1</prop>
									<prop name="name">Sample 11</prop>
								</obj>
								<obj name="PropertyObject" class="HTCSamplePrepNotes" version="4">
									<prop name="PropertyTypeName">Sample Prep Notes</prop>
									<prop name="Position">10</prop>
									<prop name="IsDefault">1</prop>
								</obj>
								<obj name="PropertyObject" class="GenSampleEditSubset" version="4">
									<prop name="PropertyTypeName">Subsets</prop>
									<prop name="Position">10</prop>
									<prop name="IsDefault">1</prop>
								</obj>
								<obj name="PropertyObject" class="SamplePrefWidth" version="5">
									<prop name="PropertyTypeName">Width</prop>
									<prop name="Position">10</prop>
									<prop name="IsDefault">1</prop>
									<prop name="Width">1</prop>
								</obj>
							</list>
						</obj>
					</obj>
					<obj name="item" class="SamplePropInfo" version="1">
						<obj name="ChannelProperties" class="ChanPropList" version="2">
							<obj name="ChannelProperties" class="EMList" version="1">
								<list name="emlist" count="1">
									<obj name="item" class="PropertyList" version="1">
										<list name="emlist" count="12">
											<obj name="PropertyObject" class="RQSampleTargetProperty" version="4">
												<prop name="PropertyTypeName">Combined Sample and Target Type</prop>
												<prop name="Position">11</prop>
												<prop name="IsDefault">0</prop>
												<obj name="ChannelProp" class="ChannelProperty" version="1">
													<prop name="ChannelIdx">0</prop>
												</obj>
											</obj>
											<obj name="PropertyObject" class="QuantConcProperty" version="4">
												<prop name="PropertyTypeName">Concentration</prop>
												<prop name="Position">11</prop>
												<prop name="IsDefault">1</prop>
												<prop name="Concentration">0</prop>
												<obj name="ChannelProp" class="ChannelProperty" version="1">
													<prop name="ChannelIdx">0</prop>
												</obj>
												<prop name="ReadOnly">1</prop>
											</obj>
											<obj name="PropertyObject" class="QuantCpHighProp" version="4">
												<prop name="PropertyTypeName">Cp High</prop>
												<prop name="Position">11</prop>
												<prop name="IsDefault">1</prop>
												<prop name="CpRangeHigh">0</prop>
												<obj name="ChannelProp" class="ChannelProperty" version="1">
													<prop name="ChannelIdx">0</prop>
												</obj>
												<prop name="ReadOnly">1</prop>
											</obj>
											<obj name="PropertyObject" class="QuantCpLowProp" version="4">
												<prop name="PropertyTypeName">Cp Low</prop>
												<prop name="Position">11</prop>
												<prop name="IsDefault">1</prop>
												<prop name="CpRangeLow">0</prop>
												<obj name="ChannelProp" class="ChannelProperty" version="1">
													<prop name="ChannelIdx">0</prop>
												</obj>
												<prop name="ReadOnly">1</prop>
											</obj>
											<obj name="PropertyObject" class="RQEffProp" version="4">
												<prop name="PropertyTypeName">Efficiency</prop>
												<prop name="Position">11</prop>
												<prop name="IsDefault">1</prop>
												<prop name="Efficiency">2</prop>
												<obj name="ChannelProp" class="ChannelProperty" version="1">
													<prop name="ChannelIdx">0</prop>
												</obj>
											</obj>
											<obj name="PropertyObject" class="ChannelGenotype" version="4">
												<prop name="PropertyTypeName">Melt Geno Genotype</prop>
												<prop name="Position">11</prop>
												<prop name="IsDefault">1</prop>
												<prop name="ReadOnly">1</prop>
												<obj name="ChannelProp" class="ChannelProperty" version="1">
													<prop name="ChannelIdx">0</prop>
												</obj>
											</obj>
											<obj name="PropertyObject" class="GroupChannelTypeProp" version="4">
												<prop name="PropertyTypeName">Melt Geno Sample Type</prop>
												<prop name="Position">11</prop>
												<prop name="IsDefault">0</prop>
												<prop name="GroupSampleType">mstUnknown</prop>
												<obj name="ChannelProp" class="ChannelProperty" version="1">
													<prop name="ChannelIdx">0</prop>
												</obj>
											</obj>
											<obj name="PropertyObject" class="QuantSampleTypeProperty" version="4">
												<prop name="PropertyTypeName">Quantification Sample Type</prop>
												<prop name="Position">11</prop>
												<prop name="IsDefault">0</prop>
												<prop name="SampleType">qsUnknown</prop>
												<obj name="ChannelProp" class="ChannelProperty" version="1">
													<prop name="ChannelIdx">0</prop>
												</obj>
											</obj>
											<obj name="PropertyObject" class="ChannelGenotype" version="4">
												<prop name="PropertyTypeName">Scanning Genotype</prop>
												<prop name="Position">11</prop>
												<prop name="IsDefault">1</prop>
												<prop name="ReadOnly">1</prop>
												<obj name="ChannelProp" class="ChannelProperty" version="1">
													<prop name="ChannelIdx">0</prop>
												</obj>
											</obj>
											<obj name="PropertyObject" class="GroupChannelTypeProp" version="4">
												<prop name="PropertyTypeName">Scanning Sample Type</prop>
												<prop name="Position">11</prop>
												<prop name="IsDefault">0</prop>
												<prop name="GroupSampleType">mstUnknown</prop>
												<obj name="ChannelProp" class="ChannelProperty" version="1">
													<prop name="ChannelIdx">0</prop>
												</obj>
											</obj>
											<obj name="PropertyObject" class="TargetName" version="4">
												<prop name="PropertyTypeName">Target Name</prop>
												<prop name="Position">11</prop>
												<prop name="IsDefault">1</prop>
												<obj name="ChannelProp" class="ChannelProperty" version="1">
													<prop name="ChannelIdx">0</prop>
												</obj>
											</obj>
											<obj name="PropertyObject" class="RQTargetProperty" version="4">
												<prop name="PropertyTypeName">Target Type</prop>
												<prop name="Position">11</prop>
												<prop name="IsDefault">0</prop>
												<prop name="TargetType">dtNone</prop>
												<obj name="ChannelProp" class="ChannelProperty" version="1">
													<prop name="ChannelIdx">0</prop>
												</obj>
											</obj>
										</list>
									</obj>
								</list>
							</obj>
						</obj>
						<prop name="ChannelPropertyCount">1</prop>
						<prop name="ContainerPosition">11</prop>
						<prop name="HasSampleProperties">1</prop>
						<obj name="SampleProperties" class="PropertyList" version="1">
							<list name="emlist" count="14">
								<obj name="PropertyObject" class="SamplePrefColor" version="4">
									<prop name="PropertyTypeName">Color</prop>
									<prop name="Position">11</prop>
									<prop name="IsDefault">0</prop>
									<prop name="Color">$0026C4B8</prop>
								</obj>
								<obj name="PropertyObject" class="DominantChannelProp" version="4">
									<prop name="PropertyTypeName">Dominant Channel</prop>
									<prop name="Position">11</prop>
									<prop name="IsDefault">0</prop>
									<prop name="DominantChannel">0</prop>
								</obj>
								<obj name="PropertyObject" class="Genotype" version="4">
									<prop name="PropertyTypeName">EndPt Genotype</prop>
									<prop name="Position">11</prop>
									<prop name="IsDefault">1</prop>
									<prop name="ReadOnly">1</prop>
								</obj>
								<obj name="PropertyObject" class="GroupingSample" version="4">
									<prop name="PropertyTypeName">EndPt Sample Type</prop>
									<prop name="Position">11</prop>
									<prop name="IsDefault">0</prop>
									<prop name="GroupSampleType">mstUnknown</prop>
								</obj>
								<obj name="PropertyObject" class="SamplePrefLineStyle" version="4">
									<prop name="PropertyTypeName">Line Style</prop>
									<prop name="Position">11</prop>
									<prop name="IsDefault">0</prop>
									<prop name="LineStyle">psSolid</prop>
								</obj>
								<obj name="PropertyObject" class="GenSampleEditNotes" version="4">
									<prop name="PropertyTypeName">Notes</prop>
									<prop name="Position">11</prop>
									<prop name="IsDefault">1</prop>
								</obj>
								<obj name="PropertyObject" class="SamplePrefPointStyle" version="4">
									<prop name="PropertyTypeName">Point Style</prop>
									<prop name="Position">11</prop>
									<prop name="IsDefault">0</prop>
									<prop name="PointStyle">psNothing</prop>
								</obj>
								<obj name="PropertyObject" class="GenSampleEditPosition" version="4">
									<prop name="PropertyTypeName">Position</prop>
									<prop name="Position">11</prop>
									<prop name="IsDefault">1</prop>
								</obj>
								<obj name="PropertyObject" class="GenSampleEditReplicate" version="4">
									<prop name="PropertyTypeName">Replicate of</prop>
									<prop name="Position">11</prop>
									<prop name="IsDefault">1</prop>
									<prop name="ReplicateOf">-1</prop>
								</obj>
								<obj name="PropertyObject" class="HTCSampleID" version="4">
									<prop name="PropertyTypeName">Sample ID</prop>
									<prop name="Position">11</prop>
									<prop name="IsDefault">1</prop>
								</obj>
								<obj name="PropertyObject" class="GenSampleEditName" version="4">
									<prop name="PropertyTypeName">Sample Name</prop>
									<prop name="Position">11</prop>
									<prop name="IsDefault">1</prop>
									<prop name="name">Sample 12</prop>
								</obj>
								<obj name="PropertyObject" class="HTCSamplePrepNotes" version="4">
									<prop name="PropertyTypeName">Sample Prep Notes</prop>
									<prop name="Position">11</prop>
									<prop name="IsDefault">1</prop>
								</obj>
								<obj name="PropertyObject" class="GenSampleEditSubset" version="4">
									<prop name="PropertyTypeName">Subsets</prop>
									<prop name="Position">11</prop>
									<prop name="IsDefault">1</prop>
								</obj>
								<obj name="PropertyObject" class="SamplePrefWidth" version="5">
									<prop name="PropertyTypeName">Width</prop>
									<prop name="Position">11</prop>
									<prop name="IsDefault">1</prop>
									<prop name="Width">1</prop>
								</obj>
							</list>
						</obj>
					</obj>
					<obj name="item" class="SamplePropInfo" version="1">
						<obj name="ChannelProperties" class="ChanPropList" version="2">
							<obj name="ChannelProperties" class="EMList" version="1">
								<list name="emlist" count="1">
									<obj name="item" class="PropertyList" version="1">
										<list name="emlist" count="12">
											<obj name="PropertyObject" class="RQSampleTargetProperty" version="4">
												<prop name="PropertyTypeName">Combined Sample and Target Type</prop>
												<prop name="Position">12</prop>
												<prop name="IsDefault">0</prop>
												<obj name="ChannelProp" class="ChannelProperty" version="1">
													<prop name="ChannelIdx">0</prop>
												</obj>
											</obj>
											<obj name="PropertyObject" class="QuantConcProperty" version="4">
												<prop name="PropertyTypeName">Concentration</prop>
												<prop name="Position">12</prop>
												<prop name="IsDefault">1</prop>
												<prop name="Concentration">0</prop>
												<obj name="ChannelProp" class="ChannelProperty" version="1">
													<prop name="ChannelIdx">0</prop>
												</obj>
												<prop name="ReadOnly">1</prop>
											</obj>
											<obj name="PropertyObject" class="QuantCpHighProp" version="4">
												<prop name="PropertyTypeName">Cp High</prop>
												<prop name="Position">12</prop>
												<prop name="IsDefault">1</prop>
												<prop name="CpRangeHigh">0</prop>
												<obj name="ChannelProp" class="ChannelProperty" version="1">
													<prop name="ChannelIdx">0</prop>
												</obj>
												<prop name="ReadOnly">1</prop>
											</obj>
											<obj name="PropertyObject" class="QuantCpLowProp" version="4">
												<prop name="PropertyTypeName">Cp Low</prop>
												<prop name="Position">12</prop>
												<prop name="IsDefault">1</prop>
												<prop name="CpRangeLow">0</prop>
												<obj name="ChannelProp" class="ChannelProperty" version="1">
													<prop name="ChannelIdx">0</prop>
												</obj>
												<prop name="ReadOnly">1</prop>
											</obj>
											<obj name="PropertyObject" class="RQEffProp" version="4">
												<prop name="PropertyTypeName">Efficiency</prop>
												<prop name="Position">12</prop>
												<prop name="IsDefault">1</prop>
												<prop name="Efficiency">2</prop>
												<obj name="ChannelProp" class="ChannelProperty" version="1">
													<prop name="ChannelIdx">0</prop>
												</obj>
											</obj>
											<obj name="PropertyObject" class="ChannelGenotype" version="4">
												<prop name="PropertyTypeName">Melt Geno Genotype</prop>
												<prop name="Position">12</prop>
												<prop name="IsDefault">1</prop>
												<prop name="ReadOnly">1</prop>
												<obj name="ChannelProp" class="ChannelProperty" version="1">
													<prop name="ChannelIdx">0</prop>
												</obj>
											</obj>
											<obj name="PropertyObject" class="GroupChannelTypeProp" version="4">
												<prop name="PropertyTypeName">Melt Geno Sample Type</prop>
												<prop name="Position">12</prop>
												<prop name="IsDefault">0</prop>
												<prop name="GroupSampleType">mstUnknown</prop>
												<obj name="ChannelProp" class="ChannelProperty" version="1">
													<prop name="ChannelIdx">0</prop>
												</obj>
											</obj>
											<obj name="PropertyObject" class="QuantSampleTypeProperty" version="4">
												<prop name="PropertyTypeName">Quantification Sample Type</prop>
												<prop name="Position">12</prop>
												<prop name="IsDefault">0</prop>
												<prop name="SampleType">qsUnknown</prop>
												<obj name="ChannelProp" class="ChannelProperty" version="1">
													<prop name="ChannelIdx">0</prop>
												</obj>
											</obj>
											<obj name="PropertyObject" class="ChannelGenotype" version="4">
												<prop name="PropertyTypeName">Scanning Genotype</prop>
												<prop name="Position">12</prop>
												<prop name="IsDefault">1</prop>
												<prop name="ReadOnly">1</prop>
												<obj name="ChannelProp" class="ChannelProperty" version="1">
													<prop name="ChannelIdx">0</prop>
												</obj>
											</obj>
											<obj name="PropertyObject" class="GroupChannelTypeProp" version="4">
												<prop name="PropertyTypeName">Scanning Sample Type</prop>
												<prop name="Position">12</prop>
												<prop name="IsDefault">0</prop>
												<prop name="GroupSampleType">mstUnknown</prop>
												<obj name="ChannelProp" class="ChannelProperty" version="1">
													<prop name="ChannelIdx">0</prop>
												</obj>
											</obj>
											<obj name="PropertyObject" class="TargetName" version="4">
												<prop name="PropertyTypeName">Target Name</prop>
												<prop name="Position">12</prop>
												<prop name="IsDefault">1</prop>
												<obj name="ChannelProp" class="ChannelProperty" version="1">
													<prop name="ChannelIdx">0</prop>
												</obj>
											</obj>
											<obj name="PropertyObject" class="RQTargetProperty" version="4">
												<prop name="PropertyTypeName">Target Type</prop>
												<prop name="Position">12</prop>
												<prop name="IsDefault">0</prop>
												<prop name="TargetType">dtNone</prop>
												<obj name="ChannelProp" class="ChannelProperty" version="1">
													<prop name="ChannelIdx">0</prop>
												</obj>
											</obj>
										</list>
									</obj>
								</list>
							</obj>
						</obj>
						<prop name="ChannelPropertyCount">1</prop>
						<prop name="ContainerPosition">12</prop>
						<prop name="HasSampleProperties">1</prop>
						<obj name="SampleProperties" class="PropertyList" version="1">
							<list name="emlist" count="14">
								<obj name="PropertyObject" class="SamplePrefColor" version="4">
									<prop name="PropertyTypeName">Color</prop>
									<prop name="Position">12</prop>
									<prop name="IsDefault">0</prop>
									<prop name="Color">$00FF8000</prop>
								</obj>
								<obj name="PropertyObject" class="DominantChannelProp" version="4">
									<prop name="PropertyTypeName">Dominant Channel</prop>
									<prop name="Position">12</prop>
									<prop name="IsDefault">0</prop>
									<prop name="DominantChannel">0</prop>
								</obj>
								<obj name="PropertyObject" class="Genotype" version="4">
									<prop name="PropertyTypeName">EndPt Genotype</prop>
									<prop name="Position">12</prop>
									<prop name="IsDefault">1</prop>
									<prop name="ReadOnly">1</prop>
								</obj>
								<obj name="PropertyObject" class="GroupingSample" version="4">
									<prop name="PropertyTypeName">EndPt Sample Type</prop>
									<prop name="Position">12</prop>
									<prop name="IsDefault">0</prop>
									<prop name="GroupSampleType">mstUnknown</prop>
								</obj>
								<obj name="PropertyObject" class="SamplePrefLineStyle" version="4">
									<prop name="PropertyTypeName">Line Style</prop>
									<prop name="Position">12</prop>
									<prop name="IsDefault">0</prop>
									<prop name="LineStyle">psSolid</prop>
								</obj>
								<obj name="PropertyObject" class="GenSampleEditNotes" version="4">
									<prop name="PropertyTypeName">Notes</prop>
									<prop name="Position">12</prop>
									<prop name="IsDefault">1</prop>
								</obj>
								<obj name="PropertyObject" class="SamplePrefPointStyle" version="4">
									<prop name="PropertyTypeName">Point Style</prop>
									<prop name="Position">12</prop>
									<prop name="IsDefault">0</prop>
									<prop name="PointStyle">psNothing</prop>
								</obj>
								<obj name="PropertyObject" class="GenSampleEditPosition" version="4">
									<prop name="PropertyTypeName">Position</prop>
									<prop name="Position">12</prop>
									<prop name="IsDefault">1</prop>
								</obj>
								<obj name="PropertyObject" class="GenSampleEditReplicate" version="4">
									<prop name="PropertyTypeName">Replicate of</prop>
									<prop name="Position">12</prop>
									<prop name="IsDefault">1</prop>
									<prop name="ReplicateOf">-1</prop>
								</obj>
								<obj name="PropertyObject" class="HTCSampleID" version="4">
									<prop name="PropertyTypeName">Sample ID</prop>
									<prop name="Position">12</prop>
									<prop name="IsDefault">1</prop>
								</obj>
								<obj name="PropertyObject" class="GenSampleEditName" version="4">
									<prop name="PropertyTypeName">Sample Name</prop>
									<prop name="Position">12</prop>
									<prop name="IsDefault">1</prop>
									<prop name="name">Sample 13</prop>
								</obj>
								<obj name="PropertyObject" class="HTCSamplePrepNotes" version="4">
									<prop name="PropertyTypeName">Sample Prep Notes</prop>
									<prop name="Position">12</prop>
									<prop name="IsDefault">1</prop>
								</obj>
								<obj name="PropertyObject" class="GenSampleEditSubset" version="4">
									<prop name="PropertyTypeName">Subsets</prop>
									<prop name="Position">12</prop>
									<prop name="IsDefault">1</prop>
								</obj>
								<obj name="PropertyObject" class="SamplePrefWidth" version="5">
									<prop name="PropertyTypeName">Width</prop>
									<prop name="Position">12</prop>
									<prop name="IsDefault">1</prop>
									<prop name="Width">1</prop>
								</obj>
							</list>
						</obj>
					</obj>
					<obj name="item" class="SamplePropInfo" version="1">
						<obj name="ChannelProperties" class="ChanPropList" version="2">
							<obj name="ChannelProperties" class="EMList" version="1">
								<list name="emlist" count="1">
									<obj name="item" class="PropertyList" version="1">
										<list name="emlist" count="12">
											<obj name="PropertyObject" class="RQSampleTargetProperty" version="4">
												<prop name="PropertyTypeName">Combined Sample and Target Type</prop>
												<prop name="Position">13</prop>
												<prop name="IsDefault">0</prop>
												<obj name="ChannelProp" class="ChannelProperty" version="1">
													<prop name="ChannelIdx">0</prop>
												</obj>
											</obj>
											<obj name="PropertyObject" class="QuantConcProperty" version="4">
												<prop name="PropertyTypeName">Concentration</prop>
												<prop name="Position">13</prop>
												<prop name="IsDefault">1</prop>
												<prop name="Concentration">0</prop>
												<obj name="ChannelProp" class="ChannelProperty" version="1">
													<prop name="ChannelIdx">0</prop>
												</obj>
												<prop name="ReadOnly">1</prop>
											</obj>
											<obj name="PropertyObject" class="QuantCpHighProp" version="4">
												<prop name="PropertyTypeName">Cp High</prop>
												<prop name="Position">13</prop>
												<prop name="IsDefault">1</prop>
												<prop name="CpRangeHigh">0</prop>
												<obj name="ChannelProp" class="ChannelProperty" version="1">
													<prop name="ChannelIdx">0</prop>
												</obj>
												<prop name="ReadOnly">1</prop>
											</obj>
											<obj name="PropertyObject" class="QuantCpLowProp" version="4">
												<prop name="PropertyTypeName">Cp Low</prop>
												<prop name="Position">13</prop>
												<prop name="IsDefault">1</prop>
												<prop name="CpRangeLow">0</prop>
												<obj name="ChannelProp" class="ChannelProperty" version="1">
													<prop name="ChannelIdx">0</prop>
												</obj>
												<prop name="ReadOnly">1</prop>
											</obj>
											<obj name="PropertyObject" class="RQEffProp" version="4">
												<prop name="PropertyTypeName">Efficiency</prop>
												<prop name="Position">13</prop>
												<prop name="IsDefault">1</prop>
												<prop name="Efficiency">2</prop>
												<obj name="ChannelProp" class="ChannelProperty" version="1">
													<prop name="ChannelIdx">0</prop>
												</obj>
											</obj>
											<obj name="PropertyObject" class="ChannelGenotype" version="4">
												<prop name="PropertyTypeName">Melt Geno Genotype</prop>
												<prop name="Position">13</prop>
												<prop name="IsDefault">1</prop>
												<prop name="ReadOnly">1</prop>
												<obj name="ChannelProp" class="ChannelProperty" version="1">
													<prop name="ChannelIdx">0</prop>
												</obj>
											</obj>
											<obj name="PropertyObject" class="GroupChannelTypeProp" version="4">
												<prop name="PropertyTypeName">Melt Geno Sample Type</prop>
												<prop name="Position">13</prop>
												<prop name="IsDefault">0</prop>
												<prop name="GroupSampleType">mstUnknown</prop>
												<obj name="ChannelProp" class="ChannelProperty" version="1">
													<prop name="ChannelIdx">0</prop>
												</obj>
											</obj>
											<obj name="PropertyObject" class="QuantSampleTypeProperty" version="4">
												<prop name="PropertyTypeName">Quantification Sample Type</prop>
												<prop name="Position">13</prop>
												<prop name="IsDefault">0</prop>
												<prop name="SampleType">qsUnknown</prop>
												<obj name="ChannelProp" class="ChannelProperty" version="1">
													<prop name="ChannelIdx">0</prop>
												</obj>
											</obj>
											<obj name="PropertyObject" class="ChannelGenotype" version="4">
												<prop name="PropertyTypeName">Scanning Genotype</prop>
												<prop name="Position">13</prop>
												<prop name="IsDefault">1</prop>
												<prop name="ReadOnly">1</prop>
												<obj name="ChannelProp" class="ChannelProperty" version="1">
													<prop name="ChannelIdx">0</prop>
												</obj>
											</obj>
											<obj name="PropertyObject" class="GroupChannelTypeProp" version="4">
												<prop name="PropertyTypeName">Scanning Sample Type</prop>
												<prop name="Position">13</prop>
												<prop name="IsDefault">0</prop>
												<prop name="GroupSampleType">mstUnknown</prop>
												<obj name="ChannelProp" class="ChannelProperty" version="1">
													<prop name="ChannelIdx">0</prop>
												</obj>
											</obj>
											<obj name="PropertyObject" class="TargetName" version="4">
												<prop name="PropertyTypeName">Target Name</prop>
												<prop name="Position">13</prop>
												<prop name="IsDefault">1</prop>
												<obj name="ChannelProp" class="ChannelProperty" version="1">
													<prop name="ChannelIdx">0</prop>
												</obj>
											</obj>
											<obj name="PropertyObject" class="RQTargetProperty" version="4">
												<prop name="PropertyTypeName">Target Type</prop>
												<prop name="Position">13</prop>
												<prop name="IsDefault">0</prop>
												<prop name="TargetType">dtNone</prop>
												<obj name="ChannelProp" class="ChannelProperty" version="1">
													<prop name="ChannelIdx">0</prop>
												</obj>
											</obj>
										</list>
									</obj>
								</list>
							</obj>
						</obj>
						<prop name="ChannelPropertyCount">1</prop>
						<prop name="ContainerPosition">13</prop>
						<prop name="HasSampleProperties">1</prop>
						<obj name="SampleProperties" class="PropertyList" version="1">
							<list name="emlist" count="14">
								<obj name="PropertyObject" class="SamplePrefColor" version="4">
									<prop name="PropertyTypeName">Color</prop>
									<prop name="Position">13</prop>
									<prop name="IsDefault">0</prop>
									<prop name="Color">clRed</prop>
								</obj>
								<obj name="PropertyObject" class="DominantChannelProp" version="4">
									<prop name="PropertyTypeName">Dominant Channel</prop>
									<prop name="Position">13</prop>
									<prop name="IsDefault">0</prop>
									<prop name="DominantChannel">0</prop>
								</obj>
								<obj name="PropertyObject" class="Genotype" version="4">
									<prop name="PropertyTypeName">EndPt Genotype</prop>
									<prop name="Position">13</prop>
									<prop name="IsDefault">1</prop>
									<prop name="ReadOnly">1</prop>
								</obj>
								<obj name="PropertyObject" class="GroupingSample" version="4">
									<prop name="PropertyTypeName">EndPt Sample Type</prop>
									<prop name="Position">13</prop>
									<prop name="IsDefault">0</prop>
									<prop name="GroupSampleType">mstUnknown</prop>
								</obj>
								<obj name="PropertyObject" class="SamplePrefLineStyle" version="4">
									<prop name="PropertyTypeName">Line Style</prop>
									<prop name="Position">13</prop>
									<prop name="IsDefault">0</prop>
									<prop name="LineStyle">psSolid</prop>
								</obj>
								<obj name="PropertyObject" class="GenSampleEditNotes" version="4">
									<prop name="PropertyTypeName">Notes</prop>
									<prop name="Position">13</prop>
									<prop name="IsDefault">1</prop>
								</obj>
								<obj name="PropertyObject" class="SamplePrefPointStyle" version="4">
									<prop name="PropertyTypeName">Point Style</prop>
									<prop name="Position">13</prop>
									<prop name="IsDefault">0</prop>
									<prop name="PointStyle">psNothing</prop>
								</obj>
								<obj name="PropertyObject" class="GenSampleEditPosition" version="4">
									<prop name="PropertyTypeName">Position</prop>
									<prop name="Position">13</prop>
									<prop name="IsDefault">1</prop>
								</obj>
								<obj name="PropertyObject" class="GenSampleEditReplicate" version="4">
									<prop name="PropertyTypeName">Replicate of</prop>
									<prop name="Position">13</prop>
									<prop name="IsDefault">1</prop>
									<prop name="ReplicateOf">-1</prop>
								</obj>
								<obj name="PropertyObject" class="HTCSampleID" version="4">
									<prop name="PropertyTypeName">Sample ID</prop>
									<prop name="Position">13</prop>
									<prop name="IsDefault">1</prop>
								</obj>
								<obj name="PropertyObject" class="GenSampleEditName" version="4">
									<prop name="PropertyTypeName">Sample Name</prop>
									<prop name="Position">13</prop>
									<prop name="IsDefault">1</prop>
									<prop name="name">Sample 14</prop>
								</obj>
								<obj name="PropertyObject" class="HTCSamplePrepNotes" version="4">
									<prop name="PropertyTypeName">Sample Prep Notes</prop>
									<prop name="Position">13</prop>
									<prop name="IsDefault">1</prop>
								</obj>
								<obj name="PropertyObject" class="GenSampleEditSubset" version="4">
									<prop name="PropertyTypeName">Subsets</prop>
									<prop name="Position">13</prop>
									<prop name="IsDefault">1</prop>
								</obj>
								<obj name="PropertyObject" class="SamplePrefWidth" version="5">
									<prop name="PropertyTypeName">Width</prop>
									<prop name="Position">13</prop>
									<prop name="IsDefault">1</prop>
									<prop name="Width">1</prop>
								</obj>
							</list>
						</obj>
					</obj>
					<obj name="item" class="SamplePropInfo" version="1">
						<obj name="ChannelProperties" class="ChanPropList" version="2">
							<obj name="ChannelProperties" class="EMList" version="1">
								<list name="emlist" count="1">
									<obj name="item" class="PropertyList" version="1">
										<list name="emlist" count="12">
											<obj name="PropertyObject" class="RQSampleTargetProperty" version="4">
												<prop name="PropertyTypeName">Combined Sample and Target Type</prop>
												<prop name="Position">14</prop>
												<prop name="IsDefault">0</prop>
												<obj name="ChannelProp" class="ChannelProperty" version="1">
													<prop name="ChannelIdx">0</prop>
												</obj>
											</obj>
											<obj name="PropertyObject" class="QuantConcProperty" version="4">
												<prop name="PropertyTypeName">Concentration</prop>
												<prop name="Position">14</prop>
												<prop name="IsDefault">1</prop>
												<prop name="Concentration">0</prop>
												<obj name="ChannelProp" class="ChannelProperty" version="1">
													<prop name="ChannelIdx">0</prop>
												</obj>
												<prop name="ReadOnly">1</prop>
											</obj>
											<obj name="PropertyObject" class="QuantCpHighProp" version="4">
												<prop name="PropertyTypeName">Cp High</prop>
												<prop name="Position">14</prop>
												<prop name="IsDefault">1</prop>
												<prop name="CpRangeHigh">0</prop>
												<obj name="ChannelProp" class="ChannelProperty" version="1">
													<prop name="ChannelIdx">0</prop>
												</obj>
												<prop name="ReadOnly">1</prop>
											</obj>
											<obj name="PropertyObject" class="QuantCpLowProp" version="4">
												<prop name="PropertyTypeName">Cp Low</prop>
												<prop name="Position">14</prop>
												<prop name="IsDefault">1</prop>
												<prop name="CpRangeLow">0</prop>
												<obj name="ChannelProp" class="ChannelProperty" version="1">
													<prop name="ChannelIdx">0</prop>
												</obj>
												<prop name="ReadOnly">1</prop>
											</obj>
											<obj name="PropertyObject" class="RQEffProp" version="4">
												<prop name="PropertyTypeName">Efficiency</prop>
												<prop name="Position">14</prop>
												<prop name="IsDefault">1</prop>
												<prop name="Efficiency">2</prop>
												<obj name="ChannelProp" class="ChannelProperty" version="1">
													<prop name="ChannelIdx">0</prop>
												</obj>
											</obj>
											<obj name="PropertyObject" class="ChannelGenotype" version="4">
												<prop name="PropertyTypeName">Melt Geno Genotype</prop>
												<prop name="Position">14</prop>
												<prop name="IsDefault">1</prop>
												<prop name="ReadOnly">1</prop>
												<obj name="ChannelProp" class="ChannelProperty" version="1">
													<prop name="ChannelIdx">0</prop>
												</obj>
											</obj>
											<obj name="PropertyObject" class="GroupChannelTypeProp" version="4">
												<prop name="PropertyTypeName">Melt Geno Sample Type</prop>
												<prop name="Position">14</prop>
												<prop name="IsDefault">0</prop>
												<prop name="GroupSampleType">mstUnknown</prop>
												<obj name="ChannelProp" class="ChannelProperty" version="1">
													<prop name="ChannelIdx">0</prop>
												</obj>
											</obj>
											<obj name="PropertyObject" class="QuantSampleTypeProperty" version="4">
												<prop name="PropertyTypeName">Quantification Sample Type</prop>
												<prop name="Position">14</prop>
												<prop name="IsDefault">0</prop>
												<prop name="SampleType">qsUnknown</prop>
												<obj name="ChannelProp" class="ChannelProperty" version="1">
													<prop name="ChannelIdx">0</prop>
												</obj>
											</obj>
											<obj name="PropertyObject" class="ChannelGenotype" version="4">
												<prop name="PropertyTypeName">Scanning Genotype</prop>
												<prop name="Position">14</prop>
												<prop name="IsDefault">1</prop>
												<prop name="ReadOnly">1</prop>
												<obj name="ChannelProp" class="ChannelProperty" version="1">
													<prop name="ChannelIdx">0</prop>
												</obj>
											</obj>
											<obj name="PropertyObject" class="GroupChannelTypeProp" version="4">
												<prop name="PropertyTypeName">Scanning Sample Type</prop>
												<prop name="Position">14</prop>
												<prop name="IsDefault">0</prop>
												<prop name="GroupSampleType">mstUnknown</prop>
												<obj name="ChannelProp" class="ChannelProperty" version="1">
													<prop name="ChannelIdx">0</prop>
												</obj>
											</obj>
											<obj name="PropertyObject" class="TargetName" version="4">
												<prop name="PropertyTypeName">Target Name</prop>
												<prop name="Position">14</prop>
												<prop name="IsDefault">1</prop>
												<obj name="ChannelProp" class="ChannelProperty" version="1">
													<prop name="ChannelIdx">0</prop>
												</obj>
											</obj>
											<obj name="PropertyObject" class="RQTargetProperty" version="4">
												<prop name="PropertyTypeName">Target Type</prop>
												<prop name="Position">14</prop>
												<prop name="IsDefault">0</prop>
												<prop name="TargetType">dtNone</prop>
												<obj name="ChannelProp" class="ChannelProperty" version="1">
													<prop name="ChannelIdx">0</prop>
												</obj>
											</obj>
										</list>
									</obj>
								</list>
							</obj>
						</obj>
						<prop name="ChannelPropertyCount">1</prop>
						<prop name="ContainerPosition">14</prop>
						<prop name="HasSampleProperties">1</prop>
						<obj name="SampleProperties" class="PropertyList" version="1">
							<list name="emlist" count="14">
								<obj name="PropertyObject" class="SamplePrefColor" version="4">
									<prop name="PropertyTypeName">Color</prop>
									<prop name="Position">14</prop>
									<prop name="IsDefault">0</prop>
									<prop name="Color">$0030D700</prop>
								</obj>
								<obj name="PropertyObject" class="DominantChannelProp" version="4">
									<prop name="PropertyTypeName">Dominant Channel</prop>
									<prop name="Position">14</prop>
									<prop name="IsDefault">0</prop>
									<prop name="DominantChannel">0</prop>
								</obj>
								<obj name="PropertyObject" class="Genotype" version="4">
									<prop name="PropertyTypeName">EndPt Genotype</prop>
									<prop name="Position">14</prop>
									<prop name="IsDefault">1</prop>
									<prop name="ReadOnly">1</prop>
								</obj>
								<obj name="PropertyObject" class="GroupingSample" version="4">
									<prop name="PropertyTypeName">EndPt Sample Type</prop>
									<prop name="Position">14</prop>
									<prop name="IsDefault">0</prop>
									<prop name="GroupSampleType">mstUnknown</prop>
								</obj>
								<obj name="PropertyObject" class="SamplePrefLineStyle" version="4">
									<prop name="PropertyTypeName">Line Style</prop>
									<prop name="Position">14</prop>
									<prop name="IsDefault">0</prop>
									<prop name="LineStyle">psSolid</prop>
								</obj>
								<obj name="PropertyObject" class="GenSampleEditNotes" version="4">
									<prop name="PropertyTypeName">Notes</prop>
									<prop name="Position">14</prop>
									<prop name="IsDefault">1</prop>
								</obj>
								<obj name="PropertyObject" class="SamplePrefPointStyle" version="4">
									<prop name="PropertyTypeName">Point Style</prop>
									<prop name="Position">14</prop>
									<prop name="IsDefault">0</prop>
									<prop name="PointStyle">psNothing</prop>
								</obj>
								<obj name="PropertyObject" class="GenSampleEditPosition" version="4">
									<prop name="PropertyTypeName">Position</prop>
									<prop name="Position">14</prop>
									<prop name="IsDefault">1</prop>
								</obj>
								<obj name="PropertyObject" class="GenSampleEditReplicate" version="4">
									<prop name="PropertyTypeName">Replicate of</prop>
									<prop name="Position">14</prop>
									<prop name="IsDefault">1</prop>
									<prop name="ReplicateOf">-1</prop>
								</obj>
								<obj name="PropertyObject" class="HTCSampleID" version="4">
									<prop name="PropertyTypeName">Sample ID</prop>
									<prop name="Position">14</prop>
									<prop name="IsDefault">1</prop>
								</obj>
								<obj name="PropertyObject" class="GenSampleEditName" version="4">
									<prop name="PropertyTypeName">Sample Name</prop>
									<prop name="Position">14</prop>
									<prop name="IsDefault">1</prop>
									<prop name="name">Sample 15</prop>
								</obj>
								<obj name="PropertyObject" class="HTCSamplePrepNotes" version="4">
									<prop name="PropertyTypeName">Sample Prep Notes</prop>
									<prop name="Position">14</prop>
									<prop name="IsDefault">1</prop>
								</obj>
								<obj name="PropertyObject" class="GenSampleEditSubset" version="4">
									<prop name="PropertyTypeName">Subsets</prop>
									<prop name="Position">14</prop>
									<prop name="IsDefault">1</prop>
								</obj>
								<obj name="PropertyObject" class="SamplePrefWidth" version="5">
									<prop name="PropertyTypeName">Width</prop>
									<prop name="Position">14</prop>
									<prop name="IsDefault">1</prop>
									<prop name="Width">1</prop>
								</obj>
							</list>
						</obj>
					</obj>
					<obj name="item" class="SamplePropInfo" version="1">
						<obj name="ChannelProperties" class="ChanPropList" version="2">
							<obj name="ChannelProperties" class="EMList" version="1">
								<list name="emlist" count="1">
									<obj name="item" class="PropertyList" version="1">
										<list name="emlist" count="12">
											<obj name="PropertyObject" class="RQSampleTargetProperty" version="4">
												<prop name="PropertyTypeName">Combined Sample and Target Type</prop>
												<prop name="Position">15</prop>
												<prop name="IsDefault">0</prop>
												<obj name="ChannelProp" class="ChannelProperty" version="1">
													<prop name="ChannelIdx">0</prop>
												</obj>
											</obj>
											<obj name="PropertyObject" class="QuantConcProperty" version="4">
												<prop name="PropertyTypeName">Concentration</prop>
												<prop name="Position">15</prop>
												<prop name="IsDefault">1</prop>
												<prop name="Concentration">0</prop>
												<obj name="ChannelProp" class="ChannelProperty" version="1">
													<prop name="ChannelIdx">0</prop>
												</obj>
												<prop name="ReadOnly">1</prop>
											</obj>
											<obj name="PropertyObject" class="QuantCpHighProp" version="4">
												<prop name="PropertyTypeName">Cp High</prop>
												<prop name="Position">15</prop>
												<prop name="IsDefault">1</prop>
												<prop name="CpRangeHigh">0</prop>
												<obj name="ChannelProp" class="ChannelProperty" version="1">
													<prop name="ChannelIdx">0</prop>
												</obj>
												<prop name="ReadOnly">1</prop>
											</obj>
											<obj name="PropertyObject" class="QuantCpLowProp" version="4">
												<prop name="PropertyTypeName">Cp Low</prop>
												<prop name="Position">15</prop>
												<prop name="IsDefault">1</prop>
												<prop name="CpRangeLow">0</prop>
												<obj name="ChannelProp" class="ChannelProperty" version="1">
													<prop name="ChannelIdx">0</prop>
												</obj>
												<prop name="ReadOnly">1</prop>
											</obj>
											<obj name="PropertyObject" class="RQEffProp" version="4">
												<prop name="PropertyTypeName">Efficiency</prop>
												<prop name="Position">15</prop>
												<prop name="IsDefault">1</prop>
												<prop name="Efficiency">2</prop>
												<obj name="ChannelProp" class="ChannelProperty" version="1">
													<prop name="ChannelIdx">0</prop>
												</obj>
											</obj>
											<obj name="PropertyObject" class="ChannelGenotype" version="4">
												<prop name="PropertyTypeName">Melt Geno Genotype</prop>
												<prop name="Position">15</prop>
												<prop name="IsDefault">1</prop>
												<prop name="ReadOnly">1</prop>
												<obj name="ChannelProp" class="ChannelProperty" version="1">
													<prop name="ChannelIdx">0</prop>
												</obj>
											</obj>
											<obj name="PropertyObject" class="GroupChannelTypeProp" version="4">
												<prop name="PropertyTypeName">Melt Geno Sample Type</prop>
												<prop name="Position">15</prop>
												<prop name="IsDefault">0</prop>
												<prop name="GroupSampleType">mstUnknown</prop>
												<obj name="ChannelProp" class="ChannelProperty" version="1">
													<prop name="ChannelIdx">0</prop>
												</obj>
											</obj>
											<obj name="PropertyObject" class="QuantSampleTypeProperty" version="4">
												<prop name="PropertyTypeName">Quantification Sample Type</prop>
												<prop name="Position">15</prop>
												<prop name="IsDefault">0</prop>
												<prop name="SampleType">qsUnknown</prop>
												<obj name="ChannelProp" class="ChannelProperty" version="1">
													<prop name="ChannelIdx">0</prop>
												</obj>
											</obj>
											<obj name="PropertyObject" class="ChannelGenotype" version="4">
												<prop name="PropertyTypeName">Scanning Genotype</prop>
												<prop name="Position">15</prop>
												<prop name="IsDefault">1</prop>
												<prop name="ReadOnly">1</prop>
												<obj name="ChannelProp" class="ChannelProperty" version="1">
													<prop name="ChannelIdx">0</prop>
												</obj>
											</obj>
											<obj name="PropertyObject" class="GroupChannelTypeProp" version="4">
												<prop name="PropertyTypeName">Scanning Sample Type</prop>
												<prop name="Position">15</prop>
												<prop name="IsDefault">0</prop>
												<prop name="GroupSampleType">mstUnknown</prop>
												<obj name="ChannelProp" class="ChannelProperty" version="1">
													<prop name="ChannelIdx">0</prop>
												</obj>
											</obj>
											<obj name="PropertyObject" class="TargetName" version="4">
												<prop name="PropertyTypeName">Target Name</prop>
												<prop name="Position">15</prop>
												<prop name="IsDefault">1</prop>
												<obj name="ChannelProp" class="ChannelProperty" version="1">
													<prop name="ChannelIdx">0</prop>
												</obj>
											</obj>
											<obj name="PropertyObject" class="RQTargetProperty" version="4">
												<prop name="PropertyTypeName">Target Type</prop>
												<prop name="Position">15</prop>
												<prop name="IsDefault">0</prop>
												<prop name="TargetType">dtNone</prop>
												<obj name="ChannelProp" class="ChannelProperty" version="1">
													<prop name="ChannelIdx">0</prop>
												</obj>
											</obj>
										</list>
									</obj>
								</list>
							</obj>
						</obj>
						<prop name="ChannelPropertyCount">1</prop>
						<prop name="ContainerPosition">15</prop>
						<prop name="HasSampleProperties">1</prop>
						<obj name="SampleProperties" class="PropertyList" version="1">
							<list name="emlist" count="14">
								<obj name="PropertyObject" class="SamplePrefColor" version="4">
									<prop name="PropertyTypeName">Color</prop>
									<prop name="Position">15</prop>
									<prop name="IsDefault">0</prop>
									<prop name="Color">clFuchsia</prop>
								</obj>
								<obj name="PropertyObject" class="DominantChannelProp" version="4">
									<prop name="PropertyTypeName">Dominant Channel</prop>
									<prop name="Position">15</prop>
									<prop name="IsDefault">0</prop>
									<prop name="DominantChannel">0</prop>
								</obj>
								<obj name="PropertyObject" class="Genotype" version="4">
									<prop name="PropertyTypeName">EndPt Genotype</prop>
									<prop name="Position">15</prop>
									<prop name="IsDefault">1</prop>
									<prop name="ReadOnly">1</prop>
								</obj>
								<obj name="PropertyObject" class="GroupingSample" version="4">
									<prop name="PropertyTypeName">EndPt Sample Type</prop>
									<prop name="Position">15</prop>
									<prop name="IsDefault">0</prop>
									<prop name="GroupSampleType">mstUnknown</prop>
								</obj>
								<obj name="PropertyObject" class="SamplePrefLineStyle" version="4">
									<prop name="PropertyTypeName">Line Style</prop>
									<prop name="Position">15</prop>
									<prop name="IsDefault">0</prop>
									<prop name="LineStyle">psSolid</prop>
								</obj>
								<obj name="PropertyObject" class="GenSampleEditNotes" version="4">
									<prop name="PropertyTypeName">Notes</prop>
									<prop name="Position">15</prop>
									<prop name="IsDefault">1</prop>
								</obj>
								<obj name="PropertyObject" class="SamplePrefPointStyle" version="4">
									<prop name="PropertyTypeName">Point Style</prop>
									<prop name="Position">15</prop>
									<prop name="IsDefault">0</prop>
									<prop name="PointStyle">psNothing</prop>
								</obj>
								<obj name="PropertyObject" class="GenSampleEditPosition" version="4">
									<prop name="PropertyTypeName">Position</prop>
									<prop name="Position">15</prop>
									<prop name="IsDefault">1</prop>
								</obj>
								<obj name="PropertyObject" class="GenSampleEditReplicate" version="4">
									<prop name="PropertyTypeName">Replicate of</prop>
									<prop name="Position">15</prop>
									<prop name="IsDefault">1</prop>
									<prop name="ReplicateOf">-1</prop>
								</obj>
								<obj name="PropertyObject" class="HTCSampleID" version="4">
									<prop name="PropertyTypeName">Sample ID</prop>
									<prop name="Position">15</prop>
									<prop name="IsDefault">1</prop>
								</obj>
								<obj name="PropertyObject" class="GenSampleEditName" version="4">
									<prop name="PropertyTypeName">Sample Name</prop>
									<prop name="Position">15</prop>
									<prop name="IsDefault">0</prop>
									<prop name="name">probki</prop>
								</obj>
								<obj name="PropertyObject" class="HTCSamplePrepNotes" version="4">
									<prop name="PropertyTypeName">Sample Prep Notes</prop>
									<prop name="Position">15</prop>
									<prop name="IsDefault">1</prop>
								</obj>
								<obj name="PropertyObject" class="GenSampleEditSubset" version="4">
									<prop name="PropertyTypeName">Subsets</prop>
									<prop name="Position">15</prop>
									<prop name="IsDefault">1</prop>
								</obj>
								<obj name="PropertyObject" class="SamplePrefWidth" version="5">
									<prop name="PropertyTypeName">Width</prop>
									<prop name="Position">15</prop>
									<prop name="IsDefault">1</prop>
									<prop name="Width">1</prop>
								</obj>
							</list>
						</obj>
					</obj>
					<obj name="item" class="SamplePropInfo" version="1">
						<obj name="ChannelProperties" class="ChanPropList" version="2">
							<obj name="ChannelProperties" class="EMList" version="1">
								<list name="emlist" count="1">
									<obj name="item" class="PropertyList" version="1">
										<list name="emlist" count="12">
											<obj name="PropertyObject" class="RQSampleTargetProperty" version="4">
												<prop name="PropertyTypeName">Combined Sample and Target Type</prop>
												<prop name="Position">16</prop>
												<prop name="IsDefault">0</prop>
												<obj name="ChannelProp" class="ChannelProperty" version="1">
													<prop name="ChannelIdx">0</prop>
												</obj>
											</obj>
											<obj name="PropertyObject" class="QuantConcProperty" version="4">
												<prop name="PropertyTypeName">Concentration</prop>
												<prop name="Position">16</prop>
												<prop name="IsDefault">1</prop>
												<prop name="Concentration">0</prop>
												<obj name="ChannelProp" class="ChannelProperty" version="1">
													<prop name="ChannelIdx">0</prop>
												</obj>
												<prop name="ReadOnly">1</prop>
											</obj>
											<obj name="PropertyObject" class="QuantCpHighProp" version="4">
												<prop name="PropertyTypeName">Cp High</prop>
												<prop name="Position">16</prop>
												<prop name="IsDefault">1</prop>
												<prop name="CpRangeHigh">0</prop>
												<obj name="ChannelProp" class="ChannelProperty" version="1">
													<prop name="ChannelIdx">0</prop>
												</obj>
												<prop name="ReadOnly">1</prop>
											</obj>
											<obj name="PropertyObject" class="QuantCpLowProp" version="4">
												<prop name="PropertyTypeName">Cp Low</prop>
												<prop name="Position">16</prop>
												<prop name="IsDefault">1</prop>
												<prop name="CpRangeLow">0</prop>
												<obj name="ChannelProp" class="ChannelProperty" version="1">
													<prop name="ChannelIdx">0</prop>
												</obj>
												<prop name="ReadOnly">1</prop>
											</obj>
											<obj name="PropertyObject" class="RQEffProp" version="4">
												<prop name="PropertyTypeName">Efficiency</prop>
												<prop name="Position">16</prop>
												<prop name="IsDefault">1</prop>
												<prop name="Efficiency">2</prop>
												<obj name="ChannelProp" class="ChannelProperty" version="1">
													<prop name="ChannelIdx">0</prop>
												</obj>
											</obj>
											<obj name="PropertyObject" class="ChannelGenotype" version="4">
												<prop name="PropertyTypeName">Melt Geno Genotype</prop>
												<prop name="Position">16</prop>
												<prop name="IsDefault">1</prop>
												<prop name="ReadOnly">1</prop>
												<obj name="ChannelProp" class="ChannelProperty" version="1">
													<prop name="ChannelIdx">0</prop>
												</obj>
											</obj>
											<obj name="PropertyObject" class="GroupChannelTypeProp" version="4">
												<prop name="PropertyTypeName">Melt Geno Sample Type</prop>
												<prop name="Position">16</prop>
												<prop name="IsDefault">0</prop>
												<prop name="GroupSampleType">mstUnknown</prop>
												<obj name="ChannelProp" class="ChannelProperty" version="1">
													<prop name="ChannelIdx">0</prop>
												</obj>
											</obj>
											<obj name="PropertyObject" class="QuantSampleTypeProperty" version="4">
												<prop name="PropertyTypeName">Quantification Sample Type</prop>
												<prop name="Position">16</prop>
												<prop name="IsDefault">0</prop>
												<prop name="SampleType">qsUnknown</prop>
												<obj name="ChannelProp" class="ChannelProperty" version="1">
													<prop name="ChannelIdx">0</prop>
												</obj>
											</obj>
											<obj name="PropertyObject" class="ChannelGenotype" version="4">
												<prop name="PropertyTypeName">Scanning Genotype</prop>
												<prop name="Position">16</prop>
												<prop name="IsDefault">1</prop>
												<prop name="ReadOnly">1</prop>
												<obj name="ChannelProp" class="ChannelProperty" version="1">
													<prop name="ChannelIdx">0</prop>
												</obj>
											</obj>
											<obj name="PropertyObject" class="GroupChannelTypeProp" version="4">
												<prop name="PropertyTypeName">Scanning Sample Type</prop>
												<prop name="Position">16</prop>
												<prop name="IsDefault">0</prop>
												<prop name="GroupSampleType">mstUnknown</prop>
												<obj name="ChannelProp" class="ChannelProperty" version="1">
													<prop name="ChannelIdx">0</prop>
												</obj>
											</obj>
											<obj name="PropertyObject" class="TargetName" version="4">
												<prop name="PropertyTypeName">Target Name</prop>
												<prop name="Position">16</prop>
												<prop name="IsDefault">1</prop>
												<obj name="ChannelProp" class="ChannelProperty" version="1">
													<prop name="ChannelIdx">0</prop>
												</obj>
											</obj>
											<obj name="PropertyObject" class="RQTargetProperty" version="4">
												<prop name="PropertyTypeName">Target Type</prop>
												<prop name="Position">16</prop>
												<prop name="IsDefault">0</prop>
												<prop name="TargetType">dtNone</prop>
												<obj name="ChannelProp" class="ChannelProperty" version="1">
													<prop name="ChannelIdx">0</prop>
												</obj>
											</obj>
										</list>
									</obj>
								</list>
							</obj>
						</obj>
						<prop name="ChannelPropertyCount">1</prop>
						<prop name="ContainerPosition">16</prop>
						<prop name="HasSampleProperties">1</prop>
						<obj name="SampleProperties" class="PropertyList" version="1">
							<list name="emlist" count="14">
								<obj name="PropertyObject" class="SamplePrefColor" version="4">
									<prop name="PropertyTypeName">Color</prop>
									<prop name="Position">16</prop>
									<prop name="IsDefault">0</prop>
									<prop name="Color">clGray</prop>
								</obj>
								<obj name="PropertyObject" class="DominantChannelProp" version="4">
									<prop name="PropertyTypeName">Dominant Channel</prop>
									<prop name="Position">16</prop>
									<prop name="IsDefault">0</prop>
									<prop name="DominantChannel">0</prop>
								</obj>
								<obj name="PropertyObject" class="Genotype" version="4">
									<prop name="PropertyTypeName">EndPt Genotype</prop>
									<prop name="Position">16</prop>
									<prop name="IsDefault">1</prop>
									<prop name="ReadOnly">1</prop>
								</obj>
								<obj name="PropertyObject" class="GroupingSample" version="4">
									<prop name="PropertyTypeName">EndPt Sample Type</prop>
									<prop name="Position">16</prop>
									<prop name="IsDefault">0</prop>
									<prop name="GroupSampleType">mstUnknown</prop>
								</obj>
								<obj name="PropertyObject" class="SamplePrefLineStyle" version="4">
									<prop name="PropertyTypeName">Line Style</prop>
									<prop name="Position">16</prop>
									<prop name="IsDefault">0</prop>
									<prop name="LineStyle">psSolid</prop>
								</obj>
								<obj name="PropertyObject" class="GenSampleEditNotes" version="4">
									<prop name="PropertyTypeName">Notes</prop>
									<prop name="Position">16</prop>
									<prop name="IsDefault">1</prop>
								</obj>
								<obj name="PropertyObject" class="SamplePrefPointStyle" version="4">
									<prop name="PropertyTypeName">Point Style</prop>
									<prop name="Position">16</prop>
									<prop name="IsDefault">0</prop>
									<prop name="PointStyle">psNothing</prop>
								</obj>
								<obj name="PropertyObject" class="GenSampleEditPosition" version="4">
									<prop name="PropertyTypeName">Position</prop>
									<prop name="Position">16</prop>
									<prop name="IsDefault">1</prop>
								</obj>
								<obj name="PropertyObject" class="GenSampleEditReplicate" version="4">
									<prop name="PropertyTypeName">Replicate of</prop>
									<prop name="Position">16</prop>
									<prop name="IsDefault">1</prop>
									<prop name="ReplicateOf">-1</prop>
								</obj>
								<obj name="PropertyObject" class="HTCSampleID" version="4">
									<prop name="PropertyTypeName">Sample ID</prop>
									<prop name="Position">16</prop>
									<prop name="IsDefault">1</prop>
								</obj>
								<obj name="PropertyObject" class="GenSampleEditName" version="4">
									<prop name="PropertyTypeName">Sample Name</prop>
									<prop name="Position">16</prop>
									<prop name="IsDefault">0</prop>
									<prop name="name">probki</prop>
								</obj>
								<obj name="PropertyObject" class="HTCSamplePrepNotes" version="4">
									<prop name="PropertyTypeName">Sample Prep Notes</prop>
									<prop name="Position">16</prop>
									<prop name="IsDefault">1</prop>
								</obj>
								<obj name="PropertyObject" class="GenSampleEditSubset" version="4">
									<prop name="PropertyTypeName">Subsets</prop>
									<prop name="Position">16</prop>
									<prop name="IsDefault">1</prop>
								</obj>
								<obj name="PropertyObject" class="SamplePrefWidth" version="5">
									<prop name="PropertyTypeName">Width</prop>
									<prop name="Position">16</prop>
									<prop name="IsDefault">1</prop>
									<prop name="Width">1</prop>
								</obj>
							</list>
						</obj>
					</obj>
					<obj name="item" class="SamplePropInfo" version="1">
						<obj name="ChannelProperties" class="ChanPropList" version="2">
							<obj name="ChannelProperties" class="EMList" version="1">
								<list name="emlist" count="1">
									<obj name="item" class="PropertyList" version="1">
										<list name="emlist" count="12">
											<obj name="PropertyObject" class="RQSampleTargetProperty" version="4">
												<prop name="PropertyTypeName">Combined Sample and Target Type</prop>
												<prop name="Position">17</prop>
												<prop name="IsDefault">0</prop>
												<obj name="ChannelProp" class="ChannelProperty" version="1">
													<prop name="ChannelIdx">0</prop>
												</obj>
											</obj>
											<obj name="PropertyObject" class="QuantConcProperty" version="4">
												<prop name="PropertyTypeName">Concentration</prop>
												<prop name="Position">17</prop>
												<prop name="IsDefault">1</prop>
												<prop name="Concentration">0</prop>
												<obj name="ChannelProp" class="ChannelProperty" version="1">
													<prop name="ChannelIdx">0</prop>
												</obj>
												<prop name="ReadOnly">1</prop>
											</obj>
											<obj name="PropertyObject" class="QuantCpHighProp" version="4">
												<prop name="PropertyTypeName">Cp High</prop>
												<prop name="Position">17</prop>
												<prop name="IsDefault">1</prop>
												<prop name="CpRangeHigh">0</prop>
												<obj name="ChannelProp" class="ChannelProperty" version="1">
													<prop name="ChannelIdx">0</prop>
												</obj>
												<prop name="ReadOnly">1</prop>
											</obj>
											<obj name="PropertyObject" class="QuantCpLowProp" version="4">
												<prop name="PropertyTypeName">Cp Low</prop>
												<prop name="Position">17</prop>
												<prop name="IsDefault">1</prop>
												<prop name="CpRangeLow">0</prop>
												<obj name="ChannelProp" class="ChannelProperty" version="1">
													<prop name="ChannelIdx">0</prop>
												</obj>
												<prop name="ReadOnly">1</prop>
											</obj>
											<obj name="PropertyObject" class="RQEffProp" version="4">
												<prop name="PropertyTypeName">Efficiency</prop>
												<prop name="Position">17</prop>
												<prop name="IsDefault">1</prop>
												<prop name="Efficiency">2</prop>
												<obj name="ChannelProp" class="ChannelProperty" version="1">
													<prop name="ChannelIdx">0</prop>
												</obj>
											</obj>
											<obj name="PropertyObject" class="ChannelGenotype" version="4">
												<prop name="PropertyTypeName">Melt Geno Genotype</prop>
												<prop name="Position">17</prop>
												<prop name="IsDefault">1</prop>
												<prop name="ReadOnly">1</prop>
												<obj name="ChannelProp" class="ChannelProperty" version="1">
													<prop name="ChannelIdx">0</prop>
												</obj>
											</obj>
											<obj name="PropertyObject" class="GroupChannelTypeProp" version="4">
												<prop name="PropertyTypeName">Melt Geno Sample Type</prop>
												<prop name="Position">17</prop>
												<prop name="IsDefault">0</prop>
												<prop name="GroupSampleType">mstUnknown</prop>
												<obj name="ChannelProp" class="ChannelProperty" version="1">
													<prop name="ChannelIdx">0</prop>
												</obj>
											</obj>
											<obj name="PropertyObject" class="QuantSampleTypeProperty" version="4">
												<prop name="PropertyTypeName">Quantification Sample Type</prop>
												<prop name="Position">17</prop>
												<prop name="IsDefault">0</prop>
												<prop name="SampleType">qsUnknown</prop>
												<obj name="ChannelProp" class="ChannelProperty" version="1">
													<prop name="ChannelIdx">0</prop>
												</obj>
											</obj>
											<obj name="PropertyObject" class="ChannelGenotype" version="4">
												<prop name="PropertyTypeName">Scanning Genotype</prop>
												<prop name="Position">17</prop>
												<prop name="IsDefault">1</prop>
												<prop name="ReadOnly">1</prop>
												<obj name="ChannelProp" class="ChannelProperty" version="1">
													<prop name="ChannelIdx">0</prop>
												</obj>
											</obj>
											<obj name="PropertyObject" class="GroupChannelTypeProp" version="4">
												<prop name="PropertyTypeName">Scanning Sample Type</prop>
												<prop name="Position">17</prop>
												<prop name="IsDefault">0</prop>
												<prop name="GroupSampleType">mstUnknown</prop>
												<obj name="ChannelProp" class="ChannelProperty" version="1">
													<prop name="ChannelIdx">0</prop>
												</obj>
											</obj>
											<obj name="PropertyObject" class="TargetName" version="4">
												<prop name="PropertyTypeName">Target Name</prop>
												<prop name="Position">17</prop>
												<prop name="IsDefault">1</prop>
												<obj name="ChannelProp" class="ChannelProperty" version="1">
													<prop name="ChannelIdx">0</prop>
												</obj>
											</obj>
											<obj name="PropertyObject" class="RQTargetProperty" version="4">
												<prop name="PropertyTypeName">Target Type</prop>
												<prop name="Position">17</prop>
												<prop name="IsDefault">0</prop>
												<prop name="TargetType">dtNone</prop>
												<obj name="ChannelProp" class="ChannelProperty" version="1">
													<prop name="ChannelIdx">0</prop>
												</obj>
											</obj>
										</list>
									</obj>
								</list>
							</obj>
						</obj>
						<prop name="ChannelPropertyCount">1</prop>
						<prop name="ContainerPosition">17</prop>
						<prop name="HasSampleProperties">1</prop>
						<obj name="SampleProperties" class="PropertyList" version="1">
							<list name="emlist" count="14">
								<obj name="PropertyObject" class="SamplePrefColor" version="4">
									<prop name="PropertyTypeName">Color</prop>
									<prop name="Position">17</prop>
									<prop name="IsDefault">0</prop>
									<prop name="Color">$0012D7FA</prop>
								</obj>
								<obj name="PropertyObject" class="DominantChannelProp" version="4">
									<prop name="PropertyTypeName">Dominant Channel</prop>
									<prop name="Position">17</prop>
									<prop name="IsDefault">0</prop>
									<prop name="DominantChannel">0</prop>
								</obj>
								<obj name="PropertyObject" class="Genotype" version="4">
									<prop name="PropertyTypeName">EndPt Genotype</prop>
									<prop name="Position">17</prop>
									<prop name="IsDefault">1</prop>
									<prop name="ReadOnly">1</prop>
								</obj>
								<obj name="PropertyObject" class="GroupingSample" version="4">
									<prop name="PropertyTypeName">EndPt Sample Type</prop>
									<prop name="Position">17</prop>
									<prop name="IsDefault">0</prop>
									<prop name="GroupSampleType">mstUnknown</prop>
								</obj>
								<obj name="PropertyObject" class="SamplePrefLineStyle" version="4">
									<prop name="PropertyTypeName">Line Style</prop>
[truncated: 1,131,903 more chars]
