# Supplementary material for: MicroRNAs and Their Inhibition in Modulating SLC5A8 Expression in the Context of Papillary Thyroid Carcinoma
Source: Int J Mol Sci. 2025 Aug 15;26(16):7889. doi: 10.3390/ijms26167889 (PMC12386254; doi:10.3390/ijms26167889)
Supplement: Supplementary file 1 [file ijms-26-07889-s001.zip › ijms-3558049-supplementary/Manuscript data/Fig1 data/Data/Wojtek_18-05-2012.ixo]

<objectstream signature="IXOS" version="1">
	<obj name="root" class="HTCExperiment" version="5">
		<prop name="name">Wojtek_18-05-2012</prop>
		<prop name="UID">872456E721CC4F7CAA79D30FFEA3A423</prop>
		<prop name="OwnerUID">F404651FE01F4079BFE347D481B5105F</prop>
		<prop name="Created">2012-05-18T13:17:47.812</prop>
		<prop name="CreatedBy">F404651FE01F4079BFE347D481B5105F</prop>
		<prop name="CreatedByName">genomowa</prop>
		<prop name="LastModified">2012-05-18T15:38:00.718</prop>
		<prop name="LastModifiedBy">F404651FE01F4079BFE347D481B5105F</prop>
		<prop name="LastModifiedByName">genomowa</prop>
		<list name="AppliedTemplates" count="1">
			<item>marta sybr</item>
		</list>
		<list name="TemplateOwners" count="1">
			<item>genomowa</item>
		</list>
		<prop name="SWVersion">LCS480 1.5.0.39</prop>
		<obj name="AppProperty" class="TAppProperty" version="2">
			<prop name="Created">2012-05-18T13:17:47.812</prop>
			<prop name="LastModified">1899-12-30T00:00:00.000</prop>
		</obj>
		<obj name="ConProperty" class="TAppProperty" version="2">
			<prop name="Created">2012-05-18T13:17:47.812</prop>
			<prop name="LastModified">1899-12-30T00:00:00.000</prop>
		</obj>
		<obj name="run" class="HTCRun" version="7">
			<prop name="name">Run</prop>
			<prop name="Created">2012-05-18T13:17:47.812</prop>
			<prop name="LastModified">2012-05-18T14:44:20.593</prop>
			<obj name="AppProperty" class="TAppProperty" version="2">
				<prop name="Created">2012-05-18T13:17:47.812</prop>
				<prop name="LastModified">1899-12-30T00:00:00.000</prop>
			</obj>
			<obj name="ConProperty" class="TAppProperty" version="2">
				<prop name="Created">2012-05-18T13:17:47.812</prop>
				<prop name="LastModified">1899-12-30T00:00:00.000</prop>
				<prop name="HasProperties">1</prop>
				<obj name="_Properties" class="TAppProperties" version="1">
					<prop name="Created">2012-05-18T13:17:47.812</prop>
					<prop name="LastModified">1899-12-30T00:00:00.000</prop>
					<list name="emlist" count="4">
						<obj name="item" class="TAppProperty" version="2">
							<prop name="name">TopChart</prop>
							<prop name="Created">2012-05-18T13:17:49.062</prop>
							<prop name="LastModified">1899-12-30T00:00:00.000</prop>
						</obj>
						<obj name="item" class="TAppProperty" version="2">
							<prop name="name">LeftChart</prop>
							<prop name="Created">2012-05-18T13:17:49.062</prop>
							<prop name="LastModified">1899-12-30T00:00:00.000</prop>
						</obj>
						<obj name="item" class="TAppProperty" version="2">
							<prop name="name">RightChart</prop>
							<prop name="Created">2012-05-18T13:17:49.062</prop>
							<prop name="LastModified">1899-12-30T00:00:00.000</prop>
						</obj>
						<obj name="item" class="TAppProperty" version="2">
							<prop name="name">RunOverviewChart</prop>
							<prop name="Created">2012-05-18T13:17:49.062</prop>
							<prop name="LastModified">1899-12-30T00:00:00.000</prop>
						</obj>
					</list>
				</obj>
			</obj>
			<prop name="State">3</prop>
			<prop name="StartTime">2012-05-18T13:21:12.984</prop>
			<prop name="EndTime">2012-05-18T14:44:20.578</prop>
			<prop name="InstrumentID">27011</prop>
			<prop name="InstrumentVersion">HTC_VER_10</prop>
			<prop name="InstrumentName">LC480_27011</prop>
			<prop name="InstrCalibrationDate">1899.12.30 00:00:00:00</prop>
			<prop name="Technician">genomowa</prop>
			<prop name="AcqStoreClass">HTCAcquisitionStore</prop>
			<prop name="AcquisitionStore">eJzkvdmSo0q2rf0qx8r+O10AAgSY7b3NaBwEiMYdUHenFiTUdyA9/T/lLi2RWWvvOmYnyiLynLpYZlEZGUFEan4+xphzuv5jP13/r91ku/jPf5z2+8s//tdsMzmf//Mf3dTUZ8fr6ry6rPa75LI/Lf7xv26L0xk++s9/CP/4r/84nPaH1980i8lut9iY++vu8o//Ev6De/7ZL5+RTLaHzeL1CVrn/Rmb1fny/hr32WZxhu///Jz//If8/BafZ3Mvi+1fz5bSz/3vHyc+7fPTZPvfPMki3y6eT9H+mz9kX/i/+L95vsZv4/OU/9NDwm/Q3uwbf63xwOKvD5yutvBdJVkVef5vnipdbA//+K//T+JlwVZlARnsP3/3/OwfovETNP7Q3V3yE/tWbUX7m0/oTzar+d//1shiCX96XdDHMAVeUvn3//7udzyDr7TL7ckMXjfw3f6bT4NfT7xf7S7nf/yXO7sXuPLGFz4wfaVv7cSdiuV2KWexaHHEqueqQzzprGZxPeZkKzpZApb6ez1L9qQ2kHccjHCbXHZ8NOudQmszurUxnxGJD/AoItaMV25Y5rGKojyvCOIzbBD7EJso2e/JBiWir+LWza2z8L4MCqs01kfM7+YiH+dyfLEkjtdJNBVafGjh2katcemRYFfqCKsVFlDgbnnMrfIbH2+K89yqhLTEbTRV+bBzTg5oXCKLdO+8XpIKV3M0E2Y66UWKlgWLPB5bhiGJuDqegjLe99ae1Te7R8ylXfh5Q24pWLKVrUikuTpKyuPKQKaJusS5uy0+6im5gS7z2xB3yrbEx+r4OraWxBpjjhw6KFqdYsFyro85rqS1zpNwll/QrIvnJLhdjSwVc3xBmfrY4eoaiCgela2Nxa0t+Pe4zOHrrYzcQ5eSU7EgL1U+zq7LvrVZul0SFtjliTDWC9TqdR+4o1gaitcLbCBu0tvgeztTytjA+QFNd90b1lSLQ7EnL2Ur2CGDBEqGyqSWVxf0fnVwUE3w32fdvT/4LggI3wIBWWpr8v+jEJgW5h63EvnKB6OFcrDuI66FJdnuZKF65MbWyT93iW/toaiW/cpA85CTsTSQ9Syd7A0b8VE0wY81PqDAzKZjCypJw7K0hyLgFlFheaMhj+vjREUhSaEIXUlHRBfOJo+Pu6JGSecBxd0RHyjs3Oe25a3ECvPTvVyGeBrL1kHOEQG2QBEGtzpEge/2iHs/QFHpV6yhsHdXcOfG1Vm0P58FS58/i0qatbLgdLnLSB5JNjHmQyPD1giKrhYlg/ijSwtFuwt3sc5B+cDSwg9QvLXvmnW9n66Yv3haGROAIxIzfkucQwkQcfOEIHGae8R/kCcUJCjSe2ItMTdsy2UcH6+CtVKsHHeGgpJFiy62kUR2JW6NsVFiPc01tI34nDgxZ6I0nFcCUs7xCYvyWELxOW1BkfbXW9zeG50yvG4AmhuUG6RnKvC8y9vyYPXL0ifxIvFR4g70GrnysI21Yt/i4/EZhyjjlDNWlh5AYyRWNRprAO37VoXfOn/OQxRqAEX/urOzZF2utJ8Igfa3QKDTVuQ/BQLyF0Og+0gOWJ1NKhS0R6pt3Q6ZDi/ytFMGBuE21kyawYveHWllcN7Bi/6EFYBErOkl3mpwMns4mmFNuxzK+D5W4CTvwEmLzoqC4qkbadZwPZUxh3oaH3U4OLnW9cgmvfbYytL+tpZRRRQXt7cWnwU7SQPlkC4fuH06AUSWVzhpXRM7xFkKekZup6KP7K0eEqRdjZJ0dRKiZBlpuMpu9yyUM82zRu3lBbezGZx895apoXG/7JJuWRhlKi5wjbZSYBFP27YyBoGOjtpY3U6CLCLdh2Fp016NH4YPEOnXUDQDQzqQADtGRmZFMke9Kd8jyPUBCvUS95Hz4HIsJUkHMQic1r0Cc/0OQK8nAUSy43CDK7M0+FQ/FQYaptKamMOBWeKsW8lo1bvdcO1qoLweUkuz7tfbHjTOEE7yStHnKJRHJnHPNpcF+QGgWD+ykBjG1S9xh8sF9Dg9RNzZX7gyTpxqjORD94rvvaUGUCTEQFed62AxTgHaQgt+nnjHg7Jrjewy8ePU+IkQEL8FAorQFv4UCIj810JggNtnLKTDqmQQsDbPk/IJgagr3S7WYBP4xA9dOImkhR6i+rLjsNRbG4gMMyNkEJCy3hFFF2VaWNEamcT3kFKG/OXmWdtoqeE2nGRZVMt5jY7VyCWO2LX4RCZEQ5y99LE2m/F8aGvh2Lqhbhu3NpWCglms28jcjhwSrAKdx4urUaB0kMfE6EoGTzwOIMBXHQ4rPedegv24EGs+2F3h+SIdpX7rYSN5MvKIu++aWbIaYxlUhWsTl/hcGZA7KJsPBJgd6D1uAtbSHleGqonHSFjkRxLbQ6NM8sf9gLB+jojZW4IS0eZQdGh8WuO6SlUU+xPwAhkPSkQaIS0Ld5OqjwQ1PuC260DR76TaQ30z2BL7oViISCOA6L2t1PD78ztZ9PBufasznl5x2z+pWXBp5RuUbksE9mUHP8/liD00Cmcx8Xtmr0wmqWGgVFzLWKjuYI+2B3jeMuXu8P2WHEAoIzZKTksVixyUe9qK8zHCS4Bi/BDtDGvx2vuJEJC+BwJaR/lTIND5YiVAIaBm3ToLpA5AoOOfTdJVtlCEKLsdrFGlAgTScysL7QzkqVoDJNwnBNKKe0OAL5fHLC6Wp4PlWBIiSMFQFL3qRqwFQnBgj4fgoaM+yFNFfXr6cR9lyVypNTRc3zymBMLrWOtbvbDbYRAIh1xuo/4wc4mu7UHOt9fGBpXwOiZejM2MBCnpo+HqpGN5Ht15BoF163HDshLpIHe5dYjGkeST7iQyM4zN2kBKorukt4baJ+ep7iFqBygEAs172NZkFkv4Md5C0RkrsC99nz8RVzkbYGr24KEf5ywmesTD82gOKJuelO4YBKKVAj+vri0PuDXyWyjoB3iOVhvlgiv4/mUS2nUfPeRsR/ytZZW4ey48lGpglygEwquwLKzpEaDAXSu1jPtRdUBLC9kkUis4yRMfoJIsAkKi0zlAqbCDIm8d4KR/eB7HBwXGBTr2d/CksyMHyugI9snMwN5xk9LIEusIz4M13iVe5Nl86ncs+ydCQP4WCKiqIP4pEFC/GAJla3LFLT+ts9Ddq32reFSIeDWvlEGwvMlWtA16xJ/s4WShEDDgcCauIYG87nM1aSiBcLQ6XawsQIjYxhBexAVZ9i11NtKJpU44Pjq3Qf5O5nmPGKIAEDC2iQFytxtgRW0JWWTaF/j7m6mKuZ2ooiDGIF/R+uyRrsWBpx4v6guarKSUGIODyZN4R8YoijgTa5n94ONCv2ysW7d7x0oSgV3Jq7SP5J7bI9Z+bfJpVwR5bB9cj5gK1su0a2HClAB/VwKeKYG5elKwUm31Mtk8oKjSR3Ul5tEA6KTkLqDOep+SKHJB3mtXfYN41Trg+1IC+d2DH9k6b7ugrBZJiw/Wc/j7092wAnxVFkp2B6OPRBUfSWTuEUoGukGQYN0kXBVrJQsVbnmxVBWgcN/4YJ/kFSin7k4FOzS2wH5cS32Mjjn8/HrqBiUhCiiLxyMG4g4ygISXVRv02FsillwOoIBaBUGRDrbO5scmwr0D3qBkX/aIW3QcRLROGv5ECPxd9+LfDwGtI2udzp8BAeWL7cBVSK64s1FqFFqlSqxQxBaJljclYxAIJjOAQIbgJD/P8z5aefwLArjoF8+TzZ/h9qL/hoArgeePL1MViuDxDBZxaTAIxHiSa2jQ1uFk9jdvCHT0XoAfu66QxXdrfrC2l1QBT/4XBFpi5RG/LxolaZlGje5emRBv7ICcJlsyZxDgbO1RRoOWNrd08QR2ohOBUhngFDwyYImYk6PJJzcLTsaOBlBx+kMDYW4EEKBKoCJHqGAaDPLBQ2UQSNcpnPQPkb8SbwcnKrEPK5lBoLszTETWRn5Bc048YWFiaGV83nOgnBYPsCOzPpzExQIgEd92FVYszspw2Ibn9SfBifSmK5Sl7h5+f7fjCTy9SNQSxMJSsMRyJ2BuGLwhUFa4+4KAeIXfv7THGYNA2trAz5NFnIortwsQ6Lr4gPr6UsLq5mkfzjFAx92fXxBIAgUgQDqZT8Kd/4MhoHwLBARe5v+UZBC0wL9BClA/wKRA2lXfUiBaLTXLTdSA+KMZSIGlCUeRFe1fFCDXE7zKFrto+goFZkbvYg2q0iF2d6HykTqOD9agPzNJuCxBfxdnoACVAt2FhXgy3Jo2kwLq+SKg6LSab5gUkG6ymoW+oRMmBeyxBUdvuSE1chY4IeHsbmUk25ACddDQwLLU51GgLrXCsocPkVGApIZVoHG8D0g3BhOODzvwL3bG9xgFkokOJnnj83dGAZYM9gWrhfnuTucTzwI9npbujRjDHKTEYGFqKCA5VKHSAX8xOOEL2ruPM1YGqcbHyI8vDQpE+QL+fjZ6PDCXRxafTLp1gQbr2ZkYywjc+/xQv6QApUBYO9hAa3snvqRAlVYCo0BvBP4rAdzMGQUCHYWIUaBVT1tYKldALaTA91skioK1nahnJH8UY6Qd4N/Ln1XwvFkHnjfFWUgC5+yUP5YC6vdQAOyAIIp/BAV444u1wLS7umHRWFd8GJzVMdMCdld+UwBNZ0CBAQaBK2d4jLYz1SKuPjH4FwVW/hzfr4djxrTAPVef0dNKQ4wCawKf72UHOKuoFsD0VXh+IB4TnIRI8MUQC86G5xkFdgOLw7WowNno1DlB+xGGs8sfmChVJ0RAVhCkxFsYQIEUAwVm7a6Jq0f7kTFDYMW3NuaqCFzwlQAFZOsckqhsWVmy9kGA31p6j9gtDH9+GIDLXniobjYJi2SvE2e+Ay1xSKGqHvqogp9/9gsFPCk2qQAHKq1PVyxGUisLNnEsWGi4rLG2emqfxRK0gnqIQeBPe1ZJJrmxQSv1/KJAYrSAAp3zQ8KafNcQo0C03cmY8yatMtrauoyO85lLXK4G7WLcqwJhRe8TJN5DhLslaAmqBdqXAxig0QKqvEhv6osCHgLtIZmuRQzVfPYj/qJA15g5ZVrFa/ITKaB9DwXagvbHZIP6F2sBoh+rlyOgWqC6lRZxWqAIAjfJDeQMgxcFmBboZZJNXMszyqSjw1nDuoS2c+SDDPVqq6dKoAXis1ZGeHjbWMkAXoWhJT7ni3jDYBQw4Z8IYWuzClmDgFIgXBtAgbl203CHU1U+RAZU6YV3faLP4jcFuA7KiJEvoarGEjkwLaBswwfPHEFDC2zqFLSAG0RMCzAKTIY4IJ64AAoER6Aa7pe3VzbYQabMKICeWoD4pX5AiXquiDUemzx2blCrl8k5I8BBqKr1ASiwWSxvuPIycEzXOziovni7MwoEcQwUyPX1Swuku7rYIOMhXUkXrAWfPJ6xxocCcc/LbeRdRRlLlxyo61q5gEb13iNm1YbnveVAAYc790m3NsKMTDqEoIXWA2rqLXjesw4OglJAkkydx1a7mDMtQCmQ9ANco3SDXlrgx1JA+J6pQUHkpT8mHTS/GAN9cfDA9fFclyGp1LklVNgmZhCoWeD3sQ3GfR8Rf6mDxF3O9Tm6poFDumoIxjg91WO0mINIpxgIleCkWVExckmsia0szFo3wVqu9uiFAT0sPFTM8oiYi9rO0vHGJEwMKGEslLG3vVysbYyfZdgCMaGsqjHSBRfKll+AMe/caxmFx/2A2GXP4skkJBfkKmv9FQx0CxADFAN1LzYyPCXrDRrrOjy/mD6x8Tx8KQbC89koMeIAA48o45kYiGLTFKxkUemkF+6g7GIEZXWXyopZArwfWzbi3LxPIi4ywTJouoDkaljjtr3lUOSknGYZ+VTA0iMGCxRiKLuqWAqY1xcINTAQSV0bEUMx5qjnWh1cqZlWhtIJft/cMu3gO4GvF5+HusYwEHIEsLsdgLG/y/qAWPNWWDIxcFgrHL4rIlgC8waHffsx04n7xECaDcGC3I97wHoJGEvGGViMbMZHxCGhwxMvfvR/JAa+Z25QEFX1jxkc/GpPsLxGd9zW8B2FfV4trNFoD6c93wdN3mvD6dT23IjYQ19H+JzCaRTvdcCApJtZsjRAc9J8kHoCpgaEzeyFgVhTlhdLO6qIuKqqlwScsI2c1H1joNdJCEsG+EFbQEGnvByYJ2iNFZWPjZXeR8Ns33thYKXVAtoY2S8YaCQD8838YiX7HpTRIjbKlNSAARk92+tPDKTdvTFGqMpD4o2GBp+OVFwwT8CPOz2eqQGKAVcET4ADBGWVlFJNYrK1UNoVHga6ae4vGEAeYEA1JC4LutPKQIubeMdV8hcGQj9u49pbIZSE2+KAJtvRjYTb8o2B6SNW8d1camWw53IP3SRLxZy1f2MgNTOfOCvOyEivo2/Q0hwNSUBOIU/WEmCY908thgGc2lhAxy2og4YaKDkJEW+aghqYyvoLA8wTDDrpz1QD3zM5KEiK+KcEhLz1xRh4TFv1Sw2kyS8YYGpADUYh8YuS45ka+B0DNCBkaoBGAx81EHBz7qUG3CKGlyVZgho4jcGqdy/FWw18eoUMA7dpoBP9wGkZw0AQSD2ClCN8v2RXa0juq4CBg4MQmawAA3RgQPLnbwxkVazgxyg2+KRLHgckqfsXBkhoAwZKkCkkJBvAwC7Ji3+KBvZXySDBAtRAWmVPNUDcO0FubWWJHK49dI9L+P4tGbCwJpWMjKXFY9m6QdkuVcDARw3gUw2iXpicRCzfBxaf7Lz6grbc/kYQ9wBTdJafgeGkp+B2t9dCDQxI6yuXhbZTaYBh1SPGYQo/z7xXHVCvVw2Jl83eGPAt+H158zFgi0hw2nd3Z53E5RCen6oBigG9swFszedYRv2sxERfXh3+52Lge2YHBVlW/5jhQfTFpoBiQIhRDWU8UDeWd+ZfGAiDLvZepuCJgYCqgepcAQY6NxMlyDQK9ODBFCgxPvIx3kxri/QlD9RDB9RAQXQDnW8uIkHpg3cdPXP6ax3ExNU5m09u5b3PTAHtEzBT4Cszg3hXXSuZKVDGQUCiVDbLdDkwNNR18hGxrwbKyKJHBKYG2qMNnwUXEzDywQA+G79gAOPHszt3AAwZEagqYipwun7WCJgaGJ90k2EAJzacnkSb3UnYu1iIYWBVBkMSD59YGCi5jC5h94F5KeP4cCHEL1NwT4ieMTVgJEsRq4fE4lP9YlzQBeGKYSDFEZgEqgY6sdgqI9OEPyHemsN80NIBMy4BrGxzn2GAmLf8gEQbjYjp+hFKOmE9R4K9N4h9eyaa+qqq0WgqARY6iYFIfoKvf7Hg929dlmBqJjv4eSgGepO5w+Oqs/6ZpuB7pgeFjtRW/pRGgfbViwTevYKykQADcaTOGQZoRBj6CEyBhCQwBQl6mwJSPAfz5QVggKoBGhFW/ONYMlMwG5cu8Q9qqwyPy6VsUQzoN0cvWTaQik9RKmO7ZBj4tAuZGjBSV2cYCFpmPkZwxPWIsbmDqKVqgGUDVA3MClIzDPDXyxsDYzxU8UP4Sw2MqgqDCN7D5xs9eN6PGmAYGA6z6mUK6PhglKgm4GsPpiLdQNkkNn6pATypHh7aOPsRcXH3jYHejhNwSzW4MiivlY3KXBExn6Qg0j9qQMovKMP8tHhhwMwudskwsBWGGpZ6BWCzX+ghyvNHi6mBmGLgowbS2zx/qQGKAaYGuPNIJ91tDmW/28H3O+gIMDoF7OI6NA5ohVybxMLzeZkaGGcvDKRq/Jj/SAx8z/ygoDwp8IdgQP5iU0AxwNQAjQjRDMq2ERHWNZymNobTKaGm4L7NAAMCeQ7UPSNCulRIswGmBigGqBpgGKDZQAMDNCIMXR0woMWrfqNfyGaH5lZmkG6hvSNCp9CDpiloYiAADBTOQGPZAIsIqRq4G7FRMjUwdsuYoLP3iykIOoAxZgpop+Chyj4fr3WztuYD3iARv4O/T9XAfa/WDANkdFzbzBRQDDBTIILcx8IshdObmoKp9GgzNZCeKzAV81NPwm1lAp+l96EsKQYCYtgZMwVUDQi23kLxKM0JOlaphpX6xGWRP6oNVF7dX0wBVQO2PY7ABKyNOTMFsY9AbR15vWYYsC62zieR/5y6fpoCd9y2EF7cAFuZguDfM291UQLa72eqge+ZIBRUQdD+FAx89TIBjQgZBmhE2KlUh/jXtcqHkQ+nE4sInxggiQFlk57cFwaYKfB6/pyZgog79WRmCvyzxaFokHPgtW+gLvR0DC/LxbUgaLjMYmLeYzAFRcfso6q/jpudAmoKzLap8SF3f67tPTHgpbbJp1LPNNC95n8xBVvvzr1MwScipKYgfSTWhWHAHRYWz9TAxFQj4mrYRAQT/FIDku31Xp0CLgZTYJV7UAuP/lsNOC0TTEXPXROUjvghsQ4nC6UVxhpTA8poA2VPMdCSUwmrD1ADaceAsiOP51qlIqEs0W14XnvL18SwfLvEQ+mtBmTv3CrjqaP3m2pgIhcGqvy9Tzz7Auqr164uDAOuuQdT0Arh93874pcpYNlAB8HH1BQwNTBT9zbpBc855qWRa0wNIP7WzZJ1/Bj/SAx80wyhqnX+mIjwq68Y0JJ2/VonoNnAue86JFxhNYt7GxC5D20UEX9dgfeVb/itBsSHCafdoJ435gaiwFEEyzEDn0WEka6DV5ZPz8jxGRGybKDkdcwwQA6xOUdWaxm/IkLS1WqGAQcbGh+rSf5SA0GpvTHQtqQhMR4YMLAUoKxow5CZAooBagqEIDYR1u7WAUkafL9ocgL10JrB86JzEDE1wEwBVQMNDNBswJz+ZQrqOn+QWG1ZJcsG+EQfsWyAYYA/3UD0T2aglqSFbqO2Aae/UiegfiYrXUa2cpKxcKjfGJDneUXc0Qh+/uWKHBgGaDbA1MCApBy+d3muZGpgceV90lstAWsLF9TFxateGCA7CdRABxxMEwNUDfjjiZERVyUbNNElh5kCvJZ0wMCdJz/dFHzTEKEGcuBPUQNfjQGqBjrF/p6Fs4kKovyQvdUAjQipKWhEhP3y7DbVAB0ipGqAzQ1IY/CyusW1ynCgP0XyOrOJ1YKXabKuiYe8Dnw91706cM6WqzFyH4/otVBA1YC0zk0Sj8zWyxRUxiwkcUcwy+Q4u78wwNRA7hO5kQ2E+11YW9P9FDBArzM63NMLywbiffkLBuznrUGsYUhHiRsNw5viWgwDmBewgMhm/yChYoMaoNlAm5+NSdBaP4cSO1BWx+QhMjWAaTZATQFVAwwD16DbYdlAyj+KuqEGGAZEvOawikNQTzQidHRJJ5HQ5nimBo7TrMfUQLpN9QuyZ/m4qQY2Fvy+dFM1skTxwKT4Uv4clewDFsxr8Us2UPqGwdRAfFv8ZFPwPVOEbb4j/zER4VdnA4eNc39FhAsVMEBNga3uNRTEk+ptCjIML3N7q78xcO9DWbZHcNrQ8SFxWZ4QMwVUDbCI8FzkBvqYAqL44LKpGgiXCzAFFAMnHBPAUC7wwS0IZYYBagoYBoRL9uoUkPl1ZbBOQVgtUEmKJWCAXjPAzRHPMwys8K6F2w5ggCwBPEjieUz01sLiE+UKpkCuqpigvWJmDTVAMcAahooVIIYBZgooBjz4vzPim2mInFh6RYRksIbT+oOBBHPYfu4twOmPM51nEeHgvFPw/S68MTBC5zvDQLINjAvDADcAExBcy7zZKUgM37D/SQ1QDPicCGrgLJICLSXXJIYsGBlTA9pz+ZNhYDKvD2j4VHfdbAwY28yIwdQANQU/tlPQ/p4pwudVI39MRCh9MQboFCFTA8etKli6ce7CabxQeYaBS8eN2fgQsQ39AC8gCUzB1TV5PL+QV8NQ7k/eGGANw4nR4mOxfqsBNIGyYGqggYE0Tl4YoGqAYeCTDTSmCKkpYGqANQzbKmCAZgN0bqCONL4MIjcUWETIJ39lAyNJfWGAqQGaDdCGIVMDH1PAIkJqCrq9v7IB2jCkpoBhgGYDdG6goQZoRMgw0K2XMlMD5HDHzWygoQa8i/LGQC0uW7iVrbkscndVH+myqxP0xAC+H8hLDcTBHtSNecY1Uog7YRjAk6LYsIahxV/fGKDZAMMAzQaywwhMnhmCGlhtKg0NuiUh/jHqop+Lge+ZImy3RemPiQjbX4wByTwKuM1rjyx8XFWNYSAoay2LsKq/MTCY6Rk5X6vNSw1UosmTyALR+biZS9zy+yc+vscz46UG7j6XMTXgw9O8TAGNCO+jMyam3HIQCeXVHG0nSoJl02xn4Sm7etZtV8LptnfAK7dTPEfHfhmS7t6zEMZ6AqfjJXibghUPaoBuFnFSr42i/nVhMDVAG4YkWj1NgZwRZgqSG18U6GaPXmog6cTPfbzn+BDbMqYY8IdgChoYoONDNCIk59OaMDVATQHLBlr8ScK1UugIvHblsYZhIyKkaoBmA3jXAWwlOnzJuN7aPDZFMAUfDLCI0NroOvE3HGDgMClspOzcFwbS4AHqgqoBvT2IMlK3AQPUFFA1QDZTMCFUDdBsID1xgAGaDTAMMFNwfd7XInM/OCJsf88UYVsUNPn/VQw4eSJh7iY/+LA10jyGAWoKWKeARoRMDdBOwbCF3VdESIZQVu62U+K7Qs5lFKgzYl0c7BPdcajXhdORYoCqgfQo1SHitNEbAzQidMVpH3PuWUQMAwb3vHWzZbVQKD/0X9QAbRj6o/KviDCHskqTqY3F5NEuYwxuuYEBpgZoRNjIBj4YYKaAYoBdQEgjQooBu/UXBurD+UGQ5IGa6KSPEO3GaEyMg26VyU0C7557YpthgGUDl7El4gdO3higDUOWDUwwqVFPmdUsImSdgvNiqjFTEC+lvI+UOoOffydzfEAxQMeHWKeAqgGKAefMR2Xa7QGGKQb8wfOW03AJp/0ZSy8MNNSA30stwJAOX4+qAYqBHxsRtr9nirAt8dIfEhHytv3FEaHj3MGbrtN2Fh0WWs0iQqYGIhl7DVOQJLN8g9qHGWDgfLTQCwPD6wG3BtoVxQme1Vbmj3zWMGQRIc0GelUFL8tw9s4GKAZYNjBbK3MsrW05C85O62L1urzVVANjAiKedQoscrfR7VaNyHMqtyTrBdHQHvcieMEXchlunEi2yv2phfnHc3yIRoSSEJDX+NB9bRSonOgx0bOtWeIygur83RSUa2QRVD8xMNxAGdNOgXnHFp+cNukLA+7+CB9TDKSDZxZA5waoGqANwxYQhGcRYUuzVCymCJWNhiHFQEL8ukYFyXQSJiPApi3gV0Soc8YvasBs3U2E5Y0OJqLPT5gaSK2ANE3B72qAZQNUDbBsgGGAoOSnY+B7pgjbkqoqwh9y9ZDwxRhob3s9rFxNmY+PEpRhpOUvDDA10Bgfkn3cNAUsIgRxKWDt2qrLcCZdDkwNUAywYWLaMIyVk4FYRChUQcI6BcwUJGdlh6WbqMLn58u5tZ0+LzXJUStjaoBGhPDiBexQDNBswOB7iGcNwyk3nWGpt9H4wAIpgygGGp0CSRv9MwZowzA5yfmhsVrELh35qAE8suF0pREhNQXptA1qwF1lEzA50VsNeOGvpoBmA+0EMJD6z/EivxRVrOkqKlk2QBuGDVOgyjsO38eY45kpaGAg79VeIxtI+y29RvNlMGGdApYNHBfPHQjiGYDFKNfAND07B938jYHYkLqvTsH2Sgw0OJYJibj4J2Pge6YI288+wZ+BAd5GX2wK5Hy4wdqewMvuGuUhoqaANgyZGmAY+GwYjkXeY6aAYaCaTntYXipiGXj6ss+yAWYK6PiQcAZ1QbMBpgaoKWhgoHjAyzjem/Cy7Yzg9AfLDWXo2K0s4tf5nDUM6fgQywaoGmAYWHmgBvqbVMD87WYhrF6hbD9qgGUDVA2wbIB2CpgaeIDIxo/y12yAXkNI1YBXQNkRuQ9fryYS/2oYqhPQCUPtPGYYIKsVsVlESDHQiAgbw8SrbPjOBsKhIbBOQTSz4Of3C+PCMEAbhqxTQDFAI8KUNgxDS3+rgWqS12icui9TwDoFFANUDbCGITUFdLWI7RTQ8aEmBp6mgGIADzbpz8wGvmeKsN2RFe1PwcBXmwL9JCESqS0nS+ZFITxF5ysiDMKR7r2ygWfDkJmCjxpgnQIzVQRcSx68DLt64aHlAnksImQYcPbBLxj4dArItEzmIIWlAemVjy4i82OhoY8aCEQLsLAM+ZCpASKsV3azU0AjwsPkGQGuVZ/H3mYFXrxaaqxTkIzMdzbAFo0lrn41DBsY8FL+ijlp75eB1EoOTA1QU8DGh2ingEWENBugEaEznMHHtGFIswE6PsSygc/4EMsGPhhgaoBmA11HAFPwe6cgmOAx6xQ05gYEkQ8YBhrZADUFuL8irylChgFZwzIK5cwkdjT/JRugESFrGFI1gFDeLX9up+B7pgjbitSWPxOMPxsDX71hONiUe2KnQ1yS2YQ/MAx02+23KbgJ0i/ZAFMDj6e3phholfsZiVqqX+IMWTVinYKPKRiWuvPKBiq96KMwcckLA1QNCONKIcF4hXnsXMo5onMDjYiQmgKqBpoYoJ0COjcQW5JMupfOkCe7VvttCp5ThK9OQQ3fj04RNjoFwXJoZiwboMPEdKeAYeDRVk2GATY+BKSqSU8ILJ4NE1M14B/677kBOkXYUAN0boCZAooBagoaw8S0U8Cygd/mBhqmgEaE8UcNUFPA1ADNBhpThDQijFzTKFnDkGKgNz3CxxQDdG7AXqmgllg2EGSviDDxOuufqQa+Z4qwrbaVPyYi/Or7BjqLzZiYdpVnz3cZ6yMaERrJ5d0p+D0bkB46YOA2NnkWEW76dUxMRxxnWJt0ZXQklcdMAcMAjQh/NwXhLgRRTNWALMgiMY9cDt7/uCeINgzZFCE1BeVzMZhhgI4P0YYhiwgpBrKVfSW9I8jflJMPffTpFOD+/VEzNcDmBuhOwbi1f2Eg9bb6Pw8T0ylCZgo+ESHFAGsY0ilCGhFiLyxepqChBmhESMeHWETYscQOywaYKViMs1fDMFHCdzagPSPCRqeAmQJ8rAF76TkADJfw81AM0GwgzouIZw1DOj7EOgXxGdRAIxugU4Q0G2CdAqYGnhigpuDnYuCbpgg1QfhDpgjBFHwxBkanrQ9lejxm6U7xQcR29C6xXEUrm2qAmgKKgc7zfUboFCFTA3nUcQlYgh2ohenxwNSAvYq5MggTKAuqBigGWETYyAYoBrzIXBHLs4580mlNDUQbhg1TQNWA3zLeasB6liHDQPkgGjr3jwPi7vQqIwtlFiIhH+nEpjsFyFy/MICKNqiHT0SICG+WyWyNLywboKbg94ZhIgrP1aBnREgbhslMs5pzA42IkBeOegbQq0J0rDmlOT5ETUEjIqQYoNlAehHqVzZA1QAbH6JzA41OAVUDwaP9jgipKbAeGzAFNCKkGKBqgJkCOkxsXzaABYoBagqM48Yq8aGsf2kYrjvrHxkRit80RahpnT8mIrS++r4B4bgj9tLgsyQUtD6LCKkaiOMTDtGpNfoFA8wUPNUAiwgvq86RoH51z0gpzecMA7obvjHwiQhTMyF9Nj5E1QCuS7NAw8s6IOFWaKPEOkQGog1DhoEa6QXLBtgwMcXAdOq+swHaKWjNFw9ic1knw8S4gfqQHhxur//CwKjOE2I/bm9TQNWA2zPfGPjsFLCGYS5ixNQAwwCNCPXzEKFGp4CqgdQTCu+fMEDVADUFWDafb8rwHB/qgKcqE75Xy6xhSLOBRkTIMECzgdY80AE2tp4xDIy4/BURknoIZZ6m0pR4RysqG+NDdKeAzQ3cyNli2UCaxoCZYPDcCH02DF8R4Yb/6Z0C8XumCEVe5f+YiPCrswE1iVrEjx8qwkkQP++7Dl5qoDlM3B/oWSpv8OE1N3B43vRLMdB2hw7pyoaSpXtnKaBGw5AOE1M10D0Iv84NfDYMxdXtRuzywJVJvcLEphEhnRv4fXyIdQroojHbKaCrRe795BFjNoMXeKunb2yGAeevbIB2CigG8GFYb1BsYczGh1hE+PvcwGeK8KUGLvx7tYhmAxQDPUMCUzAIDA/tpGUHi+IDMHlOAJtjcoOP8QBMkJtAWX4ahmyK8LgCEUMxwNQAjQgbaoBigKoB1imgcwPO83nZFCEdJm6MD9GIkDYMGxEhNQWJmheX5vjQyYPnpWqA7hT8XAx8zxQhKAH5D5ki5G3jizEQ+6eQuBdN57O2nfdtOjdApwjZMPFhtcfNYeJpPfJfcwPTsXFAfH4ak6iX6PxASPSLTTFgz1wuYxignQIaETI1QDcMrXDmlEwNuD6c/lmVWqh/lwzPpmogigADjU4BHSZmamDkQaXZioh4lg3sh+mAxFpplZniFACUZ0RIMfDaKXgOE7OIkDYMGQY+poBGhGo47mWNDUOKgdfcwEDnmSloYIB2ChgGqBqgGCD7PH/NDbDVIooBagqYGpjsi1dEaAuJgxrjQ73IbPGNnQKKgcZqETUFeId1oTE+RAThOR40q34xBR8MsGFiou0dEj2OoAb2yTsi/OFq4HumCMW2zAt/ihr46ohQ2KxBZJ80M+unXH6x//spQrZaxEzBc7WIHEw4XReDeANlokEZtx04dz3n3GsOE1M1QMeHWKfgM0zMMHAYBD3SzxM7y6y4qO0b6BLiV10oCxoRfhqGeC/8NTcgOzYipZsYKJnelqQ3udsou0+Li72tbhwW57GZNdRA6N7f2UBDDfSlX0wBGx+aKTOb6LcDnL6T5yoOHSamU4SNuYFw6PxiClingKqBT6eAZQM0IqRThI2IMPTzNwa8q6oTY2pzJYsI24fyFRGy8SEjG4XMFDTGh5gaCHxQE31jZDE1wEwBnSKkGGD3DdCIsDlF+POHicXvmSIURVH6Q6YIv14NhCslJ8Eiscp+2cGa/VktYtkAiwjpXYTLFB+aDUPzamyQRE4X4lZdVA5xXW8aaoCtFn1MAVstsjI1IZZxcTLMRfcCFQpgJqklpxzU3VVTDYSPR/XL+BDFAI0I2fgQxQBXphsSWbGDsqlSaDaNCJ3PojFtGFJTQLYH8jIFvzcMqRpgESFdNG6OD/21U8DUwOGUTxgGElWE03p+W8u4NbiCacpq3WMY+FtTwNQAnRtA65uDiOrBx1QN6FmHK5kakPuzd6eA3kVITQGLCOl9A5+GYWOngJmCdvULBpgaoNlAT63g+T+dAnbfwE/tFIjfM0UoSoL2x0SEX30lKV8qG+JEfZT1+XMRMlPQiAg3JxczNcCyATY+9IwImRoY2VZN/NvZRv1F1xAaaqBhChpqgM4NuNncydjcgOzilMzqbTfL5iezb38aho1OgWOE7w1DtlPQ2QMGaDZgnW57Yp04h88S6e6xbIBOEb5Xi0a/zA3I5xl+RYR0w/BzFyHDQP8WvDoFabuPX50CqgZYw1B2pJcpYFOENBugESFrGK48OP2pGmANw7/NBigGWDaw7QC2YnrfwH2oNzFAJIW8Gob6Sn9nAxQDtFPA1AA1BbRhyEwBjQjp3ECyqcmFqQFqCl6dgr/Gh36uGvieKUJR5sU/JiL86jcvs/TekVgXOF376q7uMzXAGoY4qMhLDTyzAaYGWMOQLhpTDIj7oUDCbWDz2WkOp/HfRoQ0G2g2DJ8YYKYADtU+GVz6LhrO5FVhS5z0GiZmq0V0boBigO0UNLIBOkXYGXInEh1twAgvJcRubBiuiucF5U8MNIaJaaeALRp/dgoa71pEI0L/+pzhpxigaqARESrjbEricwZfj6oBioHGhiGdIqTDxI37Bn43BbRh+PemgGUDkvt8T/anKaCdAhoRsmyAmoK/zQZIbhoGywZ8afVuGNJsgEaEr2zguVr0w7OB75kiFGVV/WOmCL/6XYtuMXcmrn+AF4h+qscsG2hMEbKG4WgPL8uGKaDXjlBTMGutRRLc2g4aeue7YdNhYtowbKiBhimYtHnSHB8adrIBAVXrZoPH7H6wPw1D1in4RITMFFAMMDXATMFpeiH+2u2WWbROxkwNiHr8vE9g9Zwb+K1TUNpnwiJC7KzAa/8eEZ7jDMHD/IqBxqIxHR+iGGBq4G5MlVenwH7kr2yAbhj+3jBkaoDuFPweEVJTEAhe/hom7mYmYJdeO0LnBtj40G8RIdswpBhwyoXBsw1DOj5E5wZYp4CqgcbcwLPzyW4m/rkY+J4pQrGjiH9MRPjVamDj3G6kFy3sbGBNirndmCKkaoBFhM+5ARYRsk4BNQX02pG7vpRJvKmdcqgS07OVaPZLpyDln+pi23kPE3+uHWHZQLnIhmSx5gADfT+52HSYmGKgce1IY8OQmgKmBuii8bF8XIgjHrp8xunm3P7MDbxMwRMD7BIyago+ESHrFLC3MqUYoMPEn04BmyJkb1fyVANsbuATETbUAM0GWKeAqgGtzt4RIb2LkC0a02zgExGyDUNqCigG4tVJf80N+GtHz9LuzPCYKfCHyMzY3MBukr8iQtIRjEtzmPgzRcjUAN0w/MwNNBaN2c3EPzYb+J4pQlGRlT8nIvxiNZC7Sk0cx7TLQTcsCpvuFNANQzY3wNTAp1PQuH2ImgJ1q3RI18mcMrN795BhoDFMbErPRddnNsAahtQU0IiQZQPxpByRsam4ZdbO7rU9X57fcwM0IqQYYBeU/75oTNVAtupeiRPMXDQo4OvZnw3D17sWPacI6aIxWy1CQ+ndMKSmgK4WNTDwWS1K+jZ+YYCqgfSwtDx23wCdG2BThOpkqLwuKKeLxjQboGqAYeD3bIBioDE3QHcK6DAxGx+iw8T09qGE3kxMMdBoGDauHaFqoDFMTDsFDVNAdwooBpga+GDgZw8TS98zRSiqUvuPiQi/+h2Nu8sbvCyXJ8CAuwAM0IjQuyDtVwys3huGLBt4mgI2PlTcewpx1ZvDD9QYMECvHaEYYNeONNTAbzsFLBu4mnC6T5WrW8KPmdRsfIh2ChpqgI4PsbkBpgboFCHFgN3hrgR1TBf1ncmqsHN3rTFT0GgYUgz8HhH+vlrExodop6Cn/GUKPhEhywZoREjVAJsbaJgCulpEx4ca14405gboFOHHFLBOAZ0irJ/ZQCCp+hsDTzXAsgFqClDgmSWLCLlLMCXmvI541imgDUMWEdJOgW6rFsNAY4qw2Sl4RoSeV3XLn4uBb5oi1NqdP+QuQjAFX6wGrtslT5zVBjDg3QADn4iQjQ99honZ+BDDwNMUsGxg6JxeGOiTEjDALij/zA3Q1SLXXv163wCNCKkpEMVgRBZV4fKDlZMIjWygcd8AjQj/edH4ed9A6KwBA4vyjQEaEVIMsPcpoFeS0ogwPTvwvA01QE0BVQONYWKKAZoNvKYI/7qStLFh+PvcQONm4sb4EM0GaETI3qeAYqASg0dzp+CczgxiLaccz9RAXfBmc8Pw0ylgi8YfU8AwQLMBdzl8dwo+2UADA2i+/Gt8iMt+eqdA+p4pQokXhD8mIlS/+n0K+J5AonsbMBAsyMa2k5HL1ECYxHn/1TCkF5TTiJBlA/QSst0ziTY4wEC8HTj8cD1LQtYwpKtFLBugOwU0ImSmgEaEbG5gLScFMwVpIQIGHtFKYKaAdgpYREjVgHnrv7MBOjcQCmMwBZs5qAHRetyI7dVgCnzjXtiN24fYfQO/RYQUA/QSslTswen6MQWNTgHbKfiYgt93ChrDxNQUaNXzzcIoBh7HrtLMBj6XkLFOAcUA3TBMR3xRNxqGbG6AD88GCS8WmIzP+xQ0OgWfhiHrFHzUALt9iDYMqRr4vWGYHNt/rRb9bDXwPVOEEq91/piIUP1iNfC4rQU4/WqbH8SoONh0p6DRKVjf4PSmOwW/qwFmCur2UIXTdQ2mYJKvQntllr1Xp4BmA5+5AdYpYHMDzw1DhoGWEYwJ4OWNAXr7EJsivJa4AGmOohcGps7dQ+f58zTuZDYiu25io0m9uxFLHLooG5/Mphp4mYK/3rWIqYHPMHHDFNCdApYN0NuHGp0C9sbmdMOQ3kVI1QDLBmhESO8iZNkAHR/6zA00soFGp4DODTQ6BciW3g1DGhE2xofoovFntYhhgKqBYJe81UDc1q3mMDHuPDckaaeAYoA2DJkpYDsFHzXwUzcMpe+ZIpQElVf+tlx+IAa++hIyabQTiVtngAGqBj6rRU1T8FktamQDdKdARF2VRKcpqAHbT8grInxioDFM3E1ceFl+MMCygX602jzfaHvM1MDwsANTYPYki1070sBAPJ5ZGTMFh95+8moYbu+gBio+vTIMDKLbrxhgb1fy2zAxmxugpiAK9fp1MzFVA4GabBpThK+G4fO+gcYUoc9XU2YKGg3DOpP0srFaxBqGdIpwF641hgGizwu5MT7UmBswn3cRRnFQzZkaoBuGrFNAbx9qLBo3OgWfuQHWMKRqgGYD+nb/jgid1v5XU/DzNwyl75kilNodWfxTMPDV2UC/o4gvNRD065cpaFxJ+vv7FHwwwBqGNCLsOrLD9yfLXzDw+9wAaxjupzlpZgPbizQig8kR1ABuma+IsHEX4e/XjjRMAc0GKAZQIrioP0+SFwaoKXiPD4EaYIvGn9Uid+u9x4dow7Bx38AnG2CrRXcvu7+mCD8XlJvG+j0+RNUAbRgyU/DpFDTevKxhCriVWzd3CminoKJzA3SK8HMJWURXi6ga+P3tShrvU0DVQGOY+NMwbMwNOIkKGLtciMcwQE3Bz1UD3zNFKImSpv0pGPjq1aLyKEqvTgHFAG0YRgvu10XjJwZYp0Btu/7r2hEaERJJUYg12IMa0C9maH+uJGWdgs9dhOx9Cj7DxEwNjGN9RLKFC2rAHtxfESHFALtvgGKAbRhSDDQ7Bc9rR6ba6cLUwPCsAAboatHvNxOzbEAg704BMwV0tchM0OW1aFx0kuKfhok/GGDZAL12hL5PAYsImRr4TBFSNdC4fehjCshuZdSN+wbY3MDnEjIWEX5MQeOCcjo+9PuiMbt2hM4N0Iiw0TBs7BTQRWPPboOJYdnAp1PwU9+uRPqeKUIJOCD/SwzooqXw7D/fiYGv3imQnFgm8Ul9Y+DTKQjIPH+PDz0bhiwibHFn/3XfADUF58upQ3pt2+EHC+3+ygYa71r0UQMkLd8RoTsLnPL1rkVPNUCzgeFwaQpsp4C+eRnbKfiMDzXUQKNTwDAwld/ZwOf2oddbmT4XjRsNw987BY3xoc+iMesU0IjwM0XIMEDVADMFt7z2mBpoLBo37iKkF5T/rgZ+v32osVr0uXaERoQMA7RT8Pu7FtE3L2tkA+yCcjpFyDDwNAVEnNSvdzSm2cAfs2gsfc8UoSQLmvCnqIGvzgYek4f8ygYi1XhhoDFF+NkpYONDzBQ8OwWNuQFmCqQ6Ce1bp3pjgKqBMs+7JF624HTatI0XBsK7+lYDtGFI1QBrGP7371rUuH2IXUJGMSDFImDgtHef147cN2xugN438MLAXxuGLCJsZAMUA1QNMFNAswGqBuhOAcMAVQPsLsLPMHHj7Uo+2QDDAO0UNMaH6NzA7xigESEWlu+IkK0W0WFiumhMx4dYRFjO9IB1CohcVMLfZwON1SJ2FyHNBj7vU0DHh14YeKoBKyPdn/vG5tL3TBFKHV78YyLCr1YDmnF6YyCYAAY+dxH+fvsQywbYTsGnYUgxQE1Bf2Car2zArHo6eNlnREinCHt9C16mk1M9Zm9XwjBAx4eoGlie729T8JkibGwYNi4ha2wYUgw4onUhqOu8swE6TCwNnzsFtGFI1UCjYfgxBb9HhEwNUAw0rh2haqB7mbwbhp9FY6YGKAZ+v4uQmoLGzcSNK0lpRMiGiSkG6O1D1Wen4Pfbh2jDkEaEDAP0ErKGGqANQxoRMgzQiJDdRUgx4B1H3ebtQ0OXT0m4qgED3iYt/p0Y+LtK/9/BwP/+EGGH/1IOKHxH6fzPHUP+4wlE6/+AA5r2fzpG+MVyYLXee2SzdL1sakv3sbPdxiJx7ExCmGScjdwF1MX4oisoEbkYjk9bUYgu2RxPpq3qYpdh4JJNJfrl2ItT2xEetxZBq63MJ0V9PaCZ0hVIpI3UMjld87ldxJVFpivF5If30XNQYT7akq1uBvzovFkLTtk+3YAmlsTjecjNkXKpdDJYRhyfhlYR2nUP90imXY2ybyWGbZ98kYOvd+rxE9lNCwdzjx0xNmorS7fwz2/L+xyR6TXW+eEmxhcbeVA3JFNbPHF6nEDlAPGu2EfpMxxAOIxrEu4PLUQqvfJsfFbXwKlcLwfLFbieubcPyJgL4WNxgIk9UtYl6V67SoYLJ9KQMH6sSbetqIgo+9yzz2OxJJ5sGFmGkGHY92q0Jll7apbZycxlu8yVE7gQv5PhMIzHaNixTiRoeR0+VZKqb58sXifYnLXKtDPRbbs/DkJCrns/ywQdC7Y7Wd6I0401PqkiHNon4XYjgVpoJXbuuWB7g7VI0Gisl9lolxM79kqbkPMRob6yWM3tXznwlTWl8v+iC8+3jb8OV/M7a+qrL/EYHgOP5Nj3yomDVnOn6K/bRJ8lUFNxEhuo14YaGB+5TonRhLuglnnrsJpKDC+vbbXCUJMO75eTem3ZziOOVeJJ+w5iNdW63wSCZEUtyUjV53Y3wBbBwtnk+6c1nOVWf7YjO6kM+LGupa+aCooV1JSyjedoiCXjVVPjhRHaZpfvkbE2edYUHOX2hIOaStYS1FQwehTOZX3aEf2kQk0Y6v1ik2KESNYP3jV1tiWLDDcSvEbDNlezmupVIz/DggTOvx0pN+LbB40H4V3ZtlufXzWVnXZgIfpTNSCD+QhqKprCa7RK4g2JQlPJCHeJZFZTfnesgAQ/Q00dpkpJ/H0FNTVpV5p9u6IVGa1Ns+yPJV2wq0n3yGqK5KdlH4273InY1rZTktTM+3ahpRzp2XKrxEdFN1hNjSIdaipX9NrG6foGRmgINVQbeWhnXfFGzN5Sy9LhpmrW1HDy/HqRGNgEjwYIDU7W/d9ZU1pb/Z/nXPm2LZttlf3n/6ZzKg8zj5xHiVeO3Jk5dypj2CbhqRJ5EhlLqKkhDzV1WsG/cbWGmtKDIdSUvOZKHB3gNXrrS/D3Jwu/HOWn9bum2oVc4kGxOCBptuRB7+7VLIkfUFPpCVlkgGYmn2lusbEPR3dH8tEFzqk6s2THy6CmvLEp8YnVB25vtqVOFhfQc4Tv1J4tCrMeSdUH1JR5LwxbElydXAo3QNNJew1Hxe62I3GttFDaV5ODfVhBTQ0ntc5nognPa5xBD6dk3eIxOd9qpF/2ZxK2cz9L24c7nFPHd00l1zy3bb21X5EJF+jZcB3AOaVLOZxT0V7PMt6piH1YdNckNBIFpfHxKqBlf7kiHhxffLK5QU22wuWa6JODgfrdGdbs86lasXOqP2wBk5Zd8Uis7aqDyFziCDunesu8k4FJ1ontl2mLmMuolZF+Ozfsw5IPyLIr+GjwyOHv96/KldjRSMvwfQfnaqHEVxLMx1BTt77+qiljsITnbXfheWO/ssl0aFt8v7W+j/99NSXw/+rqSV4SJEVH7D/fWVNfHQVZGmi/wsNwTnVJ8ss5dd0vNBS3sEnGewznlD+ND+yccrkDlxFlDdpvTM4eWS0GcE5ZKzin/EpRSbBeyWVS7VobNMl6PNN+aauAmpKK/aumBl2pKOxLVu7IVk0DfhrkKdTUYHkl1riQSrJRuT6rKTwSoaZWqeHZ6xzOqZG6fNbUHGpqk4ygptRtgEaLhVU4+vzxqikSllBT3jUDrTfc6WU/WOcHu16Xv5xTLdk9E/+R+YidU27FVaTb9bQyFc9QU1gtV3BOXvWsfyNwTrnbICAJt4Yam9RVaK/RckOMWlAQvpCWgNbyekXc7lApWU35drom8VGGmprHumajtr4i42pjlkOgkGCPr48DCbq7DsL+5PY6p+A4fuqCAmrgkfRAS0t6K0uMO5xTSgu055T3/GzgDuCcWj2GUEOJAjXlelBTUwPOLed5Wx6eP6raTsRTm3TjFJ5XWsHXi9q6TYYrz+KH04P576wpQflX55T8MVTS/001ZZ6QR27i1stGjnOfO9se+B/bD0U+vUotDUVk9tR+s06ZlheoqQk/lZ++/11Tc6x7pBRUqKmk964p47GQMxy3WwUKh6cH6SW+mhGSVnObcJlJFmYJr6k8JYU9q847ctoNg3I6OoKfojXlqboEfoCHmrpUUDOJ9YDvN5AKm9XUWFoaWd8Ia6Oh/aY6gXPqNN1tn6NgGk86Z6gp4wRac9kTn35Chpoqp7lJlo9pK2PnFK2pQJj5GSg0c87OKSuHmkoGM6gpuZfDOVUP9Gwwua88W6lGAemfH8D96w60Fj2n/C74n2S8WrzOKcSD9kmTHn6dU+hgQU2hUyXbyk0vSNaamVn/KuPazuwb1FS1lsGfgjNC6+HySKLLHPyVvAd/RM8pj1/BOTWZVoYdC1lAUn3mo77jwN/fR7cL0fUrnEvzpe7Zw+p2JY6YvWtqpacCMWsVnr9f66EdDSvQwlph8YOr92+tKZH/V+dU54fU1L8lozjJoZdNrcF97BT+lCdWyolZ4p8iAaVb/nlOPYCbohdvWE155oZD+LCH12jlui4592U/G++K1HBU6aSQrpeD9uNDqKn9wboT4zhRUaKv8rGNrdIko9IGj3604JzqbrItuab7IBtfXaipBMUXEo45KUuJtSRocX1woB1PXJYIUQGv6W7uk6XsPGvKIoY9Xz5aBNc+1JS4TYEJCpwbgafAOZOv7xu7uKpQw4kB55S41Td2MEImmbd5eI3e4eWI+EV+ZBlFstyaY9Q+7y7EHHpalpQ8Bq01DwqyzHg4p46F6dl19cxI8qcWzBKoqY7+vCPNF0Ebq/GiRsk4LUhU9sFFbW9wrhT8Y8VqarirdNlGl3NOMErNbNgDC2SLRbonKF7A78ucLUN00HoHYnDTDkrVKZyDg7GoEa8uNT61gxvohmdNjTtQZgNrAEyjNYX6hconwg5q+Hx5nIl+7Ko8XthQU6VK3zhqqaM+f4bnjVCAyKCFrHIwlM3+v7GmpH/ppxTx87//m2pqLo9ccjUlD42M+t533NGQJ357CjV1ROC5h/HIIOOVBhydt7kCiW1LIrq65DJszauD7UaoSzZV4mdTXllpjj1UZGIhRc7IuGzN0fAS30nvIkJNzRb6q6aWUQGcFh7F3Hb9akNuNtTUpJU9aqd9712Iv22B9kwe8BrTB90WieO0xafHbm3b27vkk7mCDZRxGWgpRwCOZ0avV45wJx07XW69IT1tCufMbPisqW1lkmTzzO361wo+bvEGwdG6hXDrtjygStgfibnlvTLh+6sxwhLUVJztoabuAdTEYQPnykyJdTSsBdO2I+Pp54Yb+Fi8wrngr9MVCUa9TpmU1+iCvKJXEKMtKBmrqb5mrcCZbnW+P1nksm1MRzkZxJyJ+n0btNukL+5JtDzKWXK4xx4SJrt9s6YKbqoSn9OAEbSm3MO+R3A39PhsoALTtFl8Jk4wUfl0eYJzFfVuv9TUXjjxoBOOOhqkAXy9sAXn9uShW2X/NP631pQsy/9zT41X/+qoyX/bDvhTtZ+4Vl2ywrWHxi0v6Tu3dswT1+iIWbqvrjUaXjOoqXIKnhnrcYEEdSk+38+LQ6kmwmu0PXK7ZF8rPhqNzURzsuOwQ3q2KCO8uERzND2va2LOeQU4XOp9u63rcO5VppkNaqme235y3pBTlIIfyg/ri8O1umeCyF81JQVxixiXa4vHmgXazz2pHsFC91lTXq7ZSqerkvmu18vGpzHUVLmeQk1ZUy0jRhdqarw+Qw2vO6DVOlm+seFl+8wRlxqPt+qtQIeHdCB6fvZKcjcSglrOGmq63D+3aKtYQ16uFmQ0rIHzub6ybc8b+WQ0seDj3hr8y8iAmvEWJmg1aX69oH5LXBLLfmYW3Sg3bDV5biG5vM4PwwC030yUcrLoVCYa1JV+sd3H7lVTqYaXzwYf+Ct32geGZT04Vy4lp5JwdNPg+TqcjDZW1SNzT/P4ob7DwDTLetUUbuvg30b7x4nYu1wtSVDii127yoPEhQHPm1jPmtq5FsnmMzinFvDk/8aa6qj/ok/Naz/knPrqN8ua7fUuuci8y087cKI4+S29E5QkIkr2BviD8RFeg+Mik3k8n3JzlFx7bWL4Q/D4UgJa6sjNHHJIHY+fbGcr2ZEOcE6hyUhG7JxC/rImepArfFLVuG/vT1Cjo9kAtE8Ykbk9M2YlKSe9Hj9eXNYHp72B14QvzaGm2j4Xoqx70ohzXMH3KzuFYR8R1NRYLHU+a3GgpcRoqZChNO5lUzdL+44xHJbEOz9rarFcFbZ3KQ0ySbZQU9Ne9a6pzhZeo9Mpt0GnfXYg/iD1wH9YSR/dW0vwVxMXasrcQ00Rhc//f+7erEtVZeva/UFeACIClxQRFCLFoBC5AwURrAtEfv0ZpJlr7/e0t5158c159vz2vFitZcuVihjP6L0HIyIg2px+mFrHrwWksEGd8obApu7MrIE8dvMYnofJgwz3oUImQSTBTfuHqVmD1xscAo5mh3YH24enkdgrxrn9zjmCsnjj/fKSjhKBFGew9p7QRtkbmX1M9DmQN5Hj4DJ0HOl8gu8fVXa7ijfoE5K0uoF1jKU4nOWoi8eNcwX/NpXiqHOQ2clwe6NX9xk2eBXKeL0x6lQo6nF8vmh/kimJ/dUzX+VnIl3Q/quY2gUzE44Ty2rzWa+5hikjWVo842OwBK8n274dmeKxbja8vyX9JUWmzPOkBXLCMRp5Zwptk9ht/jqHnHFJqxmQeDy2LZyXCXmdbi/ASIL5IlmNz0dS9F5fOhUfL5BRf600cDo9nLbgnOibKceWeBZm884mVYXex7YkZGq9UzGjG9Y/TF2RqUoxRQizlUOyoNHB8OuohYWNTIUnJtx+dCoFFfPQY7LD/FbelY9OhRVUB3IslDM4RWoTHMmoU26OTC0UZCpkTp1AruS8g1SiConXxxAZiVrUqRuHY7QY59lgKe7w/7+hV0vXzwPprK4CzYQ5G3USIxMnZXZg9Wf0nrmBTN1Eq/owlVwNZMqe376ZChvXp0TcYb5yk4fQwjZHZk/8MMcaw+DnUa4/TMWrwG7js4bebxs0eL84KmHePY1edcPcgByCH6YU9fQevTrWhFc7MnWQvplK1Eno/kGmfrljO/szjz7+5z/J1O8+2/U9nxlwaCtkitNC11iNcwrewedJcNiWD1IYszFP5cjUwmYyomj+FGx/OYlDJ0UvxVwCCvfxmfE6nYa9wXHFDNRbMGuDVHtm5KiZ394vqhTlW6eScRFEemn6jHq5tIfmvEamyrg5GDl3uoL62vBstFUZm+y3qQSUJ5M2OHj1N1MJO6D3kyvMJ/qFEWALrwW7Pt8a15B4pwHTEyUW5jwydblsVNjePSVO2SKoaRVaKkTqGvOWLKPunv3NN1Oh+Xq7H6bo0kIvtePRa821UVf2B4aNmC0yFW3u9oepsMyCb6ZoYM9J2AmTA+G1tARr5yNT57iSCd2Y+Pv5/Ycp07xXsOapyq5UVflmyklsZKrKO/XDlGa7yNRMHucdo9McluZaHleeMxwpLWQq0Rd2nMzXwYFWEx/vV93/6BSvpDewX64UQ3tA5j5MOTXTRh1gDXADRYf15IQ6dXv+SaamrPArnVK1f/79R3uTfjtTEqFw5IgVF+94bxuahPnHvVpT9sPUTlwqyNQBvYj89DOy1XkObPuJY3zN4xhVipZAqyp2nK8n74ehRciUEt1ncaDWk4Rc1eIFmlBjZu9DZMqtpXFM85gnHmWd0fle2cMxvjjx+jHOhX/pFPUKvg3UDL3QSfAxow+zSQz3DvPT5rqzIJqOR7lJ3I6jZJwz2Sz8RVu4om4bd4w5YCXFOAYL7ZupL52KTxR1ij3PlI/3C7iQqUmVBSewE7SEUV+GNmmtCOu8bmHdX1YVR7QkRj1rS4YF3dyrdD8jyPRCwZ9PO4VS6cqgLq0UrDlCjzr1fkZbUHR/3oYvyRdIY1YVuHw/zsWPTMkvZKqc9MjUWkTvdpyaR/SeE9R122ZUYgvImDexhDhsuYB+dMrbLVA3bc7vP0ytw6mNWrXFmnbIsAa5wwSZ8pKXSlm/uYAnLiQScJlyoWo3eu+RqeAxxbzlFoEG2+atk6SI9n+SKU76lU5pv2cV0P85U7/Z+9UHFplKGIvk3SOkhnwbXmA49ykb6aF3Ifu18s1U0GyQqYl1QqZccRJH7zsyNQxrAof51CaZae0fxnLJT8FgnFkc3RRkqimcDkxlI8YhPQSoAHeiwDo4IVMimjh6WJ1raGHqkGIP0dawOhwT1krkW6hrZOpxMCXQjcOEBNHxJdNwvbQge16UNhZvCkcPG53HMfpexLkmRNTIbuYeDFJIbPiIkKn6iTWhnJjofYput6Vzo1UAqhky58ToZYvX+gRGqFtsVDzfNhmWmEdUcpbaqEh9jlzbABngjPH52E6V6Vvf2LCRn0wbignqSM0gM346FdqwDsoDeeb+Fuh+OR6GXKDOnYe0AufcKm3KQtDTyDqXgBKtsvE8DS60GJgDKMNz1oabsycTry+OYB3Mcc6iRQZWB134ZgqY7kEut6UNxYz5YYoXCsyDkicRmA7oVZsiRaYWJebXiCBTjnLqYTk/MnH0eOD1ujRGL7zwdLKqrfefZIpnfzWXrv8Tp6b/GxX//837/WamVg/UmV0nmWxxF0PVWKaYf/xmP20DQlCnDnBGpjYZMrV4MkCKRcSCCrsJiR4G1v3XCTPv83i02DwPtIuxeJ+msJAvszgscPSQU149wfdCkcBeRReU5aNOSCJ6v7TsE4qDZwcP47Fgi2fRZAaT4JigfcbHgbXGuh0u0jnocx2ZcjPUqYmOOhU/5ZGpYuwhDfUpZFW3IOtniExNPaYGEhQSjtH9O/swlR6IQtLlTdnS2C8YMF+sTIJyhzVine6OQHzRaiFfaqiLrHkF73nCPHJ5Mj2Zz5US8uSMY1J8IFP2prUgmRAmDmbGj06piwB1fN+W2w9TvurOW2ivVU9ufVSB8nyiTj2sXU/706aEzemhtikZ501XOSZNvVZm6M2MUibwiA6gz2qBfJg6K7yAeUhGLwsac8FPsbahqiybJJ6Lf8+8qwso57nIAnvyZbJbNGf0npnIRhng77+YMuZvhgS3EJla3jDPloGKOlWu3/YfZGrG/2ouHW/uP//+m7xf6SMTZ+WATF2We9Vohe4F9nw3bcO94B3IAZMtZEUpkOC16YCsXx26lOgosx+m1BfBv79pmMcWtXYw0qCZwjIyZuTDlB06T6DHPeaLIUKd6vfIaOyyKpuUMSRU2KK3qm/1ol0vyiExpo5/hqXxD1OJFc1BaZ1JHJjLQKbJNTAhemrI1Dx4cbSMOw4CvrXZ/OxFqkHOyBR6x7Fnd4VM2Y9Rp84JwwZliUxlD5PBmhGgTs1WTEJcadZifhl+mNpI+gU//wnr/txEnXpPpRKi+MDEoaaCTGERINP9Fpnqj+i1bltxC9rsgvlnGk22RA9M/Dl6zOMoyjH/fDGl5ltk6rrG/KQ/yHbsYVXb1UNWcMyvhwYcfT6LQWsnAgrs0IJybfF+GwO+vnC/zcDbLrFG5Av/QWpzzHPMyyaxYKFOUVc8g/dWkKkvnZoL/gXc2wpJdXPMW3GN3+cXU7BMsQYs35IGiTDXSXrTwz/JlDD/1Vz6v7XQ/keZ+t06Rc87He6RaMbFIatlY1aYHXhtMW0jxUcvE0xPDNhZiHWzUcb+u4p5gxpvxt6fY7ClVXTXoFFWVlu8nu/asNcpB/R0mhHIDM8l+ZZ5gMlP520UdDuXdl6Er7dpMU+cCTJVvJQK7sMcvdtOasDAOo1MFTOeRMYZmdqG5hxMX5TZ8DRVBKomZxPWjycyJfTopRK3GqDaRTabuaUmf5jSbREz+hdTAo/eNWRY9Gp+ht7vcnQYUOeMxH6YWlqbFjy6t+Iou6gy4U3mAkZ6GntgvepBGoUtISlLrPN2UguUxKiTm4ODY7Sod99MeZaB3o/KqFMbgdlgnrzNSRjnmH94QS+BqpYSp6/d65uprRD86NTmpjdgyx0ypTpPgeQlut4vnYIXj0ytniYPetZhjUjO/oGYW/S+q3iCTNmT15ZqO2TIqXxkaKZgfqM3/gRWyIntR6d2k9MT7MedIeFVwXy2PMxUvF8Jej9votE/yNRc+sUcBcf+JT20v3sb9plDNDgnezPOmh4EwzSYDiwlnMbhblrWJKOnCdhrrIBB0Pku4d7pAGo2l9votMPvVI9bFdpLbMVF/NS2xj72OVAbjWfDWMZvvrPNO6hijEzdb4pLjZ2PYzofvc/BrhP6Gl4l7DtmQQrmrbsGYzrfTAFboTreToOAGf+G73exXwI9Hl8mJFdZiWPh+OqpWDhvACGz2+yVaoJRL/kdaHqBGV3L9wltqoEB5/hi2mj62GW0qkwZltTGvMXW1TdTSz23SPRc1zJxOR69k22iTrEGMjV4ry2EkoBjMsl6gTKbtQl5JE9YiLVApZJSbcHYFkIclu9nRgzuVsBCtwQWVhn+fVlGG1gMikLirbF70N63NlB5gxqn/fCqaaoyDaib6ywOJGbSkx3boE49tjM2dApFpbQY1wn4HF7PF1OHyjJhdSssNq6IUtOtbWIehAMyBCJ6za3dncAcHmIMhwJ9xHFlPsGVdLx+K8UasARLha3+0NjE8f4oU9IvdzFl/0vXepQq6sxO60ySV6LKfZjyj88piSYiepnKGvvNRqail1q5ZJgNb7DzTo7B414ZXS3vClzawSL53n9vjTnl2Q9TwZM87Y9OfZhiJoFNb8dh8mEqcXwAyunnLVx3hwXJ/EljG5YxHMFYp6hT0QmZmjLNDPzyJKNDC5GpQbQMCG6ATM1M1Cm66npYX8d5x4DVOEOxkCk1ESUSBkaY0GHbYQp0H6hTRRRkNOuLCRh+LLUfnbK6dtSJ0CLBmu+FD1MKY4ptOBz9C8GasYXsGEzY6L4BjpoLHNPpvMOfpzkjEyNDpijcUFdyZZKRXdXkQF6nH6ZOa3MDppWMa0OE4EL9p7KBTDfVeHXT0bspq9seTCGbkWB+fI7bE/rNh6nAH58Zr3hnCnRaS3Ggr6oDgTXqZA6txa7eF9TdVEaGrGX5w1SrFydQWSKi7jbI7MHy0XvTZMJ+MxWOzzIy7s8zJfO/0inuL1mT+Lt16lJg3TpfVJOsN17NGfk5Ra8g3KckqBKvJvuwQqZyBb/jL53SYHwunw5yG5gG5pMzyyrQeXOTzUWyzwyjQaaWSwb/e5ZKStKTfgcrajBffDEVZs4ES6X9w1SYrTfQ0TV6N9kebORFPMFyMp2yIed7AmGy9Jup0B4wP3lzxYDoYo5MAepUkRUvKFPJJtlF2vfGctFV4L9z9G5fTEVQ/Q+m/Ou4k3H4wHzirSsgehg0oPVTEx3XCpnSHsMJtNfo/QKOOZAo3H0zFYqLnqPXmWTiNdJJC3bQyaTNhg1YPisgw7aXkUfRFWCrpsBGp3N3IVdD34Df22MfRvm6/JtOJWKMOnJukSF/HWH+DPiyJ5fp2OdexOgFnfGZ8RdTH51qUqYmRcRiniMXi00HAb33XfSP6BpFMQ7OQdeTwCsOYOqqSAJLw9dvrvh9+upugt8XHZmqJMyztNbYdD3bq3+OKZ6d/+rsjelfMu/3u3WKeWLe6OSrwebZUe2NS+w8waQO6tR2jzrVluMawxRmmIcixv4wpZamjN/hTcnoZMxbySCb7ZpbvxODB/SGbrnh22h7m9CP9yPWGXXKMgOXlpo5wdHiYkZvr6pLZVcq4FQFdrtudw01JnPUKeWZTNuAeXo9cSvME4YwlePQVzFPOTAzYHse19jxJ8wnTa13kClnZMrywt7Y3Eem6nEeLPQ0oHqDDOvdnBnnKfF6q6ZAph4s5q2zj7pLjXuDaqmZ7Iep9mudcH4S22AidzURL8EGAuc8aT869T5ingvN+6QNm0MlEyZBb6dFe/Rql0kJRKtPBTI5Ps/7YuqhY75aeqVCVuOhnbTlZhuAh4A6FfpBjcVErz9MRW2COvXmUbfojUMveI6Qqc2x4sDe3pGp277aksWGRZ28vq02zgl67+u2OYJej+u3rlv/QWa76vjDVIw6dpNPD1hk9iQObA1rwNLCGrgdJK1N3+77TzLFSb+YS+f4f9LU7P9kX5r/896k38zU2X4pUF8Hoy1Sikw97Q692saeEpDz55ZcohMytXKQqanaYT463PoPU9Dl6P2yG3qpdfs024I/78G4ZM743B6TdiDPJyopjukNlnk5j8NDM64lF3UZxkgVp88cmXrFuwKO/NOOM/Y+qAZo3REWDodMFasnR6IFw6P3DOQ4Wu0Vjibt0oDNqcV8wslY971r8YT0srbYQl+ED0M835ApgkyFjxKZirJoAkQeGMxXp11C45kuwaK5oJdqM8YlEzLbg/p6o06tDRCIp+MY9ZQjeik/6Q5kmC43EEL9w1TmoPfMxHwSg95XAskVfgOUjVHHzcMTyMStctDfR2Rqp6B3HHy+ADU44/W+LLxeJdxsII+v+PlTZnxeJjc1qOb4jHtQnw/CRc3+o1OhoiOzTy3iwD+f0MtOWH9L4rFnGV4xMkUYzIcsGx3B6iqRwISpvplyrtM5C4cHvv61w+/TPPp4vQsHmXK4QIFNddbaxIvCP8kUz/1Kp2b/mqL4r1o/xcsiA9CC0WZJrT6MJL09QKk1joWNikzdqlQEO1yhF2kWqFPLU/oCu77JJNhT9FLbySBBZb9MLJu6Bh+d8gaBjz9MJYp5A+35nJPQPis23axSGainofc5tb1LJ2s2h3v8xjz0fr1lo8lPB9DnyFQkT1CnyrDjYeE/ZaTL3HH0sZhRCI4rHKPTEHWqPqQPKLXaatdsHV6MFWlK8Ly52IK6fbt0aAf0rgAMgaFREnotBxF1eC+RwD35lEjBZv/xfpE6jOc5U2TK5gwxDkUZx3D0Rq9WBFv0esOr7qkkSKiTmP3aqJF9jvi8iF4vM2b4+6kH5Gw7GajvVoiDdI06ZfZVMe6vwbBR7CoXmuRxAVXIqiTt5ujdrlq6AzeVkSkunzyIKPj1h6mAXhmBOFHHgpcG+HleZrclDjvOe6q+1eLfo+6SaXUAL16IJNTeyPC2Hw5Ah/H52BdTcs3cQTEmExIZiY+v12P+LTcOMnU+1/IfZGrG/0qnBPb/czD/X7vWI4GCgaK+GvE67OFi5K5/h2WfcZg/Xpi5HzcTmUoojpmrg2Nw7qQdqNUBx/iqw7pvS5GI12iZJGMOb9fgePMNxmvKx9F9730zpQjmnASdi3nq7EcSMrNCpkxOtSnjBRl6z9gmxZuEssHtcYy4YjSNP0wd780UfGuPDK+n41rxWUshOWqjTg3opewVjpmNP1jx+np9H4y2rLaw5OeYL6JkZOqOOmtuDxMWrmNnHsM1IiwmL4lEkwB1lyvvu49OBau3+iDnDt/f0UamFhwydV+gN81n/SQOS+h72jw349rzJXqpC1v15DoU6PWmqOMfnfKYKAOnVAXy0SlXTnNQeBnz3PzyOtBwrRSQyke8M/sdMhVWzA6WyftHp5gGvaAi+jMCpwsyu2GaATQ1H5/p3pmMvPaBCaVIrHilVegT5tXtAJotz9ngcUGGueqGBVLp52wYLTHvUm7stUqSCQnJieHIaofftzcylRZy/yeZEn6Zp4S/pN/vt89R+I4M6+naIGtfqy+GWjh38A9zro2EaZkQ9u7PMY0v0IsEM0b9MGWfVhJm+muQUE7o5rB+bUyyPomabbB3vgeFpnwMNaBOverqCvqiwMyevANKndwRwaumOKaSqkfdipUMDmVmsbkZvgXjvmoOoF7fmOc0F/PFfV0gU5Iik3BWvXp6XJzHVSTDyNQT637H3m5QtjMrznbMvjb2RoFM5chUOKN7l+p71Cl9YY7zXgSvNxn3qKGWiEzZfUXJcyNVsDgkJglUre6J7iBTZmVgHrkckCmWsgVstSvW+TlBnWI6ZDoUXxMSvKKOI0/Lz8GfqeiNb2HpkkXhZ6AzmkCgmaCu7J9iBsaBY1B3NeVA6yLIITK3CpsIBY759cvcgc4+kKnH5nkgmoeM0edzRkJmja+f2tEA9H7AfHc7dAlJOtTJlTke0/LF1JJpWlhKITJE23HtysFp8f5b8/bDlBk5N7BOd5mNyGtkinMYoAdGi1MuUv8kU/Nfbv4//0vm/ZTf3e/HoHeLRYaymbOEg2Eo3R1sacaNe4ehlxme6cjUA72IrlUqWU9PyFR7ktjw1b4SulpGAqzmqsHmKz10jdzoMG/lLE/gZbkyQXG7fHQqFMYezr2kz8FhS9SpZlHblK6sNRxiC/PQLNhzBrcyG/CWb9Sp48F7kHlpcljnK4mFzEamvEaiAGbPsAE79oi+49MVINtYJBv3+TTeZ2TKCXLUKe2wt5GpQgJXkyZtKD0DoC9lmIMfUZH9eL+eY3djv50ZIxPo/do+Re90OYokEjbMlpAImapIMyGw4usHfQsshdKN8Ofpous/TOkbFmvOcfe0yWwurkGT1R+msoOZg6VGTAu5/KppsTrnEAdYnWIiIhNTp6lQJ7EGRSsHmTJR/cEsbJ6NrBPq4Dkxv5mK1hEyNX+0mOdSHZliXlgjch1f2WnzeRv0Wjc+o68aoFo9jwPriHlrOb9dPzoVaUtkdPXUMV8mNy1Okm0v/EGmJO4XvUmc+K8tM/+3Yzn/r81TTofebXUwKZsvZmptLKboFWy15+KAb5ApTJrI1HI2I8H15cnkVBVPsI9UaqP++QLqJPwM4ufTaHHsok4t2OgF7sqbsh+mmpi5gOvOBDbsvR2lr6ATQctFlawqH3Uqz2YpPKyn1RZQa73ReD4ytQfUqS+mrGbsgxcuqItuFzyoOdwJFKY9MuXtLhRWwwWq68NkizLdbw1/k27AjubohT5MXcc5FnlcQxn6qACHpJiD6j+QqY2MNeJ+3lWwvG1Rp768XyZELWg3Y85G6b3LyD18FbBST+id3ld40PK4ppDteZkF6cL0JDum2YcpeK1Lm5zyW/rxfmH0rLbkcOczWMx8pg1iTqnpmsQ5VDmHOmXfMQ9Fqf4/mDKs4YepcOqjF+SdAYz5RIyjr73KvDYwIFpYFkmvc6xpVZU24FYRMsRx+H5fTC0KbR5Hva18M6Va4543soivl8xuMljTqYY6J/9RpuTZr575/tt21MJ/kqnfPe9HKnEOebmhbW7aUBvZHvOP29058mFKlFMBmUrQ32NQlz86pZ6XUhukAjLVHW88VLGATDHnkH6YsoyIJ8Gue2AmfosXsPdXoQ3EWaBS+4ljWovGPSyvTE/pVbmnsFuBFeeS8H4Yk52PdfcWcCw49+eFBPKN/TAVDcdxfz5798PUMPZdT176Gcr51Wxz+RJmhqqhTtlCjt6tlENKmyPmQUN8Yx4axv34Ao3Bz7MNRDZ8T57yvzEF19d4xBuPTPn3w5yF6QaZWpZ39GrLlcyGj7l6oXO8u8iYhj/LavcYD/BdA/Xd8Zlt4Nnk9uxSUBllhl6rHL1j2GRg8iWD3hF2NRUOmxxAEJGp3RF1SipuJSjPJU8+TMHRr4AsxyfnrofMOpvhDZadIlN16aNvqGff3i85F6hTTHTaf5gKnRbfzxCZPdjMfE7gAKhTqwJrjs4kchvI75GpYyTj531rJHVmwP05pmbs/94Z+29Myf+lvUlfRz0U6MDbjF7rrcHbHeafuONimGIqJ3QRzcAe94eAl4N13chvqFPXUIqhvGDdLyN9Cht1MOLCvr9V4znw3UenwqRyBbKZdGdwL+PzmgtFnUpS9JLm44Y6JaHJoh6dreDIHy1SWER7GJwp7sEbXhwbupvyQrK0YmHxMJEpRkHvd2dZAomxH5nqMJ/ouniCYBYiUw1Bpu6KvwHrPeoUp4Y2HVpdBMu9TfDzcOPeXhx6VbdHLwVyVaI3ZUkFzjVDphQY5yhkB3WyOczbj05J510OacfKLTpO1KmsjLG62Az+fFn630zZTDcjkceUlFALdYr45awN6bbK0LsWa1jaM4YEAUGmHJFkkO/uChu/+wDvuVCU4CkC5s9J/axJyDoV2HrLt9HkwaBOvfw3LPa2SEJ/ibRx9p1CtDlYJJYC1KnTumjAXy1/dOrcom75Bj/2G76U5MMUzd94vR+dasRvpuKz3P9JphCZXzH1j0px/9HepN+tU6Z1msFqW9M412xk6qFXV1B2HheHU/UJRBL9Uad26EX0kyeQZhM9wD6zPzo1SRoOwuPUILkg97IhSXoHNHWmLRADdaoX+NM3U7R+qfQu4Os55w6ZKrhapaY4S+BkJZiHHk54MSY6vwef+qhTcJscSCSeWPAvohSHcYA6td+jTq2lNXqpfj72xVv+AfKnasZFnmmJUZR+8fF+4eOiUTo0t3GtiDuuS17tXJpPUqwR7Lin5ZdOnYpl+ZmjAKaqL0RkkKkvnQqSJTKFH/ibqY9OPfoXhUod91JerVCnrmvMT9bA8Gy4cJ/04/2sajJrg23yw5SyiX6YamnwzVTC16gjrsyUoFfllI2izKtJsI4qMEuNb8Nl61/I3GZ6UB70h6n9dXyWsBTQ+4kKMsXe8X4tzXGfpd0d89vU7Pagvx/otW8V6thWddB7izs5BuHdXUhSNzLo/fHP6xTP/WouXdH+1Unxn2RK/d1z6eM5pflqSsl6QuoMrUOEdc2zORINT/Qyli7iGHR1HDON8OSIljbjnv2VRMJDhplfWPIDbG5A2fVtW8uG5Q9P0K4LZOqyfXDELpgTEJUTYvCdnUqruBlPQhtwTAEd98DsSAx3YplsZt7Cg5EdUKccqeMwL0Xohb68n1LnUhycq9eFXjZ3HQJBHNdaLIIDvT5uLcRNb5KsKPdgbI/RBsxqPm/hvB2ZulUCaEY9IUFRKC698sUMKGOLcbjkngK5+OcS6EY12OjiqgeycpCpxWzUqQqrA9lIyEDGPeQ2UsL6Qm9drH/r1NYd+yS26PVoP+VZ9JqeSmCVopG957M4WN3HvnfNXIMq9hM22j2DLdVaC18vXShtrGmoU95B38Jissb8KXbelmx19IIknPBxMLD4+lv11gOJA/SiFC0mYahCIa4ks42XpgJUGu+X9boiU3vBz8g+7Gqw5KvARn2h/DtTIZ9WyJSlY+6tQ40k7xn0f5Cp2exXc+nqX9KbJP1mpsiBn8K2OxO2EOM6MZQW8w+JNBYzcoJMOW7Dg+3k6EVeiceR7tbcQe0siUTHBr3U8YJ+P5g9KVsYu14wqrp4gne7TdugO8gcaeX0CEZkC+TD1GzvCKAfZ8hU9QKVJroVw6kfzDbjpvvaMCu+Htfmc21ULNAL1X3EArm+JAJSEXwztWHskSmK3m8iYSaPbozB5sz+7RpW6xRgJDkylaIXpQ2HeZBgiGDh4b5cutulPCyiUiRRpZbCx/t9mIq39YEsBrMBc0LRS/kOA2RL0KsV4hHrPD+DA93oeCX5atxLWZ8xB/LaNymYrY/5J6bo/faWicViK85iUFjMPzk/pOAW9aQNX2tkKp/EawhVSWnTszue2/GqMP/NXNQpzy23pOqaLSzjnI+jNkKmUqd4gefGP0xteIVAbFcmG88Avbe5QYYMoUev562YjMCz2YFHTgIb7EYf0RrNGXXblkkwpSNT9CaBL11Qp3y5/pNMCfNf6ZT2l6yf+t3nephLh4NC3iBTc7NPPjrlXRiWDdnJxCauHSFTdo9M2aeSI4rL3MHux7XawhnHqFqeeljtOdrmqgScEenVExYnYxqHbbLlyC06nUCzvB+durnVDCzhjHlif1NVKm2DCM6nwYzXGzesjWB72oGfI1PBSixrIpbd+8NUlLRjH4JFdFiLW/RSr+RV08UN63QmWwa7zjTNNbi5noNRz/9hSkaL4zDjHAOjoPejovjNFHDahCPlQdl+MzWR6pqYMWZ87XDAjO/eOpdw49m4Wan+D6ZS+YE/r57V4aNTer7CPPSYP2TCTPUE3AkyFa1vyGTTn1LwpsykjUxH2dL7MFtDFI39iqm+S6isdd9MgZBMtmRfFFvwjylP4CL6B7If92/3i8e8Deu6somywWSbdmfUqS+mfDrUoJ8UZEjw0GsKrxP+HKHXBnk8a+cQF2dYLnSZhNyArxeHN8yXq15l03PY/0mm5vKvdEr/S+Yofrf3s/cVB2VzJe2azwGMtTjmn+eMbcNOKFUSbZop2IsK6+Y0KXuy9U83UN9EZAPDwjF6X55eEPkd5jHBVjlj9sC89cUUzCK5J50mHoFke9Sp+54RSEDMGSh8r7SJSHsV80kcQQulGedevt8a+0OFI0X2fnRKP5/eoPOhRIINRZ1Sho0OMY9e6sPU/TDsoYj2RptPYG8b4YPJxrN056gT55EpaeDBV0T0fjDsbOrYJx48647e77pH3W3eMeaZTDDaj/djQ2TUdlCnYDIgU1RHplJlI8dRdBuP69RY1IlxP4vwpWPe+dIpn2v4NuDfW5mINZMAqeazkYkKmTz4KyDteOYB+8L85KBcQcDm6P0UC8e8HoobUAtrijVLfWbkXJtbUJ05T8JS7Q7keWy6cV/ZeRsojU9Jl+D7w/7x4/2WZ7NGEy2g1zve0Gsq87HX6VCNTLWoU9wc779b7/5hymnmH6ZWS/eP6pT0yzz1bz1B/9HepN/9zLd9DSxm3gGZYmfgGrEx7oW1Ydk2CMf1T2msI1N0XMu+1ZGpx9g/pg7JD1P10ekgl1pkStpBb2wk8Q6up0xJoLfbniBfhw9TAXdDpgpZxzG+IQqbsgF6P8ckIewvN5Pki7uWGVmG3kWvxrn8zfy5JWnu9LAUNvh+qxl6vfvzpcFm6qFOdYZSU942UafujdEWB/5NjaFm8m+mtspepdGEx/d7qHIbTjPFpocJfh6DS+ds0LvlN1Nq0Rvxd55ao/ckBZ2T4CaiLiRrdg2r83hORlciU4uVpUOUgkwg8HGMZg6/AvUm83GYZMjU9YUM+e76h6lZ46ww37ETjEQCMmUFmx+dek4wjxY0KkCJ5enYTzhJyCvuNh+d+jC1XXQdoMNGnXpPK5UIYBEozp7ZJtUGfULq8TtwFq3QhqHdJcRs9bF/UBTiKPeRqSfXnED3E4kNB29cu4J+BHS3Vtl4PYPHH2RKnv3qmS/51wZ/6n8TU8UyekO4Kkmc9yYyJcbO+aNTQaBO0Ph0A/dhKrSXyNRc9W9gTwWxDbMxn3iD+YR4QfH/5MX+YRTh7Q6mOOHYYNo/Lh+mTKOZtVEeIFPL+2kK1kMYM7oYyDQsJICLoxhsBmyYGLe6+GYKyivmi30t9uDe5yIb6VJwoBfjrMH6vUedek4xn2S6voeYfRhxpg2aavSZiDpV55iHMraW6fAWZ+BVltwG1hKZMhQf37+f/DC1yzZbcKOdQSCa91vyMG47UF7/MOUeUFcyI5FJtB/PIeHeZx2yyVpiA7mvtsR7i6tv71eB+61T5jP7Yep9ilagkAsytWiQKcbepFBuEyVO/QwVOeacDeiGj7r+L6YWXD9lA2XcS3u+wftruyzWiIJBpl4yvv96vUedGkLMs5urvwPNt5CpRBrXjE6YEr/GFJnqGcWlg+9gnjV8iY06v6pJ9NbnsEhjtU04uf6DTAnsr88g/kv2Ivvdeeo513so2ROJs+5c24ZiDycgK4/F/NN7KlmDiDpFxp7Y1WnyIIvmht6PHUT2w9R91T0gPgWYx3ofmdJ7/QFaq0/jSBKQqb1RHGDR9zP2w9RQ4uuZuYveL18pMtVfCjIlI1PrK3knBvtIK1DSJTJlQpmRahjnkv1EbD86RegOdaqPRqZ6zCfh0NSwescGKdIYmZJvw/rDVIRwI1PzDvPghR/PZxqZcrYiB95pwMzvC/h50ibYACllow1kB2pSaphPVBmZgmvh26jLZ9QVvpLa0NjVNT2eAh3KM4teKjVwzPNLJwHNO6KudN5DIO/xSdOXTgW3cR/d+61YgaGsJm2wWwUZxQ+dQnXlf/LUl/dzw2Lsb9w84VunLsGUDfvK336Y8harefzRqbJkkSmN/jB1UpgdeNIKmYrGFc3ypapgyQ5CHN511MEvpryjjNffXztk6ioKsBQlZKp6/FGmOPkXz3yn7F/Sm/S781QfpD0U9zch64cKtkGY9AjmomPj4LlGpjaXAnWKlDyJ5OT5INbVvIItjn3b8bh2o9DNO0CwIGxeZTWqiHK6g9dsUaecl3sgR9q1oC7GHtNn63Okb5wpJp1x36O7uBPofrYMoOZORpsVnQYfpox2ycXQXjBf3JzuBXrtoi724xkCXspqsHrdkanHEnVKULFOxzvLIHn1VOUPUyqfY2bnlsjUV55StXGebvsIKJ0WBQuOfR8zP8XP8zVH4SdnIw7ORV8Tf3mqwMsJ5pPF7YeprWeid+rVvqaXzUyD2EykNmo3qFNfTOkSwxMQjK1AnskQg42Gkw0lm7GJuRYT8C6LCd4vFEXUuV0KUbFTSDI8Uafe/C2HxcFGnbqPp7dN50UBZPOastF2xWzJsxvXFK7d8bzfcOxhnkk6JFVkxh+mLpNbBeSgIUOrffetU+YmHOeEpMCmE885AL37Ugv3DBkNedRtY79W2/S+Vv8kU/z0F95vyv0l+6X/7n6/bll0EC5mOltck5oac0E/gq3YbBx156dKdjtx9H4tT4JGxzHYhOP5SIIiopdLXzZVcVBA8M5JW7Qz9WB4bHeHRTn24PaX7QXr9Njj6Y59BedN13+YUplxv7uDgTp1DM8B3I6dEef5oLkG2znoXTYLzFO0RqamUfUCEt/EFtLxDIHuhUyFDwXr/mP12lI50Ssogo6yRSDUgnEXfpgK76wqoE6Ne6TIiRwDpMiUETcsmMsSM3+e4+eJF+vim6kvnZLypoIFTzDjm1eGksN0nX50KjjINb7fbjx38W2O+5OHOEaTZROD012RqetG5ojJdBGmmHScWx/3ps7G33tVIrPRS1Eymkb3b++X5HNkIrn7OVi7YUpC5uq5ZFLqOfgve9qG3tTPiOJUDzCeBL1oOPNkcuml8ZxJ14zTjYw1ree7CpzLAZlaW4xLmsWA+fDtYn61n5h3xbA4fpgKrzKTkZBr0AvPKrVd+WH/J5nCOPULpqZ/ybzf72bqfoo6yPuFzmbnuYp5RBuO4LBX1Kl7gpn7yDos2Go31s2zdyHatjiDLbViDGd+RykniRcIq7E19GghU4flqGNuwbHhSkGmvnRKL5IZ1mm74oi4S8ee2CkyRVaBQB/8zofrzkWmqPN2DX/QS/T7VxZ1bof5YiLj9TmDIJJoxu1qOr0pKqzPd8wn9xPWfZ42JeadhrZ556BUOBwypeg5MgEtMqW/kOGF+MI8tCt230y5RjRvo4Pojb1P9w0sw81PnvpiylYx80fcG73WlMTIVDVIcZgJ6pZuTpYG1WaGTF2jLiP7axTj30d4fyZLlyPTqghBvyZ8G3J1RUkU3NAb9i9kKt28EmrOrBVsDIxYSc9h3nmUp+zDFFyy0iXMjckxjz2mLdzGc+id0Ut/MRURp5SJx2CejBYTk8RdhEyhZcc8uCtRl3QF81SmRMhURGcsyBZ6c/3QHVA3j+MeoHu83tCMeKCTSI1j+qgvf5ApQfyV95v+l/ZRxOrtCTkG7zY/BLVqRIp+AOV4ZEl4G2SBXMXbgLp1mSJZfXkhA9tcYKHvMONv9gqlnsZfIMojzGNiCbXB7P0baLWETCnV40DUk9NgHXXGvoIF03+YopM31mkLFIEeHcWD+6M0sKLH4/qrAL3L4mKz6L1eP0yZ10aMo6P7qmn8VjBPnbYTzCtbrPun6WkLEX7keL3bA2fYjy79Zup8RqYa1p+Cvn9g/mkWeL31mhlAzS/opS6vyYVgsi8+TEWQ9hlZTZEpk/2HKc9driCp71IMkoJM6c553McVpLH3yE/IgTEjMOse789m2PYkdpGphRPxcUj6jpLKKmKwmvN45oGAXu9yCVYQP3QF3+mAOlUfCmSoPOP9mpel/WGKnC7oBa0WX/85G+d8Zts5CUUFvd/6KmmwjStkSrd2Nl0GtxJ0dyGQ6MmP56AIzBaUQZ61gT0+j1sUZgt05UskOk2qhIRE/GZqxczUP8mUyP6i32/Ky//8+8/OUfxmpq5x84Dg5eht1jx2snF7mwdwn4QlcCM4Eu98MTJljGs3qh+dUic3kYB2f2E+UZkzZEyCecx/wNaQ5O4CWsVhHqIn+UAcqduDuQ9mcTQcmQfmlBOL3ozBMRWOe7YcXxsPar6hbP6aadQweBPzwO6COtXNSiDLQe/Azcc9TAR7N66VICrEB2Vkaj/ug3T2NxALc2Rqw6m9YSa3FPy3gEylfM/RSB73zSVEJsF1PEvmeMQaoXKvOYH7sfzWKS9ojfjDlLIq8F2hFeIPU2WBugKahzp1B/R+fr/WIDtw434WbPXNlHqo0KuF4qP/6NSHqVOAf38gqGMe7OQ2ulYK0CY+4+spG9Qp1UCd2izTDIzNmD/9lWeT2NHXYPbHaRxooQ9kXmKNck5n/DxvYdxTU3uhTtWFSVbqedxPnR+fEU/WM/SWBPPfa+JswUmLWQvHGzIXPtMGVHMmkeDQjEyNecrai2qcosD9Saak6a906m/Zj+J3z/uVNuaf1Av0eF17L/mjU//G1IOLho/3C17EO6DrH0bv16MXEyX8TnONP8FKMAnJ5hjmjVc1XMDkeA7rvO8eyINN9+jnL6hT19J/kN2RYcE6LpQ4zqY7ju6OGxdO8YmyGa+E1GDDYQuqf2Hb8J2Oq+c2/BOWp1QkYRgGNdWZjQKr43Tytf93RqdULKB6x5Tkswp6I2FOK8wLyFQ4K2qONuLtm6lQuAUqvbHpgHlngkyJ0vNAkglbwGIZGySUsDiQyEKmdGQ/jkLNV8lxpawgPR2wzr/EOvvoVBqM+6kvKhyja0hj9HY+er/XHplykigE7RzzLUx3nUpekh59dOrDlPhkEyjrlUJSMdl9M+XJe27c6w11yuXw5+WBok7BmwFi6PwPU8ylxJRpbjQI2uWPTm00vF+U6OP+iyNTG8HZjOdUYn69nwKbJrnZgOXaEoGK6Vx0mPoUyINB78eF/Z9kShZ+0UcxFf6ScxJ/91oPU8A6mKWiToryFAgfpkxbHNhwkaP34zXnDZYE6O9X/aQmla+fPt4P9oBMaZp+hJTmOptXZZ8ZtZuewaVv1Km4dGskgWlA57VxTePIVKRFyFRZoE7tbi+O1s5sCfVJpW1x245z4WW3AbW2kKmEebrkOY8eoPvWHL3kdbelyilWoGzXP0zFMzOHrXVFpti3+vjolFcIQhxEN9QpnUddJN4gtYCeSKVLo3l/M2Vsx72r612Bn9eibCRN++SjU8qzFUio2BPMLwkylSwUiYSx1X97v/Do4M/yjhlPvxYjWLIS3h/PlnvySJEpOh/4+MPUlMffq9ZWboPXGZma3XcJRKuCYSPniEzMPT4FWoZcC3u2pMTXowzU9QGZmlw7IMr2dEVZcwQ2yumTI4yCOrm9Sga7Sp/oZbODuYXF6zljw63lU7Ik497S+2zWRgUdz0alfAN2e/zRKagaDhz+rZLYfveHP8fUnBV/0Ucxnf8lfRS/e47iuhJvUMxtneSb5UswXqdbi+qQD2xgCw+ODItxj0x1Pm0jfY5MBVP/DBpZ4Ri/qJj5r+AcAGalzq4Zpk6MfXq6oPcauDjIj9v6o1PuvJqR8F5VF3KeFW+sowPWacFAnVKPZ2RKfKF3s7peNtavf3TqX0xpxXXORpWC3q+cBKhTtSizwSXaJfQ06BmklxNh1+qkvxjRqVnBssgEAoOPOkV89K6q6/0wBa2PNcK4C1gzwgl603iZg7VYUjY8zfpxvZS/RceFOhW+AJma3l4JhPcC6zzv99l4rogKFUmQKV7FMV8cnQiMlYpMKbst6nBhAjIa8CRQzKdMrNspBKJnchwoITIVTPH1sqPFtCF7wzEfzP01LIUl1wauNKEkAD8Dn9emJFrl6P0uTnUF42YIbXB+o07Zzgt1slQNNlGyMR8+UZfs9RR16YuplV9tYHHs0BfY4e6bKSL5IguNhfkMxGIKi6ZEpoS1+ieZmrK/0qm5/q8HVP9NOnXWmCvEpqCx6/z84ozbCnXFu6fI1NmXuR+dYqZx9DpPtuRxQq/3xRRs7zhG9WPTwsbt9Xa9WUBiPLkGvd/wQpdy3jy2hK6qPSx84Nlg0iNTW79CRt8m6pQiKT1dlIoDO8GjcWbpIBssOWG+uRpsHM2NiUt4Yj4w2Y/ngpgO6lR3faFOVWPdP9vjGXGkywDQ+rTZO6kvxjuqvpkK5Q76D1POafrD1HHO9KizkcB+dOprjuJLpwI41glJyXjWTd2gl5LsUiDP3Wz1zVRlqhm97DDPBUsZmer3lUvivR6CknWYfxZr90HazgGwHECmZtXI5KhTy7OLTKXkBdRlN99MBZAq3zplux3Xhlz4pJ88Ra77KQmH3nc/TC1CGHuNRp1SzoEK+eNhsGk02an0csI8ubydMD8tDoz60Skijfuv1+qPTvnhuC9v2eL1Bk+ki5aeSlbdu67/IFP89Fc6Jf4lcxS/mykhLy6wznqNzVJ9xxlzbWjA7YOh/ejUJIp6sBhhSmDz9rZEUm7o/czHvA2CFX6nD4p+fXWiepzXWEGNuY065uo3lg0IfdRklok1GDudZyEk3YWUoj98dOrD1Km5O3BgQkoK7wyCIQcNMrU+sW20fT5tQjP+Ds6WxfdLxv3s9gp6v3U5RaYuJTK189HrFYlB2vxyhYPhm0WCY0xAnRIaZKrVxz1SdnepjbwlXm9/THsgboleals+a2I5cQZElWgLAacCOY77m9ttg17qS6fKd4s6FXc4JhdnSD5M5Zkg4udb45g3yZifLAtrjvjcXsjE1gEWBebPcM0gk86lwd/nBua5xaC4dC/FMaQ+YWJ4aMjU+X5KkekMdd0a+1ZWU3E9zmkgU4GFr8/2+hV8b0Avy+29nszIXYUymhrtShYwH7YOj15vm6NO7WtPJrNKzD9MwWScQ9r4WNO+dCqoc/SqX97vw1S2/6NMzX6Zp6S/ZK3H7/Z+b0c/w3p4a22xuiu9YU1ue7AwgLShkWz7b6ZGnQr1CnXq9oyOoFF2XEth4Heaaac9VK+DHq+fC6TnruLrUaPjSPRsUac0ptl9dCqaXboDUXIc0054xjyxXr16mqWvBdw2K8xDpolMGZumwDGKOhVI04lNJIa5wxJCZKoe9yo21d2PTl28IKGTfkgh7sbnY8K6PxgvB5lyJtnYs5uOTC1E9JqGLsUBeXQySQ3/BVY9CC1eQ7klxmqWge0ElP0wVSg6eqcemQqcGr0W423iD1PwruqE5uOYjnJfbP/fTMGJcS8k8sTgw1Rw9SbCxwvqXItM7Q4vl1ZzJf7o1IepRm8w/7URh17TmKgkC8feqkfBsUHSdTZWhgK9X2uhTjUBMhWZ47wn7xvtR6em4q34Zqp6VirpV34B/s4adSpCpg47/H507y3GUfkYderqYL605ypJq7T/k0wJ0q+e+cp/ybzf71473xTmCTJ70No8tpGpOuh+dMqcYubWcv710algtUKm5uZ4/qy9nsdhU7xU+j6hDqWMo5PifOhdI6LOGVRtwWJmXrpbYidDDVaf8m0UU+ZANMN8g1JnDI6ZTdDTpj4voJl6hC3SqOYMWUu/mQqZVWkTyxzu4JLXHL1R88roQegYHLP9uF+7EACNgtsKqrVO4rX77GujuiBTi1xAnUlE9UFZi0fvqpRSHC4WlUy+dOqLqejG4uf5V576eL8vppzJqFNX8Dhycn+YiiZNn9CAtKiTyg1168v7vfcpgO9OMP88iHwhi9UQfPJUpBnjOuJYBKCgySQ6ffU1rHbfOhXt68CmSqWvwJ7exr6RyUMm2+W43irOkKnZukPvR9BL28p8PP9rZGqrrVVI7Dsy1RJkSg0rZEitZ3FYz1FXOd/M0EecZiQic/z9F1PjOoI42thYAwJ09eCyCTLFnf4oUyL7q94k+W85K+c3ez93cTrCtrpp45bDu8dHp2z5PMQRJY+eKJWJTM0nHBvaOy8jVscccMy/5nF0HdcY5idzh2Ou0kneqOAaQYDe8IupgA/l7KNTBvPi42AXVDVZ6qh7zkLAjL6BXY+MtDY8rBVh11dG7Q0/j3CMPw8sCclh7It3ihvo9xoZvtjBt/eLi8XIFIuZ/2b6CYAtEVLcFaiN2y2Kv5m6M8jUl075WS3FwIsVR+53poOFUAsxDDv0smS/yUDTWRoHIkWmHm9kykqbWfvRqc5CrxbnZ7GNBKwO9J7g21RsJrZhSVBHvpha+hzeH14an3E/bz64Vw91qjni3x9XzDdT8PJRp7LDOoZt2TPko1PQRylY7I4jUPilStqXn4J6TDnMR1OffpjyHW7GRvexl0q4o04nO9to40OM918y9QKMw3guZWOW30wRf8JjTXlifnx1px24C1nE1+d9+6NTCz1T2NiXYfsHmZL4X+nU37Ifxe/2fguuOsKKIVqcBUtk6rVs9lj9H0McHF23J9bT7MASFliHbRHH4L+Y+ni/xVusoNgyGrveJLVtlBZ/AvNyYdErLR4ZkTL/m6mPTknv4QXuXGFQB6TgQdPt2YLmcidtJuX9N1OUbwf2w1R5im7gDXdkWCKoU/ctL4OX75Gpo486NVtUqCMiq7MZ66tbY3FCpqwhQybc5kenlqkkkWB+YThiQtWBdptgPpkoqFPaRFl/8tSHKXl83mUuRqYyAXXBtJGB9dxAhuhMHU81TRnQ3JExPqtsosdMANq7R6YukfvN1OLsTNtgI0/6j04Z+5vUhuzYc3w+nyNY704MXv86oPQSoc4qaYH3K5+6Mrkl4gqW3Gvct+rBUMLOzTMQshZIWD69C1k6awU2ycSIP0z9S6cicYP5bSnr/4Opm2XWmBJ9ER1nyNjEH/cL1LJaYZPVu/6TTMnCr575qn/JuR6/u49icj0dYLPTtXjtTYOL4bb+HhazDr0fZd0HWVz4b6aCTYo6NcwLrKDuuLZcnlYC2RZ6iV5mgnlMljFIedPiCF5iofdb1Y+EtLyzg+UsRO9Hx72yehu9pK5qqFNfTL1mMwtuTEPiQtkgUxLHoG50ZGADkz4pace9iRcxzMm/MWUlikyC4ziPJpVRBLBrdbZgFv3WMEwnAusozFp4Gv3IVNWDsXz/MMWv0w4MKRLicJo8t585CoOQnzyVAjKlnxoco+cXMsFHyxjyc4RjMjnW30w5rizGAd9jfuF4JwBFWk8JDAv5QFZt5YM3u01bkFCOyFLyfTAn9g9Tt7mETN0vEzbU9LGnt3OSb51a6ej9zlf9m6nI31bfTBn1YobXpz4vZM6iTofHuRGnXYz5EOJTDmqxwbz6xVS+KzAf5iL+XFzQm3cw7vkyO+L1p8+OksARv5labU79H2RKZKVf9SZpf8kZ2b+7j8L/f7h7ly1FtXVt94IoAIIiRQ4dkDMfB5GaiIjgWUTk6vdHEDHXGP/+285KZlu55yqs1mKODMMwePrzvtAP41ykdF0rZONsDjddbekKpIYaSKTKYkv8zn9h9hvnxAaHfTIxpfglXuON7c+JIqQFZBqjNJuayJoue/5p8tTEVHp/lGDvN9gvvpiy0voNyjzCcVpJkSnPuxpwBhH7kFZi9hsWOM76vIJMuQQ7+41W72Ao2YKExeudaHkeLYGsfWTqdMd+YsIlgr3/VJt8WVSZvir9CAx/jkyYa2QqJvkPU7vKZ4miDj9MKbN9NmW/rz4Fi/hfTIX8FZm6JAFmP2WJfcQ8oqfWpkqDXlcCiR5b9EjE1T7Ykvbjqcva90Cx7VkcxONeA+onD8BP4vGs05Epwzjg+33HNAkzCj2yhzoB45NgVpY+4nxiSr4FbBw+GWQ2tGv0fjeu6Zxb+xv5BJh4k9kZmfrqU9W6y0BdJxwDUUqxE1MrYeAa2O5pkXDNuL7quMXsF1vIqN8+PuAGATKlp3+UqRnzK0+pf8k8it/tqcqsG4ghQKasxfuknwT0yj+YipkLMsVs2SbaCRSQYDme4zd6KrDWyNS29wsIDy4ydecrWadr4QRWUDNNKPAtkM4Zz1gzz5j9slVXEMFQu4kpcA1kanM9GHBQ0RSbRkamNhtkyhmO6MlTgdlv8XncYXVLkKl6KSVa1wlLcKJ+yUxMxW86xCy1QKYqvkp0lTZC0LUMmTq9qpvGSNjfLKXArPYw/Z4sz/jz7eCKWeo192Dy1D+YckxuC6qq8nHAXrG/GICe2r0cZIhRsRmR3KfAktfIWCN0MtFvgw9yLbNN6EhuRZhj7n8z5T6plujvNACLHffCPrgHU4tWuxCiT4meevPoEVk3ku/sB5yI/c3vElDDcR5KRJBZVrWxnzbXH0/xV/SkqYd6vM7obk7OR+ObqfCmv1jy8aINrO4+14SJhMwugu6Av5UvkGB96v7JVNIZf5QpjvuVp8j/LEn8X13r8bvXzlNPuoa9dZOZzWqDTKkKdwCLFj4MKIf2RlLKb5Ep8YepkH1g9oPPnAH7gOO+fKB3EIobJd42DjK16XCEdMSGaUA3XfSag9lQffocCWcNnU1MufuBJlG8PNy0dxUYULEpIbmVVq1+74QNSO7I1KPwZCIexrk5pJkzAabIRDsVlyVIyBcTNON8ue31AbD1PmqcZZs+0Y+CGgIZ164HnYdMNSZ6yZUUgQmuW7onysZoQbYwJQUXz8P+dLhuQJV4rZmYWj1w3Jfd+ocpf+AjKO1eIOHzJrvaqclp8OvZAvuegUy9BtVHJgAZoNZtQaS37cHqas7isFxi//nyFJlvlnEgmoGpvZplCFvFoRoIY+yjGx77oFnsmCaismJOqDOONuZr3DugiPD1petwxuy9RE9R3etEyo8kwbo+6CS5seM5HR1mZYMY/2LK7R1u3J8dxzxqm5ZgGOaCifzuJRJPVHvQ7hupWZetnP1Bpvj5r575kr9kHsXvZmr+6ZCp5i4zmS4FJ901jQMo+82HiWQas0w2p5EpLmbj4Ja+gEgZ/nsrDebNxNQu6XJY73rsY0v+Leond2jAuByZONji1UuIIXwzBbnlZ6Q9Yp9R+gaZeofjuRxzR4e2lFVmyxz6mz48uA3obxlfJRnXmkj7y21iKtor4zmH+bhXs22N88LHtQzC/hFAsNojU88aQA8zZErzkakopmBca9914F8Y9IojlT0x2KEF9ejwzMTUV/bz+IsWh4tj5ZK8QKac4siTUD4gE77wDGG3Huc32joydacf4sQUUNe9SJwh90AzBsxqZ7bICJrAA4u5zMjE1GagkbkztYwj44796X+YitgbemQZqxH2sRS93qxdlgiCEWNWs5Gp8xFf/4spKQI+hszxMFtW6ClLu+kkPa/x88+FNBvXHOJItrZePaH7BzIVEi4GNUKPaf64RlFNFk2IQ6VMvJPQgx8MUpP6IfxJphCpXzCl/SV7Zkq/OftxxfjMNvfkJtO6oNLXjV9OTEE1w84d8txrYiqql+M6VAmzn7K+zpsIswdeo+qwhWCmKWSbh5KoJ0JagxfJTBz6nOsSzsa+ZQzWjIks3k8mT2ngYvY5HZGpTcDrUDWsymRPuj/pG/uRguVJA/YR4orEnqU30J/xOC/7eQDt2j0E0D1/2QT1bHxmKkUBhMCo2JsSbE5DMTKVz5EJcYFMNXDBn2c62NH7s9+SsLJbcK9rzFJ39ZUQPopTkKi3Fk+euleXDKyrgky+DepGLktkKuWUH6Y+bSqCblGLJoLxTIbmbnjgNRzbwMorCsIbtAt6YyBTmwizWl4JyFRmYp9rzpKmPcIrZtXluH/7jsK+8+Uptb0xcTR3W/S+gu90ZY7rnA8B2rQ+5GfQtw560y5fFamTSAQ3SXQSi4+SJcOsRq8fT8jQ5o1Zk8UPHJRC+WHKzPI9ft7jXgHeefRUXfcgsztkiuaq5A8yJTC/8BTH/Jfe9+P2QwWBO8jNRg0O1dSn/NsMmaJd9FStc8+JKZgNP0xNnpJiZMp901vIN9jHMlY7iLpZ5DWoZ5EhgXYWXeK1ZQGaWM+YgD+P63eu9AuUE/vDVNEyGjx2HnrK7eGfTEWbCLPQMeGu39nvVI/3+Zho+cOUgFlqrqAH8ue4Dd91Jrv6aykAkGpk6jxDpuIoeoEqREIc5uOZ1YVTP8FvRGRqnmGWlc1mMz2fCptBdsn8VGIfCRXs/LBBz0ha8+2pkJYrV8tkTgSbkhdMsGfGe9ejp/SF8+OpruScyVNwEPboldvDA5m5jPcdN+P5W/YTvj11KUuRlKtLhK2TYWJwnm5PyLKLJqZCapwbFZLLGeRqnGt0FqiCaHVKgc6KP576YurLU2E737dk+eZSzLoHLg4PQccSvX18eypw45Gp69dcM1+K47XR/0lPLf/vdx7+wRT7l8yj+N33/a7to4LCKeVmq4hBoc93dQkk/XyaiandcMHs9xnPo+pSyiWFnR5BSVJk6lxilhrGedT7Yi4zeR4Fc31JI1PSfIlM0fvWJXeP2+EIzs2afzDlpoRipuzHEIJMJaLabB8qemp5u+A1sT4MccgI4zpj+nEBjZ+hF50tMmVtOgEcU8DsV7/fptY4qQdxaSnMhsLspu8UDqY+Fb3X8jdTX56K9Id/Iq5atmDMKr6ZmKLHJVD/YEqMRk8ZR46JqHLcr109hJAkBfaRx7E3tfdWWILav9FTWjneuwbsT9prx5LIi92MuC4ypaQXlpmY2nech8zUAgMXCvvTIuEBYFynPDH1vnMRZk8JmbJDsSerWR2BumkYBrremxP9apzAl3GM+AdTbvfRmPS4xn5IFVEKuh9gtt6Ke+xv98sa5Od6/PqM/z3whgL01sT3645r792P8Aa75KR4XX/gT3pK/FWf4mbM/6cg/n/LlFt1FaQULceZdHwXOkT1Hkyt/TQBlbsVuTr+A5nKxucn2sslj8ZGprJmHoeXW9kSO7U3sHdl7GMZec91Y7BrIPyWIVF2cs2JKSf5zJros+/QC88BPTFrcZyWucNJy72AQFe+1TinOrnSK2OcU7qlBwK0hVloZuQXUM4UMqW7mP22tD1Hb7XIVNXjuE+O6Il1c0CmXK3/9pR6mY/PPHX5O/uZu7uA/14bz6we+5Q2X/BN4Od7d/KUK9QamZiqkzQFoh+xnwjlviK8sgsh0C+LGPQEmTLicQ//G16jAbAUS5R76YLKq+jxSm0zsroNDqyYEzKVjWtJBhg9ZssCE1gKvt/S3AAUC5bCvsViNov1MgTlscfPa7i2LXEOaQSuemSaKft1CX0CyYlwjNDFfUa4HJmWr5nGrG0ZmZFt9f/ClLjgSPBcYTbchGoBq9UZ36/pIKMuZXdg+fW4JtSV/yBTS2b5i7lJ3Oxv2TPzN2c/27kc8K+vy/GWUpCpbh2VmP2UTxzu66Ii95RGpt4KZpu68kyycOgKlC37w9TZFsZ9hUy5ye0mYPWyGY7gH8e1IlGBTIW7YQfS5oVMeQvanZjStD0yVbgSXvPalcDRi9R4Qyk9MmXma3DF/UBCQcDO/s7rC5jeax4H5Xo851AuF+DIEmapo46esraGC/FZVZrNJatM3T6gp+RLhkzAQq40FCv2p/dqvPc90CfCS+N+78Pqhylh6aTf89Kn+37zHPtIonBNtOtGprYBQGrckanta3zjrSHAyrgtsGkekKnihP1JeUaY1cxjkUxMqWfCNmHw8E6EzmwXTFlET7m5JGvjkXEQe7XIRPUTr/kvpvStgEwxMnrKImUE9l5imlDxXixhNfwGef/kmKBgXt9MefETmZo5mBPAtdcTU2Efjs+vZukaHGXcH5Cjkbk1YxegHnx8/1YyMvUYOszeD2RKFWX4g0zNftmn/pr9KH6zp2oGmQI+Q0/R3qHQ82zYg9RY6KnlBjt3Cxdk6vnGbGN6lEmsLkemSmVOoutQ3kiX0ilexGMfW3kHVm+f9PHbUyopTMLE+Q5IfZvFE1PsgJ5Q1il29FWLTF3ehEAjNWq8ldlxP4vCT8B9oKcieVH0hGfTC9i3FTLMjPO652tjAZ4+Q6aqS6BpA107AM+70uSK2pt6thgCkLk59otP0X8zpSYHgcAjGOfwLnP8fdwrdv59/zInpqZ7FKemAvQieko9IlPQGpj9Nmd8+b00ngFwXFUocL4UwNpxeI2eHuM+tgtkyP+YDPate5uQc9o5mC0btgmOi1dFlrnvgs2Pa0OMELNf7y0DSDlLZIL7usTsuL4AaJs3Q0A33JYklRCCye+RqZeOr69XdgPG6YL9bnggU0khCGDnhdbE5hHHNK8scQz6MOMemyNTUNDJuAZzxkTnffnNlJ6aCxIYFxwD3PjRIcMXKU7MD/xJpjjuV57i/0vnUQSmX0LmNzLZLB+HTDfaqJg8Bbv+P0z1OA4jY3uN3O6Xb6YCn0Km7J2/hg05yU12vrx7XfOwn+kmNzDRFf/yhJrT+cRU+Ej9H6asK0Xg02IcU0RehcuQqiSjT32hezWOs14ofhg4fsa1JuBfwI3HdbevzcHV9rKP2U/9jOuBOEnTeDV1IN2elXi7XFSafo27b6ZAMkem4vFZwILDPtS3XUWKA/cAzyj4OLqF6N2v51P/YOpOR+uJqfBxQU99MZWZNTL04WRN21mPBfj2eH6uxu17EhUqMrRj8fPxrwUQoa3tyVNBHnrV5ClSvYQGGvcta+bNCWB9uvwr+5H1aWDC7FTcMOGNaxzhwDSwXlPfnnKO4/m+vkFhvA78JRhsjJ5qXfo2MeVbz/FZRf26kflBRW/dxvVbpoZM5S7mBOt0QK+SHt+vG0YdOI6OfcrHv+QfZIpf/OKZL/6R/vOA6r/qHsXuhEwVIi2TbOG9M31LPbD/MBVmv92hLUhXpPdvT3XLl0ZS73EAZXdATynjfbThkSZQvJ7ouXwt9To88S9llPHQBDzjasRnuRxW92YWB1utdIl9wyxpOSUVRw/uXWnVmahQZ4pKcnnV/3hqzH5AtuN9MNc+g3bueQbicV63ubzwQBTs/EGpHDRtmdo27IpEQR+myNTZefjI3Hy879VWBV56l/FMhGTBhNfjeLbNTbjjNbbGzn+8/DA19SlfRaaCGj3lrysujvg9VeDXq2+mIvfWa5rSYZ/TaWVBIiqletIXqQ22fEFP1Wk7fn9ug87UbIP/K1WRHXNx/umpl3MNIKiW6Ck4jvvyAnpppSv/YsrrRCaOtpTXk65U6yn7AR8gU57if3sqWY/nX0V37ttTUK736FXjkYBuXTBr+9G4p84pwuwdJXMmUtb4eg4/vGCVWxJJ17v+TzI1X/5ibhL3t+xH8buf+bqMUUKe+OiphYtMNYyAo+2W+pAo98WCPKPu21OR73samZnjPIuS45lQ3nctoXQugV0oI1Nr/t3qQZhWYK0S9FS4aGXSi+UWJCZHT9H30iT0G/uMcTKoOJhdpUrzy6cCTaQozCZs+ky/a//x1BdTzpk+g3QT0YtyHLgavfB5sFQLr9GDi56yqNSCbHgoZDOb9bKebEemduip6DQfmdpjf5MrZsEAZ6GnBuNyB+/YjPfadz/ZTzMk7FNfnopLOwHvJXMx2Cl66ipgVitgnBtVbLBPxTt6AUpwxq8fRxz3G/9i4/+coFfacScLQ4gs0GZHNgahfxUktjAb2h0R0LN8KY5rIAPYW5zYhLnSsVP2ky4r7J/00T2R7e0B4Fo5E0N5evVk70RHsBTsh8G92Sdk49b48yHC7PducUzLdMwJ8uEyY4LVZdwHSsd3Lu2OyNRFwWzYvIQc+6iK71dPsJ85G8zCUh/+eaYE9lee+lv2o/jdTFXBo4TgMJ42MOcPic6vcVyTjwUylbkuduJneoNVxzJNsLtTMqkLocTs5/PYB8TuRGIxjbGPmXK8eT+DVvd444CtJEJPOR9kCgPfFgi9nhGYH2nMgpr/AL/2KRJcRcx+kbVSoOOfCpMp4x4xS1+NQbOW2OfMW4v9QhrO4+HUPBOx84OpPU6X8ezQvdAEZXuQNYozLMirWsGr6wSyjv3QB+/K45U1n0OmkV0+evGN2U+8lAW2wuEGUukgU8yH0iZPfd1Ln+5R7EwjAWdZjeeYcF5BDjwyEDoHzH4JJctazaeY/YR0nJv12rdE8WkLGc2w/3x5Sk19C9ykYuPAkfH7yw/2PUkukalLiv1p4TY+lJut2ER82/UTU4bBDU2YOu5t6lNSnP0wpS/8b6aiqPUSclxxCzDtlRanRYpj2h4ua+x3KjLlbHEMEDfCN1NBUvk3cnYGzN7VE9+vTNBT9jJ64u+XSCSpjT+a/Zb8L9ZPccJfct/vd2e/8N3toXwYqBKueCd6c8O/gVpyPRPkdPHD1EtmmImpUBj3Ez8OfBNCiFnqE9DjvG1uPAEkRqZ276gCdd8N8cTUl6dc00GmTn5nkjQUfpgy3EOlDTGjwNO4Kk1WVcjUhxH+xVStl6dvprpn8M2UvGx/sl8850xILorMbJ4SMgVW7WEW4jn02rjHZbxN8ed9jEUD+ofOiCp1d1DygSeRaqJ3v9ZPTUx9rfW4wHhelFphHzmdXxmRCfPjqfe7l7WMxz7nfd5zJtzX1DdTk6f2J9EltGp8eypKruN9uqNqA0nnAv6+aif+gymIN3RPzuUQgBpv0ev3e3EixyIKQG+3yNSVQWbZfXoE2/mM9yG5F45W/ng+8QX73/rm4Zj27vPk21PeGbPq8MojsCUJPRVw/ok8migHOf7Mm0ASvJY4CfZZcvYkso6evfsHmRIXv7pHsfxLzvX43ffSq4rbw87EeJZxKXqqbPwdrMwPMrVI2h+mbjqOw+aATAU9XY6za/Ea5y8+dvBHGsFOamSSz9+Hm56v1cOU/eApF+O6VXoLqtYhU/IDPfVihjuYfYjjtL3C7KfaTxle8VwZz2STQU/jLgKPFT5N9AC3JYxlNGA+Dcya/hqZ2tYqByYbC3FQithPjP2wgnVBycx2sZHEial/eIpZoxdlSV40oUp+POWIBDv/F1Nfz3y/7lFMz6deAnpqYkqdYdYy/acP2x2ZM0HzrGQttOo5uGcTx33Nx2uUmyFTvqkgA8GyMCem/BM9roXfIFPHd4nZrxrnhTM3f07ClPEhea7EONrPMZupD2TIPZyHJroBZr89Dlmg2TxDgix6tURW6SO4twb73RdTlj4+n5MoLY7PHX7+X0xZNMG+6rvjuuXwgZ7yKMzavEHfyFsYtmD5h3kTUWt8vS9Pec4Ns192lP8gUyIj/ir7iX/JuR6/fa1HrRawD5dSkzGtBPq2rnPQg82HwOYhJmRZdcjUfYGdeT2u7ZbKy37yVLD/4N90G9gRFIutxGxW2fumuy2HHtO9IYb14Yn94frIwCzGtffuDFvbMivv4Ps9MpV93oXmnhoZHoKuxPkQ9KAfXhyOs22OTHm8eJuY8q4CevGLqaWjztADtTCe2ziuc/UjA3aDITdbSwjmE1MOM3pqIcsZomI/QD9tFnFgVmVG6pDD7LeIOCYwKBwj/s91vpsteveLqajR9xm55c03U+FDQqb4F419jsT49YbgNXrPMOtJwo4h4dJBT8Ur2gSDIFPhiacy0p9tGxQ+x+y3yLA/OarjQ9BSyJSm+dhHFTsAJfQx+4USeuqcGgFoYY/96njc30hYDhWYdM6R6KR430yZjILZL8joighXOwaTjOuKYcD3e1z4EWirFJmyXMwRXG9vwZ/HyNTyg69n71XMwtcFzQSzS/UnmZqxv7pHIeLnPme//t//7n4Uv5mp3XXYQdwqUrPpxcDVE5HOwfBL7FN8XSRE7C7XyVNw05GpTrT3oNQ7vonCXVmRZnaJYcs46LnucjjpW3sosQO/hjiyA/SBuxcy8PcHZOqdoadWCjJF7iAyE1PScyVBuxqZcqrxnMbPA6+JdvGJgR3Pr3rt/QaUWcjjOE2wT/FzmgNbsJCpxRKzlPN66BDFktxkjiPN9faVu+BqG46Ez0Qe+5SKWQ8WyNRQo5Raatzzc7bgsA8x+Pt8rZ+a7lF8Zb+6VhNQN6OnYJy3nhVXzGrqEbNTuQxEbWXlPNiBgEyFJ7xG/bbDrPegGAJ87pqkuXerb0/NVvtvplb3SCBQed2c3I+SD/v1XCQTU/zN8GH1ofDzarSiIo895+OYFGAWtD6vb6YmT90ue5dEPWY/1xh3Ajx2NGa9zojBWY/74DbjuuVbLURgvjFrR1SC2XC41FswlPM8DvjBOxH7ZD9hRUKagbPzJ7OfyPG/8pT0l9yj+N2eSuluC9tQluJNK79dPWjH/SAS6JkotZAphVVHpoCJw1kliqQdRk/dOrzG27wrCPfCrJZLJXrO/gSVvqkwvDjtaiDBvXTmpNPrDFTRZJuwMkuZLFr0HjkexSbkVanQ0rVAw57RFbL92JU5eUqJhE8cvsf1W5Fa1uDKNHpKFd6a9jG7Gfis8OMpK6Q12DtbOc46TRr3/ExdsCke+8Xkqdu4VmTvYR/yKT8haoK/j7uxsZ+E5f7bU/9gSl5w0TdTX9mv2hx8DGM7HOfT6i1qGodM6+dy3Hdp4d3IQYp+PPWqMfvdPMyik6fSC5UQHy4WGLK0YILXymfJpXt6UF53P0x9eeqLqWCxRqYGZVx7P+8GJryYyBSb5t+ewt/i5RJlUfJo8zVmvy+mVstxDOq3mP2+PLWhuxDIYkCmghxzBHXGz3+1V+dxxN/GfXdNzNR6NKfjYP7szT/IFP9/f5L7D6bkv2Qexe/2lH02MtjeDhLJbvbBnJgyvEffBGzgApHmETLV2NgXOr0VCZXQ6KlmgZ4yAvybWjkNAPYHv78y38XElJHqH2Ziav40NiB3LNuA/nqJeGU/ruATBTv64RoUGhPTIuSfXm7y7aaXdW8zROAo6KlgGM+vMh5dDf5h3LPlLf1kP5VpR6ZWb1mDdafCftZj9ly/363u3PN/MdWkwn1iCsJnl5DVp7uCeRS5OFgn3jdTX+t8p/3SzQZ/vnc9zJqwPFFAsjbwYKOUP556vTgOvK2L12gpvE6ECi4mKDeWGftSoU1MWemeYcLVGr9fbAUL7HS7aIK4oXvSFBsPcppdMkDl5Y0k431K55j/y1OK0Q4NVNyrmpjSlDkyZd48k/C08c1U4i6wH852mLK/mAopDr36Li4hWPIbmbpYmCM+2WMLxH+ip0QBGbXz8exY70aj9y/wJ5mai7+al678Jfcofvf+fkc7XcOOudBNciwkWW887D+W6vRNmGwKIBr1uExMhWummE+eUu4nnsBCwH5CPQwPQpOlm3hbBolO2en+n54Cz9+AOX+wTbSR0FNBJFxB5qwfTzE59oNoO5PJdhsd5rrAjHNKF/MPmZiybo8adGKhF4O7pGn03mDB7yXs/LNxfRC1sSXY5Esp3jKn92liyso3yER/7ZPJU6ZmLUg0C9FTG2G4gHbqMEtVLI4RX9lvOoPg66ycboVMueUBx30qGdeCPJGpL0+FdCaJ2mxXc2AMOnpqs9ufyNpITTCdN3rqMBc1Mn/XK3AuS6aJOGP/7SnPWy+wH+bI1IasPIjP+A/gdPFPE1MSzP/lKfv1GPcBXmFWE9bdAdzzGfvdLEWm+gGzpzXuLJEwGuYEb6Vi1rtg1ps8xY1nIHjtiWUmpoTFkIHz3OIYsPDQq9b1cZ+YCqWj/CeZEthfzfdT/5K1Hr97f781MSLAqkI16z7zey0JuS3Ip1vfwPqGnlrxETJ1PuI4bIoiO3nKuu75OBQ0ZCq7qxZsjxQVp/ZCMvVlb+zB35r/YkoCgY0Dn0NPKbR/AY+PxBiW4jvTzMRmIWcWmB3V9NDqqV6H4O/mmP1mpXgibnqpx2sYGe5jZEo5+CzI7RKz1Gzvz8mKo5YQ0DQy3T/HeSBM+s1UcAuQKeZkIMNPAz21P5dA1Pl4XvF5jZ46PQpx8tTXvkmTp+o3Zlm8yvH7v5iaz5GBXSWip7YOMsVYxgxkXh3XSBo/nvpiKqpcUSbeLDfAn+XI1G2G/afSfHPyFLw6uiXtTnIhoKQlE0Y77Ds70nkgi9JAwtVVzMhsGXmw2r0GJmBpCj11KA+gtkfMoocDMnXnOg7c5xWZMgU/I2t5PFPuGeEYENGYNc+1gUzRJstgN+wqskq7Dajsc05C7oDZ74spUh5oEunpH/XUkv+Vp8hfcvao+Js9ZdwNF7az/ZKJk1mXTEx5vYHZLx7X6br+uB/CCfsCLA2XJbdDWYDVLnkSvE50Rjwv0iDMhiWTsniNa8KaQ7vdtQ8TbfXdnCTuuHexdEZPrTpqTnYON55rP4hxaF0PmWb3Rgclp9BxyuiHQhfOEYAe8x/sD5RYkJozjmBuFWTqNB/36ESTfXuKpTpsLfRiBrHQUGQdeQdX1z6+A+Zi9NSBx9T0xZR3r+ZMUMU0MuIKZ3C5ELMUx7nzf2S/6fwpavcIweEkvEZ3J+wvFY9MhcMNr0nPOIiamtQzcF3s/JFGvQpyvgkr8GphaKKOK2Sie5EOKhGYJpRfyNRFNjAbHnpkKna6b6ZKZr/EPhajZ+bBuP7qWeAYNPRFRkSgPVDfq6EJ15RXkLASSljdyYwB19ubhKLSGVhcRpjkreOY9thfAHyfQy9J47rl3RW/VvmaZYJ2g9nQPF0wJ9QHngmYO2ZJ6xzdwZBWdAyR8kc9JQq/euZL/kvv+7kup8P2eRNI+qk9VpPXaQYm0ZCpwS1+mLoMAwPrrGBJSuodKG2MTK1yHCdT6kxBcoAFEzN3P9EMBpnS6OOnCebJjp2Y0r2CjSem2G2JMf5Wi9ip91KmrXj8ehdXYryWk7epe04OIBl8j0xymIXyIjqCze+QqYf+1rS+vQzgDtboqTH70eKng41LL0nKBzSrsYGNTEmjp0IHPUUe2Af95Xhm9upKu9+eEguORPQRmfraj2I61+OM74A87iNTIWa/UEiQiZvgfDMFehvMteMuYkGTE/yav+4rcqM6A9zYxv7j7luZlBtbBw0yzMoP9oVe8dUV2OZpEUdbEbPeex+7kPDWkgkGCpm6iIILq6wbx6BWTIhscy4o3nmIw/nFq4jhpCV4b3qcd85i/1vduhkYdUuYOOvLhOwtO8QxgmabYLNBrwqSDZg1C+yvmoGvrz3ob6aAHUamoP72VKhiCP5jTGGcEn/1zFf7S+5R/O5nvhR/FCEtBL5JNPnlau1t2IAWF32MqR+ZSrzhBKujNTDRLUBP6UcbmXp9OCaot/g3HXZ3FjIj4Un6yr2bdnh3BciU+IlhcB2WvF/CGpTaZwnY/R4HJXVkqmBEAjf+nWgr7VLAzpMWTbww6Ur73NNvpiZPSUpdTUwFWo2eitYPZOruY+dnb+ipQH5dYMtV8zjuIlrTgDFs9M5mhj//PXrqKVywP4z7WdwP/niGtHEGXZqhpw4Ex4gvpr7OIJiyX2KNO8UspBkJbReZ+ri8CwW/R08tru+5FrxKBhxWxXF/w+wLYlP5t6cC87kUybNJjYmp6OhSLmkdegXmy1jEYcyUJ9JoxIVNHSzj0L/hNd+u0UvkHn6Y4E0hU3p0cUE6kSEGo8DX/2JKdj+zBsrx1KjsjdmPLAXCpO25S8jLiX48Jd9+mFqtGRzDoMb+6HZ+CoQz+QbeD/SeVdo3fP8XzH7mrvqTTM1mv/AUz/wl9yh+9730zX7WwyYp2XHXHhE7PYf52++2PYmYQnRJuq2/mQp8yu3JzO9ysN48x0SiP56793rdIb/HaLDmXbCaJqU78GMFx11yerKE02z8m75rTGnKFZm6sANmPyPBjv7FlOuWAQD0XJzuL6+T9pX91GqcG3U8twVhFl0FTrfgmJBnJXnylHrnkKlP0vXEjMIdFGk6I0m59FztsMd+Z8z5WRzdN4BMNR0yzAbzJoyPnUlqoTyBAx/MUvDCMeLrDALb3egkOhuY/b6Y0lpp3Mu6xf6i2D9MQe8d5lo555D29bgfO13iNR+uVAPs6oOeYsWdSNYHVYdVzY9njI+ekqkL9quSHtcvHekTqZT3N1OTp0BBhoy8Qa//D1OWowxxxC/3Gbm7agGSmqF3XXjJ5H2mWbB3EXoq/vhAhvQBYIs69qeX8QIiz4UAXExTTWgnmA2DLZ2CIvk8E/UiMmXy6g0sLKAE2vSPempcHvX/zRTL/if8zf6bPHWovAbSbPiQ1OV2mfYp0xRWK6qPg95qTVIUeLWsDhUyNXuIPTm1KTI1XLhmYspeKOgZ99XH69B3WK08lzuwo+ITh5vG6clKVrFPMRIaBXNST9bzywm8K4vZR9gHiXaNaAU24zkiibd1K400Bl4Tx6RvwpPufntKTR9cE57dQNaK8dx443ZFppgYPbXOZx6kbPaJ47p2v5nS1+NeyxgX0biHxwWUnfvDFENwjJDOK+xbzRx/H08kW3Cjw895vrumRE8lB/x+jqE0cuwaBzI5xmvykL1ZbfUeWPTghcdsmeA16g3+ClTOwKzmf57ziSn7kzIkWGrIpPB5rGCFQwOZPPXFFFgKMrW1yvGcFOx/tiF/mmg9rggwqhqz4P0wkImpboj24NZX9G69QqZ2B+xTq5qQJhmPX5iYWr0SzHpdi1685LYPKy1g40CSaexXHLeePBV2PoVMDV9zoGYUExbLSv6DTPHCL5758rP/0j0zS9hHsOe6tollJcf8Z2NWMA14M0HIFOa4VqCG1TgOR+Z4BvQws/Mp+4XvOXb+hHgegJw/maR+5Tftfsf/rs1zzH4r+9kTZu8n//TU5oR9xlxrP0xFnfWGzGU6ZFpdgrYWxv3wlsjUlP3EGJkitokM02v0lEnGM64fn0UcfA5+T+61TEEQrF4kyR5PWXtdaGRqQKYC4w0uZr/6DFr1QaaGR2mSrMkb0EtxPCPAE9npPN+JqdCEgjT7cY/Lg/TD1DZ+olduV2QIHgdWu1xqBqyaxa8dlsrGM7z1fzIlrg0djIpjCKgtesq65pgFXR49Ven+jTyHpwPrlfPD1LWhHZAvPX5eFPwwpXLyQGC7oJLJU6uLPouDZOeK5PaIGFCuZ9Ks14DZTwg6AGdn/DDlt5EPBocJIbqG5TdTpnlAptpxnbDJPm6g5muqCW4Yiv8gU3PxF/fS+dk/bvz9N2U/v/rIUCzXN7J+UndZy9oIs1q27kkQ9K1GdqXQTEwFa6poJ6YsVuPwmlJLFzt5MocdF1+Y2GatROOPmP1UZ/vDFF/UMdirz3hu4uipZh+dJqai90tKtIbb7iHXZvdxF+n7fGLK6mL0pO22GfFW/gEIhV4MmBMtEl7uPqCeliNTd8x+vHwqIAvSG0ml17bV9to4T3yDTEXZVXa15nU5g7d6IVNK1GnEm6vNt6c+AWbZr7NHvaDR40C0oSJ6nAagCuNcqst4vu6nPThQHD6Y9bSLxGrJvEOm2Qz7SeZ4GSlPgwHugkGvCKojkrcpaKDXM+yfIvE0co0GHZzcmzPgPboTgYvjjBP6lySQ1n5GtHGOrctE6CmEAplIbAd8a/thws99nxDDQ++7uzsyfm1F7GtbYQCnxI8rnlG+SUQKxwD18BjXFdsvl1Bz1QeHuuFokfaYDfdatwaPi/k4uLHjnODRUxNT+If+k0wJs1/cS+e5/9z2I/+rZ+X89rUe/byAQp3XTLq+8L3GESEFl3XeDLzHZ5jH2h6Z8tFT/lFsiZSUW1DYF9cAXXcuafpqDeHhc2RiOZ5r2pPku8lToSg4LWk5OgE/apkmpI5eOzGlDtwyxtETmaJMyoItrTVMEthmpd0UFT1BWMx+D63IyPqoHrCty5j95NgXibPOP2BWVxz3O8dviclIAkSvN75/wt2SyVPkuGGZyVPkiF50EmUeR8sZMhXrXTP1qWAh4BjxxZS0bpGp6IlMHQ5RAHKFTAXr5oepdd2hlxqCTLXKMICSNtO+sBnZVA8dtNO4d9oMdnNygUEDT2EHJlwvPZlER9+YmAq9qKzIKggc2OVzgYEZi31HSnN78lRwy8RxnbDxzdTkqXBBo6cOq/GZ7gyZgg32ST3sSJycDcwJtoL9SVkNbBxpO2SKocY5xCNTUFA0ZsEzl4B1ENFTdwOzpCmN82J2Zwr/vrs/mv2W/K88xf8HKfm/as/M69wRIGO1PYkJd9G0+HlZg01/3kzUbYp/MgXHDJlSShWZYgr0xsfzcVwNeBbylsubVKaNSsvTbgvSJfuQEObPG15jXQIKhSNBePfQU8YNX88r9CX2m7mEJVm+dbC3lbKJd8eNqZWcgKPrFj0F93GtyRdT1mfOxdF2h55aX9FT/tFHpvoZMuV5/A72OV/EMe+uNO1ucCZ6ZOxTQSCP2c8+gXsWxv3R56VMXsK4V1q9njXRTMMsmzurHY7mot5EcVGhR3b5D1OfeC+T8LZDT5k6XpPS7N1rp8QYQFLWfBzR41yg4+KCWS+fDyQsdj+eUqL1wMC+puTJUxY9rrda8HRBbv3GAViT8SxTZbzHM3/YYOqPTzz1qTU/2GCtBfSUL6NXuiV631YxJ8Ezcr+Z0pYh9qnjCse0L6Ykd8HG8I49l2jHAT3Vapj9wMBP8vEuE1C1Jx9PTK1mwwXsvqCa8CD3f5IpUfjFvXT+b9mP4nc/nwpvzQ7W73vcJOeu6TVhUa5xHHz/MHU/4jW42pmY/ZZPtyUO02VgcQxe42ce+0kTr9BTZRJidpudTE3qx/OQ+NkPUz79iMHdj/PafeZfngry1wG0YM+asF83CbN+xFqvkbTzpj4Veq2bkFYe10COTIXuqxOJfy170I7cyJSE2Y8KnzLk233EJO8be9JyUTCRYZ5tQvLoTfwFkCnd5eckpE++RppyqEEXCHZ+6o1jxO7dFKBsWGSKWlYVoe6Y/fyBxn5y3CFT9w96pfRovCYfG6nX8pj+YH854Nelikx5mw6znmNi/7Gk5ZyYNaeB+UnQU7SK3/+ADrOfm80b2DrIlGJfbdhTtNAESfrDlFSd0VPny/js4s59MxXYW+87+02e2sqFSKydgJ4+5uipL6Y0rg5AyxtkatAp89tTI1Og+x02wx7/nvLd/xdTJlbBJjT7t/jnmGKZX/apxV8yj+J3M6XdngoERmMzabr6tNpFxKz2dY8iapNW/r5HceTRU8qzuJGA47ZgzUMunvoUV0cc2CQ1m3VjR7K2dcts6lPRMcTsZ2Z5jOO+gtkvp/Y3cjzW2KeUy3LMOng1POnVBbKt7jDrvR8V2rodPDCOTB9PTFXzoQSP95Gpr+ynne3+O/u9OOz826efgHeTbJL0ECXahR5W2BeQqagUkKl43MdVsl48AyBQImE2XA0+uSBTJozriNFGsKpdnYFEqlpytXwfvDMyFalPZGLLxA5su/G83MgPes2eXz5gp+O+sOETs5m0oDXsn++BBGgUlkhCR8CVGOxT3TCeezgyJbU39FSVdAU53Hf/b6as/vMhUbBGpnZSjYx9Zp8Gnps9TJ76Ygp6vpiTvVp/QD852Kc+FK3hpxD5mKLXP0wVwQM9VVaYCxYCbZJ7eMHPp4jx/d4p9N7qqF7A2OyoGNTl4U8yNZv9ylOLv6RP/e45tOfBz0DrPzju7dRgrvm5kEx9amKqH6IjeioesI8E4o10A2Y/a/HmyOSpLZM7YDxomUkoXdY0R4syIBWH14jT7/CaT/x4fN7FoNdWrxspbbUGu6WX8ZT93g9iQS5eNLIueMi08lG7eCUNPYFo2QLhs2gP9jnlYihINycr3seadMhGpp7djUSxxYDUfNRmXbWQaKdLtwLltUEmGr9CpvDqBaPseSYYBk8kpZ4fwV1JP0ydzu89mPhP8Jp7yzciOMiU05fY+RUHmVLtlQ27fvvD1MLu+ompgPY9IENha+B0BL2i+w5L9rcHAeMz7sdxsV8yYexaA6lmsM954/y8NDrYAGddiMMDh32oOKKX1JD/YJNiRPw8Pxf7u099MeW6Qw7eQ2WZKJiLLHGdusf33+DfqzDx8z8EuQ/G+DQd2NbTyLbkXNDZHcNE4cP/ZspnemSqhheQVRGdsQ86FAldTpr/Qaa4+a+e+f4t+1H87udTyfHMgeUPSxIxEjUnlo0MWFrzHufauNg/5g9kKjsNJNrVxYm0c/SQtfSQqfyJ4yRvrh+wOkkcA12EfeUr+9nu+kNA2CzxmqfoaGIqtFvqNDGlR4clgcFET72lHLPZ4S6SULnTFfnIF+9r7T7BfiCiB4ZxDaS34kgYinT/zVS+nzdBqyBTFmftQKPjRQyOSGck0ZApmfkPU2Q+Pl/r7zwT2Xtaxj4zHEFLGsxS8Qe9e/Ov+3EetxEHjwo91TG2D3aDTAFli+gZiyADwXjuYqdg9gPC9SDTMsdM2W9W0d/Zb2Jq6EoV1GoY5/+NnloYuYb/PpzHwWWcn3devy3YXYRxJ5aMdokTjPsuLS0cgzzRRc/sSwusjPk04XFPuRNT1nKB/W5/bn88JdwIWT9K/H2+PCU9BWRqFu01QleGC9J8wKxdHNFTfUpjTgj8cb91lgJiXMYz99qIwmwo/9Hsxwu/eua7/EvOyvnd9yjuy1kJ9vY17pEZole+mCKb4w9TbxbH9dX2gdeMAshU7tYbUJYcMhVUyJCveOi1jfKKIynH7x/MNAMfB0YmSMrnibibLgLJWDEkWuQ/TK0W/JKEMiO5GjF8GWypwHHek0SNfHnK2yNTYfwsvj3ldy1HAlWgWcLU9Ru985kzwZP3T0TQ7i6o2ebNgOs+52SWIVNSsWHjQL5UmsYMlwYsteabKftZKl1NTE2eGu7BAaTh9cMUxavItFzi9wcNMhGZyFTCpOgpr5RabfNBT5DxGg2zGq/RfFZq4MK4v3xJdsj8KVVBf4foqWyBDHAm/ncy85CpxapLSNc+0cvjWaAhO/ddEh46C7zK/4xMIFPH87gWf8x+QcG9XMIKj2+mgLq6356yGJ+QWGF9efLUF1ORo6CneC5Hpq4+Zm1HRo8t5kb09XyPCU7PkanlA7PwcRCZKHoGf9JTC+ZX99LFv+Qexe++l87OXgFICf2Io+Fka0QiOK7ZFPWOg7uyw/6xFCpkavZhomPdVuR2TpEpKpkxwY7Dv6m1pAzQob0wUd/kMqlnwgZM9tMzEU09K5K+ohCMOfx4yl9cjqAbvcAEHMHs5+nUFVzSP5pQN+2MLOjUAV8e75HscuwXafgowLCW+PMOkt8Tx4q6b0/d1e5ElK2FdEhwj+G4y3Fcnl8MkBYjU68OmYrpGrMmjGv9081LJPSmrkDerWckKkPMsm95cwCNVQwmWtfQE/2ITFk5MgW7HJmwdcmGbGli1vs8x/OHP/kbtN0MmZLO2F+IP+CI//l8mijQnyzByKqCFwFm5WqcoyupqQZGa/0w9eWpYr7H7PfFFJsgQwQNzExMXYXxHksJOMbRLL7+/vjYgmzM2CZU3HEOs4GeJDGHniJxp5GHYXs4+pkME9QpZlV9yzlgv9gfpng3jcBkRI6JDrnnEuOEfVZrVArHKHj/SaYE7lfZT/pL5lH87vVTz8cLmViwZyb87CyTxHKZgOGq7yZ6hEuRDLSKTGXKT/a7PIcULPE5Y0L26GvEwWAD1m3TENjLC42kK3oDLhMgU5q+PJE9qSPsZwMTB33knYgm5niNb6sfppL4nMFqebzEsPesZFxz54LMo6eC1MFmFTfduN/3Hn+eXpc9aWtkythyyNRjg0xR7YkGaZOcSdjTlvbNlMP/j6f8fzHVlWUF5m2OWapetTdCER49vPRWeI2tQCSwMDzQFDRiJNjFnKj3Masp43lUFoueMi92j53fxnF/CNAj8SclYKUNMmDUTktcM1dBrvohDsIQmVLlCLNfj68UGVs/IdRh+e0pePmlS3SutkD2jsgUMz4PvJucCdauxdeLKM8kzUbYgps9x/l7qdiTSrW/mYpv4xrPd1h7IPtLzHpz3ZNJ6qvO5Clgxz11vphSuidm1UM4MmU+GlC5u9iEZ+ePemo5/9U9CukvWevxu7Of9tQlUGu1IaG+vBWYUh4RqEX+46mlpx6QqTdmsxvtones8dyLMfuFt3UnEyWas2BWbMWEATvPJqakKvzx1FHlwin7haWMTCmJcATpFiJT63Ff2Y3+8sE5ME0T8LPbiawj3wHFAsxyYoSe+mKKXI+YNSPoeiJzdAd2dh09hSIiRwIcuG+vZsIHaxakq2oDZOs/TMW0jcz4HB8HCtqNlPfuMDEFbIxjBM81FY4pusFMTF0vggvKFZmaPBVdMatFqo7XZMUdbhr5INP+7YPjfrTbm0S0L+rEVHQTli0pHraCWTAY4vBuinOyfY+7VF+zOQmqUwkTU/BZLZiI77DvuMbDHLN330xMPdnOxD7UfeJALfD1jQD76aqwfjzFmsMbZM0mJInHs0T5/OJ+M7V4FiJ5LQUHdPIez1NO0WPLNfZZ58FxmE0lZEpnhAbkSEGmgmXA/kGmxOWvPCX/Jff9fvc9Cn3mLsCxlGMM9wgvmS+mVv76jYlqg/1EVsvDlP1C/JgqQl7lGlSZoDf2tieSTWm2mLUWB+wY4lwmr8UlBVK++ya6FcuKXO9GCJZ1YkhwVF6YHVf+EdT4LjBQEWRqi5ceSLR/ZMC/3DC7nZAp7Rq8sZPbyNTpmu7AO1uzBpJ5eSP+Ln2BkSwxS10XfkHKlfgBuWOOJJCOJmZXFT3lOSlLwsdDlrV4RmPW3NjYh1a8x05MuZTHNiCxOEZo+rNG5h+rOHptKpE08wHHea5kmMhWfzy1NwSuCecSZr9cwJ8vn/dcHGXCC7ParVPAJzpmP/e6vJF4UBUgb2QqIDL2n5hBI315KoyRRsJuJRNi0xFIIJxpjWze6CXfsvHzUpwCPz8VGXPMFfarnYPZL9LtDKz5ko3DzMD+t3qXyNRLU5lEWOPnL5iRC44OP0zFnm+DZBqYC+QWmVOdPAS9UbkGigZf74spxxz3gpOqwx9kasYyv7pHofwt53r8ZqaMsv1g1jArAniV9mTB+JgVjvGbhJe9w34zFRvoKez0FdGvagq2PB/3k3tgllLT5Aa29NqP98k2LGmDNAVn9+ybsDs7356yzuHAhEO8r0he199MTZ5aCnsCRudX2J/0FXqktMd5Bf67CbeP1iXHe/4vpgTj8QI7aEemUErkuruhN4x1RcLzY8WSHVfqE1NA1cgU8+GOYIvjmddxT/WEfnLleAefZUJyx9/HWe0aUMxh1UTZTRaxX3HY8UMamcpyZCJ6HywIH9txHv49uGmWW7egkQi/1gtKI7lN/zCVh7uWfN74tfrBlhWNmZccng/02BbGdbaXziWHcGVBnHmLJux13yTCKf1mCrqXK5PBzlc4Ztw+JFyRcT93Rs3AsAccIwLRbUlLGR14b1Zl1scKvSvFnQs+oyJTIo9eXB4iHJNOV+yvgopMya86BCV54piQm/h6uiyM80jmYowM/klPzWbcr+alq38LU7+5Tx2KWwv+tjhg016uqokpv/28SXQLnDnRN3gNrpLNpwk6uigI46hrZCifMVDImNe9nXhCRl47Jmo3/IksvGgNJLv1OK5qOyR1pYbglPNxD8jRU+kSs6RtqNjR56Vkag9+LYM9o5AJj92cSH9Rv5mCUhjvg41Maa4wPk/a0zcSvvL2h6nRUwNf3EHfJ4cG6ufqRLZdroE7pMgEa/XI1GI8u+fLU/8HU9HqgJ5a1+SMY4aNRshfH5PQSedgX9ozDNyH4pupwGWRIXfzvmlOR7/+ydTGsFUwbQYZSA/Pb09ZkfthIufa9qQ7pipmQZdHL7u+S9wGx6btbr7A19+VGlG0egXmetPHk6c4zV8BMZ4fEt2V8fWXeQaKD+O5KhT2P/uNTNncWW0mptybjZX2JTLxxNSWE2yw3AKztnPCvkW2UQhqbmJ23r72GtHboQZFBTEOI/mPeor71dmjPOH+5//+m7LfyhUvYJ7v+yaY89eE9C4dgrZlkamLu/uPp8IPeqJ1C1LfHuvJUxCyrznxLtp4LmKbM8FVXBXkqRvjebJXZEptnvj1LYdxLtDQRNT+VZBT0I2rbyOhCT63t6mFl14EWQgOceSfr9k3U+nrHUeaUpjkgWnv21NfTN0144epU95lZLsozuDZeclEi5QvyDxPv5kKt4u3ODFl3MmPp0pa3cNqlWE/iSTMspHlnMCIsPCFu0PoTky5wbiXGBb5nuTCxoTM6TE7Pdn3afKUlHGY/STqJU+empgyOedEghctT0xN2e+LKZvt0FNyhV46e7sV7JPjIp6YKgN6hb//fpzfeMT+Sl05A0yF9Ewwr5GppqIz8CpjnGvEijfi0V0Lq8tCbRLb+WHKDCuGROE4d2lelhb4my1DYH+nRIIfDYDbxlwM2Q6Z0vj8CAbzFuNoO85f/HNM8ctf3Usn/3k8tfxfvUex/N2e4swz2IVZNMH7fcWsFdoRWOT9JsF5ueyJvffxGkyd8flVW2Qk5NBDNrnOmqgcz7L0erfEv2G2ZSLrxScEOjoB92PiuMvHTkHk5hKARB2HJgg/HjJjPg54TTJCHGF8NLUqbXnwWOxjIJhXIK5p2KDqI1PHbWuSpcHloMvZLI6W7/LbUy5csfOfx3kJj1tbg5ldSxJwDf78yVNHDj21UtBTzTI9YP8Z951lb15PTrtuD0rYsHF0ctqCFA1zmTw1MfWskSn7SDFNdPkgU42OXinGc92jQx+ctPqmoqf4lMMyOO4P6FI+9qc8RK989Sk1HL6ZguaAnmJf+N9VVecbMG60SeRcWkH+2i2a4PgZ7/GMntLuAjL1FJ4iWTr0D1OliczKdb75Zsof92ZLhPz1T08Faw69urOxP92XIksstfvxlGvuReLgxwP+qscxYGN5yNRLqMa9B0QS3uGPemrB/uoehfZfeo+Cmd9wHDco9Mw5vWqEHTB/e59Hx0Q6s/thavRUqORuRqoAPWTrOmaxlqFYQko2B/NZbwlYPTKpKZgNne2pJ8HgIFMLKvInT4V8ikxZKV7jkqcJJDJM9JT6PjEgr6s9E30i/PmLZsBxlnLfMayOrobX1HjWy7ZApsZl7yRT6ucPU+P+dmpzwix5SYomalYbF0OZT8CmU6YJrucvT0X485L/h7vzWFRdybbsB9FABiM1ZZYcsksSrocTRnjk4OtrBYK8J+u9qtM5u96pvNnad+cGLsSIMacIRag9SNZyUMDgkG3QDJ/U+d+eejPlLqcORHbyHMOFP7voVcRUxN2KAkDzHMwEm8akfdkejV52f7TXKHA7ojEvWJmGVg+egHEpHaEb3BV00HtycWfK/p7dxwyb/MsUrFMbs6VOfWqGXQPm56GFvsGT12WFmOoKrw9TcV7LMljX+wyd/PhlSr7cKavXHjG13gc8zELKeq2nxhzzYt4dobNqXhwKi0CGtH4hgnCi7Dc+dlQwBq89Kl1L4hL99KOeGv73ie4fpvrcP4uT/qPu9YjLcYYBqss04pc0G76Z8sW8yn9lanJ9pi1TWjokpqypkEaPW6cP/c58hpopztPYGF+c1lNvpuJ4Ic1hbt6jlim2j+ocDnl3i7rqkafG3NYwdKGp0RaidR7rwbQPzUwc0ZgPiKlHv1Bh5J8XlAVRgGS67R7hAOIDLdukLJUjeSpN+DUandOKQ4mbqcC7jKn9lJ3dWTKmntkO4ZJR9lP3naL11Ghrkae4vTxvmXpnP+Qsjfqif3fR3rLzdPfxugApAxvXs4OYxtOpcjSukHyyX+up6H2dTx427Pxcyn6D21lBkB6U/U6ZXLC1RSradadH3pMrmrPUxyf7xUUSMs9VFgY1JYIo7q36oKbElKrvmjyJLoUMQ9maoj8peYjXD8p+mVCRJ2Vbz6e1SFl2L9Dr9ZWEmJos1l+mun3GVIeYC+fJh6lfsp+eVcTUD2c/6Xd9qs//c/tU/z/pO9/dcb5EtV8s0uiuWQXcZfoM3M6o4uLjkpjCHc3rNh6exFy3mIOynI7RHSVsHQLLfvNanqG7MmZcVGu2Afr5NUZdM+gvpwdvDjctiyh7DMhT49dmDBOFvKH110OI51VkGDWoD3SN9YpLuvn5CJegcj6eejM109n+7ewaRXQMsw9TocPuZX/3qVCh169ZFXl2ciAmT7vEQBdF8ky8J6be2S/YpSLXMqWo4Sf7YSESUwtXOqEZ68RUNt2vIZjTGAV5Q1lK3xcfprLNiq1vVImpetctPtmP+o0Mu+NZ/XgKjNURUjgolKVvzzwpLWLSwqGGI4995zzoshNej56NSVIMAE9XymbCa2qhmYhsrwLGlLYnxka3rMmj64z6UX5n+3lsHGL8tiqOMLvrBeqLiZ6ONZ+Yumisfzb7FxfrPbYHz+buoC48KGvX6YYHMnmEDsj0euMTMWos3B0Gi43EYYTbn2RKln7znW9f+Ev2ePnTTPEHZ4FwjedpNNtZlO1EnZjS9Sr/lamI7dlytWkMVr0hMeXmxFTq0Ow5sHfE0GA+gzg/i3zLlD1Rai5prg+2B4wborEevdKWqa1Pj2dsecp+h4yY6rzkM5oLXOYYb6bUt7zMRn1GTCXV3FchPi8XqDy3PIdPudrB4H64ow4LYmpvsf0Yxs0cleax4GLpMb222W+0FLk0uZVR38g5d4vhi8wb+6vyCsZmuEatuPOQBHN5DLPp9oR6INp5xPeIqTo7jNCaElOtpyi+2jhbz2meD6V6Z5x2xLR+dgQufils3cKKst7bU1EgezuYzchTYTn6MvXOfhqPvTTxF5kB/lKyfmXKHt+/nqJZRAaX8gFjoMlxHPky3DCZEUMPmiPURD6C8Og+0Ntu9Xxs+eShYz510RpcX1wyP8kfppzQJ6Y0nrL5Btk9i0EocBhXxBTEy23rqR9mSuR/16f6wl9yjeJP3z91b1SaB9dn8ownWj4Eo0PUZr8YNGIqrqZr8pRCnpK6NAbv/CtF19EEQOtGn+lgfUzQD8/TNBrxYgPcOEnRf2g0Rh47YqpoXiFak4aYupjlGNL0kH2YakYKeUqZH9E+bogJMzkbLVOm4NWQoCJ/PGUfXvR8C5uYevepNvvtLiGCZxiURW1pAckNaE54vly2/o+YwqW2lY2xIWYtU8moDKjjn7tr9Ib0eaMUUJZNO5fvdb+RsJ9Dz8lGSP/2y5Q06X08FccnYmo6yR4IVS1wkTKhMZpaoopq90leEZbSrvWUJpGnMDz7lNXUpYq+NeuRF8tMhfugtnCG7J5K8dWRQZPObI/NR83Fg8CjlvjQjZapWLXIg7fbdELvb01MBXqxa5ly+qWeTtJDWcCzR/0TQKTs92YqFRKHPDSirJ09yWNvpkbbBc0JacL6lM5OAg87Uh4dmm3xg0wJ4m++8+3/LftR/GlPrZN1Sn0omXJJZy7SvMs67S9MzfbnD1NIUYgY6U5T1L0zz8VJlzwV9gtE69BM8sgZWjsIhlmKXrqpOTzNVx+m3PWD7bE/K7+empsDrvXUKXZ26OaLOc2zvtmHwWxJnuq6FRfdHNmAqzmco3rs8FzCHcM1XC/dG43RZy+Nsk7og91vkLLOmDwrlFMH6rulo7P+l6eObjdDVbXIUw92XtStU63Q7pw5ru1T7+wH4dDO2+x3nBJT6mTD9j9/EhPpVLJxcY5pnn97arWr7qgYqcAlA7Y3dKVPVZojcmJKSR476CijLvql/UyT84b6z63vKmi59x5EgzMx9PbUmyn0eMrO4oDdC7InaOIeJ/HgPUOT3s9lk0bPMz2+v9c/TOFuvP4wpT9eejq999iZct1qhIpgUvaDzfrL1L0kpt596tBfhhg8G/Jq0mOequ8fpuKp+ZN9ShQHv/nOt/+37Efxpz01ezQRAt+bcMmtJxStp+xgT0wdZo8CJidx3WY/1BR/DNdHmKAbUBZLKpvmwcG5IK85ySRNeoa4hnnXpd/r6jf7rfhuiOoi/Hqq2LsZ2rb/9dRpNqYsli7Jkw+Tnn/DnR02Biuu9RS3uc/QqFI+T1Z1OIdxOr2hMYoo+20T8tRpplK2eS5maXTpT2To8LqO9pnm7cg0iam3p7ziIuZYJZ0r8DdrheaNPke0SvLu+/up9zqK9hrFo1mOUK8p+yWVQ0ykFXkF7RsxNdgoO8M3p3cMeg+2f/mDrVvYWSqO0CSvpBp5yl0tPky1njoPQwVH2rkHbZ/aH7gvU8Nb2Qc5yUz0n82XqbeniOQmjdPjmgfJdCc4eihfppa3O3lSj3Ro+9RgJ47QP6SU9Zo9eXU0ZPc5T3N6vwPcNC1TukpZNQo16mcQ6duWKbyd6p/0VE/63TWK/j/R7z9qHcVjsaN57OYTE7taOMLAJwasZFlRR995BczZmQN2jNTB30wtk2X6uUbhdNi16Yb30Zqvx3kyWYo+vFw9Qa3bqWne3noI5+UhoE4vviCW5h0EkWXJsHMa5DEPtWFM82aJnl/P2DoBk5gZUPYbHW8VF3MX6hdvpqxFxFPf6RNTbqzf2H7l5KntukK4RE6AnnKa5mi9hKZlyhpM2bmFC2LKCKsNhv5CTBO+Lo9w3Olr9GO25nRs+L8ylTiGNgfJoHk+zGUO4q5KTEnlg/rPifWRkbfdGSmn39FRr0KOpl+QR/RKaZmKLs/VGnIh7pInL+SprbA+Qr8UuqjdVyLXeirDrYUxpTwuerF7QB2voqynOjVl72T1YSrcik2aKGu2NmrGvg/ssP3XpaZYw2bBzjk+iDq02e/NlD2/vfLYoFDw3zMVzBp6vZ5GcwBcD1vUlkcpxWTyo0wN+N9dSx/8Jeso/vS19EeFbN3CdUxeaIQx1FbFdoUbEFPqht37XrL9EDyDmLKVNf7iqfjw2hRQL+cuzdv8GOK9SH3ozZSaL+o8dusVzYj9LEC1kV5AiYSYMoCdpcOYSvRqqxr3hJ+h0xtN82hznvht9nszlcwUdpa1d55RX5jxbB+h7rr1VHuNYrOpfFDuKvWJa5c8q/iTI5QJY2rN9oHlgrensg9TcS8Ljm32szSFoz52lLFd7+crG5uduxiPIRCnDvqvNWWpFRZH8CRiaoWZQHNG9M1+3mEj5HFyYHtuzvbEzImyWnJQiKnpzeyg97DIU40hf5hSw45IWXNDTMl1auHUm/S5uLPb8K2nvPpETI0GXgNTlRgbNTPKfmGHmLLur/HHU7dMXsMzGt7Rus7/jSk498hTT7soYFa5FtoPgxh7M1X2lkHLVOLWBd96yt0NJYjOQn39QaaG4u88NfgPvdcjHfEOjsZayiV+R0CYHu+UFQ6vCnB3elxhL0+XLVPRPi4Q7HNGTPkhz0V1Qp4aujI7f6mbpujnlgqe2U3Q7KzqHKMepZT7QvRbpv6Lp8xbpBrxnR+jZ02pj127vAxNkFiUnUYVh70edfa5zvYbHO35NLpuqjkEuXVFXc+on6y5yoHHdu6geoMxF6emSR69dDU0XyIxcRcU3jCswwYtrt3PovNhSvVcjovng+JXplpPTZA85Z3+nalFeKJ5ni/qtTF6DW9oUV7Jo0FIY36xyxR0jMmXqaDpdIjpE81B6sQ/QvdWkrc4dmbDDkry7nVmtp6Ko3uHh87oAOiWS7a+sXlQf83ugOGd3ZPJH8g7Kn8YY7B02RnczFO7OT0/zAsdpuc+9UNjdnfQlJ+vlAYrZU3kyfPaqUdzWDbpFFDcKCdod0dIMWD9DNZ3yt4+SGmsS8pPMiUNfnct/a/Zj+IPZ7+mu7bYnh8pJPpRcOCkZh+mYkWSjpD3LWIK3SckK3YeVc8gD+kRx/Z7kOkzjS4GMTA8JVxkjwQeRo8qRv86rPPk1vX8lim/YmeWzYXAh0im7GUVyiBF6HZlWJ3WMWou8yQsxjwMRqGFgX6lPjc4S9RXetmMxkBJ2e/N1Oy0vFLRuhJTq4yYypq5hZ6aUoqTNfKc9GBMTf7F1Niw1ui5vAh4ZedFHXmaI9rsly/JuziujzjqTGxINtyePC2HNj2e/OKSZUP9ZRwSA1HdIabWR2Vt6GZIngxONEaVkq2xLdgJoynXpBihR32sGsjEiEnvV3ykv397KnA9MY8stpaozGsTFz2Zst/CK3l4XBJiaN2jrGxvpQYWQ2JMe/INeT1ZN5DgdExZrqQsWxr+GvyEsl9gNzqkMdCc5mNFc2J0IE/xY2Kq9ZQnv9KWqSZ3AzT7W3q9ow15Sr8kGzQeK2Jq4Sk/mf1k+XfX0qW/ZB3Fn2bqgH0Dja6YQMzZ5In+XqTPIE2rNOkuV1+m/EnDJXtx7cDxasXoxgWN8ZFN2W85u1JWkXY0MrqxcIXp6B6jcerVaTScSgia1PXRQ/PJYVKWDoRqskZtExFTpRLKMHDkEG13QNnxvh8fQZ8wpsY2MbUKH32IbtaU+oZHDMMwHIPoT7+eWo5DBxaFTGNQ4tM86dyO/V88Fe03xBSvdKk/rcsvU0unu0RnXnJ5fIm+2c+RY2LqlWv0Kl6ujfZCpuxk92kMv5maiwMhjXchMaW8XlcMH7VAfWngNzAUTh3qX0hMqefHHExHkCmrMa8/VuSVINp00atKtje1Sf3pHq/IU5ugn8bHImhgOdGJnqyoU1x2qb+up0tA65R+mZpHd7Yi/0pZNrlQ9jOn59uHKR86lCMqer9Gr/wFkTBke/B4oUlen9DPiyK4wtBIfDT2Or1e26M5QL/dN2iu7hIkubn9QU/1eP53npL/knUUf/oaRdjra2z9WEz9yOGLNvu5WljRvK0RUxetIqbCoslbpgQ3i2nePPApO1f9Cqe5r6O+4OM0mo8ma6jZ2aFBd1bTNGpIPpiPxEPNvz65JFc2fsvUyLsOIHF5xpTiEHEnnbLj1T+uYeDpZstUsulSZ8+X9wkqqyVlvzWEc5B32QW1Tk5Zau6y/c8DWSM/OAmX1PyxgOtzqKFxnb44fMh1Y4x9ej5dNwXuF0+p95hLo0oi79ITHVpPRc/nE4Hr61ab/aI5kmeKmWfidDH+MtXMGNPMU9Grkhtw0kUHTZfoSmT+MQb1+JTRzI4N1zJlnG7UpzSHmFocyEtOk9LjzWZ9yqI69Z1t1/owFb+u1Kd2GAKaCts3CoC88mZKM8Zcis/beg7dpXjF4BBoXOoY5RHGi5eNoRy80papcTk10dril6k+2/PFO6cCRM6YeWo83KBy9iSI1xj9JFNC73eeUv6WaxR/mKnnTFbYGdQxxNOA38FRmPrE2Ij6VGfg0ZiyrQVliReNkYrtQcKpw/iT/eYN9ZPTBlW0jVVMRoHTGCR2xrUXT2nedQLKfn7M9uvbyM88Lhx2RtqKvAesnyYCn9G8vTo6CJKX5NHDMHwYbywTbYUxZZ5WDVSH5QT9jkIMZ/cKW6bsLtsPYjoNVSiOaRdNbkGetXbHI9idoYoGL7JzHftsL2adZc1Jzq7b8Z01bM/3JernPpfGmiX77X2+nr6wAe19zFbrWlbrqcSckRd8jxiYrwKa5706mhuVMby0nmqZKmdCB517t+ZiPHrj1lN+J2+o3+XE1NWnLGjWqpgn51WnAeU2M3BWsL2mK3YtPEqGOqqOQkwVQJ46n9jPEduvfluz77ck6q+K2CHGc1keQwnElH2pNW66HnR2cLsk/9VTb6ZQvAVHkBvdR4V/CBDDQC5AD17rj6cGkx/1lPjbPvVPnfqfPdfjT5/nO+e2HfRSC9M4nPJzqB5nmteG15JrPVXpIjHl7NhaGUV2YDfuIrrpjMb480yfmXnsUV849jHHVWk60O92I/TPXA1Jn185sGdrUoP94plH3jkwWqa0eEdMzTPWp66qRfP6LeYSNRk74OldE2F4qVLcZR4Pu6KaYHihcIexnCFcV+IZvb7EPKWGBsSZJ2NwE+I0adY8eYjdawFdkbJb49S8cdTuK5oz7iLEiRqsYbiiOSK83bg0Ga6KD1PvPV5apiYlPb8lrIkpccvO6pnYJqY9YghnXD03OruEPCno7LzcqGigt3t2UXeAvLJcSWNYhjcJ3c6evA7peg0HTeugkR7EHLmybEC+KF+mJvOygLHU1dG+D2qIy/WqgFv80hGyiBjV2f70mTlM0ai3HCSBWcxBcw8XNLSzxk2sIzF19IYfppL9TD4CDFx6/XFBWdt2yytIB9fHQGsEQL1hTHnUIp1iP+R+Ovv15N9956v+6+up/v/oOoo/zVQUz4aoXYwojylq+LCsLR8dWy25aNNIO3iuszl9Or0mjewjZb/oxc5gXtbUzv3TZgc4Wclode2Iw+IyUf8LUy8nc6kPHZ9py5R7ZfduPEd9Lp4r5KnT4QqoKhV50hhx/ZYpTTlX9HwT8pR8tcaoWVMeonGvS9lzF55R46+Upd7Z7xCsBuhoFubxGYhJAYgprRRfaeLvto3B28slujeNPDWpyjncz9M59cczdX7/UjjQ7ad7BLFjEYPh04dmNCSmRdbx9RmNYf8uGbju0jyPd588tZ5ZZzSnvS9T3jWQ0d3M2P7yHnnq3iwk1i+bPDYT+vuHy7wlT0XKjin1JzEhT2FaEFP3BWXnoppqqIx4Yup+k67w6Nw1HA1HdR7db+sC6vsrxnB/euVRYa/H4JkiMZ3xWp7ekbLsu09pU+fJRT2LmDqolUl98khz2ILmOgAh89Cw9a+ntO2B7ZkTDzkEjI4/yNSA/921dO1vOc/3T5/pBo8BhtIzSnGQ8kab/QJeJ0+tuo81CGmXmAK9SZOLWFB/GegRurMjjfGjRfPgSV5J6Oe3KE+E41iGdOIiamJdcckhfXw8pbyqJ43RzZcp64gDiLZ8l4fp1tDQHCMxER3SK2yWokHztlkRY8KjgSdOJ+j6O46LyqLrt0zZQkRMTcRShlDv9dHoeBF5Ujsa0ORsTavBPOWMiSkjOC/RESbsWnhvM4fhdjlHxXh+mZKi1f6zv9/73vm3p3RzTUxxW2Ki2ComZu+9y4bDetwypV5X9PO5oTHfFDdixmvYnp2vFXnufpJQCXXyFAf+GiqH+lU44/+NqbGafj3Vac7kpd6ast+bqUZYUj/cPmou4vr+FY5mmODoxO4/gy7RMAzZuRy9FfUpMGlOGyyW7KyeAduvfUBZ882UOoVnjtsNeWzkd130/JRer35hTO2HawwP6pCyqFv/JFPD3u++89X/kvN8/zRTUj/tsXvmwhRfJSdDf1p5NGaO5Kll5a0/nnIeTYpSSUxl7CwZdzLg02ghBeSp+3aIynwVpdE1NHjoHasIgz7WgDMgT43uZxdHovdM402vY4A0TxZozfd9YmRb8RDX1OdAv0dcso7yI3jGy0Bjf6qg7VPKlDzlV0Mux+Eq9CGwuqePpyYa9amhE4norCV6/u0G+r8wFSnytjCOo2xJWXb4ZWo7pDlC7yocdfYX9UNRt3eo1k/y1Ps+X/dEnlL7xFSs9cgLRq9nYGxlX6Yer+yMgXuiPkl17NoypVdFncd9nbIfd91LaD5UlpUP8hwGzV5GLXmKEBVH6k/jZ2TgEtUe1zL19lQIV3q/Jq/VFfg6pDnGutPjeZfiCkKsJ+gs75RFlwIx1cC7T/paPp0PyVPnwdminMD2go50n/qVuzQ+ntIpqIJ7FyknLBb0+hUoiCktWVEW3Q1zXOx+1FPS4Heegn+i33/UOorFRhEwiPsBhweFa+B2H3qolJsyT+TZYwf9zXmGtn1q0ni1ojFYdV4R6ouMPBXU7DO18j7aYhXm0cAZF78yJS9XBpy87gjVcPWEOLxsVBifugv0OJU8FbthH6ZC1EH1ZpAnxXs6hzFbR+AZRgU4Mr1P9rPA5QEP5/CT/RTxJabR2CdPlbeIp2w4DskLk/wKO42Y0pBlv4SPCoOPwiWGy4LdfzXtjFtP2cmYOv/MoSw7eCg7pLph5UmziR1IFNHEYCBRPznY6znwN2Lq7SlMYDs3lsb9hGHq089nh5i6MYbeTCXb/QPhvJ4MMQgVysobl91vJm/Y7yMRkt2Qsl7cleC/MOWOvW/2EwNXba9RRBjR48/nVYwuR/0u9h0ZYdaQp7yg/81+Xf5lou9sKPvJrP9tFXZOo9anXPD2lNevXDJyQ69X9RlTA7Y2q7xQS+OE7e4HmZLl33kK/pZ1FH/YUz3twqORyQHg/MwdYVIt6TPoS2XeeqrNfta2gVgrZRXuQ3atPUs5ru1TK7R7qCR2CEmiHMlbuzv1qV1B2c9/SUbbp2Bwoz61HRBTv3jqzRQ/r8lzEBCTsQkIrngG1O7kyfgaEFOpfU/RU7qU/ZxN5oBsTI+o1SVjak9MyTjj0VyoYRrVh3wH1erURZUjprB3JKaMiU4MT2whjTN27qAQV3P0vAN56pyRd99MvffMbJn6x1NtnzpytYFz2FMfmZbbseHeklOb/ag/rq/APTcfT7XZb3MMPkxh9+6PW6bMkydCzE02BYTFBXB9MfoQC8PNEUYDkbx0zisO8fw4gmQMVXTGF2K0PFE/suRhjMZ1T0xh5ftws4mpkNfIUyk7Q9tQQxNDZfrkWk+FK5qNVGNL3jo9iLl39lOHDp/H6oQxFQ6XOFo3Q+pn6k96qs//tk8Zf8k1ij/NlFuvONS4OzEVZdwaOEt3W09F88dqDtIsJE85Dnlqv1ob4NUZZb+NTmP87anVyRPQFI9BjnJhzEF0sxDB8SsusqneQ3aqRmi5nScki2chwy4b0pjeHvp526dAzwdozGpi8qXmTsuUUZOnomD8KEAf62McLej5kobCJfRfNKZHoktMJWXQh54vPVE7jII0sULynHzad+n1T9k5G0hMjWG6RCJRSBG25RhOzv3jqeRwlY32DIJ39muZWtwoe4bZijylzIgJYbSFj6fOa2VsJFPKnl6nS2N00CmOoEUx9aXji/rQqpZ8kJLRENX1lt6vaiGPQR8uyFM7tndbetuQR18evdOJ18vjtRUcycZdYigSaA4aToip3spSEa5anSauLO/gSHUKfU0g715OxJQ1eNHzD19amipWsAY+1M02+7We6lwyII9L5Cknoc8nxvDDVNun1KG7pDkQh2k8uNc/6Km+0PvNtfTB37IfxZ++1+O1lBp05NKnz6DPjaHjJ9RpO3yZJgtJmoNa3Kcfpt6eGgnDEHXSTJ5oi84apMuDx2BCnovryREhspYhZalrxc6yIabUcumgvqq/TPWa15yeye3nSTYJG/A7xOToGgfUF5xDHzZhpqMTAPW5Z+FdwdTYecATkcvjfNA1wJpWX09hXlJw2D1qtM+lz+FmmFIfqhlTA/HLlLEW52jGHQGwPAQIaNEcQRPAi4tpDKotU+1ZOXWhGS1TfsGyX1BR1poE5JUs9qk/LWbkKZWdu2inhy9TxtGU6P81IaYCa+XDwYk/TGFPK8YQHkYShqEicHHBk5feTM367Hzdt6fcHXkJDgG7t+bB7r9qXip6t00NLVPz/QsxwPDL1LJZntAse8TUPgnGsJKW7GpLRl5Keba/hmIRUylHTPXYPlXrKBwhzUB8isMree/NlCb2h2lyQ+UnmRKHv/nOd8D/Lfd6/GGmlta2Qk3veXk0LDgHtOfQRdsbfD0F54SYos7M4V5dq3B9WiHbT53jMByUc1jdI/KceaMxvdQNv2XKWdtVjjiXVIgXoYPGZPoE7E5lGbLcnVNCevTTlil+YnMI+4vPRRdRp6zHTz9MIbeifnHruUmb/VpPvbPfqIzY/gpAnjq52xL9ZuLnCX8GA4abTQeVNWPKPSpX4zivvkxFiw3CTknIu+WKOv+THdVDRWNLY3JnpfFisVdhn7J14SOJ9ZMpMWXa5KnZeMTnOOC3aDhTkWaOZ8mncaH4R9hGJ4k8KX+Z6oXmAKHqUlbesf7jiDH93pAFru1TigaU/XrW11PlZKliUC2qFAPe24F8EFXKdvs6jfKi2EEWWxG1KJeyqH2WnZYpZSdr6eTadOYQnrvk1cPsmcbzgLz4Zso4NKy/7igbzifnESrOg16v9PwyperbIUQLYbv+QaZ68m/u8x0If8k6ij993e+1fZQYZJmXRpzAqeBd3a+neok3B+1+IKaMlMbIZVWosJwnH0+hYGzIU0/uidbF83N8yGMVAtkN0NjcKhqzI/LUmyl/65OnSoOYKmzyhjfj+ime3Io8xc1eaMRTYkLDwxXqKTHlLfIvU6t9Rs1mFZAXZb1yIH1Y+YcprAIeRvysoD5VeVzsJ7oMN+nLVMJv6w9TLjcWIGrYOYFqnE1RkRS2nk8tPp7y7msLWk9J2ztb/7hiWYoxVVqrj6dapmaHkJi+NuSpN1N2fzBEEyrKahA+fHjdtQEGy1XNxZfnmmaPizBsmYrVkJiaPSIdF+G2lyb9Z7CjZGoplA31r6fUdaVg2FvW1G85fw3J4xBRFr3Qf89gSHMAChYxxS2IqfxJWTYe0+s1z5T1Wk95y6GOo178TJPHgJgas2tEftyQp/oGy6qsT+m5PUx/mqmB8JvvfAd/y34Uf9pTk4h7oHE5uFx0L199KIXpCD29LCHqaY85dejDpPVUwvc8+eOp3YWymBjSZyZbvRp9LMlQkysnw7mvB2jWFltb5KzIa1JCnnqy/eqSu0/NPMxmaI2gn8aR2y2gq9QNuvHF4xJ7/dqBVlD202TyVNLI3sdT2qWm55ttMwP2SpYjXEqBi6KQst+2Bw8MfNdjfSbhwekRU8F8Qp7pF+SpcXKeo+JyPBfPj/Qq70PKslrvTJ7yRHZOPDt/6p39sBru2V7Id0B7vKLO/+gWPkw2jIGlTvO8nBFTlZTkracia0xMNTrrT6lPXtkLkgP2djBAs/deUd6nv79FpyFaIi9QNovJS0Vu67jc6cSUK5U7uMhTpfVUIoykHRjW4cNUbNzZ2ighidA45S+ID+A71CeZp1H9Zr89NUf0ojNjqKH+p1FcoDmKzWHjiv1erBzUpBNPc+RrTcza7oIS+nRITYvmnh9katj7naf+lv0o/vg5iUF+Q3N3JabOwxffXqOw8FWmLVPWdkieUiSad6uVRMxcqJW0fWq9CD5MqeqSmDgYaR+4STdABS7Up1SVmOJQpD5FY4zD2lr3IUqqGarVkegaeOEVpl2lQv2ypb/3b/oc+kmiox4fyrz11Etl92M9TS6NlXumtkyZt5zdCz4oG7gt6yuqF4laytZ9FTCjloe+REzFdUqeIqioP9GcCJHsbnzwfHHC1vhSltr3Hn24cZD9mv02pzNQYpPIU8szMREkM/gwdZzUZOAgO6B+s2jeT+80Rt9MBQud+s+jXDlwew4+noq065epUcnuCVRFYmg8l3SccqteGknXYE3ZUlTQ1eUvU+Y4o59BIqaaQ7GGWqb++mYqEcaU/Y4S9cmRPNSg9dR0p3+yX3IfkaecpaWhoVyJqWKzGcMlC20cGSIPsXhjTGXJgvqdOeDi8+5HmZKGv/NU7y85e/RPZz9ZSq/olw8XogxeDeS1RbPgpSGmhC61b7e3JE/pSU1j7ETzul1MA3T3EXnjoXfGIHtSidoQvTyuaITBafPy0c9O1A+2kSvDZH6w0S1PX0+tPPIETGRiaiNUVxjgpULvaXppkggJQu24bK2OXuYx7z2uYL7OMfpzgaP8b4cqPLRXzu65E/IoPBJTymZ7QavYujnWV/0IQmciYzBgniIFsuw3naFRuDwXZRp5CpfkXeADyn7TKc0Rb6ZGx7EFLVO2SZ6EJ2W/1lObK3llKm/IS/OYPBUcKHtaksJDwomUzbhpZ4C6efoyNcxvfTQGxBReG/r7/iQeoNqzialiTVnPUR46pi7fg5apyt900ZGfFXnWeqxbpiy5V3Ft9pvfxQ9T8SMoDHie73mb/aau3EHIbtSf1H5CDFVygeRttu/tbkfvd2QQU7srOyOOMfXx1Gq4QC3rDCjLqj/KlCz/5lr6oP+XrKP4499P1b0bOhiMuGi9p3m+J50/2Q/FRhpD8NSJKQgoy4xHDxmmJvUlfcv2TtaP5Kk4V0rKHplHWXGTFnC4JR5lKZ3m3cHk3ofwldgYNvQZR0eZmOIXCTEVBj12vix5qmtKBTqPxoOYf+pOy5Qn74mpGbc6Ahj3GEdWhwM8CxsZjvHhQP3HZZ76F1NONnPTZGQTUznEMnrXCXkGe/XROKJLWXMrCoCDVYeyXD+coK+xcwwznWVZdka2uTNMrj1/yuXY92MzYgrn1vrD1GolUXa6KvWHKe+24tm6bhqjob4foLscVFyU+MQUrIR+66mEeszHU/ACgfqL1qFsK1E8w7rpQbKVOx+m/CKk96vpUn9NaCpD1+WrvGXKVvToV0/pJf3GH440GNdXmiMenYOOtiywPTvN9RgieP2bp07N1EErkL9MKY3+8VSiCtH855ga8MJvvvMdDP6SPTP/+HW/nXJBEOtRGqWL15E69tBBc/KgPjU+kafi/mFMnhLqHO3U68Ox7PqoH3kujZIZzZPxlfqMOtDcPNmP8ivsI91jTb5Ko9NsKbP7gyx0uG7DzlmUm5apoLf+Zr/BlLuj64XkmYKt796olP3Mx56t4xhSZ+/J4oepxJ9XKlSpeEDlyO5d94dlAY9D74zKoj/ikqt2mIMxI0+5e+GZtkyNl/oU9X7G5/Ex2zjwyLpjdE22h+eppP+eciVl6JB6KOF5mgHFgDz1vkYRD6brXz2Fa2nrt30q6N6+nnpnP+e6qyEyDpLResqfLyn73WtiwAjMPprBXkiTtE8MbWa5hhtg5wMHr3IN13zRRcMbkdetyCMvnfYd1EfziouDQTFvPaWb3JPD8ZQ8db93D6iKjcpNn06AvzJlPMhTvYmoYTg5kKfOXIlQCJWNQRrwgLxMr1c5H+boL4pBnkzN6Ac9NWAHe/zfmRpy/9fB/P+tp35hKpywawTT178xhcP7GK3upqYOT/MJPIPQQ/dGkanNfs9hfke96rkp3i3u2HrKWaoVRJFInuqISxs1U2jyeIgF3zJlCqceh+EjO8JqsL1hWGj09691otIkTn3AT9QyTea5d4QpDSkMFbbmNVTJU0slPOAoX3yZGrrKCa14PkrjjfKirCMFEvqx8MyTK0RHg59QHwxPCp/jxe84oJ5eYwwX2QuiYr7qw3npbdDaOyYXzcSm32Y/tpYqTfqi70DnqOgYXSoakzMv8g0vuh/IG0/uvdZn3XrKHyXEwDzxDFifyj56S7bHTdIjpt7Z7xem3p56Z794llL2m2mjLtrdcwXxfEyeSstnB51TQn002ftzkA5ZiOHsxvrhS1bBLKeHT59acoEPT2dI/ZPziCmTDN0y5Vw23+z39pR2OnFcIoQ+ecple7vV/CCPrHv9k54Sh7/7zneo/esf/T/pXg/dy4/oKS+HOvWIxmS5ZPsxdNSCQ77yENaQ0AwqVXUaj6sHjSwnI6auc/JG4TNPdWzKjuMF9THxkK9bT5n3PmW37mbYBynKLIR01ORJmJOnTo44QfNgU0dX9uEOAlOi7Haajdhn/JQhvbDzm1ZKmcbKcrVrmVKq6sUlt3WnD5f8vP8w5UrlFTKud0R/ItPrt+XEIdsQU96MmEKxjnbGcXaetJ6K/FdpgBe75Kkdu2evCWiOOJ7qDWU93sxbpqQOu/dCY0xNTGJiIvc0HNs+/ZfXY8U37hbbwx9zGqPnHnkkE8hDI4/tL+9eHypEt30PlTvbj+NRyQbYntYn/zYCsEPr1zBWLxrOlI3IJatRZw78+tTBYOGWXPJ4rcYwm7F78bspMbWqZcreIfVX5QzkzTdT0ZUxba1VLp2nlP26JXu9u2XDJa8J9bdudNAwEJf0fhfahvrpPrMRtPc6FJPmACXQZ+ioj0GawHA7/kGm+v/92PuFKelfbYr7H73X408z5b1WVDncwskjtf9CkC39w1TMb1ZEg7UkT3WGX09p27uPbsnuox0U9JnKD/uKo2jsQrIPuTkMl0OXxuSuYnuBkac0dvaLnRlNGpkrv4Hm+ZqgK597eWxNsx3QA17QX65GOfau+z64ha6in2/LFA+692FKHzkvylJNh4eRf9+htpOpnzh2cIWzQq8/BN7h4tB9Oa2n3GryTFum+E01QUVk6+jv0sYAC7L/A1Pt2aONkPwbU6chR1ktdGhMelbtG0/e2qP5mnNcnOqUpQa704ep5BoRUzdY9NAeDdj6v5Cy2qQhb8ExJKbSHTFULDkVs/njy1TuTjroXvoVeUaQ5hDlnS7CkyOmunN5DvbcCqjvVpT9NntfbbPfm6kxZMF/ZcrXaU4KjmKTR69o4wP3oOzt7Rvqv/Wd5oAul81ojjoO0jid/GifGgi/85T8l6yjkP4wU9jp5ejMd06eDPOD33oKVhvyVJysfMgiPW2zX7J3PR4q7v7NftsefWbr6+WG3sgdcXjzYQxO6pLdlG4FSc4P+V+YSg49vwBPCj9MtZ46He0zmjt9lCbG5Mm3nrI0lv22h9X/gang4BJT7pOYgrKmMeYsHOpv4pOt0xgRUzExFb1yYmocZxPUjBf1Ic4iT+16wxT9XvfJRVa04mHp2avPNYo3U/0o1Ci7LSlL8QJ55s1UXF44LjoPasfAOzsTbbHl8v+dKZQVT4XuKBAxvPbrPFpn9Pfz7q3XeioZdCiLYTdVW09FPSEYt54a3cqSi8d7tm9vvOigeq+rNJ456zk0ZjegnDAjT/HsTAan6O7RmA9UbjLlKMvSxKTRnJB+mdKdTEG95psc3W7ptEz5neDL1Dv7tZ5auNufZIqi32+YUv6Sez3+NFO3CxwQ2IyciNuDAy/l9WGKrYPwYe69iCmZJ6a09aOBRNf/3VM774LGYTGi7HfhfOg3dxe167LkcH6885B3liaaxw15Sk7IU/K9GqMzCYmplVitYXdSjqhV3RFbaxQ3kN5eCvr9LvU5GFJnv1/YvSXymbIfXoipu8D2+9702J4lzFO98LFrmYqzq65CqP2LqdWWeaqcjnFUV+QpUQjUlqmR3jzzSGJZdnNU1p/sR4KWIXmEKjqr4RPiU4eYmBoPDaeBSV7iuopjXLjuDl0j5vJkN6cxfxgNemgFapW3THnmpofqYFanLVOX44S8NbzyXOup23yr4vi6EInJHTE1EG5dNIdITKUOZb/3NQqPi+jx+O16DEmHcgHEIbtPOlqrkMwTduZ3/GUqvQ9VDJ099dUtt3ZgcZ4SU4rTpNjfBA4ofd2kHJISU6XF9oipqinC4z4AxFP0k9lPGv7uO99frrf9j16j+NPnJHbGHPUDXySmqutBhXHftWmelIs8wt3Kge16mHyyX5jSvL6eVS7qj86L5tUHfab2qj6zM6qJCYDcgSJh9+skszKPsoI8tbFdE+ElNhA763UBw243RTWaEVM9P/wwFd6u1IeknXYFN7oraE23JaBxk9bQwD1Cp+m/8papXT7d4SjLiKm3p66znPrVVLOpk3MaD2VAA9SeCg0XubWyNvjJYULZ0Gd7xIyIqaah5w/5E2Up15A+ntLnfTNHfUJ9qrRd8uSdslTrqbNO/YfaCTGlF1vHcDrhDj3s0xg9R8UY6gt5SNtllNWi6i6DEJsi+leR3q9Olxh4M9X2qXNODAWyouJ8wvZ80SflGNSJQK1UGNL7Jb/3GL2y/Szikl037RZI3g19HM1HxNR4IcnQmwz3qK3uKjfNXcqycUBzgBmw/do3gf/xlM+7NIe9s5/UnZrUd9mZDEXHH0N3Ek7RmxwGEE+XP9mnhhz3u+981f/QaxRvpoJ6ZnPJXdhTdkoTC815r8jjqCsZkI+XxNRAqSFeVlIDnjD9MBWVM8rzlyw6oZOYDof2AQx4sLNmWk9dlsMG9lZmYPBKv0w5KXmqZeq2z9awEnoH9Hapk8dOEB/htCemXK1Dfe7+9GheXUxDtE22j9HAKhvQ18vtx1PmtdzB6ppv0VMGNhfNNMqO0kwbUv8QyDOpreyM43Y5QX3Jrq7olSzT68+S1lNJzE59mk8fK1QmhZliwTd86ynLHBJTiUl9qNqQV2a9hLxEpDvGhhO3aJ3XXBqVlTwGNw3IS1hVKZYTYmqWjkTK0tM6JS4oqzUV/axuNzyX7JbE1LqOVFzcc5ESqLhBmDuBjE5+KGlOyai/Xv2nhLZ1o+zct4hZjd0javUXT2iZ8tbnHTqKTp7qKMHHU063R9malyhtOC9XQe3Jzqns3jtG66lwfv+Xp9Ts/42nhrzwO09pf8m9Hn/6WnqsX6gfaJ6dt0y5z6GNnjYo8jb77ZYvYqq/riHiz17xYeq5euVY7ekzTezoTH//JCY8NTfAzO4j6gfTMo973LIB88T2FhOeDUSlVhSw30+/TAVedwd1RX2IUh71oc3quWuZCsLNvzHlznh6vu09aCAXiClvN6Y+ZV/KI6jJKsNwe7PzlqllypjaTKgPnRRiynjQ88H1SLRcxmsZpGKaoEv95OOpN1PqsjHTWDsiD/va+jemzsuVitiNuBST1Tf72TV8PTVrOj2EpEde6QVLGXarWMTg3iNPmWdiiivIW1Y8YfcEVgFCf1UrLVPJbEqGsihhompt6P2Ka2qix4R+DrZ3erwqWNPPi8xHs1KJqTnbP34yoz6nO0c1T6NJYMDCSj7ZD907u3YfDLpo3wLKfu6B+qOevz6ewseDeWp2/n/ElNDn/7vVEb8wpQ/++ec/aW3SarTdotFf2ZAco30fzH349VQ9kxw4oUtM9abkqX1NTI2k1wjd5vWi3z/oM31lXN4yFYklWxdesXs7ojFlGW1/L+BSsHvh5aIB7HvytWVKkQY9wHRfzeG+vTBP7siTK+s5h1O+6WKwkqnPPXbSHKw8/DCVlEVQQGVXWzSXL+onZhbsIDfsLWpGZqc4DvcFzN3OgDo4MRXPl/WaPKWP0Zb1r6emKCZo6yPq/BukfhjttksceakJifpqGrjddAXVktJeHJ8ou4k778NU8uzVhsHLQ2KY7V+eBEPKZivzKaJ39Ko0zjdDGcKHJiCMBJqD7NNKhsGl82Eq8pXOx1NJPBHTyPRLhNtyI6OfKl9PvZky93YFuDSpSb09Zawu3+z39lTY76n5pK+Qh/KSvV5lRUwFG5oD3kz5E508hc1GBbenszMNUi6NL+w74Y7EroNOb32a04QIf5Ap8bd9Cv5ZmvTfDf3/b/tUv7I3H6ZOuy9TTjD/MnW73OM2++EylQoYLKbEVL1/5dHBKx1Y97gjKmXmpJQ19D6IvutQFhKJqSJ3G3jpiYGGm9ccamNiqrZojLs3pwfJctr9MDUKS+pDwWK/hpTd++6m64KyJRJTmk2eCvfs/iFLIKYudpZRYpKJKSOl7Pf2lD3SLS4SZcqO5/FggNZtQp4Zh8QUX1B/CvYL6kPe0O/D+TaMaeTqzzTZWR6NvLG0pP63JaYmB/wwpQ2JKawE8sL0mH6ZWtSKYcj3c4bqY0HzPneSqQk9mZemR8pqnnzvQ9Mhpqz5+MuUsykFDLIHW8eedfzWU2+m4qik7CzlLOudqH8mOe/5UB021KfGZ3q8q+Q7cJ+/vE+f+sdTijdR8+nWo374ZsosLMp+/TH1v0gSiKnzuYFkugw+ngr1O80BV54xNZhOcLQf9bnEUuqf9FSf+93aJPhL9sz809mPez1ojLqRxSX7cs/DpbskBjZNkSa17TlwXbyIqd7g26f+YQqd6cYB+9Sjdn+IHIh059WH1Vl30O1yZYrx0C3aPqXClTz1Zsq60Bg3w5vItZ6CoEfeWdy+nqq2iy4xzK7lV+pjDlGgB+hFCTFs7jfMK68tjhY5MWV1iCm7q2zY2aHElOM/r2BfyVPme91GnRFT4z3bH5Dvc+S1DWW/vR/G6E0zto8T81QgwwK9ePVlysvY90MXdj5vt6QxbHU9BVPVof60WUQfpoAiYJrYK8pmwVX7MNX2qY5b8uTRlO0dwJhS0oGIvhKQp3b6N/utg5sI0TIgxvLnQv6VqdLYSwjSqYLYkmUfGkX3UX1mT0jCHrXCW3ag92uO5KlAIA+9+9SbqTj315S9nxN6/+4dmsMGGjGlTYYm+nlAc8DlwJg6hB+m4qauf9JTA+F3a5OMv+QaxZ++d75zyzeoHjpWnmw9Ymqhs/NlGVPtNYpinzBPuRWXlO6jAPsVjlBvXGIqn1Bef6W9A2UbiZh4pgca847loO9jmbbZb7kLDQxD9espPFGWtIcaMbX3sznUR4k6/8C20+jKk0HU3qSD9m5V5BhfV2NYjl8BpbY922c1Lj+eUiZIY/Sd/TbNY4Pu9UWv/zGMd62nzOmEmMqq7dw4VvfkV089eueYmOw9U7w+V0XLlD3yDO4XpsLeoMkTCmdqy1TmsPWG2vl9ViqNaSsYvDgsLRqj13QvomJ0ialYJ0/ljSCgNuKIqd6EmPRWNwGNq86neHapP7nx7MNUfKxoTsrmEwlHmJVpy1TN9tx8ewrzlJjS8q6LYVw2XKx5Hg+xJ2bU91w1nXBqqcLjbClo5woxdXwVasvU+xoF7mPKhmZ0MFEVTmxPmwVjaitO0BfVfh5D9KNMDfu/8dSQ+0vOHv3TntotqKP7ZmZRthGpj+SOaKJ2ishTYeUZUN+HiBb/qvJfmHK56pUmE4E+s9dV2rVMxaVAKZ5/Dj+eiqTFsgBROwM6cVZzsb/1j7DOrPjDVGffHQO/jDZoX0Ub0DOe45ap0BrS849taQyVxfZvZ9kvdpxOAd3K3aCCE8pSxoiY4rjZGv3p3UrjXZ+y45spQ2BMCS/G1FlMEawnu4dSLnh4TpKPp5Lu63EFN/U+TEX33a6A03DwZerBP/rQlYCezdLYWix7axhpXlHWXO5eXLSM/Y+nzMuAstrpOeR/8RReDOo/GyUWUJ1cv9nPjujxZqu9wLVMHa+bYctUHMoPyobPzhDd1Zb61Zij7DcX2Z47a5vtVz9YNWCrxLQuZGqaWtNChv5w30V9MaGsN9xT//MfWget/p5+VsKOCpgdAP0geHHxySavdizqs85G6acxJyj+DzJF//sNU/xfcq/Hn75G8WbKTRNiarzfX1tPebJfpFG4eRjA7xJiSlxVeWxr0vXjKc56pdFUDT5MudrFpnn9mHyY0s4pzbsPlTyVbdlnOl/UXJKeiys8qkOCSsPOENgVlLK62YOtSnvZEBn5E+E0iTvE5JI8mcy9MRy6Z7/1FMrV5gr324EYnJVsX1U3WIMUSisMjYOVRhc7XkPklj00D5T9omJJTBn3c0JjlGdnYofkqTdTyp1/AurX1bX1lONGxJSq7Roox9RHvMGiSdFnTIh9hfrPdc2RV8pINVbxMsPRo6Kfh2vyyMAyiZnejO3zhMRUop54hGVMc5Amse+/tMnHU/H5Rf1ztDx0cSSeiKl3n0qnwRCNg1hCJCZfpgw9K3N0B4XRemo08f6NKWt2UdPx5kFMvT3ljZ/UDM9z+eMpH7IvU6mbALpCQ3PAIfZ9kJ/nMZqO08+js7v9QU/ROP3N2qSh8E+d+p+9RvGnr/tl0QqdvWVBEm32RzAti/pP5RQQ+7KnfjzFmIqGZxqD5vVOHhI3L3bf7NdTXm9DTO2ywxW42d0mL71o3m2c4cdTxhnrPJmx+0zDwTLGwGHnBso6NZO3p4zt3uJQ2O99WHsjGTWPsl806VGz2CRVgJpyIk892bVzXz8Tg2ON7a01Ltew7XNLVG8zC1qmwBH6raeQeJ4b/HGZoHN1uLxlKp5l2F6jiIcd79pe93szRfZTCzj4bF14d0BjcuCv+pD1iKnFbUvZSd0RU7lifTyFO4fGKESmiPqtKTmEhcsTo3vuw9Rg7PXb7Od01zxEnLHxwZqHXVTdVMgjbVF+POV1GmLqaUkOKHY5QJXfl1xisnNUpM59RJ/He//1hpgajKwN+pJCTM2LdR9U7tbFILqz/UIUyqrLjPqZ2Y3rHL170YcZDAFHy5Re72FJr/cfTyUjU/lJpnjxN2uThuJfwtSfzn53NV+h9RqaXIIVMTWS2NmXTUnZy3+sVJDrJCKmzlUal/XjSKM5cyh7COSNmRuoYDfKDsMipD6kh/oVuo+pRf2lLCFeXt1r6ym9udV5RGLaQW/Gzi5d3MU8vhxCyk7Odo3O+GRxiR4+HVAHxJQtUPaLxfqB8GRnkpmORAxPveAKpXReo4kyZSl1F8xhXkZL1HapBTgWn3NoMvKUMSemktiNyFMHYsor2RlueVk0IKvsHke++ySvjLxP9jMByFOTJzG1PHw91TKl6JKC49eEstPbU5ow3KCpJV+m5OWA/zB17w0baEJiyr4/aQ46rB485N6Ip/dnzAPubh0HBt0h9UWW/XBjEFPN/vbNfvbs4cBQGQwxuK3JU6mzNoDmqhF6z86XqZNOffLtqQmIch8cuaQ5wFLZnjKMqYd+6rRMRWvfJwnX9HlqPf3FcoHsgCyzLDyrial8Gf1g9pOE/m+upQ/Fv+S6359eR1H7yhLNAU9MeYv9Dp4LYsDTzAKwyMlTQteNWk8lvEvZb+rpxFT/+KIstKWO/KqUDLW9Stnt2EmOLVNqWBNTpr28wlWwdPR5i51Dj/4aguCO7PwqYkrwKfuBAcQIPUWOw/JpwEgwZQznC2JqMVshDDLLQyfjnlzc0dn6vs5wjV6cE1PavWTXCaUlQuKZXDQStDHIeOqhbk8ou4nDaEzZL4xpXj9zOflQ5mGti4hB5X+Zcqp6joalGDneavUKM4PGqCkvqONf+RUP9ZyyWrA4vfLkMiOmGkdfo7bdEFPLK43RmbXh0X/vhd29uA087hsO9TF+s1/1IuZUmyOmLIt5KavII8aGPDVdkuflpTBAJ0lLSJaCZIBZLvpt9osPN9+A7L3nDmOqzX6Z9SJPZ3MVWqYsRaM5gHvVHE5uNAe0nipK8tRhQb9fP5Y6qtvTv5i6WmnrKfq39U8yJUq/u0bR+0vO9fjT9/n6zWOB+mRt5onrEFOHkt11MIcCkof2UEHpd0O0+IjGyNDzjsD5lO3cweLJ4Wu0lqGz2FKCW4qU3a6r14cpbefTGBmKwyO48ktDO4rZ+reQPKWNqxgNyRPzBHqVD0lA2W3EA/UhziemqlSTiYk+Mb05S+SBte5hMLs8ueQlbXawOHdpTAdIWerNVLrg5miVkpmjpVEfq6xbD+HAzqyeZcrYOJ6tmK0D4dJIXhQ87HcHxHDE1nGPUsqytpvS3zs2Zb9/mLKflP3iufxlSuE8YmiVKqoRheIKfUF95S1TL61DHtqKxMBOpeyXVfGrzX6tp/5Xd2fSqKjSbdsfZIPCAmhSLFBqFmDVE7DEGlTk178F6Dn5vWp3Mu/N95qePLl3qjFizAlBxLviOfIyNS1kS+qf6aT+D6a28kpAWzxR9ntMU73LfsZz1DyT+SqpDy37JpoyR57yBbGEdy/JcPzUFZjPXcp2c9XqdUyF1+bavXX3JHQM/5v9fmFqY5bEFDIxzZkX8pRn/1FPDbmfst/wL3nW43czNb/kS5SfthFHk/M+6zxlG0zBhvYokb5M9Z5xx9ThHhFTzOCdh2xMeX6dAfWh2XtMHuEOS5h7moGKeS1ZXBlfpgy194o7T53TCP8PTAVSqNB/64nonJYlBCNqepR9+g7aPY8YXmx6R3h79/Rz3U9WiCnXD5ZozV9GHDKsSv1r2qxpZXjqQy1T00tNXjwyzRrSoUT9btDs7SVbbwinHL0fYzb4eCqMfWLq1m+YshpP9V2HA3lOTDlxSUzJ4kaCSWiTJ8tVnQfKlPpOm/1apjpPGfqKRf3YrP+ToqLqPKXmIc0BZb4m79hjmjMeKz4OR6/Hhyn54ZPX9ZOjA6j7EU4wfeTBBUvy2LjZS2w4Ik8NQKzI65s1KnuLaLseaI5oPSXfTq88LJbU34Z8s9YJ3a+n0vVBQy+6N+fSyxn1s2reZOH+EIJY/qOeGvV/ukYx+kue9fjta2iZeIWe2COmxjNi6hJHgJNwXbDB/W1LIL4TCmasRfPuvjmLVD0dJqgJGo1xl6F5MKpyyvfOhTy1ONcZMccYaHMlzbvck5hKh+cvU/3Jl6nJuVlDetaIKQ7TBDVPHFOWtPdfpoIR9blk4jT3c2oH3aNF2e/oeUcQ5X88Jfe9aZf9zJT9eqrtU9qCp+wn+cQUV1DWM+1Zcy28YUo9PAPU1rcqx+1U/DClaqweh7fe7gi6RkyNj42n+ILGcCBFPbQl8lLg3xgJ5uUhRXtbUxYUOBrzracmkkie0h92CcpuxqLVPqvhHOjvt56azCyWDeLmOuk+SyS0xxc+xtogT7V9yhwEJRu8HoUOY3E2RK+afT11b/YHkVdWFYcLIy1BHD4z9MKMmFIXNKfF8bqHvtecB3x/i0M4KfT52efxK46eIf35xoq+TK36EvXjzTlCWXsO2HB3D8w/yJQw+slTwl9yjeJ3r01Kc3mJrvU2IFKV/RL6zd7AjrgkT5nNfhKgnclTr8Gz2VtY3MFu9ySmxB1lsdOtlOA6ydcdU52nqtweo3G4l2yX/do+ZTPbr6fkK4Mo78p+HD2acw/vpbzqPBUqgkLZ5Tz6eIpaWeF2nlJ3zDuPzrvervOU414bphpPJafFkjp9akDHlGDu+6iGM6Jhz8jYecorShaCm13SGL+dA1QMkbLfRSamYJ8uUZMH5KmWqZF9Io/0RtRPWk8F3JgYyw7E0GbpfzylX191HCYKMXUZqSyCuyKmBD4pIbE9yn5nStDB1CZPCcKNRXWVsZQNQ/JS26dkpW7O3BbXCmz76+GHqTb7tUxpmUQ/jx8TUxsmmaAVecRUtHNKMLhxhsrgTNkv9DLKmjZlPXIZeantU5tJKKK83RFTypz6Y76rKftZzXXTJKJ+Jj4Yyt7ADAETXv6TTFH6+4mpv2QdxW+/RoGvBdqLEzEFB2LqoJ21jqng+kyoA7u+h+NKa9beTIsdeFw9RpAfNMaTjTuEa3ahMf62iAkboylY2/EY7fpU5pHPJzvQ5wfy1Pr+okSZZEvo9WzyhDLrQ4jalynZPBtsMFwRUynzpiwk/8NU6ynlsfsyZR4Tyn6ThIOop66nUFEFQrfeGhBcX3sTVjoxpeSU/cLX7fVhytArFrCekaeyi+1TdmrOMeTnzf7k28sCfemux9HVVY6gHBumVitiapo2nmqY6jzFJzQSp0lzxvfOpHmfm2U6aNyJRWf/eMTYpzcDs7P1ZaoXUv9xn7Ma/cOWzaNR9lDAvAkiToqcPLUK6bVWqEMcez2ag2Z3R4HQ5gedpzqm7jkzaZ5DJu/qbHEFrqeRJ6eeAtPgIVWdp1qmwpctcuDFRrMO40D91fEpG756dwUnfr+GD1PTTYjuxiBPCfL2DzIlsT/2qb9lP4o/4inrsNXZkNnspx1TrrAtWLysyVPmpHl2+zVt9si/OBlsLuShtk8Fyo2YqocT6uylPm725D9MYSycdepfExojrEtMDVaMgvLa/DK1sPsBZR+XmNo8njqMZq8ljuunwWJ220nwnPJid40iVJnUhN07sqn/LN85tQZiKhvRmALbYdmOKX+8mH+Ysteh3jElCzNiolg3TA0ou7bZL1wvsyuEYu2jnmCzRrYgpkbj1/zDVJyRp84mMaW6/zCFMXllrPfrODCszRD4vDlnsPXUtFm30DJlvabUpw5T+8OUC48nfR5aWsFsSa81TiBPrSryet9hBHRvD56ypUSvTxSp0ZjUJRuqdaGAfbKGOFlMH3EwNxwJvOhsolPIFXldSq8kmHmKHjOX2TjPs6rzVJf9nseCg0KgLNky1XmqviUfpjCxGqZW/n8RU1z/p2vp0t/yrMdvZorLnDkahkrZRyz2CMtsrqKjhEUemSfhy9TbpHn3MkozEJe1gaBl7xgvPfrOWk+pSUme4aTa7ZjSXocyx6tkZ1CxT4Vo3L0gnB+b540aptwTz7MdU+kwXSA8VgZlr3k1bK7bCdR3FgUbwdMxIZ0lxFS//6Zs2HtkwAVPGlNWs2+RtG+eP7qzc1QlU2ej9WNPPy87fZgK1X3D1Ov8yX5huCmb62aCh+bzVMXByKEsK4j0/m0u0aHz1CJaUXZKRq88UPOi7Jgy7VcN0XTwpCzFbxK0JwHN+5ODKAFq1J+MU/qAKL7fr8AeDfLS1Pl6KijDGieTaftMoyuBHDEiKvPZl6lkvRqgvJTp85LOggTxmfqga7MPCNOSstyx96Q5LDtT9rsm6RFMlt6/o05kdnbW6PNfMryEinmmbA2P9MOUlfdpDst75LEhJWrUFxLNAcvmrKN/PRUovKz/Qab40Q/P+Qp/y34U0m++59tmP4OZEFNCQkzxOaOiZQ+KPJjM/sl+z9WDRW4qZnDvJ8SU0vQbP6JsYQZOikr6phY2LzWX+sFGR/8NlP3Wxf3DlMOPnmzHlKQmH6aCU+7rYMr5As3INeKAOSEluiONCRkHxJT1oH7ReaphCrncy0Dv+yucmBSBI2HQcyHrbWdopEM9x8mdsuO/ngrOITF1PD0RJ8dDzQa8npUwSM8fptA8kHf/ZSqQbNx1TCn5qNnvvGWKnVOWOk5pTLrrDQcCc1ihosXE2KPf3GP1+Brl8e5BnmTtK2W73hvVc/Fgg/6NvJJO1Rqd9ZONA3frNuc6nj9MRSM2G3ZMaUZYxsHVJE/5z94AjXdNTDGzVILtZDNGd7Rszt4JxGvHlI+szM5Nn7Ls052J6PLcC4Lxzqmg5mb0+SlLer2euhUUnKai/DrRHDC3yg9TxjEb5H+aqb7403o/5S95fkr8zUyZtjxDfzTXIRxZxFTsUP42naqgMapT9nODzX8wdZX6euep8DqheTK2i4Tm6gtlt5apYT3XUTdkGiOLnJhahfTzfPCeLAZrF8E6U5+yhDVPr/ONAkwKczR7okH9J1eqjiljMC/YsJw5Ojz7jIX2xaTfd8vWSwhMGtOdp4TH2oViepkhPBU9j+Q0VIC/rniUXZ6yG9y2bpf9/F5zf8YoyyNEythD98JWeeguigzYUTpDi6X3H0QFMRUM1yJ6t+XXU9X2LKF792oICmFDYzS3E/pz/eupYXEiD8Xc11MtU9qxJE/JoXOF5bz11p2NI1Ysh3DeJZTNohvHRnZPon7GzQZon+dlHEWDu0Svm32W7s+SxSF8PUVzedX8vOYcxfKe0Pt5yPlsD2XVMWXpGnmqZcqOwg9TlIgbLzsHhfrs6s1GkU1ZUvTm5G1/SkxVSfAnmRpyP93zVX45eP7/p/V+cymeonq86XHIGXsX1qqg4ng+J6Z0VeAgWI3djqlIrdIljALfQEfWqd9kNeX5f7MfjtLIBSE7fzyFTCbsKL9HMhr8gjx1G0g0+sunj7Lnk6dYj/l4SjnqBvUZdld9sl/dp+x5MQoT3pxgobM5v6FjaueMEzQ0h8Zo66lZKM47T0XSVRl2TPnjKXV2vkdM6aOxj/Z9UrOoMe6x89T4zXw9xT8Gs189pe/IUyYOqZ/s4vTjKQhonsc755edp9ysWe/49J0PU/as92VqYN2qzlP4VInJ1lO2huSp3Z68dKuf9P56KccGl6aPFq/bEMf90ddTaTLro30KH8SEUww7T8lzh+aI5EFZtdoxCXncIabWjXdbprrs1zI1eqqjD1NC6H6ZYlfUB2eDQgJhvyGmmHwQk9f/KFOj/k+eUv/ZjkJQ/ls99bvv+f7L1DvamyCs6DtwtWMB4cm2OQinfWKq9B5suNPEZecpR2XfcXDP6DuL5dcK7ZdgxGQXTYdymuhoLdRv9nNnttx5Kto3Z3kKs7vfeSo6Anlq13tRdjMH5CnuhVewEursoMwoezpryn4tU2o0qtjoXnnTzlNgIPWTYfOsBPrbGK36SH2oZSrKZhz6+bQdg62nNB8VZ1uzUXKTrpCJG/fD1Nkvlp2nJm8f2I6pp+IJ6ASNp9YxeUadaQL61ZiyXr5lKtDKiLJnX32zHVPzgrzkCa+SjUQrucJ0QEwBa1H2eynNOfLq+o3GQWUpmzEuB8nCHqHlNefr+hx53nKsAXrxlTwVGPbHU25Yfj0VJwzNYVeV3s/cJE/5B2aFar8n5/NX4l6huquf7Be+F2kFyuJNn19Jn3cYKc0+VdJdRnWi0RwQx5Qlhe0YEWSOPJXYf5QpYfSTp/6W/Sh+9xralim5bna1qlRiqu1TemYWcai/7Qpo6NEYrCViKtEoK1nvO/Up1aF+03qqNyxWaAqNZ6o8UqDv9TW0yw3Nu5omZLBWGBnlIU/f8XhK2S/O5+QpY8vn4cRfS78wFS3lqgRFWdE8O+DJk9WR5u2ee29OHTm8IRhsHlMQ2D71GWbLQjQc9kzY8JcY7duOPHNbVEOQDyGHnkueCvR3YOpHjmn2G6/rHEuFsl/JHVxUJKuKg8PKWcIgiufoCgcdUFpWGWwk6iO2tiRPuYJ47Jiy3WtzLdp4Ujad3Ffo8wWNUe6RfpiSb9aXqfp0qtCb2/R54S49wt16vNFcNs80ttkvVPwRqqzA5eHbKj/Zr+tTuSSQl3Srjx7rfz3VZj9ldySmtrHz8ZSrbOQ83h5pToPVSEDlciGm6h55cWncRuhrkyfNCUNibrSpP0xhnDVMLZgAoYJBHD3usvIHmRJ/7FPwt5w9+ps9tWOdKXoTm5h6bPd65yn1cini4HgVKphuNg5lv+Mjj/brf/oUCO84uoXShynvWJBnrFkzMo8afPqUJNyXwOWajJYUkad4jZjSI4H6TDL+MuXplL28w1NnAy2rjh1TY5eYih66qMMAawu9nkLZz3B7U1CX2gJl9UjZr6+vm723xCm68fLLFOrElHvgXjH2jYA8xfQ9nIyba9+3iLLfojkfS42xgs5TFeb/4Smlpj5irYdfpt7n+6hjKtivmPIXT4UqUJZ6X8hDY1Nv1mJV92PHlH+8PPKOqZG8IubOU+pzracmo2iI/iQipmBK2a88P/q/euqYjqgPbu/082ZJysH9oRnUh8bf7Hc70e/vst/SIGZEfIsdU7jmnRI2r9mHqUjZkJeZPmVvXZWoT+FJHIIAfoAmHxNT8fT15zwlsSz30z1fnf2/Dub/Z5+d53YizfPbIbDhtVkbZBmJgpYNBUTHUVLBupjbxJRKTD026RTmKFD2o6ARh1FF31mv91qg8+QNwPk7lKiPMYAmrEvKknd7CbJ5Y3Ac6s88TC6ZC+Gg6TPihc+7axSvy3aK9nql52j1iKnjzhr+6imvPZeizX6bZo9JxhCW6Gg1MdVmP24YR03nJiYcY8fBZuOx6EyafXPDGTHFCU8P5UdJfeL1cnegpXMHDdxQ53+/6P3UhkyeLMbAdp5qmYLdkMZoVn+ZUvoKjcm3SX0qOPlLHN+Sb/YTd6sa1cWBPLXtN/fjmj4ln2+PvMt+kjeruuwXKTwxVVvaAJ2jy7HR2KbsN7jyA9TrnJrbILWHkHs9HlXDJaY2N+pHE2aj47jYvtjAVdMdsLszMXW+yvH0IZB3Ha0noOy8nvT+R5RVW6bAM5pTqublFfR18+zKxKN/b/hyiCmlHzTPpw3i8MK9/pynJJYb/HTPV/9LnvX43dnvf2aqiiMFx7PDl6nFdfz11KQqpjAZjslTdr9iAz2kvH4t2Dl1mvOXqfTy1H5lCvU1g8r0QN+x4pYfptxowceBDz0JTjlQ9tQ8Pe48lR496uwvlrJnPU0VMM4HE5VF+gYsm/OuWLY5n7fz1Kind0wpTwNyYq7ioBxaxNRySp095Sn76cMvU+ECvkx1nuKO4hQu90WM6r1PIZfAzQDHFmWz8ZDGaHFvsl/WH6E2GL1Z3MXPK5yZiDx5a/aG3geUzdxYfaNbyGVDsn2EZ7ivcGJcian9i7zCiCF5y+ZrNhw117aZA3kKrDUXd0zBwfj0KeRV4cOUXdoleW1UVNCPzga6/YSybMtU26fcuSjHXZ9SSup/5sShbN2v0mvXp1pPociTl9vsp/Dam+awmDw1OlIWbrMfCtM/yhQ/+sFTIvu3nOf7m5kalYsIJ9wZ8vDA74YA3FNGb8AUEOaTfzz12NAY8VzqH62nwGrOEh2KNA+2TMmbg06dereXILCa9WVKUkKYWgn9//fHl6kBNGd57g4fT3XZL7KdGDU21ImJ5p5ry5TiTb9MZc05I9p4QQxvbw8aDfvDiv7+mJjij1+mfMklz5yPu2YfJPKUazSeejxkk7LfxkVPkKkP8Y60g7Vcf5iKHiOaI24bNu6yXxiamHXXKHRj+YLISYojhEIyRGO2IU+pfWLqWTALVJn2/tyKxuiqer/JC2KZh2qQHAEWqxc6c/PLlPdWK1TVmrLfSsk4GK7vA5SzPhdjWJQVpPq6j1rtFWzkRPchnG48T//eSZkH9TutoCrnOhqJSXNEeKY+e1jRnGKtSmJKxuwIywtlZVD31J/cLTHVm4+GqIn75vktTTqCeWn2S2QmxJT3KriOKXmhDSBYB9s/yVRf+sFTIveX7PHyu7Nfy9QvnmqZgr1aQACB8GXqwj9yTC40Bo+3Z7Mby+sNEUxo3l1X8aLzVKCu38OOKSPJvkwND7P/8BQ6fRf90Ys8NdS9Idyv9Pvlt0RNrE52u44puMRFHAmQSBCX/oT6y63Kgwn3cMFJ5gvyRtJ0/lNPAQkGEUI0AvIrEFO9hDxli+SpMPfaPkVMKeKpbsZkRmN8/HRwcnUpS7XZ71lOpqg/NcjxciOmFjtj1F1Lj8QDMXVAu1krtKDsVGn+FbZKM6br8h3j8yRysDaoP7V9KkJX2MFy7T1RZSf0eYXbYkdzCv9Ci0tZCEqNGCr1hLJf5ZOnuIaxlilFaVZcbN42B1fjwaP2uBBTouJ8PGWZ4SsPhVeaQS+l7Ntmv1lsEDP4pKynr1ZfT7HZiry3lYkx3iHm3L3BoLw6NXOASl4dRecPU5jrf9RTQ+6HtUki/5dco/jdz095iRMipCbEYbajPjJiVvQdvFd3NlA9u4ScOVsdU132O+xs4sKUqN+MDPJUvBrMEHyf+pAhhRycxURFXRsWbHiX71OASa+H/kZ4xtHpXZqgXWwXXfvKU8p69jjwqJt1TEXKhLKX5VuDjqlwKjWdfdufoPmcVDnuemsXBsZ9gWPBqdmIC8hT0fwSojF4AGW9Q1V2nrIWzbqCgSc31/38j6cweZcZRNPEQZmvaIwOk/TjqTb7RacxLqF2mzPYhv94SsvGA1Q203cebr3NEWbKZkHMxjTvt0xxJWW71lPNupMd7I0ZMTQfP2IUz2IGNmtU3TUKHJ+kCl7j54Cy2oWYSl2ak2bFirwkHQs2SJk7/floxqE7PX2ZksKmv+6BPJWL9Pm/pocFKsGBPHVPiKnZ6EFZ1b5SXx1KlFX/ZYoQL3cdU+NNsw6l81TDlCus+izO+I0Ef46p0eCHtUni37Ifxe/21J1hA9SnPjG11Sj7Mc2ZYtpJuFPWWd9LOFRP8tS1OQ/Kq0SEt8lo6DhFxWJ5dptnzxcz1C2LmLoUew7Y1VxFdTagMUK9YArW0+uhe4ufcZf9bs3+3y1TYZ73Pp4yJyzRkS/JEw+J+kXbp4JFKkhwWddjtGdQ5eGzeHyZarMf2+xd3DJlZnuA4K4oV5joav1hamc1TEmJ29zTrSHa+VkG9flgfzzlnFOEE099Eq4M9bGWKVXuDVEeNX1qEVF/ifb9AU7kgub5y+V5hIyx52jo2Oy1HDofpsZ1s3+HlidZ5ynDOD/iwO2nS9geb8TY/Vzn4a6SSrBthkc9Vbg4sFXpw1Sb/X5hyvL29POUS1pCv7gDKuvmnm7S7B+vpOcFWqUlx3Gvoiyb+1bTP2NiajAvruDYzdk8HM1h4X1Ac0iQ8T20ZhUx5TgpMYW+j9792s+D6+x/YYo57ovyf/fifwDaogbk</prop>
			<obj name="TemperatureLog" class="TemperatureLog" version="2">
				<prop name="Times">TEFSWgAAvDkAAIC8NLcAAABYAgAA+AMAAJkFAAApBwAAyggAAGoKAAALDAAAmw0AADwPAADcEAAAfRIAAA0UAACuFQAAThcAAO8YAAB/GgAAIBwAAMAdAABhHwAA8SAAAJIiAAAyJAAAwiUAAGMnAAAEKQAApCoAAEUsAADVLQAAdi8AABYxAAC3MgAARzQAAOg1AACINwAAKTkAALk6AABaPAAA+j0AAJs/AAArQQAAzEIAAG1EAAANRgAAnUcAAD5JAADeSgAAf0wAAA9OAACwTwAAUFEAAOBSAACBVAAAIlYAAMJXAABSWQAA81oAAJRcAAA0XgAAxV8AAGVhAAAGYwAApmQAADZmAADXZwAAeGkAABhrAAC5bAAASW4AAOpvAACKcQAAK3MAALt0AABcdgAA/HcAAJ15AAAtewAAznwAAG5+AAAPgAAAn4EAAECDAADghAAAgYYAABGIAACyiQAAUosAAPOMAACDjgAAJJAAAMSRAABUkwAA9ZQAAJaWAAA2mAAAxpkAAGebAAAInQAAqJ4AADigAADZoQAAeqMAABqlAACqpgAAS6gAAOypAACMqwAALa0AAL2uAABesAAA/rEAAJ+zAAAvtQAA0LYAAHC4AAARugAAobsAAEK9AADivgAAg8AAABPCAAC0wwAAVcUAAPXGAACFyAAAJsoAAMbLAABnzQAA984AAJjQAAA40gAAyNMAAGnVAAAK1wAAqtgAADraAADb2wAAfN0AABzfAACt4AAATeIAAO7jAACO5QAAHucAAL/oAABg6gAAAOwAAJDtAAAx7wAA0vAAAHLyAAAT9AAAo/UAAET3AADk+AAAhfoAABX8AAC2/QAAVv8AAPcAAQCHAgEAKAQBAMgFAQBpBwEA+QgBAJoKAQA6DAEAyg0BAGsPAQAMEQEArBIBADwUAQDdFQEAfhcBAB4ZAQCuGgEATxwBAPAdAQCQHwEAICEBAMEiAQBiJAEAAiYBAJInAQAzKQEA1CoBAHQsAQAELgEApS8BAEYxAQDmMgEAhzQBABc2AQC4NwEAWDkBAPk6AQCJPAEAKj4BAMo/AQBrQQEA+0IBAJxEAQA9RgEA3UcBAG1JAQAOSwEArkwBAD5OAQDfTwEAgFEBACBTAQCwVAEAUVYBAPJXAQCSWQEAM1sBAMNcAQBkXgEABGABAKVhAQA1YwEA1mQBAHZmAQAXaAEAp2kBAEhrAQDobAEAiW4BABlwAQC6cQEAWnMBAOp0AQCLdgEALHgBAMx5AQBcewEA/XwBAJ5+AQA+gAEAzoEBAG+DAQAQhQEAsIYBAECIAQDhiQEAgosBACKNAQCyjgEAU5ABAPSRAQCUkwEAJJUBAMWWAQBmmAEABpoBAKebAQA3nQEA2J4BAHigAQAZogEAqaMBAEqlAQDqpgEAi6gBABuqAQC8qwEAXK0BAOyuAQCNsAEALrIBAM6zAQBetQEA/7YBAKC4AQBAugEA0LsBAHG9AQASvwEAssABAELCAQDjwwEAhMUBACXHAQC0yAEAVcoBAPbLAQCWzQEAJs8BAMfQAQBo0gEACNQBAJjVAQA51wEA2tgBAHraAQAb3AEAq90BAEzfAQDs4AEAjeIBAB3kAQC+5QEAXucBAP/oAQCP6gEAMOwBANDtAQBg7wEAAfEBAKLyAQBC9AEA0vUBAHP3AQAU+QEAtPoBAET8AQDl/QEAhv8BACYBAgC2AgIAVwQCAPgFAgCYBwIAKAkCAMkKAgBqDAIACg4CAJoPAgA7EQIA3BICAHwUAgAMFgIArRcCAE4ZAgDuGgIAfhwCAB8eAgDAHwIAYCECAPAiAgCRJAIAMiYCANInAgBzKQIAAysCAKQsAgBELgIA5S8CAHUxAgAWMwIAtjQCAFc2AgDnNwIAiDkCACg7AgC4PAIAWT4CAPo/AgCaQQIAKkMCAMtEAgBsRgIADUgCAJxJAgA9SwIA3kwCAH5OAgAOUAIAr1ECAFBTAgDwVAIAgFYCACFYAgDCWQIAYlsCAANdAgCTXgIANGACANRhAgBlYwIABWUCAKZmAgBGaAIA1mkCAHdrAgAYbQIAuG4CAEhwAgDpcQIAinMCACp1AgC6dgIAW3gCAPx5AgCcewIALH0CAM1+AgBugAIADoICAJ6DAgA/hQIA4IYCAICIAgAQigIAsYsCAFKNAgDyjgIAgpACACOSAgDEkwIAZJUCAAWXAgCVmAIANpoCANabAgB3nQIAB58CAKigAgBIogIA2KMCAHmlAgAapwIAuqgCAEqqAgDrqwIAjK0CACyvAgC8sAIAXbICAP6zAgCetQIALrcCAM+4AgBwugIAELwCAKC9AgBBvwIA4sACAILCAgASxAIAs8UCAFTHAgD1yAIAhMoCACXMAgDGzQIAZs8CAPbQAgCX0gIAONQCANjVAgBo1wIACdkCAKraAgBK3AIA2t0CAHvfAgAc4QIAvOICAE3kAgDt5QIAjucCAC7pAgC+6gIAX+wCAADuAgCg7wIAMPECANHyAgBy9AIAEvYCAKL3AgBD+QIA5PoCAIT8AgAU/gIAtf8CAFYBAwD2AgMAhgQDACcGAwDIBwMAaAkDAPgKAwCZDAMAOg4DANoPAwBqEQMACxMDAKwUAwBMFgMA3BcDAH0ZAwAeGwMAvhwDAE4eAwDvHwMAkCEDADAjAwDAJAMAYSYDAAIoAwCiKQMAMisDANMsAwB0LgMAFDADAKQxAwBFMwMA5jQDAIY2AwAWOAMAtzkDAFg7AwD4PAMAiD4DAClAAwDKQQMAakMDAPpEAwCbRgMAPEgDAN1JAwBsSwMADU0DAK5OAwBOUAMA3lEDAH9TAwAgVQMAwFYDAFBYAwDxWQMAklsDADJdAwDCXgMAY2ADAARiAwCkYwMANWUDANVmAwB2aAMAFmoDAKZrAwBHbQMA6G4DAIhwAwAYcgMAuXMDAFp1AwD6dgMAingDACt6AwDMewMAbH0DAPx+AwCdgAMAPoIDAN6DAwBuhQMAD4cDALCIAwBQigMA4IsDAIGNAwAijwMAwpADAFKSAwDzkwMAlJUDADSXAwDEmAMAZZoDAAacAwCmnQMANp8DANegAwB4ogMAGKQDAKilAwBJpwMA6qgDAIqqAwAarAMAu60DAFyvAwD8sAMAjLIDAC20AwDOtQMAbrcDAP64AwCfugMAQLwDAOC9AwBwvwMAEcEDALLCAwBSxAMA4sUDAIPHAwAkyQMAxcoDAFTMAwD1zQMAls8DADbRAwDG0gMAZ9QDAAjWAwCo1wMAONkDANnaAwB63AMAGt4DAKrfAwBL4QMA7OIDAIzkAwAd5gMAvecDAF7pAwD+6gMAjuwDAC/uAwDQ7wMAcPEDAADzAwCh9AMAQvYDAOL3AwBy+QMAE/sDALT8AwBU/gMA5P8DAIUBBAAmAwQAxgQEAFYGBAD3BwQAmAkEADgLBADIDAQAaQ4EAAoQBACaEQQAOhMEANsUBAB8FgQAHBgEAKwZBABNGwQA7hwEAI4eBAAeIAQAvyEEAGAjBAAAJQQAkCYEADEoBADSKQQAcisEAAItBACjLgQARDAEAOQxBAB0MwQAFTUEALY2BABWOAQA5jkEAIc7BAAoPQQAyD4EAFhABAD5QQQAmkMEADpFBADKRgQAa0gEAAxKBACcSwQAPE0EAN1OBAB+UAQAHlIEAK5TBABPVQQA8FYEAJBYBAAgWgQAwVsEAGJdBAACXwQAkmAEADNiBADUYwQAdGUEAAVnBAClaAQARmoEAOZrBAB2bQQAF28EALhwBABYcgQA6HMEAIl1BAAqdwQAyngEAFp6BAD7ewQAnH0EADx/BADMgAQAbYIEAA6EBACehQQAPocEAN+IBACAigQAIIwEALCNBABRjwQA8pAEAJKSBAAilAQAw5UEAGSXBAAEmQQAlJoEADWcBADWnQQAdp8EAAahBACnogQASKQEAOilBAB4pwQAGakEALqqBABKrAQA6q0EAIuvBAAssQQAvLIEAFy0BAD9tQQAnrcEAD65BADOugQAb7wEABC+BACwvwQAQMEEAOHCBACCxAQAIsYEALLHBABTyQQA9MoEAJXMBAAkzgQAxc8EAGbRBAAG0wQAltQEADfWBADY1wQAeNkEAAjbBACp3AQASt4EAOrfBAB64QQAG+MEALzkBABM5gQA7ecEAI3pBAAu6wQAvuwEAF7uBAD/7wQAoPEEADDzBADQ9AQAcfYEABL4BACy+QQAQvsEAOP8BACE/gQAJAAFALQBBQBVAwUA9gQFAJYGBQAmCAUAxwkFAGgLBQAIDQUAmA4FADkQBQDaEQUAehMFAAoVBQCrFgUATBgFAOwZBQB8GwUAHR0FAL4eBQBOIAUA7iEFAI8jBQAwJQUAwCYFAGAoBQABKgUAoisFADItBQDSLgUAczAFABQyBQC0MwUARDUFAOU2BQCGOAUAJjoFALY7BQBXPQUA+D4FAJhABQAoQgUAyUMFAGpFBQAKRwUAmkgFADtKBQDcSwUAfU0FAAxPBQCtUAUATlIFAO5TBQB+VQUAH1cFAMBYBQBQWgUA8FsFAJFdBQAyXwUAwmAFAGJiBQADZAUApGUFADRnBQDVaAUAdWoFABZsBQC2bQUARm8FAOdwBQCIcgUAKHQFALh1BQBZdwUA+ngFAJp6BQAqfAUAy30FAGx/BQAMgQUAnIIFAD2EBQDehQUAbocFAA6JBQCvigUAUIwFAOCNBQCAjwUAIZEFAMKSBQBSlAUA8pUFAJOXBQA0mQUAxJoFAGScBQAFngUApp8FAEahBQDWogUAd6QFABimBQC4pwUASKkFAOmqBQCKrAUAGq4FALqvBQBbsQUA/LIFAIy0BQAstgUAzbcFAG65BQD+ugUAnrwFAD++BQDgvwUAcMEFABDDBQCxxAUAUsYFAPLHBQCCyQUAI8sFAMTMBQBlzgUA9M8FAJXRBQA20wUA1tQFAGbWBQAH2AUAqNkFAEjbBQDY3AUAed4FABrgBQCq4QUASuMFAOvkBQCM5gUAHOgFAL3pBQBd6wUA/uwFAI7uBQAu8AUAz/EFAHDzBQAA9QUAoPYFAEH4BQDi+QUAcvsFABL9BQCz/gUAVAAGAOQBBgCEAwYAJQUGAMYGBgBWCAYA9gkGAJcLBgA4DQYAyA4GAGgQBgAJEgYAqhMGAEoVBgDaFgYAexgGABwaBgC8GwYATB0GAO0eBgCOIAYALiIGAL4jBgBfJQYAACcGAKAoBgAwKgYA0SsGAHItBgACLwYAojAGAEMyBgDkMwYAdDUGABQ3BgC1OAYAVjoGAOY7BgCGPQYAJz8GAMhABgBYQgYA+EMGAJlFBgA6RwYAykgGAGpKBgALTAYArE0GAE1PBgDcUAYAfVIGAB5UBgC+VQYATlcGAO9YBgCQWgYAMFwGAMBdBgBhXwYAAmEGAKJiBgAyZAYA02UGAHRnBgAEaQYApWoGAEVsBgDmbQYAdm8GABZxBgC3cgYAWHQGAOh1BgCIdwYAKXkGAMp6BgBafAYA+n0GAJt/BgA8gQYAzIIGAGyEBgANhgYArocGAD6JBgDeigYAf4wGACCOBgDAjwYAUJEGAPGSBgCSlAYAIpYGAMKXBgBjmQYABJsGAKScBgA0ngYA1Z8GAHahBgAWowYApqQGAEemBgDopwYAiKkGABirBgC5rAYAWq4GAPqvBgCKsQYAK7MGAMy0BgBctgYA/LcGAJ25BgA+uwYAzrwGAG6+BgAPwAYAsMEGAEDDBgDgxAYAgcYGACLIBgCyyQYAUssGAPPMBgCUzgYAJNAGAMTRBgBl0wYABtUGAJbWBgA22AYA19kGAHjbBgAY3QYAqN4GAEngBgDq4QYAiuMGABrlBgC75gYAXOgGAOzpBgCN6wYALe0GAM7uBgBe8AYA/vEGAJ/zBgBA9QYA0PYGAHD4BgAR+gYAsvsGAEL9BgDi/gYAgwAHACQCBwC0AwcAVAUHAPUGBwCWCAcAJgoHAMYLBwBnDQcACA8HAJgQBwA4EgcA2RMHAHoVBwAKFwcAqhgHAEsaBwDsGwcAfB0HABwfBwC9IAcAXiIHAO4jBwCOJQcALycHANAoBwBgKgcAACwHAKEtBwBCLwcA0jAHAHIyBwATNAcAtDUHAFQ3BwDkOAcAhToHACY8BwDGPQcAVj8HAPdABwCYQgcAOEQHAMhFBwBpRwcACkkHAJpKBwA6TAcA200HAHxPBwAMUQcArFIHAE1UBwDuVQcAflcHAB5ZBwC/WgcAYFwHAPBdBwCQXwcAMWEHANJiBwBiZAcAAmYHAKNnBwBEaQcA1GoHAHVsBwAVbgcAtm8HAEZxBwDmcgcAh3QHACh2BwC4dwcAWHkHAPl6BwCafAcAKn4HAMp/BwBrgQcADIMHAJyEBwA8hgcA3YcHAH6JBwAOiwcArowHAE+OBwDwjwcAgJEHACCTBwDBlAcAYpYHAPKXBwCSmQcAM5sHANScBwBkngcABKAHAKWhBwBGowcA5qQHAHamBwAXqAcAuKkHAEirBwDorAcAia4HACqwBwC6sQcAWrMHAPu0BwCctgcALLgHAMy5BwBtuwcADr0HAJ6+BwA+wAcA38EHAIDDBwAQxQcAsMYHAFHIBwDyyQcAgssHACLNBwDDzgcAZNAHAPTRBwCU0wcANdUHANbWBwBm2AcABtoHAKfbBwBI3QcA2N4HAHjgBwAZ4gcAuuMHAErlBwDq5gcAi+gHACzqBwC86wcAXe0HAP3uBwCe8AcALvIHAM7zBwBv9QcAEPcHAKD4BwBA+gcA4fsHAIL9BwAS/wcAsgAIAFMCCAD0AwgAhAUIACQHCADFCAgAZgoIAPYLCACWDQgANw8IANgQCABoEggACBQIAKkVCABKFwgA2hgIAHoaCAAbHAgAvB0IAEwfCADsIAgAjSIIAC4kCAC+JQgAXicIAP8oCACgKggAMCwIANAtCABxLwgAEjEIAKIyCABCNAgA4zUIAIQ3CAAUOQgAtDoIAFU8CAD2PQgAhj8IACZBCADHQggAaEQIAPhFCACYRwgAOUkIANpKCAB6TAgAG04IALxPCABMUQgA7VIIAI1UCAAuVggAvlcIAF5ZCAD/WggAoFwIADBeCADQXwgAcWEIABJjCACiZAgAQmYIAONnCACEaQgAFGsIALRsCABVbggA9m8IAIZxCAAmcwgAx3QIAGh2CAD4dwgAmHkIADl7CADafAgAan4IAAqACACrgQgATIMIANyECAB8hggAHYgIAL6JCABOiwgA7owIAI+OCAAwkAgAwJEIAGCTCAABlQgAopYIADKYCADSmQgAc5sIABSdCACknggARKAIAOWhCACGowgAFqUIALamCABXqAgA+KkIAIirCAAorQgAya4IAGqwCAD6sQgAmrMIADu1CADctggAbLgIAAy6CACtuwgATr0IAN6+CAB+wAgAH8IIAMDDCABQxQgA8MYIAJHICAAyyggAwssIAGLNCAADzwgApNAIADTSCADV0wgAddUIABbXCACm2AgARtoIAOfbCACI3QgAGN8IALjgCABZ4ggA+uMIAIrlCAAq5wgAy+gIAGzqCAD86wgAnO0IAD3vCADe8AgAbvIIAA70CACv9QgAP/cIAOD4CACA+ggAIfwIAML9CABS/wgA8gAJAJMCCQA0BAkAxAUJAGQHCQAFCQkApgoJADYMCQDWDQkAdw8JABgRCQCoEgkASBQJAOkVCQCKFwkAGhkJALoaCQBbHAkA/B0JAIwfCQAsIQkAzSIJAG4kCQD+JQkAnicJAD8pCQDgKgkAcCwJABAuCQCxLwkAUjEJAOIyCQCCNAkAIzYJAMQ3CQBUOQkA9DoJAJU8CQA2PgkAxj8JAGZBCQAHQwkAqEQJADhGCQDYRwkAeUkJAAlLCQCqTAkASk4JAOtPCQCMUQkAHFMJAL1UCQBdVgkA/lcJAI5ZCQAuWwkAz1wJAHBeCQAAYAkAoGEJAEFjCQDiZAkAcmYJABJoCQCzaQkAVGsJAORsCQCEbgkAJXAJAMZxCQBWcwkA9nQJAJd2CQA4eAkAyHkJAGh7CQAJfQkAqn4JADqACQDagQkAe4MJAByFCQCshgkATIgJAO2JCQB9iwkAHo0JAL6OCQBfkAkA75EJAJCTCQAwlQkA0ZYJAHKYCQACmgkAopsJAEOdCQDkngkAdKAJABSiCQC1owkAVqUJAOamCQCGqAkAJ6oJAMirCQBYrQkA+K4JAJmwCQA6sgkAyrMJAGq1CQALtwkArLgJADy6CQDcuwkAfb0JAA2/CQCuwAkATsIJAO/DCQB/xQkAIMcJAMDICQBhygkA8csJAJLNCQAyzwkA09AJAGPSCQAE1AkApdUJAEXXCQDm2AkAdtoJABbcCQC33QkAWN8JAOjgCQCI4gkAKeQJAMrlCQBa5wkA+ugJAJvqCQA87AkAzO0JAGzvCQAN8QkAnfIJAD70CQDe9QkAf/cJACD5CQCw+gkAUPwJAPH9CQCS/wkAIgEKAMICCgBjBAoABAYKAJQHCgA0CQoA1QoKAGUMCgAGDgoApg8KAEcRCgDXEgoAeBQKABgWCgC5FwoASRkKAOoaCgCKHAoAKx4KAMwfCgBcIQoA/CIKAJ0kCgA+JgoAzicKAG4pCgAPKwoAsCwKAEAuCgDgLwoAgTEKACIzCgCyNAoAUjYKAPM3CgCUOQoAJDsKAMQ8CgBlPgoABkAKAJZBCgA2QwoA10QKAHhGCgAISAoAqEkKAElLCgDZTAoAek4KABpQCgC7UQoAS1MKAOxUCgCNVgoALVgKAL1ZCgBeWwoA/lwKAJ9eCgAvYAoA0GEKAHBjCgARZQoAsmYKAEJoCgDiaQoAg2sKACRtCgC0bgoAVHAKAPVxCgCWcwoAJnUKAMZ2CgBneAoACHoKAJh7CgA4fQoA2X4KAHqACgAKggoAqoMKAEuFCgDshgoAjIgKAC2KCgC9iwoAXo0KAP6OCgCfkAoAL5IKANCTCgBwlQoAEZcKAKGYCgBCmgoA4psKAIOdCgAknwoAtKAKAFSiCgD1owoAlqUKACanCgDGqAoAZ6oKAPerCgCYrQoAOK8KANmwCgBpsgoACrQKAKq1CgBLtwoA27gKAHy6CgAdvAoAvb0KAE2/CgDuwAoAjsIKAC/ECgC/xQoAYMcKAADJCgChygoAQswKANLNCgByzwoAE9EKALTSCgBE1AoA5NUKAIXXCgAm2QoAttoKAFbcCgAI3goAmN8KADjhCgDZ4goAeuQKAArmCgCq5woAS+kKAOzqCgB87AoAHO4KAL3vCgBN8QoA7vIKAI70CgAv9goAv/cKAGD5CgAA+woAofwKADH+CgDS/woAcgELABMDCwCjBAsARAYLAOQHCwCFCQsAFQsLALYMCwBWDgsA9w8LAJgRCwAoEwsAyBQLAGkWCwAKGAsAmhkLADobCwDbHAsAfB4LAAwgCwCtIQsATSMLAO4kCwB+JgsAHigLAL8pCwBgKwsA8CwLAJAuCwAxMAsA0jELAGIzCwACNQsAozYLAEQ4CwDUOQsAdDsLABU9CwClPgsARkALAOZBCwCHQwsAKEULALhGCwBYSAsA+UkLAJpLCwAqTQsAyk4LAGtQCwD7UQsAnFMLADxVCwDdVgsAbVgLAA5aCwCuWwsAT10LAN9eCwCAYAsAIGILAMFjCwBRZQsA8mYLAJJoCwAzagsAw2sLAGRtCwAEbwsApXALADVyCwDWcwsAdnULABd3CwCneAsASHoLAOh7CwCJfQsAGX8LALqACwBaggsA+4MLAIuFCwAshwsAzIgLAG2KCwD9iwsAno0LAD6PCwDfkAsAb5ILABCUCwCwlQsAUZcLAOGYCwCCmgsAIpwLAMOdCwBTnwsA9KALAJWiCwA1pAsA1qULAGanCwAGqQsAp6oLAEisCwDYrQsAeK8LABmxCwCpsgsASrQLAOq1CwCLtwsAG7kLALy6CwBcvAsA/b0LAI2/CwAuwQsAzsILAG/ECwD/xQsAoMcLAEDJCwDhygsAccwLABLOCwCyzwsAU9ELAOPSCwCE1AsAJNYLAMXXCwBV2QsA9toLAJbcCwA33gsAx98LAGjhCwAI4wsAqeQLADnmCwDa5wsAeukLABvrCwCr7AsATO4LAOzvCwCN8QsALvMLAL70CwBe9gsA//cLAKD5CwAw+wsA0PwLAHH+CwASAAwAogEMAEIDDADjBAwAcwYMABQIDAC0CQwAVQsMAOUMDACGDgwAJhAMAMcRDABXEwwA+BQMAJgWDAA5GAwAyRkMAGobDAAKHQwAqx4MADsgDADcIQwAfSMMAB0lDACtJgwATigMAO4pDACPKwwAHy0MAMAuDABgMAwAATIMAKIzDAAyNQwA0jYMAHM4DAADOgwApDsMAEQ9DADlPgwAdUAMABZCDAC2QwwAV0UMAOdGDACISAwAKEoMAMlLDABZTQwA+k4MAJpQDAA7UgwAy1MMAGxVDAAMVwwArVgMAD1aDADeWwwAfl0MAB9fDACvYAwAUGIMAPBjDACRZQwAIWcMAMJoDABiagwAA2wMAJNtDAA0bwwA1HAMAHVyDAAFdAwApnUMAEZ3DADneAwAd3oMABh8DAC4fQwAWX8MAPqADACKggwAKoQMAMuFDABshwwA/IgMAJyKDAA9jAwAzY0MAG6PDAAOkQwAr5IMAFCUDADglQwAgJcMACGZDADCmgwAUpwMAPKdDACTnwwAI6EMAMSiDABlpAwABaYMAJWnDAA2qQwA1qoMAHesDAAHrgwAqK8MAEixDADpsgwAebQMABq2DAC6twwAW7kMAOu6DACMvAwALL4MAM2/DABdwQwA/sIMAJ7EDAA/xgwAz8cMAHDJDAAQywwAscwMAEHODADizwwAgtEMACPTDADE1AwAVNYMAPTXDACV2QwANtsMAMbcDABm3gwAB+AMAJfhDAA44wwA2OQMAHnmDAAJ6AwAqukMAErrDADr7AwAe+4MABzwDAC88QwAXfMMAO30DACO9gwALvgMAM/5DABf+wwAAP0MAKD+DABBAA0A0QENAHIDDQASBQ0AswYNAEMIDQDkCQ0AhAsNACUNDQC1Dg0AVhANAPYRDQCXEw0AJxUNAMgWDQBoGA0ACRoNAJkbDQA6HQ0A2h4NAHsgDQALIg0ArCMNAE0lDQDtJg0AfSgNAB4qDQC+Kw0AXy0NAO8uDQCQMA0AMDINANEzDQBhNQ0AAjcNAKI4DQBDOg0A0zsNAHQ9DQAUPw0AtUANAEVCDQDmQw0AhkUNACdHDQC3SA0AWEoNAPhLDQCZTQ0AKU8NAMpQDQBqUg0AC1QNAJtVDQA8Vw0A3FgNAH1aDQANXA0Arl0NAE5fDQDvYA0Af2INACBkDQDAZQ0AYWcNAPFoDQCSag0AMmwNANNtDQBjbw0ABHENAKRyDQBFdA0A1XUNAHZ3DQAWeQ0At3oNAEd8DQDofQ0AiH8NACmBDQC5gg0AWoQNAPqFDQCbhw0AK4kNAMyKDQBsjA0ADY4NAJ2PDQA+kQ0A3pINAH+UDQAPlg0AsJcNAFCZDQDxmg0AgZwNACKeDQDCnw0AY6ENAPOiDQCUpA0ANaYNANWnDQBlqQ0ABqsNAKasDQBHrg0A168NAHixDQAYsw0AubQNAEm2DQDqtw0AirkNACu7DQC7vA0AXL4NAPy/DQCdwQ0ALcMNAM7EDQBuxg0AD8gNAJ/JDQBAyw0A4MwNAIHODQAR0A0AstENAFLTDQDz1A0Ag9YNACTYDQDE2Q0AZdsNAPXcDQCW3g0ANuANANfhDQBn4w0ACOUNAKjmDQBJ6A0A2ekNAHrrDQAa7Q0Au+4NAEvwDQDs8Q0AjPMNAC31DQC99g0AXvgNAP75DQCf+w0AL/0NAND+DQBwAA4AEQIOAKEDDgBCBQ4A4gYOAIMIDgATCg4AtAsOAFQNDgD1Dg4AhRAOACYSDgDGEw4AZxUOAPcWDgCYGA4AOBoOANkbDgBpHQ4ACh8OAKogDgBLIg4A2yMOAHwlDgAdJw4AvSgOAE0qDgDuKw4Aji0OAC8vDgC/MA4AYDIOAAA0DgChNQ4AMTcOANI4DgByOg4AEzwOAKM9DgBEPw4A5EAOAIVCDgAVRA4AtkUOAFZHDgDmSA4Ah0oOAChMDgDITQ4AaU8OAPlQDgCaUg4AOlQOANtVDgBrVw4ADFkOAKxaDgBNXA4A3V0OAH5fDgAeYQ4Av2IOAE9kDgDwZQ4AkGcOADFpDgDBag4AYmwOAAJuDgCjbw4AM3EOANRyDgB0dA4AFXYOAKV3DgBGeQ4A5noOAId8DgAXfg4AuH8OAFiBDgD5gg4AiYQOACqGDgDKhw4Aa4kOAPuKDgCcjA4API4OAN2PDgBtkQ4ADpMOAK6UDgBPlg4A35cOAICZDgAgmw4AsJwOAFGeDgDynw4AkqEOACKjDgDDpA4AZKYOAAWoDgCUqQ4ANasOANasDgB2rg4AF7AOAKexDgBIsw4A6LQOAIm2DgAZuA4AurkOAFq7DgD7vA4Ai74OACzADgDMwQ4AbcMOAP3EDgCexg4APsgOAN/JDgBvyw4AEM0OALDODgBR0A4A4dEOAILTDgAi1Q4Aw9YOAFPYDgD02Q4AlNsOADXdDgDF3g4AZuAOAAbiDgCn4w4AN+UOANjmDgB46A4AGeoOAKnrDgBK7Q4A6u4OAIvwDgAb8g4AvPMOAFz1DgD99g4AjfgOAC76DgDO+w4AXv0OAP/+DgCgAA8AQAIPANADDwBxBQ8AEgcPALIIDwBCCg8A4wsPAIQNDwAkDw8AxRAPAFUSDwD2Ew8AlhUPADcXDwDHGA8AaBoPAAgcDwCpHQ8AOR8PANogDwB6Ig8AGyQPAKslDwBMJw8A7SgPAI0qDwAdLA8Avi0PAF4vDwD/MA8AjzIPADA0DwDQNQ8AcTcPAAE5DwCiOg8AQjwPAOM9DwBzPw8AFEEPALRCDwBVRA8A5UUPAIZHDwAmSQ8AtkoPAFdMDwD4TQ8AmE8PAChRDwDJUg8AalQPAApWDwCaVw8AO1kPANxaDwB8XA8AHV4PAK1fDwBOYQ8A7mIPAI9kDwAfZg8AwGcPAGBpDwABaw8AkWwPADJuDwDSbw8Ac3EPAANzDwCkdA8ARHYPAOV3DwB1eQ8AFnsPALZ8DwBXfg8A538PAIiBDwAogw8AuIQPAFmGDwD6hw8AmokPACqLDwDLjA8AbI4PAAyQDwCckQ8APZMPAN6UDwB+lg8ADpgPAK+ZDwBQmw8A8JwPAJGeDwAhoA8AwqEPAGKjDwADpQ8Ak6YPADSoDwDVqQ8AdasPAAWtDwCmrg8ARrAPAOexDwB3sw8AGLUPALi2DwBZuA8A6bkPAIq7DwAqvQ8Ay74PAFvADwD8wQ8AnMMPAD3FDwDNxg8AbsgPAA7KDwCeyw8AP80PAODODwCA0A8AENIPALHTDwBS1Q8A8tYPAILYDwAj2g8AxNsPAGTdDwD03g8AleAPADbiDwDW4w8Ad+UPAAfnDwCo6A8ASOoPAOnrDwB57Q8AGu8PALrwDwBb8g8A6/MPAIz1DwAs9w8AvPgPAF36DwD++w8Anv0PAC7/DwDPABAAcAIQABAEEACgBRAAQQcQAOIIEACCChAAIwwQALMNEABUDxAA9BAQAJUSEAAlFBAAxhUQAGYXEAD2GBAAlxoQADgcEADYHRAAaB8QAAkhEACqIhAASiQQANolEAB7JxAAHCkQAL0qEABMLBAA7S0QAI4vEAAuMRAAvjIQAF80EAAANhAAoDcQAEE5EADROhAAcjwQABI+EACzPxAAQ0EQAORCEACERBAAJUYQALVHEABWSRAA9koQAJdMEAAnThAAyE8QAGhREAD4UhAAmVQQADpWEADaVxAAalkQAAtbEACsXBAATF4QANxfEAB9YRAAHmMQAL5kEABOZhAA72cQAJBpEAAwaxAAwGwQAGFuEAACcBAAonEQADJzEADTdBAAdHYQABR4EACkeRAARXsQAOZ8EACGfhAAFoAQALeBEABYgxAA+IQQAIiGEAApiBAAyokQAGqLEAD6jBAAm44QADyQEADckRAAfZMQAA2VEACulhAATpgQAO+ZEAB/mxAAIJ0QAMCeEABhoBAA8aEQAJKjEAAypRAA06YQAGOoEAAEqhAApasQAEWtEADVrhAAdrAQABayEACmsxAAR7UQAOi2EACIuBAAGLoQALm7EABavRAA+r4QAIrAEAArwhAAzMMQAGzFEAD9xhAAncgQAD7KEADeyxAAbs0QAA/PEACw0BAAUNIQAODTEACB1RAAItcQAMLYEABS2hAA89sQAJTdEAA03xAAxOAQAGXiEAAG5BAApuUQADbnEADX6BAAeOoQABjsEACo7RAASe8QAOrwEACK8hAAK/QQALv1EABc9xAA/PgQAIz6EAAt/BAAzv0QAG7/EAD+ABEAnwIRAEAEEQDgBREAgQcRABEJEQCyChEAUgwRAPMNEQCDDxEAJBERAMQSEQBlFBEA9RURAJYXEQA2GREA1xoRAGccEQAIHhEAqB8RADghEQDZIhEAeiQRABomEQCqJxEASykRAOwqEQCNLBEAHC4RAL0vEQBeMREA/jIRAI40EQAvNhEA0DcRAHA5EQAAOxEAoTwRAEI+EQDiPxEAckERABNDEQC0RBEAVEYRAOVHEQCFSREAJksRAMZMEQBWThEA908RAJhREQA4UxEAyFQRAGlWEQAKWBEAqlkRADpbEQDbXBEAfF4RABxgEQCsYREATWMRAO5kEQCOZhEAHmgRAL9pEQBgaxEAAG0RAJBuEQAxcBEA0nERAHJzEQACdREAo3YRAER4EQDkeREAdHsRABV9EQC2fhEAVoARAOaBEQCHgxEAKIURAMiGEQBpiBEA+YkRAJqLEQA6jREA244RAGuQEQAMkhEArJMRADyVEQDdlhEAfpgRAB6aEQCumxEAT50RAPCeEQCQoBEAIKIRAMGjEQBipREAAqcRAJKoEQAzqhEA1KsRAHWtEQAErxEApbARAEayEQDmsxEAdrURABe3EQC4uBEAWLoRAOi7EQCJvREAKr8RAMrAEQBawhEA+8MRAJzFEQA8xxEAzcgRAG3KEQAOzBEArs0RAD7PEQDf0BEAgNIRACDUEQCw1REAUdcRAPLYEQCS2hEAItwRAMPdEQBk3xEABOERAJTiEQA15BEA1uURAHbnEQAX6REAp+oRAEjsEQDo7REAeO8RABnxEQC68hEAWvQRAOr1EQCL9xEALPkRAMz6EQBc/BEA/f0RAJ7/EQA+ARIAzgISAG8EEgAQBhIAsAcSAEAJEgDhChIAggwSACIOEgCyDxIAUxESAPQSEgCUFBIAJBYSAMUXEgBmGRIABhsSAJYcEgA3HhIA2B8SAHghEgAZIxIAqSQSAEomEgDqJxIAeikSABsrEgC8LBIAXS4SAOwvEgCNMRIALjMSAM40EgBeNhIA/zcSAKA5EgBAOxIA0DwSAHE+EgASQBIAskESAEJDEgDjRBIAhEYSACRIEgC1SRIAVUsSAPZMEgCWThIAJlASAMdREgBoUxIACFUSAJhWEgA5WBIA2lkSAHpbEgAKXRIAq14SAExgEgDsYRIAfGMSAB1lEgC+ZhIAXmgSAO5pEgCPaxIAMG0SANBuEgBxcBIAAXISAKJzEgBCdRIA0nYSAHN4EgAUehIAtHsSAER9EgDlfhIAhoASACaCEgC2gxIAV4USAPiGEgCYiBIAKIoSAMmLEgBqjRIACo8SAJqQEgA7khIA3JMSAHyVEgAMlxIArZgSAE6aEgDumxIAfp0SAB+fEgDAoBIAYKISAPCjEgCRpRIAMqcSANKoEgBiqhIAA6wSAKStEgBFrxIA1LASAHWyEgAWtBIAtrUSAEa3EgDnuBIAiLoSACi8EgC4vRIAWb8SAPrAEgCawhIAKsQSAMvFEgBsxxIADMkSAJ3KEgA9zBIA3s0SAH7PEgAO0RIAr9ISAFDUEgDw1RIAgNcSACHZEgDC2hIAYtwSAPLdEgCT3xIANOESANTiEgBk5BIABeYSAKbnEgBG6RIA1uoSAHfsEgAY7hIAuO8SAEjxEgDp8hIAivQSACr2EgC69xIAW/kSAPz6EgCc/BIALP4SAM3/EgBuARMADgMTAJ4EEwA/BhMA4AcTAIAJEwAQCxMAsQwTAFIOEwDiDxMAghETACMTEwDEFBMAZBYTAPQXEwCVGRMANhsTANYcEwBmHhMAByATAKghEwBIIxMA2CQTAHkmEwAaKBMAuikTAEorEwDrLBMAjC4TAC0wEwC8MRMAXTMTAP40EwCeNhMALjgTAM85EwBwOxMAED0TAKA+EwBBQBMA4kETAIJDEwASRRMAs0YTAFRIEwD0SRMAhUsTACVNEwDGThMAZlATAPZREwCXUxMAOFUTAMhWEwBoWBMACVoTAKpbEwBKXRMA2l4TAHtgEwAcYhMAvGMTAExlEwDtZhMAjmgTAC5qEwC+axMAX20TAABvEwCgcBMAMHITANFzEwBydRMAEncTAKJ4EwBDehMA5HsTAIR9EwAUfxMAtYATAFaCEwD2gxMAhoUTACeHEwDIiBMAaIoTAPiLEwCZjRMAOo8TANqQEwBqkhMAC5QTAKyVEwBMlxMA3JgTAH2aEwAenBMAvp0TAE6fEwDvoBMAkKITACCkEwDApRMAYacTAAKpEwCSqhMAMqwTANOtEwB0rxMAFbETAKSyEwBFtBMA5rUTAIa3EwAWuRMAt7oTAFi8EwD4vRMAiL8TACnBEwDKwhMAasQTAPrFEwCbxxMAPMkTANzKEwBtzBMADc4TAK7PEwBO0RMA3tITAH/UEwAg1hMAwNcTAFDZEwDx2hMAktwTADLeEwDC3xMAY+ETAATjEwCU5BMANOYTANXnEwB26RMAFusTAKbsEwBH7hMA6O8TAIjxEwAY8xMAufQTAFr2EwD69xMAivkTACv7EwDM/BMAbP4TAPz/EwCdARQAPgMUAN4EFABuBhQADwgUALAJFABQCxQA4AwUAIEOFAAiEBQAwhEUAFITFADzFBQAlBYUACQYFADEGRQAZRsUAAYdFACWHhQANiAUANchFAB4IxQAGCUUAKgmFABJKBQA6ikUAIorFAAaLRQAuy4UAFwwFAD9MRQAjDMUAC01FADONhQAbjgUAP45FACfOxQAQD0UAOA+FABwQBQAEUIUALJDFABSRRQA4kYUAINIFAAkShQAxEsUAFVNFAD1ThQAllAUADZSFADGUxQAZ1UUAAhXFACYWBQAOFoUANlbFAB6XRQAGl8UAKpgFABLYhQA7GMUAIxlFAAcZxQAvWgUAF5qFAD+axQAjm0UAC9vFADQcBQAcHIUAAB0FAChdRQAQncUAOJ4FAByehQAE3wUALR9FABEfxQA5IAUAIWCFAAmhBQAtoUUAFaHFAD3iBQAmIoUADiMFADIjRQAaY8UAAqRFACqkhQAOpQUANuVFAB8lxQAHJkUAKyaFABNnBQA7p0UAI6fFAAeoRQAv6IUAGCkFADwpRQAkKcUADGpFADSqhQAYqwUAAKuFACjrxQARLEUANSyFAB0tBQAFbYUALa3FABWuRQA5roUAIe8FAAovhQAyL8UAFjBFAD5whQAmsQUADrGFADKxxQAa8kUAAzLFACszBQAPc4UAN3PFAB+0RQADtMUAK7UFABP1hQA8NcUAJDZFAAg2xQAwdwUAGLeFADy3xQAkuEUADPjFADU5BQAZOYUAAToFACl6RQARusUANbsFAB27hQAF/AUALjxFABY8xQA6PQUAIn2FAAq+BQAyvkUAFr7FAD7/BQAnP4UADwAFQDMARUAbQMVAA4FFQCuBhUAPggVAN8JFQCACxUAEA0VALAOFQBREBUA8hEVAIITFQAiFRUAwxYVAGQYFQD0GRUAlBsVADUdFQDWHhUAdiAVAAYiFQCnIxUASCUVAOgmFQB4KBUAGSoVALorFQBaLRUA6i4VAIswFQAsMhUAvDMVAFw1FQD9NhUAnjgVAC46FQDOOxUAbz0VABA/FQCgQBUAQEIVAOFDFQCCRRUAIkcVALJIFQBTShUA9EsVAJRNFQAlTxUAxVAVAGZSFQAGVBUAllUVADdXFQDYWBUAeFoVAAhcFQCpXRUASl8VAOpgFQB6YhUAG2QVALxlFQBMZxUA7GgVAI1qFQAubBUAvm0VAF5vFQD/cBUAoHIVADB0FQDQdRUAcXcVABJ5FQCiehUAQnwVAON9FQCEfxUAFIEVALSCFQBVhBUA9oUVAJaHFQAmiRUAx4oVAGiMFQAIjhUAmI8VADmRFQDakhUAepQVAAqWFQCrlxUATJkVAOyaFQB8nBUAHZ4VAL6fFQBeoRUA7qIVAI+kFQAwphUA0KcVAGCpFQABqxUAoqwVADKuFQDSrxUAc7EVABSzFQCktBUARLYVAOW3FQCGuRUAFrsVALa8FQBXvhUA+L8VAIjBFQAowxUAycQVAGrGFQD6xxUAmskVADvLFQDczBUAfM4VAA3QFQCt0RUATtMVAO7UFQB+1hUAH9gVAMDZFQBg2xUA8NwVAJHeFQAy4BUAwuEVAGLjFQAD5RUApOYVADToFQDU6RUAdesVABbtFQCm7hUARvAVAOfxFQCI8xUAGPUVALj2FQBZ+BUA+vkVAJr7FQAq/RUAy/4VAGwAFgAMAhYAnAMWAD0FFgDeBhYAfggWAA4KFgCvCxYAUA0WAOAOFgCAEBYAIRIWAMITFgBSFRYA8hYWAJMYFgA0GhYAxBsWAGQdFgAFHxYApiAWADYiFgDWIxYAdyUWABgnFgCoKBYASCoWAOkrFgCKLRYAGi8WALowFgBbMhYA/DMWAIw1FgAsNxYAzTgWAG46FgD+OxYAnj0WAD8/FgDgQBYAgEIWABBEFgCxRRYAUkcWAPJIFgCCShYAI0wWAMRNFgBkTxYA9VAWAJVSFgA2VBYAxlUWAGZXFgAHWRYAqFoWADhcFgDYXRYAeV8WABphFgCqYhYASmQWAOtlFgCMZxYAHGkWALxqFgBdbBYA/m0WAI5vFgAucRYAz3IWAHB0FgAAdhYAoHcWAEF5FgDiehYAgnwWABJ+FgCzfxYAVIEWAPSCFgCVhBYANoYWAMaHFgBmiRYAB4sWAKiMFgBIjhYA2I8WAHmRFgAakxYAupQWAEqWFgDrlxYAjJkWABybFgC8nBYAXZ4WAP6fFgCOoRYALqMWAM+kFgBwphYAAKgWAKCpFgBBqxYA4qwWAHKuFgASsBYAs7EWAFSzFgDktBYAhbYWACW4FgDGuRYAVrsWAPa8FgCXvhYAOMAWAMjBFgBowxYACcUWAKrGFgA6yBYA2skWAHvLFgAczRYAvM4WAEzQFgDt0RYAjtMWAC7VFgC+1hYAX9gWAADaFgCQ2xYAMN0WANHeFgBy4BYAEuIWAKLjFgBD5RYA5OYWAHToFgAU6hYAtesWAFbtFgDm7hYAhvAWACfyFgDI8xYAWPUWAPj2FgCZ+BYAOvoWAMr7FgBq/RYAC/8WAKwAFwA8AhcA3AMXAH0FFwAeBxcArggXAE4KFwDvCxcAkA0XACAPFwDAEBcAYRIXAAIUFwCSFRcAMhcXANMYFwB0GhcAFRwXAKQdFwBFHxcA5iAXAHYiFwAWJBcAtyUXAFgnFwDoKBcAiCoXACksFwDKLRcAWi8XAPowFwCbMhcAPDQXAMw1FwBtNxcADTkXAK46FwA+PBcA3j0XAH8/FwAgQRcAsEIXAFBEFwDxRRcAkkcXACJJFwDCShcAY0wXAAROFwCUTxcANFEXANVSFwB2VBcABlYXAKZXFwBHWRcA6FoXAHhcFwAYXhcAuV8XAFphFwD6YhcAimQXACtmFwDMZxcAXGkXAPxqFwCdbBcAPm4XAN5vFwBucRcAD3MXALB0FwBAdhcA4HcXAIF5FwAiexcAsnwXAFJ+FwDzfxcAlIEXACSDFwDEhBcAZYYXAAaIFwCWiRcANosXANeMFwB4jhcACJAXAKiRFwBJkxcA6pQXAHqWFwAamBcAu5kXAFybFwDsnBcAjJ4XAC2gFwDOoRcAXqMXAP6kFwCfphcAQKgXANCpFwBwqxcAEa0XALKuFwBSsBcA4rEXAIOzFwAktRcAtLYXAFW4FwD1uRcAlrsXACa9FwDGvhcAZ8AXAAjCFwCYwxcAOMUXANnGFwB6yBcACsoXAKrLFwBLzRcA7M4XAHzQFwAc0hcAvdMXAF7VFwDu1hcAjtgXAC/aFwDQ2xcAYN0XAADfFwCh4BcAQuIXANLjFwBy5RcAE+cXALToFwBE6hcA5OsXAIXtFwAm7xcAtvAXAFbyFwD38xcAmPUXACj3FwDI+BcAafoXAAr8FwCa/RcAOv8XANsAGAB8AhgADAQYAKwFGABNBxgA7ggYAH4KGAAeDBgAvw0YAGAPGADwEBgAkBIYADEUGADSFRgAYhcYAAIZGACjGhgARBwYANQdGAB0HxgAFSEYALYiGABGJBgA5iUYAIcnGAAoKRgAuCoYAFgsGAD5LRgAmi8YACoxGADKMhgAazQYAAw2GACcNxgAPTkYAN06GAB+PBgADj4YAK4/GABPQRgA8EIYAIBEGAAgRhgAwUcYAGJJGADyShgAkkwYADNOGADUTxgAZFEYAARTGAClVBgARlYYANZXGAB2WRgAF1sYALhcGABIXhgA6F8YAIlhGAAqYxgAumQYAFpmGAD7ZxgAnGkYACxrGADMbBgAbW4YAP1vGACecRgAPnMYAN90GACAdhgAEHgYALB5GABRexgA8nwYAIJ+GAAigBgAw4EYAGSDGAD0hBgAlIYYADWIGADWiRgAZosYAAaNGACnjhgASJAYANiRGAB4kxgAGZUYALqWGABKmBgA6pkYAIubGAAsnRgAvJ4YAFygGAD9oRgAnqMYAC6lGADOphgAb6gYABCqGACgqxgAQK0YAOGuGABxsBgAErIYALKzGABTtRgA9LYYAIS4GAAluhgAxbsYAFW9GAD2vhgAlsAYADfCGADHwxgAaMUYAAjHGACpyBgAOcoYANrLGAB6zRgAG88YALzQGABM0hgA7NMYAI3VGAAu1xgAvtgYAF7aGAD/2xgAoN0YADDfGADQ4BgAceIYABLkGACi5RgAQucYAOPoGACE6hgAFOwYALTtGABV7xgA9vAYAIbyGAAm9BgAx/UYAGj3GAD4+BgAmPoYADn8GADa/RgAav8YAAoBGQCrAhkATAQZANwFGQB8BxkAHQkZAL4KGQBODBkA7g0ZAI8PGQAfERkAwBIZAGAUGQABFhkAohcZADIZGQDSGhkAcxwZABQeGQCkHxkARCEZAOUiGQCGJBkAFiYZALYnGQBXKRkA+CoZAIgsGQAoLhkAyS8ZAGoxGQD6MhkAmjQZADs2GQDcNxkAbDkZAA07GQCtPBkATj4ZAN4/GQB+QRkAH0MZAMBEGQBQRhkA8EcZAJFJGQAySxkAwkwZAGJOGQADUBkApFEZADRTGQDUVBkAdVYZABZYGQCmWRkARlsZAOdcGQCIXhkAGGAZALhhGQBZYxkA+mQZAIpmGQAqaBkAy2kZAGxrGQD8bBkAnG4ZAD1wGQDNcRkAbnMZAA51GQCvdhkAUHgZAOB5GQCAexkAIX0ZAMJ+GQBSgBkA8oEZAJODGQAjhRkAxIYZAGSIGQAFihkAlYsZADaNGQDWjhkAd5AZAAeSGQCokxkASJUZAOmWGQCKmBkAGpoZALqbGQBbnRkA/J4ZAIygGQAsohkAzaMZAG6lGQD+phkAnqgZAD+qGQDgqxkAcK0ZABCvGQCxsBkAUrIZAOKzGQCCtRkAI7cZAMS4GQBUuhkA9bsZAJW9GQA2vxkAxsAZAGbCGQAHxBkAqMUZADjHGQDYyBkAecoZABrMGQCqzRkASs8ZAOvQGQB70hkAHNQZALzVGQBd1xkA7dgZAI7aGQAu3BkAz90ZAF/fGQAA4RkAoOIZAEHkGQDR5RkAcucZABLpGQCz6hkAQ+wZAOTtGQCE7xkAJfEZAMbyGQBW9BkA9vUZAJf3GQA4+RkAyPoZAGj8GQAJ/hkAqv8ZADoBGgDaAhoAjAQaABwGGgC8BxoAXQkaAO0KGgCODBoALg4aAM8PGgBfERoAABMaAKAUGgBBFhoA0RcaAHIZGgASGxoAsxwaAEMeGgDkHxoAhSEaACUjGgC1JBoAViYaAPYnGgCXKRoAOCsaAMgsGgBoLhoACTAaAKoxGgA6MxoA2jQaAHs2GgAcOBoArDkaAEw7GgDtPBoAjj4aAB5AGgC+QRoAX0MaAABFGgCQRhoAMEgaANFJGgBySxoAAk0aAKJOGgBDUBoA5FEaAHRTGgAUVRoAtVYaAFZYGgDmWRoAhlsaACddGgC3XhoAWGAaAPhhGgCZYxoAKWUaAMpmGgBqaBoAC2oaAJtrGgA8bRoA3G4aAH1wGgAechoArnMaAE51GgDvdhoAkHgaACB6GgDAexoAYX0aAAJ/GgCSgBoAMoIaANODGgBjhRoABIcaAKSIGgBFihoA1YsaAHaNGgAWjxoAt5AaAEeSGgDokxoAiJUaACmXGgC5mBoAWpoaAPqbGgCbnRoAK58aAMygGgBtohoADaQaAK6lGgA+pxoA3qgaAH+qGgAgrBoAsK0aAFCvGgDxsBoAkrIaACK0GgDCtRoAY7caAAS5GgCUuhoANLwaANW9GgB2vxoABsEaAKbCGgBHxBoA6MUaAHjHGgAYyRoAucoaAFrMGgDqzRoAis8aACvRGgDM0hoAXNQaAPzVGgCd1xoAPtkaAM7aGgBu3BoAD94aAJ/fGgBA4RoA4OIaAIHkGgAR5hoAsucaAFLpGgDz6hoAg+waACTuGgDE7xoAZfEaAPXyGgCW9BoANvYaANf3GgBn+RoACPsaAKj8GgBJ/hoA2f8aAHoBGwAaAxsAuwQbAEsGGwDsBxsAjAkbAC0LGwDODBsAXg4bAP4PGwCfERsAQBMbANAUGwBwFhsAERgbALIZGwBCGxsA4hwbAIMeGwAkIBsAtCEbAFUjGwD1JBsAhSYbACYoGwDGKRsAZysbAPcsGwCYLhsAODAbANkxGwBpMxsACjUbAKo2GwBLOBsA2zkbAHw7GwAcPRsAvT4bAE1AGwDuQRsAjkMbAC9FGwC/RhsAYEgbAABKGwChSxsAQk0bANJOGwByUBsAE1IbAKNTGwBEVRsA5FYbAIVYGwAVWhsAtlsbAFZdGwD3XhsAmGAbAChiGwDIYxsAaWUbAApnGwCaaBsAOmobANtrGwB8bRsADG8bAKxwGwBNchsA3XMbAH51GwAedxsAv3gbAE96GwDwexsAkH0bADF/GwDBgBsAYoIbAAKEGwCjhRsAM4cbANSIGwB0ihsAFYwbAKWNGwBGjxsA5pAbAIeSGwAXlBsAuJUbAFiXGwD5mBsAiZobACqcGwDKnRsAa58bAPugGwCcohsAPaQbAN2lGwBtpxsADqkbAK6qGwBPrBsA360bAICvGwAgsRsAwbIbAFG0GwDytRsAkrcbADO5GwDDuhsAZLwbAAS+GwClvxsANcEbANbCGwB2xBsAF8YbAKfHGwBIyRsA6MobAInMGwAqzhsAus8bAFrRGwD70hsAnNQbACzWGwDM1xsAbdkbAP3aGwCe3BsAPt4bAN/fGwBv4RsAEOMbALDkGwBR5hsA4ecbAILpGwAi6xsAw+wbAFPuGwD07xsAlPEbADXzGwDF9BsAZvYbAAb4GwCn+RsAN/sbANj8GwB4/hsAGQAcAKkBHABKAxwA6gQcAIsGHAAbCBwAvAkcAFwLHAD9DBwAjQ4cAC4QHADOERwAbxMcAP8UHACgFhwAQBgcAOEZHABxGxwAEh0cALIeHABTIBwA9CEcAIQjHAAlJRwAxSYcAGYoHAD2KRwAliscADctHADYLhwAaDAcAAgyHACpMxwAOTUcANo2HAB6OBwAGzocAKs7HABMPRwA7D4cAI1AHAAdQhwAvkMcAF5FHAD/RhwAj0gcADBKHADQSxwAcU0cAAFPHACiUBwAQlIcAONTHABzVRwAFFccALRYHABVWhwA5VscAIZdHAAmXxwAx2AcAFdiHAD4YxwAmGUcADlnHADJaBwAamocAApsHACrbRwAO28cANxwHAB8chwAHXQcAK11HABOdxwA7ngcAI96HAAwfBwAwH0cAGB/HAABgRwAooIcADKEHADShRwAc4ccAAOJHACkihwARIwcAOWNHAB1jxwAFpEcALaSHABXlBwA55UcAIiXHAAomRwAyZocAFmcHAD6nRwAmp8cADuhHADLohwAbKQcAA2mHACtpxwAPakcAN6qHAB+rBwAH64cAK+vHABQsRwA8LIcAJG0HAAhthwAwrccAGK5HAADuxwAk7wcADS+HADUvxwAdcEcABbDHACmxBwARsYcAOfHHACIyRwAGMscALjMHABZzhwA6c8cAIrRHAAq0xwAy9QcAFvWHAD81xwAnNkcAD3bHADN3BwAbt4cAA7gHACv4RwAP+McAODkHACA5hwAIegcALHpHABS6xwA8uwcAJPuHAAj8BwAxPEcAGTzHAAF9RwAlfYcADb4HADW+RwAd/scAAf9HACo/hwASAAdAOkBHQB5Ax0AGgUdALoGHQBbCB0A6wkdAIwLHQAsDR0AzQ4dAF0QHQD+ER0AnhMdAD8VHQDPFh0AcBgdABAaHQCxGx0AQR0dAOIeHQCCIB0AIyIdALMjHQBUJR0A9SYdAJUoHQAlKh0AxisdAGYtHQAHLx0AlzAdADgyHQDYMx0AeTUdAAk3HQCqOB0ASjodAOs7HQB7PR0AHD8dALxAHQBdQh0A7UMdAI5FHQAuRx0Az0gdAF9KHQAATB0AoE0dAEFPHQDRUB0AclIdABJUHQCzVR0AVFcdAPRYHQCVWh0AJVwdAMZdHQBmXx0AB2EdAJdiHQA4ZB0A2GUdAHlnHQAJaR0AqmodAEpsHQDrbR0Ae28dABxxHQC8ch0AXXQdAO11HQCOdx0ALnkdAM96HQBffB0AAH4dAKB/HQBBgR0A0YIdAHKEHQAShh0As4cdAEOJHQDkih0AhYwdACWOHQC1jx0AVpEdAPaSHQCXlB0AJ5YdAMiXHQBomR0ACZsdAJmcHQA6nh0A2p8dAHuhHQALox0ArKQdAEymHQDtpx0AfakdAB6rHQC+rB0AX64dAO+vHQCQsR0AMLMdANG0HQBhth0AArgdAKK5HQBDux0A07wdAHS+HQAUwB0AtcEdAEXDHQDmxB0AhsYdACfIHQC3yR0AWMsdAPjMHQCZzh0AKdAdAMrRHQBq0x0AC9UdAJvWHQA82B0A3NkdAH3bHQAN3R0Art4dAE7gHQDv4R0Af+MdACDlHQDA5h0AYegdAPHpHQCS6x0AMu0dANPuHQBj8B0ABPIdAKTzHQBF9R0A1fYdAHb4HQAW+h0At/sdAEf9HQDo/h0AiAAeACkCHgC5Ax4AWgUeAPoGHgCbCB4AKwoeAMwLHgBtDR4ADQ8eAJ0QHgA+Eh4A3hMeAG4VHgAPFx4AsBgeAFAaHgDxGx4AgR0eACIfHgDCIB4AYyIeAPMjHgCUJR4ANCceANUoHgBlKh4ABiweAKYtHgBHLx4A1zAeAHgyHgAYNB4AuTUeAEk3HgDqOB4AijoeACs8HgC7PR4AXD8eAPxAHgCMQh4ALUQeAM5FHgBuRx4AD0keAJ9KHgBATB4A4E0eAIFPHgARUR4AslIeAFJUHgDzVR4Ag1ceACRZHgDEWh4AZVweAPVdHgCWXx4ANmEeANdiHgBnZB4ACGYeAKhnHgBJaR4A2WoeAHpsHgAabh4Au28eAEtxHgDsch4AjHQeAC12HgC9dx4AXnkeAP56HgCffB4AL34eANB/HgBwgR4AEYMeAKGEHgBChh4A4oceAHKJHgATix4AtIweAFWOHgDkjx4AhZEeACaTHgDGlB4AZ5YeAPeXHgCYmR4AOJseANmcHgBpnh4ACqAeAKqhHgBLox4A26QeAHymHgAcqB4AvakeAE2rHgDurB4Ajq4eAC+wHgC/sR4AYLMeAAC1HgChth4AMbgeANK5HgByux4AE70eAKO+HgBEwB4A5MEeAIXDHgAVxR4AtsYeAFbIHgDmyR4Ah8seACjNHgDIzh4AWNAeAPnRHgCa0x4AOtUeANvWHgBr2B4ADNoeAKzbHgBN3R4A3d4eAH7gHgAe4h4Av+MeAE/lHgDw5h4AkOgeADHqHgDB6x4AYu0eAALvHgCj8B4AM/IeANTzHgB09R4AFfceAKX4HgBG+h4A5vseAIf9HgAX/x4AuAAfAFgCHwDoAx8AiQUfACoHHwDKCB8AWgofAPsLHwCcDR8APQ8fAN0QHwBtEh8ADhQfAK4VHwBPFx8A3xgfAIAaHwAgHB8AwR0fAFEfHwDyIB8AkiIfADMkHwDDJR8AZCcfAAQpHwClKh8ANSwfANYtHwB2Lx8AFzEfAKcyHwBINB8A6DUfAIk3HwAZOR8AujofAFo8HwD7PR8Aiz8fACxBHwDMQh8AbUQfAP1FHwCeRx8APkkfAN9KHwBvTB8AEE4fALBPHwBAUR8A4VIfAIJUHwAiVh8AslcfAFNZHwD0Wh8AlFwfACReHwDFXx8AZmEfAAZjHwCnZB8AN2YfANhnHwB4aR8AGWsfAKlsHwBKbh8A6m8fAItxHwAbcx8AvHQfAFx2HwD9dx8AjXkfAC57HwDOfB8Ab34fAP9/HwCggR8AQIMfAOGEHwBxhh8AEogfALKJHwBCix8A44wfAISOHwAlkB8AtJEfAFWTHwD2lB8AlpYfADeYHwDHmR8AaJsfAAidHwCpnh8AOaAfANqhHwB6ox8AG6UfAKumHwBMqB8A7KkfAI2rHwAdrR8Avq4fAF6wHwD/sR8Aj7MfADC1HwDQth8AcbgfAAG6HwCiux8AQr0fAOO+HwBzwB8AFMIfALTDHwBVxR8A5cYfAIbIHwAmyh8Ax8sfAFfNHwD4zh8AmNAfADnSHwDJ0x8AatUfAArXHwCr2B8AO9ofANzbHwB83R8AHd8fAK3gHwBO4h8A7uMfAI/lHwAf5x8AwOgfAGDqHwAB7B8Ake0fADLvHwDS8B8Ac/IfAAP0HwCk9R8ARPcfAOX4HwB1+h8AFvwfALb9HwBX/x8A5wAgAIgCIAAoBCAAuAUgAFkHIAD6CCAAmgogACoMIADLDSAAbA8gAA0RIACcEiAAPRQgAN4VIAB+FyAADhkgAK8aIABQHCAA8B0gAIAfIAAhISAAwiIgAGIkIADyJSAAkycgADQpIADUKiAAdSwgAAUuIACmLyAARjEgAOcyIAB3NCAAGDYgALg3IABZOSAA6TogAIo8IAAqPiAAyz8gAFtBIAD8QiAAnEQgAD1GIADNRyAAbkkgAA5LIACvTCAAP04gAOBPIACAUSAAEFMgALFUIABSViAA8lcgAIJZIAAjWyAAxFwgAGReIAD0XyAAlWEgADZjIADWZCAAZmYgAAdoIACoaSAASGsgANhsIAB5biAAGnAgALpxIABKcyAA63QgAIx2IAAseCAAvHkgAF17IAD+fCAAnn4gAC6AIADPgSAAcIMgABCFIACghiAAQYggAOKJIACCiyAAEo0gALOOIABUkCAA9ZEgAISTIAAllSAAxpYgAGaYIAAHmiAAl5sgADidIADYniAAeaAgAAmiIACqoyAASqUgAOumIAB7qCAAHKogALyrIABdrSAA7a4gAI6wIAAusiAAz7MgAF+1IAAAtyAAoLggADC6IADRuyAAcr0gABK/IACiwCAAQ8IgAOTDIACExSAAFMcgALXIIABWyiAA9ssgAIbNIAAnzyAAyNAgAGjSIAAJ1CAAmdUgADrXIADa2CAAatogAAvcIACs3SAATN8gANzgIAB94iAAHuQgAL7lIABO5yAA7+ggAJDqIAAw7CAAwO0gAGHvIAAC8SAAovIgADL0IADT9SAAdPcgABT5IACk+iAARfwgAOb9IACG/yAAJwEhALcCIQBYBCEA+AUhAJkHIQApCSEAygohAGoMIQALDiEAmw8hADwRIQDdEiEAfRQhAA0WIQCuFyEAThkhAO8aIQB/HCEAIB4hAMAfIQBQISEA8SIhAJIkIQAyJiEAwichAGMpIQAEKyEApCwhADUuIQDVLyEAdjEhABYzIQCmNCEARzYhAOg3IQCIOSEAGDshALk8IQBaPiEA+j8hAIpBIQArQyEAzEQhAGxGIQD8RyEAnUkhAD5LIQDeTCEAbk4hAA9QIQCwUSEAUFMhAOBUIQCBViEAIlghAMJZIQBSWyEA81whAJReIQA0YCEAxGEhAGVjIQAGZSEApmYhAEdoIQDXaSEAeGshABhtIQC5biEASXAhAOpxIQCKcyEAK3UhALt2IQBceCEA/HkhAIx7IQAtfSEAzn4hAG6AIQD+gSEAn4MhAECFIQDghiEAcIghABGKIQCyiyEAUo0hAOKOIQCDkCEAJJIhAMWTIQBUlSEA9ZYhAJaYIQA2miEAxpshAGedIQAInyEAqKAhADiiIQDZoyEAeqUhABqnIQCqqCEAS6ohAOyrIQCMrSEAHa8hAL2wIQBesiEA/rMhAI61IQAvtyEA0LghAHC6IQAAvCEAob0hAEK/IQDiwCEAcsIhABPEIQC0xSEAVMchAOTIIQCFyiEAJswhAMbNIQBWzyEA99AhAJjSIQA41CEA2dUhAGnXIQAK2SEAqtohAEvcIQDb3SEAfN8hABzhIQC94iEATeQhAO7lIQCO5yEAHukhAL/qIQBg7CEAAO4hAJDvIQAx8SEA0vIhAHL0IQAC9iEAo/chAET5IQDk+iEAdPwhABX+IQC2/yEAVgEiAOYCIgCHBCIAKAYiAMgHIgBYCSIA+QoiAJoMIgA6DiIAyg8iAGsRIgAMEyIArRQiADwWIgDdFyIAfhkiAB4bIgCuHCIATx4iAPAfIgCQISIAICMiAMEkIgBiJiIAAigiAJIpIgAzKyIA1CwiAHQuIgAFMCIApTEiAEYzIgDmNCIAdjYiABc4IgC4OSIAWDsiAOg8IgCJPiIAKkAiAMpBIgBaQyIA+0QiAJxGIgA8SCIAzEkiAG1LIgAOTSIArk4iAE9QIgDfUSIAgFMiACBVIgDBViIAUVgiAPJZIgCSWyIAIl0iAMNeIgBkYCIABGIiAJRjIgA1ZSIA1mYiAHZoIgAGaiIAp2siAEhtIgDobiIAeHAiABlyIgC6cyIAWnUiAOp2IgCLeCIALHoiAMx7IgBcfSIA/X4iAJ6AIgA+giIAzoMiAG+FIgAQhyIAsIgiAECKIgDhiyIAgo0iACKPIgCykCIAU5IiAPSTIgCVlSIAJJciAMWYIgBmmiIABpwiAJadIgA3nyIA2KAiAHiiIgAIpCIAqaUiAEqnIgDqqCIAeqoiABusIgC8rSIAXK8iAO2wIgCNsiIALrQiAM61IgBetyIA/7giAKC6IgBAvCIA0L0iAHG/IgASwSIAssIiAELEIgDjxSIAhMciACTJIgC0yiIAVcwiAPbNIgCWzyIAJtEiAMfSIgBo1CIACNYiAJjXIgA52SIA2toiAHrcIgAK3iIAq98iAEzhIgDs4iIAfOQiAB3mIgC+5yIAXukiAO7qIgCP7CIAMO4iANDvIgBg8SIAAfMiAKL0IgBC9iIA0vciAHP5IgAU+yIAtPwiAET+IgDl/yIAhgEjACYDIwC2BCMAVwYjAPgHIwCYCSMAKAsjAMkMIwBqDiMAChAjAJoRIwA7EyMA3BQjAH0WIwAMGCMArRkjAE4bIwDuHCMAfh4jAB8gIwDAISMAYCMjAPAkIwCRJiMAMigjANIpIwBiKyMAAy0jAKQuIwBEMCMA1TEjAHUzIwAWNSMAtjYjAEY4IwDnOSMAiDsjACg9IwC4PiMAWUAjAPpBIwCaQyMAKkUjAMtGIwBsSCMA/EkjAJxLIwA9TSMA3k4jAH5QIwAOUiMAr1MjAFBVIwDwViMAgFgjACFaIwDCWyMAYl0jAPJeIwCTYCMANGIjANRjIwBkZSMABWcjAKZoIwBGaiMA1msjAHdtIwAYbyMAuHAjAEhyIwDpcyMAinUjABp3IwC6eCMAW3ojAPx7IwCcfSMALH8jAM2AIwBugiMADoQjAJ6FIwA/hyMA4IgjAICKIwAQjCMAsY0jAFKPIwDykCMAgpIjACOUIwDElSMAZZcjAPSYIwCVmiMANpwjANadIwBmnyMAB6EjAKiiIwBIpCMA2KUjAHmnIwAaqSMAuqojAEqsIwDrrSMAjK8jACyxIwC9siMAXbQjAP61IwCetyMALrkjAM+6IwBwvCMAAL4jAKC/IwBBwSMA4sIjAILEIwASxiMAs8cjAFTJIwDkyiMAhMwjACXOIwDGzyMAZtEjAPbSIwCX1CMAONYjANjXIwBo2SMACdsjAKrcIwBK3iMA2t8jAHvhIwAc4yMAvOQjAEzmIwDt5yMAjukjAC7rIwC+7CMAX+4jAADwIwCg8SMAMPMjANH0IwBy9iMAEvgjAKL5IwBD+yMA5PwjAIT+IwAUACQAtQEkAFYDJAD2BCQAhgYkACcIJADICSQAaAskAPgMJACZDiQAOhAkAMoRJABqEyQACxUkAKwWJABNGCQA3BkkAH0bJAAeHSQAvh4kAE4gJADvISQAkCMkADAlJADAJiQAYSgkAAIqJACiKyQAMi0kANMuJAB0MCQAFDIkAKUzJABFNSQA5jYkAHY4JAAWOiQAtzskAFg9JAD4PiQAiEAkAClCJADKQyQAakUkAPpGJACbSCQAPEokANxLJABsTSQADU8kAK5QJABOUiQA3lMkAH9VJAAgVyQAwFgkAFBaJADxWyQAkl0kADJfJADCYCQAY2IkAARkJACkZSQANGckANVoJAB2aiQAFmwkAKZtJABHbyQA6HAkAIhyJAAYdCQAuXUkAFp3JAD6eCQAinokACt8JADMfSQAXH8kAPyAJACdgiQAPoQkAM6FJABuhyQAD4kkALCKJABQjCQA4I0kAIGPJAAikSQAwpIkAFKUJADzlSQAlJckADWZJADEmiQAZZwkAAaeJACmnyQANqEkANeiJAB4pCQAGKYkAKinJABJqSQA6qokAIqsJAAariQAu68kAFyxJADssiQAjbQkAC22JADOtyQAXrkkAP66JACfvCQAQL4kAOC/JABwwSQAEcMkALLEJABSxiQA4sckAIPJJAAkyyQAxMwkAFTOJAD1zyQAltEkADbTJADG1CQAZ9YkAAjYJACo2SQAONskANncJAB63iQAGuAkAKrhJABL4yQA7OQkAHzmJAAc6CQAvekkAF7rJADu7CQAju4kAC/wJADQ8SQAYPMkAAD1JACh9iQAQvgkAOL5JABy+yQAE/0kALT+JABUACUA5AElAIUDJQAmBSUAxgYlAFYIJQD3CSUAmAslADgNJQDIDiUAaRAlAAoSJQCqEyUAOhUlANsWJQB8GCUAHRolAKwbJQBNHSUA7h4lAI4gJQAeIiUAvyMlAGAlJQAAJyUAkCglADEqJQDSKyUAYi0lAAIvJQCjMCUARDIlANQzJQB1NSUAFTclALY4JQBWOiUA5jslAIc9JQAoPyUAyEAlAFhCJQD5QyUAmkUlADpHJQDKSCUAa0olAAxMJQCsTSUAPE8lAN1QJQB+UiUAHlQlAK5VJQBPVyUA8FglAIBaJQAgXCUAwV0lAGJfJQDyYCUAkmIlADNkJQDUZSUAZGclAARpJQClaiUARmwlANZtJQB2byUAF3ElALhyJQBYdCUA6HUlAIl3JQAqeSUAynolAFp8JQD7fSUAnH8lADyBJQDMgiUAbYQlAA6GJQCuhyUAPoklAN+KJQCAjCUAII4lALCPJQBRkSUA8pIlAIKUJQAiliUAw5clAGSZJQD0miUAlJwlADWeJQDWnyUAZqElAAajJQCnpCUASKYlANinJQB4qSUAGaslALqsJQBKriUA6q8lAIuxJQAssyUAvLQlAF22JQD9tyUAnrklAC67JQDOvCUAb74lABDAJQCwwSUAQMMlAOHEJQCCxiUAIsglALLJJQBTyyUA9MwlAJTOJQAk0CUAxdElAGbTJQAG1SUAltYlADfYJQDY2SUAaNslAAjdJQCp3iUASuAlANrhJQB64yUAG+UlALzmJQBM6CUA7OklAI3rJQAu7SUAvu4lAF7wJQD/8SUAoPMlADD1JQDQ9iUAcfglABL6JQCy+yUAQv0lAOP+JQCEACYAFAImALQDJgBVBSYA9gYmAIYIJgAmCiYAxwsmAGgNJgD4DiYAmBAmADkSJgDaEyYAahUmAAoXJgCrGCYATBomANwbJgB8HSYAHR8mAL4gJgBeIiYA7iMmAI8lJgAwJyYA0CgmAGAqJgABLCYAoi0mAEIvJgDSMCYAczImABQ0JgC0NSYARTcmAOU4JgCGOiYAFjwmALY9JgBXPyYA+EAmAIhCJgAoRCYAyUUmAGpHJgD6SCYAmkomADtMJgDcTSYAbE8mAAxRJgCtUiYATlQmAO5VJgB+VyYAH1kmAMBaJgBgXCYA8F0mAJFfJgAyYSYA0mImAGJkJgADZiYApGcmAERpJgDUaiYAdWwmABZuJgC2byYARnEmAOdyJgCIdCYAGHYmALh3JgBZeSYA+nomAIp8JgAqfiYAy38mAGyBJgD8giYAnIQmAD2GJgDehyYAbokmAA6LJgCvjCYAUI4mAPCPJgCAkSYAIZMmAMKUJgBiliYA8pcmAJOZJgA0myYAxJwmAGSeJgAFoCYApqEmADajJgDWpCYAd6YmABioJgCoqSYASKsmAOmsJgCKriYAGrAmALqxJgBbsyYA/LQmAIy2JgAtuCYAzbkmAG67JgD+vCYAnr4mAD/AJgDgwSYAgMMmABDFJgCxxiYAUsgmAPLJJgCCyyYAI80mAMTOJgBk0CYA9NEmAJXTJgA21SYAxtYmAGbYJgAH2iYAqNsmADjdJgDY3iYAeeAmABriJgCq4yYASuUmAOvmJgCM6CYAHOomALzrJgBd7SYA/u4mAI7wJgAu8iYAz/MmAHD1JgAA9yYAoPgmAEH6JgDi+yYAcv0mABL/JgCzACcAVAInAOQDJwCEBScAJQcnAMYIJwBWCicA9gsnAJcNJwA4DycA2BAnAGgSJwAJFCcAqhUnAEoXJwDaGCcAexonABwcJwCsHScATB8nAO0gJwCOIicAHiQnAL4lJwBfJycAACknAJAqJwAwLCcA0S0nAHIvJwACMScAojInAEM0JwDkNScAdDcnABU5JwC1OicAVjwnAOY9JwCGPycAJ0EnAMhCJwBoRCcA+EUnAJlHJwA6SScAykonAGpMJwALTicArE8nADxRJwDcUicAfVQnAB5WJwCuVycATlknAO9aJwCQXCcAIF4nAMBfJwBhYScAAmMnAJJkJwAyZicA02cnAHRpJwAEaycApGwnAEVuJwDmbycAhnEnABZzJwC3dCcAWHYnAOh3JwCIeScAKXsnAMp8JwBaficA+n8nAJuBJwA8gycAzIQnAGyGJwANiCcAroknAD6LJwDejCcAf44nACCQJwCwkScAUJMnAPGUJwCSlicAIpgnAMKZJwBjmycABJ0nAJSeJwA0oCcA1aEnAHajJwAWpScApqYnAEeoJwDoqScAeKsnABitJwC5ricAWrAnAPqxJwCKsycAK7UnAMy2JwBcuCcA/bknAJ27JwA+vScAzr4nAG7AJwAPwicAsMMnAEDFJwDgxicAgcgnACLKJwCyyycAUs0nAPPOJwCU0CcAJNInAMTTJwBl1ScABtcnAJbYJwA22icA19snAHjdJwAI3ycAqOAnAEniJwDq4ycAeuUnABrnJwC76CcAXOonAPzrJwCM7ScALe8nAM7wJwBe8icA/vMnAJ/1JwBA9ycA0PgnAHD6JwAR/CcAsv0nAEL/JwDiACgAgwIoACQEKAC0BSgAVAcoAPUIKACWCigAJgwoAMYNKABnDygACBEoAJgSKAA4FCgA2RUoAHoXKAAKGSgAqhooAEscKADsHSgAfB8oABwhKAC9IigAXiQoAO4lKACOJygALykoANAqKABgLCgAAC4oAKEvKABCMSgA0jIoAHI0KAATNigAtDcoAEQ5KADlOigAhTwoACY+KAC2PygAVkEoAPdCKACYRCgAKEYoAMhHKABpSSgACksoAJpMKAA6TigA208oAHxRKAAMUygArFQoAE1WKADuVygAflkoAB5bKAC/XCgAYF4oAPBfKACQYSgAMWMoANJkKABiZigAAmgoAKNpKABEaygA1GwoAHRuKAAVcCgAtnEoAEZzKADmdCgAh3YoACh4KAC4eSgAWHsoAPl8KACafigAKoAoAMqBKABrgygADIUoAJyGKAA8iCgA3YkoAH6LKAAOjSgAro4oAE+QKADwkSgAgJMoACCVKADBligAYpgoAPKZKACSmygAM50oANSeKABkoCgABKIoAKWjKABGpSgA1qYoAHaoKAAXqigAuKsoAEitKADorigAibAoACqyKAC6sygAWrUoAPu2KACcuCgALLooAM27KABtvSgADr8oAJ7AKAA+wigA38MoAIDFKAAQxygAsMgoAFHKKADyyygAgs0oACLPKADD0CgAZNIoAPTTKACU1SgANdcoANbYKABm2igABtwoAKfdKABI3ygA2OAoAHjiKAAZ5CgAuuUoAErnKADq6CgAi+ooACzsKAC87SgAXO8oAP3wKACe8igALvQoAM71KABv9ygAEPkoAKD6KABA/CgA4f0oAIL/KAASASkAsgIpAFMEKQD0BSkAhAcpACQJKQDFCikAZgwpAPYNKQCWDykANxEpANgSKQBoFCkACBYpAKkXKQBKGSkA2hopAHocKQAbHikAvB8pAEwhKQDsIikAjSQpAC4mKQC+JykAXikpAP8qKQCgLCkAMC4pANAvKQBxMSkAEjMpAKI0KQBCNikA4zcpAIQ5KQAUOykAtTwpAFU+KQD2PykAhkEpACZDKQDHRCkAV0YpAPhHKQCYSSkAOUspANpMKQBqTikAClApAKtRKQBMUykA3FQpAHxWKQAdWCkAvlkpAE5bKQDuXCkAj14pADBgKQDAYSkAYGMpAAFlKQCiZikAMmgpANJpKQBzaykAFG0pAKRuKQBEcCkA5XEpAIZzKQAWdSkAtnYpAFd4KQD4eSkAiHspACh9KQDJfikAaoApAPqBKQCagykAO4UpANyGKQBsiCkADIopAK2LKQBOjSkA3o4pAH6QKQAfkikAr5MpAFCVKQDwlikAkZgpACGaKQDCmykAYp0pAAOfKQCkoCkANKIpANSjKQB1pSkAFqcpAKaoKQBGqikA56spAIitKQAYrykAuLApAFmyKQD6sykAirUpACq3KQDLuCkAbLopAPy7KQCdvSkAPb8pAM3AKQBuwikADsQpAK/FKQA/xykA4MgpAIDKKQAhzCkAsc0pAFLPKQDy0CkAk9IpADTUKQDE1SkAZNcpAAXZKQCm2ikANtwpAOfdKQCI3ykAGOEpALjiKQBZ5CkA+uUpAIrnKQAq6SkAy+opAGzsKQD87SkAnO8pAD3xKQDe8ikAbvQpAA72KQCv9ykAP/kpAOD6KQCA/CkAIf4pALH/KQBSASoA8gIqAJMEKgAjBioAxAcqAGQJKgAFCyoApgwqADYOKgDWDyoAdxEqABgTKgCoFCoASBYqAOkXKgCKGSoAGhsqALocKgBbHioA/B8qAIwhKgAtIyoAzSQqAG4mKgD+JyoAnikqAD8rKgDgLCoAcC4qABAwKgCxMSoAUjMqAOI0KgCCNioAIzgqAMQ5KgBUOyoA9DwqAJU+KgA2QCoAxkEqAGZDKgAHRSoAqEYqADhIKgDYSSoAeUsqABpNKgCqTioASlAqAOtRKgCMUyoAHFUqALxWKgBdWCoA7VkqAI5bKgAuXSoAz14qAF9gKgAAYioAoGMqAEFlKgDRZioAcmgqABJqKgCzayoAQ20qAORuKgCEcCoAJXIqAMZzKgBWdSoA9nYqAJd4KgA4eioAyHsqAGh9KgAJfyoAqoAqADqCKgDagyoAe4UqAAuHKgCsiCoATIoqAO2LKgB9jSoAHo8qAL6QKgBfkioA75MqAJCVKgAwlyoA0ZgqAGGaKgACnCoAop0qAEOfKgDkoCoAdKIqABWkKgC1pSoAVqcqAOaoKgCGqioAJ6wqAMitKgBYryoA+LAqAJmyKgA6tCoAyrUqAGq3KgALuSoArLoqADy8KgDcvSoAfb8qAB7BKgCuwioATsQqAO/FKgCQxyoAIMkqAMDKKgBhzCoAAs4qAJLPKgAy0SoA09IqAHTUKgAE1ioApNcqAEXZKgDm2ioAdtwqABbeKgC33yoAWOEqAOjiKgCI5CoAKeYqALnnKgBa6SoA+uoqAJvsKgAr7ioAzO8qAGzxKgAN8yoAnfQqAD72KgDe9yoAf/kqAA/7KgCw/CoAUP4qAPH/KgCBASsAIgMrAMIEKwBjBisA8wcrAJQJKwA0CysA1QwrAHYOKwAGECsAphErAEcTKwDoFCsAeBYrABgYKwC5GSsAWhsrAOocKwCKHisAKyArAMwhKwBcIysA/SQrAJ0mKwA+KCsAzikrAG4rKwAPLSsAny4rAEAwKwDgMSsAgTMrABE1KwCyNisAUjgrAPM5KwCDOysAJD0rAMQ+KwBlQCsA9UErAJZDKwA2RSsA10YrAGdIKwAISisAqEsrAElNKwDZTisAelArABpSKwC7UysAXFUrAOxWKwCMWCsALVorAM5bKwBeXSsA/l4rAJ9gKwBAYisA0GMrAHBlKwARZysAsmgrAEJqKwDiaysAg20rACRvKwC0cCsAVHIrAPVzKwCWdSsAJncrAMZ4KwBneisA93srAJh9KwA4fysA2YArAGmCKwAKhCsAqoUrAEuHKwDsiCsAfIorAByMKwC9jSsATY8rAO6QKwCOkisAL5QrAL+VKwBglysAAJkrAKGaKwAxnCsA0p0rAHKfKwAToSsAo6IrAESkKwDlpSsAhacrABWpKwC2qisAVqwrAPetKwCHrysAKLErAMiyKwBptCsACrYrAJq3KwA6uSsA27orAHy8KwAMvisArL8rAE3BKwDuwisAfsQrAB7GKwC/xysAYMkrAPDKKwCQzCsAMc4rAMHPKwBi0SsAAtMrAKPUKwAz1isA1NcrAHTZKwAV2ysApdwrAEbeKwDm3ysAh+ErABfjKwC45CsAWOYrAPnnKwCJ6SsAKusrAMrsKwBr7isA++8rAJzxKwA88ysA3fQrAH72KwAO+CsArvkrAE/7KwDw/CsAgP4rACAALADBASwAYgMsAPIELACSBiwAMwgsANQJLABkCywABA0sAKUOLAA1ECwA1hEsAHYTLAAXFSwAuBYsAEgYLADoGSwAiRssACodLAC6HiwAWiAsAPshLACLIywALCUsAM0mLABtKCwA/SksAJ4rLAA+LSwA3y4sAG8wLAAQMiwAsDMsAFE1LADhNiwAgjgsACI6LADDOywAUz0sAPQ+LACUQCwANUIsAMVDLABmRSwABkcsAKdILAA3SiwA2EssAHhNLAAZTywAqVAsAEpSLADqUywAi1UsABtXLAC8WCwAXFosAP1bLACeXSwALl8sAM5gLABvYiwAEGQsAKBlLABAZywA4WgsAIJqLAASbCwAsm0sAFNvLADjcCwAhHIsACR0LADFdSwAVXcsAPZ4LACWeiwAN3wsAMd9LABofywACIEsAKmCLAA5hCwA2oUsAHqHLAAbiSwAvIosAEyMLADsjSwAjY8sAC6RLAC+kiwAXpQsAP+VLACglywAMJksANCaLABxnCwAAZ4sAKKfLABCoSwA46IsAHOkLAAUpiwAtacsAFWpLADlqiwAhqwsACauLADHrywAV7EsAPiyLACYtCwAObYsAMm3LABquSwACrssAKu8LABMviwA3L8sAHzBLAAdwywAvsQsAE7GLADuxywAj8ksAB/LLADAzCwAYM4sAAHQLACR0SwAMtMsANLULABz1iwAA9gsAKTZLABE2ywA5dwsAHXeLAAW4CwAtuEsAFfjLADn5CwAiOYsACjoLADJ6SwAWessAPrsLACa7iwAO/AsAMvxLABs8ywADPUsAK32LAA9+CwA3vksAH77LAAf/SwAr/4sAFAALQDwAS0AkQMtADIFLQDCBi0AYggtAAMKLQCkCy0ANA0tANQOLQB1EC0ABRItAKYTLQBGFS0A5xYtAHcYLQAYGi0AuBstAFkdLQDpHi0AiiAtACoiLQDLIy0AWyUtAPwmLQCdKC0APSotAM0rLQBuLS0ADi8tAK8wLQA/Mi0A4DMtAIA1LQAhNy0AsTgtAFI6LQDyOy0Akz0tADQ/LQDEQC0AZEItAAVELQCmRS0ANkctANZILQB3Si0AB0wtAKhNLQBITy0A6VAtAHlSLQAaVC0AulUtAFtXLQDrWC0AjFotACxcLQDNXS0AXV8tAP5gLQCeYi0AP2QtAM9lLQBwZy0AEGktALFqLQBBbC0A4m0tAIJvLQAjcS0As3ItAFR0LQD0dS0AlXctACV5LQDGei0AZnwtAAd+LQCXfy0AOIEtANiCLQB5hC0AGoYtAKqHLQBKiS0A64otAHuMLQAcji0AvI8tAF2RLQDtki0AjpQtAC6WLQDPly0AX5ktAACbLQCgnC0AQZ4tANGfLQByoS0AEqMtALOkLQBDpi0A5KctAIWpLQAlqy0AtawtAFauLQD2ry0Al7EtACezLQDItC0AaLYtAAm4LQCZuS0AOrstANq8LQB7vi0AC8AtAKzBLQBMwy0A7cQtAH3GLQAeyC0AvsktAF/LLQDvzC0AkM4tADDQLQDR0S0AYdMtAALVLQCi1i0AQ9gtANPZLQB02y0AFN0tALXeLQBF4C0A5uEtAIbjLQAn5S0At+YtAFjoLQD46S0AmestACntLQDK7i0AavAtAAvyLQCb8y0APPUtANz2LQB9+C0ADfotAK77LQBO/S0A7/4tAH8ALgAgAi4AwAMuAGEFLgDxBi4AkgguADIKLgDTCy4AYw0uAAQPLgCkEC4ARRIuANUTLgB2FS4AFhcuALcYLgBHGi4A6BsuAIgdLgApHy4AuSAuAFoiLgD6Iy4AmyUuACsnLgDMKC4AbSouAA0sLgCdLS4APi8uAN4wLgB/Mi4ADzQuALA1LgBQNy4A8TguAIE6LgAiPC4Awj0uAGM/LgDzQC4AlEIuADRELgDVRS4AZUcuAAZJLgCmSi4AR0wuANdNLgB4Ty4AGFEuALlSLgBJVC4A6lUuAIpXLgArWS4Au1ouAFxcLgD8XS4AnV8uAC1hLgDOYi4AbmQuAA9mLgCfZy4AQGkuAOBqLgCBbC4AEW4uALJvLgBScS4A83IuAIN0LgAkdi4AxHcuAGV5LgD1ei4AlnwuADZ+LgDXfy4AZ4EuAAiDLgCohC4ASYYuANmHLgB6iS4AGosuALuMLgBLji4A7I8uAIyRLgAtky4AvZQuAF6WLgD+ly4An5kuAC+bLgDQnC4AcJ4uABGgLgChoS4AQqMuAOKkLgCDpi4AE6guALSpLgBVqy4A9awuAIWuLgAmsC4AxrEuAGezLgD3tC4AmLYuADi4LgDZuS4AabsuAAq9LgCqvi4AS8AuANvBLgB8wy4AHMUuAL3GLgBNyC4A7skuAI7LLgAvzS4Av84uAGDQLgAA0i4AodMuADHVLgDS1i4ActguABPaLgCj2y4ARN0uAOTeLgCF4C4AFeIuALbjLgBW5S4A9+YuAIfoLgAo6i4AyOsuAGntLgD57i4AmvAuADryLgDb8y4Aa/UuAAz3LgCs+C4ATfouAN37LgB+/S4AHv8uAL8ALwBPAi8A8AMvAJAFLwAxBy8AwQgvAGIKLwACDC8Akg0vADMPLwDUEC8AdBIvABUULwClFS8ARhcvAOYYLwCHGi8AFxwvALgdLwBYHy8A+SAvAIkiLwAqJC8AyiUvAGsnLwD7KC8AnCovAD0sLwDdLS8AbS8vAA4xLwCuMi8ATzQvAN81LwCANy8AIDkvAME6LwBRPC8A8j0vAJI/LwAzQS8Aw0IvAGRELwAERi8AlUcvADVJLwDWSi8AdkwvAAZOLwCnTy8ASFEvAOhSLwCJVC8AGVYvALpXLwBaWS8A+1ovAItcLwAsXi8AzF8vAG1hLwD9Yi8AnmQvAD5mLwDfZy8Ab2kvABBrLwCwbC8AUW4vAOFvLwCCcS8AInMvAMN0LwBTdi8A9HcvAJR5LwA1ey8AxXwvAGZ+LwAGgC8Ap4EvADeDLwDYhC8AeIYvABmILwCpiS8ASosvAOqMLwB6ji8AG5AvALyRLwBcky8A7JQvAI2WLwAumC8AzpkvAF6bLwD/nC8AoJ4vAECgLwDhoS8AcaMvABKlLwCypi8AU6gvAOOpLwCEqy8AJa0vAMWuLwBVsC8A9rEvAJazLwA3tS8Ax7YvAGi4LwAIui8AqbsvADm9LwDavi8AesAvABvCLwCrwy8ATMUvAOzGLwCNyC8AHcovAL7LLwBezS8A/84vAI/QLwAw0i8A0NMvAHHVLwAB1y8AotgvAELaLwDS2y8Ac90vABTfLwC04C8AROIvAOXjLwCG5S8AJucvALboLwBX6i8A+OsvAJjtLwA57y8AyfAvAGryLwAK9C8AmvUvADv3LwDc+C8AfPovAB38LwCt/S8ATv8vAO4AMACPAjAAHwQwAMAFMABgBzAAAQkwAJEKMAAyDDAA0g0wAHMPMAADETAApBIwAEQUMADlFTAAdRcwABYZMAC2GjAARhwwAOcdMACIHzAAKCEwALgiMABZJDAA+iUwAJonMAAqKTAAyyowAGwsMAANLjAArS8wAD0xMADeMjAAfjQwAB82MACvNzAAUDkwAPA6MACRPDAAIT4wAMI/MABiQTAAA0MwAJNEMAA0RjAA1EcwAHVJMAAFSzAApkwwAEZOMADWTzAAd1EwABhTMAC4VDAASFYwAOlXMACKWTAAKlswALpcMABbXjAA/F8wAJxhMAAsYzAAzWQwAG5mMAAOaDAAr2kwAD9rMADgbDAAgG4wACFwMACxcTAAUnMwAPJ0MACTdjAAI3gwAMR5MABkezAABX0wAJV+MAA2gDAA1oEwAHeDMAAHhTAAqIYwAEiIMADpiTAAeYswABqNMAC6jjAAW5AwAOuRMACMkzAALJUwALyWMABdmDAA/pkwAJ6bMAAunTAAz54wAHCgMAAQojAAoKMwAEGlMADipjAAgqgwABKqMACzqzAAVK0wAPWuMACVsDAAJbIwAMazMABmtTAA9rYwAJe4MAA4ujAA2LswAGi9MAAJvzAAqsAwAErCMADrwzAAe8UwABzHMAC8yDAAXcowAO3LMACOzTAALs8wAM/QMABf0jAAANQwAKDVMABB1zAA0dgwAHLaMAAS3DAAs90wAEPfMADk4DAAhOIwACXkMAC15TAAVucwAPboMACX6jAAJ+wwAMjtMABo7zAACfEwAJnyMAA69DAA2vUwAGr3MAAL+TAArPowAEz8MADc/TAAff8wAB4BMQC+AjEATgQxAO8FMQCQBzEAMAkxANEKMQBhDDEAAg4xAKIPMQBDETEA0xIxAHQUMQAUFjEAtRcxAEUZMQDmGjEAhhwxACceMQC3HzEAWCExAPgiMQCZJDEAKSYxAMonMQBqKTEA+ioxAJssMQA8LjEA3S8xAGwxMQANMzEArjQxAE42MQDeNzEAfzkxACA7MQDAPDEAUD4xAPE/MQCSQTEAMkMxANNEMQBjRjEABEgxAKRJMQA1SzEA1UwxAHZOMQAWUDEAplExAEdTMQDoVDEAiFYxABhYMQC5WTEAWlsxAPpcMQCKXjEAK2AxAMxhMQBsYzEA/GQxAJ1mMQA+aDEA3mkxAG5rMQAPbTEAsG4xAFBwMQDxcTEAgXMxACJ1MQDCdjEAY3gxAPN5MQCUezEANH0xANV+MQBlgDEABoIxAKaDMQBHhTEA14YxAHiIMQAYijEAqIsxAEmNMQDqjjEAipAxABqSMQC7kzEAXJUxAPyWMQCMmDEALZoxAM6bMQBunTEAD58xAJ+gMQBAojEA4KMxAIGlMQARpzEAsqgxAFKqMQDzqzEAg60xACSvMQDFsDEAZbIxAPWzMQCWtTEANrcxAMa4MQBnujEACLwxAKi9MQA4vzEA2cAxAHrCMQAaxDEAqsUxAEvHMQDsyDEAjMoxAB3MMQC9zTEAXs8xAP7QMQCO0jEAL9QxANDVMQBw1zEAANkxAKHaMQBC3DEA4t0xAHLfMQAT4TEAtOIxAFTkMQDk5TEAhecxACbpMQDG6jEAZ+wxAPftMQCY7zEAOPExANnyMQBp9DEACvYxAKr3MQBL+TEA2/oxAHz8MQAc/jEAvf8xAE0BMgDuAjIAjgQyAC8GMgC/BzIAYAkyAAALMgCQDDIAMQ4yANIPMgByETIAAhMyAKMUMgBEFjIA5BcyAHQZMgAVGzIAthwyAFYeMgDmHzIAhyEyACgjMgDIJDIAaSYyAPknMgCaKTIAOisyANssMgBrLjIADDAyAK0xMgA8MzIA3TQyAH42MgAeODIArjkyAE87MgDwPDIAkD4yACBAMgDBQTIAYkMyAAJFMgCSRjIAM0gyANRJMgB0SzIABU0yAKVOMgBGUDIA5lEyAHZTMgAXVTIAuFYyAFhYMgDoWTIAiVsyACpdMgDKXjIAWmAyAPthMgCcYzIAPGUyAN1mMgBtaDIADmoyAK5rMgBPbTIA324yAIBwMgAgcjIAsHMyAFF1MgDydjIAkngyACJ6MgDDezIAZH0yAAR/MgCUgDIANYIyANaDMgB2hTIABocyAKeIMgBIijIA6IsyAHiNMgAZjzIAupAyAFqSMgDqkzIAi5UyACyXMgDMmDIAXJoyAP2bMgCenTIAPp8yAM6gMgBvojIAEKQyALClMgBApzIA4agyAIKqMgAirDIAsq0yAFOvMgD0sDIAlbIyACS0MgDFtTIAZrcyAAa5MgCWujIAN7wyANi9MgB4vzIAGcEyAKnCMgBKxDIA6sUyAIvHMgAbyTIAvMoyAFzMMgDtzTIAjc8yAC7RMgDO0jIAXtQyAP/VMgCg1zIAQNkyANDaMgBx3DIAEt4yALLfMgBC4TIA4+IyAITkMgAk5jIAtOcyAFXpMgD26jIAluwyACbuMgDH7zIAaPEyAAjzMgCY9DIAOfYyANr3MgB6+TIAG/syAKv8MgBM/jIA7P8yAI0BMwAdAzMAvgQzAF4GMwDuBzMAjwkzADALMwDQDDMAYA4zAAEQMwCiETMAQhMzANIUMwBzFjMAFBgzALQZMwBEGzMA5RwzAIYeMwAmIDMAtiEzAFcjMwD4JDMAmCYzACgoMwDJKTMAaiszAAotMwCaLjMAOzAzANwxMwB9MzMADDUzAK02MwBOODMA7jkzAH47MwAfPTMAwD4zAGBAMwDwQTMAkUMzADJFMwDSRjMAYkgzAANKMwCkSzMARE0zANVOMwB1UDMAFlIzALZTMwBGVTMA51YzAIhYMwAoWjMAuFszAFldMwD6XjMAmmAzACpiMwDLYzMAbGUzAAxnMwCcaDMAPWozAN5rMwB+bTMADm8zAK9wMwBQcjMA8HMzAIB1MwAhdzMAwngzAGJ6MwADfDMAk30zADR/MwDUgDMAZIIzAAWEMwCmhTMARoczANaIMwB3ijMAGIwzALiNMwBIjzMA6ZAzAIqSMwAqlDMAupUzAFuXMwD8mDMAnJozACycMwDNnTMAbp8zAA6hMwCeojMAP6QzAOClMwCApzMAEKkzALGqMwBSrDMA8q0zAIKvMwAjsTMAxLIzAGW0MwD0tTMAlbczADa5MwDWujMAZrwzAAe+MwCovzMASMEzANjCMwB5xDMAGsYzALrHMwBKyTMA68ozAIzMMwAszjMAvc8zAF3RMwD+0jMAntQzAC7WMwDP1zMAcNkzABDbMwCg3DMAQd4zAOLfMwCC4TMAEuMzALPkMwBU5jMA9OczAITpMwAl6zMAxuwzAGbuMwD27zMAl/EzADjzMwDY9DMAaPYzAAn4MwCq+TMASvszANr8MwB7/jMAHAA0ALwBNABMAzQA7QQ0AI4GNAAuCDQAvgk0AF8LNAAADTQAoA40ADAQNADRETQAchM0ABIVNACiFjQAQxg0AOQZNACEGzQAFB00ALUeNABWIDQA9iE0AIYjNAAnJTQAyCY0AGgoNAD4KTQAmSs0ADotNADaLjQAajA0AAsyNACsMzQATTU0ANw2NAB9ODQAHjo0AL47NABOPTQA7z40AJBANAAwQjQAwEM0AGFFNAACRzQAokg0ADJKNADTSzQAdE00ABRPNAClUDQARVI0AOZTNAB2VTQAFlc0ALdYNABYWjQA+Fs0AIhdNAApXzQAymA0AGpiNAD6YzQAm2U0ADxnNADcaDQAbGo0AA1sNACubTQATm80AN5wNAB/cjQAIHQ0AMB1NABQdzQA8Xg0AJJ6NAAyfDQAwn00AGN/NAAEgTQApII0ADSENADVhTQAdoc0ABaJNACmijQAR4w0AOiNNACIjzQAGJE0ALmSNABalDQA+pU0AIqXNAArmTQAzJo0AFycNAD8nTQAnZ80AD6hNADeojQAbqQ0AA+mNACwpzQAUKk0AOCqNACBrDQAIq40AMKvNABSsTQA87I0AJS0NAA1tjQAxLc0AGW5NAAGuzQAprw0ADa+NADXvzQAeME0ABjDNACoxDQAScY0AOrHNACKyTQAGss0ALvMNABczjQA/M80AI3RNAAt0zQAztQ0AG7WNAD+1zQAn9k0AEDbNADg3DQAcN40ABHgNACy4TQAUuM0AOLkNACD5jQAJOg0AMTpNABU6zQA9ew0AJbuNAAm8DQAxvE0AGfzNAAI9TQAqPY0ADj4NADZ+TQAevs0ABr9NACq/jQASwA1AOwBNQCMAzUAHAU1AL0GNQBeCDUA/gk1AI4LNQAvDTUA0A41AHAQNQAAEjUAoRM1AEIVNQDiFjUAchg1ABMaNQC0GzUAVB01AOQeNQCFIDUAJiI1AMYjNQBWJTUA9yY1AJgoNQA4KjUAyCs1AGktNQAKLzUAqjA1ADoyNQDbMzUAfDU1AB03NQCsODUATTo1AO47NQCOPTUAHj81AL9ANQBgQjUA8EM1AJBFNQAxRzUA0kg1AGJKNQACTDUAo001AERPNQDUUDUAdVI1ABVUNQC2VTUAVlc1AOZYNQCHWjUAKFw1AMhdNQBYXzUA+WA1AJpiNQA6ZDUAymU1AGtnNQAMaTUArGo1ADxsNQDdbTUAfm81AB5xNQCucjUAT3Q1APB1NQCAdzUAIHk1AMF6NQByfDUAE341ALR/NQBVgTUA5II1AIWENQAmhjUAxoc1AFaJNQD3ijUAmIw1ADiONQDIjzUAaZE1AAqTNQCqlDUAOpY1ANuXNQB8mTUAHJs1AK2cNQBNnjUA7p81AH6hNQAeozUAv6Q1AGCmNQDwpzUAkKk1ADGrNQDSrDUAYq41AAKwNQCjsTUARLM1AOS0NQB0tjUAFbg1ALa5NQBWuzUA5rw1AIe+NQAowDUAyME1AFjDNQD5xDUAmsY1ADrINQDKyTUAa8s1AAzNNQCszjUAPNA1AN3RNQB+0zUAHtU1AK7WNQBP2DUA8Nk1AJDbNQAg3TUAwd41AGLgNQAC4jUAkuM1ADPlNQDU5jUAdOg1AATqNQCl6zUARu01AObuNQB28DUAF/I1ALjzNQBI9TUA6PY1AIn4NQAq+jUAuvs1AFr9NQD7/jUAnAA2ACwCNgDMAzYAbQU2AA4HNgCuCDYAPgo2AN8LNgCADTYAIA82ALAQNgBREjYA8hM2AJIVNgAiFzYAwxg2AGQaNgD0GzYAlR02ADUfNgDWIDYAZiI2AAYkNgCnJTYASCc2AOgoNgB4KjYAGSw2ALotNgBaLzYA6jA2AIsyNgAsNDYAzDU2AFw3NgD9ODYAnjo2AD48NgDOPTYAbz82ABBBNgCwQjYAQEQ2AOFFNgCCRzYAIkk2ALJKNgBTTDYA9E02AIRPNgAkUTYAxVI2AGZUNgD2VTYAllc2ADdZNgDYWjYAaFw2AAheNgCpXzYASmE2ANpiNgB6ZDYAG2Y2ALxnNgBMaTYA7Go2AI1sNgAubjYAvm82AF5xNgD/cjYAoHQ2AEB2NgDQdzYAcXk2ABJ7NgCyfDYAQn42AON/NgCEgTYAJYM2ALSENgBVhjYA9oc2AJaJNgAmizYAx4w2AGiONgD4jzYAmJE2ADmTNgDalDYAapY2AAqYNgCrmTYATJs2ANycNgB9njYAHaA2AL6hNgBOozYA7qQ2AI+mNgAwqDYAwKk2AGCrNgABrTYAoq42AEKwNgDSsTYAc7M2ABS1NgC0tjYARLg2AOW5NgCGuzYAJr02ALa+NgBXwDYA+ME2AJjDNgAoxTYAycY2AGrINgAKyjYAmss2ADvNNgDczjYAfNA2AAzSNgCt0zYATtU2AN7WNgB+2DYAH9o2AMDbNgBQ3TYA8N42AJHgNgAy4jYAwuM2AGLlNgAD5zYApOg2ADTqNgDU6zYAde02ABbvNgCm8DYARvI2AOfzNgCI9TYAKPc2ALj4NgBZ+jYA+vs2AJr9NgAq/zYAywA3AGwCNwANBDcAnAU3AD0HNwDeCDcAfgo3AA4MNwCvDTcAUA83AOAQNwCAEjcAIRQ3AMIVNwBSFzcA8hg3AJMaNwA0HDcAxB03AGUfNwAFITcApiI3AEYkNwDWJTcAdyc3ABgpNwC4KjcASCw3AOktNwCKLzcAKjE3ALoyNwBbNDcA/DU3AJw3NwAsOTcAzTo3AG48NwAOPjcAnj83AD9BNwDgQjcAcEQ3ABBGNwCxRzcAUkk3AOJKNwCCTDcAI043AMRPNwBUUTcA9FI3AJVUNwA2VjcAxlc3AGZZNwAHWzcAqFw3ADheNwDYXzcAeWE3ABpjNwC6ZDcASmY3AOtnNwCMaTcALGs3ALxsNwBdbjcA/m83AJ5xNwAuczcAz3Q3AHB2NwAAeDcAoHk3AEF7NwDifDcAcn43ABKANwCzgTcAVIM3AOSENwCEhjcAJYg3AMaJNwBWizcA9ow3AJeONwA4kDcAyJE3AGiTNwAJlTcAqpY3AEqYNwDamTcAe5s3ABydNwC8njcATaA3AO2hNwCOozcALqU3AL6mNwBfqDcAAKo3AJCrNwAwrTcA0a43AHKwNwACsjcAorM3AEO1NwDktjcAhLg3ABS6NwC1uzcAVr03AOa+NwCGwDcAJ8I3AMjDNwBYxTcA+MY3AJnINwA6yjcAyss3AGrNNwALzzcArNA3ADzSNwDc0zcAfdU3AB7XNwCu2DcATto3AO/bNwCQ3TcAIN83AMDgNwBh4jcAAuQ3AJLlNwAy5zcA0+g3AHTqNwAE7DcApO03AEXvNwDm8DcAhvI3ABb0NwC39TcAWPc3APj4NwCI+jcAKfw3AMr9NwBa/zcA+gA4AJsCOAA8BDgAzAU4AGwHOAANCTgArgo4AD4MOADeDTgAfw84ACAROACwEjgAUBQ4APEVOACSFzgAMhk4AMIaOABjHDgABB44AKQfOAA1ITgA1SI4AHYkOAAGJjgApic4AEcpOADoKjgAeCw4ABguOAC5LzgAWjE4AOoyOACKNDgAKzY4AMw3OABcOTgA/Do4AJ08OAA+PjgAzj84AG5BOAAPQzgAsEQ4AEBGOADgRzgAgUk4ACJLOADCTDgAUk44APNPOACUUTgANFM4AMRUOABlVjgABlg4AJZZOAA2WzgA11w4AHheOAAIYDgAqGE4AEljOADqZDgAemY4ABpoOAC7aTgAXGs4AOxsOACMbjgALXA4AM5xOABeczgA/nQ4AJ92OABAeDgA0Hk4AHB7OAARfTgAsn44AEKAOADigTgAg4M4ACSFOAC0hjgAVIg4APWJOACWizgAJo04AMaOOABnkDgACJI4AJiTOAA4lTgA2ZY4AHqYOAAKmjgAqps4AEudOADsnjgAjKA4AB2iOAC9ozgAXqU4AO6mOACOqDgAL6o4ANCrOABgrTgAAK84AKGwOABCsjgA0rM4AHK1OAATtzgAtLg4AES6OADkuzgAhb04ACa/OAC2wDgAVsI4APfDOACYxTgAKMc4AMjIOABpyjgACsw4AJrNOAA6zzgA29A4AHzSOAAM1DgArNU4AE3XOADu2DgAfto4AB7cOAC/3TgAYN84AADhOACQ4jgAMeQ4ANLlOABi5zgAAuk4AKPqOABE7DgA1O04AHTvOAAV8TgAtvI4AEb0OADm9TgAh/c4ACj5OAC4+jgAWPw4APn9OACa/zgAKgE5AMoCOQBrBDkADAY5AJwHOQA8CTkA3Qo5AH4MOQAODjkArg85AE8ROQDwEjkAgBQ5ACAWOQDBFzkAYhk5APIaOQCSHDkAMx45ANQfOQBkITkABSM5AKUkOQBGJjkA1ic5AHYpOQAXKzkAuCw5AEguOQDoLzkAiTE5ACozOQC6NDkAWjY5APs3OQCcOTkALDs5AMw8OQBtPjkADkA5AJ5BOQA+QzkA30Q5AIBGOQAgSDkAsEk5AFFLOQDyTDkAgk45ACJQOQDDUTkAZFM5APRUOQCUVjkARlg5ANZZOQB2WzkAF105ALheOQBIYDkA6GE5AIljOQAqZTkAumY5AFpoOQD7aTkAnGs5ACxtOQDMbjkAbXA5AA5yOQCeczkAPnU5AN92OQCAeDkAEHo5ALB7OQBRfTkA8n45AIKAOQAigjkAw4M5AGSFOQD0hjkAlYg5ADWKOQDWizkAZo05AAaPOQCnkDkASJI5ANiTOQB4lTkAGZc5ALqYOQBKmjkA6ps5AIudOQAsnzkAvKA5AFyiOQD9ozkAnqU5AC6nOQDOqDkAb6o5ABCsOQCgrTkAQK85AOGwOQCCsjkAErQ5ALK1OQBTtzkA9Lg5AIS6OQAkvDkAxb05AGa/OQD2wDkAlsI5ADfEOQDYxTkAaMc5AAjJOQCpyjkASsw5ANrNOQB6zzkAG9E5ALzSOQBM1DkA7NU5AI3XOQAu2TkAvto5AF7cOQD/3TkAoN85ADDhOQDQ4jkAceQ5ABLmOQCi5zkAQuk5AOPqOQCE7DkAFO45ALTvOQBV8TkA9vI5AIb0OQAm9jkAx/c5AGj5OQD4+jkAmPw5ADn+OQDa/zkAagE6AAoDOgCrBDoAOwY6ANwHOgB9CToAHQs6AL4MOgBODjoA7g86AI8ROgAwEzoAwBQ6AGAWOgABGDoAohk6ADIbOgDSHDoAcx46ABQgOgCkIToARCM6AOUkOgCGJjoAFig6ALYpOgBXKzoA+Cw6AIguOgAoMDoAyTE6AGozOgD6NDoAmjY6ADs4OgDLOToAbDs6AAw9OgCtPjoATkA6AN5BOgB+QzoAH0U6AMBGOgBQSDoA8Ek6AJFLOgAyTToAwk46AGJQOgADUjoApFM6ADRVOgDUVjoAdVg6ABZaOgCmWzoARl06AOdeOgB3YDoAGGI6ALhjOgBZZToA+mY6AIpoOgAqajoAy2s6AGxtOgD8bjoAnHA6AD1yOgDeczoAbnU6AA53OgCveDoAUHo6AOB7OgCAfToAIX86AMKAOgBSgjoA8oM6AJOFOgA0hzoAxIg6AGWKOgAFjDoApo06ADaPOgDWkDoAd5I6ABiUOgColToASJc6AOmYOgCKmjoAGpw6ALqdOgBbnzoA/KA6AIyiOgAspDoAzaU6AG6nOgD+qDoAnqo6AD+sOgDgrToAcK86ABCxOgCxsjoAUrQ6AOK1OgCCtzoAI7k6AMS6OgBUvDoA9L06AJW/OgA2wToAxsI6AGbEOgAHxjoAqMc6ADjJOgDYyjoAecw6ABrOOgCqzzoAStE6AOvSOgB71DoAHNY6ALzXOgBd2ToA7do6AI7cOgAu3joAz986AF/hOgAA4zoAoOQ6AEHmOgDi5zoAcuk6ABLrOgCz7DoAVO46AOTvOgCE8ToAJfM6AMb0OgBW9joA9vc6AJf5OgA4+zoAyPw6AGj+OgAJADsAqgE7ADoDOwDaBDsAewY7ABwIOwCsCTsATQs7AO0MOwCODjsAHhA7AL4ROwBfEzsAABU7AJAWOwAwGDsA0Rk7AHIbOwACHTsAoh47AEMgOwDkITsAdCM7ABQlOwC1JjsAVig7AOYpOwCGKzsAJy07AMguOwBYMDsA+DE7AJkzOwA6NTsAyjY7AGo4OwALOjsAmzs7ADw9OwDcPjsAfUA7AA1COwCuQzsATkU7AO9GOwB/SDsAIEo7AMBLOwBhTTsAAk87AJJQOwAyUjsA01M7AHRVOwAEVzsApFg7AEVaOwDmWzsAdl07ABZfOwC3YDsAWGI7AOhjOwCIZTsAKWc7AMpoOwBaajsA+ms7AJttOwA8bzsAzHA7AGxyOwANdDsArnU7AD53OwDeeDsAf3o7ACB8OwCwfTsAUH87APGAOwCSgjsAIoQ7AMKFOwBjhzsA84g7AJSKOwA1jDsA1Y07AGWPOwAGkTsAppI7AEeUOwDolTsAeJc7ABiZOwC5mjsASZw7AOqdOwCKnzsAK6E7ALuiOwBcpDsA/KU7AJ2nOwAtqTsAzqo7AG6sOwAPrjsAn687AECxOwDgsjsAgbQ7ACK2OwCytzsAUrk7APO6OwCUvDsAJL47AMS/OwBlwTsABsM7AJbEOwA2xjsA18c7AHjJOwAIyzsAqMw7AEnOOwDqzzsAetE7ABrTOwC71DsAXNY7AOzXOwCM2TsALds7AL3cOwBe3jsA/t87AJ/hOwAv4zsA0OQ7AHDmOwAR6DsAoek7AELrOwDi7DsAg+47ACTwOwC08TsAVPM7APX0OwCW9jsAJvg7AMb5OwBn+zsACP07AJj+OwA4ADwA2QE8AHoDPAAKBTwAqgY8AEsIPADsCTwAfAs8AB0NPAC9DjwATRA8AO4RPACOEzwALxU8AL8WPABgGDwAABo8AKEbPAAxHTwA0h48AHIgPAATIjwAoyM8AEQlPADkJjwAhSg8ABUqPAC2KzwAVi08APcuPACYMDwAKDI8AMgzPABpNTwACjc8AJo4PAA6OjwA2zs8AHw9PAAMPzwArEA8AE1CPADuQzwAfkU8AB5HPAC/SDwAYEo8APBLPACQTTwAMU88ANJQPABiUjwAAlQ8AKNVPABEVzwA1Fg8AHRaPAAVXDwAtl08AEZfPADmYDwAh2I8ABdkPAC4ZTwAWGc8APloPACJajwAKmw8AMptPABrbzwA+3A8AJxyPAA8dDwA3XU8AH53PAAOeTwArno8AE98PADwfTwAgH88ACCBPADBgjwAYoQ8APKFPACShzwAM4k8ANSKPABkjDwABY48AKWPPAA1kTwA1pI8AHaUPAAXljwAp5c8AEiZPADomjwAiZw8ABmePAC6nzwAWqE8APuiPACLpDwALKY8AMynPABtqTwA/ao8AJ6sPAA+rjwA3688AG+xPAAQszwAsLQ8AFG2PADytzwAgrk8ACK7PADDvDwAZL48APS/PACUwTwANcM8ANbEPABmxjwABsg8AKfJPABIyzwA2Mw8AHjOPAAZ0DwAqdE8AErTPADq1DwAi9Y8ABvYPAC82TwAXNs8AP3cPACe3jwALuA8AM7hPABv4zwAEOU8AKDmPABA6DwA4ek8AHHrPAAS7TwAsu48AFPwPADj8TwAhPM8ACT1PADF9jwAVfg8APb5PACW+zwAN/08AMf+PABoAD0ACAI9AKkDPQA5BT0A2gY9AHoIPQAbCj0Aqws9AEwNPQDtDj0AjRA9AB0SPQC+Ez0AXhU9AP8WPQCPGD0AMBo9ANAbPQBxHT0AEh89AKIgPQBCIj0A4yM9AIQlPQAUJz0AtCg9AFUqPQD2Kz0Ahi09ACYvPQDHMD0AVzI9APgzPQCYNT0AOTc9AMk4PQBqOj0ACjw9AKs9PQA7Pz0A3EA9AHxCPQAdRD0AvkU9AE5HPQDuSD0Aj0o9ADBMPQDATT0AYE89AAFRPQCiUj0AMlQ9ANJVPQBzVz0AFFk9AKRaPQBEXD0A5V09AHVfPQAWYT0AtmI9AFdkPQDnZT0AiGc9AChpPQDJaj0AWWw9APptPQCabz0AO3E9AMtyPQBsdD0ADHY9AK13PQA9eT0A3no9AH58PQAffj0Ar389AFCBPQDwgj0AkYQ9ACGGPQDChz0AYok9AAOLPQCkjD0ANI49ANWPPQB1kT0AFpM9AKaUPQBGlj0A55c9AHeZPQAYmz0AuJw9AFmePQD6nz0AiqE9ACqjPQDLpD0AbKY9APynPQCcqT0APas9AN6sPQBurj0ADrA9AK+xPQA/sz0A4LQ9AIC2PQAhuD0Asbk9AFK7PQDyvD0Ak749ACPAPQDEwT0AZMM9AAXFPQCVxj0ANsg9ANbJPQB3yz0AB809AKjOPQBI0D0A6dE9AHnTPQAa1T0AutY9AFvYPQD82T0AjNs9ACzdPQDN3j0AbuA9AP7hPQCe4z0AP+U9AM/mPQBw6D0AEOo9ALHrPQBB7T0A4u49AILwPQAj8j0As/M9AFT1PQD09j0Alfg9ACX6PQDG+z0AZv09AAf/PQCXAD4AOAI+ANgDPgB5BT4ACQc+AKoIPgBKCj4A6ws+AHsNPgAcDz4AvRA+AF0SPgDtEz4AjhU+AC4XPgDPGD4AXxo+AAAcPgCgHT4AQR8+AOIgPgByIj4AEiQ+ALMlPgBUJz4A5Cg+AIQqPgAlLD4AtS0+AFYvPgD2MD4AlzI+ADg0PgDINT4AaDc+AAk5PgCqOj4AOjw+ANo9PgB7Pz4AC0E+AKxCPgBMRD4A7UU+AH1HPgAeST4Avko+AF9MPgDvTT4AkE8+ADBRPgDRUj4AYVQ+AAJWPgCiVz4AQ1k+ANNaPgB0XD4AFF4+ALVfPgBFYT4A5mI+AIZkPgAnZj4At2c+AFhpPgD4aj4AmWw+ACluPgDKbz4AanE+AAtzPgCbdD4APHY+ANx3PgB9eT4AHns+AK58PgBOfj4A738+AH+BPgAggz4AwIQ+AGGGPgDxhz4Akok+ADKLPgDTjD4AY44+AASQPgClkT4ARZM+ANWUPgB2lj4AFpg+ALeZPgBHmz4A6Jw+AIiePgApoD4AyqE+AFqjPgD6pD4Am6Y+ACuoPgDMqT4AbKs+AA2tPgCdrj4APrA+AN6xPgB/sz4AD7U+ALC2PgBQuD4A8bk+AIG7PgAivT4Awr4+AGPAPgDzwT4AlMM+ADTFPgDVxj4AZcg+AAbKPgCmyz4AR80+ANfOPgB40D4AGNI+ALnTPgBJ1T4A6tY+AIrYPgAr2j4Au9s+AFzdPgD83j4AneA+AC3iPgDO4z4AbuU+AA/nPgCf6D4AQOo+AODrPgCB7T4AEe8+ALLwPgBS8j4A8/M+AIP1PgAk9z4AxPg+AGX6PgAG/D4Alv0+ADb/PgDXAD8AZwI/AAgEPwCoBT8ASQc/ANkIPwB6Cj8AGgw/ALsNPwBLDz8A7BA/AI0SPwAtFD8AvRU/AF4XPwD+GD8Anxo/AC8cPwDQHT8AcB8/ABEhPwChIj8AQiQ/AOIlPwCDJz8AEyk/ALQqPwBULD8A9S0/AIUvPwAmMT8AxjI/AGc0PwD3NT8AmDc/ADg5PwDZOj8AaTw/AAo+PwCqPz8AS0E/ANtCPwB8RD8AHEY/AL1HPwBNST8A7ko/AI5MPwAvTj8Av08/AGBRPwAAUz8AoVQ/ADFWPwDSVz8Aclk/ABNbPwCjXD8ARF4/AORfPwCFYT8AFWM/ALZkPwBWZj8A92c/AIdpPwAoaz8AyGw/AGluPwD5bz8AmnE/ADpzPwDbdD8Aa3Y/AAx4PwCseT8ATXs/AN18PwB+fj8AHoA/AL+BPwBPgz8A8IQ/AJCGPwAxiD8AwYk/AGKLPwACjT8Ao44/ADOQPwDUkT8AdZM/ABWVPwCllj8ARpg/AOaZPwCHmz8AF50/ALiePwBYoD8A+aE/AImjPwAqpT8AyqY/AFqoPwD7qT8AnKs/ADytPwDdrj8AbbA/AA6yPwCusz8AT7U/AN+2PwCAuD8AILo/AMG7PwBRvT8A8r4/AJLAPwAzwj8Aw8M/AGTFPwAExz8Apcg/ADXKPwDWyz8Ads0/ABfPPwCn0D8ASNI/AOjTPwCJ1T8AGdc/ALrYPwBa2j8A+9s/AIvdPwAs3z8AzOA/AG3iPwD94z8AnuU/AD7nPwDf6D8Ab+o/ABDsPwCw7T8AUe8/AOHwPwCC8j8AIvQ/AMP1PwBT9z8A9Pg/AJT6PwA1/D8Axf0/AGb/PwAGAUAApwJAADcEQADYBUAAeAdAABkJQACpCkAASgxAAOoNQACLD0AAGxFAALwSQABdFEAA7BVAAI0XQAAuGUAAzhpAAF4cQAD/HUAAoB9AAEAhQADhIkAAcSRAABImQACyJ0AAUylAAOMqQACELEAAJC5AAMUvQABVMUAA9jJAAJY0QAA3NkAAxzdAAGg5QAAIO0AAqTxAADk+QADaP0AAekFAABtDQACrREAATEZAAOxHQACNSUAAHUtAAL5MQABeTkAA/09AAI9RQAAwU0AA0FRAAHFWQAABWEAAollAAEJbQADjXEAAc15AABRgQAC0YUAAVWNAAOVkQACGZkAAJmhAALZpQABXa0AA+GxAAJhuQAAocEAAyXFAAGpzQAAKdUAAq3ZAADt4QADceUAAfHtAAB19QACtfkAAToBAAO6BQACPg0AAH4VAAMCGQABgiEAAAYpAAJGLQAAyjUAA0o5AAHOQQAADkkAApJNAAEWVQADllkAAdZhAABaaQAC2m0AARp1AAOeeQACIoEAAKKJAALijQABZpUAA+qZAAJqoQAA7qkAAy6tAAGytQAAMr0AArbBAAD2yQADes0AAfrVAAB+3QACvuEAAULpAAPC7QACRvUAAIb9AAMLAQABiwkAAA8RAAJPFQAA0x0AA1MhAAHXKQAAFzEAAps1AAEbPQADW0EAAd9JAABjUQAC41UAASNdAAOnYQACK2kAAKtxAALrdQABb30AA/OBAAJziQAA95EAAzeVAAG7nQAAO6UAAr+pAAD/sQADg7UAAgO9AACHxQACx8kAAUvRAAPL1QACT90AAI/lAAMT6QABk/EAABf5AAJX/QAA2AUEA1gJBAHcEQQAHBkEAqAdBAEgJQQDpCkEAeQxBABoOQQC6D0EAWxFBAOsSQQCMFEEALRZBALwXQQBdGUEA/hpBAJ4cQQA/HkEAzx9BAHAhQQAQI0EAsSRBAEEmQQDiJ0EAgilBACMrQQCzLEEAVC5BAPQvQQCVMUEAJTNBAMY0QQBmNkEABzhBAJc5QQA4O0EA2DxBAHk+QQAJQEEAqkFBAEpDQQDrREEAe0ZBABxIQQC8SUEATEtBAO1MQQCOTkEALlBBAL5RQQBfU0EAAFVBAKBWQQAwWEEA0VlBAHJbQQASXUEAs15BAENgQQDkYUEAhGNBACVlQQC1ZkEAVmhBAPZpQQCXa0EAJ21BAMhuQQBocEEACXJBAJlzQQA6dUEA2nZBAHt4QQALekEArHtBAEx9QQDtfkEAfYBBAB6CQQC+g0EAX4VBAO+GQQCQiEEAMIpBANGLQQBhjUEAAo9BAKKQQQBDkkEA05NBAHSVQQAVl0EApJhBAEWaQQDmm0EAhp1BABafQQC3oEEAWKJBAPijQQCIpUEAKadBAMqoQQBqqkEA+qtBAJutQQA8r0EA3LBBAG2yQQANtEEArrVBAE63QQDvuEEAf7pBACC8QQDAvUEAYb9BAPHAQQCSwkEAMsRBANPFQQBjx0EABMlBAKTKQQBFzEEA1c1BAHbPQQAW0UEAt9JBAEfUQQDo1UEAiNdBACnZQQC52kEAWtxBAPrdQQCK30EAK+FBAMziQQBs5EEA/OVBAJ3nQQA+6UEA3upBAG7sQQAP7kEAsO9BAFDxQQDx8kEAgfRBACL2QQDC90EAY/lBAPP6QQCU/EEANP5BAMT/QQBlAUIABgNCAKYEQgA2BkIA1wdCAHgJQgAYC0IAuQxCAEkOQgDqD0IAihFCABoTQgC7FEIAXBZCAP0XQgCMGUIALRtCAM4cQgBuHkIA/h9CAJ8hQgBAI0IA4CRCAHAmQgARKEIAsilCAFIrQgDiLEIAgy5CACQwQgDEMUIAVTNCAPU0QgCWNkIANjhCAMY5QgBnO0IACD1CAKg+QgA4QEIA2UFCAHpDQgAaRUIAu0ZCAEtIQgDsSUIAjEtCAC1NQgC9TkIAXlBCAP5RQgCfU0IAL1VCANBWQgBwWEIAEVpCAKFbQgBCXUIA4l5CAHJgQgATYkIAtGNCAFRlQgDkZkIAhWhCACZqQgDGa0IAVm1CAPduQgCYcEIAOHJCAMhzQgBpdUIACndCAKp4QgBLekIA23tCAHx9QgAcf0IAvYBCAE2CQgDug0IAjoVCAC+HQgC/iEIAYIpCAACMQgChjUIAMY9CANKQQgBykkIAApRCAKOVQgBEl0IA5ZhCAHSaQgAVnEIAtp1CAFafQgDmoEIAh6JCACikQgDIpUIAWKdCAPmoQgCaqkIAOqxCAMqtQgBrr0IADLFCAKyyQgA9tEIA3bVCAH63QgAeuUIArrpCAE+8QgDwvUIAkL9CADHBQgDBwkIAYsRCAALGQgCSx0IAM8lCANTKQgB0zEIABM5CAKXPQgBG0UIA5tJCAIfUQgAX1kIAuNdCAFjZQgD52kIAidxCACreQgDK30IAa+FCAPviQgCc5EIAPOZCAN3nQgBt6UIADutCAK7sQgA+7kIA3+9CAIDxQgAg80IAsPRCAFH2QgDy90IAkvlCACL7QgDD/EIAZP5CAAQAQwCUAUMANQNDANYEQwB2BkMABghDAKcJQwBIC0MA6AxDAHgOQwAZEEMAuhFDAFoTQwDqFEMAixZDACwYQwDNGUMAbRtDAP0cQwCeHkMAPiBDAN8hQwBvI0MAECVDALAmQwBRKEMA4SlDAIIrQwAiLUMAsi5DAFMwQwD0MUMAlDNDACU1QwDFNkMAZjhDAAY6QwCWO0MANz1DANg+QwB4QEMACEJDAKlDQwBKRUMA6kZDAHpIQwAbSkMAvEtDAFxNQwDsTkMAjVBDAC5SQwDOU0MAXlVDAP9WQwCgWEMAQFpDANBbQwBxXUMAEl9DALJgQwBTYkMA42NDAIRlQwAkZ0MAxWhDAFVqQwD2a0MAlm1DACZvQwDHcEMAaHJDAAh0QwCYdUMAOXdDANp4QwB6ekMACnxDAKt9QwBMf0MA7IBDAHyCQwAdhEMAvoVDAF6HQwDuiEMAj4pDADCMQwDQjUMAYI9DAAGRQwCikkMAQpRDAOOVQwBzl0MAFJlDALWaQwBEnEMA5Z1DAIafQwAmoUMAtqJDAFekQwD4pUMAmKdDACipQwDJqkMAaqxDAAquQwCar0MAO7FDANyyQwB8tEMADbZDAK23QwBOuUMA7rpDAI+8QwAfvkMAwL9DAGDBQwDwwkMAkcRDADLGQwDSx0MAYslDAAPLQwCkzEMARM5DANTPQwB10UMAFtNDALbUQwBG1kMA59dDAIjZQwAo20MAuNxDAFneQwD630MAmuFDACrjQwDL5EMAbOZDAAzoQwCc6UMAPetDAN7sQwB+7kMADvBDAK/xQwBQ80MA8PRDAJH2QwAh+EMAwvlDAGL7QwDy/EMAk/5DADQARADUAUQAZANEAAUFRACmBkQARghEANYJRAB3C0QAGA1EALgORABIEEQA6RFEAIoTRAAqFUQAuhZEAFsYRAD8GUQAnRtEACwdRADNHkQAbiBEAA4iRACeI0QAPyVEAOAmRACAKEQAECpEALErRABSLUQA8i5EAIIwRAAjMkQAxDNEAGQ1RAD1NkQAlThEADY6RADWO0QAZj1EAAc/RACoQEQASEJEANhDRAB5RUQAGkdEALpIRABKSkQA60tEAIxNRAAsT0QAvFBEAF1SRAD+U0QAnlVEAC5XRADPWEQAcFpEABBcRACgXUQAQV9EAOJgRACCYkQAEmREALNlRABUZ0QA9GhEAIRqRAAlbEQAxm1EAGZvRAD2cEQAl3JEADh0RADYdUQAaHdEAAl5RACqekQASnxEANp9RAB7f0QAHIFEALyCRABMhEQA7YVEAI6HRAAuiUQAvopEAF+MRAAAjkQAoI9EADCRRADRkkQAcpREABKWRACil0QAQ5lEAOSaRACFnEQAFJ5EALWfRABWoUQA9qJEAIakRAAnpkQAyKdEAGipRAD4qkQAmaxEADquRADar0QAarFEAAuzRACstEQATLZEAN23RAB9uUQAHrtEAL68RABOvkQA779EAJDBRAAww0QAwMREAGHGRAACyEQAoslEADLLRADTzEQAdM5EABTQRACk0UQARdNEAObURACG1kQAFthEALfZRABY20QA+NxEAIjeRAAp4EQAyuFEAGrjRAD65EQAm+ZEADzoRADc6UQAbOtEAA3tRACu7kQATvBEAN7xRAB/80QAIPVEAMD2RABQ+EQA8flEAJL7RAAy/UQAwv5EAGMARQAEAkUApANFADQFRQDVBkUAdghFABYKRQCmC0UARw1FAOgORQCIEEUAGBJFALkTRQBaFUUA+hZFAIoYRQArGkUAzBtFAG0dRQD8HkUAnSBFAD4iRQDeI0UAbiVFAA8nRQCwKEUAUCpFAOArRQCBLUUAIi9FAMIwRQBSMkUA8zNFAJQ1RQA0N0UAxThFAGU6RQAGPEUApj1FADY/RQDXQEUAeEJFABhERQCoRUUASUdFAOpIRQCKSkUAGkxFALtNRQBcT0UA/FBFAIxSRQAtVEUAzlVFAG5XRQD+WEUAn1pFAEBcRQDgXUUAcF9FABFhRQCyYkUAUmRFAOJlRQCDZ0UAJGlFAMRqRQBUbEUA9W1FAJZvRQA2cUUAxnJFAGd0RQAIdkUAqHdFADh5RQDZekUAenxFABp+RQCqf0UAS4FFAOyCRQCMhEUAHIZFAL2HRQBeiUUA/opFAI6MRQAvjkUA0I9FAHCRRQAAk0UAoZRFAEKWRQDSl0UAcplFABObRQC0nEUAVZ5FAOSfRQCFoUUAJqNFAMakRQBWpkUA96dFAJipRQA4q0UAyKxFAGmuRQAKsEUAqrFFADqzRQDbtEUAfLZFABy4RQCtuUUATbtFAO68RQCOvkUAHsBFAL/BRQBgw0UAAMVFAJDGRQAxyEUA0slFAHLLRQACzUUAo85FAETQRQDk0UUAdNNFABXVRQC21kUAVthFAObZRQCH20UAKN1FALjeRQBY4EUA+eFFAJrjRQA65UUAyuZFAGvoRQAM6kUAnOtFADztRQDd7kUAfvBFAB7yRQCu80UAT/VFAPD2RQCQ+EUAIPpFAMH7RQBi/UUAAv9FAJIARgAzAkYA1ANGAHQFRgAEB0YApQhGAEYKRgDmC0YAdg1GABcPRgC4EEYAWBJGAOgTRgCJFUYAKhdGAMoYRgBaGkYA+xtGAJwdRgA9H0YAzCBGAG0iRgAOJEYAriVGAD4nRgDfKEYAgCpGACAsRgCwLUYAUS9GAPIwRgCSMkYAIjRGAMM1RgBkN0YA9DhGAJU6RgA1PEYA1j1GAHY/RgAGQUYAp0JGAEhERgDoRUYAeEdGABlJRgC6SkYAWkxGAOpNRgCLT0YALFFGAMxSRgBcVEYA/VVGAJ5XRgA+WUYAzlpGAG9cRgAQXkYAsF9GAEBhRgDhYkYAgmRGACJmRgCyZ0YAU2lGAPRqRgCUbEYAJG5GAMVvRgBmcUYABnNGAJZ0RgA3dkYA2HdGAGh5RgAIe0YAqXxGAEp+RgDqf0YAeoFGABuDRgC8hEYAXIZGAOyHRgCNiUYALotGAL6MRgBejkYA/49GAKCRRgAwk0YA0JRGAHGWRgASmEYAsplGAEKbRgDjnEYAhJ5GACWgRgC0oUYAVaNGAPakRgCWpkYAJqhGAMepRgBoq0YACK1GAJiuRgA5sEYA2rFGAGqzRgAKtUYAq7ZGAEy4RgDcuUYAfbtGAB29RgC+vkYAXsBGAO7BRgCPw0YAMMVGANDGRgBgyEYAAcpGAKLLRgBCzUYA0s5GAHPQRgAU0kYAtNNGAETVRgDl1kYAhthGACbaRgC220YAV91GAPjeRgCY4EYAKOJGAMnjRgBq5UYA+uZGAJroRgA76kYA3OtGAGztRgAM70YArfBGAE7yRgDe80YAfvVGAB/3RgDA+EYAYPpGAPD7RgCR/UYAMv9GANIARwBiAkcAAwRHAKQFRwBEB0cA1AhHAHUKRwAWDEcAtg1HAEYPRwDnEEcAiBJHACgURwC4FUcAWRdHAPoYRwCKGkcAKhxHAMsdRwBsH0cA/CBHAJwiRwA9JEcA3iVHAG4nRwAOKUcArypHAFAsRwDwLUcAgC9HACExRwDCMkcAYjRHAPI1RwCTN0cANDlHANQ6RwBlPEcABT5HAKY/RwBGQUcA1kJHAHdERwAYRkcAqEdHAEhJRwDpSkcAikxHABpORwC6T0cAW1FHAPxSRwCMVEcALFZHAM1XRwBuWUcA/lpHAJ5cRwA/XkcA4F9HAIBhRwAQY0cAsWRHAFJmRwDyZ0cAgmlHACNrRwDEbEcAZG5HAPRvRwCVcUcANnNHAMZ0RwBmdkcAB3hHAKh5RwBIe0cA2HxHAHl+RwAagEcAuoFHAEqDRwDrhEcAjIZHACyIRwC8iUcAXYtHAP6MRwCejkcALpBHAM+RRwBwk0cAAJVHAKCWRwBBmEcA4plHAHKbRwASnUcAs55HAFSgRwDkoUcAhKNHACWlRwDGpkcAVqhHAPapRwCXq0cAOK1HANiuRwB5sEcAGrJHALqzRwBKtUcA67ZHAIy4RwAsukcAvLtHAF29RwD+vkcAnsBHAC7CRwDPw0cAcMVHAADHRwCgyEcAQcpHAOLLRwByzUcAEs9HALPQRwBU0kcA5NNHAITVRwAl10cAxthHAFbaRwD220cAl91HADjfRwDY4EcAaOJHAAnkRwCq5UcASudHANroRwB76kcAHOxHALztRwBd70cA/vBHAJ7yRwA/9EcA4PVHAHD3RwAQ+UcAsfpHAFL8RwDy/UcAgv9HACMBSADEAkgAVARIAPQFSACmB0gANglIANYKSACIDEgAKA5IALgPSABqEUgAChNIAKsUSABMFkgA7BdIAI0ZSAAuG0gAzhxIAF4eSAD/H0gAoCFIADAjSADQJEgAcSZIABIoSACiKUgAQitIAOMsSACELkgAJDBIALQxSABVM0gA9jRIAJY2SAAmOEgAxzlIAGg7SAAIPUgAmD5IADlASADaQUgAakNIAApFSACrRkgATEhIANxJSAB8S0gAHU1IAL5OSABOUEgA7lFIAI9TSAAwVUgA0FZIAGBYSAABWkgAoltIAEJdSADSXkgAc2BIABRiSAC0Y0gARWVIAOVmSACGaEgAFmpIALZrSABXbUgA+G5IAIhwSAAockgAyXNIAGp1SAD6dkgAq3hIAEx6SADse0gAfH1IAB1/SAC+gEgAToJIAO6DSACPhUgAMIdIAOGISACCikgAM4xIAMONSABkj0gABJFIAJSSSAA1lEgA1pVIAGaXSAAGmUgAp5pIAEicSADonUgAeJ9IACqhSAC6okgAWqRIAPulSACcp0gALKlIAMyqSABtrEgADq5IAK6vSAA+sUgA37JIAIC0SAAgtkgAsLdIAFG5SADyukgAkrxIACK+SADDv0gAZMFIAPTCSACUxEgANcZIANbHSABmyUgABstIAKfMSABIzkgA2M9IAHjRSAAZ00gAutRIAErWSADq10gAi9lIACzbSAC83EgAXd5IAP3fSACe4UgALuNIAM7kSABv5kgAEOhIALDpSABA60gA4exIAILuSAAi8EgAsvFIAFPzSAD09EgAlPZIACT4SADF+UgAZvtIAPb8SACW/kgANwBJANgBSQBoA0kACAVJALoGSQBaCEkA6glJAIsLSQAsDUkAzA5JAG0QSQAOEkkArhNJAD4VSQDfFkkAgBhJABAaSQDBG0kAYh1JAPIeSQCSIEkARCJJANQjSQB0JUkAFSdJALYoSQBWKkkA5itJAIctSQAoL0kAuDBJAFgySQD5M0kAmjVJACo3SQDKOEkAazpJAAw8SQCcPUkAPD9JAN1ASQB+QkkADkRJAK5FSQBPR0kA8EhJAJBKSQAgTEkAwU1JAGJPSQDyUEkAklJJADNUSQDUVUkAZFdJAARZSQClWkkARlxJANZdSQB2X0kAF2FJALhiSQBIZEkA6GVJAIlnSQAqaUkAumpJAFpsSQD7bUkAnG9JACxxSQDNckkAbXRJAA52SQCud0kAPnlJAN96SQCAfEkAIH5JAMF/SQBigUkA8oJJAJKESQAzhkkA1IdJAGSJSQAEi0kApYxJAEaOSQDWj0kAh5FJACiTSQC4lEkAWJZJAPmXSQCamUkAKptJAMqcSQBrnkkADKBJAJyhSQA8o0kA3aRJAH6mSQAeqEkArqlJAE+rSQDwrEkAgK5JACCwSQDBsUkAYrNJAPK0SQCStkkAM7hJANS5SQBku0kABb1JAKW+SQBGwEkA1sFJAHbDSQAXxUkAuMZJAEjISQDoyUkAictJACrNSQDKzkkAWtBJAPvRSQCc00kALNVJAMzWSQBt2EkADtpJAJ7bSQA+3UkA395JAIDgSQAQ4kkAsONJAFHlSQDy5kkAkuhJADPqSQDU60kAZO1JAATvSQCl8EkAVvJJAObzSQCH9UkAKPdJAMj4SQBp+kkAGvxJAKr9SQBL/0kA7ABKAIwCSgAtBEoAzgVKAG4HSgAPCUoAsApKAGEMSgACDkoAog9KAEMRSgDkEkoAdBRKABQWSgC1F0oAVhlKAOYaSgCGHEoAJx5KAMgfSgBYIUoA+CJKAJkkSgA6JkoA2idKAHspSgAcK0oArCxKAE0uSgDtL0oAjjFKAB4zSgC+NEoAXzZKAAA4SgCQOUoAMDtKANE8SgByPkoAAkBKAKJBSgBDQ0oA5ERKAHRGSgAUSEoAtUlKAFZLSgDmTEoAhk5KACdQSgDIUUoAWFNKAPhUSgCZVkoAOlhKAMpZSgBqW0oAC11KAKxeSgA8YEoA3GFKAH1jSgAeZUoArmZKAE5oSgDvaUoAkGtKACBtSgDAbkoAYXBKAAJySgCSc0oAMnVKANN2SgB0eEoABHpKAKR7SgBFfUoA5n5KAHaASgAWgkoAt4NKAGiFSgAJh0oAqohKAEqKSgDri0oAjI1KACyPSgDNkEoAbpJKAP6TSgCvlUoAUJdKAPCYSgCRmkoAMpxKANKdSgBin0oAA6FKAKSiSgA0pEoA1KVKAHWnSgAWqUoApqpKAEasSgD4rUoAiK9KACixSgDJskoAarRKAPq1SgCat0oAO7lKANy6SgBsvEoADL5KAK2/SgBOwUoA3sJKAH7ESgAfxkoAwMdKAFDJSgDwykoAkcxKADLOSgDCz0oAYtFKAAPTSgCk1EoANNZKANTXSgB12UoAFttKAKbcSgBG3koA599KAHfhSgAY40oAuORKAFnmSgD650oAiulKACrrSgDL7EoAbO5KAPzvSgCd8UoAPfNKAN70SgBu9koADvhKAK/5SgBQ+0oA4PxKAID+SgAhAEsAwgFLAFIDSwDyBEsAkwZLADQISwDECUsAZAtLAAUNSwCmDksANhBLANYRSwB3E0sAGBVLAKgWSwBIGEsA6RlLAIobSwAaHUsAuh5LAFsgSwD8IUsAjCNLACwlSwDNJksAbihLAP4pSwCeK0sAPy1LAOAuSwBwMEsAEDJLALEzSwBSNUsA4jZLAII4SwAjOksAsztLAFQ9SwD0PksAlUBLADZCSwDGQ0sAZkVLAAdHSwCoSEsAOEpLANhLSwB5TUsAGk9LAKpQSwBKUksA61NLAIxVSwAcV0sAvFhLAF1aSwD+W0sAjl1LAC5fSwDPYEsAcGJLAABkSwCgZUsAQWdLAOJoSwByaksAEmxLALNtSwBDb0sA5HBLAIVySwAldEsAxnVLAFZ3SwD2eEsAl3pLADh8SwDIfUsAaH9LAAmBSwCqgksAOoRLANqFSwB7h0sAHIlLAKyKSwBMjEsA7Y1LAI6PSwAekUsAvpJLAF+USwAAlksAkJdLADCZSwDRmksAcpxLAAKeSwCin0sAQ6FLANOiSwB0pEsAFKZLALWnSwBWqUsA5qpLAIasSwAnrksAyK9LAFixSwD4sksAmbRLADq2SwDKt0sAarlLAAu7SwCsvEsAPL5LANy/SwB9wUsAHsNLAK7ESwBOxksA78dLAH/JSwAgy0sAwMxLAGHOSwDxz0sAktFLAAA</prop>
				<prop name="Temps">REFSWgAAU3cCAIBTcvuame/xPEAfhev/UbgePUCPwvX/KFzPPkDhehS/rkdhQEBmDgFG70FAzcwXACxCQP/2KFyPwlVDQH17CADhOkRAKSAA3/UoRUAzNgETRv9APQrXo3D9Ru1ALwLcRy0DyEhA3XE+AbBJQCgAehT7zkr9869LQLgetvfwmEwFA4FNBQRO7gUDQU9A9/IVUEBtSAYBh1AdAxVRbQN3iFFAPwE9+lFFA2tsUkUEUl0DTlP982+/U0BSbgExVAUDrcHcBDFVBQOh7AQR91ZAwwAAj4JWQG4nAXr0Vo0DZVcFE7fUV0Dp8mBY/fRYtuUEWUDu8llZbQM4rVlVAwBZHRPAJBR/u1hArwEKJ1hdA+6sFBduAshXHQPFfBekBmAQ18OMH4Ydhh+QE9YCQcHMH94dThP0Fz4CvfQfoAYlHi8wKxYvUCvs+fCFgbtUL2YtZiWOL2gj7vK5AKQvri/IL8Ipvi/gLwI/JD8gNj9IP1o/bD+WAreEN3Y/AJA/sj/EP34/qD/iP/Q/9j8ACE+iPzRPJk9oT3JPlE+uTwCAT5pPvE/eT/hPCl8UXy5fANBPSl9cX15faF96X7xftl8AqF/aX/RfFm8AbxJvNG/uXwBYb2pvdG+mb3Bvwm/cb7ZvANhvkm8Mf0ZvyG9Kf2R/Vn8AeH+Kf5x/rn/If9J/3H/+fwDwfxqPRI8Gj0CPao98j46PAPBvOo/Mj9aPSI/qjwyfvo8AIJ8qn1SfPp9wn4qffJ+mnwDAn9Kf7J+un7ifEq8Er06vAPifYq+Er2avWK96r8yvtq8AoK/qr/yvxq8gvyq/TL9evwBov5qvlL+Gv7C/or/cv86/APi/Cs8czy7P8L9Cz2zPTs8AkM+iz7zPzq/Qz+rP9M8W3wD4zwrfNN9W3+DPMt+c327fALDfmt/M3+bf2N/i3xzvBu8AQO9K73TvTu9o75rvpO+27wDI7+Lv/O8G/xj/Av9E/+7vACj/Wv9s/47/eP+6/6T/xv8AoP/y/wwPHg8IDzoPXA9eDwBoD1oPnA+uD8APygFmJcYPAIAPEh8sHxYfAB86H2QfVh8AcB8yH6Qfvh/QH+If7B8OLwAILxovPC8mL2AvAi9ML44vAKgvui/ML9Yv4C/6LxQ/7i8AKD8iP2w/Rj94P4o/XD+2PwDYP8I/zD/+P+g/Ek80TyZPAFBPak98T4ZPoE9CT9RPtk8AmD/KTwxfzk8gXzpfVF9uXwBYX0pfnF+OX7hfwl/0X95fALBfIm8sbzZvSG9ab4RvJm8AoG9yb7Rv1m+4b8pvFH/ObwAIf0p/NH9ef3B/gn+cf65/AIh/kn/cf+5/EI8Cj/xvJo8AII9aj2yPNo9Ij/pfpI/OjwDgj8qPBJ8en5CPGp9En06fAAifwo98n5afoJ9qn+Sfvp8AyJ96nyyv7p8YryqvdK/2nwAQr2KvvK+ur9ivyq/kr/6vAJCvGr80v0a/mK9iv2y/jr8AmL96v8S/1r+gvwrPFM/mvwD4vzLPTM8ez2DPur+0z5bPAMDPys/0z9bP+M8i3yzfds/AMN9a33Tfht/oz5rZzcz+19CsV0ApXI/Cv/VoV0CF6/cAJf9XQMP1KFyP4rdWQAD20aBW1dNc+1ZA4NAoXB9WQH9xPQrXo+BV5dN7pVX1A1tVQDMm4b0jHOTrVEBSMOGxbVRd03lU7dNCVNXT/wxUQBSuR+F629RTBeOPU93TWFO2NeMhU13T6VI15FK+9QN7UkCkcA/gQ3VSTeRSXdPJUUCf0bdHkVFd01lR7dMie1FAEOBwPepQJeN3s1BA39EofFDl0+tFUDXjAdzkkU9A3Wbu4SZPQDDhUbhtTtXTTE6l4+FNVePbdE294wpN7QOHTLb14xhMxeRLQFfhFGtOSy3kStXTjEq949lqRPfe0ghLPeRLQN328NDC9Uu940pMyk30TDXzbnz37uJmTAtAH+bRXpz/ruOk/+7SAWLM/9b1lvXu/5jzfvUODxCA+y4PiPMG4m9ED04FJuLRc2wPfg1G80xV41RN2t3TSAT0QU/l0xVQdl3TiVCl4wFRQBfym3dR1dPsUYXmpuLxt1JAe1bhKlPN4xxtUyXj81IF479SzQN3h1JAD+FwTVJt88sVUr3j+tQHltLnUZJt8+U0F97S6EwX7gLqJNQHnvLubBcO4vB8H4YVEjbi8ZwXjuLzrBemHW7zoMwXxh/oH9IR9uL4NBT3AAwn/h0mLQ4lJi9QL2IpJhXAZi8oE44thi+wKxYS/VEW9dMwUlXjlCQU8wBu8tulUw3jIFQVE51UtiXjE1Xt44ZVJRRVWvXTcAzkAFd9BFc9FG1X9eNYWDXjwVgl9LVZHRRZzQPnWO0DmiVYveNaRDVcNNqk157yQa7U19bVhjWGNQ7isKw3EMbjvD/OPW7yteQ33j8ATwASTyRPNk/oM5bdTk1GT8DfrJrR7gKqV80EV43jM21X9dPwVjXzrlbN4xtsVhUTLVZtFBTn7gJtaiTkM1Vd0/lUpeOrwVTd04g05FE85BltVG3z1VOd855TlfRZU80kZOT4Uu3TwuwE24pSJeNTUp3zDlKq9ePYjBSgNCRopOQxtqzk+VBV48RQFRON1VDNA0fEBBG8BLlP2qUETxUT3U4N43BOtuXTBU5t85VNNeMRWqQEqJT0Rky9VEsVE1t9S80DF0v15ErN5KxE9+7i5koNVEvV08wGNGQsTA1UxP+W9db/cG8Agm/8//7/GA8iD0wPVg8Af8BiDyR/Hn+ID5oBjuIjTbYN4xBO7eMGT80D9zVPxVRQ9ePoUP3UbBe2NuJhUuXT1VLd0yhpU+XUXOT/FBTNUu3j1ZYEFE/kBCHkBAFSAIUWNhX+fVYf2ANmHYYfmBsAlh+oH3qP9B+ej9ATFi0OLQA+LzgvYi8MnwYlxnPMJ+7SjZK0dAhTDRTsJ97SmBVUXVRVbfOFDD/u1TYzFiQ041ft41Y8P0415tIt5Vw0qlhd02lsN2ZTAHw/1tWeRZY9rj/QPzKv9D8A9j9or3qvjK92T2BPuq/EryCGT6DTPqUe8yw0NbRPhvO0zEc+g1VV47RV3dN4ROxPppNUTVQMV94CG/wkG+NTFROtU3VUNF9GX0RYUxYSHRwUQxDu0qKs5MlpfFfeAvuMX27yVVBa9dMgBMS1T/3kT53zWd7EX17SmU0F4y8U9NHK1GR78CZjS+XThUuiDcRL/UQUZ/bSgFz0yBFKNfaOw2z0NYxn3m2O/QCGb+DP8s+sb7ZvKN/Sb7TPAF7fcN9Cf5Tfpt+w04bDLPQT80xtdo5CB3x/jnUWEi1dpOTRUVXjRKx/F/KpJ8R3XuLPZFSYXFReFVI18y4U5AV85GuAThUA/n8QjyKPRI+u72CLfo+IjwDaHwT/ro/Aj9KP9I9e/3D/UIL5xi/YI47iCqS0iLx0mwVUBaN8VK0UzPSDYHSXLrWGlQbDNDTIV03DATrEl041Tj/ImybjFAQzMAIWEr3sn44/EK8ir5QPVq8AoK/KD9wP7g/ArwIfJB82H7DYryIZfgUOukVX9bMEYhy0wCy/Pr2O4npVfQMVQEy0CBQ00Gy/fr+QsyymQyzkP1Pd1FOtvr5ym1VSbQMcUm3m5rKxyoTkeNS0Quy/5mKPUNKVQ1cMx+aS2bRUaE+2rfP6TvWzdE5FlE5a9SRNffM4TSWzzsTMrQZMZJ5LlUMnZMTFxUqts4LkJ94lfgIwSwrVtEsVYxxMZ8bFvs3GzwD4zwrfVD8e34g/mjl23+hvgFrf3D+u3wBPEk/E334C0EK0JU7l3/ffCeLuU1LllIFSDTQk5+5zLOQ74E7CmsVSLUNgrEQ7kE7CClIA/eZm74Drhu8wiwZdXo9ojwDi70xfFv9wX4JfhPeWXe6PAID/0l/kX97zNJfWda79VnJNA2SUflQd9FyUaHSXWn7CbKQU4FZlc1P89yCuIwwHRpMcB+aS6QwH5hIFazQEKUQPfgVmD1gDdg8AgA+aD7QPrg/4D0J/VH8WH4BIHxIfhH+uf/ivCrk+AkdQhB8uY5wXNoNVrbOyTLeqZpI+bJQF5PTONGSVbNwX5pIZVOWz4VPlEy2rJGRzU20DPAwnnhKtzRzkiFLls1EUZBqWxETjUSW0Uf0UFFQ+InREBgzk+7DmEosEz94SC9FPvfNljCfOg5wnPsWIVrO0Jz46Akw0CzCeEj1A3C/mJXbF1iXOJa6TTPX0AKQ/vs9gP1I/vJ92P5g/Qt8AhJ8erzCv8j9Er06vYK9qoaR+w7w07zxH5hLLpCS9kU9dZFxPZqLTdE+Wwh6FU63zKvSks/AG44REnACsT75FXu/YT/JJjuUGXxhbAB5fkL86X7S/hl/YvyL/9L9A5l2mXzDPQs/0X54SHXxETXk05O9SzYT8FAfE/0w+ZW4C3FWNhFxkw/T3to7iyldNYzxYVQRYti1DEFmVQyFZHeP4LVilg75YnRNtpGdu4wCMFVQPdmM0185v4GsGfV7dACZ9Dn9of7LfxN/W35h/kn9Q/N+efzDv4n9X3RPBpBSzgFYFJKQUAFbFI8bQtBdOI8QffmKYVIRhVBqlQyrcFPFTVQT8Hw4llAa93hJhhEQsNCe+Mq/URCe+E1FNYwzstNVQKm0DnGwkZ+SEIXwvFjLb/k5tA4xOvfMlTjZNY7xN7WNQTeWEvC+2xiKmS5VDQUvFI+ZFSj2ESi1E9CduAiwENwo+AhfklEYUN96foJ8SDwAkD/afSA8Crzyvbg+QD0KvILQPxg/YD+oJTsJ4NE+ur0zAo6ZCylAd9u6CtcSEYUR8R3Yj9KdG0gxTVWQKpESqjIRxHL/utTa/QL8A8k90v36/mL+ivxQvvr/ovwBKLwzPDsV2L4gvEs+sL17NkkbSHHTPNjNTrfTE5F7YnM+uxeYCU1aFc8dWQn1DOTTXhkN0b9YjWUWTrfWcZLtYlcRYpUM6BVg1A/Yc175vyG9S33TfAM4/oN8qfwRP/j8oTyLvPE+gTk8o74JPZE+H4pRsZFiFV0WTFfR3Zu9448aDVRpNE4mc5FBV3fSc767tbDYjXIS7Uy3zhVOlg6lO3O/uIpqchGPspC6YlBf+w9ykhlGN5GTEClIsJNM0/34CL6xU77ykUYNc/271ThNNRRNUHJSL7kxF5EztxDSX7oJFYtT04rT/1jMsZBNL7SMjiks1ZOT3ThJZNA8GDwB4b4pvZG+ub8Brfg2GD/BvgLIJrg8gfzJ/RH/2DX7jTAKtRE1l9h4fMBO2hT4VtiIFKOyknpSEA7BeH3AfghEKboNSRRMU7CRrwMYVph8AuB/KGc4f4B/yHwwvfo8wLwBSL7SPVi8Ay7Yv+I8KnxyfhM4lnnIO3C/uLwAznmLWShxUSgRUwBw3LvLFJDSxNzTX7qPkxJBYzeP3DVi9oyNZtZb+xW4/gDMAjpPcN5Y/oD+6P8Q/Pq9QrwAiT3Svhq+Yr6qvdE/Or+CvSPKvvKeeYpa0R97zV9XzE9JWrZTMRFDcT+5NTjJrGFV9A99slKZUfQSQtO8uX0BTnmIW1HdOMqiwXFf+5W5dHpKIUfVEUQpNExmEVOKcX65VBhO8Vyre80/9o6eEdD3cX37DZPRfHtNL/SSk9AFLtf6oDvM0Zw5ihdT0AuRkTiDMb+Zlbm/gy9byYuTPlm8AwG8q37zPfg/4b3LfVH+G32Co31p/bH9m9SbKN1CFc6GtnH+247R/zvNTHZMYApS067y35n/4fwqPJI/GHwBIg6btXo/I73qP7O/GjxD/ANKP5I+WL0j/oi98/y6fQJO0/iNMlM/MtExTRRPkjPwn5lLUVC2De5gOYjUNVoXzqFZVNJyfrp/Ak1quw1mFc81YhXON3J8A7p8IrxKpJq84r6IPtA9mrwDYD+oP/A8OH8Cvak8sH1YfhAC7TuKhtE8uv0CzTuIRFValc9VktJj0T2619vMofLcuMxRUAdz0ypy/rr8sSOtmMjtStdMDZFTjv1T1vmYyqxzEc/zUPRzPtC7FbiNOTVNBToXz2G1NjQNwTRXTBk31VsDWU2zPfsV2syRnhnKdSiLd4xGkx8ZTPGRKFNde3QDWz+jP+s9cPzbfkD9CMd5tAF7fyD/aP7zf5j+438LffDQZptzXjgKQTiVk9N8eQisjUfXTlzSEDBznZrLFCGSULhQnPuWPUrdS1oVzfVJNZFIFYxJSAIX2bu+A6yaPoO9Kj7zv3u8ASF/672xffl8w+279Lv1e/aDGX4j/kv98RwbCXLREzbbMREhT9dPHU10zQhbsFLlUBcNM5P/ec/z3rBYDDAT+V1XUWF0z8q1YVdMfWXVkWPVDyNVYlbOLnGRIHAQHWAKNA9BcDx6l1m8gq74PCH8A0g8cfz5/UH9ifzQfNh9QH6ACv6x/bh+AE15CZ4wUJcKUFOKcH64fwBNW0l9VClUDJWy079wflpP0H14yG5JT/UNaU80kHC8uL6xAIwbCzFHd1FFlQ13AXCe2s2wvfiW2Y/zUnU9iPVMxnC+uLVaSCk19FClMPcQ0lN2sxGLkL47FFvaymUrtVEpFlv6zHD8Atj0+P2g/YjFePxDfmj/8nwCuP7g/4j9Er5bfIE96ryxPGD5FvoO0JFBOrWRcT86SCSJ0T47DUj1UVOQz4J5PKLBLJmMk5Bq09P8kV/ZFAN5P+E8KUQZfGF8qXzxftr8AaF/av+y/nl0+/9BfEs9Ez0j2X2jj7vIFJLdO4tEc5FATIGaKO2DWgrtchDHs9GOlVcWEXGcG4h5X3dRWlBQCWPWjcYxk34xnotaCCzQPtyOcZAiEZNIA1HfuZW4N7m32b2jfGn+M3wAmf4jfwt+8f97fwH8K7/zfUBbv0NN+FY5CaOx0J/x8raDMxF5WjWRWhaPTlswUl1W9hFUlBJTk7VVU9aOx/BR61PRE5BTZ/yxnDpKRU12zWFOIbUQMtyYCs7RHVoOUhAGtUmWTyVGFo5N0tFxYHPRzQL7y7FC1w7XUpNNyUO0UhCQDTPSZT2pFIy6MJMMUlFhO9aQlTRVjbLwn/iNM7RSc9NvZS0VDdEuFoxNLtlXDuEo183xKVQOVBUpFQ/R0lz6VNpXOlUatAP6d1p8oDzoPDA8Gr6CbLq8AkA+iD7QPhq/YD+oPnK/Ggm1ZhPRMTrXDRU9ds5sYULUDj1C9JFy0mEJktArsp4Yj/KfGEiAsZAX3xETCtE8uvYa1Rr9YvwACX4S/lr+ov9Kxrr/Iv/K/AEwvtl1eLR7Nnl9Yz7IvxC8gdsW+Rfbl/qXGgqk0b2ZC2y1V7QOjVTXjF1YqNfOMzMT+FIRxdGfmz6yQY2ZCDVnNE9oU1J0FWDXzXLRvztU230DfUt8AfN/eP7jbtt8QTyJPNE8e70A47zpPXE9+T4hLzhKq9HSpdfR3zoNW9aOhDIRgZhSEIVZ9lCSEqFXlE9FuNIem5W5DVOUTflRUjRTE5A9UhNdsFKB0j5I+g1I99IzEfiS3xjIQpVIFY9q0j17jUW0T8LbshLdQ9aOBUM0TSjI89BX0j55Cx059NHz8C4xNbRRNvfQ0l6b1HrNpSy205PS9dJSCSu1UAUo9lHSf7v+4C56fuJ/SnwCkb04PyG8Sr2xvtg8Qf8oPYDR/Rn9Yf2JxxjKQTJ3kULSnHhMsFw7TUK3zBMwUyXrkF57iY/SnzsIuU1L1oyF0F67yxPykjFxUBVXkJCY0v64fuBtmv3C7AO4f+B8KL4SPlo84L7qPzI8AxiX+v6AvCpn+jyif2i/051bOEipThUOnnMQipMQlm6zEERw/RjKONDdecyZ0ROVXdfTkxMFcPybyZdxUNJ98N95iGlhtNAFXDTSsP64/wD/KOf497j8AqN9ir4Svlq94T2pPtK/Gr1CYTwK/tEfO4nfspDVMNCXxbOSw3E+u8uT0T8ZCWzVV/cP7VG30VCXzQ3xUbVQsXz5VLpJo1HQNMZTE+lKlVGRXjhWWYlkSfFeWYqJRFRNpHPSxM5xfrl/AWL1PhXRPaGXk3FdeI03FE4hNfXaqJmNM5aNVbMT1rPSUJUvN4xckZwayhzRnbjO1SiUUS20TwEvFMzAAvGcWfwgLhm+Ybwrf1G/WbwDobwoJzs9w34LfJH+m37jf2MrZ7lN8fBBOhUMHT4ItlE81FqZ9ZoW+dc7i16h8VGOQxhIo3OT4TJTGKsx0jsS0V2xUKFxUS5AADo+4H8ofpO/eH2iPeol+jwD477KPHP8u//CPcikWnzCfqIL/lP92Mv0ExDDEdLGwNOf+KnOfHdOGVeWz+jFVLT6mnT7SWlhN5PSUYRpsNDMAVjXmQqFYRdMBXuyf/pWePR61Hq0mr9A/ALIPdK/GD+ivcq8MHx4fMB8A2q9MH14fGL8quQ7zPLf2UoVwPDQxVL9mv3i7bjKKkny0U5S/1kNTPdQ8VDAgvLfmfeYldlWW8tjsv/61Iq7zUE3kFMd2kkskxw4zFDTPlvJ4jHQMjHTzUF7PKHDPgsEX4jSExNcsZ3aS2Yukz/7yvEuNcyxMAsXjXkzf3s8Q3/rPdD8e3wCYP0LZZm9I35LfzN/mP8jfsCJPbH9+debiEU51kwu1T/3z/JwkcFCV8+hIHMQb6ObiYSzvllNTLUMFA6xE01Tn9n2uQ3TnhuUArpOM757tvu3G79jv6u9UXwAG/zj/il9E/+aPcPv2j5j/oPJZ9vOk/7YTTJSWzHQOIjzkiNT/fpU2EoX0984z1ValJFb1FFe1E+FX1o0zVljldFg1ExVZ1qWzEFktQ+MkBKZYCt1zZ5RlWE0kZA+GD5APAKoPDH/2DyB/Qn90H96vYH+Ach+Uf65/wH+KfxR3jiKFqCy/ph3eMi9sZPLs9LZRVRXk1B+OIsWEtIz0F1YmMhxUvRRTzZOtFCeItrVmQ9y0wjQnxkXGk1JA7UZWL2gveiEG5ZYiWRTEYSEsz6Yt7tWOIqVN/fOLPE1Nc9XUL+YtRlLRAJzHlsVOgxQ/Jj/QM/49Tj8AYD9yP+Sfnj9A264/yDveP4BIrxJPbK9+r5CvmqH+8nwinKTzRETz39WTcnRHb0KtXfy001EN40TERNUYnE+uTc6ynlIl5razbO8Afu/4T6LhBl8oX5K/RF9mXwDIv3pf7L+eX1j7Xv3OX+BfIFLP/F+u/eYjNCQMNGeOEjUHVIR85BTzVFVurhWsbmVewlhXXcPIHAQ6mlwEqsRkGFn9xpYi6bVY3WRY3RNrWJUjKRVYVbRXrRPA1G9G3ZYPAAB7/m3WD4jfmt+8387feH8A0n/k3/bfKO8676zXbpOMFCtHV70TBASEwRSPJo1qrsNVZdNAxBQIVV2UpFSPBjIbbIduA1M943c1U7UTQeTkB1MtLqaNVFa1TmKxZLR4vIRC1I/Y5o/4g5Yi2U+Nk2xPoAUEFJ9GAyyf/joPtJSqRUtl0zBcn26djpNLXQMDmkv9xJSXXq2unbafMA8AQg/0nyYNHq9AP4IBTq9Yr8D6P8QP5g/4D6qvRETQTQLdE8usJNOv5a4+JZYjJLRJHgy3TmIBtEcWEpw0tAiTQDa1DjIKTCRjwE69/kUA/k8QUw5fiLuutaa/sL/SvwDcv04vYC8SyX4vQM9iz7QvEGbPCGNmQ+QUHCRnlsX2wq2KnMQIVGXTgLzE9ZVU9cNqpOTgzMc+suVY3M/uxRbaC1mthFl9g6vqWNVkWBVjbRzUKwIk1Ol05WTXRt9Y33LfrN8Apt+43zJ/JE82T0hPGu9UT0BmT4BPik9U72btNtNWFTQShOQ/jOf2orSc5zbzrOdWDoLQVM0TmExkYWSPUN7t7kMMNezk0QS0mgz/KB7/MPt+AgpsJNVM/0YiySNk92bScHT3ZtKQTsLNEygkn57/sPvOEkhLtkWD60pFg4tK1ZOCtUp9E8HU9CdLhbOeAPT3PpWeD7CfUg/Mn5ZvYA8ACq+ED/ZvCH+6Dyx/Jn9Qf4pif0xFI4McHy4VZhNPCl2EUH2DykwXZlNcFx7Sm7tSzcMgU42URFQOEVMtNCS/RiIzpBdGJU6/AGC/2h/sH5a/EC8qKSYvoI8ASi/Ej3Yv6I+iKSbPOM+iL1jUL+4lHtJ7Un0T8QS0sWqkz7bFNoJoVV2D3m1VZXNTVk1DxVadQ5s3V/XDylf9VHw8DW1ZfRMhWQ2z91g11AVYTfN/JN8238Az9sO0PwBe3+A/Uq9kr05PiK+ar6yvAHZPqE/Sr9yv7q8Yu47DzE9YduXmT8+AAlZF9FU1ZNik77blHtKbVGVzY1Qq3WMqtMVTfcO9TF9eXxhwU/517mIuUtWGjl8480YWEgxRdVOzUFZjUBWzxWe0VC9k/95ddlIlThYVE7xNvVRNhXYObyBvLDJhvlKZShUUSrX05PcAVm9obxp57mW2bwDfEt/EbwDWb/Bjfg8Yf3LfRH8+f2h/kLrfzN9+8yzUxox3XtLOUoz0waR//vI+FMS13CTBKsx/3n/wc7bzZJRxUgAd5AyPHo/AHzqBRo9Yj3qPANzvlo8A/7qPJP/WjQad3o1ANp94/4r/nP9OlYYyHVyfihYSbAQ06nwUM1Au0tawJDeWlXZTrJTHVpUzOSwspz6iIFitY5JkP96VIl7SvuyXvpU2gvhMN6Y/ACivOqE2r0ivug/Er94P8A8AAh8UHyYfCLs2H/ivWh9kH4gutUY1p1IXRL/uRaYCAK1WPVPEVZUziRxUUEJ8tBgcX5a/qLM241MtE0uFU13TTsS/psKc3L+IVvUGo6T0iATPrlW2wpwIJM+Gcwzkg0TP7lWus2TPhrbCjExVxITPls02MoAsrMfu4hFLdVOFxM9e1QCe3X5vIN+qbyzflj+oP+JvAOTPXt+I36LfFE8OTzhPQkEM7tUuEpVN5VauswzvdrMFUUUDtyzn9nV240TntsKxDFTvZuW2wjxSPVMUAtT0/DyHnu0uj0CPuulujwD4487v+O9qX1T/jl+gXxKZgGb1Dp8gm95foP+q/yxUDi1SNcN5Uq2z7WyXjjJV5kzkXuz8SoS0wZyfqBYPKAtmA1hVlFnlM+7VWI1EWOXUWC0TNVgEfVRMFMXEB4YPmA+yDxR/AMYPMBsufzAfan9sH2YfkH8gon/Ef65/0HuOMpacF1bC2xVXfTPSVl1TkVZCLVNOXLfOH+ATphNV7ZMb31QFY6hU7TQEJ1ZTSBQvJiWOMha8Rw5SqEQvUH5VTgNkJ94TUTXDGWwkoeIcz5YvqCOmE0+Vw6vCBORBXM/WL+gjVsLFS4wlxCQ0BUsFP6/E5jIOBCQ3riNLJSSMNx5PWD9qPwB8P4Y/sD+6P9Q/5j9Ir/o/QGSvfq9wr9rf7Ncus03dJLVODTRPzXM3UK2zrRCET5ZPqENu4i6Uh5bDxE8M1kXmkhJSBWa25ZbvEF8AIl80XzZfWF9yX3xfVvXevwBY//pRxl3OXzjP8l9cz27NWOZFJmXeEmBShaPTBLRgKyAeouPw/hVuwthUJYRMZGemEjdW7SQkhB6Eb2IuCvtUBEMAPqL+WO3UKVjVFLxkOBzU9tRv9m0A9m+oD1J/RH+O36Dfwt/U3wDef/Df0n/c3w7vQO9S6ebyWaGcHzaC1FbdE5C0FJtQVuXzEVadxOQUmFDcH1aPaIN+Y1Tl8wH09EnKhI9O4hecj+aScsT0BTucxAOUxGMo1o/ogx6TlVBVk3XkpD0En/byGlgcn77DZERwTb0zCsylEEyfXp0WNb8ifAQ3Hj2WlQIeokr8l1atPqXGnzgPSg8A/J9uD8A/Oq+kD2avwA+irxjsD/4PsK9mplxPDprjoFRW9QYSI/Skl4S0DAS/oK5FLjMkt7ZjNGR9TLRIAES35kV+tf5PaL96uY61jr8ACC+yuc6/OC/6v1wvBs8Yz4CCL5QvTs9wzxJvjM+O8tGm5ERMU+XmNoJE1OS5SMTP1s2mY1cdhBSEAhzU2XacZ9bSJVm1YwdZZs3jz1iF5Iw0UFilRAKUZNLcb7Y/8Gtu3yh/+j8AJO8eTzBPQk9UT/bfMO8a71CMT55PYOt24mcMhCXcNFnghO+uAg9WvfPVpOcWrgJfVXU0VTVkxO8eojE63O+WY3wUXFO19AT/WBb/KPOmYsxRxaRR5aOhXUT/Vv9o834zUGXkTwIlIzGE/5b/qPMmFWbzHGTD3UvllMz/3v02gvRKAF2W5oOclx6lrg/An1oPrG8AZg/Qb+JvnA+WDwh7fm/gD6CSr0x/Fh0eHZbDTW3kTqZNM0xP1eT8hK/UVCey5BSa9Ce2soFSvfP1Wiz0MKzEGlMlVFKFRFIs9ICkF04zUs3j/xQnAMYf2B/qH/wfFi+4v0IvpI8Abi/Ij9qP3C+uL9gvIp+8L5QunTZjUsVjRgQ/TlpCbCQ35qItVWVzo1WtVNFWxeRMNyZyjtw0AFjWjYNxWGXj4dSUIVla5aMN5JTNWOWjjZw0LUpsNAhYZYPOZEfWNQDGP2Df4j9UrwZPsN9iT5yvAG5PsK/Cr9Svtk8Iv7JPzE+o3kVmY+xEoOTEXpTkIVgEXxZdLnLvVKWkVE0zA3xUZZREX1ZfaFOOs5QXgiZyfoRfll+oU751JnLuitRUt2z0c8xXNmPMVJ2tT6WjNU8Ns8f0VGFBTnUkBG9m4xxvnhNLffQWlMS9SgWESi0UVG9mZQCGkwwPhm+YbwrfHN++b/hrAHZtDn/ozyJ/lN9Of6jfyt+0dH8Wal00FFBORYNILHz1tHSPUJ1TBFwXdhO01HeGg1Jlgy5TPfMgLVOVE/dSnVPEnB9+8wAcjz6NNoVOhU6PYI9yj4SPAKaPCP+6jyz/Pv/wi6YtNp9AoCsun6D/Up9klx7ysxSEIIMQvlOElw6zNFQvnJcOslUXXLSO9EQAbKRzXD+21tLjWB3zI1ndUxFahDTf1JShWI3TXgSnIkai0Kw/JqWewqqEDz6tAIalTq/QD3qv9K/uDwAf+q+ALB8evxi/Sh9sH5YFfjJ31NxP7uKh9ERg/EQfVixNtHS0qFVNM2yEv5a1Us5yfqS3jtIO9PTXVORBoMS/9nXevXblRqIQDITL2FHFY5YMz+Zy8FCWRYO4UNV0UP2UxFQVkETH5lVWxUZiXGTHTjKMhU1FBE2lxITPls32UsE2xMSHSkWjkEolZMTPAB5lLmOM307dLt94P4o/7G8Arj1+31A/at/c37bfAE8qT0g8T0ZFHjNM3SaeUlQM7yD2kyTnnrPc5x7yY0Tv7uJRIVzvFgPcdFVklCaE7wAuj0CPuu8sX+7l3u/w7xL/AHxfRv+gX7JZZv1u/4D/kv8IBG8OZfZi+sT/1v/o8xbDtgQknlRFQxNV3UOlTKSX5nKQViXkrBR1dBQr5Vf1Y1o0BMZED1YFspbSn2QHxiIcWBWD3AVX7bO7nA+eDzivSq8sfwA+f+gPGh90f4Z/UB+if7R/IA6/4H/yeZ4dTsNXjVRUtNGwXL/WHc7ibmxkNVWW7bP7VI1TwwQvltIPVBwvDmJovEQxfJT63ETZtUwvhpISUkXT2lG2TbOiUe2za1FFQzNQHMeOL6ArjpNPBeRPTbRYxC/WLQ5iuEyNc1VUlMP1SwXEnM8WPZ7C2koaDeRLVePAS930RDeW3wD4z5I/5J+WP7A/GqnWP1DfALqfTE9ur4Cvkq+kr1ZP4CO2XlIRTu2zC08NZE9SfcORJOeewnpUXGHcRAvVUhVTKFRlxE/WI9xPAC5lXlX+TxBfIlHO5SZd1u8AWF9iX9S/hl+wXwrP7F/WX0Bg/zrPZM92z4DDhkL9hCSlMDRklkRn7nKn7PQi1VTdo5t8hVUFo4ZVMiVkVY3ULIT+ViUGlmXWBqJWWJ2UWI1zFVksFdYWsuVYrSRYnWZ+wg0YPNTYVxWUHHcOfRZ/ACB/Sn9cf45/qN+63+Tfxn8A8H8a7/zfJu9Q7wKPFIfGs1Qkh4YicMwULxwE8NwfqFaPaINu4opkhFPExBsEhIdeY1NFpJyPzkXW40S3SMaP2IN2Ymnkh5bDUKVkhVDdM48En+YjHJ9+wnhFTl0kTm1k3C92YllcnzZuQjRLzbPRStUkHD8yFrJFnJd+0jBMLYQsrwDGn/ifSg9cDxavKKs+rzivAEqvxA8GT9gP+g8MH76v4CMonvXerX7ScPSE6KwkeyCgzrqrQBa9NiU2ggGUFNFWNPSaUhUTUzS0JFS/AB5Vbr8YXypfrL+uv8i/6r8A9L/2v3AvIs+UL/Zdpi+Az2DaLyRnlsWeg7yEmFI9FLVTZfRT5RMIVC3UVGoNlFV9lFUtk/xVPYOrclYl1FbdI1hs5MqsnG+WQhxZfURZtQPqWVht1CzUbVjdoyvcbwBu1W7lbuUGf3DbztWG36DfAJLf7N8+T1BPYk9c7y7vaE9Qek+UT37VFrKFdORHhO9o5sWe7W4CtrTkfFUVI1FAxO/W7X4zVDWz5PTkRa60xHcE/za9BtNSnTMTHVLVFjaCsdyPVv9o8yq2Qlf8hCEUlNmE924CseaU/6b1LpI8TZ1D1bAcF8b/2PMOgtdK3aOLrUqNg4BK7aPB5PQsAJyfFgXGD6gPOg+0b8ZvcA8A6m8cDx4PIH/yD+QPPn9of7J6f0xVZIR080w1s9SJTd2uTjNQ3SNjGH5y04VRdYRSFZQcv5YdLpKcEMQUE7CexW7iCsQf1hXWHQDuHZa/GC8qLzQvpo9oL2IvANyPVs2+L0DPEp80n0af8CtoBj8YOyaDVG2DflRVxMI8VGpEP1Y1NtPUNMxXDBVklDwNWT3UjD+ePdYTAVcN1HzX1jUurd4/AE9irwB0r77fgK+iT7yvzq+wT8JPQPyv7q8ou9ZP6EM+YgQcpbak5IBWnTMtVo3z8tQUV27ierSUQqzkCFUWlXPQVE2DmERfVlWeMimtZFcmcj8kNVPVdIRXpCb1JnIfnF9Ogng89EIFURVjDNx0y181FORXtuOJT+3EBGSQBG8Wb1B4D5akZKpLrQNORG8u8oIEXG/240s91Lz3rgVOfe5tAM5vIN/ab0TfVt0Ofyh/it8AVH9Wf8Df0t/k35Z/qHOuAqvOTl1kT9WjVcRU5mjMf959rgIedFQqUz2jCQwEjx6iYByP9oXuFd4dAE6P+B8CL4SPlo/Yg56PuI8A6o9E/54vsC8qn3z/nv+w/wjyKX4z5HR5hFRr4E5jJDdolpUu86S0aBxU3FX9cwVRdLTiXD/WlT6j5Jf+s6VZ5UP3/JeuU1jlwykAFK8mrzivSq+cr84PqK+SrwD0DxYfKB86HxS/lk8Iv3IfYJQXBhU+M0y//uLBVpWUGgRUP3S0AlYVXo6/oLO2JrKXVOXTY1QN0ypgVF/Ov+CzBoUO0ppSLfMhY/y/Ds8gyx5jUNXE5FShWdxfVs9ow+5zTp0zvcR8x84y2ozPnsW24khLlq1z60rlw5lUbyayJwDUz+bFZt2WbS7fgD+SPzzfAPZvoGMGf9A/mt+0367f6N+AOk9MT/7VXgMM7x7lrrNQag3TypwkPqRU0VF9U0lE5HeGAiBc797i3lQkAaoUh/5yc5CO76DrRo9YjwDK7+Tv9u8A/yL/LP+eX7BfAFr5Vv9w/2L/vP8Wb2CbZiWyBqJ9LIVkJG9T9ZRTqGW0nJe+I1XVRFVNQ1MNVuXDyVZ9xLQH1p2GAlsQWb3jGll1hFgdU224zGR4WB1jOFhFEwHlhA+2BaYNvgUWfZavCB8A+g9Mf25/eB96f5Qfpn+wfzCKf8x//n2uMpZXxZZWv9hos9YVvgIAVq1DxFWK5cOJnLRQ/B8OJR7iYVgcJ5ZT7PS7U61DhGzkEUFEL1YtpsIu/EeGA3wvpCbFllLTnCf+cmc0xC9BUAXkvC/OL+Aj5sNNBeZg7rP8L6bFFj3XInxKncQFSnVTETw/JuNUP27dDt8A6J/6n6w/xj8wr/I/RK9mr0AoT4qvnK+ur7ijHmJ43JQlyuTEmYTFPJTIJOcW42lQrUTM9LrM9CpSTVNVoOREISwkLmRkEJyEbeR05KxSrUN0Up1EBVK9wxJcJJtQDl0WXyhfADpfTF9WX3Bfil+8XwbPGM8A2lkeZS7P8F8Kb3TPJm/Q/5Ti8W6i79xEajy1ZORciiQk1HRkTBQHhmWWcsWyjGQ5BHe+AiBYrUOUtmwE+1ht4yFZhbP4trRkwFhNo39Y3ZM6LVgVo/ZXhcPINHde4gGqnA8GfyB71g+o3zp/vN8Aln/w36J/BO/+f+h/Ou9M77gOjS4Fr7EeFVf1E9IlViUzkDyPFqLGVI+GslsYVU2j31SFw6h8j6yOjf7ShVN1lFMVoxZKZGTgRLScXCfXIizUj1qGwojUtFFRTTMZlC+wDpXuQxyX9rKDT71kT0IVM6s8n06fYJOO4iXM9IvFS/UTYnyfjp3Ogg5VS43jhdz0AlykTryfAGY/CK9SD2QPFq+IDyqpLg8AqA/KD9wPtq8AHxIfxK+245a0lJVNXZROjfa2EjcslEeW0kBRjeO1FLfeAsmf9EXMRCwU99ci3FJaXROnRGRtUhUzO1y3AJ7Ko7CGtd4djr+gv7K/1L8A3r/wvyLPbC8mz9BfUs+Mz6C2L9gvks+cxxYiDrxEYGjsRLuAthNT5SPoUx0TZWPc5NjcxzYiwVVdFEFW/fSUbybTFNfOgv7cZJsoWV0TB1m1hCTUgQFYpWYu01TfbtVm34Dfkt8ABEf+P+DfWn9ET1ZPIO8a7wB8T35PYO+qT7xHFtOE75btWhZCUKTkD1YdE9O876JeEhfU794D7OQ65OQBQVT97w//IfL+8xw0cbwXhI4lzoK+TPfG41z37oLiFVCd9FD1Q3V8/47/oPMqpoNOPTRNHSNwvP/O/Ux28wwEBUv99u5igPz/mt6SiqSU/kv9xNykWQB8D55v4Jumb9Bv4m+8DwZ/ABh/Kn8kF+4PWH9qf3x/zqUQNh0W00wXXmNPZeNjECYyLa0clCNRXROXFLfOglGejBcutWbiF5SE66wULbe0FH1SXZM8XLdmMgH81B9+ve4VBi8QLyIvlI8APi9QL4Iv3I/uj/iD5i0Gn0DAL9IvTJ+WzQ41foJetMStz0S0TFPtpFNds0I1VL1j1uzkSlWtVOzEszNW3eRcNBpXBQOOVtSU/led5FjV8/Uk19oWA1nVM8pYJTONWArVM0q0NAiMNFvYbjXmPQBGrRZPaK96rzxPnq+wr8KvgLxP1q/4rwq/7K/GTf7CuVZ0NKFXXRNn9EQl/E/SfoJOFF/uEpg8VF9VEg2zJzxXvmKmTF9eVQajIpyUkszFfF/uEqiUX35yDQMkhMxRFdS8X85dfnOmzHQ9UJU0zHSdXBQXWARvFm22YgpNrbRMTcRYPG9ObS6CgkpdxEpVlAFKrcYWDb5lLn2ub3AL3vMAHN92D+hv+mlu3wB/kt+k30B+f8jf2t/s3zYam8VdHGSRUFQf1lUugiLcd96yDAYUNIBSrYR8lAOAFvUOj1Qgg07SRowUGhyE/WSHAE6FTo32FfYfaIOGjYaPoI8Aso8k//aPSP9a/5Qvpi9An6Ci/7T/Zp1OY1zkYQzE09oUNFDctMxTfTNEVFolM71cVDFVpcOlVD/WfoIeVxXzkeREBFhaTdN27JTlWMWjJZQ/BNazDKRNHKf+Qyy3bjXWPwDoP/o59j+Ir5qv9A/2DygfADofTB8uv2Afch+UH0a/WL9Xj+JWFfOhdLRefL80jr1eA1UlM+1UlRRENEN8VIVkxL/WvTZjUw0kQHzn/r8QzyLBFuPcdCesVKHuPM9Oz2DDThI1xHTHhU6tM1x8z47PoMMmMt2FSx2ES/1UVG/Oz+DI4i1L9eMwTBXzUUzfbj8AGN9qP5Q/Xt+I36rRzj/wP4ACT/TfRn8gT/rfTEeOknysDO/mQlRODVRPLWMcKuxUk9xUJczkmnSXDvKzgVLtlFzkMVPVdFNGpQP6Uq0UVOeGYkl8JAEcnO9Gj8Dr1u1mje7vAP8AEv+EX179ll+4XwKfzF8un4CY/xJvJG8uZXYljuWuUrOCfCQs3EQ7JaOQFiWOIi20HAcGg1aNk4xWHSP8ZGy1ZLQCTA8GQh9ZHaRpWaWUhASYhARIWEUGAk5SzlQXrg9Irzqh5g84fwBKfxQfTh+Af5IZhn+Qf4ofQNR/xn/gfwqJpgW+4mhct2jus9QX3gJg5BQfVjXEgiQEp/wfDiWucxwnjuNUSt2TDhQk1zwnHjJaTC8kfuXmMn5MZ94CEHwvjiVYpkWeJb7iuFC9RFAVpNC8L85D1C9u800dI4xNBiXDIE21FAQ/Fj0OA8THAFaTPD9ONXbD9M/+z4g/8p8ABK+uPyivyj9Er16vcK86TyCUr6avuK/Kqd4CkBTv5mM1Tx00UHWjj1BFBCxUoXpMV1bvaONek1Nlw/dVUoUjxOSEjOz0U5TvAKbvIF8yX0xXTl9oX9K/jF8Ajl/IXxrP7F9+/wBrBm9wzwCCz8z/3vVOb2BjNuO0hQwEUZ0UB16F9kIZNASONASz/lZlJLR05VeNw1i1WGUj4STUIVk9sxC1WR0j3MRkn1idI14NWKUzGlg91JQPngUOfwAof5rftH+m37jf0t/03wbvgPh/6n8s775/QO8SjySEeCoU5DU8BPGkZKBEj1aFthZSqFW1s25VxaMzBVWlI/t8j46F5hOch6bjDVONw2hTzUa+j9CP4oG2pjLaUa1jolGlI2tglC8OlS4zHJfGohNQrRRBT41GPp9Qn2KRDgNMDeOFVdT09Xyfjp+gk3aTSgTlZLyUwbyfdq/gnxKprmIBYlQPdg8grzqvVKc+rzgPgNoPLE/GrxAfIh80F1aTTLYFwyNN5bMRTqUjC0T8p44ijQy/vrUGwmPERAvVUhVTKDy/Tr9gs4YiASTERLPA3rUWX+gT5hWevwCwv1pf3L/2vUYvCMsGz4gvADrPlM9ez5DP4i/0L/4lbrVqpmIwLLSxZLQqU23jq6dTzRRUXfOb5MQRLVV9I4NVpcRVlWbeorMAVw3WLhLjV40DVm1YXSPBWA3jFVn1g1sNWSUD0Vglk5e0ZGyLMH4iE1j9I9hX5UQIhN+O1d6isOw3xt/A3+rfACxPPk9QTxrvZE9m70jvkk9gvE/OT4Dvku+k5LBWxQRRVn1kvO9eYmyEZDXc51Z+IsNU7UOKTFRT/O9YDv0eM2Rk+lKtY8K8F6DWjcYzVP/W4xQ1UI0DxqQUn4ZiFZT/tpNO/SN4RU6FgwwcZFuY/iK41P9WPiKRSy0jMExk0fz/qLaTFAemYsBUZUwdI14AxA9GD4APYg/cb5YPAH+iAQBOr+APOn9Mf/YN/g+Af5J/YNynTh9gE/4jDGRyUKUjQegclBu4jh+gE2bzUyUDFQEUhNFktIrEH9YdlrUA5h+QvwovLC82L0Av+r/MjwCOL/CPSsnOJZ4txi3OL0ifIFqfpMdutebDtMSWNLf2wqmp1M+O81XVQ4dkNPyFVaUTcATXlnMU154CWpa0NMZYZbRZ/ZaeAuoCJNShTN9e1c49ftV+34jfAKLf9D8OT5CvIk/Er9avsE+A+q8Mv+6vIL86ue5FZvJ3KPxPDl1Oci+s5PDsxzZfCEhfWlkeYhxsXxb9jlW2HYL+clWsX75f0F/iUU5yjwDsX/5fEG8iYRajLG/W9a6DGExvXmVe8otKrXQMDx4FBKaTJHRO1G+eDeZvCH9C3wBU3w5/IHt23ZbfcH+af8zfoN7f8N+if7R3FsNODbMHUMx3/tPcd36SXZyMYSz0QddM9DMwDo8gg54CmiyPANYfWI/6H3yPFi+Yj7KPHP8AFv/gj1L/BJ8mna4vmP8qmaCe/2ifep+Mlx5jU83EU0K14wisl17DvJ/Wc1atEyvnVqUjWOxEyuyfzrO0BKdmMuwUpLFYHVNtBVgtwyssrz6vSK/iP5yvAOYPoK/ir/wPDh9AH0K/VB+ANr8Qv5offBcuFb6TXLRHsGy/Fl2OtS7StlXldFVi/eNArL9WXS7CG1Q9MyvkUx1TrTQ0d+y//r/MEMOm0h9S5ZTs9LFRop2TaTTPRs2eklnkVCHCZMTZbM9+z5DDZjI8TQJFE9Ws167PwM/SwWZl/nIFxWxkLOzP/s1m34A/It8AjD+2P8g/ctEmf/A/Ak8E78AOTwDvSk9cT2ZFzpKATDY9A/dMnePUTcV/13QSpjLmTOceg1GlVmbDBIdQppN8747lzpJg/EQwjOQBCqzvXo9wg26N7u+Qjwr/ADT/jl9I/7JfxF8Gn4j/sv8ADG8Gb9D/4vHGk3xU8/8FBjaWsgdUVVN+VN1UJCSZaiwP/nLlVu2UvATMtlQEOlgtY6hYdWRZpkUTFVk9BPyUqowEa61YnZMpWCVUV5XDwAAkF6YNzg2GrdYPKB+yr2R/AEYfmH9aH7R/ph94H9J/BI+kth1GMoXMF57iBNQUwRLUlH7sH57itAQvDgPMlIvQVB1TmMS/Pi1es1MCBUM/DAXsR24vgCMmVY4lah5SeCTEQkxkDFFlJCi0L8YtnrNP1ZRO1cTsLzT+LwhID5Q0qkvlxsbNsMYTRDcmNVZSnktlQxMCpDRGBN/OP5g/oj/0n+afAJDfgtlOrwhPeq9sT56vsK+iwq9M5SR8Tx7DTcXETrYdU8hPDYNXUB1UUFZlU2BRpbPVNGRIfCRtvxRUIVNVUy5TFcRa3ETVfCSfUqVTY2S0AzNSJSMTUKZVxu0mX0BbAEZfWF9yX4RfLv+gX9JfLM8A1l/wW+ZdJm+Az5LPpMdOZYRuA8xEeWRnJiN0Zz6SfNocJPOMhGhVxbPeVax1JPQU4FYFw1GkdMW1V53DOORsC1l9JFkK3UP1lASs7G/+bTZ1tg8AyA9Kf6zfXn+If3p/5N8G7wAY7/p/PO/uf0jvcu8kj5YiUUk8hwZz9BSAVIQ99BSDAFb9FubDdI+Gje7yYQVUNaMqpI9OJb6P8EtmtULm8h3sjwYjBJ8ms1C9lEFQDbYun0CfUpHeQ05lk8G8ZJeWk3Sfhp2OAutKQpUjmaSftp/Im8ayXiSvABavCK9SD2wP1j9oo2avYK8Agq/Mr/YPCB8aHywfdk02ElvzTM2z0E3lE85clKvBTxXUUJ3DyBy0QDKcJNPET84CHlMF9FwkKwpT5RPe1ESo/E8OVQBexT5Vhr2ev7i/yr/UvwbPAADPEs98J3YvSM/yXxxvns+AyC/aLzxvTmWeg8TH1gLvFvREalOtRFPlxoZtpvJb3FU1E1NWHdRWJZNDOVflZLxn5mXGg1mdhBRE1zbSu+RkesRkK9D+ZQKugr0Uf4bfKH+i3xxP7t8AIO9ST1Tvdk9gT1LvpE+2TyR47+JPV11kJNRYpO9Ohawm88TsxlUlk4ns5FCE5OeWk1QFBPzvRiOshL2FU4VDhST/Nv9os2aSLETkF84CvvyPdv+I+GcclIMvUFUUpP+2/8jzPoJUgU1VFtaD5P/2/wgD1pKCLUrVA69KZSMRJA82DwCQD4IPrG/eb/Bvog8Ufz6vAOAPOhlGfUZ/eH+Kf9ynpn3GNqLKTAUEbJUkZMVPVoVDVVBlFFA9g0QEJIG43FS7UF61Pr9Qs9aS4ra0VKxSpeN0UiUjPgI0hBR8tw4llrWWvQYvGCsANiUmLd6/SC9aKW4vmC/6j4CkL64tti/oK+4vYJ8KP1GsTfY20ntSbRPxTPRtVEQ3pmNU1WPW5MRM/M9K5kLH3JQ3hDemE1jNEwuQWO2kWD3WBqXGU0zUE3xYjTbWYvYc1z5F5j8A+Dv+PxBPiq88Tz5PwK/SrwDkr75P+K/KTxy/Jr8gu6bi2ZQEVxYCFVfVU9JWyP2UJF+m4sQ8X98SF1WWNXPfVG2TqGRf5oNTULU0hFdGU0Q0FhyE4KRfss4CLrxfbpKIUUVUUSKd4xkslOtfbRMxBGfmgiuDT7W0TzXTqyRvNmWwNjNEZ77ztMTFS9VTYqhkb3ZtlmNLvWOKxMQCAUy95KRv/m/Ab9JpFt+IDwAyec4PwA+C36zfTn/A3+LfaPTfpn3O8nxk1MZM7aOrlU1FZE5NFE/llFCovXSEF98St3SUKBzEnhFStRYWhW6SGATHxhWu021ShYM8UtVTElJtlgBWjW6PgIsWLygvqo/cjx7/AOiPgi9U/zadHp84n6r/VJ8Izv8QO/7iDswXjhOkl9byleiMVF/ctNPElxbywcZsNDNWxbTkn1biIFiy1VOSBKdm8iNZDVRZAq3TzySvNq1+pU6tVq9wrwB6r7Sv9g/wr0K/LB82H0gfAFIfhB92H5Afqhn+TXa/iLM2/uJOVp2TEVYFBKS/0La/yLOu09S0Osy0AVRE5b6e0k78v5bl1lJylJSROyTPNsUW8lFExyaDUGSFxARkc/xfTtKGT70z2RqEx86yQU7V89hNQgXzcKTPts/Iw9aSBfTEi6pKPeRKPTaGZdaShQD8x14jbN+u1VbfQN+qP7w/ACbfEHt2P5jfst8kT9bfSE8AWk9sT6Z1Ju0eZXbFRuWmkqutUNVTIlzkl4SUKlgEh3blDmIsU4UTF+S0E+tSXeSklH2EJ67ltlIB/OznzuXG7d7v8O8C/wz/ADb/mF9q/6xfDp/I+06d/l+AyP8ibzRv5v/48w7T1ETPViyETFPN48gkhEK8n6Q2BdaSNUQHLgIc9JSOtvSU/lcF041YjcP1rVidkyFZ/cRZBdPNaVjNZuYiSgSkB1ilDgBer9AP6g9Mf66vCB8aH5R/gFYfoH+yf6wf3n/wf4ofV7ZFw7lXnZOhV83jaGLcFCXkH/YVLkIPVo3Da9VVzeOYJCRfVb1zSSUkJ84ypjQnRsI5RCda5iLKhGSSU+UjWmQvaHYviCNuQgOk5MxRzRSQPM+2L8gjBtNQBXRkxKEw5C/2LwgzjjIKTTWEBNcgJj84Ox7j1Mc+Y0pdxPzHAKYjlDfO3YY9vj8QryKv3D8ARq/4P2qvfK82T3BPsq/Er1DWr+CjloME1F0ENFCkT0oOQq5sxCPERy4CDPz0g4BSjVRkZIPo9k0OQn4qtORIdOQa1ET/ZFcuXwDQ70pZXl9wX4JfpF8Gz8hfAMJf3F+O/6D/wv9UzxZvqM8QssE2M/z3XpLRbORjIH5tKhaDVDWTLaRkpaRvtmXa7rKRRHQAWPWzcVikJSQ81B/kZ7aDWE0jiwT8b86yzsR3LnW2D5DTPn8AUH/C33R/vn/43wrvHO/Of8A47xKPLO9e73jrzrKeV2L9Q2dEh9aDVISgVt2zMWBkj3aPiIjvVCXklGSxfDwvto0uAlxTHTRTAjWT7fxH5o/4jwqR/qPERCUnDJTwJJcO0nU0nwcya51P9bMxrETHTq2TwVxkn3aV9qqLkAcy3UtCBVRLTZQ8P7afyJjilJQBQjSnnq3uPS6tlpNsDy6vAFCvsg9cr9YP6A/6D+SvDh+QMB96T/SnFpJZBLcO0kUETJXMJI+8R97jNL9GteZFFhYiIFP9Q/f8T3a/iLMA3rWmvaa/uL/Kvzwv7r32vwBwLzrPlC+mL2jLXs2ez3jPILLPDD++zd4VDtK1TLd+bUgug/zP7kNWvWRchP58NbDEZzbfSNNvkg1ZJSPcEvRknWTfLtLQfN+O3TZ/ALDfIk/k30ZPWE9qT3xPjk+AoE9678RPtk/oT/JBTpKqYKTvHpO852ZjzOQfVh2UMtzkqOTn7kInVT30/OdqNiJ+jGRGnIQPVM30ILyPNv9ov+IRLtIQZP92/bZeAu5QDSO4UGUjgUFQ/WSk/7b/yPOuI00lIwuMTYUjI+T3XpP0/wYFNl6SwUqNE4JKXdQkDwKeAuY8D/4P+J+SD3QPlg8AwA8af7xvXgVeBbZvCB/qnyBEH5Z/qH+ycS7SkGQfdhVSDiIYhBcGcgYkJHxEJyRuta5y80y3XiIhxBfHgSt6xMxUjDw0VeQf9h0Anr8YLyovNC9OL2grZi/gjwCKLwSfRs/4L+ovRJ82n3CfKiI/UnVUUvWDs7QXznKtqST0IlSN85t8VC+0bD8uYowc1PxWVWNxtqxE5Vd9k1hYrXPjbVhVYyFZVWMRWT3bW59YXQNeWB1zGsw0AdqsR47f+D8KTxRPlq/Y3wCir6xP3q/wrwK/9E9G7xi/UEq/DLcGVXaCeAy0NSTUwfEkXzZVtuME17YSbFU2VWMxVR0D+VSllAT3ajaCRAT0DPzk1VNdA2ueU32TaLwUMFON86HrPDfWFd6zHIQOzBTXKqyEoISUaCw0JexXRvNZUKUU9FRIUB2kUF00rU+Ng0xP9YPDzPRYtU7VhE11g4hNvRRNVn2TuEwFs1W8xPVkb1LX8r18b0ajSlVkSy1jAbzMxPPw9mVef8hrzm9I3wAKf2zfft1Of6Dfst/E365/wCAf4t8M7759RmW+ghFOEo3zC3wX1/KN9H+mhfaCVWM0xVJ1gyj0tB7EF6qOEsJMhIpc9FM0hCQAPDQzML6FBi+Ai4aPqI+yjwAc/9aPQP/6j2T/ti+Ak9YvwFibJp+An9L/5PcOAvpRwFWGHmM8N66dFlNsVJ5U2hXjE1RUh1UtY/xVKr0TkDxUAsSkc/yfXtLLxljd8xgcp17S1lgElRQ8pFp8BUSnXjOMp+49AHavkK+yrwy/Fh8oHxK/PB8ATr9Yv2IffB+OH7gfAll2vyqIuLCMNG40VC88X7a1VhZSNVXFk/vMtMPUtKWMzLRTfFe+EtcExKApU33UJIQxlFT6NI+elbTGVYZTUVUDolHFk2tVURXjM9xU/VzkxvxX1saSS1AVUxUUZL1PstV0Tx1UlMR4TsVUTtA9bt7DvM82gpQ0NDRLrDXElGSHSsV0Sl1kSlptxEutw8BLrZRMLVQAlN8u30Dfsj+cP9Y/iN9KfwAET87f8N86T0xPZk94TyrvWDzv3vP0JHJQ3fPoBGSxegz3duUWUtVS5TMqVpTkJ1NVYwH8RNE8jwLGMia851b17uVmj4CPkoEA9u8I/xr/NP+mX1j/evG+XwDgXyKfpP8+nxhvOm9Mb74jaVEFxHwklAxUDFOlxFVTteRUDdOdTCVVNROVhUQMcAwlVgWk7ATjLVeNA1ZYnVPBfAc2ElsVWV3D51jNBFitJACkD7YFxg3ODdYFvq/wDzofAFx/bn+gf7J/nB+WH9h/+n8ADI8ejyiDjnU+A+Qf9h8IIxp+U1WNA7ZVzUQkLzYlaKbjRCfGkhvctORT1QQQZC92LxBbnrNSRVamL7gvVMohHkKPfMRZzCQh5C9o9i8IM66zTeWTPE3ttIFMPZQsPz49DjPkxyYCxQLElEVsPxbdVk2eP7g/Iq8ABK9Gr5Dbjt8gT4qv9J9+T2DAr9Kv5K9mw+yk80ylT9C3ROajxEcO0l0clNNRQI0m5kWG5fZPCFOH4pzE5ANhUm1mJl84W9bv8O9yUQDOvX5fkF+aXxTPJs/YX/pfACxnhv0ub3jPUm+sz15tBgW2NqKWUt2zDlMFc4salOQHPCR8VOVUBNSrYEL281X9Fr5lJjNsBMhsBG04fASoWD3DE1llY7UNhAThdASmWCUDZQZs1CVYzWZOkzx/Pn3mDVD+D3h/inFG01clA3WEdNszV/2j8FZ9k6xW1v1jXFZlYx10hOBV0l2zpxwnHpNVHQP5VKjdZPzHjiNUjeMOBNTVVsSEnlO1w2hcJDCEZAn4DAc2sn2MJ+bDnC8eAltpUYUDMVFd4+7cJCu1UP2kUGU0UDUEPJRLuU/9Y0xcl26jTkUDW1xOJYOnTjUET/2kVLRHBnIr7OQzNJQvNLQTLVDtRMREKGT/bvVe9QBe9T71PvVW9U79TvXG48T/ANb9RvXu/Y6DBA8WDyAD9mKBNzQPRg9YCyaCaw+94zmAhA+WD6gPug/MD9YFBnI7AOwH5g3mD/AP4g88H04fYB8Ach+EHx4fOB+iH7wf3h/wHwgCLxQvNrI9HC8+L1AvYi8AdC+GL5gvKi+sL54vyC/qLwAEPxY/KD/6Lzw/Lj9QP2IxAO4vYD+qP7w/zj/gP/I/hD8A/j+QPxJPNE9OT0BLfgVO9UBe/T71TvUeBb4V5qJD5OdGXuJOUK2EPJeOol/cRC1j5ORoUN2zbuzkK7BWrrJ4UK1jfESUgXQE1Yc0tI3s5JNcBJdQtv1jnFDls6BQpZOkqjyUqTS0rezks+TkuEpMVLzc9MEsl26iytzkVdDcRNPk5NhMVNxUVAXgXFTk5OQzsM7lPsN0BLX3ZET73PQBUaWTBFVRTaMKzMQNNMQTRMTVFbzkGdy0HgyUIlGUXbTEtCxsZVGNhLzkOUrEtDwMlEJEtby0SszkVU4ExFGUxFe8tFrMxEg7sOaTvMRoFJcGwnFExFV1tLR43LR+DJSCRLRVhgxkiszEjRyUk0S0VZa8tJrktKA0xKOUxK2nzOSuUY2jr1xktVYMZLpRBeO8BMTBRMRVxbzkycS0zMTk0URkVddcdNxUZOA0xOOUxAALkL613rU+xRbTzMdms4y3tq6yCFKlgwpSJdMSiVIlZPR0GvyHPmOs5ChSdLQshLc+wjMElDfshKs8UuWzQJS0Q6zkSFaU5E1S5aNT3MRW9HSlWuTEXny3ztJldLRsavyEb/x0cqzkeFLFY2t7Ul3jfpS0g1Jds5WHTISMVISQ3MduopqqzISeVISg3ISnVLSoajSEsHy0sdyEt1L15KoUhL/8dMKs5MhMhMyqFITPTLzYzITeVITgaVLNVDyU6ZTk7VJls1XxjLT19HT6FIT/dIQbA1M1cwdT9XRs5OvAWs5SFHTkGFMF4xx85IsgU+WjI4TkW7CGgiqsfOfO0jVTZWRTjaM/VgSkQ1Od5FON80p85FNQU91EXLRX1JRafOTFYFykY3TnpoNstHFTtO3UhOR4bOR+U+WzgFokpIWE5IhTNVRTJdO1kkSklvSUnFMFlFOqDcOhzJSnzKSttKSwquSUtHTkuMykvWy0waokpMWE5Mhs5M7UpNJQJKRr4K7j7KTeBKTjRKRV5tSU6nzk8Fyk88yUtffsxPsstAFU5XRUbO10/MQMVO1DD1RN1FlULWT8xBxUPWRURWRpVI30XOQuzLQzVH0E1VS9FFRFsz7ktEJUTGWEFMRLVFWkBNRV1LStWRzEXlTdc2GstGWq9LRqFMRrXMRxDMR3VVSFg3ocxH7ktILstFWHjMSKPMSQzLSTtLQtmBTEm1RVVFRdVCzEVagcxK5E5LFExLXUtKW5xLS/ROfmcsX0tMqqXOTOzLTT1LTZFMTbalzE4ay05dS06VSdlIrUxPDMtPPUtEPgXuL+tkTkAVXN0wVV7XRV1N2UNOQTJOQXLOQcVbYd4yBVxXMjVTVzJ0VVPfRVvfQ0534DVV1ENsTUQFUFY0RVTaSk1DNOVZVklNRVVeVE5NS1X+zUY7TUZ1WFg2qqpNRu7NRztNR3vNR8qVXd5MzUg9TUh/zUja1V3XORVeVzlZzUmKrk1J/s1KO01KcU5Kq1VT10VQXzslWVU7ZpVV10fOTADOTEVVWUqtzUy+TUz6Tk1ZzU2Kq81Nzc5OLk5OYU5OqqvNTsDOT0BPT47OT8WqTU/gzkBFbNlFYVZC1W3XMRVgWEVi1khPRLHVYFpFZFZJz0KYT0tS2s9DO09DdWhYM6tVY1pFblc0VWzURWqk1TTIz0Uez0VfT0WLb89FxWhZNgVgVjZNVWbcRWjWNuLAR0VlqVU3bc9HpWlcRW7WRtVl2ziFblo4xWtcSpVr3EbASYdAScfASgaiwEpGwEqHQErFYtlKpMBLbc9Lr89Ly8BMGmlPTFVg30JATQLATUqkwE1nQE3DwE3mQE4qr09Oh0BOx8BPAsBPRq9PT4/PT8JAQAV5VTqwZX9XRXxbRXrdRXWrXUV5VDGlc1ZFfdc80hfBQnV8X0lBQxV2olpFdlZFflozxXFdM1QbQURbwUSVeNZMwU1VG0FFWEFFrkFF5X1LVkfBRnZBRqjBRuV5rFc3N8FHdXdeSUFIFVV+VzhYQUisQUjMwUVZFcFJaEFJrkFJ4MJFWiXBSmZBSqjBSudBRts7wUuVfFY7tX9eRqLCTDhBTKPCTMV/UEpVf9BFddtIwU3pQU4aq0FOW0JOvkFO7MFPFqXBT2ZBT63CQAWAVkVVjtdFgVZFjFtFjNtLVY7ZRYjWMeWJUUWJblcyVYvfRYTWR0NDE1WCWkWJVDOljFFKw/UJ41RjVWk3QUg+QUPmQUVeo0BKp0BGyM9DFMBFX21OS+5OSGfORQnNcANtXOxWbF/rWWtS61xqU+pSC+s5ykc5C240SEZzSHznUAZnV243xnFmWOc1RX/kXu07ZEVPdPhZNwT02zAlbsRJBOfTROPZRNhZOrUE1F9Ex95Ext9Eu2/cOVSwVjNEsV09G1SmXkSo1jDkoNtEmqZaRJnXRIlcRI3dRIqi3UR23kR/2UR310Rqpt5EbtdEZddEV9pEWq5ZRFHdREbeREfTREtiWz3UPlo3xDFdMxNUNN1EJFs55CjcQMZFvaQo1jjkNt9EMNhEFELWb+kzxnLmXmk0St1IBcb25veGNWU4xvnm0W4goAtG/Gb9Bj5nPkZ95vAH8SfwAkfzZ/6GMmZSZlRn9Ye15/AGh/gn+kf65/wH/qf4x/7n8AII8yjyRnAA</prop>
			</obj>
			<obj name="Protocol" class="HTCProtocol" version="1">
				<prop name="Created">2012-05-18T13:17:47.812</prop>
				<prop name="LastModified">2012-05-18T13:20:35.953</prop>
				<obj name="Programs" class="HTCRunProgramList" version="5">
					<list name="emlist" count="4">
						<obj name="item" class="HTCRunProgram" version="1">
							<prop name="name">pre-inkubacja</prop>
							<prop name="Cycles">1</prop>
							<prop name="AnalysisMode">None</prop>
							<obj name="Segments" class="TEMRunSegmentList" version="1">
								<list name="emlist" count="1">
									<obj name="item" class="HTCRunSegment" version="2">
										<prop name="Hold">360</prop>
										<prop name="Slope">4.4</prop>
										<prop name="StepDelay">0</prop>
										<prop name="StepSize">0</prop>
										<prop name="Target">95</prop>
										<prop name="Target2">0</prop>
										<prop name="AcquisitionMode">0</prop>
										<prop name="AcqPerDegree">5</prop>
									</obj>
								</list>
							</obj>
						</obj>
						<obj name="item" class="HTCRunProgram" version="1">
							<prop name="name">amplifikacja</prop>
							<prop name="Cycles">50</prop>
							<prop name="AnalysisMode">Quantification</prop>
							<obj name="Segments" class="TEMRunSegmentList" version="1">
								<list name="emlist" count="3">
									<obj name="item" class="HTCRunSegment" version="2">
										<prop name="Hold">15</prop>
										<prop name="Slope">4.4</prop>
										<prop name="StepDelay">0</prop>
										<prop name="StepSize">0</prop>
										<prop name="Target">95</prop>
										<prop name="Target2">0</prop>
										<prop name="AcquisitionMode">0</prop>
										<prop name="AcqPerDegree">5</prop>
									</obj>
									<obj name="item" class="HTCRunSegment" version="2">
										<prop name="Hold">15</prop>
										<prop name="Slope">2.2</prop>
										<prop name="StepDelay">0</prop>
										<prop name="StepSize">0</prop>
										<prop name="Target">57</prop>
										<prop name="Target2">0</prop>
										<prop name="AcquisitionMode">0</prop>
										<prop name="AcqPerDegree">5</prop>
									</obj>
									<obj name="item" class="HTCRunSegment" version="2">
										<prop name="Hold">15</prop>
										<prop name="Slope">4.4</prop>
										<prop name="StepDelay">0</prop>
										<prop name="StepSize">0</prop>
										<prop name="Target">72</prop>
										<prop name="Target2">0</prop>
										<prop name="AcquisitionMode">1</prop>
										<prop name="AcqPerDegree">5</prop>
									</obj>
								</list>
							</obj>
						</obj>
						<obj name="item" class="HTCRunProgram" version="1">
							<prop name="name">melting curve</prop>
							<prop name="Cycles">1</prop>
							<prop name="AnalysisMode">Melting Curves</prop>
							<obj name="Segments" class="TEMRunSegmentList" version="1">
								<list name="emlist" count="3">
									<obj name="item" class="HTCRunSegment" version="2">
										<prop name="Hold">5</prop>
										<prop name="Slope">4.4</prop>
										<prop name="StepDelay">0</prop>
										<prop name="StepSize">0</prop>
										<prop name="Target">95</prop>
										<prop name="Target2">0</prop>
										<prop name="AcquisitionMode">0</prop>
										<prop name="AcqPerDegree">5</prop>
									</obj>
									<obj name="item" class="HTCRunSegment" version="2">
										<prop name="Hold">60</prop>
										<prop name="Slope">2.2</prop>
										<prop name="StepDelay">0</prop>
										<prop name="StepSize">0</prop>
										<prop name="Target">65</prop>
										<prop name="Target2">0</prop>
										<prop name="AcquisitionMode">0</prop>
										<prop name="AcqPerDegree">5</prop>
									</obj>
									<obj name="item" class="HTCRunSegment" version="2">
										<prop name="Hold">1</prop>
										<prop name="Slope">0.114285714285714</prop>
										<prop name="StepDelay">0</prop>
										<prop name="StepSize">0</prop>
										<prop name="Target">97</prop>
										<prop name="Target2">0</prop>
										<prop name="AcquisitionMode">2</prop>
										<prop name="AcqPerDegree">5</prop>
									</obj>
								</list>
							</obj>
						</obj>
						<obj name="item" class="HTCRunProgram" version="1">
							<prop name="name">cooling</prop>
							<prop name="Cycles">1</prop>
							<prop name="AnalysisMode">None</prop>
							<obj name="Segments" class="TEMRunSegmentList" version="1">
								<list name="emlist" count="1">
									<obj name="item" class="HTCRunSegment" version="2">
										<prop name="Hold">30</prop>
										<prop name="Slope">2.2</prop>
										<prop name="StepDelay">0</prop>
										<prop name="StepSize">0</prop>
										<prop name="Target">40</prop>
										<prop name="Target2">0</prop>
										<prop name="AcquisitionMode">0</prop>
										<prop name="AcqPerDegree">5</prop>
									</obj>
								</list>
							</obj>
						</obj>
					</list>
					<list name="AnalysisModes" count="4">
						<item>None</item>
						<item>Quantification</item>
						<item>Melting Curves</item>
						<item>Color Compensation</item>
					</list>
					<prop name="ChannelCount">1</prop>
					<prop name="InstrumentSubclass">HTC_VER_10</prop>
					<obj name="Container" class="HTCBlockType" version="1">
						<prop name="Id">bt96S</prop>
						<prop name="RowCount">8</prop>
						<prop name="ColCount">12</prop>
						<prop name="OvershootDnDelay">10</prop>
						<prop name="OvershootUpDelay">10</prop>
						<prop name="RampRateMaxDn">2.2</prop>
						<prop name="RampRateMaxUp">4.4</prop>
						<prop name="ReactionVolMin">10</prop>
						<prop name="ReactionVolMax">100</prop>
						<prop name="ReactionVolDefault">20</prop>
						<prop name="HorVertCrosstalkCoefficient">0.0003</prop>
						<prop name="DiagCrosstalkCoefficent">0.0001</prop>
					</obj>
					<prop name="MaxPositionsToSeek">96</prop>
					<obj name="DetectionFormats" class="DetectionFormats" version="2">
						<list name="emlist" count="1">
							<obj name="item" class="HTCDetectionFormat" version="1">
								<list name="emlist" count="1">
									<obj name="item" class="HTCChannel" version="2">
										<prop name="name">SYBR Green I / HRM Dye</prop>
										<prop name="Active">1</prop>
										<prop name="EmissionWL">510</prop>
										<prop name="ExcitationWL">465</prop>
										<prop name="IntgrTime">250</prop>
										<prop name="MaxIntgrTime">1000</prop>
										<prop name="MeltFactor">1.2</prop>
										<prop name="QuantFactor">30</prop>
									</obj>
								</list>
								<prop name="name">SYBR Green I / HRM Dye</prop>
								<prop name="Active">1</prop>
								<prop name="DefChannelNdx">0</prop>
								<prop name="DenominatorNdx">-1</prop>
								<prop name="ReadOnly">0</prop>
								<list name="EmissionWLAvail" count="6">
									<item>488</item>
									<item>510</item>
									<item>580</item>
									<item>610</item>
									<item>640</item>
									<item>660</item>
								</list>
								<list name="ExcitationWLAvail" count="5">
									<item>440</item>
									<item>465</item>
									<item>498</item>
									<item>533</item>
									<item>618</item>
								</list>
								<prop name="MeasuringMode">hmmDynamic</prop>
							</obj>
						</list>
						<prop name="DefFormatName">SYBR Green I / HRM Dye</prop>
					</obj>
					<list name="AcquisitionModes" count="4">
						<item>None</item>
						<item>Single</item>
						<item>Continuous</item>
						<item>Step</item>
					</list>
					<prop name="SeekTemp">30</prop>
					<prop name="SampleVolume">10</prop>
					<prop name="PlateID">02779101</prop>
				</obj>
			</obj>
			<prop name="CompletedProgramNo">5</prop>
			<prop name="StopPoint">3</prop>
			<prop name="CarouselConstMoved">0</prop>
		</obj>
		<obj name="AnlsAndSampleInfo" class="AnlsAndSampleInfo" version="1">
			<obj name="AnlsPropTypes" class="PropertyTypeList" version="1">
				<list name="emlist" count="3">
					<obj name="item" class="SamplePropType" version="1">
						<prop name="name">Units</prop>
						<prop name="PropClass">QuantUnitsProp</prop>
						<prop name="IsChannelProperty">0</prop>
						<prop name="SelectorOrder">0</prop>
						<prop name="ShowInSelector">0</prop>
						<prop name="ShowInTable">0</prop>
						<prop name="TableOrder">0</prop>
					</obj>
					<obj name="item" class="SamplePropType" version="1">
						<prop name="name">ExtRef</prop>
						<prop name="PropClass">RQExtRefProp</prop>
						<prop name="IsChannelProperty">0</prop>
						<prop name="SelectorOrder">0</prop>
						<prop name="ShowInSelector">0</prop>
						<prop name="ShowInTable">0</prop>
						<prop name="TableOrder">0</prop>
					</obj>
					<obj name="item" class="SamplePropType" version="1">
						<prop name="name">Endpt External Experiment</prop>
						<prop name="PropClass">EndptGenoExtExp</prop>
						<prop name="IsChannelProperty">0</prop>
						<prop name="SelectorOrder">0</prop>
						<prop name="ShowInSelector">0</prop>
						<prop name="ShowInTable">0</prop>
						<prop name="TableOrder">0</prop>
					</obj>
				</list>
			</obj>
			<obj name="SamplePropTypes" class="PropertyTypeList" version="1">
				<list name="emlist" count="26">
					<obj name="item" class="SamplePosPropType" version="1">
						<prop name="name">Position</prop>
						<prop name="PropClass">GenSampleEditPosition</prop>
						<prop name="AnalysisClass">General</prop>
						<prop name="IsChannelProperty">0</prop>
						<prop name="SelectorOrder">0</prop>
						<prop name="ShowInSelector">0</prop>
						<prop name="ShowInTable">1</prop>
						<prop name="TableOrder">0</prop>
					</obj>
					<obj name="item" class="SamplePropType" version="1">
						<prop name="name">Color</prop>
						<prop name="PropClass">SamplePrefColor</prop>
						<prop name="AnalysisClass">General</prop>
						<prop name="IsChannelProperty">0</prop>
						<prop name="SelectorOrder">1</prop>
						<prop name="ShowInSelector">0</prop>
						<prop name="ShowInTable">1</prop>
						<prop name="TableOrder">1</prop>
					</obj>
					<obj name="item" class="SamplePropType" version="1">
						<prop name="name">Replicate of</prop>
						<prop name="PropClass">GenSampleEditReplicate</prop>
						<prop name="AnalysisClass">General</prop>
						<prop name="IsChannelProperty">0</prop>
						<prop name="SelectorOrder">2</prop>
						<prop name="ShowInSelector">0</prop>
						<prop name="ShowInTable">1</prop>
						<prop name="TableOrder">2</prop>
					</obj>
					<obj name="item" class="SamplePropType" version="1">
						<prop name="name">Sample Name</prop>
						<prop name="PropClass">GenSampleEditName</prop>
						<prop name="AnalysisClass">General</prop>
						<prop name="IsChannelProperty">0</prop>
						<prop name="SelectorOrder">3</prop>
						<prop name="ShowInSelector">1</prop>
						<prop name="ShowInTable">1</prop>
						<prop name="TableOrder">3</prop>
					</obj>
					<obj name="item" class="SamplePropType" version="1">
						<prop name="name">Subsets</prop>
						<prop name="PropClass">GenSampleEditSubset</prop>
						<prop name="AnalysisClass">General</prop>
						<prop name="IsChannelProperty">0</prop>
						<prop name="SelectorOrder">4</prop>
						<prop name="ShowInSelector">0</prop>
						<prop name="ShowInTable">0</prop>
						<prop name="TableOrder">4</prop>
					</obj>
					<obj name="item" class="SamplePropType" version="1">
						<prop name="name">Notes</prop>
						<prop name="PropClass">GenSampleEditNotes</prop>
						<prop name="AnalysisClass">General</prop>
						<prop name="IsChannelProperty">0</prop>
						<prop name="SelectorOrder">5</prop>
						<prop name="ShowInSelector">0</prop>
						<prop name="ShowInTable">0</prop>
						<prop name="TableOrder">5</prop>
					</obj>
					<obj name="item" class="SamplePropType" version="1">
						<prop name="name">Sample ID</prop>
						<prop name="PropClass">HTCSampleID</prop>
						<prop name="AnalysisClass">General</prop>
						<prop name="IsChannelProperty">0</prop>
						<prop name="SelectorOrder">6</prop>
						<prop name="ShowInSelector">0</prop>
						<prop name="ShowInTable">0</prop>
						<prop name="TableOrder">6</prop>
					</obj>
					<obj name="item" class="SamplePropType" version="1">
						<prop name="name">Sample Prep Notes</prop>
						<prop name="PropClass">HTCSamplePrepNotes</prop>
						<prop name="AnalysisClass">General</prop>
						<prop name="IsChannelProperty">0</prop>
						<prop name="SelectorOrder">7</prop>
						<prop name="ShowInSelector">0</prop>
						<prop name="ShowInTable">0</prop>
						<prop name="TableOrder">7</prop>
					</obj>
					<obj name="item" class="SamplePrefWidthType" version="1">
						<prop name="name">Width</prop>
						<prop name="PropClass">SamplePrefWidth</prop>
						<prop name="AnalysisClass">Sample preferences</prop>
						<prop name="IsChannelProperty">0</prop>
						<prop name="SelectorOrder">8</prop>
						<prop name="ShowInSelector">0</prop>
						<prop name="ShowInTable">0</prop>
						<prop name="TableOrder">8</prop>
					</obj>
					<obj name="item" class="SamplePrefLineStyleType" version="1">
						<prop name="name">Line Style</prop>
						<prop name="PropClass">SamplePrefLineStyle</prop>
						<prop name="AnalysisClass">Sample preferences</prop>
						<prop name="IsChannelProperty">0</prop>
						<prop name="SelectorOrder">9</prop>
						<prop name="ShowInSelector">0</prop>
						<prop name="ShowInTable">0</prop>
						<prop name="TableOrder">9</prop>
					</obj>
					<obj name="item" class="SamplePrefPointStyleType" version="1">
						<prop name="name">Point Style</prop>
						<prop name="PropClass">SamplePrefPointStyle</prop>
						<prop name="AnalysisClass">Sample preferences</prop>
						<prop name="IsChannelProperty">0</prop>
						<prop name="SelectorOrder">10</prop>
						<prop name="ShowInSelector">0</prop>
						<prop name="ShowInTable">0</prop>
						<prop name="TableOrder">10</prop>
					</obj>
					<obj name="item" class="SamplePropType" version="1">
						<prop name="name">Dominant Channel</prop>
						<prop name="PropClass">DominantChannelProp</prop>
						<prop name="AnalysisClass">Color Compensation Analysis</prop>
						<prop name="IsChannelProperty">0</prop>
						<prop name="SelectorOrder">11</prop>
						<prop name="ShowInSelector">0</prop>
						<prop name="ShowInTable">0</prop>
						<prop name="TableOrder">11</prop>
					</obj>
					<obj name="item" class="EndPtSampleTypePropertyType" version="1">
						<prop name="name">EndPt Sample Type</prop>
						<prop name="PropClass">GroupingSample</prop>
						<prop name="AnalysisClass">EndPtGenotyping</prop>
						<prop name="IsChannelProperty">0</prop>
						<prop name="SelectorOrder">12</prop>
						<prop name="ShowInSelector">0</prop>
						<prop name="ShowInTable">0</prop>
						<prop name="TableOrder">12</prop>
					</obj>
					<obj name="item" class="SamplePropType" version="1">
						<prop name="name">EndPt Genotype</prop>
						<prop name="PropClass">Genotype</prop>
						<prop name="AnalysisClass">EndPtGenotyping</prop>
						<prop name="IsChannelProperty">0</prop>
						<prop name="SelectorOrder">13</prop>
						<prop name="ShowInSelector">0</prop>
						<prop name="ShowInTable">0</prop>
						<prop name="TableOrder">13</prop>
					</obj>
					<obj name="item" class="SamplePropType" version="1">
						<prop name="name">Target Name</prop>
						<prop name="PropClass">TargetName</prop>
						<prop name="AnalysisClass">General</prop>
						<prop name="IsChannelProperty">1</prop>
						<prop name="SelectorOrder">14</prop>
						<prop name="ShowInSelector">0</prop>
						<prop name="ShowInTable">0</prop>
						<prop name="TableOrder">14</prop>
					</obj>
					<obj name="item" class="QuantSampleTypePropertyType" version="1">
						<prop name="name">Quantification Sample Type</prop>
						<prop name="PropClass">QuantSampleTypeProperty</prop>
						<prop name="AnalysisClass">Quantification Analysis</prop>
						<prop name="IsChannelProperty">1</prop>
						<prop name="SelectorOrder">15</prop>
						<prop name="ShowInSelector">0</prop>
						<prop name="ShowInTable">0</prop>
						<prop name="TableOrder">15</prop>
					</obj>
					<obj name="item" class="SamplePropType" version="1">
						<prop name="name">Concentration</prop>
						<prop name="PropClass">QuantConcProperty</prop>
						<prop name="AnalysisClass">Quantification Analysis</prop>
						<prop name="IsChannelProperty">1</prop>
						<prop name="SelectorOrder">16</prop>
						<prop name="ShowInSelector">0</prop>
						<prop name="ShowInTable">0</prop>
						<prop name="TableOrder">16</prop>
					</obj>
					<obj name="item" class="QuantCpType" version="1">
						<prop name="name">Cp Low</prop>
						<prop name="PropClass">QuantCpLowProp</prop>
						<prop name="AnalysisClass">Quantification Analysis</prop>
						<prop name="IsChannelProperty">1</prop>
						<prop name="SelectorOrder">17</prop>
						<prop name="ShowInSelector">0</prop>
						<prop name="ShowInTable">0</prop>
						<prop name="TableOrder">17</prop>
					</obj>
					<obj name="item" class="QuantCpType" version="1">
						<prop name="name">Cp High</prop>
						<prop name="PropClass">QuantCpHighProp</prop>
						<prop name="AnalysisClass">Quantification Analysis</prop>
						<prop name="IsChannelProperty">1</prop>
						<prop name="SelectorOrder">18</prop>
						<prop name="ShowInSelector">0</prop>
						<prop name="ShowInTable">0</prop>
						<prop name="TableOrder">18</prop>
					</obj>
					<obj name="item" class="GroupSampleTypePropertyType" version="1">
						<prop name="name">Melt Geno Sample Type</prop>
						<prop name="PropClass">GroupChannelTypeProp</prop>
						<prop name="AnalysisClass">Melt Geno</prop>
						<prop name="IsChannelProperty">1</prop>
						<prop name="SelectorOrder">19</prop>
						<prop name="ShowInSelector">0</prop>
						<prop name="ShowInTable">0</prop>
						<prop name="TableOrder">19</prop>
					</obj>
					<obj name="item" class="SamplePropType" version="1">
						<prop name="name">Melt Geno Genotype</prop>
						<prop name="PropClass">ChannelGenotype</prop>
						<prop name="AnalysisClass">Melt Geno</prop>
						<prop name="IsChannelProperty">1</prop>
						<prop name="SelectorOrder">20</prop>
						<prop name="ShowInSelector">0</prop>
						<prop name="ShowInTable">0</prop>
						<prop name="TableOrder">20</prop>
					</obj>
					<obj name="item" class="RQTargetPropertyType" version="1">
						<prop name="name">Target Type</prop>
						<prop name="PropClass">RQTargetProperty</prop>
						<prop name="AnalysisClass">Relative Quantification</prop>
						<prop name="IsChannelProperty">1</prop>
						<prop name="SelectorOrder">21</prop>
						<prop name="ShowInSelector">0</prop>
						<prop name="ShowInTable">0</prop>
						<prop name="TableOrder">21</prop>
					</obj>
					<obj name="item" class="RQSampleTargetPropertyType" version="1">
						<prop name="name">Combined Sample and Target Type</prop>
						<prop name="PropClass">RQSampleTargetProperty</prop>
						<prop name="AnalysisClass">Relative Quantification</prop>
						<prop name="IsChannelProperty">1</prop>
						<prop name="SelectorOrder">22</prop>
						<prop name="ShowInSelector">0</prop>
						<prop name="ShowInTable">0</prop>
						<prop name="TableOrder">22</prop>
					</obj>
					<obj name="item" class="SamplePropType" version="1">
						<prop name="name">Efficiency</prop>
						<prop name="PropClass">RQEffProp</prop>
						<prop name="AnalysisClass">Relative Quantification</prop>
						<prop name="IsChannelProperty">1</prop>
						<prop name="SelectorOrder">23</prop>
						<prop name="ShowInSelector">0</prop>
						<prop name="ShowInTable">0</prop>
						<prop name="TableOrder">23</prop>
					</obj>
					<obj name="item" class="GroupSampleTypePropertyTypeNoPos" version="1">
						<prop name="name">Scanning Sample Type</prop>
						<prop name="PropClass">GroupChannelTypeProp</prop>
						<prop name="AnalysisClass">Scanning</prop>
						<prop name="IsChannelProperty">1</prop>
						<prop name="SelectorOrder">24</prop>
						<prop name="ShowInSelector">0</prop>
						<prop name="ShowInTable">0</prop>
						<prop name="TableOrder">24</prop>
					</obj>
					<obj name="item" class="SamplePropType" version="1">
						<prop name="name">Scanning Genotype</prop>
						<prop name="PropClass">ChannelGenotype</prop>
						<prop name="AnalysisClass">Scanning</prop>
						<prop name="IsChannelProperty">1</prop>
						<prop name="SelectorOrder">25</prop>
						<prop name="ShowInSelector">0</prop>
						<prop name="ShowInTable">0</prop>
						<prop name="TableOrder">25</prop>
					</obj>
				</list>
			</obj>
			<obj name="SelectedChannels" class="TEMIntegerSet" version="1">
				<list name="Items" count="1">
					<prop name="Item">0</prop>
				</list>
			</obj>
			<obj name="AnalysisProperties" class="ExpPropList" version="1">
				<list name="emlist" count="3">
					<obj name="PropertyObject" class="EndptGenoExtExp" version="3">
						<prop name="PropertyTypeName">Endpt External Experiment</prop>
					</obj>
					<obj name="PropertyObject" class="RQExtRefProp" version="3">
						<prop name="PropertyTypeName">ExtRef</prop>
						<prop name="RefExpProg">-1</prop>
					</obj>
					<obj name="PropertyObject" class="QuantUnitsProp" version="3">
						<prop name="PropertyTypeName">Units</prop>
					</obj>
				</list>
			</obj>
			<obj name="SampleInfoList" class="SamplePropInfoList" version="1">
				<list name="emlist" count="96">
					<obj name="item" class="SamplePropInfo" version="1">
						<obj name="ChannelProperties" class="ChanPropList" version="2">
							<obj name="ChannelProperties" class="EMList" version="1">
								<list name="emlist" count="1">
									<obj name="item" class="PropertyList" version="1">
										<list name="emlist" count="12">
											<obj name="PropertyObject" class="RQSampleTargetProperty" version="4">
												<prop name="PropertyTypeName">Combined Sample and Target Type</prop>
												<prop name="Position">0</prop>
												<prop name="IsDefault">0</prop>
												<obj name="ChannelProp" class="ChannelProperty" version="1">
													<prop name="ChannelIdx">0</prop>
												</obj>
											</obj>
											<obj name="PropertyObject" class="QuantConcProperty" version="4">
												<prop name="PropertyTypeName">Concentration</prop>
												<prop name="Position">0</prop>
												<prop name="IsDefault">1</prop>
												<prop name="Concentration">0</prop>
												<obj name="ChannelProp" class="ChannelProperty" version="1">
													<prop name="ChannelIdx">0</prop>
												</obj>
												<prop name="ReadOnly">1</prop>
											</obj>
											<obj name="PropertyObject" class="QuantCpHighProp" version="4">
												<prop name="PropertyTypeName">Cp High</prop>
												<prop name="Position">0</prop>
												<prop name="IsDefault">1</prop>
												<prop name="CpRangeHigh">0</prop>
												<obj name="ChannelProp" class="ChannelProperty" version="1">
													<prop name="ChannelIdx">0</prop>
												</obj>
												<prop name="ReadOnly">1</prop>
											</obj>
											<obj name="PropertyObject" class="QuantCpLowProp" version="4">
												<prop name="PropertyTypeName">Cp Low</prop>
												<prop name="Position">0</prop>
												<prop name="IsDefault">1</prop>
												<prop name="CpRangeLow">0</prop>
												<obj name="ChannelProp" class="ChannelProperty" version="1">
													<prop name="ChannelIdx">0</prop>
												</obj>
												<prop name="ReadOnly">1</prop>
											</obj>
											<obj name="PropertyObject" class="RQEffProp" version="4">
												<prop name="PropertyTypeName">Efficiency</prop>
												<prop name="Position">0</prop>
												<prop name="IsDefault">1</prop>
												<prop name="Efficiency">2</prop>
												<obj name="ChannelProp" class="ChannelProperty" version="1">
													<prop name="ChannelIdx">0</prop>
												</obj>
											</obj>
											<obj name="PropertyObject" class="ChannelGenotype" version="4">
												<prop name="PropertyTypeName">Melt Geno Genotype</prop>
												<prop name="Position">0</prop>
												<prop name="IsDefault">1</prop>
												<prop name="ReadOnly">1</prop>
												<obj name="ChannelProp" class="ChannelProperty" version="1">
													<prop name="ChannelIdx">0</prop>
												</obj>
											</obj>
											<obj name="PropertyObject" class="GroupChannelTypeProp" version="4">
												<prop name="PropertyTypeName">Melt Geno Sample Type</prop>
												<prop name="Position">0</prop>
												<prop name="IsDefault">0</prop>
												<prop name="GroupSampleType">mstUnknown</prop>
												<obj name="ChannelProp" class="ChannelProperty" version="1">
													<prop name="ChannelIdx">0</prop>
												</obj>
											</obj>
											<obj name="PropertyObject" class="QuantSampleTypeProperty" version="4">
												<prop name="PropertyTypeName">Quantification Sample Type</prop>
												<prop name="Position">0</prop>
												<prop name="IsDefault">0</prop>
												<prop name="SampleType">qsUnknown</prop>
												<obj name="ChannelProp" class="ChannelProperty" version="1">
													<prop name="ChannelIdx">0</prop>
												</obj>
											</obj>
											<obj name="PropertyObject" class="ChannelGenotype" version="4">
												<prop name="PropertyTypeName">Scanning Genotype</prop>
												<prop name="Position">0</prop>
												<prop name="IsDefault">1</prop>
												<prop name="ReadOnly">1</prop>
												<obj name="ChannelProp" class="ChannelProperty" version="1">
													<prop name="ChannelIdx">0</prop>
												</obj>
											</obj>
											<obj name="PropertyObject" class="GroupChannelTypeProp" version="4">
												<prop name="PropertyTypeName">Scanning Sample Type</prop>
												<prop name="Position">0</prop>
												<prop name="IsDefault">0</prop>
												<prop name="GroupSampleType">mstUnknown</prop>
												<obj name="ChannelProp" class="ChannelProperty" version="1">
													<prop name="ChannelIdx">0</prop>
												</obj>
											</obj>
											<obj name="PropertyObject" class="TargetName" version="4">
												<prop name="PropertyTypeName">Target Name</prop>
												<prop name="Position">0</prop>
												<prop name="IsDefault">1</prop>
												<obj name="ChannelProp" class="ChannelProperty" version="1">
													<prop name="ChannelIdx">0</prop>
												</obj>
											</obj>
											<obj name="PropertyObject" class="RQTargetProperty" version="4">
												<prop name="PropertyTypeName">Target Type</prop>
												<prop name="Position">0</prop>
												<prop name="IsDefault">0</prop>
												<prop name="TargetType">dtNone</prop>
												<obj name="ChannelProp" class="ChannelProperty" version="1">
													<prop name="ChannelIdx">0</prop>
												</obj>
											</obj>
										</list>
									</obj>
								</list>
							</obj>
						</obj>
						<prop name="ChannelPropertyCount">1</prop>
						<prop name="ContainerPosition">0</prop>
						<prop name="HasSampleProperties">1</prop>
						<obj name="SampleProperties" class="PropertyList" version="1">
							<list name="emlist" count="14">
								<obj name="PropertyObject" class="SamplePrefColor" version="4">
									<prop name="PropertyTypeName">Color</prop>
									<prop name="Position">0</prop>
									<prop name="IsDefault">0</prop>
									<prop name="Color">$00FF8000</prop>
								</obj>
								<obj name="PropertyObject" class="DominantChannelProp" version="4">
									<prop name="PropertyTypeName">Dominant Channel</prop>
									<prop name="Position">0</prop>
									<prop name="IsDefault">0</prop>
									<prop name="DominantChannel">0</prop>
								</obj>
								<obj name="PropertyObject" class="Genotype" version="4">
									<prop name="PropertyTypeName">EndPt Genotype</prop>
									<prop name="Position">0</prop>
									<prop name="IsDefault">1</prop>
									<prop name="ReadOnly">1</prop>
								</obj>
								<obj name="PropertyObject" class="GroupingSample" version="4">
									<prop name="PropertyTypeName">EndPt Sample Type</prop>
									<prop name="Position">0</prop>
									<prop name="IsDefault">0</prop>
									<prop name="GroupSampleType">mstUnknown</prop>
								</obj>
								<obj name="PropertyObject" class="SamplePrefLineStyle" version="4">
									<prop name="PropertyTypeName">Line Style</prop>
									<prop name="Position">0</prop>
									<prop name="IsDefault">0</prop>
									<prop name="LineStyle">psSolid</prop>
								</obj>
								<obj name="PropertyObject" class="GenSampleEditNotes" version="4">
									<prop name="PropertyTypeName">Notes</prop>
									<prop name="Position">0</prop>
									<prop name="IsDefault">1</prop>
								</obj>
								<obj name="PropertyObject" class="SamplePrefPointStyle" version="4">
									<prop name="PropertyTypeName">Point Style</prop>
									<prop name="Position">0</prop>
									<prop name="IsDefault">0</prop>
									<prop name="PointStyle">psNothing</prop>
								</obj>
								<obj name="PropertyObject" class="GenSampleEditPosition" version="4">
									<prop name="PropertyTypeName">Position</prop>
									<prop name="Position">0</prop>
									<prop name="IsDefault">1</prop>
								</obj>
								<obj name="PropertyObject" class="GenSampleEditReplicate" version="4">
									<prop name="PropertyTypeName">Replicate of</prop>
									<prop name="Position">0</prop>
									<prop name="IsDefault">1</prop>
									<prop name="ReplicateOf">-1</prop>
								</obj>
								<obj name="PropertyObject" class="HTCSampleID" version="4">
									<prop name="PropertyTypeName">Sample ID</prop>
									<prop name="Position">0</prop>
									<prop name="IsDefault">1</prop>
								</obj>
								<obj name="PropertyObject" class="GenSampleEditName" version="4">
									<prop name="PropertyTypeName">Sample Name</prop>
									<prop name="Position">0</prop>
									<prop name="IsDefault">1</prop>
									<prop name="name">Sample 1</prop>
								</obj>
								<obj name="PropertyObject" class="HTCSamplePrepNotes" version="4">
									<prop name="PropertyTypeName">Sample Prep Notes</prop>
									<prop name="Position">0</prop>
									<prop name="IsDefault">1</prop>
								</obj>
								<obj name="PropertyObject" class="GenSampleEditSubset" version="4">
									<prop name="PropertyTypeName">Subsets</prop>
									<prop name="Position">0</prop>
									<prop name="IsDefault">1</prop>
								</obj>
								<obj name="PropertyObject" class="SamplePrefWidth" version="5">
									<prop name="PropertyTypeName">Width</prop>
									<prop name="Position">0</prop>
									<prop name="IsDefault">1</prop>
									<prop name="Width">1</prop>
								</obj>
							</list>
						</obj>
					</obj>
					<obj name="item" class="SamplePropInfo" version="1">
						<obj name="ChannelProperties" class="ChanPropList" version="2">
							<obj name="ChannelProperties" class="EMList" version="1">
								<list name="emlist" count="1">
									<obj name="item" class="PropertyList" version="1">
										<list name="emlist" count="12">
											<obj name="PropertyObject" class="RQSampleTargetProperty" version="4">
												<prop name="PropertyTypeName">Combined Sample and Target Type</prop>
												<prop name="Position">1</prop>
												<prop name="IsDefault">0</prop>
												<obj name="ChannelProp" class="ChannelProperty" version="1">
													<prop name="ChannelIdx">0</prop>
												</obj>
											</obj>
											<obj name="PropertyObject" class="QuantConcProperty" version="4">
												<prop name="PropertyTypeName">Concentration</prop>
												<prop name="Position">1</prop>
												<prop name="IsDefault">1</prop>
												<prop name="Concentration">0</prop>
												<obj name="ChannelProp" class="ChannelProperty" version="1">
													<prop name="ChannelIdx">0</prop>
												</obj>
												<prop name="ReadOnly">1</prop>
											</obj>
											<obj name="PropertyObject" class="QuantCpHighProp" version="4">
												<prop name="PropertyTypeName">Cp High</prop>
												<prop name="Position">1</prop>
												<prop name="IsDefault">1</prop>
												<prop name="CpRangeHigh">0</prop>
												<obj name="ChannelProp" class="ChannelProperty" version="1">
													<prop name="ChannelIdx">0</prop>
												</obj>
												<prop name="ReadOnly">1</prop>
											</obj>
											<obj name="PropertyObject" class="QuantCpLowProp" version="4">
												<prop name="PropertyTypeName">Cp Low</prop>
												<prop name="Position">1</prop>
												<prop name="IsDefault">1</prop>
												<prop name="CpRangeLow">0</prop>
												<obj name="ChannelProp" class="ChannelProperty" version="1">
													<prop name="ChannelIdx">0</prop>
												</obj>
												<prop name="ReadOnly">1</prop>
											</obj>
											<obj name="PropertyObject" class="RQEffProp" version="4">
												<prop name="PropertyTypeName">Efficiency</prop>
												<prop name="Position">1</prop>
												<prop name="IsDefault">1</prop>
												<prop name="Efficiency">2</prop>
												<obj name="ChannelProp" class="ChannelProperty" version="1">
													<prop name="ChannelIdx">0</prop>
												</obj>
											</obj>
											<obj name="PropertyObject" class="ChannelGenotype" version="4">
												<prop name="PropertyTypeName">Melt Geno Genotype</prop>
												<prop name="Position">1</prop>
												<prop name="IsDefault">1</prop>
												<prop name="ReadOnly">1</prop>
												<obj name="ChannelProp" class="ChannelProperty" version="1">
													<prop name="ChannelIdx">0</prop>
												</obj>
											</obj>
											<obj name="PropertyObject" class="GroupChannelTypeProp" version="4">
												<prop name="PropertyTypeName">Melt Geno Sample Type</prop>
												<prop name="Position">1</prop>
												<prop name="IsDefault">0</prop>
												<prop name="GroupSampleType">mstUnknown</prop>
												<obj name="ChannelProp" class="ChannelProperty" version="1">
													<prop name="ChannelIdx">0</prop>
												</obj>
											</obj>
											<obj name="PropertyObject" class="QuantSampleTypeProperty" version="4">
												<prop name="PropertyTypeName">Quantification Sample Type</prop>
												<prop name="Position">1</prop>
												<prop name="IsDefault">0</prop>
												<prop name="SampleType">qsUnknown</prop>
												<obj name="ChannelProp" class="ChannelProperty" version="1">
													<prop name="ChannelIdx">0</prop>
												</obj>
											</obj>
											<obj name="PropertyObject" class="ChannelGenotype" version="4">
												<prop name="PropertyTypeName">Scanning Genotype</prop>
												<prop name="Position">1</prop>
												<prop name="IsDefault">1</prop>
												<prop name="ReadOnly">1</prop>
												<obj name="ChannelProp" class="ChannelProperty" version="1">
													<prop name="ChannelIdx">0</prop>
												</obj>
											</obj>
											<obj name="PropertyObject" class="GroupChannelTypeProp" version="4">
												<prop name="PropertyTypeName">Scanning Sample Type</prop>
												<prop name="Position">1</prop>
												<prop name="IsDefault">0</prop>
												<prop name="GroupSampleType">mstUnknown</prop>
												<obj name="ChannelProp" class="ChannelProperty" version="1">
													<prop name="ChannelIdx">0</prop>
												</obj>
											</obj>
											<obj name="PropertyObject" class="TargetName" version="4">
												<prop name="PropertyTypeName">Target Name</prop>
												<prop name="Position">1</prop>
												<prop name="IsDefault">1</prop>
												<obj name="ChannelProp" class="ChannelProperty" version="1">
													<prop name="ChannelIdx">0</prop>
												</obj>
											</obj>
											<obj name="PropertyObject" class="RQTargetProperty" version="4">
												<prop name="PropertyTypeName">Target Type</prop>
												<prop name="Position">1</prop>
												<prop name="IsDefault">0</prop>
												<prop name="TargetType">dtNone</prop>
												<obj name="ChannelProp" class="ChannelProperty" version="1">
													<prop name="ChannelIdx">0</prop>
												</obj>
											</obj>
										</list>
									</obj>
								</list>
							</obj>
						</obj>
						<prop name="ChannelPropertyCount">1</prop>
						<prop name="ContainerPosition">1</prop>
						<prop name="HasSampleProperties">1</prop>
						<obj name="SampleProperties" class="PropertyList" version="1">
							<list name="emlist" count="14">
								<obj name="PropertyObject" class="SamplePrefColor" version="4">
									<prop name="PropertyTypeName">Color</prop>
									<prop name="Position">1</prop>
									<prop name="IsDefault">0</prop>
									<prop name="Color">clRed</prop>
								</obj>
								<obj name="PropertyObject" class="DominantChannelProp" version="4">
									<prop name="PropertyTypeName">Dominant Channel</prop>
									<prop name="Position">1</prop>
									<prop name="IsDefault">0</prop>
									<prop name="DominantChannel">0</prop>
								</obj>
								<obj name="PropertyObject" class="Genotype" version="4">
									<prop name="PropertyTypeName">EndPt Genotype</prop>
									<prop name="Position">1</prop>
									<prop name="IsDefault">1</prop>
									<prop name="ReadOnly">1</prop>
								</obj>
								<obj name="PropertyObject" class="GroupingSample" version="4">
									<prop name="PropertyTypeName">EndPt Sample Type</prop>
									<prop name="Position">1</prop>
									<prop name="IsDefault">0</prop>
									<prop name="GroupSampleType">mstUnknown</prop>
								</obj>
								<obj name="PropertyObject" class="SamplePrefLineStyle" version="4">
									<prop name="PropertyTypeName">Line Style</prop>
									<prop name="Position">1</prop>
									<prop name="IsDefault">0</prop>
									<prop name="LineStyle">psSolid</prop>
								</obj>
								<obj name="PropertyObject" class="GenSampleEditNotes" version="4">
									<prop name="PropertyTypeName">Notes</prop>
									<prop name="Position">1</prop>
									<prop name="IsDefault">1</prop>
								</obj>
								<obj name="PropertyObject" class="SamplePrefPointStyle" version="4">
									<prop name="PropertyTypeName">Point Style</prop>
									<prop name="Position">1</prop>
									<prop name="IsDefault">0</prop>
									<prop name="PointStyle">psNothing</prop>
								</obj>
								<obj name="PropertyObject" class="GenSampleEditPosition" version="4">
									<prop name="PropertyTypeName">Position</prop>
									<prop name="Position">1</prop>
									<prop name="IsDefault">1</prop>
								</obj>
								<obj name="PropertyObject" class="GenSampleEditReplicate" version="4">
									<prop name="PropertyTypeName">Replicate of</prop>
									<prop name="Position">1</prop>
									<prop name="IsDefault">1</prop>
									<prop name="ReplicateOf">-1</prop>
								</obj>
								<obj name="PropertyObject" class="HTCSampleID" version="4">
									<prop name="PropertyTypeName">Sample ID</prop>
									<prop name="Position">1</prop>
									<prop name="IsDefault">1</prop>
								</obj>
								<obj name="PropertyObject" class="GenSampleEditName" version="4">
									<prop name="PropertyTypeName">Sample Name</prop>
									<prop name="Position">1</prop>
									<prop name="IsDefault">1</prop>
									<prop name="name">Sample 2</prop>
								</obj>
								<obj name="PropertyObject" class="HTCSamplePrepNotes" version="4">
									<prop name="PropertyTypeName">Sample Prep Notes</prop>
									<prop name="Position">1</prop>
									<prop name="IsDefault">1</prop>
								</obj>
								<obj name="PropertyObject" class="GenSampleEditSubset" version="4">
									<prop name="PropertyTypeName">Subsets</prop>
									<prop name="Position">1</prop>
									<prop name="IsDefault">1</prop>
								</obj>
								<obj name="PropertyObject" class="SamplePrefWidth" version="5">
									<prop name="PropertyTypeName">Width</prop>
									<prop name="Position">1</prop>
									<prop name="IsDefault">1</prop>
									<prop name="Width">1</prop>
								</obj>
							</list>
						</obj>
					</obj>
					<obj name="item" class="SamplePropInfo" version="1">
						<obj name="ChannelProperties" class="ChanPropList" version="2">
							<obj name="ChannelProperties" class="EMList" version="1">
								<list name="emlist" count="1">
									<obj name="item" class="PropertyList" version="1">
										<list name="emlist" count="12">
											<obj name="PropertyObject" class="RQSampleTargetProperty" version="4">
												<prop name="PropertyTypeName">Combined Sample and Target Type</prop>
												<prop name="Position">2</prop>
												<prop name="IsDefault">0</prop>
												<obj name="ChannelProp" class="ChannelProperty" version="1">
													<prop name="ChannelIdx">0</prop>
												</obj>
											</obj>
											<obj name="PropertyObject" class="QuantConcProperty" version="4">
												<prop name="PropertyTypeName">Concentration</prop>
												<prop name="Position">2</prop>
												<prop name="IsDefault">1</prop>
												<prop name="Concentration">0</prop>
												<obj name="ChannelProp" class="ChannelProperty" version="1">
													<prop name="ChannelIdx">0</prop>
												</obj>
												<prop name="ReadOnly">1</prop>
											</obj>
											<obj name="PropertyObject" class="QuantCpHighProp" version="4">
												<prop name="PropertyTypeName">Cp High</prop>
												<prop name="Position">2</prop>
												<prop name="IsDefault">1</prop>
												<prop name="CpRangeHigh">0</prop>
												<obj name="ChannelProp" class="ChannelProperty" version="1">
													<prop name="ChannelIdx">0</prop>
												</obj>
												<prop name="ReadOnly">1</prop>
											</obj>
											<obj name="PropertyObject" class="QuantCpLowProp" version="4">
												<prop name="PropertyTypeName">Cp Low</prop>
												<prop name="Position">2</prop>
												<prop name="IsDefault">1</prop>
												<prop name="CpRangeLow">0</prop>
												<obj name="ChannelProp" class="ChannelProperty" version="1">
													<prop name="ChannelIdx">0</prop>
												</obj>
												<prop name="ReadOnly">1</prop>
											</obj>
											<obj name="PropertyObject" class="RQEffProp" version="4">
												<prop name="PropertyTypeName">Efficiency</prop>
												<prop name="Position">2</prop>
												<prop name="IsDefault">1</prop>
												<prop name="Efficiency">2</prop>
												<obj name="ChannelProp" class="ChannelProperty" version="1">
													<prop name="ChannelIdx">0</prop>
												</obj>
											</obj>
											<obj name="PropertyObject" class="ChannelGenotype" version="4">
												<prop name="PropertyTypeName">Melt Geno Genotype</prop>
												<prop name="Position">2</prop>
												<prop name="IsDefault">1</prop>
												<prop name="ReadOnly">1</prop>
												<obj name="ChannelProp" class="ChannelProperty" version="1">
													<prop name="ChannelIdx">0</prop>
												</obj>
											</obj>
											<obj name="PropertyObject" class="GroupChannelTypeProp" version="4">
												<prop name="PropertyTypeName">Melt Geno Sample Type</prop>
												<prop name="Position">2</prop>
												<prop name="IsDefault">0</prop>
												<prop name="GroupSampleType">mstUnknown</prop>
												<obj name="ChannelProp" class="ChannelProperty" version="1">
													<prop name="ChannelIdx">0</prop>
												</obj>
											</obj>
											<obj name="PropertyObject" class="QuantSampleTypeProperty" version="4">
												<prop name="PropertyTypeName">Quantification Sample Type</prop>
												<prop name="Position">2</prop>
												<prop name="IsDefault">0</prop>
												<prop name="SampleType">qsUnknown</prop>
												<obj name="ChannelProp" class="ChannelProperty" version="1">
													<prop name="ChannelIdx">0</prop>
												</obj>
											</obj>
											<obj name="PropertyObject" class="ChannelGenotype" version="4">
												<prop name="PropertyTypeName">Scanning Genotype</prop>
												<prop name="Position">2</prop>
												<prop name="IsDefault">1</prop>
												<prop name="ReadOnly">1</prop>
												<obj name="ChannelProp" class="ChannelProperty" version="1">
													<prop name="ChannelIdx">0</prop>
												</obj>
											</obj>
											<obj name="PropertyObject" class="GroupChannelTypeProp" version="4">
												<prop name="PropertyTypeName">Scanning Sample Type</prop>
												<prop name="Position">2</prop>
												<prop name="IsDefault">0</prop>
												<prop name="GroupSampleType">mstUnknown</prop>
												<obj name="ChannelProp" class="ChannelProperty" version="1">
													<prop name="ChannelIdx">0</prop>
												</obj>
											</obj>
											<obj name="PropertyObject" class="TargetName" version="4">
												<prop name="PropertyTypeName">Target Name</prop>
												<prop name="Position">2</prop>
												<prop name="IsDefault">1</prop>
												<obj name="ChannelProp" class="ChannelProperty" version="1">
													<prop name="ChannelIdx">0</prop>
												</obj>
											</obj>
											<obj name="PropertyObject" class="RQTargetProperty" version="4">
												<prop name="PropertyTypeName">Target Type</prop>
												<prop name="Position">2</prop>
												<prop name="IsDefault">0</prop>
												<prop name="TargetType">dtNone</prop>
												<obj name="ChannelProp" class="ChannelProperty" version="1">
													<prop name="ChannelIdx">0</prop>
												</obj>
											</obj>
										</list>
									</obj>
								</list>
							</obj>
						</obj>
						<prop name="ChannelPropertyCount">1</prop>
						<prop name="ContainerPosition">2</prop>
						<prop name="HasSampleProperties">1</prop>
						<obj name="SampleProperties" class="PropertyList" version="1">
							<list name="emlist" count="14">
								<obj name="PropertyObject" class="SamplePrefColor" version="4">
									<prop name="PropertyTypeName">Color</prop>
									<prop name="Position">2</prop>
									<prop name="IsDefault">0</prop>
									<prop name="Color">$0030D700</prop>
								</obj>
								<obj name="PropertyObject" class="DominantChannelProp" version="4">
									<prop name="PropertyTypeName">Dominant Channel</prop>
									<prop name="Position">2</prop>
									<prop name="IsDefault">0</prop>
									<prop name="DominantChannel">0</prop>
								</obj>
								<obj name="PropertyObject" class="Genotype" version="4">
									<prop name="PropertyTypeName">EndPt Genotype</prop>
									<prop name="Position">2</prop>
									<prop name="IsDefault">1</prop>
									<prop name="ReadOnly">1</prop>
								</obj>
								<obj name="PropertyObject" class="GroupingSample" version="4">
									<prop name="PropertyTypeName">EndPt Sample Type</prop>
									<prop name="Position">2</prop>
									<prop name="IsDefault">0</prop>
									<prop name="GroupSampleType">mstUnknown</prop>
								</obj>
								<obj name="PropertyObject" class="SamplePrefLineStyle" version="4">
									<prop name="PropertyTypeName">Line Style</prop>
									<prop name="Position">2</prop>
									<prop name="IsDefault">0</prop>
									<prop name="LineStyle">psSolid</prop>
								</obj>
								<obj name="PropertyObject" class="GenSampleEditNotes" version="4">
									<prop name="PropertyTypeName">Notes</prop>
									<prop name="Position">2</prop>
									<prop name="IsDefault">1</prop>
								</obj>
								<obj name="PropertyObject" class="SamplePrefPointStyle" version="4">
									<prop name="PropertyTypeName">Point Style</prop>
									<prop name="Position">2</prop>
									<prop name="IsDefault">0</prop>
									<prop name="PointStyle">psNothing</prop>
								</obj>
								<obj name="PropertyObject" class="GenSampleEditPosition" version="4">
									<prop name="PropertyTypeName">Position</prop>
									<prop name="Position">2</prop>
									<prop name="IsDefault">1</prop>
								</obj>
								<obj name="PropertyObject" class="GenSampleEditReplicate" version="4">
									<prop name="PropertyTypeName">Replicate of</prop>
									<prop name="Position">2</prop>
									<prop name="IsDefault">1</prop>
									<prop name="ReplicateOf">-1</prop>
								</obj>
								<obj name="PropertyObject" class="HTCSampleID" version="4">
									<prop name="PropertyTypeName">Sample ID</prop>
									<prop name="Position">2</prop>
									<prop name="IsDefault">1</prop>
								</obj>
								<obj name="PropertyObject" class="GenSampleEditName" version="4">
									<prop name="PropertyTypeName">Sample Name</prop>
									<prop name="Position">2</prop>
									<prop name="IsDefault">1</prop>
									<prop name="name">Sample 3</prop>
								</obj>
								<obj name="PropertyObject" class="HTCSamplePrepNotes" version="4">
									<prop name="PropertyTypeName">Sample Prep Notes</prop>
									<prop name="Position">2</prop>
									<prop name="IsDefault">1</prop>
								</obj>
								<obj name="PropertyObject" class="GenSampleEditSubset" version="4">
									<prop name="PropertyTypeName">Subsets</prop>
									<prop name="Position">2</prop>
									<prop name="IsDefault">1</prop>
								</obj>
								<obj name="PropertyObject" class="SamplePrefWidth" version="5">
									<prop name="PropertyTypeName">Width</prop>
									<prop name="Position">2</prop>
									<prop name="IsDefault">1</prop>
									<prop name="Width">1</prop>
								</obj>
							</list>
						</obj>
					</obj>
					<obj name="item" class="SamplePropInfo" version="1">
						<obj name="ChannelProperties" class="ChanPropList" version="2">
							<obj name="ChannelProperties" class="EMList" version="1">
								<list name="emlist" count="1">
									<obj name="item" class="PropertyList" version="1">
										<list name="emlist" count="12">
											<obj name="PropertyObject" class="RQSampleTargetProperty" version="4">
												<prop name="PropertyTypeName">Combined Sample and Target Type</prop>
												<prop name="Position">3</prop>
												<prop name="IsDefault">0</prop>
												<obj name="ChannelProp" class="ChannelProperty" version="1">
													<prop name="ChannelIdx">0</prop>
												</obj>
											</obj>
											<obj name="PropertyObject" class="QuantConcProperty" version="4">
												<prop name="PropertyTypeName">Concentration</prop>
												<prop name="Position">3</prop>
												<prop name="IsDefault">1</prop>
												<prop name="Concentration">0</prop>
												<obj name="ChannelProp" class="ChannelProperty" version="1">
													<prop name="ChannelIdx">0</prop>
												</obj>
												<prop name="ReadOnly">1</prop>
											</obj>
											<obj name="PropertyObject" class="QuantCpHighProp" version="4">
												<prop name="PropertyTypeName">Cp High</prop>
												<prop name="Position">3</prop>
												<prop name="IsDefault">1</prop>
												<prop name="CpRangeHigh">0</prop>
												<obj name="ChannelProp" class="ChannelProperty" version="1">
													<prop name="ChannelIdx">0</prop>
												</obj>
												<prop name="ReadOnly">1</prop>
											</obj>
											<obj name="PropertyObject" class="QuantCpLowProp" version="4">
												<prop name="PropertyTypeName">Cp Low</prop>
												<prop name="Position">3</prop>
												<prop name="IsDefault">1</prop>
												<prop name="CpRangeLow">0</prop>
												<obj name="ChannelProp" class="ChannelProperty" version="1">
													<prop name="ChannelIdx">0</prop>
												</obj>
												<prop name="ReadOnly">1</prop>
											</obj>
											<obj name="PropertyObject" class="RQEffProp" version="4">
												<prop name="PropertyTypeName">Efficiency</prop>
												<prop name="Position">3</prop>
												<prop name="IsDefault">1</prop>
												<prop name="Efficiency">2</prop>
												<obj name="ChannelProp" class="ChannelProperty" version="1">
													<prop name="ChannelIdx">0</prop>
												</obj>
											</obj>
											<obj name="PropertyObject" class="ChannelGenotype" version="4">
												<prop name="PropertyTypeName">Melt Geno Genotype</prop>
												<prop name="Position">3</prop>
												<prop name="IsDefault">1</prop>
												<prop name="ReadOnly">1</prop>
												<obj name="ChannelProp" class="ChannelProperty" version="1">
													<prop name="ChannelIdx">0</prop>
												</obj>
											</obj>
											<obj name="PropertyObject" class="GroupChannelTypeProp" version="4">
												<prop name="PropertyTypeName">Melt Geno Sample Type</prop>
												<prop name="Position">3</prop>
												<prop name="IsDefault">0</prop>
												<prop name="GroupSampleType">mstUnknown</prop>
												<obj name="ChannelProp" class="ChannelProperty" version="1">
													<prop name="ChannelIdx">0</prop>
												</obj>
											</obj>
											<obj name="PropertyObject" class="QuantSampleTypeProperty" version="4">
												<prop name="PropertyTypeName">Quantification Sample Type</prop>
												<prop name="Position">3</prop>
												<prop name="IsDefault">0</prop>
												<prop name="SampleType">qsUnknown</prop>
												<obj name="ChannelProp" class="ChannelProperty" version="1">
													<prop name="ChannelIdx">0</prop>
												</obj>
											</obj>
											<obj name="PropertyObject" class="ChannelGenotype" version="4">
												<prop name="PropertyTypeName">Scanning Genotype</prop>
												<prop name="Position">3</prop>
												<prop name="IsDefault">1</prop>
												<prop name="ReadOnly">1</prop>
												<obj name="ChannelProp" class="ChannelProperty" version="1">
													<prop name="ChannelIdx">0</prop>
												</obj>
											</obj>
											<obj name="PropertyObject" class="GroupChannelTypeProp" version="4">
												<prop name="PropertyTypeName">Scanning Sample Type</prop>
												<prop name="Position">3</prop>
												<prop name="IsDefault">0</prop>
												<prop name="GroupSampleType">mstUnknown</prop>
												<obj name="ChannelProp" class="ChannelProperty" version="1">
													<prop name="ChannelIdx">0</prop>
												</obj>
											</obj>
											<obj name="PropertyObject" class="TargetName" version="4">
												<prop name="PropertyTypeName">Target Name</prop>
												<prop name="Position">3</prop>
												<prop name="IsDefault">1</prop>
												<obj name="ChannelProp" class="ChannelProperty" version="1">
													<prop name="ChannelIdx">0</prop>
												</obj>
											</obj>
											<obj name="PropertyObject" class="RQTargetProperty" version="4">
												<prop name="PropertyTypeName">Target Type</prop>
												<prop name="Position">3</prop>
												<prop name="IsDefault">0</prop>
												<prop name="TargetType">dtNone</prop>
												<obj name="ChannelProp" class="ChannelProperty" version="1">
													<prop name="ChannelIdx">0</prop>
												</obj>
											</obj>
										</list>
									</obj>
								</list>
							</obj>
						</obj>
						<prop name="ChannelPropertyCount">1</prop>
						<prop name="ContainerPosition">3</prop>
						<prop name="HasSampleProperties">1</prop>
						<obj name="SampleProperties" class="PropertyList" version="1">
							<list name="emlist" count="14">
								<obj name="PropertyObject" class="SamplePrefColor" version="4">
									<prop name="PropertyTypeName">Color</prop>
									<prop name="Position">3</prop>
									<prop name="IsDefault">0</prop>
									<prop name="Color">clFuchsia</prop>
								</obj>
								<obj name="PropertyObject" class="DominantChannelProp" version="4">
									<prop name="PropertyTypeName">Dominant Channel</prop>
									<prop name="Position">3</prop>
									<prop name="IsDefault">0</prop>
									<prop name="DominantChannel">0</prop>
								</obj>
								<obj name="PropertyObject" class="Genotype" version="4">
									<prop name="PropertyTypeName">EndPt Genotype</prop>
									<prop name="Position">3</prop>
									<prop name="IsDefault">1</prop>
									<prop name="ReadOnly">1</prop>
								</obj>
								<obj name="PropertyObject" class="GroupingSample" version="4">
									<prop name="PropertyTypeName">EndPt Sample Type</prop>
									<prop name="Position">3</prop>
									<prop name="IsDefault">0</prop>
									<prop name="GroupSampleType">mstUnknown</prop>
								</obj>
								<obj name="PropertyObject" class="SamplePrefLineStyle" version="4">
									<prop name="PropertyTypeName">Line Style</prop>
									<prop name="Position">3</prop>
									<prop name="IsDefault">0</prop>
									<prop name="LineStyle">psSolid</prop>
								</obj>
								<obj name="PropertyObject" class="GenSampleEditNotes" version="4">
									<prop name="PropertyTypeName">Notes</prop>
									<prop name="Position">3</prop>
									<prop name="IsDefault">1</prop>
								</obj>
								<obj name="PropertyObject" class="SamplePrefPointStyle" version="4">
									<prop name="PropertyTypeName">Point Style</prop>
									<prop name="Position">3</prop>
									<prop name="IsDefault">0</prop>
									<prop name="PointStyle">psNothing</prop>
								</obj>
								<obj name="PropertyObject" class="GenSampleEditPosition" version="4">
									<prop name="PropertyTypeName">Position</prop>
									<prop name="Position">3</prop>
									<prop name="IsDefault">1</prop>
								</obj>
								<obj name="PropertyObject" class="GenSampleEditReplicate" version="4">
									<prop name="PropertyTypeName">Replicate of</prop>
									<prop name="Position">3</prop>
									<prop name="IsDefault">1</prop>
									<prop name="ReplicateOf">-1</prop>
								</obj>
								<obj name="PropertyObject" class="HTCSampleID" version="4">
									<prop name="PropertyTypeName">Sample ID</prop>
									<prop name="Position">3</prop>
									<prop name="IsDefault">1</prop>
								</obj>
								<obj name="PropertyObject" class="GenSampleEditName" version="4">
									<prop name="PropertyTypeName">Sample Name</prop>
									<prop name="Position">3</prop>
									<prop name="IsDefault">1</prop>
									<prop name="name">Sample 4</prop>
								</obj>
								<obj name="PropertyObject" class="HTCSamplePrepNotes" version="4">
									<prop name="PropertyTypeName">Sample Prep Notes</prop>
									<prop name="Position">3</prop>
									<prop name="IsDefault">1</prop>
								</obj>
								<obj name="PropertyObject" class="GenSampleEditSubset" version="4">
									<prop name="PropertyTypeName">Subsets</prop>
									<prop name="Position">3</prop>
									<prop name="IsDefault">1</prop>
								</obj>
								<obj name="PropertyObject" class="SamplePrefWidth" version="5">
									<prop name="PropertyTypeName">Width</prop>
									<prop name="Position">3</prop>
									<prop name="IsDefault">1</prop>
									<prop name="Width">1</prop>
								</obj>
							</list>
						</obj>
					</obj>
					<obj name="item" class="SamplePropInfo" version="1">
						<obj name="ChannelProperties" class="ChanPropList" version="2">
							<obj name="ChannelProperties" class="EMList" version="1">
								<list name="emlist" count="1">
									<obj name="item" class="PropertyList" version="1">
										<list name="emlist" count="12">
											<obj name="PropertyObject" class="RQSampleTargetProperty" version="4">
												<prop name="PropertyTypeName">Combined Sample and Target Type</prop>
												<prop name="Position">4</prop>
												<prop name="IsDefault">0</prop>
												<obj name="ChannelProp" class="ChannelProperty" version="1">
													<prop name="ChannelIdx">0</prop>
												</obj>
											</obj>
											<obj name="PropertyObject" class="QuantConcProperty" version="4">
												<prop name="PropertyTypeName">Concentration</prop>
												<prop name="Position">4</prop>
												<prop name="IsDefault">1</prop>
												<prop name="Concentration">0</prop>
												<obj name="ChannelProp" class="ChannelProperty" version="1">
													<prop name="ChannelIdx">0</prop>
												</obj>
												<prop name="ReadOnly">1</prop>
											</obj>
											<obj name="PropertyObject" class="QuantCpHighProp" version="4">
												<prop name="PropertyTypeName">Cp High</prop>
												<prop name="Position">4</prop>
												<prop name="IsDefault">1</prop>
												<prop name="CpRangeHigh">0</prop>
												<obj name="ChannelProp" class="ChannelProperty" version="1">
													<prop name="ChannelIdx">0</prop>
												</obj>
												<prop name="ReadOnly">1</prop>
											</obj>
											<obj name="PropertyObject" class="QuantCpLowProp" version="4">
												<prop name="PropertyTypeName">Cp Low</prop>
												<prop name="Position">4</prop>
												<prop name="IsDefault">1</prop>
												<prop name="CpRangeLow">0</prop>
												<obj name="ChannelProp" class="ChannelProperty" version="1">
													<prop name="ChannelIdx">0</prop>
												</obj>
												<prop name="ReadOnly">1</prop>
											</obj>
											<obj name="PropertyObject" class="RQEffProp" version="4">
												<prop name="PropertyTypeName">Efficiency</prop>
												<prop name="Position">4</prop>
												<prop name="IsDefault">1</prop>
												<prop name="Efficiency">2</prop>
												<obj name="ChannelProp" class="ChannelProperty" version="1">
													<prop name="ChannelIdx">0</prop>
												</obj>
											</obj>
											<obj name="PropertyObject" class="ChannelGenotype" version="4">
												<prop name="PropertyTypeName">Melt Geno Genotype</prop>
												<prop name="Position">4</prop>
												<prop name="IsDefault">1</prop>
												<prop name="ReadOnly">1</prop>
												<obj name="ChannelProp" class="ChannelProperty" version="1">
													<prop name="ChannelIdx">0</prop>
												</obj>
											</obj>
											<obj name="PropertyObject" class="GroupChannelTypeProp" version="4">
												<prop name="PropertyTypeName">Melt Geno Sample Type</prop>
												<prop name="Position">4</prop>
												<prop name="IsDefault">0</prop>
												<prop name="GroupSampleType">mstUnknown</prop>
												<obj name="ChannelProp" class="ChannelProperty" version="1">
													<prop name="ChannelIdx">0</prop>
												</obj>
											</obj>
											<obj name="PropertyObject" class="QuantSampleTypeProperty" version="4">
												<prop name="PropertyTypeName">Quantification Sample Type</prop>
												<prop name="Position">4</prop>
												<prop name="IsDefault">0</prop>
												<prop name="SampleType">qsUnknown</prop>
												<obj name="ChannelProp" class="ChannelProperty" version="1">
													<prop name="ChannelIdx">0</prop>
												</obj>
											</obj>
											<obj name="PropertyObject" class="ChannelGenotype" version="4">
												<prop name="PropertyTypeName">Scanning Genotype</prop>
												<prop name="Position">4</prop>
												<prop name="IsDefault">1</prop>
												<prop name="ReadOnly">1</prop>
												<obj name="ChannelProp" class="ChannelProperty" version="1">
													<prop name="ChannelIdx">0</prop>
												</obj>
											</obj>
											<obj name="PropertyObject" class="GroupChannelTypeProp" version="4">
												<prop name="PropertyTypeName">Scanning Sample Type</prop>
												<prop name="Position">4</prop>
												<prop name="IsDefault">0</prop>
												<prop name="GroupSampleType">mstUnknown</prop>
												<obj name="ChannelProp" class="ChannelProperty" version="1">
													<prop name="ChannelIdx">0</prop>
												</obj>
											</obj>
											<obj name="PropertyObject" class="TargetName" version="4">
												<prop name="PropertyTypeName">Target Name</prop>
												<prop name="Position">4</prop>
												<prop name="IsDefault">1</prop>
												<obj name="ChannelProp" class="ChannelProperty" version="1">
													<prop name="ChannelIdx">0</prop>
												</obj>
											</obj>
											<obj name="PropertyObject" class="RQTargetProperty" version="4">
												<prop name="PropertyTypeName">Target Type</prop>
												<prop name="Position">4</prop>
												<prop name="IsDefault">0</prop>
												<prop name="TargetType">dtNone</prop>
												<obj name="ChannelProp" class="ChannelProperty" version="1">
													<prop name="ChannelIdx">0</prop>
												</obj>
											</obj>
										</list>
									</obj>
								</list>
							</obj>
						</obj>
						<prop name="ChannelPropertyCount">1</prop>
						<prop name="ContainerPosition">4</prop>
						<prop name="HasSampleProperties">1</prop>
						<obj name="SampleProperties" class="PropertyList" version="1">
							<list name="emlist" count="14">
								<obj name="PropertyObject" class="SamplePrefColor" version="4">
									<prop name="PropertyTypeName">Color</prop>
									<prop name="Position">4</prop>
									<prop name="IsDefault">0</prop>
									<prop name="Color">clGray</prop>
								</obj>
								<obj name="PropertyObject" class="DominantChannelProp" version="4">
									<prop name="PropertyTypeName">Dominant Channel</prop>
									<prop name="Position">4</prop>
									<prop name="IsDefault">0</prop>
									<prop name="DominantChannel">0</prop>
								</obj>
								<obj name="PropertyObject" class="Genotype" version="4">
									<prop name="PropertyTypeName">EndPt Genotype</prop>
									<prop name="Position">4</prop>
									<prop name="IsDefault">1</prop>
									<prop name="ReadOnly">1</prop>
								</obj>
								<obj name="PropertyObject" class="GroupingSample" version="4">
									<prop name="PropertyTypeName">EndPt Sample Type</prop>
									<prop name="Position">4</prop>
									<prop name="IsDefault">0</prop>
									<prop name="GroupSampleType">mstUnknown</prop>
								</obj>
								<obj name="PropertyObject" class="SamplePrefLineStyle" version="4">
									<prop name="PropertyTypeName">Line Style</prop>
									<prop name="Position">4</prop>
									<prop name="IsDefault">0</prop>
									<prop name="LineStyle">psSolid</prop>
								</obj>
								<obj name="PropertyObject" class="GenSampleEditNotes" version="4">
									<prop name="PropertyTypeName">Notes</prop>
									<prop name="Position">4</prop>
									<prop name="IsDefault">1</prop>
								</obj>
								<obj name="PropertyObject" class="SamplePrefPointStyle" version="4">
									<prop name="PropertyTypeName">Point Style</prop>
									<prop name="Position">4</prop>
									<prop name="IsDefault">0</prop>
									<prop name="PointStyle">psNothing</prop>
								</obj>
								<obj name="PropertyObject" class="GenSampleEditPosition" version="4">
									<prop name="PropertyTypeName">Position</prop>
									<prop name="Position">4</prop>
									<prop name="IsDefault">1</prop>
								</obj>
								<obj name="PropertyObject" class="GenSampleEditReplicate" version="4">
									<prop name="PropertyTypeName">Replicate of</prop>
									<prop name="Position">4</prop>
									<prop name="IsDefault">1</prop>
									<prop name="ReplicateOf">-1</prop>
								</obj>
								<obj name="PropertyObject" class="HTCSampleID" version="4">
									<prop name="PropertyTypeName">Sample ID</prop>
									<prop name="Position">4</prop>
									<prop name="IsDefault">1</prop>
								</obj>
								<obj name="PropertyObject" class="GenSampleEditName" version="4">
									<prop name="PropertyTypeName">Sample Name</prop>
									<prop name="Position">4</prop>
									<prop name="IsDefault">1</prop>
									<prop name="name">Sample 5</prop>
								</obj>
								<obj name="PropertyObject" class="HTCSamplePrepNotes" version="4">
									<prop name="PropertyTypeName">Sample Prep Notes</prop>
									<prop name="Position">4</prop>
									<prop name="IsDefault">1</prop>
								</obj>
								<obj name="PropertyObject" class="GenSampleEditSubset" version="4">
									<prop name="PropertyTypeName">Subsets</prop>
									<prop name="Position">4</prop>
									<prop name="IsDefault">1</prop>
								</obj>
								<obj name="PropertyObject" class="SamplePrefWidth" version="5">
									<prop name="PropertyTypeName">Width</prop>
									<prop name="Position">4</prop>
									<prop name="IsDefault">1</prop>
									<prop name="Width">1</prop>
								</obj>
							</list>
						</obj>
					</obj>
					<obj name="item" class="SamplePropInfo" version="1">
						<obj name="ChannelProperties" class="ChanPropList" version="2">
							<obj name="ChannelProperties" class="EMList" version="1">
								<list name="emlist" count="1">
									<obj name="item" class="PropertyList" version="1">
										<list name="emlist" count="12">
											<obj name="PropertyObject" class="RQSampleTargetProperty" version="4">
												<prop name="PropertyTypeName">Combined Sample and Target Type</prop>
												<prop name="Position">5</prop>
												<prop name="IsDefault">0</prop>
												<obj name="ChannelProp" class="ChannelProperty" version="1">
													<prop name="ChannelIdx">0</prop>
												</obj>
											</obj>
											<obj name="PropertyObject" class="QuantConcProperty" version="4">
												<prop name="PropertyTypeName">Concentration</prop>
												<prop name="Position">5</prop>
												<prop name="IsDefault">1</prop>
												<prop name="Concentration">0</prop>
												<obj name="ChannelProp" class="ChannelProperty" version="1">
													<prop name="ChannelIdx">0</prop>
												</obj>
												<prop name="ReadOnly">1</prop>
											</obj>
											<obj name="PropertyObject" class="QuantCpHighProp" version="4">
												<prop name="PropertyTypeName">Cp High</prop>
												<prop name="Position">5</prop>
												<prop name="IsDefault">1</prop>
												<prop name="CpRangeHigh">0</prop>
												<obj name="ChannelProp" class="ChannelProperty" version="1">
													<prop name="ChannelIdx">0</prop>
												</obj>
												<prop name="ReadOnly">1</prop>
											</obj>
											<obj name="PropertyObject" class="QuantCpLowProp" version="4">
												<prop name="PropertyTypeName">Cp Low</prop>
												<prop name="Position">5</prop>
												<prop name="IsDefault">1</prop>
												<prop name="CpRangeLow">0</prop>
												<obj name="ChannelProp" class="ChannelProperty" version="1">
													<prop name="ChannelIdx">0</prop>
												</obj>
												<prop name="ReadOnly">1</prop>
											</obj>
											<obj name="PropertyObject" class="RQEffProp" version="4">
												<prop name="PropertyTypeName">Efficiency</prop>
												<prop name="Position">5</prop>
												<prop name="IsDefault">1</prop>
												<prop name="Efficiency">2</prop>
												<obj name="ChannelProp" class="ChannelProperty" version="1">
													<prop name="ChannelIdx">0</prop>
												</obj>
											</obj>
											<obj name="PropertyObject" class="ChannelGenotype" version="4">
												<prop name="PropertyTypeName">Melt Geno Genotype</prop>
												<prop name="Position">5</prop>
												<prop name="IsDefault">1</prop>
												<prop name="ReadOnly">1</prop>
												<obj name="ChannelProp" class="ChannelProperty" version="1">
													<prop name="ChannelIdx">0</prop>
												</obj>
											</obj>
											<obj name="PropertyObject" class="GroupChannelTypeProp" version="4">
												<prop name="PropertyTypeName">Melt Geno Sample Type</prop>
												<prop name="Position">5</prop>
												<prop name="IsDefault">0</prop>
												<prop name="GroupSampleType">mstUnknown</prop>
												<obj name="ChannelProp" class="ChannelProperty" version="1">
													<prop name="ChannelIdx">0</prop>
												</obj>
											</obj>
											<obj name="PropertyObject" class="QuantSampleTypeProperty" version="4">
												<prop name="PropertyTypeName">Quantification Sample Type</prop>
												<prop name="Position">5</prop>
												<prop name="IsDefault">0</prop>
												<prop name="SampleType">qsUnknown</prop>
												<obj name="ChannelProp" class="ChannelProperty" version="1">
													<prop name="ChannelIdx">0</prop>
												</obj>
											</obj>
											<obj name="PropertyObject" class="ChannelGenotype" version="4">
												<prop name="PropertyTypeName">Scanning Genotype</prop>
												<prop name="Position">5</prop>
												<prop name="IsDefault">1</prop>
												<prop name="ReadOnly">1</prop>
												<obj name="ChannelProp" class="ChannelProperty" version="1">
													<prop name="ChannelIdx">0</prop>
												</obj>
											</obj>
											<obj name="PropertyObject" class="GroupChannelTypeProp" version="4">
												<prop name="PropertyTypeName">Scanning Sample Type</prop>
												<prop name="Position">5</prop>
												<prop name="IsDefault">0</prop>
												<prop name="GroupSampleType">mstUnknown</prop>
												<obj name="ChannelProp" class="ChannelProperty" version="1">
													<prop name="ChannelIdx">0</prop>
												</obj>
											</obj>
											<obj name="PropertyObject" class="TargetName" version="4">
												<prop name="PropertyTypeName">Target Name</prop>
												<prop name="Position">5</prop>
												<prop name="IsDefault">1</prop>
												<obj name="ChannelProp" class="ChannelProperty" version="1">
													<prop name="ChannelIdx">0</prop>
												</obj>
											</obj>
											<obj name="PropertyObject" class="RQTargetProperty" version="4">
												<prop name="PropertyTypeName">Target Type</prop>
												<prop name="Position">5</prop>
												<prop name="IsDefault">0</prop>
												<prop name="TargetType">dtNone</prop>
												<obj name="ChannelProp" class="ChannelProperty" version="1">
													<prop name="ChannelIdx">0</prop>
												</obj>
											</obj>
										</list>
									</obj>
								</list>
							</obj>
						</obj>
						<prop name="ChannelPropertyCount">1</prop>
						<prop name="ContainerPosition">5</prop>
						<prop name="HasSampleProperties">1</prop>
						<obj name="SampleProperties" class="PropertyList" version="1">
							<list name="emlist" count="14">
								<obj name="PropertyObject" class="SamplePrefColor" version="4">
									<prop name="PropertyTypeName">Color</prop>
									<prop name="Position">5</prop>
									<prop name="IsDefault">0</prop>
									<prop name="Color">$0012D7FA</prop>
								</obj>
								<obj name="PropertyObject" class="DominantChannelProp" version="4">
									<prop name="PropertyTypeName">Dominant Channel</prop>
									<prop name="Position">5</prop>
									<prop name="IsDefault">0</prop>
									<prop name="DominantChannel">0</prop>
								</obj>
								<obj name="PropertyObject" class="Genotype" version="4">
									<prop name="PropertyTypeName">EndPt Genotype</prop>
									<prop name="Position">5</prop>
									<prop name="IsDefault">1</prop>
									<prop name="ReadOnly">1</prop>
								</obj>
								<obj name="PropertyObject" class="GroupingSample" version="4">
									<prop name="PropertyTypeName">EndPt Sample Type</prop>
									<prop name="Position">5</prop>
									<prop name="IsDefault">0</prop>
									<prop name="GroupSampleType">mstUnknown</prop>
								</obj>
								<obj name="PropertyObject" class="SamplePrefLineStyle" version="4">
									<prop name="PropertyTypeName">Line Style</prop>
									<prop name="Position">5</prop>
									<prop name="IsDefault">0</prop>
									<prop name="LineStyle">psSolid</prop>
								</obj>
								<obj name="PropertyObject" class="GenSampleEditNotes" version="4">
									<prop name="PropertyTypeName">Notes</prop>
									<prop name="Position">5</prop>
									<prop name="IsDefault">1</prop>
								</obj>
								<obj name="PropertyObject" class="SamplePrefPointStyle" version="4">
									<prop name="PropertyTypeName">Point Style</prop>
									<prop name="Position">5</prop>
									<prop name="IsDefault">0</prop>
									<prop name="PointStyle">psNothing</prop>
								</obj>
								<obj name="PropertyObject" class="GenSampleEditPosition" version="4">
									<prop name="PropertyTypeName">Position</prop>
									<prop name="Position">5</prop>
									<prop name="IsDefault">1</prop>
								</obj>
								<obj name="PropertyObject" class="GenSampleEditReplicate" version="4">
									<prop name="PropertyTypeName">Replicate of</prop>
									<prop name="Position">5</prop>
									<prop name="IsDefault">1</prop>
									<prop name="ReplicateOf">-1</prop>
								</obj>
								<obj name="PropertyObject" class="HTCSampleID" version="4">
									<prop name="PropertyTypeName">Sample ID</prop>
									<prop name="Position">5</prop>
									<prop name="IsDefault">1</prop>
								</obj>
								<obj name="PropertyObject" class="GenSampleEditName" version="4">
									<prop name="PropertyTypeName">Sample Name</prop>
									<prop name="Position">5</prop>
									<prop name="IsDefault">1</prop>
									<prop name="name">Sample 6</prop>
								</obj>
								<obj name="PropertyObject" class="HTCSamplePrepNotes" version="4">
									<prop name="PropertyTypeName">Sample Prep Notes</prop>
									<prop name="Position">5</prop>
									<prop name="IsDefault">1</prop>
								</obj>
								<obj name="PropertyObject" class="GenSampleEditSubset" version="4">
									<prop name="PropertyTypeName">Subsets</prop>
									<prop name="Position">5</prop>
									<prop name="IsDefault">1</prop>
								</obj>
								<obj name="PropertyObject" class="SamplePrefWidth" version="5">
									<prop name="PropertyTypeName">Width</prop>
									<prop name="Position">5</prop>
									<prop name="IsDefault">1</prop>
									<prop name="Width">1</prop>
								</obj>
							</list>
						</obj>
					</obj>
					<obj name="item" class="SamplePropInfo" version="1">
						<obj name="ChannelProperties" class="ChanPropList" version="2">
							<obj name="ChannelProperties" class="EMList" version="1">
								<list name="emlist" count="1">
									<obj name="item" class="PropertyList" version="1">
										<list name="emlist" count="12">
											<obj name="PropertyObject" class="RQSampleTargetProperty" version="4">
												<prop name="PropertyTypeName">Combined Sample and Target Type</prop>
												<prop name="Position">6</prop>
												<prop name="IsDefault">0</prop>
												<obj name="ChannelProp" class="ChannelProperty" version="1">
													<prop name="ChannelIdx">0</prop>
												</obj>
											</obj>
											<obj name="PropertyObject" class="QuantConcProperty" version="4">
												<prop name="PropertyTypeName">Concentration</prop>
												<prop name="Position">6</prop>
												<prop name="IsDefault">1</prop>
												<prop name="Concentration">0</prop>
												<obj name="ChannelProp" class="ChannelProperty" version="1">
													<prop name="ChannelIdx">0</prop>
												</obj>
												<prop name="ReadOnly">1</prop>
											</obj>
											<obj name="PropertyObject" class="QuantCpHighProp" version="4">
												<prop name="PropertyTypeName">Cp High</prop>
												<prop name="Position">6</prop>
												<prop name="IsDefault">1</prop>
												<prop name="CpRangeHigh">0</prop>
												<obj name="ChannelProp" class="ChannelProperty" version="1">
													<prop name="ChannelIdx">0</prop>
												</obj>
												<prop name="ReadOnly">1</prop>
											</obj>
											<obj name="PropertyObject" class="QuantCpLowProp" version="4">
												<prop name="PropertyTypeName">Cp Low</prop>
												<prop name="Position">6</prop>
												<prop name="IsDefault">1</prop>
												<prop name="CpRangeLow">0</prop>
												<obj name="ChannelProp" class="ChannelProperty" version="1">
													<prop name="ChannelIdx">0</prop>
												</obj>
												<prop name="ReadOnly">1</prop>
											</obj>
											<obj name="PropertyObject" class="RQEffProp" version="4">
												<prop name="PropertyTypeName">Efficiency</prop>
												<prop name="Position">6</prop>
												<prop name="IsDefault">1</prop>
												<prop name="Efficiency">2</prop>
												<obj name="ChannelProp" class="ChannelProperty" version="1">
													<prop name="ChannelIdx">0</prop>
												</obj>
											</obj>
											<obj name="PropertyObject" class="ChannelGenotype" version="4">
												<prop name="PropertyTypeName">Melt Geno Genotype</prop>
												<prop name="Position">6</prop>
												<prop name="IsDefault">1</prop>
												<prop name="ReadOnly">1</prop>
												<obj name="ChannelProp" class="ChannelProperty" version="1">
													<prop name="ChannelIdx">0</prop>
												</obj>
											</obj>
											<obj name="PropertyObject" class="GroupChannelTypeProp" version="4">
												<prop name="PropertyTypeName">Melt Geno Sample Type</prop>
												<prop name="Position">6</prop>
												<prop name="IsDefault">0</prop>
												<prop name="GroupSampleType">mstUnknown</prop>
												<obj name="ChannelProp" class="ChannelProperty" version="1">
													<prop name="ChannelIdx">0</prop>
												</obj>
											</obj>
											<obj name="PropertyObject" class="QuantSampleTypeProperty" version="4">
												<prop name="PropertyTypeName">Quantification Sample Type</prop>
												<prop name="Position">6</prop>
												<prop name="IsDefault">0</prop>
												<prop name="SampleType">qsUnknown</prop>
												<obj name="ChannelProp" class="ChannelProperty" version="1">
													<prop name="ChannelIdx">0</prop>
												</obj>
											</obj>
											<obj name="PropertyObject" class="ChannelGenotype" version="4">
												<prop name="PropertyTypeName">Scanning Genotype</prop>
												<prop name="Position">6</prop>
												<prop name="IsDefault">1</prop>
												<prop name="ReadOnly">1</prop>
												<obj name="ChannelProp" class="ChannelProperty" version="1">
													<prop name="ChannelIdx">0</prop>
												</obj>
											</obj>
											<obj name="PropertyObject" class="GroupChannelTypeProp" version="4">
												<prop name="PropertyTypeName">Scanning Sample Type</prop>
												<prop name="Position">6</prop>
												<prop name="IsDefault">0</prop>
												<prop name="GroupSampleType">mstUnknown</prop>
												<obj name="ChannelProp" class="ChannelProperty" version="1">
													<prop name="ChannelIdx">0</prop>
												</obj>
											</obj>
											<obj name="PropertyObject" class="TargetName" version="4">
												<prop name="PropertyTypeName">Target Name</prop>
												<prop name="Position">6</prop>
												<prop name="IsDefault">1</prop>
												<obj name="ChannelProp" class="ChannelProperty" version="1">
													<prop name="ChannelIdx">0</prop>
												</obj>
											</obj>
											<obj name="PropertyObject" class="RQTargetProperty" version="4">
												<prop name="PropertyTypeName">Target Type</prop>
												<prop name="Position">6</prop>
												<prop name="IsDefault">0</prop>
												<prop name="TargetType">dtNone</prop>
												<obj name="ChannelProp" class="ChannelProperty" version="1">
													<prop name="ChannelIdx">0</prop>
												</obj>
											</obj>
										</list>
									</obj>
								</list>
							</obj>
						</obj>
						<prop name="ChannelPropertyCount">1</prop>
						<prop name="ContainerPosition">6</prop>
						<prop name="HasSampleProperties">1</prop>
						<obj name="SampleProperties" class="PropertyList" version="1">
							<list name="emlist" count="14">
								<obj name="PropertyObject" class="SamplePrefColor" version="4">
									<prop name="PropertyTypeName">Color</prop>
									<prop name="Position">6</prop>
									<prop name="IsDefault">0</prop>
									<prop name="Color">$00000097</prop>
								</obj>
								<obj name="PropertyObject" class="DominantChannelProp" version="4">
									<prop name="PropertyTypeName">Dominant Channel</prop>
									<prop name="Position">6</prop>
									<prop name="IsDefault">0</prop>
									<prop name="DominantChannel">0</prop>
								</obj>
								<obj name="PropertyObject" class="Genotype" version="4">
									<prop name="PropertyTypeName">EndPt Genotype</prop>
									<prop name="Position">6</prop>
									<prop name="IsDefault">1</prop>
									<prop name="ReadOnly">1</prop>
								</obj>
								<obj name="PropertyObject" class="GroupingSample" version="4">
									<prop name="PropertyTypeName">EndPt Sample Type</prop>
									<prop name="Position">6</prop>
									<prop name="IsDefault">0</prop>
									<prop name="GroupSampleType">mstUnknown</prop>
								</obj>
								<obj name="PropertyObject" class="SamplePrefLineStyle" version="4">
									<prop name="PropertyTypeName">Line Style</prop>
									<prop name="Position">6</prop>
									<prop name="IsDefault">0</prop>
									<prop name="LineStyle">psSolid</prop>
								</obj>
								<obj name="PropertyObject" class="GenSampleEditNotes" version="4">
									<prop name="PropertyTypeName">Notes</prop>
									<prop name="Position">6</prop>
									<prop name="IsDefault">1</prop>
								</obj>
								<obj name="PropertyObject" class="SamplePrefPointStyle" version="4">
									<prop name="PropertyTypeName">Point Style</prop>
									<prop name="Position">6</prop>
									<prop name="IsDefault">0</prop>
									<prop name="PointStyle">psNothing</prop>
								</obj>
								<obj name="PropertyObject" class="GenSampleEditPosition" version="4">
									<prop name="PropertyTypeName">Position</prop>
									<prop name="Position">6</prop>
									<prop name="IsDefault">1</prop>
								</obj>
								<obj name="PropertyObject" class="GenSampleEditReplicate" version="4">
									<prop name="PropertyTypeName">Replicate of</prop>
									<prop name="Position">6</prop>
									<prop name="IsDefault">1</prop>
									<prop name="ReplicateOf">-1</prop>
								</obj>
								<obj name="PropertyObject" class="HTCSampleID" version="4">
									<prop name="PropertyTypeName">Sample ID</prop>
									<prop name="Position">6</prop>
									<prop name="IsDefault">1</prop>
								</obj>
								<obj name="PropertyObject" class="GenSampleEditName" version="4">
									<prop name="PropertyTypeName">Sample Name</prop>
									<prop name="Position">6</prop>
									<prop name="IsDefault">1</prop>
									<prop name="name">Sample 7</prop>
								</obj>
								<obj name="PropertyObject" class="HTCSamplePrepNotes" version="4">
									<prop name="PropertyTypeName">Sample Prep Notes</prop>
									<prop name="Position">6</prop>
									<prop name="IsDefault">1</prop>
								</obj>
								<obj name="PropertyObject" class="GenSampleEditSubset" version="4">
									<prop name="PropertyTypeName">Subsets</prop>
									<prop name="Position">6</prop>
									<prop name="IsDefault">1</prop>
								</obj>
								<obj name="PropertyObject" class="SamplePrefWidth" version="5">
									<prop name="PropertyTypeName">Width</prop>
									<prop name="Position">6</prop>
									<prop name="IsDefault">1</prop>
									<prop name="Width">1</prop>
								</obj>
							</list>
						</obj>
					</obj>
					<obj name="item" class="SamplePropInfo" version="1">
						<obj name="ChannelProperties" class="ChanPropList" version="2">
							<obj name="ChannelProperties" class="EMList" version="1">
								<list name="emlist" count="1">
									<obj name="item" class="PropertyList" version="1">
										<list name="emlist" count="12">
											<obj name="PropertyObject" class="RQSampleTargetProperty" version="4">
												<prop name="PropertyTypeName">Combined Sample and Target Type</prop>
												<prop name="Position">7</prop>
												<prop name="IsDefault">0</prop>
												<obj name="ChannelProp" class="ChannelProperty" version="1">
													<prop name="ChannelIdx">0</prop>
												</obj>
											</obj>
											<obj name="PropertyObject" class="QuantConcProperty" version="4">
												<prop name="PropertyTypeName">Concentration</prop>
												<prop name="Position">7</prop>
												<prop name="IsDefault">1</prop>
												<prop name="Concentration">0</prop>
												<obj name="ChannelProp" class="ChannelProperty" version="1">
													<prop name="ChannelIdx">0</prop>
												</obj>
												<prop name="ReadOnly">1</prop>
											</obj>
											<obj name="PropertyObject" class="QuantCpHighProp" version="4">
												<prop name="PropertyTypeName">Cp High</prop>
												<prop name="Position">7</prop>
												<prop name="IsDefault">1</prop>
												<prop name="CpRangeHigh">0</prop>
												<obj name="ChannelProp" class="ChannelProperty" version="1">
													<prop name="ChannelIdx">0</prop>
												</obj>
												<prop name="ReadOnly">1</prop>
											</obj>
											<obj name="PropertyObject" class="QuantCpLowProp" version="4">
												<prop name="PropertyTypeName">Cp Low</prop>
												<prop name="Position">7</prop>
												<prop name="IsDefault">1</prop>
												<prop name="CpRangeLow">0</prop>
												<obj name="ChannelProp" class="ChannelProperty" version="1">
													<prop name="ChannelIdx">0</prop>
												</obj>
												<prop name="ReadOnly">1</prop>
											</obj>
											<obj name="PropertyObject" class="RQEffProp" version="4">
												<prop name="PropertyTypeName">Efficiency</prop>
												<prop name="Position">7</prop>
												<prop name="IsDefault">1</prop>
												<prop name="Efficiency">2</prop>
												<obj name="ChannelProp" class="ChannelProperty" version="1">
													<prop name="ChannelIdx">0</prop>
												</obj>
											</obj>
											<obj name="PropertyObject" class="ChannelGenotype" version="4">
												<prop name="PropertyTypeName">Melt Geno Genotype</prop>
												<prop name="Position">7</prop>
												<prop name="IsDefault">1</prop>
												<prop name="ReadOnly">1</prop>
												<obj name="ChannelProp" class="ChannelProperty" version="1">
													<prop name="ChannelIdx">0</prop>
												</obj>
											</obj>
											<obj name="PropertyObject" class="GroupChannelTypeProp" version="4">
												<prop name="PropertyTypeName">Melt Geno Sample Type</prop>
												<prop name="Position">7</prop>
												<prop name="IsDefault">0</prop>
												<prop name="GroupSampleType">mstUnknown</prop>
												<obj name="ChannelProp" class="ChannelProperty" version="1">
													<prop name="ChannelIdx">0</prop>
												</obj>
											</obj>
											<obj name="PropertyObject" class="QuantSampleTypeProperty" version="4">
												<prop name="PropertyTypeName">Quantification Sample Type</prop>
												<prop name="Position">7</prop>
												<prop name="IsDefault">0</prop>
												<prop name="SampleType">qsUnknown</prop>
												<obj name="ChannelProp" class="ChannelProperty" version="1">
													<prop name="ChannelIdx">0</prop>
												</obj>
											</obj>
											<obj name="PropertyObject" class="ChannelGenotype" version="4">
												<prop name="PropertyTypeName">Scanning Genotype</prop>
												<prop name="Position">7</prop>
												<prop name="IsDefault">1</prop>
												<prop name="ReadOnly">1</prop>
												<obj name="ChannelProp" class="ChannelProperty" version="1">
													<prop name="ChannelIdx">0</prop>
												</obj>
											</obj>
											<obj name="PropertyObject" class="GroupChannelTypeProp" version="4">
												<prop name="PropertyTypeName">Scanning Sample Type</prop>
												<prop name="Position">7</prop>
												<prop name="IsDefault">0</prop>
												<prop name="GroupSampleType">mstUnknown</prop>
												<obj name="ChannelProp" class="ChannelProperty" version="1">
													<prop name="ChannelIdx">0</prop>
												</obj>
											</obj>
											<obj name="PropertyObject" class="TargetName" version="4">
												<prop name="PropertyTypeName">Target Name</prop>
												<prop name="Position">7</prop>
												<prop name="IsDefault">1</prop>
												<obj name="ChannelProp" class="ChannelProperty" version="1">
													<prop name="ChannelIdx">0</prop>
												</obj>
											</obj>
											<obj name="PropertyObject" class="RQTargetProperty" version="4">
												<prop name="PropertyTypeName">Target Type</prop>
												<prop name="Position">7</prop>
												<prop name="IsDefault">0</prop>
												<prop name="TargetType">dtNone</prop>
												<obj name="ChannelProp" class="ChannelProperty" version="1">
													<prop name="ChannelIdx">0</prop>
												</obj>
											</obj>
										</list>
									</obj>
								</list>
							</obj>
						</obj>
						<prop name="ChannelPropertyCount">1</prop>
						<prop name="ContainerPosition">7</prop>
						<prop name="HasSampleProperties">1</prop>
						<obj name="SampleProperties" class="PropertyList" version="1">
							<list name="emlist" count="14">
								<obj name="PropertyObject" class="SamplePrefColor" version="4">
									<prop name="PropertyTypeName">Color</prop>
									<prop name="Position">7</prop>
									<prop name="IsDefault">0</prop>
									<prop name="Color">$00FFFF0F</prop>
								</obj>
								<obj name="PropertyObject" class="DominantChannelProp" version="4">
									<prop name="PropertyTypeName">Dominant Channel</prop>
									<prop name="Position">7</prop>
									<prop name="IsDefault">0</prop>
									<prop name="DominantChannel">0</prop>
								</obj>
								<obj name="PropertyObject" class="Genotype" version="4">
									<prop name="PropertyTypeName">EndPt Genotype</prop>
									<prop name="Position">7</prop>
									<prop name="IsDefault">1</prop>
									<prop name="ReadOnly">1</prop>
								</obj>
								<obj name="PropertyObject" class="GroupingSample" version="4">
									<prop name="PropertyTypeName">EndPt Sample Type</prop>
									<prop name="Position">7</prop>
									<prop name="IsDefault">0</prop>
									<prop name="GroupSampleType">mstUnknown</prop>
								</obj>
								<obj name="PropertyObject" class="SamplePrefLineStyle" version="4">
									<prop name="PropertyTypeName">Line Style</prop>
									<prop name="Position">7</prop>
									<prop name="IsDefault">0</prop>
									<prop name="LineStyle">psSolid</prop>
								</obj>
								<obj name="PropertyObject" class="GenSampleEditNotes" version="4">
									<prop name="PropertyTypeName">Notes</prop>
									<prop name="Position">7</prop>
									<prop name="IsDefault">1</prop>
								</obj>
								<obj name="PropertyObject" class="SamplePrefPointStyle" version="4">
									<prop name="PropertyTypeName">Point Style</prop>
									<prop name="Position">7</prop>
									<prop name="IsDefault">0</prop>
									<prop name="PointStyle">psNothing</prop>
								</obj>
								<obj name="PropertyObject" class="GenSampleEditPosition" version="4">
									<prop name="PropertyTypeName">Position</prop>
									<prop name="Position">7</prop>
									<prop name="IsDefault">1</prop>
								</obj>
								<obj name="PropertyObject" class="GenSampleEditReplicate" version="4">
									<prop name="PropertyTypeName">Replicate of</prop>
									<prop name="Position">7</prop>
									<prop name="IsDefault">1</prop>
									<prop name="ReplicateOf">-1</prop>
								</obj>
								<obj name="PropertyObject" class="HTCSampleID" version="4">
									<prop name="PropertyTypeName">Sample ID</prop>
									<prop name="Position">7</prop>
									<prop name="IsDefault">1</prop>
								</obj>
								<obj name="PropertyObject" class="GenSampleEditName" version="4">
									<prop name="PropertyTypeName">Sample Name</prop>
									<prop name="Position">7</prop>
									<prop name="IsDefault">1</prop>
									<prop name="name">Sample 8</prop>
								</obj>
								<obj name="PropertyObject" class="HTCSamplePrepNotes" version="4">
									<prop name="PropertyTypeName">Sample Prep Notes</prop>
									<prop name="Position">7</prop>
									<prop name="IsDefault">1</prop>
								</obj>
								<obj name="PropertyObject" class="GenSampleEditSubset" version="4">
									<prop name="PropertyTypeName">Subsets</prop>
									<prop name="Position">7</prop>
									<prop name="IsDefault">1</prop>
								</obj>
								<obj name="PropertyObject" class="SamplePrefWidth" version="5">
									<prop name="PropertyTypeName">Width</prop>
									<prop name="Position">7</prop>
									<prop name="IsDefault">1</prop>
									<prop name="Width">1</prop>
								</obj>
							</list>
						</obj>
					</obj>
					<obj name="item" class="SamplePropInfo" version="1">
						<obj name="ChannelProperties" class="ChanPropList" version="2">
							<obj name="ChannelProperties" class="EMList" version="1">
								<list name="emlist" count="1">
									<obj name="item" class="PropertyList" version="1">
										<list name="emlist" count="12">
											<obj name="PropertyObject" class="RQSampleTargetProperty" version="4">
												<prop name="PropertyTypeName">Combined Sample and Target Type</prop>
												<prop name="Position">8</prop>
												<prop name="IsDefault">0</prop>
												<obj name="ChannelProp" class="ChannelProperty" version="1">
													<prop name="ChannelIdx">0</prop>
												</obj>
											</obj>
											<obj name="PropertyObject" class="QuantConcProperty" version="4">
												<prop name="PropertyTypeName">Concentration</prop>
												<prop name="Position">8</prop>
												<prop name="IsDefault">1</prop>
												<prop name="Concentration">0</prop>
												<obj name="ChannelProp" class="ChannelProperty" version="1">
													<prop name="ChannelIdx">0</prop>
												</obj>
												<prop name="ReadOnly">1</prop>
											</obj>
											<obj name="PropertyObject" class="QuantCpHighProp" version="4">
												<prop name="PropertyTypeName">Cp High</prop>
												<prop name="Position">8</prop>
												<prop name="IsDefault">1</prop>
												<prop name="CpRangeHigh">0</prop>
												<obj name="ChannelProp" class="ChannelProperty" version="1">
													<prop name="ChannelIdx">0</prop>
												</obj>
												<prop name="ReadOnly">1</prop>
											</obj>
											<obj name="PropertyObject" class="QuantCpLowProp" version="4">
												<prop name="PropertyTypeName">Cp Low</prop>
												<prop name="Position">8</prop>
												<prop name="IsDefault">1</prop>
												<prop name="CpRangeLow">0</prop>
												<obj name="ChannelProp" class="ChannelProperty" version="1">
													<prop name="ChannelIdx">0</prop>
												</obj>
												<prop name="ReadOnly">1</prop>
											</obj>
											<obj name="PropertyObject" class="RQEffProp" version="4">
												<prop name="PropertyTypeName">Efficiency</prop>
												<prop name="Position">8</prop>
												<prop name="IsDefault">1</prop>
												<prop name="Efficiency">2</prop>
												<obj name="ChannelProp" class="ChannelProperty" version="1">
													<prop name="ChannelIdx">0</prop>
												</obj>
											</obj>
											<obj name="PropertyObject" class="ChannelGenotype" version="4">
												<prop name="PropertyTypeName">Melt Geno Genotype</prop>
												<prop name="Position">8</prop>
												<prop name="IsDefault">1</prop>
												<prop name="ReadOnly">1</prop>
												<obj name="ChannelProp" class="ChannelProperty" version="1">
													<prop name="ChannelIdx">0</prop>
												</obj>
											</obj>
											<obj name="PropertyObject" class="GroupChannelTypeProp" version="4">
												<prop name="PropertyTypeName">Melt Geno Sample Type</prop>
												<prop name="Position">8</prop>
												<prop name="IsDefault">0</prop>
												<prop name="GroupSampleType">mstUnknown</prop>
												<obj name="ChannelProp" class="ChannelProperty" version="1">
													<prop name="ChannelIdx">0</prop>
												</obj>
											</obj>
											<obj name="PropertyObject" class="QuantSampleTypeProperty" version="4">
												<prop name="PropertyTypeName">Quantification Sample Type</prop>
												<prop name="Position">8</prop>
												<prop name="IsDefault">0</prop>
												<prop name="SampleType">qsUnknown</prop>
												<obj name="ChannelProp" class="ChannelProperty" version="1">
													<prop name="ChannelIdx">0</prop>
												</obj>
											</obj>
											<obj name="PropertyObject" class="ChannelGenotype" version="4">
												<prop name="PropertyTypeName">Scanning Genotype</prop>
												<prop name="Position">8</prop>
												<prop name="IsDefault">1</prop>
												<prop name="ReadOnly">1</prop>
												<obj name="ChannelProp" class="ChannelProperty" version="1">
													<prop name="ChannelIdx">0</prop>
												</obj>
											</obj>
											<obj name="PropertyObject" class="GroupChannelTypeProp" version="4">
												<prop name="PropertyTypeName">Scanning Sample Type</prop>
												<prop name="Position">8</prop>
												<prop name="IsDefault">0</prop>
												<prop name="GroupSampleType">mstUnknown</prop>
												<obj name="ChannelProp" class="ChannelProperty" version="1">
													<prop name="ChannelIdx">0</prop>
												</obj>
											</obj>
											<obj name="PropertyObject" class="TargetName" version="4">
												<prop name="PropertyTypeName">Target Name</prop>
												<prop name="Position">8</prop>
												<prop name="IsDefault">1</prop>
												<obj name="ChannelProp" class="ChannelProperty" version="1">
													<prop name="ChannelIdx">0</prop>
												</obj>
											</obj>
											<obj name="PropertyObject" class="RQTargetProperty" version="4">
												<prop name="PropertyTypeName">Target Type</prop>
												<prop name="Position">8</prop>
												<prop name="IsDefault">0</prop>
												<prop name="TargetType">dtNone</prop>
												<obj name="ChannelProp" class="ChannelProperty" version="1">
													<prop name="ChannelIdx">0</prop>
												</obj>
											</obj>
										</list>
									</obj>
								</list>
							</obj>
						</obj>
						<prop name="ChannelPropertyCount">1</prop>
						<prop name="ContainerPosition">8</prop>
						<prop name="HasSampleProperties">1</prop>
						<obj name="SampleProperties" class="PropertyList" version="1">
							<list name="emlist" count="14">
								<obj name="PropertyObject" class="SamplePrefColor" version="4">
									<prop name="PropertyTypeName">Color</prop>
									<prop name="Position">8</prop>
									<prop name="IsDefault">0</prop>
									<prop name="Color">$00404000</prop>
								</obj>
								<obj name="PropertyObject" class="DominantChannelProp" version="4">
									<prop name="PropertyTypeName">Dominant Channel</prop>
									<prop name="Position">8</prop>
									<prop name="IsDefault">0</prop>
									<prop name="DominantChannel">0</prop>
								</obj>
								<obj name="PropertyObject" class="Genotype" version="4">
									<prop name="PropertyTypeName">EndPt Genotype</prop>
									<prop name="Position">8</prop>
									<prop name="IsDefault">1</prop>
									<prop name="ReadOnly">1</prop>
								</obj>
								<obj name="PropertyObject" class="GroupingSample" version="4">
									<prop name="PropertyTypeName">EndPt Sample Type</prop>
									<prop name="Position">8</prop>
									<prop name="IsDefault">0</prop>
									<prop name="GroupSampleType">mstUnknown</prop>
								</obj>
								<obj name="PropertyObject" class="SamplePrefLineStyle" version="4">
									<prop name="PropertyTypeName">Line Style</prop>
									<prop name="Position">8</prop>
									<prop name="IsDefault">0</prop>
									<prop name="LineStyle">psSolid</prop>
								</obj>
								<obj name="PropertyObject" class="GenSampleEditNotes" version="4">
									<prop name="PropertyTypeName">Notes</prop>
									<prop name="Position">8</prop>
									<prop name="IsDefault">1</prop>
								</obj>
								<obj name="PropertyObject" class="SamplePrefPointStyle" version="4">
									<prop name="PropertyTypeName">Point Style</prop>
									<prop name="Position">8</prop>
									<prop name="IsDefault">0</prop>
									<prop name="PointStyle">psNothing</prop>
								</obj>
								<obj name="PropertyObject" class="GenSampleEditPosition" version="4">
									<prop name="PropertyTypeName">Position</prop>
									<prop name="Position">8</prop>
									<prop name="IsDefault">1</prop>
								</obj>
								<obj name="PropertyObject" class="GenSampleEditReplicate" version="4">
									<prop name="PropertyTypeName">Replicate of</prop>
									<prop name="Position">8</prop>
									<prop name="IsDefault">1</prop>
									<prop name="ReplicateOf">-1</prop>
								</obj>
								<obj name="PropertyObject" class="HTCSampleID" version="4">
									<prop name="PropertyTypeName">Sample ID</prop>
									<prop name="Position">8</prop>
									<prop name="IsDefault">1</prop>
								</obj>
								<obj name="PropertyObject" class="GenSampleEditName" version="4">
									<prop name="PropertyTypeName">Sample Name</prop>
									<prop name="Position">8</prop>
									<prop name="IsDefault">1</prop>
									<prop name="name">Sample 9</prop>
								</obj>
								<obj name="PropertyObject" class="HTCSamplePrepNotes" version="4">
									<prop name="PropertyTypeName">Sample Prep Notes</prop>
									<prop name="Position">8</prop>
									<prop name="IsDefault">1</prop>
								</obj>
								<obj name="PropertyObject" class="GenSampleEditSubset" version="4">
									<prop name="PropertyTypeName">Subsets</prop>
									<prop name="Position">8</prop>
									<prop name="IsDefault">1</prop>
								</obj>
								<obj name="PropertyObject" class="SamplePrefWidth" version="5">
									<prop name="PropertyTypeName">Width</prop>
									<prop name="Position">8</prop>
									<prop name="IsDefault">1</prop>
									<prop name="Width">1</prop>
								</obj>
							</list>
						</obj>
					</obj>
					<obj name="item" class="SamplePropInfo" version="1">
						<obj name="ChannelProperties" class="ChanPropList" version="2">
							<obj name="ChannelProperties" class="EMList" version="1">
								<list name="emlist" count="1">
									<obj name="item" class="PropertyList" version="1">
										<list name="emlist" count="12">
											<obj name="PropertyObject" class="RQSampleTargetProperty" version="4">
												<prop name="PropertyTypeName">Combined Sample and Target Type</prop>
												<prop name="Position">9</prop>
												<prop name="IsDefault">0</prop>
												<obj name="ChannelProp" class="ChannelProperty" version="1">
													<prop name="ChannelIdx">0</prop>
												</obj>
											</obj>
											<obj name="PropertyObject" class="QuantConcProperty" version="4">
												<prop name="PropertyTypeName">Concentration</prop>
												<prop name="Position">9</prop>
												<prop name="IsDefault">1</prop>
												<prop name="Concentration">0</prop>
												<obj name="ChannelProp" class="ChannelProperty" version="1">
													<prop name="ChannelIdx">0</prop>
												</obj>
												<prop name="ReadOnly">1</prop>
											</obj>
											<obj name="PropertyObject" class="QuantCpHighProp" version="4">
												<prop name="PropertyTypeName">Cp High</prop>
												<prop name="Position">9</prop>
												<prop name="IsDefault">1</prop>
												<prop name="CpRangeHigh">0</prop>
												<obj name="ChannelProp" class="ChannelProperty" version="1">
													<prop name="ChannelIdx">0</prop>
												</obj>
												<prop name="ReadOnly">1</prop>
											</obj>
											<obj name="PropertyObject" class="QuantCpLowProp" version="4">
												<prop name="PropertyTypeName">Cp Low</prop>
												<prop name="Position">9</prop>
												<prop name="IsDefault">1</prop>
												<prop name="CpRangeLow">0</prop>
												<obj name="ChannelProp" class="ChannelProperty" version="1">
													<prop name="ChannelIdx">0</prop>
												</obj>
												<prop name="ReadOnly">1</prop>
											</obj>
											<obj name="PropertyObject" class="RQEffProp" version="4">
												<prop name="PropertyTypeName">Efficiency</prop>
												<prop name="Position">9</prop>
												<prop name="IsDefault">1</prop>
												<prop name="Efficiency">2</prop>
												<obj name="ChannelProp" class="ChannelProperty" version="1">
													<prop name="ChannelIdx">0</prop>
												</obj>
											</obj>
											<obj name="PropertyObject" class="ChannelGenotype" version="4">
												<prop name="PropertyTypeName">Melt Geno Genotype</prop>
												<prop name="Position">9</prop>
												<prop name="IsDefault">1</prop>
												<prop name="ReadOnly">1</prop>
												<obj name="ChannelProp" class="ChannelProperty" version="1">
													<prop name="ChannelIdx">0</prop>
												</obj>
											</obj>
											<obj name="PropertyObject" class="GroupChannelTypeProp" version="4">
												<prop name="PropertyTypeName">Melt Geno Sample Type</prop>
												<prop name="Position">9</prop>
												<prop name="IsDefault">0</prop>
												<prop name="GroupSampleType">mstUnknown</prop>
												<obj name="ChannelProp" class="ChannelProperty" version="1">
													<prop name="ChannelIdx">0</prop>
												</obj>
											</obj>
											<obj name="PropertyObject" class="QuantSampleTypeProperty" version="4">
												<prop name="PropertyTypeName">Quantification Sample Type</prop>
												<prop name="Position">9</prop>
												<prop name="IsDefault">0</prop>
												<prop name="SampleType">qsUnknown</prop>
												<obj name="ChannelProp" class="ChannelProperty" version="1">
													<prop name="ChannelIdx">0</prop>
												</obj>
											</obj>
											<obj name="PropertyObject" class="ChannelGenotype" version="4">
												<prop name="PropertyTypeName">Scanning Genotype</prop>
												<prop name="Position">9</prop>
												<prop name="IsDefault">1</prop>
												<prop name="ReadOnly">1</prop>
												<obj name="ChannelProp" class="ChannelProperty" version="1">
													<prop name="ChannelIdx">0</prop>
												</obj>
											</obj>
											<obj name="PropertyObject" class="GroupChannelTypeProp" version="4">
												<prop name="PropertyTypeName">Scanning Sample Type</prop>
												<prop name="Position">9</prop>
												<prop name="IsDefault">0</prop>
												<prop name="GroupSampleType">mstUnknown</prop>
												<obj name="ChannelProp" class="ChannelProperty" version="1">
													<prop name="ChannelIdx">0</prop>
												</obj>
											</obj>
											<obj name="PropertyObject" class="TargetName" version="4">
												<prop name="PropertyTypeName">Target Name</prop>
												<prop name="Position">9</prop>
												<prop name="IsDefault">1</prop>
												<obj name="ChannelProp" class="ChannelProperty" version="1">
													<prop name="ChannelIdx">0</prop>
												</obj>
											</obj>
											<obj name="PropertyObject" class="RQTargetProperty" version="4">
												<prop name="PropertyTypeName">Target Type</prop>
												<prop name="Position">9</prop>
												<prop name="IsDefault">0</prop>
												<prop name="TargetType">dtNone</prop>
												<obj name="ChannelProp" class="ChannelProperty" version="1">
													<prop name="ChannelIdx">0</prop>
												</obj>
											</obj>
										</list>
									</obj>
								</list>
							</obj>
						</obj>
						<prop name="ChannelPropertyCount">1</prop>
						<prop name="ContainerPosition">9</prop>
						<prop name="HasSampleProperties">1</prop>
						<obj name="SampleProperties" class="PropertyList" version="1">
							<list name="emlist" count="14">
								<obj name="PropertyObject" class="SamplePrefColor" version="4">
									<prop name="PropertyTypeName">Color</prop>
									<prop name="Position">9</prop>
									<prop name="IsDefault">0</prop>
									<prop name="Color">$004080FF</prop>
								</obj>
								<obj name="PropertyObject" class="DominantChannelProp" version="4">
									<prop name="PropertyTypeName">Dominant Channel</prop>
									<prop name="Position">9</prop>
									<prop name="IsDefault">0</prop>
									<prop name="DominantChannel">0</prop>
								</obj>
								<obj name="PropertyObject" class="Genotype" version="4">
									<prop name="PropertyTypeName">EndPt Genotype</prop>
									<prop name="Position">9</prop>
									<prop name="IsDefault">1</prop>
									<prop name="ReadOnly">1</prop>
								</obj>
								<obj name="PropertyObject" class="GroupingSample" version="4">
									<prop name="PropertyTypeName">EndPt Sample Type</prop>
									<prop name="Position">9</prop>
									<prop name="IsDefault">0</prop>
									<prop name="GroupSampleType">mstUnknown</prop>
								</obj>
								<obj name="PropertyObject" class="SamplePrefLineStyle" version="4">
									<prop name="PropertyTypeName">Line Style</prop>
									<prop name="Position">9</prop>
									<prop name="IsDefault">0</prop>
									<prop name="LineStyle">psSolid</prop>
								</obj>
								<obj name="PropertyObject" class="GenSampleEditNotes" version="4">
									<prop name="PropertyTypeName">Notes</prop>
									<prop name="Position">9</prop>
									<prop name="IsDefault">1</prop>
								</obj>
								<obj name="PropertyObject" class="SamplePrefPointStyle" version="4">
									<prop name="PropertyTypeName">Point Style</prop>
									<prop name="Position">9</prop>
									<prop name="IsDefault">0</prop>
									<prop name="PointStyle">psNothing</prop>
								</obj>
								<obj name="PropertyObject" class="GenSampleEditPosition" version="4">
									<prop name="PropertyTypeName">Position</prop>
									<prop name="Position">9</prop>
									<prop name="IsDefault">1</prop>
								</obj>
								<obj name="PropertyObject" class="GenSampleEditReplicate" version="4">
									<prop name="PropertyTypeName">Replicate of</prop>
									<prop name="Position">9</prop>
									<prop name="IsDefault">1</prop>
									<prop name="ReplicateOf">-1</prop>
								</obj>
								<obj name="PropertyObject" class="HTCSampleID" version="4">
									<prop name="PropertyTypeName">Sample ID</prop>
									<prop name="Position">9</prop>
									<prop name="IsDefault">1</prop>
								</obj>
								<obj name="PropertyObject" class="GenSampleEditName" version="4">
									<prop name="PropertyTypeName">Sample Name</prop>
									<prop name="Position">9</prop>
									<prop name="IsDefault">1</prop>
									<prop name="name">Sample 10</prop>
								</obj>
								<obj name="PropertyObject" class="HTCSamplePrepNotes" version="4">
									<prop name="PropertyTypeName">Sample Prep Notes</prop>
									<prop name="Position">9</prop>
									<prop name="IsDefault">1</prop>
								</obj>
								<obj name="PropertyObject" class="GenSampleEditSubset" version="4">
									<prop name="PropertyTypeName">Subsets</prop>
									<prop name="Position">9</prop>
									<prop name="IsDefault">1</prop>
								</obj>
								<obj name="PropertyObject" class="SamplePrefWidth" version="5">
									<prop name="PropertyTypeName">Width</prop>
									<prop name="Position">9</prop>
									<prop name="IsDefault">1</prop>
									<prop name="Width">1</prop>
								</obj>
							</list>
						</obj>
					</obj>
					<obj name="item" class="SamplePropInfo" version="1">
						<obj name="ChannelProperties" class="ChanPropList" version="2">
							<obj name="ChannelProperties" class="EMList" version="1">
								<list name="emlist" count="1">
									<obj name="item" class="PropertyList" version="1">
										<list name="emlist" count="12">
											<obj name="PropertyObject" class="RQSampleTargetProperty" version="4">
												<prop name="PropertyTypeName">Combined Sample and Target Type</prop>
												<prop name="Position">10</prop>
												<prop name="IsDefault">0</prop>
												<obj name="ChannelProp" class="ChannelProperty" version="1">
													<prop name="ChannelIdx">0</prop>
												</obj>
											</obj>
											<obj name="PropertyObject" class="QuantConcProperty" version="4">
												<prop name="PropertyTypeName">Concentration</prop>
												<prop name="Position">10</prop>
												<prop name="IsDefault">1</prop>
												<prop name="Concentration">0</prop>
												<obj name="ChannelProp" class="ChannelProperty" version="1">
													<prop name="ChannelIdx">0</prop>
												</obj>
												<prop name="ReadOnly">1</prop>
											</obj>
											<obj name="PropertyObject" class="QuantCpHighProp" version="4">
												<prop name="PropertyTypeName">Cp High</prop>
												<prop name="Position">10</prop>
												<prop name="IsDefault">1</prop>
												<prop name="CpRangeHigh">0</prop>
												<obj name="ChannelProp" class="ChannelProperty" version="1">
													<prop name="ChannelIdx">0</prop>
												</obj>
												<prop name="ReadOnly">1</prop>
											</obj>
											<obj name="PropertyObject" class="QuantCpLowProp" version="4">
												<prop name="PropertyTypeName">Cp Low</prop>
												<prop name="Position">10</prop>
												<prop name="IsDefault">1</prop>
												<prop name="CpRangeLow">0</prop>
												<obj name="ChannelProp" class="ChannelProperty" version="1">
													<prop name="ChannelIdx">0</prop>
												</obj>
												<prop name="ReadOnly">1</prop>
											</obj>
											<obj name="PropertyObject" class="RQEffProp" version="4">
												<prop name="PropertyTypeName">Efficiency</prop>
												<prop name="Position">10</prop>
												<prop name="IsDefault">1</prop>
												<prop name="Efficiency">2</prop>
												<obj name="ChannelProp" class="ChannelProperty" version="1">
													<prop name="ChannelIdx">0</prop>
												</obj>
											</obj>
											<obj name="PropertyObject" class="ChannelGenotype" version="4">
												<prop name="PropertyTypeName">Melt Geno Genotype</prop>
												<prop name="Position">10</prop>
												<prop name="IsDefault">1</prop>
												<prop name="ReadOnly">1</prop>
												<obj name="ChannelProp" class="ChannelProperty" version="1">
													<prop name="ChannelIdx">0</prop>
												</obj>
											</obj>
											<obj name="PropertyObject" class="GroupChannelTypeProp" version="4">
												<prop name="PropertyTypeName">Melt Geno Sample Type</prop>
												<prop name="Position">10</prop>
												<prop name="IsDefault">0</prop>
												<prop name="GroupSampleType">mstUnknown</prop>
												<obj name="ChannelProp" class="ChannelProperty" version="1">
													<prop name="ChannelIdx">0</prop>
												</obj>
											</obj>
											<obj name="PropertyObject" class="QuantSampleTypeProperty" version="4">
												<prop name="PropertyTypeName">Quantification Sample Type</prop>
												<prop name="Position">10</prop>
												<prop name="IsDefault">0</prop>
												<prop name="SampleType">qsUnknown</prop>
												<obj name="ChannelProp" class="ChannelProperty" version="1">
													<prop name="ChannelIdx">0</prop>
												</obj>
											</obj>
											<obj name="PropertyObject" class="ChannelGenotype" version="4">
												<prop name="PropertyTypeName">Scanning Genotype</prop>
												<prop name="Position">10</prop>
												<prop name="IsDefault">1</prop>
												<prop name="ReadOnly">1</prop>
												<obj name="ChannelProp" class="ChannelProperty" version="1">
													<prop name="ChannelIdx">0</prop>
												</obj>
											</obj>
											<obj name="PropertyObject" class="GroupChannelTypeProp" version="4">
												<prop name="PropertyTypeName">Scanning Sample Type</prop>
												<prop name="Position">10</prop>
												<prop name="IsDefault">0</prop>
												<prop name="GroupSampleType">mstUnknown</prop>
												<obj name="ChannelProp" class="ChannelProperty" version="1">
													<prop name="ChannelIdx">0</prop>
												</obj>
											</obj>
											<obj name="PropertyObject" class="TargetName" version="4">
												<prop name="PropertyTypeName">Target Name</prop>
												<prop name="Position">10</prop>
												<prop name="IsDefault">1</prop>
												<obj name="ChannelProp" class="ChannelProperty" version="1">
													<prop name="ChannelIdx">0</prop>
												</obj>
											</obj>
											<obj name="PropertyObject" class="RQTargetProperty" version="4">
												<prop name="PropertyTypeName">Target Type</prop>
												<prop name="Position">10</prop>
												<prop name="IsDefault">0</prop>
												<prop name="TargetType">dtNone</prop>
												<obj name="ChannelProp" class="ChannelProperty" version="1">
													<prop name="ChannelIdx">0</prop>
												</obj>
											</obj>
										</list>
									</obj>
								</list>
							</obj>
						</obj>
						<prop name="ChannelPropertyCount">1</prop>
						<prop name="ContainerPosition">10</prop>
						<prop name="HasSampleProperties">1</prop>
						<obj name="SampleProperties" class="PropertyList" version="1">
							<list name="emlist" count="14">
								<obj name="PropertyObject" class="SamplePrefColor" version="4">
									<prop name="PropertyTypeName">Color</prop>
									<prop name="Position">10</prop>
									<prop name="IsDefault">0</prop>
									<prop name="Color">$00FD0299</prop>
								</obj>
								<obj name="PropertyObject" class="DominantChannelProp" version="4">
									<prop name="PropertyTypeName">Dominant Channel</prop>
									<prop name="Position">10</prop>
									<prop name="IsDefault">0</prop>
									<prop name="DominantChannel">0</prop>
								</obj>
								<obj name="PropertyObject" class="Genotype" version="4">
									<prop name="PropertyTypeName">EndPt Genotype</prop>
									<prop name="Position">10</prop>
									<prop name="IsDefault">1</prop>
									<prop name="ReadOnly">1</prop>
								</obj>
								<obj name="PropertyObject" class="GroupingSample" version="4">
									<prop name="PropertyTypeName">EndPt Sample Type</prop>
									<prop name="Position">10</prop>
									<prop name="IsDefault">0</prop>
									<prop name="GroupSampleType">mstUnknown</prop>
								</obj>
								<obj name="PropertyObject" class="SamplePrefLineStyle" version="4">
									<prop name="PropertyTypeName">Line Style</prop>
									<prop name="Position">10</prop>
									<prop name="IsDefault">0</prop>
									<prop name="LineStyle">psSolid</prop>
								</obj>
								<obj name="PropertyObject" class="GenSampleEditNotes" version="4">
									<prop name="PropertyTypeName">Notes</prop>
									<prop name="Position">10</prop>
									<prop name="IsDefault">1</prop>
								</obj>
								<obj name="PropertyObject" class="SamplePrefPointStyle" version="4">
									<prop name="PropertyTypeName">Point Style</prop>
									<prop name="Position">10</prop>
									<prop name="IsDefault">0</prop>
									<prop name="PointStyle">psNothing</prop>
								</obj>
								<obj name="PropertyObject" class="GenSampleEditPosition" version="4">
									<prop name="PropertyTypeName">Position</prop>
									<prop name="Position">10</prop>
									<prop name="IsDefault">1</prop>
								</obj>
								<obj name="PropertyObject" class="GenSampleEditReplicate" version="4">
									<prop name="PropertyTypeName">Replicate of</prop>
									<prop name="Position">10</prop>
									<prop name="IsDefault">1</prop>
									<prop name="ReplicateOf">-1</prop>
								</obj>
								<obj name="PropertyObject" class="HTCSampleID" version="4">
									<prop name="PropertyTypeName">Sample ID</prop>
									<prop name="Position">10</prop>
									<prop name="IsDefault">1</prop>
								</obj>
								<obj name="PropertyObject" class="GenSampleEditName" version="4">
									<prop name="PropertyTypeName">Sample Name</prop>
									<prop name="Position">10</prop>
									<prop name="IsDefault">1</prop>
									<prop name="name">Sample 11</prop>
								</obj>
								<obj name="PropertyObject" class="HTCSamplePrepNotes" version="4">
									<prop name="PropertyTypeName">Sample Prep Notes</prop>
									<prop name="Position">10</prop>
									<prop name="IsDefault">1</prop>
								</obj>
								<obj name="PropertyObject" class="GenSampleEditSubset" version="4">
									<prop name="PropertyTypeName">Subsets</prop>
									<prop name="Position">10</prop>
									<prop name="IsDefault">1</prop>
								</obj>
								<obj name="PropertyObject" class="SamplePrefWidth" version="5">
									<prop name="PropertyTypeName">Width</prop>
									<prop name="Position">10</prop>
									<prop name="IsDefault">1</prop>
									<prop name="Width">1</prop>
								</obj>
							</list>
						</obj>
					</obj>
					<obj name="item" class="SamplePropInfo" version="1">
						<obj name="ChannelProperties" class="ChanPropList" version="2">
							<obj name="ChannelProperties" class="EMList" version="1">
								<list name="emlist" count="1">
									<obj name="item" class="PropertyList" version="1">
										<list name="emlist" count="12">
											<obj name="PropertyObject" class="RQSampleTargetProperty" version="4">
												<prop name="PropertyTypeName">Combined Sample and Target Type</prop>
												<prop name="Position">11</prop>
												<prop name="IsDefault">0</prop>
												<obj name="ChannelProp" class="ChannelProperty" version="1">
													<prop name="ChannelIdx">0</prop>
												</obj>
											</obj>
											<obj name="PropertyObject" class="QuantConcProperty" version="4">
												<prop name="PropertyTypeName">Concentration</prop>
												<prop name="Position">11</prop>
												<prop name="IsDefault">1</prop>
												<prop name="Concentration">0</prop>
												<obj name="ChannelProp" class="ChannelProperty" version="1">
													<prop name="ChannelIdx">0</prop>
												</obj>
												<prop name="ReadOnly">1</prop>
											</obj>
											<obj name="PropertyObject" class="QuantCpHighProp" version="4">
												<prop name="PropertyTypeName">Cp High</prop>
												<prop name="Position">11</prop>
												<prop name="IsDefault">1</prop>
												<prop name="CpRangeHigh">0</prop>
												<obj name="ChannelProp" class="ChannelProperty" version="1">
													<prop name="ChannelIdx">0</prop>
												</obj>
												<prop name="ReadOnly">1</prop>
											</obj>
											<obj name="PropertyObject" class="QuantCpLowProp" version="4">
												<prop name="PropertyTypeName">Cp Low</prop>
												<prop name="Position">11</prop>
												<prop name="IsDefault">1</prop>
												<prop name="CpRangeLow">0</prop>
												<obj name="ChannelProp" class="ChannelProperty" version="1">
													<prop name="ChannelIdx">0</prop>
												</obj>
												<prop name="ReadOnly">1</prop>
											</obj>
											<obj name="PropertyObject" class="RQEffProp" version="4">
												<prop name="PropertyTypeName">Efficiency</prop>
												<prop name="Position">11</prop>
												<prop name="IsDefault">1</prop>
												<prop name="Efficiency">2</prop>
												<obj name="ChannelProp" class="ChannelProperty" version="1">
													<prop name="ChannelIdx">0</prop>
												</obj>
											</obj>
											<obj name="PropertyObject" class="ChannelGenotype" version="4">
												<prop name="PropertyTypeName">Melt Geno Genotype</prop>
												<prop name="Position">11</prop>
												<prop name="IsDefault">1</prop>
												<prop name="ReadOnly">1</prop>
												<obj name="ChannelProp" class="ChannelProperty" version="1">
													<prop name="ChannelIdx">0</prop>
												</obj>
											</obj>
											<obj name="PropertyObject" class="GroupChannelTypeProp" version="4">
												<prop name="PropertyTypeName">Melt Geno Sample Type</prop>
												<prop name="Position">11</prop>
												<prop name="IsDefault">0</prop>
												<prop name="GroupSampleType">mstUnknown</prop>
												<obj name="ChannelProp" class="ChannelProperty" version="1">
													<prop name="ChannelIdx">0</prop>
												</obj>
											</obj>
											<obj name="PropertyObject" class="QuantSampleTypeProperty" version="4">
												<prop name="PropertyTypeName">Quantification Sample Type</prop>
												<prop name="Position">11</prop>
												<prop name="IsDefault">0</prop>
												<prop name="SampleType">qsUnknown</prop>
												<obj name="ChannelProp" class="ChannelProperty" version="1">
													<prop name="ChannelIdx">0</prop>
												</obj>
											</obj>
											<obj name="PropertyObject" class="ChannelGenotype" version="4">
												<prop name="PropertyTypeName">Scanning Genotype</prop>
												<prop name="Position">11</prop>
												<prop name="IsDefault">1</prop>
												<prop name="ReadOnly">1</prop>
												<obj name="ChannelProp" class="ChannelProperty" version="1">
													<prop name="ChannelIdx">0</prop>
												</obj>
											</obj>
											<obj name="PropertyObject" class="GroupChannelTypeProp" version="4">
												<prop name="PropertyTypeName">Scanning Sample Type</prop>
												<prop name="Position">11</prop>
												<prop name="IsDefault">0</prop>
												<prop name="GroupSampleType">mstUnknown</prop>
												<obj name="ChannelProp" class="ChannelProperty" version="1">
													<prop name="ChannelIdx">0</prop>
												</obj>
											</obj>
											<obj name="PropertyObject" class="TargetName" version="4">
												<prop name="PropertyTypeName">Target Name</prop>
												<prop name="Position">11</prop>
												<prop name="IsDefault">1</prop>
												<obj name="ChannelProp" class="ChannelProperty" version="1">
													<prop name="ChannelIdx">0</prop>
												</obj>
											</obj>
											<obj name="PropertyObject" class="RQTargetProperty" version="4">
												<prop name="PropertyTypeName">Target Type</prop>
												<prop name="Position">11</prop>
												<prop name="IsDefault">0</prop>
												<prop name="TargetType">dtNone</prop>
												<obj name="ChannelProp" class="ChannelProperty" version="1">
													<prop name="ChannelIdx">0</prop>
												</obj>
											</obj>
										</list>
									</obj>
								</list>
							</obj>
						</obj>
						<prop name="ChannelPropertyCount">1</prop>
						<prop name="ContainerPosition">11</prop>
						<prop name="HasSampleProperties">1</prop>
						<obj name="SampleProperties" class="PropertyList" version="1">
							<list name="emlist" count="14">
								<obj name="PropertyObject" class="SamplePrefColor" version="4">
									<prop name="PropertyTypeName">Color</prop>
									<prop name="Position">11</prop>
									<prop name="IsDefault">0</prop>
									<prop name="Color">$0026C4B8</prop>
								</obj>
								<obj name="PropertyObject" class="DominantChannelProp" version="4">
									<prop name="PropertyTypeName">Dominant Channel</prop>
									<prop name="Position">11</prop>
									<prop name="IsDefault">0</prop>
									<prop name="DominantChannel">0</prop>
								</obj>
								<obj name="PropertyObject" class="Genotype" version="4">
									<prop name="PropertyTypeName">EndPt Genotype</prop>
									<prop name="Position">11</prop>
									<prop name="IsDefault">1</prop>
									<prop name="ReadOnly">1</prop>
								</obj>
								<obj name="PropertyObject" class="GroupingSample" version="4">
									<prop name="PropertyTypeName">EndPt Sample Type</prop>
									<prop name="Position">11</prop>
									<prop name="IsDefault">0</prop>
									<prop name="GroupSampleType">mstUnknown</prop>
								</obj>
								<obj name="PropertyObject" class="SamplePrefLineStyle" version="4">
									<prop name="PropertyTypeName">Line Style</prop>
									<prop name="Position">11</prop>
									<prop name="IsDefault">0</prop>
									<prop name="LineStyle">psSolid</prop>
								</obj>
								<obj name="PropertyObject" class="GenSampleEditNotes" version="4">
									<prop name="PropertyTypeName">Notes</prop>
									<prop name="Position">11</prop>
									<prop name="IsDefault">1</prop>
								</obj>
								<obj name="PropertyObject" class="SamplePrefPointStyle" version="4">
									<prop name="PropertyTypeName">Point Style</prop>
									<prop name="Position">11</prop>
									<prop name="IsDefault">0</prop>
									<prop name="PointStyle">psNothing</prop>
								</obj>
								<obj name="PropertyObject" class="GenSampleEditPosition" version="4">
									<prop name="PropertyTypeName">Position</prop>
									<prop name="Position">11</prop>
									<prop name="IsDefault">1</prop>
								</obj>
								<obj name="PropertyObject" class="GenSampleEditReplicate" version="4">
									<prop name="PropertyTypeName">Replicate of</prop>
									<prop name="Position">11</prop>
									<prop name="IsDefault">1</prop>
									<prop name="ReplicateOf">-1</prop>
								</obj>
								<obj name="PropertyObject" class="HTCSampleID" version="4">
									<prop name="PropertyTypeName">Sample ID</prop>
									<prop name="Position">11</prop>
									<prop name="IsDefault">1</prop>
								</obj>
								<obj name="PropertyObject" class="GenSampleEditName" version="4">
									<prop name="PropertyTypeName">Sample Name</prop>
									<prop name="Position">11</prop>
									<prop name="IsDefault">1</prop>
									<prop name="name">Sample 12</prop>
								</obj>
								<obj name="PropertyObject" class="HTCSamplePrepNotes" version="4">
									<prop name="PropertyTypeName">Sample Prep Notes</prop>
									<prop name="Position">11</prop>
									<prop name="IsDefault">1</prop>
								</obj>
								<obj name="PropertyObject" class="GenSampleEditSubset" version="4">
									<prop name="PropertyTypeName">Subsets</prop>
									<prop name="Position">11</prop>
									<prop name="IsDefault">1</prop>
								</obj>
								<obj name="PropertyObject" class="SamplePrefWidth" version="5">
									<prop name="PropertyTypeName">Width</prop>
									<prop name="Position">11</prop>
									<prop name="IsDefault">1</prop>
									<prop name="Width">1</prop>
								</obj>
							</list>
						</obj>
					</obj>
					<obj name="item" class="SamplePropInfo" version="1">
						<obj name="ChannelProperties" class="ChanPropList" version="2">
							<obj name="ChannelProperties" class="EMList" version="1">
								<list name="emlist" count="1">
									<obj name="item" class="PropertyList" version="1">
										<list name="emlist" count="12">
											<obj name="PropertyObject" class="RQSampleTargetProperty" version="4">
												<prop name="PropertyTypeName">Combined Sample and Target Type</prop>
												<prop name="Position">12</prop>
												<prop name="IsDefault">0</prop>
												<obj name="ChannelProp" class="ChannelProperty" version="1">
													<prop name="ChannelIdx">0</prop>
												</obj>
											</obj>
											<obj name="PropertyObject" class="QuantConcProperty" version="4">
												<prop name="PropertyTypeName">Concentration</prop>
												<prop name="Position">12</prop>
												<prop name="IsDefault">1</prop>
												<prop name="Concentration">0</prop>
												<obj name="ChannelProp" class="ChannelProperty" version="1">
													<prop name="ChannelIdx">0</prop>
												</obj>
												<prop name="ReadOnly">1</prop>
											</obj>
											<obj name="PropertyObject" class="QuantCpHighProp" version="4">
												<prop name="PropertyTypeName">Cp High</prop>
												<prop name="Position">12</prop>
												<prop name="IsDefault">1</prop>
												<prop name="CpRangeHigh">0</prop>
												<obj name="ChannelProp" class="ChannelProperty" version="1">
													<prop name="ChannelIdx">0</prop>
												</obj>
												<prop name="ReadOnly">1</prop>
											</obj>
											<obj name="PropertyObject" class="QuantCpLowProp" version="4">
												<prop name="PropertyTypeName">Cp Low</prop>
												<prop name="Position">12</prop>
												<prop name="IsDefault">1</prop>
												<prop name="CpRangeLow">0</prop>
												<obj name="ChannelProp" class="ChannelProperty" version="1">
													<prop name="ChannelIdx">0</prop>
												</obj>
												<prop name="ReadOnly">1</prop>
											</obj>
											<obj name="PropertyObject" class="RQEffProp" version="4">
												<prop name="PropertyTypeName">Efficiency</prop>
												<prop name="Position">12</prop>
												<prop name="IsDefault">1</prop>
												<prop name="Efficiency">2</prop>
												<obj name="ChannelProp" class="ChannelProperty" version="1">
													<prop name="ChannelIdx">0</prop>
												</obj>
											</obj>
											<obj name="PropertyObject" class="ChannelGenotype" version="4">
												<prop name="PropertyTypeName">Melt Geno Genotype</prop>
												<prop name="Position">12</prop>
												<prop name="IsDefault">1</prop>
												<prop name="ReadOnly">1</prop>
												<obj name="ChannelProp" class="ChannelProperty" version="1">
													<prop name="ChannelIdx">0</prop>
												</obj>
											</obj>
											<obj name="PropertyObject" class="GroupChannelTypeProp" version="4">
												<prop name="PropertyTypeName">Melt Geno Sample Type</prop>
												<prop name="Position">12</prop>
												<prop name="IsDefault">0</prop>
												<prop name="GroupSampleType">mstUnknown</prop>
												<obj name="ChannelProp" class="ChannelProperty" version="1">
													<prop name="ChannelIdx">0</prop>
												</obj>
											</obj>
											<obj name="PropertyObject" class="QuantSampleTypeProperty" version="4">
												<prop name="PropertyTypeName">Quantification Sample Type</prop>
												<prop name="Position">12</prop>
												<prop name="IsDefault">0</prop>
												<prop name="SampleType">qsUnknown</prop>
												<obj name="ChannelProp" class="ChannelProperty" version="1">
													<prop name="ChannelIdx">0</prop>
												</obj>
											</obj>
											<obj name="PropertyObject" class="ChannelGenotype" version="4">
												<prop name="PropertyTypeName">Scanning Genotype</prop>
												<prop name="Position">12</prop>
												<prop name="IsDefault">1</prop>
												<prop name="ReadOnly">1</prop>
												<obj name="ChannelProp" class="ChannelProperty" version="1">
													<prop name="ChannelIdx">0</prop>
												</obj>
											</obj>
											<obj name="PropertyObject" class="GroupChannelTypeProp" version="4">
												<prop name="PropertyTypeName">Scanning Sample Type</prop>
												<prop name="Position">12</prop>
												<prop name="IsDefault">0</prop>
												<prop name="GroupSampleType">mstUnknown</prop>
												<obj name="ChannelProp" class="ChannelProperty" version="1">
													<prop name="ChannelIdx">0</prop>
												</obj>
											</obj>
											<obj name="PropertyObject" class="TargetName" version="4">
												<prop name="PropertyTypeName">Target Name</prop>
												<prop name="Position">12</prop>
												<prop name="IsDefault">1</prop>
												<obj name="ChannelProp" class="ChannelProperty" version="1">
													<prop name="ChannelIdx">0</prop>
												</obj>
											</obj>
											<obj name="PropertyObject" class="RQTargetProperty" version="4">
												<prop name="PropertyTypeName">Target Type</prop>
												<prop name="Position">12</prop>
												<prop name="IsDefault">0</prop>
												<prop name="TargetType">dtNone</prop>
												<obj name="ChannelProp" class="ChannelProperty" version="1">
													<prop name="ChannelIdx">0</prop>
												</obj>
											</obj>
										</list>
									</obj>
								</list>
							</obj>
						</obj>
						<prop name="ChannelPropertyCount">1</prop>
						<prop name="ContainerPosition">12</prop>
						<prop name="HasSampleProperties">1</prop>
						<obj name="SampleProperties" class="PropertyList" version="1">
							<list name="emlist" count="14">
								<obj name="PropertyObject" class="SamplePrefColor" version="4">
									<prop name="PropertyTypeName">Color</prop>
									<prop name="Position">12</prop>
									<prop name="IsDefault">0</prop>
									<prop name="Color">$00FF8000</prop>
								</obj>
								<obj name="PropertyObject" class="DominantChannelProp" version="4">
									<prop name="PropertyTypeName">Dominant Channel</prop>
									<prop name="Position">12</prop>
									<prop name="IsDefault">0</prop>
									<prop name="DominantChannel">0</prop>
								</obj>
								<obj name="PropertyObject" class="Genotype" version="4">
									<prop name="PropertyTypeName">EndPt Genotype</prop>
									<prop name="Position">12</prop>
									<prop name="IsDefault">1</prop>
									<prop name="ReadOnly">1</prop>
								</obj>
								<obj name="PropertyObject" class="GroupingSample" version="4">
									<prop name="PropertyTypeName">EndPt Sample Type</prop>
									<prop name="Position">12</prop>
									<prop name="IsDefault">0</prop>
									<prop name="GroupSampleType">mstUnknown</prop>
								</obj>
								<obj name="PropertyObject" class="SamplePrefLineStyle" version="4">
									<prop name="PropertyTypeName">Line Style</prop>
									<prop name="Position">12</prop>
									<prop name="IsDefault">0</prop>
									<prop name="LineStyle">psSolid</prop>
								</obj>
								<obj name="PropertyObject" class="GenSampleEditNotes" version="4">
									<prop name="PropertyTypeName">Notes</prop>
									<prop name="Position">12</prop>
									<prop name="IsDefault">1</prop>
								</obj>
								<obj name="PropertyObject" class="SamplePrefPointStyle" version="4">
									<prop name="PropertyTypeName">Point Style</prop>
									<prop name="Position">12</prop>
									<prop name="IsDefault">0</prop>
									<prop name="PointStyle">psNothing</prop>
								</obj>
								<obj name="PropertyObject" class="GenSampleEditPosition" version="4">
									<prop name="PropertyTypeName">Position</prop>
									<prop name="Position">12</prop>
									<prop name="IsDefault">1</prop>
								</obj>
								<obj name="PropertyObject" class="GenSampleEditReplicate" version="4">
									<prop name="PropertyTypeName">Replicate of</prop>
									<prop name="Position">12</prop>
									<prop name="IsDefault">1</prop>
									<prop name="ReplicateOf">-1</prop>
								</obj>
								<obj name="PropertyObject" class="HTCSampleID" version="4">
									<prop name="PropertyTypeName">Sample ID</prop>
									<prop name="Position">12</prop>
									<prop name="IsDefault">1</prop>
								</obj>
								<obj name="PropertyObject" class="GenSampleEditName" version="4">
									<prop name="PropertyTypeName">Sample Name</prop>
									<prop name="Position">12</prop>
									<prop name="IsDefault">1</prop>
									<prop name="name">Sample 13</prop>
								</obj>
								<obj name="PropertyObject" class="HTCSamplePrepNotes" version="4">
									<prop name="PropertyTypeName">Sample Prep Notes</prop>
									<prop name="Position">12</prop>
									<prop name="IsDefault">1</prop>
								</obj>
								<obj name="PropertyObject" class="GenSampleEditSubset" version="4">
									<prop name="PropertyTypeName">Subsets</prop>
									<prop name="Position">12</prop>
									<prop name="IsDefault">1</prop>
								</obj>
								<obj name="PropertyObject" class="SamplePrefWidth" version="5">
									<prop name="PropertyTypeName">Width</prop>
									<prop name="Position">12</prop>
									<prop name="IsDefault">1</prop>
									<prop name="Width">1</prop>
								</obj>
							</list>
						</obj>
					</obj>
					<obj name="item" class="SamplePropInfo" version="1">
						<obj name="ChannelProperties" class="ChanPropList" version="2">
							<obj name="ChannelProperties" class="EMList" version="1">
								<list name="emlist" count="1">
									<obj name="item" class="PropertyList" version="1">
										<list name="emlist" count="12">
											<obj name="PropertyObject" class="RQSampleTargetProperty" version="4">
												<prop name="PropertyTypeName">Combined Sample and Target Type</prop>
												<prop name="Position">13</prop>
												<prop name="IsDefault">0</prop>
												<obj name="ChannelProp" class="ChannelProperty" version="1">
													<prop name="ChannelIdx">0</prop>
												</obj>
											</obj>
											<obj name="PropertyObject" class="QuantConcProperty" version="4">
												<prop name="PropertyTypeName">Concentration</prop>
												<prop name="Position">13</prop>
												<prop name="IsDefault">1</prop>
												<prop name="Concentration">0</prop>
												<obj name="ChannelProp" class="ChannelProperty" version="1">
													<prop name="ChannelIdx">0</prop>
												</obj>
												<prop name="ReadOnly">1</prop>
											</obj>
											<obj name="PropertyObject" class="QuantCpHighProp" version="4">
												<prop name="PropertyTypeName">Cp High</prop>
												<prop name="Position">13</prop>
												<prop name="IsDefault">1</prop>
												<prop name="CpRangeHigh">0</prop>
												<obj name="ChannelProp" class="ChannelProperty" version="1">
													<prop name="ChannelIdx">0</prop>
												</obj>
												<prop name="ReadOnly">1</prop>
											</obj>
											<obj name="PropertyObject" class="QuantCpLowProp" version="4">
												<prop name="PropertyTypeName">Cp Low</prop>
												<prop name="Position">13</prop>
												<prop name="IsDefault">1</prop>
												<prop name="CpRangeLow">0</prop>
												<obj name="ChannelProp" class="ChannelProperty" version="1">
													<prop name="ChannelIdx">0</prop>
												</obj>
												<prop name="ReadOnly">1</prop>
											</obj>
											<obj name="PropertyObject" class="RQEffProp" version="4">
												<prop name="PropertyTypeName">Efficiency</prop>
												<prop name="Position">13</prop>
												<prop name="IsDefault">1</prop>
												<prop name="Efficiency">2</prop>
												<obj name="ChannelProp" class="ChannelProperty" version="1">
													<prop name="ChannelIdx">0</prop>
												</obj>
											</obj>
											<obj name="PropertyObject" class="ChannelGenotype" version="4">
												<prop name="PropertyTypeName">Melt Geno Genotype</prop>
												<prop name="Position">13</prop>
												<prop name="IsDefault">1</prop>
												<prop name="ReadOnly">1</prop>
												<obj name="ChannelProp" class="ChannelProperty" version="1">
													<prop name="ChannelIdx">0</prop>
												</obj>
											</obj>
											<obj name="PropertyObject" class="GroupChannelTypeProp" version="4">
												<prop name="PropertyTypeName">Melt Geno Sample Type</prop>
												<prop name="Position">13</prop>
												<prop name="IsDefault">0</prop>
												<prop name="GroupSampleType">mstUnknown</prop>
												<obj name="ChannelProp" class="ChannelProperty" version="1">
													<prop name="ChannelIdx">0</prop>
												</obj>
											</obj>
											<obj name="PropertyObject" class="QuantSampleTypeProperty" version="4">
												<prop name="PropertyTypeName">Quantification Sample Type</prop>
												<prop name="Position">13</prop>
												<prop name="IsDefault">0</prop>
												<prop name="SampleType">qsUnknown</prop>
												<obj name="ChannelProp" class="ChannelProperty" version="1">
													<prop name="ChannelIdx">0</prop>
												</obj>
											</obj>
											<obj name="PropertyObject" class="ChannelGenotype" version="4">
												<prop name="PropertyTypeName">Scanning Genotype</prop>
												<prop name="Position">13</prop>
												<prop name="IsDefault">1</prop>
												<prop name="ReadOnly">1</prop>
												<obj name="ChannelProp" class="ChannelProperty" version="1">
													<prop name="ChannelIdx">0</prop>
												</obj>
											</obj>
											<obj name="PropertyObject" class="GroupChannelTypeProp" version="4">
												<prop name="PropertyTypeName">Scanning Sample Type</prop>
												<prop name="Position">13</prop>
												<prop name="IsDefault">0</prop>
												<prop name="GroupSampleType">mstUnknown</prop>
												<obj name="ChannelProp" class="ChannelProperty" version="1">
													<prop name="ChannelIdx">0</prop>
												</obj>
											</obj>
											<obj name="PropertyObject" class="TargetName" version="4">
												<prop name="PropertyTypeName">Target Name</prop>
												<prop name="Position">13</prop>
												<prop name="IsDefault">1</prop>
												<obj name="ChannelProp" class="ChannelProperty" version="1">
													<prop name="ChannelIdx">0</prop>
												</obj>
											</obj>
											<obj name="PropertyObject" class="RQTargetProperty" version="4">
												<prop name="PropertyTypeName">Target Type</prop>
												<prop name="Position">13</prop>
												<prop name="IsDefault">0</prop>
												<prop name="TargetType">dtNone</prop>
												<obj name="ChannelProp" class="ChannelProperty" version="1">
													<prop name="ChannelIdx">0</prop>
												</obj>
											</obj>
										</list>
									</obj>
								</list>
							</obj>
						</obj>
						<prop name="ChannelPropertyCount">1</prop>
						<prop name="ContainerPosition">13</prop>
						<prop name="HasSampleProperties">1</prop>
						<obj name="SampleProperties" class="PropertyList" version="1">
							<list name="emlist" count="14">
								<obj name="PropertyObject" class="SamplePrefColor" version="4">
									<prop name="PropertyTypeName">Color</prop>
									<prop name="Position">13</prop>
									<prop name="IsDefault">0</prop>
									<prop name="Color">clRed</prop>
								</obj>
								<obj name="PropertyObject" class="DominantChannelProp" version="4">
									<prop name="PropertyTypeName">Dominant Channel</prop>
									<prop name="Position">13</prop>
									<prop name="IsDefault">0</prop>
									<prop name="DominantChannel">0</prop>
								</obj>
								<obj name="PropertyObject" class="Genotype" version="4">
									<prop name="PropertyTypeName">EndPt Genotype</prop>
									<prop name="Position">13</prop>
									<prop name="IsDefault">1</prop>
									<prop name="ReadOnly">1</prop>
								</obj>
								<obj name="PropertyObject" class="GroupingSample" version="4">
									<prop name="PropertyTypeName">EndPt Sample Type</prop>
									<prop name="Position">13</prop>
									<prop name="IsDefault">0</prop>
									<prop name="GroupSampleType">mstUnknown</prop>
								</obj>
								<obj name="PropertyObject" class="SamplePrefLineStyle" version="4">
									<prop name="PropertyTypeName">Line Style</prop>
									<prop name="Position">13</prop>
									<prop name="IsDefault">0</prop>
									<prop name="LineStyle">psSolid</prop>
								</obj>
								<obj name="PropertyObject" class="GenSampleEditNotes" version="4">
									<prop name="PropertyTypeName">Notes</prop>
									<prop name="Position">13</prop>
									<prop name="IsDefault">1</prop>
								</obj>
								<obj name="PropertyObject" class="SamplePrefPointStyle" version="4">
									<prop name="PropertyTypeName">Point Style</prop>
									<prop name="Position">13</prop>
									<prop name="IsDefault">0</prop>
									<prop name="PointStyle">psNothing</prop>
								</obj>
								<obj name="PropertyObject" class="GenSampleEditPosition" version="4">
									<prop name="PropertyTypeName">Position</prop>
									<prop name="Position">13</prop>
									<prop name="IsDefault">1</prop>
								</obj>
								<obj name="PropertyObject" class="GenSampleEditReplicate" version="4">
									<prop name="PropertyTypeName">Replicate of</prop>
									<prop name="Position">13</prop>
									<prop name="IsDefault">1</prop>
									<prop name="ReplicateOf">-1</prop>
								</obj>
								<obj name="PropertyObject" class="HTCSampleID" version="4">
									<prop name="PropertyTypeName">Sample ID</prop>
									<prop name="Position">13</prop>
									<prop name="IsDefault">1</prop>
								</obj>
								<obj name="PropertyObject" class="GenSampleEditName" version="4">
									<prop name="PropertyTypeName">Sample Name</prop>
									<prop name="Position">13</prop>
									<prop name="IsDefault">1</prop>
									<prop name="name">Sample 14</prop>
								</obj>
								<obj name="PropertyObject" class="HTCSamplePrepNotes" version="4">
									<prop name="PropertyTypeName">Sample Prep Notes</prop>
									<prop name="Position">13</prop>
									<prop name="IsDefault">1</prop>
								</obj>
								<obj name="PropertyObject" class="GenSampleEditSubset" version="4">
									<prop name="PropertyTypeName">Subsets</prop>
									<prop name="Position">13</prop>
									<prop name="IsDefault">1</prop>
								</obj>
								<obj name="PropertyObject" class="SamplePrefWidth" version="5">
									<prop name="PropertyTypeName">Width</prop>
									<prop name="Position">13</prop>
									<prop name="IsDefault">1</prop>
									<prop name="Width">1</prop>
								</obj>
							</list>
						</obj>
					</obj>
					<obj name="item" class="SamplePropInfo" version="1">
						<obj name="ChannelProperties" class="ChanPropList" version="2">
							<obj name="ChannelProperties" class="EMList" version="1">
								<list name="emlist" count="1">
									<obj name="item" class="PropertyList" version="1">
										<list name="emlist" count="12">
											<obj name="PropertyObject" class="RQSampleTargetProperty" version="4">
												<prop name="PropertyTypeName">Combined Sample and Target Type</prop>
												<prop name="Position">14</prop>
												<prop name="IsDefault">0</prop>
												<obj name="ChannelProp" class="ChannelProperty" version="1">
													<prop name="ChannelIdx">0</prop>
												</obj>
											</obj>
											<obj name="PropertyObject" class="QuantConcProperty" version="4">
												<prop name="PropertyTypeName">Concentration</prop>
												<prop name="Position">14</prop>
												<prop name="IsDefault">1</prop>
												<prop name="Concentration">0</prop>
												<obj name="ChannelProp" class="ChannelProperty" version="1">
													<prop name="ChannelIdx">0</prop>
												</obj>
												<prop name="ReadOnly">1</prop>
											</obj>
											<obj name="PropertyObject" class="QuantCpHighProp" version="4">
												<prop name="PropertyTypeName">Cp High</prop>
												<prop name="Position">14</prop>
												<prop name="IsDefault">1</prop>
												<prop name="CpRangeHigh">0</prop>
												<obj name="ChannelProp" class="ChannelProperty" version="1">
													<prop name="ChannelIdx">0</prop>
												</obj>
												<prop name="ReadOnly">1</prop>
											</obj>
											<obj name="PropertyObject" class="QuantCpLowProp" version="4">
												<prop name="PropertyTypeName">Cp Low</prop>
												<prop name="Position">14</prop>
												<prop name="IsDefault">1</prop>
												<prop name="CpRangeLow">0</prop>
												<obj name="ChannelProp" class="ChannelProperty" version="1">
													<prop name="ChannelIdx">0</prop>
												</obj>
												<prop name="ReadOnly">1</prop>
											</obj>
											<obj name="PropertyObject" class="RQEffProp" version="4">
												<prop name="PropertyTypeName">Efficiency</prop>
												<prop name="Position">14</prop>
												<prop name="IsDefault">1</prop>
												<prop name="Efficiency">2</prop>
												<obj name="ChannelProp" class="ChannelProperty" version="1">
													<prop name="ChannelIdx">0</prop>
												</obj>
											</obj>
											<obj name="PropertyObject" class="ChannelGenotype" version="4">
												<prop name="PropertyTypeName">Melt Geno Genotype</prop>
												<prop name="Position">14</prop>
												<prop name="IsDefault">1</prop>
												<prop name="ReadOnly">1</prop>
												<obj name="ChannelProp" class="ChannelProperty" version="1">
													<prop name="ChannelIdx">0</prop>
												</obj>
											</obj>
											<obj name="PropertyObject" class="GroupChannelTypeProp" version="4">
												<prop name="PropertyTypeName">Melt Geno Sample Type</prop>
												<prop name="Position">14</prop>
												<prop name="IsDefault">0</prop>
												<prop name="GroupSampleType">mstUnknown</prop>
												<obj name="ChannelProp" class="ChannelProperty" version="1">
													<prop name="ChannelIdx">0</prop>
												</obj>
											</obj>
											<obj name="PropertyObject" class="QuantSampleTypeProperty" version="4">
												<prop name="PropertyTypeName">Quantification Sample Type</prop>
												<prop name="Position">14</prop>
												<prop name="IsDefault">0</prop>
												<prop name="SampleType">qsUnknown</prop>
												<obj name="ChannelProp" class="ChannelProperty" version="1">
													<prop name="ChannelIdx">0</prop>
												</obj>
											</obj>
											<obj name="PropertyObject" class="ChannelGenotype" version="4">
												<prop name="PropertyTypeName">Scanning Genotype</prop>
												<prop name="Position">14</prop>
												<prop name="IsDefault">1</prop>
												<prop name="ReadOnly">1</prop>
												<obj name="ChannelProp" class="ChannelProperty" version="1">
													<prop name="ChannelIdx">0</prop>
												</obj>
											</obj>
											<obj name="PropertyObject" class="GroupChannelTypeProp" version="4">
												<prop name="PropertyTypeName">Scanning Sample Type</prop>
												<prop name="Position">14</prop>
												<prop name="IsDefault">0</prop>
												<prop name="GroupSampleType">mstUnknown</prop>
												<obj name="ChannelProp" class="ChannelProperty" version="1">
													<prop name="ChannelIdx">0</prop>
												</obj>
											</obj>
											<obj name="PropertyObject" class="TargetName" version="4">
												<prop name="PropertyTypeName">Target Name</prop>
												<prop name="Position">14</prop>
												<prop name="IsDefault">1</prop>
												<obj name="ChannelProp" class="ChannelProperty" version="1">
													<prop name="ChannelIdx">0</prop>
												</obj>
											</obj>
											<obj name="PropertyObject" class="RQTargetProperty" version="4">
												<prop name="PropertyTypeName">Target Type</prop>
												<prop name="Position">14</prop>
												<prop name="IsDefault">0</prop>
												<prop name="TargetType">dtNone</prop>
												<obj name="ChannelProp" class="ChannelProperty" version="1">
													<prop name="ChannelIdx">0</prop>
												</obj>
											</obj>
										</list>
									</obj>
								</list>
							</obj>
						</obj>
						<prop name="ChannelPropertyCount">1</prop>
						<prop name="ContainerPosition">14</prop>
						<prop name="HasSampleProperties">1</prop>
						<obj name="SampleProperties" class="PropertyList" version="1">
							<list name="emlist" count="14">
								<obj name="PropertyObject" class="SamplePrefColor" version="4">
									<prop name="PropertyTypeName">Color</prop>
									<prop name="Position">14</prop>
									<prop name="IsDefault">0</prop>
									<prop name="Color">$0030D700</prop>
								</obj>
								<obj name="PropertyObject" class="DominantChannelProp" version="4">
									<prop name="PropertyTypeName">Dominant Channel</prop>
									<prop name="Position">14</prop>
									<prop name="IsDefault">0</prop>
									<prop name="DominantChannel">0</prop>
								</obj>
								<obj name="PropertyObject" class="Genotype" version="4">
									<prop name="PropertyTypeName">EndPt Genotype</prop>
									<prop name="Position">14</prop>
									<prop name="IsDefault">1</prop>
									<prop name="ReadOnly">1</prop>
								</obj>
								<obj name="PropertyObject" class="GroupingSample" version="4">
									<prop name="PropertyTypeName">EndPt Sample Type</prop>
									<prop name="Position">14</prop>
									<prop name="IsDefault">0</prop>
									<prop name="GroupSampleType">mstUnknown</prop>
								</obj>
								<obj name="PropertyObject" class="SamplePrefLineStyle" version="4">
									<prop name="PropertyTypeName">Line Style</prop>
									<prop name="Position">14</prop>
									<prop name="IsDefault">0</prop>
									<prop name="LineStyle">psSolid</prop>
								</obj>
								<obj name="PropertyObject" class="GenSampleEditNotes" version="4">
									<prop name="PropertyTypeName">Notes</prop>
									<prop name="Position">14</prop>
									<prop name="IsDefault">1</prop>
								</obj>
								<obj name="PropertyObject" class="SamplePrefPointStyle" version="4">
									<prop name="PropertyTypeName">Point Style</prop>
									<prop name="Position">14</prop>
									<prop name="IsDefault">0</prop>
									<prop name="PointStyle">psNothing</prop>
								</obj>
								<obj name="PropertyObject" class="GenSampleEditPosition" version="4">
									<prop name="PropertyTypeName">Position</prop>
									<prop name="Position">14</prop>
									<prop name="IsDefault">1</prop>
								</obj>
								<obj name="PropertyObject" class="GenSampleEditReplicate" version="4">
									<prop name="PropertyTypeName">Replicate of</prop>
									<prop name="Position">14</prop>
									<prop name="IsDefault">1</prop>
									<prop name="ReplicateOf">-1</prop>
								</obj>
								<obj name="PropertyObject" class="HTCSampleID" version="4">
									<prop name="PropertyTypeName">Sample ID</prop>
									<prop name="Position">14</prop>
									<prop name="IsDefault">1</prop>
								</obj>
								<obj name="PropertyObject" class="GenSampleEditName" version="4">
									<prop name="PropertyTypeName">Sample Name</prop>
									<prop name="Position">14</prop>
									<prop name="IsDefault">1</prop>
									<prop name="name">Sample 15</prop>
								</obj>
								<obj name="PropertyObject" class="HTCSamplePrepNotes" version="4">
									<prop name="PropertyTypeName">Sample Prep Notes</prop>
									<prop name="Position">14</prop>
									<prop name="IsDefault">1</prop>
								</obj>
								<obj name="PropertyObject" class="GenSampleEditSubset" version="4">
									<prop name="PropertyTypeName">Subsets</prop>
									<prop name="Position">14</prop>
									<prop name="IsDefault">1</prop>
								</obj>
								<obj name="PropertyObject" class="SamplePrefWidth" version="5">
									<prop name="PropertyTypeName">Width</prop>
									<prop name="Position">14</prop>
									<prop name="IsDefault">1</prop>
									<prop name="Width">1</prop>
								</obj>
							</list>
						</obj>
					</obj>
					<obj name="item" class="SamplePropInfo" version="1">
						<obj name="ChannelProperties" class="ChanPropList" version="2">
							<obj name="ChannelProperties" class="EMList" version="1">
								<list name="emlist" count="1">
									<obj name="item" class="PropertyList" version="1">
										<list name="emlist" count="12">
											<obj name="PropertyObject" class="RQSampleTargetProperty" version="4">
												<prop name="PropertyTypeName">Combined Sample and Target Type</prop>
												<prop name="Position">15</prop>
												<prop name="IsDefault">0</prop>
												<obj name="ChannelProp" class="ChannelProperty" version="1">
													<prop name="ChannelIdx">0</prop>
												</obj>
											</obj>
											<obj name="PropertyObject" class="QuantConcProperty" version="4">
												<prop name="PropertyTypeName">Concentration</prop>
												<prop name="Position">15</prop>
												<prop name="IsDefault">1</prop>
												<prop name="Concentration">0</prop>
												<obj name="ChannelProp" class="ChannelProperty" version="1">
													<prop name="ChannelIdx">0</prop>
												</obj>
												<prop name="ReadOnly">1</prop>
											</obj>
											<obj name="PropertyObject" class="QuantCpHighProp" version="4">
												<prop name="PropertyTypeName">Cp High</prop>
												<prop name="Position">15</prop>
												<prop name="IsDefault">1</prop>
												<prop name="CpRangeHigh">0</prop>
												<obj name="ChannelProp" class="ChannelProperty" version="1">
													<prop name="ChannelIdx">0</prop>
												</obj>
												<prop name="ReadOnly">1</prop>
											</obj>
											<obj name="PropertyObject" class="QuantCpLowProp" version="4">
												<prop name="PropertyTypeName">Cp Low</prop>
												<prop name="Position">15</prop>
												<prop name="IsDefault">1</prop>
												<prop name="CpRangeLow">0</prop>
												<obj name="ChannelProp" class="ChannelProperty" version="1">
													<prop name="ChannelIdx">0</prop>
												</obj>
												<prop name="ReadOnly">1</prop>
											</obj>
											<obj name="PropertyObject" class="RQEffProp" version="4">
												<prop name="PropertyTypeName">Efficiency</prop>
												<prop name="Position">15</prop>
												<prop name="IsDefault">1</prop>
												<prop name="Efficiency">2</prop>
												<obj name="ChannelProp" class="ChannelProperty" version="1">
													<prop name="ChannelIdx">0</prop>
												</obj>
											</obj>
											<obj name="PropertyObject" class="ChannelGenotype" version="4">
												<prop name="PropertyTypeName">Melt Geno Genotype</prop>
												<prop name="Position">15</prop>
												<prop name="IsDefault">1</prop>
												<prop name="ReadOnly">1</prop>
												<obj name="ChannelProp" class="ChannelProperty" version="1">
													<prop name="ChannelIdx">0</prop>
												</obj>
											</obj>
											<obj name="PropertyObject" class="GroupChannelTypeProp" version="4">
												<prop name="PropertyTypeName">Melt Geno Sample Type</prop>
												<prop name="Position">15</prop>
												<prop name="IsDefault">0</prop>
												<prop name="GroupSampleType">mstUnknown</prop>
												<obj name="ChannelProp" class="ChannelProperty" version="1">
													<prop name="ChannelIdx">0</prop>
												</obj>
											</obj>
											<obj name="PropertyObject" class="QuantSampleTypeProperty" version="4">
												<prop name="PropertyTypeName">Quantification Sample Type</prop>
												<prop name="Position">15</prop>
												<prop name="IsDefault">0</prop>
												<prop name="SampleType">qsUnknown</prop>
												<obj name="ChannelProp" class="ChannelProperty" version="1">
													<prop name="ChannelIdx">0</prop>
												</obj>
											</obj>
											<obj name="PropertyObject" class="ChannelGenotype" version="4">
												<prop name="PropertyTypeName">Scanning Genotype</prop>
												<prop name="Position">15</prop>
												<prop name="IsDefault">1</prop>
												<prop name="ReadOnly">1</prop>
												<obj name="ChannelProp" class="ChannelProperty" version="1">
													<prop name="ChannelIdx">0</prop>
												</obj>
											</obj>
											<obj name="PropertyObject" class="GroupChannelTypeProp" version="4">
												<prop name="PropertyTypeName">Scanning Sample Type</prop>
												<prop name="Position">15</prop>
												<prop name="IsDefault">0</prop>
												<prop name="GroupSampleType">mstUnknown</prop>
												<obj name="ChannelProp" class="ChannelProperty" version="1">
													<prop name="ChannelIdx">0</prop>
												</obj>
											</obj>
											<obj name="PropertyObject" class="TargetName" version="4">
												<prop name="PropertyTypeName">Target Name</prop>
												<prop name="Position">15</prop>
												<prop name="IsDefault">1</prop>
												<obj name="ChannelProp" class="ChannelProperty" version="1">
													<prop name="ChannelIdx">0</prop>
												</obj>
											</obj>
											<obj name="PropertyObject" class="RQTargetProperty" version="4">
												<prop name="PropertyTypeName">Target Type</prop>
												<prop name="Position">15</prop>
												<prop name="IsDefault">0</prop>
												<prop name="TargetType">dtNone</prop>
												<obj name="ChannelProp" class="ChannelProperty" version="1">
													<prop name="ChannelIdx">0</prop>
												</obj>
											</obj>
										</list>
									</obj>
								</list>
							</obj>
						</obj>
						<prop name="ChannelPropertyCount">1</prop>
						<prop name="ContainerPosition">15</prop>
						<prop name="HasSampleProperties">1</prop>
						<obj name="SampleProperties" class="PropertyList" version="1">
							<list name="emlist" count="14">
								<obj name="PropertyObject" class="SamplePrefColor" version="4">
									<prop name="PropertyTypeName">Color</prop>
									<prop name="Position">15</prop>
									<prop name="IsDefault">0</prop>
									<prop name="Color">clFuchsia</prop>
								</obj>
								<obj name="PropertyObject" class="DominantChannelProp" version="4">
									<prop name="PropertyTypeName">Dominant Channel</prop>
									<prop name="Position">15</prop>
									<prop name="IsDefault">0</prop>
									<prop name="DominantChannel">0</prop>
								</obj>
								<obj name="PropertyObject" class="Genotype" version="4">
									<prop name="PropertyTypeName">EndPt Genotype</prop>
									<prop name="Position">15</prop>
									<prop name="IsDefault">1</prop>
									<prop name="ReadOnly">1</prop>
								</obj>
								<obj name="PropertyObject" class="GroupingSample" version="4">
									<prop name="PropertyTypeName">EndPt Sample Type</prop>
									<prop name="Position">15</prop>
									<prop name="IsDefault">0</prop>
									<prop name="GroupSampleType">mstUnknown</prop>
								</obj>
								<obj name="PropertyObject" class="SamplePrefLineStyle" version="4">
									<prop name="PropertyTypeName">Line Style</prop>
									<prop name="Position">15</prop>
									<prop name="IsDefault">0</prop>
									<prop name="LineStyle">psSolid</prop>
								</obj>
								<obj name="PropertyObject" class="GenSampleEditNotes" version="4">
									<prop name="PropertyTypeName">Notes</prop>
									<prop name="Position">15</prop>
									<prop name="IsDefault">1</prop>
								</obj>
								<obj name="PropertyObject" class="SamplePrefPointStyle" version="4">
									<prop name="PropertyTypeName">Point Style</prop>
									<prop name="Position">15</prop>
									<prop name="IsDefault">0</prop>
									<prop name="PointStyle">psNothing</prop>
								</obj>
								<obj name="PropertyObject" class="GenSampleEditPosition" version="4">
									<prop name="PropertyTypeName">Position</prop>
									<prop name="Position">15</prop>
									<prop name="IsDefault">1</prop>
								</obj>
								<obj name="PropertyObject" class="GenSampleEditReplicate" version="4">
									<prop name="PropertyTypeName">Replicate of</prop>
									<prop name="Position">15</prop>
									<prop name="IsDefault">1</prop>
									<prop name="ReplicateOf">-1</prop>
								</obj>
								<obj name="PropertyObject" class="HTCSampleID" version="4">
									<prop name="PropertyTypeName">Sample ID</prop>
									<prop name="Position">15</prop>
									<prop name="IsDefault">1</prop>
								</obj>
								<obj name="PropertyObject" class="GenSampleEditName" version="4">
									<prop name="PropertyTypeName">Sample Name</prop>
									<prop name="Position">15</prop>
									<prop name="IsDefault">1</prop>
									<prop name="name">Sample 16</prop>
								</obj>
								<obj name="PropertyObject" class="HTCSamplePrepNotes" version="4">
									<prop name="PropertyTypeName">Sample Prep Notes</prop>
									<prop name="Position">15</prop>
									<prop name="IsDefault">1</prop>
								</obj>
								<obj name="PropertyObject" class="GenSampleEditSubset" version="4">
									<prop name="PropertyTypeName">Subsets</prop>
									<prop name="Position">15</prop>
									<prop name="IsDefault">1</prop>
								</obj>
								<obj name="PropertyObject" class="SamplePrefWidth" version="5">
									<prop name="PropertyTypeName">Width</prop>
									<prop name="Position">15</prop>
									<prop name="IsDefault">1</prop>
									<prop name="Width">1</prop>
								</obj>
							</list>
						</obj>
					</obj>
					<obj name="item" class="SamplePropInfo" version="1">
						<obj name="ChannelProperties" class="ChanPropList" version="2">
							<obj name="ChannelProperties" class="EMList" version="1">
								<list name="emlist" count="1">
									<obj name="item" class="PropertyList" version="1">
										<list name="emlist" count="12">
											<obj name="PropertyObject" class="RQSampleTargetProperty" version="4">
												<prop name="PropertyTypeName">Combined Sample and Target Type</prop>
												<prop name="Position">16</prop>
												<prop name="IsDefault">0</prop>
												<obj name="ChannelProp" class="ChannelProperty" version="1">
													<prop name="ChannelIdx">0</prop>
												</obj>
											</obj>
											<obj name="PropertyObject" class="QuantConcProperty" version="4">
												<prop name="PropertyTypeName">Concentration</prop>
												<prop name="Position">16</prop>
												<prop name="IsDefault">1</prop>
												<prop name="Concentration">0</prop>
												<obj name="ChannelProp" class="ChannelProperty" version="1">
													<prop name="ChannelIdx">0</prop>
												</obj>
												<prop name="ReadOnly">1</prop>
											</obj>
											<obj name="PropertyObject" class="QuantCpHighProp" version="4">
												<prop name="PropertyTypeName">Cp High</prop>
												<prop name="Position">16</prop>
												<prop name="IsDefault">1</prop>
												<prop name="CpRangeHigh">0</prop>
												<obj name="ChannelProp" class="ChannelProperty" version="1">
													<prop name="ChannelIdx">0</prop>
												</obj>
												<prop name="ReadOnly">1</prop>
											</obj>
											<obj name="PropertyObject" class="QuantCpLowProp" version="4">
												<prop name="PropertyTypeName">Cp Low</prop>
												<prop name="Position">16</prop>
												<prop name="IsDefault">1</prop>
												<prop name="CpRangeLow">0</prop>
												<obj name="ChannelProp" class="ChannelProperty" version="1">
													<prop name="ChannelIdx">0</prop>
												</obj>
												<prop name="ReadOnly">1</prop>
											</obj>
											<obj name="PropertyObject" class="RQEffProp" version="4">
												<prop name="PropertyTypeName">Efficiency</prop>
												<prop name="Position">16</prop>
												<prop name="IsDefault">1</prop>
												<prop name="Efficiency">2</prop>
												<obj name="ChannelProp" class="ChannelProperty" version="1">
													<prop name="ChannelIdx">0</prop>
												</obj>
											</obj>
											<obj name="PropertyObject" class="ChannelGenotype" version="4">
												<prop name="PropertyTypeName">Melt Geno Genotype</prop>
												<prop name="Position">16</prop>
												<prop name="IsDefault">1</prop>
												<prop name="ReadOnly">1</prop>
												<obj name="ChannelProp" class="ChannelProperty" version="1">
													<prop name="ChannelIdx">0</prop>
												</obj>
											</obj>
											<obj name="PropertyObject" class="GroupChannelTypeProp" version="4">
												<prop name="PropertyTypeName">Melt Geno Sample Type</prop>
												<prop name="Position">16</prop>
												<prop name="IsDefault">0</prop>
												<prop name="GroupSampleType">mstUnknown</prop>
												<obj name="ChannelProp" class="ChannelProperty" version="1">
													<prop name="ChannelIdx">0</prop>
												</obj>
											</obj>
											<obj name="PropertyObject" class="QuantSampleTypeProperty" version="4">
												<prop name="PropertyTypeName">Quantification Sample Type</prop>
												<prop name="Position">16</prop>
												<prop name="IsDefault">0</prop>
												<prop name="SampleType">qsUnknown</prop>
												<obj name="ChannelProp" class="ChannelProperty" version="1">
													<prop name="ChannelIdx">0</prop>
												</obj>
											</obj>
											<obj name="PropertyObject" class="ChannelGenotype" version="4">
												<prop name="PropertyTypeName">Scanning Genotype</prop>
												<prop name="Position">16</prop>
												<prop name="IsDefault">1</prop>
												<prop name="ReadOnly">1</prop>
												<obj name="ChannelProp" class="ChannelProperty" version="1">
													<prop name="ChannelIdx">0</prop>
												</obj>
											</obj>
											<obj name="PropertyObject" class="GroupChannelTypeProp" version="4">
												<prop name="PropertyTypeName">Scanning Sample Type</prop>
												<prop name="Position">16</prop>
												<prop name="IsDefault">0</prop>
												<prop name="GroupSampleType">mstUnknown</prop>
												<obj name="ChannelProp" class="ChannelProperty" version="1">
													<prop name="ChannelIdx">0</prop>
												</obj>
											</obj>
											<obj name="PropertyObject" class="TargetName" version="4">
												<prop name="PropertyTypeName">Target Name</prop>
												<prop name="Position">16</prop>
												<prop name="IsDefault">1</prop>
												<obj name="ChannelProp" class="ChannelProperty" version="1">
													<prop name="ChannelIdx">0</prop>
												</obj>
											</obj>
											<obj name="PropertyObject" class="RQTargetProperty" version="4">
												<prop name="PropertyTypeName">Target Type</prop>
												<prop name="Position">16</prop>
												<prop name="IsDefault">0</prop>
												<prop name="TargetType">dtNone</prop>
												<obj name="ChannelProp" class="ChannelProperty" version="1">
													<prop name="ChannelIdx">0</prop>
												</obj>
											</obj>
										</list>
									</obj>
								</list>
							</obj>
						</obj>
						<prop name="ChannelPropertyCount">1</prop>
						<prop name="ContainerPosition">16</prop>
						<prop name="HasSampleProperties">1</prop>
						<obj name="SampleProperties" class="PropertyList" version="1">
							<list name="emlist" count="14">
								<obj name="PropertyObject" class="SamplePrefColor" version="4">
									<prop name="PropertyTypeName">Color</prop>
									<prop name="Position">16</prop>
									<prop name="IsDefault">0</prop>
									<prop name="Color">clGray</prop>
								</obj>
								<obj name="PropertyObject" class="DominantChannelProp" version="4">
									<prop name="PropertyTypeName">Dominant Channel</prop>
									<prop name="Position">16</prop>
									<prop name="IsDefault">0</prop>
									<prop name="DominantChannel">0</prop>
								</obj>
								<obj name="PropertyObject" class="Genotype" version="4">
									<prop name="PropertyTypeName">EndPt Genotype</prop>
									<prop name="Position">16</prop>
									<prop name="IsDefault">1</prop>
									<prop name="ReadOnly">1</prop>
								</obj>
								<obj name="PropertyObject" class="GroupingSample" version="4">
									<prop name="PropertyTypeName">EndPt Sample Type</prop>
									<prop name="Position">16</prop>
									<prop name="IsDefault">0</prop>
									<prop name="GroupSampleType">mstUnknown</prop>
								</obj>
								<obj name="PropertyObject" class="SamplePrefLineStyle" version="4">
									<prop name="PropertyTypeName">Line Style</prop>
									<prop name="Position">16</prop>
									<prop name="IsDefault">0</prop>
									<prop name="LineStyle">psSolid</prop>
								</obj>
								<obj name="PropertyObject" class="GenSampleEditNotes" version="4">
									<prop name="PropertyTypeName">Notes</prop>
									<prop name="Position">16</prop>
									<prop name="IsDefault">1</prop>
								</obj>
								<obj name="PropertyObject" class="SamplePrefPointStyle" version="4">
									<prop name="PropertyTypeName">Point Style</prop>
									<prop name="Position">16</prop>
									<prop name="IsDefault">0</prop>
									<prop name="PointStyle">psNothing</prop>
								</obj>
								<obj name="PropertyObject" class="GenSampleEditPosition" version="4">
									<prop name="PropertyTypeName">Position</prop>
									<prop name="Position">16</prop>
									<prop name="IsDefault">1</prop>
								</obj>
								<obj name="PropertyObject" class="GenSampleEditReplicate" version="4">
									<prop name="PropertyTypeName">Replicate of</prop>
									<prop name="Position">16</prop>
									<prop name="IsDefault">1</prop>
									<prop name="ReplicateOf">-1</prop>
								</obj>
								<obj name="PropertyObject" class="HTCSampleID" version="4">
									<prop name="PropertyTypeName">Sample ID</prop>
									<prop name="Position">16</prop>
									<prop name="IsDefault">1</prop>
								</obj>
								<obj name="PropertyObject" class="GenSampleEditName" version="4">
									<prop name="PropertyTypeName">Sample Name</prop>
									<prop name="Position">16</prop>
									<prop name="IsDefault">1</prop>
									<prop name="name">Sample 17</prop>
								</obj>
								<obj name="PropertyObject" class="HTCSamplePrepNotes" version="4">
									<prop name="PropertyTypeName">Sample Prep Notes</prop>
									<prop name="Position">16</prop>
									<prop name="IsDefault">1</prop>
								</obj>
								<obj name="PropertyObject" class="GenSampleEditSubset" version="4">
									<prop name="PropertyTypeName">Subsets</prop>
									<prop name="Position">16</prop>
									<prop name="IsDefault">1</prop>
								</obj>
								<obj name="PropertyObject" class="SamplePrefWidth" version="5">
									<prop name="PropertyTypeName">Width</prop>
									<prop name="Position">16</prop>
									<prop name="IsDefault">1</prop>
									<prop name="Width">1</prop>
								</obj>
							</list>
						</obj>
					</obj>
					<obj name="item" class="SamplePropInfo" version="1">
						<obj name="ChannelProperties" class="ChanPropList" version="2">
							<obj name="ChannelProperties" class="EMList" version="1">
								<list name="emlist" count="1">
									<obj name="item" class="PropertyList" version="1">
										<list name="emlist" count="12">
											<obj name="PropertyObject" class="RQSampleTargetProperty" version="4">
												<prop name="PropertyTypeName">Combined Sample and Target Type</prop>
												<prop name="Position">17</prop>
												<prop name="IsDefault">0</prop>
												<obj name="ChannelProp" class="ChannelProperty" version="1">
													<prop name="ChannelIdx">0</prop>
												</obj>
											</obj>
											<obj name="PropertyObject" class="QuantConcProperty" version="4">
												<prop name="PropertyTypeName">Concentration</prop>
												<prop name="Position">17</prop>
												<prop name="IsDefault">1</prop>
												<prop name="Concentration">0</prop>
												<obj name="ChannelProp" class="ChannelProperty" version="1">
													<prop name="ChannelIdx">0</prop>
												</obj>
												<prop name="ReadOnly">1</prop>
											</obj>
											<obj name="PropertyObject" class="QuantCpHighProp" version="4">
												<prop name="PropertyTypeName">Cp High</prop>
												<prop name="Position">17</prop>
												<prop name="IsDefault">1</prop>
												<prop name="CpRangeHigh">0</prop>
												<obj name="ChannelProp" class="ChannelProperty" version="1">
													<prop name="ChannelIdx">0</prop>
												</obj>
												<prop name="ReadOnly">1</prop>
											</obj>
											<obj name="PropertyObject" class="QuantCpLowProp" version="4">
												<prop name="PropertyTypeName">Cp Low</prop>
												<prop name="Position">17</prop>
												<prop name="IsDefault">1</prop>
												<prop name="CpRangeLow">0</prop>
												<obj name="ChannelProp" class="ChannelProperty" version="1">
													<prop name="ChannelIdx">0</prop>
												</obj>
												<prop name="ReadOnly">1</prop>
											</obj>
											<obj name="PropertyObject" class="RQEffProp" version="4">
												<prop name="PropertyTypeName">Efficiency</prop>
												<prop name="Position">17</prop>
												<prop name="IsDefault">1</prop>
												<prop name="Efficiency">2</prop>
												<obj name="ChannelProp" class="ChannelProperty" version="1">
													<prop name="ChannelIdx">0</prop>
												</obj>
											</obj>
											<obj name="PropertyObject" class="ChannelGenotype" version="4">
												<prop name="PropertyTypeName">Melt Geno Genotype</prop>
												<prop name="Position">17</prop>
												<prop name="IsDefault">1</prop>
												<prop name="ReadOnly">1</prop>
												<obj name="ChannelProp" class="ChannelProperty" version="1">
													<prop name="ChannelIdx">0</prop>
												</obj>
											</obj>
											<obj name="PropertyObject" class="GroupChannelTypeProp" version="4">
												<prop name="PropertyTypeName">Melt Geno Sample Type</prop>
												<prop name="Position">17</prop>
												<prop name="IsDefault">0</prop>
												<prop name="GroupSampleType">mstUnknown</prop>
												<obj name="ChannelProp" class="ChannelProperty" version="1">
													<prop name="ChannelIdx">0</prop>
												</obj>
											</obj>
											<obj name="PropertyObject" class="QuantSampleTypeProperty" version="4">
												<prop name="PropertyTypeName">Quantification Sample Type</prop>
												<prop name="Position">17</prop>
												<prop name="IsDefault">0</prop>
												<prop name="SampleType">qsUnknown</prop>
												<obj name="ChannelProp" class="ChannelProperty" version="1">
													<prop name="ChannelIdx">0</prop>
												</obj>
											</obj>
											<obj name="PropertyObject" class="ChannelGenotype" version="4">
												<prop name="PropertyTypeName">Scanning Genotype</prop>
												<prop name="Position">17</prop>
												<prop name="IsDefault">1</prop>
												<prop name="ReadOnly">1</prop>
												<obj name="ChannelProp" class="ChannelProperty" version="1">
													<prop name="ChannelIdx">0</prop>
												</obj>
											</obj>
											<obj name="PropertyObject" class="GroupChannelTypeProp" version="4">
												<prop name="PropertyTypeName">Scanning Sample Type</prop>
												<prop name="Position">17</prop>
												<prop name="IsDefault">0</prop>
												<prop name="GroupSampleType">mstUnknown</prop>
												<obj name="ChannelProp" class="ChannelProperty" version="1">
													<prop name="ChannelIdx">0</prop>
												</obj>
											</obj>
											<obj name="PropertyObject" class="TargetName" version="4">
												<prop name="PropertyTypeName">Target Name</prop>
												<prop name="Position">17</prop>
												<prop name="IsDefault">1</prop>
												<obj name="ChannelProp" class="ChannelProperty" version="1">
													<prop name="ChannelIdx">0</prop>
												</obj>
											</obj>
											<obj name="PropertyObject" class="RQTargetProperty" version="4">
												<prop name="PropertyTypeName">Target Type</prop>
												<prop name="Position">17</prop>
												<prop name="IsDefault">0</prop>
												<prop name="TargetType">dtNone</prop>
												<obj name="ChannelProp" class="ChannelProperty" version="1">
													<prop name="ChannelIdx">0</prop>
												</obj>
											</obj>
										</list>
									</obj>
								</list>
							</obj>
						</obj>
						<prop name="ChannelPropertyCount">1</prop>
						<prop name="ContainerPosition">17</prop>
						<prop name="HasSampleProperties">1</prop>
						<obj name="SampleProperties" class="PropertyList" version="1">
							<list name="emlist" count="14">
								<obj name="PropertyObject" class="SamplePrefColor" version="4">
									<prop name="PropertyTypeName">Color</prop>
									<prop name="Position">17</prop>
									<prop name="IsDefault">0</prop>
									<prop name="Color">$0012D7FA</prop>
								</obj>
								<obj name="PropertyObject" class="DominantChannelProp" version="4">
									<prop name="PropertyTypeName">Dominant Channel</prop>
									<prop name="Position">17</prop>
									<prop name="IsDefault">0</prop>
									<prop name="DominantChannel">0</prop>
								</obj>
								<obj name="PropertyObject" class="Genotype" version="4">
									<prop name="PropertyTypeName">EndPt Genotype</prop>
									<prop name="Position">17</prop>
									<prop name="IsDefault">1</prop>
									<prop name="ReadOnly">1</prop>
								</obj>
								<obj name="PropertyObject" class="GroupingSample" version="4">
									<prop name="PropertyTypeName">EndPt Sample Type</prop>
									<prop name="Position">17</prop>
									<prop name="IsDefault">0</prop>
									<prop name="GroupSampleType">mstUnknown</prop>
								</obj>
								<obj name="PropertyObject" class="SamplePrefLineStyle" version="4">
									<prop name="PropertyTypeName">Line Style</prop>
									<prop name="Position">17</prop>
									<prop name="IsDefault">0</prop>
									<prop name="LineStyle">psSolid</prop>
								</obj>
								<obj name="PropertyObject" class="GenSampleEditNotes" version="4">
									<prop name="PropertyTypeName">Notes</prop>
									<prop name="Position">17</prop>
									<prop name="IsDefault">1</prop>
								</obj>
								<obj name="PropertyObject" class="SamplePrefPointStyle" version="4">
									<prop name="PropertyTypeName">Point Style</prop>
									<prop name="Position">17</prop>
									<prop name="IsDefault">0</prop>
									<prop name="PointStyle">psNothing</prop>
								</obj>
								<obj name="PropertyObject" class="GenSampleEditPosition" version="4">
									<prop name="PropertyTypeName">Position</prop>
									<prop name="Position">17</prop>
									<prop name="IsDefault">1</prop>
								</obj>
								<obj name="PropertyObject" class="GenSampleEditReplicate" version="4">
									<prop name="PropertyTypeName">Replicate of</prop>
									<prop name="Position">17</prop>
									<prop name="IsDefault">1</prop>
									<prop name="ReplicateOf">-1</prop>
								</obj>
								<obj name="PropertyObject" class="HTCSampleID" version="4">
									<prop name="PropertyTypeName">Sample ID</prop>
									<prop name="Position">17</prop>
									<prop name="IsDefault">1</prop>
								</obj>
								<obj name="PropertyObject" class="GenSampleEditName" version="4">
									<prop name="PropertyTypeName">Sample Name</prop>
									<prop name="Position">17</prop>
									<prop name="IsDefault">1</prop>
									<prop name="name">Sample 18</prop>
								</obj>
								<obj name="PropertyObject" class="HTCSamplePrepNotes" version="4">
									<prop name="PropertyTypeName">Sample Prep Notes</prop>
									<prop name="Position">17</prop>
									<prop name="IsDefault">1</prop>
								</obj>
								<obj name="PropertyObject" class="GenSampleEditSubset" version="4">
									<prop name="PropertyTypeName">Subsets</prop>
									<prop name="Position">17</prop>
									<prop name="IsDefault">1</prop>
								</obj>
								<obj name="PropertyObject" class="SamplePrefWidth" version="5">
									<prop name="PropertyTypeName">Width</prop>
									<prop name="Position">17</prop>
									<prop name="IsDefault">1</prop>
									<prop name="Width">1</prop>
								</obj>
							</list>
						</obj>
					</obj>
					<obj name="item" class="SamplePropInfo" version="1">
						<obj name="ChannelProperties" class="ChanPropList" version="2">
							<obj name="ChannelProperties" class="EMList" version="1">
								<list name="emlist" count="1">
									<obj name="item" class="PropertyList" version="1">
										<list name="emlist" count="12">
											<obj name="PropertyObject" class="RQSampleTargetProperty" version="4">
												<prop name="PropertyTypeName">Combined Sample and Target Type</prop>
												<prop name="Position">18</prop>
												<prop name="IsDefault">0</prop>
												<obj name="ChannelProp" class="ChannelProperty" version="1">
													<prop name="ChannelIdx">0</prop>
												</obj>
											</obj>
											<obj name="PropertyObject" class="QuantConcProperty" version="4">
												<prop name="PropertyTypeName">Concentration</prop>
												<prop name="Position">18</prop>
												<prop name="IsDefault">1</prop>
												<prop name="Concentration">0</prop>
												<obj name="ChannelProp" class="ChannelProperty" version="1">
													<prop name="ChannelIdx">0</prop>
												</obj>
												<prop name="ReadOnly">1</prop>
											</obj>
											<obj name="PropertyObject" class="QuantCpHighProp" version="4">
												<prop name="PropertyTypeName">Cp High</prop>
												<prop name="Position">18</prop>
												<prop name="IsDefault">1</prop>
												<prop name="CpRangeHigh">0</prop>
												<obj name="ChannelProp" class="ChannelProperty" version="1">
													<prop name="ChannelIdx">0</prop>
												</obj>
												<prop name="ReadOnly">1</prop>
											</obj>
											<obj name="PropertyObject" class="QuantCpLowProp" version="4">
												<prop name="PropertyTypeName">Cp Low</prop>
												<prop name="Position">18</prop>
												<prop name="IsDefault">1</prop>
												<prop name="CpRangeLow">0</prop>
												<obj name="ChannelProp" class="ChannelProperty" version="1">
													<prop name="ChannelIdx">0</prop>
												</obj>
												<prop name="ReadOnly">1</prop>
											</obj>
											<obj name="PropertyObject" class="RQEffProp" version="4">
												<prop name="PropertyTypeName">Efficiency</prop>
												<prop name="Position">18</prop>
												<prop name="IsDefault">1</prop>
												<prop name="Efficiency">2</prop>
												<obj name="ChannelProp" class="ChannelProperty" version="1">
													<prop name="ChannelIdx">0</prop>
												</obj>
											</obj>
											<obj name="PropertyObject" class="ChannelGenotype" version="4">
												<prop name="PropertyTypeName">Melt Geno Genotype</prop>
												<prop name="Position">18</prop>
												<prop name="IsDefault">1</prop>
												<prop name="ReadOnly">1</prop>
												<obj name="ChannelProp" class="ChannelProperty" version="1">
													<prop name="ChannelIdx">0</prop>
												</obj>
											</obj>
											<obj name="PropertyObject" class="GroupChannelTypeProp" version="4">
												<prop name="PropertyTypeName">Melt Geno Sample Type</prop>
												<prop name="Position">18</prop>
												<prop name="IsDefault">0</prop>
												<prop name="GroupSampleType">mstUnknown</prop>
												<obj name="ChannelProp" class="ChannelProperty" version="1">
													<prop name="ChannelIdx">0</prop>
												</obj>
											</obj>
											<obj name="PropertyObject" class="QuantSampleTypeProperty" version="4">
												<prop name="PropertyTypeName">Quantification Sample Type</prop>
												<prop name="Position">18</prop>
												<prop name="IsDefault">0</prop>
												<prop name="SampleType">qsUnknown</prop>
												<obj name="ChannelProp" class="ChannelProperty" version="1">
													<prop name="ChannelIdx">0</prop>
												</obj>
											</obj>
											<obj name="PropertyObject" class="ChannelGenotype" version="4">
												<prop name="PropertyTypeName">Scanning Genotype</prop>
												<prop name="Position">18</prop>
												<prop name="IsDefault">1</prop>
												<prop name="ReadOnly">1</prop>
												<obj name="ChannelProp" class="ChannelProperty" version="1">
													<prop name="ChannelIdx">0</prop>
												</obj>
											</obj>
											<obj name="PropertyObject" class="GroupChannelTypeProp" version="4">
												<prop name="PropertyTypeName">Scanning Sample Type</prop>
												<prop name="Position">18</prop>
												<prop name="IsDefault">0</prop>
												<prop name="GroupSampleType">mstUnknown</prop>
												<obj name="ChannelProp" class="ChannelProperty" version="1">
													<prop name="ChannelIdx">0</prop>
												</obj>
											</obj>
											<obj name="PropertyObject" class="TargetName" version="4">
												<prop name="PropertyTypeName">Target Name</prop>
												<prop name="Position">18</prop>
												<prop name="IsDefault">1</prop>
												<obj name="ChannelProp" class="ChannelProperty" version="1">
													<prop name="ChannelIdx">0</prop>
												</obj>
											</obj>
											<obj name="PropertyObject" class="RQTargetProperty" version="4">
												<prop name="PropertyTypeName">Target Type</prop>
												<prop name="Position">18</prop>
												<prop name="IsDefault">0</prop>
												<prop name="TargetType">dtNone</prop>
												<obj name="ChannelProp" class="ChannelProperty" version="1">
													<prop name="ChannelIdx">0</prop>
												</obj>
											</obj>
										</list>
									</obj>
								</list>
							</obj>
						</obj>
						<prop name="ChannelPropertyCount">1</prop>
						<prop name="ContainerPosition">18</prop>
						<prop name="HasSampleProperties">1</prop>
						<obj name="SampleProperties" class="PropertyList" version="1">
							<list name="emlist" count="14">
								<obj name="PropertyObject" class="SamplePrefColor" version="4">
									<prop name="PropertyTypeName">Color</prop>
									<prop name="Position">18</prop>
									<prop name="IsDefault">0</prop>
									<prop name="Color">$00000097</prop>
								</obj>
								<obj name="PropertyObject" class="DominantChannelProp" version="4">
									<prop name="PropertyTypeName">Dominant Channel</prop>
									<prop name="Position">18</prop>
									<prop name="IsDefault">0</prop>
									<prop name="DominantChannel">0</prop>
								</obj>
								<obj name="PropertyObject" class="Genotype" version="4">
									<prop name="PropertyTypeName">EndPt Genotype</prop>
									<prop name="Position">18</prop>
									<prop name="IsDefault">1</prop>
									<prop name="ReadOnly">1</prop>
								</obj>
								<obj name="PropertyObject" class="GroupingSample" version="4">
									<prop name="PropertyTypeName">EndPt Sample Type</prop>
									<prop name="Position">18</prop>
									<prop name="IsDefault">0</prop>
									<prop name="GroupSampleType">mstUnknown</prop>
								</obj>
								<obj name="PropertyObject" class="SamplePrefLineStyle" version="4">
									<prop name="PropertyTypeName">Line Style</prop>
									<prop name="Position">18</prop>
									<prop name="IsDefault">0</prop>
									<prop name="LineStyle">psSolid</prop>
								</obj>
								<obj name="PropertyObject" class="GenSampleEditNotes" version="4">
									<prop name="PropertyTypeName">Notes</prop>
									<prop name="Position">18</prop>
									<prop name="IsDefault">1</prop>
								</obj>
								<obj name="PropertyObject" class="SamplePrefPointStyle" version="4">
									<prop name="PropertyTypeName">Point Style</prop>
									<prop name="Position">18</prop>
									<prop name="IsDefault">0</prop>
									<prop name="PointStyle">psNothing</prop>
								</obj>
								<obj name="PropertyObject" class="GenSampleEditPosition" version="4">
									<prop name="PropertyTypeName">Position</prop>
									<prop name="Position">18</prop>
									<prop name="IsDefault">1</prop>
								</obj>
								<obj name="PropertyObject" class="GenSampleEditReplicate" version="4">
									<prop name="PropertyTypeName">Replicate of</prop>
									<prop name="Position">18</prop>
									<prop name="IsDefault">1</prop>
									<prop name="ReplicateOf">-1</prop>
								</obj>
								<obj name="PropertyObject" class="HTCSampleID" version="4">
									<prop name="PropertyTypeName">Sample ID</prop>
									<prop name="Position">18</prop>
									<prop name="IsDefault">1</prop>
								</obj>
								<obj name="PropertyObject" class="GenSampleEditName" version="4">
									<prop name="PropertyTypeName">Sample Name</prop>
									<prop name="Position">18</prop>
									<prop name="IsDefault">1</prop>
									<prop name="name">Sample 19</prop>
								</obj>
								<obj name="PropertyObject" class="HTCSamplePrepNotes" version="4">
									<prop name="PropertyTypeName">Sample Prep Notes</prop>
									<prop name="Position">18</prop>
									<prop name="IsDefault">1</prop>
								</obj>
								<obj name="PropertyObject" class="GenSampleEditSubset" version="4">
									<prop name="PropertyTypeName">Subsets</prop>
									<prop name="Position">18</prop>
									<prop name="IsDefault">1</prop>
								</obj>
								<obj name="PropertyObject" class="SamplePrefWidth" version="5">
									<prop name="PropertyTypeName">Width</prop>
									<prop name="Position">18</prop>
									<prop name="IsDefault">1</prop>
									<prop name="Width">1</prop>
								</obj>
							</list>
						</obj>
					</obj>
					<obj name="item" class="SamplePropInfo" version="1">
						<obj name="ChannelProperties" class="ChanPropList" version="2">
							<obj name="ChannelProperties" class="EMList" version="1">
								<list name="emlist" count="1">
									<obj name="item" class="PropertyList" version="1">
										<list name="emlist" count="12">
											<obj name="PropertyObject" class="RQSampleTargetProperty" version="4">
												<prop name="PropertyTypeName">Combined Sample and Target Type</prop>
												<prop name="Position">19</prop>
												<prop name="IsDefault">0</prop>
												<obj name="ChannelProp" class="ChannelProperty" version="1">
													<prop name="ChannelIdx">0</prop>
												</obj>
											</obj>
											<obj name="PropertyObject" class="QuantConcProperty" version="4">
												<prop name="PropertyTypeName">Concentration</prop>
												<prop name="Position">19</prop>
												<prop name="IsDefault">1</prop>
												<prop name="Concentration">0</prop>
												<obj name="ChannelProp" class="ChannelProperty" version="1">
													<prop name="ChannelIdx">0</prop>
												</obj>
												<prop name="ReadOnly">1</prop>
											</obj>
											<obj name="PropertyObject" class="QuantCpHighProp" version="4">
												<prop name="PropertyTypeName">Cp High</prop>
												<prop name="Position">19</prop>
												<prop name="IsDefault">1</prop>
												<prop name="CpRangeHigh">0</prop>
												<obj name="ChannelProp" class="ChannelProperty" version="1">
													<prop name="ChannelIdx">0</prop>
												</obj>
												<prop name="ReadOnly">1</prop>
											</obj>
											<obj name="PropertyObject" class="QuantCpLowProp" version="4">
												<prop name="PropertyTypeName">Cp Low</prop>
												<prop name="Position">19</prop>
												<prop name="IsDefault">1</prop>
												<prop name="CpRangeLow">0</prop>
												<obj name="ChannelProp" class="ChannelProperty" version="1">
													<prop name="ChannelIdx">0</prop>
												</obj>
												<prop name="ReadOnly">1</prop>
											</obj>
											<obj name="PropertyObject" class="RQEffProp" version="4">
												<prop name="PropertyTypeName">Efficiency</prop>
												<prop name="Position">19</prop>
												<prop name="IsDefault">1</prop>
												<prop name="Efficiency">2</prop>
												<obj name="ChannelProp" class="ChannelProperty" version="1">
													<prop name="ChannelIdx">0</prop>
												</obj>
											</obj>
											<obj name="PropertyObject" class="ChannelGenotype" version="4">
												<prop name="PropertyTypeName">Melt Geno Genotype</prop>
												<prop name="Position">19</prop>
												<prop name="IsDefault">1</prop>
												<prop name="ReadOnly">1</prop>
												<obj name="ChannelProp" class="ChannelProperty" version="1">
													<prop name="ChannelIdx">0</prop>
												</obj>
											</obj>
											<obj name="PropertyObject" class="GroupChannelTypeProp" version="4">
												<prop name="PropertyTypeName">Melt Geno Sample Type</prop>
												<prop name="Position">19</prop>
												<prop name="IsDefault">0</prop>
												<prop name="GroupSampleType">mstUnknown</prop>
												<obj name="ChannelProp" class="ChannelProperty" version="1">
													<prop name="ChannelIdx">0</prop>
												</obj>
											</obj>
											<obj name="PropertyObject" class="QuantSampleTypeProperty" version="4">
[truncated: 1,231,578 more chars]
