# Supplementary material for: MicroRNAs and Their Inhibition in Modulating SLC5A8 Expression in the Context of Papillary Thyroid Carcinoma
Source: Int J Mol Sci. 2025 Aug 15;26(16):7889. doi: 10.3390/ijms26167889 (PMC12386254; doi:10.3390/ijms26167889)
Supplement: Supplementary file 1 [file ijms-26-07889-s001.zip › ijms-3558049-supplementary/Manuscript data/Fig1 data/Data/Wojtek_2013-02-25_HPRT AIT BIRC5 NIS.ixo]

<objectstream signature="IXOS" version="1">
	<obj name="root" class="HTCExperiment" version="5">
		<prop name="name">Wojtek_2013-02-25_HPRT AIT BIRC5 NIS</prop>
		<prop name="UID">6A57E643C9D34E3EAF48FD2435D79F3F</prop>
		<prop name="OwnerUID">5F4C4EE0E777457C81D27C781FE69519</prop>
		<prop name="Created">2013-02-25T08:24:25.154</prop>
		<prop name="CreatedBy">5F4C4EE0E777457C81D27C781FE69519</prop>
		<prop name="CreatedByName">Genomowa</prop>
		<prop name="LastModified">2013-02-25T10:14:33.418</prop>
		<prop name="LastModifiedBy">5F4C4EE0E777457C81D27C781FE69519</prop>
		<prop name="LastModifiedByName">Genomowa</prop>
		<list name="AppliedTemplates" count="1">
			<item>SYBR Green_AIT_WG</item>
		</list>
		<list name="TemplateOwners" count="1">
			<item>Genomowa</item>
		</list>
		<prop name="SWVersion">LCS480 1.5.1.62</prop>
		<obj name="AppProperty" class="TAppProperty" version="2">
			<prop name="Created">2013-02-25T08:24:25.154</prop>
			<prop name="LastModified">1899-12-30T00:00:00.000</prop>
		</obj>
		<obj name="ConProperty" class="TAppProperty" version="2">
			<prop name="Created">2013-02-25T08:24:25.154</prop>
			<prop name="LastModified">1899-12-30T00:00:00.000</prop>
		</obj>
		<obj name="run" class="HTCRun" version="7">
			<prop name="name">Run</prop>
			<prop name="Created">2013-02-25T08:24:25.142</prop>
			<prop name="LastModified">2013-02-25T10:01:13.117</prop>
			<obj name="AppProperty" class="TAppProperty" version="2">
				<prop name="Created">2013-02-25T08:24:25.142</prop>
				<prop name="LastModified">1899-12-30T00:00:00.000</prop>
			</obj>
			<obj name="ConProperty" class="TAppProperty" version="2">
				<prop name="Created">2013-02-25T08:24:25.142</prop>
				<prop name="LastModified">1899-12-30T00:00:00.000</prop>
				<prop name="HasProperties">1</prop>
				<obj name="_Properties" class="TAppProperties" version="1">
					<prop name="Created">2013-02-25T08:24:25.142</prop>
					<prop name="LastModified">1899-12-30T00:00:00.000</prop>
					<list name="emlist" count="4">
						<obj name="item" class="TAppProperty" version="2">
							<prop name="name">TopChart</prop>
							<prop name="Created">2013-02-25T08:24:26.847</prop>
							<prop name="LastModified">1899-12-30T00:00:00.000</prop>
						</obj>
						<obj name="item" class="TAppProperty" version="2">
							<prop name="name">LeftChart</prop>
							<prop name="Created">2013-02-25T08:24:26.847</prop>
							<prop name="LastModified">1899-12-30T00:00:00.000</prop>
						</obj>
						<obj name="item" class="TAppProperty" version="2">
							<prop name="name">RightChart</prop>
							<prop name="Created">2013-02-25T08:24:26.847</prop>
							<prop name="LastModified">1899-12-30T00:00:00.000</prop>
						</obj>
						<obj name="item" class="TAppProperty" version="2">
							<prop name="name">RunOverviewChart</prop>
							<prop name="Created">2013-02-25T08:24:26.847</prop>
							<prop name="LastModified">1899-12-30T00:00:00.000</prop>
						</obj>
					</list>
				</obj>
			</obj>
			<prop name="State">3</prop>
			<prop name="StartTime">2013-02-25T08:28:46.789</prop>
			<prop name="EndTime">2013-02-25T10:01:13.115</prop>
			<prop name="InstrumentID">28976</prop>
			<prop name="InstrumentVersion">HTC_VER_10</prop>
			<prop name="InstrumentName">LC480_28976</prop>
			<prop name="InstrCalibrationDate">1899.12.30 00:00:00:00</prop>
			<prop name="Technician">Genomowa</prop>
			<prop name="AcqStoreClass">HTCAcquisitionStore</prop>
			<prop name="AcquisitionStore">eJzkvW2Tqsi+7ftVTqy473whKKhE7L0jeEiQZzJ5UHmHoqKgoqKin/6kmdgya861+9y41buq7ukV0RG9Zs2a1dWVP8YY//FP/uMw3/6vfbJb/ue/TodD9a//tSiS8/k//zUOZHFxvGzOm2pz2PvV4bT81/+6Lk9n/E//+S/2X//1H+XpUDa/U86S/X5ZyIfLvvrXf7H/0X3+2i8f4Se7slg2HyAMXh9RbM7V63PcF8XyjP/858f857/4Af4j3l+bXi13f31tAfnYf//leKfD+pTs/s1Xslzvls+voveHX6Sf+L+YP3x9re/G+6tk/5svEn8H1eLQ+m2tL7j/6xccbHb4Tx0IQo9j/vBVBctd+a//+n84hmdV4a+/xD99/fQ/ROvfoPWL+r5an+gf1Rf+8OtRUmzSP3/T0HKFf/WyJF+FBFSV+euvP32LF/gz7ddqssA/Nvgb/W8+DH93vMNmX53/9V9pzG/R+HiKc793Y1iwkIwKKd31BATCQeQBV6VbBMZuyMAC3WLQU6Up8ha8E/qjwI6VM2QvSPeEJPTtCyuB0al8IFvvBAzM1x1JiZbqHtmzIMiRu1whxT6oElI2oZ7DxXEgKN3zBv9zeAxzCK0NC4zNXUZ2hmY5FNKOoHh8oiFwGeCvj93dKpCWhYmcQ+iFULecTDHtpYwsdRXkcFoGJVhE8R3ZQx9/vW73yirZ9eggYx/GoT+UrpHiqGKOtGCqh8G0FiTleiqWSOosnNyfMcNIedghhDkDNaDbei3J0825hJVpQsaAApJkMQpncGckY2CBwz2Sc146IPk0NvGfX5eCEgkeD1fZSgVGkuKPD/zgADfaQQwdwA5LWau6HsyriwK8676LZHmOHshKOpCBZtcyFOdyPcKQuWuhsUZ1JE/EmQmzbQQYK9zdInkWdiK4Fh8l0OcaqGR5z54RWG88EFTp2gHbFXDhOnKU3IrmIo///AsDT0F+B/rW9AwZxUMJXmPzllv909mRXz8dXXyY8N+fx+71D1/FAPZLGDAc9fnB3zFg8P7rCxnQ+2QGRAthg9SlGwO0nIOKMsDI5xMAl+y6BmLqnJC3HYYhzM8QgXhoRMi+i5gBi/45VtRhdkZSsIsZvzQBDzZ7nkEG3w2YYCO5qgIv8QE5AQpC5He7SElzXkby/KEzwXFq4V9HskgZ4A9KvwInsJOQvvVmANmjTq1EV19FrnTHZ5gwIPFVCznrk5f7o05VKkfdlZGjZZgBN35bgluEaqSdfMwUr7uqlGy6c5A6COIQ1toqVboc3CKt3mAGbSJBVbJYXSNJnL0YEJxFG57OcNww4KDkNf5I32HMUEMRZcD2eNeBBcd+KedetWszwFkBEe6kFABrtawzuVtPN5QBLj841bI6Uhx4PM6VnDIgkesHAuoIMmgzsqTfGMD60IfF9qYyJhIgKy9LN4b7bFvmlAFVrzo1DGDPogGEkyjDrTiSc302uZWyXLs3ygAjWK4yWTxPFbjpiTUwespI+I4M6H0JA0aDocD/DAaMPpkBzlraIBDF+IzsHFC3GIDCvoify9fihiyhF4aIn2MGLFdphMzx+MUAfYl/Bu1rnYAWA8SjEOT+KruoymWSlW0dIK9LGUnIN0IEH/hn/izUXST2rpgB56FcA6l3lBDI4Cz0y3TJK4++qSIV9uMcDQf4J3eaFBZSd2svDJhjWitJuZSQp2zx598kSgUGqXND7sKPgO92V7WCIswA2fExQ4LCi5WRYedIlDuYQUQH6IBfNzpgyw5jxR+dw98YQHSAFXuoaOsAwoBthy0Q4AyTQa7H81QHTJ4MMBf4K5Nr6ZTDankXGSc+W3GLAc5+tjLkiVPUyD7zLx1wzYZDygB9EEoFZUCZW2NAGZALyxTuVuCYG6MdI8hVgBmsXgM3D/rztQGk9GZSBpj4P4BBdcBl2rvnxrbwyl8YICyi78iA/pcwQOB7f+8FvgcDpE9mAAyjDfIeKMZnZhQ2OsBzJhHjn9UbC8IQa/sWA/acOkHSAJ8ZNFrYqfIYxA0D0O2EGRA92IYBMNlcDOXecw4NAybZKqIMcKFlhFQH9OOliNzZA2v3JX+vQLjBOkBbuDMQrASXVeYRZoCzZeMwqEpYUx1gTHSP8e9uyioDdyMjcbQLGMoAogOsyV9eAKUbG1lcEjOBu8c6IL3dcjSuOZ3x+2lqKEPOWSEpSzAD0mjeMKCcIQPoqoHP8A2ILDxhWd8wYL04r9teQPGdAomJauY+tkoNAwJpJjcMIDqAMMBzb8NMVs2x1XiBlX6V5IpV6z97AXPsZSr1AlQHPO5iIe+7uxUsZsWJaXQAYUAH/sKAqkhBmwHZwniExuPUrX9hwPpcfkcGcF/CAJbpD/ifIQSUwSdDQH2oGbIcE0NgUoISmHl0QjpvRmFweGDxfasiBunTOgSBa2IIRBrbmIFgaNqRki/wg97pXTAEwmHOg62SPSgEglM35dtCgEBgcs3EthBYLtgOUntFGAZ3fdNAgJgBX15cakXnZYDUO4Mf5Fi2V2DWiywkzQUvp0JgkGLhYOjpSwhECENAGmEzQIVAbSxtGgjA5fqKFJiDLfLW91+EgGd7WNi8zQANBAJ9XVMhQCBAAwEYiwt4Mo/YoKfFnacQMI4dM2xBgAQC1AwQIXDoCVJIIUACgZYQUEflDanTPszhejk3lM46eMDoNhj/GyFwUXo5PJ6nl0YIxAe2RJrjYAh0j6LaEgLUDGwZl2vMABECy8zS4c5n6/zbQoD/GgiwPWb0t4nAUAQsR/42+kIlAD4ZAklRbKkSQJNLWINNJZ2RcwqinCoBaxvzSNYZfEgJBM7neIJAGWElsBDPmbKaGI0SgH0bCEBnDBapoRQCqgS4AX9EOjd/PqnVbqoYE0lBolkbOVyuToZiKmajBHzJxG6AJALEDVAlkA9dFdkCh92A0scQCBXVRhIMIQiOA4dvQSBQ50oNdmmEIbALXm5ACrAbcOwozoOe0o2pEiBuANmF4yiRna6QPF++3ABJBakb+AABmgjcUB42iQBRAts+ahIBlPimRBOBc5YobSWwv1diTlNB4gaK3V1hnH7/GssZH72UQE84qRQCLSVQZKHbVgKMrh1gWXLXJhFQx/WhgcDAEg2aChII0FTQkjr3NgSul6tKIWD13FH2HSHwp8nF/wAEegzf+xmxIOD/CTsgjsYxCHqnvKIQIHaAxoLqPuPxk5j/BQJSqbqARgL4h/iIRL1MQJAJoQBGosTSWBClsmsoQlKUyMqiVyRAYkHHOBrNaIBEAjQWfEPATt2XElCUv+wA0rGIpUrgCQH/sHQEJUEDGXlzPwB+MNhWYBU7NzoaCNzVilUkC9sBsJnFOY0FqR0IKj2HspT+AgHnMUTKPRVncLNGemMHuHDB/6YEWrGgciyL/y4WBP7+CLcmJ4HWaKClBMorf6WxIFUCxA60lICqwElbCQwWkzO8CMd7aC3H+E+mEFiYLyWwOs+0NgSIHSjGT/lPYsEfAIHhF0FgJAz+1g58CyUgfzYEFLdeI/dR4icvgUBvXZ6RuXJedoBAwByVIUDc4Tl/UuoJGmt9hwkWl3NjB8hsACaLXADCGN2bXLBcCQKdDbTsQL2tJWoHKAT6YdTYATob6IFERObSmTLBeL4slNukA5DWu8QAWqxY0kygZQfIbEAKoyCkdgBEGALEDkA6GxhjO0CUAIo33YjOBsTMMAA685WqbEJphbwKYTsg34dOezbwVgIXvu8xus3AmuaC1A5QJaBmObI40cyDEPKCYlvTEi6eSkCfLfDvd7PxuskFqRL4kAkIvnOhdgBx83kzGwi4o9rMBnqXhUSVAJ0PEgic7g6bm4MCxHKdSgWFANxUV0EhdqC4naTGDrRyQQIBYgdIJvBtITD6Ggj0h33hZ9gBoPwTmQBRAtgzhyxw+bhC2iyKGDocgItiSO0ADQaBLM3wIby4YSsY9KQTVgJrVBjgOhcYWhIIZnLHUeZyfURjIf3FDhAlQDMBtYi6yFTPYR4Uid8oAXftzUI0n3dKqgQ0WMchWs1uNUBWYSNRkPGhud5TVjFD+aUEzuajBm5qXOmAkCoBkgkQCFAlcBmtt0hSQgPQYJAOB8iA0A/nUcsOWB1DylpKoLEDcFb8pgRIMEiVABwFNR0O0JLARurumpIAHQ48IUDsAB0QsqfyiuQbtkBUCSyq8ea3kkDLDmjMgIWH3Y1jqBK4Tcp9AwEpvjWZAIFASwlQCChTbD+cx9785hAQvgYCHD/qDf/vhACxA9pJmTF0QkggQDIBagfumSE0ECBKQO9FGALa1GWoHXAi9UiVAIUAFt8sGp/EV0tgfJUwBLQVhsAyX8UUAqadG7nfc4e/Q2A7W4o0GAwuC7dq2QEKAXsWOchwVxBQJUCaQmNvHoTB8hTUdELYagoRO6B78SsTIE0hAgGaCVRFlTXBoB7M0Z9bAmRC2GoJHA6yBkzO9FUKATIhpBC4dtegbQdIU6g1HWjZAZIJEDtgGgqGAMkEPkKAZAItOwAtfwhzJhCBR+1AImAInMYuNkgGbEOATgfm22Wv3RIgdoA0hb5tMMh+TV2Q5bne4IdQgP0negJ23MUUIFLgHQpQKXAukEDHA7QrNFVQTCnQSgaJFECXoHDA5Rb1kKLKIaBSoJUMEgp0l5mCbMUwGOoHyHiA9gQ+dIV8NLwUih27jRSgocCYVV2kWsUrFCBSgCaDbwoY9ZMCxA8gFUsBkZ++pMApXeTIgLER+lNdQM2M8N0VaiWDJBR4U6DVF2xT4KHukGvIv/QFWz0BQgEyHqBdoY8UeEsB3x0chT9ToDrs9IYCi+AB4KUzkhi7eygyeS7He6QuJi7TkgKkL0gpQJLBlh8gFCivx/v3lQLs1xQG2UFvIPwQCny2FrAs/CykjUFXynnaFCCGgGqBpC477WhwfeJj5Gqa1xgCs+ZfTQFCARINUgoQLcBYzqmJBhMZP4vhHP9JhAK0KfDWArQtRIaExBD43GhZ0aYAaQxSLWBA1kX2YAxzOh9IzElDAXhYBCyQUHynTQHkrZ5DQrRxqBagFOCOeoGkbGWENBokWoBGg4QC77YQNQTvpgClwEdDsN3FBRoblsnQ+cAfKfCxMUhSARoNpoxxo20hZC+GKk0FJrWsh3owQexvFDh15i68pDMtpxS4PtIDUuUFpsBbC7SGhO/WMDUE7yHh96XA11QG2SHL/v2A4HtQYPjJFPC58jUguHSYpjMoPpIXBXZlLCB3d3lVBQroJA0FiBYgFCADAuTnqkOnhGJPCQHtDKJHfEbmcYopQLQAoYAkTExAKUCmhON9jR3B9CyzLS1AHQHpDVtCJ2ZoZ3B0r/FXwQSQoVpgMNGa3nDQH25r0I8xBXQbU+DjlPAjBagjGAho3fSFyIDg7xwB6QsRLdCqCpABAa0KEEdwfVYF9M2qrlta4LcBwVsL0KrAe0pIBgStWIA6AhILEApsLmczbGmBVizwnhJSLfDHqkCjBe52/S0p8DWlQXYo8PzfaoHvMSbs/xOOQNZHM4ZuEJEJga3CKPdh8RwuuVKHUoCGgyWTJUjcll7e0gLUEVR7NqLhoDt/FoaIFiim2DHQcHD3bO2dVuUvWuDwwJRpbRARCsgbTAFYjNySagFSGIKGeWMB52UQ2fclfnaScJCMCWkuQChAJgR0e4DkAh+1gFGMCuoI4BlWEd0ecB+OA2hr8I+OgGgBOiEgWqDdHP5rQkApQMLBP7YG/9wcdrbOlXYFWtsDf6SAcdPxqR7GSgwvi6vLuGsjYmkuQB2BcYAS1QKHdSI2WuDtCPQH7KJfcoFv2hxmv6g2OBoKox/iCD57h0jo4VNAcgGqBd7pIKVAyNaddm2QUEDxN88dnuceISkL0BGB0otQa0RA54STQH1RgDgCLRBUSgE6IiBzQnu/D0PqCAbmUqRlgVY6SPYH/OkcsoAfooYCtDv83iGiFCC1QeII6IggW22aXIDuD0zuhx0y4dXAlDpXiI4IKAXIiIBogWrkqc2ckDgCMiekjqClBd6OoDUiII6AzAlpOvgeEfy5Nki0wEdH0NofaDkCogXG2X4Dd8u5z9jycaLSEQHZH4Bj7ib9VhYg6eDB8utmRPAuC3zfdPCLeoPCgGNHP0ILtGKBT8wF6Ixg8sh5UM74M1KgF+VQCW9PKvANBeiMgFDAYa5e0xYgFJCTbcz4Ow1rgXdvsJULUAqQTULiCMbdzcsRHLmi094igudNQwGaDhItQHuDxBFUKfIROB/Rqzf4dAREC0DPVlhaGSKOgKaDN35itR0B0QLEEdB08LIuX+XhNwVaWuAjBX7bIkqFnKaDfy4Pv3uDzQbBh96gsZSqhgKkLfDuDVItoK0WKt0mphQIzfERFlx/mlMKUEfwYUbQogDZJGxR4CfkAl9THOwx3IgXfoQWUD67M0QcAV0hII7gBuqGArQzRChAJoV0RsBJ6RzpieAx1BGQSSHNBRAXRXSPiNYFCAVILkBnBKQzNBVrDYHO4kUBogVIOoiY+Z2lFCB7RLQuwFcyaNcF1l0UIn3mo7zlCFQ3fjkCskfUogCZFJIVAjop3Hdmv6SDhscukWiGrxWCliN45wKtPSLiCDLdNEJKAfnAb9sUeDuCVl2AUiDfW6h9pwDpDBXH6oK08g5z6gjIjIB0hlp7RK07Baa2d4ZH05yHHjj1ynZdgFDgj1qA7BF9dATf906Br2kO9th+b/S3WuBbUED+7BkBSQfJjCDY+c9twAi90kGiBa5sIjYzAk8QEfD26gKpSQWbm0W4W31EWgcr7lYu0HIEihedkPGIXzOCTHfUdjpIcgGSDrYcgbhyp0xLC5AZQbNNuEYTZK9sFLYmhYQCVAsQCiiZj6lCZgS3OvllUqhp3A4Z9/yVDtJbBUg6SChA6sOtm0WIFigvN7+9TUgp8E4H6TZhej9Kv9WHW81BkgsQClyPQAlpaYjkAiQdpJPCd3OQUuCtBdoUuKrLJhegFHjuEEB7+osjaM0IPmqB771NyH5NdbDXY4c/xBHIwj/RH6Z9AeIISC5AtADCD+YanPv4VNK7RbY8dgQpI6UIW1oIWlqA5AKQ0dmYagGSDtL7ha6n7NzeJHKMqNECrXXCj1oApM6UQcdBJ21RgKaDXkeaInGyRM2ksNUfls5blt4vRNLBZp3wmQ6SJQK6UyzvmT2lAHUEZImAOoKPM4IP6WBrRtCuDhp1TilA+8NvClAt0EoH35tErfuFpH3aLBG0HAFJB3/bKSaTwhSuaritmQw4W0uL246ApIN/pECrNUSqg998RvA13cFen8EP+J+hBT77dhGSDo773CynWuBdIKbp4G64E5ERdsKcOoIbi5a/UUDJ1jETLAdqTG8XoVqATAoX47pq+gJkUkgcgckdzJDuEypro9PsE35MB8kWAUkHgS3EDKWAcZVmSDdEH8BqkjZ9AQVNX1qAtIb+WCBuUUBWjr9QQNxPXo7gvUrUKhC3tIAY6mVDAaIFNnm5bXcH3xSgk8KPuQCYWQbVAq1VIrpFQNLB02mV/FYgbvUFtuGVhUdd3TAtRzCed1zQSgdJa4hS4O0IWlsE6zLC//xdtUDva7qDvf6IH/3xuHw/CnD/WIO4ddegdLGjkDqC+2PSOAKqBRzPwadGHMIcpsa5oJNCmg4WczWljoBeLUBygelBvTR9AeIIFIkfI7HHmiHy90OnRQE6KXzvEkFm7mb0jiHlKuLPT2YEEoMSZE+3KIfbnSu1uoMfW0Pwfc+YNlxiSpFcIF+FO2TeB0azUNhaI/hjd5A4glZfgOQClzIzQ4vdPFJ5I6jbP2uB1tUCrbsGiRagFCDpYL1LL2g8xA7rz5NC4ghaWmC36/fhsXvfMlQLkF0iSgGiBd59AWPuw/g3R/BeI/i+FPia7mCPGzLsz6CA9NmO4L1MhDobhqfpIOj5r0khcQRiZjwnb89J4eqWZu1cYBgIJdLVMM4RtIuMUoDsEcBqhRW7zkiXxhG8KUC0QHC2sAIn6WCrNaTfklc6SBwBvVtgNcS+nmiBxyBdIFGxX1qA3C3wUQuQjcIArryKOgJyyxC9cZRQQBFFo7lliGwU0knh3ziC1qSw5QgIBT7OCCYfcoFzshGbtWKiBVqTQrJRSNJBfxsPhD+ng61loqF4luDwsSoA1QKYTDs0ZjlMAZILvCnw5+4gSQe/9zJR72u6gz2e57ifMSOQ/pGVQpILtBrEpDUEu/Lznt/6LlEK0NbQLEc5Mvc6bFpDZK+YOAI4rTAFyDVDrVwAhNEVaV6GKXA5rjJ8qjMd2Q8Hnxo9H6YKtHihuWaIbBOtNi8tQClAuoPUEeRnkQX7RbpESif1Q0oB87ST6Erhn9NBaXtx232BYXwoKQXoXnHrzlG6Ujg86O0ZAXEEH/sClAIlCJzWjABa15ht3TXWosAfVwopBYgWaO0Vt64ZIg3ikLGTtiOQVFGFvdFhB+yd3RNkjcl+1wKtPYI/UuB79wV6X9Md7A36o+HPoID42fcMicd0/W8oQByBZ2sSMn3rpQXsbY199TKFDNUChALgkGLFPRDYjKaDxpEPQrQTl5Jyu2W3hgKkO8hykYG0WsIK+iKeUmWxLwXaF2hRwF3YLwq0tAChwCJx1sg6d32m1RcgFEAPR+FBiYxftUCJHQGhAHUEHrM+IKsPDYa2hsikkGoBcrvAx9vH3w1iPZ1lbJsCNBdYOJv2jYOtdDBfb6TfHcGTAh+1AEkHqRb46AjerSHaHQRTfQxvQbHLvYM7zeSFXhftXOCPt4//m9bQN+0O9r6mO9gb9vq9n+EIRPmf0AJKVONn/NsRkDtGKAU02ZfRuAqipkGsjosjGu84BFrdQUIBP79GBTBW9aPdF+jmxQ2p4TbECl/vZsq9hyzknQOT8c34VNJcoDUjIBTQV/Y0p7nAkp1oyJpJCQjc9MYDayZskXKyfKZ10RBxBH5ebXnaIG71BYgj8LL5KxfoD/IjUjYWdgTvdLDVHawrfMrX0Dfb6eC+qwSMWRw3kQynTNXkAlQL1FHTIP74DoJWOtjqDrZygSnvsnKFnpPZ3QmGNB0kdw8TR0C7g0QLlDVnYSodES/D68GD/DHbh5QCN57dNRQgjkCFi4DeO2p4uRTTdLC1U0juHT2Nots3dgRf0x3sjZjhgP2/kwJkUkj2COiMgHQHW7mAMEtk+iYSNHDFCFhcdEEmVt2ApoNkRqD2E/ysnkhs1dojoFqgRYFetSoU/lTaSNrxFghu7LxQfEnt0lwAKqnP03SQaIFgMljGykXyNfzEVl4UUA0hpxRoZgR/7RG0KEA2i5ttotPRQa6zfv7+pxaROHhGdn9nArpHQC8eJTcNkXTwtgI3mHOBA6ytKWdyrCEDbh6jCWP23EdMZwSEArokbeuWFgh0t2R/6w6m68eyoQBpDX2cEZDuIG0NEUegD3L8rH7vFDIa2MByWHjA1KayIM/3YAqZ/vEAHPM6rRsKGNJrUriXblNYJHCcGzJ7/yUd/HDd2PfVAl/UHRwJrND7GRT47HSQOAJDrGY5vV9AWGSn9n1jp/yuIO2svShw7mGFb4oJyuktI8QRkBkB8tZs2bp+mFKAhc4VKbs9pgDJBeZF5KJxplohmiBMAaIFyB4BnREQLSAvn1rATjAFyP0CRAtQRyDLaUEp0PQF9pMmF6B9gUesXtuOAFWYAtJggylAtECVzvCRj2ozhPbIien7iFq3jLhrVoV7O/KBJVlBLdf7IoJVziRAN0dh2Z4REEcgr9NmRkBzAWa9cGApbbTGEfyxQdzSAnwqnakWCLxZwiv3xQjBQ+Xjz3+e+arsz5kBPLrdaWgMb6wk77v5CnK5fMid6KBLNBfQ2bPDUC1w6et7uL/mdm6OOpv2pYO0O/h+H9H3pcAXdQeF4aD/QxzBZ28T6dO4cQRUC+hOVlEKoGS7rsDiqimNIyAUcEF9R2B3eFHA41BJtUDA+2pF30o2ng+CkKaDJBegFCBaYDUrEZJ9wWKCx9GqFVerRshTNy8K5OeqSyngr5NLSrWAOQAJQKIDecDo5R4pqw0+9aRBfFzdmxkBSkYPluYCJB2kjuCtBeiMoG+JV6SrF6vRAuSWEXdiOQAJ/txRrG1RwM05SYHpO2omJyVbwitfZFgFrfrZb5NCeSZt2jOCjh+msMiOBtDPW7lxBOTq0Y99AdoayqKscQQ0F7gwdg+ei7sbGv2VzMpdDe1hteS3jL7pc5XMDeEJdszdgXH7OhfRXIC2hkguIIMSwrxIAkZfntS0fcsI2SwmFPjeewS9r+kO9pkB81McwT/yKgJy9yjq9YBAN4vpqwicQKzAWNgAZA8V/GwlDWLtULDIeCiouWuo9PkDMmwU5+iYFzVtDcn86PVOoo+OoFLiEJnjix1SCrArY0RnBL/lAkQLkBkBpcDism4oYMVV0DSIyaSQXjtopUHjCFozAqIFzPXqpQXA/nZDItO1ms1ikg5SLUDSQd9JFrAYoUNu6jpvyLu1jOB6Bo+hbnFJRSlwNnmr7QgIBeg7iWzWZmEh9V1gDvb4O9FyBO/3kVAKvO8eJX0Bn+dNXnEu1RFmCXY4evxQVfn8uMzgfuTeGMMLR7FszQAHh86wZJx9PEubGQFxBEQL2MdEhOfZYwP02YQrf8sFfsCrCHpf0x3ssxwn/C0FvkWDWPzsbSJCAZILQFdjpdY2EU0HQXcHkMummArweovA5p728amPsC8nucCuWx2aewe5XcRSCrQmhbuzcUHS7YRPOaEAYMsJsgaB3WgBMiMg9wtQCpC+QMsREC1A08FjV+TBph8fkQc7Qbs1RDaLKQXe3UEfdr1SqbOji8TNPmneTDa/g8fzyk+L8TdKldG+gMMarxnB/DHfwuNhxuf6whYMOS/M7tMRDJ5aoJvRXOB5BUOuO2sgyRul3rQdwTiJM1htghgY4U1rbiAmjuC3txMSCpBcwIPX1x6BcN9d4Hn8WIb6VuNUeRr1sfbYzlXgdmKUKbmhGvB+OR9De1ZyRUMB0heg9wvwbgWv68mVMW9wLrTfRfBTbiDuf013sN/rCb0fkgv8c46AagGFS0/tdPDmdFSkgvmTApt1DLqLiKMU8NP5oqJagPYFarVgW46glQvIp/KlBRZ7doYkZu0AfDZOLN0mIjMCOBz94ghoOqgFk1c6SCiwOMQnpOgwYGDMdgzFfJgSfU+xLwgPnm4Wq9pfWoBMCq3smDQN4tK9PZBtaTagFGjlAmRGELvhHnZyZDAeZ6BaubucBpmbZQLbSoJKITOCjR17jJ7gD6NaYByPzJBS4Jgdp8+7hgqgq5lptGYErVtG6BXEhALqjD23W0Pno65AznFLxhQ2c0c+9dcHzLxkFjrgskuVztyYQw7BI2Mf54Ykp56xRfru6jBwb18FxT7ORDiaPWTg7BKRVQbYV/02KfzmFPia7mC/z/Z/iCMQPjsdfN8y0tICLUfwsAZq0xcgjmC+QwMkjY+YAkJvVCpC3zg0ucCix7K0L0AoQCeFpDVEcgFfRt1K6WRpgpSr+tzececNBaTtMgQ0F3hrAf/KX1A7F+C8mwAmcYy1ivjMGRYIU+D9ShLaFyDpIJ0REC1AW0NPLUAdgcLZLAIz2w5h30oL6ghaO4VyWN3hw44TxhGcHlLcnBnBgZEsgH0dc6mynq9rWFxhBAyTK+JWLoBkp6yVnB+mcHPXmVyvLvj/pzuFs0GXMd6tobKeyg0FSDpItACdEVRTVof8aTVkTDi+YYdySG+QrdIjcG6GWSrZo2Rg9y6eQtca8kgeT6sc6YDFWoC8jcDvFiKs0STInWxXOC0KtDaLv3cu0P+a7mC/L4yYn0EBkfknHEHrlhGiBVr3C2QzfAql5SQCsEC3GISmihV8ZmNfTrQAmREQCvjaIWpeUUjTQdIgJhQguYCvPVaVctwUc6Rvbs9n11MLJJu0yQUoBfqzsovs1JrmiI87Ee0LmLNxElIKoJ5RIbNzx59vWXVU2hpqpYPvXACirldQCoyZMmk2i++jGYvUQWXjU6s5LL1lhN4vQLTA0Vmm8NGBBeMMjbhUhvOCh4Pu45B747UpKKI/GsDddTXPzbU7jumMgL6iUL0YtXJ+HA5wxBfj0B1s/EJp9QXIpPCdC3ycEVAtcBp2bNgXbCP35vsHq4zy4wJ22BMP7Klfscr2stMoBbxqURZyfXOKhgLuGDuCqhhY8MZvcsbrqWWmkFtG6Ixga3pG6z2l35cCX9Md7HOjZ23oJ1BA+OydQuIIaF9gWYRCKxegM4JcczXaF4DFSoxAuqk6SFyPAvzxPZtX/Hl6oJPCoD8oBOoIWpPCjZ2+tIDbwwo9jdUUjWeeGwbscii0KEBzAUIB6giKeNloAVk18LOc9AVMK74g82Hgj/czrBXIG8tJX+DjjIA6gqz/ogDNBZZZ3kfaULEZSgGaDj77AnRGsBfdDuRgUOWeZM1r5VDLCbw70oOxzzXm3zqJ5OebiXLGDC68I0uXao1UfWCGNB3cW/wFCs9cwM5vE1Y5w9XitxvHWo6AUICmgyQXmNiTHmQ3wjS378YhVmbbywB2uUwBUJJvWMWEnQjWB+eUu9dlYjSOgFCApIOePeBg95kLeHfuHCvvu4Y+aoFvOynsf013sM8PBoMfQoHPvn2U9AWcHTPLkRYyTS5Abx+932FJcwGiBdBAxFqAUEAv90EedNC5oQC9ZeTgaGprp7DVIAZpgSlght1aYS20QmYUuSEs9wuJTgrpHgHZJjIBpoC4sqZhyxHIJ+01I7D2xgWfYi4EgVMuI6oFyE4hzQU+vp+s5jEFtPUlYdBJv2bKdLvgkaiv8LOf4x2BTgpb7yc7DOZTKLjRnfGulVMo7GN5g8x8NmQcx1jyCixSD1aeXjP6LrULWfaKrJkUEi3Q8ScpvHfzXe4pa4NX3ulgSwu0biInk8LWTqF1309gfZ5tgdNfmawS3voQCs8GMWIXkgPO/n0L+259YigFyE6hPr1jbUUcQU+2MjjEP7ChWyn46yUU+PhWksYRfNP7Bfpf0x3sD3hG6P8MCnz2ZjGhALlfwN9NI4lOCum7icg20VHWGi1AZwS3rdBF1tgIsDs9VyqdEVhLK8aKeLST6IxA1YevtxS6h+qGRPkahpQCmR2vkeEybk4pQLSAeZ+HgKaDi1vRRdri6QhQ7Dp0UkjSQeoIxJy/US0A1WiZ0m0ictcQpcAsUq/tdJA4glY6SChgxAMH+3CIPz+hAJkRUC2w3Z52sAemvdz2L8tSSSu3C+vFWmSCnYtPGdyqNaykAwBYgENBIRQgMwKqBfqXrQjvsXALXXl8dtoU+DAppBRoOQIyKZxfhifYt1TsQILruVKE4WMBHx5rMlBSUA2Uzf0BR2x0Dr2uM5DkxUnIGwoQLXA/DoeQM6Mu8KCI/3u9t4moI2ilg9/1xrH+13QH+8M+/1McwWe/m4ikg2Cze/UF3pvFNBeYLxKNzghoLqBNOiLSZxA/i9ex4NB0kMwI/M78SYHnG8rIHgGdFJK+AHUE/rTLKvu63iDZHLsMpcB7m8hf2XeezghIXwApAzdS+tNJ4wjgRqrxN6CKbsg9JvhZ35HconXjWHBdBkJLC9B0cOPdXWQ6V6wFlLNXNBTgVIehFJiM42V7s7hz3t7gcDPjc69z6cZKz91inz0YywxCAT5Vs2A5wT57F4WelBWOQtJB+lYSQoGhsU1gh4Ec8DK7qpX3NlFrUtjaKYzi+pfW0Dmec3CoFOfcGQ+xlkJpt4DD8IS/vsd9owKuHEvwVlzOeYsCrT2CsQ1UpJVnKfe3BxH/93v3BUhr6AfcNdT/mu5gf8QKWET9BAqMpE+mALmDmDqCD5NCOiMgFLCC2csREC2gltMQIAmmzf0C5MYxH8CeQ7eJyE5ha0ZAJoU0HUwHUUMB31NsSdl1nGHTICZa4HrOOtQRwDm/dJoZwTsdHERsTdNBSgHSGqI3kRMKfLyDWBreX46AUEDbn3kkGxZ+djrTDlJGD2PZ7g4KgsdBRosHjIfFBH427wMf9tkU4FM2vGUAFisP7mcXrPiz2sioFqDvIyCOIDh5B9i156PQMb0L1hL/fo/gvU1EcwFCgT5iZOTUo2cHeNPhFb07x9rg+MxRegs/Av7QC2Dnmp1D6gg+toa60sJErsbK5OvlwccG8Wa87H53LfBF3UGB4dif4QhG6j+hBciMIJhwRTMppK8sJvcORnAzfm0TPSmQg7uInPUJK3z5hH0z6Qs4vUsCgmQ1MegbylqOgGgBSgGaDj4pYKmxBwLFWqiKNBBG7W2iVneQUMDjMYWkvY21gLZeC6D2ojsyT2v8rL/OLjWlgCwcAsZXRKD+5gh8tefhr++GKdC5rEoFRuEQO5idC3zF7KStO4gpBepiO4KdJB6F7mN6M4DbHU7hcHhXAXpArI1uKA8hb00fuSf0HFUhfQFnhCxA+wKrkXKFw/O2G7prtPqDI/jwVhLSGnJlrJzoHsFggPkquugOnKV+LZTjvnuBo+Hy+R5CZZMBQz5tIScvK2CjbhLTbSJtADAF/npvOVK3XTn3HymSAGkNbeTLrekOkgbx935PYf+LuoPCaMT9EAp8dneQ7BTSPQLXYg36tlKSDlItMFsuX1pg+FjHYAWXItUClAJkj4DeRL7PJs17Clt3EJ8hfnZ71g1TgzgCY5hukSbcvdBH/ZHRuoM4MIV7Q4FWOig4rkop4Ie1KABGYxsKoGqEKUBmBGBwDJigi0Kj3R0kO4WbMaaAvWHnwOdv14pSQLmeXYB9TKdUtkshpfcOon49NJTlbiQiDSRCbksH0QEeN1/AmzlUcz+KIAuYLE0huxLF0Ndc6ADSHbSu3ssRqMzqAe/HQATBxvdS5eNm8fsmcnrjGMkFyPsIqBYYLXP87ztYPRhsRbqC4h9WNyjEVy+H2lQuQPeo3CkFPMk7Fs39Au+dwrgDLKTFIubK2MVW7p0OfpwUftsZwVuV/49SgGOGveEPocA/cvsoiOI4pBQgjoC0huikcJlMfnEEm6nUoVoAyoJTUQqQBjGlwDCPe1QL0BlBuqh/SQcTDuX42bd6aQGyR0DvHby4vkApQPoCfmd2MZTYwxSSVC/JYWcrSeB+Uu9NLrC+LZs9Avvy7A8sYKgCAUmNFmjeXP50BDrLzAGaoGc6icAQmaM51gKXBDsK0h2UOgsnb3YKp7qMLJh0QqdzECMw0/trKKiaFgZxccPyKJYXcOBYKtZCilQAkgsQCjTbROGWoRTwFR8/y9+OwPlja4jMCOhN5IQCHZkZIwUe2dCtJzcViLB/pxQIwv2mAFfBE2BP918UIDMC+j4CQgFNg3ZDgc6lbihAtEBrp5DcL/B9KfA13UGO5YfsD8kF/pEGMXkfAdQSVQXLvXBs7hoibyv1wuO43SAe5ekIeR0HP7sVVWDp+wjoHgG71RDQZ1mvuV8glV2DzgioIyAUOBVqgYB49sKgH5yNZlJo9LDjiLuYAmRSaC7NaRgw3FKl6SB1BCQdvG6LB9JuHn7WF4dlc+MYoQDVAsQRiFM/DKkjuEt3D0nbO3YEhAJ3mxlQRxDMymVF9whoa4hMCgkF3HPSYdxUF/G/r6FsIFdaWh4cDyIPwG4O4YBz9BydTDkD2YbPkDZKrKZBTCjA1KGIFbm/ylp9AeeymRu/USAVo3NDATIj6O6BjoBW94Bn90UVXGLrAR/dB9YC9nFTgueNY8i696rQua/NqqEAcQQkF7jJekMBlHSlhgKt1hChwPduDXFf0x3kepgD/M+gwD9yB3FLC5h5dGomhWSbiGiBZpvoSQFpxo6QGDzn/9tjytI7iM20jxX7CGgRuIRVn1KA7hTOBLVGIl9hLTDhVyzVApKy8wBKr+cmFzBmQgSCg7hVaWuoNSkUK6wF9B5M8pYjkIsz1g4T0TNaWiBwb4za6g7Sm8hlBTsCogV8FHpsyxH4rnqp6KSQNIjRHc0NBQa2gmR9jn39eYYp4MfzglIAXrgbD8QLfhZ3npvFvjJWVEByAUIBessIoQDfxRSAReBVyvv20VY6+LEvQB0BoQDTnRkI/2fuAy87PKc3xpyB7IXzmCAZyiWIl7mJnFKucq+4W6/3EZC3kpDNYn2zdpDOKAqgFHjnAlQL/IDuIPc13UGu3+NHP0MLDD87HYwWwgYpeh7ncJexiN41RG8ZGe/WLPD93RjJq+1fk0IHK3iTvT/fWDZKBUoBKfHws9bUtJhSwOC7r/cRkFzAiRn87E6SLt/KBagjILmA5RpR6INbIIHtbPnaKSTpINECOgwShlKATApJLkApQO4X0G/PdyqbcuhQR0D2CCgF7sYrF6BagFBAdfGpoRQgt4/K3NphqBYI5/gzacm8y3hzXUyxyV7tYGfuvCiwx9YE2YsLfvbf+tsIkAYxuM5e6eBjcWVhfY9Exh/du7/PCIgWuLCi3OwU0pvICwc13cFDsDCRpkhcQ4EDChjYTwUIGi0wWkAkxfOKoRSgbyvtwNcbypa7HFNAkWXGv1xrg1KgNSP4AbePcl/THeQ4lvkpjuCz9wg2myxH4+Mpzv2JgLUAaQ15ziRiWhSgfYEdWKfArFMByZ3n9g+hgL6sTkjO7IQJmP4kBpkqcQ0FJlt8ilvpINkmIn0B4ghafQGp+3z/QVA/VEoBkgu0ZwTPXIBSoGuoTV8Aeaeu08wICh5//vABHNogpu8jsLtdQdmsBq90kGgBdsjxCDh9N6SOIJSyrKEAyQUIBayDIwJocjAFh/J6gCMuGANKASG1F8gsbzbwB25QAHITOdECTWsInFiqBQI28Grl4x3ERAu0HAF5T6G0wV6quV+gHxpICxQudK7crdEC3LH2cv9g3SswC0cRdQTuRD4VrXcTBd0jdhDM4OAgc6NiLYDxZ1BHcBnMb+1J4fe+a4j7mu4gxwkc9zMoMPzsW0YIBWz7HjNUC5Abx8ikMNiMIU/3CKgjQBFsKEBmBPjBc4kUdZidKQX81aGXgnUZ8/R9BJQCJB1szQhsAZ86e9jxQuoIyPsIvPQ5k0j8wGhpAeoIyDaRETr4EUwmhUQLaPkuZHw0flLg2SAGm2EYBsstg9p7BM7qyit+OmgcQcDcsRbgkxHXTAq5sMMqAwHhJ663wxQgrSFCAVt9UoA/wAyAeLvDp9rXGB9YGcbwarFFUt+2Q9ThHyUgt4+2coHBaI+f3QmmAFo+npPRpxb4404hdQSEAnpfxxQgWkCaY0eg8ToPXDMWI5oLEEeAlMqvwEVYxFQLuIPCbhwB1QIkHaRa4OkIoLSuHfB+c3lrRvC9dwq5r+kOcvxwNPwZucDws28ivx7UglLA76lFDKYj9YjkOJ0ASgHSGtKP65cW8KJaaLqDqrOMFZF93iJCHIGRTDIwRohHpqriUzmTOw7NBSgFNil+Nk+B8AsFyO2jjhJFub95KAa4mvjZTt5TSG8ZMR6bMRKlCGsN+4FPITfAn49QIDAfV0QpYE8VfOoTNoyAmxpX/PFBBILd9fZsNHcgGmf8PAzsyYpXTh3Yp1oAKtxfFDgf3KY7OBnPVOSEjhhSCmTZo4T342QMguERCmA3Pxzwv+nCzgMx3VaAvK3UcBZWSN9NdBr1e5CZYkfQogDNBd43jrVyAcTFNyTaFgrpZjHJBcaBxYeeGK9jqgXuly7Ez/bFpgJbe7ZAqvq4AHuu2RXtC6hO/OwTxDcVZDLjNlrgltWIOoKPFPjmucDXdAe5waDP/BAKDD+ZAv1I2iFvBxJAKYBE54R0eRYx6DrFCphsFtNcgFCApINkj8Df1Z1YUWZRhcBDS/JgutAKoCXSENkhwBRwn1qhVzh3ZC97Ye4vR/gUyj11054R8HHWRZofvCgwO2AKkDuIaV+ApIN0Uki0gCyWNyRX0bNf8KTAUTwqyEykMIdlyERg40iYSrs3BVaDX9JB0h1sUWC9NJ63rGxeWkD2Fg0F0EyHBbiiU+MIKAUO0eiEjOddQ/4mCGqqBeTlxAKUAvm526cUwJ/vlQ7+N7kAeU8hdQTvXGDcRQNAKYAlwAMO0h7WAoQC+kFfUy1gV/1UldVxfWi0AEkH+xrnIlsfK2FQQOS0KfBOBxtH8F1zga/pDnJD/L/Bj6DAp+cCzK3aIfE+iBnUN9mMdgftczYJA+E5GSMUsO0iyuG+jx3BZZoNm81iogWiOG60AIRDrAXONfvU1fpzvz9fIqoFrD2HKUBmBIQCquW4DE0H6/lORMoNUydwcsUBzqEnI3ftzUK6R+AEFx2N75OXFhhJRU0pAG2vixT+mihUCwQTLU/pu4laFLiXLy1AKUD2CEhfINjm7vNun2dOQRxBGs1j5ehhR+CenhTYzzAFiBbo1uEYUEcgLxcnJHmbFwWIFiDpIO0LHMJhH/a4SALw8riybS3wnhFsuaP82ia6sTVyMamanUKiBXQvGLS1AEkHaS5w9m9bpPesS+iujZSVk6uzb/oCJB0kWsCRdCWEaS05gNwy8sc7iL9tg5j7mu4gN+qzP8URfPakkFDAUgTsCPZnNaOTQjXbYgoQR0AooMxuEUNnBIQCaucS5FQLdBB+lun+Dp8yydmVYO3UAzTuac/J4DMXOPQMtmkNES1A0kHSGqKOgFBAwieQgTdm6wBjc5fpO4upIxj0sSMgFKB9AUIB2hcYT6+RYkR3fGpDNWTQQ81jmguMe0EUNlpgLSMkWv3XjIBQQHEyF/+uxYWnFFCN48sREC1AKUC0QFL2S8hupy8tsJhwZyTuORsrcGlbg20q5NQR+On9KFEK8NmTAmRS+Mcbx1q5gDrC2obkArAnnNSGAqtokLsFDyOwkLYsHNlDCCDqyBWA6QI7uN32ktvh/JJRChAtQNPBjxT42Bf4Aeng+yT+z1JAYAfMz9ACw8/uDhJHYPR17AhW3aig6eB4vHtpAZILUC3wnhG0HIHfc67ISLeYAoPzrgBqJx4he28+5/VPR0AoQB3Be4+AUIDOCE7OpaFAwEUKAr0epoC4RVgLkLuGCAW87TRhEFtkamtSSClQxh3QaIHrhEnpNhGlgLbCFPAjrAVIawjr8BXb2iaiWiDQik2TC5Abx0gu0KLA7WidaS4A7TOm0DRcX6gWgGP44KkWcK7rFwXiyOKpIwi0YMW20kHrrQVaM4KKffYpSC5AtABxBDo7GwJvzmPqDmbDOxRGIgzR8CbXoAi5Epnn6SV3x9XVoY6gNSOgFOgZmAK8hNq5wMd7B78vBb6mO/js5vdHP4ICg89OBwkFgP7s5nVH2BGQPQJFvEwYSgHSGjJO1YsC/ZvRtIbgTukUlAJmvp6H8NTVSsAX/JBSAJnqBTuGTdxDLry/cgGSDhIK0J3CvNtrHAHcaljHdzYDpaEAcQSn0+6lBZQeUumkkGgBpA4xBfhpDyDZNUMGDsZMBiKEHUFLC8hnGdKdwhYF6GYxf+pKbQps2WGszJSFRilA08EgwxKAW8zG+PszFAVgRYvrswVl41N+frBgu4t/ocCaVbi2IyDdwRYF3reMtChAtcB6OTfojEDvxsPfcgHaFzhMxRNWMdcL4w26V77tCEg6SHIB92QqIe0LtO4dDJWV9BPeSsJ/TXeQZ0bccPgzKPDZraEuEvYNBfpQLenbSs3gPMl9k1s3k8KxzOJTSnIBkg7SnUKiBfZJekWaeJ7nvpj1anCeOCNkhhZW6IQC/YHDNhQguQCZFNLu4Hww5JVZqElILfIJ8MeTbQSisKMgeePPmnsHWemoNzOCfVj/TgHDdRsK+IDLM2DFUY286zNtVEXRAP7lRQE6IzisbA6ZCXQwFXRPUrh+vG0cwWEyTxst4D61gM5hCqgb5UQdAc0FipS7UkdAcwH8f+5oOkjfU0jSQUKB37QAn84lWWYCtckFyGbxxHnmHDcJAfqeQuIIDDUZhk5piulvjsDw8hPNBexZeSuUVjpIKMBvde/PjoBqgdaM4LvmAvzXdAd5diAwP0QLiP+EFpDumyRH+zoqgZSVFwSO9QQr/hj7YHrvYCxMAO0LUAr05Oc7iJ/vFCYUGFsldgQpmtQ0HXR7xksLPJKs13QH37mA7Q3cnGqBZdaRkJklL0dw6mEK2BmaNXcQEy1AHAHdJno7AkqBGGzUthZ4UwAVN6yQZUZD9JaRVjpIHAHNBYgWoK0hkg6SvoCXOWL+Wy6gL/Cfv0R2Q4GWFqDdQUKB1Bn/ogXedxBbHxvEbwqQGQGdFBItYFjzYUhzAdIXIBSgMwIbnS9UC7jWsEaUAuPj0AU0HSQUsKaaAuiMoNUaemsBuk3UT2z1W1Lga7qDfI/vcz9EC3x2a2hUlY0jCLx1UYKqEhoKwEd5E5p7B2t1EiIhFrPGETxnBEhbLTNKAZIOQnfbY1taIFC1ZapcBmy/yQV23ZVAKaCDwAP09tGHeJeRy2QvLXAV5JcWII4AOMcx0i6LOaC5AL1xjNwyoqyusWJoR7WZFBIKLKL4jiQYRgzVAiQdVPXHHFBHQLSAfJq8cgHAqPhPuueYAiQXIBQgWoA6ArvsHikFaC7AxQf873u/21iqF1gLbDtsQbUAdQSEAiQdpA3i1h7Buy9A00F6B/FzRmAamH80FyDdQWOeDnOvl2AtQBxBiwJdb32l6aDjChmrqAnWcnSbiGiB55vLkbewlJzmAv/NNtE/rQX+dND/Tyjwfx4ODj4XA32+93cXDDB9uTdSefq3/w8Y4P4oOv5fcOCz80FwNiZovdaifH7s55nWgfEKXcSZz8yKBXQ0J5EYdDAGiJm5/VWmbmw+R9tw5oWJr4wEdS4JC7TVRhMwE+9apg07zgFtwAOGseVXhnodqit0UDL88SrrxiqDUgsdq70JZgY/KFXBZq9of3Ox4ohXvqPxJn9HVycO85l3wL8f7Fke7eeLKJw/NKzu9yEbo4208UCso46klluWQ4eN5DFxDIJY03O0Rlgqo3Cm1MtKXU12AO0fg5CZRaclUt3ReYcOXtcA85Ncpaq6EBAqezsjT5jsGKu75ZxBUcEPQTh4rCp1YnRnaJrzIEyGSzHSruV6hzL2aDDz6yNwNCtzApRDNAaJYMeGaiTWDQX+VgQxHF+RmluTE/IC7Mz9GnA84FN/gfRi0QN+kJ8KkG6NJTp1+3Yel45pqJvztIuScdYHk+3Ey1QvuW5QKFn41yUFCRqWXTP8/Yr24cT3Yal6Yhai3D+bIM5Ct1Zno4OBtmAsh8llAwXtMOgYaGwMd8CfrIcsALtkiuTY24WBFBgl+JUDn3mm+n93dQ/TH/EskOjfvvJMfbbCnq+rKcpHN3ymulZYaEM5XaEdBPhMdVJ8puZQYFE1kRGTgLNXqKcoK9DlUHrhzHRsQdXGxQLlnDLBP/PWrtBSKJXoHG9hOO/bqaF2NukanRaml8fFpROrSBQstE15EySj/bFUHzfpho4lVqn4TN4drSrxmcrUS5jPba1y1PNc5VE1PUdh3EvxmSp4NUZ7eeKB2eqwlNQoqfCZmnTxmbqH21i7JtIa7Sz2daZOMw0/tZhVBGajxwWp6Wi0Q9fwaITJ3E9TdTdXEdp2hkYeB3N8ppb2EJ8pMRuCCFmrWsXflhma47MdJnF0izRHwGfqxM7wmUq8AGkWXwaoEuQxiK85b6iO4tXIv09FMLcqfKY6Y/+EjB6qc3gxORaoWqc5U8FlOy/xeY+X6DIf2vl8mSaYQSk+U4F+7Iehs8EMk+7TLVr5Nj5TQzMTNOF2iNHB5vZh5A5vhXq88yEqxgn+fqaXTq3ymW2ic36Sw3g0uglaZB91eqZQGlk1cDfaFOvy5z/H5j97pkZ/M8xm+ozYV4bkb3/60f8fO1Of/eYcPiin6MqMojyZLkChFZPnc4VhfSYe32+OtvMMBuVegs9UvO8WapetC1Qu8XNqPuIWvMpz0QJl0g2fqQXcldp6W5ToaOb4OXWW8ZliWPzcuIa+l893ffyc0vPKQhViMFdt41hhJVnfUOEH+DmlsPhMWTJ6oO1Ew88p9oKfU9tVyaONvsNnfpSISFPLMkbXa+2B+droqGq8jDm0FxMI4kn2iDXvwq7Rfl2hPNaCZa0ysQvQVfcjkGgsPlPDarFDFwiNMJ6uhFTtj0qELtObkc+i/SBWS/d5pjo1PlPOGJ+piaLEKM0cEM6XOxhpNxufydLdGEzSmyhIM0ZSgP+8Hj5Tem0YKnxcaxS62Nckpy0+U91AOyJPdGvsogOdBY58WSDL5nsA6v1hBo6mtMT+Wrfx97c4Gmq4Hon46zX64RRy+ExtYbBFs3Rk57NMx2dKuzD4ORXc9yB8Zleq7schunChGc7TGz5TAN1MdDk/8HOKr9fNmTImi1/OlH5gdiCoRf6fPFPc362SM/2/jhQj/v/pOZXlzhTtsueZghv8nMo4Y4XKxPKZuXBdO5o4q1h0OR0RM8/vq0LdjIUCbZIHfk71t1j79VxngYpohc/UddQrtWpalujqj2CYDBJ8Jm4qfm6cM+jlM91dpqom1Ra69iSs/XjVrFSLQzdUbUb4OXVm8JkypuwD7XvYMybOCP9+rlcN0FaYRvmMO9yQBhz+daZKdamqK93g6Zmaj/tKrJ0VNUN7hsdnarfFZ8pdbABaTyR8pqB/ibAvZbD2MwT8nNpDJ1VjJfPR4bzDZyQWzVSd9lcsmtzKYRit5/hMXbVtjObyA4Tx9biOtGmH+eVMzbtCgIrsNgaz/IrP1ELFz6nJqf96TnGleURAPNZh0JNnLIC33QI5pcoy2KnhM9WbR0t0LV2boc+pubQQUekk/TDanfGZcvrzLZqsTnae6LAWtLpazNCWW+7D6XUhFqpZRvg5NdLNcBZbHVa9aQx+TkWH13NK2W10JOYzrP3O9qkGZ9acIKW3LxhfMuPiHzxTfO9v6hYM9zmxyrfzU/BhTFElLfHP7OGBn1PBSFqhfVhj7Xet8XOqkyMWnZUd9lOJtCrVdcUXaK9hfzSH2ZlXhx5aoIoTJmEsjnqVZhV8iUp/jZ9TuxCfCeWKtWQJ9vhMFQ/8nKrWsYXW44HBxNwU+6m5nt1QHvUQSPDRcjSssB5o05Gx9uvl+Dkn3Z3XmUqyNdLCkRRj/2HiM1WMLyr+mZd4dIQSBIn4wGdKtvFzqlTxc2rWs/CZClMfoIpXXtovvog7tL1F+EzdHfycOqPYp9pv9oix9ou0LouiQYmfU2oX+ykA8ZmKo97rOdUR7B1+znax9nPRFmkdqQ7RYR3j59R9UhqqusFnKtBW+DlVF/hMPSy5RMpQr4E/rrkaLAbuHMmcyDL4OYH91Ch2lmjN9F5n6jDqdxHU/X44md/xmZpt+1u0PNZYG+4lCfupPvZTRbrbg6j3WGO/NcDPqfXtYoZxol5YNZHxc6qcreRwNjri59RdnOhIvvH4uRShUwWsmR8hI14XDIylf/ZMCX93pvi/Eoren9LGH6v9Rne28VOzpJsX2rkXNX4qKaeio+23GUu13zyeYz91mEQFyjvWK6O47pzGT8Vg1auxNIlKdJIP2E+pPUdVO1f83NteB/jjpeASq+5FMlG1PWPOr9b4TGVr9oY2M/ycim9r39HYnYS1H/4RyeOT+/Rj54JHB9DDX18+x35qp+MzdbwI2E8936DcnKmV4jH0TBHtV3QrhP3cya1UcyE3fipeVcvGT+XhBp8pGFaNnzoq41dGcbm+/FQo9PGZugirJqOYmSZ+Th2nOj6Taw1//XvxgbRqmGI/xYAxmOcifk71pvsbguVWBLMNf3Wo9sNHrQZBNsNn6pxd5s8JDpujXYCfU/LUaPxUIsqDxk/53KEPJie+m6r28rFB016Gz1QyqHltg+wZ2sg+PlNihs/UpYf91LXbNQHVfryrG+gy7MnYX2VQ0BgdP6f05anI/evKKoFk7yIEdKFgEL/gs3/wTA0GfzMEZAbf5Dklf/KZUmqEtd9s9dJ+keSs0FXR/DzumPg5NbQyBq2L6OmnWA975hWfo0uqe2E8m+Hn1JgpF+h0TCYguQm7WjvG/AGdR/gHdu6hSlX5XFih9eWGPz49dSJ1yAomOjlTg5mpo0GhViNM88t+DJkZ58v4uXiK79hzV2E44zR8plKD5VFxPEVhogj4jI/VOEZVX3CZ2PYukjqWefzrbuIx8fWOz1TPwlqz8Bx8puYpPlPZpAdQPr6ETJwsO0i99w87tNvODJD0kjRWD+MYYe0m4DN1xWJIDRJ8poKONGDCc4HPVC4PZyg9rQCYVw/8nFxtZjv878Phj5duiqNdeTVAuRVozLzclqpqGMoVTfdRl4kQvzLUYN0pkdPt3HK0XHIVAJGcIK8nsmHwSIcpQBK7xM99HvuloWUaqss+ugjdVz1mWm6vqbo8XTcoYef4TNlMxmvX0QwzUFD2YHrVYKaOAgP7qWyNtfRqc6lV7gQMtLvE+Ex1VKz91kd3jMyTXeRovT+VIAo6+ExtgyIPsuIfPVPDvvA3Z2r4Tc7UZ/spd8lOUBVX+GdW1vGZYvrxEu1sfKYSpwcNzWJLBl0OS8TESoC1SC81cnTYlfg54XbPrHqy0BxrlxifqcDVWC3ZoAPKByXWYhKfSiq/xH4hZzysFRfbZaT+b+7OZWlRpevWF2RDUFFpimaiyHFCItDjoAKJghwUvfo9XbXW9387YkdUp2r/FettVIShJajzmWOMJDMpOknDX/eBNQn5o6LJXESmNMERkuvM1dTmI76h9jljyQtkSvfFKMHTx/OL3NoxVZlqITyWN0uIvSaTqR1FC+B32ebJ3PQiNZ+g18wlCixCnWpo7E8INCpDpvTP2aSd79ygVYiGugLIlFWagN7J1dBbsdinj/nnA+5NWvIg9eyGPsZPAGdJRKbAR6a6Baug24h4/pLpmeonkVzosrsqRFM7ovSurwbIynTKT/uVjecfLusfTLn+/fA3U8e7+g9Tk17JgDcaMkP5kdKrt5sgk+aMB6c7vqGq3Au42LrB4jVBpvhoBJD31k3wY/ZCHWsqD9pXhDp1HyY9Tb1Og/pyU4RkbB1JTZuZCnZ3Q53SOvSaVmMxOKYFPm6Oze9kai38jKn/GkqX/jeZ+tV3w9inow/5/YwZPhB5rsprMYNKj1wW66erpm7WzQe91hvzSc/Ri5zfDXa8w9sm0eOCTG23YwJDI/pCXAYnUSVlfgdu2MjU+53KdEKaM/STNeYfdkXvtS1GDXoNmQqXZlxRJ4kGuLYvBx+XW011DWVEL6YzktT3XqFV5S+gWxWYh7bGl6mPgt5nnVhC8pzLEt1N/DnUZv0PU7sIdbHHFEhCQ7QqWljLHXSCwtDL7gaTZiapIG+rgxB1s96nbeA70MwUjSV7F5kq4+cbIYuW/MQ09Lrp7XmC6D3ZCfGobkDV3A3+//cTXx8/d5oqhxnmsWei8sScSQp1gk8PmZxM2en0miqUrd932HnnF3fup7on4TGO4BiIIvFmK90nC4JM1ckEmWHiUaFRf5EB0nTGTyt1GlEXghwScjdYkve5qGYJOWEPONwEpkmviM598OChyphPH/H32sGZHWA4bhQh1qWrqA725Lt3Ma+Y18pJRZr2xIDa04q5eaZlv5Op1c+8nyz956Lv8t+kU4eg8eFaTpiQYM7P1VzB33hYHV2SeNKLqqtn9oZhu8C+r/T4G/uxUsJwm6D32hTGSMvUj6FLXJ8nSohMfWztBg0Q9GKH0JDp9t5n6A1rfL09w5o2HuYBbrqgscgLjjnNlGqA3BgdHqkb1Cn/KiFT9Q2ZaqfIZNuac7gpWH3JcoG6+Wr9ADo3tXi01U2JptsemSo79JZ69fFVT0JdfGwIoA5dJxVdaLcdXPmS8XBIzxrFk63g1pwPQmiXMtD80tvQHM54Pnm7BCoU+hscTVsyfB/0ulDufYjCYIc6WqAXjsuUQ2svUOcOW09TWwPzWH90VNT1g6ZQIuodnJN4IpymwyDT2kKmDoWMOqXIdUOu6jECOzkLgvs86RFJ936K+exssPBsxQrVD/YaEr2ZkcB720Bfw+4CcawbJGyn46hu9dqHm7m/cVb2G586Kuokr5/I1Oc6NNTLyQGaQlR4svJe6BsQOFCkA+rSe2xz0huuB5tdWjFo0Ej8Rqbk/3et/xdTm/n//P2bdGq9yjDjbkfs47sVy9RYlFOou5VLwjXbUHUryG+4ZwfMJ/piir/hoynQazGs6R3renpfVxEUnYV57C+d8o0Ka3ZZ2DykSSrRZp2l8BT2yFRzRKZWvb+HlppYw911mdEplXqojp7DwnVaULVT+hcUdeUJ8XGPTLabag4Pf4nnF1gvZG6gJxi4YfE4DzKRHsJ+Bhw/D4snWemr4StH76pcHTxeMcmpL552UNMJY/FHmFC6eR0q/Lz3A3q3rQl0l+fI1Jhivpq/liatdvcRztFhSVhi2hndHXYMktm44/FGQKazmpT4/VyQqZtRUlW4onfMjQx1KnnWMh020xac93HCA3Y7SzS5DcjURnwxT96FzQ+d+ospYEHik/O1T+ExORgkru+RTGfrcgXZaioKJ+P5NCmdTS8AeqILSRoro7pnnQ+oYTcW9PHLp/nSB7jvtuhFlyPqctcc9lBEqcLjutyMahidKWzzK+rUYK/+ZgpTF+pU9Gyi38fUUhB/5v02/3F+Iv03MXWdfL1DYGIfZ62QYV7pE/R6AQhhJF8V9fDCfMOtB3qpq3jBvn5FpqpUsnjSmMgUfZsRXB0Z89hfecoSswquHupGIhWpSB1ZTqBUG3z9Vhs0uneUPZSPM9Zw93lE9PXIOyg9xyFRs98iw271hHq59nhUh2v0dltkpgtWjMf9Fms6vsIJGQeLJcIjG6nR5iIM94tNYlPegXqStRRyK3V4Mt6GjML6vYV8vWEsMpOJQoMZQ+/aAzKV+plJ41CxoH7M0Qs6x9ik0nT6hOx4kISgYqjLR3vqgV/OdixMGR5/ZxgFlJMMX78tPUU9BooDdeyo+P5RKNPbMG8AFtGEndaOhcxzZGp7dl/ELVNkyu7wuyWXg8A97ZEAYX0TQ7tJUYd2k0aia3O+hHSciQKz7rZG+a49Q+ojU2HVQa/Sfc2g2Bg35n/eDtDWrQDaT62xcKugLsdTQ4XubSgs2o1O/4OpDUOv5yWzNiM3KP5mypN07bcytf4ZU8o/IxT4z/8iU/+1QdCvYerjUw+e6w6ZSqcEM74FMXohhkw1zUZRn995qaWDbi4SRuybnI85PHczrOkV6xqqhj7mm2KO3mwSo045c5nD3Z8hU4a0Hqk6ExO4GwfUlXVwpvSU+SoyiH0+et+O6CVlscU89M1feuUqKvnu8FOWgcdCqca89rmNIjxeMePRMUQv2va+D8+SWiQa72ZPQ7EXUSceyBTtP6DKDXqpIbw7PL5tkKlVM9nCVcwY+cHUCl0m9OEWmTreMo1eOtmEhxIehLh7LjW65MkT4uQlsVN9Ql02z4ELjrzYsej5Rt2+bMMC+tUH//9jXsjqwZEdKD6tSqJ1EUo0QLWC03UzIcyIrZE28e0G27vwIp66OlRkV6oh7NVKQAdpoU6RuRjDPbZRh1glSTQ3WgnO6U7kQUGeGvXiXQaB2Og8nutjr17PGw9u7HZj7JW8gDZ648BV/V5v26dDTof7RoVms0Wm5MO1V+/zmML+tqyIKxI9IymdeaCoZ3wM29/KlLj8f9befzG1/Z+/3b8pTyWj7MKzf6M3WhVCpDa2HwFPj8DDm+YoqgjSC27XpyOEn3CqUd8cr5i/phaJy7tR0WA/BvBczjGPrQ8zUa2+u213UmGTUJwbPV03CkaYjlgsFthZoZdeodCk18N3PuESveQFHnB3G8xfVwFk1UirHtqL75FkFDCvob0ToMxPqDPBAnUT35tBmZxMIf7skKmLqgmYr4glhJejB2rXQwK1uHNYZLEhoqPz2EJvrj0hbGeZRGUmlHCPPgcWjSpaq3ehmXC7WQeeXIoHpfZ1PkAUhRLz6WtqUqd7AgTqa0fis4VMe6cX9pQFOfDI2rxldSVHFlT9CZkq7qFIezSP4Cu2zE9uhflGruPqh05B8KirHzplrdcCd6Zya5JhIUdQfgydh0EcibQbLguIvvsIBkE7Veg4e6bgTEKdRRsvb9SP63hQkvFGTrPPxqTXaLQxL9ropeE6wR5CQwp1s1dIkuSvRlU/p+/dzxcVcchqFZGmOLugTnsuOI2k+b+RqdnPboUt7P6QuUm/+pqvJyoAlediH28wl6vCgLpzy26AmVmdytQLtScM/Qm9lHt5UiocqwvclzdkShyMnEYP+QRcODAh2m+RqY+uYR/XDUuIz4LRUF3DCunUzMKMrZkyLT4RhTbFPp/o24dP9+P4gLxc2ahDH2TKVMweulTwSOje1z3tbtEHHjMTz4+HyLi6kRlcs6kphDbIDU0eygfutxy95fRRmupkLcVQagnqXjk5Ax1CS4FqRT2eLB1ZoqwlBdzkx4HEivMd6/9EBlTdEXVn7cSUJoHXQ+BcJcLYBHvIJN8DJGG0w3x5R6aH5noF/l3/HX/kQlR3nmyhToxUSFakFql9WVVw+gwyOXnBuaKPGzJlHt/o/UZApvbXSQiadxWIm0bIVHuWQrjnus6jzx5zxe6tz8FZhyJBs3aWqbkvEzjtSp2EcjNWqhQwF3gjVYJfhciU3fUWtI6sEfSm2EMmXUqgWxQbIVnWr0olqyOBY/Lhgls+/mFKF1G3ILpJv5OpufCzeenkDxn3+9W7Q0YRepc2zjwhpjkydRq0AArnAyShw1OkJx3Qi3nUYfEYYd88XMQzXK2PKUTnaI0Z/jn66NUExkJ9g0wdrD6HiruoG8oOveFmlYeQ32JkoFS/43TiSCBfvrAmr+uHSV/fO1NXm++8dWWhSKpzo5ivutYVoqpMGxofAfPc+4rn90ouMl25ogf9bGnyWLeyip7V8Q1lnVk88nY7U32PFeqiFNtCuDggU8JmqQD/9B6LPFcWaZs7BVxXyV5I5HknU6Nu8BP20oElLH8olE3aFnz9uuCn+Rl7yOQ8tSHVZlshvPXYY/L55gKVmCCTvrcV1RWhJvCDTPHz1uFIdf/JISzMteDfV1ZGiYtMKevjU3D0xSInrTk7gRVoH8Fbiq1GDhPU+XJ50Fl8cJqRbovpDE6jKgj+6n0W6evwicExVjqJP+sxV1c6A7i1vOKMyRuNSkNuQvv+5sEqnfh0NOod3LfOhkfS7ZWr5XxLQGmeXAAl1v9myjAc1K1cb34rUz/bZE2gf8haj189RsGLyIHScP9h6mBlJ+jyJXq9VH6OdG5HPdxs7qCXOA8yPZDxDPkhRO+VzruIcgnzzYNm6B13BJnSZekKj2aP+akgXUXvazmAxiiQqc3TRG8zy3eQP58Hksino0nd0K+hVmybxaTMJXXq+S0gpy6PbQV1rl5VIzSvxhMSnz3Ru3WZizU1NVnYz+SMviLMe/foiPkOulJT54sxguYZ2zwGwdIo1bcbPF/Tw/c3spGus00O9fGwF0IudxK1DDhCf/rg+WjXRqb7170F7xUiU8b7qVDjvLKA7botTz6lLdFPuzjD0+V7IXKC96gOkmJA3kwpD/tp3dOFuyshWvA1Z8VpEtHz+cRh7+tPAaoLMnW/TE6gpm+B/GBqHYgB5Ff0dokxSj3NwRbBv6I3ZPuDJdIpuaATVMhRSF6HPFc1lwM81AUypS6uGtUEzIPPyxt19plOgNKA76A/vjYs6pab7AdT5Fxz7gwb1CnrenJB+RxRt6Rt9DuZWvx0abLwh+jUr55Du0srC+5Ohd4IdsRXjbE6wf0UodcbxmdPn8TvoaqOyNTSsLCmVTmDor6aPDzFRkRjNfpe6ZgzEk9E7K+pol3hfs4tFp3365x2T/SGBT2YPAoHc6SV2W+BkxXWsBQdNTpvqzvUN8cmkSmPohrF33wVOS4LGVlXVOiaF+Q093hkOLZIvXYEGBw0g1Hnmxm9ddELrnFukaS7eJqaF1EIlfEdy48WFqUg3DZQ9jOPxFmD+Wtr8+98wNOex+PTEKm0ljUo59leiPNekmigTxtwndeCseqAPcQwPiaAI295+GSo255cZ5gfrT0Pk/Hdq6+zqUN1NymL5HDR09c9yCEYyzUJrAF1UjeQKaVRn9zN6kNOnvrwt045TbnSyL7O8fsR7jqJTkLT0Pfk8oFLfBSYL8nnnrrCJwTnzY482udKpr7JwYFeO1SMrYQXpcUpR+9K9+il55WFParZbPHzn5ApafMPU7uZwwVPFFZAlHjmwPYy49wdmQS/kSlJ/NmmH+Ifcn3qV+cp3RctuMWFx8LthIBa+xnqzkpCr2eW04YKVdRBl/jfdbSXiUhncp5CGXOTxa7f+bRdjx7UKC9CPHTqqJ5s9Ib8/ca8dfMNzMzqiDUjTlBXRrHv6WVDt1DoF9SJRXekdLHJ7vB4LCwhWtYgqt1SbKDeti7mHZLmtNKzJ5TVxWNJc7uMtB5MBwYpNZHJQx/R6xuZa24S6uZo7pCpEPv+c1RQ95b7CaWXMJ/CzX24QtzVmL9WvoF5aDHZ80hW1yLtX74GdyXH88n8RqJkvaoBTvWCBMv0LNH89DQhm2+3LH6evuup3k4GbR3teXKauY3abakOvZRTlljvQ0NfN/sK4fy94kFQfGtcdb93EamQqamKOjXfn0+wmdw/gjvrV5Qodu5D/jgfhcg/aw3lE+8NkR0JhFHP6umt2gXgnOiRxbKgROrp0NnA1/OKBYvzBr3pGo/fPNBLR5P5RKPi5KpA0XsbEguBE6mX22MHW3fPuVckLRBXcQEO2+f/B6Z+NpYuin/I9alfPe63P3zzwFPySLLK8Nf/8IwhQ1PM+J/Xs6KTxdjCQ+9snoTeMNKdDQkUG9dkydNaA83s3oXhskSdM3pk6ubRMwz7lSkkirT2aUZ6H+7x2iTRPeub7zVeBRrHQF3QdzGl16K/wXWzxfxl6KhT94lcw+3zBiFh03VEDaY9MT+dPRKGEepmytCrPoutgd4r6n0616In5GGP3pJUJVX3K+z7Tfidt95OZZnGc2kCrXdzeWR3ckVfyfoCPP7sWTTzO9TNSjlAPhO+umVFItVU7475ZbMgp2WMecYt7gakq2JLorNoNzTy0hS4pu1ZrMpupa7m+RGKKdDvmsRDhYK6v0BSNCsWhB7WOB2sEnR588QYNAszclwvfdjdCOoUO+qU+AUy1ejukSdiJ1W0PO5GYJP5RzgVL6uigfX0IS7TI0k2i9xXU/NlwWMWVeQUIT7UNZojtIaPTB3bAQ+33ShQ76ZTHiiZ46vOYdiB2mr/MKWfCgd2RoFeUNtp5m9kavmzsXRx9p8ptCvl3zQvfX0bDbhPb64QnifcVLeQecjMCr3e9WPnNDk2DygYs3nU7dCL2Fc5gefGMEkc5KlJeSm7UCnc4/G6nKFOtVkGt0pB3YimBlBL7RnWfI26Unz6il5v8gaeYGOfHy9HhcZSX8FTSyweSjPAfMJoDc/5GpDhAPOaVDQDNAsbmZJd1E17WdlQbwRDiNcXE2hSKwMMDx295SLzqNr1kg9VHFlCPKe9TOsml+EWzl2eHOssp21FLtALJ2Qqqtc99QO6h0eQ71loCNpIM8u+wWW+nwsnys8j5elOhyirtyT2hWlF3dMrgYcx35OoWrm5uhuoBkNm0O/6qRqf3ycZZJWzIqePNCj08jiWoDhXZOrjHzJymhU+HJr+w3/oFLYDBle+P/Kw2GoVTeLgBckHn/fjfsjp/bPzkfHdd208U3x1enIsyI1LRVgfI1PqFZkq5M2BhLA5U5oeyAauh9eU+fPVC9RJUexA70pkSL+uTGTYQqaKBWce3BvtNzK1mos/YepPWef7q73f6zLqwEXLFaKsE0w1E30XHuPEFsLV4hJRz64aeEapzcLNB/umMDdj4O4Za1q/GRrVOeabZ3RFb6Ynt1HFjJDC3S9MntBjCnSp9x50AKgrQdDndFhfp9AqZ6zhzU2SqZ0Bh/rsWCxBU4P/f97fYTCmyNS2TX0KfOyhLEXUmcC9VBRzvQVX6bs2QjybJp1OlR6aZY1etIIdVYW1gjW6lS0ebbReoutEWkMtty5L4hrz10JbnzF/qHsSd1XX0HktqlAeXsgY3UcjfR/vFVxoMBdYTbCHSOnqCI4eK0KyuExzepacGGqzVYXY3iFT7Qa9Yz27EyGaLw853QpeCslxv+T+3ctQJ41t8YMph5I6IzGPfdhc6Yd7sotMkRn2sHy2QG/HLLSQKr8/IagMZGo9tzL6ms0ZhOygCaFQKKDSJDShtI5cOM0nU5mkB2S6RJ+Lv98TdfmstlM4798TgbXrl6laG2Rq0084c9eNbpLwc7Th8Ek4+906tRZ+cn1K/FPW+f7y+X4l+vHbrME+vnZQpw4NMlKcfZvHR0CmdgwayHdXm0T+85zT/d2P4LoKsKbfi47SrNUcaPZrj0SOit7vKkcJ/uYL9Iaj35k0N030hhPdQF0qsaaXz8MEHnaHfV7aazLd5BIHrmsWCVfPsVf1I73BTVaBhT66LvoukMhypHh+kvDMaDSRTWjessFitFIa3aJlgnx1Rt20v3OF4DQy6MGweJJHmUhju1pBmz9ckryJnNF6fGHeu61UITn0XUWZqVDMgwEytrKinr6skkN6v89ZwAbsIdEl0CBjD0WI1t4lo8GaR9DhCfIoytxMHT7aAepLT3g0tcOcQneP4ZxZS+b7U1Okn/mkgM1qOQjeK15E5NEuGez04sO86esoE5JgD3sWFXq76KVltNrOv2tFVh8WHOsz9rSF7kEWeRqPH6JiquGlNr7XAjg/pSIyxWfZAfq9jLpfN9hDotGegNMbEx6o3/VvLbG2YLAVZ7Cf6ho5GIMF1okhU9JL+p06tV797Eam0h8yRvGr89S1ktA76NRl4Q1Qp8gCHCikATO+uX/69JRnNfTHO3qpyf2MNalBCNddjTXtjGuFVnZkYx7w0Du+KTI1zZGpYb7BGjca1LFJLH73JWoMFmq3PqJzkk6AL757d6WeJtFjWZVQk9bCvGIpvbo9aBVUgwkkMd/IZDHSFhpTR50pLsi4NSJTAzl+36/tMY/lOTIFCh4v9nfI1K5BU1NxC3VHz0YaPbMl3B4rEOKPYPr04bMM7uFGFcL00eV0AhFFndKRcbGRGnouVyUkIzJ1sm4W6qpja+AUjoL6sr749N0uQniUo8oib3Ajld3FPRQTlfB4CMOMmstpBOmWSsIJtrL4Q6dUPRoEuLR1RGZ+wWC7BmTK2eoK2YzgQn3okalgh0yd+nsHzBo/hK2yiU+NbeBCKhONhfkBTFXbhQb0O/Ryvh4jU2DDHpqRIlP9AZkS5voaLiqbkNPrO+f4uDlugeobZOgv79c0Nxu0dP/7vZ/805sDL/+QfZN+dZ46rk0NbtOJS6KTgTq1+0jIVPjdv+/DLkDNVEQvRlNkql5MIjrZVSEUyy0yRWatTLtPY0OpZq4QSxvMU5e3FmO+2mONy4VBv9ezALqNY7CkmvQ+dSJHhkZ8oE4sukak11Qr4Lr8zjXKpbxR+XTk2LcvjpDQA+a16OUjU+cEdebWYk3nUo99OlsZJLquM4UOEj7/2PvoRWf7j6K+n9QFvmMWSYaL2VPv1Cxh0NFLxpcl5i/LQab6wlN5kn7HFTnPCTzoDL1c+x0j0J2khNjdz4kfDui9rG17ADaXFNTNCX4fnVuHUG5ylYU70fVV9aKpMKQK4cl0rCN6/459X3xD4v6F9z29P5c56OfF8N1TJYyIaqoemGf6Ia6kI1P2KQLgxVUTYuccYc+QVy2c6OZD/Ox+BtrOW/hGXI3EVZ5rqhhvdOx5KudM3jwlEjoVMr3+5tO52otUdT8ruEyushDAx6Fqvd4qf+tUHCYmKSYzC0i15MQZd9FvZGol/Gx/P3FJ/+cC1b/p+pTZiQcoxZtLwiNhptqXkg3X18kmyXxha3R+HL9rxX3MJ/er5VOJfPdZul0NEp/kFnVGAgvusyl6s/3i1qtW2USoKwtDCNefTqHSUXHg4Zf4+u9qR3pM6jUyUKB3Oh+QqcMQ5VAFW5OHaao0auxFHLqd9Z0DO64pvSTfPHdHnYnc3gY619GrVrdQF5Kx72TaH8UH1G2E3vLYurI6MXuA/q6bQmTbZkM/20yCwZsBi6q5bNIe9Qkec6ZifrO6jMp7fwfFCnNMyElU0eRq5xAW+5kQrG3sIaNf7iFtBoVFi+Zi0suHB9Bmjoq6uCl89U2pCrnzJCwSzENE00IPwA0NibHPIWuouHvnoCpzZIo3h++O2G/Uqfz5FiAzYpncD74DvXFHptaphN/vYv8AEM5v4RSfBpNuy5UD7DQcMN8+MW69r2sd7mLBGSvmT5EMB9Tm62q6J8l224+002wJTugqUYjWV0UN/KUCSnziBF4Evd9ctSw4llopuHCW6O9k6mf7+4mrP2Ne+i9nSrTGPQzFAr2RFXNNTW7IyFCvLSGy9shUXlaYb9yFxcLxPAB9rqoT6o6LOtFudImKlmJCa89cFjfzL1NSFmLeqDBvzWrUsRNBb9jdJrqA3glr2s6MFVyfgYqZPNJG1Akxh/xOTRZd9985oiwrod/0Do/mCua1edbU0Ik7EMKKY01LrNeRoVDn4ZqmMp32EjJ3bQ0etcFWVrUucuDeBiZPNqpc0dtCWsAzTzCfGcfMpN/NLqGNStQZj3URdYxqC+1CUHmc6FFO2U6/winaz/hpYqP3OqpTzHYlV0i4Xk01mlVo6qrTnQrhRi4wrxQShWJ7wmBEbqFPJ8bUBzDLheD7xKyobb+vQBsYuGtPayCuOnh/MyXukKnAkG2oJAnzkt5LQKda8t1wMHvzU5haGm37nQWwsJCpdporasm6IzQrk5Ogqy4iucuUwuNE0bseTdRlV5wv4LRlMmHv3T9MHWpAXcqNViMpU/9myvtOU/mNTInSz+ZRrOX//P2vjvv96jGKpJL20Ak21qwbIFOBMJrQZAnqEsgXhe5jivnGmX/XdqQTk54vmQ+dNNeF6EJWIuWehExJgcsieTLr1Wf8nS94uRjY1w+6THVJtqCa7nQeWRNTQ98fruBWFKgT47vpaXEcr1Dmf82L4GOlXgO/gEb67mVW+KlCDSbW8NjqwJNFctHo+RYd4ZaBzuPu0El0FM0GbtEE85XnIlNWWaF3XSBTkXCVMQ9F4xza5QtILKS9RqWRJfBYhagz7JD69LLJtjC8kfFwLmKeicP7BfzTfcZO9mUCdNXOKTh8RKbMYor5bZn6UAcu5WG2/+7xee4JXIU5QS+KZ0rfy4BBFH8Hq8tKzujaHP5mCsJ5CCR6nz0g8urNna35kEijVsjUNNBYrG2QKdA/NURl8maBcR8olfzEghNMDjw6OMjU5LuHSz3ZI1OZbo9Euub0u5Z+T0IPUBcjcz4DxzbXPAjFp0QX0UQBNXmhLnVFQkl/LJAp6YJMjctI+Y1MzWY/Y0r+l+5HcV2KmAcUgjWr2gSzQYN5pRonmPHnR1uhh7KpoNfmmE/wLDTKi9GHuyXpPNHddqRa0BjQQIh5rBdRpxTyXdted8jUaaWL9JL1JuraDV9/17Cmq+lmCfVqUEmidk1DlY15hW72MEl4YHml0inkWDOtQ0IlQyanH8xzzXIAlqzvF4o1K2P+O911FjruWqTlOkfmji16S1hhzmgJOsShuZksEa895iGzn6G38oEkLe8p9fQN5r3spJLwg2dO5e/tBdoWzyd6HaKMUm13Bk+xZ4S95IlGV8WHgjecNkJ82j8VWg8bBvkrpTwxrUJTpS0gU5m8ExLfWQAewPYgtKUFOa3nmU/xoyJT5XNg3sRB79fPZy4YgvsPU3WbWdB01+/6J2xPdKtc7nBmCjI1Z981lIVuAsyMA3rX/Cqrh9zRsMd0peBXi8tIXFcjUF/fmAfjEnVZ43MRPDtfs2BvTrHnrR4b0LMjMhVpOiXL+9GETRohU40h/Vam5J/NTfpT1s7/6nuRzFc9eodlhzXLtqhTk3ujQztxLBLunYlMbxelhPuyNNEbRhNKX0LGvmszdJa0g97ThZzp0C3l715lw6lX76OM3rDS0Bset4lIdRd177Z1dRafl6ZCk9JZwnOdYE2r06aiJckvkHuBIcSvxZirC7fK4XmObCFanjGvUZbdgF/Ru8WCfJbp/pwfoFlwnUXPizFS44zMca/ShfB9dyU1qSWs0Udskkgq+ohKK0WEXLEcIQxsWaF0wiKo8hi9W740TEoKcwPcSFG36qSJqLxaZQDVXBSYHiBTZ/FJIKVkI0RxbMlU3FwZVM13LpKXufQ7vWkHzVzY8Wi/rE36mJSA3nEzF4KpbALdzr9MGe3AfuhUPrFc2O5NTFWH9wO928vHPOovNZIYoqbRmHs3CDXnTQJUQplqwsWA0DIPJN6+r5KqcuMA1/CNTJ3Odk+aU7PD77dG71rlqMsYQD+QhdGaBObq0tDd/LYBzWlKweEXHTteczJB3bkld5Xdb2UK3d9PmFL+kHG/X33N97nDPHAXGGZ45EBT7Qy91XV3wIwvzwaRiqQvoRV3ppAsvvfR2B5zD57LPTK1ebUN3V+kI1TKBplKpuj9orviQ7X00BuSedJTlYIBtd3r37HiXqGDupag8GsqxC6PKqob/hnqwx6ZWvV5rgYEdau9E5uHBkcmr7exAh5O0LthvkAvWYgHuJ0d/bt3ctdTVvnIVNXg8ax4K6m0oyZU5dsQkglHnaiumYi6ajk8Ia9OpsIDTW1hGFSIPLlD3dzXU6joCh/LYYP56TRPwXHnIj995EGhFb/vIBzTDY/X1JLoxePfa9hIWUTCraJuBwW9o1TuePgaQ42WRuLAaTads0B4YH7U8sffTDkGxTw1VoMLZHggU9cGmUp26J35lGFeuonYQlzhXgHbPkchKDNZotpTP0JctHsh4mtHVJfr9R7udlzywH5NGxI2mAcfHFSevCLU5by9vCGo3BVn59qu6NXNpj+Ycp/CUiaXamuCbosld6LlQv6NTC0WP7vm+4esnf/l3g/jAUFdIlizygZ1iryUI+S5iQyV331ND91YoNc6mDyet9/5c4LiwbCcY02/pFVFp8fxCMMzQe8YKLPxu8cLg6edYn56MNTAeSaijgktvt7eYE2XK2OBzHqUx2GD7R5i8wyN9d0T8sMhV427eIFB+K5RrI/oHZWm4XA3G9SZ6DtQdX5Uexj2+6MQ7bquoYu1f4NqYaFOufs3MuXmJuTRERn1hgxoEmgC3E9Lh4XTLpXozDqEcHcp5VG5X2sUv9Ap3OwVns/KiHzqdF4Cl8oSub/aIVOvbLcFpp83LFnMziNNi9CF6+NJhHD7XZdMPHOLPSPZsWgSLjRqhJ4N6XE2J4H/vVdQmd0uQPfaQGBnLoDQ5AhgO+c38/z1YyTrg2kAl+uDkMyz73615qeE4GOOPHDyTKRBUB7hvPiu93r1V1F9jq898EVb8pNwR6YGBZnutJnKIimRUWfn5QhOSVaENc4zp7vzOAWyupccPqdWIdbkZoC+zvGxsjpIv5Ep6adj6ds/ZG/nX3196rkxCerK6AjxdBCoOicNZmBjhgxV0tDTlCBTfHsxWZhzU6Ie/a5fqnNkhDnIFLdyfL2pIVN/zU26PisPGWh1Ht5DvaEbWTwCPwvIQJsZEp0WiwV0DTKVtBspp7M+y+C6NwyWNBvUKdnpL5jfJjaLynnb0+NzLKGz36gzuYW66YjKHp83j0J8n3UVHYl8g6ZeIcPld93tockM6M8NMvpKTZM+tfyDNfjdl2ncrCX6bF8h4NlRFt1ZSuljt5gAFzB4JI4ZAZ3pbQwZv4nMJ3ovU+85VeAcJcjUZnnu6bZZAzz2C8IjR8wlddBzBfLKQ6Yuy5BSid0tuMzoTAgCgvEsoMUFiHwfyA+dEsvb3zrl3izUqUmq6HAvjwcU5Zem0LTfF8BqYeQ+j2X0ttVHA3c92fNwOX2N6qi9VCinVcl+6NRHBAX408Z8Ku/N7/zI/QvY7LIU/Nv5GVHlVE1h311L7k26WCaH3cwABVnnXn4Jf6dOSeufXfPd/SHrp371PAr3oO3Q+xmoA1fOqbpo0Fs1NjdZVG+xhoJ9k0N/HfCxb2LfXD0kgKFqj0JYpG1Ot0TToJPb7/7k7DSqAZM8aE8pesNzn1SYh7QjdKvlkSf8u49SXCzm0E9ErOn4omV0w8YMar8zWDhf5JmabtELDnpmk7Cm6B0vKRRwFW1kKrmibs78SoVaeeL7TfZpRffJ1xu+TzoLF50rqhcJdbHeaQaL+czUKH+ZH7hna4eE0SId6dXjIdzgiXloNTcUulmmMmZ+Gc+HkMikgn2PILEmghAMn69O7BMF4mm+IbGbnxvKzoID9aYjPLyZIKn5K1Og/G7MFu3MmtKbMzXB08wZZ5ttptBsej7DMa4H4s2ThUm0aAug1O2buCAse1JwSYer5h54HPiNQvMoyMEPlyM7Od/rTQrfHeD8jvYska3rqB7sA4WCRiXzSwOZyubaBnuaiXnw+OqBTve7AdimWfIgMW2fyidtArSclsy5jw+J9MrDAMOd42MwfytTy5+OpZM/ZNzvl+/xYsAWno+Nw6MwIlQd42gPt5tokpi/zhVdT+gVHpaDmV/o8TdeXUQH89R3bYJ+0DNKFNSo6wf9RRjc1VHdf6gLLVexxtsamQtX+PyTC0cepgnWtPAMZ5iP3pTF/SyKaJ3mKXC1MkjESyVTZ5GZQXlcf/dsSVDnBlcqoD6qqDMnc9JTqacUdY0fWaSUXU4vV61CRgedRPN8K6rpBb1ouZPx/aiKTAkFfUM/7G0hPBrrkUaNE8BwW1ASLhYt5jN5s4Zh/dWtraBpNLrsQojHL1N7HZnKpsEGXDHYkMjdIlP7jtlwk5bf2z+RXFT7R7OBe37fkUg8hArtX3MD3FM3I8G9RV1sy9MZ0Br2gvPkoUkyK3ZAnVaj8IMpY/Vdq3G6H1i0pguZSsH+CoF5GEnwEuWG3nN7D84l25Mwvrx6tfSvmH+LsCSnynxWZO5WG+jfOUXvu0JdXu+fPfjxakn8w9EGmrr0/2LqL50yGvP3M7X66Vg6/a9JtP8mpg75uIXK+14P6lVGVWPiq+hFuCGEvYJM0bl8Bb7ZmySpj2ZP33vTgWsdICPiehXRwZcPMLAeyI/1U3wZoTfil+8YQtNm1BsVDUpXRAYCseupfQlFKHqLkriRML9UoZLCI/3us6q4Y6YSzU+hiTxLiPm5ragc5TkUiYo6s9xbDe24T+Fh4Pslpb7OqDiTOLSKjseLgreI7GVHVKHUIIlvypSuXXnEmvvYPO4dPL7BrgE8RmwG4U1DpnZ5t4aqf1Jkco55ZtatAgjlmcBPey0baTu1ppD1+6nAzvNJTt/uy4bcOxMS00QZ1chBpq7vfCtE524vU7t9HoH1iSiwoF2LdFIhU6RSegGEfKGR5rB1wLAuowC6vRwJGuoj3C7ygYR7sZYoSNML+IfFSPxPn1XU9XYqsMtUFeKztGnUPqkJ3A7PkrDz9ZmTW3WdQnmQkKlY6026tT8tOKEoCSdTm2o/mDLGZck8ekWmXLvQYWvskSnJrH9nnlr9dCyd/melx/x/dS+yXz1G8QxFBa595KBXWgqK+tpmKlRybgiJ+TlndEj975jBGzN/ZmDfLBxkqo43RxZ7M92nVtjsobVXjpC0AzKluwDA3dlRSE4Udcx6fOdtB+6RxPaQNnQ9ZyJ0xMEafraST/cgp9Bnji6Exh69n3OWE7hWRwvzVqjnNDmJyHS2d0j0WFo5fTU9gcZdHUk4ibuIMqMpIZ+d0YuCXIyq9cA8+FC/7zeT1zJ9adEL7s3D5mEfr7HvS/UJhuN3jOESJhKNa2MF3TMmQuLh6WHemwcQFGeB+YAsUV4dkanwPeUB/X4ft/vBgvKz3gnR/ZX3qvwdN+ycdCsky9Ue8+a21MDRW5EHgYa6LO2tDIgv99wr36FGquPRAULmyFTFjw1BIcIsujWRKTFHNMqtfoZEHl7CaSfIObWVD4XEtFT8PSbXSr2b1x00+2shnI4EdWp8CBMopRfF/Lv73gel/jzAm9sSY7flU6Gh0sugm2NJ3Pc+lojO3jqYu7IkMNaL38nUevmTdb4z4Q9ZP/WrmYou6Mc7HVAH6jkyNS1HCv3xavBYOmANZffsAvXEMXgEdl/RcF7Z0D5TrOlMTXyaMmkPD3/nCJG/vI3qbOk7UDGONb512oh2VDlANd6PJNI2WLTbayfCM1eJED8nDVBz+d2PTxd1HioriFRb0xK4zXOLJc/nKqN3N//qpGwLsWidUSc+PjJFAN9vsTKQaVcqgbMbMkwe21F9GTkeLzB0nuxp971m7L+g60ebhfF1XdGdJfjQc45Mcb4SqZXwJT6W8LH+HSO4gHeCUzAIhClT1ImneZuAd4mmzH9dh4g27cvEPNkhU5qq9Opy5FMozv2WJ+U4F2nDkwOknSayYEkN1EXNzcDWp/8w9ZdO6VNr5M5shkwdnO99TsLvmsJ0Eop0+7hn4Lz9F2fhkOHnP90JhO9B5Qm9IVOB7+zgmVWFENTWJSd7l02gNtLvHjNfXeazVQNn6SCR08MYZDo3qzWYsVsS50GOIrl0xyPsP5uSeNppIf5GpuTFT9b5zsQ/ZP3Ur74+tVEB/ThDbxVdOqaopl4RKD6pwcIZt3waW/0Z7msbmXJS7JsKSg/mjwXqzu2UAPWmInrFA6BOSdVsVB8pReYgO/K4gNan95AeoDs1mpBshHVO5cdLgMFNCE8qW0OnX3z3qTVtncfeOY/UfabEUKwNi0XJE5mc7URkeqraWFPMyih2/x3q1gvfL9ynyPSjx+OwJXrRW45MDW5/gDzs8P2CvpOwJyhPyJ+lTcKPjPmr7w4+DNaH8FBd6CMl3noJ/PNdq0H3kULd0vaBCapAAkMzK3pSthO4pNWUncphggynqQFdcd3xeLnJG/WxcibQjGdkaljMR6pfPBXSHOspSDpk+Ea/OmUkyJR1QO+3lmMbdg9/ZD+YigT0zg9/2GMPogeRbmZBCud6h0wFHzmisEh2wE5rlcXi7JqrYe9s4VroBT8Fn0tGVjNHhmKwMJ+KoalQ/VPW4BvdQjjBxxIpU/y/mfISI/6bqe3igzrVrMLfyNRaEH9yzXc2W/7P37+JKeL4G6iPM1uIVh4y1crRDq6H79yiyf7sU3LPz9BJ3GBxrMgZnV3AhFupaEK0DlcmrWamCoXycP6+PvXIJcwbxwDzDju237URoEHjXzQhTH2s6ci9IlOyQXh0bDWTzowsBh49v9eQNSVSze9akYENFkl6Eb1lU5tnqDZzm0eqdo6obvpbyHepxqNh1plUuOcF3M8zPN6YvUd1m5p76MxAZyEpO5HOY22ARkuRqVg0MN8Vtf/d9wmZ2qirkQ4hk6Csc3y8dmuZboWWgeecP4K/FM2MyiSW4SL3E+FkrSyg1cYxoF2tdizUo7xSFyWZAFdWWxZWQdDTXa9TcMRQ4EFTfD9vf0zB+kQ9+8EUkay/mXKZi0wRvd9DdVnueSTCYkSm7wm4afFizJcyn26L/RYSoqssjHwnVzfFYgtFOSuYn+fIFH6Va3icF5hPN8yQqWyWN4D9fcHY6A8jfYko//YNGXINthSJJQ5HOGin365Ta2H9k2u+s/n/DPvN/k3z0qffPHB3PuitOEOmyA6ZKt+GQaJgPJvUy8wM8otnkJCbZkTLhqL3SXXUifrWanRvixRupP3u+W+derXRFQv6UDqyyEt1k2q3Cr3YMGioQ0esaSlkH+AThzAslMikn0CO4eHo37lLHnq/YJ9H0IBpIrMlMiUOVQa1ZdssareDT82TjH1aeH/vFeqkJn2PWQGDpuLxnnvMU88n6ma9snUS9QHmGTD9Hq5NZwnRSe8yulpfGTzlKx5f8pOeWrKwgO7xPZ9wjXmm+Ow8cE+nD/fHFpnaJMs1YE1NeGBlE5PWZKFDs3giU3U55mqcXmXUyQ6Zep2DhnZjScETAoExqcPjLb1tCjspQKbGe03J4a7+o1M5/likfmCkfPr1nsf5bdHT7BXEqEvjiwQBk326ZnMFTvJdRe8cvzK1YakCvMqRqfUDmfLOmxU8RRuZ2heoy914qSDVrgtyOn4meD5Cs4TtpS8EkFaPkZSmqoHZ2b+fKVH6KVN/yDyKX70PbWpgny2Gzubxe495imHkgW5y04X4fkSmyjlk8JAKg8S763dN4VtCnVKZxsPwpVN6lGQKzyJ0WJIVaqOuc9GCa//NT9N7olHLMQ9wX2jftQx7I6KWvXnD/eUTFu7OkUZtK4ugdS86CS0FdcpT8HG+E00epyfUuf0Vma4ugU2ipzUA3ciagvnrpOH/r9YalWmVQz68Md99RLdX6wpUKMvPd8yiSXt6Wyg9DDaxeGQM3fe+iAKDqrwTkkzyVUPPcbgALBc8H2uKeaZdTF1wbtaHMdCwhwyOu4a4/kzY6ZRPNHpYkiMU/mVHolmlZCohCxk6D7YkvCzuOe3u8x2E5QR1zr+l0Q+myFbqGegWqgm7Dn8z5b2HY0X86aji+V32LL5Ki4Y+320Ernp5Cqf3KUNvvHxuwOlHKkRX+RqpbHrYQBtqyNTg2BFx5mQF95OM+dSp1yLVri2Hy3055756GypqLsYlaH1dCA4BZOovnbLCVSG4sKrH38jUbPYzphZ/yFqPX+39MnU9gXuzRaYkhSvqappjH+zWupCUizOlpppn8Cy/42hmKwO1zRG9T3vXWLLsW0oJIFPX/oRM+cdbpQof0YRurSFTnwGfX9b5Htqbhq+/3zufvu6vN9QJ1mKysZApI5Ij4OSIuqLOR1+NblUI15yYPPFmiUk7U0qh5XObJN18MKkbad+9zCSNRWchpTTZjTnU2RaZ6m7bXj3uTWR8jI9CvJSNhqaTvoPSbC0eQof565UwDyolxeNfRb2i92u9gPpN8HGd1iIVJivAmpQ/JBg46sRGe6+wq1wmJGi/38dwPmjw3Ox2JDlLqKua/FpDI32ZekzvGa3ocwuZXn04m1mGT4fjJIHdR+yJl04OCrnGJwvM9WIkMF3EOcE3UPH7W+xZ2DZ1Q5XnNABnfXoKfgQyeuvzdgrJdKQ8yrwXHu+z3mBPawoSxAIypewWK3gIK2QqmHaoyzAvITr1cxbcDpOcPtaZBPpSQ53aPJc9mdiWBpoRImPN+/cyJf9kbtLs33rfeW3kExjmPXorsvBkdWCmAvdR/Y7D2QOlU/u7R+YYom4Zl96kVNQMeICPOjF7JxR/s4pALnjfPTYtNVO7l2JCflhhfqpO+Hz6wbxQ8+mXgTQF6m34G4qNQkgoDRKll12FXm9yOwrRZMh99axACFVrm5jnNugdqz5LgD+u6N328N0v7xopUM4PGknUtaHQKOuvwIuJJsRW+u7V2/devo/heORRbH4X3ZVNB03cfu8r8jKANos1MrU/74Q4t5GpbXidQ1uq+LhYHEZ6f80Bznn2IacU0z8drOMSsmInCydXsBRK3hsNcl58r0dpyJS+CtdQ2poiRBvzHtFpuFfA+8gf5kfaGqhibpGph/d/MbW7kJF4GUOmfNKgTjn7PUtKgkxtxHkApzl98pORZRrVE3cCYVojU567we8n3k0hPLCC+N4emYqqdIl5cof5NE2RqaCZ55CcN3PiMzrJfjD1l0555zMy5aoPZOo2FNyTSP07vd98+ZO5Sf89RPGvugcBuxxkuMcHm4VPXspqG9ANPCdvzDfuCWtoPFTp9745+vdeo/gbk42COmUtNRISe2XS0I8I3K2pQ0LjffPVVxQZ8NxX6A3PeqJQzaAqPKurRuL4O6bweBxGqKTXTogOs0ihp6QJYRCqo5BIDuqUhjEIru1gkoRKqHM78bsPU/fdr+/joU4cQnkDdePi8c8mMqUF0RXyV4ZMCQp6v2WOCnB/fed5JMa6okZatfCsrxZLTEzz1PwgU4+GI0NxtsppIa9nyPz3fr3B/NBT0/EcyFT6FvzujDrxYLclBOtK5kzOM5le2esAj/w7zrdTFV9F27uGR7pW8Pj13Ker02UDXt59mbTx827DWQyHx9D9H+7epVtRpvv2/EA2BAWEpmgEclUWBrceFwUF5SpePn0t3/085/xr1BiVncw6WW8vGbndbDV+MecMItbijjvWqKQJtD1YpvnkjjRHpj7mt3dQ/N0n0dz0mgrW95zwLZ2YTxOFUrrXFPC6NWVJhQql2WyaAQphybGMP/jkHA8iXIU9MtWa9ki5aF5AvDIWVYgO1qfVVRRgSyjq0u77PMzqJR0Oxv1SAbyF8Q8yJSx/sY9isVr8L6H6r6qb9FlyChQv48DS9Qp16lQYa6jvD4skwuVbL04yMnhctlaVmBLKlKfxmNH3FMe01loGPR9LAg81cEn6XmugbQuw4SF/e2FyT0mh2S3XYNzyOpcuQtuh7Tt64f2CLZdakajSuhdRl/Y2MnC5g695Ew1gMBVkahWjzhnPGpkS232VhG9k3PBfa9SFUueiTstUen4YZ3gsRKOK/XHTav4AW7gqC5PFn0guKdmWPVzT7Z5E5Tpz6GsmeHB7GlsuGtfIFG2yBbSr87ZK+EYY6bGeDpDtxnfFPpViUF9FpvKTpzBG61ykWsZ2gD+7YdE5e4HmT8UK55irWkXTfQkUhGQOYbl9c0FHM4NynJTCfjcNnOfakUq4w8MB53VHpjgLmZpT9GvFcqbh5yFENTWv6b9MPTcjpbPnApm6zSmJjOQJGss/8vd8Zln9MHXbcSKMASMsfVRySyV3foZ4xhYsWNqYP9V7u4T1qkKGWk5qSeYF/+iUZ+z1P+n9RE76FVN/yRrFb9+b9FkrUB2fBxLHNerUp9Hn0D/XmG/cM44h9TJmcHlaVpVyb0eli61qQRdaOmZi0cJpdAsE843lkli6L6i2Hkbr2/8Xvd6LM0UaTjWF5qIhA+/XYNCj7T6h/eAYjthDV2hcqxFc/a+uXA+oU9PNCaCeuzYXWR/UOc7IE7jML+jd0pmjUHt051ABwft/ZEukI6+coRN4ZJiV71Zr63ELk/kySSokQ0739tjBQKw9ibNANijPI1P9YoMMOas0ptlJ5uE2LLZVOsp6S8fPbg+p6r+rcMxwTHOfmQgg7RUSqPzI0/1B0DBvdhsWG9XL0dRRXsGdX6tV6iYh6lKNXi0RTHy9o9r0R6e2MP7fmNquL0/OtTddSWIZP796kWhcdD80NTUO1hGiFCYSeDZ+3q3XyeDLGjKlvdaORuEqQyCZZeVLszkQz21E6BuBoBfnh5ru9eUJXF9YECaf0Cv/6NQzR4bqI+rU+erpYB6TC/vTOiWufqVT8l/SJ/F376PQToMMk/bth2sUX52yMV81rYherKgVnvIuxTy1Qy8Yt+qIYzwXTfRyGY7p4rai9CjlW3g8lgcu3nC1ojm32oLe2qDXy+cJT2/GSGGwkanEfA6U3sLhCY9BwDFNbGTKnDvo9ebUZNHtiF4qebQ+9DS1uTTbrFS6XRsJ3KsZMsUro0iVhEPmtV6voqPeY3bi8zOUGTGq1KiQqUFuNzC4ikkS9TTENF4YHVxL1+EiYyljviPMg+I4bVkivZGpqyDwcDkMW7z/AfMMF10dSA7+tx6EhO/XeZwECAJDxjy1+i6/7SLUXSP+rvPJpaEd/OcKdX2msrhv7ziGXfRqbmHi6/XnCnWavZEp3ULvN88EjJE7D3XqEjyroy51MTmji4buNSBTykMoqXo+exDAeiLseZUV2uYBes9ZSLjIXz0N7bJcSeBnJTJ15pGpYMkJUHoOITFJUJfZeplDGr74yr+E3zw8xQtQ7/KFHctXUv8wRYYSGWsLof2DTEm/6ju/UP6S/lO/+/wULHUZbklzIOk126JOEWRqOpaY8S+qw9PjC71fTTOLRe+1jV6wKU1orxmO6XZpYWYPcRbu/fDApbpZ85ry+J771W4GiRmTeOr535qUi4NeJdePrFK+Xj+hygjqgjJEIs33cQi3V4lMpRrq1FqrfRjvpl1FgdSJ1LD8GJpzsyfJqcl5ut5mc6gbSa/iW9rzVDDpCcr3Vxevqtdql7LeQM3xBo5RefCp+KYd3I9vp0oMFZnykzXAeBmRoWfT+/S1zni4GhYypvKYZ8763IZIzt8suLrIlLFaLCG4jHLlB3vnRVeSTOGmBSqXbikyRdfI1NVBpiJvvlRpP5+t4LiCF8eGNTJlbJApPe2GCmKiq0Rwbg6YU/NkXmx3OamRM6hXG61KeQOZctSjB6G1e3DMrjORvsGUIN7bpErVOzK1DVMRjje/ZD9MHQ7cEm5NRUii2VlJXStN4bjMeeYbX12/9OMSDiHq0pEzu5ZIdYJ5anH8Moa6/AeZWv2qV85i/Zec9fjd636HDSdDL+8OJLqY6P32TaFghg/MKhmTcaTmUKbwWHnoBXeGLVLr4pswxAtkxCeoI7oab+FSWqhT7ttvNVXH/5/CD3q9ITFfVK9QS6rdTWfRzMX8sxOeE5TPBY5hE749pX1k6s56zD/zeQnafD2iTlUGMvUJEpGW3ohMKfW39vNMedGjZc9gmJ/+02fRelENFGTK6lEXP8tNrV0iVYXq8ELdSszMp5/2W5va4BzMa9tBpTf6BLgSDu8/HlY+bR2Ow5+3tugVZb2k2ysyFbr1m/hj9K0fuHsv4fwQZMxTg9JSZxIINO5c5eKZCVTb7SMJHtxSZYk9uyl0CqUV+NC8KpYMyPwUfHVq0w6Vp/M7kRxnb/uHqeP5hTr1ejiY/3JPq5IgEnLqbe4Ax/XtwQWRJPP0w51EyL0H5qXn6FINra8A7CGVhLXXr/cz5CWM2m3LJQcPva4dbxM4Sg1PWPNWRLqd+CXoryV6vWGHOuXfbzrQ2MFrg0Z/0vut5F8xpf6Piun/TXnq9nZlaPUWvd/JQaaiC1NQp64mei03H6m9FjMoz6GFfv5q81S/GibcrqHO0lclKbSKxQ2UK/VQpaHul9/aziaMLx+ZKspkpJ6VE8w3+POJP0Ov1izYhMy8tiwVp4in4hmdTi2tzG/Nx9LXzorC4DIbbRYvBJOnpRNHeL9v71Iesz39WMMMeo/h/Vdm/6L2EU5w6yKDpEX3RqZO+Romt8F8ta8yoJM7tsjsCZlikYX5TUWdqg7ulsRjuwK65QcO7gtApvwWdWK2DC0IljnqzDsbRNo+9gvIyotMmDKMqGPV87vO6ahVPOSlqo1WJsFt06skmYmBSCvqSZAvphfzr1z6osGii8EJrgP7YerwlBw4zC7I1LJBpjzB2EITVVoV39dRTsn97MJZdh5c+DQzfP/eXoCs8DAv6S4yFWzuSwjbHpnaJ8jU9oo6dclmWy71VnJMWXKIAfie48IhRJ+RHY0FkIi/MDc/SDXZy4sdrK/rC4EXbf6kTsnir/alq39Jnvrd3u9kZisop2/fdk3ZilruZzIMzefrxUycl5ckxzxlJBZJbq38ore1gjq0+CAjdwuZCj6vDdw/xqGKO8L7GqS18V3j0Ln0I3QtTXkfvc1xpZPoYaYiGrFiguFwwTHdOg1P0X0FMIycSaJ7pYImEZ7BVSc2SzRA77hgZQS9vnC4xPrWaibhcwZjRXQWp6E1Uq0tc8AR+vWaF2TqcDHW0HfMYNF5yBxK07yBaRWj97urqUIH1waY/ATvfxN6h8YH4QPDPdxwkTXqOQaupQl+8WXK4gaeutAtwFVOK84Xc6Wkb4dsodrfUZdeQqFozfIpYV5cIVP3p8bTjb4XAZzli4Q7Yv3D1CaYD+TovO88OTeJDY7FPYmrOFJM1t+9YOXuW+/wuRFi6hrHA8QQTSQ4V/Z3j+9lCX6LQSx+5WtVY+V1AR73KEmgzCeH1Em2gPvS31Zxzss+mvQ0gjjzuSqcvXBOVEJnAeYMp8rjPjJrMtMCZMrukDGxi+o/yJTyq145i83mfy+m/zetUSwqzAP9ottzicRdRe08rTEf8B/UjSDHeXk+A/R+toBMuatspMP521dwOdNJkrqYdzbnUoU7mX/3uLY11U5+bkCdhHqV3udSTbeMEuivN52k9jLlaSgWD6idYUuS96V50fRBfai2AuafN7oyzYeawd3c2iS2zt2LfqsWwWPeoM4si7GlbCHP4CZpOollikzN3jSHx+ToXCztvFprBjaHhvvWy0s726Cf2GigWqyRKbZDplmnIyZpveHS6GI5dCmuPzCN6YZLCEGduK8mA5ikvKrwsMhedOlvePAlb1UFw+DkVMztDUxF9a31vFqL2umNTBVH/Vv/zwxeNIKLAJEZPLmg6VcthegSgWOoA3PlbSiSaZIs2NzWTwY+QaY2Ms5J18tTY7GV6D5twm/d2SCeSDgP8fO+s/cCzrm55aL2MuGcMFtymK8+BffDlMnrCyghw3xafWuAXrZpCOelwBFmJE5Lg6TmfnTK8+2k/GHKlDVkLN7/SZ3CkPIrpv7HkcTVf5P3c821BKMuI1PbGJmSd+4KxvvV4OJQwHmZFG0G7bw2uegwZS2NW8OA7hGh7rAPerPu7qjQ3u8HFp9dJmrHE9Wh+iioYyf8w2n6xgx+ebjIAJVXL7og+gPK5Yi6sJejka6zb+9NExNPzPaYp46+coSH/t1feEpNZHiWh3CrHWTi/FQQ2lc0Q908I6ODnqIOmk4GdXxCptzFptQ4VsyhfleoW2vZpvRAvrWhj6LDYrVBpp87G5lSuA3ez0Cd4itk6rIsNlVcvvWYzirLgOPTf1VBskambH/GwWndrxjjwIkpDtFv7bG5ivnLfIraYqpEuNfimktPe2TqWkpLSHTliTqx7Gv6miXh/9SpeZhYsGvbJ/E+heSTSms30MmJxnDOioDed0sHUuv+4Fg/x89b4pFpdgm2VVJf55hNp/QDnuwUXBjpE5Dn+cnDbfFELz3uB6AnZ+7DWdt8ON9j+HnxWs59d3NciPtZdTkZD5IGVpD9ce+ncKtf7fcj//tI4v/Rs/O/vV76wsZ5llfR+/kmer+wx+suz3CMH8U8//F+02JlcunesFt6Xpbo7Vz0cslpi0zlKlVRB7IDSzYW913LVnUYHpbOok0lldRWlC20B2/HpTNlNdJsRUZ4LG7IVL/VX9TZfHuTrhWD+5pG0AqIj9Cr/re++lNqqaXFIRTbq8PSwxUZjy33+zxts+OiZWHVVNnWGY5JC5kamnepOb49g+LuovcsLJnSfO9/69juHExTHOYvd+u6MOgu6lSgpJTyFntD3zw2VSqsUCcGutPhqPGYhx4e6kRzX3zAv9kSx657xUdvyFTUxfuaiwLf5bWgj0QoyfS9Hhaoo2GAuqIPT8bufF/SKkGd2mXyQLzqfH+RVXyx4PCBJzmKFJm69qjz4+WtkViYdKCefLDhJFNkKtrILe0fjw8cP9K3hkw1vagfpm9w21NR/egUd5N5aIxoy5JPPzh05Vo+4JfyqcLdNi9p5L0wh2LkIm5xSXLiPx4U7K1ecl5MhT/o/RRe+NV+P/KX9PX43ToVbV1kaGnuq7ixkSm5IXg944wqypZKTHP6ymBwFyaXCMnwPWMnGvAIFsiIdDVfNFboGsqxO7DIeXK+tr3lOrTXGnXMe5g5neJvndbuhQyIUTrSp1aMUI8ZMsXUBr2bjfnpXuyQKSKrjgam78G40q0qjTzMY7erH0LjlQ5L1FHJqWGtFWhA3nExP0tLauR8CuU50atkbXulNq0bzFv5QeeSspdV+hbVOzRT5ZBkFPD+d4hcuGnqpoq2XE9pG0ZvaK1mwxJgjU/1x30H3tp/MTa/oE58dvs3xPleqlg4cxw6O1druB2UdRXP2uKlcW2BTC0CvH6kQU27Z8dDQO0nCSID/77/6JQtKqhT2iwcyTLtLDApP3EuYDIl7wB1/vGINZLIouDQsDlb6DWVR+XnblZT6GdviK7LLUln6Xmk7bV/wbE6FJUvHM8GSaDhobpftySSZplBo0vK4GxHHxY8Wvz+PNP5wLqxLuT7LDon1nWjwVoMkDH1oP9Jphb8r/b70f/SfRTbD3q/y0r8l6k0lkXolYtRxRsyxvSWxBlccx6Z2sR2+cNU5/TI1N5O0D4Y/ho60FGnjiVRtcXb12Hac+jNirDL6dY0tlBXJTLABvRqvRCN0AgJ5hdl1Fs6eCWD4kOR4fkCmWpvLw+KQUam+Ad6x+nxCmB0O/Rubox5xqKDAndujvcHe1XSz+171l696VV8lze5JsdEgXY216soqFcKXYjlHW7e3SHx+Y46aWXRAX8f6lLEC5ZK++3wBkxfG5Y6AuqEMJ9rKJf0Rdjpe9bfE7sXwGaSCGsIMuUHwhrusxgZGuTnqDWBIEKtImMR2Wk1ve40DtJ4O3HBfW7FP0ztutNAXP6we5HDfmbCgU0TB1P8ZWrdqnDJD8jUNdQd6uZLE+CZIVPsjZ933j9eyGi4JfHyc6jpnhyeEGh5wfyhQp0S9zqHTGfI1BzdBe2c71kVUn9IIHq5T9km5sA+fnWpF8z4f+jUUSyj8k8y9ateOUvuf7WdJ/9H1yi2v1unZroITcfvq4QbP+hltq4I4/mOGX+c4XeSyphXSu6GTFmmnP8wdY3vOKYfdwnnzUW8hksvHkiylj6t1u1hBxduQm+4jqSYFo2/hZFzkSnXxMwuFwLq1CXF/MJY1NK9nX/7Gs6QYbN7OZrsffvYZ1erildvs6RTRVGnLII6c7tjnslKZKoiEere7j/1KlY0wetK//YCveSarjIFbuIWdev96UVKPnCHyy399pgTrJZepOIA/U7asPgxrFRKDu4L7s8LXmuHBqi5O2vg7sYnF84Lu6bkdHtCCKKIGnwaKY3tcA5hyK0Z6sF61DqGOlU91XWV2mOQ0+v+8gFoj1Pl0xKZik9eAOos7jkv78OWpPrtX6bWPTIVP9Q1DKzVSDonDTLLHUyIau/BfPMol3TbzJ6QRhPquqJNOKfBdQLfCAsW1kvUKfOUcXC3P8gUfWN+fM0tgEDav6swinOgkyO+wdTuJQfGPYmJNFwoqLcNMmV8mj/J1PJX9f2W/F+yj+J3P/O9808RBmmDOrWIt7z2iG0BLruFQdKj5fhU3LY5dOsY85R/GWLa+tSAKrR3VbqB7xpCXM3hdrIPJK6UraPlibODsj/hmM+GxKddxKNOneJdFbVeWtNkVQ0wKbtNlTxHoaayRzE/5S0yNRSlo31LnsBEZxaL3zvMY2BDAM2oos4ct8h49mxQp5xoV8W9uIppzasJtIujztJwhzqVl5kM181VZ3FIkan1+3X/1u9Dph5239LTsTl8+8QjQ28xUWhzW7+gT5sNSZUEx/SmSymcE/vJBa2OOtHrEo7hRBQZ4zPMKaxYzsAz6jWLxP261TKLE2DU/DWLx0KLqZ0kb/CbbmJ+max8+jH3Adgp31fHtblrybfeEaiyM3FHhzcd4s2zORTad1MUcxqDqvuzDpn/fJDQsWzUZWJOcIoazHuNc47pO+1H8BZNQX6Yen9sDr1jgcy5T1ulQndwIVDiN2P+fTSoIeYv2ElaybmLPeoUETwKjmaWFZTdH2VKWPzi+dRy8Zfso/jdOpV80LuMtbWv0pN+5LX5xxVgmqUGibrEASoJag6DTEwuMmcyZvQIB327T5GpcsC8Q4T1HMqXeiDRsrq8tOYe76B1z8iUiRmcBndkqoqP+PNVZZV0JeoDVE2LOjWe9JquqYL5aV6hLm5N9H7fhsFw5TSLJc0dveMQOwE8WPU9+/EegdplpsA1e+2qpI1QB1DrYmgVH5lyl+9Ye0nCCqZo/30mHKY8ld/OHYZasbk4OFs1vVyqA9S9hAxJJ2RK2FQvuLXKhuAkHjk0O4YUTk2GTOXy96y//n6Au3JEEoS7TKHc+6pAtsEEkJi3Z62ZO0FA5g/IlHDXfHqlsw9ktTGRYPs9p+xoX6a8IzJ1aZY1WYgPA3bbxcTcY5I4pOz0ObTS9lvzsmgoXZNQh8QvHsTvL3JMVyO+61hY4BxQ7ec+5a1+APd8OHN+biJTmSpwUCnfNZ9w1iu0MFYHCMX6TQIzcOgPUyq7IlNXTvJJu9Ao7K5QVm57+KPeT/hVfb/l8i/p60F+M1OfE+rS4GGeSrfS56U5FlnCdV1/zydVikNTJ8+hTs9mFXVn2/+epzLQTd1QdxRban906lHt0fut8gtoH67eQSVb6A13ugRU3ChbuDIHmSo2fUkPpBmgDhPML+IGdWqNkR7q98pgEefhBJoSH2B4iBZJT7vkH6Zu3sLmUibkzo/36z7+jqXTC3Xg1o8RlM3uu3YferG295sV9O0CvWczpi9aLfGvbQQZmdp9vutwJ7KHepSRoed3P2HQP59QCh4yxrcC5hHpSCB/s2flcx4ytS29B7DFQeCCfWPzNE+PKwhf2ppEPleUmk0LAfpOwutVpwE9rlCnPMd4cOwh9w69vc0ArPmhZz86FZoPdHxRPFVH+Yo6BbPnDJm8US7hqEAplaYdeOZ55ELGZT5dO9oAfk42JG7DuUMh2fUQ8OzM/egUTM8PTPY3n2YlMpWP/R6StfDi2Cx0VNrw/gvoWKPXuwc4bcycE4FNS8rq2GlR/geZEn9V328pcP+vg/n/t2sU12Yt4Dy/21dR7h5f2r5wlzAEM52LyQu9Ax8oJ2hC06zSOTcAnZu5AYX87XP++XQ1PRTuHBqv23OpUqij9h5HDb0ker1kcUkcWvjqFopwu2NJtMX8c3HJAN1mtWHJ8BRKehR9F/r62yewmr8MTVS/NTfz0iKJHJsxzXcKej8JkKm9OTp09XEVqBfljkXvveVT74VM1dpTJ6k4e/vaJmESdONeJ7E9T9GbFqhT4/JiV3F9WpV0bdl7mKZB5eJtjkz1vPyE/l7h9UONDDp7H5CpdYVMkcKOqTbvBjh9lgILqvPwomf5LMGpW86rIEqfpfbq9CUUfIO6tee17/ks7wXxS3hU/kxLHSoRZEqbnj1zH8myJdL9ZoD2rCcGyTwxiB5wM3hg0KyS9Kqr1LzNNUj5Yaz80sQ57KC/ezg7jopz1LdPY7tMO/Ca+PzPul8t6R+ou3xTRVcuFamUfRzwV58XC8PdoPzo1EFXMU+90YsT3diTH+/niVHzJ5mSftUrZyn8r/J+K/X/IFMr/jczhUFCgK5y91VSOtuXdqbyAsrsqnNR4yoG3ebIVHEIzSqepRn87KMYzssdi88qMpX51Qy9h4lMEUc1tGTINbjqBeoY/5EMai/9Ldw3DjIVfNCrdTLroWu/dYZqiErKXx0XKs43WKxOpaGlguLC7W6j1+QT9I7MLgOYWsvmEmv/rbP6KGRooxPe/zBLgYYZDaBQDdQlZbj42mefiVBLJnrPdYxMmZx6h2q7tKtkVvQ5jYfnHsaLgGNUEDue6m/uCRXPI1PWpKNO7KYtpGP1ZCzmcExHwayHqP3WIRJDe6SeOBch3wlzFpy6IteUii1Rp2tkKpY1g96q/QvO8fLBQvlkGfT4/DJ12yNTze1ekn2+0cHoj/8y5c6IAv1Bp1VsCXeFbpZHCm53HBnj7jLQZ5l0EKuhWiX3zRx1RwtbSKLduQqmGpkS7tkH50QD8+mwQK+r7lY2pCf/RYKjlPG0qOoJ7HmB+el8NH0yhpt/mTI64U8ytfpVfb+l+JfUzPzde5PWQ4Zebw57lijOddQeS5eH4R3qVSKGOaXph55/vF/yJgPOu6VjQvkw0HstbyYykeCYePT1vorVtVtry+tLg+K4wzGvqKbxs0ZxFy3UlYPQ+9TYrXu4Dzf0fgf5uw97X+/hccsMEqsRMrk48Ae4rVOTS8sqAbrq8gC95MbmohNaKdTJpwzTid+RpLNXQA8y+FDd/R2XiPM3aN2xEeHC7Xdc/IJvD4Miv0PnDHaVeo8VMt0Ue+gjTeWi1wOZevDCBGVv45id14JKt1a/gUStniSEFsc0G3FMJ6/jkgt5PWvp4joJ4C/yOQnW63WuhSdu8e39M+fYPrwZ9FXdnsDi+4OwU2LRH++n8V5fuXSHeWpzTQwwos3EvKJCps5XW4GhFGkVbW5LkarNjoDPhJEEdW479HQwG8hHprKEiHueeof5HVKrOXF+Jx5UIprNG6ZbjnPUK+55imJmQVoWT44dEvlFt0/xCfrlhEzZogREPZ22sN0mJQM4/FGdWsm/eOa7lP6S3qO/m6nj1v2Hqcicrq2m6Zh5i1DQWfSRFfWnXvpU6CYXv0+DQZ0wN+EqfWtnrcqupG8NmapjBfOYKE48vR1yCqM/IlNu1NHv2fgtTNfjjkRWiF7NauUeLtV33Q3OTU6zNezhJiiY36w3UMxjzgHGjYS6KDNkqtAxTxXXBXo3w0Omzokrw1254+877y2HrlHKoGzfyJR88ZCpBHW3SDrUycXHqqnNYZ6q2R1fX1Z9TD9atMf3N1OrlEDCU78cJrju93id7CJ8v/ZWhehRTVyg+MhUuHq3EKf2kvnKmJV0sbQWEB/9Gcc+pyLWyg3q+uOUzyt22miUHu6XCXJvMXLBtFypdBw0H1TD6ZkXLHcl0UrPAHt7nsiPTi27QYbL8EHvJ6nIlCiEWzhL9lD5W05GXRYXyFCtqiSu4v2LSq/rHbwNIFMbFXVK9YU3XDsHmVoI/ev7zZpwKjn0ro1oo6XklCccnvE3PzX/N6bcsvyjOiWLvzg7v1z9JTUzf/da+jYnOM+W/Z6lVDrWmi/ZH2g0BzN/vLQV2hG++GEqvY0ypW/hZWLe2aBOpYqZ0/dgy1B9Psjk6bMv6VbjKRRWhToS1pJKbandwkMckAFaoa6cadRD8XhuSJJyTUzJoNhQnx0dM/aoUs1KxD1cMaVX0T4xHSp0yFSlrpAJgWLmLnRdhv5aaVzc1b1B273owS1dY34zVdSp67nAPPj0v2v9Auan/zDVuRv0ft4JmV4xdw+XG6dWkbTrXlQRnw9o5xHqwE25i3R+PKsQtMNUBWooO9QWUCfclFtwgXgacirAmYeMNrOK+dza19azJw/9/IxecM7VCtWd2QO8/W2swrnaq5S7bfwf7wcmDUty8RIdtJpN5HjwkKnnoK9g2qaUxfF1+aK9YG0ATvFAArjZFCeZzQ3Orr/mkjZ8tFRbTTXkvH+qAro5UBIo7AUdOaDuq2/0un1xMADkA3pXPR3qH+9npWHJjuGhAyJduy047wXqlHQQ4j/IlLL41brf6i/Zm/S7dWpfFwtoDBW932u9rbVhF72hSjDzR+SFTGXNWPyspae3la3S+8uw4JJhPoqiFJkq30SGUbvuWbw2cocOb4dCQ9/IlOh33zOLKgHUAmRK3WL+ebscer/ZaUNSVUGmKvtlQbc4Y34b3ZJqiyPq1vXSmizZbiWHticIoFQ/yJTX4d+z/1Y/uoYaMrU4rQz6eeMQut02yJTmbxztakcLaGcl6uixQKYC/ruP4q7aLHEO6D2V89OBacWpLHW6ZKTTk3tA/ZhUFuc66sTbT9fg77OJsdUBdSLgkxuECltUvsZjvupP8w+cBX/GAkNDpjZXmYdCgDkLzVUt0nC/GCH++CPzDaPDv9dDpqxb25Ojvw5jcmIXHdSd8eA8SehUQs+2BOW5oCw1kx3mvwCZ9t7XnrHbecBJRnlUEIzrdRWvXqeSLudpBZ5/OLEf7weDi0yF9gbnrGM/0hk31+GMmHK+F6Cuzot8AmOPDLnHh+mQ5322BaJlJfnjTP1yLV3+S856/O7zU7ZMeBh34Z4k1fyaa0XdvKBdK5j5szETqfNRS+iVAzL1/H7H11C0ANMGMpVwSUxV7rmC8UmQycbsFfphCkFv5+xIzEeiQuvJ2ULvrTQuPQ3o1arZ0OEXruAYyMMoplKC+WwIFR3HjI7eb/WuHbhFmcliKe4MWnh8CJOjYh6qtEGh61slQ6ePGpdUmmVQ2x8PcG3OqEuLYmNowlDwUIc1MjxfrHIqS9+V/9u3t6m3RZ3SVR11SuuRIROkkV45e4RCIcjY8bDk6eEazME7yw8O3+hAqa7vK8hlY0HC18UGmvv3N2TaOCOBN7igzcInKqGgz0m48HiRnu7eCMDoyMJ7n4h0dZ4xsAYLvZ+7WebktvZ02LvJg4Ms6yghp0KEgpUUfQG7t7ThpjVECuuqYL/okfH3+wrnrFjjHLDYx7RdWXitxicSFBbq1NwjL3i0As5Rh7Bvqeved3Dq/anyxYOd02RQR1hHb2Tqtkvghyldbv+0Tgkc98u1dOW/9KyHB2seHnG7J+m1+MTaUGcTtBfM/LEUyCJNRaWEUaKYp+rJUujp0VqYR5bIzO3WIRP0KcGluOPr4Sbhd5r5WyjppHHROzNEusW5GS4iQQaED3q1eF50cM14HAO77xk8czbqcNOoXqWlp6ra6Bo29ObVJHHUJ5QK8xJNUBugTtH9INKDICNT57VWRRm1KO3N0oGLirqU7l8e1R4h5sGLg0yl0abPqSSp/zAVGdZXJx+Zg95yhwzlXNdSqRsGaCxXJal13r1ott8r6K2sB/MXFOcIEaQLxNHAs/CQY55cdPcnMnZTuODAnqA9D+QDQ6fMKv8JPE95wxyATfbAse6FeW1jfJnKdz0BAruYPOzN7n8yJRWyCLWnUBKZ1q6mtyCYwflttiw41umL8m1SwjmNvz3lvj0QnsPhAr6wOZEfnVp25AlX2UUv7TppS1VlosAcYWKhN2YYNo/58A9TKpMc0ir7DRitX5Jj0kf+H2SK/1WvnOX6L+mTKP1mpk4V42C6nRwuDY9H0E5BNcLlEH/7TITf/rtFfIE66VGnHpIl0mDh2KhLJ9SpzEGmdMEWYbyNDpcUtVjSdO5vUJdkrUpPvihSj/AEblatVcmhS5ERU++gKs4bEq+vkU8PJb+DcjHTWXqRCkXLl6IJlyAxuPigmpjfJjVAHb2izoS9zdMXRe/XvBYaJvbOUqmpKaibXY+M909P1Xbfeuw9X6A3dGfo9VyZv0NfvfH10rl36DNdO9B8HJUkpz0ydcyrHvqSR6bEV9jSeXmRUSc+Y8V2x56nnXc7Q1yfucqvQvS+3nr5gKT4KJWfPJ6Otiq4DxTnPXpBVfZHekhvPaTzz1AF7HsWRv9IyFRYd5xn7O8+eRvSDjTz/ajcdS7hXQ/PJVyWEyXpC+7o7R54/2PRNCS4LFc1FYpNAUkWzhkrkpNBJ8sqAfZVjt/bHZm6KesJmRRULo5i/Hk2pQRckZtI4IMMVLyLI+y6ERl6rDC/7VfaP0x5ndL8SaYWv1xLV/+SNYrfrVOCUXygi/fIBOs+VJM5zDtFH373Kcjf+tu3+gLVJ0emtoeVSI9v6kCf3XcsjjwzplYaCTD1olOl211TUvqsN9A1Fxzz89DAMXX61v/jkanYyVeUngWug2G1xDFwG5ApdkYdu7JMZ9HBeSra8WkY0C8ao4p2tqRSFhoh3Iu1XUVbDxk/JOt/mEoWL0mhk+3oMD0pMrW6q4r2PrtPaEIXdcwvkKmlWjdQRyfMU8MBvedgEwcGM0em7HNXU4PKPTT3cc3FYxPWdDdJInjecaj824jzfr16pHAurp9vH3h8/0W5G8DVfYUxmbiOlgP3hnbYIVPjsR5pwi49+IY1VGzemi96mTAhru+049xktgOy2L13sG7umJJ2G2SqndgCCnuiVWyuljFtzqYEIW/eWCA8rJja1iaHvElRB037pNK5FhaAOSlnob6Zq+RZu8gUzglcmsuYH3ceKuKJW6B3tR628eP96MkuidvF0j9M7XkB89T78kd1avGrXjlL9S856/G789S9er6hXu6cKpoeG15zQq6Bht+iDs19+UX3TXv55+y8IOC83Wx852fdL5Jb06f2vVnC3Xo7LCbzu0OPAV3jGHU0Fi2G9kXDb46+Rahb3zH9j07VjYF5Kk6QqUdPNzDWo07iY/kUtTtnaFDeDgaLn1yr0KJBpnrZRu9XJfaLPkMmwwQm6uDTSxT6PrcUHsYOdUnKXqJmK+SB8/5TY4lfoNczUqWBlp6/PeoWqUFXNnOgUFcqidWVVKLusQ4em2DNRdUHdaJd3RaQbDc982ffsxpv2QzAnaI3CzWjHynbbFvIhlIhwWd8Glo1F55wmajC+c+gbulaP3WQJ+bAgmyBeU3u30cwZ/OucpVsCUTkux3o7wPqVMSQKUV+8tDtjpSlbX73qdKelnCabSoWhC3qus6dUmAXXqmCp+nw9Fwvz+Cdmpz4hyd+tilnP+C+S9QqLgsLTXcdbiGLP48qfN1kSvmwHGAvNKhLdtcZZEZuGzjYe2RM2ul/kqml+IvzU8vNX9LX43fr1NwtXlBA4bBoWHu19jLXFZSbN+Yhg2U4JhLjAo26skgczvsXPUS8Ay15oo69D5JP7/Nvf96ad0ikEtpSSxFmMHxmGklHVXz91My87TmNxbu+V+nWiDrohivmqcJufLpt3DlMxmbHJRJb89r1+T0bUtgGSdsF5rG52YbwEJhdpcUWmSqvggzFskdmP49OpPFr3MBVjZBZiMqXpg/PHoZdqpH4Yf/L1INQmyGzmOeugetAOVTfmiz3rqTbl9BCdV2vq8QV7zH1svcbzgm0mJf0lUMh0AC8lD059koxn+nKsYL4dpUrttWQKWJyE1yNt1KFk8CXtFwtWoD4MpAwktBbti0yRfuiq457G3WKzvEX0sF9MFg8RYXoF/Tejcwoi/wsBDr3PA7znHAhfnXpXtTy39F37V6u/LHIa+o8rycIV/eM+9EpvbBH1MlOraKuSnO6WKcbOLbXB/G3x0Gln7Pf/zD1o1NqfVPBDNSCcze9AH+QKWHxq+dTf0s9it+9lv781jEaMWCQxCwvjqY95QIa541erbjaLd08xSu0W9ki6VK0XnS2ee1hSuBfndqsdQ7zRIHeTL5x6K2qSIFr6CFT6zgeafntqzZyMjJQfkyFpt133S/77gmdL3Sg3M1dQS8cML+JZvHSvAmZ/NaXqBJ/LvL0pighjjmCTCU+Mv4uZPR+dxt1SFORqdUlmiGDvsbSs/iqNd+PGrjODpRLTckyaHlCpi6KhUzRBepkKzQO1JWKTL3rBD2UwO5QWos1SxRr6dN6FoxwdF4NYbnd8bTnPBMCazuRsC2QsZ2WFuCbgYzer1pTrZyaER7xS2HBe8XnNH+/W4g8tUfdSpCp5/GB3m9/7ipvk4QOgWamgX6bPdix3yJTfSW8odI5zFOry9JB3ZcmOJ20Exe+ZZyz2vuCwTlfrljQlqNPiRNmcOyGrPphqtgJPUyrSWXJtEOm3uZ8DedNOHJMEzD/ein0oGlVwR11HZm6bk6b/4+YUn7FFPnfj6f+q3qP7nN9gGJzQibotuS197pJYAo+Gkm0Sa4pJ4oXaBXFYmn5radnSu0evSJDpmabxKcfnb0wT81s9G6NJ9LLKZOg+GioEzc9blFXYg3a9/A9G35Ar+YFyNRt+mCeikdk6rZ/LmAq7B16QfJsNSkURLjmO/SCmFMwj91oBPV0QCYuQtbSCzxlGKUjMnWfcMznIidgHkwpF4cXiDXtJlwxz3mYT9INMrU9AuqQ8X39ycM89w4KB+5eh/npM09yWmhCDf3xu19PWt2B6n1wB3Zvas5/B5gX2dpTIdCvI2EWh/dbHA4xuFa14sLHxqXaqXAH6IJE5nzHojndC/sGYFn2Vbi7JTWtrM4D85UjU7W4M0h+uWmwJR/UKaMwREIP1QS3oSNcqj9DSk8zZNJjVVSF/hDzVM3eBzir0/dMZKioNEv6FELnnDE/O80UMhyrFormrrKUa9KYirI5h1xNxio0s5Sn7pH+wxSsaUdJFj5Qp4YQrzvujzIlSr86k0j/krMev7vGS2PKLdyy1CbJ9Vz6Wnt9HuEmOrRKIhhK2vuA3m+uI1NWZo2Ue8LhZ196klwSoArF/DIOS6uKWIrB5VK4CxgzmXLJ6Lc17UMHmTIoMpUIiUhnK7uD605Wueh8boCut/ILyoP79XLCM9eOY4EsCe8dSwbDeOG8X0bQWanNktEeWsoyewVjHKAu5V7C01Mgv6FpNfRO7kU1NFdc55j/cEJHr4gM9a7TQjnubJY24kqlyo5z4PbIkanSRaaSC3fFPFjNOf9OUSes4FHA8RhemS8dWpHartjBye07EoyGlFOJ33pwvmxXLHTDp6odctTF8jmXWUBa36deYTYQfpqesW2HOqgsb8hUv+oYxLvQIG22p7D26IP86NQmLwYoZZmwSLwtVWpsT1dI8w7w/ssWqKjNTIC6FAg7HvH9z69WCrmlZsRf3pGphMo3qPwL5kP5vfJp0Acz8HNtZH43W4102isdWNasqLyDYqrkOWlroAsTrz1ed/4gU9LyV8+n/pZ6FL/7TGL1HG7w0DsLvc/syWuOW1gwnGycN9l8iGkkqyU03YjMBDf8jtTGOEAvsl2V6t53P56G+ajePM0qWhvPkq5O8gQdy3GMv5lYUikFDb0Z6lTEM0mkLkYLaBsR85TnRECR4R76SUGGYf30NX7T9HDRKDJzbcSR7ldi9M9aevQZUDf7ZgWP9ooMVkPyoltL76E7ZaRKT3QtavqJC+DxzgiLfUVS6P08NjC8emQyblOVCoLgQG/u1lykXZApuuYKqD1vTtgJdgYVb1IIp94pGBteBnxr0OwheMm3KrDdVqHn7G5A7GxWJDgZrqrtxKyG8dyvqjDifKBle7vDWb73LOA9s6Th9faPTh27xZ3+6NRGvDwIlCHq1CJet/DNlVy0sBcKreVZCpGzNzi/8oWWeoa0Bfeu8xxb3AeHHmZpDKnLZ+TH+2mz7AKP4rzm0vl375Xv72fgEmkkYbjq2x/vpx9pwf0wdbsm/+jUn2Zqxf2CKYH7O856/HbvV9yFEsekaKKOXHBM+/S5gXobbDn86jKcd82yQAYeFhf5nNXSvOAPcElC1CnbkTAPJVX97VH97f8kPV4EBQ/zibDFMc7RNqfG4ev9koxyiIbJ/7NGQd/IlGGh9zu+5Qqu5w3B13tPqsWacIFqhy4lPm/QOy5i/l+mxAK9aEi+fTRaHplqOvNFB5xxoZG4bRWfzGepZba9hyHpt1WqfjBv1bu4gc6L0Ps1xFKpGqBOXeMDMjUPzZymgp1BGYUzEprpTqWHpeZAVgkx5yuPqKb3wH2A/zEvJCxFERkrH3OI+ZfE2Ek/iJQzoxIK05U4Pwx4h5qzzQ2ZuPeE0Qx//2m8AJD5oiM/OsX7CwqbDiPmj/d7L9warqPxrS39uPF0gIsH3qLcEJZ29xdFI8lB3G4/xG9L/Pw16xDBadmk1Y/3m5+jHIbJXrNYv337H9eJAq5OBy44PtKammbZgvaW8VOSr9K/OnXmiuq4uQh/lCn5F898Bf4vWaP43WvpJbfOME8NOpc09mGkx8v2BRGbbbjo5NoOXQbGGar0bXFpZ+C8N9qvPXTVuOOSzjXRm5RDAdei1FnSmjbmA4rzfVd/azwmXOtTqXZ2UOV7yqWHAr3aKyYdDO18Q5KBoE7NPJJDf1C2LOr255ZWeRbBQ/S3XLoN25LOfYjgxlq7St4R6tT9KKNO2TcN85EtvWi64XIo3OsG7/dAJhVvrcE3iFdpqKCOfVQclt3R+a5RmKhTtq6j93vivJ48111O3Sf+FUMVylxIpZuCXvOifnsQeOj1rruaBp/IAq9NEubjUM3pWd1/8B+KyIVZdeBpdnCRyc1ZrMJPzRs00GY3OBmPjguuihRTIT4hUwvWEe9Evm7nyxSFx8h584/Bk0cTFXC7LXGOAXZ7USE77fAf/KJyH65m0OVHzCGPp6kKBA3z6BrJhDyfpxW72ciUWDTRd91xziH8K4fenIcMJ0EfqiCorZJWC7X5Ycrdieg15V0+ByveImNJ/EeZksVfPPMVFn/JGsXvXku3xrUP9yTboZean2qK83sO4F9VlvDb755ZVz2hN0EzmJznVk2bPHagpM8dFx0J6pTTuzFcj4JWpWevB3LgyREKrt6w2Jwb+B1L/A7zC8IS9zIyICnkX+/3H50KhgLvrxkql46fs0o1adjDxU6/+wE3YkyL9yuCqXzYqDunrKTiyEn4+kljicWZI2Xh4EPLrb/PcOUD0CbuRTi+C5VFzzb555zvMPno/dQCveB/1tJ73fhPjcsuplzAjtA1L9QZHIY81fdtDacKDC7AePlCpsMjqKfqULG1vxDpFF8qYFcmEl/x5y8aX7IQHqonkGCFKY5ym+QGXr7vqvCs4u+fbxNkanj/yxR1EgLmB9/G8VEiU/pZTqCf1+jdrvGipY324gEucU+87bECWh99FbLlpyeBcjAp3Yi7AMJlmpJwkh4iuQ9rFx6JMGN+YCFT22m2Av84DOQ7LeU/TJFbigxtI0Mh7kmcgWYXyFg3/FHvp/yq77zwt9Sj+N156tkLmI/WPeXi49Kp6c1KdQhVMmfMmX/XJLQyg+pRI1PzM3qJdoi/fecx6seKmDiUb2wPLuUHvZq1RL8+eYWO+eK6rpJmGxs00l47aFQNmbqnqBucve6g9NHbJNFccOiFr/YwduKaJBnsY+quMgJ3f4fXD6f99hBwwp+z88lzIee0kyIJBjlGprIemco9YQ+PSzJjodw9Yhrb9xqydT/nWJybNT2d/BrKJrWr2BpNke5E24Fi2CNT65cZ05qgV+xPjlD56WaB+eyt7iCa71WOXacrTwUjyXFMLhBera9Qp58JKud9IVRhwOYjbV46wH3fL4ifzYlCh2ZRQ7rxO+ZvofN/dMpcQ0eO1w1+rrDbEDgsL2MFthK/yBYinFNkNifh0tZq2mtxAtn8dSHufbuJaSnqF4jZ7sb8/CGqdP85+OCvjZT4DkGmFkTXoXs/5YrV3x57m3ixAncoB8JmYhr/P5g6bPZrUINjwTyJj4w/ydSv+s4Ly79kjeJ356nMbPTvvgZCosuAOvDenD4QWesVYdkevxMp8BNoe80mMcdWNc2N0oKeJjqJXSMBmqi2BcOx25KI2xsOiRe9BP6tUqrA0ASFGrG/g/HQU5ZWG/Mfpvqb/y9Tq+4/fQePMvE3n7GlMb/i4XgZVlWwkSKF8q0SQDvnHZJqXZbTWbGWoDvPNZLu3a9OdTq+npiYb4wozyl/WQGc21om4cpGb3fg4gr6bGVXUfNJxJ91v2bur6tYjpKYnnWmw1W3eC5Qq6CmSuveIT8ueAJGXvLI8PgCJ34KBN7FBqgtnzZw/qSoS+x1aCnbySYMbPhwwV7kvs/LvBrO6tCRQLrj50OVxP3xfm671hTCOAmZqgCZWvXI1CP8npFczlfMn5UL9KJqhN6NqBFzjeCJutxFKuSlW1RBeNyNFK4HBp69TLjgdEamJrFXIHSWEgueRa/SxdFcQazbPRdK/cqn25fSgHHnC3bkivgf72dnFJkyd80f1Cme+1XfeUH4S87O/+61dJ25KlySM3qxZ4leoXx5OLHONgv0OjrO653rxDCWN5ukp3lf0uwTm9BZ/L9M1YTbQj1w6LUcX2jJPl5injgeRBKoajTSnsuRqW9TzLQoupFe0mcHdQIbEp/f0bevxkGBk+YsK99ZZiJthN0FPGG54FjCfXtW38GHa9k4LLLfqFOFZItQny1k6r7B32eFE2by+4Jn4Wc7lBTmjxV4nS6w4FaYBlUM8QLVxvnmsQSZ+s8axbS9oY5i7ovppY82MGr6uwpe2qKkHo9zTEJfLTnG4VkkK0XRQAtpW7l6eFCIwYwSwva25JiVzFt6sJst9JH7IqG5ql60ue8rCKSq5QI+NB06qOj9DGlqOS90bwpxDJOALXNj5Xn/F3fv0q0o0317fiAbggJik0sEAnJbENx6ICgaIKio6KevMM08/7dG1TjZyTyV9WbnGfsZe2/dEr8154zbOjKmXMfcwENWllya1IsYl/OsgiRVAwSm4rJicTwZ4Nt+TJPsjDG+DecI4velICmZGFNNsLxATuMlq0FX9rwivpCgQNmVpvxzBV+dUvjpQOBWWeKXqR86FV1O5l/UKZ5f/uYeWkH8R+7M/NP7KF775Qvi4+curcXtAjgrZybsg26iZGawvGSkkMJ4ZOElty6MKe+am3DeySb5zlHsdlsesiXz88ktZC7D1B6fWYWCQ6S+CDHuniJj6pVjlKlnpiv4RlieWkq/mLpMpxtkK+PFpfzqhvGb832onfmnz+Aui7E1AYGuerrs9azP3WAREaEHwUDFtJdGXO/SG1S++CTxsVpVeHxJLM8shjcX+1M+Yuc0NXC71oyp4HARscRlzPvdA8YU7zLvl9OTCGXU3jkS7xL2fmdpAmpY7lFoUKdC6NxP4DvBHgW7bCUirQpk2JGRjeFiPm/xVioFKE/2SEnvciOOb/YJCnE1fM4w2p87bpIAfOU2cLCtFyLKXq+fOvVlahpMBW6i8ibx1C0sXHZvNuZn1ZYGZXsZ0E1fBEztdJvE7jysMFrMQyiiU4FSeah5JOY6gVSKOJTsDOYDdvJdhLhyr4QQYeviel11gFfbAwr7Vc5/85R6Gxhj4e1vej9+8bu+84L0j/T1EP8wU1O3P0Ik3z5rljRX8WtufdYbmxtJ7Tiv8LH+6ETdbmlZf+4nXxNrA3dQTPJdnzryJwppjCUSZ2WvouXpbQA50juXCrfl9O07P9wsjIqVIA3f81MHfa6hTBgYU814zSGf3+8o3tRsDFxW9hqiZLoR0o0blrH7dQj0NndJnm0YU+lZEOB87H/pVDvuC6g29Mryy0PKcboKAbJb80DxQrEsfJ1XNbSRwZga1sVnr5HpAm1H5v26Hfv+h7u9Qh40bAy+XMPCceJ1YO7jEMFbzQeUHm8DKAspIvAOhBFZO1JCot+WKM53fovd9nSB+vy4IKLWXIMPvHGCurUHEvu9hLHYhsz7EWfgvt7v1ts60y1+RF+mjPQ9wV7cPFie8hMVn4rIho2KTBq4AatRl2GIwBceCk2NRLHwnLwB6kTMuS9TiW/PYScGT5pICsuP4nUhQJQFV5Tc+qv1H0wFz5koovu0noGzKA8IpFuP/yZTv+s7L6z+kd6jfzpPMesRQN7Bkost+dzgRzNsIGizM0n5xGTP6Lgm3x7Z+cxgOmVdeAxnLJkklw9Mp9piA1DqZ54mbyltUfz0JICkHWjSgTGwPGAh6HcrxGXVlunKD6a6XtZIVh57Fx+MCEMEysC85kty8TnsbhCtXmeUYtPAGGQe4Dx8et2cX7scb0dlCcMRM6auSjHialluIN0dO+Z91AHw4xyvIGmAea8u7HMc79oKHqh0uCy4fHp2a5TplK3/ylMPfruDUHuyv5ckeI1PMM3B24JF4TBLRvSaORT8XeBy4DnciCg6zcA7lIyp6VMvvPsq/9wfwV5/++mxtdrURwiur55LtreLipV96IM39QOF+7rjkdC8dPBzZSSByQ8j6vRNA/s4vtAkuMQTnu6vAty3uEHBvuHW6DIqFViP6MkFq+cNoxOfBlC/dyzdpq87j4rocoNkNd1oclqw59Fsj0soeu7CJefxijH7iNovU9HyxVyWyxIeaHn895laCr9l6t+Yo1hxf5gp862tAe6zN4qdslXxrqUsD+3hSJI7WboYNmMIp2e/ReXbZEypjYvgvms+/aXWzBue37M1xGfhSdP7cwlo93w9IYSA0mTP8z/vzLx3NaKF2NsDNii6wlnlNfLdR7EXLg9IHjzl0jAULbwR7iXzUvGRpBLmKvzgpoCNxpmLsp1wy7E/keXX+5VqwhjtYukFJJs3XOK/BBV7tyaBnCHBxffLxsKLZ7uDa4wcrrw/GVOsYLjQeeQXU/I73UKp7k80btf8gLtANMDLfYyAlNGAkoIxZS4OWxRUWcMz3doGsLk+F1xyc/YtTsbVhrlT7YSSSaEudgWpgZ1g9jR+J/kab3LvJ1PR/LbgUX8JdXCO4Yii5ywfkaBGPuzcsSPJxopb7GvrG7j62yChLh8btDqV60BQsxZFY92PyGxXPuRDmTPdSplOWco9h3i/Yq+3fRUq7uX7AoJteiFpnG1VvBbjDvTLhXm/+GgxptcDY0qbM90KT3+VKYH/3T4K+R856/Gn13zHvdRDOStGLgmf2ohPjmADOe9L5gX32MJbtA5glESbFmuR5ZVrPGhwur9ZTb6xioo3x8sZKlm+kkSIDRFFd6ODfDnsP/NupxHTc6XCSYgQKRJgTHHv5xXu8ekXUzCbpSxz8wdCtrPPXVyHcAtBwJdcHPns/bTU8oDWmDHBV0ynjIfCA23g17xfyi8Yg2+poMn81A74x9n5oNcOKC7DGLCjWwU0p8fn3qXM5vHsmjlwXCHGlN985v3iZAnZXd3T+OzgGGP+dgD34mkUriK06BoqJ0DPrc2SCD7kSJIWd9D904LG1/7R4Jdzf0PtJzWXHhV9jePsdWCM+j1Ks1TksafbPlj4NBA4W8mEzDzRvkxBB0ynTvO7BEG1OyLyGlqXCVH/Bie/Yy6cBaqFIno9BPKCFDSEGW3Re7l3oR6WOSHzSz0huewMqEOR0hivrYH5hoSH8Pm8oPT8KkSc3EYKttAyXTIuA2PaiyXYav6eiwrT/KtMrX+3j+JfuY/iT89RqFISQ5Gee5LMsoDHvHgawK4XEUry4Q142aketM+7Tcp+Kiu8lgYFxjm34QqzLGJ83RYBpNms5dL3tmuR/OOstx4mTOckjdXNxafvR4p17suU/XKucEw+/Z52n9404vuoQnwsMpJuRMZE83bZGLe5iMZ3c8K4EWMHTqT53JuUM6bug8NBR++MKXlZDNjyPASFSUIufpFTjpeCnEEcJSlKsiP7+r3nU7gWrUMzw2U6NXW9Aw/cKzQbezvH3kw6wl6NMpqMd7rG/knYAnI8lYApBA165fIRLMewuMA67lt9E2o56E3GmIpGn+m2ctxDEMYZSoZrNOAzC6gQ3bwzTY/rnDE+aB6YsvqLKVTWjKlUvXFhPB8G5KVSC+X5skPJfUI8FmWW95DHilEA0qFCz+YUBc93DzTSb1OLwtncgciacvRl6kVb5pVn9wNH9NECfJmHb0iPwLz3NWF/7zvIKSDQ9lyomcz7zR/NCtSY39PAXpjqX2RKlH63j0L5R+Yo/nSe2vbNHMqaP3Kx856xuqnqNpjL15am60PTYhkqBw7e2eK+THGlMIPL/LGh+SW3Y7w08wWkAj6QeDstXCSMXg7J1vJouuuDCiuL5xou00qn2Wu8tNjcBxfoj9kvpp47MYH9WwlIctNPLTb6vISIbh0ute4PjOTraMMj4RxUIpN5P1HKXvCgO+PTo4DplOxONdQIbykZ7g1j7nRQoc4snyS0VAfsvNjvP78lh+SBz8aYrCiMqYFX6Hdvkr4uXEgXAFzSXGmDzaOsgN+4Cg1fjz2vezPlCEieWSRKLrWoB4X36R36WJB4f5k3uJzVFuwaGWh8Wb6Z9ysXOyAB6rjk6okN5sOZ99WpcDQWIwpiQ2MO+TKi8LZgTBX7ow9pJBAuKTSWx7SlfgvesysmICWBiuabuRPMCHW4QMX7SbfK9xbS4ZJxhDaMqeu1dSCplIKm20Lgsb+/fGZKswGlxGBh6keeMi9oz8EuyacvU9vXak/D4034m0xJy9+t+Sr/yP1+f3pv0tCxp5dVRkliSXNGlhdmHFhGi7k0yQ8WlotPH4/ctX56v/Moy9DiYEOz2+rTXwpPHsRoYro0KzsVBQubQCEdTJQ6tmehbH1YAV0sdJS/hqLFYyFf4PEyfnm/fnt7QjI0Fk3H5TRiT1trENu9waVn32FjzsImMFe1ZbooOTHuUuEJQ1oyuH8wdT0eREiXZ4zic+0P6KieG9i4vkljlyoso6OcwF1hTJU0YkzZfbaFQU2ZTm3vUo7XJH5BtKi2NNmeqYpfZMkF8tFVUNh481g/8VwDViZaKOTa2aSLz4sOuIQFSl4l0yl3vb4Aqc+sBjEDx+OdrhVQrwem2/aN6UZ5/ujUYj+gL1O9maiA3JzpVLoTWzSdeR5iD3koec9OPL7lV/jJlNjPW/2URlbw8iOLQnuqXX1Y+cybL7KMEitjTJ0X7PPIzH1ESVH2zLuW3R2i48h8R/SQmq/385fzPYXHY/jJlCHc/z5TK+53TKna//qn/zcxJa7oBKXy6dMmeFuWFxZdB675UFEiHNdrtDjzG6An+9Pjjb9WeFcgCQYW00l5r1geiWfyFaJX6JL4QtsJGUrnQywtNEpewWpElS+L0N1U7dNjW2rxtdwNcPAVjWRDIwAWcBZCMhY6l6ynZ4zDq3KF7OloJCn1YkLcqjI+9zZtSSkNu8/5IG6E2xVjrugpK8JKZhZQkrWC0gNZAxrajQXezNBRujyuWzR2QwiD0zioiPWCx68L+ex7ODOdajWpwuQKWyiLHnNkXzGvyFznGPCfJia+e6/5L1Mux5lcGDb1oNvHtQTW87RAqZ2wPBWzzAj16WiguLlpMd6nXQJBdGb5xs1zFfv1zAXztv7F1HK+UEAtrjcaiIo4oJee+5AcwUTEyxmt3FJH7HPrMQpXxjzXh/3WDNZGvCHBeKhy3SvfFuQJZD/z1A6cDKJkdFH8vG8qHMT1FVK5Zt6z7FjN88r18SdT1toakRyPEjj7854Emtn/VaZWv1vz1f7D/P03eb9n0TOd2k8WSrfUbtApqSuwrKfEBZ996chmtRPuwMbU1/stzgcBRokYXBGuGVOaJgQQaiHmEnPOs0y/udsQm5nMhQeD+feLHCyhbxkj2eXyuV/ddHq42b5G8tOD6dS19Rfg1dqMhlY9G9BVf+ZAxPuagPO2cuRXIoI7srYo8yumU2KvXOButb+YevlUg8pzllwYSdcRbeAoAX4paxrcH1uW74Q8gE7qtjR/f9YBrhmy4OBgxpQ8Y+/fHugFIG9YDRlfrxE/HP0SrHqmU8HLq0d93tI9mMbLpPDczRr9MYqPz74GnktFlzE1l3YtgLxXSTyoMGG5nQFAGZ1QQi/m8GXKHbOeg8+JT/SeZuqXqahWmU5dYnmEWuw1Lj7dwgYDf1kH7+MZcSEy9rG+6t6bYDrF7GsjXbv6feWbUL8Dlt+0qzeiyNoh2HH+hpCV17lYe2gdhNHYEZI8C4zHlGd5cMbtSXS+/WLqh04F3Gy5/otMycLvmPpX7qP400yZdbQC53phupKmkoqiPEnAFG2eBPXe5pGjxjoMr6NJMhNdG7zZZTzQ+dMgOZ5YnTeu1wVoVa6QeDzzMTI4DwMh+oKCsBJydKhkHi51qn7mNKRPn/hDB/f7jjHlX5hO+WGagCtNAnONoRsjYS2YEB8fAoIb3zdokJgXvGiVTTN0Yjr1cFEHjxvTqXy1Zt7vZb9P4OH7C4EoFiNCwvEJOEqWKLoj20XcxvLglO+25KtTqYpMODxD5v24vKhw3ssepGIpcuFppor4XL7PwaL46NTb8wb9pDKmnONosjG5uld6cnJ78Pg9T5NZxvLU7uk4APpFQuy3TipO1IsNeVk3JB263sUPbuGCbhc9F71QMnx1aivsb/Tr/dYHEjKvq7MahF2V/T27uxCs0hZR9lfN4cuUdA01Eu39StWn0t9AFNkpF3dHxlSOrxfw5YOGknROJzyo0hHiVd+iz9al6adO9d0eRSQURySsRAG0h7tHwHLt39SpNf+bu50F9I/0Hv3T+/3KbJOD2sYrGnhJ3iLPtQG8eDFxgdMPIuIUrMJ5P2647z6KHX94wzARA+V6xnRnPL3Zzw8bgYZbHbvoSqcZkP3wYg5mZqxRIVP2/eNSJaVhMKYUoadwnRKNFJHUA9b6uQLm2n9z4b6SczS2pQCOI3KsjmrMAe0krMBpGdmofK9ugJl9OsItnj5n+0emU9skZTow00cOelfCiKaXHhziv1EwFLmLznHuwG0b2Fw+3C4T7njFgOHcKSSrKlYTFG3zZq7Ie5MQb0D9MvVDpyJy91p9Unc1KLPBRIGlMO8ndJjV/a3Ok9id+RU25ccEutG/SZRqB8AHtVNZPtI/awlj6uLF7OWAtkp6GnZh16IHZ6hggfZLpzYoEkEZ1AXLb91zxImTLIK3SREN3p97sdX7wwikOFIQPC1Z1JV6b8De8FL6ZersrSLwW25Fonmtx/jtszy3321PNNaWefzVKec97lFwsocR3Z+uCPperLmI45fi32RK/h1T+H+/2Pr/W6bsesVc/OTxKDoqIqD5xnDZM9g9SJjYVoxkFMyBirChZdSXDV415pPpTI5pdlrbDRY9Vjdt//gm8JjHKpKn6g3pq3swrzRreTQO5gS9nStceXbZ9wv67QgUPTRSvsFk+ag6vj+7259c6Jy2IjqJcwqGfpm4qDgsK3Q1zBkc5JnF5cGSMVVLbIwfLnNMikMvjVjdeTPQLuGVBDMvH9Bsb5/Amq5PEvmDOSBKP/fa1meblnvMdMoSHARN0iikpD1jKnWvzGW6wwNF1AwwXkWPc8Ddyzn1fzAlWFnFdPi04UJ1z77WLmLNdJUpeDo+HjleJ+8UNjf8uVe2nk0oSKcRirHNudhbYx4Hlw9TI/eLKf9kK2DU5EbCR8SYOm33FWxadyLBZvIr9IMpadkg9GVq052NYFV5Muf+YOqIV8wHnLyUfJmir7kBChxYDZLj0MIrbRZBsVcbEtd9xrzufmi+TIX3A/t8fjCFzLbmgMD5LzK14MTfrfnif6QHwZ9en+rIbAHbh83GtGFnIjoOiQX6JhxpxAzZGl3y5xpuD7xBxd4pW7w40BFGb4dR1pykFr+1RAY3qJ+MoSsSkcLFPVSv+8gFxYIHpNyyB5yMkI3hVmZeq7ozL/XdQ/vjbucmuF9g29QPNoaKVYPEqUzAX1QPDuL52UVaT2S47l2LZNZjB9jYKgXcqgKTr/dr594b1Gc1cKEy5DEqD68DqJvhTuH47NnX78GEDhSbfNenovypwfGwZjr1cJhu7pW9BlbC30j0MmcW8q+P7jtH4cKd5anjSHbgPA4bGhTafdT317wAv/a4T57yY2zstwZs65qR+TIrjMDECRTPBUFJ+0QxviR3B9zzoqeRNSUNml875v1Gj70eL4gN2p31LShb5U6COR0bdOA0PpCqWueCDO9/MvXOMonzSb/j9b6bIwjN/S+mLqIng92UDxps+CePQ5E9P+hPNUpn18z9MmUsjoyhfS8OSN8MAljaq+YCevqbOrXgl79ZnxK5f2Rf+p+e98NtcgNNvd9RsPbMFgVxgcF/RKyO3rDAI74UVnAMKoPLiHdt8UTkAY53ZrJKrF8GvFzP3qDI3h1Fsxu3RrTLa8ge6o0D/4RVlMXCCIfVbk7j44kxda6yHXTVSkNFuuxjvLjZRzDz2UjAcLeAsk1pgzNydwK0PmP0ACrBrU8t9GUqOB4SOOsDRkUwMZ2yiHYFY7z3BDyH/d9p5hWA8GakgA6Zi4bYMqD1LYsrAu5zzlgXFOhmg4KyDIoGy+WdA6eVLzRshpuFomjZ/+ccxXN0SlC3uw0Jrmg26cPBSsF03hyN62Fu4UYNV6Aq2UDgsly5aGkrMqSL1iVJ2h0HvHUuW3D9oCfRNTA+Pd1YSjJ8/YYCJjwN6pbJDPz3R7fsqqxQeFpwwSusdApD58OXKYEXRfplKs6vOiQ+n3BJxTGmfCfhwT9kNxQ6wgMQS28y7CuaEcLXG+ZlfTj8p065evyTqb+tUwvuN+d8RV76n3//TXMUKm+3sNWO7Jm4xwzQEh9VsEFkdVeQ+gEJ66cIx+FmkPzyZDqlj0yRul2OUObvpAFnt8UN/OvshqJ5RnnErfgYihN35YJEZYztWuUKl2gxo6nWMqZOF5TDZVaqXKG/mfe7vbwd6A/ryoXnpb1GEv9W2Ri/Mibf605EO8UR4BoaJi0MRiMulwLAsJ4j7suUU0knUNr2jKJwJowoHu8xOB1meYX0poWMrNVZGu+sn96P36crINflnEsPO8aU3idXwM16oNHxLcFXp15mOSfe3at5/WihAjyvYEzJG4/XpaZl9M8HDsXGOFtjl1uwPNaFPYL7MDBmUqGBcE4NmkrPp4gFu/vFlLY2cjRrYQ4eLm4Irg5jarrWPGz49MJFC52N+R869dJKnXzn0n8wNU2t8NP7SfZWg1CTEhpvc8aUebo/YJMvBi6K+8pF3X46QpZegYuXVpwzXXcPX52KLrOhRRHvLsDO7JpGtFjyf5Op1W/Wp8TFP7KP4k/nqY7T9rAhA6vTlrNhXu/eCqAt9QsJ+b5vGRNIgC50MVfG7uqzF+i2h4cq66RoP3ti95N2Bi0q2M9f+M++7UPrwW5nX0lYKpyIuPrQw8Hv1zTZe4wpuAkxXOutSou10ueYWb8YTB/Y69FAGpFi1iKY+xNj+gdTW7rjoRfvJsr3652LxQVygD6WiJTJ9jLiRznbgbWTWi48HM0KNW8PQD+iKw3iz362loLK8lfNdE6bFxPWouUCokc7JympLywfpkULfqb2XIStbEA/5iimsJwjz7/X05cp7ZJsENTb+1pHXR6AvZnelGDrPuGVehnBv+Rn5v2SXkUVpizvPNGcRsOiBvRDpzb9yHQ0unU5WgzN/LMnl9Ugq7cqdL/ad5ZnYeCCfi6oX6bEJtG477zftH5owXJKBeIIG4fXk+ysQirsEpoMx9mAmqYewEVMp6NJWOWo9RoDIjW2udi5RC0+LMY9KGLKGErbvEWW2CzAD9nXAUu4419kain85pyvuPhH9lH86T203jLMmZdZDigYuGWMIq96gOFdBhJWMzZGRb5fQBfxmBRKzZi6CITlmeNDo6UGLM9MadLANsiZ90kiNCBlxp7pTp0xRuQn0y3Y9h0M5knmyCH53DmZPwFaMlNJOW6FHJfRMYCtiQYSueWlQtqmeIOfyxcCjryYkCqab+iI8enXKzou7o+7DTS5g36eSWzs7rMT901ZXrkJFrKclwO+q124ACuMqTsfzOHwvJpcqRY2j+2pfMLOWcy4BN+ZTu2Fyx5MHp25yM6Nn0zNbsWMc5z7XdQjIueATylj6uHOVX1s11swUu+zj391b7CwKzowllpHw8THFbLOG5YHX9qLhqFTuuj6OjKmTtseRW25yJG342dg6K8rB8krz9HjqQ2wqW49B9cT+/mNbPPBZEQaCQ/dI9b3iw1z5ZO15Lzeua31lbVRINGChJDNbdYiSjsKSo3PJORsyUXC507ScMIIpef3xOOTJ/5kKugq6ydTio5q8rd1ihnW3zC1/C+doygOMwL2+36mgXLtRnQ3mjMoPPMqsC2FHC1L9rRp77H8wkurFnc8JdALIfNu1GNj+p4XJWwH6czBS6MDWqdsDAcWGehXp+qlTOHe8yvu6/2cgLrQc1eF++apzixYfkqvZxrZfMFEoU9GMEjCmLYdY0Q9CBPcb8sNyU532cVmmalw3h11Wp7Qp8+hLAGo2u3EvJXKMnf5tDdgiA3zQsmZ1X1TCdYsmew/5726C4/3p+UAVbubIWJt7Bavs64AvXXPCAIDVV+mVkExI87V++jSk8tAJb7Bfff7mTsXgWV3L5KoyozlQVNrwNMvTCdTO8qRzdcdqC4+o7ArhfbLlBZ7TEd+MFWTeAbb8Ma87jQxnZKflxPgvDtzobeMfs5RsAir/dxHceWX+pcpx7nuRH0/XOYQvsoEfb3f+pXUsJXEjjnSJAe0z3sXcu0hcWB2gYXnr3YPzoHUFHjCvN98nBbfeb+QLDfD32RK/s35KVH4R5j60zo1ny8++6DTjuWhpHPR5aJWgJzlmUSSyPIVN/VvOGQnRAvO3LZYqogHd+HFmDAc5r0I1RKw5ZrV6ZtLKuQa8hKyxbmnkDVERItmd4Tu/pa4eB9eKvx4Bxug4qD8nKNYbm30aTnakeilWCxP6VoHtuf3KMyuLNPT3e4OR8k2uFKObi6Wz5sFpArVPz0RLp/zToYDlqQemTcz0xgVp4sGGj0MCNw9y+B7TZCAcjsTZdsdy1PF7t1AyckylwYhY+r8tFn+Cm4dAlIf1988JcvFjH73JvW7Zwpe6Ro0hHBv6VYur0E39xNNZN7DOEq1EmxJaEkIT2Betx1ngMOipGF8jWP0I09p/u3/plM/mPp6P6TXFeB1wtTmeTnCT6auvsp9mdL5Ug2WkbGkX526lK8ZZNd1zH293yJiJG3Q1NLwJJsDurQ+hY3nPFD0uI8u2i3imum+WxM4rvIGydGaByMcahSxBPs3mRLF36xPieI/cn7qT89RnE+GyeqYTbnAL1tWJz+nEja07kigdCzjvxtngoujIlSadVnhdNObcGyTOUk2rcTy1dL2wdhm7OerPdcgZKMRElVkuhMd0RpZ6W4PLbxFjswdplOx6qhwtfwZjaWnEDMv2c7Ab/aUCx1rGNBGXezBNbqOBsRaxOikyje44dYgWbhhecrW3wOQZK+RIqZFi825gcFfvg80fFaLEbmveAXmY8bq/tPfjMgLegHO1eZzvztIPPZn8ww+C7IkfW3Zz780LwA8PloU3ufqGu2vJxosZsWafr1fLvQJbI+OQaPzjemWnd4W4B6cJ40H6vJ48ooY7K1ISThWCo/62cQ8sb/0UOSeQhFFGtPhTTz0n141XfzVKSVJWN47o7xCKcxS0MWA5b5Fq8Zf7yeAo/6c97PdSAneN3lJvKq9TbrvJGuIGjmmcbZhTPlgR6C1HfO+ycuMmQ55b9hOuEWBBBfmG6S8Bv0V1CSs8+EXU/O44iIyX/7NPCUtfrM+JUrL//n33+T9QpvVdXV2OJFg1mMVaXjYMt3BLQF+K2Ckx7cHHCxFp9l0WsVYuJoqXCRd5pJtxsbkY7rbgCv5RKP2RnK0CuUTBDOnoxEP3Bq5e3kHw2ojcLG8/PTUvm04qO8Hlq/GmjF1vvAsP+HpRAGQlaNSvmfgagdWdxeD4TIHdBjg/HAwl92MTx/46LwD4nAql51jqcGLM8+SfBnXHDg0sdAzhom9f7njQpgtG1RJuwUcH2iDsjf97PdLzz7E3kKksSNeGmyVkg3++U0RhElToccqPX6Z+q5PrQlNwMWGQcC1mPebdvIdtKP3oGS+qlrszcIA3NmMvf83PJkuSEIDSkGZril7GJCYfLztYPZMN4Xk0yexXQN+Nsz74QPLU8boAXhOT2lgOsoaiSuJC5a8qf5c812v92rw9q4L+mXqfVvIUGQ0puTIszy1PtnupwaduEiWesyyV+GDprc7FJVmPyFRYr7D5VGNwuklNqhWxAWo2a5GQK30bzK1+n8fe//J1P/amcT/V531WCiqBNri3nBRFdAKTWqssacfsWccftYvAscZgWYPHeUFv3JxHj14IBf2ecQ/9vu9/COGrYaOBLILjT+77GKo3aql37l0yHYFtPldQLEQSzmeVZsWkihnXvDHHtrN1WUZf1Yy7+ZVIkZt+orAEzNW9+tNvEbeAp1hnO0/fTvaTx/4aeVBGM9VlEWf37cyBg6wrexI1F/alj0g9vu8l9TSiNTMC242Ow669rO+9sP7Df4DQ4bsJZfEAvOiknXHsGmfJxQ0L9VCN91vggX66NSP9Sn5QAigQjdQhHuP153I6QFfyztNHNmN8a39rD9F8yMN94k/6Mlu5wC+ZCwPcc6BR4ryYerE8lJUnztA1TGXAbcB06nwMsTIfcy2oN959vq35DB+mZofsMJFazq3furUhynmFXaTrgWGDPHDiBF50HuDtqvLBpRyfeTY09uskbMQH5+9TiHTTT0Rv0zpx2VFo2IpVsjYj9xPnfrL3m/127n01T+Sp/70XLp7qh7gzucHpkvOaY2E+CmBfYhZ5u97VuczJbvB3XE1Whz7LcZvsukgjoclIpejnWO9lRSwg08fvk9PN9QeFRNy60l/MmXchBQudcO+f2kxnaLzdwK7VS3Q9EFMwGisSkBTw7xb/sgmVHJHBxQOTigcu3hCakEpjIWAuIyvZRW/Wb6AGjSFZLn56Sti8j047ynnwgW0GFmltWN5SqQ05L2Ni2y/n+B6CQxSGj3TqVXRraAW5jzj/3TJ8XPN3r/yCo8o8BT2doi+PQSvW8EUdul5jR7udgS29znmvuenklSm4N3Ez10DdmVh6+YxBRqbhgPZ34N+XjEdV3btnHNPpRKj0Uss2BjtmQtObeKiMRdXYHP2lUZbzHSqeHYGy7Mtq2ni6dmyfFS8giVmfx+zzg9LvzvHdSB61QJ9meKuLwmijFWLZAH3FuWcwbymYxxpMBM2EwJ97cGnByUJBgO7KOPXP3UKhLP1i6lPnvrbcxSy8Dum/pX7KP60TrUGTwGf+JoE3FpvkPNSXqAfhCMK1TBldiziLnC5PlUuTwR7jRflNoOy3r45El4/9wGmMXtG+2DPFCkhLrKu5Qtc98i8kAhIRHXEdOu4mi3Yf6oixs1hacIOcQuS8nnm4o4NGdBOUY2C4GU2qBmOBnijxcaYRFi+q5fCEQ4XhAgD9SrimX3kgGTuHJHzosCYBrgG77hLSYgE2qB05kaw8dMTCQW3Y/lIUx5wT5+fBiT3z71Ju2KCcPZ6k3RZSICDvbUA074euMDaTypStv4hmAe5TB3B8yrdPgTRT6Z+nJ8ySHCArcjfuCTNbiL2BDyHrfTpOyje567+3j34QLQrmXODQlHRYRH+ZOrr/eJukL9MQeYznUo2nQL6rmA/7+tBi/wymYJ1tJ5TtzjVa13ahfKH8QXyLXU36k1diwDHLeHilrkLtLpaSzDooyFATkx3BOEpgJ/sTBL6IWU1om13sFmJFatxCctvxRn/H9Kp9W/n0tf/CFN/WqckLOawCaCkwW11wugsoQHs04w9Y6U01ohTDj3QTa+Scl+xOr/Z+1tIhvpJU7e2LSw8pwtYB4d5r7POWajx/QScQ8C84HFPJ+RFMvOQTF4IMT+9dZ6DJEIZ2m8uToUM46mzDHCzR0lhp/csb6BCAbPXDxzcdT5HD5Hu4WwjnSsf9Ypl70XXQ2WcWJ5TVqKILXsMwS5UQsNdQDDqGtgCbnimO8U6GZGT7pjONiameVwz7+ffujMkXfXkEml3wdix1Sv4mrUngT4PmE4XqyqQZvmKc/K7l+vZwQzBBZHB+2NfehrfKlBWyysXnxV5wANMbzDPmz0X3G8PrDvbdAimIpWIf3s9Wv0tMKaMZXOmX51aq/mKedX7FQVDw5gygooH5RzWXNAeD82XKXkpzpHL6w9VN3bGKuD7iOf8ReW0+mlWC0C2Avm5PpXe8A000hxIqGw3OdovuYHVgAemkft+u2jZ8BXLy/eKQOsy79dk6xcg36mYN7WW7d9kSv4dU8p/XO783zTv5wQsJFvKmNHodn2NzKUrR9AFeU+ia9dNSOeVDk6vSuHKdVaMOH+XCux34kjigS9UXK6rmuWhNKdfplB7X4O21JgXHGZkQJ3B+XCNeo4kRVJY+JQubhDK00Ri+tissSwSGfQ5zigoMssDVTFxLJ8tay58a62L7nO0g6FrdZLP89WAmbWpIN53EkkX0/C5Z3a0QTGmEMHls75zV1wVrPR9YHnk1lVoiQ4DHHMBo+J+sCd89rwaitC8EyJeGZMba92A5892XGD4jYqc8BdTnuzOYt12lAA2+yUmkbCeNXpT7HLwVeeK4nclx5hm1hm0B66YNxyZV0vs7T4QXqFA3fPkY53UngnGOD9TGI4L6//B1GEaWQ2LH6wmGVNQoT7ypmC1nGbIoceZqCvE+6lTnpHeKj2YbAFyxJD6er+3zN7/duprGl5fZ1ZTSrmCrVEgEibdkZEz5iUY6bMioReKObrSgfmQ46EiAWnPzd9jasmJv1ufUv+Rvh5/mimhazGY5Z45uNVKY95kQ0vw3tqOC/fPRYPmHcszxwVSSPHkL58mObMFZCS+IPKSBxHD1mV5ww4SGqA38xrtecHqZPY6IOB3qEGUNx049DemS9dCUnE/vvaQ5dqdkrm6bDG97zjQN0OCAj1IK7R6sjGmLS47Gs2fnMhSBFd8zhlrXOGuVxXeb70IIvRY0lg4iA2ejNsc3FPvc5Ezf2PUnzIR/ODIaoLqGC7qtayD8/GKaJ68LiM+zJMY6p125ZJuK45Y4/gEFKSUP/PUD51acbnMFGNkTHUHBcAmAqv7P84kQvKMQTe4C2Nq7ah4P893oL+kkkZLz3d1t4myQEL+kvr8sxZ16ej91Kkw5Bcuwi5Ta+0EVwRPgzF12lYVmHxeoPAZKsx7a4tHsKrua84fjx7/1akfTLnFSm702eq1gNQzCfrqlCS2yadjx46G6znzFTjYReCtFhoKhLu6/uYp+/mqaPQ8DTnSsch0NRuZF/zLTPGL361Pqf/GnZl/fC49DvsVaJs4ItHWD5n/b1ACWrItKPAm8yoWyo7wsMs5JfeFlGPx8WI6kxw7Lt0Xw4QnOtigiRdCwkdAVbQM7Ao2a4P59eNAY/QKBAsOtfTiiOQxBv11wZx/AWxME26J8fumjICLZYSCnluIaCrxHrQuY7p32NMRuTc5gQOSNVKq8irG4pVl/qSjLM+tP3eokEhegh9GjGxRDEd0SugEON0z3dGvPBtTz+AENxqxPFbGxYBTtfBYkpkPKJ1eQ4VPceuCD1xGg+1TVRGTx10gZPmKOnN35urjWQ6+3g/qgjF1qAQfdDQbCLkOzItK4hpA2Ug5hcn1LV18nsLgSd0F9V6P+6C79Jf3C3nSuYjKrvjVqW+eyocqBNWVUxqYfpCj1r7fg5V6WRNPbbzxq1Nf73ddOLl+2iU8lHc14lIxrBt086Ytc7tdwXxFYozomvc2GGqqkCDVmxzxw7ADR2WKFdmTFSOiVxNYOGc6hexz9ReZWvx2Ll37R/LUn9apjeq8wT7GgILyNI3o1e0C2HZehoK4jqdPR6UDi8TvGUpVheUhgUgnSOPZiUv7TGyxu5k+9yu8gIbMeTEm1y8CqDyVKOI7hNENKxh6OXkhcjEZg1Xv2ZAq1UBixzcq7CpOC+4rC9iY2jJdTEdGh7HbpjTarLkcldEzgvO+U2n+arcuHnR+DqmlPEjseqKKlwN9gClutihwj0c2ZlTuAmZQFjTsVnhA1l2p4a58+uWKn3uEat/DUCt1xxFNsVwcrNc6eHumk9GsPqzR83ItAn6Rr9CXqb3OvKtirxhTblbnurcXTLCh7wlR1W2Lk7bagLp9pOSbp7r9chvIN4snzsab5bpp2Cb7fA6Mqa3aWV+mNKJcUbQOBkAHMzfB8QjhwBoVQI9XMQZS08ncl6nvHIX9+X1p6MQ6CQwe8hUf0S9Tr555XX2L2POygqRBwuuggrIW1sT1l8GAHMIXoNRthaA/5PHPPDUXWM3520ytfnfWQ/9HeuX8aabeKbqALT/8zz06U4VmvszyybuIuaBZxhW6KlkN1I5lLolPkoVdv84hoklDE07Mc7zeIwHcce6jr05ZxPbBVrWMC/XTSURcR1Wgej197qUVB3xQChVyT+y4JPDwhFVAFejXuYdYyOpU5G7aLWiuRCjYDlNJFAY+3BeBikoDSoybcriwPAEXlBilOWJppZzBDvTPyacb8zpSi07gvNIMhYPU5uhuOwXQutZRaYmXHPuZKEPYHyhNiywTcSodJHAeRUSjd3UQUXY55wEnM6b843jHupU+PfCeb0wCOfFi3QxkFez2fCZJgJkXBRrIoEVMkcP+ulf1ajFHwdvZcMRLPM/Vj5phwvZenEl4PyQY7Z6V9J9M2Zd+DY4uhgT2TgBIuhjXQFKPMnG3B6ZzHCnWX6bc1fMG+iy/vKEu7xFJa4sx5Q3mApzaj9n7MJivKBc+Y/K9kYi7WczXujeqxVenYCUyXZzLKtOpBWa6RXZ/lanlb+fS0f8sT/1/uo/iTzN1BHIERasdGr72DcsfNTLA77OIwDCLMUqbww4aUV5xaW1KGM/TVwB7gmoueZxYnU/2yhNQuHO4kDhvEVEy24K7PybM4SmnER3OKxFq//wk6VYZGpwJ4xNSYU+59J7wKjZMlAJqHw77HWY7oCdea5/TwSEJLhL7feZ4s+EoGArNb3OJMdBPyadnASWpc+hzXDWUZfTL3ODCl6EOyM0OFaCCxFw05jxG3LFP4GztNVrcjpcYx4tmhEI/HAkRPz0WYH6YwJ5vAUXlNpi+TL2dXOI85N5V/b3qXbC0CaOA5TpXF+jqHazvXEfSU1xa2HOD9+c+ioh8mXrWVzV4X4w353v3GvRe1j46tjuTYO4vMHJSVQANPS4clDeReeuTwgO+pz4XJNLB+uqU2NQr7stUWC6kYHadcdyXqYFL3lBuxAgl52XNyBiUO+ipGFFoZzGrCWJaB/N7sETODn32Uu2G/MtUuEzFGPU2//zO+wWckOZ/kSmB/y1T/8g+ij/NVFejEowtZ9NIE1memAkHnVVD5uWCecxNSA5Z+LnfYonGExbXuN8cDUhlu+Di/VtY40ct9IAd5r2+TM3b1waUhU5QoI/vCknV9g7ZMnjQZIctphMrqCFzhyOXXi0EmOUfAF2lNgq2DQYkc7cVqPw+QNGpP7Vo6dwwPEZ7ThM/LSYc2szrxLOhQondmiqeC3IJiqxgxkQwxeiicyloNGA1ASwyIeX6DGA8L1Uuyz99Q26BWkF+Oh4oSVami18KU4utjjwuMvPDgHqpTIPpkEv0y1S9pw649Q1xwTWage7c99eAd0lLkvNc4vHlsruCsd8zJqNNzetGncwCMcRv6mN3Zune86NTVPjFFNEmATbpcKHwOjGmSGreAO9l5njvy4P61SlxW66I587uuZ6d7hKLpCuO+3q/aD2bIEAJC4ikvDcod1AL20cAJLTSeETGegvBxF8Zg4eoWuvXYCxAj2rm9fKeMfVKmufX+4UkWv5VpuTfnZ/C/8idmas/zFRxkFl+OXomF9iHJ4+81FRASWSfhMc1zVFQkxSa9C4wd6PnE07FgYdE0xIaO5Y54d0bNWDgF/NeQxmxomPedUD7IUTBstBdtJuWR9g13Z1jZmQAfLMaB5L9/sDFx/JdYT9BDphhaaLwlVERwaPnwL+AywXPVI+R7W5mECjpDMWLQ8HyW364QX0cI5SWlzPgYyrHoOmuTsJsDRht/UME28lhY5zLaIVekNnQHe4qKV75xcKcvLahHhY1IoK8HDGqmc5Z76VDwld6aJBo+3EwQ5mEnPM4ivptv9uC3VwZU5ZfW/q9SbtgZXIUpfZnv+NGMSl4YeGjyMQs/7gzbx1wiDHlOSNj8odOKa/FGcHxzrzte5qW4PDcL53aZnILavncEuBtn73eIF0Cgc9W6MtUfe3EgLtO7ON7WjdLF+r6CbvnIeTIwWY6ZS5vTJe1nr2+XvKsplw2ZiDMty/OmffrWB+yJv8y9c1Txrh+AO7p7rOXKY3/IlOi+Jv1KYn7R+7M/ON3vBS9B1rSMO+kDqxON9fVKljatktCXkcs33AkgRMWF5QsI7HF0aaqYVeuQi4ezn2FnzItAAuHDQmO0mlCaGnNwck2zMsM3WuNZnwawZ6r7iiu9MHCp81ThGpOakLe89eI78NzA/Y6NUjUA23R9ri7g9psHMYoequIXk93KPiXjOL+9NkLtbllUL35LUn52qjwSRaYzhmFygXrnOWhYo58QDOL6Y6Qchjhk6PB4TFXSGGktoqtRFhCfQ8KjpyTxRonN66ArbewSbiLDzmSX2n6Zco13HGtm++DA5v+gtjvc2ZYP5znNHhuV0dmPkXbxTTpK7DPhcvyoDZr9d04WwUzCb2JtxqZTqxmjCksvM8oSGR+/fV+qlj/0qmX9azAPKasJh27/agvoRsCISYSdae6zvXnyRMCDh/enCMYMtaH0HtCfriGlGCVMXXEuxTskbgkOnPM6+4C9kqSIkycX2qjqreZlYGbhDv69X5y6D5hK1s7GnGPv8qUtPjN+pTE/5fOUbwQsUApP5PSKg0aVPZnLhAXhy0N3tv3iFzvRqA5eW8u5u5ijlmix5D7mkdT/SRY+HrdxZ87JDEXGFudRyRYC2AFTw+Fh9dxQHdIVShTNKL49jbZGF6RFqJtWNCk3rwwVpun/jnrgThgBgdQb+160EvZRhGctBEJ1nkH4WkQuTTxmHd7dRyGenIMlC4jvsHtU3Y/d24qNDryrCb4l55lo73hcMHuHI2IU+cT1I05Z7FtzEVsGs4JYua+uEQdDIy9K9Np116aBOTw4KLG3pJA6jOR+pZb8XryzrbA/BWisB8YY/V4bQLpdWwQWU0ssKltn4Ll7pjOHCvmDX8wJd4YU04xurx+qiQDtk54RtG7WqhotW4W3zwV9QvRQjhjPsBuwg2B7ug3OoYF06k989r+RZ65+uWaCIF0Pv1i6nLxHlCvLyFJuM5jPiI9AGjda4uCRqQjmm8eaiA/z0/OP1e38csUot6OBg8ysKTJxz91CtBz8xd7ZC+l9W/OekiLf+Ssx59mSjduCNSJ2fMwfzxzdN1sp0AsnhYNBeUNqHZuIfQL5UnTnTe4WHuRG5QetWmybdMW9+OB6ULeIxpOvf7p6Tw8wZESB4UwD3Nkoe4GmWneSJJnJo/7gY2BQDgkHNHtqcLBdrUO5njSKUwGxajjbhR892mS6NFo7OeXcwPix7BE8bNhea7zVgNYMaiUxBPK8Uaj9mfX4Rw5+onVhOUls0BLdZuLDsapQhl9lxA5LKcR7jCwPPbaeZDd34QkdhdbeP8IPPDahcHGdHDAX+8nGJmI/Mfotrq0JzZ46w7Rr07tTuk+WOwdZonP+yHH+0oBcOIj+7xccabqr3UnBPPP2fkvU0H5iykopVhE0YFfgHM5MZ3iVctiH9snT4oBpsF19XB/6pQfScTBzBHo8nG2DJY4f3/OeuxUXWqLO0SzTYhS/8GYmg2HLViH0iKwY/4YSXtvHoi705P6IMmNrm3FFMx1wHTJ1RlTopkzH3DSdyQgWgp/kanV6jd3kUnL/7mGdvHftN/vdBRUQIGto8BylBg90fsWCIrHxrRthDwaExJAdznfCPH2whovVzSCDF8Nks51Y8KvS+CAQUWdRl56GlFHxQsopzXTmXMZWkj1FjEU2+mK0s3aHLCV6jJgcRdyaXoKRPzYn4Vg6YQaF62bE3u9HToA/vT1gOkRYuRg4//i7k3WFWW6bu0DokFQCTTFCESQIoJCpKeioqCiohRH/08XK98n3/+7rp2dzP3lfrJnrsVSdN5zjBFG8WZxPgwoPWd1Y5rbg8/mT/AV4ds5Q8c90zmbCYGG3OUUvNt6ReaMTKY2CcsKvOPi9tkPzygVlLTLrDYP5UFgOAkoWi372Dbf0s1hs2EGxb3V3gK2HSuC1wNMub6X13hxoDazg5KAt3IgH83u6p4K+zorE+ZAj9DQ2mVBfrNQpImga4/8pdDWhdbjOU+9w7ot/hdTy8oUIb8J95jlDjAVNWjJlnyIUdTGnI5pdrpRiWcTMurUF1P6dTd81nq4Bj4kXMNCS2UovcvAVCrFJpsGCysOAwRe/XLdTr+Z6uVnNjKFp+Yu/ompeQKMhQRc8B9kSpN/8f3URPpL5lH89rUeF1WjXL+ZEWbPW4+kmnWn6lawCFsEs4KsMfFZ5ZIrSnnn1pjoMChsIe5mJJGiSjDvlbZgi6czK9k0GWpSi6xgJK4XKMpuhkLeu82UbWT9HidsJhemix8bZrQmeMdu0eZmlqk9bfHJiENbGyrykOIdM2cnE7FwD9cv03ANOrd7o4SewXsa0kVhs3AjxNEq7Q2zVghm0xlkevf5mnqkYoiw6YSzSrpIwoaU90vDNlIoxulza+fmfM0z5hDPi5OWnW1zOgUG54flDLF4FeTgvfiQovtaLked+mLKEnJCQoR1AU+P1x1VlunnzLn+ZpoTeWexWfGek6hFXoPNZCXS9m50yHu7cH1qAlOO7l9Q5DiQp76YCmbvexy6YJ3JwfzkSbKblbTvOQHvsxfolBlO4pGpRd+L33nqi6m8nDzZgd6AqS+dej+OBjN3c3h+Rz7XRLi8OMofV2/kq2s3w/MdWwNz7g+m0m3RjDr1p5nShV8xJf/n6ylR/zet9SAvC1GOvxok7ETo7tf740p7MTFRZKUnjxjb3ZLdHvdTuWqDW2YWVhqyufjS4nBzQ5159HdAX10YZdhHHyZQt2POLoa+uUhYQyTN3LA0PNVxkuxvzAzYSWf4NnHiJJseDROT4Em7ZDot2XOCc+KKKAOdycCL7l1Wk/S+wmz3Pj3IqlrXhrkznDtbzqCph9l2Ckxz8pR5y6MSe9xnRF0zocZcVZ0T+ixPCek2+zVbHbw+ToN1xszjcYKYgWMbcqQ3M81auxnMk0oIk68evFfDJEZ7bi3Hftd4xU9MMf+aK3j9eme0k1w3Ti/cPDMz28XMes0JispOr35mauqCzuEBmJpa7qUMj5IgkPM6ERhh9x9MbXYtMFG3RkzPDlfgreFfqZS4SukjbW/jzWSDvr0f47YCbmvnwaL2xMrVZcklxLy4U7bMVAiy7hK8euf7GpVl/x27AtrZ+Bzo3zrF1lkNefHqNQzX1haF5fL6J/OU/qux9Inyl5xB8LuZOnSPjiKpmxLGBsgTu/pdURVkuaR3vhDINoKaqhabHUniIdXNLd0MbLZtEQrJE9cm994ZzNqq02+miruQMP84/1pnZGQkp0eVhWh9ixN1Cn1dLrkrC86gQ7Hh8B6BKHCjHHb4MpATzMjWiVdsCmGrpMWmSEgpFQVbL1cXkr46+XPeEwd/l5yfKDQoXJ/OBo6KM1Em7uzeGoSauylzMoWgkEa9QRzNMVm+qhqUVoFtmMPSydmCa804nQqGYbrRVqPifDYtI90D72VkEqXCcS0jFzVehlfBYsGmx+Iz+FJBPvpiipvsCEnbFWHmS4t4Oqm24H29Jk8wzR1EOzLtStd6ApOO3pvAzPuCaLCoFDIEAmJknt3JyFR0lnTKPbxpzFSLyzCy5xcqHTylDMRNruO4Pwl0YoZD7DYHVcHFc3JncDWL47D1E0LdCPLbG3oTI8deIUSca1TR1RcZmfryfkvRhvxkn2yPPE5Kw9ybALoVK6n955j6bIj+C6Ym/1i//9V56b+bqUv4flDpGfIkMIKjQZQjPtF+U2HE2OeM6GINeeVsswitNvJFMaGZbtn8aL8QO6NZbp6zK0fbQwlMKgiYcgyPMjsWoVraprNJ/r4d2Tq+X+NYnqW1OZVf8BnXroGgsXKM1MQ6004sudI/Ddgmq0KOmdv74IVsuQNGXtmU7QDvOOHnV92cHpw1m5U61KTq6AbJ5pJCJ5olIjehQYer/qyD7smQTwZsNMTe6jfGkAs66Svr2vTPJx+uF40yDoLDZ4/QCGoWwCwDr97XuK7fAe0J6JSbeMCU9ZhazGVrjEbv51TpmkrUFGOayoZgPjjIg3xhzBBV75496lRX8B0ZmXpEd3P0frS/JgJxBhuxuW790KkZb0l0WC640o1PnI25tq+oWM+B6efWN/CxDxFtDbNHI1Op8qpZoj8ZSVrl8/7pAfREjRiISau+ImoyU+iQDE0ZzAfXxGvJSJgpc+AmzGkGPUw0nsyfeVvEypn0J5kSxF99P6X+JUz99vVT6fVGh3StI49xgY5fvHWg0jrAJHqcQCe8fYlZ0YugCHYtNOax2y/Z4rPWI2zsjpmrvapSCDd8HDz6oSDAhc289Q280lVpBTK86ZJlRXIBpi6Wab6UlcumhwG842NoGNG74Eh7q9KQl/GhTp7FMWTk5RiIHiwqkL52K7anzwyla5Abc/8MI2ae6C2mW7r1SKafJSp1hVAGD/ddYa9PVSo+RajxVfiZv7g2bJY/j2UZ17MFMwt/gxn2oAppG/sGUbtrS5X6rsX+qtwnWFHOHuVuqYSC1NUTXAbA1PywAt3cHpsGLx44oW0QXQhdZjwj9wcvULG5Qx79nEGAbS8URp0K1k/IU1wCTAV6fSmji5B05HTJBmYn0Z1E9xiYUlqpo10c6rG/3oMuud3sQkVloRDPUvcGvkycYWQKVHap43zW1yz0YorSXQ7e76F8JiJJxykKTxy8c9fGV6gcKQ1yD+xp4A3vJWzRSNvPfn6KTeZP7868pNgRSq5/VKcE/ZdM/XSo2/8mU797f7+ruiwpP8s1yMAJ9Hl7/9jDZ2LM4mi3AZ1YMcgnz0y0ylgQ48TMT5/961b9BZhoqGFWIYaaPpcc8QzjXJCdac9Y4G0xCYf02BA3wjKbd3IVx+oDmDjm4Ji8dv058+3lemSRSnva8guNuDgPFZLki4BNnwvIZ5FIa3LjNZ+tm5KhlZyanql0k4CBHbvG4eGodGQzpAJt2QKhkSn+jmXabwXo25ve+HjZsmFbXT2SNFCvibm+JBKznU4kFHs7j3iEv1NN7ialdzxADVfF1aealkrlyJR/0iyGLwBXpGwhL41MaXmEovlTFcj1FUFNL12DsC3WhG+meK4tA3/Z5Lj3LqAQy+slZvHc/NYpv/TAvS3azCBFcm4on29V5B+SpsLt8VJScbB+6JRi9D0dplz/nafS4/3G0ntEy1GnGhF8hjhceRSU4CxI4E5kinihKf2WbnWsqGbCjLMGTF2Z/a1Ti0P8Yay9mn+QKXHyK6a0/3zlqxr/Jp3C/nCkOvbUOGDDu8HL6rCjHfepyViaCqRa8ypLb8IMJQdpJpi6mjTMqJySsMnc68h9vRVA11Q99ibHM0R59agxc/jsTVyVNCfbNZ8zXxLKODGMlW26XaNDHot66NPp0iRX9ZxRXrzD81ebsCPDQvah+5MporpJC2LNJJl585mDVrqDO5PGqyVzuzfohHmUO5L7/Btq/DKgwLAPGQ7qB+SZBTLicMeOCjnLkM6TuExRiheCbq5W2Yth2+pittk5NdmF2ysVT4lSuhNV7/6HTj3mP5hi7UQvcHy3YqruPt9Ri1VdkwsOHlRIn+B9A+PZ4G3JDVSyuRZ5l0eTYfNw/2Zq1KlJVvdsqbU/mDp275rql2oSB2IIDNq303lkyuczXcGDPempOJX62Oc2yw7y3eXCtnVN43i/B6a2M3j9+ibiiOvZRT0yBRm5iT35DV7xy/sFfL8tqYtqk+y97AG+cdiWEXKtP8mUJE1+wZT+l5w9+rvz1HnC5xQEYYL87sEXOPOCLRXlA/RdtW0rsp0vEYvygx5TsTAK8+VlBVuQ9SmmsqLW5Lo5vKkUhh/vRHFO4iQWmFXOjZIOn9ma9uW6YFYSngEqKnRms4aM7s8ObxKyxd0g526Z0s61J6W7V3rIP4vSZeRiTOPoGk8Tch2WG7acOiZJnu9ZYhbVZcGWnlfFNCkXJsn1oIGaogPx1/PAG5ni9X4K6ltMK+IO2meh7oXGScGguvG9qZhFuBehc7vOiMlDfuTSVo4DbuXluFAOLtV70Clv4+oeTu7ynDkqw/GoU8d6GVHBWWmQt9CtIGdOgvxzEXmoec7N8cEFBqSr3sbebukx7NqgU4QzQde1U9KMTM1PVY3CIAGmeJU/UWWpgNfzA2BYvYUnKoK4x+5unTejTvGnof+snd82eHKcX1iI35SkN/fFyN48n2g73HXiqkfw6v/olGcEWwULkyZmy0u7LdnLzGxS8qxmtvwExsqJ9QfPHpVl9It1vpPpvzRP2W9pA17lDX26WAQ5nqIzFGibTRH0sTYnkyJ6snj6Ekvq661npphlbBZNjiiSmQ1eLdu+aP8Q1NIf+HNGNPX2ZubcMAjdttQmC6mXmbsxT2X6aIXMXFv5g3kb8Ykitl/oROaiiOp1qyB3Ks0qohwhf5mmDl5mMWtt0k4HzIL1akqSaFUYpsCBdzRexzJm3DXNyV49PGh3Iz3yj+eDgQ227ameneH6oj1mxBuGA/P03i7jSO0zsz4KB+aU1QNFt6lckFOMD7R9IhHyT9942OtAp768n6c8gSlljubMtAMcjzq1f0mU9pNBjP2kuwrktAtOVFU5vfTe210yMtVn/2EqHE6EOdv5D6ZCV+/Ae85+MJUOHybUHTBULxpjZEpQpjLxXorXYd6+d7Q/NR1yU6ZW+Br2FVt99gqIlSvolKC891Tar9TYe1zhXRefJ4mKxulZuvZLFbDUKwlzZtdtzLZPyG//MMXiq/RHmdJ+sc53YvxLmZqYKnivAZz4yBQ9WykdzMWUhJbdJgQdrIKtd11HInXHeWRq25SZk+sBUTtZVETMr3faFy7o3BdTfNLWbPbQpiW7+lODXMT5k5n9sShX+GKaJj/oJfMO7BGHL/dmE1ZJEeV4X0benJwK0pULh3mGwEHkOFGDIP3Ugb4EEqJowjdkzt8N5kTBZ/9BslLIIVzeqSKpfezi8m3ihEUd5cyCKwN8pFBzl8FiLjIwWoXrY2cew27NDC+4xxFyrI50BXhdnZxF4stvqOnejhw6WaUSCfRnY+Kpj0w2v9mYsIMM3oxctpSKqwlC7u08F0ixORwpl3XgfdcrzcQnJH7rlO86wKQsAVNBhSFP+Uz41il/rdVo9H5vK8ipfOGk0jfMp4Jj6v8XU0t7345MBXdBrfEknQEN9Q6Y+vJ+pwBv6YT1k9Jf+ceOOPFGokp2eSL38Xw0eOiL+GemNkN1Z+bssI1DhNM/yZSi/JKpv2Stx++eR7FcRDHtFxrUdDHjE3x7DGs6zBwe+Z4IOrM9P1IWEvOJ2KHREhJVgsPmGt7HoWNcE1KH6o3q4mtCXNuPMiIs0YkFQsFDnkj5Bk/58MTmF/UYp/uWdGaX6jvmZst7HGYf7+E9DpQOvCmXwQnNcrI5tBab8r2OfO3Ed1jlw4pNtXOHIjvIBfK8M475HTmV4Xoj1uTQRTXtt6euDDaFr+CaLVvaqUc9dis6NclhcxGYWy10RIXYbwi/6SI2Leya0NcCnv9yGDIqtFggvrV0Ozw3gCmRS8XS55/A2P30NNl0Yn3OgxLzDO/Ks/+ZRzGUfisIBTlaEjBBORW5Nloq+OXeWyobWktGncqaPejsoQAH+A9To05xGJh6nbfw/HtPjN2W1yo8p7NiZMqV5abBOZu/qTatu8+axG2BZYE7M2gCQTkydTa3G6rbvgL5a36EnoRmIpXe5bMMhqXa4JDLI7bY77ckvJ/rn5mi8WGu/0GmJuKv5vvN/pJ5FL+bKdF8h1REVCb+UX/bOFTUmCqVxBM/OrUGsaKHw7LXvo7ZMHUEwt1Mky3Mw64M4+PKJiYdLhTdcvBuX0yxrN0yR0nhenXgMzxD3JZNd/U+TtWAFOaEs1ds8TTqMtqRzx4yneVDtZ8lFLSnMCPy8jhnRHloyE9OQY0j67RjpO+fiBaeaxNrZk5YEPBFGT7UVUKOknWhok5a5Jn8q8PK9P2kMuQ/4vr8W8BLa14zIgoiYYm0Kwib2z4jrXgjIXbEnFB3m1A+vyDiFddngTd2YI9MebMn6IY1b03m7peYRKs0z/HsaYE3vO4h38DH4ZHD3IL86TbgvabhVsAK2b9HptzzXbfx1VhhRqrDhUQHw4S8eGBvtph0dckc76YTn51TqkScADqv7rJvpkJVioNL2tSYGSvQqemui4ODrxbYqv0T29tdECfa7eWRcgk9sD1VMgpWPeTPL6b6Zv+MR6a6exIxVzpuCVuEiknoVbkzp1pv46js/ixT+q+Ywn/JPIrfzdSjPDCK3oMUj0wdjQcw1a1BJw4Fr2A5mE1Y4j2vMXWInROPHnlmzOiWUGaZOSn21zPVW1OJffSIGHm265SZusfFntMdPDy9czEz63Rbplkfe2ZNTQZ9en+LQzs2a9IEyyXl3UCKvaKYJUQ9uJDphZsWu3TK5zi4zcA1PWd1SfOb05GySARmNuERhftGNEkhpCXlF2pbery+rzFevB9UaPZwPePBc8mQ6pm1aFoUTbuHQVr/8/3ZanklzJvC9dLZiil3Pg3gPU03G5mS2lQE3f6cTdPdb2TUqRCFeoLR6eFSbnHtSnfu9hnZV8GG8vd0UnrP17bCmrZ5QT5UP/PtnAbez3SDIb9wFxKKL7Midet1zPcecD/DCphaLSxguqmEOBAyN4H3uz/8zNSXTsmnQxePOrVp9gUL60dAVv0EmIJPYUXR8P7sffac2iSLXgJF2+MPpuiFfetUdDGAKWVe1986JXTiHzzTTVYnv1g7PyH/0nnpBQ4oVbYWZPSjDBl/seBDOuSuHgfW9l3j9PW6scMmryDibxYZuZtIYW6jZGV44IlO9N22oIp5k8uRqZODGPNPOnRgl/IeFowT/ezVtY7T4T0o5lzwHGZP9CtcX5tQk6/Aod1rCfklPJzYyJTbnT9jHscgwRNR9Nmidq4k7InSEKxlb0YW7ZFE94mpkNP5eqLS8/SGvLF9VRi125qKyU4lXrR/ZzgWxZTN6/QZM3rOdMI5mcn8V3eJwxyZHTlkEtzvpYc8Vs1cD7+MpU3l+4epL52STyVheFj8YGpzD5aUaxnohnyfVmS3gOpUK0Ep3dpTKyzsTm/KWZN37M/uuYG95MPUsKtQ6G7NgijXpmXLlQ66r6g3hSRxxKj8xij2lFizR6aQJkvET0S9wHAzL6ru1x3xb+4yx6oLPeIgrn006lSYw+sXhrMUu6fmrePpsEG0s3ZP4muPbY39lxmOTIGjrA1SVPmNzQ/SBjHTFf+kTmnSr+Ymkb8kT/32vcgW4GXUthNjfypwOtYtnlL1ommla4sH8G5gsNjBepWEDmvJJvtjK7Al2a1J6DVlQ6ws2FNeXUGmxhn2SJpQl1knYN8t3RfkC0t0wDuJcRn7XFSZxcIzmRceL2UUWIJNKmc7p0JVisTT9JNNRLGdAbNHlfgbDhivk4nNXKRWwJR2E8hJyu7M2KE9oYeFUJPz7F1QHmXv0rc2rwIv2vRG28N2QoI0503wajPKluUUdKG5KR7pGsozi1pVGeldlZN4saS0lS89cQm/1PE9wxYdTim8ni+mvnTKXM1mJX12OsMulRzaJtu29A2Da/CW5yPaFjsZufnykeNpCTo1vCdv4m4cYMrwVjMWzNQKMSuvKlLMijebVvIPpvTnm9HJlENxQJlmfObjgk7NlR9MfekU0pKOuO5dzfCjvR9ZEq39MpmvgClusKAnEgW8ajl9VzjoX/3o/XziqDVuaj0Epv1NGRkB5Ddvb96YO2s3KKxuqz947ryso199P2X+JfMofvf3U19MSf5dJO5x2Cv4dAMvKKIBvFOZBjm+vg2Ore+zz1kyJehCtHxCn304KaEaVAg5X/EOarqBPulMgCkoDptNyUNFwePhd9huP2cKBFcar65DBNX5LqbMrlZQY66MhM9eytbIlI92vU0M8WYAU/mkdC3Ohxov5qAre/VcUvJaMKIf7Ir56XsXs2cC3rOc8oeRqaCXuQxf5OWFSsYG8t1ahx7RKqslsx4xeL10toDnE6nGrFtalsytTI+80iigPMk7FLw1VcAc5S3a34AplzyfAt75JWbunZvF4Zk2DJd7+Hmrm23spakHTK0eIZWKSC69pFaTkSlZAZ3ybMfVcaOGs1Gn2F1LCmKci5aZqK/j8FYDU56t+rR7FkPpT/rnN1NIlETkt+lnrUjmv3/WqR3aHNjmmfplDG+IR+LNNRiZ8meTd4Ljhz9QPstAp76YcislZHMuAfU6HbNvnTKq+/8FptRfMKX+LftR/G7v15vnJVV1Dvz8tH0JuE+xTzkOvJe3/Hi3eVaELFysToTGZmJC99WezFBmCQq1iGRk8jpARr/swCsdFmePZO+1yezFFa5XbuDFHhj6tJOcXZKos143DX6tMQNVVRymK9IQzlDnVMeJUPr2ozfJdX+csukDmPBcjeswXXs8W+q7Uxxe7lZDItycWOBVUBNTobJJeX3ktHXtNwmmX3taSp/9IrqNUvobfd/h1+1iMtcAaqPgIWfkdnBlZtrHM4qkeayTc3L16ORkdySY6KoyMoXiVIzds/tfOvUTU92kBK/pT70CZ4+rTxV+LoPXXSwZDmLnSTlefpUjU186ZVeTCkXqoypI7bMXWy6fNYnSFJgqu61PZWfRI/cWLBU8k057ip4ivJ+TVVPg9/rVUG7PWjSOURzizZ6xee7HsaztTQJhzAfmtgLyd8nbG3VKH9IHchMbvGhdV4wFzwzylN5Afkvr7of3qw6XP5inFCT/iinhn2PnJ/+m+X55hG0qRBtUescX6Ar/GrxPnlBJQJ68gT/DSywUUUFYEcU5Me/ujQWcF5fhwyhtwpfShsryCvrq+nq2CbqvZ2y5+Hg3fOFy/KC2xrBjWnFsRafCbD41bc0a0IkiIzkJeWtG1YmM0MhU+XzzVH6slXJkypoJMlsebkUcJp1kkpvs7RlxVhlhbEKUb6au8iv28nQP+UvGFUXXz/qnL6bcgZsyt9DLONQ3axtquh0YJugc02sVd2SN1eVnZ3GoWTuD/PHl/Vo5FdCoUyfxiFlw5kGnDNezsZZbJh1s+Q15s4V8lUVLnw67TgKGrg8PWyhsRu/nybam/MzU2hUqIgvdi3ncpo5HpnZXvKST5jOfb/XYNt869clT3kHM8zFPfXk/r7W3n31tZzlLzMEn6abf2+Sx2HqUkzqEAucJXvt8P3V0cogepSta4EWvLGNsmaYbFN3jtU4ETbgyjGcbeD+91Z9kShB+sceLKv4lZxD8bu/n1UuLKl3x2Q/uw9TGT106aP4EeWnNKUADwiwqwmNMzW1pENy0JXRjISrp/T3opL9/5hbxvEiCl4hNsp+oHO1e60nssnLP8FSpB+Zfj7N4FZcz09TvLWJEnJ9RyKTPOSCvpUFb8Y1Kd7B7uMFnqgMjsYwCa7uvcEL0F8N9e4zZGYvdZ03DhnmzNC2ZtgYmquawoa16bZCfJp99X6/SmXbDZw7sfvfKcXIpBOa0/AnRl5AKhKFdxyzxeYqjgqKcuH1gU7RsWuJz622FwzU/p10PTAWlu/tmapYZoFOhn3v4Fb0J7REGr6mLnonXiuTSbn2USIAvWxuvytmDKqnyQn53B53yC3/GiJVWJd07oFPtxID7mZEfOhXvHgvaZ0WHRqaQFOYUub0YB2kMzH7pVLdftuXI1GG52rEtTjwU5wPoVGMuHcoPFSqD2+XV4KXjtyNTfrV4FHieJ5S5N2tThtudrJM40C+j9/vD436KoP1ibpIqof9jMf8/6/10PjApdxQQ9EHrs5dwIy2p0PRKGVDz473yg81Is92j8L6KahKH5YktVT8sozoeOmIXj5QiT4E8JKTYJofTUqOyGyjgjcgrwWzInsyMVyph9F4UJua0li2ujzOJhD0wKXrLKZ30W3j+Z/3Zm/nDFCqoDB++6hd4uywuLFgNexQp0TwhoVCkzFaiFaHPF6hnJeANFexNA6835EzsXB9wcbaS4uCwA90K8+TBfG5RlOEkswpQX61hpLvD489+FMQ4ni3KV+t36ecJ1OxkLZm0nadCGZjPXYe9zW7GjPlkRqjT5DY+btIZRVb6Qt9MFVuXapOtiIIJeZg4cucPimxgKihq0Cn17RjMvyfgPcN1lf/EFJ2bMugUDqyRqSC1lzX2eH9H0UUQIR8KXoKtWwh/b0/a2JXnjwQ33GnL9peFV45MZZsDXG8vEHFnBldhKVx1VO7Yowz4i5php2nA++XTTTx6P14urswSgk0Zmeq8+4NMicov9k1Spb9k3O937+/3xVQ7OQ6lS02/wrsK+t4XUx53Bsa4wd8zyyrzOFLjISFegfbMUN+sDOXrUEByxgnVk0Io3WsSmUSbYoFy/RzSd4Q5hmPbLNm0vfYkmn0G3afLW8PstXMqWTbH3ciUTlfAlCEbCrk8HgrVcl8mrruBfJR1Tc6shQUu8YEFndzuRsR8EcdxBH7SI1dHSkemvIZx4FXf1yPlcSIi96jtQVdS5cicIj6W0Xlvwe/76M6cs3xE0bY6K6RO4f5VffEmfhhvE3y6DWRkyreeu+azFec3U6y1dXNkSpiKrzKQLpqOU39YUD72xdJD+GGMOoU+XtS/2eAdbzkwZe/WFWLnhZmTaVe92Ewcboh5d1kgahGZdGLDO+G+59sCvDe3HXXKN5HnjUxNNKv97JsEee2Z7zcsXxyAqa88taHSHF5POYAv2IPX7hXxTYXce8Te2oT7+fJ+WMTAVKouFNKfjQvzdgvQLbNf/cEzshVJ+sXcJFX+S871+N3eb/84zEam/Gnh55iVwYJq7ADey+D8DDL33WIGXX3OV0rB2z3P5Y5ZKKAoElXQpep9iME7UYG4y2owiX0YBiqknBx7l+newDPVyNlcudzLsNamttlT9Pis8y1Q9Jqec9KHPUd71xsgU1vA1GrYylQ+uJ85rBmXYM+1YzZ/7baEcrVZE0VllFmnXUSi7DoAg0O0psrBa8jIlPZO91QLYtDNkwqPlxshZa4xPZBIjkWdRFF5ZUt5f4wjeh9q8sghzym+9ir9Wa96WDyCt+NWKyH27OeuxttNbIxMRbfbZ67SYc6NTLm9CsysGtWC90IABp/FRMHLp/8EL/0Zo3jXwOSXTtlWX8UjU4smadjCbIApbQ1MPY4pPN8MteXPTM07eP1FnDNsHDfPUadGpi7qKmPRfObF6bXwTfI2Ps9/ug/QX2LOxofZrKWDtHyQkanZTg9GnWInBkxR0a7+7zAlo1/Mo1CVv2SM4ncz5XdXg06Wag99ff/6+HXeooIOBegqG8hDlzrT2awOM8QWSd+Rwj+mzHwSSphQRwaZn9+Myg+CkC/OBoMs/ehF2y2SSrc5eOB9OrZmbuiUMXWFV0Oiml7BC3JFHEUzSEtLZwVe77UYyuCedALRtpFE28NSiv2FDDXSOZXLfKPP4HrVZIQt4fFiHYJO2hx40WvGr6jSa8/SE96egMvDckeVbSTEwXnb6NhSKo9ha71DUWSvauKZ05It94dDzFQ3yoj5jAyKnrcX8aROtfH++MAjU67z3FWYE6nBFlvRQNG8dBW8S146FbgEfh8ddgpekeucKsEW7v+LqS/vNzI1rZ8dtvEcvN+WVfGYp2675Mm8+HpD0QbJHTmbPOTJywOYsTB4zy/vN4hvAY1M/eP9fMYtTXzuw4wdktojqy4ApjofXq8ouz3y1hR6yLx4vam+nN1Lvzs/PFyshYCZzgCf3z9M2XwEjxNy+ZPeT/7VWTmqYv4D1b+JqdgJDCrjfR8Hre4neD5Ec4q2VCaBl/pQY0ojML/N12X0vvUFUbdawpa3MiAhGcKG5I8lpWh6RdAnCegUr+M75ZUr5AukNx1WUsaYT94HSELPp05M7lgy5zo/lqHoA4OastJoZ7XA9FlgHck3A6Iosz7Xy3sTD0edMK+00pJd81In51tls6k+oyXrpueKXBUroYIsA1PEbwQ8S/GWamqIUFBtcwGTtjDZ/PjaoEjzVwnpt5AH5xNtT+AqbJBwkAw69GWDvJ5tbezc3phq9xXo7t0FnTqFwJQrdUYZpZedjmd5qFFh9XjF7vPjDZOZRChqUni+89QR8B5P7nQSSC8C+Wj3zdSCo8DURDAT0q7N56hT4WMOOgV4G1R4pW/k5yfIS5frHJi6NELpBUNj4+g2g7+Xi28U2FPQ0cspXLMkcF2UHJBvEOt5hs9PQj3otKsr+GWsXpCv7AcZmTqDyWCeLG1IuH+vBbLpBGAqvG6gJ6arP3hGtqL86qwcdfKX7O/3u/MUb915OkkWPQkCYW9jtY8IlXpJIp6KoO/xTv5iwcJdldFDDj0yu7kh82/IL7/2eCGn4hxQMSwQCd5Fr5PN7nCjovKQiCvleYcNo3GZ95xmcUTCrUFeLj2xoPOPJESbmUCsgJuMTPnx0IGD688DlVMsAtMS6IwmPXVmZtukjA5FXBOpS+bMrjdBzFwhsslNSiPKTd/PODh68Hyv1IKaLEJUBpet12DjQCfMnhDoCRhdDOIkR8hXTgS6FQTw/JP7if/MN2xi70q35qhTk8nqay2+W2GTo9OfdepjealIHWCmS8H7xZMt6NrSQMQ/Hu4d3my5b6b8fe3WWJtwU+Zxj4qEN7PKSNorDxa0w62MugfoVGTiKYU39l0G6AAMdK9+Q4fnS0ABFzbmyNTAD/BzcfcwsVn3KcvCk1vG9QmYQkbPU2W4dciTHF3AhuI3VC2moFPbqWrifJH7bJZMNiRqLvI3U8HFzVBUeeKf9H4T4Rdzk1T1LxmjwL+ZKULTKe3oBD6TQwZerwgHk4ouAqbMIdexIJs1g+KCmr5OCp28RZkxUideScPHiRHlxvt0ULghHpky1GtF+cMWasLcNBU+xcWC+Zm8QizwM4ME8fPAfDE7xNHyPasIu5wUqhdpH7tmX9QjUygxBOQqUq7g4RSLDPNihKJSQAlxHXvG5qBJcbTNTzqp95hRsVw9Sk938wavVuqGdpgOxL2qXoX3G7dnwe24QtFTqRpC5lrOyGXzmZd966EnGCEHXm8JNJ/eqoE3MvT9CQGm/MZ1C3x9RjzV/tGpaQg9QLgdX7HXULfDUQs6P8xvkGeYNqlwde5rKhjA1Oj9RGMGOvV24U53kZCMTDm5Akx9eb9Jfdco90Yv5Dr8EnRy9dqM3u8nnRLV5zv2NurW+OwVvWKH2xWY8jNgKo/AO2oP0hF/c9arkSlOIHcUhAX0iGncBcw+C8DQP0w5bz4ro6QX/+C588rkV+fOq9pfMkbxu8/KqdzTZ+z70UFGln1vZEp7FmLscwF4p1j0KmZtygiFgdd1RPrsS+vh1EURoyeTXKFyqZz3UMM3Y6aTWf/5fuicQJ75YkqZ6ZhNNQpMctN5TZrtNGczpu9junJPObm/ZjLtc78n/ulk1ETphjdFUBWx904hjwUVbRk+LUNCSynSSepmU8h3plcyez3rSF1dGeXazziX+9BrjPz3mkp18JmXMNFzrHnxgy3fKI6j5mQWZGmSLTMsbxNHzrlnRDtudKqvreZzjsdGwf3t+hmzWIHOuU9gqg0XUxY8+x865YYzhUpC1MR+XT7rkSnNaYdyZOpLp/hMAm8o2qBTtfzRKcGuSPTC4P0Or/rOTPy6xYwTFw1x7nedtkb7QqNOnfeXbNQpNxs8Ex+uwOiXTo1MCe4mYXm/deNRp/abFf/NVELg/pNi9oOpG1kyzLmFz6Zdl6FwuVoIpPKKkvnCcQPe17/8SaZU5VfzKPR/6VqPL6aGe9nFo/f7YkqeraFPsk/fX56FI6hXG5bRkTdysiKyyxaLyI1Dnjc68nxFSzp5PyEjF8eZQpg9HKhoRELsu0qe45si88ynfVxG28++jpPyuGVmfcxjNhlOHvE0R6TaevJZU2iwmhyy94tqVBNIsFtBPpqU5M6MUw35qZQhPz1bWWfLJHdjutmdCnInb0onIuQHd7PMa3yfDxlF56Avg/smT3AmlxXcSBwiOstMRobJc838mZOVDJmhQUrLUalkPJ7EFR8T8I7tJ9/0K/By/tPN8asMePj52yipjoGpNZvLVDrv/8PUfMJTrjwPsb/YOgUuVLEevd/IVNx0PFtU94pQaEFs1CnPXIFOIRuY+tKpQSqAweMe8py22gNT9P4ZY+k/89qPzuNnpqrWSRjrepfEItV1Iiwc/Zup+1QvsD69P6kicvd41Kkv7+euXxmiq+eiI4Jqnphpz+HxH2ZK+9VZOer0L1nr8bvnJiXhXaWTU9KRgF+9wM8b6Qw+00AoocYaqNFC2bG5MGcl7dvCIydzbTPz1S0R2y+6mnDv1B11yuOCk0Ie2TKnvBFAxt+IOsPXUtbYskiikiXHwSZPpV0z2/icK/GA7k8u57tIlQnflf6bsmpkSvYnqHRDselwYZVXZtFFEEfrEOdkCGSVBY96WYaLVZ+Q+y4KRu83MvXl/VTb72P/MckZXlvakc2WHUWR/VmbkhlxypbGYo2it9UpxJZnGuQR6RmPTH15v5906sv7yWVtxD/rlFc3wOxi1+DoADoxmR8GEizVe4Gfw/1GeUlsUODftGrMUz7xKvC6ZZKQ6z27s9ma3cpw1QBTMxqqVLB3H13TIS+NeeozRjEy9aVTX95vzFMbxMVs1ftLtDohYMquwbvy00tb+pymJz8x5Toz8JIT1/YYvtzB6315v+LcnJkp9NBTKm1V/Emm9F8y9ZeMUfzuPPXF1CB1LXitnjMxl1kG5U4mMLF1wEtgZENrPqU0jja1YRLnjSy20NZLQvOXkZHD+WpTPjr2pb/hIfMrR2tDuStG30xd3rLMFp0clvTMzRqSWOWKLWJ+C7pVdQKxux5BfngC07d3UUDyPzQUuTKKvVTIK3zfx0fmG4VXwodxtskC7WRG7IODovg8A0YXw5LylgaZ3JvrGW79bUK5yutQ0GS6iYUHyZg18QIS9YQ0xJCmMTP5TRqHWQ0MXzzwnkO2BSZXN/BuM/kwpeJthWKXPd0EC7slNzIVlgfIRyV1pFGnvKJ75phpL/DOMx/u/0un1PPmQoWDCMzpt2eBX3XzrVPhiSWgU1O9Zk54u8WRuf14v7kIjDbhi/iK4ij4NQ/XtJ9cP2Pznabjh3S60Tarf+SpQOkjxm4eAPr8rFIT/ZNKWy1oSZCLuo3ltXOnSJbvxDsf4ffFz5mRgXcFpiy07kh6M87MFXFGwuQ+/5NM6ZNfMWX8Jfv7/W6mnG4zoZrKt6UbtHtj1Kl28TnnXJ57OT71XsxsoQli2kynOhkcd86W2s0pv/ahHZkSzQB0QXqdBNKkD8gzj+mA3FLwbMg3msAIPTBEl8KsIMRpE2bc35uSekrRjEzJ/alFXvZiOak660FbR4TrW9Tk+G1/ztaknEsi833SyYpz4e+VG4fQ4l3o5BFa3siUF9ufMwP8R0oFiH7xyFS8vyUsUN7A5PAsc4LuNGLLIF+VURayjAzxBfLcOX2A96on9cgUksH7ua3rZhjvLH1kij6nmoDbgy9Qeac3xL3kboUZ3kBPOjp96eKNk486JSgCeMNk8YMpjK0SjXnqfbHvzNpObiTahcDUyV/JlHMUYPSkLY2RqWF6E8jIVMXD31PU6v3Zi8zRMbqHIaNvaxknLPvBVLex3+j/z9To/WLpM+7a7LOYVefbt/dzzTSL/zBTEyT9ar7f7C8Zo/jd309Nj45C5Uxuy+Dgc99MdUqDSLAywDu1bk0ZSXy/HJli2pQwX5Odz/qpziTe6byg/ELq0MhUEQQrKizUoRyZ+oxisbkogs4J2ikh2+0zhEgiQUbmPaMemVJp3qJAyLucLDN8p7KDIPNf4s/+Dx3ZsMXuArqo2KFASkkb2BT1dslcD3TuiykpQvfY210gP+3884pyvNsBE8pTwMNsETJLD10SXkjJSH7QKJtuiwRRaAkeETZ7gXLS/I7cx33S4FW7/WbKC54/mOr762dvNe7ZjDolf/bHcI+elmPan6An6ahD3nxyzzG/XVVUtYCpUacSpeLYwiYlqPEUusEXU46V3gg9S+uaKIIo0/bVNpDfJnf9f+hUx2+uVMy2L+SeZPj58n1nbLWYA1NfOuU+NwrtJenjDZluYCqfIH/5Yo1GnfpiykFVVo55ap8pxchUZKbin2RK+NX+fir+Z/mU/G/6fkpN9zLVTfeNPN7N4TM7qgZt0/uAgu4ETjxwwDv47ctDURJNoa+2aMbIbWaXkeq0CqmP6ZwK3KWLXU8PO3KaH2IqLdBAfPhYTTzPW1CzZQZ5qF5/rqxcyqw0XiPWHcHrxetVT1s3Bp186aAbavuuKSL9ABk7Ai+3WZQpMzPHRkw8hhVRps+WebRfIIqo0ZDn+2BTtbhCX/6aMeHPo5jybAl/r1Mg77CkhP9tRNBVVf2MGxpryOxylBAqU/CyX0zpM+5eunSxqTA/DXk6uKuPTn50im15jQrv2w+mnPQljkx529MuGZnqlC1416myAe/5uFzh9aCGeLvbLsN2UXwzFV19wSPiW78yQ38DU8vpGrzocy+OTAXBeqPgZL/5ZsrbMshvWJpffmZKi1aM7U7LJRmZkpehTBEDHXOn1NVHpsTT5A608RN4LCVLZtNdFlMcyt9MzU8f3UqKVf4nmVJ/NYeW/CVrPX43U9vhBV7mar5L92B/9hK+OTzlusuAvJrLTUzz3IbPJPAIvd2nwMBZNpg3h1wT3RVa/cSUd1r2HdEqKQTdufQkEBj02WlN3iyoeb+MWDAziVaSgM2vdE2ixCoS0gRiRyeLaUtc7AJT7Li9Unn+6sug6HUPBzfIP87tuShZXocZWVxow7x3Y6Hw5LCCPGm6pBIf1vHIFPHTmArqEvJFm+0ETKt4ycx1YZehAfmcbI47j9kqiwlbl0cdSLwjqmxeUIPL66TA16nPjUwF0eOz8ivG3zoVzrZujU+JCL9Prk/k53NgLmh7mYqHAzAlpfcEy8v95Wfv98WUtzuXiMlcYpOD29yY+0Lg/b7G/boHMC2Iu2cZqKuJgBWPW317P8aeOtZ55wJ57wTMpOwuYMs8UbbuBgelldAopKQXkaLh8Pl+y/+MoUxnd8p/9mUK0MH5Zoqom4zQZyo3ZDoXTmy21iFPmcH8TzIl/mp/P5X8S9fOF+5KoBPt/Y79oNI7fLv6OhXVdCCBrkLfUyNmMvLU3ZKpwzEj12XK0YmiLAizXWDMfAV4ZMqXNyHko8/3Rfrr0ceu1D0VLMa3F3MnJ8gztjsziPB6eszllZREL8bYqFNd1QPTX0zN2+ttZMrz+8bGC+kWMj9MrZK6794mYNyezEY7YGrpFtmoU8jwa6jh0vNwygURVVLn/a1T76O8YJblLuKoug054aUpMCYoEWS0w7Eju86HPHe8g84J1R0YmTrA0Go1lH7y0Dy8jlSN8kplkEhRPuN4+xDRSd0+yahTwW0lUX27apGPJIeNYxRfOuUvb26Cz02uswU+lSVbHSqPvJB3Y8Zrf0Ws3oH3KzYn9M1UJQEzTJisaN9eQKfEbqeMTPFq+ir9oQfm9hsxYAlXOOWYp4I3XC8+rFfslrXb4IMk1iNTvrl3FBzyxZJNT+uMRM4cmIp9r2AWL4JPMOer7A8yJf1qfz/V/EvWzv/u73xXjzmiHSogA/OWJ+DtYf/NlLveeQYW7+aMTe2HSyL6biEPXaIJVZfUKkMbT3PilNcZ5Wc+1NQXU1388GnX74ExHOw6XDzkB/NeuhuH+rVQyEpaOMwO36s4eu4Kk8y82YvySxEYoJOCkd0xuFA0ffaxT8LPeqVgETDnyc3LML+fjM8Zc3c2884WieR555FGiCzKD5u6dPsz5LcvpjTJfhNvWGsF9ndHwsyFaMXh+nPm9+35XDCczsKYNRzo7E9M3UvQGfXzfU+3+zCFlqBTl2hQ6WR5nqKRqS+dmszmz3hkyudnoPNK2CL3JTred576MBUMC9CxNMn07zz1dCubXOT8xgJrekWRJa8rYizuPZ1wiydxmbjp8HE+T2l/r1DpTVtNwJIUfuepkamld/JZ6NtOnOwXoFPVivsvpob3/TbmKTfJHQFen+0wq41+6JT21I/fOiVo4h9lSv/FHFoNTf7597/J1O/eN4mFe/hMNjfwFu9z3mCB4zTaXpegE0IK3ulpGlNmdKtlSc/K0SNZLYlU3V2tOLolx2TUqS+mRu/3xRSi5w75WvsU8CLa3Zl1uC3LkanHfGozJ6MrQs1LYZDa3L+pgs/AgJ1B8vIsvqTy7NETP+p2OrZ75DNSoDmhr6r4rP85Xphfn+cx2zHDHplql05NvOcRMvqDs0KqNMCUi2Qtx96TzpghVvPP2HlkkD1P5iwYEIvDPIeecLDmHUUImByZOq/ncP/31RCPOoWix4Ry1/20ZMfVZxwvngx0wlcP5MbvnT0yxSt2W47e70unxBSBN/zSqXXhaaNOUacRbLI6GBdGMhWYOryBqdqYD7Tbto/Y1dGkwXe9T2jvFIi4FYX3z+a4iipZ/PqMId07fMETH+S8+8EUreD1QKxtkCtXbjUy9ZNOdWq2HJmK8uPimynjxjLQ7fvlTzIl/2p/P02Q/vn3b2LKkC89ldvwhQLe0Bv88GcT8DIEdELuoC+bFtXY3FQcRIuCmmSQItC1ZTcvI2sFj4snNqhWPyAP+fWsJvz26lA+/uzz86VT7IRuzF4aThxW+wLyjO0umCM1MeSxaws1kXP/xVT/ls500D57GeesMXB5P7os2JzNmAVbVhN1AtU9Vw0T0ZnEDPLa8iaV7+0tHpnKBYnSCV68Yh99zl1fSw+O9l5iluHrOOvIkMngZfGJxp98yAjjTx3UsF+T4HC+M7xcz9RRp7zVQ7PxDF+VUadYt/6PTn2Y8lMRmAusvUhFwWjj4JFsPIwx6FRnA1NeaIHOlQrTmOcdyjLkVMGETsGuzL4JVxQaEXi/o/hqKScpj9Ljw3v9zdTmjOD9D8C70rn4zZSHm02DZ6eVx5JWc0iisB9MqfvPfEWv+Jwr8vF+E+0BXviynXT4cRIc5nM+eL1kJ0O4tfIDszN/Xf5pnVJ+tb+f9s80CuF/da3HH2EKeir49QOfV5juT+B1Qg504oupyWkxYcu0dmJ6fB0N0t0lqIGXP4+jlExNIp8/c3kkHWoqtvuGXPDBgXxA29hd+M8Gy5v4whxxY5MwWRcV6TYLkznLOiZ0p0Kecc+Xhgr55/kNxfDI2bqeKP+Vz750yn+5Djy/R+JIlVhB5lp8YgG1zDjsvaMwMqWV6Fa69kHTcaSr9HPOIHghSd5BHgpSlfZHkyB6EfqcWGVLmMGJATg+RD1SuNyLdi7oXBCf7t6oU9w0GYgnLIEZdQtMqfd8WkY3CXQq3u17ql6DR+nT69PE/uUiULW9vsuRKSfyS9pdh2fsnhegU31uq8wqNmVM8SeVXebFZWSK6stbRVrp3o069TNT0yPolNNCT/piqlcZ3M/XGIV6c1wWGXcbrdQwF/4HU9tgdR2ZGr2f8+pshrdsjWjG3WpSLbsDW9xOaxQlwSX5g0xN0K+YEv+lYxTae9JR/XAB78Brnz0aL6FKB67voMbbXQE3jCTmrHYOZPowUPDFHJ5UWjAThZ4Nj7+Y4tTqjTxrATqVqXjxOUvz/2vj3LUUhKEA+EEWomtcLNfloiiPcCWidlEEPOSI8ma/fiNSUFimS5HJzE2ROnEsO39o5sgQqHPNYDtt2QTwZPJMb87CY7tz/FOAP99mPVNUXuBA1jRyv0aikS33akef1AZaBAC8URyfwEclQjMKQRkw1XlqwNR8vy7kjH+8oOavsqm7IDMAnJYtwtK3luiEqaPg0ag34E145S7uJGWU/sp5qPPUuN7/MeuYqfqg/bzD5BL0TCHPFLozZfvZOW/dtg4rRkNvqw+YcuZ36amOKasmCfMiLvQ3U853dU8wJ2ksmWgrty2y7PUXHI/7N4pX+9GSqs27/dSTXbK3p1I+NRHN6ybZ0zJoQIVW7memS6biQDK8PtzS3lNd+3VMraytZGolpBftp7iipj8+MzUWt7z4tPgHlg1fqg==</prop>
			<obj name="TemperatureLog" class="TemperatureLog" version="2">
				<prop name="Times">TEFSWgAA0WUAAIDRYKoAAABOAgAA6AMAAIIFAAAcBwAAwAgAAFoKAAD0CwAAjg0AADIPAADMEAAAZhIAAAAUAACaFQAAPhcAANgYAAByGgAADBwAALAdAABKHwAA5CAAAIgiAAAiJAAAvCUAAFYnAAD6KAAAlCoAAC4sAADILQAAbC8AAAYxAACgMgAAOjQAAN41AAB4NwAAEjkAAKw6AABQPAAA6j0AAIQ/AAAoQQAAwkIAAFxEAAD2RQAAmkcAADRJAADOSgAAaEwAAAxOAACmTwAAQFEAANpSAAB0VAAAGFYAALJXAABMWQAA5loAAIpcAAAkXgAAvl8AAFhhAAD8YgAAlmQAADBmAADKZwAAZGkAAAhrAACibAAAPG4AAOBvAAB6cQAAFHMAAK50AABSdgAA7HcAAIZ5AAAgewAAxHwAAF5+AAD4fwAAkoEAADaDAADQhAAAaoYAAASIAACoiQAAQosAANyMAACAjgAAGpAAALSRAABOkwAA8pQAAIyWAAAmmAAAwJkAAGSbAAD+nAAAmJ4AADKgAADMoQAAcKMAAAqlAACkpgAAPqgAAOKpAAB8qwAAFq0AALCuAABUsAAA7rEAAIizAAAitQAAxrYAAGC4AAD6uQAAlLsAADi9AADSvgAAbMAAAAbCAACqwwAARMUAAN7GAAB4yAAAHMoAALbLAABQzQAA6s4AAI7QAAAo0gAAwtMAAGbVAAAA1wAAmtgAADTaAADY2wAAct0AAAzfAACm4AAASuIAAOTjAAB+5QAAGOcAALzoAABW6gAA8OsAAIrtAAAu7wAAyPAAAGLyAAD88wAAoPUAADr3AADU+AAAbvoAABL8AACs/QAARv8AAOAAAQB6AgEAHgQBALgFAQBSBwEA7AgBAJAKAQAqDAEAxA0BAF4PAQACEQEAnBIBADYUAQDQFQEAdBcBAA4ZAQCoGgEAQhwBAOYdAQCAHwEAGiEBALQiAQBYJAEA8iUBAIwnAQAmKQEAyioBAGQsAQD+LQEAmC8BADwxAQDWMgEAcDQBABQ2AQCuNwEASDkBAOI6AQCGPAEAID4BALo/AQBUQQEA+EIBAJJEAQAsRgEAxkcBAGpJAQAESwEAnkwBADhOAQDcTwEAdlEBABBTAQCqVAEATlYBAOhXAQCCWQEAHFsBALZcAQBaXgEA9F8BAI5hAQAoYwEAzGQBAGZmAQAAaAEAmmkBAD5rAQDYbAEAcm4BAAxwAQCwcQEASnMBAOR0AQB+dgEAIngBALx5AQBWewEA8HwBAJR+AQAugAEAyIEBAGyDAQAGhQEAoIYBADqIAQDeiQEAeIsBABKNAQCsjgEAUJABAOqRAQCEkwEAHpUBAMKWAQBcmAEA9pkBAJCbAQA0nQEAzp4BAGigAQACogEApqMBAEClAQDapgEAdKgBABiqAQCyqwEATK0BAOauAQCKsAEAJLIBAL6zAQBYtQEA/LYBAJa4AQAwugEAyrsBAGS9AQAIvwEAosABADzCAQDWwwEAesUBABTHAQCuyAEASMoBAOzLAQCGzQEAIM8BALrQAQBe0gEA+NMBAJLVAQAs1wEA0NgBAGraAQAE3AEAnt0BAELfAQDc4AEAduIBABrkAQC05QEATucBAOjoAQCM6gEAJuwBAMDtAQBa7wEA/vABAJjyAQAy9AEAzPUBAHD3AQAK+QEApPoBAD78AQDi/QEAfP8BABYBAgC6AgIAVAQCAO4FAgCIBwIALAkCAMYKAgBgDAIA+g0CAJQPAgA4EQIA0hICAGwUAgAGFgIAqhcCAEQZAgDeGgIAeBwCABweAgC2HwIAUCECAOoiAgCOJAIAKCYCAMInAgBcKQIA9ioCAJosAgA0LgIAzi8CAGgxAgAMMwIApjQCAEA2AgDkNwIAfjkCABg7AgCyPAIAVj4CAPA/AgCKQQIAJEMCAMhEAgBiRgIA/EcCAJZJAgA6SwIA1EwCAG5OAgAIUAIArFECAEZTAgDgVAIAelYCAB5YAgC4WQIAUlsCAPZcAgCQXgIAKmACAMRhAgBoYwIAAmUCAJxmAgA2aAIA2mkCAHRrAgAObQIAqG4CAExwAgDmcQIAgHMCABp1AgC0dgIAWHgCAPJ5AgCMewIAJn0CAMp+AgBkgAIA/oECAJiDAgA8hQIA1oYCAHCIAgAKigIApIsCAEiNAgDijgIAfJACACCSAgC6kwIAVJUCAO6WAgCSmAIALJoCAMabAgBgnQIABJ8CAJ6gAgA4ogIA0qMCAHalAgAQpwIAqqgCAESqAgDoqwIAgq0CAByvAgDAsAIAWrICAPSzAgCOtQIAMrcCAMy4AgBmugIAALwCAKS9AgA+vwIA2MACAHLCAgAWxAIAsMUCAErHAgDkyAIAiMoCACLMAgC8zQIAVs8CAPrQAgCU0gIALtQCAMjVAgBi1wIABtkCAKDaAgA63AIA1N0CAHjfAgAS4QIArOICAEbkAgDq5QIAhOcCAB7pAgC46gIAXOwCAPbtAgCQ7wIAKvECAM7yAgBo9AIAAvYCAJz3AgBA+QIA2voCAHT8AgAO/gIAsv8CAEwBAwDmAgMAgAQDACQGAwC+BwMAWAkDAPwKAwCWDAMAMA4DAMoPAwBuEQMACBMDAKIUAwA8FgMA4BcDAHoZAwAUGwMArhwDAFIeAwDsHwMAhiEDACAjAwDEJAMAXiYDAPgnAwCSKQMANisDANAsAwBqLgMABDADAKgxAwBCMwMA3DQDAHY2AwAaOAMAtDkDAE47AwDoPAMAjD4DACZAAwDAQQMAWkMDAPREAwCYRgMAMkgDAMxJAwBmSwMACk0DAKROAwA+UAMA2FEDAHxTAwAWVQMAsFYDAEpYAwDuWQMAiFsDACJdAwC8XgMAYGADAPphAwCUYwMAOGUDANJmAwBsaAMABmoDAKprAwBEbQMA3m4DAHhwAwAccgMAtnMDAFB1AwDqdgMAjngDACh6AwDCewMAXH0DAAB/AwCagAMANIIDAM6DAwByhQMADIcDAKaIAwBAigMA5IsDAH6NAwAYjwMAvJADAFaSAwDwkwMAipUDACSXAwDImAMAYpoDAPybAwCWnQMAOp8DANSgAwBuogMACKQDAKylAwBGpwMA4KgDAHqqAwAerAMAuK0DAFKvAwDssAMAkLIDACq0AwDEtQMAXrcDAPi4AwCcugMANrwDANC9AwBqvwMADsEDAKjCAwBCxAMA5sUDAIDHAwAayQMAtMoDAFjMAwDyzQMAjM8DACbRAwDK0gMAZNQDAP7VAwCY1wMAPNkDANbaAwBw3AMACt4DAK7fAwBI4QMA4uIDAHzkAwAg5gMAuucDAFTpAwD46gMAkuwDACzuAwDG7wMAavEDAATzAwCe9AMAOPYDANL3AwB2+QMAEPsDAKr8AwBE/gMA6P8DAIIBBAAcAwQAtgQEAFoGBAD0BwQAjgkEACgLBADMDAQAZg4EAAAQBACaEQQANBMEANgUBAByFgQADBgEAKYZBABKGwQA5BwEAH4eBAAiIAQAvCEEAFYjBADwJAQAlCYEAC4oBADIKQQAYisEAAYtBACgLgQAOjAEANQxBAB4MwQAEjUEAKw2BABGOAQA6jkEAIQ7BAAePQQAwj4EAFxABAD2QQQAkEMEADRFBADORgQAaEgEAAJKBACmSwQAQE0EANpOBAB0UAQAGFIEALJTBABMVQQA5lYEAIpYBAAkWgQAvlsEAFhdBAD8XgQAlmAEADBiBADKYwQAZGUEAAhnBACiaAQAPGoEANZrBAB6bQQAFG8EAK5wBABIcgQA7HMEAIZ1BAAgdwQAungEAF56BAD4ewQAkn0EACx/BADQgAQAaoIEAASEBACehQQAQocEANyIBAB2igQAEIwEALSNBABOjwQA6JAEAIKSBAAmlAQAwJUEAFqXBAD+mAQAmJoEADKcBADMnQQAcJ8EAAqhBACkogQAPqQEAOKlBAB8pwQAFqkEALCqBABUrAQA7q0EAIivBAAisQQAxrIEAGC0BAD6tQQAlLcEADi5BADSugQAbLwEAAa+BACqvwQARMEEAN7CBAB4xAQAEsYEALbHBABQyQQA6soEAITMBAAozgQAws8EAFzRBAD20gQAmtQEADTWBADO1wQAaNkEAAzbBACm3AQAQN4EANrfBAB+4QQAGOMEALLkBABM5gQA8OcEAIrpBAAk6wQAvuwEAGLuBAD87wQAlvEEADrzBADU9AQAbvYEAAj4BACs+QQARvsEAOD8BAB6/gQAHgAFALgBBQBSAwUA7AQFAJAGBQAqCAUAxAkFAF4LBQACDQUAnA4FADYQBQDQEQUAdBMFAA4VBQCoFgUAQhgFAOYZBQCAGwUAGh0FALQeBQBYIAUA8iEFAIwjBQAmJQUAwCYFAGQoBQD+KQUAmCsFADItBQDWLgUAcDAFAAoyBQCkMwUASDUFAOI2BQB8OAUAFjoFALo7BQBUPQUA7j4FAIhABQAsQgUAxkMFAGBFBQAERwUAnkgFADhKBQDSSwUAdk0FABBPBQCqUAUARFIFAOhTBQCCVQUAHFcFALZYBQBaWgUA9FsFAI5dBQAoXwUAzGAFAGZiBQAAZAUApGUFAD5nBQDYaAUAcmoFABZsBQCwbQUASm8FAORwBQB+cgUAInQFALx1BQBWdwUA8HgFAJR6BQAufAUAyH0FAGJ/BQAGgQUAoIIFADqEBQDUhQUAeIcFABKJBQCsigUARowFAOCNBQCEjwUAHpEFALiSBQBSlAUA9pUFAJCXBQAqmQUAzpoFAGicBQACngUAnJ8FAEChBQDaogUAdKQFAA6mBQCypwUATKkFAOaqBQCArAUAJK4FAL6vBQBYsQUA8rIFAJa0BQAwtgUAyrcFAGS5BQAIuwUAorwFADy+BQDgvwUAesEFABTDBQCuxAUAUsYFAOzHBQCGyQUAIMsFAMTMBQBezgUA+M8FAJLRBQA20wUA0NQFAGrWBQAE2AUAntkFAELbBQDc3AUAdt4FABDgBQC04QUATuMFAOjkBQCC5gUAJugFAMDpBQBa6wUA9OwFAI7uBQAy8AUAzPEFAGbzBQAK9QUApPYFAD74BQDY+QUAfPsFABb9BQCw/gUASgAGAO4BBgCIAwYAIgUGALwGBgBgCAYA+gkGAJQLBgAuDQYA0g4GAGwQBgAGEgYAqhMGAEQVBgDeFgYAeBgGABwaBgC2GwYAUB0GAOoeBgCOIAYAKCIGAMIjBgBcJQYAACcGAJooBgA0KgYAzisGAHItBgAMLwYApjAGAEAyBgDkMwYAfjUGABg3BgCyOAYATDoGAPA7BgCKPQYAJD8GAL5ABgBiQgYA/EMGAJZFBgAwRwYA1EgGAG5KBgAITAYAok0GAEZPBgDgUAYAelIGABRUBgC4VQYAUlcGAOxYBgCGWgYAKlwGAMRdBgBeXwYAAmEGAJxiBgA2ZAYA0GUGAHRnBgAOaQYAqGoGAEJsBgDmbQYAgG8GABpxBgC0cgYAWHQGAPJ1BgCMdwYAJnkGAMp6BgBkfAYA/n0GAJh/BgA8gQYA1oIGAHCEBgAKhgYArocGAEiJBgDiigYAfIwGACCOBgC6jwYAVJEGAO6SBgCIlAYALJYGAMaXBgBgmQYA+poGAJ6cBgA4ngYA0p8GAGyhBgAQowYAqqQGAESmBgDepwYAgqkGAByrBgC2rAYAUK4GAPSvBgCOsQYAKLMGAMy0BgBmtgYAALgGAJq5BgA+uwYA2LwGAHK+BgAMwAYAsMEGAErDBgDkxAYAfsYGACLIBgC8yQYAVssGAPrMBgCUzgYALtAGAMjRBgBi0wYABtUGAKDWBgA62AYA1NkGAHjbBgAS3QYArN4GAEbgBgDq4QYAhOMGAB7lBgC45gYAUugGAPbpBgCQ6wYAKu0GAMTuBgBo8AYAAvIGAJzzBgA29QYA2vYGAHT4BgAO+gYAqPsGAEz9BgDm/gYAgAAHACQCBwC+AwcAWAUHAPIGBwCWCAcAMAoHAMoLBwBkDQcACA8HAKIQBwA8EgcA1hMHAHoVBwAUFwcArhgHAEgaBwDsGwcAhh0HACAfBwDEIAcAXiIHAPgjBwCSJQcANicHANAoBwBqKgcABCwHAJ4tBwBCLwcA3DAHAHYyBwAQNAcAtDUHAE43BwDoOAcAgjoHACY8BwDAPQcAWj8HAPRABwCOQgcAMkQHAMxFBwBmRwcAAEkHAKRKBwA+TAcA2E0HAHxPBwAWUQcAsFIHAEpUBwDuVQcAiFcHACJZBwC8WgcAYFwHAPpdBwCUXwcALmEHANJiBwBsZAcABmYHAKpnBwBEaQcA3moHAHhsBwAcbgcAtm8HAFBxBwDqcgcAjnQHACh2BwDCdwcAXHkHAAB7BwCafAcANH4HAM5/BwBogQcADIMHAKaEBwBAhgcA2ocHAH6JBwAYiwcAsowHAEyOBwDwjwcAipEHACSTBwC+lAcAYpYHAPyXBwCWmQcAMJsHAMqcBwBungcACKAHAKKhBwBGowcA4KQHAHqmBwAUqAcAuKkHAFKrBwDsrAcAhq4HACqwBwDEsQcAXrMHAPi0BwCctgcANrgHANC5BwBquwcADr0HAKi+BwBCwAcA5sEHAIDDBwAaxQcAtMYHAFjIBwDyyQcAjMsHACbNBwDKzgcAZNAHAP7RBwCY0wcAPNUHANbWBwBw2AcACtoHAK7bBwBI3QcA4t4HAHzgBwAW4gcAuuMHAFTlBwDu5gcAiOgHACzqBwDG6wcAYO0HAPruBwCe8AcAOPIHANLzBwBs9QcAEPcHAKr4BwBE+gcA3vsHAIL9BwAc/wcAtgAIAFACCAD0AwgAjgUIACgHCADCCAgAZgoIAAAMCACaDQgAPg8IANgQCAByEggADBQIALAVCABKFwgA5BgIAH4aCAAiHAgAvB0IAFYfCADwIAgAlCIIAC4kCADIJQgAYicIAAYpCACgKggAOiwIANQtCAB4LwgAEjEIAKwyCABGNAgA6jUIAIQ3CAAeOQgAuDoIAFw8CAD2PQgAkD8IACpBCADOQggAaEQIAAJGCACcRwgANkkIANpKCAB0TAgADk4IAKhPCABMUQgA5lIIAIBUCAAaVggAvlcIAFhZCADyWggAjFwIADBeCADKXwgAZGEIAP5iCACiZAgAPGYIANZnCABwaQgAFGsIAK5sCABIbggA7G8IAIZxCAAgcwgAunQIAF52CAD4dwgAknkIACx7CADQfAgAan4IAASACACegQgAQoMIANyECAB2hggAEIgIALSJCABOiwgA6IwIAIyOCAAmkAgAwJEIAFqTCAD0lAgAmJYIADKYCADMmQgAZpsIAAqdCACknggAPqAIANihCAB8owgAFqUIALCmCABKqAgA5KkIAIirCAAirQgAvK4IAFawCAD6sQgAlLMIAC61CADItggAbLgIAAa6CACguwgAOr0IAN6+CAB4wAgAEsIIALbDCABQxQgA6sYIAITICAAoyggAwssIAFzNCAD2zggAmtAIADTSCADO0wgAaNUIAAzXCACm2AgAQNoIANrbCAB+3QgAGN8IALLgCABW4ggA8OMIAIrlCAAk5wgAyOgIAGLqCAD86wgAlu0IADrvCADU8AgAbvIIAAj0CACi9QgARvcIAOD4CAB6+ggAFPwIALj9CABS/wgA7AAJAIYCCQAqBAkAxAUJAF4HCQD4CAkAnAoJADYMCQDQDQkAag8JAA4RCQCoEgkAQhQJANwVCQB2FwkAGhkJALQaCQBOHAkA8h0JAIwfCQAmIQkAwCIJAGQkCQD+JQkAmCcJADIpCQDWKgkAcCwJAAouCQCkLwkASDEJAOIyCQB8NAkAFjYJALo3CQBUOQkA7joJAJI8CQAsPgkAxj8JAGBBCQAEQwkAnkQJADhGCQDSRwkAdkkJABBLCQCqTAkARE4JAOhPCQCCUQkAHFMJALZUCQBaVgkA9FcJAI5ZCQAoWwkAwlwJAGZeCQAAYAkAmmEJADRjCQDYZAkAcmYJAAxoCQCmaQkASmsJAORsCQB+bgkAGHAJALxxCQBWcwkA8HQJAIp2CQAueAkAyHkJAGJ7CQAGfQkAoH4JADqACQDUgQkAeIMJABKFCQCshgkARogJAOqJCQCEiwkAHo0JALiOCQBckAkA9pEJAJCTCQAqlQkAzpYJAGiYCQACmgkAnJsJAECdCQDangkAdKAJAA6iCQCyowkATKUJAOamCQCAqAkAGqoJAL6rCQBYrQkA8q4JAIywCQAwsgkAyrMJAGS1CQD+tgkAorgJADy6CQDWuwkAcL0JABS/CQCuwAkASMIJAOLDCQCGxQkAIMcJALrICQBUygkA+MsJAJLNCQAszwkAxtAJAGrSCQAE1AkAntUJAELXCQDc2AkAdtoJABDcCQC03QkATt8JAOjgCQCC4gkAJuQJAMDlCQBa5wkA9OgJAJjqCQAy7AkAzO0JAGbvCQAK8QkApPIJAD70CQDY9QkAfPcJABb5CQCw+gkASvwJAO79CQCI/wkAIgEKALwCCgBgBAoA+gUKAJQHCgAuCQoA0goKAGwMCgAGDgoAoA8KADoRCgDeEgoAeBQKABIWCgCsFwoAUBkKAOoaCgCEHAoAHh4KAMIfCgBcIQoA9iIKAJAkCgA0JgoAzicKAGgpCgAMKwoApiwKAEAuCgDaLwoAfjEKABgzCgCyNAoATDYKAPA3CgCKOQoAJDsKAL48CgBiPgoA/D8KAJZBCgAwQwoA1EQKAG5GCgAISAoAokkKAEZLCgDgTAoAek4KABRQCgC4UQoAUlMKAOxUCgCGVgoAKlgKAMRZCgBeWwoAAl0KAJxeCgA2YAoA0GEKAHRjCgAOZQoAqGYKAEJoCgDcaQoAgGsKABptCgC0bgoATnAKAPJxCgCMcwoAJnUKAMB2CgBkeAoA/nkKAJh7CgAyfQoA1n4KAHCACgAKggoApIMKAD6FCgDihgoAfIgKABaKCgCwiwoAVI0KAO6OCgCIkAoALJIKAMaTCgBglQoA+pYKAJ6YCgA4mgoA0psKAGydCgAQnwoAqqAKAE6iCgDyowoAjKUKACanCgDAqAoAZKoKAP6rCgCYrQoAMq8KANawCgBwsgoACrQKAK61CgBItwoA4rgKAHy6CgAgvAoAur0KAFS/CgDuwAoAiMIKACzECgDGxQoAYMcKAPrICgCeygoAOMwKANLNCgBszwoAENEKAKrSCgBE1AoA3tUKAHjXCgAc2QoAttoKAFDcCgD03QoAjt8KACjhCgDC4goAZuQKAADmCgCa5woANOkKANjqCgBy7AoADO4KAKbvCgBK8QoA5PIKAH70CgAi9goAvPcKAFb5CgDw+goAlPwKAC7+CgDI/woAYgELAAYDCwCgBAsAOgYLANQHCwB4CQsAEgsLAKwMCwBGDgsA6g8LAIQRCwAeEwsAuBQLAFwWCwD2FwsAkBkLACobCwDOHAsAaB4LAAIgCwCcIQsANiMLANokCwB0JgsADigLAKgpCwBMKwsA5iwLAIAuCwAaMAsAvjELAFgzCwDyNAsAjDYLADA4CwDKOQsAZDsLAP48CwCiPgsAPEALANZBCwBwQwsAFEULAK5GCwBISAsA4kkLAIZLCwAgTQsAuk4LAF5QCwD4UQsAklMLACxVCwDQVgsAalgLAARaCwCeWwsAQl0LANxeCwB2YAsAEGILALRjCwBOZQsA6GYLAIJoCwAmagsAwGsLAFptCwD0bgsAmHALADJyCwDMcwsAZnULAAp3CwCkeAsAPnoLANh7CwByfQsAFn8LALCACwBKggsA5IMLAIiFCwAihwsAvIgLAFaKCwD6iwsAlI0LAC6PCwDIkAsAbJILAAaUCwCglQsAOpcLAN6YCwB4mgsAEpwLAKydCwBQnwsA6qALAISiCwAepAsAwqULAFynCwD2qAsAmqoLADSsCwDOrQsAaK8LAAyxCwCmsgsAQLQLANq1CwB+twsAGLkLALK6CwBMvAsA8L0LAIq/CwAkwQsAvsILAGLECwD8xQsAlscLADrJCwDUygsAbswLAAjOCwCizwsARtELAODSCwB61AsAFNYLALjXCwBS2QsA7NoLAIbcCwAq3gsAxN8LAF7hCwD44gsAnOQLADbmCwDQ5wsAaukLAATrCwCo7AsAQu4LANzvCwB28QsAGvMLALT0CwBO9gsA8vcLAIz5CwAm+wsAwPwLAGT+CwD+/wsAmAEMADIDDADMBAwAcAYMAAoIDACkCQwAPgsMAOIMDAB8DgwAFhAMALoRDABUEwwA7hQMAIgWDAAsGAwAxhkMAGAbDAD6HAwAnh4MADggDADSIQwAbCMMABAlDACqJgwARCgMAOgpDACCKwwAHC0MALYuDABaMAwA9DEMAI4zDAAoNQwAzDYMAGY4DAAAOgwAmjsMAD49DADYPgwAckAMAAxCDACmQwwASkUMAORGDAB+SAwAGEoMALxLDABWTQwA8E4MAIpQDAAuUgwAyFMMAGJVDAD8VgwAoFgMADpaDADUWwwAbl0MABJfDACsYAwARmIMAOBjDACEZQwAHmcMALhoDABSagwA9msMAJBtDAAqbwwAxHAMAGhyDAACdAwAnHUMADZ3DADaeAwAdHoMAA58DACofQwATH8MAOaADACAggwAJIQMAL6FDABYhwwA8ogMAJaKDAAwjAwAyo0MAGSPDAAIkQwAopIMADyUDADWlQwAepcMABSZDACumgwASJwMAOydDACGnwwAIKEMALqiDABUpAwA+KUMAJKnDAAsqQwAxqoMAGqsDAAErgwAnq8MADixDADcsgwAdrQMABC2DACqtwwATrkMAOi6DACCvAwAHL4MAMC/DABawQwA9MIMAI7EDAAyxgwAzMcMAGbJDAAAywwApMwMAD7ODADYzwwAfNEMABbTDACw1AwAStYMAO7XDACI2QwAItsMALzcDABg3gwA+t8MAJThDAAu4wwA0uQMAGzmDAAG6AwAoOkMAETrDADe7AwAeO4MABLwDAC28QwAUPMMAOr0DACE9gwAKPgMAML5DABc+wwA9vwMAJr+DAA0AA0AzgENAGgDDQAMBQ0ApgYNAEAIDQDaCQ0AdAsNABgNDQCyDg0ATBANAOYRDQCKEw0AJBUNAL4WDQBYGA0A/BkNAJYbDQAwHQ0Ayh4NAG4gDQAIIg0AoiMNADwlDQDgJg0AeigNABQqDQCuKw0AUi0NAOwuDQCGMA0AKjINAMQzDQBeNQ0A+DYNAJw4DQA2Og0A0DsNAGo9DQAEPw0AqEANAEJCDQDcQw0AdkUNABpHDQC0SA0ATkoNAOhLDQCMTQ0AJk8NAMBQDQBaUg0A/lMNAJhVDQAyVw0A1lgNAHBaDQAKXA0ApF0NAEhfDQDiYA0AfGINABZkDQC6ZQ0AVGcNAO5oDQCIag0ALGwNAMZtDQBgbw0A+nANAJ5yDQA4dA0A0nUNAHZ3DQAQeQ0AqnoNAER8DQDofQ0Agn8NAByBDQC2gg0AUIQNAPSFDQCOhw0AKIkNAMKKDQBmjA0AAI4NAJqPDQA0kQ0A2JINAHKUDQAMlg0AppcNAECZDQDkmg0AfpwNABieDQCynw0AVqENAPCiDQCKpA0AJKYNAMinDQBiqQ0A/KoNAKCsDQA6rg0A1K8NAG6xDQASsw0ArLQNAEa2DQDgtw0AhLkNAB67DQC4vA0AUr4NAPa/DQCQwQ0AKsMNAMTEDQBoxg0AAsgNAJzJDQA2yw0A2swNAHTODQAO0A0AstENAEzTDQDm1A0AgNYNACTYDQC+2Q0AWNsNAPLcDQCW3g0AMOANAMrhDQBk4w0ACOUNAKLmDQA86A0A1ukNAHrrDQAU7Q0Aru4NAEjwDQDi8Q0AhvMNACD1DQC69g0AVPgNAPj5DQCS+w0ALP0NAMb+DQBqAA4ABAIOAJ4DDgA4BQ4A3AYOAHYIDgAQCg4AqgsOAE4NDgDoDg4AghAOABwSDgDAEw4AWhUOAPQWDgCOGA4AMhoOAMwbDgBmHQ4AAB8OAKQgDgA+Ig4A2CMOAHIlDgAWJw4AsCgOAEoqDgDkKw4AiC0OACIvDgC8MA4AVjIOAPozDgCUNQ4ALjcOANI4DgBsOg4ABjwOAKA9DgBEPw4A3kAOAHhCDgASRA4AtkUOAFBHDgDqSA4AhEoOAChMDgDCTQ4AXE8OAPZQDgCaUg4ANFQOAM5VDgBoVw4ADFkOAKZaDgBAXA4A2l0OAHRfDgAYYQ4AsmIOAExkDgDmZQ4AimcOACRpDgC+ag4AWGwOAPxtDgCWbw4AMHEOAMpyDgBudA4ACHYOAKJ3DgA8eQ4A4HoOAHp8DgAUfg4Arn8OAFKBDgDsgg4AhoQOACqGDgDEhw4AXokOAPiKDgCcjA4ANo4OANCPDgBqkQ4ADpMOAKiUDgBClg4A3JcOAHaZDgAamw4AtJwOAE6eDgDonw4AjKEOACajDgDApA4AWqYOAP6nDgCYqQ4AMqsOAMysDgBwrg4ACrAOAKSxDgA+sw4A4rQOAHy2DgAWuA4AurkOAFS7DgDuvA4AiL4OACzADgDGwQ4AYMMOAPrEDgCexg4AOMgOANLJDgBsyw4AEM0OAKrODgBE0A4A3tEOAILTDgAc1Q4AttYOAFrYDgD02Q4AjtsOACjdDgDC3g4AZuAOAADiDgCa4w4ANOUOANjmDgBy6A4ADOoOAKbrDgBK7Q4A5O4OAH7wDgAY8g4AvPMOAFb1DgDw9g4AivgOAC76DgDI+w4AYv0OAPz+DgCgAA8AOgIPANQDDwBuBQ8ACAcPAKwIDwBGCg8A4AsPAHoNDwAeDw8AuBAPAFISDwDsEw8AkBUPACoXDwDEGA8AaBoPAAIcDwCcHQ8ANh8PANogDwB0Ig8ADiQPAKglDwBMJw8A5igPAIAqDwAaLA8Avi0PAFgvDwDyMA8AljIPADA0DwDKNQ8AZDcPAAg5DwCiOg8APDwPANY9DwB6Pw8AFEEPAK5CDwBIRA8A4kUPAIZHDwAgSQ8AukoPAFRMDwD4TQ8Akk8PACxRDwDGUg8AalQPAARWDwCeVw8AOFkPANxaDwB2XA8AEF4PAKpfDwBEYQ8A6GIPAIJkDwAcZg8AwGcPAFppDwD0ag8AjmwPADJuDwDMbw8AZnEPAABzDwCkdA8APnYPANh3DwByeQ8AFnsPALB8DwBKfg8A5H8PAIiBDwAigw8AvIQPAFaGDwD6hw8AlIkPAC6LDwDSjA8AbI4PAAaQDwCgkQ8ARJMPAN6UDwB4lg8AEpgPALaZDwBQmw8A6pwPAISeDwAooA8AwqEPAFyjDwD2pA8AmqYPADSoDwDOqQ8AaKsPAAKtDwCmrg8AQLAPANqxDwB0sw8AGLUPALK2DwBMuA8A5rkPAIq7DwAkvQ8Avr4PAFjADwD8wQ8AlsMPADDFDwDKxg8AbsgPAAjKDwCiyw8APM0PAODODwB60A8AFNIPAK7TDwBS1Q8A7NYPAIbYDwAq2g8AxNsPAF7dDwD43g8AnOAPADbiDwDQ4w8AauUPAA7nDwCo6A8AQuoPANzrDwCA7Q8AGu8PALTwDwBO8g8A6PMPAIz1DwAm9w8AwPgPAFr6DwD++w8AmP0PADL/DwDMABAAcAIQAAoEEACkBRAAPgcQAOIIEAB8ChAAFgwQALANEABUDxAA7hAQAIgSEAAiFBAAxhUQAGAXEAD6GBAAlBoQADgcEADSHRAAbB8QAAYhEACqIhAARCQQAN4lEACCJxAAHCkQALYqEABQLBAA9C0QAI4vEAAoMRAAwjIQAGY0EAAANhAAmjcQADQ5EADYOhAAcjwQAAw+EACmPxAASkEQAORCEAB+RBAAGEYQALxHEABWSRAA8EoQAIpMEAAuThAAyE8QAGJREAD8UhAAoFQQADpWEADUVxAAblkQABJbEACsXBAARl4QAOBfEACEYRAAHmMQALhkEABSZhAA7GcQAJBpEAAqaxAAxGwQAF5uEAACcBAAnHEQADZzEADQdBAAdHYQAA54EACoeRAATHsQAOZ8EACAfhAAGoAQAL6BEABYgxAA8oQQAIyGEAAwiBAAyokQAGSLEAD+jBAAoo4QADyQEADWkRAAcJMQABSVEACulhAASJgQAOKZEACGmxAAIJ0QALqeEABeoBAA+KEQAJKjEAAspRAA0KYQAGqoEAAEqhAAnqsQADitEADcrhAAdrAQABCyEACqsxAATrUQAOi2EACCuBAAHLoQAMC7EABavRAA9L4QAI7AEAAywhAAzMMQAGbFEAAAxxAApMgQAD7KEADYyxAAcs0QAAzPEACw0BAAStIQAOTTEAB+1RAAItcQALzYEABW2hAA+tsQAJTdEAAu3xAAyOAQAGziEAAG5BAAoOUQADrnEADe6BAAeOoQABLsEACs7RAAUO8QAOrwEACE8hAAHvQQAML1EABc9xAA9vgQAJr6EAA0/BAAzv0QAGj/EAAMAREApgIRAEAEEQDaBREAfgcRABgJEQCyChEATAwRAPANEQCKDxEAJBERAL4SEQBYFBEA/BURAJYXEQAwGREA1BoRAG4cEQAIHhEAoh8RADwhEQDgIhEAeiQRABQmEQCuJxEAUikRAOwqEQCGLBEAIC4RAMQvEQBeMREA+DIRAJw0EQA2NhEA0DcRAGo5EQAOOxEAqDwRAEI+EQDcPxEAgEERABpDEQC0RBEATkYRAPJHEQCMSREAJksRAMBMEQBkThEA/k8RAJhREQAyUxEA1lQRAHBWEQAKWBEApFkRAEhbEQDiXBEAfF4RABZgEQCwYREAVGMRAO5kEQCIZhEAImgRAMZpEQBgaxEA+mwRAJRuEQA4cBEA0nERAGxzEQAGdREAqnYRAER4EQDeeREAeHsRABx9EQC2fhEAUIARAOqBEQCOgxEAKIURAMKGEQBciBEAAIoRAJqLEQA0jREA2I4RAHKQEQAMkhEAppMRAEqVEQDklhEAfpgRABiaEQC8mxEAVp0RAPCeEQCKoBEALqIRAMijEQBipREA/KYRAKCoEQA6qhEA1KsRAG6tEQASrxEArLARAEayEQDgsxEAhLURAB63EQC4uBEAUroRAOy7EQCQvREAKr8RAMTAEQBewhEAAsQRAJzFEQA2xxEA0MgRAHTKEQAOzBEAqM0RAELPEQDm0BEAgNIRABrUEQC01REAWNcRAPLYEQCM2hEAMNwRAMrdEQBk3xEA/uARAKLiEQA85BEA1uURAHDnEQAU6REAruoRAEjsEQDi7REAhu8RACDxEQC68hEAVPQRAPj1EQCS9xEALPkRAND6EQBq/BEABP4RAJ7/EQA4ARIA3AISAHYEEgAQBhIAqgcSAE4JEgDoChIAggwSABwOEgDADxIAWhESAPQSEgCOFBIAMhYSAMwXEgBmGRIAABsSAKQcEgA+HhIA2B8SAHIhEgAMIxIAsCQSAEomEgDkJxIAfikSACIrEgC8LBIAVi4SAPAvEgCUMRIALjMSAMg0EgBsNhIABjgSAKA5EgA6OxIA3jwSAHg+EgASQBIArEESAFBDEgDqRBIAhEYSAB5IEgDCSRIAXEsSAPZMEgCQThIANFASAM5REgBoUxIADFUSAKZWEgBAWBIA2lkSAH5bEgAYXRIAsl4SAExgEgDwYRIAimMSACRlEgC+ZhIAWGgSAPxpEgCWaxIAMG0SAMpuEgBucBIACHISAKJzEgBGdRIA4HYSAHp4EgAUehIAuHsSAFJ9EgDsfhIAhoASACqCEgDEgxIAXoUSAPiGEgCciBIANooSANCLEgBqjRIADo8SAKiQEgBCkhIA3JMSAICVEgAalxIAtJgSAE6aEgDomxIAjJ0SACafEgDAoBIAWqISAP6jEgCYpRIAMqcSAMyoEgBwqhIACqwSAKStEgA+rxIA4rASAHyyEgAWtBIAsLUSAFS3EgDuuBIAiLoSACK8EgDGvRIAYL8SAPrAEgCUwhIAOMQSANLFEgBsxxIABskSAKrKEgBEzBIA3s0SAHjPEgAc0RIAttISAFDUEgD01RIAjtcSACjZEgDC2hIAZtwSAADeEgCa3xIANOESANjiEgBy5BIADOYSAKbnEgBK6RIA5OoSAH7sEgAY7hIAvO8SAFbxEgDw8hIAivQSAC72EgDI9xIAYvkSAPz6EgCg/BIAOv4SANT/EgBuARMACAMTAKwEEwBGBhMA4AcTAHoJEwAeCxMAuAwTAFIOEwDsDxMAkBETACoTEwDEFBMAXhYTAAIYEwCcGRMANhsTANAcEwB0HhMADiATAKghEwBCIxMA5iQTAIAmEwAaKBMAvikTAFgrEwDyLBMAjC4TADAwEwDKMRMAZDMTAP40EwCiNhMAPDgTANY5EwBwOxMAFD0TAK4+EwBIQBMA4kETAIZDEwAgRRMAukYTAFRIEwD4SRMAkksTACxNEwDGThMAalATAARSEwCeUxMAQlUTANxWEwB2WBMAEFoTAKpbEwBOXRMA6F4TAIJgEwAcYhMAwGMTAFplEwD0ZhMAjmgTADJqEwDMaxMAZm0TAABvEwCacBMAPnITANhzEwBydRMADHcTALB4EwBKehMA5HsTAH59EwAifxMAvIATAFaCEwDwgxMAlIUTAC6HEwDIiBMAbIoTAAaMEwCgjRMAOo8TAN6QEwB4khMAEpQTAKyVEwBQlxMA6pgTAISaEwAenBMAwp0TAFyfEwD2oBMAkKITADSkEwDOpRMAaKcTAAypEwCmqhMAQKwTANqtEwB+rxMAGLETALKyEwBMtBMA5rUTAIq3EwAkuRMAvroTAFi8EwD8vRMAlr8TADDBEwDKwhMAbsQTAAjGEwCixxMAPMkTAODKEwB6zBMAFM4TAK7PEwBS0RMA7NITAIbUEwAq1hMAxNcTAF7ZEwD42hMAnNwTADbeEwDQ3xMAauETAA7jEwCo5BMAQuYTANznEwB26RMAGusTALTsEwBO7hMA6O8TAIzxEwAm8xMAwPQTAFr2EwD+9xMAmPkTADL7EwDM/BMAZv4TAAoAFACkARQAPgMUAOIEFAB8BhQAFggUALAJFABUCxQA7gwUAIgOFAAiEBQAxhEUAGATFAD6FBQAlBYUADgYFADSGRQAbBsUAAYdFACqHhQARCAUAN4hFAB4IxQAHCUUALYmFABQKBQA9CkUAI4rFAAoLRQAwi4UAGYwFAAAMhQAmjMUADQ1FADYNhQAcjgUAAw6FACmOxQASj0UAOQ+FAB+QBQAGEIUALxDFABWRRQA8EYUAIpIFAAuShQAyEsUAGJNFAD8ThQAllAUADpSFADUUxQAblUUAAhXFACsWBQARloUAOBbFAB6XRQAHl8UALhgFABSYhQA7GMUAJBlFAAqZxQAxGgUAF5qFAACbBQAnG0UADZvFADQcBQAdHIUAA50FACodRQAQncUAOZ4FACAehQAGnwUAL59FABYfxQA8oAUAIyCFAAwhBQAyoUUAGSHFAD+iBQAoooUADyMFADWjRQAcI8UABSRFACukhQASJQUAOKVFACGlxQAIJkUALqaFABUnBQA+J0UAJKfFAAsoRQAxqIUAGqkFAAEphQAnqcUADipFADcqhQAdqwUABCuFACqrxQATrEUAOiyFACCtBQAHLYUAMC3FABauRQA9LoUAI68FAAyvhQAzL8UAGbBFAAAwxQAmsQUAD7GFADYxxQAcskUAAzLFACwzBQASs4UAOTPFAB+0RQAItMUALzUFABW1hQA8NcUAJTZFAAu2xQAyNwUAGzeFAAG4BQAoOEUADrjFADe5BQAeOYUABLoFACs6RQAUOsUAOrsFACE7hQAHvAUAMLxFABc8xQA9vQUAJD2FAA0+BQAzvkUAGj7FAAC/RQApv4UAEAAFQDaARUAdAMVAA4FFQCyBhUATAgVAOYJFQCACxUAJA0VAL4OFQBYEBUA8hEVAJYTFQAwFRUAyhYVAGQYFQAIGhUAohsVADwdFQDgHhUAeiAVABQiFQCuIxUAUiUVAOwmFQCGKBUAICoVAMQrFQBeLRUA+C4VAJIwFQA2MhUA0DMVAGo1FQAONxUAqDgVAEI6FQDcOxUAgD0VABo/FQC0QBUATkIVAPJDFQCMRRUAJkcVAMBIFQBkShUA/ksVAJhNFQAyTxUAzFAVAHBSFQAKVBUApFUVAD5XFQDiWBUAfFoVABZcFQCwXRUAVF8VAO5gFQCIYhUAImQVAMZlFQBgZxUA+mgVAJRqFQA4bBUA0m0VAGxvFQAGcRUAqnIVAER0FQDedRUAeHcVABx5FQC2ehUAUHwVAOp9FQCOfxUAKIEVAMKCFQBchBUAAIYVAJqHFQA0iRUAzooVAHKMFQAMjhUApo8VAECRFQDkkhUAfpQVABiWFQCylxUAVpkVAPCaFQCKnBUALp4VAMifFQBioRUA/KIVAKCkFQA6phUA1KcVAG6pFQASqxUArKwVAEauFQDgrxUAhLEVAB6zFQC4tBUAUrYVAPa3FQCQuRUAKrsVAMS8FQBevhUAAsAVAJzBFQA2wxUA0MQVAHTGFQAOyBUAqMkVAELLFQDmzBUAgM4VABrQFQC00RUAWNMVAPLUFQCM1hUAJtgVAMrZFQBk2xUA/twVAJjeFQA84BUA1uEVAHDjFQAK5RUAruYVAEjoFQDi6RUAfOsVACDtFQC67hUAVPAVAO7xFQCS8xUALPUVAMb2FQBq+BUABPoVAJ77FQA4/RUA3P4VAHYAFgAQAhYAqgMWAE4FFgDoBhYAgggWABwKFgDACxYAWg0WAPQOFgCOEBYAMhIWAMwTFgBmFRYAABcWAKQYFgA+GhYA2BsWAHIdFgAWHxYAsCAWAEoiFgDkIxYAfiUWACInFgC8KBYAVioWAPArFgCULRYALi8WAMgwFgBiMhYABjQWAKA1FgA6NxYA1DgWAHg6FgASPBYArD0WAEY/FgDqQBYAhEIWAB5EFgDCRRYAXEcWAPZIFgCQShYANEwWAM5NFgBoTxYAAlEWAKZSFgBAVBYA2lUWAHRXFgAYWRYAsloWAExcFgDmXRYAil8WACRhFgC+YhYAWGQWAPJlFgCWZxYAMGkWAMpqFgBkbBYACG4WAKJvFgA8cRYA1nIWAHp0FgAUdhYArncWAEh5FgDsehYAhnwWACB+FgDEfxYAXoEWAPiCFgCShBYANoYWANCHFgBqiRYABIsWAKiMFgBCjhYA3I8WAHaRFgAakxYAtJQWAE6WFgDolxYAjJkWACabFgDAnBYAZJ4WAP6fFgCYoRYAMqMWANakFgBwphYACqgWAKSpFgBIqxYA4qwWAHyuFgAWsBYAurEWAFSzFgDutBYAiLYWACK4FgDGuRYAYLsWAPq8FgCUvhYAOMAWANLBFgBswxYABsUWAKrGFgBEyBYA3skWAHjLFgASzRYAts4WAFDQFgDq0RYAhNMWACjVFgDC1hYAXNgWAADaFgCa2xYANN0WAM7eFgBy4BYADOIWAKbjFgBA5RYA5OYWAH7oFgAY6hYAsusWAFbtFgDw7hYAivAWACTyFgDI8xYAYvUWAPz2FgCg+BYAOvoWANT7FgBu/RYAEv8WAKwAFwBGAhcA4AMXAIQFFwAeBxcAuAgXAFIKFwD2CxcAkA0XACoPFwDEEBcAXhIXAAIUFwCcFRcANhcXANAYFwB0GhcADhwXAKgdFwBCHxcA5iAXAIAiFwAaJBcAtCUXAFgnFwDyKBcAjCoXACYsFwDKLRcAZC8XAP4wFwCYMhcAPDQXANY1FwBwNxcACjkXAK46FwBIPBcA4j0XAHw/FwAgQRcAukIXAFREFwDuRRcAkkcXACxJFwDGShcAakwXAAROFwCeTxcAOFEXANxSFwB2VBcAEFYXAKpXFwBOWRcA6FoXAIJcFwAcXhcAwF8XAFphFwD0YhcAjmQXADJmFwDMZxcAZmkXAABrFwCkbBcAPm4XANhvFwBycRcAFnMXALB0FwBKdhcA5HcXAIh5FwAiexcAvHwXAFZ+FwD6fxcAlIEXAC6DFwDIhBcAYoYXAAaIFwCgiRcAOosXAN6MFwB4jhcAEpAXAKyRFwBQkxcA6pQXAISWFwAemBcAwpkXAFybFwD2nBcAkJ4XADSgFwDOoRcAaKMXAAKlFwCmphcAQKgXANqpFwB0qxcAGK0XALKuFwBMsBcA5rEXAIqzFwAktRcAvrYXAFi4FwDyuRcAlrsXADC9FwDKvhcAZMAXAAjCFwCiwxcAPMUXANbGFwB6yBcAFMoXAK7LFwBIzRcA7M4XAIbQFwAg0hcAxNMXAF7VFwD41hcAktgXADbaFwDQ2xcAat0XAATfFwCo4BcAQuIXANzjFwB25RcAGucXALToFwBO6hcA6OsXAIztFwAm7xcAwPAXAFryFwD+8xcAmPUXADL3FwDM+BcAcPoXAAr8FwCk/RcAPv8XAOIAGAB8AhgAFgQYALoFGABUBxgA7ggYAIgKGAAsDBgAxg0YAGAPGAD6EBgAlBIYADgUGADSFRgAbBcYAAYZGACqGhgARBwYAN4dGAB4HxgAHCEYALYiGABQJBgA6iUYAIQnGAAoKRgAwioYAFwsGAD2LRgAmi8YADQxGADOMhgAcjQYAAw2GACmNxgAQDkYAOQ6GAB+PBgAGD4YALI/GABWQRgA8EIYAIpEGAAkRhgAyEcYAGJJGAD8ShgAlkwYADpOGADUTxgAblEYABJTGACsVBgARlYYAOBXGACEWRgAHlsYALhcGABSXhgA9l8YAJBhGAAqYxgAxGQYAF5mGAACaBgAnGkYADZrGADQbBgAdG4YAA5wGACocRgAQnMYAOZ0GACAdhgAGngYALR5GABYexgA8nwYAIx+GAAmgBgAyoEYAGSDGAD+hBgAmIYYADyIGADWiRgAcIsYAAqNGACujhgASJAYAOKRGAB8kxgAIJUYALqWGABUmBgA7pkYAJKbGAAsnRgAxp4YAGCgGAAEohgAnqMYADilGADSphgAdqgYABCqGACqqxgATq0YAOiuGACCsBgAHLIYAMCzGABatRgA9LYYAI64GAAyuhgAzLsYAGa9GAAAvxgApMAYAD7CGADYwxgAcsUYABbHGACwyBgASsoYAOTLGAB+zRgAIs8YALzQGABW0hgA+tMYAJTVGAAu1xgAyNgYAGLaGAAG3BgAoN0YADrfGADe4BgAeOIYABLkGACs5RgAUOcYAOroGACE6hgAHuwYAMLtGABc7xgA9vAYAJDyGAA09BgAzvUYAGj3GAAC+RgApvoYAED8GADa/RgAdP8YABgBGQCyAhkATAQZAOYFGQCKBxkAJAkZAL4KGQBYDBkA/A0ZAJYPGQAwERkAyhIZAGQUGQAIFhkAohcZADwZGQDWGhkAehwZABQeGQCuHxkASCEZAOwiGQCGJBkAICYZALonGQBeKRkA+CoZAJIsGQAsLhkA0C8ZAGoxGQAEMxkAqDQZAEI2GQDcNxkAdjkZABo7GQC0PBkATj4ZAOg/GQCMQRkAJkMZAMBEGQBaRhkA/kcZAJhJGQAySxkAzEwZAHBOGQAKUBkApFEZAD5TGQDiVBkAfFYZABZYGQC6WRkAVFsZAO5cGQCIXhkAImAZAMZhGQBgYxkA+mQZAJRmGQA4aBkA0mkZAGxrGQAGbRkAqm4ZAERwGQDecRkAeHMZABx1GQC2dhkAUHgZAOp5GQCEexkAKH0ZAMJ+GQBcgBkA9oEZAJqDGQA0hRkAzoYZAGiIGQAMihkAposZAECNGQDkjhkAfpAZABiSGQCykxkAVpUZAPCWGQCKmBkAJJoZAMibGQBinRkA/J4ZAJagGQA6ohkA1KMZAG6lGQAIpxkArKgZAEaqGQDgqxkAhK0ZAB6vGQC4sBkAUrIZAPazGQCQtRkAKrcZAMS4GQBouhkAArwZAJy9GQA2vxkA2sAZAHTCGQAOxBkAqMUZAEzHGQDmyBkAgMoZABrMGQC0zRkAWM8ZAPLQGQCM0hkAJtQZAMrVGQBk1xkA/tgZAJjaGQA83BkA1t0ZAHDfGQAK4RkAruIZAEjkGQDi5RkAfOcZABbpGQC66hkAVOwZAO7tGQCS7xkALPEZAMbyGQBg9BkABPYZAJ73GQA4+RkA0voZAHb8GQAQ/hkAqv8ZAEQBGgDoAhoAggQaABwGGgC2BxoAWgkaAPQKGgCODBoAMg4aAMwPGgBmERoAABMaAKQUGgA+FhoA2BcaAHIZGgAWGxoAsBwaAEoeGgDkHxoAfiEaACIjGgC8JBoAViYaAPAnGgCUKRoALisaAMgsGgBiLhoABjAaAKAxGgA6MxoA1DQaAHg2GgASOBoArDkaAEY7GgDqPBoAhD4aAB5AGgC4QRoAXEMaAPZEGgCQRhoANEgaAM5JGgBoSxoAAk0aAKZOGgBAUBoA2lEaAHRTGgAYVRoAslYaAExYGgDmWRoAilsaACRdGgC+XhoAWGAaAPxhGgCWYxoAMGUaAMpmGgBuaBoACGoaAKJrGgA8bRoA4G4aAHpwGgAUchoArnMaAEh1GgDsdhoAhngaACB6GgC6exoAXn0aAPh+GgCSgBoALIIaANCDGgBqhRoABIcaAJ6IGgBCihoA3IsaAHaNGgAQjxoAtJAaAE6SGgDokxoAgpUaACaXGgDAmBoAWpoaAP6bGgCYnRoAMp8aAMygGgBwohoACqQaAKSlGgA+pxoA4qgaAHyqGgAWrBoAsK0aAFSvGgDusBoAiLIaACK0GgDGtRoAYLcaAPq4GgCUuhoAOLwaANK9GgBsvxoABsEaAKrCGgBExBoA3sUaAHjHGgAcyRoAtsoaAFDMGgDqzRoAjs8aACjRGgDC0hoAXNQaAADWGgCa1xoANNkaAM7aGgBo3BoADN4aAKbfGgBA4RoA2uIaAH7kGgAY5hoAsucaAEzpGgDw6hoAiuwaACTuGgDI7xoAYvEaAPzyGgCW9BoAOvYaANT3GgBu+RoACPsaAKz8GgBG/hoA4P8aAHoBGwAeAxsAuAQbAFIGGwDsBxsAkAkbACoLGwDEDBsAXg4bAAIQGwCcERsANhMbANoUGwB0FhsADhgbAKgZGwBMGxsA5hwbAIAeGwAaIBsAviEbAFgjGwDyJBsAjCYbACYoGwDKKRsAZCsbAP4sGwCYLhsAPDAbANYxGwBwMxsACjUbAK42GwBIOBsA4jkbAHw7GwAgPRsAuj4bAFRAGwDuQRsAkkMbACxFGwDGRhsAYEgbAARKGwCeSxsAOE0bANJOGwB2UBsAEFIbAKpTGwBEVRsA6FYbAIJYGwAcWhsAtlsbAFpdGwD0XhsAjmAbAChiGwDMYxsAZmUbAABnGwCaaBsAPmobANhrGwBybRsADG8bALBwGwBKchsA5HMbAH51GwAidxsAvHgbAFZ6GwDwexsAlH0bAC5/GwDIgBsAYoIbAAaEGwCghRsAOocbANSIGwB4ihsAEowbAKyNGwBGjxsA6pAbAISSGwAelBsAuJUbAFyXGwD2mBsAkJobADScGwDOnRsAaJ8bAAKhGwCmohsAQKQbANqlGwB0pxsAGKkbALKqGwBMrBsA5q0bAIqvGwAksRsAvrIbAFi0GwD8tRsAlrcbADC5GwDKuhsAbrwbAAi+GwCivxsAPMEbAODCGwB6xBsAFMYbAK7HGwBSyRsA7MobAIbMGwAgzhsAus8bAF7RGwD40hsAktQbACzWGwDQ1xsAatkbAATbGwCe3BsAQt4bANzfGwB24RsAEOMbALTkGwBO5hsA6OcbAILpGwAm6xsAwOwbAFruGwD07xsAmPEbADLzGwDM9BsAcPYbAAr4GwCk+RsAPvsbAOL8GwB8/hsAFgAcALABHABUAxwA7gQcAIgGHAAiCBwAxgkcAGALHAD6DBwAlA4cADgQHADSERwAbBMcAAYVHACqFhwARBgcAN4ZHAB4GxwAHB0cALYeHABQIBwA6iEcAI4jHAAoJRwAwiYcAFwoHAAAKhwAmiscADQtHADOLhwAaDAcAAwyHACmMxwAQDUcANo2HAB+OBwAGDocALI7HABMPRwA8D4cAIpAHAAkQhwAyEMcAGJFHAD8RhwAlkgcADpKHADUSxwAbk0cAAhPHACsUBwARlIcAOBTHAB6VRwAHlccALhYHABSWhwA7FscAJBdHAAqXxwAxGAcAF5iHAACZBwAnGUcADZnHADQaBwAdGocAA5sHACobRwATG8cAOZwHACAchwAGnQcAL51HABYdxwA8ngcAIx6HAAmfBwAyn0cAGR/HAD+gBwAmIIcADyEHADWhRwAcIccAAqJHACuihwASIwcAOKNHAB8jxwAIJEcALqSHABUlBwA7pUcAIiXHAAsmRwAxpocAGCcHAD6nRwAnp8cADihHADSohwAdqQcABCmHACqpxwARKkcAOiqHACCrBwAHK4cALavHABasRwA9LIcAI60HAAythwAzLccAGa5HAAAuxwAmrwcAD6+HADYvxwAcsEcAAzDHACwxBwASsYcAOTHHAB+yRwAIsscALzMHABWzhwA8M8cAIrRHAAu0xwAyNQcAGLWHAAG2BwAoNkcADrbHADU3BwAeN4cABLgHACs4RwARuMcAOrkHACE5hwAHugcALjpHABc6xwA9uwcAJDuHAA08BwAzvEcAGjzHAAC9RwApvYcAED4HADa+RwAdPscABj9HACy/hwATAAdAOYBHQCKAx0AJAUdAL4GHQBYCB0A/AkdAJYLHQAwDR0Ayg4dAG4QHQAIEh0AohMdADwVHQDgFh0AehgdABQaHQCuGx0ASB0dAOweHQCGIB0AICIdALojHQBeJR0A+CYdAJIoHQAsKh0A0CsdAGotHQAELx0AnjAdAEIyHQDcMx0AdjUdABA3HQC0OB0ATjodAOg7HQCCPR0AJj8dAMBAHQBaQh0A9EMdAJhFHQAyRx0AzEgdAHBKHQAKTB0ApE0dAD5PHQDiUB0AfFIdABZUHQCwVR0AVFcdAO5YHQCIWh0AIlwdAMZdHQBgXx0A+mAdAJRiHQA4ZB0A0mUdAGxnHQAGaR0AqmodAERsHQDebR0AeG8dABJxHQC2ch0AUHQdAOp1HQCEdx0AKHkdAMJ6HQBcfB0A9n0dAJp/HQA0gR0AzoIdAGiEHQAMhh0ApocdAECJHQDaih0AfowdABiOHQCyjx0ATJEdAPCSHQCKlB0AJJYdAMiXHQBimR0A/JodAJacHQA6nh0A1J8dAG6hHQAIox0ArKQdAEamHQDgpx0AeqkdAB6rHQC4rB0AUq4dAOyvHQCQsR0AKrMdAMS0HQBeth0AArgdAJy5HQA2ux0A2rwdAHS+HQAOwB0AqMEdAEzDHQDmxB0AgMYdABrIHQC0yR0AWMsdAPLMHQCMzh0AJtAdAMrRHQBk0x0A/tQdAJjWHQA82B0A1tkdAHDbHQAK3R0Art4dAEjgHQDi4R0AfOMdABblHQC65h0AVOgdAO7pHQCI6x0ALO0dAMbuHQBg8B0ABPIdAJ7zHQA49R0A0vYdAHb4HQAQ+h0AqvsdAET9HQDo/h0AggAeABwCHgC2Ax4AWgUeAPQGHgCOCB4AKAoeAMwLHgBmDR4AAA8eAJoQHgA+Eh4A2BMeAHIVHgAMFx4AphgeAEoaHgDkGx4Afh0eACIfHgC8IB4AViIeAPAjHgCUJR4ALiceAMgoHgBiKh4ABiweAKAtHgA6Lx4A1DAeAHgyHgASNB4ArDUeAEY3HgDqOB4AhDoeAB48HgC4PR4AXD8eAPZAHgCQQh4ANEQeAM5FHgBoRx4AAkkeAKZKHgBATB4A2k0eAHRPHgAYUR4AslIeAExUHgDmVR4AilceACRZHgC+Wh4AWFweAPxdHgCWXx4AMGEeAMpiHgBuZB4ACGYeAKJnHgA8aR4A4GoeAHpsHgAUbh4Arm8eAEhxHgDsch4AhnQeACB2HgC6dx4AXnkeAPh6HgCSfB4ALH4eANB/HgBqgR4ABIMeAJ6EHgBChh4A3IceAHaJHgAQix4AtIweAE6OHgDojx4AgpEeACaTHgDAlB4AWpYeAPSXHgCYmR4AMpseAMycHgBmnh4ACqAeAKShHgA+ox4A4qQeAHymHgAWqB4AsKkeAFSrHgDurB4AiK4eACKwHgDGsR4AYLMeAPq0HgCUth4AOLgeANK5HgBsux4ABr0eAKq+HgBEwB4A3sEeAHjDHgAcxR4AtsYeAFDIHgDqyR4AjsseACjNHgDCzh4AXNAeAADSHgCa0x4ANNUeAM7WHgBo2B4ADNoeAKbbHgBA3R4A2t4eAH7gHgAY4h4AsuMeAEzlHgDw5h4AiugeACTqHgC+6x4AYu0eAPzuHgCW8B4AMPIeANTzHgBu9R4ACPceAKL4HgBG+h4A4PseAHr9HgAe/x4AuAAfAFICHwDsAx8AkAUfACoHHwDECB8AXgofAAIMHwCcDR8ANg8fANAQHwB0Eh8ADhQfAKgVHwBCFx8A5hgfAIAaHwAaHB8AtB0fAFgfHwDyIB8AjCIfADAkHwDKJR8AZCcfAP4oHwCYKh8APCwfANYtHwBwLx8ACjEfAK4yHwBINB8A4jUfAHw3HwAgOR8AujofAFQ8HwDuPR8Akj8fACxBHwDGQh8AYEQfAARGHwCeRx8AOEkfANJKHwB2TB8AEE4fAKpPHwBEUR8A6FIfAIJUHwAcVh8AwFcfAFpZHwD0Wh8AjlwfADJeHwDMXx8AZmEfAABjHwCaZB8APmYfANhnHwByaR8ADGsfALBsHwBKbh8A5G8fAH5xHwAicx8AvHQfAFZ2HwDwdx8AlHkfAC57HwDIfB8AYn4fAPx/HwCggR8AOoMfANSEHwBuhh8AEogfAKyJHwBGix8A6owfAISOHwAekB8AuJEfAFyTHwD2lB8AkJYfACqYHwDOmR8AaJsfAAKdHwCcnh8AQKAfANqhHwB0ox8ADqUfALKmHwBMqB8A5qkfAIqrHwAkrR8Avq4fAFiwHwD8sR8AlrMfADC1HwDKth8AbrgfAAi6HwCiux8APL0fAOC+HwB6wB8AFMIfAK7DHwBSxR8A7MYfAIbIHwAgyh8AussfAF7NHwD4zh8AktAfACzSHwDQ0x8AatUfAATXHwCe2B8AQtofANzbHwB23R8AEN8fALTgHwBO4h8A6OMfAILlHwAm5x8AwOgfAFrqHwD06x8AmO0fADLvHwDM8B8AZvIfAAr0HwCk9R8APvcfAOL4HwB8+h8AFvwfALD9HwBU/x8A7gAgAIgCIAAiBCAAxgUgAGAHIAD6CCAAlAogADgMIADSDSAAbA8gAAYRIACqEiAARBQgAN4VIAB4FyAAHBkgALYaIABQHCAA6h0gAI4fIAAoISAAwiIgAFwkIAAAJiAAmicgADQpIADOKiAAaCwgAAwuIACmLyAAQDEgANoyIAB+NCAAGDYgALI3IABMOSAA8DogAIo8IAAkPiAAvj8gAGJBIAD8QiAAlkQgADBGIADURyAAbkkgAAhLIACiTCAARk4gAOBPIAB6USAAFFMgALhUIABSViAA7FcgAJBZIAAqWyAAxFwgAF5eIAACYCAAnGEgADZjIADQZCAAdGYgAA5oIACoaSAAQmsgAOZsIACAbiAAGnAgALRxIABYcyAA8nQgAIx2IAAmeCAAynkgAGR7IAD+fCAAmH4gADyAIADWgSAAcIMgAAqFIACuhiAASIggAOKJIAB8iyAAII0gALqOIABUkCAA7pEgAJKTIAAslSAAxpYgAGCYIAAEmiAAnpsgADidIADSniAAdqAgABCiIACqoyAATqUgAOimIACCqCAAHKogAMCrIABarSAA9K4gAI6wIAAosiAAzLMgAGa1IAAAtyAAmrggAD66IADYuyAAcr0gAAy/IACwwCAASsIgAOTDIAB+xSAAIscgALzIIABWyiAA8MsgAIrNIAAuzyAAyNAgAGLSIAAG1CAAoNUgADrXIADU2CAAeNogABLcIACs3SAARt8gAOrgIACE4iAAHuQgALjlIABc5yAA9uggAJDqIAAq7CAAzu0gAGjvIAAC8SAAnPIgAED0IADa9SAAdPcgAA75IACy+iAATPwgAOb9IACK/yAAJAEhAL4CIQBYBCEA/AUhAJYHIQAwCSEAygohAG4MIQAIDiEAog8hADwRIQDWEiEAehQhABQWIQCuFyEASBkhAOwaIQCGHCEAIB4hALofIQBeISEA+CIhAJIkIQAsJiEA0CchAGopIQAEKyEAniwhAEIuIQDcLyEAdjEhABAzIQC0NCEATjYhAOg3IQCCOSEAJjshAMA8IQBaPiEA9D8hAJhBIQAyQyEAzEQhAGZGIQAKSCEApEkhAD5LIQDYTCEAfE4hABZQIQCwUSEAVFMhAO5UIQCIViEAIlghAMZZIQBgWyEA+lwhAJReIQA4YCEA0mEhAGxjIQAGZSEAqmYhAERoIQDeaSEAeGshABxtIQC2biEAUHAhAOpxIQCOcyEAKHUhAMJ2IQBceCEA9nkhAJp7IQA0fSEAzn4hAGiAIQAMgiEApoMhAECFIQDahiEAfoghABiKIQCyiyEATI0hAPCOIQCKkCEAJJIhAL6TIQBilSEA/JYhAJaYIQAwmiEA1JshAG6dIQAInyEAoqAhAEaiIQDgoyEAeqUhABSnIQC4qCEAUqohAOyrIQCQrSEAKq8hAMSwIQBesiEAArQhAJy1IQA2tyEA0LghAHS6IQAOvCEAqL0hAEK/IQDmwCEAgMIhABrEIQC0xSEAWMchAPLIIQCMyiEAJswhAMrNIQBkzyEA/tAhAJjSIQA81CEA1tUhAHDXIQAU2SEAuNohAFLcIQDs3SEAkN8hACrhIQDE4iEAXuQhAALmIQCc5yEANukhANDqIQB07CEADu4hAKjvIQBM8SEA5vIhAID0IQAa9iEAtPchAFj5IQDy+iEAjPwhACb+IQDK/yEAZAEiAP4CIgCYBCIAPAYiANYHIgBwCSIACgsiAK4MIgBIDiIA4g8iAHwRIgAWEyIAuhQiAFQWIgDuFyIAiBkiACwbIgDGHCIAYB4iAAQgIgCeISIAOCMiANIkIgB2JiIAECgiAKopIgBEKyIA6CwiAIIuIgAcMCIAtjEiAFozIgD0NCIAjjYiACg4IgDMOSIAZjsiAAA9IgCaPiIAPkAiANhBIgByQyIAFkUiALBGIgBKSCIA5EkiAIhLIgAiTSIAvE4iAFZQIgD6USIAlFMiAC5VIgDIViIAYlgiAAZaIgCgWyIAOl0iANReIgB4YCIAEmIiAKxjIgBGZSIA6mYiAIRoIgAeaiIAuGsiAFJtIgD2biIAkHAiACpyIgDOcyIAaHUiAAJ3IgCceCIAQHoiANp7IgB0fSIADn8iALKAIgBMgiIA5oMiAICFIgAkhyIAvogiAFiKIgDyiyIAlo0iADCPIgDKkCIAbpIiAAiUIgCilSIAPJciAOCYIgB6miIAFJwiAK6dIgBSnyIA7KAiAIaiIgAgpCIAxKUiAF6nIgD4qCIAkqoiADasIgDQrSIAaq8iAASxIgCesiIAQrQiANy1IgB2tyIAELkiALS6IgBOvCIA6L0iAIK/IgAmwSIAwMIiAFrEIgD0xSIAmMciADLJIgDMyiIAZswiAArOIgCkzyIAPtEiANjSIgB81CIAFtYiALDXIgBK2SIA7toiAIjcIgAi3iIAvN8iAGDhIgD64iIAlOQiAC7mIgDS5yIAbOkiAAbrIgCq7CIARO4iAN7vIgB48SIAHPMiALb0IgBQ9iIA6vciAI75IgAo+yIAwvwiAFz+IgAAACMAmgEjADQDIwDOBCMAcgYjAAwIIwCmCSMAQAsjAOQMIwB+DiMAGBAjALIRIwBWEyMA8BQjAIoWIwAkGCMAyBkjAGIbIwD8HCMAlh4jADogIwDUISMAbiMjAAglIwCsJiMARigjAOApIwB6KyMAHi0jALguIwBSMCMA7DEjAJAzIwAqNSMAxDYjAF44IwACOiMAnDsjADY9IwDaPiMAdEAjAA5CIwCoQyMAQkUjAOZGIwCASCMAGkojALRLIwBYTSMA8k4jAIxQIwAmUiMAylMjAGRVIwD+ViMAmFgjADJaIwDWWyMAcF0jAApfIwCkYCMASGIjAOJjIwB8ZSMAFmcjALpoIwBUaiMA7msjAIhtIwAsbyMAxnAjAGByIwAEdCMAnnUjADh3IwDSeCMAdnojABB8IwCqfSMARH8jAOiAIwCCgiMAHIQjALaFIwBahyMA9IgjAI6KIwAojCMAzI0jAGaPIwAAkSMAmpIjAD6UIwDYlSMAcpcjABaZIwCwmiMASpwjAOSdIwCInyMAIqEjALyiIwBWpCMA+qUjAJSnIwAuqSMAyKojAGKsIwAGriMAoK8jADqxIwDUsiMAeLQjABK2IwCstyMARrkjAOq6IwCEvCMAHr4jALi/IwBcwSMA9sIjAJDEIwAqxiMAxMcjAGjJIwACyyMAnMwjAEDOIwDazyMAdNEjAA7TIwCy1CMATNYjAObXIwCA2SMAJNsjAL7cIwBY3iMA8t8jAJbhIwAw4yMAyuQjAGTmIwAI6CMAoukjADzrIwDg7CMAeu4jABTwIwCu8SMAUvMjAOz0IwCG9iMAIPgjAMT5IwBe+yMA+PwjAJL+IwA2ACQA0AEkAGoDJAAEBSQAqAYkAEIIJADcCSQAdgskABANJAC0DiQAThAkAOgRJACMEyQAJhUkAMAWJABaGCQA9BkkAJgbJAAyHSQAzB4kAGYgJAAKIiQApCMkAD4lJADYJiQAfCgkABYqJACwKyQASi0kAO4uJACIMCQAIjIkALwzJABgNSQA+jYkAJQ4JAAuOiQA0jskAGw9JAAGPyQAoEAkAERCJADeQyQAeEUkABxHJAC2SCQAUEokAOpLJACOTSQAKE8kAMJQJABcUiQAAFQkAJpVJAA0VyQAzlgkAHJaJAAMXCQApl0kAEBfJADkYCQAfmIkABhkJACyZSQAVmckAPBoJACKaiQAJGwkAL5tJABibyQA/HAkAJZyJAAwdCQA1HUkAG53JAAIeSQAonokAEZ8JADgfSQAen8kABSBJAC4giQAUoQkAOyFJACGhyQAKokkAMSKJABejCQAAo4kAJyPJAA2kSQA0JIkAHSUJAAOliQAqJckAEKZJADmmiQAgJwkABqeJAC0nyQAWKEkAPKiJACMpCQAJqYkAMqnJABkqSQA/qokAKKsJAA8riQA1q8kAHCxJAAKsyQArrQkAEi2JADityQAfLkkACC7JAC6vCQAVL4kAO6/JACSwSQALMMkAMbEJABgxiQABMgkAJ7JJAA4yyQA0swkAHbOJAAQ0CQAqtEkAETTJADe1CQAgtYkABzYJAC22SQAUNskAPTcJACO3iQAKOAkAMLhJABm4yQAAOUkAJrmJAA06CQA2OkkAHLrJAAM7SQAsO4kAErwJADk8SQAfvMkACL1JAC89iQAVvgkAPD5JACU+yQALv0kAMj+JABiACUABgIlAKADJQA6BSUA3gYlAHgIJQASCiUArAslAFANJQDqDiUAhBAlAB4SJQDCEyUAXBUlAPYWJQCQGCUAKholAM4bJQBoHSUAAh8lAJwgJQBAIiUA2iMlAHQlJQAOJyUAqCglAEwqJQDmKyUAgC0lABovJQC+MCUAWDIlAPIzJQCWNSUAMDclAMo4JQBkOiUACDwlAKI9JQA8PyUA1kAlAHpCJQAURCUArkUlAEhHJQDsSCUAhkolACBMJQC6TSUAXk8lAPhQJQCSUiUANlQlANBVJQBqVyUABFklAKhaJQBCXCUA3F0lAHZfJQAaYSUAtGIlAE5kJQDoZSUAjGclACZpJQDAaiUAWmwlAP5tJQCYbyUAMnElAMxyJQBwdCUACnYlAKR3JQA+eSUA4nolAHx8JQAWfiUAsH8lAEqBJQDugiUAiIQlACKGJQC8hyUAYIklAPqKJQCUjCUALo4lANKPJQBskSUABpMlAKCUJQBEliUA3pclAHiZJQASmyUAtpwlAFCeJQDqnyUAhKElACijJQDCpCUAXKYlAPanJQCaqSUANKslAM6sJQByriUADLAlAKaxJQBAsyUA2rQlAH62JQAYuCUAsrklAEy7JQDwvCUAir4lACTAJQC+wSUAYsMlAPzEJQCWxiUAMMglANTJJQBuyyUACM0lAKLOJQBG0CUA4NElAHrTJQAU1SUAuNYlAFLYJQDs2SUAhtslACrdJQDE3iUAXuAlAALiJQCc4yUANuUlANDmJQB06CUADuolAKjrJQBC7SUA5u4lAIDwJQAa8iUAtPMlAFj1JQDy9iUAjPglACb6JQDK+yUAZP0lAP7+JQCYACYAPAImANYDJgBwBSYACgcmAK4IJgBICiYA4gsmAHwNJgAgDyYAuhAmAFQSJgDuEyYAkhUmACwXJgDGGCYAYBomAAQcJgCeHSYAOB8mANIgJgBsIiYAECQmAKolJgBEJyYA3igmAIIqJgAcLCYAti0mAFAvJgD0MCYAjjImACg0JgDCNSYAZjcmAAA5JgCaOiYAPjwmANg9JgByPyYADEEmALBCJgBKRCYA5EUmAH5HJgAiSSYAvEomAFZMJgDwTSYAlE8mAC5RJgDIUiYAYlQmAAZWJgCgVyYAOlkmAN5aJgB4XCYAEl4mAKxfJgBQYSYA6mImAIRkJgAeZiYAuGcmAFxpJgD2aiYAkGwmACpuJgDObyYAaHEmAAJzJgCcdCYAQHYmANp3JgB0eSYADnsmALJ8JgBMfiYA5n8mAICBJgAkgyYAvoQmAFiGJgDyhyYAjIkmADCLJgDKjCYAZI4mAP6PJgCikSYAPJMmANaUJgB6liYAFJgmAK6ZJgBImyYA7JwmAIaeJgAgoCYAuqEmAF6jJgD4pCYAkqYmACyoJgDQqSYAaqsmAAStJgCeriYAQrAmANyxJgB2syYAGrUmALS2JgBOuCYA6LkmAIy7JgAmvSYAwL4mAFrAJgD+wSYAmMMmADLFJgDMxiYAcMgmAArKJgCkyyYAPs0mAOLOJgB80CYAFtImALDTJgBK1SYA7tYmAIjYJgAi2iYAvNsmAGDdJgD63iYAlOAmAC7iJgDS4yYAbOUmAAbnJgCg6CYAROomAN7rJgB47SYAEu8mALbwJgBQ8iYA6vMmAIT1JgAo9yYAwvgmAFz6JgD2+yYAmv0mADT/JgDOACcAcgInAAwEJwCmBScAQAcnAOQIJwB+CicAGAwnALINJwBWDycA8BAnAIoSJwAkFCcAyBUnAGIXJwD8GCcAlhonADAcJwDUHScAbh8nAAghJwCiIicARiQnAOAlJwB6JycAFCknALgqJwBSLCcA7C0nAIYvJwAqMScAxDInAF40JwD4NScAnDcnADY5JwDQOicAajwnAA4+JwCoPycAQkEnAOZCJwCARCcAGkYnALRHJwBYSScA8konAIxMJwAmTicAyk8nAGRRJwD+UicAmFQnADxWJwDWVycAcFknAApbJwCuXCcASF4nAOJfJwB8YScAIGMnALpkJwBUZicA7mcnAJJpJwAsaycAxmwnAGBuJwAEcCcAnnEnADhzJwDSdCcAdnYnABB4JwCqeScARHsnAN58JwCCficAHIAnALaBJwBQgycA9IQnAI6GJwAoiCcAwoknAGaLJwAAjScAmo4nADSQJwDYkScAcpMnAAyVJwCmlicASpgnAOSZJwB+mycAIp0nALyeJwBWoCcA8KEnAJSjJwAupScAyKYnAGKoJwAGqicAoKsnADqtJwDUricAeLAnABKyJwCssycAULUnAOq2JwCEuCcAHronAMK7JwBcvScA9r4nAJDAJwAqwicAzsMnAGjFJwACxycAnMgnAEDKJwDayycAdM0nAA7PJwCy0CcATNInAObTJwCA1ScAJNcnAL7YJwBY2icA8tsnAIzdJwAw3ycAyuAnAGTiJwD+4ycAouUnADznJwDW6CcAeuonABTsJwCu7ScASO8nAOzwJwCG8icAIPQnALr1JwBe9ycA+PgnAJL6JwAs/CcA0P0nAGr/JwAEASgAngIoAEIEKADcBSgAdgcoABAJKAC0CigATgwoAOgNKACMDygAJhEoAMASKABaFCgA/hUoAJgXKAAyGSgAzBooAHAcKAAKHigApB8oAD4hKADiIigAfCQoABYmKACwJygASikoAO4qKACILCgAIi4oALwvKABgMSgA+jIoAJQ0KAAuNigA0jcoAGw5KAAGOygAoDwoAEQ+KADePygAeEEoABJDKAC2RCgAUEYoAOpHKACOSSgAKEsoAMJMKABcTigAAFAoAJpRKAA0UygAzlQoAHJWKAAMWCgAplkoAEBbKADkXCgAfl4oABhgKACyYSgAVmMoAPBkKACKZigAJGgoAMhpKABiaygA/GwoAJZuKAA6cCgA1HEoAG5zKAAIdSgAonYoAEZ4KADgeSgAensoABR9KAC4figAUoAoAOyBKACGgygAKoUoAMSGKABeiCgA+IkoAJyLKAA2jSgA0I4oAGqQKAAOkigAqJMoAEKVKADcligAgJgoABqaKAC0mygATp0oAPKeKACMoCgAJqIoAMqjKABkpSgA/qYoAJioKAA8qigA1qsoAHCtKAAKrygArrAoAEiyKADisygAfLUoACC3KAC6uCgAVLooAO67KACSvSgALL8oAMbAKABgwigABMQoAJ7FKAA4xygA0sgoAHbKKAAQzCgAqs0oAETPKADo0CgAgtIoABzUKAC21SgAUNcoAPTYKACO2igAKNwoAMLdKABm3ygAAOEoAJriKAA05CgA2OUoAHLnKAAM6SgApuooAErsKADk7SgAfu8oABjxKAC88igAVvQoAPD1KACU9ygALvkoAMj6KABi/CgABv4oAKD/KAA6ASkA1AIpAHgEKQASBikArAcpAEYJKQDqCikAhAwpAB4OKQC4DykAXBEpAPYSKQCQFCkAKhYpAM4XKQBoGSkAAhspAKYcKQBAHikA2h8pAHQhKQAYIykAsiQpAEwmKQDmJykAgCkpACQrKQC+LCkAWC4pAPIvKQCWMSkAMDMpAMo0KQBkNikACDgpAKI5KQA8OykA1jwpAHo+KQAUQCkArkEpAEhDKQDiRCkAhkYpACBIKQC6SSkAVEspAPhMKQCSTikALFApANBRKQBqUykABFUpAJ5WKQBCWCkA3FkpAHZbKQAQXSkAtF4pAE5gKQDoYSkAgmMpACZlKQDAZikAWmgpAPRpKQCYaykAMm0pAMxuKQBwcCkACnIpAKRzKQA+dSkA4nYpAHx4KQAWeikAsHspAFR9KQDufikAiIApACKCKQDGgykAYIUpAPqGKQCUiCkAOIopANKLKQBsjSkABo8pAKCQKQBEkikA3pMpAHiVKQAclykAtpgpAFCaKQDqmykAjp0pACifKQDCoCkAXKIpAPajKQCapSkANKcpAM6oKQBoqikADKwpAKatKQBArykA2rApAH6yKQAYtCkAsrUpAEy3KQDwuCkAiropACS8KQC+vSkAYr8pAPzAKQCWwikAMMQpANTFKQBuxykACMkpAKLKKQBGzCkA4M0pAHrPKQAU0SkAuNIpAFLUKQDs1SkAkNcpACrZKQDE2ikAXtwpAALeKQCc3ykANuEpANDiKQB05CkADuYpAKjnKQBC6SkA5uopAIDsKQAa7ikAtO8pAFjxKQDy8ikAjPQpACb2KQDK9ykAZPkpAP76KQCY/CkAPP4pANb/KQBwASoACgMqAK4EKgBIBioA4gcqAHwJKgAgCyoAugwqAFQOKgDuDyoAiBEqACwTKgDGFCoAYBYqAPoXKgCeGSoAOBsqANIcKgBsHioAECAqAKohKgBEIyoA3iQqAIImKgAcKCoAtikqAFArKgD0LCoAji4qACgwKgDCMSoAZjMqAAA1KgCaNioAPjgqANg5KgByOyoADD0qALA+KgBKQCoA5EEqAH5DKgAiRSoAvEYqAFZIKgDwSSoAlEsqAC5NKgDITioAYlAqAAZSKgCgUyoAOlUqANRWKgB4WCoAEloqAKxbKgBGXSoA6l4qAIRgKgAeYioAuGMqAFxlKgD2ZioAkGgqACpqKgDEayoAaG0qAAJvKgCccCoANnIqANpzKgB0dSoADncqAKh4KgBMeioA5nsqAIB9KgAafyoAvoAqAFiCKgDygyoAloUqADCHKgDKiCoAZIoqAAiMKgCijSoAPI8qANaQKgB6kioAFJQqAK6VKgBIlyoA7JgqAIaaKgAgnCoAxJ0qAF6fKgD4oCoAkqIqADakKgDQpSoAaqcqAASpKgCoqioAQqwqANytKgB2ryoAGrEqALSyKgBOtCoA6LUqAIK3KgAmuSoAwLoqAFq8KgD0vSoAmL8qADLBKgDMwioAZsQqAArGKgCkxyoAPskqANjKKgByzCoAFs4qALDPKgBK0SoA5NIqAIjUKgAi1ioAvNcqAGDZKgD62ioAlNwqADjeKgDS3yoAbOEqAAbjKgCq5CoAROYqAN7nKgB46SoAHOsqALbsKgBQ7ioA6u8qAITxKgAo8yoAwvQqAFz2KgD29yoAmvkqADT7KgDO/CoAaP4qAAwAKwCmASsAQAMrANoEKwB+BisAGAgrALIJKwBMCysA8AwrAIoOKwAkECsAvhErAGITKwD8FCsAlhYrADAYKwDUGSsAbhsrAAgdKwCiHisARiArAOAhKwB6IysAHiUrALgmKwBSKCsA7CkrAJArKwAqLSsAxC4rAF4wKwACMisAnDMrADY1KwDQNisAdDgrAA46KwCoOysAQj0rAOY+KwCAQCsAGkIrALRDKwBYRSsA8kYrAIxIKwAmSisAyksrAGRNKwD+TisAmFArADJSKwDWUysAcFUrAApXKwCkWCsASForAOJbKwB8XSsAFl8rALpgKwBUYisA7mMrAIhlKwAsZysAxmgrAGBqKwD6aysAnm0rADhvKwDScCsAbHIrABB0KwCqdSsARHcrAN54KwCCeisAHHwrALZ9KwBafysA9IArAI6CKwAohCsAzIUrAGaHKwAAiSsAmoorAD6MKwDYjSsAco8rAAyRKwCwkisASpQrAOSVKwB+lysAIpkrALyaKwBWnCsA8J0rAJSfKwAuoSsAyKIrAGKkKwAGpisAoKcrADqpKwDUqisAeKwrABKuKwCsrysARrErAOqyKwCEtCsAHrYrALi3KwBSuSsA9rorAJC8KwAqvisAxL8rAGjBKwACwysAnMQrADbGKwDaxysAdMkrAA7LKwCozCsATM4rAObPKwCA0SsAGtMrAL7UKwBY1isA8tcrAJbZKwAw2ysAytwrAGTeKwAI4CsAouErADzjKwDW5CsAeuYrABToKwCu6SsASOsrAOzsKwCG7isAIPArALrxKwBe8ysA+PQrAJL2KwA2+CsA0PkrAGr7KwAE/SsAqP4rAEIALADcASwAdgMsABAFLAC0BiwATggsAOgJLACCCywAJg0sAMAOLABaECwA9BEsAJgTLAAyFSwAzBYsAGYYLAAKGiwApBssAD4dLADYHiwAfCAsABYiLACwIywAVCUsAO4mLACIKCwAIiosAMYrLABgLSwA+i4sAJQwLAAuMiwA0jMsAGw1LAAGNywAoDgsAEQ6LADeOywAeD0sABI/LACsQCwAUEIsAOpDLACERSwAHkcsAMJILABcSiwA9kssAJpNLAA0TywAzlAsAGhSLAAMVCwAplUsAEBXLADaWCwAflosABhcLACyXSwATF8sAPBgLACKYiwAJGQsAMhlLABiZywA/GgsAJZqLAA6bCwA1G0sAG5vLAAIcSwArHIsAEZ0LADgdSwAencsAB55LAC4eiwAUnwsAOx9LACQfywAKoEsAMSCLABehCwAAoYsAJyHLAA2iSwA0IosAGqMLAAOjiwAqI8sAEKRLADckiwAgJQsABqWLAC0lywATpksAPKaLACMnCwAJp4sAMCfLABkoSwA/qIsAJikLAAypiwA1qcsAHCpLAAKqywApKwsAEiuLADirywAfLEsABazLAC6tCwAVLYsAO63LACSuSwALLssAMa8LABgviwABMAsAJ7BLAA4wywA0sQsAHbGLAAQyCwAqsksAETLLADozCwAgs4sABzQLAC20SwAWtMsAPTULACO1iwAKNgsAMzZLABm2ywAAN0sAJreLAA04CwA2OEsAHLjLAAM5SwApuYsAEroLADk6SwAfussABjtLAC87iwAVvAsAPDxLACK8ywALvUsAMj2LABi+CwA/PksAKD7LAA6/SwA1P4sAG4ALQASAi0ArAMtAEYFLQDqBi0AhAgtAB4KLQC4Cy0AXA0tAPYOLQCQEC0AKhItAM4TLQBoFS0AAhctAJwYLQBAGi0A2hstAHQdLQAOHy0AsiAtAEwiLQDmIy0AgCUtACQnLQC+KC0AWCotAPwrLQCWLS0AMC8tAMowLQBkMi0ACDQtAKI1LQA8Ny0A1jgtAHo6LQAUPC0Arj0tAEg/LQDsQC0AhkItACBELQC6RS0AXkctAPhILQCSSi0ALEwtAMZNLQBqTy0ABFEtAJ5SLQA4VC0A3FUtAHZXLQAQWS0AqlotAE5cLQDoXS0Agl8tACZhLQDAYi0AWmQtAPRlLQCYZy0AMmktAMxqLQBwbC0AFG4tAK5vLQBIcS0A4nItAIZ0LQAgdi0AunctAFR5LQD4ei0AknwtACx+LQDQfy0AaoEtAASDLQCehC0AQoYtANyHLQB2iS0AEIstALSMLQBOji0A6I8tAIKRLQAmky0AwJQtAFqWLQD0ly0AmJktADKbLQDMnC0AZp4tAAqgLQCkoS0APqMtAOKkLQB8pi0AFqgtALCpLQBUqy0A7qwtAIiuLQAisC0AxrEtAGCzLQD6tC0AlLYtAC64LQDSuS0AbLstAAa9LQCgvi0ARMAtAN7BLQB4wy0AEsUtALbGLQBQyC0A6sktAITLLQAozS0Aws4tAFzQLQD20S0AmtMtADTVLQDO1i0AaNgtAAzaLQCm2y0AQN0tANreLQB+4C0AGOItALLjLQBM5S0A8OYtAIroLQAk6i0AvustAGLtLQD87i0AlvAtADDyLQDU8y0AbvUtAAj3LQCs+C0ARvotAOD7LQB6/S0AHv8tALgALgBSAi4A7AMuAJAFLgAqBy4AxAguAF4KLgACDC4AnA0uADYPLgDQEC4AdBIuAA4ULgCoFS4AQhcuAOYYLgCAGi4AGhwuALQdLgBYHy4A8iAuAIwiLgAmJC4AwCUuAGQnLgD+KC4AmCouADIsLgDWLS4AcC8uAAoxLgCkMi4ASDQuAOI1LgB8Ny4AFjkuALo6LgBUPC4A7j0uAIg/LgAsQS4AxkIuAGBELgD6RS4AnkcuADhJLgDSSi4AbEwuABBOLgCqTy4ARFEuAOhSLgCCVC4AHFYuALZXLgBaWS4A9FouAJhcLgA8Xi4A1l8uAHBhLgAKYy4ArmQuAEhmLgDiZy4AfGkuACBrLgC6bC4AVG4uAO5vLgCScS4ALHMuAMZ0LgBgdi4ABHguAJ55LgA4ey4A0nwuAHZ+LgAQgC4AqoEuAESDLgDehC4AgoYuAByILgC2iS4AUIsuAPSMLgCOji4AKJAuAMKRLgBmky4AAJUuAJqWLgA0mC4A2JkuAHKbLgAMnS4App4uAEqgLgDkoS4AfqMuACKlLgC8pi4AVqguAPCpLgCUqy4ALq0uAMiuLgBisC4ABrIuAKqzLgBEtS4A6LYuAIK4LgAcui4AtrsuAFC9LgD0vi4AjsAuACjCLgDCwy4AZsUuAADHLgCayC4ANMouANjLLgByzS4ADM8uAKbQLgBK0i4A5NMuAH7VLgAi1y4AvNguAFbaLgDw2y4AlN0uAC7fLgDI4C4AYuIuAAbkLgCg5S4AOucuANToLgB46i4AEuwuAKztLgBG7y4A6vAuAITyLgAe9C4AuPUuAFz3LgD2+C4AkPouADT8LgDO/S4AaP8uAAIBLwCmAi8AQAQvANoFLwB0By8AGAkvALIKLwBMDC8A5g0vAIAPLwAkES8AvhIvAFgULwDyFS8AlhcvADAZLwDKGi8AZBwvAAgeLwCiHy8APCEvANYiLwB6JC8AFCYvAK4nLwBIKS8A7CovAIYsLwAgLi8Aui8vAF4xLwD4Mi8AkjQvACw2LwDQNy8AajkvAAQ7LwCePC8AQj4vANw/LwB2QS8AEEMvALRELwBORi8A6EcvAIJJLwAmSy8AwEwvAFpOLwD0Ty8AmFEvADJTLwDMVC8AZlYvAApYLwCkWS8APlsvAOJcLwB8Xi8AFmAvALBhLwBUYy8A7mQvAIhmLwAiaC8AxmkvAGBrLwD6bC8AlG4vADhwLwDScS8AbHMvAAZ1LwCqdi8ARHgvAN55LwB4ey8AHH0vALZ+LwBQgC8A6oEvAISDLwAohS8AwoYvAFyILwD2iS8AmosvADSNLwDOji8AaJAvAAySLwCmky8AQJUvANqWLwB+mC8AGJovALKbLwBMnS8A8J4vAIqgLwAkoi8AvqMvAGKlLwD8pi8AlqgvADqqLwDUqy8Abq0vAAivLwCssC8ARrIvAOCzLwB6tS8AHrcvALi4LwBSui8A7LsvAJC9LwAqvy8AxMAvAF7CLwACxC8AnMUvADbHLwDQyC8AdMovAA7MLwCozS8AQs8vAObQLwCA0i8AGtQvALTVLwBY1y8A8tgvAIzaLwAm3C8Ayt0vAGTfLwD+4C8AmOIvADLkLwDW5S8AcOcvAArpLwCk6i8ASOwvAOLtLwB87y8AFvEvALryLwBU9C8A7vUvAIj3LwAs+S8AxvovAGD8LwD6/S8Anv8vADgBMADSAjAAdgQwABAGMACqBzAARAkwAOgKMACCDDAAHA4wALYPMABQETAA9BIwAI4UMAAoFjAAwhcwAGYZMAAAGzAAmhwwADQeMADYHzAAciEwAAwjMACmJDAASiYwAOQnMAB+KTAAIiswALwsMABWLjAA8C8wAJQxMAAuMzAAyDQwAGI2MAAGODAAoDkwADo7MADUPDAAeD4wABJAMACsQTAARkMwAOpEMACERjAAHkgwAMJJMABcSzAA9kwwAJBOMAA0UDAAzlEwAGhTMAACVTAAnFYwAEBYMADaWTAAdFswAA5dMACyXjAATGAwAOZhMACAYzAAJGUwAL5mMABYaDAA8mkwAJZrMAAwbTAAym4wAGRwMAAIcjAAonMwADx1MADWdjAAcHgwABR6MACuezAASH0wAOJ+MACGgDAAIIIwALqDMABehTAA+IYwAJKIMAAsijAA0IswAGqNMAAEjzAAnpAwAEKSMADckzAAdpUwABCXMAC0mDAATpowAOibMACCnTAAJp8wAMCgMABaojAA/qMwAJilMAAypzAAzKgwAHCqMAAKrDAApK0wAD6vMADisDAAfLIwABa0MACwtTAAVLcwAO64MACIujAAIrwwAMa9MABgvzAA+sAwAJTCMAAuxDAA0sUwAGzHMAAGyTAAoMowAETMMADezTAAeM8wABLRMAC20jAAUNQwAOrVMACE1zAAKNkwAMLaMABc3DAA9t0wAJrfMAA04TAAzuIwAGjkMAAM5jAApucwAEDpMADa6jAAfuwwABjuMACy7zAATPEwAPDyMACK9DAAJPYwAMj3MABi+TAA/PowAJb8MAA6/jAA1P8wAG4BMQAIAzEArAQxAEYGMQDgBzEAegkxAB4LMQC4DDEAUg4xAOwPMQCQETEAKhMxAMQUMQBeFjEAAhgxAJwZMQA2GzEA0BwxAHQeMQAOIDEAqCExAEIjMQDmJDEAgCYxABooMQC0KTEATisxAPIsMQCMLjEAJjAxAMAxMQBkMzEA/jQxAJg2MQAyODEA1jkxAHA7MQAKPTEApD4xAEhAMQDiQTEAfEMxABZFMQC6RjEAVEgxAO5JMQCSSzEALE0xAMZOMQBgUDEABFIxAJ5TMQA4VTEA0lYxAHZYMQAQWjEAqlsxAERdMQDoXjEAgmAxABxiMQC2YzEAWmUxAPRmMQCOaDEAKGoxAMJrMQBmbTEAAG8xAJpwMQA0cjEA2HMxAHJ1MQAMdzEApngxAEp6MQDkezEAfn0xABh/MQC8gDEAVoIxAPCDMQCKhTEALocxAMiIMQBiijEABowxAKCNMQA6jzEA1JAxAHiSMQASlDEArJUxAEaXMQDqmDEAhJoxAB6cMQC4nTEAXJ8xAPagMQCQojEANKQxAM6lMQBopzEAAqkxAKaqMQBArDEA2q0xAHSvMQAYsTEAsrIxAEy0MQDmtTEAgLcxACS5MQC+ujEAWLwxAPK9MQCWvzEAMMExAMrCMQBkxDEACMYxAKLHMQA8yTEA1soxAHrMMQAUzjEArs8xAEjRMQDi0jEAhtQxACDWMQC61zEAVNkxAPjaMQCS3DEALN4xANDfMQBq4TEABOMxAJ7kMQBC5jEA3OcxAHbpMQAQ6zEAtOwxAE7uMQDo7zEAgvExACbzMQDA9DEAWvYxAP73MQCY+TEAMvsxAMz8MQBw/jEACgAyAKQBMgA+AzIA4gQyAHwGMgAWCDIAsAkyAFQLMgDuDDIAiA4yACIQMgC8ETIAYBMyAPoUMgCUFjIALhgyANIZMgBsGzIABh0yAKAeMgBEIDIA3iEyAHgjMgASJTIAtiYyAFAoMgDqKTIAhCsyACgtMgDCLjIAXDAyAPYxMgCaMzIANDUyAM42MgBoODIADDoyAKY7MgBAPTIA2j4yAH5AMgAYQjIAskMyAExFMgDwRjIAikgyACRKMgC+SzIAYk0yAPxOMgCWUDIAOlIyANRTMgBuVTIACFcyAKxYMgBGWjIA4FsyAHpdMgAeXzIAuGAyAFJiMgDsYzIAkGUyACpnMgDEaDIAXmoyAAJsMgCcbTIANm8yANBwMgB0cjIADnQyAKh1MgBCdzIA3HgyAIB6MgAafDIAtH0yAE5/MgDygDIAjIIyACaEMgDAhTIAZIcyAP6IMgCYijIAMowyANaNMgBwjzIACpEyAKSSMgBIlDIA4pUyAHyXMgAgmTIAupoyAFScMgDunTIAkp8yACyhMgDGojIAYKQyAASmMgCepzIAOKkyANKqMgB2rDIAEK4yAKqvMgBEsTIA6LIyAIK0MgActjIAtrcyAFq5MgD0ujIAjrwyACi+MgDCvzIAZsEyAADDMgCaxDIANMYyANjHMgByyTIADMsyAKbMMgBKzjIA5M8yAH7RMgAY0zIAvNQyAFbWMgDw1zIAitkyAC7bMgDI3DIAYt4yAAbgMgCg4TIAOuMyANTkMgB45jIAEugyAKzpMgBG6zIA6uwyAITuMgAe8DIAuPEyAFzzMgD29DIAkPYyACr4MgDO+TIAaPsyAAL9MgCc/jIAQAAzANoBMwB0AzMAGAUzALIGMwBMCDMA5gkzAIoLMwAkDTMAvg4zAFgQMwDyETMAlhMzADAVMwDKFjMAZBgzAAgaMwCiGzMAPB0zANYeMwB6IDMAFCIzAK4jMwBIJTMA7CYzAIYoMwAgKjMAuiszAFQtMwD4LjMAkjAzACwyMwDGMzMAajUzAAQ3MwCeODMAQjozANw7MwB2PTMAED8zALRAMwBOQjMA6EMzAIJFMwAmRzMAwEgzAFpKMwD0SzMAmE0zADJPMwDMUDMAZlIzAApUMwCkVTMAPlczAOJYMwB8WjMAFlwzALBdMwBUXzMA7mAzAIhiMwAiZDMAxmUzAGBnMwD6aDMAlGozAC5sMwDSbTMAbG8zAAZxMwCgcjMARHQzAN51MwB4dzMAEnkzALZ6MwBQfDMA6n0zAIR/MwAogTMAwoIzAFyEMwD2hTMAmoczADSJMwDOijMAaIwzAAyOMwCmjzMAQJEzANqSMwB+lDMAGJYzALKXMwBMmTMA8JozAIqcMwAknjMAvp8zAGKhMwD8ojMAlqQzADCmMwDUpzMAbqkzAAirMwCirDMARq4zAOCvMwB6sTMAHrMzALi0MwBStjMA7LczAJC5MwAquzMAxLwzAF6+MwACwDMAnMEzADbDMwDQxDMAdMYzAA7IMwCoyTMAQsszAObMMwCAzjMAGtAzALTRMwBY0zMA8tQzAIzWMwAm2DMAytkzAGTbMwD+3DMAmN4zADLgMwDW4TMAcOMzAArlMwCu5jMASOgzAOLpMwB86zMAIO0zALruMwBU8DMA7vEzAJLzMwAs9TMAxvYzAGD4MwAE+jMAnvszADj9MwDS/jMAdgA0ABACNACqAzQARAU0AOgGNACCCDQAHAo0ALYLNABaDTQA9A40AI4QNAAoEjQAzBM0AGYVNAAAFzQAmhg0ADQaNADYGzQAch00AAwfNACmIDQASiI0AOQjNAB+JTQAGCc0ALwoNABWKjQA8Cs0AIotNAAuLzQAyDA0AGIyNAAGNDQAoDU0ADo3NADUODQAeDo0ABI8NAC2PTQAWj80APRANACOQjQAKEQ0AMxFNABmRzQAAEk0AKRKNAA+TDQA2E00AHJPNAAWUTQAsFI0AEpUNADkVTQAflc0ACJZNAC8WjQAVlw0APBdNACUXzQALmE0AMhiNABiZDQABmY0AKBnNAA6aTQA1Go0AG5sNAASbjQArG80AEZxNADgcjQAhHQ0AB52NAC4dzQAUnk0APZ6NACQfDQAKn40AM5/NABogTQAAoM0AJyENABAhjQA2oc0AHSJNAAOizQAsow0AEyONADmjzQAgJE0ACSTNAC+lDQAWJY0APKXNACWmTQAMJs0AMqcNABunjQACKA0AKKhNAA8ozQA4KQ0AHqmNAAUqDQArqk0AEirNADsrDQAhq40ACCwNAC6sTQAXrM0APi0NACStjQALLg0ANC5NABquzQABL00AJ6+NABCwDQA3ME0AHbDNAAQxTQAqsY0AE7INADoyTQAgss0ABzNNADAzjQAWtA0APTRNACY0zQAMtU0AMzWNABm2DQACto0AKTbNAA+3TQA2N40AHzgNAAW4jQAsOM0AErlNADu5jQAiOg0ACLqNAC86zQAYO00APruNACU8DQALvI0ANLzNABs9TQABvc0AKr4NABE+jQA3vs0AHj9NAAc/zQAtgA1AFACNQDqAzUAjgU1ACgHNQDCCDUAXAo1AAAMNQCaDTUANA81AM4QNQByEjUADBQ1AKYVNQBAFzUA5Bg1AH4aNQAYHDUAsh01AEwfNQDwIDUAiiI1ACQkNQDIJTUAYic1APwoNQCWKjUAMCw1ANQtNQBuLzUACDE1AKIyNQBGNDUA4DU1AHo3NQAeOTUAuDo1AFI8NQDsPTUAkD81ACpBNQDEQjUAXkQ1AAJGNQCcRzUANkk1ANBKNQB0TDUADk41AKhPNQBCUTUA5lI1AIBUNQAaVjUAtFc1AFhZNQDyWjUAjFw1ACZeNQDKXzUAZGE1AP5iNQCYZDUAMmY1ANZnNQBwaTUACms1AKRsNQBIbjUA4m81AHxxNQAWczUAunQ1AFR2NQDudzUAiHk1ACx7NQDGfDUAYH41APp/NQCegTUAOIM1ANKENQBshjUAEIg1AKqJNQBEizUA6Iw1AIKONQAckDUAtpE1AFqTNQD0lDUAjpY1ACiYNQDMmTUAZps1AACdNQCanjUAPqA1ANihNQByozUADKU1ALCmNQBKqDUA5Kk1AH6rNQAirTUAvK41AFawNQDwsTUAlLM1AC61NQDItjUAYrg1AAa6NQCguzUAOr01ANS+NQB4wDUAEsI1AKzDNQBGxTUA6sY1AITINQAeyjUAuMs1AFLNNQD2zjUAkNA1ACrSNQDE0zUAaNU1AALXNQCc2DUANto1ANrbNQB03TUADt81ALLgNQBM4jUA5uM1AIDlNQAk5zUAvug1AFjqNQDy6zUAlu01ADDvNQDK8DUAZPI1AAj0NQCi9TUAPPc1ANb4NQB6+jUAFPw1AK79NQBI/zUA7AA2AIYCNgAgBDYAxAU2AF4HNgD4CDYAkgo2ADYMNgDQDTYAag82AAQRNgCoEjYAQhQ2ANwVNgB2FzYAGhk2ALQaNgBOHDYA6B02AIwfNgAmITYAwCI2AFokNgD0JTYAmCc2ADIpNgDMKjYAZiw2AAouNgCkLzYAPjE2ANgyNgB8NDYAFjY2ALA3NgBKOTYA5Do2AIg8NgAiPjYAvD82AGBBNgD6QjYAlEQ2AC5GNgDSRzYAbEk2AAZLNgCgTDYARE42AN5PNgB4UTYAElM2ALZUNgBQVjYA6lc2AI5ZNgAoWzYAwlw2AFxeNgAAYDYAmmE2ADRjNgDOZDYAcmY2AAxoNgCmaTYAQGs2AORsNgB+bjYAGHA2ALJxNgBMczYA8HQ2AIp2NgAkeDYAvnk2AGJ7NgD8fDYAln42ADCANgDUgTYAboM2AAiFNgCihjYARog2AOCJNgB6izYAHo02ALiONgBSkDYA7JE2AJCTNgAqlTYAxJY2AF6YNgACmjYAnJs2ADadNgDQnjYAdKA2AA6iNgCoozYAQqU2AOamNgCAqDYAGqo2ALSrNgBYrTYA8q42AIywNgAmsjYAyrM2AGS1NgD+tjYAmLg2ADK6NgDWuzYAcL02AAq/NgCkwDYASMI2AOLDNgB8xTYAFsc2ALrINgBUyjYA7ss2AIjNNgAszzYAxtA2AGDSNgD60zYAntU2ADjXNgDS2DYAbNo2ABDcNgCq3TYARN82AN7gNgCC4jYAHOQ2ALblNgBa5zYA9Og2AI7qNgAo7DYAzO02AGbvNgAA8TYAmvI2AD70NgDY9TYAcvc2AAz5NgCw+jYASvw2AOT9NgB+/zYAIgE3ALwCNwBWBDcA8AU3AJQHNwAuCTcAyAo3AGIMNwAGDjcAoA83ADoRNwDUEjcAeBQ3ABIWNwCsFzcARhk3AOoaNwCEHDcAHh43ALgfNwBSITcA9iI3AJAkNwAqJjcAxCc3AGgpNwACKzcAnCw3ADYuNwDaLzcAdDE3AA4zNwCoNDcATDY3AOY3NwCAOTcAJDs3AL48NwBYPjcA8j83AJZBNwAwQzcAykQ3AGRGNwAISDcAokk3ADxLNwDWTDcAek43ABRQNwCuUTcAUlM3AOxUNwCGVjcAIFg3AMRZNwBeWzcA+Fw3AJJeNwA2YDcA0GE3AGpjNwAEZTcAnmY3AEJoNwDcaTcAdms3ABBtNwC0bjcATnA3AOhxNwCCczcAJnU3AMB2NwBaeDcA9Hk3AJh7NwAyfTcAzH43AGaANwAKgjcApIM3AD6FNwDYhjcAcog3ABaKNwCwizcASo03AO6ONwCIkDcAIpI3ALyTNwBglTcA+pY3AJSYNwAumjcA0ps3AGydNwAGnzcAoKA3AESiNwDeozcAeKU3ABKnNwC2qDcAUKo3AOqrNwCOrTcAKK83AMKwNwBcsjcAALQ3AJq1NwA0tzcAzrg3AGi6NwAMvDcApr03AEC/NwDawDcAfsI3ABjENwCyxTcATMc3APDINwCKyjcAJMw3AL7NNwBizzcA/NA3AJbSNwA61DcA1NU3AG7XNwAI2TcArNo3AEbcNwDg3TcAet83AB7hNwC44jcAUuQ3AOzlNwCQ5zcAKuk3AMTqNwBe7DcAAu43AJzvNwA28TcA0PI3AHT0NwAO9jcAqPc3AEL5NwDc+jcAgPw3ABr+NwC0/zcATgE4APICOACMBDgAJgY4AMAHOABkCTgA/go4AJgMOAAyDjgA1g84AHAROAAKEzgApBQ4AEgWOADiFzgAfBk4ABYbOAC6HDgAVB44AO4fOACIITgALCM4AMYkOABgJjgA+ic4AJ4pOAA4KzgA0iw4AHYuOAAQMDgAqjE4AEQzOADoNDgAgjY4ABw4OAC2OTgAWjs4APQ8OACOPjgAKEA4AMxBOABmQzgAAEU4AJpGOAA+SDgA2Ek4AHJLOAAMTTgAsE44AEpQOADkUTgAflM4ACJVOAC8VjgAVlg4APBZOACKWzgALl04AMheOABiYDgA/GE4AKBjOAA6ZTgA1GY4AG5oOAASajgArGs4AEZtOADgbjgAhHA4AB5yOAC4czgAUnU4APZ2OACQeDgAKno4AM57OABofTgAAn84AJyAOABAgjgA2oM4AHSFOAAOhzgAsog4AEyKOADmizgAgI04ACSPOAC+kDgAWJI4APKTOACWlTgAMJc4AMqYOABumjgACJw4AKKdOAA8nzgA1qA4AHqiOAAUpDgArqU4AEinOADsqDgAhqo4ACCsOAC6rTgAXq84APiwOACSsjgALLQ4ANC1OABqtzgABLk4AJ66OABCvDgA3L04AHa/OAAQwTgAqsI4AE7EOADoxTgAgsc4ABzJOADAyjgAWsw4APTNOACOzzgAMtE4AMzSOABm1DgACtY4AKTXOAA+2TgA2No4AHzcOAAW3jgAsN84AErhOADu4jgAiOQ4ACLmOAC85zgAYOk4APrqOACU7DgALu44ANLvOABs8TgABvM4AKr0OABE9jgA3vc4AHj5OAAc+zgAtvw4AFD+OADq/zgAhAE5ACgDOQDCBDkAXAY5APYHOQCaCTkANAs5AM4MOQBoDjkADBA5AKYROQBAEzkA2hQ5AH4WOQAYGDkAshk5AEwbOQDwHDkAih45ACQgOQDIITkAYiM5APwkOQCWJjkAOig5ANQpOQBuKzkACC05AKwuOQBGMDkA4DE5AHozOQAeNTkAuDY5AFI4OQDsOTkAkDs5ACo9OQDEPjkAXkA5APhBOQCcQzkANkU5ANBGOQBqSDkADko5AKhLOQBCTTkA3E45AIBQOQAaUjkAtFM5AE5VOQDyVjkAjFg5ACZaOQDAWzkAZF05AP5eOQCYYDkAMmI5ANZjOQBwZTkACmc5AKRoOQBIajkA4ms5AHxtOQAWbzkAunA5AFRyOQDuczkAiHU5ACx3OQDGeDkAYHo5AAR8OQCefTkAOH85ANKAOQB2gjkAEIQ5AKqFOQBEhzkA6Ig5AIKKOQAcjDkAto05AFqPOQD0kDkAjpI5ACiUOQDMlTkAZpc5AACZOQCamjkAPpw5ANidOQBynzkADKE5ALCiOQBKpDkA5KU5AH6nOQAYqTkAvKo5AFasOQDwrTkAiq85AC6xOQDIsjkAYrQ5APy1OQCgtzkAOrk5ANS6OQBuvDkAEr45AKy/OQBGwTkA4MI5AITEOQAexjkAuMc5AFLJOQD2yjkAkMw5ACrOOQDOzzkAaNE5AALTOQCc1DkAQNY5ANrXOQB02TkADts5ALLcOQBM3jkA5t85AIDhOQAk4zkAvuQ5AFjmOQD85zkAluk5ADDrOQDK7DkAZO45AAjwOQCi8TkAPPM5AOD0OQB69jkAFPg5AK75OQBI+zkA7Pw5AIb+OQAgADoAugE6AF4DOgD4BDoAkgY6ACwIOgDQCToAags6AAQNOgCeDjoAQhA6ANwROgB2EzoAEBU6AKoWOgBOGDoA6Bk6AIIbOgAcHToAwB46AFogOgD0IToAmCM6ADIlOgDMJjoAZig6AAoqOgCkKzoAPi06ANguOgB8MDoAFjI6ALAzOgBKNToA7jY6AIg4OgAiOjoAvDs6AGA9OgD6PjoAlEA6ADhCOgDSQzoAbEU6AAZHOgCqSDoAREo6AN5LOgB4TToAEk86ALZQOgBQUjoA6lM6AIRVOgAoVzoAwlg6AFxaOgD2WzoAml06ADRfOgDOYDoAaGI6AAxkOgCmZToAQGc6ANpoOgB+ajoAGGw6ALJtOgBMbzoA8HA6AIpyOgAkdDoAvnU6AGJ3OgD8eDoAlno6ADB8OgDUfToAbn86AAiBOgCsgjoARoQ6AOCFOgB6hzoAHok6ALiKOgBSjDoA7I06AJCPOgAqkToAxJI6AF6UOgACljoAnJc6ADaZOgDQmjoAdJw6AA6eOgConzoAQqE6ANyiOgCApDoAGqY6ALSnOgBOqToA8qo6AIysOgAmrjoAwK86AGSxOgD+sjoAmLQ6ADK2OgDWtzoAcLk6AAq7OgCkvDoASL46AOK/OgB8wToAFsM6ALrEOgBUxjoA7sc6AIjJOgAsyzoAxsw6AGDOOgD6zzoAntE6ADjTOgDS1DoAbNY6ABDYOgCq2ToARNs6AOjcOgCC3joAHOA6ALbhOgBa4zoA9OQ6AI7mOgAo6DoAzOk6AGbrOgAA7ToAmu46AD7wOgDY8ToAcvM6AAz1OgCw9joASvg6AOT5OgB++zoAIv06ALz+OgBWADsA8AE7AIoDOwAuBTsAyAY7AGIIOwD8CTsAoAs7ADoNOwDUDjsAbhA7ABISOwCsEzsARhU7AOAWOwCEGDsAHho7ALgbOwBSHTsA9h47AJAgOwAqIjsAxCM7AGglOwACJzsAnCg7AEAqOwDaKzsAdC07AA4vOwCyMDsATDI7AOYzOwCANTsAJDc7AL44OwBYOjsA8js7AJY9OwAwPzsAykA7AGRCOwAIRDsAokU7ADxHOwDWSDsAeko7ABRMOwCuTTsASE87AOxQOwCGUjsAIFQ7ALpVOwBeVzsA+Fg7AJJaOwAsXDsA0F07AGpfOwAEYTsAnmI7AEJkOwDcZTsAdmc7ABBpOwC0ajsATmw7AOhtOwCCbzsAHHE7AMByOwBadDsA9HU7AI53OwAyeTsAzHo7AGZ8OwAAfjsApH87AD6BOwDYgjsAfIQ7ABaGOwCwhzsASok7AO6KOwCIjDsAIo47ALyPOwBgkTsA+pI7AJSUOwAuljsA0pc7AGyZOwAGmzsAoJw7AESeOwDenzsAeKE7ABKjOwCspDsAUKY7AOqnOwCEqTsAHqs7AMKsOwBcrjsA9q87AJqxOwA0szsAzrQ7AGi2OwAMuDsAprk7AEC7OwDavDsAfr47ABjAOwCywTsATMM7APDEOwCKxjsAJMg7AL7JOwBiyzsA/Mw7AJbOOwA60DsA1NE7AG7TOwAI1TsArNY7AEbYOwDg2TsAets7AB7dOwC43jsAUuA7AOzhOwCQ4zsAKuU7AMTmOwBe6DsAAuo7AJzrOwA27TsA0O47AGrwOwAO8jsAqPM7AEL1OwDc9jsAgPg7ABr6OwC0+zsATv07APL+OwCMADwAJgI8AMADPABkBTwA/gY8AJgIPAAyCjwA1gs8AHANPAAKDzwApBA8AEgSPADiEzwAfBU8ABYXPAC6GDwAVBo8AO4bPACIHTwALB88AMYgPABgIjwA+iM8AJ4lPAA4JzwA0ig8AGwqPAAQLDwAqi08AEQvPADoMDwAgjI8ABw0PAC2NTwAWjc8APQ4PACOOjwAKDw8AMw9PABmPzwAAEE8AJpCPAA+RDwA2EU8AHJHPAAMSTwAsEo8AEpMPADkTTwAfk88ACJRPAC8UjwAVlQ8APBVPACKVzwALlk8AMhaPABiXDwA/F08AKBfPAA6YTwA1GI8AG5kPAASZjwArGc8AEZpPADgajwAhGw8AB5uPAC4bzwAUnE8APZyPACQdDwAKnY8AMR3PABoeTwAAns8AJx8PABAfjwA2n88AHSBPAAOgzwAsoQ8AEyGPADmhzwAgIk8ACSLPAC+jDwAWI48APKPPACWkTwAMJM8AMqUPABkljwACJg8AKKZPAA8mzwA1pw8AHqePAAUoDwArqE8AEijPADspDwAhqY8ACCoPAC6qTwAXqs8APisPACSrjwALLA8ANCxPABqszwABLU8AJ62PABCuDwA3Lk8AHa7PAAQvTwAqr48AE7APADowTwAgsM8ABzFPADAxjwAWsg8APTJPACOyzwAMs08AMzOPABm0DwAANI8AKTTPAA+1TwA2NY8AHzYPAAW2jwAsNs8AErdPADk3jwAiOA8ACLiPAC84zwAYOU8APrmPACU6DwALuo8ANLrPABs7TwABu88AKDwPAA68jwA3vM8AHj1PAAS9zwArPg8AFD6PADq+zwAhP08AB7/PADCAD0AXAI9APYDPQCaBT0ANAc9AM4IPQBoCj0ADAw9AKYNPQBADz0A2hA9AH4SPQAYFD0AshU9AEwXPQDwGD0Aiho9ACQcPQC+HT0AYh89APwgPQCWIj0AOiQ9ANQlPQBuJz0ACCk9AKwqPQBGLD0A4C09AHovPQAeMT0AuDI9AFI0PQDsNT0AkDc9ACo5PQDEOj0AXjw9AAI+PQCcPz0ANkE9ANBCPQB0RD0ADkY9AKhHPQBCST0A3Eo9AIBMPQAaTj0AtE89AE5RPQDyUj0AjFQ9ACZWPQDAVz0AZFk9AP5aPQCYXD0AMl49ANZfPQBwYT0ACmM9AKRkPQBIZj0A4mc9AHxpPQAWaz0Aumw9AFRuPQDubz0AiHE9ACxzPQDGdD0AYHY9APp3PQCeeT0AOHs9ANJ8PQBsfj0AEIA9AKqBPQBEgz0A6IQ9AIKGPQAciD0Atok9AFqLPQD0jD0Ajo49ACiQPQDMkT0AZpM9AACVPQCalj0APpg9ANiZPQBymz0ADJ09ALCePQBKoD0A5KE9AH6jPQAipT0AvKY9AFaoPQDwqT0Aiqs9AC6tPQDIrj0AYrA9APyxPQCgsz0AOrU9ANS2PQBuuD0AEro9AKy7PQBGvT0A4L49AITAPQAewj0AuMM9AFLFPQD2xj0AkMg9ACrKPQDEyz0AaM09AALPPQCc0D0ANtI9ANrTPQB01T0ADtc9ALLYPQBM2j0A5ts9AIDdPQAk3z0AvuA9AFjiPQDy4z0AluU9ADDnPQDK6D0AZOo9AAjsPQCi7T0APO89ANbwPQB68j0AFPQ9AK71PQBI9z0A7Pg9AIb6PQAg/D0Auv09AF7/PQD4AD4AkgI+ACwEPgDQBT4Aagc+AAQJPgCeCj4AOAw+ANwNPgB2Dz4AEBE+AKoSPgBOFD4A6BU+AIIXPgAcGT4AwBo+AFocPgD0HT4AmB8+ADIhPgDMIj4AZiQ+AAomPgCkJz4APik+ANgqPgB8LD4AFi4+ALAvPgBKMT4A7jI+AIg0PgAiNj4AvDc+AGA5PgD6Oj4AlDw+AC4+PgDIPz4AbEE+AAZDPgCgRD4AOkY+AN5HPgB4ST4AEks+AKxMPgBQTj4A6k8+AIRRPgAoUz4AwlQ+AFxWPgD2Vz4Amlk+ADRbPgDOXD4AaF4+AAxgPgCmYT4AQGM+ANpkPgB+Zj4AGGg+ALJpPgBMaz4A8Gw+AIpuPgAkcD4AyHE+AGJzPgD8dD4AlnY+ADp4PgDUeT4Abns+AAh9PgCsfj4ARoA+AOCBPgB6gz4AHoU+ALiGPgBSiD4A7Ik+AJCLPgAqjT4AxI4+AF6QPgD4kT4AnJM+ADaVPgDQlj4Aapg+AA6aPgComz4AQp0+ANyePgCAoD4AGqI+ALSjPgBOpT4A8qY+AIyoPgAmqj4AwKs+AFqtPgD+rj4AmLA+ADKyPgDWsz4AcLU+AAq3PgCkuD4ASLo+AOK7PgB8vT4AFr8+ALrAPgBUwj4A7sM+AIjFPgAsxz4Axsg+AGDKPgAEzD4Ans0+ADjPPgDS0D4AdtI+ABDUPgCq1T4ARNc+AOjYPgCC2j4AHNw+ALbdPgBa3z4A9OA+AI7iPgAo5D4AzOU+AGbnPgAA6T4Amuo+ADTsPgDY7T4Acu8+AAzxPgCm8j4ASvQ+AOT1PgB+9z4AGPk+ALz6PgBW/D4A8P0+AIr/PgAuAT8AyAI/AGIEPwD8BT8AoAc/ADoJPwDUCj8Abgw/ABIOPwCsDz8ARhE/AOASPwCEFD8AHhY/ALgXPwBSGT8A9ho/AJAcPwAqHj8Azh8/AGghPwACIz8AnCQ/AEAmPwDaJz8AdCk/AA4rPwCyLD8ATC4/AOYvPwCAMT8AJDM/AL40PwBYNj8A8jc/AJY5PwAwOz8Ayjw/AGQ+PwAIQD8AokE/ADxDPwDWRD8AekY/ABRIPwCuST8ASEs/AOxMPwCGTj8AIFA/ALpRPwBUUz8A+FQ/AJJWPwAsWD8Axlk/AGpbPwAEXT8Anl4/ADhgPwDcYT8AdmM/ABBlPwCqZj8ATmg/AOhpPwCCaz8AHG0/AMBuPwBacD8A9HE/AJhzPwAydT8AzHY/AGZ4PwAKej8ApHs/AD59PwDYfj8AfIA/ABaCPwCwgz8ASoU/AO6GPwCIiD8AIoo/ALyLPwBWjT8A+o4/AJSQPwAukj8AyJM/AGyVPwAGlz8AoJg/ADqaPwDemz8AeJ0/ABKfPwCsoD8AUKI/AOqjPwCEpT8AKKc/AMKoPwBcqj8A9qs/AJqtPwA0rz8AzrA/AGiyPwAMtD8AprU/AEC3PwDauD8Afro/ABi8PwCyvT8ATL8/APDAPwCKwj8AJMQ/AL7FPwBixz8A/Mg/AJbKPwA6zD8A1M0/AG7PPwAI0T8ArNI/AEbUPwDg1T8Aetc/AB7ZPwC42j8AUtw/AOzdPwCQ3z8AKuE/AMTiPwBe5D8A+OU/AJznPwA26T8A0Oo/AGrsPwAO7j8AqO8/AELxPwDc8j8AgPQ/ABr2PwC09z8ATvk/AOj6PwCM/D8AJv4/AMD/PwBaAUAA/gJAAJgEQAAyBkAA1gdAAHAJQAAKC0AApAxAAEgOQADiD0AAfBFAABYTQAC6FEAAVBZAAO4XQACIGUAALBtAAMYcQABgHkAA+h9AAJ4hQAA4I0AA0iRAAHYmQAAQKEAAqilAAEQrQADoLEAAgi5AABwwQAC2MUAAWjNAAPQ0QACONkAAKDhAAMw5QABmO0AAAD1AAJo+QAA+QEAA2EFAAHJDQAAMRUAApkZAAEpIQADkSUAAfktAABhNQAC8TkAAVlBAAPBRQACKU0AALlVAAMhWQABiWEAA/FlAAKBbQAA6XUAA1F5AAG5gQAASYkAArGNAAEZlQADgZkAAhGhAAB5qQAC4a0AAUm1AAPZuQACQcEAAKnJAAMRzQABodUAAAndAAJx4QAA2ekAA2ntAAHR9QAAOf0AAsoBAAEyCQADmg0AAgIVAACSHQAC+iEAAWIpAAPKLQACWjUAAMI9AAMqQQABkkkAACJRAAKKVQAA8l0AA1phAAHqaQAAUnEAArp1AAEifQADsoEAAhqJAACCkQAC6pUAAXqdAAPioQACSqkAALKxAAMatQABqr0AABLFAAJ6yQAA4tEAA3LVAAHa3QAAQuUAAqrpAAE68QADovUAAgr9AACbBQADAwkAAWsRAAPTFQACYx0AAMslAAMzKQABwzEAACs5AAKTPQAA+0UAA2NJAAHzUQAAW1kAAsNdAAErZQADu2kAAiNxAACLeQAC830AAYOFAAPriQACU5EAALuZAAMjnQABs6UAAButAAKDsQAA67kAA3u9AAHjxQAAS80AArPRAAFD2QADq90AAhPlAACj7QADC/EAAXP5AAPb/QACaAUEANANBAM4EQQBoBkEADAhBAKYJQQBAC0EA2gxBAH4OQQAYEEEAshFBAEwTQQDwFEEAihZBACQYQQDIGUEAYhtBAPwcQQCWHkEAOiBBANQhQQBuI0EACCVBAKwmQQBGKEEA4ClBAHorQQAULUEAuC5BAFIwQQDsMUEAhjNBACo1QQDENkEAXjhBAPg5QQCcO0EANj1BANA+QQBqQEEADkJBAKhDQQBCRUEA3EZBAHZIQQAaSkEAtEtBAE5NQQDoTkEAjFBBACZSQQDAU0EAZFVBAP5WQQCYWEEAMlpBANZbQQBwXUEACl9BAKRgQQBIYkEA4mNBAHxlQQAWZ0EAumhBAFRqQQDua0EAkm1BACxvQQDGcEEAYHJBAAR0QQCedUEAOHdBANJ4QQB2ekEAEHxBAKp9QQBEf0EA6IBBAIKCQQAchEEAtoVBAFqHQQD0iEEAjopBACiMQQDMjUEAZo9BAACRQQCakkEANJRBANiVQQByl0EADJlBAKaaQQBKnEEA5J1BAH6fQQAYoUEAvKJBAFakQQDwpUEAiqdBAC6pQQDIqkEAYqxBAPytQQCgr0EAOrFBANSyQQButEEAErZBAKy3QQBGuUEA4LpBAIS8QQAevkEAuL9BAFLBQQD2wkEAkMRBACrGQQDOx0EAaMlBAALLQQCczEEAQM5BANrPQQB00UEADtNBALLUQQBM1kEA5tdBAIDZQQAk20EAvtxBAFjeQQDy30EAluFBADDjQQDK5EEAZOZBAAjoQQCi6UEAPOtBANbsQQB67kEAFPBBAK7xQQBI80EA4vRBAIb2QQAg+EEAuvlBAFT7QQD4/EEAkv5BACwAQgDQAUIAdANCAA4FQgCoBkIATAhCAOYJQgCAC0IAGg1CAL4OQgBYEEIA8hFCAJYTQgAwFUIAyhZCAGQYQgAIGkIAohtCADwdQgDWHkIAeiBCABQiQgCuI0IASCVCAOwmQgCGKEIAICpCALorQgBeLUIA+C5CAJIwQgA2MkIA0DNCAGo1QgAEN0IAnjhCAEI6QgDcO0IAdj1CABA/QgC0QEIATkJCAOhDQgCCRUIAJkdCAMBIQgBaSkIA9EtCAJhNQgAyT0IAzFBCAGZSQgAKVEIApFVCAD5XQgDYWEIAclpCABZcQgCwXUIASl9CAORgQgCIYkIAImRCALxlQgBWZ0IA+mhCAJRqQgAubEIAyG1CAGxvQgAGcUIAoHJCAER0QgDedUIAeHdCABJ5QgC2ekIAUHxCAOp9QgCEf0IAKIFCAMKCQgBchEIA9oVCAJqHQgA0iUIAzopCAGiMQgAMjkIApo9CAECRQgDkkkIAfpRCABiWQgCyl0IAVplCAPCaQgCKnEIAJJ5CAMifQgBioUIA/KJCAJakQgAwpkIA1KdCAG6pQgAIq0IAoqxCAEauQgDgr0IAerFCABSzQgC4tEIAUrZCAOy3QgCGuUIAILtCAMS8QgBevkIA+L9CAJzBQgA2w0IA0MRCAGrGQgAOyEIAqMlCAELLQgDczEIAgM5CABrQQgC00UIATtNCAPLUQgCM1kIAJthCAMDZQgBk20IA/txCAJjeQgA84EIA1uFCAHDjQgAK5UIAruZCAEjoQgDi6UIAfOtCACDtQgC67kIAVPBCAO7xQgCS80IALPVCAMb2QgBg+EIABPpCAJ77QgA4/UIA0v5CAHYAQwAQAkMAqgNDAEQFQwDoBkMAgghDABwKQwC2C0MAUA1DAPQOQwCOEEMAKBJDAMITQwBmFUMAABdDAJoYQwA0GkMA2BtDAHIdQwAMH0MApiBDAEoiQwDkI0MAfiVDABgnQwC8KEMAVipDAPArQwCKLUMALi9DAMgwQwBiMkMA/DNDAKA1QwA6N0MA1DhDAG46QwASPEMArD1DAEY/QwDqQEMAhEJDAB5EQwC4RUMAXEdDAPZIQwCQSkMAKkxDAMRNQwBoT0MAAlFDAJxSQwA2VEMA2lVDAHRXQwAOWUMAqFpDAExcQwDmXUMAgF9DABphQwC+YkMAWGRDAPJlQwCMZ0MAMGlDAMpqQwBkbEMACG5DAKJvQwA8cUMA1nJDAHp0QwAUdkMArndDAEh5QwDsekMAhnxDACB+QwC6f0MAXoFDAPiCQwCShEMALIZDANCHQwBqiUMABItDAKiMQwBCjkMA3I9DAHaRQwAQk0MAtJRDAE6WQwDol0MAgplDACabQwDAnEMAWp5DAPSfQwCYoUMAMqNDAMykQwBmpkMAAKhDAKSpQwA+q0MA2KxDAHKuQwAWsEMAsLFDAEqzQwDktEMAiLZDACK4QwC8uUMAVrtDAPq8QwCUvkMALsBDAMjBQwBsw0MABsVDAKDGQwBEyEMA3slDAHjLQwASzUMAts5DAFDQQwDq0UMAhNNDACjVQwDC1kMAXNhDAPbZQwCa20MANN1DAM7eQwBo4EMADOJDAKbjQwBA5UMA5OZDAH7oQwAY6kMAsutDAFbtQwDw7kMAivBDACTyQwDI80MAYvVDAPz2QwCW+EMAMPpDANT7QwBu/UMACP9DAKIARABGAkQA4ANEAHoFRAAUB0QAuAhEAFIKRADsC0QAhg1EACoPRADEEEQAXhJEAPgTRACSFUQANhdEANAYRABqGkQADhxEAKgdRABCH0QA3CBEAIAiRAAaJEQAtCVEAE4nRADyKEQAjCpEACYsRADALUQAZC9EAP4wRACYMkQAMjREANY1RABwN0QACjlEAK46RABIPEQA4j1EAHw/RAAgQUQAukJEAFRERADuRUQAkkdEACxJRADGSkQAYExEAARORACeT0QAOFFEANJSRAB2VEQAEFZEAKpXRABEWUQA6FpEAIJcRAAcXkQAtl9EAFphRAD0YkQAjmREAChmRADCZ0QAZmlEAABrRACabEQANG5EANhvRABycUQADHNEAKZ0RABKdkQA5HdEAH55RAAYe0QAvHxEAFZ+RADwf0QAioFEAC6DRADIhEQAYoZEAPyHRACgiUQAOotEANSMRABujkQAEpBEAKyRRABGk0QA4JREAISWRAAemEQAuJlEAFybRAD2nEQAkJ5EACqgRADEoUQAaKNEAAKlRACcpkQANqhEANqpRAB0q0QADq1EAKiuRABMsEQA5rFEAICzRAAatUQAvrZEAFi4RADyuUQAjLtEADC9RADKvkQAZMBEAP7BRACiw0QAPMVEANbGRAB6yEQAFMpEAK7LRABIzUQA7M5EAIbQRAAg0kQAutNEAF7VRAD41kQAkthEACzaRADQ20QAat1EAATfRACe4EQAQuJEANzjRAB25UQAGudEALToRABO6kQA6OtEAILtRAAm70QAwPBEAFryRAD080QAmPVEADL3RADM+EQAZvpEAAr8RACk/UQAPv9EANgARQB8AkUAFgRFALAFRQBKB0UA7ghFAIgKRQAiDEUAvA1FAFYPRQD6EEUAlBJFAC4URQDIFUUAbBdFAAYZRQCgGkUAOhxFAN4dRQB4H0UAEiFFAKwiRQBQJEUA6iVFAIQnRQAoKUUAwipFAFwsRQD2LUUAmi9FADQxRQDOMkUAaDRFAAw2RQCmN0UAQDlFANo6RQB+PEUAGD5FALI/RQBMQUUA8EJFAIpERQAkRkUAvkdFAGJJRQD8SkUAlkxFADpORQDUT0UAblFFAAhTRQCsVEUARlZFAOBXRQB6WUUAHltFALhcRQBSXkUA7F9FAJBhRQAqY0UAxGRFAF5mRQD4Z0UAnGlFADZrRQDQbEUAam5FAA5wRQCocUUAQnNFANx0RQCAdkUAGnhFALR5RQBOe0UA6HxFAIx+RQAmgEUAwIFFAGSDRQD+hEUAmIZFADKIRQDWiUUAcItFAAqNRQCkjkUASJBFAOKRRQB8k0UAFpVFALqWRQBUmEUA7plFAIibRQAsnUUAxp5FAGCgRQD6oUUAnqNFADilRQDSpkUAdqhFABCqRQCqq0UARK1FAOiuRQCCsEUAHLJFALazRQBatUUA9LZFAI64RQAoukUAzLtFAGa9RQAAv0UAmsBFADTCRQDYw0UAcsVFAAzHRQCmyEUASspFAOTLRQB+zUUAGM9FALzQRQBW0kUA8NNFAIrVRQAu10UAyNhFAGLaRQD820UAoN1FADrfRQDU4EUAeOJFABLkRQCs5UUARudFAOroRQCE6kUAHuxFALjtRQBc70UA9vBFAJDyRQAq9EUAzvVFAGj3RQAC+UUAnPpFAED8RQDa/UUAdP9FAA4BRgCyAkYATARGAOYFRgCAB0YAGglGAL4KRgBYDEYA8g1GAIwPRgAwEUYAyhJGAGQURgD+FUYAohdGADwZRgDWGkYAcBxGABQeRgCuH0YASCFGAOIiRgCGJEYAICZGALonRgBUKUYA+CpGAJIsRgAsLkYA0C9GAGoxRgAEM0YAnjRGAEI2RgDcN0YAdjlGABA7RgC0PEYATj5GAOg/RgCCQUYAJkNGAMBERgBaRkYA9EdGAJhJRgAyS0YAzExGAGZORgAKUEYApFFGAD5TRgDYVEYAfFZGABZYRgCwWUYASltGAO5cRgCIXkYAImBGALxhRgBgY0YA+mRGAJRmRgAuaEYA0mlGAGxrRgAGbUYAoG5GAERwRgDecUYAeHNGABJ1RgCsdkYAUHhGAOp5RgCEe0YAHn1GAMJ+RgBcgEYA9oFGAJCDRgA0hUYAzoZGAGiIRgAMikYApotGAECNRgDajkYAfpBGABiSRgCyk0YATJVGAPCWRgCKmEYAJJpGAL6bRgBinUYA/J5GAJagRgA6okYA1KNGAG6lRgAIp0YArKhGAEaqRgDgq0YAeq1GAB6vRgC4sEYAUrJGAOyzRgCGtUYAKrdGAMS4RgBeukYA+LtGAJy9RgA2v0YA0MBGAGrCRgAOxEYAqMVGAELHRgDcyEYAdspGABrMRgC0zUYATs9GAOjQRgCM0kYAJtRGAMDVRgBk10YA/thGAJjaRgAy3EYA1t1GAHDfRgAK4UYApOJGAEjkRgDi5UYAfOdGABbpRgC66kYAVOxGAO7tRgCI70YALPFGAMbyRgBg9EYABPZGAJ73RgA4+UYA0vpGAHb8RgAQ/kYAqv9GAEQBRwDoAkcAggRHABwGRwC2B0cAWglHAPQKRwCODEcAKA5HAMwPRwBmEUcAABNHAJoURwA0FkcA2BdHAHIZRwAMG0cAphxHAEoeRwDkH0cAfiFHABgjRwC8JEcAViZHAPAnRwCKKUcALitHAMgsRwBiLkcABjBHAKAxRwA6M0cA1DRHAHg2RwASOEcArDlHAEY7RwDqPEcAhD5HAB5ARwC4QUcAXENHAPZERwCQRkcAKkhHAMRJRwBoS0cAAk1HAJxORwA2UEcA2lFHAHRTRwAOVUcAqFZHAExYRwDmWUcAgFtHABpdRwC+XkcAWGBHAPJhRwCMY0cAMGVHAMpmRwBkaEcA/mlHAKJrRwA8bUcA1m5HAHpwRwAUckcArnNHAEh1RwDsdkcAhnhHACB6RwC6e0cAXn1HAPh+RwCSgEcALIJHANCDRwBqhUcABIdHAJ6IRwBCikcA3ItHAHaNRwAQj0cAtJBHAE6SRwDok0cAgpVHACaXRwDAmEcAWppHAPSbRwCYnUcAMp9HAMygRwBmokcACqRHAKSlRwA+p0cA2KhHAHyqRwAWrEcAsK1HAEqvRwDksEcAiLJHACK0RwC8tUcAVrdHAPq4RwCUukcALrxHAMi9RwBsv0cABsFHAKDCRwA6xEcA3sVHAHjHRwASyUcAtspHAFDMRwDqzUcAhM9HACjRRwDC0kcAXNRHAPbVRwCa10cANNlHAM7aRwBo3EcADN5HAKbfRwBA4UcA2uJHAH7kRwAY5kcAsudHAFbpRwDw6kcAiuxHACTuRwC+70cAYvFHAPzyRwCW9EcAMPZHANT3RwBu+UcACPtHAKL8RwBG/kcA4P9HAHoBSAAUA0gArgRIAFIGSADsB0gAhglIACALSADEDEgAXg5IAPgPSACSEUgANhNIANAUSABqFkgADhhIAKgZSABCG0gA3BxIAIAeSAAaIEgAtCFIAE4jSADyJEgAjCZIACYoSADAKUgAZCtIAP4sSACYLkgAMjBIANYxSABwM0gACjVIAKQ2SABIOEgA4jlIAHw7SAAWPUgAuj5IAFRASADuQUgAkkNIACxFSADGRkgAYEhIAARKSACeS0gAOE1IANJOSAB2UEgAEFJIAKpTSABEVUgA6FZIAIJYSAAcWkgAtltIAFBdSAD0XkgAjmBIAChiSADCY0gAZmVIAABnSACaaEgANGpIANhrSABybUgADG9IAKZwSABKckgA5HNIAH51SAAid0gAvHhIAFZ6SADwe0gAlH1IAC5/SADIgEgAYoJIAAaESACghUgAOodIANSISAB4ikgAEoxIAKyNSABGj0gA4JBIAISSSAAelEgAuJVIAFKXSAD2mEgAkJpIACqcSADEnUgAaJ9IAAKhSACcokgANqRIANqlSAB0p0gADqlIAKiqSABMrEgA5q1IAICvSAAasUgAvrJIAFi0SADytUgAjLdIADC5SADKukgAZLxIAP69SACiv0gAPMFIANbCSAB6xEgAFMZIAK7HSABIyUgA7MpIAIbMSAAgzkgAus9IAF7RSAD40kgAktRIACzWSADQ10gAatlIAATbSACe3EgAQt5IANzfSAB24UgAEONIALTkSABO5kgA6OdIAILpSAAm60gAwOxIAFruSAD070gAmPFIADLzSADM9EgAZvZIAAD4SACk+UgAPvtIANj8SABy/kgAFgBJALABSQBKA0kA5ARJAIgGSQAiCEkAvAlJAFYLSQD6DEkAlA5JAC4QSQDIEUkAbBNJAAYVSQCgFkkAOhhJAN4ZSQB4G0kAEh1JALYeSQBQIEkA6iFJAIQjSQAoJUkAwiZJAFwoSQD2KUkAmitJADQtSQDOLkkAaDBJAAwySQCmM0kAQDVJANo2SQB+OEkAGDpJALI7SQBWPUkA8D5JAIpASQAkQkkAvkNJAGJFSQD8RkkAlkhJADBKSQDUS0kAbk1JAAhPSQCiUEkARlJJAOBTSQB6VUkAFFdJALhYSQBSWkkA7FtJAIZdSQAgX0kAxGBJAF5iSQD4Y0kAkmVJADZnSQDQaEkAampJAARsSQCobUkAQm9JANxwSQB2ckkAGnRJALR1SQBOd0kA8nhJAIx6SQAmfEkAwH1JAGR/SQD+gEkAmIJJADKESQDWhUkAcIdJAAqJSQCkikkASIxJAOKNSQB8j0kAIJFJALqSSQBUlEkA7pVJAJKXSQAsmUkAxppJAGCcSQAEnkkAnp9JADihSQDSokkAdqRJABCmSQCqp0kARKlJAN6qSQCCrEkAHK5JALavSQBQsUkA9LJJAI60SQAotkkAwrdJAGa5SQAAu0kAmrxJADS+SQDYv0kAcsFJAAzDSQCmxEkASsZJAOTHSQB+yUkAIstJALzMSQBWzkkA8M9JAJTRSQAu00kAyNRJAGLWSQAG2EkAoNlJADrbSQDU3EkAeN5JABLgSQCs4UkARuNJAODkSQCE5kkAHuhJALjpSQBS60kA9uxJAJDuSQAq8EkAxPFJAGjzSQAC9UkAnPZJADb4SQDa+UkAdPtJAA79SQCo/kkATABKAOYBSgCAA0oAGgVKAL4GSgBYCEoA8glKAIwLSgAwDUoAyg5KAGQQSgD+EUoAohNKADwVSgDWFkoAehhKABQaSgCuG0oASB1KAOweSgCGIEoAICJKALojSgBeJUoA+CZKAJIoSgAsKkoA0CtKAGotSgAEL0oAnjBKAEIySgDcM0oAdjVKABA3SgC0OEoATjpKAOg7SgCCPUoAJj9KAMBASgBaQkoA9ENKAJhFSgAyR0oAzEhKAGZKSgAATEoApE1KAD5PSgDYUEoAclJKABZUSgCwVUoASldKAORYSgCIWkoAIlxKALxdSgBWX0oA+mBKAJRiSgAuZEoAyGVKAGxnSgAGaUoAoGpKADpsSgDebUoAeG9KABJxSgC2ckoAUHRKAOp1SgCEd0oAKHlKAMJ6SgBcfEoA9n1KAJp/SgA0gUoAzoJKAGiESgAMhkoApodKAECJSgDaikoAfoxKABiOSgCyj0oAVpFKAPCSSgCKlEoAJJZKAMiXSgBimUoA/JpKAJacSgAwnkoA1J9KAG6hSgAIo0oAoqRKAEamSgDgp0oAeqlKABSrSgC4rEoAUq5KAOyvSgCGsUoAKrNKAMS0SgBetkoA+LdKAJy5SgA2u0oA0LxKAGq+SgAEwEoAqMFKAELDSgDcxEoAdsZKABrISgC0yUoATstKAPLMSgCMzkoAJtBKAMDRSgBk00oA/tRKAJjWSgAy2EoA1tlKAHDbSgAK3UoApN5KAEjgSgDi4UoAfONKABblSgC65koAVOhKAO7pSgCS60oALO1KAMbuSgBg8EoABPJKAJ7zSgA49UoA0vZKAHb4SgAQ+koAqvtKAET9SgDe/koAggBLABwCSwC2A0sAWgVLAPQGSwCOCEsAKApLAMILSwBmDUsAAA9LAJoQSwA0EksA2BNLAHIVSwAMF0sAphhLAEoaSwDkG0sAfh1LACIfSwC8IEsAViJLAPAjSwCUJUsALidLAMgoSwBiKksABixLAKAtSwA6L0sA1DBLAHgySwASNEsArDVLAEY3SwDgOEsAhDpLAB48SwC4PUsAUj9LAPZASwCQQksAKkRLAMRFSwBoR0sAAklLAJxKSwA2TEsA2k1LAHRPSwAOUUsAqFJLAExUSwDmVUsAgFdLABpZSwC+WksAWFxLAPJdSwCMX0sAMGFLAMpiSwBkZEsA/mVLAKJnSwA8aUsA1mpLAHpsSwAUbksArm9LAEhxSwDscksAhnRLACB2SwC6d0sAXnlLAPh6SwCSfEsALH5LANB/SwBqgUsABINLAJ6ESwBChksA3IdLAHaJSwAQi0sAtIxLAE6OSwDoj0sAgpFLACaTSwDAlEsAWpZLAPSXSwCYmUsAMptLAMycSwBmnksAAKBLAKShSwA+o0sA2KRLAHKmSwAWqEsAsKlLAEqrSwDkrEsAiK5LACKwSwC8sUsAVrNLAPq0SwCUtksALrhLAMi5SwBsu0sABr1LAKC+SwA6wEsA3sFLAHjDSwASxUsAtsZLAFDISwDqyUsAhMtLACjNSwDCzksAXNBLAPbRSwCa00sANNVLAM7WSwBo2EsADNpLAKbbSwBA3UsA5N5LAH7gSwAY4ksAsuNLAFblSwDw5ksAiuhLACTqSwC+60sAYu1LAPzuSwCW8EsAMPJLANTzSwBu9UsACPdLAKL4SwBG+ksA4PtLAHr9SwAU/0sAuABMAFICTADsA0wAhgVMACoHTADECEwAXgpMAPgLTACcDUwANg9MANAQTABqEkwABBRMAKgVTABCF0wA3BhMAHYaTAAaHEwAtB1MAE4fTADoIEwAjCJMACYkTADAJUwAZCdMAP4oTACYKkwAMixMANYtTABwL0wACjFMAKQyTABINEwA4jVMAHw3TAAWOUwAujpMAFQ8TADuPUwAiD9MACxBTADGQkwAYERMAARGTACeR0wAOElMANJKTAB2TEwAEE5MAKpPTABEUUwA3lJMAIJUTAAcVkwAtldMAFBZTAD0WkwAjlxMACheTADCX0wAZmFMAABjTACaZEwANGZMANhnTAByaUwADGtMAKZsTABKbkwA5G9MAH5xTAAYc0wAvHRMAFZ2TADwd0wAlHlMAC57TADIfEwAYn5MAAaATACggUwAOoNMANSETAB4hkwAEohMAKyJTABGi0wA6oxMAISOTAAekEwAuJFMAFyTTAD2lEwAkJZMACqYTADEmUwAaJtMAAKdTACcnkwANqBMANqhTAB0o0wADqVMAKimTABMqEwA5qlMAICrTAAarUwAvq5MAFiwTADysUwAjLNMADC1TADKtkwAZLhMAP65TACiu0wAPL1MANa+TABwwEwAFMJMAK7DTABIxUwA4sZMAIbITAAgykwAustMAF7NTAD4zkwAktBMACzSTADQ00wAatVMAATXTACe2EwAQtpMANzbTAB23UwAEN9MALTgTABO4kwA6ONMAILlTAAm50wAwOhMAFrqTAD060wAmO1MADLvTADM8EwAZvJMAAr0TACk9UwAPvdMANj4TABy+kwAFvxMALD9TABK/0wA5ABNAIgCTQAiBE0AvAVNAFYHTQD6CE0AlApNAC4MTQDIDU0AbA9NAAYRTQCgEk0AOhRNAN4VTQB4F00AEhlNALYaTQBQHE0A6h1NAIQfTQAoIU0AwiJNAFwkTQD2JU0AmidNADQpTQDOKk0AaCxNAAwuTQCmL00AQDFNANoyTQB+NE0AGDZNALI3TQBMOU0A8DpNAIo8TQAkPk0Avj9NAGJBTQD8Qk0AlkRNADBGTQDUR00AbklNAAhLTQCiTE0ARk5NAOBPTQB6UU0AFFNNAK5UTQBSVk0A7FdNAIZZTQAgW00AxFxNAF5eTQD4X00AkmFNADZjTQDQZE0AamZNAARoTQCoaU0AQmtNANxsTQCAbk0AGnBNALRxTQBOc00A8nRNAIx2TQAmeE0AwHlNAGR7TQD+fE0AmH5NADKATQDWgU0AcINNAAqFTQCkhk0ASIhNAOKJTQB8i00AII1NALqOTQBUkE0A7pFNAJKTTQAslU0AxpZNAGCYTQD6mU0AlJtNADidTQDSnk0AbKBNABCiTQCqo00ARKVNAN6mTQCCqE0AHKpNALarTQBQrU0A9K5NAI6wTQAosk0AwrNNAGa1TQAAt00AmrhNAD66TQDYu00Acr1NAAy/TQCwwE0ASsJNAOTDTQB+xU0AIsdNALzITQBWyk0A8MtNAJTNTQAuz00AyNBNAGLSTQAG1E0AoNVNADrXTQDU2E0AbtpNABLcTQCs3U0ARt9NAODgTQCE4k0AHuRNALjlTQBS500A9uhNAJDqTQAq7E0AxO1NAGjvTQAC8U0AnPJNADb0TQDa9U0AdPdNAA75TQCo+k0ATPxNAOb9TQCA/00AGgFOAL4CTgBYBE4A8gVOAIwHTgAwCU4AygpOAGQMTgD+DU4Aog9OADwRTgDWEk4AehROABQWTgCuF04ASBlOAOwaTgCGHE4AIB5OALofTgBeIU4A+CJOAJIkTgAsJk4A0CdOAGopTgAEK04AnixOAEIuTgDcL04AdjFOABAzTgCqNE4ATjZOAOg3TgCCOU4AHDtOAMA8TgBaPk4A9D9OAI5BTgAyQ04AzEROAGZGTgAASE4ApElOAD5LTgDYTE4Ack5OABZQTgCwUU4ASlNOAORUTgCIVk4AIlhOALxZTgBgW04A+lxOAJReTgAuYE4A0mFOAGxjTgAGZU4AoGZOAERoTgDeaU4AeGtOABJtTgC2bk4AUHBOAOpxTgCEc04AKHVOAMJ2TgBceE4A9nlOAJp7TgA0fU4Azn5OAGiATgAMgk4ApoNOAECFTgDahk4AfohOABiKTgCyi04ATI1OAPCOTgCKkE4AJJJOAL6TTgBYlU4A/JZOAJaYTgAwmk4AyptOAG6dTgAIn04AoqBOADyiTgDgo04AeqVOABSnTgCuqE4AUqpOAOyrTgCGrU4AKq9OAMSwTgBesk4A+LNOAJy1TgA2t04A0LhOAGq6TgAOvE4AqL1OAEK/TgDcwE4AgMJOABrETgC0xU4AWMdOAPLITgCMyk4AJsxOAMrNTgBkz04A/tBOAJjSTgAy1E4A1tVOAHDXTgAK2U4ApNpOAEjcTgDi3U4AfN9OABbhTgC64k4AVOROAO7lTgCI504ALOlOAMbqTgBg7E4A+u1OAJ7vTgA48U4A0vJOAGz0TgAQ9k4AqvdOAET5TgDe+k4AgvxOABz+TgC2/04AWgFPAPQCTwCOBE8AKAZPAMwHTwBmCU8AAAtPAJoMTwA+Dk8A2A9PAHIRTwAME08AphRPAEoWTwDkF08AfhlPABgbTwC8HE8AVh5PAPAfTwCKIU8ALiNPAMgkTwBiJk8A/CdPAJYpTwA6K08A1CxPAG4uTwASME8ArDFPAEYzTwDgNE8AhDZPAB44TwC4OU8AUjtPAPY8TwCQPk8AKkBPAMRBTwBoQ08AAkVPAJxGTwA2SE8A2klPAHRLTwAOTU8AqE5PAExQTwDmUU8AgFNPACRVTwC+Vk8AWFhPAPJZTwCWW08AMF1PAMpeTwBkYE8ACGJPAKJjTwA8ZU8A1mZPAHpoTwAUak8ArmtPAEhtTwDsbk8AhnBPACByTwC6c08AXnVPAPh2TwCSeE8ALHpPAMZ7TwBqfU8ABH9PAJ6ATwA4gk8A3INPAHaFTwAQh08AqohPAE6KTwDoi08Ago1PAByPTwDAkE8AWpJPAPSTTwCOlU8AMpdPAMyYTwBmmk8AAJxPAKSdTwA+n08A2KBPAHKiTwAWpE8AsKVPAEqnTwDuqE8AiKpPACKsTwC8rU8AYK9PAPqwTwCUsk8ALrRPANK1TwBst08ABrlPAKC6TwBEvE8A3r1PAHi/TwASwU8AtsJPAFDETwDqxU8AhMdPACjJTwDCyk8AXMxPAPbNTwCaz08ANNFPAM7STwBo1E8ADNZPAKbXTwBA2U8A2tpPAH7cTwAY3k8Ast9PAEzhTwDm4k8AiuRPACTmTwC+508AWOlPAPzqTwCW7E8AMO5PAMrvTwBu8U8ACPNPAKL0TwA89k8A4PdPAHr5TwAU+08AuPxPAFL+TwDs/08AhgFQACoDUADEBFAAXgZQAPgHUACcCVAANgtQANAMUABqDlAADhBQAKgRUABCE1AA3BRQAIAWUAAaGFAAtBlQAE4bUADyHFAAjB5QACYgUADKIVAAZCNQAP4kUACYJlAAPChQANYpUABwK1AACi1QAKQuUAA+MFAA4jFQAHwzUAAWNVAAsDZQAFQ4UADuOVAAiDtQACw9UADGPlAAYEBQAPpBUACeQ1AAOEVQANJGUABsSFAAEEpQAKpLUABETVAA3k5QAIJQUAAcUlAAtlNQAFBVUAD0VlAAjlhQAChaUADCW1AAZl1QAABfUACaYFAAPmJQANhjUAByZVAADGdQALBoUABKalAA5GtQAH5tUAAib1AAvHBQAFZyUADwc1AAlHVQAC53UADIeFAAYnpQAAZ8UACgfVAAOn9QANSAUABuglAAEoRQAKyFUABGh1AA4IhQAISKUAAejFAAuI1QAFKPUAD2kFAAkJJQACqUUADElVAAaJdQAAKZUACcmlAANpxQANqdUAB0n1AADqFQAKiiUABMpFAA5qVQAICnUAAaqVAAvqpQAFisUADyrVAAjK9QADCxUADKslAAZLRQAAi2UACit1AAPLlQANa6UAB6vFAAFL5QAK6/UABIwVAA7MJQAIbEUAAgxlAAusdQAF7JUAD4ylAAksxQACzOUADQz1AAatFQAATTUACe1FAAQtZQANzXUAB22VAAENtQALTcUABO3lAA6N9QAILhUAAc41AAwORQAFrmUAD051AAjulQADLrUADM7FAAZu5QAADwUACk8VAAPvNQANj0UABy9lAAFvhQALD5UABK+1AA5PxQAIj+UAAiAFEAvAFRAFYDUQD6BFEAlAZRAC4IUQDICVEAbAtRAAYNUQCgDlEARBBRAN4RUQB4E1EAEhVRALYWUQBQGFEA6hlRAIQbUQAoHVEAwh5RAFwgUQD2IVEAmiNRADQlUQDOJlEAaChRAAwqUQCmK1EAQC1RANouUQB+MFEAGDJRALIzUQBMNVEA8DZRAIo4UQAkOlEAvjtRAGI9UQD8PlEAlkBRADBCUQDKQ1EAbkVRAAhHUQCiSFEAPEpRAOBLUQB6TVEAFE9RAK5QUQBSUlEA7FNRAIZVUQAqV1EAxFhRAF5aUQD4W1EAnF1RADZfUQDQYFEAamJRAA5kUQCoZVEAQmdRANxoUQCAalEAGmxRALRtUQBOb1EA8nBRAIxyUQAmdFEAynVRAGR3UQD+eFEAmHpRADx8UQDWfVEAcH9RAAqBUQCkglEASIRRAOKFUQB8h1EAFolRALqKUQBUjFEA7o1RAIiPUQAskVEAxpJRAGCUUQD6lVEAlJdRADiZUQDSmlEAdpxRABCeUQCqn1EARKFRAOiiUQCCpFEAHKZRALanUQBaqVEA9KpRAI6sUQAorlEAwq9RAGaxUQAAs1EAmrRRADS2UQDOt1EAcrlRAAy7UQC6vFEAVL5RAO6/UQCIwVEALMNRAMbEUQBqxlEADshRAKjJUQBCy1EA5sxRAIDOUQAa0FEAtNFRAFjTUQDy1FEAjNZRACbYUQDU2VEAbttRAAjdUQCi3lEARuBRAODhUQB641EAFOVRALjmUQBS6FEA7OlRAIbrUQAq7VEAxO5RAF7wUQD48VEAnPNRADb1UQDQ9lEAavhRAA76UQCo+1EAQv1RAOb+UQCKAFIAJAJSAL4DUgBiBVIA/AZSAJYIUgA6ClIA3gtSAHgNUgASD1IAthBSAFASUgAIFFIAohVSADwXUgDWGFIAehpSABQcUgC4HVIAXB9SAPYgUgCQIlIAKiRSAM4lUgBoJ1IAAilSAJwqUgBALFIA2i1SAHQvUgAiMVIAvDJSAFY0UgD6NVIAlDdSAC45UgDIOlIAbDxSAAY+UgCgP1IAOkFSAN5CUgB4RFIAEkZSAKxHUgBQSVIA6kpSAI5MUgAyTlIAzE9SAGZRUgAAU1IApFRSAD5WUgDiV1IAhllSACBbUgC6XFIAVF5SAPhfUgCcYVIANmNSANpkUgB0ZlIADmhSAKhpUgBMa1IA5mxSAIBuUgAacFIAvnFSAFhzUgDydFIAjHZSADB4UgDKeVIAZHtSAP58UgCiflIAPIBSANaBUgBwg1IAFIVSAK6GUgBIiFIA4olSAIaLUgAgjVIAuo5SAFSQUgD4kVIAkpNSACyVUgDGllIAaphSAASaUgCem1IAOJ1SANyeUgB2oFIAEKJSAKqjUgBOpVIA6KZSAIKoUgAcqlIAwKtSAFqtUgD0rlIAjrBSADKyUgDMs1IAZrVSAAC3UgCkuFIAPrpSAOK7UgB8vVIAIL9SALrAUgBUwlIA+MNSAJLFUgAsx1IAxshSAGDKUgAEzFIAns1SAELPUgDm0FIAgNJSABrUUgC+1VIAWNdSAPLYUgCW2lIAMNxSAMrdUgBk31IACOFSAKLiUgA85FIA1uVSAHrnUgAU6VIArupSAEjsUgDs7VIAhu9SACDxUgC68lIAXvRSAPj1UgCS91IALPlSAMb6UgBq/FIABP5SAJ7/UgBMAVMA5gJTAIAEUwAkBlMAvgdTAFgJUwDyClMAjAxTADAOUwDKD1MAZBFTAAgTUwCsFFMARhZTAOoXUwCEGVMAHhtTALgcUwBcHlMA9h9TAJAhUwAqI1MAxCRTAGgmUwAMKFMAnClTAEArUwDaLFMAdC5TAA4wUwCyMVMAVjNTAPA0UwCKNlMALjhTAMg5UwBiO1MABj1TAKA+UwA6QFMA1EFTAHhDUwASRVMArEZTAEZIUwDgSVMAhEtTAB5NUwC4TlMAUlBTAOxRUwCQU1MAKlVTAMRWUwBoWFMADFpTAKZbUwBKXVMA5F5TAH5gUwAYYlMAvGNTAFZlUwDwZlMAimhTAC5qUwDIa1MAYm1TAAZvUwCgcFMAOnJTANRzUwB4dVMAEndTAKx4UwBGelMA6ntTAIR9UwAef1MAuIBTAFyCUwD2g1MAkIVTACqHUwDEiFMAaIpTAAKMUwCcjVMANo9TANqQUwB0klMADpRTAKiVUwBMl1MA5phTAICaUwAanFMAvp1TAFifUwDyoFMAjKJTADCkUwDKpVMAZKdTAP6oUwCiqlMAPKxTANatUwB6r1MAFLFTAK6yUwBItFMA7LVTAIa3UwAguVMAurpTAF68UwD4vVMAkr9TACzBUwDQwlMAasRTAATGUwCex1MAQslTANzKUwB2zFMAEM5TALTPUwBO0VMA6NJTAILUUwAm1lMAwNdTAFrZUwD02lMAjtxTADLeUwDM31MAZuFTAADjUwCk5FMAPuZTANjnUwBy6VMAFutTALDsUwBK7lMA5O9TAIjxUwAi81MAvPRTAFb2UwD691MAlPlTAC77UwDS/FMAbP5TAAYAVACgAVQARANUAN4EVAB4BlQAEghUALYJVABQC1QA6gxUAIQOVAAoEFQAwhFUAFwTVAD2FFQAmhZUADQYVADOGVQAchtUAAwdVACmHlQAQCBUANohVAB+I1QAGCVUALImVABMKFQA8ClUAIorVAAkLVQAvi5UAGIwVAD8MVQAljNUADA1VADKNlQAbjhUAAg6VACiO1QAPD1UAOA+VAB6QFQAFEJUAK5DVABSRVQA7EZUAIZIVAAqSlQAxEtUAF5NVAD4TlQAnFBUADZSVADQU1QAalVUAA5XVACoWFQAAA</prop>
				<prop name="Temps">REFSWgAAY6MCAIBjnv8K16NwPco2QP/2KFyPwjU3QP9I4XoUrsc4QP8UrkfhetQ6QP0zDgGzPEC4HoW/61H4PkAfGAC4t15AQO7ySkEFAzS7QkDv8QoXQx0D/r1D9fPVREBSFgGxt0VAewYB2kZNA9F9Rw0D00hAmplvANu5SfXzlUoFA3RLtlUDWkxtAzlNNQNX3U5VAzpPQAcBFA7dUB0DflBA//FH8b1QTQNhUUCkOADXu9NR9fNFUkAfAR7v1VJAKfjw9UhT2t0DuOQEKFTdA5hUtiUDClUlA3pVVQPqbVX183VWxQPjVg0Dd1NXQPABXL9X7QR3WEDDMBCPkljVA+/1WEBmThE2WUDeyACjcC1ZpQP+WK1A6fLAWK0EWP3zN21YJQP6VxUD2FdtAwPJV/30lBeOFaYfuBuWHUg2ApsQ9vLF5B8OAsP8HwQGJbYCwRQvLi0uFUYvMBNCVhK9ZC92L4grVgK6jC8AniWeL7Av2i/sL74l5gP8LwAONQ49Jj0OP1g/Oj9sP34/AEA/sj/EP9Y/6D/6PwxPHk8EkDs2ArdERzZPUEtOT3BPAIJPnE8uT7BPwk/sT/5PEF8A0k8kXzZfSF9SX2xfbl+AXwCiX7Rfvl/IX+Jf1F/mXzBvAPpfVG9mb3hvSm+Mb6ZPsG8Agm/kb55v0G8KfyR/Pn8YfwA6f3R/Zn+If3p/nH+2f8BvANJ/9H8Gj9h/Io88jy6PWI8Aco98j4aPoI/Kj5SPzo8AnwASnySfto8wnzqfXJ/mjSZ/AHCfep+0n8af6J/6n4yfBq8AIK9Cr1SvLq9or3qvhK+erwAYr5qvzK/2rwi/Gr8sv96vAPCvYr9Mv1a/UL9yv4S/rr8AuL/KvwTPnr8Yz/q/RM82zwBYz4LPlM9uz6DPus/Ez87PAADfys8U3wbfSN8y31zfRs8AgN9y36Tftt/I39rf7N/+3wAg7xLvNO8m71Dvkt9k757vALDvwu/U7+bv+O8K/4zvju8AMP8S/2T/dv+I/0r/rP+e/wC4/+L/9P9+79D/Cg8sD04PAGAPMg+ED24PqA96D7wPzg8A2A/qD/wPBh8YHzIfXB8+HwAoH3IfjB+eH7Af2h/sH8YfAPgfIi8MLzYvSC9aL3wvbi8AiC+aL7Qv1i/oL8IvBD/2LwAwPwI/RD9OP4AfWj+MP64/AKA/wj/UP/Y/CE8aTyxP5j8AUE86T2xPZk+IT6pPnE+2TwCIP9pP9E8GXxBfek88X0ZfAFhfYl+MX3ZfkF/CX9xf7l8AuF/aXyRvFm8wb6pfbG9+bwCQbzpvtG+mb8Bv0m/8bw5/AOhvyl8kf1Z/KH9Kf3R/hn8AmH+qf9R/vn/4fwqPHI/mfwAoj1KPZI92j4iPOo+sj1ZvAGBvoo/0j76P8I8anzyfxo8AOJ9yn4SfTp9on6qfzJ/enwC4n8qf/J8erzCvGq9Mr1avAHCvYp+Mr6avuK/ar8Sv7q8AAL8KvyS/Nr9Av1K/fL+OvwCgv7K/xL9mv9i/6r8Mz+6/AADPMs9Uz46vUM+Kz3zPns8AkM9yz8zP5s8I39rPFN/2zwA43yLfXN+G32jfet+k367fAODfut/83+7fwN8a7zzvXu8AUO9q75Tvbu+A78rv3O+u7wDA7xL/NO8W/wD/Qv9s/37/AJD/ov9U/7b/qP/q/yz/7v8A+P8SDzQPPg9QD3oPjA9uDwCwD8IPnA+mD/gPCh8cHwbvAPAPUh9EH2YfWB+aH+QPph8AwB/iH8wf9h84H7ofJC/uHwBALzIvhC+WL6gvui98L3YvAMAvyi8EPyY/ED8yP0Q/bj8AWD9qP5Q/5i+AP6o/7D/+PwDgPwpPNE8WT0hPWk98T45PAGhPqk/ET9ZP6E/6TwxfHl8AMF+6T1RfTl94X2pfvD9+XwDAX9JfpF/eX/hf6l8Ubz5vACBvKm90b4ZvmG+qb1Rvvm8A0G/ab/Rv/m8QfyJ/PH8ufwBYf3p/lH+mf7h/yn+Mf45/AACP2n8UjyaPSI9ab1SPfo8AOI+Kj7SPno/Ij7qP3I/2jwAgnwKfNJ9Wnzifao+Mn56fALCfep/En76f6J8KrxyvLq8A8J8Cr0yvXq9wr4KvjK+2rwCor+Kv9K8Gvxi/Kr/Mny6/AGC/cr+Ev5a/qL+6v0y/3r8A8L/Kv9S/Js84z0rPHM9ezwB4z1LPhM9+z5DPys/sz/7PANjP6s803xbfKN9q31Tfdt8AgN/Cz7Tf1t/A39LfDO/23wAQ70LvVO8u73jviu9s75bvACjvsu/k7/bvCP8a/yz/zu8AwO9K/3T/Zv+Y/4r/vP/O//jg/6r/tP97FK5H4feaV0D48ChcX1f/QB+F61G4Hle3QM3MNwDcVv3zmHtWQC8CVVZApGBg79cTVkAfAXrEVf9ASOF6FK6HVd1AVwEUTlVVAxRVth0D2lRNA6NUHQNqvVRFAzVUQHGAAfDdU/30U0DDKACPgu1TNQNMU0UDFVNAboABcN1SXWOnUiUDd29SQL8BPSpSVQP39FFA//EovFFA3faoAMKFUSUDT1H7QGb+ARZRQFK43x6F6+FQ/fOoULbtA2VQ5QMsUNUD6u1P5QN8TyUDD09AbQA+EaBO7QM1Tv3z28hNPRNATe0D1Uz6zQRMpQMCTECamXZ3EUtABxFROEsFE7vRSh0DekpAXwFHW2FKpQOiSjUUS2UD745LQOwxAIULTFYtA15MLRRMPROAxBe0ZhVeAmdsFGJMHQNaAPQf/hW+Fb4V7hUmLeYVPi8IUC9iKbYSa3QvZhWGLZ4vaLAvwileYnfUJLdM/fObaE1dY1dO/RQ8FDBtUB0DqlClAyJRVQNbtFF9EyhSvQOdJDTbDVPlAzxTLQMuU2y1FEQ021L9A5ZS5QOzXFIdNiYC/1FdY+flUb0EUU009ATfUUAtM5Yx41FFA+V0N/byS+hRHQPqtDfmAuzENxJmAu7UNz4S8OQ/7jWmAgXyBBTxBEcWTwhD3gU2T4TgA/4C9lRPZk94S14C9yCMT55PsE+6QXYS+cxP3k+s8EteYhdSlROBzATvZsQEZ1MFFKwEXFT989vYVO0DVVUlA89Vqh1UVr0EVpUzUwQEx21XXQM3WO0DpVhFA1sFWU0DI1ntRFilA63CfFSFWFUUWOUD/G1XtRPLV0UDtVflA9msxFdmAq5XlQOwVwKVM7O8V+5dXm8Qa/5fMG8AQm9UbwYPsP8CD5xv7v+Qa2zmVb4CjVeVE1FXPRNtEBwEylZ9E4hW7QNtRVQE9FX9A7ZV1QNTelVVFBR0BkRVVJ1jW5dUPRNgVNUDGnwEa+NT1VRTXQN3U1UUWmR0ByRU0VJ1FFJFBEVSNQMcxAR7MN5TUR10agQUQYQ0CxQ01FCtFG1QfRNYUJUTIVCFFK1PRQNlT51j90wUiLVOvQMdRBSVTTUDLMFNlVQEJw5DrBdeAidLlkUDxUplA25Mh+ZTSla1EytL/QOmRIQl5BcIxhXGFZYyc9wf7hUWLRYvACgvMi/0j24vGJ+CL4wvvi/AYJuWhXafmIPGFS4C3kxabYRN5QOcTn0ET6UDTVIENMpQLVSkdNDsBBVFhHS5DFQhNDc+g1x0q/5SLQO+xASHzARPAJR3tkWWNYY1hj+YM6Y9rj0Axj/YO94/+D8KT8yvPk/wr6BSTwS/Jr+AT7pPUZUTAS1SHQM6UrUTmyw3/gJNhmx0IFStlEx1VUUDi5VVlQMQ/GduM1QEdNlXLXR0VHVYlQPgWLb9AyZZJQMfWUUD9TVY5ZRYfRN4WC0E3LWy3GS9xFd+EqhX1QOqAMxf3l1Wz+hb5l+Iz5rPrM8Anm/Qz+LPvM8G3xjfKtlGxWouAn5MxDA0BOxWBTRZVk1W7gIlVv0D5hx0TapkBG5VbdRkBO6MBGu1VGUDfowERVQtNJY8dNdTlQOgLFW0BCU2NDTsUu0DtVLNFCyk1Ufs1BCEdNmUNJNRVL0U/AQm9ATv1HS43HRbgVC1E0tQTQRQPRRWNBQvT00Dw/QlTpWktU0NVE19ExhNBROxWUwVhOQkyEvlJEttFFik5KMQBhJxSi0USjUDa8xKTQNjbITmS9UDAUrUJ84dlo/oGxb9zo/wjwBK/1z/Jp+A/1KfpP+2/3CbMG6f6PteA+QkCE0Fhi4DLFzkS+WQUCXTB6x3pqW0zuMMVPEspDdTFTM0WoS0FmR051JF47PUBCt6UqUDQtQEClw0g6AQjjVGpX41lhLhVK+uP3ivAIqppq+wr9KvxK/er1AfAr8AdB+GH0i7lh/IS+azDF9mMmNoU1V2RnXG4txUhfMzW1UNdsbibFZVdFzUZVrsZNDsZKtVrFhFNCyEV96yAFmV5Fj99JRUA0JYBaS0V37FLsUuzUbFAEbPYM/KL3TPrs8APwLfDD+AHj84P1o/bD9+P0g7HqKPUOwkY1DuZa4CzfxsNXTUEfYUfyZ1fuIINH/mY0x/EibDU9W0BKQ+dHcuI2y0o4pSXVSUd45y5RTkrgFRBcS0f0aDzHe+Ytt/7XaSfuL4/Hem406FdITkMVlNtVQk/P5LhXRLXQSNSyXDvErl5EyHHqKvJhRUF0sNhAxUHDz37uUCRuKD7Ofm5UadHv8w/zr/AKxfhvW2X4j/kv/8Xw5vIG9g4v9Eb5afqJv+8qdP5WQNUMUT6VAV5taV9tXmn4j4m/azhATCTE8WA3S0+wCMRGtArgWuBU6tZkXGD+APAIqvDB9ufTYdNh9IH7J/xH8Ajh/of/p/VL8WhfYzHKf+8rW33GQqLETFU31EVGodo7+UtDz0NLhVRePJM1zX3rIg7CfWciRY1KW0PCT8BMQoTCQTWWo1pFi1lFitQ1FYZeMFCsSE04w3NsUuz0DPui8AJJ/mLwg/Wp9MP0Y/iD+inyC0n8af2J/ikcZCuOSX1rKrpVfN5FeVUyK8NN3NVsXjnFadRGzUFVZSBeRVdbTsNFDcNBYUJNgDIAaj/BRsVM2zNlS2JQMAVP3zx1OVU4JazNRM1NQVUxV0Ut2TLac0hG9SxUM41BRrsFam0r5R1bOFFHRPdETVGJR04ZxEqETkc1CsvWSURO5P7eRPvQMTWlzko9REOU6tRE2d5KVNpeRN7eZ+40zFs7S1S82ES92z8Eo1VEq2/YNqSq3ThUqtA/1tSsUTeUtl4/pLrTQA5OdWVVZV9u3GXZZf8L+qXwAUz+ZfOM/yX1zPbs8wb0pvqKTP/uXWQ0y15E2NVE5stUb2sjJQxeOsUJWEonREmDQEkwCuAp0M1A2EvGdO01MV1qal9qPUFHEKzKQuVEQD3GTbAK4FpgUAFnW2BSZ/0A9Cf1R/bn+AfwAqH6R/Du8g79p/RO9W7wiPyBqJxqVGgjoM1zaCD1MsxTTsFANUrUOBfKVEp0w2pe7CjFZV1JSEdOSUa+dX/fNXbCTCWM0ULVk1gx9ZzWRYrWSshJt4WL0DM1jdFASkxQAEl44tBp8Yn4L/lP9Gn7j/AMr/jJ+Gn/j/4p8kDzYPSA9UUgFu+oAUpEKkNP8kpKu8Vk0DZzSkJYwE55bkNKpVHVRVNfTkNPraDETBZIR8VJ2jRVQsLdQERNdT7WOerOTrEFQm1b5DUrXjs8ykfjyEqKtgtjM8hNcUdJ/EFGmaHHQzFHTvUG2EpESB2oxkSfykE1BFg7pP2kXDS4Rk4U5NA1dOMr3UTYW0dGQcTU0EhMStT0zE60uFtEsF1EvUJVbOw0pFg3qEtMVKVr1DOEtthEvtwyxUZwBOXV5lZl/Yv/q/HM9uLyDPAErPpC9+z8gv2i+0z+4vEDvWjiKHTMVDCES04k1YhRaW0xS0kFBNAwe01FF81NcOo6yk1+xkLqzkCzhTVaRTjWQMF15jDBQNQ1REE1Jl5h51Dn1+3wCQ36LfvN/G39jf6tHm36B/ADLhBu8w72rvpE+2T3jv2klCxsL5LIeGY6xnTtJOlDRhyZyk2wDWY8TkQFVl8wm8dI/uwjx09xajnIfuQ7VYBSRZPbMYWW2D6GVYneRY/eaGYhFY/YMB2vSX9oUGpfaPaP96+Xb/AABvEm/c/zZvSG9abwwPdm+wEA+ib7RvRoKaVzWzYSD0VIuAHqXOY4wEVzSvpiIpi0ynVrNVfTPeZKfeIzR0rwbSurTkg1MNVo41ADbfSNO+pb5Fzq/gr/KpzsOiDLQuDL8etfajTo1TPS1OlQPVTW2kTb0UHCytHMS0vEvVU1z8FPgFSu0ESq0EdLeOv6C7xrUAtr/Iu94lRi+wj2Iv1I+GLwCoL7IvHJ8un0CfCj9kn3adqnYTTJUDdUS0YkQ0aEVPjUM07McWo/zMKgzfQB7fMN9C0W41TtWOQgSkNAATQNY1ZtVm1d4/8D+q3wxPACZPOE9ST7yvfk/gr/KvxE9QFr/QTzq/bNT7JLQmRNTNgUTU8VL1Brbi41Mw1WTE58azHHT4VUXUBHRb6VYFk1tX3XPQvLQLQFi1Y8c89BvwzpMc9FsFWY1TzVhN044M9CtGWL3jAZRUx9xXvlUAvlXOX+BT3l8YbyJpTs8oawAmb6DPss+Ub87PmG/qzwzfqBbVlsWmco+UxFPUZBFpV4UGXoNW9YM3Vh200hx0uJS3vuJBHHQIVcwlVl6CiVRthEx0GlS0fbZGw1P1g3dTLVRTqr0EUgX0Ut3kUk2jVaLc1Bx0NFugfjKurHR4LEQX1lL8UO0UUE02hnINWFwUIVD9dOx0q5CGFVqWk04FkwtO7QRNXYPLOU2949EMlz5yBky2LcOKS/WDJ0uFc8ixSt103BcGkqtKFdMXBUvFc5EEJwaVFi2Gj5iDAD4vuI/KjzT/Rv/4jxqffP8Ajv+g/1qflI++/Y6FJnOE5JumTd1zoE5NpNx0cFZkFOlQfTNerKTRRLRgIxAGVdazhDeOUh1TxTNb81JVU8BSZYOK/EcA3mMEVPNARqU2r0ivWq90rwAWT5Cv+glmRa6lBh3OrzgfAEofJL9uHyi/Qr+kH/ZFpnNa5NTV3NRMU/1jxVR020NUnVPBVBWjPlUoTXQ8V57jVn0zPpTHXhKxJGRXFuOMVC1ZZYMa1Vnd09zUtJ+kVFpYAOV0pFeOkyzHvl3WVdZVVlUApi1ez8gv2i/Ez+4vED/KzwAsP0Y/WD86P3w/zm2+k+Rnqt7SnAwkWFzUFwR0ySQMd8ZyURx/XvKnNHdOAxVUVVPw5JS8VH9mf3h7UtZSLIx/XvKHpARRrHeWFvLiUEVUUF30JOQwQsR08dx/7n8Ag14SVAyHhGZD3OQgJI82j0iDxuNKWP1GXoX+YvVLFfNCXPcCfjJ39OdGVZaNBv12X4hfAFr/rF9u/9Bf4l/0X67/wP+AKm88Z0ZVjpXGc5yfFvIyJiQErlAlJIQUtsyXViOk3J/O41Nd5PSU3TwEmSVSHRNgTEcGMgNsBMsACC6tLqUGMuOsB74Nxg/YDwDqD6SvDh2urU4foH+yf4QfoNZ/iB+qHwyHprIBbAQ61NSX90IPTASI3BQFVFpdY6GMtCBV1ZRVxTamZuKOVuW0jCR4rDTtxHyFZCTjXCTjsA6iI1nafTP39LS+WN3TfFgqVeM1LCTlNNS/NMcezwAwz0LJ3i8gnzKfRJ8eP2ifAHqfjJ9+P3A/qp+8n8aVRsptgKQ0QlftM+5WhUSaDCRoXNQnVrUE/BSqquw0bgQlVU10VI2UVKzt9FSkRVSlZFTFk9dFU6UjoEwEe7BWkiMURNvsUlXjtVJNc35S1DUGpkIQrKTXpAShUTLd01xctfRk71Bt1DTkW4FQVbNLUB1DE4RE27pP1bMvTx1Dw07W7WNaTm10TV2zhk1mnSMcTcWUPGRTTIUDo9lLJVauQ1y0s7zkd1lK7fSk5MBKpSMwLFQB1TRXzvXm7d7lRlVmXxD/ACL/9L+eX7hfKs8Mb8a9Dm9AOG+Cz5TPzvXeRT5CCGRkLeIEBCBPVeMVJOfGkqUHPHR8ZHdW4mX01NeWnKQ1U8VzNCxHHgNSqh1Ds0xEfCzUQ+TUFQDU1JNwDnX+baYPuA8yf0x/AFZ/AB8qGd7fkH8C7xTv5n2AJu/wfwqPbOeGBb4VPgJpLMwXbgJKUxXDx+Qf9h3QRrMML6YlpjNY3bOSWKithp6FpmNZbSRY1UObbVgVw1dYbdMRWI0jC9hXPUO4fC/2jwifSp8AhP9On5Cfuv/M/5afyJ8CDwAUDyYPOA+KP5w/rj/AM74ThMw/pkJQ5D9O8/w3PkIohVTt1FP9FBxPLkWmQuCEPEeu4mNMT15PcEteYuFVUF2EUP3EUK3TLpxHSuYDT0UDF7RPzmK5zEfQ3qPcT+5F1mNLvUP9SpK9g4wMV/7ClRxXPuJ0ACxXRrVGVa69TlWuxW5f2L8A8r9cLxbPgC86z5wvti9oz8BiWW7P+C9Kb1xvdoJlTyqFtFC9g6ycREGMb6ZCyaCkbwZSLrxnpkLQUrId9FJlBKSkLlI94wQAFBSj0PZtbtUOdX7dht+Y3wCq38Tfzt9AT/LfZE92T0DvAJpPrE9m7xCPIo80j4ZjTI9UXo3OE1blRFfVo3ZEVAEGNPSTj6WPt4yGY8yHtuME9JfmEqisV1b/+Jjr4Kb1ANZd7l+g//Lxpv8obzpv7P/A7v9wb4JvlG/mn/ifjzKIDK8epf7CJSyv1hNkhCdATK9er3CjluN8p86jU3XTkSWUr6al/sJFtK8eYpNgzK/er/CvArFecpxPHWMRMxS/Jr0eU00dNu5DTLeI7hVeveZyejSHfrVmAlEAjLfe4wQ3trWuv8C/0r9MLwC2j8iPei/sj8YvEJ8inzSfaP4vWJ+qz0yFUwxNbdOrIU4lpE9lAxFcFI4Q5M8uRQ4VHmLzDN8e3zDbBHZ1XnIMfHQrQG7VXt9w3wCC0fY19j8ATxpPhK82T1hPAIpBXk/Qr5JP5K8Gv7hP0k+UPLfmEijMlIPMl15ybKYEVOhT/cQcdOW05GFWxOT6VTWjcexk5dxks1pXjTSstEBY5eRYsJ2UFPRrUHbSBVn9Q89qfFSONPRIxLQBWK22AB5lTvVO9bZfyF/q4dZf6F8AYs90zx5vmM+qz7zPpm/gz1DyzwTfvsWGEo2MxFNkBG0RdATNVsXjilbdg7U3jAT4rAS4VSV0VaxNNKwECFXdtFQF05dZVM3kJHQcVOUD4+wE1a50tHX8BECk5AdTZmUD0VLNFJTkVVLd4yMeUt025uNcNHpEFFMwbIYz3DTHUJ2jkFCFBGq0dCFUFNV8FGhP5RTVTs0UToU0TqWDok1GfeM5TVWEPJe+00ydc1umS51zRkuFU8xEhKuAShU0Sh3zq5zkF21LZQORS8VjEEzd4wFebI9+jSYvOC+yjxz/1o8A8I9S/zyfdv+I/0qfrP++/0gIMx4ltgNMBRT8dKCUlGunT5UUUD3z51DF5FpEFNE8tEdSjRRSjZSa7AQ+7JQpU3VUrDTEFMzfxmIglDT73DfGNSatANY/8DtOr3Cvgq/sD56vuK8AEh80H/6v+K8avyS/jh1e4lX5TLQI/ERPhHS3XAStLLzUx1PV40OEtMGZVD0EZNS8VdWUNFSsZValgyKMx45alVglc038ZFwTWV1WblKjRCQNU4RUDFhVhAzXJsUezwAwz1rPpC+Oz8gv2i/sL15tgM7PEN8aP0Q/Vj9oO+7yuAlXRSSENGPMZAsgLqM0VEWc5GRYTNQzUBaDVVXztZts1FF01BhV5fRUqv30VI30VJ1zNhxUAFVU7ZPJ1BSDPARO5JeqLqNS7fRSpYNyLEQ4qlQEBGx0vpQUh5QET5pMtBgcBOFQ3WTEdHNWzHQ8UO10T32ET63ktjTkqE41o0FOVYRNhk2DcU291MREg5AeU0zanVRLBRNgSzVz/UpsVeRMhHFKlVOFSlXUKUodhgai9SyEU+Tn1uUA1u+Ij5qPDP9+X5BfQv+0XwCO/9hf6l+c/w5v0PMGbeblpl7imUy9Rm5TTn2zZZVPzWRQ/RRQFSRMtJiYzAQToPZSn1I1dFx0PC1TXYMuUwXkUyWkLEcElrNsdC5ER2alLqUmrzivAKoPZK/WDd4PAB+qr3R/Ph+AmH9KH7x/zn+AH5If/GQB1VIdczqUZJ00BBFTrEXUdLQFVG1TgoS0AWVVHYRVtTZuApBW1bRqdCR4fDTohCRcWA3kbVjlkyZZHXMaWaVja+5YbVOyRCRzWJVjKy1YtVPrvCTDhCd2LwCIL0LPBJ/uLyibFp8QPyo/AFSffp+Qn6KfdD++n7CT5oVapmJ+lDRCVw2EV43j1bysNGhM1CesNOhVqnVEVW0DcPQVVT1z/qlUVQTkFH7kNEeEtBFNVO3z2FNV5CyEamykRTKcZPy8F0ZTLARJXLRVE3QE25wEo+xkbeR0tTb8ZPF0RLpQBVRQapVjTSzkFRQEvk+N1GVPfbROxeS0RPVNRdStTT1TI03VpEyltEwQHVa25a7lrpNK3fSU53aSTcUMVDhLXdS85DAcZwA2X+Dv8u9sX5ZfoF+6XwzPAB7PyF9Cz1TPFm94z4rP9LRs00Du8ghNHUPmTf1koU6tBJREG+CukgcsdHwUVHf2EmXk1Nfc1Ktg3oJZOhxHXuLpUp2zs9xka3xS9RNFZAQVUt12AAZ17m8AfxJ/HH8uf0h/stkAjkPE13Z/gH+qfwTvtn8o76Dqf0zvnh021UYCaWQE1alSdab2EuXUFGM8hOK27DRfVQWj3FVlBFa2hdPKViXDW1ddc9C21ORAWKVjrlhVww/VWcUUWW1DEZyE3ljaXYRYdbNIWG1DAVgQ1eZ2ldaF9hKl1I/uhe6PAACb/o+I/5r/bJ++/9D/4v9AdJ8GDzA/Eg88B+5Cjaz0U1NX/eScNM/E5Iq0NFNHVq0UvDTJ7BR8zDRNQdQ0CFXV5GSkmPw0VWBkpCg8hPIURK40hLN1U93kFNQJU21D0Sp85Jkc1GPcZCz0xHPQambzUd2DemxEQVGtZFoU5NTkpJ1Q9bRQrfO1I+yk1aREaE8lJE5sXYRcZCVOvTO5TR3jo1RNXSRcx8ZDTD3Tpq1LPdNGS/Wz5/xEkaz8RybCq0qlpEud044WhLQQTA20TF20lL/2FQAmbe69zr/ov1Iv9L92LzjPAJovrC9mzyBvyi80b94zrMSbqE1dc6BO5TRkZFIidETKjEQrEB5CtuzEM9BqfiK7pKQjFEQ+U4XTlSoMRAMMRNMchzYCVwpERCSUZP1s107VTt9g3wBy0X7dht+Y36rfHE/e30BPAPLfZE8e74hPmk9E7/5/EI+UIoHu41N1s4g0j05iIaBMj16PcI+Cga7y4xT0KLb85CFZNQP3WAVDvk1YBaN8WDWkHPTxZAQBv+SHPv/gj2L/pP/eX/BfALL5rv8gb/r/PG9Wb2hvem8ITG9+Zb5agPSfJqMMrw4TrCSn/sJuVZ2zM4wE/GVUlWRUXbQMdEVUtTOrDVT1xFPFU6D0RGhqNHQwhKTsLNS1Uk2kqoykR5SkEIyk18Q0oWosFGusRCa8NO9QfbRtUMUzgVB9I0tQnbO1E9SlT7UjT0+ds8MoDLfG07TEhhw0ICy3jjOVTMXUS4UDeUy/7jJ6Zly8wEqFtIS0sEv9wwE+jL+evQ4vIC8yKZaPYC8Aci/Uj44v+I8Knxyf5i9AnwBSn6TPtsUGte6lzs/gy/4FBPbNfkI0DN9WfS7dfkW+NQC2P8g/ct/0PwZNDk+439LfAJyvbk/Ar3pP5K/2r7BPwk8IbO9+5cZi8YzntsOc78ZiUWG051YDdATnxORa1O/Q5uX+5VZV5gNZ3aPEWKptlFi9ZFhlFFfdg8sAFGc29Ub/wF/KXzTPDm0+zwAwb3rPnG+ObY7PwM/Sz+TPiJ7PuMMmko9UD2YF9uKMMtRkSHwHrlK6Ve2UlA8Ipg+4C2aC48wP3gWeE+wHEt6Cm/wH5uIeDB8eHzAfJEIRXhJYTBd+4tlcH24dNhaivU1FUzxNHeQslyz20+SEq0utU0q0F46SAZXEFyYz1B/mH/gbbo/gKwDehS4vsI/Cjxz/Nv/ojyqfAGz/fv84n6L/tP/2FQ4/IDOqzhNPhRRQdVPMlJRAUuzU0Uw/xmIhTHQ8rNSLJ1PFAwLsBzbT/JRVBVIlwyCcP64/IKNOUzSvAOY/WK9qr9QPLk/4D6qvHB+A1q8Iv1IfZB8evzC7rlIKqlwEUHR0t0wELPREqKqc1CUEVMJ81EAEdLxZVX1UNNSsVv3jIvzETZfMZApY/RTktVgVoxstWRWjHVm1BKy3dlJTbFiVNOS03DxUuATHAJ5VnlWuXxjPki9cz7YvyC8Aas/sL/4vsM8C3yQ/Nj9YP1RiMcbio5wkcLxkMoxUFd801JzUZFjcZCNQRqLR2hRXdrXeY1WdI+BUqpXkVIX0VFVTOHzUAG1UDYPJU01Tk1N1U1lc1JfO4uBS3fRS/eOpctxH3iIDvNTLjASTqiSkUeTUGuzU4bx0qpa0dHNQTeRQ/UR0RJzVTxWET+0UTiWjQU6qrTRNndRNdVMMhJSltgT0Qkwto8VLtZRLoD0EfOSb4CaFJuKIJITaDUrFA05LBYZ241SPxu8A2Ovu7VZfqI8a/4xfTv+I/wDCX9Rflv/4XwpvHG8G47zkpFPgJgNOJebOk1CttFBURSSUBJe0BAxMtIFMtxLGAj5Ed95SDxRHdiPE1BNzUi0EXHQOXHTLACalABavKK+aD0yvtg/ID4KvjK8AZn8YH4p/bB+uf8B/ch/kf8KeUvsMdDNABuNMtBFTanUjiqzVVAWjhFQ1RLZs1IBVnVMbVjXkVlb1YwVXzXN2VCTodCRhWkQk07AmJY7iIVldM2v3WDVzvjwkfFjlFC1YLVPzV4VTx5wnbiUABs1+L6Av0i8Mn94vMJ9CnwBUnxY/YD9KP5yfrp/Am+aKbYCENEJX7WMBVz0jq7xWRbN5jLQnnDTolVVlRFXV827kFdwU/GzMF55Si1T1Y0VU3WMrDVS9k9eUZKAchFuwNIYzHIT6JETCUjVUrBRVR4SkEES02YwEo/TUtWv0ZDU0dP5QRdO4VVB9ZFCdU0t8RBVkRKu6Tx3UT/VkTv2UTlZ9Q/VNHYRNhdRNzRRZTJW0JLT6S4XkS1VkjUvtA8BKveTsR94TSgK1FEtt5obTpFc2VS5dvpIBd+TvXl/Av4Jf5L/2v7BfABrPLM/e7R5vYM9yz4TH9kOJTLVG1oLqvET7oAZzTyqN5FC9kwckdHxEd85y1WZUBNXM1C4chDpTRCUG/rLrrBeGraYzUs12AI4F3m/wbwJ/HH82f+AP6g8AXH92f5B/6t/Ufw7vIO/ifzBE75YVjkM8RGtSVaSMZK1OHITqU72TZ1Sk55pEpGUcpN5VVQScNMimrDQ6Vz1E5IQ+FCSsVVidZFm1FFnd69zc5FufWG3TSlgNAwEM9AHRlJdeLc6F3o/wjxqfbP8AJp+Q/6L/tP9un4if2v/8/1AODyAPKgFu0pqE9FN0NNUTjDTP7BSMnDRIVrKdFFY9RLQ0jVUtU0PVVZ0UVRX0VE1jmFTWvcNhVG3TKiyE9FO03RQkhHcUREBTlRMJqVMV9DxEm7RkY4xkLqgs107zVER69NRE/HQLVizk1lD95FDdtFCt06swUJ2kT/20Ty2kTtb905RO1YMqnETBTUY9011NjYSct/7SFIwUa7RLJQNXPLT0SjUjq55KnbRKNbRKbQRLWlXThWy0C0w1I148VwAmX5i/qrmuvygv2r9MLwbPADDPgi+UL37PuC/KL9wvBiUs5qOcxKxNdTRObbRUZFtUUAVDzFC9w0Es5NW2/HQrPES7NEQjU5SNZq4DU31EU+XGNlKgWgzUZyzUJlJF0/9c1wA+1T7fUN9i0W7Vzj1234jfAKLftN/G39jfSk/83yblZk+giE8676xPbgOEZFGcpLlY7Mdus4zkJ1RFI6f0RFsnVU3zwFXNgzhcBNWsTIQghPSTXIQGWLJdhFg11HyELVndMxplWe00WF1knIRsWO1ECmxU54T0w9SHLvUu9daPAEjzRv1+/b5f4F/yX4T/Fm+AKG/y/zxvXm9Qb2pvTASjKuSUcuSUMuyU8RRXJrNq/JQZvOTafASdVTXTq2NVnaMpPITwVKS3TVS1M3FU9cSkBAE8pK3LbDSVU+XjXGw0Jc1TpTPtUp1U7ARzUtQFhn5CBAyEzbw0lVFU3RRU5Cc8ROIkNKzcpLN1UM3kNBQHUA00T1qFYzdMFMtORaROpeRVTf2UTY0UTUX0TJ1TS0pMjUPmzBfe40sNZGhUt84TtBTXxBRKSyU0AUtVdAQn7h+Is+YVRs0eLwCIj0IvrI9uL3iLli+gL+IvQPyPJp84n/Ip3mP8FECsxK0lFDQrTyXUUE30UFSFNAwUmvQ0Dkw0g+TEUfVEdPvApoI3/MQR3AQF4fQErkx3zuOUpz5FNt8AsD9a39Q/7j/4PwpPJE+GrwBAT6qvfE/Or+Cvok8Ev1bvpGjveuZuhOdmAmicBOhMnOdO8uBVnRS85Mq05MNYV2V0zO/e5Q5SKFlq1QRZJRRYpYOHWK1jC0JYTaP+jLcOZSb1JvUAnlWuX9hfIs80z35lDm9gzwByz4xvls+oz7rPzM/ez/DLqu6Cjyz0VSz0FbRk0RVWrROOvORKbA/+E4QHQN4ykwiWk6QPtgXOArDEBxIWokHUB+4C0+QP9gUupSKuYrIMF4YDBKQNJB82FSJOM1AFpEwXzgIAHDRjEDT2A8R0xWyUZU2FdPwX2g5SGOQUvEtFo1xLlgWj/UqtY6IUh/ZDShAtVMwXLlP8JFrkH/YfCCMAbo8YL6KPBP++j/CPOv/U7wA+n1j/av+U/87truVG5QY9Vj7yr08NU1iElNCUdGtFUQ1TuCS0SVIlMxG8TD9eNe4CA2w/hrOENwIWogHE1w6lBq3+lR6lLq8A4D9Kr2yvdq+Qr5qvBB++rwDorzofTB8Ovxi/KrHGT9hDphbCMFOdtFS0KAx0qiFU9fQEV76T1GSqHF8uVUoOUnictPxEVwaiHVRXTM7TpLRvWLUUNCTojLQBvYRfllX2taZdFsV+LxjPAKIvtC9Wz9gv6i/8L4bPcG9AGj9EP5ZvqG+6YSbSnsRnAhbyG9Rn9tPkb/ZlvhWW84AMdy4DHH8ufc6VRn2uAjwoXH9ufa4CHNzU44x/ZpNlUA1TCKx/JhK0TlWza0hO9XRNBaN9TVXkWU3NJJz0U0zdBEvVdFlLLbRk5LxKxeRKVbOziEpd1IzkRktVs8gBS+12VpXGsxRXtuWu5c7vAHiP+u9kXyb/iF+aX6xffv9A0F/iX/Rfnv9Ymx5DTRWjsyFOfXQk5DRQzXOuVIyXrrKYrAQMlBSBFAQb81KtszhTrWTEn9aVApZzUs1z65jeBQalBq8YrwAqr6QPTq/ADzJ57g/4DxofAHR/Jh+Yf6p/XB/OfyC/MrmsrpVmknBTbVPrJARqSnTU6ly0aGy/XlLnjDWwjL9OY6S39jIsWd0DEWp8hNEkJJIMJE1Y9RYAptNUN/a1ZjX2vW4viC+SLwAEnxafKJ/SL0yfDj8wP1I/kJSffp+om85ijQzXttITkBzfLtVmY/yUvETf9jIMIkzU02TfdoPEFOWE18ZDKJTfpt22cmakFCDE367j0oR0ROTf3mKhVERcUFKNcyQM57ZTTy0ETw1za5xO3QMxLOTOTQ0DY0xNlUQUV7ZiIEzdY2vBS7XUS01zAkttUwOrSq3khO9uY5zvruUWXQDG5a7ldv3e71BfYl+kv+6/AADPUv8MbzbPSM9azxRvxuUkxv2ukqXc97ZyVuz/XkIF1eR0RwwH/jVmQyQHXkKrBVOVk9ckRJQcRFwWfGQoUtVj/+xnxm94CwDubfZvCH8qf4zfPn9Yf4J/ANTfjn/43wrv5HfGfzjvQuFiPpIDHEc+Ba6SFVPVY82P9DQMVNWE5DQrVWbt06RVlTb+gpBWVeSG9BR2Vz0m/hV+A/wUKC1Z1WMfWXVkWJ0U/BcqPpIzzOVX1WO/3IfGhQDGj9iPApn+j2D/Qpk+n5D/AHKfrP+Wn7ifyv/8/w4PGANU3oV2MoIcBEeE9POENKuuVlVDbJQ0K5w06oYcpKxVbTTUFbw3jkK4lVSFxFQ9BFRthCyE2BaEZKJTvRNq9MQDQM5iq+1SzbO3tGSAnBRJapQUEXSk20xEo1FV87Vg5HQn3GTxUGXTurVQ5WOF1KRNUM2zF7Z0RMNPZdM6T7XETtq9BE7dYwFOxUOZTcZdQzVN7UQMx15C9UtmvWORS0VkzETXSlVDaYzcRxYDSq3TIkvlYwXFjBQx1LcmVX6/kL9CXwAUL86/2L8Kz1wvDs9oz5IvQKQvbs84U84ttiXmQ0xV86sQTRV0TdVjL0QUGiZcRJVQZaQ8RH681y4jmuQE2QxEOlN9BLwEGlTMBzYiuwSEhSxETdTEARwkROvQRtXOb+BjRt9g3wBy39w/lt+o275lrt/A3zpPAOzfXk9wTxrvlE/mfTYTbDegBo3OAxyH1jMkhGp0BOIlVd1jcUSHvjJYVI9mhZR+hQYzWRUDB4SPbiJPEJyHxsOsj9aSpYRXLv/ggwDej0j/Wv/cX27/mP8SbyRvAO7/SG/i/1xvZm1249Sf5p1sBrNMhPpV3TO+VU1TQ4FVvcQcry6lLrNU3TNDHlQNtEyvXqU2IgtspwqWMp2MpFiEp8Y1lq+oq1Ym8thQ/VOTHBRazK+2zlJwTy0jB09l5E6sbRS8dLVNzVNQBDTvNOwnvjIo7CTISy2EZLWFS+2TnqwXTrU2tZYyfQQ0tdwkV3S/7h9Ag94tDi8AgI+Sj0Qvto94L7ov7I/WjwAQn8ovNJ/eFY7PoM+yyQYVgG6jtETrANbNJlPsz35yyAlSVVRENFoU114TjKeeNQCWNaY/uD/KMcY/eN/6PwRPAG6vKE9KT6Svfk/Ir4pP7K8Q/q9Q72LvdOwshO+W76jrBMbjvOQI9OzT7+XmdmP05whOcwT3BqLBnFce/5hbtl8A8F8izzTPLm0+zzBvcm+Eb4CWz4jPws/UzyYPOAPWojZkRAcGorFUD75i7FUtVAR0B+YCKYQH3sOUD6YPuAOCJjJexA/WD+gP+gHewpeIBB8WFdYyvCQfNhUWg08WJTM+T7Wj1FQfZh94E2A2hYYVFjOUFy6i2kqNFBVKPYRKZcRKJXT0dPNwAL5zzIfeHd4VVoVmj3iPIi8A5O+mj8iPKv8cn07/AJ9a/2CE/9Yv6CvmY2SUJU5dBAisdDsQjhNQhbRkd1alNjVQrrOc1FMwlhNT1aMWLHRJ65zXBqKBrNeGAhDMlCCToA6lnjWePc5C5RSnJq8AOK/qP7QPfq+Ir7Khjq8AH4C6ryQfNh/grwq/tEcG8vslUR3jKmw33sL31E8e01jsR0aDNNT+Va3DdQxXqo5zV70D0OQUQCxcIW1ZRRMmWQ3DAFkF86vLWAXzi2RURjRUAQI0VNEMx+a/+L8Kz3Qvhi8AaM+qL7wvzi+wz6rPBD8WP0QoO74yuDQ//iUGopGcZ2qeYhWcJNO0ZH5WJbQoxGfm00zUgOxkQ+RvHiOVVP0jVUy0HAx/9uJ3bCR3rtIJU/0jxVK1ZAqUFFcERB7sl15/cHPGAsUAHKTI3PeOdZ4iI1BWrdPZTy30T6VjAwzkbX68dBVOTVOxTb1kWU0NdLTsIEzVtEsd44tKSyUESi3kdOcG8qshSv12NgMshy6CYlSHru8AwO/S7zxf9u8Q/zL/hF+WXwA4/4r/zF/eX5D/OplWhVaVVnbSqE2lY6Mc5Op0RBNzUCUE3PRhjJ+en7CTFKaVHuL61JTKzJ/enXYFAP6V/p8Qo3YFHq+QC6YNpg8AwA/aD0R/Bh9ofxofjH9OH1BgH8J/dBce4gqs1GmUFNXXnBRQJATL9DRJVKrFlFQ140U81MLMFFXJVo3kfDQ+bCf2QiJYzJVktLT3WEW0pLQPWbZdk9xYXQOfWJ1kWFptNFj9Y9xXjQO6XCcCNuKlTC9eJfbFZi+QL/KPAASfTs8YnzqfLD9en3Cfgp8YTJ8+PY4CmldNZEyFxJTV4Xw0nhzUXIQ0DFaW9dPNVV00VWU0lDQcUswU5Uy37lNUhdMu1DRt9tw0wFO1g4hTNSNVUYRkGkyk4SS0rJzURAMALnIwrNR7EC4iwXwU1Yt0dFT8ZBxUZONQ2s1joURka1BFczJQlrWD+E8dJE+tRBTktNVOlUROFXPOxPRlTWr1RE0t5EyNAzpMZURtS63TeUuFkxdLBeSodOfORX5zSh3US10D7wC8RSRXDlUOVQZV1kMsX0ZfAFhTrr9YX2pf5L/2vwjPulmAtl84z0rP/F+m9Z6DTOR1WpxEZsz0a08F1FA11Mrc9EGkdLaEFy5yoFJW9dMNU4U0U92DMKQUtNPAdgLVzMSdUo3EUgo1IzGMFAVkpANwXgXGZQBeBdZtfg2WDf5vIH+C2S4iAfFMf05/cH/K36R/7t8A71CyfyTvLuUukgNkpDzEx9oukhOkFI1THUMoVNpdY6m8FCdVLZOjVbbNsxtW3YOQVkXkV2oF43ak5AYkJHZYVQRihIQqBCd2E1SEwljdg02AXIQnWB1ELJTDzIcAroWuj1gjzoXOj+CPUv9k/wAunyCfgv+s/46fuP+Kn/T/VAYNXiqATIQyRPTw5JStrNwUalZdYyk0hOg2rDSsVUXzcFVNBJw0q/BUBQRUbdN+vBRHtVRthFQdQ9hTpdOihqwUXFONg4NgphNspLeqnBSAbKRHrGQR7HTZVkTUl1E9g17UdCfMZGvxUIWDulxEg1Dlw6tNUI2EUC1kTwUDN2ZsRM9Ojcbmwv1NTUQlTd3ETRUkFMRPFMRbta2KxEQrSzUkSh1DiGlKBVTURLzkREZLNYQBSw22DsUWVQ5fIF+Sv7y/AMa/KC/av0wvXi9wLzLPlC9Qpi+4L2rJlhNMrTRNzWOLIU595E8lFk5FBgIHaCxHLnWOgmVc5PNSjYOrNVPd0zREpBgEhOsIxA/WBW7SDgTUm9DOZSbdAM5lPt/wb2LfdN+G35jfAk8A1N8mT9jfCu8U725PgE/SfxakNBdSNSRSnQT8d/aTtAyPrhNVPYPeVQUDVwpEBMrklDxEj1aF1uXG5SRuhe5DWK2klIRcjId2gwCch76FFv/Ajzr5dv2eX8BfANJf1P/2XwhvGm8MD5afOG/QYm+sl76V3hJjjGQjV0gd1NyXtjJK7J92Io8Er9IWQuJ058aTVLUzKlRaRURTzTO+U1VDhjykKAOARjXuMuC0RJv8x84yoS5spJNAPqOkRIk01FOsnKdWQtZQfYRQ7XRQKN3ExKfWE089gx7cpwbTtU41hE2dA2hNPYP+oUz1xAy/HrVGUgGEFKssNLeOgpVKTTRKjWSEFAHrXLeGtW693hWGte4fmL8Aor90jz4veC+6j8yPvi/wjwACnxSfbs2GtX7PkM+iwbZSFdAkFEW8xLrMNENwLhNU3AUEdD6kBDK0BAXsxyjGxW6l3hIz/MQGFN8m3wA42/bjtD++P9A/6j8MT2avABhPiq9ET1ZFpq/Ir2pP7K/Q9qVOE7zHnjKFDNT1UmzFZKwEDFSVg4tUXbPVCsxkhVwE/ITkc1aGJRPlVqXm9uVOVWZix01YjRMhWcXmDjNZjRQ05OdOAjm05PZXZRTkVwAO/4Bfkl8Ez7ZfKM86z0zPAB5vcM+Cz0xvzv+gz8rPvMcWfqKCV72jRFzEo+AewlXAvGR9tGQ8RAT61GRZvGQHhoI3VTWj/vxkq8RUZeRUvcNVhAQekuRE5qQHDhJqPDcuovy2HLTFUq0DjFL1RFKqHcMgtETb/JSj7JRtKtSkNkSkAAykyAQ3rgO1UIWDFywUw08Vo1ptT60D7E5FU4FO1eOtGax0sU2tA0xUFNGqZIwLnISrJIVLNQRKqKVk/HfOw0oVVEulBEsKZXRMbaNi5BfWH+gfYokAZo/Y7+rvpI8O/9iPGp9E/4BW/yCfMpmG/zCTruUewhCFTSWD6iTkC+A2o/wkdSocFO0ENGEkNNWcRMuQas7C16TUMITUPFNdwy0jdNT6Ut1EUh1UtEQFS7REG0R3njWGNYY1fjUA/pWmNQ6vKK86r6QPTqVurwDQD4Kv9A++rxgfKh/cr04fRFgT9uL7rE/29ZYCTkw0mcvUR25SylS9dCzU4GT0T55yPhzHDhIkWL3DbZWMtBFZ1fMtWaXjyxNZtRRYtdSstGBYAu3UWO1E1MduXd617r8AwwD+vyDPsll2L6AvYs+8x7YvALjP2s/0LxY/KD86OYZvmGMqRlLRpGSOBFRMtG/GbdZuUhpVpePTRLSaVEqNZFTl0yz8b+ayiBR3Cj7jU6U0Us10NH9WFe5iRcFsFIvk9HuQ7pINbH+wfn+Qcz6zlHQHT40DnJVOrZM1xPTOvHfmAgJVTUVUTM0UTI3USxWGCtaTS+WTr/x/Do2OQ7TkAVcsjz6PUI9ij3yP9u8A/wAi/3xfJv9o/7JfxF/WX3j/JDqZnnK+TJd20069RGSUiVZsn+ayuISflpVOokCRU/VkrJ/uYqHEn+ayCAFSdQbmn/ifCq98D44PoA8Aug9Ur94PAB9afwwffn9AH6BaH7R/vnX+w9yUPKzUu7L8/KxsZUS0qlRFQynNVY1zplU1BHQ0rFa0deQENJV0tAhYHQN42uQU5USEKFmtYx9ZpkVT51hNJBwkZ6y0IBYMJONXrWO/VCfev1ArAI4viCumL+iP2inWLxifKp+APD/2L0Cfcp+En46VrhK41JyHdnJ09MQ0DJTzVpqVQ7F0NGxWDYR0NNyajDSfXLRjVQ2GTqNUso2UVK3kDKRHVB3jAdA8tJsQ5hM0tFx0ZCVTGtX0UhVjtVKt5Nx3RgK1BfQ0zWwEl1Fd415axHQnXATxUE3jujxkVNPw/mI+nKQK9NSj/NSrOk81ZE79NE4NtE3KDdRNheRNjZTkVFNMai10S/1jjlTkMEvl9G1KZZOFStXTiEqltA1KlUNBS6VGdkOUV6blAAZfGF8qXzxfVl+4v2pf3L8A7r+gXxLPJM82z0jP8ln2M6qs5ECERCgkZC/81BqaPGSVREQJUa00/GQOWlxkgYzU9VJN4zp01KDLwIbjTKdmI1SkdaTUQAJcZVJ1dsZlTg9gD3IP5G8A/m0Gfxh/On9Ef67fwN96f6Dk3/bfmH/Cf7Rk/URkKKVSDZODvMdm0m6UFOtmnBSJVJ1klDSFVXUzzfz0lHNWZYTEFFpXbIU0VCRcWKWTyFhdhkxeMwQkAFmt5mbjWNXTFUS05O+UlMfUh6aFpo8AWCvWjzD/Qv8Eny6feP86nwCU/2afwP/S/+T/Vp+4844zqpyEVcSUAyT0wIQ0fVp8NDzEFPpVVdO8BKStgJQ0RVVl0/7ENMS2LKSLVLXzVVTtpFTaFWPl3DSwU6Wzd1NqldMy9HT8bKTFUm00SoQUV+x0IKRnptKytGTVbcxkNXzUADzUyFBWhWORUJXkUN0UUB3UtsSkWk91M+xOtcROtkVDGU6FY7FNJfNQmU3VRPxMB0wVhAy0TtlL1UaewplK5WN6SmqV06KUFALkRKJL7aQVTJXTYnTEgPxPvhV2tQCGvY6/AC8SL+wfNi9ILwLPAGwvZi9Yz4K5pi/4U74VptJL4kwlhE0tFmbTT6WmrE6jBBRhUaU0UUVDSQ1SdTO8UqUGrqN8ZEugqg7y+sTEygTUlNx0XAicZEPgnsL5NNcW3yjbzm8ASN9a32zfft0ufyh/qt8cTwDW30BPUk8U73ZPyH/acf6jYOR/HvP8d7aDLKQrVTVDC6RVpbM3JId+gzSHXkKLBlhdQ3aEhVSHjsNZtLU0fISwtORvWPXzJwqs5OichMUc956FnoUO/wAg8x79ll8o/7pfjP/OX/BfgJL/DG+2/zhvKm9cb76jV0qV03J8ZDLEl74CrtSXWB6K65C2wqFVVWNlHISg20AGpaaTFKfOw1S94wOoLK8+rebjUqWztyQ0cihkr3atrlJgFDQplKcmg7Ckp3bDtKemsqdPvQM+rU81Q9ROzcNqnHTqsU0ltOynjhK6TJXkTFodA/UctJVL/eM4RLVYLLcmtdaSzEp9Mz1EvwBWJcYdbrW+FX6/+B9ij3SPACYvmI+qj4Qvzo/gj/KPBJ+wXs1mxbZjbLRDTc3DKhCExz4TlMdeQiakz0btzsVY3nPUx77i41Ltk68cdIl39MfmUhME1ybVfoLbBVEVA9+EN5Y1Nt+wO7Y/ANA/Oq/0P57fKE+Cr2RHNk+gsK9qT9Sv5q1mOhesRGuWZDTZUgUTUdzFBHRs2oQE7NRkaFWtU+BVlMUElOTKrGQ8nOcuM1halWRYBRMRWX0zLbzkTRPE5OBYdWS05E+s5BsIWB0D1VfVZAT3dmUAbl8Y/6JfrF/mVQ7PyF/iXwBEz/5fWG9Sb3TPXm/Az8rBoo4SmhwHjrOMZNOUZI5qlORKPAQMNATNVRUETFwHBnIMVQ005GSa7GSrY1QFcyxsBPQsNL5WZOR5UzUTQVzkC6SUtdM8dJ0cdGdSPaMwkBx066DeBd4TUV0EdDQN1jzk2FC1ZFAVM2lQbKUEzNThTyXDcE9lFE1PPaOgThWERBTR5CSzbE2ttOQkjEzVYyjWLOTIS51kSxUDD0tAZcT0d9ZznBc2A6QUAkSEAVfcFyaPOIPeFUaP8B+CjwDc77aPAP/KicaPMP9C/1T/wBafKJtm9d4VvnWusqhN1P3WrpNPvaNWZHTMUJQ9lMSkttyUK6xHZsIjWCw3xkMMdAVTxcPXHLQloWQ0aVw3NhIB1Ad2PQDmlY4/oD+yP4QPRq9gr7oPAGyv3g+Qr8KvFB/OrzgfSh9QnEcudRYFXgIVFHSPJLSLDVR9M41M1DPQHhKmNVV9Mx30RJBWNXQEVGF2vLRTUFYzRFTHWEWUVoy0I1llNFjFA8IUVBODWG22H7L4ZLxjX8W2AN6/8L8Kz3Qvhi+YL2rPvC8Azi+oz4rP9C8WPyg7JiXWAquCV/0DRIxkA2wkwFqcbCsE1OpVlWRVfWRVVdVjOMxkAKQUxtxntuZCR1Rt0xFUxXPatVPFA6KclGxT/QM0UpyU/Bx3btKBFLRJLAShEaxE45DWs+SUbyQUNrZUBPNQfQO8UK10ULCltNTUW5DmQsdPRQNdtU8VdE6NA25OZeROGo1znrR0PE0VtIT3/gIFFJREtGzkC4Cmk1zn3mNZSk3mjnIeS1Vzmdx0ARjk5zaF7nOU76bvuO/K7wA8Xwb/YF9yX2z/ll+oX7pfYHz/3l8YU/ZFbiIQTR2z0/FNXUYOY0+Ns5NQCnXUUY1zfswHjtUWtd7TsPT3npUWdQZyvFIlM4cGrJRPUs1EFLQDsF4FPg0A1pVWBf6fcA+CD5wPng/IDwAqf/QP9g8gH3J/hH8uH6h/JPqvhNRtFLcOcnAkv+5jSrw0aoQ04ky/BtJaZL8Qdr+Iv5qxXgKVpL+2v8izAC4tRi1OJV4vaC8iz+yPri8AYM/iLzSfJj/4L0qfZJ92nYge0+THJtIV9Me2FT4CTawM13ZSz1Uds4GkFEZQLN8+31DTjnNTHbOxZN8Adt+I35rR1mWeQ+xkO2CuMyJMBA/E39bVjnIm5NdeciN0Tz2k/NdGQjkM5x6ys3FNJUQEZJBMTdRMMg3kS+3UTOQTS3WUVOeyxjNKLQTURHlLjWP+AkzkU4Tv/k8QXyJfLF9GXwCIv8K/1L++X/i/Cs8cz+ZfqEDPgvmOcub8pLEU5Ky1TnWUT6XzWFDlg9AJUE00jKS4xHT7MHZlXgJrJVMVc0D0dCxT9dRtU6Xz2FJVg6NS7WMDXlLlFCwPTgVGD1gP0m8A5G/2bxB7DmM0d3bdjt9AfwCy35R/1t/o36J/DO/GdUYixQrs9FPk91ZlDnKwU2qNYy6UFK0EpEpVxdOrxFVFIzpkNKy0FCBajJSVxBQGWFWDc9wUWffkF3aCGFlFI+o8h0RmM9wUJ3SE0xA+Ar1MJwA2L0gvWin2jzD/Qv88n2b/AHj/Qp+U/67/wP+Cn9T/hoWonoWGM0w0NFT089yUn8VWjWNezJSzEBai3FWalaRV5fNlVW005JTxpgSkqlQdxASkOgykA2aUFM1TZYRU5F5TtZNUu8BGguFsFKzcxHNsF7S+E4xkzsRkl1Fdg2CaRNQcDETlUHXETER3zVBFg0FQLeRMRKdPppXTQk+dxHzEV2RE7q1NBfOKTe0UTf0UTNAtBFQUQ7A2Q0sN4ydLmtWkShWjjEr9VHwUzC1K/eM4Sy1ESx0ULMcAVrX2T2i/er+Uv/4fsL8iLwDkv0YvWC9qL3wvLs0uz/Bbak6jTL3ETU3TLk5V8y0zJBQ4UJXTsqSlLORVmmTUEDTkg8QE9ezEUTrUNw6znATlhGSv7MQ1elRkQjTkE1LF1gbfABjTtmUm1cZvQNtG31Dfat8A3D923bbfEE/K3yRPRk8A7yBqTxzvznUGI3xk9+R3FmNCVORu/H9egxSHdkLnJIcaDnLQ9ERAWB30nORbgNiu5T6jHFTLWAUji1gq/eNIRIQBRITR5PcG9QD27Q7/yI8i/5xfrl9Y/9JfAORf5v/g+/5fKG86b0xvHmUQpp+4n8qfLAS+5Jc2U/SfCAavGKOOougkrzavSKtOQkNmUoXkZK/WE+wERYSvJJalFqJcpK8Gs0/NxMSvCn6DTT1DVOSnfhP0p44TUAS3TnMUt9YTSr1Dniy/gD61LhPUF74VvhXOFc4ygACcL+4fCC9qj0yPjo+gj0IvgMSP1o/oj5IvDJ82hf4y4mr0pKxEFKPcJLNPTUMLVlDdlFBFdp5zpM+2xSj+ZcbN9mLZHHSW5M/GUgED/McO1Q7fIN+aP6w/vj8AYN86qZbfoN8aT3yvLk+QrwCyr3xP1q/go76VvgWOc1Q1WrREj4yUDFRtVFRVBoq2oqZUBBuMZ8YD/OR4lVdtg+tUtVjtlDRUKC1ZVYMfWRU0WJ0UrOSrelh9YzVstVf9Y8EAbFf+5f7vcF+SX/S/Bs/IWwDGXzjPSs9Ub1bPUG+Sz6TPUP71psXetWaighQERBwHzMbjfORsVlUEfOTsVSrF5FUNBFXdozdcB/7ztVQ1hFTdo0dU/WMRtizU2FNVo6JTDaNsapSUJ7RFUt2jt1L9Y6OBUm2WVjVugtvsBKVY3AduE+SU81CdFFBlFNZUlE9Q9WMZ/ATHT2oFgz4kFNg0FG5OhXQVTlXUTb0ETZ2UPIdeFWruc0v9ZEsNU+NKfWOrlUplFEotxEr9kxoAnBe+dW6FzhW2FcYdNo9IjwBaj8zvpo/w7wL//I8m/zj/wEr/FJ9W/6jjvhXmshBN0F0ErHTjIF7jUA1Tk1AkBXQ8pIBcp96iZ4TUo5CQHjUeNeYD/GTxdJemwocKPDRPzAQeXDd+Nc6dfjUA5pWOPwCvEq8kr9Y/+Du2DwBor9oPnK+mrxAfyq80Hz4VQs7i+5RHDj2uRRZy7YyUpWwktOzMRy6TVX3DdTTkTxZyzdy0PljtxDxU2xFZbTMtWaXDB1m0RVRstJU8VFFYHYMIAjRU2LzHvrVeXc691rWGXwAQz2ovfC8uz6Avsi/EL2bPANgr1i/gLwI5liVub4BrvkIJjpRnjpL8DNSrYNbDtGcqvkIOpBTVJLSc1GeWAjEg5G/2bRZyDVONNBR3Fh6CWFK9AyIsfz5/UHswtvVmf3hzBhJ0TwV0jH82FnK9TS0jWE2lRJT0rZCU9DBMRVRLRURLWg20S83jq0qd5EpV1Cj0d5ZFthL6nERTFI8mjwCg495Fpu+47+LvLF9OXxD/AFL/hF+WX6hfYvle/9hb3kWkLp3ukqVEl+YzUE0j0CAcZKvQZp94m5YCQIyfdgKrzFItI5h0FGCU1CsCJAQE/KR7AC4N3p/wk1YFAGYPcA+KD/Rvrg2uD9APOn+ATH8WH3B/Ih+Uf6Z9zrIKMmQUUzxnXnI0Ux1kFLSzT1RVlIwUTFVdc8QZVe309MSsVu00VCfuM6z0F95i/FiNlFnlQxjZWa0UjLSsWE0TV1gsDbSMtNxXxWO6NCcmLwDQv+K/tI/Gj5Avyinmj9AvAAo/FJ8+n1CfKp9kn36VhoXWRjJlV7XzI6SU41aqxTOh7MReXDQd7MTeWVW1lBzUV1XlYx6MNNHlJLeuU4wUPJw0A1SqvRRTjYOITGRQ7PQaWrQ04fykrFK183P8p6pOs1K1M8FUFItcdFQ1UQUDHCxk5VDNFNzUs3dQTWS81PxPNTRPamXUT420Tn2TV06d9raWgopN5UMoTaWETFqVg0pkVO9LzaRLhUS1Sy1kSgUDjErlREokPea2E0udZCzkPsxXfu8AkOP+TxBfYl88X4a/sL9qXwDUv+a/+L+6XxzPFs9Ay7aToUy9NNyk+9CugnDs1DilUL0DsjRF3GSc5GQOilykoXzUEUxn1nWOMhWqXGTnXKSx5PR65DQ4AOT0w3DmZS4PQA9SCfY1Jt0A3m/wb1rfJH9+3zB/ot9cf0DG39jfkn/83wbl/oIDTKdUnsXe0hb89JHkdA/sdJOPVIU2joNVxZZ+Q1aqHeRX3dN2FCTonIRc2gQkyAwkKFm94x9ZtG0UVIS8PIR8WEUzNS1YtfPzV93zyaSHjoUAjo+gj1IvHP8u/wCfUv9k/wB2//Aviv+s/77/0P/i+aaF1HYz5PRHpPQFJITCVjSVtFw0LVQ07lUN9JwUa3JV3cRVnQMAVd3TbcakNIBUTRNHVKXEJpQU2lO1RGRkbLTHRtKr/lJNE7ekxIF8ZEuqZBQTfGTbLGSlpGRvauTUNqxk85ykvFDd82uHUOV0UNXjGVD145vKT51jXU/dBMSkcbVOTURO3dOmTSVDQ6lN9VZeuhxUxMH0pEq2/KTwSs2Tnkql84W1SkX0St3zF0u1M5EK/KQQTLRnRLfmRU619k8AaL96v+wf/h8QL9K/NC9GL4BYLzrPfC8uz4gr5kWWE020xabuo05FM/VPRTOVSVBNRBx0gYzXnhNS1eNV2ew0MpQEPsw0HTzk0/FSbTTkNIikxFFSCg3zIHxk+7Rn/s/4w7ZtAIbjLN8+30jfAn8cf94/mN8AAk+83yZPOE/y31xPZkVewi35bEQXUp1jbbwFDDQ1ctx08DzkcVTFpHQErWo8BOJVvaRWxWPKVtREWlcVpFdNZFiFpK1YzcMRWSUEWUWzE7FZrWQsh87CUVjFYwpKnOTYhOS49OdGsqOEhwD276iDBv+AXxr/pF+2X0j/ANpf7F+m/2ifCm80b0ZtTuMqhIRVhIQVzFTTbOfmc5lWlcQcBM9VRbRc5EhpVVXmJmLV9JScVJ2UZVQ9hFQ9RDSksVOds9V7PORB5GQLvMTVUmKVs5+cBAMwvjIwUiXWVh5CtFHNk37EBEXMBKsPUTVUUM1To+Qka6qExVDtlE8dQ3SkpA9tTyVjpU5dMz1OdQStTcXjdU11A/pcxJnVTHUDOlzE2Sy0fUsWdQMaSyVjxQy3bhUOEjP9Sm10BLT1S/UEzBcATrWuH0izzh/gH0qPXI9ujwCAjyIvpI9mL5gvki/Uj/6PrDiDPkLmTM3ETY1UTtrNVE8Vs1hQjVPQUGodQ0REdLh8RElSDbOlvFSkJazHNrIuxMQHqORkm0BGYqcUdGA8pCwlUh1DBBx3joLfXDe+lQAW1XY1hj+YO54/uD8ir+w/APY/WK9qr0RPjq+gr1JPxK+ofkXmxZZSUAQ0uUQ0MKaUBK5TzWYOEq28ZExtVX2jxFVdUzpW1XOrrFY9oyIkZJWE5AiZWNXE9ET+WAVWPpIYZVldU+r0R9ZybFhFYxEnlOSL4A4SvWRX5u9gXwB6X8Rf7r8Az9JfJM82zwBvAEpvVM9+z5DPosk+VVZVbnOqfOQ2VFT1HASfLARemCQEa+B+kt5VTXTMRGdNVa0DK1W1RsazVHXDrXW8ZDxUpRMDFLTNVVOdw5d8lF6ElCfcZG3hJOSsUqUTc1IVNGpslAUsNM5EdJhR1bNrYFHVcxzEBOVQ9UStUMWjd1C1Q0HkBAy29ASvT6WjRk8to8CxTuXE1CXEJJFNzWRNZq0Dy0xVdAyEB0zdJFlLjQTEdNpK3SRKtSSiPOTI7HQr4FaTSy0zPgD0hw6NtiW+HzCPQo+078bvANjvoo/87w7/IP8y/wyfVv+0aPsOEp2M5EBNvbMqbU7d4y9PtbM4UD2jVbK01CcEpJwMpA60BA2DlJT3Ui20fAQTMG4DVVOlE+OkBLHU9Hps1A1DbJQVUqWm1pXGnW4/AIA/+p8MryavMK9SodY/UK8Awg98r+YP+A+6rxwfzq+ATyCSQc71nk+wS24CbsRPptMJVj2U7ETQ7E/+RY7zBFSrDVkF5FgN04s0VEgJWK2UJFTRpMe2tVZfyL8A2r88L1YvEM9KyXYvUM+iz4Bsz7Yv4C/yLwQ/ziU2ApFFVy0TV2xntmM8tJKEb4JOIsCcb65vwG/SYbay6Azcb44iQ1PVFPxnfvMMd0A+sxx/bgIzf0V+1nJcXH8ytrJ4dHc+kqhO7WTk1BveTeXzYU1dtKR/9sOMvHd+kh5LReY+5bYCoi1KtbP4SjUjcPR/Bo0A1k2O7Tb/qO8aXyxf5u8AXwBiX3RfPv9o/6pfvF/GVY7lCI4TJJc2s04FNDyf/jVuYlHVXJ9unc5jU/WjCYyXCo7TUhXTYaSftp/In9qZAEYF7p9gD3IP5G+mDwh/sg8ALH/+DT5/YH8KH4R/1q/oo4KOIlMsZybjpDf+o3wU0VKEFE4kv3ZCqlw0IES31m5yBlhFtFjNY/xYmpX0WT1TH1ltFByEtVVYFWN1ZLVYNSPgnLcEHiWG4qMUJ7a/KC86KU4vAMCP0o/kj5YvCJ8an8wvPp9AUJ/KL3SXvs/Qw+7zVuXzVaFcNGBMNB9cNOD8z8Rms3w05RzfLtUWYgVUEj1Tz0TfjoIa7Pdm33jTSBaDhN9WclSc37aDUPWji3lQBQRQVTTM1w7TT0KF48Pk10YT9Nf+o03VY0HODOe+RR7lnvNc5N405xKGsoxE50ZjS/0ULOR7QACGVYbl1k2G7cZdhl8QX1JZAE5fqL+av8y/jl/IXwLPZL9gHs8Qw6aThPd24ihOtURFT/V0UO00rP/mYhDE9yJukvV01dz3JnIS7P/+/wAQAyZ1Hg+Yb0IPxG/Wbd5vAPhvGn9s3y5/kN9af7Tfdn9QkH/q3/zXVoL9DEQoZGRVoRQEFnQUkeT1VCU0qVR1NuYTVa2DAFw0kDVW9YMDFIR2V00EnISzXliVRPwUIVklRFlslcQkhLxYHUN8WPXTWzdYNaPzV21DyfSHAIaF1u2OhZ6PsI/qjyT/9o8ASP9a/2z/Xp+A/6L/tP/G/6jQ8/blftKC1PRHLDQHWuz0wlw0gFa1FFZlQ7XuVOSw7HR0VUVDOK1VvcMBVcXTxgSkj8VUxdNWPOQ74HZC2lMWpdOkUyXTbGwEy3A20q3+XBTHUl3kUp2jS0K0dBPMNPPAFiMERG8MRLU4VNQBvGTKUM3zh21QvcNRUP1zGlCNg6vKT11ET10UTgW0TlhVxkZDVMRITcXT5uRHsjZjTJVElERoS610S7ClRp5FPvNsFBNLNdOOFUudowt8RF7sR55DnBcARr3ORWa/gL/iH/Qfhr/gvwAqLzwvTi/wv3IvZC92JZ4V2g7yEMyk7k0FI+9O2lXUT/XTd1Blg+1QWO1EpNcmYmlSbUPZ3DSAq8A+ZRZiO2CGBV4zfGSKgLR3BoPMNBPgDtWGbb7C4QAE3xbVtm8g3zrfrD9u39A/AILf9D+m3xhPKk/8305PoHuKVkIXPDRtnARbYDaiU2rUdNA05HHcdPFURWPTbFXlVMyUV/x0ylaiRWM8DPc+o1yEsLzkE1VZRWRZZYMN9ETcLIRNnySEXFh1ZLzk09T3AI6Ffo+Qj/rvNP9+Xzj/mvEAPv+4W65fmPuW//hf6l8cb6QmZWYSuCxn7gKadIRjWjxUFcxU01bVM5KklNVRFAQQpJTR3JSVVWp9o1lU5BDMlNdURdNLoFTNlFTVdk5S+sx0tcF0BIwMpEdTBSMPogyk1xzn7iW+ojGcBPuiZDTFtDTjIFZCR/zEE9aUNNxQFWOljKRuUKrFBFDNBFC9FE+lBE+2FbOsThVjRU61RE22vcOBTZUzHE39c7q1TNUzQpx04ksVY4W1S3XESxWzzEq9pEoWfaOZSrXESl3E5KTjoAIGIk+8Fz61ph9Qv4Iv1B8ARo9Yj2qPFC+Oj6CPso+ML7COLyiP4olG4r5MfaRNVG12zlNPRVNYlKTPVHSVQVxEt5Q0LBznzlIjKIQEo8DuAioMNAXsZzaiVaOcBGuMBDeMxAMkNACDME499s1uP4g/mj+kP7Y/ANg/4j9ErwZPME96r4yvPk/AsK9qSQ7lnsOEl0ZSGFNqjWRTpQRUzVOTVK3EpEzn/kIdbGcWYgVEVHi1V4UT62xUYFiFE8uQjOeO5Z7l/pK+rOcWkjkJWJWkPLTLzO9GX1hfal8A1L/mv5hful8czy7PGG9SzwBkz3bPiM/a/+z//v8QA3aCkS8cDy4FrrI6PA/+Qo1FVBWTSVwPbg0OMjWEDwCGc5wPrg/AD9IBbrPcDxaSARn0DwYd5mMcHy4VthU+FawWc7x0bEtlpEq1o6ekZBd2gq90H64jTE1jWgAUh54fEI8iiTaPeI+y78TvAL6P6O/67wz/Hv/gj0L/VP+sZuVucgxNrbPqHJTsVMQnDjJ1pNQH7JR8ZKyBZowE82C+Y2SXPhOcRPEFUg2UUmUULD8+P1AzTjUAXj/Qn4I/7J8Or3gLxiM0rwA2r1ivwg9kr+YPoK+6rxwfEG5FlsJ7T41L8JxPrk/AT6TSQf5CzdxHDpKuVLQRJVndxFntRsaTWH3UVLQVUXS0DNQU1ZzHprWGkwA8X7a9vr84L9K/XC/+v8hfADrPpC/eX0jP2i/sL/4tTmVSHhJXXGfOItXUxJDcxKlPfGc2k1UFtFWls0i1VeXDDoxk1VTtk5xtVF1jZVTlwy5U9QTWlETAUxWze/SkRVOs/UT0pNVSDVRSHRNnxVJ1AzD8ZHNA3gK0UdLlw34kdybTUa2z2lBajSOjXHRsUN0DNDx0reUslHhP5WRP5dROtt3zQU7lw95NRRN9qU3tpExEnQyUPgyU3rVLXdRLnQMiS+XTyGzEd15ilUqls/hKFeYAbhPsf/51xk1e5fZ1ju+Y7wDK7xxf1u9AX1JfZF/Oj4BfYDr/rF/+jxCTxnKxTUUkYU79JDREM5BOItBQXWO1Rfw0uvyULlJtc7ysXJd2AkBThTRTFZMJaJw0UxD+Iqe8NG9SFWYG3gIEUu2Wrp/Amy4P2J8AWg9kD9ZvIK+yAY4Nzg8gfwDiCd4PUH8KH3R/hn2elb5iKTxUl1ZyFvykk2QUK9AmXtKRVE3kXDSoHLc2NVguvT4DHCRcWIVEWKWzJSi8FB9kt75ivHS3hnJbN1gFI/NXFZPJLCcAnr+wvzIvdC+mj7iPki/cjwDuj7gvAj8knzafSJ9an6zPUL7FLrXOxSZTVkUTLeTPLPbF7tI4Vd1jAAzX3hKBgRzfLt9A0xZDTNfmkrmC9PSDZN9OE3zfjtXOgvNBUJ3fr9/B39PQ5pJ53N+Q7t8A7xLhxmJOHOcOcqJQLOfOgzznjkNLnTML1EQBZ1zvdu+I4+ZPAF8qX3y/AI6/OF+yv8S/1r+gX/q/7L+oXv9o407jTcVkTZWz7yaM/JVQFbTkZIBEd8Y1FuaS2VKdAzLM9+Zz3PcKljNSFTOK9P8GDX5lfmUAJgWOZZ5vSAvGbcZvgA+SDwBM3yZ/gN8yf6Tftt9of9rfJDQX9toZVGd+Y1KV9PyUDfS0NHVUTYR0H4YVnhOCjBRanB+Wg0yEyxDeEjGpWbV0LITlFISYTIRTKVgtRDSE3BQ0unSHDiUADi12hSYvQC+agfblPoOUhGtAV93zARz0vFadNFlWVaRE9PhVDWRVLdOrblUFIzNU9PrslMGW5JSJVLVEVFVEbBThLVM9g5xTXZNnNGeWo6isx+79ZsIbHOTVHASfqgTUaIxkM7xk/BxExU1Q3WOQUPVWJjNQ1VS2lKRXTz2D7E4Nk4VtTj2DTE51g2pOBSObw05FE11PfWSMpCEYFEemc4SkOlBVpBRHzjMSZKQupAe+Yiy0B6YNngUA1g2WgusIjsP8BxZFDh8gGwK+0jY0H0YdjgWOBVYfeB8Aih+EB6Ydnh/IH9of7B/+HwAQL4oBfgUuL0AvgglOL2AvAGovhC+mL7gvyi/cL4YvmC8AEj/8Lx4/KD86P2w/fj+QOwCWw5Q/tj/IP6I/7D/+PxBPACJPNE9GT1hPak98T94/iE8Ask/ET55P6E/6Twxfzk/gT4BCX1RfhgV2BfYNhgWG4kHVUF0DTUwUViQEXlBUHbQMBHB8pHl0pIEsVNGMBGRjwF4CnQQEpVCqtcOqLBS0LFS8bKTH1VCVs89MFNZkpN5QqsWj45xU7SwU9AwEAKr8xAd0ZA+UZBW8ZByqnNQkrGQqlGQ1LNQ+qkSkRdzETfT0U3RkWlJk1GHs927ScmRkfGTUTYH01IlR7XRUpJjk91be0qdRrZOuVKS4PNRtwPzEx1Eto8tRxaOB0xx0Q6D2xS7VvtVmwvs27MQBUm2DCFLtlITEbAvgbtIiUnWDKlKdBE1SXZM3UpXE3PRFzMS1TYx0V5R0XlLFo2OqPKRrjMRyXHR4ZHSBVLTHbtKSXHSYhHSgjHQ1p5R0rtz0tVI19Ix0rceUdM5SDZPVPKVShJX0hMTpZHSrwE7zjMQCLVPlkwlTpaRTjeScx0pGoiWc9CwMpy5TU82DW0NTtcNKUw2zUbSEbVqkxGFT9XNoU71UVVPd03d0hH+MhIV0hGWPLOSVnPf+mqxTxaNLs1NV9FOtxGyEyTSUVdC09NfchODUhOicxFXtfIT2BKT8jIQFPORrDFQFtFRNAxpUdXRNVK2jKFTtBIz0OJT0S0FUBYNHhPemU1S1dIo05GM85VQt5k6znJSC1Hz3jqKRpJSY3JSeVLT1ZIT0r8SUt1RdA73NVJ3TxFQddDTk01SqtcPanJTiZKTqlPTxVoz0+FRFZFVddFUlA7MOVY3kXPQeVd3TJ7VVXQMtZPw6VZVUVdq140zUpFFVbXNZVULNhFW1ZJykY/C+0nZc9FN+VfWEvKSNTOSXvKRLnVUVlFX1VETkspSkU7hVrcS0pMf0pNHspDXZnKTepKTmVTUEpKS19oy0/ETkAla14wxZVn3kPPQbVm0EVrWkYVaF5ET3lsPMtEdWhfRtVu1TVVYd81xWzfMVYwTEbAzEczz3BqNc5K2KLMSSVp3kViUDnpr8tKVMxK5WPaRMxL6lVr3TxlTnzvLTXOTa2tS04Tz061bdY/BWsPXUxLQz8N7SB1cNAxDa1OQVNPQcV+WTI1fStQRXnYQ09DzsxERXWtXzSyz0UVcVBFeF81VfvMRnxMRw3OR4JPRTgFc9BGTkjUTUlQTUS5tXzWOhxOfO8rO851J281c9lMTE0Nzk2DT0NLvgBoLnZOTtV5W05MSt/OzEBFiFlFiNlFjUbXR05CCc5Cis5C9YtmWzN1gNA0BYReNCpAzn7tro3Ofmk1clAx5UZOUExIx8xE3UtBHMtInXNLfuUmW8py7jdPSxUoz0eLyXxoIKjJTTnP8wbgNshFOA1rKxUsVkvHQFQ+TkDNz35lOkZ25lnsNU/FeuUn60VEeUVBEMZFu3T9XzK08NdE4tBFVOPXRNPQRNZWRNPaTVTM30TN30Sz1jdEtsjZSc9LNK9XNYSs3zW/NJxYOaSQ3kSYXErUgFg3dIhYRIRcPItUcdxEcNAyBHZbRGqtX0RoWURoXURT1zbtVF3cRF/eRETQOKRLZdAz1EzZPvQ/2EQ7bNo0pDXcP+QnXUQrL9hEJdBoaypkMtcwtRRN20jA+Wg0TFtERlZBVEzcRE3WMQxAe+BdYPgMALhgX+DcYN/g+IA4ayBgAsHzYdXh9wH0IRRmOMF3YfIIAfkh/MH74VXgNDvR/PHwDhH/Mf/R8XLykiXi8oLyIvADQvAA</prop>
			</obj>
			<obj name="Protocol" class="HTCProtocol" version="1">
				<prop name="Created">2013-02-25T08:24:25.142</prop>
				<prop name="LastModified">2013-02-25T08:27:42.894</prop>
				<obj name="Programs" class="HTCRunProgramList" version="5">
					<list name="emlist" count="4">
						<obj name="item" class="HTCRunProgram" version="1">
							<prop name="name">pre-incubation</prop>
							<prop name="Cycles">1</prop>
							<prop name="AnalysisMode">None</prop>
							<obj name="Segments" class="TEMRunSegmentList" version="1">
								<list name="emlist" count="1">
									<obj name="item" class="HTCRunSegment" version="2">
										<prop name="Hold">600</prop>
										<prop name="Slope">4.4</prop>
										<prop name="StepDelay">0</prop>
										<prop name="StepSize">0</prop>
										<prop name="Target">95</prop>
										<prop name="Target2">0</prop>
										<prop name="AcquisitionMode">0</prop>
										<prop name="AcqPerDegree">5</prop>
									</obj>
								</list>
							</obj>
						</obj>
						<obj name="item" class="HTCRunProgram" version="1">
							<prop name="name">amplification</prop>
							<prop name="Cycles">55</prop>
							<prop name="AnalysisMode">Quantification</prop>
							<obj name="Segments" class="TEMRunSegmentList" version="1">
								<list name="emlist" count="3">
									<obj name="item" class="HTCRunSegment" version="2">
										<prop name="Hold">15</prop>
										<prop name="Slope">4.4</prop>
										<prop name="StepDelay">0</prop>
										<prop name="StepSize">0</prop>
										<prop name="Target">95</prop>
										<prop name="Target2">0</prop>
										<prop name="AcquisitionMode">0</prop>
										<prop name="AcqPerDegree">5</prop>
									</obj>
									<obj name="item" class="HTCRunSegment" version="2">
										<prop name="Hold">15</prop>
										<prop name="Slope">2.2</prop>
										<prop name="StepDelay">0</prop>
										<prop name="StepSize">0</prop>
										<prop name="Target">57</prop>
										<prop name="Target2">0</prop>
										<prop name="AcquisitionMode">0</prop>
										<prop name="AcqPerDegree">5</prop>
									</obj>
									<obj name="item" class="HTCRunSegment" version="2">
										<prop name="Hold">15</prop>
										<prop name="Slope">4.4</prop>
										<prop name="StepDelay">0</prop>
										<prop name="StepSize">0</prop>
										<prop name="Target">72</prop>
										<prop name="Target2">0</prop>
										<prop name="AcquisitionMode">1</prop>
										<prop name="AcqPerDegree">5</prop>
									</obj>
								</list>
							</obj>
						</obj>
						<obj name="item" class="HTCRunProgram" version="1">
							<prop name="name">melting curve</prop>
							<prop name="Cycles">1</prop>
							<prop name="AnalysisMode">Melting Curves</prop>
							<obj name="Segments" class="TEMRunSegmentList" version="1">
								<list name="emlist" count="3">
									<obj name="item" class="HTCRunSegment" version="2">
										<prop name="Hold">5</prop>
										<prop name="Slope">4.4</prop>
										<prop name="StepDelay">0</prop>
										<prop name="StepSize">0</prop>
										<prop name="Target">95</prop>
										<prop name="Target2">0</prop>
										<prop name="AcquisitionMode">0</prop>
										<prop name="AcqPerDegree">5</prop>
									</obj>
									<obj name="item" class="HTCRunSegment" version="2">
										<prop name="Hold">60</prop>
										<prop name="Slope">2.2</prop>
										<prop name="StepDelay">0</prop>
										<prop name="StepSize">0</prop>
										<prop name="Target">65</prop>
										<prop name="Target2">0</prop>
										<prop name="AcquisitionMode">0</prop>
										<prop name="AcqPerDegree">5</prop>
									</obj>
									<obj name="item" class="HTCRunSegment" version="2">
										<prop name="Hold">1</prop>
										<prop name="Slope">0.114285714285714</prop>
										<prop name="StepDelay">0</prop>
										<prop name="StepSize">0</prop>
										<prop name="Target">97</prop>
										<prop name="Target2">0</prop>
										<prop name="AcquisitionMode">2</prop>
										<prop name="AcqPerDegree">5</prop>
									</obj>
								</list>
							</obj>
						</obj>
						<obj name="item" class="HTCRunProgram" version="1">
							<prop name="name">cooling</prop>
							<prop name="Cycles">1</prop>
							<prop name="AnalysisMode">None</prop>
							<obj name="Segments" class="TEMRunSegmentList" version="1">
								<list name="emlist" count="1">
									<obj name="item" class="HTCRunSegment" version="2">
										<prop name="Hold">30</prop>
										<prop name="Slope">2.2</prop>
										<prop name="StepDelay">0</prop>
										<prop name="StepSize">0</prop>
										<prop name="Target">40</prop>
										<prop name="Target2">0</prop>
										<prop name="AcquisitionMode">0</prop>
										<prop name="AcqPerDegree">5</prop>
									</obj>
								</list>
							</obj>
						</obj>
					</list>
					<list name="AnalysisModes" count="4">
						<item>None</item>
						<item>Quantification</item>
						<item>Melting Curves</item>
						<item>Color Compensation</item>
					</list>
					<prop name="ChannelCount">1</prop>
					<prop name="InstrumentSubclass">HTC_VER_10</prop>
					<obj name="Container" class="HTCBlockType" version="1">
						<prop name="Id">bt96TC5</prop>
						<prop name="RowCount">8</prop>
						<prop name="ColCount">12</prop>
						<prop name="OvershootDnDelay">10</prop>
						<prop name="OvershootUpDelay">10</prop>
						<prop name="RampRateMaxDn">2.2</prop>
						<prop name="RampRateMaxUp">4.4</prop>
						<prop name="ReactionVolMin">10</prop>
						<prop name="ReactionVolMax">100</prop>
						<prop name="ReactionVolDefault">20</prop>
						<prop name="HorVertCrosstalkCoefficient">0.0003</prop>
						<prop name="DiagCrosstalkCoefficent">0.0001</prop>
					</obj>
					<prop name="MaxPositionsToSeek">96</prop>
					<obj name="DetectionFormats" class="DetectionFormats" version="2">
						<list name="emlist" count="1">
							<obj name="item" class="HTCDetectionFormat" version="1">
								<list name="emlist" count="1">
									<obj name="item" class="HTCChannel" version="2">
										<prop name="name">SYBR Green I / HRM Dye</prop>
										<prop name="Active">1</prop>
										<prop name="EmissionWL">510</prop>
										<prop name="ExcitationWL">465</prop>
										<prop name="IntgrTime">250</prop>
										<prop name="MaxIntgrTime">1000</prop>
										<prop name="MeltFactor">1.2</prop>
										<prop name="QuantFactor">20</prop>
									</obj>
								</list>
								<prop name="name">SYBR Green I / HRM Dye</prop>
								<prop name="Active">1</prop>
								<prop name="DefChannelNdx">0</prop>
								<prop name="DenominatorNdx">-1</prop>
								<prop name="ReadOnly">0</prop>
								<list name="EmissionWLAvail" count="6">
									<item>488</item>
									<item>510</item>
									<item>580</item>
									<item>610</item>
									<item>640</item>
									<item>660</item>
								</list>
								<list name="ExcitationWLAvail" count="5">
									<item>440</item>
									<item>465</item>
									<item>498</item>
									<item>533</item>
									<item>618</item>
								</list>
								<prop name="MeasuringMode">hmmDynamic</prop>
							</obj>
						</list>
						<prop name="DefFormatName">SYBR Green I / HRM Dye</prop>
					</obj>
					<list name="AcquisitionModes" count="4">
						<item>None</item>
						<item>Single</item>
						<item>Continuous</item>
						<item>Step</item>
					</list>
					<prop name="SeekTemp">30</prop>
					<prop name="SampleVolume">10</prop>
					<prop name="PlateID">03304775</prop>
				</obj>
			</obj>
			<prop name="CompletedProgramNo">5</prop>
			<prop name="StopPoint">3</prop>
			<prop name="CarouselConstMoved">0</prop>
		</obj>
		<obj name="AnlsAndSampleInfo" class="AnlsAndSampleInfo" version="1">
			<obj name="AnlsPropTypes" class="PropertyTypeList" version="1">
				<list name="emlist" count="3">
					<obj name="item" class="SamplePropType" version="1">
						<prop name="name">Units</prop>
						<prop name="PropClass">QuantUnitsProp</prop>
						<prop name="IsChannelProperty">0</prop>
						<prop name="SelectorOrder">0</prop>
						<prop name="ShowInSelector">0</prop>
						<prop name="ShowInTable">0</prop>
						<prop name="TableOrder">0</prop>
					</obj>
					<obj name="item" class="SamplePropType" version="1">
						<prop name="name">ExtRef</prop>
						<prop name="PropClass">RQExtRefProp</prop>
						<prop name="IsChannelProperty">0</prop>
						<prop name="SelectorOrder">0</prop>
						<prop name="ShowInSelector">0</prop>
						<prop name="ShowInTable">0</prop>
						<prop name="TableOrder">0</prop>
					</obj>
					<obj name="item" class="SamplePropType" version="1">
						<prop name="name">Endpt External Experiment</prop>
						<prop name="PropClass">EndptGenoExtExp</prop>
						<prop name="IsChannelProperty">0</prop>
						<prop name="SelectorOrder">0</prop>
						<prop name="ShowInSelector">0</prop>
						<prop name="ShowInTable">0</prop>
						<prop name="TableOrder">0</prop>
					</obj>
				</list>
			</obj>
			<obj name="SamplePropTypes" class="PropertyTypeList" version="1">
				<list name="emlist" count="26">
					<obj name="item" class="SamplePosPropType" version="1">
						<prop name="name">Position</prop>
						<prop name="PropClass">GenSampleEditPosition</prop>
						<prop name="AnalysisClass">General</prop>
						<prop name="IsChannelProperty">0</prop>
						<prop name="SelectorOrder">0</prop>
						<prop name="ShowInSelector">0</prop>
						<prop name="ShowInTable">1</prop>
						<prop name="TableOrder">0</prop>
					</obj>
					<obj name="item" class="SamplePropType" version="1">
						<prop name="name">Color</prop>
						<prop name="PropClass">SamplePrefColor</prop>
						<prop name="AnalysisClass">General</prop>
						<prop name="IsChannelProperty">0</prop>
						<prop name="SelectorOrder">1</prop>
						<prop name="ShowInSelector">0</prop>
						<prop name="ShowInTable">1</prop>
						<prop name="TableOrder">1</prop>
					</obj>
					<obj name="item" class="SamplePropType" version="1">
						<prop name="name">Replicate of</prop>
						<prop name="PropClass">GenSampleEditReplicate</prop>
						<prop name="AnalysisClass">General</prop>
						<prop name="IsChannelProperty">0</prop>
						<prop name="SelectorOrder">2</prop>
						<prop name="ShowInSelector">0</prop>
						<prop name="ShowInTable">1</prop>
						<prop name="TableOrder">2</prop>
					</obj>
					<obj name="item" class="SamplePropType" version="1">
						<prop name="name">Sample Name</prop>
						<prop name="PropClass">GenSampleEditName</prop>
						<prop name="AnalysisClass">General</prop>
						<prop name="IsChannelProperty">0</prop>
						<prop name="SelectorOrder">3</prop>
						<prop name="ShowInSelector">1</prop>
						<prop name="ShowInTable">1</prop>
						<prop name="TableOrder">3</prop>
					</obj>
					<obj name="item" class="SamplePropType" version="1">
						<prop name="name">Subsets</prop>
						<prop name="PropClass">GenSampleEditSubset</prop>
						<prop name="AnalysisClass">General</prop>
						<prop name="IsChannelProperty">0</prop>
						<prop name="SelectorOrder">4</prop>
						<prop name="ShowInSelector">0</prop>
						<prop name="ShowInTable">0</prop>
						<prop name="TableOrder">4</prop>
					</obj>
					<obj name="item" class="SamplePropType" version="1">
						<prop name="name">Notes</prop>
						<prop name="PropClass">GenSampleEditNotes</prop>
						<prop name="AnalysisClass">General</prop>
						<prop name="IsChannelProperty">0</prop>
						<prop name="SelectorOrder">5</prop>
						<prop name="ShowInSelector">0</prop>
						<prop name="ShowInTable">0</prop>
						<prop name="TableOrder">5</prop>
					</obj>
					<obj name="item" class="SamplePropType" version="1">
						<prop name="name">Sample ID</prop>
						<prop name="PropClass">HTCSampleID</prop>
						<prop name="AnalysisClass">General</prop>
						<prop name="IsChannelProperty">0</prop>
						<prop name="SelectorOrder">6</prop>
						<prop name="ShowInSelector">0</prop>
						<prop name="ShowInTable">0</prop>
						<prop name="TableOrder">6</prop>
					</obj>
					<obj name="item" class="SamplePropType" version="1">
						<prop name="name">Sample Prep Notes</prop>
						<prop name="PropClass">HTCSamplePrepNotes</prop>
						<prop name="AnalysisClass">General</prop>
						<prop name="IsChannelProperty">0</prop>
						<prop name="SelectorOrder">7</prop>
						<prop name="ShowInSelector">0</prop>
						<prop name="ShowInTable">0</prop>
						<prop name="TableOrder">7</prop>
					</obj>
					<obj name="item" class="SamplePrefWidthType" version="1">
						<prop name="name">Width</prop>
						<prop name="PropClass">SamplePrefWidth</prop>
						<prop name="AnalysisClass">Sample preferences</prop>
						<prop name="IsChannelProperty">0</prop>
						<prop name="SelectorOrder">8</prop>
						<prop name="ShowInSelector">0</prop>
						<prop name="ShowInTable">0</prop>
						<prop name="TableOrder">8</prop>
					</obj>
					<obj name="item" class="SamplePrefLineStyleType" version="1">
						<prop name="name">Line Style</prop>
						<prop name="PropClass">SamplePrefLineStyle</prop>
						<prop name="AnalysisClass">Sample preferences</prop>
						<prop name="IsChannelProperty">0</prop>
						<prop name="SelectorOrder">9</prop>
						<prop name="ShowInSelector">0</prop>
						<prop name="ShowInTable">0</prop>
						<prop name="TableOrder">9</prop>
					</obj>
					<obj name="item" class="SamplePrefPointStyleType" version="1">
						<prop name="name">Point Style</prop>
						<prop name="PropClass">SamplePrefPointStyle</prop>
						<prop name="AnalysisClass">Sample preferences</prop>
						<prop name="IsChannelProperty">0</prop>
						<prop name="SelectorOrder">10</prop>
						<prop name="ShowInSelector">0</prop>
						<prop name="ShowInTable">0</prop>
						<prop name="TableOrder">10</prop>
					</obj>
					<obj name="item" class="SamplePropType" version="1">
						<prop name="name">Dominant Channel</prop>
						<prop name="PropClass">DominantChannelProp</prop>
						<prop name="AnalysisClass">Color Compensation Analysis</prop>
						<prop name="IsChannelProperty">0</prop>
						<prop name="SelectorOrder">11</prop>
						<prop name="ShowInSelector">0</prop>
						<prop name="ShowInTable">0</prop>
						<prop name="TableOrder">11</prop>
					</obj>
					<obj name="item" class="EndPtSampleTypePropertyType" version="1">
						<prop name="name">EndPt Sample Type</prop>
						<prop name="PropClass">GroupingSample</prop>
						<prop name="AnalysisClass">EndPtGenotyping</prop>
						<prop name="IsChannelProperty">0</prop>
						<prop name="SelectorOrder">12</prop>
						<prop name="ShowInSelector">0</prop>
						<prop name="ShowInTable">0</prop>
						<prop name="TableOrder">12</prop>
					</obj>
					<obj name="item" class="SamplePropType" version="1">
						<prop name="name">EndPt Genotype</prop>
						<prop name="PropClass">Genotype</prop>
						<prop name="AnalysisClass">EndPtGenotyping</prop>
						<prop name="IsChannelProperty">0</prop>
						<prop name="SelectorOrder">13</prop>
						<prop name="ShowInSelector">0</prop>
						<prop name="ShowInTable">0</prop>
						<prop name="TableOrder">13</prop>
					</obj>
					<obj name="item" class="SamplePropType" version="1">
						<prop name="name">Target Name</prop>
						<prop name="PropClass">TargetName</prop>
						<prop name="AnalysisClass">General</prop>
						<prop name="IsChannelProperty">1</prop>
						<prop name="SelectorOrder">22</prop>
						<prop name="ShowInSelector">1</prop>
						<prop name="ShowInTable">1</prop>
						<prop name="TableOrder">22</prop>
					</obj>
					<obj name="item" class="QuantSampleTypePropertyType" version="1">
						<prop name="name">Quantification Sample Type</prop>
						<prop name="PropClass">QuantSampleTypeProperty</prop>
						<prop name="AnalysisClass">Quantification Analysis</prop>
						<prop name="IsChannelProperty">1</prop>
						<prop name="SelectorOrder">15</prop>
						<prop name="ShowInSelector">0</prop>
						<prop name="ShowInTable">0</prop>
						<prop name="TableOrder">15</prop>
					</obj>
					<obj name="item" class="SamplePropType" version="1">
						<prop name="name">Concentration</prop>
						<prop name="PropClass">QuantConcProperty</prop>
						<prop name="AnalysisClass">Quantification Analysis</prop>
						<prop name="IsChannelProperty">1</prop>
						<prop name="SelectorOrder">16</prop>
						<prop name="ShowInSelector">1</prop>
						<prop name="ShowInTable">1</prop>
						<prop name="TableOrder">16</prop>
					</obj>
					<obj name="item" class="QuantCpType" version="1">
						<prop name="name">Cp Low</prop>
						<prop name="PropClass">QuantCpLowProp</prop>
						<prop name="AnalysisClass">Quantification Analysis</prop>
						<prop name="IsChannelProperty">1</prop>
						<prop name="SelectorOrder">17</prop>
						<prop name="ShowInSelector">0</prop>
						<prop name="ShowInTable">0</prop>
						<prop name="TableOrder">17</prop>
					</obj>
					<obj name="item" class="QuantCpType" version="1">
						<prop name="name">Cp High</prop>
						<prop name="PropClass">QuantCpHighProp</prop>
						<prop name="AnalysisClass">Quantification Analysis</prop>
						<prop name="IsChannelProperty">1</prop>
						<prop name="SelectorOrder">18</prop>
						<prop name="ShowInSelector">0</prop>
						<prop name="ShowInTable">0</prop>
						<prop name="TableOrder">18</prop>
					</obj>
					<obj name="item" class="GroupSampleTypePropertyType" version="1">
						<prop name="name">Melt Geno Sample Type</prop>
						<prop name="PropClass">GroupChannelTypeProp</prop>
						<prop name="AnalysisClass">Melt Geno</prop>
						<prop name="IsChannelProperty">1</prop>
						<prop name="SelectorOrder">19</prop>
						<prop name="ShowInSelector">0</prop>
						<prop name="ShowInTable">0</prop>
						<prop name="TableOrder">19</prop>
					</obj>
					<obj name="item" class="SamplePropType" version="1">
						<prop name="name">Melt Geno Genotype</prop>
						<prop name="PropClass">ChannelGenotype</prop>
						<prop name="AnalysisClass">Melt Geno</prop>
						<prop name="IsChannelProperty">1</prop>
						<prop name="SelectorOrder">20</prop>
						<prop name="ShowInSelector">0</prop>
						<prop name="ShowInTable">0</prop>
						<prop name="TableOrder">20</prop>
					</obj>
					<obj name="item" class="RQTargetPropertyType" version="1">
						<prop name="name">Target Type</prop>
						<prop name="PropClass">RQTargetProperty</prop>
						<prop name="AnalysisClass">Relative Quantification</prop>
						<prop name="IsChannelProperty">1</prop>
						<prop name="SelectorOrder">21</prop>
						<prop name="ShowInSelector">0</prop>
						<prop name="ShowInTable">0</prop>
						<prop name="TableOrder">21</prop>
					</obj>
					<obj name="item" class="RQSampleTargetPropertyType" version="1">
						<prop name="name">Combined Sample and Target Type</prop>
						<prop name="PropClass">RQSampleTargetProperty</prop>
						<prop name="AnalysisClass">Relative Quantification</prop>
						<prop name="IsChannelProperty">1</prop>
						<prop name="SelectorOrder">15</prop>
						<prop name="ShowInSelector">1</prop>
						<prop name="ShowInTable">1</prop>
						<prop name="TableOrder">15</prop>
					</obj>
					<obj name="item" class="SamplePropType" version="1">
						<prop name="name">Efficiency</prop>
						<prop name="PropClass">RQEffProp</prop>
						<prop name="AnalysisClass">Relative Quantification</prop>
						<prop name="IsChannelProperty">1</prop>
						<prop name="SelectorOrder">23</prop>
						<prop name="ShowInSelector">0</prop>
						<prop name="ShowInTable">1</prop>
						<prop name="TableOrder">23</prop>
					</obj>
					<obj name="item" class="GroupSampleTypePropertyTypeNoPos" version="1">
						<prop name="name">Scanning Sample Type</prop>
						<prop name="PropClass">GroupChannelTypeProp</prop>
						<prop name="AnalysisClass">Scanning</prop>
						<prop name="IsChannelProperty">1</prop>
						<prop name="SelectorOrder">24</prop>
						<prop name="ShowInSelector">0</prop>
						<prop name="ShowInTable">0</prop>
						<prop name="TableOrder">24</prop>
					</obj>
					<obj name="item" class="SamplePropType" version="1">
						<prop name="name">Scanning Genotype</prop>
						<prop name="PropClass">ChannelGenotype</prop>
						<prop name="AnalysisClass">Scanning</prop>
						<prop name="IsChannelProperty">1</prop>
						<prop name="SelectorOrder">25</prop>
						<prop name="ShowInSelector">0</prop>
						<prop name="ShowInTable">0</prop>
						<prop name="TableOrder">25</prop>
					</obj>
				</list>
			</obj>
			<obj name="SelectedChannels" class="TEMIntegerSet" version="1">
				<list name="Items" count="1">
					<prop name="Item">0</prop>
				</list>
			</obj>
			<obj name="AnalysisProperties" class="ExpPropList" version="1">
				<list name="emlist" count="3">
					<obj name="PropertyObject" class="EndptGenoExtExp" version="3">
						<prop name="PropertyTypeName">Endpt External Experiment</prop>
					</obj>
					<obj name="PropertyObject" class="RQExtRefProp" version="3">
						<prop name="PropertyTypeName">ExtRef</prop>
						<prop name="RefExpProg">-1</prop>
					</obj>
					<obj name="PropertyObject" class="QuantUnitsProp" version="3">
						<prop name="PropertyTypeName">Units</prop>
					</obj>
				</list>
			</obj>
			<obj name="SampleInfoList" class="SamplePropInfoList" version="1">
				<list name="emlist" count="96">
					<obj name="item" class="SamplePropInfo" version="1">
						<obj name="ChannelProperties" class="ChanPropList" version="2">
							<obj name="ChannelProperties" class="EMList" version="1">
								<list name="emlist" count="1">
									<obj name="item" class="PropertyList" version="1">
										<list name="emlist" count="12">
											<obj name="PropertyObject" class="RQSampleTargetProperty" version="4">
												<prop name="PropertyTypeName">Combined Sample and Target Type</prop>
												<prop name="Position">0</prop>
												<prop name="IsDefault">0</prop>
												<obj name="ChannelProp" class="ChannelProperty" version="1">
													<prop name="ChannelIdx">0</prop>
												</obj>
											</obj>
											<obj name="PropertyObject" class="QuantConcProperty" version="4">
												<prop name="PropertyTypeName">Concentration</prop>
												<prop name="Position">0</prop>
												<prop name="IsDefault">1</prop>
												<prop name="Concentration">0</prop>
												<obj name="ChannelProp" class="ChannelProperty" version="1">
													<prop name="ChannelIdx">0</prop>
												</obj>
												<prop name="ReadOnly">1</prop>
											</obj>
											<obj name="PropertyObject" class="QuantCpHighProp" version="4">
												<prop name="PropertyTypeName">Cp High</prop>
												<prop name="Position">0</prop>
												<prop name="IsDefault">1</prop>
												<prop name="CpRangeHigh">0</prop>
												<obj name="ChannelProp" class="ChannelProperty" version="1">
													<prop name="ChannelIdx">0</prop>
												</obj>
												<prop name="ReadOnly">1</prop>
											</obj>
											<obj name="PropertyObject" class="QuantCpLowProp" version="4">
												<prop name="PropertyTypeName">Cp Low</prop>
												<prop name="Position">0</prop>
												<prop name="IsDefault">1</prop>
												<prop name="CpRangeLow">0</prop>
												<obj name="ChannelProp" class="ChannelProperty" version="1">
													<prop name="ChannelIdx">0</prop>
												</obj>
												<prop name="ReadOnly">1</prop>
											</obj>
											<obj name="PropertyObject" class="RQEffProp" version="4">
												<prop name="PropertyTypeName">Efficiency</prop>
												<prop name="Position">0</prop>
												<prop name="IsDefault">1</prop>
												<prop name="Efficiency">2</prop>
												<obj name="ChannelProp" class="ChannelProperty" version="1">
													<prop name="ChannelIdx">0</prop>
												</obj>
											</obj>
											<obj name="PropertyObject" class="ChannelGenotype" version="4">
												<prop name="PropertyTypeName">Melt Geno Genotype</prop>
												<prop name="Position">0</prop>
												<prop name="IsDefault">1</prop>
												<prop name="ReadOnly">1</prop>
												<obj name="ChannelProp" class="ChannelProperty" version="1">
													<prop name="ChannelIdx">0</prop>
												</obj>
											</obj>
											<obj name="PropertyObject" class="GroupChannelTypeProp" version="4">
												<prop name="PropertyTypeName">Melt Geno Sample Type</prop>
												<prop name="Position">0</prop>
												<prop name="IsDefault">0</prop>
												<prop name="GroupSampleType">mstUnknown</prop>
												<obj name="ChannelProp" class="ChannelProperty" version="1">
													<prop name="ChannelIdx">0</prop>
												</obj>
											</obj>
											<obj name="PropertyObject" class="QuantSampleTypeProperty" version="4">
												<prop name="PropertyTypeName">Quantification Sample Type</prop>
												<prop name="Position">0</prop>
												<prop name="IsDefault">0</prop>
												<prop name="SampleType">qsUnknown</prop>
												<obj name="ChannelProp" class="ChannelProperty" version="1">
													<prop name="ChannelIdx">0</prop>
												</obj>
											</obj>
											<obj name="PropertyObject" class="ChannelGenotype" version="4">
												<prop name="PropertyTypeName">Scanning Genotype</prop>
												<prop name="Position">0</prop>
												<prop name="IsDefault">1</prop>
												<prop name="ReadOnly">1</prop>
												<obj name="ChannelProp" class="ChannelProperty" version="1">
													<prop name="ChannelIdx">0</prop>
												</obj>
											</obj>
											<obj name="PropertyObject" class="GroupChannelTypeProp" version="4">
												<prop name="PropertyTypeName">Scanning Sample Type</prop>
												<prop name="Position">0</prop>
												<prop name="IsDefault">0</prop>
												<prop name="GroupSampleType">mstUnknown</prop>
												<obj name="ChannelProp" class="ChannelProperty" version="1">
													<prop name="ChannelIdx">0</prop>
												</obj>
											</obj>
											<obj name="PropertyObject" class="TargetName" version="4">
												<prop name="PropertyTypeName">Target Name</prop>
												<prop name="Position">0</prop>
												<prop name="IsDefault">1</prop>
												<obj name="ChannelProp" class="ChannelProperty" version="1">
													<prop name="ChannelIdx">0</prop>
												</obj>
											</obj>
											<obj name="PropertyObject" class="RQTargetProperty" version="4">
												<prop name="PropertyTypeName">Target Type</prop>
												<prop name="Position">0</prop>
												<prop name="IsDefault">0</prop>
												<prop name="TargetType">dtNone</prop>
												<obj name="ChannelProp" class="ChannelProperty" version="1">
													<prop name="ChannelIdx">0</prop>
												</obj>
											</obj>
										</list>
									</obj>
								</list>
							</obj>
						</obj>
						<prop name="ChannelPropertyCount">1</prop>
						<prop name="ContainerPosition">0</prop>
						<prop name="HasSampleProperties">1</prop>
						<obj name="SampleProperties" class="PropertyList" version="1">
							<list name="emlist" count="14">
								<obj name="PropertyObject" class="SamplePrefColor" version="4">
									<prop name="PropertyTypeName">Color</prop>
									<prop name="Position">0</prop>
									<prop name="IsDefault">0</prop>
									<prop name="Color">$00FF8000</prop>
								</obj>
								<obj name="PropertyObject" class="DominantChannelProp" version="4">
									<prop name="PropertyTypeName">Dominant Channel</prop>
									<prop name="Position">0</prop>
									<prop name="IsDefault">0</prop>
									<prop name="DominantChannel">0</prop>
								</obj>
								<obj name="PropertyObject" class="Genotype" version="4">
									<prop name="PropertyTypeName">EndPt Genotype</prop>
									<prop name="Position">0</prop>
									<prop name="IsDefault">1</prop>
									<prop name="ReadOnly">1</prop>
								</obj>
								<obj name="PropertyObject" class="GroupingSample" version="4">
									<prop name="PropertyTypeName">EndPt Sample Type</prop>
									<prop name="Position">0</prop>
									<prop name="IsDefault">0</prop>
									<prop name="GroupSampleType">mstUnknown</prop>
								</obj>
								<obj name="PropertyObject" class="SamplePrefLineStyle" version="4">
									<prop name="PropertyTypeName">Line Style</prop>
									<prop name="Position">0</prop>
									<prop name="IsDefault">0</prop>
									<prop name="LineStyle">psSolid</prop>
								</obj>
								<obj name="PropertyObject" class="GenSampleEditNotes" version="4">
									<prop name="PropertyTypeName">Notes</prop>
									<prop name="Position">0</prop>
									<prop name="IsDefault">1</prop>
								</obj>
								<obj name="PropertyObject" class="SamplePrefPointStyle" version="4">
									<prop name="PropertyTypeName">Point Style</prop>
									<prop name="Position">0</prop>
									<prop name="IsDefault">0</prop>
									<prop name="PointStyle">psNothing</prop>
								</obj>
								<obj name="PropertyObject" class="GenSampleEditPosition" version="4">
									<prop name="PropertyTypeName">Position</prop>
									<prop name="Position">0</prop>
									<prop name="IsDefault">1</prop>
								</obj>
								<obj name="PropertyObject" class="GenSampleEditReplicate" version="4">
									<prop name="PropertyTypeName">Replicate of</prop>
									<prop name="Position">0</prop>
									<prop name="IsDefault">1</prop>
									<prop name="ReplicateOf">-1</prop>
								</obj>
								<obj name="PropertyObject" class="HTCSampleID" version="4">
									<prop name="PropertyTypeName">Sample ID</prop>
									<prop name="Position">0</prop>
									<prop name="IsDefault">1</prop>
								</obj>
								<obj name="PropertyObject" class="GenSampleEditName" version="4">
									<prop name="PropertyTypeName">Sample Name</prop>
									<prop name="Position">0</prop>
									<prop name="IsDefault">1</prop>
									<prop name="name">Sample 1</prop>
								</obj>
								<obj name="PropertyObject" class="HTCSamplePrepNotes" version="4">
									<prop name="PropertyTypeName">Sample Prep Notes</prop>
									<prop name="Position">0</prop>
									<prop name="IsDefault">1</prop>
								</obj>
								<obj name="PropertyObject" class="GenSampleEditSubset" version="4">
									<prop name="PropertyTypeName">Subsets</prop>
									<prop name="Position">0</prop>
									<prop name="IsDefault">1</prop>
								</obj>
								<obj name="PropertyObject" class="SamplePrefWidth" version="5">
									<prop name="PropertyTypeName">Width</prop>
									<prop name="Position">0</prop>
									<prop name="IsDefault">1</prop>
									<prop name="Width">1</prop>
								</obj>
							</list>
						</obj>
					</obj>
					<obj name="item" class="SamplePropInfo" version="1">
						<obj name="ChannelProperties" class="ChanPropList" version="2">
							<obj name="ChannelProperties" class="EMList" version="1">
								<list name="emlist" count="1">
									<obj name="item" class="PropertyList" version="1">
										<list name="emlist" count="12">
											<obj name="PropertyObject" class="RQSampleTargetProperty" version="4">
												<prop name="PropertyTypeName">Combined Sample and Target Type</prop>
												<prop name="Position">1</prop>
												<prop name="IsDefault">0</prop>
												<obj name="ChannelProp" class="ChannelProperty" version="1">
													<prop name="ChannelIdx">0</prop>
												</obj>
											</obj>
											<obj name="PropertyObject" class="QuantConcProperty" version="4">
												<prop name="PropertyTypeName">Concentration</prop>
												<prop name="Position">1</prop>
												<prop name="IsDefault">1</prop>
												<prop name="Concentration">0</prop>
												<obj name="ChannelProp" class="ChannelProperty" version="1">
													<prop name="ChannelIdx">0</prop>
												</obj>
												<prop name="ReadOnly">1</prop>
											</obj>
											<obj name="PropertyObject" class="QuantCpHighProp" version="4">
												<prop name="PropertyTypeName">Cp High</prop>
												<prop name="Position">1</prop>
												<prop name="IsDefault">1</prop>
												<prop name="CpRangeHigh">0</prop>
												<obj name="ChannelProp" class="ChannelProperty" version="1">
													<prop name="ChannelIdx">0</prop>
												</obj>
												<prop name="ReadOnly">1</prop>
											</obj>
											<obj name="PropertyObject" class="QuantCpLowProp" version="4">
												<prop name="PropertyTypeName">Cp Low</prop>
												<prop name="Position">1</prop>
												<prop name="IsDefault">1</prop>
												<prop name="CpRangeLow">0</prop>
												<obj name="ChannelProp" class="ChannelProperty" version="1">
													<prop name="ChannelIdx">0</prop>
												</obj>
												<prop name="ReadOnly">1</prop>
											</obj>
											<obj name="PropertyObject" class="RQEffProp" version="4">
												<prop name="PropertyTypeName">Efficiency</prop>
												<prop name="Position">1</prop>
												<prop name="IsDefault">1</prop>
												<prop name="Efficiency">2</prop>
												<obj name="ChannelProp" class="ChannelProperty" version="1">
													<prop name="ChannelIdx">0</prop>
												</obj>
											</obj>
											<obj name="PropertyObject" class="ChannelGenotype" version="4">
												<prop name="PropertyTypeName">Melt Geno Genotype</prop>
												<prop name="Position">1</prop>
												<prop name="IsDefault">1</prop>
												<prop name="ReadOnly">1</prop>
												<obj name="ChannelProp" class="ChannelProperty" version="1">
													<prop name="ChannelIdx">0</prop>
												</obj>
											</obj>
											<obj name="PropertyObject" class="GroupChannelTypeProp" version="4">
												<prop name="PropertyTypeName">Melt Geno Sample Type</prop>
												<prop name="Position">1</prop>
												<prop name="IsDefault">0</prop>
												<prop name="GroupSampleType">mstUnknown</prop>
												<obj name="ChannelProp" class="ChannelProperty" version="1">
													<prop name="ChannelIdx">0</prop>
												</obj>
											</obj>
											<obj name="PropertyObject" class="QuantSampleTypeProperty" version="4">
												<prop name="PropertyTypeName">Quantification Sample Type</prop>
												<prop name="Position">1</prop>
												<prop name="IsDefault">0</prop>
												<prop name="SampleType">qsUnknown</prop>
												<obj name="ChannelProp" class="ChannelProperty" version="1">
													<prop name="ChannelIdx">0</prop>
												</obj>
											</obj>
											<obj name="PropertyObject" class="ChannelGenotype" version="4">
												<prop name="PropertyTypeName">Scanning Genotype</prop>
												<prop name="Position">1</prop>
												<prop name="IsDefault">1</prop>
												<prop name="ReadOnly">1</prop>
												<obj name="ChannelProp" class="ChannelProperty" version="1">
													<prop name="ChannelIdx">0</prop>
												</obj>
											</obj>
											<obj name="PropertyObject" class="GroupChannelTypeProp" version="4">
												<prop name="PropertyTypeName">Scanning Sample Type</prop>
												<prop name="Position">1</prop>
												<prop name="IsDefault">0</prop>
												<prop name="GroupSampleType">mstUnknown</prop>
												<obj name="ChannelProp" class="ChannelProperty" version="1">
													<prop name="ChannelIdx">0</prop>
												</obj>
											</obj>
											<obj name="PropertyObject" class="TargetName" version="4">
												<prop name="PropertyTypeName">Target Name</prop>
												<prop name="Position">1</prop>
												<prop name="IsDefault">1</prop>
												<obj name="ChannelProp" class="ChannelProperty" version="1">
													<prop name="ChannelIdx">0</prop>
												</obj>
											</obj>
											<obj name="PropertyObject" class="RQTargetProperty" version="4">
												<prop name="PropertyTypeName">Target Type</prop>
												<prop name="Position">1</prop>
												<prop name="IsDefault">0</prop>
												<prop name="TargetType">dtNone</prop>
												<obj name="ChannelProp" class="ChannelProperty" version="1">
													<prop name="ChannelIdx">0</prop>
												</obj>
											</obj>
										</list>
									</obj>
								</list>
							</obj>
						</obj>
						<prop name="ChannelPropertyCount">1</prop>
						<prop name="ContainerPosition">1</prop>
						<prop name="HasSampleProperties">1</prop>
						<obj name="SampleProperties" class="PropertyList" version="1">
							<list name="emlist" count="14">
								<obj name="PropertyObject" class="SamplePrefColor" version="4">
									<prop name="PropertyTypeName">Color</prop>
									<prop name="Position">1</prop>
									<prop name="IsDefault">0</prop>
									<prop name="Color">clRed</prop>
								</obj>
								<obj name="PropertyObject" class="DominantChannelProp" version="4">
									<prop name="PropertyTypeName">Dominant Channel</prop>
									<prop name="Position">1</prop>
									<prop name="IsDefault">0</prop>
									<prop name="DominantChannel">0</prop>
								</obj>
								<obj name="PropertyObject" class="Genotype" version="4">
									<prop name="PropertyTypeName">EndPt Genotype</prop>
									<prop name="Position">1</prop>
									<prop name="IsDefault">1</prop>
									<prop name="ReadOnly">1</prop>
								</obj>
								<obj name="PropertyObject" class="GroupingSample" version="4">
									<prop name="PropertyTypeName">EndPt Sample Type</prop>
									<prop name="Position">1</prop>
									<prop name="IsDefault">0</prop>
									<prop name="GroupSampleType">mstUnknown</prop>
								</obj>
								<obj name="PropertyObject" class="SamplePrefLineStyle" version="4">
									<prop name="PropertyTypeName">Line Style</prop>
									<prop name="Position">1</prop>
									<prop name="IsDefault">0</prop>
									<prop name="LineStyle">psSolid</prop>
								</obj>
								<obj name="PropertyObject" class="GenSampleEditNotes" version="4">
									<prop name="PropertyTypeName">Notes</prop>
									<prop name="Position">1</prop>
									<prop name="IsDefault">1</prop>
								</obj>
								<obj name="PropertyObject" class="SamplePrefPointStyle" version="4">
									<prop name="PropertyTypeName">Point Style</prop>
									<prop name="Position">1</prop>
									<prop name="IsDefault">0</prop>
									<prop name="PointStyle">psNothing</prop>
								</obj>
								<obj name="PropertyObject" class="GenSampleEditPosition" version="4">
									<prop name="PropertyTypeName">Position</prop>
									<prop name="Position">1</prop>
									<prop name="IsDefault">1</prop>
								</obj>
								<obj name="PropertyObject" class="GenSampleEditReplicate" version="4">
									<prop name="PropertyTypeName">Replicate of</prop>
									<prop name="Position">1</prop>
									<prop name="IsDefault">1</prop>
									<prop name="ReplicateOf">-1</prop>
								</obj>
								<obj name="PropertyObject" class="HTCSampleID" version="4">
									<prop name="PropertyTypeName">Sample ID</prop>
									<prop name="Position">1</prop>
									<prop name="IsDefault">1</prop>
								</obj>
								<obj name="PropertyObject" class="GenSampleEditName" version="4">
									<prop name="PropertyTypeName">Sample Name</prop>
									<prop name="Position">1</prop>
									<prop name="IsDefault">1</prop>
									<prop name="name">Sample 2</prop>
								</obj>
								<obj name="PropertyObject" class="HTCSamplePrepNotes" version="4">
									<prop name="PropertyTypeName">Sample Prep Notes</prop>
									<prop name="Position">1</prop>
									<prop name="IsDefault">1</prop>
								</obj>
								<obj name="PropertyObject" class="GenSampleEditSubset" version="4">
									<prop name="PropertyTypeName">Subsets</prop>
									<prop name="Position">1</prop>
									<prop name="IsDefault">1</prop>
								</obj>
								<obj name="PropertyObject" class="SamplePrefWidth" version="5">
									<prop name="PropertyTypeName">Width</prop>
									<prop name="Position">1</prop>
									<prop name="IsDefault">1</prop>
									<prop name="Width">1</prop>
								</obj>
							</list>
						</obj>
					</obj>
					<obj name="item" class="SamplePropInfo" version="1">
						<obj name="ChannelProperties" class="ChanPropList" version="2">
							<obj name="ChannelProperties" class="EMList" version="1">
								<list name="emlist" count="1">
									<obj name="item" class="PropertyList" version="1">
										<list name="emlist" count="12">
											<obj name="PropertyObject" class="RQSampleTargetProperty" version="4">
												<prop name="PropertyTypeName">Combined Sample and Target Type</prop>
												<prop name="Position">2</prop>
												<prop name="IsDefault">0</prop>
												<obj name="ChannelProp" class="ChannelProperty" version="1">
													<prop name="ChannelIdx">0</prop>
												</obj>
											</obj>
											<obj name="PropertyObject" class="QuantConcProperty" version="4">
												<prop name="PropertyTypeName">Concentration</prop>
												<prop name="Position">2</prop>
												<prop name="IsDefault">1</prop>
												<prop name="Concentration">0</prop>
												<obj name="ChannelProp" class="ChannelProperty" version="1">
													<prop name="ChannelIdx">0</prop>
												</obj>
												<prop name="ReadOnly">1</prop>
											</obj>
											<obj name="PropertyObject" class="QuantCpHighProp" version="4">
												<prop name="PropertyTypeName">Cp High</prop>
												<prop name="Position">2</prop>
												<prop name="IsDefault">1</prop>
												<prop name="CpRangeHigh">0</prop>
												<obj name="ChannelProp" class="ChannelProperty" version="1">
													<prop name="ChannelIdx">0</prop>
												</obj>
												<prop name="ReadOnly">1</prop>
											</obj>
											<obj name="PropertyObject" class="QuantCpLowProp" version="4">
												<prop name="PropertyTypeName">Cp Low</prop>
												<prop name="Position">2</prop>
												<prop name="IsDefault">1</prop>
												<prop name="CpRangeLow">0</prop>
												<obj name="ChannelProp" class="ChannelProperty" version="1">
													<prop name="ChannelIdx">0</prop>
												</obj>
												<prop name="ReadOnly">1</prop>
											</obj>
											<obj name="PropertyObject" class="RQEffProp" version="4">
												<prop name="PropertyTypeName">Efficiency</prop>
												<prop name="Position">2</prop>
												<prop name="IsDefault">1</prop>
												<prop name="Efficiency">2</prop>
												<obj name="ChannelProp" class="ChannelProperty" version="1">
													<prop name="ChannelIdx">0</prop>
												</obj>
											</obj>
											<obj name="PropertyObject" class="ChannelGenotype" version="4">
												<prop name="PropertyTypeName">Melt Geno Genotype</prop>
												<prop name="Position">2</prop>
												<prop name="IsDefault">1</prop>
												<prop name="ReadOnly">1</prop>
												<obj name="ChannelProp" class="ChannelProperty" version="1">
													<prop name="ChannelIdx">0</prop>
												</obj>
											</obj>
											<obj name="PropertyObject" class="GroupChannelTypeProp" version="4">
												<prop name="PropertyTypeName">Melt Geno Sample Type</prop>
												<prop name="Position">2</prop>
												<prop name="IsDefault">0</prop>
												<prop name="GroupSampleType">mstUnknown</prop>
												<obj name="ChannelProp" class="ChannelProperty" version="1">
													<prop name="ChannelIdx">0</prop>
												</obj>
											</obj>
											<obj name="PropertyObject" class="QuantSampleTypeProperty" version="4">
												<prop name="PropertyTypeName">Quantification Sample Type</prop>
												<prop name="Position">2</prop>
												<prop name="IsDefault">0</prop>
												<prop name="SampleType">qsUnknown</prop>
												<obj name="ChannelProp" class="ChannelProperty" version="1">
													<prop name="ChannelIdx">0</prop>
												</obj>
											</obj>
											<obj name="PropertyObject" class="ChannelGenotype" version="4">
												<prop name="PropertyTypeName">Scanning Genotype</prop>
												<prop name="Position">2</prop>
												<prop name="IsDefault">1</prop>
												<prop name="ReadOnly">1</prop>
												<obj name="ChannelProp" class="ChannelProperty" version="1">
													<prop name="ChannelIdx">0</prop>
												</obj>
											</obj>
											<obj name="PropertyObject" class="GroupChannelTypeProp" version="4">
												<prop name="PropertyTypeName">Scanning Sample Type</prop>
												<prop name="Position">2</prop>
												<prop name="IsDefault">0</prop>
												<prop name="GroupSampleType">mstUnknown</prop>
												<obj name="ChannelProp" class="ChannelProperty" version="1">
													<prop name="ChannelIdx">0</prop>
												</obj>
											</obj>
											<obj name="PropertyObject" class="TargetName" version="4">
												<prop name="PropertyTypeName">Target Name</prop>
												<prop name="Position">2</prop>
												<prop name="IsDefault">1</prop>
												<obj name="ChannelProp" class="ChannelProperty" version="1">
													<prop name="ChannelIdx">0</prop>
												</obj>
											</obj>
											<obj name="PropertyObject" class="RQTargetProperty" version="4">
												<prop name="PropertyTypeName">Target Type</prop>
												<prop name="Position">2</prop>
												<prop name="IsDefault">0</prop>
												<prop name="TargetType">dtNone</prop>
												<obj name="ChannelProp" class="ChannelProperty" version="1">
													<prop name="ChannelIdx">0</prop>
												</obj>
											</obj>
										</list>
									</obj>
								</list>
							</obj>
						</obj>
						<prop name="ChannelPropertyCount">1</prop>
						<prop name="ContainerPosition">2</prop>
						<prop name="HasSampleProperties">1</prop>
						<obj name="SampleProperties" class="PropertyList" version="1">
							<list name="emlist" count="14">
								<obj name="PropertyObject" class="SamplePrefColor" version="4">
									<prop name="PropertyTypeName">Color</prop>
									<prop name="Position">2</prop>
									<prop name="IsDefault">0</prop>
									<prop name="Color">$0030D700</prop>
								</obj>
								<obj name="PropertyObject" class="DominantChannelProp" version="4">
									<prop name="PropertyTypeName">Dominant Channel</prop>
									<prop name="Position">2</prop>
									<prop name="IsDefault">0</prop>
									<prop name="DominantChannel">0</prop>
								</obj>
								<obj name="PropertyObject" class="Genotype" version="4">
									<prop name="PropertyTypeName">EndPt Genotype</prop>
									<prop name="Position">2</prop>
									<prop name="IsDefault">1</prop>
									<prop name="ReadOnly">1</prop>
								</obj>
								<obj name="PropertyObject" class="GroupingSample" version="4">
									<prop name="PropertyTypeName">EndPt Sample Type</prop>
									<prop name="Position">2</prop>
									<prop name="IsDefault">0</prop>
									<prop name="GroupSampleType">mstUnknown</prop>
								</obj>
								<obj name="PropertyObject" class="SamplePrefLineStyle" version="4">
									<prop name="PropertyTypeName">Line Style</prop>
									<prop name="Position">2</prop>
									<prop name="IsDefault">0</prop>
									<prop name="LineStyle">psSolid</prop>
								</obj>
								<obj name="PropertyObject" class="GenSampleEditNotes" version="4">
									<prop name="PropertyTypeName">Notes</prop>
									<prop name="Position">2</prop>
									<prop name="IsDefault">1</prop>
								</obj>
								<obj name="PropertyObject" class="SamplePrefPointStyle" version="4">
									<prop name="PropertyTypeName">Point Style</prop>
									<prop name="Position">2</prop>
									<prop name="IsDefault">0</prop>
									<prop name="PointStyle">psNothing</prop>
								</obj>
								<obj name="PropertyObject" class="GenSampleEditPosition" version="4">
									<prop name="PropertyTypeName">Position</prop>
									<prop name="Position">2</prop>
									<prop name="IsDefault">1</prop>
								</obj>
								<obj name="PropertyObject" class="GenSampleEditReplicate" version="4">
									<prop name="PropertyTypeName">Replicate of</prop>
									<prop name="Position">2</prop>
									<prop name="IsDefault">1</prop>
									<prop name="ReplicateOf">-1</prop>
								</obj>
								<obj name="PropertyObject" class="HTCSampleID" version="4">
									<prop name="PropertyTypeName">Sample ID</prop>
									<prop name="Position">2</prop>
									<prop name="IsDefault">1</prop>
								</obj>
								<obj name="PropertyObject" class="GenSampleEditName" version="4">
									<prop name="PropertyTypeName">Sample Name</prop>
									<prop name="Position">2</prop>
									<prop name="IsDefault">1</prop>
									<prop name="name">Sample 3</prop>
								</obj>
								<obj name="PropertyObject" class="HTCSamplePrepNotes" version="4">
									<prop name="PropertyTypeName">Sample Prep Notes</prop>
									<prop name="Position">2</prop>
									<prop name="IsDefault">1</prop>
								</obj>
								<obj name="PropertyObject" class="GenSampleEditSubset" version="4">
									<prop name="PropertyTypeName">Subsets</prop>
									<prop name="Position">2</prop>
									<prop name="IsDefault">1</prop>
								</obj>
								<obj name="PropertyObject" class="SamplePrefWidth" version="5">
									<prop name="PropertyTypeName">Width</prop>
									<prop name="Position">2</prop>
									<prop name="IsDefault">1</prop>
									<prop name="Width">1</prop>
								</obj>
							</list>
						</obj>
					</obj>
					<obj name="item" class="SamplePropInfo" version="1">
						<obj name="ChannelProperties" class="ChanPropList" version="2">
							<obj name="ChannelProperties" class="EMList" version="1">
								<list name="emlist" count="1">
									<obj name="item" class="PropertyList" version="1">
										<list name="emlist" count="12">
											<obj name="PropertyObject" class="RQSampleTargetProperty" version="4">
												<prop name="PropertyTypeName">Combined Sample and Target Type</prop>
												<prop name="Position">3</prop>
												<prop name="IsDefault">0</prop>
												<obj name="ChannelProp" class="ChannelProperty" version="1">
													<prop name="ChannelIdx">0</prop>
												</obj>
											</obj>
											<obj name="PropertyObject" class="QuantConcProperty" version="4">
												<prop name="PropertyTypeName">Concentration</prop>
												<prop name="Position">3</prop>
												<prop name="IsDefault">1</prop>
												<prop name="Concentration">0</prop>
												<obj name="ChannelProp" class="ChannelProperty" version="1">
													<prop name="ChannelIdx">0</prop>
												</obj>
												<prop name="ReadOnly">1</prop>
											</obj>
											<obj name="PropertyObject" class="QuantCpHighProp" version="4">
												<prop name="PropertyTypeName">Cp High</prop>
												<prop name="Position">3</prop>
												<prop name="IsDefault">1</prop>
												<prop name="CpRangeHigh">0</prop>
												<obj name="ChannelProp" class="ChannelProperty" version="1">
													<prop name="ChannelIdx">0</prop>
												</obj>
												<prop name="ReadOnly">1</prop>
											</obj>
											<obj name="PropertyObject" class="QuantCpLowProp" version="4">
												<prop name="PropertyTypeName">Cp Low</prop>
												<prop name="Position">3</prop>
												<prop name="IsDefault">1</prop>
												<prop name="CpRangeLow">0</prop>
												<obj name="ChannelProp" class="ChannelProperty" version="1">
													<prop name="ChannelIdx">0</prop>
												</obj>
												<prop name="ReadOnly">1</prop>
											</obj>
											<obj name="PropertyObject" class="RQEffProp" version="4">
												<prop name="PropertyTypeName">Efficiency</prop>
												<prop name="Position">3</prop>
												<prop name="IsDefault">1</prop>
												<prop name="Efficiency">2</prop>
												<obj name="ChannelProp" class="ChannelProperty" version="1">
													<prop name="ChannelIdx">0</prop>
												</obj>
											</obj>
											<obj name="PropertyObject" class="ChannelGenotype" version="4">
												<prop name="PropertyTypeName">Melt Geno Genotype</prop>
												<prop name="Position">3</prop>
												<prop name="IsDefault">1</prop>
												<prop name="ReadOnly">1</prop>
												<obj name="ChannelProp" class="ChannelProperty" version="1">
													<prop name="ChannelIdx">0</prop>
												</obj>
											</obj>
											<obj name="PropertyObject" class="GroupChannelTypeProp" version="4">
												<prop name="PropertyTypeName">Melt Geno Sample Type</prop>
												<prop name="Position">3</prop>
												<prop name="IsDefault">0</prop>
												<prop name="GroupSampleType">mstUnknown</prop>
												<obj name="ChannelProp" class="ChannelProperty" version="1">
													<prop name="ChannelIdx">0</prop>
												</obj>
											</obj>
											<obj name="PropertyObject" class="QuantSampleTypeProperty" version="4">
												<prop name="PropertyTypeName">Quantification Sample Type</prop>
												<prop name="Position">3</prop>
												<prop name="IsDefault">0</prop>
												<prop name="SampleType">qsUnknown</prop>
												<obj name="ChannelProp" class="ChannelProperty" version="1">
													<prop name="ChannelIdx">0</prop>
												</obj>
											</obj>
											<obj name="PropertyObject" class="ChannelGenotype" version="4">
												<prop name="PropertyTypeName">Scanning Genotype</prop>
												<prop name="Position">3</prop>
												<prop name="IsDefault">1</prop>
												<prop name="ReadOnly">1</prop>
												<obj name="ChannelProp" class="ChannelProperty" version="1">
													<prop name="ChannelIdx">0</prop>
												</obj>
											</obj>
											<obj name="PropertyObject" class="GroupChannelTypeProp" version="4">
												<prop name="PropertyTypeName">Scanning Sample Type</prop>
												<prop name="Position">3</prop>
												<prop name="IsDefault">0</prop>
												<prop name="GroupSampleType">mstUnknown</prop>
												<obj name="ChannelProp" class="ChannelProperty" version="1">
													<prop name="ChannelIdx">0</prop>
												</obj>
											</obj>
											<obj name="PropertyObject" class="TargetName" version="4">
												<prop name="PropertyTypeName">Target Name</prop>
												<prop name="Position">3</prop>
												<prop name="IsDefault">1</prop>
												<obj name="ChannelProp" class="ChannelProperty" version="1">
													<prop name="ChannelIdx">0</prop>
												</obj>
											</obj>
											<obj name="PropertyObject" class="RQTargetProperty" version="4">
												<prop name="PropertyTypeName">Target Type</prop>
												<prop name="Position">3</prop>
												<prop name="IsDefault">0</prop>
												<prop name="TargetType">dtNone</prop>
												<obj name="ChannelProp" class="ChannelProperty" version="1">
													<prop name="ChannelIdx">0</prop>
												</obj>
											</obj>
										</list>
									</obj>
								</list>
							</obj>
						</obj>
						<prop name="ChannelPropertyCount">1</prop>
						<prop name="ContainerPosition">3</prop>
						<prop name="HasSampleProperties">1</prop>
						<obj name="SampleProperties" class="PropertyList" version="1">
							<list name="emlist" count="14">
								<obj name="PropertyObject" class="SamplePrefColor" version="4">
									<prop name="PropertyTypeName">Color</prop>
									<prop name="Position">3</prop>
									<prop name="IsDefault">0</prop>
									<prop name="Color">clFuchsia</prop>
								</obj>
								<obj name="PropertyObject" class="DominantChannelProp" version="4">
									<prop name="PropertyTypeName">Dominant Channel</prop>
									<prop name="Position">3</prop>
									<prop name="IsDefault">0</prop>
									<prop name="DominantChannel">0</prop>
								</obj>
								<obj name="PropertyObject" class="Genotype" version="4">
									<prop name="PropertyTypeName">EndPt Genotype</prop>
									<prop name="Position">3</prop>
									<prop name="IsDefault">1</prop>
									<prop name="ReadOnly">1</prop>
								</obj>
								<obj name="PropertyObject" class="GroupingSample" version="4">
									<prop name="PropertyTypeName">EndPt Sample Type</prop>
									<prop name="Position">3</prop>
									<prop name="IsDefault">0</prop>
									<prop name="GroupSampleType">mstUnknown</prop>
								</obj>
								<obj name="PropertyObject" class="SamplePrefLineStyle" version="4">
									<prop name="PropertyTypeName">Line Style</prop>
									<prop name="Position">3</prop>
									<prop name="IsDefault">0</prop>
									<prop name="LineStyle">psSolid</prop>
								</obj>
								<obj name="PropertyObject" class="GenSampleEditNotes" version="4">
									<prop name="PropertyTypeName">Notes</prop>
									<prop name="Position">3</prop>
									<prop name="IsDefault">1</prop>
								</obj>
								<obj name="PropertyObject" class="SamplePrefPointStyle" version="4">
									<prop name="PropertyTypeName">Point Style</prop>
									<prop name="Position">3</prop>
									<prop name="IsDefault">0</prop>
									<prop name="PointStyle">psNothing</prop>
								</obj>
								<obj name="PropertyObject" class="GenSampleEditPosition" version="4">
									<prop name="PropertyTypeName">Position</prop>
									<prop name="Position">3</prop>
									<prop name="IsDefault">1</prop>
								</obj>
								<obj name="PropertyObject" class="GenSampleEditReplicate" version="4">
									<prop name="PropertyTypeName">Replicate of</prop>
									<prop name="Position">3</prop>
									<prop name="IsDefault">1</prop>
									<prop name="ReplicateOf">-1</prop>
								</obj>
								<obj name="PropertyObject" class="HTCSampleID" version="4">
									<prop name="PropertyTypeName">Sample ID</prop>
									<prop name="Position">3</prop>
									<prop name="IsDefault">1</prop>
								</obj>
								<obj name="PropertyObject" class="GenSampleEditName" version="4">
									<prop name="PropertyTypeName">Sample Name</prop>
									<prop name="Position">3</prop>
									<prop name="IsDefault">1</prop>
									<prop name="name">Sample 4</prop>
								</obj>
								<obj name="PropertyObject" class="HTCSamplePrepNotes" version="4">
									<prop name="PropertyTypeName">Sample Prep Notes</prop>
									<prop name="Position">3</prop>
									<prop name="IsDefault">1</prop>
								</obj>
								<obj name="PropertyObject" class="GenSampleEditSubset" version="4">
									<prop name="PropertyTypeName">Subsets</prop>
									<prop name="Position">3</prop>
									<prop name="IsDefault">1</prop>
								</obj>
								<obj name="PropertyObject" class="SamplePrefWidth" version="5">
									<prop name="PropertyTypeName">Width</prop>
									<prop name="Position">3</prop>
									<prop name="IsDefault">1</prop>
									<prop name="Width">1</prop>
								</obj>
							</list>
						</obj>
					</obj>
					<obj name="item" class="SamplePropInfo" version="1">
						<obj name="ChannelProperties" class="ChanPropList" version="2">
							<obj name="ChannelProperties" class="EMList" version="1">
								<list name="emlist" count="1">
									<obj name="item" class="PropertyList" version="1">
										<list name="emlist" count="12">
											<obj name="PropertyObject" class="RQSampleTargetProperty" version="4">
												<prop name="PropertyTypeName">Combined Sample and Target Type</prop>
												<prop name="Position">4</prop>
												<prop name="IsDefault">0</prop>
												<obj name="ChannelProp" class="ChannelProperty" version="1">
													<prop name="ChannelIdx">0</prop>
												</obj>
											</obj>
											<obj name="PropertyObject" class="QuantConcProperty" version="4">
												<prop name="PropertyTypeName">Concentration</prop>
												<prop name="Position">4</prop>
												<prop name="IsDefault">1</prop>
												<prop name="Concentration">0</prop>
												<obj name="ChannelProp" class="ChannelProperty" version="1">
													<prop name="ChannelIdx">0</prop>
												</obj>
												<prop name="ReadOnly">1</prop>
											</obj>
											<obj name="PropertyObject" class="QuantCpHighProp" version="4">
												<prop name="PropertyTypeName">Cp High</prop>
												<prop name="Position">4</prop>
												<prop name="IsDefault">1</prop>
												<prop name="CpRangeHigh">0</prop>
												<obj name="ChannelProp" class="ChannelProperty" version="1">
													<prop name="ChannelIdx">0</prop>
												</obj>
												<prop name="ReadOnly">1</prop>
											</obj>
											<obj name="PropertyObject" class="QuantCpLowProp" version="4">
												<prop name="PropertyTypeName">Cp Low</prop>
												<prop name="Position">4</prop>
												<prop name="IsDefault">1</prop>
												<prop name="CpRangeLow">0</prop>
												<obj name="ChannelProp" class="ChannelProperty" version="1">
													<prop name="ChannelIdx">0</prop>
												</obj>
												<prop name="ReadOnly">1</prop>
											</obj>
											<obj name="PropertyObject" class="RQEffProp" version="4">
												<prop name="PropertyTypeName">Efficiency</prop>
												<prop name="Position">4</prop>
												<prop name="IsDefault">1</prop>
												<prop name="Efficiency">2</prop>
												<obj name="ChannelProp" class="ChannelProperty" version="1">
													<prop name="ChannelIdx">0</prop>
												</obj>
											</obj>
											<obj name="PropertyObject" class="ChannelGenotype" version="4">
												<prop name="PropertyTypeName">Melt Geno Genotype</prop>
												<prop name="Position">4</prop>
												<prop name="IsDefault">1</prop>
												<prop name="ReadOnly">1</prop>
												<obj name="ChannelProp" class="ChannelProperty" version="1">
													<prop name="ChannelIdx">0</prop>
												</obj>
											</obj>
											<obj name="PropertyObject" class="GroupChannelTypeProp" version="4">
												<prop name="PropertyTypeName">Melt Geno Sample Type</prop>
												<prop name="Position">4</prop>
												<prop name="IsDefault">0</prop>
												<prop name="GroupSampleType">mstUnknown</prop>
												<obj name="ChannelProp" class="ChannelProperty" version="1">
													<prop name="ChannelIdx">0</prop>
												</obj>
											</obj>
											<obj name="PropertyObject" class="QuantSampleTypeProperty" version="4">
												<prop name="PropertyTypeName">Quantification Sample Type</prop>
												<prop name="Position">4</prop>
												<prop name="IsDefault">0</prop>
												<prop name="SampleType">qsUnknown</prop>
												<obj name="ChannelProp" class="ChannelProperty" version="1">
													<prop name="ChannelIdx">0</prop>
												</obj>
											</obj>
											<obj name="PropertyObject" class="ChannelGenotype" version="4">
												<prop name="PropertyTypeName">Scanning Genotype</prop>
												<prop name="Position">4</prop>
												<prop name="IsDefault">1</prop>
												<prop name="ReadOnly">1</prop>
												<obj name="ChannelProp" class="ChannelProperty" version="1">
													<prop name="ChannelIdx">0</prop>
												</obj>
											</obj>
											<obj name="PropertyObject" class="GroupChannelTypeProp" version="4">
												<prop name="PropertyTypeName">Scanning Sample Type</prop>
												<prop name="Position">4</prop>
												<prop name="IsDefault">0</prop>
												<prop name="GroupSampleType">mstUnknown</prop>
												<obj name="ChannelProp" class="ChannelProperty" version="1">
													<prop name="ChannelIdx">0</prop>
												</obj>
											</obj>
											<obj name="PropertyObject" class="TargetName" version="4">
												<prop name="PropertyTypeName">Target Name</prop>
												<prop name="Position">4</prop>
												<prop name="IsDefault">1</prop>
												<obj name="ChannelProp" class="ChannelProperty" version="1">
													<prop name="ChannelIdx">0</prop>
												</obj>
											</obj>
											<obj name="PropertyObject" class="RQTargetProperty" version="4">
												<prop name="PropertyTypeName">Target Type</prop>
												<prop name="Position">4</prop>
												<prop name="IsDefault">0</prop>
												<prop name="TargetType">dtNone</prop>
												<obj name="ChannelProp" class="ChannelProperty" version="1">
													<prop name="ChannelIdx">0</prop>
												</obj>
											</obj>
										</list>
									</obj>
								</list>
							</obj>
						</obj>
						<prop name="ChannelPropertyCount">1</prop>
						<prop name="ContainerPosition">4</prop>
						<prop name="HasSampleProperties">1</prop>
						<obj name="SampleProperties" class="PropertyList" version="1">
							<list name="emlist" count="14">
								<obj name="PropertyObject" class="SamplePrefColor" version="4">
									<prop name="PropertyTypeName">Color</prop>
									<prop name="Position">4</prop>
									<prop name="IsDefault">0</prop>
									<prop name="Color">clGray</prop>
								</obj>
								<obj name="PropertyObject" class="DominantChannelProp" version="4">
									<prop name="PropertyTypeName">Dominant Channel</prop>
									<prop name="Position">4</prop>
									<prop name="IsDefault">0</prop>
									<prop name="DominantChannel">0</prop>
								</obj>
								<obj name="PropertyObject" class="Genotype" version="4">
									<prop name="PropertyTypeName">EndPt Genotype</prop>
									<prop name="Position">4</prop>
									<prop name="IsDefault">1</prop>
									<prop name="ReadOnly">1</prop>
								</obj>
								<obj name="PropertyObject" class="GroupingSample" version="4">
									<prop name="PropertyTypeName">EndPt Sample Type</prop>
									<prop name="Position">4</prop>
									<prop name="IsDefault">0</prop>
									<prop name="GroupSampleType">mstUnknown</prop>
								</obj>
								<obj name="PropertyObject" class="SamplePrefLineStyle" version="4">
									<prop name="PropertyTypeName">Line Style</prop>
									<prop name="Position">4</prop>
									<prop name="IsDefault">0</prop>
									<prop name="LineStyle">psSolid</prop>
								</obj>
								<obj name="PropertyObject" class="GenSampleEditNotes" version="4">
									<prop name="PropertyTypeName">Notes</prop>
									<prop name="Position">4</prop>
									<prop name="IsDefault">1</prop>
								</obj>
								<obj name="PropertyObject" class="SamplePrefPointStyle" version="4">
									<prop name="PropertyTypeName">Point Style</prop>
									<prop name="Position">4</prop>
									<prop name="IsDefault">0</prop>
									<prop name="PointStyle">psNothing</prop>
								</obj>
								<obj name="PropertyObject" class="GenSampleEditPosition" version="4">
									<prop name="PropertyTypeName">Position</prop>
									<prop name="Position">4</prop>
									<prop name="IsDefault">1</prop>
								</obj>
								<obj name="PropertyObject" class="GenSampleEditReplicate" version="4">
									<prop name="PropertyTypeName">Replicate of</prop>
									<prop name="Position">4</prop>
									<prop name="IsDefault">1</prop>
									<prop name="ReplicateOf">-1</prop>
								</obj>
								<obj name="PropertyObject" class="HTCSampleID" version="4">
									<prop name="PropertyTypeName">Sample ID</prop>
									<prop name="Position">4</prop>
									<prop name="IsDefault">1</prop>
								</obj>
								<obj name="PropertyObject" class="GenSampleEditName" version="4">
									<prop name="PropertyTypeName">Sample Name</prop>
									<prop name="Position">4</prop>
									<prop name="IsDefault">1</prop>
									<prop name="name">Sample 5</prop>
								</obj>
								<obj name="PropertyObject" class="HTCSamplePrepNotes" version="4">
									<prop name="PropertyTypeName">Sample Prep Notes</prop>
									<prop name="Position">4</prop>
									<prop name="IsDefault">1</prop>
								</obj>
								<obj name="PropertyObject" class="GenSampleEditSubset" version="4">
									<prop name="PropertyTypeName">Subsets</prop>
									<prop name="Position">4</prop>
									<prop name="IsDefault">1</prop>
								</obj>
								<obj name="PropertyObject" class="SamplePrefWidth" version="5">
									<prop name="PropertyTypeName">Width</prop>
									<prop name="Position">4</prop>
									<prop name="IsDefault">1</prop>
									<prop name="Width">1</prop>
								</obj>
							</list>
						</obj>
					</obj>
					<obj name="item" class="SamplePropInfo" version="1">
						<obj name="ChannelProperties" class="ChanPropList" version="2">
							<obj name="ChannelProperties" class="EMList" version="1">
								<list name="emlist" count="1">
									<obj name="item" class="PropertyList" version="1">
										<list name="emlist" count="12">
											<obj name="PropertyObject" class="RQSampleTargetProperty" version="4">
												<prop name="PropertyTypeName">Combined Sample and Target Type</prop>
												<prop name="Position">5</prop>
												<prop name="IsDefault">0</prop>
												<obj name="ChannelProp" class="ChannelProperty" version="1">
													<prop name="ChannelIdx">0</prop>
												</obj>
											</obj>
											<obj name="PropertyObject" class="QuantConcProperty" version="4">
												<prop name="PropertyTypeName">Concentration</prop>
												<prop name="Position">5</prop>
												<prop name="IsDefault">1</prop>
												<prop name="Concentration">0</prop>
												<obj name="ChannelProp" class="ChannelProperty" version="1">
													<prop name="ChannelIdx">0</prop>
												</obj>
												<prop name="ReadOnly">1</prop>
											</obj>
											<obj name="PropertyObject" class="QuantCpHighProp" version="4">
												<prop name="PropertyTypeName">Cp High</prop>
												<prop name="Position">5</prop>
												<prop name="IsDefault">1</prop>
												<prop name="CpRangeHigh">0</prop>
												<obj name="ChannelProp" class="ChannelProperty" version="1">
													<prop name="ChannelIdx">0</prop>
												</obj>
												<prop name="ReadOnly">1</prop>
											</obj>
											<obj name="PropertyObject" class="QuantCpLowProp" version="4">
												<prop name="PropertyTypeName">Cp Low</prop>
												<prop name="Position">5</prop>
												<prop name="IsDefault">1</prop>
												<prop name="CpRangeLow">0</prop>
												<obj name="ChannelProp" class="ChannelProperty" version="1">
													<prop name="ChannelIdx">0</prop>
												</obj>
												<prop name="ReadOnly">1</prop>
											</obj>
											<obj name="PropertyObject" class="RQEffProp" version="4">
												<prop name="PropertyTypeName">Efficiency</prop>
												<prop name="Position">5</prop>
												<prop name="IsDefault">1</prop>
												<prop name="Efficiency">2</prop>
												<obj name="ChannelProp" class="ChannelProperty" version="1">
													<prop name="ChannelIdx">0</prop>
												</obj>
											</obj>
											<obj name="PropertyObject" class="ChannelGenotype" version="4">
												<prop name="PropertyTypeName">Melt Geno Genotype</prop>
												<prop name="Position">5</prop>
												<prop name="IsDefault">1</prop>
												<prop name="ReadOnly">1</prop>
												<obj name="ChannelProp" class="ChannelProperty" version="1">
													<prop name="ChannelIdx">0</prop>
												</obj>
											</obj>
											<obj name="PropertyObject" class="GroupChannelTypeProp" version="4">
												<prop name="PropertyTypeName">Melt Geno Sample Type</prop>
												<prop name="Position">5</prop>
												<prop name="IsDefault">0</prop>
												<prop name="GroupSampleType">mstUnknown</prop>
												<obj name="ChannelProp" class="ChannelProperty" version="1">
													<prop name="ChannelIdx">0</prop>
												</obj>
											</obj>
											<obj name="PropertyObject" class="QuantSampleTypeProperty" version="4">
												<prop name="PropertyTypeName">Quantification Sample Type</prop>
												<prop name="Position">5</prop>
												<prop name="IsDefault">0</prop>
												<prop name="SampleType">qsUnknown</prop>
												<obj name="ChannelProp" class="ChannelProperty" version="1">
													<prop name="ChannelIdx">0</prop>
												</obj>
											</obj>
											<obj name="PropertyObject" class="ChannelGenotype" version="4">
												<prop name="PropertyTypeName">Scanning Genotype</prop>
												<prop name="Position">5</prop>
												<prop name="IsDefault">1</prop>
												<prop name="ReadOnly">1</prop>
												<obj name="ChannelProp" class="ChannelProperty" version="1">
													<prop name="ChannelIdx">0</prop>
												</obj>
											</obj>
											<obj name="PropertyObject" class="GroupChannelTypeProp" version="4">
												<prop name="PropertyTypeName">Scanning Sample Type</prop>
												<prop name="Position">5</prop>
												<prop name="IsDefault">0</prop>
												<prop name="GroupSampleType">mstUnknown</prop>
												<obj name="ChannelProp" class="ChannelProperty" version="1">
													<prop name="ChannelIdx">0</prop>
												</obj>
											</obj>
											<obj name="PropertyObject" class="TargetName" version="4">
												<prop name="PropertyTypeName">Target Name</prop>
												<prop name="Position">5</prop>
												<prop name="IsDefault">1</prop>
												<obj name="ChannelProp" class="ChannelProperty" version="1">
													<prop name="ChannelIdx">0</prop>
												</obj>
											</obj>
											<obj name="PropertyObject" class="RQTargetProperty" version="4">
												<prop name="PropertyTypeName">Target Type</prop>
												<prop name="Position">5</prop>
												<prop name="IsDefault">0</prop>
												<prop name="TargetType">dtNone</prop>
												<obj name="ChannelProp" class="ChannelProperty" version="1">
													<prop name="ChannelIdx">0</prop>
												</obj>
											</obj>
										</list>
									</obj>
								</list>
							</obj>
						</obj>
						<prop name="ChannelPropertyCount">1</prop>
						<prop name="ContainerPosition">5</prop>
						<prop name="HasSampleProperties">1</prop>
						<obj name="SampleProperties" class="PropertyList" version="1">
							<list name="emlist" count="14">
								<obj name="PropertyObject" class="SamplePrefColor" version="4">
									<prop name="PropertyTypeName">Color</prop>
									<prop name="Position">5</prop>
									<prop name="IsDefault">0</prop>
									<prop name="Color">$0012D7FA</prop>
								</obj>
								<obj name="PropertyObject" class="DominantChannelProp" version="4">
									<prop name="PropertyTypeName">Dominant Channel</prop>
									<prop name="Position">5</prop>
									<prop name="IsDefault">0</prop>
									<prop name="DominantChannel">0</prop>
								</obj>
								<obj name="PropertyObject" class="Genotype" version="4">
									<prop name="PropertyTypeName">EndPt Genotype</prop>
									<prop name="Position">5</prop>
									<prop name="IsDefault">1</prop>
									<prop name="ReadOnly">1</prop>
								</obj>
								<obj name="PropertyObject" class="GroupingSample" version="4">
									<prop name="PropertyTypeName">EndPt Sample Type</prop>
									<prop name="Position">5</prop>
									<prop name="IsDefault">0</prop>
									<prop name="GroupSampleType">mstUnknown</prop>
								</obj>
								<obj name="PropertyObject" class="SamplePrefLineStyle" version="4">
									<prop name="PropertyTypeName">Line Style</prop>
									<prop name="Position">5</prop>
									<prop name="IsDefault">0</prop>
									<prop name="LineStyle">psSolid</prop>
								</obj>
								<obj name="PropertyObject" class="GenSampleEditNotes" version="4">
									<prop name="PropertyTypeName">Notes</prop>
									<prop name="Position">5</prop>
									<prop name="IsDefault">1</prop>
								</obj>
								<obj name="PropertyObject" class="SamplePrefPointStyle" version="4">
									<prop name="PropertyTypeName">Point Style</prop>
									<prop name="Position">5</prop>
									<prop name="IsDefault">0</prop>
									<prop name="PointStyle">psNothing</prop>
								</obj>
								<obj name="PropertyObject" class="GenSampleEditPosition" version="4">
									<prop name="PropertyTypeName">Position</prop>
									<prop name="Position">5</prop>
									<prop name="IsDefault">1</prop>
								</obj>
								<obj name="PropertyObject" class="GenSampleEditReplicate" version="4">
									<prop name="PropertyTypeName">Replicate of</prop>
									<prop name="Position">5</prop>
									<prop name="IsDefault">1</prop>
									<prop name="ReplicateOf">-1</prop>
								</obj>
								<obj name="PropertyObject" class="HTCSampleID" version="4">
									<prop name="PropertyTypeName">Sample ID</prop>
									<prop name="Position">5</prop>
									<prop name="IsDefault">1</prop>
								</obj>
								<obj name="PropertyObject" class="GenSampleEditName" version="4">
									<prop name="PropertyTypeName">Sample Name</prop>
									<prop name="Position">5</prop>
									<prop name="IsDefault">1</prop>
									<prop name="name">Sample 6</prop>
								</obj>
								<obj name="PropertyObject" class="HTCSamplePrepNotes" version="4">
									<prop name="PropertyTypeName">Sample Prep Notes</prop>
									<prop name="Position">5</prop>
									<prop name="IsDefault">1</prop>
								</obj>
								<obj name="PropertyObject" class="GenSampleEditSubset" version="4">
									<prop name="PropertyTypeName">Subsets</prop>
									<prop name="Position">5</prop>
									<prop name="IsDefault">1</prop>
								</obj>
								<obj name="PropertyObject" class="SamplePrefWidth" version="5">
									<prop name="PropertyTypeName">Width</prop>
									<prop name="Position">5</prop>
									<prop name="IsDefault">1</prop>
									<prop name="Width">1</prop>
								</obj>
							</list>
						</obj>
					</obj>
					<obj name="item" class="SamplePropInfo" version="1">
						<obj name="ChannelProperties" class="ChanPropList" version="2">
							<obj name="ChannelProperties" class="EMList" version="1">
								<list name="emlist" count="1">
									<obj name="item" class="PropertyList" version="1">
										<list name="emlist" count="12">
											<obj name="PropertyObject" class="RQSampleTargetProperty" version="4">
												<prop name="PropertyTypeName">Combined Sample and Target Type</prop>
												<prop name="Position">6</prop>
												<prop name="IsDefault">0</prop>
												<obj name="ChannelProp" class="ChannelProperty" version="1">
													<prop name="ChannelIdx">0</prop>
												</obj>
											</obj>
											<obj name="PropertyObject" class="QuantConcProperty" version="4">
												<prop name="PropertyTypeName">Concentration</prop>
												<prop name="Position">6</prop>
												<prop name="IsDefault">1</prop>
												<prop name="Concentration">0</prop>
												<obj name="ChannelProp" class="ChannelProperty" version="1">
													<prop name="ChannelIdx">0</prop>
												</obj>
												<prop name="ReadOnly">1</prop>
											</obj>
											<obj name="PropertyObject" class="QuantCpHighProp" version="4">
												<prop name="PropertyTypeName">Cp High</prop>
												<prop name="Position">6</prop>
												<prop name="IsDefault">1</prop>
												<prop name="CpRangeHigh">0</prop>
												<obj name="ChannelProp" class="ChannelProperty" version="1">
													<prop name="ChannelIdx">0</prop>
												</obj>
												<prop name="ReadOnly">1</prop>
											</obj>
											<obj name="PropertyObject" class="QuantCpLowProp" version="4">
												<prop name="PropertyTypeName">Cp Low</prop>
												<prop name="Position">6</prop>
												<prop name="IsDefault">1</prop>
												<prop name="CpRangeLow">0</prop>
												<obj name="ChannelProp" class="ChannelProperty" version="1">
													<prop name="ChannelIdx">0</prop>
												</obj>
												<prop name="ReadOnly">1</prop>
											</obj>
											<obj name="PropertyObject" class="RQEffProp" version="4">
												<prop name="PropertyTypeName">Efficiency</prop>
												<prop name="Position">6</prop>
												<prop name="IsDefault">1</prop>
												<prop name="Efficiency">2</prop>
												<obj name="ChannelProp" class="ChannelProperty" version="1">
													<prop name="ChannelIdx">0</prop>
												</obj>
											</obj>
											<obj name="PropertyObject" class="ChannelGenotype" version="4">
												<prop name="PropertyTypeName">Melt Geno Genotype</prop>
												<prop name="Position">6</prop>
												<prop name="IsDefault">1</prop>
												<prop name="ReadOnly">1</prop>
												<obj name="ChannelProp" class="ChannelProperty" version="1">
													<prop name="ChannelIdx">0</prop>
												</obj>
											</obj>
											<obj name="PropertyObject" class="GroupChannelTypeProp" version="4">
												<prop name="PropertyTypeName">Melt Geno Sample Type</prop>
												<prop name="Position">6</prop>
												<prop name="IsDefault">0</prop>
												<prop name="GroupSampleType">mstUnknown</prop>
												<obj name="ChannelProp" class="ChannelProperty" version="1">
													<prop name="ChannelIdx">0</prop>
												</obj>
											</obj>
											<obj name="PropertyObject" class="QuantSampleTypeProperty" version="4">
												<prop name="PropertyTypeName">Quantification Sample Type</prop>
												<prop name="Position">6</prop>
												<prop name="IsDefault">0</prop>
												<prop name="SampleType">qsUnknown</prop>
												<obj name="ChannelProp" class="ChannelProperty" version="1">
													<prop name="ChannelIdx">0</prop>
												</obj>
											</obj>
											<obj name="PropertyObject" class="ChannelGenotype" version="4">
												<prop name="PropertyTypeName">Scanning Genotype</prop>
												<prop name="Position">6</prop>
												<prop name="IsDefault">1</prop>
												<prop name="ReadOnly">1</prop>
												<obj name="ChannelProp" class="ChannelProperty" version="1">
													<prop name="ChannelIdx">0</prop>
												</obj>
											</obj>
											<obj name="PropertyObject" class="GroupChannelTypeProp" version="4">
												<prop name="PropertyTypeName">Scanning Sample Type</prop>
												<prop name="Position">6</prop>
												<prop name="IsDefault">0</prop>
												<prop name="GroupSampleType">mstUnknown</prop>
												<obj name="ChannelProp" class="ChannelProperty" version="1">
													<prop name="ChannelIdx">0</prop>
												</obj>
											</obj>
											<obj name="PropertyObject" class="TargetName" version="4">
												<prop name="PropertyTypeName">Target Name</prop>
												<prop name="Position">6</prop>
												<prop name="IsDefault">1</prop>
												<obj name="ChannelProp" class="ChannelProperty" version="1">
													<prop name="ChannelIdx">0</prop>
												</obj>
											</obj>
											<obj name="PropertyObject" class="RQTargetProperty" version="4">
												<prop name="PropertyTypeName">Target Type</prop>
												<prop name="Position">6</prop>
												<prop name="IsDefault">0</prop>
												<prop name="TargetType">dtNone</prop>
												<obj name="ChannelProp" class="ChannelProperty" version="1">
													<prop name="ChannelIdx">0</prop>
												</obj>
											</obj>
										</list>
									</obj>
								</list>
							</obj>
						</obj>
						<prop name="ChannelPropertyCount">1</prop>
						<prop name="ContainerPosition">6</prop>
						<prop name="HasSampleProperties">1</prop>
						<obj name="SampleProperties" class="PropertyList" version="1">
							<list name="emlist" count="14">
								<obj name="PropertyObject" class="SamplePrefColor" version="4">
									<prop name="PropertyTypeName">Color</prop>
									<prop name="Position">6</prop>
									<prop name="IsDefault">0</prop>
									<prop name="Color">$00000097</prop>
								</obj>
								<obj name="PropertyObject" class="DominantChannelProp" version="4">
									<prop name="PropertyTypeName">Dominant Channel</prop>
									<prop name="Position">6</prop>
									<prop name="IsDefault">0</prop>
									<prop name="DominantChannel">0</prop>
								</obj>
								<obj name="PropertyObject" class="Genotype" version="4">
									<prop name="PropertyTypeName">EndPt Genotype</prop>
									<prop name="Position">6</prop>
									<prop name="IsDefault">1</prop>
									<prop name="ReadOnly">1</prop>
								</obj>
								<obj name="PropertyObject" class="GroupingSample" version="4">
									<prop name="PropertyTypeName">EndPt Sample Type</prop>
									<prop name="Position">6</prop>
									<prop name="IsDefault">0</prop>
									<prop name="GroupSampleType">mstUnknown</prop>
								</obj>
								<obj name="PropertyObject" class="SamplePrefLineStyle" version="4">
									<prop name="PropertyTypeName">Line Style</prop>
									<prop name="Position">6</prop>
									<prop name="IsDefault">0</prop>
									<prop name="LineStyle">psSolid</prop>
								</obj>
								<obj name="PropertyObject" class="GenSampleEditNotes" version="4">
									<prop name="PropertyTypeName">Notes</prop>
									<prop name="Position">6</prop>
									<prop name="IsDefault">1</prop>
								</obj>
								<obj name="PropertyObject" class="SamplePrefPointStyle" version="4">
									<prop name="PropertyTypeName">Point Style</prop>
									<prop name="Position">6</prop>
									<prop name="IsDefault">0</prop>
									<prop name="PointStyle">psNothing</prop>
								</obj>
								<obj name="PropertyObject" class="GenSampleEditPosition" version="4">
									<prop name="PropertyTypeName">Position</prop>
									<prop name="Position">6</prop>
									<prop name="IsDefault">1</prop>
								</obj>
								<obj name="PropertyObject" class="GenSampleEditReplicate" version="4">
									<prop name="PropertyTypeName">Replicate of</prop>
									<prop name="Position">6</prop>
									<prop name="IsDefault">1</prop>
									<prop name="ReplicateOf">-1</prop>
								</obj>
								<obj name="PropertyObject" class="HTCSampleID" version="4">
									<prop name="PropertyTypeName">Sample ID</prop>
									<prop name="Position">6</prop>
									<prop name="IsDefault">1</prop>
								</obj>
								<obj name="PropertyObject" class="GenSampleEditName" version="4">
									<prop name="PropertyTypeName">Sample Name</prop>
									<prop name="Position">6</prop>
									<prop name="IsDefault">1</prop>
									<prop name="name">Sample 7</prop>
								</obj>
								<obj name="PropertyObject" class="HTCSamplePrepNotes" version="4">
									<prop name="PropertyTypeName">Sample Prep Notes</prop>
									<prop name="Position">6</prop>
									<prop name="IsDefault">1</prop>
								</obj>
								<obj name="PropertyObject" class="GenSampleEditSubset" version="4">
									<prop name="PropertyTypeName">Subsets</prop>
									<prop name="Position">6</prop>
									<prop name="IsDefault">1</prop>
								</obj>
								<obj name="PropertyObject" class="SamplePrefWidth" version="5">
									<prop name="PropertyTypeName">Width</prop>
									<prop name="Position">6</prop>
									<prop name="IsDefault">1</prop>
									<prop name="Width">1</prop>
								</obj>
							</list>
						</obj>
					</obj>
					<obj name="item" class="SamplePropInfo" version="1">
						<obj name="ChannelProperties" class="ChanPropList" version="2">
							<obj name="ChannelProperties" class="EMList" version="1">
								<list name="emlist" count="1">
									<obj name="item" class="PropertyList" version="1">
										<list name="emlist" count="12">
											<obj name="PropertyObject" class="RQSampleTargetProperty" version="4">
												<prop name="PropertyTypeName">Combined Sample and Target Type</prop>
												<prop name="Position">7</prop>
												<prop name="IsDefault">0</prop>
												<obj name="ChannelProp" class="ChannelProperty" version="1">
													<prop name="ChannelIdx">0</prop>
												</obj>
											</obj>
											<obj name="PropertyObject" class="QuantConcProperty" version="4">
												<prop name="PropertyTypeName">Concentration</prop>
												<prop name="Position">7</prop>
												<prop name="IsDefault">1</prop>
												<prop name="Concentration">0</prop>
												<obj name="ChannelProp" class="ChannelProperty" version="1">
													<prop name="ChannelIdx">0</prop>
												</obj>
												<prop name="ReadOnly">1</prop>
											</obj>
											<obj name="PropertyObject" class="QuantCpHighProp" version="4">
												<prop name="PropertyTypeName">Cp High</prop>
												<prop name="Position">7</prop>
												<prop name="IsDefault">1</prop>
												<prop name="CpRangeHigh">0</prop>
												<obj name="ChannelProp" class="ChannelProperty" version="1">
													<prop name="ChannelIdx">0</prop>
												</obj>
												<prop name="ReadOnly">1</prop>
											</obj>
											<obj name="PropertyObject" class="QuantCpLowProp" version="4">
												<prop name="PropertyTypeName">Cp Low</prop>
												<prop name="Position">7</prop>
												<prop name="IsDefault">1</prop>
												<prop name="CpRangeLow">0</prop>
												<obj name="ChannelProp" class="ChannelProperty" version="1">
													<prop name="ChannelIdx">0</prop>
												</obj>
												<prop name="ReadOnly">1</prop>
											</obj>
											<obj name="PropertyObject" class="RQEffProp" version="4">
												<prop name="PropertyTypeName">Efficiency</prop>
												<prop name="Position">7</prop>
												<prop name="IsDefault">1</prop>
												<prop name="Efficiency">2</prop>
												<obj name="ChannelProp" class="ChannelProperty" version="1">
													<prop name="ChannelIdx">0</prop>
												</obj>
											</obj>
											<obj name="PropertyObject" class="ChannelGenotype" version="4">
												<prop name="PropertyTypeName">Melt Geno Genotype</prop>
												<prop name="Position">7</prop>
												<prop name="IsDefault">1</prop>
												<prop name="ReadOnly">1</prop>
												<obj name="ChannelProp" class="ChannelProperty" version="1">
													<prop name="ChannelIdx">0</prop>
												</obj>
											</obj>
											<obj name="PropertyObject" class="GroupChannelTypeProp" version="4">
												<prop name="PropertyTypeName">Melt Geno Sample Type</prop>
												<prop name="Position">7</prop>
												<prop name="IsDefault">0</prop>
												<prop name="GroupSampleType">mstUnknown</prop>
												<obj name="ChannelProp" class="ChannelProperty" version="1">
													<prop name="ChannelIdx">0</prop>
												</obj>
											</obj>
											<obj name="PropertyObject" class="QuantSampleTypeProperty" version="4">
												<prop name="PropertyTypeName">Quantification Sample Type</prop>
												<prop name="Position">7</prop>
												<prop name="IsDefault">0</prop>
												<prop name="SampleType">qsUnknown</prop>
												<obj name="ChannelProp" class="ChannelProperty" version="1">
													<prop name="ChannelIdx">0</prop>
												</obj>
											</obj>
											<obj name="PropertyObject" class="ChannelGenotype" version="4">
												<prop name="PropertyTypeName">Scanning Genotype</prop>
												<prop name="Position">7</prop>
												<prop name="IsDefault">1</prop>
												<prop name="ReadOnly">1</prop>
												<obj name="ChannelProp" class="ChannelProperty" version="1">
													<prop name="ChannelIdx">0</prop>
												</obj>
											</obj>
											<obj name="PropertyObject" class="GroupChannelTypeProp" version="4">
												<prop name="PropertyTypeName">Scanning Sample Type</prop>
												<prop name="Position">7</prop>
												<prop name="IsDefault">0</prop>
												<prop name="GroupSampleType">mstUnknown</prop>
												<obj name="ChannelProp" class="ChannelProperty" version="1">
													<prop name="ChannelIdx">0</prop>
												</obj>
											</obj>
											<obj name="PropertyObject" class="TargetName" version="4">
												<prop name="PropertyTypeName">Target Name</prop>
												<prop name="Position">7</prop>
												<prop name="IsDefault">1</prop>
												<obj name="ChannelProp" class="ChannelProperty" version="1">
													<prop name="ChannelIdx">0</prop>
												</obj>
											</obj>
											<obj name="PropertyObject" class="RQTargetProperty" version="4">
												<prop name="PropertyTypeName">Target Type</prop>
												<prop name="Position">7</prop>
												<prop name="IsDefault">0</prop>
												<prop name="TargetType">dtNone</prop>
												<obj name="ChannelProp" class="ChannelProperty" version="1">
													<prop name="ChannelIdx">0</prop>
												</obj>
											</obj>
										</list>
									</obj>
								</list>
							</obj>
						</obj>
						<prop name="ChannelPropertyCount">1</prop>
						<prop name="ContainerPosition">7</prop>
						<prop name="HasSampleProperties">1</prop>
						<obj name="SampleProperties" class="PropertyList" version="1">
							<list name="emlist" count="14">
								<obj name="PropertyObject" class="SamplePrefColor" version="4">
									<prop name="PropertyTypeName">Color</prop>
									<prop name="Position">7</prop>
									<prop name="IsDefault">0</prop>
									<prop name="Color">$00FFFF0F</prop>
								</obj>
								<obj name="PropertyObject" class="DominantChannelProp" version="4">
									<prop name="PropertyTypeName">Dominant Channel</prop>
									<prop name="Position">7</prop>
									<prop name="IsDefault">0</prop>
									<prop name="DominantChannel">0</prop>
								</obj>
								<obj name="PropertyObject" class="Genotype" version="4">
									<prop name="PropertyTypeName">EndPt Genotype</prop>
									<prop name="Position">7</prop>
									<prop name="IsDefault">1</prop>
									<prop name="ReadOnly">1</prop>
								</obj>
								<obj name="PropertyObject" class="GroupingSample" version="4">
									<prop name="PropertyTypeName">EndPt Sample Type</prop>
									<prop name="Position">7</prop>
									<prop name="IsDefault">0</prop>
									<prop name="GroupSampleType">mstUnknown</prop>
								</obj>
								<obj name="PropertyObject" class="SamplePrefLineStyle" version="4">
									<prop name="PropertyTypeName">Line Style</prop>
									<prop name="Position">7</prop>
									<prop name="IsDefault">0</prop>
									<prop name="LineStyle">psSolid</prop>
								</obj>
								<obj name="PropertyObject" class="GenSampleEditNotes" version="4">
									<prop name="PropertyTypeName">Notes</prop>
									<prop name="Position">7</prop>
									<prop name="IsDefault">1</prop>
								</obj>
								<obj name="PropertyObject" class="SamplePrefPointStyle" version="4">
									<prop name="PropertyTypeName">Point Style</prop>
									<prop name="Position">7</prop>
									<prop name="IsDefault">0</prop>
									<prop name="PointStyle">psNothing</prop>
								</obj>
								<obj name="PropertyObject" class="GenSampleEditPosition" version="4">
									<prop name="PropertyTypeName">Position</prop>
									<prop name="Position">7</prop>
									<prop name="IsDefault">1</prop>
								</obj>
								<obj name="PropertyObject" class="GenSampleEditReplicate" version="4">
									<prop name="PropertyTypeName">Replicate of</prop>
									<prop name="Position">7</prop>
									<prop name="IsDefault">1</prop>
									<prop name="ReplicateOf">-1</prop>
								</obj>
								<obj name="PropertyObject" class="HTCSampleID" version="4">
									<prop name="PropertyTypeName">Sample ID</prop>
									<prop name="Position">7</prop>
									<prop name="IsDefault">1</prop>
								</obj>
								<obj name="PropertyObject" class="GenSampleEditName" version="4">
									<prop name="PropertyTypeName">Sample Name</prop>
									<prop name="Position">7</prop>
									<prop name="IsDefault">1</prop>
									<prop name="name">Sample 8</prop>
								</obj>
								<obj name="PropertyObject" class="HTCSamplePrepNotes" version="4">
									<prop name="PropertyTypeName">Sample Prep Notes</prop>
									<prop name="Position">7</prop>
									<prop name="IsDefault">1</prop>
								</obj>
								<obj name="PropertyObject" class="GenSampleEditSubset" version="4">
									<prop name="PropertyTypeName">Subsets</prop>
									<prop name="Position">7</prop>
									<prop name="IsDefault">1</prop>
								</obj>
								<obj name="PropertyObject" class="SamplePrefWidth" version="5">
									<prop name="PropertyTypeName">Width</prop>
									<prop name="Position">7</prop>
									<prop name="IsDefault">1</prop>
									<prop name="Width">1</prop>
								</obj>
							</list>
						</obj>
					</obj>
					<obj name="item" class="SamplePropInfo" version="1">
						<obj name="ChannelProperties" class="ChanPropList" version="2">
							<obj name="ChannelProperties" class="EMList" version="1">
								<list name="emlist" count="1">
									<obj name="item" class="PropertyList" version="1">
										<list name="emlist" count="12">
											<obj name="PropertyObject" class="RQSampleTargetProperty" version="4">
												<prop name="PropertyTypeName">Combined Sample and Target Type</prop>
												<prop name="Position">8</prop>
												<prop name="IsDefault">0</prop>
												<obj name="ChannelProp" class="ChannelProperty" version="1">
													<prop name="ChannelIdx">0</prop>
												</obj>
											</obj>
											<obj name="PropertyObject" class="QuantConcProperty" version="4">
												<prop name="PropertyTypeName">Concentration</prop>
												<prop name="Position">8</prop>
												<prop name="IsDefault">1</prop>
												<prop name="Concentration">0</prop>
												<obj name="ChannelProp" class="ChannelProperty" version="1">
													<prop name="ChannelIdx">0</prop>
												</obj>
												<prop name="ReadOnly">1</prop>
											</obj>
											<obj name="PropertyObject" class="QuantCpHighProp" version="4">
												<prop name="PropertyTypeName">Cp High</prop>
												<prop name="Position">8</prop>
												<prop name="IsDefault">1</prop>
												<prop name="CpRangeHigh">0</prop>
												<obj name="ChannelProp" class="ChannelProperty" version="1">
													<prop name="ChannelIdx">0</prop>
												</obj>
												<prop name="ReadOnly">1</prop>
											</obj>
											<obj name="PropertyObject" class="QuantCpLowProp" version="4">
												<prop name="PropertyTypeName">Cp Low</prop>
												<prop name="Position">8</prop>
												<prop name="IsDefault">1</prop>
												<prop name="CpRangeLow">0</prop>
												<obj name="ChannelProp" class="ChannelProperty" version="1">
													<prop name="ChannelIdx">0</prop>
												</obj>
												<prop name="ReadOnly">1</prop>
											</obj>
											<obj name="PropertyObject" class="RQEffProp" version="4">
												<prop name="PropertyTypeName">Efficiency</prop>
												<prop name="Position">8</prop>
												<prop name="IsDefault">1</prop>
												<prop name="Efficiency">2</prop>
												<obj name="ChannelProp" class="ChannelProperty" version="1">
													<prop name="ChannelIdx">0</prop>
												</obj>
											</obj>
											<obj name="PropertyObject" class="ChannelGenotype" version="4">
												<prop name="PropertyTypeName">Melt Geno Genotype</prop>
												<prop name="Position">8</prop>
												<prop name="IsDefault">1</prop>
												<prop name="ReadOnly">1</prop>
												<obj name="ChannelProp" class="ChannelProperty" version="1">
													<prop name="ChannelIdx">0</prop>
												</obj>
											</obj>
											<obj name="PropertyObject" class="GroupChannelTypeProp" version="4">
												<prop name="PropertyTypeName">Melt Geno Sample Type</prop>
												<prop name="Position">8</prop>
												<prop name="IsDefault">0</prop>
												<prop name="GroupSampleType">mstUnknown</prop>
												<obj name="ChannelProp" class="ChannelProperty" version="1">
													<prop name="ChannelIdx">0</prop>
												</obj>
											</obj>
											<obj name="PropertyObject" class="QuantSampleTypeProperty" version="4">
												<prop name="PropertyTypeName">Quantification Sample Type</prop>
												<prop name="Position">8</prop>
												<prop name="IsDefault">0</prop>
												<prop name="SampleType">qsUnknown</prop>
												<obj name="ChannelProp" class="ChannelProperty" version="1">
													<prop name="ChannelIdx">0</prop>
												</obj>
											</obj>
											<obj name="PropertyObject" class="ChannelGenotype" version="4">
												<prop name="PropertyTypeName">Scanning Genotype</prop>
												<prop name="Position">8</prop>
												<prop name="IsDefault">1</prop>
												<prop name="ReadOnly">1</prop>
												<obj name="ChannelProp" class="ChannelProperty" version="1">
													<prop name="ChannelIdx">0</prop>
												</obj>
											</obj>
											<obj name="PropertyObject" class="GroupChannelTypeProp" version="4">
												<prop name="PropertyTypeName">Scanning Sample Type</prop>
												<prop name="Position">8</prop>
												<prop name="IsDefault">0</prop>
												<prop name="GroupSampleType">mstUnknown</prop>
												<obj name="ChannelProp" class="ChannelProperty" version="1">
													<prop name="ChannelIdx">0</prop>
												</obj>
											</obj>
											<obj name="PropertyObject" class="TargetName" version="4">
												<prop name="PropertyTypeName">Target Name</prop>
												<prop name="Position">8</prop>
												<prop name="IsDefault">1</prop>
												<obj name="ChannelProp" class="ChannelProperty" version="1">
													<prop name="ChannelIdx">0</prop>
												</obj>
											</obj>
											<obj name="PropertyObject" class="RQTargetProperty" version="4">
												<prop name="PropertyTypeName">Target Type</prop>
												<prop name="Position">8</prop>
												<prop name="IsDefault">0</prop>
												<prop name="TargetType">dtNone</prop>
												<obj name="ChannelProp" class="ChannelProperty" version="1">
													<prop name="ChannelIdx">0</prop>
												</obj>
											</obj>
										</list>
									</obj>
								</list>
							</obj>
						</obj>
						<prop name="ChannelPropertyCount">1</prop>
						<prop name="ContainerPosition">8</prop>
						<prop name="HasSampleProperties">1</prop>
						<obj name="SampleProperties" class="PropertyList" version="1">
							<list name="emlist" count="14">
								<obj name="PropertyObject" class="SamplePrefColor" version="4">
									<prop name="PropertyTypeName">Color</prop>
									<prop name="Position">8</prop>
									<prop name="IsDefault">0</prop>
									<prop name="Color">$00404000</prop>
								</obj>
								<obj name="PropertyObject" class="DominantChannelProp" version="4">
									<prop name="PropertyTypeName">Dominant Channel</prop>
									<prop name="Position">8</prop>
									<prop name="IsDefault">0</prop>
									<prop name="DominantChannel">0</prop>
								</obj>
								<obj name="PropertyObject" class="Genotype" version="4">
									<prop name="PropertyTypeName">EndPt Genotype</prop>
									<prop name="Position">8</prop>
									<prop name="IsDefault">1</prop>
									<prop name="ReadOnly">1</prop>
								</obj>
								<obj name="PropertyObject" class="GroupingSample" version="4">
									<prop name="PropertyTypeName">EndPt Sample Type</prop>
									<prop name="Position">8</prop>
									<prop name="IsDefault">0</prop>
									<prop name="GroupSampleType">mstUnknown</prop>
								</obj>
								<obj name="PropertyObject" class="SamplePrefLineStyle" version="4">
									<prop name="PropertyTypeName">Line Style</prop>
									<prop name="Position">8</prop>
									<prop name="IsDefault">0</prop>
									<prop name="LineStyle">psSolid</prop>
								</obj>
								<obj name="PropertyObject" class="GenSampleEditNotes" version="4">
									<prop name="PropertyTypeName">Notes</prop>
									<prop name="Position">8</prop>
									<prop name="IsDefault">1</prop>
								</obj>
								<obj name="PropertyObject" class="SamplePrefPointStyle" version="4">
									<prop name="PropertyTypeName">Point Style</prop>
									<prop name="Position">8</prop>
									<prop name="IsDefault">0</prop>
									<prop name="PointStyle">psNothing</prop>
								</obj>
								<obj name="PropertyObject" class="GenSampleEditPosition" version="4">
									<prop name="PropertyTypeName">Position</prop>
									<prop name="Position">8</prop>
									<prop name="IsDefault">1</prop>
								</obj>
								<obj name="PropertyObject" class="GenSampleEditReplicate" version="4">
									<prop name="PropertyTypeName">Replicate of</prop>
									<prop name="Position">8</prop>
									<prop name="IsDefault">1</prop>
									<prop name="ReplicateOf">-1</prop>
								</obj>
								<obj name="PropertyObject" class="HTCSampleID" version="4">
									<prop name="PropertyTypeName">Sample ID</prop>
									<prop name="Position">8</prop>
									<prop name="IsDefault">1</prop>
								</obj>
								<obj name="PropertyObject" class="GenSampleEditName" version="4">
									<prop name="PropertyTypeName">Sample Name</prop>
									<prop name="Position">8</prop>
									<prop name="IsDefault">1</prop>
									<prop name="name">Sample 9</prop>
								</obj>
								<obj name="PropertyObject" class="HTCSamplePrepNotes" version="4">
									<prop name="PropertyTypeName">Sample Prep Notes</prop>
									<prop name="Position">8</prop>
									<prop name="IsDefault">1</prop>
								</obj>
								<obj name="PropertyObject" class="GenSampleEditSubset" version="4">
									<prop name="PropertyTypeName">Subsets</prop>
									<prop name="Position">8</prop>
									<prop name="IsDefault">1</prop>
								</obj>
								<obj name="PropertyObject" class="SamplePrefWidth" version="5">
									<prop name="PropertyTypeName">Width</prop>
									<prop name="Position">8</prop>
									<prop name="IsDefault">1</prop>
									<prop name="Width">1</prop>
								</obj>
							</list>
						</obj>
					</obj>
					<obj name="item" class="SamplePropInfo" version="1">
						<obj name="ChannelProperties" class="ChanPropList" version="2">
							<obj name="ChannelProperties" class="EMList" version="1">
								<list name="emlist" count="1">
									<obj name="item" class="PropertyList" version="1">
										<list name="emlist" count="12">
											<obj name="PropertyObject" class="RQSampleTargetProperty" version="4">
												<prop name="PropertyTypeName">Combined Sample and Target Type</prop>
												<prop name="Position">9</prop>
												<prop name="IsDefault">0</prop>
												<obj name="ChannelProp" class="ChannelProperty" version="1">
													<prop name="ChannelIdx">0</prop>
												</obj>
											</obj>
											<obj name="PropertyObject" class="QuantConcProperty" version="4">
												<prop name="PropertyTypeName">Concentration</prop>
												<prop name="Position">9</prop>
												<prop name="IsDefault">1</prop>
												<prop name="Concentration">0</prop>
												<obj name="ChannelProp" class="ChannelProperty" version="1">
													<prop name="ChannelIdx">0</prop>
												</obj>
												<prop name="ReadOnly">1</prop>
											</obj>
											<obj name="PropertyObject" class="QuantCpHighProp" version="4">
												<prop name="PropertyTypeName">Cp High</prop>
												<prop name="Position">9</prop>
												<prop name="IsDefault">1</prop>
												<prop name="CpRangeHigh">0</prop>
												<obj name="ChannelProp" class="ChannelProperty" version="1">
													<prop name="ChannelIdx">0</prop>
												</obj>
												<prop name="ReadOnly">1</prop>
											</obj>
											<obj name="PropertyObject" class="QuantCpLowProp" version="4">
												<prop name="PropertyTypeName">Cp Low</prop>
												<prop name="Position">9</prop>
												<prop name="IsDefault">1</prop>
												<prop name="CpRangeLow">0</prop>
												<obj name="ChannelProp" class="ChannelProperty" version="1">
													<prop name="ChannelIdx">0</prop>
												</obj>
												<prop name="ReadOnly">1</prop>
											</obj>
											<obj name="PropertyObject" class="RQEffProp" version="4">
												<prop name="PropertyTypeName">Efficiency</prop>
												<prop name="Position">9</prop>
												<prop name="IsDefault">1</prop>
												<prop name="Efficiency">2</prop>
												<obj name="ChannelProp" class="ChannelProperty" version="1">
													<prop name="ChannelIdx">0</prop>
												</obj>
											</obj>
											<obj name="PropertyObject" class="ChannelGenotype" version="4">
												<prop name="PropertyTypeName">Melt Geno Genotype</prop>
												<prop name="Position">9</prop>
												<prop name="IsDefault">1</prop>
												<prop name="ReadOnly">1</prop>
												<obj name="ChannelProp" class="ChannelProperty" version="1">
													<prop name="ChannelIdx">0</prop>
												</obj>
											</obj>
											<obj name="PropertyObject" class="GroupChannelTypeProp" version="4">
												<prop name="PropertyTypeName">Melt Geno Sample Type</prop>
												<prop name="Position">9</prop>
												<prop name="IsDefault">0</prop>
												<prop name="GroupSampleType">mstUnknown</prop>
												<obj name="ChannelProp" class="ChannelProperty" version="1">
													<prop name="ChannelIdx">0</prop>
												</obj>
											</obj>
											<obj name="PropertyObject" class="QuantSampleTypeProperty" version="4">
												<prop name="PropertyTypeName">Quantification Sample Type</prop>
												<prop name="Position">9</prop>
												<prop name="IsDefault">0</prop>
												<prop name="SampleType">qsUnknown</prop>
												<obj name="ChannelProp" class="ChannelProperty" version="1">
													<prop name="ChannelIdx">0</prop>
												</obj>
											</obj>
											<obj name="PropertyObject" class="ChannelGenotype" version="4">
												<prop name="PropertyTypeName">Scanning Genotype</prop>
												<prop name="Position">9</prop>
												<prop name="IsDefault">1</prop>
												<prop name="ReadOnly">1</prop>
												<obj name="ChannelProp" class="ChannelProperty" version="1">
													<prop name="ChannelIdx">0</prop>
												</obj>
											</obj>
											<obj name="PropertyObject" class="GroupChannelTypeProp" version="4">
												<prop name="PropertyTypeName">Scanning Sample Type</prop>
												<prop name="Position">9</prop>
												<prop name="IsDefault">0</prop>
												<prop name="GroupSampleType">mstUnknown</prop>
												<obj name="ChannelProp" class="ChannelProperty" version="1">
													<prop name="ChannelIdx">0</prop>
												</obj>
											</obj>
											<obj name="PropertyObject" class="TargetName" version="4">
												<prop name="PropertyTypeName">Target Name</prop>
												<prop name="Position">9</prop>
												<prop name="IsDefault">1</prop>
												<obj name="ChannelProp" class="ChannelProperty" version="1">
													<prop name="ChannelIdx">0</prop>
												</obj>
											</obj>
											<obj name="PropertyObject" class="RQTargetProperty" version="4">
												<prop name="PropertyTypeName">Target Type</prop>
												<prop name="Position">9</prop>
												<prop name="IsDefault">0</prop>
												<prop name="TargetType">dtNone</prop>
												<obj name="ChannelProp" class="ChannelProperty" version="1">
													<prop name="ChannelIdx">0</prop>
												</obj>
											</obj>
										</list>
									</obj>
								</list>
							</obj>
						</obj>
						<prop name="ChannelPropertyCount">1</prop>
						<prop name="ContainerPosition">9</prop>
						<prop name="HasSampleProperties">1</prop>
						<obj name="SampleProperties" class="PropertyList" version="1">
							<list name="emlist" count="14">
								<obj name="PropertyObject" class="SamplePrefColor" version="4">
									<prop name="PropertyTypeName">Color</prop>
									<prop name="Position">9</prop>
									<prop name="IsDefault">0</prop>
									<prop name="Color">$004080FF</prop>
								</obj>
								<obj name="PropertyObject" class="DominantChannelProp" version="4">
									<prop name="PropertyTypeName">Dominant Channel</prop>
									<prop name="Position">9</prop>
									<prop name="IsDefault">0</prop>
									<prop name="DominantChannel">0</prop>
								</obj>
								<obj name="PropertyObject" class="Genotype" version="4">
									<prop name="PropertyTypeName">EndPt Genotype</prop>
									<prop name="Position">9</prop>
									<prop name="IsDefault">1</prop>
									<prop name="ReadOnly">1</prop>
								</obj>
								<obj name="PropertyObject" class="GroupingSample" version="4">
									<prop name="PropertyTypeName">EndPt Sample Type</prop>
									<prop name="Position">9</prop>
									<prop name="IsDefault">0</prop>
									<prop name="GroupSampleType">mstUnknown</prop>
								</obj>
								<obj name="PropertyObject" class="SamplePrefLineStyle" version="4">
									<prop name="PropertyTypeName">Line Style</prop>
									<prop name="Position">9</prop>
									<prop name="IsDefault">0</prop>
									<prop name="LineStyle">psSolid</prop>
								</obj>
								<obj name="PropertyObject" class="GenSampleEditNotes" version="4">
									<prop name="PropertyTypeName">Notes</prop>
									<prop name="Position">9</prop>
									<prop name="IsDefault">1</prop>
								</obj>
								<obj name="PropertyObject" class="SamplePrefPointStyle" version="4">
									<prop name="PropertyTypeName">Point Style</prop>
									<prop name="Position">9</prop>
									<prop name="IsDefault">0</prop>
									<prop name="PointStyle">psNothing</prop>
								</obj>
								<obj name="PropertyObject" class="GenSampleEditPosition" version="4">
									<prop name="PropertyTypeName">Position</prop>
									<prop name="Position">9</prop>
									<prop name="IsDefault">1</prop>
								</obj>
								<obj name="PropertyObject" class="GenSampleEditReplicate" version="4">
									<prop name="PropertyTypeName">Replicate of</prop>
									<prop name="Position">9</prop>
									<prop name="IsDefault">1</prop>
									<prop name="ReplicateOf">-1</prop>
								</obj>
								<obj name="PropertyObject" class="HTCSampleID" version="4">
									<prop name="PropertyTypeName">Sample ID</prop>
									<prop name="Position">9</prop>
									<prop name="IsDefault">1</prop>
								</obj>
								<obj name="PropertyObject" class="GenSampleEditName" version="4">
									<prop name="PropertyTypeName">Sample Name</prop>
									<prop name="Position">9</prop>
									<prop name="IsDefault">1</prop>
									<prop name="name">Sample 10</prop>
								</obj>
								<obj name="PropertyObject" class="HTCSamplePrepNotes" version="4">
									<prop name="PropertyTypeName">Sample Prep Notes</prop>
									<prop name="Position">9</prop>
									<prop name="IsDefault">1</prop>
								</obj>
								<obj name="PropertyObject" class="GenSampleEditSubset" version="4">
									<prop name="PropertyTypeName">Subsets</prop>
									<prop name="Position">9</prop>
									<prop name="IsDefault">1</prop>
								</obj>
								<obj name="PropertyObject" class="SamplePrefWidth" version="5">
									<prop name="PropertyTypeName">Width</prop>
									<prop name="Position">9</prop>
									<prop name="IsDefault">1</prop>
									<prop name="Width">1</prop>
								</obj>
							</list>
						</obj>
					</obj>
					<obj name="item" class="SamplePropInfo" version="1">
						<obj name="ChannelProperties" class="ChanPropList" version="2">
							<obj name="ChannelProperties" class="EMList" version="1">
								<list name="emlist" count="1">
									<obj name="item" class="PropertyList" version="1">
										<list name="emlist" count="12">
											<obj name="PropertyObject" class="RQSampleTargetProperty" version="4">
												<prop name="PropertyTypeName">Combined Sample and Target Type</prop>
												<prop name="Position">10</prop>
												<prop name="IsDefault">0</prop>
												<obj name="ChannelProp" class="ChannelProperty" version="1">
													<prop name="ChannelIdx">0</prop>
												</obj>
											</obj>
											<obj name="PropertyObject" class="QuantConcProperty" version="4">
												<prop name="PropertyTypeName">Concentration</prop>
												<prop name="Position">10</prop>
												<prop name="IsDefault">1</prop>
												<prop name="Concentration">0</prop>
												<obj name="ChannelProp" class="ChannelProperty" version="1">
													<prop name="ChannelIdx">0</prop>
												</obj>
												<prop name="ReadOnly">1</prop>
											</obj>
											<obj name="PropertyObject" class="QuantCpHighProp" version="4">
												<prop name="PropertyTypeName">Cp High</prop>
												<prop name="Position">10</prop>
												<prop name="IsDefault">1</prop>
												<prop name="CpRangeHigh">0</prop>
												<obj name="ChannelProp" class="ChannelProperty" version="1">
													<prop name="ChannelIdx">0</prop>
												</obj>
												<prop name="ReadOnly">1</prop>
											</obj>
											<obj name="PropertyObject" class="QuantCpLowProp" version="4">
												<prop name="PropertyTypeName">Cp Low</prop>
												<prop name="Position">10</prop>
												<prop name="IsDefault">1</prop>
												<prop name="CpRangeLow">0</prop>
												<obj name="ChannelProp" class="ChannelProperty" version="1">
													<prop name="ChannelIdx">0</prop>
												</obj>
												<prop name="ReadOnly">1</prop>
											</obj>
											<obj name="PropertyObject" class="RQEffProp" version="4">
												<prop name="PropertyTypeName">Efficiency</prop>
												<prop name="Position">10</prop>
												<prop name="IsDefault">1</prop>
												<prop name="Efficiency">2</prop>
												<obj name="ChannelProp" class="ChannelProperty" version="1">
													<prop name="ChannelIdx">0</prop>
												</obj>
											</obj>
											<obj name="PropertyObject" class="ChannelGenotype" version="4">
												<prop name="PropertyTypeName">Melt Geno Genotype</prop>
												<prop name="Position">10</prop>
												<prop name="IsDefault">1</prop>
												<prop name="ReadOnly">1</prop>
												<obj name="ChannelProp" class="ChannelProperty" version="1">
													<prop name="ChannelIdx">0</prop>
												</obj>
											</obj>
											<obj name="PropertyObject" class="GroupChannelTypeProp" version="4">
												<prop name="PropertyTypeName">Melt Geno Sample Type</prop>
												<prop name="Position">10</prop>
												<prop name="IsDefault">0</prop>
												<prop name="GroupSampleType">mstUnknown</prop>
												<obj name="ChannelProp" class="ChannelProperty" version="1">
													<prop name="ChannelIdx">0</prop>
												</obj>
											</obj>
											<obj name="PropertyObject" class="QuantSampleTypeProperty" version="4">
												<prop name="PropertyTypeName">Quantification Sample Type</prop>
												<prop name="Position">10</prop>
												<prop name="IsDefault">0</prop>
												<prop name="SampleType">qsUnknown</prop>
												<obj name="ChannelProp" class="ChannelProperty" version="1">
													<prop name="ChannelIdx">0</prop>
												</obj>
											</obj>
											<obj name="PropertyObject" class="ChannelGenotype" version="4">
												<prop name="PropertyTypeName">Scanning Genotype</prop>
												<prop name="Position">10</prop>
												<prop name="IsDefault">1</prop>
												<prop name="ReadOnly">1</prop>
												<obj name="ChannelProp" class="ChannelProperty" version="1">
													<prop name="ChannelIdx">0</prop>
												</obj>
											</obj>
											<obj name="PropertyObject" class="GroupChannelTypeProp" version="4">
												<prop name="PropertyTypeName">Scanning Sample Type</prop>
												<prop name="Position">10</prop>
												<prop name="IsDefault">0</prop>
												<prop name="GroupSampleType">mstUnknown</prop>
												<obj name="ChannelProp" class="ChannelProperty" version="1">
													<prop name="ChannelIdx">0</prop>
												</obj>
											</obj>
											<obj name="PropertyObject" class="TargetName" version="4">
												<prop name="PropertyTypeName">Target Name</prop>
												<prop name="Position">10</prop>
												<prop name="IsDefault">1</prop>
												<obj name="ChannelProp" class="ChannelProperty" version="1">
													<prop name="ChannelIdx">0</prop>
												</obj>
											</obj>
											<obj name="PropertyObject" class="RQTargetProperty" version="4">
												<prop name="PropertyTypeName">Target Type</prop>
												<prop name="Position">10</prop>
												<prop name="IsDefault">0</prop>
												<prop name="TargetType">dtNone</prop>
												<obj name="ChannelProp" class="ChannelProperty" version="1">
													<prop name="ChannelIdx">0</prop>
												</obj>
											</obj>
										</list>
									</obj>
								</list>
							</obj>
						</obj>
						<prop name="ChannelPropertyCount">1</prop>
						<prop name="ContainerPosition">10</prop>
						<prop name="HasSampleProperties">1</prop>
						<obj name="SampleProperties" class="PropertyList" version="1">
							<list name="emlist" count="14">
								<obj name="PropertyObject" class="SamplePrefColor" version="4">
									<prop name="PropertyTypeName">Color</prop>
									<prop name="Position">10</prop>
									<prop name="IsDefault">0</prop>
									<prop name="Color">$00FD0299</prop>
								</obj>
								<obj name="PropertyObject" class="DominantChannelProp" version="4">
									<prop name="PropertyTypeName">Dominant Channel</prop>
									<prop name="Position">10</prop>
									<prop name="IsDefault">0</prop>
									<prop name="DominantChannel">0</prop>
								</obj>
								<obj name="PropertyObject" class="Genotype" version="4">
									<prop name="PropertyTypeName">EndPt Genotype</prop>
									<prop name="Position">10</prop>
									<prop name="IsDefault">1</prop>
									<prop name="ReadOnly">1</prop>
								</obj>
								<obj name="PropertyObject" class="GroupingSample" version="4">
									<prop name="PropertyTypeName">EndPt Sample Type</prop>
									<prop name="Position">10</prop>
									<prop name="IsDefault">0</prop>
									<prop name="GroupSampleType">mstUnknown</prop>
								</obj>
								<obj name="PropertyObject" class="SamplePrefLineStyle" version="4">
									<prop name="PropertyTypeName">Line Style</prop>
									<prop name="Position">10</prop>
									<prop name="IsDefault">0</prop>
									<prop name="LineStyle">psSolid</prop>
								</obj>
								<obj name="PropertyObject" class="GenSampleEditNotes" version="4">
									<prop name="PropertyTypeName">Notes</prop>
									<prop name="Position">10</prop>
									<prop name="IsDefault">1</prop>
								</obj>
								<obj name="PropertyObject" class="SamplePrefPointStyle" version="4">
									<prop name="PropertyTypeName">Point Style</prop>
									<prop name="Position">10</prop>
									<prop name="IsDefault">0</prop>
									<prop name="PointStyle">psNothing</prop>
								</obj>
								<obj name="PropertyObject" class="GenSampleEditPosition" version="4">
									<prop name="PropertyTypeName">Position</prop>
									<prop name="Position">10</prop>
									<prop name="IsDefault">1</prop>
								</obj>
								<obj name="PropertyObject" class="GenSampleEditReplicate" version="4">
									<prop name="PropertyTypeName">Replicate of</prop>
									<prop name="Position">10</prop>
									<prop name="IsDefault">1</prop>
									<prop name="ReplicateOf">-1</prop>
								</obj>
								<obj name="PropertyObject" class="HTCSampleID" version="4">
									<prop name="PropertyTypeName">Sample ID</prop>
									<prop name="Position">10</prop>
									<prop name="IsDefault">1</prop>
								</obj>
								<obj name="PropertyObject" class="GenSampleEditName" version="4">
									<prop name="PropertyTypeName">Sample Name</prop>
									<prop name="Position">10</prop>
									<prop name="IsDefault">1</prop>
									<prop name="name">Sample 11</prop>
								</obj>
								<obj name="PropertyObject" class="HTCSamplePrepNotes" version="4">
									<prop name="PropertyTypeName">Sample Prep Notes</prop>
									<prop name="Position">10</prop>
									<prop name="IsDefault">1</prop>
								</obj>
								<obj name="PropertyObject" class="GenSampleEditSubset" version="4">
									<prop name="PropertyTypeName">Subsets</prop>
									<prop name="Position">10</prop>
									<prop name="IsDefault">1</prop>
								</obj>
								<obj name="PropertyObject" class="SamplePrefWidth" version="5">
									<prop name="PropertyTypeName">Width</prop>
									<prop name="Position">10</prop>
									<prop name="IsDefault">1</prop>
									<prop name="Width">1</prop>
								</obj>
							</list>
						</obj>
					</obj>
					<obj name="item" class="SamplePropInfo" version="1">
						<obj name="ChannelProperties" class="ChanPropList" version="2">
							<obj name="ChannelProperties" class="EMList" version="1">
								<list name="emlist" count="1">
									<obj name="item" class="PropertyList" version="1">
										<list name="emlist" count="12">
											<obj name="PropertyObject" class="RQSampleTargetProperty" version="4">
												<prop name="PropertyTypeName">Combined Sample and Target Type</prop>
												<prop name="Position">11</prop>
												<prop name="IsDefault">0</prop>
												<obj name="ChannelProp" class="ChannelProperty" version="1">
													<prop name="ChannelIdx">0</prop>
												</obj>
											</obj>
											<obj name="PropertyObject" class="QuantConcProperty" version="4">
												<prop name="PropertyTypeName">Concentration</prop>
												<prop name="Position">11</prop>
												<prop name="IsDefault">1</prop>
												<prop name="Concentration">0</prop>
												<obj name="ChannelProp" class="ChannelProperty" version="1">
													<prop name="ChannelIdx">0</prop>
												</obj>
												<prop name="ReadOnly">1</prop>
											</obj>
											<obj name="PropertyObject" class="QuantCpHighProp" version="4">
												<prop name="PropertyTypeName">Cp High</prop>
												<prop name="Position">11</prop>
												<prop name="IsDefault">1</prop>
												<prop name="CpRangeHigh">0</prop>
												<obj name="ChannelProp" class="ChannelProperty" version="1">
													<prop name="ChannelIdx">0</prop>
												</obj>
												<prop name="ReadOnly">1</prop>
											</obj>
											<obj name="PropertyObject" class="QuantCpLowProp" version="4">
												<prop name="PropertyTypeName">Cp Low</prop>
												<prop name="Position">11</prop>
												<prop name="IsDefault">1</prop>
												<prop name="CpRangeLow">0</prop>
												<obj name="ChannelProp" class="ChannelProperty" version="1">
													<prop name="ChannelIdx">0</prop>
												</obj>
												<prop name="ReadOnly">1</prop>
											</obj>
											<obj name="PropertyObject" class="RQEffProp" version="4">
												<prop name="PropertyTypeName">Efficiency</prop>
												<prop name="Position">11</prop>
												<prop name="IsDefault">1</prop>
												<prop name="Efficiency">2</prop>
												<obj name="ChannelProp" class="ChannelProperty" version="1">
													<prop name="ChannelIdx">0</prop>
												</obj>
											</obj>
											<obj name="PropertyObject" class="ChannelGenotype" version="4">
												<prop name="PropertyTypeName">Melt Geno Genotype</prop>
												<prop name="Position">11</prop>
												<prop name="IsDefault">1</prop>
												<prop name="ReadOnly">1</prop>
												<obj name="ChannelProp" class="ChannelProperty" version="1">
													<prop name="ChannelIdx">0</prop>
												</obj>
											</obj>
											<obj name="PropertyObject" class="GroupChannelTypeProp" version="4">
												<prop name="PropertyTypeName">Melt Geno Sample Type</prop>
												<prop name="Position">11</prop>
												<prop name="IsDefault">0</prop>
												<prop name="GroupSampleType">mstUnknown</prop>
												<obj name="ChannelProp" class="ChannelProperty" version="1">
													<prop name="ChannelIdx">0</prop>
												</obj>
											</obj>
											<obj name="PropertyObject" class="QuantSampleTypeProperty" version="4">
												<prop name="PropertyTypeName">Quantification Sample Type</prop>
												<prop name="Position">11</prop>
												<prop name="IsDefault">0</prop>
												<prop name="SampleType">qsUnknown</prop>
												<obj name="ChannelProp" class="ChannelProperty" version="1">
													<prop name="ChannelIdx">0</prop>
												</obj>
											</obj>
											<obj name="PropertyObject" class="ChannelGenotype" version="4">
												<prop name="PropertyTypeName">Scanning Genotype</prop>
												<prop name="Position">11</prop>
												<prop name="IsDefault">1</prop>
												<prop name="ReadOnly">1</prop>
												<obj name="ChannelProp" class="ChannelProperty" version="1">
													<prop name="ChannelIdx">0</prop>
												</obj>
											</obj>
											<obj name="PropertyObject" class="GroupChannelTypeProp" version="4">
												<prop name="PropertyTypeName">Scanning Sample Type</prop>
												<prop name="Position">11</prop>
												<prop name="IsDefault">0</prop>
												<prop name="GroupSampleType">mstUnknown</prop>
												<obj name="ChannelProp" class="ChannelProperty" version="1">
													<prop name="ChannelIdx">0</prop>
												</obj>
											</obj>
											<obj name="PropertyObject" class="TargetName" version="4">
												<prop name="PropertyTypeName">Target Name</prop>
												<prop name="Position">11</prop>
												<prop name="IsDefault">1</prop>
												<obj name="ChannelProp" class="ChannelProperty" version="1">
													<prop name="ChannelIdx">0</prop>
												</obj>
											</obj>
											<obj name="PropertyObject" class="RQTargetProperty" version="4">
												<prop name="PropertyTypeName">Target Type</prop>
												<prop name="Position">11</prop>
												<prop name="IsDefault">0</prop>
												<prop name="TargetType">dtNone</prop>
												<obj name="ChannelProp" class="ChannelProperty" version="1">
													<prop name="ChannelIdx">0</prop>
												</obj>
											</obj>
										</list>
									</obj>
								</list>
							</obj>
						</obj>
						<prop name="ChannelPropertyCount">1</prop>
						<prop name="ContainerPosition">11</prop>
						<prop name="HasSampleProperties">1</prop>
						<obj name="SampleProperties" class="PropertyList" version="1">
							<list name="emlist" count="14">
								<obj name="PropertyObject" class="SamplePrefColor" version="4">
									<prop name="PropertyTypeName">Color</prop>
									<prop name="Position">11</prop>
									<prop name="IsDefault">0</prop>
									<prop name="Color">$0026C4B8</prop>
								</obj>
								<obj name="PropertyObject" class="DominantChannelProp" version="4">
									<prop name="PropertyTypeName">Dominant Channel</prop>
									<prop name="Position">11</prop>
									<prop name="IsDefault">0</prop>
									<prop name="DominantChannel">0</prop>
								</obj>
								<obj name="PropertyObject" class="Genotype" version="4">
									<prop name="PropertyTypeName">EndPt Genotype</prop>
									<prop name="Position">11</prop>
									<prop name="IsDefault">1</prop>
									<prop name="ReadOnly">1</prop>
								</obj>
								<obj name="PropertyObject" class="GroupingSample" version="4">
									<prop name="PropertyTypeName">EndPt Sample Type</prop>
									<prop name="Position">11</prop>
									<prop name="IsDefault">0</prop>
									<prop name="GroupSampleType">mstUnknown</prop>
								</obj>
								<obj name="PropertyObject" class="SamplePrefLineStyle" version="4">
									<prop name="PropertyTypeName">Line Style</prop>
									<prop name="Position">11</prop>
									<prop name="IsDefault">0</prop>
									<prop name="LineStyle">psSolid</prop>
								</obj>
								<obj name="PropertyObject" class="GenSampleEditNotes" version="4">
									<prop name="PropertyTypeName">Notes</prop>
									<prop name="Position">11</prop>
									<prop name="IsDefault">1</prop>
								</obj>
								<obj name="PropertyObject" class="SamplePrefPointStyle" version="4">
									<prop name="PropertyTypeName">Point Style</prop>
									<prop name="Position">11</prop>
									<prop name="IsDefault">0</prop>
									<prop name="PointStyle">psNothing</prop>
								</obj>
								<obj name="PropertyObject" class="GenSampleEditPosition" version="4">
									<prop name="PropertyTypeName">Position</prop>
									<prop name="Position">11</prop>
									<prop name="IsDefault">1</prop>
								</obj>
								<obj name="PropertyObject" class="GenSampleEditReplicate" version="4">
									<prop name="PropertyTypeName">Replicate of</prop>
									<prop name="Position">11</prop>
									<prop name="IsDefault">1</prop>
									<prop name="ReplicateOf">-1</prop>
								</obj>
								<obj name="PropertyObject" class="HTCSampleID" version="4">
									<prop name="PropertyTypeName">Sample ID</prop>
									<prop name="Position">11</prop>
									<prop name="IsDefault">1</prop>
								</obj>
								<obj name="PropertyObject" class="GenSampleEditName" version="4">
									<prop name="PropertyTypeName">Sample Name</prop>
									<prop name="Position">11</prop>
									<prop name="IsDefault">1</prop>
									<prop name="name">Sample 12</prop>
								</obj>
								<obj name="PropertyObject" class="HTCSamplePrepNotes" version="4">
									<prop name="PropertyTypeName">Sample Prep Notes</prop>
									<prop name="Position">11</prop>
									<prop name="IsDefault">1</prop>
								</obj>
								<obj name="PropertyObject" class="GenSampleEditSubset" version="4">
									<prop name="PropertyTypeName">Subsets</prop>
									<prop name="Position">11</prop>
									<prop name="IsDefault">1</prop>
								</obj>
								<obj name="PropertyObject" class="SamplePrefWidth" version="5">
									<prop name="PropertyTypeName">Width</prop>
									<prop name="Position">11</prop>
									<prop name="IsDefault">1</prop>
									<prop name="Width">1</prop>
								</obj>
							</list>
						</obj>
					</obj>
					<obj name="item" class="SamplePropInfo" version="1">
						<obj name="ChannelProperties" class="ChanPropList" version="2">
							<obj name="ChannelProperties" class="EMList" version="1">
								<list name="emlist" count="1">
									<obj name="item" class="PropertyList" version="1">
										<list name="emlist" count="12">
											<obj name="PropertyObject" class="RQSampleTargetProperty" version="4">
												<prop name="PropertyTypeName">Combined Sample and Target Type</prop>
												<prop name="Position">12</prop>
												<prop name="IsDefault">0</prop>
												<obj name="ChannelProp" class="ChannelProperty" version="1">
													<prop name="ChannelIdx">0</prop>
												</obj>
											</obj>
											<obj name="PropertyObject" class="QuantConcProperty" version="4">
												<prop name="PropertyTypeName">Concentration</prop>
												<prop name="Position">12</prop>
												<prop name="IsDefault">1</prop>
												<prop name="Concentration">0</prop>
												<obj name="ChannelProp" class="ChannelProperty" version="1">
													<prop name="ChannelIdx">0</prop>
												</obj>
												<prop name="ReadOnly">1</prop>
											</obj>
											<obj name="PropertyObject" class="QuantCpHighProp" version="4">
												<prop name="PropertyTypeName">Cp High</prop>
												<prop name="Position">12</prop>
												<prop name="IsDefault">1</prop>
												<prop name="CpRangeHigh">0</prop>
												<obj name="ChannelProp" class="ChannelProperty" version="1">
													<prop name="ChannelIdx">0</prop>
												</obj>
												<prop name="ReadOnly">1</prop>
											</obj>
											<obj name="PropertyObject" class="QuantCpLowProp" version="4">
												<prop name="PropertyTypeName">Cp Low</prop>
												<prop name="Position">12</prop>
												<prop name="IsDefault">1</prop>
												<prop name="CpRangeLow">0</prop>
												<obj name="ChannelProp" class="ChannelProperty" version="1">
													<prop name="ChannelIdx">0</prop>
												</obj>
												<prop name="ReadOnly">1</prop>
											</obj>
											<obj name="PropertyObject" class="RQEffProp" version="4">
												<prop name="PropertyTypeName">Efficiency</prop>
												<prop name="Position">12</prop>
												<prop name="IsDefault">1</prop>
												<prop name="Efficiency">2</prop>
												<obj name="ChannelProp" class="ChannelProperty" version="1">
													<prop name="ChannelIdx">0</prop>
												</obj>
											</obj>
											<obj name="PropertyObject" class="ChannelGenotype" version="4">
												<prop name="PropertyTypeName">Melt Geno Genotype</prop>
												<prop name="Position">12</prop>
												<prop name="IsDefault">1</prop>
												<prop name="ReadOnly">1</prop>
												<obj name="ChannelProp" class="ChannelProperty" version="1">
													<prop name="ChannelIdx">0</prop>
												</obj>
											</obj>
											<obj name="PropertyObject" class="GroupChannelTypeProp" version="4">
												<prop name="PropertyTypeName">Melt Geno Sample Type</prop>
												<prop name="Position">12</prop>
												<prop name="IsDefault">0</prop>
												<prop name="GroupSampleType">mstUnknown</prop>
												<obj name="ChannelProp" class="ChannelProperty" version="1">
													<prop name="ChannelIdx">0</prop>
												</obj>
											</obj>
											<obj name="PropertyObject" class="QuantSampleTypeProperty" version="4">
												<prop name="PropertyTypeName">Quantification Sample Type</prop>
												<prop name="Position">12</prop>
												<prop name="IsDefault">0</prop>
												<prop name="SampleType">qsUnknown</prop>
												<obj name="ChannelProp" class="ChannelProperty" version="1">
													<prop name="ChannelIdx">0</prop>
												</obj>
											</obj>
											<obj name="PropertyObject" class="ChannelGenotype" version="4">
												<prop name="PropertyTypeName">Scanning Genotype</prop>
												<prop name="Position">12</prop>
												<prop name="IsDefault">1</prop>
												<prop name="ReadOnly">1</prop>
												<obj name="ChannelProp" class="ChannelProperty" version="1">
													<prop name="ChannelIdx">0</prop>
												</obj>
											</obj>
											<obj name="PropertyObject" class="GroupChannelTypeProp" version="4">
												<prop name="PropertyTypeName">Scanning Sample Type</prop>
												<prop name="Position">12</prop>
												<prop name="IsDefault">0</prop>
												<prop name="GroupSampleType">mstUnknown</prop>
												<obj name="ChannelProp" class="ChannelProperty" version="1">
													<prop name="ChannelIdx">0</prop>
												</obj>
											</obj>
											<obj name="PropertyObject" class="TargetName" version="4">
												<prop name="PropertyTypeName">Target Name</prop>
												<prop name="Position">12</prop>
												<prop name="IsDefault">1</prop>
												<obj name="ChannelProp" class="ChannelProperty" version="1">
													<prop name="ChannelIdx">0</prop>
												</obj>
											</obj>
											<obj name="PropertyObject" class="RQTargetProperty" version="4">
												<prop name="PropertyTypeName">Target Type</prop>
												<prop name="Position">12</prop>
												<prop name="IsDefault">0</prop>
												<prop name="TargetType">dtNone</prop>
												<obj name="ChannelProp" class="ChannelProperty" version="1">
													<prop name="ChannelIdx">0</prop>
												</obj>
											</obj>
										</list>
									</obj>
								</list>
							</obj>
						</obj>
						<prop name="ChannelPropertyCount">1</prop>
						<prop name="ContainerPosition">12</prop>
						<prop name="HasSampleProperties">1</prop>
						<obj name="SampleProperties" class="PropertyList" version="1">
							<list name="emlist" count="14">
								<obj name="PropertyObject" class="SamplePrefColor" version="4">
									<prop name="PropertyTypeName">Color</prop>
									<prop name="Position">12</prop>
									<prop name="IsDefault">0</prop>
									<prop name="Color">$00FF8000</prop>
								</obj>
								<obj name="PropertyObject" class="DominantChannelProp" version="4">
									<prop name="PropertyTypeName">Dominant Channel</prop>
									<prop name="Position">12</prop>
									<prop name="IsDefault">0</prop>
									<prop name="DominantChannel">0</prop>
								</obj>
								<obj name="PropertyObject" class="Genotype" version="4">
									<prop name="PropertyTypeName">EndPt Genotype</prop>
									<prop name="Position">12</prop>
									<prop name="IsDefault">1</prop>
									<prop name="ReadOnly">1</prop>
								</obj>
								<obj name="PropertyObject" class="GroupingSample" version="4">
									<prop name="PropertyTypeName">EndPt Sample Type</prop>
									<prop name="Position">12</prop>
									<prop name="IsDefault">0</prop>
									<prop name="GroupSampleType">mstUnknown</prop>
								</obj>
								<obj name="PropertyObject" class="SamplePrefLineStyle" version="4">
									<prop name="PropertyTypeName">Line Style</prop>
									<prop name="Position">12</prop>
									<prop name="IsDefault">0</prop>
									<prop name="LineStyle">psSolid</prop>
								</obj>
								<obj name="PropertyObject" class="GenSampleEditNotes" version="4">
									<prop name="PropertyTypeName">Notes</prop>
									<prop name="Position">12</prop>
									<prop name="IsDefault">1</prop>
								</obj>
								<obj name="PropertyObject" class="SamplePrefPointStyle" version="4">
									<prop name="PropertyTypeName">Point Style</prop>
									<prop name="Position">12</prop>
									<prop name="IsDefault">0</prop>
									<prop name="PointStyle">psNothing</prop>
								</obj>
								<obj name="PropertyObject" class="GenSampleEditPosition" version="4">
									<prop name="PropertyTypeName">Position</prop>
									<prop name="Position">12</prop>
									<prop name="IsDefault">1</prop>
								</obj>
								<obj name="PropertyObject" class="GenSampleEditReplicate" version="4">
									<prop name="PropertyTypeName">Replicate of</prop>
									<prop name="Position">12</prop>
									<prop name="IsDefault">1</prop>
									<prop name="ReplicateOf">-1</prop>
								</obj>
								<obj name="PropertyObject" class="HTCSampleID" version="4">
									<prop name="PropertyTypeName">Sample ID</prop>
									<prop name="Position">12</prop>
									<prop name="IsDefault">1</prop>
								</obj>
								<obj name="PropertyObject" class="GenSampleEditName" version="4">
									<prop name="PropertyTypeName">Sample Name</prop>
									<prop name="Position">12</prop>
									<prop name="IsDefault">1</prop>
									<prop name="name">Sample 13</prop>
								</obj>
								<obj name="PropertyObject" class="HTCSamplePrepNotes" version="4">
									<prop name="PropertyTypeName">Sample Prep Notes</prop>
									<prop name="Position">12</prop>
									<prop name="IsDefault">1</prop>
								</obj>
								<obj name="PropertyObject" class="GenSampleEditSubset" version="4">
									<prop name="PropertyTypeName">Subsets</prop>
									<prop name="Position">12</prop>
									<prop name="IsDefault">1</prop>
								</obj>
								<obj name="PropertyObject" class="SamplePrefWidth" version="5">
									<prop name="PropertyTypeName">Width</prop>
									<prop name="Position">12</prop>
									<prop name="IsDefault">1</prop>
									<prop name="Width">1</prop>
								</obj>
							</list>
						</obj>
					</obj>
					<obj name="item" class="SamplePropInfo" version="1">
						<obj name="ChannelProperties" class="ChanPropList" version="2">
							<obj name="ChannelProperties" class="EMList" version="1">
								<list name="emlist" count="1">
									<obj name="item" class="PropertyList" version="1">
										<list name="emlist" count="12">
											<obj name="PropertyObject" class="RQSampleTargetProperty" version="4">
												<prop name="PropertyTypeName">Combined Sample and Target Type</prop>
												<prop name="Position">13</prop>
												<prop name="IsDefault">0</prop>
												<obj name="ChannelProp" class="ChannelProperty" version="1">
													<prop name="ChannelIdx">0</prop>
												</obj>
											</obj>
											<obj name="PropertyObject" class="QuantConcProperty" version="4">
												<prop name="PropertyTypeName">Concentration</prop>
												<prop name="Position">13</prop>
												<prop name="IsDefault">1</prop>
												<prop name="Concentration">0</prop>
												<obj name="ChannelProp" class="ChannelProperty" version="1">
													<prop name="ChannelIdx">0</prop>
												</obj>
												<prop name="ReadOnly">1</prop>
											</obj>
											<obj name="PropertyObject" class="QuantCpHighProp" version="4">
												<prop name="PropertyTypeName">Cp High</prop>
												<prop name="Position">13</prop>
												<prop name="IsDefault">1</prop>
												<prop name="CpRangeHigh">0</prop>
												<obj name="ChannelProp" class="ChannelProperty" version="1">
													<prop name="ChannelIdx">0</prop>
												</obj>
												<prop name="ReadOnly">1</prop>
											</obj>
											<obj name="PropertyObject" class="QuantCpLowProp" version="4">
												<prop name="PropertyTypeName">Cp Low</prop>
												<prop name="Position">13</prop>
												<prop name="IsDefault">1</prop>
												<prop name="CpRangeLow">0</prop>
												<obj name="ChannelProp" class="ChannelProperty" version="1">
													<prop name="ChannelIdx">0</prop>
												</obj>
												<prop name="ReadOnly">1</prop>
											</obj>
											<obj name="PropertyObject" class="RQEffProp" version="4">
												<prop name="PropertyTypeName">Efficiency</prop>
												<prop name="Position">13</prop>
												<prop name="IsDefault">1</prop>
												<prop name="Efficiency">2</prop>
												<obj name="ChannelProp" class="ChannelProperty" version="1">
													<prop name="ChannelIdx">0</prop>
												</obj>
											</obj>
											<obj name="PropertyObject" class="ChannelGenotype" version="4">
												<prop name="PropertyTypeName">Melt Geno Genotype</prop>
												<prop name="Position">13</prop>
												<prop name="IsDefault">1</prop>
												<prop name="ReadOnly">1</prop>
												<obj name="ChannelProp" class="ChannelProperty" version="1">
													<prop name="ChannelIdx">0</prop>
												</obj>
											</obj>
											<obj name="PropertyObject" class="GroupChannelTypeProp" version="4">
												<prop name="PropertyTypeName">Melt Geno Sample Type</prop>
												<prop name="Position">13</prop>
												<prop name="IsDefault">0</prop>
												<prop name="GroupSampleType">mstUnknown</prop>
												<obj name="ChannelProp" class="ChannelProperty" version="1">
													<prop name="ChannelIdx">0</prop>
												</obj>
											</obj>
											<obj name="PropertyObject" class="QuantSampleTypeProperty" version="4">
												<prop name="PropertyTypeName">Quantification Sample Type</prop>
												<prop name="Position">13</prop>
												<prop name="IsDefault">0</prop>
												<prop name="SampleType">qsUnknown</prop>
												<obj name="ChannelProp" class="ChannelProperty" version="1">
													<prop name="ChannelIdx">0</prop>
												</obj>
											</obj>
											<obj name="PropertyObject" class="ChannelGenotype" version="4">
												<prop name="PropertyTypeName">Scanning Genotype</prop>
												<prop name="Position">13</prop>
												<prop name="IsDefault">1</prop>
												<prop name="ReadOnly">1</prop>
												<obj name="ChannelProp" class="ChannelProperty" version="1">
													<prop name="ChannelIdx">0</prop>
												</obj>
											</obj>
											<obj name="PropertyObject" class="GroupChannelTypeProp" version="4">
												<prop name="PropertyTypeName">Scanning Sample Type</prop>
												<prop name="Position">13</prop>
												<prop name="IsDefault">0</prop>
												<prop name="GroupSampleType">mstUnknown</prop>
												<obj name="ChannelProp" class="ChannelProperty" version="1">
													<prop name="ChannelIdx">0</prop>
												</obj>
											</obj>
											<obj name="PropertyObject" class="TargetName" version="4">
												<prop name="PropertyTypeName">Target Name</prop>
												<prop name="Position">13</prop>
												<prop name="IsDefault">1</prop>
												<obj name="ChannelProp" class="ChannelProperty" version="1">
													<prop name="ChannelIdx">0</prop>
												</obj>
											</obj>
											<obj name="PropertyObject" class="RQTargetProperty" version="4">
												<prop name="PropertyTypeName">Target Type</prop>
												<prop name="Position">13</prop>
												<prop name="IsDefault">0</prop>
												<prop name="TargetType">dtNone</prop>
												<obj name="ChannelProp" class="ChannelProperty" version="1">
													<prop name="ChannelIdx">0</prop>
												</obj>
											</obj>
										</list>
									</obj>
								</list>
							</obj>
						</obj>
						<prop name="ChannelPropertyCount">1</prop>
						<prop name="ContainerPosition">13</prop>
						<prop name="HasSampleProperties">1</prop>
						<obj name="SampleProperties" class="PropertyList" version="1">
							<list name="emlist" count="14">
								<obj name="PropertyObject" class="SamplePrefColor" version="4">
									<prop name="PropertyTypeName">Color</prop>
									<prop name="Position">13</prop>
									<prop name="IsDefault">0</prop>
									<prop name="Color">clRed</prop>
								</obj>
								<obj name="PropertyObject" class="DominantChannelProp" version="4">
									<prop name="PropertyTypeName">Dominant Channel</prop>
									<prop name="Position">13</prop>
									<prop name="IsDefault">0</prop>
									<prop name="DominantChannel">0</prop>
								</obj>
								<obj name="PropertyObject" class="Genotype" version="4">
									<prop name="PropertyTypeName">EndPt Genotype</prop>
									<prop name="Position">13</prop>
									<prop name="IsDefault">1</prop>
									<prop name="ReadOnly">1</prop>
								</obj>
								<obj name="PropertyObject" class="GroupingSample" version="4">
									<prop name="PropertyTypeName">EndPt Sample Type</prop>
									<prop name="Position">13</prop>
									<prop name="IsDefault">0</prop>
									<prop name="GroupSampleType">mstUnknown</prop>
								</obj>
								<obj name="PropertyObject" class="SamplePrefLineStyle" version="4">
									<prop name="PropertyTypeName">Line Style</prop>
									<prop name="Position">13</prop>
									<prop name="IsDefault">0</prop>
									<prop name="LineStyle">psSolid</prop>
								</obj>
								<obj name="PropertyObject" class="GenSampleEditNotes" version="4">
									<prop name="PropertyTypeName">Notes</prop>
									<prop name="Position">13</prop>
									<prop name="IsDefault">1</prop>
								</obj>
								<obj name="PropertyObject" class="SamplePrefPointStyle" version="4">
									<prop name="PropertyTypeName">Point Style</prop>
									<prop name="Position">13</prop>
									<prop name="IsDefault">0</prop>
									<prop name="PointStyle">psNothing</prop>
								</obj>
								<obj name="PropertyObject" class="GenSampleEditPosition" version="4">
									<prop name="PropertyTypeName">Position</prop>
									<prop name="Position">13</prop>
									<prop name="IsDefault">1</prop>
								</obj>
								<obj name="PropertyObject" class="GenSampleEditReplicate" version="4">
									<prop name="PropertyTypeName">Replicate of</prop>
									<prop name="Position">13</prop>
									<prop name="IsDefault">1</prop>
									<prop name="ReplicateOf">-1</prop>
								</obj>
								<obj name="PropertyObject" class="HTCSampleID" version="4">
									<prop name="PropertyTypeName">Sample ID</prop>
									<prop name="Position">13</prop>
									<prop name="IsDefault">1</prop>
								</obj>
								<obj name="PropertyObject" class="GenSampleEditName" version="4">
									<prop name="PropertyTypeName">Sample Name</prop>
									<prop name="Position">13</prop>
									<prop name="IsDefault">1</prop>
									<prop name="name">Sample 14</prop>
								</obj>
								<obj name="PropertyObject" class="HTCSamplePrepNotes" version="4">
									<prop name="PropertyTypeName">Sample Prep Notes</prop>
									<prop name="Position">13</prop>
									<prop name="IsDefault">1</prop>
								</obj>
								<obj name="PropertyObject" class="GenSampleEditSubset" version="4">
									<prop name="PropertyTypeName">Subsets</prop>
									<prop name="Position">13</prop>
									<prop name="IsDefault">1</prop>
								</obj>
								<obj name="PropertyObject" class="SamplePrefWidth" version="5">
									<prop name="PropertyTypeName">Width</prop>
									<prop name="Position">13</prop>
									<prop name="IsDefault">1</prop>
									<prop name="Width">1</prop>
								</obj>
							</list>
						</obj>
					</obj>
					<obj name="item" class="SamplePropInfo" version="1">
						<obj name="ChannelProperties" class="ChanPropList" version="2">
							<obj name="ChannelProperties" class="EMList" version="1">
								<list name="emlist" count="1">
									<obj name="item" class="PropertyList" version="1">
										<list name="emlist" count="12">
											<obj name="PropertyObject" class="RQSampleTargetProperty" version="4">
												<prop name="PropertyTypeName">Combined Sample and Target Type</prop>
												<prop name="Position">14</prop>
												<prop name="IsDefault">0</prop>
												<obj name="ChannelProp" class="ChannelProperty" version="1">
													<prop name="ChannelIdx">0</prop>
												</obj>
											</obj>
											<obj name="PropertyObject" class="QuantConcProperty" version="4">
												<prop name="PropertyTypeName">Concentration</prop>
												<prop name="Position">14</prop>
												<prop name="IsDefault">1</prop>
												<prop name="Concentration">0</prop>
												<obj name="ChannelProp" class="ChannelProperty" version="1">
													<prop name="ChannelIdx">0</prop>
												</obj>
												<prop name="ReadOnly">1</prop>
											</obj>
											<obj name="PropertyObject" class="QuantCpHighProp" version="4">
												<prop name="PropertyTypeName">Cp High</prop>
												<prop name="Position">14</prop>
												<prop name="IsDefault">1</prop>
												<prop name="CpRangeHigh">0</prop>
												<obj name="ChannelProp" class="ChannelProperty" version="1">
													<prop name="ChannelIdx">0</prop>
												</obj>
												<prop name="ReadOnly">1</prop>
											</obj>
											<obj name="PropertyObject" class="QuantCpLowProp" version="4">
												<prop name="PropertyTypeName">Cp Low</prop>
												<prop name="Position">14</prop>
												<prop name="IsDefault">1</prop>
												<prop name="CpRangeLow">0</prop>
												<obj name="ChannelProp" class="ChannelProperty" version="1">
													<prop name="ChannelIdx">0</prop>
												</obj>
												<prop name="ReadOnly">1</prop>
											</obj>
											<obj name="PropertyObject" class="RQEffProp" version="4">
												<prop name="PropertyTypeName">Efficiency</prop>
												<prop name="Position">14</prop>
												<prop name="IsDefault">1</prop>
												<prop name="Efficiency">2</prop>
												<obj name="ChannelProp" class="ChannelProperty" version="1">
													<prop name="ChannelIdx">0</prop>
												</obj>
											</obj>
											<obj name="PropertyObject" class="ChannelGenotype" version="4">
												<prop name="PropertyTypeName">Melt Geno Genotype</prop>
												<prop name="Position">14</prop>
												<prop name="IsDefault">1</prop>
												<prop name="ReadOnly">1</prop>
												<obj name="ChannelProp" class="ChannelProperty" version="1">
													<prop name="ChannelIdx">0</prop>
												</obj>
											</obj>
											<obj name="PropertyObject" class="GroupChannelTypeProp" version="4">
												<prop name="PropertyTypeName">Melt Geno Sample Type</prop>
												<prop name="Position">14</prop>
												<prop name="IsDefault">0</prop>
												<prop name="GroupSampleType">mstUnknown</prop>
												<obj name="ChannelProp" class="ChannelProperty" version="1">
													<prop name="ChannelIdx">0</prop>
												</obj>
											</obj>
											<obj name="PropertyObject" class="QuantSampleTypeProperty" version="4">
												<prop name="PropertyTypeName">Quantification Sample Type</prop>
												<prop name="Position">14</prop>
												<prop name="IsDefault">0</prop>
												<prop name="SampleType">qsUnknown</prop>
												<obj name="ChannelProp" class="ChannelProperty" version="1">
													<prop name="ChannelIdx">0</prop>
												</obj>
											</obj>
											<obj name="PropertyObject" class="ChannelGenotype" version="4">
												<prop name="PropertyTypeName">Scanning Genotype</prop>
												<prop name="Position">14</prop>
												<prop name="IsDefault">1</prop>
												<prop name="ReadOnly">1</prop>
												<obj name="ChannelProp" class="ChannelProperty" version="1">
													<prop name="ChannelIdx">0</prop>
												</obj>
											</obj>
											<obj name="PropertyObject" class="GroupChannelTypeProp" version="4">
												<prop name="PropertyTypeName">Scanning Sample Type</prop>
												<prop name="Position">14</prop>
												<prop name="IsDefault">0</prop>
												<prop name="GroupSampleType">mstUnknown</prop>
												<obj name="ChannelProp" class="ChannelProperty" version="1">
													<prop name="ChannelIdx">0</prop>
												</obj>
											</obj>
											<obj name="PropertyObject" class="TargetName" version="4">
												<prop name="PropertyTypeName">Target Name</prop>
												<prop name="Position">14</prop>
												<prop name="IsDefault">1</prop>
												<obj name="ChannelProp" class="ChannelProperty" version="1">
													<prop name="ChannelIdx">0</prop>
												</obj>
											</obj>
											<obj name="PropertyObject" class="RQTargetProperty" version="4">
												<prop name="PropertyTypeName">Target Type</prop>
												<prop name="Position">14</prop>
												<prop name="IsDefault">0</prop>
												<prop name="TargetType">dtNone</prop>
												<obj name="ChannelProp" class="ChannelProperty" version="1">
													<prop name="ChannelIdx">0</prop>
												</obj>
											</obj>
										</list>
									</obj>
								</list>
							</obj>
						</obj>
						<prop name="ChannelPropertyCount">1</prop>
						<prop name="ContainerPosition">14</prop>
						<prop name="HasSampleProperties">1</prop>
						<obj name="SampleProperties" class="PropertyList" version="1">
							<list name="emlist" count="14">
								<obj name="PropertyObject" class="SamplePrefColor" version="4">
									<prop name="PropertyTypeName">Color</prop>
									<prop name="Position">14</prop>
									<prop name="IsDefault">0</prop>
									<prop name="Color">$0030D700</prop>
								</obj>
								<obj name="PropertyObject" class="DominantChannelProp" version="4">
									<prop name="PropertyTypeName">Dominant Channel</prop>
									<prop name="Position">14</prop>
									<prop name="IsDefault">0</prop>
									<prop name="DominantChannel">0</prop>
								</obj>
								<obj name="PropertyObject" class="Genotype" version="4">
									<prop name="PropertyTypeName">EndPt Genotype</prop>
									<prop name="Position">14</prop>
									<prop name="IsDefault">1</prop>
									<prop name="ReadOnly">1</prop>
								</obj>
								<obj name="PropertyObject" class="GroupingSample" version="4">
									<prop name="PropertyTypeName">EndPt Sample Type</prop>
									<prop name="Position">14</prop>
									<prop name="IsDefault">0</prop>
									<prop name="GroupSampleType">mstUnknown</prop>
								</obj>
								<obj name="PropertyObject" class="SamplePrefLineStyle" version="4">
									<prop name="PropertyTypeName">Line Style</prop>
									<prop name="Position">14</prop>
									<prop name="IsDefault">0</prop>
									<prop name="LineStyle">psSolid</prop>
								</obj>
								<obj name="PropertyObject" class="GenSampleEditNotes" version="4">
									<prop name="PropertyTypeName">Notes</prop>
									<prop name="Position">14</prop>
									<prop name="IsDefault">1</prop>
								</obj>
								<obj name="PropertyObject" class="SamplePrefPointStyle" version="4">
									<prop name="PropertyTypeName">Point Style</prop>
									<prop name="Position">14</prop>
									<prop name="IsDefault">0</prop>
									<prop name="PointStyle">psNothing</prop>
								</obj>
								<obj name="PropertyObject" class="GenSampleEditPosition" version="4">
									<prop name="PropertyTypeName">Position</prop>
									<prop name="Position">14</prop>
									<prop name="IsDefault">1</prop>
								</obj>
								<obj name="PropertyObject" class="GenSampleEditReplicate" version="4">
									<prop name="PropertyTypeName">Replicate of</prop>
									<prop name="Position">14</prop>
									<prop name="IsDefault">1</prop>
									<prop name="ReplicateOf">-1</prop>
								</obj>
								<obj name="PropertyObject" class="HTCSampleID" version="4">
									<prop name="PropertyTypeName">Sample ID</prop>
									<prop name="Position">14</prop>
									<prop name="IsDefault">1</prop>
								</obj>
								<obj name="PropertyObject" class="GenSampleEditName" version="4">
									<prop name="PropertyTypeName">Sample Name</prop>
									<prop name="Position">14</prop>
									<prop name="IsDefault">1</prop>
									<prop name="name">Sample 15</prop>
								</obj>
								<obj name="PropertyObject" class="HTCSamplePrepNotes" version="4">
									<prop name="PropertyTypeName">Sample Prep Notes</prop>
									<prop name="Position">14</prop>
									<prop name="IsDefault">1</prop>
								</obj>
								<obj name="PropertyObject" class="GenSampleEditSubset" version="4">
									<prop name="PropertyTypeName">Subsets</prop>
									<prop name="Position">14</prop>
									<prop name="IsDefault">1</prop>
								</obj>
								<obj name="PropertyObject" class="SamplePrefWidth" version="5">
									<prop name="PropertyTypeName">Width</prop>
									<prop name="Position">14</prop>
									<prop name="IsDefault">1</prop>
									<prop name="Width">1</prop>
								</obj>
							</list>
						</obj>
					</obj>
					<obj name="item" class="SamplePropInfo" version="1">
						<obj name="ChannelProperties" class="ChanPropList" version="2">
							<obj name="ChannelProperties" class="EMList" version="1">
								<list name="emlist" count="1">
									<obj name="item" class="PropertyList" version="1">
										<list name="emlist" count="12">
											<obj name="PropertyObject" class="RQSampleTargetProperty" version="4">
												<prop name="PropertyTypeName">Combined Sample and Target Type</prop>
												<prop name="Position">15</prop>
												<prop name="IsDefault">0</prop>
												<obj name="ChannelProp" class="ChannelProperty" version="1">
													<prop name="ChannelIdx">0</prop>
												</obj>
											</obj>
											<obj name="PropertyObject" class="QuantConcProperty" version="4">
												<prop name="PropertyTypeName">Concentration</prop>
												<prop name="Position">15</prop>
												<prop name="IsDefault">1</prop>
												<prop name="Concentration">0</prop>
												<obj name="ChannelProp" class="ChannelProperty" version="1">
													<prop name="ChannelIdx">0</prop>
												</obj>
												<prop name="ReadOnly">1</prop>
											</obj>
											<obj name="PropertyObject" class="QuantCpHighProp" version="4">
												<prop name="PropertyTypeName">Cp High</prop>
												<prop name="Position">15</prop>
												<prop name="IsDefault">1</prop>
												<prop name="CpRangeHigh">0</prop>
												<obj name="ChannelProp" class="ChannelProperty" version="1">
													<prop name="ChannelIdx">0</prop>
												</obj>
												<prop name="ReadOnly">1</prop>
											</obj>
											<obj name="PropertyObject" class="QuantCpLowProp" version="4">
												<prop name="PropertyTypeName">Cp Low</prop>
												<prop name="Position">15</prop>
												<prop name="IsDefault">1</prop>
												<prop name="CpRangeLow">0</prop>
												<obj name="ChannelProp" class="ChannelProperty" version="1">
													<prop name="ChannelIdx">0</prop>
												</obj>
												<prop name="ReadOnly">1</prop>
											</obj>
											<obj name="PropertyObject" class="RQEffProp" version="4">
												<prop name="PropertyTypeName">Efficiency</prop>
												<prop name="Position">15</prop>
												<prop name="IsDefault">1</prop>
												<prop name="Efficiency">2</prop>
												<obj name="ChannelProp" class="ChannelProperty" version="1">
													<prop name="ChannelIdx">0</prop>
												</obj>
											</obj>
											<obj name="PropertyObject" class="ChannelGenotype" version="4">
												<prop name="PropertyTypeName">Melt Geno Genotype</prop>
												<prop name="Position">15</prop>
												<prop name="IsDefault">1</prop>
												<prop name="ReadOnly">1</prop>
												<obj name="ChannelProp" class="ChannelProperty" version="1">
													<prop name="ChannelIdx">0</prop>
												</obj>
											</obj>
											<obj name="PropertyObject" class="GroupChannelTypeProp" version="4">
												<prop name="PropertyTypeName">Melt Geno Sample Type</prop>
												<prop name="Position">15</prop>
												<prop name="IsDefault">0</prop>
												<prop name="GroupSampleType">mstUnknown</prop>
												<obj name="ChannelProp" class="ChannelProperty" version="1">
													<prop name="ChannelIdx">0</prop>
												</obj>
											</obj>
											<obj name="PropertyObject" class="QuantSampleTypeProperty" version="4">
												<prop name="PropertyTypeName">Quantification Sample Type</prop>
												<prop name="Position">15</prop>
												<prop name="IsDefault">0</prop>
												<prop name="SampleType">qsUnknown</prop>
												<obj name="ChannelProp" class="ChannelProperty" version="1">
													<prop name="ChannelIdx">0</prop>
												</obj>
											</obj>
											<obj name="PropertyObject" class="ChannelGenotype" version="4">
												<prop name="PropertyTypeName">Scanning Genotype</prop>
												<prop name="Position">15</prop>
												<prop name="IsDefault">1</prop>
												<prop name="ReadOnly">1</prop>
												<obj name="ChannelProp" class="ChannelProperty" version="1">
													<prop name="ChannelIdx">0</prop>
												</obj>
											</obj>
											<obj name="PropertyObject" class="GroupChannelTypeProp" version="4">
												<prop name="PropertyTypeName">Scanning Sample Type</prop>
												<prop name="Position">15</prop>
												<prop name="IsDefault">0</prop>
												<prop name="GroupSampleType">mstUnknown</prop>
												<obj name="ChannelProp" class="ChannelProperty" version="1">
													<prop name="ChannelIdx">0</prop>
												</obj>
											</obj>
											<obj name="PropertyObject" class="TargetName" version="4">
												<prop name="PropertyTypeName">Target Name</prop>
												<prop name="Position">15</prop>
												<prop name="IsDefault">1</prop>
												<obj name="ChannelProp" class="ChannelProperty" version="1">
													<prop name="ChannelIdx">0</prop>
												</obj>
											</obj>
											<obj name="PropertyObject" class="RQTargetProperty" version="4">
												<prop name="PropertyTypeName">Target Type</prop>
												<prop name="Position">15</prop>
												<prop name="IsDefault">0</prop>
												<prop name="TargetType">dtNone</prop>
												<obj name="ChannelProp" class="ChannelProperty" version="1">
													<prop name="ChannelIdx">0</prop>
												</obj>
											</obj>
										</list>
									</obj>
								</list>
							</obj>
						</obj>
						<prop name="ChannelPropertyCount">1</prop>
						<prop name="ContainerPosition">15</prop>
						<prop name="HasSampleProperties">1</prop>
						<obj name="SampleProperties" class="PropertyList" version="1">
							<list name="emlist" count="14">
								<obj name="PropertyObject" class="SamplePrefColor" version="4">
									<prop name="PropertyTypeName">Color</prop>
									<prop name="Position">15</prop>
									<prop name="IsDefault">0</prop>
									<prop name="Color">clFuchsia</prop>
								</obj>
								<obj name="PropertyObject" class="DominantChannelProp" version="4">
									<prop name="PropertyTypeName">Dominant Channel</prop>
									<prop name="Position">15</prop>
									<prop name="IsDefault">0</prop>
									<prop name="DominantChannel">0</prop>
								</obj>
								<obj name="PropertyObject" class="Genotype" version="4">
									<prop name="PropertyTypeName">EndPt Genotype</prop>
									<prop name="Position">15</prop>
									<prop name="IsDefault">1</prop>
									<prop name="ReadOnly">1</prop>
								</obj>
								<obj name="PropertyObject" class="GroupingSample" version="4">
									<prop name="PropertyTypeName">EndPt Sample Type</prop>
									<prop name="Position">15</prop>
									<prop name="IsDefault">0</prop>
									<prop name="GroupSampleType">mstUnknown</prop>
								</obj>
								<obj name="PropertyObject" class="SamplePrefLineStyle" version="4">
									<prop name="PropertyTypeName">Line Style</prop>
									<prop name="Position">15</prop>
									<prop name="IsDefault">0</prop>
									<prop name="LineStyle">psSolid</prop>
								</obj>
								<obj name="PropertyObject" class="GenSampleEditNotes" version="4">
									<prop name="PropertyTypeName">Notes</prop>
									<prop name="Position">15</prop>
									<prop name="IsDefault">1</prop>
								</obj>
								<obj name="PropertyObject" class="SamplePrefPointStyle" version="4">
									<prop name="PropertyTypeName">Point Style</prop>
									<prop name="Position">15</prop>
									<prop name="IsDefault">0</prop>
									<prop name="PointStyle">psNothing</prop>
								</obj>
								<obj name="PropertyObject" class="GenSampleEditPosition" version="4">
									<prop name="PropertyTypeName">Position</prop>
									<prop name="Position">15</prop>
									<prop name="IsDefault">1</prop>
								</obj>
								<obj name="PropertyObject" class="GenSampleEditReplicate" version="4">
									<prop name="PropertyTypeName">Replicate of</prop>
									<prop name="Position">15</prop>
									<prop name="IsDefault">1</prop>
									<prop name="ReplicateOf">-1</prop>
								</obj>
								<obj name="PropertyObject" class="HTCSampleID" version="4">
									<prop name="PropertyTypeName">Sample ID</prop>
									<prop name="Position">15</prop>
									<prop name="IsDefault">1</prop>
								</obj>
								<obj name="PropertyObject" class="GenSampleEditName" version="4">
									<prop name="PropertyTypeName">Sample Name</prop>
									<prop name="Position">15</prop>
									<prop name="IsDefault">1</prop>
									<prop name="name">Sample 16</prop>
								</obj>
								<obj name="PropertyObject" class="HTCSamplePrepNotes" version="4">
									<prop name="PropertyTypeName">Sample Prep Notes</prop>
									<prop name="Position">15</prop>
									<prop name="IsDefault">1</prop>
								</obj>
								<obj name="PropertyObject" class="GenSampleEditSubset" version="4">
									<prop name="PropertyTypeName">Subsets</prop>
									<prop name="Position">15</prop>
									<prop name="IsDefault">1</prop>
								</obj>
								<obj name="PropertyObject" class="SamplePrefWidth" version="5">
									<prop name="PropertyTypeName">Width</prop>
									<prop name="Position">15</prop>
									<prop name="IsDefault">1</prop>
									<prop name="Width">1</prop>
								</obj>
							</list>
						</obj>
					</obj>
					<obj name="item" class="SamplePropInfo" version="1">
						<obj name="ChannelProperties" class="ChanPropList" version="2">
							<obj name="ChannelProperties" class="EMList" version="1">
								<list name="emlist" count="1">
									<obj name="item" class="PropertyList" version="1">
										<list name="emlist" count="12">
											<obj name="PropertyObject" class="RQSampleTargetProperty" version="4">
												<prop name="PropertyTypeName">Combined Sample and Target Type</prop>
												<prop name="Position">16</prop>
												<prop name="IsDefault">0</prop>
												<obj name="ChannelProp" class="ChannelProperty" version="1">
													<prop name="ChannelIdx">0</prop>
												</obj>
											</obj>
											<obj name="PropertyObject" class="QuantConcProperty" version="4">
												<prop name="PropertyTypeName">Concentration</prop>
												<prop name="Position">16</prop>
												<prop name="IsDefault">1</prop>
												<prop name="Concentration">0</prop>
												<obj name="ChannelProp" class="ChannelProperty" version="1">
													<prop name="ChannelIdx">0</prop>
												</obj>
												<prop name="ReadOnly">1</prop>
											</obj>
											<obj name="PropertyObject" class="QuantCpHighProp" version="4">
												<prop name="PropertyTypeName">Cp High</prop>
												<prop name="Position">16</prop>
												<prop name="IsDefault">1</prop>
												<prop name="CpRangeHigh">0</prop>
												<obj name="ChannelProp" class="ChannelProperty" version="1">
													<prop name="ChannelIdx">0</prop>
												</obj>
												<prop name="ReadOnly">1</prop>
											</obj>
											<obj name="PropertyObject" class="QuantCpLowProp" version="4">
												<prop name="PropertyTypeName">Cp Low</prop>
												<prop name="Position">16</prop>
												<prop name="IsDefault">1</prop>
												<prop name="CpRangeLow">0</prop>
												<obj name="ChannelProp" class="ChannelProperty" version="1">
													<prop name="ChannelIdx">0</prop>
												</obj>
												<prop name="ReadOnly">1</prop>
											</obj>
											<obj name="PropertyObject" class="RQEffProp" version="4">
												<prop name="PropertyTypeName">Efficiency</prop>
												<prop name="Position">16</prop>
												<prop name="IsDefault">1</prop>
												<prop name="Efficiency">2</prop>
												<obj name="ChannelProp" class="ChannelProperty" version="1">
													<prop name="ChannelIdx">0</prop>
												</obj>
											</obj>
											<obj name="PropertyObject" class="ChannelGenotype" version="4">
												<prop name="PropertyTypeName">Melt Geno Genotype</prop>
												<prop name="Position">16</prop>
												<prop name="IsDefault">1</prop>
												<prop name="ReadOnly">1</prop>
												<obj name="ChannelProp" class="ChannelProperty" version="1">
													<prop name="ChannelIdx">0</prop>
												</obj>
											</obj>
											<obj name="PropertyObject" class="GroupChannelTypeProp" version="4">
												<prop name="PropertyTypeName">Melt Geno Sample Type</prop>
												<prop name="Position">16</prop>
												<prop name="IsDefault">0</prop>
												<prop name="GroupSampleType">mstUnknown</prop>
												<obj name="ChannelProp" class="ChannelProperty" version="1">
													<prop name="ChannelIdx">0</prop>
												</obj>
											</obj>
											<obj name="PropertyObject" class="QuantSampleTypeProperty" version="4">
												<prop name="PropertyTypeName">Quantification Sample Type</prop>
												<prop name="Position">16</prop>
												<prop name="IsDefault">0</prop>
												<prop name="SampleType">qsUnknown</prop>
												<obj name="ChannelProp" class="ChannelProperty" version="1">
													<prop name="ChannelIdx">0</prop>
												</obj>
											</obj>
											<obj name="PropertyObject" class="ChannelGenotype" version="4">
												<prop name="PropertyTypeName">Scanning Genotype</prop>
												<prop name="Position">16</prop>
												<prop name="IsDefault">1</prop>
												<prop name="ReadOnly">1</prop>
												<obj name="ChannelProp" class="ChannelProperty" version="1">
													<prop name="ChannelIdx">0</prop>
												</obj>
											</obj>
											<obj name="PropertyObject" class="GroupChannelTypeProp" version="4">
												<prop name="PropertyTypeName">Scanning Sample Type</prop>
												<prop name="Position">16</prop>
												<prop name="IsDefault">0</prop>
												<prop name="GroupSampleType">mstUnknown</prop>
												<obj name="ChannelProp" class="ChannelProperty" version="1">
													<prop name="ChannelIdx">0</prop>
												</obj>
											</obj>
											<obj name="PropertyObject" class="TargetName" version="4">
												<prop name="PropertyTypeName">Target Name</prop>
												<prop name="Position">16</prop>
												<prop name="IsDefault">1</prop>
												<obj name="ChannelProp" class="ChannelProperty" version="1">
													<prop name="ChannelIdx">0</prop>
												</obj>
											</obj>
											<obj name="PropertyObject" class="RQTargetProperty" version="4">
												<prop name="PropertyTypeName">Target Type</prop>
												<prop name="Position">16</prop>
												<prop name="IsDefault">0</prop>
												<prop name="TargetType">dtNone</prop>
												<obj name="ChannelProp" class="ChannelProperty" version="1">
													<prop name="ChannelIdx">0</prop>
												</obj>
											</obj>
										</list>
									</obj>
								</list>
							</obj>
						</obj>
						<prop name="ChannelPropertyCount">1</prop>
						<prop name="ContainerPosition">16</prop>
						<prop name="HasSampleProperties">1</prop>
						<obj name="SampleProperties" class="PropertyList" version="1">
							<list name="emlist" count="14">
								<obj name="PropertyObject" class="SamplePrefColor" version="4">
									<prop name="PropertyTypeName">Color</prop>
									<prop name="Position">16</prop>
									<prop name="IsDefault">0</prop>
									<prop name="Color">clGray</prop>
								</obj>
								<obj name="PropertyObject" class="DominantChannelProp" version="4">
									<prop name="PropertyTypeName">Dominant Channel</prop>
									<prop name="Position">16</prop>
									<prop name="IsDefault">0</prop>
									<prop name="DominantChannel">0</prop>
								</obj>
								<obj name="PropertyObject" class="Genotype" version="4">
									<prop name="PropertyTypeName">EndPt Genotype</prop>
									<prop name="Position">16</prop>
									<prop name="IsDefault">1</prop>
									<prop name="ReadOnly">1</prop>
								</obj>
								<obj name="PropertyObject" class="GroupingSample" version="4">
									<prop name="PropertyTypeName">EndPt Sample Type</prop>
									<prop name="Position">16</prop>
									<prop name="IsDefault">0</prop>
									<prop name="GroupSampleType">mstUnknown</prop>
								</obj>
								<obj name="PropertyObject" class="SamplePrefLineStyle" version="4">
									<prop name="PropertyTypeName">Line Style</prop>
									<prop name="Position">16</prop>
									<prop name="IsDefault">0</prop>
									<prop name="LineStyle">psSolid</prop>
								</obj>
								<obj name="PropertyObject" class="GenSampleEditNotes" version="4">
									<prop name="PropertyTypeName">Notes</prop>
									<prop name="Position">16</prop>
									<prop name="IsDefault">1</prop>
								</obj>
								<obj name="PropertyObject" class="SamplePrefPointStyle" version="4">
									<prop name="PropertyTypeName">Point Style</prop>
									<prop name="Position">16</prop>
									<prop name="IsDefault">0</prop>
									<prop name="PointStyle">psNothing</prop>
								</obj>
								<obj name="PropertyObject" class="GenSampleEditPosition" version="4">
									<prop name="PropertyTypeName">Position</prop>
									<prop name="Position">16</prop>
									<prop name="IsDefault">1</prop>
								</obj>
								<obj name="PropertyObject" class="GenSampleEditReplicate" version="4">
									<prop name="PropertyTypeName">Replicate of</prop>
									<prop name="Position">16</prop>
									<prop name="IsDefault">1</prop>
									<prop name="ReplicateOf">-1</prop>
								</obj>
								<obj name="PropertyObject" class="HTCSampleID" version="4">
									<prop name="PropertyTypeName">Sample ID</prop>
									<prop name="Position">16</prop>
									<prop name="IsDefault">1</prop>
								</obj>
								<obj name="PropertyObject" class="GenSampleEditName" version="4">
									<prop name="PropertyTypeName">Sample Name</prop>
									<prop name="Position">16</prop>
									<prop name="IsDefault">1</prop>
									<prop name="name">Sample 17</prop>
								</obj>
								<obj name="PropertyObject" class="HTCSamplePrepNotes" version="4">
									<prop name="PropertyTypeName">Sample Prep Notes</prop>
									<prop name="Position">16</prop>
									<prop name="IsDefault">1</prop>
								</obj>
								<obj name="PropertyObject" class="GenSampleEditSubset" version="4">
									<prop name="PropertyTypeName">Subsets</prop>
									<prop name="Position">16</prop>
									<prop name="IsDefault">1</prop>
								</obj>
								<obj name="PropertyObject" class="SamplePrefWidth" version="5">
									<prop name="PropertyTypeName">Width</prop>
									<prop name="Position">16</prop>
									<prop name="IsDefault">1</prop>
									<prop name="Width">1</prop>
								</obj>
							</list>
						</obj>
					</obj>
					<obj name="item" class="SamplePropInfo" version="1">
						<obj name="ChannelProperties" class="ChanPropList" version="2">
							<obj name="ChannelProperties" class="EMList" version="1">
								<list name="emlist" count="1">
									<obj name="item" class="PropertyList" version="1">
										<list name="emlist" count="12">
											<obj name="PropertyObject" class="RQSampleTargetProperty" version="4">
												<prop name="PropertyTypeName">Combined Sample and Target Type</prop>
												<prop name="Position">17</prop>
												<prop name="IsDefault">0</prop>
												<obj name="ChannelProp" class="ChannelProperty" version="1">
													<prop name="ChannelIdx">0</prop>
												</obj>
											</obj>
											<obj name="PropertyObject" class="QuantConcProperty" version="4">
												<prop name="PropertyTypeName">Concentration</prop>
												<prop name="Position">17</prop>
												<prop name="IsDefault">1</prop>
												<prop name="Concentration">0</prop>
												<obj name="ChannelProp" class="ChannelProperty" version="1">
													<prop name="ChannelIdx">0</prop>
												</obj>
												<prop name="ReadOnly">1</prop>
											</obj>
											<obj name="PropertyObject" class="QuantCpHighProp" version="4">
												<prop name="PropertyTypeName">Cp High</prop>
												<prop name="Position">17</prop>
												<prop name="IsDefault">1</prop>
												<prop name="CpRangeHigh">0</prop>
												<obj name="ChannelProp" class="ChannelProperty" version="1">
													<prop name="ChannelIdx">0</prop>
												</obj>
												<prop name="ReadOnly">1</prop>
											</obj>
											<obj name="PropertyObject" class="QuantCpLowProp" version="4">
												<prop name="PropertyTypeName">Cp Low</prop>
												<prop name="Position">17</prop>
												<prop name="IsDefault">1</prop>
												<prop name="CpRangeLow">0</prop>
												<obj name="ChannelProp" class="ChannelProperty" version="1">
													<prop name="ChannelIdx">0</prop>
												</obj>
												<prop name="ReadOnly">1</prop>
											</obj>
											<obj name="PropertyObject" class="RQEffProp" version="4">
												<prop name="PropertyTypeName">Efficiency</prop>
												<prop name="Position">17</prop>
												<prop name="IsDefault">1</prop>
												<prop name="Efficiency">2</prop>
												<obj name="ChannelProp" class="ChannelProperty" version="1">
													<prop name="ChannelIdx">0</prop>
												</obj>
											</obj>
											<obj name="PropertyObject" class="ChannelGenotype" version="4">
												<prop name="PropertyTypeName">Melt Geno Genotype</prop>
												<prop name="Position">17</prop>
												<prop name="IsDefault">1</prop>
												<prop name="ReadOnly">1</prop>
												<obj name="ChannelProp" class="ChannelProperty" version="1">
													<prop name="ChannelIdx">0</prop>
												</obj>
											</obj>
											<obj name="PropertyObject" class="GroupChannelTypeProp" version="4">
												<prop name="PropertyTypeName">Melt Geno Sample Type</prop>
												<prop name="Position">17</prop>
												<prop name="IsDefault">0</prop>
												<prop name="GroupSampleType">mstUnknown</prop>
												<obj name="ChannelProp" class="ChannelProperty" version="1">
													<prop name="ChannelIdx">0</prop>
												</obj>
											</obj>
											<obj name="PropertyObject" class="QuantSampleTypeProperty" version="4">
												<prop name="PropertyTypeName">Quantification Sample Type</prop>
												<prop name="Position">17</prop>
												<prop name="IsDefault">0</prop>
												<prop name="SampleType">qsUnknown</prop>
												<obj name="ChannelProp" class="ChannelProperty" version="1">
													<prop name="ChannelIdx">0</prop>
												</obj>
											</obj>
											<obj name="PropertyObject" class="ChannelGenotype" version="4">
												<prop name="PropertyTypeName">Scanning Genotype</prop>
												<prop name="Position">17</prop>
												<prop name="IsDefault">1</prop>
												<prop name="ReadOnly">1</prop>
												<obj name="ChannelProp" class="ChannelProperty" version="1">
													<prop name="ChannelIdx">0</prop>
												</obj>
											</obj>
[truncated: 1,232,431 more chars]
