# Supplementary material for: MicroRNAs and Their Inhibition in Modulating SLC5A8 Expression in the Context of Papillary Thyroid Carcinoma
Source: Int J Mol Sci. 2025 Aug 15;26(16):7889. doi: 10.3390/ijms26167889 (PMC12386254; doi:10.3390/ijms26167889)
Supplement: Supplementary file 1 [file ijms-26-07889-s001.zip › ijms-3558049-supplementary/Manuscript data/Fig1 data/Data/Wojtek_2013-02-26_HPRT AIT BIRC5 NIS.ixo]

<objectstream signature="IXOS" version="1">
	<obj name="root" class="HTCExperiment" version="5">
		<prop name="name">Wojtek_2013-02-26_HPRT AIT BIRC5 NIS</prop>
		<prop name="UID">F72CD39EBE6740309B324A5156668A14</prop>
		<prop name="OwnerUID">5F4C4EE0E777457C81D27C781FE69519</prop>
		<prop name="Created">2013-02-26T12:26:12.030</prop>
		<prop name="CreatedBy">5F4C4EE0E777457C81D27C781FE69519</prop>
		<prop name="CreatedByName">Genomowa</prop>
		<prop name="LastModified">2013-02-26T14:16:20.570</prop>
		<prop name="LastModifiedBy">5F4C4EE0E777457C81D27C781FE69519</prop>
		<prop name="LastModifiedByName">Genomowa</prop>
		<list name="AppliedTemplates" count="1">
			<item>SYBR Green_AIT_WG</item>
		</list>
		<list name="TemplateOwners" count="1">
			<item>Genomowa</item>
		</list>
		<prop name="SWVersion">LCS480 1.5.1.62</prop>
		<obj name="AppProperty" class="TAppProperty" version="2">
			<prop name="Created">2013-02-26T12:26:12.030</prop>
			<prop name="LastModified">1899-12-30T00:00:00.000</prop>
		</obj>
		<obj name="ConProperty" class="TAppProperty" version="2">
			<prop name="Created">2013-02-26T12:26:12.030</prop>
			<prop name="LastModified">1899-12-30T00:00:00.000</prop>
		</obj>
		<obj name="run" class="HTCRun" version="7">
			<prop name="name">Run</prop>
			<prop name="Created">2013-02-26T12:26:12.025</prop>
			<prop name="LastModified">2013-02-26T13:52:53.553</prop>
			<obj name="AppProperty" class="TAppProperty" version="2">
				<prop name="Created">2013-02-26T12:26:12.025</prop>
				<prop name="LastModified">1899-12-30T00:00:00.000</prop>
			</obj>
			<obj name="ConProperty" class="TAppProperty" version="2">
				<prop name="Created">2013-02-26T12:26:12.025</prop>
				<prop name="LastModified">1899-12-30T00:00:00.000</prop>
				<prop name="HasProperties">1</prop>
				<obj name="_Properties" class="TAppProperties" version="1">
					<prop name="Created">2013-02-26T12:26:12.025</prop>
					<prop name="LastModified">1899-12-30T00:00:00.000</prop>
					<list name="emlist" count="4">
						<obj name="item" class="TAppProperty" version="2">
							<prop name="name">TopChart</prop>
							<prop name="Created">2013-02-26T12:26:13.864</prop>
							<prop name="LastModified">1899-12-30T00:00:00.000</prop>
						</obj>
						<obj name="item" class="TAppProperty" version="2">
							<prop name="name">LeftChart</prop>
							<prop name="Created">2013-02-26T12:26:13.864</prop>
							<prop name="LastModified">1899-12-30T00:00:00.000</prop>
						</obj>
						<obj name="item" class="TAppProperty" version="2">
							<prop name="name">RightChart</prop>
							<prop name="Created">2013-02-26T12:26:13.864</prop>
							<prop name="LastModified">1899-12-30T00:00:00.000</prop>
						</obj>
						<obj name="item" class="TAppProperty" version="2">
							<prop name="name">RunOverviewChart</prop>
							<prop name="Created">2013-02-26T12:26:13.864</prop>
							<prop name="LastModified">1899-12-30T00:00:00.000</prop>
						</obj>
					</list>
				</obj>
			</obj>
			<prop name="State">3</prop>
			<prop name="StartTime">2013-02-26T12:26:32.265</prop>
			<prop name="EndTime">2013-02-26T13:52:53.552</prop>
			<prop name="InstrumentID">28976</prop>
			<prop name="InstrumentVersion">HTC_VER_10</prop>
			<prop name="InstrumentName">LC480_28976</prop>
			<prop name="InstrCalibrationDate">1899.12.30 00:00:00:00</prop>
			<prop name="Technician">Genomowa</prop>
			<prop name="AcqStoreClass">HTCAcquisitionStore</prop>
			<prop name="AcquisitionStore">eJzkvVuzos6a7f1VOla8d17I+RCxuyPETFSQQyYkIHcgKggoKir46XcKs1a5/nv1u26qu2Z1z4qoiBmegGn+cozxPJn8n3N6/LdTUu/+/W/X87n9279tq+R2+/e/Lf35bHu5F7eiLc4nrz1fd3/7t8fueqO//fvf2L/9x/9prufm65XzPDmddtX8fD+1f/sP9v9M34/9wzO8pG6q3dcTVOnHM6ri1v54j35b7W7089/P+fe/ie+P+Hlsq3ZX//3Y/OG5//nhuNfz4ZrU/8mR7A717n0U3D95cHzj/2D+yfF9XI2fR/n/d5D0CurV+eNlHwfM/+MB+0VNP1VmGJll/slR+bu6+dt//H8CI7K6+vef2T87/vEP8XEGHw+uTu3hOn4UL6r/5AlBUhXZP79qeLenj953w2FoUNSZv//8s2u8pe90OujJln5v6JX+T55GL497Lk7t7W//Ae86g9h2npXOpRcxUB0uRj0XVIwtP4UKXGYvjKY7mS/dTIsxeHqhiZ7R7cRYaClpYL5yHKQaQU7sWSA3oDPma6S8wqJ0mqeUg+UDXJC8Ph4YG+8NDRhWskQsjx+lPcnMCmx3O4AmK61inCJwbGDncxfJ29kV2gG8qGAWh0+kOMczdGeB0oH2mmXY3Z58goMJ10DzZWpIdf28tKMijoGUeHfUl2JZukEv5kBYTw6Ira9HYm/DdQwqR8ixlu8N4geSH8Dy1qho6lxyxuVaQQQzkOhIOrj09RPDyAH3lGKkPMue2H0vNoDPYIVnztUovXVCWtj2uorUNqevr+RNC4xb3CNOy0ro7rVLDB5hnyDmRjrGNUKTBUrx7LF99PaMr5wqFmqn7IE60d4xNnfedEAvFgA9OVxA+yVKNsi8niD1XJ+hJSwMFmzR3cZzY+VCvIHEgHzeTBAPu6q0jG2KAUwuMZr0yxO0gox+Xo3o789lfWHsM3vXwexSTjBUICr9sGIz+OPbMaWjif7/Hnc/fvldEGB/DwQUUfing+UTAvIMssLwn/I/DgITFmWMmxAjAI/TIkF8uauJa/urFqznjwAx01Qgf4WA88AxO0KA0Vs6CJo0ZYGZOxZ6PZKCsTPfbMGB398Qyz4oJDLQGCMEXrX7JLZlXFpweSQQcXdUQzdL7hmY5w5Cr8PqRuz9Mo0BEIsOcRlsSntxUm0A7naJzeuBlJ5SLzVoWrv5FwRc3ajAyqs7xG6kitj+K26BuA2PSLL4EjrNZF2BxUKoscXXJvRnh2MLH5NgipgrKErr9jJs8ATFEvUeqkpXMOIOEMNJEeuxL+guJ4YKzoFyxTbcrCGW7pUGBeBoiPH5glireWyA17Zl0XR5qIj7mtPzI+48Rc/61JdueVpj4KCVgF21zqHXPMMAYiF+omkQ7qHFmGcRSFIIUWeRorRtxcyADrwQTUz+XDrndaMCv+s9vDrFqES1QTL4zKUZ6oO2ZtwarHNgADOl0EjOxD4eUm2EgBS/rsRCC3p9Z7cA4LUxx4wXzIL2O0KA+y0QUGSG/ZdK4H8oBGJU8YgX9ztomWwTjEpACU91OUJglUUJekVPgbH6I4UA8C9rOrOjU+kgVvyEgJ3G1w6oeGej7pEfiZW+6CAIdssTEuNTDkcIZKm3QHzLPeGoBEA9gUhC55qxNoddCzLDQ2har2+MlayuFajyukeMbDeMix2bzqxBfMZOuqLDJ94udWg4Dhwh4MyqphqVgFBQCLjeiw5ikSQl6mqphJaVUQhYwbbBbpiZjH99vFhoZjmdSWP3CO3zhr5+A3b0+BJUE5sxGhEsjHCL1E5noCtBOjNfELpjcDfXJT7P2XiEgOpPi9JFR9EGV4XlRghYt6PZgSU3SZE86V7QIvdrBh7HmUyvYp0TNPcWOcyDvEWScdmXbn8700FeeBQC27BgrC6VMjBdhyFizvKZsUFLIeTkPcFGusCMv5pSCCTSboams5BCWbitO/AsqPLoL/m5tOfF1QDlZrdB6k6/Mi45OxmwO1bHxuPiQZ9L2eY7QoD/LRBQRUH5lxCQfv78TgiAXwwByepeqNPuOzJCYDnl0hECTojPDVCqI51ZXkiAbpqKBrBu3hcEXPcm0i+5U1uo4185YxUShUD0lL7sgFt4ZgN6zj0j/nSlEAhmjQ66xNQ/IYB5SUfPjXKiM3c1Ub+UwBm3VL6aa6osRIkeHy4ujLuobBWkVnPFhuiHELtX3oar6UJHgnoooHusm2ZUAvJZqkoH+3QQC4pTjBCwH7Kcg6eyveE5e10zHtJeIkSbnYbk6fFYOo5i0PN5XVZI4hCF0sOQ9BEC06XFEOu+lmLwiujRaG5hlf7VDLIRAhxaUYgUJ2pHAtUWUT8t69Kalmt9VAJ8qLxKR3xfH6E/TzFo4gJ667xuYFdn91EJuIs7tUs85ub0eKMfEBDBLhoh4O6dRANPOQywMys94h2WZQWteTdFKryfiRP3axVIoM+QUrcNsbglhc4AAf7p34h1sHcVeNxbHa9Cz3srie8JAeG3QIBleFX8l37gfygFBj8wSIHRD3xQoO83DcCPxx5J9lqAoxQQpcmXHxgpMEgBLjrl5egHflLAKjup+n+kgIxrfQwFnOfzkoHDhlug15ScGGt2cQ3A5yFG8i24l45ryipotP6FFG16g672noTns+aJ7aCJvigwSIGBAlawpPqf+pUHNcWUAjZ6ieroB57OtCQjBVYL5oHt9dYi+Nn66kgB9XU9Mo44M3XAv3oTKQU6QcduJAMctXpPKZey0EYoyUERMAxe9b3FYLxkKygoxRwpXEYpolj086dtrqA+r6gpj6EcgMNpQaVEZTDEKeFWB1KYA+yws6LE833YjRRQusOeODqifmIIBTohORKXZEkDXus6QuzaaojtEtMAyr6OsPZUvRIDlalGKSC8Svp4nlkBqNNJhl4O1zCOck0bcMnnCVI29xa6DHtvgQrtJV5Wtcf4+l3/lhQQfw8FWE7g/rcaAmcasGMqYJvP2AbBsk4RN0+pSx8MQS3yJXppGs84y31jg31bWF+G4J+mAgMFBHvzIxX4KwVO3n1BDcPlQT+PSDm4N/0SKXlxJhZA+wycjYWL+D5+QHdnbe2RAuLGudFvteLkoHODHmuWHNFRHP8DBWxhRQ3AQAE5lGvoOO9RMxiCiQxK6spnKaWEJXTYXa1siPMj1CArenP0zISSuAkwMdi/7gbqD/gM3Ysh4ZECk7ZmGQdE9Hz4VOCwe9nYxPOuFaVAufiigDu9iV8UoEOVXp+1nuZAvnMJElKqJZzupmCQ0CuBtevjBwUwrG4jBexHZxhg10y+tICz21KKDlqga+YNHCngwEmMF7vUY7DoMs1XNBjTUW97MysbtcCEhRfGFh6yCM5navAkobox7mrniMBsuhW29i+P8RZVUH1HCvyz+sV/AwU4RlG5P4QCv1oLDLHA4AhGLTBQYIwFzi+hBcvr6/xZIBgcwYcWIIbnIqHJ8/LDEXxkg+ienr8KBHFh6CMFJvP948sRBL23Qn3FnRlL5x7t6AhkZveELnen3+qBAiyqW8Yy13cVnASWzsXn9YZgXT4FoyN4dk1BLPtisADOvTviOaUubZtJbCDediXi7EXJuDi55sDkyAvPVns6iq8LRoe1zFGH0m+ojdeXdK53j/T4WQWfS2t+ob9fjGKHnss7Bx0uk0Rw3TI8dm6izeAo0lsoBhxEvMSXxIq6Rh0pwE4b+vqbLjcjBRi8Z4lLTVMGjoG9wMtgfYReOuPUj1jABj2l7O1iUi3AxUfoiCq9PkMs0Lt+U7oXNjFALYcxdhjslyhdwBY6bi6jV1FfGKtZWS2YKN4Ovfj1lT7i3XRwz5MUTfNZW1oE7DXAeYGB1/PUJzjkq29JAfk3UUDlpT8kF6DH+V/lCGwJN3h0BKpwqZlRC2xZuaWjkvtBgSEcfM4DOne7pdGOWmCaC3QuHsLBnxT4yAXGCkFeGV9aQJwID2Ir5yQGfWlSBY7yC51746kIbnnh0VFVPEtbdm9USyQ7Dk2Piwd0ULaPQd6wLF4dik3p510Uf+UCVUcdCNdS31wnCXUEC6VmHJskeHQEAwXs5Z4qZAzpXK5dZ3aJ8YZSQFvPIZKTc8XY2k1igXylxy95mM69B5Mqcuq2D0jVRI6xO12mozDZilifBFSBiBbbQfHuQfSczkpKwZekA8FuVCQbDaXaor6yYy4wXecscZq91YHtOl5hMzWPBDkcpcDgCPrD9AAtjYjBSIF+tT2WlrmjFB20wOAIXG6bBEA4XFLsdpFfeqpCKTBUCJ42ulKKPiwRbHUzR9M4vkGLcDcMbo2TUMr6d+hc7b0NClM1sL4vfPJtKwTK76EALyv8v9QC34QCzC+mwM90cKRAsQ8TOve3dBQN6WBwip4jBUZHMGgBtttRHz9Q4Llc2CMFXCe6tv9PLhCrrxop4v6HFhjSQbnLqCMYtMCMNdeI4Z4XYk1mTwN6xg5Tylw6xvG7rQpeRcghNfUepf04PRoQnip+pAAq7VMMl09uhZQj+4MCgyOQFEoByyKX4IMCjpbT43tkhMPAzh06FyulDqf6YokmK6Ym9tZNNeDf5hZS77gp7emFUiDA9wOlzISHTmldA9BGKwnbWeUQlM4rdtQCbAap1uAj+nlNJk6RhK/09cZp+5UOyhrDUa1V0/OxfNHAy1d7JNibnLRRC0zV1YG4QWjEYy7Qb3ZHxn2ol4bO/dwGKe7hAq12T6mJo0WKZ/cdpUAICTvmAhN8uhF3E6k2OKiXAjHp4UYceWNRynb9FrFNdS9dvt9TKt4ME5vBg76e8/VvqQXU30MBQeKZP4QCIvzFFHhc8/6TAkOhcNACYzrobF6vL0cw1AiGdHCggO2mRjM6giEXcALhBwU+tABfyacvRzDkAnq8gGgqQjqqh1zADRcWkmRAFe3TO9hwaVw8JMyvPbQ2Hv1WP+cmi+SIOgS78V0V+AddwDCYbhhvH0TZSAHBm1MFndwTfXQEgxZw18wlBqJSV0g9rkpmLBReqYvGa6VziF8fiAE7tViirtPp+W4YOQARMR3Ucx6lknS5sGCJOTq33pd8abt9moEzeSpYD68O8XamLkLpMF8iFhRV6axSMwfGydTQVLtdoDNf3uyRAh2a89CFT5v+3lVr7IrBsfSZItJHCnQ+PMCRAqMW8LJ/0AJy6zalM4kvGOTXMKX/P33Gt0JKgce10JC0i1riXGZqDvA9LBH/KG+lPVOsCjwb6vCm0/7OOK7yyADgRRPDnvPLb1so/CnL/3sxIAryv+4c/B+KgaTRnmM8aCWuYY9iQDRzOjkOnYNeN+WQKG25z36BUQw8pk0DrrO7O5YKRzHws3PwwxKMYmDAgO9zyy8MDGIgpt979Mq8K7GOJcJwsATC4l1fn/ptMFoCfs110L5oTxsGa5bHFjJj6M/ADwwoq8WRuOqDGmfHdFrEhOoJWqsgacdg4JWjijjKUe5AOj8IWHdsp/TWPcVAcC7o+cTBibhAkCsAttTiCHPvCm3hchFHDMiexTOuFFGjP2DAcqg3R9MtxYA8k1aozx81dCNVaoC9X9DJ+dReiCOdFDwWCZQF5KElsXYASlE38Qyejoyn3agYGEuFbzHgECHOvjDwFgNWPUm+MCC0YcM4WJWo2FB3KV6tHQLR/Fx+iQEBslTyB1BtwMW5VKi7di2xw53SjRgQOv4B3TR/VOBxyCiGXMUvceVV39ISsL+ndZCVeE74Q/JBifvFGKhM3I0YcCQrNsbeQelZ1qV9QCv6tUmuPOoWJ/o17lSqBobewaFKMGJgUANjrfAvnmDEwFAl+PAEQzIwYGCsFQ5qQMwr6mxXy2c2egJmxb4YFzJ0dhs8ATNb9dBecxQTaFMJeKWfYoLA/u0J8ruBmGhSMI6HTQw2c7NF6lM9le6KpZ8vMkVFNbVdwdETELiRKGzmTok6SGxYPBdrJGrViXF3aUoxsaXnoyDvyrjs5aqBKxUaSJ0kQmm1O5kF3G6l4rWwdSHKMat+YuA4M1mgTx0N9eLzSpxgdcu/MHC2qJraa3ZL1RZeYxsLR6rpF5ExqoHJ1T4QexIb+dg21J8PJbS13aUDibKIR08wYuBoJdtRDeAFYdQRA+zDv5e20qgdWEbFGXEN3zKuOtuKgOvNDHGr6AmdPdg3oyegKo6qiXrGfktPwP6e5kFWpv/4PwQD0n8FBiRd2ZXupaWz9aAGProHp/JJRMz5xpMRAyGUrM/GoQEDH41DH+sIDv3lCwMfZYKhe3BoGXBLgZoCOC1sNG0Eam3n0iwfTYFiiUxpr8KsA/y84FG/wz2xV9Ysg9MIy1TUC3Hpi48lff68Nkc1YB+eF3tUA9JFPZEvNfA2BaMaGDCwON1EbKsZnc0HDKzQxELTjXamakizDPCyQoQmM+9Gh50pv/v4zRJNSS5C2z2m6gcG8JGtVCgJuyVi6lldOrdcEkcMCMs3BnaN9VUmEGaRAG2+pMM0e2ALz6fBkUHChWJgUANq7B1K20ua6gsDQlESx5sm7NgyMKgBSwOXHMh9n2FTSwhBgkTVwL16lxUE8GDswlFVkLrhCal4eieWf8w0wIiTLVITjz7+uk4pJrTWws4R+cy3jQbY39M+yCoMq/wpGBD+KzAwVgt/YuDDFPwVA2M2sF2eyZgNjMuJ/EkBrSVHRfOgBjh7fyQfGPjoGRhMwbicaMgGBgy8LNxCt73OKhjmEqGzscJC+xHZIpCKu4CmYUFNgrNH72GvSyMG8FZ8m4I3BnjJP5b2xk++lhM9pQnF1JJNulENiMeo+uoZyDGUvzCQS9CGfnFx0GvmNcRijzcMeLjzqDf3b6V1u64DECZUNyheK5ZWatPHRwyg3iVeGYfaqAbkFTUVzuxdR5g8vDni3f5Gr4exbcFtam5RzyUCdE43WwW6otnYZG9HBiv90oa5GHRIwHUOXSmL2w8MWKy21kc1ILqnC3HJ6VKBUt1leC3XhIxqAFqXOZrUt2dpO95EHzEgCM6DuOjU4lENiFbzLJ0pVWEA2/Ear4SIwO+Lgd/UQKgokvi/FQNDoWBQAx+m4KNcaDhggtRDzsOxXDi0DkmieIbu492qM2QDws0syr+WC8emgaFQMKqB5mzYY6FgNAV9lTQgzxOEOK5pS9dzDh3sjAlBT2/KEpcRdjrYJpyAFId5MdaanTVQ2XcyBjL8gYHFcbdGVNgfidsyUjZGhBKa0OMbMfDOBgYMjNnAtDnI2FFfVNTjB4Mh9d7U1JyLhrHX1S0eMcDM/Rv9fb2Oget5FepnT5EZMXD0NhNsTtS/YyDvDTS9xCdiG6erPWKA61630hYMRQTi0snQxCmpqcg6Rwfq03ZGNTBiYFhVKB7zA+OWE4Niqt/p6LUqy9KdzlINHF4Tagra7sJYwiKpRlNgdz0psVJTDGzUO0DKFXbQetAjA0goroh3rAe0dldK3gED/fz+LK1re9DgiAH3SjHwXVuH2N/UQajKLPenYOBXdw38VAMfGBg6CMdKgdAC5SsiHNTAgIFxcfHPbGCoF45qYDAFH5WCWRVVaPJIqei11bM6Vgo+1MCqkRCSYu1OXHVKMTCqgWDOQWclTAywkS48EitATcJ+8+y+TEHnxsyHGpCZ6MjYiDPzUQ2oCcWAtQgu7FgvHLOBAQMWhxTs7M8OFcVaGcBFunCQcLhcoK2YVgscpvYRV/otccz1OhsxwHM9xYDqWfGoBoAhuOQrG3hjoLtfT4xjrdYYSHwIvjBgmJY6ZgNCsReoyGcnNrD5zsYrxz0yfuJQDAzrCiV2SzHwUw2MGFhNqckYMDCogREDJHYy7NwFUvrJsxQhWNDnyw/UEQvvJtmIgc6MH4xj3+x8NAXsctZBx54gDQ4RIdVoBH7fbOD3tBByjCiqwp9RKfivaR56mevdVyPxTzUwtg0c1KM6YuCjhXAwBaMa+CsGhuXFHQ5+ZAOKfqq/FhUNewx8NA8NlYKJ73mIzdZ3KrrnBxXOCi+kmNE54obSLgba0ZSQACyGsbf3gwhnL/0LA2M2oLOOjeTtmXppLaSieevtnuh5mJ6JAwNZG7MBYb2tGGs/pxjI+pmC3f3EhSMGYOBgJDvchTjR7caCmrkQJN/8O7T1ddqA1SWskHScSaV9CG/UxETldMSAt3QXOpQlx0DS/UWxk63fKwenBUTPB0tNDrzaGOj7MEPMpheJW6WTGOyw7eJZJBwZ73r4oQa4Kb0+jjBtOrCSaqoGilPJWMmBHr+jUJPGufdLaYM2acF1V2ypGjkQ4vXCDzXAC7O+dHlwb4A6u9wQ3+dPYnnI7oBq3nf0/L2utHnvYEBVVy1s9+V3NgW/p4eQYwVG+pdq4Jtg4Fd3Dw0YGPsGfq4nGCoFIwa63X6KOBL9UAMDBgZTMKqB2gzRGBGOW438tVIwYOCjUjBkA8N6gjEirNLeQ1x1ftDZTsc6XBeLAD33a55YTOrk4Jg6EmKnG5ZYiwPFxKAG3PMhgSMGFjC00OudrLtVRLEzZgPu7Mx8YeBtCqb5roYjBq7O7f/FwCtOr6U7f7Y6mDD3AE1C/04csE5boBVJjZ4BkBjHz6jXj3wyxWazcsvRFCjXCVU/d+VMbOF5bcFtSYex5PJ3aLXrLAD4lOyQBHmxtPi5UwEOZg5ez9QSol24xGM20PHTnA7TXPzaZeDVNxW0UZ7qQCkv2y9TYF3o+bH0T4VnlU4YvzFZbcQAq2xe0I2NOws00WmR8jw9GevcqyKQ5+9OaDXqGEtmkAEr0q2/OwZ+TxMhx3Ei/y/VwDcxBb+6UvCzfeivEeGIgRu/neH53ePKj4hwaCX+aB8asoGPvoGpnR6hfcJUxA6m4K8LCgY1MGJgbt8Jmq65R+lIG2yPpmDEQKU4zZgNMHHOMhbgKCagWUmjGkBJFn1hYHpPj4zz4qm6GFqJBwy4c25tfC0uZJOKfr6+ZkHiKSpe0rma4GvGYOjWko9Y+3hlLCPK8lENPOeEqpPZ+soC6UIx0F1NGVrp5NaCHdJmYzbgz4+VCpX1wkTsy6bYeasUcN5fdDTJRerNsdW2IwamHiOSEQO1pTqjGsCnTWSMpuBZQIrRfN6oIDL7BWLIvWIctUhtsGJ2KRI74Qqd81pqwetwybB7nZByjAjbe0+xAZV3gdW+q4D3wg5xN6YrrSXraACA8IBkv+yhs4wRhuRk21hTFqT8vtnA7+ki5HiqtMU/BAPyf1lEOGLADC/xuOfQ2DcwqAG5XnJflYKhfWhQA/adayqgaj1C3A4VX+uKBlMwVArG7UYGNTBmA8NOAwMGmNmNzv4bLWkAul8CJKPsyTh7uQtGUyDsLb50BGXXgr08F1HPXzg4YkAqNTqbM8bfTUF7sdELdWVpz+QLCyZJ3aEX0JrSmYXXeFxdOKiBMRsYMeCIVA3UPKGfF+9COvuWLWM/ZxMD3EspQtyMPEo3ud408Cp2JzSdbhXoaJZtAGGTUSwywC39Vc/poxoYMOAu/FQEAT9ZUROkPokjt5kKsuluh2RjKRGrWE/Y0RT8VQ1M0Yqaqn0paSMGWId9q7GSmoz57b3Oa1ADEabnZy0XGdaKNfnqG5i7ko6m+Mowjhc9MJi9Egb1EeiJU8h3aqrW5h7JffgqHdU7ZHAoGM7PPSHfNhv42cLz34wBVZD/FDXwq9uHBgwM2cC4vHBoJh4iwrFgWMvlDLsriysdXaKz+c/lhR9qYMDAuMj4565D7saXulENjAXDnxuOfGw10KJiQ4eZ10O7mXftiAEmRwKx1GyifmEAtxyxo0Sz4XzHSl+mINKWFYTcxEW9Oq/o/J6Z6ogBQZ1fSncSytWHGhgxIFw3Kp5tA7ccKwVHJknQtNrQYf+yJiIwMzNG0x2hWGLWCgZVUZ9Rh0uldI6oxaBLn9QURD59PVzWGlTbu416WbhApxZvNliuHBNN+zn16sVjV4HLstjTz7clqnYeOxGEQebiVUxNjP848Rj2Ju6RnEQFcZeniwG0NDEQv9bPpb1q1uqIgUEN0L+H2Y3ZwFApGPsGrsV8hcT6Ra9PMn80wCTJexepHQMdKl1EgG+XI5pwZwba19WhGjEwmIJvu9UA93u6CDlBVoU/JSL81WpgXF941PeMJYViPEaEY9/AoAYGDKzfauBjZdGIgUENvPS5j+RVeySOn1saUBLHRYxRHxkLswmd/bL9D1MwVAr+agq2WZ8hcaOy0DndCxuyRRIh4RSIdHbcTzHQQSij6UPmGGvbYgz5W67gZR/EjBdUbwys7hhJnVkR66mtbRAm3IuKcniDjsgr2tg3MKgBl6+pKRizgYnhkjEbaOCuRMojobOl9prZ0LOTLRL7oCf2mX4iaF/zG8UEp5ZWeqAif1ADYzYwRISTx46er2Bc6GxcWC0oVr2LJMXmGHv32nfAdfsD4pcJNRXqlp7PYAoGDHh4zQewaA0WCVxelDa8mQEQFdNGYpNcqSlCN3Y0BS+Xpe8/mIKfBUOE5lQNDBjodrFQunx6MCBb3ydIupnvLIe4LEjZ+l2w7Thou/yThedJZY2m4Puqgd/TRciJksD+KabgV6sBgQkkxM+cA+NIOZ3df242MGYDKWC0EQPjmoKhi3BcZjxEhDO3D9D0ZdJhv1vfYhD0CUKi8SxLdxGlGijUdYmY5SsnY6Xg58ZDY8GQy7gaqc27Ln84AA0is4iQ0iQSdJPDNKMYSmSklkuevt9eC8a+gUEN0C93lENg7nzUiVREW4fFNQfo6PBIbA3qzZ8iHUaDKRj6BsZsYFADK9d1CdIqioFEDjnEaYnMOEDWWtjsTIoNK2RLl7upAVDk5IH4NJhBvHtvdlBt2xnWpNJl/FpdaHCKHQ91J+/GuGWnVoB4741+ynxSOpN2psIBA8L6IjN2W7oZWLSqi/Ue/FAD86nOoykLjqUrhxI9XnsSoidEPXR3+10OLu08Q09fuUJnEVG1M5iCoWA4Vgomi5D+PV4XFTpHZdZAK91b6NWcFGJfl4cWXnZSg5TzUiqtMMQZNNPcxstiSsi33X6M+z1dhJwkKMofYgp++dIiuxYV1NMBWToyKxmfe44M7UPBUtE+TcFfswFuPomRei8qxn5MMw2023mAJodFTdyrsg7AacsfP1cYDqZgyAZGDDBMzSP5lmjET46kGTEgPHKZfu0Bnc0GUzA5azxxJ3keQ1XOZQwe6Y+IcPa4x4iF6YnOfr1lgM2LU6la8Rhi7ZV7MGKA4/MaOmRJvbsRWeqoBkYMICsNEHMyIYNXAYkhs3R6JGxiubTxfdeCdOtwqFtIc+hfJnS2HSLCIRsY1QBYeQkSRO/JWOHZYUGSTi7oFR8XxLePnghf/KRA02SpEot13W40BWNEaMMlNSUzVULC/V3QBEtqYlBcnJHMdxNoZzc6jIdKgYSMK2MVwkUFEE4yPN9jwoztQ9W1x6hbMXMG6bLWwBXjnigGIYD4ks8N6Ht3BrHOa0a8qzCPR1MwRoTftVLA/Z4uQk7meeEPUQO/fAMy/TqHiPOTklhKQGcbQXP2qJt1J2gTfsUCY2bNx0rBaAp+LjR2HM+oQKTcC/Qkm3PpskcHg2xR75DKdQ2xpWqrjdnAx7bkAwYEOhXCsYuwny83VITXJvQgnbMhKSZ0WE2fammnANlw6BtQFyZf2k+sxV8R4c+CoZyYNZI4g86WvGlXQKuiNercYlK6s8Mzh0M2wO7rmljd+Sp+qAGc+hQDqmsZeO7f3k046FzBrKOvf51dUHrsGVHLwD4gmpSz9/LoMm/hmuDZmA2MasCwFmckThcCdCyLiu7osHTQZKv7DJ49Fhnci3M6Gzf1jKBHSc9nwMAQEY5qwKud9yYjz4ZxUNvaYOG+lkjgfZOgSQByaAUXaiq4/Fba1btyMKwpGCsFd6ukmEHODjFdZJb+0gAtvMZnE2vLrQX9dF5pMMXR4t0svWD8BQvtj74BzJlB/i0x8Hu6CDmFVVjpz8gGfjkGjnXoIFE+UDl5FxVqAkyJzl6+dYaWt23o7E/IP2CgWVDvOpgC5942OWg7KsLZljxK51o/Y2hAs0OiNKfe392o2VdEuDULYrdGg0dTMFYKQutCH2dXa6wJAhX5fpME8Py67NCEmg0GO/yBhatjoSBljniGChL8tbRoWd9+mIKeLKiaSYuutJg10ikMptSESDM6D5b6S4eDGpCztmYsw7K0EQOjGhgiQqFs6PlNj2WJ89Mth22bSkg0fbtEZUJfL8+OOzRtgA29eVHGcMwG3hgY+wZIPgXvjcnnpf8UXhjGD2GJ3ffG5MjVLgF8xdKDYnJPZ2dJoefzVzWw5j0bycnkydjG+qECz5nNsRWxuxIbU8GA20VdIlY279B5vdZfXYRDpWDMBpzG5NCzqDaMdwZLA8rBTMRaL2YEWbIgwkLlT6iznl6J/R29Xj+zge+Lgd/URagynPIvMfBN1ID2izGwV+c5EsCuJ3YePejsr1NRyhvb9xZaoIlHDCze7UPurhaDj76BUQ3Aq09n8+woE/vIFxV8ZilCzCqTGPvkzDQ4FAzVRXWETvDe//8nBsZKwTGwdWxvJhcGdweHinR2USNBSSHj8XdNhENEOGDAxnqej9nAOlMTMlYKDiv+jDpqTYjdHYsY6sXNwgabJqWHpssGjguN4Yoer8dtMTg9zj/UwNA3kJzrAFtPQyBoi3ND33LbBtudfSDImS6piL7Olnh2b2Li8dWq+lAD6JxTU3Dl1gJ6hjeqDuzzqYMZp0IMdy+B8Z7CVIPt7aShPnBWxOO8ToRDRDiogRED4UHK39uRTollzr0Gblsi40ULnxQzxc2A2iG5IV5xKCZgq9hAwvd/WFOwjKjIYLTtucTs3qygsQkX1MS1LfHjtapDHlgBdibpkaBDkXwVDMdsILyz3xMDv6mLUFVkUf5DMDD7xRighnSBmCyaQ8wc5yKUbtSrvwpyhdb0JWmgQ2cwYsAxLxQLP/cm/4GBjY0t+bAqvVnOdTAGzyVebIoV/ZpNigBazqOhs/GjKl3smvqIgd5c3plRDVT2LsTz43wGAzHCoj5fJi8kl4ZVYk8uNThEhDx3Fhgr2nTVR0Q4moLpHNHZcTY1Gb+YhC1M+bOMrXV5ZdDutK6+TMEmb0qH16jaGfoGProIGfl6xnTSN8rgyDO5nua5gu2cocNwDtYZ1Nd0jp8Vfc2g95oCODQTm9rOZcaC4dotb3i5bY7QezhyA4nbR9hwtwYTcpO+1ecx2FN15eHSC9MXC4e+Ab3ufywtOoovHbHc1io983bCsNz2CC+blQ6DfX5g9c3xLiHFDFnGag9ZTNWa9w8Y2K2VDMNaUqDnnl0MV+JyjW2nmZPoudEa/Yg1hDVgMhCZ+b35XFpUC/q3vGEZ93u6CHlG5rg/RQ38alOQacwSO7LrQU8sBB1K3dpH0n323vpPlCtgixuIV17HE4v3xepTDQymYGNqVNTfzaz07JfZwq1uUJEdXVI6m4V1Bv1V+kCSNr0QS+QS8QMDY0QotKcWm0blMEHnQlZ/pC8L9Zc0gZ5S8N2IAQ51InE1M2/GiHAoGI4R4TQMLlifnfeln3FXDT5Db4WdFGgwemcDukT6E/Xu55a67Ikag/AlTD6zgW28eWL8OmwYohVRq1/vD4Dt6x4ygXxDlU5xoGFbMTiIrOdB1Ie+gbkVuwxuIGdAEU4Ahj7LlghFh1zfK+CBF2s2LoOs5XRdPVN1YpckhzheRgYcKgV2ZvxYWkTJu8Dr0ylnPC6VY7hQHxU2pyfCkHb1UnUpOUWIgeG0tMTVuwD4xsCHKdDy7I7XlrmGUdB5nZ7dZwnGle3B8N6wse5WRYqNGVqQoBbmup7G+npsH/q+GPg9XYQ8K0rqn6IGfvXu5JmvGRhq5gmibH0L4IURqKhN3/cn0iZODDa77QKv8oNQulch+bpHgXQuzuWoBrhVuMWri0Z99vzsUm/NX6hs1u4t4+FpQkX1KxLRZHnroWXCW/OBgdEU6A1k8W722JVkRSKsS+aWim4vaCBK7bU2ZgNPLZAYN9FydsTAR8GwWhUsNuXVk/HvAAV60gMPL6axw5DtyW91uTIviG1bBjoT7y6OpmBoHxq7CDlJ5HB2z48kooNd00NhtsEoXQYlmW9hoGuGM8UL7wgJ8e/E0D2kaiMGviLCynewnbYrQpwt/byTt+Fx5sEjE03iTaa3t0rDiyR7QL91kq+IcFADYxdhmVUGdkqJhR7Gz0C3TsID+1xTwGjzrBvdioiOrbRfEX/veBocmokHNTCuKWCvoYLNZbchgWvWuu633Rb7TpaXQbXa5PqKlVv6fByQoJuzhj40E1ux9Y2biX8u7/nvxQAnsNKfogZ+dTYg3Lzs3VmvEDRzNF3f7ZgXtroGQp9Ruw6KiKzxzDdk6BTn9VfBkHWeFAODGlDoQMerNoJldHl5la5VrxqbjwxAsvEnLB09AlUbj3RW4vtln4/tQ4or3b/6BuqHOMVBGFUMOd/Omb66P+lsyjRK6ffzRwctcFeR6MsKsdxkrn0UDL+aiZWnhdN3IZUc5q9Of2XMASfP+7YM1+yi0RW1bpEYdjOCNyFqIWuRyWf70PI8SXF2Es8kaCWj02tX22HS88cy3MiCroevzRpH3JRO6DMnMvRxTcHbFIwFw3b/3GMs3ekw3D25Rg8LdooTA58ZkpEm1qVuQaX66T6HJFRUdcSAfUtKiAyFqoNNXO/xulGXZRilR1vnNZ3HaIvOMGRnQqArhcJjzScb6LWHoINmPf9SA2PfwL0kBO9uk5wJNhV9/rE3Xbz38bkka85g9VyFD5xNIooVcDu1ei9h65urAf73dBHyPCdxf4oaUH8xBtQI8Hi+WVkkej0ZOhvxOx272tIr0cZexBDnswCD3JsRT65u3QcGxmZiKWUYnNSIwPDUV4a+8cgVx7rp0dn1gVndujMJdpupU/pT5GVw2ITswxSs0/kRk/f+5OF0G2v6gfRz7BxqCwaPVaFSET6ZIJacZhBVdR+MlQJw6hM47jcgr2Ib7x6mT0VvdTJ0K4nPOL27x5KoOyHTZ/xCRGJgrxlfWVGrMKqBycEtx76B9f7ywsEOXpkgv0pYPzwcgsNaujChvI5bfcsxCsZ8GsAAr86tfotjDRuP5kc2oFh5jffPFf2840uI9cPFoxjyuisTnupY1R3PTbCmmC4TJWsN60M2MJiCUQ2cNWuGw9sqJIF+rRo9Sc0t9uCOHs9G2Ih62e0WeDHBTYkXofSlBoa+gRED0U1McfS+mXm09AysK/XkjPeTY1uG5vrS6VKadThc8WcYpaHQ6R9dhN/1Zub87+ki5AWW+dem4JsUDOe/GANuCXm8BVVSRlW8xPpdm1rYPNyqErmubMO0PFR4BhVYeuQ1FUcMTJ/q+auZ+OLT2St+7qgILRJe122qJHB07g5ldEZA1YPamOE1HSYEXZ6cCoeFxsMti0ZTEG7DCfYWbkuiKDUohgLXwAvcp4T0S07TfbiYIs5VQYn4/fzHQuMDn5BRDey5xQqTJ6SfR3w6bOR4R0U9Ck4wbLeGoS9E10S8dj1Av34sOjhkA6MaCFsYw3PFQ7zHcctEfZhUeixyL7zB5YOJpHPS6c9cv+FIDxIYyXt6fNPA0MYuQqxfQw3GxS7CqcvR2f/BGbpuoIuIo01N30+WE6y/Iw4cuI+sjDzsZ/pPNfC1poDJdEz1e16S9BhRjDBzFu/D1R1GxjHGunOPbLwWwwnBiXL/UgPDQuMRAzDlfBzPnBMT3d2Y1bOek7B/XDzLKPdSrDdrM8IbUb1SkyTHtj4sNP7elQL+93QR8oIqSsofgoFfvQkZv7QFjB/1EQbSQ2j0yGQiHKi+QBAHnpW+kyqA51C3GGxQGw4/th25l00G1JOzwZjcTmWoSytDLxTPxVnI1jBgl2ysr7Q59cabE0e8Xr6wcDAFoxoY7lm0X0cYbzfwQYL7Qsz1iDtv8DZtShIm9sbWE7jXEBubBoP0K6OP244MpmBUA6gxjzhgpKoMn63Y6vJrx2KvPDQwbLb0/bx2f0MqsZ6M1+kJhvf2KX92Ee4KQI+XOA8StZzU6ht7vcJble2ZcLFcZ7pYzFfYi8ItFd+qUX1kA542ZUWos9KLqgHlVgb3psn1So6WeBedqVj3Dmam6zOdqoOUpefTeIGu/6wUjGrAO9Um9nZ6DaOmoufL5msdR7lJj0dijUxvjVlM1dLZYqipKGK9d+v0s5n40CwotnSlgYESJYbugTXECXmrfmEtV/omWtwpQIS2JK+DSJHz90rBt+0b4H9PFyEvKgz/p5iCX720iIvpME75xYlE1qEJ9B2nIryZOSsSPHqCdRO1Cl482S3xT2pEZ9P3moIBA19dhKi+Y6ycrmXY7laV3glegXdnfIGhVS0CPbpyAp5PT0smCPN9AIdNyDh8v3+tMDxlbob3r9mTRC5Lh9npxG5wpu8aQrLLRtWn1mNOMZAGJUoM6sW5Wad+ZgOI5zi8afQzExULKuorGaywr3vUZNzzuNMDR4gwEGawjKLIFkc1sGoTt/QXawZDbXUMcVR4T0jqdSLqffkKcfy6MyUR9Kuon6DnUyyYGTUNN4qZoX1oMAVj+1Dt02Hvvci9DOcK/bw+nGIcO/MHCaWCqgt3N7FxZC2pKMfThaZzdYw+dx/yy/sDb4qIDuNAXuVUdpwcnGHhCaPrmV6PzSkI8XbdpVRNTFiKNcH8BzXgVg8Tx8BrmChtLoGeJi8T73p6RGR5ubZUTUwUHJr8nUScaOT60DcwFgzDTI+/JQZ+TxchL0nCH1MpEH8xBoo2ueGNsaTDNrLp1/gBd3Mc9QfCBMJ8pekrrr9jl5MvjDfn192HGhhNARZ6BW+49R0SidlQEX107jjeLW4wmqkLUXfN2wJHfhXC0ESepv9VDciMX+Pd5NhB0jNNo1tbz8Tb/Hwj4bKKM13hojV6KmkFPXMqtF8Ljd/7DYxqwM99gP25dmGI7F3osFm+CPZMerxhEDSibvTYx9rK9kl06Z6iPvQNDAXDMSI8q/sER6FMRTRamKo+u+0zjASXZQhrKIa+uiQbTHSyo6+3xW7EwGAKxmzgtvAJnb0vT2pCMkPVqeaOcLz1H0yQkUujpyevxFv/ReXNcVPn+tA+NO5MPLQPWeHSxPuVfoWBLm5avakf9P1O6ycJ14zY6IdTQdXIZVnCIEJnbcTAoAbG/QYM4Md4768o9pbXS6b7B9fF8apiYLAPU1Zv4hRgdF7fmXDVitUYEY5rCr5tRPh7ugh5mboC9Q/BwK9eYXjcJxJGwYp6R6NMNB1UXoCDYronodZTURpd1wK2KzQp0XlLTcLPDcpHU2DN5AUmoUe9tLdfqXrGcizehlFLyFk7YZ3cNyr24kVOQrH21U8MDBGhel1fMb6HXRmSF51t44VU4Mwq7jAgstHqx9U+REI+YxnfsNKvDco/lhaRlA6jLPFuMEA99fL66ZjibXu9koCwoqpzryLDS+VwYIiYFo0+LC0adh8aC4ZIW+4w3rNPhsQyxUD6So+YHB4cCaeRgvUIXej7PaNdGaCaYmCoFHyogf003dLrN38y4WQu6fqWPSZ4q1EMhFFNMfCElw57hUaHqXletB8R4dg3cL8ttzju8xsMT63A6qvZnposYUffT4jo+dd2v8PJuT2TSJvTx4e+gQ81gBbLI963rwsTKd0l1586VSPJJqceIuJkVmcvxwWOfYNiQMAUs8OagiEb+L4Y+D1dhLzCC9y/zAa+CQaUX4yB2HQhJvz+xkRllti6w/Q5jqbFkQSRRGeXPSifdN4tLRIGybHRB1Pw0Tfw2K4tvNlW1C6AsNH1fV2IOFDAnXp9gc/0Q45FTFaTqiTI1219MAXD0qJxS9Jc9h8YLbWOCS8WVSP20unx9nB4wBCfDVE/K/4F8RVaUpF/nuIPDIz3MBRlgHDI328MyWsq6kU8PWC/t65ltO4kTZ+/ji12yaIuIw6/VF0XVpMRA+OaAkn1Dzjd2B0J9vurph9e65qqmwfHEIFYsd5UdNhF9XTHhPH5BwbGvoFhEzIue1FsbfKuDCpCvfmijbaYbEtqMk6e1OoL68Jj5KNLGS6WNas7cet+3qeAC9IG+5bXQsLxZ1HfUVmPfeH+ZILeaDr93UyMA35/IQG4ibY+96WvguHYN3CP5QvGK//6rqwkjX7JgY9R82DKcNvJVP08wBIT+/GAgfKKmzEitHWBkO+bDfymLkKVVdQ/RQ3wvxgD54JfY4LltoxmBvWW7zUF2AsnFRMR56rrD8VuMJ7AmIlOYhjoP29r7jqGkQPymCK8zfKOCVIvNvT77S7jrD5Qr7y4RNQbV5cAI+12KoNkwnb6UDAcKgVu3V5aYJJlj6Mg7GGwJfRrf34UChXhzKMMnkyj6mtnZmBtLoYwas2OivZ3RDh0EY73MFxdTz7eZFpbhqcmUfXA8gu8YbdXZsRAeSlbvNd8anriOen0n30DfpfCGB65F8Ueu+wImWQUA6zjn979fhwT5BOKAWEWZnhvoT2MADE6fWgmHk3BsKaAGGmNo9eSYmxZXgx9mqUZ9o4MNQVaQjHQypKIN5uYmhQqkthRDcxv8AcGAm/fYerD6PUHhKop67xOcTDnn0y0Dej1aJ59j73AuZLw1ceBPqwpGNTA2EU4gcsHTu7oCsndoepD27g+VRMcU5IkvKq6IfMrvI+SB4zOLMXAEBGOW5J+WzXwe7oIBYbhpf+tGCiEKfWSe5+KcGllxvpUM1u8O8knErB1mum91jvYT4uijKx+petjNvCzb8DJIh/vF0ZPIuYsUgxoCxWH3ZGK0F3Kt/rLKCqMLuqZhNKi1kcMjAuN54uLCqbq/oXj67GHUehQNRBXa0Bnvx0V1deaDuMuI08qzfsCknelQB+ygXVT/+giTCdygDdd0lLvS9aavqmj4xcG+CUV6cU+uOINJPT3x461RwwMEeGoBsrzusBELn9gwHbSM06SPQ9D0luZ3q2SDCfb2R4SK6THNy4teu8+NN68rN3wDU6tC8XY4SkZOq8edzjYKFQNHBDFQIdqGW/q24UhPPsDA3qUH8sxIqyLiKcYqenxt4xATVND1US4mFIM3COKgYwLGZzW02sZcPW7HemNgY9soElAj9E9phhoQ6nRj55M8G55YMpAeFA1oNTAwIEweZCgn1OTMdzDcMgGEKdV3xIDP7f++G/GgKLw/1sxsD0cfRxyjzsJha0U64x+f+Bw3p8J2R/kRhc9c4/3oK5hoK6F6ssUROvz19KiWfoKcDLt+jLYs1QNZCqnYvoNvTOkFKJWL8KkxVE2OzMEhKExZgNjpWDxXGOgGFcGJyuuJ4Fq0mE2y/kl9druE0an2NT1tsYsnf0WpzJSnaDVh52JP9TAw3hFmLDXO33+OdX0dbQv8fbEXBkSbejr3Wqoq79uZXTngng0BR+7DwWlf8QoSagpKB6ypsuc3ODkFVEMxALFQDrZZZhY3J4QTmu+MPBRMLws5CtODho9/sSmpoqxwRcGgvuZYkA9X2SMnicq2jVzIX5gYOwiXBt7iZqG8x2S/E4xkK/4LQ5WAjVZXUtNyIsULN6oPj2fvRNn+nBj849sYDrh6fXbU1NALidqCiR1SXBwnVFTIMzXKv3avkzsVxHFwBmJ7ZcaeJsCtPC/Z/uQ8Hu6CAVW5pk/BQO/OiJcr3yC08K/l0SeJZmu2tIT40PewOigpFQEXy4nvGv2JyYKdKHT/7q06KH4IfbYR89EhtbYIwZ2JKMiNN+cOp2oE/p+UXZmguWrNvSPFYbXrWWDZr1mqYi1e0IeHh1m5uVl0GE9pbNpnCd0GJc1jy37Tr0xkupKX7OB+FUwzLsohlxz2mCyP91hKDF0Nvc8UOE0hT/UgLusqanJ4xsTtYWe6z/vU4DlM7Sht74eMUY76u21lmJg5h8vOLlMKQZChmKAcMUOo2Kz/6wUjNuOHFqKAc873jDWrB8YANF1j+NwS4/ftygGlnyo4BDydJjeDjU7tg8NpmBUA+w9VXFUhxTD4ZSagrOTbvF+tewgSd/NzV3ncDhL3l2O5EQxMOu5r76BcYVhgwGPw0v+fv+92eiP+EhwuNUYhjgNVQPqZmri3WNOMfAU/o6BYUvS79pFKPyeLkKBE2Xlnw6Xb4iBX60G6JAIMHm3u4R8I2X6dHHp8P44b6gXFWVWP192V4zrx5lE0XXDflUK3qZgrBQsnX2EAzx7wSjdxjadrRcTnAThgw7jLd/p/Svs8XbFN5Cs49D+rBQwr4kGbuaSznaN25NwFVIM6Lfr+hMDwb208JabXkkwd5aaPkSEgxrAkxNVA334inEUm3dCYmOt6w17rPBWgTcYyQbFwHLaczgqrRZGsc9W+s8NysdbmbLO64gzFFAMDGqAxfsLTjcPnoSpRDFQN/MdjnR+T8JKjdsvNfDehGy8ednl6bY4PRcUY9yaYsAUKAai+EbVQF5SDPA3igG/xnSYmhonjhj4MAUtz0+pqTjeywAtY03PW3mL8WrTwWj+oNjZAHr8yW1DzydQjEw/mF4y7j70ddci6crj3XH+Qw2k+SPA6XTDlNF0QdVAfjma9PoHjzJkp9QU/Fxh+H1Nwe/pIhR4gRP+FDXA/GIMbJQ0pN6RuTORFZmZLgv3DnsPoymjRk5FvZGkFm/23rmM2lgQ9acXmmOlYIwIX91yg+Py8YLEqEVbT8rdBGObpxh4dMtO1yaLHnv1lWLAviy+KgXPqLgTZ1YcKsj0gMP7BPckWs/p7NdcfQsnC54Oo82VYuBZNh4ODy6dDZ/CydD1OvhxuxKwP8XwEvFfGAiELNV1rVn+wMBRlTTdiRcq9rk9xQB3YZvRFHwsLbo+eIqBLdeVYfGiGEDcWw3w72wgn1m5flxRNbCVRYoBqivaMSIctx0ZMGAy+xYHAaHHv/QpBuT6tMdhS9VAcK4pBthCUnEMGYqx9Y5i4L5qHbyaT6gpGLoIr8Fthouqpmqs0N8Y6KcZDu0ZVQOtQq/Hs5WoGljyVya8Nz/UgMXcftzD0JRd4SsbGNQAlE5f2QBZCOsvNZByBsXA9a1mhkrBeJ+Cb6sGfk8XoSBwMveHqAHhV68piC9T6q3rgnr5fUxNwWy663CSbRsmEmoqKg2tfuD9FJyZyBbP4pgNDGsKRjVwOL42X2pgMAX2pZ7gmNs/YDAxIlZfCN6Lim6nIYFdcfZoCoZswCrVVwNDfOSwzy6pGmA2VA245f/l7t2aFFXWfe8P5IWgonLJIUlF5fBw5g5EBROUo6Kffj9Wda8xY8WK3Tvi7X7HWKMjZo/o2W0VBfn7H5IkSQ04hw/EqOxRBnK9cSB7fLrxbD+HH1OEHxn4vmFYRKsYbGE9eKFLVpp2JZgGTlsOZeCrFKjhVILwfOmJd7P9XvvahOz7dSVfMpCY7hV8r/opA99p4Dife6FSoAzAmZ4wVG+xFHgJuulfNwy/1w3cjLT/MTcwtVAG4iWmgSD28PjTAmXgdFJEDOld6wXqjf6Qga808L1uQBKOEtTLTxr7KgWKds3guHk8uUCjOq+dpMkc3MW2I/7jLWTacygS2MkJYvwlA4VwW3yXgu8bhs8DykDmnDkWeBKmgX6logxcxQfznRJl5SsNELpzuX9uGvh7VhEuBJ4XZ/9LZOB3bztyPLshDpsY04BrYynwg+ZzA8+rOc/drERtOWueELxvCOwQR+L3DcPvdQNfcwOmmKIMDMc3CVY6poH+0fwsBat6zmvJrODgKN9rLzxkwQ8Z+HrQ+PD+bAE6f05niLGAMnCWcJieVmcD0tvms7j3ijKw04MF+EcfsSbHEDQDNOH7xebfaeBktDHAMvsslqUoA056K7Hq47/3NvZO096TjQy2cuw9b+x/ysB/7D70lQZgI/6cInRvKspAaaEM7BqUgepFz5iGJmfmbzaYBr5fV/L1noKvKcKNjqXgOKpor1bYGNpmu/8pA+YJZeCg4/kA3Wi98FZgGtDWsgEGLLAUBDTUCTHWEvQ3fWAhkXVZ829q9mOKMNyiDLismEP2clEGWBjn32lgv6ow1H/dMJzyc+H7hmHQJUssBWb7c25gbFHGT9lmB95u/eC8vV/z3zLw9Ubjf+4U4d+zinAhiJ9XA/6vkIHfPkX4njxCgPKGMqBlmAaWbvGC+DRgGiBDK2r3tzKCr7PaC0wB3aoSBv17FeHBlOJMlfJ9DKd38CZ+EcXY/aNiAmlxe5Bgp2zQ/SY7DpzJ6vP5V/CjFHxPEd5ZL5O2tGYoE8+fcwMpvZng3e9Pz1tZja6d764P4fLSkSDmUQa+SsG3DDDjUwokN4E0NAcvmORYCoiAMnDWjigbtymWgov6VgEsv/cCd86P2l9PGH7vRUi4DQMYLyPzmbTXtCC8/kwD9hNlYFpWZ0i96ZkLZmrc/8cU4fdi4tC6YhroxZ+lwKxRBhKHe5Lg06e0nWRi959areed2uBHGviWga+5gRexZegZj2ls9zm/jxhlIDS2I/HjU8xrRtfMIVY/srbzUQa+7hT8xxuNd5EqfKZof8rAdxqoE477vlPQ+e89+NcpHs99hV/vr1eZ/nNLwd+zinCxXPPz/y0y8LtfbO7bq+g7DfivFGWgVZUXnO52Q7zZKRU1/pK8wL3mGOpNTZC/1w183TD8LgXu5Iyf34k/ZWAHOOyBg4fnkRLTwIO8eIg5o2aIKjW0rw3Kv2Wg2+a1VobhjzTgvyYYus393oSjvkAZ8HWUASjPFdj2uvMCPrj52l+vMv2+YThTVj9kwDNDlIH+jDLgfGGzdzANLE5zFU7drGe+SXxe++vlZd+Lie8bi0FcWz+nCCP31kI62fyUgYXYnAH2ypnz1LmOx/t5Xcl/vMp0usM0gH0BZeB+xTQwfWApiAKCaWBzRBmYlMMUYidAGfCCSvheRWgJ/s8bhvdx8UMGgtCvZc1Kbxm42zumgeVB/yEDfmugrEWl8CMNfE0RfqeBx6sVIOLnP0sBvb5RNn3sjt9ThN9pIE+fzHtOBEF7XLJ/+hOGi79nFeFihWHgf8mLzRe/+3UlpnONIJ01P0vBlwx4XP5TBpL77gXH9bpmwXDA0Po1Rfj91qKvNHDbvyM4StLb+y4F73U1AfshYSmwTjdBw97LQ5Q/UQYcq4JvGVj6/uBZ2UYztK804PgXDNWqjWnAXbUmBIKEMqBvUAbmjvuEbGJ0GNJ3G1/bxaXw/WjR99yAo56T71LwfafAX29+pAFv2qEMbC8rAlEZ9ixsy58y8B8blOfPFfueGwgvt1bW1pNPGrDPKAMlPZQab+zOcDKlnzLQnMnkuxR83zA8m+cevMMbZWDY7FAGwg3KgPxZN+BdvqYIQwkgU1oWlBqWAvFpmKBt7Z+lYFXdZbh2JcqAf7+L2rbCNHA0nigDFkP3tjQHu387w5/ndddzLY7NHzcMv2Xg3LkCeK8tpoHeaVAGpP+6U7ApWwEbwAPTAHMwXeylnfwtA19zA//YJwwXf9MqwrXArX45N/APkYHfPTcgaYhxoMBPGfgqBd8yMPHQTabnGcqAPyDGQlD/kIGvKcJvGVjGG5SRiv28YZg5mAaCxPpZCoQ9yoATGZ+5hmMAmnUpftwpMMh7oWkGeczAcz5uuiD6DxmI9ejp+bmPMmCpbx6CWYUyULWhr22Rvf8sBV8ycL4FgxduXZSBZ3UtAWiP7jndLzXtzlAGQu/UoxsSXvxeN2CKb4t8y0AEU/ZjbuBr3cDjoDZwNG8oA8c1poFBMy+QSPKFeNt7Xf9YRfhXGmhhM0BcHvH4Wx9LQdbuf8rAVxqQl2cJsS5a9l0KvrcdUW5X73uKkFcPMjBhgWls8lqImkWvGSTG5WcpENbBAs7z8iNrA5YCnUx+zA18TxF+ycD33MCXDIDn/kgD388UXAuUAc8t8Od71smPLUm3i/D/hweN/yfS/19k4P99EeFy/lt1QBTm/C+eNObmymytCd+//X/Qgf95f5O/cXJgS2cy3AkfcJEyIUCpZDiQz2PwojAJdCpvhBTqh+Zw8fV21ekxOYRwyNYY/G9n18dyOpFgsIcjiaaB09PtU78Ay5TQSwNdBtqe+gtcm4NLknK0R2pc1jbouhB7Tk7eJc2FJUDXDgmX7hTVp5uD8YKbHUcsvs6vPb2ziQPF1Pa9aLoGn45W+AKpCheeTXVLJ5qe4PeHOPCSXcsJND40GtzezPXS2lB7qh60N+R5EJFIIXZJnyJdwFbzBg/y60EmQXmi0CVlzMXrho3UKpUt9Gp8Icl5TnMqRbEKzUqmLJ2n7kjNY7ACY//Ez1+5viQ3TjnAZTVPWHRWVJ6qm0SBLvVCLl5JLKfLvTjANRk9lpR5LtPFcNZhN80U5t33pkDMpxNBV+sBF2/BySibBTJcTDf2UgneMZV7OYcL2/hc2rRuRq81nv/jRHt70OWHnqgwcaG7V44Xv2tm0KHRF3DjzIyl2xUv0JkjinCn1hF/PpfEFNKWwuH8fnH2ZC8a/00HfidTC/4XTZub/4XU/N/ElLnDa5iXbsAl+dbzqaOMDjQbAshEV+lUWUMKbB84XMKMq0Fz8xKC3EQOsW93NyadcJKg2nVHEov1q6e7UEaG2CT0otpCkzuyMoeqDfB6zmWJp6/ubn0zBVrrlnTROAD3p5qS9JJcfVqdxBe0sRaxKPHeIw3uLwdav/VZ/HkVGOXo/AW7x31BnHRhyWS6VSSoZ1bgRXeeCPQsIlP19uiy9LpDprSDj0xdJWRql0gldVizANXIB+LWW2RqGpgUmvk15tLsiUyFNEGm9iMyNe5oSecXnUA9iMgUfpmRcu5sBXqyHTxbpX1NIm5ygOtmlbB0YSJTrl4o0N4kZCqbs4zGlfaAbo7NOO1HWabHfboFvaLIlDueRrLwkx9MRWNaZHRyx+tReCxm0SZRY3pO+hwe1eknU7elHUK22v9k6lVVLrB8i0w5T86g79BfwLCtkClxgkxBwItw4byMpPaJ/WBqU1bIlHky/iRTAsf/gqnZP8SnfvfsVSm8UBddGXWySAgyNdcdeNgVsLQJK4NG1+wIRe66JNWdt0Ed7Hegv1X0qXC8+oSsZxLkS/FIEuOt9DSLkKlyc0SmgksONJxADt1URp9aGBeehvfIAk1xYgbTBfrU7kEBBu2ETM1SZIqG5RvK3YBM9SEy9W536FMvyWep4iJTXz61ve8XnrOXLY2Ua/SpduIGXrqUiUhvp5cGXcGQKTFEpuZOyUELuwh964Y+1U6cOezW6UC+fUqslxTK4zJBX1pzI+2bApli/cVLnjoy5RGDwOM4pagpIjIljgP61DvBz2PKLUm7XR6gyk4JF+0s9wdTj3UXkeRuok+Vof+AwpA8Llq9QaYX3d2CljsKC5lq8mTKFxE8qICaNuleGV0aigz9UopZkrXI1KrUCqiSh89FZ3LNaaUfAjhK07fnlu91TfQN+lRt3pEpS/aAPi4gQFtFyNSQ+iINZH4CtzxBpm57LqNpGFJQlP7FuYHS/1GmxF8xNZfm6or7/u3vZOp3rxabJZ/sZzp4TQ8pMhUZvAM3ugQW7UxkivryEXUUc0P6iFTjO/sRHxzibJZvIOMUfarXxyMyxyNTzo6/wOW9Db0kDtGn9J2Rw7DS0KeiPTLFD50BqtXHxDbW6FO8tMSsKe6QKT1GphpNfsMtpcjUO0KmItP8vNmF+Cw6WcjUenp+giLQOecOe/Sp46RBn2qNwIu3HhMpJzWY5ZyPT809ZKqNdQ6uKzEi30wZ5ewnU67UiqQ5KsjUIU5IajzQp1TzhEzxFjIlOMjUpsgItOs35eJLr470uK4E0B/iQJwnL+bkuU8O8JAxu8alh0x13RKZOl6QqeKATIUa/4DKFz0uUZVRo/P1dQO750FhfhygT+2WZgS39ornv7qgTxlDJUMTo0/F4RWZah9jDu1CD0jqbJGp04YEkLTBmziPHJma7gYXHrun4yUHlwO6qoSfTFV1KVLM7BNol0dkagYko4/hocHGtZEp0zf0P8jUcv2L6VVuIf7Xr7+Vqd+d/R7CUoZb1uE1TUzm07TF7NfqT2TqaiFT/YNPoZV6l0TEQ6ZMww5AXj1wnH8xBQfMXu2MYp9yswKzVjVeoF7esE+99tinnifxAvmwxc9XwnP8Zkoyb8jUuUCm9OMMoFBlHJNPH5lyr8jU1UmQKcNBpooas1+RuchUvR1Rt9XH+M0UOP5JJEysJGjE10+faqYOZj9ugUzdDshUbfMc5GcemSrgUtItFmPQF1rPfTO1idCnbsdJQqIThz41JA0ydcx+MiXlyFStvihm0Ssez4xXlmBqFjJ10o2cjDvz8NUHWey4yNQldRQY1DVmv1HE7Pd25Ac0+xmmuXs1ynS1TDdgpLXiBVuCTG3KAbPfrf2Z/VQRNa53V7EXj1vsU4c4y+H+Mn1kg3tnVDCOPnjMenHOZdOVpEkTFxrHRabsFTGoNfICdM0xY/HnSTe6a7FPDccuI0k/42KqzvYa+vz9xezZKfuTTK1Wv3jDOico//VL/TdlP9lHpoZiGbDkwDFkwEWmck8BFuvHQKcnkqfwcDiHi9zmrVPC7gFsqgUQNzhfDeLqFMf0cEm5hJ87NQV9PEPRLdGnjFOOvib1F+iqET//vv5k6pAfI89edGpOV7UJ2Oc+Oi++3kDltn9B+dQjlhwlzFqGMjjQK1Pfi5sr+HSSWk+wZG7O4HpAppoN+tRnXxYvXjScQK0VMnV3F66Xaiu1ppN39sZsViFTIn/Jv5mSt3yPY8pdCWTFkKlmJ2Gf2lhkpLa222JWBexTB0ZzmqqaChfhTlny3iFTVXISgNo7ZOpwzDLivk4HKCYi9qn2icd7f88UuPPIVHQtkalAjgfIhb3Hok8RpdZjTkE2DMXz381QE9lxIqguDDWt3Ck/+tTVbGMvhdlHY7Qa+9Si9bnkflAzehcOPkT27Y0+365LMilfLlyyGJl6t8ygpzheQE+KjEXaE/tUeNNE6MbsyCW+jn1K3IcE1KP2Yo55yLQ/yNR6+YvXlXPLf4ZPLX73u4i06USCh1QFLFoeCNBqOQJmvRl46W4eYFaJ4gS6UHRYJD6uGtWjdQCStLKZXZGrjinQlKBbJymXWv6HqXN5go6qIUl2gqxTAeozdFHtcOlp+ewpGxcG6CyIPHc9Rd2dScjUYKmo89RQgU4SY4QSIuw/vIhMzNsKoLE3vpfI6xEofaNH6ns69+y4HngSqYME99wPSMxNCE/v/EmDq925Xpzr+PnLrX5BA3XIpQfbzimOCh70eNkzePt7nvTtBPtX8ukv05OHWXFy2kCnxxcSn2c0o4PbK5DvDtRLq/gz5+EHC7CUAZlM5T4jUVfsoWqsxEstFZlb9dhPr2uCPjV7ejGdjlkP9cP+3KW8X0Q63900MA4R+tTSQqa2oRNCrVA8/1FfxPR8QY1rrmVMEtdxfToEMWbpnKJPCy36lq1wPri76sXcMEafWkzRx1mMWTwWJM+gQSfMoeGKzIuGjSbQRC7XUJ2uR4b90PNp560IGMIeferki/IfZArT3y+YWv1DmPrdt9aXNJAgr/eYnVwLde4y7W1ggQE4RqdUpr7Kx1Actg5LNhtXo+Pb80FLetsDvnZlbCXGFAa2S1kqtEpJ79aYQXVcoe7yBHQaPPwMfWdwWNp4Uk918X6APR+FzJnwbkx3QWXDXVUSL763rkHXp/IJF3EakeicIhOemwDcDoVPIvmAWfLgq8MPplYhMlVUMIXeufpcuo49nj66JYF872HWdHIVs5ubj8BMOWTpKbQzeggoD1LT9J5jy+hTEzbT4PEssb9Ud1bTLJ1toO18ZEpLkaloXstQFBwlcVFfa3pfNQvYV6veg+UDWyHnVXso3Rf2sSZB5gQ2kfHzc/x+hzX2UzZqHdy3W89LLzv7B1P761PmfBpPSrKVhxB9Tg+8pFg56EtL1Licu8Qkeh7Qt1tNR9/nme+lx+nbp+/W8+C8fL48dzvFltTO0Mfz1Qa4ODc4ndZjPQemW0h7nvg8Ldb+EupkevRirGJAZ/aNgOVcXwRMtf+DTC25Xz3Rxq3/IXMUv33xqqlPoaHbgCRjjtfEfGk2tPLM5lJXrWQqLowIGu0zV5tbrkzvSefBXp9ZnFO+CpGUtJ7AJapTL5YUZMqQkKl2JmKWVAdZo5uTfIT+MDheyvJnTQ/TbgeKqQTM5ueow49zYkH10BOSLDgVGfTzJwyVgNnpOL5LavWDDcOMelwUlZgl7V3ag+yxOYH+87oIgxoTqK+5zxKrYiNdsAH/xpu7JLm375wKL2T0qnHY77juGdPLZcl99oJFJoJ7OhJ3Sgk0fhijD+5ITa+5s4HyaJ259KXNYio7IEFRU2TKGq4l5ZbD/JspJxJEn5yOkx00cY59TCzdmlpn1KiyOIdedNkgU0mRtVAqtYt96PQUKH1hnzmMM5kLjMkkJ/wmCOByuwaYTR1kau87mGXZEHHR83HF/rocT3DpwSfJS8XzdaaSB/Z8/vLgmCJTiVw4MPgAXHq/eBo9yvwMisE+crFT+CPdaKUAg9Ae0Xdt9LHdXVVBfzQv4lRjJ/xBpvjFr+b9xH+GT/32eT91VU6gdUTswFFMNFotZAua6dxmcStpIn0EWQhNv3NIVKWFSP366IJJqeXZ7PLiifqKRbh0Q0qi7FDk9EbyI3QOoO/tV9gfBg372HX7+bz5fJbfTOnOI/DctEQd9rmJBf2uwj6z3iJTmvKZJ5usQ5bcZ25O7beJTPlrj6V7DH3UeL4HUCN5TmylnfSEjzIRymnue9Gb43pKDVOF23blcHGmIVObozHAYJeYRSeC5NPyMXBgNW7/WTWCTE21CTJVujFJeYkr6bqhFBiEZ5Ys9zOfVn40xTHOa1w6Lq45TV7O/PP9e+ZunshUqyFTtVDj8Ueci5/3MAs3ihKSWPQ4oKOdN1BsTZdLuZfEU2f1RrfQSmTq5poZqSamD71a4/mXMwdo2ZVTYItFxOJujedjyuIMHhPuMxe/x2z82tkuZEx+eXalI1Oihtm58gTMf9aLyNQtgAcmfLLe7qj1tGj7OdxHzOZxHjPsx9NUAa3SRw778PFPMjWb/4op6adJ4W//pj5VJrIIVRtjXnfZ55rItQkPpiFTxrTkqffSUUfXa8AsF70EHKMXB1TeNjlg4Wsk78FfwW26+HT0M3Zs42Wk0Jwq1N05zWW6PmsxsMcEWLSYYi+gO08HciY+50ge6rCbLE24VLOYRbqparTz9QG64BR6caWqOTXuAfpYfvK8SJ2BRsON24F1fMw4+xojUy4/ruHOWt+L+zWHPsgaFfIyxKyZqNeMBjO5h+F8Q9/UNdunkavgSI8WHedKl7YnURuomF1nEZecUy+n0tTUoPDmZy+emDOghvUU4bozNWRsjV/vi6n94tl7tv/6vGNdmOlw9208/t0DNeBBNczCeYnZd5pgllbm/h2uysr10jX3HGlQtwTI3fzJFJCJD0O48FEz5ALoro0n0N34iCT19qpTcfO5P2g7Hot3/tug5Y24cGxW6DPL8hCT7aOwoZE58KL59CrS8iLglVkPRy/SE62mt1M8gwvbpyx5Jehj0vUsg+RXI2fPVgf+DzI1n/1ijSInL/56ZOHflP2kUl5Dt5AxOwkyk6myHg1s9HObxG2ATK1euo+636MOeucXT5X7wQFCb6YHnFaMpFGQqe7cYR+S+1dMZ7RPoFq+UXdnkSTSUy9HUIUv8OLCtHPKG8ct0I76nmOKV41O8sqEoj1h9qoqVab2HHpo331I0oOMYxh9xYQmv3gkPcuYJdND24LBVjMG/mRSkyEcV9iHZB/7joRMmftAgW4ZOF5iZteY0qvQQd2a2FfOyROoEp3eoOQpMjWEyNQMJsgU94pY5DheRv2bo8HF3p9JLFszgxb2XYRcaTQv8kX8ertwmIF0QyYdp+kNcs4dHS7eZ55uY6KPZa9+AjdzDJCBGfrCUatv0E5GzKJegEztzI0CqjmX2TdTzoF6UGcmnn+VOgZ9+JoIt/gQkTgusL+GVzGFS2agplxiV6dYAB1I7MOLuP6ATHHXAJkaWiDRyXdFzN7o/o9LfsTvR8qaamHMw/VtpyQeMk+ms/CBTD3WI4Pqvv6TTC34X82lK/xfUP2dTP3ujYKkHJm4Cjbq/GXxFmj+eSslqzubpLtUG6nS8S481gV4SeQUI33MFgByrZnEdSOlJlCDAHfLwz4hzbEP+FIZw2P5QN19ri4CXd18zI4uelOShs+MMum+BXmRepyz6LGfmcHLgEbF3Jm6giJS+Sy3cFFJwKV15n7mAqkJN+2TnWIXs2RyerewqdiMuSuGHd989UtohKPHpUeR5dRREgWqIcGsKQdXn4a80MC9DAMSb3rboMyavMCsRWTi+l7VpEuQwTa+R16ix15MMxH71ZA2J4ZZtNKRaWkFuWtqJL0sVZ8+zyYP26PYE7CpaJCGmJ97xB0e/yxEDRiuvAjd0CHD3gR9Yc6MCh5V6HCJf5N6GvM3zF4zD5mqnyef3DElQzMffRIZ50KnzNfRd/sg5GJavmXaPIQYhkhATXkOyNgzRk0LL8uRc2x57RO2Ny30edHmok1yFehSyl5Q1krKpd5Ty/H6wRv6GUm4JCyQudS/yUAdfmSOWR/GP8iUwP1qDa36V/T7W5n63X1qvhOQCdb5JLVXLub9Xb6HUtMsLvU3mMezBBy4ruY2l4qR038zRWrfYPa7eeWECLCAMrjFXDLMsQ+40zzEMXxGRuPFk6dmbgQwOBe85tX9GVPX5TYgH0KP2HMXGbovJweozTriYrsrBMp3YwNlUqHOr684hiGaGXDt1i6Li6Mt0kv/bkBt3Znn7qbI1FT9rBvoKo9Fyw2HY4ieZLi8KsyqeeUCDcuxhso9+ixOVxfMUnX1gp3to09NcmQqOL1kKOZjyCVm7GF/eisEs+fk5CWCWmk0WC6WUC8vhIsv60+feSY8GFuCTEqiqBNzSTfAugqzY7j7zGOKIjJYRJh91Qlm6dlWZFDzOWbR9VuqqaPPFZAiXWb+Ujmhz2wKF+7ZHs//u1I0etXw86WzCr0k4x2RnnU+gtucd1mk3a4yvZC1A34zjMylLjLlnnbo44Vos2iMrzy9JPITmv0l9ZLQKzMq0M+a5IWQsKQ3VYGqXCoBrfcjs6vLn2XqV5vdc+T/Ppj/197z/Xof5qNeelxcaMhUvuJ3UFaZxVJ7g9mBITTQPTrsV/LeqWmrMABDDQ+YfUQnJg+mz6Fo7jFLK/LCMXf9MJXj1Y7i/MLTZzuiDmc3m6XWQ/JpltoULH90mZPajkDTfHb4jLmIpT1BpmJdq+Hms8BLV+UVaHVG5thz5nrRrkPfK/RrA9ZTnnl25polEfJ+AY3deF68PpOMyuulBO00x/7GPVzMUlJ5h+56871ksX/qVJsXL9CiomOOttnXJFsMMtybecji2Y0BfUQzFZpmciLxe1WKNIolZBbPPJdMeOx/X0xJQo9MPThkanIdNtDcl3j8S4a+mJ39Jdyaz9x+xL9FqlX+FfLMc7x4r13qb59S1Ur2vM1h8ImRvlCz7jye//KtyLS95UtoNzVm3059ifRwK0NgjYA//63CP6/2HkCwAWRiWq0xhfvo41UY2l4as/dI+zZ7wL3LUy96FXxMTzvtCdUtTkh83L9R46SNBJvOGD379Or6P8jUcv1LptS/Jin+zjmK3/3MV1Vkc7jMnh5LV1u8Jvwj06GSZ5aXZq5f0kLrbShvBV6zfeCUVLOJBZJ6P3huUSg+WU9LHop+in0it7EPzKexD/0Ts13s9tgf2rB2YThO8PPzHhVyTLYabB+o285rhVmy4l97eJgNZq9upYy0q+s7DOIpIEn1YWJTIHP358Il0UJARm9NW4P8Ps8IPCsTfdLIZtBLM8xGTox5yeYrCX1JAC99mapBba+ugKl4pClX2BqVt8MIhxo6z/EhLQnZz5DBUAi9NMk8g0qXQIU7nDIuWsrIlPBiC7hwM4LMVG+d1k7Bg+ZMO+YaU0MjTTxQuJNJhD9/jRqwimsBhmTis8gXMEuHmZZj36sdkpriM6fjfS6DfkSmQpUMQArzBcBE4rH4oCFT3ZAtoJ6fMftuNNQcwRYDKF3XJTGZvwRa4Y8H7rPAPnQ7dQZZt4oBveti/80fbk8bXRtQUxaY9VYP3qdbt3zAZRxjLl0RFc8v2jso52YkbhUe/iRTv9x4ldPWAk/k79/+TXMUe1ufwWNueV5iOO8emeF1aPeJRaL2wOfUvYoWVJ+tRCJLd3K6w/+CUWkH8s1UkHyepJK1mCRy9NKpexY8ePiSx5KZiP3BUXLU4fXKJsk4lQwa+AsNfcZ0mO0lRU/z42sH1978rDkNnZEaWo+dfgY+Fyk+MmVEA2ZRVXBYvFpKI605t/7Mu82IU+yRqeCu8djpOJeLnoz4dJ7CFB5XBiS+febmB8koodbO2Lcudxt94ESfICvLznOf0zQn0/Elwa0zkSnomE4l1ihwUz5re2RaClQvnnO4MYF4cXB7a3QyPb1BzsOO2YnUa4TKMwq3yxaPH1r0sakuL6AYTph9XxvsN5u5foGBPIGLhvCSUyNRJdDOL5n44hmZioIZQCNN8Pzb1ohZ2JLn0O+FgEXEUXg6troHl8R1uNhT0Md3JrMBsje6/xdTF3cw4KHyFheZ8bumYaf10G82n6xXlkCTTu6h0sOYRUxH5man2QS2b+vJuae6q/8gU+tfPpvM/TPm0n97n1qufA6aY4HZyQqvNW0m+Qaqs21ySbPVMmo9YxPY8on9yvOdjM5VYqLPyHvPLmIHyCoT39AyIUJdPWEfePayC4WX49dTrUtPgaHP5fcbXvNUfxo0vmEr2a2vDrEnO8ySvFjo0OeHkItOBfY1i40VXJMD9h/LQl/YGbMd3DXO8ZLJEr/eU3XvYE0bnnNVwczIe9Nz0IGCfYsdOaDZZx12IxEgaUWRgXkNV+imKo5ZJkxFba3PnnDY0464rtPmZPIyplCeScAls4Zp1D8On2eFi8xL3dDnqQ33Geq8Rkh0Ydhn0nj3Br2Dn0y1s5MGxXMbcvFVxONtNMzCdSOiL1o+ZulpLpzRFPE8RLPEzqhYnGUwAh2Zmq4nOmnFHZ6fi4g+271kgQaTEr/fLAww6y1eIw3vsQu5t0RNGSxFoGO0teHUXEZiByoyddhUB+iedzy/i+hdUj02OqjfaoLXsywNSvgc/3wuUPP4z3MAX0wpM2kkMLv8UabEX6334/m/bEr4NzF1jPk3DGnkcvGJXUu6fPAUqsXd5KLzoPn0lMIB+9XLYvHVecW0b44GUGm7Zw7EhU76UH4hUzb2iUtTyLSfwmetzOhy6bl41jSQNQsuFlhezExJp1x3UMEiO3SWfqXkVFxQHftQHLJkXbxqSl98CYVUoc6LmqvhGNztcIxsHRJv1Q9T4/4O6qTkOdiO2PHFa/yGW352vVSuOIOmoyyiLx5sLrHTN2apKZ9/1rl7JGa1JWi+WzzBukQdsXtplRNON0QoT+eAJfsbQ2ZeOxmKC81ILE79nl7kJw9DfcFuv7koIh285RtM7YrZMVysRbJqlwSZnIdeJE+QYX068tBNiIeMTtWeol1k8FiuPjsL1JeYloaD2askMgmGBpmyLicbCi7A809fI0/3NWbp6qYFJL3PlZ7alfB5TkD9PMcrOjz1np0N5406EscKjjq5Hukemjy1WKLa15xeNLnF758kJCWeptONjX+uZIKaJ8/eOTU3pgi6Vj45e6Id/yBTK0741Vu6Z/+Meb/fvt5vzsYXlDrvkYgP8JrEgN7y2Pomi3ZXHzs70/ZQFxSZ6EjhfzO1XUd74srFSyM7rR+h2WB2iwkOZ3rKMswym9plqbm2SzqYmQH5XLOwT0QXjV4fkQLEcfF/zHpllDTLLbQewzG56F8lfT34Kwy6jTq/3iATy42jw1BywCXSzq4pt21voNCRZ87OQKYKBZnO+dQliXvndCrc+RX06dT2ItXDTi8lBmavbO9ySVA8eC0bkyeo6azlIJ2vMpLPYA33fY6+cL5cRRprEwku78mRRaLo17RfsDdcek9lSWBiv1m6kxfgUaDPzStkSnVOBK6rU0iSzPj44kHjgCWfflpPMYs1oXyEZqfZmGVfF59Kk9MEDLqQuG+meG2C2fr+OV+3GYxU5zE3FMHV55LwXdT09eYBitUKf/60Qd+SUszeR3d8cvA2kKnAVfZwiy+WlzynakyLUmxgsLuYS6rK1+hW8Wvo5xz2ver2zv6DKRjeh/IPMsX/cgf7+T/k/tTv7lPN2XgC+3ouduLhOYdMINCIuelF96Vv0Nzxd1D4awv7klFgPhcOB1Dn4o7Z9gZbQf/KnnAvDp/9Fya5QE+CZkP5eLlefFljf5i32gGznIBZMiyxz2zbrQKHPLcZZKqC2vwsPs9WCNjJddRvGsriFa7HN+p8bhci5Y/OFhlrgMWpj4wu2lX1zZSbXU4+meT1CPehd7jIKDmNWrG8hJv66W9lif0DiTvDwAyX4Zk5j9qWzh5A+23LOdsBmRpKfQX18oy+wI4u9qcFP4XhVB69aLdFpiC9vKBoeNVLnWkx0ktajN9MObx6EMlsW6hwF42QRCsTNcCbZeibwsrzovUOmaqdEotafLNZtNpLPrXLyQSsl49Mxeh3xN0nJlQ94PlSonGkpeq/odrLPou6TzZOe9mC+3LA7AgT9K31zrYgO8wx+23qo0YecbGDG9TYf7EPZ/RBkKFip8Qs0VJNpoujfEOfnkQknc1cZO5UrQEr9JO5k/Xxv+9S9zuZmv1qvR8/J39B9W/KfsOuf2DWMzE7XS/vmKZhj7qrWyZJN52Pnb3Qdbj6pcnF9sTR6aGz95gGpzsCEsgi4awRr/epCFlqrXL+sx+FBbe56WL/KO2cviR/D92dN1k8pdhnjo0kg1pZtgfkqgA9lsoGLlM3YOnis15Qm0IO1Vr2WHTz0BfKZ7KFZozAiw/uE7PieV+C4iS8Z1/W2PFDo35AW6+wb2Czkul5EQuQR595sN28wCyV+hlmR84ladNYtVZPggEUvm05V3vuYyJYsgBl/ZkTOQxvni5qcQLd7PPcsjLVclqvFyP6RKySaL/AvheIzQiWqiCT1+AokONaUeBKus896hP64qzmX/AIKo8kuotZWk+EGPtgZXtpSWyg28acgE7JT6bmZmNAWR7dz11ZzAhzv/58fud7UWygbxt72YTGvIKXaLcPY/C0ILrFT+bMzINGRHGpQ6FEJpd+reWaOdkd2CONSex3nkgTJauAQRFyiT+8fdolzhokbf70oNK6P+lT8/mv5ij+Kc/5/u77U4z5A9y8DK/pucVz7m1BhYu6NbikmGkaJQO/gZoTMQvG65dGwWYHOFwDnTnSVhZIYfY93KMDZrdtgn3ApIYJgzNxuDRcXjLadYYOLf7/XsRVmL3k8inDfswszhUDxaCnbkdh2L8we60vmAWH9Wc/C594Xmy/FJ4u58UGCmYASa75M6Ord1rBIWx5Yn9W05K8xuNvjKnjJeX8LdKIgwW0h8Di0kzC/nHk4yN0ie5wsdpZpfY6mgOYxw8TdxVH3nReLqDRZugLxeM9UjsQRGRYSLnE2n2Yap5PuBmKSpLXG/veO3R+MAXkjkzlFVWgP+wCFl86RaDPuTiiBk2wT6IV5JQncYR9MbRJOk+fBj2eKxGoFUjM76WTjL2LGvDIT3i+Fk+o6WJE373uap8k1dXJqS3XmJ0dCUiaf2XjkJjgPzdPBrvmIJMnN9Ohe1O8Pnp7zaiRxzdop1PsT7uEQ02y5RJKOUPNe17eQMtHsfpmyjG19Z/0qcWv1vvxwu/Zk/Afd39qbWs95JveYZE5XIFGq1iBZl4ZLJKXvEzrJebBcq2ZXozhXqOb+XqP/qQjUw8AnmirvIOmoSGJjyFml1OM/WkYHIcljSMhU1t/C6WxN0lS7zB7ffmUstxbDAxL0elZVijcTyvMXs/CiWm1087QSo1HUn6JWWvZLSkUW9XmYu4txd8+tTvPOc7xxMEgxTbr4UEth8Q6VUW6PJQzqIydxeJ244y0exgJXJcx/nwkPeffTBnivGWuv0x9EjXZHNhw9704er17muY59iu1TL3YtzQ8fmGLPngXFcyWHI5pfnHCPhb56HPypePJ7KTIeHzrwIvjjwY4Bf+ExslchjbjZlS8iCHc7yeLi+Y3Safe9TOXPXtLLHiXmUjqdXOAizDg+Up2eU3Ds/iAhq8w+w4bJaeHZ3yAPD/YXMpeyNgXU8GheTL7kSNT/WKyhbrdm15iUfx+IxUqqI/rCBuUz/GU4+sr3CvAbBpXqkE9ga5gb9VPYp+s43/fqPx3MvWZg/i/M7Wc//Xr35T9Eitu4eF+9oej66tBjbqWoSSDwVJxRUT6ijMNrrJpkngrK/I3U0SIdQJWKtfksOVbYOyG2ce+YXaRAuEA7e6MvrFvLjGdOvoGboeTwUUT7lFry6cngamcLQJs6ch0vijw61shdnJlcHxKVv0J2EJ0uVjhMWuZ6oRCvTVsluQSMoVCy8Asxp9MHU99B4+bD1wcJtiHtBZ4yBNqeVFwxM8f9loMt+7leKkeTTOtz5IeNPPWet9MpU08+zxbj75g8J85hbWwhOoep9gnL1pMnYOH2baZKyxx7jjGu6R6gtV0LbMv5pond+2zlxujAUk6URk/a7EeULS56yX2Qo0pn44+NAsJGdcnF43eY1MEZVf8ZMpTkwN0Wuh46PV5SR99P8BQEcy+Zoi+re3KHdQ1xoMoqpyMNt7aBEd9PIljNCuRaMVpC4XNTC8NAszu4TsvYZieIvRtj6EmKWIBbdEHmCyLq05NM1gC9Y9/nqlfb6G9+pfO+wVd/pknosjUVVR1mu1ECdpXYHjR5Y6idp1jv6oXhsHFx50s0kKLdNiF+y1nT3uoyRGTE+SPJeq0M4w1FWttD3llOyTarbGT57b2mZs30fdswcq16X0/taeGZHL27TGKdLduCAyntc+Sp4xMqV6fQXWdY2d3LezkwvyzX988sUny1J4+1eZzBpRVyBTfIlPVEjWhKBhg9pKxD20XNQedOVqYnZhS0/6mR1Ce5sAlt/fZ1ywy6T99pvWchdH6RDdHDh6K+5n73qo1MlhivyJ9StLdlAear489DkZX8eJzVmS0WA9P2N+sFn36vR6Jt9xJmJV7zI5sh75oXrQBqmaB/e0o4Rgf55oHDdtbXtppeC4sTsE+0+8lFi53yFROnT0MjYo+e7tCTiHHLNv7S8y+e4a+3a41/fN8mu3Ft6pARjfEAGfNYx965cjUapFsYCAi9t+Lh9ld+jz91T1O6Mq3jKEmTQCzdK1hXx3vV+0/mAJTPPz3vXN/K1PiL9al86v/ujvFa/+m56e4dqwx6wTApWsJdWx9eE7hTgWDpNya8JiFeBVqQTZYbEuyQCuh08Gg5CdT5xEL/oVXAtTJDWaX3Z3foQOJ+PVksH0cMRmBh3UwSKSo6BPubTOx3/bdZO66zgV6JAqBxuJ9L3W3CtDbbDxCThzXi9gJ+wvJJvj58ILZiaXY8XUrvH4zZTfdRCduKDbQzyXw0vCojtSo4I3fXzO5aPpUSnrWALMX5jOWrOSHr9Eb7eFwDlriJJcVkMUTmap3qod/v1VLWm77BRSnOmGJISFTEJEOhk2lkGRR4pjecs4TDjuh9aC3DyN5FqYEj/sLmdpb6It4ejrUpPazp80Bxzj+jC5cz2By6f0qyTScvlZghW/JCzZeLxB/TdGHXldk3ltARquB7+D2MDwSZezl0/mK38I9LfHnf17xz0e7M8Bu6JO4VtsKpB4cCj3BYJrccxfogWHWY3sacikqTU1nTMAsvR8DEu+Tz/06SJZwcNoH557o8U8ytVr/6p7v+p8xR/HbmRpYeYfHo8cxV0eqRqv8MIUHCAcuWk65kdbrXoYLeRtevCQjT6P1cwtGmG6x4zpy+VH9G1yfGfahhyeXdLNCXb0tM/SNEEc6bfxchW65OGAHf0x9LRuuoj2eVJPAy5B5Om0qFcozprDkWDgGfVI/haE/fPbovDkljg1kqp2aFktJeDHogc5/MOWc+olGpnxWQ3dQPvNiR7WneaC/0Hc8k6Xm7JXjGNV8qNZT/PurYBkaDrUWttrQEncbIlPNA/997U/RFwrHzVET9Dn2yzjxYq7iDdroxxb6+1Qh0fKCPrqImwdsN8efTCm9PIFrpvpeVJZFTaf7EX0zVR0Wn/d4pDnaHHRJgMdzWj1E7Von2GecKTI1U5Cp+LXbwXX87P3GbZCp1dFvIV+eXS7aa4VPFVfeQP1IMDueawd/8oJDpvQrZj+uQKZ6/oTO1FDUvFeJ2T125QIucyVk8cr1Smr2dQbD/ulzqRo6IoWzI4BirR7MnhYH/w8ytV79Yo8XXvyHrKP43fN+B1e4wX1jghdB/nkmEOwJ1KV04JKX5o10LwnI1JM3SIKtfPzOfltL2hLnNB1zbFw+1ijt6HPxhsPs0q3lLeSvE47hFX4xKha1gjq9OmA/KB7w7VPzyDI9AB1G2qnIVL3YYLNplcKgZyFLsB9NHJYaU+wvYROon7lsy0sm9VOn9nJTgNkkHHOmKTJFtv4dOm4HJOFfLnZ8OR+huR6xs0sWMjVQwYPL7AAknXdnXdvRXQdSwCFTUbFH9zwaI/rE8bM2qLlmlPH5DB7XLiHRLeR1ykVcA7Uqy1yyLNBHT2A+gLQ1ft6YHHqy9MsJDHfik9gbipJOd3UDbRTg8dOja9BlKtvA6BKPZ76Y8tr89FrCNgLJC9e3nift6qXDvTsgU0eWx/Rm9y2UpuCyaN4jQyvkDIY0tLz4OMXzoy69AxyF/sHBdtLy5HXEbMxcx/BSYYHZfa1lOZTTU+hh/2M53W+EI5Tz1GcoJopAy6pBpip4MOcsdvAHmfq8ofD/zpT0L52j4J59BZfLARkYT6hjD5eI0CjRgaWViNkhlXQJatYcPuvo8v6bKe242XruaTZmRMDyBA9Ox2sWvvH6a5G4wWu8wTGuPyWD7qelBKX6OHjxlE11bcXN1/aLMYODlSBjf2kdBS4h9ul0sXV0ulqOMdz2guMlkYFMpE+qYvY5WySdEFunrvooQOJzzrOvlSmT9T27YfYKbC6JeLekzRg/4doSk0TJETv+bSa7kEuxjVlMtXTN4M0W9mep4eyC7oFwYf2Eu8mjL+T9p+PPMx76d/dZx92UGrWbZw1DK8ksneHIpaFXDCA5Yeu5zfbYk/lQr+ERt9jHbkKBPpdqNeSHxPGi4/2z+WEYW3AdPOw7t8N01B5XBX1KHSTitb7IE/UaoK/fcjxf4ht8ejjn6LvxC7Ov1L0MenJGDR7+xPqsSy/0/2DKdjpkipRUg8JVDBJf9PdHA8QLFLckJEm45jJql0YKfbX3vfhQFDyV7jMBNi/ujzO15oT/caz/B1PyP2SO4ndnv35SM2gfOxxzyc3BfgNkDYVDD15yp15NT2tuAo3doc84MtTU2x63sN/bG2aLeh4TdsgYsHCCOr1YjTHVtzr97Btkc2k3RQaYfp+iztMDif3dVNOY0i5t8bkwPBiEsaTbYSJD9VY8L/q8/5pqjI/QJ1bY2Y+ffVkTLVCgd/bYR0pd0mgi4fgzZyrngb9HpgRVqKDd8LaXnh5qTsczDKjrLfaLMsf+c818gGHIsOOz9UPWbuasgc3tiky97NQg2kZ4IFO2y+KdpMZ0L/JvaIsoZqk0lDI9Nff7Z42t7EVdgmNaPCo9EPHUErhJ65rUWb6Crhs9Fgt71IBGq+9wu/d4/H6LWZofBRPYcDW4+Dmf1tr7slzBRllKJFicxZHcqmoLt+7zHPSKIlPJOkffrTmXJCeCDMMiRk059dgPu0eh0Ye3PkCq5pjdliwdyX6WYDZeaJgjGv2t0UvJn6G3jICL3QeLaWyJMZTHs0+i8LO2accVAmz13YO50/jwJ5nihV+9QVP+l66j2J7GKzzemc2ix6DwlE+jFXbe68FLgy1XUqPfilA8V8jYxs5RFFeXDZj7y4Z8M9X3+PlhfcfslrmYXeZCqcHlNtos5pik02tNMEtSf8+lZH0Svpni+MogzuSV5/TNNzKw1fTzbPhJkSmOvRC658sh0dA6MSUDolwOicmizMaO/82U2HHECW+GSHy3LDFrUmSqVbEPxYUxQH1HpuJkhX3kuM5sqJeCTSLlZYqaFBUNmJyDTPnXVidp2Q9wKTLXS8fd5109MryhzrvYS8wlE+m7vdzgYqxk/PlTR/tmSlrKLbG3DjJlT/klDPnK8xK3UDLacuMNmrYDll4+6+IxNhowiB32nUlvlZoanZZgCoA+FayNnth2s4VaitBnhfjzHhSxvEF3fTtcfFdf6EtBrEAxcUyWXBVkKpne95Cubw9M4pDy5CK9CBSlhn315aifvePkE+Tu5zlpqnAxdY5jhIx1Hkusm9PTt+osYHu+PDzHKro/+A6C9Wz+q/V+yn/t8LKS/01MHVu/QJ07I1OTzzOB5/1xCXfhgb5CIy6nl8Zbw/XJDth3AuxL792Bwv5423hgzMEntcJf4S59nhOWExmzi6gTYGff9iJr/rkfox1FwFG5Z0n6Nnlt2G0Ee7V0DxwkZxmz2eQlQecKmL02TxDpK8gCuGcxcKn0fPl05+1kuN8+95ynFDt+2oUX0CSCTAk+MvWugcGNR2bi9+mdUe/kd1DOLAP7wxT7SNCWFnQn1eLii3ISv33qP5hKOL+HyxC7JK1jF/9991k/aN5jEqcUmSo3UQX3YSWT6Gm9ZEqFSQ9Yw5CpKjuUpCiEJbQCakJ8r5SYbuaftUC+/dlv/vCWqX8o91DDDfvOWrVyzbUm6BOGJJFwStCnpttiA7U2s1myUEagL0m/we1tYB/TR2RI1HWMB4FretFkMorU7I57iLrXg4Hfo0+9Z6YKeXzFHDF/Y3Z/YgH7WtfuJZ3B+VSIxhDqosQcsPncW/hiSnVEZCq0/6hPzX/5pmdV+K+X5fyt6yh+d/aTYzmH2+aEOi5NXz2NpWgJ3aTaY3ZgLKOLmMNsY7/QZ86HT1/68qnjnHIgSrlP9LbOoVn72IfGNgcqnQQV6svO9hJh/9So+2RruE2CvRcP6ImaoqsLe7kZDp5DTMyKez+R4Iqqy+IFRaZ2MProSzgmU7JFnwmXjQRsRrEfaRvs+Mnk/IMpVz8gU0dXv8ItOFlcQvwrZk8BO/7jc38tsXxkqtJiE1p/ZrGolExBA89pQDHKhrm7aauRluUd3FwFfUF0XIOWC/kJlXyPuCglTKBL8JCppJK4+GblIrXDGTLVKQ0esXDIiSQZAlzGt8ulewl9dcGghPv2Cl5cOYVI4SbsoDEwm8VmOY21ZTMsQPo/3L3d0qpI17V5QG4IKiqboJkpIAiTH4U9EAUEBeRXj74n66763qcjOnpFR9SKt/qpjYqqWqUi5jXHGEnmzNMw55z6bVTE7tYM3lWD3tRnqcE0Qyx+6ZQbEIq6+LkEEry3M8xj4XoUWJVxx+msy94FsTi2pJOQqQ5euuvfpY/IVMuLod8N0zkgLAeMjHCG5pkj837+KViUsSUQb94Te5lt/+AZBNsV/zudIv+OOYp/nKnFcjrHUE8sEr7iyRv0qxU8SvPI+XyOWhUu8zW0+e6Y+3UOAdN67gCseODv9YupgzEm8Ny+XTfqFGRKmXk7qPwX6oY5JjLzLWsDPc8fSbQrZtWPTvHbg85ZzRV1rd+2cyiaq4M6ZsgCe/mCC6/2BG7YXZEJq02n3s2uwUWrxmxpVpl3MOjqyzmb0RAwo8cZ5C/RzMOs/nqMMVpDpTGUEr7EPHJIUwPzztZ0fWPZjT9MyX1Yu85qgUztdsE0zzatXXKjx/TMu+0hj7dTfwzP5ZnYN6iDLidx/ukIApuLpwbk9F1z4LmoU+1jXEEWz/H6jb3tsa2D+TShEeYjc+q3ccxEFZKEQ28mnece/cxmK9CafM7ZGxGZOrjT3ntW4f06B6nKsmQsoF2K9rQHEr2w72IezSnB71/RVGBp0iBT4b53LUtGpgYvRG+4BPQVL3UnML5VI+hnW4+LPNFV2awdXXimC2R+nGPeW+SnJZy+tCdwOVz/pPcT+N+tS6f/76br/7frKHoNU/07kdAbeSe7Yvmgr6C0YvRqxge9A+FzAfPU/Oj6txAzdOehnOgYPFzHKNAEkbtwh344YR2cH0aDuYBM5dsB3y8wMP+k2xW+/jZoXHg5ztD3S/eVxVt7nYDootdJF8YM6nJ6xit1Kc8oaR0ck4BjkrU7g5V9MYPHUUEv97b6iuaf5R1k5fvl4ERigSgrSCHdi6Yb0vYL7Bu0FRRRh2M4EXcqW969I3RkaZJQ+Z5aqnu3CmTDrF27tTeU1PJYQ/qcek/flph/xiXtpjPkfNTZuzuy/KHk8AhlKQ/oUeZZb9fI1DKpc/vhXVNiuuMSnpHhuIHhZsAOOX2gzmUW57OnzbNEGhVI0z16s/J7N+isfK6A7pW5C0s+LshDDCnkN7xfvvhOKSNcgEqnrGwS8mvUxet3NYO3khh5aCv4+dJK18Bhp578MFWKIebR9xd9xWDi52UtDeF1TL080NVcZRtl2ne96pF5WNkx0zb1Asz72HHWvdH/pE6t/5/H3n8y9V/a46W7Gjcori16o10xrXs+bJeQ18hQFDYE2IYRZKxSjyRoc8zQuWhROHUn5lr6NVXJAO0dWndan7fJR5UdvlSGOr+aeWTM5gLlrVKA18PQcv9d3GKa3C8L62OLR87iFdlg0qYSISOGQ4KBIFPPRWrDU9ngmKQ9ZnRbFEToO95wp3a2KX1d7zcwrdk3tz+nmCf7M0WdHVRkKt/vgTnHoJzm9nUu+DBkqhZbDZ7L9JQHzvxW0f3yWYF6c2sXsv4oE1s2KujMB+qCs8GMr3HQQjp1gwgjGZlilHtAfzck1/9Y8shsYfcXU5COTUyunLqA5pJiHtvk0/OjDHUzuZwxH7n7Hc/UQThAd3XRmzXOXP3xfmay/ZupnMsoFF/ezIP6OFI2ONUDUjcEzn8Z6IWvHXrnjiCwUXdKR9bYnAbu3kWd6bRNRXL3hnnT7dCbL2rMw/0sDeA5rzzX7yKOMr0Qpr5MNTLPLzHvucvzAkjj9cR5Wc0fZep35yQuuH9Hj5d/XKccVZjWPBjojawPegOY6QtkZIe6JAnTGWHLZgmP8Yo60+SoQ7/mKNTiy4iz7ZCpR9reMIM7mIfKFdZZUY4laF/THsaCmAIVRGkJ7a3UXH93PQVUiZEm4VIfcydf4Rj61NUWCtm2ubDWYWTLMw9Q7bppHtKYeki6PP75aWtM84r3mPYHMwbZuiJT6QWZeq+8O7wCziT+0prOBeHEF1QHHsdwle5wTAW8Ct15gxnfF08FNbmsBH35rIlTu8gU3PkXNFxsk+jIkKkCqgb6cH/hgqvktiy7NBmU8UFyQ3cjV2w1ZA1oT4I690unTo7MQ8U9HBKSD9aAeTKmUOxEy404+IzMbVsKJS/pxF+rJqUsD1egC/e/mWrfHwKNvEPv6jeyzMyLnEFmp5CH3wzzUz4jG3hu1lgjlmdokbmVBtb33nH2vECmMiOTIP3wxzy4f7OWPVwemco7ZMq/czJr0wrv5+GL93fDsoD1wu0vnXLuD/0Pnj+1/W3fpMW/pR/FP73Pl6rxFV7yaJLIWU7rnomywEy9QV26HDiDCXy5gPSko86kHKgMtlP/lMCnnLUtRkqizxjjn5eOG+7PE1MXa8o/PTIVHu88jWbWAt6aq5FosbwB5W4mb32D2zG3d3tkqr4UG6hlxUYmx7Fl4ka0IKkrC3WhwIyequIGXh2OqdCt7h4dsnkMx6D9upbntyPpjPQGSWacuEB4YR56XKonFHGqu9Gh/8hse6gUeET7E15zhkzNla4EShrMU7+YEq30BQ/vAFxo27bIrB19Q/u5XFBXT26F6axM4XG2JKwRMjLlhac3sOyFrx/OqFOWYnCQiAGO2evFVlnwNRJoE4LXv7x8WpauRwJlscV8GkcnkT734XLaKzMnjgfIVErWBOrFHmuawEBm4iJNoRaf4AbhtMczHMoNZL6CTL2eULFj7aoATYHeL+43BXkXn6mGndBX5CfMwxs2+vB4tNM+6eYrsrAVTSicJ+ZFK8o8dtKfPBzPVpc7F775g2flbLeb3+nU4t9x7vw/rlP2pYqgPD1xTF6MT8wyyeUxM2caFxxt9OOFL/FQe5POeDVQlihb9H7zgnLQ9LJMblvM4+9gMa3Pi0aZxaWE+WioT1zod2ZLuWPJQ/b0VC7S9A7zhPfmrdX7qXF2801EdqfFGt7Usd2gfuOYSRUwoXy+pj18H2RC2bVreB4DPQ8VYw60Cy4xmNcXMvU0kalr2cbTnMIpj+jwoMzL0gKSZ4CZvZbw9d9neoDHbW1wgRR0KU0GuwRJF2oCHyEU8e/0Ce/rB/JIm/bat6ZYwXu2v7jR1yUF625Wgu+nzjl3vx5Tdoqn51vzc00s0dcDYr68LzwqrAlRnGINWC7oHQp/a6GXDbOKbVS6h1zVUEdk7STQk6Wt4HB358QGtU3JZzbtvb+9TBKIIIms8vgEGmPAunWYo9d8SAren2Opu6HpjAUyI6lwE2zUGd19F2SleHMoL+KR+Ib3qZieBRd4z303j4LnQ2ArHU7w1F6265+sD+Y9WPDArvsut+az7Z9kSlz/Tqf+o0/5/+YcxT++3q/y0xAaWzhhgijsgDFlxf2Vf1avnLKHz2HCsA8a8d1lKv/kKT3b0xx0J6Wk44MI88PB5vzdBsdEc8sxH3X4fuHh0Lf0rOP7vQ+RimNKvqk/3u8XU445TwRWtIIAj+CNmXx1TCsmqsUJqq1mEV8+IhN95AmQm0ccU0tpbtDRWsZAs/mXWDRFplYD6mRrWcjUYnrGSp5xDs2LQ1042aPIxjNq63M/7QeTHl38w5QSz2piJwMyJXNqAW/BBDcs9juBXWW1gvp7uZBITknKqHm9Q8Ou89yLd8gUmdd/MYWijkzNlfQDz+c0972YTc+vljJ64asz9dvbZgV7C+IOKvuMXtpfnkbamRrmmcCbcSDYyNTIuj28LuWJi/pKEpgfxnd4v94WFxIUbvbcYJ59NXf8/t8tfv6SbFWIHxUysXuiTnkbeQap4hxJxL3tgoWCeIYufbp5WC2/PJP02ID87uP91VLbYJkzQ50qn10Or/lR/HNMiVMDv98w9e945vuP61TDyQHUt+/JjZb5tA764n+ha9DrBTHnymy+Lr+QCDzqzExBHYrcksJBQRMH2+soY0b3QsjMAuu0hKWblep2C327xffjP/eCrsIBX//yVTdc8TOZrrPLxxI+By2HkOEYesYGjpnIQO+VR2nBbhscAw/imVx4MDGjB66Hf+4/dDcQrJ7SBTlcQX51H85+H9qWXG6ok6ku4ecF6ldmu8c073Zojnl06Ka9JN+UQmp6husHRRfQaLy9wOzairNKrxZJ8TFy6LxJF3TD5hlNvRJKmM6B974EsTn4d8iC19w92+oYM/GzrkHbCH8zZQswwmO2tIm/kpEp+xDEkFVvMw+OEo5xdcXL0PvZkYSSc2upuKgXII+rGef0RRsToZ3t4NH3WNO+nMSz+jreoFx6Vh5dV5if1MZfQv54HLlghzabZX2pQFTFXW6fd6hT37YS4V0TjfOvUx7+bAQPsnHnos5+HiPqvqHDi2fARdULvWnT1xz+fn3nWku4/kGdEvnV73TqP47K+V/tQ/tP69RHEX14v0vMG/Z6ByyC5os6ZaLXW832IpMq9EXl4aXm/l5Br/YrT8nzBXXtaGWJZKfQAErnMz2jjC2BcV9uC+m7PxFfnM9T+hG2H0j7ViWhEYkivTb7rzVvHPR+nIxj6JikOHScBPIgk+UCM7VnQLN9YWbP37LA9lm1hE7CjB9W+16m/Nm8gpF/vwSEDJnqsziC4qPj9Zs55qGXF2fwgBV6LVFFphbPikD2sgwSPnRkaq2uX3AISmRKK9cC0an3gGRhT2tso2xkxb19wnMWnfOgPiBT0TK5obcM5+SiqWnAWv9cwdHo0Ps176tHrIeBTL3Fqc/sWcYacIErei9muuEHdqhrYSvBizL00hLrKko/twUqfDPLYdOLAdlepvWM5Qt13TxbPFMt9QYPpbTy4G7IU5/e1QKKo3jMQ/jKAbvdcuVHp4C+3impunaL3rbHGpjv7ZQlN8GFUsxc4mvKfmTXJX+EZob+MzKmMw764fk3U/1j8yd16rdnui2Ef8ccxT+uU4+4ukB7fxpcNHW7ZO+9hAwMF82Nqo0joJdSRmTOVd1A1FBXzolL/2Jq4wwiOVaBDwWXIlPtFxm5yNYG0gTHeKit5zENVvj6bi4oXHQvW/4/dMpBRkfmp+oSyv0WvZfpyil79dUR8iTDMenNR57ZD3GBzKnHaS95J9BV3Ecgfy+f3JmFbUVMng+hegoG5184zEO3lKbQeBFm9noOI9teYA/dbJrjYHwHPzp1BFpxtm0gU009ZlA8fCsP9eHTstmVL6DQzLPrCx4J2Dz0Y6iP71nuymrqMee+LuH4eODr1xYyddsVA5R5h0zZFQis9FXUza9mEv9T72I2vKU5pOkHvfTli3nOq9B76SSa5c64Q6ZKCZkqmH1yg/sH70faCldo0/U0R1OPFdsHKx76d4re8cBgWidiKXARaOfa2RjF5N2JG2gPH6yB2gU/L/BiFxpx7XBhc/i2TCOqBsndAxJt5juZrXX7CxhrO2K9FtEfPCdR/O2Zbov1/yC1+G/Sqf0ImGk5Ecek56PfVrkVMpRhfop6QKbitTRAumEqiXQXmfk1R4F1nrpO1FsCyWPhAkms2yTaywnP1l6yhnbrG1zQRn1AH5E/QKMzhQtcvR3p83H/Wt/lRnOtUbFaZu2rBfSCCq7fNBCzIpePkKWpSSLxlfJsAIOHyl1jnab2jKebwoxg/+E+uXVXxIo0XhxAd1cxL+l7ZApomsAru6DXuvrIFL8IdvDqAj0PVtoJKGPrJ2ifdZXbc4JM8b6XQvveW27oyruWfeZyjnXfPJNIsDmPSWMZQ9rqM/fCohF+mDJf0t9MtSu5n864ns5+l1EXxxJCKPvqxAV8/wlYSNwZvPlGc4PyfIopZjMe2Hk+I05wRKaSsJahOBHUWY4hU6/Ku0LecJgnKx3zJd8omEePPX6f9/TM/SomB/AXR2RKXCNToh1soKumGviZ9tovtdaBjF2cPIrNb8Xod1ThoSrI1F3EfEmU3RcOQtQRZ6lEf1KnVvxv+lEs1v+lz3y1jehBPcZG7tf3ncqcWTNA1h9ULvSDPWbcy9BD5d9VEpzv1vjj/XaGMXV7lBORsLg6T2c4A46hfBjZ/ZkI0HI8vt9evgdUa1Y9PPRSyYOqi6sfnRoWPDK1NJKKzb4tD3VVYJ7Z8uhtih2vQRN8MbNHGFXYQh45SCT/6Ib5DfOIpDzCH6ZAXogFWb0MH3Vib0zP2D48k5PpnPYevWXgcZhH9pYsw/Ml65gvaGfQ86d+oifj/2ZqhxUBanNat/6eelSemvaB+fDicVHMc8BevHSFjtNmrjeossF051SCchiqHFS+AVL403nBFzbpbIC6ul4FAfRbC6//e8gC9pJ9ERp+o5GgWXQe5f0ZB6rRzvD7l4ZHzN0Tr+8xxxpELknLAjLNo6a1yflnC73wQ119oYlyjYvWYQpMr6wDBHaHTB1KZEqfiQI8w51GQn9ab1gbog3dx3bcEKxvwT6DrOD9AYuLeh3z6V3T/tIpuOTHP6lTAvebfhSLzb/jme8//nxqlQYevNLScKPbgH7bMvQe6u1X5YIw/Y5MGKUeXgNB71Zc8Tc3Lg0BLUAPar1diyfbtDjD+3vBOm33qDtpJa0gNR6GGyrS3aPa1HeoBKq4gVQYBSXVcrREodNcZ5NaBdsZKg79usbf/Oiht7Fpq0LdLTBfOFQeGfmqX8j4/ZFEDtwqKnNOCMaKYlHOJWRKH9B7ZsVmWjP72o3saac3aM3JaxkWMtVSVYLcHtBu7ZKbSl+zsPhhCvhU40kTVXd4cr1FwkM/9Rq7ehkkr5eXh9vpjGurbCLMV7nIefMzqKwXshKk07ua5s22BhntoINEgelsHg6v9ygUyLiYnzDfTM+DON7awvuE9zM6tDOg6in8grSaOgKYd2SqaEMJmuGMTI17qWXjUwghWxQmXv84psy76h/IlKPG+WqRGsx9+wfw6Lcjtns5BsR+GAJeyQt/L/Fme+x1qgBey61DwvVrj6/n5AO8Yw29bXbDfHrad1/Y708tZy/n7z949qgo/K7Hy2L7LznX45/2ftfccOGNY5L4Jsko/gZND91uq+Y+qR4tq9arFlpZUnJf7a3qx/uZ35rk1nE18GTn8x7kywrcYHtG5qjhLqGd4WgLtoce6OIktZB1lkICZ2HEP0zNJVMj1q1NUqZq0/OdPYeZvGwxr4QeKNCfrZMbPcqxZVfe+ECtrrFOH/hZOh1wG8BBvHxc51yIKXnZwQXq52CQ0GvQu6FRjKEyTloePq9yxcLPMIfuZB+5oMhvlIbQFWDUcuVatRiOhJ4mBgvBxPwxflJ226Yp9PuFhzXhxqEuzZVw6rcn5p7myJTt+HMJRHIqziquukEeattCMX9ZnD/oKTJ9FC/QG9M86mXAfLpaKejNFoGaB6J+M6i8qzk47ajIOd/EwHcSbhLU3jD5BEeqmNiOqHP6wcwDLUpTFr+bEWrLwu9Dn6PK3kNzgPN8jt6t+CBTUHkrKOJY5fxnmgGrd8hUGjU2F6yWTsy2g8zgofiWG4Ul8My/hx9QtnHLOa82+pNMrX/X42Uh/jvOyP7Hvd+d8A5082lP20bDDBvzQwft/aW6vv/eVywXhwYyQ1TcSPgMxc8cxS+mfvIUHJHJJjGxTlsOejnbkBbwrBqdC+7lXaX8MLTwPCkHLqzyOPjxfj9MLZdWzMp7+4EmvONv3hFkanjSA2Rb/eSGpw/miSyJR2iqlZYHTj6Lf5jSJfi4VrAzUtJm/Bmey07nfJ1lLZtL8hWyaof5hbzROw2FP4PifTnmUXKfyXRVawUGn3vl2vSNTK1G/gbN6WvmIbfbpawv1QTaX/uWvZpTGSy4ENKqFl0vSEBm5XbxAv2zrFyHtdvpTLW2gdQtLC7cX9KWhZV3hsKbT3v3F5hP3fOwhuyVqW5Qf0+UJmONOuFJIgewjQ1y3M1Qp9ZX1FmukQp2TdUAku3ZdKM1L8fMFrbD1F8DvV22HOkPU06joXfbb48ecapiCaVXYw1sV/h5r0VgofdEpqJ+j0yZSkpQt3X0kvAZR9Y8Px84Pc5tDvP8jzK12fyOKelf8sz3//0y/r8zVbiVDY/lXM/DIUK//dzoLfTpXnWj49Tv7qZbb2jPpkJ8Yyul/8GUFT0Tnjw3mInb6bl/OF8hc/drw0PzLPQ8Uoo7peknwTGXwSH3k8Dwfpja7lWVs75rK2Cb/fhBv/+23EANRmB3J2DQXMMT5oMjVIx7eQMU2kFzw3Y286ja732g4vqDJHtGTBK59aCCBdaEhZ9VTOtalCJGNRJ95bFg0sEV0UtWR9e/LlrxR6f06l0Ra32oRxLtUdfKZWW6/vEwrc3aFHd432uX8yuRo+xbXQN4v+wtd7YSSWT0nCFT8a7KLbe/qsSPgjfmGXeaN2zGir3D2IM2nNZtzNDYss0iF6DTepWERYRMX7+fLxzNi5j/MJU+0zmkGwN1vZnu73ir0EcPnDmdDTTG7Eb9Hvr8hd8nH0eZPbqcAfAz1JlPsvGIYhQL9AUzrIHOCT9P5XkTMiLZeL+Pj4DNdHEP7SY38yheo+5Ls9P4l07d55s/eJ6vuF3/5qychbT7n8VJ/006dUqoDUn7QqYO31Fg15ZDBnDMk+g0c9ALbaQaSm2DOrPVrfQnT2GMwDz1i6nEQabqz9R/QjOSgnGJzkO/saeeLuu5TFMPmUwu+4MbnGUDveB831nfw1JFJleDxwwRdehdDJhnhH40GCtGCrkf4Jjc3lBnimOMYypimPFNdGloLSMfpL0+rTydmNpFqgvdniDDdLUrmPL2Aqjm6IXC+wXzyGGlbyF/y0fic04sUi9b5yDvXWTKsJCp+pBe4XV9mG7wbD4B6ppxg+p9dvNINKcz3qiOupEctpy3XA8CSwftNXV/qohjH5EpdoinXmUHZAosrAGftefCM7cN1M3HTmU7dVgBVgy8n5o2PZ+bmFJeazF3DiYyZcrjHEp1en42luiFW3fqR5jaU3/CYuqjpOroG64ueruWyDLTVjqD+3xsc8uoUaf295aHt89hDYxCW2WX2jtBEs9sN+C8h8fGIN1Bc4lMN7wBMtUvuxFU+4uvX3bHP3j2KAaq3zEl/zue+f7jTC11wYKnw3Ss09q05y7dotd7mArn0+k8qvN8W6EXWh6m/ThD/DPvZ5wV4lqbncQT3StsyO4Mx9QyReYe0HDQbd46CYfvTKSzp45MDioypbexSpvlq7eW5k11rbdkeWxhVgOkN2Jy0XWRqkx8jARS0I08+H6RifxsdPCIUNdC9zAzqDnbX4DRx4fY89IICElwDL/MWHdDIqB3a+PWh4djYH7ZlVjnDyXZQHpIp3kzSxRoPHxykFIVmYrDdUu+8RjBq5z6Mt3JLmDZWUDduj6RKXbJZcbWig95pG7dy6aTeMZt1k+QFl7lQjo0lMQbvoYumPrE8o+0YPIbHHivVLx+zGeUwZIs4bnJFPw+JBZo87Y/QFv9b6ZmwziDuv7oXCgJScx2TwG9o7U65eG4kj1Wc0oLjYveLtDQMbLaLCncd+82t7cn1KmTJ/PwVB+og48nft76OhrwEgqbhI3pAHtsYhnqBHU48qZ86Z8z9BTMQu/Xq9Ef06nJT61+0zdpsft3PPP95/v7KdSCZLHViY9hn2fnb/6G2siRqU+wj1l0uFZQcOyQh+8YvdqvtUm/5v2cjTYIhEipDXWhWHmUKlhn1/LqC08zOXJ+MJ4EmqyHCsdYdiBBdhcpPaXOaC2IqHLAeRZgHeYH6I7B5E3ussrWmbeHl/QxXMz0mNFrnbZQNxLW6bOIecR5RBc4HS8jZ8kkDsiJi9F7Ci0ytb1lKVNnwgU6V1LzqNxgnXfU6xpSxdA4fwgM/j+YcvpH3ZLHnUc7WGvTuvY485jwHa/wbJ6uG16bh8h0GYNIR4yt655aaWTv2+4JsqL9zdQmnXpji4FFonqGNaAyA/TSVwH1NKYZZfvTsID3tkOmtDEe6Spff0AbeNF1bgyZqmIqQp6nmAeFRIrZyyo8eGrzk+uHL2Qqu7sN3t9CdcNDgjoZbHwKN1r8zdRFBA6aRYa/V6ntKBMtZKrieeCi1WvqoVnzElRkb5LQvqPuE1MbQPN41MM/zNTv1ybtl//nAdX/5hzFP56nBg39d/HmkYH+Jo/M2ZEans8DjoFDiH5cL5oSkvJzcH1tlLy/mHqbqFO/vJ+SjABNMJ2vdHVxTLSP8oN55njMA+sy42nSJiW8yZdxAT9sRZoNx8GaWUd0bOswMZjfoberuR6ZmotA2Wkn7qDbTvN4cg4xC2sBx5SzwIxvVZhHzuvNGXYne+Sc0UCdeuvIdLF+oC6OWRaz4SCeoY5zHIPJBZn6iK4A1SrR8oC8cExbOUqpYu3/1ilTKkJ4O9Ipjz7cB9hFbiPI+7XDBfd2WtftbTHfRP6GO2ui1bJ2fiqAFteKgLnfUoKFqIJM2k+9B26QslON96MSpl7WrZnJrL8THlJZU5BRR2wp99p9YPc2RAJu0KpENum0PlJC77oXpICpruECahTmSV1IMV+eyBvSaqei972hTkJlUYirXZs7M/MN5CAZHGT6WuGC9r2TWfiVdcyPMqBOT2cO5PEwh0a6n7hIWsnpj06Z+vT6uf3+Y94Px+li8Zt+FIs9/Z8mL/9NTM1F9N9Nu0em2CJt2WtNKugXKY4BXkM/zofkBdlsf5j23CXwH97vR6fCi2rB695aJNg1OCaIsxrhFXlH19ej00gjSypxzIwMdc7fCj95atBGzFOnh6WyglQ9pKcz5pmNgkzlzijDm39M+3QFOWDPSHzDQ/pgBu9CzCO/mGKgo07Zm9gj6Z0i01+sCRFlu5h1BOt8sSM4BuVX6jEtsQQopK3mhn7YtnQZhg84jKuSAw2QqWp6RptL5nTWKrPxnQXMY9kyc3J/qyJT0YhMJX6x4bzLZ6iY5q8LMMIUmbzryJQqiXi/UvSuvl6nMeoI3o+0lvD6xQBE1J2Gh7xNFRI6ZlzRbfb5YB4cRGJ/+JaS9Vme+ik+0Hsvr0nAboD59N2/DS6yDzIwfcOhd25uqEPSKhkZPRNkSrmjTrXc2yCPYvxCvbCVPHSnvfbG3jhCeZrB1EvtS5lhS3N4lBrWjOUOmV9Uz/5Hp5zDMvpj5/niOF0ufqdT/3MEAfnfnKP4x5/5zhzhBL33Oub+QsMMm6zLEtpeUaYe+F9grrB6og5kbOrjKsHPvB/NOEJA64eR6KOM0TyZeoG95SFgZ4cb4OV8jsS/5reWHmB4QSPOmBumVOd/vN9Pnnq1Evp/ccpLpxnmmUWdyqxsrTnkRY11uxCQiWyk6EW9CvOC07U8vQobDzSLjZzNtjGQ98MAeNwYMuWEdsD6dHI1p4sy9TQBYI3rryC9vjTiZzLqxC+dknYzZCq8akhGbgTT+j70WjsvM9iDN3xILzPH9RX3wTOFKWd4R/ONe/E2Q8GEmZ2D/OVKzr5SXSa3ZYs6vJfM3M9NOWZsmZrwHL+T7iSywJYuN53vGx+4aPNuU+oyNgI9BFvOskCkZG8LW3hKGXpX+5t4bHBlG97zdnpexckGs02/gkRVkRlVQu9ZdjmBS7FpCcgWMlXs+C+090xxo9BBhnu70KCvCyC+sfrK7PvwZ5BuNyc3hBiZL75aD5JDW2K9nOOfZGr1u/OnFvS/9Jlv7xcGNKY57RPNMMNuQuUFfZMrJOr9r8H4mVRAsTmz3G9vkvGzf+qX93Pe8bS7/qWakJ9trNNxgd7w9rBQdzCgcKG1nU17PdwnPB4yI0HAruN/eD+H3yNTJE87KMuDSYKrLsvsvnFnkJxBd6ONCx4bP0ENjfBCb3NtjJEGnwh1yufHHEiCOnXYYCprrBB19irvAnZ5Uxuq2RzHoG8jU9mRLCHfWZjH3PO0Nkq4ZbCL1qXrzNt1RVJ3WgO8NE4kuG12Ktt+vAv0muiQaG84I6tS7gyJ0G7c8+ac/MWUWgro/ebrrUzKN/+ClDjoXfUpv+14rFHt4oy6Iy5lnu3KBHVk2R7yQKrimObGc4Cd/t5ycF6IyGTgbaC96TqJOm9AX4AyC1UfGa5fCqnKbl/Ms9WbKq7fuOg9XdUiEPIDVo5lhkzVS/qBVNQVN7gtUmT4yavQnFMLdU3fy2zzSETICudEfGE2rf36xVQVIZP37o/q1G/XJi25/9I8RW+Vjhl2eXRDbT4WLFmiLmXgH7jgeUM/3utJDk9zRJ1ZVpL6Hzr1k6eGdjxBqRcmFxSbARidTtlNYa3lvrs9pShEeQG5uaRc0JV6RaXFo7M428c8FTVzkaLLaSETghMXzGpLZNLFF+ERRDjGkhd6H9aJJXrDC+Y7ckadKbKH+8OUdX23BulM0YSH2mJ+o8rOY28IAHLngmOQS8Bg43a7gOIyzVks50b6w9TBacvcvsRhQbzDeIEyMXHMecxW2UcRPWhPns2FbuygF14lHiSFvyGXMU7SH6aYwUrOqVkkkpldvKArXNMNdX0M2ImBAfmtw3wX05Fn5Kh84LHMMY9eznFA38J5AF0ctpxNc2Tqq3vTPuYb6mzLoQ+wvoEF9T3FPNmcZJUJ99ULki5TSHCanqkfFugQzordEvseRirh7t4I9RNroE+nedvVWCnQpZyVR4mUiSxfDlt4GJOXNCky1c8WHej00XBOv3z/sfN8J6bE3zzzXfL/jnPn//G9Hrcvr8OzKo8kEOfotw1+VUBbGIc8as0HZdKg5/DIU+ZGiyqhP73IJLoj7s/apJeMTBWta+bB/oJMreduA6+21tzgNa17sEBBnXN1Oq0XbIof78f7gkpAHXr0gknVQkKnfcbjPhGZ/VG2UINxxDzVjKiLaVrCs4sx39V1W9Bk7iBT+W10ncBE70fOowmv9eboBnKEeejbo/fqHByD4bzAMWkk/gJ656K6kVbGKZ35GSZ/51K6ltgjU4cTf4ZW4gzOH14fyt7T3PxbNmz8PqpTsW64evAKojV3SSIrZufL7C+mIEqRqVBrn9CDiDqrNqir2zUccYwLyMh+l47Mnw8jPK3y4IaJbHh0MywGIOVymzsPCZmS03QNCbng973rFjC7D7BGmabORRcfSxJw6J2L8H6Y+qVLBdvzmGfPJd8SZ+CRKaenAxQEA25knFOepSQ4wIN3LTdsOZtnNSUbKNPOyMOjIntsrWUdyE3ccGA60Z9kar39zbkeS/5fsi5990/nqWt6hOyDXs1XzDRlxeGaQyUMBze6r7HOJfdtBtmlRSY2lST/MGW87/u/nvmeL5UB7XKaY9guBoNtl+UbXtZaw3zF3zzaFn6OeW1J8yhStunP86kRbPR+6X3eUrbHofiKtuj3z/kgILr+Gnr9jbrDkxSZQuKheVhYh6WVmNKnFbmwq4yRwO2AOuU2xgly0UemBOmDea9UT/Ca31Bn/VGezvQeeHgccPSF1tOIf5iio45M3Xd1QdhCPUPtGEYeHFWbskqJbSjfo038o+UUrFkqLnopc517tzwJWHbZPdA73lDnyun8p2guFFB/hRPnb0+jx6Sq1dC7iphPrWPaMn+njFCt5gcSkcEw6PIzQ5363Le5zdnI1EaJBeiWe/z//VdiMC3E+9k8Rj0Pv0uQWeFJmGd31iH303Z6/qdf93/lqUrBbyUE7QC9dMa8ZvPI8Bf9HrTe3iLRbWuPbFlza2i7k+EGdTXNIyphhzp9bnK77zZ/7IxsZGqz+c3zqeXiX3Km2z++juKOliEnW8w/tMGMHfDNA9rZ64D5YrETmJPlGVTpHb1b3Zsi/cXU7rsh5Gfej7apDpgV0Pscjjgm3pVSY93cqVx47W5Ag/X1AXUtUTc4XfXgP/KUXYV9QVlbvCHPipMbuJolsN2qEeCl18iI5IDKkoYW6GUAmRreYkyzaO+C8tr8zdRXxvxSPvZHElaXncEWkmFAdp/hGCQHZArVg4PKwtEXsc4I6CU7paBpHOYp91anpD8ZHpTbA9bxxdRnae8JAM+zB1x0DvYpWw/EhVynyFQzYt75xdR+r5TuD1NFE+P1LeiJC8danvaGgAqPTMLrbwOoWH+RBtT9M+OCSy+q9FiGPcgLdetadq+LxJuJK3hsOMyz5QlrUibGWEX6PeYxmWG+/ASkmNbpHzAvCVLMbht/Dw6P3s36LiJK1s9xgMYx8fuuTGSqcAwKRdFgviXTecgXGWtUYZ8N4u/JCEyMbi3sdt8mty6r459k6rd9k5bLf8k6in/a+132hgZVMtNwTEnTOX0yyaC+aIwLj6uMZ+ZcSqBvLZr7M9sU6LJL/vJ+P2toi0TFMdCtTRK646CygZcqzA8n9Fr+blr30Ez98eYOJf5jp3vUX/XDT56y1/U9oCQWa3g96hMJFmXCs4pOfXAPUz9Bwxgpe1wD1E2xxDq85dE7lfXegVNt/82UqrQGlMIBmVKn85m2HUXvVYuHSbdGmd3W7heeAqdwfpi203m+5790CtYDMgWW7EEx3rCO39ayyL7H2IT8iZksPPv7mJ0CzkEdzNbupV6jt93ebw/Qnj7q1Jnf8IQH1Km0/p7w/hmoA9k+UKA0Xng9QiZP6yquPSS7iKEOPQxK513Xg9okW9e+C7pAvoGxhKxOkcFoOpdeW8ZHSG+BTvB+oxderNwc8od0IP41GGJml/oe7Pu6yZ2DfaQENl6Pv48xraeMZcx/Mv631zBHL56Mu4q9bWnSwZXOBYtcNlixtpsfnXIu/fGPnZGNTInr3+xJXK7+Jeso/uk5CnaLFfR+meaGkQ4Bq/bXFF7GnnFRMH5GVjfX+3ScPHXDrWOOP0z96NSveb88MI5QvNwTF5B9gpnavWL+WXQq8YvZidJmQO+YRC7hws12a/zs9Vh5c5VY9DAHGt+FCl5FeiLhng48Y+PUYzNExoPilsqM+3oPzDfZIQ/XKxFoTb8OTDveiW01rUrSlurQRZyGXu+yU9n1jDUi1/jD1I9hEJmfJl+obqWS+2cHmRSCLgG1rND77bx1SpoDj94uKw0SrR+pyETKnyBTUnAD294HLMwSB95jsSbn3sC8o9yeGZzmNeoUUY88WX+8HBJrOls0+U5jNhsP8F4tNPRi4Ygx1OQ66M74D0FFW5le7B0ylZpb4ogeMvXp6ALKTXckUSEhU3qZavA4vY5ceM4kgaWh8oD+8mGcr1dDwNby8BdTtiUhU5FTIFPnAPPaczlWTMjGPST3ziSRd88KtqPJCuqtgvnMqzFfLpKuBUMp8PV3Z/MHmeI54Xfzfr8ZzP+/nUu3x1FBBniNRHqSeixOmwTyxGV5cH/sWgZNcoOHKKHOWNd5RX+d66EYLTL1S6fm2qhBm5TofYQ8oUz+bl+Q0VrhQqecydRUuBQe5ES4YGyvf63328ZPhbOt5VymQxeUUKuOwQWdN4xsLHUe676n4RhcWCKLtjSFNk1wzDwerfGjUztuMXB2+kCmKIc6+QqmPXurZUZZup/6zu5WqLOJkwhsdlY+UCxFBfMEi4FGsp0AGRYlsZfjOianqnKgLZGpYHEEkUmmrENyaC3Ov3h7j12UrQ3P5Lom3hIs44epg1b8zZT9HB9Qps3J9W9HzH+HuKLwiJ9a7tv3MWahMHTwjjxG/NjZivQefzqQo9eGszz9KpB7Z/Dwji1kalPj/csX6B1bcXvMo8UHdTsTrxm0eYve0dug94xDd/efTFWO3EHDmQfXryO5YiC3O3guAfNdVX1Stg+HJVTqWc+DqaPGj07tvvfGtV9y9Ae9H8+vfjfvJ+z+z1//q3MU/7T3M28Cg+wI6rRnD4Cx2L9BCxfmhryN3iFWrzGU5gYFae/cUyof9MN/6tSGiirUXIXeB3WBsuNAnlARQF2Y01akp02eQLtdktzPt1f5x/v96FRe33iqefCC2tQwz9C51bKZfeUgU/caCc/vQWCC4CWYb66oO73dqnRwvzYoG2PIwZdESupde4QswzEcvqYzz24L4QCFOKDXcnQck88jpojSHxU3LK6iQRtjdwdVu5XEml+0mDyOqg0NZOiNpNcosBVD79j+mos+qd+p/4Q/rdN4Cvm5vqMO/2Lq+Fji650uGslNohm8zwF6137qF/9WWgKPV6wRv/bTgK3KvIX+0FAu3K6uPN2tUSeOQrRBS0muPDEPLQdJuESdvch4/5oP1rhXpR2RkZk1MrWXUsg9Eb/Pe446+Yupe/nCPJRfjzJxR7GFh20fSDQsx4IZvSdBtctPuR/es5it+usCumSruwGXpZRFs2cDRrZpXGu+iv6kTi2Wv2NqLf3PA6r/Jp0qaUqhOYgqMrPAOrs1tzF03ysjwS34FCy/ra6QRj5xA7mdB/TXWTm/nvnaRy2VSeeJ6B2t7ORGaTnILL9uc8jeVCGBu22ndRNlAiWfEtdPwq38M5cuqrWaO3k9K2gzw4xfD0dkCqa9+ed2+EDlCirmKRl1JvnQO3SfGnVnOLSUdsejDdq6HnLLy5Gp2SPQ4OVwmhu5C1tmwUNm0AcPrAl9iGPSGYYRXuZeQUbHWKXb1ecOhrxBnQopMjUdOQfVa4N1XFnJyGAUY42YT3tPLvA12NTKDPNIILiuEliUdWf2F1PwuSJTalsl8DaiE/E3Top5svT28B6mPYRQgceibmgggRsyFa/1kfbU7lCJZhvOFgxkSk6Q3Ge5Rqa6ZSKzI1CsCast5rG5i7ptZ6jz9ThjbnQNprVhB2UHsANkal4gU0arvqEa3AMJuRjzGzWHOVS0P6FXv9sB02mC3pLdMZ/Fe5kyb79oYE951Kk/7P2Wi9/NpW/+JWe6/eN7PTgcA8k3VF2/34LK4qN/xTGQUy5y5ljnxMs2glwmhARJ2WP+AaLCYXsm+U/PzBrUA2QXweCi59cU6VErMf943IEL+jQeKXnpyMSwJSSyq7fwH3MU1mh1HjWy9AHtaBluGAsDZuoVMpDPvtMeO2rxjHdE1MkO63T4aHSRLh5fALrfDq6tFtPzHclQITUaZKrZondbhjyBkizRa20T1L33oxygvU5M1XNk8mzf7nAUixdnZXUYkNdZtqDVrrobjifgWUOpAuVcN7lAJ1/MH5kFUISC4J5zQZKZDOv/G1On1rhBrgcGF0ZYMpiWGTvo9gcVrzeRgc3yVQOV4dI8lHS9pWz1bGG//G5y+JbI1C3nR+gdGfOjqyJTZ6xDkCrnqbe2gdfP5ySBRL3g9/GLxGBSttpB/ImQidVyLZL7d6whtxl6w2jA/HZcczN4cE/Mpw/68VhyVnhoj9PzMvoA+Ycppewa1zm4x+APMrXif7N/arn9l/RL/6eZigVDglfaqSQIBqDsIrlXeGO0zaNZhnXuXjQhvNerfR58Z3P1h6lf835/9aEdPArlrjbyqMvnAu24JoN8VR7y0PyKFb1u9Bv08WfPBaWz4X96Zv5a7wdPDr3hnmsTqK+xQULnLFVstlJ6aNajSkJfwTotreMIHumauf4Q6QJdV0frR6ectt+KRHih18vWHurCJRhFpo8x1ojLBq/frPD9XhHpIYulAxdeXYNSrl7/35h6C8UJ+qeok6hKU9Q1wWDwjH0T88wbNa8+XC2oo1YgnrLAmvEKwhRMQS2JI8XvlhxF/gptbBt5wEL0Vh9jlCDNHNWNzsloMCfI39AIb4p5K2kqeuLOLZaudpP/eL/1iu+gMonm+h9vLlLXxOuvLlNvsVOKNUYl/h3KZz15RwG9p/NSZIhhhUzFHTLl3dQXPDY2yyNZm85HFhMR+iQ2OH+GLpGJKsfhnZ4jU+VRllmW3N6g7klDbHO18f4gUwL3W6b+HevS//Fnvpd1uYUi66b8440yU3kOGbpfKYkuuu2x964MoFl6exJc67n8n0z9OoPgrvBoRD4Pg0RnYvI03kro9cL5gQSRFBd0uKGXfN7cfR5G72P709/v17p04M22otkjvUJ3X+i5P3RWwfYLt4VOfU17IhX0gt9pjWtXPBh6qWzL0yW8AdTdYnCd6wqZsooA63oRqVzEPzAPmTzIUJ46il41kwomGg1m+It8yCN1rk/n+Z5ucLyHL9RZH5narAIdihvBMcft5JHtO9S5B34VEr7CTGTqZ2tB2tTIlHTGmoH0pqAf0xf3w5Tu8wG8+w3WhKBIZRbJZA4F/1FJVF7QC16v2xrKosb7Oc/0gmZV18CJnTeunX+blpSJ+Ib+HmkkuNf4/rRGnUt2BtYIM8H7EZfbGyT+g2Le4qe86kkyBEXSEGvUJp3aTc+cvWlOiRVpzDTmbqGp74YbWJ2Nn08HDt6fxTGP7g9JZIvldJ7x1mkI3I9/VKcE8Td7PZbif+kcRS9dV5COmH/CxRvzSzQ0AdY5j3DR62QbTGiTCzz3z10erWczgQ62qwE1YpJbVw1Q3T7+HHre0/Owf/ctTYh7h4fboRdRt21AUwmZKnfK3g2+6aaiQ735/OiU4xDRoBcvuEAudbrrP7WkYGaQ19BEouKGoos6o23GMySJQjn/dWxGuhIjC0xq/M1U3E5Mm+hdw/cX85AsSjNI1jtKwu1tSFn28btpnfnB9dX8KtJgzG6wP3mv3PpwtUfGtFIh/26PmFem3mX9iuKYvkiY8YUq45n9VkxI6tWKO2fynKeGNUuB2NcX9+P9pHL0oD+bOufHFnqrdnRFePmGwkX4xpi/UreGbq0SLuSkJqV1cZu81xGZ2tbIlB4VT6juN5ULSIQ1yV7JEnTHKd9mCV7/5T3EkH5C1KnnAr3nHv8HCHf7SWdcJL3qZHTqGNzc8LSQA8bH0hqaVWsQ37U/qJuC/oXGUpApXR3+YkrthzcHl/j9J3VqLf5mr8dS+peso/indeq0vn6wrloHN1DLBL1WSC7Qch5xg9Cd5qaXyhnq53ZHfCPrRiqstxoc6jnhfs50u0r6BhJ3iXV+2N4L6vl5DO3NR69W2NPc9fd6hebNUOeUw6b40alfcxQ2d922NNiOFrzK95HzYS+lzNPdF3qvl0KCJ5ek7O3KLpTvCnUnW10ruv18LaDHYiD2/q4LZGTN1GvsMHnXL+qMzIYtlG5BOD8yhpiVb9JCGtyRKT9H77ipdjGY5+Urd14WMiU9p96wyx3ml0GFiq2PqDNtEmHGF2u7ZacxN6FpyIq7SNd7S+NNloKUcC/O7oZNRZ6X1IJKXuhukOqoA+vSWkN1HhQ3Ws3x3yV+qOAxK0juE0ePaeeckSl/vSHWzty25HPikYnqqubRccCa9PlYM8gWD9UNNpUVM18b8P5Zc2RqIQ3o3UJXgoCIDXGSHpkyMSxC+Zkx9BUL2WPdxl1Bn7FJ96d8KTbKB7qFjzUjbSyBFWNYA+Efb87p3ehPMvXbM92W8r9jr8c/rlPrQHlDdzgiA1Sa8sd1i3XXvu1zf+fIAhNn03o3+yXngRycKgpWrv/F1NWRDSKYOQ9Jjxk7Gkszpuf75B0NkXKR9hAp3StWBIk233FBXL3jnzz1sydR868qNb6GCkn1OZKIkiRm3lfPoZ1xmMeSRorZES8H0lmG3ql7oXfay0sTTH0xEOf80XnSjKsNVFdTyQN/6georHQBOlshbng1koD5ILXwmCsH4i/Mq0B1dxGDJpro/XazNZAZl0pQj5zmBuYTM/67yrdQfXsj9yvbLpgdSCfovsuV66oZ1owm+tx/mILGOFZk+eU1qFUda8LCkgR221krqFZfhURDOwgsDFcl5DOOYJ5qrx79wKmBo1P+zZT88EJIjzLmpud4r2ilWvh9NhHqnBri9RcnLoInVSnmWa7HvComEpzhjTrDHZEpqRU8eC0C1PH5YfTYdUEW0M0dnfibHL1wbDcfqPv5kfixhtfTNFoNR1V552AOR/iDTG03v2Nq9+/ol/7PM0WuD+hjg7rRurACpgi6g3lI3HE+keSWfULXgVfUyZgHjFtK722i//RNsuOrDKR4JT0kXKzm/vtrAiVn4kP/2VE3XOy2AoX3EMKThbvcN1dv74cpge1V1Ln5JqZs50lQDjaOaYFNvcl05Y5M8AcSttO+142VmvDaTrpTunpKd87cBPWs9NwPU/Ojz0PGewcuyD9jwdJdvoCHSfZcNC4tYNpFb+Dt68hUzDCPuZ8OmbqTl2u5h7VHiLNdozdFLxoYk3eCEJnIOdMgwfq2C5gUXw3IP7eVe4aDmdLA2iVA1gx1bvM5FuTkY/7JnUTjotnCQtUsXQ6Kcob5zTsnPHucrBfWiJoQv8kaoBrJ3j86Bcl7W5Euk21oblfMs9rRLKg4SzAyzt+KG+y+A7DDoETQLPxpjmPTj9RmRAKPV/4v7s6kWVFv2/YfyIagoNCkWIu6mrCoegoqCgrW6Kd/0zT/75wXceNmJ/PefCc7GTv2VgHnb44xYBUXLjo8zzyZtWUArXWj2AN+jOfjlDfstfdn7osPvHEWqhFudeqSVb/D41HexzOE/RSZNLXLn2Tql3u6zbW/5B6F/puZ0hJpBVf3gjVofOay1xOMFZdXq3KrQB5LQ9KEGDOwqnBl3H7GmZ+xxn6s8RLL88YnLO57OOSOya021ZTSExFSuOo2aVeefx3oOlRKGIK3xlakWv/ce/S7xktpLUa623kzaBceZvprijXkad4KTvXZaFeY7cBY7AYfhrmNXvSA0Ywadh4A3cwfbUKXyBQdP+PpisDgVv0eaiOsP+PArRPqbOVFvnF02gucuCvmu7Kuxp869WEKpooDZCug9z12A9bwysBYokQCBw/j5ZFVM3nZhiQJPuzil0ByKQ1LupcXW/CpgnnsMqw70j+YCP0jsLlV7O5uxti2T9i12BPKpo1uRvYoMC9dVnh9r+nVp4G2ugA9egsOhD0y9Sg+8520EK/fMZ6WNLWlN5yQJa5gueIbC61YwZ3vKSnT93Sg51s4BX0iXdpYWaxGYhk3CrdBxPxYVo1tlMEVr4equqR0F+Ng9LtohJ2io05FwZM3tsZ5wM8PL22yFdf+n2Nq9tkE+79nSv879nT7/fN8RwXzgNxgza8K9PO8H/lwVYjCrZdLlRrntwdwLGylXa2yu08Hw/Ih3CeUQN2pKdF1soXTMTVIyfsBTy1sxrB/IaPFFquIvhNk6nCZaNj3rcvPvUd/MBWVTyyFxogww3sd1pSqP20j4J8J3J/OZ17wSrGN6QguXLUVIat346X4/tMAzA1Dpo4DMnUh1xOceIm2605rUgPy9grDao9eMzkp1BjeygUG00BGX1vvRokxqcGWRNQprlr5JNC8M+yXZ4MrRB1sw+/6O/TxBPv6XmhEYxdyHhzTQiCplIcpFVazDdBwia//wdR93T7gvNfQeyYC5sFHcD3D6R0abG10n7n23e4IXV7q7epqSfaXKUsrFm18ipCplVJNoPcc1OW5+gC6NAv8/NBHJkP3SY1pKpXQ7kPCrQMXvecPpsh2i94No9FItJ20hD13wLzmtapqwBp7yKV1Ufe5MzSG20ZP7JGGwxXvGeblIc4GUK4avv6hLf8kU7zwqzG05O/Yg+C3e7+03ulwc0sFvZcUyFRcERv2rjohedZj3128ULf2B1DIep8FKqURxuIf+3pEst2U5Ex2mL+mwkfnbp995Tn0hrc7esdSJa5M73RXQBe+UPf88kK/TP1YhzaelL1Ml4lVQztmBjLjYl6oTMmBB8JJ1rwQyrQewIZOOeL7+zv0Tu55i0wX2wcXiVKFfXr6rKHr9sjcUwdqeL7QQf8WNbLyp/h+y87C0nqGyJQqSgPtJpsKfC47sTh0kClnUm3hAAHFPKWjKa0O6NUec7AxH302hnIkZGqfdXMuf1ihT7utgUw1zxNL8uLSkL3gHeAudchEcIhSQ3eeLRwXDTKuGFFtHL1rB/uk0tlK5yWVNvPXGXxNXbA4nnsN0UY2whVhadck26r06rUnOLDj5x6PNeWpbCsFtI6Cum8Wj5oOnjsB1T1f2JepLJTusK8m2MOsG3o7UWIdPKwlellnUFPjRfsHDNcLetNzpYyGPNw/+2dtLiyapu6fZGo2/xVT9C9ZL/133/fb1O4VEm2U2sw5TmzqOIzAVZ0sCLM7BQxOkULoo2jKZem75mkgXMPv/lNRfVdLMhErD3XOU9u1/axlmmWKAYfrXuXW7ueexFx45rBXdsjUfrmSqWbrwndfj7hV5zK9zKUAuiFEJlDZatqrpyls929C1lr+6Kizb9Ab5RudraUEvdMPptS1/GhjP0SmbjHq2uNMUWcvn7FIVsM2cLhXKiuufjhQuikG6FXUjdKYXzs6OwcVeJxyIpHZIVOirTDY6y7W/C3fdcZr8dxAd0ottiqKEXXy5Xlw2T/nLTtZoU3XY7AFe/CRyb5BpsT0mcF+ikFydWtQV3w9qrDHbJAB+zPvmcRFB5ck1sk6Ldbyl6nwtlkwONheRwrvuoehiD/3WfPNje7ewhbz24g9JdDxeszMXQ7NY0fYujs8Uiru1lNQex91xumRqc3RauCg+hq37mtlMPThs6/jIFlkJX/mn51P3B12k5PTlrGD12c2mZzA5bkLi0+bP8rUfPaL8X4C95fco/jd4yjWnh5A7F3nXFoMvk2521KC/LXjuFS7Y36QnWcAp/N5yphd1zd63ETRz30SJ2toyG6G33F+jOWWDZxf0nCDry8hUz7zSh2erpQ+/6zTqrZFvl2J9O6Y4s893ciQjrQ6XWRYqTkyuPYnIi36aQtVvkOdY2RqY5cdDTjDC2tyMUqU+pzpg37SHwyw8Y4kgMiE27hS2NoelNJ4I3pwfm0UVtycLdCHvhvgHhKDrN3I6+jUMipQHpsjlwzCyibi07LQW85VUtzqp28klCXQ7yTUNe0ddUa4rFy49+m8TU+fZ94/mFI3CXo/M1w2RBE5E3uGopNiKzwa2rtPgAYq9HrmRVGN0d610LPPs4RaX4uUsvvw1ankmaBOHRM83gsTtbagTZDS0ooYDHWmcyvDRd9g7rwchndHSEnuUwxy6uGnTiUb4qBO7asYbuZeRe9pPEtDba+f9doToy37OepWJ3E36MnUadf1TrkZ+9OxB++4u5Bk6rn2H2Tql2OTBO4veeb7u5mC9/0BW+X6YrnRXykdiuUVPTl351J/8GVa6Fi2Ry2ckmxM5Y5yF8xXP/adjzfTEWvKyfewmtdzlptddaMH93CGzQQkLl/vz5S6VMrgnG9UVgYFMuYpWyGajarT4tvoA2b+6RrymzJpM2W78eml1Cnk9xPqTJAGDb1EFHVPLLAPH6qrStP73AVzkB/INFfdSC4vX5AEw5LLZvOpTNPiakJzGyYk20w3I21fVg9tRZGp7aZq6MKO12BtiiMHY322yWuxfQOLnjL2jDhEXYwkA/PUEnWza7Y8daB34VG+5izduHeZutl5A/71fGJwlJc1Ucj2Cclzo7TrxNzwdB7tKOx9opGCXyBjA0gtnPkl9oiLcBnp7fN8SGPSP0zxE6bC4YQ9aHU+3HjadL0Juxng6xcHdJkPQ8ngVFJCitx62NRKLhMIoUad8QfnRtBWqNBs3+jNT58xuBtPsKGNRsKt4vKz/rrGbnB+hA5b7V1kyuw2PahvzKFJuFn/SaZ+OTZJ4P+Ocem/3fuV3iaENVRXxmYB6shMPxRQd+6JS3sJ84t2EXzoimHC5cuFXH+ZImVBOZhgTCbb5EBg076eXK7lrkglJ0wgxYDK8q1Z2lRyPcxb66VK1q3mjF+d+sFULN6go7zrLKA+nAQup0ld0vQdtLA9nCZc2r38GxVnI4Gh3GifuSD4/sUsd786FdcG6pTb6BnUiT9r0+yFNT/M18hYWC247KYFPp2xz71s26dcmbnXmq6fs/VPnfJcZGqIThkw+4beTnjcG6ocH1dg1V1lq/w0weS05hzYhdEcvbAw4ekmXmGlzzv0jt3Krcmm0QE2WbRsWTreRHpuTlconhdkpHcwFipH4QCPWYbHH50uN2rHxwE0elkQCB5VTRI93ME2ciWWHQ+1T83N4wHZ1pxyLIj8mmYXIUVGMa8WQ446KYS5DN7kfiFRQ5Epe37ZAVSNTHL/hboMUwyDcbjUWPHw0IuaSXSFizVx2Jp+1vx0jdUJzFRGpsznkv5Bphb/de39G1Ozv+SZr/qbmRKT8gDx4d5xeXcfGtrY9ylk3GHX5jt3VdOOFT4MuTxh+X3ip1+m7O5tELjPmo4M8usAxX01tHkYYl6KXxsRVk3z4nKBCipVOKyJfmKhtxK2i+HL1Ou2crg4LsOGkElWAHOurzZP115NC3GmATjugmTK3hvpiaY6DLGqMfSGyBTTTQ/0+/VBgIfrQLbzjQBRPXtyabWRUVfCA0Ct0RmX1dytpDNiHeFQlrRdC2GF/23uK1D8BHWKHJGpxLrPAKLN2KZsjUxX4sOGUhWXbXpQ8HiMrWLD1avmJN9AMFIU4RrsqXYiyWHmlqSzshEyMuXbjL9dkSnz7UJeriXCYrEWKbd57uHUV8jU9LIeaKff0XtdtiIXiem1JJYYL2FriHi8mxcyvzLmPiS7O/YEycbP9+4Vg7P+1Nt1Zm1kWs/RW/9gKrm8FgNJ4SXDhrewJ7W7SUpf4baA+DyZ4m/uW5Xq8u6M3hTzK3pfzFtPEiBT1+R/gCn5F/fShfnfMXf+tzN154oblJa6JZkV9DYVzjG6MmcXc/mY9Q3d5ZEHp8cevZR2k9GLzATUKUs1WLSF8UaEakZgLUj7Np05tkiJg3mF7bhry6xF2tBxYTG4HQyFWwf2ovsyxZ93DhcZplSSxFNfEDfmlaU3162pKWF+KoIF16bpYtnRXStqcAwq9EK793L86pQ96sgUOyBTrERGtvfyzLEBMC9V8eYJ0es4cowTpJo2YtvBYY85ZsU9PaByn62AkOeRi07igpKbtMiB7WcXkiqHq03nGEGAvSdvLp9vnIZahmejTvczLs/GyfBlKjjbRy7ex+uSvDdHgPi5fbAsC92RDiweoIpuyMjdvfKUH4s9fv5dY6vZEc+nXBnovS622CavZ1WS0ZkVsNXmI2Gb/DJQ6r0GWD9ueP5T4eJTR90x2M9izGdbehfp0dElbDnVmYNpgEzZE2ONTnDDkTztUecKEghQLjWhzeY3zL/i51lBe28cUsiPXWds69cRrGJ65pLn6Kp/kKml9Iv7foLA/bfF/P9tntqsIgXW7BlzbLTTjnaHuwXlbWa0eeLSlN7ehQdtTSYkzSLZ/96jMLqD0X6ZingeIJOdvM3nV+tG99FZQUb7jss68rbp9YEZfJfZyidzY41SKV9G84a6LAbrjOr14JYA8gz//lEsUhroBcC2ku8t82Qnpc7BV6E9LlWu6KbLGy3bEL3fIr1zcTa9diTSqIQHQFoud09Yg0a8DwFd2JVlpLiUdDhXLdw2FSUFt6jw90a8And+PrZJlSJTy03NwbaoWi5baZj3ZM7QUOe0C5d5k6Kj7q234EGvszanj3tH39Os+nemqA89ZMOr59jyfW7o1MtMiNvgyWVZfunofPGZU0h3yJQwdxuaVsFPpr46JU3HJ6SeeGHMo4sbJcLGhHQl3kl2mWKPKu4eXr/1S2fr420yUj+5SGCNb2TqQJGpx7YWoQTxwVLrgHn4rBoFZPF9bJlpS0DJluthaGJkKt4+OyPIsyPo+9e5jcP08id1Slr+Yk6iIPwd66X/dp3avhcSuNLBbNPjYy9SMIYCkmojYB+3QaZ0L7no/Xy5zS9KbdOLhjKmuqPRQrhWB3K/PzcA78gl+T46qbRcqhbk/KFuU3p9jnSW7RJojClm+EpclXTJzaVosXGRqaUr+MScVD7UY7IlbHbA/HW1zAD02uwJq8+FTCPbmsJ9uVDb9U12B1pdHg6oM+HOJecYmaonsgGb5Pr5vHDgqbGot7AZ9CPLXkfHptE02sM1XWFmv5wqmwatswL92B1baJeOShqDTSE9Xitk8iaW1Gsxv6XMPHBMFNOB7jdP87O/8IwxmwQNvb7OFTj7KzI1rS4pyUjPQb7e7Fm2/QxE37Y1QG7xZ5ZyuuNTr7juYLcfNbIKW9RhhVucgJipyOJ7f03JU1QEqHq+Y7mllgPVNnYA7Pk6sfS9Fz5zsK8x7Fe6zkrUqRt9V+4C6KRBJlY5MjV7iTpUrn/+bAqxQJ2c3kYA83AmuXJCrx3vPGRq0trcikyVxpB3s586Fe22f1Sn5P+61v+NKfEvuUfxu5/5euHehUDjJRLn9rOjo/c8QpoLA4dgTWqyJ08HLmwutxm7yCqt+D4CZbEyyZeptFzfIeAqhWOvuu3odndFJu9c1KZZfOsI/+pjzAOtwtbjGnUnfL+XX6aioDAokY1pDI4JCWMXp1CpaZ9jMLZj02aTU+7TzpEm0DJVbYvXAb3T9h06YIohMlWukSnlcS2ByVnM0rva1/RVPQcoxHjH0qvY8/QcRw105LPAU33xMOOL+xJ0svpHp2RdiKF6J8CylhSULjIvBKYIRcvEfYw6s+0NeOy5Gcme0zvms2hfga5Xx/bLlB4KqCv6ruBS3sLj//F8qiDkwKXXWT/S6fDcwrV+I1PyaVl+mVK3gshgukCmxM9w+G052XD5TrU6atVFAWXKdnj9JkZKx70Sw7DbIVNauEFGDpcFmMxBJuLzoiOCQjKAFd9yrJiWDSW6IsFqTw8kv8iiSjVROsK15T574vm7xrieVx0EWXBuo2I8y3+OqTn3q/F+wuI/9B7FgooleDf3yuJjXqskNKdz/FnestjfLnxyPuB3fs7x6ud1JMnfZ77+wjbbaHqDgazT1QMsOn9ialJeQGEZ1uBWMeHYlT8DifEX8FBUhRXDZ+bVtHenkcSeLochhBtIP+xrCH1mcamo8jfq3Os1+KtTxuVlzBp6aywZHs9cZcX8sWzoJt86qKs2Uit3UkMiMTyCoysmlzbmzKZSiMePDpC1WS7PVRp+dPQ23xOCPCx5up9MCnDm7Mji6YA6tQ7MHOyeM7h0IfMl7dzQBmP/crgcwq1I+DqicOE6nksP4SSl08lqDWZx/4epeTy1UTdLv02tU1fT+czcgvvKVy3j89mNFs6uhvvLULGm2TKl1u58AuP+Qp3KR2RKCJcmnn+ctOnezURaNW4JmtMwkjLjcKOolwA7eOqkYAPq5Ip/L8BYns5toobnjnCR20BgXbfI0N3y6WuDXh2Evmhzo5rJNHE+4/ztwW6L7WFXGyDEyFTfnlsQfOdPMsWLv2Jq+Zfco/jd99Ibj/GgWHVDII8HkczyPQ9WvUpY3HumSt7a08I8JUkck8bPPNvP8ypd68yf99LXlmGAlQ0HdECPp03DdbwD36tmJOaPhUoquw/huIEpl+68hU8XT6YAjXSPxH6Q8OTS+TPw/MmURdR8dxQe6KVsjbltWlxiSq2Nt4TziSlcafCXmh41rHmiTu5tsrBRp8Rgf4Egucot3Fu9owbVeDBs1cbjlTj8+6ao4JEwvS0jaT3QVWOUYEznyFQjlTIRYNEAObNlG9dJoqJOBSEYq/WUS7TkqhIntQj0l5BnmXre+FTbntE7pp8te2+PJZCmWeWg1brO5cEtoVSr8GQ13w64bPsmKqXybg2twmMeHIc1UHaOjxB0NjKl5hKQ1TtjEM5Gm2VQc5hH202J12dmYZ4TG6DVi4tgJ7s6KYf8XtNxaYpAWgGZeHLnhpwX2gVCEmUkTcaZSm/GBfOufPdY3i3w88ng7aGNNLtdy+T5kym7UtE7Wv2f9H7zmfCLdWgF6S+5R/G7x6VHuoUMND4yBK2JXoZ7WRAuXZ/BYfcWSbdoDdjFILHckKSRKpdnAIqWWuzLFHTyGtxIzNt4cDyRFLV8A4eNJ5IUOU2Jd3r6cL3oU5anzzP9MqValceiHUs+e92IHigbdyTJsxwHGu7YHuzbRSMskLYyYba0gJOrKW1RXtE7DfOTBRYR7i1MVdSps3LWwVLgwaJFByktpAx/L8YKHu9TsymtP+PlCktnRRdgnkn3MepUah8ZcHSlElW9LUCdVLc2uo4KT/tFiYy07EHABTsl3FHQYOc9eZLJ67tNXXm/glCskcm17gI53eEOLoool0R9o1LPTQdwyztp82AOA+VFoYT9ZqO25fy49L9M2c5EJF+mmGZ3YCiR0rLDcj/Q9/PWgPnJr3B93Bsy30YBXGdHjSsya1PSJpuLoN2vZ5YEk1VNrjQwIRh1n6XqPbnRUH3VQJQEr9/tCA2V5X4L9/Bpk/Ux35XGwsRAHJbRmcXPfvUndWo+/5VOSf+hexDUNGKgfdahjWWLAzLTmwKs7cQhSeW+SsI/FALDOl22Ocmr23dcum8Qi4uDWO1Qx5gEliD6LfAbrFGyFWQIXkZJktPrzRNZ27lwu24n2HcbR6Up1/9kKp4Fb5U8qPIGZc4dCYxjiDZgrqxAcWZvDtaTzzPRbSHAQ50prBx8N6WD/bDAM193Fu8eUk3sGGKw5+mhjUMu6Mg9pxUE1eXZxoH+VOn6USRw5i9au97nrk3JcV+gjkb4eXkxyMSRUhfMMjyQJOBvInm51giBHOy5eNiaHYntZAqxEnBtytUblY68hjolLY8scReuT2bWaIB9nmCNv7oJMqZGM9AgnKMOiSFFHdzlsHcGlZVFf7Hptd4jQ1Ek4pm9JZ9sKmmJPWo5trFn7kYKYfuCcOHd2kSEi020M/akXjlp3Ko+BkDN7Xr+ZSoiEerU9kG3oK549NqBigy/oxsP+uzxJgnMJwN5mVYFTfi0uLWTRamR2kELpOPw9RH5o95P+NU+iYL8r0Ve5P8knQrenAcub1OW6PMYM2/6XAA9lVYLIKIOKVmhwalaLkle3K4dXYmeB9p2brVJYKsNEWfFFTP3R7ecg4D5xCIHsIrCY0ltvW1yU4gFPbMmhKnUlml1VlQIlqXHRauZNhKFq9DfC4u6TcI15rmjY6UQeEFPoPQHnthDMYfHTVfIemuhd/rBlOU1d/bVqXRkHHrHS85FYYL5xiaggk+LliXHqErJKF4DuM9A5crsdb7R413LgUzdjotJiEwJ62gE79AXJIkMrDFdxL7upznq7ls+qkTTTyJsk+kbdUTyRbqMFytkmj9iRfdrn7iCcAeycDDZGSYyRvdRhTp2Hhjs0uVA3tAyaGb41a247ZJSoszwfEsBmbIkZOqg4PnbUo7HQ8uAksOmLQG7RtNGrisMRG0sD9puo7XF8jPGeeqHc1By+Uy+TI0Nr4NtqgsO9ta0I3JFAzCjybFN/PfSJ0UuoU5PzxYr1jm6wuLsHPCb0s8Entuz+AeZ+kxL+u+ZUv6SPQh+t06dDljzJHJ0AssjjIQZ1RnUq2Zy0QmrjUyHfAIRUxeENTuv/s7zNfvYJt/xftdIOoBXSZRA5HUNMaw2B3e2pCx6dxpPnneiw/1RSFz2TkSexvtW+zIFnr2/ERUIepXaTDGKp46I+eSagNFOdyRJHEslNS/xsG9mU5a9p9jn7+e5CcQ/oU6NR9Sp6sAOYLxuAYEgKngi7PHvlTbLSXJcDCWh696Ebn3FPEbtM9D7cpF/dSp5mKJIBlK1oOVdyCX+whpIsRNy9GIsbCNDRu96nOoPqLj0xTGOyiMlz9lP75cMBJnCHtCAwYyMxXkijGQTYf7x2mbTgpKWKjK/i+B4uykcJrmLSgXT6cCfZgJ6u4lnk3rLZegVwxKZkDDfWF4RgMo+ebYVO57EiuXA7mZqbHUUApXOliYyxe3ODOQDer+oE94QHqo7nn+B1yPhiwV+8qEi0fgsbuRUSQk0k6XJlc5nLbMhOrZAs90ZvXn/R5n69dgkdf6vf/+bTCm/mSnn3VMw5qqKlaU3KWlmzz0Qb24yGC6gku4SziA+O0KbOi8v/eYpIpY2SSYx1ESTr2vQVKpzSf84yGTvcADeLtLQm732Azk+tzJEq9eyTWk13OjtyGngvF8+SVrh1ZDLGsO5dg8jFuleWaLXqgBISjIWifNUJEJ9fcFOuExa5pfY52/S1AQlzu7YpxdeSZR5VIIT6TaJ1vrMJumG3cFcUvSWE+9Yk9RE75b4l2mbxdQeaHTY5KB0h46LPA6ZehikAk1LXRYPmVGTOaliCJTYI3EktTLZlUkLWSmMbfYs5e7zTLgErzyjThXLjzebciUE8SoksX43gKDA2uBWCnBJEcxqYk6eDjx2qtKulruFSPMZei9lfRBYTHhkqrK8APR5E7BokPqOTE/Y40zZs1sYBJ0nl5dkwn2pqBwa65tI+ZU+g2CSnEn85pGpPGQ9aNnQtskqKWVSdc8HqHstZnBZowNXmRTAef4ySel7Cv3qlKF7Axcpg8P/SaZ+OTZJ/Uvmzv/ue+n8iDpC56XCQVyrNimrvgZfOBtcsjfR9V+N9Q02L7w+aTypbNoC50P4xOz1ZWqmSSWEfaOTmLskgF4Nv0OlkBUuhmlcktF0n1AdUtS56C42dHLodTB612+jzNvXxGsjfBW7+1wS9kVNFrwSQjg5AksENVXJvNg94ZzbMmPXbiXTcZ8jU/X0xkHuI1N6rCRgkbPB4ipilLwN6wbhRTIwj5kHkTjc4QYfHEi2ewgibR5B9vV+X53yjiQHzQlQd8MlN5LaYhHoSfyZi3JteWLqjwxArZ4k3Up1SrksKH96PyNY2kS5VAzczcZl0RX9F3Fc7FF6/nC4RO7bhjxkRmA/3Uw59tivRmoF9xb0AIT2y5QZRCZ4rx59AV3gl3E9Wzro+xPhEvyfEvNW6XBYOCoruEk9UNYcZuATE5matk5JjPzZgH4xKpaswUrJds4NEFo3H/Oez27kpTALjlltsCKwHiL9l07FxXbxJ5laSr9iSvsPHUfxY2ySfpcUBisbrY2T9SXYTmMw4NE+kNKY7yE1MMbl5WQtfvMUDZ5WGwUKMnW5VCnQPNHayIO9TFomueAv5gqLssk+JfrV3UJ+WAiELV5lSsuTpEN4qv0WpB6ZswYBa1hUPKyxoFBJb5MQbL4OOUgCriO7o3SDWyJLJOXzBU+fxsmEYNPcsGbfHhAa7AKw3Tlpo22gY56j0gW0ViRtciHI7LpdFlCEpdhmnFzQr05ZUY1MwdrmyfqwY2Cet2abPKQ3T8rICwGNqd3GuYQ1+exDAjG530l6LWp8/XRRYH5adRwcpSUlW4LBU8drx6JTnvikdAvMN4uj2UYn/tAQR16KsBnvEy7TUmegiZC14O84AdGdVpQEHGegTzgSlkSpjjoJqOP2Jde4yNlo6I356RRyI1Da4un49U+dap6Yp64W6lTdPzegTHLGIjvKGgJ31qLO6mgX6i32lKtqKeidd5QVuRJ2VLUm+/8ZnZKWv2JK/0ue+f7uexQ35zKNuPmokGRhqip2Dawx95JRDpbPZ0eWLzeFSp28WKZslv+sRSYOyNRtPZbk2XD49xrRWPL09zxpn60DFr+ZtkG7fNlEVR8ebF3Cc2mtD/ZXp9zDzOfi+/KFSeqk+OjlepeLdonZkcOu90G9ZUEbl36LOtf3Z+iYu+DS0+o80Lm+NUCrqxsXn3ce5h0L853L5ToX74lWk439HECP5jpL4jfmQ7eYKlCtlnybny6z+qtT+oLv2i9T56cEoF1sg4vrNClJclXw/FD62sS7kgbRNEZYjbsLRrRAutFV/SpAmcnIlDCg96sXmH+wJ1ksnt3Q69Kpp4Kt7g2SrBk60tPOPEH5eqNOnttz/WXKEXP0fhsbmdLSSAO13motTNIX/my3CliXUOWgr+KGVOqBh5XjTFk6NDebEj/hwbu0AxfbMerUzrquQF3ZmAfVa5qSl+014B1vNosdIakJx4d3SGdLQgrh+qAUpqs9uEc6cImwXI1/kCl58SumyF/yzPd3j02qo/ckekmTKRfE+agSuBD4MhVnsBvIwZpSKIPtgzFqLIHqSe8CrUyLgT+HlGx2TyzAq6O1sbCK0WtcBBNIvpu2oXHZ2+ThrniojuOLywT/M1aIPQl459xvk6X/Sslsg0zQqe+S5DPh6ssUfcQ+B+eapYR27ARNNBE4pt7OJZ2PuQHemqBOuQEyZSwVBxTDRYbcABmmYntCDzTDPs8StSOZ4hyh9p0R/eWDNPTsG8hUcf6Hqe0jCiDcLlCXF5ruk+VFwPOTkKk4uJKaMDtYQ6L5PcvX98r/MqVar46LddOlnxssPhBrY7awtvYlGerlNBr7hraJf4hFkq63AJu3vOBy53H26fuUHcC5GwKBxxqZclxOAV97qSyezrBHua9cjp6eh/nWl7BHPJ1TD6yfSBzrc2+kb2HKg50/hvbLFDabApwb81kkdKQjF1JtQTs32PMIOwBRZpcCSgE0rjxWk4a65PyTqagf/iRTwi/3dPv38eD/q898f7f3szbJMnpyzZR5C00RiRijKTFEn7axWkc1eb8wJSTleOGY9Vjcvkw5/d5qv+smhZoAEKyWGvky9T5YFPy8mrIvUwvttYGN8H60qT0VSnp4FNrX+0UsR53yI6zhcCE6bbyociBqVeHPZ0CmRrRgZLuvWnjU6gy923RBfzJ1vN3a5Cah9zue8HhIPtGwby9BJBnf96BUM/Sis/1Yk+r+ciAxiwuXe9v9QLsgTiFsvK6FUil5sjt7PjjyEXW5nGoyaaZPG1QAk0teLpeSkxtTSPl1y+VDeunosZrl4KvsH6akZIdet8xNjIszDZnkT3I0bbaUJFai8QRm+wXU10pgWcLZIt02kxYUKxZY4s+rzzI4ySSaHnuVRN0WKHrh+SKaPk2VxK2L3vV4zgtINo3I5XtBArqOTzxYS29oIVGQqX3fZ3i+vsvBZU2ASJGyASME9J7HOLGJLOUKJEankoKjN5EuNk7z9X7oKxZ/kqlf7ukm0P+7FJlC/jeZ+t33/QZnK0RSXE6J5+yePFmKlg/e3qLo6NbPksi7fQNVEfSEWcqZ0stdsdG7iBb5rpl5xDAPynWmEZgukSk/kwgYa3y/L1Oju6CQhNGF5U15kr9M6Q/qsziRY/vLVEBvDktM5+STI8dQJy6hz0CUmE3ER7uDHQdvDkNdOdKlNaegdD0y9SNPnVLBBqN/IEMTpxHJYSyOECx59KIzranJ7dHVsM2qI8tzTxmpwc9SMF9xh3mwGkbS8JYHjr6nLRAZGdi+rzYEcWRiylpzNslvA/aE+XvH5aGBeU5JswKoF3ZcFF/XmN8mlQ1uahjIPxo3Mr0dpGiRbwmXzOPXSHKG+aU08JvIu0PZ0GViHMBPDwKJeQV1So+XUjTPXMyflqfIhKq5EM07Q+GS3QJ1XJy4BpTRdtamrHdv9JUvua9OJV68SEmwejLQx4PDxXRGKGkOVQVK4SDj0QPzbbCdHaHStUmbKwvMg1+dktZ/nqnZ/Bdz50XuL1mL7HfnqcM4F6JJr0+4YNgoI8mKK9aYRD9ruLhRSe6D5kM63R/a1Nra8F0v3apyk4v9OwB6oyjEGjurXLw+v25kdcS89CNP+fsq9kl0Stew8vkjl63fBv+9l24P4LdfpvI51qTqFTYH7SLHn73PvejW80n8qAh6R/taQ5uzJ0vvjxLoRMkpBEfnH6Z6ZqHXfNyQIU1UR2LJRffvOrVWlQESS9q1KdcGKsnHYwrBbtax2JiX+PcRqp3BMcqiSYV5sJ73Fnh2ZJJEdFtK+qeAab/lViSbbkSRisUxB/VZoc5pB2RqqQgWaGxitLDcxypJ5VCMFuOGtNEpxuuB0NiwxpSH3i8uKTWr1x58J55zUVJdkcnVehnJZaxgyhqwp0W2PoumK6KgN15rJfHmqxf2hP7Vsul9qVLtGnJg4km1yWmNTLVdkWBPmTokvkwOPDFmwgqsqWK0yUaKRyJ7gQv5+rRo82wppTTojg2ohxS9o5Kvbn+QqfnsF/t6iPziX//+k5jaDOE8GtX7hH2ZOuwqzOjzKeHiw3mXkpXSvCF5BpuWdVsrpbzRO98xtN91aC/KNYQgijEPzO9Yk+pmp3293/cexVVQHpCP9Z5k4jlt/v35lFhiX7eznQWuRWwW+UWOXuog2WAeHa+NDi5DxxJzKzid6mubHlrhRqmfILOP6sZi7VL5xJoSCpa8Q500TuMNuz/rwPE+OpW9ms/c9uQNahelhM2cCyXigMlJW2yRKe6OTGWHykFSI0oiUdLGzw41Bli3yGhjb32QifrCvLde1cCly6c1UixgzFObE+axA++qZNVGyPRrNEj8UhoZGV/Oo+lnLbJE11CnjrTcw6o7X1n6IkJD15qzB6305+hVHxeZvGG5jGa5OOX8WR+NyPByFs2mqkLg7iJTp/Wrgrqc3Vl2HzCP9e3j/ZOpHzrVXZ5oVOdPG73z+jCSdOYVoEuYD+PjGj+f69Qd5PwRvbO8Xza0aGJkir/8eaZ+OTZJnP1r+tT/5vp+v30dWmZOZ9Fc3E6IL0rPG5mEqENKp1ICYEVALkkdQJafUi7XnSP/3X/qq1M/mCrD3gffTpGp1fSzqPzCUj/3tabEV6+f9YMMy4V1Y63azAgJ/Y5N+sFUFB80TB0yMcAQZJsk+xOmCG7OWV+moFkd0MsF1wz25b1v81VYULRGS6TnMr2xJEXbRQatoKDaBepkyY/dlynrwmO+m+2RqevleAOjvDok1ba9TMLknqIilB2DwUHvJ4eeDfpgEC46LLSBaGFFwTAjg0SKi32/XU8L9FKRw9g+nsM3T9E9QZ3a3c4yWV04A7TXDr2j5jcjWUgnLhIsZCp29vuBFI0yh0Q2Tm32YvMbzUn8k6lE6jBPve7mLFrY52nrXbPdjXi7AxfNeEUhkepogK+/m1DdhKFlYz2k1K6xR9BLPrA4U5Cp5bGIwJ6keP0c4TCQ4a7kENgvykWy9Rlr1ns3zJP01eZ95NzokN8bsOwIXy+8zn+SqV+OTRLn/4pT/1Xp/387NulxObyiMVjK7MuUmz8dcBef5z2z0w4rvxaesOJXAUlPFRHpUcS8oeeSiRm7A588TeKDxiEN0Ow0kaxvgvJlKpx4LyBX77AHS8pikobxZ47fPVJB5fCd46uJOiUqzACzu1pt8kwzmcSH3gT/YHok3gzvkYQFSeAuPdo2T9/GjdraRQdlhBuLzMMVdS59EnBjUNuobpuGLDpyAG3NI2N5jEzJmqZic1goJC338xTzXcC+3g9EJuL5wtOC8PQmJPIFrSHxNtJBbyKKXvSSDORozM6gBpVO8q3NZLqNnBz8foJ5TJkiUyXiBGadUpZMr6iTX6bONSHx5DOOROSuCaT7as+x9GnAV6fC/WaO3s1FndrfXD6aphn2II1/DsQu9DGS5iL+XJTYk0BPD1BKfctl6VikNJzkL8xP7mc84X2BebLfBeBZC7x+/etQk4XYZuDeH7SNms/5yF6vwHY4PkiqF7ZMYbbfgXb8MNnn5+FPMvWrPd3EufavzUf/k+5RcJz7jgTjKiMaVjSQ68FCZjDutvGQKz65XfsVJJFmtplnvNV/Y+q7p9vrHHmg3hyVRL2qyURLnwqE63TCffOUsTeRMUF2WOaLkUzV7vlzDG2yWe1VMkffB45+sljkvoyRCC56L7uhLgfzQR+If+tD2J/KHWNBl9rUGHQdtOcdmRKtD1M3pkO4I6iTlob5ydwJDYTAqRwUL2R+ONoxeLvywUXxjeeJwxYM/N0OFe3o/sOUHw86F1n5viHS2kNmpxEycrroDdk09wCCFYhcXCnaQJfiKwM6F9E7TtfIlHiPCNhTi3BJvIKORFIyRqJS6Vy82H90YsgfYHG0atkyaEd6n+8bcEiCTE00ZOqc4JGNoo/X685FHdlvl89IOs0nnCeLmDfXj16EbZpv2/wymw10Mx6QqagfWBQmyJR8+MwT4DuLJEcdjzcYqwyM64D50E3jkqw2MxEMSq4kzy4DUHMx24Gv13+eqYX8i/lTovCXzJ3/3TqV7tbPiF+EUvtlSlxg5lYPb8Ig556U6CHnQrLea22+Xo82ZVZl/Zw7X6lACe9XLtgDr7Rf7yfo+jTiZX/CPMvFmpgy7Qqu4+pcdsrvMvkxz3du9B6LLteXSngq6WDUoclFx+A4EN1FL0e3usuiuESmzmss+8NEL1n2Lt4N9QQd89hsfyNwuV0pcbwK89tJU8mXqeuV24Hncqhbwh6ZUk9sCd4jPXAx/+RVcrjvEwi0C1b/5ohMockywN00epvUSQxksbXw/aQQ89X1oqdku+aXoO2yB5co7rOmAX/MwPFd1LlAWcikeD5R1zwNvaMt4Oef3OU9EvdrncWqhjphzrcmmJmUtJnuvn06O3zyzOQyZ5+EJpKXk7wirtYnbXggu4Es8zcy5XOT1jOFF17fq8Bg+xpSls9q0tE62o6gLqYDSUr1DGToIhfCMDHbZB4eSvLmOAaKuMc8PG/jlMyiuw3q1kbvyE0xj65fwU+dAmFY/Emmfrmnmyj+JePSf/fzqdWg/8NUySvNl6lQfvzDVHuINIA3m6IOmFOb/GAqcHfIlJc0FMvA+4epH/coaPyeRIuti/nMOWNNEG6zg2B6m3BgtR79MjV+5k8BmWGm/8FUePVMLlnUWfdlytyoLokNC/uufLMM6Id1zLGYgEid+1oDYwpX7qtTZ8vTwHxICjZ5dSwJ9MiUduNUFpUxMiWnzwfWWF620I+sI7LlJHi8ekcSpiFTqqsQMGegkyTUNJ/sH0QFH6MfF/kuMtUPtx5MSHsuuo4ykB86ZS8z1Cm0cSIR60IHy+11DtRcLckhmT4iLvow9VRfNWnd7AJaE3uMGS+1oWfx3IBXbecsicclT4bH8hGJ7WNCApKgem7N9T1ayq8JevF+j9drtzyjLhZum7PT/idTP3QqPjzOPjlfehuU5dQkEZzfPnl4DI3w/fDZywgwtXqMX4FaDz3JygG94w+mrC12rz+tU9LyVzq1+EvGpf9uncLGeY+ERJRIiK29If6kNcENj1gjP5hyLHcG1vhYsjhaVjdClzsT9C75R6cOXoH5a/lQWDRcXyMm8K0cPWVdbsNnid7utcRMT96j0MaPVzn+m059mZpedyrYJxHfT70YNdnN0Qv6q4nTJiRPSsJXkgqX+9tv88ciAhqFB/WrU3Edf3TqbakQzt9Km2hKk5L17rkD1UKmYPVSKVkJUg/+GMZtfCQtEJoZyJQjtFw8y+yBaD90UvKRKfWJPYA7SwrY55CwJHTegJ4S1mCHbcuiibPqCGSvFIJjjTrn1chUYeJl+MFUvEzHlLySxy3iXiuNS9Yj6t7qbKRAJtRgzB6fKg2y4w7I0UKdqjaoU+V9eo/kzU5ug9Xr2RBtrl+jZX6TW1/vUX3P/GQJ6uOkkzSPniPt4tMIiiwOBG41MnXZK+gr+hkytTPfNlFOEoADJR7/Yvs5H3qV4DMfmeTC3KL0aR+3YPESMrU7O90fZEpe/JKpv+SZ7+++l+6G7j1aDIclF2K/qwk7VyZoqw5rJNk/VZIcDv3H6wgkOqgXm7wdz/h3prpHi6/bttjtjSoeibHSl5G0Jf8w9YQZgO5aHIE2sDD/PC6TiLP3yFSlAHqnz3rflL1MErPjDEjpKjrYheSwSD1iTS9O7hyymtht3j1vPAkObw1czb1ysbf+hylXfnye50ww3z12/Rbs/K1w8RpGlZQWO4Bz1IM24eVW/TKlrif/MNWPVx1IoGptzG3xeMX0PY2EdUhIwp8PKlmfAPOYwRoummr9SCarSQrG9oB57IdOCbqngj5LdZa8OBV1wc2HiLdKrY3EUbNJXzvIvOpoJN/5ckl+MOVBMCfxYoE6pZ62j4h3dInzocHrzx3fly9TAZ+jN57ujhU41kxgka0FqIPj4QmK8h5INHORqWtf4PdhtEYbnembEnjvIjBfGSHwCPaf7+95hXA5PZJ03J94muabLejTB+quQhd/kCnx81D3v2dq+Zfco/jdTD3f02s0M6tlG5SPZ0kkuBpg6Tu9jZfaQ9bF02kN6rzjPrtTOCq5p8L/w1Ry36FXZEeFJcx+3UgyoJxM9rJMwnDAmpCPKw/sw/NJYinPKKnvBzmauKlHEq1SRXKVsYZnaoM1MSEzn8xmTw1sJtpcsuqw7zbLZQ/JU6Ycu87chsSlq4Im5KhTP5jKDpdp9LI6hcWFjMejR+0GawqZgvX4lEk+FbbgTQKXSw75WySb6T1GL/huucTYlag2BZ6Gqr01EidVw5MmfUwivghRp4XzHnXEABvInu0IbIjpE1NY/NSp2E5XPLkf5shg5+gkwiBmk/CdDNHiWWgsog0yJfliBwqbTQjQcI3HG2fohYXLHB0ndXmCCnL9MhW+Pte/yNZDtPSv2JNepioTY7uhEATrWxuH7MITd+0+wM1Z3wIwZEq94vdFJp6BOj/GIumWLAR/ZqP3RHRFct5KDZA137E02eQNDa73Ddj7HpkSmj+pUyIv/GLNTFH6O/KUyP1mppqVeY6E2lgyfwh2JdH9nv47U1yd+OAr+tjCxh9SMr/vDAiquYFeB0v9y5QXnaecb1raQG6iKUQLZSoz7y2iDo3x3gC32V/baCdx41enlkHoEeAdZGpTzVG3vNTAuBQjc9XmirqTz20GMk0oER03h/rlaywtvUH8MqWSw5VLnt1VJbm4laLni8fPDzzMd3lU1ZiXXgqDetzxZO62nzVPjjYXq83hRmzqYMzS0paDgA4dIZ8xrGHwGQeiL1X0trfDMnqHIerOdYW6e+U71M03V7OEGlQkt+cqBdc5I5O9/mFqvcbz0WSthd0TdTG5hH30XORqGxdP1InL6xZBeFmJnzVkypIc7dn2y1RyNdwR89jH653O6L1Zha5w3CR9tFh3UuvdZ8j4pvcfYBjqsY3PfInX+5Y8IDSvPZd0zxXqssUwX1rYc8B9xNgTNC7A62cg45M1vr4tqgLC2m+57ExMoK77Qh0XJj0HffBHderXY5Pkv2Rc+u9e27lSt+fovZguSQjyMyVRWlDQ01xn0XszHfXi6EzA4Vd3EiutdSND02LnjiqjjS9HRSbnTrIg2LfTNlBOWvdliie81IaLfMQMXy0UCMax52LxmMjkxE/laAozl4uDZORJ/17L0fJsUC5xtrxMHk6vggm8jd6I7WUiNlsCxQ19G2wLYSTp7qKCr/ZX9C4YtUhhnZaRMLlOW6+6qioxWFGBXr4UElewE0mWszUEZWC1iRAcBlI+F5976w56v3JAnXpM8mkkz1u1BX4YBzJ2BykaD6GO3mkVD6RVBBl0FdZtnKScTNp4jzoV9R37qVMO6i6XzDUG6R0/bzjPu2gCGTKV7LCnLJUa5Tx9zFDBjz0q3nqC3ktKZ1zCQmRKGJBBSewk4ts3BcghME/RQt1LLKzSZiSqOVZA7HDPkvfLGsl5f3qA7+/wej42H6YumEdNvqcM9iv0CT/W97Nv5LMWwtDgzy+OgX6ctyST6xxo0a82EG7nPV6Pwmn+IFPz2S/WoRWVv+SZ7+/2fpkwHyLZWy3aL1PZGFFQ7M99sL20HfT8urmhpbqe22ReFT/zlKejriSXWsGM3gom9j1zSryQvRrCoqkQSYogccHOQGa0YJiBZqiY7kc3KcmPdWhnq9Zto15QedLZ+iJ6mwLWBCfz/JcpGnMWlwiHF09SZf8AeD9nDESzt79M2U6OuvdSkamyw88T4/WUhBcXBSyqkCHjgEwlsopwz1xvBbZ1MlqwzHf91akfTH11Kk9N1JnjSsWaFNQG1TMUouk80LhIO8fNh1EBlPtQsmjtt0CclcHAxLjEgTWeR3Kz8Hzk3VNjsfdZsWx0Hm30FjMV89UWzz89797gVsOLi1YTE8jZvP/D1A+dshbhEM2tyZL4/GXnkzt9HzGJ7ZCxkCJTU1PG9PU2Npgfh14lu+n6Bu4cmYj8fkXJsxH+D3dn1qaosrbpH8QBk0yHYAQyQwSDypkTqOCsgPz6fpHMvWv111fnSVXv6r2OVl1VpqbEHffzQBDo1NFzaFJv8V3jnMEeRboK/XBzpjU2tiSiaLE7ptkpmEtfTDl7yH5tf/uTTE34H5n6O57p9tuznyEsYF4UWpnzpSfJcOXomLrl0Lk/TJ0RjAFMijOObUt08DqFbDgy5RmlNuyTBFlwrTBVaMTvLVbsXiTvU6tif22Bp5imflDrfN9j0hwOPP7sl/5hihoGjLmmOE9I355NTO6u+cTnXQlZLGjtlD6S4T5X4bSA78Bv0oQ9LPZ4ISc6AK+Dp/7NlFaGwzXSHDyxgrFP3eTIVhFj6E/Mr9QlNXwXxtyHKeWyotR2D1VF8F7a4162ZCLKLvQvbNIch4ElEGUfToe7f6eQdT2Vo/4lWabJNTvWI1Mux0OfOhfA1MNCEtGee4OjN7XsMDoUB8ItMh28zIInno/Jhc7UuqmSei3kWNNm0GeiSKhGpi6X5Ey42lbS0HPbAGeBAkxR6LeRwdMn3uAJS/0UrTAtyQw8aBxfwFANTF06YCpwPPB8rmDw5jHeAkOtS42VPKzLN/fQP4friyY5Hbgsz2dXk2q37egpcpn9UU9J3E9MGX/HNd/fvt5PzNCJKEiTuEC66AGe+Bc0egpma3aLnp1LaVi0xzTxOV7CweIBbTi3vz2F9cuXp0am7OURxuTpoXCRIcA8K9bSmbrhfQWeC+IvT32e65HoZxgzsdYII1PxTeD32MV3lnR+Y2MSvg813kYOjLDL4oqT2Bak0VOR/3pUsZkqGs53a2BK0RgcrZbgpYTYK4rYI5tGRadfcTYHpszTHaV0M0c5ePZAKWplYGofgqfyFQvenE31inDHDjyEWZ4oGJhKbs6bYq25dJA1pTmXLA+JgdF2lYx9isyGeyXuzwbmkA30J6Ld4P0+TImrVK9ivaBX8FJZUKvVHylNZyZ405gX1LuvhZQgbf0cmVLTG+SE4FKaeKY1NZmwAInP1fD9nGS7p652mKdx34PH7Rw9x3MUyWIOM4X0WstEzRqM44y8c3zRlg71l/0UJyuebnHAblxqLbkDzvbWPDcP3PCM72kHTJXL2/ZPMqX9xNT031u8/CfXpf92T1kheyYd20iVTycwT/p6iqj59iH7QJvOUTULoT89ojIloVrV2D4uMfXJY4aJN4Gs41i6+cXUdgrzpKojnnCnq1L51cyAebs19nCMk6SK2QmV8MQ4Sl/PIDghGDNhv+CIwFKc0iTlt7h5HBnS2Q+riqf7wxaHzEWlOX85cCTjThnePA8sDRwKTM09YGrVL3jSCVMmDS9i2+HtEucUZwfwVkn1GqcCt6BBsp1WhD8gOnrKuiyqiu4i8JRhNEP23LCcv6F7B79TkSMTMzQ4wuZvE7tK+qLBushS4rEwZ0jsLqEIpogqzt7yE9+4tUBEzzdwLF5asFcclYQ9J3pKkgaypPuqltQmC+g/jMKb2JzIu5EpKhFgamKugcZTLafR0WpN+P2sA5lkKTBmVZCYa/YCntPFOE1WCifhYrd4ULuaXioIpoN9p3eRMGWKqrhbxwGu0olNrd3TqBIc7zPMnrBF0awGwxcXwTQNK9xSs99e0uSiufkfZEpWf1rvh/6Odem//d75R9/XRNgK354qenVKse9MuXjTQxJv+JVOTfGy5uK6hzFJVciGn+ckJuuGSNi7+XBc2RbGtNzBPKlZyZtI9nnILoOnThZf0ujKhlVsdEaOP8+dZ+q3h0kg7b+Y4mFwQP951xmWHwuNaO7VwjTtwGtab+s0s2sYeQrDAzPrFUudGOb9RB7W9qwl703eTqdxwc7SO3zW9Zy67J5Jg33bbnF6esypH8dTPDKFZ3PwVNxUKX2tnC2kWg88uRZ0POxZY+Jbde4Ir4YwJuPrXsMnBT8olqK0SizG0LBKbgmNjiowmUTuE1/fd44osqEP+zDpezx3vYLwt5rlwnvY7fElUFPIxnRYH5ile+wI7y+m4guzvo5MMZNSTkM8b40vpswYGPswtXsS6D/KIqxo61TD/WXRF1OEL10Dq3vIBWxjDvtWue8A8+UGWtuw7y2RDAqefU5mVOe7Ms22bs2bxSreUN2vLtAvl/KfZOrntUn431u8/EfPUfxups6KV5GJWEpp2Am6g7dPGxi5zaYVPXVNgFillqBPadDR2enUGT01E2RgSnFbCYvmBFP9HGhVNN8DAy0jtkSxS+jcM7574jJxdjDGSy+ltDAM/HlGNvtIXG7MfnjT80Q2FcQlZcMHmDyQAt44zyCLldMAex6zoyFXJyk5b7IMl7HMUrSOHzix24GpG+qJ0CcqFylm+8SdBVnPoyUwZpQDU7Mqg7nchWwWvpCDa00g1HL9YZ9aTtpikRd5whYeZEVmB/0wro4t6fvQwJRz9hKe3iY3GiVsUhG2gjngmsrAFN+Bp9AMmLp5FjQ7XoLsiDOS46ZrNkTAFfS5jKEZJtIlptG2PUAfM+AAfpjS76aAk9cRmGruaE84PYA5rbixEjqn/Z6ILJVxdOmNLZ5a6ZzOOhaysqP3wegpkwSXdGTqqkUdaSVxyiVB/TZw8VjOaHAooc/FBXhX2pYmtVf3Ar4Juc7Na81sqDefX9JY5/6op37cNwm+3L/iHMVvX5t0OBy/mIr2C/LlKX+2hP7hETZAO+nJU33pLHFsyoaJWfeBqPEqTI7c4bDiw/4C3up2DA7qCDr9L0ydaxiDtDG31K/mDia5C1ns8+zRD1Nj9tPjdU8maYOGvb9MAxuolwno7ZspKu4pteVhezBPTSUMx5Sh1sp/4Pg8hey30Zs3YVhXrYIghZ8/R99MRdOyzEemQsY2qvgRoWBkyjOuVRr7M8h+cYY4Ik9EhovaALz78dS7BKaS5RU+3zNsr9T2hAQYTvcUR5tdTH3sfDN1dRZvos7ekPXUvqRfTB2OLPZNBjyR7AmhRlWW4GU5yaAPrmCOQGcBky29X/GiPx6IUCGpCvd2wyN905RErEOJG5naPMuQupenncZUe2f4ZRwf1LqpkN3YQDZw5nsteZ8O0P+g6Gm4FVWTInoBT1kheDfWJ0M+nMHsEr1Nc2RKl8ifZ0qTf3j2qGT+65KvYvw3XZ9aGsmRKIEr4dBIWwc/vYfxlf2MuKAoXHY9xZfHIk1iud1jxOJvppSpzuMwWEL/sgwtjRYBpMbFvGmJ5udyFUQcZBdr9dzQYNnBbG4Yev6Lp+L60tX42BYdmWg7hKmxwhr2+rNEOv04w/Elmpq4UJd3aoidXSV7r9rjahkz1DjuIHGtsSfhjbhuv5hiubLGUcTNadgVWhoc2jLDvTzsaZlZwJS5RjAnWLt/eErpzi0R5kcGR8QlTyxXEGlZHOhV7Ob0ih+38kzt9BqDpxRdw4dlCEzlDGTHLl9d8VVXgOmq1nEixS3FIj2viVrtmcpvnh18n1sfEvRb2lRUg8rzi6fIbAVMFTerHJmKDqfiiSo/2REx8+HPQdxtce6nDtXbN/TXZ2Fc8ezMPugsSIApR5E0rN+thvRJPsXJYzh3v1zAHGc1uZ7S8gHeJTbMgdNdua7m5ISf5rI5rEemCNFu2Z9jSuakH5iSub/k3vnfnf2CEsE8eUcTLnSM0sThAvqLVwxPVPl4illKKp2+4nlFpTWho6cc0TUrevNAKOeLPv2VKSY8NoSztzIXxsn+iylbWc645G6XwXiOohcVF7JkMDxnsYB/L/oxMMzOOH5kStL3JkfdF/QZ644rGBPD/goew0F2m7kMjUr9gWlw9Xi83Vkv0ldPhYvotNxjBkF/ssWdmoZIh8+bhmVKzYVu4Di/JgYWridCXSOpcCKwTo4dJ2pIx0WQXacSeG6nRo+RKRLmdI/tW1rT6ekcp4nSQba0izeluncGJg+ce8XnV/IiwkmA7OjrxMEzY50TbVoCo1ONGnhuTwLqOdYqjb3T0A89F7KXL317yjqc94Sty0nlh3V0RZlqbYlwnU04vxruU54VG5O6hY6BwfnexEGO7kDu7YJHT90l9kX4nIH+p6iQtT+emhkL8KavQDa3RNWgUe+voFmqHB2Z8i6PP+4pmZ/8xBT/72UUwn/TvR6aAPOkpD8nVUCZSENGtNRhKKBvptL02tPQZec4CV0Yo4eWm1KDFcyUyvAyTMoK0TC8qlxwkt8O7gQY4/IrlXHQHsFDqkDXFOcs9K+MEBhjliISTXq56eipyfP8JG1BplV8wPiJ49VwLhsVZko2DJXwkyn3NFJLeD+tOUIo3MsM9armzsWl6nV4h/snYW+X4TwjafORKfMJTAW4hCzbxySh7kLVuZGp60aOvphybGeL56RvSCt7Who+RH2L74lyJcLwTLewlYwcP2akpuZlTTmyZYA5phNiiisJsmN0vNX4nIkv+P6ugOE5Gs6FD0wx6VbDYfj8ZioMq2UVry4xZFtntqHm68VzyTS+13gRNVvydhaTNIzLZotUzttBP7QmXFDSLsPrRMcU7R4Ivo+KXLHKNXc61XYXHMdX8NQySu5EEB8GGOm2B2/2PuSISazjeCuXPDbZVqfh8rpM54qLtJEpy+aByeXB/ZOeEsQf9veT+b9kv/Tfnf0mz6Igb1uFY+jM2gCL254l7JadpiSLCge9rvsHtbVoXiX+Wzfxw9mAjV7NN1MJaqcjU9FyuIeuft4fpCOQXcIe0RrPzGdO9b4yv5gqi4UAHfzgYuJhYAph8IIoGdM0bt5pPTKlMlv497PA6LB0IyV1eQK2shcJjOHirVF0UP7F1Gbx+GJK20O2PEaPjHraTh0YG5ha+TH17qJeJaqNDDw9nSI6c4QKk6OQD2tW4fMq27dahbdTu4XPg25EuQQwJj9MVavhXvx+RSuyM6GffZiy53vIfsUDmDqh6E5afT9cc16zGgr2yZJI7ha+j+cDPMFwpQdZdbbAVA+H32c7nHcruG+motwriIBskYsSpshQeeyhjx1N8NaNQh87H1pE3Xs8TWlrkxwryf0GQlYg4UEJ1vBLs65kMt3qHIkvkAu0O+SG8L1lK/8llR2ulItO0f02TxdWivamOD2tIbsu4fX6ffUnmRKFH9bQysLfsV/6b78+9dpEO8IdTpM0MqLSGJkSHgx0XvxgDXTTsxtkJ3cOWU1sNHSu7Sm18ouZxrcp+WJK31QqFxY5eGq5ZZ9EfQdS5c/jbj8y5ZYhruJ4wfKI20U8kScXyH7Qyvd4rTR3wtwQjJmcpHu8XfUc4ZgN5kamjlt1R/FthnGstn2Or9fVP5nq0Z2IQqlABW/1DMfoklHH2UIWxKXu4H5qfzNlmO/hnEYYUfN+P3KjpzSxeBKRP6g4nCUlpKr7uYY5Zs2mfnWFZvnO1QPVkU+4WGyB0dcipqOnyM6WgfFgDZ7dIY0LxVUjoeXVmhN5uoafZ/rAVDWpPKpH7zkmZAZzyIep6UTnOWKLyn70lEiRyPnZBvqrdL+viZAg8NZkD+8kvDaQ3VYEjkeYQE4Ybn6G1mpdMDmZwBSuzlcibTzIqsV8WFsVT2DOEyjDBXerfGIkVjoNokdazXMHmeZDkMFT0v7M/WmmJvwPa2hl8e/Y3++3M3VF5x1RVosJJPUSPFKYFkPkXjA4+nZfMO+erxdq7OYZJkwcSSg9TgzqiysTjJLCMXu8ICuGWFdxxF9iE+cZzNsfpoL8TaFj59sl9aMzwpRpiyuK0/OHGfDUh6ng1t+IYPEGR9ArzfFlde7BUytcEbSBLGPUkx0NVAZx9CEmDn60skaj+/VeETxbd7i4NlfSTpcKDkwGxvwJQX+K+g0wdmpaaFECpnSqN3o6MtXJb2DKKY9cfF+Dp84VzPN9EippoMbQ97wjMKUJK6aKLLsLhucRF9RKbcIluUrML6bkV4Xjx1Pej556KwL0yYPQXNFr0iQjUwFRWx7naupQx19mOClZOjxzTgBPGTFf0VMCTFkheEmaSGIVLOTIQZaibAj/ZkXI0vo+wNMXgX47mU0hq7KtMzJlnPnz55l0El5P12ciF6yOSTf0rwOz0WnEuUwVXrOyxkrAaoSTVjGXbmaHq7nRd+vhOZfw+mW+on+QqeE0xf+dqcnfsY7it5+j+DAlBbJY+UYWdeixETWiZtIUj0wVa3qm4emVQn4PCx7lSx/mzUPyD6b0TFG4wBOnxsgU/3alNFSN/XBejS6pflSMigrPokb21vsHU065vhBtf4K/dxSOQlZbv8lkssQpNe7guc2z2lCbfwGTr/3RwM1kpVKnju9c0g/ruktbvBB1M5Wr8MLCPC71wx6S2UbBvs9CFntfVUIt465D9kyn4I3dLPxiKnxdM7zaHK+Ec2KlCl4GAa8di4ooZMWkoW13Dp44yy0N5hrBySkET6c7gVDDnFWYBiwwVR8WN8LknZYGW76pR6b4eAU/T3mAx42NP+whY8L3F+YUGJXDNY0EnU/jzACmmGqxgs/fiGmYL1gTxcfz+lem7JOtD+cJYY4rAmBqivsrjQLzzCVtD0zN6OIE/evMQvYkRobTTcISyZ8yODodyy2WzF4jDHxH3Lw/xY7pudPVyBS9QIr8k0z9tDZJlv6Odem/3VO7w2I7MhUZq8FDqacS8dwON9JfdjyK3KymtjlNMFGs6Ik8D+ZNNwe2E3fbXjGqJzCPCjOYlz9MwTC+kZ6YEh6Z0qmxGO7/Yavg7bH16CkBaw6XLFTwmFKsT6RFByONjWG/7w9T7WSBcXL0jC2MmWFN7LqeVslRmfK4j2SFBj1/T+nEWj9/YSpyHjDmduwypijayFwQFJDF3gedUpTegKnrIeYh671CasToyJGZc/3ylCbwchUcdfBQcT9WRORWGhe4dmfiS6evqPGWIo6sKvDQhymH6OApZgV96sOUnEVq6ocxu0VvONJEScGbfqjqNQ5bbFPjJiZpIvB7E6cMeMLEyjdTgtavSRvvBW5kKlpbS8KdeKGK8pY6mL8fNTLJVDgeZw/67HW3uNAwYc8Vvc6AqaYvLkRs1vD92iFk1eP9rJH3WQZvfpjqg0gh3PQa4bRKuqvZLgRg6t2eqz/tqR/3TZKlf5324/+j5yh+t6fyvNkQ0diKOKJ980Sf7Ncu35DFZtaLRzijR8gac8ol9XCu95P9AtxhLpZb/Yupj6fC0jwYWOcWF8K8ZxL2Swod/5P99KpSq+Bms3vEZHee9JboVEk7A2bEDFXkvd0aKblLkIyYVdQRRsog6xG3y/GwNSx1pcO0iu+TQ4f5/KBQQ2iBqUU+MNUcT2QiPSUubDelg4M+jalu/psph4uobUQsF67o+4spR9egT1034CmhG14/38Lr77tIQ6hfHAi3XGlpGNmlhPGmgn5m8VGV4DzKkDyfA1M1f+To3XW/PMX3HvQntmEpEpbnmHSrhZyOTE0vukUxu4TvrxlupvzFU8+JssUnVVyRt7wQKn+TvCS0mvYLwqkTEYdWBAzW8lkiSsYbKcUNfL4JPV6oVz7PVWKRnMfWoqmIdEYsDhZ3wxmZYhNew/6xazP84O4yzIZMkM7RuTNNOTl8eYrohz/qKUX9iSn5v/Sar9PAMVXOFRzDfVw80au/KyNTyf306pBLnSPM+wZNk4pt9iNTo6duEqlxY1RfTEVCamiYu4vgHUGfVCNTSdXNqVV3MMZXUzZHmwfqiebcvpnaPcELkhLqHAngB2CpG85tcymqkvcN5t0PUybJppiUcXzF4tFVoGNbwNSZfDPFsVep8jkPPPOGAEj1Yi2DJ9iGR3EG2e8XpsLjIaT+PDpWFLlShpHk1UR2axmH5RY8bSnFcWTKPyzLDi9LGxhdvqMqPqRNgNrJDn4e44Gn1oY7XIP2zqR/y0oViWEUILtdECJuMonznXu7xzeLm1FbMAhHvIfO48tR+GKKUtnL8fyu5ITfwe8+MmW4yj+YYlxLJNIJmuHIlH5sLjQQN9+e2th9TVQ1H9Y3Xg34/W/DXtHaXa2iBxyXkSmtpR70KarXZnhj8tFTyYSTgz/I1I/7JsnKX3LvvPCbmUoNa0Pex7nAjX1K9dYy4YobZLEcBjxiVaOk0UWhKRHmTY7aI8sSPtjiiuTTtsaXglWhAzfQH/xDJ+HzA8YYv2AmaYhK6OSCX2cUsXMJspTKBghfxY5AP3bSkakrto5k4k71iiao1/CrY1si8MM9kXIOfWJvqzkNjwH0rRU73WPZf8sjU7E8rJfbh/casutGSv3pDUbevvch69VrOQ1IAV6NTfCUb+gsjqav+InPmht8MZVkDsXXK3si/IVKVSBLQ7ZDXkna2UqtQv5CrnjpTSKKuWeUxvF+d0VB7BIaLLbgOblxt/jIiDUR/KeSRncPsptprwnRDgl4WrpD9kI9MOWJuwjT3iYdbpvTivospNBfmJIShucCjsAcpr0X2Zj9fOHVapgYvUC67KIPe69FPFpAAabu+XxOR6bsnXUgDGdAVr2fDQM/33D8NGMH/XbPtgE+3BtgsuJdvFg/SnNkyj4FwJRtuX/SUz+uTZLVf9ep/+i69N99n69swjH9MBUaLnjow9SnT1H7ENaoWZs7apAz4ZLdtXGQpJ5Zos1tnFLH1/cjU9L2qKShaQBTkZeAd3h1kkYztqN4wzkp9dAMxrwswJgL90lHOhoDU5m1z7DWRSWMGR2Y2r8RP3qKe5MpRwwH+sSDeyypJcyA8V6MM6zOVzIkrOCeJg8bmDr4ypF0eSrhYEJhzN0Vm1B3n0tpmDAwB3T7S0iDpcJwofWYXvGq3AXUUs9gx9MOmIIhdyQs5SZVEPHw7y+eVRD1lkM/tCdkjx/9I6TocAo5+Cm7HCEu/gdTB22YE16lzEWF89LQorRC0rsgAZ9bkxyL94dJXToLwbMH8Dr33EGLueUcF+sXYGoXF0vwdsNXwa7bdegyZaFP+W/w1josYY7JvR765wmYeu1hjmDe5zP1NAKe0o95h3uV3ZOu2alcwNe6hrPYgqy4Hu5p7BjIwrv1QiDyqrdxdnUjmMOeM2BKPcLrl+T2Bz2l/Lhvkqz9JevSf/ca2tsGLYi0toRqZOqUH+EY4Br6TVy+9r8w9dkz8xdPjUzBAGcI18/kKmTKDrIVRmciLkSRi87NHsbsJUhpeGJg3n73rDF6il9KDo5tHv7+w1QvKHpKX2XSYdzdX0R9h9OKvoZzBEp7GZ5LyEL2Ubk3HZnChnDHo6cOG3Qg/N2CrBm8WekXpqJ412xRJwETH0/5dTA8c06e+SNTiXSSKDZZeL1yrSbYH+4pR5OVsiVSnCuV707IcC/II6DB4whMtXfGQLNsF9GZOwUml9Itx0cT/k+xE7kKwhkwkUw8YKqK4fM03pC9mg2iiD59+P4Y8NbkPgempBuPE0HxMnxy0JzItQSe+jBVyUVGerUVsK+/iIQ5CllZFiu9ipl1sUdCW4CnLAyeEvhvpvr7TE1Da9jThlzP4KXncN7x9IQsvIx76K/91qzSrcxcscbtwPvO7M8z9eMz3WTtL1mX/rvPUTTVfUnauSSkUXeCeTo3hnvfpbORJpsds0WWe91S196QKtngyETbQ8MQ+R7hlFzbco+f84VCpLkMnbwtjA5fknUNWfAtVoHLGgEOWjOlrnqcpP4p2mm/MqVqXYabMimIhFKWC9Tw+MRRVzwJ0/nTlPITouEJ2Sy+mDpqb+gX5VSmvnW7cQQ+ej0yJdXehIvWw/UzVtEjGmjLCfflqWsV0PAhMNXIlDEXAho1+2M6eirzC3j/biNyft42JvLjb6Yif6LneLG4BHRqF2FFi+tTQ31+g5/PWpAdxTMwddhEwGTNS1VITkyH1jYKIIuRCQ7jVUuxnKSIWnjucfBblxn0nzin1qzmKlJf1xlm9OOcQBvloY/5kAs+2a8XGp6L6qCVsLxU3kTMVnoaW0uYI+YWe6KOw3wz5a7EgvCYU3GYFnqHi4vCE7YLwJu6VxojU6qfTbn5onjy+MFMlzTk3+c01ons/EGmBPGn61P6v3b3E7T/JqY+nno/jgL+hSn2CUcjMZgwR7e9tKGOFxGcrHeQbcTWU8kkeGJMpQzmcbwV5S9PzZ7755j92jX3zdQ+4ZMvpg5PRkLLSdMSaVPa3Jj97IW4Iwxy2co/PY41XnXJgwhPb4rj+xKyDNeSOUWk1ytyVz7r5V4StfX2jhOc3Pf4cDwfSPdE4IWMQB90emDKFZfwZ2AqQ52z8amO30waMfm0Hj0VNt4Rxy8ETMlaUhLRImIaaQGjoc2hWZPez2UuVC/AVK8AU/p7GeKRqQM7C+l0WgNTVvvtqdaSgSl1ytToVIgeYVZ0kgYrGbLX7A6eMrupy8VbDvoNfA05daSE40amnuw5JW+64bEf3IdccPBS0q/ufBq+AoDFJ+duZIpGGZsjPL3XI1PEocDU3r5viaBfFC7MGf2JLfsM9PKGjIMr1/CITIf7y4QDwyVNBe9imLslxbP5n2fq57VJxt/x3Pnffn3q4yl+FkCe30/ZDOmSxRN+vhk68WpH0UrXVjSa+8BULoU8qkNFJu9ewTjO2zbH700D+b3i5DTww32Hp2/oJx+mwmC3/2JKj5fggQ9T8mG432h7AqZew3q2fbTYElEWWRwuhudo8PniQdrHwFRvldLIFCZPmKcNB5jCRvjFFCXDernjtNkTaSLDGJ61TfeLp/yMKQJIXcCE/W4YHN3c9xWrC8anM5WCp4RLHoxM8Ykt4uj52PG/MhVMILvJPXhuVq3ClDwOWocgOEH2K8RjGqednOH9QdkTHpUTLpAOuz3asaxP2DgSwYs3YCqN0imNktbhEj0pA3wx5Jz6WcFVNF18e4p91nwa1JdXjvZ7NvmVqduZfZFWXOgYPmdE0TNIaqA5AyamlfPEvNTsiKAOe56e7uV1ZEruLcgNZF5oI1PcxZhUtDzfr3hjnZbUuUbgOXJ0/yRTE/6n7Df9Lz1HUaP1l6d8XS8gvO8TgQiTwsCxq76ykamPp2JTBSZS19J+9ZSTRhIcs+H6zmFrPEemNOklpn687Rxc9/uYWnMb/uxWzBM9xHND2nrYb+/fTMnLN/Qd+9pvcdsqN8I8HYNLrufhnsfUzqjneSwX4n4P86wILWhmqzcunorgqQ9TjPsUuSAM2OvoqXCxmOAImk8wemraXjQuCK7vGgfJ2wePvY7gXdkJsOv2MM87PnjqcIc+Y6+Ga7C3HOaIaKJTbPelT/1jFFRxzG6v6LFhQhoS9Tv77acI+iCKJmnY6q8tejaNS+RDKOJQc4mDnwqZUvu4tjlyaXVzZOqX7PdvT4Wn2S5DCe3jkSl/r33OE4rP/8lU8j7jePsEpoTW2pLJylVweHeBqbkFWfHjqUjui25kii30noszf7UfmcLLBzB5oa75B5n6eW3S9C9Zl/67mSrkfj56yu/2DUWhLvIjU2QnvQLklMaSGqwZcf/n7BeuoBO/V0eJC64MMEWmx8PIVPgKaTAyZVY+zNtzBzxwaL2WaJVlV/Gehb//ZL8PU4HhoC3eL+8X8JRtVCNTHcHA1NNmuWhlAFMomUvU1YM7juMXMFXZxx15b/aQNT9MvRg1pF4wMLXYsibqaBlQd3bTuLCxDzXO9jefRsH821MfprgMg6eml12NlrdzTtTlcriX3QZP1QtgKtqQgIsNLaiRLdwg+92iY0prefCUstiTlmHAwzcW5qAPUyAZEQfZjZjYEoGpICI29FNGN/CdfYMnXlPw1D0EprRHQ8mkQVwaxZihyKRnSt7tieP82Vb/Yko+5ZCN/UfkoP61qChG2omjfgxM+Yvzhsj0Ddm7vZY1ps0avt+DIKVRRZor8rr7m8j2qoPsepGuGJ9WC+pmyhlTm7/9Uaa0n9bQov/ScxRZfsxIW874Kiy1xkGogHlOZhd6BUeHydC+2M+pYUyiKsYLYOK1GPY+NmPEjdmvjpE4eipaq8Z19JSyvgpc1A73ua4bh1BX1kXsf86LeQH7/JWpe61sSCdUTBVNMkTxfCleidxYRkrnZ31Yd66mNIhZNvXbqOuw+WAmkCXDWxVzm4EpYkH2mddiFd39pkbbwySkWFuIXLjQWAO13fLbU5/nBp6eK49OT9cjprP31RmZah+cMKyZZa5Il49LwnLLb089io1Hw5kTpMklf+4Ru3x9MUWOCxeYcs4FkdgZMHzZwfc1EY8O4d8B/LyHC15qFtighjizODod1vWL0mpJfTfk4Pfj7jDn1FFMZJ35ZmqXF4S85TPHBdtHCd4Xj4+RqaB14fi4xwaYKstvTwVbdkXUJoWcwM7KPZYi1BBBfk24KHyyW+RIRUdkZtng+Ha8mrhYHhY0mnDn4Q5g2fiDTMnaD3u8yFj713//0f39fnef8uwk/epT7aZwkGBbPenb/LtP0bBOqSvIUZUsk1eHjKWoEr71gKmJT/Ix+7X2VcZ+53ZXvI2jPRGkOzD0yX7NVPoHUwKLXmP2i2XHCHDMrDdElZ8MF6zrIx2zH/camNp+nm+74BLoc/1w74K6v2Kb200ozLG3KjkZ30wxhw140faaPTrfuICG1zl4cakxGmr3xKPmZqelEZq/91jMXQ/m6eMRk1wBpiDOrgkzuQtp2M2YPUrfxZJMZksJ+8awj1SkAFM2sYApMwtytH6vQjrrHsc04QrwVNl5BREZHjx52AITiF1bRFn58PPwDby0P/pT6q+wxZG4hSxmlcySht2dSwmJ7hRvmXsyeiqk5zAbmer1C49HT32Y0k4xC8XsGplfTA2eIp0DTIlCAZ//pIKXHFxusS8oX0yF86DYIlOyWsJ13Asnz9OEx9cq/PJUsmT+KFOK8sNeZLL5l6yj+N17ZposHFNmcYF5UVfgmH089Q7nejVmv42QpRTd2gg6OgmfaH1KZKJNBASMndsM35Zrnig7T0qDQKY1vlGlJBOtEqpwvulMTFddRP27Ct5i9BA8MDzvqmsaG49MnZVjThgyPAPumvQBpuX6TISrCdnzdSLDHihVTPXVCzxmuMCUc5hPqBsJN4CpUbZf2a8lwGztNluk3B7+F1O59uIReRKX+u9SS30ZT7e48eIvpmh/BaZ8/b4mGnMWcEgReIbIizmR3kspDSurdfC8XwKT61mAR6ZejAtZkneAKTJbUVywMCfIywv0xUQJTWSdFxYRbh7P+RsXmDqwuk49UbVSKvvNc2TKyB0uTSbLNcVmsiBErTgO++mBcRBxkmjI0sAYp+pXHIrJnfQHk+EiZxrCHPGIDnTqdCcuKZ+Q5SqvX5L2UIOXomOZ47UQPUk3uUwq/+wXOdIuyYvIPoT1pPcmV7zU3vP/N0yp8g9MKdzf8Uy33+4p/YwS8pba4axtDv1jy647IopUT5NgETqIq/mEOvwTmLrfXvXYp5RA+wdTkk+lKjzaXY3FPWQhoSgE6MjDMwGq1z6khgbpLpJ38PorTh6EeV1snCQxeCzk0Ir0/hSy2Yepqe3VZMhgHK1mMKYEb0MpOmw0Lvrcc+eFM5Ha6RSYklJgqq6V9chUSC5shvwTeMrO5+CtpfaSRqZsO1W5kSlWnHo0ePEHLgkXwNSp6HMyOURQgWZT8Ez1TuZE9MFTI1N3xXfojNF9jqybZ4DO3bAOw9ofh+cSfjPVLUt4/0BiDBRZ0YwonCfg4JywGsrWNmQ/Q7bS5HBha4SOs+XwnJHv7JelCSWa0PTcyNTUsULy1ksOj0ytRHQjwp5hqjBmIXsb+vFI9dYGT8118JTUR8CUWgBTPqfnuHkh+H6r4yQN9Rv04w9T7Wn5SBNht9zjvpHn1OuTU/Wnz1Fo0k9M8f/3wfz/racEs4mJWIg8DnUestLd8jrCTqNh3500hD7iXwnV9fs3U3aNIOvdWwT9IiszbBQKR96JDFnDysFTn+zXaXvIPh9PXXcBZLF8Ap76MFX44oMoz8M/PCVfey0Nm31i4k0ZnUam4nXd1thcAFNTtWDwyFSYnUQ6S+tbRZVWgT73LFZEnCKhCnZ2kSHzAJ7ypEzggtUWsiZg4VD9HatVxBqHHOf664upGPWSiXWGXRJ5voDsK+x3DgqmUUaE1XDNGJ9b81emhmePojg9gNCodMRxGQFTpSVuCS9XIo7wEqaaf3sqDProieYnVaczT7QwfVbRFkWP14KGC6fnCKsBUx9Psfath5yw35kjU51cwJ+Pa1LjfahciaYbDOc/Swiql5V1oIZ/B6YYUapHT3W7fFJF87eejUypzH6CR6aks/IkfJrfq0Sv7QxrymlOdVb840ypnPTD/n4K/5c80+13n6O4VwUlfLLiqoCkLw2V86gZmYrn2ctEN72jdJZcIpxkNjARB3dpzH5kWUCHXy4W0LzMIWtkFoz5nVPsRqZ81eu+PGUlNXjrvX7tR6Ym7ebbU++ptSRvq1a56KIfTXwuUU3ks6GnxKqhc7/vhFDzRLQ0aId17lm8E6i7KG5p7J8HpnaLNek9Vkgj99QEKLpdPBohYMrfaGGNSGB/M3Xv4xzvXyeXBv7t21Pr0FqMngrKYmcgx7US6JPLSRXMxdbA88i26fQ18VPiPrfAnDQFZl3m21M77Q6eFRKh8tlFICGvSGZEjV2+8usEmLKzhiVt8Z5xSaZDFitS6DPohIGp+KE4mJ8uItJPN30aPrWnhPqJGIxM+ecHeMoMo+H+MoVJ/YPEQHbcnw9fnjq+gKl66i0gKwaTNKojOB6LoLkTUV2LXLi/QD/mF9DH1LkC/TM/Lh18kHZzOvNXJ462/J/MfuqP+yYpwt/Rp347U6e1SMY+5Zf9TkJJWDRj9hs9ZbQZofakjDC5FK8cPdaWSJQiHZ4L2JEvpgTxBUy9hf12zH6ytoV+8vHU/86Uhrz7/2Dq4ym/LJExMiXUwzMBNJPssSH+i6m06TIcTwSBhqv8ltLVdLj/yD/npC9e4IXlLAoQd6q80VPRegv9L9J0m6KdreL/4an29u2p3hRhTlkxmjYy9WaWwzXkMzClH7FNzbPkp7HhB85X9svnwFTD3QK8q6MvpgKB33YobjwTmHCB0TRmryNTyqydDc/KGfbK9l7zkalE5u8O3rpiRPhT3ONwudtqaNWykP3cPYdHT32Y6hHH4JGpqG8ONBKNUzV6Klo1i6/st9MhN8RZdBuZ8t/nwkR9sbgTRl1fuaRGCw0b/imjvnmF1//Z837qj/smKeJfcs33d6+hVXaLmLTPhKtGpkyhaYkiD0/M+TBV3J8hNeN1yI3ZL7+Kwpj9RqaaXd8T7bqZpCNT99zbErZYwxgv17qG1b0G2W+R8VV0W762iMbWjbC8Y3HJY7M3sRUlKRHRWq1Cujto+GidD6Sthns/TK6FfuDhiDqJoqa+4RsUJ6eXQGebEDzF+OCpU+rlhA1k8CKqGhMdb6VLp0UmpMF2w+xRM1G/mAoO5SHD79v821M67xh4yolzwrcI+iS72fJoG0O/VNWFWPlN02hoawFTLuJ8TFtHM5GshT5F59eBI1tLDkZPCekMPNlywRPtXwqCcjd4av1u9miRrTUii49ZRUtl2CsbhZC9+nlf0dYGT1XdOhyZipo1vL/f9uCp1bpPR6a8uXUiE/akgWcFyMQz/binQRmfqiROrjVWWDYlXMaLXHR/6QFmngvoX/McPv+HqY+neHl4LuLVtbYjU7NDC68ndPUnmRKFn5ia/CXr0n+3p9byOSLiFXNppLcvHsl88/piSuGgc2uWCfOykoQVZYzd9ospyQJPTeQywLN50hNlffhmanIRN0Qz5tBP2DvR8Htbe1Q3Y2Bqx4UZWufHK1En6Jup16LJSMsOY/70PEhYa+4Hotbs8P5p+cWU/WTUylcm4LVP9tPr8oaTQlay0VNi/gYPxog1kX0Cpuw+gyy2VZntyFSw0RVu9JTgrCAL1tqhGj3FP6P56CmfW4NnupyNifYGpsJ3U/Do4ynL7YGp0NxANubeX0zRgJHBM3e0GJ4rAl5+Jk/oTwvLJO/UgX7ax8U3U7SapSNTH0+F1qSvYotVTPwQWZ9IG/TmRqaY8uiTrt1Bn7IVfT8yxe6vGhdE2euLKf/sn9KRqZN9zL6YequlgyVOvJIuTcQ0qo7Qv66z9ZVw3ubMkTadPXE7n2XUeBxP1Z/OfhP+R6bQvxf8/Ted96PXRUhUz+NSX7+/nuj5ZL+YSvI24JETSj4NZySsxuxHjOgfTEnrYzt6Kqy4fY4Lvfliyke3UsJPDV5vKCGfRocMXl8T9kqYaWWlRHp1X0wxWx88BI6Q8NLqj6TzGJYL/IpkI1Mu/1axXyz2Dk6Hp9PbxR2Yarpvptj6ynO+ZzAaeh424Ck+5bnRU9FmYtFQVJQ0WgYHijfs+4up5PUATxF/nRG1WfWVX0naFWX7noyeirqmkEampsrdgyyKfGlkyjZ0YErlv5nSFtpwr0ar7VE9ExF5v23Iki1tKMo1JBP2Vc9S0nKFgVxVzqhH3W+m0rYIRqb8Tto+v5j6eOrDFN2y9eipsOegH/rduaT+7HpKY31yhb9fFCnh+yMwpMqliYNHc4H3G64tbDD04yZkb2RiPCDrHfm6w1nCZHSaR6eUXuw/6imJ+4kp6e9Yly6Jv5mp+Z799hRxoX98+lRv2jomUadJKBWuPnVL75up2eXMQ7aQphy1LyTAXDY8qyagEzwyZU7O669z6QcZmDKMp/+rpz5MKcbOSmk82Ru4EPqU9FsEzCjqgceBxVZEslQWPMNB53beXEjdhB/+fvBUbgk8nVbaDVNkehk+74d7Je41MPy/MeUXw3rFZslZ1LdNeP15F1P8vB+AKet9SOOjnRv4tj6mRKvBCyNTTypSovgLMQ2yaLhGe9ct6p1eHhdXxaNDM3XuUTvmgcnN8ZspJXnAnFF1Wo3a3d0YmQqvHZshpo5UIk/LGR6ZmnYuZL/ShOy3bjxj9NTEtYGp9SroUFsuvJGpsHDLPT5mZ2hO7FLDURnBHFEv2HL0VLwxrsM+v4uECM1CxJG4Bk9tHuhE1JU/nKMZmKoEdCHCtKs4slbxdWTq46l4KTjan2RK+2ENrSL/HXuR/fZ7533ShIQpeQ6Pnmpx/yDdxmK56OOp98Hw6IyZhSlVh7VKWqRwpK90hKnYDVlj8BSrzCfY7w80wzNWXBLBSPg0tK8ljwWNutRypjxks+hFR6beM9/C8SSlEGaZJCHaslGq8KFMu7FP8abMpr8wFayPShrkmJp4U8yB5nt65WjVexSfc3ZOWGnJpyNT3iq1adQkfBXuVJgDGr21qLWXlNRXHocAL1rGoXYqQvb7MIXlJiFKB/3GzyfAxPXaREQqP2O0GfYvv01mo6difq/y6NELkGU95VARb+3CGL4mGWG7Ft5vHgVbpMwLHTw843C07MBTxkaRiNRvTC5hHww/espebfqUogkwhZujN3oqsJaQHQ/Ec0mHlz0O8Y1s8XbbVKRjY5UL8GtYo3uzSur08gmTNAVPxVsxJpMTK1QRe9NN3CbiiYjLmVAF/AHe75P9NFc6pAkzP15x0dxS6gvZCbz5/KNMyeoP6/0U5S85R/G793ixbAuyB/Maro+cdvXIFCsgthqZmueZQwMHhWlClyFFt90d+lN7n3KxVRAHn1fgtZGp+bvLsFRaKyIfKXT+ekUkbHa598VU+AqDsU+xjmlhep8CU7QWE+gfp2EfWfvwxLvGK8BTEotDetQdLM4vAQ20UknDNoZ/v1VmHPVv4ZUj+nXwlGRBdkMpGM5kX93oKX8PTAXlZkdR5LczYEBUcBAN+7lfHi/oR8LjkJL786LhB13HRFbiPvWdxXY/MiXghVCFqyiqkR5yJrUWJy+Np2v/+sXUtgVPuaJr4m18XhDuueBgDmqeX0xNOGDKt4fnd32YYu3tDI9MhfL7iymSut5Xn2L52xuPTI2eGpjyqVxu8XVbHEdPhZcg3KK7hArq3WaQ3dwTMJWuoA9/mPKdCzEwe4SU+l7pkBNCI+zQTiuAMUXaVuTcQV/Fz0NKp319wsmEXv8kU4ryw/5+8Pd/xTmK396nPp4amWot6MCH53AdnujfTB0M06EoNcKUnGVgqhTQP5h6EBH6Fxn2UX0Y356amD7HjZ7aVrxD3YcMf2YuoYnQeXEePZXQna5hhJV4ZMq/X6ZXLFnD/hRownB+fYS+9mEqOi5kLphErfYLU7E4A09dllFK1AXiKj8pYAy1c2LTGQVPBrsNeOrVXmZjnxo9Fb9dmyI2gpG1rICpIhe/mIr6Ye0Rvd5DwocLIfXnUfEcmTK1wsO0W6r1L54amdoQMRuZCqzHFn5yuGKJFEO2G5niuF4inLUwK3p2dh06vaYwplUKnnqfwFP+3HJHpsIie9ajp1puDnr+eMp4Ds98Yz21itIL5ISjoBSjp5LdNN/jJI0okfUnfN7Q+maq7Yc9YwodsvxBE89ErJ5pSrbRu8b9Gd7fnu/g9bqQS3+QKdDUT0z9Hecofrun3iZkj5640Ik/nnKrxZ2oT41Ng8czeCKprW1qqlKIR08ttus3EarhORxnuTVxlq9fhOWeYhrWJaUjU/0xBIauOeHx4yI51N8JXBVNnZeDgld/GpkioqxLOLgXhKgklrnIWhyuX55Cw73ujwQ8BYx41DAjuYrCbSvhEr8g+721a/XFVNMnX54KNswV4bkP/UmJwRvlBrz4Yco4vmXOTycHE09nqy9PxbP1t6cky+3x/2BKbaItsmatSfGq9tJEkoCpJpu61K5uh4rmm9U/mGLcZzAyxWFgKjh3kTkyJW2WkP3eeAdzVulmVE+5b6aq7dn5lannQrRJm8bvNAivbY6tSvliKmjdXY6S+F4AE/SE40ubg8e8OyHKbg39sXMbCcny/UAm2x6yt6FB//ow1S3nbpXQ22GLY9dNaHA0/jxTmvzDXmSK9peco/jda5PUU+8TUYB5M2ynO+jASLyNngqov32i7VmaUbvuAo5UDXjm4yl1Op2mvzAlTVmxGpl6Lu5fTPnBpe1w2HbOV/ab3UMHSQUcYyHoZ1xyOwMjG39NR6aCyoqv8K+UHeE0jkkje9o6uBeGewpNR05/YWrWl9cqkQ5eMDLVUhsYbrfME8k7YAp5Cbzfh6mwqkxq8xxkP3ERm2OfmjLSARNFnEj4tUgi0p/e7zRavoGJvVT45H1ZQHYqQjZHt8MDXi+UHk5mvZ8jlj25FO8D6FPXGphas2xCxMjl0tD1tQzNdnOGSA8Mc9SHqcujmRApSMFTGgt96OMpc7ntMVmcVxpON3ebvPN9B3NAv91+MfXK3pX/dsocK7V1IN3WUFNfsl4Zui3YHZ2VJjCBpG+m1InDV74yPGfx46n++ITvnw7XElZPa9grbYFSEjjTLRYtJqH2hQMm7bXzB5nSOOknpvS/4xzFb/fUQ1Vcwrym0Ik/TC1U60akWmSxr9+CGhlRgGnYvgIuCQNgSkFFR6SFM02Tc9caGC0XT8Klh+Gevqij0BqOiy+mXsOekwnZ2qOnxuy3OA3rAvznN1PsqohI5zty5a8TmEexBZGyZd8aFxzfwOzHU6jRJS5QZL0bmcLK45qSNVkH+BpCduQOCpeOngp39ozO7jG830FhDPRabjD19rdh72Zn6ozZbybMD3j01L5ovplK4iBA2w76TDtb8FWkv9gMdbcLpgjvgKkFv9miKRFcqvc1ZEfhdDPwWjx+MeUrN+idARNqI1MR3+4khLijSBgoeyldleCNV/4Gphz/zSUXydUw9hqLCEncpSNTUzExCcuEHecvriTDSXUvCbeUVew/S/C80xRbas42NZfcOycf+5S6i76Z+njqw1RwX4c5mj+aisiT4TmOYOsMa+9XSpFwrrl4Ykt/kil+8tN6P+MvWZf+uz11hl4wMuWXO+gfgMSVcOILstfa1a5oJ9eImugRVOTgvAx0mUYtYR7KN1PdInoQ4bQROJ8LjQBbZ2tO+LMFYzwa9oj8MGW0d5jH5dnLRPvnvSZytppVY/ZrpWNIFI+XuPCWvveYfZ034KnhOfK3A/SD8OWDF16yVEXPK/y8uhZ6qnNvyH4RXTv4OitiMtmw0KfW6nCf7hx/MRUc1gNT+hJTn6/l1L/M3iY+arJFZ6l3GJ4zP9FGT3Gl8K6ioHs6aOVEDmHmc+hjh5ClY/abubGbEi0GT32YCgz1kCbz9JspxjM47LdnzUD05GqEfU/BM1W745H4WAsjU3Gx223Re3GDPrVv3hzlEXjqgT2byA7qsO+/IXvOot4iLSZvPGa/XD0WRF4+lCpyDCZAxnaxpdiZAxPB+dtTbF/D72vOmg4la3QkHX8HptLJDjy9Zg9ELVM4nkcOmNqYwren2nXO/0GmBPFHpv6Se+d/+/N83bVN+Cv35gKYHnMUeN6FdPcLZK/aAU9VwhZRIz8HFZ3cd8boKTXJDS4WL6WJi/mwfm8yF7hoN9y3mwp9NjI1eoq/UIvq0waYeh0CDd1ryCLcOpylo6eWUxSR1npIX55yX8WaqFKjVb4ZA1Nb2Xap+eak1D/PyROfkldPI127pkDKwJTmkdFT0W39qkdPuRblcARMmSj0l4i6QQPZ8pP9Pn3qk/2SNoHsp7zEkLB423HhpHkaaGbAHMP6wzXrKmQDNDlUmFpl7nJx9XpQVIvuF1PE9GRgKowoaS98z41MLYWpSuQKmApVEvIoriKeTBrfxEm9hu83tGFMBzF832Qa3KQx+zFTrq0iIX5uUWHdLcK+/K6KVLvNvpiSNRVHwhbmpIugfDPFF+CpD1PaCsEc4NbNEwlTb08Ecdhp8aDAHBlvFkciqx4cT206zXC2nsX/bzwlCj+toZ3+lz7T7bC+OyNTUauFGXr/r+7OpWlRXQvDP8gBICIwFBNAlEACiDrzjoJ4Q26//iyIXd37nFPVk91Vu/bQqo/iE3jW865Ikl3+oC17QV3rs9+zWSJmp+kPpo5KXtKhkk/xL0z1niJUTxx4RvOIj/vxfgq/N/bXU89J8WVKjiIr/SX7NVmupJ6MIO9n1nVPR2qhQ/+T+jrSppO/MNV7qs9+X6ayHPqxTwMM9Uy1W/AUSn56qst+vaf87XBqYDM72pypIM6Aqdnw5NHBfFOnkNmIybPfeBzD/29+BIcz5aAQPDVf7Ala7m8OM8wtMCVNgaltsaJUmistePb21tG+GKjcU/7LH9TI2i9Eqt9MLDIyOsLTvOzGsuNjkwZpvVV49uOeGlXFkjPFPVWOKobJuz1Ted1269F3TK0vr2/2YwIBpt5eC1m13EIuOCXd2gGJfKaSU0qYe4pGiyvVs5f+ZerGLiFzNmc4fhb8UU+NpN+s8aKif8iebn939gvqdka1JIO66o8/DIkAFa3MbBB5pV0kaJooU84UTVKicKZ6T9FiWOqoZ6oWhCHm2W8GYYq25lTEPPvdRPK/nhpsDCtiD3KWMNwWAufv1he/G80GQysDnpIeWupZyJfQe4jnbDa+jFK/DM8P/BKHDTPt5QOHrNiZ+LmH7DaqPsBUMwIP9EyRnLapf90Bw72nPHIeY87UUbDAY/49EdliOlNw7CEoBnQJTK3eb4lnP+0ZS5h76jI8d+vIsr8w5bgRkJEqis6Z0uZVm3rHdC+h83KsUnU/Ae81Zfd+Xs/Uyuj2iZQguwXWJ+TZL3zGwFQ7Li3OlKe+u37sIyAqiKQWfWtGGT6JuxNtxw814kzlS3nPJkqSpZypSam6tCYRMDXSyg1yxuhMNTmFnHBYwfnmizzhTBFp0BB8ujVfT/1ppn67bpKKfyKl/Juy3yFEDq3tAvJ/OfII8plw49mPM7VlG4NN9lsSMel8kNBitPrQunANMVzhiYmHh/xJ9fV8mJKiMBzO1Ng04R5vrI6BsBs3HO26Ot55yun2zVBPqoUZReCpwl+AF9Bawb5ZB0vOVKW+NfDe9SQhuxBnbL7fdHtxskmGC3prGEKjBw7OM/DUU+3e6/Y2beReN58DGh5GmBmIQn+YqoWESOpO2czfgAcX2QX6MxTbzFxJSRqG+UzCa6QuqLomdeTZC7dGUwf6G/kYQw2YfUoDPQb7KSMnb45ZnWsmWgw+4Kmdf8EsJA4wJbWsm1fbRmSHNAmlZDjmTBHFh/6uUIWWjhyMRc5UDOmVuWLQpHSDn1+mBFpWqZe5OkGijDAV0kWduof1hEAN6fbMHl+636yXBwUNdosdQy794anpG3JGz5Rnb8olykcv6EezLWRRW/IMzlRdLrWUUDcgeHwfB8wPyiwN7oVS/0mm9N8xZf5L93Trmeo9xZnaBuqdDq4JtNWH7LBBb9OYQM+/Ipgz1XtK3Hf79pEAslna7TM4vLaSyJm6WKeIVk+9Td04n3yZsq0TMHXR4RkPG/VKtdveFIPpCjz2kylvMwGmmNn9ZiznGvaWF//xZWoQd/NWvXOCP1pcM8fywVOXtPNUx5RuJeClcewxtNsAU/aKtpGXqYcaETFCzMkjyI7a8oenjP0aPLVz1xLOdqc5lVu9Sok2dwsUG/aMZz8y/3x0zpQ/nTlieLfeJsLN1GHTqZKIYdI4Ct6I0A/W1qoRveACx//0lMvKY4K016vuRmNwSgUf+rtMg37G0dMmYufHU8KLJrSouh1UImeKj/sFM8iCPVMYlXvOlLsK4Pr1TBkxzrp9JZ0lXh3KOW1eU7i+wapkKJrIB86U70eQ1TECb42TjSb6HzVwcDuYM2b6QhaxSfpHmfr9u0km/gnVv2muR8/UQPUb7AvxB+7p3L/Rkb/UU86UU+0FhkyocKGzL2qk2KigQvgwIlYUpYLUUHhQqMmQ/dbQ+HBPSTMVmBrF1QOXbWb+ylSt+AmVktLCvzA1PExGKUFHOMvyE26pKN27+VKJkHGmFudwhP14fz7gam3VfIyCppMXMHXt5vR1nuJMTZb/xVTnKc7UNKh1PJp9LGYOJ4lIJ8f111NKataYDB/vBxpQweaect3PR0FkC0zhajHH4OW9wZmyrDiBmoDBU5tX7nFPuW7iPlAuNeApRagjf+0NDshBbUObvQDZDxN4xg9VHDI7tpsoXGrPGqsJMFSLtyri2Y97amZDFqR29WWqXa/HIvdUJrY7RpxZFoX7WFnidWRDPzxJ4fvulyVB6vn09ZSn1HC9e6ZGOtVSF+eBiS/yB4Ks5WZpuN49/iRTqvab9yg08V+6pxuyVYu2h1UTcabYqL3+ylS+E3U2C6duypmansqC1oOrEQXE8RX06LzWe8qVlNrAZbwIqTYbwD3VllWGEz/BzF2H0G9sx3B8XrfdngGxKfJ+6hemmHtx8Pljb6hYZyp4LzklKJPeM0asuZx6IIANbtAQmJrdHpjF2cvAr/mV0DpawjO1WoJnMyZihh1gyr/tSMGZmqs+eLCdGjq+HOcmI9MySdkrvte4uaI5HX2MSiRJ/k7QjcL1EEcx9Gfk042FDyKDuY7tiAwaNB0lu+eMGQWG7GecNwreuieftuc59KP2ScvQ6/BROFNkUnoHtGpPFeQACePw/SgUVMjDgLmbqsFMPne7e9xlTNt5UmH3MSsMtL69ppwpIuZnB8eLbr/fYTTu5iTC8cTbbZmPoiyi47PCePYTL0/4/r2n/DVk50ZdQ027N7oCNVI+0crv5tL8ZKr31J/Ofr99N0mT/hlz5//2MQryWNjcU6RsIJvgBKVUqde6SKa42CDTphpbKLYrhospUbineqa4p4Ld6c495WvbxMRaJgfcU2Q8pF+m5s8VMBVvyJep9jU302B46vZ2OYQOHY1V6JecV2Niy0J/YUoy7sBUasspyVfnJRYPx4rZ3u4u0sjpPNUIHlXObov9mQQ1YX4QEbMfPmSxm0oeiOxnBkMZUbD7LJmEu3TKmaL0DkwJzxzqvCBVEbnN3Axd7i2mohV37z96xxrttsDUJENOGlrThY7EVTcW32W/4OwBU72ntHPQiNxTPVN1IoBnTp/P8pv9sAhMzee6jqTrLWD4umkwxc/x11OcqfBxMNDtJiMqTK1KdKdy5WCKTjsqDMk44tlPG9vA1FUGJm4YPPVZXGdfT72a0kRDuVtDM/ThetQB+TI1eE017G5DyL4FdMjQn16gn0ommz/JFLRTv2Fq+HOJl3/VWmQzev0y5Qrs82Vq+AjAUz1TCzTT2BSbrkhPgx/Z7xdP9UypEHlS8lmDp66kZFR5KnCPd7dJhpWpjpivLeCzF4M3+uw3vFPop3bJpMDbVp7RZniXRc7UsChXVKuvauo/BEiddbK3mV+qQ9GX7pMllqNBxYxVcU+D2fyHp3qmvFMD2apnygu9JvLuYz1BxJ1MGMnNUeq5niFhNW++ngrWBJhyGx+YMmtgKr69D2i8liGL7WPoz3pP9UxhbeBEQajuClRsPzabOy30Y9WqYypcfJnyBgP3gErzqVDZgf7I9z5HhtLFtYLrJWMcaJdDgfQyZsy4vxocMHFc4N1pN6XyJChF7ql5fDLooMFV6rvyBLyyAG8LK01JvburFygNy+03+3nag3CmhiMXzp+IpcOZEvIQsmhAoYYJTf7DUz1TvacmbzieGnun+GNMQe3/3btJmvzPGKP427NfexAwHS9nTfd+28BAsuOnVF3tdNGPjQND+2GlMvzW3ZQeN8DEzWzfVF4vgal3WkpoxeScjiC5i94cQhHWD7bPxyg4U2LIoL9BGmSjQC4KpE1eCR2XshlxpgxtBXU2usoiOY4bA+/N14pW5Rn6B+tcbtCk2FucKS/BlOFhbn09xZl6025uxB3DM9UzhZw3ZL0WPOXmKsk4U332c+PEAAaqwGLuOf3BVO+pepOUItnZboKCtWBxpv7bU5ypqza0mZebkB1/MtVnP9c4agkaH47y11OxB1m0z35DqUJisEVQk8zdnDFP0mqR7hPwVM/UKCBl6gq5pqP6eAWm7qhK3UH+gylpOFFEztTeyLdsEWgZpqcVZD90RTM6Wo6br6euk8Wu2+MOrvfVg7+XE/lAa3pVI188Mx3v3QFlVmhkmD2y/2FKyC7v4v99+A+Qq7OG</prop>
			<obj name="TemperatureLog" class="TemperatureLog" version="2">
				<prop name="Times">TEFSWgAAw5EAAIDDjL4AAABYAgAA8gMAAIwFAAAwBwAAyggAAGQKAAAIDAAAog0AADwPAADWEAAAehIAABQUAACuFQAASBcAAOwYAACGGgAAIBwAALodAABeHwAA+CAAAJIiAAAsJAAAxiUAAGonAAAEKQAAnioAADgsAADcLQAAdi8AABAxAACqMgAATjQAAOg1AACCNwAAHDkAAMA6AABaPAAA9D0AAI4/AAAyQQAAzEIAAGZEAAAARgAApEcAAD5JAADYSgAAckwAABZOAACwTwAASlEAAO5SAACIVAAAIlYAALxXAABgWQAA+loAAJRcAAAuXgAA0l8AAGxhAAAGYwAAoGQAAERmAADeZwAAeGkAABJrAAC2bAAAUG4AAOpvAACEcQAAHnMAAMJ0AABcdgAA9ncAAJB5AAA0ewAAznwAAGh+AAACgAAApoEAAECDAADahAAAdIYAABiIAACyiQAATIsAAOaMAACKjgAAJJAAAL6RAABYkwAA/JQAAJaWAAAwmAAA1JkAAG6bAAAInQAAop4AAEagAADgoQAAeqMAABSlAAC4pgAAUqgAAOypAACGqwAAKq0AAMSuAABesAAA+LEAAJyzAAA2tQAA0LYAAGq4AAAOugAAqLsAAEK9AADcvgAAgMAAABrCAAC0wwAATsUAAOjGAACMyAAAJsoAAMDLAABazQAA/s4AAJjQAAAy0gAAzNMAAHDVAAAK1wAApNgAAD7aAADi2wAAfN0AABbfAAC64AAAVOIAAO7jAACI5QAALOcAAMboAABg6gAA+usAAJ7tAAA47wAA0vAAAGzyAAAQ9AAAqvUAAET3AADe+AAAgvoAABz8AAC2/QAAUP8AAPQAAQCOAgEAKAQBAMIFAQBmBwEAAAkBAJoKAQA0DAEAzg0BAHIPAQAMEQEAphIBAEAUAQDkFQEAfhcBABgZAQCyGgEAVhwBAPAdAQCKHwEAJCEBAMgiAQBiJAEA/CUBAKAnAQA6KQEA1CoBAG4sAQASLgEArC8BAEYxAQDgMgEAhDQBAB42AQC4NwEAUjkBAPY6AQCQPAEAKj4BAMQ/AQBoQQEAAkMBAJxEAQBARgEA2kcBAHRJAQAOSwEAskwBAExOAQDmTwEAgFEBABpTAQC+VAEAWFYBAPJXAQCMWQEAMFsBAMpcAQBkXgEA/l8BAKJhAQA8YwEA1mQBAHBmAQAKaAEArmkBAEhrAQDibAEAhm4BACBwAQC6cQEAVHMBAPh0AQCSdgEALHgBAMZ5AQBqewEABH0BAJ5+AQA4gAEA3IEBAHaDAQAQhQEAqoYBAE6IAQDoiQEAgosBACaNAQDAjgEAWpABAPSRAQCYkwEAMpUBAMyWAQBmmAEACpoBAKSbAQA+nQEA2J4BAHKgAQAWogEAsKMBAEqlAQDkpgEAiKgBACKqAQC8qwEAVq0BAPquAQCUsAEALrIBAMizAQBstQEABrcBAKC4AQA6ugEA3rsBAHi9AQASvwEArMABAFDCAQDqwwEAhMUBAB7HAQDCyAEAXMoBAPbLAQCQzQEANM8BAM7QAQBo0gEADNQBAKbVAQBA1wEA2tgBAH7aAQAY3AEAst0BAEzfAQDw4AEAiuIBACTkAQC+5QEAYucBAPzoAQCW6gEAMOwBAMrtAQBu7wEACPEBAKLyAQA89AEA4PUBAHr3AQAU+QEArvoBAFL8AQDs/QEAhv8BACABAgDEAgIAXgQCAPgFAgCSBwIANgkCANAKAgBqDAIADg4CAKgPAgBCEQIA3BICAIAUAgAaFgIAtBcCAE4ZAgDyGgIAjBwCACYeAgDAHwIAZCECAP4iAgCYJAIAMiYCANYnAgBwKQIACisCAKQsAgBILgIA4i8CAHwxAgAWMwIAsDQCAFQ2AgDuNwIAiDkCACI7AgDGPAIAYD4CAPo/AgCUQQIAOEMCANJEAgBsRgIABkgCAKpJAgBESwIA3kwCAHhOAgAcUAIAtlECAFBTAgD0VAIAjlYCAChYAgDCWQIAZlsCAABdAgCaXgIANGACANhhAgByYwIADGUCAKZmAgBKaAIA5GkCAH5rAgAYbQIAvG4CAFZwAgDwcQIAinMCAC51AgDIdgIAYngCAPx5AgCgewIAOn0CANR+AgBugAIAEoICAKyDAgBGhQIA4IYCAHqIAgAeigIAuIsCAFKNAgDsjgIAkJACACqSAgDEkwIAXpUCAAKXAgCcmAIANpoCANqbAgB0nQIADp8CAKigAgBMogIA5qMCAIClAgAapwIAvqgCAFiqAgDyqwIAjK0CADCvAgDKsAIAZLICAAi0AgCitQIAPLcCANa4AgBwugIAFLwCAK69AgBIvwIA4sACAIbCAgAgxAIAusUCAFTHAgD4yAIAksoCACzMAgDGzQIAas8CAATRAgCe0gIAONQCANLVAgB21wIAENkCAKraAgBO3AIA6N0CAILfAgAc4QIAwOICAFrkAgD05QIAjucCADLpAgDM6gIAZuwCAADuAgCk7wIAPvECANjyAgBy9AIAFvYCALD3AgBK+QIA7voCAIj8AgAi/gIAvP8CAGABAwD6AgMAlAQDAC4GAwDIBwMAbAkDAAYLAwCgDAMAOg4DAN4PAwB4EQMAEhMDAKwUAwBQFgMA6hcDAIQZAwAeGwMAuBwDAFweAwD2HwMAkCEDADQjAwDOJAMAaCYDAAIoAwCmKQMAQCsDANosAwB0LgMAGDADALIxAwBMMwMA5jQDAIo2AwAkOAMAvjkDAGI7AwD8PAMAlj4DADBAAwDUQQMAbkMDAAhFAwCiRgMARkgDAOBJAwB6SwMAFE0DALhOAwBSUAMA7FEDAIZTAwAqVQMAxFYDAF5YAwD4WQMAklsDADZdAwDQXgMAamADAARiAwCoYwMAQmUDANxmAwB2aAMAGmoDALRrAwBObQMA6G4DAIxwAwAmcgMAwHMDAFp1AwD+dgMAmHgDADJ6AwDMewMAcH0DAAp/AwCkgAMASIIDAOKDAwB8hQMAFocDALqIAwBUigMA7osDAIiNAwAsjwMAxpADAGCSAwD6kwMAnpUDADiXAwDSmAMAbJoDABCcAwCqnQMARJ8DAN6gAwB4ogMAHKQDALalAwBQpwMA6qgDAI6qAwAorAMAwq0DAFyvAwAAsQMAmrIDADS0AwDOtQMAcrcDAAy5AwCmugMAQLwDAOS9AwB+vwMAGMEDALzCAwBWxAMA8MUDAIrHAwAuyQMAyMoDAGLMAwD8zQMAoM8DADrRAwDU0gMAbtQDABLWAwCs1wMARtkDAODaAwCE3AMAHt4DALjfAwBS4QMA9uIDAJDkAwAq5gMAxOcDAGjpAwAC6wMAnOwDADbuAwDQ7wMAdPEDAA7zAwCo9AMAQvYDAOb3AwCA+QMAGvsDALT8AwBY/gMA8v8DAIwBBAAmAwQAygQEAGQGBAD+BwQAogkEADwLBADWDAQAcA4EABQQBACuEQQASBMEAOIUBACGFgQAIBgEALoZBABUGwQA+BwEAJIeBAAsIAQA0CEEAGojBAAEJQQAniYEADgoBADcKQQAdisEABAtBACqLgQATjAEAOgxBACCMwQAHDUEAMA2BABaOAQA9DkEAI47BAAoPQQAzD4EAGZABAAAQgQAmkMEAD5FBADYRgQAckgEAAxKBACwSwQASk0EAOROBACIUAQAIlIEALxTBABWVQQA+lYEAJRYBAAuWgQAyFsEAGxdBAAGXwQAoGAEADpiBADeYwQAeGUEABJnBACsaAQAUGoEAOprBACEbQQAKG8EAMJwBABccgQA9nMEAJp1BAA0dwQAzngEAGh6BAACfAQApn0EAEB/BADagAQAdIIEABiEBACyhQQATIcEAOaIBACKigQAJIwEAL6NBABYjwQA8pAEAJaSBAAwlAQAypUEAG6XBAAImQQAopoEADycBADgnQQAep8EABShBACuogQAUqQEAOylBACGpwQAIKkEAMSqBABerAQA+K0EAJKvBAA2sQQA0LIEAGq0BAAOtgQAqLcEAEK5BADcugQAgLwEABq+BAC0vwQATsEEAPLCBACMxAQAJsYEAMDHBABkyQQA/soEAJjMBAAyzgQAzM8EAHDRBAAK0wQApNQEAD7WBADi1wQAfNkEABbbBACw3AQAVN4EAO7fBACI4QQAIuMEAMbkBABg5gQA+ucEAJTpBAA46wQA0uwEAGzuBAAG8AQAqvEEAETzBADe9AQAePYEABz4BAC2+QQAUPsEAPT8BACO/gQAKAAFAMIBBQBmAwUAAAUFAJoGBQA0CAUA2AkFAHILBQAMDQUApg4FAEoQBQDkEQUAfhMFABgVBQC8FgUAVhgFAPAZBQCKGwUAJB0FAMgeBQBiIAUA/CEFAJYjBQA6JQUA1CYFAG4oBQAIKgUArCsFAEYtBQDgLgUAejAFAB4yBQC4MwUAUjUFAOw2BQCQOAUAKjoFAMQ7BQBoPQUAAj8FAJxABQA2QgUA2kMFAHRFBQAORwUAqEgFAExKBQDmSwUAgE0FABpPBQC+UAUAWFIFAPJTBQCMVQUAMFcFAMpYBQBkWgUA/lsFAKJdBQA8XwUA1mAFAHBiBQAUZAUArmUFAEhnBQDiaAUAhmoFACBsBQC6bQUAVG8FAPhwBQCScgUALHQFAMZ1BQBgdwUABHkFAJ56BQA4fAUA0n0FAHZ/BQAQgQUAqoIFAESEBQDohQUAgocFAByJBQC2igUAWowFAPSNBQCOjwUAMpEFAMySBQBmlAUAAJYFAKSXBQA+mQUA2JoFAHKcBQAWngUAsJ8FAEqhBQDkogUAiKQFACKmBQC8pwUAYKkFAPqqBQCUrAUALq4FAMivBQBssQUABrMFAKC0BQA6tgUA3rcFAHi5BQASuwUArLwFAFC+BQDqvwUAhMEFAB7DBQC4xAUAXMYFAPbHBQCQyQUAKssFAM7MBQBozgUAAtAFAKbRBQBA0wUA2tQFAHTWBQAY2AUAstkFAEzbBQDm3AUAit4FACTgBQC+4QUAWOMFAPzkBQCW5gUAMOgFANTpBQBu6wUACO0FAKLuBQBG8AUA4PEFAHrzBQAU9QUAuPYFAFL4BQDs+QUAhvsFACD9BQDE/gUAXgAGAPgBBgCSAwYANgUGANAGBgBqCAYABAoGAJ4LBgBCDQYA3A4GAHYQBgAaEgYAtBMGAE4VBgDoFgYAjBgGACYaBgDAGwYAWh0GAP4eBgCYIAYAMiIGAMwjBgBwJQYACicGAKQoBgBIKgYA4isGAHwtBgAWLwYAujAGAFQyBgDuMwYAiDUGACw3BgDGOAYAYDoGAPo7BgCUPQYAOD8GANJABgBsQgYABkQGAKpFBgBERwYA3kgGAHhKBgAcTAYAtk0GAFBPBgDqUAYAjlIGAChUBgDCVQYAXFcGAABZBgCaWgYANFwGAM5dBgByXwYADGEGAKZiBgBAZAYA5GUGAH5nBgAYaQYAsmoGAFZsBgDwbQYAim8GAC5xBgDIcgYAYnQGAPx1BgCgdwYAOnkGANR6BgBufAYAEn4GAKx/BgBGgQYA4IIGAISEBgAehgYAuIcGAFKJBgDsigYAkIwGACqOBgDEjwYAXpEGAAKTBgCclAYANpYGANCXBgB0mQYADpsGAKicBgBCngYA5p8GAIChBgAaowYAtKQGAFimBgDypwYAjKkGACarBgDKrAYAZK4GAP6vBgCisQYAPLMGANa0BgBwtgYAFLgGAK65BgBIuwYA4rwGAIa+BgAgwAYAusEGAFTDBgD4xAYAksYGACzIBgDGyQYAassGAATNBgCezgYAONAGANzRBgB20wYAENUGAKrWBgBO2AYA6NkGAILbBgAc3QYAtt4GAFrgBgD04QYAjuMGACjlBgDM5gYAZugGAADqBgCa6wYAPu0GANjuBgBy8AYADPIGALDzBgBK9QYA5PYGAIj4BgAi+gYAvPsGAFb9BgD6/gYAlAAHAC4CBwDIAwcAbAUHAAYHBwCgCAcAOgoHAN4LBwB4DQcAEg8HALYQBwBQEgcA6hMHAIQVBwAeFwcAwhgHAFwaBwD2GwcAkB0HADQfBwDOIAcAaCIHAAIkBwCcJQcAQCcHANooBwB0KgcADiwHALItBwBMLwcA5jAHAIAyBwAkNAcAvjUHAFg3BwD8OAcAljoHADA8BwDKPQcAbj8HAAhBBwCiQgcAPEQHAOBFBwB6RwcAFEkHAK5KBwBSTAcA7E0HAIZPBwAqUQcAxFIHAF5UBwD4VQcAklcHADZZBwDQWgcAalwHAAReBwCoXwcAQmEHANxiBwB2ZAcAGmYHALRnBwBOaQcA6GoHAIJsBwAmbgcAwG8HAFpxBwD+cgcAmHQHADJ2BwDMdwcAcHkHAAp7BwCkfAcAPn4HAOJ/BwB8gQcAFoMHALCEBwBUhgcA7ocHAIiJBwAiiwcAxowHAGCOBwD6jwcAnpEHADiTBwDSlAcAbJYHABCYBwCqmQcARJsHAN6cBwB4ngcAHKAHALahBwBQowcA6qQHAI6mBwAoqAcAwqkHAFyrBwAArQcAmq4HADSwBwDOsQcAaLMHAAy1BwCmtgcAQLgHAOS5BwB+uwcAGL0HALK+BwBWwAcA8MEHAIrDBwAkxQcAyMYHAGLIBwD8yQcAlssHADrNBwDUzgcAbtAHABLSBwCs0wcARtUHAODWBwCE2AcAHtoHALjbBwBS3QcA9t4HAJDgBwAq4gcAxOMHAGjlBwAC5wcAnOgHADbqBwDQ6wcAdO0HAA7vBwCo8AcAQvIHAObzBwCA9QcAGvcHALT4BwBY+gcA8vsHAIz9BwAm/wcAygAIAGQCCAD+AwgAmAUIADwHCADWCAgAcAoIAAoMCACuDQgASA8IAOIQCACGEggAIBQIALoVCABUFwgA+BgIAJIaCAAsHAgAxh0IAGofCAAEIQgAniIIADgkCADcJQgAdicIABApCACqKggATiwIAOgtCACCLwgAHDEIAMAyCABaNAgA9DUIAI43CAAoOQgAzDoIAGY8CAAAPggAmj8IAD5BCADYQggAckQIAAxGCACwRwgASkkIAORKCAB+TAgAIk4IALxPCABWUQgA8FIIAJRUCAAuVggAyFcIAGxZCAAGWwgAoFwIADpeCADeXwgAeGEIABJjCACsZAgAUGYIAOpnCACEaQgAHmsIAMJsCABcbggA9m8IAJBxCAA0cwgAznQIAGh2CAACeAgApnkIAEB7CADafAgAdH4IAA6ACACygQgATIMIAOaECACAhggAJIgIAL6JCABYiwgA8owIAJaOCAAwkAgAypEIAG6TCAAIlQgAopYIADyYCADgmQgAepsIABSdCACunggAUqAIAOyhCACGowgAKqUIAMSmCABeqAgA+KkIAJyrCAA2rQgA0K4IAGqwCAAEsggAqLMIAEK1CADctggAdrgIABq6CAC0uwgATr0IAOi+CACCwAgAJsIIAMDDCABaxQgA9MYIAJjICAAyyggAzMsIAHDNCAAKzwgApNAIAD7SCADi0wgAfNUIABbXCACw2AgAVNoIAO7bCACI3QgAIt8IAMbgCABg4ggA+uMIAJ7lCAA45wgA0ugIAGzqCAAQ7AgAqu0IAETvCADe8AgAgvIIABz0CAC29QgAUPcIAOr4CACO+ggAKPwIAML9CABc/wgAAAEJAJoCCQA0BAkAzgUJAGgHCQAMCQkApgoJAEAMCQDaDQkAfg8JABgRCQCyEgkAVhQJAPAVCQCKFwkAJBkJAMgaCQBiHAkA/B0JAJYfCQA6IQkA1CIJAG4kCQAIJgkArCcJAEYpCQDgKgkAhCwJAB4uCQC4LwkAUjEJAPYyCQCQNAkAKjYJAMQ3CQBoOQkAAjsJAJw8CQA2PgkA2j8JAHRBCQAOQwkAqEQJAEJGCQDmRwkAgEkJABpLCQC0TAkAWE4JAPJPCQCMUQkAJlMJAMpUCQBkVgkA/lcJAJhZCQA8WwkA1lwJAHBeCQAKYAkArmEJAEhjCQDiZAkAfGYJACBoCQC6aQkAVGsJAO5sCQCSbgkALHAJAMZxCQBqcwkABHUJAJ52CQA4eAkA3HkJAHZ7CQAQfQkAqn4JAESACQDogQkAgoMJAByFCQC2hgkAWogJAPSJCQCOiwkAKI0JAMyOCQBmkAkAAJIJAJqTCQA+lQkA2JYJAHKYCQAMmgkAsJsJAEqdCQDkngkAfqAJACKiCQC8owkAVqUJAPqmCQCUqAkALqoJAMirCQBsrQkABq8JAKCwCQA6sgkA3rMJAHi1CQAStwkArLgJAFC6CQDquwkAhL0JAB6/CQDCwAkAXMIJAPbDCQCQxQkANMcJAM7ICQBoygkAAswJAJzNCQBAzwkA2tAJAHTSCQAO1AkAstUJAEzXCQDm2AkAgNoJACTcCQC+3QkAWN8JAPLgCQCW4gkAMOQJAMrlCQBk5wkACOkJAKLqCQA87AkA4O0JAHrvCQAU8QkArvIJAFL0CQDs9QkAhvcJACD5CQDE+gkAXvwJAPj9CQCS/wkANgEKANACCgBqBAoADgYKAKgHCgBCCQoA3AoKAHYMCgAaDgoAtA8KAE4RCgDoEgoAjBQKACYWCgDAFwoAWhkKAPQaCgCYHAoAMh4KAMwfCgBmIQoACiMKAKQkCgA+JgoA2CcKAHwpCgAWKwoAsCwKAEouCgDuLwoAiDEKACIzCgDGNAoAYDYKAPo3CgCUOQoAODsKANI8CgBsPgoABkAKAKpBCgBEQwoA3kQKAHhGCgAcSAoAtkkKAFBLCgDqTAoAjk4KAChQCgDCUQoAXFMKAABVCgCaVgoANFgKANhZCgByWwoADF0KAKZeCgBKYAoA5GEKAH5jCgAYZQoAsmYKAFZoCgDwaQoAimsKACRtCgDIbgoAYnAKAPxxCgCWcwoAMHUKANR2CgBueAoACHoKAKJ7CgBGfQoA4H4KAHqACgAeggoAuIMKAFKFCgDshgoAkIgKACqKCgDEiwoAXo0KAAKPCgCckAoANpIKANCTCgB0lQoADpcKAKiYCgBCmgoA5psKAICdCgAanwoAtKAKAE6iCgDyowoAjKUKACanCgDKqAoAZKoKAP6rCgCYrQoAPK8KANawCgBwsgoACrQKAK61CgBItwoA4rgKAHy6CgAgvAoAur0KAFS/CgD4wAoAksIKACzECgDGxQoAascKAATJCgCeygoAOMwKANzNCgB2zwoAENEKAKrSCgBE1AoA6NUKAILXCgAc2QoAttoKAFrcCgD03QoAjt8KACjhCgDM4goAZuQKAADmCgCa5woAPukKANjqCgBy7AoADO4KALDvCgBK8QoA5PIKAH70CgAi9goAvPcKAFb5CgD6+goAlPwKAC7+CgDI/woAbAELAAYDCwCgBAsAOgYLAN4HCwB4CQsAEgsLAKwMCwBQDgsA6g8LAIQRCwAeEwsAwhQLAFwWCwD2FwsAkBkLADQbCwDOHAsAaB4LAAIgCwCmIQsAQCMLANokCwB0JgsADigLALIpCwBMKwsA5iwLAIAuCwAkMAsAvjELAFgzCwDyNAsAljYLADA4CwDKOQsAZDsLAAg9CwCiPgsAPEALANZBCwB6QwsAFEULAK5GCwBISAsA7EkLAIZLCwAgTQsAxE4LAF5QCwD4UQsAklMLADZVCwDQVgsAalgLAARaCwCoWwsAQl0LANxeCwB2YAsAGmILALRjCwBOZQsA8mYLAIxoCwAmagsAwGsLAFptCwD+bgsAmHALADJyCwDMcwsAcHULAAp3CwCkeAsAPnoLANh7CwB8fQsAFn8LALCACwBKggsA7oMLAIiFCwAihwsAvIgLAGCKCwD6iwsAlI0LAC6PCwDSkAsAbJILAAaUCwCqlQsARJcLAN6YCwB4mgsAHJwLALadCwBQnwsA6qALAI6iCwAopAsAwqULAFynCwAAqQsAmqoLADSsCwDOrQsAcq8LAAyxCwCmsgsAQLQLAOS1CwB+twsAGLkLALy6CwBWvAsA8L0LAIq/CwAkwQsAyMILAGLECwD8xQsAlscLADrJCwDUygsAbswLAAjOCwCszwsARtELAODSCwB61AsAHtYLALjXCwBS2QsA7NoLAIbcCwAq3gsAxN8LAF7hCwAC4wsAnOQLADbmCwDQ5wsAdOkLAA7rCwCo7AsAQu4LAObvCwCA8QsAGvMLALT0CwBY9gsA8vcLAIz5CwAw+wsAyvwLAGT+CwD+/wsAmAEMADwDDADWBAwAcAYMAAoIDACkCQwASAsMAOIMDAB8DgwAIBAMALoRDABUEwwA7hQMAJIWDAAsGAwAxhkMAGAbDAAEHQwAnh4MADggDADSIQwAdiMMABAlDACqJgwATigMAOgpDACCKwwAHC0MAMAuDABaMAwA9DEMAI4zDAAyNQwAzDYMAGY4DAAAOgwApDsMAD49DADYPgwAckAMAAxCDACwQwwASkUMAORGDAB+SAwAIkoMALxLDABWTQwA8E4MAJRQDAAuUgwAyFMMAGJVDAAGVwwAoFgMADpaDADUWwwAeF0MABJfDACsYAwARmIMAOpjDACEZQwAHmcMALhoDABcagwA9msMAJBtDAAqbwwAznAMAGhyDAACdAwApnUMAEB3DADaeAwAdHoMABh8DACyfQwATH8MAOaADACKggwAJIQMAL6FDABYhwwA/IgMAJaKDAAwjAwAyo0MAGSPDAAIkQwAopIMADyUDADWlQwAepcMABSZDACumgwASJwMAOydDACGnwwAIKEMALqiDABepAwA+KUMAJKnDAAsqQwA0KoMAGqsDAAErgwAnq8MAEKxDADcsgwAdrQMABq2DAC0twwATrkMAOi6DACMvAwAJr4MAMC/DABawQwA/sIMAJjEDAAyxgwAzMcMAHDJDAAKywwApMwMAD7ODADizwwAfNEMABbTDACw1AwAVNYMAO7XDACI2QwAItsMAMbcDABg3gwA+t8MAJThDAAu4wwA0uQMAGzmDAAG6AwAoOkMAETrDADe7AwAeO4MABLwDAC28QwAUPMMAOr0DACE9gwAKPgMAML5DABc+wwA9vwMAJr+DAA0AA0AzgENAGgDDQAMBQ0ApgYNAEAIDQDkCQ0AfgsNABgNDQCyDg0AVhANAPARDQCKEw0AJBUNAMgWDQBiGA0A/BkNAJYbDQA6HQ0A1B4NAG4gDQASIg0ArCMNAEYlDQDgJg0AeigNAB4qDQC4Kw0AUi0NAOwuDQCQMA0AKjINAMQzDQBeNQ0AAjcNAJw4DQA2Og0A0DsNAGo9DQAOPw0AqEANAEJCDQDcQw0AgEUNABpHDQC0SA0AWEoNAPJLDQCMTQ0AJk8NAMpQDQBkUg0A/lMNAKJVDQA8Vw0A1lgNAHBaDQAUXA0Arl0NAEhfDQDiYA0AfGINACBkDQC6ZQ0AVGcNAO5oDQCSag0ALGwNAMZtDQBgbw0ABHENAJ5yDQA4dA0A0nUNAHZ3DQAQeQ0AqnoNAER8DQDefQ0Agn8NAByBDQC2gg0AWoQNAPSFDQCOhw0AKIkNAMyKDQBmjA0AAI4NAJqPDQA+kQ0A2JINAHKUDQAMlg0AsJcNAEqZDQDkmg0AiJwNACKeDQC8nw0AVqENAPqiDQCUpA0ALqYNAMinDQBsqQ0ABqsNAKCsDQA6rg0A3q8NAHixDQASsw0ArLQNAEa2DQDqtw0AhLkNAB67DQC4vA0AXL4NAPa/DQCQwQ0AKsMNAM7EDQBoxg0AAsgNAJzJDQBAyw0A2swNAHTODQAO0A0AstENAEzTDQDm1A0AgNYNACTYDQC+2Q0AWNsNAPLcDQCW3g0AMOANAMrhDQBk4w0ACOUNAKLmDQA86A0A4OkNAHrrDQAU7Q0Aru4NAFLwDQDs8Q0AhvMNACD1DQDE9g0AXvgNAPj5DQCS+w0ANv0NAND+DQBqAA4ABAIOAKgDDgBCBQ4A3AYOAHYIDgAaCg4AtAsOAE4NDgDoDg4AghAOACYSDgDAEw4AWhUOAPQWDgCYGA4AMhoOAMwbDgBmHQ4ACh8OAKQgDgA+Ig4A2CMOAHwlDgAWJw4AsCgOAEoqDgDuKw4AiC0OACIvDgDGMA4AYDIOAPozDgCUNQ4AODcOANI4DgBsOg4ABjwOAKo9DgBEPw4A3kAOAHhCDgAcRA4AtkUOAFBHDgDqSA4AjkoOAChMDgDCTQ4AXE8OAABRDgCaUg4ANFQOAM5VDgByVw4ADFkOAKZaDgBAXA4A5F0OAH5fDgAYYQ4AsmIOAExkDgDwZQ4AimcOACRpDgC+ag4AYmwOAPxtDgCWbw4AMHEOANRyDgBudA4ACHYOAKJ3DgBGeQ4A4HoOAHp8DgAUfg4AuH8OAFKBDgDsgg4AkIQOACqGDgDEhw4AXokOAAKLDgCcjA4ANo4OANCPDgB0kQ4ADpMOAKiUDgBClg4A3JcOAICZDgAamw4AtJwOAE6eDgDynw4AjKEOACajDgDApA4AZKYOAP6nDgCYqQ4APKsOANasDgBwrg4ACrAOAK6xDgBIsw4A4rQOAHy2DgAguA4AurkOAFS7DgDuvA4Akr4OACzADgDGwQ4AYMMOAATFDgCexg4AOMgOANzJDgB2yw4AEM0OAKrODgBE0A4A6NEOAILTDgAc1Q4AttYOAFrYDgD02Q4AjtsOACjdDgDM3g4AZuAOAADiDgCa4w4ANOUOANjmDgBy6A4ADOoOAKbrDgBK7Q4A5O4OAH7wDgAi8g4AvPMOAFb1DgDw9g4AlPgOAC76DgDI+w4AYv0OAAb/DgCgAA8AOgIPANQDDwB4BQ8AEgcPAKwIDwBGCg8A6gsPAIQNDwAeDw8AwhAPAFwSDwD2Ew8AkBUPADQXDwDOGA8AaBoPAAIcDwCmHQ8AQB8PANogDwB0Ig8ADiQPALIlDwBMJw8A5igPAIAqDwAkLA8Avi0PAFgvDwDyMA8AljIPADA0DwDKNQ8AZDcPAAg5DwCiOg8APDwPANY9DwB6Pw8AFEEPAK5CDwBIRA8A7EUPAIZHDwAgSQ8AukoPAF5MDwD4TQ8Akk8PACxRDwDQUg8AalQPAARWDwCoVw8AQlkPANxaDwB2XA8AGl4PALRfDwBOYQ8A6GIPAIxkDwAmZg8AwGcPAFppDwD+ag8AmGwPADJuDwDMbw8AcHEPAApzDwCkdA8APnYPAOJ3DwB8eQ8AFnsPALB8DwBUfg8A7n8PAIiBDwAigw8AvIQPAGCGDwD6hw8AlIkPAC6LDwDSjA8AbI4PAAaQDwCgkQ8ARJMPAN6UDwB4lg8AEpgPALaZDwBQmw8A6pwPAISeDwAooA8AwqEPAFyjDwD2pA8AmqYPADSoDwDOqQ8AcqsPAAytDwCmrg8AQLAPAOSxDwB+sw8AGLUPALK2DwBWuA8A8LkPAIq7DwAkvQ8AyL4PAGLADwD8wQ8AlsMPADrFDwDUxg8AbsgPAAjKDwCsyw8ARs0PAODODwB60A8AFNIPALjTDwBS1Q8A7NYPAIbYDwAq2g8AxNsPAF7dDwD43g8AnOAPADbiDwDQ4w8AdOUPAA7nDwCo6A8AQuoPAObrDwCA7Q8AGu8PALTwDwBY8g8A8vMPAIz1DwAm9w8AyvgPAGT6DwD++w8AmP0PADz/DwDWABAAcAIQAAoEEACkBRAASAcQAOIIEAB8ChAAFgwQALoNEABUDxAA7hAQAIgSEAAsFBAAxhUQAGAXEAAEGRAAnhoQADgcEADSHRAAdh8QABAhEACqIhAARCQQAOglEACCJxAAHCkQALYqEABaLBAA9C0QAI4vEAAyMRAAzDIQAGY0EAAANhAApDcQAD45EADYOhAAcjwQAAw+EACwPxAASkEQAORCEAB+RBAAIkYQALxHEABWSRAA8EoQAJRMEAAuThAAyE8QAGJREAAGUxAAoFQQADpWEADUVxAAeFkQABJbEACsXBAARl4QAOBfEACEYRAAHmMQALhkEABcZhAA9mcQAJBpEAAqaxAAzmwQAGhuEAACcBAAnHEQAEBzEADadBAAdHYQAA54EACyeRAATHsQAOZ8EACAfhAAJIAQAL6BEABYgxAA/IQQAJaGEAAwiBAAyokQAG6LEAAIjRAAoo4QADyQEADgkRAAepMQABSVEACulhAAUpgQAOyZEACGmxAAIJ0QALqeEABeoBAA+KEQAJKjEAAspRAA0KYQAGqoEAAEqhAAnqsQAEKtEADcrhAAdrAQABCyEAC0sxAATrUQAOi2EACCuBAAJroQAMC7EABavRAA9L4QAJjAEAAywhAAzMMQAGbFEAAKxxAApMgQAD7KEADYyxAAfM0QABbPEACw0BAAStIQAO7TEACI1RAAItcQALzYEABg2hAA+tsQAJTdEAA43xAA0uAQAGziEAAG5BAAquUQAETnEADe6BAAeOoQABzsEAC27RAAUO8QAOrwEACO8hAAKPQQAML1EABc9xAAAPkQAJr6EAA0/BAAzv0QAGj/EAAMAREApgIRAEAEEQDaBREAfgcRABgJEQCyChEATAwRAPANEQCKDxEAJBERAL4SEQBiFBEA/BURAJYXEQAwGREA1BoRAG4cEQAIHhEArB8RAEYhEQDgIhEAeiQRAB4mEQC4JxEAUikRAOwqEQCQLBEAKi4RAMQvEQBeMREA+DIRAJw0EQA2NhEA0DcRAGo5EQAOOxEAqDwRAEI+EQDcPxEAgEERABpDEQC0RBEATkYRAPJHEQCMSREAJksRAMpMEQBkThEA/k8RAJhREQA8UxEA1lQRAHBWEQAKWBEArlkRAEhbEQDiXBEAfF4RACBgEQC6YREAVGMRAPhkEQCSZhEALGgRAMZpEQBgaxEABG0RAJ5uEQA4cBEA0nERAHZzEQAQdREAqnYRAER4EQDoeREAgnsRABx9EQC2fhEAUIARAPSBEQCOgxEAKIURAMKGEQBmiBEAAIoRAJqLEQA0jREA2I4RAHKQEQAMkhEAppMRAEqVEQDklhEAfpgRACKaEQC8mxEAVp0RAPCeEQCUoBEALqIRAMijEQBipREABqcRAKCoEQA6qhEA1KsRAHitEQASrxEArLARAEayEQDqsxEAhLURAB63EQDCuBEAXLoRAPa7EQCQvREANL8RAM7AEQBowhEAAsQRAJzFEQBAxxEA2sgRAHTKEQAOzBEAss0RAEzPEQDm0BEAgNIRACTUEQC+1REAWNcRAPLYEQCW2hEAMNwRAMrdEQBk3xEA/uARAKLiEQA85BEA1uURAHrnEQAU6REAruoRAEjsEQDs7REAhu8RACDxEQC68hEAXvQRAPj1EQCS9xEALPkRAND6EQBq/BEABP4RAJ7/EQBCARIA3AISAHYEEgAaBhIAtAcSAE4JEgDoChIAjAwSACYOEgDADxIAWhESAP4SEgCYFBIAMhYSAMwXEgBwGRIAChsSAKQcEgA+HhIA4h8SAHwhEgAWIxIAsCQSAEomEgDuJxIAiCkSACIrEgC8LBIAYC4SAPovEgCUMRIALjMSANI0EgBsNhIABjgSAKA5EgBEOxIA3jwSAHg+EgASQBIAtkESAFBDEgDqRBIAhEYSAChIEgDCSRIAXEsSAPZMEgCaThIANFASAM5REgByUxIADFUSAKZWEgBAWBIA5FkSAH5bEgAYXRIAsl4SAFZgEgDwYRIAimMSACRlEgDIZhIAYmgSAPxpEgCWaxIAOm0SANRuEgBucBIACHISAKxzEgBGdRIA4HYSAHp4EgAeehIAuHsSAFJ9EgDsfhIAkIASACqCEgDEgxIAXoUSAAKHEgCciBIANooSANCLEgB0jRIADo8SAKiQEgBCkhIA5pMSAICVEgAalxIAtJgSAFiaEgDymxIAjJ0SACafEgDKoBIAZKISAP6jEgCYpRIAMqcSANaoEgBwqhIACqwSAKStEgBIrxIA4rASAHyyEgAWtBIAurUSAFS3EgDuuBIAiLoSACy8EgDGvRIAYL8SAPrAEgCewhIAOMQSANLFEgB2xxIAEMkSAKrKEgBEzBIA6M0SAILPEgAc0RIAttISAFrUEgD01RIAjtcSACjZEgDM2hIAZtwSAADeEgCa3xIAPuESANjiEgBy5BIADOYSALDnEgBK6RIA5OoSAIjsEgAi7hIAvO8SAFbxEgDw8hIAlPQSAC72EgDI9xIAYvkSAAb7EgCg/BIAOv4SANT/EgB4ARMAEgMTAKwEEwBGBhMA6gcTAIQJEwAeCxMAuAwTAFwOEwD2DxMAkBETACoTEwDEFBMAaBYTAAIYEwCcGRMAQBsTANocEwB0HhMADiATALIhEwBMIxMA5iQTAIAmEwAkKBMAvikTAFgrEwDyLBMAli4TADAwEwDKMRMAbjMTAAg1EwCiNhMAPDgTAOA5EwB6OxMAFD0TAK4+EwBSQBMA7EETAIZDEwAgRRMAukYTAF5IEwD4SRMAkksTACxNEwDQThMAalATAARSEwCeUxMAQlUTANxWEwB2WBMAEFoTAKpbEwBOXRMA6F4TAIJgEwAmYhMAwGMTAFplEwD0ZhMAmGgTADJqEwDMaxMAZm0TAApvEwCkcBMAPnITANhzEwB8dRMAFncTALB4EwBKehMA7nsTAIh9EwAifxMAvIATAGCCEwD6gxMAlIUTADiHEwDSiBMAbIoTAAaMEwCqjRMARI8TAN6QEwB4khMAHJQTALaVEwBQlxMA6pgTAI6aEwAonBMAwp0TAFyfEwD2oBMAmqITADSkEwDOpRMAaKcTAAypEwCmqhMAQKwTANqtEwB+rxMAGLETALKyEwBMtBMA8LUTAIq3EwAkuRMAvroTAGK8EwD8vRMAlr8TADDBEwDUwhMAbsQTAAjGEwCsxxMARskTAODKEwB6zBMAFM4TALjPEwBS0RMA7NITAIbUEwAq1hMAxNcTAF7ZEwD42hMAnNwTADbeEwDQ3xMAauETAA7jEwCo5BMAQuYTANznEwCA6RMAGusTALTsEwBY7hMA8u8TAIzxEwAm8xMAyvQTAGT2EwD+9xMAmPkTADz7EwDW/BMAcP4TAAoAFACuARQASAMUAOIEFAB8BhQAIAgUALoJFABUCxQA7gwUAJIOFAAsEBQAxhEUAGATFAAEFRQAnhYUADgYFADSGRQAdhsUABAdFACqHhQARCAUAOghFACCIxQAHCUUALYmFABQKBQA9CkUAI4rFAAoLRQAwi4UAGYwFAAAMhQAmjMUADQ1FADYNhQAcjgUAAw6FACmOxQASj0UAOQ+FAB+QBQAIkIUALxDFABWRRQA8EYUAJRIFAAuShQAyEsUAGJNFAAGTxQAoFAUADpSFADUUxQAeFUUABJXFACsWBQAUFoUAOpbFACEXRQAHl8UALhgFABcYhQA9mMUAJBlFAAqZxQAzmgUAGhqFAACbBQAnG0UADZvFADacBQAdHIUAA50FACodRQATHcUAOZ4FACAehQAGnwUAL59FABYfxQA8oAUAJaCFAAwhBQAyoUUAGSHFAAIiRQAoooUADyMFADWjRQAeo8UABSRFACukhQASJQUAOyVFACGlxQAIJkUAMSaFABenBQA+J0UAJKfFAA2oRQA0KIUAGqkFAAEphQAqKcUAEKpFADcqhQAdqwUABCuFAC0rxQATrEUAOiyFACCtBQAJrYUAMC3FABauRQA9LoUAJi8FAAyvhQAzL8UAGbBFAAKwxQApMQUAD7GFADYxxQAfMkUABbLFACwzBQASs4UAOTPFACI0RQAItMUALzUFABg1hQA+tcUAJTZFAAu2xQA0twUAGzeFAAG4BQAoOEUAETjFADe5BQAeOYUABLoFAC26RQAUOsUAOrsFACE7hQAKPAUAMLxFABc8xQAAPUUAJr2FAA0+BQAzvkUAHL7FAAM/RQApv4UAEAAFQDkARUAfgMVABgFFQCyBhUAVggVAPAJFQCKCxUAJA0VAL4OFQBiEBUA/BEVAJYTFQAwFRUA1BYVAG4YFQAIGhUArBsVAEYdFQDgHhUAeiAVAB4iFQC4IxUAUiUVAOwmFQCQKBUAKioVAMQrFQBeLRUAAi8VAJwwFQA2MhUA0DMVAHQ1FQAONxUAqDgVAEI6FQDmOxUAgD0VABo/FQC0QBUATkIVAPJDFQCMRRUAJkcVAMBIFQBkShUA/ksVAJhNFQAyTxUA1lAVAHBSFQAKVBUApFUVAEhXFQDiWBUAfFoVABZcFQC6XRUAVF8VAO5gFQCSYhUALGQVAMZlFQBgZxUABGkVAJ5qFQA4bBUA0m0VAHZvFQAQcRUAqnIVAER0FQDodRUAgncVABx5FQC2ehUAWnwVAPR9FQCOfxUAKIEVAMyCFQBmhBUAAIYVAJqHFQA+iRUA2IoVAHKMFQAMjhUAsI8VAEqRFQDkkhUAfpQVABiWFQC8lxUAVpkVAPCaFQCKnBUALp4VAMifFQBioRUA/KIVAKCkFQA6phUA1KcVAG6pFQASqxUArKwVAEauFQDqrxUAhLEVAB6zFQC4tBUAXLYVAPa3FQCQuRUAKrsVAM68FQBovhUAAsAVAJzBFQBAwxUA2sQVAHTGFQAYyBUAsskVAEzLFQDmzBUAgM4VACTQFQC+0RUAWNMVAPLUFQCW1hUAMNgVAMrZFQBk2xUACN0VAKLeFQA84BUA1uEVAHrjFQAU5RUAruYVAEjoFQDi6RUAhusVACDtFQC67hUAVPAVAPjxFQCS8xUALPUVAND2FQBq+BUABPoVAJ77FQBC/RUA3P4VAHYAFgAQAhYAtAMWAE4FFgDoBhYAgggWACYKFgDACxYAWg0WAPQOFgCYEBYAMhIWAMwTFgBmFRYAChcWAKQYFgA+GhYA4hsWAHwdFgAWHxYAsCAWAFQiFgDuIxYAiCUWACInFgDGKBYAYCoWAPorFgCULRYALi8WANIwFgBsMhYABjQWAKA1FgBENxYA3jgWAHg6FgASPBYAtj0WAFA/FgDqQBYAhEIWAChEFgDCRRYAXEcWAPZIFgCaShYANEwWAM5NFgBoTxYADFEWAKZSFgBAVBYA2lUWAH5XFgAYWRYAsloWAExcFgDwXRYAil8WACRhFgC+YhYAYmQWAPxlFgCWZxYAMGkWANRqFgBubBYACG4WAKJvFgBGcRYA4HIWAHp0FgAUdhYAuHcWAFJ5FgDsehYAhnwWACp+FgDEfxYAXoEWAPiCFgCchBYANoYWANCHFgBqiRYADosWAKiMFgBCjhYA5o8WAICRFgAakxYAtJQWAFiWFgDylxYAjJkWACabFgDKnBYAZJ4WAP6fFgCYoRYAPKMWANakFgBwphYACqgWAK6pFgBIqxYA4qwWAHyuFgAWsBYAurEWAFSzFgDutBYAiLYWACy4FgDGuRYAYLsWAPq8FgCevhYAOMAWANLBFgBswxYAEMUWAKrGFgBEyBYA3skWAILLFgAczRYAts4WAFDQFgD00RYAjtMWACjVFgDC1hYAZtgWAADaFgCa2xYAPt0WANjeFgBy4BYADOIWALDjFgBK5RYA5OYWAH7oFgAi6hYAvOsWAFbtFgDw7hYAlPAWAC7yFgDI8xYAbPUWAAb3FgCg+BYAOvoWANT7FgB4/RYAEv8WAKwAFwBGAhcA6gMXAIQFFwAeBxcAuAgXAFIKFwD2CxcAkA0XACoPFwDEEBcAaBIXAAIUFwCcFRcANhcXANoYFwB0GhcADhwXAKgdFwBMHxcA5iAXAIAiFwAkJBcAviUXAFgnFwDyKBcAlioXADAsFwDKLRcAZC8XAAgxFwCiMhcAPDQXANY1FwB6NxcAFDkXAK46FwBSPBcA7D0XAIY/FwAgQRcAxEIXAF5EFwD4RRcAkkcXADZJFwDQShcAakwXAAROFwCeTxcAQlEXANxSFwB2VBcAEFYXALRXFwBOWRcA6FoXAIJcFwAmXhcAwF8XAFphFwD0YhcAjmQXADJmFwDMZxcAZmkXAABrFwCkbBcAPm4XANhvFwB8cRcAFnMXALB0FwBKdhcA7ncXAIh5FwAiexcAvHwXAGB+FwD6fxcAlIEXAC6DFwDShBcAbIYXAAaIFwCqiRcARIsXAN6MFwB4jhcAHJAXALaRFwBQkxcA6pQXAI6WFwAomBcAwpkXAFybFwD2nBcAmp4XADSgFwDOoRcAaKMXAAylFwCmphcAQKgXANqpFwB+qxcAGK0XALKuFwBWsBcA8LEXAIqzFwAktRcAyLYXAGK4FwD8uRcAlrsXADq9FwDUvhcAbsAXAAjCFwCswxcARsUXAODGFwB6yBcAFMoXALjLFwBSzRcA7M4XAIbQFwAq0hcAxNMXAF7VFwD41hcAnNgXADbaFwDQ2xcAat0XAA7fFwCo4BcAQuIXANzjFwCA5RcAGucXALToFwBO6hcA8usXAIztFwAm7xcAwPAXAGTyFwD+8xcAmPUXADz3FwDW+BcAcPoXAAr8FwCu/RcASP8XAOIAGAB8AhgAIAQYALoFGABUBxgA7ggYAJIKGAAsDBgAxg0YAGAPGAAEERgAnhIYADgUGADSFRgAdhcYABAZGACqGhgARBwYAN4dGACCHxgAHCEYALYiGABQJBgA9CUYAI4nGAAoKRgAwioYAGYsGAAALhgAmi8YADQxGADYMhgAcjQYAAw2GACmNxgASjkYAOQ6GAB+PBgAGD4YALw/GABWQRgA8EIYAJREGAAuRhgAyEcYAGJJGAAGSxgAoEwYADpOGADUTxgAeFEYABJTGACsVBgARlYYAOpXGACEWRgAHlsYALhcGABcXhgA9l8YAJBhGAAqYxgAzmQYAGhmGAACaBgAnGkYAEBrGADabBgAdG4YAA5wGACycRgATHMYAOZ0GACAdhgAJHgYAL55GABYexgA8nwYAIx+GAAwgBgAyoEYAGSDGAD+hBgAooYYADyIGADWiRgAcIsYABSNGACujhgASJAYAOKRGACGkxgAIJUYALqWGABUmBgA+JkYAJKbGAAsnRgA0J4YAGqgGAAEohgAnqMYAEKlGADcphgAdqgYABCqGAC0qxgATq0YAOiuGACCsBgAJrIYAMCzGABatRgA/rYYAJi4GAAyuhgAzLsYAHC9GAAKvxgApMAYAD7CGADYwxgAfMUYABbHGACwyBgASsoYAO7LGACIzRgAIs8YALzQGABW0hgA+tMYAJTVGAAu1xgAyNgYAGzaGAAG3BgAoN0YAETfGADe4BgAeOIYABLkGAC25RgAUOcYAOroGACE6hgAKOwYAMLtGABc7xgA9vAYAJryGAA09BgAzvUYAGj3GAAM+RgApvoYAED8GADa/RgAfv8YABgBGQCyAhkATAQZAOYFGQCKBxkAJAkZAL4KGQBiDBkA/A0ZAJYPGQAwERkA1BIZAG4UGQAIFhkAohcZAEYZGQDgGhkAehwZABQeGQC4HxkAUiEZAOwiGQCQJBkAKiYZAMQnGQBeKRkAAisZAJwsGQA2LhkA0C8ZAHQxGQAOMxkAqDQZAEI2GQDmNxkAgDkZABo7GQC0PBkAWD4ZAPI/GQCMQRkAJkMZAMBEGQBkRhkA/kcZAJhJGQAySxkA1kwZAHBOGQAKUBkApFEZAEhTGQDiVBkAfFYZABZYGQC6WRkAVFsZAO5cGQCIXhkALGAZAMZhGQBgYxkA+mQZAJ5mGQA4aBkA0mkZAGxrGQAQbRkAqm4ZAERwGQDocRkAgnMZABx1GQC2dhkAWngZAPR5GQCOexkAKH0ZAMx+GQBmgBkAAIIZAJqDGQA+hRkA2IYZAHKIGQAMihkAsIsZAEqNGQDkjhkAfpAZACKSGQC8kxkAVpUZAPCWGQCKmBkALpoZAMibGQBinRkA/J4ZAKCgGQA6ohkA1KMZAG6lGQASpxkArKgZAEaqGQDgqxkAhK0ZAB6vGQC4sBkAUrIZAPazGQCQtRkAKrcZAM64GQBouhkAArwZAJy9GQBAvxkA2sAZAHTCGQAOxBkAssUZAEzHGQDmyBkAgMoZACTMGQC+zRkAWM8ZAPLQGQCW0hkAMNQZAMrVGQBk1xkACNkZAKLaGQA83BkA1t0ZAHrfGQAU4RkAruIZAEjkGQDs5RkAhucZACDpGQC66hkAXuwZAPjtGQCS7xkALPEZAMbyGQBq9BkABPYZAJ73GQA4+RkA3PoZAHb8GQAQ/hkAqv8ZAE4BGgDoAhoAggQaABwGGgDABxoAWgkaAPQKGgCYDBoAMg4aAMwPGgBmERoAChMaAKQUGgA+FhoA2BcaAHwZGgAWGxoAsBwaAEoeGgDuHxoAiCEaACIjGgDGJBoAYCYaAPonGgCUKRoAOCsaANIsGgBsLhoABjAaAKAxGgBEMxoA3jQaAHg2GgAcOBoAtjkaAFA7GgDqPBoAhD4aAChAGgDCQRoAXEMaAPZEGgCaRhoANEgaAM5JGgBySxoADE0aAKZOGgBAUBoA5FEaAH5TGgAYVRoAslYaAFZYGgDwWRoAilsaACRdGgC+XhoAYmAaAPxhGgCWYxoAMGUaANRmGgBuaBoACGoaAKJrGgBGbRoA4G4aAHpwGgAUchoAuHMaAFJ1GgDsdhoAhngaACp6GgDEexoAXn0aAPh+GgCcgBoANoIaANCDGgBqhRoADocaAKiIGgBCihoA3IsaAICNGgAajxoAtJAaAE6SGgDykxoAjJUaACaXGgDAmBoAZJoaAP6bGgCYnRoAPJ8aANagGgBwohoACqQaAK6lGgBIpxoA4qgaAHyqGgAgrBoAuq0aAFSvGgDusBoAkrIaACy0GgDGtRoAYLcaAPq4GgCeuhoAOLwaANK9GgBsvxoAEMEaAKrCGgBExBoA3sUaAILHGgAcyRoAtsoaAFDMGgD0zRoAjs8aACjRGgDC0hoAZtQaAADWGgCa1xoANNkaANjaGgBy3BoADN4aALDfGgBK4RoA5OIaAH7kGgAi5hoAvOcaAFbpGgDw6hoAlOwaAC7uGgDI7xoAYvEaAAbzGgCg9BoAOvYaANT3GgB4+RoAEvsaAKz8GgBG/hoA6v8aAIQBGwAeAxsAuAQbAFIGGwD2BxsAkAkbACoLGwDEDBsAaA4bAAIQGwCcERsANhMbANoUGwB0FhsADhgbAKgZGwBMGxsA5hwbAIAeGwAaIBsAviEbAFgjGwDyJBsAjCYbADAoGwDKKRsAZCsbAAgtGwCiLhsAPDAbANYxGwB6MxsAFDUbAK42GwBIOBsA7DkbAIY7GwAgPRsAuj4bAF5AGwD4QRsAkkMbADZFGwDQRhsAakgbAARKGwCeSxsAQk0bANxOGwB2UBsAEFIbALRTGwBOVRsA6FYbAIJYGwAmWhsAwFsbAFpdGwD0XhsAjmAbADJiGwDMYxsAZmUbAABnGwCkaBsAPmobANhrGwBybRsAFm8bALBwGwBKchsA7nMbAIh1GwAidxsAvHgbAGB6GwD6exsAlH0bAC5/GwDSgBsAbIIbAAaEGwCghRsARIcbAN6IGwB4ihsAEowbALaNGwBQjxsA6pAbAISSGwAelBsAwpUbAFyXGwD2mBsAkJobADScGwDOnRsAaJ8bAAyhGwCmohsAQKQbANqlGwB+pxsAGKkbALKqGwBMrBsA8K0bAIqvGwAksRsAvrIbAGK0GwD8tRsAlrcbADC5GwDUuhsAbrwbAAi+GwCsvxsARsEbAODCGwB6xBsAHsYbALjHGwBSyRsA7MobAJDMGwAqzhsAxM8bAF7RGwD40hsAnNQbADbWGwDQ1xsAatkbAA7bGwCo3BsAQt4bANzfGwCA4RsAGuMbALTkGwBO5hsA8ucbAIzpGwAm6xsAwOwbAGTuGwD+7xsAmPEbADLzGwDW9BsAcPYbAAr4GwCk+RsASPsbAOL8GwB8/hsAFgAcALoBHABUAxwA7gQcAJIGHAAsCBwAxgkcAGALHAAEDRwAng4cADgQHADSERwAdhMcABAVHACqFhwARBgcAOgZHACCGxwAHB0cALYeHABQIBwA9CEcAI4jHAAoJRwAwiYcAGYoHAAAKhwAmiscADQtHADYLhwAcjAcAAwyHACmMxwASjUcAOQ2HAB+OBwAGDocALw7HABWPRwA8D4cAIpAHAAuQhwAyEMcAGJFHAAGRxwAoEgcADpKHADUSxwAeE0cABJPHACsUBwARlIcAOpTHACEVRwAHlccALhYHABcWhwA9lscAJBdHAAqXxwAzmAcAGhiHAACZBwAnGUcAEBnHADaaBwAdGocAA5sHACobRwATG8cAOZwHACAchwAJHQcAL51HABYdxwA8ngcAIx6HAAwfBwAyn0cAGR/HAD+gBwAooIcADyEHADWhRwAcIccABSJHACuihwASIwcAOKNHACGjxwAIJEcALqSHABelBwA+JUcAJKXHAAsmRwA0JocAGqcHAAEnhwAnp8cAEKhHADcohwAdqQcABCmHAC0pxwATqkcAOiqHACCrBwAJq4cAMCvHABasRwA/rIcAJi0HAAythwAzLccAGa5HAAKuxwApLwcAD6+HADYvxwAfMEcABbDHACwxBwASsYcAOTHHACIyRwAIsscALzMHABgzhwA+s8cAJTRHAAu0xwA0tQcAGzWHAAG2BwAqtkcAETbHADe3BwAeN4cABzgHAC24RwAUOMcAOrkHACE5hwAKOgcAMLpHABc6xwA9uwcAJruHAA08BwAzvEcAGjzHAAM9RwApvYcAED4HADa+RwAfvscABj9HACy/hwATAAdAOYBHQCKAx0AJAUdAL4GHQBiCB0A/AkdAJYLHQAwDR0A1A4dAG4QHQAIEh0AohMdAEYVHQDgFh0AehgdABQaHQC4Gx0AUh0dAOweHQCQIB0AKiIdAMQjHQBeJR0AAicdAJwoHQA2Kh0A0CsdAHQtHQAOLx0AqDAdAEIyHQDmMx0AgDUdABo3HQC0OB0ATjodAPI7HQCMPR0AJj8dAMBAHQBkQh0A/kMdAJhFHQAyRx0A1kgdAHBKHQAKTB0ApE0dAEhPHQDiUB0AfFIdABZUHQC6VR0AVFcdAO5YHQCIWh0ALFwdAMZdHQBgXx0A+mAdAJ5iHQA4ZB0A0mUdAHZnHQAQaR0AqmodAERsHQDobR0Agm8dABxxHQC2ch0AWnQdAPR1HQCOdx0AKHkdAMx6HQBmfB0AAH4dAJp/HQA+gR0A2IIdAHKEHQAMhh0AsIcdAEqJHQDkih0AfowdABiOHQC8jx0AVpEdAPCSHQCKlB0ALpYdAMiXHQBimR0A/JodAKCcHQA6nh0A1J8dAG6hHQASox0ArKQdAEamHQDgpx0AhKkdAB6rHQC4rB0AXK4dAPavHQCQsR0AKrMdAM60HQBoth0AArgdAJy5HQBAux0A2rwdAHS+HQAOwB0AssEdAEzDHQDmxB0AgMYdACTIHQC+yR0AWMsdAPLMHQCWzh0AMNAdAMrRHQBk0x0ACNUdAKLWHQA82B0A1tkdAHrbHQAU3R0Art4dAEjgHQDi4R0AhuMdACDlHQC65h0AVOgdAPjpHQCS6x0ALO0dAMbuHQBq8B0ABPIdAJ7zHQBC9R0A3PYdAHb4HQAQ+h0AtPsdAE79HQDo/h0AggAeACYCHgDAAx4AWgUeAPQGHgCYCB4AMgoeAMwLHgBmDR4ACg8eAKQQHgA+Eh4A4hMeAHwVHgAWFx4AsBgeAEoaHgDuGx4AiB0eACIfHgC8IB4AYCIeAPojHgCUJR4ALiceANIoHgBsKh4ABiweAKAtHgBELx4A3jAeAHgyHgASNB4AtjUeAFA3HgDqOB4AjjoeACg8HgDCPR4AXD8eAPZAHgCaQh4ANEQeAM5FHgBoRx4ADEkeAKZKHgBATB4A2k0eAH5PHgAYUR4AslIeAExUHgDmVR4AilceACRZHgC+Wh4AWFweAPxdHgCWXx4AMGEeANRiHgBuZB4ACGYeAKJnHgBGaR4A4GoeAHpsHgAUbh4AuG8eAFJxHgDsch4AhnQeACp2HgDEdx4AXnkeAPh6HgCcfB4ANn4eANB/HgB0gR4ADoMeAKiEHgBChh4A5oceAICJHgAaix4AtIweAFiOHgDyjx4AjJEeACaTHgDKlB4AZJYeAP6XHgCYmR4AMpseANacHgBwnh4ACqAeAKShHgBIox4A4qQeAHymHgAWqB4AuqkeAFSrHgDurB4AiK4eACywHgDGsR4AYLMeAPq0HgCeth4AOLgeANK5HgBsux4AEL0eAKq+HgBEwB4A3sEeAILDHgAcxR4AtsYeAFDIHgD0yR4AjsseACjNHgDMzh4AZtAeAADSHgCa0x4APtUeANjWHgBy2B4ADNoeALDbHgBK3R4A5N4eAH7gHgAi4h4AvOMeAFblHgDw5h4AiugeAC7qHgDI6x4AYu0eAPzuHgCg8B4AOvIeANTzHgBu9R4AEvceAKz4HgBG+h4A4PseAIT9HgAe/x4AuAAfAFICHwD2Ax8AkAUfACoHHwDECB8AaAofAAIMHwCcDR8ANg8fANoQHwB0Eh8ADhQfALIVHwBMFx8A5hgfAIAaHwAkHB8Avh0fAFgfHwDyIB8AliIfADAkHwDKJR8AZCcfAAgpHwCiKh8APCwfANYtHwB6Lx8AFDEfAK4yHwBINB8A7DUfAIY3HwAgOR8AujofAF48HwD4PR8Akj8fACxBHwDGQh8AakQfAARGHwCeRx8AOEkfANxKHwB2TB8AEE4fAKpPHwBOUR8A6FIfAIJUHwAcVh8AwFcfAFpZHwD0Wh8AjlwfADJeHwDMXx8AZmEfAABjHwCkZB8APmYfANhnHwB8aR8AFmsfALBsHwBKbh8A7m8fAIhxHwAicx8AvHQfAFZ2HwD6dx8AlHkfAC57HwDIfB8AbH4fAAaAHwCggR8AOoMfAN6EHwB4hh8AEogfAKyJHwBQix8A6owfAISOHwAokB8AwpEfAFyTHwD2lB8AmpYfADSYHwDOmR8AaJsfAAydHwCmnh8AQKAfAOShHwB+ox8AGKUfALKmHwBWqB8A8KkfAIqrHwAkrR8Avq4fAGKwHwD8sR8AlrMfADC1HwDUth8AbrgfAAi6HwCiux8APL0fAOC+HwB6wB8AFMIfAK7DHwBSxR8A7MYfAIbIHwAgyh8AxMsfAF7NHwD4zh8AnNAfADbSHwDQ0x8AatUfAA7XHwCo2B8AQtofANzbHwCA3R8AGt8fALTgHwBO4h8A8uMfAIzlHwAm5x8AyugfAGTqHwD+6x8AmO0fADzvHwDW8B8AcPIfAAr0HwCu9R8ASPcfAOL4HwB8+h8AIPwfALr9HwBU/x8A7gAgAIgCIAAsBCAAxgUgAGAHIAD6CCAAngogADgMIADSDSAAbA8gAAYRIACqEiAARBQgAN4VIACCFyAAHBkgALYaIABQHCAA9B0gAI4fIAAoISAAwiIgAGYkIAAAJiAAmicgADQpIADYKiAAciwgAAwuIACwLyAASjEgAOQyIAB+NCAAIjYgALw3IABWOSAA8DogAJQ8IAAuPiAAyD8gAGJBIAAGQyAAoEQgADpGIADURyAAeEkgABJLIACsTCAARk4gAOBPIACEUSAAHlMgALhUIABSViAA9lcgAJBZIAAqWyAAxFwgAGheIAACYCAAnGEgADZjIADaZCAAdGYgAA5oIACoaSAATGsgAOZsIACAbiAAGnAgAL5xIABYcyAA8nQgAIx2IAAweCAAynkgAGR7IAAIfSAAon4gADyAIADWgSAAeoMgABSFIACuhiAASIggAOyJIACGiyAAII0gALqOIABekCAA+JEgAJKTIAAslSAA0JYgAGqYIAAEmiAAnpsgAEKdIADcniAAdqAgABCiIAC0oyAATqUgAOimIACCqCAAJqogAMCrIABarSAA9K4gAJiwIAAysiAAzLMgAGa1IAAKtyAApLggAD66IADYuyAAfL0gABa/IACwwCAASsIgAO7DIACIxSAAIscgALzIIABgyiAA+ssgAJTNIAAuzyAA0tAgAGzSIAAG1CAAoNUgAETXIADe2CAAeNogABLcIAC23SAAUN8gAOrgIACE4iAAHuQgAMLlIABc5yAA9uggAJDqIAA07CAAzu0gAGjvIAAC8SAApvIgAED0IADa9SAAfvcgABj5IACy+iAATPwgAPD9IACK/yAAJAEhAL4CIQBiBCEA/AUhAJYHIQAwCSEA1AohAG4MIQAIDiEAog8hAEYRIQDgEiEAehQhAB4WIQC4FyEAUhkhAOwaIQCQHCEAKh4hAMQfIQBeISEA+CIhAJwkIQA2JiEA0CchAGopIQAOKyEAqCwhAEIuIQDcLyEAgDEhABozIQC0NCEATjYhAOg3IQCMOSEAJjshAMA8IQBkPiEA/j8hAJhBIQAyQyEA1kQhAHBGIQAKSCEApEkhAEhLIQDiTCEAfE4hABZQIQC6USEAVFMhAO5UIQCIViEALFghAMZZIQBgWyEABF0hAJ5eIQA4YCEA0mEhAHZjIQAQZSEAqmYhAERoIQDoaSEAgmshABxtIQC2biEAWnAhAPRxIQCOcyEAKHUhAMJ2IQBmeCEAAHohAJp7IQA0fSEA2H4hAHKAIQAMgiEApoMhAEqFIQDkhiEAfoghABiKIQCyiyEAVo0hAPCOIQCKkCEALpIhAMiTIQBilSEA/JYhAKCYIQA6miEA1JshAG6dIQASnyEArKAhAEaiIQDgoyEAhKUhAB6nIQC4qCEAUqohAParIQCQrSEAKq8hAM6wIQBosiEAArQhAJy1IQBAtyEA2rghAHS6IQAOvCEAsr0hAEy/IQDmwCEAgMIhACTEIQC+xSEAWMchAPLIIQCWyiEAMMwhAMrNIQBkzyEACNEhAKLSIQA81CEA1tUhAHDXIQAU2SEArtohAEjcIQDi3SEAht8hACDhIQC64iEAVOQhAPjlIQCS5yEALOkhAMbqIQBq7CEABO4hAJ7vIQA48SEA3PIhAHb0IQAQ9iEAqvchAE75IQDo+iEAgvwhACb+IQDA/yEAWgEiAPQCIgCYBCIAMgYiAMwHIgBmCSIACgsiAKQMIgA+DiIA2A8iAHIRIgAWEyIAsBQiAEoWIgDkFyIAiBkiACIbIgC8HCIAVh4iAPofIgCUISIALiMiAMgkIgBsJiIABigiAKApIgBEKyIA3iwiAHguIgASMCIAtjEiAFAzIgDqNCIAhDYiACg4IgDCOSIAXDsiAPY8IgCaPiIANEAiAM5BIgBoQyIADEUiAKZGIgBASCIA2kkiAH5LIgAYTSIAsk4iAExQIgDwUSIAilMiACRVIgC+ViIAYlgiAPxZIgCWWyIAMF0iANReIgBuYCIACGIiAKJjIgA8ZSIA4GYiAHpoIgAUaiIArmsiAFJtIgDsbiIAhnAiACByIgDEcyIAXnUiAPh2IgCceCIANnoiANB7IgBqfSIADn8iAKiAIgBCgiIA3IMiAICFIgAahyIAtIgiAE6KIgDyiyIAjI0iACaPIgDAkCIAZJIiAP6TIgCYlSIAPJciANaYIgBwmiIACpwiAK6dIgBInyIA4qAiAHyiIgAWpCIAuqUiAFSnIgDuqCIAiKoiACysIgDGrSIAYK8iAPqwIgCesiIAOLQiANK1IgBstyIABrkiAKq6IgBEvCIA3r0iAIK/IgAcwSIAtsIiAFDEIgD0xSIAjsciACjJIgDCyiIAZswiAADOIgCazyIANNEiANjSIgBy1CIADNYiALDXIgBK2SIA5NoiAH7cIgAi3iIAvN8iAFbhIgDw4iIAlOQiAC7mIgDI5yIAYukiAAbrIgCg7CIAOu4iANTvIgB48SIAEvMiAKz0IgBG9iIA6vciAIT5IgAe+yIAuPwiAFL+IgD2/yIAkAEjACoDIwDEBCMAaAYjAAIIIwCcCSMANgsjANoMIwB0DiMADhAjAKgRIwBMEyMA5hQjAIAWIwAaGCMAvhkjAFgbIwDyHCMAjB4jADAgIwDKISMAZCMjAP4kIwCiJiMAPCgjANYpIwBwKyMAFC0jAK4uIwBIMCMA7DEjAIYzIwAgNSMAujYjAF44IwD4OSMAkjsjACw9IwDQPiMAakAjAARCIwCeQyMAOEUjANxGIwB2SCMAEEojAKpLIwBOTSMA6E4jAIJQIwAcUiMAwFMjAFpVIwD0ViMAjlgjADJaIwDMWyMAZl0jAABfIwCkYCMAPmIjANhjIwByZSMAFmcjALBoIwBKaiMA7msjAIhtIwAibyMAvHAjAGByIwD6cyMAlHUjAC53IwDSeCMAbHojAAZ8IwCgfSMARH8jAN6AIwB4giMAEoQjALaFIwBQhyMA6ogjAISKIwAejCMAwo0jAFyPIwD2kCMAkJIjADSUIwDOlSMAaJcjAAKZIwCmmiMAQJwjANqdIwB0nyMAGKEjALKiIwBMpCMA8KUjAIqnIwAkqSMAvqojAGKsIwD8rSMAlq8jADCxIwDUsiMAbrQjAAi2IwCityMARrkjAOC6IwB6vCMAHr4jALi/IwBSwSMA7MIjAJDEIwAqxiMAxMcjAF7JIwD4yiMAnMwjADbOIwDQzyMAatEjAA7TIwCo1CMAQtYjANzXIwCA2SMAGtsjALTcIwBO3iMA6N8jAIzhIwAm4yMAwOQjAFrmIwD+5yMAmOkjADLrIwDW7CMAcO4jAArwIwCk8SMASPMjAOL0IwB89iMAFvgjALr5IwBU+yMA7vwjAIj+IwAsACQAxgEkAGADJAD6BCQAngYkADgIJADSCSQAdgskABANJACqDiQARBAkAOgRJACCEyQAHBUkALYWJABQGCQA9BkkAI4bJAAoHSQAwh4kAGYgJAAAIiQAmiMkADQlJADYJiQAcigkAAwqJACmKyQAQC0kAOQuJAB+MCQAGDIkALIzJABWNSQA8DYkAIo4JAAuOiQAyDskAGI9JAD8PiQAoEAkADpCJADUQyQAbkUkABJHJACsSCQARkokAOBLJACETSQAHk8kALhQJABcUiQA9lMkAJBVJAAqVyQAzlgkAGhaJAACXCQAnF0kAEBfJADaYCQAdGIkAA5kJACyZSQATGckAOZoJACAaiQAGmwkAL5tJABYbyQA8nAkAIxyJAAwdCQAynUkAGR3JAD+eCQAonokADx8JADWfSQAcH8kABSBJACugiQASIQkAOKFJACGhyQAIIkkALqKJABUjCQA+I0kAJKPJAAskSQA0JIkAGqUJAAEliQAnpckAEKZJADcmiQAdpwkABCeJACqnyQATqEkAOiiJACCpCQAHKYkAMCnJABaqSQA9KokAI6sJAAyriQAzK8kAGaxJAAAsyQApLQkAD62JADYtyQAcrkkABa7JACwvCQASr4kAOS/JACIwSQAIsMkALzEJABgxiQA+sckAJTJJAAuyyQA0swkAGzOJAAG0CQAoNEkAETTJADe1CQAeNYkABLYJAC22SQAUNskAOrcJACE3iQAKOAkAMLhJABc4yQA9uQkAJrmJAA06CQAzukkAGjrJAAC7SQApu4kAEDwJADa8SQAdPMkABj1JACy9iQATPgkAOb5JACK+yQAJP0kAL7+JABYACUA/AElAJYDJQAwBSUAygYlAG4IJQAICiUAogslADwNJQDgDiUAehAlABQSJQC4EyUAUhUlAOwWJQCGGCUAKholAMQbJQBeHSUA+B4lAJwgJQA2IiUA0CMlAGolJQAOJyUAqCglAEIqJQDcKyUAgC0lABovJQC0MCUAWDIlAPIzJQCMNSUAJjclAMA4JQBkOiUA/jslAJg9JQAyPyUA1kAlAHBCJQAKRCUApEUlAEhHJQDiSCUAfEolABZMJQCwTSUAVE8lAO5QJQCIUiUAIlQlAMZVJQBgVyUA+lglAJRaJQA4XCUA0l0lAGxfJQAQYSUAqmIlAERkJQDeZSUAgmclABxpJQC2aiUAUGwlAPRtJQCObyUAKHElAMJyJQBmdCUAAHYlAJp3JQA+eSUA2HolAHJ8JQAMfiUAsH8lAEqBJQDkgiUAfoQlACKGJQC8hyUAVoklAPCKJQCKjCUALo4lAMiPJQBikSUA/JIlAKCUJQA6liUA1JclAG6ZJQAImyUArJwlAEaeJQDgnyUAhKElAB6jJQC4pCUAUqYlAPanJQCQqSUAKqslAMSsJQBoriUAArAlAJyxJQA2syUA2rQlAHS2JQAOuCUAsrklAEy7JQDmvCUAgL4lACTAJQC+wSUAWMMlAPLEJQCWxiUAMMglAMrJJQBkyyUACM0lAKLOJQA80CUA1tElAHrTJQAU1SUArtYlAEjYJQDs2SUAhtslACDdJQC63iUAVOAlAPjhJQCS4yUALOUlANDmJQBq6CUABOolAJ7rJQBC7SUA3O4lAHbwJQAQ8iUAtPMlAE71JQDo9iUAgvglACb6JQDA+yUAWv0lAPT+JQCYACYAMgImAMwDJgBmBSYACgcmAKQIJgA+CiYA2AsmAHINJgAWDyYAsBAmAEoSJgDkEyYAiBUmACIXJgC8GCYAVhomAPobJgCUHSYALh8mAMggJgBsIiYABiQmAKAlJgA6JyYA3igmAHgqJgASLCYArC0mAFAvJgDqMCYAhDImACg0JgDCNSYAXDcmAPY4JgCaOiYANDwmAM49JgBoPyYADEEmAKZCJgBARCYA2kUmAH5HJgAYSSYAskomAExMJgDwTSYAik8mACRRJgC+UiYAYlQmAPxVJgCWVyYAMFkmAMpaJgBuXCYACF4mAKJfJgA8YSYA4GImAHpkJgAUZiYArmcmAFJpJgDsaiYAhmwmACBuJgDEbyYAXnEmAPhyJgCcdCYANnYmANB3JgBqeSYADnsmAKh8JgBCfiYA3H8mAICBJgAagyYAtIQmAE6GJgDyhyYAjIkmACaLJgDAjCYAZI4mAP6PJgCYkSYAPJMmANaUJgBwliYACpgmAK6ZJgBImyYA4pwmAHyeJgAWoCYAuqEmAFSjJgDupCYAiKYmACyoJgDGqSYAYKsmAPqsJgCeriYAOLAmANKxJgBssyYABrUmAKq2JgBEuCYA3rkmAHi7JgAcvSYAtr4mAFDAJgDqwSYAjsMmACjFJgDCxiYAXMgmAADKJgCayyYANM0mANjOJgBy0CYADNImAKbTJgBK1SYA5NYmAH7YJgAY2iYAvNsmAFbdJgDw3iYAiuAmAC7iJgDI4yYAYuUmAAbnJgCg6CYAOuomANTrJgB47SYAEu8mAKzwJgBG8iYA6vMmAIT1JgAe9yYAuPgmAFL6JgD2+yYAkP0mACr/JgDEACcAaAInAAIEJwCcBScANgcnANAIJwB0CicADgwnAKgNJwBMDycA5hAnAIASJwAaFCcAvhUnAFgXJwDyGCcAjBonADAcJwDKHScAZB8nAP4gJwCiIicAPCQnANYlJwBwJycAFCknAK4qJwBILCcA4i0nAIYvJwAgMScAujInAFQ0JwD4NScAkjcnACw5JwDGOicAajwnAAQ+JwCePycAOEEnANxCJwB2RCcAEEYnAKpHJwBOSScA6EonAIJMJwAcTicAwE8nAFpRJwD0UicAjlQnADJWJwDMVycAZlknAApbJwCkXCcAPl4nANhfJwB8YScAFmMnALBkJwBKZicA7mcnAIhpJwAiaycAvGwnAGBuJwD6bycAlHEnAC5zJwDSdCcAbHYnAAZ4JwCgeScAOnsnAN58JwB4ficAEoAnAKyBJwBQgycA6oQnAISGJwAeiCcAwoknAFyLJwD2jCcAkI4nADSQJwDOkScAaJMnAAKVJwCmlicAQJgnANqZJwB0mycAGJ0nALKeJwBMoCcA8KEnAIqjJwAkpScAvqYnAGKoJwD8qScAlqsnADCtJwDUricAbrAnAAiyJwCisycARrUnAOC2JwB6uCcAFLonALi7JwBSvScA7L4nAIbAJwAqwicAxMMnAF7FJwD4xicAksgnADbKJwDQyycAas0nAATPJwCo0CcAQtInANzTJwB21ScAGtcnALTYJwBO2icA6NsnAIzdJwAm3ycAwOAnAGTiJwD+4ycAmOUnADLnJwDW6CcAcOonAArsJwCk7ScASO8nAOLwJwB88icAFvQnALr1JwBU9ycA7vgnAJL6JwAs/CcAxv0nAGD/JwD6ACgAngIoADgEKADSBSgAbAcoABAJKACqCigARAwoAN4NKAB4DygAHBEoALYSKABQFCgA9BUoAI4XKAAoGSgAwhooAFwcKAAAHigAmh8oADQhKADOIigAciQoAAwmKACmJygASikoAOQqKAB+LCgAGC4oALwvKABWMSgA8DIoAIo0KAAuNigAyDcoAGI5KAAGOygAoDwoADo+KADUPygAeEEoABJDKACsRCgARkYoAOpHKACESSgAHksoALhMKABSTigA9k8oAJBRKAAqUygAxFQoAGhWKAACWCgAnFkoADZbKADQXCgAdF4oAA5gKACoYSgAQmMoAOZkKACAZigAGmgoAL5pKABYaygA8mwoAJZuKAAwcCgAynEoAGRzKAD+dCgAonYoADx4KADWeSgAcHsoABR9KACufigASIAoAOKBKACGgygAIIUoALqGKABUiCgA7okoAJKLKAAsjSgAxo4oAGqQKAAEkigAnpMoADiVKADcligAdpgoABCaKACqmygATp0oAOieKACCoCgAHKIoAMCjKABapSgA9KYoAI6oKAAyqigAzKsoAGatKAAKrygApLAoAD6yKADYsygAfLUoABa3KACwuCgASrooAO67KACIvSgAIr8oALzAKABgwigA+sMoAJTFKAAuxygAyMgoAGzKKAAGzCgAoM0oAETPKADe0CgAeNIoABLUKACs1SgAUNcoAOrYKACE2igAHtwoAMLdKABc3ygA9uAoAJDiKAA05CgAzuUoAGjnKAAC6SgApuooAEDsKADa7SgAdO8oABjxKACy8igATPQoAOb1KACK9ygAJPkoAL76KABi/CgA/P0oAJb/KAAwASkA1AIpAG4EKQAIBikAogcpAEYJKQDgCikAegwpABQOKQC4DykAUhEpAOwSKQCGFCkAKhYpAMQXKQBeGSkA+BopAJwcKQA2HikA0B8pAGohKQAEIykAqCQpAEImKQDcJykAdikpABorKQC0LCkATi4pAOgvKQCMMSkAJjMpAMA0KQBaNikA/jcpAJg5KQAyOykA1jwpAHA+KQAKQCkApEEpAEhDKQDiRCkAfEYpABZIKQC6SSkAVEspAO5MKQCITikALFApAMZRKQBgUykA+lQpAJ5WKQA4WCkA0lkpAGxbKQAQXSkAql4pAERgKQDeYSkAgmMpABxlKQC2ZikAUGgpAPRpKQCOaykAKG0pAMJuKQBmcCkAAHIpAJpzKQA0dSkAznYpAHJ4KQAMeikApnspAEB9KQDkfikAfoApABiCKQCygykAVoUpAPCGKQCKiCkAJIopAMiLKQBijSkA/I4pAKCQKQA6kikA1JMpAG6VKQASlykArJgpAEaaKQDgmykAhJ0pAB6fKQC4oCkAUqIpAPajKQCQpSkAKqcpAM6oKQBoqikAAqwpAJytKQBArykA2rApAHSyKQAOtCkAsrUpAEy3KQDmuCkAgLopABq8KQC+vSkAWL8pAPLAKQCMwikAMMQpAMrFKQBkxykA/sgpAKLKKQA8zCkA1s0pAHDPKQAU0SkArtIpAEjUKQDi1SkAhtcpACDZKQC62ikAXtwpAPjdKQCS3ykALOEpANDiKQBq5CkABOYpAJ7nKQBC6SkA3OopAHbsKQAQ7ikAqu8pAE7xKQDo8ikAgvQpABz2KQDA9ykAWvkpAPT6KQCO/CkAMv4pAMz/KQBmASoAAAMqAKQEKgA+BioA2AcqAHIJKgAWCyoAsAwqAEoOKgDkDyoAiBEqACITKgC8FCoAVhYqAPoXKgCUGSoALhsqAMgcKgBsHioABiAqAKAhKgA6IyoA3iQqAHgmKgASKCoArCkqAFArKgDqLCoAhC4qACgwKgDCMSoAXDMqAPY0KgCaNioANDgqAM45KgBoOyoADD0qAKY+KgBAQCoA2kEqAH5DKgAYRSoAskYqAExIKgDwSSoAiksqACRNKgC+TioAWFAqAPxRKgCWUyoAMFUqAMpWKgBuWCoACFoqAKJbKgA8XSoA4F4qAHpgKgAUYioArmMqAFJlKgDsZioAhmgqACBqKgDEayoAXm0qAPhuKgCScCoANnIqANBzKgBqdSoADncqAKh4KgBCeioA3HsqAIB9KgAafyoAtIAqAE6CKgDygyoAjIUqACaHKgDAiCoAZIoqAP6LKgCYjSoAMo8qANaQKgBwkioACpQqAKSVKgBIlyoA4pgqAHyaKgAWnCoAup0qAFSfKgDuoCoAiKIqACykKgDGpSoAYKcqAPqoKgCeqioAOKwqANKtKgBsryoABrEqAKqyKgBEtCoA3rUqAHi3KgAcuSoAtroqAFC8KgDqvSoAjr8qACjBKgDCwioAXMQqAADGKgCaxyoANMkqAM7KKgByzCoADM4qAKbPKgBK0SoA5NIqAH7UKgAY1ioAvNcqAFbZKgDw2ioAitwqAC7eKgDI3yoAYuEqAPziKgCg5CoAOuYqANTnKgB46SoAEusqAKzsKgBG7ioA6u8qAITxKgAe8yoAuPQqAFL2KgD29yoAkPkqACr7KgDE/CoAaP4qAAIAKwCcASsANgMrANoEKwB0BisADggrAKgJKwBMCysA5gwrAIAOKwAkECsAvhErAFgTKwDyFCsAlhYrADAYKwDKGSsAZBsrAAgdKwCiHisAPCArANYhKwBwIysAFCUrAK4mKwBIKCsA4ikrAIYrKwAgLSsAui4rAFQwKwD4MSsAkjMrACw1KwDGNisAYDgrAAQ6KwCeOysAOD0rANI+KwB2QCsAEEIrAKpDKwBORSsA6EYrAIJIKwAcSisAwEsrAFpNKwD0TisAjlArADJSKwDMUysAZlUrAABXKwCkWCsAPlorANhbKwByXSsAFl8rALBgKwBKYisA7mMrAIhlKwAiZysAvGgrAGBqKwD6aysAlG0rAC5vKwDScCsAbHIrAAZ0KwCgdSsARHcrAN54KwB4eisAEnwrALZ9KwBQfysA6oArAISCKwAehCsAwoUrAFyHKwD2iCsAkIorADSMKwDOjSsAaI8rAAKRKwCmkisAQJQrANqVKwB0lysAGJkrALKaKwBMnCsA5p0rAIqfKwAkoSsAvqIrAFikKwD8pSsAlqcrADCpKwDKqisAbqwrAAiuKwCirysARrErAOCyKwB6tCsAFLYrALi3KwBSuSsA7LorAIa8KwAqvisAxL8rAF7BKwD4wisAnMQrADbGKwDQxysAaskrAA7LKwCozCsAQs4rANzPKwCA0SsAGtMrALTUKwBO1isA8tcrAIzZKwAm2ysAwNwrAFreKwD+3ysAmOErADLjKwDM5CsAcOYrAAroKwCk6SsAPusrAOLsKwB87isAFvArALDxKwBU8ysA7vQrAIj2KwAi+CsAxvkrAGD7KwD6/CsAlP4rADgALADSASwAbAMsABAFLACqBiwARAgsAN4JLACCCywAHA0sALYOLABQECwA9BEsAI4TLAAoFSwAwhYsAGYYLAAAGiwAmhssADQdLADYHiwAciAsAAwiLACwIywASiUsAOQmLAB+KCwAGCosALwrLABWLSwA8C4sAIowLAAuMiwAyDMsAGI1LAD8NiwAoDgsADo6LADUOywAbj0sAAg/LACsQCwARkIsAOBDLAB6RSwAHkcsALhILABSSiwA7EssAJBNLAAqTywAzlAsAGhSLAACVCwAnFUsADZXLADaWCwAdFosAA5cLACoXSwAQl8sAOZgLACAYiwAGmQsALRlLABYZywA8mgsAIxqLAAmbCwAym0sAGRvLAD+cCwAonIsADx0LADWdSwAcHcsABR5LACueiwASHwsAOJ9LACGfywAIIEsALqCLABehCwA+IUsAJKHLAAsiSwA0IosAGqMLAAEjiwAno8sADiRLADckiwAdpQsABCWLACqlywATpksAOiaLACCnCwAHJ4sAMCfLABaoSwA9KIsAI6kLAAopiwAzKcsAGapLAAAqywApKwsAD6uLADYrywAcrEsABazLACwtCwASrYsAOS3LACIuSwAIrssALy8LABWviwA+r8sAJTBLAAuwywAyMQsAGzGLAAGyCwAoMksADrLLADezCwAeM4sABLQLAC20SwAUNMsAOrULACE1iwAKNgsAMLZLABc2ywA9twsAJreLAA04CwAzuEsAGjjLAAM5SwApuYsAEDoLADa6SwAdOssABjtLACy7iwATPAsAObxLACK8ywAJPUsAL72LABY+CwA/PksAJb7LAAw/SwAyv4sAG4ALQAIAi0AogMtADwFLQDgBi0AeggtABQKLQCuCy0AUg0tAOwOLQCGEC0AIBItAMQTLQBeFS0A+BYtAJwYLQA2Gi0A0BstAGodLQAOHy0AqCAtAEIiLQDcIy0AgCUtABonLQC0KC0ATiotAPIrLQCMLS0AJi8tAMAwLQBkMi0A/jMtAJg1LQAyNy0AzDgtAHA6LQAKPC0ApD0tAD4/LQDiQC0AfEItABZELQCwRS0AVEctAO5ILQCISi0AIkwtAMZNLQBgTy0A+lAtAJRSLQA4VC0A0lUtAGxXLQAGWS0AqlotAERcLQDeXS0AeF8tABxhLQC2Yi0AUGQtAPRlLQCOZy0AKGktAMJqLQBmbC0AAG4tAJpvLQA0cS0A2HItAHJ0LQAMdi0ApnctAEp5LQDkei0AfnwtABh+LQC8fy0AVoEtAPCCLQCKhC0ALoYtAMiHLQBiiS0A/IotAKCMLQA6ji0A1I8tAG6RLQAIky0ArJQtAFCWLQDqly0AjpktACibLQDCnC0AZp4tAACgLQCaoS0APqMtANikLQBypi0ADKgtAKapLQBKqy0A5KwtAH6uLQAYsC0AvLEtAFazLQDwtC0AirYtAC64LQDIuS0AYrstAPy8LQCWvi0AOsAtANTBLQBuwy0ACMUtAKzGLQBGyC0A4MktAHrLLQAezS0AuM4tAFLQLQD20S0AkNMtACrVLQDE1i0AaNgtAALaLQCc2y0ANt0tANreLQB04C0ADuItAKjjLQBM5S0A5uYtAIDoLQAk6i0AvustAFjtLQDy7i0AlvAtADDyLQDK8y0AZPUtAAj3LQCi+C0APPotANb7LQB6/S0AFP8tAK4ALgBIAi4A4gMuAIYFLgAgBy4AugguAFQKLgD4Cy4Akg0uACwPLgDGEC4AYBIuAAQULgCeFS4AOBcuANIYLgB2Gi4AEBwuAKodLgBOHy4A6CAuAIIiLgAcJC4AwCUuAFonLgD0KC4AjiouADIsLgDMLS4AZi8uAAAxLgCkMi4APjQuANg1LgB8Ny4AFjkuALA6LgBKPC4A7j0uAIg/LgAiQS4AvEIuAGBELgD6RS4AlEcuAC5JLgDSSi4AbEwuAAZOLgCgTy4ARFEuAN5SLgB4VC4AElYuAKxXLgBQWS4A6louAIRcLgAeXi4Awl8uAFxhLgD2Yi4AkGQuADRmLgDOZy4AaGkuAAJrLgCmbC4AQG4uANpvLgB0cS4AGHMuALJ0LgBMdi4A5ncuAIp5LgAkey4AvnwuAFh+LgD8fy4AloEuADCDLgDUhC4AboYuAAiILgCiiS4ARosuAOCMLgB6ji4AFJAuALiRLgBSky4A7JQuAIaWLgAqmC4AxJkuAF6bLgD4nC4AnJ4uADagLgDQoS4AaqMuAA6lLgCopi4AQqguANypLgB2qy4AGq0uALSuLgBOsC4A6LEuAIyzLgAmtS4AwLYuAFq4LgD+uS4AmLsuADK9LgDMvi4AcMAuAArCLgCkwy4APsUuAOLGLgB8yC4AFsouALDLLgBUzS4A7s4uAIjQLgAs0i4AxtMuAGDVLgD61i4AntguADjaLgDS2y4AbN0uABDfLgCq4C4AROIuAN7jLgB45S4AHOcuALboLgBQ6i4A6usuAI7tLgAo7y4AwvAuAFzyLgAA9C4AmvUuADT3LgDO+C4AcvouAAz8LgCm/S4AQP8uAOQALwB+Ai8AGAQvALwFLwBWBy8A8AgvAIoKLwAuDC8AyA0vAGIPLwD8EC8AoBIvADoULwDUFS8AbhcvABIZLwCsGi8ARhwvAOodLwCEHy8AHiEvALgiLwBSJC8A9iUvAJAnLwAqKS8AxCovAGgsLwACLi8AnC8vADYxLwDaMi8AdDQvAA42LwCoNy8AQjkvAOY6LwCAPC8AGj4vALQ/LwBYQS8A8kIvAIxELwAmRi8AykcvAGRJLwD+Si8AmEwvADxOLwDWTy8AcFEvABRTLwCuVC8ASFYvAOJXLwCGWS8AIFsvALpcLwBUXi8A+F8vAJJhLwAsYy8AxmQvAGpmLwAEaC8AnmkvADhrLwDcbC8Adm4vABBwLwC0cS8ATnMvAOh0LwCCdi8AJngvAMB5LwBaey8A9HwvAJh+LwAygC8AzIEvAGaDLwAAhS8ApIYvAD6ILwDYiS8AcosvABaNLwCwji8ASpAvAOSRLwCIky8AIpUvALyWLwBWmC8A8JkvAJSbLwAunS8AyJ4vAGygLwAGoi8AoKMvADqlLwDepi8AeKgvABKqLwCsqy8AUK0vAOquLwCEsC8AHrIvAMKzLwBctS8A9rYvAJC4LwA0ui8AzrsvAGi9LwAMvy8ApsAvAEDCLwDawy8AfsUvABjHLwCyyC8ATMovAPDLLwCKzS8AJM8vAL7QLwBi0i8A/NMvAJbVLwAw1y8A1NgvAG7aLwAI3C8Aot0vAEbfLwDg4C8AeuIvABTkLwCu5S8AUucvAOzoLwCG6i8AIOwvAMTtLwBe7y8A+PAvAJLyLwA29C8A0PUvAGr3LwAE+S8AqPovAEL8LwDc/S8Adv8vABoBMAC0AjAATgQwAOgFMACMBzAAJgkwAMAKMABaDDAA/g0wAJgPMAAyETAA1hIwAHAUMAAKFjAApBcwAEgZMADiGjAAfBwwABYeMAC6HzAAVCEwAO4iMACIJDAALCYwAMYnMABgKTAA+iowAJ4sMAA4LjAA0i8wAGwxMAAGMzAAqjQwAEQ2MADeNzAAgjkwABw7MAC2PDAAUD4wAPQ/MACOQTAAKEMwAMJEMABmRjAAAEgwAJpJMAA0SzAA2EwwAHJOMAAMUDAAplEwAEpTMADkVDAAflYwABhYMAC8WTAAVlswAPBcMACKXjAALmAwAMhhMABiYzAA/GQwAJZmMAA6aDAA1GkwAG5rMAAIbTAArG4wAEZwMADgcTAAenMwAB51MAC4djAAUngwAOx5MACQezAAKn0wAMR+MABogDAAAoIwAJyDMAA2hTAA2oYwAHSIMAAOijAAqIswAEyNMADmjjAAgJAwABqSMAC+kzAAWJUwAPKWMACMmDAAMJowAMqbMABknTAA/p4wAKKgMAA8ojAA1qMwAHqlMAAUpzAArqgwAEiqMADiqzAAhq0wACCvMAC6sDAAVLIwAPizMACStTAALLcwAMa4MABqujAABLwwAJ69MAA4vzAA0sAwAHbCMAAQxDAAqsUwAETHMADoyDAAgsowABzMMAC2zTAAWs8wAPTQMACO0jAAMtQwAMzVMABm1zAAANkwAKTaMAA+3DAA2N0wAHLfMAAW4TAAsOIwAErkMADu5TAAiOcwACLpMAC86jAAYOwwAPrtMACU7zAALvEwANLyMABs9DAABvYwAKD3MAA6+TAA3vowAHj8MAAS/jAArP8wAFABMQDqAjEAhAQxAB4GMQC4BzEAXAkxAPYKMQCQDDEANA4xAM4PMQBoETEAAhMxAKYUMQBAFjEA2hcxAHQZMQAYGzEAshwxAEweMQDmHzEAiiExACQjMQC+JDEAWCYxAPwnMQCWKTEAMCsxAMosMQBuLjEACDAxAKIxMQBGMzEA4DQxAHo2MQAUODEAuDkxAFI7MQDsPDEAhj4xACpAMQDEQTEAXkMxAPhEMQCcRjEANkgxANBJMQBqSzEADk0xAKhOMQBCUDEA3FExAHZTMQAaVTEAtFYxAE5YMQDoWTEAjFsxACZdMQDAXjEAWmAxAP5hMQCYYzEAMmUxAMxmMQBwaDEACmoxAKRrMQA+bTEA4m4xAHxwMQAWcjEAsHMxAFR1MQDudjEAiHgxACJ6MQDGezEAYH0xAPp+MQCUgDEAOIIxANKDMQBshTEABocxAKqIMQBEijEA3osxAHiNMQAcjzEAtpAxAFCSMQDqkzEAjpUxACiXMQDCmDEAXJoxAACcMQCanTEANJ8xANigMQByojEADKQxAKalMQBKpzEA5KgxAH6qMQAYrDEAvK0xAFavMQDwsDEAirIxAC60MQDItTEAYrcxAPy4MQCgujEAOrwxANS9MQBuvzEAEsExAKzCMQBGxDEA4MUxAITHMQAeyTEAuMoxAFLMMQDszTEAkM8xACrRMQDE0jEAXtQxAALWMQCc1zEANtkxANDaMQB03DEADt4xAKjfMQBC4TEA5uIxAIDkMQAa5jEAtOcxAFjpMQDy6jEAjOwxADDuMQDK7zEAZPExAP7yMQCi9DEAPPYxANb3MQBw+TEAFPsxAK78MQBI/jEA4v8xAIYBMgAgAzIAugQyAF4GMgD4BzIAkgkyACwLMgDGDDIAag4yAAQQMgCeETIAOBMyANwUMgB2FjIAEBgyAKoZMgBOGzIA6BwyAIIeMgAcIDIAtiEyAFojMgD0JDIAjiYyACgoMgDMKTIAZisyAAAtMgCaLjIAPjAyANgxMgByMzIAFjUyALA2MgBKODIA5DkyAIg7MgAiPTIAvD4yAFZAMgD6QTIAlEMyAC5FMgDIRjIAbEgyAAZKMgCgSzIARE0yAN5OMgB4UDIAElIyALZTMgBQVTIA6lYyAIRYMgAeWjIAwlsyAFxdMgD2XjIAkGAyADRiMgDOYzIAaGUyAAJnMgCmaDIAQGoyANprMgB0bTIAGG8yALJwMgBMcjIA5nMyAIB1MgAkdzIAvngyAFh6MgD8ezIAln0yADB/MgDKgDIAboIyAAiEMgCihTIAPIcyAOCIMgB6ijIAFIwyAK6NMgBSjzIA7JAyAIaSMgAqlDIAxJUyAF6XMgD4mDIAnJoyADacMgDQnTIAap8yAA6hMgCoojIAQqQyANylMgCApzIAGqkyALSqMgBOrDIA6K0yAIyvMgAmsTIAwLIyAFq0MgD+tTIAmLcyADK5MgDMujIAcLwyAAq+MgCkvzIAPsEyAOLCMgB8xDIAFsYyALrHMgBUyTIA7soyAIjMMgAszjIAxs8yAGDRMgD60jIAntQyADjWMgDS1zIAbNkyAAbbMgCq3DIARN4yAN7fMgB44TIAHOMyALbkMgBQ5jIA6ucyAI7pMgAo6zIAwuwyAFzuMgAA8DIAmvEyADTzMgDO9DIAcvYyAAz4MgCm+TIAQPsyAOT8MgB+/jIAGAAzALIBMwBWAzMA8AQzAIoGMwAuCDMAyAkzAGILMwD8DDMAoA4zADoQMwDUETMAbhMzABIVMwCsFjMARhgzAOAZMwCEGzMAHh0zALgeMwBSIDMA9iEzAJAjMwAqJTMAxCYzAGgoMwACKjMAnCszADYtMwDaLjMAdDAzAA4yMwCoMzMATDUzAOY2MwCAODMAGjozALQ7MwBYPTMA8j4zAIxAMwAmQjMAykMzAGRFMwD+RjMAmEgzADxKMwDWSzMAcE0zAApPMwCuUDMASFIzAOJTMwCGVTMAIFczALpYMwBUWjMA+FszAJJdMwAsXzMAxmAzAGpiMwAEZDMAnmUzAEJnMwDcaDMAdmozABBsMwCqbTMATm8zAOhwMwCCcjMAHHQzAMB1MwBadzMA9HgzAI56MwAyfDMAzH0zAGZ/MwAAgTMAmoIzAD6EMwDYhTMAcoczAAyJMwCwijMASowzAOSNMwB+jzMAIpEzALySMwBWlDMA8JUzAJSXMwAumTMAyJozAGycMwAGnjMAoJ8zADqhMwDeojMAeKQzABKmMwCspzMAUKkzAOqqMwCErDMAHq4zAMKvMwBcsTMA9rIzAJC0MwA0tjMAzrczAGi5MwAMuzMAprwzAEC+MwDavzMAfsEzABjDMwCyxDMATMYzAPDHMwCKyTMAJMszAL7MMwBYzjMA/M8zAJbRMwAw0zMAytQzAG7WMwAI2DMAotkzADzbMwDg3DMAet4zABTgMwCu4TMASOMzAOzkMwCG5jMAIOgzAMTpMwBe6zMA+OwzAJLuMwA28DMA0PEzAGrzMwAE9TMAqPYzAEL4MwDc+TMAdvszABr9MwC0/jMATgA0APIBNACMAzQAJgU0AMAGNABkCDQA/gk0AJgLNAAyDTQA1g40AHAQNAAKEjQApBM0AD4VNADiFjQAfBg0ABYaNACwGzQAVB00AO4eNACIIDQAIiI0AMYjNABgJTQA+iY0AJ4oNAA4KjQA0is0AGwtNAAQLzQAqjA0AEQyNADeMzQAgjU0ABw3NAC2ODQAUDo0APQ7NACOPTQAKD80AMJANABmQjQAAEQ0AJpFNAA0RzQAzkg0AHJKNAAMTDQApk00AEBPNADkUDQAflI0ABhUNACyVTQAVlc0APBYNACKWjQAJFw0AMhdNABiXzQA/GA0AJZiNAA6ZDQA1GU0AG5nNAAIaTQArGo0AEZsNADgbTQAhG80AB5xNAC4cjQAUnQ0APZ1NACQdzQAKnk0AMR6NABofDQAAn40AJx/NAA2gTQA2oI0AHSENAAOhjQAqIc0AEyJNADmijQAgIw0ABqONAC+jzQAWJE0APKSNACMlDQAMJY0AMqXNABkmTQA/po0AJicNAA8njQA1p80AHChNAAKozQArqQ0AEimNADipzQAfKk0ACCrNAC6rDQAVK40AO6vNACSsTQALLM0AMa0NABgtjQABLg0AJ65NAA4uzQA3Lw0AHa+NAAQwDQAqsE0AE7DNADoxDQAgsY0ACbINADAyTQAWss0APTMNACOzjQAMtA0AMzRNABm0zQAANU0AKTWNAA+2DQA2Nk0AHLbNAAW3TQAsN40AErgNADk4TQAfuM0ACLlNAC85jQAVug0APDpNACU6zQALu00AMjuNABi8DQABvI0AKDzNAA69TQA3vY0AHj4NAAS+jQArPs0AFD9NADq/jQAhAA1AB4CNQDCAzUAXAU1APYGNQCQCDUANAo1AM4LNQBoDTUADA81AKYQNQBAEjUA2hM1AH4VNQAYFzUAshg1AEwaNQDmGzUAih01ACQfNQC+IDUAWCI1APwjNQCWJTUAMCc1AMooNQBuKjUACCw1AKItNQA8LzUA4DA1AHoyNQAUNDUArjU1AEg3NQDsODUAhjo1ACA8NQDEPTUAXj81APhANQCSQjUANkQ1ANBFNQBqRzUABEk1AKhKNQBCTDUA3E01AHZPNQAaUTUAtFI1AE5UNQDoVTUAjFc1ACZZNQDAWjUAWlw1AP5dNQCYXzUAMmE1AMxiNQBwZDUACmY1AKRnNQA+aTUA4mo1AHxsNQAWbjUAsG81AFRxNQDucjUAiHQ1ACJ2NQDGdzUAYHk1APp6NQCUfDUAOH41ANJ/NQBsgTUABoM1AKqENQBEhjUA3oc1AHiJNQAcizUAtow1AFCONQD0jzUAjpE1ACiTNQDClDUAZpY1AACYNQCamTUANJs1ANicNQBynjUADKA1AKahNQBKozUA5KQ1AH6mNQAYqDUAvKk1AFarNQDwrDUAiq41ACSwNQDIsTUAYrM1APy0NQCWtjUAOrg1ANS5NQBuuzUACL01AKy+NQBGwDUA4ME1AHrDNQAexTUAuMY1AFLINQDsyTUAkMs1ACrNNQDEzjUAXtA1AALSNQCc0zUANtU1ANDWNQB02DUADto1AKjbNQBM3TUA5t41AIDgNQAa4jUAvuM1AFjlNQDy5jUAjOg1ADDqNQDK6zUAZO01AP7uNQCi8DUAPPI1ANbzNQBw9TUAFPc1AK74NQBI+jUA4vs1AIb9NQAg/zUAugA2AFQCNgDuAzYAkgU2ACwHNgDGCDYAYAo2AAQMNgCeDTYAOA82ANIQNgB2EjYAEBQ2AKoVNgBEFzYA6Bg2AIIaNgAcHDYAth02AFofNgD0IDYAjiI2ADIkNgDMJTYAZic2AAApNgCkKjYAPiw2ANgtNgByLzYAFjE2ALAyNgBKNDYA5DU2AIg3NgAiOTYAvDo2AGA8NgD6PTYAlD82AC5BNgDIQjYAbEQ2AAZGNgCgRzYAOkk2AN5KNgB4TDYAEk42AKxPNgBQUTYA6lI2AIRUNgAeVjYAwlc2AFxZNgD2WjYAkFw2ACpeNgDOXzYAaGE2AAJjNgCcZDYAQGY2ANpnNgB0aTYADms2ALJsNgBMbjYA5m82AIpxNgAkczYAvnQ2AFh2NgD8dzYAlnk2ADB7NgDKfDYAbn42AAiANgCigTYAPIM2AOCENgB6hjYAFIg2ALiJNgBSizYA7Iw2AIaONgAqkDYAxJE2AF6TNgD4lDYAkpY2ADaYNgDQmTYAaps2AASdNgConjYAQqA2ANyhNgCAozYAGqU2ALSmNgBOqDYA6Kk2AIyrNgAmrTYAwK42AGSwNgD+sTYAmLM2ADK1NgDWtjYAcLg2AAq6NgCkuzYASL02AOK+NgB8wDYAFsI2ALrDNgBUxTYA7sY2AIjINgAiyjYAxss2AGDNNgD6zjYAlNA2ADjSNgDS0zYAbNU2AAbXNgCg2DYARNo2AN7bNgB43TYAHN82ALbgNgBQ4jYA6uM2AI7lNgAo5zYAwug2AFzqNgAA7DYAmu02ADTvNgDO8DYAcvI2AAz0NgCm9TYASvc2AOT4NgB++jYAGPw2ALz9NgBW/zYA8AA3AIoCNwAuBDcAyAU3AGIHNwD8CDcAoAo3ADoMNwDUDTcAbg83ABIRNwCsEjcARhQ3AOAVNwCEFzcAHhk3ALgaNwBSHDcA7B03AJAfNwAqITcAxCI3AF4kNwACJjcAnCc3ADYpNwDQKjcAdCw3AA4uNwCoLzcAQjE3AOYyNwCANDcAGjY3ALQ3NwBYOTcA8jo3AIw8NwAmPjcAyj83AGRBNwD+QjcAmEQ3ADxGNwDWRzcAcEk3ABRLNwCuTDcASE43AOJPNwCGUTcAIFM3ALpUNwBUVjcA+Fc3AJJZNwAsWzcAxlw3AGpeNwAEYDcAnmE3ADhjNwDcZDcAdmY3ABBoNwCqaTcATms3AOhsNwCCbjcAHHA3ALZxNwBaczcA9HQ3AI52NwAoeDcAzHk3AGZ7NwAAfTcAmn43AD6ANwDYgTcAcoM3AAyFNwCwhjcASog3AOSJNwB+izcAIo03ALyONwBWkDcA+pE3AJSTNwAulTcAyJY3AGyYNwAGmjcAoJs3ADqdNwDenjcAeKA3ABKiNwCsozcAUKU3AOqmNwCEqDcAHqo3AMKrNwBcrTcA9q43AJqwNwA0sjcAzrM3AGi1NwACtzcAprg3AEC6NwDauzcAdL03ABi/NwCywDcATMI3AObDNwCAxTcAJMc3AL7INwBYyjcA8ss3AJbNNwAwzzcAytA3AGTSNwAI1DcAotU3ADzXNwDW2DcAeto3ABTcNwCu3TcAUt83AOzgNwCG4jcAIOQ3AMTlNwBe5zcA+Og3AJLqNwA27DcA0O03AGrvNwAE8TcAqPI3AEL0NwDc9TcAdvc3ABD5NwC0+jcATvw3AOj9NwCC/zcAJgE4AMACOABaBDgA/gU4AJgHOAAyCTgAzAo4AHAMOAAKDjgApA84AD4ROADiEjgAfBQ4ABYWOACwFzgAVBk4AO4aOACIHDgALB44AMYfOABgITgA+iI4AJ4kOAA4JjgA0ic4AGwpOAAQKzgAqiw4AEQuOADeLzgAgjE4ABwzOAC2NDgAUDY4AOo3OACOOTgAKDs4AMI8OABcPjgAAEA4AJpBOAA0QzgAzkQ4AHJGOAAMSDgApkk4AEBLOADkTDgAfk44ABhQOACyUTgAVlM4APBUOACKVjgAJFg4AMhZOABiWzgA/Fw4AJZeOAA6YDgA1GE4AG5jOAAIZTgArGY4AEZoOADgaTgAhGs4AB5tOAC4bjgAUnA4APZxOACQczgAKnU4AMR2OABoeDgAAno4AJx7OAA2fTgA2n44AHSAOAAOgjgAqIM4AEKFOADmhjgAgIg4ABqKOAC0izgAWI04APKOOACMkDgAJpI4AMqTOABklTgA/pY4AJiYOAA8mjgA1ps4AHCdOAAKnzgArqA4AEiiOADiozgAfKU4ACCnOAC6qDgAVKo4AO6rOACSrTgALK84AMawOABqsjgABLQ4AJ61OAA4tzgA3Lg4AHa6OAAQvDgAqr04AE6/OADowDgAgsI4ABzEOADAxTgAWsc4APTIOACOyjgAMsw4AMzNOABmzzgAANE4AJrSOAA+1DgA2NU4AHLXOAAM2TgAsNo4AErcOADk3TgAft84ACLhOAC84jgAVuQ4APDlOACU5zgALuk4AMjqOABi7DgABu44AKDvOAA68TgA1PI4AHj0OAAS9jgArPc4AFD5OADq+jgAhPw4AB7+OADC/zgAXAE5APYCOQCQBDkANAY5AM4HOQBoCTkAAgs5AKYMOQBADjkA2g85AH4ROQAYEzkAshQ5AEwWOQDmFzkAihk5ACQbOQC+HDkAWB45APwfOQCWITkAMCM5AMokOQBkJjkACCg5AKIpOQA8KzkA1iw5AHouOQAUMDkArjE5AEgzOQDsNDkAhjY5ACA4OQC6OTkAXjs5APg8OQCcPjkANkA5ANBBOQBqQzkABEU5AKhGOQBCSDkA3Ek5AHZLOQAaTTkAtE45AE5QOQDoUTkAjFM5ACZVOQDAVjkAWlg5APRZOQCYWzkAMl05AMxeOQBmYDkACmI5AKRjOQA+ZTkA4mY5AHxoOQAWajkAsGs5AFRtOQDubjkAiHA5ACJyOQDGczkAYHU5APp2OQCUeDkAOHo5ANJ7OQBsfTkAEH85AKqAOQBEgjkA3oM5AIKFOQAchzkAtog5AFCKOQD0izkAjo05ACiPOQDCkDkAXJI5AACUOQCalTkANJc5AM6YOQBymjkADJw5AKadOQBAnzkA5KA5AH6iOQAYpDkAsqU5AFanOQDwqDkAiqo5ACSsOQDIrTkAYq85APywOQCWsjkAOrQ5ANS1OQButzkACLk5AKy6OQBGvDkA4L05AHq/OQAewTkAuMI5AFLEOQDsxTkAkMc5ACrJOQDEyjkAaMw5AALOOQCczzkANtE5ANrSOQB01DkADtY5AKjXOQBM2TkA5to5AIDcOQAa3jkAvt85AFjhOQDy4jkAjOQ5ACbmOQDK5zkAZOk5AP7qOQCY7DkAPO45ANbvOQBw8TkACvM5AK70OQBI9jkA4vc5AHz5OQAg+zkAuvw5AFT+OQDu/zkAkgE6ACwDOgDGBDoAYAY6AAQIOgCeCToAOAs6ANwMOgB2DjoAEBA6AKoROgBOEzoA6BQ6AIIWOgAcGDoAwBk6AFobOgD0HDoAjh46ADIgOgDMIToAZiM6AAAlOgCkJjoAPig6ANgpOgByKzoAFi06ALAuOgBKMDoA5DE6AIgzOgAiNToAvDY6AFY4OgDwOToAlDs6AC49OgDIPjoAYkA6AAZCOgCgQzoAOkU6ANRGOgB4SDoAEko6AKxLOgBGTToA6k46AIRQOgAeUjoAuFM6AFxVOgD2VjoAkFg6ADRaOgDOWzoAaF06AAJfOgCmYDoAQGI6ANpjOgB0ZToAGGc6ALJoOgBMajoA5ms6AIptOgAkbzoAvnA6AGJyOgD8czoAlnU6ADB3OgDKeDoAbno6AAh8OgCifToAPH86AOCAOgB6gjoAFIQ6AK6FOgBShzoA7Ig6AIaKOgAgjDoAxI06AF6POgD4kDoAkpI6ADaUOgDQlToAapc6AA6ZOgComjoAQpw6ANydOgB2nzoAGqE6ALSiOgBOpDoA6KU6AIynOgAmqToAwKo6AFqsOgD+rToAmK86ADKxOgDMsjoAZrQ6AAq2OgCktzoAPrk6ANi6OgB8vDoAFr46ALC/OgBKwToA7sI6AIjEOgAixjoAxsc6AGDJOgD6yjoAlMw6ADjOOgDSzzoAbNE6AAbTOgCq1DoARNY6AN7XOgB42ToAHNs6ALbcOgBQ3joA9N86AI7hOgAo4zoAwuQ6AGbmOgAA6DoAmuk6ADTrOgDY7DoAcu46AAzwOgCm8ToASvM6AOT0OgB+9joAGPg6ALL5OgBW+zoA8Pw6AIr+OgAkADsAyAE7AGIDOwD8BDsAlgY7ADoIOwDUCTsAbgs7AAgNOwCiDjsARhA7AOAROwB6EzsAHhU7ALgWOwBSGDsA7Bk7AJAbOwAqHTsAxB47AF4gOwACIjsAnCM7ADYlOwDQJjsAdCg7AA4qOwCoKzsATC07AOYuOwCAMDsAGjI7AL4zOwBYNTsA8jY7AIw4OwAwOjsAyjs7AGQ9OwD+PjsAokA7ADxCOwDWQzsAcEU7AApHOwCuSDsASEo7AOJLOwB8TTsAIE87ALpQOwBUUjsA7lM7AJJVOwAsVzsAxlg7AGBaOwAEXDsAnl07ADhfOwDSYDsAdmI7ABBkOwCqZTsARGc7AOhoOwCCajsAHGw7ALZtOwBabzsA9HA7AI5yOwAodDsAzHU7AGZ3OwAAeTsApHo7AD58OwDYfTsAcn87ABaBOwCwgjsASoQ7AOSFOwCIhzsAIok7ALyKOwBWjDsA+o07AJSPOwAukTsAyJI7AGyUOwAGljsAoJc7ADqZOwDemjsAeJw7ABKeOwCsnzsARqE7AOqiOwCEpDsAHqY7ALinOwBcqTsA9qo7AJCsOwAqrjsAzq87AGixOwACszsAnLQ7AEC2OwDatzsAdLk7AA67OwCyvDsATL47AOa/OwCAwTsAJMM7AL7EOwBYxjsA/Mc7AJbJOwAwyzsAysw7AGTOOwAI0DsAotE7ADzTOwDW1DsAetY7ABTYOwCu2TsASNs7AOzcOwCG3jsAIOA7ALrhOwBe4zsA+OQ7AJLmOwAs6DsA0Ok7AGrrOwAE7TsAqO47AELwOwDc8TsAdvM7ABr1OwC09jsATvg7AOj5OwCM+zsAJv07AMD+OwBaADwA/gE8AJgDPAAyBTwAzAY8AHAIPAAKCjwApAs8AEgNPADiDjwAfBA8ABYSPACwEzwAVBU8AO4WPACIGDwAIho8AMYbPABgHTwA+h48AJQgPAAuIjwA0iM8AGwlPAAGJzwAoCg8AEQqPADeKzwAeC08ABwvPAC2MDwAUDI8AOozPACONTwAKDc8AMI4PABcOjwAADw8AJo9PAA0PzwAzkA8AHJCPAAMRDwApkU8AEBHPADkSDwAfko8ABhMPACyTTwAVk88APBQPACKUjwALlQ8AMhVPABiVzwA/Fg8AJZaPAA6XDwA1F08AG5fPAAIYTwArGI8AEZkPADgZTwAemc8AB5pPAC4ajwAUmw8AOxtPACQbzwAKnE8AMRyPABedDwA+HU8AJx3PAA2eTwA0Ho8AHR8PAAOfjwAqH88AEKBPADmgjwAgIQ8ABqGPAC0hzwAWIk8APKKPACMjDwAJo48AMqPPABkkTwA/pI8AJiUPAA8ljwA1pc8AHCZPAAUmzwArpw8AEiePADinzwAhqE8ACCjPAC6pDwAVKY8APinPACSqTwALKs8AMasPABqrjwABLA8AJ6xPAA4szwA0rQ8AHa2PAAQuDwAqrk8AES7PADovDwAgr48ABzAPAC2wTwAWsM8APTEPACOxjwAKMg8AMzJPABmyzwAAM08AJrOPAA+0DwA2NE8AHLTPAAM1TwAsNY8AErYPADk2TwAfts8ACLdPAC83jwAVuA8APDhPACU4zwALuU8AMjmPABs6DwABuo8AKDrPAA67TwA3u48AHjwPAAS8jwArPM8AFD1PADq9jwAhPg8AB76PADC+zwAXP08APb+PACQAD0ANAI9AM4DPQBoBT0AAgc9AKYIPQBACj0A2gs9AHQNPQAODz0AshA9AEwSPQDmEz0AgBU9ACQXPQC+GD0AWBo9APwbPQCWHT0AMB89AMogPQBuIj0ACCQ9AKIlPQA8Jz0A4Cg9AHoqPQAULD0Ari09AFIvPQDsMD0AhjI9ACA0PQDENT0AXjc9APg4PQCSOj0ALDw9ANA9PQBqPz0ABEE9AJ5CPQBCRD0A3EU9AHZHPQAQST0AtEo9AE5MPQDoTT0Agk89ACZRPQDAUj0AWlQ9AP5VPQCYVz0AMlk9AMxaPQBwXD0ACl49AKRfPQA+YT0A4mI9AHxkPQAWZj0AsGc9AFRpPQDuaj0AiGw9ACJuPQDGbz0AYHE9APpyPQCedD0AOHY9ANJ3PQBseT0ABns9AKp8PQBEfj0A3n89AHiBPQAcgz0AtoQ9AFCGPQDqhz0Ajok9ACiLPQDCjD0AXI49AACQPQCakT0ANJM9AM6UPQBolj0ADJg9AKaZPQBAmz0A2pw9AH6ePQAYoD0AsqE9AEyjPQDwpD0AiqY9ACSoPQDIqT0AYqs9APysPQCWrj0AOrA9ANSxPQBusz0ACLU9AKy2PQBGuD0A4Lk9AHq7PQAevT0AuL49AFLAPQDswT0AkMM9ACrFPQDExj0AaMg9AALKPQCcyz0ANs09ANrOPQB00D0ADtI9AKjTPQBM1T0A5tY9AIDYPQAa2j0Avts9AFjdPQDy3j0AjOA9ACbiPQDK4z0AZOU9AP7mPQCY6D0APOo9ANbrPQBw7T0ACu89AK7wPQBI8j0A4vM9AHz1PQAW9z0Auvg9AFT6PQDu+z0Akv09ACz/PQDGAD4AYAI+AAQEPgCeBT4AOAc+ANIIPgB2Cj4AEAw+AKoNPgBEDz4A6BA+AIISPgAcFD4AthU+AFoXPgD0GD4Ajho+ADIcPgDMHT4AZh8+AAAhPgCkIj4APiQ+ANglPgByJz4AFik+ALAqPgBKLD4A5C0+AIgvPgAiMT4AvDI+AFY0PgDwNT4AlDc+AC45PgDIOj4AYjw+AAY+PgCgPz4AOkE+ANRCPgB4RD4AEkY+AKxHPgBGST4A6ko+AIRMPgAeTj4AuE8+AFxRPgD2Uj4AkFQ+ACpWPgDOVz4AaFk+AAJbPgCcXD4AQF4+ANpfPgB0YT4ADmM+ALJkPgBMZj4A5mc+AIBpPgAkaz4Avmw+AFhuPgDybz4AlnE+ADBzPgDKdD4AZHY+AAh4PgCieT4APHs+ANZ8PgB6fj4AFIA+AK6BPgBIgz4A7IQ+AIaGPgAgiD4Auok+AF6LPgD4jD4Ako4+ADaQPgDQkT4AapM+AASVPgColj4AQpg+ANyZPgB2mz4AGp0+ALSePgBOoD4A6KE+AIyjPgAmpT4AwKY+AFqoPgD+qT4AmKs+ADKtPgDWrj4AcLA+AAqyPgCksz4APrU+AOK2PgB8uD4AFro+ALC7PgBUvT4A7r4+AIjAPgAiwj4AxsM+AGDFPgD6xj4AlMg+ADjKPgDSyz4AbM0+AAbPPgCg0D4ARNI+AN7TPgB41T4AEtc+ALbYPgBQ2j4A6ts+AITdPgAo3z4AwuA+AFziPgAA5D4AmuU+ADTnPgDO6D4Acuo+AAzsPgCm7T4AQO8+AOTwPgB+8j4AGPQ+ALL1PgBW9z4A8Pg+AIr6PgAk/D4AyP0+AGL/PgD8AD8AoAI/ADoEPwDUBT8Abgc/AAgJPwCsCj8ARgw/AOANPwB6Dz8AHhE/ALgSPwBSFD8A7BU/AJAXPwAqGT8AxBo/AF4cPwACHj8AnB8/ADYhPwDQIj8AaiQ/AA4mPwCoJz8AQik/AOYqPwCALD8AGi4/ALQvPwBYMT8A8jI/AIw0PwAmNj8Ayjc/AGQ5PwD+Oj8AmDw/ADw+PwDWPz8AcEE/AApDPwCuRD8ASEY/AOJHPwCGST8AIEs/ALpMPwBUTj8A+E8/AJJRPwAsUz8AxlQ/AGpWPwAEWD8Anlk/ADhbPwDcXD8Adl4/ABBgPwCqYT8ATmM/AOhkPwCCZj8AHGg/ALZpPwBaaz8A9Gw/AI5uPwAocD8AzHE/AGZzPwAAdT8AmnY/ADR4PwDYeT8Acns/AAx9PwCwfj8ASoA/AOSBPwB+gz8AIoU/ALyGPwBWiD8A8Ik/AJSLPwAujT8AyI4/AGKQPwAGkj8AoJM/ADqVPwDelj8AeJg/ABKaPwCsmz8AUJ0/AOqePwCEoD8AHqI/AMKjPwBcpT8A9qY/AJCoPwA0qj8Azqs/AGitPwACrz8AprA/AECyPwDasz8AdLU/AA63PwCyuD8ATLo/AOa7PwCKvT8AJL8/AL7APwBYwj8A/MM/AJbFPwAwxz8Aysg/AG7KPwAIzD8Aos0/ADzPPwDg0D8AetI/ABTUPwCu1T8AUtc/AOzYPwCG2j8AINw/AMTdPwBe3z8A+OA/AJLiPwAs5D8A0OU/AGrnPwAE6T8Anuo/AELsPwDc7T8Adu8/ABDxPwC08j8ATvQ/AOj1PwCC9z8AJvk/AMD6PwBa/D8A9P0/AJj/PwAyAUAAzAJAAHAEQAAKBkAApAdAAD4JQADiCkAAfAxAABYOQACwD0AAVBFAAO4SQACIFEAAIhZAAMYXQABgGUAA+hpAAJQcQAA4HkAA0h9AAGwhQAAQI0AAqiRAAEQmQADeJ0AAeClAABwrQAC2LEAAUC5AAOovQACOMUAAKDNAAMI0QABcNkAAADhAAJo5QAA0O0AAzjxAAGg+QAAMQEAApkFAAEBDQADaREAAfkZAABhIQACySUAATEtAAPBMQACKTkAAJFBAAL5RQABiU0AA/FRAAJZWQAA6WEAA1FlAAG5bQAAIXUAArF5AAEZgQADgYUAAemNAAB5lQAC4ZkAAUmhAAOxpQACQa0AAKm1AAMRuQABocEAAAnJAAJxzQAA2dUAA2nZAAHR4QAAOekAAqHtAAEJ9QADmfkAAgIBAABqCQAC0g0AAWIVAAPKGQACMiEAAJopAAMqLQABkjUAA/o5AAJiQQAA8kkAA1pNAAHCVQAAKl0AApJhAAEiaQADim0AAfJ1AACCfQAC6oEAAVKJAAO6jQACSpUAALKdAAMaoQABgqkAABKxAAJ6tQAA4r0AA0rBAAHayQAAQtEAAqrVAAES3QADouEAAgrpAABy8QADAvUAAWr9AAPTAQACOwkAAMsRAAMzFQABmx0AAAMlAAKTKQAA+zEAA2M1AAHLPQAAM0UAAsNJAAErUQADk1UAAftdAACLZQAC82kAAVtxAAPDdQACU30AALuFAAMjiQABi5EAABuZAAKDnQAA66UAA1OpAAHjsQAAS7kAArO9AAEbxQADq8kAAhPRAAB72QAC490AAXPlAAPb6QACQ/EAANP5AAM7/QABoAUEAAgNBAJwEQQBABkEA2gdBAHQJQQAOC0EAsgxBAEwOQQDmD0EAgBFBACQTQQC+FEEAWBZBAPIXQQCWGUEAMBtBAMocQQBkHkEACCBBAKIhQQA8I0EA1iRBAHomQQAUKEEArilBAFIrQQDsLEEAhi5BACAwQQDEMUEAXjNBAPg0QQCSNkEANjhBANA5QQBqO0EABD1BAKg+QQBCQEEA3EFBAHZDQQAaRUEAtEZBAE5IQQDoSUEAjEtBACZNQQDATkEAWlBBAPRRQQCYU0EAMlVBAMxWQQBmWEEAClpBAKRbQQA+XUEA2F5BAHxgQQAWYkEAsGNBAEplQQDuZkEAiGhBACJqQQC8a0EAYG1BAPpuQQCUcEEALnJBANJzQQBsdUEABndBAKp4QQBEekEA3ntBAHh9QQAcf0EAtoBBAFCCQQDqg0EAjoVBACiHQQDCiEEAXIpBAACMQQCajUEANI9BANiQQQBykkEADJRBAKaVQQBAl0EA5JhBAH6aQQAYnEEAsp1BAFafQQDwoEEAiqJBACSkQQDIpUEAYqdBAPyoQQCWqkEAMKxBANStQQBur0EACLFBAKKyQQBGtEEA4LVBAHq3QQAUuUEAuLpBAFK8QQDsvUEAhr9BACrBQQDEwkEAXsRBAALGQQCcx0EANslBANDKQQB0zEEADs5BAKjPQQBC0UEA5tJBAIDUQQAa1kEAtNdBAFjZQQDy2kEAjNxBADDeQQDK30EAZOFBAP7iQQCi5EEAPOZBANbnQQBw6UEAFOtBAK7sQQBI7kEA4u9BAHzxQQAg80EAuvRBAFT2QQDu90EAkvlBACz7QQDG/EEAYP5BAAQAQgCeAUIAOANCANIEQgBsBkIAEAhCAKoJQgBEC0IA6AxCAIIOQgAcEEIAthFCAFoTQgD0FEIAjhZCACgYQgDMGUIAZhtCAAAdQgCaHkIAPiBCANghQgByI0IAFiVCALAmQgBKKEIA5ClCAIgrQgAiLUIAvC5CAFYwQgD6MUIAlDNCAC41QgDINkIAYjhCAAY6QgCgO0IAOj1CANQ+QgB4QEIAEkJCAKxDQgBGRUIA6kZCAIRIQgAeSkIAuEtCAFxNQgD2TkIAkFBCADRSQgDOU0IAaFVCAAJXQgCmWEIAQFpCANpbQgB0XUIADl9CALJgQgBMYkIA5mNCAIBlQgAkZ0IAvmhCAFhqQgDya0IAlm1CADBvQgDKcEIAZHJCAAh0QgCidUIAPHdCANZ4QgB6ekIAFHxCAK59QgBIf0IA7IBCAIaCQgAghEIAuoVCAF6HQgD4iEIAkopCADaMQgDQjUIAao9CAASRQgCokkIAQpRCANyVQgB2l0IAGplCALSaQgBOnEIA6J1CAIyfQgAmoUIAwKJCAFqkQgD+pUIAmKdCADKpQgDMqkIAcKxCAAquQgCkr0IAPrFCAOKyQgB8tEIAFrZCALC3QgBKuUIA7rpCAIi8QgAivkIAvL9CAGDBQgD6wkIAlMRCAC7GQgDSx0IAbMlCAAbLQgCgzEIARM5CAN7PQgB40UIAEtNCALbUQgBQ1kIA6tdCAI7ZQgAo20IAwtxCAFzeQgAA4EIAmuFCADTjQgDO5EIAcuZCAAzoQgCm6UIAQOtCAOTsQgB+7kIAGPBCALLxQgBW80IA8PRCAIr2QgAk+EIAyPlCAGL7QgD8/EIAlv5CADoAQwDUAUMAbgNDAAgFQwCsBkMARghDAOAJQwB6C0MAFA1DALgOQwBSEEMA7BFDAIYTQwAqFUMAxBZDAF4YQwD4GUMAnBtDADYdQwDQHkMAdCBDAA4iQwCoI0MAQiVDAOYmQwCAKEMAGipDALQrQwBYLUMA8i5DAIwwQwAmMkMAyjNDAGQ1QwD+NkMAmDhDADw6QwDWO0MAcD1DABQ/QwCuQEMASEJDAOJDQwCGRUMAIEdDALpIQwBUSkMA7ktDAJJNQwAsT0MAxlBDAGBSQwAEVEMAnlVDADhXQwDSWEMAdlpDABBcQwCqXUMARF9DAN5gQwCCYkMAHGRDALZlQwBQZ0MA9GhDAI5qQwAobEMAzG1DAGZvQwAAcUMAmnJDAD50QwDYdUMAcndDAAx5QwCwekMASnxDAOR9QwB+f0MAIoFDALyCQwBWhEMA+oVDAJSHQwAuiUMAyIpDAGyMQwAGjkMAoI9DAESRQwDokkMAgpRDAByWQwC2l0MAWplDAPSaQwCOnEMAKJ5DAMyfQwBmoUMAAKNDAJqkQwA+pkMA2KdDAHKpQwAWq0MAsKxDAEquQwDkr0MAiLFDACKzQwC8tEMAVrZDAPq3QwCUuUMALrtDAMi8QwBsvkMABsBDAKDBQwA6w0MA1MRDAHjGQwASyEMArMlDAEbLQwDqzEMAhM5DAB7QQwC40UMAXNNDAPbUQwCQ1kMAKthDAM7ZQwBo20MAAt1DAJzeQwBA4EMA2uFDAHTjQwAO5UMAsuZDAEzoQwDm6UMAgOtDACTtQwC+7kMAWPBDAPLxQwCW80MAMPVDAMr2QwBu+EMACPpDAKL7QwA8/UMA4P5DAHoARAAUAkQArgNEAFIFRADsBkQAhghEACAKRADEC0QAXg1EAPgORACSEEQANhJEANATRABqFUQABBdEAKgYRABCGkQA3BtEAHYdRAAaH0QAtCBEAE4iRADoI0QAgiVEACYnRADAKEQAWipEAPQrRACYLUQAMi9EAMwwRABmMkQACjREAKQ1RAA+N0QA2DhEAHw6RAAWPEQAsD1EAEo/RADuQEQAiEJEACJERAC8RUQAYEdEAPpIRACUSkQAOExEANJNRABsT0QABlFEAKpSRABEVEQA3lVEAHhXRAAcWUQAtlpEAFBcRADqXUQAjl9EAChhRADCYkQAZmREAABmRACaZ0QANGlEAM5qRABybEQADG5EAKZvRABAcUQA5HJEAH50RAAYdkQAsndEAEx5RADwekQAinxEACR+RAC+f0QAYoFEAPyCRACWhEQAMIZEANSHRABuiUQACItEAKKMRABGjkQA4I9EAHqRRAAUk0QAuJREAFKWRADsl0QAkJlEACqbRADEnEQAXp5EAAKgRACcoUQANqNEANCkRAB0pkQADqhEAKipRABCq0QA5qxEAICuRAAasEQAvrFEAFizRADytEQAjLZEADC4RADKuUQAZLtEAP68RACivkQAPMBEANbBRABww0QACsVEAK7GRABIyEQA4slEAHzLRAAgzUQAus5EAFTQRADu0UQAktNEACzVRADG1kQAYNhEAATaRACe20QAON1EANLeRAB24EQAEOJEAKrjRABO5UQA6OZEAILoRAAc6kQAwOtEAFrtRAD07kQAjvBEACjyRADM80QAZvVEAAD3RACa+EQAPvpEANj7RABy/UQADP9EALAARQBKAkUA5ANFAH4FRQAYB0UAvAhFAFYKRQDwC0UAlA1FAC4PRQDIEEUAYhJFAAYURQCgFUUAOhdFANQYRQB4GkUAEhxFAKwdRQBGH0UA6iBFAIQiRQAeJEUAwiVFAFwnRQD2KEUAkCpFADQsRQDOLUUAaC9FAAIxRQCmMkUAQDRFANo1RQB0N0UAGDlFALI6RQBMPEUA5j1FAIo/RQAkQUUAvkJFAFhERQD8RUUAlkdFADBJRQDKSkUAZExFAAhORQCiT0UAPFFFANZSRQB6VEUAFFZFAK5XRQBIWUUA7FpFAIZcRQAgXkUAul9FAF5hRQD4YkUAkmRFACxmRQDQZ0UAamlFAARrRQCebEUAQm5FANxvRQB2cUUAGnNFALR0RQBOdkUA6HdFAIx5RQAme0UAwHxFAFp+RQD+f0UAmIFFADKDRQDMhEUAcIZFAAqIRQCkiUUAPotFAOKMRQB8jkUAFpBFALCRRQBKk0UA7pRFAIiWRQAimEUAvJlFAGCbRQD6nEUAlJ5FAC6gRQDSoUUAbKNFAAalRQCgpkUARKhFAN6pRQB4q0UAEq1FALauRQBQsEUA6rFFAISzRQAotUUAwrZFAFy4RQAAukUAmrtFADS9RQDOvkUAcsBFAAzCRQCmw0UAQMVFAOTGRQB+yEUAGMpFALLLRQBWzUUA8M5FAIrQRQAk0kUAyNNFAGLVRQD81kUAoNhFADraRQDU20UAbt1FAAjfRQCs4EUARuJFAODjRQB65UUAHudFALjoRQBS6kUA7OtFAJDtRQAq70UAxPBFAF7yRQD480UAnPVFADb3RQDQ+EUAavpFAA78RQCo/UUAQv9FANwARgCAAkYAGgRGALQFRgBOB0YA8ghGAIwKRgAmDEYAyg1GAGQPRgD+EEYAmBJGADwURgDWFUYAcBdGAAoZRgCuGkYASBxGAOIdRgB8H0YAICFGALoiRgBUJEYA7iVGAJInRgAsKUYAxipGAGAsRgD6LUYAni9GADgxRgDSMkYAdjRGABA2RgCqN0YARDlGAOg6RgCCPEYAHD5GALY/RgBaQUYA9EJGAI5ERgAoRkYAzEdGAGZJRgAAS0YApExGAD5ORgDYT0YAclFGABZTRgCwVEYASlZGAORXRgCIWUYAIltGALxcRgBWXkYA8F9GAJRhRgAuY0YAyGRGAGJmRgAGaEYAoGlGADprRgDUbEYAeG5GABJwRgCscUYARnNGAOp0RgCEdkYAHnhGALh5RgBce0YA9nxGAJB+RgAqgEYAzoFGAGiDRgAChUYAnIZGAECIRgDaiUYAdItGAA6NRgCyjkYATJBGAOaRRgCAk0YAJJVGAL6WRgBYmEYA/JlGAJabRgAwnUYAyp5GAG6gRgAIokYAoqNGADylRgDgpkYAeqhGABSqRgCuq0YAUq1GAOyuRgCGsEYAILJGAMSzRgBetUYA+LZGAJK4RgAsukYA0LtGAGq9RgAEv0YAnsBGAELCRgDcw0YAdsVGABDHRgC0yEYATspGAOjLRgCCzUYAJs9GAMDQRgBa0kYA9NNGAJjVRgAy10YAzNhGAGbaRgAK3EYApN1GAD7fRgDY4EYAfOJGABbkRgCw5UYAVOdGAO7oRgCI6kYAIuxGAMbtRgBg70YA+vBGAJTyRgA49EYA0vVGAGz3RgAG+UYAqvpGAET8RgDe/UYAeP9GABwBRwC2AkcAUARHAOoFRwCEB0cAKAlHAMIKRwBcDEcA9g1HAJoPRwA0EUcAzhJHAGgURwAMFkcAphdHAEAZRwDaGkcAfhxHABgeRwCyH0cATCFHAPAiRwCKJEcAJCZHAL4nRwBiKUcA/CpHAJYsRwA6LkcA1C9HAG4xRwAIM0cArDRHAEY2RwDgN0cAejlHAB47RwC4PEcAUj5HAOw/RwCQQUcAKkNHAMRERwBeRkcAAkhHAJxJRwA2S0cA0ExHAHRORwAOUEcAqFFHAEJTRwDmVEcAgFZHABpYRwC0WUcAWFtHAPJcRwCMXkcAJmBHAMphRwBkY0cA/mRHAJhmRwAyaEcA1mlHAHBrRwAKbUcArm5HAEhwRwDicUcAfHNHACB1RwC6dkcAVHhHAO55RwCSe0cALH1HAMZ+RwBggEcABIJHAJ6DRwA4hUcA0oZHAHaIRwAQikcAqotHAESNRwDejkcAgpBHABySRwC2k0cAUJVHAPSWRwCOmEcAKJpHAMybRwBmnUcAAJ9HAJqgRwA+okcA2KNHAHKlRwAMp0cAsKhHAEqqRwDkq0cAfq1HACKvRwC8sEcAVrJHAPqzRwCUtUcALrdHAMi4RwBsukcABrxHAKC9RwA6v0cA1MBHAHjCRwASxEcArMVHAEbHRwDqyEcAhMpHAB7MRwC4zUcAXM9HAPbQRwCQ0kcAKtRHAM7VRwBo10cAAtlHAJzaRwA23EcA2t1HAHTfRwAO4UcAsuJHAEzkRwDm5UcAgOdHACTpRwC+6kcAWOxHAPLtRwCW70cAMPFHAMryRwBk9EcACPZHAKL3RwA8+UcA4PpHAHr8RwAU/kcArv9HAFIBSADsAkgAhgRIACAGSAC6B0gAXglIAPgKSACSDEgALA5IANAPSABqEUgABBNIAJ4USABCFkgA3BdIAHYZSAAQG0gAtBxIAE4eSADoH0gAgiFIACYjSADAJEgAWiZIAPQnSACYKUgAMitIAMwsSABmLkgACjBIAKQxSAA+M0gA4jRIAHw2SAAWOEgAsDlIAFQ7SADuPEgAiD5IACJASADGQUgAYENIAPpESACURkgAOEhIANJJSABsS0gABk1IAKpOSABEUEgA3lFIAHhTSAASVUgAtlZIAFBYSADqWUgAhFtIAChdSADCXkgAXGBIAPZhSACaY0gANGVIAM5mSABoaEgADGpIAKZrSABAbUgA2m5IAH5wSAAYckgAsnNIAEx1SADwdkgAinhIACR6SAC+e0gAYn1IAPx+SACWgEgAOoJIANSDSABuhUgACIdIAKyISABGikgA4ItIAHqNSAAej0gAuJBIAFKSSADsk0gAkJVIACqXSADEmEgAXppIAAKcSACcnUgANp9IANCgSAB0okgADqRIAKilSABCp0gA5qhIAICqSAAarEgAtK1IAFivSADysEgAjLJIACa0SADAtUgAZLdIAP64SACYukgAPLxIANa9SABwv0gACsFIAK7CSABIxEgA4sVIAHzHSAAgyUgAuspIAFTMSADuzUgAks9IACzRSADG0kgAatRIAATWSACe10gAONlIANLaSAB23EgAEN5IAKrfSABE4UgA6OJIAILkSAAc5kgAtudIAFrpSAD06kgAjuxIACjuSADC70gAZvFIAADzSACa9EgANPZIANj3SABy+UgADPtIALD8SABK/kgA5P9IAH4BSQAiA0kAvARJAFYGSQDwB0kAlAlJAC4LSQDIDEkAYg5JAAYQSQCgEUkAOhNJAN4USQB4FkkAEhhJAKwZSQBQG0kA6hxJAIQeSQAeIEkAwiFJAFwjSQD2JEkAkCZJADQoSQDOKUkAaCtJAAItSQCcLkkAQDBJANoxSQB0M0kADjVJALI2SQBMOEkA5jlJAIA7SQAkPUkAvj5JAFhASQDyQUkAjENJADBFSQDKRkkAZEhJAAhKSQCiS0kAPE1JANZOSQB6UEkAFFJJAK5TSQBIVUkA7FZJAIZYSQAgWkkAultJAF5dSQD4XkkAkmBJADZiSQDQY0kAamVJAARnSQCoaEkAQmpJANxrSQB2bUkAGm9JALRwSQBOckkA6HNJAIJ1SQAmd0kAwHhJAFp6SQD0e0kAmH1JADJ/SQDMgEkAZoJJAAqESQCkhUkAPodJANiISQB8ikkAFoxJALCNSQBKj0kA7pBJAIiSSQAilEkAvJVJAGCXSQD6mEkAlJpJAC6cSQDSnUkAbJ9JAAahSQCqokkARKRJAN6lSQB4p0kAHKlJALaqSQBQrEkA6q1JAI6vSQAosUkAwrJJAFy0SQAAtkkAmrdJADS5SQDOukkAcrxJAAy+SQCmv0kAQMFJAOTCSQB+xEkAGMZJALLHSQBMyUkA8MpJAIrMSQAkzkkAvs9JAGLRSQD80kkAltRJADDWSQDU10kAbtlJAAjbSQCi3EkARt5JAODfSQB64UkAFONJALjkSQBS5kkA7OdJAJDpSQAq60kAxOxJAF7uSQAC8EkAnPFJADbzSQDQ9EkAdPZJAA74SQCo+UkAQvtJAOb8SQCA/kkAGgBKALQBSgBYA0oA8gRKAIwGSgAmCEoAwAlKAGQLSgD+DEoAmA5KADIQSgDWEUoAcBNKAAoVSgCkFkoASBhKAOIZSgB8G0oAIB1KALoeSgBUIEoA7iFKAJIjSgAsJUoAxiZKAGAoSgAEKkoAnitKADgtSgDSLkoAdjBKABAySgCqM0oARDVKAOg2SgCCOEoAHDpKAMA7SgBaPUoA9D5KAI5ASgAoQkoAzENKAGZFSgAAR0oAmkhKAD5KSgDYS0oAck1KAAxPSgCwUEoASlJKAORTSgB+VUoAIldKALxYSgBWWkoA8FtKAIpdSgAuX0oAyGBKAGJiSgD8Y0oAoGVKADpnSgDUaEoAeGpKABJsSgCsbUoARm9KAOpwSgCEckoAHnRKALh1SgBcd0oA9nhKAJB6SgAqfEoAzn1KAGh/SgACgUoApoJKAECESgDahUoAdIdKABiJSgCyikoATIxKAOaNSgCKj0oAJJFKAL6SSgBYlEoA/JVKAJaXSgAwmUoAyppKAGScSgAInkoAop9KADyhSgDWokoAeqRKABSmSgCup0oASKlKAOyqSgCGrEoAIK5KALqvSgBUsUoA+LJKAJK0SgAstkoA0LdKAGq5SgAEu0oAnrxKAEK+SgDcv0oAdsFKABDDSgC0xEoATsZKAOjHSgCCyUoAJstKAMDMSgBazkoA/s9KAJjRSgAy00oAzNRKAHDWSgAK2EoApNlKAD7bSgDi3EoAfN5KABbgSgCw4UoAVONKAO7kSgCI5koAIuhKAMbpSgBg60oA+uxKAJTuSgAu8EoA0vFKAGzzSgAG9UoAoPZKAET4SgDe+UoAePtKABL9SgC2/koAUABLAOoBSwCEA0sAKAVLAMIGSwBcCEsA9glLAJoLSwA0DUsAzg5LAGgQSwAMEksAphNLAEAVSwDaFksAfhhLABgaSwCyG0sATB1LAPAeSwCKIEsAJCJLAMgjSwBiJUsA/CZLAJYoSwA6KksA1CtLAG4tSwAIL0sArDBLAEYySwDgM0sAejVLAB43SwC4OEsAUjpLAOw7SwCQPUsAKj9LAMRASwBeQksAAkRLAJxFSwA2R0sA0EhLAHRKSwAOTEsAqE1LAEJPSwDcUEsAgFJLABpUSwC0VUsATldLAPJYSwCMWksAJlxLAMBdSwBkX0sA/mBLAJhiSwAyZEsA1mVLAHBnSwAKaUsArmpLAEhsSwDibUsAfG9LACBxSwC6cksAVHRLAO51SwCId0sALHlLAMZ6SwBgfEsA+n1LAJ5/SwA4gUsA0oJLAGyESwAQhksAqodLAESJSwDoiksAgoxLAByOSwC2j0sAWpFLAPSSSwCOlEsAKJZLANaXSwBwmUsACptLAK6cSwBInksA4p9LAHyhSwAgo0sAuqRLAFSmSwDup0sAnKlLADarSwDQrEsAdK5LAA6wSwCosUsAQrNLAOa0SwCAtksAGrhLALS5SwBYu0sA8rxLAIy+SwAmwEsAysFLAGTDSwD+xEsAosZLADzISwDWyUsAcMtLABTNSwCuzksASNBLAOLRSwCG00sAINVLALrWSwBU2EsA+NlLAJLbSwAs3UsAxt5LAGDgSwAE4ksAnuNLADjlSwDS5ksAduhLABDqSwC060sAWO1LAPLuSwCM8EsAMPJLAMrzSwBk9UsA/vZLAKL4SwA8+ksA1vtLAHr9SwAe/0sAuABMAFICTADsA0wAkAVMACoHTADECEwAXgpMAAIMTACmDUwAQA9MAOQQTACSEkwANhRMANAVTABqF0wABBlMAKgaTABCHEwA3B1MAHYfTAAaIUwAtCJMAE4kTADoJUwAjCdMACYpTADAKkwAZCxMAP4tTACYL0wAMjFMANYyTAB6NEwAFDZMAMI3TABcOUwA9jpMAJA8TAAqPkwAzj9MAGhBTAACQ0wApkRMAEBGTADaR0wAfklMABhLTACyTEwATE5MAOZPTACKUUwAJFNMAL5UTABYVkwA/FdMAJZZTAA6W0wA3lxMAHheTAASYEwArGFMAFBjTADqZEwAhGZMAB5oTADMaUwAZmtMAAptTACkbkwAPnBMANhxTAB8c0wAFnVMALB2TABKeEwA7nlMAIh7TAAsfUwAxn5MAGqATAAEgkwAnoNMADiFTADchkwAdohMABCKTACqi0wATo1MAOiOTACCkEwAHJJMAMCTTABalUwA9JZMAJiYTAAymkwAzJtMAGadTAAKn0wApKBMAD6iTADYo0wAfKVMABanTACwqEwASqpMAO6rTACIrUwAIq9MALywTABgskwA+rNMAJS1TAAut0wA0rhMAGy6TAAGvEwAoL1MAES/TADewEwAeMJMABLETAC2xUwAUMdMAOrITACEykwAKMxMAMLNTABcz0wACtFMAKTSTAA+1EwA2NVMAHzXTAAW2UwAsNpMAErcTADu3UwAiN9MACLhTAC84kwAYORMAPrlTACU50wALulMANLqTABs7EwABu5MAKDvTABE8UwA3vJMAHj0TAAS9kwAtvdMAFD5TADq+kwAhPxMAB7+TADC/0wAXAFNAPYCTQCQBE0ANAZNAM4HTQBoCU0AAgtNAKYMTQBADk0A2g9NAH4RTQAYE00AshRNAEwWTQD6F00AlBlNADgbTQDcHE0Adh5NABAgTQC0IU0ATiNNAOgkTQCCJk0AJihNAMApTQBaK00A9CxNAJguTQAyME0AzDFNAGYzTQAKNU0ApDZNAD44TQDYOU0AfDtNABY9TQCwPk0ASkBNAO5BTQCIQ00AIkVNAMZGTQBgSE0A+klNAJRLTQA4TU0A0k5NAHZQTQAaUk0AtFNNAE5VTQDoVk0AglhNACZaTQDAW00AWl1NAP5eTQCiYE0ARmJNANZjTQB6ZU0AFGdNAK5oTQBIak0A7GtNAIZtTQAgb00AunBNAF5yTQD4c00AknVNACx3TQDQeE0AanpNAAR8TQCefU0AQn9NANyATQB2gk0AEIRNALSFTQBOh00A6IhNAIyKTQAwjE0Ayo1NAG6PTQAIkU0AopJNADyUTQDglU0AepdNABSZTQCumk0AUpxNAOydTQCGn00AIKFNALqiTQBepE0A+KVNAJKnTQA2qU0A0KpNAGqsTQAErk0Anq9NAEKxTQDcsk0AdrRNABC2TQC0t00ATrlNAOi6TQCCvE0AJr5NAMC/TQBawU0A9MJNAJjETQAyxk0AzMdNAHrJTQAUy00ArsxNAEjOTQDsz00AhtFNACDTTQC61E0AXtZNAPjXTQCS2U0ANttNANDcTQBq3k0ABOBNAKjhTQBC400A3ORNAHbmTQAQ6E0AtOlNAE7rTQDo7E0Agu5NACbwTQDA8U0AWvNNAPT0TQCY9k0AMvhNAMz5TQBm+00ACv1NAKT+TQA+AE4A2AFOAHwDTgAWBU4AsAZOAFQITgDuCU4AiAtOACINTgDGDk4AYBBOAPoRTgCUE04AOBVOANIWTgBsGE4ABhpOAKobTgBEHU4A3h5OAHggTgAcIk4AtiNOAFAlTgDqJk4AjihOACgqTgDCK04AXC1OAAAvTgCaME4ANDJOAM4zTgBoNU4ADDdOAKY4TgBAOk4A2jtOAH49TgAYP04AskBOAExCTgDwQ04AikVOACRHTgC+SE4AYkpOAPxLTgCWTU4AOk9OANRQTgBuUk4ACFROAKxVTgBGV04A4FhOAHpaTgAeXE4AuF1OAFJfTgDsYE4AkGJOACpkTgDEZU4AXmdOAAJpTgCcak4ANmxOANBtTgB0b04ADnFOAKhyTgBCdE4A3HVOAIB3TgAaeU4AtHpOAE58TgDyfU4AjH9OACaBTgDAgk4AZIROAP6FTgCYh04APIlOANaKTgBwjE4ACo5OAK6PTgBIkU4A4pJOAHyUTgAglk4AupdOAFSZTgD4mk4AkpxOACyeTgDGn04AYKFOAASjTgCepE4AOKZOANKnTgB2qU4AEKtOAKqsTgBErk4A6K9OAIKxTgAcs04AtrROAFC2TgD0t04AjrlOACi7TgDCvE4AZr5OAADATgCawU4APsNOANjETgByxk4AAA</prop>
				<prop name="Temps">REFSWgAAY80CAIBjyP+4HoXrUXg+QP9cj8L1KNw+QPv2KPbwNUBAcT3/CtejMEFApHC+BwAjQkDXow8AF3dDQGYeAQZEQPfx31zvREBS7vERRntAwygAjwJHQPDwv7ge5UdAM0YB031I/fO1SUCamVcB/0pA4XoUrkeB7Us1A2JMPQOFTUDeCABwPWpORQNTT7ZVAxlQdQOKUPXz/G1QJQNvUV0D4VGdBNtSQOny4FINA1NT9v3zxVMdAzZUQEj2XgGnVHUDGlVA7HZwAYtV1QMXVkDu8muIVlUD+fwEaVd1A9vaVx0DRlgFA7BY20Ap9vEYWQUDYFmmdQNKWSUWDhNYFQOXvVgtA1FYQHuoAQpZWA0WRgLDVyUDv3QXAl4CwWwXbhXGA4wfnh+oG4CGFdYfiBN2HX4d/h0HAXAhvSQvNi9IK14SulwnRi8AUC9iKZYvqC+6L8wvXi0mEgG45C/uLRY9Bj8YP0o/JD8ANj+AP2o5hj+wP5o/1D/mPyD4PwpPHE9mNRYCtyxPTk8AYE9yTzRPfk+oT7pPjE/GTwDYS95PEF8iXzRf1k9AX2pfAHxfTl+IX7JfxF/WX5Bfol8ADG/+XzBvQm8kb2ZveG+KbwCcb65vWG+6b+Rvzm3Obxh/AAp/PH9Of2B/Mn90f45/aH8Aon/Mf95/wH/yf/x/Jo/4fwAyj0SPbo+Aj1qPlI+Wf6iPALKPzI/ej/CPAp8Mny6fWJ8Aap9En3afwI+Kn8Sflp+4nwD6nwyv7p8YrxqfVK9mrzivAFKvhK+Or8Cv0q+kr7avCL8Aiq8kvz6/GL/6r3S/Zr94vwCCv6y/zr+wvyq//L/ev+i/ABrPNM9Oz2DPcs+Uz46/mM8Ays/cz+7PiM+qz/zPNt9I3wBa3yTfft+Q36LftN9m33jfAOrf3N/+3/DfMu8U7xbfIO8Aeu9s757vkO+y77zv5u+47wD67wT//u/w7xr/TP9m/3j/AIr/nP+e/7D/yv/U/87/4P8AEg88Dy4PUA9iD4QPlg+oDwByD8wPxg/wD9oPDB/+DyAfADIfXB9uH4Afkh9EH6YfmB8Awh/0/84f4B/yHwwvFi9ALwBqL0wvdi+AL5IvrC8eL7gvAPovDD/uLzA/Qj/UL0Y/UD8Aaj+cP4Y/qD+6P+Q/1j/4PwDiLwxPJk84T0pPdE9uT4BPAGI/vE/OT+BP8k8EXxZfKF8Aok9EX05faF+6T4Rfpl+4XwBaX8Rf7l8Ab8pfFG/OXyhvACJvbG9+b1hvam+0b8ZvmG8ASm/8b+Zv+G8SfzR/Rn9QfwBif3R/fn94f4p/vH++f/h/AAqPHI/ufyiPOo9kj06PmH8AWo+cj6aPmI/Cj9yPBp/4jwASnzyfJp9gn1KfhJ+Gj4CfAJKfvJ/en8Cf0p8UryavAK8AOq9Er0avgK+Sr2yvrq+grwDCr+yv5q8Avxq/NL8OvzC/AGq/XL+Ov6C/sr/Ev3a/IL8Air/0vwbPMM9Cz1TPZs8YzwB6z5TPbs/Az9LPpM/ez+jPAPrPXK8W3yjfUt9031bfaN8Aqt+835bf2N/K3+Tf7t8o7wAK7xzvXu9w7+rflO/e35DvAMrv3O/u7wD/Ev8k/zb/uO8AQv9U/2b/eP+i/0zvpv/Y/wDq//z/xv8IDxoPRA++/0gPAFIPjA9+D6APwg/UD+YPsA8A+g8MHy4fQB8SH1Qfdh+IHwBiH5wfjh/QH7of9B8GLxgvAOofPC8mLzgvYi+EL3YvkC8Aoi+8L8Yv8C/aL/wvru8YPwBKP1w/Lj8QP2I/pD+2P2g/AJI/7D/ePxBPgj8cT0ZPKE8AOk98T45PWE9qT6xPnk/oTwD6Twxf1k8gXxJfNF9OX1hfAGpfnF+OX6hful+0T85fAG8AEm8sb+5fMG8ib2Rvbm9obwBab7xvnm/Ib/JvBH8Wfyh/ADp/TH/Wb2B/cn+Uf6Z/uH8Agm/Ef8Z/4H8SjySPNo9IjwBaj2yP9n8Ij5KPtI/Gj9iPAKKP7I8OnyCf8o80n1afaJ8AQp+Mn36fqJ+an9Sfvp/4nwDqnwyvJq8Ar1KvPK92r4ivAGqvrK+er7iv4q/Er+6vGL8AKr8Evwa/YL9yv4S/lr84vwBav8y/vr/gv9K/1H8GzzjPAPq/VM9ez3DPgs+Mz57PyM8Aqs/cz/7PEN8i3zTf7s9Y3wBq30Tfdt+A35LfxN+23+jfANrfDO8e7/jfCu88707vYO8Acu+c74bvsO+i78zv9u/g7wDy7yz/Hv84/0r/dP9W/2j/4JL/rP+2/9D/IsGuR+H/ehSuV0BxPQp316OABARAV0AHAfdw/VYVxFZAheu/UbgedVZAAAFH/yFWQMP1KFyP9+JVQDAA4XqkVe4Vw2hVQOjwKFwv91VA9jgAwvVUQNvNzF8AvFQ9A4RU/0BSuB6F60FU9hXDCFQ1A9JTQHu2PgGaUyUDZVNdAyy9Ux3D91JAHyYBvvtSQBcBPXpSQKTeIMDXQ1JA5/EoDLa0BNNRFQOdUR3DZ+1RTQRRQG8BUfhQtj0DtFBdA3xQVQNF91BAAAYREFBAM94OEbNPQGYWEUZPtj0D1E6tA2pONQRNt0CamTcQeU11BE22LQOhTIUDOkxtA9GtS10DbEsVEwZcFIxtShUDXUodw3dKVRRtSq0DSksVw8hLTRa2TgJvTAUTgEy9A3xpTH0UpBdIAAFnTKUDiV7UF4YCWtQf1hU2AmKgBC/OFR4vMC/SEewoAIWBa0wvViWmFW4vgC+SL0zSDRNzrCfOEofMFAdNbC0WFgLdTi0D4U8FE61w/AQFUbUUUf3z7q1RtQNjUiUD1aQELm1T5QM4U00DH1NVA1vlUi0DsVLNE3ekBGs+UgUUUjUD8lHdJKLMBN1kN141DhLj1ATnLVEVw+hRhQPqlD++AhHs/Cf+JQYS8MQ/zjVuAkPxUVU27j9YMz4C9AxHCAZPEEsWEvY8T05PWEPOEiH3bE9+T5BLNhL5nE+mT8C4S9ZP6E+6T/xPDhIDUtoFA1A8NLdSNRMpU9o9BFP98x5UrQOaVLblAxhVDROTVVUjK21WDROjVq0DGldNA9uPV20DAVgtA3FYtl0D3FhtAyFZbQMRtVl9NFhVA6VYDRNjVVhNVFgFA+AUBL3890quAqr8/LD8Vw4TVyUDAbUUbyZvMGMexT5tRm8gy4B2byDPGs+sb9b/yG/K/1fatQOjBARwVwUTMFdqXQPsHASoJARlVrUDWxNWVQPVVTUTmUwEW19VtQMjVa00VA0UtVS1FFQVEzZUBRMATVQ1E8lTZVSEBFqEdNMjU600tASzNDRxUqadYzhSJVaGAsp8NJPVUV0DXFxEJswE7VC2hQOqULUDc1C9AzzM7CX8dJxPTQTkJMBOtlUDVU79885NjQRNtoUD+kwFA5BMnWMobUwtA8FLBRNgSxUENUqdY4iMFGpKbRZWIq3rbIRoS00D75SETwC0F64Vvh1WJc4f2I8CLxQvAA6fIJ9KL0SfXi+YL3qfpC/Qnp+wIz5ztBQ81CQdTmalAx5PrVQEFJBQNQOtIuQEmFGtAwpMNIDWNDTxUlUDNURUNFPWFRMWU1WT2ww0pVKEVZQUpVJlFLwEszBOAt8hUS2kXKd+NSYC5YQ3lj8AqDuuPc4/2D/qP+yvJk8QvwAyTzS/Rr9oT2q/fLcWA9x1mASnloNMpIZTjVR0dIBaZHT8XFR4VVU0VYUDrWosdONWPQN0tGTntuxUWlg1A8JYzZRZmt10WaUD/liVFLxUdVqUVDEMxO1XVQPF/Fcs7lXmAqhXvQOs9F8OZQB+zxBvos+0z8bPaG9ib/zPgPbPIN8y30TfDt0GBTYCQjaEVP9WhQO6Vj00LHRtM+y09FUVE7ZVXRRWZFQzVeUEVE0Dv1xUy4hULQNRXFVsBOFTWqUDnpwEZ1MFAzAcNNX4VDTCxHSKvHRTUqpdAxw8NNfcBJ+MNGhqfDQz9CT8DBTDUP3za45QFRNW9HQTULVkTU9Vk0tP1SZuAnEsFKsCTj10Tf3UTf30TKwVFPyE4kstA4GcFBpRS7VkfBf+8m5shMh0FAs9S70DvJQUU4DmFaYVAL4VvhWuJcYd9o8In2L/dP8AVp9gn4qfvP+On6if8v8EDyCuJbYVPhUuFd4jTn2k5CfWNhLpUNUUUQVz0FGW/QNlUrVj1xQ3rgI6VCQ3DhLzLFTAtHSIVDQNQrx0E1INRl41ZqVuPwCAP5I/pK+2P8iv2qnerd6vAAC/eh8sv54fsB9av9Qfnk2qJnIVPFRppHTTxHRK2iw0xbS0QVTt095Ulo2zXVUt5FXV1Bx0yNFWRTSUx0ZSJNRUsFg2FYMPWX2DLFl1K6NQVo6ynVjNg1eUVBEMxAHNlMdexb5T7FdmzwBrds8AAD8SP5TPFtUuP1A/Gt9kP6BuP4A/qj+8P+5imIxUYZoEdCDcVM1WzdSM1Edq7LQENHTFbFSLVXVzrVCk1BZVrSRUxTOXmnR0YDREJ1TtpIQEuq1TldODU32DTBwkBTVTdXPQPFSZUt00VKSpLLwH5lK+5BSHXBRBmgRUCWQU0lCVJASEZWpc5C5c5O4chIBPvdRlTm2ETs2WNnK1TWVERU214+ash15TvJVLXcMtOMzk2kolc4V0hzZyEZX05GuAjrJ9NFQrUEb1AK6FXkOshyYFDgXGjUb/wF8AWv+E//ZfCG+i/7yPzv9Qb5Di/2RvDgWG00wtxDQEYm1OzYOnT73jUlB9g2PMUK1GptP8lCpSlSTa3GQNnHQ8U82DJ1MEleS0tNF8T45FvnXuBdYFAGaveK/yDwwfHh0mH6B/2q8AxH+GH+h/kh8Mjx6PyB/iH6hUhyZ1/tJQLOS3JOQsqgTkqBykJOTUoby0IGYsRJ1VFaSE1KpW5TbK15KVXMQILMf+0uBYbBXG1jIYWZ0j51jNJJqcJGdsJCBY5QTsNL0A1CfGJV7P4C/6L2Sfdp9IPwCan6yfvp+gO9afoD8CrxSv1MY9ltKj5DRw5DQwV2Kt0+y0h/bTDEQVVrVDrdkURJtVjQNfrIQlZVV9dFT1lMS0fFS14602vLQAVLVDyZQEk9lTDfSUBCNTFWPrUioFVFLF43EU5DokdxbiLcrkBJNRrdNclLVEdGvvUNUzqGzkc1DtZFps5AM8tJxPjQMv5ERTwE4N9Izk0QxUbDQEswJNlSScZDVMBXRLykWkS3UkSw105OyISjQtJNzkV6y02Ut11JxXAIZVhl0m9TZtrl/QX+JfTM8AFm1ezyBvWm+kz15veG8SD4icVw5zLFQ5hLQDUJbSI1lPbea2cpBQZSRRNZMNmHx0DFLlRBzkmwCeIi03HCQ1UyVEU4XkLHSzp1LVxKQEOFKFAwoBUpV23gXWBUZ/WH/6D3x/AI5/qH8K4cZ9vn/Yf0rvXO8ALo+A75LvPI/uHV5T1GeeUqmDTNcmAoz0ZAespIbZVCV0HESAVXWz/FXa/RN1dKTpVoUDeles3aRElF5YxTPHdCQfrVk1kyhZ/WRZfcPLqvyEehSUM3Qk7yyUxQBMl74v0C9KmX6f0P/i//T/AD4/yJ8qD/Sf7p8or3IPhA+sVg0OkoBX3bRXhSP/ilykunSkeQxEs4Ce41XWNZO4VbW0VRXTM1VW1WP6VO2jwbykiQT021NU1WMaVBXT41OaLSOehIRoU02kVET6tVK9Q8J8hIxS/RNVqnyEHHSE15zUoTx0a1q01DPk1PxQ/RPFJNfC1jJYRLQj0JZjVLRPT7Sd1ARUdaxkB04tFE1oBdbGM5xUU9TE70vVYyuKS/VkS00kSpVUzLRrd0pdtEplIzRLZSMFtJy0MITHfl8Ay55fIM8AMs+kL7YveM/aL4zP/i8QP0DCzzQ/Rj94I5ZV1jIIpGTT4k3FFs7TTy3jcVBqJfRQxbNeLOTRURXTrWMsdNdSxbMuhIQ4lVNN9FNdA/VMF86iijVSFdNDXBQVUp3mttUAptWm37jTxt9wf3p//N9uTwAY75JPPO+2T2jvou/sT6bvqFCPuu8sRBcMdGlcFNVqfIRM9GTH1DRFVHU0qVSFps6i2hz0VVykyoVWxbM+tPwTkP6F5iILVFT3tlrYtFSbBJRXTPQLD1ht080UB6b1NpWm/wC4//r/PG82D2Bvcm+Eb5YPgJhvqm/Mb95v8G86ob6yuFVX1dOaPKRjtAQivARtz1ykila9s0hWzYSpVl1UfKSLDPRQ5AQY1oSkz1Q1o5echGBU1r2zKFQNk/BEFLpTKu20U7WzTvTlU220RFSRmew0szA+siz8N7ayvqokVIcs5EF8FAvMRNS1UKWEUJ3zZVC1sy7aFITuXLSATzWT+E7aVRROxWMlTnWjuU2mjYNUTTX0zCSHZDQctpQkokvto0FLJRRKilUUSo00Sq22LoM0JHQGPCQUTJ00ZDfuvWY1zs0A5iWOL6Arni/IL+ovRJ8ePwBon3qfjJ9OP7CfeiEGxcYDqpS0cXy0YhTUo8QUUU1QdbPMUO12rqK21Oc2fkKgUm3TDVM9tPTkLSc8FABTtaPQvHcu4i1hlNQuUi3TBLQ0M0AArtUWT7jbzt9AT1pPfE9+TwCgTwK/zE8mv9hPSr9cvw5fWIC/krme0gFSpVNQVNQ1t2QULDQUqFMt1CQUW6NULeMhVQWEVdUGpi4SrlYldr7SlQx0CBVYBWN4dPTjFMTDUKairRpU9OhYFWRYRVRYCCV0HMW8BL8UZ571Bm8YbwAqYSZvqM+6z8zPDg+Ib8pvABTfJt8430rfXN8OdZ71ThKtcpzEMFctE+40dKqqPHRoTHQXzATZVHSbTVX1k2FVNaTsBO4UFFOzVGU0/OQ23LQBDBRbyVP1k5FTpaNa1DRVJSyk7Ow0s0wUcuQ0zTrk5ANSZfSMpJNRVJ02ZrImdKTvtBSqrBTTc1AtpAyEBZwUoE+adfRPrRPDTg3kzBTVLU1VU2xN9eRNBYTUlMM6TLXUPCSrgHYiE0tYLRSMh5aihUotE96MhBNRS63k7OQ+nJfGjWYtAOaNhi8Yn3r/jP9Gn1Cfkp8A1P/m/6CfCg8cD86VxuXmFQp+oh3slCOc5LMQnhXOs9VRdcOYvKQMHKSAUpr1k/FsFDdT1QQ0FBhWzDTfUqUTqIwEcTTnAH4K46DGE3yv3gWWpS5PsK8Awq/Mr0Yf8K9qHxS/jh84v0Bqv8Qf1h94v/oZrvL7dASlKIwEgYwHFqKKnAQFpmxUglSltNTUfmR0+LbE1HFWDYPlVt0TdloMdOiExFxYvWPH5FRZH7xXlqIFWe1UWFVTa3xY7bRYtXPxV11UAIzHbs12xYbPmM/Szxw/1s8A+M9SPwTfBt+IP5o/rD9+P2i4P8oxplKAJHRCV6W0VVdVU7y01HlMdDdsJLP2VZV01NRuVV0DM6okRPpsVML81Inc1FNVVBWjGtS04zykoKQEVWg8pDCUdPos5MLEBFWKTFRVVFQcRFTZpLTVofR0a5SkNTQU/lAS/QPFZAc+clh05GMA1pPVT2XjT/SU4azkdU6KtVRObYRNRQbWlb4yV7bclPFLpXOOS1WDK5VL/ZRKJYRKzZT85MVZSo3U3OS0S00TIDRXAP71voW+hc6V3o+w+47/mP8Asv8Eb77/KG86b/z/Xm9wb9CCbywHvoUOw03dE+ZNQv0ETp2knOR74EaC6fyUm1xRPaPQUQ2EnETVULy3lgVOAxTk9ay0wJRHCl4CQ5xEFbS0+xBure4NAI6lBh+oryIfPB9WFb4jvH8AXh+IH/J/BI/eHyiPOo/sH1RejU6i+Wx0F0Tka/Rnaq+CTjSkxxTkRVRlozHkRCTL0H5y2lVVRKTUS8hWvbM8PDfOs1j1tNqMJA+kJC1Z3ZMRWawF9Iwkn1gVo1ocxBMBWEWkxDd2xW7PgM/6LzQ/AIafmJ9CP7yfzp9oP9I/7J9oFq8orzqvV31zmlf141VhdJQgXMTPnNSKFESrR1ZNkwgURMe81ItZVQ30VCQYVS2UVA3DVZjctGG0pChERPIc5Gu8UzX0U5WLB1P149XRROSbJORjlIQuUlRFhp5yvgQkh8R0QQwkTQsMhNRQPQSE5GVkBLMwUL0knOSDTx3j/K1O5WOQThXkTk1Duc1NFYNUTWXkrGSITNoV5EwdQ6ZLHUNGS8plg+f05JH057YilUoSVSRK3eYWghRk9z71JrMALPeeVbZd3l1u/0jPWs8UbwB+zyBvUvlOb7hbjm3Oz/DPsALZLlUOU7RkZk5lg6cVTz0jUmzkyly0M7BGgk22DCQrUj0EXNQN5KSrPlNNQyncpAPcpNMoXNcm04QEMJxEBbQEe3AA7gXmD/gPcn+Mf5Z/qH8i7wDcf95/CI9q7xSPju+g77LvqGSPzuUuAgOMBFGsRLlVUh3zLnTUqZwEJWREjaNkRCNVFZQ0RcyEqNVW/eMerJST3CQIWGpNk3gklOMclCpZfXNbGlk9Q+pYXZRYTUObaVg9IyJY1dRspL8AXJdGn1ifapmen+j/+v+snwAeDRYP6J8Cr0wPdg+ID1oPaJwHFvPU9HD0NDJX/eNV7tSErMyEaBREFwxEg9lVRbRcJLuADvNMJO7VVG0EVJ1UVLXzOFRaJeMATETJU0X0U31ztVoUdCXUpOxStSO1WoxEcqzUOFKF4wT8pE3LxESVUd1mtuImxNRF7/REquxE02AG4jxMtG0FVLSgT2VzM0/FJLVO/eNehLTZTc20TVitZrZDFNQ6TL3USw1ERUt9hEsdVMy3nrNKvYRWxLRRS7Uj1SwkQtzHAA7FDsX+ta5dhs0+zzjPas8A1C/mL/gvss8cP+bPQD/az6hUP/4DnFQ8BCQhLNQnUGS080DeRY7zUbXzmATkLQzs5IFSZXPzPHQLcDaG4jRTHUMWU8XUrNQ1qOzkcZREOlK9Ng7lAM7Vvt/Q23Z1dn/w2w7tFu8AMO9K6b51Ru9Y79JPvO/2T6AIX8LvLF82Vf4C/bQ0KFrMNIPs5PFSdfOK7KWqrISEtIQBFBR+pKT4tiT0b1YNE+VWFbN22VdNRMT0XFilA8dYol2jIXT0a/Cm01ltpFi2/WN8WA0TNViF0/MBV42kzPc+nb7/aJ/a/zQHAEZvcG86D4Rvpm+4b3IP3G+gzm8Af+ppnmX+4n7MBEKqbKT/1IS89AR5jKQ3tqxU9lV187pV1QNu0iz1VW20zKTCPBSJVGrFhFR18xoU9ONTPWNboFO182hTzQRTdfPV+nwUxAREiqTUVVKqlRMc9OTZNEShVNRrGtTUNXRE/lDFVKQ3TkK1WEy0FTzUuk+Vs09VT83UTh3UTjW0Ti0ksU2FNhbV7mJXTF20S9rFtEs9YzBLlRPMStbV04VKhSRKlUPASgSNhj5jS8WkBDd+JW4tFs8AKM+6Lxyfzi3OLwg/qs90nwCGnzA/Uj+8n86d7oX+FRZSC+ZN1dROdfRktLsQvrOZUOUULLTRUQW27mLXWVKNhMR0OlONNFPtY1X3pNTF5HSM1DRHNKQBFxS3XvMkRyZNhqXe31hPAALvfE/ur5hLrk/AT9pPRL9A5k9ov3q/PF+evU6S+6ykpHughvNShda+okoM9MXafNRDhHTiVO0zX1VKRSRVlXRWPdQ89D6cZ2yO9f7irljtMw9ZVVStWR0jCVl9s9bEVJca/FRT7FQMWIUUnGcmZQC2/zBvam+0z55tnm/oz/rPAOxvDn8w3xrfVN9m30DbtqIruFe9o5q8BGMkxZz0Nc8MxIo09EhWTfT0BJvJVf1zi1VNJJRUGFYk9M9UtaOYNBRg9NTVKIR08lwUvOS0g1NK5aNOdFVTJaSEFJvMtEQzoNaiLHynroOktIcUtDVB/HQLVLTUUP0EFKTNZ8wUMFB9hAykg0+qfXROZaROVRRO/QO9zU1ds1RNpRRElIdM2lUUTH2zpkt180pLZBWkNCSRNCcOEpVKlVRVSl2zdIyEEAwkWuyHAN6P8IOGJWadBp8Yn5L/RJ8Atv9Yn5qf7P+en1g/Eg80D9D2hW6FToP0lGaUNKdPhm0TUlCVhJzkc+B+srZVUdVUUs0UUv0DDVwUtTx0VCesdABTlUPQVux0mVJNI2EURC58FwC2pS5Flq+ooz5Nvq/Qr+KvAFQflk94Hyq/nB+uH2C/0h9A5B+evwgvEiGGUzykUNQ0VbfkdCy0dKjctCWkdDOjVM1UnFSfVfVUDMSrqlY9YyB81Je0VAgNWIXDeFiFpJQkQ8CeM7FZnSYeY5wkY1hNEx4KLMTelNS6lMeGz5jPqs8AHD/GzwDfUj9kPwbfQN+KP2CsP74/0D+C35zUo1dtE5VwJMQyLHTudCceEmjCVHQXDMQDwIbjBMRjVVbtcylVbRRUlTRUjVRanHQ6XCQBVG3EU/2TE5VTHaRMJVPV5DQnDqPSTOQ85AeG4s2spJdRpj1jYFFNRPR08XwErNYshHVQTRM+FKQHUJpVJE+VMzdPBWRchGJFTv20TV0GZsP8lKWE9GtCTNUkS4XjfUslE20a/OSnSiUTekodE7OIStUkpIRXS+10SwBNVvaFRv3WhV719oVu/4D7AIb/AG+q/yRvzv8AD1pvJA8A9o12b6Bv+oGG4+yEa4BOo41OHeMjTy2GHoXGEiTVUe0jmDwUDJwEgFJs5URspDdTxRM0U+UTUxZT/QTsBKgMdHHUdEE6TOQDcEYV9gU2Ytv0BwBGgxQXrq8wH0IfZB9mH4gbABa/mB8Kj8QfLo9Aj/IfZI+0do2G4v30ZChSPTODVpyE81IFo4os5VQlg5uEVD0zA1VlROTU+GlVPXQsROfE1HhXNWOt6wQ0XlgdE8g0xB81WZUEWf2TBVmt1GTENXy8JDVcxPNXHVQMNwC+I1SX7iX+LQY9hp0uP6ifALqfPD/en/CfEt/kPyavOK9oSq/Ul45CfiTEQlclJLTcJczUeSxEN1ZNhFUqfcO6zIRubCVVreTstGvCVJVTicSEU1Slc6scVN1j5bwEoEQkaFVTDURTfcP6vETE1LRbilIVo1VSLcMezARV2SQkobS0axQUNax0i/5QDaPH5Gc28wxUE7ZktLpP9QNPT3V0TjKNpE515CRUok3FZlYFTI5TXAT1SwX0LPQwxLRL0UoVo4UM917jSs22ApaTSz0kPGe+VbZfYP/aWQD2X1jPas88bz5vaG+yz8TPgI5vqG/6zwzfPvWOI2QE5tZEVOVO9SPqpORzUGqVU+l8BFzURNBRReaqDqLXJLQuRCQ4nEQfRoRE9VLFpBS33mJFHLQBFVTnFhX+Bf4FdnUOFYZ/ACgfon+0f85/6H+KH/x/du+AII9Sj6zvXo/Q7+LpTkL5qBQUu9BOQmkctNU8JExqtATHhERFvITkVM1jm2FVfQPcVR20dCTKpVZtoz7Ul+5jWJWUWDaFAxFZvWMtWXX2PvPWDJSfWPUjWpwkE1gAxQQUp+4lXp32L4Cfmpnu/wDInyIP1J9GD1gPag9Ur34PWKAPsg/sPJhX9QNfDASogyDGQ3QkiixER5ykBlqMpMk8RI1VXSNR1IRNGFRE0FTVBFwkYTQUrSjEpPJTFeO8JHSGbVMl405TlVMJU9W0RVKNw5usRHPQFuIsvNeqHuK+5OSHbNRDZHQLpozk1FC9ZARUZ+RkMFlQTeRM1INPvaRODQPbkE6VAyVOvWO9TWaV41RNnUQs1IhM/RStTLXjpkvV80psVOdG5LSRSq2kRCfWg0qV4yt0S5XjFFRUXiTXrl8AKM86z0zP3l/AK47P+C8KPwDczy4/QD/qz4RvXj2eJa61UuazTSVWblNPvSNS7ERVzNwUQbzktmR0KwR0laDERA1UFDyURw4CABlTrfQE9JlSPRSMF75FAO7Vzt/g23519t8I6x7tJu8AOOtO77hPau/cT47vuO8SX6AkX97vSF9SUX6jUg0DUKoUdLd83Kj0NVSFI6NWPBQhVZX0VYUjM/QEtapU9B48BJNXBRRYtO2EpPTj1FQoWWVDGrYUlOpYbaOuWGVDak1YvSMiWH103AS/3PcAxv/Y83afCA8yD3RvNg9wDwCqb7xvzm+YD/JvBH/ebwh7VJZTXGRwdKQybKTutFdqXkJo5IQXjKTZVX0UaNyEO/DGIifMhO5UJXRVVM2EVIXUVNVzAMykC8lTxVRTZbQk9PswdkOmrNS1Ut2EFLQ6pIQDmnwUy0S0lVFd1iZSJolRFSRktKpstFPQhkI+bVCt0wVQdUOcT5VjyzNPRZROdSSMtNlNsJ02LtU2s3QkPkwttEsajaRLjQMXS5205LceI7VKbaPe5LRRS63T1QFLjYYe1YYvmCse1a4t1i8AyC9Cn+QvFj+oK0Y/mJ9SPwC8n86f4J8i0cYTJNSrsH6irSGsNCdPrdMV3BSRVVBl9FHN85h0RAzcNK2A7HTxUtXzOvQ0NSr0pBiM1N9UpKrsf4ZCAQ7cNJtA3tU2T+DTxtXu3wAI7xLvjE8Gv0DrJr/QT/JPgFy/Jl+Av5K/VF+2vRYS/ao0pCh8pIFMrIoc9AdmLPSEVP10lHR+VdXzNfqEdHH8BOdW1VTsBK3tTGReWF1DyHT0Ibb0VCpZJXMFWR1jz9b8VH5YXaRY7YPzVwAd9FxnLmUubd79Tm9Yb4pvAPz/jm/YbyLfNN8mfxh/Ut+gfN9W3Q7VbsP8xEDcBP9VVhWDvAwUefwENwQUrfYkFLhVZYNurFVVrO0UTBTCVGWTiwTEU61U1fMaVHXD5fw0oFpkpGj8NDBTFcRSBeSqFPSMDPRVfFQeBPTZqkREodQ0a0xEM+yk/LVQjQPH1BSQUF1DWNo0hBMshLpPHWNPT1pFRE51w3VOtRROrYTRTQWmljWOAlecNPFLVv2jjks95Eu9NEpt02uFSp0kSqVDwEoN9gpusrQU9Cxsl5YlphP8jwCmLyibLp+g/1qfxP/W/4ifAPr/DA+2nzAPQg9sN2b1foVWlrLmTVVETl1ET500pswU51BlhKxE0Zy0ZmIsRNd8V+419pIjU13TVfcsRMd8VI4MREl0VAEXdFS7sFZFpq1uo0xPxq8A2K/qrxS/nk+wT5ofZL++H4Bov5q/9B+ev7i/IiGegvmoNBT7AJ6CaVzk1VTkTGr0tMfUdEX8tORUhXamZkLaVRXkZHTIxNQ8MPzHDmX+VR5iD1lF9GTE1rsl3Fj9lFh1o1pYBmVTEVgFRGzXNmWez7DPAMLJ5s9AP1I/ZN92P3DTZj8AcNueP5Df0j/kP/Y/sDNeQquYVyWjYSw0IDTEzapcdIrU1Efc1AbU1MemfHSLVc2E5NQYpFTPqVQVRJxUYXREKATk8tbEBLxT7YRTZRNOU2a9cwlTpQQEhJtS7YNNY4ykLlIFJvaiviQk1YeMFEF85AvUFNRQ1P2URIRlnOQwJKTxT1pl9E+FU/hOVeRO1XRtTqWjvU3dE1RNJYS2XPwgTAUjpksFI0bJSyXEzISRtId2wpVKqi1USt0TdAz0EIyEXgIEpHz0j75V9pV2/4j/mv8AFG/e/zhv6v9cb25vIA9SDwCkb7ZtbvWuM/zke4BmhRZiC6dPTVRQFfQkpPNABiJLtlFVxFL9lBx0DaRELT7MdCpTBWMCtEcedYTGTd4SBLQEOxCmpUZi2wAcHy4fQB9SH/Svdh8gv/p/AAyPzh/YHwovVI8OLyAvio9WtKQBUi0zUGzkuVTktSxkpKhcpCVU7YOjynxEIWxEn/TVNESqVqwlRr4ylVdFRFhlg3ZVWI10WNW0Wa1zGlTEK+pYFTRYRSRYpSZ+AwK81L8UNwY9dqMUPy4/oJ8A+s+UP9af6J/6n6w//j8wr6BCr1SvVt3Wg7yUcKQkMlKs1O70h24CaNTUF8zUhdlURJscxHsgzoMMxO7VVB2kVL1UVC3DOFRWhRMAVM3TycwEkzR0VVpkJCXEBOxUdLNM5JtyUqVzOFIFxLxEy1aUdJVRVSNcbIQmhHQ177Tkqqzkc1Dl5AxUrQV8tJxPheRPxVPDmU7lZnbC1U3dZvazTVp15EytczpMbeRLzdSNS41zE0vd5CT3bgKImUp9JIRUUUuttOy0QgC8Z8ZVxlW+VW7/8F8Cb3TPAIbPKG+qz0zPfm/gz/LPvG/AFt/Aa9YjvFTr4D9CIU6ixVMjnLSz4AbzUD2DJDVRNeOYxHQMUmX0PLS18/wEN8yENVNlgxZZUw0UNLSoUuUjcTS3AH7a43DG4xQf3tWWf6h/wn8ALO/ef4gfEo907y6PmO9Cj6Cs726PkI/y73x0+3TUKFq81IG81PFS3SOKzITVBYxEgnQkAdSkflVa3SP6hCRzVs2j5UREa3ZXrcPrhJRcWN0EVtQkHVndhFk1JFjF4zXE5CRx1CQtWHX2vmIBwxw3dp8YO6afAA/SnyQPADYPCK9qqVYPeA9qD5wPrg9iEEi4vA+WBb6SgFfF46tEV6WEV1UjvLSkeaqspDdERPZkRLjUpG5o7IVU9XQkwfykiVSFJLVU3SMa1ITjU+VjnjbEhGhTvZMwU1X0LLRTwlI1REwkVVQkHLSEVdmkhKF8dGuMdDM05Gv+UJUDxRRUkFAN47FYdLRj0Bbiuk9Nw09ZT/XUrLR1TvVETu20TU3dszlN9RRExFfcZMvxSy30S70kTCTMStDNVPS31hOkVDSsVLBLAIVEnMfOVcZdRs9Yy17Njs8AoM/6Lww/zs8wP0I/VD8G37B4P4o/rCfG0ghNzePmsMS0CyBWkyRUcFB9VFDM5WRc5NFRxUbeAtdSWuVjLsSEOFO1Ix8UtCn1jB9W0kOcFBXUR451AHZ1dnXe1Y51Bu8Y4xbtLu8AQO/yeV7lXu+A76Lv/E/G74AgXzJf/O9WX2BTnvNsRBdqtIRpnBTVvIRMU/3jtccUtEU89OJUtSNfzVW9g9xVnRSkpMhWYr2DPLyXTpXmYq5YtSOrD1m9hFn1W9z0VJ+1WBVzWhyUE1hV49AAFAfW9W6dhpXm/wgPem+MbwAOD5gDFg/Ib9pvlA/WD/hvsCJ/NH/eBRbimle1s2FU5FVclM/0hIqkpEhs9G0GFBTHVT3TjVUNxFYkFBhVLWRUDeOY9KTVYLR0KDz08hy0vFNqLcRTpUNOnFQHU+U0IrSEmSxE8zCeQi48R55CVb5kVIfMREG8FAsMVNPUUD3U1DRn3BQwUGzNRJy0g0/to/hOvYOzjE5N1j7SvU0VU1RpTWW07CSHpCQgTDVTm6ZLNVNGS2UUDMSRNgzEcUrNo5VKbYR0JBt0SxVTFEyltDzHnoUANs2WNbYlxi9oz+IvXJ8WPwCAnyo/pJ+2n2g/mjnWn5g/YLIhLiW2tUaTVNSjT0WTw1JQVSRchDOANlK2UVZdEypSFWRSPdMNHLRtPJxUJ1NFkwJTLWRGRLSbUl10DIcWUgScFAAD4E5N7tVGRf7VDuUO7yDvAKJPFL/OT8BL3k8IX2q/FF9Ajr+gv0JfxL/Otf4DUn0jVVCU1LekFCx0FKg09K0lZBSjVJX0VRVkVawVFk4irFZ9IyAUdJXVV4V0WG30WH0j4FhaFfRZ5aMYWQVD6Bxki6pYhVRY5VZGQ2x0vwBcZ0Zt3vVmZd5V3lWeb+jPAPrPtG/mbzDfQt9U3z5/eN+git+c384FRmVGknLkVDKlV/0z7jTHxnJoFBQX1gwU2VWNpFX9A2FVqg3EVf2kVGXUVP2EVLQFRLx0AEwUyVNFQ5PVU+2jWhREJdR07FJqNfO1JPRxlBQ6UkVDtQOUFMrUpJVRTSNcqrS0JsSk7+QUqOwUc81QDbM+UDX03BSgT8rFFE+dVE5N5Awk1U1oHabuc7w0oRSkOkytFIjshOuAJmNLHSTMh8ZyiC1K/TPeSuV0S+3kTCUA9IeuJf6F/oWuJR6dvi+o/wBqn8z/jp/InwIP7J/unygPIPqfXA+uJUaD/IQ8vDSDgJbuEiNPxeMV3BeGsiRVUQVDmFSkCmzkgWzkrfH0tDdTdSRTrbMWyVNVRPQ0p2znxnI4Ugb9owxSJbZeRb6v0KtuTwDwrwK/DL8mvcZP2E9Sv8wfgH6/sL8CLxQvzr84K5Zy/dK0BCjEDx5iigzEBVRW7ROEVOW0VX0TfqR0tfgE5HHs1OdWBUN4NVfd8+tkZF5YzVQUZGsfWVWkWWXTBVmVc9vNWJVTfFjF4zVYAs0EV51UZGdGZUZvYGvOzQDWzyDTTj0W31jfkj+kP17fgBB/0j/sP94/+Dt+NfaCflbE1EJX5bRXlVO89NRReezUM8AWI1W9A7qMJKtuVQWDMxTk/Mx0wrY85IlUNWNTVL0DGlYUxONT7bOgBMRofKSrMlO9A/qkpMSUVIyqjFRVlFQc9LTX5LShajSEazQUM2QU/FBNc9HHpAdO47TkEyRUuk9mlfNPT62k7OR1TjWERU4t9E2FBhalTnJXHKTL8Ut9E45c9Vz0zEpSDUOFzIeGEsDkhDQc9CO0S8V0xPeGEoAMl9ZVABadnv84m7b/KG/K/0xv5v8AEA+Cb5RvXg+4b8pv/If+spsMTb0D6k1FVk4TTzYls3BQ9dPpUGX0pBS10RwkZvQE11Jl8y5qBMQ47AQdVOT1UoVEKnTkimTkRdxEFRSHrq0ALhUeFc6lRh9YH2IffB+GHwCoHxKP5B82j+gfGi9sjx4vSDgvooleYvtUL2YqagTEi+hTdUNjhC+WJZbzVtSlRKQkV7Qky7QkO1gCzURYTXR0xGvAfqPkJ4ZTFmTESFg15FgVVDQ3JjUAts0uP0g/At98P34/6J/6nwAMrx6vEE9Cr1SvZq+w2zalGpbyjxw0VVctVERHXmJRe1RPZkUm41U180GUJEUIBOTBjE+eTZ6TU9WzC3dT/XNAxEdefd5NrnUkPjO0BHgEV95y/hRfxlKzWFCNBMTk1U/l1E9gHRRMX15d7uOU/AtMhV9Ul1xu80pdY6sMxBeEVwDGX9hf6l+kZwZvGGMWb5DPAEJvtM9mb5hv6s/8z85vIN+oMt9Ux0bzTH2DpmRUnLAEfxZ/KHOWwkdSxcO7GmzkIcREOlPNJFR/ZnUK/qNSPTMgnNS7gKZ1JhUAJhUeFT4fuH/Kf9x/7n/4cwAWj3jvIo+c706PgI/S7+TvaJ6PCPv2ovm0BAhS9aNVaUS01Uy0TBy0x7zUsUWERyazfES8Vd1EVsrFJFb1szykl4bCIlhmNaOVWB307CQsWZVzaw9Z9bPczCSfWL0DK1pY3ZMTxPTahKcmNQAeP5ibnp+on8KfPA8mr2APAHIPhA/WPzivug/MD64PgKirmFelU2GM9Vf11FaqJeOadPRYrCQITETJ1VXFw4vcpFGUJBhVKlXUVO30VN20VC3EhETT8lNl9OSEgxS0TlPa5eMWtNTfUh3jqFJK5YRSPeMsfHdG4r4M9M2HnHRRUZ1EBIThUGZNc51QlcQcVDBQBYTVT0XETx3ET/WzrE62pdNBTvWjuU2941S1TZVz76TEh0zlAyW1TO2kS2XjYEtNc/0ypFSRpFe2spVK/YS0VJt0S7Wz9Uv9pHRUdwBEJ0bF5mWmJd66A2iGz/AvAAI/zM8mP9jPSj9cPwbfON+gkj+kN6YlblWmU03lJE6m5QNlT71EhNSuBCRBWuzkttwUKlLtFFKt9KoUtD6sRDBMdA3khNMQBEeuFf4TzEQEZHQr4JZ1AI5/COse5R7vOO9K6U7v+H8ACoEGj/BPmu8UX7bv6O9KXyAM9/bveFvug2R0OjRH7oKtEdyEqFO1syUMtKO1VAUTIQSUn1V1UxfVVhUDkBSUB0wEk1faTURYpaNzWBUD4FhaTVMmrPQfWb3UWGX0RVgFNFiN9qZzlKS//PcAfp+QkwYPKA+Kb5xvTg/AbwDSb+Rv5g/YDwJ/LH8ef1B7VA4F5iJyjPQyHATwHBS1qnT0aBSUJ1YV5FXMhXTspGFVtVT0hO5UgkV0VFXExHRT8CZDxHTVVVPtVFOVQ1rsdCN8FC3srBSzUvWEUpXWzkK1EOTUywzklVH1s1xaVFQmbETvUL2DuJS01YF81EmctAWEtKBPWl1DLwwkw071dE7lRG1NTVOGTWXjIE2l022hVNQ+TPWj2Uv1o615nCQTS32kSpVDeqVKVcRKVdRsJFGUJNUBS7WG3rVGxUbNpiU+1dYtAG7P6C8SP3yfjp84P3I/xJ8Afj9gy54/CK9C0UYlzrWWs61OpaMjT7WzFQQkkap8tAekRHy8TIDU1POWHIQ3UzVTNJQXftNSUrWztRSHLsI4tBQMREQAy0AG5WZPCO8a75RPpk/ATwDST0S//k8oX3q/NF+ev7C/oFpf1L/etebVThIopNSB1HSn3hJqlBTmhBRjVNKNVFVNxEwU+MxUb1bKtXPlJBVXLYRcxDtYtpWzxFglQx1Z/bRZNvVDAlklQ81YPRQMZCtGWGXjACxkx3RnVm8AaGP+/X5vuGPmzwjfsm8s3wA+3/hvQnlGf4Dfkt903+4N1CbVDpKPJNRTBBQRVyo987w0FHmUdDcsFEPAqt4SumT0fEQUQUwUCJlVVfbGgolUnSTMdBxqvFTjjBSutFR1U130TVPF8/pSVfRURIo09BtVUrWDHlLtphYD3BSrelEl0zMUtPxUpMem/BSQUCUUXIQhbITVVU+NdE/dpE5d5E7lVE1O9UOiTS2mBhLR9Jfa5lNMJbOOS52TK0u2ffPMSq3ThUqlJEoGnZOrSs2GLvVuE6SXJpUAFp2+Je6dTp9gk16f0P96nwD0/wYPsJ8qDzwP7p8Qr3IPZCSX7oNMpRSkhKBO/TNT6k91JGSE6eQ0XlS0q9FRtXNFLIS7pFQhWmzkOpwUH1MdZFL9wxHAfOeeIwQUICyE+7A+YwDMp86l3q/wrwK/HL8evzi/AFq/vB9mv+Afkr8ELxYvyL9o4r9MJ8aC+VQUF1KVozVphOTVFIROU63E/AQw23Au5WbjpHTaVd3UhHRjyla1hCTX/hIkWNWDtZckZPx0xC1Z5dRZpj2D3FjNVCRkXDxkEy1Y/TPaV41DuMTHtnIBpcTPTmX+xU4/AN9yP4Q/AB7fUN+6P8w/nt/YP7rfFE/Upt2OQphEZF9kNCBXtM2khHSalHRHViUjBqb01MlVlcQc5FEk5BjVVQVkVEUjp8RUYVRUbfSUJPIEhLwkxINU5KiDII6lnhLgbCSZDIRjphSELlIlJo4Svkwkh2qMVFGk5Br0FNRQnVRqbIRldIQwTKTxT22ktU9lJE89g6xO/TMlbU6Nw71N/RNUTXWk1pwEiExlVEw1o8FL1j2zYEtFI+f0hJFKUpUTbqxXPsNK/RN0/IQF9cyEU3z/jv9YCz6fWJ8A2v9Ebw4PaG8iD4xvnm9gD7DCb9RvFq0GsrpMtQRNLC1kZFRlT3V0UD30TKS1QSwktnQULFL9JFJs3XQEhDxTZTMwU4XESVPNBCyEm+xP/hIEfOQAC7A2HdalLhWW5VYfCL96HwCUH54fUL/KH/QfTo/4HyovQISPNi+oj7qJLsO0pDxMdJudUj3zLFM1NFzkJWpM5KOkRCFExJ9VtYOtF7wkjlYtgyIkRJdWHDQIWCXjeAw04xQ0qypZPaRZXSRYjeOuLVjVc2pYJZRYTRTU1AG/1McuP9DP4s+8n9af6J8Aoj8Mrx6vMK/6PyxPTq94r6qKr1f9hFcVg3DMlDBVV43j7lxEqlTEaEzEsyVWxXR8RJtVLcNhVhSUJ1X9dFRtpFT9c5t+VNUjR1RNdDTkya1TBaOTU9VzWvwEJda8ROxSXeO1fCR+UtRlRAzEA9wEy0wUlVFq9SNcvIQnrHTvUCXjW7hQBaODUP1zPtzkrQXE5KBPreRPrcROasUETiWETW3jik01lLVNLcOhlAQ+TKV0S7L11EtlJAzEt0rVc3poRPemI7RUTtRU1Uv1tgCmZeZd5lVO8+xnFm8ob0pvAFRvvs/Qz3pv9M8G37hvKt9APN9O3S5T/FQT8NbjTlWUVU9d4xVEVJG85Aek56bmcgxSTVQUFPNctDdaXOQ17IQYU93D60y3FhZScVIdMzjUhKvQLoUALh9AH1IfZB/ef/h/Co985wAuj5jvQo+8726P4O/y75yPUBb/IPMmFcZSKBQUg7TX2qaSauyE6FPV44RUVGW0/KR+jET4DJRv1KSr5Vbdw1uspNC0lF4VWB0zyPwkH1SX3iXW4jXEfJSFdJRCWNXUBKQBw7SXJjWen7Cf0p80DwavAFgPag98D1aviA+Sr8QP1g9o6A+aD0REj0wEU1fNhNVX9SO8lPR7ZEQ3Vkx99g4CulX9VIREQVQU0/xUlVQktIls9FNUUh1UVI30zESuhCR3XHdqDgL6/NTClHSKUtUjC1dSZZMexBQz4CYDNPRVayTkNVzk/pTUx7S0m5BQHTNYUHXUNFTVrU/9I09PJeRONVN1bU7dwwtOneOiTW3WsD7DVNfWVV7ijktddEuobXQkxwZzSp1ESg00SwbV47RLrUTkx+Zf+F96yQB+zZbPCD+yzyw/5s8Q32I/gHQ/Ht+YP6o/vDf+Vf4i4tqEVKjktOhOTRPqT0oFdFClVFDNtCSE0ST01GOwdkK5zBQurBQ6U6S19Dy09bQffhNSJQMgAPxHJuUO7yDjBuUm5c5/UO8AYu/MT37voO8CX8zvJl/Y7wBKX1xfDv+AX4pRXpM8/07/FGDzxtJlBLTlbBTzoK4TKVW1NDwU58SkWpz3DoKZQGSXfjIPWU2WrgIFzVkNk89YbSQ8lEhYBi1zAVid9k4FlpWWnxAPACIJlm0+D7hvym+kD+5vAH+Aqg8kfzZ/SH9af9xnpnKNVBwXBpIRfHTNxKSKPBdgZlNMF3b1XhVe8ghVnfQlVM2jmHwXtkIcjB+eFZoOY1MlswlTDUTkhIwVUh1zVeSEHNQfntVeE2I09Ass5AMv3WMjUCWzq9lPPTRPxfROpWOQpDwnZlKmTC92ygtENKslS00TSnwvbsNK1YScJwZuKhBMNbS8L2bF1i1+NQDuLwAz/i94nyo/nJ9OP8CfgNKfjD/2nwivGq88l86y3lTcN7azTpUkTz1TVISEoekETxZNFiNEtDycFCcAPE9OT2BDNvVuT4BPCuEu7wBA77JPxE8+v/BPYr80X4a/gEBfqr+8v25fiF+SX6RUCKpcRFC81Lc0hEwUhMmWpKRFVLUUVA1kZBS8tVW98zOcdKpWLRM8NKRnbpIi1PSVWMX23qKrLVkVsxokZOq09J/NWE0TWlidJKzE2lcCFbO6fGdubYZlhmWWb6BvANJvJN/eb0jfWt9s337fIHtAHn+w38Lf1NfecxQUXwzUNSB8dN2cdJpWDSQ8FKsXVoWEVaWTi1wUUVZ89BhVPaRUVaRU3ZRNVHVjOFRNZOx0vMxUVYX8dE7EVBgMhOC8VJWqrKRyvBQ6ZEcusr6q9LSH7KRRpFQYbLTi1VBdxFC983NshDBQ1o1z8U/FJE/1gxdP2t00ThUjQU4Vs9pNsvU0TbVU3DSITKXTJbVMbRRLvfNjSyUUS5iVJo4ljnKRSp20bPR0CUtlJn4TTPWExC++JY71AE6fYJ9yn+T/vv2mn7Cf4p8APA/mnyCrXg+AD4oBjvXGw2lMHfbW806l02VPpRStUC0TrFCdsySkVJhWJLQsUn1znewEDZSnUKYVHmOE70bzUuXkUp2zUQS8FBuwTgLf5BTbRBcAjk3+pQ69Fr0uvTa/sBvu4wBsv26/kL/6H5y/Hi8wL+K/iFQvXiVO81K1hOwHTvIRqixEigSEB/R0pVzkIaVVpcRVFeYmg1ZN9FdWNSN2VxUD63RkeHzEbeVEZChZfXMdWQ3Ta/BYbXRYbWN1WE3zKzFYDdPg7NS/hGfexQDezY5ljm0u33g/Qt+cP6bVAI49nt2m3+g/+j8MTx5PME+sOkGOaoBXFSNEZDTwamTErAzkaKR0J1b9pElVXcQ85G5Uxbx07tRURbXsdHzUVDvA9gNU9YNV1wQUoMRUaKSkJZSkG+xSbWO1Ur10HMSDoGquEhCEpNnspKFRzQO1XDwkJkQU71C1dFBWTfOBUBUDS9zkE9Tk27pPjTMzT10jx07KbaRO7eRNlSRMpCBN0m2jvhyX3qNLhaN5Syz95LRUt0oVs3r0h07DqUrFBHz01RSUMDykXgAsrz6VjvWu/8D7Nm8ID1pvAGxvTg+Qb6JvjA9uD8Bv6m9o/Gcu9TaCDIRU6k2V82Ej9ORbUA6TdIQIUW2jkX60FyYVzkNSVeQEhDcClCQa7EcexUZTBFcW4ywUALMQ7qVOFd6lVh3+r4AfIr8ABI+uH1i/Oo/kH16PEC86LyCUjz4vYC/6v8TkKIx3TvKt8YzkalOlg+Zs5GWtVH2D5FRN82E05PitVU3zcValI+VcxFrVVyWD0HTEQiQ0sFhsVVScxCpZzVMHWU3jbc8kNJBY7XNKWF3kAoyU0dw31sXWz+jPAt9kPwDunwCvij8krzavSK/iP8w/0HavaK9yr+zUjxykU1fUVVTs1M9cxIp8RDdWUqWEVT1UpER+LORBNOQtCCzk0VTl1FSF9GTkVRykJOV05K5sdHcUFM1ALMQJU5WUJMSMUoqNo1UkxBxcdNtw5pNRqs3DesQUQUwUC9R0x9rk5JA8dFhQHaMjUKwd5AT0aE+FxE59lE5anbRORYOiTf0ETeVU2iRsC3Rkq0vNw0pLipWUSo2jhcxXVvW2w0sMNXRU9AdMHcTUZwZtBmUAzm0mb0BvSm/Ez3ZvqG/6zwAM39ZvMN9C31TfXtWm9T7jtUylg6b0tJxOJYOgNU9Fg1LEtOlQdVTEFNvRUaUjRVLVw7tSVL20dOQ+VLQp5ET1NBQpxGS/1vIi7AT91He+dQC+da51zn/gc9599n8QjyKPACyPnu9Yj8Lv1O+mj/jvCv9QzI/Oj+CDjqIVFFRpbLSJ1fyHtpLoDJ8elRZy3ElVbbTcpMo8l6ZSzVw0qz5YxZRY9QRZzQMsWnSUD2SU2lg1dFgN8wtGWI3jAPT0S5AepT49AEY/YDvmn0gPWg9sD06vkA8AWq+sD8YP2A/qD/wPDh2mUkmNxKcGshHUrwZTVg20ZVatU8n8r5YiClVFlDQctwayYRy0KFSl5Dy/mE6/YLPWwptSVXZm4izIfL+OtVZyQ5y3DvLWUIKFJFCtxLy/1sPUv+ZDThb9I71N5SNY/Lde1Q7PbCDDrsLnShUzlUoFs0NxShXERMeGU+xUEPRXBAZlVnKD1CcObZbPsMOe0gFiDDe2z9jPOj9MPxbfcD8Agj8k36Y/uD/KOe4lftU+cq2ojFSgTj3ET+XjVE1QZbPMUJW2DvK2vNeqrlK59IQh7EQ8bHQnlVOl4wK0FNDMF8ajUio9AyDE1PtM9OUc78Z/ANh/6n9k73bv6Et+U/xHpu8AuO8qXzxf5u9gXxr/hF82/0Dgg85So3BW9V511kJOvBRNyeTURVR9RCS0Y4z3WsajVj1zyFZlszw8BxoG41jFI65Y1fbO/Y7zNixkn1i1I1pYRcSUnwi2la6dtiKqxJ8+D7Brpm8AgAt+D/Bvqg8Ef7YPMH8SH6Bcf25/eHMes7ykX8RkIEQ8H65CSFQfJhMUtFEMtKEYfB+OH6ATzkK8dPSFQKQU01XDH9UeblXWQr6cVEmHlL9WUtQUL+ZCMBREg/FP1SQ8L04vYCOOMu+G7DSITLWEfC+OJQaykUVK1UNu/IdWUxSUdLwvAM4v4C/yLwQ/Fj8oOyY/qJ8AYjm2n5A/6p/8n8Y/IK/SPy1MvUO6TJ0kTXWU/D8gnvMUT94VltMM5A3U305FKC6P2BPWQi7s1ATkF4ZPAJhLfkVG78BP0k/cT47vEF8Aer9MX56/UF9yX9S/dl+YX5QKyS6iA2xEUCxHLpIuWiSEqXT0JVR9ZFTVE6sjVU1kVXXzNQxkrFlWnXZGcpVX5bMG7PTbdljFY+BYXSMoWUatQxhZbfS891bzWB1mBH5DlHS/JAd+b5BrLg/IbwAi3zTfzm8Ae1bfeN8if4zfYHZ/wN/S3+TX1hKjV12zrXAU1DBX5TPurHSqagRkaEwUF1wU2VU1hNFVhfZGQ2QU7uRUtVRqZRRUXSM49HQBVK2TW8tTbdOTUw1jXNxUbSUMhOxSdfO1Un2zC3JSJbM6ZEQjwHbjTPRTlVEtlOy0Jvyk73SkW6pQ1RNzULX0UHXzrQWMhKBPbdMznITDNU4tlE4ls9pNVaauQmsITa3TpeQ0Pkz1pE1LxfN9S7VUjCSnnCdmrtKFSiX0BJROS2UkIUtF9i6lPp1WsoBUl24qALOYbp2Gnfb/oJ8aD9SfPg8AUA8Kr3QPhg+YD6IBFiNMlLM8TTVEZKQnTyVDFVaMhJBQxcRRXSOYNLTVDJSkgDRE8ZzkNVM2vbM0U+WzFlP1pOQULac0RHFSrUM43BT7BQBbsJ5F9q8Iu6ZPKL86v0y/APZNZr/gH4q/BC++vygvOi9QTC8Gz3ArvoL97AQoZERpgwQXVmKKREQHVB0jVYTsVAPkdID0VPz8VLVzJOTnvHR4VyUD62YE1F5YBWRkZCFZVWNrKlmt0wU8ZM9YDWOzfFhlxGRk8VdtI8cABNfmxebN/s0G3xjbfj9I3wCyP6Tfxj/oP7LfnN8GTxhPVCpPjDyAHGRClHT/rHS1usR0eSTkN1ZNJFW2VWO6VSVjblU9gzNZVaWEBITCVK2jiexUa1NUnRMcVMTjU50za6BTxYNotKQyU1Vjbfqk5MJSDWOMUj1DtVU0xB4sxNlRPeOhamyEawy0NawU/lC1U6nH3AfWgljs5BN0pLptT12TT0894+FOLTNrdU5thE7tE6JNvQbaLpK+TKRaTC0z9UsWrROOSzVkS2VkdPdu9WZWssBKBeQklLBL/XQALAe29V6DRJ/G/9j73v8ADwAKD3xvLg9gD7JvxG+eD+hvoPpvDHdOlTb1TiLmPPTlrU7tg+pPbfRQraPpSVDN5r6jUT2GXvLXNMdW7oI6U12TH4zk9QRXKo4SipzkReSkF9ykGyAAVh1eFX5TdB+GH5gfqh+8HwDOFTaN1h0OL2iPeo9UL56PELCPYi/Uj66i+eR0s3C+w7Rsd8ZSTKykyVNd80dmVOTlVD3mxlLcVRVUBhTkylZF9Jw3xsW2xZ6jtVnV5Fld8wdZjYPUtVhd85cENFFY9XMKAVh15Nw39sXuzwDfoj/snwDeP9A/Cq88T0avWK9qr3yvsI6voK+yqR7iuFf1c5qlVwUzYVyV1MTPFOSKahzkSOQkCCzkyVW1A6uNVZWUVWXjGMQk0K1U7XOYVF2zYCy0KFq8RPKU5LxTpfRThfRmFJQJU81UvOSbUtWkRkQULFK1huZT3ISHRIS1QTRUC4SE1FBdxFDMbWQE9DBQRYQU9INPWrVETt2TkE6N5E61A1u9TWXjWE0lo/MkdLOITI3klGSrS31zSlZk9OdKLTOVhPRubPTTkUqNhFTEdGT0B0wALcTMZyZlfs2+/5BvQm+szwDWz5hvym8M3x7f0G8Kf1TfkGbfcNOWxX5DTC32toJmtswEp0+Ng1RQxVPMWNS0q7C2grZRDTRSvbSpUm2UlOQ8rCQn5EQAUVMltHS/FoIutHQEPBQA83BmFV4fcBvuffZ/CI8ijwCU7+4fuO9aj9zvtoWOjwj/QBr/xI8+/0jzviMEFFEkVGm5dHfGQqkclCdUTTRm3EQjVS1UHLQ4VsVTY6xW3aaOk8SkCFjlJLVY3ZPgzPQoWe1zGMVZjSPoZJf+g9T0IFgEbRR0RL/Ml1Y9xp/Yn5I5APafcA+CDzSvpg+4D0KpPq9g2A+yrwwfHh2uQqNXJYOtcGxEMlelQ+7spKqq9KRo3CQXBLTZDLSdyJz0M5Du01V95CSUtVRWfeN+VKX0VAUzAcRETBuQbtKTU61UjHQlTLRV7KR0tQRUcpx0OpQkWGPwppM8VJVRxVNcLPTVJjzk72xUqmRUc1C0nVTEtAdUVKBPlQMzVty0w05VdE4lVE2V1swmdfYCpUxNlIQk3ktmDbN9S610ZMSnSpXEVNRXZuLaRMROzFVLhSYALtUeZR5lDmWWxS7Vts9QbwBqb8TPTj9gP/rPhD8+36g/gLo/zD/ePXYTJGSjUNZyIdVOlfRPPcMV1LSRUNb94yRRHbOYdOQMUqwNZPQU81KNRFP94zRVUyXzFoR03wSUp2T0BXEk5DiEtDtARoXWdTbvAEjr5n9g73rvhO8mjziDvu8AyO/i70xfJv9wX4JfTP+WX1RI8w6y/SxEKPQUg0RH2t5CjOzUB1RdU4RUrPUUJLSAVWXj+pz0cVZkFOdWhVN2xKToPAQNXIyUx1iFdOz04/D2AtsFWQ2zzVgNI3xYWj3DNZSU8VdF88dEBwAuBY5tPg9gA7Zthg/Yb+pvAMQPDn8gf8oPNH8eH2h/en+ojHf+ZXbyfkQUQuSk/6qs9LwEtHlkFDf8pPhtVc3TulVdI25VbWRZVeW0RLTCVGUzi/xUq1NU3UMcjPTl9NSgTVPN02pTRRQshPrkFFXCDJSMBJRXdPQebPRV2ZREoay0a7RENdxEs/xQPWTMtJBQxaNY1iwkE1BdI75MJFNPbCWUZCR5Th0jD06FU2OmTf02roOM1FpMPcOt9cwkkUtVREs9w9VotCeuJU6zSsVjMEsdIwOvSz20RDf2JeYtfsXeNQAGPxg/Kj9EP7afyJ96P9yfAP6fmD/iPzSvRq32JXYlhlKx5nwkw4DO0upPldRQqv3z6ayEXqS00YxUZqVSVXPVdPfO0jpkRB9SzBT1RI8+wkVsRBds9AH5vEeeTZZFRuW+T9BP4k8A9E9mv6jvir80X66/wL9iX0Dkv65fCM8ayfaq86VpbERF1xTkTnz0uxAmskeUFG3l/FRjVbXT3FVVcxVVVBTKrPQ8rGwLAPb1it7TWbXTLFxks8DO0trWrMSdWM3TWgwEE1gA/dRUd45voG+yb8RvNt9I3wACf2zfft9Af1p/tN+m39jfWOrf/Ndm4ppXrRNhnMWqFATPVBSKXBRI1HQIWsR0yXQUjVWtE1Gk9G0YBGTQVF0TmFQFU9VgbOQo9FT01BS8Uzblo4VTTcsJU52k/BRrm1JVI2NMxC5S7bZaRiLAHMSHUVUjQ3SETQvMtNRQdRQ8JGdEJLUwHETxVCSDT/V0TtYt05BOzRROlSO9TRYtA1hN3VRMTYRkpEOQts6Sq0s1A0pLzZPrzUrlo5VKbSSE9JFKrNW0LJRwSy3TEIwkXgBkl+Yv+CtGpX6fkJ+in6yfACYP2J8Sr1wPHq0er5APog+YtAf+Jb4iukxtJv7zTqqlJE/Vs1QkJMocREG29LS2US2DKlJ1FFK0zYSc5D6k5ClTVSMDQjQU0xQXpqUO86ykBXxECDOwpkU2AtsMv7ZPMLtGtQCuHVa/cL96v/Qfpr8YLyovwPS/Ti9gLwLPhC8GQgFSSi3TUDzEubSnPsKplORNJRyEpVQNRBRkoex1ZizkqlYd5s7SlVdlI20GbGR1WC3T4FhlIysmWZ2DGExk6KTHPsNNWP0TIliNFLR0vwzXAM4jBN+WxRbdTt+gP7I/XN8A1j/oP/o//N8GT/jfQk9UT1ReRaaCo4w0cKx0MqR0qe7sJ37iaMR0GcR02dpM5J0UZGFVhSMnVWzFFGTEtVTFE35U1XObOFSdowFUVcauApOpU+2EzKQljOTs5KS1VVIVZFKFwzrcVAO05I3LjBSVUZWmHjNsFO9a9ASqpIRzUCUUUOWjtQWUhKC0hDNPfWROWq30ToXD2k0NNE29c9MMTW2ErPQ+rPTeSzatw31LhcMaS+UEHJeWfuKISqVUSk3E/ITRAUvFVmYFvv/Q/+L/VG9mbwAYDzoPRA/un2gPcg/kb/ZtgN5vGH8icRYTZJTjgJ4iIZbkBCdP5aMVlIc+IiRVUdVzmLwUDFQUgCRUy/FSzXRTBZTMpBVTZAW0ZBSoJFd+4jhSdXYAFvMctwa/iB+aH7Qfxh/gHwBCic51Vo0GLzAvio9sL66PoMCPci/kj+6Fn/L9bHQo0iRUgYR31sKKlOQFVKb9E4JUnSTMRH5c5PjWvERxVuWj5TzkeFfa3XPthDReWDXjyFhqxaRZ1SRZJYP+WP1ziccMN85iL8zEc5AecsMIhDf2zdbCqoQ/jj/IPwJPACxHDq9ArypPHE9eT4ivmq/QrK++r3Cr9pKAhERCVzSdJIxEvqREeVaNdDzkbFOQ1sK6Va3zblUd87MzVSX0NJTCVJVji9ZsxFNUHYMc1CTjUzb1k6BT1cNqU4VEbLRT+lI9tCxUilwUVbQkVR48xNmcJKHs5Gv0dI01HIT8UJ2UXHd+4lhofFRbcM4DT20TT0/1dNVODTRO7eRO/ROiTVg9dv6jzARaTOUj9QxkVZGk9DAMZUp1o4XsV5DW45z0S8D2k0tVtDxkVwAkd7b1tvU+bbZtTm+Ab5pvAPTPvm8Y3yrfDH9O32Dfct8whN+exbZVzoLmTf22bvJr6k+F9FAtE+lQTVaQDmPUhFMQ/nLXtCdu8jpJU4WUDFT1hL/mIkVcFAEVzOfudd513nXufwCPEo8AJI8uj0iPao/M746P8O+aj0AU/yb/2I/yj1z3LhL5ZOQFFzxUa+zXBmO8JPtA5iK1ZdRE5Uy0Y1W1U9xZVZW07CTKVrVTPHw8WT40N7ZCDVkNFFkdFNlZtfS0lJ1YVfNXWArtRFil49A0p86VZj3enwDwm/afeA+KDzSvrg/AD9IPgMyvzq/oDxofLB82Fe6ymlVXDWNhVBQRVDTP7CRVipxESBS0CKREybREa41VDWNRTJQIVSUEVVS9c5jsRGGsFCg0lK3yFFS8UyVkU6XjQGaU9AlTDWSktJlSJWOlY8R0LDTnZsNR/dN61VElY0O0tAsE9NRQtDV0fFRlXHQwUM10T2r9xE81tE5tA5BODVRtTt1zvU0tM1hNpQPT80z1VATUCwTUq0u2/dNKS/3D60rlI5VVSsXUSvUUSk2USiWUCkTEEMRUXpTHJm84a7ZtBNbNzuJiPDfWzwDfaj98PwA236A/sj+sz0bf6D/yMT5lyu6zTMXUTYVUDMSrT1YN81RQtVPMVCRBPPTNthwkKlI1dDRUI1NUdVQEVCrUFAPUFNNURxTm1U4jUuVz/2zn5nXefwBY72rvfO+G7abvGF+67zxfAA713u9oXxL/jF+eX0j/wl9WbHQIUm0DUKS0ufTXmuYSqSyUJVQ9BFy0I2pElL5MlDjM9KxWPVMtIqQEk1d9UwSkl24C2+BYpdMsWb1zGFmyNQPo5PfusmpYNWRYBM1E9KTBTAc+D1ALVg9wDwDib/Rvpg8wr9oPPH/+D1B/oHJ/hH+Wf6BzBjKj1GRwquykMvyk7sT0qnQUWKoMtBcEtNmMFJ1UlGHVVcVTJ0SU7qT0tVRqtTRUJWRUHVMAVJX2qj5jU6XTXAzkJcwU7NVSvROoFORyHOQ6UjRFZHz0y8xElVHV1gaD2tzU4ey0qlD9I3NQtN305LQFTCSgTyVzM21PxVPHTq2zQU7ts6vaTaWUTb0TCLTUpdrsJD7sJN5LtUN9S5Y9UwJLxVOnXMeWI0pq5YRKjfRL5bPVSwWWAKbF/i8QPyI/ND/Oz1A/gj8A3J+OP4ibtj/gPzKvRK9Wr2Bgo4ZDlMQjwMZCIU4VZKlP5bYuY1B9UyTURJfW/EQMUq2zgbyk8VLMDbSc9DVT7fQE5N9SBE0EvKRxbIe2pR5Vrk/ATwDST+RH5k2O7whfMl+Ut46/AEhfcl+sX+a/+L+yXxzPLs2qhkL93FQoXESDvKQRtvzUilMtwwdU1bOEWqz0A6QUgFX90/r8dFtxVmVzBVcFw3akdK3ntGRaWNWzxAwEHW1ZBcMmWdVjAFnNFJVYHSRYzYRYxaSkdMcA1GeuZa5t5vPMb9ZvSN9a3wBEf37fkN+i31x/Zn/Y3+rfqPzfBuUm2oDEdEKUZAFVV7XzvIQUeeR0N3wUa/hV1XRV9VNuVWWTszNVZSTEFMJU5ZOLtqz0U1RdsxxUhfRTmj3ToGTEalPFdGTE+jZ0hMRStfOMUr30lERVEMyk1yy0oSwkazS0zTVstP5Q/cRMJJBQ2uWTS6yEE1D1U75PliWzT081tE5NZCRECy1OxROiTRVkTS30DERbWky9g/VLFUOR5CS1MHz00TScekoVJEpMhfYWoq9LleR8lFdkpwD2Jdb9zj3mnbafGA/KnwyvAE4PYA9yDySvlg+oD7oPzAcsliU2QgxNBcPm/IRD8FreQ08dU3BQ5RPpLPRAk4AeVY5FnuP0V55iOuSkZR9MhPXE526yflK9gyVFLBQXDCfGAuMctx61AC6/QL/qT1y/Hl/oG5a/qL8Awr8sL86/CM9iL3QvLs+YK6LOIvmkFHMQRuJp1OTVqszkTGzEx9SkZXTE5JlU/XY2QtxV1eTUdMpKLGQ8vGw+dGfeo1lNRBFZLTb2I8TEneTEu8AugwJcNNDM165lpmUe3cZvQN8Asj/EP27f6D/6PwxPBu9gf2AqT1RPPk94S2ZimFcNI61hlEQRVyWzz9R0iqrkdEdU5AjsdMn0dI1ahMRQJGQIVY30VI1EqVSVROxEKHzk8lSEvFVTZZRT5RNAbMVTjfRW7FSZUmWTYwS0LHQXUh5jUeXEDCRB9OQLRCTT1FB1pLyEZbSELlCqDSRPNQRPdeROpTOQtU5NhE4ds71NDdNYxU3dM/PcB07zPASrS5qdY0oklOdKffT8VHGo/FdOI0SUjiSUB4QETwA8B36V1v1+nwAPIg8sD5ZvAKhvSg/Mb4YP8PvGDxB/In9YNHdWZdZyukwFZE3FhFVOJZRPTSNUnKTMlFQ0a1B2IrZcVCpSdaRUxKsjU7WEU+1zKRRUAyIUVNOUd94j3OQwlHRLwACeFYYdJrV+FZ4fsB/KHzyPAOYfiL+yv4SPPi+oj1IvzI+w3o+ILwKfTMQIUqUzUJrMpLfM5CxTDdTUpCVVVGWTo0yUI3TkvGzllqxEqlalMyCMR17iCs1YDdN4WA2ExMQtWdpd4xrcxOxYNROuWJpd42q8xCRYrcaWEsEAhDd+NX4/kD8y36Q/Lq9ArwDaP2Svdq8YT2pPrK+Or7CvaOKpTpMkpHAs5DJXNROp7myXHoJYTOQXxETZxVWtY5uUxPMghmInVapFhFTNpFTdZFQN0zjW9EQBVMVEU12jk1O0bfRMFCUMVOxSHYOo1lzEcVJd4zpUxANSGq1jywyElVEVFs7DbISz4VBd5CT0c1A1gzxahFQFFPSgT+3ET9UkLU6Vw0FOLbRNVXYegqsITe3kTC3kTDUT3s1L9XN9SzXkJGSnSrRVZJT82vxUUUtF89WlSzUTPlRnFlNMVYOAEOT/Xm2GbYaCYuTHhm+wbwAS3yTf3m9I3+pvvM8uf5DfaEJ5xnNEZDw8xCFOXfQ1T0XzFSz0rlDFlByUVZg0hAzc5ICcdPNkFJs1U72DNFM9NBzk3SYsFKdSVdSctDhEVPvQAG6FlhX2fwiPGoEmhSaPOI8ASo+874aP4O+aiZaPuI/qiYAe/0D/+on2j3D73nV2MigqnHSDpLQRlLSMJFXkJLOEVLW01ESAVd2T+lb0JGxWXcRXNfN0jESx6PSUWzAWgsdYRRRZao30WeXjAqyUvFjNIyt8WA3kWG2EV9UkJKeAdj/4kxY6C69Nr1+kXnNXtCXU/JQspATrVi3kVlpdo2PEBCNW5SRVNVTCzERdZJRbkI7j7CSxVKxdVEyUQ1SFlFTdI8WaRBSPJFRXU8XUrHTppqS0sVJdVDxUQ6S0ASqctMiUFJGM5FoU9OvQZs5C7VCFdNzUflDdk606lFQBUBWDl5xUK61PvePATuXETh2DSFa0VIVOZeMPnFSL1NRgA8COVZ4VZrOMFDZQfQNVMPS0LJwUKgQkKCwnACYlPi0eJR4ljlWOVdZzdC8AFiUWJQaznC8W47Qvxi0OJQDeL/AvAjkGJRY/KD86P5wXAFY/aD8CKW4/mD+qP7w/9rUAvj/QP+o//D8GTQ5PIE86SQAuT2BPak+ET6ZPuE+ST9xPAO5PAF8SX8xPHl9IXzJfbF8AVl9oX6JftF+WX9hf6l/8XwAObyBvMm9Eb1ZvaG96b4xvAJ5vwF9ST8xvrm/4bwp/3G/QxiX2FV4tNno+5NREUFpd403k1FRQNZNcpBSzYVD1xATEcFB1s3molBfWE/S0jKQUkZx0mUlQPcSsFKfkt+bisgQkq7hQZeO/rHTFfHTMquTU1JwU2gTE4Oy046lQtQTMdPGMFPb0tPyq/LVRJdMLVOQRTPQWZpzkHFF1lHT0J1E1lGZ05DVRnRTE5EBRLQNVRVSES1TkUUz0VnQXqsYDUWUTaGTkbxT0dKqUhHrE5ICkhIVc5I2obBeuE1zknWzko9SEqKrMtK5M9Lac5LzE5MCqfOTHjOTKdITQpITVQFznbuXu86znNvV2svlU5KRjEM6iBUTnnvNSJbRSNjWTHlLl4yJSjfaGI0JUFDM8515zVBeug1J9A9VQrJRVRORcVBRjUlZ1s2lSXeNt1JRyxJRVd/yUfqyUhay0ihSkq5BSRfOWvLSbTOShpCznnuKsRBf2wrfMlL6q1JTC3JTI/NTQrJTVqry02/zU4Azk5by066qktPEs5PdE5PxUFANqPBQJJBQPjLQVU10DZRok5B2Mt+ayKlMVJLFTDeb2szQUQVP980fNU4WDTFOFxDwUWVMyzbRTxQQstGpTlXRUtNt1UyXTe1Pl44JTUu3TiKT3bhNTZROYdLRVnLy0osS0qKS0sCS0FbUstLpMtMBUtCMQJtJVy0y00CS01XS03Hy0VeHEtOgk5O28tPLEtBv4U63j/lMNtBQX3hM1VP3zFwQUGlTVlBwUsyVUhYScxDJUBSRUWF10DBf2wkdUbXRUHaRWBBRaVL3jYBwUZRQUbWq89HNURfN2VJ3jq3xUhaOBFNSG3MSNprT0lFTdtMTEnhwUpaoc1KyExK/kxLWsxLyq/ATBFNTG3MTNJNTRVozE11Q1k97kxOUUFKj7AL7jHBT1BBT69MQAtVU18wT0BApVfQMQbVXFsxhVreMeVYWjtSHcBCnkBC1VhQMzLVVt8zdVFXRVpYQs5LVMBORRJORXVQ2jW61VtYNhVf3zZ9T1VVRFpPTUePzUfuwEg9wEq4lVJRRVXaOVVOSbVlzkoVVF86b0BKp05FWyvOS2/NS+3NTE3ATVyZzkz+wE0/QE2lWgpdTc1NsA7vPs1PD01Pja1PT8dOQCVsWzCFa2jZMOVoWjEVbFlFbKBQRW7QRWDeRk9C9W0i0EVhV0VPRBhPRFVmxtdMQEU1ZlE1hWfXRq3PRhvARnZPRvVl2ja3VWtbRWfQOAVi3UqVZlpOz0kLwEl7z0nFLEBKO8B4aCrGz0s7T0U7hWraTUBMT89MrE9FXR3PTVvPTcZPTfXPRR5+T0uwDGAvN09Plk9G3/xAQDVwUTClfdo2sQV4XzFawEGlfNlFa8BCVXXSRXnSRX9ZS1V4WDPOQEQlfFc0nVV/VzT7wEVewEWFdqdZNdFBRlBBRpVwUD03BXFdT0BHzkBIJXWqWjhyQUjVcdA5PsBEuYV03UV4WkrASqPBTbsFdVk7dXZaO6V8x91BQUxVclxIQU0VeqxbPY9ATcbBTj7AToVgwU71fNw/OsBPq0BFsAWD2DBlh9xFi9lLVYxZRYDaMbWHWEWFZVkydYffRYHeRYxXPDOVhddFwvViWWshNYULUW7vP0B9bC99z0tdz3QibjVs3UzOfugwTkQeTXpP7jHNSc/MfOki7M1OoKdMSzNLR9bLcetZ7ThKcINqXWlUaS7DyX9oXWw1yHqBaFHgOkdF48hCbMdOFVTz0UT3XETz3UTj20rU51k71NVSRNjZPOtUyNdEw1k/5LhfOV1UtVdEuV1EqNk25Kao0ESQUESVWTN0lFk2vcSB3USLWDIUjNw2vDR23kR3WT/UaNFLVGFaRGZaP6RaWjp9VFhbRFrZRFFfO0RLJ9tETV1IREsUONdENqbYRDZZRC7YOKQvXEtULtdEKFo3FDlZRDoo00RB3k5EeGg0QtREQCvQRE7dQMVwZVHl0OXQ5dIFaDVFdOX3Bfgl9EDSScXwCuX8Bf0lmORc5f4FvmXQZvAPhfImkebzBvSm9Ub3ZvoG8Ksm9E3TRDtW+/b9FqAA</prop>
			</obj>
			<obj name="Protocol" class="HTCProtocol" version="1">
				<prop name="Created">2013-02-26T12:26:12.025</prop>
				<prop name="LastModified">2013-02-26T12:26:17.182</prop>
				<obj name="Programs" class="HTCRunProgramList" version="5">
					<list name="emlist" count="4">
						<obj name="item" class="HTCRunProgram" version="1">
							<prop name="name">pre-incubation</prop>
							<prop name="Cycles">1</prop>
							<prop name="AnalysisMode">None</prop>
							<obj name="Segments" class="TEMRunSegmentList" version="1">
								<list name="emlist" count="1">
									<obj name="item" class="HTCRunSegment" version="2">
										<prop name="Hold">600</prop>
										<prop name="Slope">4.4</prop>
										<prop name="StepDelay">0</prop>
										<prop name="StepSize">0</prop>
										<prop name="Target">95</prop>
										<prop name="Target2">0</prop>
										<prop name="AcquisitionMode">0</prop>
										<prop name="AcqPerDegree">5</prop>
									</obj>
								</list>
							</obj>
						</obj>
						<obj name="item" class="HTCRunProgram" version="1">
							<prop name="name">amplification</prop>
							<prop name="Cycles">50</prop>
							<prop name="AnalysisMode">Quantification</prop>
							<obj name="Segments" class="TEMRunSegmentList" version="1">
								<list name="emlist" count="3">
									<obj name="item" class="HTCRunSegment" version="2">
										<prop name="Hold">15</prop>
										<prop name="Slope">4.4</prop>
										<prop name="StepDelay">0</prop>
										<prop name="StepSize">0</prop>
										<prop name="Target">95</prop>
										<prop name="Target2">0</prop>
										<prop name="AcquisitionMode">0</prop>
										<prop name="AcqPerDegree">5</prop>
									</obj>
									<obj name="item" class="HTCRunSegment" version="2">
										<prop name="Hold">15</prop>
										<prop name="Slope">2.2</prop>
										<prop name="StepDelay">0</prop>
										<prop name="StepSize">0</prop>
										<prop name="Target">57</prop>
										<prop name="Target2">0</prop>
										<prop name="AcquisitionMode">0</prop>
										<prop name="AcqPerDegree">5</prop>
									</obj>
									<obj name="item" class="HTCRunSegment" version="2">
										<prop name="Hold">15</prop>
										<prop name="Slope">4.4</prop>
										<prop name="StepDelay">0</prop>
										<prop name="StepSize">0</prop>
										<prop name="Target">72</prop>
										<prop name="Target2">0</prop>
										<prop name="AcquisitionMode">1</prop>
										<prop name="AcqPerDegree">5</prop>
									</obj>
								</list>
							</obj>
						</obj>
						<obj name="item" class="HTCRunProgram" version="1">
							<prop name="name">melting curve</prop>
							<prop name="Cycles">1</prop>
							<prop name="AnalysisMode">Melting Curves</prop>
							<obj name="Segments" class="TEMRunSegmentList" version="1">
								<list name="emlist" count="3">
									<obj name="item" class="HTCRunSegment" version="2">
										<prop name="Hold">5</prop>
										<prop name="Slope">4.4</prop>
										<prop name="StepDelay">0</prop>
										<prop name="StepSize">0</prop>
										<prop name="Target">95</prop>
										<prop name="Target2">0</prop>
										<prop name="AcquisitionMode">0</prop>
										<prop name="AcqPerDegree">5</prop>
									</obj>
									<obj name="item" class="HTCRunSegment" version="2">
										<prop name="Hold">60</prop>
										<prop name="Slope">2.2</prop>
										<prop name="StepDelay">0</prop>
										<prop name="StepSize">0</prop>
										<prop name="Target">65</prop>
										<prop name="Target2">0</prop>
										<prop name="AcquisitionMode">0</prop>
										<prop name="AcqPerDegree">5</prop>
									</obj>
									<obj name="item" class="HTCRunSegment" version="2">
										<prop name="Hold">1</prop>
										<prop name="Slope">0.114285714285714</prop>
										<prop name="StepDelay">0</prop>
										<prop name="StepSize">0</prop>
										<prop name="Target">97</prop>
										<prop name="Target2">0</prop>
										<prop name="AcquisitionMode">2</prop>
										<prop name="AcqPerDegree">5</prop>
									</obj>
								</list>
							</obj>
						</obj>
						<obj name="item" class="HTCRunProgram" version="1">
							<prop name="name">cooling</prop>
							<prop name="Cycles">1</prop>
							<prop name="AnalysisMode">None</prop>
							<obj name="Segments" class="TEMRunSegmentList" version="1">
								<list name="emlist" count="1">
									<obj name="item" class="HTCRunSegment" version="2">
										<prop name="Hold">30</prop>
										<prop name="Slope">2.2</prop>
										<prop name="StepDelay">0</prop>
										<prop name="StepSize">0</prop>
										<prop name="Target">40</prop>
										<prop name="Target2">0</prop>
										<prop name="AcquisitionMode">0</prop>
										<prop name="AcqPerDegree">5</prop>
									</obj>
								</list>
							</obj>
						</obj>
					</list>
					<list name="AnalysisModes" count="4">
						<item>None</item>
						<item>Quantification</item>
						<item>Melting Curves</item>
						<item>Color Compensation</item>
					</list>
					<prop name="ChannelCount">1</prop>
					<prop name="InstrumentSubclass">HTC_VER_10</prop>
					<obj name="Container" class="HTCBlockType" version="1">
						<prop name="Id">bt96TC5</prop>
						<prop name="RowCount">8</prop>
						<prop name="ColCount">12</prop>
						<prop name="OvershootDnDelay">10</prop>
						<prop name="OvershootUpDelay">10</prop>
						<prop name="RampRateMaxDn">2.2</prop>
						<prop name="RampRateMaxUp">4.4</prop>
						<prop name="ReactionVolMin">10</prop>
						<prop name="ReactionVolMax">100</prop>
						<prop name="ReactionVolDefault">20</prop>
						<prop name="HorVertCrosstalkCoefficient">0.0003</prop>
						<prop name="DiagCrosstalkCoefficent">0.0001</prop>
					</obj>
					<prop name="MaxPositionsToSeek">96</prop>
					<obj name="DetectionFormats" class="DetectionFormats" version="2">
						<list name="emlist" count="8">
							<obj name="item" class="HTCDetectionFormat" version="1">
								<list name="emlist" count="1">
									<obj name="item" class="HTCChannel" version="2">
										<prop name="name">SimpleProbe</prop>
										<prop name="Active">1</prop>
										<prop name="EmissionWL">510</prop>
										<prop name="ExcitationWL">465</prop>
										<prop name="IntgrTime">250</prop>
										<prop name="MaxIntgrTime">2000</prop>
										<prop name="MeltFactor">1.2</prop>
										<prop name="QuantFactor">2</prop>
									</obj>
								</list>
								<prop name="name">SimpleProbe</prop>
								<prop name="Active">1</prop>
								<prop name="DefChannelNdx">0</prop>
								<prop name="DenominatorNdx">-1</prop>
								<prop name="ReadOnly">0</prop>
								<list name="EmissionWLAvail" count="6">
									<item>488</item>
									<item>510</item>
									<item>580</item>
									<item>610</item>
									<item>640</item>
									<item>660</item>
								</list>
								<list name="ExcitationWLAvail" count="5">
									<item>440</item>
									<item>465</item>
									<item>498</item>
									<item>533</item>
									<item>618</item>
								</list>
								<prop name="MeasuringMode">hmmDynamic</prop>
							</obj>
							<obj name="item" class="HTCDetectionFormat" version="1">
								<list name="emlist" count="1">
									<obj name="item" class="HTCChannel" version="2">
										<prop name="name">FAM</prop>
										<prop name="Active">1</prop>
										<prop name="EmissionWL">510</prop>
										<prop name="ExcitationWL">465</prop>
										<prop name="IntgrTime">250</prop>
										<prop name="MaxIntgrTime">2000</prop>
										<prop name="MeltFactor">1</prop>
										<prop name="QuantFactor">10</prop>
									</obj>
								</list>
								<prop name="name">Mono Color Hydrolysis Probe / UPL Probe</prop>
								<prop name="Active">1</prop>
								<prop name="DefChannelNdx">0</prop>
								<prop name="DenominatorNdx">-1</prop>
								<prop name="ReadOnly">0</prop>
								<list name="EmissionWLAvail" count="6">
									<item>488</item>
									<item>510</item>
									<item>580</item>
									<item>610</item>
									<item>640</item>
									<item>660</item>
								</list>
								<list name="ExcitationWLAvail" count="5">
									<item>440</item>
									<item>465</item>
									<item>498</item>
									<item>533</item>
									<item>618</item>
								</list>
								<prop name="MeasuringMode">hmmDynamic</prop>
							</obj>
							<obj name="item" class="HTCDetectionFormat" version="1">
								<list name="emlist" count="2">
									<obj name="item" class="HTCChannel" version="2">
										<prop name="name">FAM</prop>
										<prop name="Active">1</prop>
										<prop name="EmissionWL">510</prop>
										<prop name="ExcitationWL">465</prop>
										<prop name="IntgrTime">250</prop>
										<prop name="MaxIntgrTime">2000</prop>
										<prop name="MeltFactor">1</prop>
										<prop name="QuantFactor">10</prop>
									</obj>
									<obj name="item" class="HTCChannel" version="2">
										<prop name="name">VIC / HEX / Yellow555</prop>
										<prop name="Active">1</prop>
										<prop name="EmissionWL">580</prop>
										<prop name="ExcitationWL">533</prop>
										<prop name="IntgrTime">250</prop>
										<prop name="MaxIntgrTime">2000</prop>
										<prop name="MeltFactor">1</prop>
										<prop name="QuantFactor">10</prop>
									</obj>
								</list>
								<prop name="name">Dual Color Hydrolysis Probe / UPL Probe</prop>
								<prop name="Active">1</prop>
								<prop name="DefChannelNdx">0</prop>
								<prop name="DenominatorNdx">-1</prop>
								<prop name="ReadOnly">0</prop>
								<list name="EmissionWLAvail" count="6">
									<item>488</item>
									<item>510</item>
									<item>580</item>
									<item>610</item>
									<item>640</item>
									<item>660</item>
								</list>
								<list name="ExcitationWLAvail" count="5">
									<item>440</item>
									<item>465</item>
									<item>498</item>
									<item>533</item>
									<item>618</item>
								</list>
								<prop name="MeasuringMode">hmmDynamic</prop>
							</obj>
							<obj name="item" class="HTCDetectionFormat" version="1">
								<list name="emlist" count="3">
									<obj name="item" class="HTCChannel" version="2">
										<prop name="name">FAM</prop>
										<prop name="Active">1</prop>
										<prop name="EmissionWL">510</prop>
										<prop name="ExcitationWL">465</prop>
										<prop name="IntgrTime">250</prop>
										<prop name="MaxIntgrTime">2000</prop>
										<prop name="MeltFactor">1</prop>
										<prop name="QuantFactor">10</prop>
									</obj>
									<obj name="item" class="HTCChannel" version="2">
										<prop name="name">VIC / HEX / Yellow555</prop>
										<prop name="Active">1</prop>
										<prop name="EmissionWL">580</prop>
										<prop name="ExcitationWL">533</prop>
										<prop name="IntgrTime">250</prop>
										<prop name="MaxIntgrTime">2000</prop>
										<prop name="MeltFactor">1</prop>
										<prop name="QuantFactor">10</prop>
									</obj>
									<obj name="item" class="HTCChannel" version="2">
										<prop name="name">Cy 5 / Cy 5.5</prop>
										<prop name="Active">1</prop>
										<prop name="EmissionWL">660</prop>
										<prop name="ExcitationWL">618</prop>
										<prop name="IntgrTime">250</prop>
										<prop name="MaxIntgrTime">2000</prop>
										<prop name="MeltFactor">1</prop>
										<prop name="QuantFactor">10</prop>
									</obj>
								</list>
								<prop name="name">3 Color Hydrolysis Probe</prop>
								<prop name="Active">1</prop>
								<prop name="DefChannelNdx">0</prop>
								<prop name="DenominatorNdx">-1</prop>
								<prop name="ReadOnly">0</prop>
								<list name="EmissionWLAvail" count="6">
									<item>488</item>
									<item>510</item>
									<item>580</item>
									<item>610</item>
									<item>640</item>
									<item>660</item>
								</list>
								<list name="ExcitationWLAvail" count="5">
									<item>440</item>
									<item>465</item>
									<item>498</item>
									<item>533</item>
									<item>618</item>
								</list>
								<prop name="MeasuringMode">hmmDynamic</prop>
							</obj>
							<obj name="item" class="HTCDetectionFormat" version="1">
								<list name="emlist" count="4">
									<obj name="item" class="HTCChannel" version="2">
										<prop name="name">Cyan 500</prop>
										<prop name="Active">1</prop>
										<prop name="EmissionWL">488</prop>
										<prop name="ExcitationWL">440</prop>
										<prop name="IntgrTime">250</prop>
										<prop name="MaxIntgrTime">2000</prop>
										<prop name="MeltFactor">1</prop>
										<prop name="QuantFactor">10</prop>
									</obj>
									<obj name="item" class="HTCChannel" version="2">
										<prop name="name">FAM</prop>
										<prop name="Active">1</prop>
										<prop name="EmissionWL">580</prop>
										<prop name="ExcitationWL">498</prop>
										<prop name="IntgrTime">250</prop>
										<prop name="MaxIntgrTime">2000</prop>
										<prop name="MeltFactor">1</prop>
										<prop name="QuantFactor">10</prop>
									</obj>
									<obj name="item" class="HTCChannel" version="2">
										<prop name="name">Red 610</prop>
										<prop name="Active">1</prop>
										<prop name="EmissionWL">610</prop>
										<prop name="ExcitationWL">533</prop>
										<prop name="IntgrTime">250</prop>
										<prop name="MaxIntgrTime">2000</prop>
										<prop name="MeltFactor">1</prop>
										<prop name="QuantFactor">10</prop>
									</obj>
									<obj name="item" class="HTCChannel" version="2">
										<prop name="name">Cy 5 / Cy 5.5</prop>
										<prop name="Active">1</prop>
										<prop name="EmissionWL">660</prop>
										<prop name="ExcitationWL">618</prop>
										<prop name="IntgrTime">250</prop>
										<prop name="MaxIntgrTime">2000</prop>
										<prop name="MeltFactor">1</prop>
										<prop name="QuantFactor">10</prop>
									</obj>
								</list>
								<prop name="name">4 Color Hydrolysis Probe</prop>
								<prop name="Active">1</prop>
								<prop name="DefChannelNdx">0</prop>
								<prop name="DenominatorNdx">-1</prop>
								<prop name="ReadOnly">0</prop>
								<list name="EmissionWLAvail" count="6">
									<item>488</item>
									<item>510</item>
									<item>580</item>
									<item>610</item>
									<item>640</item>
									<item>660</item>
								</list>
								<list name="ExcitationWLAvail" count="5">
									<item>440</item>
									<item>465</item>
									<item>498</item>
									<item>533</item>
									<item>618</item>
								</list>
								<prop name="MeasuringMode">hmmDynamic</prop>
							</obj>
							<obj name="item" class="HTCDetectionFormat" version="1">
								<list name="emlist" count="1">
									<obj name="item" class="HTCChannel" version="2">
										<prop name="name">Red 640</prop>
										<prop name="Active">1</prop>
										<prop name="EmissionWL">640</prop>
										<prop name="ExcitationWL">498</prop>
										<prop name="IntgrTime">250</prop>
										<prop name="MaxIntgrTime">2000</prop>
										<prop name="MeltFactor">1.2</prop>
										<prop name="QuantFactor">5</prop>
									</obj>
								</list>
								<prop name="name">Mono Color HybProbe</prop>
								<prop name="Active">1</prop>
								<prop name="DefChannelNdx">0</prop>
								<prop name="DenominatorNdx">-1</prop>
								<prop name="ReadOnly">0</prop>
								<list name="EmissionWLAvail" count="6">
									<item>488</item>
									<item>510</item>
									<item>580</item>
									<item>610</item>
									<item>640</item>
									<item>660</item>
								</list>
								<list name="ExcitationWLAvail" count="5">
									<item>440</item>
									<item>465</item>
									<item>498</item>
									<item>533</item>
									<item>618</item>
								</list>
								<prop name="MeasuringMode">hmmDynamic</prop>
							</obj>
							<obj name="item" class="HTCDetectionFormat" version="1">
								<list name="emlist" count="4">
									<obj name="item" class="HTCChannel" version="2">
										<prop name="name">Fluos</prop>
										<prop name="Active">1</prop>
										<prop name="EmissionWL">510</prop>
										<prop name="ExcitationWL">465</prop>
										<prop name="IntgrTime">250</prop>
										<prop name="MaxIntgrTime">2000</prop>
										<prop name="MeltFactor">2</prop>
										<prop name="QuantFactor">1.5</prop>
									</obj>
									<obj name="item" class="HTCChannel" version="2">
										<prop name="name">Red 610</prop>
										<prop name="Active">1</prop>
										<prop name="EmissionWL">610</prop>
										<prop name="ExcitationWL">498</prop>
										<prop name="IntgrTime">250</prop>
										<prop name="MaxIntgrTime">2000</prop>
										<prop name="MeltFactor">1.2</prop>
										<prop name="QuantFactor">5</prop>
									</obj>
									<obj name="item" class="HTCChannel" version="2">
										<prop name="name">Red 640</prop>
										<prop name="Active">1</prop>
										<prop name="EmissionWL">640</prop>
										<prop name="ExcitationWL">498</prop>
										<prop name="IntgrTime">250</prop>
										<prop name="MaxIntgrTime">2000</prop>
										<prop name="MeltFactor">1.2</prop>
										<prop name="QuantFactor">5</prop>
									</obj>
									<obj name="item" class="HTCChannel" version="2">
										<prop name="name">Cy 5 / Cy 5.5</prop>
										<prop name="Active">1</prop>
										<prop name="EmissionWL">660</prop>
										<prop name="ExcitationWL">498</prop>
										<prop name="IntgrTime">250</prop>
										<prop name="MaxIntgrTime">2000</prop>
										<prop name="MeltFactor">1.2</prop>
										<prop name="QuantFactor">5</prop>
									</obj>
								</list>
								<prop name="name">Multi Color HybProbe</prop>
								<prop name="Active">1</prop>
								<prop name="DefChannelNdx">0</prop>
								<prop name="DenominatorNdx">-1</prop>
								<prop name="ReadOnly">0</prop>
								<list name="EmissionWLAvail" count="6">
									<item>488</item>
									<item>510</item>
									<item>580</item>
									<item>610</item>
									<item>640</item>
									<item>660</item>
								</list>
								<list name="ExcitationWLAvail" count="5">
									<item>440</item>
									<item>465</item>
									<item>498</item>
									<item>533</item>
									<item>618</item>
								</list>
								<prop name="MeasuringMode">hmmDynamic</prop>
							</obj>
							<obj name="item" class="HTCDetectionFormat" version="1">
								<list name="emlist" count="1">
									<obj name="item" class="HTCChannel" version="2">
										<prop name="name">SYBR Green I / HRM Dye</prop>
										<prop name="Active">1</prop>
										<prop name="EmissionWL">510</prop>
										<prop name="ExcitationWL">465</prop>
										<prop name="IntgrTime">250</prop>
										<prop name="MaxIntgrTime">1000</prop>
										<prop name="MeltFactor">1.2</prop>
										<prop name="QuantFactor">20</prop>
									</obj>
								</list>
								<prop name="name">SYBR Green I / HRM Dye</prop>
								<prop name="Active">1</prop>
								<prop name="DefChannelNdx">0</prop>
								<prop name="DenominatorNdx">-1</prop>
								<prop name="ReadOnly">0</prop>
								<list name="EmissionWLAvail" count="6">
									<item>488</item>
									<item>510</item>
									<item>580</item>
									<item>610</item>
									<item>640</item>
									<item>660</item>
								</list>
								<list name="ExcitationWLAvail" count="5">
									<item>440</item>
									<item>465</item>
									<item>498</item>
									<item>533</item>
									<item>618</item>
								</list>
								<prop name="MeasuringMode">hmmDynamic</prop>
							</obj>
						</list>
						<prop name="DefFormatName">SYBR Green I / HRM Dye</prop>
					</obj>
					<list name="AcquisitionModes" count="4">
						<item>None</item>
						<item>Single</item>
						<item>Continuous</item>
						<item>Step</item>
					</list>
					<prop name="SeekTemp">30</prop>
					<prop name="SampleVolume">10</prop>
					<prop name="PlateID">03304781</prop>
				</obj>
			</obj>
			<prop name="CompletedProgramNo">5</prop>
			<prop name="StopPoint">3</prop>
			<prop name="CarouselConstMoved">0</prop>
		</obj>
		<obj name="AnlsAndSampleInfo" class="AnlsAndSampleInfo" version="1">
			<obj name="AnlsPropTypes" class="PropertyTypeList" version="1">
				<list name="emlist" count="3">
					<obj name="item" class="SamplePropType" version="1">
						<prop name="name">Units</prop>
						<prop name="PropClass">QuantUnitsProp</prop>
						<prop name="IsChannelProperty">0</prop>
						<prop name="SelectorOrder">0</prop>
						<prop name="ShowInSelector">0</prop>
						<prop name="ShowInTable">0</prop>
						<prop name="TableOrder">0</prop>
					</obj>
					<obj name="item" class="SamplePropType" version="1">
						<prop name="name">ExtRef</prop>
						<prop name="PropClass">RQExtRefProp</prop>
						<prop name="IsChannelProperty">0</prop>
						<prop name="SelectorOrder">0</prop>
						<prop name="ShowInSelector">0</prop>
						<prop name="ShowInTable">0</prop>
						<prop name="TableOrder">0</prop>
					</obj>
					<obj name="item" class="SamplePropType" version="1">
						<prop name="name">Endpt External Experiment</prop>
						<prop name="PropClass">EndptGenoExtExp</prop>
						<prop name="IsChannelProperty">0</prop>
						<prop name="SelectorOrder">0</prop>
						<prop name="ShowInSelector">0</prop>
						<prop name="ShowInTable">0</prop>
						<prop name="TableOrder">0</prop>
					</obj>
				</list>
			</obj>
			<obj name="SamplePropTypes" class="PropertyTypeList" version="1">
				<list name="emlist" count="26">
					<obj name="item" class="SamplePosPropType" version="1">
						<prop name="name">Position</prop>
						<prop name="PropClass">GenSampleEditPosition</prop>
						<prop name="AnalysisClass">General</prop>
						<prop name="IsChannelProperty">0</prop>
						<prop name="SelectorOrder">0</prop>
						<prop name="ShowInSelector">0</prop>
						<prop name="ShowInTable">1</prop>
						<prop name="TableOrder">0</prop>
					</obj>
					<obj name="item" class="SamplePropType" version="1">
						<prop name="name">Color</prop>
						<prop name="PropClass">SamplePrefColor</prop>
						<prop name="AnalysisClass">General</prop>
						<prop name="IsChannelProperty">0</prop>
						<prop name="SelectorOrder">1</prop>
						<prop name="ShowInSelector">0</prop>
						<prop name="ShowInTable">1</prop>
						<prop name="TableOrder">1</prop>
					</obj>
					<obj name="item" class="SamplePropType" version="1">
						<prop name="name">Replicate of</prop>
						<prop name="PropClass">GenSampleEditReplicate</prop>
						<prop name="AnalysisClass">General</prop>
						<prop name="IsChannelProperty">0</prop>
						<prop name="SelectorOrder">2</prop>
						<prop name="ShowInSelector">0</prop>
						<prop name="ShowInTable">1</prop>
						<prop name="TableOrder">2</prop>
					</obj>
					<obj name="item" class="SamplePropType" version="1">
						<prop name="name">Sample Name</prop>
						<prop name="PropClass">GenSampleEditName</prop>
						<prop name="AnalysisClass">General</prop>
						<prop name="IsChannelProperty">0</prop>
						<prop name="SelectorOrder">3</prop>
						<prop name="ShowInSelector">1</prop>
						<prop name="ShowInTable">1</prop>
						<prop name="TableOrder">3</prop>
					</obj>
					<obj name="item" class="SamplePropType" version="1">
						<prop name="name">Subsets</prop>
						<prop name="PropClass">GenSampleEditSubset</prop>
						<prop name="AnalysisClass">General</prop>
						<prop name="IsChannelProperty">0</prop>
						<prop name="SelectorOrder">4</prop>
						<prop name="ShowInSelector">0</prop>
						<prop name="ShowInTable">0</prop>
						<prop name="TableOrder">4</prop>
					</obj>
					<obj name="item" class="SamplePropType" version="1">
						<prop name="name">Notes</prop>
						<prop name="PropClass">GenSampleEditNotes</prop>
						<prop name="AnalysisClass">General</prop>
						<prop name="IsChannelProperty">0</prop>
						<prop name="SelectorOrder">5</prop>
						<prop name="ShowInSelector">0</prop>
						<prop name="ShowInTable">0</prop>
						<prop name="TableOrder">5</prop>
					</obj>
					<obj name="item" class="SamplePropType" version="1">
						<prop name="name">Sample ID</prop>
						<prop name="PropClass">HTCSampleID</prop>
						<prop name="AnalysisClass">General</prop>
						<prop name="IsChannelProperty">0</prop>
						<prop name="SelectorOrder">6</prop>
						<prop name="ShowInSelector">0</prop>
						<prop name="ShowInTable">0</prop>
						<prop name="TableOrder">6</prop>
					</obj>
					<obj name="item" class="SamplePropType" version="1">
						<prop name="name">Sample Prep Notes</prop>
						<prop name="PropClass">HTCSamplePrepNotes</prop>
						<prop name="AnalysisClass">General</prop>
						<prop name="IsChannelProperty">0</prop>
						<prop name="SelectorOrder">7</prop>
						<prop name="ShowInSelector">0</prop>
						<prop name="ShowInTable">0</prop>
						<prop name="TableOrder">7</prop>
					</obj>
					<obj name="item" class="SamplePrefWidthType" version="1">
						<prop name="name">Width</prop>
						<prop name="PropClass">SamplePrefWidth</prop>
						<prop name="AnalysisClass">Sample preferences</prop>
						<prop name="IsChannelProperty">0</prop>
						<prop name="SelectorOrder">8</prop>
						<prop name="ShowInSelector">0</prop>
						<prop name="ShowInTable">0</prop>
						<prop name="TableOrder">8</prop>
					</obj>
					<obj name="item" class="SamplePrefLineStyleType" version="1">
						<prop name="name">Line Style</prop>
						<prop name="PropClass">SamplePrefLineStyle</prop>
						<prop name="AnalysisClass">Sample preferences</prop>
						<prop name="IsChannelProperty">0</prop>
						<prop name="SelectorOrder">9</prop>
						<prop name="ShowInSelector">0</prop>
						<prop name="ShowInTable">0</prop>
						<prop name="TableOrder">9</prop>
					</obj>
					<obj name="item" class="SamplePrefPointStyleType" version="1">
						<prop name="name">Point Style</prop>
						<prop name="PropClass">SamplePrefPointStyle</prop>
						<prop name="AnalysisClass">Sample preferences</prop>
						<prop name="IsChannelProperty">0</prop>
						<prop name="SelectorOrder">10</prop>
						<prop name="ShowInSelector">0</prop>
						<prop name="ShowInTable">0</prop>
						<prop name="TableOrder">10</prop>
					</obj>
					<obj name="item" class="SamplePropType" version="1">
						<prop name="name">Dominant Channel</prop>
						<prop name="PropClass">DominantChannelProp</prop>
						<prop name="AnalysisClass">Color Compensation Analysis</prop>
						<prop name="IsChannelProperty">0</prop>
						<prop name="SelectorOrder">11</prop>
						<prop name="ShowInSelector">0</prop>
						<prop name="ShowInTable">0</prop>
						<prop name="TableOrder">11</prop>
					</obj>
					<obj name="item" class="EndPtSampleTypePropertyType" version="1">
						<prop name="name">EndPt Sample Type</prop>
						<prop name="PropClass">GroupingSample</prop>
						<prop name="AnalysisClass">EndPtGenotyping</prop>
						<prop name="IsChannelProperty">0</prop>
						<prop name="SelectorOrder">12</prop>
						<prop name="ShowInSelector">0</prop>
						<prop name="ShowInTable">0</prop>
						<prop name="TableOrder">12</prop>
					</obj>
					<obj name="item" class="SamplePropType" version="1">
						<prop name="name">EndPt Genotype</prop>
						<prop name="PropClass">Genotype</prop>
						<prop name="AnalysisClass">EndPtGenotyping</prop>
						<prop name="IsChannelProperty">0</prop>
						<prop name="SelectorOrder">13</prop>
						<prop name="ShowInSelector">0</prop>
						<prop name="ShowInTable">0</prop>
						<prop name="TableOrder">13</prop>
					</obj>
					<obj name="item" class="SamplePropType" version="1">
						<prop name="name">Target Name</prop>
						<prop name="PropClass">TargetName</prop>
						<prop name="AnalysisClass">General</prop>
						<prop name="IsChannelProperty">1</prop>
						<prop name="SelectorOrder">22</prop>
						<prop name="ShowInSelector">1</prop>
						<prop name="ShowInTable">1</prop>
						<prop name="TableOrder">22</prop>
					</obj>
					<obj name="item" class="QuantSampleTypePropertyType" version="1">
						<prop name="name">Quantification Sample Type</prop>
						<prop name="PropClass">QuantSampleTypeProperty</prop>
						<prop name="AnalysisClass">Quantification Analysis</prop>
						<prop name="IsChannelProperty">1</prop>
						<prop name="SelectorOrder">15</prop>
						<prop name="ShowInSelector">0</prop>
						<prop name="ShowInTable">0</prop>
						<prop name="TableOrder">15</prop>
					</obj>
					<obj name="item" class="SamplePropType" version="1">
						<prop name="name">Concentration</prop>
						<prop name="PropClass">QuantConcProperty</prop>
						<prop name="AnalysisClass">Quantification Analysis</prop>
						<prop name="IsChannelProperty">1</prop>
						<prop name="SelectorOrder">16</prop>
						<prop name="ShowInSelector">1</prop>
						<prop name="ShowInTable">1</prop>
						<prop name="TableOrder">16</prop>
					</obj>
					<obj name="item" class="QuantCpType" version="1">
						<prop name="name">Cp Low</prop>
						<prop name="PropClass">QuantCpLowProp</prop>
						<prop name="AnalysisClass">Quantification Analysis</prop>
						<prop name="IsChannelProperty">1</prop>
						<prop name="SelectorOrder">17</prop>
						<prop name="ShowInSelector">0</prop>
						<prop name="ShowInTable">0</prop>
						<prop name="TableOrder">17</prop>
					</obj>
					<obj name="item" class="QuantCpType" version="1">
						<prop name="name">Cp High</prop>
						<prop name="PropClass">QuantCpHighProp</prop>
						<prop name="AnalysisClass">Quantification Analysis</prop>
						<prop name="IsChannelProperty">1</prop>
						<prop name="SelectorOrder">18</prop>
						<prop name="ShowInSelector">0</prop>
						<prop name="ShowInTable">0</prop>
						<prop name="TableOrder">18</prop>
					</obj>
					<obj name="item" class="GroupSampleTypePropertyType" version="1">
						<prop name="name">Melt Geno Sample Type</prop>
						<prop name="PropClass">GroupChannelTypeProp</prop>
						<prop name="AnalysisClass">Melt Geno</prop>
						<prop name="IsChannelProperty">1</prop>
						<prop name="SelectorOrder">19</prop>
						<prop name="ShowInSelector">0</prop>
						<prop name="ShowInTable">0</prop>
						<prop name="TableOrder">19</prop>
					</obj>
					<obj name="item" class="SamplePropType" version="1">
						<prop name="name">Melt Geno Genotype</prop>
						<prop name="PropClass">ChannelGenotype</prop>
						<prop name="AnalysisClass">Melt Geno</prop>
						<prop name="IsChannelProperty">1</prop>
						<prop name="SelectorOrder">20</prop>
						<prop name="ShowInSelector">0</prop>
						<prop name="ShowInTable">0</prop>
						<prop name="TableOrder">20</prop>
					</obj>
					<obj name="item" class="RQTargetPropertyType" version="1">
						<prop name="name">Target Type</prop>
						<prop name="PropClass">RQTargetProperty</prop>
						<prop name="AnalysisClass">Relative Quantification</prop>
						<prop name="IsChannelProperty">1</prop>
						<prop name="SelectorOrder">21</prop>
						<prop name="ShowInSelector">0</prop>
						<prop name="ShowInTable">0</prop>
						<prop name="TableOrder">21</prop>
					</obj>
					<obj name="item" class="RQSampleTargetPropertyType" version="1">
						<prop name="name">Combined Sample and Target Type</prop>
						<prop name="PropClass">RQSampleTargetProperty</prop>
						<prop name="AnalysisClass">Relative Quantification</prop>
						<prop name="IsChannelProperty">1</prop>
						<prop name="SelectorOrder">15</prop>
						<prop name="ShowInSelector">1</prop>
						<prop name="ShowInTable">1</prop>
						<prop name="TableOrder">15</prop>
					</obj>
					<obj name="item" class="SamplePropType" version="1">
						<prop name="name">Efficiency</prop>
						<prop name="PropClass">RQEffProp</prop>
						<prop name="AnalysisClass">Relative Quantification</prop>
						<prop name="IsChannelProperty">1</prop>
						<prop name="SelectorOrder">23</prop>
						<prop name="ShowInSelector">0</prop>
						<prop name="ShowInTable">1</prop>
						<prop name="TableOrder">23</prop>
					</obj>
					<obj name="item" class="GroupSampleTypePropertyTypeNoPos" version="1">
						<prop name="name">Scanning Sample Type</prop>
						<prop name="PropClass">GroupChannelTypeProp</prop>
						<prop name="AnalysisClass">Scanning</prop>
						<prop name="IsChannelProperty">1</prop>
						<prop name="SelectorOrder">24</prop>
						<prop name="ShowInSelector">0</prop>
						<prop name="ShowInTable">0</prop>
						<prop name="TableOrder">24</prop>
					</obj>
					<obj name="item" class="SamplePropType" version="1">
						<prop name="name">Scanning Genotype</prop>
						<prop name="PropClass">ChannelGenotype</prop>
						<prop name="AnalysisClass">Scanning</prop>
						<prop name="IsChannelProperty">1</prop>
						<prop name="SelectorOrder">25</prop>
						<prop name="ShowInSelector">0</prop>
						<prop name="ShowInTable">0</prop>
						<prop name="TableOrder">25</prop>
					</obj>
				</list>
			</obj>
			<obj name="SelectedChannels" class="TEMIntegerSet" version="1">
				<list name="Items" count="1">
					<prop name="Item">0</prop>
				</list>
			</obj>
			<obj name="AnalysisProperties" class="ExpPropList" version="1">
				<list name="emlist" count="3">
					<obj name="PropertyObject" class="EndptGenoExtExp" version="3">
						<prop name="PropertyTypeName">Endpt External Experiment</prop>
					</obj>
					<obj name="PropertyObject" class="RQExtRefProp" version="3">
						<prop name="PropertyTypeName">ExtRef</prop>
						<prop name="RefExpProg">-1</prop>
					</obj>
					<obj name="PropertyObject" class="QuantUnitsProp" version="3">
						<prop name="PropertyTypeName">Units</prop>
					</obj>
				</list>
			</obj>
			<obj name="SampleInfoList" class="SamplePropInfoList" version="1">
				<list name="emlist" count="96">
					<obj name="item" class="SamplePropInfo" version="1">
						<obj name="ChannelProperties" class="ChanPropList" version="2">
							<obj name="ChannelProperties" class="EMList" version="1">
								<list name="emlist" count="1">
									<obj name="item" class="PropertyList" version="1">
										<list name="emlist" count="12">
											<obj name="PropertyObject" class="RQSampleTargetProperty" version="4">
												<prop name="PropertyTypeName">Combined Sample and Target Type</prop>
												<prop name="Position">0</prop>
												<prop name="IsDefault">0</prop>
												<obj name="ChannelProp" class="ChannelProperty" version="1">
													<prop name="ChannelIdx">0</prop>
												</obj>
											</obj>
											<obj name="PropertyObject" class="QuantConcProperty" version="4">
												<prop name="PropertyTypeName">Concentration</prop>
												<prop name="Position">0</prop>
												<prop name="IsDefault">1</prop>
												<prop name="Concentration">0</prop>
												<obj name="ChannelProp" class="ChannelProperty" version="1">
													<prop name="ChannelIdx">0</prop>
												</obj>
												<prop name="ReadOnly">1</prop>
											</obj>
											<obj name="PropertyObject" class="QuantCpHighProp" version="4">
												<prop name="PropertyTypeName">Cp High</prop>
												<prop name="Position">0</prop>
												<prop name="IsDefault">1</prop>
												<prop name="CpRangeHigh">0</prop>
												<obj name="ChannelProp" class="ChannelProperty" version="1">
													<prop name="ChannelIdx">0</prop>
												</obj>
												<prop name="ReadOnly">1</prop>
											</obj>
											<obj name="PropertyObject" class="QuantCpLowProp" version="4">
												<prop name="PropertyTypeName">Cp Low</prop>
												<prop name="Position">0</prop>
												<prop name="IsDefault">1</prop>
												<prop name="CpRangeLow">0</prop>
												<obj name="ChannelProp" class="ChannelProperty" version="1">
													<prop name="ChannelIdx">0</prop>
												</obj>
												<prop name="ReadOnly">1</prop>
											</obj>
											<obj name="PropertyObject" class="RQEffProp" version="4">
												<prop name="PropertyTypeName">Efficiency</prop>
												<prop name="Position">0</prop>
												<prop name="IsDefault">1</prop>
												<prop name="Efficiency">2</prop>
												<obj name="ChannelProp" class="ChannelProperty" version="1">
													<prop name="ChannelIdx">0</prop>
												</obj>
											</obj>
											<obj name="PropertyObject" class="ChannelGenotype" version="4">
												<prop name="PropertyTypeName">Melt Geno Genotype</prop>
												<prop name="Position">0</prop>
												<prop name="IsDefault">1</prop>
												<prop name="ReadOnly">1</prop>
												<obj name="ChannelProp" class="ChannelProperty" version="1">
													<prop name="ChannelIdx">0</prop>
												</obj>
											</obj>
											<obj name="PropertyObject" class="GroupChannelTypeProp" version="4">
												<prop name="PropertyTypeName">Melt Geno Sample Type</prop>
												<prop name="Position">0</prop>
												<prop name="IsDefault">0</prop>
												<prop name="GroupSampleType">mstUnknown</prop>
												<obj name="ChannelProp" class="ChannelProperty" version="1">
													<prop name="ChannelIdx">0</prop>
												</obj>
											</obj>
											<obj name="PropertyObject" class="QuantSampleTypeProperty" version="4">
												<prop name="PropertyTypeName">Quantification Sample Type</prop>
												<prop name="Position">0</prop>
												<prop name="IsDefault">0</prop>
												<prop name="SampleType">qsUnknown</prop>
												<obj name="ChannelProp" class="ChannelProperty" version="1">
													<prop name="ChannelIdx">0</prop>
												</obj>
											</obj>
											<obj name="PropertyObject" class="ChannelGenotype" version="4">
												<prop name="PropertyTypeName">Scanning Genotype</prop>
												<prop name="Position">0</prop>
												<prop name="IsDefault">1</prop>
												<prop name="ReadOnly">1</prop>
												<obj name="ChannelProp" class="ChannelProperty" version="1">
													<prop name="ChannelIdx">0</prop>
												</obj>
											</obj>
											<obj name="PropertyObject" class="GroupChannelTypeProp" version="4">
												<prop name="PropertyTypeName">Scanning Sample Type</prop>
												<prop name="Position">0</prop>
												<prop name="IsDefault">0</prop>
												<prop name="GroupSampleType">mstUnknown</prop>
												<obj name="ChannelProp" class="ChannelProperty" version="1">
													<prop name="ChannelIdx">0</prop>
												</obj>
											</obj>
											<obj name="PropertyObject" class="TargetName" version="4">
												<prop name="PropertyTypeName">Target Name</prop>
												<prop name="Position">0</prop>
												<prop name="IsDefault">0</prop>
												<prop name="name">HPRT</prop>
												<obj name="ChannelProp" class="ChannelProperty" version="1">
													<prop name="ChannelIdx">0</prop>
												</obj>
											</obj>
											<obj name="PropertyObject" class="RQTargetProperty" version="4">
												<prop name="PropertyTypeName">Target Type</prop>
												<prop name="Position">0</prop>
												<prop name="IsDefault">0</prop>
												<prop name="TargetType">dtReference</prop>
												<obj name="ChannelProp" class="ChannelProperty" version="1">
													<prop name="ChannelIdx">0</prop>
												</obj>
											</obj>
										</list>
									</obj>
								</list>
							</obj>
						</obj>
						<prop name="ChannelPropertyCount">1</prop>
						<prop name="ContainerPosition">0</prop>
						<prop name="HasSampleProperties">1</prop>
						<obj name="SampleProperties" class="PropertyList" version="1">
							<list name="emlist" count="14">
								<obj name="PropertyObject" class="SamplePrefColor" version="4">
									<prop name="PropertyTypeName">Color</prop>
									<prop name="Position">0</prop>
									<prop name="IsDefault">0</prop>
									<prop name="Color">$00FF8000</prop>
								</obj>
								<obj name="PropertyObject" class="DominantChannelProp" version="4">
									<prop name="PropertyTypeName">Dominant Channel</prop>
									<prop name="Position">0</prop>
									<prop name="IsDefault">0</prop>
									<prop name="DominantChannel">0</prop>
								</obj>
								<obj name="PropertyObject" class="Genotype" version="4">
									<prop name="PropertyTypeName">EndPt Genotype</prop>
									<prop name="Position">0</prop>
									<prop name="IsDefault">1</prop>
									<prop name="ReadOnly">1</prop>
								</obj>
								<obj name="PropertyObject" class="GroupingSample" version="4">
									<prop name="PropertyTypeName">EndPt Sample Type</prop>
									<prop name="Position">0</prop>
									<prop name="IsDefault">0</prop>
									<prop name="GroupSampleType">mstUnknown</prop>
								</obj>
								<obj name="PropertyObject" class="SamplePrefLineStyle" version="4">
									<prop name="PropertyTypeName">Line Style</prop>
									<prop name="Position">0</prop>
									<prop name="IsDefault">0</prop>
									<prop name="LineStyle">psSolid</prop>
								</obj>
								<obj name="PropertyObject" class="GenSampleEditNotes" version="4">
									<prop name="PropertyTypeName">Notes</prop>
									<prop name="Position">0</prop>
									<prop name="IsDefault">1</prop>
								</obj>
								<obj name="PropertyObject" class="SamplePrefPointStyle" version="4">
									<prop name="PropertyTypeName">Point Style</prop>
									<prop name="Position">0</prop>
									<prop name="IsDefault">0</prop>
									<prop name="PointStyle">psNothing</prop>
								</obj>
								<obj name="PropertyObject" class="GenSampleEditPosition" version="4">
									<prop name="PropertyTypeName">Position</prop>
									<prop name="Position">0</prop>
									<prop name="IsDefault">1</prop>
								</obj>
								<obj name="PropertyObject" class="GenSampleEditReplicate" version="4">
									<prop name="PropertyTypeName">Replicate of</prop>
									<prop name="Position">0</prop>
									<prop name="IsDefault">0</prop>
									<prop name="ReplicateOf">0</prop>
								</obj>
								<obj name="PropertyObject" class="HTCSampleID" version="4">
									<prop name="PropertyTypeName">Sample ID</prop>
									<prop name="Position">0</prop>
									<prop name="IsDefault">1</prop>
								</obj>
								<obj name="PropertyObject" class="GenSampleEditName" version="4">
									<prop name="PropertyTypeName">Sample Name</prop>
									<prop name="Position">0</prop>
									<prop name="IsDefault">0</prop>
									<prop name="name">1557T</prop>
								</obj>
								<obj name="PropertyObject" class="HTCSamplePrepNotes" version="4">
									<prop name="PropertyTypeName">Sample Prep Notes</prop>
									<prop name="Position">0</prop>
									<prop name="IsDefault">1</prop>
								</obj>
								<obj name="PropertyObject" class="GenSampleEditSubset" version="4">
									<prop name="PropertyTypeName">Subsets</prop>
									<prop name="Position">0</prop>
									<prop name="IsDefault">1</prop>
								</obj>
								<obj name="PropertyObject" class="SamplePrefWidth" version="5">
									<prop name="PropertyTypeName">Width</prop>
									<prop name="Position">0</prop>
									<prop name="IsDefault">1</prop>
									<prop name="Width">1</prop>
								</obj>
							</list>
						</obj>
					</obj>
					<obj name="item" class="SamplePropInfo" version="1">
						<obj name="ChannelProperties" class="ChanPropList" version="2">
							<obj name="ChannelProperties" class="EMList" version="1">
								<list name="emlist" count="1">
									<obj name="item" class="PropertyList" version="1">
										<list name="emlist" count="12">
											<obj name="PropertyObject" class="RQSampleTargetProperty" version="4">
												<prop name="PropertyTypeName">Combined Sample and Target Type</prop>
												<prop name="Position">1</prop>
												<prop name="IsDefault">0</prop>
												<obj name="ChannelProp" class="ChannelProperty" version="1">
													<prop name="ChannelIdx">0</prop>
												</obj>
											</obj>
											<obj name="PropertyObject" class="QuantConcProperty" version="4">
												<prop name="PropertyTypeName">Concentration</prop>
												<prop name="Position">1</prop>
												<prop name="IsDefault">1</prop>
												<prop name="Concentration">0</prop>
												<obj name="ChannelProp" class="ChannelProperty" version="1">
													<prop name="ChannelIdx">0</prop>
												</obj>
												<prop name="ReadOnly">1</prop>
											</obj>
											<obj name="PropertyObject" class="QuantCpHighProp" version="4">
												<prop name="PropertyTypeName">Cp High</prop>
												<prop name="Position">1</prop>
												<prop name="IsDefault">1</prop>
												<prop name="CpRangeHigh">0</prop>
												<obj name="ChannelProp" class="ChannelProperty" version="1">
													<prop name="ChannelIdx">0</prop>
												</obj>
												<prop name="ReadOnly">1</prop>
											</obj>
											<obj name="PropertyObject" class="QuantCpLowProp" version="4">
												<prop name="PropertyTypeName">Cp Low</prop>
												<prop name="Position">1</prop>
												<prop name="IsDefault">1</prop>
												<prop name="CpRangeLow">0</prop>
												<obj name="ChannelProp" class="ChannelProperty" version="1">
													<prop name="ChannelIdx">0</prop>
												</obj>
												<prop name="ReadOnly">1</prop>
											</obj>
											<obj name="PropertyObject" class="RQEffProp" version="4">
												<prop name="PropertyTypeName">Efficiency</prop>
												<prop name="Position">1</prop>
												<prop name="IsDefault">1</prop>
												<prop name="Efficiency">2</prop>
												<obj name="ChannelProp" class="ChannelProperty" version="1">
													<prop name="ChannelIdx">0</prop>
												</obj>
											</obj>
											<obj name="PropertyObject" class="ChannelGenotype" version="4">
												<prop name="PropertyTypeName">Melt Geno Genotype</prop>
												<prop name="Position">1</prop>
												<prop name="IsDefault">1</prop>
												<prop name="ReadOnly">1</prop>
												<obj name="ChannelProp" class="ChannelProperty" version="1">
													<prop name="ChannelIdx">0</prop>
												</obj>
											</obj>
											<obj name="PropertyObject" class="GroupChannelTypeProp" version="4">
												<prop name="PropertyTypeName">Melt Geno Sample Type</prop>
												<prop name="Position">1</prop>
												<prop name="IsDefault">0</prop>
												<prop name="GroupSampleType">mstUnknown</prop>
												<obj name="ChannelProp" class="ChannelProperty" version="1">
													<prop name="ChannelIdx">0</prop>
												</obj>
											</obj>
											<obj name="PropertyObject" class="QuantSampleTypeProperty" version="4">
												<prop name="PropertyTypeName">Quantification Sample Type</prop>
												<prop name="Position">1</prop>
												<prop name="IsDefault">0</prop>
												<prop name="SampleType">qsUnknown</prop>
												<obj name="ChannelProp" class="ChannelProperty" version="1">
													<prop name="ChannelIdx">0</prop>
												</obj>
											</obj>
											<obj name="PropertyObject" class="ChannelGenotype" version="4">
												<prop name="PropertyTypeName">Scanning Genotype</prop>
												<prop name="Position">1</prop>
												<prop name="IsDefault">1</prop>
												<prop name="ReadOnly">1</prop>
												<obj name="ChannelProp" class="ChannelProperty" version="1">
													<prop name="ChannelIdx">0</prop>
												</obj>
											</obj>
											<obj name="PropertyObject" class="GroupChannelTypeProp" version="4">
												<prop name="PropertyTypeName">Scanning Sample Type</prop>
												<prop name="Position">1</prop>
												<prop name="IsDefault">0</prop>
												<prop name="GroupSampleType">mstUnknown</prop>
												<obj name="ChannelProp" class="ChannelProperty" version="1">
													<prop name="ChannelIdx">0</prop>
												</obj>
											</obj>
											<obj name="PropertyObject" class="TargetName" version="4">
												<prop name="PropertyTypeName">Target Name</prop>
												<prop name="Position">1</prop>
												<prop name="IsDefault">0</prop>
												<prop name="name">HPRT</prop>
												<obj name="ChannelProp" class="ChannelProperty" version="1">
													<prop name="ChannelIdx">0</prop>
												</obj>
											</obj>
											<obj name="PropertyObject" class="RQTargetProperty" version="4">
												<prop name="PropertyTypeName">Target Type</prop>
												<prop name="Position">1</prop>
												<prop name="IsDefault">0</prop>
												<prop name="TargetType">dtReference</prop>
												<obj name="ChannelProp" class="ChannelProperty" version="1">
													<prop name="ChannelIdx">0</prop>
												</obj>
											</obj>
										</list>
									</obj>
								</list>
							</obj>
						</obj>
						<prop name="ChannelPropertyCount">1</prop>
						<prop name="ContainerPosition">1</prop>
						<prop name="HasSampleProperties">1</prop>
						<obj name="SampleProperties" class="PropertyList" version="1">
							<list name="emlist" count="14">
								<obj name="PropertyObject" class="SamplePrefColor" version="4">
									<prop name="PropertyTypeName">Color</prop>
									<prop name="Position">1</prop>
									<prop name="IsDefault">0</prop>
									<prop name="Color">clRed</prop>
								</obj>
								<obj name="PropertyObject" class="DominantChannelProp" version="4">
									<prop name="PropertyTypeName">Dominant Channel</prop>
									<prop name="Position">1</prop>
									<prop name="IsDefault">0</prop>
									<prop name="DominantChannel">0</prop>
								</obj>
								<obj name="PropertyObject" class="Genotype" version="4">
									<prop name="PropertyTypeName">EndPt Genotype</prop>
									<prop name="Position">1</prop>
									<prop name="IsDefault">1</prop>
									<prop name="ReadOnly">1</prop>
								</obj>
								<obj name="PropertyObject" class="GroupingSample" version="4">
									<prop name="PropertyTypeName">EndPt Sample Type</prop>
									<prop name="Position">1</prop>
									<prop name="IsDefault">0</prop>
									<prop name="GroupSampleType">mstUnknown</prop>
								</obj>
								<obj name="PropertyObject" class="SamplePrefLineStyle" version="4">
									<prop name="PropertyTypeName">Line Style</prop>
									<prop name="Position">1</prop>
									<prop name="IsDefault">0</prop>
									<prop name="LineStyle">psSolid</prop>
								</obj>
								<obj name="PropertyObject" class="GenSampleEditNotes" version="4">
									<prop name="PropertyTypeName">Notes</prop>
									<prop name="Position">1</prop>
									<prop name="IsDefault">1</prop>
								</obj>
								<obj name="PropertyObject" class="SamplePrefPointStyle" version="4">
									<prop name="PropertyTypeName">Point Style</prop>
									<prop name="Position">1</prop>
									<prop name="IsDefault">0</prop>
									<prop name="PointStyle">psNothing</prop>
								</obj>
								<obj name="PropertyObject" class="GenSampleEditPosition" version="4">
									<prop name="PropertyTypeName">Position</prop>
									<prop name="Position">1</prop>
									<prop name="IsDefault">1</prop>
								</obj>
								<obj name="PropertyObject" class="GenSampleEditReplicate" version="4">
									<prop name="PropertyTypeName">Replicate of</prop>
									<prop name="Position">1</prop>
									<prop name="IsDefault">0</prop>
									<prop name="ReplicateOf">0</prop>
								</obj>
								<obj name="PropertyObject" class="HTCSampleID" version="4">
									<prop name="PropertyTypeName">Sample ID</prop>
									<prop name="Position">1</prop>
									<prop name="IsDefault">1</prop>
								</obj>
								<obj name="PropertyObject" class="GenSampleEditName" version="4">
									<prop name="PropertyTypeName">Sample Name</prop>
									<prop name="Position">1</prop>
									<prop name="IsDefault">0</prop>
									<prop name="name">1557T</prop>
								</obj>
								<obj name="PropertyObject" class="HTCSamplePrepNotes" version="4">
									<prop name="PropertyTypeName">Sample Prep Notes</prop>
									<prop name="Position">1</prop>
									<prop name="IsDefault">1</prop>
								</obj>
								<obj name="PropertyObject" class="GenSampleEditSubset" version="4">
									<prop name="PropertyTypeName">Subsets</prop>
									<prop name="Position">1</prop>
									<prop name="IsDefault">1</prop>
								</obj>
								<obj name="PropertyObject" class="SamplePrefWidth" version="5">
									<prop name="PropertyTypeName">Width</prop>
									<prop name="Position">1</prop>
									<prop name="IsDefault">1</prop>
									<prop name="Width">1</prop>
								</obj>
							</list>
						</obj>
					</obj>
					<obj name="item" class="SamplePropInfo" version="1">
						<obj name="ChannelProperties" class="ChanPropList" version="2">
							<obj name="ChannelProperties" class="EMList" version="1">
								<list name="emlist" count="1">
									<obj name="item" class="PropertyList" version="1">
										<list name="emlist" count="12">
											<obj name="PropertyObject" class="RQSampleTargetProperty" version="4">
												<prop name="PropertyTypeName">Combined Sample and Target Type</prop>
												<prop name="Position">2</prop>
												<prop name="IsDefault">0</prop>
												<obj name="ChannelProp" class="ChannelProperty" version="1">
													<prop name="ChannelIdx">0</prop>
												</obj>
											</obj>
											<obj name="PropertyObject" class="QuantConcProperty" version="4">
												<prop name="PropertyTypeName">Concentration</prop>
												<prop name="Position">2</prop>
												<prop name="IsDefault">1</prop>
												<prop name="Concentration">0</prop>
												<obj name="ChannelProp" class="ChannelProperty" version="1">
													<prop name="ChannelIdx">0</prop>
												</obj>
												<prop name="ReadOnly">1</prop>
											</obj>
											<obj name="PropertyObject" class="QuantCpHighProp" version="4">
												<prop name="PropertyTypeName">Cp High</prop>
												<prop name="Position">2</prop>
												<prop name="IsDefault">1</prop>
												<prop name="CpRangeHigh">0</prop>
												<obj name="ChannelProp" class="ChannelProperty" version="1">
													<prop name="ChannelIdx">0</prop>
												</obj>
												<prop name="ReadOnly">1</prop>
											</obj>
											<obj name="PropertyObject" class="QuantCpLowProp" version="4">
												<prop name="PropertyTypeName">Cp Low</prop>
												<prop name="Position">2</prop>
												<prop name="IsDefault">1</prop>
												<prop name="CpRangeLow">0</prop>
												<obj name="ChannelProp" class="ChannelProperty" version="1">
													<prop name="ChannelIdx">0</prop>
												</obj>
												<prop name="ReadOnly">1</prop>
											</obj>
											<obj name="PropertyObject" class="RQEffProp" version="4">
												<prop name="PropertyTypeName">Efficiency</prop>
												<prop name="Position">2</prop>
												<prop name="IsDefault">1</prop>
												<prop name="Efficiency">2</prop>
												<obj name="ChannelProp" class="ChannelProperty" version="1">
													<prop name="ChannelIdx">0</prop>
												</obj>
											</obj>
											<obj name="PropertyObject" class="ChannelGenotype" version="4">
												<prop name="PropertyTypeName">Melt Geno Genotype</prop>
												<prop name="Position">2</prop>
												<prop name="IsDefault">1</prop>
												<prop name="ReadOnly">1</prop>
												<obj name="ChannelProp" class="ChannelProperty" version="1">
													<prop name="ChannelIdx">0</prop>
												</obj>
											</obj>
											<obj name="PropertyObject" class="GroupChannelTypeProp" version="4">
												<prop name="PropertyTypeName">Melt Geno Sample Type</prop>
												<prop name="Position">2</prop>
												<prop name="IsDefault">0</prop>
												<prop name="GroupSampleType">mstUnknown</prop>
												<obj name="ChannelProp" class="ChannelProperty" version="1">
													<prop name="ChannelIdx">0</prop>
												</obj>
											</obj>
											<obj name="PropertyObject" class="QuantSampleTypeProperty" version="4">
												<prop name="PropertyTypeName">Quantification Sample Type</prop>
												<prop name="Position">2</prop>
												<prop name="IsDefault">0</prop>
												<prop name="SampleType">qsUnknown</prop>
												<obj name="ChannelProp" class="ChannelProperty" version="1">
													<prop name="ChannelIdx">0</prop>
												</obj>
											</obj>
											<obj name="PropertyObject" class="ChannelGenotype" version="4">
												<prop name="PropertyTypeName">Scanning Genotype</prop>
												<prop name="Position">2</prop>
												<prop name="IsDefault">1</prop>
												<prop name="ReadOnly">1</prop>
												<obj name="ChannelProp" class="ChannelProperty" version="1">
													<prop name="ChannelIdx">0</prop>
												</obj>
											</obj>
											<obj name="PropertyObject" class="GroupChannelTypeProp" version="4">
												<prop name="PropertyTypeName">Scanning Sample Type</prop>
												<prop name="Position">2</prop>
												<prop name="IsDefault">0</prop>
												<prop name="GroupSampleType">mstUnknown</prop>
												<obj name="ChannelProp" class="ChannelProperty" version="1">
													<prop name="ChannelIdx">0</prop>
												</obj>
											</obj>
											<obj name="PropertyObject" class="TargetName" version="4">
												<prop name="PropertyTypeName">Target Name</prop>
												<prop name="Position">2</prop>
												<prop name="IsDefault">0</prop>
												<prop name="name">HPRT</prop>
												<obj name="ChannelProp" class="ChannelProperty" version="1">
													<prop name="ChannelIdx">0</prop>
												</obj>
											</obj>
											<obj name="PropertyObject" class="RQTargetProperty" version="4">
												<prop name="PropertyTypeName">Target Type</prop>
												<prop name="Position">2</prop>
												<prop name="IsDefault">0</prop>
												<prop name="TargetType">dtReference</prop>
												<obj name="ChannelProp" class="ChannelProperty" version="1">
													<prop name="ChannelIdx">0</prop>
												</obj>
											</obj>
										</list>
									</obj>
								</list>
							</obj>
						</obj>
						<prop name="ChannelPropertyCount">1</prop>
						<prop name="ContainerPosition">2</prop>
						<prop name="HasSampleProperties">1</prop>
						<obj name="SampleProperties" class="PropertyList" version="1">
							<list name="emlist" count="14">
								<obj name="PropertyObject" class="SamplePrefColor" version="4">
									<prop name="PropertyTypeName">Color</prop>
									<prop name="Position">2</prop>
									<prop name="IsDefault">0</prop>
									<prop name="Color">$0030D700</prop>
								</obj>
								<obj name="PropertyObject" class="DominantChannelProp" version="4">
									<prop name="PropertyTypeName">Dominant Channel</prop>
									<prop name="Position">2</prop>
									<prop name="IsDefault">0</prop>
									<prop name="DominantChannel">0</prop>
								</obj>
								<obj name="PropertyObject" class="Genotype" version="4">
									<prop name="PropertyTypeName">EndPt Genotype</prop>
									<prop name="Position">2</prop>
									<prop name="IsDefault">1</prop>
									<prop name="ReadOnly">1</prop>
								</obj>
								<obj name="PropertyObject" class="GroupingSample" version="4">
									<prop name="PropertyTypeName">EndPt Sample Type</prop>
									<prop name="Position">2</prop>
									<prop name="IsDefault">0</prop>
									<prop name="GroupSampleType">mstUnknown</prop>
								</obj>
								<obj name="PropertyObject" class="SamplePrefLineStyle" version="4">
									<prop name="PropertyTypeName">Line Style</prop>
									<prop name="Position">2</prop>
									<prop name="IsDefault">0</prop>
									<prop name="LineStyle">psSolid</prop>
								</obj>
								<obj name="PropertyObject" class="GenSampleEditNotes" version="4">
									<prop name="PropertyTypeName">Notes</prop>
									<prop name="Position">2</prop>
									<prop name="IsDefault">1</prop>
								</obj>
								<obj name="PropertyObject" class="SamplePrefPointStyle" version="4">
									<prop name="PropertyTypeName">Point Style</prop>
									<prop name="Position">2</prop>
									<prop name="IsDefault">0</prop>
									<prop name="PointStyle">psNothing</prop>
								</obj>
								<obj name="PropertyObject" class="GenSampleEditPosition" version="4">
									<prop name="PropertyTypeName">Position</prop>
									<prop name="Position">2</prop>
									<prop name="IsDefault">1</prop>
								</obj>
								<obj name="PropertyObject" class="GenSampleEditReplicate" version="4">
									<prop name="PropertyTypeName">Replicate of</prop>
									<prop name="Position">2</prop>
									<prop name="IsDefault">0</prop>
									<prop name="ReplicateOf">0</prop>
								</obj>
								<obj name="PropertyObject" class="HTCSampleID" version="4">
									<prop name="PropertyTypeName">Sample ID</prop>
									<prop name="Position">2</prop>
									<prop name="IsDefault">1</prop>
								</obj>
								<obj name="PropertyObject" class="GenSampleEditName" version="4">
									<prop name="PropertyTypeName">Sample Name</prop>
									<prop name="Position">2</prop>
									<prop name="IsDefault">0</prop>
									<prop name="name">1557T</prop>
								</obj>
								<obj name="PropertyObject" class="HTCSamplePrepNotes" version="4">
									<prop name="PropertyTypeName">Sample Prep Notes</prop>
									<prop name="Position">2</prop>
									<prop name="IsDefault">1</prop>
								</obj>
								<obj name="PropertyObject" class="GenSampleEditSubset" version="4">
									<prop name="PropertyTypeName">Subsets</prop>
									<prop name="Position">2</prop>
									<prop name="IsDefault">1</prop>
								</obj>
								<obj name="PropertyObject" class="SamplePrefWidth" version="5">
									<prop name="PropertyTypeName">Width</prop>
									<prop name="Position">2</prop>
									<prop name="IsDefault">1</prop>
									<prop name="Width">1</prop>
								</obj>
							</list>
						</obj>
					</obj>
					<obj name="item" class="SamplePropInfo" version="1">
						<obj name="ChannelProperties" class="ChanPropList" version="2">
							<obj name="ChannelProperties" class="EMList" version="1">
								<list name="emlist" count="1">
									<obj name="item" class="PropertyList" version="1">
										<list name="emlist" count="12">
											<obj name="PropertyObject" class="RQSampleTargetProperty" version="4">
												<prop name="PropertyTypeName">Combined Sample and Target Type</prop>
												<prop name="Position">3</prop>
												<prop name="IsDefault">0</prop>
												<obj name="ChannelProp" class="ChannelProperty" version="1">
													<prop name="ChannelIdx">0</prop>
												</obj>
											</obj>
											<obj name="PropertyObject" class="QuantConcProperty" version="4">
												<prop name="PropertyTypeName">Concentration</prop>
												<prop name="Position">3</prop>
												<prop name="IsDefault">1</prop>
												<prop name="Concentration">0</prop>
												<obj name="ChannelProp" class="ChannelProperty" version="1">
													<prop name="ChannelIdx">0</prop>
												</obj>
												<prop name="ReadOnly">1</prop>
											</obj>
											<obj name="PropertyObject" class="QuantCpHighProp" version="4">
												<prop name="PropertyTypeName">Cp High</prop>
												<prop name="Position">3</prop>
												<prop name="IsDefault">1</prop>
												<prop name="CpRangeHigh">0</prop>
												<obj name="ChannelProp" class="ChannelProperty" version="1">
													<prop name="ChannelIdx">0</prop>
												</obj>
												<prop name="ReadOnly">1</prop>
											</obj>
											<obj name="PropertyObject" class="QuantCpLowProp" version="4">
												<prop name="PropertyTypeName">Cp Low</prop>
												<prop name="Position">3</prop>
												<prop name="IsDefault">1</prop>
												<prop name="CpRangeLow">0</prop>
												<obj name="ChannelProp" class="ChannelProperty" version="1">
													<prop name="ChannelIdx">0</prop>
												</obj>
												<prop name="ReadOnly">1</prop>
											</obj>
											<obj name="PropertyObject" class="RQEffProp" version="4">
												<prop name="PropertyTypeName">Efficiency</prop>
												<prop name="Position">3</prop>
												<prop name="IsDefault">1</prop>
												<prop name="Efficiency">2</prop>
												<obj name="ChannelProp" class="ChannelProperty" version="1">
													<prop name="ChannelIdx">0</prop>
												</obj>
											</obj>
											<obj name="PropertyObject" class="ChannelGenotype" version="4">
												<prop name="PropertyTypeName">Melt Geno Genotype</prop>
												<prop name="Position">3</prop>
												<prop name="IsDefault">1</prop>
												<prop name="ReadOnly">1</prop>
												<obj name="ChannelProp" class="ChannelProperty" version="1">
													<prop name="ChannelIdx">0</prop>
												</obj>
											</obj>
											<obj name="PropertyObject" class="GroupChannelTypeProp" version="4">
												<prop name="PropertyTypeName">Melt Geno Sample Type</prop>
												<prop name="Position">3</prop>
												<prop name="IsDefault">0</prop>
												<prop name="GroupSampleType">mstUnknown</prop>
												<obj name="ChannelProp" class="ChannelProperty" version="1">
													<prop name="ChannelIdx">0</prop>
												</obj>
											</obj>
											<obj name="PropertyObject" class="QuantSampleTypeProperty" version="4">
												<prop name="PropertyTypeName">Quantification Sample Type</prop>
												<prop name="Position">3</prop>
												<prop name="IsDefault">0</prop>
												<prop name="SampleType">qsUnknown</prop>
												<obj name="ChannelProp" class="ChannelProperty" version="1">
													<prop name="ChannelIdx">0</prop>
												</obj>
											</obj>
											<obj name="PropertyObject" class="ChannelGenotype" version="4">
												<prop name="PropertyTypeName">Scanning Genotype</prop>
												<prop name="Position">3</prop>
												<prop name="IsDefault">1</prop>
												<prop name="ReadOnly">1</prop>
												<obj name="ChannelProp" class="ChannelProperty" version="1">
													<prop name="ChannelIdx">0</prop>
												</obj>
											</obj>
											<obj name="PropertyObject" class="GroupChannelTypeProp" version="4">
												<prop name="PropertyTypeName">Scanning Sample Type</prop>
												<prop name="Position">3</prop>
												<prop name="IsDefault">0</prop>
												<prop name="GroupSampleType">mstUnknown</prop>
												<obj name="ChannelProp" class="ChannelProperty" version="1">
													<prop name="ChannelIdx">0</prop>
												</obj>
											</obj>
											<obj name="PropertyObject" class="TargetName" version="4">
												<prop name="PropertyTypeName">Target Name</prop>
												<prop name="Position">3</prop>
												<prop name="IsDefault">0</prop>
												<prop name="name">AIT</prop>
												<obj name="ChannelProp" class="ChannelProperty" version="1">
													<prop name="ChannelIdx">0</prop>
												</obj>
											</obj>
											<obj name="PropertyObject" class="RQTargetProperty" version="4">
												<prop name="PropertyTypeName">Target Type</prop>
												<prop name="Position">3</prop>
												<prop name="IsDefault">0</prop>
												<prop name="TargetType">dtTarget</prop>
												<obj name="ChannelProp" class="ChannelProperty" version="1">
													<prop name="ChannelIdx">0</prop>
												</obj>
											</obj>
										</list>
									</obj>
								</list>
							</obj>
						</obj>
						<prop name="ChannelPropertyCount">1</prop>
						<prop name="ContainerPosition">3</prop>
						<prop name="HasSampleProperties">1</prop>
						<obj name="SampleProperties" class="PropertyList" version="1">
							<list name="emlist" count="14">
								<obj name="PropertyObject" class="SamplePrefColor" version="4">
									<prop name="PropertyTypeName">Color</prop>
									<prop name="Position">3</prop>
									<prop name="IsDefault">0</prop>
									<prop name="Color">clFuchsia</prop>
								</obj>
								<obj name="PropertyObject" class="DominantChannelProp" version="4">
									<prop name="PropertyTypeName">Dominant Channel</prop>
									<prop name="Position">3</prop>
									<prop name="IsDefault">0</prop>
									<prop name="DominantChannel">0</prop>
								</obj>
								<obj name="PropertyObject" class="Genotype" version="4">
									<prop name="PropertyTypeName">EndPt Genotype</prop>
									<prop name="Position">3</prop>
									<prop name="IsDefault">1</prop>
									<prop name="ReadOnly">1</prop>
								</obj>
								<obj name="PropertyObject" class="GroupingSample" version="4">
									<prop name="PropertyTypeName">EndPt Sample Type</prop>
									<prop name="Position">3</prop>
									<prop name="IsDefault">0</prop>
									<prop name="GroupSampleType">mstUnknown</prop>
								</obj>
								<obj name="PropertyObject" class="SamplePrefLineStyle" version="4">
									<prop name="PropertyTypeName">Line Style</prop>
									<prop name="Position">3</prop>
									<prop name="IsDefault">0</prop>
									<prop name="LineStyle">psSolid</prop>
								</obj>
								<obj name="PropertyObject" class="GenSampleEditNotes" version="4">
									<prop name="PropertyTypeName">Notes</prop>
									<prop name="Position">3</prop>
									<prop name="IsDefault">1</prop>
								</obj>
								<obj name="PropertyObject" class="SamplePrefPointStyle" version="4">
									<prop name="PropertyTypeName">Point Style</prop>
									<prop name="Position">3</prop>
									<prop name="IsDefault">0</prop>
									<prop name="PointStyle">psNothing</prop>
								</obj>
								<obj name="PropertyObject" class="GenSampleEditPosition" version="4">
									<prop name="PropertyTypeName">Position</prop>
									<prop name="Position">3</prop>
									<prop name="IsDefault">1</prop>
								</obj>
								<obj name="PropertyObject" class="GenSampleEditReplicate" version="4">
									<prop name="PropertyTypeName">Replicate of</prop>
									<prop name="Position">3</prop>
									<prop name="IsDefault">0</prop>
									<prop name="ReplicateOf">3</prop>
								</obj>
								<obj name="PropertyObject" class="HTCSampleID" version="4">
									<prop name="PropertyTypeName">Sample ID</prop>
									<prop name="Position">3</prop>
									<prop name="IsDefault">1</prop>
								</obj>
								<obj name="PropertyObject" class="GenSampleEditName" version="4">
									<prop name="PropertyTypeName">Sample Name</prop>
									<prop name="Position">3</prop>
									<prop name="IsDefault">0</prop>
									<prop name="name">1557T</prop>
								</obj>
								<obj name="PropertyObject" class="HTCSamplePrepNotes" version="4">
									<prop name="PropertyTypeName">Sample Prep Notes</prop>
									<prop name="Position">3</prop>
									<prop name="IsDefault">1</prop>
								</obj>
								<obj name="PropertyObject" class="GenSampleEditSubset" version="4">
									<prop name="PropertyTypeName">Subsets</prop>
									<prop name="Position">3</prop>
									<prop name="IsDefault">1</prop>
								</obj>
								<obj name="PropertyObject" class="SamplePrefWidth" version="5">
									<prop name="PropertyTypeName">Width</prop>
									<prop name="Position">3</prop>
									<prop name="IsDefault">1</prop>
									<prop name="Width">1</prop>
								</obj>
							</list>
						</obj>
					</obj>
					<obj name="item" class="SamplePropInfo" version="1">
						<obj name="ChannelProperties" class="ChanPropList" version="2">
							<obj name="ChannelProperties" class="EMList" version="1">
								<list name="emlist" count="1">
									<obj name="item" class="PropertyList" version="1">
										<list name="emlist" count="12">
											<obj name="PropertyObject" class="RQSampleTargetProperty" version="4">
												<prop name="PropertyTypeName">Combined Sample and Target Type</prop>
												<prop name="Position">4</prop>
												<prop name="IsDefault">0</prop>
												<obj name="ChannelProp" class="ChannelProperty" version="1">
													<prop name="ChannelIdx">0</prop>
												</obj>
											</obj>
											<obj name="PropertyObject" class="QuantConcProperty" version="4">
												<prop name="PropertyTypeName">Concentration</prop>
												<prop name="Position">4</prop>
												<prop name="IsDefault">1</prop>
												<prop name="Concentration">0</prop>
												<obj name="ChannelProp" class="ChannelProperty" version="1">
													<prop name="ChannelIdx">0</prop>
												</obj>
												<prop name="ReadOnly">1</prop>
											</obj>
											<obj name="PropertyObject" class="QuantCpHighProp" version="4">
												<prop name="PropertyTypeName">Cp High</prop>
												<prop name="Position">4</prop>
												<prop name="IsDefault">1</prop>
												<prop name="CpRangeHigh">0</prop>
												<obj name="ChannelProp" class="ChannelProperty" version="1">
													<prop name="ChannelIdx">0</prop>
												</obj>
												<prop name="ReadOnly">1</prop>
											</obj>
											<obj name="PropertyObject" class="QuantCpLowProp" version="4">
												<prop name="PropertyTypeName">Cp Low</prop>
												<prop name="Position">4</prop>
												<prop name="IsDefault">1</prop>
												<prop name="CpRangeLow">0</prop>
												<obj name="ChannelProp" class="ChannelProperty" version="1">
													<prop name="ChannelIdx">0</prop>
												</obj>
												<prop name="ReadOnly">1</prop>
											</obj>
											<obj name="PropertyObject" class="RQEffProp" version="4">
												<prop name="PropertyTypeName">Efficiency</prop>
												<prop name="Position">4</prop>
												<prop name="IsDefault">1</prop>
												<prop name="Efficiency">2</prop>
												<obj name="ChannelProp" class="ChannelProperty" version="1">
													<prop name="ChannelIdx">0</prop>
												</obj>
											</obj>
											<obj name="PropertyObject" class="ChannelGenotype" version="4">
												<prop name="PropertyTypeName">Melt Geno Genotype</prop>
												<prop name="Position">4</prop>
												<prop name="IsDefault">1</prop>
												<prop name="ReadOnly">1</prop>
												<obj name="ChannelProp" class="ChannelProperty" version="1">
													<prop name="ChannelIdx">0</prop>
												</obj>
											</obj>
											<obj name="PropertyObject" class="GroupChannelTypeProp" version="4">
												<prop name="PropertyTypeName">Melt Geno Sample Type</prop>
												<prop name="Position">4</prop>
												<prop name="IsDefault">0</prop>
												<prop name="GroupSampleType">mstUnknown</prop>
												<obj name="ChannelProp" class="ChannelProperty" version="1">
													<prop name="ChannelIdx">0</prop>
												</obj>
											</obj>
											<obj name="PropertyObject" class="QuantSampleTypeProperty" version="4">
												<prop name="PropertyTypeName">Quantification Sample Type</prop>
												<prop name="Position">4</prop>
												<prop name="IsDefault">0</prop>
												<prop name="SampleType">qsUnknown</prop>
												<obj name="ChannelProp" class="ChannelProperty" version="1">
													<prop name="ChannelIdx">0</prop>
												</obj>
											</obj>
											<obj name="PropertyObject" class="ChannelGenotype" version="4">
												<prop name="PropertyTypeName">Scanning Genotype</prop>
												<prop name="Position">4</prop>
												<prop name="IsDefault">1</prop>
												<prop name="ReadOnly">1</prop>
												<obj name="ChannelProp" class="ChannelProperty" version="1">
													<prop name="ChannelIdx">0</prop>
												</obj>
											</obj>
											<obj name="PropertyObject" class="GroupChannelTypeProp" version="4">
												<prop name="PropertyTypeName">Scanning Sample Type</prop>
												<prop name="Position">4</prop>
												<prop name="IsDefault">0</prop>
												<prop name="GroupSampleType">mstUnknown</prop>
												<obj name="ChannelProp" class="ChannelProperty" version="1">
													<prop name="ChannelIdx">0</prop>
												</obj>
											</obj>
											<obj name="PropertyObject" class="TargetName" version="4">
												<prop name="PropertyTypeName">Target Name</prop>
												<prop name="Position">4</prop>
												<prop name="IsDefault">0</prop>
												<prop name="name">AIT</prop>
												<obj name="ChannelProp" class="ChannelProperty" version="1">
													<prop name="ChannelIdx">0</prop>
												</obj>
											</obj>
											<obj name="PropertyObject" class="RQTargetProperty" version="4">
												<prop name="PropertyTypeName">Target Type</prop>
												<prop name="Position">4</prop>
												<prop name="IsDefault">0</prop>
												<prop name="TargetType">dtTarget</prop>
												<obj name="ChannelProp" class="ChannelProperty" version="1">
													<prop name="ChannelIdx">0</prop>
												</obj>
											</obj>
										</list>
									</obj>
								</list>
							</obj>
						</obj>
						<prop name="ChannelPropertyCount">1</prop>
						<prop name="ContainerPosition">4</prop>
						<prop name="HasSampleProperties">1</prop>
						<obj name="SampleProperties" class="PropertyList" version="1">
							<list name="emlist" count="14">
								<obj name="PropertyObject" class="SamplePrefColor" version="4">
									<prop name="PropertyTypeName">Color</prop>
									<prop name="Position">4</prop>
									<prop name="IsDefault">0</prop>
									<prop name="Color">clGray</prop>
								</obj>
								<obj name="PropertyObject" class="DominantChannelProp" version="4">
									<prop name="PropertyTypeName">Dominant Channel</prop>
									<prop name="Position">4</prop>
									<prop name="IsDefault">0</prop>
									<prop name="DominantChannel">0</prop>
								</obj>
								<obj name="PropertyObject" class="Genotype" version="4">
									<prop name="PropertyTypeName">EndPt Genotype</prop>
									<prop name="Position">4</prop>
									<prop name="IsDefault">1</prop>
									<prop name="ReadOnly">1</prop>
								</obj>
								<obj name="PropertyObject" class="GroupingSample" version="4">
									<prop name="PropertyTypeName">EndPt Sample Type</prop>
									<prop name="Position">4</prop>
									<prop name="IsDefault">0</prop>
									<prop name="GroupSampleType">mstUnknown</prop>
								</obj>
								<obj name="PropertyObject" class="SamplePrefLineStyle" version="4">
									<prop name="PropertyTypeName">Line Style</prop>
									<prop name="Position">4</prop>
									<prop name="IsDefault">0</prop>
									<prop name="LineStyle">psSolid</prop>
								</obj>
								<obj name="PropertyObject" class="GenSampleEditNotes" version="4">
									<prop name="PropertyTypeName">Notes</prop>
									<prop name="Position">4</prop>
									<prop name="IsDefault">1</prop>
								</obj>
								<obj name="PropertyObject" class="SamplePrefPointStyle" version="4">
									<prop name="PropertyTypeName">Point Style</prop>
									<prop name="Position">4</prop>
									<prop name="IsDefault">0</prop>
									<prop name="PointStyle">psNothing</prop>
								</obj>
								<obj name="PropertyObject" class="GenSampleEditPosition" version="4">
									<prop name="PropertyTypeName">Position</prop>
									<prop name="Position">4</prop>
									<prop name="IsDefault">1</prop>
								</obj>
								<obj name="PropertyObject" class="GenSampleEditReplicate" version="4">
									<prop name="PropertyTypeName">Replicate of</prop>
									<prop name="Position">4</prop>
									<prop name="IsDefault">0</prop>
									<prop name="ReplicateOf">3</prop>
								</obj>
								<obj name="PropertyObject" class="HTCSampleID" version="4">
									<prop name="PropertyTypeName">Sample ID</prop>
									<prop name="Position">4</prop>
									<prop name="IsDefault">1</prop>
								</obj>
								<obj name="PropertyObject" class="GenSampleEditName" version="4">
									<prop name="PropertyTypeName">Sample Name</prop>
									<prop name="Position">4</prop>
									<prop name="IsDefault">0</prop>
									<prop name="name">1557T</prop>
								</obj>
								<obj name="PropertyObject" class="HTCSamplePrepNotes" version="4">
									<prop name="PropertyTypeName">Sample Prep Notes</prop>
									<prop name="Position">4</prop>
									<prop name="IsDefault">1</prop>
								</obj>
								<obj name="PropertyObject" class="GenSampleEditSubset" version="4">
									<prop name="PropertyTypeName">Subsets</prop>
									<prop name="Position">4</prop>
									<prop name="IsDefault">1</prop>
								</obj>
								<obj name="PropertyObject" class="SamplePrefWidth" version="5">
									<prop name="PropertyTypeName">Width</prop>
									<prop name="Position">4</prop>
									<prop name="IsDefault">1</prop>
									<prop name="Width">1</prop>
								</obj>
							</list>
						</obj>
					</obj>
					<obj name="item" class="SamplePropInfo" version="1">
						<obj name="ChannelProperties" class="ChanPropList" version="2">
							<obj name="ChannelProperties" class="EMList" version="1">
								<list name="emlist" count="1">
									<obj name="item" class="PropertyList" version="1">
										<list name="emlist" count="12">
											<obj name="PropertyObject" class="RQSampleTargetProperty" version="4">
												<prop name="PropertyTypeName">Combined Sample and Target Type</prop>
												<prop name="Position">5</prop>
												<prop name="IsDefault">0</prop>
												<obj name="ChannelProp" class="ChannelProperty" version="1">
													<prop name="ChannelIdx">0</prop>
												</obj>
											</obj>
											<obj name="PropertyObject" class="QuantConcProperty" version="4">
												<prop name="PropertyTypeName">Concentration</prop>
												<prop name="Position">5</prop>
												<prop name="IsDefault">1</prop>
												<prop name="Concentration">0</prop>
												<obj name="ChannelProp" class="ChannelProperty" version="1">
													<prop name="ChannelIdx">0</prop>
												</obj>
												<prop name="ReadOnly">1</prop>
											</obj>
											<obj name="PropertyObject" class="QuantCpHighProp" version="4">
												<prop name="PropertyTypeName">Cp High</prop>
												<prop name="Position">5</prop>
												<prop name="IsDefault">1</prop>
												<prop name="CpRangeHigh">0</prop>
												<obj name="ChannelProp" class="ChannelProperty" version="1">
													<prop name="ChannelIdx">0</prop>
												</obj>
												<prop name="ReadOnly">1</prop>
											</obj>
											<obj name="PropertyObject" class="QuantCpLowProp" version="4">
												<prop name="PropertyTypeName">Cp Low</prop>
												<prop name="Position">5</prop>
												<prop name="IsDefault">1</prop>
												<prop name="CpRangeLow">0</prop>
												<obj name="ChannelProp" class="ChannelProperty" version="1">
													<prop name="ChannelIdx">0</prop>
												</obj>
												<prop name="ReadOnly">1</prop>
											</obj>
											<obj name="PropertyObject" class="RQEffProp" version="4">
												<prop name="PropertyTypeName">Efficiency</prop>
												<prop name="Position">5</prop>
												<prop name="IsDefault">1</prop>
												<prop name="Efficiency">2</prop>
												<obj name="ChannelProp" class="ChannelProperty" version="1">
													<prop name="ChannelIdx">0</prop>
												</obj>
											</obj>
											<obj name="PropertyObject" class="ChannelGenotype" version="4">
												<prop name="PropertyTypeName">Melt Geno Genotype</prop>
												<prop name="Position">5</prop>
												<prop name="IsDefault">1</prop>
												<prop name="ReadOnly">1</prop>
												<obj name="ChannelProp" class="ChannelProperty" version="1">
													<prop name="ChannelIdx">0</prop>
												</obj>
											</obj>
											<obj name="PropertyObject" class="GroupChannelTypeProp" version="4">
												<prop name="PropertyTypeName">Melt Geno Sample Type</prop>
												<prop name="Position">5</prop>
												<prop name="IsDefault">0</prop>
												<prop name="GroupSampleType">mstUnknown</prop>
												<obj name="ChannelProp" class="ChannelProperty" version="1">
													<prop name="ChannelIdx">0</prop>
												</obj>
											</obj>
											<obj name="PropertyObject" class="QuantSampleTypeProperty" version="4">
												<prop name="PropertyTypeName">Quantification Sample Type</prop>
												<prop name="Position">5</prop>
												<prop name="IsDefault">0</prop>
												<prop name="SampleType">qsUnknown</prop>
												<obj name="ChannelProp" class="ChannelProperty" version="1">
													<prop name="ChannelIdx">0</prop>
												</obj>
											</obj>
											<obj name="PropertyObject" class="ChannelGenotype" version="4">
												<prop name="PropertyTypeName">Scanning Genotype</prop>
												<prop name="Position">5</prop>
												<prop name="IsDefault">1</prop>
												<prop name="ReadOnly">1</prop>
												<obj name="ChannelProp" class="ChannelProperty" version="1">
													<prop name="ChannelIdx">0</prop>
												</obj>
											</obj>
											<obj name="PropertyObject" class="GroupChannelTypeProp" version="4">
												<prop name="PropertyTypeName">Scanning Sample Type</prop>
												<prop name="Position">5</prop>
												<prop name="IsDefault">0</prop>
												<prop name="GroupSampleType">mstUnknown</prop>
												<obj name="ChannelProp" class="ChannelProperty" version="1">
													<prop name="ChannelIdx">0</prop>
												</obj>
											</obj>
											<obj name="PropertyObject" class="TargetName" version="4">
												<prop name="PropertyTypeName">Target Name</prop>
												<prop name="Position">5</prop>
												<prop name="IsDefault">0</prop>
												<prop name="name">AIT</prop>
												<obj name="ChannelProp" class="ChannelProperty" version="1">
													<prop name="ChannelIdx">0</prop>
												</obj>
											</obj>
											<obj name="PropertyObject" class="RQTargetProperty" version="4">
												<prop name="PropertyTypeName">Target Type</prop>
												<prop name="Position">5</prop>
												<prop name="IsDefault">0</prop>
												<prop name="TargetType">dtTarget</prop>
												<obj name="ChannelProp" class="ChannelProperty" version="1">
													<prop name="ChannelIdx">0</prop>
												</obj>
											</obj>
										</list>
									</obj>
								</list>
							</obj>
						</obj>
						<prop name="ChannelPropertyCount">1</prop>
						<prop name="ContainerPosition">5</prop>
						<prop name="HasSampleProperties">1</prop>
						<obj name="SampleProperties" class="PropertyList" version="1">
							<list name="emlist" count="14">
								<obj name="PropertyObject" class="SamplePrefColor" version="4">
									<prop name="PropertyTypeName">Color</prop>
									<prop name="Position">5</prop>
									<prop name="IsDefault">0</prop>
									<prop name="Color">$0012D7FA</prop>
								</obj>
								<obj name="PropertyObject" class="DominantChannelProp" version="4">
									<prop name="PropertyTypeName">Dominant Channel</prop>
									<prop name="Position">5</prop>
									<prop name="IsDefault">0</prop>
									<prop name="DominantChannel">0</prop>
								</obj>
								<obj name="PropertyObject" class="Genotype" version="4">
									<prop name="PropertyTypeName">EndPt Genotype</prop>
									<prop name="Position">5</prop>
									<prop name="IsDefault">1</prop>
									<prop name="ReadOnly">1</prop>
								</obj>
								<obj name="PropertyObject" class="GroupingSample" version="4">
									<prop name="PropertyTypeName">EndPt Sample Type</prop>
									<prop name="Position">5</prop>
									<prop name="IsDefault">0</prop>
									<prop name="GroupSampleType">mstUnknown</prop>
								</obj>
								<obj name="PropertyObject" class="SamplePrefLineStyle" version="4">
									<prop name="PropertyTypeName">Line Style</prop>
									<prop name="Position">5</prop>
									<prop name="IsDefault">0</prop>
									<prop name="LineStyle">psSolid</prop>
								</obj>
								<obj name="PropertyObject" class="GenSampleEditNotes" version="4">
									<prop name="PropertyTypeName">Notes</prop>
									<prop name="Position">5</prop>
									<prop name="IsDefault">1</prop>
								</obj>
								<obj name="PropertyObject" class="SamplePrefPointStyle" version="4">
									<prop name="PropertyTypeName">Point Style</prop>
									<prop name="Position">5</prop>
									<prop name="IsDefault">0</prop>
									<prop name="PointStyle">psNothing</prop>
								</obj>
								<obj name="PropertyObject" class="GenSampleEditPosition" version="4">
									<prop name="PropertyTypeName">Position</prop>
									<prop name="Position">5</prop>
									<prop name="IsDefault">1</prop>
								</obj>
								<obj name="PropertyObject" class="GenSampleEditReplicate" version="4">
									<prop name="PropertyTypeName">Replicate of</prop>
									<prop name="Position">5</prop>
									<prop name="IsDefault">0</prop>
									<prop name="ReplicateOf">3</prop>
								</obj>
								<obj name="PropertyObject" class="HTCSampleID" version="4">
									<prop name="PropertyTypeName">Sample ID</prop>
									<prop name="Position">5</prop>
									<prop name="IsDefault">1</prop>
								</obj>
								<obj name="PropertyObject" class="GenSampleEditName" version="4">
									<prop name="PropertyTypeName">Sample Name</prop>
									<prop name="Position">5</prop>
									<prop name="IsDefault">0</prop>
									<prop name="name">1557T</prop>
								</obj>
								<obj name="PropertyObject" class="HTCSamplePrepNotes" version="4">
									<prop name="PropertyTypeName">Sample Prep Notes</prop>
									<prop name="Position">5</prop>
									<prop name="IsDefault">1</prop>
								</obj>
								<obj name="PropertyObject" class="GenSampleEditSubset" version="4">
									<prop name="PropertyTypeName">Subsets</prop>
									<prop name="Position">5</prop>
									<prop name="IsDefault">1</prop>
								</obj>
								<obj name="PropertyObject" class="SamplePrefWidth" version="5">
									<prop name="PropertyTypeName">Width</prop>
									<prop name="Position">5</prop>
									<prop name="IsDefault">1</prop>
									<prop name="Width">1</prop>
								</obj>
							</list>
						</obj>
					</obj>
					<obj name="item" class="SamplePropInfo" version="1">
						<obj name="ChannelProperties" class="ChanPropList" version="2">
							<obj name="ChannelProperties" class="EMList" version="1">
								<list name="emlist" count="1">
									<obj name="item" class="PropertyList" version="1">
										<list name="emlist" count="12">
											<obj name="PropertyObject" class="RQSampleTargetProperty" version="4">
												<prop name="PropertyTypeName">Combined Sample and Target Type</prop>
												<prop name="Position">6</prop>
												<prop name="IsDefault">0</prop>
												<obj name="ChannelProp" class="ChannelProperty" version="1">
													<prop name="ChannelIdx">0</prop>
												</obj>
											</obj>
											<obj name="PropertyObject" class="QuantConcProperty" version="4">
												<prop name="PropertyTypeName">Concentration</prop>
												<prop name="Position">6</prop>
												<prop name="IsDefault">1</prop>
												<prop name="Concentration">0</prop>
												<obj name="ChannelProp" class="ChannelProperty" version="1">
													<prop name="ChannelIdx">0</prop>
												</obj>
												<prop name="ReadOnly">1</prop>
											</obj>
											<obj name="PropertyObject" class="QuantCpHighProp" version="4">
												<prop name="PropertyTypeName">Cp High</prop>
												<prop name="Position">6</prop>
												<prop name="IsDefault">1</prop>
												<prop name="CpRangeHigh">0</prop>
												<obj name="ChannelProp" class="ChannelProperty" version="1">
													<prop name="ChannelIdx">0</prop>
												</obj>
												<prop name="ReadOnly">1</prop>
											</obj>
											<obj name="PropertyObject" class="QuantCpLowProp" version="4">
												<prop name="PropertyTypeName">Cp Low</prop>
												<prop name="Position">6</prop>
												<prop name="IsDefault">1</prop>
												<prop name="CpRangeLow">0</prop>
												<obj name="ChannelProp" class="ChannelProperty" version="1">
													<prop name="ChannelIdx">0</prop>
												</obj>
												<prop name="ReadOnly">1</prop>
											</obj>
											<obj name="PropertyObject" class="RQEffProp" version="4">
												<prop name="PropertyTypeName">Efficiency</prop>
												<prop name="Position">6</prop>
												<prop name="IsDefault">1</prop>
												<prop name="Efficiency">2</prop>
												<obj name="ChannelProp" class="ChannelProperty" version="1">
													<prop name="ChannelIdx">0</prop>
												</obj>
											</obj>
											<obj name="PropertyObject" class="ChannelGenotype" version="4">
												<prop name="PropertyTypeName">Melt Geno Genotype</prop>
												<prop name="Position">6</prop>
												<prop name="IsDefault">1</prop>
												<prop name="ReadOnly">1</prop>
												<obj name="ChannelProp" class="ChannelProperty" version="1">
													<prop name="ChannelIdx">0</prop>
												</obj>
											</obj>
											<obj name="PropertyObject" class="GroupChannelTypeProp" version="4">
												<prop name="PropertyTypeName">Melt Geno Sample Type</prop>
												<prop name="Position">6</prop>
												<prop name="IsDefault">0</prop>
												<prop name="GroupSampleType">mstUnknown</prop>
												<obj name="ChannelProp" class="ChannelProperty" version="1">
													<prop name="ChannelIdx">0</prop>
												</obj>
											</obj>
											<obj name="PropertyObject" class="QuantSampleTypeProperty" version="4">
												<prop name="PropertyTypeName">Quantification Sample Type</prop>
												<prop name="Position">6</prop>
												<prop name="IsDefault">0</prop>
												<prop name="SampleType">qsUnknown</prop>
												<obj name="ChannelProp" class="ChannelProperty" version="1">
													<prop name="ChannelIdx">0</prop>
												</obj>
											</obj>
											<obj name="PropertyObject" class="ChannelGenotype" version="4">
												<prop name="PropertyTypeName">Scanning Genotype</prop>
												<prop name="Position">6</prop>
												<prop name="IsDefault">1</prop>
												<prop name="ReadOnly">1</prop>
												<obj name="ChannelProp" class="ChannelProperty" version="1">
													<prop name="ChannelIdx">0</prop>
												</obj>
											</obj>
											<obj name="PropertyObject" class="GroupChannelTypeProp" version="4">
												<prop name="PropertyTypeName">Scanning Sample Type</prop>
												<prop name="Position">6</prop>
												<prop name="IsDefault">0</prop>
												<prop name="GroupSampleType">mstUnknown</prop>
												<obj name="ChannelProp" class="ChannelProperty" version="1">
													<prop name="ChannelIdx">0</prop>
												</obj>
											</obj>
											<obj name="PropertyObject" class="TargetName" version="4">
												<prop name="PropertyTypeName">Target Name</prop>
												<prop name="Position">6</prop>
												<prop name="IsDefault">0</prop>
												<prop name="name">NIS</prop>
												<obj name="ChannelProp" class="ChannelProperty" version="1">
													<prop name="ChannelIdx">0</prop>
												</obj>
											</obj>
											<obj name="PropertyObject" class="RQTargetProperty" version="4">
												<prop name="PropertyTypeName">Target Type</prop>
												<prop name="Position">6</prop>
												<prop name="IsDefault">0</prop>
												<prop name="TargetType">dtTarget</prop>
												<obj name="ChannelProp" class="ChannelProperty" version="1">
													<prop name="ChannelIdx">0</prop>
												</obj>
											</obj>
										</list>
									</obj>
								</list>
							</obj>
						</obj>
						<prop name="ChannelPropertyCount">1</prop>
						<prop name="ContainerPosition">6</prop>
						<prop name="HasSampleProperties">1</prop>
						<obj name="SampleProperties" class="PropertyList" version="1">
							<list name="emlist" count="14">
								<obj name="PropertyObject" class="SamplePrefColor" version="4">
									<prop name="PropertyTypeName">Color</prop>
									<prop name="Position">6</prop>
									<prop name="IsDefault">0</prop>
									<prop name="Color">$00000097</prop>
								</obj>
								<obj name="PropertyObject" class="DominantChannelProp" version="4">
									<prop name="PropertyTypeName">Dominant Channel</prop>
									<prop name="Position">6</prop>
									<prop name="IsDefault">0</prop>
									<prop name="DominantChannel">0</prop>
								</obj>
								<obj name="PropertyObject" class="Genotype" version="4">
									<prop name="PropertyTypeName">EndPt Genotype</prop>
									<prop name="Position">6</prop>
									<prop name="IsDefault">1</prop>
									<prop name="ReadOnly">1</prop>
								</obj>
								<obj name="PropertyObject" class="GroupingSample" version="4">
									<prop name="PropertyTypeName">EndPt Sample Type</prop>
									<prop name="Position">6</prop>
									<prop name="IsDefault">0</prop>
									<prop name="GroupSampleType">mstUnknown</prop>
								</obj>
								<obj name="PropertyObject" class="SamplePrefLineStyle" version="4">
									<prop name="PropertyTypeName">Line Style</prop>
									<prop name="Position">6</prop>
									<prop name="IsDefault">0</prop>
									<prop name="LineStyle">psSolid</prop>
								</obj>
								<obj name="PropertyObject" class="GenSampleEditNotes" version="4">
									<prop name="PropertyTypeName">Notes</prop>
									<prop name="Position">6</prop>
									<prop name="IsDefault">1</prop>
								</obj>
								<obj name="PropertyObject" class="SamplePrefPointStyle" version="4">
									<prop name="PropertyTypeName">Point Style</prop>
									<prop name="Position">6</prop>
									<prop name="IsDefault">0</prop>
									<prop name="PointStyle">psNothing</prop>
								</obj>
								<obj name="PropertyObject" class="GenSampleEditPosition" version="4">
									<prop name="PropertyTypeName">Position</prop>
									<prop name="Position">6</prop>
									<prop name="IsDefault">1</prop>
								</obj>
								<obj name="PropertyObject" class="GenSampleEditReplicate" version="4">
									<prop name="PropertyTypeName">Replicate of</prop>
									<prop name="Position">6</prop>
									<prop name="IsDefault">0</prop>
									<prop name="ReplicateOf">6</prop>
								</obj>
								<obj name="PropertyObject" class="HTCSampleID" version="4">
									<prop name="PropertyTypeName">Sample ID</prop>
									<prop name="Position">6</prop>
									<prop name="IsDefault">1</prop>
								</obj>
								<obj name="PropertyObject" class="GenSampleEditName" version="4">
									<prop name="PropertyTypeName">Sample Name</prop>
									<prop name="Position">6</prop>
									<prop name="IsDefault">0</prop>
									<prop name="name">1557T</prop>
								</obj>
								<obj name="PropertyObject" class="HTCSamplePrepNotes" version="4">
									<prop name="PropertyTypeName">Sample Prep Notes</prop>
									<prop name="Position">6</prop>
									<prop name="IsDefault">1</prop>
								</obj>
								<obj name="PropertyObject" class="GenSampleEditSubset" version="4">
									<prop name="PropertyTypeName">Subsets</prop>
									<prop name="Position">6</prop>
									<prop name="IsDefault">1</prop>
								</obj>
								<obj name="PropertyObject" class="SamplePrefWidth" version="5">
									<prop name="PropertyTypeName">Width</prop>
									<prop name="Position">6</prop>
									<prop name="IsDefault">1</prop>
									<prop name="Width">1</prop>
								</obj>
							</list>
						</obj>
					</obj>
					<obj name="item" class="SamplePropInfo" version="1">
						<obj name="ChannelProperties" class="ChanPropList" version="2">
							<obj name="ChannelProperties" class="EMList" version="1">
								<list name="emlist" count="1">
									<obj name="item" class="PropertyList" version="1">
										<list name="emlist" count="12">
											<obj name="PropertyObject" class="RQSampleTargetProperty" version="4">
												<prop name="PropertyTypeName">Combined Sample and Target Type</prop>
												<prop name="Position">7</prop>
												<prop name="IsDefault">0</prop>
												<obj name="ChannelProp" class="ChannelProperty" version="1">
													<prop name="ChannelIdx">0</prop>
												</obj>
											</obj>
											<obj name="PropertyObject" class="QuantConcProperty" version="4">
												<prop name="PropertyTypeName">Concentration</prop>
												<prop name="Position">7</prop>
												<prop name="IsDefault">1</prop>
												<prop name="Concentration">0</prop>
												<obj name="ChannelProp" class="ChannelProperty" version="1">
													<prop name="ChannelIdx">0</prop>
												</obj>
												<prop name="ReadOnly">1</prop>
											</obj>
											<obj name="PropertyObject" class="QuantCpHighProp" version="4">
												<prop name="PropertyTypeName">Cp High</prop>
												<prop name="Position">7</prop>
												<prop name="IsDefault">1</prop>
												<prop name="CpRangeHigh">0</prop>
												<obj name="ChannelProp" class="ChannelProperty" version="1">
													<prop name="ChannelIdx">0</prop>
												</obj>
												<prop name="ReadOnly">1</prop>
											</obj>
											<obj name="PropertyObject" class="QuantCpLowProp" version="4">
												<prop name="PropertyTypeName">Cp Low</prop>
												<prop name="Position">7</prop>
												<prop name="IsDefault">1</prop>
												<prop name="CpRangeLow">0</prop>
												<obj name="ChannelProp" class="ChannelProperty" version="1">
													<prop name="ChannelIdx">0</prop>
												</obj>
												<prop name="ReadOnly">1</prop>
											</obj>
											<obj name="PropertyObject" class="RQEffProp" version="4">
												<prop name="PropertyTypeName">Efficiency</prop>
												<prop name="Position">7</prop>
												<prop name="IsDefault">1</prop>
												<prop name="Efficiency">2</prop>
												<obj name="ChannelProp" class="ChannelProperty" version="1">
													<prop name="ChannelIdx">0</prop>
												</obj>
											</obj>
											<obj name="PropertyObject" class="ChannelGenotype" version="4">
												<prop name="PropertyTypeName">Melt Geno Genotype</prop>
												<prop name="Position">7</prop>
												<prop name="IsDefault">1</prop>
												<prop name="ReadOnly">1</prop>
												<obj name="ChannelProp" class="ChannelProperty" version="1">
													<prop name="ChannelIdx">0</prop>
												</obj>
											</obj>
											<obj name="PropertyObject" class="GroupChannelTypeProp" version="4">
												<prop name="PropertyTypeName">Melt Geno Sample Type</prop>
												<prop name="Position">7</prop>
												<prop name="IsDefault">0</prop>
												<prop name="GroupSampleType">mstUnknown</prop>
												<obj name="ChannelProp" class="ChannelProperty" version="1">
													<prop name="ChannelIdx">0</prop>
												</obj>
											</obj>
											<obj name="PropertyObject" class="QuantSampleTypeProperty" version="4">
												<prop name="PropertyTypeName">Quantification Sample Type</prop>
												<prop name="Position">7</prop>
												<prop name="IsDefault">0</prop>
												<prop name="SampleType">qsUnknown</prop>
												<obj name="ChannelProp" class="ChannelProperty" version="1">
													<prop name="ChannelIdx">0</prop>
												</obj>
											</obj>
											<obj name="PropertyObject" class="ChannelGenotype" version="4">
												<prop name="PropertyTypeName">Scanning Genotype</prop>
												<prop name="Position">7</prop>
												<prop name="IsDefault">1</prop>
												<prop name="ReadOnly">1</prop>
												<obj name="ChannelProp" class="ChannelProperty" version="1">
													<prop name="ChannelIdx">0</prop>
												</obj>
											</obj>
											<obj name="PropertyObject" class="GroupChannelTypeProp" version="4">
												<prop name="PropertyTypeName">Scanning Sample Type</prop>
												<prop name="Position">7</prop>
												<prop name="IsDefault">0</prop>
												<prop name="GroupSampleType">mstUnknown</prop>
												<obj name="ChannelProp" class="ChannelProperty" version="1">
													<prop name="ChannelIdx">0</prop>
												</obj>
											</obj>
											<obj name="PropertyObject" class="TargetName" version="4">
												<prop name="PropertyTypeName">Target Name</prop>
												<prop name="Position">7</prop>
												<prop name="IsDefault">0</prop>
												<prop name="name">NIS</prop>
												<obj name="ChannelProp" class="ChannelProperty" version="1">
													<prop name="ChannelIdx">0</prop>
												</obj>
											</obj>
											<obj name="PropertyObject" class="RQTargetProperty" version="4">
												<prop name="PropertyTypeName">Target Type</prop>
												<prop name="Position">7</prop>
												<prop name="IsDefault">0</prop>
												<prop name="TargetType">dtTarget</prop>
												<obj name="ChannelProp" class="ChannelProperty" version="1">
													<prop name="ChannelIdx">0</prop>
												</obj>
											</obj>
										</list>
									</obj>
								</list>
							</obj>
						</obj>
						<prop name="ChannelPropertyCount">1</prop>
						<prop name="ContainerPosition">7</prop>
						<prop name="HasSampleProperties">1</prop>
						<obj name="SampleProperties" class="PropertyList" version="1">
							<list name="emlist" count="14">
								<obj name="PropertyObject" class="SamplePrefColor" version="4">
									<prop name="PropertyTypeName">Color</prop>
									<prop name="Position">7</prop>
									<prop name="IsDefault">0</prop>
									<prop name="Color">$00FFFF0F</prop>
								</obj>
								<obj name="PropertyObject" class="DominantChannelProp" version="4">
									<prop name="PropertyTypeName">Dominant Channel</prop>
									<prop name="Position">7</prop>
									<prop name="IsDefault">0</prop>
									<prop name="DominantChannel">0</prop>
								</obj>
								<obj name="PropertyObject" class="Genotype" version="4">
									<prop name="PropertyTypeName">EndPt Genotype</prop>
									<prop name="Position">7</prop>
									<prop name="IsDefault">1</prop>
									<prop name="ReadOnly">1</prop>
								</obj>
								<obj name="PropertyObject" class="GroupingSample" version="4">
									<prop name="PropertyTypeName">EndPt Sample Type</prop>
									<prop name="Position">7</prop>
									<prop name="IsDefault">0</prop>
									<prop name="GroupSampleType">mstUnknown</prop>
								</obj>
								<obj name="PropertyObject" class="SamplePrefLineStyle" version="4">
									<prop name="PropertyTypeName">Line Style</prop>
									<prop name="Position">7</prop>
									<prop name="IsDefault">0</prop>
									<prop name="LineStyle">psSolid</prop>
								</obj>
								<obj name="PropertyObject" class="GenSampleEditNotes" version="4">
									<prop name="PropertyTypeName">Notes</prop>
									<prop name="Position">7</prop>
									<prop name="IsDefault">1</prop>
								</obj>
								<obj name="PropertyObject" class="SamplePrefPointStyle" version="4">
									<prop name="PropertyTypeName">Point Style</prop>
									<prop name="Position">7</prop>
									<prop name="IsDefault">0</prop>
									<prop name="PointStyle">psNothing</prop>
								</obj>
								<obj name="PropertyObject" class="GenSampleEditPosition" version="4">
									<prop name="PropertyTypeName">Position</prop>
									<prop name="Position">7</prop>
									<prop name="IsDefault">1</prop>
								</obj>
								<obj name="PropertyObject" class="GenSampleEditReplicate" version="4">
									<prop name="PropertyTypeName">Replicate of</prop>
									<prop name="Position">7</prop>
									<prop name="IsDefault">0</prop>
									<prop name="ReplicateOf">6</prop>
								</obj>
								<obj name="PropertyObject" class="HTCSampleID" version="4">
									<prop name="PropertyTypeName">Sample ID</prop>
									<prop name="Position">7</prop>
									<prop name="IsDefault">1</prop>
								</obj>
								<obj name="PropertyObject" class="GenSampleEditName" version="4">
									<prop name="PropertyTypeName">Sample Name</prop>
									<prop name="Position">7</prop>
									<prop name="IsDefault">0</prop>
									<prop name="name">1557T</prop>
								</obj>
								<obj name="PropertyObject" class="HTCSamplePrepNotes" version="4">
									<prop name="PropertyTypeName">Sample Prep Notes</prop>
									<prop name="Position">7</prop>
									<prop name="IsDefault">1</prop>
								</obj>
								<obj name="PropertyObject" class="GenSampleEditSubset" version="4">
									<prop name="PropertyTypeName">Subsets</prop>
									<prop name="Position">7</prop>
									<prop name="IsDefault">1</prop>
								</obj>
								<obj name="PropertyObject" class="SamplePrefWidth" version="5">
									<prop name="PropertyTypeName">Width</prop>
									<prop name="Position">7</prop>
									<prop name="IsDefault">1</prop>
									<prop name="Width">1</prop>
								</obj>
							</list>
						</obj>
					</obj>
					<obj name="item" class="SamplePropInfo" version="1">
						<obj name="ChannelProperties" class="ChanPropList" version="2">
							<obj name="ChannelProperties" class="EMList" version="1">
								<list name="emlist" count="1">
									<obj name="item" class="PropertyList" version="1">
										<list name="emlist" count="12">
											<obj name="PropertyObject" class="RQSampleTargetProperty" version="4">
												<prop name="PropertyTypeName">Combined Sample and Target Type</prop>
												<prop name="Position">8</prop>
												<prop name="IsDefault">0</prop>
												<obj name="ChannelProp" class="ChannelProperty" version="1">
													<prop name="ChannelIdx">0</prop>
												</obj>
											</obj>
											<obj name="PropertyObject" class="QuantConcProperty" version="4">
												<prop name="PropertyTypeName">Concentration</prop>
												<prop name="Position">8</prop>
												<prop name="IsDefault">1</prop>
												<prop name="Concentration">0</prop>
												<obj name="ChannelProp" class="ChannelProperty" version="1">
													<prop name="ChannelIdx">0</prop>
												</obj>
												<prop name="ReadOnly">1</prop>
											</obj>
											<obj name="PropertyObject" class="QuantCpHighProp" version="4">
												<prop name="PropertyTypeName">Cp High</prop>
												<prop name="Position">8</prop>
												<prop name="IsDefault">1</prop>
												<prop name="CpRangeHigh">0</prop>
												<obj name="ChannelProp" class="ChannelProperty" version="1">
													<prop name="ChannelIdx">0</prop>
												</obj>
												<prop name="ReadOnly">1</prop>
											</obj>
											<obj name="PropertyObject" class="QuantCpLowProp" version="4">
												<prop name="PropertyTypeName">Cp Low</prop>
												<prop name="Position">8</prop>
												<prop name="IsDefault">1</prop>
												<prop name="CpRangeLow">0</prop>
												<obj name="ChannelProp" class="ChannelProperty" version="1">
													<prop name="ChannelIdx">0</prop>
												</obj>
												<prop name="ReadOnly">1</prop>
											</obj>
											<obj name="PropertyObject" class="RQEffProp" version="4">
												<prop name="PropertyTypeName">Efficiency</prop>
												<prop name="Position">8</prop>
												<prop name="IsDefault">1</prop>
												<prop name="Efficiency">2</prop>
												<obj name="ChannelProp" class="ChannelProperty" version="1">
													<prop name="ChannelIdx">0</prop>
												</obj>
											</obj>
											<obj name="PropertyObject" class="ChannelGenotype" version="4">
												<prop name="PropertyTypeName">Melt Geno Genotype</prop>
												<prop name="Position">8</prop>
												<prop name="IsDefault">1</prop>
												<prop name="ReadOnly">1</prop>
												<obj name="ChannelProp" class="ChannelProperty" version="1">
													<prop name="ChannelIdx">0</prop>
												</obj>
											</obj>
											<obj name="PropertyObject" class="GroupChannelTypeProp" version="4">
												<prop name="PropertyTypeName">Melt Geno Sample Type</prop>
												<prop name="Position">8</prop>
												<prop name="IsDefault">0</prop>
												<prop name="GroupSampleType">mstUnknown</prop>
												<obj name="ChannelProp" class="ChannelProperty" version="1">
													<prop name="ChannelIdx">0</prop>
												</obj>
											</obj>
											<obj name="PropertyObject" class="QuantSampleTypeProperty" version="4">
												<prop name="PropertyTypeName">Quantification Sample Type</prop>
												<prop name="Position">8</prop>
												<prop name="IsDefault">0</prop>
												<prop name="SampleType">qsUnknown</prop>
												<obj name="ChannelProp" class="ChannelProperty" version="1">
													<prop name="ChannelIdx">0</prop>
												</obj>
											</obj>
											<obj name="PropertyObject" class="ChannelGenotype" version="4">
												<prop name="PropertyTypeName">Scanning Genotype</prop>
												<prop name="Position">8</prop>
												<prop name="IsDefault">1</prop>
												<prop name="ReadOnly">1</prop>
												<obj name="ChannelProp" class="ChannelProperty" version="1">
													<prop name="ChannelIdx">0</prop>
												</obj>
											</obj>
											<obj name="PropertyObject" class="GroupChannelTypeProp" version="4">
												<prop name="PropertyTypeName">Scanning Sample Type</prop>
												<prop name="Position">8</prop>
												<prop name="IsDefault">0</prop>
												<prop name="GroupSampleType">mstUnknown</prop>
												<obj name="ChannelProp" class="ChannelProperty" version="1">
													<prop name="ChannelIdx">0</prop>
												</obj>
											</obj>
											<obj name="PropertyObject" class="TargetName" version="4">
												<prop name="PropertyTypeName">Target Name</prop>
												<prop name="Position">8</prop>
												<prop name="IsDefault">0</prop>
												<prop name="name">NIS</prop>
												<obj name="ChannelProp" class="ChannelProperty" version="1">
													<prop name="ChannelIdx">0</prop>
												</obj>
											</obj>
											<obj name="PropertyObject" class="RQTargetProperty" version="4">
												<prop name="PropertyTypeName">Target Type</prop>
												<prop name="Position">8</prop>
												<prop name="IsDefault">0</prop>
												<prop name="TargetType">dtTarget</prop>
												<obj name="ChannelProp" class="ChannelProperty" version="1">
													<prop name="ChannelIdx">0</prop>
												</obj>
											</obj>
										</list>
									</obj>
								</list>
							</obj>
						</obj>
						<prop name="ChannelPropertyCount">1</prop>
						<prop name="ContainerPosition">8</prop>
						<prop name="HasSampleProperties">1</prop>
						<obj name="SampleProperties" class="PropertyList" version="1">
							<list name="emlist" count="14">
								<obj name="PropertyObject" class="SamplePrefColor" version="4">
									<prop name="PropertyTypeName">Color</prop>
									<prop name="Position">8</prop>
									<prop name="IsDefault">0</prop>
									<prop name="Color">$00404000</prop>
								</obj>
								<obj name="PropertyObject" class="DominantChannelProp" version="4">
									<prop name="PropertyTypeName">Dominant Channel</prop>
									<prop name="Position">8</prop>
									<prop name="IsDefault">0</prop>
									<prop name="DominantChannel">0</prop>
								</obj>
								<obj name="PropertyObject" class="Genotype" version="4">
									<prop name="PropertyTypeName">EndPt Genotype</prop>
									<prop name="Position">8</prop>
									<prop name="IsDefault">1</prop>
									<prop name="ReadOnly">1</prop>
								</obj>
								<obj name="PropertyObject" class="GroupingSample" version="4">
									<prop name="PropertyTypeName">EndPt Sample Type</prop>
									<prop name="Position">8</prop>
									<prop name="IsDefault">0</prop>
									<prop name="GroupSampleType">mstUnknown</prop>
								</obj>
								<obj name="PropertyObject" class="SamplePrefLineStyle" version="4">
									<prop name="PropertyTypeName">Line Style</prop>
									<prop name="Position">8</prop>
									<prop name="IsDefault">0</prop>
									<prop name="LineStyle">psSolid</prop>
								</obj>
								<obj name="PropertyObject" class="GenSampleEditNotes" version="4">
									<prop name="PropertyTypeName">Notes</prop>
									<prop name="Position">8</prop>
									<prop name="IsDefault">1</prop>
								</obj>
								<obj name="PropertyObject" class="SamplePrefPointStyle" version="4">
									<prop name="PropertyTypeName">Point Style</prop>
									<prop name="Position">8</prop>
									<prop name="IsDefault">0</prop>
									<prop name="PointStyle">psNothing</prop>
								</obj>
								<obj name="PropertyObject" class="GenSampleEditPosition" version="4">
									<prop name="PropertyTypeName">Position</prop>
									<prop name="Position">8</prop>
									<prop name="IsDefault">1</prop>
								</obj>
								<obj name="PropertyObject" class="GenSampleEditReplicate" version="4">
									<prop name="PropertyTypeName">Replicate of</prop>
									<prop name="Position">8</prop>
									<prop name="IsDefault">0</prop>
									<prop name="ReplicateOf">6</prop>
								</obj>
								<obj name="PropertyObject" class="HTCSampleID" version="4">
									<prop name="PropertyTypeName">Sample ID</prop>
									<prop name="Position">8</prop>
									<prop name="IsDefault">1</prop>
								</obj>
								<obj name="PropertyObject" class="GenSampleEditName" version="4">
									<prop name="PropertyTypeName">Sample Name</prop>
									<prop name="Position">8</prop>
									<prop name="IsDefault">0</prop>
									<prop name="name">1557T</prop>
								</obj>
								<obj name="PropertyObject" class="HTCSamplePrepNotes" version="4">
									<prop name="PropertyTypeName">Sample Prep Notes</prop>
									<prop name="Position">8</prop>
									<prop name="IsDefault">1</prop>
								</obj>
								<obj name="PropertyObject" class="GenSampleEditSubset" version="4">
									<prop name="PropertyTypeName">Subsets</prop>
									<prop name="Position">8</prop>
									<prop name="IsDefault">1</prop>
								</obj>
								<obj name="PropertyObject" class="SamplePrefWidth" version="5">
									<prop name="PropertyTypeName">Width</prop>
									<prop name="Position">8</prop>
									<prop name="IsDefault">1</prop>
									<prop name="Width">1</prop>
								</obj>
							</list>
						</obj>
					</obj>
					<obj name="item" class="SamplePropInfo" version="1">
						<obj name="ChannelProperties" class="ChanPropList" version="2">
							<obj name="ChannelProperties" class="EMList" version="1">
								<list name="emlist" count="1">
									<obj name="item" class="PropertyList" version="1">
										<list name="emlist" count="12">
											<obj name="PropertyObject" class="RQSampleTargetProperty" version="4">
												<prop name="PropertyTypeName">Combined Sample and Target Type</prop>
												<prop name="Position">9</prop>
												<prop name="IsDefault">0</prop>
												<obj name="ChannelProp" class="ChannelProperty" version="1">
													<prop name="ChannelIdx">0</prop>
												</obj>
											</obj>
											<obj name="PropertyObject" class="QuantConcProperty" version="4">
												<prop name="PropertyTypeName">Concentration</prop>
												<prop name="Position">9</prop>
												<prop name="IsDefault">1</prop>
												<prop name="Concentration">0</prop>
												<obj name="ChannelProp" class="ChannelProperty" version="1">
													<prop name="ChannelIdx">0</prop>
												</obj>
												<prop name="ReadOnly">1</prop>
											</obj>
											<obj name="PropertyObject" class="QuantCpHighProp" version="4">
												<prop name="PropertyTypeName">Cp High</prop>
												<prop name="Position">9</prop>
												<prop name="IsDefault">1</prop>
												<prop name="CpRangeHigh">0</prop>
												<obj name="ChannelProp" class="ChannelProperty" version="1">
													<prop name="ChannelIdx">0</prop>
												</obj>
												<prop name="ReadOnly">1</prop>
											</obj>
											<obj name="PropertyObject" class="QuantCpLowProp" version="4">
												<prop name="PropertyTypeName">Cp Low</prop>
												<prop name="Position">9</prop>
												<prop name="IsDefault">1</prop>
												<prop name="CpRangeLow">0</prop>
												<obj name="ChannelProp" class="ChannelProperty" version="1">
													<prop name="ChannelIdx">0</prop>
												</obj>
												<prop name="ReadOnly">1</prop>
											</obj>
											<obj name="PropertyObject" class="RQEffProp" version="4">
												<prop name="PropertyTypeName">Efficiency</prop>
												<prop name="Position">9</prop>
												<prop name="IsDefault">1</prop>
												<prop name="Efficiency">2</prop>
												<obj name="ChannelProp" class="ChannelProperty" version="1">
													<prop name="ChannelIdx">0</prop>
												</obj>
											</obj>
											<obj name="PropertyObject" class="ChannelGenotype" version="4">
												<prop name="PropertyTypeName">Melt Geno Genotype</prop>
												<prop name="Position">9</prop>
												<prop name="IsDefault">1</prop>
												<prop name="ReadOnly">1</prop>
												<obj name="ChannelProp" class="ChannelProperty" version="1">
													<prop name="ChannelIdx">0</prop>
												</obj>
											</obj>
											<obj name="PropertyObject" class="GroupChannelTypeProp" version="4">
												<prop name="PropertyTypeName">Melt Geno Sample Type</prop>
												<prop name="Position">9</prop>
												<prop name="IsDefault">0</prop>
												<prop name="GroupSampleType">mstUnknown</prop>
												<obj name="ChannelProp" class="ChannelProperty" version="1">
													<prop name="ChannelIdx">0</prop>
												</obj>
											</obj>
											<obj name="PropertyObject" class="QuantSampleTypeProperty" version="4">
												<prop name="PropertyTypeName">Quantification Sample Type</prop>
												<prop name="Position">9</prop>
												<prop name="IsDefault">0</prop>
												<prop name="SampleType">qsNegative</prop>
												<obj name="ChannelProp" class="ChannelProperty" version="1">
													<prop name="ChannelIdx">0</prop>
												</obj>
											</obj>
											<obj name="PropertyObject" class="ChannelGenotype" version="4">
												<prop name="PropertyTypeName">Scanning Genotype</prop>
												<prop name="Position">9</prop>
												<prop name="IsDefault">1</prop>
												<prop name="ReadOnly">1</prop>
												<obj name="ChannelProp" class="ChannelProperty" version="1">
													<prop name="ChannelIdx">0</prop>
												</obj>
											</obj>
											<obj name="PropertyObject" class="GroupChannelTypeProp" version="4">
												<prop name="PropertyTypeName">Scanning Sample Type</prop>
												<prop name="Position">9</prop>
												<prop name="IsDefault">0</prop>
												<prop name="GroupSampleType">mstUnknown</prop>
												<obj name="ChannelProp" class="ChannelProperty" version="1">
													<prop name="ChannelIdx">0</prop>
												</obj>
											</obj>
											<obj name="PropertyObject" class="TargetName" version="4">
												<prop name="PropertyTypeName">Target Name</prop>
												<prop name="Position">9</prop>
												<prop name="IsDefault">1</prop>
												<obj name="ChannelProp" class="ChannelProperty" version="1">
													<prop name="ChannelIdx">0</prop>
												</obj>
											</obj>
											<obj name="PropertyObject" class="RQTargetProperty" version="4">
												<prop name="PropertyTypeName">Target Type</prop>
												<prop name="Position">9</prop>
												<prop name="IsDefault">0</prop>
												<prop name="TargetType">dtNone</prop>
												<obj name="ChannelProp" class="ChannelProperty" version="1">
													<prop name="ChannelIdx">0</prop>
												</obj>
											</obj>
										</list>
									</obj>
								</list>
							</obj>
						</obj>
						<prop name="ChannelPropertyCount">1</prop>
						<prop name="ContainerPosition">9</prop>
						<prop name="HasSampleProperties">1</prop>
						<obj name="SampleProperties" class="PropertyList" version="1">
							<list name="emlist" count="14">
								<obj name="PropertyObject" class="SamplePrefColor" version="4">
									<prop name="PropertyTypeName">Color</prop>
									<prop name="Position">9</prop>
									<prop name="IsDefault">0</prop>
									<prop name="Color">$004080FF</prop>
								</obj>
								<obj name="PropertyObject" class="DominantChannelProp" version="4">
									<prop name="PropertyTypeName">Dominant Channel</prop>
									<prop name="Position">9</prop>
									<prop name="IsDefault">0</prop>
									<prop name="DominantChannel">0</prop>
								</obj>
								<obj name="PropertyObject" class="Genotype" version="4">
									<prop name="PropertyTypeName">EndPt Genotype</prop>
									<prop name="Position">9</prop>
									<prop name="IsDefault">1</prop>
									<prop name="ReadOnly">1</prop>
								</obj>
								<obj name="PropertyObject" class="GroupingSample" version="4">
									<prop name="PropertyTypeName">EndPt Sample Type</prop>
									<prop name="Position">9</prop>
									<prop name="IsDefault">0</prop>
									<prop name="GroupSampleType">mstUnknown</prop>
								</obj>
								<obj name="PropertyObject" class="SamplePrefLineStyle" version="4">
									<prop name="PropertyTypeName">Line Style</prop>
									<prop name="Position">9</prop>
									<prop name="IsDefault">0</prop>
									<prop name="LineStyle">psSolid</prop>
								</obj>
								<obj name="PropertyObject" class="GenSampleEditNotes" version="4">
									<prop name="PropertyTypeName">Notes</prop>
									<prop name="Position">9</prop>
									<prop name="IsDefault">1</prop>
								</obj>
								<obj name="PropertyObject" class="SamplePrefPointStyle" version="4">
									<prop name="PropertyTypeName">Point Style</prop>
									<prop name="Position">9</prop>
									<prop name="IsDefault">0</prop>
									<prop name="PointStyle">psNothing</prop>
								</obj>
								<obj name="PropertyObject" class="GenSampleEditPosition" version="4">
									<prop name="PropertyTypeName">Position</prop>
									<prop name="Position">9</prop>
									<prop name="IsDefault">1</prop>
								</obj>
								<obj name="PropertyObject" class="GenSampleEditReplicate" version="4">
									<prop name="PropertyTypeName">Replicate of</prop>
									<prop name="Position">9</prop>
									<prop name="IsDefault">1</prop>
									<prop name="ReplicateOf">-1</prop>
								</obj>
								<obj name="PropertyObject" class="HTCSampleID" version="4">
									<prop name="PropertyTypeName">Sample ID</prop>
									<prop name="Position">9</prop>
									<prop name="IsDefault">1</prop>
								</obj>
								<obj name="PropertyObject" class="GenSampleEditName" version="4">
									<prop name="PropertyTypeName">Sample Name</prop>
									<prop name="Position">9</prop>
									<prop name="IsDefault">0</prop>
									<prop name="name">HPRT K-</prop>
								</obj>
								<obj name="PropertyObject" class="HTCSamplePrepNotes" version="4">
									<prop name="PropertyTypeName">Sample Prep Notes</prop>
									<prop name="Position">9</prop>
									<prop name="IsDefault">1</prop>
								</obj>
								<obj name="PropertyObject" class="GenSampleEditSubset" version="4">
									<prop name="PropertyTypeName">Subsets</prop>
									<prop name="Position">9</prop>
									<prop name="IsDefault">1</prop>
								</obj>
								<obj name="PropertyObject" class="SamplePrefWidth" version="5">
									<prop name="PropertyTypeName">Width</prop>
									<prop name="Position">9</prop>
									<prop name="IsDefault">1</prop>
									<prop name="Width">1</prop>
								</obj>
							</list>
						</obj>
					</obj>
					<obj name="item" class="SamplePropInfo" version="1">
						<obj name="ChannelProperties" class="ChanPropList" version="2">
							<obj name="ChannelProperties" class="EMList" version="1">
								<list name="emlist" count="1">
									<obj name="item" class="PropertyList" version="1">
										<list name="emlist" count="12">
											<obj name="PropertyObject" class="RQSampleTargetProperty" version="4">
												<prop name="PropertyTypeName">Combined Sample and Target Type</prop>
												<prop name="Position">10</prop>
												<prop name="IsDefault">0</prop>
												<obj name="ChannelProp" class="ChannelProperty" version="1">
													<prop name="ChannelIdx">0</prop>
												</obj>
											</obj>
											<obj name="PropertyObject" class="QuantConcProperty" version="4">
												<prop name="PropertyTypeName">Concentration</prop>
												<prop name="Position">10</prop>
												<prop name="IsDefault">1</prop>
												<prop name="Concentration">0</prop>
												<obj name="ChannelProp" class="ChannelProperty" version="1">
													<prop name="ChannelIdx">0</prop>
												</obj>
												<prop name="ReadOnly">1</prop>
											</obj>
											<obj name="PropertyObject" class="QuantCpHighProp" version="4">
												<prop name="PropertyTypeName">Cp High</prop>
												<prop name="Position">10</prop>
												<prop name="IsDefault">1</prop>
												<prop name="CpRangeHigh">0</prop>
												<obj name="ChannelProp" class="ChannelProperty" version="1">
													<prop name="ChannelIdx">0</prop>
												</obj>
												<prop name="ReadOnly">1</prop>
											</obj>
											<obj name="PropertyObject" class="QuantCpLowProp" version="4">
												<prop name="PropertyTypeName">Cp Low</prop>
												<prop name="Position">10</prop>
												<prop name="IsDefault">1</prop>
												<prop name="CpRangeLow">0</prop>
												<obj name="ChannelProp" class="ChannelProperty" version="1">
													<prop name="ChannelIdx">0</prop>
												</obj>
												<prop name="ReadOnly">1</prop>
											</obj>
											<obj name="PropertyObject" class="RQEffProp" version="4">
												<prop name="PropertyTypeName">Efficiency</prop>
												<prop name="Position">10</prop>
												<prop name="IsDefault">1</prop>
												<prop name="Efficiency">2</prop>
												<obj name="ChannelProp" class="ChannelProperty" version="1">
													<prop name="ChannelIdx">0</prop>
												</obj>
											</obj>
											<obj name="PropertyObject" class="ChannelGenotype" version="4">
												<prop name="PropertyTypeName">Melt Geno Genotype</prop>
												<prop name="Position">10</prop>
												<prop name="IsDefault">1</prop>
												<prop name="ReadOnly">1</prop>
												<obj name="ChannelProp" class="ChannelProperty" version="1">
													<prop name="ChannelIdx">0</prop>
												</obj>
											</obj>
											<obj name="PropertyObject" class="GroupChannelTypeProp" version="4">
												<prop name="PropertyTypeName">Melt Geno Sample Type</prop>
												<prop name="Position">10</prop>
												<prop name="IsDefault">0</prop>
												<prop name="GroupSampleType">mstUnknown</prop>
												<obj name="ChannelProp" class="ChannelProperty" version="1">
													<prop name="ChannelIdx">0</prop>
												</obj>
											</obj>
											<obj name="PropertyObject" class="QuantSampleTypeProperty" version="4">
												<prop name="PropertyTypeName">Quantification Sample Type</prop>
												<prop name="Position">10</prop>
												<prop name="IsDefault">0</prop>
												<prop name="SampleType">qsNegative</prop>
												<obj name="ChannelProp" class="ChannelProperty" version="1">
													<prop name="ChannelIdx">0</prop>
												</obj>
											</obj>
											<obj name="PropertyObject" class="ChannelGenotype" version="4">
												<prop name="PropertyTypeName">Scanning Genotype</prop>
												<prop name="Position">10</prop>
												<prop name="IsDefault">1</prop>
												<prop name="ReadOnly">1</prop>
												<obj name="ChannelProp" class="ChannelProperty" version="1">
													<prop name="ChannelIdx">0</prop>
												</obj>
											</obj>
											<obj name="PropertyObject" class="GroupChannelTypeProp" version="4">
												<prop name="PropertyTypeName">Scanning Sample Type</prop>
												<prop name="Position">10</prop>
												<prop name="IsDefault">0</prop>
												<prop name="GroupSampleType">mstUnknown</prop>
												<obj name="ChannelProp" class="ChannelProperty" version="1">
													<prop name="ChannelIdx">0</prop>
												</obj>
											</obj>
											<obj name="PropertyObject" class="TargetName" version="4">
												<prop name="PropertyTypeName">Target Name</prop>
												<prop name="Position">10</prop>
												<prop name="IsDefault">1</prop>
												<obj name="ChannelProp" class="ChannelProperty" version="1">
													<prop name="ChannelIdx">0</prop>
												</obj>
											</obj>
											<obj name="PropertyObject" class="RQTargetProperty" version="4">
												<prop name="PropertyTypeName">Target Type</prop>
												<prop name="Position">10</prop>
												<prop name="IsDefault">0</prop>
												<prop name="TargetType">dtNone</prop>
												<obj name="ChannelProp" class="ChannelProperty" version="1">
													<prop name="ChannelIdx">0</prop>
												</obj>
											</obj>
										</list>
									</obj>
								</list>
							</obj>
						</obj>
						<prop name="ChannelPropertyCount">1</prop>
						<prop name="ContainerPosition">10</prop>
						<prop name="HasSampleProperties">1</prop>
						<obj name="SampleProperties" class="PropertyList" version="1">
							<list name="emlist" count="14">
								<obj name="PropertyObject" class="SamplePrefColor" version="4">
									<prop name="PropertyTypeName">Color</prop>
									<prop name="Position">10</prop>
									<prop name="IsDefault">0</prop>
									<prop name="Color">$00FD0299</prop>
								</obj>
								<obj name="PropertyObject" class="DominantChannelProp" version="4">
									<prop name="PropertyTypeName">Dominant Channel</prop>
									<prop name="Position">10</prop>
									<prop name="IsDefault">0</prop>
									<prop name="DominantChannel">0</prop>
								</obj>
								<obj name="PropertyObject" class="Genotype" version="4">
									<prop name="PropertyTypeName">EndPt Genotype</prop>
									<prop name="Position">10</prop>
									<prop name="IsDefault">1</prop>
									<prop name="ReadOnly">1</prop>
								</obj>
								<obj name="PropertyObject" class="GroupingSample" version="4">
									<prop name="PropertyTypeName">EndPt Sample Type</prop>
									<prop name="Position">10</prop>
									<prop name="IsDefault">0</prop>
									<prop name="GroupSampleType">mstUnknown</prop>
								</obj>
								<obj name="PropertyObject" class="SamplePrefLineStyle" version="4">
									<prop name="PropertyTypeName">Line Style</prop>
									<prop name="Position">10</prop>
									<prop name="IsDefault">0</prop>
									<prop name="LineStyle">psSolid</prop>
								</obj>
								<obj name="PropertyObject" class="GenSampleEditNotes" version="4">
									<prop name="PropertyTypeName">Notes</prop>
									<prop name="Position">10</prop>
									<prop name="IsDefault">1</prop>
								</obj>
								<obj name="PropertyObject" class="SamplePrefPointStyle" version="4">
									<prop name="PropertyTypeName">Point Style</prop>
									<prop name="Position">10</prop>
									<prop name="IsDefault">0</prop>
									<prop name="PointStyle">psNothing</prop>
								</obj>
								<obj name="PropertyObject" class="GenSampleEditPosition" version="4">
									<prop name="PropertyTypeName">Position</prop>
									<prop name="Position">10</prop>
									<prop name="IsDefault">1</prop>
								</obj>
								<obj name="PropertyObject" class="GenSampleEditReplicate" version="4">
									<prop name="PropertyTypeName">Replicate of</prop>
									<prop name="Position">10</prop>
									<prop name="IsDefault">1</prop>
									<prop name="ReplicateOf">-1</prop>
								</obj>
								<obj name="PropertyObject" class="HTCSampleID" version="4">
									<prop name="PropertyTypeName">Sample ID</prop>
									<prop name="Position">10</prop>
									<prop name="IsDefault">1</prop>
								</obj>
								<obj name="PropertyObject" class="GenSampleEditName" version="4">
									<prop name="PropertyTypeName">Sample Name</prop>
									<prop name="Position">10</prop>
									<prop name="IsDefault">0</prop>
									<prop name="name">AIT K-</prop>
								</obj>
								<obj name="PropertyObject" class="HTCSamplePrepNotes" version="4">
									<prop name="PropertyTypeName">Sample Prep Notes</prop>
									<prop name="Position">10</prop>
									<prop name="IsDefault">1</prop>
								</obj>
								<obj name="PropertyObject" class="GenSampleEditSubset" version="4">
									<prop name="PropertyTypeName">Subsets</prop>
									<prop name="Position">10</prop>
									<prop name="IsDefault">1</prop>
								</obj>
								<obj name="PropertyObject" class="SamplePrefWidth" version="5">
									<prop name="PropertyTypeName">Width</prop>
									<prop name="Position">10</prop>
									<prop name="IsDefault">1</prop>
									<prop name="Width">1</prop>
								</obj>
							</list>
						</obj>
					</obj>
					<obj name="item" class="SamplePropInfo" version="1">
						<obj name="ChannelProperties" class="ChanPropList" version="2">
							<obj name="ChannelProperties" class="EMList" version="1">
								<list name="emlist" count="1">
									<obj name="item" class="PropertyList" version="1">
										<list name="emlist" count="12">
											<obj name="PropertyObject" class="RQSampleTargetProperty" version="4">
												<prop name="PropertyTypeName">Combined Sample and Target Type</prop>
												<prop name="Position">11</prop>
												<prop name="IsDefault">0</prop>
												<obj name="ChannelProp" class="ChannelProperty" version="1">
													<prop name="ChannelIdx">0</prop>
												</obj>
											</obj>
											<obj name="PropertyObject" class="QuantConcProperty" version="4">
												<prop name="PropertyTypeName">Concentration</prop>
												<prop name="Position">11</prop>
												<prop name="IsDefault">1</prop>
												<prop name="Concentration">0</prop>
												<obj name="ChannelProp" class="ChannelProperty" version="1">
													<prop name="ChannelIdx">0</prop>
												</obj>
												<prop name="ReadOnly">1</prop>
											</obj>
											<obj name="PropertyObject" class="QuantCpHighProp" version="4">
												<prop name="PropertyTypeName">Cp High</prop>
												<prop name="Position">11</prop>
												<prop name="IsDefault">1</prop>
												<prop name="CpRangeHigh">0</prop>
												<obj name="ChannelProp" class="ChannelProperty" version="1">
													<prop name="ChannelIdx">0</prop>
												</obj>
												<prop name="ReadOnly">1</prop>
											</obj>
											<obj name="PropertyObject" class="QuantCpLowProp" version="4">
												<prop name="PropertyTypeName">Cp Low</prop>
												<prop name="Position">11</prop>
												<prop name="IsDefault">1</prop>
												<prop name="CpRangeLow">0</prop>
												<obj name="ChannelProp" class="ChannelProperty" version="1">
													<prop name="ChannelIdx">0</prop>
												</obj>
												<prop name="ReadOnly">1</prop>
											</obj>
											<obj name="PropertyObject" class="RQEffProp" version="4">
												<prop name="PropertyTypeName">Efficiency</prop>
												<prop name="Position">11</prop>
												<prop name="IsDefault">1</prop>
												<prop name="Efficiency">2</prop>
												<obj name="ChannelProp" class="ChannelProperty" version="1">
													<prop name="ChannelIdx">0</prop>
												</obj>
											</obj>
											<obj name="PropertyObject" class="ChannelGenotype" version="4">
												<prop name="PropertyTypeName">Melt Geno Genotype</prop>
												<prop name="Position">11</prop>
												<prop name="IsDefault">1</prop>
												<prop name="ReadOnly">1</prop>
												<obj name="ChannelProp" class="ChannelProperty" version="1">
													<prop name="ChannelIdx">0</prop>
												</obj>
											</obj>
											<obj name="PropertyObject" class="GroupChannelTypeProp" version="4">
												<prop name="PropertyTypeName">Melt Geno Sample Type</prop>
												<prop name="Position">11</prop>
												<prop name="IsDefault">0</prop>
												<prop name="GroupSampleType">mstUnknown</prop>
												<obj name="ChannelProp" class="ChannelProperty" version="1">
													<prop name="ChannelIdx">0</prop>
												</obj>
											</obj>
											<obj name="PropertyObject" class="QuantSampleTypeProperty" version="4">
												<prop name="PropertyTypeName">Quantification Sample Type</prop>
												<prop name="Position">11</prop>
												<prop name="IsDefault">0</prop>
												<prop name="SampleType">qsNegative</prop>
												<obj name="ChannelProp" class="ChannelProperty" version="1">
													<prop name="ChannelIdx">0</prop>
												</obj>
											</obj>
											<obj name="PropertyObject" class="ChannelGenotype" version="4">
												<prop name="PropertyTypeName">Scanning Genotype</prop>
												<prop name="Position">11</prop>
												<prop name="IsDefault">1</prop>
												<prop name="ReadOnly">1</prop>
												<obj name="ChannelProp" class="ChannelProperty" version="1">
													<prop name="ChannelIdx">0</prop>
												</obj>
											</obj>
											<obj name="PropertyObject" class="GroupChannelTypeProp" version="4">
												<prop name="PropertyTypeName">Scanning Sample Type</prop>
												<prop name="Position">11</prop>
												<prop name="IsDefault">0</prop>
												<prop name="GroupSampleType">mstUnknown</prop>
												<obj name="ChannelProp" class="ChannelProperty" version="1">
													<prop name="ChannelIdx">0</prop>
												</obj>
											</obj>
											<obj name="PropertyObject" class="TargetName" version="4">
												<prop name="PropertyTypeName">Target Name</prop>
												<prop name="Position">11</prop>
												<prop name="IsDefault">1</prop>
												<obj name="ChannelProp" class="ChannelProperty" version="1">
													<prop name="ChannelIdx">0</prop>
												</obj>
											</obj>
											<obj name="PropertyObject" class="RQTargetProperty" version="4">
												<prop name="PropertyTypeName">Target Type</prop>
												<prop name="Position">11</prop>
												<prop name="IsDefault">0</prop>
												<prop name="TargetType">dtNone</prop>
												<obj name="ChannelProp" class="ChannelProperty" version="1">
													<prop name="ChannelIdx">0</prop>
												</obj>
											</obj>
										</list>
									</obj>
								</list>
							</obj>
						</obj>
						<prop name="ChannelPropertyCount">1</prop>
						<prop name="ContainerPosition">11</prop>
						<prop name="HasSampleProperties">1</prop>
						<obj name="SampleProperties" class="PropertyList" version="1">
							<list name="emlist" count="14">
								<obj name="PropertyObject" class="SamplePrefColor" version="4">
									<prop name="PropertyTypeName">Color</prop>
									<prop name="Position">11</prop>
									<prop name="IsDefault">0</prop>
									<prop name="Color">$0026C4B8</prop>
								</obj>
								<obj name="PropertyObject" class="DominantChannelProp" version="4">
									<prop name="PropertyTypeName">Dominant Channel</prop>
									<prop name="Position">11</prop>
									<prop name="IsDefault">0</prop>
									<prop name="DominantChannel">0</prop>
								</obj>
								<obj name="PropertyObject" class="Genotype" version="4">
									<prop name="PropertyTypeName">EndPt Genotype</prop>
									<prop name="Position">11</prop>
									<prop name="IsDefault">1</prop>
									<prop name="ReadOnly">1</prop>
								</obj>
								<obj name="PropertyObject" class="GroupingSample" version="4">
									<prop name="PropertyTypeName">EndPt Sample Type</prop>
									<prop name="Position">11</prop>
									<prop name="IsDefault">0</prop>
									<prop name="GroupSampleType">mstUnknown</prop>
								</obj>
								<obj name="PropertyObject" class="SamplePrefLineStyle" version="4">
									<prop name="PropertyTypeName">Line Style</prop>
									<prop name="Position">11</prop>
									<prop name="IsDefault">0</prop>
									<prop name="LineStyle">psSolid</prop>
								</obj>
								<obj name="PropertyObject" class="GenSampleEditNotes" version="4">
									<prop name="PropertyTypeName">Notes</prop>
									<prop name="Position">11</prop>
									<prop name="IsDefault">1</prop>
								</obj>
								<obj name="PropertyObject" class="SamplePrefPointStyle" version="4">
									<prop name="PropertyTypeName">Point Style</prop>
									<prop name="Position">11</prop>
									<prop name="IsDefault">0</prop>
									<prop name="PointStyle">psNothing</prop>
								</obj>
								<obj name="PropertyObject" class="GenSampleEditPosition" version="4">
									<prop name="PropertyTypeName">Position</prop>
									<prop name="Position">11</prop>
									<prop name="IsDefault">1</prop>
								</obj>
								<obj name="PropertyObject" class="GenSampleEditReplicate" version="4">
									<prop name="PropertyTypeName">Replicate of</prop>
									<prop name="Position">11</prop>
									<prop name="IsDefault">1</prop>
									<prop name="ReplicateOf">-1</prop>
								</obj>
								<obj name="PropertyObject" class="HTCSampleID" version="4">
									<prop name="PropertyTypeName">Sample ID</prop>
									<prop name="Position">11</prop>
									<prop name="IsDefault">1</prop>
								</obj>
								<obj name="PropertyObject" class="GenSampleEditName" version="4">
									<prop name="PropertyTypeName">Sample Name</prop>
									<prop name="Position">11</prop>
									<prop name="IsDefault">0</prop>
									<prop name="name">NIS K-</prop>
								</obj>
								<obj name="PropertyObject" class="HTCSamplePrepNotes" version="4">
									<prop name="PropertyTypeName">Sample Prep Notes</prop>
									<prop name="Position">11</prop>
									<prop name="IsDefault">1</prop>
								</obj>
								<obj name="PropertyObject" class="GenSampleEditSubset" version="4">
									<prop name="PropertyTypeName">Subsets</prop>
									<prop name="Position">11</prop>
									<prop name="IsDefault">1</prop>
								</obj>
								<obj name="PropertyObject" class="SamplePrefWidth" version="5">
									<prop name="PropertyTypeName">Width</prop>
									<prop name="Position">11</prop>
									<prop name="IsDefault">1</prop>
									<prop name="Width">1</prop>
								</obj>
							</list>
						</obj>
					</obj>
					<obj name="item" class="SamplePropInfo" version="1">
						<obj name="ChannelProperties" class="ChanPropList" version="2">
							<obj name="ChannelProperties" class="EMList" version="1">
								<list name="emlist" count="1">
									<obj name="item" class="PropertyList" version="1">
										<list name="emlist" count="12">
											<obj name="PropertyObject" class="RQSampleTargetProperty" version="4">
												<prop name="PropertyTypeName">Combined Sample and Target Type</prop>
												<prop name="Position">12</prop>
												<prop name="IsDefault">0</prop>
												<obj name="ChannelProp" class="ChannelProperty" version="1">
													<prop name="ChannelIdx">0</prop>
												</obj>
											</obj>
											<obj name="PropertyObject" class="QuantConcProperty" version="4">
												<prop name="PropertyTypeName">Concentration</prop>
												<prop name="Position">12</prop>
												<prop name="IsDefault">1</prop>
												<prop name="Concentration">0</prop>
												<obj name="ChannelProp" class="ChannelProperty" version="1">
													<prop name="ChannelIdx">0</prop>
												</obj>
												<prop name="ReadOnly">1</prop>
											</obj>
											<obj name="PropertyObject" class="QuantCpHighProp" version="4">
												<prop name="PropertyTypeName">Cp High</prop>
												<prop name="Position">12</prop>
												<prop name="IsDefault">1</prop>
												<prop name="CpRangeHigh">0</prop>
												<obj name="ChannelProp" class="ChannelProperty" version="1">
													<prop name="ChannelIdx">0</prop>
												</obj>
												<prop name="ReadOnly">1</prop>
											</obj>
											<obj name="PropertyObject" class="QuantCpLowProp" version="4">
												<prop name="PropertyTypeName">Cp Low</prop>
												<prop name="Position">12</prop>
												<prop name="IsDefault">1</prop>
												<prop name="CpRangeLow">0</prop>
												<obj name="ChannelProp" class="ChannelProperty" version="1">
													<prop name="ChannelIdx">0</prop>
												</obj>
												<prop name="ReadOnly">1</prop>
											</obj>
											<obj name="PropertyObject" class="RQEffProp" version="4">
												<prop name="PropertyTypeName">Efficiency</prop>
												<prop name="Position">12</prop>
												<prop name="IsDefault">1</prop>
												<prop name="Efficiency">2</prop>
												<obj name="ChannelProp" class="ChannelProperty" version="1">
													<prop name="ChannelIdx">0</prop>
												</obj>
											</obj>
											<obj name="PropertyObject" class="ChannelGenotype" version="4">
												<prop name="PropertyTypeName">Melt Geno Genotype</prop>
												<prop name="Position">12</prop>
												<prop name="IsDefault">1</prop>
												<prop name="ReadOnly">1</prop>
												<obj name="ChannelProp" class="ChannelProperty" version="1">
													<prop name="ChannelIdx">0</prop>
												</obj>
											</obj>
											<obj name="PropertyObject" class="GroupChannelTypeProp" version="4">
												<prop name="PropertyTypeName">Melt Geno Sample Type</prop>
												<prop name="Position">12</prop>
												<prop name="IsDefault">0</prop>
												<prop name="GroupSampleType">mstUnknown</prop>
												<obj name="ChannelProp" class="ChannelProperty" version="1">
													<prop name="ChannelIdx">0</prop>
												</obj>
											</obj>
											<obj name="PropertyObject" class="QuantSampleTypeProperty" version="4">
												<prop name="PropertyTypeName">Quantification Sample Type</prop>
												<prop name="Position">12</prop>
												<prop name="IsDefault">0</prop>
												<prop name="SampleType">qsUnknown</prop>
												<obj name="ChannelProp" class="ChannelProperty" version="1">
													<prop name="ChannelIdx">0</prop>
												</obj>
											</obj>
											<obj name="PropertyObject" class="ChannelGenotype" version="4">
												<prop name="PropertyTypeName">Scanning Genotype</prop>
												<prop name="Position">12</prop>
												<prop name="IsDefault">1</prop>
												<prop name="ReadOnly">1</prop>
												<obj name="ChannelProp" class="ChannelProperty" version="1">
													<prop name="ChannelIdx">0</prop>
												</obj>
											</obj>
											<obj name="PropertyObject" class="GroupChannelTypeProp" version="4">
												<prop name="PropertyTypeName">Scanning Sample Type</prop>
												<prop name="Position">12</prop>
												<prop name="IsDefault">0</prop>
												<prop name="GroupSampleType">mstUnknown</prop>
												<obj name="ChannelProp" class="ChannelProperty" version="1">
													<prop name="ChannelIdx">0</prop>
												</obj>
											</obj>
											<obj name="PropertyObject" class="TargetName" version="4">
												<prop name="PropertyTypeName">Target Name</prop>
												<prop name="Position">12</prop>
												<prop name="IsDefault">0</prop>
												<prop name="name">HPRT</prop>
												<obj name="ChannelProp" class="ChannelProperty" version="1">
													<prop name="ChannelIdx">0</prop>
												</obj>
											</obj>
											<obj name="PropertyObject" class="RQTargetProperty" version="4">
												<prop name="PropertyTypeName">Target Type</prop>
												<prop name="Position">12</prop>
												<prop name="IsDefault">0</prop>
												<prop name="TargetType">dtReference</prop>
												<obj name="ChannelProp" class="ChannelProperty" version="1">
													<prop name="ChannelIdx">0</prop>
												</obj>
											</obj>
										</list>
									</obj>
								</list>
							</obj>
						</obj>
						<prop name="ChannelPropertyCount">1</prop>
						<prop name="ContainerPosition">12</prop>
						<prop name="HasSampleProperties">1</prop>
						<obj name="SampleProperties" class="PropertyList" version="1">
							<list name="emlist" count="14">
								<obj name="PropertyObject" class="SamplePrefColor" version="4">
									<prop name="PropertyTypeName">Color</prop>
									<prop name="Position">12</prop>
									<prop name="IsDefault">0</prop>
									<prop name="Color">$00FF8000</prop>
								</obj>
								<obj name="PropertyObject" class="DominantChannelProp" version="4">
									<prop name="PropertyTypeName">Dominant Channel</prop>
									<prop name="Position">12</prop>
									<prop name="IsDefault">0</prop>
									<prop name="DominantChannel">0</prop>
								</obj>
								<obj name="PropertyObject" class="Genotype" version="4">
									<prop name="PropertyTypeName">EndPt Genotype</prop>
									<prop name="Position">12</prop>
									<prop name="IsDefault">1</prop>
									<prop name="ReadOnly">1</prop>
								</obj>
								<obj name="PropertyObject" class="GroupingSample" version="4">
									<prop name="PropertyTypeName">EndPt Sample Type</prop>
									<prop name="Position">12</prop>
									<prop name="IsDefault">0</prop>
									<prop name="GroupSampleType">mstUnknown</prop>
								</obj>
								<obj name="PropertyObject" class="SamplePrefLineStyle" version="4">
									<prop name="PropertyTypeName">Line Style</prop>
									<prop name="Position">12</prop>
									<prop name="IsDefault">0</prop>
									<prop name="LineStyle">psSolid</prop>
								</obj>
								<obj name="PropertyObject" class="GenSampleEditNotes" version="4">
									<prop name="PropertyTypeName">Notes</prop>
									<prop name="Position">12</prop>
									<prop name="IsDefault">1</prop>
								</obj>
								<obj name="PropertyObject" class="SamplePrefPointStyle" version="4">
									<prop name="PropertyTypeName">Point Style</prop>
									<prop name="Position">12</prop>
									<prop name="IsDefault">0</prop>
									<prop name="PointStyle">psNothing</prop>
								</obj>
								<obj name="PropertyObject" class="GenSampleEditPosition" version="4">
									<prop name="PropertyTypeName">Position</prop>
									<prop name="Position">12</prop>
									<prop name="IsDefault">1</prop>
								</obj>
								<obj name="PropertyObject" class="GenSampleEditReplicate" version="4">
									<prop name="PropertyTypeName">Replicate of</prop>
									<prop name="Position">12</prop>
									<prop name="IsDefault">0</prop>
									<prop name="ReplicateOf">12</prop>
								</obj>
								<obj name="PropertyObject" class="HTCSampleID" version="4">
									<prop name="PropertyTypeName">Sample ID</prop>
									<prop name="Position">12</prop>
									<prop name="IsDefault">1</prop>
								</obj>
								<obj name="PropertyObject" class="GenSampleEditName" version="4">
									<prop name="PropertyTypeName">Sample Name</prop>
									<prop name="Position">12</prop>
									<prop name="IsDefault">0</prop>
									<prop name="name">1557N</prop>
								</obj>
								<obj name="PropertyObject" class="HTCSamplePrepNotes" version="4">
									<prop name="PropertyTypeName">Sample Prep Notes</prop>
									<prop name="Position">12</prop>
									<prop name="IsDefault">1</prop>
								</obj>
								<obj name="PropertyObject" class="GenSampleEditSubset" version="4">
									<prop name="PropertyTypeName">Subsets</prop>
									<prop name="Position">12</prop>
									<prop name="IsDefault">1</prop>
								</obj>
								<obj name="PropertyObject" class="SamplePrefWidth" version="5">
									<prop name="PropertyTypeName">Width</prop>
									<prop name="Position">12</prop>
									<prop name="IsDefault">1</prop>
									<prop name="Width">1</prop>
								</obj>
							</list>
						</obj>
					</obj>
					<obj name="item" class="SamplePropInfo" version="1">
						<obj name="ChannelProperties" class="ChanPropList" version="2">
							<obj name="ChannelProperties" class="EMList" version="1">
								<list name="emlist" count="1">
									<obj name="item" class="PropertyList" version="1">
										<list name="emlist" count="12">
											<obj name="PropertyObject" class="RQSampleTargetProperty" version="4">
												<prop name="PropertyTypeName">Combined Sample and Target Type</prop>
												<prop name="Position">13</prop>
												<prop name="IsDefault">0</prop>
												<obj name="ChannelProp" class="ChannelProperty" version="1">
													<prop name="ChannelIdx">0</prop>
												</obj>
											</obj>
											<obj name="PropertyObject" class="QuantConcProperty" version="4">
												<prop name="PropertyTypeName">Concentration</prop>
												<prop name="Position">13</prop>
												<prop name="IsDefault">1</prop>
												<prop name="Concentration">0</prop>
												<obj name="ChannelProp" class="ChannelProperty" version="1">
													<prop name="ChannelIdx">0</prop>
												</obj>
												<prop name="ReadOnly">1</prop>
											</obj>
											<obj name="PropertyObject" class="QuantCpHighProp" version="4">
												<prop name="PropertyTypeName">Cp High</prop>
												<prop name="Position">13</prop>
												<prop name="IsDefault">1</prop>
												<prop name="CpRangeHigh">0</prop>
												<obj name="ChannelProp" class="ChannelProperty" version="1">
													<prop name="ChannelIdx">0</prop>
												</obj>
												<prop name="ReadOnly">1</prop>
											</obj>
											<obj name="PropertyObject" class="QuantCpLowProp" version="4">
												<prop name="PropertyTypeName">Cp Low</prop>
												<prop name="Position">13</prop>
												<prop name="IsDefault">1</prop>
												<prop name="CpRangeLow">0</prop>
												<obj name="ChannelProp" class="ChannelProperty" version="1">
													<prop name="ChannelIdx">0</prop>
												</obj>
												<prop name="ReadOnly">1</prop>
											</obj>
											<obj name="PropertyObject" class="RQEffProp" version="4">
												<prop name="PropertyTypeName">Efficiency</prop>
												<prop name="Position">13</prop>
												<prop name="IsDefault">1</prop>
												<prop name="Efficiency">2</prop>
												<obj name="ChannelProp" class="ChannelProperty" version="1">
													<prop name="ChannelIdx">0</prop>
												</obj>
											</obj>
											<obj name="PropertyObject" class="ChannelGenotype" version="4">
												<prop name="PropertyTypeName">Melt Geno Genotype</prop>
												<prop name="Position">13</prop>
												<prop name="IsDefault">1</prop>
												<prop name="ReadOnly">1</prop>
												<obj name="ChannelProp" class="ChannelProperty" version="1">
													<prop name="ChannelIdx">0</prop>
												</obj>
											</obj>
											<obj name="PropertyObject" class="GroupChannelTypeProp" version="4">
												<prop name="PropertyTypeName">Melt Geno Sample Type</prop>
												<prop name="Position">13</prop>
												<prop name="IsDefault">0</prop>
												<prop name="GroupSampleType">mstUnknown</prop>
												<obj name="ChannelProp" class="ChannelProperty" version="1">
													<prop name="ChannelIdx">0</prop>
												</obj>
											</obj>
											<obj name="PropertyObject" class="QuantSampleTypeProperty" version="4">
												<prop name="PropertyTypeName">Quantification Sample Type</prop>
												<prop name="Position">13</prop>
												<prop name="IsDefault">0</prop>
												<prop name="SampleType">qsUnknown</prop>
												<obj name="ChannelProp" class="ChannelProperty" version="1">
													<prop name="ChannelIdx">0</prop>
												</obj>
											</obj>
											<obj name="PropertyObject" class="ChannelGenotype" version="4">
												<prop name="PropertyTypeName">Scanning Genotype</prop>
												<prop name="Position">13</prop>
												<prop name="IsDefault">1</prop>
												<prop name="ReadOnly">1</prop>
												<obj name="ChannelProp" class="ChannelProperty" version="1">
													<prop name="ChannelIdx">0</prop>
												</obj>
											</obj>
											<obj name="PropertyObject" class="GroupChannelTypeProp" version="4">
												<prop name="PropertyTypeName">Scanning Sample Type</prop>
												<prop name="Position">13</prop>
												<prop name="IsDefault">0</prop>
												<prop name="GroupSampleType">mstUnknown</prop>
												<obj name="ChannelProp" class="ChannelProperty" version="1">
													<prop name="ChannelIdx">0</prop>
												</obj>
											</obj>
											<obj name="PropertyObject" class="TargetName" version="4">
												<prop name="PropertyTypeName">Target Name</prop>
												<prop name="Position">13</prop>
												<prop name="IsDefault">0</prop>
												<prop name="name">HPRT</prop>
												<obj name="ChannelProp" class="ChannelProperty" version="1">
													<prop name="ChannelIdx">0</prop>
												</obj>
											</obj>
											<obj name="PropertyObject" class="RQTargetProperty" version="4">
												<prop name="PropertyTypeName">Target Type</prop>
												<prop name="Position">13</prop>
												<prop name="IsDefault">0</prop>
												<prop name="TargetType">dtReference</prop>
												<obj name="ChannelProp" class="ChannelProperty" version="1">
													<prop name="ChannelIdx">0</prop>
												</obj>
											</obj>
										</list>
									</obj>
								</list>
							</obj>
						</obj>
						<prop name="ChannelPropertyCount">1</prop>
						<prop name="ContainerPosition">13</prop>
						<prop name="HasSampleProperties">1</prop>
						<obj name="SampleProperties" class="PropertyList" version="1">
							<list name="emlist" count="14">
								<obj name="PropertyObject" class="SamplePrefColor" version="4">
									<prop name="PropertyTypeName">Color</prop>
									<prop name="Position">13</prop>
									<prop name="IsDefault">0</prop>
									<prop name="Color">clRed</prop>
								</obj>
								<obj name="PropertyObject" class="DominantChannelProp" version="4">
									<prop name="PropertyTypeName">Dominant Channel</prop>
									<prop name="Position">13</prop>
									<prop name="IsDefault">0</prop>
									<prop name="DominantChannel">0</prop>
								</obj>
								<obj name="PropertyObject" class="Genotype" version="4">
									<prop name="PropertyTypeName">EndPt Genotype</prop>
									<prop name="Position">13</prop>
									<prop name="IsDefault">1</prop>
									<prop name="ReadOnly">1</prop>
								</obj>
								<obj name="PropertyObject" class="GroupingSample" version="4">
									<prop name="PropertyTypeName">EndPt Sample Type</prop>
									<prop name="Position">13</prop>
									<prop name="IsDefault">0</prop>
									<prop name="GroupSampleType">mstUnknown</prop>
								</obj>
								<obj name="PropertyObject" class="SamplePrefLineStyle" version="4">
									<prop name="PropertyTypeName">Line Style</prop>
									<prop name="Position">13</prop>
									<prop name="IsDefault">0</prop>
									<prop name="LineStyle">psSolid</prop>
								</obj>
								<obj name="PropertyObject" class="GenSampleEditNotes" version="4">
									<prop name="PropertyTypeName">Notes</prop>
									<prop name="Position">13</prop>
									<prop name="IsDefault">1</prop>
								</obj>
								<obj name="PropertyObject" class="SamplePrefPointStyle" version="4">
									<prop name="PropertyTypeName">Point Style</prop>
									<prop name="Position">13</prop>
									<prop name="IsDefault">0</prop>
									<prop name="PointStyle">psNothing</prop>
								</obj>
								<obj name="PropertyObject" class="GenSampleEditPosition" version="4">
									<prop name="PropertyTypeName">Position</prop>
									<prop name="Position">13</prop>
									<prop name="IsDefault">1</prop>
								</obj>
								<obj name="PropertyObject" class="GenSampleEditReplicate" version="4">
									<prop name="PropertyTypeName">Replicate of</prop>
									<prop name="Position">13</prop>
									<prop name="IsDefault">0</prop>
									<prop name="ReplicateOf">12</prop>
								</obj>
								<obj name="PropertyObject" class="HTCSampleID" version="4">
									<prop name="PropertyTypeName">Sample ID</prop>
									<prop name="Position">13</prop>
									<prop name="IsDefault">1</prop>
								</obj>
								<obj name="PropertyObject" class="GenSampleEditName" version="4">
									<prop name="PropertyTypeName">Sample Name</prop>
									<prop name="Position">13</prop>
									<prop name="IsDefault">0</prop>
									<prop name="name">1557N</prop>
								</obj>
								<obj name="PropertyObject" class="HTCSamplePrepNotes" version="4">
									<prop name="PropertyTypeName">Sample Prep Notes</prop>
									<prop name="Position">13</prop>
									<prop name="IsDefault">1</prop>
								</obj>
								<obj name="PropertyObject" class="GenSampleEditSubset" version="4">
									<prop name="PropertyTypeName">Subsets</prop>
									<prop name="Position">13</prop>
									<prop name="IsDefault">1</prop>
								</obj>
								<obj name="PropertyObject" class="SamplePrefWidth" version="5">
									<prop name="PropertyTypeName">Width</prop>
									<prop name="Position">13</prop>
									<prop name="IsDefault">1</prop>
									<prop name="Width">1</prop>
								</obj>
							</list>
						</obj>
					</obj>
					<obj name="item" class="SamplePropInfo" version="1">
						<obj name="ChannelProperties" class="ChanPropList" version="2">
							<obj name="ChannelProperties" class="EMList" version="1">
								<list name="emlist" count="1">
									<obj name="item" class="PropertyList" version="1">
										<list name="emlist" count="12">
											<obj name="PropertyObject" class="RQSampleTargetProperty" version="4">
												<prop name="PropertyTypeName">Combined Sample and Target Type</prop>
												<prop name="Position">14</prop>
												<prop name="IsDefault">0</prop>
												<obj name="ChannelProp" class="ChannelProperty" version="1">
													<prop name="ChannelIdx">0</prop>
												</obj>
											</obj>
											<obj name="PropertyObject" class="QuantConcProperty" version="4">
												<prop name="PropertyTypeName">Concentration</prop>
												<prop name="Position">14</prop>
												<prop name="IsDefault">1</prop>
												<prop name="Concentration">0</prop>
												<obj name="ChannelProp" class="ChannelProperty" version="1">
													<prop name="ChannelIdx">0</prop>
												</obj>
												<prop name="ReadOnly">1</prop>
											</obj>
											<obj name="PropertyObject" class="QuantCpHighProp" version="4">
												<prop name="PropertyTypeName">Cp High</prop>
												<prop name="Position">14</prop>
												<prop name="IsDefault">1</prop>
												<prop name="CpRangeHigh">0</prop>
												<obj name="ChannelProp" class="ChannelProperty" version="1">
													<prop name="ChannelIdx">0</prop>
												</obj>
												<prop name="ReadOnly">1</prop>
											</obj>
											<obj name="PropertyObject" class="QuantCpLowProp" version="4">
												<prop name="PropertyTypeName">Cp Low</prop>
												<prop name="Position">14</prop>
												<prop name="IsDefault">1</prop>
												<prop name="CpRangeLow">0</prop>
												<obj name="ChannelProp" class="ChannelProperty" version="1">
													<prop name="ChannelIdx">0</prop>
												</obj>
												<prop name="ReadOnly">1</prop>
											</obj>
											<obj name="PropertyObject" class="RQEffProp" version="4">
												<prop name="PropertyTypeName">Efficiency</prop>
												<prop name="Position">14</prop>
												<prop name="IsDefault">1</prop>
												<prop name="Efficiency">2</prop>
												<obj name="ChannelProp" class="ChannelProperty" version="1">
													<prop name="ChannelIdx">0</prop>
												</obj>
											</obj>
											<obj name="PropertyObject" class="ChannelGenotype" version="4">
												<prop name="PropertyTypeName">Melt Geno Genotype</prop>
												<prop name="Position">14</prop>
												<prop name="IsDefault">1</prop>
												<prop name="ReadOnly">1</prop>
												<obj name="ChannelProp" class="ChannelProperty" version="1">
													<prop name="ChannelIdx">0</prop>
												</obj>
											</obj>
											<obj name="PropertyObject" class="GroupChannelTypeProp" version="4">
												<prop name="PropertyTypeName">Melt Geno Sample Type</prop>
												<prop name="Position">14</prop>
												<prop name="IsDefault">0</prop>
												<prop name="GroupSampleType">mstUnknown</prop>
												<obj name="ChannelProp" class="ChannelProperty" version="1">
													<prop name="ChannelIdx">0</prop>
												</obj>
											</obj>
											<obj name="PropertyObject" class="QuantSampleTypeProperty" version="4">
												<prop name="PropertyTypeName">Quantification Sample Type</prop>
												<prop name="Position">14</prop>
												<prop name="IsDefault">0</prop>
												<prop name="SampleType">qsUnknown</prop>
												<obj name="ChannelProp" class="ChannelProperty" version="1">
													<prop name="ChannelIdx">0</prop>
												</obj>
											</obj>
											<obj name="PropertyObject" class="ChannelGenotype" version="4">
												<prop name="PropertyTypeName">Scanning Genotype</prop>
												<prop name="Position">14</prop>
												<prop name="IsDefault">1</prop>
												<prop name="ReadOnly">1</prop>
												<obj name="ChannelProp" class="ChannelProperty" version="1">
													<prop name="ChannelIdx">0</prop>
												</obj>
											</obj>
											<obj name="PropertyObject" class="GroupChannelTypeProp" version="4">
												<prop name="PropertyTypeName">Scanning Sample Type</prop>
												<prop name="Position">14</prop>
												<prop name="IsDefault">0</prop>
												<prop name="GroupSampleType">mstUnknown</prop>
												<obj name="ChannelProp" class="ChannelProperty" version="1">
													<prop name="ChannelIdx">0</prop>
												</obj>
											</obj>
											<obj name="PropertyObject" class="TargetName" version="4">
												<prop name="PropertyTypeName">Target Name</prop>
												<prop name="Position">14</prop>
												<prop name="IsDefault">0</prop>
												<prop name="name">HPRT</prop>
												<obj name="ChannelProp" class="ChannelProperty" version="1">
													<prop name="ChannelIdx">0</prop>
												</obj>
											</obj>
											<obj name="PropertyObject" class="RQTargetProperty" version="4">
												<prop name="PropertyTypeName">Target Type</prop>
												<prop name="Position">14</prop>
												<prop name="IsDefault">0</prop>
												<prop name="TargetType">dtReference</prop>
												<obj name="ChannelProp" class="ChannelProperty" version="1">
													<prop name="ChannelIdx">0</prop>
												</obj>
											</obj>
										</list>
									</obj>
								</list>
							</obj>
						</obj>
						<prop name="ChannelPropertyCount">1</prop>
						<prop name="ContainerPosition">14</prop>
						<prop name="HasSampleProperties">1</prop>
						<obj name="SampleProperties" class="PropertyList" version="1">
							<list name="emlist" count="14">
								<obj name="PropertyObject" class="SamplePrefColor" version="4">
									<prop name="PropertyTypeName">Color</prop>
									<prop name="Position">14</prop>
									<prop name="IsDefault">0</prop>
									<prop name="Color">$0030D700</prop>
								</obj>
								<obj name="PropertyObject" class="DominantChannelProp" version="4">
									<prop name="PropertyTypeName">Dominant Channel</prop>
									<prop name="Position">14</prop>
									<prop name="IsDefault">0</prop>
									<prop name="DominantChannel">0</prop>
								</obj>
								<obj name="PropertyObject" class="Genotype" version="4">
									<prop name="PropertyTypeName">EndPt Genotype</prop>
									<prop name="Position">14</prop>
									<prop name="IsDefault">1</prop>
									<prop name="ReadOnly">1</prop>
								</obj>
								<obj name="PropertyObject" class="GroupingSample" version="4">
									<prop name="PropertyTypeName">EndPt Sample Type</prop>
									<prop name="Position">14</prop>
									<prop name="IsDefault">0</prop>
									<prop name="GroupSampleType">mstUnknown</prop>
								</obj>
								<obj name="PropertyObject" class="SamplePrefLineStyle" version="4">
									<prop name="PropertyTypeName">Line Style</prop>
									<prop name="Position">14</prop>
									<prop name="IsDefault">0</prop>
									<prop name="LineStyle">psSolid</prop>
								</obj>
								<obj name="PropertyObject" class="GenSampleEditNotes" version="4">
									<prop name="PropertyTypeName">Notes</prop>
									<prop name="Position">14</prop>
									<prop name="IsDefault">1</prop>
								</obj>
								<obj name="PropertyObject" class="SamplePrefPointStyle" version="4">
									<prop name="PropertyTypeName">Point Style</prop>
									<prop name="Position">14</prop>
									<prop name="IsDefault">0</prop>
									<prop name="PointStyle">psNothing</prop>
								</obj>
								<obj name="PropertyObject" class="GenSampleEditPosition" version="4">
									<prop name="PropertyTypeName">Position</prop>
									<prop name="Position">14</prop>
									<prop name="IsDefault">1</prop>
								</obj>
								<obj name="PropertyObject" class="GenSampleEditReplicate" version="4">
									<prop name="PropertyTypeName">Replicate of</prop>
									<prop name="Position">14</prop>
									<prop name="IsDefault">0</prop>
									<prop name="ReplicateOf">12</prop>
								</obj>
								<obj name="PropertyObject" class="HTCSampleID" version="4">
									<prop name="PropertyTypeName">Sample ID</prop>
									<prop name="Position">14</prop>
									<prop name="IsDefault">1</prop>
								</obj>
								<obj name="PropertyObject" class="GenSampleEditName" version="4">
									<prop name="PropertyTypeName">Sample Name</prop>
									<prop name="Position">14</prop>
									<prop name="IsDefault">0</prop>
									<prop name="name">1557N</prop>
								</obj>
								<obj name="PropertyObject" class="HTCSamplePrepNotes" version="4">
									<prop name="PropertyTypeName">Sample Prep Notes</prop>
									<prop name="Position">14</prop>
									<prop name="IsDefault">1</prop>
								</obj>
								<obj name="PropertyObject" class="GenSampleEditSubset" version="4">
									<prop name="PropertyTypeName">Subsets</prop>
									<prop name="Position">14</prop>
									<prop name="IsDefault">1</prop>
								</obj>
								<obj name="PropertyObject" class="SamplePrefWidth" version="5">
									<prop name="PropertyTypeName">Width</prop>
									<prop name="Position">14</prop>
									<prop name="IsDefault">1</prop>
									<prop name="Width">1</prop>
								</obj>
							</list>
						</obj>
					</obj>
					<obj name="item" class="SamplePropInfo" version="1">
						<obj name="ChannelProperties" class="ChanPropList" version="2">
							<obj name="ChannelProperties" class="EMList" version="1">
								<list name="emlist" count="1">
									<obj name="item" class="PropertyList" version="1">
										<list name="emlist" count="12">
											<obj name="PropertyObject" class="RQSampleTargetProperty" version="4">
												<prop name="PropertyTypeName">Combined Sample and Target Type</prop>
												<prop name="Position">15</prop>
												<prop name="IsDefault">0</prop>
												<obj name="ChannelProp" class="ChannelProperty" version="1">
													<prop name="ChannelIdx">0</prop>
												</obj>
											</obj>
											<obj name="PropertyObject" class="QuantConcProperty" version="4">
												<prop name="PropertyTypeName">Concentration</prop>
												<prop name="Position">15</prop>
												<prop name="IsDefault">1</prop>
												<prop name="Concentration">0</prop>
												<obj name="ChannelProp" class="ChannelProperty" version="1">
													<prop name="ChannelIdx">0</prop>
												</obj>
												<prop name="ReadOnly">1</prop>
											</obj>
											<obj name="PropertyObject" class="QuantCpHighProp" version="4">
												<prop name="PropertyTypeName">Cp High</prop>
												<prop name="Position">15</prop>
												<prop name="IsDefault">1</prop>
												<prop name="CpRangeHigh">0</prop>
												<obj name="ChannelProp" class="ChannelProperty" version="1">
													<prop name="ChannelIdx">0</prop>
												</obj>
												<prop name="ReadOnly">1</prop>
											</obj>
											<obj name="PropertyObject" class="QuantCpLowProp" version="4">
												<prop name="PropertyTypeName">Cp Low</prop>
												<prop name="Position">15</prop>
												<prop name="IsDefault">1</prop>
												<prop name="CpRangeLow">0</prop>
												<obj name="ChannelProp" class="ChannelProperty" version="1">
													<prop name="ChannelIdx">0</prop>
												</obj>
												<prop name="ReadOnly">1</prop>
											</obj>
											<obj name="PropertyObject" class="RQEffProp" version="4">
												<prop name="PropertyTypeName">Efficiency</prop>
												<prop name="Position">15</prop>
												<prop name="IsDefault">1</prop>
												<prop name="Efficiency">2</prop>
												<obj name="ChannelProp" class="ChannelProperty" version="1">
													<prop name="ChannelIdx">0</prop>
												</obj>
											</obj>
											<obj name="PropertyObject" class="ChannelGenotype" version="4">
												<prop name="PropertyTypeName">Melt Geno Genotype</prop>
												<prop name="Position">15</prop>
												<prop name="IsDefault">1</prop>
												<prop name="ReadOnly">1</prop>
												<obj name="ChannelProp" class="ChannelProperty" version="1">
													<prop name="ChannelIdx">0</prop>
												</obj>
											</obj>
											<obj name="PropertyObject" class="GroupChannelTypeProp" version="4">
												<prop name="PropertyTypeName">Melt Geno Sample Type</prop>
												<prop name="Position">15</prop>
												<prop name="IsDefault">0</prop>
												<prop name="GroupSampleType">mstUnknown</prop>
												<obj name="ChannelProp" class="ChannelProperty" version="1">
													<prop name="ChannelIdx">0</prop>
												</obj>
											</obj>
											<obj name="PropertyObject" class="QuantSampleTypeProperty" version="4">
												<prop name="PropertyTypeName">Quantification Sample Type</prop>
												<prop name="Position">15</prop>
												<prop name="IsDefault">0</prop>
												<prop name="SampleType">qsUnknown</prop>
												<obj name="ChannelProp" class="ChannelProperty" version="1">
													<prop name="ChannelIdx">0</prop>
												</obj>
											</obj>
											<obj name="PropertyObject" class="ChannelGenotype" version="4">
												<prop name="PropertyTypeName">Scanning Genotype</prop>
												<prop name="Position">15</prop>
												<prop name="IsDefault">1</prop>
												<prop name="ReadOnly">1</prop>
												<obj name="ChannelProp" class="ChannelProperty" version="1">
													<prop name="ChannelIdx">0</prop>
												</obj>
											</obj>
											<obj name="PropertyObject" class="GroupChannelTypeProp" version="4">
												<prop name="PropertyTypeName">Scanning Sample Type</prop>
												<prop name="Position">15</prop>
												<prop name="IsDefault">0</prop>
												<prop name="GroupSampleType">mstUnknown</prop>
												<obj name="ChannelProp" class="ChannelProperty" version="1">
													<prop name="ChannelIdx">0</prop>
												</obj>
											</obj>
											<obj name="PropertyObject" class="TargetName" version="4">
												<prop name="PropertyTypeName">Target Name</prop>
												<prop name="Position">15</prop>
												<prop name="IsDefault">0</prop>
												<prop name="name">AIT</prop>
												<obj name="ChannelProp" class="ChannelProperty" version="1">
													<prop name="ChannelIdx">0</prop>
												</obj>
											</obj>
											<obj name="PropertyObject" class="RQTargetProperty" version="4">
												<prop name="PropertyTypeName">Target Type</prop>
												<prop name="Position">15</prop>
												<prop name="IsDefault">0</prop>
												<prop name="TargetType">dtTarget</prop>
												<obj name="ChannelProp" class="ChannelProperty" version="1">
													<prop name="ChannelIdx">0</prop>
												</obj>
											</obj>
										</list>
									</obj>
								</list>
							</obj>
						</obj>
						<prop name="ChannelPropertyCount">1</prop>
						<prop name="ContainerPosition">15</prop>
						<prop name="HasSampleProperties">1</prop>
						<obj name="SampleProperties" class="PropertyList" version="1">
							<list name="emlist" count="14">
								<obj name="PropertyObject" class="SamplePrefColor" version="4">
									<prop name="PropertyTypeName">Color</prop>
									<prop name="Position">15</prop>
									<prop name="IsDefault">0</prop>
									<prop name="Color">clFuchsia</prop>
								</obj>
								<obj name="PropertyObject" class="DominantChannelProp" version="4">
									<prop name="PropertyTypeName">Dominant Channel</prop>
									<prop name="Position">15</prop>
									<prop name="IsDefault">0</prop>
									<prop name="DominantChannel">0</prop>
								</obj>
								<obj name="PropertyObject" class="Genotype" version="4">
									<prop name="PropertyTypeName">EndPt Genotype</prop>
									<prop name="Position">15</prop>
									<prop name="IsDefault">1</prop>
									<prop name="ReadOnly">1</prop>
								</obj>
								<obj name="PropertyObject" class="GroupingSample" version="4">
									<prop name="PropertyTypeName">EndPt Sample Type</prop>
									<prop name="Position">15</prop>
									<prop name="IsDefault">0</prop>
									<prop name="GroupSampleType">mstUnknown</prop>
								</obj>
								<obj name="PropertyObject" class="SamplePrefLineStyle" version="4">
									<prop name="PropertyTypeName">Line Style</prop>
									<prop name="Position">15</prop>
									<prop name="IsDefault">0</prop>
									<prop name="LineStyle">psSolid</prop>
								</obj>
								<obj name="PropertyObject" class="GenSampleEditNotes" version="4">
									<prop name="PropertyTypeName">Notes</prop>
									<prop name="Position">15</prop>
									<prop name="IsDefault">1</prop>
								</obj>
								<obj name="PropertyObject" class="SamplePrefPointStyle" version="4">
									<prop name="PropertyTypeName">Point Style</prop>
									<prop name="Position">15</prop>
									<prop name="IsDefault">0</prop>
									<prop name="PointStyle">psNothing</prop>
								</obj>
								<obj name="PropertyObject" class="GenSampleEditPosition" version="4">
									<prop name="PropertyTypeName">Position</prop>
									<prop name="Position">15</prop>
									<prop name="IsDefault">1</prop>
								</obj>
								<obj name="PropertyObject" class="GenSampleEditReplicate" version="4">
									<prop name="PropertyTypeName">Replicate of</prop>
									<prop name="Position">15</prop>
									<prop name="IsDefault">0</prop>
									<prop name="ReplicateOf">15</prop>
								</obj>
								<obj name="PropertyObject" class="HTCSampleID" version="4">
									<prop name="PropertyTypeName">Sample ID</prop>
									<prop name="Position">15</prop>
									<prop name="IsDefault">1</prop>
								</obj>
								<obj name="PropertyObject" class="GenSampleEditName" version="4">
									<prop name="PropertyTypeName">Sample Name</prop>
									<prop name="Position">15</prop>
									<prop name="IsDefault">0</prop>
									<prop name="name">1557N</prop>
								</obj>
								<obj name="PropertyObject" class="HTCSamplePrepNotes" version="4">
									<prop name="PropertyTypeName">Sample Prep Notes</prop>
									<prop name="Position">15</prop>
									<prop name="IsDefault">1</prop>
								</obj>
								<obj name="PropertyObject" class="GenSampleEditSubset" version="4">
									<prop name="PropertyTypeName">Subsets</prop>
									<prop name="Position">15</prop>
									<prop name="IsDefault">1</prop>
								</obj>
								<obj name="PropertyObject" class="SamplePrefWidth" version="5">
									<prop name="PropertyTypeName">Width</prop>
									<prop name="Position">15</prop>
									<prop name="IsDefault">1</prop>
									<prop name="Width">1</prop>
								</obj>
							</list>
						</obj>
					</obj>
					<obj name="item" class="SamplePropInfo" version="1">
						<obj name="ChannelProperties" class="ChanPropList" version="2">
							<obj name="ChannelProperties" class="EMList" version="1">
								<list name="emlist" count="1">
									<obj name="item" class="PropertyList" version="1">
										<list name="emlist" count="12">
											<obj name="PropertyObject" class="RQSampleTargetProperty" version="4">
												<prop name="PropertyTypeName">Combined Sample and Target Type</prop>
												<prop name="Position">16</prop>
												<prop name="IsDefault">0</prop>
												<obj name="ChannelProp" class="ChannelProperty" version="1">
													<prop name="ChannelIdx">0</prop>
												</obj>
											</obj>
											<obj name="PropertyObject" class="QuantConcProperty" version="4">
												<prop name="PropertyTypeName">Concentration</prop>
												<prop name="Position">16</prop>
												<prop name="IsDefault">1</prop>
												<prop name="Concentration">0</prop>
												<obj name="ChannelProp" class="ChannelProperty" version="1">
													<prop name="ChannelIdx">0</prop>
												</obj>
												<prop name="ReadOnly">1</prop>
											</obj>
											<obj name="PropertyObject" class="QuantCpHighProp" version="4">
												<prop name="PropertyTypeName">Cp High</prop>
												<prop name="Position">16</prop>
												<prop name="IsDefault">1</prop>
												<prop name="CpRangeHigh">0</prop>
												<obj name="ChannelProp" class="ChannelProperty" version="1">
													<prop name="ChannelIdx">0</prop>
												</obj>
												<prop name="ReadOnly">1</prop>
											</obj>
											<obj name="PropertyObject" class="QuantCpLowProp" version="4">
												<prop name="PropertyTypeName">Cp Low</prop>
												<prop name="Position">16</prop>
												<prop name="IsDefault">1</prop>
												<prop name="CpRangeLow">0</prop>
												<obj name="ChannelProp" class="ChannelProperty" version="1">
													<prop name="ChannelIdx">0</prop>
												</obj>
												<prop name="ReadOnly">1</prop>
											</obj>
											<obj name="PropertyObject" class="RQEffProp" version="4">
												<prop name="PropertyTypeName">Efficiency</prop>
												<prop name="Position">16</prop>
												<prop name="IsDefault">1</prop>
												<prop name="Efficiency">2</prop>
												<obj name="ChannelProp" class="ChannelProperty" version="1">
													<prop name="ChannelIdx">0</prop>
												</obj>
											</obj>
											<obj name="PropertyObject" class="ChannelGenotype" version="4">
[truncated: 1,383,510 more chars]
