# Supplementary material for: MicroRNAs and Their Inhibition in Modulating SLC5A8 Expression in the Context of Papillary Thyroid Carcinoma
Source: Int J Mol Sci. 2025 Aug 15;26(16):7889. doi: 10.3390/ijms26167889 (PMC12386254; doi:10.3390/ijms26167889)
Supplement: Supplementary file 1 [file ijms-26-07889-s001.zip › ijms-3558049-supplementary/Manuscript data/Fig1 data/Data/Wojtek_2013-02-28_HPRT AIT NIS opr.ixo]

<objectstream signature="IXOS" version="1">
	<obj name="root" class="HTCExperiment" version="5">
		<prop name="name">Wojtek_2013-02-28_HPRT AIT NIS</prop>
		<prop name="UID">D93EEE94808B49A98AD035296EFD293D</prop>
		<prop name="OwnerUID">C6C05626183A45218341EE89EA1A5F2A</prop>
		<prop name="Created">2013-02-28T11:57:09.795</prop>
		<prop name="CreatedBy">5F4C4EE0E777457C81D27C781FE69519</prop>
		<prop name="CreatedByName">Genomowa</prop>
		<prop name="LastModified">2013-02-28T23:35:58.451</prop>
		<prop name="LastModifiedBy">C6C05626183A45218341EE89EA1A5F2A</prop>
		<prop name="LastModifiedByName">System Admin</prop>
		<list name="AppliedTemplates" count="1">
			<item>SYBR Green_AIT_WG</item>
		</list>
		<list name="TemplateOwners" count="1">
			<item>Genomowa</item>
		</list>
		<prop name="SWVersion">LCS480 1.5.1.62</prop>
		<obj name="AppProperty" class="TAppProperty" version="2">
			<prop name="Created">2013-02-28T11:57:09.795</prop>
			<prop name="LastModified">1899-12-30T00:00:00.000</prop>
		</obj>
		<obj name="ConProperty" class="TAppProperty" version="2">
			<prop name="Created">2013-02-28T11:57:09.795</prop>
			<prop name="LastModified">1899-12-30T00:00:00.000</prop>
		</obj>
		<obj name="run" class="HTCRun" version="7">
			<prop name="name">Run</prop>
			<prop name="Created">2013-02-28T11:57:09.790</prop>
			<prop name="LastModified">2013-02-28T13:19:38.826</prop>
			<obj name="AppProperty" class="TAppProperty" version="2">
				<prop name="Created">2013-02-28T11:57:09.790</prop>
				<prop name="LastModified">1899-12-30T00:00:00.000</prop>
			</obj>
			<obj name="ConProperty" class="TAppProperty" version="2">
				<prop name="Created">2013-02-28T11:57:09.790</prop>
				<prop name="LastModified">1899-12-30T00:00:00.000</prop>
				<prop name="HasProperties">1</prop>
				<obj name="_Properties" class="TAppProperties" version="1">
					<prop name="Created">2013-02-28T11:57:09.790</prop>
					<prop name="LastModified">1899-12-30T00:00:00.000</prop>
					<list name="emlist" count="4">
						<obj name="item" class="TAppProperty" version="2">
							<prop name="name">TopChart</prop>
							<prop name="Created">2013-02-28T11:57:11.591</prop>
							<prop name="LastModified">1899-12-30T00:00:00.000</prop>
						</obj>
						<obj name="item" class="TAppProperty" version="2">
							<prop name="name">LeftChart</prop>
							<prop name="Created">2013-02-28T11:57:11.591</prop>
							<prop name="LastModified">1899-12-30T00:00:00.000</prop>
						</obj>
						<obj name="item" class="TAppProperty" version="2">
							<prop name="name">RightChart</prop>
							<prop name="Created">2013-02-28T11:57:11.591</prop>
							<prop name="LastModified">1899-12-30T00:00:00.000</prop>
						</obj>
						<obj name="item" class="TAppProperty" version="2">
							<prop name="name">RunOverviewChart</prop>
							<prop name="Created">2013-02-28T11:57:11.591</prop>
							<prop name="LastModified">1899-12-30T00:00:00.000</prop>
						</obj>
					</list>
				</obj>
			</obj>
			<prop name="State">3</prop>
			<prop name="StartTime">2013-02-28T11:58:20.231</prop>
			<prop name="EndTime">2013-02-28T13:19:38.825</prop>
			<prop name="InstrumentID">28976</prop>
			<prop name="InstrumentVersion">HTC_VER_10</prop>
			<prop name="InstrumentName">LC480_28976</prop>
			<prop name="InstrCalibrationDate">1899.12.30 00:00:00:00</prop>
			<prop name="Technician">Genomowa</prop>
			<prop name="AcqStoreClass">HTCAcquisitionStore</prop>
			<prop name="AcquisitionStore">eJzkvd2yoty2pnsrFTP2mQcCikpErRUB2PhTEBp0/s5AVBBUVFT06qs5zFwzV9SsPU8yKkfu/R18ERkiIoP2tOftvQv/85Tv/8cxO2z+4x+X06n7x/9YN9n1+h//MAJVXp9v1bXqqtPR706XzT/+x31zudK//uMf/D/+83+2l1P7451qmR2Pm0Y93Y7dP/6T/5/D92v/bQs/O7TN5scG0uTnFk117X7u47luNlf6/Pc2//GP8YQ+4p/HZnabw38dW/C17f/5cNzLaXfJDv+HI9nsDpv3UQj/4sXPjv+T+xfH98vZ+OdR8v8vB0lnUGtOv7ztlwMe/fcDDqoDfeqUE4QR9y+OKtgc2n/85/8z5kRek/7rP/lfHf/nD/HLN/jlRfPY7S6fj5pMpH+xQZg1VfGvzxputvTqbfN1GMocJO6//vtX53hNezrutGxN1w2d6f/DZnR63FN17K7/+M9V3yhoOHOP89bVHOG8ZkucawLUPl8qCOJ2vMeV6y2Zf7HmHexD4FH2hjZ4x1OQgrhyDDR2RgjBcc5ZIHPhCZfCYMcFXGiU8GxONRriSOMCd+AroLSzNTrW2aoDMVUt4Ev7joY9D2o/nmkKPO/FAuezFjkv8XkHXsLaRvdoKMzLpacIIXgXdO8qsEBWqwJsaJYon0aMIawaHhSjZqiMpxrn+UHJw24KIrrC2au93GIpCPmaQ2e5tpknBC8Rntc0w2UfBTUOM9YB628WLgerigXwMFNYS+MSzZmeQzC1UYL52q5RKx8GC+4BnYwxdEtc1fuA+acHNDAfpnQ+xFUM/vN+aMHUFyYu753PeRBAAUztx+jGrx3zxmj2MHZFA+XFOoMgUesehMtuQ9+k02q0ol4EASwHndcNOWz2BwliqbJQ0eWEee2O9dAXSoPq2EiYr5h8D4z35yg3YkX/Pic8uEIdoJEyncNIP/TQdA8B5XWwgGA89Xv4eXUMqZro/++6+/mPPwUB/s9AYCaNZv8OAlMZ+PHX/2Z/EgLT3wwBzykMXLIHXaSF8OrBiWQX3dtKqz05Vkq4ausjWp7rgH9jcxGacieieittFpjhvoTckBCNPo24wGioiPyqkNC9HPdcoDOzgPbgHVA9zXUWxIpvwT6oN7gYnxbMY/ETob5RUc7ZmdX+0WsQeFMKUF8KAeeJo1AEujAIAtpCqYOd91JgPZRbNB4jYF5tP1Ow+hRxvr2FXJCeDinYtpwgXGd67XvBU4G5Ox6itZwjF2x4roNc3Y3RSidO7emEDLjc+T2aQwxZ8Aq1FF7PW4grwW3Am45F5QMBo7Bz5hWoaiDGCUGOv5qAz/wNwWO4QjWoQ0CN50Tw6i5At2VpHST9kb7f+ECQiELGBdmBSTC7n1V0hrOyxtEmJSiurBVaGctrTxtoDn0tu6J3PXRA8VRpgJzoocItAqDvbyCoqb9Eoz0nHO6eBAGlLG64xEPGUIfIgpE+WeHKMxsWZHxagLhMQlTulQHBxhJ4aI2avv9aWdT+aUJQ/YYQEP4IBGbTyXjyl0BA/s0QeGrlEq3BLaBO8wINgn7sorUodYbXTGmhFsZntKrBCjxDAQuWDKa4YBuCQmIHDWw0MaYiXiXgZetaAo4d5qgexQb8oZf0cNNmDc73ig5BXj0tSNfmDwgEU+cZwstNeHSuQEX4gLAAK+1ilFczxmFqHixY3ewFyppGJiBaPg/n8eOIxmwH4DmuinAUtRAXMyOi/r4WWigSSNHKCQKB+3pDwFMUVDbo10HhUBGetvYYlYvs1P4UCQLctD2hfOWi2ltbWgtCuMjQmnkHDieKlcJqIFe4epo5ePaK9rfdzI6/QmBSloj6bhRyWExCC9aoRDgvk4xD5o9of4OnjYv9lV53L6EGfTzQCEp1BcgrlgVWQu/XFnNC4WWvFSDZuz1qwBHEHi2ZUl32DJ3jOqi94nBMYa+897eepeCpp5oHpvVPNNyUILWxoxTc0SFCbXc4AqYXkYfNdhwRHmqD+eM46kE+cSLORXNRByf6s3xHCIz+CASkyUic/h0QoG7zm+MAr6zQYTLptHPlQkj0GaIdHfXaE5KSinwqn1G+WyvmmYfaoQqTZ6i6Lwdw/Hg1kLplgpZ2Smj7HV3kL6PScaGaB+a5+0QCr+BqhHRIEChelQXnZLZFWeAXDM2dGsLagRHOHwkVSR83Dei6kqIeDEPmy1aEkKUzC3XBVmrfjUlfOfftC4o75/CRqg4cmJXiok5ihhuXOl29tjOCwkznPiZQA87RLpjP4WEXKsBTf/8BgYvOaR8IzMdqDN5kSjod8tWGINQfa7TTtAE5JROQw3nGecNCkYBI11JcOZrgv4bzFKZ7DBAMiCDYT0MHdl2RorOnovSdl9GB9RAcXDwfEXgvmUfA00BHxXEq6twBQYA/WAGqB6cA3xLCho6X4pO24un8SyKZU1IpIf09Tgx8IzkWHwjI8zJlHwicBP6FWtDnXMAzvQVt98xQfYxOEMyHmQLS8hF9TMCD2YH/QODLBHDsqNJ3hMD4j0CANI4T/xYVUH8zBTY30UW5C1iN0gpS2Dw5ak1GS60UTn0D93x2Rc3PV5zPnQGhEk8zhDYknx6LrxYmtyLH1VRNIdg2dJU/LxMKuQP7UPtju9Vgq4wb1DzpJwUo628/KoBlS3lAyx4irrgyAqzbsIXFe392qFLVTBeH4kMBcyIrZMaC2sH4uWvQDJ5z9qGALvMZUWYf1yjsyPDHawLVSicKeC4jf69tR8X5K/5JgafNTVC1lg7n57NaA3uhXFC3bKKIv9IkSKXzlqqoP4F/FtP2owJL0SAV+KKAzEyiwPlpghd0pAL58J1fjDCq0biGCGHT5ghcvoZAD2IeInPioCIPSFXWAR+C0m8MXDV3osBzLzrwhD5CI08LhsWIbz8UcAKigO9mpDpSVMa4tDhWeyfn2HwoMH+JlDeyRy0SOxQe58J8zYLT4dABbtQCFyv5VPvzydmBzN2FaEqFATgT9R7YwxbRfIWUB8bh61uqgPhnKMCPpn+LC4D2mylwS3rEVXyi1Fp4dQEwZz66m456qTHpSbBPrPu4gM+tyRXmo/EA7V1LVfQVCPZHZY2LeJWyDwUaPbNwfuSOEDw60QLdWu9xcei1OggflHK/KGA9DepFXy5gaeYMjegRsV8oYMbzCPxdRhQwOs5EM5krDBP27GBec3sEVs6ZFw99DZquyGj7Y1x7S0WQPoHgQ4F7TRSAXUrselRB7TuMhL1ECjRzp1yBv3wyEu49dmhIjCiyvx8o8nRCidoMT7UXt23/cQFlJGXsMzRoeNwZwV8b3McFpFUYfSgQ3KQmhEXBr8lg1lSVy/1RhHbxpsBeJ9eIozCF82phoLLeVDU+9Ja2t8OQAsSp4Lw80/pPIHD2I50LlpbvwEmVUpxnEuP8OCC3+KKAWcQZeOMJucCxQB6VQb7mAkPSRYj0aovG6dhCEF2Ij1+BwIm2BgQcT5SowusETbVdcN82EPyr+Yv/CxQQhPHfQoFfIPB7KCA92wCV6zRkeOPqEqRj4n9cwB/MsANOM+/0erTicLer0w8FrP7hcIGo7nsAQdmiEhxSzuNMPoWBOlni/B4fGS6GlvOZIPhQ4J8uYL8ciqUVkEGEu/EPCgSG2LTgZ80a5dyk3nmeCAUEaW18XMCbvaoWzAQqNPfkRJjmRIH62BaUELiEqLGPlQ8FFFsiA/6iQM2VGs6TY8AFec1bUDwp0dibGSUcaowOPIZihwt/E1Ms30UajMrJHq0E6UiCthVBxHGFtjbJmC9Me/FDga9EEPDVq4DCb2JUkl0MfuRSrP+igJIX69rP9yMJ3M3AQVVZvSlj0us3WyUX4OWq9oVLS1XqFwlqz8GGeeMuFGG5fpALtGPq3UlaOVAttRQtUQ4Bm/2og4mhL9HYYQaB2xHVvHsxQnfEU+YZ7wyFKCns0KiwJSqGWQr8UmYIu9yAz7BAspAnqLxgCd/WBaZ/hgIjnp/8JTMEv31cwAwkhm7shbW/CbnmQ4HPuMDjqvygwLJIVpxnx1CCD9wQV4PlCjzrse9gOGx2KJstXZXTtkkhvtBVOp8URw7HR7rKRxrboztuNPaLCzjijRLB7OSnMBPZDJftiIzasnkeuFtffCgQSFO9BHBOlDAuqgLBya0a8FSOcvpJVLmPC8x5Z4vy8hFz3rw+ap9xAYiIAv6KqRY0607HVX7+SYHZYk2J5qquag/vHIK5wgfa+iEBHPi6A66v1rhkfcv8vUgUMJA+Tw/GGfiNWPJQpt4Z7WVpcJ6gv0oYyFSldnt+j0s8+BKmN2WDK1YUgOfKVD4UcNIkgcBPmgIqPzPRdvZVHUxeaQjRRUw/FPDVISWSZkwJ6kOBl/h0IKJaRidfhCxww1EPi0u2xKXdkptcS0oYk7oX0Q2nRe2X3NGCbKjucHmJWi7wpEn6SQRf04QfCny5gLp9fGMXmP0hCkiz6V/iAgC/mQJZZUU4F9+jc5scyDiNMbmB3FMvdTc9D4Oz3aMsX1zmORZRYnZpFVyduFUdWGLQw0R0KoSXntFVLVEVSLhxEFT5BLQXMQUlffx0ga95wq8pAvca0FX45QKD205C/aZEnDfdNCK4urhBNbNiCOSL0NJVuyODPs9k7kOB1fEt9ZeXWlPvJApUa6VC7WIktd9HsQNDz87ReUhG7d9qosDBlkx0jDsD78w3VCX+TEJShVWN+Xt2z5iHT6KISO/XVQFh7ekN2iuiQJD2rfRJBPNsRJQ7LxQRwsy+fCiA4/O+hA0LqYq7V1z7sqI1wG0sotx6W1DVTX5SwAxyosD00pSwuC+IAglXcdi1aQqHGZ+hlmy2lCA8QQO7lw+o3UQ6/+uzj+AYZY5G/v77PBYjEfyuWqLyYBkXwFlLYaI0E6KGtwGfGQaC0N/2tP30DP5TmBQQuSbD5TOihPGVCFYr9sMFvi0FpD9DgfFMnP0lLvDbxwXudZtQbr1FENwGXA/t/hH8GB3kpL6Hq1A/cSFM3NofHbnyf6MA/+RrdIHl4EUK38GMF1aoJ9WJ+TmKxScRLIs7USD1VeuXcYHAmpAL5F4ho/1k1EsPbiMBGBolhmJJVbWw9e5DAdUWZc7bz6oCYqnefiiAE+snBYzaSogqwsj5uICxkwyGK44SgW4SBazsxsB/mSFZwosSjSMV5DZfLnCtrRcq1TDh/DUIKezM1QHdc99yntdOFDhLjx06NZcBPi8owjoaXz/jAh8X2OpajlqhUiKx52EHzSYtUT3vKOdPq0QD3h+s0BnuEobnWVjC5HiwULncq/pDAUHqc1zN8y341ku3flDgMTGYN1pUIXAjqaDjzSPw7GssQs8NyLXOu4zz+lVYgHhLJ2jLzab2tbMRksvoNbmccq6JKlnzSQRfFMDrM2pBFMZTXO43S/ZtVwvwf2bhIC9OBekvwcBvHxjYTvqILrMVKfgXBsIHNY8vGfhgIDTghcuH4YEvOqyFxalVUdHjFYci24ugef0BrWKfs6CoGsLATnXRSaj4vbHa/lg56CpHigRf6wV2uNuheTksOFywZwnqSSIMaE1Mzb46aCAazg4XG4eCuj0T+k8ksKSJ/J6qo+3TlG3RvHX/JQOs2KOzdamMW5HK4OKx9QcDwQ3ekwiltcBFLrLaty+k0LVcU6SRXi74hxELQXMKgsHNSZnfRnoBne4fUe78M2DUT7RPJJBL4acMfGHgM1U4WQUNDKfWGq2hTpFC4MMeSqEgOerLDQtiP7EgP6ortA73FPxs3vRweK4WaPVxxQXjyCpgvywKwlC3rQMfSEbS9axBXZ4ZNd6WJEtfGJDFkGRA2MTSBwNwPGQcHneEgTHwEsnWaMPhbXCkIHJ7T1dgc+aCw+7cfBYNafyS4PCFgXzPzVAbN8s6SE7V98TAn1k6yE8mHCf9JRgY/2YMnNdKjOo+ijj/BiCBC94PDPhjt6fus31w6Ea2B1hvCANHtQQ0pYsLmIlzEeQsPeL8+czrYHwI33NjKxdV7Xzi/Nc8bX6dJfiyAVs9lbg8XZeA+w1197Eaqiizjrop+JEGN4O6KRSEgSBxDtIHA4o5VCBwbv4PDPwyMlB2PV32XpayQLHiFPjE+5EJfmCgxyVqkcQIc4smhIFI2FltT2QDV44roDh0As45izAwM4SGMBGdcB74Z4Y8+cZn7eDXyMDHBqzc/IGBYPqcNyBfpQ3ZTZjUwUyg7+8LHWWgOWEAs8npBwYgedLxzaOGh3hxW6B90vbgzTZWCcuA3m9O79vaW0dCCKvGO34w4J8nlAmaGW4+NuCfnKP0Syb42EBVpBJax/mW/j7ysQFJ2DRoXU8Xwlg5aSExWIiri6vX3qI8tICJOcPF87msffM0/5aZgP8ziwf56XjK/Vsb+Ca/I/jdoaCZpzEusjtJuSAQBsyE9NXinz8xsL2aPNo985jnMbKFauPMUfefhItJsZfgluKBovZ8DX4V8yLMIPNwya4t+MOZ1XxswGbdf8OAUWpLhoNCbeAiNCqqlpgwbwCCA+a9LCkUrAgLVSdIn2mCr6EBzIaEoI1db9Dujj9tQJ6GB4Rhm9a+eDVKyBhhwA0JA57DfAeOYWrjMoSQYe1S2ezKUkajA5d9MOAyZ4yGmKdcoJ6iBvJFdkJ4Ps+1XysT5xMKDOGZcli2Cg9ezHUk1SOTMLgjG1AcfosrLyUbUUYNYXNBGFCe1aYO1tXJAWWqEwYGk7T2XJNen6ZUxl8Y8NU5YeDS8DuKL8UOPH10COHYmQfUF9JPG9hyKYWo641s7WGaymcJ8ZcNeFbUlPAoJzKaVritke2PLXSlekQHrheG92nWfTDwSyj4soHVLLAJ5lv/Wy4c4v/M8kF+Nhrz/9YGvgcGfvs8wdOUEroshJguOyvUQJntKEvmvAGe9UQqwzoRPhjAg1D38MgtwJWuUxllKiiUxcsWrZ29Zv4gPyhw426IKnu0zJtIVgv7vq7Rur8IA2VI3fkLA3pWk5Qu74SBmd0BLhMhYUHGRRZdtj3ZQ+Ul7BcMfMYGvkJBrsGPUBCwPWFl56WnDwa8ootpf+tkjfJkYLzXCFA3PfKl88GAN3vyJdh6p6A82Lk1CklNocRux7gsLxkLwkzvQJptWtQS/0xldl7gZ4RwcX+l3GeeQFrL3WcRsSdF8xbKrKAyNk4peAZdRXBQxQMur/stC4QzYaDUFi4uLSNj/vGqSXCpVBvdzWsPAT8WS7hfFMJitNwx/zaJClAtRjbgDQzOi6YV7fXU7X5gQFFPGswnkY168czBL56EtWyykXFpCjtAJyS8xdfBAeWkv9QeVy/6XzAQ1Deyna+xASvN7O87W8j/oQWEksALf0soEH4zBoabMkWd86j7bs7NDwyoZ84A1HYkwVOOG+Fc3Hq1h0bNg81rOmpS7tZBtuA0WPTiBZVjua7x5Ogk6bzqo5oEbe23mtV9bGCltxoLtkDdWV3a/80GvjAwH2pJ7Q9jkuLzq9ujufdJsnFjKB8MfI0N+OHlWUC74tZoi57KftjA/v2zneOEpP24MdqPDfyCAdPqVuicF+/pUKTuOZryKlrdw+W89ZkwoCjdBFfBKKuDZnroYTE5nNFcPS/gPfxF+Bkb+LIB75aRHUHyuOF8bprsEwpUt6EQI9xJ+p/ngwabvXLEFRIGENQxQpZTSNLni4xhdSNMbk+ZjfYoIhuQG7EB0oka5+15x4KlQ9LupbsT6qVMtuHM1AKUjjAhr56EAT4nDExPC7Ibw8vZxwa0uargYjskmxinBg9GXJ1QHXGXGltnIn4mCr7GBvyTR/s31usZmqebzb7tRAH/Z1YQUrHMxvxfgoHfPURoLMvsg4Fg0GnWJxR82QBOy14CO+RENPa1V+NxDXRZOd1PDCwKoLIXwzMux/cCAmElWD8wsBdaeodu9R8b+GXt0C8YaAK/hUXRaZSlkxQ+GNi+RAoRDUshUIeGBX25/hEKPhhoRqxAU4h+YmDbdu0HA163i3uIvXVBPfzdTW1WhWC2vItmuwq5QNOaFtJ9SiGkVDwIZiHXwqEqp+gIPGGAL3QRLo/D5YMBjCeEgS8b+MLAxwbOnvcDAzh4r6NWT+Ie9alMoSHKDxbEc+uEzrSmrB/OzRAOe99DJQ8zDtuKzs/ypTq4yBd75sdrwoAZpe8hQW9XfzAwl2rCwEX5iYF7ExIWt5MYcF2bGrwisglbWue1f7GbBiY7QSEME0a8dmaIYHbnE9paeOGCUUgY+Fo18Bki1IdkA63FJCSp/M4Y+DNLCAVOEsV/WS7fEAPib8YAXvscF05F2fy2ahyYyjVdNs+JwXCnKD8w4NxKwkCrNApgmurocHeX8yd39v6lnHOl7j0uwLupEYJx2QQfDASK0PafHxV9xga+Fg8V7vpHKEDbqjo4uo2BS65OyRnSKAXVtBpUD+FPDMjdWv9g4DNhWA25Hxj4TBgOV/0Z1cCiMt7fY7IPRhgw74QBtLmfGFBZHDG/H4UtPCSyj8VT98DHou5guOxnKIP8voeAdBAhrW9XXCz9C/P18yL9JRR8hgiX4fqOy5VqMk9R9oQ5razRnZoZ+OlMt8B9YYtm0Gy5YDohG9iKkYf2Os+Zz7MDhfbgPYGIYwJrZYktyFv+gO5rTBgYynoPm/TaElbmZBuZrZbwLHGP8+ssZl63OVlQV4KDsHHWhAmVb+FuRmQ3Ku5qb7EzFbBl9YyKsb5CECZL5TNhuFg5ZAPqRm9Akq/fHgN/Zg2hwM+EvwYDs9+MgYhP1+gcOJLywTPETygAe2QwP1IrBbiDN0Fz3SN1631IUnsIKatLS48S/R3osvb4G0mwX3C47AUH2LYKcDnJz4DFMeU/NvAJBV9DhDfbq3Cebpa1n+aEgVWimagZVcpQXLyz8RsD0EQk2Y977Hww8BkbMHK/gGMA1O1H6582MBg51L0XbsYFuU/d8LTeFehkA8ru15ow0OoKonVOI4arpOlgcgnJZuZjwlo54Hior62EarggyZ7fDhJMzm8MPJ6X2u988p2ev1I2D69p/Zkw3KB9R1VrTQ53930H+8O7m59dCiNbKXIALgWVYfgiSc8CcpzhPEM0uENOxz8h25lJmYsL/rrngscg7QAa5YTWvtxxvlRFPH0+XNC1Ndq/4ZAtFUVXoxHocY3ViDCg5dkPDPhzRhiYt5s5yheBMABWosE4WZwJgPK1xl170T6hQFlbZAPry6GElyZLn7GB74uBP7OIUBAm0r/HwDcZIhz9ZgxsqrBA1ZwlXCDIhAGuvoboKGOyga9Q8IUBWxcQsOUIA1oiWqhlnUcZvOEQwjS94WKcb0jKo0MKRnhmqD5nhIF2Z4mfpcS/jA18YcBmjyXnZYL6tgW0UBmPSepfM6GE9FoeKRTEVHbtcIS/LB/6hILzuV6jPF7+tIFCcjp0ukNeo1CdFNiweoOqNaRufa5pe8u3/I8NIG83PCDfWWhUd2TBcQYS7MtuiLqSUZmarqEAO0xuuDwTBoKLvyg/E4ZOf0zZJxQMI/bAhbf/3zHgz286fjCwSAOC6elCGBinG0Rnd1mT3Uh6ChZlEgoNl5qw+rJ44A2eyv5wKskm4pEG+2jdoftcWFS8m6oHlooNLvqv0JaMHdped1DLA8KAf9c6UPe6hqurU7LgxSUWdfvzFe3u3IG3zy/OZ4hwLvs698HAVyhwqinZwGiz174lBv7MKkJhJE4mf8vYwO9eN/Cq+S0u5JC68XDUpKArdYzKVaVsXQcqlb3hzSjLLpGy7ljTIMney3GOJr1qy1wK9QgfuMqnm9qfJtTNd9KToWZtzmQTZisBk3Z7yuI7DX7cc4jj9mjF52X9wYAmdEvKukrGEIeUjcukpWx8ykiyL49j+sHAYjuS6w8GvmzgCwO+1PgKFE17Q/d8ymsvn5IUC/V71R8MTc7/Wp7UHggDZrSJanqjxkPZiytUuZHPCDaaA3Xpyz8wsMF3CNkMyG4E/wqeWGU/7jQwP57JTr5sYJfvelSKoQV4HLzIJnbNCc3bjmxEXx1CeAYdlfHxjYHgdSrA7YSAEKpQaBqpJOX++Bzi6nFvAF/BmTDGWXT+lgVFC86JQ+CG5gPNUbBg2D98CQS1OKESsAT8bJI4cKwHZBPSaF37930jgnCMDITOKLmAqacU+v3tTqFE7LigaJflL2MD/mAWlbA4eIMfGDAer2+JAeHPrCIUxuPR5C+5/+BvHyK8rZ0Nzs36Pa+dNyUEKYt+YGD4vmtPXsMAl0niQ6DcQgc8SSIpnQ6R+rhVN5BNyheCE21Z8NwKHQSJH6ElVOfae4mp9OOHRV+rCL+GCF1+VlO2dt9SWvkiRDbvoLzPMg5LpovQdST50K6pu9aKUYIrJvoHAxQaqgLuDpejI4sqfH5euJa7J87twZphyJsWtO37LkFMturgpKkdWJMwwJXXxOD5Hf++FUEbUrdeM3IWnbCw8BcKLvTrmnnXikIIxPqDpP9FUj08Zy2sUsKKfGtT9lk34GbAoWk8aP+PsNYArukR3eKQA9qukMJ2ptwR4nDHBdll3EB31UPUh+17lZ90oM+/RBlqVXlgvhKeC8iEZoT2Xq0odGSxCMdQnqBaVzbDjA9KiKfaGbX4vQpx64xDEM++h9Y0KQiLuq7B2dws0PL8ivPP/riF/bnq0Zw7d/Df9xWB0dz+uXxIEPUCroE5RGOm2jXGk+BbhgLhz6wiFMQR99fYwO+eMEwU3KN5DqgbH/uwhaczjnEeaQYXOKBqsKMiRTtsqHveY7KFVaQhgjHxmXfLgQe9VyZozdUdBA8zVkA3DzHaDpw531lk2mcV4QcDn+VDr/EB1aFi1z5MAw20hRagPcc1lYVEfe2pUXe3ux2VVeyP+s9MwRcGgov4TH/BgL8ekQ2IIo4oBPQF53HGKYQBnxzQNtQF7f89L34+lBR1/C5mQawKJP1R0VAZ6NRdV9qhg3Wjq+jugbr1kBkhxFb0Qr0OOhZwVdb/WEz8xsBnwlAL2Ri1ibQgmxnUCJrWtbi49TlDsaJuO2Alh24jlHVgQdLDozqkaDy7XY2H+yiEa1E1aGrdiUMlm1qQrZ8KLp9qTRi9j1Ng2/cvoaaSS/ZyJduyWNvj0niHjjM3LkBYRoS1bbGlECbqIeRrwcPlYlAzrHaiBo08EFE5JT2H9/Gah10CMdnNyWCfCcMvGzCCyK6/bSgQ/swqQmHCTyfCX2IDv3tsgHt0B5xPhjl4W4sXYX5+pOgGtklSbFCWL44ideP5OiBp7ZoeGs/JcLHLGV3G3vsWGsuVgtqVo2zqtaMGtqSuOGeXC3Xz6eTHLUc+YwNfoaBk8pm6Xe1w3o4FIbBXs0F70m04L1waEkx1sovF5LLm8FwllPV5puP8+ZDZZ6agq2D9wUCwCQgDuXkgTOFmB95yRt13q3s3NBrdoSwdvRpYVmKCymEUc8jVugLZXZBRsW8bzvcrkuyVfwDUo/0GcNzGLSiX2whX9+DGAv58UT428DVE+GOmgBEWlTK2a4/1jLBwaM64qOScJDwg6R925QztMtsDak2rges+d7gYFhUX9MeTBkYUTdCecV3tLY7XFDQxc1Af90dG2V1E2Chh/f4BVMTQmEYKNJNGRGMIZDuxN+5hBYMUZWW94/zd0qCo1QoFuhvvWAeFKkrAPaYa6kdNYP5gOaDu39oZOs2YsL6a6x2I45bOl+B+Zwz8mVWEwpQb/3sb+P8oBg5+d0HDoMvMOy6jECZ05lDZlRaFgIsagnPSXLQuXVgHvkTZt7bCEzrlIGFBcxJCuPe3BWV/d8/QtJMQzv1kjabHX8HX9XP6mSn4TBh+/bRIHK17tKcDlwWv85y6pe080I2elG1j/9TA/VoOUDGmW+ZFQFn3png6qjfh59jAVWd0fAancMFQIQzEiWqhKe0q8E29JWyBJaPmOsh8r2U9XIdhjubh/QtE1pO0uy86PnmeNDUeK1GEXqoMnHNjYlJtJhoks61M3497vGcylsXnniPu8pbWnzsPwSH10FyHXu2BcVDIFsheVqOAbMY7CD3shk8dDW/XMK9w2w6YK9xQfgpHCkGOSRi57DcoXzSBQk206cFRzjWuivRa+6K4IKzcVBtBPpfMG73ofGzEg47OqNgxnF9FB7h6ske1me0Ju4fEIkwsXihLy44L9sGlhEO1XyMIOOC8JHq0Wh0nO3Trl1X71YVCSeKUgHKgUbyLGcW574iBP7OKUJhK/PTf2sA3CQW/e93AmgoTZa7cUhkfRwqcqlOFCsoL5tmlSt10z+/Q5NyUC8pjnMJDeqokyfa29u79WAM5XKTo8MsDF1xHlgOnV1bi0tI75rmTSfsrBvbN04HusR7gqu18zn+ymod6vrLQlZwDBE5gdWDsBRPt27ICbyqT5H5hYCFxcv2ZMPyyAUsZqoBqUUrwwGeGq3jbcGjsMgf0ONzgfJqltZdIggTuNdzjsjxntbfrqQye0sVBe9z1nMdea+qepk6xB+70eYfVqYDN8e6iySKuDoLLDKHOgMpOftD3NwaKBKfSuaOhzBLAm0+2YtZI0n53NuDZ65iONz1ECO215QIzWPCQiVsDlcWAsvpNW6RwtMDDQNNVLmr4stBuu8sSF0krMJwsHR48JZvh4rW/Mi9dL1MQ55sYzft0zwVNOdHAtxYUguTkBKQxYgjlZbRGdemNCZvSIIXTQlZx7YoGhMXzZWnXGM5oW6HN0JrRh0uaZON8viIb+7YY+EOrCGfT2ezfDhF+EwxMfjMGnPeNsqGIK8BCMekCHrMb6hvRrnEpvTTYSaWEq6Dc1UGokZQ6pUASPw8PZA9ZS2U1OvA4982O845hrkH/8C8oT/R7HfCT3PncjfTzdIL7wg9hOVVitCzxPeRmRi3otdpSKJjdwLtF0w6Om0mKtmYcOE+7U6j4DBF+YaA5PMPP2IC2uJENfIWCVzoRUfb5juFCXTswls82hQ6xJmkPrAZCHV+oaTeSfnV+5IE7ewF6Y3nO4tDsHW0jqgnqud+AVz4tCzYz94rLozjl/IlU9OD6XvPjnsRrqwphO1IDyvKnisNHnIpwGTRjdDt9BzjQRi3cNpMnOhflCWgtbAmG1ZJHmF2kGt1LoQEvNQauO9/loiLnFW2qrk1ENZ7XkbfBVFsOZAMzcScDa6YPSzuyp4DyOLqAP8iWPYTePsdF0Tw4xCgvIIvWPqa3p8bFXVzy2v1sHzF+maxm2B4dbVs9hriUl1gHzTyW4DKlkKS94lXtH5Wg/JYY+EOrCKWJKP0tMwW/+0lFSnlLUI3KA+cfDmJDyVMjF3hekWHBMQV6b7VGowgpe/arjMpWyV10ufGTC0bXToHD8H5634JsAp7vDxBwe5ihxhQOEPtZCFhxJ7TeP23xjKAqYWoOVJw/ZCojUaHszMKgQvP8mDF/OxymYHCHCbrP7M6CJSXyjw0s973MUDHVFJ4hy1FxC6XG/ZJsYMbm/XsV4aT2bOHegn2LFXTM+wu87NkRNuSngcbmVnJ4eT8v4fzAHBP7xFgYjrVGy/tDh/N2dqk9+TApwCabpy2GUIdLjuLFQefOqGxiyv4T/tlCwOUGrrLHvcbJvUvBPG9UdPtnxfzLJaGCH82PqKW1XIeni5dqA+5RYl4YS4j27k7SvlYRUt2WHDPtlPYPooJJ4yHHVlut0ELOWaBXBR6LlRGHmr4ybu/zO+K8k7PhQTiZK0zqi8zYeOCGwKR+hXHbhly8PEaa9gj4A25JfrjoffMh7bJtyc4Oj7z2a5a0ZAv8A2Vt5L3vhxB8yycVCX9mFeGIEwVp/JfYwO9+VlGVrGaoWDvq3k611uCZNy0qtwlJcPrQeBgLW8rCcc+BX5sbC9rBycdk2M851gQKahWYJYan3KjDLCtFzVfmBcqKOa29NiRJXZnmFS1ONMG7VxUPYrS6oqE63fsBXjbZwiopMZgtFix2tk9ec577F9pyNKCyW1A3/FpFOPdeP2cKHmKdo2NXCvfBwGJxbdF/MAviJniKmlOAi/HjokM4Np6KluwWFWFsRhi7GucQ9E21w82TPwCLn62oLadDH+dbWeD884ZCwlG2B5gTC1gknf1OE47XJ1rZasP5gfoq4UjpAvPniaRenZe95syqFcrG7MBQzim719ljh4XcOHUciq9Wm034DeZVt2GsSxmvHd0LSbt8v9VRMrY7zTo/F0gA3AObrNJGm3vnEP1xVTPWT1pLa87siJ7uGhCFM1/RtE0ByMxuBSzpAk27FlmA0TQ61OF0e7a0YTioMHqNXxDfHanXbs9N8L4f6fF9G5VUguS1cFG3VwHzDJ0LvyUG/swqwhE/5ri/JRT87qcVaeJwisBxw3cooO7HvE2KxmhYcz5/OjWApRzSZZwCF0oulVWxLGNM4T3GL4z5Rvu67Qhz9QTCYxk5GpX0EvO3fTPN6BVtfDtxuHxNF+DPq3kJXb8doaXvqVu2zo7XLlF6wfV7wjBCPJZa6VJZbw+mzSJntE+1f64b+IwNfNnAZ6bga4hwkqQCJi8lZ/HrYLRakSs5evNlBjFEcaiJ5hzfjzx7ssBQixAOaZ4hG25eXLhBp9SeDVtisp1qLFo0j1abHkjn4/xQ1uFwE/XahC9UVBvuPYT5fuTYPHRS9K4bxoWPUG+1I79q0DnmFGr6/UICU7FOGI3DEiL1laTa14Rhds6vjNVXMdRsSiaYOO2EY8vgoehmJAwwAekB8WM167VBvl2iD7sXRLPBjNeauyRgzj9TFqbHQ6rV6ZPO76ou6+h0Ozma29wXiCuN46Kb3okaf9oWmB88BfKz/XD0qXtHVFg0YuQEdgqb9y8dlBOmzNdV7Xti4M+sIhwJwvSvwcDvXkWYF48eY8eya6a4L14zdlQmjrt/1YjVtIWD2aWYhBhyYVjpjXZzzjlGIBwYE8u21/pK3WOq+EcWC8yStHFhTzGQJghspHGaNo9TQLcdrmrPE7gWHuiNMOZISsP1lafmtlwdMFGylot1/dxpytAibdelLRcLL/OHDXwtJv4sH/qyga+xgc8Q4fHl35GdwjMLJ/xZ0pb9qsaofV2AWdkl1PJ7EmDGX9Q6cl+I2j6cGdipExmyYrML9e0JNcxeaVhH4pQkvO6eY0RzduPYYLcINfXab9G1z4ca76O4g+C82iI75AcuekmLVsvsrYswzcl+TG5lweuxqLEY7m41C84XXltOYh3DeziBsDvYomYE9hKPl0JhaWwTD8tw373vBTul86G4odadjiJuZUVmWRQ8ND3LNg8kTaHzg68s1ObqaoibaXKvo4OZ81p7cScYJmu5zibHXUl93lvgZWzpXDZOKFPU4pVshLMsFl3VXaqNUk5BP7qVNWq28C1vO/LPUvy/iwHSAf5vCQW/+4FFW14b4Fpd74AFr1OjraJrjWkn6HXk+LtSs51bhuF4QdI5Xp1TDb3Yx+j6fNVhcZM0TT5sYwxa8VVH5lJSNKM5zzGzbhXEeD9RN7w6JbqeEFG23ekSvLRIw00k7CE8bdJSO3l5iqlV8nUcRFKr5dykQQ8m1zoawDTUPjch++cPjV895AhDTQWvvBMGxoV7xPX+PqpD4Xij7j+4lLg+Lid1GO/uqQYVJf0IeZ8LhR3fabEqZ7i/jcneR3FZ6lKxcbG4zg4c6/EkakWy5TE+qRIX748Fr5mvykb3wu61L1wnKbgsSHDjDjkubJtbqmk8ZfVs5i0gXLm9qB1nbkzdfSUxdqbGrLnb/ISZtlNZEug7TR/O7QjLhQ2QHlkv6ruAaXg+2QpLTNdL9VCZLfBAssPyOClp+930jLE/HHOxNSokTbjeO4zThcRFC7g3msDLDl6bAuok2GGj6yduiwenXHDZPMdOX/MFh8mkKFjkTTlF+1o34BMhIbAm1rdcNzD6M6sIR2OO//cPM/8mGPjdNiDdbx1l6+21jpPTstfWLxyjz9cZY/oGeq0ILyTNV+8F1EadRossWcGb1w5Z1Ok7RX/uPBXPm6HEscP4XmrLmf7E6CbfCBv7S6GF6WSBSrmuOE/PrQKi14THQLHvXDw8kA4IXK3g/vIYcLERuGQTy61HmJiO6TK/bVLtlx8af4WCLxv4wsAnFKgn6q7lrFLq/PjwSt2a2zY2XgKQm5cy1evyXGEoRE0djuJM04b2rsHd3DJYyu6+o6N0XGC2q7ma+bgmG7jPGN4fucZSXaD9mUEg4+qBMsRRNbRgdzkBHsqnXOfj867XZUmxsdgoay5WLnqozUKm4EWcEGbGce/oJTtOcYsDDdLzSJZ0Qxuvscwkrc6OjR/qc09e4UHL5yxZv2Re32UnH2t207lcnvStvrifLNwvjypLo1Iu9LVJ5+OYzuZcUt8IE7tTEuPeCA1I20BF/TAad3jKXIfly15VdCXzCWuX7lzHFX8iO4kqD7f8dMrIytbfcjHx6M+sIhyNZzPh39rAN5kp+N2LiQN/T1laOI85ZosrXlPHqyd6kXeuozNvhZqwyl+YDwrpPfL8sPRL8Aiwu2znXO7IiqZPtwnivrLVOvcbudXb7FJhtGFTjs2EQaMt7OcUjZ57sGBZSxbYorvDpL1NIebqbae565OLdTRV6/QWPnp9d9s+ce3GJM2S9Ej1f96S9Jd1A1/3IvxgINjLa9wNQo0l/Lks9Chab7FdbM06RVFtdDXb7jBkRx7YAyRJy/tHh+ehakH+tJ6d7q3Gczyu9yTV+8u2JFvwjnhzC6vOrxJ1083ksUJfnK0Y6w5Bo4HHRVjfbODSY6+IFFjOEQaRfqnZZnkONWdTu1g2En1+IKqW7gUe4CVrDMgendLo43i3wVpb6Cwdjv1SXxqzAK/iiLr5QFUsfae/NcrWTJbeOyrjXcsirPYjHXJ5XIb6cSB7eAyetL/pCCV928oFns4zs84eqtrqawEE3E/MFZeo48rSB4vlCCOx4lmY7q+NpsXTFYUmXDIWFRQSviMG/swqwpE4FQXxL8HA777fQLe4DDEclSSlpbNr9ZInCU0fZ5FFG9qL5mWeic19qXJJVNBlmsF1i1dNpm51N7HXx1qyxkPNaZBfR4qja3sTcK+v5ywL/EejuzFl8ex2nXPxxS57zZ3XMh4MUalTZeaJOiE4wUPmQZ2e3RJ1V5E1PFznVGa3UEH96zcFX2MDnzsTf4UCexPO4TNTIDI44PliGnW2evqK7l/MM5aivKzzfB6Eet/WDh4sS4V8WxJmsrPX4+4OC8ijwVPSoSWM7IsFdWsGqOiZMO7xNqhsyFYvNdWLoZNhsRxVLB7NqJvidb3DvXQ16uTBV41+u0099I5PkYvCQOI1+8gS3D3vJOUviTAjdg8D797WhFzYlpIejk4F3uZTKmvDoffPpDHD3eYIXL4w6fyGmyQhDBFGEnq/po8zyvbndWVy6f7YS7qjE4YqTrNYGl6qUo+R7fBYq/Tv3PZ7vbG9Cd5uO5cl3dW39F6dhdhWvATRcL8jOylAw91wu63ZXuWcb4mBP7OKcDSZCH+NDfxuDEgGZ+O1fV+GS6YUenf2lnhrVlT2hrVtNa4iST1zd63Oz2Xf62rKHZDKlS7TjVI5+lGQK6wzm7obP6CsDRug7s5IUpObr6T6Uw6XGNy7iMW6EXVanXoLbOcyUDfc9o3eG/IGD/xA49KlTN1ymyYk+W6g19nOUHr9c7+B92LiDwa+Zgrs5Xxe+82xFCFQ1le8HE4ml7QhSfapeDywic82l2vTeatX4rrC9qUaXP4cVJrerh4v3D/NBZd2l8DSqc1f8DCbGXX6aPtOT+QZj3U8t7msQb/T0/5cY7ovehY/ArvXEp9s4eKOLUj8a6DoZb8mbKX6HFINSNqXAWGlfTZLLrG1l6JvS87E7ikaXALRUyHMndZ4HUQal+0mVaEvqiTAe9EBS3b7naSLY7KBK/80Wf7a0PYvfFR4lIMFJDN4op6MIMH2+lpAVt4JM/X78S3dyHjfzHVINlAMzCmeK89l6XFONpBsuZpCzJyw2+gKnY+pneOuzTuIYtvsviUG/swqwtF0LAn/9pnm3wQDv3sV4SiVGbbnVudSZUndRpSp215SwXhfbQ9eD9ZejF03oX+HEnWXLLpe8NRcrTo7rdVC13vCQuX79PpqqnS6Zuwi3PtTk8tvW4XXp92AoZfOjlzMq1mrteuZh6Ws65DuJJLacCaXeE4ivU5PGUk4i5mLuyNSWcohlQGvnMwfNnBo/O5z2xEXNlr9mSkwhnDDo/Wibsh7fqGjt3vh7jByWKavg17v1+xO3dknO9gPK1F/1muesjS/hKTS56iX9eOJ57Y3WXYbKpK+GnEvLJcXm2UHnzCwD/cVbme6XKebk4f6sLPPeOmm77IM6f0N1SPetT1JuhcSRjcRdfu719mQTo+EgeOx1vGGssEyF3tRD6JHjves0upsNiTbOC7pfNw7nHPZaki2wtZyiHdhQdg4+LR9bpxK3J+W9DGbDWFAOV1jvI16i0vmDWEAHLbB3cSn881d/EaXrvWUQsWBMHDnfU1/aITF6tnOKaR4z0Zvo8cZq6Kc1JFT5f23xMCfWUU4mo0mf00o+N0zBe1STrHWRyaktwl19/y23uOBHS0u9R50WU/3dY5dK9DrokJl9jixG9Yev2AZHz5bfa4mJ7ys90adT6qe15OTSftTGV2m+wdlW3c1tzCe9ZRN49dAoczAMTztTAPSR+87envZ7XE/VXUuKyiR6GY1RrwUJnXD4Ejd7HNn4lwiDGj3SvrcdsRZ52b9mSk4Xq53vJYbiyXFko7vuLCfeL/5DksPNmFAlGYCdrunU+fzeZDqKjtRdlZeS5YuH3uyGrl+4u10J1sAmTBgxtwDr/3m3c05yu7aGmxs3g8CTVYu2Ulvz8g+rsKiToz7PtUX8eyA+wd146wr6P3rgltjnZRLLs+FStIPe5MkfPuk958Zhajb7pRjox8JA2ftWZD0r12smD+vs3or97pwrxneDjKdz8cdeT1HtsXzgDCXh7Fq6akgR3jbdFad2xKVtZ3sNng8olmnqUYY2JT2DC98TBhYvggD1kUe4f6yAC5LlQB1SwYOd42l1knb3b4nBv7QKkJJGI3+/4qB8Ym662nbmnXm5s9Uv3b2CbtoTt3yHlJZdvtdgXt3Qa9PbbrsxuXsgZdMozLYV9QtjY6d8FpbBpcmliLqt8M4w3r7zt7DEWXbrfAa4SbLZEh900v1Mbkx7mc9XebDBX3eViRp3UcK2YR8o8+r5YeP5Umg0MFy1dH/+fCyIPHnBax33BY18bn6r3UD3h1P0obKcHSsUt0tzB7Pq6cD+d2bk+RXsojVkltBZiT7Uh9ohIEyXixZ8ly9Qv0mPK54C0Od5dcHhRS4X294vp6XdXa0yXZm7+cilLVGIYIN1Ebv6nGH582Rvv+wmxd6zJ/IDh5Xi2XzEWX/r1Bw3l2XdPwi2Yd0kgFP2Unn3n2905eVl+MtCykdaVP6/l8YaGYvwoDtkw0cNozhftEYdbKOCQNPh87/2Yno++1VCjWiuA7xcs/JfpYBHc+uGv/EQPIea6A3zrCyHoQBEQij1uU0wdNQ0lgy4eeNnr64MWFmTqEk1R6N/h0x8GdWEY45nhv92wcafxMM/O4Jw74bF3iB0IJcQupO4ZCkt6y5JZfd55Wiw9AssE22dBmWWLW6LbEH7tfTBZcsUO31S/1o8VSahIGTj6IunK8kyRG1n9wzqHvpw8cCO2szr5NRhI7un2Yx7uG9/Vml7u1tzRobf0p2kD4JA6Pn7gcG0t2RMPB5atF7psBfHbkUnCUr0U1X2Y+xAa1fkw0k724cmyTZw97r8QiEgexym7f6ITiN8bicOhxJyqvQd5op4CFWlizrXMLAbGIeseZ4rc7bbZnqKCSEAXVArysN7Y+vObKd89ZmKU7U/0Xet/WsqqTr/iAvBBWVS1EoREV9lVPdgSggZwVFf/1+mIfuTqeTsZM9xppz9R4j+RKiIBTvc6oqCpl9zgJoYCpsUv/h4XibyCsoM3drNbDeXcW8C7L33ZxsraB+niTmpqCBRC4QupZXhJ7BYhLALfl/hgKzLOEGaI32eflwA1ULN1AeTNDk7gEaeAoIGfnysxa85+YEd5ULNpX5Gu5HmcKtXFrcv99owJ8uQAs8Xcypds2D5WkvuIFQQEjI3hMNbia8d+w2vkiU1nAbvEg7+lvSwF8zi3AiyLMfu4G/ybyBn/1o0fywvlK7bwyVP9bLuO+pftArc3YoawnZ3KovUJuraKjectMPsOkonqQdb4Tg/gAN6PoONNCMdMEfveAGhMHCh2ktQANPAzSwUSKYXG+hWYE0VzLmrEqPotMK3z9XoJ1pHmXAZ6ergUDYf9uP35d8gLLmb9DAbyMFv7/K1BZyW72Noop2q6ToF9gGDQzfKtyAqyAbjy4nzmwB51fGLdzAYQE3UK7eY2rryEy5q8PES6MnaGC2B0zby8pm2vidU0YnqGX8VWwmNSVowP2ABswOMN2e1ZoKa7RLg0g7K+y3l5dl/nuDrFTdQ2ami4iy8Y2l/iTF/tX1AtO/KeE2lC/cgDoRVIrSO66vHCsNW42igEp9Dxow4WfY57M+UrwyQQP8FXXMzKH26bHtQ4oeSyybXEKEHmEtcKUELafl2qZo5IMGxjuEAC68r5TdZmivkQe3dlkcZcqHA9AAPJHRu4kZJW+ciEflWWT6OZ3SU16uLT6TQFt/Qxr4Z2/9/ywNiPPJ5IddhH8TGvjZXYSNHt0oHYMGAu4mMWtWEUyyTjuVn68w9c0hvVL+LaC2HxM0sG372XZzD6FB/vxJA/GnQ9l++3F0qT36VAvNxgqK4IQyHK5det2HUNup3mfjdO5RFZj4vjmGG3g4xwxqquqWF53hJi6ZcKL6dFqnwUMGDWTic/3HImT1cC2ph9VlTObclv7oInx9di9KJx5obB8jFERM7Sh/56CB30YK9OF7RA9dNC1/mp9tlhfRn25g69yxnU1yaniiWf591sN409PA+4NQcF0BpnW5zumlG1uL+9FHZMvtoqFHoMAN6DfQwNNcX6jQv0z1B0ln/k4D+W0NGtiPQQNCAxooq6eu+iIpHSNXCH6fPsTfF1x/KKVHao7uSvCWEkKBHixsiqcB2qerOriJxzukdmKBhuMGtLyR3jZVy8efNEAV7s/rKMItnJ8IBSWbyFTV6iENWg4aWBnqHLT+ZZY/Gq3ABstyRvlZR/v+Fvr+jjTw18winIxm4v8aGvjZTxhaze5GURQZVrBN4QZGT9BA6bkwwWm91NjxNL9RIurIogktGzZfWh9Ko+0WJnzy+YMGXitfFzz6AMbWdw1TzB3QwKtFNqXtjtNj5yGLPo5dx57SG7Lk3vH9ow5TmxiXjIpqrVvctLF/xtITRQ8X6nbrQAO/zSL8/dGitnya6qOLz7TX9Y3gqFI/YNg9X1QfUe3e4YmsfUpBA3UyAA2EOtyAPLj8SQP8+/2DBrJ9AZhqLrbP3iKnIh7DDSgdaEBuEQoeRg4aCBa9WvN5Qrllw/1U/QDd1382lA7uG6j35Rwy6oQLsn7KVD66ggb0JLpQbZXb1JtriczO8Vqjwue66l1foEGTzwNq1gdNCAZOEjIpgBuou+FK4JF1FBlKxabn8Iv22W1IZm14BA0cJdBw/4QhY7snPh8kf9KAcfVAA8oEbuE0ghtIb4KM9lgeBP+Wwo0trqlM7cdmKV+ZKUKFeJlTwtFegd6399+RBv6aWYSTsTSXftg38DehAeUn08D1MLnR4/JEWWURaMDYLp70MmTQgN2Psxer541K7QCaOEWAweS7/tBLuGxVXq2hjsW0rOipOzD55RhlpUvHgF7XPWhgP4Aakb32KcqYJvDrA2qomAu4AYEhSw9j/F67eWdUp45u+eodJljh6xM1p8865XPEg3+ZN3BkUSRr2nm6pP0guAquboMG4m7+ovtsDBjckuRPGmDtnzRgd9GYyqIxreAuAvbr8WIEmN3+DAVm7eX0GEWgAVUhzpwTjvegAWigc0ADWa7GVA2+gP3nAxq02buh5rncCN7l+w2ZLQL2pe4wNbinoIGsAcwr77hN+cgFDazYTqN8O9ZVftAUkTmyBzcg6GgPL4MbkMC6dHdvoIHJ4y2ycpk6FOcc7ePFoIHvCKEtu8LteJUGd7a/CggN3tFI/UMF9Y8OzytoCaGIH/RTxab3yYCy/q1SvnkHDSzz94CSW8gETzmpGvOWcAttbuB+61cc/+9IA3/NLMLJZCJJ/1teZfqz+wa8nfcnDRw/n5h9/N2TUmGys4LF5KQx4SVcqbFduAH9DhgwUYUbsGq4gcw8iWy3PlYo4w1owB8Cxmr2RPbNWtCA/IIbEMzIp3jfoOxJAQx2u51HSeqtVa/ZgwYONUJBe1EQCjZ9F+PXFf5wA97IAA389qDx728tetzEWPu+8jdtb+pDdX/rG6jekz9o4F/6Bh7n6599A/kKNPDQF3ADl9mqV39rRNFHBg2stuce1FFOkfsADbin+E8ayPuRgnAJGth8rJiaZIgQ4K+Sjt1mEULBeL9JA+0BGjA+kwtVhzHcwLdR/qQBdQ0aOGxBA1Q8NUrIhNtZRbh+UZ4E9Mx2cANx/AlZMVaJmsNr1U+fOkrMczyHioexVn0h/JMGopffL3McggbkK9xCedSN1DvVUH9O6Y2K1xrXf1wtKzYU1gNqzO2fNLDIJ0N6uf28D2MKGjgfjjLdaWekgaIiZPwdaeCvmUU4kcYjaf7/KQ385gbqhQyYdyVMumWABuq4Aw1QPwttncANNOUANJGEcAM0fn+wzbZq0A0Bi4WhVlTkki5wUwCMcxfZuKbRxvI/894NSIuAktcJoUC7I4uahfcHDfi3TRKzjj8zysuHbgX6QZGYIU1OlGwLuIH7ETTw+1qEv4eCrJI0Y7xW6JqIo9TemZ34+/ShbOUDBgoHDXxKATSgO6bqz0arim3fxzE9j62ZetsBYK+W6oia23Nr+Y6F7XI6yans1xvw6nvHGV9dQANJAhr4uKABsQQNVG4JN/DQEYLmk7ShaMZAA1W2glv4ehd6Xi7I3qs5mWwU7S5UFOnW4rcjaOAz692AvwENpP2AaBQhRGSTWe+O7jh+/1YxSpa+qgYuAw2URQk38PTXVjBfJgpC1PxKxb3un4EoEdKUW2lTZjtGytdz0MD9i/uTFZ+14DenpGLKxoIb8KuDwPvowDTcAFy/p6PJ34LBikAd0Cs5GYI/zX4tDfwnpP/f0MD/fQ+hJP9UHpiOpckP7IAwXo7mmvT7n/8HHpj9x9/5C1NB0mYtcLAKLV97uA1rF2xJKX/EVrARC5PtDfsBOa8vApdPhcjq5UCl+Pi6pZ4zKGRml90c8vX1BW/7zCuWncWKos3rBl5wxsTorT2p2JS+6muubrIykiJKVzPf8hvFjRmfSiKlQ4Gn3tBnMTuSyakSjUvqC/uCmM6fH1q8so0AdKDuZ9NlSvxV2paXB6Kmip9WQQo4XlRvzPH95wXb0YLFlpee1xl7LE463ac8TnkmT2xWTFoVLvt0U3l0nRC7NMkCv3/maTCc5sSWKlLHa21HqX896xlbrI0xNR2Su/e8TRRW3sM57Ms3FLx1Xdps8jRFivJ1oPoGYf/rscvo1e0i1Uv8icYaQdvApa8vVnBRXJOJOYedSBNu+dLElZgDVgEvzd3UJzHrmNvZFdXj6pry9qjHLLk2IiVNdEv5MXIzVsII0N1f3ATv6XsaE+e8oygwrmnwmZcGy8vpie63dwreavU+5bVniu0c90+bVDbrzL0FXkMwCfT12v43HviZmJpKP3hsVxgLi/Fq9tuf/1T6/2OY+tlr+fBp+KKKszD1wrnesI+QL6lpV8BU5rjEqid/UHM0QnC7BUzt7I1KUfK49TO+1wrrtgZq7LrxheD2BaYat6ooETaoqVzC/q/SfNJzIPiq58/GJnMnPKLIU/00eBPueTvIRGjxgQteOBvF7KyEnFpbuqT8WgGTKynqfsfUKZydMiRTPyNrs7dTrhvAlJE6wNTsdVG5HAJTq/cJmDgXserJtxIJ/5zr1M4+wFS18zgzNleVnrUMTK06j9jknSiUSS4XAtJHSOLOEvtbY2CqugFT3RCYiro0snyr8/7AVLK/hAJnI2C0fVUiFcdjYHHzwYjNU2AqzqRI5Ys7MJVW0gaWNgGmNhWuvyNqKakG3AqugS4zPcliquXUFYLFXhPZZNVzkuVcBc+5g3NkoRvRo1iCwx5jYGoS8JTKV3QT/PSJ498PWkeJdL4K/DScGOz53J/o6Z1Swcv5OGPf48ai6N2FsNg+58xN9rDo1jtRg3H4SzE1k37QiS38y9L1/+mb/2OY+tkT3Eaf+E3l2A/TgHy9Y8vCgU4NFWCqGOnEhqvsSa/jEPfE240llnHwfKqdwZODCDU2vhsyYpkeqMGQsYaZu64CL3uR6j/twmYDuDlq90sfMbbXrcsAvHznGz/l4/cYmEqNEcXxhQv85jgZI1fh1Dyv4NV/YkqhZIPYukMsk5RrRs7RtgXfyERFrUpgIl2GF/D+C993z5slRZM6tjjUIWO2DUylFy0WvCJac7Z8LzUq1PHN8kcLz2bVeYCjv874/bLLbVY/e0w2VZQGpqpX7GqHEyo+38gKhrNSYRM/m9PztAGm1suSM0Hi8L+dH1j+cYv9q1rM6H66A1PPDjpCg2ZD9da7WB6zgPndWW4puj245Y2rMWJtpCXwCTtg6t2JInuFJtovGQJT7qLIWLhF+1Sn9AY/XrsVIwXHTxoXxw+hoYw74ofi/IHvt24JHfxAl3JjlAo8nAKDoudYVJyAKT7Ogalo9IHfDdtE5e1n8isxNf/RaymE8Z8JEH/+SkytfjKmIlN+UR6XYeq3p3HHqBgtKZnl8E56A0xllvSkh3MDplakS8zb+PB+3QWYWgbwQrOQ5lQLWaB65oBVLGjiCpljhHsO/kaNPoCpZj33LWQo6BYbwvsldw8Yuz2gU7pCI4rSIXSCH1nGsnUHnbrAq/jyBBg5a5eONstwkx5H2qdiE7XOyNUzOw2alyCrvK6BKSuGDiyGON/g/gGmngkwFbyAqYtz1SlaP2OBx+WEs/2LgRMmq5vlHdbAVDQGJovVHL+vF47NRoME+7McmNJm0KnCaSbUTi3o1HGI6x2fmznd55NQ8Os1MJpt4z8w5X0t6Fxi9JhKKnAKk4Cpm8T/wJQ/OeH6l++4pSZYAVO+CJ0azCime6G6Ap85dt9V1CBTSydgpLpBZzYDE+3Dl2hvbzmukFFl6KDSoH2X47XGQh+Yio6rm+ofTp7JjovBmV52kAr+oMP5i1kNr9ddQ9WfJvAjZ7u1qfHXieo3zS/VKfmHmJL+GafG/0061YrZix63QWh5S4RVto7hfco8gk4th/Aqi9B8UHsaXATv3rkiOzpTlR7qBN5jcwJvz1ccNbZ1fIHb1qhix9yoqFk9esylqHHhGj+oLshXefVBnoiH4o0eA//PPBWtO5Eqp0KeyRsnZl4nc7rv2wt04gReX/D+7cs9pk67M/KUzEYpecbaTr33TpXVYYH8FPsD5KnMw/eN7h86pd7h/VZnB97PfcP76SfoijpL/vB+3lNEnvoup/COmwW8pxYAU4+LD53iCrxfm/aYMqGWhTlFnpLaPzEVbY/Q9eUKx0u/2ojK8xd5qn8bNGtO8H5JQvC+cZ93HmdxQy+HAfOzIfLpBgxD+T3mKs9d6NSkEGNqmwN06hUAU2XvnSPBh5dblmifqQrMPuZH6NRghPN5rs2Uqh0wFXglvN9eaD5UdwK+f1yvTSY88xMV20GacjKhc81heqb6YEL3M9OAxyffplw6JKp3sb1fiKmJMP3BE8/CVFSVufTbn//YzfK/tY8i2sDf528/tHz/A6/TbFGjKe4majLQTTYI5ZqesoN7shvBG1pmvqJntoC/z5+uzBrHnlH92Pupv/+OMlZzqaTk4d1Sf1Bgf7rFNcXFFzVrGaipq23cKD8x5KtWK0K2DvrFjtWOp/507oRswEWPXq/LxeKLMzDYyOsXbSIfmGL5Epm9uN7J61rb+l2ndu8PznexvvST/4Hhywb5qmn7PEUGMLXf1YxyJwambBUYaDS/n14YIk9ldUmsNj8LehyBKf5WoDN61vdRqAdgaiFARwd75Jm8UeD9xCvyo7GuoCz8FiKfpajJZSmK1NgJvG++doh1myal53uJmn8YpcYW69ig+LvF+YkLXA+58NJZYwJTWVFITLkZEbWvuwvdbe2OpWsT7bdO+z4HBd74rWsidMe9pUE8xHbwlVN6JWtg7HDE8ed13FFUs2vKrZdnsHI5PVG12aSpN6UiZjd9D90KmkvqN3llo31OFrXtEF7Y+Kz/fVbzz8SUOP3BbADhXybj/KV56mf3UQTzuKFCPsAbsDG8xuCco0Znq1gNmqQwWL2wa3qdigt4T4SObYtkRbl7g3cayqiJLs+m1B6/fuotPixm2pQXFH2bmxUYS2AoWHY1NbICb9UcxwbqO7xS/cmxXUzgDe2g+lJmcHihxykPWfKQXXrOz/BKyVQ32E5TX7Qc8411Wl5PITO+o4TcZmOr3v7a69R6uaAsfgWC9wzxe8N8Cd0ROpx/IXgxs8Qro7vVAFNhCa+T3sAJRbeDtxL3qKn1aLCg1rzzlHtH6Ez+Gin9c3mRxR83YIpuIXT0GwIj8zXyo3yRUavaAhy0JeSRZGcIlD98X/DSaGSyeaDd6a5k0PHPBBhMxuKa2vEgQP5a4HrYLnzQo1t58HotdD878YjK8uKmsHZ2wy5yVlArGFcr2K/ckPmlJFBSo735ZgdMJbZyp8QBZwWLEY7PF0ZH1fl6tfzqODGYtZ0SRY82tbyRA876NPsTpdHjkno3ZuB837lF90CKU391mPxKTI2mP+pLn/8zTv2l/X4/2/ttLshL1aK4CEHJgClnBt5uJn1NKqNCY76tVHQ358jYM11v+r7nJbxWdkPNHsYSS0eZRG008S2e5KOQHd5NQXG0B+bSwVhjxw754KnuULO542pM95uQ8kSE11ufXZutZt0Hmd6BKoo24+zR2S7F2zoQAlHE70vlpKUdo416Hn0TzrrFJqbb1rXSYBypIlJF3xc+PgWpn/muwS4L6FapK7BP6WkSs3I41eiZP+Flp4cSNSVNVxTv39fUK+uJyZKrNqTE1LnFo8gxmb5h0DkpgNe723rIgrEEHfI/wFS9QP4pdrjel5YgX34HHvLmQP5S+/34KXRvZDD/qiRU2cIt5dENNf95yDrypAZMHZdoD1ZD91Mx9lK/fEL3v7F8o2r+cC3vpWgNmxyrgpKyvKr+Xhlzlkz4lxrxCq962uB8UhHHrykDZ612wHglNS/KHPGqesMnvGbXbQif89TiVlhwxlanE7Ueh+5ndkVslydninwzToObVZq/EFPj2Y/ylPw30amf7f1WvvigYhfDGzjjMXitGy3oNTUjwdu/dYXtO3iR6Kwhr2x6HXt/2iXdl3vw/KsuOnachBOKm6WvBmkLTARVnFFpllfBD+Zj5K1IK6myoEP+wHax7RoXKioHupT040+Rq3X0rBRP8E/wkYzNJZvad4oaLEf4/mj9bEjjG6gBs5Y2m+rtjU6eYlk8qK1OvSbZkDLxGlhe5wGzzui6oPsbkYTb9SRkRdFqVO+mwFRQg5d3CnTq1e6gA5M98kdzrIaUD+DF/POZGSy6Q+eenw4YKhzUdO4SdGI8RD682OCQqukmlAhHeOG653m6xB+qpoJvedN2pLFQ5jFq1rtZPkXIS7ohQieDVWDxaof20HlYUby7edDx1m3Y69KFlK1tVw0Oalax79PIqG7KMPXuM5fYrTA+1Lwu8Ha3CLpeZEpMjeDBu44HvXfcw7vXmR0KQdb3oSTq6UhZvU9V/zIdEysr6Fb8WIKj2pgjz/IrvOHjGlt+68Er/jpMTWY/ylPynz0U+PPfhCm2DZGXCnZRuVqihlxVQY0Voyj1IhrJrD3KBT2XGbyV1MJ7+BvoAKwOeH43Rk0kewUZenJEXtrEzGabQEmpeE+uqX9QgcmyjXOKD5InBKM9k9nR0QKqjz5HRv7CCw07+00PWnup93ZyYu3BtOAd7wG8X4Pft45lQ2a5NoSzbiyJreR9SEf9eO7XmACmjGU8oDp/BqpnVIWC8/UXFA1CnL+hAlPBdaNSXAux6k8H0KXPermkVi+gA8mzNJgZhjLdncQTvF2da+xh7JGv3nGk+vl5bLNjYkCHrNNN4PO1LrLnXh5TcXfB+8MvjqdKSkfJykQ+/AojhQk3iijNvtBxK0fNB24FnXSkQOWykEtseeIlZaOBKwRd61bs0YBjmtnUSb2TpEFXXSOlUka+9b4ZvKylaP3Cd87V8qwKGAs7MaLidkT7ZpNChG5qDUVlCgxePOjWbbI8UHY+3wUvqbF/fbkeqQo/AXxBKxlMCz5EpXXtxx+ztfYLMSXNfjQ+tVj+49/qr8SU+pMx5d7hzR5XA7ogOuDBai/JVE0eUcrZFTVgk5JT8WG4J587/HlxQ35p2Ar+XW70ip02ikhFsOFW4CbIIzszvkOHbOhA/BxJbCR0vz1S6aV8sHckFn4lHzUoYXvc6hob7IyWMk33LG4QM1m1si0qChs1uO2/r6l/6tR5PO8f4Qw2Fzrpz7P1O6aaSTXH/rUPng6BWU82B/CuUZT6s3DNmWNfVYouFKu8uAEDZrhXKL/28yCcOTJ+PKI5PeoWmE4eucKGygb5TD4DQ+EaPP9R4U2L6HoDx2zh1fhUG1G2GlxUf0zQudo239T0IwyBOM56b8hv9NhsrkLwjZGXNLdT6SW1vuBvqxEwMDBzSox+3sSg7ytP2yygli0cK4i+dsgWlnynjM3gxemG/HmedS9Ky/FV5V8B3rY6yFeKsgwYO4dux5pz/KR4bIfwCT50UdvUe6rW5R1e0wZnzQ71gWrrC46S55LGvtfNkcp0A29fNt6/z6f6mZiazn4wR1FQ/iZzk352H0VJ8GalOsYdyVXw4GXSzek1IuSJ2zoX2c3IUopk6AYfGdCxcAVvWIcL3GNl52aocU2gx2AA3ZlouclW6wp5YuOGgj+8oYYWnpaipjrP8pYN66BbnUeP6QPbhgdvN5koDdWR7qlBoDkGC2PjTLn5Qg2Sjv1vc+8BdlaN9Gw3S40Jx2VAx2R7Vnnmp5U63fAZVQr3U284xfnKuSJT7ewji+cf5KfVdrmiezZHvhoP1gYbpSNgKpVCZPS+r5svaUZx68CLscyWWb2CTt/vL+TB8tTP+9hLb3o2I+jOQy8aJmiySNUL+cjnOXROE6QXtUMPefGFaMnqR3elpxde02Do9BjMshWlr7FvBTukHVYHFbyxILqWf90UMfuUmU+Ph++ofGjbnBWSGFPiZJeUX2bQ+RlUjCJDAwfoHvLlWcz6RWZOaN9ZDU67HbMHtQPnInhnCTrahI5JhVHc0yBHrGTaB5gqh29f4O99BW/6wnZhbuDtde7++xMLPxNTs/9c6/+CqeU/EDX6TzN3/9f2UWSSluOe92O26wa8dkyqGRXnOfLEe5438BL2nV5z6Ia/PcELTdxwSE+1CgV+V/SYRXHzpdrcw9tlAtPY/WVEVO7fYcrbBDWkxgb2j2MP/n6C43Vt6FItTbA9MaAr9pk/6T79uim/a9hffHJk7FADRtR13jHjrdZ0+M4NlVbWRwFmEk6Xy+Ek+GwNTM0LY0r3i+tb/NA5HdvZ5pzy1bUfHzqubfZ6JyuqrwPo1oqAgV3jLCihc2j5n3GpsLVgTynfzzyVhy0wMdkbMsXfAhhKNoXB2oXyplKyrwI3P9CVvWgL1E55kHrLGbzT/QSdjR9r5MXvxxZZKkkhvc7eVQ2YOK6Ys5CWlEgPX+WzjlXsdaM7lf7ZEfhjrnM2FRpODzGyBW/taTY7TKSIHrMO+fUcODKbMflJ+B9aPBKxvSjpQq+lA07YqEXGzKqqKLvfLvAFKXRL3k930NnH3eJWP5rXjQZIXA3a0y89SWFKPDhQVBXwxnfb/fdngn8mpubzH/VRrP4YnOr//JWY+tlz6Z9rKaPX9A5dkN2eB0NFojhWganzHDWgWUpC6YFwT9LANdnFzGRKxxP4/U5yOZtJvKO40uHlwJoKO37liCIpCq1Am+QVyx9NTPdIcgWuhNgOHp1DqfuB96kejsgymdcUbUauFTwaTWZ83Rypvr981bfSUcXsQChpMR6vBaoFRWJZ9PHID7uT5RejNFNnR1Oi0ivw/XHDGlaO7Bm81QLnT0XfL1fskZ928LIBlfB6lzPyVr4TQtUb0VphQSTiept+btDQ00RGWxs6PV5e4dU65DNFr1oqswXyS/WFrmwjcEirXeClBA6dszroLFwXV4PpTezYk3cXup/eoRDMx6h5PpfhldcCF/jSGWVs6zYJRc/QSfnwBK8t/cYxr6FteYAI8tlVvMIL9n0KyynaxxuifQq9n6vlx/DS9jEO4M1tYGxeuyET1bik+2cHDL5X0NFb5+/okRt3NZhJDPuvfZMaa+kD82dPZk3O9pS3CnxIlaHFfh2mYDV/gCn1n10U078SUz+7j+K7grfL/ByIGQ3Ba8qNTyi+spvgnzOWseNbjiktnr7l3Q/w86UFHWjucGN+I0C3hE0IHn/doTvbiygz54CaaO79GLFU5hkT11lE93UFDLlb1JTLbZvafepanlmOOjY0ugrea+uqgZJCJ66eAq+yrpH5zwX2/02n1suZoZ6jfp1HUxo4ZA8kErztQgCmXvaYsm7NBS+qwAGbfSPRQ7gjD0kzDxk/XCqo+TiygpUMDO26vp/vOEFecXx4n1VEE3jTlZt6bpV1LNebGTVtP4a6fuYyszx4r/L4uFrcHCFPPhL+gbfTkPeCKY437/tNn7cDdPruZA3bq1VAuVKEaVAkbsw2sjCk9KFxyxuqo5gVRy1GuDs4lr98wVtuZMWhKt3Ylm/WmsHsuRZStQ3gtfcftM/q3c//m3wvqRfowMjoIXNqltkF3m+o2+y76AqKFlEgeMu9nrGTUG+puC8S5LErdD6ZOTtKvjsO75uXElNdeMP68wLn6I3+7wva/URMScL8R3lK++fw1OS/CVOyHCb0WnjATPR1JMbuqNHH63BDZr46MXu0yNz5/o4M7tJYY68um9F9BN70uwL5i5AmKBuNXGwfgIn1ph9/2jPUwIznMcu+8o2yR+Cq/LXE9mSZWfQ42q7qL3fQlUyRS4qdlyP4yVFEHjIyeBXxxVOv6Z/9GK8mFSm2sBZO9o065r58izzvRKn3bIVYnfjdCArm4/t5Cw6Ib9oEeQjn73kbYIrUXKHqFsILijYyufWq5P4J6Uvqz85jiVnHcEzP1odOPnO7Yeu8mtLDq68A0zeXmLwUn1QunGvfx1FwpvnIV8X9AQ4qzzieO41ryvjBS73ilFXsqcc+dNOBTt9ID9k9swZUmlPkTa3OORu34g2YWNoCN+7wlgehsinehBZ0aK8hL2rwdk9xAi9eumif40EuqJisLhbfEbbTvPIoDY9o33fezxtZdxlVzgu6+X7r/aKV7YbS2yxJuf2GzsfNZ0tP+c7TIHqUIrtK1x284+X223zA8BdiSpR/4P1E4W8yN+ln91GcNj1v3iPwWHYHD7qVKNLro99U3mpOv8YQMncdXqEDzEDmtS/wSlmiI0PHIbzg3Dcaqp0aeeg50jr2nWTwPuYGNTA95yFzkuoKjBnAjP0acfZR5TNFrIX32WVOxu67Lqc205zU92zoxMmqTIqEllvQTYez5fBZkAG5E+gxj1Ej1uhMHMdU/S6Hg9uI/TyHNkHN7s7A7LdtxlRJDHkoatcGayZsQQ+ZRSqOX8hsPYrnFC8HF5XHBfLHmXGRnrsvMH5+AxO2EktURcCQP/XhvdprUyOfqciHngNdWJnGC96phZeabHXouh9WlG9GnuV9eJYxlff56Ez9HOAxdPyQPWW6P13o2GmZ22xk49zTxrBTPz+4GruqpgVT+rJSnyk2vOiQfHpFpi8E1QQccVoS8i6XAoE/c+j2KbbhFRPqz38E39As7ZSaOAUGhwQvPi03BpXRGZjyep1/HUfQrcMV3jQRJh2TgnwLb3m+WdyLx79wvp80kkc/wtR/6fhU7lQRVbMFT/nJYh0z+tHVQhavgqcrwEA44yHywxaf1xcmsZVYTajKigv8fz9PYmLbTyrqh2v55yl4XlnbATJ2XwMbDbzcPpsLRZMHMNN+mc2aJD5RVk/6vuMGXmhYahnlQ8tR+YRj/7sq76iwLsCI03//vYoKUsbdOj1GzzhjlXwluj7omHoj4F41T6ZA6fLqCd4EaYyFnj2iu7hHHloOkJ/e7z4/dVt4wbTSJbazobPFC14pGL3dhhVjSUCGtxwhyDM7Y99XP2f2lgNDcuB0zD4ZNd2dIrT80aGfoyuJLcW+Dt1+SMj4qiBCZ3dTTw3Eix2zs595lDxk6Mh9jZp9q+853TcHzwry2oHXS+yQale0gdlsJLOjq6E91JFlefIrlZjpK5zi+uZbgd37hOFLTqlupcDyfBfbi7liQ2e/8HrpDphMj+GdnuO5D92Wx8Rs/7SmNnwnln/rvSaL6w2VlHkCPy68jr2C64buNwnt85T0XziPQhrLP3prkPg36Uv/2ZiqPsaN2vzCkbnnecX0xPxSswquVuCJI2IrV7vQywuQBwQ/F9l4CR14TfrxGVEo+n4z8bf5a8hD61SsWHuSfHrcjCD1941DbDvlAbWp41je+YLt4T48UqvowNCt17FME8GzguqoPtOhE8m9A6+ull7K1TInFutpQdtNtbZOMf4xGrdHumnm0fodU49h+KG0zvH99bd/1qLv667PGrzbxwGmBnM+oOxlwcvKh7HYe60ptVc1gM6WY3i11PhS6k4di4fPDJho+/Gn0zVEhtechk0v/TySdtPnxzd0Yckb5KvpBbr+6vvZnq5WUPzOXMGzHDtkE1FyKZEn4JyTUJgsG/Vv8Slvnsq9IDcYN9AeNayhEMTZCBh3Q6J6q56FQMsFkU0s06PH94XjSyu0j/xR7lSn40ANpmNwxnjdWZStdshblyswyd0qpiezoJuhCd9wNKc68uEgUf3jFJy2VvcGtntvulivG2a2ObbL5pr68tD9hWO+0kT+0Roao5+z2vbfrt9v+opDaviNq74m9P1SR/lD5ahEfmA5M9mSwoBe/IDPJwtk3pehwSvFY+hQViPD+xteUfu+gucPDrxPqHJOkXfBPS8+ucnKiYJ8EUxtwd8cRyZTGuNA0eEM72Os4O30oZZQek7slGsDDby60Db0/JQevImP398Hl5xWw2ytHg8GhWwW1nvyc/uAjO6qtjrwtY7KzvUsP5fBAUu9Euh+qoCa7IW8k5SdTAUDaQf3hd6xXWdLqFktsALJQ0ZXTKWjFjpq+Q1pIfOh0XT3cR3Be9v3fXtZQWUNL8cnja4xd2U+KXoXyG/Py7hh1dvIKU89N/Vuoc3ZaxU7VPLvRQ2Wpm6wzXUuUTQL3TQoJiOFdStwTtmIFvLOeiSy9YmOVC35OeWmLsAnPEOH0qsIX/C+gyPMD9qnTkQ/5ZHv2OyzrM6UUj/2cRWw//kl3ZDfSl/lZgGMzBatTsn0HAvBjPcco3/WVOsb6KhynVRMU+ANX90L7fOV8184PiVNhR/lqfH0n//+m3Tq1pgXai9jqFBgM+QRz3zTSy5DIRhwZrC4M31qv1XfV94/c7i3ZdTskYLUExLwrOXFJaXBETXpM3if1UfzqEwt3HM/AS+D2JEvhh+7f1O1Y7Czoe0pv+5ty1tXjNh1F8dUfRLbCqYlarqTNXiXJgev8zX2326PGanDmy6Q9epspjxbk6zF4pD+jqn5I3tTLL37msnhrdQZdOs5ikLBXy8mCssVbU5Vk14FPujnAn1e4hi6dsX5OayI2aHE9dZFaAtc/A0TqS1Q3G6Qh0IR7VFlTU61ub2kvplCl0d7pabyOIduu15RMeMcZ/QSCd73Yoo2uxwkix7vKbyZdgYGm/1xQk0n43M3FWV2fcQePWcbC5z1HDVsc4wPlF2js+UXa6th41E/33GzRJ5MONpHc+UI98eBDvlzXF+zi4le27uPNn+NkI+a5krlveWp7+9xfmZyZdSe9Tj1g/77anvVKfcjV+DraJKxyadd03067J/rHjq/cHxKmgk/ylOTv0m/38/uo9CnWtCPWYLn7b0TMk+UX9S6yA/eTHc0Nm8r5IN6gM+Pd2Tm/UH8UD55wd8Pb/CCx3NTUBTk8G7JROOsWinI0H5/zy9n7D+SG5fS9mhbnKu51o/ymlRnyBP8nkKHHm6GPOfJyBduKXK2bEKdYqFDDXxnTPkXTB2NW0ds893v6BbrB2R02TJV1zZf8DIWvNdAGwHDJwNe0FbD1FekQmLuy4TXeyvX1JseoEvVxoC3c16+gJrUOVOc7EXVzoWOzmLbZpnTfemVGZeUWzULmWSLGT3UKbwcef18RRm6HOm6h/21ImPlgN8pf25d1VN8jZhuZRY1W4IOXsbQgdXcG1PG367KGxIldqg6l/L6cRb8bQyvPV5k4BhROqt+KqUZ41loUSvoXOUbEzqfR9mN6seQC7wocH0al46Uaw/kLcXOGzZr5JBedQEM6jLy7iJrNXpaLAbnNf1KUsOc0UPaQSfDYhKzdARveJ+MkA9lE77j12FqLvzoFQvS3+RZj5/t/TLJ9im/KMDMQYf/vuOmUJaU8HCHNbzKZKb1bwU9QAcsG5k340ZH+Vj1BT7eIcOPrTCndnS3BU9tNJs9trYNnvd8i+cLR2HhQ3IoK0NgqM1tmUWnbEfPQLfSYHCEbs1i1EylxMgXLEVNl5LMKB3OXIuLVSYzp1ikpMUXYCrYxib7tMjYwdzYI3/owFSYVS01C9FN/UXINPZ9QndabRWC5ytXZKtL/yzKeHJF/uvnAu1sEukRMz/163pss0anlsohQTf3jk3wmri+xpUvqmdVyC9LTUnpri0vwIQHXT7NjJKej7OXBu1hHLNR2CUUjWsn9eKziDyTNme632LoYD7MJfa47EaUH0NH4BbTRCat4O0auN0UXtnJ2PDS7OhOmxO8sajGLI7lM9WrGPnn8h5p7BPZV2DG4P2yh+CkdSYd6CH08zKmZ/iG7KtcqKjhzb1vAy8YlUuVXhWPrSA/gtNya8SodEtX9aWhB84sE0ZN2j+3TWCYX4gpWfjRCsXTv8m6ST97Du2rtDm1y5krBMES/rs42E9qzSfafMGAgXnROcAIMrjfhqOQXYUKNTt8+an32oEnJ1GTUTrokIc2H9RkGYKnE/ntq0Hy1CQ2lWKbGrUff3HLTGKZZWwpHp4sy28V3PNi2V0pESNgbPgEz3uNptErsuGVlj72/w1T5inUhRMzFYMFDjI2lx97iy8OFqlXtUOFBntXDRwXHOBdqxfl5Rmc0LRux7yhOaGa1fCyhjcOWVFzgYrvy1c9I+vXWcqMhjI3t1VP8GyTvbWso0epIA9VM7RHObST/qVryI8XB7q8DZSC7q8L8l75HnN2WYYJJfeRYwUTwzagc/aJqqD0oZsTeKuLqYoUzy8O8uPcblhNDTjHVs6Wl6t5zJRA2VKyrU4Wf2VWyPiHThTvA3DcrYROP1rxQslR5Ja/f2sy6/RwT2kSAmPPe9+3PkRefYg4e3+5gxcchKcVRad7rAaxDU4LeK5Rta8cwausScj2u5FGcb2/WP53xX7hmC/i1I/y1FT5x+Sk/6o5tBUZHkVejowdpPDfc894UOGtL6k3F2yRfSbQnZx0eIdEB2+rBwk65uo+eP2De3qehHdKOx88byeaydI1eDbfT5Gxiwf2Vx0TXuZJVuo3jgivOK8MKvempQbaEzok19WFnrutZQX2Dvs/dFGleHt0hMC2M2RwJtxR+VxPT96kU9gyGayJb31T4JthqqmXRnxQ+zKgA9nEltjICaFbyRX5Zz/QK+a7NKY41+AFi69rs60Wf6mZqOB5w9RN5i/lJzU3Aua5D0xMXg284CkMUv8YjYjFFzOmwpkGlu/pqFl9xHOKsqun+vsYx+OPOIIO7OB9q62tsdmrOlJVwft6O591bPWc989fGY4aBFexwvG6M2XDCLq0f4w4O0nxhoo1P1m+mggcnKAcCb7NUz39gva5q01ADdKZwNMvOMldKCalZv882usAnRvfOk7RagoM7pfguFH0WRHMQgRv2uD7/g66Fclj6OiYe5zNhnuVypsFjhgt81845jsVxR/lqdk/ZEr4S/v9frZObYaVQ9FbhNfSPHgx0WtApakPHpu9so6lOXQnVa6uFbhwZWw/Dxsqlr0O7eb9enxulRDq2laD1288PQtPwOi659Ha7ph7t8/UWgp0yeFax1gkGdSM3LPgfZ7AwFEykefWyz6zJ9jf3oQrSpZLJ+V7F/snp/f9d+93kj8LmT2qASPnMTSt3zFl930Gr4Dw/fUMGH6dbJwfc5B/9Cny06OzR9DNbT9nNoUuCR/5Q89Zn+lppxssPEkPSncXS/DfN2DiJBvwglspsLhXjOA158h72fMATBVwiozPKKPo2ev6FcmEzXbhjdJvYwtBbdsKO5J9hK7ffOTP76hhu6MlUH2d4fOTb2dMlRrokOqdBG9SQwe3U9mgxFqdVJ+PBJtFr+xAZeMgT76PyF8vNfT754CBMvcEjgk1bUeN9uTwcgXaf74BJz71IzDuv6E7irhfUi4ZkcCnN7SHsUhUqsXMQR7MJzbzVIZtuX8O4Q11/oWYGok/eknN/OesR/236/fTLx106DhGhk48+Pfh3a4o1mQwoy/Aq2R2j4ntC7oh1sjMcmaC1+OSC37Y92k4RzmmhEfIQ5NdBv/uakTJ3kXG9m3sL0TyiZLPBBh6rLBthpVORbM5px7f4Z5vRc2n8j4/p/5WR00f1t2S4meJGpCXYsMW9TOhvWBBp4L7QmLfb62Rr59M9XdMVTlV9PiSY/GbguNdcgXeVdQuqq+MkHe+iSnSc7i6CPxzHptsG1PXP4sCnm8sXWO7OfZPPQ86qj8zhd1LeMn8HCIPWfHIYMdBd6N41iI/TuaoWftrpvDGMXRdjHG8ZZ1dKXdmdhqUA0Fi53dzoLvcP09ljPKKzRaTL9VL2069lsSYpWVDVH0fJ8tj/XjdcWKsqQhkgq7nKrG2iPdUhDvkw/TS+4Qhh4+ooUOe74KTmgVt6d59PXj1L4uZOslcSjY3YDC/A2MnPlIoGS2iNFB9fP+W1ytwXuqo3ntaEruz6YqKzTNQg2M/Bv3rMDUWfzQ+JY//+e+/yfstUFrUJv1zps+3KDN+jZEXND9IuZPYFTNbmSgORtCBTcEMJijxAzVxgw7t3JwztzFv9LQWfU1OLZkly/DYr7+Aez5zsH99k44UXftMfp6IGVtuDEbJozirgRWKXb9GST8n9Ha2fC6mMjN0TaH01tqCXy2xfzOIYjoIex1n6R9FeLWNSkEX7KBziqCox00/X3CswVuJb2DQjqE7xTMOoAvXImTGTvxSe/72zyOdCoOVsfSm6lMC88V8JLNlgP2bUQqd3JX4fXUcPuk+UHwhWJm5hkjJr1SFez8NpiPkn2HSwevaRxe8v3YNNtKVkB6b1rb87GpJzH6JJpUTiQv8uYU3a0+LD65HsS3u3rWQbdTsSPUhPKne0AZH3dxGp2r4Jct/ZKnJ6rVmUlGYruqtDmgfZWa4VPm+p/KzpFXsGZhG/wYbzwqKGPn2NFEcKqMa3lxUsT2cfxYUjYaRxdst2kOqoVvPRwFMC0iWTPMHS3qob+S91zj/hWO+08noR97vv/XZeVprZ3pM99CF2xteLArMnB6kB1YwsuBVmAyM1OcHPl9dmMauilaD5y79c71WPwZ57a50/0qW6mUdaioslQNqCLwaCFvsP8mNA+V8eLaCdabFTAy4RtkjhfdhXVaxfNGBh1fZGQlHQ03Par6gtlRt5KMMvC7Vx4jWuqmrp83w3bD4sFzS8XvYWdx6fWX1nYkFZR8B3w+fyCtzNa6pPUXwblu/4OwtVR961dKln0cBXWp3yFu1L8FLidORxJQ6Kyh/fM/I+I9UYtuuXx++U/yUjwbIM6dNF1JDA98K9CcL2XfVJPS6iK7qh/ZYgxfNLhTpEbzv2hBE1n1Ckx6PN3RQU6EjD2vdUV59bJVbpHEm2vKBkmlHgh8P0Z7SJAPHVBowRePUYAcm7agYH+ALrl9cj1fYDrXdxxX89ROcNDbtNeXJEBhThvCO+Tq2+7EDePNbP5dsuleGBBMdQQfnWf+q1Sm8YC0B88N7abLs2C4pm6rIw/ks+4VjvlNp9KO+dOVv0u/3s3VKSqUT3fN+fKnmosgsTcsoGd78/g3hqGl9bsLLBGvogOk7CvtszZLKkQaeP/drd81zEzx97s5CoJaqyK6rak/Z99T7+6kdMnts7Kl9yuf+OdYsRI1UKsXL6Sn1j2PUSLrNkOe2Z2T2gYiafC29IWXbL2rgFmL/4OTFtPB3wNRLWlSsGtcKWRdxp/6uU6MR5ZRnA/Cwc8369cGNinLxDedzWbo2sxylo5fYr7fRiax/RVDWUDstvH59vlxkLBdzal9XeE/xaolso1FNkab5Fl/oqLm5Dcw0ab/ee5ahZtXMjKle71HzxTCXmc6pn2fygPc93tSOdbG9o9fwgPaZdvi+rR7fdK9Eq1/PXCN2eXdon+mCUr9bA1PPUaZR0jSkBo+noLHNONyifTh8gVeDk966aNOjHMELbjo7Zo1v6BRLMfLcc5ITm440ixrPga41SMZstM4GVGv9sxzLFzjsqzoKZZszMB3na4OZ/VrW1fDMBS927H9/QeHPxNR09KO+9L/Ls/M/W6eGAvx95HTI0KYF/63ZPKVmX/ipZy/hVda1vKf4gwzu7QJNZmUBb5iNFp7g+wQ/HlfyhbLb4pzysy10TDZDZOgVc+HNSpuz8i2b1L530CV7KKLGbXNFtfQ8WcFgjBrZTcim6LM9pfwzTjt4q+eAnqvMBiY3Iv8dU+tqA0yZ9QI1xuoFeftgmwa8+Erq/Sxm1Nz6MeWkyGL2euL8ovgJb+MOXZN9O/FNTzMPBD8ToUvCp3pSmrw9y//c++eI8y6jYvU4W/xS4vfvy36ulb0AhtZm/+xKBszkmoganIbQ5XukROCYfv0IJuf4fNTPvaozKw0+m7Rh22+3pfT0Qvt8hdxmilW++ncc4PORJhKrlMqkZ7AgK9jtcoW9NlyF7iyOQlBVlsIkR970z7YjH06/4LTMAWYKo9ch6QmOeU3hneNTvx5g/7YkFn3lM1W3pp/Xn7D+/UJ2n82amxC4uRiy68xfUO18+2dJ1sAUq/YLelmTfm24WPuFY77T2fg/1t6/YOrv8uz8z9YpwYO/L1uyU/8TaQ3bz/r1JJR+bS1EEc5eNTBR1GN8ns2hY+any1GjLng+HvbjS2PUXLF8w9t9r2rD1lG8o2fuwN/HtQ1vGGZbSiztlAbbN3ja+YpLKMHnpAaTAPf8mMcWRZIEjLVLq2MfpsrQkht4X1pjf/ezi/7A1DxcgHcLQ6ar5G2tYGoDU8ZbS+mx/IKHyyd0cBBUOdX2q/durW4wO5Tbfk3KIPWiLu/XqEQeLPjYUwOvchp29Qj7vzvkuU8DTAzeSklPz+OCP5VtYJxEnwolRX68RdBld9E/DxYQdPutAVOW2/dlfwaW5W9LtWLGh2+oynMvDZQauiHuopaeTmEhT71E1HTX7ZAMl9ClksBRZ7NZUdzUx5QHSqqwh9MZdJ+/cXyhBqflGrx5sx1DF5mL+3EeNBrl8sW1/PCKfDu/VUT3dYc8rJ5GBgsNaUbRsbylPu4YZ8ar94JGaqW83JUaI79f+6CecNXr9tovfM53Oh//KE+t/tmV/l81NymZwN8/TM+2gmFgIwNLWkyN+vRV0Jpms3Oj7ehxSuHF6jlqTLlJKVXmCXkpnI4UdhQNn5oNvF3QeKgpP4J3uacD1+JhPy/hum42lH9mJ9UfbjOTTSxRoYe4I3ghF/niq9EZXumEzP4ZYn81mszp6ebgdUEUTZYP1rffvd+ZL6OQLb7ajOxRtRF+x9TxGN+pHSSW4JUNauh16N8BkAXgBFVEflpt4fXigMELDvJRx15nuab6OOj7qr1Rxd5Cd6e4mJyEQG/TipULs6A6eHLoRD9GG1r9e0aO/fNc+3BkskMkXqm4JdDtRGAd4xPTo3a5slQePdWMvRwy6OVXaB//Dt0wfK+hivq8uR1oGjNu5oayK4Mu3T7gqPRiIu+0/tHyav0ss6OdrSnbTZEPxzGuxz1rJ3qqpgOd98Ax+0mm0vN5cft1m8BpZ8uEz1iMoGtNn3fPaT8Xa1HcrGB7xvdrv4Pur0XLCrx4orDmQOAsZeQJfNXn5V+HKXn8g/dPierfpN/vZ6/x8s3tPT190wZvGb1/L8SI0pcKbzD9avBOO3FLhf2EDpwLsWHnoXyn0r6D5wcv5I1ZhJqrkwHykM+EjPEbN6gdS33fu4r9ZyvFoGSwBIZsUUSmz40FJeqaUu+6hxfcxc0JGV8hIQgEK0PNPmdUhW/UwGcHDGpMvZHiMyacZ/abs51KEvmJsUl/x1SUyQk9/KT3XhE4oNz265X3z97z+32sMKtpnpQdDF/AlUOXPl+loodcQUePZydj5bFLKIldYKp5p8hjPjBZvhf9u2zG4Bg37sd/7D3y0ejkwHe1/TOXK9tOg+8lh9dzNZcSaXwWvPNNiJnVVWuKShntM7pAN1bz4xOJb34WeLzE9e92/Zj39HZMvYUIjnrKkkLPQXdUuaN9JfZ/uHuXtkWVpln4BzkQVFSGolCKipJSKMxAlPNBOXj49V/Qvfb7PIPvenvSfe3ea40WjXprVUZGRJGVdYjsNbXztZ26SoTfY1JGFN3zM3eCHXh+9oR2jucLjK/DkNPEVjnCj86h3SUDWlJtaULtSbwBs/3r47ksQ4uP4Hc/wwv84S2bU3GYONzp4uwPPvOdCeNfPZ/ShP81mP+fPSvHVkWDciGH1iIGP/JS6U7N8NbXwgiZzqRxsKVH9eECRENWsfePZ7yDEfySORIl5seNQ7kygR/KN2qEmH5vKFqd4bGnK1uH9pDX9KTek28MTWHVqBxSfuygfSIVc/58R0Tx44v7xxHerx5CiaL3l6s+KEljSTC/kV6pTDCf+sJmrqmPydqn23+0X7JsIsL4QFvVAT7PO2cJpcUIWk21cpnllze03sjyUt8284o9wze0XTUFj141FrHzOYoolfH9/bhLI/YZ9j0/VxNHcJQhckz9US5Qh2dcO9f8x7rnlboign8rWvDcSdTP+PwSfpJXQsD0IltTEV17PxmONDa4qU9qpBb3u4kqs6puNvQ43cBLV6nPUaGuUOVNjoLnapbIxuBu6mrD5s7ynhFD4Pdr7+ysuoMhtOMuD6Cdxwb83O1rS8w7iAd67gpgUNWQ49gV4/PQ+97VFw05zUykOTX1AZhapWOJDb7yjBrh66iOpENL/jlMieNfnkH8l9Qm/W6eqsjdU+VueepkM4wx3ZuA6ukXefleIq+G40hHTEzAA0WaZczkiMHmXF5SL3nYIrs00pmqg3LibrhU4WdmwFDkPaBFLiNbYdFDYVTMclK9xRYxFZ3VAVXTwBS80UDT8X79SKX2Je4e6zRgymciUegYyPteJypMySY32tYDlpI3Xxjs8bIF4tNGF5z5ZyWqTd8vI12HXPUmOWJI30YxtYkMnnnr8DvRWH/Qs4o87tIevCS99YLyqrmo/vDDXHZXtZDy1+jEvf0WmD7UTUKZ09fPjb9axKYRfl/nL5HX1/265zmUfWjjDbTy/plnbFK9bapiweJOf3YkM8cB6+tKLql7u4M3rsnrSeVmAr9Zy4LE0pu7hp9k4KXmoVVs/84W1D2Px9SJNyvwlo3M0M2PfV1KDO07aOlAyWMJHvJZX2cyzxTqLsCYY3XQjotrY9BTuMHvmqImsvnIHVH4uty4q3WZxu43aUqZebZSj28vIruHuK5GwSV1jnX2B88gmI0mv6j3Gwl/yf6p312bNE+0HbWbnHPnMoP+nu7sK+XrA/R2LWQKmxTKhp6PI3hg9wCPHVI7pMLRoZ08WXwzKchsipXspPrhWLCZPJUY1dsWHvsx4jJ7fG2NHp4D/5DGXGTXbylDG47M1PsowNTxWB0onh7BW7sxd9kr3EC7vI9W6usEDP7A1PK2YKnVDUKdiVb1oYv21VMvnK/e6l1s7ogxaCt/aYBXj6UbUbkW+z2U+7PIKIPWe8S6pzrnLXhJ+Ng5eHB6FtxSPbtMSgxgct7Cz4Ur5ITPU4wpKQSHe1sNmBq+IpuSuoY/ejXggUPgutRtXGhlt8HnDby+nvFcWKrrlanNnrqoUTo9ggfHji2zupjAv2Vz+E1jmIpsPbMZ5d7uCL8kggcjng6pvDyP3NG9VcMKU1aprbW+VioChgZlv24aC8DMWUaOyvz3AjnNAcasDtrx4zbIia9+P9p0gmsrJrHfb3WDeh9h/pgnS1QPE0t1jPX6zZKJPKGHdL9wL+fiH6yjmI0nv9g7D5nznyYv/yZMtXG1pfZxgtaKJOStzzryKYumTurscwGYsGlN6fYGHgj7tdkift8ptlrk+eAFDz+cSpxK/QM/NPkIxFpd06i5MXj4MOAS2/TrWmWUmKk//vKGLWNhTvU5NLk7mICH2DwzqG6Nnrc6YFIcXkcUXc/I+90ReX2glQHtTjPGT67w0pjm6B1dw0TnTiZYjbq36EbP79xKncMZvOqvlZDCTodW24nwT2MlK8HDa1dwGzUP2GvV7yFU5+fUGS3PNlv2aw5ddCfBEVXVZcVB6XveqGCquQgddo4aTvkc/tHRMmit6gqtm1oteL2MGcZjqluU3YOT4Cpwckx5vlXKeX5RveTS19U7i4q6HH7NPT/SNzvvdA1acQte+jbIUWEyGSDGjSN3p6ZVMVPTVpR5M+S4uYvfM/Hfe0oOH2Dm0qh9r7dwSK0nw8/tLhh/7UE7ei6HwKD20hp2b7IvlUc9wHiUfU5L9Qk9TW713+eCz09pDJ0dwI9Na+0P1lHMJpNfPPMdjf6SPYm/20/py7cOPZ6AF6rcNpCXNY8i4Ya8nJmpxOKtAd4ZWBb0/hEx5nrvgJLvCHn+FIkV2+m2RdFBxTyN5txg5RoxFQkx8urFBy9959qSnjPLVP251+9I4uWMsjiG9rmJiBFxrO0pziPwVjwEJrM4BaYOc8RgwvD+H5j6wVN0mYQK48d3TZeDvxF+Ymqb9t9nBu3lhQkweheqO1Unx0ld8cEq9ujknMLBBFrwNWM2m72ClJK8gh9p1ZzYWsT7I8Rp6vpMtVm7lkLq2u9F8Gdv0WaBmVnUHBto3c8O2mra6hfKxh/OPeM2clnjZSeqw9MJ/msgGCy56ytqNOUseHwFbWY/nJLSfAm/md4FYMALVHqK+bGv90OOsmgC3q4f/R7Lyypj6SdbUryNOHjzCl6aTN/AzGnc70UZqBLbX/mAIvn945k4xn+pw+9m4ZsLzsmF3zXHfd2I9A1wv8DrN6do3Nc6nVLn4V4y5ijNiHJpgZxy1O0/2C99Jk1+sUYxGv8lvch+9zPfDTc2lJQRPLRTQYtFuwh5+HK6CG4bQav4TqNRSz3mAgUxprwogN/p+/Etn1rGNs/gRF2lwA99Ba4zjcsrqjbn3sMb/M3sqaJQZjnQOuYEfkVQU+j5h34UnHMJHluOETNxezS5r3WqwbyFI1J99E6pX+rC+x+eek0YJ37vZC0QjSdx6bFJf2Kq0ZorJVcXmHp7qcymWXSDFn0hJ3yKUd/PXcwoWsHBe5v5iNiro5jqWIE2tQZMZ8+veKVWh0dzTsSJuRv73u9zBoamrUgsOARETxVa1xE0aN32E12oFALwSPYAz0l7myj2qxP32Re/vxy8gYm9eE59WmdvpvqLgh7iC37TLoWK1WK/bncujqpjlshR9406p6TxD4I3b1cRM0lSqLjvLMHd6vg98YS2VG1T8JDhCSITDWAwV9bwW8ZFhJ/bBjrlXYzvMwtxvSb5TQk/BKrDbby+mkgYz5mJ79dIlwA5A3602jvIKa8o/YN1FLPp5BdrFKPxX1JH8bu1X74K1pSTBq3lN9AaX+ZeKNzeEVPLRH2zDa9UqpoA92Ub2vBbGvDoxuacugsR2sXdSkTtB97Hzz9cQ56Ul8DQGXlzPAQv3c/VgmrtfUx98SpgTtlcouq+gfa5NsBsvM62VK9W4C3pJejsEdYC5f77xJ3jIK3YVLxeSY0EpprPeChq7QZaLtitN6pbmMCUnrnQqqYKv+CeESOqJQfUnJ6O6orlCN9PhiJr7r0/fAlng11DI6ZqDM/vyKMc2ipufHCUjO//uIFnlw4wWZ+HvR96wG/MXyJRdnVxXWtZw2rFPtPDAY+4h88ZGK0jkwrrelK9+TrVWXDVgYmwRsxe53bFvkunoOf0hfszQchYVmB86uX6gPEpNZvd1s6Mand0SN1rngSsFJoFtLhqpd7XB898Sur3xsB2ObcptGOuwI/WjYHxdd92wG4be0N10q+TFpYNvxtqL4xH3wu6vCMnPSdvgZ6XNfzuoy1c5mzEL4XK3RZcS0v/YD+K2Uz6RR3FaPKX9E363dqv7yFHjXyFh9ZvWe+BtTPln82F+5MNtIrAwDuZfoEHLzxow6B4e9A6U8TMcAjt0s5cs6+hgx/in1RhX81W6DFe8tS/LICpcboYUv0poHWeWt/X5HKdUHyiI/d8C5gNVsiz9fYNHjsMBY2Ncv6l4lGcVOf1UTP2rML/g6nEujeatBVz4tZyLXiP2qrU58j2qFh30FbjsMdoZl8pDVbQbo4L/yRWSkIhc53UX4ZnnW3eekTFVoMfqfp+F/ZZ8iif3kzBMUzwzIVLAT3y2UV1Bn3dw7xtjhSxIbTu7NTX6A5tTs8FeMTvkpHBnIOI+/e+1/RJTTUmDmhBz3J9VkH7wFS6MqE9pz4JbtbyiPGCFIpuM2DomSBHkTefUtPODtz9TBOXCcp1SE/3Ad49DMHz0RaYiQ3i3NVKtWGOAQyGdV8XYXeiy5J5tqYnSFx1v5oWsPusaulRyFfud0f416J0vxjfjARPL9Y2S5fvD9Xyxk7dr8P/YB3FbC79ao1Cmv2niPbfxFNz7a1RRRP4l+oKf+PpfT/z6/2iuutYrZjxkJaUhPA3Tni0dfaOJJfSWDurnitjTk+lcaRUbs3UXX2+Mlto2oJCLe5rdV6IofnCGVBYjKFthjdoqxMrx/SMT9A+nQ/MbrbQntngdUy94YArLE6cD4VeixjdLJHXQWbA1GrMVJoMu0hj53dKtrxbpz956mYbLnhnduLeMUcefySBT60cX1J3Q7nLuo0eUxGXDvf2NXipvcNvhdoN2lQXRZnJZ3KplGQTOaAGJhwdmCzzvi580GT98yj3SKU/O6fey4W2UmOZU6xy8MgoB0aLp3ig9Nj3jjrZyCmXCDyTpEPwwE6BNtaXk4yeFsP9Ik8DRhcJmDv4B+SsJjOY4XOJHrvlQfWT19dm7sIcUK2/wLvyDONTuSJ0RKFw1ZMIOWpSC1PqNg4wJheZzbZbfGZ+kaHdgyW05NiLGmrHzlX1kLcqtkmNDyWffu/w1xwT2w763tQF2ao7CtM/2I9iJku/WqOY/iVnEPxuTBVMVulhm8jzvg/ttLXhKqr9oO/F7POMdZMMfmgEj+s/DMRY/YHfirYDaKfkgDk0t/aBMi8yuXOIE4kZ/DWkSr9BiwgND9ioNueUD96H1B9d4JdyLRxRcYoOgv8mYDbK+zx7kY7cV8bAJDvWL3h6FTE479SAuYbjk3HuNOG0o3ugUSHHZDqvNfd3HngqLhWH6nINv/Kp0oaBTMA79Qk8qxjwOw7cFPL+CFrwmPR9mEL4pfJW9GdsX22JTZLMoeR0MPvnTcBEvIIWzKdH+KFNvxZtGW+DElJxXbrQumtVt+gpg0f8sD1r7HmrDEq/FvyYcsP3V/NySOVkZKdeeRAjFpeLlEpLx32W9M8KRhOMz0A+qF5bwr/uX3uJis/LENyzvrIZDwWZSvd0EnxRwvjIA5dRZdTwV50H3g4CB68Pda46fUU7S/t11mIhAOP6BP7PSPq+wPnah9ZV+9ffgxfFqxv+/nB3MZhYBB11QcwFd7/if7A2aS5Iv1qjmP0lfZN++zPfcbaiJLjAw84ceFr93VgUzs5n7k48IWKiCz9UMQv39bWosOfSvlC2vUE7SDLm1HcaAzEwN1Wn6FYi89LrgJ7mFNpo3sfQaAOt0th9T5bqAb+1HqUipVsPGCMDc7oYIc/Gp+ioutYKMamnKWKgWBH3hKng/sSUlrXAVNodSbtxKSReWEz4iSlNVy6UlNe+XvCBvCscGmDe/EC71Uv4HXbqz3MKJxfBvRiazC4NBVR7G/iR9VMTmRPCPzb5zVT9qE7AW29oycwbn7m3/qYyuwfunooNg9bltyxg1so4QdtNLdUzxbPCHvJ7T9FOINWtDxZyEgPPPNeRrXrvJV7fzMoEfqrDfa3l4JVqg/ve3BA892Br7DC4jqkYO0bqPlhCbLHYzClT+7qOTd+bbLVUgKnrBJh5czVi0vE1oSzxe166wu+FJalULkpoRd6C94S79IBf+vqpNx3Av757fxV3LvziZLrWWKoFLVVCCH8W5+ofrE2ai9Kv1ihmf8kaxe/2U1vfgLYT85PqKh60U60EJyqL+qy6ngeeGc/BOw83Qcw2hiCzqK1sSmaNzT1J6GtfMsRULb3ghxrBerPVQZj3+3ms1GdFarNhtphSK92hbYYc2u7mOAK1ngbtE3JgdvYhjSJ/Bt7yV4jJu+h0lI8QA85hjPczMv/hKfM+6nStyrUb2bc9Q14eAFO7qu/bylP4Ff+NGFQH+oUefc2pn9+Zwc7q+07V8XPhbr4XJXa4R1eK4xv8Xp3abzb44v1FezgKniR9JVYokUuJ0cEPzTLw9qmKdj/2kghe0tfpN5+IKOcWtHL3tWU29d47SsYJ/KR+tkR2G09kilYVFzzct9naFBLKdckU3EcA7StNHJly9jBSJ3fAgzvujCk1baPvh2gZ7NY6UyqkA7TsSQKGoM0ZFc0XvMgMYCD7wI9mj6nF3bH5Y502WFFaQSu690emM3bLKnpOGp/7TwZMvfr+Gg9/Bb/4fBXIibHUUPT5QEdY0Ot/EFOj6S/q0kfz/3k6NVP+TWvpbSArFA8TxOQlgmeVpopJ5dKBHzh74InquRggJlQS/NjkEnO28BOhntrcHxPyZHzte4vNFPihd7lqmCK/ZlR2J/iBnFJiTzecUDMsEUNRCMw43usLD20AY/AfATvkrkrdOj2k3spETKqXsKXwVCIGp2OV2FeEMWBVqaWm8u0UTdplPrllx/jPNYqVBIy35R1+YZzBv3k3OlNyl8/cccb9PtoIGEztFbRgesxExk8KMMVs+BHprDUs0sim9KIegbE6wf1PAJ6r4Iec1TMVWVi5WyoOBbQcXwEjp69hUmUOTqljZprEBka2pTw5mamTZsmbNeVrTsV9Dsz6H/A4F+oY2lnEfessGMx6T+YEZ2pwbxJymb3fixE9myGun+5KZ2F3lahLd8hh3Rfjc7LAU/nkDMy0R2DgctqPwavrfl/0oNcNZ/jdfNLvTytbEdpcU/ozEQxfdWca5q+46A2VKZmC77ZMZhsL2jCX95bgtVv1D/Z4mY+nv1qjkP+ScxJ/t/Y7vOGXHs8p/AtLhIp9W7k//7Wviya/1yrdXsacF5R6mFfk4QNZlCoJtI15FHX2mSGmik945I7dJhU7KYsZFd6t3ztxSqFF8g20jZ4ZuD/7vtmuVj+UXT6G4GvQlywSpBU1++gAzNHqzfhYaKj69LVL/gPv/8FTDDItNR+TgaRpVeWSk+6Y+lP77S8Np4cUwC/ID/Dq0wDGmhfHZ7/ikcK0UxTg96XgLfVtN8yKdZ+aTws/4gVaxR5LkVN9OBy5G3/x/ZphdqbO6f2Q6HPw7tzWKT4s+/q+FTDSxNGRqkkJ/xbktshWraZTth7Dj9mF1bDds55RXXScO+oLPM7XakRNMDK5Z15TnT2zzYyighuqt+AqcszXFKlFdlKRI1YaO94X4KHJgARnKaguK4cG/O68X0PSFcxH/OIjag86ruu9BkxNNYWKagWt+HmA99pMLqAVRU/wLwp4fnZ5w18tNia05I1J7PGRntRNSit1Rrn6B2uT5v2xbv87phb/0tqkiuCXHlYC/6KX0E6dHByo0zybu7znmU24kCmZHnFfOwtv9pWjE8X7Izy+F2oaG/uiTslndOz3bicZ88LrlOJtgjnOroLOzuFrRJGwNqDnd0nDqsP8Df9zAKbKGDFydoIl1WKvBZ8W7gdrB3nUykwOf8b1f3iqx5Q1Xh5EzfjaDtnXrfaPnzrUkkXdu4Ff4S9gdNEAI/m9tOHx00xmj6HmU2lZ59SffIChkkseRa1pCY6YaRm7xxH8YyscVV+Xvg1zX+C55jWAttUe/Efdw4YeB91W3e3eNtiTvw+U2B/wiPOELntTBczdZ/BjcbiqmL0TkJ8WPjCVPJBzbKkOqejrSJzkCj+5cvrxWbG94L8qLrLNeCKAN3VcN89EYWmUTijZlMhh995/KVzr+/H1fve06etMTC5SU6innjehxUu3r/k/7U7cuVa4zs9uf54Xeanbr46wNrWf8F9DU/Xqa3/m+KLvJ/LsLNVn/fj+OUxJ01+tUSh/yRrF7/ZT3pkPCcqeuB8EacRC1zWoU66IoecHWqU9X+fwT6v+meg1bdjEbwjXE556sxJ5UmjkDZU1A6Y2cRKx27GcwJ8c4QfqWYq8WYQCXu/tU88QvxkjUt9UC0doweyMGCFdUugZ7A+qd7etis0m8yclzRcxuHEE7b8wZT6VW6O5anQmmu014Ce2GvW5B8aTpq9zfz6hZfb7ABhZp+DZ+p7BD/myB383A28ZWZYxgUSXnrrYr5NFYsQCVTwRLNNBcGXhWzFpUIG3tCVyxsjl4O2buKasDeCPmNyvrZ/IoDqFVvaam9iwTVOtqToL8JPb2wo56bCXKF8vgdl5gtefZsKd4iP8mh9cBYWVgilR9BUxHnmCHLXU+ZfCKd+njlKd+j2Jc2i7iwQ/+cwxPvINOecp3IApbwae6wOAnvEZGJpMoU2V7WRIHY1OwEgtSOx7ETNK10K/f0wDz6dW86CSTzCeyxkDTwcEvErdCeN1S/9gvd98Ov3FufMj5X9YSvy/2jfpd2Pq/jQHVJUn5PmigacdMHFPxSvigmuXqs6QJOGP9AFi1m3UirlGY1K2vwNTjoC8aMTRhqKXg5hsphbeH/IJPZrupLqe/JWZF5dfSgbVnnureBWxY5S+KLQZtGDkArOvVF9QvTQMwQtBT2w9KB8UHmLEYP7gCjsZC/efNQpjcIu0bJVxgkzV1J9+isg4UepmvV8p4L+ieXaCFj3254T02iwbETCk3M+qc0rsCDzkOlQVJjz+5S4GTFYy5IjiA+3JB8AE32sWPYIDF/zBXQWPuTIDZnccMd+fDZrF7p4e2hZ/U3vYFfPMZk2PVQA/pl2/EesMdUL1sz/7JotshYX3+gat6cNvthdLZt++A0d8LPbctyLkKPdpfqj78j132sFJYod3PaKw5MDUseIG028EvzubQQtC++lslIT9GQk1MPQa9/0/HvC77WyJ++9MAA8pVUrlZu+pzlsCLwZhBCmifoF5azYCT/vvgsogOKXuVed/sN5vPpv9qo5i+S9d91u1qkwPcW0KznUI/R5smh09Xk94bJ5gTubncEqPXWmmbvKENoxNePTkUXPuxe9UYrPIRZ6+Dg6pWwiWy7IbPHcXXKivBfpKbB7s35Q59l5188/KZd8s7ChuT/APRxcxcirDITVVbEArxohJp51XVIyuiNHWBSajzdylo5donPbjg6sJnk7kykNVcM1Tkqni8G1SJ67gZ6wCGBX2BlGkDcEz7bD3T4nkUBxqtuCu+prVV1udKRpc4fH1xHbZIOt/z7g9cOcxBOY/D2C0TEf4/YtQjfpeYxqltxJabtjvKZx93jvK9S14PfNF8O5LYtQN30funbtVwNZ3c0yx1dcfRhle/7KEG2W34ZH7ixbj0YwnYypLYMr1WuSo+2EB+dhd9qrDpY/IzPglUjJpTcF/PsBL4TaANucZMLPXwNta/vpQ+DiR4I9SaNNjEMqUd33P+GkFjBVLMYGcd1zB1d6qwvSPUVLhpkfkBCnP2MqNcoqu0/4Z+dD6g/V+8/nsF3vnR6t/aW3SpK+LjqZn5PmhBP2+zIMttVJfk/ktMSdO6UgUF70HXw4RY6dWP1BoZVx1S8Ylpi3fjOpqfeDuoLNsdr/WIvT7DP5L7r4iK7XFixpL2KXe/o77s+2ipVqW94LDfGB2PHsNECOlwd1x+w1Y2IYldR/vyB2tx+SLT9yf636WZB1sbSAHR7qzq5r+9FOmIgJT4QPaZpbAv6nPyqTnATzj1QP4J199X6A9dzZ3nhwYGpF+pmQ7PQnO2dZsxHx2pGxsHFT3tQKmrluX4McG+H1jWw1Ys25UikY7Di06V6ElzxU4arIAjwx9LWJSomuUPFX4sZ2fuGy65yPKliYw+/KgxZalGVB07I6q60YrkV3H+37P4GSvQnvxjEnt5EXVS0TO6UxgangyBerKHeZD/WJ8XoPXkNIX/qafj8Fz1xraOdvuKHWkDNpUuvM5ZVdce0mjNmz1UWLKt17fP2OwklkqNzll7wkw7bNRBhUCbVjMHsDoY5D8wXq/uTz71bqf+pf0ePnd6371djKn51oCZmYq/MjnY+uUDHULertJZPbZmxPK0jPuv0eIMW7oBmUnGzFWmNAa2kRCHrfbg+oMtsDMaA/PXccxqd4++vZ9Zp0O2ifecWiVxGAI3YYez3KfuiMJ2oOMF/Ls/ABMXbarH3sfSnpuZcRg+rHE/+IpszndDG0Tywey3576j59yOulAVZVC26QP5HGRGUeK6w+02q7RMla2/RkKsQ3eIjVDzrjpHH6k7+NkypnBQq3vRzgqoT2RxAMmbchEDC/x+yZ9D3cfaYyeVQR/JK+AqTqO9B/+RHAPphawoxKp8G/ZQXBu+ddma2MhUmlf4FcUOX2zq+FcqUtE3Lf68ag2qkhd5O4EV02Ro/hd6KiSgp3grVbIT5dQ/VI8zzHeoQA/OpxeB9QkD4znfIocI0jOi9rljbhb3IHJzzac0VO7E3eMtq9ZHmgh1etx32e358UqdHN6jERgfjsaBazylBSYv/fn8H2tP9iLTBZmv1qj0P6laxTtDHPSRtBO7tXixLS+R0l08uAHxHolQevNJ9Sqqan6/joN2HhA8BOz0hLci6cCM7Wtwn/MDMFvtlZ/hnSKmGBHxNy3f15llfOGnpztVFe1LZ25ptOAB8bQPhcOHmxu5Zw6nhmqv9kgzyeffUHFsz4I/kNEDAbly/mJKcttb5rGX/KebnrU7x/sMfUSCJjQVvArwhkYdYeaQc+XDW26fYoR2/T7cPPqAn/Ep6LBuBxYVEobeH6pynS2WAYG5ZZmpM5+D+0al+DB2Iut1E/mArG3YCzB246VOtsJMOK9tQ0l8yd4RNqJLstFaUXpzIEfm7VfYsViI9JzfwJmtxp/s2278Cm880PqPw5Jw55ZKNCT+C51N2+Mp6huOiqiHXh8GZ0a9l1tPtTuhkfByTLwzL5NkXMuO2jBCUugtR/XjuqbBYxN0jRieQttHn3uuHbvQsaWYRZSd+nr8OMvdMKzbxITrs8HwWvFHNpc1xLKpmdgkk2TP1hDK4uzX9RRjIW/pA/t737mG6fAVJxd+j2DZmqwsSKtqZy/LWivD+YkucMzV+ENc2yfEcefgbSjWPha8PA19DzJ7oqqs22kXm19DfYczeG5tRP813nzrZh4nTypIn2beuvCUpg5FHB9F6B17gdVZ6/PFZi6Wnv4A3VlMyEOc+qeD8TgoH/e82ON4uBV0H50k2UtnjY62XRdCT9raN1W31Pjz4+qsyVoo0EEjMSfDN8vOmfIyyOyqD2uOffdABhaStKJCqFfC7/3/RrktNkD44rBvVDD349CEdrW/fS1Pg/4s0miKdS91xiPYIzfO3w3a2jNADloPBaJsYUIzK0s+LFFAh6+3xZfCleDk+oO7vBLwdLxKQqBKcc9JRWrOe4/K7bjrjNNXXaFg6TQKHbc2Tkf/Ls5fyNnZfCTu/4ZuVjUc2p900z9vQZM7fS6pXSkImcpJx6w3ZFL0MoH+OEkBu/d5tWNIuvupN5IRk46HqSEwrBEjprGZ5vpvhsjR3xI9cfZ6g/W0Mqj+S/6UYyFf2mPF3G0n1KePY6CN7S5zhI/0ijeGfAb5g1z8sg2I0pONjyu6go2mxb2jhJZQh7nrVAxNu3Xev0I2s3jK51d0smbYvVrci9ZfTP2GKQVPeb7reo6z4/EDHvzhN85wpNPNGBqNUpnVOsVtGDhgefqkZNR1tnwZ7d+zocInn/qKMYfWdTesb2m2/W7Sn+u+0VzY0edmgFT4ylywLjB93vqNXhlvspcRr5GVG4f0HLlEhhyS50ovn4I2sy0FTbWmh2Vt9BQPbAdeDpUDGpd3VLd50Lo+7o2CyodD9fSBBhR9hq07jHDePX7C1n2xP36Nj2o/ioHD1sz50NpEuHzEx+8cUlNj7K1Dr9mbDAejJkfyt8D8PZwmtrsK0/6c+wnuD62n4xZn/BF3X6N8TZb+C95vJ9R5G8xnp0ATE0c3lA1Cs3U+/bnVRnHdELPy7PHXAZtfm40+Ld14fS1Y+AhJRQTiozFIXWP4zOx51SOcA3e816y9QdraOXx/Be1SWPxL6mj+N08tdRTiYpqiTm0tqnG9mtDpTZ4nVLnu/s2bFdxkaJqeuQOf6XErEzcUl5/oA3X637daiArFG5UYIofVhprH5OOyuO5j7k0CZh/rQuqjy+d+2USv1kymj/gp2knOE0KD+6pfT1g5UMLVj3PCeI8pbpYH1TvHSbZzzWKdRXDTx1GRqMtdppKZ2G24n7srN7q6CptqZ0dwGtdDX9wEIwtRfhf1ds9bGKDSQV/VD57rdqv/X8qEdffGv5jqfbnkMhvnVL3uxec3c4y2GkLHq45IadsA/izvN+r/ixx7X37/n/SJsD4TGVoTT3VdKaxckjPqQo/1h2+GluMX2/Kp2bfe02FNvOLjUuJ3UIbz1IL/on1z+dEYSu4Rq0So+ZVUwjdLLhJtIyYFnOM38yG/4n7uhIlRs5LXwRMjQr4S6vtX79UwZOfGJjcUD2hXNpAi4oteO90qa7IgVNH9R4Pq2JWRRE1zgc5SijPBmOTJsT3cYBBWUyiP4ipyfwXdRTj0V+y1+N3Y2pnYE6qLzDjv0fQ79YK/iCOHyfV976IaXteC9SxCjxgOMjbw36vdvVp+t5bNzVjpEgKVXsbeX7Coe1eyb6ldlEfU9dX4U/scpFRurhsBIcdlhVLH05F9TDapc5hCD/FxatE2WoJLah34LmpbSYUnxCDiGmr7w0m/OOnSNDlSjuG2ZK4MV7946eYJOtUnDYH7gcR/Jup2Ph+0+dJ8NlaM5i3kw/QSitouSoUJOatpCMVLIf2+cy4yG47+KPQZvvUC77AxDnt96o/oKu8dpDIbJyUMoWHO/zXpoS20tYZ/BM7YbzWpqaxRywMqL2K8GODRaIwKwQA8m5I0LYVPEugww92MG2p9zStgA0vV/DQabFNneEC/nWydZ6Ul+pWcPz3MmDtGVqw7r7wP4u+7iQYmxI12wQ56nZHztAOIbTzeWqqbrrB+3OVjylr+jWN5QU6Ynfo92GPmv6Mgi946FhKIVX2/KA6cc50NtPEOz0XN7ze175/ElPS/BdrFOPxfx5P/V/tQ/u71ygutJhQOpCOqlcrwFQ4DxTEeF+TmhmI6c5MBXrEyUFw9jm02tuINn3PyF4LVcjDa1vq9+Cd4IeUSywz5cpryr0jPi9z4dl5PY8pmkZreObkFLClwUvqeANMLYb986eRCkwPJv26193SWD0pY3qcasSoY3yDn5j6yVPnOoi08DQZ0jUbLP/p8XJpozU9jDO01/UM//YoqzVF7vGU+gnvewGMoeWaYnkS3PDbr6nsNQO/b4K8/ul7A2iRuKZQXYAn73dgIrxVGyo2BvzQKYTWsuvXjMJFv5fkLYMHPndDoZjPwCPtot9fNeVzKu9no+/tvOz7RM1bqk4f+JvRQbWZXAoXKpccfq0aWDZz9bqjhIItdydSihzS7sHb5/mW+6f70oW7egFT9gtabbuD9u0GE2BmoCJHSYScsW7DB2V6v4axGWI+hNVrRO15YIKXr+C9F2XQmoFzSd2FDB4q+jPIs+xkCK7sgFUH5/cN/nN0FPyjkvzBvR7yVP7FM9/xRPhfg/n/WZ4KQmFM4eAGD5uViciaVwX/kPQ98rPRymXeZw7P3dqH1Cum0IZFKm2o1Y+W6rz6vqvFoIQ2UrfI84/NSWLZHjHSFSJiYp3AXwxfQkiFfl2rjuueiF1ls6BYTHfcv8++EoszZ0zNfb1LvXmxUpiwdCLKzYfBne8CPFcLtUOb4x2K78WCQBtz+As+YMu+xz+0nzIIGGXjMTD4XIJXt2a/N+LQ9+s7N9B6mq7tKDSTU+oZ/RkJKz3bU7qKoZ2OxBv2GekaVfF+J/iDCfzeZNjXTQjgVv85Ai94Onji+VSgD98ht1k7zRZUzK8HwRXuXGKXvTml4h1DO8raSWTPagG/I4jQVis/NRhvXmd6Xh1gznlYfa9MYCZUsq3qhRLG8xGY8JuFtVX9g7a04b/KluIwhlaL3VXEntpiRLnwPHI30oGxdD+p6GnH0J7U70t+RhORmrMLjNhX1WCfY+BQ9fpeuFOkq4CNrllA5esCnpwOM/y2TxVQ1x2OqR+drT+410Oeyb9ao5gs/+e/1b9pjeKQhSN6jLeHvt4MMRR54YAq/2umrhCsbKYn8NTVIcEc+zJX2Hap61Suj/AbQQptU98mMqWb6577gz6mavWFGPkewBsX+QuMiGZA+XnFkOfppDFFAaaKs7pTvfQITM3GfAS/ou5S9/BdyqxmZkjtvjTAA0lCP9cofvAUWavA1nbNYkyXXF/ynz0z58lbgzY6Gty3beTdy1nre/QrJLjKMpVYWEML5pl3Uj1xCj/kJ/aOiuHKVP1N09cMF9qK2vthxx1/i+8vbTKNQlmEdhuurYbJHv5eeIlwbSSI2aG2GVJ3dqE14yW0Y3t/Tag+wQ96+vnUYLycmqqtA97gA/hFq+I2JZsdeLxYJ/Brn31DUZDqgu9+BIV1j2tJxRLX7uK0JHZeOA0l2wL+7LaBVpyKC2Aml6ATjhK02s17lVRxARirRcyHugoFincL8Nj91q8xuX1fp4F8FtyqQU5sIuNKNYsxnpkhYjyY61Me2n0dvmX9wb0e8lz+RR3FWPpL6ih+u586lSI99fmBO3WAGLof9nPqwrXJnXj6NdhkFb6pkDro8UcLbaiP4T8qf9SfyTbnfd+f+Zyefo48P2o+DSu1eUGlsIAnD+fQQvtn6FE7Bs945TQSmflZ5FQe4Ml987YSWcoRM4Ww3vWeGzw3e73uiIHpPnWurmX8fD613mUatxw1MLSy4R+6HxdLxPxhJarPQ9+DJtLh54Tn12ZnyV1SmBJxR5yBh5SXu6EsbqFl1Tu06iiMtvR0kNfd9YxHbJZmCtXjJb6PuF7i9X1Pm4ZMaEPThh9RZMTsw/dxvT2q/V6Ml0yZMkPO2OZpX7c+QU7SwXPuJTxlDIP6oGLnI8YPHvzisCo5ddIU2vL1STQWv+Y1MFL2fXRz+LVFci2oewW4Xs6WOls/+3XRY4EcQS5iPjSgE6LD4dCfBQveuYRlCS3aa0+vr91ah8KXmqF75E7bP0NPboZNz/R8hr87JTZbHw2Xuo+E8dxt+nNZpoFLmTECRv1n8gd7OwMov1qjmP4lPV5+91k5jikIlKo5MLPttUWQmzNq3QB6fX6Cdruv4Lmr/RB508pXEhtItKYkugBTkxk88uotzKi8STtonW5Zsddsn2HOT9Bui8NHZDsXfqKihcr9Nn5XbN+lKeVzxLBjnJI3279qgaKS7VTfuOP1bp0GVEcleG+sJPo/axTzEH5qv2o0TTsKDV3ZUPnnrJxMsJfUHtg+dQc3xMhKkheUuy/Qm7NXK9bYFaOnPIOWDZ7g1WPfh6jYikfuyW8eMH+xGFLalFvwVPmJmPSBn6zWITA3GCLPj27lm5plCW317X9/66VzSvcD+BNT4xW72nOBitFwp7riKg7YKYKWy3jc1/fd4ce899WifHVGzrkplsI2tfCgJjN17ixNS2KH5prRc+nrqiNV4PHZe/Gg3F4gR9QyeM3n6ofKYoz5Oa+h1S6XNKekaIGxSb9XP54j50UshX+dx8Co4hgWxSvNFrx4sSKWTLMLZdJgr3rsYmeM5sGZomwEnjXr75/bPzUTxP//2PsvTM3+ktqk371G4TQbzFmbwY+0fV21kMI/hFyGNshsxMDHfHXUfs7w2MbBEpmsawwefHfiXiYKBqOvI1GSXqCdNIozpjZ1QvHkuBfctwLeGsk1p3JvrlI3nkUuezZlAq0jbbn37HnxsL1+KGvO29TVrdObjR1+peJ7Q97nZ/ir2av8Z43CujlzSSsHakHBPv4/mFIrY0FpgZhxA+Grs5M9H1D+fJqqe90LEdtGuko/llq8syrY7LGO1vBbEvJ80O+DlYXFnJppq6fuxottNhq8BpS+OTDx+VEXcTZbShyOmGWPpGJdOplRtg0wHl6nRoyOfY3weYTfkxUfaLcNvl9i97VKXQotPTIXJ8pfEXKOIPXaWK8ralNNV72CMJ4DNkmpbKx+XXT0lpmb7Ut6WPc9d5opeO1VlC+Kmgy8f+TwY3YeZlQUKjBB9erNbL2v8+dz+LvtClp6259HlQ8rmztlh/GYTWVO9eUJ/yoNbJvRRrGoG8B/ulR9/9z+qZkwEn71fGr+l9Qmyb8ZU959/6Li1PZ5sUYejA71iNpdfkh9x4cWG67NhtrNC/evH2BgcqtU6qoY/uSzE6BVzukYHlkH74zcZcASmUcUbZ971RFmy35/Un2iIh8uwWu3yGAjJ4yB0ctWdaLFt2KCsXhRvfluuT/MPhVb7GG+u/kXMbhrf2jB8p+1dLO+1I2mp5OYTvZCSV0x+Mqqct0PKD4nvfZkX42JHFq0Sk7HFNomtVki6Et6bjfwT9d9v2/4RYwe5RExXzzBs7a6QQ75bhDTp9FSY+wkQPtGO/CAOsPnDbf8Qe3jawhONe9rgBfhlNLjBv4oUsBzHyZ0FL87aLf8Bp6RvpscPH8/cI9n+H0D+2VSrF/Bw4GMHLNZbkp6zsxN2vMw/KuO8cgOyw335m4ksbVX5pR/V8gp0/dJZob/aimeuuD9aQYMjLQ5MBite+3JVw3zadFRNoK/c6b375tths2BKkGzVXd6tTR2yN5EzzaBtq23ms6+fb/C+g4t6MWT75/bPzUTxsIvamjH89V/xN+/aY3Cqq4tFXKHMXYzaAVuL6Bl3j60xmvxeTPXnT+psJV96nezb8b2wXtJnXP+0YMxhX6Hb6Hw40A7TYsP8rwzuVMu3HbA0PXjsqteHqlcCuCVAXsrTHqkIdWk6D/2S0Vsd3RayqMvroVJHLHPrXaoXF+3gkth/P7vtfRNPo+0WthfyWvWCv95RvbDgBZr1in82FSMZeaniPkm6esqnh9usE5zF1ROk2PqHUyusYdvq/Q89+tqgwPua2V/5sF4sFH9uUUSK6aqRI/REbzgHROFvRT4w3bp7AWv0sAb3E4n+LwjxqO5gfde87KmPBWAyXgCTChbmLluFUMbboZJxCJtc6T8TdvUESxoY6cE5h6ncsP9uOgxZ70iKsbnteD6s+jNBq9XRg8pRU556sgpsug0FK4fe8GZLvD3/VOY9P3VgfHJBPPhTXlDnXw+qO5WAI/K5tugcPXm3PEGH2DyER2oNLVt6mvn/qyifbOnUnwhB33XfxRTE+EXZ2SP5X/pGsV8mdbUNYOd4A2eGOOpwN/9eUnwyDGHlnMttaLwxnD/EycBG9f9Xm37StzbVPAXRTX/UM1LXfDl4UdnqmrCD8W0Fbz9/WSwtVXuKdInCrTT7AWMXjc35NmFDu33+rrMCl+IyfdR537axC5D9j1T5snQUgs1rv4LU9ZheXW108G06SyO8Hl7P9XU9DOfUSWWO9WrlFhi+JdJ3xf2kDrqTdWY87gOELPjo+o+EviNnaWs6OH065L8DYzV+VWg2tmuBb/fgs+M+Ef/jMTg7t3E5wWnTUpVd8fvN7rlmy0X9Zjy+rnn7nAGTAqH9EGJstmoblQr8IdLnlA5VDB+277O/hVfD5Q8P1vVnYfwa+RNMsoyFxj+vICJ54HfqTvf1qkXpFHDtkaaUBZL+D3PB3KKHKo1xfYaOW/2Wsrs8cbgVmbfM2ecrCLGdLOmdLMHhr99zlsfpS3m481Vj7bAFA+0PbWKB10Q9HXyk1e2pVSk3v+p3z+3J3EmSMIv9vmOF//S2iRvG0KLFANot72BvBilYUOFtICe/3rgne2uzikU5F2/lx48tt3tZaq7m5k6hwjaZRpNoH3qk6666SpWmH17uf1eha3qr8+4Lht1Q+W2W6ju7PrKWLqsr1Q6ow38QV9f9w7h6Yus3qTeZ/oxWPrdwH/dVPib7+j0z/OpH+t+pnC+kva15ib5A2shuM8GmJLil0RxnIMH8ggxbz+cEWWrvm7AK77grWk9p2jCDsgJn0RkUWUrlEgjI/VWV64g5vYf6tRizV2veGfw+KFIiTiDthNi+LvT3okotEP4RU8/weOr4OW8QZ53BOrrFa19RXXxwvvHU6VixmQC3rmaBsbD/9rMjlWDmrcLHs6Xp4BFbplSzdy14F0+wMRId27wp9GaO/kV74fRAmbWNsbb06EVT99+HfFCe9XTfWBcTIQIvvUOzB5sYLa+qNARCxe/5/4A718mrk7PeGal3s38YD57jCVbBznvcRAadl3/WKMJobWZBcz9OUxNxV89n1L+kjWK342pyaFOMAeEOd9fETNKZpbUCpud6uSfj8KUwTymOFExJ1EJLaQOU4kieXaEv8i/ERvMXw/KJWejepcNIa+uyjO1924juI8d8nY+FVQKJ5sBv7RpaLP1QHUoFGW8vlhD7z9nm/7c977O4uEsFTbcm/AfyXOTumPl889a+mGSaylZ0VzXjvl1R6YVLVI3krmhmqE5pqgFD3jjBH5s+ykFKo+dAb9i92sqrJzSozbh6T/Pb8PGRT2kWE4R8+0mkVj4dd7UenfWn5sRRcyVhC9Fu2QPHv6eKja/be5Uv2No0dUQPJqOF1+Kd7sd965av2ezUgvKnM9a9dZplLGvX94pnljglXn/LOCWXfcUlxb81vSxtJk6Ag81s3idusobmLjmakCtna1VX9OVjJk2MJOcCvD8fbrMmJQBs939DAxXbCky/bUJKb32z++6beIydQLMNY0DXn3kVsDcEW3g32KLuyf6iEyc9c8Tmz5Hbfs9kMNWYVQ/Tcxncjv9uX2+M2Em/spPLf+lez1kYXKjcLyFRxbi2GBKs0BeVl297+FIDWNJeKOOgk1fF7FsmLrciJQu3sj7Gw6e8TIzo/AisNQxT1HAvPWCKDNExMxm9w7YrBsPyeLNXLWH8UJjxvbKKVufEENDIxYxv687FT7h/bNee+0mwp4eqzvyvv59iz9raH9iirGrphVCuibbHyy4t3wCU1G/y6nMOsRMtztFzKgnb/ibm6F67/eqYqY5mVD7CI3UlQsrY81UlSmb9/5xMLUatvevHaWKxlL3yChgyQYYaw4eYtgQ8Xn32zygZ9T05wcrwAStBWhj7wzPby+hffPFIqc0X+D7lxfq9/5fA/rRPskfG9DS6STdUVekuup9spiYXJnIUcM9fh9NV8BoDH/YGC8G/8aA6XJShsDoBP5HL/D3Ky8tKA36+kjJhL+9Cs4dvHeDvys2K5sVcwc8X7mG6lgVMNYNgZl431hq72ffjKv6htLmDW1NfS8A7/nWqA7meuocxfjP7fOdCXPxV/V+S+0/RbT/JkzZK+dC4aJjQn+IJbRcZnpUug/oe5h7Yk0GnghXe8z5Mj/ZbPR+dZS8c4N7p2YpsUSrb5TzTuN+4EaIoeNmR62TMNUXB6QwBKFIp8tE4rZ1vmea/BSOFK9fmuCLN/iLbYHgKiNF4053IJdp5X5Npc9wfw0o/9cz31MU+rI2v5or8hVnwd3JTLXV8Fu/qXu24MWsiG0mCxwYUat+Lbr5Im/TS6Qi3QNjuHbZi/iMsrzeCe5mDYx1L6GlZB4y7gbnyGbn07yjik7goU29dNnl80LMj8DTbnJGztG6sqVcuMLvGcdVwyJrkVI665jqrcZR//xr7lNbr3fcL57gASGbbCn6nPH9Pg54d3F+RZRfel56DBObvZY/jFzOUvhBBb83Ac8lywz+Z3r9BKyRhJweYrzjrm8ip8l9f4t2tNqnzr5fW9+wRQV/1vcyG+SWza4DWaNqfDmlTlfh9WHe11o5BG0+FgWXKRdJRQ6Z6Nydss+fxJQs/spPrf6lfWhzrzxQ7TVqvwfwbbCPVhI1uahxd+aZDWveG6K4c1TBM78ksiWfFPADG+TNVsKch8n+DP0frbjf8bBi8QFa70GZqjrvHfyTuZoV5Ku3UXq5mTdJC5mgUxtaaurF6kdns9sLf2+9WKXu4GH2vaMXC3p6a7x/cYiUnzxlCLUmWKblS5oxDxfkV4OF6p+4EKh1tm+o8Qcb1b3nJ53Fi7Cm0OlrneodYm55KN9UqY89d5+PlcGKjo+pUPhO9ZUMeX44LJ/QrjdgeN7h98+385oyawCecMbAQPleeNTsNjr3dL4Ez672NcVSBF48LOFfPvY+ht90NMGxfcVm2mHi9M+8t/A3Y/ih78TUqXGTTersdkudibsU2m03RY4Stv05Hu3VpW4SM+4/RQIm+BW6oTzpgrMa9vV/Bc/oqbbwV+UbWnC/hlZsPv3eGMVMMF9roaTEnvf7z4qE2PfxxvjzvqfnY3ECptpKpWYjbQQvc1Sbxep7RfkWts0feqc/t3d+JgqjXz2fUv+laxSn+USldjZeqk7nhRlzg5TRw/OWqSPeTI1dpuGG6nyL65UUEeb0daMiviLGVve3zA77ek/VV1RUv1qYOpNHyYT8oaykHtEC/uuxtonazVc9kxzIWuKrClXb0zL1Zrs3LMJgv6FEPCvAgLOAv5j4H/LvJwUxTq/gH+33Y59v6O5EbVwnc1qOu6FweZzSTB2V+5I66brmvvtW4OEXaUn5rN1yVxPhwV/CpqVC/YI33IOlMCOqBcpqGTxQ8JXGugV/UNKa4MkrRTqb1/AvIT/jvveFn0xF7lB93SMGhViRYWl4SWH82KT+Z/slJsVOCJ4WkIOiWjHYpl7YfU4A5oTBMmDOeLKh1jShrVdtrLBWS+/UjXut7O+gnaVx6VA16zTBk1zogvWtvlL1BoDd53lJ7H2/JhR++DZ1zWoZsdNkc6Uwf+5V1199dRZ5r4LycgVePutfg00n0gp+zCPBeS3hB/1FAwzJGrT7p0oNJi/7HqXuYyM41J3+3N75mSiOflXvp/0l5/n+bkyNnfuXrDgeqpesGb61RvNHdNGWw5Rfy8Fb07Z3mbjOF6o3TMFDzrfmyNMatKIxRl4N7MkSnj2XU/41O03zh5eUgpk/UHnS3d7axLkrRMatU7l1+/+4O5duVZFgW/8gG4KKSpNHJA8RJSB59UBUNFFRUdFff8PadU+d3ursPU6N2o0a5ViKqDlzzi8fkUuVyfddj6U/1kSu6JQVm91ZxXjNBiKdOGuZpU1ZY26OBoKvt8+O/ZX9/trnG6ZPr2Or1XCCuieGPDmPSFPaNDvg7RhZkA1WBDKil454kfbED8ux0VqNEbR4C/sF5EPD6C3V35PG/JsjlYlOvCHbe+KVpAWpdEryxbC5U9YaN5SVzLSWrbXtJHgZ1A7Pj3X/rRXmCHxUZ+LFYnBQLKMLiJ/ECih7KoRlF4989xkDaa49G76lWHMbH/OrTX1ESJqM99kWO+GSpsZr8plJT9n73PRMFJaKrvXOJiVe+pDavPMh3zVT54DdTND9L+JDZcWZU2JztD3KDRr1Ca3inPCcTZeQ1cPv/NXbN/BcE/OWuk6+Jj2+51QeewdK9hHMOg4aDbtFQr6pWn9UU6PRDzw1kf4l436/e8739jpucHvaEO9kuwcyZ2ZXGNYPBfjS9GN2kMwL7m6LKU8/9k5hnzJzsLvtTCl7K0FrhbNjh5vDbsLjlez3zL+e17gdcHocZX7O0vRwxW18uvJ03pEm1rNoi/xdznkiRq/cavThBcv7SJH4wF01bOV5KyxOicK5+VrF7K+6SX/5VLi3vZblQ3uEVqAPeTzPeE8UsynxFs1A5JtKR0u8N9+949aXB4vw2+871M+/SEPZ5xHm1k3ZX7DdPmzIvBf9vdBEg6d3A2RH671i7WrpgMdZ5RDPWNhYB3bh2DYz0oRS6p31yPdbvNsy8dO9+843tRlp4LwHylL9XrXa7XyJF7OzoVAq8s1z8PpeZkw+6lwpO3fXCfnMLSfe/NhH12qs7FvXSTAoxxVp8vi5FCimH4eX9yykrDkI9uSLAWXB6kk8ux8R756LwBNF/53j1v17g/QTelK5bj+6NS6/a7We4++6evodrQCk4bfu7XdOGUC3llU2xGZ6Id8cmMafq0cxk8fjH9b7TaR/yTqK372G9nM6G7gd7yibTZJ5x17rp4nROX5zHkuzjp2NMSLWJ4lzOx/E7OFFEwzkiyYVN480NnLPMabu9i3FA3NZMXMxmmA0f79JM1/+cZRVgDzdCCl+GIuYLbyzi/HdG3MuzF3FWt8MsHIudH29UX02+hhTzCflRySr7Vz5palf9dKLz6xm/Tp9o38W5GvjPchQDwNEkQ4I9c/3fW9ttvcY9+aT+v3JCXsrOW82eBxENpQvj7KXGtz3+HRtBgWEdWc1m3uNj3ZhSoU90jrrbjgV3nbfcbipSny1XGWItzi3KUuGdWPtPiLF221OGpQNyoaLivjptIxNUZQbTbaUYmPhQVIZ8WleV9bsIQBbaUUaa9y+t7YK+czhWlLWS50Ps7DMIrqeBSKbPF+qdSshw2Nxtr/1LFC1/Ml8h4dxR757Kw5oseS7wORpe9/5LPJJ7awJrK8Djxe7OT3O+H6IJ8MNiJ8WlD0HCVfx9qE+Jt8mR+oz2uUAu/ZB/PmBw5+rRzGTJ+MfeGoi/0vq0P7u7KffD2fk491d4pleMvaZX1ss4vFNcNmeuoxLpJFcnDopgX7TsrF522IyhqmUevkK2SQq5hiPZHp9mN50NngvDpjoozuk188iZ9KluiOlxa3gfeT0bDG5UtZMPr3go5b4SrWvE0wT9hDJzCZeypVQYOENO55Ox17MROsUf9d25vtZxYau/SI33ZCmuqekQnL++gBUmpTV88C3PpHm49mOTGqDM921jq+MfOYdkIYmxXcxbXqJ8XrrDcjXvkZttrlv8dhcTChtRaut0YiyWH2RmMin771s+UW2xu+BGyJbXPrcMqrMx6fh0+uzgrLvYjKJiU8KQ8rUq9Zas4GnYvj4jrkoGV3/81oCnvYbSxROSfxYJwSa3Sek6w/qo27l+jzE534MPPc88snRWUpRFE/ytfhOvnauYYuX0d6FbNxTFnw4WYZX8zsHHycHyqJq9p1f/NaM6S6GbE2PkwE2ehCQT1fky5snn+E9ndk8S9lRtlqXNFb7Ffnu63r4c/t8Z7Iy/mGvx+QfRY3U/9Ia2hcbLLHs8xPnUuDGbDJ4rzBd3gXxzTKrWcVD0tDKJaO6lguFnU6RjtuhQz6S3uY1G10K4h/QTlJsYl6zrT9aYDyeNdQ0uKMw5XOZYBnwCGK0E1KD9SixaJc3kcreBkkqxRZTyC8iVsorsqcxWpExFGeIr+e8/6WpX2dkf+5lzFaPW4f6RhpA4jayDheTfCvLz3OeKm/iuTRyDKyNHfGaf3pVluY5Lj42CfkYe70Uqyr3Nna9UEUqwV63BvdljrfyQhqRDq/YCkYQYNN7plQaDy2n7LRf4rmdkq88nuhbuiYZxFcN8d5ZJw1GC/Kx63WiS/kkDipLuZk3DOGqf2uZabF1mu4NfPorC3Ix+27KAC3Hy1FjPPNub9VatTwgHrtTls5yrbfsFyTYDGbkk7qMnXUuXxs8a4Uj5YP8wCw53qR4en3n5Ef1obfax7c2wdVfkKan787SD0CasVcB5LsdZcUJ20zxPvmu8zh+10Bfz2KOt2pti3I0M/7cnsSZPB3/UN9vMp7+8++/xFOXQ3zEQKp3PJkNzsj8bddithqUnK97WaFnTk1Ms9MeUtbl1GbfA4HRprlzvrwWHav3lo15K+/JhzpbZXtbJX5KvD3Eg+qkMu+leRgtL45IxTZCdnwWBqbvvuExrK8Ni/QrYDLqDjxWyAiYPOsemEw3eylZfC4+MwiZ/vYprEpk2ce8I1sUpInjsGEwO5JSt1NvJHF2VluG2vCBYRfPRHo4PSt2pz4dQ3OqQRE8yccu9eyF2esqS+lK6lQm74ln7vdC59nipjHrfSNevAxXulRGSNn2tX85eJN0kEpZ03VrkxNfpvp8AlzWny67ISdffIzJJ8c3ur7wninGcaoKDqt1zq5qpuPp+iBfupR9ZenCybAbfoif3hCqVr6VVnjZeSbP7l7QWc+r9j2Dm3wtf/G6tQb2nHiNrx2Rodqr1jjfJHjBgDT0lg+dtShfNXbd8Vs/cfpuLSXczLFNR2spd47Ei9Zrr2CX7Ch7lvNjaw1HMMOmM2xevMvDn9uTOJNnkx/WJk0m/xw/Nfov7Z+aPyc9UioIpfhzEoxJ2p2y3uCz4ty1TZ1tRjFHvlVDKbmPTi3r9wsby6lGPuYXE4UdN3GB5bmPIR3NmM7cXNUp+0Uxj3vgyASYPlqrmwapdH717OipHINlWknxPHRkFu/9BDfRJuPp5TSqWK0xE4NwGBNfQVyxv850++vc+VBVSpewyruiJ6cq/6WpgVpMcfupe55Y/O4zb2MmiNKdNHMsSTMIswtWN2PG42L31Fkc2yssNLcTfLovZdbIgrKdCxpk6XHXsvYy1/A2V+lxDQ+V5fMl+Uz/oTb/0KjNp+y8wNBf9BAnceeyYn638ToaDDk/7ocKa9czE8PoPeGpPXzojHd7DU9+yniRP/vYalBLsbsfGGSvFWW/Lrn7eOxcyp7TadBYfaJFWD++Yxj7e11b7Lgs8LSeO5CdRr1iRR5lzfpkL0RWGORLt3dW462NFrwYZe/Gkl+kGbHo1iJ7n0PfMovXGMVtYElF1n8ai0uX6bemjQ3Ze2H8wf1T8nzyw1j6ZPIvWUfxuzV1n90d3MWyLcVv0cdspjg+lkfThJg9g5olj+CEsX+3ecJlk7Ie01MMD1khxdXbitnbcDrc4HTB0yY3cvbXuvRKqj0pfex0mT3rBSW8USNTdluudEjNObXx9wWlBM/0ehngguV75/P4NDJb5mdagWFR0fWy8NCyqbzZoDFULR4MHzfG3pvZGe3KVSE1sHFh2WyPGE8md5GWB8qm0S7VMZovXxL3mmXDBtqYk2/ORlK8vqsNSykgYZRdG5Fi6cqsfNLnb+c78j1KRDpTJ3aPlZ3PIf7MSJNL2VYw37u6KH2hoQX31R13s9cVEqW7IZtbEx1rSOYibeMdsgdb9bijF0vJbH2XGU/uGraSSr7kn3S0jN5JUPhHkAp2+I6l168l7lcPQ2Tz4762jA8P8fqpmciaSq+sF8wpK+6L7/rIE/HVm8SL9a4hDTE0Wis4Lvd4ugwXkNfRm16/JV86WeqaZ92d+KuTliP8brD+a59xYw1GoOD5NiO+w9T4g+vSZXXyE08p8M+mxP9S9jOaMsDl5aPy4EgJBQy+jnF5X0iAq6pjMOnMORr+cSaFuruXmdpsTrittr7ErdZ0WXULGIaSrQPvpEBn9348Q58NTc611bqBe+MOkZXRA8JOnylAqVHDqHxYUmK9TPKxes9wx3pTxImj++y4/jzQcUNN8OVu77O/zp1f3AeWCIVR6mzgmw0aa30ufvGU9gnXGFanC2VVg/jr04aU/XbNHdLaIv46iyPxn7J5S+ngvUQWTen5m+N6w+P77qKzTyl0bLvjFFKerWJ2N9c1hu1rwpPdstPZi82uGEmvgYi3k2HN3uskQB64AuIRyxvWqbMPgSN9Mn6bDmp2m733uLWnT84Hhdex9/08wDjzQMott/etU/Iin/kMQRTzAWmqWfIFNvg2ePHIif96/xVgPSiJt2QK1ZapzTN8TEpbKtdR31ur+sXxvmELnoVX8iV3m23xMIxckd3X78qSBsSvR32+hsK5GMx6CpDx8Y4tkSmfY2VFLoyxHj8sXpJB/sE1tCNp8hNPTf8la5N+t0+No5FArzg+BS4f1x7ch7VH5+mcRAR1gWC9D0N0mr6TEPZ+Dno2nqMNqiElMrUBVsUfH71kR92rflpW0Ki3BfrLfCqi5fuew31ZU2pXTlcR7sW0gyGb6WgUnxkP61PQMs32bDQuPbmJ9Vwh2MZqgpZq9RwH500Lt3a/+VtTE04+ZLzSBr3BYP73GMXZeGvks7qQ4nGa9ayuBxUWSnKBZHRZuKwx3k/im/zJ08q5ucyYuVfitTYAHnoN/f0wkzB/OiPBpaJqmHtLA8rCicSTVrmpLNnYOeKrVARnyTZnK115Y2bsNlI6diYuSw7mkXyPyTx1tapnxdRALFvnJsiOri27VEMVo1cIIt9GvWtFqcNRGPS4uLIIrbnpuPhcDgzIV2GQW/F5v8bHeUg+9twjWnV1SbBzE1tkpt13lkk/DNabA/nS5js/tnlMKmxx6/Jydj3E1tIXY3yEk5UoN2/yoeKy/GC3aC2eu4ZZWfl0LmN7kihbumv9D65NGsnKT/NTs//oGIX+CBdoFdJJhKux08P0uNVRn7kV4D5wGpgPixj9jSkkfK6vNYiRraEtHyQpGDhzGYrdtEb30F6kkOmKAu9y2qJ/dgjAxWzqwvQ7kq4564sUnW3SaFk+QgT51EEI1w6Bte8Sbft6k0I7ucUwSwtEHU4nEQTjhQ4DapWoF5YlBQdp0bGl9Dyi+dzNRHKLSFNTtztisJ3Vgsgl7dkjDH0Me514760qOlsnjy1G7uMm8eOk0Fk7RA03NWXJRIkOMnO3tkD0yg+khTZX2F0qNSwd/uKpMbqqbB+kC8zjhcTTe1K5TKt7D1ORRXT9olHZVBki7nbnnseCb1RmBAPAdDw8S+mc5R1b7J4zLDMAXp4HtW7Vp3mE7Y4Bz2EWfc921Wx85pku8sUkQCv4aCs8tRqIMn+ha2WffYziSPyTpyNsLDXLQuIx15WKjxxWllpeNng7Th0pu/xVP3EE9LT+toJcPvSq5bqvHhtnb0E+EVFsST588NS1TMoaVv/BOd/RSPlpfmr+L6lD+7vnfJmiUlaz+1oK3XGag3Hod2indgyhHqYIiVPN0FvbOym8644Mn+E7Q+2RteQzduGCpaxcdJbakTiqcWLoNkaM1Ot3gNbCUWBi4Ar1zD0LdMypDp6vdriaKUeBg2rRAGviIVrhQUjBQ81zqD/+GE1rvhPBOnYq2KmvCl3PJk2116Jm/Lmr0Z/nM55ECVCWNCoP0Q0qKV5SHGQrVs1xd/4Q4jyiic6qYbjC0AouIp4MXUYa2Bxww6cDEQx1dNklvqW4ux5ekN4fd5/Z9umFweN457FZTRk7W6sZbh6HJ8T7tlRYI73uWCrgCX67Si77SKWOQW0/IPW7jc/KXn5g2Y+E4Ivs0rNytJsi3gxTyvRcI/9tvvU51gVApvqkqaGbMXyeLjqUl9XLt2T7siQNSACFva6/45CXiHiqJh46Glhb1XjyPU+5c3m2UL91a8eUjQ/M/Na3kAzXUodcwsNT9nnWx7Vi3eTv+V9WwkSR6+SLsxP0eL7fmCjNZf/najvPRmPlh/1TE/VfUuPld2vKW7sP9HerrYTBcJSD58QOmoM3ivA9ShhAjEe0DlYJURufVZAPlolu6h54oGyzGqShMsF1W+9E9HJS0kx4XaA3La8QlK/MhQWyBa4uN/Kdt9fKoNVshYvZZSPCa+yosAx98rnZai+hfnZyWFvKFqEOMh48BmMGT/deoWP7NoTncopsU6z3aHbVlLInkKakgSTj5vDIpDQ1pI6Zo7bGIFhvJJ5PLMZ046STZkaNSNvNBNnyOPEwvB4kjuvJrgMYmR5mc7sj3zvfWrarRwfMI+Ui8XLnIpt/+SyqKbvGdjPt2QsFx3i/AokvN4eOVd/qSrza3CCR3mXDpic3xfKSkG/y21lmxuU5IY0Vpsi8uyZb/sMJ8HbRAPKRdXStpTox8TlaaiJ/iT2zhkPiq8NlT8/XvL1qLSMpRDFIv9mtqUlDjHjr0p1dKKJv1tOHWY4P7eAAZbs3s0ZT8cbGTZZS6Vq6bH1C0eFj2zKgD3Vk1ukaPEiaWwZlMMc/OD81mig/rfdT/6NjFPOuPaETKRuIxjHroZ5xlXxBXfMwj+IY3L2e4dJrMtLEyWbQX+UXLo76Rgq86FxR9uvvaCrlhqisH/lwWS50NKfVWUKFEAZukWKhtR+TD22F2wI7dBrC65ZKQXS5MDBBCdHeuZUUFSztoNl3IS6XCqdElls+UY+2+1tTz6KVWXuyt2hs11Me4/TrU7cX8cz0w4mHrmbFNom/IKCxUxFzR6pZsfKvWM4OBym1bJt8yUhl9DHtBKq7ToGletSQh/EN+GrmMTZbv2OMR5cTxPKJ4tHqRtl21x1PIp6Fbs/adq9hIL0GPLgc+5pVbHXB6DG/8Pi593TWWLKJ6TLYQrIYjXKmNOMRZreZCYVraL01V7M1XuTQlMrw/a311ko6Hh+hBuXtNVTY6LVxse0zev54FcjWjEvf84bvTMpbIlHrNtLWeHx/6zxdN2+0RqN9htfV8Lsuv6RIOz1xkn37WEI2kIi/Dkp2xUN8BZE51Vu1Tn12J59L6bE17f9gfb+Rovw0RqH9S9Ym/W5NBTw+UIpvCyl8ZnIF8cYZ4fIoVjx8M95DVrmIq+qR8ih2Tg3Yw+qEiyDNeXiOiYrktyxQi8JCCnrWyDDV6ym6t10j8HS3ZBiMv/Owi+GBeOmYV5BrfIrGZReLaD22iadGnYeLFdsAimnqwvUTk6+ZtxBCP2YNnAYOZVE7snnETddn79VzgwYXivRrvd+idGIs1qTTZLU/VOwSBBPcOUEkJfUpQvY5KxmWb2XP+WYhK/Q+3hbXxvkigrs0r8CzrBHuZPMipf5nWhNfbT3k191R8GlJ2XFzG0WUJV8HKXbqiczSBfGXrl5kCEdW0LAmGO0xOX/XjWzTacWcmUa+NYtzkYZPhuzRUu9SyDNDKutUa61QIV4StW+K/BMZiqV8zgRkbxwCD8J1x1bg2HhGMERuLIPOkt58hY+2oqxmW7pvxeaFeItJjsha2/AtY/dddxH3lpTfBPnSffbdT3a9erxkAltr/60L/NyTL5ZVfOitsg9aPOklZUvc9n+wbtJoqvywJ3Gi/0fr0LZms0V9+MxFtPJkF/bNpUdPinwpoBiBkD/lFdpzI+E4L0cxvPvugM4EUx4wOMWQF7hDzWkLiPSt3Hyr83SoP+sjD+yTlYP/3attrW57iMTAdSGutBE6qkM+5AxOLfQn10LtWBRSFIYnGebETLgenJAHWSj7sLQ2NbJ6Y0vYyBOfzSO7xGVnK5Amb9LUuds4yOvQl9Kd0jdseRVnrPC6lmLZCZGpz87CStxLkW5lyoYR23m4Mm4NhHIzq2DRnq6I882Jx8bEVZh3uhoYsRPx2ChJZObPTyaGLfFdClaqstF9uMLl3npI0eb4bCFwthHmunHkiViSjw5L3mAwnsUUET+Sz/rB+I2b4czgRXXRiIfCpY/3tjLp8SvsrGIYTTFQ3wP6PPqwYoR+DFvkBpTKWmusMTk/Po4lg+yTEl9NA8fHgzx0eOZfQmblo1eM12dqQTYb6p21XvMrXo3RQhSO0zfWU50c8bRMTZ4z79BY7i5o8OLtTF6G4esP1ngZzaY/jVEY/5Ixit+9hpbQukAz7inbJR+hwOLz6nC9ni5FNK6OPewHuYdelMUQrXyLweESV7heOLEUiHmswmnhl6g7ag7RrG1yKIexQHtzrHlov5gKm6fMyIduhQilu9NDe5vICG7FIQiWI4SpXZvotFPS5LRKGpjKvY6usg94eAi4DNct36MfVrYUvOYnnTm9l6OzXk2A64HowH3exsiMfAHxDDSZJeY8w80clpDsE0Q29jdEiibGEk+mZkP8Y8xRP0Xkm81w2sI6NLa4Y+ejSMK8RQZ+80LExUZKly5r2OOGAulD5JC+TpbPhnNDxdUwuUI0uQ4o+84fNm6s956nxlNhTL3fU+RxgCKd3iOf2ZfjizSaGlBsTkFuLQ5iidf8TdnumVAbt0/PEQbr81xK2HztMsUCE5vXRBdllGiVdb0GCzxuGxB52Gmq5Q4zDw/q1iENHULd6h+bCFt9wUSGL9LQevY64/1ZfGvynPXK+sj0/V2OK4Nnu/07tsLT/kCa8g2RFSftT46lz6c/zfma/9G1ScXBTdBI3FTCbQnURtn+gsvByZNQPkUVjEvfR08dcY7yPpZhf1NyXOxLLmFYyy21XTlBa/zIRHiy5Bh295g0qvCtFJozym5wz230zhMuovPZcUG9viRk0SASoQibHrTja4hGcyafvDqjHEYVH6DbF2seaStew/YtDri87x0I7ezos/XATHF13495bN5FC7Ez2+DqNrEgHh32OvMK7mDyfthSeiMSYVmg1biVdwGkaWNQhBoeOlzo3V4KlpKigPWehhgY5V5KzumlZe9TV2Iuzimk5YfudN3FGmK/CEWsDEXO1I3RobdITiLqs86HxaQlXgovhUiUXZYTXYGLvIl9nk42b5dleHsgRnNdFPfbCy0z5h7uo5ch5Y9vvYv+6fXkk9eZlITTrcKSaaDj7XnWpDyOtNiaqcLBy3sOkL19TbGa+uXhsRjYIjuxXrU+/STEupBBKptrXVnU9QjstopLPhfXsfVafdcL9rYu8mNHGtx8a/qcuaVLpXUL/uBej5E6/WmMwvwfScn/p2uTfjdPaWc9It8xExElR6mG3W4u0Fcyj4ebvenDaYoeWnkaicht5Q6mSpyikwUcwtpqGnjefURbMlIp9Ezmw+HAIvTlWymFO5my26/sNxoFhAvnUQ/Y3j/oIESkyZRR738C9ZemwkNs+bDe32doP5KVCGYdIBzC1xG9y8nhwUnVYpa/ywTtTBkBPwxIU8/6Y6K3omwVPxbbGlaf8o1gX0yJe/K2g6v2WmPA6gVP+alHFn6KPa4fyy1Fs7Z1wUoKC6O32Ah+2UwYsxPVwmTboMSfpw9jw/t+i9x/LyG220PLmp21Rau/H3n46Oc6XCb1jrLmmUtxXY1zFl+HY3QWV0q5u65mxH/eFfOZqkNO2c+1ri9YoLh/18n7MvHQ/eTdMZ/ClNMXvmqZP7sNkCK2xku/37vWeZVZ5FN3ym6wCXqKn3sXb6ljSaUdoGwVh3mAD9MjXjreerQc6vbwBDOH57up7lp1xxM83C1NlLNV3VleLHIU660m8sVB+3PnT83G0vQnnoJ/yRjF7/apEetCdModZbnKEzFot+yIWrFaUIdXmQw8SnLINouI40tlFeQzN0azXkY8DCjVwZj1a4Sdl0qRqjMXEhkDXKpRAfgKZf3XuJ8tHitAMYrj/+VT0domfrtHyyku7nYmRZfDiUEoZQqad77iqMy5+8unjNnN4dFduinQHI4cTaOVpF975yfO44FgfVQp9BedC6H1LTBZHjQee4sKQYzmGvmOyUTSLjWf7dekJvMEJQSsm9TAd41Cf5+lUvoanH22tPkHM3JEEXcu+czwKAB3A9vi6exEGnlNtgH6s+cecN9dVZhA9113n65FnJQnlxWQ1uSrPZMSOdn7rFutz5h7B2rDeb9TmZI6Dt5euSGK6eSgW02bnnHrtAokJ2sbM75/TjH9fMcsbn6gW7eMA1nd3BB57WitVTZ7B8/ewoLS+Gqk114rbEcS8Zn2RmbpxIbYTh7fWmeurlsDB757NuUBZctrH1u1P4lwv6qHkPLx/g+uoR3Ls5/WpbN/ylH8n9Z4+d1jFHmCa1ynQSwiJgtKDIvJAReWviAeun10kNOcoW3LocBnSrz05Bihbl9DKdrn5EPZQvfQP3xSHhQvmUg6c5e4OmuZQO0p9cRL1O/rce5zyn6kWfsQSH/z1OcJCmyNQEG9WmTkaw9Zgc9HGiG7rX0eHD2ug30DgUb+cETgyQ750mkWojv2P/xXjZfB7bRFzXuNpWA/9FSIDjvis8d8BmF6WbpglOkN7YuliySzVw1s1wcPl8eW+C84Xlyoq/6CmzCLBC/mo5gd2/kRKTwSn3l032zXmAe0E9CldLxZt2BPLUDfLDc8LLSFC85HTDHrhQfJbtfo9B3aK1w+byZPd5OHCt4tEhh5Fw1KZ/Xs2Ctc2tg+zgaUh6aWLWM6PGCK5lhK9/lDZ/vUlrDwhSq4/Xm2zH2+dBSPiy7lcvmqrL27t/Bx6hkvmkKvLVhcPLwpB9Lc9hoolpkvUzzOpxZ9HH0vW8lUWuJdP6iQzgTq1lu5r/DoTeYiPqyf/2Su36+p0eyHMQpFGv/z77+kKYh6H9f7ikuBOjiqME+CGlk6caUI8je1UUMGXA2qEPA+jH1YJQzRre4hx+Gx0UG0qo2m36QQtgvSyOnJHMqOj5SHS5+y2V9jFOYg8iGcjU0VDqe9hMuMWlrkbb/1JOzJCM0hy0QQdI0Mg89FRvvk+xBcp5/vnO7k+Lem9JApMFFL8gms+r/rJoX1NUZozm8pGlkzBuvk8aY2L40geD9KH5amV6DvBnMR+rxy4To3KItWTSoiaWH3MGJ6gZm0WkuJs2Y1c7/jaNvty+apOw9aNg9sB3XoVR4xV+0hOejko42cC3wleQ2LJLhhKQ1siCe3j8LufKfhohzpPF6pvgwh+9TIR8WQc0Nax0zVBcOWM10q9ERvrctjvcGkkwhY9b3asaE7e2B2S4mvVuIZs+zgDTCCToeytonHREcOeeIFiHwwRrQmN3DwOd8bkO2DV2cNX06Ej8BhPBdPrbECvDh4WNtTicNG66zHbONi882acQJD/w9qajz7YR2FIv9Lxv1+t6bO33PWTUulhKEqkQxXZbNDt3i5At/jgwxO1evURjwUAWcxg37uUtaLMYRoOyINDb5nzy/RT0QwGZMvnXuVob/cJBAmHvHZX/NTpk1qDG+9KcPqTJpxy4ayY5p8x0R6yoJwkzIIp17cgyiFhKbwlhK+lGMHybfegj7uHRGet1ID+sleo6tJTxH7G7r+yTkscX1OHjySw0UM65Ic1dv5vQiKzbSC8S710H4nY0qchxv1EfXDRHNzTCQUoZ2DCOolBvQfnuhX0TFNebm4zdcMEuf2YmxgTumVaTrhUTqfU59y6R9oD8tUhLdW0UG6zyvkoW8KvldDmTkz44PuAIYCJ+5cgdZbVxix5wDiofXUmTRzDDwZlIozZ4e55YWUVbP6I0npxlBzZga3C+6mwRT40FypzPaHI4xPsQZ5Gux163kQBoqNY4pisqCstzf2DB93X+eZs9YqS7QTH49rz5SyY/8iQo0nJl4UdSKSUxPk1jK+kyaH5Viks2SV/0FNTWY/zPkq8r9kHcX8N2sq7HsHl5yyT8hOZg+s1YjBV1eXhxG8e4gvywEaSO0eWynWwah1H5efCHmw7bgMm6Y1kWWjBDCJgHxpTxp02JJTS1QAQYrolfaBNBLWVdT/8im70SKI3JZ8xp6LN5rHlLLjbcE6yGytR/9oLwGdyacBWPyPT6kP4itu2kt0z/wuuKeRxpyhxXDhp1cRjHqXNK0ZOa7BfkAUfvIejt5oiK6fSNR3ZDMdjv5DQ62siR9XnzODUa9oWDz3LqSWBzq7p88BrmdbQ+L3ZOjDOgwbtKJEkoJOWaigd26Di62ZiPB6mbSwo2iKoaxoIrFaJA3s3hd0ovmc011uGLBdSZqZjOYiuRwGNZOm5yFuIdZ4ntIHsYYx+e7WX38ggd1dZf243GH4Po8lfvuug2/XaYf8Mh4AP0zXFZOtSEXe1AYvhvW+twYTTcN9gBpko5PmWrKfWdiMfINn3uLFLDa5zXB3O8k8zeoXZb/VbkZ8J0ki3jh+/Qc1pcx/WJeujP5n2A/+T8cofrdPaUfyGWqY1MbZ/tPClL65X5rCiTA6GHp8jjC9B1KAU9LQKWXU70vrQArVkdTC6ZBr5BNlzINqR76BOzH/VjQjishkQTw0ZiYuPLYUvzQ1arIPwnlKPHb48BrAWL5woTqUHccNq+BoSS9cbw2PY5p+Kui39wOa+cXhOC6BwclYu2hb7xbSjyFVMG1WOnpz4wKh1uYxuB9jjdrbvEqRe3VdWO+vI/T79Vvg6DFFMEtVxeUkigEHs6QD/eyMMDusLREXupkzdto90YgemsTzxyqHwWJAGh0RMYWNrKgQn9otLuc34s+VnuXgpYGDhFqULWdxH7Nce+xRl5IpYCqXFcz92xoj5znlyfqw0tn6QL6TNzvSyHCo9VZz82xM39VLijOxqZjXHWPcLV2Zx/Kh6phZDI+4tfUZT0fVQGZsuf7g7lloUh6F+8pyr7cRcuug8oQ3xF+9Vw4wPqPGs/QyzNlFPB+4eRa9iLe7tcvmOWk09mrqLVfq8k/61HT+E0+N/6NjFLdaJ+Z+FCEPls6xgtgWJdruxpGCZW00cBnsp7jsecCxMSnbvc8N8dI5CyDoxqQJYx8M0LkBl8Lu60u7015Bd9lRAru9yfcMI9dx1cyWPMyLqIOFxN/ojgzisTqHClq2eeLKeyf02GQ5bLdZh+5muJDCTXJEWJ8upKlh41CWPBHvTYshQ+fRC/7dnJ9DbsnENyt2Ip6TXPosk5WNPgwvUvRUnBa6cvREny8pYU6G1CF+1t0E3diirHscJTVsd0GHmWsBTyfjd8+6YVSjnxcDgfeu6sDoBwEazu4hMKB3gtddTtGemJyHIru4oBUXnXjpqfBoBt89m90ow5UUTCDYe+SLu+IImF/WY54+owpZEaRX3Cj7qZTKRy23eHgaUO9DHpz0eJOZ3N8WpMHLm6zsNZdZfCsTzGwxgaStB4xpxe2E2PkDkYTzQLdqyWwx9cek2eox6Jm0m10xnPUzKT05X1/kZfU98+oucedBml4s0xKzTusgHS499w9qajb/YX5KmfxLajv/7vmp7a0y0KtVlAIuU+/9l6aW79QROAgODSxjiVrSWV2LUPF5C6JobdTCMABchuRLi1yaoXZ+cR55nLKZzS4j9PQ98dd8bTYQjCod1xuFNBVPyAe3n2WPljQnTU0PUg7Lo+hQD6tYwvmu8SGX5zdc5/MFD9wk8n/NT/0vTS0epYG2tiT1/3UGwSbDntJlKAT15k4PA6Mb4sqan6Twk2VEarfVFZdd/+TBcJpXoNJPiNZoHfFgcrby76lvDW5rm6zFVA3GwhFlNWuizHj43ecLWjCw0Rntb+Sj1YUI4OnHqM2rSArj/izDrDyP0bLjkYh0aR+zNFpFaO/vI9Lc9drC1X7LuPP1D/Ffv0S2GHk58uFiRKI0hz3zBosXlmJ5lWL7XqhsOjpMMQz2D+Cf8a1ncL1ZuHu/JBJ9WDE2VscxclCnEA+GQ531MM6xOJxHkK5ffsscMwoxSpaylE5EF7P3y3RwB/VJpKy5N8xRPoCVBWcpkVdK8wc1NZ//xFPKf7QO7fzIh+jPzsiRv0xqwzteoCYHlLWctVHDTJLGqGm3NceDBTUsZWahV/prHs4j8ol1sJziar0kHotq0GGWvT64ZmEgQuf+ySkrudrfmvIa0pg/yijrzY8hhNTuEJ795YbOfRWL0PVlFyr30qLLFVfCVWzqv+an/lqbFL5tiR6PF0NcZ7s1MT0jTe16bPG7YhDCyTsjzaD+RG+gCCnqH+MGFOnQoLFZdSJ6n3IXNpLaoyn7oYgOTuLCYMY3mK1uA+LHoq7YTi09XF3SsRSycu5DN1TnaASvC2FT4FRwv/ghmq8pvf6i2w2M3OMNfWMvQaQMhx2E0sFH4+1IIir7AuHYGQfMxvVDSiIsGSOjZLjxnj3wzYl46Q6nGtNFexKxd8xVFhejM+ZlepFiZVvULNEOHyzn4yePmXFT2AXGOka3WOJ8mao9K9M1ICrNS0oOyTxm5u4q4caYPHgcvGffehgPynqXZks8lywUEuWqRTwZNWmuTds/qClV/Sn7Kf+SGi+/e73f24ABes8F8dEmPeqQPqh391uXfAFUIwc13UvoTPb0y+33IodX6QIaqkfZr2wkBJjcR+hU7whCvvwocLQnL7RvJmmubCMXLspkiKy9exIOtWMN7ze80GUDFDh5gA/R+nVB4/bd0uBMJRVulXPCdTxyeTQ5vmUow6z+pSmcskgFZTudoqE/DEhmKWlKaOoOza1b8+DIKYu9z/kO2Tw5SFhUyXcccrpHb3y7ke8uMhmWl/6O+qsOIcr8RoGRcYkwSu3vCTIQyOzmJHS/g5EE6HleDgdLJ99cXk8ieEYOA+POfKSEhyJS7mMf6mK3x/Ul6yG4j1Yd+dbou9r+8Obf6kwKRDjyMV/wlnP/lLfME4M7hke8QbyMNz3L3XCFRcGpjUf3jHxLGSBWM+UIMa5dnW2uRonVMmghsesiZ3AvLrgb9p1IT5+7y/zidMPdll15uj8vOnYuFxFdYHyCVHOuLusG0xVGBa558hxmCnMWAxeDd5Xw2DPhD2a/iaT+NJY+Nf7n33+qtvPuM5mje+oCHsxjQ4W3P0nRTJgtBd+zR39pinh2JcLPmPvAdTTRUW+ksdmEst4yDCQ0P3HIw/5iduAZlzu6u9GKB+3prcK8ugxwAQdP/NJUuZ50qK3uyIOgEgyqEz9/6ypRdryOJRlGm3mDXiQ5Unh4v9tfa2itOrEFGgZpNtGSERrVppNCkdP9XDKfoxuWO8CVP26hHrkRrtX3XkTHslHBqopvVcC6FchgUkHK1Bbtw5N8+S3kFqb13qVsxiTyTVlj7KaHH/Tf/CVwvyhaWE/yDXqzdwPhgZ99YNx1UTNPgYjWYOtQPu2Q+qRZB8E57FqI9ZVB7zd/QVSs2gq0p0s+MfyQRrzVhLHhI0TcKoEQiegLhc2r+IPxLiNHP4epzgae/8bqM8yltBkkMhs9tjruiuDAk0Hu9MyYFSvMRhJp5rFdxOx4MQKMbyu6/uBGmonP1FvF9aIUiTufIFOmeoXIj5RtkyRWmHnLOW6t3XeHQIHsD2pKVn/iqZn2T/j7L61NYpeXgs6ZES9J1bsHSxcpOkPNFuFpEcawCLUeV6+HT9kLhA/jcayjuzZIY2Ukffc7BT0up8Rj0e39qWEYv1rUdHo+ynCQ4ciWKi6Ge4/jWD3msDDhb01Fm5iyoq8tGwQ95xD5MnSwc8QR1/6LsicLw+aXT63ClO4nDz4yvDKr/9Z23orwL59aztBFZ7EuJHwYYx0U3jL0pWpD13NlBrA8cLSl+0kK/GGmg+32ApfBORB4vrIcus9nitRjP6SoWgx62G4WlBWHn7sIBtjKsD9UHnrH2VEK9YfFqI9gDI3Dai2CQzTqAIRtojV7XKQgvc9zGJDj4LrkHWDsOyo0J9lE/hzlPBnbjc6cLu4w2QWlSCf3icqeJnMwTd4rKebf830+Rm/ihtH3l4wen455526NXH0lUuwlI5/VG/+Cm3K/EckanZxtFaXFwHRTKZkcLZ89OJyxavWlSAwRM5YpUo3xZPDk4St6I7uPJiXGmTzjgeysdPhzmhqpP6z3U+b/RL//0xovv30sfe8oqN3uawjE1GjhvJnHCMuxzQPFDskH/OyJen72RcBKQf1ytxmiXj7IhxbfspZP5fJEmx2Rh0lgVjDsswvqo3opkbscGiAsU3HZbUhTsx39nS/2d+IxjbLm2iRN0f8eUSv1iKN3gAaKvVOTpjrKerwPc3BOwf7XnsRfmiqj8IrMawKITjL5ZN9IA9RXasKjaWIh1M9gTNmR0+PUoWype4cl2rP+KPCRnxlkDduhNtivBd4J0aFIxzVaG72V8HDrEF77QYZWjhcRgKboMJl81/RWpwP54k70kFN7RXbZr+h+5qMKNq9Bj369ESLKpVKH4bQ6oPZatlKgeV/3uQYVRtfIh7iPUWX1dTPDCps1JBPXohR5hD2GT5XxWFn1KouuTorp2TakhBV7lV0PfEee3rhS/JRCldmpNsHqfV5BzHOusqOajZDa1kKKjdZQWHRLr2geuAaJt33rLJOHFWozcaDP+962YI2GJRoj6yoFu+bW/EFNTaQf1vsp6r9kbdLvnvM98Tnx0CtcSXirDxXo8z3JIHpaxCP8wOBZzu+4HFHKwiL9qDDdke+4/cv/7o0/KrCiLx2XL44QprMPQunAERe3dAmBr4U1VMF+hroTeYBd+4nBj50bao0b8Eje0vXs4FLjUrqEUiQPpYoYX9uj6V1twHJP2XO0gB2upZXNsV5FPaTqaYe2Yns8sI/CBelJPMfUcchxeaMsdze0O1ovnxKQNjrGsOJbwEU630vBRElcOPZyiuCPVzxajqEH9hou0K7HDceJPFOAYp6LC5KciPp0Qn2KKXqELjtAaChmC5v4rqJ2niy/2TPRQT4v9rjyTLq+98xl2AmKWpZxPPFw/qYsGpcOZbdDbRC/bAcKfMQlxORmgxS/T6bOhv1uSPyVzUWQf9YK+I/nFT323UcMz6qBLH526C8WKt0/28fMrPaES2Fs8GQd9i37iOWSsl2niVi+aC6Lg8cJ3W79pO/r+CQfb98JOuY9F+HbLuj3ak416t8ximCfXas/qClF+omntH9JjZfffQbBauB80HPnK46fFfnCZqNFvzQVXcSbQRtQVnMiYykCIzjKcA8DFdfrgy/CtiLfuM/uLS7KPiCeiCNGbWxDWW26Jn7S7wcf7lz8f00dExMh3YgrLq5z8pnP1ezhfpwQL72Ix9CdEbkl9n2LbHGh91+v33/Xo7CbgDTFOuK1Q32l+3urrvilqdF70uN6f6X3z0PZhbbVDmivbZ+yHQt7kIucHPOVVxCoZRxDE6g+2vnKh6gvIYezPSBfm/gHCDJl0UDX5VM03UcNqGzPOpg7546Lu1+LqBVHRvyoKehh4UlRnzcNDJ03Em8NKhHqbKKAWSiUBTfKQYTmk7LhfDreovN5SyLwp2UMh+n5gtZ6OOOUnLWOqfcnoq70H8B97PtwO19VdLrwyoPToOjgGjxGuHLCh4j4ZSODk5sdumIsUZ8027qQnI4Vsqj+QDDuNg149IURb64age5+k8NxpezIRydchI8RZVHHXQHqR3PDURNK/wc1NZVmP2nqXzJG8bvH/Wx9SUy+OxEv3TbET68d9aNWd7ckonBDBzGakAZm0yUPtEnUgj7bTHHBtz4ElyW18ed2ckE4pcRjeRRRGwylHS59WEikHNLkSwqmaG3thcDq+PHB2hFvrd7HtfRLU1tjvsPVykLilRKQ/r7ZfOv7WSLc7w7ur3oUWrG0IYrUYwfGsjAQZnf3b5+aOPcHtfme+gSjEjLUWbYhPjQ9CG/ikIPvVRvUwnkG0RuI15jTmGhO9SVQP07ZMx6dBFrjZkvPvyo++M+2QU/KN4AzNab3u9LndxOrhihriTfNUpORNc6CfCqllKzEI/LB4aGQgtkkYzCtNmNc8aoC1JZxCwuVfFCrjpS1pHfuQ3E+AtqJ/eZh+9rGMPw8JuirbScFpj1rwBl8T5ka6wJCfU/3w8wwoc+bnCDi52sDuWL76D6UqxQazVQF8zgao+FMbjwM+mkO99rdov3M93T98NrBdPvtAy8n6rMkzUGYh/6Lvg8lF0GruPEf1NRM+omn9H/JGMVvP3s0DYj5hU/9emSRr4DJQ1wmZ2rTiXHQKdvBBc3nawnRkJGmPo+NQq13QdnH2R4b8IfzBlfSfE1tfmvIcE2IH7SjugDkra5CtCRe+6WpMjJ9ECe6nv68rqXwlJGm/Lm0IV+TiRk0B1zgh3mBpi0siJotqqA3ky1qE9eGoPU+HQRL/4CutXYBb51gkBuvO9pbj7JpmEENG09wXLVDRwqCqFeBwpNJWSqPIIy2EmXZio/QYsZChE15rGGwGgW4RikTqLrjDsxYQTTWaSxFsw3xXXClPsAxh3t6/tFo4Jwt36itbq6I/AFp9PzAB2XHKBNRFVkNtK8l+Xphc/6t0kePi3CI5itqRFBMJy6koUH8eWg7HhTWvAOcXlvUNvFVwogvOih2qxDNotkL3PZZDG5ZMDQNUUuI6neHil+olH0fpDHtkLtQ3o0aF5V3knC9aX0oi36B694vpFDWlA6OckAa2jYBaayxVbjEDfFjy1IpqC/5nxyjmMs/8ZTxLxmj+N2aOnfZE63e8Hn0Md/flgqIq8/Gon66pjZ5csUZV+vA+3/cvcmS8krThHlBLJCYWWoIzVOGJKYdowRingRcfbug6j/nWLdZbd6yfu1bUlAgRDzh7qlUZprUVq+csr7fYkU/+Gky1pMcsUDs8f+HsOB6N77SeZFN2VIlB7q0Z5nkpNdmx1PdlLkOb3i7Zns2YLeKpJQTeKezNGO9cWHiulTlNVeasK7nRpFcg0f7w5R9dJGvihYYbl8Ngw04Vin2Z2CqLfsnVmsSdPSYSgM6d20BB9m3KE4T9Ui1IcyZsbVCKdkeXshrBfKWIybQue31Ba/ajjX279OkEP5+m5PWWijst1JRxOtzcqXl6XDgIBhlaWLdtQVNllLJ7m5sF9y+FEw1xcDxNpJhEbu+DJ23kCfNkeRLiS2/juSPa8h7TmNdiMZh75A1f0KHro0TdHIygzecN5Yc1muHNJleOir1ljsDLjifo3vsmwtaPa8dtpRolYqDN5bJkzov6FB/U/Du2oJOmkv0EG26KRJfsifkdaQa64k6hJe8HPp0GdGJaSyj5xky8h0r7SGbujJM40c4vv4iU335h/Uo2vpfwtSfHveb7qUbK9oSeUlf5H1aPtEQvfPQkBKp/3jQrMi2rC9Uj5JeJ5kQLEiTg50B72TprwnFjbRgfz4J07htoo+vssuYzcbNocSVHkc6R0WT/VMbuuUFukGL7LJnVd9FFPeuek6onglrt0iknOhgSrjZiD19ZaRxdOUHiYe0/KztzPUJanQR+BIH4gkd4kRSqTOD93SXU69I6pw6tD9JAdOlZxYsa4+cZmyf2Iz38KoNF3novJjD61Wrlsd1erYpHqgS6wFiI+sSmORuJrOzT4IiuZ1eTNt1cWCl2cgoOXa1AYmRdGWK55aUbJrQ2ba5CNibL/CMn9OROqfxgl2GjolU2iAPRo0ba76bFUI1dwyvZuL8jLZ7ElpwatP0NUzZNHfQnXuE1BemD5mDUXeU8mM5nJDxWlzQU/azlFXwToeRdmZH6iLfHcJRTnLwdDjq1DIpNk7WgCbJRWa9b8QFay0w98xAvtMMA0mMlGreBxkhG+Mujlc74/lfY6otyT/lKfpnKbL/X8co/rRO2ZPDhf2rB92ZHR4yBUMlYlXE30wZ1mXD2kqCdxMwRrQZkMyevfEkHj3wwOgectZjO5CS51arUocYcjDeoo9PnrygYDT/ZuqtU6eOj1/bhW7EdgHdsAMxZv/YRb6Ky82Drg38f9ifkZT0Lo/rZw+Ct/eLOyZ0Sm77JTuTHO+f3sHg7ArmwzKoxgFveNw9XXz2hl0TtK/zCXXmlx2rhxl6xqYAQ/WWgI481naRrCbxg3xXPUPn5mDIO26ORCMqWZ0nfpGYnTV6jDnesbtfryTOp2BqPmxd2HSm0M1aG4yP7keHfbdMikSepxMSHZqytz+A2fXrBd2Z73bsqcMlzowvb8kvahE7cVFIMQwx02C3dllPBwWJKUOHTlfesLOaJalYWwa89eWRsZ8Nxqk4SS2Dgtlww5angXE6N8Bw1qjmKNNCErN5Y0I3Nb2xMVqiR0zqYO4wKnO2ysRPGWK/oEY8AINRLynitGkdf5EpWf4pT9H/6BhFwxuf2M1uniSSpvr45KnoFhqVt8gftH7Rmr3R0U3hmhKmqT+XWNkNq3UqKp1aDUXGXvgKUi428YKuzUPKbiezkb9ydULctBusGqUDNXB1lSK5h74ZSmGRDBpg6jxLh2y02hGev8NrtRo0YK0+oyJe+nz86JRzJOiUPYJXVLrZjdXVEDXbbL/aNJNpy6pSzWPv9/E4Oh08Dp8do4hHMZhqz9MNK2fhSUm/XD8o1e01U9mwKd7Wn9DRu7xhe/xAzcn5xqGsVpwYxtJL4/4JXtY+pVv2zfmqSMatJxiY+mcwieOJOyGOp2E/TLa1MC6S5UhyaOz0Jqwe99Cx3gb58qEuV6zaPJX4PJD61H+tLVa7yloSq8vxCu+oqRwJew2m0gOTuxxAt5oGvOczK2TqTLcj+LUB8l00aD6o6C+RV1f6EgprmgbymvpkP5hOwfhk8KDXHV6V6nIA79rdTajvXpZsce5KCdebAW03qsn6HDqWGF3zF8f92o3GD3u6tY2/ZK+cP77vfOW3/c4Yeemk8ZUubiE4tD3UZK2Hx/Omjxr0VtCZiMGU2Eio7ruKmhseNkytsrWqvBAc2TZCH+8004QjZ2yhz9cf8Do6NVi/nZCv3kwZNaTvYDgLU4GIAtF7tAasbp9RlZ/0I/WcMuGwPSZ4nTO823tfj89eOcst8pv+UsDUqW7TR6feazs7fsNFjczgxWq3zGWz34F3HMeMJNHC8YdDB95Qu4GR9uSSsX7JrGqsHjU/0gao0Xvk4f2W0CXdTfesTWI3FdopzulZg6665WCVJh16BtTlyzdTr7o+Iel61eC1LlzEkaz36TYphuy3t1YqLhvtQRcRj1jbD0dSkksEbzeXaxz1dznF7rQd0JX5yt5qu0p51LEcakU5ar5zhW4KF152IR0jtowJdOWaNZk2x3DEfn8+K3ifDRY0vQd7tsbhiJJuCWYbj0ulYxF+H6kalyyPBezvsOVAh6fIZ4euoXHlJtDTLsNfHKNoNxs/XJ/qSH/JvR5/+vpUbiOPOLmJvPS8q1t675Por23UpNVBHlJuWcbGy8Vv0u6hj9+3xZPt3tgjMRy+qvuH4M3shvCLWD/FDg2GJaMPMrxasMzRF6ct+cOU6FpanybVPulvppJE07+Y0uIcGTpywUyeXxJ4vRFRfD3DOzqP+Zy9uGumvFtD1yw3u7JxbIOpRabL1F/6ORunHDroOK8rvdf3cyfw6klbUwNqXShnU+tBx6yLhu8zai3Z7UdW8dGpSF0gv4UNMLSp5pF0p0rBocf4vtM2GGo34DL1g7+UPky1R+PDF1NiC+/7SnKFo7YjCuFIepvaPB6w7RR4/j23ai1qIdv9NJW4+0j6lGv5nc2dWKbJPLavlL/kAZvBZprGvYMM3WodWqyMhUtx84X3p9PRRD4ruBDrduOK6lsKdjaNscQ3v2iTP9rOwcg1SXl1LQYUF/aS/d3VSYWupiqpc3/EzvngEN/vVkCNpVRj6ylFRTxcGJNfZKrV+GG+X0f+S8Yo/jRTqY6+bHrIS+LU5/zDlDPVDPj1w2NLZZAtOdzVnZSDtm7QqFQerDf7yFdmhse3yXgGRshHTThgygnTiHX2zEL0vIdKw6Ekszkr8Bs3t+s2OUoBdZs5ISUX78Wk2FnCfhiEBauODmacQ1zN29ALMT3DO36YKltmGmuk59VcJTAlry2J6yGYqvnzFUevqQOmLeStQSxsNm5teMdJrDrU3JQrVhQZx5u3kPdenr1gp9e2Uu6U65xuI+ivXhvi+ILq+fvjkLFdh/0Tq/ZTpWJKG/bn2jIVtwTf7zm97FmJEuS1N1PVfWI4vj109nlPjjRbjFMOozWel2O838lqgInxJIbXXKAnzBJ1ycF8M5WE3kI+ck+HPrvbNrydtisCytf+hYNNE14XxXukObXqrEyOUQovuwuI/aXL3kEaSkLaFDml023EynIg0JNGm2ruUWvK9i2FDo/DJ7ymVw5Z3xC87szcG7S9Z13274eQxC6j3/R+7cYP9091Gn/J3KQ/7f2cNe3QF1uuJJ4ndfFhStmqBsVHG7pl9WnBJPedNGk84I2U6Rx9dg2vFRsjeLnXqpywEZeexPvdWqVSLUO2Mt2kD1PTRnWviJOhZu/rtUw3X6zZyE+BJNpLnWk7K2NWXQpTnm1Bm5b7gt1mglhnnvIBvffIfjPFrrqBd5LFhdXnATWzrq5vLW2xYlfoDiW3LWr2GNsWW8cWUTJ94PObyWHJhvqADu3k5+LDlHJfmlJSHPBY2W5t9oZ35L9TsR7QQEYP0VGWFG/aeZvCmrJmZ68uq32K0Wl4UOzYVsZmmngdvVrdCdIERQqlapWKLXltG3nUyozqzujnhO4jU2VVZGDC9V8q1daO4GgUjNJkGkI3XtW1AGeux1KiXtGjsp6ds7ffkyTWE81BPrKb+D26yEcHHzo26Vb7+K44leJGSAaV6CDsXtMgFZKO908mvRG6nwmfoOjPAZWdQ8LOOLKLD1MXHnc4lC9BIfYTMPx7THWaP1yf6jT+kvun/vR8P5rMt0w1ZPyP94suks90Rp9P3AG81/Ywr+YhnG0pkWvPNnV3dGeH7+j72+5GpfxWjZ0vrp4kYv2BvsjzgK20bxRiOxXwJtocrqw7d0jIKf5/b7ZyjvYL1EhL3wTk3onh1dRvpu4ymArlWIeXOT4CGlz9KfuxbNK/meowvNvQQ56qT6prxnnl0J7pZkLjITDUai1dEt287NPIKhZsXfeOlNTV9YQ8g2Zs9QJ4s1MUT0j0+zobjZGVJv7j6RBEasrhXeBxy+EHPSe9NXtOdyGxWMVgYlLuWLWfhhTvM3jhaNVqsNKrh9DRXrKgkdJj9lsrg0RNjZl6wbbG4bEZpImWP6+k7wIwfxkP0tjLd0caZjgfZhJzKmTlWV1D9+foKTm877SZ92nagcuL8rGfCpW2OW0vS+ShZSORkqODniKpZZ2j+wA9rTl8Vvdl+wMOn5ZFHAp8n0tHxKycPDuNn89hn166aLE3bqIbNG/6L16fanebP+Wp5l+yDu2f1qlmIhXs3BKXknjPEzrNU49N7iGPvL3fOU3nX97PsaEz14l947DXwuuNEPmof8mGHE6rMY6pYGT+suWxknaMNLm0StRku/dk7zoGU2dVk6lrlBmbBw8Z/DRCX+6MWxEH+zMeBwX6fpArEZuIYBQPnPyLKcol6N49SybEvfL8xVTWQ02tAH21SoRd7Qf1ghfjnsGe0dSLpKdmfRre4U11awYdozpqvH9Ip2zUc7wf9StdkuC9lEndLOJ6tkbfz3pjdhsC3uvcZnhJGUwZo/aiSKya2qdSjLfsbHOj+DAV7gqZjdYWPaI9BdPLajEc97GkQrQflc4c+h22Zye/EOo5zskNDY39wSothOXvBqRNS+SfS7taSfSiDajmXqas2XO94NP28QCTF3jtp+kVsX8eIDntXZV9pY78lJWbnDxN6rE6VvG8F0N3W9cUr3pU+fPNlNfwYzZHfUsSp7vZJmt6aXKwrtYH2avIr7/HVK/5wzXfTuv/iGr0/5fG0k9LeDFzoCLjP4sHftOo58LvdwiPzTwnJyqhE4etLcWLam2y6b51ZUdaoO9vj8hH5/N8wM69izyW3PPHhylqICnE8b5Epq7RN1NXflaLeWcZB2UrSGPqJkhtyjxi77kKUm5ocHDneRlw+Ig0SbSOlQMNlAn70hMMJHV9QJN9dmJXMaxCkJk8KEuQHxxtZUlxosFLNhYtgldtQufAVJsGe5p8Pp+jDmos1v3JF1PSPA6gQ4c2e80TdCe/Ptp0upQDNi1hUiIm8MKnPnqA85IWaaxfoRv63EfyK+dGkRinl0GBJL3YHFo+at7G51uXS8j2aQHvyVVNT/poAH4580lsXOSrdrFVWantoTN23UTeDAi6tNkI5JvxE3mqk45ZbUzQU3YD9UqspiV7Wd9L45ZlBDQdhwpTEcUS8xC66Dt+Bw3o4lG8X6BnzNIqn25KMM8+tylqFEk1Lorzsz7vZGqcUwmM5jieUfr6zWu+/eYP16c67b9k/6k/zZR0zzbItGfoUIdzJm9UuqxuXpQKU88nlNXFBHkogXeYr+Ljhylr2sXrqReDIcv/YoqPNdSAd5g7rKUv6FxqiS+mwmGMzL9frR8UpRfknxeqB3kA/p/qWcC6z0jfHkO3avYlYPMRasWHqTJtfTFV7d0zgFdSzsg1HSv9MKU0cXwfpqT7BsZu8s2U6OeZTIOVMkaewOfHz8naIdplYzYWw2+mGgN4KzuaGmlsz9ATdtIhRY0KMFa21QmFEzAVRvcFxdt2LlNvNd+wZjJ0eCMjT15245I1RfIp0XeJQ8fD4YupOMm4T9rh2mL1PPAKsRggX43zS40VY5NQvPS2bTJ69oxpPK/m6e+Q1y5rZcROPtSkxCrgxRFm76xHMrz5KhqotD4b8HqdMk7j3IAub6Z+E7pfh29QW7FBmgRdsodnHN/pVH2f/MKsTJ9WkSydhkwr136xEbW9gvcDHO+vMdWRWj/lqc7/6L0e02KMfLND3om1GqPmui2XLfsGpnoG+jTtijErfQcZ/hGCqcGruHIURk7xYco6VtejphcXmXzG1d45hMw/vlPBnYbY0mFbPL6Y2tQ0ZOy5vaz2nQdDx96zTycNuqTc0K7jfoR81pgXyHPPQEtFfZyrH50KhndD+jA1rytHNm3JSnkvkitlLzzvDEMwZvbxfvdJqXO4bejEi0fFVNgacfRw7PfaACoN1mLM3vGOPn5fPg26OsWdae9Cl1sd9UihhL6u1IWRcjJRB2SxlLMGNZbEbQods5fFmt3AM1Kh1Nd98qLigrIfe5R0CEwP53Of9Q68WxwJtU3LHstsKqZHoq1ARyIJgcsdm7Ekhj3jSoOjqLxmtX7HKUVegy6iR80GWoH8g57WmmcX1q6Fm8YHv8D36wd99t1xTIndRx6N/FT+Ysocgal0VQrWx1so/Kj9uJK1haCFjYOVxnHRuFJ/4T9ZNeHVxd7H8f4eU3LrhzVeOp2/ZIziT+epeD/P2KMBmIpHD5V2lnA46t/BVF4gX7nxfMzBSLckNlxkYElOz/AyVyeNpd76SLnei9kwli59mKqvehab5zO8T10WyA/9Ofo4aroQs65WrbenLD7eT8xPYGCWSz6HfceXYq6uue4k5DmlhE6x3BJ9yu3et/d7uBumVSP7Yip2atW9J4veiK2JD8bEDUwG6kFjp9PQJF4+oJPS+jCEd9OQJ7T40aeJmo4+TAkngC70RsoFXqxD1Txy5KeHEIKDTURS3Gw9HGr1Dyv25QOYWoyhU7dhNa/EPYHBfvPZJjeQTqycGi6xpOPze0rqs3qfgempAqYumSOzQn1446ePfNVclh2m2wk6058OtmSMcTy+V4uImzmYlbfzFDWfoKfoCbx3clBObFwXOL+1adGm+VDusrmXuBDjK7yz0C7Q2cHJKZKFhu8X7UXESnuN49uayMNvnXozJdxqTGQ8zEq2Bn0wPq7GcX+PqUbrh3kUne5fsg7tn16LLLhJK9btnl3E7hleazUbO2zswMTH+w2n1TXDsmZJSTlbb5F3LieONjsw+A9TbhkhX7VHnJN/v5gcnfe6JLLtN1NRIKBTkxN0zl6lCzZ6li8JWUIem1wOLpvTKjOvfNRoao899m+eRtzfl23SEOE4kC6GxMEZ/n8TKgfWgo1FiTetmOpTdf3FtognHv5fdy4amxcwldRU5UqpWQzYX7asNLEE8oUnVYwd4TKTVT9v08NI8X3MB4EBC8d/T/2ouiZMxYepjVqs2Ontq90Wd4/HhylKiNK47ccyHS3pwOGr6kmXHJ+/nfsuk5jpaezW8fruSn4yXZ5gwmlDJ1dO0WbnmcQUH5RtTouVNGRFLUMpCZd4/X4rkH/UWEuTIH4saHJvHVmvjR1JmCNJpiA59lhRXE7ji4Nvse3Ay7lB7MBH1PD/y10RcLBdUCF4qOakb+eCffWO/PkPU8Fx7UrxeIV8+3tMNVs/zKHt9P6SuUl/Ok/pQbH8MCWeA+jCW6e06VaXEqE+BiQZxZCN4IKavIo18sB5fmQtzPAbboznkXhHgkPHdIrYrrxi4KUGm+Pq/81UWVDPQcY2Byq8V9LS0DercbrQGyAjqxfU5M4eowa3d+SR7RRe8lHYLmt3Ry3il5W1qS6kCZvWGV6t2ieRimP5zdTFBlPre5ayd6qbyGtnvN/IKVR4RRl9fsnQqVen6vsrGa+/X1BzD8/H670CeeNuQRcmTWXPweusSxwP8wWNUjtkKDV0azqulqx0suVHp2JdRl58jaHrPjnwtpMlPs9el3vWeeqkont7Xr+Yek41KTbu+ZV65+ODXecFb7baQkduD2qz3t5VMyNa8oSCsDVgvZmHKd+v8GqBY8esNFgDgxp8wrZ+ALNH20kTR02v1L0h9yp9AaYWN+j8Prng/WuOjZ4W8INMU/hs9gfIc7Utfo91nkJ3hyv0HLPe2NLl2rp/mOLDU/tNplrtH9ZL7/T/R8co+tVelHa3ZaeJuy379Fop9ocpsRcPJk+2B2w1Cvwm+hNMKXLrwFHZh+4kUQxGEKRYu3RRU8MnGHxtbIPte6EX7CViAkZ6938z5eXjOQfI9MjIdjXfrjl3WIkPnhSrLkSJBJiyL44qcdhEHlocyjGHrR282tv7vZkKwwOOR8SbLWnnNOWgXpppIrtrmc7OXGFl3tCKj04lSxFX6yaZUpzNUXObWwYdcFsEHYtVmQ5OtmVvmeuFqFfjnvVCCdiMI3z/8wFe+KHOl/Beq3kaN/RqPuSsXOEoIKhi3FlDV/qHLetrDzU96qPHuCWO369PkIeUFbzw4z65s97dwSs3YjDcbxwarJ8GnMLegalLr5ewORuFxPE031Kt1WJWLkKj5JZXPa2b7lk9atW4aUZHmqTXap2riSiSbgs631+mYIRuOL+Bkx9J7yge0zLG8Y8qn9GfS9XcqIWFvLw0t+Q+lDs7c9UtEjtY/yZT7fZP3k/5S+ZR/GmmlAn6efQ62pTEMXSh3WnZHMVLZOyJwkztx3zIoZrjNxndngOKNOn4xdTr9MwpdeDf/8VUMOxRte88vE/wLAeU+tKN9YMFHXwz1YznC1btuZ+KaQMMebPLN1OdY3z96JR/s6FTNBIyTe1ixOH0CKYGx6Ra3yLbf3Tqw9QmPCQc9Z5mkdAJ7ycMMOU9oFPxipUjvWJ4KWV5Mguhd8HEqXdgVme1b6ZmvVbxxVQvzQfU3/f8D1PJYpz1Kb3ieKP6fE4fnTJTkX0x1aiuLexlf8uRgoQXpwt42+YL58+wwZQY15HPQl29chhB1/mU4/MW24vM9rXGxLXAGHyYUk9eIHFtAq+2fSjQqV2kSkmiVsdTt3dMhy6Ypau0pdHm2GInWwkpVjrQ9Q9To7NNYmSByTdTOuyiFPtPFXSJHvKVNzGlj04pcvrF1G97P0D1A1PqXzLu96eZunnKnJXeyqZ4/UANz8zUQt7YwAvVVnlAm+KQIh/AOyTXBZh665S2atoFv/LngoaXechUk5EnthkYlMJSZzNY6SlkTAxoXcJrOFIbv7knazkNDtKMyVmDqVcdXul2LC0O85kHL2ShJnubHhi7gKnkMSzBnH8YcTTdGClfmonzxdTER418mBr6CfvazUzZHuP93jqlzWQVeY6VLSWmH7Pa2IKF8+iBPl+2YrYPV2T4o5s/aN6UNmwniU7i8lIDat8ll40xmIprLfSYljNecKDN5gQdg5erj7IV+/cX8lcSaVeycmXL7u2F7xfOoduS17PZjsbIg91I3dJ0ZlxZ6w7tIon7YFoe9yS211chCa+aNy5tspi9vV6tmTOC9xz6RcQ2ElAhogeOZ+IeCrYOEs53lErIt9q2yeY1EAU/M3z+8XUAs8oanz/f5TmNcsljZRDoRbKF6aNueghZV2JTStKDuSBr71/Zta9umrS68S/O9+t02z/lKfUv2SP7T4/77ZY0Y81JLYm1G2r4zdRbp5JHhN/0Ph8nrCexWbA6jZmOQuxRM4pNH6Ym0SHgUFugZrQIXlE6jTW258tvpt465d6bliQC47n9MPXJU/8w5YaplyaD6vmrd7FYO5sqxb6J43nrlOVtkX80A0xdy+pe/f0dDHXL14T0YxFDtwqTxLAFJvl5romyAabiTJQ5PY89wWYzNymxW99MRe05MvxyV93z6KZ5dW+9Jon8qTq03bfQ56NIT7k8wHsGqpizd0lnUnJieCtveFhCFxZg7tXXjrR7zTfwejJ60qmaJzG5tyw2cBJIJHfojtrpX9hWE7uIDyd4wcAXLw7WQ1HN+d0ilsUFs7HqBWlcbzwmX0yprpryTkFPG4YX0DSDDsUq0YRerb7MWk8WaYw8dKX0Pr5Ap12rEMcU+am39R32bQvn/83UUPEDnN8AOi3M3YJ4Xa0DPE9cEuMw/sW5SZ1e+6c5tNpfMkbxp5ma9aTpF1NPociUP33UeDbAbzK8sUOqoITtXENeObfigGZ6uvswlWgm8tXzhEyspGN4u1F1b4e6zDQ2ahNN4pThkvaiuHEwfoApQ4NXpIuCz4v78HqT2RqZ28gs9i+Rl4rWEH1+ugJj9sFUU7FvlNCBC7ynHa0MeL2h7tDDKnesZTJqZLR7LUh/INO7k5mBGm/CW/7DVJKVFVPcEqjZnQkv2oA3+jAFqUyTVANT7bm0Yq3R1eBdH6pBchNeVD9EyIP5GEyZTor8F4WzVNzWYIImvQWbrlZdf9qsqzxp56zXr/h+xSle0GIkWayrlU7pt8eCoqV8Zm0QIq96jvrNlCcJ+jBVLpFHQ7cd4GwZYMrJDuLDVKxmj4DmZlGw3T5AhxbbYkIUsMyRX10jFsdq7euOcoa3NaxUPKr7mt9MOVeqxvLr1TyUCLoVWCZ6kF80JtRRDxd477ojcav6/99jqt/+aR6F/peMUfzxez2i1oQdw7AKbvdQw3enZ7I+GCEPZZeH8WEqvNfR50/x06HhqvI6bXi5+Dl+/ocpKVS/mLKDMfr+Ky+Z6qly+WJKzVFz4WY+RZ8ce0X83EJX2kpqchS6HrFJ65zcZmayfzJUEredOH6YinqZkcau9jI+TLm747dOFXMFNXkOjVQsB/j/7XPTF62+BO+kKuWCno4UsSctqnsvEFBI6AK65TSIYmeFGjfT+Qo63AdTc86dD1PqJkJNqq3s8WHKfiWz4qNTj6W9YEMKoFNvpraPS872aY3z16/OR7G/mOzFIzA9DeHlVqfBgS3fAhOvLbwZLYsHa94ykkS9LquUMhiiIvclMZKQf2x/HLJVd6DTmzvO/y30q/mGS7y/o6YDyuLti8NkGEmJGlXXNsrxiVW3Z5HoZshfRYo8Z+sazv9mmX8xRYOqJ54SMDVOyzMH+gL5137Fv7gObVfq/DRGQX/JXjm/wpTLHSuNj0vl8WFKvac6xd0ANdY4wTt5Tgc1OdiAqbdO6dr2PX9Mm1B29D22XBOMOXO8fqaJL6ZYVlEtzmF+ZbVZXXN8M7V+ppMPU4l3h64sk4PB5KquJGbJekEtD0wpBzCVOEMFuuCLATuPIUlCkqp1js4V088YjDdamwXRSAIjm1G1zpIELxo8R91/MxUvqjm69tiQuCugG7fZBbrlZLqUFAGY6saXBXLXA17NjHKVnPrF5qgZalIiHQS8leND1ApvVl1T5vzfTF2u0F1jflhxdJpYKc9s6La5AVNKZ6Qi79ygG+fn5PjFlKiuwVZLvn+YSnwHTF0cO2I93oGpa4I8mkkCTMk2mLIiMNGMlTUrRXVf8iqi6q5/+cXW6xKlsddHDxlF6QHn94V8qd3BZN46WGxOFBx/dK3moVRMees+zhflwwFdLvaJrXnhFElrrP3iHNqu3PlpjML4S9Z4+dPXfMNqvpyJH4LihwudGj6EweE+0KSPTpV1ElWmNSRRi2KDOgYVbDyW1byE/pOpmR08dsbwgkJuP1SSTUVlPUu1QsxKAW9z78GbtE5WkbSXYNCq0Zit3PDSeLRDTXKzZUAnm24R+zGe172xwe6ZFOnDlFQKeL/rHN4vVhK1WgOy4PDhIz8pR31AdB8jf0jVfclr0hZUP+ktITclFfkryybE/TJkp2JOXBReULJOwVh1rYCX0SOndXs+g06eVEnoddGnUocXDfv/x9TaoemHqcQOoHPOPJ2xZeU6CX+OmjTIX3EwGaFndFrxgA4r9AjvMPxm6hoGe/anBG/d2iDvFEFRfrwfT1LqV+8SstGoZuZOGF6v3bMDMGoqEl/urFLERcb2CO8fH/w0+OjUh6mXjB41WmcH1ooTmIp9+ITVZWyysalrBWeXrE9Bfe5yOGvg9+stTSblVZw+OpXY1doAv8dUo/PTfb7GXzI36U8zZb7nQTsXMKUes+OHKWtceZ/jGb+ptq7mj/VLQ0oO1+r+ofa44KDjIBOvJ/H/m6nZtaWwrcUavONdwHs0JeSJ285Kk9e5Wv/84ePzdm2PkqIFpk73Mbpvo3TTD1ODZmogT+mKFCcNeL+tlA7ZSSbVOkpP/Ysp8z7+ZqrYFNUYhGmQMAzUiLy22h+mYk0BU49jgYzejI00WdxR48WSwo9OcWggX/XHxfTDVFJbZl9M+bNQSxOjhc/3F0p1zdmYwqtdwER/4c/ZfFz09MMUafMF292kGts3cT5eozlcoxgiD7ZDHpA9VHdsLrvV+hQPnpB3GN/Zv0I+xMBP23TQeyHb09hP+f5Qq9kpSEzWtmKKI1Ulf3DI2BsJi5Jpt3BoIRYPNhu7/zClm4VZfJh6pf4XU8njLNp01zOPtbJd3SNaMTVwe0cOLk61v9fv6lSz+8M13670l9w/9StM+ecCfY5t8cWU8fTh3d5MhdMs+jD10anyMt/AK+nw97xeB7S9Fw57xw68Ce3R5+X8oLCfif8PpuTeekCzXm/0YeqjU2+mrPQMpiYK+vybKaXQlIIvcpb/y/slmXippBfS5qNTXLx0Jmr0vnRK1HUw6ayhUw8bTPG6zAb04CxgPwoq5nzU+EhFXiHD1Yu43YcXVCbIa95uCl1rXMs2UeU930zF8gHn4/BQpmz3zBm+iYvXz8dU6dqsuhdjua7GHe0Zm6dq/Y14B92+1zNC/hwgDyo31PibKeXZAHORUCfoJDbkJz9HqVCexYM2tdJnt2b7eEatZudXXs1aGfj+b6beOqWYEZhKD5Uq9gKk1N4U/8/1GPno0IIXz5ZgqhjDKy4U2+Sw29AoGcyUNp1etsvG9gnvGzuN4MOUXr/bkjiYv8pU60em5L9kj+w/vrazGI9Y3wxN9DUj29LiatNHp5L5FLpj3w4Ra70NvFP/+KjmwqCmTU1G331aGn7dvYJMn17g7f5hyngl6PPqSvliiuZrMHWv9rN665Rxylx4uw5qInpeiHW1cCnpCzDXXfnE7l5V4OUGIqdb1ErQpwOE+bf363aqNVh6siHFuwhMGWEWcqT1kbfeTD3yV0PUNNAndAVMsTH3WfVdMDWZ5vzRKdoP9EIkle7sSxvMskB+ey2yNt2suckeVUwN7W+d0kOaSslpUq2P8fZ+kyHOz0GDTmz8+RQ6qZmFuDW0gJrRWP8wFc+XanWfb3vL3kACU8/bY/BhyteRjRKmVCbrST5TV/WkuAzhtRfnEkwNSCnioAadGQ/GK+iQjZ53ahB0uiHfq/XfQykuZvi+E5+2bAQOesyyDaboLuH8PR+qFC86mfxhyl5Wc7vCg+nQyqz2dl0fbInHr+cv7uvRbXd/mJfebfwlYxR/mql6kI6YLt43Uw9Rwov5DnQqdPMvnfKkMbzTvpP3q/l16w9TnIs4oLrr26wE1RzNxhY1+WYKVYXMv71l0JVXea72sUeffevUmyn7vHMl3iyrvXnyUodXWTkS3yJ4pzdT2l5RSPQNMKVcQJMrCyriYxj3yR7T+sOUcCcJdJKlEAy0SYpjrnYnON5l0VtUKzPomUCmb6fwPpkB5t5MOcUlQI239TSBdZ189h61pRCvP8xRg5cqz72Z4rEttnRv9Sbs2O1p+mGqG7emrHhd5JVtB172zZSWVmulHaTqHkQPTPlupVNSDTq1WTwKVlZPUxK7Phg7W+PbhylehtCp5ApdCpttrxDdGs73ybp8McXPJXTmeugtPkwBezA1DQe3D1NC22oDuol0x0ZHgQ4dm/h/LSmIA5Y04t1Ukcmpk4POczQKPsg7g45xCp1KqvU7DtXesr/HVKf7w73z3eY/1u//17lJf3qfRDW/jGEyQjClFqjhN1OOTNXcGkfp085VkPGjaiw7HkOn0rhATXsZ+u6jpjl0dao1VfSFBR1ooAZaOqK+nAVgirv1vi5HhxMbo6yaw1rpVEcXyEdPyy3E0P9myhe5S8Kro89nTeikXSjfOhUdlPSjU/9iytJORpEczzqYOo4DVkd3SpO5ihp/M/XWqS+mcoGa7epUJJ7z+GJKJ0lPuVbdy7I4jvmLqZknHqTo7zGSqie0D/j8N1Nqsz9N452NPHYY2chfDXjwD1Pq9jDioNE2U6Fu1gbV7kJjJ6+Yul8fDj0XizW72QE69mYqfvpX9g79UErO4+L6L6YS86Z+MRUp0Gke9UuZyqK1YBr2zJS3602fTustdG63CQvObvCa/2JK3uL3euuUP37h+G/t7EG7Z+lwaC+MlDUdqXPbyvYfnRLj868y1e3+cM232/xL5lH8aaakCw1ZCQm/WZ6XCzLSuc7eykLGVTvfTGn60KBkN1DbFN1Ezvo2qcYJZc346BQ9NtCteACmzp19X3Q0T5V4Hyrwjsn8m6m9BR3aSvCa0SX59n47WdHYVqcOfuNr7NBrQ19MJWNZWdA6hTd7M5XU53GbjGotM88o4GU+3k/2Aw4mJ6hZW0GNRcez9KVTm/KbKQ+IFCBDdWiazQN2Bxt4t+M8H1DLBnmWYipSsphl/2HqOAZTjbIF7zdtTonzljr46JQdy1oRI9x+MeWk8n+YMltgiov+N1NR/wimVvYjoPXxcmHVcuDd9kI6fpiyy6eH/LSA147OhcuWoX0z1biUczZNFTrItUSmkR9c2G54YSpOc3zfqVat/96WoENvpupNAd0vz2iQ8RE9wqhdbHZeM3jfudipVJK/58jJbSkZr7Vf3Cun2+v9lKda/7ro+7/k/U6uNGCjrZhp0n6KBbX8wxdTH52K+r7P4aIabYiUXCbTOORsCr8aJzw/v3TKdqd4fNjAOxnxqyaaL1+VPjo1a/pH9rJqvtmbKbe0v5laE/pkUZcUNv3QQU35aweOqIWaLOoKJVmRTWj56qVs2DpRHFy1NvENmd0KEyP9eD+jh4yvo3gKtjJ4UZVnT9F8vhSJi1IEVE58Fz2jXgnsADUeJHi9tjvqSHHuo9oHpBUxPXsVw13lSqcoBdPrUJWSzgFMH+bliK3GcyIlkyFeP12U8K6dFfLi+gWvqZyr3dHEFXlmGlf7dek+/vpIkYeSPvJNMOC8WvMS57dXrQN12s4vrBz20JmNQ1vo8MFlLz140OFpCQtbHztsyvC+8S0QMr0y6X0Pp5l+mGokxwub9XpIybZED/oXUx36ZsqhO/LU5oDvo95Si5X+6JupTtTasdtT7OK3mer3fvJ+7f/RMYr1opWyOqzGWh9KtqBaK9PZTlTkifsIv/EAMZ0tNpFXxItl9PVDxuG8CUZYoC/PbDI5kD08rj2VB5lTvStepo0++WYq0O0j+zMBb7ltrAMaO4dq9c2bmybdAN5pnAID/ZY48EYzvF+jUWrsb8GUGBKYeo9R0MkEU+fWutp7tFghb/QqxjlxaGdnPjubHVHSv6PGrrx6iZf1UgpRCDAV9RX7wxQfE9T4Mso8hnxqUtLewQuu7gI63JHAcNBRjrQb+TpbUagW8GZgqjGv7mEcXCZFYqfIY8ogHbPjpzg/PblauywsE3i9HfJdS32qtO/aKltTMJVofXzQngMwpWUmxWULOulSdmZlMQzTD1NeMnc4aC09Estq7Dtopnic9OuFby5wPo1WNmM3vsHbTbubB+3F4sqG8fpmCtYCXnh3hjdXNvAJyd1GTzpe1OLDVHbyrY9O8fgm93F+EUG9w8VOf5mpntT74fpUt/OXrEP7p8fSpxl0wI5PqAl1JSb0alZDut1elSeG1Tz1ovfFVFL0HlfaWuMVm9sNvIwyRV++X1KT/VsIpnINOrVaez0hDyz8poNOva2fzuLI7jHF8ytIDcK/X92D1/1mytVthWmGZJZ0TjHezz3g841uvQgMqZxQ+3yI/81UuKecvSBADZXVPiE7Qd9MeSFq/K1T9f7z/5gqqnnirR6lYqqr8KpN5T9MoeaQr2YNMGU44ospYxOqaTKzwVRcXr50SvhbZtrNpRGrxlRLRTfGUdeflLChr5Hv5Fzt03mDQ9DsSqfCKz5Iko0MeWgGJrR97lCsCDAVG2E14p4u6G7Cm32YktysTdNEgCmnVy/Ct05xSyC/qRdDSkonAWNm+8zqZBZI/2LKpm21Fne1/gbH0HltvldTIe3RI/rXlvlhKk4Do0/r22XLarJDaj2c17+4blJP7v/k/bp/yRjFn2Zq1S6+mEq4Xw5o9eppbLjdb6byTPpmalutNXbLlG+dKi/fTIW9aqw3UcovnfrkqfnkLuuvzgH+nVzo1D9MUW3uUmIZ+E3/YYqXHfT5t/dzrKqmHpIYUN/DgfkzC8zstvGV0gZlH51KXrOKqf3B4+Ax0aV/MVVLK6ZIAVP3hwIvtW/g+WpxE3qeUvfDFG9WHJA1VALWlBJeqz/OttSbfTMVL2xl8mHqrVOxjjcnP0Ue/OjU6gzdrbMff5iKn0repydsZLU3jZLGzgJebJ72V0zWCM+f9IdBx1eGfJlV3q1MKKfNFMyrT+EW6DzIT2q1doHfbNcpiubiStMeTdjeHPH/LXNzpWI5OH2YEsEhNuiRzHN2lAmYcXNFpq17Ub+YGg/LL6be3i8+tWSZBo4Pr9hY/T5Tjf5PY+ndv2SM4k97vzdT1B4bhWhfUcOTMWmsZ63/MBXM9W+dyhJaseo9oFPlhvskrS/GhykxzcFUdpy1RbtpoCZX7eih87paryHwwdRsjZpfV9NG1f7QReY/Pr+YUryuLcWjSvecNbyfYXTqaajBaNHohXD+yVPRKH78K099mNqH8ErGdk3EUR9v/ppYd9F7PVHThqI41bidza7fBJNvpvJbgXxlPcFEMgAj6bVAvgrGdSmsH8othSN4JzpWOuW3wNS+lQ1YuR0nadyMwWB7XICpZg15pTb5ZsrXJ0a1SvoD3m1FX0yJXYDPW2SPJTtBivPbfeHxm6mouQ5wPtrp5MOUJY+QL8/VnN3XzLY/TH28X/bqTVhTd2DKHCVXeqn5qdqzIZDinDQw1ajWd1+v3nn3m6lwlCtSkjWULXUH1Zxe8vD7qcX28WHKn4xtSlrS8xfXdu41+z/lqd5fssbLr+QpZ7XCb5bPs8HH+7mvhiqJpYzfuC2qdYyoR0UcHPhII3e+5BBeLxWZjL7sWIoBb9Yx049OXdtWS/RMQp8sWqurXjSKPSsNCxk9WT0N6htpypESuYQMD++ynDdroLdlS3yp9v+dL1ETgdqq04ep0/2CUu7VdElo5vPx0alIWEYq5OZGJUsDI540wvOG//xiqrF5Qnc+TNmoKav70AseVvMktsHBYbupaUVcC8DI9VGi9JMUuthsKfmHKX0aQjFXNj7/Vs4H7LZ230wZo8uQ1StpxJM5dOLNlLUYgHE7zOG9LEXhYBwrxIMAOvVmKpwxvNkmyvp0VIsDu8UBOuPuiwklrmKxOwncQqhjMOTr9MVUKPXg3Tb11pi9zRrMRunmSPpWPnG4s8HkaAimzE4vY2edIO/Or9mV/NMYn7/OFCk+DqC77UVmsN4Q/2FK7cU2icP6V5lq9X8aS+//JevQ/un7p0a9Q8Ke7KAmJic4/6uHmlZr1X2yelrdZ0uKy8bwUo27VUzZ/WzxYSoW8kOmptEi1jd9PPZX5fVfOvVhaqhl//F+nFbrApm6I3HnhT7/ZqorvWxJ2NX1L7Vx+A9T+yhjDpddvfh4v6VfLFHD22o9vqRiKr84bHUSPH/pcbVeu34X/cmmLkW7ewlvqpQWU1hWayX30MdN2cfr0xw69Toi39gCeVGZCDB1t0ROrQQ6rfUrpm5jfH5WFkNUcw4X+Gbq7f2000YtkmEKXayVKbPhQzdj46Y+Pt5POyUKibyvVOv7bees5xF6QJxVa6sZ0O2o4AC+YACmmoEwWSfPRU/b4fx9mAqkWhFoPrzfriuNOdxUeei62uSUz/EzuHIZpB+mrKW9YucKZuJNxeC6Nleg2DgzYolD+JdOiY0Mpvr73obtqGkVyWHy/MU1M3vt/g/3T3WVv2T/qT++vt9798PK+32YeuvU2/vxdIO+99apN1Oi1a7uyXP8b6YUW21TFs6JzZYEHTJr8O9vnZJNVaX40FwdPzqlHXQ8PyjXxocpk/rV2mXVvhXC6/ZFR9/baVzYYMJvoCZUvVWTQveVVZelxl9M8Th9XmmeSSv2xg3U2ERF5ewHLYc1PdBTsVzAO1qOfhMtgvcTW6EYH53yiid0zF6IL516ez8x6YKpwSHzOMwteE15X+bkn6sxhn+Y6mXQVWe9GkticVdx/MMSurU6qIUYtcBU3S6ZtToj3y3n+ZXK/qsm+pVOxe05dLFDgxnrsYf/HC3w+K1Tb6YSKSgGpLXJZL+vu6kYNcHQY9eyvrzf/lKtp+FV63FUTIkRv7akbK4HtutFQInTRQ96TnA+3KUFH5H7+L3SeVIXtcr78UNWvpgyzw4VSV+TH2Rtqj3fNp4l/TZTXemHdWi76l+yxsufZsqOS7RftYbfvH1QAlIjeAdrX6rFhymOULOhmyPjr4t8S/VUWrCzfZkU35llCoNqLs5+a0icXuA1LE7aH6aS87B+1L2avYWOqSYlwRU1eBlnCfJNdf/Om6nDa9YXcpnZabLY521arSvvosq1IrrrYPydp8yoX63B8lofaXVIl/9m6q1ToWPrabz28v/olLmqdKpi6q1TYn7OZGo41fWfxlCjWH89DJha4XFw1qGL+2G2oMZegU6fQkUSJY7kX0wlpwwMulPkwX/p1KIzDtmp29CBvFpvon7d9EQ53yKfGT4YMueLGdtjG0zc3FKm8cHesdORodjxUcKRSRJqvt1DvtTksvLWJRizXrU0nMzwuK3PR6xuBnh/riULfL98x7a2BFPlC+fLeqRgCla6iHfn7Phhql95P9FOs5ymfDCRv8BcMhKDK3WWdo4eV7OkuHXRfpOpnvTDPYld7S9Z4+VPM6UMJK7WPUKfzUciqPLEF1NJkCjV3qPo6x+daiaPLXUyeD+zUd2j+NapNiw+u4OzCR3rIxO/daoc99Eny2G01XsdZcuG6H8zpYzm8YcpXlXzMNROvSd6+fqbqeJyr4tHpVMfpozR/Eun4tv6CW9TB9PWMaz2bKuYsu0x8khEOoldB4xvleZVdJINvNwuAlNhURjs7vc6Pn+Kmp4JxeZwKzQcr4DurEv6ZmpiiAllGzCljEKlSB6jMqDMT6GrxyWYmiyhRh+memP0nEa139ZSkyK2btX1O5jIK3XlPXrEqWJK8sHw9cJTDnYGnq93kJfeOkXzE5hYvaSAni0yOMra30zZHRyv13zUKKh10aPqXjr8MMWN+WtBS9fYsRH5vsRhH/nNTjP0mEmX0vjsgqnoBZ3shHOl+DA1ZGGwn+J5luvb44ep4FlaBbc28S+u7dzrSz9dn9L+knkUf5op44aafeuU4BZqaKAjYyvjpyrFQ8Zv9GZKeU3R5xu5mtO+LmZs2WygRurIDz1faBzKKzwOPNTAYBzJX97vKd9zXSyk4sv7WV14O3fZ4n8ztXX0zken4Pf5QffLpgam5FoaNV6K8/F+VlLtKfDWqWMozdk72FSI+v7ZJnvVMz9MJTMHTOn2/SweUjVGEdTvbT2cZ/CmnZ1OcTzOkCeszILx6uD7JTUcpTNruey2mvCanGYDWu6Qh5QSOpWsLZwPN4NXNUajccp5vbqXYiB9MRUjbvapFhYhu167mht1fqDBDCqd6hTwkkoPn2dLxuSLqflMyCQu4x1Hwf2bqeF5TFW+caSYkqxaB6ryqm+mNjOxJaOaHxn03Wpd2Uqn5kd1+2+d+jDVlavrdxVTWewr7FZMJbsNdFde2MRBm6BT156xpZ1ZrtnubaxC2JfnL+7n25ekH9ZN6urKPxPT/5fm+/Uf30yxY34z5dJWTYWjiiPdusJmGqzg/bJ6dW9ExRRNxoaUrKb5v5nixxw6dStHDdFt1FCT0iDK9ZXa2rLpdfF6fYIabKx6MYfCc9JkOUWf75ebjmjFM/zy8zT/YkrqS2BKSaCb4lXt8dZrgeksjo+0T+hLp76YqnTKjjUwpbXB+JupV32Dmv6HKTvONenD1FunAu0OnRkX1f5Um7lbzeWpFeFqW04oWKDP12vBt069mQpq03HBopoX8dYp97EAU88udHoxyQK2Ok3AH095+2Gq0VuD0TdTw1F/zNq8jprOx+WDytl4yxRMfCnBWzkfpvTp2Sk+TN2fh2+m7C7ykB35A/iIKg9Nu8mEuuViy8r25hdifIZOOdPWnP2iGkOSbfz/8mX1RPM+UdLETcSCXmmP2PAU6NhjIUPnL9U44TGy0t9mSpZ/uuZLf8kaL3+aqfLcitg5XKp7IbaZQ5d5sy+k1UlNORNgxB9eLNbHMWpavjG8x/DwzdTd5i+mot4cOnWqauDNVM2B9xNNqb7Q1UlZsHN/GUVcb3H7o1Mqx99MDQ9WW/RDhr+vF48vpsr6sy99dKo2UuCtHtU88kYWbz9MRXcNNUzVmo/2PjOra9Bghsdg8myvjh+monC1kvUwnRP6+BrP76pxtWWdTDYaCnTqFYOpRx+6ZcxXNfro1IcpAlMx7UuDxpkdf3QqsefQtWPaSthXHpUOv5nKe186JQZd9Zup9aZO/ngOptyojTxUa8I7UxOf/85T4Svwi9iMU+PDlPu6gqnps8y/vN/+3pc+TIUWDT46xWV1u7O7uRYcHfY+vGel6x+mBncw1R/h9W+mWtkUx3/Tq3kgSgs6PSt1KfbOg+2HKXpp1fzMai/V32OqIf90fcr4S+6f+tPe7yWgA2+mmF+ZQc3Fq/5hShRrpdp3vgev5KTIM+4pn1BaU6ZMt7uRJvWGeqXafa4iA1frPShO+cXU89zDb/qP97PaTTD4j/d765Q4V33yvtq3xNO1rSq/4f2y6t5Eqf9ATW2eqOnNPRVsJw+dPkydTsWcrRK6EKs6dOqwESYrk85/mOps13X6F1NRscH/j4fiSsoOOkCPU7Uee8VUzbVttsS+lobOpmTKB3cwlVdMFVbp0M2vrukeEjDVPYk+9cQhwauqa6qRgR6xsA8+es6r0gG32i8qQJ58pGAq2vjiQaPNY8TVYEUq9sMMn6/1oFOaDZ05NMBU53bQ2ajlOB+RDq/3Yepa1si/THE+s+Wl2kPcwPuvW4hVb6a0VQdMKRswtdKqtdLMHXyE1gBDnpeAaXWkpP9i6p2nRN0c5KQqlCH/di1K7M3jF/f16DflH/JUT/q/kfR243+OKaVYwluoUaaS5c964tneq2ncWlZjy5VORU+/2qdiAZ0SzmX6yVNixY8rDXY9la2+baT8tMoFDVer52eMIu6+6hPddOYbtqXqvtx+NQaRDlNme1B3qlUo8j61G15TtLquhXzyqtawpKrP1st+Edkaavrt/T5MTetaTtc1fTH10SnHPBhsbx8aMnelm7XW6CCkAbxXEK1WD/1aVvO0d3OtEIsUPeLekb6YEqFSfjGlH0Z9KfQlhZE/zn1RCwPUZNoE0z2f0AO8YCR9mJITeNe3Tn2Y6kljn93xiVC5EwYDst4SzWkO7/oPUxZJ0Kk3U3a1BuabqVhWwNSSezqYnjtpXMbQGctMoauja7/wuYM8tBsWCbsrhfB5KWie7NobdjXdpySpowdJQ/SYIKvWgaItXv/WKdkfKmBIUyZ09ccaa9qtWqtaHizouJSWHLWq+44Pdvyb3q8l/5CnetJfssbLrzBlmFsw9SjLL6a6p8O393vr1JspIdmPCWl+OWG13qjWf7jy8cMUWh+83XmHPPJmqj1uo8//w5S7e+D5pswytWOF2Ri3v5k6byPkr0m1vuBR+2aq7N77qS9Vt+cGCbyfLd+qcbtbnNM9kGZcbcad/j/NnUmzosoWRn+QAxBsYEiTgNLmpjnqTPSgiAL24q+/OwHfq9tE1KQqooaGYYCYa6/9YWZCK7Y/eq2x9U6nNzJzX+xvHVPy43+eulWuBoacfpiCfNkzFUWlMiScQSwgeYpMmRF2RdtbKdHBhTHVeiqrkCkndBd8KK6QwVn2BCDBFWuGv8c803mqLth+f+PXniRyMKavJh8UbsT+s3XLfQJWOkIm0mJXk2wvFaCXJ5fQaFOoxDxvdPAWB+yFzRfmn8mEMaWe5dirbfTMNnzGHVP0/dY9Uk/nB3BGgYt5F7CG2ID59gem1nY5oXyaKCSiyjMhmJr0fzHlmKXJh0tB/Z2eGgs/yVPS8A+Zm/Sr9/c7rSu/8xSsdlQl46KUqTDKMC+0nlp+b0yYnTWddEw5x+W6YwqCVK3J9b5UwA6wMw/ZtmZEtqKm6/0iowmgY8o3ayPu8lR1ZL3mZjfjf2CKr3SroEazr4lxDSQqjR8fT23umFeU/Plhqu39MMOjF87mhyntfmFzWkdqz1Tb+7kBl906pvxyqcWRr9Oa4AEMcHeFWkB1x5aszVOKYsmxr74Vj6yO2ZTigFZiGC4+ntJluiQdU2m665kCV8b8t3my9WWTOzJjLtleY1dO7D2VsXkNzZQxxTwVyez4rae8ydzh4TVi63a3V8yj0xXWGDnbrcj1PNPBflUy8fwaa1TrKe97jExMn/qcjAZJDjY3x9MqU/y+Nr9ZYz4Dne2ri583w/eUNrcImbqCgr2iwuYvTku9gKQxViRZbDIwsrvJ/+7ebyL8ZA6tJPwh9yh+taeqAY5ZaxNgL9V66v6+TOkozz9MnTXM9D7PIVPNAUdT6ykimQbpmHqohQJzYmC+sr4+TD3nItZ5LXwk+mrr5thrsLUIwwLrul7veqZocEfGyOY9pOJ8YMUgvDCPpBcR6+z4LsdB0CDj7T0Kldzw+Ny22ZMmiVMIBPYcxv/3fj5/QmYk4VXjWUdl3/vRLKh170p7pkKleWJG/54Z6LkYPTwao6fcDXsGnanhGJbCnUdex4PUM2WWeD1aT2nlfFFE50oZd0y5Varw1FmryFT5dMAVtpg3j9ZrS6p4KlJ5k2Ee1NwPU+ai0mPQVfS+mLiHjins5ZCp8OTqoHrJhykjJ3rvqZapOtz9jalqbeQwc0QHvRji993NsBf3B/6HqSS0xh1T4ZLtHeDOYg1r0lHHvHo/JkQ+ud9gumuTh+UNr//vY2oq/OQehST+IeunfjVTh1Psg6t9EYw5g0DWJSeddEyB8aB7Uphu7yn2zDb8TZbLFbjiGpkaFHAkw/WFo4NGIHzH1OLr8aTyBJmiFnCg2/UsB+VdoMemXy/MHwUJOqYibaOOif9e8FQyWH/vKMjU6XIZo6euMnGNEJm6nEc+zIeVxsPYzrdEnBVrcLi1ztNmHdadp1yx0AhNLMB88UxrOuHQE77PYZ7yCvSUBV/IVMTGdOupH5hqRuhhlQ/kwnvv0Yutp4ZFyvHel4hM2a5CIbhbH6bUCBnzqKEUPVNZbENgZeiBvGT7W7B7FI2Lx++Yans/83TF948Z1qgFociEsMM8NNCQKZSwBo7t4fVoHs+eqdZTgbJCRoYhDcF58HpBb9lhTnhnngHJMgf7gAKZEqJ41Xtqtd8lpJ5PR3RkJxzWCIr5UBdZzaM1Xq8Hh0xZL6lnKpyl6j+Z4o759fZfL/4Cxoq1ew==</prop>
			<obj name="TemperatureLog" class="TemperatureLog" version="2">
				<prop name="Times">TEFSWgAAuBUAAIC4EKAAAAA6AgAA1AMAAHgFAAASBwAArAgAAEYKAADqCwAAhA0AAB4PAAC4EAAAUhIAAPYTAACQFQAAKhcAAMQYAABoGgAAAhwAAJwdAAA2HwAA2iAAAHQiAAAOJAAAsiUAAEwnAADmKAAAgCoAACQsAAC+LQAAWC8AAPIwAACWMgAAMDQAAMo1AABkNwAACDkAAKI6AAA8PAAA1j0AAHo/AAAUQQAArkIAAEhEAADsRQAAhkcAACBJAADESgAAXkwAAPhNAACSTwAANlEAANBSAABqVAAABFYAAJ5XAABCWQAA3FoAAHZcAAAQXgAAtF8AAE5hAADoYgAAgmQAACZmAADAZwAAWmkAAPRqAACObAAAMm4AAMxvAABmcQAAAHMAAKR0AAA+dgAA2HcAAHx5AAAWewAAsHwAAEp+AADufwAAiIEAACKDAAC8hAAAYIYAAPqHAACUiQAALosAANKMAABsjgAABpAAAKCRAABEkwAA3pQAAHiWAAAcmAAAtpkAAFCbAADqnAAAjp4AACigAADCoQAAXKMAAAClAACapgAANKgAAM6pAAByqwAADK0AAKauAABAsAAA2rEAAH6zAAAYtQAAsrYAAEy4AADwuQAAirsAACS9AAC+vgAAYsAAAPzBAACWwwAAMMUAANTGAABuyAAACMoAAKLLAABGzQAA4M4AAHrQAAAU0gAAuNMAAFLVAADs1gAAhtgAACraAADE2wAAXt0AAALfAACc4AAANuIAANDjAAB05QAADucAAKjoAABC6gAA5usAAIDtAAAa7wAAtPAAAFjyAADy8wAAjPUAACb3AADK+AAAZPoAAP77AACY/QAAPP8AANYAAQBwAgEACgQBAK4FAQBIBwEA4ggBAHwKAQAWDAEAug0BAFQPAQDuEAEAiBIBACwUAQDGFQEAYBcBAPoYAQCeGgEAOBwBANIdAQBsHwEAECEBAKoiAQBEJAEA3iUBAIInAQAcKQEAtioBAFAsAQD0LQEAji8BACgxAQDMMgEAZjQBAAA2AQCaNwEAPjkBANg6AQByPAEADD4BALA/AQBKQQEA5EIBAH5EAQAiRgEAvEcBAFZJAQDwSgEAlEwBAC5OAQDITwEAbFEBAAZTAQCgVAEAOlYBANRXAQB4WQEAElsBAKxcAQBGXgEA6l8BAIRhAQAeYwEAuGQBAFxmAQD2ZwEAkGkBACprAQDObAEAaG4BAAJwAQCccQEANnMBANp0AQB0dgEADngBAKh5AQBMewEA5nwBAIB+AQAagAEAvoEBAFiDAQDyhAEAjIYBADCIAQDKiQEAZIsBAAiNAQCijgEAPJABANaRAQB6kwEAFJUBAK6WAQBImAEA7JkBAIabAQAgnQEAup4BAF6gAQD4oQEAkqMBADalAQDQpgEAaqgBAASqAQCoqwEAQq0BANyuAQB2sAEAELIBALSzAQBOtQEA6LYBAIK4AQAmugEAwLsBAFq9AQD0vgEAjsABADLCAQDMwwEAZsUBAADHAQCkyAEAPsoBANjLAQByzQEAFs8BALDQAQBK0gEA7tMBAIjVAQAi1wEAvNgBAGDaAQD62wEAlN0BAC7fAQDS4AEAbOIBAAbkAQCg5QEAROcBAN7oAQB46gEAHOwBALbtAQBQ7wEA6vABAI7yAQAo9AEAwvUBAFz3AQAA+QEAmvoBADT8AQDO/QEAaP8BAAwBAgCmAgIAQAQCANoFAgB+BwIAGAkCALIKAgBMDAIA8A0CAIoPAgAkEQIAvhICAGIUAgD8FQIAlhcCADAZAgDUGgIAbhwCAAgeAgCiHwIARiECAOAiAgB6JAIAFCYCALgnAgBSKQIA7CoCAJAsAgAqLgIAxC8CAF4xAgACMwIAnDQCADY2AgDQNwIAdDkCAA47AgCoPAIAQj4CAOY/AgCAQQIAGkMCALREAgBYRgIA8kcCAIxJAgAmSwIAykwCAGROAgD+TwIAmFECADJTAgDWVAIAcFYCAApYAgCkWQIASFsCAOJcAgB8XgIAFmACALphAgBUYwIA7mQCAIhmAgAsaAIAxmkCAGBrAgD6bAIAnm4CADhwAgDScQIAbHMCABB1AgCqdgIARHgCAOh5AgCCewIAHH0CALZ+AgBagAIA9IECAI6DAgAohQIAzIYCAGaIAgAAigIAmosCAD6NAgDYjgIAcpACAAySAgCwkwIASpUCAOSWAgB+mAIAIpoCALybAgBWnQIA8J4CAIqgAgAuogIAyKMCAGKlAgD8pgIAoKgCADqqAgDUqwIAbq0CABKvAgCssAIARrICAOCzAgCEtQIAHrcCALi4AgBcugIA9rsCAJC9AgAqvwIAzsACAGjCAgACxAIAnMUCAEDHAgDayAIAdMoCAA7MAgCyzQIATM8CAObQAgCK0gIAJNQCAL7VAgBY1wIA8tgCAJbaAgAw3AIAyt0CAGTfAgAI4QIAouICADzkAgDW5QIAeucCABTpAgCu6gIASOwCAOLtAgCG7wIAIPECALryAgBU9AIA+PUCAJL3AgAs+QIAxvoCAGr8AgAE/gIAnv8CAEIBAwDcAgMAdgQDABAGAwC0BwMATgkDAOgKAwCCDAMAJg4DAMAPAwBaEQMA9BIDAJgUAwAyFgMAzBcDAHAZAwAKGwMApBwDAD4eAwDiHwMAfCEDABYjAwCwJAMAVCYDAO4nAwCIKQMAIisDALwsAwBgLgMA+i8DAJQxAwAuMwMA0jQDAGw2AwAGOAMAoDkDADo7AwDePAMAeD4DABJAAwCsQQMAUEMDAOpEAwCERgMAKEgDAMJJAwBcSwMA9kwDAJpOAwA0UAMAzlEDAGhTAwAMVQMAplYDAEBYAwDaWQMAflsDABhdAwCyXgMATGADAPBhAwCKYwMAJGUDAMhmAwBiaAMA/GkDAJZrAwA6bQMA1G4DAG5wAwAIcgMArHMDAEZ1AwDgdgMAengDABR6AwC4ewMAUn0DAOx+AwCGgAMAKoIDAMSDAwBehQMA+IYDAJyIAwA2igMA0IsDAGqNAwAOjwMAqJADAEKSAwDckwMAgJUDABqXAwC0mAMATpoDAPKbAwCMnQMAJp8DAMqgAwBkogMA/qMDAJilAwA8pwMA1qgDAHCqAwAKrAMArq0DAEivAwDisAMAfLIDACC0AwC6tQMAVLcDAO64AwCSugMALLwDAMa9AwBgvwMA+sADAJ7CAwA4xAMA0sUDAGzHAwAQyQMAqsoDAETMAwDezQMAgs8DABzRAwC20gMAUNQDAPTVAwCO1wMAKNkDAMLaAwBm3AMAAN4DAJrfAwA04QMA2OIDAHLkAwAM5gMAsOcDAErpAwDk6gMAfuwDACLuAwC87wMAVvEDAPDyAwCU9AMALvYDAMj3AwBi+QMABvsDAKD8AwA6/gMA1P8DAHgBBAASAwQArAQEAEYGBADqBwQAhAkEAB4LBAC4DAQAXA4EAPYPBACQEQQAKhMEAMQUBABoFgQAAhgEAJwZBAA2GwQA2hwEAHQeBAAOIAQAqCEEAEwjBADmJAQAgCYEABooBAC+KQQAWCsEAPIsBACMLgQAMDAEAMoxBABkMwQACDUEAKI2BAA8OAQA1jkEAHo7BAAUPQQArj4EAEhABADsQQQAhkMEACBFBAC6RgQAXkgEAPhJBACSSwQANk0EANBOBABqUAQABFIEAJ5TBABCVQQA3FYEAHZYBAAQWgQAtFsEAE5dBADoXgQAgmAEACZiBADAYwQAWmUEAPRmBACYaAQAMmoEAMxrBABmbQQAAG8EAKRwBAA+cgQA2HMEAHJ1BAAWdwQAsHgEAEp6BADkewQAiH0EACJ/BAC8gAQAYIIEAPqDBACUhQQALocEANKIBABsigQABowEAKCNBABEjwQA3pAEAHiSBAASlAQAtpUEAFCXBADqmAQAjpoEACicBADCnQQAXJ8EAAChBACaogQANKQEAM6lBABypwQADKkEAKaqBABArAQA2q0EAH6vBAAYsQQAsrIEAEy0BADwtQQAircEACS5BAC+ugQAYrwEAPy9BACWvwQAMMEEAMrCBABuxAQACMYEAKLHBABGyQQA4MoEAHrMBAAUzgQAuM8EAFLRBADs0gQAhtQEACrWBADE1wQAXtkEAPjaBACc3AQANt4EANDfBAB04QQADuMEAKjkBABC5gQA5ucEAIDpBAAa6wQAtOwEAFjuBADy7wQAjPEEACbzBADK9AQAZPYEAP73BACY+QQAPPsEANb8BABw/gQACgAFAKQBBQBIAwUA4gQFAHwGBQAWCAUAugkFAFQLBQDuDAUAiA4FACwQBQDGEQUAYBMFAPoUBQCeFgUAOBgFANIZBQBsGwUAEB0FAKoeBQBEIAUA3iEFAIIjBQAcJQUAtiYFAFooBQD0KQUAjisFACgtBQDMLgUAZjAFAAAyBQCaMwUAPjUFANg2BQByOAUADDoFALA7BQBKPQUA5D4FAH5ABQAiQgUAvEMFAFZFBQDwRgUAlEgFAC5KBQDISwUAYk0FAPxOBQCgUAUAOlIFANRTBQBuVQUAElcFAKxYBQBGWgUA4FsFAIRdBQAeXwUAuGAFAFJiBQD2YwUAkGUFACpnBQDEaAUAaGoFAAJsBQCcbQUANm8FANpwBQB0cgUADnQFALJ1BQBMdwUA5ngFAIB6BQAkfAUAvn0FAFh/BQDygAUAloIFADCEBQDKhQUAZIcFAAiJBQCiigUAPIwFANaNBQB6jwUAFJEFAK6SBQBIlAUA7JUFAIaXBQAgmQUAupoFAF6cBQD4nQUAkp8FACyhBQDQogUAaqQFAASmBQCepwUAQqkFANyqBQB2rAUAEK4FAKqvBQBOsQUA6LIFAIK0BQActgUAwLcFAFq5BQD0ugUAjrwFADK+BQDMvwUAZsEFAArDBQCkxAUAPsYFANjHBQB8yQUAFssFALDMBQBKzgUA7s8FAIjRBQAi0wUAvNQFAGDWBQD61wUAlNkFADjbBQDS3AUAbN4FAAbgBQCq4QUAROMFAN7kBQB45gUAHOgFALbpBQBQ6wUA6uwFAITuBQAo8AUAwvEFAFzzBQD29AUAmvYFADT4BQDO+QUAaPsFAAz9BQCm/gUAQAAGANoBBgB0AwYAGAUGALIGBgBMCAYA8AkGAIoLBgAkDQYAvg4GAGIQBgD8EQYAlhMGADAVBgDUFgYAbhgGAAgaBgCiGwYARh0GAOAeBgB6IAYAHiIGALgjBgBSJQYA7CYGAJAoBgAqKgYAxCsGAF4tBgACLwYAnDAGADYyBgDQMwYAajUGAA43BgCoOAYAQjoGANw7BgCAPQYAGj8GALRABgBOQgYA8kMGAIxFBgAmRwYAwEgGAGRKBgD+SwYAmE0GADJPBgDWUAYAcFIGAApUBgCkVQYASFcGAOJYBgB8WgYAFlwGALpdBgBUXwYA7mAGAIhiBgAsZAYAxmUGAGBnBgAEaQYAnmoGADhsBgDSbQYAdm8GABBxBgCqcgYARHQGAOh1BgCCdwYAHHkGALZ6BgBafAYA9H0GAI5/BgAogQYAzIIGAGaEBgAAhgYAmocGAD6JBgDYigYAcowGAAyOBgCmjwYASpEGAOSSBgB+lAYAGJYGALyXBgBWmQYA8JoGAIqcBgAungYAyJ8GAGKhBgD8ogYAoKQGADqmBgDUpwYAbqkGABKrBgCsrAYARq4GAOqvBgCEsQYAHrMGALi0BgBctgYA9rcGAJC5BgAquwYAzrwGAGi+BgACwAYAnMEGAEDDBgDaxAYAdMYGAA7IBgCyyQYATMsGAObMBgCAzgYAJNAGAL7RBgBY0wYA8tQGAJbWBgAw2AYAytkGAGTbBgAI3QYAot4GADzgBgDW4QYAcOMGABTlBgCu5gYASOgGAOLpBgCG6wYAIO0GALruBgBU8AYA+PEGAJLzBgAs9QYAxvYGAGr4BgAE+gYAnvsGAEL9BgDc/gYAdgAHABACBwC0AwcATgUHAOgGBwCCCAcAJgoHAMALBwBaDQcA9A4HAJgQBwAyEgcAzBMHAGYVBwAKFwcApBgHAD4aBwDiGwcAfB0HABYfBwCwIAcASiIHAO4jBwCIJQcAIicHALwoBwBgKgcA+isHAJQtBwAuLwcA0jAHAGwyBwAGNAcAoDUHADo3BwDeOAcAeDoHABI8BwCsPQcAUD8HAOpABwCEQgcAKEQHAMJFBwBcRwcA9kgHAJpKBwA0TAcAzk0HAGhPBwAMUQcAplIHAEBUBwDaVQcAflcHABhZBwCyWgcAVlwHAPBdBwCKXwcAJGEHAMhiBwBiZAcA/GUHAJZnBwA6aQcA1GoHAG5sBwAIbgcArG8HAEZxBwDgcgcAenQHABR2BwC4dwcAUnkHAOx6BwCGfAcAKn4HAMR/BwBegQcA+IIHAJyEBwA2hgcA0IcHAGqJBwAOiwcAqIwHAEKOBwDcjwcAgJEHABqTBwC0lAcATpYHAPKXBwCMmQcAJpsHAMCcBwBkngcA/p8HAJihBwAyowcA1qQHAHCmBwAKqAcArqkHAEirBwDirAcAfK4HACCwBwC6sQcAVLMHAO60BwCStgcALLgHAMa5BwBguwcABL0HAJ6+BwA4wAcA0sEHAHbDBwAQxQcAqsYHAETIBwDeyQcAgssHABzNBwC2zgcAUNAHAPTRBwCO0wcAKNUHAMLWBwBm2AcAANoHAJrbBwA03QcA2N4HAHLgBwAM4gcApuMHAErlBwDk5gcAfugHABjqBwC86wcAVu0HAPDuBwCK8AcALvIHAMjzBwBi9QcABvcHAKD4BwA6+gcA1PsHAHj9BwAS/wcArAAIAEYCCADqAwgAhAUIAB4HCAC4CAgAXAoIAPYLCACQDQgAKg8IAM4QCABoEggAAhQIAJwVCABAFwgA2hgIAHQaCAAOHAgAsh0IAEwfCADmIAgAgCIIACQkCAC+JQgAWCcIAPIoCACMKggAMCwIAMotCABkLwgA/jAIAKIyCAA8NAgA1jUIAHA3CAAUOQgArjoIAEg8CADiPQgAhj8IACBBCAC6QggAVEQIAPhFCACSRwgALEkIANBKCABqTAgABE4IAJ5PCABCUQgA3FIIAHZUCAAQVggAtFcIAE5ZCADoWggAglwIACZeCADAXwgAWmEIAP5iCACYZAgAMmYIAMxnCABmaQgACmsIAKRsCAA+bggA2G8IAHxxCAAWcwgAsHQIAEp2CADudwgAiHkIACJ7CAC8fAgAVn4IAPp/CACUgQgALoMIAMiECABshggABogIAKCJCAA6iwgA3owIAHiOCAASkAgAtpEIAFCTCADqlAgAhJYIACiYCADCmQgAXJsIAPacCACanggANKAIAM6hCABoowgADKUIAKamCABAqAgA5KkIAH6rCAAYrQgAsq4IAFawCADwsQgAirMIACS1CAC+tggAYrgIAPy5CACWuwgAML0IANS+CABuwAgACMIIAKLDCABGxQgA4MYIAHrICAAUyggAuMsIAFLNCADszggAhtAIACDSCADE0wgAXtUIAPjWCACc2AgANtoIANDbCABq3QgADt8IAKjgCABC4ggA3OMIAIDlCAAa5wgAtOgIAE7qCADy6wgAjO0IACbvCADA8AgAZPIIAP7zCACY9QgAPPcIANb4CABw+ggACvwIAK79CABI/wgA4gAJAHwCCQAgBAkAugUJAFQHCQDuCAkAkgoJACwMCQDGDQkAYA8JAAQRCQCeEgkAOBQJANIVCQBsFwkAEBkJAKoaCQBEHAkA3h0JAIIfCQAcIQkAtiIJAFAkCQD0JQkAjicJACgpCQDCKgkAZiwJAAAuCQCaLwkANDEJANgyCQByNAkADDYJALA3CQBKOQkA5DoJAH48CQAiPgkAvD8JAFZBCQDwQgkAlEQJAC5GCQDIRwkAYkkJAAZLCQCgTAkAOk4JANRPCQB4UQkAElMJAKxUCQBGVgkA6lcJAIRZCQAeWwkAuFwJAFJeCQD2XwkAkGEJACpjCQDEZAkAaGYJAAJoCQCcaQkANmsJAORsCQCSbgkALHAJAMZxCQBgcwkABHUJAJ52CQA4eAkA0nkJAHZ7CQAQfQkAqn4JAESACQDogQkAgoMJAByFCQC2hgkAUIgJAPSJCQCOiwkAKI0JAMKOCQBmkAkAAJIJAJqTCQA0lQkA2JYJAHKYCQAMmgkAppsJAEqdCQDkngkAfqAJABiiCQC8owkAVqUJAPCmCQCKqAkALqoJAMirCQBirQkABq8JAKCwCQA6sgkA1LMJAHi1CQAStwkArLgJAEa6CQDquwkAhL0JAB6/CQC4wAkAXMIJAPbDCQCQxQkAKscJAM7ICQBoygkAAswJAKbNCQBAzwkA2tAJAHTSCQAO1AkAstUJAEzXCQDm2AkAgNoJACTcCQC+3QkAWN8JAPLgCQCM4gkAMOQJAMrlCQBk5wkA/ugJAKLqCQA87AkA1u0JAHDvCQAU8QkArvIJAEj0CQDi9QkAhvcJACD5CQC6+gkAXvwJAPj9CQCS/wkALAEKANACCgBqBAoABAYKAJ4HCgBCCQoA3AoKAHYMCgAQDgoAtA8KAE4RCgDoEgoAjBQKACYWCgDAFwoAWhkKAP4aCgCYHAoAMh4KAMwfCgBwIQoACiMKAKQkCgA+JgoA2CcKAHwpCgAWKwoAsCwKAEouCgDuLwoAiDEKACIzCgC8NAoAYDYKAPo3CgCUOQoALjsKANI8CgBsPgoABkAKAKBBCgBEQwoA3kQKAHhGCgASSAoArEkKAFBLCgDqTAoAhE4KAChQCgDCUQoAXFMKAPZUCgCaVgoANFgKAM5ZCgBoWwoADF0KAKZeCgBAYAoA2mEKAH5jCgAYZQoAsmYKAFZoCgDwaQoAimsKACRtCgDIbgoAYnAKAPxxCgCWcwoAOnUKANR2CgBueAoACHoKAKx7CgBGfQoA4H4KAHqACgAeggoAuIMKAFKFCgDshgoAhogKACqKCgDEiwoAXo0KAPiOCgCckAoANpIKANCTCgBqlQoADpcKAKiYCgBCmgoA5psKAICdCgAanwoAtKAKAFiiCgDyowoAjKUKACanCgDKqAoAZKoKAP6rCgCYrQoAPK8KANawCgBwsgoACrQKAK61CgBItwoA4rgKAHy6CgAWvAoAur0KAFS/CgDuwAoAiMIKACzECgDGxQoAYMcKAPrICgCeygoAOMwKANLNCgBszwoAENEKAKrSCgBE1AoA3tUKAILXCgAc2QoAttoKAFrcCgD03QoAjt8KACjhCgDM4goAZuQKAADmCgCa5woAPukKANjqCgBy7AoADO4KALDvCgBK8QoA5PIKAH70CgAi9goAvPcKAFb5CgD6+goAlPwKAC7+CgDI/woAYgELAAYDCwCgBAsAOgYLANQHCwB4CQsAEgsLAKwMCwBGDgsA6g8LAIQRCwAeEwsAuBQLAFwWCwD2FwsAkBkLACobCwDOHAsAaB4LAAIgCwCcIQsANiMLANokCwB0JgsADigLAKgpCwBMKwsA5iwLAIAuCwAaMAsAvjELAFgzCwDyNAsAljYLADA4CwDKOQsAZDsLAAg9CwCiPgsAPEALANZBCwB6QwsAFEULAK5GCwBISAsA7EkLAIZLCwAgTQsAuk4LAF5QCwD4UQsAklMLADZVCwDQVgsAalgLAARaCwCoWwsAQl0LANxeCwB2YAsAGmILALRjCwBOZQsA6GYLAIJoCwAmagsAwGsLAFptCwD0bgsAmHALADJyCwDMcwsAZnULAAp3CwCkeAsAPnoLANh7CwB8fQsAFn8LALCACwBKggsA5IMLAIiFCwAihwsAvIgLAGCKCwD6iwsAlI0LAC6PCwDSkAsAbJILAAaUCwCglQsARJcLAN6YCwB4mgsAEpwLALadCwBQnwsA6qALAISiCwAopAsAwqULAFynCwAAqQsAmqoLADSsCwDOrQsAcq8LAAyxCwCmsgsAQLQLAOS1CwB+twsAGLkLALK6CwBWvAsA8L0LAIq/CwAkwQsAyMILAGLECwD8xQsAlscLADrJCwDUygsAbswLAAjOCwCizwsARtELAODSCwB61AsAFNYLALjXCwBS2QsA7NoLAIbcCwAq3gsAxN8LAF7hCwD44gsAnOQLADbmCwDQ5wsAaukLAA7rCwCo7AsAQu4LANzvCwCA8QsAGvMLALT0CwBO9gsA8vcLAIz5CwAm+wsAyvwLAGT+CwD+/wsAmAEMADwDDADWBAwAcAYMAAoIDACuCQwASAsMAOIMDAB8DgwAIBAMALoRDABUEwwA7hQMAIgWDAAsGAwAxhkMAGAbDAD6HAwAnh4MADggDADSIQwAdiMMABAlDACqJgwARCgMAOgpDACCKwwAHC0MALYuDABaMAwA9DEMAI4zDAAoNQwAzDYMAGY4DAAAOgwAmjsMAD49DADYPgwAckAMAAxCDACwQwwASkUMAORGDAB+SAwAIkoMALxLDABWTQwA8E4MAJRQDAAuUgwAyFMMAGJVDAAGVwwAoFgMADpaDADUWwwAbl0MABJfDACsYAwARmIMAOBjDACEZQwAHmcMALhoDABSagwA9msMAJBtDAAqbwwAxHAMAGhyDAACdAwAnHUMADZ3DADaeAwAdHoMAA58DACyfQwATH8MAOaADACAggwAJIQMAL6FDABYhwwA8ogMAJaKDAAwjAwAyo0MAGSPDAAIkQwAopIMADyUDADWlQwAepcMABSZDACumgwAUpwMAOydDACGnwwAIKEMALqiDABepAwA+KUMAJKnDAAsqQwA0KoMAGqsDAAErgwAnq8MAEKxDADcsgwAdrQMABC2DACqtwwATrkMAOi6DACCvAwAHL4MAMC/DABawQwA9MIMAJjEDAAyxgwAzMcMAGbJDAAKywwApMwMAD7ODADYzwwAfNEMABbTDACw1AwAStYMAO7XDACI2QwAItsMALzcDABg3gwA+t8MAJThDAA44wwA0uQMAGzmDAAG6AwAqukMAETrDADe7AwAeO4MABzwDAC28QwAUPMMAOr0DACE9gwAKPgMAML5DABc+wwA9vwMAJr+DAA0AA0AzgENAGgDDQAMBQ0ApgYNAEAIDQDaCQ0AfgsNABgNDQCyDg0ATBANAOYRDQCKEw0AJBUNAL4WDQBiGA0A/BkNAJYbDQAwHQ0A1B4NAG4gDQAIIg0AoiMNAEYlDQDgJg0AeigNABQqDQC4Kw0AUi0NAOwuDQCQMA0AKjINAMQzDQBeNQ0AAjcNAJw4DQA2Og0A0DsNAHQ9DQAOPw0AqEANAEJCDQDmQw0AgEUNABpHDQC0SA0AWEoNAPJLDQCMTQ0AJk8NAMBQDQBkUg0A/lMNAJhVDQAyVw0A1lgNAHBaDQAKXA0ApF0NAEhfDQDiYA0AfGINABZkDQC6ZQ0AVGcNAO5oDQCSag0ALGwNAMZtDQBgbw0ABHENAJ5yDQA4dA0A0nUNAHZ3DQAQeQ0AqnoNAER8DQDofQ0Agn8NAByBDQC2gg0AWoQNAPSFDQCOhw0AKIkNAMyKDQBmjA0AAI4NAJqPDQA0kQ0A2JINAHKUDQAMlg0AppcNAEqZDQDkmg0AfpwNABieDQC8nw0AVqENAPCiDQCKpA0ALqYNAMinDQBiqQ0A/KoNAKCsDQA6rg0A1K8NAHixDQAcsw0AtrQNAFq2DQD0tw0AjrkNACi7DQDMvA0AZr4NAADADQCawQ0APsMNANjEDQByxg0ADMgNALDJDQBKyw0A5MwNAH7ODQAi0A0AvNENAFbTDQDw1A0AlNYNAC7YDQDI2Q0AYtsNAAbdDQCg3g0AOuANANThDQBu4w0AEuUNAKzmDQBG6A0A4OkNAITrDQAe7Q0AuO4NAFLwDQD28Q0AkPMNACr1DQDO9g0AaPgNAAL6DQCc+w0AQP0NANr+DQB0AA4ADgIOALIDDgBMBQ4A5gYOAIAIDgAkCg4AvgsOAFgNDgDyDg4AlhAOADASDgDKEw4AbhUOAAgXDgCiGA4APBoOAOAbDgB6HQ4AFB8OAK4gDgBIIg4A7CMOAIYlDgAgJw4AuigOAF4qDgD4Kw4Aki0OACwvDgDQMA4AajIOAAQ0DgCeNQ4AODcOANw4DgB2Og4AEDwOAKo9DgBOPw4A6EAOAIJCDgAmRA4AwEUOAFpHDgD0SA4AmEoOADJMDgDMTQ4AZk8OAApRDgCkUg4APlQOANhVDgB8Vw4AFlkOALBaDgBKXA4A7l0OAIhfDgAiYQ4AxmIOAGBkDgD6ZQ4AlGcOADhpDgDSag4AbGwOAAZuDgCqbw4ARHEOAN5yDgB4dA4AHHYOALZ3DgBQeQ4A6noOAIR8DgAofg4Awn8OAFyBDgD2gg4AmoQOADSGDgDOhw4AaIkOAAyLDgCmjA4AQI4OANqPDgB+kQ4AGJMOALKUDgBMlg4A8JcOAIqZDgAkmw4AvpwOAGKeDgD8nw4AlqEOADCjDgDUpA4AbqYOAAioDgCsqQ4ARqsOAOCsDgB6rg4AHrAOALixDgBSsw4A7LQOAJC2DgAquA4AxLkOAF67DgD4vA4AnL4OADbADgDQwQ4AasMOAA7FDgCoxg4AQsgOANzJDgCAyw4AGs0OALTODgBO0A4A8tEOAIzTDgAm1Q4AwNYOAGTYDgD+2Q4AmNsOADzdDgDW3g4AcOAOAAriDgCu4w4ASOUOAOLmDgB86A4AIOoOALrrDgBU7Q4A7u4OAJLwDgAs8g4AxvMOAGD1DgAE9w4AnvgOADj6DgDS+w4AbP0OABD/DgCqAA8ARAIPAN4DDwCCBQ8AHAcPALYIDwBQCg8A9AsPAI4NDwAoDw8AwhAPAGYSDwAAFA8AmhUPADQXDwDYGA8AchoPAAwcDwCmHQ8ASh8PAOQgDwB+Ig8AGCQPALwlDwBWJw8A8CgPAJQqDwAuLA8AyC0PAGIvDwAGMQ8AoDIPADo0DwDUNQ8AeDcPABI5DwCsOg8ARjwPAOo9DwCEPw8AHkEPAMJCDwBcRA8A9kUPAJBHDwAqSQ8AzkoPAGhMDwACTg8AnE8PAEBRDwDaUg8AdFQPAA5WDwCyVw8ATFkPAOZaDwCAXA8AJF4PAL5fDwBYYQ8A8mIPAIxkDwAwZg8AymcPAGRpDwD+ag8AomwPADxuDwDWbw8AenEPABRzDwCudA8ASHYPAOx3DwCGeQ8AIHsPALp8DwBefg8A+H8PAJKBDwAsgw8A0IQPAGqGDwAEiA8AnokPAEKLDwDcjA8Ado4PABqQDwC0kQ8ATpMPAOiUDwCMlg8AJpgPAMCZDwBamw8A9JwPAJieDwAyoA8AzKEPAGajDwAKpQ8ApKYPAD6oDwDYqQ8AfKsPABatDwCwrg8ASrAPAO6xDwCIsw8AIrUPALy2DwBguA8A+rkPAJS7DwAuvQ8AyL4PAGzADwAGwg8AoMMPAETFDwDexg8AeMgPABLKDwC2yw8AUM0PAOrODwCE0A8AKNIPAMLTDwBc1Q8A9tYPAJrYDwA02g8AztsPAHLdDwAM3w8ApuAPAEDiDwDk4w8AfuUPABjnDwCy6A8AVuoPAPDrDwCK7Q8AJO8PAMjwDwBi8g8A/PMPAJb1DwA69w8A1PgPAG76DwAI/A8ArP0PAEb/DwDgABAAegIQABQEEAC4BRAAUgcQAOwIEACQChAAKgwQAMQNEABeDxAA+BAQAJwSEAA2FBAA0BUQAGoXEAAOGRAAqBoQAEIcEADmHRAAgB8QABohEAC0IhAAWCQQAPIlEACMJxAAJikQAMoqEABkLBAA/i0QAJgvEAA8MRAA1jIQAHA0EAAKNhAArjcQAEg5EADiOhAAfDwQACA+EAC6PxAAVEEQAO5CEACIRBAALEYQAMZHEABgSRAA+koQAJ5MEAA4ThAA0k8QAGxREAAQUxAAqlQQAERWEADeVxAAglkQABxbEAC2XBAAUF4QAPRfEACOYRAAKGMQAMJkEABmZhAAAGgQAJppEAA+axAA2GwQAHJuEAAMcBAAsHEQAEpzEADkdBAAfnYQACJ4EAC8eRAAVnsQAPB8EACUfhAALoAQAMiBEABsgxAABoUQAKCGEAA6iBAA1IkQAHiLEAASjRAArI4QAEaQEADqkRAAhJMQAB6VEAC4lhAAXJgQAPaZEACQmxAAKp0QAM6eEABooBAAAqIQAJyjEAA2pRAA2qYQAHSoEAAOqhAAqKsQAEytEADmrhAAgLAQABqyEAC+sxAAWLUQAPK2EACMuBAAMLoQAMq7EABkvRAA/r4QAKLAEAA8whAA1sMQAHrFEAAUxxAArsgQAEjKEADsyxAAhs0QACDPEAC60BAAXtIQAPjTEACS1RAALNcQANDYEABq2hAABNwQAJ7dEABC3xAA3OAQAHbiEAAa5BAAtOUQAE7nEADo6BAAjOoQACbsEADA7RAAWu8QAPTwEACY8hAAMvQQAMz1EABm9xAACvkQAKT6EAA+/BAA2P0QAHz/EAAWAREAsAIRAEoEEQDuBREAiAcRACIJEQC8ChEAYAwRAPoNEQCUDxEALhERAMgSEQBsFBEABhYRAKAXEQBEGREA3hoRAHgcEQASHhEAth8RAFAhEQDqIhEAhCQRACgmEQDCJxEAXCkRAPYqEQCaLBEANC4RAM4vEQByMREADDMRAKY0EQBANhEA5DcRAH45EQAYOxEAsjwRAFY+EQDwPxEAikERACRDEQDIRBEAYkYRAPxHEQCWSREAMEsRANRMEQBuThEACFARAKJREQBGUxEA4FQRAHpWEQAUWBEAuFkRAFJbEQDsXBEAhl4RACpgEQDEYREAXmMRAAJlEQCcZhEANmgRANBpEQB0axEADm0RAKhuEQBCcBEA5nERAIBzEQAadREAtHYRAFh4EQDyeREAjHsRACZ9EQDAfhEAZIARAP6BEQCYgxEAMoURANaGEQBwiBEACooRAKSLEQBIjREA4o4RAHyQEQAWkhEAupMRAFSVEQDulhEAiJgRACyaEQDGmxEAYJ0RAPqeEQCeoBEAOKIRANKjEQBspREAEKcRAKqoEQBEqhEA3qsRAIKtEQAcrxEAtrARAFCyEQD0sxEAjrURACi3EQDMuBEAZroRAAC8EQCavREAPr8RANjAEQBywhEADMQRALDFEQBKxxEA5MgRAH7KEQAizBEAvM0RAFbPEQDw0BEAlNIRAC7UEQDI1REAYtcRAAbZEQCg2hEAOtwRANTdEQB43xEAEuERAKziEQBG5BEA6uURAITnEQAe6REAuOoRAFzsEQD27REAkO8RACrxEQDE8hEAaPQRAAL2EQCc9xEANvkRANr6EQB0/BEADv4RAKj/EQBMARIA5gISAIAEEgAaBhIAvgcSAFgJEgDyChIAlgwSADAOEgDKDxIAZBESAAgTEgCiFBIAPBYSANYXEgB6GRIAFBsSAK4cEgBIHhIA7B8SAIYhEgAgIxIAuiQSAF4mEgD4JxIAkikSADYrEgDQLBIAai4SAAQwEgCoMRIAQjMSANw0EgB2NhIAEDgSALQ5EgBOOxIA6DwSAII+EgAmQBIAwEESAFpDEgD0RBIAjkYSADJIEgDMSRIAZksSAABNEgCkThIAPlASANhREgB8UxIAFlUSALBWEgBKWBIA7lkSAIhbEgAiXRIAvF4SAGBgEgD6YRIAlGMSAC5lEgDSZhIAbGgSAAZqEgCgaxIARG0SAN5uEgB4cBIAEnISALZzEgBQdRIA6nYSAIR4EgAoehIAwnsSAFx9EgAAfxIAmoASADSCEgDOgxIAcoUSAAyHEgCmiBIAQIoSAOSLEgB+jRIAGI8SALKQEgBWkhIA8JMSAIqVEgAklxIAyJgSAGKaEgD8mxIAlp0SADCfEgDUoBIAbqISAAikEgCipRIARqcSAOCoEgB6qhIAFKwSALitEgBcrxIA9rASAJqyEgA0tBIAzrUSAHK3EgAMuRIAproSAEC8EgDkvRIAfr8SABjBEgCywhIAVsQSAPDFEgCKxxIAJMkSAL7KEgBizBIA/M0SAJbPEgAw0RIA1NISAG7UEgAI1hIAotcSAEbZEgDg2hIAetwSABTeEgC43xIAUuESAOziEgCG5BIAKuYSAMTnEgBe6RIA+OoSAJzsEgA27hIA0O8SAGrxEgAO8xIAqPQSAEL2EgDc9xIAgPkSABr7EgC0/BIAWP4SAPL/EgCMARMAJgMTAMoEEwBkBhMA/gcTAJgJEwA8CxMA1gwTAHAOEwAKEBMArhETAEgTEwDiFBMAfBYTACAYEwC6GRMAVBsTAO4cEwCSHhMALCATAMYhEwBgIxMABCUTAJ4mEwA4KBMA0ikTAHYrEwAQLRMAqi4TAEQwEwDoMRMAgjMTABw1EwC2NhMAUDgTAPQ5EwCOOxMAKD0TAMI+EwBmQBMAAEITAJpDEwA0RRMA2EYTAHJIEwAMShMApksTAEpNEwDkThMAflATACJSEwC8UxMAVlUTAPBWEwCUWBMALloTAMhbEwBiXRMABl8TAKBgEwA6YhMA1GMTAHhlEwASZxMArGgTAEZqEwDqaxMAhG0TAB5vEwDCcBMAXHITAPZzEwCQdRMANHcTAM54EwBoehMAAnwTAJx9EwBAfxMA2oATAHSCEwAOhBMAsoUTAEyHEwDmiBMAgIoTACSMEwC+jRMAWI8TAPKQEwCWkhMAMJQTAMqVEwBklxMA/pgTAKKaEwA8nBMA1p0TAHCfEwAUoRMArqITAEikEwDspRMAhqcTACCpEwC6qhMAXqwTAPitEwCSrxMALLETANCyEwBqtBMABLYTAJ63EwBCuRMA3LoTAHa8EwAQvhMAtL8TAE7BEwDowhMAgsQTACbGEwDAxxMAWskTAP7KEwCYzBMAMs4TAMzPEwBw0RMACtMTAKTUEwA+1hMA4tcTAHzZEwAW2xMAsNwTAFTeEwDu3xMAiOETACLjEwC85BMAYOYTAPrnEwCU6RMALusTANLsEwBs7hMABvATAKDxEwBE8xMA3vQTAHj2EwAS+BMAtvkTAFD7EwDq/BMAhP4TACgAFADCARQAXAMUAPYEFACaBhQANAgUAM4JFAByCxQADA0UAKYOFABAEBQA5BEUAH4TFAAYFRQAshYUAEwYFADwGRQAihsUACQdFAC+HhQAYiAUAPwhFACWIxQAMCUUANQmFABuKBQACCoUAKIrFABGLRQA4C4UAHowFAAUMhQAuDMUAFI1FADsNhQAhjgUACo6FADEOxQAXj0UAAI/FACcQBQANkIUANBDFAB0RRQADkcUAKhIFABCShQA5ksUAIBNFAAaTxQAtFAUAFhSFADyUxQAjFUUACZXFADKWBQAZFoUAP5bFACYXRQAPF8UANZgFABwYhQACmQUAK5lFABIZxQA4mgUAHxqFAAgbBQAum0UAFRvFADucBQAiHIUACx0FADGdRQAYHcUAPp4FACeehQAOHwUANJ9FABsfxQAEIEUAKqCFABEhBQA3oUUAIKHFAAciRQAtooUAFCMFAD0jRQAjo8UACiRFADMkhQAZpQUAACWFACalxQAPpkUANiaFABynBQADJ4UALCfFABKoRQA5KIUAH6kFAAiphQAvKcUAFapFAD6qhQAlKwUAC6uFADIrxQAYrEUAAazFACgtBQAOrYUANS3FAB4uRQAErsUAKy8FABGvhQA6r8UAITBFAAewxQAuMQUAFzGFAD2xxQAkMkUACrLFADEzBQAaM4UAALQFACc0RQANtMUANrUFAB01hQADtgUALLZFABM2xQA5twUAIDeFAAk4BQAvuEUAFjjFADy5BQAluYUADDoFADK6RQAZOsUAAjtFACi7hQAPPAUAODxFAB68xQAFPUUAK72FABS+BQA7PkUAIb7FAAg/RQAxP4UAF4AFQD4ARUAkgMVADYFFQDQBhUAaggVAAQKFQCoCxUAQg0VANwOFQB2EBUAEBIVALQTFQBOFRUA6BYVAIIYFQAmGhUAwBsVAFodFQD0HhUAmCAVADIiFQDMIxUAZiUVAAonFQCkKBUAPioVANgrFQByLRUAFi8VALAwFQBKMhUA7jMVAIg1FQAiNxUAvDgVAGA6FQD6OxUAlD0VAC4/FQDSQBUAbEIVAAZEFQCgRRUAREcVAN5IFQB4ShUAHEwVALZNFQBQTxUA6lAVAI5SFQAoVBUAwlUVAFxXFQAAWRUAmloVADRcFQDOXRUAaF8VAAxhFQCmYhUAQGQVANplFQB+ZxUAGGkVALJqFQBMbBUA8G0VAIpvFQAkcRUAvnIVAGJ0FQD8dRUAlncVADB5FQDUehUAbnwVAAh+FQCsfxUARoEVAOCCFQB6hBUAHoYVALiHFQBSiRUA7IoVAJCMFQAqjhUAxI8VAF6RFQACkxUAnJQVADaWFQDQlxUAdJkVAA6bFQConBUAQp4VAOafFQCAoRUAGqMVALSkFQBYphUA8qcVAIypFQAmqxUAyqwVAGSuFQD+rxUAmLEVADKzFQDWtBUAcLYVAAq4FQCkuRUASLsVAOK8FQB8vhUAFsAVALrBFQBUwxUA7sQVAIjGFQAsyBUAxskVAGDLFQD6zBUAns4VADjQFQDS0RUAdtMVABDVFQCq1hUARNgVAOjZFQCC2xUAHN0VALbeFQBa4BUA9OEVAI7jFQAo5RUAzOYVAGboFQAA6hUAmusVAD7tFQDY7hUAcvAVABbyFQCw8xUASvUVAOT2FQB++BUAIvoVALz7FQBW/RUA8P4VAJQAFgAuAhYAyAMWAGIFFgAGBxYAoAgWADoKFgDUCxYAbg0WABIPFgCsEBYARhIWAOATFgCEFRYAHhcWALgYFgBSGhYA9hsWAJAdFgAqHxYAziAWAGgiFgACJBYAnCUWAEAnFgDaKBYAdCoWAA4sFgCyLRYATC8WAOYwFgCAMhYAJDQWAL41FgBYNxYA8jgWAJY6FgAwPBYAyj0WAG4/FgAIQRYAokIWADxEFgDgRRYAekcWABRJFgCuShYAUkwWAOxNFgCGTxYAIFEWAMRSFgBeVBYA+FUWAJJXFgAsWRYA0FoWAGpcFgAEXhYAnl8WAEJhFgDcYhYAdmQWABBmFgC0ZxYATmkWAOhqFgCCbBYAHG4WAMBvFgBacRYA9HIWAJh0FgAydhYAzHcWAGZ5FgAKexYApHwWAD5+FgDYfxYAfIEWABaDFgCwhBYASoYWAO6HFgCIiRYAIosWALyMFgBgjhYA+o8WAJSRFgA4kxYA0pQWAGyWFgAGmBYAqpkWAESbFgDenBYAeJ4WABygFgC2oRYAUKMWAOqkFgCOphYAKKgWAMKpFgBcqxYAAK0WAJquFgA0sBYAzrEWAGizFgAMtRYAprYWAEC4FgDauRYAfrsWABi9FgCyvhYATMAWAPDBFgCKwxYAJMUWAL7GFgBiyBYA/MkWAJbLFgA6zRYA1M4WAG7QFgAI0hYArNMWAEbVFgDg1hYAetgWAB7aFgC42xYAUt0WAOzeFgCQ4BYAKuIWAMTjFgBe5RYAAucWAJzoFgA26hYA0OsWAHTtFgAO7xYAqPAWAELyFgDc8xYAgPUWABr3FgC0+BYATvoWAPL7FgCM/RYAJv8WAMAAFwBkAhcA/gMXAJgFFwAyBxcA1ggXAHAKFwAKDBcApA0XAEgPFwDiEBcAfBIXABYUFwC6FRcAVBcXAO4YFwCIGhcALBwXAMYdFwBgHxcABCEXAJ4iFwA4JBcA0iUXAHYnFwAQKRcAqioXAEQsFwDoLRcAgi8XABwxFwC2MhcAWjQXAPQ1FwCONxcAKDkXAMw6FwBmPBcAAD4XAJo/FwA+QRcA2EIXAHJEFwAMRhcAsEcXAEpJFwDkShcAfkwXACJOFwC8TxcAVlEXAPBSFwCKVBcALlYXAMhXFwBiWRcA/FoXAKBcFwA6XhcA1F8XAG5hFwASYxcArGQXAEZmFwDgZxcAhGkXAB5rFwC4bBcAXG4XAPZvFwCQcRcAKnMXAM50FwBodhcAAngXAJx5FwBAexcA2nwXAHR+FwAOgBcAsoEXAEyDFwDmhBcAioYXACSIFwC+iRcAWIsXAPyMFwCWjhcAMJAXAMqRFwBkkxcACJUXAKKWFwA8mBcA1pkXAHqbFwAUnRcArp4XAEigFwDioRcAhqMXACClFwC6phcAXqgXAPipFwCSqxcALK0XAMauFwBqsBcABLIXAJ6zFwA4tRcA3LYXAHa4FwAQuhcAtLsXAE69FwDovhcAgsAXACbCFwDAwxcAWsUXAPTGFwCYyBcAMsoXAMzLFwBmzRcACs8XAKTQFwA+0hcA4tMXAHzVFwAW1xcAsNgXAFTaFwDu2xcAiN0XACLfFwDG4BcAYOIXAPrjFwCU5RcAOOcXANLoFwBs6hcABuwXAKDtFwBE7xcA3vAXAHjyFwAS9BcAtvUXAFD3FwDq+BcAhPoXACj8FwDC/RcAXP8XAPYAGACaAhgANAQYAM4FGAByBxgADAkYAKYKGABADBgA5A0YAH4PGAAYERgAshIYAFYUGADwFRgAihcYACQZGADIGhgAYhwYAPwdGACWHxgAOiEYANQiGABuJBgACCYYAKInGABGKRgA4CoYAHosGAAULhgAuC8YAFIxGADsMhgAhjQYACo2GADENxgAXjkYAPg6GACcPBgANj4YANA/GABqQRgADkMYAKhEGABCRhgA3EcYAIBJGAAaSxgAtEwYAFhOGADyTxgAjFEYACZTGADKVBgAZFYYAP5XGACYWRgAPFsYANZcGABwXhgACmAYAK5hGABIYxgA4mQYAHxmGAAgaBgAumkYAFRrGADubBgAkm4YACxwGADGcRgAYHMYAAR1GACedhgAOHgYANJ5GAB2exgAEH0YAKp+GABEgBgA3oEYAIKDGAAchRgAtoYYAFCIGAD0iRgAjosYACiNGADCjhgAZpAYAACSGACakxgANJUYANiWGABymBgADJoYAKabGABKnRgA5J4YAH6gGAAiohgAvKMYAFalGADwphgAlKgYAC6qGADIqxgAYq0YAAavGACgsBgAOrIYANSzGAB4tRgAErcYAKy4GABGuhgA6rsYAIS9GAAevxgAuMAYAFzCGAD2wxgAkMUYACrHGADOyBgAaMoYAALMGACczRgANs8YANrQGAB00hgADtQYAKjVGABM1xgA5tgYAIDaGAAa3BgAvt0YAFjfGADy4BgAjOIYADDkGADK5RgAZOcYAAjpGACi6hgAPOwYANbtGAB67xgAFPEYAK7yGABI9BgA7PUYAIb3GAAg+RgAuvoYAF78GAD4/RgAkv8YACwBGQDQAhkAagQZAAQGGQCoBxkAQgkZANwKGQB2DBkAGg4ZALQPGQBOERkA6BIZAIIUGQAmFhkAwBcZAFoZGQD0GhkAmBwZADIeGQDMHxkAZiEZAAojGQCkJBkAPiYZANgnGQB8KRkAFisZALAsGQBKLhkA7i8ZAIgxGQAiMxkAvDQZAFY2GQD6NxkAlDkZAC47GQDSPBkAbD4ZAAZAGQCgQRkAREMZAN5EGQB4RhkAEkgZALZJGQBQSxkA6kwZAIROGQAoUBkAwlEZAFxTGQD2VBkAmlYZADRYGQDOWRkAaFsZAAxdGQCmXhkAQGAZANphGQB+YxkAGGUZALJmGQBMaBkA8GkZAIprGQAkbRkAvm4ZAGJwGQD8cRkAlnMZADB1GQDUdhkAbngZAAh6GQCsexkARn0ZAOB+GQB6gBkAHoIZALiDGQBShRkA7IYZAJCIGQAqihkAxIsZAF6NGQACjxkAnJAZADaSGQDQkxkAdJUZAA6XGQComBkAQpoZAOabGQCAnRkAGp8ZALSgGQBOohkA8qMZAIylGQAmpxkAwKgZAGSqGQD+qxkAmK0ZADKvGQDWsBkAcLIZAAq0GQCktRkASLcZAOK4GQB8uhkAFrwZALq9GQBUvxkA7sAZAIjCGQAsxBkAxsUZAGDHGQD6yBkAnsoZADjMGQDSzRkAbM8ZABDRGQCq0hkARNQZAOjVGQCC1xkAHNkZALbaGQBa3BkA9N0ZAI7fGQAo4RkAzOIZAGbkGQAA5hkAmucZAD7pGQDY6hkAcuwZABbuGQCw7xkASvEZAOTyGQB+9BkAIvYZALz3GQBW+RkA8PoZAJT8GQAu/hkAyP8ZAGIBGgAGAxoAoAQaADoGGgDUBxoAbgkaABILGgCsDBoARg4aAOAPGgCEERoAHhMaALgUGgBSFhoA9hcaAJAZGgAqGxoAxBwaAGgeGgACIBoAnCEaAEAjGgDaJBoAdCYaAA4oGgCyKRoATCsaAOYsGgCALhoAJDAaAL4xGgBYMxoA8jQaAJY2GgAwOBoAyjkaAG47GgAIPRoAoj4aADxAGgDgQRoAekMaABRFGgCuRhoASEgaAOxJGgCGSxoAIE0aALpOGgBeUBoA+FEaAJJTGgAsVRoA0FYaAGpYGgAEWhoAnlsaAEJdGgDcXhoAdmAaABBiGgCqYxoATmUaAOhmGgCCaBoAHGoaAMBrGgBabRoA9G4aAJhwGgAychoAzHMaAGZ1GgAKdxoApHgaAD56GgDYexoAfH0aABZ/GgCwgBoASoIaAO6DGgCIhRoAIocaALyIGgBgihoA+osaAJSNGgA4jxoA0pAaAGySGgAGlBoAqpUaAESXGgDemBoAeJoaABycGgC2nRoAUJ8aAOqgGgCOohoAKKQaAMKlGgBcpxoAAKkaAJqqGgA0rBoAzq0aAGivGgAMsRoAprIaAEC0GgDatRoAfrcaABi5GgCyuhoATLwaAPC9GgCKvxoAJMEaAMjCGgBixBoA/MUaAJbHGgA6yRoA1MoaAG7MGgAIzhoArM8aAEbRGgDg0hoAetQaAB7WGgC41xoAUtkaAOzaGgCQ3BoAKt4aAMTfGgBe4RoAAuMaAJzkGgA25hoA0OcaAHTpGgAO6xoAqOwaAELuGgDm7xoAgPEaABrzGgC09BoATvYaAPL3GgCM+RoAJvsaAMD8GgBk/hoA/v8aAJgBGwAyAxsA1gQbAHAGGwAKCBsApAkbAEgLGwDiDBsAfA4bABYQGwC6ERsAVBMbAO4UGwCIFhsALBgbAMYZGwBgGxsABB0bAJ4eGwA4IBsA0iEbAHYjGwAQJRsAqiYbAEQoGwDoKRsAgisbABwtGwC2LhsAWjAbAPQxGwCOMxsAKDUbAMw2GwBmOBsAADobAJo7GwA+PRsA2D4bAHJAGwAMQhsAsEMbAEpFGwDkRhsAfkgbABhKGwC8SxsAVk0bAPBOGwCKUBsALlIbAMhTGwBiVRsA/FYbAKBYGwA6WhsA1FsbAG5dGwASXxsArGAbAEZiGwDgYxsAhGUbAB5nGwC4aBsAXGobAPZrGwCQbRsAKm8bAM5wGwBochsAAnQbAJx1GwBAdxsA2ngbAHR6GwAOfBsAsn0bAEx/GwDmgBsAgIIbACSEGwC+hRsAWIcbAPyIGwCWihsAMIwbAMqNGwBujxsACJEbAKKSGwA8lBsA1pUbAHqXGwAUmRsArpobAEicGwDsnRsAhp8bACChGwDEohsAaKQbAAKmGwCcpxsANqkbANqqGwB0rBsADq4bALKvGwBMsRsA5rIbAIC0GwAkthsAvrcbAFi5GwDyuhsAlrwbADC+GwDKvxsAZMEbAAjDGwCixBsAPMYbANbHGwB6yRsAFMsbAK7MGwBSzhsA7M8bAIbRGwAg0xsAxNQbAF7WGwD41xsAktkbADbbGwDQ3BsAat4bAATgGwCo4RsAQuMbANzkGwB25hsAEOgbALTpGwBO6xsA6OwbAILuGwAm8BsAwPEbAFrzGwD09BsAmPYbADL4GwDM+RsAZvsbAAr9GwCk/hsAPgAcANgBHAB8AxwAIAUcAMQGHABeCBwA+AkcAJILHAAsDRwA0A4cAGoQHAAEEhwAnhMcAEIVHADcFhwAdhgcABAaHAC0GxwATh0cAOgeHACCIBwAJiIcAMAjHABaJRwA9CYcAJgoHAAyKhwAzCscAGYtHAAKLxwApDAcAD4yHADYMxwAfDUcABY3HACwOBwASjocAO47HACIPRwAIj8cAMZAHABgQhwA+kMcAJRFHAA4RxwA0kgcAGxKHAAGTBwAqk0cAERPHADeUBwAeFIcABxUHAC2VRwAUFccAOpYHACOWhwAKFwcAMJdHABcXxwAAGEcAJpiHAA0ZBwAzmUcAHJnHAAMaRwApmocAEBsHADabRwAfm8cABhxHACychwATHQcAPB1HACKdxwAJHkcAL56HABifBwA/H0cAJZ/HAAwgRwA1IIcAG6EHAAIhhwAooccAEaJHADgihwAeowcAB6OHAC4jxwAUpEcAOySHACQlBwAKpYcAMSXHABemRwAApscAJycHAA2nhwA0J8cAHShHAAOoxwAqKQcAEKmHADmpxwAgKkcABqrHAC0rBwAWK4cAPKvHACMsRwAJrMcAMq0HABkthwA/rccAJi5HAAyuxwA1rwcAHC+HAAKwBwApMEcAEjDHADixBwAfMYcABbIHAC6yRwAVMscAO7MHACIzhwALNAcAMbRHABg0xwABNUcAJ7WHAA42BwA0tkcAHbbHAAQ3RwAqt4cAETgHADo4RwAguMcABzlHAC25hwAWugcAPTpHACO6xwAKO0cAMzuHABm8BwAAPIcAKTzHAA+9RwA2PYcAHL4HAAW+hwAsPscAEr9HADk/hwAiAAdACICHQC8Ax0AVgUdAPAGHQCUCB0ALgodAMgLHQBiDR0ABg8dAKAQHQA6Eh0A1BMdAHgVHQASFx0ArBgdAEYaHQDqGx0AhB0dAB4fHQC4IB0AUiIdAPYjHQCQJR0AKicdAMQoHQBoKh0AAiwdAJwtHQBALx0A2jAdAHQyHQAONB0AsjUdAEw3HQDmOB0AgDodACQ8HQC+PR0AWD8dAPJAHQCWQh0AMEQdAMpFHQBuRx0ACEkdAKJKHQA8TB0A4E0dAHpPHQAUUR0ArlIdAEhUHQDsVR0AhlcdACBZHQC6Wh0AXlwdAPhdHQCSXx0ALGEdANBiHQBqZB0ABGYdAJ5nHQBCaR0A3GodAHZsHQAQbh0AtG8dAE5xHQDoch0AjHQdACZ2HQDAdx0AWnkdAP56HQCYfB0AMn4dAMx/HQBwgR0ACoMdAKSEHQA+hh0A4ocdAHyJHQAWix0AsIwdAFSOHQDujx0AiJEdACKTHQDGlB0AYJYdAPqXHQCUmR0ALpsdANKcHQBsnh0ABqAdAKChHQBEox0A3qQdAHimHQASqB0AtqkdAFCrHQDqrB0AhK4dACiwHQDCsR0AXLMdAPa0HQCath0ANLgdAM65HQBoux0ADL0dAKa+HQBAwB0A2sEdAH7DHQAYxR0AssYdAFbIHQDwyR0AissdACTNHQDIzh0AYtAdAPzRHQCW0x0AOtUdANTWHQBu2B0ACNodAKzbHQBG3R0A4N4dAHrgHQAe4h0AuOMdAFLlHQDs5h0AkOgdACrqHQDE6x0AXu0dAALvHQCc8B0ANvIdANDzHQB09R0ADvcdAKj4HQBC+h0A3PsdAID9HQAa/x0AtAAeAE4CHgDyAx4AjAUeACYHHgDACB4AZAoeAP4LHgCYDR4AMg8eANYQHgBwEh4AChQeAK4VHgBIFx4A4hgeAHwaHgAgHB4Auh0eAFQfHgDuIB4AkiIeACwkHgDGJR4AYCceAAQpHgCeKh4AOCweANItHgB2Lx4AEDEeAKoyHgBONB4A6DUeAII3HgAcOR4AtjoeAFo8HgD0PR4Ajj8eAChBHgDMQh4AZkQeAABGHgCaRx4APkkeANhKHgByTB4ADE4eALBPHgBKUR4A5FIeAH5UHgAiVh4AvFceAFZZHgDwWh4AilweAC5eHgDIXx4AYmEeAPxiHgCgZB4AOmYeANRnHgB4aR4AEmseAKxsHgBGbh4A6m8eAIRxHgAecx4AuHQeAFx2HgD2dx4AkHkeACp7HgDOfB4AaH4eAAKAHgCmgR4AQIMeANqEHgB0hh4AGIgeALKJHgBMix4A5oweAIqOHgAkkB4AvpEeAFiTHgDylB4AlpYeADCYHgDKmR4AZJseAAidHgCinh4APKAeANahHgB6ox4AFKUeAK6mHgBIqB4A7KkeAIarHgAgrR4AxK4eAF6wHgD4sR4AkrMeADa1HgDQth4AargeAAS6HgCoux4AQr0eANy+HgB2wB4AGsIeALTDHgBOxR4A6MYeAIzIHgAmyh4AwMseAFrNHgD0zh4AmNAeADLSHgDM0x4AZtUeAArXHgCk2B4APtoeANjbHgB83R4AFt8eALDgHgBK4h4A7uMeAIjlHgAi5x4AvOgeAGDqHgD66x4AlO0eAC7vHgDS8B4AbPIeAAb0HgCg9R4ARPceAN74HgB4+h4AEvweALb9HgBQ/x4A6gAfAIQCHwAoBB8AwgUfAFwHHwD2CB8AmgofADQMHwDODR8Acg8fAAwRHwCmEh8AQBQfAOQVHwB+Fx8AGBkfALIaHwBWHB8A8B0fAIofHwAkIR8AyCIfAGIkHwD8JR8AlicfADopHwDUKh8AbiwfAAguHwCsLx8ARjEfAOAyHwB6NB8AFDYfALg3HwBSOR8A7DofAIY8HwAqPh8AxD8fAF5BHwD4Qh8AnEQfADZGHwDQRx8AakkfAA5LHwCoTB8AQk4fANxPHwCAUR8AGlMfALRUHwBOVh8A8lcfAIxZHwAmWx8AwFwfAGReHwD+Xx8AmGEfADxjHwDWZB8AcGYfAApoHwCuaR8ASGsfAOJsHwB8bh8AIHAfALpxHwBUcx8A7nQfAJJ2HwAseB8AxnkfAGB7HwAEfR8Ann4fADiAHwDcgR8AdoMfABCFHwCqhh8ARIgfAOiJHwCCix8AHI0fALaOHwBakB8A9JEfAI6THwAolR8AzJYfAGaYHwAAmh8AmpsfADSdHwDYnh8AcqAfAAyiHwCwox8ASqUfAOSmHwB+qB8AGKofALyrHwBWrR8A8K4fAIqwHwAush8AyLMfAGK1HwAGtx8AoLgfADq6HwDUux8AeL0fABK/HwCswB8ARsIfAOrDHwCExR8AHscfALjIHwBcyh8A9ssfAJDNHwAqzx8AztAfAGjSHwAC1B8AptUfAEDXHwDa2B8AdNofABjcHwCy3R8ATN8fAObgHwCK4h8AJOQfAL7lHwBY5x8A/OgfAJbqHwAw7B8Ayu0fAGTvHwAI8R8AovIfADz0HwDW9R8AevcfABT5HwCu+h8AUvwfAOz9HwCG/x8AIAEgAMQCIABeBCAA+AUgAJIHIAA2CSAA0AogAGoMIAAEDiAAqA8gAEIRIADcEiAAdhQgABoWIAC0FyAAThkgAOgaIACCHCAAJh4gAMAfIABaISAA9CIgAJgkIAAyJiAAzCcgAGYpIAAKKyAApCwgAD4uIADYLyAAfDEgABYzIACwNCAASjYgAO43IACIOSAAIjsgALw8IABgPiAA+j8gAJRBIAAuQyAA0kQgAGxGIAAGSCAAqkkgAERLIADeTCAAeE4gABxQIAC2USAAUFMgAOpUIACOViAAKFggAMJZIABcWyAAAF0gAJpeIAA0YCAAzmEgAHJjIAAMZSAApmYgAEBoIADkaSAAfmsgABhtIACybiAATHAgAPBxIACKcyAAJHUgAL52IABieCAA/HkgAJZ7IAAwfSAA1H4gAG6AIAAIgiAAooMgAEaFIADghiAAeoggABSKIAC4iyAAUo0gAOyOIACGkCAAKpIgAMSTIABelSAA+JYgAJyYIAA2miAA0JsgAHSdIAAOnyAAqKAgAEKiIADmoyAAgKUgABqnIAC0qCAAWKogAPKrIACMrSAAJq8gAMqwIABksiAA/rMgAKK1IAA8tyAA1rggAHC6IAAKvCAArr0gAEi/IADiwCAAfMIgACDEIAC6xSAAVMcgAO7IIACIyiAALMwgAMbNIABgzyAA+tAgAJ7SIAA41CAA0tUgAGzXIAAQ2SAAqtogAETcIADe3SAAgt8gABzhIAC24iAAWuQgAPTlIACO5yAAKOkgAMzqIABm7CAAAO4gAJrvIAA+8SAA2PIgAHL0IAAM9iAAsPcgAEr5IADk+iAAfvwgACL+IAC8/yAAVgEhAPoCIQCUBCEALgYhAMgHIQBsCSEABgshAKAMIQA6DiEA1A8hAHgRIQASEyEArBQhAEYWIQDqFyEAhBkhAB4bIQC4HCEAXB4hAPYfIQCQISEAKiMhAMQkIQBoJiEAAighAJwpIQA2KyEA2iwhAHQuIQAOMCEAsjEhAEwzIQDmNCEAgDYhACQ4IQC+OSEAWDshAPI8IQCWPiEAMEAhAMpBIQBkQyEACEUhAKJGIQA8SCEA1kkhAHpLIQAUTSEArk4hAEhQIQDsUSEAhlMhACBVIQC6ViEAVFghAPhZIQCSWyEALF0hANBeIQBqYCEABGIhAJ5jIQBCZSEA3GYhAHZoIQAQaiEAtGshAE5tIQDobiEAgnAhACZyIQDAcyEAWnUhAPR2IQCYeCEAMnohAMx7IQBwfSEACn8hAKSAIQA+giEA4oMhAHyFIQAWhyEAsIghAFSKIQDuiyEAiI0hACKPIQDGkCEAYJIhAPqTIQCUlSEAOJchANKYIQBsmiEABpwhAKCdIQBEnyEA3qAhAHiiIQASpCEAtqUhAFCnIQDqqCEAhKohACisIQDCrSEAXK8hAPawIQCasiEANLQhAM61IQBotyEADLkhAKa6IQBAvCEA2r0hAH6/IQAYwSEAssIhAEzEIQDwxSEAischACTJIQC+yiEAYswhAPzNIQCWzyEAOtEhANTSIQBu1CEACNYhAKzXIQBG2SEA4NohAHrcIQAe3iEAuN8hAFLhIQDs4iEAkOQhACrmIQDE5yEAXukhAALrIQCc7CEANu4hANDvIQB08SEADvMhAKj0IQBC9iEA5vchAID5IQAa+yEAtPwhAE7+IQDy/yEAjAEiACYDIgDABCIAZAYiAP4HIgCYCSIAMgsiANYMIgBwDiIAChAiAKQRIgBIEyIA4hQiAHwWIgAWGCIAuhkiAFQbIgDuHCIAkh4iACwgIgDGISIAYCMiAAQlIgCeJiIAOCgiANIpIgB2KyIAEC0iAKouIgBEMCIA6DEiAIIzIgAcNSIAwDYiAFo4IgD0OSIAjjsiACg9IgDMPiIAZkAiAABCIgCaQyIAPkUiANhGIgBySCIADEoiALBLIgBKTSIA5E4iAH5QIgAiUiIAvFMiAFZVIgDwViIAlFgiAC5aIgDIWyIAYl0iAPxeIgCgYCIAOmIiANRjIgBuZSIAEmciAKxoIgBGaiIA6msiAIRtIgAebyIAuHAiAFxyIgD2cyIAkHUiACp3IgDOeCIAaHoiAAJ8IgCcfSIAQH8iANqAIgB0giIADoQiALKFIgBMhyIA5ogiAIqKIgAkjCIAvo0iAFiPIgD8kCIAlpIiADCUIgDKlSIAbpciAAiZIgCimiIAPJwiANadIgB6nyIAHqEiALiiIgBcpCIA9qUiAJCnIgA0qSIAzqoiAGisIgACriIApq8iAECxIgDasiIAdLQiABi2IgCytyIATLkiAOa6IgCKvCIAJL4iAL6/IgBYwSIA8sIiAJbEIgAwxiIAysciAGTJIgAIyyIAoswiADzOIgDWzyIAetEiABTTIgCu1CIASNYiAOzXIgCG2SIAINsiALrcIgBe3iIA+N8iAJLhIgAs4yIA0OQiAGrmIgAE6CIAnukiAELrIgDc7CIAdu4iABDwIgC08SIATvMiAOj0IgCC9iIAJvgiAMD5IgBa+yIA9PwiAJj+IgAyACMAzAEjAHADIwAKBSMApAYjAD4IIwDiCSMAfAsjABYNIwCwDiMAVBAjAO4RIwCIEyMAIhUjAMYWIwBgGCMA+hkjAJQbIwA4HSMA0h4jAGwgIwAGIiMAqiMjAEQlIwDeJiMAeCgjABwqIwC2KyMAUC0jAOouIwCEMCMAKDIjAMIzIwBcNSMA9jYjAJo4IwA0OiMAzjsjAGg9IwAMPyMApkAjAEBCIwDaQyMAfkUjABhHIwCySCMATEojAPBLIwCKTSMAJE8jAMhQIwBiUiMA/FMjAJZVIwA6VyMA1FgjAG5aIwAIXCMArF0jAEZfIwDgYCMAemIjAB5kIwC4ZSMAUmcjAOxoIwCQaiMAKmwjAMRtIwBebyMAAnEjAJxyIwA2dCMA0HUjAHR3IwAOeSMAqHojAEJ8IwDcfSMAgH8jABqBIwC0giMAToQjAPKFIwCMhyMAJokjAMCKIwBkjCMA/o0jAJiPIwAykSMA1pIjAHCUIwAKliMApJcjAEiZIwDimiMAfJwjABaeIwC6nyMAVKEjAO6iIwCSpCMALKYjAManIwBgqSMABKsjAJ6sIwA4riMA0q8jAHaxIwAQsyMAqrQjAES2IwDotyMAgrkjABy7IwDAvCMAWr4jAPS/IwCOwSMAMsMjAMzEIwBmxiMAAMgjAJrJIwA+yyMA2MwjAHLOIwAM0CMAsNEjAErTIwDk1CMAftYjACLYIwC82SMAVtsjAPDcIwCU3iMALuAjAMjhIwBi4yMA/OQjAKDmIwA66CMA1OkjAHjrIwAS7SMArO4jAEbwIwDq8SMAhPMjAB71IwC49iMAUvgjAPb5IwCQ+yMANP0jAM7+IwBoACQAAgIkAJwDJABABSQA2gYkAHQIJAAOCiQAsgskAEwNJADmDiQAgBAkACQSJAC+EyQAWBUkAPIWJACMGCQAMBokAMobJABkHSQACB8kAKIgJAA8IiQA1iMkAHolJAAUJyQArigkAEgqJADsKyQAhi0kACAvJAC6MCQAXjIkAPgzJACSNSQALDckANA4JABqOiQABDwkAKg9JABCPyQA3EAkAHZCJAAaRCQAtEUkAE5HJADoSCQAjEokACZMJADATSQAWk8kAPRQJACYUiQAMlQkAMxVJABmVyQAClkkAKRaJAA+XCQA2F0kAHxfJAAWYSQAsGIkAEpkJADuZSQAiGckACJpJAC8aiQAYGwkAPptJACUbyQALnEkANJyJABsdCQABnYkAKB3JABEeSQA3nokAHh8JAAcfiQAtn8kAFCBJADqgiQAjoQkACiGJADChyQAXIkkAACLJACajCQANI4kAM6PJABykSQADJMkAKaUJABAliQA5JckAH6ZJAAYmyQAspwkAFaeJADwnyQAiqEkACSjJADIpCQAYqYkAPynJACWqSQAMKskANSsJABuriQACLAkAKKxJABGsyQA4LQkAHq2JAAUuCQAuLkkAFK7JADsvCQAhr4kACrAJADEwSQAXsMkAPjEJACcxiQANsgkANDJJAB0yyQADs0kAKjOJABC0CQA5tEkAIDTJAAa1SQAtNYkAFjYJADy2SQAjNskACbdJADK3iQAZOAkAP7hJACY4yQAPOUkANbmJABw6CQAFOokAK7rJABI7SQA4u4kAIbwJAAg8iQAuvMkAFT1JADu9iQAkvgkACz6JADG+yQAYP0kAAT/JACeACUAOAIlANIDJQB2BSUAEAclAKoIJQBECiUA6AslAIINJQAcDyUAthAlAFASJQD0EyUAjhUlACgXJQDCGCUAZholAAAcJQCaHSUANB8lANggJQByIiUADCQlALAlJQBKJyUA5CglAH4qJQAiLCUAvC0lAFYvJQDwMCUAlDIlAC40JQDINSUAYjclAAY5JQCgOiUAOjwlANQ9JQB4PyUAEkElAKxCJQBQRCUA6kUlAIRHJQAeSSUAuEolAFxMJQD2TSUAkE8lACpRJQDOUiUAaFQlAAJWJQCcVyUAQFklANpaJQB0XCUADl4lALJfJQBMYSUA5mIlAIBkJQAkZiUAvmclAFhpJQD8aiUAlmwlADBuJQDKbyUAbnElAAhzJQCidCUAPHYlAOB3JQB6eSUAFHslAK58JQBSfiUA7H8lAIaBJQAggyUAxIQlAF6GJQD4hyUAkoklACyLJQDQjCUAao4lAASQJQCekSUAQpMlANyUJQB2liUAEJglALSZJQBOmyUA6JwlAIKeJQAmoCUAwKElAFqjJQD0pCUAmKYlADKoJQDMqSUAZqslAAqtJQCkriUAPrAlANixJQB8syUAFrUlALC2JQBKuCUA7rklAIi7JQAivSUAxr4lAGDAJQD6wSUAlMMlADjFJQDSxiUAbMglAAbKJQCqyyUARM0lAN7OJQB40CUAHNIlALbTJQBQ1SUA6tYlAI7YJQAo2iUAwtslAFzdJQAA3yUAmuAlADTiJQDO4yUAcuUlAAznJQCm6CUAQOolANrrJQB+7SUAGO8lALLwJQBM8iUA8PMlAIr1JQAk9yUAvvglAGL6JQD8+yUAlv0lADD/JQDUACYAbgImAAgEJgCiBSYARgcmAOAIJgB6CiYAFAwmALgNJgBSDyYA7BAmAJASJgAqFCYAxBUmAF4XJgACGSYAnBomADYcJgDQHSYAdB8mAA4hJgCoIiYAQiQmAOYlJgCAJyYAGikmALQqJgBYLCYA8i0mAIwvJgAmMSYAyjImAGQ0JgD+NSYAmDcmADw5JgDWOiYAcDwmAAo+JgCuPyYASEEmAOJCJgB8RCYAIEYmALpHJgBUSSYA7komAJJMJgAsTiYAxk8mAGBRJgD6UiYAnlQmADhWJgDSVyYAbFkmABBbJgCqXCYARF4mAOhfJgCCYSYAHGMmALZkJgBaZiYA9GcmAI5pJgAoayYAzGwmAGZuJgAAcCYAmnEmAD5zJgDYdCYAcnYmABZ4JgCweSYASnsmAOR8JgCIfiYAIoAmALyBJgBWgyYA+oQmAJSGJgAuiCYAyIkmAGKLJgAGjSYAoI4mADqQJgDUkSYAeJMmABKVJgCsliYARpgmAOqZJgCEmyYAHp0mAMKeJgBcoCYAAKImAJCjJgAqpSYAzqYmAGioJgACqiYAnKsmAECtJgDariYAdLAmABiyJgCysyYATLUmAOa2JgCKuCYAJLomAL67JgBYvSYA/L4mAJbAJgAwwiYAysMmAG7FJgAIxyYAosgmADzKJgDWyyYAes0mABTPJgCu0CYASNImAOzTJgCG1SYAINcmALrYJgBe2iYA+NsmAJLdJgAs3yYA0OAmAGriJgAE5CYAnuUmAELnJgDc6CYAduomABDsJgC07SYATu8mAOjwJgCC8iYAJvQmAMD1JgBa9yYA9PgmAJj6JgAy/CYAzP0mAHD/JgAKAScApAInAD4EJwDiBScAfAcnABYJJwCwCicAVAwnAO4NJwCIDycAIhEnAMYSJwBgFCcA+hUnAJQXJwA4GScA0honAGwcJwAGHicAqh8nAEQhJwDeIicAeCQnABwmJwC2JycAUCknAOoqJwCELCcAKC4nAMIvJwBcMScA9jInAJo0JwA0NicAzjcnAGg5JwAMOycApjwnAEA+JwDaPycAfkEnABhDJwCyRCcATEYnAPBHJwCKSScAJEsnAL5MJwBiTicA/E8nAJZRJwA6UycA1FQnAG5WJwAIWCcArFknAEZbJwDgXCcAel4nAB5gJwC4YScAUmMnAOxkJwCQZicAKmgnAMRpJwBeaycAAm0nAJxuJwA2cCcA0HEnAHRzJwAOdScAqHYnAEJ4JwDmeScAgHsnABp9JwC0ficAWIAnAPKBJwCMgycAJoUnAMqGJwBkiCcA/oknAJiLJwA8jScA1o4nAHCQJwAKkicApJMnAEiVJwDilicAfJgnABaaJwC6mycAVJ0nAO6eJwCIoCcALKInAMajJwBgpScA+qYnAJ6oJwA4qicA0qsnAHatJwAQrycAqrAnAESyJwDosycAgrUnABy3JwC2uCcAWronAPS7JwCOvScAKL8nAMzAJwBmwicAAMQnAKTFJwA+xycA2MgnAHLKJwAWzCcAsM0nAErPJwDk0CcAftInACLUJwC81ScAVtcnAPDYJwCU2icALtwnAMjdJwBi3ycABuEnAKDiJwA65CcA1OUnAHjnJwAS6ScArOonAEbsJwDg7ScAhO8nAB7xJwC48icAZvQnAAD2JwCa9ycAPvknANj6JwBy/CcAFv4nALD/JwBKASgA5AIoAIgEKAAiBigAvAcoAFYJKADwCigAlAwoAC4OKADIDygAYhEoAAYTKACgFCgAOhYoANQXKAB4GSgAEhsoAKwcKABGHigA4B8oAIQhKAAeIygAuCQoAFwmKAD2JygAkCkoACorKADOLCgAaC4oAAIwKACcMSgAQDMoANo0KAB0NigADjgoALI5KABMOygA5jwoAIo+KAAkQCgAvkEoAFhDKAD8RCgAlkYoADBIKADKSSgAbksoAAhNKACiTigAPFAoAOBRKAB6UygAFFUoAK5WKABSWCgA7FkoAIZbKAAgXSgAxF4oAF5gKAD4YSgAkmMoACxlKADQZigAamgoAARqKACeaygAQm0oANxuKAB2cCgAEHIoALRzKABOdSgA6HYoAIJ4KAAmeigAwHsoAFp9KAD0figAmIAoADKCKADMgygAZoUoAAqHKACkiCgAPoooANiLKAB8jSgAFo8oALCQKABKkigA7pMoAIiVKAAilygAvJgoAGCaKAD6mygAlJ0oADifKADSoCgAbKIoAAakKACqpSgARKcoAN6oKAB4qigAHKwoALatKABQrygA6rAoAI6yKAAotCgAwrUoAFy3KAAAuSgAmrooADS8KADOvSgAcr8oAAzBKACmwigAQMQoANrFKAB+xygAGMkoALLKKABMzCgA8M0oAIrPKAAk0SgAvtIoAGLUKAD81SgAltcoADDZKADU2igAbtwoAAjeKACi3ygARuEoAODiKAB65CgAHuYoALjnKABS6SgA7OooAJDsKAAq7igAxO8oAF7xKAAC8ygAnPQoADb2KADQ9ygAdPkoAA77KACo/CgAQv4oAOb/KACAASkAGgMpALQEKQBYBikA8gcpAIwJKQAwCykAygwpAGQOKQD+DykAohEpADwTKQDWFCkAcBYpAAoYKQCuGSkASBspAOIcKQB8HikAICApALohKQBUIykA7iQpAJImKQAsKCkAxikpAGArKQD6LCkAni4pADgwKQDSMSkAbDMpABA1KQCqNikARDgpAOg5KQCCOykAHD0pALY+KQBaQCkA9EEpAI5DKQAoRSkAzEYpAGZIKQAASikAmkspAD5NKQDYTikAclApAAxSKQCmUykASlUpAORWKQB+WCkAGFopALxbKQBWXSkA8F4pAJRgKQAuYikAyGMpAGJlKQAGZykAoGgpADpqKQDUaykAeG0pABJvKQCscCkARnIpAOpzKQCEdSkAHncpAMJ4KQBceikA9nspAJB9KQA0fykAzoApAGiCKQAChCkApoUpAECHKQDaiCkAdIopABiMKQCyjSkATI8pAOaQKQCKkikAJJQpAL6VKQBYlykA/JgpAJaaKQAwnCkAyp0pAG6fKQAIoSkAoqIpADykKQDWpSkAeqcpABSpKQCuqikASKwpAOytKQCGrykAILEpALqyKQBetCkA+LUpAJK3KQAsuSkA0LopAGq8KQAEvikAnr8pAELBKQDcwikAdsQpABDGKQC0xykATskpAOjKKQCCzCkAJs4pAMDPKQBa0SkA9NIpAJjUKQAy1ikAzNcpAHDZKQAK2ykApNwpAD7eKQDi3ykAfOEpABbjKQCw5CkAVOYpAO7nKQCI6SkAIuspAMbsKQBg7ikA+u8pAJTxKQA48ykA0vQpAGz2KQAG+CkAqvkpAET7KQDe/CkAeP4pABwAKgC2ASoAUAMqAOoEKgCOBioAKAgqAMIJKgBcCyoA9gwqAJoOKgA0ECoAzhEqAGgTKgAMFSoAphYqAEAYKgDaGSoAfhsqABgdKgCyHioATCAqAPAhKgCKIyoAJCUqAL4mKgBiKCoA/CkqAJYrKgAwLSoA1C4qAG4wKgAIMioArDMqAEY1KgDgNioAejgqAB46KgC4OyoAUj0qAOw+KgCQQCoAKkIqAMRDKgBeRSoAAkcqAJxIKgA2SioA0EsqAHRNKgAOTyoAqFAqAEJSKgDmUyoAgFUqABpXKgC+WCoAWFoqAPJbKgCMXSoAJl8qAMpgKgBkYioA/mMqAJhlKgA8ZyoA1mgqAHBqKgAKbCoArm0qAEhvKgDicCoAfHIqACB0KgC6dSoAVHcqAO54KgCIeioALHwqAMZ9KgBgfyoA+oAqAJ6CKgA4hCoA0oUqAHaHKgAQiSoAqooqAESMKgDojSoAgo8qAByRKgC2kioAWpQqAPSVKgCOlyoAMpkqANaaKgB6nCoAFJ4qAK6fKgBIoSoA4qIqAHykKgAgpioAuqcqAFSpKgD4qioAkqwqACyuKgDGryoAarEqAASzKgCetCoAOLYqANy3KgB2uSoAELsqAKq8KgBOvioA6L8qAILBKgAcwyoAtsQqAFrGKgD0xyoAjskqACjLKgDMzCoAZs4qAADQKgCa0SoAPtMqANjUKgBy1ioADNgqALDZKgBK2yoA5NwqAH7eKgAi4CoAvOEqAFbjKgDw5CoAlOYqAC7oKgDI6SoAYusqAAbtKgCg7ioAOvAqANTxKgB48yoAEvUqAKz2KgBQ+CoA6vkqAIT7KgAe/SoAwv4qAFwAKwD2ASsAkAMrADQFKwDOBisAaAgrAAIKKwCmCysAQA0rANoOKwB0ECsAGBIrALITKwBMFSsA5hYrAIoYKwAkGisAvhsrAFgdKwDyHisAliArADAiKwDKIysAZCUrAAgnKwCiKCsAPCorANYrKwB6LSsAFC8rAK4wKwBIMisA7DMrAIY1KwAgNysAujgrAF46KwD4OysAkj0rACw/KwDQQCsAakIrAAREKwCeRSsAQkcrANxIKwB2SisAGkwrALRNKwBOTysA6FArAIxSKwAmVCsAwFUrAFpXKwD+WCsAmForADJcKwDMXSsAcF8rAAphKwCkYisAPmQrAOJlKwB8ZysAFmkrALBqKwBKbCsA7m0rAIhvKwAicSsAvHIrAGB0KwD6dSsAlHcrAC55KwDSeisAbHwrAAZ+KwCgfysARIErAN6CKwB4hCsAEoYrALaHKwBQiSsA6oorAI6MKwAojisAwo8rAFyRKwAAkysAmpQrADSWKwDOlysAcpkrAAybKwCmnCsAQJ4rAOSfKwB+oSsAGKMrALKkKwBWpisA8KcrAIqpKwAuqysAyKwrAGKuKwD8rysAlrErADqzKwDUtCsAbrYrAAi4KwCsuSsARrsrAOC8KwB6visAHsArALjBKwBSwysA7MQrAIbGKwAqyCsAxMkrAF7LKwD4zCsAnM4rADbQKwDQ0SsAatMrAA7VKwCo1isAQtgrAObZKwCA2ysAGt0rALTeKwBY4CsA8uErAIzjKwAm5SsAyuYrAGToKwD+6SsAmOsrADztKwDW7isAcPArAAryKwCu8ysASPUrAOL2KwCG+CsAIPorALr7KwBU/SsA7v4rAJIALAAsAiwAxgMsAGAFLAAEBywAnggsADgKLADSCywAdg0sABAPLACqECwARBIsAN4TLACCFSwAHBcsALYYLABaGiwA9BssAI4dLAAoHywAzCAsAGYiLAAAJCwAmiUsAD4nLADYKCwAciosAAwsLACwLSwASi8sAOQwLAB+MiwAIjQsALw1LABWNywA+jgsAJQ6LAAuPCwAyD0sAGw/LAAGQSwAoEIsADpELADeRSwAeEcsABJJLACsSiwAUEwsAOpNLACETywAHlEsAMJSLABcVCwA9lUsAJBXLAAqWSwAzlosAGhcLAACXiwAnF8sAEBhLADaYiwAdGQsAA5mLACyZywATGksAOZqLACAbCwAJG4sAL5vLABYcSwA8nIsAJZ0LAAwdiwAyncsAGR5LAAIeywAonwsADx+LADgfywAeoEsABSDLACuhCwAUoYsAOyHLACGiSwAIIssAMSMLABejiwA+I8sAJKRLAA2kywA0JQsAGqWLAAEmCwAqJksAEKbLADcnCwAdp4sABqgLAC0oSwATqMsAOikLACCpiwAJqgsAMCpLABaqywA9KwsAJiuLAAysCwAzLEsAGazLAAKtSwApLYsAD64LADYuSwAfLssABa9LACwviwASsAsAO7BLACIwywAIsUsAMbGLABgyCwA+sksAJTLLAA4zSwA0s4sAGzQLAAG0iwAqtMsAETVLADe1iwAeNgsABzaLAC22ywAUN0sAOreLACO4CwAKOIsAMLjLABc5SwAAOcsAJroLAA06iwA2OssAHLtLAAM7ywApvAsAEDyLADk8ywAfvUsABj3LACy+CwAVvosAPD7LACK/SwAJP8sAMgALQBiAi0A/AMtAJYFLQA6By0A1AgtAG4KLQAIDC0Aog0tAEYPLQDgEC0AehItABQULQC4FS0AUhctAOwYLQCQGi0AKhwtAMQdLQBeHy0AAiEtAJwiLQA2JC0A0CUtAHQnLQAOKS0AqCotAEIsLQDmLS0AgC8tABoxLQC0Mi0AWDQtAPI1LQCMNy0AMDktAMo6LQBkPC0A/j0tAKI/LQA8QS0A1kItAHBELQAURi0ArkctAEhJLQDiSi0AfEwtACBOLQC6Ty0AVFEtAO5SLQCSVC0ALFYtAMZXLQBgWS0ABFstAJ5cLQA4Xi0A3F8tAHZhLQAQYy0AqmQtAE5mLQDoZy0AgmktABxrLQDAbC0AWm4tAPRvLQCOcS0AKHMtAMx0LQBmdi0AAHgtAJp5LQA+ey0A2HwtAHJ+LQAMgC0AsIEtAEqDLQDkhC0AfoYtACKILQC8iS0AVostAPCMLQCUji0ALpAtAMiRLQBsky0AEJUtAKqWLQBEmC0A6JktAIKbLQAcnS0Atp4tAFqgLQD0oS0AjqMtADKlLQDMpi0AZqgtAACqLQCkqy0APq0tANiuLQBysC0AFrItALCzLQBKtS0A5LYtAIi4LQAiui0AvLstAFa9LQD6vi0AlMAtAC7CLQDIwy0AbMUtAAbHLQCgyC0AOsotANTLLQB4zS0AEs8tAKzQLQBG0i0A6tMtAITVLQAe1y0AuNgtAFzaLQD22y0AkN0tACrfLQDO4C0AaOItAALkLQCc5S0AQOctANroLQB06i0ADuwtALLtLQBM7y0A5vAtAIDyLQAk9C0AvvUtAFj3LQD8+C0AlvotADD8LQDK/S0Abv8tAAgBLgCiAi4APAQuAOAFLgB6By4AFAkuAK4KLgBSDC4A7A0uAIYPLgAgES4AxBIuAF4ULgD4FS4AkhcuADYZLgDQGi4AahwuAAQeLgCoHy4AQiEuANwiLgB2JC4AECYuALQnLgBOKS4A6CouAIIsLgAmLi4AwC8uAFoxLgD0Mi4AmDQuADI2LgDMNy4AZjkuAAo7LgCkPC4APj4uANg/LgB8QS4AFkMuALBELgBKRi4A7kcuAIhJLgAiSy4AxkwuAGBOLgD6Ty4AlFEuADhTLgDSVC4AbFYuAAZYLgCqWS4ARFsuAN5cLgB4Xi4AHGAuALZhLgBQYy4A6mQuAI5mLgAoaC4AwmkuAGZrLgAAbS4Amm4uADRwLgDOcS4AcnMuAAx1LgCmdi4AQHguAOR5LgB+ey4AGH0uALJ+LgBWgC4A8IEuAIqDLgAkhS4AyIYuAGKILgD8iS4AlosuADCNLgDUji4AbpAuAAiSLgCiky4ARpUuAOCWLgB6mC4AFJouALibLgBSnS4A9p4uAJCgLgAqoi4AxKMuAGilLgACpy4AnKguADaqLgDQqy4AdK0uAA6vLgCosC4AQrIuAOazLgCAtS4AGrcuALS4LgBYui4A8rsuAIy9LgAmvy4AwMAuAGTCLgD+wy4AmMUuADLHLgDWyC4AcMouAArMLgCuzS4ASM8uAOLQLgB80i4AINQuALrVLgBU1y4A7tguAJLaLgAs3C4Axt0uAGDfLgAE4S4AnuIuADjkLgDc5S4AducuABDpLgCq6i4ATuwuAOjtLgCC7y4AHPEuAMDyLgBa9C4A9PUuAI73LgAy+S4AzPouAGb8LgAA/i4ApP8uAD4BLwDYAi8AcgQvAAwGLwCwBy8ASgkvAOQKLwB+DC8AIg4vALwPLwBWES8A8BIvAJQULwAuFi8AyBcvAGIZLwAGGy8AoBwvADoeLwDUHy8AeCEvABIjLwCsJC8ARiYvAOonLwCEKS8AHisvALgsLwBcLi8A9i8vAJAxLwAqMy8AzjQvAGg2LwACOC8ApjkvAEA7LwDaPC8AdD4vABhALwCyQS8ATEMvAOZELwCKRi8AJEgvAL5JLwBYSy8A/EwvAJZOLwAwUC8AylEvAG5TLwAIVS8AolYvADxYLwDgWS8AelsvABRdLwCuXi8ASGAvAOxhLwCGYy8AIGUvALpmLwBeaC8A+GkvAJJrLwAsbS8A0G4vAGpwLwAEci8AnnMvAEJ1LwDcdi8AdngvABB6LwC0ey8ATn0vAOh+LwCMgC8AJoIvAMCDLwBahS8A/oYvAJiILwAyii8AzIsvAHCNLwAKjy8ApJAvAD6SLwDiky8AfJUvABaXLwCwmC8AVJovAO6bLwCInS8AIp8vAMagLwBgoi8A+qMvAJ6lLwA4py8A0qgvAGyqLwAGrC8Aqq0vAESvLwDesC8AeLIvABy0LwC2tS8AULcvAOq4LwCEui8AKLwvAMK9LwBcvy8A9sAvAJrCLwA0xC8AzsUvAGjHLwAMyS8ApsovAEDMLwDazS8Afs8vABjRLwCy0i8AVtQvAPDVLwCK1y8AJNkvAMjaLwBi3C8A/N0vAJbfLwA64S8A1OIvAG7kLwAI5i8ArOcvAEbpLwDg6i8AeuwvAB7uLwC47y8AUvEvAOzyLwCQ9C8AKvYvAMT3LwBe+S8A+PovAJz8LwA2/i8A0P8vAGoBMAAOAzAAqAQwAEIGMADmBzAAgAkwABoLMAC0DDAAWA4wAPIPMACMETAAJhMwAMoUMABkFjAA/hcwAJgZMAA8GzAA1hwwAHAeMAAUIDAAriEwAEgjMADiJDAAhiYwACAoMAC6KTAAVCswAPgsMACSLjAALDAwAMYxMABqMzAABDUwAJ42MAA4ODAA0jkwAHY7MAAQPTAAqj4wAERAMADoQTAAgkMwABxFMAC2RjAAWkgwAPRJMACOSzAAKE0wAMxOMABmUDAAAFIwAJpTMAA+VTAA2FYwAHJYMAAMWjAAsFswAEpdMADkXjAAfmAwACJiMAC8YzAAVmUwAPBmMACUaDAALmowAMhrMABibTAABm8wAKBwMAA6cjAA3nMwAHh1MAASdzAArHgwAFB6MADqezAAhH0wAB5/MADCgDAAXIIwAPaDMACQhTAANIcwAM6IMABoijAAAowwAKaNMABAjzAA2pAwAHSSMAAYlDAAspUwAEyXMADmmDAAipowACScMAC+nTAAWJ8wAPKgMACWojAAMKQwAMqlMABkpzAACKkwAKKqMAA8rDAA1q0wAHqvMAAUsTAArrIwAEi0MADstTAAhrcwACC5MAC6ujAAXrwwAPi9MACSvzAANsEwANDCMABqxDAABMYwAKjHMABCyTAA3MowAHbMMAAazjAAtM8wAE7RMADo0jAAjNQwACbWMADA1zAAWtkwAP7aMACY3DAAMt4wAMzfMABw4TAACuMwAKTkMAA+5jAA4ucwAHzpMAAW6zAAsOwwAFTuMADu7zAAiPEwACLzMADG9DAAYPYwAPr3MACU+TAALvswANL8MABs/jAABgAxAKABMQBEAzEA3gQxAHgGMQASCDEAtgkxAFALMQDqDDEAhA4xACgQMQDCETEAXBMxAAAVMQCaFjEANBgxAM4ZMQByGzEADB0xAKYeMQBAIDEA5CExAH4jMQAYJTEAsiYxAFYoMQDwKTEAiisxACQtMQDILjEAYjAxAPwxMQCgMzEAOjUxANQ2MQBuODEAEjoxAKw7MQBGPTEA4D4xAIRAMQAeQjEAuEMxAFJFMQDsRjEAkEgxACpKMQDESzEAXk0xAAJPMQCcUDEANlIxANBTMQB0VTEADlcxAKhYMQBCWjEA5lsxAIBdMQAaXzEAvmAxAFhiMQDyYzEAjGUxADBnMQDKaDEAZGoxAP5rMQCibTEAPG8xANZwMQBwcjEACnQxAK51MQBIdzEA4ngxAHx6MQAgfDEAun0xAFR/MQDugDEAkoIxACyEMQDGhTEAYIcxAASJMQCeijEAOIwxANKNMQB2jzEAEJExAKqSMQBElDEA6JUxAIKXMQAcmTEAtpoxAFqcMQD0nTEAjp8xACihMQDMojEAZqQxAACmMQCapzEAPqkxANiqMQByrDEADK4xALCvMQBKsTEA5LIxAIi0MQAitjEAvLcxAFa5MQD6ujEAlLwxAC6+MQDIvzEAbMExAAbDMQCgxDEAOsYxAN7HMQB4yTEAEssxAKzMMQBQzjEA6s8xAITRMQAe0zEAwtQxAFzWMQD21zEAkNkxACrbMQDO3DEAaN4xAALgMQCc4TEAQOMxANrkMQB05jEADugxALLpMQBM6zEA5uwxAIDuMQAk8DEAvvExAFjzMQDy9DEAlvYxADD4MQDK+TEAZPsxAAj9MQCi/jEAPAAyAOABMgB6AzIAFAUyAK4GMgBSCDIA7AkyAIYLMgAgDTIAxA4yAF4QMgD4ETIAkhMyADYVMgDQFjIAahgyAAQaMgCoGzIAQh0yANweMgB2IDIAGiIyALQjMgBOJTIA6CYyAIwoMgAmKjIAwCsyAFotMgD+LjIAmDAyADIyMgDMMzIAZjUyAAo3MgCkODIAPjoyAOI7MgB8PTIAFj8yALBAMgBKQjIA7kMyAIhFMgAiRzIAvEgyAGBKMgD6SzIAlE0yAC5PMgDSUDIAbFIyAAZUMgCgVTIARFcyAN5YMgB4WjIAHFwyALZdMgBQXzIA6mAyAI5iMgAoZDIAwmUyAFxnMgAAaTIAmmoyADRsMgDObTIAcm8yAAxxMgCmcjIAQHQyAOR1MgB+dzIAGHkyALx6MgBWfDIA8H0yAIp/MgAugTIAyIIyAGKEMgD8hTIAlocyADqJMgDUijIAbowyAAiOMgCsjzIARpEyAOCSMgCElDIAHpYyALiXMgBSmTIA7JoyAJCcMgAqnjIAxJ8yAF6hMgACozIAnKQyADamMgDQpzIAdKkyAA6rMgCorDIAQq4yAOavMgCAsTIAGrMyAL60MgBYtjIA8rcyAIy5MgAwuzIAyrwyAGS+MgD+vzIAmMEyADzDMgDWxDIAcMYyAArIMgCuyTIASMsyAOLMMgB8zjIAINAyALrRMgBU0zIA7tQyAJLWMgAs2DIAxtkyAGDbMgD63DIAnt4yADjgMgDS4TIAduMyABDlMgCq5jIAROgyAOjpMgCC6zIAHO0yALbuMgBa8DIA9PEyAI7zMgAo9TIAzPYyAGb4MgAA+jIAmvsyAD79MgDY/jIAcgAzABYCMwCwAzMASgUzAOQGMwCICDMAIgozALwLMwBWDTMA+g4zAJQQMwAuEjMAyBMzAGwVMwAGFzMAoBgzADoaMwDeGzMAeB0zABIfMwCsIDMARiIzAOojMwCEJTMAHiczALgoMwBcKjMA9iszAJAtMwAqLzMAzjAzAGgyMwACNDMAnDUzAEA3MwDaODMAdDozAA48MwCyPTMATD8zAOZAMwCAQjMAJEQzAL5FMwBYRzMA8kgzAJZKMwAwTDMAyk0zAG5PMwAIUTMAolIzADxUMwDgVTMAelczABRZMwCuWjMAUlwzAOxdMwCGXzMAIGEzAMRiMwBeZDMA+GUzAJJnMwA2aTMA0GozAGpsMwAEbjMAqG8zAEJxMwDccjMAdnQzABp2MwC0dzMATnkzAOh6MwCMfDMAJn4zAMB/MwBagTMA9IIzAJiEMwAyhjMAzIczAGaJMwAKizMApIwzAD6OMwDYjzMAfJEzABaTMwCwlDMASpYzAO6XMwCImTMAIpszALycMwBgnjMA+p8zAJShMwAuozMA0qQzAGymMwAGqDMAqqkzAESrMwDerDMAeK4zABywMwC2sTMAULMzAOq0MwCOtjMAKLgzAMK5MwBcuzMAAL0zAJq+MwA0wDMA2MEzAHLDMwAMxTMApsYzAEDIMwDkyTMAfsszABjNMwCyzjMAVtAzAPDRMwCK0zMAJNUzAMjWMwBi2DMA/NkzAJbbMwAw3TMA1N4zAG7gMwAI4jMAouMzAEblMwDg5jMAeugzABTqMwC46zMAUu0zAOzuMwCQ8DMAKvIzAMTzMwBo9TMAAvczAJz4MwA2+jMA2vszAHT9MwAO/zMAqAA0AEICNADmAzQAgAU0ABoHNAC0CDQAWAo0APILNACMDTQAJg80AMoQNABkEjQA/hM0AJgVNAAyFzQA1hg0AHAaNAAKHDQApB00AEgfNADiIDQAfCI0ACAkNAC6JTQAVCc0AO4oNACSKjQALCw0AMYtNABgLzQABDE0AJ4yNAA4NDQA0jU0AHY3NAAQOTQAqjo0AEQ8NADoPTQAgj80ABxBNADAQjQAWkQ0APRFNACORzQAMkk0AMxKNABmTDQAAE40AKRPNAA+UTQA2FI0AHJUNAAWVjQAsFc0AEpZNADkWjQAflw0ACJeNAC8XzQAVmE0APBiNACUZDQALmY0AMhnNABiaTQABms0AKBsNAA6bjQA1G80AHhxNAASczQArHQ0AEZ2NADqdzQAhHk0AB57NAC4fDQAXH40APZ/NACQgTQANIM0AM6ENABohjQAAog0AKaJNABAizQA2ow0AHSONAAYkDQAspE0AEyTNADmlDQAipY0ACSYNAC+mTQAWJs0APycNACWnjQAMKA0AMqhNABuozQACKU0AKKmNAA8qDQA1qk0AHqrNAAUrTQArq40AEiwNADssTQAhrM0ACC1NAC6tjQAXrg0APi5NACSuzQALL00ANC+NABqwDQABMI0AJ7DNABCxTQA3MY0AHbINAAQyjQAtMs0AE7NNADozjQAgtA0ACbSNADA0zQAWtU0AP7WNACY2DQAMto0AMzbNABw3TQACt80AKTgNAA+4jQA4uM0AHzlNAAW5zQAsOg0AFTqNADu6zQAiO00ACLvNADG8DQAYPI0APrzNACU9TQAOPc0ANL4NABs+jQABvw0AKr9NABE/zQA3gA1AHgCNQAcBDUAtgU1AFAHNQDqCDUAjgo1ACgMNQDCDTUAXA81APYQNQCaEjUANBQ1AM4VNQBoFzUADBk1AKYaNQBAHDUA2h01AH4fNQAYITUAsiI1AFYkNQDwJTUAiic1ACQpNQDIKjUAYiw1APwtNQCWLzUAOjE1ANQyNQBuNDUACDY1AKw3NQBGOTUA4Do1AHo8NQAePjUAuD81AFJBNQDsQjUAhkQ1ACpGNQDERzUAXkk1APhKNQCcTDUANk41ANBPNQB0UTUADlM1AKhUNQBCVjUA5lc1AIBZNQAaWzUAtFw1AFheNQDyXzUAjGE1ACZjNQDKZDUAZGY1AP5nNQCYaTUAPGs1ANZsNQBwbjUAFHA1AK5xNQBIczUA4nQ1AIZ2NQAgeDUAunk1AFR7NQD4fDUAkn41ACyANQDGgTUAaoM1AASFNQCehjUAOIg1ANKJNQB2izUAEI01AKqONQBEkDUA6JE1AIKTNQAclTUAtpY1AFqYNQD0mTUAjps1ACidNQDMnjUAZqA1AACiNQCaozUAPqU1ANimNQByqDUADKo1ALCrNQBKrTUA5K41AH6wNQAisjUAvLM1AFa1NQDwtjUAlLg1AC66NQDIuzUAYr01AAa/NQCgwDUAOsI1ANTDNQB4xTUAEsc1AKzINQBQyjUA6ss1AITNNQAezzUAwtA1AFzSNQD20zUAkNU1ADTXNQDO2DUAaNo1AALcNQCm3TUAQN81ANrgNQB04jUAGOQ1ALLlNQBM5zUA5ug1AIrqNQAk7DUAvu01AFjvNQDy8DUAlvI1ADD0NQDK9TUAZPc1AAj5NQCi+jUAPPw1ANb9NQB6/zUAFAE2AK4CNgBIBDYA7AU2AIYHNgAgCTYAugo2AF4MNgD4DTYAkg82ACwRNgDQEjYAahQ2AAQWNgCoFzYAQhk2ANwaNgB2HDYAGh42ALQfNgBOITYA6CI2AIwkNgAmJjYAwCc2AFopNgD+KjYAmCw2ADIuNgDMLzYAcDE2AAozNgCkNDYAPjY2AOI3NgB8OTYAFjs2ALA8NgBUPjYA7j82AIhBNgAiQzYAxkQ2AGBGNgD6RzYAlEk2AC5LNgDSTDYAbE42AAZQNgCgUTYARFM2AN5UNgB4VjYAElg2ALZZNgBQWzYA6lw2AIReNgAoYDYAwmE2AFxjNgAAZTYAmmY2ADRoNgDOaTYAcms2AAxtNgCmbjYAQHA2AORxNgB+czYAGHU2ALJ2NgBWeDYA8Hk2AIp7NgAkfTYAyH42AGKANgD8gTYAoIM2ADqFNgDUhjYAbog2AAiKNgCsizYARo02AOCONgCEkDYAHpI2ALiTNgBSlTYA7JY2AJCYNgAqmjYAxJs2AF6dNgACnzYAnKA2ADaiNgDQozYAdKU2AA6nNgCoqDYAQqo2AOarNgCArTYAGq82AL6wNgBYsjYA8rM2AIy1NgAwtzYAyrg2AGS6NgD+uzYAor02ADy/NgDWwDYAcMI2AArENgCuxTYASMc2AOLINgB8yjYAIMw2ALrNNgBUzzYA7tA2AIjSNgAs1DYAxtU2AGDXNgAE2TYAnto2ADjcNgDS3TYAdt82ABDhNgCq4jYAROQ2AOjlNgCC5zYAHOk2ALbqNgBa7DYA9O02AI7vNgAo8TYAzPI2AGb0NgAA9jYApPc2AD75NgDY+jYAcvw2ABb+NgCw/zYASgE3AOQCNwCIBDcAIgY3ALwHNwBWCTcA+go3AJQMNwAuDjcAyA83AGwRNwAGEzcAoBQ3ADoWNwDeFzcAeBk3ABIbNwCsHDcARh43AOofNwCEITcAHiM3ALgkNwBcJjcA9ic3AJApNwAqKzcAziw3AGguNwACMDcAnDE3AEAzNwDaNDcAdDY3AA44NwCyOTcATDs3AOY8NwCAPjcAJEA3AL5BNwBYQzcA8kQ3AJZGNwAwSDcAykk3AG5LNwAITTcAok43ADxQNwDgUTcAelM3ABRVNwCuVjcAUlg3AOxZNwCGWzcAIF03AMReNwBeYDcA+GE3AJJjNwA2ZTcA0GY3AGpoNwAEajcAqGs3AEJtNwDcbjcAdnA3ABpyNwC0czcATnU3AOh2NwCCeDcAJno3AMB7NwBafTcA9H43AJiANwAygjcAzIM3AGaFNwAKhzcApIg3AD6KNwDYizcAfI03ABaPNwCwkDcASpI3AO6TNwCIlTcAIpc3ALyYNwBgmjcA+ps3AJSdNwAunzcA0qA3AGyiNwAGpDcAqqU3AESnNwDeqDcAeKo3ABysNwC2rTcAUK83AOqwNwCOsjcAKLQ3AMK1NwBmtzcAALk3AJq6NwA0vDcAzr03AHK/NwAMwTcApsI3AEDENwDkxTcAfsc3ABjJNwCyyjcAVsw3APDNNwCKzzcAJNE3AL7SNwBi1DcA/NU3AJbXNwAw2TcA1No3AG7cNwAI3jcAot83AEbhNwDg4jcAeuQ3ABTmNwC45zcAUuk3APbqNwCQ7DcAKu43AMTvNwBe8TcAAvM3AJz0NwA29jcA0Pc3AHT5NwAO+zcAqPw3AEL+NwDm/zcAgAE4ABoDOAC0BDgATgY4APIHOACMCTgAJgs4AMAMOABkDjgA/g84AJgROAA8EzgA1hQ4AHAWOAAKGDgArhk4AEgbOADiHDgAfB44ACAgOAC6ITgAVCM4AO4kOACSJjgALCg4AMYpOABqKzgABC04AJ4uOAA4MDgA3DE4AHYzOAAQNTgAqjY4AE44OADoOTgAgjs4ABw9OADAPjgAWkA4APRBOACOQzgAMkU4AMxGOABmSDgAAEo4AJpLOAA+TTgA2E44AHJQOAAMUjgAsFM4AEpVOADkVjgAflg4ACJaOAC8WzgAVl04APBeOACUYDgALmI4AMhjOABiZTgABmc4AKBoOAA6ajgA1Gs4AHhtOAASbzgArHA4AEZyOADqczgAhHU4AB53OAC4eDgAXHo4APZ7OACQfTgANH84AM6AOABogjgAAoQ4AKaFOABAhzgA2og4AHSKOAAYjDgAso04AEyPOADmkDgAipI4ACSUOAC+lTgAWJc4APyYOACWmjgAMJw4AMqdOABknzgACKE4AKKiOAA8pDgA1qU4AHqnOAAUqTgArqo4AEisOADsrTgAhq84ACCxOAC6sjgAXrQ4APi1OACStzgALLk4ANC6OABqvDgABL44AJ6/OABCwTgA3MI4AHbEOAAQxjgAtMc4AE7JOADoyjgAjMw4ACbOOADAzzgAWtE4AP7SOACY1DgAMtY4AMzXOABw2TgACts4AKTcOAA+3jgA4t84AHzhOAAW4zgAsOQ4AFTmOADu5zgAiOk4ACLrOADG7DgAYO44APrvOACU8TgAOPM4ANL0OABs9jgABvg4AKr5OABE+zgA3vw4AHj+OAAcADkAtgE5AFADOQDqBDkAjgY5ACgIOQDCCTkAXAs5APYMOQCaDjkANBA5AM4ROQBoEzkADBU5AKYWOQBAGDkA2hk5AH4bOQAYHTkAsh45AFYgOQDwITkAiiM5ACQlOQDIJjkAYig5APwpOQCWKzkAOi05ANQuOQBuMDkACDI5AKwzOQBGNTkA4DY5AHo4OQAeOjkAuDs5AFI9OQDsPjkAhkA5ACpCOQDEQzkAXkU5AAJHOQCcSDkANko5ANBLOQB0TTkADk85AKhQOQBCUjkA5lM5AIBVOQAaVzkAtFg5AFhaOQDyWzkAjF05ACZfOQDKYDkAZGI5AP5jOQCiZTkAPGc5ANZoOQBwajkAFGw5AK5tOQBIbzkA4nA5AIZyOQAgdDkAunU5AFR3OQD4eDkAkno5ACx8OQDGfTkAYH85AASBOQCegjkAOIQ5ANKFOQB2hzkAEIk5AKqKOQBEjDkA6I05AIKPOQAckTkAtpI5AFqUOQD0lTkAjpc5ACiZOQDMmjkAZpw5AACeOQCanzkAPqE5ANiiOQBypDkADKY5ALCnOQBKqTkA5Ko5AH6sOQAirjkAvK85AFaxOQDwsjkAlLQ5AC62OQDItzkAYrk5AAa7OQCgvDkAOr45AN6/OQB4wTkAEsM5AKzEOQBQxjkA6sc5AITJOQAeyzkAwsw5AFzOOQD2zzkAkNE5ADTTOQDO1DkAaNY5AALYOQCc2TkAQNs5ANrcOQB03jkADuA5ALLhOQBM4zkA5uQ5AIDmOQAk6DkAvuk5AFjrOQDy7DkAlu45ADDwOQDK8TkAZPM5AAj1OQCi9jkAPPg5ANb5OQB6+zkAFP05AK7+OQBIADoA7AE6AIYDOgAgBToAxAY6AF4IOgD4CToAkgs6ADYNOgDQDjoAahA6AAQSOgCoEzoAQhU6ANwWOgB2GDoAGho6ALQbOgBOHToA6B46AIwgOgAmIjoAwCM6AFolOgD+JjoAmCg6ADIqOgDMKzoAcC06AAovOgCkMDoAPjI6AOIzOgB8NToAFjc6ALA4OgBKOjoA7js6AIg9OgAiPzoAvEA6AGBCOgD6QzoAlEU6AC5HOgDSSDoAbEo6AAZMOgCgTToARE86AN5QOgB4UjoAElQ6ALZVOgBQVzoA6lg6AI5aOgAoXDoAwl06AFxfOgAAYToAmmI6ADRkOgDOZToAcmc6AAxpOgCmajoAQGw6AORtOgB+bzoAGHE6ALxyOgBWdDoA8HU6AIp3OgAkeToAyHo6AGJ8OgD8fToAln86ADqBOgDUgjoAboQ6AAiGOgCshzoARok6AOCKOgB6jDoAHo46ALiPOgBSkToA7JI6AJCUOgAqljoAxJc6AF6ZOgACmzoAnJw6ADaeOgDQnzoAdKE6AA6jOgCopDoATKY6AOanOgCAqToAGqs6AL6sOgBYrjoA8q86AIyxOgAmszoAyrQ6AGS2OgD+tzoAmLk6ADy7OgDWvDoAcL46AArAOgCuwToASMM6AOLEOgB8xjoAFsg6ALrJOgBUyzoA7sw6AIjOOgAs0DoAxtE6AGDTOgAE1ToAntY6ADjYOgDS2ToAdts6ABDdOgCq3joAROA6AOjhOgCC4zoAHOU6ALbmOgBa6DoA9Ok6AI7rOgAo7ToAzO46AGbwOgAA8joApPM6AD71OgDY9joAcvg6ABb6OgCw+zoASv06AOT+OgCIADsAIgI7ALwDOwBWBTsA+gY7AJQIOwAuCjsAyAs7AGwNOwAGDzsAoBA7ADoSOwDUEzsAeBU7ABIXOwCsGDsARho7AOobOwCEHTsAHh87ALggOwBcIjsA9iM7AJAlOwAqJzsAzig7AGgqOwACLDsAnC07AEAvOwDaMDsAdDI7AA40OwCyNTsATDc7AOY4OwCAOjsAJDw7AL49OwBYPzsA8kA7AJZCOwAwRDsAykU7AG5HOwAISTsAoko7ADxMOwDgTTsAek87ABRROwCuUjsAUlQ7AOxVOwCGVzsAIFk7AMRaOwBeXDsA+F07AJJfOwA2YTsA0GI7AGpkOwAEZjsAqGc7AEJpOwDcajsAdmw7ABBuOwC0bzsATnE7AOhyOwCCdDsAJnY7AMB3OwBaeTsA9Ho7AJh8OwAyfjsAzH87AGaBOwAKgzsApIQ7AD6GOwDYhzsAfIk7ABaLOwCwjDsASo47AO6POwCIkTsAIpM7AMaUOwBgljsA+pc7AJSZOwA4mzsA0pw7AGyeOwAGoDsAqqE7AESjOwDepDsAeKY7AByoOwC2qTsAUKs7AOqsOwCOrjsAKLA7AMKxOwBmszsAALU7AJq2OwA0uDsAzrk7AHK7OwAMvTsApr47AEDAOwDkwTsAfsM7ABjFOwCyxjsAVsg7APDJOwCKyzsAJM07AL7OOwBi0DsA/NE7AJbTOwAw1TsA1NY7AG7YOwAI2jsAots7AEbdOwDg3jsAeuA7ABTiOwC44zsAUuU7AOzmOwCQ6DsAKuo7AMTrOwBe7TsAAu87AJzwOwA28jsA0PM7AHT1OwAO9zsAqPg7AEL6OwDc+zsAgP07ABr/OwC0ADwATgI8APIDPACMBTwAJgc8AMAIPABkCjwA/gs8AJgNPAA8DzwA1hA8AHASPAAKFDwArhU8AEgXPADiGDwAfBo8ACAcPAC6HTwAVB88AO4gPACSIjwALCQ8AMYlPABqJzwABCk8AJ4qPAA4LDwA3C08AHYvPAAQMTwAqjI8AE40PADoNTwAgjc8ABw5PADAOjwAWjw8APQ9PACOPzwAKEE8AMxCPABmRDwAAEY8AJpHPAA+STwA2Eo8AHJMPAAMTjwAsE88AEpRPADkUjwAflQ8ABhWPAC8VzwAVlk8APBaPACUXDwALl48AMhfPABiYTwABmM8AKBkPAA6ZjwA1Gc8AHhpPAASazwArGw8AEZuPADqbzwAhHE8AB5zPADCdDwAXHY8APZ3PACQeTwANHs8AM58PABofjwAAoA8AKaBPABAgzwA2oQ8AHSGPAAYiDwAsok8AEyLPADmjDwAgI48ACSQPAC+kTwAWJM8APKUPACWljwAMJg8AMqZPABkmzwACJ08AKKePAA8oDwA1qE8AHqjPAAUpTwArqY8AEioPADsqTwAhqs8ACCtPAC6rjwAXrA8APixPACSszwALLU8ANC2PABquDwABLo8AJ67PABCvTwA3L48AHbAPAAawjwAtMM8AE7FPADoxjwAjMg8ACbKPADAyzwAWs08AP7OPACY0DwAMtI8AMzTPABw1TwACtc8AKTYPAA+2jwA4ts8AHzdPAAW3zwAsOA8AFTiPADu4zwAiOU8ACLnPADG6DwAYOo8APrrPACU7TwAOO88ANLwPABs8jwABvQ8AKr1PABE9zwA3vg8AHj6PAAS/DwAtv08AFD/PADqAD0AhAI9ACgEPQDCBT0AXAc9APYIPQCaCj0ANAw9AM4NPQBoDz0ADBE9AKYSPQBAFD0A5BU9AH4XPQAYGT0Asho9AFYcPQDwHT0Aih89ACQhPQDIIj0AYiQ9APwlPQCWJz0AOik9ANQqPQBuLD0AEi49AKwvPQBGMT0A4DI9AHo0PQAeNj0AuDc9AFI5PQDsOj0Ahjw9ACo+PQDEPz0AXkE9AAJDPQCcRD0ANkY9ANBHPQB0ST0ADks9AKhMPQBCTj0A5k89AIBRPQAaUz0AtFQ9AFhWPQDyVz0AjFk9ADBbPQDKXD0AZF49AP5fPQCiYT0APGM9ANZkPQBwZj0ACmg9AK5pPQBIaz0A4mw9AHxuPQAgcD0AunE9AFRzPQDudD0AiHY9ACx4PQDGeT0AYHs9APp8PQCefj0AOIA9ANKBPQBsgz0AEIU9AKqGPQBEiD0A6Ik9AIKLPQAcjT0Ato49AFqQPQD0kT0AjpM9ACiVPQDMlj0AZpg9AACaPQCamz0APp09ANiePQByoD0ADKI9ALCjPQBKpT0A5KY9AIioPQAiqj0AvKs9AFatPQD6rj0AlLA9AC6yPQDIsz0AbLU9AAa3PQCguD0AOro9AN67PQB4vT0AEr89AKzAPQBQwj0A6sM9AITFPQAexz0AuMg9AFzKPQD2yz0AkM09ACrPPQDO0D0AaNI9AALUPQCc1T0AQNc9ANrYPQB02j0ADtw9ALLdPQBM3z0A5uA9AIDiPQAk5D0AvuU9AFjnPQDy6D0Aluo9ADDsPQDK7T0Abu89AAjxPQCi8j0APPQ9AOD1PQB69z0AFPk9AK76PQBS/D0A7P09AIb/PQAgAT4AxAI+AF4EPgD4BT4Akgc+ADYJPgDQCj4Aagw+AAQOPgCoDz4AQhE+ANwSPgB2FD4AGhY+ALQXPgBOGT4A6Bo+AIwcPgAmHj4AwB8+AFohPgD0Ij4AmCQ+ADImPgDMJz4AZik+AAorPgCkLD4APi4+ANgvPgB8MT4AFjM+ALA0PgBKNj4A7jc+AIg5PgAiOz4AvDw+AGA+PgD6Pz4AlEE+AC5DPgDSRD4AbEY+AAZIPgCgST4AREs+AN5MPgB4Tj4AHFA+ALZRPgBQUz4A6lQ+AI5WPgAoWD4Awlk+AFxbPgAAXT4Aml4+ADRgPgDOYT4AcmM+AAxlPgCmZj4AQGg+AORpPgB+az4AGG0+ALJuPgBWcD4A8HE+AIpzPgAkdT4AyHY+AGJ4PgD8eT4Alns+ADp9PgDUfj4AboA+AAiCPgCigz4ARoU+AOCGPgB6iD4AHoo+ALiLPgBSjT4A7I4+AJCQPgAqkj4AxJM+AF6VPgD4lj4AnJg+ADaaPgDQmz4Aap0+AA6fPgCooD4AQqI+ANyjPgCApT4AGqc+ALSoPgBOqj4A8qs+AIytPgAmrz4AyrA+AGSyPgD+sz4AmLU+ADy3PgDWuD4AcLo+AAq8PgCuvT4ASL8+AOLAPgB8wj4AIMQ+ALrFPgBUxz4A7sg+AJLKPgAszD4Axs0+AGrPPgAE0T4AntI+ADjUPgDc1T4Adtc+ABDZPgCq2j4ATtw+AOjdPgCC3z4AHOE+AMDiPgBa5D4A9OU+AI7nPgAo6T4AzOo+AGbsPgAA7j4Amu8+AD7xPgDY8j4AcvQ+AAz2PgCw9z4ASvk+AOT6PgB+/D4AGP4+ALz/PgBWAT8A8AI/AJQEPwAuBj8AyAc/AGIJPwAGCz8AoAw/ADoOPwDUDz8AeBE/ABITPwCsFD8ARhY/AOoXPwCEGT8AHhs/ALgcPwBcHj8A9h8/AJAhPwA0Iz8AziQ/AGgmPwACKD8Apik/AEArPwDaLD8AdC4/ABgwPwCyMT8ATDM/AOY0PwCKNj8AJDg/AL45PwBYOz8A/Dw/AJY+PwAwQD8AykE/AG5DPwAIRT8AokY/ADxIPwDWST8Aeks/ABRNPwCuTj8ASFA/AOxRPwCGUz8AIFU/ALpWPwBeWD8A+Fk/AJJbPwAsXT8A0F4/AGpgPwAEYj8AnmM/AEJlPwDcZj8Admg/ABBqPwC0az8ATm0/AOhuPwCCcD8AJnI/AMBzPwBadT8A9HY/AJh4PwAyej8AzHs/AHB9PwAKfz8ApIA/AD6CPwDigz8AfIU/ABaHPwCwiD8AVIo/AO6LPwCIjT8AIo8/AMaQPwBgkj8A+pM/AJSVPwA4lz8A0pg/AGyaPwAGnD8Aqp0/AESfPwDeoD8AeKI/ABykPwC2pT8AUKc/AOqoPwCOqj8AKKw/AMKtPwBcrz8AALE/AJqyPwA0tD8AzrU/AGi3PwAMuT8Apro/AEC8PwDavT8Afr8/ABjBPwCywj8ATMQ/APDFPwCKxz8AJMk/AL7KPwBizD8A/M0/AJbPPwA60T8A1NI/AG7UPwAI1j8ArNc/AEbZPwDg2j8Aetw/AB7ePwC43z8AUuE/AOziPwCG5D8AKuY/AMTnPwBe6T8A+Oo/AJzsPwA27j8A0O8/AGrxPwAO8z8AqPQ/AEL2PwDc9z8AgPk/ABr7PwC0/D8AWP4/APL/PwCMAUAAJgNAAMoEQABkBkAA/gdAAJgJQAA8C0AA1gxAAHAOQAAKEEAArhFAAEgTQADiFEAAhhZAACAYQAC6GUAAVBtAAPgcQACSHkAALCBAAMYhQABqI0AABCVAAJ4mQAA4KEAA0ilAAHYrQAAQLUAAqi5AAEQwQADoMUAAgjNAABw1QAC2NkAAWjhAAPQ5QACOO0AAKD1AAMw+QABmQEAAAEJAAJpDQAA+RUAA2EZAAHJIQAAMSkAApktAAEpNQADkTkAAflBAACJSQAC8U0AAVlVAAPBWQACUWEAALlpAAMhbQABiXUAABl9AAKBgQAA6YkAA1GNAAHhlQAASZ0AArGhAAEZqQADqa0AAhG1AAB5vQADCcEAAXHJAAPZzQACQdUAANHdAAM54QABoekAAAnxAAKZ9QABAf0AA2oBAAHSCQAAYhEAAsoVAAEyHQADmiEAAiopAACSMQAC+jUAAWI9AAPKQQACWkkAAMJRAAMqVQABkl0AACJlAAKKaQAA8nEAA1p1AAHqfQAAUoUAArqJAAEikQADspUAAhqdAACCpQAC6qkAAXqxAAPitQACSr0AALLFAANCyQABqtEAABLZAAJ63QABCuUAA3LpAAHa8QAAQvkAAtL9AAE7BQADowkAAjMRAACbGQADAx0AAWslAAP7KQACYzEAAMs5AAMzPQABw0UAACtNAAKTUQAA+1kAA4tdAAHzZQAAW20AAsNxAAFTeQADu30AAiOFAACLjQADG5EAAYOZAAPrnQACU6UAAOOtAANLsQABs7kAABvBAAKDxQABE80AA3vRAAHj2QAAS+EAAtvlAAFD7QADq/EAAhP5AACgAQQDCAUEAXANBAPYEQQCaBkEANAhBAM4JQQBoC0EADA1BAKYOQQBAEEEA2hFBAH4TQQAYFUEAshZBAFYYQQDwGUEAihtBACQdQQDIHkEAYiBBAPwhQQCWI0EAOiVBANQmQQBuKEEACCpBAKwrQQBGLUEA4C5BAHowQQAeMkEAuDNBAFI1QQDsNkEAhjhBACo6QQDEO0EAXj1BAPg+QQCcQEEANkJBANBDQQB0RUEADkdBAKhIQQBCSkEA5ktBAIBNQQAaT0EAtFBBAFhSQQDyU0EAjFVBACZXQQDKWEEAZFpBAP5bQQCYXUEAPF9BANZgQQBwYkEAFGRBAK5lQQBIZ0EA4mhBAIZqQQAgbEEAum1BAFRvQQDucEEAknJBACx0QQDGdUEAYHdBAAR5QQCeekEAOHxBANJ9QQB2f0EAEIFBAKqCQQBEhEEA6IVBAIKHQQAciUEAtopBAFqMQQD0jUEAjo9BACiRQQDCkkEAZpRBAACWQQCal0EANJlBANiaQQBynEEADJ5BALCfQQBKoUEA5KJBAH6kQQAipkEAvKdBAFapQQDwqkEAlKxBAC6uQQDIr0EAYrFBAAazQQCgtEEAOrZBANS3QQB4uUEAErtBAKy8QQBQvkEA6r9BAITBQQAew0EAwsRBAFzGQQD2x0EAkMlBADTLQQDOzEEAaM5BAALQQQCm0UEAQNNBANrUQQB01kEADthBALLZQQBM20EA5txBAIDeQQAk4EEAvuFBAFjjQQDy5EEAluZBADDoQQDK6UEAZOtBAAjtQQCi7kEAPPBBANbxQQB680EAFPVBAK72QQBI+EEA7PlBAIb7QQAg/UEAuv5BAF4AQgD4AUIAkgNCACwFQgDQBkIAaghCAAQKQgCoC0IAQg1CANwOQgB2EEIAGhJCALQTQgBOFUIA6BZCAIwYQgAmGkIAwBtCAFodQgD+HkIAmCBCADIiQgDMI0IAcCVCAAonQgCkKEIAPipCAOIrQgB8LUIAFi9CALAwQgBUMkIA7jNCAIg1QgAiN0IAxjhCAGA6QgD6O0IAlD1CADg/QgDSQEIAbEJCAAZEQgCgRUIAREdCAN5IQgB4SkIAEkxCALZNQgBQT0IA6lBCAIRSQgAoVEIAwlVCAFxXQgD2WEIAmlpCADRcQgDOXUIAaF9CAAxhQgCmYkIAQGRCANplQgB+Z0IAGGlCALJqQgBWbEIA8G1CAIpvQgAkcUIAyHJCAGJ0QgD8dUIAlndCADp5QgDUekIAbnxCAAh+QgCsf0IARoFCAOCCQgB6hEIAHoZCALiHQgBSiUIA7IpCAIaMQgAqjkIAxI9CAF6RQgD4kkIAnJRCADaWQgDQl0IAdJlCAA6bQgConEIAQp5CAOafQgCAoUIAGqNCALSkQgBYpkIA8qdCAIypQgAwq0IAyqxCAGSuQgD+r0IAorFCADyzQgDWtEIAcLZCAAq4QgCuuUIASLtCAOK8QgB8vkIAIMBCALrBQgBUw0IA7sRCAJLGQgAsyEIAxslCAGDLQgD6zEIAns5CADjQQgDS0UIAdtNCABDVQgCq1kIARNhCAN7ZQgCC20IAHN1CALbeQgBa4EIA9OFCAI7jQgAo5UIAzOZCAGboQgAA6kIAmutCAD7tQgDY7kIAcvBCAAzyQgCw80IASvVCAOT2QgB++EIAIvpCALz7QgBW/UIA+v5CAJQAQwAuAkMAyANDAGwFQwAGB0MAoAhDADoKQwDeC0MAeA1DABIPQwCsEEMARhJDAOoTQwCEFUMAHhdDALgYQwBcGkMA9htDAJAdQwAqH0MAziBDAGgiQwACJEMAnCVDAEAnQwDaKEMAdCpDAA4sQwCyLUMATC9DAOYwQwCAMkMAJDRDAL41QwBYN0MA8jhDAJY6QwAwPEMAyj1DAG4/QwAIQUMAokJDADxEQwDgRUMAekdDABRJQwCuSkMAUkxDAOxNQwCGT0MAIFFDAMRSQwBeVEMA+FVDAJJXQwAsWUMA0FpDAGpcQwAEXkMAnl9DAEJhQwDcYkMAdmRDABBmQwC0Z0MATmlDAOhqQwCCbEMAJm5DAMBvQwBacUMA9HJDAJh0QwAydkMAzHdDAHB5QwAKe0MApHxDAD5+QwDif0MAfIFDABaDQwCwhEMAVIZDAO6HQwCIiUMAIotDAMaMQwBgjkMA+o9DAJSRQwA4k0MA0pRDAGyWQwAGmEMAqplDAESbQwDenEMAeJ5DABygQwC2oUMAUKNDAOqkQwCEpkMAKKhDAMKpQwBcq0MA9qxDAJquQwA0sEMAzrFDAGizQwAMtUMAprZDAEC4QwDauUMAfrtDABi9QwCyvkMATMBDAPDBQwCKw0MAJMVDAMjGQwBiyEMA/MlDAJbLQwA6zUMA1M5DAG7QQwAI0kMArNNDAEbVQwDg1kMAethDAB7aQwC420MAUt1DAOzeQwCG4EMAKuJDAMTjQwBe5UMA+OZDAJzoQwA26kMA0OtDAGrtQwAO70MAqPBDAELyQwDm80MAgPVDABr3QwC0+EMAWPpDAPL7QwCM/UMAJv9DAMoARABkAkQA/gNEAJgFRAA8B0QA1ghEAHAKRAAKDEQArg1EAEgPRADiEEQAhhJEACAURAC6FUQAVBdEAO4YRACSGkQALBxEAMYdRABgH0QABCFEAJ4iRAA4JEQA0iVEAHYnRAAQKUQAqipEAEQsRADoLUQAgi9EABwxRAC2MkQAWjREAPQ1RACON0QAKDlEAMI6RABmPEQAAD5EAJo/RAA0QUQA2EJEAHJERAAMRkQAsEdEAEpJRADkSkQAfkxEACJORAC8T0QAVlFEAPBSRACUVEQALlZEAMhXRABiWUQABltEAKBcRAA6XkQA3l9EAHhhRAASY0QArGREAFBmRADqZ0QAhGlEAB5rRADCbEQAXG5EAPZvRACQcUQANHNEAM50RABodkQAAnhEAKZ5RABAe0QA2nxEAHR+RAAOgEQAsoFEAEyDRADmhEQAgIZEACSIRAC+iUQAWItEAPKMRACWjkQAMJBEAMqRRABkk0QACJVEAKKWRAA8mEQA1plEAHqbRAAUnUQArp5EAEigRADsoUQAhqNEACClRAC6pkQAXqhEAPipRACSq0QANq1EANCuRABqsEQABLJEAKizRABCtUQA3LZEAHa4RAAaukQAtLtEAE69RADovkQAjMBEACbCRADAw0QAWsVEAP7GRACYyEQAMspEAMzLRABwzUQACs9EAKTQRAA+0kQA4tNEAHzVRAAW10QAsNhEAFTaRADu20QAiN1EACLfRAC84EQAYOJEAPrjRACU5UQALudEANLoRABs6kQABuxEAKDtRABE70QA3vBEAHjyRAAS9EQAtvVEAFD3RADq+EQAhPpEACj8RADC/UQAXP9EAPYARQCaAkUANARFAM4FRQByB0UADAlFAKYKRQBADEUA5A1FAH4PRQAYEUUAshJFAFYURQDwFUUAihdFACQZRQDIGkUAYhxFAPwdRQCWH0UAOiFFANQiRQBuJEUAEiZFAKwnRQBGKUUA4CpFAHosRQAeLkUAuC9FAFIxRQDsMkUAkDRFACo2RQDEN0UAXjlFAAI7RQCcPEUANj5FANA/RQB0QUUADkNFAKhERQBCRkUA5kdFAIBJRQAaS0UAvkxFAFhORQDyT0UAjFFFADBTRQDKVEUAZFZFAP5XRQCYWUUAPFtFANZcRQBwXkUACmBFAK5hRQBIY0UA4mRFAHxmRQAgaEUAumlFAFRrRQDubEUAkm5FACxwRQDGcUUAYHNFAPp0RQCedkUAOHhFANJ5RQBse0UAEH1FAKp+RQBEgEUA3oFFAIKDRQAchUUAtoZFAFqIRQD0iUUAjotFACiNRQDMjkUAZpBFAACSRQCak0UAPpVFANiWRQBymEUADJpFALCbRQBKnUUA5J5FAH6gRQAiokUAvKNFAFalRQD6pkUAlKhFAC6qRQDIq0UAbK1FAAavRQCgsEUAOrJFAN6zRQB4tUUAErdFAKy4RQBGukUA6rtFAIS9RQAev0UAuMBFAFzCRQD2w0UAkMVFACrHRQDOyEUAaMpFAALMRQCczUUAQM9FANrQRQB00kUADtRFALLVRQBM10UA5thFAIDaRQAk3EUAvt1FAFjfRQDy4EUAluJFADDkRQDK5UUAbudFAAjpRQCi6kUAPOxFAODtRQB670UAFPFFAK7yRQBS9EUA7PVFAIb3RQAg+UUAxPpFAF78RQD4/UUAkv9FADYBRgDQAkYAagRGAAQGRgCoB0YAQglGANwKRgB2DEYAEA5GALQPRgBOEUYA6BJGAIIURgAmFkYAwBdGAFoZRgD0GkYAmBxGADIeRgDMH0YAZiFGAAojRgCkJEYAPiZGANgnRgB8KUYAFitGALAsRgBULkYA7i9GAIgxRgAiM0YAxjRGAGA2RgD6N0YAlDlGADg7RgDSPEYAbD5GAAZARgCqQUYARENGAN5ERgB4RkYAHEhGALZJRgBQS0YA6kxGAI5ORgAoUEYAwlFGAFxTRgAAVUYAmlZGADRYRgDOWUYAcltGAAxdRgCmXkYAQGBGANphRgB+Y0YAGGVGALJmRgBMaEYA8GlGAIprRgAkbUYAvm5GAGJwRgD8cUYAlnNGADB1RgDUdkYAbnhGAAh6RgCie0YARn1GAOB+RgB6gEYAFIJGALiDRgBShUYA7IZGAJCIRgAqikYAxItGAF6NRgACj0YAnJBGADaSRgDQk0YAdJVGAA6XRgComEYAQppGAOabRgCAnUYAGp9GALSgRgBYokYA8qNGAIylRgAmp0YAwKhGAGSqRgD+q0YAmK1GADKvRgDWsEYAcLJGAAq0RgCutUYASLdGAOK4RgB8ukYAFrxGALq9RgBev0YAAsFGAJzCRgA2xEYA0MVGAH7HRgAYyUYAsspGAEzMRgDwzUYAis9GAC7RRgDS0kYAbNRGAAbWRgCq10YARNlGAN7aRgB43EYAHN5GALbfRgBQ4UYA6uJGAI7kRgAo5kYAwudGAFzpRgAA60YAmuxGADTuRgDO70YAcvFGAAzzRgCm9EYAVPZGAO73RgCI+UYAIvtGAMb8RgBg/kYA+v9GAJQBRwA4A0cA0gRHAGwGRwAQCEcAqglHAEQLRwDeDEcAgg5HABwQRwC2EUcAUBNHAAgVRwCiFkcARhhHAOAZRwB6G0cAFB1HALgeRwBSIEcA7CFHAIYjRwAgJUcAxCZHAF4oRwD4KUcAkitHADYtRwDQLkcAajBHAA4yRwCoM0cAQjVHANw2RwCAOEcAGjpHALQ7RwBOPUcA8j5HAIxARwAmQkcAwENHAGRFRwD+RkcAmEhHADJKRwDWS0cAcE1HAApPRwCkUEcASFJHAOJTRwB8VUcAFldHALpYRwBUWkcA7ltHAIhdRwAsX0cAxmBHAGBiRwD6Y0cAlGVHADhnRwDSaEcAbGpHABBsRwCqbUcAWG9HAPJwRwCMckcAJnRHAMB1RwBad0cA/nhHAJh6RwAyfEcAzH1HAHB/RwAKgUcApIJHAD6ERwDihUcAfIdHABaJRwCwikcAVIxHAO6NRwCIj0cALJFHAMaSRwBglEcA+pVHAJSXRwA4mUcA0ppHAGycRwAGnkcAqp9HAEShRwDeokcAgqRHABymRwC2p0cAUKlHAPSqRwCOrEcAKK5HAMKvRwBmsUcAALNHAKS0RwBItkcA4rdHAHy5RwAgu0cAxLxHAF6+RwD4v0cAnMFHADbDRwDQxEcAasZHAATIRwCoyUcAQstHAObMRwCKzkcAJNBHAL7RRwBs00cABtVHAKDWRwA62EcA3tlHAHjbRwAS3UcArN5HAFDgRwDq4UcAhONHAB7lRwDC5kcAXOhHAPbpRwCa60cANO1HAM7uRwBo8EcAAvJHAKbzRwBA9UcA2vZHAH74RwAY+kcAsvtHAEz9RwDw/kcAigBIACQCSAC+A0gAYgVIAPwGSACWCEgAMApIANQLSABuDUgACA9IAKIQSABGEkgA4BNIAHoVSAAUF0gAuBhIAFIaSADsG0gAhh1IACofSADEIEgAXiJIAPgjSACcJUgANidIANAoSABqKkgADixIAKgtSABCL0gA5jBIAIoySAAkNEgAvjVIAGI3SAD8OEgAljpIADA8SADKPUgAbj9IAAhBSACiQkgARkRIAOBFSAB6R0gAFElIALhKSABSTEgA7E1IAIZPSAAqUUgAxFJIAF5USAD4VUgAnFdIADZZSADQWkgAalxIAA5eSACoX0gAQmFIAOZiSACAZEgAGmZIALRnSABYaUgA8mpIAJZsSAAmbkgAwG9IAGRxSAD+ckgAmHRIADJ2SADWd0gAcHlIAAp7SACufEgASH5IAOJ/SAB8gUgAFoNIALqESABUhkgA7odIAIiJSAAsi0gA0IxIAHSOSAAOkEgAqJFIAEKTSADclEgAgJZIABqYSAC0mUgAWJtIAPycSACWnkgAOqBIANShSABuo0gACKVIAKymSABGqEgA4KlIAHqrSAAerUgAuK5IAFKwSADssUgAkLNIACq1SADEtkgAXrhIAAK6SACcu0gANr1IANC+SAB0wEgADsJIAKjDSABCxUgA5sZIAIDISAAaykgAtMtIAFjNSADyzkgAjNBIACbSSADA00gAZNVIAP7WSACY2EgAMtpIANbbSABw3UgAFN9IAKTgSABI4kgA4uNIAHzlSAAW50gAuuhIAFTqSADu60gAiO1IACzvSADG8EgAYPJIAAT0SACe9UgAOPdIANL4SABs+kgAEPxIAKr9SABO/0gA8gBJAIwCSQAmBEkAwAVJAG4HSQAICUkAogpJAEYMSQDgDUkAeg9JABQRSQC4EkkAUhRJAOwVSQCGF0kAKhlJAMQaSQBeHEkA+B1JAJwfSQA2IUkA0CJJAGokSQAOJkkAqCdJAEIpSQDcKkkAgCxJABouSQC0L0kATjFJAPIySQCMNEkAJjZJAMo3SQBkOUkA/jpJAJg8SQA8PkkA1j9JAHBBSQAKQ0kApERJAEhGSQDiR0kAfElJABZLSQC6TEkAVE5JAO5PSQCIUUkALFNJAMZUSQBgVkkA+ldJAJ5ZSQA4W0kA0lxJAHZeSQAQYEkAqmFJAERjSQDoZEkAgmZJABxoSQC2aUkAWmtJAPRsSQCObkkAKHBJAMxxSQBmc0kAAHVJAJp2SQA+eEkA2HlJAHJ7SQAWfUkAsH5JAEqASQDkgUkAfoNJACKFSQC8hkkAVohJAPCJSQCUi0kALo1JAMiOSQBikEkABpJJAKCTSQA6lUkA1JZJAG6YSQASmkkArJtJAEadSQDgnkkAhKBJAB6iSQC4o0kAXKVJAPamSQCQqEkAKqpJAM6rSQBorUkAAq9JAJywSQBAskkA2rNJAHS1SQAOt0kAsrhJAEy6SQDmu0kAir1JACS/SQC+wEkAWMJJAPzDSQCWxUkAMMdJAMrISQBuykkACMxJAKLNSQA8z0kA4NBJAHrSSQAU1EkArtVJAEjXSQDs2EkAhtpJACDcSQC63UkAXt9JAPjgSQCS4kkALORJANDlSQBq50kABOlJAJ7qSQBC7EkA3O1JAHbvSQAQ8UkAtPJJAE70SQDo9UkAgvdJACb5SQDA+kkAWvxJAPT9SQCY/0kAMgFKAMwCSgBmBEoACgZKAKQHSgA+CUoA4gpKAHwMSgAWDkoAsA9KAFQRSgDuEkoAiBRKACIWSgDGF0oAYBlKAPoaSgCUHEoAOB5KANIfSgBsIUoABiNKAKokSgBEJkoAAA</prop>
				<prop name="Temps">REFSWgAAV14CAIBXWf8fhetRuN5BQH/sUbgehQtC9fP/y0JAKVyPwvX/yENApHA9Ctf/w0RA4XoUrkf/wUVACtejcD3fqkZAzcwnAUdAbgcBKLxIDQOjSQUD74hKQHE4AXBLQO4fAQpXTC0DPE1A/kcCHU5Aw/UoXHePQk8NAxNQQO/x3x6FUEBmfgH2ULYFA2hR9fPbUV0DTftSQO7yvlJArkfWFgBOU0UDwKwEMFR7QFL48OuhVEAYAO4WAFVA9mgAwoVVen0EVU0DZ1ZASBYBu/dWzQNlV0C/AVFt2PQESFhNA7dYDQPbI1nlA2dZRQNgWbb1AyhZHQPqWM0DpX1YFQNhWECamUcQ2xlYdQPlV0UTyVf2XQO9VwUDuFdAezLGAbpcFy8BXL98H44fAKAfsh/EF14V1h/oH/ofXBcAbh0WLTYtLi9YL0ovfC+OLwCgL7IvxC/WL3ATZhX2Le4tAA4/6C8qPzw//i/gL1I/hD8Ajj+gP8o/3D/uP1g/+j8ETwAmTzhPQk9cT2ZPeE+iT4xPAK5PwE/qT/xPDl8gXzJf3E8AVl9IX2JfjF+eX3Bfql/UXwCuX8BfCm8cb/5fQG9Sb2RvAHZviG8qbzRvvm+gb7pv9G8ABn8Yfyp/PH/mb0h/Wn+EfwCWf6h/un9sf8Z/8H8Cj9x/ACaPOI9KjxSPVo+Aj2qPpI8Ato/Ij9qP7I/+j5iPEp8knwBGn1ifap80n46feJ+yb8SfAKafwJ/in/yfDq8wr0KvVK8AZq8gr3KvnK+ur8Cv0q/krwD2r4CvAr8svz6/UL9iv3S/AIa/mL+qv7y/zr/gvxK/BM8AFs8ozzrPTM9ez3DPgs+UzwCmz7Cfup/cz+7PAN8S3yTfADbf+L9C32zfRt9Y36LflN8Att+o3+rf/N/G39jfMu9E7wBW72jveu+M757vsO/C79TvAObv+O8K/xz/Lv9A/1L/ZP8Adv+I/xrvnP++/9D/qv/0/wAGDxgPKg/k/zYPYA9yD4QPAJYPqA+6D8zPvg/wDwIf3A8AJh8YHzofTB9uH1AfYh+kHwCGH5gfyh/sH/4f4B8KLzQvAEYvGC9SL3wvZi+IL9oPxC8A1i+oL8IvDD+uLwA/Qj9UPwBmP3g/ij80P64/wD/SPyw/ANY/CE/iPyRPFk9QT2JPdE8APk+YT4JPrE/OT+BP8k8EXwAWXyhfOl9MX65PwE+CX5RfAG5foF/KX6xf1l8Ab+pfJG8ANm9Ib1pvbG9+b5Bvom+0bwDGb9hv6m/8bxZvCH8yf0R/AFZ/aH96f4x/nn8QfyJ/1H8A5n/4fwqPHI8uj0CPUo9kjwB2j4iPmo+sj76P0I/ij/SPAAafGJ8qnzyfTp9gn3KfhJ8Alp+on7qfzJ/en/CfAq8UrwAmrzivun9Mr26vgK+Sr6SvALavWK/Cr+yv1q8QvyK/NL8ARr/4rwq/fL+Ov2i/mr/EvwDWv+i/+r8Mzx7PMM+qv1TPAGbPeM+Kz0TPls/Az9LP5M8A9s8I3xrfpM8m31DfYt903wAu30Dfqt+8387f4N/qP+zfABbvKO8670zvBu9w74LvlO8Apu9g77LvxO/W7zBP6u8k/wA2/0j/Wv9s/w7/eP+i/7T/AIb/wP/q//z/Dg8gDzIP1P8AVg9oD3oPjA+eD7APSg/UDwDmD/gPCh8cH8YPKB86H2QfAHYfiB+aH6wfvh/QH+IfVB8A7h8YLyovPC9OL2Avci+ELwCWL/gfCi/ML94v8C8CP7wvACY/OD9KP1w/Dj8gP5I/pD8Atj/IP9o/7D/+P3g/ij80TwBGT1hPak98T45PoE+yT8RPANZP6E/6TxxPBl8wX0JfVF/wDl8gX4pfnF/Xo3A9Awq3pF/GX9hf6l/8X3ZfAAhvEm80bzZvAO9ab4xvnm8AsG/Cb9Rvdm/4bwp/HH8ufwBAf1J/ZH92f+Bv8m+sf75/ANB/4n/0fwaPGI8qjzyPTo8AYI9yj4SPlo+oj7qPzI/ejwDwjwKfFJ8mnzifSp9cn26fAICfkp+kn7afyJ/an+yfbm8A8J8irzSvRq+Yf1KvfK+OrwCgr7KvxK/Wr+iv+q8Mvx6/ADC/Wq9Ev2a/AK9av5y/rr8AUL/Kv+S/9r8IzxrPLM8+zwBQz8K/ZM+Gz5jPqs90z87PAODP8s8E3xbfKN8630zfXt8AcN+C35Tfpt/Az7Lf3N/u3wAA7xLvJO8270jvut9c72bvAHjvgu+k78bv2O/q7/zvhr/AAP8y/0T/Vv9o/7LhcT3/CtejsFdAw/V/KFyPgldAZpbx7zZXQDOe8fNWQPvheh/wsVZAzcz+r/BsVkDsUbge+4UrrPTsVUAfhd/rUbiuVY3zclXutfRVQFK48OvxVO4N9FRAAO7xgFRAtUim8lSl8xFUHfPau1NAH/F6pFPF817tU/XzJ1Ol8/FSQNuamS8AuVKl84FSdrXzS1Kd8xNSQIfx73DdUUBPAT2aUbbd82FRHfMqUQ0D9LtQQA8BFL5QtVOH7VCl81FQHfMaUEDesOAoXK9PjfNCT91A3/FR2E7d83FOdvXzB06N86JNQA/xNyg8TS0D2UwVBNQE2/5LxfOeS00DPUt7QKS4UNfjSkDH8bcehUoN8yhKhfPQtUnt82AUFCBJxQMc2BQXDhWe8lNKxQO8SlptBEpVAwpLlQMPXBe2lvIGS43zAkul8wEW7AT9SqUD+EwXlh+oHwS6GYby8Lwf3h/wHwIvFC8AJi2OFY4dPi1eL3Avgi9EL9iOL5ATjvIiS/0DxUvanfRMLQP5TbVT9062VQPqT7Xza1Dt8+DahAVRtVPHUf0DVVK2pQPIUoXzMFN1A05tU1UDOlP9AxVT9QRtUnUDrlL182dS3fNrMVJtFFLt8/BRnfNb41GVA99RpfPhFDQr5VEN8+hkBOqcN8YCC+xRdQPutD9uNd7z1D+CjvLy7D9uAwRPDkWW8vYgFE8mRT5PKEP28vdcT25PAHhD3iOMR4ZPqE+6T8xPjk0CtvL77E/2Tf5P+E8yUYYTphRUGVL9BFRU9Uw0bm1TtfPrUx3zalStNNrk9GjM9OJVnfNzVrb18+dWHfNaV00Dza1XdQM+WMX0WN3zEW1ZpQMoWYXzAFkN89vIWC0DiViV80ZY2u3zAPRU0Ff9A7VXllUDqlelA6gMZ8YCrASE957yszRvRm0GZV5vcG+Egml+AreUb6ZtRmWWAo+3V0D2kPDCVZz0AzaE9MBWTQN9VsUErPS1/MT0vtz0gVXtVFVs9VQMdMZUTQONVJXzW1ZUdQMeVO0kU93zq7FTLQN5DAQ0FAT+2VINNCQ0kFJVA1pSssUkUq02DgK0UYXzcLVRpQM4XAQBUa3zzK1QzWOVUBUEUM1UUJqNNE+l82FP5Sau8oxtTv0DJU6l88FN1XRZTd0E3CSZTO10TPV0ZUuFVEtVFrbyq0o9FmqOE0nlBElVA0pJfQMrN0mFVEmlBEnVdPwEAcWcJ14VRgMsh24fgBN+HQCGHdaP6I/6jwyfHp8wn0KfAFSfli2GHc6PmJ+KmX6fuJ+oqp/Ul6byQayFTB3z+rYchEFOxfM+T/XzF1VQVQOK/CQA9DRyjDwVWFQ05zQEQSw3VnW28lULTHTZVFSlPARrdHQNKkQEA1KdNn41fj+QPwCqP+SvbjX+re4/+D8ST0S/AEZNVr9QT3pPnL9+T+BP8knEJqNMBG0sBIOg3vJRU1aVA89TTQNNNHTuBAQpaoxXplNWBcRWHaRMZ2YOAiRYhfTsVBZZrfNrLFlNAw1kxNxYlQOrn1h1dFjNYxXEVNEArGcObRZlJmVOM4T3Lm/gzwBSbwTfFt8o35JvvG/OZY7DzVel89FWbXQ0xE9W2nUDDnzUwFX1A4NVWqUDSMT0DlX9A9U0dFueVM1jZVTF8y48d6r2ArNsVHs8NEUMxA1VU30D12w0oCwEaXx/VpbytlHF8360tEe8pG0RVATaUJ3zo1CF80VgLKQqLKTzIMYCfNx02xdPrfOsTg3zSE7WlfPmTa30TQ3zCE3KhaRM7VRMbVQshIpLqiU0S81j1fwEZQQUCG1KzWO1SfUDY0kd8zU6XIRXNBSwSV00RBcAjhVWH2ATno2mj7iP0pnOnwCgn5r/rP/en4D/ip/U/4b/ABgP+v8sDy4PEA9yD/SfBqU0BoV2E04lE/xO5TRs5AtsUOUz4VTkm3BGrSYSQ8xSbab+tbZTNDQaDMRt3WR0p1J9w29ShVMFOIR0DBTkI7B2P8CjRhUC/uLnzK/epd6v+K/SOR61AOY/ML/aH+wfdr8QL4K/NC9gtr+YT5JJJvOcpFNSleNbvFLd01NTzcPQBMSzT1QFxHxUTFXNY8UpVe1m1nKxfNRARM/+4q2XvFT+WK1TLdxUGBFZZeR8x+5iXIzHdsOsVAm9vMfOYqW0z8bP2M96P4D8z549lj/AP0LZPt0ewpopV+3kzGQlBGTVfN/3Um0Q5GTNVdVzkVU142VXxCQctNfuYpxU7eRqHMQqLHT2BBS+U22Di4hT9VNQdKe20+y0nYpUpGcE5DAM5HMg/rLBVixUi1HNY0VMFA+cdEnYTOeOo1BtpDSlUO0kYU+VhHzvjuXWcoFN9VMVIASEvqwEYrTvxuX+09oU9HzU5CVKdaPLSVbNY3VJ7WRJhSRJNeNtp2SEKEo9o6JKZTMB8CT3loWWhTb/UPtW/2j/ABJvJG9GD4APKm9Ub05vaG8Akm+cb65vwG/ab/xvhg8IYyp+c0utdEsdw7ochTRUowBPvQ4mw/REVHQUyoqEFDwkFK/0DwYdDoLpNpQks1JdM35SzUQ0FwD+FUYfWBvGr9iv6q+cHw6/ALgfyh90j/YfIC+qjywvzo+AUC9yKd6F3rV+L5AjPqIyGpR0sZwkMFTNJLQvxiVmLuKuVi10zDSVV53kooTEevQvBjUGcuiMlK4VWB3EWOUr5zQ/Rj2mxQBeNV49hj8Yr5I/PK9Or2CvqELf9D/e0iP8NOM0xJ9qPMReLEQdPMTeVV0TW5NVDeNZVV0zHrTUreVURKxU1eN1VEQ8JsTUBVSV1KR0itzUmyBURkPc1OO8dK7EdHW8dLM+Ut223tLDUS1Djaq8hFYs5B7shOfUBLBW7ER7UK3DOMwEAYy0rZgMVDNPNePHJFRmFU6NBE0N45k0X0ZVpgNa9FSi5FRGS01USpXjy4xKzbRKrbQM9HFJ1v1DQEm940oE9JBJAI3UBMf+tb5f0F/iXwRv7m8ACH96b8zPvs/YzwLf5M8W3wAo30rfPN8+34DfWt+U357FrC715qLFSzWUTA3judVNFfROhXRPLUNNUCpFdFDV4zVkFMcEhDMQqDa1JrWW4kyEREAUFB3CpCTvNL+2okuwlgIRUgC1hv51VhVWFf5/EIMOjyiPAKIfXI/m73CPCv+8h5aPOP8Ayo9c/+aP+IteL3gviiGOQtO7Ul1UpCTPFBRNVGp9VFQtxFWNc8RVVVPTOlYVVGSUHvycIFhmRVOSWG0khJQqWX3DsxZZdbSElKpYPURYFGXkhJTafJS47JdONeafAACvKq80rzav0A/iD9w/dq9IiK+aqZay4ayn1vNWPcTCrKTPzKc+T+irviJlVAK1oy5sRw69lnUmvZ5NlrKhMUy/XrVudS7iHKz02iYE5KVQXXZ+wjb8R86jrU+toy9PVbROBeNFtU5ldE29s31NTTMYtU3dNExlU1dMzUP1ZUvNQ5Usdx5SyEpdM5tuSt3jEUo9VJxUZ6VJZVM3LMfe00llQzoCTMSrTMd+xcbV9i1+z5DPAKrfPD8mP0g/Yj9sP34/kD8Aqj+8P94/8D8CTxRPvj9YPxAaeS51zt1WkrXk3+5F/0IV4OREU4zkxRTvJu2Os5FTDVQsv7Zyc0S3LyIQAGzv5n2O5caTnO+u7TaP0O8A4u/875ZfqF8y/8xfRv9w/6ACb4z/Dm+o+45DUtWj2RL8RFDM9w6SS9z/7vWuQi1YvKTNVg2zQMQHvppbl1iFE/xYPSRZtXPbE1kNs+BYtXOjWFoNs2AkBBlYNXPcZA8A3p/wk9aVlgWWD0B/Un9kf2DGD4h/mn8cH5aqE1dVA7XRZJSO/PRMVoUTDGqUZVWto49UlFVVJZNrDFV1U9F8ZJpUdVNbYVQ9UypUrVRTjQPbvlMNM4ZTVQNBU6rVowncRNPkFJsEVGaiTOQu1BQLYC8iwERUfKq0VERctA3kVNb81KHNUNWjaVAtlIy0+E9avZN0jEQLTy0joLy0Wz1OPVPaTT20TQ2z0xBNjQR8JDXc1NlLttWjeUs9UxpLhYRKVgXjZUp9lEo1dEmdRIocxDG8JFfML4ZDRJTwAFTPbs8QPyI/LE/Wn+if+p8ADK8erzCvQq9Ur2aveK+KrwCcr66vwK/Sr+SnXk9wQ761Fp+S906V5E+1hpZFVgKpUQzn1iNSfQPIXOQubVM9U0pTBWM3U92zFRK0FOG8RKzsR94VppMIXGRjUH5y43zvJl9AX7rvAOy/dl8Qz5JfNM+2X+Bf6l9AfM+OzzBviv+sz57CF8wU1W3kFNvsRFOkFNBTZl3jblTdtCyEalVVJNCMb17jNHc241hd465Y0qUkWS0G1oNZfQPYWBBlhEwHLiOE1NCkd24NHn0Ajg9wf9rfpH/+3xDvEh8070ju1f5zDHRVzH/G0pBMF2YGIvxVrSQUhIFVfQPNSIzkDlVdhIQUnFRaLRRULSMgVH0D6LQU1bFsZHvUREPU9A1TsiXj1cwX54JaUvWkUqw1VlbCtFGVE37MxEdSFFQPDCeGI1CVE17EhK0oFCTlT30DeDwkD2VPrUOo5IdWAsFNVQNrYU2VE/4UlJlM1SQaDLTdvJR9SwUElJR7kBSeQ+SlSZUTnkyXviV2EiFc3PSzII7zNJTFxJcGNQCOlY6dppW2lbad3q9oD3oPEIwPng+wD8IPSjWEzA/uDwAAHxIfJB82H0gfMk9sH76VWE6DrJWk9PpMtZROvWRlTt20Tx0mvtL+UC1z0XAMV45jvETMDPQyUyBdZvZD7Ofuxb6ypeTHviMABPRLYN61rrUWX8C/Ol/cvwDuvwDPGs+8L0bPUM9qzwQ/AHbPKD86P8TPNm9IYzazJCQh11xnlmNsZ+eCyszko+AshmXngjpWZSPKNN/2o2VYJeOVvGf+4i1ZVUMbHVlVs95Y7dPjaN7DBPRn/uK9JHcOdQ51rt/A0wC+3cbdxt+QT/LftEemT9BPECrhvnUmg8R0I9R/fuXufRK2kpEEh75iHKznHo8wj4BCiV5l1oNch/7lboVG0jC0fIcGssG8xIlRXeNF0DT3btOsh05jUK1jNFBKvWRPxUOTbP9Og04FRNVNtfRNpdMYFLS3TBJdlEwd1EwEgayU+6A+klvISr3TbkpV1Er99kI+Mmfs916VRpWOs0qtwxunSu3D60qllp6Vlp8AqJuunbafWAtWD2Afeh8kfwBWfzB/Sn9sf35/kH+qf9R/sOZ/+H+af6RkJ0uF48wCJJS6pBSL8K4VpiO8F3azauxUVNwUyHQkPFJ1lGTsFwayUfwX54IaUx2TVemEtLN8tHyEtEN8tAEMnLeuta7zRCemtV4lHrMAbC9+LYYvoLPGLTaf0C9qnwB8nw49jp8YP0I/ZD+uz8DLqHY1zvPsxLvsHLAE1C6pVMX0TFRKNFTFPFQ8pgxUrlbdNDzkl+xEChVYPfN6FEQA/DT7MA5itRhs1OjsNKxYFdRYJmVTJFhdJOxEulRHptUApt+434pPDL/GTzC/Qr9Uv8A270jj7kW+4/xHvuLjVqpFI58MVF4s1B0MVN7VVf1UVX3UVfWjHlWsVSS05KxUZbN1tOQ8rVRd4wVUbUPAnISK0IxU+8A+U4xU4zQkrlJmXeN1UjXU7MT7Ub3jhcPchI2ElGuAvvPslOdaTPSu5FR7UNVjNlyEtQFU9JgEZC9P7ZPHIU6dVIT0qxCe803F5JT0g75MTfREZJsQ3vPUZEaZS61mluKRSsXkrGTLVpxkcUlF1ElFpElF9DCcZHNg/sX+ovBKvW4uDQDOb+hv+m/Ef6bfyH8Kj9TfAN7fAO/y35zfDu8o7zrvZO8gHu9Y74LpHgVug0s1Zob1qk7DTn20T300UCWzw0pU9DgElMp0j/fyH4yHVm/SR1NlsyU09PU0xFW1NCR+NMRFJCQXnFQAs5BWJUYl5o/4jwqZDp8onwCiKaYvWJ+CnwwPlp8gD8KfIFQPZg/gn/KfhPQDtIR7gIoW0qGcVBYsrz6lnsNVZmUjqlUd9GSkklZlsy0FXLSVVw1jCHynbsPWJEQsWf1EWX2z91iUbVQkRGy8pCe8p57CvwA0T96tZk8Av6IftB9Wv9gfsOofdL9+tRbCo1dlU3QZV4XERET1VsUUrL++tWzeU9y0ZVUN0ytV3fStVA1juFTFE3NMVDqNVBXDA1SVNuYzzAReMVM1UzvwnsLvUuWkvIShcyzEQ8D+AzzEztRUmCrc9GGUBCnEVOV0x24Cq3dQvYRQ9aMO9OSzRU+dNE9t9KzHfuNNvcZqhgI5VDTZPGR3TC1kNUy1g7xs1EpLRdYu001KBZM6StWEfGSHJNesHtUmQoxJ/QRKDWOIAnRk3rRnXtXuPW7ddt+I2wCO30BPgu+k727vYE9yT4xPAIZPwE+qT9RP5k8YX4JPNF/AvuUu08zkczAmZV6ifk5S3aN47Odu8sWExVEtg2msZMWEhJK8hANTBZOtSjT0RVPFEyMs9PeVUgXEUgWTihSnZqNSAPVEbP9+/QZllv+w/7r/zP8A5v+Ab/r/pG+un8hvQg/sbwB2D/ifIn/chANg1iW2DTZC1ZG8JA88pI8ExBBV0oUDiewP/mIH5KR6V1r1Q+2EFF5YbYRYLRbWluIoWfWj/rSkxFhm/ROFWB3UpKT8Vw3UAJQXHiVuH+irjh2OH7gfWo9AbI/uHX6PoIvmpUaCgCQkbTSUhPNWNUOxVkUUWVZtJNyE7FVdpFWFY7FybC9+JR7SgFQNc0dtVDVDEVQ1Y9pThWPLolOdU1y0L/5it1KaHZRShQNJUi2UHKTbpOwnRoJg/CfOg1B9NFBmfbOHUIVWNmIaUBX0aU/txOzk4bzEeU5d1LVO9aRNnVNMTfXETGqFJEx1dEy1Y7RLVaPRXDRHPpNM1Eo81PFJkhXDgxzXb9I3FNeOIuoEFNU81NGkNDtA7j1m3xhLAB5NHl/4TwJf1K82Xwi/+q8APL8mvzC/Sr9Uv36/kL+qvxDEv2a1HkVGE0s9xGxXvqKpgXxX9lIyFDSnpJQcEmTEjqQHtmKUtFf2k1TMbSw8lAJT7ZPOUpXECnSUUdxUIPxXLmWmMwxnAKbFBmWO9Z7/QG9ab2Rvhm8AkG+qb0Tf1m9o33rfBH8GfyAoe67d/lXGc9wkhVz021BmBtJwU6V0/NSNVJ1TsQx8dx5DlHR3Vr3T6ZbkhFtX/cPQrHf2c1iSDdMhxHceQ1lN5kZijrVYFYNIvHTzV73TyQBEhxaFDoUejYYdbo/Y75qPgPzvDv/4HwohHv2GFfZSgsIMJEc89AMQ3lNEJH5WYtUkVjVk9I+e0jdVzXS1VNV0VDUzi1T9E1VIbHRrcNYy2DyXjiJqPJQzMlPtdOTUxVLFNGyfiH6VDoM8dG2E1JtQBtIAaixkyIxUhcSUT1C902sZUH0TyoRUYU81FLVOxTRO/RMlTtUzqG1N1TNITQ1D5kxFpA1M/cMgTI1U9LeepVYzpqQ0QUoFZMQ8RVykMVZEpGNJPYPQVKR3dK8AlqWWr6ivuq/cv7a/yL+ivwCcH64fwB96H9wf1r/4H4ofgCwv1h8gLwIvVCdOFdYyaKZcVDVMlSRcNU5VpE+iHTMTrJd2Mzx0jQxk/1VRHTNztFTjZJRAvFdE5vXOc1JdBETHvgJafMQE49BOE1ItZg5vIG8yb+TPAPbPANse3yjfSt/UP37f+D8ACk+k36bfuN9CT9Tf5tUGYjUVVJSP/NQNVAXvF+8QKeJm9X5T9HTrRO++fWblCqaTWJ10WJ30hO+W7RaPACiPQo9sX+7vkF+iX7RfLv9o0FNOWsOFRIRUA1fVjtIGwi3sh2ZTVeUzdFXWjSM4VTUEVWUzulQWDdOBVAUEVI2kNJfmMlWkdMRuTJQ1XHTxBASruVKFU4N8lEuUZBOqlMTdVESnjJRwZDQqKuQ1UO2TvsQkiLSXZsKtHNRkzk/NU2X8ZOWhTgXE5J/2lVaTTI0jiBI0dCgUp2YyWlQXLq12M21JTZOVSe2TTkntc4M8SXX0XKRDoAYVDoLVAHyvjq8wH0ofdC9eLwCPCo8ALI8+jyiPWo9sj26PeI+KjwCkj8aPaC/6fwSXNhX2vYZzIAzPHsXPcivIZlKQPMem4iF1TMeOA4SXTkIpBD9GxSpG41KN8x6cZPvExz4/AFAzxsVeP3A/gj+cPzavuD8A2j9srw5PkK8aT7SvNk9IT0jSr2xHvgIq5N/uAnGMRMnvBOf+sg6sR2ZSAFaAdZQs7w4T3E9W72jjBsLNAHTn9iMcX4ZVNl+w78LpZl8ACM+KXxzPxl848zb91l/oXyT6WWbiwnT/vpLuJG++Aqs6VeV0VdWzyMT0j4VU1bNYXG9ub4BjTrNTAt3EUmWUnGeGQ6xvvmXOw5bcJANRHWPM3Gdm4lJQ7GcOE/xn7vNOFTRO7QRtTp0jtU31s1BNNcNT80xllMzUMJwk1cQErXlMdBpLtWRKTQRKLMXUjHSeSTXDU4R3xqITZ0lt5OwEcQwfHh0eHQDWf+hzfu32jwCf8o+07+aPAMjv8u8E/xb/uO/C70T/Jv/AcP/i75T/3nUmnziYQU4qxfRP1aMXXASKXJe+kmmObJ/GoueUZENTHaNRUHxn/kMkBNCMZJkktDVhtJQuFDQEUv2W1p0CjuLhVDfOlf6dBq8Yr8IPAEyvTq9wr3qvHB8uH6ivyq9AZB9eTV5NxpXm85xkaxy/rC61VuJvVMUEVHVkVWo9E+Y0ZFi8ROdWTXSVV520V+0kWPW07EQTBpy0LVll5Jy3ZpOst14DAuxE02zHRlXWv+i/As+cL4CuLzjP0i/kL1bPMMuOQ1eKdXNVJDQVnMeGw6zM/la0RMJVfZODzMRKvMTJENzHjuKR7MeOIiBU1nUj6lN9k7M0tH1TUmXDRRzf/kKSpJRaxDRTIlKlBh6StswEgFzfVG7VZhKXjNRh7PQq7PSz6k/tNCxEAE9tI5iatNQ1rNTRTSW0JHQMrU3tE6hM/dRM5aPZVOTXvpNLZcPFbHRuPOSDEUqNZCTnDiMk52YSx0J8dUptxIz3VuXPchfEfwAelW7vgO+S7zxfTl+g/1pfAIz/dl+AX5JftF/eX8hf0l9QBG8ObyhrHlpBFFVM/ZMr+kyVtE79kzrk/56TYVC9Zs6VzjWmAsxS1fRanJRONAQyU32zC8xktdsUtKVE1G1S7RM4ABwEc5D+lX4Fdg+IA/afqA8Aug9Uf+YP8A8KH5x/Ph/Af8DSf2wfdh3uf3gfKo4ZUmjNFETVdJRVNATSUxXkEVRVJNwXrnLk7Bees6TEWT7EJ65yJFjtQ5ccL2wuJYbS3FgtU6FYndOrXFgtNFjNhFftE7gEbCdWsqVsL+61hi+4L0KfAFSf5i94n4qf/C8ePbaDZJSt0zw0kFb91FZVcxAlVi1T0Vw35lJIbDf/Qq3X3BSeVO1DZzy0LmKENPicP641V9INUw2kVVJVc6BEBGm8FDFUBKhDcOY9BoJJBAQTNHTcSVDdZIxkbhxHPnNPXTTVT+3UT61ztKzUUU4yPXRN7fS81BBN7bRsR7aGsvFLbbORS20jONbE9N5KZcOF1EQXSpYN475J7RNotEf/QlcqLOSrRLQotPSi3E/2wwCEt/ZPEFsWXyhfIm/kv/a/AAjPMm8szybP2F9iz1TPLs8gmM+qz2zPrs+w+CJcZ04z0GxnNkUOs5zUbIzU4VAq1XNWHHxYVATOxDTLYKzeo7xkPlN1IxrMZOuq7GSotGRx/GQ6VAQOIrwU8QR/ntVmkuOMByZ/ADh/Sn9kfwbvgH+ifzzv1n8AYO/if4Tvlu8gjwqJBoX+Q1YcBFNSBUO8XAQ0tDSb0FPNs1FUTUTUFFA1VcVEVUU7rlbVNCyXzKaFjkKVWI1k7IQsWdbtExhZbSPo3ISsWELNNFiVpNyE84C+gr18JwAGnX4vMJ/K/9z/jp8QO/b/VKCfMg9XzdOaxJRjJDQVJcSU4+yUodyXbjPsl7YOApNVBYNZVR0zH7YMpOdUvcOtVCUzZZQkr77ywGTUilTX1tIcEjSk41yv/jIzrBSjEP4yC8NRvcONdOQz0IZDnK/YrqUesyTUAVDV05xPtg0DM09ds8tOBUNMtU6VNE1t44ZN/TMjlU1VNEy9REwNVKQUprVL7eRLzdPaSu00SrRltvbjSc3TekmtNEloZTRct26jSq3jp0pt1AFK/UaGv5i/El9ML86/uM8Aes+ML5YvsC+qL8wvdi9ozwDqLxw/Fj84P/IvVD/uxYaCtci8FLp0RLlN1dO8tU61k69sFGtQ7dPgSVBlhLzUx8zUi9WurGQo6wB2E2TUOmSEE+wHrjOtUq3jd1K980C0ZBEA7ORD4J7fGH/K39Tf7t/40wCW1RbvIO9C78xPbu/wTwJfEKTvpu8IjzJfUQ0W1uXmZYI+UtlspFvQ9uUGs6wEzQIUpE4U94aPmIO+9e7DrIci/sNYvY/PhH6yn9yP7oUAjv0Ona7/wPO+/2hvem8MDwCeb7BvKgkmDU4P6IHMn+5Sa01W1dMM3JTPVWUjK5FVvZRV5eMM9JRzgNp+EppshGNUzdMqVKzdRFzUvlP9k4j85EFqbNQLNKTTTISdUgVTRWb0BDAUREtQVhLBbERrfFG9k0UcFA1R/ZON2MQ0o1C1Nu7jXBT8rU/9k3hPfbRPddROqnV0TiW0TT2kTf2TGGlN3WQE1EIE1OJLLbRYRCTzwFbyzEoVs3E0vywOY1S0N0nd5EldZPwXBF6z1BTwFC8uL0AvYi9cPwBuP1g/Ap8snz6fcC9Sn3SfAAafiJ+an8Sf1p94n/Kf5M+aJgLFFLSxTLWUJIT4yHwVtDfe0t7EP7ZSOFIK1QPKHEQw7Dces/w/3jUSLnJ1BBfekgiM1OPQNk8ASEu+1c7f4N+CT5RPNr+4TwBav9xPfr+QvxJftL9OX0BfpLLv7LQXdFdOotsEFFPa9OxxDPTwVP1TbFWsPYSkBFdW9aPKBHRArJRn9tJAWF1kWF2DEbb0VC9ZPXMTWbXUWLY9c6NYZSNhWLVTCAIUZNXcZzZlnvWe9T5vUG8AWm8M3x7fmG8KD1TfJgUG1ZQeE1wEVVQEE/xnvgKOtAx3VvL8HPS+VV2DgUIsdEU0dwb1Rn0Gsh7EBFvoUxWzsFP1s3l0f5iGfU7DHEQgUvWm1oKysLR/voPMdz5yk1C9A16KTBQoPBTl9H8GjSajTWq9Y2WUFAIchJ1MxVTEPIdmIoFMh07T5JRYShLtdEkFJHyEV/wVhI/25QAmo+SXvoVmgxwnxo/Yj2ovAOSf/p+o/5r/1P++//j/Cg8A7P8mDzgP8v9UD1YPeA+qn2lKDeRs9Uz1o/pMffRVTu10Ti20T/2jbFSkq/5QBdNwTExYpKTOtVI9szL81FBT/aM8CBTnflXGYqV0V36DdKRzUAAetc6v4K/yr/yvFr8guz6/AEi/ar/8H3a/IC8yL+S/Vi8A8L/iuXYtblXGM3xfHnOUXxr+okwsdMVVJRS8V17FbAbVFiIkWL1jlVh1JGzsV+5SHVkF0+BY1XQqdMRgFDQZdMTgJG/WxQA2b+jPCt+cP64/MN9i3+Q/EL5v4G/yYT5yI/xvDnUGskkOHHe+go8sd/6iHDx/CE5/YHtm8oYcFxbvkHsGsokupH9OootU7851fvKhCNx/7nXOMpOU7w6FPoMcj1b2orpMTcRMNSPmRIdiXiInVI9mhW7ywkkFEyFofI+OjQbznITrrI+2jQBm9Wb/eP9in4QPng8wb5IPAHxvZm94b1JvrG+eb9Bv4m+gDH+Wbyh/GqkGEsgsrL2IPK9OpR6y4FynJqOMFDrIpKd+pQayToynBkIVUxZdQ+VSxSOvrKfO47ynAB61lsNsH34fkB+iH0SPxh8AaI/qH4yPFi+wj8KPRC/mjxCIL4IvHJdOovsEzxbPKMPYxiW+I+zUblWNQ+RVAAUU7C8GRR6jDDd+z5DPoskSTqIbTDcGErh0N87PeD8A8s+MP44/UK/SP3Svhq8IS0RWQ2SkU4zfnt3+ogxMR7YOYoJVzYNGVZ3TDiRsRzaCnHxHztIsjEdec5QE796yCcR01bxPToIwFDznpoK0PIR+7E/+TxBTWH7tTuMkVBNPhVOsrOSrRU5tVE3d5E0VkwdKtOSlbFRGbF8OUitcdFvRSiWDekqtxEq9VjJOgmCsXw5Sq0kdtMxXAA51XvVG9X7NXv8QbyJvxM8Avm8wfxp//M/mzxDfMt9M3wDez0Df2s98347fwN+a2eblKs7i/kz092R0/Wx/fn9QkHP+dQ7zVBTK5HQutHdS9pI6xHduQuO0JKGsJAVp3HQ17Hc+hWYfEIsGEgHoJI8+hc7tXo9wg94D7O8Afo8g/6KPRP9W/+CPev+M/6AOnwibpvo7mB4y3dx0VTVTBfRTZaNzVN0EbJeoRlN8n+ZzV10T0JyUQsI8NLDMlMOQHrMkNA1Ztp0j2ljFI59YrbNIFViNQwTMlNMMR/aVbjUAbj2GP1ivyg/cD46vAB8SH1AMRwZF7gUeMo0EpFW8r7Q2RT6CPsyk/lW1A8BmXESFVW0EfBQQVQ1DbddslJ5UrbNYVLUDVSB0ROq0RLOsRHvEdEtFU1UEU50UrHSQPOSjWlIFNIznnsK2VISAWrz0Sfx0E1GFVFCt8zOXUD00HFQsUA3mFiMtTyWDGk+1BE7FVGwka9FNhVNsfCQMTTVU2UzFJJQk70vNQ45LzF0kdFTFSm2UvCQOSra987lJrfNnSTWDPFpExFfUJMdJlSRKNYMBvKTX9lWWU+xfns2mz7DPANLfbD+m33g/ij+kP24/uD8Ayj/kP/Y/EE8CT0RPLk9YS4g+s+zXJoL6/N8O5UbChwocVVCVI2+U5zbtrnUesqFMVJSzcEa1NrLZTJSjAkSUa3zndsP0d5bvqO+67wDE706PWI8K/xT/tl9A/9pfAOxfbv8Qb5r/pP+2/yiT9pKzKlINxOx0+FKdU3IKVJTwPLRx/Pd+I/ykexBa9vNWRWPnVlVTWkQULc2sBD5YzaOurJdOBdZGwgdZJbPUpJxRWAQtxGwE2IQHlgXOk5wPFq8AKK+6D3R/5g8YH6p/vH8+HarOUkSUdAOclMLMpH5W3KQ8Vs2z/Pykvuyn1i7COFWNUwD0pMZUqkUUVPVTVmyUHqwU6Kwst2ZSbFMlszRM5P5ibGTF7Bd+k3xkIlJlVlAGozRUw0AG4jj85AFUVFvKUOXzlVDNo16st9ZuUs5PRVNlvLT8TkIls5RsJ+aDfCcuw03tFDVM7URM5fPVSzW0rCcKflLAdMRqxCfOk+QnRsUCFrNJ9XT0L0ZFHjUePXbFAJbPOD9SP1xPXk9IT1JPFK8Arj9Yr1KvdK9er4ivOq+8r6Amr8Cvyql+Td4jTTVjOaVORcRPRQSstIhMJPqIvEcu5ebydQRUa+BuE1NCVVNK7E/mFW7lZlJchOQLKFLtdFJVVi5dLuVGXQBeX9jvgl+kX6ZfwF9Sz/xfAHbPiM8Kb6zPnv9Ib9LJxqPUtISztYNsZPUkVHBTtJ0kHNSPnGQMVdXDh8SkZx4SdbRvLgUGwl5YWhXjy9xkIVndhFllc8MAWW3WpiNsB8YS81cC3cPJZHeWD0B/Un+Mf/7fAJB/wn8070bvKBvW1R6DhARlR1zkBfR37tKAVh3D1UD8dO4chLI0hHZVZsWTOlXtlIwUyFQl1liuFR4znGTcU43DpnSEM25TFVSEtABTzeR8ZDWSDFRLDNQVUjVWtsK1pzTEcmRkOlHFEwPYLCdGtd6SUlDdox1QanUkTxUDaFQkAE/lo8uYThVUTs0knERYTWqFA/c0lJU0lDVM/USq9JR93JQiJDSv7KRYapSU/NQkp9wkXEnVFADUJ+4lviV2IxS085AeNRY1ALadzp/gn+qfBL+eD7APwg8A9K/WD8gP4q8MH/YPQB8KH4A0H14fIB9yEW4FnmOMRDppTCW2DgNOpWM+T9XDNRdMJIpEJBxRhYQkJDS7sLbCd/wU51J9RHSEUU5shw715oNS3cOZJFQVYHS0LgzUBXS0C8BetQDOv0hfWl8Ez6YvIM/KL1zPAO4vaM8SPyQ/ts9IP8LPZD9Mfj8/kBlSrUTURPoEVCtzU80kU0XUVKXUTIQrblUFM+Q01HdM38ZliJ7j1G9mY1ltBIzffrNYCgUzBKTU02TnztXG39jfAPLfjE8W71Dvwk/UT2blZuUUzn0m01cF81WE75bvqGMSfkLAHIdeAkYsjz6PUI9kYoEm8ntsj+5ix1KlY1GOjI+GJQYytOwUcLSPVMaNfkJg3BQq3BTqhPeo9oWW/S4DTXXTcSSUEKFN3dTE/9b9joLILARxRUpFBEoVhAQHBoNJPSQBSZVmVlOUn04Fpp9QD2IBAF4Ndg+IDzJ/RH9Wf3gfch8AdH+OH4B/mn+8f75/2H/yf6AUj54VHnobsA5zTIUj+gFMFbTMF5Yz3BdeU0T3ZuJF50z0WgQvFi0Ogg2UVBXbnDSnNPRvRC9WLzjzAMa1diWOhYYt/r3+v7gv0i8AbJ/2LwA/Kj+0ny4/WD/qn0iEP249JvL7lDcOgm0k9LTLgK4yU7Q00lMlc1GQxDdmgtM4vlNW9TSk5D6srEeekiRYreRYxZMWrVklgy1Z1WRZ7eRYVtVjn1iltFgF8xV01AnRrEcG8qXsp2ZP4NN2TwCgTzK/rE9Wv2i/er9k5wZfaBhT1qNMtNMsVJBW1WOtTzRUEFYlVFUF84VavORKRFQQVX3j13xU255UfeNnVB2zMFSqFWRTpdOzvIR9vDRFaLyH/rMU1KA0JGlSlaRZUpUmXgK2UaXjfgyktUkElBFM9NpQdSOl2ARvFmWuIoBPhSMaT1odtE6tE0xOFWRNrRRi3MQMVGfOs/TE70t107ORS51UtBTaSlUDakYsBBFKpfQUB57jSX3jW1dJJfOrSa0TLIxkAbfMb95v8G9iDxx/Bo/I3wAqj9TfHo8I7+rfHO8W70jvABLvbO9+72Dvou+s70aNPlNlTLXkTSVm7lLxTyUEgnz04ZzE41B2KsNQliLMtsRUMlNVk1BTvRRTkqWkU2Vk5ISlNKeWsjcCpDQKPCSzIPaPCJt+L5AvAEqf3P9un3ifkp8kD8afSA8AWg/0n/afEK+KD7QHfvVOsstTUq0TvESnHrLQU1rNtFRt089UxfNM3DQrx1U9kz6EpK6Er5alRpayl1glJKyndqIYFEQh6sSv1qW+o/Q0vQS37qUAXk0WvR6/wB9Kv+Qf9h+Iv9jySe5NdqKYVw1DYVeyxTMjvL+W4k1WPZMOVsy0z1XdE5PcNFcMFEseVaXz1QTHNmJlZKQ1LoRU+OQEwFN1hIxUoVG8h5YjTMc201INQzGYPKQroK4yw1FtVKwER2yEz94So1DF82xQXQNVNnyFUC1kT33UT83D26xOrfNITl0D5k02tdOBTe3zIE21ZOzka15MbTRLpfOFS03TtSsE1NGMZHdKvcRKLGVUVNRsSbXzOkTXNmJLtUn1JEpN1PQ06xzUAJPQft+Q047Vpt+437rvTE8AVk9oT3pPlE9GT6BPsk/cTwDGTwhf8k8kXz5fUF/CQXZrmUuVtPTkvU0tVNTFT1ZN02tQPZPeLDRTjIQ1x7T0OmTErFKtJKyHtE79NmLlpISxUi1TeAVStRNAfPfO9QaVlv8QmwCu9b7/QJ/i/wQPlm8QD7pvAMxvXg9oD4IPFH+mDwivmg4FF/wka1TEY/DOJeYNfqOBVN3EbK/2AxwXFrVmgh5mnKSSWL2EvKQsWSXUbVkVE95YPUOhWGVjS15YXXRY7XQ8JLj8pwCWFZYfqB+6H1yPbo/gH5KPgBQvlrWOvaa/uL9iL3ylVVqdY4LktEVV5cRVXaPV0xzEmlykY5R0LFS03WTMJLFc9HlThYND1VNN0wskxNM0pJ1SGu1jZhxkLlK19p6jbGTYe8AekyxkD1EtU9hQ0vV0UKVWjkIolMTlT2oFZE9t1E+t86hONcQtTp1j4k0txE0tRHQ0K6FMnWNCJKTinDcmcksnS83DzLQ3poIF9DWBSc2k7DVE106DVNcmcqcEZN+WshcMT47fMEvO38BPALpPLF9WXyC/+q80v+avCL8AGr9kv2a/sL+Kv7y/5r0+pSiW0+znLkNORTRPBfY2NYQW9d5iVERsM/9F9g4TU9bdsxhTNXPndPSnUlZt029SrfM4ZMQMhPcAJm84Y471RmW29bb9Zm1ubwB4YwbzJNemb9BvUt/cb3bfAIjfAn+s3y5/SH+6D8wPPvUA5g/4A95TBBdO8xQXdlMkHwA2H0gTvjNUFxYTZB92H4gTACaPOI9Kj+zv/u+Ij6qJFv9UQP+yj1e185pMJGNMJybeAuNW9XR0JE9sJ9aiKdF8L44q5Yx0raQvti8oyCPeBVZiHHSU4+QnTnJBafQvBj1OxcZz9MTc3JRVpaxUbkw0OETEATQ0tZxUNDOkVMtO3XNMmpxVTY3Thk1NJBSkwmIspGKUNBvALkKiS23TWzRLbfPaSlVjfFSksyVKFeTkNHVJhWNARUm9o0p8r46l5uLwBEcAFk/ArzJBXh02TdavkB+iHwC0H+a/yB/av+wf1h/4HxovADQv/h9IL1IvjCeGFXZVTvJtxaw0sUxNc7lNVWNLvE61o6+kV3Zi4EzMBMNfhSMd3F/uVY7FVpMEZwomo1LdkxWElJPQvs84bwBKae7PCN96bzTfxj9A3+o/AJTfDk8gT6LfRE/G31B/akk0FmV+Im0sBNtS/fZuElvSU4UTUVQ1w9Es59b+MsRVdaRWbfPKVlLdczzk507jWN2TlZTkm/xYTRMqWW2UhOTaGtR0nQxUWlitpJTkq+ASbvK6zOee4qXE79bv6O8Ail+cXzb/wF/SX1z/toVewpGYdPfmjd7yjpT3pjIQtKT3/kNVbUNZVX1TEFrURNcs5J5UlcNn3P8Y7v3+kxzkD1NdZBQPJg1UriOsNIBsREnUxBNUD7RmDf7yAwx0g0+lpE8wfVSUD6YNJkLGTIV0VHSl77QkkdQP1mNKFYMoBPQHVkJnBBd2pV6lHh8wGwCupa6vUB9qH4QfHo+AL5q/ADyPXo8wj3KPjI9+j8CPoo8A5I+uj6iPCp8kl6YlRqPcBEO6TBWELM8+zSZCVoQ0LcqcND5SlTPObMcmAtlRfMf28hpTbUPpUgqd47WUlH6kx57zbMTbMADWxV41XjXWzX4/kDOOP6A/ALI/XK/eP4Cv+j+kr7avME9AWk/sr97f6N/62dYiu2zMA7BTdWYm7zjjfsNE535SjSC0VJNXFcT8T+ZyL81Z5XMfWS0UlLS1WCo1A3MkVC1s5OBEX1ZVAFZVZlW25W5fgF8qzzzPtl0gtl9wz+JfbP+e4iWE/3Zis15WBTSU9M9VFYORtVWd41U85BxVZaPi1VRlVFQVg3H8xDpUrMWkDDS+U/WDiES0UJok1BhEtOBSZVSkRHNmlJQuUv2mJgLBUdUj1YsEpFMspBw0BONQYo3kUNUm1gPcJABQrfRVT6W0TzUETsXETm1ENU0Vg4HEJBxNTZZu8q1a7NT6S3VjnhSEQTVLJTRKZeN3Sn3kPJRrwkkFY2ikdDdJlWRGFBSQSZ30vHfWIuvMfwDef/B/Conej/iPKp+079bvAPjv6u8M/x7/yO8y/0z/Zv+AeP+a/6z/jv0+n1CTHpK9LU1Vo8BO9VRPtUSs1AnD5CfWksiMlxaCMzAGPWwG45xkH1MVY+VSzSQSXNR3PDd241Kdpm41Xj8gcDserzCvQq9k1PFsp+YFAOYNdq8YH6KvPB9OH9ivch8Q/K9uT5AbZsIDlJSTkL5iWaE8v066r1TNtFVVEzOmVc3GBoKSVkV09FRtl5zECli1c3xYJTTWLCQsWUV0WRXj91hsdbQsJGxYLRMkWBWkAmTEwwzH7r8AzxLPHM/GL4BQz4LPXM/2L+hbVlUGgnIqjLQ2DDTzLGSfxM+2ctXc3MShRGRlTGQpVUpVpFSdE6kE1wZzVA10tVQVU8uUZJVTtXNc0lQEJTzfPjNSPVM8UmrNYwWURM0MpJdRvSNhYHzfjtVmA3SUQVA9U20MlNSrT1UTRk/19mzG1RZi9U3FA45NvSO1MGxEzlx0b0wVVExmFWOVSwV0/NTeSs1j2YWEdy4S1Ent03pJaO00POeWQ0llkxFKZXQBSqVGBoVu7Ybt9n2O/8D/ABqfPF9OX4BfYl+sX55fwF8Aql/kX+Zf2F8CbxRvzo8oY9h+5WZ1DjJzTJ0TeU3WPWN9Tg00Tz1jTVBqFYPB9GQ1rBSnUbVzsxxSReTEZABT7dNKhtwUQFM1Bl5zNLcOMoMKNLRLNLQbfAfunZYFBq0Arg/AC0avWK+Cfwwfpn8oHwBaH9x/Xh+AHxKPpB+WHyC7Vh4yVVK9Y7x8BDSklNOxU3VEBNSxVLQvVQrFc8TsxDx0v74zjLfGtajWszwnHuNZhePq1LSwmqS0b2wkKFhd5IwkxQicJ44lrlKolC+mLdYtRp+A4C8KP4Sfjs2OzZbFrjKjAKTHFiW2xVY/0MOmQ3Q3FoK1V2y0Hnw05VQ1lFRavbN1LKQ8VOXDBVS1tVOF44p0hFFT7cRTLLXExBSuUuXDdcQXjrMWTNTDUT1jjcR0GwBOsk0eNITnUF2UlNR7FAShRKTXHiO012azTo1zYtVOPWRNnROZBLQ5TSZNs75MXTQctP78105DrAznvmKMSuXDNVTkxxFJXSTMRw7SStxP7kWG0wBk73bviO+a71xvPm84bwLPAAzPHs/ov7JfTM8+z3DPas8ArM+mz4DPys9kb3Zl/vOEZI253NS8Tl0EnGeusr8UrGf+gqgcBDh0p2alvmKBTNxnTgXubWYF5hIrBREAfA8mfzh/Sn/ED9YP+A+SfwCcf0bvyH9q73zv/n+g7zqPELTvRo9Yg5aSU2SPdoUGA6pMpVQ9BFUNlFW1szqqbDSspIQelJSTXJQg1Vi9NFg1k/z0hC9Z2v2UWeUT7lgt47JYKp00WL3jGcyFVz3UFJ8AHp02n7Av6v9snw4PcJ+SmQiWnyg7/oKY1J/mn2Az/tJVDmQ0zXQ0kSz0VRynVsay4lQtlFR9ZFQ9JLVUheRT9dO+U+3DiCrUNFDsBBh0hOHcN4bii2ZSdXMwlNSr4OZCwZVRtTOLzNRTFEdOsuUqpGShRERrzKQ01KdO81jkr/alhuLmTc2zgSTUkRwUvya1xrKiNLdOstU1SsVESnVzIEq1NHy0UXHMR95jXLSMXLQsVLRLp0r98/CUt04iF6S/ALa1xrXGvWYt3r+IL5ovrC8A3s+wz9rPzC/OLxg/4i8MP2DuLxA/Mj+EP8ayIku1kyXFdGSxHNduMriUbwYTEHQUQxCmM9zUOnSn5mVu1bZ2IkFTtZMVU00UUigt1JTX/vJA/GQTjKSL4AC238jTTkXW3d7d9t8I7yLvALxPTu9Y74rvBF+O76jvOl+g3O9OX+Dv8un2YtuUpFNafITQhNRPVHVz0CykIUws956FngOkhD5EB54zFFz3VlNYZTMtdPfOhUYCBaPMhGCU/6b11vUenzCTANb11v8AD4pvnG9ODb5v0G9aqp9X7TOaV3WDYXQHaq5i06yEkIQET1Z1c1sQVnUj0VVN9FVVU6tZVX3UVdXT1yT0no1U1dNnVH2GbjOkVMDIVKeeVa6zU1V0HBSgUtZVU2lSdYMxjNT7UVSVrj5SR8zUE1SE2kTUW6VQjUNuUHUzONQ0WwFQzfOcT92ET+1Dq7RObdROjURNFVOG2U39hDSExkxlU2dMsBXkDNf+cyy03kq1k4VYRLQbIO5C1ElF835ktwqOU0ntE6sULyYvOCu2tQBOL2Avei8UnyafOJ9qP0yfAF6fgD9qn4Sffp+Yn7Kf3J9g7p8ArxKpnjU+gshL7TNturQ8+E61s+pPXRYCtlLgzKSroOY1Vt1uc+QELU6EdDpTFVMWHEcGkluxUtWTeFK9Q0IMFECLUJ5FxtVWT2hDPoLofE8Ahk+YT6JBxkWuT8hP4k98vwAWX6C/sr9EX0ZfWF/ivzQUFMNw1rIX/DRtlF+mVRb1Wg7S0ST0blWVFFVV07FY1F+uZY6yJFjV05dNWG0DE1nVBHT0DZzEtdxs9J9k9FxYrQMVAVitxOxnXmXG9cb/cG+CbwAc3y7fsG9S3+Rv7m3uZX4Sq49X5bNXnNQXhNTVhVZVs5Ikd5YFNnVuAoNtVdWTSFVF8w5VrdSWvFScVK0DZdQPtlKwpVPts3kMRzYSCxRE1QokxJ0kFGccFw61HoMstKl+1HdGI1HVk9h0FKNaDIRs/HQoUAW0T6VDq4BPNSRPDdROPYNIaFylNIfWAgw8hKhMJXTC5OTvXIdmE2yPXoIRSkqtFEk9g2iUj7aDSWVDBSWcNKLUl0YlNi9IK7ayAQbsj2YvCJ+6/8z/3v8YrwDanwwPBg/4/yIPTA9mD2APwPL/pA+OP6AzvhVWcvdMoH0EVK9mrT4VRtLjbERXFsSkyFLl0y4ER6alFk1ajnKjvHRrUsXDNdSvABYV7q8Av4JPtB+mTU6/6B8Aar8ML7a1jr84L8K/XC9uL6Dou+a/EM8izzTM8ETEcZJMxPFUz+4yWmzHBuI81Velg8v8xD40ZLBYYBX0nMd286zP7jJKWC0jBQSUxNPUz+bP+M8S36w/AD7fYN/iP/Q/7m3+PZbVxsKlVUxkFRR/tlJAdMT+UVV9dNTXhlJKZEQQVH+anpJYbHQgVPUEjHSziizke0QURZR/ttNsFFqmzKQiUq0WRiK2NLSAbNR3rvIRUTUTzFDFwy2VBIRhUN2DKixU+wBQpu+447ZzLITO1ORs3OShCNzndkPs5y6yjkSkGrVLzRPAxIRqSsXUSkrFw7U89Gcs/3Yix5yFBUqNM7yEB96Fbv12/4j7AJ7/sP9yD1RvZm+QD0pvnG8Alm+ob7pv3G/mb6Cf+m80f9Dub0hzJuMkZUwVg/pMaj1kTo0z/FRU8U/dgy2K9HT+UJ0zcJQX3kUKjjLMzKQynKfGdS7l7rJR2VQXviWGQjfsRAzcrwiGH5gThkLnpB+uHTa9zh0ARr/4HxIvrI8uL9CP4o98LwB+L5Av8rnuvdalvi84z0rBGp5S0IxETlXVVGTPdsVUnjU2o1iVE5W8xPy0xNMvWZXGnjLglMSjWFY9Y2FY7bMZJDTgLEQJv4w3xsKlFKd2NY49lj8AwDsG38A/yj+Mr56vAEtuUiuYV80jY8ykE0RH5tJNjpyUTVYFhJyVVT1jS5FVNURV1eTU1NOkRMOaVM2kBOfGg8x0vlNCHXOIJO9mMzzn5oJmTOe0BpX24sFMhHxRxcNFjHTvPmKhUP0G1nOM5PytTx1zeE89NE/d5E6qJeROBfRNDXN97AQY1U1tNEx1xEztE+JL0A30JGTTAG5SyBT0cUqIZfQc9x4TSVVUzFdmo0kaZRRKtUOrStUk9F8ObwCI/yppRn8Yf+rP/M/WzwjfANLPRN9W3xDfct+M337foN8AQn/U374PMMlk9BPA5g/4A0o+kmmcdN4MF4ZCxzyEMTokHzYVBpI3U5XErERT41I9pGQUdVQUM3S0AQaE5FuAFo8ojzqPvB9mjwCIj4KPJP+2j8CP6o9s//aPAJD/Ep+0/x6driVGw1wXblKb2FI9w1FT/aS0REs1VN3kVG1TaFUdxIREC1dWlVPKDDeunSY9zpXGdvIWWRUU5J/+AhtYAj1D1QxHhjUWrYY9jjVerQBmr1Cv6g8UH4avOB8CQS4VSjbSjSwUU9SnxsLR5KeoZuP0p0azVT3DgQy0RWgUvya9llIqlEToUw2DJbDkdHlUv/4y1Wy/nkMK9PToLPSylL+mv7izFsIbXlC10yhQrXTUv+a/TPiz/jJlTbXE/LSdHMSZQhzPnvInSxVUrNRdLUoNgwBKrfOnVM9mzwB4w55VltWexf5foMMeZR5lADZv6N+y33Q/lj+IP6I/tD8Azj/oP+I/BE/uP2g/Mk8cT1AeT0hLZnUWwv4M5PcU79gm5b61nlLgUM2Tb1EsdQTk9FdSpcPKXO+mwq06/BQVU0Xj1/z0oRKEtGeU525CCAyH3kW25QDeRa51HiU+j1CPYo+cVyb/ADD/Sv/cX3b1Vv8Ib4r/LG+Arv9Qb2JvRGTr8FadPsNTqs2T75xkb3yU8MwUalFV3ZQsD25SWlwUzTykyz5YFcOuXAemwipZst10Wa20jASLWHVDSAZcBAFYfZREF74FPn0urQDeDyAfgn8sH6Z/uH/Kf5wHqFYfaBveqn6UFD48BPxavGTAtBSDVR10VRXDqw5V/RRUzZOP1BRYqVQVJLwU6nzkswwEe4r8FEUEBA1MtFvgbnKQluxEWlL91FLd5g5ittqcVIBEZEdRZZMDUdrNJFCN45VQbXNgUKr9ZFAdJE8tJE+VxE+2/VOUTuXjLk41xE0qHQRNRWMHlCSlrCcOAkvrS/1TdCw3zgK8lESLYUqVkwiExHPA3hJgTUnNAzxJHQQENND8JQAUPyY/oMumxbbPYD9KTwyvABavKK8SrzyvXq9wr4qvnK8Apq/Ar9KvBK/mr/ivkknmk1YUxP5M9ZRO3SRPjeNVFfSEijTk/sS0csTntKaFzgLMrIQyU+XjTmVT/VM0jIf+ot1SRePTp1LVRPT0OLSEDFIAbVa25a6zrOfeStPv3e+HXwAB/7tfxV9nz3nPA2+dzxdvgDlv089Fb8/8dm3u9c7y2TT89z4izwQETVQFBLwUoUokDzYPSAtG4pfsZP6tWG3TLFmNhFlt09xWhAShWM0DXJQEFZTUi9xXBcO6pA++BdaSqgDMD2Z/kH8i75x/Ru9Y79p/VJwHdpKYrARVrAQVDIdqnoNWZQNPlBQOVnUUxVU945M8j06FJsKeVFadA2dU9URUrcRTLYRQfI8+IxRfzvJpHFQxjGRQ4/C+j9CD9pIRFMTcZCRbpVD102xQrcM29IRUw0DGg0/l9E8N5E6FFKy8RZQkhU0tUyMslKhhTE3UTJdes1SUNEsFw2vaSi0kSmUjJUqlEwO1ScUUjJfuJQY1RvPkJQFKTZS8n8af2JNGNe6d9p8AoA+yrwy/tg/ID6oP9A/2DwDgD/IPTB8uH2Afeh+cH4YdEq6DSyWU/PT6RLe2Rf6FSMZN/iP8tMfkTw7iMJS3bAZVrsIWU+3D51KVA2mxHNfmcjfsRApSHcYA7rXete61XlX+vxDPKs/ELwA+z1jPgsFez4jPss80P0Y/IMDPaj/0z44/oDgZhG+W421T5SPSU5UDcVTdJJbs5G5VTTPmXN/2Qj40POdGk1jlI7JYPSSk1LCb0L6TpNe+kp9YpYRYCh0zBPRk0Xzn7tXe3/DTAF5/EO+qT7xPPu/gT/JPdO8A7n2W5QaNru0+syyP1uWeQoEQ5O/25V7ya499htZCQwiMhy71XvKgpI+2j2D/cvES1pLa5I8+Eij8jw6VbtIjrE4d9CSX/kJlNJ9GlWruM0vF9Ev1EytLFVRUbJf+QgVMBKuMlFwsBAE3LAcWBV6DrJ9WD2gDdg8A8J+yH0QfRn9Yf1IffH92fwCIf5p/xH+2f5gf+n/sfw6PACCP6n8sv9YdTrXeIzRki/AkZrWeQnB0t3aSWIS/9lIFUJS0PqS3vjU+k7Q3xrUAZi94L4ovnCeeLR7PyC/aLwB8nwY/oJ8iP7Sf1p9YP3I/AAyv/s1+Pf6FBiMk3zbd9hLby1T100xVvdPFVZQlBLTkz0RUQHTf/kKVmrTU/ExEKlklRsZy2AVY9RObTEdmA7TUy9j21QDm3/jTjk3GT9BPAl9Mv3a/UHjrdu+A654imjRUYzRUGSM8V97ijlY91LznlqNtVR1zkVV9M1dVTZNZHnxX9tKcVL3TZfzvjA71xnKIU12mvlV+U1IqRURSfTNnzFQwVKQD0LZG8sFR9ROLUb3TRUQEb26yo4T39vOE9Pw8ZKuTTyX0T9X0Tl2ETrbd495NPYN9TeUTGJVNFVRMXdRM7cQcdIGYFHTLEH6yxUrlNDTUDiVKJaO5HAdWki4sB0bV2jaCPexkr0ots/BKAAV2Zg8Ifxp/PI/O3+Df8t8ABO8W7yjvOu9M717vcO+C70CU76bvuO/K70yPJttLRfMDsUxF1PzE6xCW9T7z/B+UDiWeIjoElK4kJ54iSlVTdUM1tFQTTMTh5FRrrFLN83MElD5SpdREBJdusuMMl6b1poroPJ8ATp9on3qR/v94n5KfNA/mnwBYD2oP9J+ODzCvmjmeDfYSRfsslBdUJ1atvtLNrFTZS3SnniJqVUUD5FVErYTktM2cp261RgIktKdsNkW+0i1ZFQMRWS2zbeDspKNY3fNeWK0DAxdY7cRkT3ZPiEsmv0C/gOIf9B9+vxgvKi+cv+5ijywsV6YSFVe109Hcty5CK0xWHcMMLBVV9VRkVJtDVf0zClVdRJxUmjbcNGFUrYMoVEUExIRrsFOtA3fEhEBTvQNVCaRU0+QEm8Q0ZQSUoS70hMvwHkNEpHpEBETaFJQPfATWULXToVC0JfZ2AiZENOFPnYRP1gUTC0/NVE69AzlO1qUT1U2lE3UE1PdMahVkTBUDMZw01UtFAy10lGQXSx3DvJxnFgMKzGSVVNROVN9m33jT5m8AAH+q37Tf1u9oT3pPjE+WRQBGA5xPvk+gT7JP9E8GX+BPgBJfPF9OX2Bf4u/05y7C/gaM1PNMVUSUNRz35gMs/5YemlVSFfPIVPd+I1OqxaM6XMQV9CTjXKShFGzHzrIz5FQItITb8A6fACCfMpnW9db9Xp9wnyIPLA8Axm/Yb0oP/G+GDyB/Mn+sD6C+Db4K4w/FhgYS61z0alp8pOzEJGhVbRRVDdQ1Vv2jynQkPlf9BMQUBT6MFK5UH2YV7sN0F26jhVg1RFj1JKy3DrXOsqOApBcWv8gbZo/QE8YVvgKJtVfNe/3EdLpWVXN5rVZNczdWBXRVxaO6agzEfpwkM4yk/FStY8vCVI2EVDX0tCQaVLINZFPFFETEaFOtYzK2/FT6Uu1jxFJ9I4wZUt1WfiIcUl1mRjOMxDVrVGQ1fGT+UD30xFRrkFD9o1q8xCRQhfNrw08N1E99I+xOFcOrhU5dpE411E4NFE6WBXNGT1VkT42WblI4ZsTEPFD9VFQ0NlAdlClQ7TTExCz0lCocpxalABalDqU+rXbDVK9W8wSndq8ACKO+xZavwMP+lbavyK/aqQDmle6t3q/wr+qR9pUuvSa/AFC/Yr90v4a/mLvule6dpr8AuL/Kv+S/9r8QzwrJBs8YzwAqz2zPfs+Qz6LPVM+uz9jPAOrPvM/2zyDfMt9E31bfaN9Aet+M357fsN/C3wykPszfAO7fAO8S7yTvNu9I71rvbO8Afu+Q76LvtO/G79jv6u/U3wDuleaVbqVGr1ij/pXe1aYSk0VQFYSkpFSEl84SYFhMN76TlJRzUAUTe1w0VYF0lIcE1IyUlJNMNFuZUB1Dn1BFI6WElFWqbKSwVDS2BNS8XDRbwVDFI8hQjRPOBKTV0uSU2Ayk3gSk4lCqTXPnxPTvpKT09JT6VsRUAFGlEwVUdAk0N6wGY3RkHFHNEyAMdCaqZGQqPGQxDHQ2dGQ8qoxkQGR0R9QESzxkUaoMdFZkZFp8BGBcZGesXJe2YnJRbVN4dGR8qoxkgFQEhVyUi3wEkKpUZJUkNJpEZJ9kdKeqZGSqfASwDHS2dGS8apxkwVRkxWRkylEFBAlR9SRclNtEZ15tjmUGdWxudUZi/1EFIwNSNURqjHQQPJQVhHQZUgUDDR4slCRSJaQMNyZlxiKtOAw0PlKtY0IcZEelUhWEUvWEFDRYNGRcqiRkY4R0aUQkbTQkcpoENHU0ZHxSnfQUNIhUNJe2YpLkVJhEJJ0UZ6qm8qc0ZKyUJLEENLWqfHS77FTATJTHNGTMqox00EyU10Qk3Yx04JqEJOV8dOtSNQQ8lPVYDCQrkFYSAFNVBFNdBLFTHUQEZ25SGFNVQx21Uw2DI2Q0KVMFAy5hU6Wk/FdO84w0Q1Otc01IDJROU7WUZDRZnDRLXlNFQ2EUl6YCbAxkq3NTTXN3hDR9HJSCahSUiIQ0jew0kVOl81WXnHSaHJSiFJSo/DRVrNQ0sQRktfw0vNQ0tcFcNMWUdMtTVRPQmgRk1Zx02lPFVFw05RqENO2URPBTBXQklaxEswBUVQSsdAhUHTMNMVQFZPyHrgIgVN2UrHQzKFSdNPxENVTllAxUrUAElENUtQRUPRNP2vxEVTRUWFR9Y15UUp1jYax1VFRv9IRzNFS1eKR0fHRUgVQFc4aZVB0U9ISTVD1EpHScagSUo0xUp6R0rFTdJFb8RLVUpZO87FTBFFTVxLRUywxU0PxE1VQUpUTkhOLEVOekd45j5EQ19TRU+AxUAFXVFMSErQq0dBBVBXMW3IQcWsyEHtSEI1WVNFU9E1Ev1Ie2g8yEPtSEQ8SEVUrMhE7UhFOkZFmsZE1fbGRjVa12RpJstHQzcFX9BNyEfFWlVLxkU4dVLURsZJOkZJk8dDOdVVWUhGSmVdX0tHTVsIRkttyEvLR0wFVShURVxZRcdNGUdNVsdNXajHTghGTmBHToVaYFA+5VPQTEhPrUdP5WhGQGVnVkVn1kVtWDbROshBlWPRMfVo00qqyEKRyELwyEM/x0OplWTfQMhENWxTQchE9aJIRTXIRYVuU0Vu00pVblBFYNdISEcSyEeZVWFURWHURWJUSUhIyqBISQjISXlISchIShaoyEp5SErISEsVZtRLVWbXO6BITAVl0TxqqshM2EhNGMhNcMlNqWHITfVi00VjU0fITuqkyU9VSU+xyE/wSUBTVXdWRXHQMOVw2EhJRTGlf9FJSUI4SUKoyUyy5XpaRXJSSklD5XWjUkV8UTSVdVVFdNJG1XLQNXV70DW1d1VGr8lGeMlG7clHJX/QRVV/1TfNyUgvyUhwSkK4tXNURXPURXRUQMpC2hLKSoV+VUV1UUXKRrt1cdM71UpMFXhUSmBKTLVw00pKTVhJTaVqSU3lfN8+UEpOvslNPvV81EhJT6tKQAWLY9AwRYbXMKWG00WFYVExVY9RRY/RRYNWNrIlgdVFgdMy1YRXMNMyS0OVhN9Fy/ZrVWtQJGchMctMOgPqXWlcYTjIQDt1YNRESH7nUOYyR3zmUmJlIOVRU0DFSgfFeuIlUyRGT8PES3bDR/PERVR+w0EYxE22Qko+wkRWssNDXkFLsQFgK4bBQBgbwHbgUeBe6DhPe2k/z0a+hP/QRPvQMLT/W01U5NxE799E3N82VNqjVkTAUUTD0DFOTEtFVL1TRLxURKpSRKfUPbMUoFA75JrUNgSVp9lEl9U6hI1TRIHTOr/UdNREe9BEfVpEbapSRGbXM6Rp2T6kWqPURFxTRFxRREvQOrVURNVETtdEONpEMVpLVDxQMhpNTXQj0DlDVCnZOKzNRKQ82ktNWxRB307NeWgixEhQREAOXWHrMU745jLOcW5X5jRO8AVu2uw2Tvfu+Q73Lh9nOs5wCm77jrvu/I404D5O/m7/jjAPbvGP8i/zT/Zv9Q//LpntUAnv1u/8D/0v/k/3b9</prop>
			</obj>
			<obj name="Protocol" class="HTCProtocol" version="1">
				<prop name="Created">2013-02-28T11:57:09.790</prop>
				<prop name="LastModified">2013-02-28T11:57:41.581</prop>
				<obj name="Programs" class="HTCRunProgramList" version="5">
					<list name="emlist" count="4">
						<obj name="item" class="HTCRunProgram" version="1">
							<prop name="name">pre-incubation</prop>
							<prop name="Cycles">1</prop>
							<prop name="AnalysisMode">None</prop>
							<obj name="Segments" class="TEMRunSegmentList" version="1">
								<list name="emlist" count="1">
									<obj name="item" class="HTCRunSegment" version="2">
										<prop name="Hold">600</prop>
										<prop name="Slope">4.4</prop>
										<prop name="StepDelay">0</prop>
										<prop name="StepSize">0</prop>
										<prop name="Target">95</prop>
										<prop name="Target2">0</prop>
										<prop name="AcquisitionMode">0</prop>
										<prop name="AcqPerDegree">5</prop>
									</obj>
								</list>
							</obj>
						</obj>
						<obj name="item" class="HTCRunProgram" version="1">
							<prop name="name">amplification</prop>
							<prop name="Cycles">45</prop>
							<prop name="AnalysisMode">Quantification</prop>
							<obj name="Segments" class="TEMRunSegmentList" version="1">
								<list name="emlist" count="3">
									<obj name="item" class="HTCRunSegment" version="2">
										<prop name="Hold">10</prop>
										<prop name="Slope">4.4</prop>
										<prop name="StepDelay">0</prop>
										<prop name="StepSize">0</prop>
										<prop name="Target">95</prop>
										<prop name="Target2">0</prop>
										<prop name="AcquisitionMode">0</prop>
										<prop name="AcqPerDegree">5</prop>
									</obj>
									<obj name="item" class="HTCRunSegment" version="2">
										<prop name="Hold">20</prop>
										<prop name="Slope">2.2</prop>
										<prop name="StepDelay">0</prop>
										<prop name="StepSize">0</prop>
										<prop name="Target">54</prop>
										<prop name="Target2">0</prop>
										<prop name="AcquisitionMode">0</prop>
										<prop name="AcqPerDegree">5</prop>
									</obj>
									<obj name="item" class="HTCRunSegment" version="2">
										<prop name="Hold">15</prop>
										<prop name="Slope">4.4</prop>
										<prop name="StepDelay">0</prop>
										<prop name="StepSize">0</prop>
										<prop name="Target">72</prop>
										<prop name="Target2">0</prop>
										<prop name="AcquisitionMode">1</prop>
										<prop name="AcqPerDegree">5</prop>
									</obj>
								</list>
							</obj>
						</obj>
						<obj name="item" class="HTCRunProgram" version="1">
							<prop name="name">melting curve</prop>
							<prop name="Cycles">1</prop>
							<prop name="AnalysisMode">Melting Curves</prop>
							<obj name="Segments" class="TEMRunSegmentList" version="1">
								<list name="emlist" count="3">
									<obj name="item" class="HTCRunSegment" version="2">
										<prop name="Hold">5</prop>
										<prop name="Slope">4.4</prop>
										<prop name="StepDelay">0</prop>
										<prop name="StepSize">0</prop>
										<prop name="Target">95</prop>
										<prop name="Target2">0</prop>
										<prop name="AcquisitionMode">0</prop>
										<prop name="AcqPerDegree">5</prop>
									</obj>
									<obj name="item" class="HTCRunSegment" version="2">
										<prop name="Hold">60</prop>
										<prop name="Slope">2.2</prop>
										<prop name="StepDelay">0</prop>
										<prop name="StepSize">0</prop>
										<prop name="Target">65</prop>
										<prop name="Target2">0</prop>
										<prop name="AcquisitionMode">0</prop>
										<prop name="AcqPerDegree">5</prop>
									</obj>
									<obj name="item" class="HTCRunSegment" version="2">
										<prop name="Hold">1</prop>
										<prop name="Slope">0.114285714285714</prop>
										<prop name="StepDelay">0</prop>
										<prop name="StepSize">0</prop>
										<prop name="Target">97</prop>
										<prop name="Target2">0</prop>
										<prop name="AcquisitionMode">2</prop>
										<prop name="AcqPerDegree">5</prop>
									</obj>
								</list>
							</obj>
						</obj>
						<obj name="item" class="HTCRunProgram" version="1">
							<prop name="name">cooling</prop>
							<prop name="Cycles">1</prop>
							<prop name="AnalysisMode">None</prop>
							<obj name="Segments" class="TEMRunSegmentList" version="1">
								<list name="emlist" count="1">
									<obj name="item" class="HTCRunSegment" version="2">
										<prop name="Hold">30</prop>
										<prop name="Slope">2.2</prop>
										<prop name="StepDelay">0</prop>
										<prop name="StepSize">0</prop>
										<prop name="Target">40</prop>
										<prop name="Target2">0</prop>
										<prop name="AcquisitionMode">0</prop>
										<prop name="AcqPerDegree">5</prop>
									</obj>
								</list>
							</obj>
						</obj>
					</list>
					<list name="AnalysisModes" count="4">
						<item>None</item>
						<item>Quantification</item>
						<item>Melting Curves</item>
						<item>Color Compensation</item>
					</list>
					<prop name="ChannelCount">1</prop>
					<prop name="InstrumentSubclass">HTC_VER_10</prop>
					<obj name="Container" class="HTCBlockType" version="1">
						<prop name="Id">bt96TC5</prop>
						<prop name="RowCount">8</prop>
						<prop name="ColCount">12</prop>
						<prop name="OvershootDnDelay">10</prop>
						<prop name="OvershootUpDelay">10</prop>
						<prop name="RampRateMaxDn">2.2</prop>
						<prop name="RampRateMaxUp">4.4</prop>
						<prop name="ReactionVolMin">10</prop>
						<prop name="ReactionVolMax">100</prop>
						<prop name="ReactionVolDefault">20</prop>
						<prop name="HorVertCrosstalkCoefficient">0.0003</prop>
						<prop name="DiagCrosstalkCoefficent">0.0001</prop>
					</obj>
					<prop name="MaxPositionsToSeek">96</prop>
					<obj name="DetectionFormats" class="DetectionFormats" version="2">
						<list name="emlist" count="1">
							<obj name="item" class="HTCDetectionFormat" version="1">
								<list name="emlist" count="1">
									<obj name="item" class="HTCChannel" version="2">
										<prop name="name">SYBR Green I / HRM Dye</prop>
										<prop name="Active">1</prop>
										<prop name="EmissionWL">510</prop>
										<prop name="ExcitationWL">465</prop>
										<prop name="IntgrTime">250</prop>
										<prop name="MaxIntgrTime">1000</prop>
										<prop name="MeltFactor">1.2</prop>
										<prop name="QuantFactor">20</prop>
									</obj>
								</list>
								<prop name="name">SYBR Green I / HRM Dye</prop>
								<prop name="Active">1</prop>
								<prop name="DefChannelNdx">0</prop>
								<prop name="DenominatorNdx">-1</prop>
								<prop name="ReadOnly">0</prop>
								<list name="EmissionWLAvail" count="6">
									<item>488</item>
									<item>510</item>
									<item>580</item>
									<item>610</item>
									<item>640</item>
									<item>660</item>
								</list>
								<list name="ExcitationWLAvail" count="5">
									<item>440</item>
									<item>465</item>
									<item>498</item>
									<item>533</item>
									<item>618</item>
								</list>
								<prop name="MeasuringMode">hmmDynamic</prop>
							</obj>
						</list>
						<prop name="DefFormatName">SYBR Green I / HRM Dye</prop>
					</obj>
					<list name="AcquisitionModes" count="4">
						<item>None</item>
						<item>Single</item>
						<item>Continuous</item>
						<item>Step</item>
					</list>
					<prop name="SeekTemp">30</prop>
					<prop name="SampleVolume">10</prop>
					<prop name="PlateID">03307909</prop>
				</obj>
			</obj>
			<prop name="CompletedProgramNo">5</prop>
			<prop name="StopPoint">3</prop>
			<prop name="CarouselConstMoved">0</prop>
		</obj>
		<obj name="AnlsAndSampleInfo" class="AnlsAndSampleInfo" version="1">
			<obj name="AnlsPropTypes" class="PropertyTypeList" version="1">
				<list name="emlist" count="3">
					<obj name="item" class="SamplePropType" version="1">
						<prop name="name">Units</prop>
						<prop name="PropClass">QuantUnitsProp</prop>
						<prop name="IsChannelProperty">0</prop>
						<prop name="SelectorOrder">0</prop>
						<prop name="ShowInSelector">0</prop>
						<prop name="ShowInTable">0</prop>
						<prop name="TableOrder">0</prop>
					</obj>
					<obj name="item" class="SamplePropType" version="1">
						<prop name="name">ExtRef</prop>
						<prop name="PropClass">RQExtRefProp</prop>
						<prop name="IsChannelProperty">0</prop>
						<prop name="SelectorOrder">0</prop>
						<prop name="ShowInSelector">0</prop>
						<prop name="ShowInTable">0</prop>
						<prop name="TableOrder">0</prop>
					</obj>
					<obj name="item" class="SamplePropType" version="1">
						<prop name="name">Endpt External Experiment</prop>
						<prop name="PropClass">EndptGenoExtExp</prop>
						<prop name="IsChannelProperty">0</prop>
						<prop name="SelectorOrder">0</prop>
						<prop name="ShowInSelector">0</prop>
						<prop name="ShowInTable">0</prop>
						<prop name="TableOrder">0</prop>
					</obj>
				</list>
			</obj>
			<obj name="SamplePropTypes" class="PropertyTypeList" version="1">
				<list name="emlist" count="26">
					<obj name="item" class="SamplePosPropType" version="1">
						<prop name="name">Position</prop>
						<prop name="PropClass">GenSampleEditPosition</prop>
						<prop name="AnalysisClass">General</prop>
						<prop name="IsChannelProperty">0</prop>
						<prop name="SelectorOrder">0</prop>
						<prop name="ShowInSelector">0</prop>
						<prop name="ShowInTable">1</prop>
						<prop name="TableOrder">0</prop>
					</obj>
					<obj name="item" class="SamplePropType" version="1">
						<prop name="name">Color</prop>
						<prop name="PropClass">SamplePrefColor</prop>
						<prop name="AnalysisClass">General</prop>
						<prop name="IsChannelProperty">0</prop>
						<prop name="SelectorOrder">1</prop>
						<prop name="ShowInSelector">0</prop>
						<prop name="ShowInTable">1</prop>
						<prop name="TableOrder">1</prop>
					</obj>
					<obj name="item" class="SamplePropType" version="1">
						<prop name="name">Replicate of</prop>
						<prop name="PropClass">GenSampleEditReplicate</prop>
						<prop name="AnalysisClass">General</prop>
						<prop name="IsChannelProperty">0</prop>
						<prop name="SelectorOrder">2</prop>
						<prop name="ShowInSelector">0</prop>
						<prop name="ShowInTable">1</prop>
						<prop name="TableOrder">2</prop>
					</obj>
					<obj name="item" class="SamplePropType" version="1">
						<prop name="name">Sample Name</prop>
						<prop name="PropClass">GenSampleEditName</prop>
						<prop name="AnalysisClass">General</prop>
						<prop name="IsChannelProperty">0</prop>
						<prop name="SelectorOrder">3</prop>
						<prop name="ShowInSelector">1</prop>
						<prop name="ShowInTable">1</prop>
						<prop name="TableOrder">3</prop>
					</obj>
					<obj name="item" class="SamplePropType" version="1">
						<prop name="name">Subsets</prop>
						<prop name="PropClass">GenSampleEditSubset</prop>
						<prop name="AnalysisClass">General</prop>
						<prop name="IsChannelProperty">0</prop>
						<prop name="SelectorOrder">4</prop>
						<prop name="ShowInSelector">0</prop>
						<prop name="ShowInTable">0</prop>
						<prop name="TableOrder">4</prop>
					</obj>
					<obj name="item" class="SamplePropType" version="1">
						<prop name="name">Notes</prop>
						<prop name="PropClass">GenSampleEditNotes</prop>
						<prop name="AnalysisClass">General</prop>
						<prop name="IsChannelProperty">0</prop>
						<prop name="SelectorOrder">5</prop>
						<prop name="ShowInSelector">0</prop>
						<prop name="ShowInTable">0</prop>
						<prop name="TableOrder">5</prop>
					</obj>
					<obj name="item" class="SamplePropType" version="1">
						<prop name="name">Sample ID</prop>
						<prop name="PropClass">HTCSampleID</prop>
						<prop name="AnalysisClass">General</prop>
						<prop name="IsChannelProperty">0</prop>
						<prop name="SelectorOrder">6</prop>
						<prop name="ShowInSelector">0</prop>
						<prop name="ShowInTable">0</prop>
						<prop name="TableOrder">6</prop>
					</obj>
					<obj name="item" class="SamplePropType" version="1">
						<prop name="name">Sample Prep Notes</prop>
						<prop name="PropClass">HTCSamplePrepNotes</prop>
						<prop name="AnalysisClass">General</prop>
						<prop name="IsChannelProperty">0</prop>
						<prop name="SelectorOrder">7</prop>
						<prop name="ShowInSelector">0</prop>
						<prop name="ShowInTable">0</prop>
						<prop name="TableOrder">7</prop>
					</obj>
					<obj name="item" class="SamplePrefWidthType" version="1">
						<prop name="name">Width</prop>
						<prop name="PropClass">SamplePrefWidth</prop>
						<prop name="AnalysisClass">Sample preferences</prop>
						<prop name="IsChannelProperty">0</prop>
						<prop name="SelectorOrder">8</prop>
						<prop name="ShowInSelector">0</prop>
						<prop name="ShowInTable">0</prop>
						<prop name="TableOrder">8</prop>
					</obj>
					<obj name="item" class="SamplePrefLineStyleType" version="1">
						<prop name="name">Line Style</prop>
						<prop name="PropClass">SamplePrefLineStyle</prop>
						<prop name="AnalysisClass">Sample preferences</prop>
						<prop name="IsChannelProperty">0</prop>
						<prop name="SelectorOrder">9</prop>
						<prop name="ShowInSelector">0</prop>
						<prop name="ShowInTable">0</prop>
						<prop name="TableOrder">9</prop>
					</obj>
					<obj name="item" class="SamplePrefPointStyleType" version="1">
						<prop name="name">Point Style</prop>
						<prop name="PropClass">SamplePrefPointStyle</prop>
						<prop name="AnalysisClass">Sample preferences</prop>
						<prop name="IsChannelProperty">0</prop>
						<prop name="SelectorOrder">10</prop>
						<prop name="ShowInSelector">0</prop>
						<prop name="ShowInTable">0</prop>
						<prop name="TableOrder">10</prop>
					</obj>
					<obj name="item" class="SamplePropType" version="1">
						<prop name="name">Dominant Channel</prop>
						<prop name="PropClass">DominantChannelProp</prop>
						<prop name="AnalysisClass">Color Compensation Analysis</prop>
						<prop name="IsChannelProperty">0</prop>
						<prop name="SelectorOrder">11</prop>
						<prop name="ShowInSelector">0</prop>
						<prop name="ShowInTable">0</prop>
						<prop name="TableOrder">11</prop>
					</obj>
					<obj name="item" class="EndPtSampleTypePropertyType" version="1">
						<prop name="name">EndPt Sample Type</prop>
						<prop name="PropClass">GroupingSample</prop>
						<prop name="AnalysisClass">EndPtGenotyping</prop>
						<prop name="IsChannelProperty">0</prop>
						<prop name="SelectorOrder">12</prop>
						<prop name="ShowInSelector">0</prop>
						<prop name="ShowInTable">0</prop>
						<prop name="TableOrder">12</prop>
					</obj>
					<obj name="item" class="SamplePropType" version="1">
						<prop name="name">EndPt Genotype</prop>
						<prop name="PropClass">Genotype</prop>
						<prop name="AnalysisClass">EndPtGenotyping</prop>
						<prop name="IsChannelProperty">0</prop>
						<prop name="SelectorOrder">13</prop>
						<prop name="ShowInSelector">0</prop>
						<prop name="ShowInTable">0</prop>
						<prop name="TableOrder">13</prop>
					</obj>
					<obj name="item" class="SamplePropType" version="1">
						<prop name="name">Target Name</prop>
						<prop name="PropClass">TargetName</prop>
						<prop name="AnalysisClass">General</prop>
						<prop name="IsChannelProperty">1</prop>
						<prop name="SelectorOrder">14</prop>
						<prop name="ShowInSelector">0</prop>
						<prop name="ShowInTable">0</prop>
						<prop name="TableOrder">14</prop>
					</obj>
					<obj name="item" class="QuantSampleTypePropertyType" version="1">
						<prop name="name">Quantification Sample Type</prop>
						<prop name="PropClass">QuantSampleTypeProperty</prop>
						<prop name="AnalysisClass">Quantification Analysis</prop>
						<prop name="IsChannelProperty">1</prop>
						<prop name="SelectorOrder">15</prop>
						<prop name="ShowInSelector">1</prop>
						<prop name="ShowInTable">1</prop>
						<prop name="TableOrder">15</prop>
					</obj>
					<obj name="item" class="SamplePropType" version="1">
						<prop name="name">Concentration</prop>
						<prop name="PropClass">QuantConcProperty</prop>
						<prop name="AnalysisClass">Quantification Analysis</prop>
						<prop name="IsChannelProperty">1</prop>
						<prop name="SelectorOrder">16</prop>
						<prop name="ShowInSelector">1</prop>
						<prop name="ShowInTable">1</prop>
						<prop name="TableOrder">16</prop>
					</obj>
					<obj name="item" class="QuantCpType" version="1">
						<prop name="name">Cp Low</prop>
						<prop name="PropClass">QuantCpLowProp</prop>
						<prop name="AnalysisClass">Quantification Analysis</prop>
						<prop name="IsChannelProperty">1</prop>
						<prop name="SelectorOrder">17</prop>
						<prop name="ShowInSelector">0</prop>
						<prop name="ShowInTable">0</prop>
						<prop name="TableOrder">17</prop>
					</obj>
					<obj name="item" class="QuantCpType" version="1">
						<prop name="name">Cp High</prop>
						<prop name="PropClass">QuantCpHighProp</prop>
						<prop name="AnalysisClass">Quantification Analysis</prop>
						<prop name="IsChannelProperty">1</prop>
						<prop name="SelectorOrder">18</prop>
						<prop name="ShowInSelector">0</prop>
						<prop name="ShowInTable">0</prop>
						<prop name="TableOrder">18</prop>
					</obj>
					<obj name="item" class="GroupSampleTypePropertyType" version="1">
						<prop name="name">Melt Geno Sample Type</prop>
						<prop name="PropClass">GroupChannelTypeProp</prop>
						<prop name="AnalysisClass">Melt Geno</prop>
						<prop name="IsChannelProperty">1</prop>
						<prop name="SelectorOrder">19</prop>
						<prop name="ShowInSelector">0</prop>
						<prop name="ShowInTable">0</prop>
						<prop name="TableOrder">19</prop>
					</obj>
					<obj name="item" class="SamplePropType" version="1">
						<prop name="name">Melt Geno Genotype</prop>
						<prop name="PropClass">ChannelGenotype</prop>
						<prop name="AnalysisClass">Melt Geno</prop>
						<prop name="IsChannelProperty">1</prop>
						<prop name="SelectorOrder">20</prop>
						<prop name="ShowInSelector">0</prop>
						<prop name="ShowInTable">0</prop>
						<prop name="TableOrder">20</prop>
					</obj>
					<obj name="item" class="RQTargetPropertyType" version="1">
						<prop name="name">Target Type</prop>
						<prop name="PropClass">RQTargetProperty</prop>
						<prop name="AnalysisClass">Relative Quantification</prop>
						<prop name="IsChannelProperty">1</prop>
						<prop name="SelectorOrder">21</prop>
						<prop name="ShowInSelector">0</prop>
						<prop name="ShowInTable">0</prop>
						<prop name="TableOrder">21</prop>
					</obj>
					<obj name="item" class="RQSampleTargetPropertyType" version="1">
						<prop name="name">Combined Sample and Target Type</prop>
						<prop name="PropClass">RQSampleTargetProperty</prop>
						<prop name="AnalysisClass">Relative Quantification</prop>
						<prop name="IsChannelProperty">1</prop>
						<prop name="SelectorOrder">22</prop>
						<prop name="ShowInSelector">0</prop>
						<prop name="ShowInTable">0</prop>
						<prop name="TableOrder">22</prop>
					</obj>
					<obj name="item" class="SamplePropType" version="1">
						<prop name="name">Efficiency</prop>
						<prop name="PropClass">RQEffProp</prop>
						<prop name="AnalysisClass">Relative Quantification</prop>
						<prop name="IsChannelProperty">1</prop>
						<prop name="SelectorOrder">23</prop>
						<prop name="ShowInSelector">0</prop>
						<prop name="ShowInTable">0</prop>
						<prop name="TableOrder">23</prop>
					</obj>
					<obj name="item" class="GroupSampleTypePropertyTypeNoPos" version="1">
						<prop name="name">Scanning Sample Type</prop>
						<prop name="PropClass">GroupChannelTypeProp</prop>
						<prop name="AnalysisClass">Scanning</prop>
						<prop name="IsChannelProperty">1</prop>
						<prop name="SelectorOrder">24</prop>
						<prop name="ShowInSelector">0</prop>
						<prop name="ShowInTable">0</prop>
						<prop name="TableOrder">24</prop>
					</obj>
					<obj name="item" class="SamplePropType" version="1">
						<prop name="name">Scanning Genotype</prop>
						<prop name="PropClass">ChannelGenotype</prop>
						<prop name="AnalysisClass">Scanning</prop>
						<prop name="IsChannelProperty">1</prop>
						<prop name="SelectorOrder">25</prop>
						<prop name="ShowInSelector">0</prop>
						<prop name="ShowInTable">0</prop>
						<prop name="TableOrder">25</prop>
					</obj>
				</list>
			</obj>
			<obj name="SelectedChannels" class="TEMIntegerSet" version="1">
				<list name="Items" count="1">
					<prop name="Item">0</prop>
				</list>
			</obj>
			<obj name="AnalysisProperties" class="ExpPropList" version="1">
				<list name="emlist" count="3">
					<obj name="PropertyObject" class="EndptGenoExtExp" version="3">
						<prop name="PropertyTypeName">Endpt External Experiment</prop>
					</obj>
					<obj name="PropertyObject" class="RQExtRefProp" version="3">
						<prop name="PropertyTypeName">ExtRef</prop>
						<prop name="RefExpProg">-1</prop>
					</obj>
					<obj name="PropertyObject" class="QuantUnitsProp" version="3">
						<prop name="PropertyTypeName">Units</prop>
					</obj>
				</list>
			</obj>
			<obj name="SampleInfoList" class="SamplePropInfoList" version="1">
				<list name="emlist" count="96">
					<obj name="item" class="SamplePropInfo" version="1">
						<obj name="ChannelProperties" class="ChanPropList" version="2">
							<obj name="ChannelProperties" class="EMList" version="1">
								<list name="emlist" count="1">
									<obj name="item" class="PropertyList" version="1">
										<list name="emlist" count="12">
											<obj name="PropertyObject" class="RQSampleTargetProperty" version="4">
												<prop name="PropertyTypeName">Combined Sample and Target Type</prop>
												<prop name="Position">0</prop>
												<prop name="IsDefault">0</prop>
												<obj name="ChannelProp" class="ChannelProperty" version="1">
													<prop name="ChannelIdx">0</prop>
												</obj>
											</obj>
											<obj name="PropertyObject" class="QuantConcProperty" version="4">
												<prop name="PropertyTypeName">Concentration</prop>
												<prop name="Position">0</prop>
												<prop name="IsDefault">1</prop>
												<prop name="Concentration">0</prop>
												<obj name="ChannelProp" class="ChannelProperty" version="1">
													<prop name="ChannelIdx">0</prop>
												</obj>
												<prop name="ReadOnly">1</prop>
											</obj>
											<obj name="PropertyObject" class="QuantCpHighProp" version="4">
												<prop name="PropertyTypeName">Cp High</prop>
												<prop name="Position">0</prop>
												<prop name="IsDefault">1</prop>
												<prop name="CpRangeHigh">0</prop>
												<obj name="ChannelProp" class="ChannelProperty" version="1">
													<prop name="ChannelIdx">0</prop>
												</obj>
												<prop name="ReadOnly">1</prop>
											</obj>
											<obj name="PropertyObject" class="QuantCpLowProp" version="4">
												<prop name="PropertyTypeName">Cp Low</prop>
												<prop name="Position">0</prop>
												<prop name="IsDefault">1</prop>
												<prop name="CpRangeLow">0</prop>
												<obj name="ChannelProp" class="ChannelProperty" version="1">
													<prop name="ChannelIdx">0</prop>
												</obj>
												<prop name="ReadOnly">1</prop>
											</obj>
											<obj name="PropertyObject" class="RQEffProp" version="4">
												<prop name="PropertyTypeName">Efficiency</prop>
												<prop name="Position">0</prop>
												<prop name="IsDefault">1</prop>
												<prop name="Efficiency">2</prop>
												<obj name="ChannelProp" class="ChannelProperty" version="1">
													<prop name="ChannelIdx">0</prop>
												</obj>
											</obj>
											<obj name="PropertyObject" class="ChannelGenotype" version="4">
												<prop name="PropertyTypeName">Melt Geno Genotype</prop>
												<prop name="Position">0</prop>
												<prop name="IsDefault">1</prop>
												<prop name="ReadOnly">1</prop>
												<obj name="ChannelProp" class="ChannelProperty" version="1">
													<prop name="ChannelIdx">0</prop>
												</obj>
											</obj>
											<obj name="PropertyObject" class="GroupChannelTypeProp" version="4">
												<prop name="PropertyTypeName">Melt Geno Sample Type</prop>
												<prop name="Position">0</prop>
												<prop name="IsDefault">0</prop>
												<prop name="GroupSampleType">mstUnknown</prop>
												<obj name="ChannelProp" class="ChannelProperty" version="1">
													<prop name="ChannelIdx">0</prop>
												</obj>
											</obj>
											<obj name="PropertyObject" class="QuantSampleTypeProperty" version="4">
												<prop name="PropertyTypeName">Quantification Sample Type</prop>
												<prop name="Position">0</prop>
												<prop name="IsDefault">0</prop>
												<prop name="SampleType">qsUnknown</prop>
												<obj name="ChannelProp" class="ChannelProperty" version="1">
													<prop name="ChannelIdx">0</prop>
												</obj>
											</obj>
											<obj name="PropertyObject" class="ChannelGenotype" version="4">
												<prop name="PropertyTypeName">Scanning Genotype</prop>
												<prop name="Position">0</prop>
												<prop name="IsDefault">1</prop>
												<prop name="ReadOnly">1</prop>
												<obj name="ChannelProp" class="ChannelProperty" version="1">
													<prop name="ChannelIdx">0</prop>
												</obj>
											</obj>
											<obj name="PropertyObject" class="GroupChannelTypeProp" version="4">
												<prop name="PropertyTypeName">Scanning Sample Type</prop>
												<prop name="Position">0</prop>
												<prop name="IsDefault">0</prop>
												<prop name="GroupSampleType">mstUnknown</prop>
												<obj name="ChannelProp" class="ChannelProperty" version="1">
													<prop name="ChannelIdx">0</prop>
												</obj>
											</obj>
											<obj name="PropertyObject" class="TargetName" version="4">
												<prop name="PropertyTypeName">Target Name</prop>
												<prop name="Position">0</prop>
												<prop name="IsDefault">1</prop>
												<obj name="ChannelProp" class="ChannelProperty" version="1">
													<prop name="ChannelIdx">0</prop>
												</obj>
											</obj>
											<obj name="PropertyObject" class="RQTargetProperty" version="4">
												<prop name="PropertyTypeName">Target Type</prop>
												<prop name="Position">0</prop>
												<prop name="IsDefault">0</prop>
												<prop name="TargetType">dtNone</prop>
												<obj name="ChannelProp" class="ChannelProperty" version="1">
													<prop name="ChannelIdx">0</prop>
												</obj>
											</obj>
										</list>
									</obj>
								</list>
							</obj>
						</obj>
						<prop name="ChannelPropertyCount">1</prop>
						<prop name="ContainerPosition">0</prop>
						<prop name="HasSampleProperties">1</prop>
						<obj name="SampleProperties" class="PropertyList" version="1">
							<list name="emlist" count="14">
								<obj name="PropertyObject" class="SamplePrefColor" version="4">
									<prop name="PropertyTypeName">Color</prop>
									<prop name="Position">0</prop>
									<prop name="IsDefault">0</prop>
									<prop name="Color">$00FF8000</prop>
								</obj>
								<obj name="PropertyObject" class="DominantChannelProp" version="4">
									<prop name="PropertyTypeName">Dominant Channel</prop>
									<prop name="Position">0</prop>
									<prop name="IsDefault">0</prop>
									<prop name="DominantChannel">0</prop>
								</obj>
								<obj name="PropertyObject" class="Genotype" version="4">
									<prop name="PropertyTypeName">EndPt Genotype</prop>
									<prop name="Position">0</prop>
									<prop name="IsDefault">1</prop>
									<prop name="ReadOnly">1</prop>
								</obj>
								<obj name="PropertyObject" class="GroupingSample" version="4">
									<prop name="PropertyTypeName">EndPt Sample Type</prop>
									<prop name="Position">0</prop>
									<prop name="IsDefault">0</prop>
									<prop name="GroupSampleType">mstUnknown</prop>
								</obj>
								<obj name="PropertyObject" class="SamplePrefLineStyle" version="4">
									<prop name="PropertyTypeName">Line Style</prop>
									<prop name="Position">0</prop>
									<prop name="IsDefault">0</prop>
									<prop name="LineStyle">psSolid</prop>
								</obj>
								<obj name="PropertyObject" class="GenSampleEditNotes" version="4">
									<prop name="PropertyTypeName">Notes</prop>
									<prop name="Position">0</prop>
									<prop name="IsDefault">1</prop>
								</obj>
								<obj name="PropertyObject" class="SamplePrefPointStyle" version="4">
									<prop name="PropertyTypeName">Point Style</prop>
									<prop name="Position">0</prop>
									<prop name="IsDefault">0</prop>
									<prop name="PointStyle">psNothing</prop>
								</obj>
								<obj name="PropertyObject" class="GenSampleEditPosition" version="4">
									<prop name="PropertyTypeName">Position</prop>
									<prop name="Position">0</prop>
									<prop name="IsDefault">1</prop>
								</obj>
								<obj name="PropertyObject" class="GenSampleEditReplicate" version="4">
									<prop name="PropertyTypeName">Replicate of</prop>
									<prop name="Position">0</prop>
									<prop name="IsDefault">0</prop>
									<prop name="ReplicateOf">0</prop>
								</obj>
								<obj name="PropertyObject" class="HTCSampleID" version="4">
									<prop name="PropertyTypeName">Sample ID</prop>
									<prop name="Position">0</prop>
									<prop name="IsDefault">1</prop>
								</obj>
								<obj name="PropertyObject" class="GenSampleEditName" version="4">
									<prop name="PropertyTypeName">Sample Name</prop>
									<prop name="Position">0</prop>
									<prop name="IsDefault">0</prop>
									<prop name="name">1584T</prop>
								</obj>
								<obj name="PropertyObject" class="HTCSamplePrepNotes" version="4">
									<prop name="PropertyTypeName">Sample Prep Notes</prop>
									<prop name="Position">0</prop>
									<prop name="IsDefault">1</prop>
								</obj>
								<obj name="PropertyObject" class="GenSampleEditSubset" version="4">
									<prop name="PropertyTypeName">Subsets</prop>
									<prop name="Position">0</prop>
									<prop name="IsDefault">1</prop>
								</obj>
								<obj name="PropertyObject" class="SamplePrefWidth" version="5">
									<prop name="PropertyTypeName">Width</prop>
									<prop name="Position">0</prop>
									<prop name="IsDefault">1</prop>
									<prop name="Width">1</prop>
								</obj>
							</list>
						</obj>
					</obj>
					<obj name="item" class="SamplePropInfo" version="1">
						<obj name="ChannelProperties" class="ChanPropList" version="2">
							<obj name="ChannelProperties" class="EMList" version="1">
								<list name="emlist" count="1">
									<obj name="item" class="PropertyList" version="1">
										<list name="emlist" count="12">
											<obj name="PropertyObject" class="RQSampleTargetProperty" version="4">
												<prop name="PropertyTypeName">Combined Sample and Target Type</prop>
												<prop name="Position">1</prop>
												<prop name="IsDefault">0</prop>
												<obj name="ChannelProp" class="ChannelProperty" version="1">
													<prop name="ChannelIdx">0</prop>
												</obj>
											</obj>
											<obj name="PropertyObject" class="QuantConcProperty" version="4">
												<prop name="PropertyTypeName">Concentration</prop>
												<prop name="Position">1</prop>
												<prop name="IsDefault">1</prop>
												<prop name="Concentration">0</prop>
												<obj name="ChannelProp" class="ChannelProperty" version="1">
													<prop name="ChannelIdx">0</prop>
												</obj>
												<prop name="ReadOnly">1</prop>
											</obj>
											<obj name="PropertyObject" class="QuantCpHighProp" version="4">
												<prop name="PropertyTypeName">Cp High</prop>
												<prop name="Position">1</prop>
												<prop name="IsDefault">1</prop>
												<prop name="CpRangeHigh">0</prop>
												<obj name="ChannelProp" class="ChannelProperty" version="1">
													<prop name="ChannelIdx">0</prop>
												</obj>
												<prop name="ReadOnly">1</prop>
											</obj>
											<obj name="PropertyObject" class="QuantCpLowProp" version="4">
												<prop name="PropertyTypeName">Cp Low</prop>
												<prop name="Position">1</prop>
												<prop name="IsDefault">1</prop>
												<prop name="CpRangeLow">0</prop>
												<obj name="ChannelProp" class="ChannelProperty" version="1">
													<prop name="ChannelIdx">0</prop>
												</obj>
												<prop name="ReadOnly">1</prop>
											</obj>
											<obj name="PropertyObject" class="RQEffProp" version="4">
												<prop name="PropertyTypeName">Efficiency</prop>
												<prop name="Position">1</prop>
												<prop name="IsDefault">1</prop>
												<prop name="Efficiency">2</prop>
												<obj name="ChannelProp" class="ChannelProperty" version="1">
													<prop name="ChannelIdx">0</prop>
												</obj>
											</obj>
											<obj name="PropertyObject" class="ChannelGenotype" version="4">
												<prop name="PropertyTypeName">Melt Geno Genotype</prop>
												<prop name="Position">1</prop>
												<prop name="IsDefault">1</prop>
												<prop name="ReadOnly">1</prop>
												<obj name="ChannelProp" class="ChannelProperty" version="1">
													<prop name="ChannelIdx">0</prop>
												</obj>
											</obj>
											<obj name="PropertyObject" class="GroupChannelTypeProp" version="4">
												<prop name="PropertyTypeName">Melt Geno Sample Type</prop>
												<prop name="Position">1</prop>
												<prop name="IsDefault">0</prop>
												<prop name="GroupSampleType">mstUnknown</prop>
												<obj name="ChannelProp" class="ChannelProperty" version="1">
													<prop name="ChannelIdx">0</prop>
												</obj>
											</obj>
											<obj name="PropertyObject" class="QuantSampleTypeProperty" version="4">
												<prop name="PropertyTypeName">Quantification Sample Type</prop>
												<prop name="Position">1</prop>
												<prop name="IsDefault">0</prop>
												<prop name="SampleType">qsUnknown</prop>
												<obj name="ChannelProp" class="ChannelProperty" version="1">
													<prop name="ChannelIdx">0</prop>
												</obj>
											</obj>
											<obj name="PropertyObject" class="ChannelGenotype" version="4">
												<prop name="PropertyTypeName">Scanning Genotype</prop>
												<prop name="Position">1</prop>
												<prop name="IsDefault">1</prop>
												<prop name="ReadOnly">1</prop>
												<obj name="ChannelProp" class="ChannelProperty" version="1">
													<prop name="ChannelIdx">0</prop>
												</obj>
											</obj>
											<obj name="PropertyObject" class="GroupChannelTypeProp" version="4">
												<prop name="PropertyTypeName">Scanning Sample Type</prop>
												<prop name="Position">1</prop>
												<prop name="IsDefault">0</prop>
												<prop name="GroupSampleType">mstUnknown</prop>
												<obj name="ChannelProp" class="ChannelProperty" version="1">
													<prop name="ChannelIdx">0</prop>
												</obj>
											</obj>
											<obj name="PropertyObject" class="TargetName" version="4">
												<prop name="PropertyTypeName">Target Name</prop>
												<prop name="Position">1</prop>
												<prop name="IsDefault">1</prop>
												<obj name="ChannelProp" class="ChannelProperty" version="1">
													<prop name="ChannelIdx">0</prop>
												</obj>
											</obj>
											<obj name="PropertyObject" class="RQTargetProperty" version="4">
												<prop name="PropertyTypeName">Target Type</prop>
												<prop name="Position">1</prop>
												<prop name="IsDefault">0</prop>
												<prop name="TargetType">dtNone</prop>
												<obj name="ChannelProp" class="ChannelProperty" version="1">
													<prop name="ChannelIdx">0</prop>
												</obj>
											</obj>
										</list>
									</obj>
								</list>
							</obj>
						</obj>
						<prop name="ChannelPropertyCount">1</prop>
						<prop name="ContainerPosition">1</prop>
						<prop name="HasSampleProperties">1</prop>
						<obj name="SampleProperties" class="PropertyList" version="1">
							<list name="emlist" count="14">
								<obj name="PropertyObject" class="SamplePrefColor" version="4">
									<prop name="PropertyTypeName">Color</prop>
									<prop name="Position">1</prop>
									<prop name="IsDefault">0</prop>
									<prop name="Color">clRed</prop>
								</obj>
								<obj name="PropertyObject" class="DominantChannelProp" version="4">
									<prop name="PropertyTypeName">Dominant Channel</prop>
									<prop name="Position">1</prop>
									<prop name="IsDefault">0</prop>
									<prop name="DominantChannel">0</prop>
								</obj>
								<obj name="PropertyObject" class="Genotype" version="4">
									<prop name="PropertyTypeName">EndPt Genotype</prop>
									<prop name="Position">1</prop>
									<prop name="IsDefault">1</prop>
									<prop name="ReadOnly">1</prop>
								</obj>
								<obj name="PropertyObject" class="GroupingSample" version="4">
									<prop name="PropertyTypeName">EndPt Sample Type</prop>
									<prop name="Position">1</prop>
									<prop name="IsDefault">0</prop>
									<prop name="GroupSampleType">mstUnknown</prop>
								</obj>
								<obj name="PropertyObject" class="SamplePrefLineStyle" version="4">
									<prop name="PropertyTypeName">Line Style</prop>
									<prop name="Position">1</prop>
									<prop name="IsDefault">0</prop>
									<prop name="LineStyle">psSolid</prop>
								</obj>
								<obj name="PropertyObject" class="GenSampleEditNotes" version="4">
									<prop name="PropertyTypeName">Notes</prop>
									<prop name="Position">1</prop>
									<prop name="IsDefault">1</prop>
								</obj>
								<obj name="PropertyObject" class="SamplePrefPointStyle" version="4">
									<prop name="PropertyTypeName">Point Style</prop>
									<prop name="Position">1</prop>
									<prop name="IsDefault">0</prop>
									<prop name="PointStyle">psNothing</prop>
								</obj>
								<obj name="PropertyObject" class="GenSampleEditPosition" version="4">
									<prop name="PropertyTypeName">Position</prop>
									<prop name="Position">1</prop>
									<prop name="IsDefault">1</prop>
								</obj>
								<obj name="PropertyObject" class="GenSampleEditReplicate" version="4">
									<prop name="PropertyTypeName">Replicate of</prop>
									<prop name="Position">1</prop>
									<prop name="IsDefault">0</prop>
									<prop name="ReplicateOf">0</prop>
								</obj>
								<obj name="PropertyObject" class="HTCSampleID" version="4">
									<prop name="PropertyTypeName">Sample ID</prop>
									<prop name="Position">1</prop>
									<prop name="IsDefault">1</prop>
								</obj>
								<obj name="PropertyObject" class="GenSampleEditName" version="4">
									<prop name="PropertyTypeName">Sample Name</prop>
									<prop name="Position">1</prop>
									<prop name="IsDefault">0</prop>
									<prop name="name">1584T</prop>
								</obj>
								<obj name="PropertyObject" class="HTCSamplePrepNotes" version="4">
									<prop name="PropertyTypeName">Sample Prep Notes</prop>
									<prop name="Position">1</prop>
									<prop name="IsDefault">1</prop>
								</obj>
								<obj name="PropertyObject" class="GenSampleEditSubset" version="4">
									<prop name="PropertyTypeName">Subsets</prop>
									<prop name="Position">1</prop>
									<prop name="IsDefault">1</prop>
								</obj>
								<obj name="PropertyObject" class="SamplePrefWidth" version="5">
									<prop name="PropertyTypeName">Width</prop>
									<prop name="Position">1</prop>
									<prop name="IsDefault">1</prop>
									<prop name="Width">1</prop>
								</obj>
							</list>
						</obj>
					</obj>
					<obj name="item" class="SamplePropInfo" version="1">
						<obj name="ChannelProperties" class="ChanPropList" version="2">
							<obj name="ChannelProperties" class="EMList" version="1">
								<list name="emlist" count="1">
									<obj name="item" class="PropertyList" version="1">
										<list name="emlist" count="12">
											<obj name="PropertyObject" class="RQSampleTargetProperty" version="4">
												<prop name="PropertyTypeName">Combined Sample and Target Type</prop>
												<prop name="Position">2</prop>
												<prop name="IsDefault">0</prop>
												<obj name="ChannelProp" class="ChannelProperty" version="1">
													<prop name="ChannelIdx">0</prop>
												</obj>
											</obj>
											<obj name="PropertyObject" class="QuantConcProperty" version="4">
												<prop name="PropertyTypeName">Concentration</prop>
												<prop name="Position">2</prop>
												<prop name="IsDefault">1</prop>
												<prop name="Concentration">0</prop>
												<obj name="ChannelProp" class="ChannelProperty" version="1">
													<prop name="ChannelIdx">0</prop>
												</obj>
												<prop name="ReadOnly">1</prop>
											</obj>
											<obj name="PropertyObject" class="QuantCpHighProp" version="4">
												<prop name="PropertyTypeName">Cp High</prop>
												<prop name="Position">2</prop>
												<prop name="IsDefault">1</prop>
												<prop name="CpRangeHigh">0</prop>
												<obj name="ChannelProp" class="ChannelProperty" version="1">
													<prop name="ChannelIdx">0</prop>
												</obj>
												<prop name="ReadOnly">1</prop>
											</obj>
											<obj name="PropertyObject" class="QuantCpLowProp" version="4">
												<prop name="PropertyTypeName">Cp Low</prop>
												<prop name="Position">2</prop>
												<prop name="IsDefault">1</prop>
												<prop name="CpRangeLow">0</prop>
												<obj name="ChannelProp" class="ChannelProperty" version="1">
													<prop name="ChannelIdx">0</prop>
												</obj>
												<prop name="ReadOnly">1</prop>
											</obj>
											<obj name="PropertyObject" class="RQEffProp" version="4">
												<prop name="PropertyTypeName">Efficiency</prop>
												<prop name="Position">2</prop>
												<prop name="IsDefault">1</prop>
												<prop name="Efficiency">2</prop>
												<obj name="ChannelProp" class="ChannelProperty" version="1">
													<prop name="ChannelIdx">0</prop>
												</obj>
											</obj>
											<obj name="PropertyObject" class="ChannelGenotype" version="4">
												<prop name="PropertyTypeName">Melt Geno Genotype</prop>
												<prop name="Position">2</prop>
												<prop name="IsDefault">1</prop>
												<prop name="ReadOnly">1</prop>
												<obj name="ChannelProp" class="ChannelProperty" version="1">
													<prop name="ChannelIdx">0</prop>
												</obj>
											</obj>
											<obj name="PropertyObject" class="GroupChannelTypeProp" version="4">
												<prop name="PropertyTypeName">Melt Geno Sample Type</prop>
												<prop name="Position">2</prop>
												<prop name="IsDefault">0</prop>
												<prop name="GroupSampleType">mstUnknown</prop>
												<obj name="ChannelProp" class="ChannelProperty" version="1">
													<prop name="ChannelIdx">0</prop>
												</obj>
											</obj>
											<obj name="PropertyObject" class="QuantSampleTypeProperty" version="4">
												<prop name="PropertyTypeName">Quantification Sample Type</prop>
												<prop name="Position">2</prop>
												<prop name="IsDefault">0</prop>
												<prop name="SampleType">qsUnknown</prop>
												<obj name="ChannelProp" class="ChannelProperty" version="1">
													<prop name="ChannelIdx">0</prop>
												</obj>
											</obj>
											<obj name="PropertyObject" class="ChannelGenotype" version="4">
												<prop name="PropertyTypeName">Scanning Genotype</prop>
												<prop name="Position">2</prop>
												<prop name="IsDefault">1</prop>
												<prop name="ReadOnly">1</prop>
												<obj name="ChannelProp" class="ChannelProperty" version="1">
													<prop name="ChannelIdx">0</prop>
												</obj>
											</obj>
											<obj name="PropertyObject" class="GroupChannelTypeProp" version="4">
												<prop name="PropertyTypeName">Scanning Sample Type</prop>
												<prop name="Position">2</prop>
												<prop name="IsDefault">0</prop>
												<prop name="GroupSampleType">mstUnknown</prop>
												<obj name="ChannelProp" class="ChannelProperty" version="1">
													<prop name="ChannelIdx">0</prop>
												</obj>
											</obj>
											<obj name="PropertyObject" class="TargetName" version="4">
												<prop name="PropertyTypeName">Target Name</prop>
												<prop name="Position">2</prop>
												<prop name="IsDefault">1</prop>
												<obj name="ChannelProp" class="ChannelProperty" version="1">
													<prop name="ChannelIdx">0</prop>
												</obj>
											</obj>
											<obj name="PropertyObject" class="RQTargetProperty" version="4">
												<prop name="PropertyTypeName">Target Type</prop>
												<prop name="Position">2</prop>
												<prop name="IsDefault">0</prop>
												<prop name="TargetType">dtNone</prop>
												<obj name="ChannelProp" class="ChannelProperty" version="1">
													<prop name="ChannelIdx">0</prop>
												</obj>
											</obj>
										</list>
									</obj>
								</list>
							</obj>
						</obj>
						<prop name="ChannelPropertyCount">1</prop>
						<prop name="ContainerPosition">2</prop>
						<prop name="HasSampleProperties">1</prop>
						<obj name="SampleProperties" class="PropertyList" version="1">
							<list name="emlist" count="14">
								<obj name="PropertyObject" class="SamplePrefColor" version="4">
									<prop name="PropertyTypeName">Color</prop>
									<prop name="Position">2</prop>
									<prop name="IsDefault">0</prop>
									<prop name="Color">$0030D700</prop>
								</obj>
								<obj name="PropertyObject" class="DominantChannelProp" version="4">
									<prop name="PropertyTypeName">Dominant Channel</prop>
									<prop name="Position">2</prop>
									<prop name="IsDefault">0</prop>
									<prop name="DominantChannel">0</prop>
								</obj>
								<obj name="PropertyObject" class="Genotype" version="4">
									<prop name="PropertyTypeName">EndPt Genotype</prop>
									<prop name="Position">2</prop>
									<prop name="IsDefault">1</prop>
									<prop name="ReadOnly">1</prop>
								</obj>
								<obj name="PropertyObject" class="GroupingSample" version="4">
									<prop name="PropertyTypeName">EndPt Sample Type</prop>
									<prop name="Position">2</prop>
									<prop name="IsDefault">0</prop>
									<prop name="GroupSampleType">mstUnknown</prop>
								</obj>
								<obj name="PropertyObject" class="SamplePrefLineStyle" version="4">
									<prop name="PropertyTypeName">Line Style</prop>
									<prop name="Position">2</prop>
									<prop name="IsDefault">0</prop>
									<prop name="LineStyle">psSolid</prop>
								</obj>
								<obj name="PropertyObject" class="GenSampleEditNotes" version="4">
									<prop name="PropertyTypeName">Notes</prop>
									<prop name="Position">2</prop>
									<prop name="IsDefault">1</prop>
								</obj>
								<obj name="PropertyObject" class="SamplePrefPointStyle" version="4">
									<prop name="PropertyTypeName">Point Style</prop>
									<prop name="Position">2</prop>
									<prop name="IsDefault">0</prop>
									<prop name="PointStyle">psNothing</prop>
								</obj>
								<obj name="PropertyObject" class="GenSampleEditPosition" version="4">
									<prop name="PropertyTypeName">Position</prop>
									<prop name="Position">2</prop>
									<prop name="IsDefault">1</prop>
								</obj>
								<obj name="PropertyObject" class="GenSampleEditReplicate" version="4">
									<prop name="PropertyTypeName">Replicate of</prop>
									<prop name="Position">2</prop>
									<prop name="IsDefault">0</prop>
									<prop name="ReplicateOf">0</prop>
								</obj>
								<obj name="PropertyObject" class="HTCSampleID" version="4">
									<prop name="PropertyTypeName">Sample ID</prop>
									<prop name="Position">2</prop>
									<prop name="IsDefault">1</prop>
								</obj>
								<obj name="PropertyObject" class="GenSampleEditName" version="4">
									<prop name="PropertyTypeName">Sample Name</prop>
									<prop name="Position">2</prop>
									<prop name="IsDefault">0</prop>
									<prop name="name">1584T</prop>
								</obj>
								<obj name="PropertyObject" class="HTCSamplePrepNotes" version="4">
									<prop name="PropertyTypeName">Sample Prep Notes</prop>
									<prop name="Position">2</prop>
									<prop name="IsDefault">1</prop>
								</obj>
								<obj name="PropertyObject" class="GenSampleEditSubset" version="4">
									<prop name="PropertyTypeName">Subsets</prop>
									<prop name="Position">2</prop>
									<prop name="IsDefault">1</prop>
								</obj>
								<obj name="PropertyObject" class="SamplePrefWidth" version="5">
									<prop name="PropertyTypeName">Width</prop>
									<prop name="Position">2</prop>
									<prop name="IsDefault">1</prop>
									<prop name="Width">1</prop>
								</obj>
							</list>
						</obj>
					</obj>
					<obj name="item" class="SamplePropInfo" version="1">
						<obj name="ChannelProperties" class="ChanPropList" version="2">
							<obj name="ChannelProperties" class="EMList" version="1">
								<list name="emlist" count="1">
									<obj name="item" class="PropertyList" version="1">
										<list name="emlist" count="12">
											<obj name="PropertyObject" class="RQSampleTargetProperty" version="4">
												<prop name="PropertyTypeName">Combined Sample and Target Type</prop>
												<prop name="Position">3</prop>
												<prop name="IsDefault">0</prop>
												<obj name="ChannelProp" class="ChannelProperty" version="1">
													<prop name="ChannelIdx">0</prop>
												</obj>
											</obj>
											<obj name="PropertyObject" class="QuantConcProperty" version="4">
												<prop name="PropertyTypeName">Concentration</prop>
												<prop name="Position">3</prop>
												<prop name="IsDefault">1</prop>
												<prop name="Concentration">0</prop>
												<obj name="ChannelProp" class="ChannelProperty" version="1">
													<prop name="ChannelIdx">0</prop>
												</obj>
												<prop name="ReadOnly">1</prop>
											</obj>
											<obj name="PropertyObject" class="QuantCpHighProp" version="4">
												<prop name="PropertyTypeName">Cp High</prop>
												<prop name="Position">3</prop>
												<prop name="IsDefault">1</prop>
												<prop name="CpRangeHigh">0</prop>
												<obj name="ChannelProp" class="ChannelProperty" version="1">
													<prop name="ChannelIdx">0</prop>
												</obj>
												<prop name="ReadOnly">1</prop>
											</obj>
											<obj name="PropertyObject" class="QuantCpLowProp" version="4">
												<prop name="PropertyTypeName">Cp Low</prop>
												<prop name="Position">3</prop>
												<prop name="IsDefault">1</prop>
												<prop name="CpRangeLow">0</prop>
												<obj name="ChannelProp" class="ChannelProperty" version="1">
													<prop name="ChannelIdx">0</prop>
												</obj>
												<prop name="ReadOnly">1</prop>
											</obj>
											<obj name="PropertyObject" class="RQEffProp" version="4">
												<prop name="PropertyTypeName">Efficiency</prop>
												<prop name="Position">3</prop>
												<prop name="IsDefault">1</prop>
												<prop name="Efficiency">2</prop>
												<obj name="ChannelProp" class="ChannelProperty" version="1">
													<prop name="ChannelIdx">0</prop>
												</obj>
											</obj>
											<obj name="PropertyObject" class="ChannelGenotype" version="4">
												<prop name="PropertyTypeName">Melt Geno Genotype</prop>
												<prop name="Position">3</prop>
												<prop name="IsDefault">1</prop>
												<prop name="ReadOnly">1</prop>
												<obj name="ChannelProp" class="ChannelProperty" version="1">
													<prop name="ChannelIdx">0</prop>
												</obj>
											</obj>
											<obj name="PropertyObject" class="GroupChannelTypeProp" version="4">
												<prop name="PropertyTypeName">Melt Geno Sample Type</prop>
												<prop name="Position">3</prop>
												<prop name="IsDefault">0</prop>
												<prop name="GroupSampleType">mstUnknown</prop>
												<obj name="ChannelProp" class="ChannelProperty" version="1">
													<prop name="ChannelIdx">0</prop>
												</obj>
											</obj>
											<obj name="PropertyObject" class="QuantSampleTypeProperty" version="4">
												<prop name="PropertyTypeName">Quantification Sample Type</prop>
												<prop name="Position">3</prop>
												<prop name="IsDefault">0</prop>
												<prop name="SampleType">qsUnknown</prop>
												<obj name="ChannelProp" class="ChannelProperty" version="1">
													<prop name="ChannelIdx">0</prop>
												</obj>
											</obj>
											<obj name="PropertyObject" class="ChannelGenotype" version="4">
												<prop name="PropertyTypeName">Scanning Genotype</prop>
												<prop name="Position">3</prop>
												<prop name="IsDefault">1</prop>
												<prop name="ReadOnly">1</prop>
												<obj name="ChannelProp" class="ChannelProperty" version="1">
													<prop name="ChannelIdx">0</prop>
												</obj>
											</obj>
											<obj name="PropertyObject" class="GroupChannelTypeProp" version="4">
												<prop name="PropertyTypeName">Scanning Sample Type</prop>
												<prop name="Position">3</prop>
												<prop name="IsDefault">0</prop>
												<prop name="GroupSampleType">mstUnknown</prop>
												<obj name="ChannelProp" class="ChannelProperty" version="1">
													<prop name="ChannelIdx">0</prop>
												</obj>
											</obj>
											<obj name="PropertyObject" class="TargetName" version="4">
												<prop name="PropertyTypeName">Target Name</prop>
												<prop name="Position">3</prop>
												<prop name="IsDefault">1</prop>
												<obj name="ChannelProp" class="ChannelProperty" version="1">
													<prop name="ChannelIdx">0</prop>
												</obj>
											</obj>
											<obj name="PropertyObject" class="RQTargetProperty" version="4">
												<prop name="PropertyTypeName">Target Type</prop>
												<prop name="Position">3</prop>
												<prop name="IsDefault">0</prop>
												<prop name="TargetType">dtNone</prop>
												<obj name="ChannelProp" class="ChannelProperty" version="1">
													<prop name="ChannelIdx">0</prop>
												</obj>
											</obj>
										</list>
									</obj>
								</list>
							</obj>
						</obj>
						<prop name="ChannelPropertyCount">1</prop>
						<prop name="ContainerPosition">3</prop>
						<prop name="HasSampleProperties">1</prop>
						<obj name="SampleProperties" class="PropertyList" version="1">
							<list name="emlist" count="14">
								<obj name="PropertyObject" class="SamplePrefColor" version="4">
									<prop name="PropertyTypeName">Color</prop>
									<prop name="Position">3</prop>
									<prop name="IsDefault">0</prop>
									<prop name="Color">clFuchsia</prop>
								</obj>
								<obj name="PropertyObject" class="DominantChannelProp" version="4">
									<prop name="PropertyTypeName">Dominant Channel</prop>
									<prop name="Position">3</prop>
									<prop name="IsDefault">0</prop>
									<prop name="DominantChannel">0</prop>
								</obj>
								<obj name="PropertyObject" class="Genotype" version="4">
									<prop name="PropertyTypeName">EndPt Genotype</prop>
									<prop name="Position">3</prop>
									<prop name="IsDefault">1</prop>
									<prop name="ReadOnly">1</prop>
								</obj>
								<obj name="PropertyObject" class="GroupingSample" version="4">
									<prop name="PropertyTypeName">EndPt Sample Type</prop>
									<prop name="Position">3</prop>
									<prop name="IsDefault">0</prop>
									<prop name="GroupSampleType">mstUnknown</prop>
								</obj>
								<obj name="PropertyObject" class="SamplePrefLineStyle" version="4">
									<prop name="PropertyTypeName">Line Style</prop>
									<prop name="Position">3</prop>
									<prop name="IsDefault">0</prop>
									<prop name="LineStyle">psSolid</prop>
								</obj>
								<obj name="PropertyObject" class="GenSampleEditNotes" version="4">
									<prop name="PropertyTypeName">Notes</prop>
									<prop name="Position">3</prop>
									<prop name="IsDefault">1</prop>
								</obj>
								<obj name="PropertyObject" class="SamplePrefPointStyle" version="4">
									<prop name="PropertyTypeName">Point Style</prop>
									<prop name="Position">3</prop>
									<prop name="IsDefault">0</prop>
									<prop name="PointStyle">psNothing</prop>
								</obj>
								<obj name="PropertyObject" class="GenSampleEditPosition" version="4">
									<prop name="PropertyTypeName">Position</prop>
									<prop name="Position">3</prop>
									<prop name="IsDefault">1</prop>
								</obj>
								<obj name="PropertyObject" class="GenSampleEditReplicate" version="4">
									<prop name="PropertyTypeName">Replicate of</prop>
									<prop name="Position">3</prop>
									<prop name="IsDefault">0</prop>
									<prop name="ReplicateOf">3</prop>
								</obj>
								<obj name="PropertyObject" class="HTCSampleID" version="4">
									<prop name="PropertyTypeName">Sample ID</prop>
									<prop name="Position">3</prop>
									<prop name="IsDefault">1</prop>
								</obj>
								<obj name="PropertyObject" class="GenSampleEditName" version="4">
									<prop name="PropertyTypeName">Sample Name</prop>
									<prop name="Position">3</prop>
									<prop name="IsDefault">0</prop>
									<prop name="name">1584N</prop>
								</obj>
								<obj name="PropertyObject" class="HTCSamplePrepNotes" version="4">
									<prop name="PropertyTypeName">Sample Prep Notes</prop>
									<prop name="Position">3</prop>
									<prop name="IsDefault">1</prop>
								</obj>
								<obj name="PropertyObject" class="GenSampleEditSubset" version="4">
									<prop name="PropertyTypeName">Subsets</prop>
									<prop name="Position">3</prop>
									<prop name="IsDefault">1</prop>
								</obj>
								<obj name="PropertyObject" class="SamplePrefWidth" version="5">
									<prop name="PropertyTypeName">Width</prop>
									<prop name="Position">3</prop>
									<prop name="IsDefault">1</prop>
									<prop name="Width">1</prop>
								</obj>
							</list>
						</obj>
					</obj>
					<obj name="item" class="SamplePropInfo" version="1">
						<obj name="ChannelProperties" class="ChanPropList" version="2">
							<obj name="ChannelProperties" class="EMList" version="1">
								<list name="emlist" count="1">
									<obj name="item" class="PropertyList" version="1">
										<list name="emlist" count="12">
											<obj name="PropertyObject" class="RQSampleTargetProperty" version="4">
												<prop name="PropertyTypeName">Combined Sample and Target Type</prop>
												<prop name="Position">4</prop>
												<prop name="IsDefault">0</prop>
												<obj name="ChannelProp" class="ChannelProperty" version="1">
													<prop name="ChannelIdx">0</prop>
												</obj>
											</obj>
											<obj name="PropertyObject" class="QuantConcProperty" version="4">
												<prop name="PropertyTypeName">Concentration</prop>
												<prop name="Position">4</prop>
												<prop name="IsDefault">1</prop>
												<prop name="Concentration">0</prop>
												<obj name="ChannelProp" class="ChannelProperty" version="1">
													<prop name="ChannelIdx">0</prop>
												</obj>
												<prop name="ReadOnly">1</prop>
											</obj>
											<obj name="PropertyObject" class="QuantCpHighProp" version="4">
												<prop name="PropertyTypeName">Cp High</prop>
												<prop name="Position">4</prop>
												<prop name="IsDefault">1</prop>
												<prop name="CpRangeHigh">0</prop>
												<obj name="ChannelProp" class="ChannelProperty" version="1">
													<prop name="ChannelIdx">0</prop>
												</obj>
												<prop name="ReadOnly">1</prop>
											</obj>
											<obj name="PropertyObject" class="QuantCpLowProp" version="4">
												<prop name="PropertyTypeName">Cp Low</prop>
												<prop name="Position">4</prop>
												<prop name="IsDefault">1</prop>
												<prop name="CpRangeLow">0</prop>
												<obj name="ChannelProp" class="ChannelProperty" version="1">
													<prop name="ChannelIdx">0</prop>
												</obj>
												<prop name="ReadOnly">1</prop>
											</obj>
											<obj name="PropertyObject" class="RQEffProp" version="4">
												<prop name="PropertyTypeName">Efficiency</prop>
												<prop name="Position">4</prop>
												<prop name="IsDefault">1</prop>
												<prop name="Efficiency">2</prop>
												<obj name="ChannelProp" class="ChannelProperty" version="1">
													<prop name="ChannelIdx">0</prop>
												</obj>
											</obj>
											<obj name="PropertyObject" class="ChannelGenotype" version="4">
												<prop name="PropertyTypeName">Melt Geno Genotype</prop>
												<prop name="Position">4</prop>
												<prop name="IsDefault">1</prop>
												<prop name="ReadOnly">1</prop>
												<obj name="ChannelProp" class="ChannelProperty" version="1">
													<prop name="ChannelIdx">0</prop>
												</obj>
											</obj>
											<obj name="PropertyObject" class="GroupChannelTypeProp" version="4">
												<prop name="PropertyTypeName">Melt Geno Sample Type</prop>
												<prop name="Position">4</prop>
												<prop name="IsDefault">0</prop>
												<prop name="GroupSampleType">mstUnknown</prop>
												<obj name="ChannelProp" class="ChannelProperty" version="1">
													<prop name="ChannelIdx">0</prop>
												</obj>
											</obj>
											<obj name="PropertyObject" class="QuantSampleTypeProperty" version="4">
												<prop name="PropertyTypeName">Quantification Sample Type</prop>
												<prop name="Position">4</prop>
												<prop name="IsDefault">0</prop>
												<prop name="SampleType">qsUnknown</prop>
												<obj name="ChannelProp" class="ChannelProperty" version="1">
													<prop name="ChannelIdx">0</prop>
												</obj>
											</obj>
											<obj name="PropertyObject" class="ChannelGenotype" version="4">
												<prop name="PropertyTypeName">Scanning Genotype</prop>
												<prop name="Position">4</prop>
												<prop name="IsDefault">1</prop>
												<prop name="ReadOnly">1</prop>
												<obj name="ChannelProp" class="ChannelProperty" version="1">
													<prop name="ChannelIdx">0</prop>
												</obj>
											</obj>
											<obj name="PropertyObject" class="GroupChannelTypeProp" version="4">
												<prop name="PropertyTypeName">Scanning Sample Type</prop>
												<prop name="Position">4</prop>
												<prop name="IsDefault">0</prop>
												<prop name="GroupSampleType">mstUnknown</prop>
												<obj name="ChannelProp" class="ChannelProperty" version="1">
													<prop name="ChannelIdx">0</prop>
												</obj>
											</obj>
											<obj name="PropertyObject" class="TargetName" version="4">
												<prop name="PropertyTypeName">Target Name</prop>
												<prop name="Position">4</prop>
												<prop name="IsDefault">1</prop>
												<obj name="ChannelProp" class="ChannelProperty" version="1">
													<prop name="ChannelIdx">0</prop>
												</obj>
											</obj>
											<obj name="PropertyObject" class="RQTargetProperty" version="4">
												<prop name="PropertyTypeName">Target Type</prop>
												<prop name="Position">4</prop>
												<prop name="IsDefault">0</prop>
												<prop name="TargetType">dtNone</prop>
												<obj name="ChannelProp" class="ChannelProperty" version="1">
													<prop name="ChannelIdx">0</prop>
												</obj>
											</obj>
										</list>
									</obj>
								</list>
							</obj>
						</obj>
						<prop name="ChannelPropertyCount">1</prop>
						<prop name="ContainerPosition">4</prop>
						<prop name="HasSampleProperties">1</prop>
						<obj name="SampleProperties" class="PropertyList" version="1">
							<list name="emlist" count="14">
								<obj name="PropertyObject" class="SamplePrefColor" version="4">
									<prop name="PropertyTypeName">Color</prop>
									<prop name="Position">4</prop>
									<prop name="IsDefault">0</prop>
									<prop name="Color">clGray</prop>
								</obj>
								<obj name="PropertyObject" class="DominantChannelProp" version="4">
									<prop name="PropertyTypeName">Dominant Channel</prop>
									<prop name="Position">4</prop>
									<prop name="IsDefault">0</prop>
									<prop name="DominantChannel">0</prop>
								</obj>
								<obj name="PropertyObject" class="Genotype" version="4">
									<prop name="PropertyTypeName">EndPt Genotype</prop>
									<prop name="Position">4</prop>
									<prop name="IsDefault">1</prop>
									<prop name="ReadOnly">1</prop>
								</obj>
								<obj name="PropertyObject" class="GroupingSample" version="4">
									<prop name="PropertyTypeName">EndPt Sample Type</prop>
									<prop name="Position">4</prop>
									<prop name="IsDefault">0</prop>
									<prop name="GroupSampleType">mstUnknown</prop>
								</obj>
								<obj name="PropertyObject" class="SamplePrefLineStyle" version="4">
									<prop name="PropertyTypeName">Line Style</prop>
									<prop name="Position">4</prop>
									<prop name="IsDefault">0</prop>
									<prop name="LineStyle">psSolid</prop>
								</obj>
								<obj name="PropertyObject" class="GenSampleEditNotes" version="4">
									<prop name="PropertyTypeName">Notes</prop>
									<prop name="Position">4</prop>
									<prop name="IsDefault">1</prop>
								</obj>
								<obj name="PropertyObject" class="SamplePrefPointStyle" version="4">
									<prop name="PropertyTypeName">Point Style</prop>
									<prop name="Position">4</prop>
									<prop name="IsDefault">0</prop>
									<prop name="PointStyle">psNothing</prop>
								</obj>
								<obj name="PropertyObject" class="GenSampleEditPosition" version="4">
									<prop name="PropertyTypeName">Position</prop>
									<prop name="Position">4</prop>
									<prop name="IsDefault">1</prop>
								</obj>
								<obj name="PropertyObject" class="GenSampleEditReplicate" version="4">
									<prop name="PropertyTypeName">Replicate of</prop>
									<prop name="Position">4</prop>
									<prop name="IsDefault">0</prop>
									<prop name="ReplicateOf">3</prop>
								</obj>
								<obj name="PropertyObject" class="HTCSampleID" version="4">
									<prop name="PropertyTypeName">Sample ID</prop>
									<prop name="Position">4</prop>
									<prop name="IsDefault">1</prop>
								</obj>
								<obj name="PropertyObject" class="GenSampleEditName" version="4">
									<prop name="PropertyTypeName">Sample Name</prop>
									<prop name="Position">4</prop>
									<prop name="IsDefault">0</prop>
									<prop name="name">1584N</prop>
								</obj>
								<obj name="PropertyObject" class="HTCSamplePrepNotes" version="4">
									<prop name="PropertyTypeName">Sample Prep Notes</prop>
									<prop name="Position">4</prop>
									<prop name="IsDefault">1</prop>
								</obj>
								<obj name="PropertyObject" class="GenSampleEditSubset" version="4">
									<prop name="PropertyTypeName">Subsets</prop>
									<prop name="Position">4</prop>
									<prop name="IsDefault">1</prop>
								</obj>
								<obj name="PropertyObject" class="SamplePrefWidth" version="5">
									<prop name="PropertyTypeName">Width</prop>
									<prop name="Position">4</prop>
									<prop name="IsDefault">1</prop>
									<prop name="Width">1</prop>
								</obj>
							</list>
						</obj>
					</obj>
					<obj name="item" class="SamplePropInfo" version="1">
						<obj name="ChannelProperties" class="ChanPropList" version="2">
							<obj name="ChannelProperties" class="EMList" version="1">
								<list name="emlist" count="1">
									<obj name="item" class="PropertyList" version="1">
										<list name="emlist" count="12">
											<obj name="PropertyObject" class="RQSampleTargetProperty" version="4">
												<prop name="PropertyTypeName">Combined Sample and Target Type</prop>
												<prop name="Position">5</prop>
												<prop name="IsDefault">0</prop>
												<obj name="ChannelProp" class="ChannelProperty" version="1">
													<prop name="ChannelIdx">0</prop>
												</obj>
											</obj>
											<obj name="PropertyObject" class="QuantConcProperty" version="4">
												<prop name="PropertyTypeName">Concentration</prop>
												<prop name="Position">5</prop>
												<prop name="IsDefault">1</prop>
												<prop name="Concentration">0</prop>
												<obj name="ChannelProp" class="ChannelProperty" version="1">
													<prop name="ChannelIdx">0</prop>
												</obj>
												<prop name="ReadOnly">1</prop>
											</obj>
											<obj name="PropertyObject" class="QuantCpHighProp" version="4">
												<prop name="PropertyTypeName">Cp High</prop>
												<prop name="Position">5</prop>
												<prop name="IsDefault">1</prop>
												<prop name="CpRangeHigh">0</prop>
												<obj name="ChannelProp" class="ChannelProperty" version="1">
													<prop name="ChannelIdx">0</prop>
												</obj>
												<prop name="ReadOnly">1</prop>
											</obj>
											<obj name="PropertyObject" class="QuantCpLowProp" version="4">
												<prop name="PropertyTypeName">Cp Low</prop>
												<prop name="Position">5</prop>
												<prop name="IsDefault">1</prop>
												<prop name="CpRangeLow">0</prop>
												<obj name="ChannelProp" class="ChannelProperty" version="1">
													<prop name="ChannelIdx">0</prop>
												</obj>
												<prop name="ReadOnly">1</prop>
											</obj>
											<obj name="PropertyObject" class="RQEffProp" version="4">
												<prop name="PropertyTypeName">Efficiency</prop>
												<prop name="Position">5</prop>
												<prop name="IsDefault">1</prop>
												<prop name="Efficiency">2</prop>
												<obj name="ChannelProp" class="ChannelProperty" version="1">
													<prop name="ChannelIdx">0</prop>
												</obj>
											</obj>
											<obj name="PropertyObject" class="ChannelGenotype" version="4">
												<prop name="PropertyTypeName">Melt Geno Genotype</prop>
												<prop name="Position">5</prop>
												<prop name="IsDefault">1</prop>
												<prop name="ReadOnly">1</prop>
												<obj name="ChannelProp" class="ChannelProperty" version="1">
													<prop name="ChannelIdx">0</prop>
												</obj>
											</obj>
											<obj name="PropertyObject" class="GroupChannelTypeProp" version="4">
												<prop name="PropertyTypeName">Melt Geno Sample Type</prop>
												<prop name="Position">5</prop>
												<prop name="IsDefault">0</prop>
												<prop name="GroupSampleType">mstUnknown</prop>
												<obj name="ChannelProp" class="ChannelProperty" version="1">
													<prop name="ChannelIdx">0</prop>
												</obj>
											</obj>
											<obj name="PropertyObject" class="QuantSampleTypeProperty" version="4">
												<prop name="PropertyTypeName">Quantification Sample Type</prop>
												<prop name="Position">5</prop>
												<prop name="IsDefault">0</prop>
												<prop name="SampleType">qsUnknown</prop>
												<obj name="ChannelProp" class="ChannelProperty" version="1">
													<prop name="ChannelIdx">0</prop>
												</obj>
											</obj>
											<obj name="PropertyObject" class="ChannelGenotype" version="4">
												<prop name="PropertyTypeName">Scanning Genotype</prop>
												<prop name="Position">5</prop>
												<prop name="IsDefault">1</prop>
												<prop name="ReadOnly">1</prop>
												<obj name="ChannelProp" class="ChannelProperty" version="1">
													<prop name="ChannelIdx">0</prop>
												</obj>
											</obj>
											<obj name="PropertyObject" class="GroupChannelTypeProp" version="4">
												<prop name="PropertyTypeName">Scanning Sample Type</prop>
												<prop name="Position">5</prop>
												<prop name="IsDefault">0</prop>
												<prop name="GroupSampleType">mstUnknown</prop>
												<obj name="ChannelProp" class="ChannelProperty" version="1">
													<prop name="ChannelIdx">0</prop>
												</obj>
											</obj>
											<obj name="PropertyObject" class="TargetName" version="4">
												<prop name="PropertyTypeName">Target Name</prop>
												<prop name="Position">5</prop>
												<prop name="IsDefault">1</prop>
												<obj name="ChannelProp" class="ChannelProperty" version="1">
													<prop name="ChannelIdx">0</prop>
												</obj>
											</obj>
											<obj name="PropertyObject" class="RQTargetProperty" version="4">
												<prop name="PropertyTypeName">Target Type</prop>
												<prop name="Position">5</prop>
												<prop name="IsDefault">0</prop>
												<prop name="TargetType">dtNone</prop>
												<obj name="ChannelProp" class="ChannelProperty" version="1">
													<prop name="ChannelIdx">0</prop>
												</obj>
											</obj>
										</list>
									</obj>
								</list>
							</obj>
						</obj>
						<prop name="ChannelPropertyCount">1</prop>
						<prop name="ContainerPosition">5</prop>
						<prop name="HasSampleProperties">1</prop>
						<obj name="SampleProperties" class="PropertyList" version="1">
							<list name="emlist" count="14">
								<obj name="PropertyObject" class="SamplePrefColor" version="4">
									<prop name="PropertyTypeName">Color</prop>
									<prop name="Position">5</prop>
									<prop name="IsDefault">0</prop>
									<prop name="Color">$0012D7FA</prop>
								</obj>
								<obj name="PropertyObject" class="DominantChannelProp" version="4">
									<prop name="PropertyTypeName">Dominant Channel</prop>
									<prop name="Position">5</prop>
									<prop name="IsDefault">0</prop>
									<prop name="DominantChannel">0</prop>
								</obj>
								<obj name="PropertyObject" class="Genotype" version="4">
									<prop name="PropertyTypeName">EndPt Genotype</prop>
									<prop name="Position">5</prop>
									<prop name="IsDefault">1</prop>
									<prop name="ReadOnly">1</prop>
								</obj>
								<obj name="PropertyObject" class="GroupingSample" version="4">
									<prop name="PropertyTypeName">EndPt Sample Type</prop>
									<prop name="Position">5</prop>
									<prop name="IsDefault">0</prop>
									<prop name="GroupSampleType">mstUnknown</prop>
								</obj>
								<obj name="PropertyObject" class="SamplePrefLineStyle" version="4">
									<prop name="PropertyTypeName">Line Style</prop>
									<prop name="Position">5</prop>
									<prop name="IsDefault">0</prop>
									<prop name="LineStyle">psSolid</prop>
								</obj>
								<obj name="PropertyObject" class="GenSampleEditNotes" version="4">
									<prop name="PropertyTypeName">Notes</prop>
									<prop name="Position">5</prop>
									<prop name="IsDefault">1</prop>
								</obj>
								<obj name="PropertyObject" class="SamplePrefPointStyle" version="4">
									<prop name="PropertyTypeName">Point Style</prop>
									<prop name="Position">5</prop>
									<prop name="IsDefault">0</prop>
									<prop name="PointStyle">psNothing</prop>
								</obj>
								<obj name="PropertyObject" class="GenSampleEditPosition" version="4">
									<prop name="PropertyTypeName">Position</prop>
									<prop name="Position">5</prop>
									<prop name="IsDefault">1</prop>
								</obj>
								<obj name="PropertyObject" class="GenSampleEditReplicate" version="4">
									<prop name="PropertyTypeName">Replicate of</prop>
									<prop name="Position">5</prop>
									<prop name="IsDefault">0</prop>
									<prop name="ReplicateOf">3</prop>
								</obj>
								<obj name="PropertyObject" class="HTCSampleID" version="4">
									<prop name="PropertyTypeName">Sample ID</prop>
									<prop name="Position">5</prop>
									<prop name="IsDefault">1</prop>
								</obj>
								<obj name="PropertyObject" class="GenSampleEditName" version="4">
									<prop name="PropertyTypeName">Sample Name</prop>
									<prop name="Position">5</prop>
									<prop name="IsDefault">0</prop>
									<prop name="name">1584N</prop>
								</obj>
								<obj name="PropertyObject" class="HTCSamplePrepNotes" version="4">
									<prop name="PropertyTypeName">Sample Prep Notes</prop>
									<prop name="Position">5</prop>
									<prop name="IsDefault">1</prop>
								</obj>
								<obj name="PropertyObject" class="GenSampleEditSubset" version="4">
									<prop name="PropertyTypeName">Subsets</prop>
									<prop name="Position">5</prop>
									<prop name="IsDefault">1</prop>
								</obj>
								<obj name="PropertyObject" class="SamplePrefWidth" version="5">
									<prop name="PropertyTypeName">Width</prop>
									<prop name="Position">5</prop>
									<prop name="IsDefault">1</prop>
									<prop name="Width">1</prop>
								</obj>
							</list>
						</obj>
					</obj>
					<obj name="item" class="SamplePropInfo" version="1">
						<obj name="ChannelProperties" class="ChanPropList" version="2">
							<obj name="ChannelProperties" class="EMList" version="1">
								<list name="emlist" count="1">
									<obj name="item" class="PropertyList" version="1">
										<list name="emlist" count="12">
											<obj name="PropertyObject" class="RQSampleTargetProperty" version="4">
												<prop name="PropertyTypeName">Combined Sample and Target Type</prop>
												<prop name="Position">6</prop>
												<prop name="IsDefault">0</prop>
												<obj name="ChannelProp" class="ChannelProperty" version="1">
													<prop name="ChannelIdx">0</prop>
												</obj>
											</obj>
											<obj name="PropertyObject" class="QuantConcProperty" version="4">
												<prop name="PropertyTypeName">Concentration</prop>
												<prop name="Position">6</prop>
												<prop name="IsDefault">1</prop>
												<prop name="Concentration">0</prop>
												<obj name="ChannelProp" class="ChannelProperty" version="1">
													<prop name="ChannelIdx">0</prop>
												</obj>
												<prop name="ReadOnly">1</prop>
											</obj>
											<obj name="PropertyObject" class="QuantCpHighProp" version="4">
												<prop name="PropertyTypeName">Cp High</prop>
												<prop name="Position">6</prop>
												<prop name="IsDefault">1</prop>
												<prop name="CpRangeHigh">0</prop>
												<obj name="ChannelProp" class="ChannelProperty" version="1">
													<prop name="ChannelIdx">0</prop>
												</obj>
												<prop name="ReadOnly">1</prop>
											</obj>
											<obj name="PropertyObject" class="QuantCpLowProp" version="4">
												<prop name="PropertyTypeName">Cp Low</prop>
												<prop name="Position">6</prop>
												<prop name="IsDefault">1</prop>
												<prop name="CpRangeLow">0</prop>
												<obj name="ChannelProp" class="ChannelProperty" version="1">
													<prop name="ChannelIdx">0</prop>
												</obj>
												<prop name="ReadOnly">1</prop>
											</obj>
											<obj name="PropertyObject" class="RQEffProp" version="4">
												<prop name="PropertyTypeName">Efficiency</prop>
												<prop name="Position">6</prop>
												<prop name="IsDefault">1</prop>
												<prop name="Efficiency">2</prop>
												<obj name="ChannelProp" class="ChannelProperty" version="1">
													<prop name="ChannelIdx">0</prop>
												</obj>
											</obj>
											<obj name="PropertyObject" class="ChannelGenotype" version="4">
												<prop name="PropertyTypeName">Melt Geno Genotype</prop>
												<prop name="Position">6</prop>
												<prop name="IsDefault">1</prop>
												<prop name="ReadOnly">1</prop>
												<obj name="ChannelProp" class="ChannelProperty" version="1">
													<prop name="ChannelIdx">0</prop>
												</obj>
											</obj>
											<obj name="PropertyObject" class="GroupChannelTypeProp" version="4">
												<prop name="PropertyTypeName">Melt Geno Sample Type</prop>
												<prop name="Position">6</prop>
												<prop name="IsDefault">0</prop>
												<prop name="GroupSampleType">mstUnknown</prop>
												<obj name="ChannelProp" class="ChannelProperty" version="1">
													<prop name="ChannelIdx">0</prop>
												</obj>
											</obj>
											<obj name="PropertyObject" class="QuantSampleTypeProperty" version="4">
												<prop name="PropertyTypeName">Quantification Sample Type</prop>
												<prop name="Position">6</prop>
												<prop name="IsDefault">0</prop>
												<prop name="SampleType">qsUnknown</prop>
												<obj name="ChannelProp" class="ChannelProperty" version="1">
													<prop name="ChannelIdx">0</prop>
												</obj>
											</obj>
											<obj name="PropertyObject" class="ChannelGenotype" version="4">
												<prop name="PropertyTypeName">Scanning Genotype</prop>
												<prop name="Position">6</prop>
												<prop name="IsDefault">1</prop>
												<prop name="ReadOnly">1</prop>
												<obj name="ChannelProp" class="ChannelProperty" version="1">
													<prop name="ChannelIdx">0</prop>
												</obj>
											</obj>
											<obj name="PropertyObject" class="GroupChannelTypeProp" version="4">
												<prop name="PropertyTypeName">Scanning Sample Type</prop>
												<prop name="Position">6</prop>
												<prop name="IsDefault">0</prop>
												<prop name="GroupSampleType">mstUnknown</prop>
												<obj name="ChannelProp" class="ChannelProperty" version="1">
													<prop name="ChannelIdx">0</prop>
												</obj>
											</obj>
											<obj name="PropertyObject" class="TargetName" version="4">
												<prop name="PropertyTypeName">Target Name</prop>
												<prop name="Position">6</prop>
												<prop name="IsDefault">1</prop>
												<obj name="ChannelProp" class="ChannelProperty" version="1">
													<prop name="ChannelIdx">0</prop>
												</obj>
											</obj>
											<obj name="PropertyObject" class="RQTargetProperty" version="4">
												<prop name="PropertyTypeName">Target Type</prop>
												<prop name="Position">6</prop>
												<prop name="IsDefault">0</prop>
												<prop name="TargetType">dtNone</prop>
												<obj name="ChannelProp" class="ChannelProperty" version="1">
													<prop name="ChannelIdx">0</prop>
												</obj>
											</obj>
										</list>
									</obj>
								</list>
							</obj>
						</obj>
						<prop name="ChannelPropertyCount">1</prop>
						<prop name="ContainerPosition">6</prop>
						<prop name="HasSampleProperties">1</prop>
						<obj name="SampleProperties" class="PropertyList" version="1">
							<list name="emlist" count="14">
								<obj name="PropertyObject" class="SamplePrefColor" version="4">
									<prop name="PropertyTypeName">Color</prop>
									<prop name="Position">6</prop>
									<prop name="IsDefault">0</prop>
									<prop name="Color">$00000097</prop>
								</obj>
								<obj name="PropertyObject" class="DominantChannelProp" version="4">
									<prop name="PropertyTypeName">Dominant Channel</prop>
									<prop name="Position">6</prop>
									<prop name="IsDefault">0</prop>
									<prop name="DominantChannel">0</prop>
								</obj>
								<obj name="PropertyObject" class="Genotype" version="4">
									<prop name="PropertyTypeName">EndPt Genotype</prop>
									<prop name="Position">6</prop>
									<prop name="IsDefault">1</prop>
									<prop name="ReadOnly">1</prop>
								</obj>
								<obj name="PropertyObject" class="GroupingSample" version="4">
									<prop name="PropertyTypeName">EndPt Sample Type</prop>
									<prop name="Position">6</prop>
									<prop name="IsDefault">0</prop>
									<prop name="GroupSampleType">mstUnknown</prop>
								</obj>
								<obj name="PropertyObject" class="SamplePrefLineStyle" version="4">
									<prop name="PropertyTypeName">Line Style</prop>
									<prop name="Position">6</prop>
									<prop name="IsDefault">0</prop>
									<prop name="LineStyle">psSolid</prop>
								</obj>
								<obj name="PropertyObject" class="GenSampleEditNotes" version="4">
									<prop name="PropertyTypeName">Notes</prop>
									<prop name="Position">6</prop>
									<prop name="IsDefault">1</prop>
								</obj>
								<obj name="PropertyObject" class="SamplePrefPointStyle" version="4">
									<prop name="PropertyTypeName">Point Style</prop>
									<prop name="Position">6</prop>
									<prop name="IsDefault">0</prop>
									<prop name="PointStyle">psNothing</prop>
								</obj>
								<obj name="PropertyObject" class="GenSampleEditPosition" version="4">
									<prop name="PropertyTypeName">Position</prop>
									<prop name="Position">6</prop>
									<prop name="IsDefault">1</prop>
								</obj>
								<obj name="PropertyObject" class="GenSampleEditReplicate" version="4">
									<prop name="PropertyTypeName">Replicate of</prop>
									<prop name="Position">6</prop>
									<prop name="IsDefault">0</prop>
									<prop name="ReplicateOf">6</prop>
								</obj>
								<obj name="PropertyObject" class="HTCSampleID" version="4">
									<prop name="PropertyTypeName">Sample ID</prop>
									<prop name="Position">6</prop>
									<prop name="IsDefault">1</prop>
								</obj>
								<obj name="PropertyObject" class="GenSampleEditName" version="4">
									<prop name="PropertyTypeName">Sample Name</prop>
									<prop name="Position">6</prop>
									<prop name="IsDefault">0</prop>
									<prop name="name">1697T</prop>
								</obj>
								<obj name="PropertyObject" class="HTCSamplePrepNotes" version="4">
									<prop name="PropertyTypeName">Sample Prep Notes</prop>
									<prop name="Position">6</prop>
									<prop name="IsDefault">1</prop>
								</obj>
								<obj name="PropertyObject" class="GenSampleEditSubset" version="4">
									<prop name="PropertyTypeName">Subsets</prop>
									<prop name="Position">6</prop>
									<prop name="IsDefault">1</prop>
								</obj>
								<obj name="PropertyObject" class="SamplePrefWidth" version="5">
									<prop name="PropertyTypeName">Width</prop>
									<prop name="Position">6</prop>
									<prop name="IsDefault">1</prop>
									<prop name="Width">1</prop>
								</obj>
							</list>
						</obj>
					</obj>
					<obj name="item" class="SamplePropInfo" version="1">
						<obj name="ChannelProperties" class="ChanPropList" version="2">
							<obj name="ChannelProperties" class="EMList" version="1">
								<list name="emlist" count="1">
									<obj name="item" class="PropertyList" version="1">
										<list name="emlist" count="12">
											<obj name="PropertyObject" class="RQSampleTargetProperty" version="4">
												<prop name="PropertyTypeName">Combined Sample and Target Type</prop>
												<prop name="Position">7</prop>
												<prop name="IsDefault">0</prop>
												<obj name="ChannelProp" class="ChannelProperty" version="1">
													<prop name="ChannelIdx">0</prop>
												</obj>
											</obj>
											<obj name="PropertyObject" class="QuantConcProperty" version="4">
												<prop name="PropertyTypeName">Concentration</prop>
												<prop name="Position">7</prop>
												<prop name="IsDefault">1</prop>
												<prop name="Concentration">0</prop>
												<obj name="ChannelProp" class="ChannelProperty" version="1">
													<prop name="ChannelIdx">0</prop>
												</obj>
												<prop name="ReadOnly">1</prop>
											</obj>
											<obj name="PropertyObject" class="QuantCpHighProp" version="4">
												<prop name="PropertyTypeName">Cp High</prop>
												<prop name="Position">7</prop>
												<prop name="IsDefault">1</prop>
												<prop name="CpRangeHigh">0</prop>
												<obj name="ChannelProp" class="ChannelProperty" version="1">
													<prop name="ChannelIdx">0</prop>
												</obj>
												<prop name="ReadOnly">1</prop>
											</obj>
											<obj name="PropertyObject" class="QuantCpLowProp" version="4">
												<prop name="PropertyTypeName">Cp Low</prop>
												<prop name="Position">7</prop>
												<prop name="IsDefault">1</prop>
												<prop name="CpRangeLow">0</prop>
												<obj name="ChannelProp" class="ChannelProperty" version="1">
													<prop name="ChannelIdx">0</prop>
												</obj>
												<prop name="ReadOnly">1</prop>
											</obj>
											<obj name="PropertyObject" class="RQEffProp" version="4">
												<prop name="PropertyTypeName">Efficiency</prop>
												<prop name="Position">7</prop>
												<prop name="IsDefault">1</prop>
												<prop name="Efficiency">2</prop>
												<obj name="ChannelProp" class="ChannelProperty" version="1">
													<prop name="ChannelIdx">0</prop>
												</obj>
											</obj>
											<obj name="PropertyObject" class="ChannelGenotype" version="4">
												<prop name="PropertyTypeName">Melt Geno Genotype</prop>
												<prop name="Position">7</prop>
												<prop name="IsDefault">1</prop>
												<prop name="ReadOnly">1</prop>
												<obj name="ChannelProp" class="ChannelProperty" version="1">
													<prop name="ChannelIdx">0</prop>
												</obj>
											</obj>
											<obj name="PropertyObject" class="GroupChannelTypeProp" version="4">
												<prop name="PropertyTypeName">Melt Geno Sample Type</prop>
												<prop name="Position">7</prop>
												<prop name="IsDefault">0</prop>
												<prop name="GroupSampleType">mstUnknown</prop>
												<obj name="ChannelProp" class="ChannelProperty" version="1">
													<prop name="ChannelIdx">0</prop>
												</obj>
											</obj>
											<obj name="PropertyObject" class="QuantSampleTypeProperty" version="4">
												<prop name="PropertyTypeName">Quantification Sample Type</prop>
												<prop name="Position">7</prop>
												<prop name="IsDefault">0</prop>
												<prop name="SampleType">qsUnknown</prop>
												<obj name="ChannelProp" class="ChannelProperty" version="1">
													<prop name="ChannelIdx">0</prop>
												</obj>
											</obj>
											<obj name="PropertyObject" class="ChannelGenotype" version="4">
												<prop name="PropertyTypeName">Scanning Genotype</prop>
												<prop name="Position">7</prop>
												<prop name="IsDefault">1</prop>
												<prop name="ReadOnly">1</prop>
												<obj name="ChannelProp" class="ChannelProperty" version="1">
													<prop name="ChannelIdx">0</prop>
												</obj>
											</obj>
											<obj name="PropertyObject" class="GroupChannelTypeProp" version="4">
												<prop name="PropertyTypeName">Scanning Sample Type</prop>
												<prop name="Position">7</prop>
												<prop name="IsDefault">0</prop>
												<prop name="GroupSampleType">mstUnknown</prop>
												<obj name="ChannelProp" class="ChannelProperty" version="1">
													<prop name="ChannelIdx">0</prop>
												</obj>
											</obj>
											<obj name="PropertyObject" class="TargetName" version="4">
												<prop name="PropertyTypeName">Target Name</prop>
												<prop name="Position">7</prop>
												<prop name="IsDefault">1</prop>
												<obj name="ChannelProp" class="ChannelProperty" version="1">
													<prop name="ChannelIdx">0</prop>
												</obj>
											</obj>
											<obj name="PropertyObject" class="RQTargetProperty" version="4">
												<prop name="PropertyTypeName">Target Type</prop>
												<prop name="Position">7</prop>
												<prop name="IsDefault">0</prop>
												<prop name="TargetType">dtNone</prop>
												<obj name="ChannelProp" class="ChannelProperty" version="1">
													<prop name="ChannelIdx">0</prop>
												</obj>
											</obj>
										</list>
									</obj>
								</list>
							</obj>
						</obj>
						<prop name="ChannelPropertyCount">1</prop>
						<prop name="ContainerPosition">7</prop>
						<prop name="HasSampleProperties">1</prop>
						<obj name="SampleProperties" class="PropertyList" version="1">
							<list name="emlist" count="14">
								<obj name="PropertyObject" class="SamplePrefColor" version="4">
									<prop name="PropertyTypeName">Color</prop>
									<prop name="Position">7</prop>
									<prop name="IsDefault">0</prop>
									<prop name="Color">$00FFFF0F</prop>
								</obj>
								<obj name="PropertyObject" class="DominantChannelProp" version="4">
									<prop name="PropertyTypeName">Dominant Channel</prop>
									<prop name="Position">7</prop>
									<prop name="IsDefault">0</prop>
									<prop name="DominantChannel">0</prop>
								</obj>
								<obj name="PropertyObject" class="Genotype" version="4">
									<prop name="PropertyTypeName">EndPt Genotype</prop>
									<prop name="Position">7</prop>
									<prop name="IsDefault">1</prop>
									<prop name="ReadOnly">1</prop>
								</obj>
								<obj name="PropertyObject" class="GroupingSample" version="4">
									<prop name="PropertyTypeName">EndPt Sample Type</prop>
									<prop name="Position">7</prop>
									<prop name="IsDefault">0</prop>
									<prop name="GroupSampleType">mstUnknown</prop>
								</obj>
								<obj name="PropertyObject" class="SamplePrefLineStyle" version="4">
									<prop name="PropertyTypeName">Line Style</prop>
									<prop name="Position">7</prop>
									<prop name="IsDefault">0</prop>
									<prop name="LineStyle">psSolid</prop>
								</obj>
								<obj name="PropertyObject" class="GenSampleEditNotes" version="4">
									<prop name="PropertyTypeName">Notes</prop>
									<prop name="Position">7</prop>
									<prop name="IsDefault">1</prop>
								</obj>
								<obj name="PropertyObject" class="SamplePrefPointStyle" version="4">
									<prop name="PropertyTypeName">Point Style</prop>
									<prop name="Position">7</prop>
									<prop name="IsDefault">0</prop>
									<prop name="PointStyle">psNothing</prop>
								</obj>
								<obj name="PropertyObject" class="GenSampleEditPosition" version="4">
									<prop name="PropertyTypeName">Position</prop>
									<prop name="Position">7</prop>
									<prop name="IsDefault">1</prop>
								</obj>
								<obj name="PropertyObject" class="GenSampleEditReplicate" version="4">
									<prop name="PropertyTypeName">Replicate of</prop>
									<prop name="Position">7</prop>
									<prop name="IsDefault">0</prop>
									<prop name="ReplicateOf">6</prop>
								</obj>
								<obj name="PropertyObject" class="HTCSampleID" version="4">
									<prop name="PropertyTypeName">Sample ID</prop>
									<prop name="Position">7</prop>
									<prop name="IsDefault">1</prop>
								</obj>
								<obj name="PropertyObject" class="GenSampleEditName" version="4">
									<prop name="PropertyTypeName">Sample Name</prop>
									<prop name="Position">7</prop>
									<prop name="IsDefault">0</prop>
									<prop name="name">1697T</prop>
								</obj>
								<obj name="PropertyObject" class="HTCSamplePrepNotes" version="4">
									<prop name="PropertyTypeName">Sample Prep Notes</prop>
									<prop name="Position">7</prop>
									<prop name="IsDefault">1</prop>
								</obj>
								<obj name="PropertyObject" class="GenSampleEditSubset" version="4">
									<prop name="PropertyTypeName">Subsets</prop>
									<prop name="Position">7</prop>
									<prop name="IsDefault">1</prop>
								</obj>
								<obj name="PropertyObject" class="SamplePrefWidth" version="5">
									<prop name="PropertyTypeName">Width</prop>
									<prop name="Position">7</prop>
									<prop name="IsDefault">1</prop>
									<prop name="Width">1</prop>
								</obj>
							</list>
						</obj>
					</obj>
					<obj name="item" class="SamplePropInfo" version="1">
						<obj name="ChannelProperties" class="ChanPropList" version="2">
							<obj name="ChannelProperties" class="EMList" version="1">
								<list name="emlist" count="1">
									<obj name="item" class="PropertyList" version="1">
										<list name="emlist" count="12">
											<obj name="PropertyObject" class="RQSampleTargetProperty" version="4">
												<prop name="PropertyTypeName">Combined Sample and Target Type</prop>
												<prop name="Position">8</prop>
												<prop name="IsDefault">0</prop>
												<obj name="ChannelProp" class="ChannelProperty" version="1">
													<prop name="ChannelIdx">0</prop>
												</obj>
											</obj>
											<obj name="PropertyObject" class="QuantConcProperty" version="4">
												<prop name="PropertyTypeName">Concentration</prop>
												<prop name="Position">8</prop>
												<prop name="IsDefault">1</prop>
												<prop name="Concentration">0</prop>
												<obj name="ChannelProp" class="ChannelProperty" version="1">
													<prop name="ChannelIdx">0</prop>
												</obj>
												<prop name="ReadOnly">1</prop>
											</obj>
											<obj name="PropertyObject" class="QuantCpHighProp" version="4">
												<prop name="PropertyTypeName">Cp High</prop>
												<prop name="Position">8</prop>
												<prop name="IsDefault">1</prop>
												<prop name="CpRangeHigh">0</prop>
												<obj name="ChannelProp" class="ChannelProperty" version="1">
													<prop name="ChannelIdx">0</prop>
												</obj>
												<prop name="ReadOnly">1</prop>
											</obj>
											<obj name="PropertyObject" class="QuantCpLowProp" version="4">
												<prop name="PropertyTypeName">Cp Low</prop>
												<prop name="Position">8</prop>
												<prop name="IsDefault">1</prop>
												<prop name="CpRangeLow">0</prop>
												<obj name="ChannelProp" class="ChannelProperty" version="1">
													<prop name="ChannelIdx">0</prop>
												</obj>
												<prop name="ReadOnly">1</prop>
											</obj>
											<obj name="PropertyObject" class="RQEffProp" version="4">
												<prop name="PropertyTypeName">Efficiency</prop>
												<prop name="Position">8</prop>
												<prop name="IsDefault">1</prop>
												<prop name="Efficiency">2</prop>
												<obj name="ChannelProp" class="ChannelProperty" version="1">
													<prop name="ChannelIdx">0</prop>
												</obj>
											</obj>
											<obj name="PropertyObject" class="ChannelGenotype" version="4">
												<prop name="PropertyTypeName">Melt Geno Genotype</prop>
												<prop name="Position">8</prop>
												<prop name="IsDefault">1</prop>
												<prop name="ReadOnly">1</prop>
												<obj name="ChannelProp" class="ChannelProperty" version="1">
													<prop name="ChannelIdx">0</prop>
												</obj>
											</obj>
											<obj name="PropertyObject" class="GroupChannelTypeProp" version="4">
												<prop name="PropertyTypeName">Melt Geno Sample Type</prop>
												<prop name="Position">8</prop>
												<prop name="IsDefault">0</prop>
												<prop name="GroupSampleType">mstUnknown</prop>
												<obj name="ChannelProp" class="ChannelProperty" version="1">
													<prop name="ChannelIdx">0</prop>
												</obj>
											</obj>
											<obj name="PropertyObject" class="QuantSampleTypeProperty" version="4">
												<prop name="PropertyTypeName">Quantification Sample Type</prop>
												<prop name="Position">8</prop>
												<prop name="IsDefault">0</prop>
												<prop name="SampleType">qsUnknown</prop>
												<obj name="ChannelProp" class="ChannelProperty" version="1">
													<prop name="ChannelIdx">0</prop>
												</obj>
											</obj>
											<obj name="PropertyObject" class="ChannelGenotype" version="4">
												<prop name="PropertyTypeName">Scanning Genotype</prop>
												<prop name="Position">8</prop>
												<prop name="IsDefault">1</prop>
												<prop name="ReadOnly">1</prop>
												<obj name="ChannelProp" class="ChannelProperty" version="1">
													<prop name="ChannelIdx">0</prop>
												</obj>
											</obj>
											<obj name="PropertyObject" class="GroupChannelTypeProp" version="4">
												<prop name="PropertyTypeName">Scanning Sample Type</prop>
												<prop name="Position">8</prop>
												<prop name="IsDefault">0</prop>
												<prop name="GroupSampleType">mstUnknown</prop>
												<obj name="ChannelProp" class="ChannelProperty" version="1">
													<prop name="ChannelIdx">0</prop>
												</obj>
											</obj>
											<obj name="PropertyObject" class="TargetName" version="4">
												<prop name="PropertyTypeName">Target Name</prop>
												<prop name="Position">8</prop>
												<prop name="IsDefault">1</prop>
												<obj name="ChannelProp" class="ChannelProperty" version="1">
													<prop name="ChannelIdx">0</prop>
												</obj>
											</obj>
											<obj name="PropertyObject" class="RQTargetProperty" version="4">
												<prop name="PropertyTypeName">Target Type</prop>
												<prop name="Position">8</prop>
												<prop name="IsDefault">0</prop>
												<prop name="TargetType">dtNone</prop>
												<obj name="ChannelProp" class="ChannelProperty" version="1">
													<prop name="ChannelIdx">0</prop>
												</obj>
											</obj>
										</list>
									</obj>
								</list>
							</obj>
						</obj>
						<prop name="ChannelPropertyCount">1</prop>
						<prop name="ContainerPosition">8</prop>
						<prop name="HasSampleProperties">1</prop>
						<obj name="SampleProperties" class="PropertyList" version="1">
							<list name="emlist" count="14">
								<obj name="PropertyObject" class="SamplePrefColor" version="4">
									<prop name="PropertyTypeName">Color</prop>
									<prop name="Position">8</prop>
									<prop name="IsDefault">0</prop>
									<prop name="Color">$00404000</prop>
								</obj>
								<obj name="PropertyObject" class="DominantChannelProp" version="4">
									<prop name="PropertyTypeName">Dominant Channel</prop>
									<prop name="Position">8</prop>
									<prop name="IsDefault">0</prop>
									<prop name="DominantChannel">0</prop>
								</obj>
								<obj name="PropertyObject" class="Genotype" version="4">
									<prop name="PropertyTypeName">EndPt Genotype</prop>
									<prop name="Position">8</prop>
									<prop name="IsDefault">1</prop>
									<prop name="ReadOnly">1</prop>
								</obj>
								<obj name="PropertyObject" class="GroupingSample" version="4">
									<prop name="PropertyTypeName">EndPt Sample Type</prop>
									<prop name="Position">8</prop>
									<prop name="IsDefault">0</prop>
									<prop name="GroupSampleType">mstUnknown</prop>
								</obj>
								<obj name="PropertyObject" class="SamplePrefLineStyle" version="4">
									<prop name="PropertyTypeName">Line Style</prop>
									<prop name="Position">8</prop>
									<prop name="IsDefault">0</prop>
									<prop name="LineStyle">psSolid</prop>
								</obj>
								<obj name="PropertyObject" class="GenSampleEditNotes" version="4">
									<prop name="PropertyTypeName">Notes</prop>
									<prop name="Position">8</prop>
									<prop name="IsDefault">1</prop>
								</obj>
								<obj name="PropertyObject" class="SamplePrefPointStyle" version="4">
									<prop name="PropertyTypeName">Point Style</prop>
									<prop name="Position">8</prop>
									<prop name="IsDefault">0</prop>
									<prop name="PointStyle">psNothing</prop>
								</obj>
								<obj name="PropertyObject" class="GenSampleEditPosition" version="4">
									<prop name="PropertyTypeName">Position</prop>
									<prop name="Position">8</prop>
									<prop name="IsDefault">1</prop>
								</obj>
								<obj name="PropertyObject" class="GenSampleEditReplicate" version="4">
									<prop name="PropertyTypeName">Replicate of</prop>
									<prop name="Position">8</prop>
									<prop name="IsDefault">0</prop>
									<prop name="ReplicateOf">6</prop>
								</obj>
								<obj name="PropertyObject" class="HTCSampleID" version="4">
									<prop name="PropertyTypeName">Sample ID</prop>
									<prop name="Position">8</prop>
									<prop name="IsDefault">1</prop>
								</obj>
								<obj name="PropertyObject" class="GenSampleEditName" version="4">
									<prop name="PropertyTypeName">Sample Name</prop>
									<prop name="Position">8</prop>
									<prop name="IsDefault">0</prop>
									<prop name="name">1697T</prop>
								</obj>
								<obj name="PropertyObject" class="HTCSamplePrepNotes" version="4">
									<prop name="PropertyTypeName">Sample Prep Notes</prop>
									<prop name="Position">8</prop>
									<prop name="IsDefault">1</prop>
								</obj>
								<obj name="PropertyObject" class="GenSampleEditSubset" version="4">
									<prop name="PropertyTypeName">Subsets</prop>
									<prop name="Position">8</prop>
									<prop name="IsDefault">1</prop>
								</obj>
								<obj name="PropertyObject" class="SamplePrefWidth" version="5">
									<prop name="PropertyTypeName">Width</prop>
									<prop name="Position">8</prop>
									<prop name="IsDefault">1</prop>
									<prop name="Width">1</prop>
								</obj>
							</list>
						</obj>
					</obj>
					<obj name="item" class="SamplePropInfo" version="1">
						<obj name="ChannelProperties" class="ChanPropList" version="2">
							<obj name="ChannelProperties" class="EMList" version="1">
								<list name="emlist" count="1">
									<obj name="item" class="PropertyList" version="1">
										<list name="emlist" count="12">
											<obj name="PropertyObject" class="RQSampleTargetProperty" version="4">
												<prop name="PropertyTypeName">Combined Sample and Target Type</prop>
												<prop name="Position">9</prop>
												<prop name="IsDefault">0</prop>
												<obj name="ChannelProp" class="ChannelProperty" version="1">
													<prop name="ChannelIdx">0</prop>
												</obj>
											</obj>
											<obj name="PropertyObject" class="QuantConcProperty" version="4">
												<prop name="PropertyTypeName">Concentration</prop>
												<prop name="Position">9</prop>
												<prop name="IsDefault">1</prop>
												<prop name="Concentration">0</prop>
												<obj name="ChannelProp" class="ChannelProperty" version="1">
													<prop name="ChannelIdx">0</prop>
												</obj>
												<prop name="ReadOnly">1</prop>
											</obj>
											<obj name="PropertyObject" class="QuantCpHighProp" version="4">
												<prop name="PropertyTypeName">Cp High</prop>
												<prop name="Position">9</prop>
												<prop name="IsDefault">1</prop>
												<prop name="CpRangeHigh">0</prop>
												<obj name="ChannelProp" class="ChannelProperty" version="1">
													<prop name="ChannelIdx">0</prop>
												</obj>
												<prop name="ReadOnly">1</prop>
											</obj>
											<obj name="PropertyObject" class="QuantCpLowProp" version="4">
												<prop name="PropertyTypeName">Cp Low</prop>
												<prop name="Position">9</prop>
												<prop name="IsDefault">1</prop>
												<prop name="CpRangeLow">0</prop>
												<obj name="ChannelProp" class="ChannelProperty" version="1">
													<prop name="ChannelIdx">0</prop>
												</obj>
												<prop name="ReadOnly">1</prop>
											</obj>
											<obj name="PropertyObject" class="RQEffProp" version="4">
												<prop name="PropertyTypeName">Efficiency</prop>
												<prop name="Position">9</prop>
												<prop name="IsDefault">1</prop>
												<prop name="Efficiency">2</prop>
												<obj name="ChannelProp" class="ChannelProperty" version="1">
													<prop name="ChannelIdx">0</prop>
												</obj>
											</obj>
											<obj name="PropertyObject" class="ChannelGenotype" version="4">
												<prop name="PropertyTypeName">Melt Geno Genotype</prop>
												<prop name="Position">9</prop>
												<prop name="IsDefault">1</prop>
												<prop name="ReadOnly">1</prop>
												<obj name="ChannelProp" class="ChannelProperty" version="1">
													<prop name="ChannelIdx">0</prop>
												</obj>
											</obj>
											<obj name="PropertyObject" class="GroupChannelTypeProp" version="4">
												<prop name="PropertyTypeName">Melt Geno Sample Type</prop>
												<prop name="Position">9</prop>
												<prop name="IsDefault">0</prop>
												<prop name="GroupSampleType">mstUnknown</prop>
												<obj name="ChannelProp" class="ChannelProperty" version="1">
													<prop name="ChannelIdx">0</prop>
												</obj>
											</obj>
											<obj name="PropertyObject" class="QuantSampleTypeProperty" version="4">
												<prop name="PropertyTypeName">Quantification Sample Type</prop>
												<prop name="Position">9</prop>
												<prop name="IsDefault">0</prop>
												<prop name="SampleType">qsUnknown</prop>
												<obj name="ChannelProp" class="ChannelProperty" version="1">
													<prop name="ChannelIdx">0</prop>
												</obj>
											</obj>
											<obj name="PropertyObject" class="ChannelGenotype" version="4">
												<prop name="PropertyTypeName">Scanning Genotype</prop>
												<prop name="Position">9</prop>
												<prop name="IsDefault">1</prop>
												<prop name="ReadOnly">1</prop>
												<obj name="ChannelProp" class="ChannelProperty" version="1">
													<prop name="ChannelIdx">0</prop>
												</obj>
											</obj>
											<obj name="PropertyObject" class="GroupChannelTypeProp" version="4">
												<prop name="PropertyTypeName">Scanning Sample Type</prop>
												<prop name="Position">9</prop>
												<prop name="IsDefault">0</prop>
												<prop name="GroupSampleType">mstUnknown</prop>
												<obj name="ChannelProp" class="ChannelProperty" version="1">
													<prop name="ChannelIdx">0</prop>
												</obj>
											</obj>
											<obj name="PropertyObject" class="TargetName" version="4">
												<prop name="PropertyTypeName">Target Name</prop>
												<prop name="Position">9</prop>
												<prop name="IsDefault">1</prop>
												<obj name="ChannelProp" class="ChannelProperty" version="1">
													<prop name="ChannelIdx">0</prop>
												</obj>
											</obj>
											<obj name="PropertyObject" class="RQTargetProperty" version="4">
												<prop name="PropertyTypeName">Target Type</prop>
												<prop name="Position">9</prop>
												<prop name="IsDefault">0</prop>
												<prop name="TargetType">dtNone</prop>
												<obj name="ChannelProp" class="ChannelProperty" version="1">
													<prop name="ChannelIdx">0</prop>
												</obj>
											</obj>
										</list>
									</obj>
								</list>
							</obj>
						</obj>
						<prop name="ChannelPropertyCount">1</prop>
						<prop name="ContainerPosition">9</prop>
						<prop name="HasSampleProperties">1</prop>
						<obj name="SampleProperties" class="PropertyList" version="1">
							<list name="emlist" count="14">
								<obj name="PropertyObject" class="SamplePrefColor" version="4">
									<prop name="PropertyTypeName">Color</prop>
									<prop name="Position">9</prop>
									<prop name="IsDefault">0</prop>
									<prop name="Color">$004080FF</prop>
								</obj>
								<obj name="PropertyObject" class="DominantChannelProp" version="4">
									<prop name="PropertyTypeName">Dominant Channel</prop>
									<prop name="Position">9</prop>
									<prop name="IsDefault">0</prop>
									<prop name="DominantChannel">0</prop>
								</obj>
								<obj name="PropertyObject" class="Genotype" version="4">
									<prop name="PropertyTypeName">EndPt Genotype</prop>
									<prop name="Position">9</prop>
									<prop name="IsDefault">1</prop>
									<prop name="ReadOnly">1</prop>
								</obj>
								<obj name="PropertyObject" class="GroupingSample" version="4">
									<prop name="PropertyTypeName">EndPt Sample Type</prop>
									<prop name="Position">9</prop>
									<prop name="IsDefault">0</prop>
									<prop name="GroupSampleType">mstUnknown</prop>
								</obj>
								<obj name="PropertyObject" class="SamplePrefLineStyle" version="4">
									<prop name="PropertyTypeName">Line Style</prop>
									<prop name="Position">9</prop>
									<prop name="IsDefault">0</prop>
									<prop name="LineStyle">psSolid</prop>
								</obj>
								<obj name="PropertyObject" class="GenSampleEditNotes" version="4">
									<prop name="PropertyTypeName">Notes</prop>
									<prop name="Position">9</prop>
									<prop name="IsDefault">1</prop>
								</obj>
								<obj name="PropertyObject" class="SamplePrefPointStyle" version="4">
									<prop name="PropertyTypeName">Point Style</prop>
									<prop name="Position">9</prop>
									<prop name="IsDefault">0</prop>
									<prop name="PointStyle">psNothing</prop>
								</obj>
								<obj name="PropertyObject" class="GenSampleEditPosition" version="4">
									<prop name="PropertyTypeName">Position</prop>
									<prop name="Position">9</prop>
									<prop name="IsDefault">1</prop>
								</obj>
								<obj name="PropertyObject" class="GenSampleEditReplicate" version="4">
									<prop name="PropertyTypeName">Replicate of</prop>
									<prop name="Position">9</prop>
									<prop name="IsDefault">0</prop>
									<prop name="ReplicateOf">9</prop>
								</obj>
								<obj name="PropertyObject" class="HTCSampleID" version="4">
									<prop name="PropertyTypeName">Sample ID</prop>
									<prop name="Position">9</prop>
									<prop name="IsDefault">1</prop>
								</obj>
								<obj name="PropertyObject" class="GenSampleEditName" version="4">
									<prop name="PropertyTypeName">Sample Name</prop>
									<prop name="Position">9</prop>
									<prop name="IsDefault">0</prop>
									<prop name="name">1697N</prop>
								</obj>
								<obj name="PropertyObject" class="HTCSamplePrepNotes" version="4">
									<prop name="PropertyTypeName">Sample Prep Notes</prop>
									<prop name="Position">9</prop>
									<prop name="IsDefault">1</prop>
								</obj>
								<obj name="PropertyObject" class="GenSampleEditSubset" version="4">
									<prop name="PropertyTypeName">Subsets</prop>
									<prop name="Position">9</prop>
									<prop name="IsDefault">1</prop>
								</obj>
								<obj name="PropertyObject" class="SamplePrefWidth" version="5">
									<prop name="PropertyTypeName">Width</prop>
									<prop name="Position">9</prop>
									<prop name="IsDefault">1</prop>
									<prop name="Width">1</prop>
								</obj>
							</list>
						</obj>
					</obj>
					<obj name="item" class="SamplePropInfo" version="1">
						<obj name="ChannelProperties" class="ChanPropList" version="2">
							<obj name="ChannelProperties" class="EMList" version="1">
								<list name="emlist" count="1">
									<obj name="item" class="PropertyList" version="1">
										<list name="emlist" count="12">
											<obj name="PropertyObject" class="RQSampleTargetProperty" version="4">
												<prop name="PropertyTypeName">Combined Sample and Target Type</prop>
												<prop name="Position">10</prop>
												<prop name="IsDefault">0</prop>
												<obj name="ChannelProp" class="ChannelProperty" version="1">
													<prop name="ChannelIdx">0</prop>
												</obj>
											</obj>
											<obj name="PropertyObject" class="QuantConcProperty" version="4">
												<prop name="PropertyTypeName">Concentration</prop>
												<prop name="Position">10</prop>
												<prop name="IsDefault">1</prop>
												<prop name="Concentration">0</prop>
												<obj name="ChannelProp" class="ChannelProperty" version="1">
													<prop name="ChannelIdx">0</prop>
												</obj>
												<prop name="ReadOnly">1</prop>
											</obj>
											<obj name="PropertyObject" class="QuantCpHighProp" version="4">
												<prop name="PropertyTypeName">Cp High</prop>
												<prop name="Position">10</prop>
												<prop name="IsDefault">1</prop>
												<prop name="CpRangeHigh">0</prop>
												<obj name="ChannelProp" class="ChannelProperty" version="1">
													<prop name="ChannelIdx">0</prop>
												</obj>
												<prop name="ReadOnly">1</prop>
											</obj>
											<obj name="PropertyObject" class="QuantCpLowProp" version="4">
												<prop name="PropertyTypeName">Cp Low</prop>
												<prop name="Position">10</prop>
												<prop name="IsDefault">1</prop>
												<prop name="CpRangeLow">0</prop>
												<obj name="ChannelProp" class="ChannelProperty" version="1">
													<prop name="ChannelIdx">0</prop>
												</obj>
												<prop name="ReadOnly">1</prop>
											</obj>
											<obj name="PropertyObject" class="RQEffProp" version="4">
												<prop name="PropertyTypeName">Efficiency</prop>
												<prop name="Position">10</prop>
												<prop name="IsDefault">1</prop>
												<prop name="Efficiency">2</prop>
												<obj name="ChannelProp" class="ChannelProperty" version="1">
													<prop name="ChannelIdx">0</prop>
												</obj>
											</obj>
											<obj name="PropertyObject" class="ChannelGenotype" version="4">
												<prop name="PropertyTypeName">Melt Geno Genotype</prop>
												<prop name="Position">10</prop>
												<prop name="IsDefault">1</prop>
												<prop name="ReadOnly">1</prop>
												<obj name="ChannelProp" class="ChannelProperty" version="1">
													<prop name="ChannelIdx">0</prop>
												</obj>
											</obj>
											<obj name="PropertyObject" class="GroupChannelTypeProp" version="4">
												<prop name="PropertyTypeName">Melt Geno Sample Type</prop>
												<prop name="Position">10</prop>
												<prop name="IsDefault">0</prop>
												<prop name="GroupSampleType">mstUnknown</prop>
												<obj name="ChannelProp" class="ChannelProperty" version="1">
													<prop name="ChannelIdx">0</prop>
												</obj>
											</obj>
											<obj name="PropertyObject" class="QuantSampleTypeProperty" version="4">
												<prop name="PropertyTypeName">Quantification Sample Type</prop>
												<prop name="Position">10</prop>
												<prop name="IsDefault">0</prop>
												<prop name="SampleType">qsUnknown</prop>
												<obj name="ChannelProp" class="ChannelProperty" version="1">
													<prop name="ChannelIdx">0</prop>
												</obj>
											</obj>
											<obj name="PropertyObject" class="ChannelGenotype" version="4">
												<prop name="PropertyTypeName">Scanning Genotype</prop>
												<prop name="Position">10</prop>
												<prop name="IsDefault">1</prop>
												<prop name="ReadOnly">1</prop>
												<obj name="ChannelProp" class="ChannelProperty" version="1">
													<prop name="ChannelIdx">0</prop>
												</obj>
											</obj>
											<obj name="PropertyObject" class="GroupChannelTypeProp" version="4">
												<prop name="PropertyTypeName">Scanning Sample Type</prop>
												<prop name="Position">10</prop>
												<prop name="IsDefault">0</prop>
												<prop name="GroupSampleType">mstUnknown</prop>
												<obj name="ChannelProp" class="ChannelProperty" version="1">
													<prop name="ChannelIdx">0</prop>
												</obj>
											</obj>
											<obj name="PropertyObject" class="TargetName" version="4">
												<prop name="PropertyTypeName">Target Name</prop>
												<prop name="Position">10</prop>
												<prop name="IsDefault">1</prop>
												<obj name="ChannelProp" class="ChannelProperty" version="1">
													<prop name="ChannelIdx">0</prop>
												</obj>
											</obj>
											<obj name="PropertyObject" class="RQTargetProperty" version="4">
												<prop name="PropertyTypeName">Target Type</prop>
												<prop name="Position">10</prop>
												<prop name="IsDefault">0</prop>
												<prop name="TargetType">dtNone</prop>
												<obj name="ChannelProp" class="ChannelProperty" version="1">
													<prop name="ChannelIdx">0</prop>
												</obj>
											</obj>
										</list>
									</obj>
								</list>
							</obj>
						</obj>
						<prop name="ChannelPropertyCount">1</prop>
						<prop name="ContainerPosition">10</prop>
						<prop name="HasSampleProperties">1</prop>
						<obj name="SampleProperties" class="PropertyList" version="1">
							<list name="emlist" count="14">
								<obj name="PropertyObject" class="SamplePrefColor" version="4">
									<prop name="PropertyTypeName">Color</prop>
									<prop name="Position">10</prop>
									<prop name="IsDefault">0</prop>
									<prop name="Color">$00FD0299</prop>
								</obj>
								<obj name="PropertyObject" class="DominantChannelProp" version="4">
									<prop name="PropertyTypeName">Dominant Channel</prop>
									<prop name="Position">10</prop>
									<prop name="IsDefault">0</prop>
									<prop name="DominantChannel">0</prop>
								</obj>
								<obj name="PropertyObject" class="Genotype" version="4">
									<prop name="PropertyTypeName">EndPt Genotype</prop>
									<prop name="Position">10</prop>
									<prop name="IsDefault">1</prop>
									<prop name="ReadOnly">1</prop>
								</obj>
								<obj name="PropertyObject" class="GroupingSample" version="4">
									<prop name="PropertyTypeName">EndPt Sample Type</prop>
									<prop name="Position">10</prop>
									<prop name="IsDefault">0</prop>
									<prop name="GroupSampleType">mstUnknown</prop>
								</obj>
								<obj name="PropertyObject" class="SamplePrefLineStyle" version="4">
									<prop name="PropertyTypeName">Line Style</prop>
									<prop name="Position">10</prop>
									<prop name="IsDefault">0</prop>
									<prop name="LineStyle">psSolid</prop>
								</obj>
								<obj name="PropertyObject" class="GenSampleEditNotes" version="4">
									<prop name="PropertyTypeName">Notes</prop>
									<prop name="Position">10</prop>
									<prop name="IsDefault">1</prop>
								</obj>
								<obj name="PropertyObject" class="SamplePrefPointStyle" version="4">
									<prop name="PropertyTypeName">Point Style</prop>
									<prop name="Position">10</prop>
									<prop name="IsDefault">0</prop>
									<prop name="PointStyle">psNothing</prop>
								</obj>
								<obj name="PropertyObject" class="GenSampleEditPosition" version="4">
									<prop name="PropertyTypeName">Position</prop>
									<prop name="Position">10</prop>
									<prop name="IsDefault">1</prop>
								</obj>
								<obj name="PropertyObject" class="GenSampleEditReplicate" version="4">
									<prop name="PropertyTypeName">Replicate of</prop>
									<prop name="Position">10</prop>
									<prop name="IsDefault">0</prop>
									<prop name="ReplicateOf">9</prop>
								</obj>
								<obj name="PropertyObject" class="HTCSampleID" version="4">
									<prop name="PropertyTypeName">Sample ID</prop>
									<prop name="Position">10</prop>
									<prop name="IsDefault">1</prop>
								</obj>
								<obj name="PropertyObject" class="GenSampleEditName" version="4">
									<prop name="PropertyTypeName">Sample Name</prop>
									<prop name="Position">10</prop>
									<prop name="IsDefault">0</prop>
									<prop name="name">1697N</prop>
								</obj>
								<obj name="PropertyObject" class="HTCSamplePrepNotes" version="4">
									<prop name="PropertyTypeName">Sample Prep Notes</prop>
									<prop name="Position">10</prop>
									<prop name="IsDefault">1</prop>
								</obj>
								<obj name="PropertyObject" class="GenSampleEditSubset" version="4">
									<prop name="PropertyTypeName">Subsets</prop>
									<prop name="Position">10</prop>
									<prop name="IsDefault">1</prop>
								</obj>
								<obj name="PropertyObject" class="SamplePrefWidth" version="5">
									<prop name="PropertyTypeName">Width</prop>
									<prop name="Position">10</prop>
									<prop name="IsDefault">1</prop>
									<prop name="Width">1</prop>
								</obj>
							</list>
						</obj>
					</obj>
					<obj name="item" class="SamplePropInfo" version="1">
						<obj name="ChannelProperties" class="ChanPropList" version="2">
							<obj name="ChannelProperties" class="EMList" version="1">
								<list name="emlist" count="1">
									<obj name="item" class="PropertyList" version="1">
										<list name="emlist" count="12">
											<obj name="PropertyObject" class="RQSampleTargetProperty" version="4">
												<prop name="PropertyTypeName">Combined Sample and Target Type</prop>
												<prop name="Position">11</prop>
												<prop name="IsDefault">0</prop>
												<obj name="ChannelProp" class="ChannelProperty" version="1">
													<prop name="ChannelIdx">0</prop>
												</obj>
											</obj>
											<obj name="PropertyObject" class="QuantConcProperty" version="4">
												<prop name="PropertyTypeName">Concentration</prop>
												<prop name="Position">11</prop>
												<prop name="IsDefault">1</prop>
												<prop name="Concentration">0</prop>
												<obj name="ChannelProp" class="ChannelProperty" version="1">
													<prop name="ChannelIdx">0</prop>
												</obj>
												<prop name="ReadOnly">1</prop>
											</obj>
											<obj name="PropertyObject" class="QuantCpHighProp" version="4">
												<prop name="PropertyTypeName">Cp High</prop>
												<prop name="Position">11</prop>
												<prop name="IsDefault">1</prop>
												<prop name="CpRangeHigh">0</prop>
												<obj name="ChannelProp" class="ChannelProperty" version="1">
													<prop name="ChannelIdx">0</prop>
												</obj>
												<prop name="ReadOnly">1</prop>
											</obj>
											<obj name="PropertyObject" class="QuantCpLowProp" version="4">
												<prop name="PropertyTypeName">Cp Low</prop>
												<prop name="Position">11</prop>
												<prop name="IsDefault">1</prop>
												<prop name="CpRangeLow">0</prop>
												<obj name="ChannelProp" class="ChannelProperty" version="1">
													<prop name="ChannelIdx">0</prop>
												</obj>
												<prop name="ReadOnly">1</prop>
											</obj>
											<obj name="PropertyObject" class="RQEffProp" version="4">
												<prop name="PropertyTypeName">Efficiency</prop>
												<prop name="Position">11</prop>
												<prop name="IsDefault">1</prop>
												<prop name="Efficiency">2</prop>
												<obj name="ChannelProp" class="ChannelProperty" version="1">
													<prop name="ChannelIdx">0</prop>
												</obj>
											</obj>
											<obj name="PropertyObject" class="ChannelGenotype" version="4">
												<prop name="PropertyTypeName">Melt Geno Genotype</prop>
												<prop name="Position">11</prop>
												<prop name="IsDefault">1</prop>
												<prop name="ReadOnly">1</prop>
												<obj name="ChannelProp" class="ChannelProperty" version="1">
													<prop name="ChannelIdx">0</prop>
												</obj>
											</obj>
											<obj name="PropertyObject" class="GroupChannelTypeProp" version="4">
												<prop name="PropertyTypeName">Melt Geno Sample Type</prop>
												<prop name="Position">11</prop>
												<prop name="IsDefault">0</prop>
												<prop name="GroupSampleType">mstUnknown</prop>
												<obj name="ChannelProp" class="ChannelProperty" version="1">
													<prop name="ChannelIdx">0</prop>
												</obj>
											</obj>
											<obj name="PropertyObject" class="QuantSampleTypeProperty" version="4">
												<prop name="PropertyTypeName">Quantification Sample Type</prop>
												<prop name="Position">11</prop>
												<prop name="IsDefault">0</prop>
												<prop name="SampleType">qsUnknown</prop>
												<obj name="ChannelProp" class="ChannelProperty" version="1">
													<prop name="ChannelIdx">0</prop>
												</obj>
											</obj>
											<obj name="PropertyObject" class="ChannelGenotype" version="4">
												<prop name="PropertyTypeName">Scanning Genotype</prop>
												<prop name="Position">11</prop>
												<prop name="IsDefault">1</prop>
												<prop name="ReadOnly">1</prop>
												<obj name="ChannelProp" class="ChannelProperty" version="1">
													<prop name="ChannelIdx">0</prop>
												</obj>
											</obj>
											<obj name="PropertyObject" class="GroupChannelTypeProp" version="4">
												<prop name="PropertyTypeName">Scanning Sample Type</prop>
												<prop name="Position">11</prop>
												<prop name="IsDefault">0</prop>
												<prop name="GroupSampleType">mstUnknown</prop>
												<obj name="ChannelProp" class="ChannelProperty" version="1">
													<prop name="ChannelIdx">0</prop>
												</obj>
											</obj>
											<obj name="PropertyObject" class="TargetName" version="4">
												<prop name="PropertyTypeName">Target Name</prop>
												<prop name="Position">11</prop>
												<prop name="IsDefault">1</prop>
												<obj name="ChannelProp" class="ChannelProperty" version="1">
													<prop name="ChannelIdx">0</prop>
												</obj>
											</obj>
											<obj name="PropertyObject" class="RQTargetProperty" version="4">
												<prop name="PropertyTypeName">Target Type</prop>
												<prop name="Position">11</prop>
												<prop name="IsDefault">0</prop>
												<prop name="TargetType">dtNone</prop>
												<obj name="ChannelProp" class="ChannelProperty" version="1">
													<prop name="ChannelIdx">0</prop>
												</obj>
											</obj>
										</list>
									</obj>
								</list>
							</obj>
						</obj>
						<prop name="ChannelPropertyCount">1</prop>
						<prop name="ContainerPosition">11</prop>
						<prop name="HasSampleProperties">1</prop>
						<obj name="SampleProperties" class="PropertyList" version="1">
							<list name="emlist" count="14">
								<obj name="PropertyObject" class="SamplePrefColor" version="4">
									<prop name="PropertyTypeName">Color</prop>
									<prop name="Position">11</prop>
									<prop name="IsDefault">0</prop>
									<prop name="Color">$0026C4B8</prop>
								</obj>
								<obj name="PropertyObject" class="DominantChannelProp" version="4">
									<prop name="PropertyTypeName">Dominant Channel</prop>
									<prop name="Position">11</prop>
									<prop name="IsDefault">0</prop>
									<prop name="DominantChannel">0</prop>
								</obj>
								<obj name="PropertyObject" class="Genotype" version="4">
									<prop name="PropertyTypeName">EndPt Genotype</prop>
									<prop name="Position">11</prop>
									<prop name="IsDefault">1</prop>
									<prop name="ReadOnly">1</prop>
								</obj>
								<obj name="PropertyObject" class="GroupingSample" version="4">
									<prop name="PropertyTypeName">EndPt Sample Type</prop>
									<prop name="Position">11</prop>
									<prop name="IsDefault">0</prop>
									<prop name="GroupSampleType">mstUnknown</prop>
								</obj>
								<obj name="PropertyObject" class="SamplePrefLineStyle" version="4">
									<prop name="PropertyTypeName">Line Style</prop>
									<prop name="Position">11</prop>
									<prop name="IsDefault">0</prop>
									<prop name="LineStyle">psSolid</prop>
								</obj>
								<obj name="PropertyObject" class="GenSampleEditNotes" version="4">
									<prop name="PropertyTypeName">Notes</prop>
									<prop name="Position">11</prop>
									<prop name="IsDefault">1</prop>
								</obj>
								<obj name="PropertyObject" class="SamplePrefPointStyle" version="4">
									<prop name="PropertyTypeName">Point Style</prop>
									<prop name="Position">11</prop>
									<prop name="IsDefault">0</prop>
									<prop name="PointStyle">psNothing</prop>
								</obj>
								<obj name="PropertyObject" class="GenSampleEditPosition" version="4">
									<prop name="PropertyTypeName">Position</prop>
									<prop name="Position">11</prop>
									<prop name="IsDefault">1</prop>
								</obj>
								<obj name="PropertyObject" class="GenSampleEditReplicate" version="4">
									<prop name="PropertyTypeName">Replicate of</prop>
									<prop name="Position">11</prop>
									<prop name="IsDefault">0</prop>
									<prop name="ReplicateOf">9</prop>
								</obj>
								<obj name="PropertyObject" class="HTCSampleID" version="4">
									<prop name="PropertyTypeName">Sample ID</prop>
									<prop name="Position">11</prop>
									<prop name="IsDefault">1</prop>
								</obj>
								<obj name="PropertyObject" class="GenSampleEditName" version="4">
									<prop name="PropertyTypeName">Sample Name</prop>
									<prop name="Position">11</prop>
									<prop name="IsDefault">0</prop>
									<prop name="name">1697N</prop>
								</obj>
								<obj name="PropertyObject" class="HTCSamplePrepNotes" version="4">
									<prop name="PropertyTypeName">Sample Prep Notes</prop>
									<prop name="Position">11</prop>
									<prop name="IsDefault">1</prop>
								</obj>
								<obj name="PropertyObject" class="GenSampleEditSubset" version="4">
									<prop name="PropertyTypeName">Subsets</prop>
									<prop name="Position">11</prop>
									<prop name="IsDefault">1</prop>
								</obj>
								<obj name="PropertyObject" class="SamplePrefWidth" version="5">
									<prop name="PropertyTypeName">Width</prop>
									<prop name="Position">11</prop>
									<prop name="IsDefault">1</prop>
									<prop name="Width">1</prop>
								</obj>
							</list>
						</obj>
					</obj>
					<obj name="item" class="SamplePropInfo" version="1">
						<obj name="ChannelProperties" class="ChanPropList" version="2">
							<obj name="ChannelProperties" class="EMList" version="1">
								<list name="emlist" count="1">
									<obj name="item" class="PropertyList" version="1">
										<list name="emlist" count="12">
											<obj name="PropertyObject" class="RQSampleTargetProperty" version="4">
												<prop name="PropertyTypeName">Combined Sample and Target Type</prop>
												<prop name="Position">12</prop>
												<prop name="IsDefault">0</prop>
												<obj name="ChannelProp" class="ChannelProperty" version="1">
													<prop name="ChannelIdx">0</prop>
												</obj>
											</obj>
											<obj name="PropertyObject" class="QuantConcProperty" version="4">
												<prop name="PropertyTypeName">Concentration</prop>
												<prop name="Position">12</prop>
												<prop name="IsDefault">1</prop>
												<prop name="Concentration">0</prop>
												<obj name="ChannelProp" class="ChannelProperty" version="1">
													<prop name="ChannelIdx">0</prop>
												</obj>
												<prop name="ReadOnly">1</prop>
											</obj>
											<obj name="PropertyObject" class="QuantCpHighProp" version="4">
												<prop name="PropertyTypeName">Cp High</prop>
												<prop name="Position">12</prop>
												<prop name="IsDefault">1</prop>
												<prop name="CpRangeHigh">0</prop>
												<obj name="ChannelProp" class="ChannelProperty" version="1">
													<prop name="ChannelIdx">0</prop>
												</obj>
												<prop name="ReadOnly">1</prop>
											</obj>
											<obj name="PropertyObject" class="QuantCpLowProp" version="4">
												<prop name="PropertyTypeName">Cp Low</prop>
												<prop name="Position">12</prop>
												<prop name="IsDefault">1</prop>
												<prop name="CpRangeLow">0</prop>
												<obj name="ChannelProp" class="ChannelProperty" version="1">
													<prop name="ChannelIdx">0</prop>
												</obj>
												<prop name="ReadOnly">1</prop>
											</obj>
											<obj name="PropertyObject" class="RQEffProp" version="4">
												<prop name="PropertyTypeName">Efficiency</prop>
												<prop name="Position">12</prop>
												<prop name="IsDefault">1</prop>
												<prop name="Efficiency">2</prop>
												<obj name="ChannelProp" class="ChannelProperty" version="1">
													<prop name="ChannelIdx">0</prop>
												</obj>
											</obj>
											<obj name="PropertyObject" class="ChannelGenotype" version="4">
												<prop name="PropertyTypeName">Melt Geno Genotype</prop>
												<prop name="Position">12</prop>
												<prop name="IsDefault">1</prop>
												<prop name="ReadOnly">1</prop>
												<obj name="ChannelProp" class="ChannelProperty" version="1">
													<prop name="ChannelIdx">0</prop>
												</obj>
											</obj>
											<obj name="PropertyObject" class="GroupChannelTypeProp" version="4">
												<prop name="PropertyTypeName">Melt Geno Sample Type</prop>
												<prop name="Position">12</prop>
												<prop name="IsDefault">0</prop>
												<prop name="GroupSampleType">mstUnknown</prop>
												<obj name="ChannelProp" class="ChannelProperty" version="1">
													<prop name="ChannelIdx">0</prop>
												</obj>
											</obj>
											<obj name="PropertyObject" class="QuantSampleTypeProperty" version="4">
												<prop name="PropertyTypeName">Quantification Sample Type</prop>
												<prop name="Position">12</prop>
												<prop name="IsDefault">0</prop>
												<prop name="SampleType">qsUnknown</prop>
												<obj name="ChannelProp" class="ChannelProperty" version="1">
													<prop name="ChannelIdx">0</prop>
												</obj>
											</obj>
											<obj name="PropertyObject" class="ChannelGenotype" version="4">
												<prop name="PropertyTypeName">Scanning Genotype</prop>
												<prop name="Position">12</prop>
												<prop name="IsDefault">1</prop>
												<prop name="ReadOnly">1</prop>
												<obj name="ChannelProp" class="ChannelProperty" version="1">
													<prop name="ChannelIdx">0</prop>
												</obj>
											</obj>
											<obj name="PropertyObject" class="GroupChannelTypeProp" version="4">
												<prop name="PropertyTypeName">Scanning Sample Type</prop>
												<prop name="Position">12</prop>
												<prop name="IsDefault">0</prop>
												<prop name="GroupSampleType">mstUnknown</prop>
												<obj name="ChannelProp" class="ChannelProperty" version="1">
													<prop name="ChannelIdx">0</prop>
												</obj>
											</obj>
											<obj name="PropertyObject" class="TargetName" version="4">
												<prop name="PropertyTypeName">Target Name</prop>
												<prop name="Position">12</prop>
												<prop name="IsDefault">1</prop>
												<obj name="ChannelProp" class="ChannelProperty" version="1">
													<prop name="ChannelIdx">0</prop>
												</obj>
											</obj>
											<obj name="PropertyObject" class="RQTargetProperty" version="4">
												<prop name="PropertyTypeName">Target Type</prop>
												<prop name="Position">12</prop>
												<prop name="IsDefault">0</prop>
												<prop name="TargetType">dtNone</prop>
												<obj name="ChannelProp" class="ChannelProperty" version="1">
													<prop name="ChannelIdx">0</prop>
												</obj>
											</obj>
										</list>
									</obj>
								</list>
							</obj>
						</obj>
						<prop name="ChannelPropertyCount">1</prop>
						<prop name="ContainerPosition">12</prop>
						<prop name="HasSampleProperties">1</prop>
						<obj name="SampleProperties" class="PropertyList" version="1">
							<list name="emlist" count="14">
								<obj name="PropertyObject" class="SamplePrefColor" version="4">
									<prop name="PropertyTypeName">Color</prop>
									<prop name="Position">12</prop>
									<prop name="IsDefault">0</prop>
									<prop name="Color">$00FF8000</prop>
								</obj>
								<obj name="PropertyObject" class="DominantChannelProp" version="4">
									<prop name="PropertyTypeName">Dominant Channel</prop>
									<prop name="Position">12</prop>
									<prop name="IsDefault">0</prop>
									<prop name="DominantChannel">0</prop>
								</obj>
								<obj name="PropertyObject" class="Genotype" version="4">
									<prop name="PropertyTypeName">EndPt Genotype</prop>
									<prop name="Position">12</prop>
									<prop name="IsDefault">1</prop>
									<prop name="ReadOnly">1</prop>
								</obj>
								<obj name="PropertyObject" class="GroupingSample" version="4">
									<prop name="PropertyTypeName">EndPt Sample Type</prop>
									<prop name="Position">12</prop>
									<prop name="IsDefault">0</prop>
									<prop name="GroupSampleType">mstUnknown</prop>
								</obj>
								<obj name="PropertyObject" class="SamplePrefLineStyle" version="4">
									<prop name="PropertyTypeName">Line Style</prop>
									<prop name="Position">12</prop>
									<prop name="IsDefault">0</prop>
									<prop name="LineStyle">psSolid</prop>
								</obj>
								<obj name="PropertyObject" class="GenSampleEditNotes" version="4">
									<prop name="PropertyTypeName">Notes</prop>
									<prop name="Position">12</prop>
									<prop name="IsDefault">1</prop>
								</obj>
								<obj name="PropertyObject" class="SamplePrefPointStyle" version="4">
									<prop name="PropertyTypeName">Point Style</prop>
									<prop name="Position">12</prop>
									<prop name="IsDefault">0</prop>
									<prop name="PointStyle">psNothing</prop>
								</obj>
								<obj name="PropertyObject" class="GenSampleEditPosition" version="4">
									<prop name="PropertyTypeName">Position</prop>
									<prop name="Position">12</prop>
									<prop name="IsDefault">1</prop>
								</obj>
								<obj name="PropertyObject" class="GenSampleEditReplicate" version="4">
									<prop name="PropertyTypeName">Replicate of</prop>
									<prop name="Position">12</prop>
									<prop name="IsDefault">0</prop>
									<prop name="ReplicateOf">12</prop>
								</obj>
								<obj name="PropertyObject" class="HTCSampleID" version="4">
									<prop name="PropertyTypeName">Sample ID</prop>
									<prop name="Position">12</prop>
									<prop name="IsDefault">1</prop>
								</obj>
								<obj name="PropertyObject" class="GenSampleEditName" version="4">
									<prop name="PropertyTypeName">Sample Name</prop>
									<prop name="Position">12</prop>
									<prop name="IsDefault">0</prop>
									<prop name="name">1700T</prop>
								</obj>
								<obj name="PropertyObject" class="HTCSamplePrepNotes" version="4">
									<prop name="PropertyTypeName">Sample Prep Notes</prop>
									<prop name="Position">12</prop>
									<prop name="IsDefault">1</prop>
								</obj>
								<obj name="PropertyObject" class="GenSampleEditSubset" version="4">
									<prop name="PropertyTypeName">Subsets</prop>
									<prop name="Position">12</prop>
									<prop name="IsDefault">1</prop>
								</obj>
								<obj name="PropertyObject" class="SamplePrefWidth" version="5">
									<prop name="PropertyTypeName">Width</prop>
									<prop name="Position">12</prop>
									<prop name="IsDefault">1</prop>
									<prop name="Width">1</prop>
								</obj>
							</list>
						</obj>
					</obj>
					<obj name="item" class="SamplePropInfo" version="1">
						<obj name="ChannelProperties" class="ChanPropList" version="2">
							<obj name="ChannelProperties" class="EMList" version="1">
								<list name="emlist" count="1">
									<obj name="item" class="PropertyList" version="1">
										<list name="emlist" count="12">
											<obj name="PropertyObject" class="RQSampleTargetProperty" version="4">
												<prop name="PropertyTypeName">Combined Sample and Target Type</prop>
												<prop name="Position">13</prop>
												<prop name="IsDefault">0</prop>
												<obj name="ChannelProp" class="ChannelProperty" version="1">
													<prop name="ChannelIdx">0</prop>
												</obj>
											</obj>
											<obj name="PropertyObject" class="QuantConcProperty" version="4">
												<prop name="PropertyTypeName">Concentration</prop>
												<prop name="Position">13</prop>
												<prop name="IsDefault">1</prop>
												<prop name="Concentration">0</prop>
												<obj name="ChannelProp" class="ChannelProperty" version="1">
													<prop name="ChannelIdx">0</prop>
												</obj>
												<prop name="ReadOnly">1</prop>
											</obj>
											<obj name="PropertyObject" class="QuantCpHighProp" version="4">
												<prop name="PropertyTypeName">Cp High</prop>
												<prop name="Position">13</prop>
												<prop name="IsDefault">1</prop>
												<prop name="CpRangeHigh">0</prop>
												<obj name="ChannelProp" class="ChannelProperty" version="1">
													<prop name="ChannelIdx">0</prop>
												</obj>
												<prop name="ReadOnly">1</prop>
											</obj>
											<obj name="PropertyObject" class="QuantCpLowProp" version="4">
												<prop name="PropertyTypeName">Cp Low</prop>
												<prop name="Position">13</prop>
												<prop name="IsDefault">1</prop>
												<prop name="CpRangeLow">0</prop>
												<obj name="ChannelProp" class="ChannelProperty" version="1">
													<prop name="ChannelIdx">0</prop>
												</obj>
												<prop name="ReadOnly">1</prop>
											</obj>
											<obj name="PropertyObject" class="RQEffProp" version="4">
												<prop name="PropertyTypeName">Efficiency</prop>
												<prop name="Position">13</prop>
												<prop name="IsDefault">1</prop>
												<prop name="Efficiency">2</prop>
												<obj name="ChannelProp" class="ChannelProperty" version="1">
													<prop name="ChannelIdx">0</prop>
												</obj>
											</obj>
											<obj name="PropertyObject" class="ChannelGenotype" version="4">
												<prop name="PropertyTypeName">Melt Geno Genotype</prop>
												<prop name="Position">13</prop>
												<prop name="IsDefault">1</prop>
												<prop name="ReadOnly">1</prop>
												<obj name="ChannelProp" class="ChannelProperty" version="1">
													<prop name="ChannelIdx">0</prop>
												</obj>
											</obj>
											<obj name="PropertyObject" class="GroupChannelTypeProp" version="4">
												<prop name="PropertyTypeName">Melt Geno Sample Type</prop>
												<prop name="Position">13</prop>
												<prop name="IsDefault">0</prop>
												<prop name="GroupSampleType">mstUnknown</prop>
												<obj name="ChannelProp" class="ChannelProperty" version="1">
													<prop name="ChannelIdx">0</prop>
												</obj>
											</obj>
											<obj name="PropertyObject" class="QuantSampleTypeProperty" version="4">
												<prop name="PropertyTypeName">Quantification Sample Type</prop>
												<prop name="Position">13</prop>
												<prop name="IsDefault">0</prop>
												<prop name="SampleType">qsUnknown</prop>
												<obj name="ChannelProp" class="ChannelProperty" version="1">
													<prop name="ChannelIdx">0</prop>
												</obj>
											</obj>
											<obj name="PropertyObject" class="ChannelGenotype" version="4">
												<prop name="PropertyTypeName">Scanning Genotype</prop>
												<prop name="Position">13</prop>
												<prop name="IsDefault">1</prop>
												<prop name="ReadOnly">1</prop>
												<obj name="ChannelProp" class="ChannelProperty" version="1">
													<prop name="ChannelIdx">0</prop>
												</obj>
											</obj>
											<obj name="PropertyObject" class="GroupChannelTypeProp" version="4">
												<prop name="PropertyTypeName">Scanning Sample Type</prop>
												<prop name="Position">13</prop>
												<prop name="IsDefault">0</prop>
												<prop name="GroupSampleType">mstUnknown</prop>
												<obj name="ChannelProp" class="ChannelProperty" version="1">
													<prop name="ChannelIdx">0</prop>
												</obj>
											</obj>
											<obj name="PropertyObject" class="TargetName" version="4">
												<prop name="PropertyTypeName">Target Name</prop>
												<prop name="Position">13</prop>
												<prop name="IsDefault">1</prop>
												<obj name="ChannelProp" class="ChannelProperty" version="1">
													<prop name="ChannelIdx">0</prop>
												</obj>
											</obj>
											<obj name="PropertyObject" class="RQTargetProperty" version="4">
												<prop name="PropertyTypeName">Target Type</prop>
												<prop name="Position">13</prop>
												<prop name="IsDefault">0</prop>
												<prop name="TargetType">dtNone</prop>
												<obj name="ChannelProp" class="ChannelProperty" version="1">
													<prop name="ChannelIdx">0</prop>
												</obj>
											</obj>
										</list>
									</obj>
								</list>
							</obj>
						</obj>
						<prop name="ChannelPropertyCount">1</prop>
						<prop name="ContainerPosition">13</prop>
						<prop name="HasSampleProperties">1</prop>
						<obj name="SampleProperties" class="PropertyList" version="1">
							<list name="emlist" count="14">
								<obj name="PropertyObject" class="SamplePrefColor" version="4">
									<prop name="PropertyTypeName">Color</prop>
									<prop name="Position">13</prop>
									<prop name="IsDefault">0</prop>
									<prop name="Color">clRed</prop>
								</obj>
								<obj name="PropertyObject" class="DominantChannelProp" version="4">
									<prop name="PropertyTypeName">Dominant Channel</prop>
									<prop name="Position">13</prop>
									<prop name="IsDefault">0</prop>
									<prop name="DominantChannel">0</prop>
								</obj>
								<obj name="PropertyObject" class="Genotype" version="4">
									<prop name="PropertyTypeName">EndPt Genotype</prop>
									<prop name="Position">13</prop>
									<prop name="IsDefault">1</prop>
									<prop name="ReadOnly">1</prop>
								</obj>
								<obj name="PropertyObject" class="GroupingSample" version="4">
									<prop name="PropertyTypeName">EndPt Sample Type</prop>
									<prop name="Position">13</prop>
									<prop name="IsDefault">0</prop>
									<prop name="GroupSampleType">mstUnknown</prop>
								</obj>
								<obj name="PropertyObject" class="SamplePrefLineStyle" version="4">
									<prop name="PropertyTypeName">Line Style</prop>
									<prop name="Position">13</prop>
									<prop name="IsDefault">0</prop>
									<prop name="LineStyle">psSolid</prop>
								</obj>
								<obj name="PropertyObject" class="GenSampleEditNotes" version="4">
									<prop name="PropertyTypeName">Notes</prop>
									<prop name="Position">13</prop>
									<prop name="IsDefault">1</prop>
								</obj>
								<obj name="PropertyObject" class="SamplePrefPointStyle" version="4">
									<prop name="PropertyTypeName">Point Style</prop>
									<prop name="Position">13</prop>
									<prop name="IsDefault">0</prop>
									<prop name="PointStyle">psNothing</prop>
								</obj>
								<obj name="PropertyObject" class="GenSampleEditPosition" version="4">
									<prop name="PropertyTypeName">Position</prop>
									<prop name="Position">13</prop>
									<prop name="IsDefault">1</prop>
								</obj>
								<obj name="PropertyObject" class="GenSampleEditReplicate" version="4">
									<prop name="PropertyTypeName">Replicate of</prop>
									<prop name="Position">13</prop>
									<prop name="IsDefault">0</prop>
									<prop name="ReplicateOf">12</prop>
								</obj>
								<obj name="PropertyObject" class="HTCSampleID" version="4">
									<prop name="PropertyTypeName">Sample ID</prop>
									<prop name="Position">13</prop>
									<prop name="IsDefault">1</prop>
								</obj>
								<obj name="PropertyObject" class="GenSampleEditName" version="4">
									<prop name="PropertyTypeName">Sample Name</prop>
									<prop name="Position">13</prop>
									<prop name="IsDefault">0</prop>
									<prop name="name">1700T</prop>
								</obj>
								<obj name="PropertyObject" class="HTCSamplePrepNotes" version="4">
									<prop name="PropertyTypeName">Sample Prep Notes</prop>
									<prop name="Position">13</prop>
									<prop name="IsDefault">1</prop>
								</obj>
								<obj name="PropertyObject" class="GenSampleEditSubset" version="4">
									<prop name="PropertyTypeName">Subsets</prop>
									<prop name="Position">13</prop>
									<prop name="IsDefault">1</prop>
								</obj>
								<obj name="PropertyObject" class="SamplePrefWidth" version="5">
									<prop name="PropertyTypeName">Width</prop>
									<prop name="Position">13</prop>
									<prop name="IsDefault">1</prop>
									<prop name="Width">1</prop>
								</obj>
							</list>
						</obj>
					</obj>
					<obj name="item" class="SamplePropInfo" version="1">
						<obj name="ChannelProperties" class="ChanPropList" version="2">
							<obj name="ChannelProperties" class="EMList" version="1">
								<list name="emlist" count="1">
									<obj name="item" class="PropertyList" version="1">
										<list name="emlist" count="12">
											<obj name="PropertyObject" class="RQSampleTargetProperty" version="4">
												<prop name="PropertyTypeName">Combined Sample and Target Type</prop>
												<prop name="Position">14</prop>
												<prop name="IsDefault">0</prop>
												<obj name="ChannelProp" class="ChannelProperty" version="1">
													<prop name="ChannelIdx">0</prop>
												</obj>
											</obj>
											<obj name="PropertyObject" class="QuantConcProperty" version="4">
												<prop name="PropertyTypeName">Concentration</prop>
												<prop name="Position">14</prop>
												<prop name="IsDefault">1</prop>
												<prop name="Concentration">0</prop>
												<obj name="ChannelProp" class="ChannelProperty" version="1">
													<prop name="ChannelIdx">0</prop>
												</obj>
												<prop name="ReadOnly">1</prop>
											</obj>
											<obj name="PropertyObject" class="QuantCpHighProp" version="4">
												<prop name="PropertyTypeName">Cp High</prop>
												<prop name="Position">14</prop>
												<prop name="IsDefault">1</prop>
												<prop name="CpRangeHigh">0</prop>
												<obj name="ChannelProp" class="ChannelProperty" version="1">
													<prop name="ChannelIdx">0</prop>
												</obj>
												<prop name="ReadOnly">1</prop>
											</obj>
											<obj name="PropertyObject" class="QuantCpLowProp" version="4">
												<prop name="PropertyTypeName">Cp Low</prop>
												<prop name="Position">14</prop>
												<prop name="IsDefault">1</prop>
												<prop name="CpRangeLow">0</prop>
												<obj name="ChannelProp" class="ChannelProperty" version="1">
													<prop name="ChannelIdx">0</prop>
												</obj>
												<prop name="ReadOnly">1</prop>
											</obj>
											<obj name="PropertyObject" class="RQEffProp" version="4">
												<prop name="PropertyTypeName">Efficiency</prop>
												<prop name="Position">14</prop>
												<prop name="IsDefault">1</prop>
												<prop name="Efficiency">2</prop>
												<obj name="ChannelProp" class="ChannelProperty" version="1">
													<prop name="ChannelIdx">0</prop>
												</obj>
											</obj>
											<obj name="PropertyObject" class="ChannelGenotype" version="4">
												<prop name="PropertyTypeName">Melt Geno Genotype</prop>
												<prop name="Position">14</prop>
												<prop name="IsDefault">1</prop>
												<prop name="ReadOnly">1</prop>
												<obj name="ChannelProp" class="ChannelProperty" version="1">
													<prop name="ChannelIdx">0</prop>
												</obj>
											</obj>
											<obj name="PropertyObject" class="GroupChannelTypeProp" version="4">
												<prop name="PropertyTypeName">Melt Geno Sample Type</prop>
												<prop name="Position">14</prop>
												<prop name="IsDefault">0</prop>
												<prop name="GroupSampleType">mstUnknown</prop>
												<obj name="ChannelProp" class="ChannelProperty" version="1">
													<prop name="ChannelIdx">0</prop>
												</obj>
											</obj>
											<obj name="PropertyObject" class="QuantSampleTypeProperty" version="4">
												<prop name="PropertyTypeName">Quantification Sample Type</prop>
												<prop name="Position">14</prop>
												<prop name="IsDefault">0</prop>
												<prop name="SampleType">qsUnknown</prop>
												<obj name="ChannelProp" class="ChannelProperty" version="1">
													<prop name="ChannelIdx">0</prop>
												</obj>
											</obj>
											<obj name="PropertyObject" class="ChannelGenotype" version="4">
												<prop name="PropertyTypeName">Scanning Genotype</prop>
												<prop name="Position">14</prop>
												<prop name="IsDefault">1</prop>
												<prop name="ReadOnly">1</prop>
												<obj name="ChannelProp" class="ChannelProperty" version="1">
													<prop name="ChannelIdx">0</prop>
												</obj>
											</obj>
											<obj name="PropertyObject" class="GroupChannelTypeProp" version="4">
												<prop name="PropertyTypeName">Scanning Sample Type</prop>
												<prop name="Position">14</prop>
												<prop name="IsDefault">0</prop>
												<prop name="GroupSampleType">mstUnknown</prop>
												<obj name="ChannelProp" class="ChannelProperty" version="1">
													<prop name="ChannelIdx">0</prop>
												</obj>
											</obj>
											<obj name="PropertyObject" class="TargetName" version="4">
												<prop name="PropertyTypeName">Target Name</prop>
												<prop name="Position">14</prop>
												<prop name="IsDefault">1</prop>
												<obj name="ChannelProp" class="ChannelProperty" version="1">
													<prop name="ChannelIdx">0</prop>
												</obj>
											</obj>
											<obj name="PropertyObject" class="RQTargetProperty" version="4">
												<prop name="PropertyTypeName">Target Type</prop>
												<prop name="Position">14</prop>
												<prop name="IsDefault">0</prop>
												<prop name="TargetType">dtNone</prop>
												<obj name="ChannelProp" class="ChannelProperty" version="1">
													<prop name="ChannelIdx">0</prop>
												</obj>
											</obj>
										</list>
									</obj>
								</list>
							</obj>
						</obj>
						<prop name="ChannelPropertyCount">1</prop>
						<prop name="ContainerPosition">14</prop>
						<prop name="HasSampleProperties">1</prop>
						<obj name="SampleProperties" class="PropertyList" version="1">
							<list name="emlist" count="14">
								<obj name="PropertyObject" class="SamplePrefColor" version="4">
									<prop name="PropertyTypeName">Color</prop>
									<prop name="Position">14</prop>
									<prop name="IsDefault">0</prop>
									<prop name="Color">$0030D700</prop>
								</obj>
								<obj name="PropertyObject" class="DominantChannelProp" version="4">
									<prop name="PropertyTypeName">Dominant Channel</prop>
									<prop name="Position">14</prop>
									<prop name="IsDefault">0</prop>
									<prop name="DominantChannel">0</prop>
								</obj>
								<obj name="PropertyObject" class="Genotype" version="4">
									<prop name="PropertyTypeName">EndPt Genotype</prop>
									<prop name="Position">14</prop>
									<prop name="IsDefault">1</prop>
									<prop name="ReadOnly">1</prop>
								</obj>
								<obj name="PropertyObject" class="GroupingSample" version="4">
									<prop name="PropertyTypeName">EndPt Sample Type</prop>
									<prop name="Position">14</prop>
									<prop name="IsDefault">0</prop>
									<prop name="GroupSampleType">mstUnknown</prop>
								</obj>
								<obj name="PropertyObject" class="SamplePrefLineStyle" version="4">
									<prop name="PropertyTypeName">Line Style</prop>
									<prop name="Position">14</prop>
									<prop name="IsDefault">0</prop>
									<prop name="LineStyle">psSolid</prop>
								</obj>
								<obj name="PropertyObject" class="GenSampleEditNotes" version="4">
									<prop name="PropertyTypeName">Notes</prop>
									<prop name="Position">14</prop>
									<prop name="IsDefault">1</prop>
								</obj>
								<obj name="PropertyObject" class="SamplePrefPointStyle" version="4">
									<prop name="PropertyTypeName">Point Style</prop>
									<prop name="Position">14</prop>
									<prop name="IsDefault">0</prop>
									<prop name="PointStyle">psNothing</prop>
								</obj>
								<obj name="PropertyObject" class="GenSampleEditPosition" version="4">
									<prop name="PropertyTypeName">Position</prop>
									<prop name="Position">14</prop>
									<prop name="IsDefault">1</prop>
								</obj>
								<obj name="PropertyObject" class="GenSampleEditReplicate" version="4">
									<prop name="PropertyTypeName">Replicate of</prop>
									<prop name="Position">14</prop>
									<prop name="IsDefault">0</prop>
									<prop name="ReplicateOf">12</prop>
								</obj>
								<obj name="PropertyObject" class="HTCSampleID" version="4">
									<prop name="PropertyTypeName">Sample ID</prop>
									<prop name="Position">14</prop>
									<prop name="IsDefault">1</prop>
								</obj>
								<obj name="PropertyObject" class="GenSampleEditName" version="4">
									<prop name="PropertyTypeName">Sample Name</prop>
									<prop name="Position">14</prop>
									<prop name="IsDefault">0</prop>
									<prop name="name">1700T</prop>
								</obj>
								<obj name="PropertyObject" class="HTCSamplePrepNotes" version="4">
									<prop name="PropertyTypeName">Sample Prep Notes</prop>
									<prop name="Position">14</prop>
									<prop name="IsDefault">1</prop>
								</obj>
								<obj name="PropertyObject" class="GenSampleEditSubset" version="4">
									<prop name="PropertyTypeName">Subsets</prop>
									<prop name="Position">14</prop>
									<prop name="IsDefault">1</prop>
								</obj>
								<obj name="PropertyObject" class="SamplePrefWidth" version="5">
									<prop name="PropertyTypeName">Width</prop>
									<prop name="Position">14</prop>
									<prop name="IsDefault">1</prop>
									<prop name="Width">1</prop>
								</obj>
							</list>
						</obj>
					</obj>
					<obj name="item" class="SamplePropInfo" version="1">
						<obj name="ChannelProperties" class="ChanPropList" version="2">
							<obj name="ChannelProperties" class="EMList" version="1">
								<list name="emlist" count="1">
									<obj name="item" class="PropertyList" version="1">
										<list name="emlist" count="12">
											<obj name="PropertyObject" class="RQSampleTargetProperty" version="4">
												<prop name="PropertyTypeName">Combined Sample and Target Type</prop>
												<prop name="Position">15</prop>
												<prop name="IsDefault">0</prop>
												<obj name="ChannelProp" class="ChannelProperty" version="1">
													<prop name="ChannelIdx">0</prop>
												</obj>
											</obj>
											<obj name="PropertyObject" class="QuantConcProperty" version="4">
												<prop name="PropertyTypeName">Concentration</prop>
												<prop name="Position">15</prop>
												<prop name="IsDefault">1</prop>
												<prop name="Concentration">0</prop>
												<obj name="ChannelProp" class="ChannelProperty" version="1">
													<prop name="ChannelIdx">0</prop>
												</obj>
												<prop name="ReadOnly">1</prop>
											</obj>
											<obj name="PropertyObject" class="QuantCpHighProp" version="4">
												<prop name="PropertyTypeName">Cp High</prop>
												<prop name="Position">15</prop>
												<prop name="IsDefault">1</prop>
												<prop name="CpRangeHigh">0</prop>
												<obj name="ChannelProp" class="ChannelProperty" version="1">
													<prop name="ChannelIdx">0</prop>
												</obj>
												<prop name="ReadOnly">1</prop>
											</obj>
											<obj name="PropertyObject" class="QuantCpLowProp" version="4">
												<prop name="PropertyTypeName">Cp Low</prop>
												<prop name="Position">15</prop>
												<prop name="IsDefault">1</prop>
												<prop name="CpRangeLow">0</prop>
												<obj name="ChannelProp" class="ChannelProperty" version="1">
													<prop name="ChannelIdx">0</prop>
												</obj>
												<prop name="ReadOnly">1</prop>
											</obj>
											<obj name="PropertyObject" class="RQEffProp" version="4">
												<prop name="PropertyTypeName">Efficiency</prop>
												<prop name="Position">15</prop>
												<prop name="IsDefault">1</prop>
												<prop name="Efficiency">2</prop>
												<obj name="ChannelProp" class="ChannelProperty" version="1">
													<prop name="ChannelIdx">0</prop>
												</obj>
											</obj>
											<obj name="PropertyObject" class="ChannelGenotype" version="4">
												<prop name="PropertyTypeName">Melt Geno Genotype</prop>
												<prop name="Position">15</prop>
												<prop name="IsDefault">1</prop>
												<prop name="ReadOnly">1</prop>
												<obj name="ChannelProp" class="ChannelProperty" version="1">
													<prop name="ChannelIdx">0</prop>
												</obj>
											</obj>
											<obj name="PropertyObject" class="GroupChannelTypeProp" version="4">
												<prop name="PropertyTypeName">Melt Geno Sample Type</prop>
												<prop name="Position">15</prop>
												<prop name="IsDefault">0</prop>
												<prop name="GroupSampleType">mstUnknown</prop>
												<obj name="ChannelProp" class="ChannelProperty" version="1">
													<prop name="ChannelIdx">0</prop>
												</obj>
											</obj>
											<obj name="PropertyObject" class="QuantSampleTypeProperty" version="4">
												<prop name="PropertyTypeName">Quantification Sample Type</prop>
												<prop name="Position">15</prop>
												<prop name="IsDefault">0</prop>
												<prop name="SampleType">qsUnknown</prop>
												<obj name="ChannelProp" class="ChannelProperty" version="1">
													<prop name="ChannelIdx">0</prop>
												</obj>
											</obj>
											<obj name="PropertyObject" class="ChannelGenotype" version="4">
												<prop name="PropertyTypeName">Scanning Genotype</prop>
												<prop name="Position">15</prop>
												<prop name="IsDefault">1</prop>
												<prop name="ReadOnly">1</prop>
												<obj name="ChannelProp" class="ChannelProperty" version="1">
													<prop name="ChannelIdx">0</prop>
												</obj>
											</obj>
											<obj name="PropertyObject" class="GroupChannelTypeProp" version="4">
												<prop name="PropertyTypeName">Scanning Sample Type</prop>
												<prop name="Position">15</prop>
												<prop name="IsDefault">0</prop>
												<prop name="GroupSampleType">mstUnknown</prop>
												<obj name="ChannelProp" class="ChannelProperty" version="1">
													<prop name="ChannelIdx">0</prop>
												</obj>
											</obj>
											<obj name="PropertyObject" class="TargetName" version="4">
												<prop name="PropertyTypeName">Target Name</prop>
												<prop name="Position">15</prop>
												<prop name="IsDefault">1</prop>
												<obj name="ChannelProp" class="ChannelProperty" version="1">
													<prop name="ChannelIdx">0</prop>
												</obj>
											</obj>
											<obj name="PropertyObject" class="RQTargetProperty" version="4">
												<prop name="PropertyTypeName">Target Type</prop>
												<prop name="Position">15</prop>
												<prop name="IsDefault">0</prop>
												<prop name="TargetType">dtNone</prop>
												<obj name="ChannelProp" class="ChannelProperty" version="1">
													<prop name="ChannelIdx">0</prop>
												</obj>
											</obj>
										</list>
									</obj>
								</list>
							</obj>
						</obj>
						<prop name="ChannelPropertyCount">1</prop>
						<prop name="ContainerPosition">15</prop>
						<prop name="HasSampleProperties">1</prop>
						<obj name="SampleProperties" class="PropertyList" version="1">
							<list name="emlist" count="14">
								<obj name="PropertyObject" class="SamplePrefColor" version="4">
									<prop name="PropertyTypeName">Color</prop>
									<prop name="Position">15</prop>
									<prop name="IsDefault">0</prop>
									<prop name="Color">clFuchsia</prop>
								</obj>
								<obj name="PropertyObject" class="DominantChannelProp" version="4">
									<prop name="PropertyTypeName">Dominant Channel</prop>
									<prop name="Position">15</prop>
									<prop name="IsDefault">0</prop>
									<prop name="DominantChannel">0</prop>
								</obj>
								<obj name="PropertyObject" class="Genotype" version="4">
									<prop name="PropertyTypeName">EndPt Genotype</prop>
									<prop name="Position">15</prop>
									<prop name="IsDefault">1</prop>
									<prop name="ReadOnly">1</prop>
								</obj>
								<obj name="PropertyObject" class="GroupingSample" version="4">
									<prop name="PropertyTypeName">EndPt Sample Type</prop>
									<prop name="Position">15</prop>
									<prop name="IsDefault">0</prop>
									<prop name="GroupSampleType">mstUnknown</prop>
								</obj>
								<obj name="PropertyObject" class="SamplePrefLineStyle" version="4">
									<prop name="PropertyTypeName">Line Style</prop>
									<prop name="Position">15</prop>
									<prop name="IsDefault">0</prop>
									<prop name="LineStyle">psSolid</prop>
								</obj>
								<obj name="PropertyObject" class="GenSampleEditNotes" version="4">
									<prop name="PropertyTypeName">Notes</prop>
									<prop name="Position">15</prop>
									<prop name="IsDefault">1</prop>
								</obj>
								<obj name="PropertyObject" class="SamplePrefPointStyle" version="4">
									<prop name="PropertyTypeName">Point Style</prop>
									<prop name="Position">15</prop>
									<prop name="IsDefault">0</prop>
									<prop name="PointStyle">psNothing</prop>
								</obj>
								<obj name="PropertyObject" class="GenSampleEditPosition" version="4">
									<prop name="PropertyTypeName">Position</prop>
									<prop name="Position">15</prop>
									<prop name="IsDefault">1</prop>
								</obj>
								<obj name="PropertyObject" class="GenSampleEditReplicate" version="4">
									<prop name="PropertyTypeName">Replicate of</prop>
									<prop name="Position">15</prop>
									<prop name="IsDefault">0</prop>
									<prop name="ReplicateOf">15</prop>
								</obj>
								<obj name="PropertyObject" class="HTCSampleID" version="4">
									<prop name="PropertyTypeName">Sample ID</prop>
									<prop name="Position">15</prop>
									<prop name="IsDefault">1</prop>
								</obj>
								<obj name="PropertyObject" class="GenSampleEditName" version="4">
									<prop name="PropertyTypeName">Sample Name</prop>
									<prop name="Position">15</prop>
									<prop name="IsDefault">0</prop>
									<prop name="name">1700N</prop>
								</obj>
								<obj name="PropertyObject" class="HTCSamplePrepNotes" version="4">
									<prop name="PropertyTypeName">Sample Prep Notes</prop>
									<prop name="Position">15</prop>
									<prop name="IsDefault">1</prop>
								</obj>
								<obj name="PropertyObject" class="GenSampleEditSubset" version="4">
									<prop name="PropertyTypeName">Subsets</prop>
									<prop name="Position">15</prop>
									<prop name="IsDefault">1</prop>
								</obj>
								<obj name="PropertyObject" class="SamplePrefWidth" version="5">
									<prop name="PropertyTypeName">Width</prop>
									<prop name="Position">15</prop>
									<prop name="IsDefault">1</prop>
									<prop name="Width">1</prop>
								</obj>
							</list>
						</obj>
					</obj>
					<obj name="item" class="SamplePropInfo" version="1">
						<obj name="ChannelProperties" class="ChanPropList" version="2">
							<obj name="ChannelProperties" class="EMList" version="1">
								<list name="emlist" count="1">
									<obj name="item" class="PropertyList" version="1">
										<list name="emlist" count="12">
											<obj name="PropertyObject" class="RQSampleTargetProperty" version="4">
												<prop name="PropertyTypeName">Combined Sample and Target Type</prop>
												<prop name="Position">16</prop>
												<prop name="IsDefault">0</prop>
												<obj name="ChannelProp" class="ChannelProperty" version="1">
													<prop name="ChannelIdx">0</prop>
												</obj>
											</obj>
											<obj name="PropertyObject" class="QuantConcProperty" version="4">
												<prop name="PropertyTypeName">Concentration</prop>
												<prop name="Position">16</prop>
												<prop name="IsDefault">1</prop>
												<prop name="Concentration">0</prop>
												<obj name="ChannelProp" class="ChannelProperty" version="1">
													<prop name="ChannelIdx">0</prop>
												</obj>
												<prop name="ReadOnly">1</prop>
											</obj>
											<obj name="PropertyObject" class="QuantCpHighProp" version="4">
												<prop name="PropertyTypeName">Cp High</prop>
												<prop name="Position">16</prop>
												<prop name="IsDefault">1</prop>
												<prop name="CpRangeHigh">0</prop>
												<obj name="ChannelProp" class="ChannelProperty" version="1">
													<prop name="ChannelIdx">0</prop>
												</obj>
												<prop name="ReadOnly">1</prop>
											</obj>
											<obj name="PropertyObject" class="QuantCpLowProp" version="4">
												<prop name="PropertyTypeName">Cp Low</prop>
												<prop name="Position">16</prop>
												<prop name="IsDefault">1</prop>
												<prop name="CpRangeLow">0</prop>
												<obj name="ChannelProp" class="ChannelProperty" version="1">
													<prop name="ChannelIdx">0</prop>
												</obj>
												<prop name="ReadOnly">1</prop>
											</obj>
											<obj name="PropertyObject" class="RQEffProp" version="4">
												<prop name="PropertyTypeName">Efficiency</prop>
												<prop name="Position">16</prop>
												<prop name="IsDefault">1</prop>
												<prop name="Efficiency">2</prop>
												<obj name="ChannelProp" class="ChannelProperty" version="1">
													<prop name="ChannelIdx">0</prop>
												</obj>
											</obj>
											<obj name="PropertyObject" class="ChannelGenotype" version="4">
												<prop name="PropertyTypeName">Melt Geno Genotype</prop>
												<prop name="Position">16</prop>
												<prop name="IsDefault">1</prop>
												<prop name="ReadOnly">1</prop>
												<obj name="ChannelProp" class="ChannelProperty" version="1">
													<prop name="ChannelIdx">0</prop>
												</obj>
											</obj>
											<obj name="PropertyObject" class="GroupChannelTypeProp" version="4">
												<prop name="PropertyTypeName">Melt Geno Sample Type</prop>
												<prop name="Position">16</prop>
												<prop name="IsDefault">0</prop>
												<prop name="GroupSampleType">mstUnknown</prop>
												<obj name="ChannelProp" class="ChannelProperty" version="1">
													<prop name="ChannelIdx">0</prop>
												</obj>
											</obj>
											<obj name="PropertyObject" class="QuantSampleTypeProperty" version="4">
												<prop name="PropertyTypeName">Quantification Sample Type</prop>
												<prop name="Position">16</prop>
												<prop name="IsDefault">0</prop>
												<prop name="SampleType">qsUnknown</prop>
												<obj name="ChannelProp" class="ChannelProperty" version="1">
													<prop name="ChannelIdx">0</prop>
												</obj>
											</obj>
											<obj name="PropertyObject" class="ChannelGenotype" version="4">
												<prop name="PropertyTypeName">Scanning Genotype</prop>
												<prop name="Position">16</prop>
												<prop name="IsDefault">1</prop>
												<prop name="ReadOnly">1</prop>
												<obj name="ChannelProp" class="ChannelProperty" version="1">
													<prop name="ChannelIdx">0</prop>
												</obj>
											</obj>
											<obj name="PropertyObject" class="GroupChannelTypeProp" version="4">
												<prop name="PropertyTypeName">Scanning Sample Type</prop>
												<prop name="Position">16</prop>
												<prop name="IsDefault">0</prop>
												<prop name="GroupSampleType">mstUnknown</prop>
												<obj name="ChannelProp" class="ChannelProperty" version="1">
													<prop name="ChannelIdx">0</prop>
												</obj>
											</obj>
											<obj name="PropertyObject" class="TargetName" version="4">
												<prop name="PropertyTypeName">Target Name</prop>
												<prop name="Position">16</prop>
												<prop name="IsDefault">1</prop>
												<obj name="ChannelProp" class="ChannelProperty" version="1">
													<prop name="ChannelIdx">0</prop>
												</obj>
											</obj>
											<obj name="PropertyObject" class="RQTargetProperty" version="4">
												<prop name="PropertyTypeName">Target Type</prop>
												<prop name="Position">16</prop>
												<prop name="IsDefault">0</prop>
												<prop name="TargetType">dtNone</prop>
												<obj name="ChannelProp" class="ChannelProperty" version="1">
													<prop name="ChannelIdx">0</prop>
												</obj>
											</obj>
										</list>
									</obj>
								</list>
							</obj>
						</obj>
						<prop name="ChannelPropertyCount">1</prop>
						<prop name="ContainerPosition">16</prop>
						<prop name="HasSampleProperties">1</prop>
						<obj name="SampleProperties" class="PropertyList" version="1">
							<list name="emlist" count="14">
								<obj name="PropertyObject" class="SamplePrefColor" version="4">
									<prop name="PropertyTypeName">Color</prop>
									<prop name="Position">16</prop>
									<prop name="IsDefault">0</prop>
									<prop name="Color">clGray</prop>
								</obj>
								<obj name="PropertyObject" class="DominantChannelProp" version="4">
									<prop name="PropertyTypeName">Dominant Channel</prop>
									<prop name="Position">16</prop>
									<prop name="IsDefault">0</prop>
									<prop name="DominantChannel">0</prop>
								</obj>
								<obj name="PropertyObject" class="Genotype" version="4">
									<prop name="PropertyTypeName">EndPt Genotype</prop>
									<prop name="Position">16</prop>
									<prop name="IsDefault">1</prop>
									<prop name="ReadOnly">1</prop>
								</obj>
								<obj name="PropertyObject" class="GroupingSample" version="4">
									<prop name="PropertyTypeName">EndPt Sample Type</prop>
									<prop name="Position">16</prop>
									<prop name="IsDefault">0</prop>
									<prop name="GroupSampleType">mstUnknown</prop>
								</obj>
								<obj name="PropertyObject" class="SamplePrefLineStyle" version="4">
									<prop name="PropertyTypeName">Line Style</prop>
									<prop name="Position">16</prop>
									<prop name="IsDefault">0</prop>
									<prop name="LineStyle">psSolid</prop>
								</obj>
								<obj name="PropertyObject" class="GenSampleEditNotes" version="4">
									<prop name="PropertyTypeName">Notes</prop>
									<prop name="Position">16</prop>
									<prop name="IsDefault">1</prop>
								</obj>
								<obj name="PropertyObject" class="SamplePrefPointStyle" version="4">
									<prop name="PropertyTypeName">Point Style</prop>
									<prop name="Position">16</prop>
									<prop name="IsDefault">0</prop>
									<prop name="PointStyle">psNothing</prop>
								</obj>
								<obj name="PropertyObject" class="GenSampleEditPosition" version="4">
									<prop name="PropertyTypeName">Position</prop>
									<prop name="Position">16</prop>
									<prop name="IsDefault">1</prop>
								</obj>
								<obj name="PropertyObject" class="GenSampleEditReplicate" version="4">
									<prop name="PropertyTypeName">Replicate of</prop>
									<prop name="Position">16</prop>
									<prop name="IsDefault">0</prop>
									<prop name="ReplicateOf">15</prop>
								</obj>
								<obj name="PropertyObject" class="HTCSampleID" version="4">
									<prop name="PropertyTypeName">Sample ID</prop>
									<prop name="Position">16</prop>
									<prop name="IsDefault">1</prop>
								</obj>
								<obj name="PropertyObject" class="GenSampleEditName" version="4">
									<prop name="PropertyTypeName">Sample Name</prop>
									<prop name="Position">16</prop>
									<prop name="IsDefault">0</prop>
									<prop name="name">1700N</prop>
								</obj>
								<obj name="PropertyObject" class="HTCSamplePrepNotes" version="4">
									<prop name="PropertyTypeName">Sample Prep Notes</prop>
									<prop name="Position">16</prop>
									<prop name="IsDefault">1</prop>
								</obj>
								<obj name="PropertyObject" class="GenSampleEditSubset" version="4">
									<prop name="PropertyTypeName">Subsets</prop>
									<prop name="Position">16</prop>
									<prop name="IsDefault">1</prop>
								</obj>
								<obj name="PropertyObject" class="SamplePrefWidth" version="5">
									<prop name="PropertyTypeName">Width</prop>
									<prop name="Position">16</prop>
									<prop name="IsDefault">1</prop>
									<prop name="Width">1</prop>
								</obj>
							</list>
						</obj>
					</obj>
					<obj name="item" class="SamplePropInfo" version="1">
						<obj name="ChannelProperties" class="ChanPropList" version="2">
							<obj name="ChannelProperties" class="EMList" version="1">
								<list name="emlist" count="1">
									<obj name="item" class="PropertyList" version="1">
										<list name="emlist" count="12">
											<obj name="PropertyObject" class="RQSampleTargetProperty" version="4">
												<prop name="PropertyTypeName">Combined Sample and Target Type</prop>
												<prop name="Position">17</prop>
												<prop name="IsDefault">0</prop>
												<obj name="ChannelProp" class="ChannelProperty" version="1">
													<prop name="ChannelIdx">0</prop>
												</obj>
											</obj>
											<obj name="PropertyObject" class="QuantConcProperty" version="4">
												<prop name="PropertyTypeName">Concentration</prop>
												<prop name="Position">17</prop>
												<prop name="IsDefault">1</prop>
												<prop name="Concentration">0</prop>
												<obj name="ChannelProp" class="ChannelProperty" version="1">
													<prop name="ChannelIdx">0</prop>
												</obj>
												<prop name="ReadOnly">1</prop>
											</obj>
											<obj name="PropertyObject" class="QuantCpHighProp" version="4">
												<prop name="PropertyTypeName">Cp High</prop>
												<prop name="Position">17</prop>
												<prop name="IsDefault">1</prop>
												<prop name="CpRangeHigh">0</prop>
												<obj name="ChannelProp" class="ChannelProperty" version="1">
													<prop name="ChannelIdx">0</prop>
												</obj>
												<prop name="ReadOnly">1</prop>
											</obj>
											<obj name="PropertyObject" class="QuantCpLowProp" version="4">
												<prop name="PropertyTypeName">Cp Low</prop>
												<prop name="Position">17</prop>
												<prop name="IsDefault">1</prop>
												<prop name="CpRangeLow">0</prop>
												<obj name="ChannelProp" class="ChannelProperty" version="1">
													<prop name="ChannelIdx">0</prop>
												</obj>
												<prop name="ReadOnly">1</prop>
											</obj>
											<obj name="PropertyObject" class="RQEffProp" version="4">
												<prop name="PropertyTypeName">Efficiency</prop>
												<prop name="Position">17</prop>
												<prop name="IsDefault">1</prop>
												<prop name="Efficiency">2</prop>
												<obj name="ChannelProp" class="ChannelProperty" version="1">
													<prop name="ChannelIdx">0</prop>
												</obj>
											</obj>
											<obj name="PropertyObject" class="ChannelGenotype" version="4">
												<prop name="PropertyTypeName">Melt Geno Genotype</prop>
												<prop name="Position">17</prop>
												<prop name="IsDefault">1</prop>
												<prop name="ReadOnly">1</prop>
												<obj name="ChannelProp" class="ChannelProperty" version="1">
													<prop name="ChannelIdx">0</prop>
												</obj>
											</obj>
											<obj name="PropertyObject" class="GroupChannelTypeProp" version="4">
												<prop name="PropertyTypeName">Melt Geno Sample Type</prop>
												<prop name="Position">17</prop>
												<prop name="IsDefault">0</prop>
												<prop name="GroupSampleType">mstUnknown</prop>
												<obj name="ChannelProp" class="ChannelProperty" version="1">
													<prop name="ChannelIdx">0</prop>
												</obj>
											</obj>
											<obj name="PropertyObject" class="QuantSampleTypeProperty" version="4">
												<prop name="PropertyTypeName">Quantification Sample Type</prop>
												<prop name="Position">17</prop>
												<prop name="IsDefault">0</prop>
												<prop name="SampleType">qsUnknown</prop>
												<obj name="ChannelProp" class="ChannelProperty" version="1">
													<prop name="ChannelIdx">0</prop>
												</obj>
											</obj>
											<obj name="PropertyObject" class="ChannelGenotype" version="4">
												<prop name="PropertyTypeName">Scanning Genotype</prop>
												<prop name="Position">17</prop>
												<prop name="IsDefault">1</prop>
												<prop name="ReadOnly">1</prop>
												<obj name="ChannelProp" class="ChannelProperty" version="1">
													<prop name="ChannelIdx">0</prop>
												</obj>
											</obj>
											<obj name="PropertyObject" class="GroupChannelTypeProp" version="4">
												<prop name="PropertyTypeName">Scanning Sample Type</prop>
												<prop name="Position">17</prop>
												<prop name="IsDefault">0</prop>
												<prop name="GroupSampleType">mstUnknown</prop>
												<obj name="ChannelProp" class="ChannelProperty" version="1">
													<prop name="ChannelIdx">0</prop>
												</obj>
											</obj>
											<obj name="PropertyObject" class="TargetName" version="4">
												<prop name="PropertyTypeName">Target Name</prop>
												<prop name="Position">17</prop>
												<prop name="IsDefault">1</prop>
												<obj name="ChannelProp" class="ChannelProperty" version="1">
													<prop name="ChannelIdx">0</prop>
												</obj>
											</obj>
											<obj name="PropertyObject" class="RQTargetProperty" version="4">
												<prop name="PropertyTypeName">Target Type</prop>
												<prop name="Position">17</prop>
												<prop name="IsDefault">0</prop>
												<prop name="TargetType">dtNone</prop>
												<obj name="ChannelProp" class="ChannelProperty" version="1">
													<prop name="ChannelIdx">0</prop>
												</obj>
											</obj>
										</list>
									</obj>
								</list>
							</obj>
						</obj>
						<prop name="ChannelPropertyCount">1</prop>
						<prop name="ContainerPosition">17</prop>
						<prop name="HasSampleProperties">1</prop>
						<obj name="SampleProperties" class="PropertyList" version="1">
							<list name="emlist" count="14">
								<obj name="PropertyObject" class="SamplePrefColor" version="4">
									<prop name="PropertyTypeName">Color</prop>
									<prop name="Position">17</prop>
									<prop name="IsDefault">0</prop>
									<prop name="Color">$0012D7FA</prop>
								</obj>
								<obj name="PropertyObject" class="DominantChannelProp" version="4">
									<prop name="PropertyTypeName">Dominant Channel</prop>
									<prop name="Position">17</prop>
									<prop name="IsDefault">0</prop>
									<prop name="DominantChannel">0</prop>
								</obj>
								<obj name="PropertyObject" class="Genotype" version="4">
									<prop name="PropertyTypeName">EndPt Genotype</prop>
									<prop name="Position">17</prop>
									<prop name="IsDefault">1</prop>
									<prop name="ReadOnly">1</prop>
								</obj>
								<obj name="PropertyObject" class="GroupingSample" version="4">
									<prop name="PropertyTypeName">EndPt Sample Type</prop>
									<prop name="Position">17</prop>
									<prop name="IsDefault">0</prop>
									<prop name="GroupSampleType">mstUnknown</prop>
								</obj>
								<obj name="PropertyObject" class="SamplePrefLineStyle" version="4">
									<prop name="PropertyTypeName">Line Style</prop>
									<prop name="Position">17</prop>
									<prop name="IsDefault">0</prop>
									<prop name="LineStyle">psSolid</prop>
								</obj>
								<obj name="PropertyObject" class="GenSampleEditNotes" version="4">
									<prop name="PropertyTypeName">Notes</prop>
									<prop name="Position">17</prop>
									<prop name="IsDefault">1</prop>
								</obj>
								<obj name="PropertyObject" class="SamplePrefPointStyle" version="4">
									<prop name="PropertyTypeName">Point Style</prop>
									<prop name="Position">17</prop>
									<prop name="IsDefault">0</prop>
									<prop name="PointStyle">psNothing</prop>
								</obj>
								<obj name="PropertyObject" class="GenSampleEditPosition" version="4">
									<prop name="PropertyTypeName">Position</prop>
									<prop name="Position">17</prop>
									<prop name="IsDefault">1</prop>
								</obj>
								<obj name="PropertyObject" class="GenSampleEditReplicate" version="4">
									<prop name="PropertyTypeName">Replicate of</prop>
									<prop name="Position">17</prop>
									<prop name="IsDefault">0</prop>
									<prop name="ReplicateOf">15</prop>
								</obj>
								<obj name="PropertyObject" class="HTCSampleID" version="4">
									<prop name="PropertyTypeName">Sample ID</prop>
									<prop name="Position">17</prop>
									<prop name="IsDefault">1</prop>
								</obj>
								<obj name="PropertyObject" class="GenSampleEditName" version="4">
									<prop name="PropertyTypeName">Sample Name</prop>
									<prop name="Position">17</prop>
									<prop name="IsDefault">0</prop>
									<prop name="name">1700N</prop>
								</obj>
								<obj name="PropertyObject" class="HTCSamplePrepNotes" version="4">
									<prop name="PropertyTypeName">Sample Prep Notes</prop>
									<prop name="Position">17</prop>
									<prop name="IsDefault">1</prop>
								</obj>
								<obj name="PropertyObject" class="GenSampleEditSubset" version="4">
									<prop name="PropertyTypeName">Subsets</prop>
									<prop name="Position">17</prop>
									<prop name="IsDefault">1</prop>
								</obj>
								<obj name="PropertyObject" class="SamplePrefWidth" version="5">
									<prop name="PropertyTypeName">Width</prop>
									<prop name="Position">17</prop>
									<prop name="IsDefault">1</prop>
									<prop name="Width">1</prop>
								</obj>
							</list>
						</obj>
					</obj>
					<obj name="item" class="SamplePropInfo" version="1">
						<obj name="ChannelProperties" class="ChanPropList" version="2">
							<obj name="ChannelProperties" class="EMList" version="1">
								<list name="emlist" count="1">
									<obj name="item" class="PropertyList" version="1">
										<list name="emlist" count="12">
											<obj name="PropertyObject" class="RQSampleTargetProperty" version="4">
												<prop name="PropertyTypeName">Combined Sample and Target Type</prop>
												<prop name="Position">18</prop>
												<prop name="IsDefault">0</prop>
												<obj name="ChannelProp" class="ChannelProperty" version="1">
													<prop name="ChannelIdx">0</prop>
												</obj>
											</obj>
											<obj name="PropertyObject" class="QuantConcProperty" version="4">
												<prop name="PropertyTypeName">Concentration</prop>
												<prop name="Position">18</prop>
												<prop name="IsDefault">1</prop>
												<prop name="Concentration">0</prop>
												<obj name="ChannelProp" class="ChannelProperty" version="1">
													<prop name="ChannelIdx">0</prop>
												</obj>
												<prop name="ReadOnly">1</prop>
											</obj>
											<obj name="PropertyObject" class="QuantCpHighProp" version="4">
												<prop name="PropertyTypeName">Cp High</prop>
												<prop name="Position">18</prop>
												<prop name="IsDefault">1</prop>
												<prop name="CpRangeHigh">0</prop>
												<obj name="ChannelProp" class="ChannelProperty" version="1">
													<prop name="ChannelIdx">0</prop>
												</obj>
												<prop name="ReadOnly">1</prop>
											</obj>
											<obj name="PropertyObject" class="QuantCpLowProp" version="4">
												<prop name="PropertyTypeName">Cp Low</prop>
												<prop name="Position">18</prop>
												<prop name="IsDefault">1</prop>
												<prop name="CpRangeLow">0</prop>
												<obj name="ChannelProp" class="ChannelProperty" version="1">
													<prop name="ChannelIdx">0</prop>
												</obj>
												<prop name="ReadOnly">1</prop>
											</obj>
											<obj name="PropertyObject" class="RQEffProp" version="4">
												<prop name="PropertyTypeName">Efficiency</prop>
												<prop name="Position">18</prop>
												<prop name="IsDefault">1</prop>
												<prop name="Efficiency">2</prop>
												<obj name="ChannelProp" class="ChannelProperty" version="1">
													<prop name="ChannelIdx">0</prop>
												</obj>
											</obj>
											<obj name="PropertyObject" class="ChannelGenotype" version="4">
												<prop name="PropertyTypeName">Melt Geno Genotype</prop>
												<prop name="Position">18</prop>
												<prop name="IsDefault">1</prop>
												<prop name="ReadOnly">1</prop>
												<obj name="ChannelProp" class="ChannelProperty" version="1">
													<prop name="ChannelIdx">0</prop>
												</obj>
											</obj>
											<obj name="PropertyObject" class="GroupChannelTypeProp" version="4">
												<prop name="PropertyTypeName">Melt Geno Sample Type</prop>
												<prop name="Position">18</prop>
												<prop name="IsDefault">0</prop>
												<prop name="GroupSampleType">mstUnknown</prop>
												<obj name="ChannelProp" class="ChannelProperty" version="1">
													<prop name="ChannelIdx">0</prop>
												</obj>
											</obj>
											<obj name="PropertyObject" class="QuantSampleTypeProperty" version="4">
												<prop name="PropertyTypeName">Quantification Sample Type</prop>
												<prop name="Position">18</prop>
												<prop name="IsDefault">0</prop>
												<prop name="SampleType">qsUnknown</prop>
												<obj name="ChannelProp" class="ChannelProperty" version="1">
													<prop name="ChannelIdx">0</prop>
												</obj>
											</obj>
											<obj name="PropertyObject" class="ChannelGenotype" version="4">
												<prop name="PropertyTypeName">Scanning Genotype</prop>
												<prop name="Position">18</prop>
												<prop name="IsDefault">1</prop>
												<prop name="ReadOnly">1</prop>
												<obj name="ChannelProp" class="ChannelProperty" version="1">
													<prop name="ChannelIdx">0</prop>
												</obj>
											</obj>
											<obj name="PropertyObject" class="GroupChannelTypeProp" version="4">
												<prop name="PropertyTypeName">Scanning Sample Type</prop>
												<prop name="Position">18</prop>
												<prop name="IsDefault">0</prop>
												<prop name="GroupSampleType">mstUnknown</prop>
												<obj name="ChannelProp" class="ChannelProperty" version="1">
													<prop name="ChannelIdx">0</prop>
												</obj>
											</obj>
											<obj name="PropertyObject" class="TargetName" version="4">
												<prop name="PropertyTypeName">Target Name</prop>
												<prop name="Position">18</prop>
												<prop name="IsDefault">1</prop>
												<obj name="ChannelProp" class="ChannelProperty" version="1">
													<prop name="ChannelIdx">0</prop>
												</obj>
											</obj>
											<obj name="PropertyObject" class="RQTargetProperty" version="4">
												<prop name="PropertyTypeName">Target Type</prop>
												<prop name="Position">18</prop>
												<prop name="IsDefault">0</prop>
												<prop name="TargetType">dtNone</prop>
												<obj name="ChannelProp" class="ChannelProperty" version="1">
													<prop name="ChannelIdx">0</prop>
												</obj>
											</obj>
										</list>
									</obj>
								</list>
							</obj>
						</obj>
						<prop name="ChannelPropertyCount">1</prop>
						<prop name="ContainerPosition">18</prop>
						<prop name="HasSampleProperties">1</prop>
						<obj name="SampleProperties" class="PropertyList" version="1">
							<list name="emlist" count="14">
								<obj name="PropertyObject" class="SamplePrefColor" version="4">
									<prop name="PropertyTypeName">Color</prop>
									<prop name="Position">18</prop>
									<prop name="IsDefault">0</prop>
									<prop name="Color">$00000097</prop>
								</obj>
								<obj name="PropertyObject" class="DominantChannelProp" version="4">
									<prop name="PropertyTypeName">Dominant Channel</prop>
									<prop name="Position">18</prop>
									<prop name="IsDefault">0</prop>
									<prop name="DominantChannel">0</prop>
								</obj>
								<obj name="PropertyObject" class="Genotype" version="4">
									<prop name="PropertyTypeName">EndPt Genotype</prop>
									<prop name="Position">18</prop>
									<prop name="IsDefault">1</prop>
									<prop name="ReadOnly">1</prop>
								</obj>
[truncated: 1,244,878 more chars]
