# Supplementary material for: MicroRNAs and Their Inhibition in Modulating SLC5A8 Expression in the Context of Papillary Thyroid Carcinoma
Source: Int J Mol Sci. 2025 Aug 15;26(16):7889. doi: 10.3390/ijms26167889 (PMC12386254; doi:10.3390/ijms26167889)
Supplement: Supplementary file 1 [file ijms-26-07889-s001.zip › ijms-3558049-supplementary/Manuscript data/Fig1 data/Data/Wojtek_2013-03-01_RNA z linii.ixo]

<objectstream signature="IXOS" version="1">
	<obj name="root" class="HTCExperiment" version="5">
		<prop name="name">Wojtek_2013-03-01_RNA z linii</prop>
		<prop name="UID">BA40F9DE912E460685560BF61B4E0B3A</prop>
		<prop name="OwnerUID">A9EA9C3B14954DEF92F3E150867A7E6C</prop>
		<prop name="Created">2013-03-01T14:21:18.667</prop>
		<prop name="CreatedBy">5F4C4EE0E777457C81D27C781FE69519</prop>
		<prop name="CreatedByName">Genomowa</prop>
		<prop name="LastModified">2013-03-04T15:54:09.500</prop>
		<prop name="LastModifiedBy">A9EA9C3B14954DEF92F3E150867A7E6C</prop>
		<prop name="LastModifiedByName">System Admin</prop>
		<list name="AppliedTemplates" count="1">
			<item>Mono Color Hydrolysis Probe - UPL Probe 96-II</item>
		</list>
		<list name="TemplateOwners" count="1">
			<item>Roche</item>
		</list>
		<prop name="SWVersion">LCS480 1.5.1.62</prop>
		<obj name="AppProperty" class="TAppProperty" version="2">
			<prop name="Created">2013-03-01T14:21:18.667</prop>
			<prop name="LastModified">1899-12-30T00:00:00.000</prop>
		</obj>
		<obj name="ConProperty" class="TAppProperty" version="2">
			<prop name="Created">2013-03-01T14:21:18.667</prop>
			<prop name="LastModified">1899-12-30T00:00:00.000</prop>
		</obj>
		<obj name="run" class="HTCRun" version="7">
			<prop name="name">Run</prop>
			<prop name="Created">2013-03-01T14:21:18.663</prop>
			<prop name="LastModified">2013-03-01T15:45:30.489</prop>
			<obj name="AppProperty" class="TAppProperty" version="2">
				<prop name="Created">2013-03-01T14:21:18.663</prop>
				<prop name="LastModified">1899-12-30T00:00:00.000</prop>
			</obj>
			<obj name="ConProperty" class="TAppProperty" version="2">
				<prop name="Created">2013-03-01T14:21:18.663</prop>
				<prop name="LastModified">1899-12-30T00:00:00.000</prop>
				<prop name="HasProperties">1</prop>
				<obj name="_Properties" class="TAppProperties" version="1">
					<prop name="Created">2013-03-01T14:21:18.663</prop>
					<prop name="LastModified">1899-12-30T00:00:00.000</prop>
					<list name="emlist" count="4">
						<obj name="item" class="TAppProperty" version="2">
							<prop name="name">TopChart</prop>
							<prop name="Created">2013-03-01T14:21:19.374</prop>
							<prop name="LastModified">2013-03-01T14:21:19.374</prop>
						</obj>
						<obj name="item" class="TAppProperty" version="2">
							<prop name="name">LeftChart</prop>
							<prop name="Created">2013-03-01T14:21:19.375</prop>
							<prop name="LastModified">2013-03-01T14:21:19.375</prop>
						</obj>
						<obj name="item" class="TAppProperty" version="2">
							<prop name="name">RightChart</prop>
							<prop name="Created">2013-03-01T14:21:19.384</prop>
							<prop name="LastModified">2013-03-01T14:21:19.384</prop>
						</obj>
						<obj name="item" class="TAppProperty" version="2">
							<prop name="name">RunOverviewChart</prop>
							<prop name="Created">2013-03-01T14:21:19.400</prop>
							<prop name="LastModified">2013-03-01T14:21:19.400</prop>
						</obj>
					</list>
				</obj>
			</obj>
			<prop name="State">3</prop>
			<prop name="StartTime">2013-03-01T14:22:24.423</prop>
			<prop name="EndTime">2013-03-01T15:45:30.488</prop>
			<prop name="InstrumentID">28976</prop>
			<prop name="InstrumentVersion">HTC_VER_10</prop>
			<prop name="InstrumentName">LC480_28976</prop>
			<prop name="InstrCalibrationDate">1899.12.30 00:00:00:00</prop>
			<prop name="Technician">Genomowa</prop>
			<prop name="AcqStoreClass">HTCAcquisitionStore</prop>
			<prop name="AcquisitionStore">eJzlvVmTo1iyhftXjpXdNz2IGWF2TptJsEETCDYgIb1pHtA8S7/+brlDsUMZfeslsyPidj+0WVllZERlFZ/WWr7c+d/daPU/2+Fm+n9/HXe781//M14PT6f/+6semdXx4bI8Lc/L3TY8747Tv/7nOj2e2F/931/iX//63/1xt8++0lwMt9vp2txdtue//iX+b/n19z78inC42a+n2S8wtPxXrJenc/57PMbr6Yl9/9ev+b+/VJV9i+Jna5ynm79/tgh+7b//cfzjbn4cbv7NTzKdb6b/7sfE3/hfwic/H/enUfyU4v/HD8n+BO31jvsy7geWP/7A0XLDvqtWETRd+OSniqab/V//+n8UQbFs4+//VT/7+fFfBPdPwP3NxvY8P+K3EoXPfkF3uF5OPv+DodMZ+7uXKfwYNcvShL//99mf8Zj9Ttu5PRyz/27++pf0b34Z++Pxd8vt+fTXv46byzh4nHSbRGG4U0nN71dpb9reEUqrikFSyRrTukrstNcOmgurRzQ3KJ30Zdw5N1VqGbVHEKjGzYoD99C4k8rx+KTOs5PGwWCxE0kSPefU1jQ77noT3bZO8vYaPI+tdeqP1qpouWkYBeLIMWNqef0z0U6JQa2KlqbRUlZU0t+sFrRdrTmkp7Y123LW1zR43o00dk15ULPqN6kR6Md1N/Vpq1Gz5uHjGdzGkpl2ar2IWuF5cgoEsb0mXn022lsx1VqBXD3Oiecrydm6G8t6UJ5sYuJal41hxRvtEqj9jkncuPW0LUVb34Ly6LKL3am9G1itUWgFZT2Ypp3oonqWYnVqgZEYXcGfNdnXt26tVqANomrcuaUrah3jrhQotWiX+tVo51nmrBMFSjS+pe6C/cuypEmaUDqZmWmy3LCf53RoWYHWXo1jv9turC2h/mA/3zBgf97bdmNiieTZDbTyYyV0fNoYWOPJ1gxK5HET/Gl117XkaGAElbkzjb3NuW9bO63UDIS+uIz9i68vrLAx7AQlZ70UOqqunK38v44ye5rY/7+eu/wvvgoC4pdAQFcNofLfDAGjVrJJKB0ZBKhIqnSwobs4kOYN9hCWojHtkJqdxoo62GcQmKXLFCGwafUyCERXrX8nveYLAtqdPcTKnUHger/OqecfP0BAXFw3pLOd7O/W9dGjQelgMQgM1sqZzEmUQSC8XnMIWFHVFmL3qjUt6+KngT6fpYJfHTVtq764NAOtUu8Jvub1PStdOVKgzmUrdWu9VdeKvPU5eHjdddqprPR7BoGlNCd+Wpbvlju+OIGxnkYCQoAkzi0ozTum0KGtp2eNNfHBHrrnLu1sNgwCaXQhgdSfMYj0h4OupYwOOQQatnO2lP7QDdRFt0a8cG0NEAIPvce+fiIonrWct7rB03/ehM7+qJ2tyUzo0Ym6NuNee5+Ilqb1SKAdt2PBvx37a2vcCJtBWVmsiGeddhNLcfSEQbiVxt520J9YD9syg/Jyfos5CEjzaEZcz294CIHS1Vym7uEymlj7/cYP5Gd1Rb4tBKQvgUBF1uV/hIBqShX8P+0rIVD9zRBwtF4/kNmfGKG9fUNECEyfzxwC4WM0oc5mxyAgR+oaIfBUkw8QkK8SUwLDhXIn18VToE0vSoUwXvZV4u31OSWNkp12u3O9aXUW0R0h4PqXgYoQACUQzJ3dnTRDBoGmwSAQxNWGQZbudkG93tUWku65ZVvGrL1GJYAQaDSG9eA5u3SFTuL2m9bw2JIC6SSZgmv2Is+KJudLoMnhOu7UFsezdW2HbVQCv0BgcNvaCIGb61vsIW492c+rGc9AbN5zCJTGLRIY/d1M8EcLdWDJy141g8CxLduWMJ96gXCPqykqgTD1xMA493eCa1P28z2SQxyU3OY99tZpa29dm+Me7etNM+7ODrJqRcuQBKq+GBNUAstqqxlUhuzP27s1+gMrmY56QUUspQSVQP20YhDaKEwJrGY7ak2fdgWVgN+7sO9XKAFv4x4nqARUt/+NlYD8JRAwRFX/KUrA+M0QuJV74+A+d+wYlYC2Gtdoz3zsYrQDU609pu1Z8wME1KTJ/qM6h2rXWlilMJBS1UoRAt2LJdD2OEyFaKmx329Tl+fUOs8YBAbmyLPIXs4g4NVqzA6sR48wuNfLJgm3k92ZSBsGAb/0sgPTOYPA2LkuMwjcOsOmJTSO20DfNdLU1VfNplXfh8wOJFKPoBLYrYYqKgGv3HsurMgQr8FNHK4FhEDwkNqBsnLnsafWt+zHFkuNzA6s7tum1fA790AnHTPmlMDtLrGHGOwAKAHxJs5jtyftKUKgHHd6KUJgvzt0GCR7tdh/rqOFJQh3NSj58z1TDnKfohJQzqU78c/Pw93at9MejWtdpgRIT6llSmC0Hqcd7aAsfoFA10i6qAR8XWQQACWAduBTCJz0XiswWuoyRiVg3EqZEvAG8/79O0JA+RoIGMo/24FvogR+NwR6aWeISiAckh375C3FVTp+JLs03Az6BqmsVyNmts+2gJmAe2KfpKAE/FOVeWJQAor0zDOBZVgXEQLUaTElAZlAW+0wCNDyyEYlUF4t14IntpqqVYrCMJDVmhmHhtQ4E9oZGdQsj3I7cAyPS+q357kS0OrHDULgFzvQPClNhMAzkK24U+2tBqgEAALewG6L1uPQy+zAL5kAQACUAGQC7xDokGWDohIAO4BKQEkdM5Bip8c+2VtyzbopSw/tgLtcRxNrHO+V4DmY7gnaAfPO/sBACSAETq15ZgdQCRQQQDtw8bV68FBGSwHtQL88SzATQAg4m7aVQWBX2nkIgbLQmqadqafwEOisDvoA7cBDeTI7MGDK7ztCQP0SCIiCLinGD5EC5m+mgGuWBkiBYDpiT+1s3q/RJBUZBVoK+yg/X+UR9U9jZsoLKQDJIEqBuBn6gd44W3FkR8xPLI3rkzZjaU2iWotJiZLIKGA+FowCNXVoWFLZuvBSIGlJH0IBr58YtF6qMIqoQS4FOuuVQ1AKyNU2kwLyPSWeHb2SQXPT+kUKAAX8cm81seKLfUc/8J4Moh8ACqAfAAoI9c4DQwHXa1td9APvUqBUDWdpZ1BqMhOuPTIp4N29etM6VzcdPhSwhIUcqPZqH6MUAAo8D9177NYbrTNSIHwOcwpgMgihQOEHRCVmUgAo8C4FgALoByAUOD8GWiDqpUmKUuDwbGUUQD8AUgCSwW8rBT4bX/wHKCCqwo8xBLXfTIFRRRpiNEgPq34+H3gZgmhG2VNo0tmIVkfHfD5QaAFMBVruMgzESYU9HgtzJxJd80VqjntrEs5H7OuPobWgrc09TwUgGgQtgNEgGAKgABqC42ZWoo3KiFHAujEt4rWeS0oWQk4BjAbLw5XgGeWXFnhRAFIB93RpZBSA+UAWDb60gLpK1qk7M/W7pe6mDaYd4lncUW/bvZVchrkhUJ9bylHA91tPihTAaLCb9rtcKsBFgxwFQAugISDr1RqjQdACnt5rUE4LIAUgFeiN9NwQLB5Tm58PvFMgHkdx8Biv0hRTAaBA5UheBmPCtIAT3nXUAlwq8LMooH8NBSSpYnz6tHxDCvwRLcBRYGyOazQyekwL1M1BDWOBlqznsQBQQGhdlgS1gNIeUp4CXXMk0aotpEJwixgFmi1/QWv6ilGgWRnV0BGo617uCIAC6sEzU3op9c9kexuVKCmNGQVEhVFA2DEt4IaiQ3BAANkgaIHMEQzZU/Jsl3sxZoMtfaPxWgAooLTH7PuBFoBYoGJU2VMMsUCrJzUzLXB5bD1r7ocfKPBsN8VAWinMEQAFYEoIWuAXClT8hNn+xsPHKSE6Ai81NNQC6AhC5dDltQBQgNMCXCwwa+0W3JQQYwGYEoIW4CjAxQIFBdARFFrgfUDgDpLdt8wGK19DAZlZgv9WR7CZOqNAmclECEyBOYLuJs0oENU09hRvn+UxtQOX+fJl8mFM6HvrgYcUgFwAx4TdPtMCdVteE1o+9jMt0Oj2bAHHhBAOIgXAETwrlyi4zQIzxQlBX1tlFAh3VUahOtFXtH1TnBhzgWrvumaftRtGAcVRPaQA5AId/8o+a6f69NdcoLyYbgiOCXFCUIwJr/KhFdzpNY6RAqAFKkLHTDEXAC3wqBt74npWrgUgF8BwEHKBe3+eEI4C5WZcFTAcBEfw1DcfHAGEgzgmnE9vOQUu8q5mXR8HJ9D0/YT8Eg6CFigmBDgmvHeOTAs0W/cYKQBjQqAAdgWAAtyEALQATAi+rRYwvogCFVX/KVrA+hPpIDSGaKfCtEDY2NVodzvYpbTT2tfQEZC0lOcCoAVgRICOwDc1GjwbpiVEUUsRScO8yrTqJWsSVNpqjWweyZJWm1tGAXuo16zlrX0L7sPGJkYKQDpYaTRyLTC+bcu8Frg85BVtVuo5BZqGv0ItgI0hRzdbmRYACoAWMKqSRXBEALkAUAAdAVAARgRuuq+v0REgBWBOCBSAEQGnBbhcALQAOIKMApWlGTzH9yRzBNNACoIS7dXSTrx+7nFEAFrAXz2YVgEKqI35PUUKDAMlawzFz1NiWA1tkzkCt91W9tauYTbQEWBjCCjAlQWgMWQ0XiOHR2XXRC2guuaUcFrgIZyWxJ812wOkgNBrM6p8VwqIX9MbFBVN+fzx/IZDAvKbMbCwp6NAF5t2jPHgbb/L4kEUA91bMqENiTIxsLiri1/iwSIYwCFBXNlK1CsluRhY7NqLDAMQDAAGOEtgepcYxUDIjPGd6J1rmVoVY03CdLfPxEB9P2AYgGCgGBLwwUCBAUk/6PyksNvpPoNSc7WJ/bQ6Ov8yJGgwlx4IajkWvKG0nVgreShgXaDTalsTSx+t1UwMXOvKxHpMHBsnhRgPAga0/i6JXTPYdq3hTsswgGKgtPYqQem+26cYDKxCJ8nqAm1fu1vtnvsBAygGXvEgJwa44iBg4LZJ0tiPDYYBLhgoMPDYapMYMZAeNo1AP9x+xcC3tQTi1zQHRVWRlB+iBjgK/EYMwJQA+8ODPhMAMCuMtHveH/Yej1wNzM5Ll1cDUBgQemUrDXerPBkgksIwMNV3Brmd/AV1tsPcE/SV6y0wTkbeH4ZkANRAIM0YRtITw4BXrqRCoFdVm9Rm1op6632OAWwNvTwBYsBZTdvoCTAfrD4ZBkANcFMCSV5sPvSHCwx0d8s2JgOIgXHSuqMnQDXwaWEAPEHWH34lA0o/Yd8fMACFAfQEkA8WUwLsD2Nh4NUfxtZQIwkSOqJXM+32+0zDgxrgWkOQDIAncN29khUGwBPglMC+PknmCWBK4D/vJSwMIAYgH7zHq4WAGOguOwHOCn2V7L7lrFD8mu6gqEnCjzEF9p/AAPaGoDJAbopJo4WxExADEA1Y4ZJhABrEgAFuTGA7rTh41JiaDodHZgpADTTHg3UcjMbNGklK0YL64Y5hACoDoAa48iBgwDBiUwgH1z5TE7RfpbMSUwOBFzA1EBzKK+oPh07cnUcHmkUDRXkQ1MDjFiTEr/nsMSjUAEYD3ctE4NUABIQcBopowCMCe4whIAQMeO22NcBooNLV9oQLCLE82A1zUwABodsJZfZpXS1RvjcEagCiAcRAERCiGjAH/YT2pQXDAEQDOCZ4qQF3e2rsEQPvpgDUAJqCUeKTQL+yJ92PTYapfyoPghoADHxfU/A17UFRM4x/NgXfBAO/2xTAtBCyAawPtk+3Gh20lF1K98dBjYwq/piaVcchOC20okObXyQAU4BqoC00RNLor3I1AKagE4+WmRqAbKBoDuG0EDoDD7XNTAFgYL45lmmrPGZqoKmoNaI0mCnwrFOuBgoMZNtEfyeE3qSzo1b8XGqB5opmjNtEkBCCGujsS+01qgGYE3Q6i2SBGABTwE0LIRvAzkDSHsg8BoqEEOcE6mRoZWoAMACmADCAnQGsDxamoKgPohqw+3FCp6UgNwVJ6+EEevs4iRED79NCaS33+DkBYAA7AzAt7Ia2ip0BTAg3j0cTTYGX2HqXTwjVJ/v9vyMGvqY/KOq6/lNMwZ8pDQAGcFAg73NTgBFhq7Gd0IZv5abgFjJv/V4agIiQhl329Zf4KtOOra1jNAWgBjqjQ24KoDTADQpgqRAwgKZgtmRqYPIyBeGciWkyuFspsx6aE8c72vKwNPBuCjg1cHpeKqgG/FLvyR77kvcIxNkmVwPvpmB5c9rB05bj1PPF7QCzAW5QABGhsavts9LALXxYWYEQ1IBKShafDUBECKaAqw69Y4DLBmhMEtptVc0USwOYDbyVBhTFy7OB5+oa84OCYSAzbHi9e8q1iN/HhRAR/pgCofhFDcKKqlZ+CAZ+ezYA80LJ8ew42rjMBAijhkmT5piZAllnGICNovpKzCPCvdPy+GyAMwWgBi4dXabmVmVqoEH2NiGHVa4GoDVQYACzAZgXCpfEFCKjvMswgKYA1MCE+mvaUDwnRTXwy27x3xGhmwbMOy/1RyVrDSAG3iYFEBEqtVq+TABq4B0DuEwAEeG6TSU+InxXA0VE2GlQ9vWgBrgGIbYGtkeGgWKZgDMFt9kpoeHhwTAAa4XYIIQeMWAAesTcMgF0h8AUuKtzo4sY0J5jhgFQA4ABmBS8zws7UdqmnBr4vhHhF1UIDVkRpR+CAfE3YwC2i2FSgBjotXIMBLfnK6lvHSeZKfDE/YeBoXcZfFADV/LaSXqUFVQD4Slij/Hdua4oEacOQTXwXiQGNQCTAroIGEb69XGVjkuTNYl6t32GAXK7OGmXPIYeXxuAbADUADcpKDCQ1QZeO0WQDSAGimwAB4aG32lmkwLAgC5PxWy7GDDQbC+UDAMQEfbjgx2UjpVZVhtQpYuNpqATR/LC8hdOmE0KICLc2LYelKPbXkA1UGQDODA8B7c+jQTbFLA8hAPDojwEA0N1OF0K/sxTFmgKYJ0AMXBrRHagPnd3gYsIP8dAoQa+OQa+pkMoCaIk/SMG/n86MAQ1cBtROw56F+blw5ObRYRBN1QzDLjjnkNQDQAGIBvgVgtvWoOpAZgUxAHDACmN1nE0qAxq5OQyNeC2/A8Y0Gd6fmRgKHZijAgRA6s+w0C/MmUYAVNAyn5KW6eSk6IpKCYFGQZevQHOFJBnqfRhYFhai5gNoCmQmsNmpgaKSYF0qXcJTgoUv/dEU4DZwKdqADDAZQMQESIGICIENYAR4adqgNsqgogQMICmADFQDAzfO4TvagAmBWgKYKsIBoYYEVbbrzaSxf75wBRw2cA3vzTyNSVCSTAE7Yeogd9eH4JJgbaL7RQjwsayb1Fa1nZpSNymTWqd54R69TQvERaTAiwRghoAUxAMpIZK5mU/VwPttFkj2m27ol7NYxgAUwAYwIjwEA4MVANYJW7LzBRcVIaBbrnETMWlwTAgPpka6AiT3BSAGsAqMZQInZGWDQz9x409Fv2nZPxSH6qIu036jgFcKHjPBkAN4JkBmBRARCir5X2M2QD0BiTnkC8XAgagRMhhgBsYAga05vNAuIEh3BrBiPBAhT7tJVFuCqBKDANDrkoMESEODB/mMeJ7A2AKFFl4EG65kKsPwaSA6w1sZg8Pq8Tfd2D4NS1CSdQqxg/BwG/PBsAUAAboUtoZxI7HDAPzxZ4gBsReeUqr5jhXA8WhAc4UcBjQkkSl1fFknQbbmD3GzZSZgnZEP2AA1ABXHwI1gNmA1mIYCMvT117SSw0kx2RN3cWVYaDoEmOLEA4N2JWHG2hpP4kRA6AGOAxAfYjDAGQDeuUwSzEbAAygKVjL2wUXEXIYgEnB5y1CwABmA+9qADBQtAi5HWOuS6yO5wkdD4fMFEBvgKsPAQaKiBBNAfQGOAxca3o90Ojynu0Yw3Yh1xsAU6A527w38APUQPEo/mcxICm6/FNMwR8pEwMGotZaMchqzTDQJdU9wYhQiXWGgfMhzwaKo0OoBsAUGIuAEE4NgClADGzHMsPA5cYwAANDwAB3fhAwwEWEwWmeqYHAXjAMbbYRUwO9ea4GoEz8bgq4iBDUAG8KXr0BwADWh4qIEFcKODUApsAvTwV+sehdDfSGPZNfLFIvIckGhsPuq5z8d28AF4ugNyBMLnuBvzxWLBZBNjBVd3k2UFweQwxARAimwI83SpebFGB9CNQAZgMQEQIGypE4YSbGVexfysSgBr730SHpa1qEkiypmvxfigE4OwTZAKoBoXTKMEA3InsMS9XnlNqbNlMDxWYR7BeiGgAM6H6PkOjSYV8/348yNYDZgBToKbXqS4YBqA9VpdWFvzgCGNBnA4YBe94XSZOmNRrWygwjyp59f7qebajDvj7F/UJuUgBqAE3BSw0gBt6zATAFQvuYq4HkxkQy9AYQA1AmxmwA1MC2vBR/UQOAAVQD3MURHBgWvQEYGEYD8xM18MoGcKcAbo8Z921uChbdaj9TA9xmUZENFJMC7gop1oeqC4YJa8X+ETAbkEd5mfi9N8BlA9q25QXlmbGMv219SPqaFqGkCPJPMQV/pj4EkwLEwKSZWnTcK+2EaJDu2acxjWbU8QYOeb8+hmrgaZtRpgZ2ZyU3BfPqWkA1UG0xNVA7206MagAwAGVinBRARAgYwIjQuM0zDNDDnWFgfh9taLUdOmlvcjjUuElBp37tG9yaMUaERTaAZeLCFLjuJK8PwckRzAZgUoAYuCrbtRXJG4mfFLyrAegNgBrITEFXytQADgxhUgAYwNWiojeAJwhD55IdI0ZT0O+7/0YNcIeHODUAkwJODUB9SO1e8mygODmCGIDDQ1AmxoEhqAEwBd92UiB9TYtQUiqS/I9q4Jtg4I/sGWOZOEzUGulNmBoYyWumBtrxIMOAP/LybAB6A2AKPE9monjsbSJUA2gKzpNZhoGwN2YYaM38lDZtiWEAVovAFOCGIagBwMDDHVsMIzdFJF5990ENVJ7bLfWElSMgBvDmCFwewvoQ6X3IBgpTwJWJufoQrhYVN8mj5aETKEu/G3uayrBQDAz9RptpHcCA6jp7gRsY8i3C18AQNgzRFLTVVoiXSFENFKYgu0n+dzaAvYFR0ujTge7mkwJoEUJ9qEMOrw1COEdcrBbBpIC7PDQYzuqB0tUeMWcKAAN4jhgwwLUI4RIpniP+rvUh6WtahMwSCJryQzDw50wBDgz1IVMDE7W2J+H8xB7jx8CaIgawTKxqpRZ/izSpd7qoBqJw1mCmINpq1LZL6zRcdvdNYtsWw0BFcGJuYAimAHcKoD6kGFOLoCk4EmYK+ubfGGiXtxtaGzpOdovUFa6rQKj5KyEzBbBa9MKA1733P6kPvVqE+uS84Y+OcOcG9CbDCIeBwhQgBmDDEDFQbBhyGNCSjcNjoFHrRLwpuIqLEp8NYG/gNSnAbMA/9jMM8IvGb70BblIApkC1N3lvgMNAcW6AiwgLU+COtscut2H4bScF0te0CCVNNoSfgoHfrQbAFODA8FJSDOKuFILZQHA2mBq4jurZpOAdA6473jfRFGhkQOLIcBhGov1Vo+ajvE6peGaPMWCgcUhyDMBqEUSEnBoADIRu7XUH8ckwMLVepgAGhillagAiQnxDyS/1ob/VAGJg6zrlD6bgLSLEewNFRPiOgeP2IGdl4mLRGLOB4uoIFxECBrhJAZiC95PEkA28v5wAMWBdd31KA98ivBooThIXpgAxABEhXCDDMjFMChADsGhc7BRgRAgYgEkBlw1884jwa1qEki7qyk/BwB/pDZQ7I4YBMAVllxDaD5x9HAn2oEmS43ZGzR7z9u/ZAEaEhSmIyJZhQNUZBtql6ToNnh5TA/qontLqcMcwAAPDIiLk6kMcBq6t19kTc8YwsBmw79+1j5kp4CJC3hT8rQY6dco+rfV2qRSUb7IleEZi7RED72oAL5MX9wa4iLBczrMBjAihRYhqADBQXCbHewOa38pNwTphv5/R7MU8BpLu6xjQq0XImwJYNAZT4FzSPg2ciil0TbVhc8eH3l9PgBgoDhHiwLAf15tZb6AoEwMGuN4AvqgIJgVFi/D7YuCLWoS6oVbUH4KBP5INCGo/x8B2UyGYDaApmHdHM9ohdyfGbAA2DLlJAWCg0ovybMC5yhrt0OpaiG5ntUmWRjulfrmRR4RgCridAnnr9HhToI12mRpAUwBqALOBt/eVZRh4mxTciVnOJgWfYuD9fWWgBqA30LG17RkxAPUhbBEWGODqQ3xv4DUwrIzVJCsTk30Y8WViMAVQH+JMARcRAgZADaAp4AaGkA2AKdAVh3n74hIhYgCygbPdbmUYADVQZAPc2RFcLYKIENRAZe+t4u8bEX5Ri7CiK+JPUQO/+95AgYFIqzdrRC81cgzUuuwxBgyYRsTUgHgZTLIy8ev6EDcpQFMAauB0l3XqmrW1gNkAYMARRk52kHTmyic0BZwagIiQSrtdFhEmtfk6DQcLpgbOW6YGIBvo1ZrD2udqAMvERX0IXlaURYRvkwJoEXLHyQtTgBhIrheZzwbeI0Lu7EihBrjVIlADgAHX2axE3CkADHBniWFgiBhwT+M+HUhpjoHiCBmaAm3G1AHUhzhTADsFaAou7VUjMwVvkwIsEwMGsD7kmyPKmYLvi4EvahEaqvRjTMEfGRgCBqh0e00K7oFNh3S5J2gK4vNxRuui8EEN4NtL39RANO8pBok6dZ3azQXDQG2dq4H6c/BBDWA2AAPDojdAo4WiEmmd1ujQrK7TqL1n39+fPbcMI4M6wRZhZF2XH7KBlxp4jBdJiqaAywYgIoSdAq352PL3Bt4xgPUhGBh+mg08p4R5++JNJdzZEU2Z1rMy8bGf3H9RAwUGuLMjnCnQlrcBDczYIvxq0WdvL2VOf9dFNcANDBEDoAagN/C+YVhEhO8bht+2N1AM7f6jGJAFWdB/CgZ+96sLoUyszmZMDZgqUwN3IbYxG6CrEnuMG2t9Tt16Pc8GivPkuGgMkwLpuiQxrbyuBc3kMsMAJRtC51KziQNDTg0UpgAjQjAF5cc8zwa211OmBqLSPVcDiAHu7MgLA7hobIsd9ummaP0sG+BMAdSHetMzE/ltbRsjBrzo4fLnyQEDWi/pptzAEBaNuWxAuLWZqC9eXQg7BVlE+FIDgAHMBlQ67PK9ARgYIgaKk6QwMMSIsMAAd3bk04iQqw9xpgAwICnuQ+BeUsBNCgpTwA0MvzkGvqZFKIuCIf63ZgOAgedpZQvRdM4wEHT7Np1Mdvs48DfsMWyv5Dn1BqsPESF3dgRMgWKMSRxuZaYGTicrw0B46Qw8MrBeZWDPZRh4OzuC2cC+1+oGRvD6mAY1YFcYBgKrtk7pqrb3SNWSd7SzHtaztxRwl4m5nYJgnwj+IWSPDWCA3yl4qQHlLucYADUAkwJcNIbeQKU16wqIATAFXERYqAF+UlBsGHIYgIFh9c5MAXefHNSAUJZyUwCTAjQFfnIQrcu2OqDU3+YYwDeYHmej7I1FhSnAbCDU/Yh/bxk3MHxbLfrlPnmBAagPfduBofw1LUJZrOjKT8HA774+BNkATAqCTm1vk8umn5uC3oVhQL29LgvH7NM8mbl5NqCm8yXBbODSOcQZBlqNQY04xK/Q5nHGvD2YAok9R9TpV3I1ACdJsUxctAhxUrAc7FTSXN5MNAXBTd2zrzeuH9RAcX2IGxhCNoBqYELa1Q8R4QsDEBFifeh46rj89aFCDXDZAHeZ+Dw6a0HZbOQRIWQDYAreJwVoCh61ZY9fNIaIkJsUQJn4IdJb6lvV1t66rysDGisNK8bVIrhFyJ0kBTXAZQOFKcAysXk6NgN56DxSrj7EYaA4ScqZAsTAoLP7lkfI5K9pEcqSpuraD8HAH6kPlWobWwhKy9ec/pTaNN5tmSkozdincaVUnyMGuLMj72rgGR5JGg6qTE2cegwD9bmVmwLAgNfr5BiAgaH8uK9jbrVIWq0sEtgHZgrSlmDSXrW2FhAD2/tzR63y5RMM4KIxYOCVDWBvoOxGNf4I2bsaKCJCNAXcwBCygWJSwGUDEBH6elWh2fsLP1UDhSng3lwGA0MwBVmZ+O9sAE2BkCoDjAgxG8CTpMVbTCEbeAxb+aSgUAN4ixAwIE3D3BQUA0PsDSyXwywi5DCgrW/L+Pti4GtahLKsKMI/YuCbrBb97mwAMFAR7g5BU+CMGAZorZFnAzcpWdDaQXbiZLpRu9xJUk4NQDaAGLBLowrt9FfMFHhThpHpZLam9qKUm4L3FiGYAsAA3Wt9lczjXA1gRNjc6zvqhqc6wYFhYQpwUgDZAJiCjvLoT6wmYRiAFiGqgSIbwIEhrBZxauB8f3iZGgj07d2ytg+FvzcAagCygfcyMQ4MtblZzwaG8pBhBSJCwABmA6gGROUQIwYKU4AY6F3nAzqZTqyYqw/BSVLMBmBg+H6gnFs0TibXVpYNvC0a+/KpUfsFA2AKvvfrSuSvaRHKymvV+Idg4HdnA3p1M8VsIFjqTA0ABgZSM1cDYAr8M/P23MAQdwqgTFxggM4XDAOKMDOo20yZGjhdVI88RtdNhoFPewNFNoBqwKwzNTCrvSYN3Sb7/mPH2tOONcnVAIcBeJuxfT54WX0IMBC5fjWrDxXZwH0mbgkODN/fXcZhYFTZioiBT7MBnBTAvQE8O1JMChADYAq4gaG0ie5ZfeiFgSwinHWiXzAwU49WzA8M3zYMoTeAESGoAa5FCL0BsdJ/Eu4yMWAATQFEhJwp+AkR4de0CGVVEH6MKfjdGIAWIZiCqPcc2GRaPTk0PLb3cXT3mx55CtGCtpoTJ3uRKZSJ8d7AqcpEOZwkFQY7kmaTAmdlUMu0P6gB62Y6Ar7UnLtMXEwK7qvXyWBQA1qFYSA0zbUQaQP29YUawIEhmoJXfagjHV7f/zM1ABhAU/A+KSiuDyEGICI0Stse6WwM9mlev2rqL9mAtvFyNVC0CDNT8MIA1yIU99MurwYAAxARZvWh14YhXh+CgaG3PA15DBTZANaHiteVcKtFnBrgsoG3MjGHAW5gyK0WfdcWofw1LUJZ1Q3xp2Dgd0eEYApwYPgYvnYImhWHxl5nn4ZKMvCI9PAX1Cq9Ov3FW81x0RgwAANDyAaodWcYOGpbg1afzoZElQ17jFsqUwPuKMjVQNsrn3+JCEENRMtVwyDejmGga7K/H9I7UxNHWmafuZN7PX6/TIxqAHcKCgyIJDH59xn3LqLMZwPF+4wRA/MDwwhmA9PZ60D4NVcDWB+ajUQdMfAeEWZq4G9TgBg4LA4JjwHsDRz13BS83xuI5mmGAW7RGDDg7VuNDAPcpKCICHG1CLMBMAWwWlS5nxWMCNEUvPcGiiNk37Y+JH9Ni1DWVF39KRj4IwNDJTzYQrgJmzZ5JIpDZ9ZxHyMGakmyQgzwkwLYMHSjvY0YEOdrkgZbk309mIKmtmYYGEm5KWh5opO9rqRrj8789SEwBUJtx0zByNwZpPmsWKgGEANeq76n9m1Wz15lihgoJgUwMHyQR5+44+duwWUDvpFYZ8QA1If4FiFkAxARghrA3oBq9j1ODbhOO1pb4rhZ4svE+FrzV0SIGNCrWiO4Lcb9LBuAScGz1jcJmoJG91z+oAbe3lpUT4UhjTZejgGMCKFF+HaLkLs+xLUI0RQsp09+p+DTDcMf0yKUv6ZFKOuyalR+CAb+iBrgTEHLIw4dDG/7FE1BNCwvaWd4y7OBYqcAI0KuPkT3g8wUcBg4V6wtbc9DR4iNRDOwTAwHyrmdAowIy6FiEMdTTEqrK/b11WWTEqPEMOAt5vX4fcOQuzcAkwLsDXjxlvC9gYF/LvEtQrg38K4GsEw8WysDa7SVVP7siDW2jcwUQG8AjpBBNpBFhEU2MOvV96gGoDfwbgrc3a1hc4vGqAYUjQwxIvwFA4UpwFuEBQZg0Rh7A7VN1M6ygbdXmb63CN32XPfQFODrSr6rKSiafP9ZDFRERf5vxQCoAdkWHRJq7qCJGEiE8z7FiPDYmjFTEIW5KSjKxIiBfSNk3r56J0JUGe5tMtX0Eu3MnU0canX2GAMGmo+ek72uBEwBpwZwtSi+MrUNpqC0VCwaMzFLIqIyjMw2/oE3BXBvgHujMWAAWoSoBq7jq50NDEENDGZiOZAnlW3K3xv4bKfArV0bBqqBe8W3YlQDJSmsBbd+cOAXjfnewMsUqOt0QFxjJBvWRr0kqAYQAxWtVEVTwO0UwIHyDuwUAAbi59yKe9KW/TyYDbzqQ9wtQs4UAAa4F5u/Y+D9JCkcKOfqQ7Bh+L0vEytf1CKsGJL2j5OCb4KB3z0whIjwsbrYQuDEapMsHm6djkt+jgFvVl9Sj8SO8I4B96Swx7DqP7JsAE0BYMCl9U1MW2WmJpwhwwCagrcyMWcKICIM49c7D8EUgBoI9i2GkTphGKjXI6YGiutD3KtMi8vEiIHaOmnzOwXnoGWiGvCuur7gegN4hIwzBc/Bfo8Y4LKBrnMgfJn4/QiZPug1+IgQTUGxaNwdtWqIgWyn4BURGol9y06SPirukIZxaPFvLeIOlMPAEOtDsFMAB8q53kAvSdxAWB6e2dkRiAjfswHu3kBxkvT7YuCLWoSGLgr/rRgANQAYiA7nfZOoSVynwfrKTEGk5KagPl87Ajcp4NRAWJUSxEBEYdLwwkD92dzEwd4fUJKa7R01TSfHAGQDEBEiBoLLq07zUgOBFzNTYe6rFh06Vm4KatPkQKtrp/7LSdKsN9BZdoL72eqniIGk5Ef8vYFrX6pjRIgYwCNkr2wAMQCmADDgblrD8y+TAm3Gfj1GhMXA8H21qLRoMTVyH2xF6zLY9Pj60FkPTTQFODCE3gC2COF1JYCBaLFmGODUQIGB6uusCdSH0BTApIBbLQI1gBgANQARIW4YAgagRagsp4uUe10J9ga+66tMla9pEbKn3BB/iikw/kRvAOpDqAYqYlDHbCAcVNljDGrAERNH4DYMuXcYQjbwaF8YBs6vFuJxWi7RltlgGGjM9pS0U39HGzPVyV5lCi1CbmDoNJwEJwXhwVJrRK4zNdC3XgPDx4FhYFeJDtSdbOrZ9aHA9ZcfVougN/CaFCAGptvVnD9Cdm9O3aw+VKgBfKMxYAB6A7BT4A80/Wy1+6aOGEA1MFAOvUBqhbkpKDDQiS6qhxEhTgrAFBSTAowIdxVmGrjewPukADAw6YpWym0YvpeJuRebF7cIUQ1Ur3quBuDlZaAG4EA5ZgNQH3p/axGeHfmutwiVr2kRKqKkqz/kVaa/XQ2IcmkSiGrViQPpVf596OMMA9Teqt7nGODUAGCAywbo0S/TVvO4SWlPVim59FZ72lFPdcINDLk3GhfZAHWeOwMxkNirD2qgI8T17DLx+8vLQA1gmbgs7Nhjv3hKWYuwkrDH8Gm2wqD0LG1Tnw6Pi6xF+DIF3GoR1oe2Hdew5MCs8KagthxuMgy8vco0mxQsmOhGNQAYmO2lfvZi8/XGOlsLu+UHesc6CPjyMi4ihEmBqDeGdCZauRrAsyPFLUJu0bi4PsRNCk6dZzubFECLENQARIRu0EuMl9qpY30IJwU/4MXmyte0CBVJUPWfogb+yKTg3lOZGgAMWMKtkakBccEewxZtrxADv/QG3jAQChZTE4ABMAWIgZqW7Gg91XMMFDsFrqfuz2gKyvbdSsPymJkCOieEThyGAZpog0wNONagnr21CCJCblIAaoAbGHamDYf6UB+CiFAclvpZRAhqQN1NG7waAFMA9SFPr5U8DgOe3Y72VhyHMkaEn/cGQA0ABnBgCBGhsk9qAmLg2nsMA3FROqTvZWKMCBPxNqKhf7DS95OkXuf12L+bAsgGODUA2YBYTXNT8H6EDNQAmAI8SVpsGH7bFqHyNS1CRaoowk/BQOVPYODWIU4cmqVBk3iltE6TbrwX6LzBRL14Xa1o2zkwDLytFiEGICI0tipTA7Nj0yZm91algbbPMVAnTA04nWmdxGKsqZwp4LKBZ6xaQqTor/ck1BgGBiRlpmL9YBhYOaMjJbd1rgawTFwesk/DAgMwKfC8mIno0Np1qVXsFCiWNg8kp7YV3t9TgDsFzsjJWoRe3PMn1mxW0vgy8dXZuoFeidljXLQIuSNkoAbEickwBNkA+2Mc8vWhaF7a8zsFYAq4I2RtrTqi/dEgx8D7hiFg4NO3FmF9iFMDb/UhXC0qrg8hBqA3ANnA9x0Yfk2LUJE16cdkA39utQizgZOfYyC69NljXNonK9qajT+oAQ4DerOXBKWHxNTAxmVqQlcYBiLa3qSRU2Zfvx8zNQAYwDLx+xGyaXnTQzUQrE5qjZSEHAOoBk7j2RFNAT8whFeZFpMCPDty6zKRO1uQVYYB6A1o5LBBNcBjoFgtOuqan5mCgR0MCGAAV4tADVg1a4kYwIiw2DDkMCAvon7qLzr9mjW6a4MPrzJ9Hn5tEUJE6JWV4cKaP9IRHdc1ZgpgtQhNQVEf4s6OjFP2/UEN4KIxmAImpTrBk1Se/MvLuN4At1NgTUZNbqfg+2Lga1qEivIKCf9LMVAdhNNAOLWdlG5ercGpLDRo0OoxNWDemRqY3Kw19RMjVwPwuhLuMjGoAZXYdozZwOh5qtLhKxsI10GzS9LTcU+ZPs1NQXGgHNUAYADUAL2n+xpJDTfDQHQNB10iLlcnSjq7XA0UpiCLCP+eFGA2IIS7B28KjIl0DYyxtSPYG+AWjd8w4Evnm0rAFHAR4dRKZMwGPr83oGudDANuen0N6P42BRgRSpcyDaSqc8xahLBaxNWH7tZ8jKYAB4ZwdgRNAZSJ4ewImAIcGMJqEdcbODZGXoaBojfAvdEYBoacKYCB4ffeMFS+pkWoqGJF+ykRof6bMWAvtBlGhOF0zUxBf1Rp0PFSyjEAaqDZrNaz9xRwB8phUgADQzAFVE+ZmuioQpUm0mmT0uVt3+VNAbQIi5eXvdeHcFLQ6jYIHduEqYF4yb5+wkQCbe70enaZGDHA9QZepgAxAKbArDartFnUh6qOJGNEyN8bKNQARITlx7UXe93NfUIKU4AYqDs3m7YLNVChUvYqU3yxOagBKBNzasAY9M1sUrCslTeBfmof4/frQxgRUlkZ0a7StviXl6mjySjldgoQAxAR3ug25E0BTAo4NQAtQg4DhRrAFiGYgu+dDRQXgP7DGDA04x/VwDdZNP7d2UAxKQh7yt4jcanaoPQ0OBA6eX0an9bXlHrDqJ69w3B2Xrr8ahGoAb1btgliQBwxDHS3Z6YGbg11QEbm80DtRznHANSHuLMjgIGbVGIf4+MuUxPPFTMFUf21qAwYSIbHE7UX4zp/oJw3BTApeEWEqAYG64WHpgAxYPlaOaiQxi52BfU4+aVMrFpTHzHQufthjf2uLSN47nwrxRahvhV8xAB3doSbFFTaTgsjQv8csE9jyAY4NfCYtHWMCLlJAdSH8PpQQycjmthTS+APlBe3CN9Xi4qdAtww5EwBnCQtFo25syNcmZgbGH5XU6B+TYtQ0XRV/ilq4Hf3BiAbwPpQx2EYGO2VBu2XE6YGAAMbVU4p0c95NlDUh/CtRaAGNN/MMVCogShU2GP8nF8P1D3ReowY+LRMDKYgrBvNGum0mSmY2cwUhOqDfb1qXs+0NjDqAk4KoDfAnx3pOR0+IlRmtREfEdrVo8NPCoqBIWKAnh4BRoRue/tYIAawPmS1o7M1HCt9Xg1wryspegMQEaIaAAzAETKcFJi7ap22XwND7lWmkA1gRKje4jGdTueWwA0MuUXj9yNk76tFn5oC6A3ggXIwBeXbYJF69XK7acke+/f4vSNC9WtahAqjgPpTsoHfjQGuNzB8rRK1idukUTg+kOj4+jQGNWCWrFwNQG+AiwgBA5ANBEKHfX23WqnR8djbCKE/aA4I7esH2tK69RgjQjAF3MvLYFIAaiCobpo2kffMFEyJzdSEOGRq4lphasBqXXIM/BIRQjYwiAfEjXv9M/u0pVs+G6gPZm6WDXxaJgY18JxVe4Lnl0yVrPpOBXcKMCKsDpQFrV0ShoHijcZ8NvA4tHhT0G+WBrhT4CeblWqdan1KnVc2gKYAIkKuN1ApB5ka4HsDr4jw84Fh0SLEgSGogbsXCzG3WsTdG4DeALzKFNUAZANwhOz7moIvahFWZFH/KWrgd5sCiAhhYBgtq68B3yZo0uFiyEyB8mzypoBTA3iLECLCQg0Em97AI6ZfYabgGmwEWquqGQbaXaHOv9gcMIBHyEANaLaemwJTc3MMOAeGofmNqQFSnuWmAAaGXERIEinIVosQA5PJgzcFzbAd4sAQ60MwKdArh1na6SySBUaE94PSSzsj2xpwpgDVQHMpHBADXIuQOzsCpgAnBYUpADWArytZdU4DxADuFEA2AANDNAUXko5pvAnybAAvE79lA9yBcogI8ewIlIlBDTyOZp4NFDsF3KSAKxMXR8i+7aKx+kUtQkMUPn88vyEGfndECBjQZnWHPR90T8mmzjDQU/UDCZoqwwKYAvdq1wneG3gvE8OGoWw07JgGxr5JRKdao8P4viXBnDI1cK1ZR2pG9VwNwMDw/fpQZStZKWJgEgY2Zd82VwMH53mmjXWtwR8he68P4YHypbjbW8vSuYRqAE2BO/KHv6gBrj5UqAF/OoruBMrEnBrYWemdOtAifOsNZPWhlxqAMjFnCrgW4faqvC4715gpgEVjmBTIgpZnA0d7N6ZR38gxUKwWucmeYceZTe1AHFoLAdUAYED2h6u0IzfYX5fVWSfDQHF9iDMFoAYAA++vK/lHDPB/8f8C2WQTJw==</prop>
			<obj name="TemperatureLog" class="TemperatureLog" version="2">
				<prop name="Times">TEFSWgAAvCUAAIC8ILQAAABOAgAA6AMAAIwFAAAmBwAAwAgAAFoKAAD+CwAAmA0AADIPAADMEAAAcBIAAAoUAACkFQAAPhcAAOIYAAB8GgAAFhwAALAdAABUHwAA7iAAAIgiAAAsJAAAxiUAAGAnAAD6KAAAlCoAADgsAADSLQAAbC8AAAYxAACqMgAARDQAAN41AAB4NwAAHDkAALY6AABQPAAA6j0AAI4/AAAoQQAAwkIAAFxEAAD2RQAAmkcAADRJAADOSgAAaEwAAAxOAACmTwAAQFEAAORSAAB+VAAAGFYAALJXAABWWQAA8FoAAIpcAAAkXgAAyF8AAGJhAAD8YgAAlmQAADpmAADUZwAAbmkAABJrAACsbAAARm4AAOBvAACEcQAAHnMAALh0AABSdgAA9ncAAJB5AAAqewAAxHwAAGh+AAACgAAAnIEAADaDAADQhAAAdIYAAA6IAACoiQAAQosAAOaMAACAjgAAGpAAALSRAABYkwAA8pQAAIyWAAAmmAAAypkAAGSbAAD+nAAAmJ4AADygAADWoQAAcKMAAAqlAACupgAASKgAAOKpAAB8qwAAIK0AALquAABUsAAA+LEAAJKzAAAstQAAxrYAAGq4AAAEugAAnrsAADi9AADcvgAAdsAAABDCAACqwwAATsUAAOjGAACCyAAAHMoAAMDLAABazQAA9M4AAI7QAAAo0gAAzNMAAGbVAAAA1wAAmtgAAD7aAADY2wAAct0AAAzfAACw4AAASuIAAOTjAAB+5QAAIucAALzoAABW6gAA8OsAAJTtAAAu7wAAyPAAAGLyAAAG9AAAoPUAADr3AADU+AAAePoAABL8AACs/QAAUP8AAOoAAQCEAgEAHgQBAMIFAQBcBwEA9ggBAJAKAQA0DAEAzg0BAGgPAQACEQEAphIBAEAUAQDaFQEAdBcBABgZAQCyGgEATBwBAOYdAQCKHwEAJCEBAL4iAQBYJAEA/CUBAJYnAQAwKQEAyioBAGQsAQAILgEAoi8BADwxAQDWMgEAejQBABQ2AQCuNwEASDkBAOw6AQCGPAEAID4BALo/AQBeQQEA+EIBAJJEAQAsRgEA0EcBAGpJAQAESwEAqEwBAEJOAQDcTwEAdlEBABpTAQC0VAEATlYBAOhXAQCMWQEAJlsBAMBcAQBaXgEA/l8BAJhhAQAyYwEA1mQBAHBmAQAKaAEApGkBAD5rAQDibAEAfG4BABZwAQCwcQEAVHMBAO50AQCIdgEAIngBAMZ5AQBgewEA+nwBAJR+AQA4gAEA0oEBAGyDAQAGhQEAoIYBAESIAQDeiQEAeIsBABKNAQC2jgEAUJABAOqRAQCEkwEAKJUBAMKWAQBcmAEAAJoBAJqbAQA0nQEAzp4BAHKgAQAMogEApqMBAEClAQDkpgEAfqgBABiqAQCyqwEAVq0BAPCuAQCKsAEALrIBAMizAQBitQEA/LYBAKC4AQA6ugEA1LsBAG69AQASvwEArMABAEbCAQDgwwEAesUBAB7HAQC4yAEAUsoBAOzLAQCQzQEAKs8BAMTQAQBe0gEAAtQBAJzVAQA21wEA0NgBAGraAQAO3AEAqN0BAELfAQDm4AEAgOIBABrkAQC05QEAWOcBAPLoAQCM6gEAJuwBAMrtAQBk7wEA/vABAJjyAQA89AEA1vUBAHD3AQAK+QEArvoBAEj8AQDi/QEAhv8BACABAgC6AgIAVAQCAPgFAgCSBwIALAkCAMYKAgBqDAIABA4CAJ4PAgA4EQIA3BICAHYUAgAQFgIAqhcCAE4ZAgDoGgIAghwCABweAgC2HwIAWiECAPQiAgCOJAIAKCYCAMwnAgBmKQIAACsCAJosAgA+LgIA2C8CAHIxAgAMMwIAsDQCAEo2AgDkNwIAfjkCACI7AgC8PAIAVj4CAPA/AgCUQQIALkMCAMhEAgBiRgIABkgCAKBJAgA6SwIA3kwCAHhOAgASUAIArFECAFBTAgDqVAIAhFYCAB5YAgDCWQIAXFsCAPZcAgCQXgIANGACAM5hAgBoYwIAAmUCAKZmAgBAaAIA2mkCAHRrAgAYbQIAsm4CAExwAgDmcQIAgHMCACR1AgC+dgIAWHgCAPJ5AgCWewIAMH0CAMp+AgBkgAIACIICAKKDAgA8hQIA1oYCAHqIAgAUigIArosCAEiNAgDsjgIAhpACACCSAgDEkwIAXpUCAPiWAgCSmAIANpoCANCbAgBqnQIABJ8CAKigAgBCogIA3KMCAHalAgAapwIAtKgCAE6qAgDoqwIAjK0CACavAgDAsAIAWrICAP6zAgCYtQIAMrcCAMy4AgBwugIACrwCAKS9AgA+vwIA2MACAHzCAgAWxAIAsMUCAErHAgDuyAIAiMoCACLMAgC8zQIAYM8CAPrQAgCU0gIAONQCANLVAgBs1wIABtkCAKraAgBE3AIA3t0CAHjfAgAc4QIAtuICAFDkAgDq5QIAjucCACjpAgDC6gIAXOwCAADuAgCa7wIANPECANjyAgBy9AIADPYCAKb3AgBK+QIA5PoCAH78AgAY/gIAsv8CAFYBAwDwAgMAigQDACQGAwDIBwMAYgkDAPwKAwCWDAMAOg4DANQPAwBuEQMACBMDAKIUAwBGFgMA4BcDAHoZAwAeGwMAuBwDAFIeAwDsHwMAkCEDACojAwDEJAMAXiYDAAIoAwCcKQMANisDANAsAwB0LgMADjADAKgxAwBCMwMA5jQDAIA2AwAaOAMAvjkDAFg7AwDyPAMAjD4DADBAAwDKQQMAZEMDAP5EAwCiRgMAPEgDANZJAwBwSwMACk0DAK5OAwBIUAMA4lEDAHxTAwAgVQMAulYDAFRYAwDuWQMAklsDACxdAwDGXgMAYGADAARiAwCeYwMAOGUDANJmAwB2aAMAEGoDAKprAwBEbQMA6G4DAIJwAwAccgMAtnMDAFp1AwD0dgMAjngDACh6AwDMewMAZn0DAAB/AwCagAMAPoIDANiDAwByhQMAFocDALCIAwBKigMA5IsDAIiNAwAijwMAvJADAFaSAwD6kwMAlJUDAC6XAwDImAMAbJoDAAacAwCgnQMAOp8DAN6gAwB4ogMAEqQDAKylAwBGpwMA6qgDAISqAwAerAMAuK0DAFyvAwD2sAMAkLIDACq0AwDOtQMAaLcDAAK5AwCcugMAQLwDANq9AwB0vwMADsEDALLCAwBMxAMA5sUDAIDHAwAkyQMAvsoDAFjMAwD8zQMAls8DADDRAwDK0gMAbtQDAAjWAwCi1wMAPNkDAODaAwB63AMAFN4DAK7fAwBS4QMA7OIDAIbkAwAg5gMAxOcDAF7pAwD46gMAkuwDADbuAwDQ7wMAavEDAATzAwCo9AMAQvYDANz3AwB2+QMAGvsDALT8AwBO/gMA6P8DAIIBBAAmAwQAwAQEAFoGBAD0BwQAmAkEADILBADMDAQAZg4EAAoQBACkEQQAPhMEANgUBAB8FgQAFhgEALAZBABKGwQA7hwEAIgeBAAiIAQAxiEEAGAjBAD6JAQAlCYEADgoBADSKQQAbCsEAAYtBACqLgQARDAEAN4xBAB4MwQAHDUEALY2BABQOAQA9DkEAI47BAAoPQQAwj4EAFxABAAAQgQAmkMEADRFBADORgQAckgEAAxKBACmSwQAQE0EAOROBAB+UAQAGFIEALJTBABMVQQA8FYEAIpYBAAkWgQAvlsEAGJdBAD8XgQAlmAEADBiBADUYwQAbmUEAAhnBACsaAQARmoEAOBrBAB6bQQAHm8EALhwBABScgQA7HMEAJB1BAAqdwQAxHgEAF56BAACfAQAnH0EADZ/BADagAQAdIIEAA6EBACohQQATIcEAOaIBACAigQAGowEAL6NBABYjwQA8pAEAIySBAAmlAQAypUEAGSXBAD+mAQAmJoEADycBADWnQQAcJ8EAAqhBACuogQASKQEAOKlBAB8pwQAFqkEALqqBABUrAQA7q0EAIivBAAssQQAxrIEAGC0BAAEtgQAnrcEADi5BADSugQAdrwEABC+BACqvwQARMEEAOjCBACCxAQAHMYEALbHBABayQQA9MoEAI7MBAAozgQAzM8EAGbRBAAA0wQApNQEAD7WBADY1wQActkEABbbBACw3AQASt4EAOTfBACI4QQAIuMEALzkBABW5gQA+ucEAJTpBAAu6wQAyOwEAGLuBAAG8AQAoPEEADrzBADU9AQAePYEABL4BACs+QQARvsEAOr8BACE/gQAHgAFALgBBQBcAwUA9gQFAJAGBQAqCAUAzgkFAGgLBQACDQUAnA4FAEAQBQDaEQUAdBMFABgVBQCyFgUATBgFAOYZBQCKGwUAJB0FAL4eBQBYIAUA/CEFAJYjBQAwJQUAyiYFAG4oBQAIKgUAoisFADwtBQDgLgUAejAFABQyBQCuMwUAUjUFAOw2BQCGOAUAIDoFALo7BQBePQUA+D4FAJJABQAsQgUA0EMFAGpFBQAERwUAnkgFAEJKBQDcSwUAdk0FABBPBQC0UAUATlIFAOhTBQCCVQUAJlcFAMBYBQBaWgUA9FsFAJhdBQAyXwUAzGAFAHBiBQAKZAUApGUFAD5nBQDiaAUAfGoFABZsBQCwbQUAVG8FAO5wBQCIcgUAInQFAMZ1BQBgdwUA+ngFAJR6BQA4fAUA0n0FAGx/BQAGgQUAqoIFAESEBQDehQUAeIcFAByJBQC2igUAUIwFAOqNBQCOjwUAKJEFAMKSBQBclAUA9pUFAJqXBQA0mQUAzpoFAGicBQAMngUApp8FAEChBQDaogUAfqQFABimBQCypwUATKkFAPCqBQCKrAUAJK4FAMivBQBisQUA/LIFAJa0BQA6tgUA1LcFAG65BQAIuwUArLwFAEa+BQDgvwUAesEFAB7DBQC4xAUAUsYFAOzHBQCQyQUAKssFAMTMBQBozgUAAtAFAJzRBQA20wUA2tQFAHTWBQAO2AUAqNkFAELbBQDm3AUAgN4FABrgBQC04QUAWOMFAPLkBQCM5gUAJugFAMrpBQBk6wUA/uwFAJjuBQAy8AUA1vEFAHDzBQAK9QUApPYFAEj4BQDi+QUAfPsFACD9BQC6/gUAVAAGAO4BBgCSAwYALAUGAMYGBgBgCAYABAoGAJ4LBgA4DQYA0g4GAHYQBgAQEgYAqhMGAEQVBgDoFgYAghgGABwaBgDAGwYAWh0GAPQeBgCOIAYAMiIGAMwjBgBmJQYAACcGAKQoBgA+KgYA2CsGAHItBgAMLwYAsDAGAEoyBgDkMwYAfjUGACI3BgC8OAYAVjoGAPA7BgCUPQYALj8GAMhABgBiQgYA/EMGAKBFBgA6RwYA1EgGAHhKBgASTAYArE0GAEZPBgDqUAYAhFIGAB5UBgC4VQYAXFcGAPZYBgCQWgYAKlwGAM5dBgBoXwYAAmEGAKZiBgBAZAYA2mUGAHRnBgAYaQYAsmoGAExsBgDmbQYAim8GACRxBgC+cgYAWHQGAPx1BgCWdwYAMHkGAMp6BgBufAYACH4GAKJ/BgA8gQYA4IIGAHqEBgAUhgYArocGAEiJBgDsigYAhowGACCOBgC6jwYAXpEGAPiSBgCSlAYALJYGANCXBgBqmQYABJsGAJ6cBgBCngYA3J8GAHahBgAQowYAtKQGAE6mBgDopwYAgqkGACarBgDArAYAWq4GAP6vBgCYsQYAMrMGAMy0BgBwtgYACrgGAKS5BgA+uwYA4rwGAHy+BgAWwAYAsMEGAFTDBgDuxAYAiMYGACLIBgDGyQYAYMsGAPrMBgCUzgYAONAGANLRBgBs0wYABtUGAKDWBgBE2AYA3tkGAHjbBgAS3QYAtt4GAFDgBgDq4QYAhOMGACjlBgDC5gYAXOgGAPbpBgCa6wYANO0GAM7uBgBo8AYADPIGAKbzBgBA9QYA5PYGAH74BgAY+gYAsvsGAFb9BgDw/gYAigAHACQCBwDIAwcAYgUHAPwGBwCWCAcAOgoHANQLBwBuDQcAEg8HAKwQBwBGEgcA4BMHAHoVBwAeFwcAuBgHAFIaBwDsGwcAkB0HACofBwDEIAcAXiIHAAIkBwCcJQcANicHANAoBwB0KgcADiwHAKgtBwBCLwcA3DAHAIAyBwAaNAcAtDUHAE43BwDyOAcAjDoHACY8BwDKPQcAZD8HAP5ABwCYQgcAPEQHANZFBwBwRwcACkkHAK5KBwBITAcA4k0HAHxPBwAgUQcAulIHAFRUBwDuVQcAklcHACxZBwDGWgcAalwHAAReBwCeXwcAOGEHANxiBwB2ZAcAEGYHAKpnBwBEaQcA6GoHAIJsBwAcbgcAtm8HAFpxBwD0cgcAjnQHACh2BwDMdwcAZnkHAAB7BwCafAcANH4HANh/BwBygQcADIMHALCEBwBKhgcA5IcHAH6JBwAiiwcAvIwHAFaOBwDwjwcAlJEHAC6TBwDIlAcAYpYHAAaYBwCgmQcAOpsHANScBwB4ngcAEqAHAKyhBwBQowcA6qQHAISmBwAeqAcAwqkHAFyrBwD2rAcAkK4HADSwBwDOsQcAaLMHAAK1BwCmtgcAQLgHANq5BwB0uwcADr0HALK+BwBMwAcA5sEHAIDDBwAkxQcAvsYHAFjIBwDyyQcAlssHADDNBwDKzgcAZNAHAAjSBwCi0wcAPNUHANbWBwB62AcAFNoHAK7bBwBI3QcA7N4HAIbgBwAg4gcAuuMHAF7lBwD45gcAkugHADbqBwDQ6wcAau0HAATvBwCo8AcAQvIHANzzBwB29QcAGvcHALT4BwBO+gcA6PsHAIz9BwAm/wcAwAAIAFoCCAD+AwgAmAUIADIHCADMCAgAcAoIAAoMCACkDQgAPg8IANgQCAB8EggAFhQIALAVCABKFwgA7hgIAIgaCAAiHAgAvB0IAGAfCAD6IAgAlCIIAC4kCADSJQgAbCcIAAYpCACgKggARCwIAN4tCAB4LwgAHDEIALYyCABQNAgA6jUIAI43CAAoOQgAwjoIAFw8CAAAPggAmj8IADRBCADOQggAckQIAAxGCACmRwgAQEkIAORKCAB+TAgAGE4IALJPCABWUQgA8FIIAIpUCAAkVggAyFcIAGJZCAD8WggAllwIADBeCADUXwgAbmEIAAhjCACiZAgARmYIAOBnCAB6aQgAFGsIALhsCABSbggA7G8IAJBxCAAqcwgAxHQIAF52CAACeAgAnHkIADZ7CADQfAgAdH4IAA6ACACogQgAQoMIAOaECACAhggAGogIALSJCABYiwgA8owIAIyOCAAwkAgAypEIAGSTCAD+lAgAmJYIADyYCADWmQgAcJsIAAqdCACunggASKAIAOKhCAB8owgAIKUIALqmCABUqAgA7qkIAIirCAAsrQgAxq4IAGCwCAD6sQgAnrMIADi1CADStggAbLgIABC6CACquwgARL0IAN6+CACCwAgAHMIIALbDCABaxQgA9MYIAI7ICAAoyggAzMsIAGbNCAAAzwgAmtAIAD7SCADY0wgActUIAAzXCACw2AgAStoIAOTbCAB+3QgAIt8IALzgCABW4ggA+uMIAJTlCAAu5wgAyOgIAGzqCAAG7AgAoO0IADrvCADe8AgAePIIABL0CACs9QgAUPcIAOr4CACE+ggAHvwIALj9CABc/wgA9gAJAJACCQAqBAkAzgUJAGgHCQACCQkAnAoJAEAMCQDaDQkAdA8JAA4RCQCyEgkATBQJAOYVCQCAFwkAJBkJAL4aCQBYHAkA8h0JAJYfCQAwIQkAyiIJAGQkCQAIJgkAoicJADwpCQDgKgkAeiwJABQuCQCuLwkAUjEJAOwyCQCGNAkAIDYJAMQ3CQBeOQkA+DoJAJI8CQA2PgkA0D8JAGpBCQAEQwkAnkQJAEJGCQDcRwkAdkkJABBLCQC0TAkATk4JAOhPCQCCUQkAJlMJAMBUCQBaVgkA9FcJAJhZCQAyWwkAzFwJAGZeCQAKYAkApGEJAD5jCQDYZAkAfGYJABZoCQCwaQkAVGsJAO5sCQCIbgkAInAJAMZxCQBgcwkA+nQJAJR2CQA4eAkA0nkJAGx7CQAGfQkAqn4JAESACQDegQkAeIMJAByFCQC2hgkAUIgJAOqJCQCOiwkAKI0JAMKOCQBckAkA9pEJAJqTCQA0lQkAzpYJAGiYCQAMmgkAppsJAECdCQDangkAfqAJABiiCQCyowkATKUJAPCmCQCKqAkAJKoJAL6rCQBirQkA/K4JAJawCQAwsgkA1LMJAG61CQAItwkAorgJAEa6CQDguwkAer0JAB6/CQC4wAkAUsIJAOzDCQCQxQkAKscJAMTICQBeygkAAswJAJzNCQA2zwkA0NAJAHTSCQAO1AkAqNUJAEzXCQDm2AkAgNoJABrcCQC03QkAWN8JAPLgCQCM4gkAJuQJAMrlCQBk5wkA/ugJAJjqCQA87AkA1u0JAHDvCQAK8QkApPIJAEj0CQDi9QkAfPcJABb5CQC6+gkAVPwJAO79CQCI/wkALAEKAMYCCgBgBAoABAYKAJ4HCgA4CQoA0goKAHYMCgAQDgoAqg8KAEQRCgDoEgoAghQKABwWCgC2FwoAWhkKAPQaCgCOHAoAMh4KAMwfCgBmIQoAACMKAKQkCgA+JgoA2CcKAHIpCgAMKwoAsCwKAEouCgDkLwoAfjEKACIzCgC8NAoAVjYKAPA3CgCUOQoALjsKAMg8CgBiPgoA/D8KAKBBCgA6QwoA1EQKAG5GCgASSAoArEkKAEZLCgDqTAoAhE4KAB5QCgC4UQoAXFMKAPZUCgCQVgoAKlgKAM5ZCgBoWwoAAl0KAJxeCgBAYAoA2mEKAHRjCgAOZQoAqGYKAExoCgDmaQoAgGsKACRtCgC+bgoAWHAKAPJxCgCWcwoAMHUKAMp2CgBkeAoACHoKAKJ7CgA8fQoA1n4KAHCACgAUggoAroMKAEiFCgDshgoAhogKACCKCgC6iwoAXo0KAPiOCgCSkAoALJIKANCTCgBqlQoABJcKAJ6YCgBCmgoA3JsKAHadCgAQnwoAtKAKAE6iCgDoowoAjKUKACanCgDAqAoAWqoKAP6rCgCYrQoAMq8KAMywCgBwsgoACrQKAKS1CgA+twoA4rgKAHy6CgAWvAoAsL0KAEq/CgDuwAoAiMIKACLECgC8xQoAYMcKAPrICgCUygoALswKANLNCgBszwoABtEKAKDSCgBE1AoA3tUKAHjXCgAS2QoAttoKAFDcCgDq3QoAhN8KACjhCgDC4goAXOQKAPblCgCa5woANOkKAM7qCgBy7AoADO4KAKbvCgBA8QoA5PIKAH70CgAY9goAsvcKAFb5CgDw+goAivwKACT+CgDI/woAYgELAPwCCwCWBAsAOgYLANQHCwBuCQsACAsLAKwMCwBGDgsA4A8LAHoRCwAUEwsAuBQLAFIWCwDsFwsAhhkLACobCwDEHAsAXh4LAPgfCwCcIQsANiMLANAkCwBqJgsADigLAKgpCwBCKwsA5iwLAIAuCwAaMAsAtDELAFgzCwDyNAsAjDYLACY4CwDKOQsAZDsLAP48CwCYPgsAPEALANZBCwBwQwsACkULAK5GCwBISAsA4kkLAIZLCwAgTQsAuk4LAFRQCwDuUQsAklMLACxVCwDGVgsAYFgLAARaCwCeWwsAOF0LANJeCwBsYAsAEGILAKpjCwBEZQsA3mYLAIJoCwAcagsAtmsLAFBtCwD0bgsAjnALAChyCwDCcwsAZnULAAB3CwCaeAsAPnoLANh7CwByfQsADH8LALCACwBKggsA5IMLAH6FCwAihwsAvIgLAFaKCwD6iwsAlI0LAC6PCwDIkAsAbJILAAaUCwCglQsAOpcLAN6YCwB4mgsAEpwLAKydCwBGnwsA6qALAISiCwAepAsAuKULAFynCwD2qAsAkKoLACqsCwDOrQsAaK8LAAKxCwCmsgsAQLQLANq1CwB0twsAGLkLALK6CwBMvAsA5r0LAIq/CwAkwQsAvsILAFjECwD8xQsAlscLADDJCwDKygsAZMwLAAjOCwCizwsAPNELANbSCwB61AsAFNYLAK7XCwBI2QsA7NoLAIbcCwAg3gsAut8LAF7hCwD44gsAkuQLACzmCwDQ5wsAaukLAATrCwCe7AsAQu4LANzvCwB28QsAEPMLALT0CwBO9gsA6PcLAIL5CwAm+wsAwPwLAFr+CwD+/wsAmAEMADIDDADMBAwAcAYMAAoIDACkCQwAPgsMAOIMDAB8DgwAFhAMALARDABUEwwA7hQMAIgWDAAiGAwAxhkMAGAbDAD6HAwAlB4MAC4gDADSIQwAbCMMAAYlDACgJgwARCgMAN4pDAB4KwwAEi0MALYuDABQMAwA6jEMAIQzDAAoNQwAwjYMAFw4DAD2OQwAmjsMADQ9DADOPgwAaEAMAAxCDACmQwwAQEUMAORGDAB+SAwAGEoMALJLDABWTQwA8E4MAIpQDAAkUgwAyFMMAGJVDAD8VgwAllgMADpaDADUWwwAbl0MAAhfDACsYAwARmIMAOBjDAB6ZQwAHmcMALhoDABSagwA7GsMAJBtDAAqbwwAxHAMAF5yDAACdAwAnHUMADZ3DADQeAwAanoMAA58DACofQwAQn8MANyADACAggwAGoQMALSFDABOhwwA8ogMAIyKDAAmjAwAyo0MAGSPDAD+kAwAmJIMADyUDADWlQwAcJcMAAqZDACumgwASJwMAOKdDAB8nwwAIKEMALqiDABUpAwA+KUMAJKnDAAsqQwAxqoMAGqsDAAErgwAnq8MADixDADSsgwAdrQMABC2DACqtwwARLkMAOi6DACCvAwAHL4MALa/DABQwQwA9MIMAI7EDAAoxgwAzMcMAGbJDAAAywwAmswMAD7ODADYzwwActEMABbTDACw1AwAStYMAOTXDAB+2QwAItsMALzcDABW3gwA8N8MAJThDAAu4wwAyOQMAGLmDAAG6AwAoOkMADrrDADU7AwAeO4MABLwDACs8QwARvMMAOr0DACE9gwAHvgMALj5DABS+wwA9vwMAJD+DAAqAA0AzgENAGgDDQACBQ0AnAYNAEAIDQDaCQ0AdAsNAA4NDQCyDg0ATBANAOYRDQCAEw0AJBUNAL4WDQBYGA0A8hkNAJYbDQAwHQ0Ayh4NAG4gDQAIIg0AoiMNADwlDQDgJg0AeigNABQqDQCuKw0AUi0NAOwuDQCGMA0AIDINAMQzDQBeNQ0A+DYNAJI4DQAsOg0A0DsNAGo9DQAEPw0AnkANAEJCDQDcQw0AdkUNABBHDQC0SA0ATkoNAOhLDQCCTQ0AJk8NAMBQDQBaUg0A9FMNAJhVDQAyVw0AzFgNAGZaDQAKXA0ApF0NAD5fDQDYYA0AfGINABZkDQCwZQ0AVGcNAO5oDQCIag0AImwNAMZtDQBgbw0A+nANAJRyDQA4dA0A0nUNAGx3DQAGeQ0AqnoNAER8DQDefQ0AeH8NAByBDQC2gg0AUIQNAOqFDQCEhw0AKIkNAMKKDQBcjA0A9o0NAJqPDQA0kQ0AzpINAGiUDQAMlg0AppcNAECZDQDamg0AfpwNABieDQCynw0ATKENAPCiDQCKpA0AJKYNAMinDQBiqQ0A/KoNAJasDQA6rg0A1K8NAG6xDQAIsw0ArLQNAEa2DQDgtw0AerkNAB67DQC4vA0AUr4NAOy/DQCQwQ0AKsMNAMTEDQBexg0AAsgNAJzJDQA2yw0A0MwNAGrODQAO0A0AqNENAELTDQDc1A0AgNYNABrYDQC02Q0ATtsNAPLcDQCM3g0AJuANAMDhDQBk4w0A/uQNAJjmDQAy6A0A1ukNAHDrDQAK7Q0Aru4NAEjwDQDi8Q0AfPMNACD1DQC69g0AVPgNAO75DQCS+w0ALP0NAMb+DQBgAA4A+gEOAJ4DDgA4BQ4A0gYOAGwIDgAQCg4AqgsOAEQNDgDeDg4AghAOABwSDgC2Ew4AUBUOAPQWDgCOGA4AKBoOAMIbDgBmHQ4AAB8OAJogDgA+Ig4A2CMOAHIlDgAMJw4AsCgOAEoqDgDkKw4Afi0OACIvDgC8MA4AVjIOAPAzDgCUNQ4ALjcOAMg4DgBsOg4ABjwOAKA9DgA6Pw4A3kAOAHhCDgASRA4ArEUOAEZHDgDqSA4AhEoOAB5MDgC4TQ4AXE8OAPZQDgCQUg4AKlQOAM5VDgBoVw4AAlkOAJxaDgA2XA4A2l0OAHRfDgAOYQ4AqGIOAExkDgDmZQ4AgGcOABppDgC+ag4AWGwOAPJtDgCWbw4AMHEOAMpyDgBkdA4ACHYOAKJ3DgA8eQ4A1noOAHp8DgAUfg4Arn8OAEiBDgDsgg4AhoQOACCGDgDEhw4AXokOAPiKDgCSjA4ANo4OANCPDgBqkQ4ABJMOAKiUDgBClg4A3JcOAHaZDgAamw4AtJwOAE6eDgDonw4AgqEOACajDgDApA4AWqYOAPSnDgCYqQ4AMqsOAMysDgBmrg4ACrAOAKSxDgA+sw4A2LQOAHy2DgAWuA4AsLkOAEq7DgDuvA4AiL4OACLADgC8wQ4AYMMOAPrEDgCUxg4AOMgOANLJDgBsyw4ABs0OAKrODgBE0A4A3tEOAHjTDgAc1Q4AttYOAFDYDgDq2Q4AjtsOACjdDgDC3g4AXOAOAADiDgCa4w4ANOUOAM7mDgBo6A4ADOoOAKbrDgBA7Q4A2u4OAH7wDgAY8g4AsvMOAEz1DgDw9g4AivgOACT6DgC++w4AYv0OAPz+DgCWAA8AMAIPANQDDwBuBQ8ACAcPAKwIDwBGCg8A4AsPAHoNDwAeDw8AuBAPAFISDwDsEw8AkBUPACoXDwDEGA8AXhoPAAIcDwCcHQ8ANh8PANAgDwB0Ig8ADiQPAKglDwBCJw8A5igPAIAqDwAaLA8AtC0PAFgvDwDyMA8AjDIPACY0DwDKNQ8AZDcPAP44DwCYOg8APDwPANY9DwBwPw8ACkEPAK5CDwBIRA8A4kUPAHxHDwAgSQ8AukoPAFRMDwDuTQ8Akk8PACxRDwDGUg8AYFQPAARWDwCeVw8AOFkPANJaDwB2XA8AEF4PAKpfDwBEYQ8A3mIPAIJkDwAcZg8AtmcPAFBpDwD0ag8AjmwPAChuDwDCbw8AZnEPAABzDwCadA8APnYPANh3DwByeQ8ADHsPALB8DwBKfg8A5H8PAH6BDwAigw8AvIQPAFaGDwDwhw8AlIkPAC6LDwDIjA8AbI4PAAaQDwCgkQ8AOpMPAN6UDwB4lg8AEpgPAKyZDwBQmw8A6pwPAISeDwAeoA8AuKEPAFyjDwD2pA8AkKYPACqoDwDOqQ8AaKsPAAKtDwCcrg8ANrAPANqxDwB0sw8ADrUPAKi2DwBMuA8A5rkPAIC7DwAkvQ8Avr4PAFjADwDywQ8AlsMPADDFDwDKxg8AZMgPAAjKDwCiyw8APM0PANbODwB60A8AFNIPAK7TDwBI1Q8A7NYPAIbYDwAg2g8AxNsPAF7dDwD43g8AkuAPADbiDwDQ4w8AauUPAATnDwCe6A8AQuoPANzrDwB27Q8AEO8PALTwDwBO8g8A6PMPAIL1DwAm9w8AwPgPAFr6DwD0+w8AmP0PADL/DwDMABAAZgIQAAoEEACkBRAAPgcQANgIEAB8ChAAFgwQALANEABKDxAA7hAQAIgSEAAiFBAAvBUQAGAXEAD6GBAAlBoQAC4cEADSHRAAbB8QAAYhEACqIhAARCQQAN4lEAB4JxAAHCkQALYqEABQLBAA6i0QAI4vEAAoMRAAwjIQAFw0EAAANhAAmjcQADQ5EADOOhAAaDwQAAw+EACmPxAAQEEQANpCEAB+RBAAGEYQALJHEABMSRAA8EoQAIpMEAAkThAAvk8QAGJREAD8UhAAllQQADBWEADUVxAAblkQAAhbEACiXBAARl4QAOBfEAB6YRAAHmMQALhkEABSZhAA7GcQAJBpEAAqaxAAxGwQAF5uEAD4bxAAnHEQADZzEADQdBAAanYQAA54EACoeRAAQnsQANx8EACAfhAAGoAQALSBEABOgxAA8oQQAIyGEAAmiBAAwIkQAGSLEAD+jBAAmI4QADKQEADWkRAAcJMQAAqVEACulhAASJgQAOKZEAB8mxAAIJ0QALqeEABUoBAA7qEQAJKjEAAspRAAxqYQAGCoEAAEqhAAnqsQADitEADSrhAAdrAQABCyEACqsxAARLUQAOi2EACCuBAAHLoQALa7EABavRAA9L4QAI7AEAAowhAAzMMQAGbFEAAAxxAApMgQAD7KEADYyxAAcs0QAAzPEACm0BAAStIQAOTTEAB+1RAAGNcQALzYEABW2hAA8NsQAIrdEAAu3xAAyOAQAGLiEAD84xAAoOUQADrnEADU6BAAeOoQABLsEACs7RAARu8QAOrwEACE8hAAHvQQALj1EABc9xAA9vgQAJD6EAA0/BAAzv0QAGj/EAACAREApgIRAEAEEQDaBREAdAcRABgJEQCyChEATAwRAOYNEQCADxEAJBERAL4SEQBYFBEA8hURAJYXEQAwGREAyhoRAGQcEQAIHhEAoh8RADwhEQDWIhEAcCQRABQmEQCuJxEASCkRAOwqEQCGLBEAIC4RALovEQBeMREA+DIRAJI0EQAsNhEA0DcRAGo5EQAEOxEAnjwRAEI+EQDcPxEAdkERABpDEQC0RBEATkYRAOhHEQCMSREAJksRAMBMEQBaThEA/k8RAJhREQAyUxEAzFQRAHBWEQAKWBEApFkRAD5bEQDYXBEAfF4RABZgEQCwYREASmMRAO5kEQCIZhEAImgRALxpEQBgaxEA+mwRAJRuEQAucBEA0nERAGxzEQAGdREAoHYRAER4EQDeeREAeHsRABJ9EQC2fhEAUIARAOqBEQCEgxEAKIURAMKGEQBciBEA9okRAJqLEQA0jREAzo4RAGiQEQAMkhEAupMRAF6VEQD4lhEAkpgRACyaEQDQmxEAap0RAASfEQCeoBEAQqIRANyjEQB2pREAEKcRALSoEQBOqhEA6KsRAIKtEQAmrxEAwLARAFqyEQD+sxEAmLURADK3EQDMuBEAcLoRAAq8EQCkvREAPr8RAOLAEQB8whEAFsQRALDFEQBUxxEA7sgRAIjKEQAizBEAxs0RAGDPEQD60BEAlNIRADjUEQDS1REAbNcRAAbZEQCg2hEARNwRAN7dEQB43xEAEuERALbiEQBQ5BEA6uURAITnEQAo6REAwuoRAFzsEQD27REAmu8RADTxEQDO8hEAaPQRAAz2EQCm9xEASvkRAO76EQCI/BEAIv4RAMb/EQBgARIA+gISAJQEEgA4BhIA0gcSAGwJEgAGCxIAqgwSAEQOEgDeDxIAeBESABwTEgC2FBIAUBYSAOoXEgCOGRIAKBsSAMIcEgBcHhIAACASAJohEgA0IxIAziQSAGgmEgAMKBIApikSAEArEgDaLBIAfi4SABgwEgCyMRIATDMSAPA0EgCKNhIAJDgSAL45EgBiOxIA/DwSAJY+EgA6QBIA1EESAG5DEgAIRRIArEYSAEZIEgDgSRIAeksSAB5NEgC4ThIAUlASAOxREgCQUxIAKlUSAMRWEgBeWBIAAloSAJxbEgA2XRIA2l4SAHRgEgAOYhIAqGMSAExlEgDmZhIAgGgSABpqEgC0axIAWG0SAPJuEgCMcBIAJnISAMpzEgBkdRIA/nYSAJh4EgA8ehIA1nsSAHB9EgAKfxIApIASAEiCEgDigxIAfIUSABaHEgC6iBIAVIoSAO6LEgCSjRIALI8SAMaQEgBgkhIABJQSAJ6VEgA4lxIA0pgSAHaaEgAQnBIAqp0SAESfEgDooBIAgqISABykEgDApRIAWqcSAPSoEgCOqhIAMqwSAMytEgBmrxIAALESAKSyEgA+tBIA2LUSAHK3EgAWuRIAsLoSAEq8EgDkvRIAfr8SACLBEgC8whIAVsQSAPDFEgCUxxIALskSAMjKEgBszBIABs4SAKDPEgA60RIA3tISAHjUEgAS1hIArNcSAFDZEgDq2hIAhNwSAB7eEgDC3xIAXOESAPbiEgCQ5BIANOYSAM7nEgBo6RIAAusSAKbsEgBA7hIA2u8SAHTxEgAO8xIAsvQSAEz2EgDm9xIAgPkSACT7EgC+/BIAWP4SAPL/EgCWARMAMAMTAMoEEwBkBhMACAgTAKIJEwA8CxMA1gwTAHoOEwAUEBMArhETAEgTEwDsFBMAhhYTACAYEwDEGRMAXhsTAPgcEwCSHhMANiATANAhEwBqIxMABCUTAKgmEwBCKBMA3CkTAHYrEwAaLRMAtC4TAE4wEwDoMRMAjDMTACY1EwDANhMAWjgTAP45EwCYOxMAMj0TAMw+EwBmQBMACkITAKRDEwA+RRMA2EYTAHxIEwAWShMAsEsTAEpNEwDuThMAiFATACJSEwC8UxMAYFUTAPpWEwCUWBMALloTANJbEwBsXRMABl8TAKpgEwBEYhMA3mMTAHhlEwAcZxMAtmgTAFBqEwDqaxMAjm0TAChvEwDCcBMAXHITAAB0EwCadRMANHcTAM54EwByehMADHwTAKZ9EwBAfxMA5IATAH6CEwAYhBMAsoUTAFaHEwDwiBMAiooTACSMEwDIjRMAYo8TAPyQEwCWkhMAOpQTANSVEwBulxMACJkTAKKaEwBGnBMA4J0TAHqfEwAUoRMAuKITAFKkEwDspRMAkKcTACqpEwDEqhMAXqwTAAKuEwCcrxMANrETANCyEwB0tBMADrYTAKi3EwBCuRMA5roTAIC8EwAavhMAvr8TAFjBEwDywhMAjMQTADDGEwDKxxMAZMkTAP7KEwCYzBMAPM4TANbPEwBw0RMACtMTAK7UEwBI1hMA4tcTAHzZEwAg2xMAutwTAFTeEwDu3xMAiOETACzjEwDG5BMAYOYTAPrnEwCe6RMAOOsTANLsEwB27hMAEPATAKrxEwBE8xMA6PQTAIL2EwAc+BMAwPkTAFr7EwD0/BMAjv4TACgAFADMARQAZgMUAAAFFACaBhQAPggUANgJFAByCxQADA0UALAOFABKEBQA5BEUAH4TFAAiFRQAvBYUAFYYFADwGRQAlBsUAC4dFADIHhQAYiAUAAYiFACgIxQAOiUUANQmFAB4KBQAEioUAKwrFABGLRQA6i4UAIQwFAAeMhQAuDMUAFw1FAD2NhQAkDgUADQ6FADOOxQAaD0UAAI/FACmQBQAQEIUANpDFAB0RRQAGEcUALJIFABMShQA5ksUAIpNFAAkTxQAvlAUAFhSFADyUxQAllUUADBXFADKWBQAZFoUAAhcFACiXRQAPF8UANZgFAB6YhQAFGQUAK5lFABIZxQA7GgUAIZqFAAgbBQAum0UAF5vFAD4cBQAknIUACx0FADQdRQAancUAAR5FACeehQAQnwUANx9FAB2fxQAGoEUALSCFABOhBQA6IUUAIyHFAAmiRQAwIoUAFqMFAD+jRQAmI8UADKRFADMkhQAcJQUAAqWFACklxQAPpkUAOKaFAB8nBQAFp4UALCfFABUoRQA7qIUAIikFAAiphQAvKcUAGCpFAD6qhQAlKwUAC6uFADSrxQAbLEUAAazFACgtBQARLYUAN63FAB4uRQAErsUALa8FABQvhQA6r8UAITBFAAowxQAwsQUAFzGFAAAyBQAmskUADTLFADOzBQAcs4UAAzQFACm0RQAQNMUAOTUFAB+1hQAGNgUALLZFABW2xQA8NwUAIreFAAu4BQAyOEUAGLjFAD85BQAluYUADroFADU6RQAbusUAAjtFACs7hQARvAUAODxFAB68xQAHvUUALj2FABS+BQA7PkUAIb7FAAq/RQAxP4UAF4AFQD4ARUAnAMVADYFFQDQBhUAaggVAA4KFQCoCxUAQg0VAOYOFQCAEBUAGhIVALQTFQBYFRUA8hYVAIwYFQAmGhUAyhsVAGQdFQD+HhUAmCAVADwiFQDWIxUAcCUVABQnFQCuKBUASCoVAOIrFQB8LRUAIC8VALowFQBUMhUA7jMVAJI1FQAsNxUAxjgVAGA6FQAEPBUAnj0VADg/FQDSQBUAdkIVABBEFQCqRRUAREcVAOhIFQCCShUAHEwVAMBNFQBaTxUA9FAVAI5SFQAyVBUAzFUVAGZXFQAAWRUApFoVAD5cFQDYXRUAcl8VAAxhFQCwYhUASmQVAORlFQB+ZxUAImkVALxqFQBWbBUA8G0VAJRvFQAucRUAyHIVAGJ0FQD8dRUAoHcVADp5FQDUehUAeHwVABJ+FQCsfxUARoEVAOqCFQCEhBUAHoYVALiHFQBciRUA9ooVAJCMFQAqjhUAzo8VAGiRFQACkxUAnJQVAECWFQDalxUAdJkVABibFQCynBUATJ4VAOafFQCKoRUAJKMVAL6kFQBYphUA/KcVAJapFQAwqxUAyqwVAGSuFQAIsBUAorEVADyzFQDWtBUAerYVABS4FQCuuRUASLsVAOy8FQCGvhUAIMAVALrBFQBewxUA+MQVAJLGFQAsyBUA0MkVAGrLFQAEzRUAns4VAELQFQDc0RUAdtMVABrVFQC01hUATtgVAOjZFQCM2xUAJt0VAMDeFQBa4BUA/uEVAJjjFQAy5RUAzOYVAHDoFQAK6hUApOsVAD7tFQDi7hUAfPAVABbyFQCw8xUAVPUVAO72FQCI+BUAIvoVALz7FQBg/RUA+v4VAJQAFgAuAhYA0gMWAGwFFgAGBxYAoAgWAEQKFgDeCxYAeA0WABIPFgC2EBYAUBIWAOoTFgCOFRYAKBcWAMIYFgBcGhYAABwWAJodFgA0HxYAziAWAHIiFgAMJBYApiUWAEAnFgDkKBYAfioWABgsFgC8LRYAVi8WAPAwFgCKMhYALjQWAMg1FgBiNxYA/DgWAJY6FgA6PBYA1D0WAG4/FgAIQRYArEIWAEZEFgDgRRYAekcWABRJFgC4ShYAUkwWAOxNFgCGTxYAKlEWAMRSFgBeVBYA+FUWAJxXFgA2WRYA0FoWAHRcFgAOXhYAqF8WAEJhFgDmYhYAgGQWABpmFgC+ZxYAWGkWAPJqFgCMbBYAJm4WAMpvFgBkcRYA/nIWAJh0FgA8dhYA1ncWAHB5FgAKexYArnwWAEh+FgDifxYAfIEWACCDFgC6hBYAVIYWAO6HFgCIiRYALIsWAMaMFgBgjhYA+o8WAJ6RFgA4kxYA0pQWAHaWFgAQmBYAqpkWAESbFgDonBYAgp4WABygFgC2oRYAWqMWAPSkFgCOphYAMqgWAMypFgBmqxYAAK0WAKSuFgA+sBYA2LEWAHKzFgAWtRYAsLYWAEq4FgDkuRYAiLsWACK9FgC8vhYAVsAWAPDBFgCUwxYALsUWAMjGFgBiyBYABsoWAKDLFgA6zRYA1M4WAHjQFgAS0hYArNMWAEbVFgDq1hYAhNgWAB7aFgC42xYAXN0WAPbeFgCQ4BYAKuIWAM7jFgBo5RYAAucWAJzoFgBA6hYA2usWAHTtFgAO7xYAsvAWAEzyFgDm8xYAivUWACT3FgC++BYAWPoWAPz7FgCW/RYAMP8WAMoAFwBuAhcACAQXAKIFFwA8BxcA4AgXAHoKFwAUDBcArg0XAFIPFwDsEBcAhhIXACAUFwC6FRcAXhcXAPgYFwCSGhcALBwXANAdFwBqHxcABCEXAJ4iFwBCJBcA3CUXAHYnFwAQKRcAtCoXAE4sFwDoLRcAgi8XACYxFwDAMhcAWjQXAP41FwCYNxcAMjkXAMw6FwBwPBcACj4XAKQ/FwA+QRcA4kIXAHxEFwAWRhcAsEcXAFRJFwDuShcAiEwXACJOFwDGTxcAYFEXAPpSFwCUVBcAOFYXANJXFwBsWRcABlsXAKBcFwBEXhcA3l8XAHhhFwASYxcAtmQXAFBmFwDqZxcAhGkXAChrFwDCbBcAXG4XAABwFwCacRcANHMXAM50FwBydhcADHgXAKZ5FwBAexcA5HwXAH5+FwAYgBcAsoEXAFaDFwDwhBcAioYXAC6IFwDIiRcAYosXAPyMFwCWjhcAMJAXANSRFwBukxcACJUXAKKWFwBGmBcA4JkXAHqbFwAenRcAuJ4XAFKgFwDsoRcAkKMXACqlFwDEphcAXqgXAAKqFwCcqxcANq0XANCuFwB0sBcADrIXAKizFwBMtRcA5rYXAIC4FwAauhcAvrsXAFi9FwDyvhcAjMAXACbCFwDKwxcAZMUXAP7GFwCYyBcAPMoXANbLFwBwzRcACs8XAK7QFwBI0hcA4tMXAHzVFwAW1xcAutgXAFTaFwDu2xcAiN0XACzfFwDG4BcAYOIXAATkFwCe5RcAOOcXANLoFwB26hcAEOwXAKrtFwBE7xcA6PAXAILyFwAc9BcAtvUXAFr3FwD0+BcAjvoXADL8FwDM/RcAZv8XAAABGACkAhgAPgQYANgFGAByBxgAFgkYALAKGABKDBgA5A0YAH4PGAAiERgAvBIYAFYUGADwFRgAlBcYAC4ZGADIGhgAYhwYAAYeGACgHxgAOiEYANQiGAB4JBgAEiYYAKwnGABGKRgA6ioYAIQsGAAeLhgAuC8YAFwxGAD2MhgAkDQYADQ2GADONxgAaDkYAAI7GACmPBgAQD4YANo/GAB0QRgAGEMYALJEGABMRhgA5kcYAIpJGAAkSxgAvkwYAFhOGADyTxgAllEYADBTGADKVBgAZFYYAAhYGACiWRgAPFsYANZcGAB6XhgAFGAYAK5hGABIYxgA7GQYAIZmGAAgaBgAumkYAF5rGAD4bBgAkm4YACxwGADQcRgAanMYAAR1GACodhgAQngYANx5GAB2exgAGn0YALR+GABOgBgA6IEYAIyDGAAmhRgAwIYYAFqIGAD+iRgAmIsYADKNGADMjhgAcJAYAAqSGACkkxgAPpUYAOKWGAB8mBgAFpoYALCbGABKnRgA7p4YAIigGAAiohgAvKMYAGClGAD6phgAlKgYAC6qGADSqxgAbK0YAAavGACgsBgARLIYAN6zGAB4tRgAHLcYALa4GABQuhgA9LsYAIS9GAAovxgAwsAYAFzCGAAAxBgAmsUYADTHGADOyBgAcsoYAAzMGACmzRgAQM8YANrQGAB+0hgAGNQYALLVGABM1xgA8NgYAIraGAAk3BgAvt0YAGLfGAD84BgAluIYADDkGADU5RgAbucYAAjpGACi6hgARuwYAODtGAB67xgAHvEYALjyGABS9BgA7PUYAJD3GAAq+RgAxPoYAF78GAAC/hgAnP8YADYBGQDQAhkAdAQZAA4GGQCoBxkATAkZAOYKGQCADBkAGg4ZAL4PGQBYERkA8hIZAIwUGQAmFhkAyhcZAGQZGQD+GhkAmBwZADweGQDWHxkAcCEZAAojGQCuJBkASCYZAOInGQB8KRkAICsZALosGQBULhkA7i8ZAIgxGQAsMxkAxjQZAGA2GQAEOBkAnjkZADg7GQDSPBkAdj4ZABBAGQCqQRkAREMZAOhEGQCCRhkAHEgZALZJGQBaSxkA9EwZAI5OGQAyUBkAzFEZAGZTGQAAVRkApFYZAD5YGQDYWRkAclsZABZdGQCwXhkASmAZAORhGQCIYxkAImUZALxmGQBWaBkA8GkZAJRrGQAubRkAyG4ZAGJwGQAGchkAoHMZADp1GQDUdhkAeHgZABJ6GQCsexkARn0ZAOp+GQCEgBkAHoIZALiDGQBchRkA9oYZAJCIGQAqihkAzosZAGiNGQACjxkAnJAZAECSGQDakxkAdJUZABiXGQCymBkATJoZAOabGQCKnRkAJJ8ZAL6gGQBYohkA/KMZAJalGQAwpxkAyqgZAG6qGQAIrBkAoq0ZADyvGQDgsBkAerIZABS0GQCutRkASLcZAOy4GQCGuhkAILwZALq9GQBevxkA+MAZAJLCGQAsxBkA0MUZAGrHGQAEyRkAnsoZAELMGQDczRkAds8ZABDRGQC00hkATtQZAOjVGQCC1xkAJtkZAMDaGQBa3BkA/t0ZAJjfGQAy4RkAzOIZAHDkGQAK5hkApOcZAD7pGQDi6hkAfOwZABbuGQC67xkASvEZAO7yGQCI9BkAIvYZAMb3GQBg+RkA+voZAJT8GQAu/hkA0v8ZAGwBGgAGAxoAoAQaAEQGGgDeBxoAeAkaABILGgC2DBoAUA4aAOoPGgCEERoAKBMaAMIUGgBcFhoA9hcaAJoZGgA0GxoAzhwaAGgeGgAMIBoApiEaAEAjGgDkJBoAfiYaABgoGgCyKRoAVisaAPAsGgCKLhoAJDAaAMgxGgBiMxoA/DQaAJY2GgA6OBoA1DkaAG47GgASPRoArD4aAEZAGgDgQRoAekMaAB5FGgC4RhoAUkgaAOxJGgCQSxoAKk0aAMROGgBeUBoAAlIaAJxTGgA2VRoA0FYaAHRYGgAOWhoAqFsaAEJdGgDcXhoAgGAaABpiGgC0YxoATmUaAPJmGgCMaBoAJmoaAMprGgBkbRoA/m4aAJhwGgA8choA1nMaAHB1GgAKdxoArngaAEh6GgDiexoAfH0aACB/GgC6gBoAVIIaAO6DGgCShRoALIcaAMaIGgBqihoABIwaAJ6NGgA4jxoA3JAaAHaSGgAQlBoAqpUaAESXGgDomBoAgpoaABycGgC2nRoAWp8aAPSgGgCOohoAKKQaAMylGgBmpxoAAKkaAJqqGgA0rBoA2K0aAHKvGgAMsRoAsLIaAEq0GgDktRoAfrcaACK5GgC8uhoAVrwaAPC9GgCUvxoALsEaAMjCGgBixBoABsYaAKDHGgA6yRoA3soaAHjMGgASzhoArM8aAFDRGgDq0hoAhNQaAB7WGgDC1xoAXNkaAPbaGgCQ3BoANN4aAM7fGgBo4RoAAuMaAJzkGgBA5hoA2ucaAHTpGgAO6xoAsuwaAEzuGgDm7xoAgPEaACTzGgC+9BoAWPYaAPL3GgCW+RoAMPsaAMr8GgBk/hoACAAbAKIBGwA8AxsA1gQbAHoGGwAUCBsArgkbAFILGwDsDBsAhg4bACAQGwDEERsAXhMbAPgUGwCSFhsANhgbANAZGwBqGxsABB0bAKgeGwBCIBsA3CEbAHYjGwAQJRsAtCYbAE4oGwDoKRsAgisbACYtGwDALhsAWjAbAPQxGwCYMxsAMjUbAMw2GwBmOBsACjobAKQ7GwA+PRsA4j4bAHxAGwAWQhsAsEMbAFRFGwDuRhsAiEgbACJKGwDGSxsAYE0bAPpOGwCUUBsAOFIbANJTGwBsVRsABlcbAKpYGwBEWhsA3lsbAHhdGwAcXxsAtmAbAFBiGwDqYxsAjmUbAChnGwDCaBsAXGobAABsGwCabRsANG8bAM5wGwBochsADHQbAKZ1GwBAdxsA2ngbAH56GwAYfBsAsn0bAEx/GwDwgBsAioIbACSEGwC+hRsAYocbAPyIGwCWihsAMIwbANSNGwBujxsACJEbAKySGwBGlBsA4JUbAHqXGwAemRsAuJobAFKcGwDsnRsAkJ8bACqhGwDEohsAXqQbAAKmGwCcpxsANqkbANqqGwB0rBsADq4bAKivGwBMsRsA5rIbAIC0GwAathsAtLcbAFi5GwDyuhsAjLwbACa+GwDKvxsAZMEbAP7CGwCYxBsAPMYbANbHGwBwyRsACssbAKTMGwBIzhsA4s8bAHzRGwAW0xsAutQbAFTWGwDu1xsAktkbACzbGwDG3BsAYN4bAATgGwCe4RsAOOMbANLkGwB25hsAEOgbAKrpGwBE6xsA6OwbAILuGwAc8BsAtvEbAFrzGwD09BsAjvYbADL4GwDM+RsAZvsbAAD9GwCk/hsAPgAcANgBHAByAxwADAUcALAGHABKCBwA5AkcAH4LHAAiDRwAvA4cAFYQHADwERwAlBMcAC4VHADIFhwAYhgcAAYaHACgGxwAOh0cANQeHAB4IBwAEiIcAKwjHABGJRwA6iYcAIQoHAAeKhwAuCscAFwtHAD2LhwAkDAcACoyHADOMxwAaDUcAAI3HACmOBwAQDocANo7HAB0PRwAGD8cALJAHABMQhwA5kMcAIpFHAAkRxwAvkgcAFhKHAD8SxwAlk0cADBPHADKUBwAblIcAAhUHACiVRwARlccAOpYHACEWhwAHlwcALhdHABcXxwA9mAcAJBiHAA0ZBwAzmUcAGhnHAACaRwApmocAEBsHADabRwAdG8cABhxHACychwATHQcAOZ1HACKdxwAJHkcAL56HABYfBwA/H0cAJZ/HAAwgRwAyoIcAG6EHAAIhhwAooccADyJHADWihwAeowcABSOHACujxwASJEcAOySHACGlBwAIJYcALqXHABemRwA+JocAJKcHAAsnhwA0J8cAGqhHAAEoxwAnqQcAEKmHADcpxwAdqkcABqrHAC0rBwATq4cAOivHACMsRwAJrMcAMC0HABathwA/rccAJi5HAAyuxwAzLwcAHC+HAAKwBwApMEcAD7DHADixBwAfMYcABbIHACwyRwAVMscAO7MHACIzhwAItAcAMbRHABg0xwA+tQcAJTWHAA42BwA0tkcAGzbHAAG3RwAoN4cAETgHADe4RwAeOMcABLlHAC25hwAUOgcAOrpHACE6xwAKO0cAMLuHABc8BwAAPIcAJrzHAA09RwAzvYcAHL4HAAM+hwApvscAED9HADk/hwAfgAdABgCHQCyAx0AVgUdAPAGHQCKCB0AJAodAMgLHQBiDR0A/A4dAKAQHQA6Eh0A1BMdAG4VHQASFx0ArBgdAEYaHQDgGx0Aeh0dAB4fHQC4IB0AUiIdAOwjHQCQJR0AKicdAMQoHQBeKh0AAiwdAJwtHQA2Lx0A0DAdAHQyHQAONB0AqDUdAEI3HQDcOB0AgDodABo8HQC0PR0AWD8dAPJAHQCMQh0AJkQdAMpFHQBkRx0A/kgdAJhKHQA8TB0A1k0dAHBPHQAKUR0ArlIdAEhUHQDiVR0AfFcdACBZHQC6Wh0AVFwdAPhdHQCSXx0ALGEdAMZiHQBqZB0ABGYdAJ5nHQA4aR0A3GodAHZsHQAQbh0Aqm8dAE5xHQDoch0AgnQdABx2HQC2dx0AWnkdAPR6HQCOfB0AKH4dAMx/HQBmgR0AAIMdAJqEHQA+hh0A2IcdAHKJHQAWix0AsIwdAEqOHQDkjx0AiJEdACKTHQC8lB0AVpYdAPqXHQCUmR0ALpsdAMicHQBsnh0ABqAdAKChHQA6ox0A3qQdAHimHQASqB0ArKkdAEarHQDqrB0AhK4dAB6wHQC4sR0AXLMdAPa0HQCQth0AKrgdAM65HQBoux0AAr0dAJy+HQBAwB0A2sEdAHTDHQAOxR0AssYdAEzIHQDmyR0AgMsdACTNHQC+zh0AWNAdAPzRHQCW0x0AMNUdAMrWHQBu2B0ACNodAKLbHQA83R0A4N4dAHrgHQAU4h0AruMdAFLlHQDs5h0AhugdACDqHQDE6x0AXu0dAPjuHQCS8B0ANvIdANDzHQBq9R0ABPcdAJ74HQBC+h0A3PsdAHb9HQAQ/x0AtAAeAE4CHgDoAx4AggUeACYHHgDACB4AWgoeAPQLHgCYDR4AMg8eAMwQHgBmEh4AChQeAKQVHgA+Fx4A4hgeAHwaHgAWHB4AsB0eAFQfHgDuIB4AiCIeACIkHgDGJR4AYCceAPooHgCeKh4AOCweANItHgBsLx4ABjEeAKoyHgBENB4A3jUeAHg3HgAcOR4AtjoeAFA8HgDqPR4Ajj8eAChBHgDCQh4AXEQeAPZFHgCaRx4ANEkeAM5KHgBoTB4ADE4eAKZPHgBAUR4A2lIeAH5UHgAYVh4AslceAFZZHgDwWh4AilweACReHgDIXx4AYmEeAPxiHgCWZB4AOmYeANRnHgBuaR4AEmseAKxsHgBGbh4A4G8eAIRxHgAecx4AuHQeAFJ2HgDsdx4AkHkeACp7HgDEfB4AXn4eAAKAHgCcgR4ANoMeANCEHgB0hh4ADogeAKiJHgBCix4A3IweAICOHgAakB4AtJEeAE6THgDylB4AjJYeACaYHgDKmR4AZJseAP6cHgCYnh4APKAeANahHgBwox4ACqUeAK6mHgBIqB4A4qkeAHyrHgAgrR4Auq4eAFSwHgD4sR4AkrMeACy1HgDGth4AYLgeAAS6HgCeux4AOL0eANK+HgB2wB4AEMIeAKrDHgBExR4A6MYeAILIHgAcyh4AtsseAFrNHgD0zh4AjtAeADLSHgDM0x4AZtUeAADXHgCk2B4APtoeANjbHgBy3R4AFt8eALDgHgBK4h4A5OMeAIjlHgAi5x4AvOgeAFbqHgD66x4AlO0eAC7vHgDI8B4AbPIeAAb0HgCg9R4AOvceANT4HgB4+h4AEvweAKz9HgBG/x4A6gAfAIQCHwAeBB8AuAUfAFwHHwD2CB8AkAofACoMHwDODR8AaA8fAAIRHwCcEh8AQBQfANoVHwB0Fx8ADhkfALIaHwBMHB8A5h0fAIAfHwAkIR8AviIfAFgkHwDyJR8AlicfADApHwDKKh8AbiwfAAguHwCiLx8APDEfAOAyHwB6NB8AFDYfAK43HwBSOR8A7DofAIY8HwAgPh8AxD8fAF5BHwD4Qh8AkkQfADZGHwDQRx8AakkfAARLHwCeTB8AQk4fANxPHwB2UR8AEFMfALRUHwBOVh8A6FcfAIJZHwAmWx8AwFwfAFpeHwD0Xx8AmGEfADJjHwDMZB8AZmYfAApoHwCkaR8APmsfAOJsHwB8bh8AFnAfALBxHwBUcx8A7nQfAIh2HwAieB8AxnkfAGB7HwD6fB8AlH4fADiAHwDSgR8AbIMfAAaFHwCqhh8ARIgfAN6JHwB4ix8AHI0fALaOHwBQkB8A6pEfAI6THwAolR8AwpYfAFyYHwAAmh8AmpsfADSdHwDOnh8AaKAfAAyiHwCmox8AQKUfANqmHwB+qB8AGKofALKrHwBMrR8A8K4fAIqwHwAksh8AyLMfAGK1HwD8th8AlrgfADq6HwDUux8Abr0fAAi/HwCswB8ARsIfAODDHwB6xR8AHscfALjIHwBSyh8A9ssfAJDNHwAqzx8AxNAfAGjSHwAC1B8AnNUfADbXHwDQ2B8AdNofAA7cHwCo3R8AQt8fAObgHwCA4h8AGuQfALTlHwBY5x8A8ugfAIzqHwAm7B8Ayu0fAGTvHwD+8B8AmPIfADz0HwDW9R8AcPcfABT5HwCu+h8ASPwfAOL9HwCG/x8AIAEgALoCIABUBCAA7gUgAJIHIAAsCSAAxgogAGoMIAAEDiAAng8gADgRIADSEiAAdhQgABAWIACqFyAARBkgAOgaIACCHCAAHB4gALYfIABQISAA9CIgAI4kIAAoJiAAzCcgAGYpIAAAKyAAmiwgAD4uIADYLyAAcjEgAAwzIACwNCAASjYgAOQ3IAB+OSAAIjsgALw8IABWPiAA+j8gAJRBIAAuQyAAyEQgAGxGIAAGSCAAoEkgADpLIADeTCAAeE4gABJQIACsUSAAUFMgAOpUIACEViAAHlggAMJZIABcWyAA9lwgAJBeIAAqYCAAzmEgAGhjIAACZSAAnGYgAEBoIADaaSAAdGsgAA5tIACybiAATHAgAOZxIACAcyAAJHUgAL52IABYeCAA8nkgAJZ7IAAwfSAAyn4gAGSAIAAIgiAAooMgADyFIADghiAAeoggABSKIACuiyAAUo0gAOyOIACGkCAAIJIgAMSTIABelSAA+JYgAJKYIAA2miAA0JsgAGqdIAAEnyAAqKAgAEKiIADcoyAAdqUgABqnIAC0qCAATqogAOirIACCrSAAJq8gAMCwIABasiAA9LMgAJi1IAAytyAAzLggAGa6IAAKvCAApL0gAD6/IADYwCAAfMIgABbEIACwxSAAVMcgAO7IIACIyiAAIswgAMbNIABgzyAA+tAgAJTSIAA41CAA0tUgAGzXIAAG2SAAqtogAETcIADe3SAAeN8gABzhIAC24iAAUOQgAOrlIACO5yAAKOkgAMLqIABc7CAAAO4gAJrvIAA08SAAzvIgAGj0IAAM9iAApvcgAED5IADa+iAAfvwgABj+IACy/yAATAEhAPACIQCKBCEAJAYhAMgHIQBiCSEA/AohAJYMIQA6DiEA1A8hAG4RIQAIEyEArBQhAEYWIQDgFyEAhBkhAB4bIQC4HCEAUh4hAOwfIQCQISEAKiMhAMQkIQBeJiEA+CchAJwpIQA2KyEA0CwhAGouIQAOMCEAqDEhAEIzIQDmNCEAgDYhABo4IQC0OSEAWDshAPI8IQCMPiEAJkAhAMpBIQBkQyEA/kQhAJhGIQA8SCEA1kkhAHBLIQAUTSEArk4hAEhQIQDiUSEAhlMhACBVIQC6ViEAVFghAPhZIQCSWyEALF0hAMZeIQBgYCEABGIhAJ5jIQA4ZSEA0mYhAHZoIQAQaiEAqmshAERtIQDobiEAgnAhABxyIQC2cyEAWnUhAPR2IQCOeCEAKHohAMx7IQBmfSEAAH8hAJqAIQA+giEA2IMhAHKFIQAMhyEAsIghAEqKIQDkiyEAfo0hACKPIQC8kCEAVpIhAPqTIQCUlSEALpchAMiYIQBsmiEABpwhAKCdIQA6nyEA3qAhAHiiIQASpCEArKUhAFCnIQDqqCEAhKohAB6sIQC4rSEAXK8hAPawIQCQsiEAKrQhAM61IQBotyEAArkhAJy6IQBAvCEA2r0hAHS/IQAOwSEAssIhAEzEIQDmxSEAgMchACTJIQC+yiEAWMwhAPLNIQCWzyEAMNEhAMrSIQBk1CEACNYhAKLXIQA82SEA4NohAHrcIQAU3iEArt8hAFLhIQDs4iEAhuQhACDmIQDE5yEAXukhAPjqIQCS7CEANu4hANDvIQBq8SEABPMhAKj0IQBC9iEA3PchAHb5IQAa+yEAtPwhAE7+IQDo/yEAggEiACYDIgDABCIAWgYiAPQHIgCYCSIAMgsiAMwMIgBmDiIAChAiAKQRIgA+EyIA2BQiAHwWIgAWGCIAsBkiAEobIgDuHCIAiB4iACIgIgDGISIAYCMiAPokIgCUJiIAOCgiANIpIgBsKyIABi0iAKouIgBEMCIA3jEiAHgzIgAcNSIAtjYiAFA4IgDqOSIAjjsiACg9IgDCPiIAXEAiAABCIgCaQyIANEUiAM5GIgBySCIADEoiAKZLIgBKTSIA5E4iAH5QIgAYUiIAslMiAFZVIgDwViIAilgiACRaIgDIWyIAYl0iAPxeIgCgYCIAOmIiANRjIgBuZSIACGciAKxoIgBGaiIA4GsiAHptIgAebyIAuHAiAFJyIgDscyIAkHUiACp3IgDEeCIAXnoiAAJ8IgCcfSIANn8iANCAIgBqgiIADoQiAKiFIgBChyIA3IgiAICKIgAajCIAtI0iAFiPIgDykCIAjJIiACaUIgDKlSIAZJciAP6YIgCYmiIAPJwiANadIgBwnyIAFKEiAK6iIgBIpCIA4qUiAIanIgAgqSIAuqoiAFSsIgD4rSIAkq8iACyxIgDGsiIAYLQiAAS2IgCetyIAOLkiANK6IgB2vCIAEL4iAKq/IgBEwSIA6MIiAILEIgAcxiIAtsciAFDJIgD0yiIAjswiACjOIgDMzyIAZtEiAADTIgCa1CIAPtYiANjXIgBy2SIADNsiALDcIgBK3iIA5N8iAH7hIgAi4yIAvOQiAFbmIgD65yIAlOkiAC7rIgDI7CIAbO4iAAbwIgCg8SIAOvMiAN70IgB49iIAEvgiAKz5IgBQ+yIA6vwiAIT+IgAeACMAwgEjAFwDIwD2BCMAkAYjACoIIwDOCSMAaAsjAAINIwCcDiMAQBAjANoRIwB0EyMADhUjALIWIwBMGCMA5hkjAIAbIwAkHSMAvh4jAFggIwDyISMAliMjADAlIwDKJiMAZCgjAAgqIwCiKyMAPC0jAOAuIwB6MCMAFDIjAK4zIwBSNSMA7DYjAIY4IwAgOiMAxDsjAF49IwD4PiMAkkAjADZCIwDQQyMAakUjAARHIwCoSCMAQkojANxLIwB2TSMAGk8jALRQIwBOUiMA6FMjAIxVIwAmVyMAwFgjAFpaIwD0WyMAmF0jADJfIwDMYCMAZmIjAApkIwCkZSMAPmcjANhoIwB8aiMAFmwjALBtIwBKbyMA7nAjAIhyIwAidCMAvHUjAGB3IwD6eCMAlHojADh8IwDSfSMAbH8jABCBIwCqgiMARIQjAN6FIwB4hyMAHIkjALaKIwBQjCMA6o0jAISPIwAokSMAwpIjAFyUIwD2lSMAmpcjADSZIwDOmiMAaJwjAAyeIwCmnyMAQKEjANqiIwB+pCMAGKYjALKnIwBWqSMA8KojAIqsIwAkriMAyK8jAGKxIwD8siMAlrQjADq2IwDUtyMAbrkjAAi7IwCsvCMARr4jAOC/IwCEwSMAHsMjALjEIwBSxiMA9scjAJDJIwAqyyMAxMwjAF7OIwAC0CMAnNEjADbTIwDQ1CMAdNYjAA7YIwCo2SMAQtsjAObcIwCA3iMAGuAjALThIwBY4yMA8uQjAIzmIwAm6CMAyukjAGTrIwD+7CMAmO4jADLwIwDW8SMAcPMjAAr1IwCu9iMASPgjAOL5IwB8+yMAIP0jALr+IwBUACQA7gEkAJIDJAAsBSQAxgYkAGAIJAAECiQAngskADgNJADcDiQAdhAkABASJACqEyQAThUkAOgWJACCGCQAHBokAMAbJABaHSQA9B4kAI4gJAAyIiQAzCMkAGYlJAAAJyQAmigkAD4qJADYKyQAci0kAAwvJACwMCQASjIkAOQzJAB+NSQAIjckALw4JABWOiQA8DskAJQ9JAAuPyQAyEAkAGJCJAAGRCQAoEUkADpHJADUSCQAeEokABJMJACsTSQARk8kAOpQJACEUiQAHlQkAMJVJABcVyQA9lgkAJBaJAA0XCQAzl0kAGhfJAACYSQApmIkAEBkJADaZSQAdGckABhpJACyaiQATGwkAOZtJACKbyQAJHEkAL5yJABYdCQA8nUkAJZ3JAAweSQAynokAGR8JAAIfiQAon8kADyBJADWgiQAeoQkABSGJACuhyQASIkkAOyKJACGjCQAII4kALqPJABekSQA+JIkAJKUJAAsliQA0JckAGqZJAAEmyQAqJwkAEKeJADcnyQAdqEkABqjJAC0pCQATqYkAOinJACMqSQAJqskAMCsJABariQA/q8kAJixJAAysyQAzLQkAGa2JAAKuCQApLkkAD67JADivCQAfL4kABbAJACwwSQAVMMkAO7EJACIxiQAIsgkAMbJJABgyyQA+swkAJTOJAA40CQA0tEkAGzTJAAG1SQAqtYkAETYJADe2SQAeNskABzdJAC23iQAUOAkAOrhJACO4yQAKOUkAMLmJABc6CQAAOokAJrrJAA07SQAzu4kAHLwJAAM8iQApvMkAED1JADa9iQAfvgkABj6JACy+yQATP0kAPD+JACKACUAJAIlAL4DJQBiBSUA/AYlAJYIJQA6CiUA1AslAG4NJQAIDyUArBAlAEYSJQDgEyUAehUlAB4XJQC4GCUAUholAOwbJQCQHSUAKh8lAMQgJQBeIiUAAiQlAJwlJQA2JyUA2iglAHQqJQAOLCUAqC0lAEwvJQDmMCUAgDIlABo0JQC0NSUAWDclAPI4JQCMOiUAJjwlAMo9JQBkPyUA/kAlAJhCJQA8RCUA1kUlAHBHJQAKSSUArkolAEhMJQDiTSUAfE8lABZRJQC6UiUAVFQlAO5VJQCSVyUALFklAMZaJQBgXCUABF4lAJ5fJQA4YSUA0mIlAHZkJQAQZiUAqmclAERpJQDoaiUAgmwlABxuJQC2byUAWnElAPRyJQCOdCUAMnYlAMx3JQBmeSUAAHslAKR8JQA+fiUA2H8lAHKBJQAWgyUAsIQlAEqGJQDkhyUAiIklACKLJQC8jCUAVo4lAPCPJQCUkSUALpMlAMiUJQBiliUABpglAKCZJQA6myUA1JwlAHieJQASoCUArKElAEajJQDqpCUAhKYlAB6oJQC4qSUAXKslAPasJQCQriUAKrAlAM6xJQBosyUAArUlAJy2JQBAuCUA2rklAHS7JQAYvSUAsr4lAEzAJQDmwSUAisMlACTFJQC+xiUAWMglAPzJJQCWyyUAMM0lAMrOJQBu0CUACNIlAKLTJQA81SUA4NYlAHrYJQAU2iUArtslAEjdJQDs3iUAhuAlACDiJQDE4yUAXuUlAPjmJQCS6CUALOolANDrJQBq7SUABO8lAJ7wJQBC8iUA3PMlAHb1JQAQ9yUAtPglAE76JQDo+yUAjP0lACb/JQDKACYAbgImAAgEJgCiBSYAPAcmAOAIJgB6CiYAFAwmAK4NJgBSDyYA7BAmAIYSJgAgFCYAxBUmAF4XJgD4GCYAkhomADYcJgDQHSYAah8mAAQhJgCeIiYAQiQmANwlJgB2JyYAECkmALQqJgBOLCYA6C0mAIIvJgAmMSYAwDImAFo0JgD+NSYAmDcmADI5JgDMOiYAcDwmAAo+JgCkPyYAPkEmAOJCJgB8RCYAFkYmALBHJgBUSSYA7komAIhMJgAiTiYAxk8mAGBRJgD6UiYAnlQmADhWJgDSVyYAbFkmAAZbJgCqXCYARF4mAN5fJgB4YSYAHGMmALZkJgBQZiYA6mcmAIRpJgAoayYAwmwmAFxuJgD2byYAmnEmADRzJgDOdCYAaHYmAAx4JgCmeSYAQHsmAOR8JgB+fiYAGIAmALKBJgBWgyYA8IQmAIqGJgAkiCYAyIkmAGKLJgD8jCYAoI4mADqQJgDUkSYAbpMmABKVJgCsliYARpgmAOCZJgCEmyYAHp0mALieJgBSoCYA9qEmAJCjJgAqpSYAxKYmAF6oJgACqiYAnKsmADatJgDQriYAdLAmAA6yJgCosyYAQrUmANy2JgCAuCYAGromALS7JgBYvSYA8r4mAIzAJgAmwiYAysMmAGTFJgD+xiYAmMgmADzKJgDWyyYAcM0mAArPJgCu0CYASNImAOLTJgCG1SYAINcmALrYJgBU2iYA+NsmAJLdJgAs3yYAxuAmAGriJgAE5CYAnuUmADjnJgDc6CYAduomABDsJgCq7SYARO8mAOjwJgCC8iYAHPQmALb1JgBa9yYA9PgmAI76JgAo/CYAzP0mAGb/JgAAAScAmgInAD4EJwDYBScAcgcnAAwJJwCwCicASgwnAOQNJwB+DycAIhEnALwSJwBWFCcA8BUnAJQXJwAuGScAyBonAGIcJwAGHicAoB8nADohJwDUIicAeCQnABImJwCsJycARiknAOoqJwCELCcAHi4nALgvJwBcMScA9jInAJA0JwAqNicAzjcnAGg5JwACOycApjwnAEA+JwDaPycAdEEnABhDJwCyRCcATEYnAOZHJwCKSScAJEsnAL5MJwBYTicA/E8nAJZRJwAwUycAylQnAG5WJwAIWCcAolknADxbJwDgXCcAel4nABRgJwCuYScAUmMnAOxkJwCGZicAIGgnALppJwBeaycA+GwnAJJuJwAscCcA0HEnAGpzJwAEdScAnnYnAEJ4JwDceScAdnsnABB9JwC0ficAToAnAOiBJwCMgycAJoUnAMCGJwBaiCcA/oknAJiLJwAyjScAzI4nAHCQJwAKkicApJMnAD6VJwDilicAfJgnABaaJwC6mycAVJ0nAO6eJwCIoCcAIqInAMajJwBgpScA+qYnAJSoJwA4qicA0qsnAGytJwAGrycAqrAnAESyJwDesycAeLUnABK3JwC2uCcAULonAOq7JwCEvScAKL8nAMLAJwBcwicA9sMnAJrFJwA0xycAzsgnAHLKJwAMzCcAps0nAEDPJwDk0CcAftInABjUJwCy1ScAVtcnAPDYJwCK2icALtwnAMjdJwBi3ycA/OAnAKDiJwA65CcA1OUnAG7nJwAS6ScArOonAEbsJwDg7ScAeu8nAB7xJwC48icAUvQnAOz1JwCQ9ycAKvknAMT6JwBe/CcA+P0nAJz/JwA2ASgA0AIoAGoEKAAOBigAqAcoAEIJKADmCigAgAwoABoOKAC0DygAWBEoAPISKACMFCgAJhYoAMoXKABkGSgA/hooAKIcKAA8HigA1h8oAHAhKAAUIygAriQoAEgmKADiJygAhikoACArKAC6LCgAVC4oAPgvKACSMSgALDMoAMY0KABgNigABDgoAJ45KAA4OygA0jwoAHY+KAAQQCgAqkEoAERDKADoRCgAgkYoABxIKADASSgAWksoAPRMKACOTigAMlAoAMxRKABmUygAAFUoAKRWKAA+WCgA2FkoAHJbKAAMXSgAsF4oAEpgKADkYSgAfmMoACJlKAC8ZigAVmgoAPBpKACUaygALm0oAMhuKABicCgABnIoAKBzKAA6dSgA1HYoAHh4KAASeigArHsoAEZ9KADqfigAhIAoAB6CKAC4gygAXIUoAPaGKACQiCgANIooAM6LKABojSgAAo8oAKaQKABAkigA2pMoAHSVKAAYlygAspgoAEyaKADmmygAip0oACSfKAC+oCgAWKIoAPyjKACWpSgAMKcoAMqoKABuqigACKwoAKKtKAA8rygA4LAoAHqyKAAUtCgArrUoAFK3KADsuCgAhrooACC8KAC6vSgAXr8oAPjAKACSwigALMQoANDFKABqxygABMkoAJ7KKABCzCgA3M0oAHbPKAAQ0SgAtNIoAE7UKADo1SgAjNcoACbZKADA2igAWtwoAP7dKACY3ygAMuEoAMziKABw5CgACuYoAKTnKABI6SgA4uooAHzsKAAW7igAsO8oAFTxKADu8igAiPQoACL2KADG9ygAYPkoAPr6KACU/CgALv4oANL/KABsASkABgMpAKAEKQBEBikA3gcpAHgJKQASCykAtgwpAFAOKQDqDykAjhEpACgTKQDCFCkAXBYpAAAYKQCaGSkANBspAM4cKQByHikADCApAKYhKQBAIykA5CQpAH4mKQAYKCkAvCkpAFYrKQDwLCkAii4pAC4wKQDIMSkAYjMpAPw0KQCWNikAOjgpANQ5KQBuOykACD0pAKw+KQBGQCkA4EEpAHpDKQAeRSkAuEYpAFJIKQDsSSkAhkspACpNKQDETikAXlApAPhRKQCcUykANlUpANBWKQB0WCkADlopAKhbKQBCXSkA5l4pAIBgKQAaYikAtGMpAFhlKQDyZikAjGgpACZqKQDKaykAZG0pAP5uKQCicCkAPHIpANZzKQBwdSkACncpAK54KQBIeikA4nspAHx9KQAgfykAuoApAFSCKQDugykAkoUpACyHKQDGiCkAYIopAASMKQCejSkAOI8pANKQKQB2kikAEJQpAKqVKQBElykA6JgpAIKaKQAcnCkAtp0pAFqfKQD0oCkAjqIpACikKQDMpSkAZqcpAACpKQCkqikAPqwpANitKQByrykAFrEpALCyKQBKtCkA5LUpAIi3KQAiuSkAvLopAFa8KQD6vSkAlL8pAC7BKQDIwikAbMQpAAbGKQCgxykAOskpANTKKQB4zCkAEs4pAKzPKQBG0SkA6tIpAITUKQAe1ikAuNcpAFzZKQD22ikAkNwpACreKQDO3ykAaOEpAALjKQCc5CkAQOYpANrnKQB06SkADuspALLsKQBM7ikA5u8pAIDxKQAk8ykAvvQpAFj2KQD89ykAlvkpADD7KQDK/CkAbv4pAAgAKgCiASoAPAMqAOAEKgB6BioAFAgqAK4JKgBSCyoA7AwqAIYOKgAgECoAxBEqAF4TKgD4FCoAkhYqADYYKgDQGSoAahsqAAQdKgCoHioAQiAqANwhKgB2IyoAECUqALQmKgBOKCoA6CkqAIIrKgAmLSoAwC4qAFowKgD0MSoAmDMqADI1KgDMNioAZjgqAAo6KgCkOyoAPj0qAOI+KgB8QCoAFkIqALBDKgBURSoA7kYqAIhIKgAiSioAxksqAGBNKgD6TioAlFAqADhSKgDSUyoAbFUqABBXKgCqWCoARFoqAN5bKgCCXSoAHF8qALZgKgBQYioA6mMqAI5lKgAoZyoAwmgqAFxqKgAAbCoAmm0qADRvKgDOcCoAaHIqAAx0KgCmdSoAQHcqANp4KgB+eioAGHwqALJ9KgBWfyoA8IAqAIqCKgAkhCoAyIUqAGKHKgD8iCoAlooqADqMKgDUjSoAbo8qAAiRKgCskioARpQqAOCVKgCElyoAHpkqALiaKgBSnCoA9p0qAJCfKgAqoSoAxKIqAGikKgACpioAnKcqADapKgDQqioAdKwqAA6uKgCoryoAQrEqAOayKgCAtCoAGrYqAL63KgBYuSoA8roqAIy8KgAwvioAyr8qAGTBKgD+wioAosQqADzGKgDWxyoAcMkqABTLKgCuzCoASM4qAOLPKgB80SoAINMqALrUKgBU1ioA7tcqAJLZKgAs2yoAxtwqAGDeKgAE4CoAnuEqADjjKgDS5CoAduYqABDoKgCq6SoAROsqAOjsKgCC7ioAHPAqALbxKgBa8yoA9PQqAI72KgAo+CoAzPkqAGb7KgAA/SoAmv4qAD4AKwDYASsAcgMrABYFKwCwBisASggrAOQJKwCICysAIg0rALwOKwBWECsA+hErAJQTKwAuFSsAyBYrAGwYKwAGGisAoBsrADodKwDeHisAeCArABIiKwCsIysAUCUrAOomKwCEKCsAHiorALgrKwBcLSsA9i4rAJAwKwAqMisAzjMrAGg1KwACNysAnDgrAEA6KwDaOysAdD0rAA4/KwCyQCsATEIrAOZDKwCARSsAJEcrAL5IKwBYSisA/EsrAJZNKwAwTysAylArAG5SKwAIVCsAolUrADxXKwDgWCsAelorABRcKwCuXSsAUl8rAOxgKwCGYisAIGQrAMRlKwBeZysA+GgrAJJqKwA2bCsA0G0rAGpvKwAEcSsAqHIrAEJ0KwDcdSsAdncrABB5KwC0eisATnwrAOh9KwCCfysAJoErAMCCKwBahCsA9IUrAJiHKwAyiSsAzIorAGaMKwAKjisApI8rAD6RKwDikisAfJQrABaWKwCwlysAVJkrAO6aKwCInCsAIp4rAMafKwBgoSsA+qIrAJSkKwA4pisA0qcrAGypKwAGqysAqqwrAESuKwDerysAgrErAByzKwC2tCsAULYrAOq3KwCOuSsAKLsrAMK8KwBcvisAAMArAJrBKwA0wysAzsQrAHLGKwAMyCsApskrAEDLKwDazCsAfs4rABjQKwCy0SsATNMrAPDUKwCK1isAJNgrAL7ZKwBi2ysA/NwrAJbeKwA64CsA1OErAG7jKwAS5SsArOYrAEboKwDg6SsAeusrAB7tKwC47isAUvArAOzxKwCQ8ysAKvUrAMT2KwBe+CsA+PkrAJz7KwA2/SsA0P4rAGoALAAOAiwAqAMsAEIFLADmBiwAgAgsABoKLAC0CywAWA0sAPIOLACMECwAJhIsAMoTLABkFSwA/hYsAKIYLAA8GiwA1hssAHAdLAAUHywAriAsAEgiLADiIywAhiUsACAnLAC6KCwAVCosAPgrLACSLSwALC8sAMYwLABgMiwABDQsAJ41LAA4NywA0jgsAHY6LAAQPCwAqj0sAEQ/LADoQCwAgkIsABxELAC2RSwAWkcsAPRILACOSiwAKEwsAMxNLABmTywAAFEsAJpSLAA+VCwA2FUsAHJXLAAMWSwAsFosAEpcLADkXSwAfl8sACJhLAC8YiwAVmQsAPplLACUZywALmksAMhqLABsbCwABm4sAKBvLAA6cSwA3nIsAHh0LAASdiwArHcsAFB5LADqeiwAhHwsAB5+LAC4fywAXIEsAPaCLACQhCwAKoYsAM6HLABoiSwAAossAJyMLABAjiwA2o8sAHSRLAAOkywAspQsAEyWLADmlywAgJksACSbLAC+nCwAWJ4sAPyfLACWoSwAMKMsAMqkLABupiwACKgsAKKpLAA8qywA4KwsAHquLAAUsCwArrEsAFKzLADstCwAhrYsACC4LADEuSwAXrssAPi8LACSviwANsAsANDBLABqwywABMUsAKjGLABCyCwA3MksAHbLLAAQzSwAtM4sAE7QLADo0SwAgtMsACbVLADA1iwAWtgsAPTZLACY2ywAMt0sAMzeLABw4CwACuIsAKTjLAA+5SwA4uYsAHzoLAAW6iwAsOssAFTtLADu7iwAiPAsACLyLADG8ywAYPUsAPr2LACe+CwAOPosANL7LABs/SwAEP8sAKoALQBEAi0A3gMtAHgFLQAcBy0AtggtAFAKLQDqCy0Ajg0tACgPLQDCEC0AXBItAAAULQCaFS0ANBctAM4YLQByGi0ADBwtAKYdLQBAHy0A5CAtAH4iLQAYJC0AvCUtAFYnLQDwKC0AiiotAC4sLQDILS0AYi8tAPwwLQCgMi0AOjQtANQ1LQBuNy0ACDktAKw6LQBGPC0A4D0tAHo/LQAeQS0AuEItAFJELQDsRS0AkEctACpJLQDESi0AXkwtAAJOLQCcTy0ANlEtANBSLQBqVC0ADlYtAKhXLQBCWS0A5lotAIBcLQAaXi0AtF8tAFhhLQDyYi0AjGQtACZmLQDKZy0AZGktAP5qLQCYbC0APG4tANZvLQBwcS0AFHMtAK50LQBIdi0A4nctAIZ5LQAgey0AunwtAFR+LQD4fy0AkoEtACyDLQDGhC0AaoYtAASILQCeiS0AOIstANyMLQB2ji0AEJAtAKqRLQBOky0A6JQtAIKWLQAcmC0AtpktAFqbLQD0nC0Ajp4tACigLQDMoS0AZqMtAAClLQCapi0APqgtANipLQByqy0ADK0tALCuLQBKsC0A5LEtAH6zLQAitS0AvLYtAFa4LQDwuS0AlLstAC69LQDIvi0AbMAtAAbCLQCgwy0AOsUtAN7GLQB4yC0AEsotAKzLLQBQzS0A6s4tAITQLQAe0i0AwtMtAFzVLQD21i0AkNgtADTaLQDO2y0AaN0tAALfLQCc4C0AQOItANrjLQB05S0ADuctALLoLQBM6i0A5ustAIDtLQAk7y0AvvAtAFjyLQDy8y0AlvUtADD3LQDK+C0AZPotAAj8LQCi/S0APP8tAOAALgB6Ai4AFAQuAK4FLgBSBy4A7AguAIYKLgAgDC4AxA0uAF4PLgD4EC4AkhIuADYULgDQFS4AahcuAAQZLgCoGi4AQhwuANwdLgB2Hy4AGiEuALQiLgBOJC4A6CUuAIwnLgAmKS4AwCouAFosLgD0LS4AmC8uADIxLgDMMi4AZjQuAAo2LgCkNy4APjkuANg6LgB8PC4AFj4uALA/LgBKQS4A7kIuAIhELgAiRi4AxkcuAGBJLgD6Si4AlEwuADhOLgDSTy4AbFEuAAZTLgCqVC4ARFYuAN5XLgB4WS4AHFsuALZcLgBQXi4A6l8uAI5hLgAoYy4AwmQuAFxmLgD2Zy4AmmkuADRrLgDObC4AaG4uAAxwLgCmcS4AQHMuANp0LgB+di4AGHguALJ5LgBWey4A8HwuAIp+LgAkgC4AyIEuAGKDLgD8hC4AloYuADqILgDUiS4AbosuAAiNLgCsji4ARpAuAOCRLgCEky4AHpUuALiWLgBSmC4A9pkuAJCbLgAqnS4AxJ4uAF6gLgACoi4AnKMuADalLgDQpi4AdKguAA6qLgCoqy4AQq0uAOauLgCAsC4AGrIuALSzLgBYtS4A8rYuAIy4LgAmui4AyrsuAGS9LgD+vi4AmMAuADzCLgDWwy4AcMUuAArHLgCuyC4ASMouAOLLLgB8zS4AIM8uALrQLgBU0i4A7tMuAJLVLgAs1y4AxtguAGraLgAE3C4Ant0uADjfLgDc4C4AduIuABDkLgCq5S4ATucuAOjoLgCC6i4AHOwuAMDtLgBa7y4A9PAuAI7yLgAy9C4AzPUuAGb3LgAA+S4AmvouAD78LgDY/S4Acv8uAAwBLwCwAi8ASgQvAOQFLwB+By8AIgkvALwKLwBWDC8A8A0vAJQPLwAuES8AyBIvAGIULwAGFi8AoBcvADoZLwDUGi8AeBwvABIeLwCsHy8AUCEvAOoiLwCEJC8AHiYvAMInLwBcKS8A9iovAJAsLwA0Li8Azi8vAGgxLwACMy8ApjQvAEA2LwDaNy8AdDkvABg7LwCyPC8ATD4vAOY/LwCKQS8AJEMvAL5ELwBYRi8A/EcvAJZJLwAwSy8AykwvAGROLwAIUC8AolEvADxTLwDWVC8AelYvABRYLwCuWS8ASFsvAOxcLwCGXi8AIGAvALphLwBeYy8A+GQvAJJmLwA2aC8A0GkvAGprLwAEbS8AqG4vAEJwLwDccS8AdnMvABp1LwC0di8ATngvAOh5LwCCey8AJn0vAMB+LwBagC8A9IEvAJiDLwAyhS8AzIYvAGaILwAKii8ApIsvAD6NLwDiji8AfJAvABaSLwCwky8AVJUvAO6WLwCImC8AIpovAMabLwBgnS8A+p4vAJSgLwA4oi8A0qMvAGylLwAQpy8AqqgvAESqLwDeqy8Agq0vAByvLwC2sC8AULIvAOqzLwCOtS8AKLcvAMK4LwBcui8AALwvAJq9LwA0vy8AzsAvAGjCLwAMxC8ApsUvAEDHLwDayC8AfsovABjMLwCyzS8ATM8vAPDQLwCK0i8AJNQvAMjVLwBi1y8A/NgvAJbaLwA63C8A1N0vAG7fLwAI4S8ArOIvAEbkLwDg5S8AeucvAB7pLwC46i8AUuwvAOztLwCQ7y8AKvEvAMTyLwBo9C8AAvYvAJz3LwA2+S8A2vovAHT8LwAO/i8AqP8vAEIBMADmAjAAgAQwABoGMAC0BzAAWAkwAPIKMACMDDAAJg4wAMoPMABkETAA/hIwAJgUMAAyFjAA1hcwAHAZMAAKGzAArhwwAEgeMADiHzAAfCEwACAjMAC6JDAAVCYwAO4nMACSKTAALCswAMYsMABgLjAABDAwAJ4xMAA4MzAA3DQwAHY2MAAQODAAqjkwAE47MADoPDAAgj4wABxAMADAQTAAWkMwAPREMACORjAAMkgwAMxJMABmSzAAAE0wAJpOMAA+UDAA2FEwAHJTMAAMVTAAsFYwAEpYMADkWTAAflswACJdMAC8XjAAVmAwAPBhMACUYzAALmUwAMhmMABiaDAABmowAKBrMAA6bTAA1G4wAHhwMAAScjAArHMwAEZ1MADqdjAAhHgwAB56MADCezAAXH0wAPZ+MACQgDAANIIwAM6DMABohTAAAocwAKaIMABAijAA2oswAHSNMAAYjzAAspAwAEySMADmkzAAipUwACSXMAC+mDAAWJowAPKbMACWnTAAMJ8wAMqgMABkojAACKQwAKKlMAA8pzAA4KgwAHqqMAAUrDAArq0wAFKvMADssDAAhrIwACC0MADEtTAAXrcwAPi4MACSujAANrwwANC9MABqvzAABMEwAKjCMABCxDAA3MUwAHbHMAAayTAAtMowAE7MMADozTAAjM8wACbRMADA0jAAWtQwAP7VMACY1zAAMtkwAMzaMABw3DAACt4wAKTfMAA+4TAA2OIwAHzkMAAW5jAAsOcwAErpMADu6jAAiOwwACLuMAC87zAAYPEwAPryMACU9DAALvYwANL3MABs+TAABvswAKr8MABE/jAA3v8wAHgBMQAcAzEAtgQxAFAGMQDqBzEAjgkxACgLMQDCDDEAXA4xAAAQMQCaETEANBMxAM4UMQByFjEADBgxAKYZMQBKGzEA5BwxAH4eMQAYIDEAvCExAFYjMQDwJDEAiiYxACQoMQDIKTEAYisxAPwsMQCWLjEAOjAxANQxMQBuMzEACDUxAKI2MQBGODEA4DkxAHo7MQAUPTEAuD4xAFJAMQDsQTEAkEMxACpFMQDERjEAXkgxAAJKMQCcSzEANk0xANBOMQB0UDEADlIxAKhTMQBCVTEA5lYxAIBYMQAaWjEAvlsxAFhdMQDyXjEAjGAxADBiMQDKYzEAZGUxAP5mMQCiaDEAPGoxANZrMQBwbTEACm8xAK5wMQBIcjEA4nMxAHx1MQAgdzEAungxAFR6MQDuezEAkn0xACx/MQDGgDEAYIIxAASEMQCehTEAOIcxANKIMQB2ijEAEIwxAKqNMQBEjzEA6JAxAIKSMQAclDEAtpUxAFqXMQD0mDEAjpoxACicMQDMnTEAZp8xAAChMQCkojEAPqQxANilMQBypzEAFqkxALCqMQBKrDEA5K0xAIivMQAisTEAvLIxAFa0MQD6tTEAlLcxAC65MQDIujEAbLwxAAa+MQCgvzEAOsExANTCMQB4xDEAEsYxAKzHMQBGyTEA6soxAITMMQAezjEAuM8xAFzRMQD20jEAkNQxACrWMQDO1zEAaNkxAALbMQCm3DEAQN4xANrfMQB04TEAGOMxALLkMQBM5jEA5ucxAIrpMQAk6zEAvuwxAFjuMQD87zEAlvExADDzMQDK9DEAbvYxAAj4MQCi+TEAPPsxANb8MQB6/jEAFAAyAK4BMgBIAzIA7AQyAIYGMgAgCDIAugkyAF4LMgD4DDIAkg4yACwQMgDQETIAahMyAAQVMgCoFjIAQhgyANwZMgB2GzIAGh0yALQeMgBOIDIA6CEyAIwjMgAmJTIAwCYyAFooMgD+KTIAmCsyADItMgDWLjIAcDAyAAoyMgCkMzIAPjUyAOI2MgB8ODIAFjoyALA7MgBUPTIA7j4yAIhAMgAiQjIAxkMyAGBFMgD6RjIAlEgyADhKMgDSSzIAbE0yAAZPMgCgUDIARFIyAN5TMgB4VTIAElcyALZYMgBQWjIA6lsyAIRdMgAoXzIAwmAyAFxiMgAAZDIAmmUyADRnMgDOaDIAcmoyAAxsMgCmbTIAQG8yAORwMgB+cjIAGHQyALJ1MgBWdzIA8HgyAIp6MgAufDIAyH0yAGJ/MgD8gDIAloIyADqEMgDUhTIAbocyAAiJMgCsijIARowyAOCNMgB6jzIAHpEyALiSMgBSlDIA7JUyAJCXMgAqmTIAxJoyAF6cMgD4nTIAnJ8yADahMgDQojIAaqQyAA6mMgCopzIAQqkyAOaqMgCArDIAGq4yALSvMgBYsTIA8rIyAIy0MgAmtjIAyrcyAGS5MgD+ujIAmLwyADy+MgDWvzIAcMEyABTDMgCuxDIASMYyAOLHMgCGyTIAIMsyALrMMgBUzjIA+M8yAJLRMgAs0zIAxtQyAGrWMgAE2DIAntkyADjbMgDS3DIAdt4yABDgMgCq4TIAROMyAOjkMgCC5jIAHOgyALbpMgBa6zIA9OwyAI7uMgAo8DIAzPEyAGbzMgAA9TIAmvYyAD74MgDY+TIAcvsyAAz9MgCw/jIASgAzAOQBMwB+AzMAIgUzALwGMwBgCDMABAozAJ4LMwA4DTMA3A4zAHYQMwAQEjMAqhMzAE4VMwDoFjMAghgzABwaMwDAGzMAWh0zAPQeMwCOIDMAMiIzAMwjMwBmJTMAACczAKQoMwA+KjMA2CszAHItMwAMLzMAsDAzAEoyMwDkMzMAfjUzACI3MwC8ODMAVjozAPA7MwCUPTMALj8zAMhAMwBiQjMABkQzAKBFMwA6RzMA1EgzAHhKMwASTDMArE0zAEZPMwDqUDMAhFIzAB5UMwDCVTMAXFczAPZYMwCQWjMANFwzAM5dMwBoXzMAAmEzAKZiMwBAZDMA2mUzAHRnMwAYaTMAsmozAExsMwDmbTMAim8zACRxMwC+cjMAWHQzAPx1MwCWdzMAMHkzAMp6MwBufDMACH4zAKJ/MwA8gTMA4IIzAHqEMwAUhjMAroczAEiJMwDsijMAhowzACCOMwC6jzMAXpEzAPiSMwCSlDMALJYzANCXMwBqmTMABJszAJ6cMwBCnjMA3J8zAHahMwAaozMAtKQzAE6mMwDopzMAjKkzACarMwDArDMAWq4zAP6vMwCYsTMAMrMzAMy0MwBwtjMACrgzAKS5MwBIuzMA4rwzAHy+MwAWwDMAsMEzAFTDMwDuxDMAiMYzACLIMwDGyTMAYMszAPrMMwCUzjMALtAzANLRMwBs0zMABtUzAKDWMwBE2DMA3tkzAHjbMwAS3TMAtt4zAFDgMwDq4TMAjuMzACjlMwDC5jMAXOgzAADqMwCa6zMANO0zAM7uMwBy8DMADPIzAKbzMwBA9TMA5PYzAH74MwAY+jMAvPszAFb9MwDw/jMAigA0AC4CNADIAzQAYgU0APwGNACgCDQAOgo0ANQLNABuDTQACA80AKwQNABGEjQA4BM0AHoVNAAeFzQAuBg0AFIaNADsGzQAkB00ACofNADEIDQAXiI0AAIkNACcJTQANic0ANAoNAB0KjQADiw0AKgtNABCLzQA5jA0AIAyNAAaNDQAtDU0AFg3NADyODQAjDo0ACY8NADKPTQAZD80AP5ANACYQjQAPEQ0ANZFNABwRzQACkk0AK5KNABITDQA4k00AHxPNAAgUTQAulI0AFRUNADuVTQAklc0ACxZNADGWjQAYFw0AAReNACeXzQAOGE0ANJiNAB2ZDQAEGY0AKpnNABOaTQA6Go0AIJsNAAcbjQAwG80AFpxNAD0cjQAjnQ0ADJ2NADMdzQAZnk0AAB7NACkfDQAPn40ANh/NABygTQAFoM0ALCENABKhjQA5Ic0AIiJNAAiizQAvIw0AFaONADwjzQAlJE0AC6TNADIlDQAYpY0AAaYNACgmTQAOps0ANScNAB4njQAEqA0AKyhNABGozQA6qQ0AISmNAAeqDQAuKk0AFyrNAD2rDQAkK40ACqwNADOsTQAaLM0AAK1NACmtjQAQLg0ANq5NAB0uzQAGL00ALK+NABMwDQA5sE0AIrDNAAkxTQAvsY0AFjINAD8yTQAlss0ADDNNADKzjQAbtA0AAjSNACi0zQAPNU0AODWNAB62DQAFNo0AK7bNABS3TQA7N40AIbgNAAg4jQAuuM0AF7lNAD45jQAkug0ACzqNADQ6zQAau00AATvNACe8DQAQvI0ANzzNAB29TQAGvc0ALT4NABO+jQA6Ps0AIz9NAAm/zQAwAA1AFoCNQD+AzUAmAU1ADIHNQDMCDUAcAo1AAoMNQCkDTUASA81AOIQNQB8EjUAFhQ1ALAVNQBUFzUA7hg1AIgaNQAiHDUAxh01AGAfNQD6IDUAlCI1ADgkNQDSJTUAbCc1AAYpNQCqKjUARCw1AN4tNQB4LzUAHDE1ALYyNQBQNDUA6jU1AIQ3NQAoOTUAwjo1AFw8NQD2PTUAmj81ADRBNQDOQjUAckQ1AAxGNQCmRzUAQEk1AORKNQB+TDUAGE41ALJPNQBWUTUA8FI1AIpUNQAkVjUAyFc1AGJZNQD8WjUAoFw1ADpeNQDUXzUAbmE1ABJjNQCsZDUARmY1AOBnNQCEaTUAHms1ALhsNQBSbjUA7G81AJBxNQAqczUAxHQ1AF52NQACeDUAnHk1ADZ7NQDafDUAdH41AA6ANQCogTUATIM1AOaENQCAhjUAGog1AL6JNQBYizUA8ow1AIyONQAwkDUAypE1AGSTNQD+lDUAopY1ADyYNQDWmTUAcJs1AAqdNQCunjUASKA1AOKhNQB8ozUAIKU1ALqmNQBUqDUA7qk1AJKrNQAsrTUAxq41AGCwNQAEsjUAnrM1ADi1NQDStjUAdrg1ABC6NQCquzUARL01AOi+NQCCwDUAHMI1AMDDNQBaxTUA9MY1AI7INQAyyjUAzMs1AGbNNQAAzzUApNA1AD7SNQDY0zUActU1ABbXNQCw2DUASto1AOTbNQCI3TUAIt81ALzgNQBW4jUA+uM1AJTlNQAu5zUAyOg1AGzqNQAG7DUAoO01ADrvNQDU8DUAePI1ABL0NQCs9TUARvc1AOr4NQCE+jUAHvw1ALj9NQBc/zUA9gA2AJACNgAqBDYAzgU2AGgHNgACCTYAnAo2AEAMNgDaDTYAdA82ABgRNgCyEjYATBQ2AOYVNgCKFzYAJBk2AL4aNgBYHDYA/B02AJYfNgAwITYAyiI2AG4kNgAIJjYAoic2ADwpNgDgKjYAeiw2ABQuNgCuLzYAUjE2AOwyNgCGNDYAIDY2AMQ3NgBeOTYA+Do2AJI8NgA2PjYA0D82AGpBNgAEQzYAnkQ2AEJGNgDcRzYAdkk2ABBLNgC0TDYATk42AOhPNgCCUTYAJlM2AMBUNgBaVjYA9Fc2AJhZNgAyWzYAzFw2AHBeNgAKYDYApGE2AD5jNgDiZDYAfGY2ABZoNgCwaTYAVGs2AO5sNgCIbjYALHA2AMZxNgBgczYA+nQ2AJ52NgA4eDYA0nk2AGx7NgAGfTYAqn42AESANgDegTYAeIM2AByFNgC2hjYAUIg2AOqJNgCOizYAKI02AMKONgBckDYA9pE2AJqTNgA0lTYAzpY2AGiYNgAMmjYApps2AECdNgDanjYAfqA2ABiiNgC8ozYAVqU2APCmNgCKqDYALqo2AMirNgBirTYA/K42AJawNgA6sjYA1LM2AG61NgAItzYArLg2AEa6NgDguzYAer02AB6/NgC4wDYAUsI2AOzDNgCGxTYAKsc2AMTINgBeyjYAAsw2AJzNNgA2zzYA0NA2AHTSNgAO1DYAqNU2AELXNgDm2DYAgNo2ABrcNgC03TYAWN82APLgNgCM4jYAMOQ2AMrlNgBk5zYA/ug2AKLqNgA87DYA1u02AHDvNgAU8TYArvI2AEj0NgDi9TYAhvc2ACD5NgC6+jYAVPw2AO79NgCS/zYALAE3AMYCNwBgBDcABAY3AJ4HNwA4CTcA0go3AHYMNwAQDjcAqg83AEQRNwDoEjcAghQ3ABwWNwC2FzcAWhk3APQaNwCOHDcAKB43AMwfNwBmITcAACM3AKQkNwA+JjcA2Cc3AHIpNwAWKzcAsCw3AEouNwDkLzcAiDE3ACIzNwC8NDcAVjY3APo3NwCUOTcALjs3AMg8NwBsPjcABkA3AKBBNwA6QzcA3kQ3AHhGNwASSDcArEk3AEZLNwDqTDcAhE43AB5QNwC4UTcAXFM3APZUNwCQVjcAKlg3AM5ZNwBoWzcAAl03AJxeNwBAYDcA2mE3AHRjNwAOZTcAsmY3AExoNwDmaTcAims3ACRtNwC+bjcAWHA3APxxNwCWczcAMHU3AMp2NwBueDcACHo3AKJ7NwA8fTcA4H43AHqANwAUgjcAroM3AFKFNwDshjcAhog3ACCKNwDEizcAXo03APiONwCSkDcANpI3ANCTNwBqlTcABJc3AKiYNwBCmjcA3Js3AHadNwAQnzcAtKA3AE6iNwDoozcAgqU3ACanNwDAqDcAWqo3APSrNwCYrTcAMq83AMywNwBmsjcACrQ3AKS1NwA+tzcA4rg3AHy6NwAWvDcAsL03AFS/NwDuwDcAiMI3ACLENwDGxTcAYMc3APrINwCUyjcAOMw3ANLNNwBszzcABtE3AKrSNwBE1DcA3tU3AHjXNwAS2TcAtto3AFDcNwDq3TcAhN83ACjhNwDC4jcAXOQ3APblNwCa5zcANOk3AM7qNwBy7DcADO43AKbvNwBA8TcA5PI3AH70NwAY9jcAsvc3AFb5NwDw+jcAivw3ACT+NwDI/zcAYgE4APwCOACWBDgAOgY4ANQHOABuCTgAEgs4AKwMOABGDjgA4A84AIQROAAeEzgAuBQ4AFIWOAD2FzgAkBk4ACobOADEHDgAXh44AAIgOACcITgANiM4ANAkOAB0JjgADig4AKgpOABCKzgA5iw4AIAuOAAaMDgAtDE4AFgzOADyNDgAjDY4ACY4OADKOTgAZDs4AP48OACYPjgAPEA4ANZBOABwQzgACkU4AK5GOABISDgA4kk4AIZLOAAgTTgAuk44AFRQOAD4UTgAklM4ACxVOADGVjgAalg4AARaOACeWzgAOF04ANxeOAB2YDgAEGI4AKpjOABOZTgA6GY4AIJoOAAcajgAtms4AFptOAD0bjgAjnA4AChyOADMczgAZnU4AAB3OACaeDgAPno4ANh7OAByfTgADH84ALCAOABKgjgA5IM4AH6FOAAihzgAvIg4AFaKOADwizgAlI04AC6POADIkDgAbJI4AAaUOACglTgAOpc4AN6YOAB4mjgAEpw4AKydOABQnzgA6qA4AISiOAAepDgAwqU4AFynOAD2qDgAkKo4ADSsOADOrTgAaK84AAKxOACmsjgAQLQ4ANq1OAB0tzgADrk4ALK6OABMvDgA5r04AIC/OAAkwTgAvsI4AFjEOADyxTgAlsc4ADDJOADKyjgAZMw4AAjOOACizzgAPNE4AODSOAB61DgAFNY4AK7XOABS2TgA7No4AIbcOAAg3jgAxN84AF7hOAD44jgAkuQ4ADbmOADQ5zgAauk4AATrOACo7DgAQu44ANzvOACA8TgAGvM4ALT0OABO9jgA6Pc4AIz5OAAm+zgAwPw4AFr+OAD+/zgAmAE5ADIDOQDMBDkAcAY5AAoIOQCkCTkAPgs5AOIMOQB8DjkAFhA5ALAROQBKEzkA7hQ5AIgWOQAiGDkAvBk5AGAbOQD6HDkAlB45AC4gOQDSITkAbCM5AAYlOQCgJjkARCg5AN4pOQB4KzkAHC05ALYuOQBQMDkA6jE5AI4zOQAoNTkAwjY5AFw4OQAAOjkAmjs5ADQ9OQDYPjkAckA5AAxCOQCmQzkASkU5AORGOQB+SDkAGEo5ALxLOQBWTTkA8E45AIpQOQAkUjkAyFM5AGJVOQD8VjkAllg5ADpaOQDUWzkAbl05AAhfOQCsYDkARmI5AOBjOQB6ZTkAHmc5ALhoOQBSajkA7Gs5AJBtOQAqbzkAxHA5AF5yOQACdDkAnHU5ADZ3OQDQeDkAdHo5AA58OQCofTkAQn85AOaAOQCAgjkAGoQ5AL6FOQBYhzkA8og5AIyKOQAwjDkAyo05AGSPOQD+kDkAopI5ADyUOQDWlTkAcJc5ABSZOQCumjkASJw5AOKdOQB8nzkAIKE5ALqiOQBUpDkA7qU5AJKnOQAsqTkAxqo5AGCsOQAErjkAnq85ADixOQDSsjkAdrQ5ABC2OQCqtzkARLk5AOi6OQCCvDkAHL45ALa/OQBawTkA9MI5AI7EOQAyxjkAzMc5AGbJOQAAyzkApMw5AD7OOQDYzzkActE5ABbTOQCw1DkAStY5AOTXOQCI2TkAIts5ALzcOQBW3jkA+t85AJThOQAu4zkAyOQ5AGzmOQAG6DkAoOk5ADrrOQDU7DkAeO45ABLwOQCs8TkARvM5AOr0OQCE9jkAHvg5ALj5OQBc+zkA9vw5AJD+OQAqADoAzgE6AGgDOgACBToApgY6AEAIOgDaCToAdAs6ABgNOgCyDjoATBA6AOYROgCKEzoAJBU6AL4WOgBYGDoA/Bk6AJYbOgAwHToAyh46AG4gOgAIIjoAoiM6ADwlOgDgJjoAeig6ABQqOgCuKzoAUi06AOwuOgCGMDoAIDI6AMQzOgBoNToAAjc6AKY4OgBAOjoA2js6AHQ9OgAYPzoAskA6AExCOgDmQzoAikU6ACRHOgC+SDoAWEo6APxLOgCWTToAME86AMpQOgBuUjoACFQ6AKxVOgBGVzoA6lg6AIRaOgAeXDoAuF06AFxfOgD2YDoAkGI6ACpkOgDOZToAaGc6AAJpOgCmajoAQGw6ANptOgB0bzoAGHE6ALJyOgBMdDoA5nU6AIp3OgAkeToAvno6AFh8OgD8fToAln86ADCBOgDUgjoAboQ6AAiGOgCihzoARok6AOCKOgB6jDoAFI46AK6POgBSkToA7JI6AIaUOgAgljoAxJc6AF6ZOgD4mjoAkpw6ACyeOgDQnzoAaqE6AASjOgCopDoAQqY6ANynOgB2qToAEKs6ALSsOgBOrjoA6K86AIyxOgAmszoAwLQ6AFq2OgD+tzoAmLk6ADK7OgDMvDoAcL46AArAOgCkwToAPsM6AOLEOgB8xjoAFsg6ALrJOgBUyzoA7sw6AIjOOgAs0DoAxtE6AGDTOgD61DoAntY6ADjYOgDS2ToAbNs6ABDdOgCq3joAROA6AN7hOgCC4zoAHOU6ALbmOgBQ6DoA6uk6AI7rOgAo7ToAwu46AFzwOgAA8joAmvM6ADT1OgDO9joAcvg6AAz6OgCm+zoAQP06AOT+OgB+ADsAGAI7ALIDOwBWBTsA8AY7AIoIOwAkCjsAyAs7AGINOwD8DjsAlhA7ADoSOwDUEzsAbhU7ABIXOwCsGDsARho7AOAbOwCEHTsAHh87ALggOwBSIjsA9iM7AJAlOwAqJzsAxCg7AGgqOwACLDsAnC07ADYvOwDaMDsAdDI7AA40OwCoNTsATDc7AOY4OwCAOjsAGjw7ALQ9OwBYPzsA8kA7AIxCOwAmRDsAykU7AGRHOwD+SDsAmEo7ADxMOwDWTTsAcE87AApROwCuUjsASFQ7AOJVOwB8VzsAIFk7ALpaOwBUXDsA+F07AJJfOwAsYTsAxmI7AGpkOwAEZjsAnmc7ADhpOwDcajsAdmw7ABBuOwCqbzsARHE7AOhyOwCCdDsAHHY7ALZ3OwBaeTsA9Ho7AI58OwAofjsAzH87AGaBOwAAgzsAmoQ7AD6GOwDYhzsAcok7AAyLOwCwjDsASo47AOSPOwCIkTsAIpM7ALyUOwBWljsA+pc7AJSZOwAumzsAyJw7AGyeOwAGoDsAoKE7AESjOwDepDsAeKY7ABKoOwCsqTsAUKs7AOqsOwCErjsAHrA7AMKxOwBcszsA9rQ7AJC2OwA0uDsAzrk7AGi7OwACvTsAnL47AEDAOwDawTsAdMM7AA7FOwCyxjsATMg7AObJOwCKyzsAJM07AL7OOwBY0DsA/NE7AJbTOwAw1TsAytY7AG7YOwAI2jsAots7ADzdOwDg3jsAeuA7ABTiOwC44zsAUuU7AOzmOwCG6DsAKuo7AMTrOwBe7TsA+O47AJzwOwA28jsA0PM7AGr1OwAE9zsAqPg7AEL6OwDc+zsAdv07ABr/OwC0ADwATgI8AOgDPACCBTwAJgc8AMAIPABaCjwA/gs8AJgNPAAyDzwAzBA8AHASPAAKFDwApBU8AD4XPADiGDwAfBo8ABYcPACwHTwAVB88AO4gPACIIjwALCQ8AMYlPABgJzwA+ig8AJ4qPAA4LDwA0i08AGwvPAAQMTwAqjI8AEQ0PADeNTwAgjc8ABw5PAC2OjwAUDw8AOo9PACOPzwAKEE8AMJCPABcRDwAAEY8AJpHPAA0STwAzko8AHJMPAAMTjwApk88AEBRPADkUjwAflQ8ABhWPACyVzwAVlk8APBaPACKXDwAJF48AMhfPABiYTwA/GI8AJZkPAA6ZjwA1Gc8AG5pPAASazwArGw8AEZuPADgbzwAhHE8AB5zPAC4dDwAUnY8APZ3PACQeTwAKns8AMR8PABofjwAAoA8AJyBPAA2gzwA2oQ8AHSGPAAOiDwAqIk8AEKLPADmjDwAgI48ABqQPAC0kTwAWJM8APKUPACMljwAMJg8AMqZPABkmzwA/pw8AKKePAA8oDwA1qE8AHCjPAAUpTwArqY8AEioPADiqTwAhqs8ACCtPAC6rjwAVLA8APixPACSszwALLU8AMa2PABquDwABLo8AJ67PAA4vTwA3L48AHbAPAAQwjwAqsM8AETFPADoxjwAgsg8ABzKPAC2yzwAWs08APTOPACO0DwAKNI8AMzTPABm1TwAANc8AJrYPAA+2jwA2Ns8AHLdPAAW3zwAsOA8AEriPADk4zwAiOU8ACLnPAC86DwAVuo8APrrPACU7TwALu88AMjwPABs8jwABvQ8AKD1PABE9zwA3vg8AHj6PAAS/DwArP08AFD/PADqAD0AhAI9AB4EPQDCBT0AXAc9APYIPQCQCj0ANAw9AM4NPQBoDz0AAhE9AKYSPQBAFD0A2hU9AHQXPQAOGT0Asho9AEwcPQDmHT0AgB89ACQhPQC+Ij0AWCQ9APIlPQCWJz0AMCk9AMoqPQBuLD0ACC49AKIvPQA8MT0A4DI9AHo0PQAUNj0Arjc9AFI5PQDsOj0Ahjw9ACo+PQDEPz0AXkE9APhCPQCcRD0ANkY9ANBHPQBqST0ADks9AKhMPQBCTj0A3E89AHZRPQAaUz0AtFQ9AE5WPQDoVz0AjFk9ACZbPQDAXD0AWl49AP5fPQCYYT0AMmM9AMxkPQBmZj0ACmg9AKRpPQA+az0A4mw9AHxuPQAWcD0AsHE9AFRzPQDudD0AiHY9ACJ4PQDGeT0AYHs9APp8PQCUfj0AOIA9ANKBPQBsgz0ABoU9AKqGPQBEiD0A3ok9AIKLPQAcjT0Ato49AFCQPQD0kT0AjpM9ACiVPQDClj0AZpg9AACaPQCamz0ANJ09ANiePQByoD0ADKI9AKajPQBApT0A5KY9AH6oPQAYqj0Asqs9AFatPQDwrj0AirA9ACSyPQDIsz0AYrU9APy2PQCWuD0AOro9ANS7PQBuvT0ACL89AKzAPQBGwj0A4MM9AHrFPQAexz0AuMg9AFLKPQDsyz0AkM09ACrPPQDE0D0AXtI9AALUPQCc1T0ANtc9ANDYPQB02j0ADtw9AKjdPQBC3z0A5uA9AIDiPQAa5D0AtOU9AFjnPQDy6D0AjOo9ACbsPQDK7T0AZO89AP7wPQCY8j0APPQ9ANb1PQBw9z0ACvk9AK76PQBI/D0A4v09AIb/PQAgAT4AugI+AFQEPgD4BT4Akgc+ACwJPgDGCj4Aagw+AAQOPgCeDz4AOBE+ANwSPgB2FD4AEBY+AKoXPgBOGT4A6Bo+AIIcPgAcHj4AwB8+AFohPgD0Ij4AjiQ+ACgmPgDMJz4AZik+AAArPgCaLD4APi4+ANgvPgByMT4ADDM+ALA0PgBKNj4A5Dc+AH45PgAiOz4AvDw+AFY+PgDwPz4AlEE+AC5DPgDIRD4AbEY+AAZIPgCgST4AOks+AN5MPgB4Tj4AElA+AKxRPgBQUz4A6lQ+AIRWPgAeWD4Awlk+AFxbPgD2XD4Aml4+ADRgPgDOYT4AaGM+AAxlPgCmZj4AQGg+ANppPgB0az4AGG0+ALJuPgBMcD4A5nE+AIpzPgAkdT4AvnY+AFh4PgD8eT4Alns+ADB9PgDKfj4AboA+AAiCPgCigz4APIU+AOCGPgB6iD4AFIo+AK6LPgBSjT4A7I4+AIaQPgAgkj4AxJM+AF6VPgD4lj4Akpg+ADaaPgDQmz4Aap0+AASfPgCooD4AQqI+ANyjPgCApT4AGqc+ALSoPgBOqj4A8qs+AIytPgAmrz4AwLA+AGSyPgD+sz4AmLU+ADK3PgDMuD4AcLo+AAq8PgCkvT4APr8+AOLAPgB8wj4AFsQ+ALDFPgBKxz4A7sg+AIjKPgAizD4Axs0+AGDPPgD60D4AlNI+ADjUPgDS1T4AbNc+AAbZPgCq2j4ARNw+AN7dPgB43z4AHOE+ALbiPgBQ5D4A9OU+AI7nPgAo6T4Awuo+AGbsPgAA7j4Amu8+ADTxPgDY8j4AcvQ+AAz2PgCm9z4ASvk+AOT6PgB+/D4AGP4+ALL/PgBWAT8A8AI/AIoEPwAkBj8AyAc/AGIJPwD8Cj8Algw/ADoOPwDUDz8AbhE/AAgTPwCsFD8ARhY/AOAXPwCEGT8AHhs/AMIcPwBmHj8AACA/AJohPwA0Iz8A2CQ/AHImPwAMKD8Apik/AEorPwDkLD8Afi4/ABgwPwCyMT8AVjM/APA0PwCKNj8AJDg/AMg5PwBiOz8A/Dw/AJY+PwA6QD8A1EE/AG5DPwAIRT8ArEY/AEZIPwDgST8Aeks/AB5NPwC4Tj8AUlA/APZRPwCQUz8AKlU/AMRWPwBoWD8AAlo/AJxbPwA2XT8A2l4/AHRgPwAOYj8AqGM/AExlPwDmZj8AgGg/ABpqPwC+az8AWG0/APJuPwCMcD8AMHI/AMpzPwBkdT8A/nY/AKJ4PwA8ej8A1ns/AHB9PwAUfz8AroA/AEiCPwDigz8AhoU/ACCHPwC6iD8AVIo/AO6LPwCSjT8ALI8/AMaQPwBgkj8ABJQ/AJ6VPwA4lz8A0pg/AHaaPwAQnD8Aqp0/AE6fPwDooD8AgqI/ABykPwDApT8AWqc/APSoPwCOqj8AMqw/AMytPwBmrz8AALE/AKSyPwA+tD8A2LU/AHy3PwAWuT8AsLo/AEq8PwDkvT8AiL8/ACLBPwC8wj8AVsQ/APrFPwCUxz8ALsk/AMjKPwBszD8ABs4/AKDPPwA60T8A3tI/AHjUPwAS1j8ArNc/AEbZPwDq2j8AhNw/AB7ePwC43z8AXOE/APbiPwCQ5D8ANOY/AM7nPwBo6T8AAus/AKbsPwBA7j8A2u8/AHTxPwAY8z8AsvQ/AEz2PwDm9z8Aivk/ACT7PwC+/D8AYv4/APz/PwCWAUAAMANAANQEQABuBkAACAhAAKIJQABGC0AA4AxAAHoOQAAUEEAArhFAAFITQADsFEAAhhZAACAYQADEGUAAXhtAAPgcQACSHkAANiBAANAhQABqI0AABCVAAKgmQABCKEAA3ClAAHYrQAAaLUAAtC5AAE4wQADyMUAAjDNAACY1QADANkAAZDhAAP45QACYO0AAMj1AANY+QABwQEAACkJAAKRDQABIRUAA4kZAAHxIQAAWSkAAuktAAFRNQADuTkAAiFBAACJSQADGU0AAYFVAAPpWQACUWEAAOFpAANJbQABsXUAABl9AAKpgQABEYkAA3mNAAHhlQAAcZ0AAtmhAAFBqQADqa0AAjm1AAChvQADCcEAAXHJAAAB0QACadUAANHdAANh4QAByekAADHxAAKZ9QABKf0AA5IBAAH6CQAAYhEAAvIVAAFaHQADwiEAAiopAAC6MQADIjUAAYo9AAPyQQACgkkAAOpRAANSVQABul0AAEplAAKyaQABGnEAA4J1AAISfQAAeoUAAuKJAAFKkQADspUAAkKdAACqpQADEqkAAXqxAAAKuQACcr0AANrFAANCyQAB0tEAADrZAAKi3QABCuUAA5rpAAIC8QAAavkAAtL9AAFjBQADywkAAjMRAADDGQADKx0AAZMlAAP7KQACizEAAPM5AANbPQABw0UAAFNNAAK7UQABI1kAA4tdAAIbZQAAg20AAutxAAF7eQAD430AAkuFAACzjQADG5EAAauZAAAToQACe6UAAOOtAANzsQAB27kAAEPBAAKrxQABO80AA6PRAAIL2QAAc+EAAtvlAAFr7QAD0/EAAjv5AACgAQQDMAUEAZgNBAAAFQQCaBkEAPghBANgJQQByC0EAFg1BALAOQQBKEEEA5BFBAIgTQQAiFUEAvBZBAFYYQQD6GUEAlBtBAC4dQQDIHkEAbCBBAAYiQQCgI0EARCVBAN4mQQB4KEEAEipBALYrQQBQLUEA6i5BAIQwQQAeMkEAwjNBAFw1QQD2NkEAkDhBADQ6QQDOO0EAaD1BAAI/QQCmQEEAQEJBANpDQQB0RUEADkdBALJIQQBMSkEA5ktBAIBNQQAkT0EAvlBBAFhSQQD8U0EAllVBADBXQQDKWEEAblpBAAhcQQCiXUEAPF9BAOBgQQB6YkEAFGRBAK5lQQBSZ0EA7GhBAIZqQQAgbEEAxG1BAF5vQQD4cEEAknJBADZ0QQDQdUEAandBAAR5QQCoekEAQnxBANx9QQB2f0EAGoFBALSCQQBOhEEA6IVBAIyHQQAmiUEAwIpBAFqMQQD+jUEAmI9BADKRQQDWkkEAcJRBAAqWQQCkl0EASJlBAOKaQQB8nEEAFp5BALqfQQBUoUEA7qJBAIikQQAspkEAxqdBAGCpQQD6qkEAnqxBADiuQQDSr0EAbLFBAAazQQCqtEEARLZBAN63QQB4uUEAHLtBALa8QQBQvkEA6r9BAI7BQQAow0EAwsRBAFzGQQAAyEEAmslBADTLQQDOzEEAcs5BAAzQQQCm0UEAQNNBAOTUQQB+1kEAGNhBALLZQQBW20EA8NxBAIreQQAu4EEAyOFBAGLjQQD85EEAoOZBADroQQDU6UEAbutBABLtQQCs7kEARvBBAODxQQCE80EAHvVBALj2QQBS+EEA9vlBAJD7QQAq/UEAxP5BAGgAQgACAkIAnANCADYFQgDaBkIAdAhCAA4KQgCoC0IAQg1CAOYOQgCAEEIAGhJCALQTQgBYFUIA8hZCAIwYQgAmGkIAyhtCAGQdQgD+HkIAmCBCADwiQgDWI0IAcCVCABQnQgCuKEIASCpCAOIrQgCGLUIAIC9CALowQgBUMkIA+DNCAJI1QgAsN0IA0DhCAGo6QgAEPEIAnj1CADg/QgDcQEIAdkJCABBEQgCqRUIATkdCAOhIQgCCSkIAHExCALZNQgBaT0IA9FBCAI5SQgAoVEIAzFVCAGZXQgAAWUIAmlpCAD5cQgDYXUIAcl9CABZhQgCwYkIASmRCAORlQgCIZ0IAImlCALxqQgBWbEIA+m1CAJRvQgAucUIAyHJCAGx0QgAGdkIAoHdCADp5QgDeekIAeHxCABJ+QgC2f0IAUIFCAOqCQgCEhEIAHoZCAMKHQgBciUIA9opCAJCMQgA0jkIAzo9CAGiRQgAMk0IAppRCAECWQgDal0IAdJlCABibQgCynEIATJ5CAOafQgCKoUIAJKNCAL6kQgBipkIA/KdCAJapQgAwq0IA1KxCAG6uQgAIsEIAorFCAEazQgDgtEIAerZCABS4QgC4uUIAUrtCAOy8QgCGvkIAIMBCAMTBQgBew0IA+MRCAJLGQgA2yEIA0MlCAGrLQgAEzUIAqM5CAELQQgDc0UIAdtNCABrVQgC01kIATthCAOjZQgCM20IAJt1CAMDeQgBa4EIA/uFCAJjjQgAy5UIAzOZCAHDoQgAK6kIApOtCAD7tQgDi7kIAfPBCABbyQgC680IAVPVCAO72QgCI+EIALPpCAMb7QgBg/UIA+v5CAJ4AQwA4AkMA0gNDAGwFQwAQB0MAqghDAEQKQwDeC0MAgg1DABwPQwC2EEMAUBJDAPQTQwCOFUMAKBdDAMIYQwBcGkMAABxDAJodQwA0H0MAziBDAHIiQwAMJEMApiVDAEAnQwDkKEMAfipDABgsQwCyLUMAVi9DAPAwQwCKMkMAJDRDAMg1QwBiN0MA/DhDAJY6QwA6PEMA1D1DAG4/QwASQUMArEJDAEZEQwDgRUMAhEdDAB5JQwC4SkMAUkxDAPZNQwCQT0MAKlFDAMRSQwBoVEMAAlZDAJxXQwA2WUMA2lpDAHRcQwAOXkMAqF9DAExhQwDmYkMAgGRDABpmQwC+Z0MAWGlDAPJqQwCMbEMAJm5DAMpvQwBkcUMA/nJDAJh0QwA8dkMA1ndDAHB5QwAKe0MArnxDAEh+QwDif0MAfIFDACCDQwC6hEMAVIZDAO6HQwCSiUMALItDAMaMQwBqjkMABJBDAJ6RQwA4k0MA3JRDAHaWQwAQmEMAqplDAE6bQwDonEMAgp5DABygQwDAoUMAWqNDAPSkQwCYpkMAMqhDAMypQwBmq0MAAK1DAKSuQwA+sEMA2LFDAHKzQwAWtUMAsLZDAEq4QwDkuUMAfrtDACK9QwC8vkMAVsBDAPrBQwCUw0MALsVDAMjGQwBsyEMABspDAKDLQwBEzUMA3s5DAHjQQwAS0kMAttNDAFDVQwDq1kMAhNhDAB7aQwDC20MAXN1DAPbeQwCQ4EMANOJDAM7jQwBo5UMAAudDAKboQwBA6kMA2utDAHTtQwAY70MAsvBDAEzyQwDm80MAgPVDACT3QwC++EMAWPpDAPz7QwCW/UMAMP9DAMoARABuAkQACAREAKIFRAA8B0QA4AhEAHoKRAAUDEQArg1EAFIPRADsEEQAhhJEACAURADEFUQAXhdEAPgYRACcGkQANhxEANAdRABqH0QADiFEAKgiRABCJEQA3CVEAIAnRAAaKUQAtCpEAE4sRADyLUQAjC9EACYxRADAMkQAZDREAP41RACYN0QAMjlEAMw6RABwPEQACj5EAKQ/RAA+QUQA4kJEAHxERAAWRkQAsEdEAFRJRADuSkQAiExEACJORADGT0QAYFFEAPpSRACUVEQAOFZEANJXRABsWUQABltEAKpcRABEXkQA3l9EAHhhRAAcY0QAtmREAFBmRAD0Z0QAjmlEAChrRADCbEQAZm5EAABwRACacUQANHNEANh0RABydkQADHhEAKZ5RABKe0QA5HxEAH5+RAAYgEQAvIFEAFaDRADwhEQAioZEAC6IRADIiUQAYotEAPyMRACWjkQAOpBEANSRRABuk0QACJVEAKyWRABGmEQA4JlEAHqbRAAenUQAuJ5EAFKgRADsoUQAkKNEACqlRADEpkQAXqhEAAKqRACcq0QANq1EANquRAB0sEQADrJEAKizRABMtUQA5rZEAIC4RAAaukQAvrtEAFi9RADyvkQAjMBEADDCRADKw0QAZMVEAP7GRACiyEQAPMpEANbLRABwzUQAFM9EAK7QRABI0kQA4tNEAIbVRAAg10QAuthEAFTaRADu20QAkt1EACzfRADG4EQAYOJEAATkRACe5UQAOOdEANLoRAB26kQAEOxEAKrtRABO70QA6PBEAILyRAAc9EQAtvVEAFr3RAD0+EQAjvpEADL8RADM/UQAZv9EAAABRQCkAkUAPgRFANgFRQByB0UAFglFALAKRQBKDEUA5A1FAH4PRQAiEUUAvBJFAFYURQDwFUUAlBdFAC4ZRQDIGkUAYhxFAAYeRQCgH0UAOiFFAN4iRQB4JEUAEiZFAKwnRQBQKUUA6ipFAIQsRQAeLkUAwi9FAFwxRQD2MkUAkDRFADQ2RQDON0UAaDlFAAw7RQCmPEUAQD5FANo/RQB+QUUAGENFALJERQBMRkUA5kdFAIpJRQAkS0UAvkxFAFhORQD8T0UAllFFADBTRQDKVEUAblZFAAhYRQCiWUUAPFtFAOBcRQB6XkUAFGBFAK5hRQBIY0UA7GRFAIZmRQAgaEUAxGlFAF5rRQD4bEUAkm5FADZwRQDQcUUAanNFAAR1RQCodkUAQnhFANx5RQB2e0UAGn1FALR+RQBOgEUA8oFFAIyDRQAmhUUAwIZFAGSIRQD+iUUAmItFADKNRQDWjkUAcJBFAAqSRQCkk0UASJVFAOKWRQB8mEUAFppFALqbRQBUnUUA7p5FAIigRQAiokUAxqNFAGClRQD6pkUAlKhFADiqRQDSq0UAbK1FAAavRQCqsEUARLJFAN6zRQB4tUUAHLdFALa4RQBQukUA6rtFAI69RQAov0UAwsBFAFzCRQAAxEUAmsVFADTHRQDYyEUAcspFAAzMRQCmzUUASs9FAOTQRQB+0kUAGNRFALzVRQBW10UA8NhFAIraRQAu3EUAyN1FAGLfRQD84EUAoOJFADrkRQDU5UUAbudFABLpRQCs6kUARuxFAODtRQB670UAHvFFALjyRQBS9EUA7PVFAJD3RQAq+UUAxPpFAF78RQAC/kUAnP9FADYBRgDQAkYAdARGAA4GRgCoB0YAQglGAOYKRgCADEYAGg5GAL4PRgBYEUYA8hJGAIwURgAwFkYAyhdGAGQZRgD+GkYAohxGADweRgDWH0YAcCFGABQjRgCuJEYASCZGAOInRgCGKUYAICtGALosRgBULkYA+C9GAJIxRgAsM0YAxjRGAGo2RgAEOEYAnjlGADg7RgDcPEYAdj5GABBARgCqQUYATkNGAOhERgCCRkYAHEhGAMBJRgBaS0YA9ExGAJhORgAyUEYAzFFGAGZTRgAAVUYApFZGAD5YRgDYWUYAcltGABZdRgCwXkYASmBGAORhRgCIY0YAImVGALxmRgBWaEYA8GlGAJRrRgAubUYAyG5GAGxwRgAGckYAoHNGADp1RgDedkYAeHhGABJ6RgCse0YAUH1GAOp+RgCEgEYAHoJGAMKDRgBchUYA9oZGAJqIRgA0ikYAzotGAGiNRgAMj0YAppBGAECSRgDak0YAfpVGABiXRgCymEYATJpGAOabRgCKnUYAJJ9GAL6gRgBYokYA/KNGAJalRgAwp0YAyqhGAGSqRgAIrEYAoq1GADyvRgDgsEYAerJGABS0RgCutUYAUrdGAOy4RgCGukYAILxGAMS9RgBev0YA+MBGAJLCRgA2xEYA0MVGAGrHRgAOyUYAqMpGAELMRgDczUYAgM9GABrRRgC00kYATtRGAPLVRgCM10YAJtlGAMDaRgBk3EYA/t1GAJjfRgAy4UYAzOJGAHDkRgAK5kYApOdGAD7pRgDi6kYAfOxGABbuRgCw70YAVPFGAO7yRgCI9EYAIvZGAMb3RgBg+UYA+vpGAJT8RgA4/kYA0v9GAGwBRwAGA0cAqgRHAEQGRwDeB0cAgglHABwLRwC2DEcAUA5HAPQPRwCOEUcAKBNHAMIURwBmFkcAABhHAJoZRwA0G0cA2BxHAHIeRwAMIEcApiFHAEojRwDkJEcAfiZHABgoRwCyKUcAVitHAPAsRwCKLkcAJDBHAMgxRwBiM0cA/DRHAJY2RwA6OEcA1DlHAG47RwAIPUcArD5HAEZARwDgQUcAekNHAB5FRwC4RkcAUkhHAPZJRwCQS0cAKk1HAMRORwBoUEcAAlJHAJxTRwA2VUcA2lZHAHRYRwAOWkcAqFtHAExdRwDmXkcAgGBHABpiRwC+Y0cAWGVHAPJmRwCMaEcAMGpHAMprRwBkbUcA/m5HAKJwRwA8ckcA1nNHAHB1RwAUd0cArnhHAEh6RwDie0cAhn1HACB/RwC6gEcAVIJHAPiDRwCShUcALIdHAMaIRwBqikcABIxHAJ6NRwA4j0cA0pBHAHaSRwAQlEcAqpVHAESXRwDomEcAgppHABycRwC2nUcAWp9HAPSgRwCOokcAMqRHAMylRwBmp0cAAKlHAKSqRwA+rEcA2K1HAHKvRwAWsUcAsLJHAEq0RwDktUcAiLdHACK5RwC8ukcAVrxHAPq9RwCUv0cALsFHANLCRwBsxEcABsZHAKDHRwBEyUcA3spHAHjMRwASzkcArM9HAFDRRwDq0kcAhNRHAB7WRwDC10cAXNlHAPbaRwCQ3EcANN5HAM7fRwBo4UcAAuNHAJzkRwBA5kcA2udHAHTpRwAO60cAsuxHAEzuRwDm70cAivFHACTzRwC+9EcAWPZHAPz3RwCW+UcAMPtHAMr8RwBu/kcACABIAKIBSAA8A0gA4ARIAHoGSAAUCEgAuAlIAFILSADsDEgAhg5IACoQSADEEUgAXhNIAPgUSACcFkgANhhIANAZSABqG0gABB1IAKgeSABCIEgA3CFIAHYjSAAaJUgAtCZIAE4oSADoKUgAjCtIACYtSADALkgAWjBIAP4xSACYM0gAMjVIAMw2SABwOEgACjpIAKQ7SAA+PUgA4j5IAHxASAAWQkgAsENIAFRFSADuRkgAiEhIACxKSADGS0gAYE1IAPpOSACeUEgAOFJIANJTSABsVUgAEFdIAKpYSABEWkgA3ltIAIJdSAAcX0gAtmBIAFBiSAD0Y0gAjmVIAChnSADCaEgAXGpIAABsSACabUgANG9IAM5wSAByckgADHRIAKZ1SABAd0gA5HhIAH56SAAYfEgAsn1IAFZ/SADwgEgAioJIACSESADIhUgAYodIAPyISACWikgAOoxIANSNSABuj0gAEpFIAKySSABGlEgA4JVIAISXSAAemUgAuJpIAFKcSADsnUgAkJ9IACqhSADEokgAXqRIAAKmSACcp0gANqlIANCqSAB0rEgADq5IAKivSABCsUgA5rJIAIC0SAAatkgAtLdIAFi5SADyukgAjLxIADC+SADKv0gAZMFIAP7CSACixEgAPMZIANbHSABwyUgAFMtIAK7MSABIzkgA4s9IAIbRSAAg00gAutRIAFTWSAD410gAktlIACzbSADG3EgAat5IAATgSACe4UgAOONIANzkSAB25kgAEOhIAKrpSABE60gA6OxIAILuSAAc8EgAtvFIAFrzSAD09EgAjvZIADL4SADM+UgAZvtIAAD9SACk/kgAPgBJANgBSQByA0kAFgVJALAGSQBKCEkA5AlJAIgLSQAiDUkAvA5JAGAQSQD6EUkAlBNJAC4VSQDSFkkAbBhJAAYaSQCgG0kARB1JAN4eSQB4IEkAEiJJAKwjSQBQJUkA6iZJAIQoSQAeKkkAwitJAFwtSQD2LkkAkDBJADQySQDOM0kAaDVJAAI3SQCcOEkAQDpJANo7SQB0PUkADj9JALJASQBMQkkA5kNJAIpFSQAkR0kAvkhJAFhKSQD8S0kAlk1JADBPSQDKUEkAblJJAAhUSQCiVUkAPFdJAOBYSQB6WkkAFFxJALhdSQBSX0kA7GBJAIZiSQAqZEkAxGVJAF5nSQD4aEkAnGpJADZsSQDQbUkAam9JAARxSQCockkAQnRJANx1SQB2d0kAGnlJALR6SQBOfEkA6H1JAIx/SQAmgUkAwIJJAFqESQD+hUkAmIdJADKJSQDMikkAcIxJAAqOSQCkj0kAPpFJAOKSSQB8lEkAFpZJALCXSQBUmUkA7ppJAIicSQAinkkAxp9JAGChSQD6okkAnqRJADimSQDSp0kAbKlJABCrSQCqrEkARK5JAN6vSQCCsUkAHLNJALa0SQBQtkkA9LdJAI65SQAou0kAwrxJAFy+SQAAwEkAmsFJADTDSQDOxEkAcsZJAAzISQCmyUkASstJAOTMSQB+zkkAGNBJALzRSQBW00kA8NRJAIrWSQAu2EkAyNlJAGLbSQD83EkAoN5JADrgSQDU4UkAbuNJABLlSQCs5kkARuhJAODpSQCE60kAHu1JALjuSQBS8EkA9vFJAJDzSQAq9UkAxPZJAF74SQAC+kkAnPtJADb9SQDQ/kkAdABKAA4CSgCoA0oAQgVKAOYGSgCACEoAGgpKALQLSgBYDUoA8g5KAIwQSgAwEkoAyhNKAGQVSgD+FkoAohhKADwaSgDWG0oAcB1KABQfSgCuIEoASCJKAOIjSgCGJUoAICdKALooSgBeKkoA+CtKAJItSgAsL0oAxjBKAGoySgAENEoAnjVKADg3SgDcOEoAdjpKABA8SgCqPUoARD9KAOhASgCCQkoAHERKALZFSgBaR0oA9EhKAI5KSgAoTEoAzE1KAGZPSgAAUUoApFJKAD5USgDYVUoAcldKABZZSgCwWkoASlxKAORdSgCIX0oAImFKALxiSgBWZEoA+mVKAJRnSgAuaUoAyGpKAGxsSgAGbkoAoG9KAERxSgDeckoAeHRKABJ2SgC2d0oAUHlKAOp6SgCEfEoAHn5KAMJ/SgBcgUoA9oJKAJCESgA0hkoAzodKAGiJSgACi0oAnIxKAECOSgDaj0oAdJFKAA6TSgCylEoATJZKAOaXSgCKmUoAJJtKAL6cSgBYnkoA/J9KAJahSgAwo0oAyqRKAG6mSgAIqEoAoqlKADyrSgDgrEoAeq5KABSwSgC4sUoAUrNKAOy0SgCGtkoAKrhKAMS5SgBeu0oA+LxKAJy+SgA2wEoA0MFKAGrDSgAExUoAqMZKAELISgDcyUoAdstKABrNSgC0zkoATtBKAOjRSgCM00oAJtVKAMDWSgBa2EoA/tlKAJjbSgAy3UoAzN5KAHDgSgAK4koApONKAD7lSgDi5koAfOhKABbqSgCw60oAVO1KAO7uSgCI8EoANvJKANDzSgBq9UoABPdKAKj4SgBC+koA3PtKAHb9SgAa/0oAtABLAE4CSwDoA0sAjAVLACYHSwDACEsAWgpLAP4LSwCYDUsAMg9LANYQSwBwEksAChRLAKQVSwBIF0sA4hhLAHwaSwAWHEsAuh1LAFQfSwDuIEsAiCJLACwkSwDGJUsAYCdLAPooSwCUKksAOCxLANItSwBsL0sABjFLAKoySwBENEsA3jVLAHg3SwAcOUsAtjpLAFA8SwDqPUsAjj9LAChBSwDCQksAXERLAABGSwCaR0sANElLANhKSwByTEsADE5LAKZPSwBKUUsA5FJLAH5USwAYVksAvFdLAFZZSwDwWksAilxLAC5eSwDIX0sAYmFLAPxiSwCgZEsAOmZLANRnSwBuaUsAEmtLAKxsSwBGbksA4G9LAHpxSwAec0sAuHRLAFJ2SwDsd0sAkHlLACp7SwDEfEsAXn5LAAKASwCcgUsANoNLANCESwB0hksADohLAKiJSwBMi0sA5oxLAICOSwAakEsAvpFLAFiTSwDylEsAjJZLADCYSwDKmUsAZJtLAP6cSwCinksAPKBLANahSwB6o0sAFKVLAK6mSwBIqEsA4qlLAIarSwAgrUsAuq5LAFSwSwD4sUsAkrNLACy1SwDGtksAarhLAAS6SwCeu0sAOL1LANK+SwB2wEsAEMJLAKrDSwBExUsA6MZLAILISwAA</prop>
				<prop name="Temps">REFSWgAAVKgCAIBUo/9I4XoUridCQPuamffwWUJA16P/cD0KF0NAcT3fCtejEEQFBEVAfaQAANcDRkAzHgH780b18xlIQHsU/65H4fpIQIXr/1G4HuVJQFK4vx6F69FKQC8Betu0S/XzmUw1A4VNa0BmXgJOFQODT0UDdzRQQO7yp1BACADfcD0aUUAHAXCN/1FAj8L1KFz/u1FA7/FHcVI9A+FunARxU0Dp8uBTHQPbU1RdA8ZUdQM3Vd1APwFRqFUlBFZA283M3wCMVn0EV0C97FgBi1dAXI4B/K1XLQNqWH0D2gQUOrVZ9fRZ3QM8WfUEWLb187lYXQN2WI0DL74EFPpXQPYo9gDV9VcdA8P8BLpXQCmS9gG4XBeGAr10F44CvwCEH5YfoBN2H7Af0h/kH7YVAG4fACseLRYvQC9SL2Qvdi8AiC+aL6wvZh3GL2gT1i/oLwC6LwQ/Bj8QPyI5Xj84P1I/AHQ/jj94P4I/vD+uPwBP6j8AJE8eTzhPKk9sT1ZPeE+KTwC0T8ZP2E+aT+xPDl/wTwJfAERfVl8oXzpfjF+eX3Bfgl8A1F/mX/hfCm8cby5vQG9SbwBkb3ZviG+ab6xvvm+4X8pfAPRvBn8Yf+JvPH9Of2B/cn8AzD92f6h/in+0f95/8H8CjwAUjyaPuH/Sf1yPbo+Aj5KPAKSPto/Ij0KP3I/+jxCf6o8ANJ9Gn1ifap98n46foJ+ynwDEny6f6J/6nwyvHq8wr0KvAFSvZq94r4qvnK+ur8Cv0q8A5K/2rwi/Gr8svz6/UL9ivwB0v4a/mL/an7y/xn/Av/K/AATPFs8ozzrPTM/ev3DPgs8AlM+mz1jPas/cz+7PAN8S3wAk3zbfSN9a38zPft+Q36LfALTf1r+43+rf/N9u3wjvGu8ARO9W7zDv0t+M757vcO+K7wDU78bv+O/i7wz/Lv8Q/yL/AGT/dv+I/5r/rP++/0j/Mj8A1P8GDxgPKg88D04PYA9yDwCED5YPqA+6D+z/xg/wDwIfABQfJh84H0ofXB9uH4Afkh8ApB+2H8gf2h/sH/4fEC8iL8A0L0YvWC9qL3wv1gXXow9wPQq3jC+uL8Av0i8A5C/eDwg/Gj8sPz4/8C8CPwB0P4Y/mD9iP7w/zj/gP/I/AARPFk9477o/TE9eT3BPgk8APE+mT7hPyk/cT+5PAF8SXwAkXzZfSF9aX2xffl+QX6JfALRflk/AX+pf/F8ObyBvMm8ARG9Wb2hvem+Mb55vsG/CbwDUb9Zf+G8Kf+RvFn9Af1J/AGR/dn+If5p/rH++f9B/4n8A9H8GjxiPKo88j06PYI9yjwCEjyZ/kI+6j8yP3o/wjwKfABSfJp84n0qfXJ9un4Cfkp8ApJ+2n8if2p/sn/6fEK8irwA0r0avWK9qr3yvjq+gr7KvAMSv1q/or/qvDL8evzC/mo8ARL9mv3i/ir+cv66/wL/SvwDkv/a/CM8azyzPPs9Qz2LPAHTPhs+Yz6rPvM/Oz+DP8s8ABN8W3yjfOt9M317fcN+C3wCU36bfuN/K39zf7t8A7xLvACTvNu9I71rvbO9+75Dvki8ApO/G79jv6u/87w7/IP8y/wBE/1b/aP96/0y/Vr+w/8L/ANT/5v/4/woPHA8uD0APUg8AZA92D4gPmg+sD74P0A/iDwD0DwYfGB+y7zwfTh9gH3IfAIQfjv+o/7ofzB/eH/AfAi8ALB8OL6gfMi9cL24vgC+SLwAcL54vyC/aL7Qv/i+Y/0ovACQ/Rj9YP2o/fD+OP6A/sj8AxD8+P+g/+j8MTx5P6C/6LwBUTxY/4D+KT5xPrk/AT0JPAHxPZk/wTxpfLF8+X1BfYl8ABF92T3Bfql+8X85f0E9KTwAEbwZfEG86b0xvXm/oX/pfAJRvHm+gb8pv3G/ub3hvim8AJH82f0h/Wn9sf35/kH+ifwC0f8Z/2H/qf/x/Do8gj7JvAESPVo9oj3qPDH+GjzCPkl8A1I/mj/iPCp8cny6fQJ9SnwBkn5aPcJ+an7yPzo/Qn+KfAPSfBq8YryqvxJ9Or2Cvep8AdK82r8Cfmq/Mr96v8K+CrwAUvya/OL9Kv1y//q8Qv5K/AKS/tr/Iv9q/7L/+vxDPQq8ANM9Gz1jPas98z47PqK8yzwDEz9bP6M/6zwzfHt8ozyrfAFTfZt9434rfnN8+37Dfot8A5N/234C/Au8s7z7vUO9i7wB07w7vgO/C36zvzu/g75LvAAT/Fv8o/zr/TP/u7wDzwOD/ehSuV0DD9SjfXI+CV0C/4XpE91dAM5bxA1dAcf89CtejwFZAzX3Mp/BsVkCama/w2ylWrcPqVaXzrFXenfNwVUBIgPE3VfZ98/5UjfPEVEAAdubxgFTN80dUQLjgbyhcD1Stw9pThfN3olNAt+EobFON8200DAT8Us3zt1Ll9O1SrfNJUpXzE1JA/+xRuB6F21FAvfaI8MKlUUDH8m23UUBmXgE2UZXz831QDQO8UECF60cB7VBVA01QzfMXUEDdpADw18NP/eNXT7al8+xOXQNmTlUD/XdNQFJIAOuRTaXz2yxNRQPLTIXzYky2RQMLTPXz70ulwygtTE0DlUyN8xS0B14CY+ZNrQauBa7y+U1983nuBBeG8uJNQB92AQHePB9GFTYVXh0GFXYfCBMGyPE96pQfnhUmFbYfyB8E2hm2AvHsH/4fEC8iKU4CAfU0LyYvOC9qL3wvji0eFQCeLaYvuC+aL+Qv7i8AOx4/gDA/Aj9EP2Y/UD8iEQ4aHdlOZQSsBN1P5fNwULRlBsbzUXUD5VGdE1ptUg0DzFKd8zBT5Ta2dgIVU83z51JNA7W1Un3zfgRERVL1NFLdQLcBUQhS9fNPUsqNA7MkBCcEB+byIFRaffOeVEQeVZ0Tusz121ZA7/KxVp0TKle2tQOhV63zGVhFA4ttWHUD9VhVAy1ZpcPbGFklQ+hYRROuWNb1829YrcMqxETvV7bl89BX9fO/V1UDvYjsR+ZF7/LBBF8OVZbywwAUXy5V5kVGX1hf6k98X25Vip4SqoxEaZxUg0D+M1ZqlfOjdERhdEQhVjUUbVVdA6ZVRQNbVbUDayFVpcPo9PSvVF0DbXbk9EBUpcMIVJ3z29BTVQONU00DVVOi9fMf/Df+UyREeOQ0QG1SnRMKUv3jx1Gd87OQUZUEbGQgUUUD621QhfOyUKXzfFAVRG1QtQMBUCVDmE9FA20rtDTATkUTXk6NJmaeEopN5QTcZKhMXQNbRkytw/pLBRRL9QRVTA0DfPRlTFUDfUwXDB4V7/IBTjV2HhUeJSYfAGAfah+Ef44fqH+qH8x/3h8AICvufxCPIo9UL0aPQC9CjwB8j46P4C96P7SPvo/gj9qPAPyPBp8Yn0KfVJ8en4g/ojHabgNO5fOgT7UDcVAmjfP0UMVEdGTn1Dd+8gHOPEcWBT4D/Dc2RQ5F7vNWZGQXUo3zBNw0PCQHss5DU91UFAQkVI0Do7ZEpCNVdUOhVTVkVsSlxNRUMpxXfmOcRJVYatX0WI0DM7REKFkNA6vsWI1kWHVDcaRFWAAthNxHLlWuzfZN9q8Ivxq/AGxfNr9wX2K/5K+eVU5jvOSJOrRXdgKlxF/WVY7ypFr0VGhcpC9VvZRUVQMprQRnfvI+7PQHHGe24lOYU7W0DAQcLGTlDEQtriQEd1JFEz4kR7YChdHUNJp0b/4zjGdGAntWrJREUH3zDrw0s7RnSI4DxG9+8o68D87yZ9zEtQfMBALMBEJMffRMAN1m3lNUdzZ/eJtWdbZ1Xn8AWN+Cf5x/jt/Af+J/xN/mfwAwj/rfDO+ej2iPKu9U72bvAHjviu98n3afaJ+679Tv3u+ACP8a/yz/Pv/Y70r/DBQ9TU51Y/dOzTSsxHOsl0ZGEo5RFaY+xY5C6UTEoS7sN+aVvvXmY1LNA3JUHKcuAhDcNAw8BFMkp6y+A/w0x1N1Y0cEZMZqRKRDzLTE7FRBVr0Da7xWpQM2bLTNV/XE2pxEtcxEGlm9AzxZqk2kWaU0WHVjt5xEZQlYfaaGY1fVxGy3ZqPMBwDmrzC/il8EH2a/MB9CH1QfwP4NnpOkX77zrLf2MlVWtq3DE1YtY9VVjUOZzVV9811VTaaesupUWp3EVN0DalSdQzVURFX+LGTFNGSP/DRXHMSpIdz3rrNSffNtZGQ3lkRk/1Flo8hsZ2aiWG1RbQMiUbUz4FA9Q7OnULU2ntI6UK3DA61QHaOcT6UzM7Rky81OzcNMToXWB6KBTZJNRE3dBBR0WuTHhmNLVp1DJUxtZEzNwwzExwQmfe7DThU2ljU27UbdRj8AgN+i33w/1t+gP+LfxD/WPwDoP/o/9O8OTzBPQk9UT2ZPAPjvWv+UT+7vqE+yT9RP9k8ACF8aXyxfPl9w/yoxfvWWAwiM96adbmJwvJdOZYZjVGTI0/DO9Y7yFRwnLmK1UpC1JPyUS8AHohEEBweiURQUD07CqCzEJTQHnmNED7RWBWaiOHyksFd1YyewnAeOk4QH7mImWY3z9S1Y1UO5WJW0WJUktAcAZgXGD9gPah8UH95vCH8af2Asf85vUH96GdbCa1cdo1kslBdmwqdW3RNjlHRZI7QX1pKXVdXDWzxkLSHUtOhUPSOv9Ld2IltAVH0z+lOlk8EkxA2MLMRVU42ULM+29ZajNiwk/VGN88VRpfZmzbS+86yUtJTEblBNwzhFUKWTAYwvJgOsJGYkN5C2JSbDxC9OIhDsx0bDTBKttEw9BAREsWQ3Xl8oMwAu30DfWj9En2Y/iD+yP4yfAL4/AEOenwBPCk/sn/6fEK8AIk8sr0avWK/qT3yv3k+IrwCar7Svxq+YT9qvDL8ev/ivsFpffPemxYZSEVAdY5UlUF0DFkwnjvIFTMSrWLYeYjVT3QMqU9XDCyoEJN/09KwkhHPkX2bCtRe89GkkJNVS3QNK2CQPJm+QUORV3VNhVmZ9891WDSR8FNBXXQOJRoxn7gIfhAduZdYi57VYZZOqjGRpWK3zJAJsZO1Exz59Rn/oD9LP9G+A5s9YfxrfpM+2z8DD/iKeqkTUWnx0HMRk2Ix0l9SkFx5iFTzE17R0m1VWdSNQVX20VfUj3Cxki6VU9SNs7B/+FW4CgoCstAPA1vU2wyQvNiXeUgG29PS8Uc2zg1F9801BUX22Zi2GVfbzdITxjIQbh08FMx5PXYSkJ8aVVl4Chk3NFE3l9Exlk2FKzIfWk+Qn9iKMTOXzAQj8J3aVHuMcNxY17uUutQC2nS6fMP9in1T/dp94/8KfAJz/rv/A/9L/ZK/2/wgPGg8ALA8+D0C/Or9sD4YPeA+iDwC8D5YPuA/yDwQf1g/oD0q+THNQDsL3TsV0jISXfLcQPoWOv7BTXiIy5NSbEG5Sww1TZSTEtx6FTiJAUlT11NS0DswUUzQk19S0RU4cJMkExBPAlmLIBCQtSKx0x1UtZFa9tExkW1hXhVPRVw0kWCXktVi9dFndU0FZ5XMqWlwk6kQkrFhF02pkZCRjYP7C70TH3lLBvG9G3QDuzwDfws/cL/4vED8y36wvQG517rN8d3bfiNPmghOkf9i2f2gx3HSgVKXjaFSIlRTkd+aCw/R/7lP0FNmVUoVToaxUaySPDsLHtIS3dnJLNIQVUd3j3rVQjXRQpdNwUOVzOmVQzbMDfIdG0hpPVWTYhOdu9X5ShU2l0yBNGv3jwtSEXky1tKRHRoMQzISbQN5zTAS13Pf27wj7EB6fKP9K8eZC4hRfRv9IXwBy/2xffl+Y/6JflF/e/0gPAOpf/F8ObyBvMm9Eby4fIB8AYm+Mb3ZvqG+ab7xv5m/Qb9jibwR/7upiTj3DJ0+2pdMQUOVDslCFhFGspeQ8hB5SJcOUBEQDLJwXHnIpU9XUUkXELIRTnVKVhJx0MCTkDLR3qqbiiKx0FuQ0kaQVVGotg43E1AyUNItVZSObClaVs4hWTYQ8NJpVV/XUWG3kWG1D8HzEEGMgbsU2hZayqITPls2WJQDeL+DP0iGWJa6Nlo/Qj9IvQIyP7o8Yn0o/XDdG0tosJDGYhN+W3QaSX1Wd5LTXogZCo8Tf1t0Gko/0FFkk9Nf+MtsE5waSbxTvpuKDyFHddDTvRu9Y62aSBRJURKN0704iUYzvnuWWRQA+c7Tvxu/Y45blTpMcd95PAAj/Gv80Xz5fIL9iX0S/Vr8AwF96v4y/nr/QX1Jhtr9QbwDqv/y/Vm8gfyLPNM8+z7BvAFLPjM9+z7DPws/Uz6bP+M/QCt9MH14VZpJ1bBT2UKQdRn7iBIQX3sLpxBQwwVNt1i5D9BRr0DayqlKUPdTUFD4c5BG8d8YSUNa8FLdS9XMs/BTHU5gV4wMg1nLGVB0kHCTFVoSUQ1Z1E74sJDh0h2rWckZchLmEJB9ZJSMbP1mFEyhZVRREJ3YlAGaFhi0GlZ4vsC/ijySfnu8A6C8inyw/9u8onzqZXiM8lIXpbDSndD9un4CbRpLshVTdE7Ocn66fwJP+ElcizJQjhNfelW6Cbeyf/p0KPjJaVNQkHKdmcyyvPq3KPjI6VKTUXK82sopNSlWTKBS0xoSnxhIQpEQT60uNRKykiKynXgVucgXeJNT9zKfuRbYFxr32rwAIvxq/FB82vzgfcr9cH24fAIAfkh8Uz7Ydph/YH+of/B8ADi/wz+rJJi9QLzIvZC9uLwCAL6ovlC/OL8Av2i8c3y7fNkDfo3BkdOhRXdaGA6Bs14Z1ftVWNR7jUl1zg2FSnUOj37XeHoIqU1WEgqT0Jdzf7t8A64bzfOQoYBznRoUu70DrLhJ6WGWTATVc727thuWG75jvwu98T8CeT8hP2k90T3ZNntKeV1JFc2c0/0b6ZVT0I1z3gt4imWz3xjN8/z5DlPRFkJz3ztW+nZYyIcT3lhKxQozUetz/7v8AA9aiIgykBe1E1LYcDz6lNpM8B3bSBdBkpG7Up26vgKt+BU5DWUt9Bl9yc0xFcwdcBwC+pbYN1q/or+oJ7g3mbyAfADIfJH82f0gfmh9sf35/wL8A0h+0f8Z/wB+qf/x/5i8YjwACPySPPo9oj3qPTI+Wj4iPsMKP1I/mjxA4HU79M/NtTt2T5U+Fk3NQVaNZ9Dw3zlLnUZ0zXJzUQc5s3249vtWGNYYCS1Q0iRucN5YyUbzfvjXOUicJVCWkvJQn3D/+1T4D/D9atkKfHOQJWeVTQSRPWDZPSEMWcvpXLQPVXE8Afu+oT7pPfK/eT7Cvwq9sT4Bmr5CjjtMs/y5fQFv+Y1WwjdRcX379njJ8VOU0VApN4wqU9NWcX65fwFvmM2CcN95fAAv+XZYygVCNg2FJLA8+DT5ttmKiTY0DoUBsBx5TfAeGc0tV4xQKdGRvhAVMjfScZ46Frm8AwG/Sb/Rv/m/wzxJ/FN8m3wBYf0rfXN+OfwCPkt+k37bfAMjf2t/s356PAO/yjxzvNu8AKO9S72zvXu+g77LvxO/W7wwAm44CwE4Vxh6VNj02nxRIk37iKaT0NVyffjX+sxR8n87yBZw0PJyfrp/AmyLmwqbUlEtQTpLA9D/2n0gIox5FbtIxHK+W8nw0rwRGpZYywVSv7q+Qr5qvZA8Axq+oD9KvVA/2rwizTjPUBEDrkB6/QFP+MktQ5rLkvPe27lJqVeVTMVVFNFSWbQOvVE00VEXErPQHbVSlw9JT7VOaU/0zs2NTFUSUVOdSVRRSVE02TpJAxFQKvLTTLPSlnCT0V/RXprNQpcOy1VAdBFCNY0cMZBFQqnVET81UT23zy0xkZsykx44ynk0VZOTk2UxSbbRMbcaOY0yNNEwtsxulTCVjIE0tJubFrsUAps2mZfbVxs3ezcYv2C/qzwAM3w4/ID8630Q/Vj9oP3rfAIQ/nj+wP8I/1D+O74jvAk8ADE8WTyBPCk9cTz5PiE+aT7isT75P6O9wPU4dpE7KTRRPDcN1FPdeIo5RMH32phVmlabCMlMtVu4iKRZU98ayrIz0d6wX3vIVE0SUDnSUU1z3lvVGQtXJlBRHXBTIXBRIVYqNY8fMlEXM9+aVdjLRkvwESCSndgIfDKcWs1laRURYLTO+WD0UWKX0LVjVs/FXZRPQdAferwDYC24PYG+aD4Rvlm+ob8IPbERv/uKgV23za1fFs2ksDB8uslU0tBNWRaRtVf1TmVVNY11VdTNpIUwf1vJodBQyVD2kVVMVw8OMFI1E9FWMH2p2MqFs9Gu8tDNSnSSWJPTHUR3zkMwXTpIgrVEtM95QJbRQZRNwNVAVozgUxANQxRQMJzZuYs9OhcNMTgU2LrKzhU01tJzEwkylw2IETCemw0x1VDSEM4B2syxEAbV8N57PsM/Cz+Qv7iV+ggHitI/2Lwg/+o8Mnz4/MJ8AQp9Un5Y/eJ+Kn5yfrp/AnwDSn+SfJk94T0pPHK8erzCvAFKvdK9ur5ivqq+8p4YlHiWqbmIvDPQT9BSXFPQWbLR35rIEUuWzlFINxGaUFDdTlfZOYg1TZROF4GxUrlRXJgO0F36iGRSUdw4i12xUToxfThVOc1a89OZVhRRWZWPf1PTRWMxfJsPs9C/8/CFZVjUj7FhdI64cBGwUZwQm8+xky2xnRg/YD1JvVM8APs9oz4rPNM+uz0jDJsXe8lWTpMRa9GQcLMTYFBSZlwx35pIVVq1WbvKLtVVlE1C89BZVDYPc1VQF9FT9tFTVgzZUVh3z8FPtg7o0VIJ8FKlKTPdGwt189KWcFG9qtBQqDLT0LPS8UeWTG4VRRcNNUfWmNrP0FKzbcOaSZVAVky78FPGtT1Ujh09tJE+d87i1TnV0Tm2bdU0d8xCWHJSuTFXDT0SHXpNLNh0TJUwNg4xM5fR0hAGi1IeeJXaPiI+aj6SP1o8AwO/yj+TvHp9gnxr/LP9mnwDon5I/dP+G/5j/qv+Mr8b/AMD/uq/c/wYPGA8qD0wPPg8AYA/a/3QP1k+gI+ZF3q228guVUG3UUQ1WBrVWVSZVaj6CNHwUKkRUC1OttGq0FKoUtHVsVD5S7VNVEUS0F1y0aXzU1YRUjUyUFMdTDSObULbixjJE1Eact4YiYVZ11AzUqVe8t4YTWH1UWH10WaINgzzctOtQHlLo3FSsFAxnPoIk1LTvJGfGzS7PAEjPOi98z14vcC+CL5zPni+O4G+FW1cNg+vAxlLaYrS0mAx/Hn32YkxVPYSGPHTYVOVkTH9efU4if1J0FVNFFHy02Zx0o5R/tKZ19tNR3dOBUSVTS6AUVOsAzn/gc9biOtTU7rbkpINPxVMaT5XTtNgMjx6NTuKoTNXjSkwCxdMHHEcm6luPxa5+7Wb9AJ6PsI+y76xP1u/QT+JPRP8ABl8YXypfPF+2/2D/Ul+EXwCWX6hf6v/MX95f8F8CbxRvAL5fIG+KDzxvbm+Ab5JvzK+03q2mQrbkBDVR7TOsCsR1UqVDlhS3TrMUF+4CTf6MdNFSxSREtGd8N9LGsghMH37i8VS0alOE3RR0FGeMt2ZznL9m41YCpUN2TCQDIKazzL/etdYVNC7TtHSf5BRcWE0UDM8Ari0mL0gvKo9ULz6PkC9yj5CEj77PICP+wpXcz07iyCqUdIYM1EeUdAYM3x7dWk6CzXR0l1TlQ150dAsnVP0UUx0kXNdmFS5yqwNT5UPONHSYFHRhxIzXduLynNfWM7zUQFG2TeMIUXXj0lAFE5uozN/e3U6TT+XDnITkOVr81NVEVHFN7TMMHO8WFhL6Sw2rOkzkE0BO7wCoQ37lbu1m5YbvgE+iT5SvAMZPuK/Kr/RP7q8AvxK/JL8AZl84v1q/bL9+v5C/Mm+svwDGv9i/ur/0v+a/CM8azzTPYD7PUM96z6RvduJiTgUTCytP3dMR3Azbb+1uDh+gIBMWddZzJH+uogpUFBmAVB9Wf2h/enmWHZZ1ToLtYKR/tn3GFa6jxBSdWK2jCVrkd+4i5fR/Hi0Oj1iPAJopFu+Yj1Lv/H/+f3jvuiFgtoXOL+Aj1oWeskVW9QTa/CTFBDSJVdWjTlXSTaMSHDeW0pM8NFpUKvUUVAUUU+0jtUw/XjWarqLKDBSUUt103MQmohx08Iw/njX2Y1E1g8+1UAU0UC1zY1DFgyyozD/eNV6TTk2zMcz00Yr0lGwMRAgMTx5FFjNMrHU0NETiTO0jZez0yACUz16tnrV2rX6vcA+Kr5QPAK6vuA/ir9wP7g8AH1K5Tr8AMB9CH1QfZh94H4ofnB9mzwBgz8of1B/mH/gfGi8MLz4v0FAvYi+sH/7DTi2jiE5aHQRP1cMwUOU0UF0zqzFR9cOqfJQ8THSxEjR0GOzHltIjVJQTcCYyrdCENJ1SJZNXTPQkVVKV0wM0dChMdIFMf6yOAzw0hlTlhFWlE4VZVdXm1sKAVvVz+4TfRGYz5HTnxNS70AaTWQ1zNe7sdLfM1HpY3ZTM1C36hDTgV+WUVxV03D8A9iPsP/Y1DpMUR/Z1Jk1uIgnJPEfug1clk1NI3uNkR1KW0sN0R65iwYzkmuQ0a2FXTaMiNOTfVg1zq55WteNcbDQbjHTNmnTUkVQ0VVXFhPTk4lYM9KpUPfNxDPQ6FPSV9FSUvkQ1U/2ERPQaqgTU4UTUqix0cxx0MGoU1PeMlMB89ItRldO1U3yUHIT05VANc65qpJRrrCQ0pPT8TwX0WU+txi5yw04Nc17klKyrEC7ifU3VJE2tNEysBTQMBAtMDXRLpSRMIpX0TP1kNKduItkMF24lAD4PIBtWD2gPkg/MD45voG8A2g/Eb9Zv6G8SHwx/Bn8wfwBCf1R/zh9ofzIvjH9mL6h/AMp/5H/ef/B/Ao8sjz6PGI9IUokuZS7iPazH/oIQvMeaBpNR7VOOUdXkXJR4iVId9OTENfTPpkNU9KxW5MR1Uu1TPhQ0EyzXrA4DBDTXUu3kUz1EU9bFk0dUbfPINJRIVZZl0+dVldRWpUYuolhU5Dc+k1jdQ7yk1B+s16h+lb7V5oNY9cNqrDQnAVgtNAxM89j21V7vMO8674D8n96fMK9Cr1SvZu0eUqBmjORaV91E9NTYVmXTa5dWxcNVzOQVVhXTzdfk5JlVHVRs1BZVNs3D3FQd06NU3fRMNFs2VB1TAFRNRFOlwzWCzIRK5CQTU33UPNRVpQzUbwQ0NwzU/8QkbbyE9IVRDaNNUZ2Gph5S4FDt9Jz0c6T0PLVQJXRPFdOHT+1THlrE9LjU9FFOTWuKJAStKKxkrkwVo08UBAK1TCV0S8XDJUzNw4wA/PW0t25lLmXWs6TEG8A2BQBOhUZvYG9qb2TPfm+Iz5rPAPxvvs8AfyJ/5M/2zwjfKt8APN9O34B/en9s31aPmN+q3wDM397f8N+y3wTvJu8470rvqGyMg4BeQveUJOiMtJclUOWzFaSP9rJ3vIemI0FTtebWj+iP+oneQgwUNC1TJLTVUu2zTCSXNvMUNJ9mQ1WtU0NUn2afeJsKNgJBlJQqlJ+mn7iT3jUChkq61J8Or+D/8v/M/xYPQCgPOg+897711vXOwqE8RFVpjKQsjETaTPSYpKdaPvITrKTVVYXkVV1TW1tVHdMhVZWkVG0ErVSVI2hUnUMy7ET6tixUwVPdQ4xT1URTKiXDESSU2TxUowyXPvKNM/wk/VFVRJTnBuJJ2VGN5p7C3lAFM6dQph1TcFD9RHS0A2QUoK1PzYMaT60kTg30TlZFy4ZNrVMjDGTC1LSBYvS1xBdmU9S0uxAeUkACXOS51McWxfazJMcuZX7VAD7PUM9CL3TPZi+Az4ovnC8Ars/AL9Iv5C9+3xDf+i8sPwA+P3DfWj90PwbviD+aP7Q/gKY/yD/iPwRPbj8ATzpPTSQlxlYiZoSH5iIRlI/uslusUR3DIlJFI5bc5CMFU41UzIcWQgnM59bypZ1MVGckFzaSCExUF5oElGk8VNNSDbY2kuhmHPRnVEWUFFRnVY0TG+RVJcNhVh20TPfW8mvtV02UWI0T1FjV81stWe2zPFnV8x2E/1Z+IlpYraRY5bPldAQBycSfxv/Y/9JfBA/eXwgPIBpvTA9ODbZVTpKTtFRT8FiOr6CjdjJFVkUjBrSkRce0BIvEr9atpiJeFFRbJ1QFY+9TfSO6BBSxgQy/HrU2kphS5RNgFVJ99FIdw/JEv1a9HsKz0lDFRHREZVClIy5EhL/mEiCct8aDhHTVJESLdU294xDEv9a9zoI6IUxttMx0w7AewqJUJybFABbNdoUuzygrLi9YL0qPfC8Abo+4K7YvoI+yj8SPdj/ojwD6jwyfHp8oT0JPPJ9Wn2ifAHqfNJ9Gn5ifsp/kn/afCK8AGq8srx7FXk9wT2KxPhXmsgEFlE+Gc6xHxu/Y6yYVZoJlCuxEGRwXNhLXUnWDoU4U9/ayI/CuQurUBVWCFVRVTVRE//ZDXPc+gtY2bPQvWQVjP1m9BHRfFJb9FlNXHRPLpF9WD8BfAAJv1L8Ob/i/Mm8Uzy7PwPMaThKVjLRbVw3zc2CGBWh+ZZYNjhLErASHVe2khVX1cxLEB34T1A+u41MKTRO1rKR/HPUEHxYdPoKtJgx08FF9dFHVg4HFUR0TS0wfXhU+8mNQLH0EXHTuT71jg4Qflh0WDvJsTdUDCIzU03BmglFKxB/WHS7SZXyEzjyvAPZ1VkXOnSYvSC8i7zyPRu8AaI9q73zvxo+g77Lv1I/W7wAYO87vCP8a/yz/np84/8qfAGz/Lq+Y/6r/vP+G/+D/0v9QBA8WD1BPUqZrbNQ0fERLtlAt0zWER55yIISnWHYTpEeWUiVTnXMA7ASJ0cRPvuIx3EcWdbbSg5VSNQPxFHRqBF8usuisDLdu0gRW9XOCNFT9KoxkduS070zEZVRXTrWqfnI4XLQRZLTaXFSdAIRX5kOUV461Tm2mv8C/8r8AtB/WHxDPOs/0Hx4vSMs2c6psZAy0VMiMZIZ8xEMqDBQChGTFjMw+BBWcZLPLVF1kBLRaVG3TJDTEz3ZycNxkOlP1dNxkK8pSbdOUtKRcBNd+41VRrUOqjERyJHQ8LHQtBWwE0FBF85lE345zKU9FBnZyAHx0mIR3ztWMht120oxMhXS0d27SFAlM/cS0dOLE3waFxj323wAI7zLvDE9O71jvgu9UT47vAHhPik+cT/bv6O/CT+RP9k8ACF8aX/z//v9QX/L/RF+GXwCYX6pfvF/OX+Bf8l8Eb2ZVrKajdNSMTg20T51zMKZspNZQtdQENMo01D4qtASxtKQc/KQ3lKSTAKo+0vfkpMccdJIUdFqGvAQoUn2mxg/ow07SjFVTjdRUfXOI3GQIjMfCHkIGDBdexW7DrBQPWCrNBFidc/BkFDpktDNwqn7DWaUTzSR0kHS0SlVYjdRYdaPeDHTHhB8Arr+oH9IfpH+mf9h/Gs8sL0z+fbbSs1eNxIy0S0wnqj7St3QkdXzEMxwU9rVVFdRVTdN8VdVDQUr0ZVU1A8HcZzYCUdxkaxhU1UPh7MSpUzWzZXPMZDyEZ3aivlIts1WIzART3KQbzATjZAdaHhNRNQMxUT1D+kxkrcNU1I5QXTNYTGQj1iw02U+dc288lO9OVi3ThU6Vcx1UlL3MNLNdTYVkjDSVTGXTOjVMJRRLdaP+S7XWHkIrxkyVA1AUZLlkRzYFAN7dzjXu7e4/GE8yTxyvPk8AQK9qT2Svdq+Ir7pPrK+mrwDQr+Kv9K8Gvxi/gl88vz5fAEi/cr9Uv46/gL+6v5y/pr8A8L8abyxnRg0W01wHVm9oYwo2ohp8ZDV8Z5YNTnOcZ1AG1QYTtGc2AoHUDIp0ZEMHVF0kzMSDgB6yhQQfqBYVPiV20gwkdIBkdO5YLHdGHXbS3FgdlFhdMxFIRNRjcDbTV3UkdH8GjwCYf6J/pN+uf6Df2t/s3xaPQCiLRi9YI74iU4jmIvT0ZEu2VTWjeoQnlpIDlCe0zsUm41TtAxdUZXRTog1DpsQv1iUGcrysZIXVUpXTT4xkF9QE4VGWXXOoUTUTdBQ3XjL4qVCFhDw0jFQEVgT0IVhEP1Y1ZnJ+TtWzGWQ0C7VNNRNUbJdOc4w/jgOpTH0klDVNTZRNpSPaAMw3xsPElzYFzrXmnQ5P6P8AAq8MDzavMA9CD1yv5p2WrwCID6KvrA+2r6gP4g/0DwYfAOi/Kh88H86/GB9aH3Qflr9AaB9SH8wf3h+QGx7zTlUzm8BOfSOnTxX2XjLYoExnViMUNPMgvjNSfSMnpVMtxFNVlLwk9eQkxKCUZzaD5IeuZRYzUoXTnULM5A/cJMPIFiO8JCdU5G2mbOQjVsVjoVZtZNlX/c6W0p9YpRMJWRqV0z8s1DFZrWREdybCMYtE1w6TXNTVV4WEZN8Ahn+I38J/bD+WP7g/yj9036zOPSYCqleNg3hUNDpGNIT7VkWObvNchOZc5FWqZORubOQzZIT4lIRUi48F1FSVk9O85JyEZItnU42TLsSP1oU+ckOWlCQMUiX0Uf0k5ORotASXbmL8PMTFUH0zf1Y0lElQPXRQzYRPhWPLV08Fc+xMn86Sok2qvYRNZXRMbYRMNfMgpUzVBEt19h5TTCXD6w1MBXNsTTUkrBfGnb6VANad7p32nwAPGg9UDxZvWA8Amg80b15vcG/aD5Rvzg+gbwDKb6Qfth/ob/pvFH8Wfwh/AEJ/bH9+f0h/Yn+0f8Z/2H9YEskOJQ5So0/Nk1IU9EPWUFX0RM9WxZZyKVQvEGYl9kOEz46CKIwvniXmQokRrCfWgghsR07TXESogVW9Q9so9iLrLw3WdsLwrVi9k0FZReRZpUMHWgw0zwzUkFid80oklBUKFNTeFOTDVD/uP3g/AHKfZJ9en4Cf0j/Mn1adFuUADk2WcyRPRu02w0xPPjNkTxR2RV7DVLVj4YxPnk+wS4B2Q4Qnzk/gSz4z9Ec+01AKNSNYJPQVFF8mXzhTlnILuU0NQ1hMX371zmNsV1QuI3xUy4RUTCxkzlR3AL71nl22XXZlzl/oX/pf7L8AJm8Qz1pvNM9Gz1jPgm98zwCOz6DPss/Ez55/4M/if+zPAA7f0M8y3yTfZt8Y33LfhN9grt/A36LZ9nX2IoxOLfYgVvMkLyaPOINuo1Nt9EyPIF6FdiVuj4CD/rIqjI+ej0iwi4bzzCQGzI+Gopf0J2pWQoM0lO48NDpZ7eYgDp3uoySfNpWG8sdEn+Y/AKifYv9U/86fmP+q/9yfRv0U9pXO0okcREscTy5NLq2KRrNV/XNATK9uTQ5CGCx0p87SqVO9Q3OMr56vbLCrVkLjUfUjrFGFpEjUr+atNrNQBSQEVNkMv4LmQoE0V1bzNLeGA1S0lRBcX25fcLvGwrUcx46/oL8AsmnGXd5f2L/aHxzP/h8oywAmzzAvQi90z2YveC+qb4wvAK4vwC/SL6Tf9i8IPxo/LD8Ant9AP1I/dD9eP5A/gj+8P1Tm3d5DT+2DMByEtByPsD6yI+815t4iJVPtgwCChATHZI9m73jj3uOcBPFgTEST76Xvt+ROEoJWtVRBVt2P74Tm7/DjDlNZNZQADP8e/zDzVvVOlU6VVv9IXwB6/1xffl+QX6JfxP9G9b5CWbXs925ST1cFIw409EvKVi3zdxQPzhK2vIRteCwEPFUdgwRVbbRtVB2DhFRlU01UvUNrFVQ1lFO9E6ZT/XObcFP9kzhTTRR8pLxWTOSFUuVUUi3zF5wEreHMpKhRHYN0HOVRWr0T9uwEwVAtA4wUhGtWUG1TH/yk1U/11iY+EgBPDRaGMhkstx6DzU1Fo/NMRURUtDVMKLXkTLeu40xNFE0dtDy1AU2VFn4VlhWGNaYfuB+ifwDMH8Z/8BvuHxAvUikGjyiPADqPnC+OL1iPgo+Uj6aPuI8Ayo/cj54/wD+KPxSfNp8YnwAqn2yfXp+Qn6KftJcmtT4Si8BOLfOn/N8O7UayXFlSfbSUZCdT/TM0PO8C/jLEREf287SnbuUe5caj0ITvhkVuA3ykKRxkqFVi7UMjvO/O5W5SD1hdpG1YRdMJWXVDQVl1gysxWW3kWWVTzfxHHmItSNxE+lflZFdFBDz3AAYDPP+uXW5fsF9iv3S/tl80SP+Kv1ftc6pXHWQ09GU67PT5BAfm8nNW7UO1MxwE5BRkplUV42opVcUEnET3RGS9PG+GRdrOQtBsBJlT5fNjU6IV4ypE535lvgKHRERAakxEChRE0fyUnFG9Qy1lDEQuUR1j+MRnxkLbfFAt80dQdYMRUGqdtE8N5E898+hOVWOZfgR3jgKeTSVktJTZIUwtBDx3NnXmMihEd/6SARxcdAPQvnV+HW59bo3OfQCuf6Dfwn/E3/Z/6N8CjwzvAB7vMO9C7+SPZu9474rvhJ8Anu+wn9LvvO+27+jv2u8s/wD+7zj/Uv90/4b/uJ9y0RYVDIYD5DToTw0E1GTDYM5CBXC8BOf8n+4zNEQDAE5jKmwE6ZRkt5wEgTyv/pJRDJwHHgXGQixsZKiEBLMnVNWUbAQnVZXjxTaUpENWzUPAVtW2bkJFsyS0KLyvzqVmQ1ld9C1YFdO8WL3EWC10/KcC7kLTRLcuXaa9Tl9gXzIfgFQfZh+Qv6q/jB/GtVbyaVVXFdMs3FTp5LSnvERhZey0m6D+vT4SXVVV46shVeXEVEUTr4xEeKVUZWNAPM/OY1PtQ1NUHKeW4uWMZK+UZHd8z9I+Q1FFROT0V4QkIFFiRaPr9De+ze5CA1BlY2ugT73zN+w00E7V09FqXNf+zU5ywkx0YkxS/TMUNHfWs0ydpExlYwEgRNdG5V7VXt1e/Y5/qN8Aij+0387f+N/SP+Q/Ru8ITwAaT1TvVu9QT2qPZE+GT5hPAGr/vE8+/6hP0k/8T/ZPCF9AGl88X15fSF9aX7ycPbz/qkZyl9RkFqTEjqxkBMlSHWQsBOv8/0aiC1NaRRPfPASsUs30UlVjpFug7rITPA+GYtVsxEy1Ux0Dx2QER1SVM8ayXGRGfA8+Et1WDRNYpVeNxFdlZLQEuawEH9TMpx4iKLRk6NQErFhqDcRY3ZMkrATvVyUjAdAMv56/eB9CGRZ/KH9KfwBcf/5voB9iecYjvBfGA/RktdiEZJjcFFVW3UMVbVYdA9dVRaObVUUTbV9sZCVVRdPeVN1Da6VU3QNsXGQ2VOUzKf5MZ2aikUzEWQwHfmOqPGSlXKRvdMQ3RAQBrVINE8hRLYRRRRNPWVHFVs6S4FANE6jMxKtxUPUkUN1DBbwko7VPLTRPHSO4TnVDUU1ObTuKTaUEpDTGNNQtZwQ0Akx1REsd1t4CJYw01Afch3Zy2pRXHpMATDdu3yhDbj12P6g/uj+knwC2n/g/YpkmT/ifMk8Ury6vAECvIq9kr3aviF96X4yvvq8A0K+ir+Sv7q8AvxK/PL82vwBgv3K/nF++/9D7zl/gXwIPFBQHthNSvSNz9PQjYGaCIREsb55jVAdGsslMZFtgSh4iyBwkSGxnfqJFjA9AjmVWw9QHpm3GDb6SvrQEIWnUb+ZlRhVWYrf0b15/ADB/Oh8M3z7faH/6z3R/dnVApn3GFZ4j1BzTcL4iE9R0i9VVTbOZ/B8OLaYCaE1U/SMyVO0ERCTDPCeifqJVTC+2gywEaxRkNcFSTZTk9IMvlSa+kt5QLNUUxCRwUJ2TOrwnpwIZnMwnNgLLTkVk3CSTkBbeEoVNvSMj/C8OPeYSIVPk5OPghgOspLU8P04/AEizXp94n2L/dP+On5ifwp8A5J++/wiv8v8EDw6vWK+CrwBMD14PcA8yX4QPlg9Iv6IPALwPvg/QDwof9A8mH0gfWh/YjLxTkIbyZk4d0y9PoMXUtCTDX8W2hvKWFGQFFlQkNVN1cyr8X/61FmVSviIzdCdmIhcsxGk8b7RObVZi5zwkZ1V19FVi7WNhfG+ObcbC1Fgl0xstWa0jPFmlZr5l/rMUvM/OcuWc1Mkk1/ZvaNsAHtX2LQ7fCD8SPyw/fn9YP7TiKc5ylazUW1cNgxzKdDTatNSXvN/GwsRVtp0Th1W1805V3eMSFuzU2FQ1A6H839az7LSltQRkf1RlLIQRNITZbDzvhvImUr2D8FHFhG1RNQOBUf1TS1HttDR873ZiY6SELFC19JQUW4NP3SMaT/VTsLzvtJ6D5IQI5ISoTKXzSpVM/VRM9VMQ/O/OcmUC5ITIbBcm/zj/Sv98/1ZfAID/mv/U/55f2P8aD9Rf5l8A+F8iDxxvLm9Ab1JvZG+uDwBoH6oPlG+ub7hvym/0b+ZvAAh/+m8kf05/OHMmVYYVRuPZTwXkpBS2UM1zNVEWDYOsUd3jIrwXnuPMF6oOk1O9s/5ERNBU5J1WDCRnUhVjMcy0CAQkqypS/eODBITzHMRsJVONVFPtNt4i6uw1TCTbBlbd44JWHdP/VlDNtDw008D+Q1hlU9bMxE0vnCQ4WcXUjCTchCQtnaQkWlh1YxW8L94lAObPaN8yP+SPBp8Yn2I/dD9QTp94P4ox7oJNpNQMzISryFZlU4bE1ENEhALYzNRjwMY6PlX94wNV2rXkVP3jk1QlI1xUisXEVO2D7QRHjuMchDpZUx1UHOTMUsXDlBzEqVw8R65TUd0jqqR0cmZsRD5RxRRk5NBQ1dTUfE9uI0/tNE+N4wBP1s2zmE7tdE6tU85NkiUjbMRHZuNMTeQE9AII7OdG4/Tk5vxHpqV+FSZVAH4VPn0+X2hfQr90X2a/kF8Air+cvwZvwL/Sv+S/dm8IywD2vyjPOs9MzxYfSH9yz4TPAFZ/uM/Kz5zP1s/oz/rPJN+QDt8w294TrESMfHdeslYtUH2D2FD95FEFVKwUFT7sdLEEJBrMFy7lrjJN9RwkxVJl5AQkWvR0gSgcpLsQ/nXedR5FfrKKJiwkB1SVlBTkBsQ3thMNVlUjoVaFQ5swhjUmIlsMWHXjgFitE+6kJLM6WWXmFkIHWe2Dza1YnbOOWN0jSozkCgZc5N5XLSQ8n9aP8C/a74Ds78bvAP8i/zT/tu3uQrOqtISJjDRLjDT7ZCS4aqyUdayUNbw09FVNRG1VhUN8VY2jQFV9s1v6VFUjwVR9g4i89NVRxPQY5DThJESpU6otQ3PMdC4URPfM1MBVUs2DiPzUUTREGwSEaeOcd0YjUVUjMVG19GqE1MOMRI581FhQVSNtIWSk2U89I1dPJSPV7CRUgQy0HSxUuU2yXQRN/fTEpJVMjaMgxUwdxEvNpnYD3ETLTAAlJEzUmwCetRZdHlV+FRbNACa/WL9yv3y/Zh94H4of7L8Arh/AH9IfXM8Wz/AfGi8sLwA+L2DPOt9UL0bfaC+aL6wvALYv0C/iLwQ/7i8QPxo5FvIRD2TXhqXmQjCMd4bVtuJBypTfpt1OIstw5kIABERAy98tpubV3tWGA/zU8dTUSAvvHeZOIoUs51bjVv2kQVZF71fsfoV+hdYSEYyHEl7Si4znxkNYjYTEhKvgALblzo8I//rvzE/mT9hP8k+ArE+27wBT9pNk936VjhIOUjRUyoT3hoIzRITyPISFtpz0eLyX5tPMl+aShLbslE1UlXMVVJ3kU0J9g6j8l36DDKfeArzE1FuFUgVTT1LFgxf81FnhPK92ojxRfYP4ZARrwVD1NFDlk1RQBVPRH3yvjqWGMn6UBBlOlk0jtU1NZE0NhNwEjGTEr8ZzTLWUvGQHTf1UAPSn1hX+rRa/KBsuHzgfUh8ARH+OH2h/mh+Mf55/sH/iHwDUf85/+H8KjxyPNj8YPyqPAGSPVo9wj4qPrI9+j7CPuo9g5I8Gn/CPGpH+qiFO3VMLwE61k6d034bdJqWmoy1StZMnU+WTNLTf5pJhxLw3bvMcB7ZiBVI1U2E69NdOMwTvHoKlVIWUtoxUplV1MyNWBVOfSDzvPkX201h15gZSP0Skiy9ZxZRZrVSE515CSFZk5PpXHYPVXPTDnE8Ark/AT7qvpK/er6iv0q8sX0yerVZyqleVVCS0OmT0i/lWNQO3dF8uc5z0qIqcVG4MpDO0/8b9PkNUKnUz0/RUnPz0Z/T/Bg22flJDUh2jDFJ9pFHQFaQ0D0YNBrJ/bARJUBYdgxVQhTO+dA/+U4wHVvYCok2t9E2d5Eyl9Gy0Bway70uFM/5LdTQK1ATrvARx1GcehfYN7mUADh0Gfxh/Mn8s33Z/UN9i3wCEf4bfmN+q3+x/5n8gj/LfAByfDu8g7zLvTO9e78CPSu8AdO+O77jvyu/c7+7vAP8S/2VNrVMLRJd+UqNPJWMFUmw01kxlfDeeU4w3hp8ImJu2PQ4CWMw3xpUuY9SfAPY/CEsGrxivOk9MR0alttIJMVSn/qLNdEdupV5Ci0gAhq+Yr7KvpA/+rxC/+q/cD5Aev6Cv6gGWYrNEv7aS+2hcv35VHkL0lFS4VR0DwWyMtzZjnL+utV5CGFQS3VPgxLe2YmXUv+a9rrOAvJcGzV4zHM8uxWajXJRYhVD1sxNMz17PcMOW4rmhTS0khM+WxbbTSw1ETDRFJLTEy5xkTE1tlMzPAN7z5M/W3QbfGN8y3yQ/bt8ASD9632w/fj+QP8LftD/GPwDYP+o//D8OT4DvGv9ET1ZPAGhPmu+ET35PoE+qT8RP5k8U+E8i/06dZE5lZkb9ZpVQXvXGEmv4DgNTpWRTVWRszBcWwsdSJWOSUnWjy1pS5VMoxJe2kitS2t1ToBRkEVMNA4xTkoUDCJQXZgNVvWT09AaNVmWTo1YdAxMAFsKXVuwED1hlk4MkBPB0pIM6WSVmPqVOBWalDhJKAVjNVGwHhlN8DxYf6A+aD4CUb75v0G/ibwwf9m1WorUJV+VUnGRNVL9mtW5TdLQJ9mwXjsNVfcSUv5YfqBsWxkKpU/Wzc8QXhhPUHyzmHb6y41EdA6wELybFkJbzJC/+8zzE2UQvDiKBKFwvbiXOE0wdQ5WEL97DCJwvriUeQrVcN9bP2C/a2QD+zQY9Dj8wP1o/NJ9eP6A/AGqffJ+mPyBPsp/En9afKE8Aeu/0n85PKK8KXwyvNq9IrwByr5yvlq/Ar6qv1K8OXyBfFDJRJgIwVPS0RF9m/WZdBgaiJVO9hMwUi1+dX69UBBZj5HTzvPTLX91f71S+ggOCVu3EPHQLbx1vJ2Q2IxFZbQREb/5iClxvbm+AbwCib4zPrm/ob8LP1M/+b+jLsC4VNoIrcK5SS1cNAwwFV/2DxkR/Zh1mfe71TgNlVN2jiYx/jpLhU0UTMausd77zXLQFU8V+NrNk3HdGAuXsdwaSdlFtdMgULyYtDiIhLIeuwm9Phl0TA09VL1ePaYpuU0wi7cP6hI+mJSYCUPykayAARpXGhb6P0I/ij/yPDp8A/wAinyT/Nv9Yn1r/bP+en5D/AKL/tP/G/9j/6v/8/9avEA8AWq8sD1YPaA96DzQPhg+wD2CaD9QPxg0Ova5Sa0/l4xU2PFS2/NQzTF9OtRbyYRpct5aya7CO4gBThfO10cR0kMx0WFLl4yZFUkXTBIy3RoPUdPGEtCuKU80kVOXjhrQUa9BW/vKFVYUUVo3jgOy31paylVdNIwwMxIBYsrVz7hTHjrI4WYXzEQAsz05vUMPOIlvAjmVmxWbFAHbPoM+CL2Qvli+4L8ov/M8QBt120xzf9nLI5BRLcCbCMTNE1x4TTNR4VUW0zBXSdHTKtBcuc1Q1gxdU2rVz3rx0qFN1g3BTaCVkbLeuUruUtIVSrSPVT4RUF9R04Ty0qlGWNVNyUaXUUb10FOTBWVClFCy0VFB1VFD987PVTw0WdoIAT7VzfiZE5BlOpYb+M02ttIzkaZBk52bTTGXDKEwldCZsRAdNNeRE9M5E977lAL7lxg3O7wj79o/w7xL/BF8AFl8oX1L/TF9eX4D/skn+/wCgX7JfxF/WX9APOg/0X2avABBvQm9UbxZvCG9yb4xvrm9gwG/Sb5REQ+B2gsBOJXMTp0/9No6y2DS3HjP01LSLsIZDUpVjKVNF0zQpUz3kdLT3hBTEbBce06jM3JuwptNSpSOdtDQP0JQ0qxj+Y6R0J9y0plVaJYRWrSOfVlW0V+UWtEbFhnNYNYMHWa0jPxYUJDFZlbRZbdQkJ46yTUgUxPpXDUQM1MNULwBuz3Avao9cj9YvoI+yj0yPTNaN/kKqV0U07CQ6BDRF+fS0tzTf5kNcNKpMNFVuvHQzTNT4fNTBxLe0ftXuE1QlE9NTHSOclnS0Z1M1Ey5MdzYSvrS81ybCQyx0DlINRFEqxXRRfZRR7TMx9N+WE1Yc5ElQJcRQlZRPfeTNTx0j7E417q7iok2q7dRNfTRMHUOAPKQgUUyNVHTvjoLvTKRxhEcA3lWWT5hrLl3uT9BL9k8wXwDyrwS/Pl8ovzq/jF9ev3C/AIpflL+mv7i/yr/cv5ZvkG8AAs8Uzx7PMM9az2zPTs+Qz8Ciz7TP7g8AE/Zl9pKjT0qdM1IcFNYUd37ix9w1AJwUQxCuc0wXRn0O01x3JnUQfhV2f4hzFuIRlH+2HbZ1iPaSw3AW4qHMf+4dTuLotViNsyH0dA9ZJRPjqgQkqiwkaiwkKiQk/lL8JOMsh2YTVx1D0CznID7tNu0Og2TvbnLLfOfGwiHJRCeW7UbTLITFtO82hVTuM+wkmvwkU0zkEYyEm89WNROOVi0kvNQM1twUzVWNg49ENEhVbO0UrNTTVBUznFT1k7VjZJQslNT2Uw2zvq1TfcN5U+0zQaQ0C2lTNfRsdJt8FGZSHUPVMCTU99Q0shTUfFGK3bNFvJQP5DQTcLbTUFoNFFCdMzJQZdPlBHRrdE+NdE9Fg6hObfRZTn00xMR5TYUzGISki51MNRRMVaZeRd6iSrZcpLdMfcM5TR0jrCBMt1ajJKRzAH7SARykk6AArk3OT6gP4k/MD96v8A8CHwAcvyYfOB9KH4y/bh+AH5IfAKQfth/IH4rP7B/WH4DP+h8ALC/uH1gvai98L44voC8qKVR+BY7zTqUzKxxEEPw0rbTk9DVRXQRRTdMgKlR0lLSUBYzUN4SXnjVWZtLVUmUToWx0a7SUFTVU1Ao0dBk8N0ZDVNRTalPd1HyVVEWD6IQ0UWik1CuQP5JjFPT9JJS1doyE7+TkY1hVc9RFWI2DL/R869Au8tzMNFufWA3zXFhtQxfsdAHnfOeOhc6Fzo9gj0JPLE8AVk94T4pPnE8mTSZFxtVuclFbzNTTcCZCyiSUhhSUa0VWVXMEFJTFVRUz24dVDfNMVSUzElVsfeRslJNUJUNaVFVzayRUhfPrLDS1U21DJX98lEckN+YCygQ39jO0XNf2YvDE9LhRZROBVBTVtPQFvJTP7JSZ9JRbY1AN8yxQDRRP9ZNtg9wkAE9Vk5hO/XRZTnWmLvJsTUWDCAxkoahEBz4FHgNkpG80BOIVTGXTZQxkyLQnbg2OrQBWFa6ttg/AD9oPxG8OH+hvAPpvXB8efzB/Qn9kH2YfeH8Ain+cf65/wH8KLzwv5n/YfwACjxSPHo8wj0KPdI+Gj/B/GJqB3sUu8oxOjTT0xOPwVOYlPpNR5URR/WM+NDSwI9C+0yzXznIlU03TAFB8907fYNvWYipkNIMc1MHxLJSL0A5jlN/OcoVVQP1G1tOkN8bf2NMmkvDc1EM4Wb2W9pPkN/5ijtzUFUjc1Aj0NNy85yZF/vIBuLRPNk9QT2pPVK9mr3iv0IqvHE9OU4zkiUSkTVe0DfQMpMiclHVWrdMzavxE9KTUtiT0eFXthLKElVVtVDxUhFTFpFRmZdMVVA0EdDSoU21z0XEUNyY1LvK8ZNSFUmpNo0+c9BdstN9R/fRSpPRy7IXE9PjM9MHMVG2M/MRWUE2jH1Al5LD89MuA5lUuAn5OVTROts1ztU3lI1RNZTRMYiWUTC3UNAdm0iVMDVQKNAVNZbRNDQaGBX4Ndm8AiG+ib4zPxm+wz9pv1M8GfwBQfwrfHN9uf0DfUt9k33bfAIjfmt+kj6bfYI+aj9Tfno8A4N/y3yTvTu9g73LvhO8m5bZGoh1OlfPATs2To2rMhFK0tNbchFNRDUSwpFSDUP5TnPQnU+UjNLFT/YZmNTYCwlItA45CVDRJVDc+laZTbLSfVJSlEfzkjGSXJuKpXPQpWvykqHyUJVbN9FbdRqJPMpekl+41JuIJ1DwxbVldUwdZRaPNWD0zaYvkl8bC+vyU1VeltAAMp/b9Hk9IryIPPA9OD6CvMBqvZA8uBcbCqlf9pNxELTy8pPlWXVO33K/mIm3klDSmVXUDalVF8xUxDFT3JLS9HL9mlSaSa9BTvVRTRfNhU3UDESoE9169JpJATDcek6RUi5xRRWRRHTScv76CfG1QFTNHUDXTEVB1BFlPzeTMtOhORfOB5LdmHjKeTaVUlOTZTF1TIXccxxbPKMPnUiA8xOMQAJ7FxiVeZU7NZn12z3Avgi8AvM+mL8jPyi/0z+4vAD8SPwA03zY/SD9aP2w/fj+QP6I/ADzvxj/YP+o/vD8OTyBPMk9A/D8+T2hPek+k5/6zTj2T1eXcVHPUhPS8tG9Rqv2z44S0WPyEzBT0LmlT3UbO4hNMtOdS7bSijFSAHP9mFSaSUOzkt1FSPRY+tQ6TVO3jp0xUbSd8lMVVzZNDVoUTW75WFWM4V/2zs9SktSjM9Jv0lPxYdQMaWVkVlLT00VgVY5jc9A1apPQZWFWUlPT7kB6TIVetVORf9l3XstAMZ8bzkBxv1uM0Z0ZCyURn7uLHQFRnvvJbYP6V/pXO4sN8Z6x2BTYCj1c9I0Ls9AFZV21WLgJ9Vr0jOoT0rfwEtL5VLTOB/AQ3qVXVtISUxCS0jSy0Va1U1SMeVL2T6ES0sVVTvSNq9Oz8PJTFFPe0zkUmkiBEdOhRrTOlmVG9RpYiNlHVtIS0yFVQzZOTnBRctLQmpBRbx08tA11PvfP3vIfU/hOkRMVMxGE8xP5M1s2Tg0yFVEx1A/pLtLWELMRiDMTVTL2TWAKk5L20NzYvSCNez3DPii8AlC9+j7gv2i+0jx4/2I/qjwD8jy49Fp8wP0KfVJ9mn3ifALo/lJ9GT6ifMu/Un66fCK+gGq8srz6vUK9ir031dE5aBcRO9XNrT/XkUG3zkdjM59ajlLVSFXRkFBpmRFQ1U/0U1KT1Uu1koiRUkER3lnPkpARkFCpSRPSBRPeegopMtAcMdKuIVG2DBnT0hexkBK1WPSOCVv3kV/0TlayU9wbCgFiFE+7c9Dq1WW3zOLT0EVnV5FgytYOO1PeOEghY1VZ2ZQB2Bfb9fg8wD/q/FM8mzzjPUJIPbA92Bf4StbwEiQTEK01X5RMMBAVWhZPTDTX05AS2bPR4VeUUTLWxVU0UDB/+EhVUhRPeFDxXHiJwPFQ4RB9WFQ7Ca09SvfMXRPThUXUDC6pRPSNyhB+WFSaztERNVLxEH1Dl9MQUaMQX1l7Sfk6FkxWs1LVNSn3UTQX0TLV0BIQ1BCdU5nW2UogUJAd0hIYkJAHeJIc2jVYvkItmj1Dveo8AdO+2j8CPCp+c767v4O86nwAE//bvKP86/0z/Xv9w/4L/AGyvjv9or8r/pP/W/+D/6p/ABA82DwgPGgmWReYSvE5WBVOgTz0jUrRE1JQUoVHER75T1EdGU1M9IzKSLHQcHNc+IsIEV6YTUgb1cxtS7UREd65j5KQrcKYeIrBT7cY2Y1TlE0xVVTVkVbVTSLTExGxUVT5kZLdUxErEVLm0VG0YjLQoWVUDCVld4wHWjFe+VT6zvLdWZQ7PCMsAthVu09wfzh/oH/oZth/AH5AiLzwnflUusoeMz66jVqT91KTERbTHZtK4zMR8QuRkQLzEQ7AuY/xklQR0bV4MdBhUHfPhU/Vz06tTrUQsdDxEVAVTKpXjzvyklvQEU+wMy0CqjnKsbHR2dHRAzEQIllTU0lCltFDNRGzUIc1QVQPZT42mrkIDT2pds5ys1DUc5LlNDYYkrnMEhJXU14bzS8U2ThMFTDVkTCVUTASjMJblJo0ELoUGwv0U/zbvWO9q71xPAIbvgE+ST8zvtk/ITyL/7E8A3k8QXyJf/E8uX1hfKg9UDwCm/3Bfsl+UX75f6F/KX/xfAB5vMG8CaSaFtnWOpb4DnKRVuKSkM0zcIuSklMSnqN5jBDS7BQL0JNPcBKBNUgVjaVKtxDR0BQy3oqaig/QEI9BesmwktOoVU5XUVJ3UVG0kvCVUt1QWQ4wkdkwk72S0ZZwUoIsQhrWGtZa1phNYBcOdbVhds1xYLbMXWPXDAeXEtwbF3rVmzT4v0H8CzwBULwaP8H9Kz7x/3rVuJY4SoUt8L44vULOuE1V1Q3oQtC/GL9gjtgNURXTsL/4vDBA7FhJgUnUULD8+PT7SkQdUN44TjNRlbD8mgm8ohD+WNc5C0dREcaw3hqNUvD/Osvq8lDrk1KjM1AEs7D/+Pf41Fk/A6zZPUE8AQq9Ur55PsE+Kr5yvrq/ArwDaT+Sv9q8Ivxq/LL+OXxBvAAJvVL9mv0i/er+8v86/4L9Aqr/svxbPKM9Sad7SYmRkKytP5TMwjAS0fGcmlYLmMiCUZ/aFpm+4Y/bC1UVS3aOhzGeWM5xkCsxkVRlE1IFE1PGcZGoU1IvoU60zZxR3/sMkdOYtVeUzgFaNE/s8dx6Cre1kJGNYjQRYJYMvQnR0PGx/fn+Qe+6yyUyPAL5/2H/C39Tf3n8QjwrvHO+QPo2udb6DZIRbbIeGYsokfIfWYkOMh55zVR12bqKzTlWNhJyEylSdA5OtVKUTXFQNEyQkFOsWrMS1U/XTf5THtmWm42iUZ9YjFDQm/OTuUaUkVoxkclHthFH1hFH1023PdDSZUN2jYVDFA60sXDTuTw10T90DAFlPlWSMlDFODTRNpRMrbE1NNE3dY6Wsl54T1UzdJExtlEwFQ+JMBE10bAS9NKcuz5i7Fq8wTwAyrywPZq9QD2IPfK+GD5gPAKoP3K/er9APOr8EHxYfKB8AAs/s/1Yf4P+CH2Qflh+oH4D6v8Qf7h8ALxIvJCdOkgtQXGdOc1zHJgK2bMRThGQTylHVNLTEsZxv3mKzYJrmMgD8xMdSpZR8JFqgFJfeZVbD7G9e4owMdAgVVPXDiOwkCIznJn84c1o+kpf01A9YzSRY5TPJ8Fx/1mITZNduAo5YloVjSljlJFhl1FyExwA870aNrt+wP/Lf1D/mP/g/UDLpLu9Ig39is4zUiaQ0mU1sj95idVZ19Hzk9FYENLZV9cN4lOQ+nO9mvuKEVEVEvIQVVG0jrd70xKhTDZNwBHQ6tLRnVtK83GSFUs0zT1lSjXTcxOFRzZRRveOpdCT39sL4XJTBTPSM1mTEVFDNMx9E9NFPmGVmZvVuIn5O1cSElLUlTTVUTfVk1JSMnP8OclMoTI3kpFQHlPSFdAQAg/C2BQalzl32/yCvIgkeDwA4D0oJRg94D7oPdG+Gb5hvAMIPvG/Ob+Bv8m8EfxZ/2B8Auh9Mf15/QH9qf3x/ln+wf8CKf9x/7n8Aj6p5HkIdTrZd47xODZOgT0XDUapkxNRclFEEVMgEVFha3CTM9EQnU73jNNTkTR/8xPdSnSbWQpLEJCVLxCQbvCfug1Jt1OxEtQ/s5IqUxAdUjeOn2tyEJwQ0plWt4yNWls0zn1Zd4xxM51bSDNlYTZR01PxYtWMhWVYdQw1ZrePjPDSqdDRtbGQ0KlgVY/ZXtUStVyVz1VeNlFdVU9CgfJd2lXafgJseQs1U5MsAvJ+O1Y7VfjV+NYbj9J/+lVJuwsNE584yjzzUU5SUrRHMNM9WPSRWZTRW2s3EVk1jvlW1Y4FV1iVzRVUVlFV149NUVkVjmlR142O05CzsJGz7wMZCsFO9c3lTRcOLQVM1JFN9pLyHHmJmUKQkg8AG0xz0siT0fAxU00RRNZQcVNgkVKFQNLXkVCQmJFThT31ETFRtC1z0qE4dQz1OtUS2RMRhTW0j/kxt1EzMbSR0tP5LfbbWQkJMNCVErPRYrGSxTb30LHcAzl3u/6hjJm8Aa+a/MG9SbwA0z15vWM9qz9S/tm/oDyp/AMTP1s/oz/rPxH8e38B/Ot8ARN9O33jfit+c31bfcN/C39jk387dXrIBTpWDYk7YXfZOJW5CtFDN4zVRZkWjrFHdpv6yllJ144MDU530jC9GU7yH3uJnSlTkM7QkCLQnXrKB7ETN77QkaFMVZFzkZVRahYPnzORnVdVEVk0jq4BWTVP7bER0pDTt2VddtCyU0VgdQy1Zhp2jOFk1pFQ3voNElFotWAXTFViV8+XUl4Y/AJg/qj+M/37/oP+y/9T/Dk9oIEtm9faCk8SUS1dVpGRUR55DVm2kbEQEVn00rVXt44tVVVNABDVVrLWUzOSXVD3DXszkJ2lUreTkJLjEpHNThURqXOQFpATOtCSYUlVTyWC0J9ZC8jzn/rJ2UWpdBFGFgwfspNJQHZS1UMXkUD3DLlDV09mtT83zb09V5E9NQ5xqbFQ1bFTVjMRxTRWUUmTUlYxXBtNLZTP6dBRVOpxUqIRULPy0pozHBg7qAk4N5t5f4L8Cb9QfABbPQM8iL0zPNi9wz2ovfC8Ajs8I37IvxC/WL+gv+i8MPwDW39DfGj9UP04/aD9aP4Q/AK4/wD/SP5w/Du3mg1RUK+Bs7qMkVDFRTaOqUWWzix5SjUOUlITbQNZCMqlT9YSkBP7EBNCchJvQ1KcWQ6yHzvLfLEx+UTSdhBxUGOyk4lAtRAwUNXUUFD4MFPVPpVRcVGseTy3kTkWjTE4NJki2VQaTXLShdLeus0ul5LaMtCJLDZPFSg0jam1KLSMOSk2jmkkNk6tFSa3kSHUESI20SNqt5Edls55H5RNGR1pN9EadI5FGjVRGDTS1RT3kRZ0zWUVF9EVqVYREHeREXbMhRO3za91DJaRDJeNQQ4WD2xdDnSNRQ5WDwkOIvaTcV5ajRCW03FcGk0QKRfREJeMQTGcWZV5vcG8Agm+Ub2YDrG++b9Bv4m/0bwgGfxh7xgIALH82dRZ/KHsCZrNDbXY2f0h7fn+of7p/AGR/xn/wf9p/BI8</prop>
			</obj>
			<obj name="Protocol" class="HTCProtocol" version="1">
				<prop name="Created">2013-03-01T14:21:18.663</prop>
				<prop name="LastModified">2013-03-01T15:16:10.838</prop>
				<obj name="Programs" class="HTCRunProgramList" version="5">
					<list name="emlist" count="3">
						<obj name="item" class="HTCRunProgram" version="1">
							<prop name="name">pre-incubation</prop>
							<prop name="Cycles">1</prop>
							<prop name="AnalysisMode">None</prop>
							<obj name="Segments" class="TEMRunSegmentList" version="1">
								<list name="emlist" count="1">
									<obj name="item" class="HTCRunSegment" version="2">
										<prop name="Hold">600</prop>
										<prop name="Slope">4.4</prop>
										<prop name="StepDelay">0</prop>
										<prop name="StepSize">0</prop>
										<prop name="Target">95</prop>
										<prop name="Target2">0</prop>
										<prop name="AcquisitionMode">0</prop>
										<prop name="AcqPerDegree">5</prop>
									</obj>
								</list>
							</obj>
						</obj>
						<obj name="item" class="HTCRunProgram" version="1">
							<prop name="name">amplification</prop>
							<prop name="Cycles">55</prop>
							<prop name="AnalysisMode">Quantification</prop>
							<obj name="Segments" class="TEMRunSegmentList" version="1">
								<list name="emlist" count="3">
									<obj name="item" class="HTCRunSegment" version="2">
										<prop name="Hold">10</prop>
										<prop name="Slope">4.4</prop>
										<prop name="StepDelay">0</prop>
										<prop name="StepSize">0</prop>
										<prop name="Target">95</prop>
										<prop name="Target2">0</prop>
										<prop name="AcquisitionMode">0</prop>
										<prop name="AcqPerDegree">5</prop>
									</obj>
									<obj name="item" class="HTCRunSegment" version="2">
										<prop name="Hold">30</prop>
										<prop name="Slope">2.2</prop>
										<prop name="StepDelay">0</prop>
										<prop name="StepSize">0</prop>
										<prop name="Target">60</prop>
										<prop name="Target2">0</prop>
										<prop name="AcquisitionMode">1</prop>
										<prop name="AcqPerDegree">5</prop>
									</obj>
									<obj name="item" class="HTCRunSegment" version="2">
										<prop name="Hold">1</prop>
										<prop name="Slope">4.4</prop>
										<prop name="StepDelay">0</prop>
										<prop name="StepSize">0</prop>
										<prop name="Target">72</prop>
										<prop name="Target2">0</prop>
										<prop name="AcquisitionMode">0</prop>
										<prop name="AcqPerDegree">5</prop>
									</obj>
								</list>
							</obj>
						</obj>
						<obj name="item" class="HTCRunProgram" version="1">
							<prop name="name">cooling</prop>
							<prop name="Cycles">1</prop>
							<prop name="AnalysisMode">None</prop>
							<obj name="Segments" class="TEMRunSegmentList" version="1">
								<list name="emlist" count="1">
									<obj name="item" class="HTCRunSegment" version="2">
										<prop name="Hold">30</prop>
										<prop name="Slope">2.2</prop>
										<prop name="StepDelay">0</prop>
										<prop name="StepSize">0</prop>
										<prop name="Target">40</prop>
										<prop name="Target2">0</prop>
										<prop name="AcquisitionMode">0</prop>
										<prop name="AcqPerDegree">5</prop>
									</obj>
								</list>
							</obj>
						</obj>
					</list>
					<list name="AnalysisModes" count="4">
						<item>None</item>
						<item>Quantification</item>
						<item>Melting Curves</item>
						<item>Color Compensation</item>
					</list>
					<prop name="ChannelCount">1</prop>
					<prop name="InstrumentSubclass">HTC_VER_10</prop>
					<obj name="Container" class="HTCBlockType" version="1">
						<prop name="Id">bt96TC5</prop>
						<prop name="RowCount">8</prop>
						<prop name="ColCount">12</prop>
						<prop name="OvershootDnDelay">10</prop>
						<prop name="OvershootUpDelay">10</prop>
						<prop name="RampRateMaxDn">2.2</prop>
						<prop name="RampRateMaxUp">4.4</prop>
						<prop name="ReactionVolMin">10</prop>
						<prop name="ReactionVolMax">100</prop>
						<prop name="ReactionVolDefault">20</prop>
						<prop name="HorVertCrosstalkCoefficient">0.0003</prop>
						<prop name="DiagCrosstalkCoefficent">0.0001</prop>
					</obj>
					<prop name="MaxPositionsToSeek">96</prop>
					<obj name="DetectionFormats" class="DetectionFormats" version="2">
						<list name="emlist" count="1">
							<obj name="item" class="HTCDetectionFormat" version="1">
								<list name="emlist" count="1">
									<obj name="item" class="HTCChannel" version="2">
										<prop name="name">FAM</prop>
										<prop name="Active">1</prop>
										<prop name="EmissionWL">510</prop>
										<prop name="ExcitationWL">465</prop>
										<prop name="IntgrTime">250</prop>
										<prop name="MaxIntgrTime">2000</prop>
										<prop name="MeltFactor">1</prop>
										<prop name="QuantFactor">10</prop>
									</obj>
								</list>
								<prop name="name">Mono Color Hydrolysis Probe / UPL Probe</prop>
								<prop name="Active">1</prop>
								<prop name="DefChannelNdx">0</prop>
								<prop name="DenominatorNdx">-1</prop>
								<prop name="ReadOnly">0</prop>
								<list name="EmissionWLAvail" count="6">
									<item>488</item>
									<item>510</item>
									<item>580</item>
									<item>610</item>
									<item>640</item>
									<item>660</item>
								</list>
								<list name="ExcitationWLAvail" count="5">
									<item>440</item>
									<item>465</item>
									<item>498</item>
									<item>533</item>
									<item>618</item>
								</list>
								<prop name="MeasuringMode">hmmDynamic</prop>
							</obj>
						</list>
						<prop name="DefFormatName">Mono Color Hydrolysis Probe / UPL Probe</prop>
					</obj>
					<list name="AcquisitionModes" count="4">
						<item>None</item>
						<item>Single</item>
						<item>Continuous</item>
						<item>Step</item>
					</list>
					<prop name="SeekTemp">30</prop>
					<prop name="SampleVolume">10</prop>
					<prop name="PlateID">03306112</prop>
				</obj>
			</obj>
			<prop name="CompletedProgramNo">4</prop>
			<prop name="StopPoint">3</prop>
			<prop name="CarouselConstMoved">0</prop>
		</obj>
		<obj name="AnlsAndSampleInfo" class="AnlsAndSampleInfo" version="1">
			<obj name="AnlsPropTypes" class="PropertyTypeList" version="1">
				<list name="emlist" count="3">
					<obj name="item" class="SamplePropType" version="1">
						<prop name="name">Units</prop>
						<prop name="PropClass">QuantUnitsProp</prop>
						<prop name="IsChannelProperty">0</prop>
						<prop name="SelectorOrder">0</prop>
						<prop name="ShowInSelector">0</prop>
						<prop name="ShowInTable">0</prop>
						<prop name="TableOrder">0</prop>
					</obj>
					<obj name="item" class="SamplePropType" version="1">
						<prop name="name">ExtRef</prop>
						<prop name="PropClass">RQExtRefProp</prop>
						<prop name="IsChannelProperty">0</prop>
						<prop name="SelectorOrder">0</prop>
						<prop name="ShowInSelector">0</prop>
						<prop name="ShowInTable">0</prop>
						<prop name="TableOrder">0</prop>
					</obj>
					<obj name="item" class="SamplePropType" version="1">
						<prop name="name">Endpt External Experiment</prop>
						<prop name="PropClass">EndptGenoExtExp</prop>
						<prop name="IsChannelProperty">0</prop>
						<prop name="SelectorOrder">0</prop>
						<prop name="ShowInSelector">0</prop>
						<prop name="ShowInTable">0</prop>
						<prop name="TableOrder">0</prop>
					</obj>
				</list>
			</obj>
			<obj name="SamplePropTypes" class="PropertyTypeList" version="1">
				<list name="emlist" count="26">
					<obj name="item" class="SamplePosPropType" version="1">
						<prop name="name">Position</prop>
						<prop name="PropClass">GenSampleEditPosition</prop>
						<prop name="AnalysisClass">General</prop>
						<prop name="IsChannelProperty">0</prop>
						<prop name="SelectorOrder">0</prop>
						<prop name="ShowInSelector">0</prop>
						<prop name="ShowInTable">1</prop>
						<prop name="TableOrder">0</prop>
					</obj>
					<obj name="item" class="SamplePropType" version="1">
						<prop name="name">Color</prop>
						<prop name="PropClass">SamplePrefColor</prop>
						<prop name="AnalysisClass">General</prop>
						<prop name="IsChannelProperty">0</prop>
						<prop name="SelectorOrder">1</prop>
						<prop name="ShowInSelector">0</prop>
						<prop name="ShowInTable">1</prop>
						<prop name="TableOrder">1</prop>
					</obj>
					<obj name="item" class="SamplePropType" version="1">
						<prop name="name">Replicate of</prop>
						<prop name="PropClass">GenSampleEditReplicate</prop>
						<prop name="AnalysisClass">General</prop>
						<prop name="IsChannelProperty">0</prop>
						<prop name="SelectorOrder">2</prop>
						<prop name="ShowInSelector">0</prop>
						<prop name="ShowInTable">1</prop>
						<prop name="TableOrder">2</prop>
					</obj>
					<obj name="item" class="SamplePropType" version="1">
						<prop name="name">Sample Name</prop>
						<prop name="PropClass">GenSampleEditName</prop>
						<prop name="AnalysisClass">General</prop>
						<prop name="IsChannelProperty">0</prop>
						<prop name="SelectorOrder">3</prop>
						<prop name="ShowInSelector">1</prop>
						<prop name="ShowInTable">1</prop>
						<prop name="TableOrder">3</prop>
					</obj>
					<obj name="item" class="SamplePropType" version="1">
						<prop name="name">Subsets</prop>
						<prop name="PropClass">GenSampleEditSubset</prop>
						<prop name="AnalysisClass">General</prop>
						<prop name="IsChannelProperty">0</prop>
						<prop name="SelectorOrder">4</prop>
						<prop name="ShowInSelector">0</prop>
						<prop name="ShowInTable">0</prop>
						<prop name="TableOrder">4</prop>
					</obj>
					<obj name="item" class="SamplePropType" version="1">
						<prop name="name">Notes</prop>
						<prop name="PropClass">GenSampleEditNotes</prop>
						<prop name="AnalysisClass">General</prop>
						<prop name="IsChannelProperty">0</prop>
						<prop name="SelectorOrder">5</prop>
						<prop name="ShowInSelector">0</prop>
						<prop name="ShowInTable">0</prop>
						<prop name="TableOrder">5</prop>
					</obj>
					<obj name="item" class="SamplePropType" version="1">
						<prop name="name">Sample ID</prop>
						<prop name="PropClass">HTCSampleID</prop>
						<prop name="AnalysisClass">General</prop>
						<prop name="IsChannelProperty">0</prop>
						<prop name="SelectorOrder">6</prop>
						<prop name="ShowInSelector">0</prop>
						<prop name="ShowInTable">0</prop>
						<prop name="TableOrder">6</prop>
					</obj>
					<obj name="item" class="SamplePropType" version="1">
						<prop name="name">Sample Prep Notes</prop>
						<prop name="PropClass">HTCSamplePrepNotes</prop>
						<prop name="AnalysisClass">General</prop>
						<prop name="IsChannelProperty">0</prop>
						<prop name="SelectorOrder">7</prop>
						<prop name="ShowInSelector">0</prop>
						<prop name="ShowInTable">0</prop>
						<prop name="TableOrder">7</prop>
					</obj>
					<obj name="item" class="SamplePrefWidthType" version="1">
						<prop name="name">Width</prop>
						<prop name="PropClass">SamplePrefWidth</prop>
						<prop name="AnalysisClass">Sample preferences</prop>
						<prop name="IsChannelProperty">0</prop>
						<prop name="SelectorOrder">8</prop>
						<prop name="ShowInSelector">0</prop>
						<prop name="ShowInTable">0</prop>
						<prop name="TableOrder">8</prop>
					</obj>
					<obj name="item" class="SamplePrefLineStyleType" version="1">
						<prop name="name">Line Style</prop>
						<prop name="PropClass">SamplePrefLineStyle</prop>
						<prop name="AnalysisClass">Sample preferences</prop>
						<prop name="IsChannelProperty">0</prop>
						<prop name="SelectorOrder">9</prop>
						<prop name="ShowInSelector">0</prop>
						<prop name="ShowInTable">0</prop>
						<prop name="TableOrder">9</prop>
					</obj>
					<obj name="item" class="SamplePrefPointStyleType" version="1">
						<prop name="name">Point Style</prop>
						<prop name="PropClass">SamplePrefPointStyle</prop>
						<prop name="AnalysisClass">Sample preferences</prop>
						<prop name="IsChannelProperty">0</prop>
						<prop name="SelectorOrder">10</prop>
						<prop name="ShowInSelector">0</prop>
						<prop name="ShowInTable">0</prop>
						<prop name="TableOrder">10</prop>
					</obj>
					<obj name="item" class="SamplePropType" version="1">
						<prop name="name">Dominant Channel</prop>
						<prop name="PropClass">DominantChannelProp</prop>
						<prop name="AnalysisClass">Color Compensation Analysis</prop>
						<prop name="IsChannelProperty">0</prop>
						<prop name="SelectorOrder">11</prop>
						<prop name="ShowInSelector">0</prop>
						<prop name="ShowInTable">0</prop>
						<prop name="TableOrder">11</prop>
					</obj>
					<obj name="item" class="EndPtSampleTypePropertyType" version="1">
						<prop name="name">EndPt Sample Type</prop>
						<prop name="PropClass">GroupingSample</prop>
						<prop name="AnalysisClass">EndPtGenotyping</prop>
						<prop name="IsChannelProperty">0</prop>
						<prop name="SelectorOrder">12</prop>
						<prop name="ShowInSelector">0</prop>
						<prop name="ShowInTable">0</prop>
						<prop name="TableOrder">12</prop>
					</obj>
					<obj name="item" class="SamplePropType" version="1">
						<prop name="name">EndPt Genotype</prop>
						<prop name="PropClass">Genotype</prop>
						<prop name="AnalysisClass">EndPtGenotyping</prop>
						<prop name="IsChannelProperty">0</prop>
						<prop name="SelectorOrder">13</prop>
						<prop name="ShowInSelector">0</prop>
						<prop name="ShowInTable">0</prop>
						<prop name="TableOrder">13</prop>
					</obj>
					<obj name="item" class="SamplePropType" version="1">
						<prop name="name">Target Name</prop>
						<prop name="PropClass">TargetName</prop>
						<prop name="AnalysisClass">General</prop>
						<prop name="IsChannelProperty">1</prop>
						<prop name="SelectorOrder">22</prop>
						<prop name="ShowInSelector">1</prop>
						<prop name="ShowInTable">1</prop>
						<prop name="TableOrder">22</prop>
					</obj>
					<obj name="item" class="QuantSampleTypePropertyType" version="1">
						<prop name="name">Quantification Sample Type</prop>
						<prop name="PropClass">QuantSampleTypeProperty</prop>
						<prop name="AnalysisClass">Quantification Analysis</prop>
						<prop name="IsChannelProperty">1</prop>
						<prop name="SelectorOrder">15</prop>
						<prop name="ShowInSelector">0</prop>
						<prop name="ShowInTable">0</prop>
						<prop name="TableOrder">15</prop>
					</obj>
					<obj name="item" class="SamplePropType" version="1">
						<prop name="name">Concentration</prop>
						<prop name="PropClass">QuantConcProperty</prop>
						<prop name="AnalysisClass">Quantification Analysis</prop>
						<prop name="IsChannelProperty">1</prop>
						<prop name="SelectorOrder">16</prop>
						<prop name="ShowInSelector">1</prop>
						<prop name="ShowInTable">1</prop>
						<prop name="TableOrder">16</prop>
					</obj>
					<obj name="item" class="QuantCpType" version="1">
						<prop name="name">Cp Low</prop>
						<prop name="PropClass">QuantCpLowProp</prop>
						<prop name="AnalysisClass">Quantification Analysis</prop>
						<prop name="IsChannelProperty">1</prop>
						<prop name="SelectorOrder">17</prop>
						<prop name="ShowInSelector">0</prop>
						<prop name="ShowInTable">0</prop>
						<prop name="TableOrder">17</prop>
					</obj>
					<obj name="item" class="QuantCpType" version="1">
						<prop name="name">Cp High</prop>
						<prop name="PropClass">QuantCpHighProp</prop>
						<prop name="AnalysisClass">Quantification Analysis</prop>
						<prop name="IsChannelProperty">1</prop>
						<prop name="SelectorOrder">18</prop>
						<prop name="ShowInSelector">0</prop>
						<prop name="ShowInTable">0</prop>
						<prop name="TableOrder">18</prop>
					</obj>
					<obj name="item" class="GroupSampleTypePropertyType" version="1">
						<prop name="name">Melt Geno Sample Type</prop>
						<prop name="PropClass">GroupChannelTypeProp</prop>
						<prop name="AnalysisClass">Melt Geno</prop>
						<prop name="IsChannelProperty">1</prop>
						<prop name="SelectorOrder">19</prop>
						<prop name="ShowInSelector">0</prop>
						<prop name="ShowInTable">0</prop>
						<prop name="TableOrder">19</prop>
					</obj>
					<obj name="item" class="SamplePropType" version="1">
						<prop name="name">Melt Geno Genotype</prop>
						<prop name="PropClass">ChannelGenotype</prop>
						<prop name="AnalysisClass">Melt Geno</prop>
						<prop name="IsChannelProperty">1</prop>
						<prop name="SelectorOrder">20</prop>
						<prop name="ShowInSelector">0</prop>
						<prop name="ShowInTable">0</prop>
						<prop name="TableOrder">20</prop>
					</obj>
					<obj name="item" class="RQTargetPropertyType" version="1">
						<prop name="name">Target Type</prop>
						<prop name="PropClass">RQTargetProperty</prop>
						<prop name="AnalysisClass">Relative Quantification</prop>
						<prop name="IsChannelProperty">1</prop>
						<prop name="SelectorOrder">21</prop>
						<prop name="ShowInSelector">0</prop>
						<prop name="ShowInTable">0</prop>
						<prop name="TableOrder">21</prop>
					</obj>
					<obj name="item" class="RQSampleTargetPropertyType" version="1">
						<prop name="name">Combined Sample and Target Type</prop>
						<prop name="PropClass">RQSampleTargetProperty</prop>
						<prop name="AnalysisClass">Relative Quantification</prop>
						<prop name="IsChannelProperty">1</prop>
						<prop name="SelectorOrder">15</prop>
						<prop name="ShowInSelector">1</prop>
						<prop name="ShowInTable">1</prop>
						<prop name="TableOrder">15</prop>
					</obj>
					<obj name="item" class="SamplePropType" version="1">
						<prop name="name">Efficiency</prop>
						<prop name="PropClass">RQEffProp</prop>
						<prop name="AnalysisClass">Relative Quantification</prop>
						<prop name="IsChannelProperty">1</prop>
						<prop name="SelectorOrder">23</prop>
						<prop name="ShowInSelector">0</prop>
						<prop name="ShowInTable">1</prop>
						<prop name="TableOrder">23</prop>
					</obj>
					<obj name="item" class="GroupSampleTypePropertyTypeNoPos" version="1">
						<prop name="name">Scanning Sample Type</prop>
						<prop name="PropClass">GroupChannelTypeProp</prop>
						<prop name="AnalysisClass">Scanning</prop>
						<prop name="IsChannelProperty">1</prop>
						<prop name="SelectorOrder">24</prop>
						<prop name="ShowInSelector">0</prop>
						<prop name="ShowInTable">0</prop>
						<prop name="TableOrder">24</prop>
					</obj>
					<obj name="item" class="SamplePropType" version="1">
						<prop name="name">Scanning Genotype</prop>
						<prop name="PropClass">ChannelGenotype</prop>
						<prop name="AnalysisClass">Scanning</prop>
						<prop name="IsChannelProperty">1</prop>
						<prop name="SelectorOrder">25</prop>
						<prop name="ShowInSelector">0</prop>
						<prop name="ShowInTable">0</prop>
						<prop name="TableOrder">25</prop>
					</obj>
				</list>
			</obj>
			<obj name="SelectedChannels" class="TEMIntegerSet" version="1">
				<list name="Items" count="1">
					<prop name="Item">0</prop>
				</list>
			</obj>
			<obj name="AnalysisProperties" class="ExpPropList" version="1">
				<list name="emlist" count="3">
					<obj name="PropertyObject" class="EndptGenoExtExp" version="3">
						<prop name="PropertyTypeName">Endpt External Experiment</prop>
					</obj>
					<obj name="PropertyObject" class="RQExtRefProp" version="3">
						<prop name="PropertyTypeName">ExtRef</prop>
						<prop name="RefExpProg">-1</prop>
					</obj>
					<obj name="PropertyObject" class="QuantUnitsProp" version="3">
						<prop name="PropertyTypeName">Units</prop>
					</obj>
				</list>
			</obj>
			<obj name="SampleInfoList" class="SamplePropInfoList" version="1">
				<list name="emlist" count="96">
					<obj name="item" class="SamplePropInfo" version="1">
						<obj name="ChannelProperties" class="ChanPropList" version="2">
							<obj name="ChannelProperties" class="EMList" version="1">
								<list name="emlist" count="1">
									<obj name="item" class="PropertyList" version="1">
										<list name="emlist" count="12">
											<obj name="PropertyObject" class="RQSampleTargetProperty" version="4">
												<prop name="PropertyTypeName">Combined Sample and Target Type</prop>
												<prop name="Position">0</prop>
												<prop name="IsDefault">0</prop>
												<obj name="ChannelProp" class="ChannelProperty" version="1">
													<prop name="ChannelIdx">0</prop>
												</obj>
											</obj>
											<obj name="PropertyObject" class="QuantConcProperty" version="4">
												<prop name="PropertyTypeName">Concentration</prop>
												<prop name="Position">0</prop>
												<prop name="IsDefault">1</prop>
												<prop name="Concentration">0</prop>
												<obj name="ChannelProp" class="ChannelProperty" version="1">
													<prop name="ChannelIdx">0</prop>
												</obj>
												<prop name="ReadOnly">1</prop>
											</obj>
											<obj name="PropertyObject" class="QuantCpHighProp" version="4">
												<prop name="PropertyTypeName">Cp High</prop>
												<prop name="Position">0</prop>
												<prop name="IsDefault">1</prop>
												<prop name="CpRangeHigh">0</prop>
												<obj name="ChannelProp" class="ChannelProperty" version="1">
													<prop name="ChannelIdx">0</prop>
												</obj>
												<prop name="ReadOnly">1</prop>
											</obj>
											<obj name="PropertyObject" class="QuantCpLowProp" version="4">
												<prop name="PropertyTypeName">Cp Low</prop>
												<prop name="Position">0</prop>
												<prop name="IsDefault">1</prop>
												<prop name="CpRangeLow">0</prop>
												<obj name="ChannelProp" class="ChannelProperty" version="1">
													<prop name="ChannelIdx">0</prop>
												</obj>
												<prop name="ReadOnly">1</prop>
											</obj>
											<obj name="PropertyObject" class="RQEffProp" version="4">
												<prop name="PropertyTypeName">Efficiency</prop>
												<prop name="Position">0</prop>
												<prop name="IsDefault">1</prop>
												<prop name="Efficiency">2</prop>
												<obj name="ChannelProp" class="ChannelProperty" version="1">
													<prop name="ChannelIdx">0</prop>
												</obj>
											</obj>
											<obj name="PropertyObject" class="ChannelGenotype" version="4">
												<prop name="PropertyTypeName">Melt Geno Genotype</prop>
												<prop name="Position">0</prop>
												<prop name="IsDefault">1</prop>
												<prop name="ReadOnly">1</prop>
												<obj name="ChannelProp" class="ChannelProperty" version="1">
													<prop name="ChannelIdx">0</prop>
												</obj>
											</obj>
											<obj name="PropertyObject" class="GroupChannelTypeProp" version="4">
												<prop name="PropertyTypeName">Melt Geno Sample Type</prop>
												<prop name="Position">0</prop>
												<prop name="IsDefault">0</prop>
												<prop name="GroupSampleType">mstUnknown</prop>
												<obj name="ChannelProp" class="ChannelProperty" version="1">
													<prop name="ChannelIdx">0</prop>
												</obj>
											</obj>
											<obj name="PropertyObject" class="QuantSampleTypeProperty" version="4">
												<prop name="PropertyTypeName">Quantification Sample Type</prop>
												<prop name="Position">0</prop>
												<prop name="IsDefault">0</prop>
												<prop name="SampleType">qsUnknown</prop>
												<obj name="ChannelProp" class="ChannelProperty" version="1">
													<prop name="ChannelIdx">0</prop>
												</obj>
											</obj>
											<obj name="PropertyObject" class="ChannelGenotype" version="4">
												<prop name="PropertyTypeName">Scanning Genotype</prop>
												<prop name="Position">0</prop>
												<prop name="IsDefault">1</prop>
												<prop name="ReadOnly">1</prop>
												<obj name="ChannelProp" class="ChannelProperty" version="1">
													<prop name="ChannelIdx">0</prop>
												</obj>
											</obj>
											<obj name="PropertyObject" class="GroupChannelTypeProp" version="4">
												<prop name="PropertyTypeName">Scanning Sample Type</prop>
												<prop name="Position">0</prop>
												<prop name="IsDefault">0</prop>
												<prop name="GroupSampleType">mstUnknown</prop>
												<obj name="ChannelProp" class="ChannelProperty" version="1">
													<prop name="ChannelIdx">0</prop>
												</obj>
											</obj>
											<obj name="PropertyObject" class="TargetName" version="4">
												<prop name="PropertyTypeName">Target Name</prop>
												<prop name="Position">0</prop>
												<prop name="IsDefault">0</prop>
												<prop name="name">U44</prop>
												<obj name="ChannelProp" class="ChannelProperty" version="1">
													<prop name="ChannelIdx">0</prop>
												</obj>
											</obj>
											<obj name="PropertyObject" class="RQTargetProperty" version="4">
												<prop name="PropertyTypeName">Target Type</prop>
												<prop name="Position">0</prop>
												<prop name="IsDefault">0</prop>
												<prop name="TargetType">dtReference</prop>
												<obj name="ChannelProp" class="ChannelProperty" version="1">
													<prop name="ChannelIdx">0</prop>
												</obj>
											</obj>
										</list>
									</obj>
								</list>
							</obj>
						</obj>
						<prop name="ChannelPropertyCount">1</prop>
						<prop name="ContainerPosition">0</prop>
						<prop name="HasSampleProperties">1</prop>
						<obj name="SampleProperties" class="PropertyList" version="1">
							<list name="emlist" count="14">
								<obj name="PropertyObject" class="SamplePrefColor" version="4">
									<prop name="PropertyTypeName">Color</prop>
									<prop name="Position">0</prop>
									<prop name="IsDefault">0</prop>
									<prop name="Color">$00FF8000</prop>
								</obj>
								<obj name="PropertyObject" class="DominantChannelProp" version="4">
									<prop name="PropertyTypeName">Dominant Channel</prop>
									<prop name="Position">0</prop>
									<prop name="IsDefault">0</prop>
									<prop name="DominantChannel">0</prop>
								</obj>
								<obj name="PropertyObject" class="Genotype" version="4">
									<prop name="PropertyTypeName">EndPt Genotype</prop>
									<prop name="Position">0</prop>
									<prop name="IsDefault">1</prop>
									<prop name="ReadOnly">1</prop>
								</obj>
								<obj name="PropertyObject" class="GroupingSample" version="4">
									<prop name="PropertyTypeName">EndPt Sample Type</prop>
									<prop name="Position">0</prop>
									<prop name="IsDefault">0</prop>
									<prop name="GroupSampleType">mstUnknown</prop>
								</obj>
								<obj name="PropertyObject" class="SamplePrefLineStyle" version="4">
									<prop name="PropertyTypeName">Line Style</prop>
									<prop name="Position">0</prop>
									<prop name="IsDefault">0</prop>
									<prop name="LineStyle">psSolid</prop>
								</obj>
								<obj name="PropertyObject" class="GenSampleEditNotes" version="4">
									<prop name="PropertyTypeName">Notes</prop>
									<prop name="Position">0</prop>
									<prop name="IsDefault">1</prop>
								</obj>
								<obj name="PropertyObject" class="SamplePrefPointStyle" version="4">
									<prop name="PropertyTypeName">Point Style</prop>
									<prop name="Position">0</prop>
									<prop name="IsDefault">0</prop>
									<prop name="PointStyle">psNothing</prop>
								</obj>
								<obj name="PropertyObject" class="GenSampleEditPosition" version="4">
									<prop name="PropertyTypeName">Position</prop>
									<prop name="Position">0</prop>
									<prop name="IsDefault">1</prop>
								</obj>
								<obj name="PropertyObject" class="GenSampleEditReplicate" version="4">
									<prop name="PropertyTypeName">Replicate of</prop>
									<prop name="Position">0</prop>
									<prop name="IsDefault">0</prop>
									<prop name="ReplicateOf">0</prop>
								</obj>
								<obj name="PropertyObject" class="HTCSampleID" version="4">
									<prop name="PropertyTypeName">Sample ID</prop>
									<prop name="Position">0</prop>
									<prop name="IsDefault">1</prop>
								</obj>
								<obj name="PropertyObject" class="GenSampleEditName" version="4">
									<prop name="PropertyTypeName">Sample Name</prop>
									<prop name="Position">0</prop>
									<prop name="IsDefault">0</prop>
									<prop name="name">neg-2-2</prop>
								</obj>
								<obj name="PropertyObject" class="HTCSamplePrepNotes" version="4">
									<prop name="PropertyTypeName">Sample Prep Notes</prop>
									<prop name="Position">0</prop>
									<prop name="IsDefault">1</prop>
								</obj>
								<obj name="PropertyObject" class="GenSampleEditSubset" version="4">
									<prop name="PropertyTypeName">Subsets</prop>
									<prop name="Position">0</prop>
									<prop name="IsDefault">1</prop>
								</obj>
								<obj name="PropertyObject" class="SamplePrefWidth" version="5">
									<prop name="PropertyTypeName">Width</prop>
									<prop name="Position">0</prop>
									<prop name="IsDefault">1</prop>
									<prop name="Width">1</prop>
								</obj>
							</list>
						</obj>
					</obj>
					<obj name="item" class="SamplePropInfo" version="1">
						<obj name="ChannelProperties" class="ChanPropList" version="2">
							<obj name="ChannelProperties" class="EMList" version="1">
								<list name="emlist" count="1">
									<obj name="item" class="PropertyList" version="1">
										<list name="emlist" count="12">
											<obj name="PropertyObject" class="RQSampleTargetProperty" version="4">
												<prop name="PropertyTypeName">Combined Sample and Target Type</prop>
												<prop name="Position">1</prop>
												<prop name="IsDefault">0</prop>
												<obj name="ChannelProp" class="ChannelProperty" version="1">
													<prop name="ChannelIdx">0</prop>
												</obj>
											</obj>
											<obj name="PropertyObject" class="QuantConcProperty" version="4">
												<prop name="PropertyTypeName">Concentration</prop>
												<prop name="Position">1</prop>
												<prop name="IsDefault">1</prop>
												<prop name="Concentration">0</prop>
												<obj name="ChannelProp" class="ChannelProperty" version="1">
													<prop name="ChannelIdx">0</prop>
												</obj>
												<prop name="ReadOnly">1</prop>
											</obj>
											<obj name="PropertyObject" class="QuantCpHighProp" version="4">
												<prop name="PropertyTypeName">Cp High</prop>
												<prop name="Position">1</prop>
												<prop name="IsDefault">1</prop>
												<prop name="CpRangeHigh">0</prop>
												<obj name="ChannelProp" class="ChannelProperty" version="1">
													<prop name="ChannelIdx">0</prop>
												</obj>
												<prop name="ReadOnly">1</prop>
											</obj>
											<obj name="PropertyObject" class="QuantCpLowProp" version="4">
												<prop name="PropertyTypeName">Cp Low</prop>
												<prop name="Position">1</prop>
												<prop name="IsDefault">1</prop>
												<prop name="CpRangeLow">0</prop>
												<obj name="ChannelProp" class="ChannelProperty" version="1">
													<prop name="ChannelIdx">0</prop>
												</obj>
												<prop name="ReadOnly">1</prop>
											</obj>
											<obj name="PropertyObject" class="RQEffProp" version="4">
												<prop name="PropertyTypeName">Efficiency</prop>
												<prop name="Position">1</prop>
												<prop name="IsDefault">1</prop>
												<prop name="Efficiency">2</prop>
												<obj name="ChannelProp" class="ChannelProperty" version="1">
													<prop name="ChannelIdx">0</prop>
												</obj>
											</obj>
											<obj name="PropertyObject" class="ChannelGenotype" version="4">
												<prop name="PropertyTypeName">Melt Geno Genotype</prop>
												<prop name="Position">1</prop>
												<prop name="IsDefault">1</prop>
												<prop name="ReadOnly">1</prop>
												<obj name="ChannelProp" class="ChannelProperty" version="1">
													<prop name="ChannelIdx">0</prop>
												</obj>
											</obj>
											<obj name="PropertyObject" class="GroupChannelTypeProp" version="4">
												<prop name="PropertyTypeName">Melt Geno Sample Type</prop>
												<prop name="Position">1</prop>
												<prop name="IsDefault">0</prop>
												<prop name="GroupSampleType">mstUnknown</prop>
												<obj name="ChannelProp" class="ChannelProperty" version="1">
													<prop name="ChannelIdx">0</prop>
												</obj>
											</obj>
											<obj name="PropertyObject" class="QuantSampleTypeProperty" version="4">
												<prop name="PropertyTypeName">Quantification Sample Type</prop>
												<prop name="Position">1</prop>
												<prop name="IsDefault">0</prop>
												<prop name="SampleType">qsUnknown</prop>
												<obj name="ChannelProp" class="ChannelProperty" version="1">
													<prop name="ChannelIdx">0</prop>
												</obj>
											</obj>
											<obj name="PropertyObject" class="ChannelGenotype" version="4">
												<prop name="PropertyTypeName">Scanning Genotype</prop>
												<prop name="Position">1</prop>
												<prop name="IsDefault">1</prop>
												<prop name="ReadOnly">1</prop>
												<obj name="ChannelProp" class="ChannelProperty" version="1">
													<prop name="ChannelIdx">0</prop>
												</obj>
											</obj>
											<obj name="PropertyObject" class="GroupChannelTypeProp" version="4">
												<prop name="PropertyTypeName">Scanning Sample Type</prop>
												<prop name="Position">1</prop>
												<prop name="IsDefault">0</prop>
												<prop name="GroupSampleType">mstUnknown</prop>
												<obj name="ChannelProp" class="ChannelProperty" version="1">
													<prop name="ChannelIdx">0</prop>
												</obj>
											</obj>
											<obj name="PropertyObject" class="TargetName" version="4">
												<prop name="PropertyTypeName">Target Name</prop>
												<prop name="Position">1</prop>
												<prop name="IsDefault">0</prop>
												<prop name="name">U44</prop>
												<obj name="ChannelProp" class="ChannelProperty" version="1">
													<prop name="ChannelIdx">0</prop>
												</obj>
											</obj>
											<obj name="PropertyObject" class="RQTargetProperty" version="4">
												<prop name="PropertyTypeName">Target Type</prop>
												<prop name="Position">1</prop>
												<prop name="IsDefault">0</prop>
												<prop name="TargetType">dtReference</prop>
												<obj name="ChannelProp" class="ChannelProperty" version="1">
													<prop name="ChannelIdx">0</prop>
												</obj>
											</obj>
										</list>
									</obj>
								</list>
							</obj>
						</obj>
						<prop name="ChannelPropertyCount">1</prop>
						<prop name="ContainerPosition">1</prop>
						<prop name="HasSampleProperties">1</prop>
						<obj name="SampleProperties" class="PropertyList" version="1">
							<list name="emlist" count="14">
								<obj name="PropertyObject" class="SamplePrefColor" version="4">
									<prop name="PropertyTypeName">Color</prop>
									<prop name="Position">1</prop>
									<prop name="IsDefault">0</prop>
									<prop name="Color">clRed</prop>
								</obj>
								<obj name="PropertyObject" class="DominantChannelProp" version="4">
									<prop name="PropertyTypeName">Dominant Channel</prop>
									<prop name="Position">1</prop>
									<prop name="IsDefault">0</prop>
									<prop name="DominantChannel">0</prop>
								</obj>
								<obj name="PropertyObject" class="Genotype" version="4">
									<prop name="PropertyTypeName">EndPt Genotype</prop>
									<prop name="Position">1</prop>
									<prop name="IsDefault">1</prop>
									<prop name="ReadOnly">1</prop>
								</obj>
								<obj name="PropertyObject" class="GroupingSample" version="4">
									<prop name="PropertyTypeName">EndPt Sample Type</prop>
									<prop name="Position">1</prop>
									<prop name="IsDefault">0</prop>
									<prop name="GroupSampleType">mstUnknown</prop>
								</obj>
								<obj name="PropertyObject" class="SamplePrefLineStyle" version="4">
									<prop name="PropertyTypeName">Line Style</prop>
									<prop name="Position">1</prop>
									<prop name="IsDefault">0</prop>
									<prop name="LineStyle">psSolid</prop>
								</obj>
								<obj name="PropertyObject" class="GenSampleEditNotes" version="4">
									<prop name="PropertyTypeName">Notes</prop>
									<prop name="Position">1</prop>
									<prop name="IsDefault">1</prop>
								</obj>
								<obj name="PropertyObject" class="SamplePrefPointStyle" version="4">
									<prop name="PropertyTypeName">Point Style</prop>
									<prop name="Position">1</prop>
									<prop name="IsDefault">0</prop>
									<prop name="PointStyle">psNothing</prop>
								</obj>
								<obj name="PropertyObject" class="GenSampleEditPosition" version="4">
									<prop name="PropertyTypeName">Position</prop>
									<prop name="Position">1</prop>
									<prop name="IsDefault">1</prop>
								</obj>
								<obj name="PropertyObject" class="GenSampleEditReplicate" version="4">
									<prop name="PropertyTypeName">Replicate of</prop>
									<prop name="Position">1</prop>
									<prop name="IsDefault">0</prop>
									<prop name="ReplicateOf">1</prop>
								</obj>
								<obj name="PropertyObject" class="HTCSampleID" version="4">
									<prop name="PropertyTypeName">Sample ID</prop>
									<prop name="Position">1</prop>
									<prop name="IsDefault">1</prop>
								</obj>
								<obj name="PropertyObject" class="GenSampleEditName" version="4">
									<prop name="PropertyTypeName">Sample Name</prop>
									<prop name="Position">1</prop>
									<prop name="IsDefault">0</prop>
									<prop name="name">neg-1-2</prop>
								</obj>
								<obj name="PropertyObject" class="HTCSamplePrepNotes" version="4">
									<prop name="PropertyTypeName">Sample Prep Notes</prop>
									<prop name="Position">1</prop>
									<prop name="IsDefault">1</prop>
								</obj>
								<obj name="PropertyObject" class="GenSampleEditSubset" version="4">
									<prop name="PropertyTypeName">Subsets</prop>
									<prop name="Position">1</prop>
									<prop name="IsDefault">1</prop>
								</obj>
								<obj name="PropertyObject" class="SamplePrefWidth" version="5">
									<prop name="PropertyTypeName">Width</prop>
									<prop name="Position">1</prop>
									<prop name="IsDefault">1</prop>
									<prop name="Width">1</prop>
								</obj>
							</list>
						</obj>
					</obj>
					<obj name="item" class="SamplePropInfo" version="1">
						<obj name="ChannelProperties" class="ChanPropList" version="2">
							<obj name="ChannelProperties" class="EMList" version="1">
								<list name="emlist" count="1">
									<obj name="item" class="PropertyList" version="1">
										<list name="emlist" count="12">
											<obj name="PropertyObject" class="RQSampleTargetProperty" version="4">
												<prop name="PropertyTypeName">Combined Sample and Target Type</prop>
												<prop name="Position">2</prop>
												<prop name="IsDefault">0</prop>
												<obj name="ChannelProp" class="ChannelProperty" version="1">
													<prop name="ChannelIdx">0</prop>
												</obj>
											</obj>
											<obj name="PropertyObject" class="QuantConcProperty" version="4">
												<prop name="PropertyTypeName">Concentration</prop>
												<prop name="Position">2</prop>
												<prop name="IsDefault">1</prop>
												<prop name="Concentration">0</prop>
												<obj name="ChannelProp" class="ChannelProperty" version="1">
													<prop name="ChannelIdx">0</prop>
												</obj>
												<prop name="ReadOnly">1</prop>
											</obj>
											<obj name="PropertyObject" class="QuantCpHighProp" version="4">
												<prop name="PropertyTypeName">Cp High</prop>
												<prop name="Position">2</prop>
												<prop name="IsDefault">1</prop>
												<prop name="CpRangeHigh">0</prop>
												<obj name="ChannelProp" class="ChannelProperty" version="1">
													<prop name="ChannelIdx">0</prop>
												</obj>
												<prop name="ReadOnly">1</prop>
											</obj>
											<obj name="PropertyObject" class="QuantCpLowProp" version="4">
												<prop name="PropertyTypeName">Cp Low</prop>
												<prop name="Position">2</prop>
												<prop name="IsDefault">1</prop>
												<prop name="CpRangeLow">0</prop>
												<obj name="ChannelProp" class="ChannelProperty" version="1">
													<prop name="ChannelIdx">0</prop>
												</obj>
												<prop name="ReadOnly">1</prop>
											</obj>
											<obj name="PropertyObject" class="RQEffProp" version="4">
												<prop name="PropertyTypeName">Efficiency</prop>
												<prop name="Position">2</prop>
												<prop name="IsDefault">1</prop>
												<prop name="Efficiency">2</prop>
												<obj name="ChannelProp" class="ChannelProperty" version="1">
													<prop name="ChannelIdx">0</prop>
												</obj>
											</obj>
											<obj name="PropertyObject" class="ChannelGenotype" version="4">
												<prop name="PropertyTypeName">Melt Geno Genotype</prop>
												<prop name="Position">2</prop>
												<prop name="IsDefault">1</prop>
												<prop name="ReadOnly">1</prop>
												<obj name="ChannelProp" class="ChannelProperty" version="1">
													<prop name="ChannelIdx">0</prop>
												</obj>
											</obj>
											<obj name="PropertyObject" class="GroupChannelTypeProp" version="4">
												<prop name="PropertyTypeName">Melt Geno Sample Type</prop>
												<prop name="Position">2</prop>
												<prop name="IsDefault">0</prop>
												<prop name="GroupSampleType">mstUnknown</prop>
												<obj name="ChannelProp" class="ChannelProperty" version="1">
													<prop name="ChannelIdx">0</prop>
												</obj>
											</obj>
											<obj name="PropertyObject" class="QuantSampleTypeProperty" version="4">
												<prop name="PropertyTypeName">Quantification Sample Type</prop>
												<prop name="Position">2</prop>
												<prop name="IsDefault">0</prop>
												<prop name="SampleType">qsUnknown</prop>
												<obj name="ChannelProp" class="ChannelProperty" version="1">
													<prop name="ChannelIdx">0</prop>
												</obj>
											</obj>
											<obj name="PropertyObject" class="ChannelGenotype" version="4">
												<prop name="PropertyTypeName">Scanning Genotype</prop>
												<prop name="Position">2</prop>
												<prop name="IsDefault">1</prop>
												<prop name="ReadOnly">1</prop>
												<obj name="ChannelProp" class="ChannelProperty" version="1">
													<prop name="ChannelIdx">0</prop>
												</obj>
											</obj>
											<obj name="PropertyObject" class="GroupChannelTypeProp" version="4">
												<prop name="PropertyTypeName">Scanning Sample Type</prop>
												<prop name="Position">2</prop>
												<prop name="IsDefault">0</prop>
												<prop name="GroupSampleType">mstUnknown</prop>
												<obj name="ChannelProp" class="ChannelProperty" version="1">
													<prop name="ChannelIdx">0</prop>
												</obj>
											</obj>
											<obj name="PropertyObject" class="TargetName" version="4">
												<prop name="PropertyTypeName">Target Name</prop>
												<prop name="Position">2</prop>
												<prop name="IsDefault">0</prop>
												<prop name="name">U44</prop>
												<obj name="ChannelProp" class="ChannelProperty" version="1">
													<prop name="ChannelIdx">0</prop>
												</obj>
											</obj>
											<obj name="PropertyObject" class="RQTargetProperty" version="4">
												<prop name="PropertyTypeName">Target Type</prop>
												<prop name="Position">2</prop>
												<prop name="IsDefault">0</prop>
												<prop name="TargetType">dtReference</prop>
												<obj name="ChannelProp" class="ChannelProperty" version="1">
													<prop name="ChannelIdx">0</prop>
												</obj>
											</obj>
										</list>
									</obj>
								</list>
							</obj>
						</obj>
						<prop name="ChannelPropertyCount">1</prop>
						<prop name="ContainerPosition">2</prop>
						<prop name="HasSampleProperties">1</prop>
						<obj name="SampleProperties" class="PropertyList" version="1">
							<list name="emlist" count="14">
								<obj name="PropertyObject" class="SamplePrefColor" version="4">
									<prop name="PropertyTypeName">Color</prop>
									<prop name="Position">2</prop>
									<prop name="IsDefault">0</prop>
									<prop name="Color">$0030D700</prop>
								</obj>
								<obj name="PropertyObject" class="DominantChannelProp" version="4">
									<prop name="PropertyTypeName">Dominant Channel</prop>
									<prop name="Position">2</prop>
									<prop name="IsDefault">0</prop>
									<prop name="DominantChannel">0</prop>
								</obj>
								<obj name="PropertyObject" class="Genotype" version="4">
									<prop name="PropertyTypeName">EndPt Genotype</prop>
									<prop name="Position">2</prop>
									<prop name="IsDefault">1</prop>
									<prop name="ReadOnly">1</prop>
								</obj>
								<obj name="PropertyObject" class="GroupingSample" version="4">
									<prop name="PropertyTypeName">EndPt Sample Type</prop>
									<prop name="Position">2</prop>
									<prop name="IsDefault">0</prop>
									<prop name="GroupSampleType">mstUnknown</prop>
								</obj>
								<obj name="PropertyObject" class="SamplePrefLineStyle" version="4">
									<prop name="PropertyTypeName">Line Style</prop>
									<prop name="Position">2</prop>
									<prop name="IsDefault">0</prop>
									<prop name="LineStyle">psSolid</prop>
								</obj>
								<obj name="PropertyObject" class="GenSampleEditNotes" version="4">
									<prop name="PropertyTypeName">Notes</prop>
									<prop name="Position">2</prop>
									<prop name="IsDefault">1</prop>
								</obj>
								<obj name="PropertyObject" class="SamplePrefPointStyle" version="4">
									<prop name="PropertyTypeName">Point Style</prop>
									<prop name="Position">2</prop>
									<prop name="IsDefault">0</prop>
									<prop name="PointStyle">psNothing</prop>
								</obj>
								<obj name="PropertyObject" class="GenSampleEditPosition" version="4">
									<prop name="PropertyTypeName">Position</prop>
									<prop name="Position">2</prop>
									<prop name="IsDefault">1</prop>
								</obj>
								<obj name="PropertyObject" class="GenSampleEditReplicate" version="4">
									<prop name="PropertyTypeName">Replicate of</prop>
									<prop name="Position">2</prop>
									<prop name="IsDefault">0</prop>
									<prop name="ReplicateOf">2</prop>
								</obj>
								<obj name="PropertyObject" class="HTCSampleID" version="4">
									<prop name="PropertyTypeName">Sample ID</prop>
									<prop name="Position">2</prop>
									<prop name="IsDefault">1</prop>
								</obj>
								<obj name="PropertyObject" class="GenSampleEditName" version="4">
									<prop name="PropertyTypeName">Sample Name</prop>
									<prop name="Position">2</prop>
									<prop name="IsDefault">0</prop>
									<prop name="name">181-2-2</prop>
								</obj>
								<obj name="PropertyObject" class="HTCSamplePrepNotes" version="4">
									<prop name="PropertyTypeName">Sample Prep Notes</prop>
									<prop name="Position">2</prop>
									<prop name="IsDefault">1</prop>
								</obj>
								<obj name="PropertyObject" class="GenSampleEditSubset" version="4">
									<prop name="PropertyTypeName">Subsets</prop>
									<prop name="Position">2</prop>
									<prop name="IsDefault">1</prop>
								</obj>
								<obj name="PropertyObject" class="SamplePrefWidth" version="5">
									<prop name="PropertyTypeName">Width</prop>
									<prop name="Position">2</prop>
									<prop name="IsDefault">1</prop>
									<prop name="Width">1</prop>
								</obj>
							</list>
						</obj>
					</obj>
					<obj name="item" class="SamplePropInfo" version="1">
						<obj name="ChannelProperties" class="ChanPropList" version="2">
							<obj name="ChannelProperties" class="EMList" version="1">
								<list name="emlist" count="1">
									<obj name="item" class="PropertyList" version="1">
										<list name="emlist" count="12">
											<obj name="PropertyObject" class="RQSampleTargetProperty" version="4">
												<prop name="PropertyTypeName">Combined Sample and Target Type</prop>
												<prop name="Position">3</prop>
												<prop name="IsDefault">0</prop>
												<obj name="ChannelProp" class="ChannelProperty" version="1">
													<prop name="ChannelIdx">0</prop>
												</obj>
											</obj>
											<obj name="PropertyObject" class="QuantConcProperty" version="4">
												<prop name="PropertyTypeName">Concentration</prop>
												<prop name="Position">3</prop>
												<prop name="IsDefault">1</prop>
												<prop name="Concentration">0</prop>
												<obj name="ChannelProp" class="ChannelProperty" version="1">
													<prop name="ChannelIdx">0</prop>
												</obj>
												<prop name="ReadOnly">1</prop>
											</obj>
											<obj name="PropertyObject" class="QuantCpHighProp" version="4">
												<prop name="PropertyTypeName">Cp High</prop>
												<prop name="Position">3</prop>
												<prop name="IsDefault">1</prop>
												<prop name="CpRangeHigh">0</prop>
												<obj name="ChannelProp" class="ChannelProperty" version="1">
													<prop name="ChannelIdx">0</prop>
												</obj>
												<prop name="ReadOnly">1</prop>
											</obj>
											<obj name="PropertyObject" class="QuantCpLowProp" version="4">
												<prop name="PropertyTypeName">Cp Low</prop>
												<prop name="Position">3</prop>
												<prop name="IsDefault">1</prop>
												<prop name="CpRangeLow">0</prop>
												<obj name="ChannelProp" class="ChannelProperty" version="1">
													<prop name="ChannelIdx">0</prop>
												</obj>
												<prop name="ReadOnly">1</prop>
											</obj>
											<obj name="PropertyObject" class="RQEffProp" version="4">
												<prop name="PropertyTypeName">Efficiency</prop>
												<prop name="Position">3</prop>
												<prop name="IsDefault">1</prop>
												<prop name="Efficiency">2</prop>
												<obj name="ChannelProp" class="ChannelProperty" version="1">
													<prop name="ChannelIdx">0</prop>
												</obj>
											</obj>
											<obj name="PropertyObject" class="ChannelGenotype" version="4">
												<prop name="PropertyTypeName">Melt Geno Genotype</prop>
												<prop name="Position">3</prop>
												<prop name="IsDefault">1</prop>
												<prop name="ReadOnly">1</prop>
												<obj name="ChannelProp" class="ChannelProperty" version="1">
													<prop name="ChannelIdx">0</prop>
												</obj>
											</obj>
											<obj name="PropertyObject" class="GroupChannelTypeProp" version="4">
												<prop name="PropertyTypeName">Melt Geno Sample Type</prop>
												<prop name="Position">3</prop>
												<prop name="IsDefault">0</prop>
												<prop name="GroupSampleType">mstUnknown</prop>
												<obj name="ChannelProp" class="ChannelProperty" version="1">
													<prop name="ChannelIdx">0</prop>
												</obj>
											</obj>
											<obj name="PropertyObject" class="QuantSampleTypeProperty" version="4">
												<prop name="PropertyTypeName">Quantification Sample Type</prop>
												<prop name="Position">3</prop>
												<prop name="IsDefault">0</prop>
												<prop name="SampleType">qsUnknown</prop>
												<obj name="ChannelProp" class="ChannelProperty" version="1">
													<prop name="ChannelIdx">0</prop>
												</obj>
											</obj>
											<obj name="PropertyObject" class="ChannelGenotype" version="4">
												<prop name="PropertyTypeName">Scanning Genotype</prop>
												<prop name="Position">3</prop>
												<prop name="IsDefault">1</prop>
												<prop name="ReadOnly">1</prop>
												<obj name="ChannelProp" class="ChannelProperty" version="1">
													<prop name="ChannelIdx">0</prop>
												</obj>
											</obj>
											<obj name="PropertyObject" class="GroupChannelTypeProp" version="4">
												<prop name="PropertyTypeName">Scanning Sample Type</prop>
												<prop name="Position">3</prop>
												<prop name="IsDefault">0</prop>
												<prop name="GroupSampleType">mstUnknown</prop>
												<obj name="ChannelProp" class="ChannelProperty" version="1">
													<prop name="ChannelIdx">0</prop>
												</obj>
											</obj>
											<obj name="PropertyObject" class="TargetName" version="4">
												<prop name="PropertyTypeName">Target Name</prop>
												<prop name="Position">3</prop>
												<prop name="IsDefault">0</prop>
												<prop name="name">U44</prop>
												<obj name="ChannelProp" class="ChannelProperty" version="1">
													<prop name="ChannelIdx">0</prop>
												</obj>
											</obj>
											<obj name="PropertyObject" class="RQTargetProperty" version="4">
												<prop name="PropertyTypeName">Target Type</prop>
												<prop name="Position">3</prop>
												<prop name="IsDefault">0</prop>
												<prop name="TargetType">dtReference</prop>
												<obj name="ChannelProp" class="ChannelProperty" version="1">
													<prop name="ChannelIdx">0</prop>
												</obj>
											</obj>
										</list>
									</obj>
								</list>
							</obj>
						</obj>
						<prop name="ChannelPropertyCount">1</prop>
						<prop name="ContainerPosition">3</prop>
						<prop name="HasSampleProperties">1</prop>
						<obj name="SampleProperties" class="PropertyList" version="1">
							<list name="emlist" count="14">
								<obj name="PropertyObject" class="SamplePrefColor" version="4">
									<prop name="PropertyTypeName">Color</prop>
									<prop name="Position">3</prop>
									<prop name="IsDefault">0</prop>
									<prop name="Color">clFuchsia</prop>
								</obj>
								<obj name="PropertyObject" class="DominantChannelProp" version="4">
									<prop name="PropertyTypeName">Dominant Channel</prop>
									<prop name="Position">3</prop>
									<prop name="IsDefault">0</prop>
									<prop name="DominantChannel">0</prop>
								</obj>
								<obj name="PropertyObject" class="Genotype" version="4">
									<prop name="PropertyTypeName">EndPt Genotype</prop>
									<prop name="Position">3</prop>
									<prop name="IsDefault">1</prop>
									<prop name="ReadOnly">1</prop>
								</obj>
								<obj name="PropertyObject" class="GroupingSample" version="4">
									<prop name="PropertyTypeName">EndPt Sample Type</prop>
									<prop name="Position">3</prop>
									<prop name="IsDefault">0</prop>
									<prop name="GroupSampleType">mstUnknown</prop>
								</obj>
								<obj name="PropertyObject" class="SamplePrefLineStyle" version="4">
									<prop name="PropertyTypeName">Line Style</prop>
									<prop name="Position">3</prop>
									<prop name="IsDefault">0</prop>
									<prop name="LineStyle">psSolid</prop>
								</obj>
								<obj name="PropertyObject" class="GenSampleEditNotes" version="4">
									<prop name="PropertyTypeName">Notes</prop>
									<prop name="Position">3</prop>
									<prop name="IsDefault">1</prop>
								</obj>
								<obj name="PropertyObject" class="SamplePrefPointStyle" version="4">
									<prop name="PropertyTypeName">Point Style</prop>
									<prop name="Position">3</prop>
									<prop name="IsDefault">0</prop>
									<prop name="PointStyle">psNothing</prop>
								</obj>
								<obj name="PropertyObject" class="GenSampleEditPosition" version="4">
									<prop name="PropertyTypeName">Position</prop>
									<prop name="Position">3</prop>
									<prop name="IsDefault">1</prop>
								</obj>
								<obj name="PropertyObject" class="GenSampleEditReplicate" version="4">
									<prop name="PropertyTypeName">Replicate of</prop>
									<prop name="Position">3</prop>
									<prop name="IsDefault">0</prop>
									<prop name="ReplicateOf">3</prop>
								</obj>
								<obj name="PropertyObject" class="HTCSampleID" version="4">
									<prop name="PropertyTypeName">Sample ID</prop>
									<prop name="Position">3</prop>
									<prop name="IsDefault">1</prop>
								</obj>
								<obj name="PropertyObject" class="GenSampleEditName" version="4">
									<prop name="PropertyTypeName">Sample Name</prop>
									<prop name="Position">3</prop>
									<prop name="IsDefault">0</prop>
									<prop name="name">181-1-2</prop>
								</obj>
								<obj name="PropertyObject" class="HTCSamplePrepNotes" version="4">
									<prop name="PropertyTypeName">Sample Prep Notes</prop>
									<prop name="Position">3</prop>
									<prop name="IsDefault">1</prop>
								</obj>
								<obj name="PropertyObject" class="GenSampleEditSubset" version="4">
									<prop name="PropertyTypeName">Subsets</prop>
									<prop name="Position">3</prop>
									<prop name="IsDefault">1</prop>
								</obj>
								<obj name="PropertyObject" class="SamplePrefWidth" version="5">
									<prop name="PropertyTypeName">Width</prop>
									<prop name="Position">3</prop>
									<prop name="IsDefault">1</prop>
									<prop name="Width">1</prop>
								</obj>
							</list>
						</obj>
					</obj>
					<obj name="item" class="SamplePropInfo" version="1">
						<obj name="ChannelProperties" class="ChanPropList" version="2">
							<obj name="ChannelProperties" class="EMList" version="1">
								<list name="emlist" count="1">
									<obj name="item" class="PropertyList" version="1">
										<list name="emlist" count="12">
											<obj name="PropertyObject" class="RQSampleTargetProperty" version="4">
												<prop name="PropertyTypeName">Combined Sample and Target Type</prop>
												<prop name="Position">4</prop>
												<prop name="IsDefault">0</prop>
												<obj name="ChannelProp" class="ChannelProperty" version="1">
													<prop name="ChannelIdx">0</prop>
												</obj>
											</obj>
											<obj name="PropertyObject" class="QuantConcProperty" version="4">
												<prop name="PropertyTypeName">Concentration</prop>
												<prop name="Position">4</prop>
												<prop name="IsDefault">1</prop>
												<prop name="Concentration">0</prop>
												<obj name="ChannelProp" class="ChannelProperty" version="1">
													<prop name="ChannelIdx">0</prop>
												</obj>
												<prop name="ReadOnly">1</prop>
											</obj>
											<obj name="PropertyObject" class="QuantCpHighProp" version="4">
												<prop name="PropertyTypeName">Cp High</prop>
												<prop name="Position">4</prop>
												<prop name="IsDefault">1</prop>
												<prop name="CpRangeHigh">0</prop>
												<obj name="ChannelProp" class="ChannelProperty" version="1">
													<prop name="ChannelIdx">0</prop>
												</obj>
												<prop name="ReadOnly">1</prop>
											</obj>
											<obj name="PropertyObject" class="QuantCpLowProp" version="4">
												<prop name="PropertyTypeName">Cp Low</prop>
												<prop name="Position">4</prop>
												<prop name="IsDefault">1</prop>
												<prop name="CpRangeLow">0</prop>
												<obj name="ChannelProp" class="ChannelProperty" version="1">
													<prop name="ChannelIdx">0</prop>
												</obj>
												<prop name="ReadOnly">1</prop>
											</obj>
											<obj name="PropertyObject" class="RQEffProp" version="4">
												<prop name="PropertyTypeName">Efficiency</prop>
												<prop name="Position">4</prop>
												<prop name="IsDefault">1</prop>
												<prop name="Efficiency">2</prop>
												<obj name="ChannelProp" class="ChannelProperty" version="1">
													<prop name="ChannelIdx">0</prop>
												</obj>
											</obj>
											<obj name="PropertyObject" class="ChannelGenotype" version="4">
												<prop name="PropertyTypeName">Melt Geno Genotype</prop>
												<prop name="Position">4</prop>
												<prop name="IsDefault">1</prop>
												<prop name="ReadOnly">1</prop>
												<obj name="ChannelProp" class="ChannelProperty" version="1">
													<prop name="ChannelIdx">0</prop>
												</obj>
											</obj>
											<obj name="PropertyObject" class="GroupChannelTypeProp" version="4">
												<prop name="PropertyTypeName">Melt Geno Sample Type</prop>
												<prop name="Position">4</prop>
												<prop name="IsDefault">0</prop>
												<prop name="GroupSampleType">mstUnknown</prop>
												<obj name="ChannelProp" class="ChannelProperty" version="1">
													<prop name="ChannelIdx">0</prop>
												</obj>
											</obj>
											<obj name="PropertyObject" class="QuantSampleTypeProperty" version="4">
												<prop name="PropertyTypeName">Quantification Sample Type</prop>
												<prop name="Position">4</prop>
												<prop name="IsDefault">0</prop>
												<prop name="SampleType">qsUnknown</prop>
												<obj name="ChannelProp" class="ChannelProperty" version="1">
													<prop name="ChannelIdx">0</prop>
												</obj>
											</obj>
											<obj name="PropertyObject" class="ChannelGenotype" version="4">
												<prop name="PropertyTypeName">Scanning Genotype</prop>
												<prop name="Position">4</prop>
												<prop name="IsDefault">1</prop>
												<prop name="ReadOnly">1</prop>
												<obj name="ChannelProp" class="ChannelProperty" version="1">
													<prop name="ChannelIdx">0</prop>
												</obj>
											</obj>
											<obj name="PropertyObject" class="GroupChannelTypeProp" version="4">
												<prop name="PropertyTypeName">Scanning Sample Type</prop>
												<prop name="Position">4</prop>
												<prop name="IsDefault">0</prop>
												<prop name="GroupSampleType">mstUnknown</prop>
												<obj name="ChannelProp" class="ChannelProperty" version="1">
													<prop name="ChannelIdx">0</prop>
												</obj>
											</obj>
											<obj name="PropertyObject" class="TargetName" version="4">
												<prop name="PropertyTypeName">Target Name</prop>
												<prop name="Position">4</prop>
												<prop name="IsDefault">0</prop>
												<prop name="name">U44</prop>
												<obj name="ChannelProp" class="ChannelProperty" version="1">
													<prop name="ChannelIdx">0</prop>
												</obj>
											</obj>
											<obj name="PropertyObject" class="RQTargetProperty" version="4">
												<prop name="PropertyTypeName">Target Type</prop>
												<prop name="Position">4</prop>
												<prop name="IsDefault">0</prop>
												<prop name="TargetType">dtReference</prop>
												<obj name="ChannelProp" class="ChannelProperty" version="1">
													<prop name="ChannelIdx">0</prop>
												</obj>
											</obj>
										</list>
									</obj>
								</list>
							</obj>
						</obj>
						<prop name="ChannelPropertyCount">1</prop>
						<prop name="ContainerPosition">4</prop>
						<prop name="HasSampleProperties">1</prop>
						<obj name="SampleProperties" class="PropertyList" version="1">
							<list name="emlist" count="14">
								<obj name="PropertyObject" class="SamplePrefColor" version="4">
									<prop name="PropertyTypeName">Color</prop>
									<prop name="Position">4</prop>
									<prop name="IsDefault">0</prop>
									<prop name="Color">clGray</prop>
								</obj>
								<obj name="PropertyObject" class="DominantChannelProp" version="4">
									<prop name="PropertyTypeName">Dominant Channel</prop>
									<prop name="Position">4</prop>
									<prop name="IsDefault">0</prop>
									<prop name="DominantChannel">0</prop>
								</obj>
								<obj name="PropertyObject" class="Genotype" version="4">
									<prop name="PropertyTypeName">EndPt Genotype</prop>
									<prop name="Position">4</prop>
									<prop name="IsDefault">1</prop>
									<prop name="ReadOnly">1</prop>
								</obj>
								<obj name="PropertyObject" class="GroupingSample" version="4">
									<prop name="PropertyTypeName">EndPt Sample Type</prop>
									<prop name="Position">4</prop>
									<prop name="IsDefault">0</prop>
									<prop name="GroupSampleType">mstUnknown</prop>
								</obj>
								<obj name="PropertyObject" class="SamplePrefLineStyle" version="4">
									<prop name="PropertyTypeName">Line Style</prop>
									<prop name="Position">4</prop>
									<prop name="IsDefault">0</prop>
									<prop name="LineStyle">psSolid</prop>
								</obj>
								<obj name="PropertyObject" class="GenSampleEditNotes" version="4">
									<prop name="PropertyTypeName">Notes</prop>
									<prop name="Position">4</prop>
									<prop name="IsDefault">1</prop>
								</obj>
								<obj name="PropertyObject" class="SamplePrefPointStyle" version="4">
									<prop name="PropertyTypeName">Point Style</prop>
									<prop name="Position">4</prop>
									<prop name="IsDefault">0</prop>
									<prop name="PointStyle">psNothing</prop>
								</obj>
								<obj name="PropertyObject" class="GenSampleEditPosition" version="4">
									<prop name="PropertyTypeName">Position</prop>
									<prop name="Position">4</prop>
									<prop name="IsDefault">1</prop>
								</obj>
								<obj name="PropertyObject" class="GenSampleEditReplicate" version="4">
									<prop name="PropertyTypeName">Replicate of</prop>
									<prop name="Position">4</prop>
									<prop name="IsDefault">0</prop>
									<prop name="ReplicateOf">4</prop>
								</obj>
								<obj name="PropertyObject" class="HTCSampleID" version="4">
									<prop name="PropertyTypeName">Sample ID</prop>
									<prop name="Position">4</prop>
									<prop name="IsDefault">1</prop>
								</obj>
								<obj name="PropertyObject" class="GenSampleEditName" version="4">
									<prop name="PropertyTypeName">Sample Name</prop>
									<prop name="Position">4</prop>
									<prop name="IsDefault">0</prop>
									<prop name="name">neg-2-1</prop>
								</obj>
								<obj name="PropertyObject" class="HTCSamplePrepNotes" version="4">
									<prop name="PropertyTypeName">Sample Prep Notes</prop>
									<prop name="Position">4</prop>
									<prop name="IsDefault">1</prop>
								</obj>
								<obj name="PropertyObject" class="GenSampleEditSubset" version="4">
									<prop name="PropertyTypeName">Subsets</prop>
									<prop name="Position">4</prop>
									<prop name="IsDefault">1</prop>
								</obj>
								<obj name="PropertyObject" class="SamplePrefWidth" version="5">
									<prop name="PropertyTypeName">Width</prop>
									<prop name="Position">4</prop>
									<prop name="IsDefault">1</prop>
									<prop name="Width">1</prop>
								</obj>
							</list>
						</obj>
					</obj>
					<obj name="item" class="SamplePropInfo" version="1">
						<obj name="ChannelProperties" class="ChanPropList" version="2">
							<obj name="ChannelProperties" class="EMList" version="1">
								<list name="emlist" count="1">
									<obj name="item" class="PropertyList" version="1">
										<list name="emlist" count="12">
											<obj name="PropertyObject" class="RQSampleTargetProperty" version="4">
												<prop name="PropertyTypeName">Combined Sample and Target Type</prop>
												<prop name="Position">5</prop>
												<prop name="IsDefault">0</prop>
												<obj name="ChannelProp" class="ChannelProperty" version="1">
													<prop name="ChannelIdx">0</prop>
												</obj>
											</obj>
											<obj name="PropertyObject" class="QuantConcProperty" version="4">
												<prop name="PropertyTypeName">Concentration</prop>
												<prop name="Position">5</prop>
												<prop name="IsDefault">1</prop>
												<prop name="Concentration">0</prop>
												<obj name="ChannelProp" class="ChannelProperty" version="1">
													<prop name="ChannelIdx">0</prop>
												</obj>
												<prop name="ReadOnly">1</prop>
											</obj>
											<obj name="PropertyObject" class="QuantCpHighProp" version="4">
												<prop name="PropertyTypeName">Cp High</prop>
												<prop name="Position">5</prop>
												<prop name="IsDefault">1</prop>
												<prop name="CpRangeHigh">0</prop>
												<obj name="ChannelProp" class="ChannelProperty" version="1">
													<prop name="ChannelIdx">0</prop>
												</obj>
												<prop name="ReadOnly">1</prop>
											</obj>
											<obj name="PropertyObject" class="QuantCpLowProp" version="4">
												<prop name="PropertyTypeName">Cp Low</prop>
												<prop name="Position">5</prop>
												<prop name="IsDefault">1</prop>
												<prop name="CpRangeLow">0</prop>
												<obj name="ChannelProp" class="ChannelProperty" version="1">
													<prop name="ChannelIdx">0</prop>
												</obj>
												<prop name="ReadOnly">1</prop>
											</obj>
											<obj name="PropertyObject" class="RQEffProp" version="4">
												<prop name="PropertyTypeName">Efficiency</prop>
												<prop name="Position">5</prop>
												<prop name="IsDefault">1</prop>
												<prop name="Efficiency">2</prop>
												<obj name="ChannelProp" class="ChannelProperty" version="1">
													<prop name="ChannelIdx">0</prop>
												</obj>
											</obj>
											<obj name="PropertyObject" class="ChannelGenotype" version="4">
												<prop name="PropertyTypeName">Melt Geno Genotype</prop>
												<prop name="Position">5</prop>
												<prop name="IsDefault">1</prop>
												<prop name="ReadOnly">1</prop>
												<obj name="ChannelProp" class="ChannelProperty" version="1">
													<prop name="ChannelIdx">0</prop>
												</obj>
											</obj>
											<obj name="PropertyObject" class="GroupChannelTypeProp" version="4">
												<prop name="PropertyTypeName">Melt Geno Sample Type</prop>
												<prop name="Position">5</prop>
												<prop name="IsDefault">0</prop>
												<prop name="GroupSampleType">mstUnknown</prop>
												<obj name="ChannelProp" class="ChannelProperty" version="1">
													<prop name="ChannelIdx">0</prop>
												</obj>
											</obj>
											<obj name="PropertyObject" class="QuantSampleTypeProperty" version="4">
												<prop name="PropertyTypeName">Quantification Sample Type</prop>
												<prop name="Position">5</prop>
												<prop name="IsDefault">0</prop>
												<prop name="SampleType">qsUnknown</prop>
												<obj name="ChannelProp" class="ChannelProperty" version="1">
													<prop name="ChannelIdx">0</prop>
												</obj>
											</obj>
											<obj name="PropertyObject" class="ChannelGenotype" version="4">
												<prop name="PropertyTypeName">Scanning Genotype</prop>
												<prop name="Position">5</prop>
												<prop name="IsDefault">1</prop>
												<prop name="ReadOnly">1</prop>
												<obj name="ChannelProp" class="ChannelProperty" version="1">
													<prop name="ChannelIdx">0</prop>
												</obj>
											</obj>
											<obj name="PropertyObject" class="GroupChannelTypeProp" version="4">
												<prop name="PropertyTypeName">Scanning Sample Type</prop>
												<prop name="Position">5</prop>
												<prop name="IsDefault">0</prop>
												<prop name="GroupSampleType">mstUnknown</prop>
												<obj name="ChannelProp" class="ChannelProperty" version="1">
													<prop name="ChannelIdx">0</prop>
												</obj>
											</obj>
											<obj name="PropertyObject" class="TargetName" version="4">
												<prop name="PropertyTypeName">Target Name</prop>
												<prop name="Position">5</prop>
												<prop name="IsDefault">0</prop>
												<prop name="name">U44</prop>
												<obj name="ChannelProp" class="ChannelProperty" version="1">
													<prop name="ChannelIdx">0</prop>
												</obj>
											</obj>
											<obj name="PropertyObject" class="RQTargetProperty" version="4">
												<prop name="PropertyTypeName">Target Type</prop>
												<prop name="Position">5</prop>
												<prop name="IsDefault">0</prop>
												<prop name="TargetType">dtReference</prop>
												<obj name="ChannelProp" class="ChannelProperty" version="1">
													<prop name="ChannelIdx">0</prop>
												</obj>
											</obj>
										</list>
									</obj>
								</list>
							</obj>
						</obj>
						<prop name="ChannelPropertyCount">1</prop>
						<prop name="ContainerPosition">5</prop>
						<prop name="HasSampleProperties">1</prop>
						<obj name="SampleProperties" class="PropertyList" version="1">
							<list name="emlist" count="14">
								<obj name="PropertyObject" class="SamplePrefColor" version="4">
									<prop name="PropertyTypeName">Color</prop>
									<prop name="Position">5</prop>
									<prop name="IsDefault">0</prop>
									<prop name="Color">$0012D7FA</prop>
								</obj>
								<obj name="PropertyObject" class="DominantChannelProp" version="4">
									<prop name="PropertyTypeName">Dominant Channel</prop>
									<prop name="Position">5</prop>
									<prop name="IsDefault">0</prop>
									<prop name="DominantChannel">0</prop>
								</obj>
								<obj name="PropertyObject" class="Genotype" version="4">
									<prop name="PropertyTypeName">EndPt Genotype</prop>
									<prop name="Position">5</prop>
									<prop name="IsDefault">1</prop>
									<prop name="ReadOnly">1</prop>
								</obj>
								<obj name="PropertyObject" class="GroupingSample" version="4">
									<prop name="PropertyTypeName">EndPt Sample Type</prop>
									<prop name="Position">5</prop>
									<prop name="IsDefault">0</prop>
									<prop name="GroupSampleType">mstUnknown</prop>
								</obj>
								<obj name="PropertyObject" class="SamplePrefLineStyle" version="4">
									<prop name="PropertyTypeName">Line Style</prop>
									<prop name="Position">5</prop>
									<prop name="IsDefault">0</prop>
									<prop name="LineStyle">psSolid</prop>
								</obj>
								<obj name="PropertyObject" class="GenSampleEditNotes" version="4">
									<prop name="PropertyTypeName">Notes</prop>
									<prop name="Position">5</prop>
									<prop name="IsDefault">1</prop>
								</obj>
								<obj name="PropertyObject" class="SamplePrefPointStyle" version="4">
									<prop name="PropertyTypeName">Point Style</prop>
									<prop name="Position">5</prop>
									<prop name="IsDefault">0</prop>
									<prop name="PointStyle">psNothing</prop>
								</obj>
								<obj name="PropertyObject" class="GenSampleEditPosition" version="4">
									<prop name="PropertyTypeName">Position</prop>
									<prop name="Position">5</prop>
									<prop name="IsDefault">1</prop>
								</obj>
								<obj name="PropertyObject" class="GenSampleEditReplicate" version="4">
									<prop name="PropertyTypeName">Replicate of</prop>
									<prop name="Position">5</prop>
									<prop name="IsDefault">0</prop>
									<prop name="ReplicateOf">5</prop>
								</obj>
								<obj name="PropertyObject" class="HTCSampleID" version="4">
									<prop name="PropertyTypeName">Sample ID</prop>
									<prop name="Position">5</prop>
									<prop name="IsDefault">1</prop>
								</obj>
								<obj name="PropertyObject" class="GenSampleEditName" version="4">
									<prop name="PropertyTypeName">Sample Name</prop>
									<prop name="Position">5</prop>
									<prop name="IsDefault">0</prop>
									<prop name="name">neg-1-1</prop>
								</obj>
								<obj name="PropertyObject" class="HTCSamplePrepNotes" version="4">
									<prop name="PropertyTypeName">Sample Prep Notes</prop>
									<prop name="Position">5</prop>
									<prop name="IsDefault">1</prop>
								</obj>
								<obj name="PropertyObject" class="GenSampleEditSubset" version="4">
									<prop name="PropertyTypeName">Subsets</prop>
									<prop name="Position">5</prop>
									<prop name="IsDefault">1</prop>
								</obj>
								<obj name="PropertyObject" class="SamplePrefWidth" version="5">
									<prop name="PropertyTypeName">Width</prop>
									<prop name="Position">5</prop>
									<prop name="IsDefault">1</prop>
									<prop name="Width">1</prop>
								</obj>
							</list>
						</obj>
					</obj>
					<obj name="item" class="SamplePropInfo" version="1">
						<obj name="ChannelProperties" class="ChanPropList" version="2">
							<obj name="ChannelProperties" class="EMList" version="1">
								<list name="emlist" count="1">
									<obj name="item" class="PropertyList" version="1">
										<list name="emlist" count="12">
											<obj name="PropertyObject" class="RQSampleTargetProperty" version="4">
												<prop name="PropertyTypeName">Combined Sample and Target Type</prop>
												<prop name="Position">6</prop>
												<prop name="IsDefault">0</prop>
												<obj name="ChannelProp" class="ChannelProperty" version="1">
													<prop name="ChannelIdx">0</prop>
												</obj>
											</obj>
											<obj name="PropertyObject" class="QuantConcProperty" version="4">
												<prop name="PropertyTypeName">Concentration</prop>
												<prop name="Position">6</prop>
												<prop name="IsDefault">1</prop>
												<prop name="Concentration">0</prop>
												<obj name="ChannelProp" class="ChannelProperty" version="1">
													<prop name="ChannelIdx">0</prop>
												</obj>
												<prop name="ReadOnly">1</prop>
											</obj>
											<obj name="PropertyObject" class="QuantCpHighProp" version="4">
												<prop name="PropertyTypeName">Cp High</prop>
												<prop name="Position">6</prop>
												<prop name="IsDefault">1</prop>
												<prop name="CpRangeHigh">0</prop>
												<obj name="ChannelProp" class="ChannelProperty" version="1">
													<prop name="ChannelIdx">0</prop>
												</obj>
												<prop name="ReadOnly">1</prop>
											</obj>
											<obj name="PropertyObject" class="QuantCpLowProp" version="4">
												<prop name="PropertyTypeName">Cp Low</prop>
												<prop name="Position">6</prop>
												<prop name="IsDefault">1</prop>
												<prop name="CpRangeLow">0</prop>
												<obj name="ChannelProp" class="ChannelProperty" version="1">
													<prop name="ChannelIdx">0</prop>
												</obj>
												<prop name="ReadOnly">1</prop>
											</obj>
											<obj name="PropertyObject" class="RQEffProp" version="4">
												<prop name="PropertyTypeName">Efficiency</prop>
												<prop name="Position">6</prop>
												<prop name="IsDefault">1</prop>
												<prop name="Efficiency">2</prop>
												<obj name="ChannelProp" class="ChannelProperty" version="1">
													<prop name="ChannelIdx">0</prop>
												</obj>
											</obj>
											<obj name="PropertyObject" class="ChannelGenotype" version="4">
												<prop name="PropertyTypeName">Melt Geno Genotype</prop>
												<prop name="Position">6</prop>
												<prop name="IsDefault">1</prop>
												<prop name="ReadOnly">1</prop>
												<obj name="ChannelProp" class="ChannelProperty" version="1">
													<prop name="ChannelIdx">0</prop>
												</obj>
											</obj>
											<obj name="PropertyObject" class="GroupChannelTypeProp" version="4">
												<prop name="PropertyTypeName">Melt Geno Sample Type</prop>
												<prop name="Position">6</prop>
												<prop name="IsDefault">0</prop>
												<prop name="GroupSampleType">mstUnknown</prop>
												<obj name="ChannelProp" class="ChannelProperty" version="1">
													<prop name="ChannelIdx">0</prop>
												</obj>
											</obj>
											<obj name="PropertyObject" class="QuantSampleTypeProperty" version="4">
												<prop name="PropertyTypeName">Quantification Sample Type</prop>
												<prop name="Position">6</prop>
												<prop name="IsDefault">0</prop>
												<prop name="SampleType">qsUnknown</prop>
												<obj name="ChannelProp" class="ChannelProperty" version="1">
													<prop name="ChannelIdx">0</prop>
												</obj>
											</obj>
											<obj name="PropertyObject" class="ChannelGenotype" version="4">
												<prop name="PropertyTypeName">Scanning Genotype</prop>
												<prop name="Position">6</prop>
												<prop name="IsDefault">1</prop>
												<prop name="ReadOnly">1</prop>
												<obj name="ChannelProp" class="ChannelProperty" version="1">
													<prop name="ChannelIdx">0</prop>
												</obj>
											</obj>
											<obj name="PropertyObject" class="GroupChannelTypeProp" version="4">
												<prop name="PropertyTypeName">Scanning Sample Type</prop>
												<prop name="Position">6</prop>
												<prop name="IsDefault">0</prop>
												<prop name="GroupSampleType">mstUnknown</prop>
												<obj name="ChannelProp" class="ChannelProperty" version="1">
													<prop name="ChannelIdx">0</prop>
												</obj>
											</obj>
											<obj name="PropertyObject" class="TargetName" version="4">
												<prop name="PropertyTypeName">Target Name</prop>
												<prop name="Position">6</prop>
												<prop name="IsDefault">0</prop>
												<prop name="name">U44</prop>
												<obj name="ChannelProp" class="ChannelProperty" version="1">
													<prop name="ChannelIdx">0</prop>
												</obj>
											</obj>
											<obj name="PropertyObject" class="RQTargetProperty" version="4">
												<prop name="PropertyTypeName">Target Type</prop>
												<prop name="Position">6</prop>
												<prop name="IsDefault">0</prop>
												<prop name="TargetType">dtReference</prop>
												<obj name="ChannelProp" class="ChannelProperty" version="1">
													<prop name="ChannelIdx">0</prop>
												</obj>
											</obj>
										</list>
									</obj>
								</list>
							</obj>
						</obj>
						<prop name="ChannelPropertyCount">1</prop>
						<prop name="ContainerPosition">6</prop>
						<prop name="HasSampleProperties">1</prop>
						<obj name="SampleProperties" class="PropertyList" version="1">
							<list name="emlist" count="14">
								<obj name="PropertyObject" class="SamplePrefColor" version="4">
									<prop name="PropertyTypeName">Color</prop>
									<prop name="Position">6</prop>
									<prop name="IsDefault">0</prop>
									<prop name="Color">$00000097</prop>
								</obj>
								<obj name="PropertyObject" class="DominantChannelProp" version="4">
									<prop name="PropertyTypeName">Dominant Channel</prop>
									<prop name="Position">6</prop>
									<prop name="IsDefault">0</prop>
									<prop name="DominantChannel">0</prop>
								</obj>
								<obj name="PropertyObject" class="Genotype" version="4">
									<prop name="PropertyTypeName">EndPt Genotype</prop>
									<prop name="Position">6</prop>
									<prop name="IsDefault">1</prop>
									<prop name="ReadOnly">1</prop>
								</obj>
								<obj name="PropertyObject" class="GroupingSample" version="4">
									<prop name="PropertyTypeName">EndPt Sample Type</prop>
									<prop name="Position">6</prop>
									<prop name="IsDefault">0</prop>
									<prop name="GroupSampleType">mstUnknown</prop>
								</obj>
								<obj name="PropertyObject" class="SamplePrefLineStyle" version="4">
									<prop name="PropertyTypeName">Line Style</prop>
									<prop name="Position">6</prop>
									<prop name="IsDefault">0</prop>
									<prop name="LineStyle">psSolid</prop>
								</obj>
								<obj name="PropertyObject" class="GenSampleEditNotes" version="4">
									<prop name="PropertyTypeName">Notes</prop>
									<prop name="Position">6</prop>
									<prop name="IsDefault">1</prop>
								</obj>
								<obj name="PropertyObject" class="SamplePrefPointStyle" version="4">
									<prop name="PropertyTypeName">Point Style</prop>
									<prop name="Position">6</prop>
									<prop name="IsDefault">0</prop>
									<prop name="PointStyle">psNothing</prop>
								</obj>
								<obj name="PropertyObject" class="GenSampleEditPosition" version="4">
									<prop name="PropertyTypeName">Position</prop>
									<prop name="Position">6</prop>
									<prop name="IsDefault">1</prop>
								</obj>
								<obj name="PropertyObject" class="GenSampleEditReplicate" version="4">
									<prop name="PropertyTypeName">Replicate of</prop>
									<prop name="Position">6</prop>
									<prop name="IsDefault">0</prop>
									<prop name="ReplicateOf">6</prop>
								</obj>
								<obj name="PropertyObject" class="HTCSampleID" version="4">
									<prop name="PropertyTypeName">Sample ID</prop>
									<prop name="Position">6</prop>
									<prop name="IsDefault">1</prop>
								</obj>
								<obj name="PropertyObject" class="GenSampleEditName" version="4">
									<prop name="PropertyTypeName">Sample Name</prop>
									<prop name="Position">6</prop>
									<prop name="IsDefault">0</prop>
									<prop name="name">181-2-1</prop>
								</obj>
								<obj name="PropertyObject" class="HTCSamplePrepNotes" version="4">
									<prop name="PropertyTypeName">Sample Prep Notes</prop>
									<prop name="Position">6</prop>
									<prop name="IsDefault">1</prop>
								</obj>
								<obj name="PropertyObject" class="GenSampleEditSubset" version="4">
									<prop name="PropertyTypeName">Subsets</prop>
									<prop name="Position">6</prop>
									<prop name="IsDefault">1</prop>
								</obj>
								<obj name="PropertyObject" class="SamplePrefWidth" version="5">
									<prop name="PropertyTypeName">Width</prop>
									<prop name="Position">6</prop>
									<prop name="IsDefault">1</prop>
									<prop name="Width">1</prop>
								</obj>
							</list>
						</obj>
					</obj>
					<obj name="item" class="SamplePropInfo" version="1">
						<obj name="ChannelProperties" class="ChanPropList" version="2">
							<obj name="ChannelProperties" class="EMList" version="1">
								<list name="emlist" count="1">
									<obj name="item" class="PropertyList" version="1">
										<list name="emlist" count="12">
											<obj name="PropertyObject" class="RQSampleTargetProperty" version="4">
												<prop name="PropertyTypeName">Combined Sample and Target Type</prop>
												<prop name="Position">7</prop>
												<prop name="IsDefault">0</prop>
												<obj name="ChannelProp" class="ChannelProperty" version="1">
													<prop name="ChannelIdx">0</prop>
												</obj>
											</obj>
											<obj name="PropertyObject" class="QuantConcProperty" version="4">
												<prop name="PropertyTypeName">Concentration</prop>
												<prop name="Position">7</prop>
												<prop name="IsDefault">1</prop>
												<prop name="Concentration">0</prop>
												<obj name="ChannelProp" class="ChannelProperty" version="1">
													<prop name="ChannelIdx">0</prop>
												</obj>
												<prop name="ReadOnly">1</prop>
											</obj>
											<obj name="PropertyObject" class="QuantCpHighProp" version="4">
												<prop name="PropertyTypeName">Cp High</prop>
												<prop name="Position">7</prop>
												<prop name="IsDefault">1</prop>
												<prop name="CpRangeHigh">0</prop>
												<obj name="ChannelProp" class="ChannelProperty" version="1">
													<prop name="ChannelIdx">0</prop>
												</obj>
												<prop name="ReadOnly">1</prop>
											</obj>
											<obj name="PropertyObject" class="QuantCpLowProp" version="4">
												<prop name="PropertyTypeName">Cp Low</prop>
												<prop name="Position">7</prop>
												<prop name="IsDefault">1</prop>
												<prop name="CpRangeLow">0</prop>
												<obj name="ChannelProp" class="ChannelProperty" version="1">
													<prop name="ChannelIdx">0</prop>
												</obj>
												<prop name="ReadOnly">1</prop>
											</obj>
											<obj name="PropertyObject" class="RQEffProp" version="4">
												<prop name="PropertyTypeName">Efficiency</prop>
												<prop name="Position">7</prop>
												<prop name="IsDefault">1</prop>
												<prop name="Efficiency">2</prop>
												<obj name="ChannelProp" class="ChannelProperty" version="1">
													<prop name="ChannelIdx">0</prop>
												</obj>
											</obj>
											<obj name="PropertyObject" class="ChannelGenotype" version="4">
												<prop name="PropertyTypeName">Melt Geno Genotype</prop>
												<prop name="Position">7</prop>
												<prop name="IsDefault">1</prop>
												<prop name="ReadOnly">1</prop>
												<obj name="ChannelProp" class="ChannelProperty" version="1">
													<prop name="ChannelIdx">0</prop>
												</obj>
											</obj>
											<obj name="PropertyObject" class="GroupChannelTypeProp" version="4">
												<prop name="PropertyTypeName">Melt Geno Sample Type</prop>
												<prop name="Position">7</prop>
												<prop name="IsDefault">0</prop>
												<prop name="GroupSampleType">mstUnknown</prop>
												<obj name="ChannelProp" class="ChannelProperty" version="1">
													<prop name="ChannelIdx">0</prop>
												</obj>
											</obj>
											<obj name="PropertyObject" class="QuantSampleTypeProperty" version="4">
												<prop name="PropertyTypeName">Quantification Sample Type</prop>
												<prop name="Position">7</prop>
												<prop name="IsDefault">0</prop>
												<prop name="SampleType">qsUnknown</prop>
												<obj name="ChannelProp" class="ChannelProperty" version="1">
													<prop name="ChannelIdx">0</prop>
												</obj>
											</obj>
											<obj name="PropertyObject" class="ChannelGenotype" version="4">
												<prop name="PropertyTypeName">Scanning Genotype</prop>
												<prop name="Position">7</prop>
												<prop name="IsDefault">1</prop>
												<prop name="ReadOnly">1</prop>
												<obj name="ChannelProp" class="ChannelProperty" version="1">
													<prop name="ChannelIdx">0</prop>
												</obj>
											</obj>
											<obj name="PropertyObject" class="GroupChannelTypeProp" version="4">
												<prop name="PropertyTypeName">Scanning Sample Type</prop>
												<prop name="Position">7</prop>
												<prop name="IsDefault">0</prop>
												<prop name="GroupSampleType">mstUnknown</prop>
												<obj name="ChannelProp" class="ChannelProperty" version="1">
													<prop name="ChannelIdx">0</prop>
												</obj>
											</obj>
											<obj name="PropertyObject" class="TargetName" version="4">
												<prop name="PropertyTypeName">Target Name</prop>
												<prop name="Position">7</prop>
												<prop name="IsDefault">0</prop>
												<prop name="name">U44</prop>
												<obj name="ChannelProp" class="ChannelProperty" version="1">
													<prop name="ChannelIdx">0</prop>
												</obj>
											</obj>
											<obj name="PropertyObject" class="RQTargetProperty" version="4">
												<prop name="PropertyTypeName">Target Type</prop>
												<prop name="Position">7</prop>
												<prop name="IsDefault">0</prop>
												<prop name="TargetType">dtReference</prop>
												<obj name="ChannelProp" class="ChannelProperty" version="1">
													<prop name="ChannelIdx">0</prop>
												</obj>
											</obj>
										</list>
									</obj>
								</list>
							</obj>
						</obj>
						<prop name="ChannelPropertyCount">1</prop>
						<prop name="ContainerPosition">7</prop>
						<prop name="HasSampleProperties">1</prop>
						<obj name="SampleProperties" class="PropertyList" version="1">
							<list name="emlist" count="14">
								<obj name="PropertyObject" class="SamplePrefColor" version="4">
									<prop name="PropertyTypeName">Color</prop>
									<prop name="Position">7</prop>
									<prop name="IsDefault">0</prop>
									<prop name="Color">$00FFFF0F</prop>
								</obj>
								<obj name="PropertyObject" class="DominantChannelProp" version="4">
									<prop name="PropertyTypeName">Dominant Channel</prop>
									<prop name="Position">7</prop>
									<prop name="IsDefault">0</prop>
									<prop name="DominantChannel">0</prop>
								</obj>
								<obj name="PropertyObject" class="Genotype" version="4">
									<prop name="PropertyTypeName">EndPt Genotype</prop>
									<prop name="Position">7</prop>
									<prop name="IsDefault">1</prop>
									<prop name="ReadOnly">1</prop>
								</obj>
								<obj name="PropertyObject" class="GroupingSample" version="4">
									<prop name="PropertyTypeName">EndPt Sample Type</prop>
									<prop name="Position">7</prop>
									<prop name="IsDefault">0</prop>
									<prop name="GroupSampleType">mstUnknown</prop>
								</obj>
								<obj name="PropertyObject" class="SamplePrefLineStyle" version="4">
									<prop name="PropertyTypeName">Line Style</prop>
									<prop name="Position">7</prop>
									<prop name="IsDefault">0</prop>
									<prop name="LineStyle">psSolid</prop>
								</obj>
								<obj name="PropertyObject" class="GenSampleEditNotes" version="4">
									<prop name="PropertyTypeName">Notes</prop>
									<prop name="Position">7</prop>
									<prop name="IsDefault">1</prop>
								</obj>
								<obj name="PropertyObject" class="SamplePrefPointStyle" version="4">
									<prop name="PropertyTypeName">Point Style</prop>
									<prop name="Position">7</prop>
									<prop name="IsDefault">0</prop>
									<prop name="PointStyle">psNothing</prop>
								</obj>
								<obj name="PropertyObject" class="GenSampleEditPosition" version="4">
									<prop name="PropertyTypeName">Position</prop>
									<prop name="Position">7</prop>
									<prop name="IsDefault">1</prop>
								</obj>
								<obj name="PropertyObject" class="GenSampleEditReplicate" version="4">
									<prop name="PropertyTypeName">Replicate of</prop>
									<prop name="Position">7</prop>
									<prop name="IsDefault">0</prop>
									<prop name="ReplicateOf">7</prop>
								</obj>
								<obj name="PropertyObject" class="HTCSampleID" version="4">
									<prop name="PropertyTypeName">Sample ID</prop>
									<prop name="Position">7</prop>
									<prop name="IsDefault">1</prop>
								</obj>
								<obj name="PropertyObject" class="GenSampleEditName" version="4">
									<prop name="PropertyTypeName">Sample Name</prop>
									<prop name="Position">7</prop>
									<prop name="IsDefault">0</prop>
									<prop name="name">181-1-1</prop>
								</obj>
								<obj name="PropertyObject" class="HTCSamplePrepNotes" version="4">
									<prop name="PropertyTypeName">Sample Prep Notes</prop>
									<prop name="Position">7</prop>
									<prop name="IsDefault">1</prop>
								</obj>
								<obj name="PropertyObject" class="GenSampleEditSubset" version="4">
									<prop name="PropertyTypeName">Subsets</prop>
									<prop name="Position">7</prop>
									<prop name="IsDefault">1</prop>
								</obj>
								<obj name="PropertyObject" class="SamplePrefWidth" version="5">
									<prop name="PropertyTypeName">Width</prop>
									<prop name="Position">7</prop>
									<prop name="IsDefault">1</prop>
									<prop name="Width">1</prop>
								</obj>
							</list>
						</obj>
					</obj>
					<obj name="item" class="SamplePropInfo" version="1">
						<obj name="ChannelProperties" class="ChanPropList" version="2">
							<obj name="ChannelProperties" class="EMList" version="1">
								<list name="emlist" count="1">
									<obj name="item" class="PropertyList" version="1">
										<list name="emlist" count="12">
											<obj name="PropertyObject" class="RQSampleTargetProperty" version="4">
												<prop name="PropertyTypeName">Combined Sample and Target Type</prop>
												<prop name="Position">8</prop>
												<prop name="IsDefault">0</prop>
												<obj name="ChannelProp" class="ChannelProperty" version="1">
													<prop name="ChannelIdx">0</prop>
												</obj>
											</obj>
											<obj name="PropertyObject" class="QuantConcProperty" version="4">
												<prop name="PropertyTypeName">Concentration</prop>
												<prop name="Position">8</prop>
												<prop name="IsDefault">1</prop>
												<prop name="Concentration">0</prop>
												<obj name="ChannelProp" class="ChannelProperty" version="1">
													<prop name="ChannelIdx">0</prop>
												</obj>
												<prop name="ReadOnly">1</prop>
											</obj>
											<obj name="PropertyObject" class="QuantCpHighProp" version="4">
												<prop name="PropertyTypeName">Cp High</prop>
												<prop name="Position">8</prop>
												<prop name="IsDefault">1</prop>
												<prop name="CpRangeHigh">0</prop>
												<obj name="ChannelProp" class="ChannelProperty" version="1">
													<prop name="ChannelIdx">0</prop>
												</obj>
												<prop name="ReadOnly">1</prop>
											</obj>
											<obj name="PropertyObject" class="QuantCpLowProp" version="4">
												<prop name="PropertyTypeName">Cp Low</prop>
												<prop name="Position">8</prop>
												<prop name="IsDefault">1</prop>
												<prop name="CpRangeLow">0</prop>
												<obj name="ChannelProp" class="ChannelProperty" version="1">
													<prop name="ChannelIdx">0</prop>
												</obj>
												<prop name="ReadOnly">1</prop>
											</obj>
											<obj name="PropertyObject" class="RQEffProp" version="4">
												<prop name="PropertyTypeName">Efficiency</prop>
												<prop name="Position">8</prop>
												<prop name="IsDefault">1</prop>
												<prop name="Efficiency">2</prop>
												<obj name="ChannelProp" class="ChannelProperty" version="1">
													<prop name="ChannelIdx">0</prop>
												</obj>
											</obj>
											<obj name="PropertyObject" class="ChannelGenotype" version="4">
												<prop name="PropertyTypeName">Melt Geno Genotype</prop>
												<prop name="Position">8</prop>
												<prop name="IsDefault">1</prop>
												<prop name="ReadOnly">1</prop>
												<obj name="ChannelProp" class="ChannelProperty" version="1">
													<prop name="ChannelIdx">0</prop>
												</obj>
											</obj>
											<obj name="PropertyObject" class="GroupChannelTypeProp" version="4">
												<prop name="PropertyTypeName">Melt Geno Sample Type</prop>
												<prop name="Position">8</prop>
												<prop name="IsDefault">0</prop>
												<prop name="GroupSampleType">mstUnknown</prop>
												<obj name="ChannelProp" class="ChannelProperty" version="1">
													<prop name="ChannelIdx">0</prop>
												</obj>
											</obj>
											<obj name="PropertyObject" class="QuantSampleTypeProperty" version="4">
												<prop name="PropertyTypeName">Quantification Sample Type</prop>
												<prop name="Position">8</prop>
												<prop name="IsDefault">0</prop>
												<prop name="SampleType">qsUnknown</prop>
												<obj name="ChannelProp" class="ChannelProperty" version="1">
													<prop name="ChannelIdx">0</prop>
												</obj>
											</obj>
											<obj name="PropertyObject" class="ChannelGenotype" version="4">
												<prop name="PropertyTypeName">Scanning Genotype</prop>
												<prop name="Position">8</prop>
												<prop name="IsDefault">1</prop>
												<prop name="ReadOnly">1</prop>
												<obj name="ChannelProp" class="ChannelProperty" version="1">
													<prop name="ChannelIdx">0</prop>
												</obj>
											</obj>
											<obj name="PropertyObject" class="GroupChannelTypeProp" version="4">
												<prop name="PropertyTypeName">Scanning Sample Type</prop>
												<prop name="Position">8</prop>
												<prop name="IsDefault">0</prop>
												<prop name="GroupSampleType">mstUnknown</prop>
												<obj name="ChannelProp" class="ChannelProperty" version="1">
													<prop name="ChannelIdx">0</prop>
												</obj>
											</obj>
											<obj name="PropertyObject" class="TargetName" version="4">
												<prop name="PropertyTypeName">Target Name</prop>
												<prop name="Position">8</prop>
												<prop name="IsDefault">1</prop>
												<obj name="ChannelProp" class="ChannelProperty" version="1">
													<prop name="ChannelIdx">0</prop>
												</obj>
											</obj>
											<obj name="PropertyObject" class="RQTargetProperty" version="4">
												<prop name="PropertyTypeName">Target Type</prop>
												<prop name="Position">8</prop>
												<prop name="IsDefault">0</prop>
												<prop name="TargetType">dtNone</prop>
												<obj name="ChannelProp" class="ChannelProperty" version="1">
													<prop name="ChannelIdx">0</prop>
												</obj>
											</obj>
										</list>
									</obj>
								</list>
							</obj>
						</obj>
						<prop name="ChannelPropertyCount">1</prop>
						<prop name="ContainerPosition">8</prop>
						<prop name="HasSampleProperties">1</prop>
						<obj name="SampleProperties" class="PropertyList" version="1">
							<list name="emlist" count="14">
								<obj name="PropertyObject" class="SamplePrefColor" version="4">
									<prop name="PropertyTypeName">Color</prop>
									<prop name="Position">8</prop>
									<prop name="IsDefault">0</prop>
									<prop name="Color">$00404000</prop>
								</obj>
								<obj name="PropertyObject" class="DominantChannelProp" version="4">
									<prop name="PropertyTypeName">Dominant Channel</prop>
									<prop name="Position">8</prop>
									<prop name="IsDefault">0</prop>
									<prop name="DominantChannel">0</prop>
								</obj>
								<obj name="PropertyObject" class="Genotype" version="4">
									<prop name="PropertyTypeName">EndPt Genotype</prop>
									<prop name="Position">8</prop>
									<prop name="IsDefault">1</prop>
									<prop name="ReadOnly">1</prop>
								</obj>
								<obj name="PropertyObject" class="GroupingSample" version="4">
									<prop name="PropertyTypeName">EndPt Sample Type</prop>
									<prop name="Position">8</prop>
									<prop name="IsDefault">0</prop>
									<prop name="GroupSampleType">mstUnknown</prop>
								</obj>
								<obj name="PropertyObject" class="SamplePrefLineStyle" version="4">
									<prop name="PropertyTypeName">Line Style</prop>
									<prop name="Position">8</prop>
									<prop name="IsDefault">0</prop>
									<prop name="LineStyle">psSolid</prop>
								</obj>
								<obj name="PropertyObject" class="GenSampleEditNotes" version="4">
									<prop name="PropertyTypeName">Notes</prop>
									<prop name="Position">8</prop>
									<prop name="IsDefault">1</prop>
								</obj>
								<obj name="PropertyObject" class="SamplePrefPointStyle" version="4">
									<prop name="PropertyTypeName">Point Style</prop>
									<prop name="Position">8</prop>
									<prop name="IsDefault">0</prop>
									<prop name="PointStyle">psNothing</prop>
								</obj>
								<obj name="PropertyObject" class="GenSampleEditPosition" version="4">
									<prop name="PropertyTypeName">Position</prop>
									<prop name="Position">8</prop>
									<prop name="IsDefault">1</prop>
								</obj>
								<obj name="PropertyObject" class="GenSampleEditReplicate" version="4">
									<prop name="PropertyTypeName">Replicate of</prop>
									<prop name="Position">8</prop>
									<prop name="IsDefault">1</prop>
									<prop name="ReplicateOf">-1</prop>
								</obj>
								<obj name="PropertyObject" class="HTCSampleID" version="4">
									<prop name="PropertyTypeName">Sample ID</prop>
									<prop name="Position">8</prop>
									<prop name="IsDefault">1</prop>
								</obj>
								<obj name="PropertyObject" class="GenSampleEditName" version="4">
									<prop name="PropertyTypeName">Sample Name</prop>
									<prop name="Position">8</prop>
									<prop name="IsDefault">1</prop>
									<prop name="name">Sample 9</prop>
								</obj>
								<obj name="PropertyObject" class="HTCSamplePrepNotes" version="4">
									<prop name="PropertyTypeName">Sample Prep Notes</prop>
									<prop name="Position">8</prop>
									<prop name="IsDefault">1</prop>
								</obj>
								<obj name="PropertyObject" class="GenSampleEditSubset" version="4">
									<prop name="PropertyTypeName">Subsets</prop>
									<prop name="Position">8</prop>
									<prop name="IsDefault">1</prop>
								</obj>
								<obj name="PropertyObject" class="SamplePrefWidth" version="5">
									<prop name="PropertyTypeName">Width</prop>
									<prop name="Position">8</prop>
									<prop name="IsDefault">1</prop>
									<prop name="Width">1</prop>
								</obj>
							</list>
						</obj>
					</obj>
					<obj name="item" class="SamplePropInfo" version="1">
						<obj name="ChannelProperties" class="ChanPropList" version="2">
							<obj name="ChannelProperties" class="EMList" version="1">
								<list name="emlist" count="1">
									<obj name="item" class="PropertyList" version="1">
										<list name="emlist" count="12">
											<obj name="PropertyObject" class="RQSampleTargetProperty" version="4">
												<prop name="PropertyTypeName">Combined Sample and Target Type</prop>
												<prop name="Position">9</prop>
												<prop name="IsDefault">0</prop>
												<obj name="ChannelProp" class="ChannelProperty" version="1">
													<prop name="ChannelIdx">0</prop>
												</obj>
											</obj>
											<obj name="PropertyObject" class="QuantConcProperty" version="4">
												<prop name="PropertyTypeName">Concentration</prop>
												<prop name="Position">9</prop>
												<prop name="IsDefault">1</prop>
												<prop name="Concentration">0</prop>
												<obj name="ChannelProp" class="ChannelProperty" version="1">
													<prop name="ChannelIdx">0</prop>
												</obj>
												<prop name="ReadOnly">1</prop>
											</obj>
											<obj name="PropertyObject" class="QuantCpHighProp" version="4">
												<prop name="PropertyTypeName">Cp High</prop>
												<prop name="Position">9</prop>
												<prop name="IsDefault">1</prop>
												<prop name="CpRangeHigh">0</prop>
												<obj name="ChannelProp" class="ChannelProperty" version="1">
													<prop name="ChannelIdx">0</prop>
												</obj>
												<prop name="ReadOnly">1</prop>
											</obj>
											<obj name="PropertyObject" class="QuantCpLowProp" version="4">
												<prop name="PropertyTypeName">Cp Low</prop>
												<prop name="Position">9</prop>
												<prop name="IsDefault">1</prop>
												<prop name="CpRangeLow">0</prop>
												<obj name="ChannelProp" class="ChannelProperty" version="1">
													<prop name="ChannelIdx">0</prop>
												</obj>
												<prop name="ReadOnly">1</prop>
											</obj>
											<obj name="PropertyObject" class="RQEffProp" version="4">
												<prop name="PropertyTypeName">Efficiency</prop>
												<prop name="Position">9</prop>
												<prop name="IsDefault">1</prop>
												<prop name="Efficiency">2</prop>
												<obj name="ChannelProp" class="ChannelProperty" version="1">
													<prop name="ChannelIdx">0</prop>
												</obj>
											</obj>
											<obj name="PropertyObject" class="ChannelGenotype" version="4">
												<prop name="PropertyTypeName">Melt Geno Genotype</prop>
												<prop name="Position">9</prop>
												<prop name="IsDefault">1</prop>
												<prop name="ReadOnly">1</prop>
												<obj name="ChannelProp" class="ChannelProperty" version="1">
													<prop name="ChannelIdx">0</prop>
												</obj>
											</obj>
											<obj name="PropertyObject" class="GroupChannelTypeProp" version="4">
												<prop name="PropertyTypeName">Melt Geno Sample Type</prop>
												<prop name="Position">9</prop>
												<prop name="IsDefault">0</prop>
												<prop name="GroupSampleType">mstUnknown</prop>
												<obj name="ChannelProp" class="ChannelProperty" version="1">
													<prop name="ChannelIdx">0</prop>
												</obj>
											</obj>
											<obj name="PropertyObject" class="QuantSampleTypeProperty" version="4">
												<prop name="PropertyTypeName">Quantification Sample Type</prop>
												<prop name="Position">9</prop>
												<prop name="IsDefault">0</prop>
												<prop name="SampleType">qsUnknown</prop>
												<obj name="ChannelProp" class="ChannelProperty" version="1">
													<prop name="ChannelIdx">0</prop>
												</obj>
											</obj>
											<obj name="PropertyObject" class="ChannelGenotype" version="4">
												<prop name="PropertyTypeName">Scanning Genotype</prop>
												<prop name="Position">9</prop>
												<prop name="IsDefault">1</prop>
												<prop name="ReadOnly">1</prop>
												<obj name="ChannelProp" class="ChannelProperty" version="1">
													<prop name="ChannelIdx">0</prop>
												</obj>
											</obj>
											<obj name="PropertyObject" class="GroupChannelTypeProp" version="4">
												<prop name="PropertyTypeName">Scanning Sample Type</prop>
												<prop name="Position">9</prop>
												<prop name="IsDefault">0</prop>
												<prop name="GroupSampleType">mstUnknown</prop>
												<obj name="ChannelProp" class="ChannelProperty" version="1">
													<prop name="ChannelIdx">0</prop>
												</obj>
											</obj>
											<obj name="PropertyObject" class="TargetName" version="4">
												<prop name="PropertyTypeName">Target Name</prop>
												<prop name="Position">9</prop>
												<prop name="IsDefault">1</prop>
												<obj name="ChannelProp" class="ChannelProperty" version="1">
													<prop name="ChannelIdx">0</prop>
												</obj>
											</obj>
											<obj name="PropertyObject" class="RQTargetProperty" version="4">
												<prop name="PropertyTypeName">Target Type</prop>
												<prop name="Position">9</prop>
												<prop name="IsDefault">0</prop>
												<prop name="TargetType">dtNone</prop>
												<obj name="ChannelProp" class="ChannelProperty" version="1">
													<prop name="ChannelIdx">0</prop>
												</obj>
											</obj>
										</list>
									</obj>
								</list>
							</obj>
						</obj>
						<prop name="ChannelPropertyCount">1</prop>
						<prop name="ContainerPosition">9</prop>
						<prop name="HasSampleProperties">1</prop>
						<obj name="SampleProperties" class="PropertyList" version="1">
							<list name="emlist" count="14">
								<obj name="PropertyObject" class="SamplePrefColor" version="4">
									<prop name="PropertyTypeName">Color</prop>
									<prop name="Position">9</prop>
									<prop name="IsDefault">0</prop>
									<prop name="Color">$004080FF</prop>
								</obj>
								<obj name="PropertyObject" class="DominantChannelProp" version="4">
									<prop name="PropertyTypeName">Dominant Channel</prop>
									<prop name="Position">9</prop>
									<prop name="IsDefault">0</prop>
									<prop name="DominantChannel">0</prop>
								</obj>
								<obj name="PropertyObject" class="Genotype" version="4">
									<prop name="PropertyTypeName">EndPt Genotype</prop>
									<prop name="Position">9</prop>
									<prop name="IsDefault">1</prop>
									<prop name="ReadOnly">1</prop>
								</obj>
								<obj name="PropertyObject" class="GroupingSample" version="4">
									<prop name="PropertyTypeName">EndPt Sample Type</prop>
									<prop name="Position">9</prop>
									<prop name="IsDefault">0</prop>
									<prop name="GroupSampleType">mstUnknown</prop>
								</obj>
								<obj name="PropertyObject" class="SamplePrefLineStyle" version="4">
									<prop name="PropertyTypeName">Line Style</prop>
									<prop name="Position">9</prop>
									<prop name="IsDefault">0</prop>
									<prop name="LineStyle">psSolid</prop>
								</obj>
								<obj name="PropertyObject" class="GenSampleEditNotes" version="4">
									<prop name="PropertyTypeName">Notes</prop>
									<prop name="Position">9</prop>
									<prop name="IsDefault">1</prop>
								</obj>
								<obj name="PropertyObject" class="SamplePrefPointStyle" version="4">
									<prop name="PropertyTypeName">Point Style</prop>
									<prop name="Position">9</prop>
									<prop name="IsDefault">0</prop>
									<prop name="PointStyle">psNothing</prop>
								</obj>
								<obj name="PropertyObject" class="GenSampleEditPosition" version="4">
									<prop name="PropertyTypeName">Position</prop>
									<prop name="Position">9</prop>
									<prop name="IsDefault">1</prop>
								</obj>
								<obj name="PropertyObject" class="GenSampleEditReplicate" version="4">
									<prop name="PropertyTypeName">Replicate of</prop>
									<prop name="Position">9</prop>
									<prop name="IsDefault">1</prop>
									<prop name="ReplicateOf">-1</prop>
								</obj>
								<obj name="PropertyObject" class="HTCSampleID" version="4">
									<prop name="PropertyTypeName">Sample ID</prop>
									<prop name="Position">9</prop>
									<prop name="IsDefault">1</prop>
								</obj>
								<obj name="PropertyObject" class="GenSampleEditName" version="4">
									<prop name="PropertyTypeName">Sample Name</prop>
									<prop name="Position">9</prop>
									<prop name="IsDefault">1</prop>
									<prop name="name">Sample 10</prop>
								</obj>
								<obj name="PropertyObject" class="HTCSamplePrepNotes" version="4">
									<prop name="PropertyTypeName">Sample Prep Notes</prop>
									<prop name="Position">9</prop>
									<prop name="IsDefault">1</prop>
								</obj>
								<obj name="PropertyObject" class="GenSampleEditSubset" version="4">
									<prop name="PropertyTypeName">Subsets</prop>
									<prop name="Position">9</prop>
									<prop name="IsDefault">1</prop>
								</obj>
								<obj name="PropertyObject" class="SamplePrefWidth" version="5">
									<prop name="PropertyTypeName">Width</prop>
									<prop name="Position">9</prop>
									<prop name="IsDefault">1</prop>
									<prop name="Width">1</prop>
								</obj>
							</list>
						</obj>
					</obj>
					<obj name="item" class="SamplePropInfo" version="1">
						<obj name="ChannelProperties" class="ChanPropList" version="2">
							<obj name="ChannelProperties" class="EMList" version="1">
								<list name="emlist" count="1">
									<obj name="item" class="PropertyList" version="1">
										<list name="emlist" count="12">
											<obj name="PropertyObject" class="RQSampleTargetProperty" version="4">
												<prop name="PropertyTypeName">Combined Sample and Target Type</prop>
												<prop name="Position">10</prop>
												<prop name="IsDefault">0</prop>
												<obj name="ChannelProp" class="ChannelProperty" version="1">
													<prop name="ChannelIdx">0</prop>
												</obj>
											</obj>
											<obj name="PropertyObject" class="QuantConcProperty" version="4">
												<prop name="PropertyTypeName">Concentration</prop>
												<prop name="Position">10</prop>
												<prop name="IsDefault">1</prop>
												<prop name="Concentration">0</prop>
												<obj name="ChannelProp" class="ChannelProperty" version="1">
													<prop name="ChannelIdx">0</prop>
												</obj>
												<prop name="ReadOnly">1</prop>
											</obj>
											<obj name="PropertyObject" class="QuantCpHighProp" version="4">
												<prop name="PropertyTypeName">Cp High</prop>
												<prop name="Position">10</prop>
												<prop name="IsDefault">1</prop>
												<prop name="CpRangeHigh">0</prop>
												<obj name="ChannelProp" class="ChannelProperty" version="1">
													<prop name="ChannelIdx">0</prop>
												</obj>
												<prop name="ReadOnly">1</prop>
											</obj>
											<obj name="PropertyObject" class="QuantCpLowProp" version="4">
												<prop name="PropertyTypeName">Cp Low</prop>
												<prop name="Position">10</prop>
												<prop name="IsDefault">1</prop>
												<prop name="CpRangeLow">0</prop>
												<obj name="ChannelProp" class="ChannelProperty" version="1">
													<prop name="ChannelIdx">0</prop>
												</obj>
												<prop name="ReadOnly">1</prop>
											</obj>
											<obj name="PropertyObject" class="RQEffProp" version="4">
												<prop name="PropertyTypeName">Efficiency</prop>
												<prop name="Position">10</prop>
												<prop name="IsDefault">1</prop>
												<prop name="Efficiency">2</prop>
												<obj name="ChannelProp" class="ChannelProperty" version="1">
													<prop name="ChannelIdx">0</prop>
												</obj>
											</obj>
											<obj name="PropertyObject" class="ChannelGenotype" version="4">
												<prop name="PropertyTypeName">Melt Geno Genotype</prop>
												<prop name="Position">10</prop>
												<prop name="IsDefault">1</prop>
												<prop name="ReadOnly">1</prop>
												<obj name="ChannelProp" class="ChannelProperty" version="1">
													<prop name="ChannelIdx">0</prop>
												</obj>
											</obj>
											<obj name="PropertyObject" class="GroupChannelTypeProp" version="4">
												<prop name="PropertyTypeName">Melt Geno Sample Type</prop>
												<prop name="Position">10</prop>
												<prop name="IsDefault">0</prop>
												<prop name="GroupSampleType">mstUnknown</prop>
												<obj name="ChannelProp" class="ChannelProperty" version="1">
													<prop name="ChannelIdx">0</prop>
												</obj>
											</obj>
											<obj name="PropertyObject" class="QuantSampleTypeProperty" version="4">
												<prop name="PropertyTypeName">Quantification Sample Type</prop>
												<prop name="Position">10</prop>
												<prop name="IsDefault">0</prop>
												<prop name="SampleType">qsUnknown</prop>
												<obj name="ChannelProp" class="ChannelProperty" version="1">
													<prop name="ChannelIdx">0</prop>
												</obj>
											</obj>
											<obj name="PropertyObject" class="ChannelGenotype" version="4">
												<prop name="PropertyTypeName">Scanning Genotype</prop>
												<prop name="Position">10</prop>
												<prop name="IsDefault">1</prop>
												<prop name="ReadOnly">1</prop>
												<obj name="ChannelProp" class="ChannelProperty" version="1">
													<prop name="ChannelIdx">0</prop>
												</obj>
											</obj>
											<obj name="PropertyObject" class="GroupChannelTypeProp" version="4">
												<prop name="PropertyTypeName">Scanning Sample Type</prop>
												<prop name="Position">10</prop>
												<prop name="IsDefault">0</prop>
												<prop name="GroupSampleType">mstUnknown</prop>
												<obj name="ChannelProp" class="ChannelProperty" version="1">
													<prop name="ChannelIdx">0</prop>
												</obj>
											</obj>
											<obj name="PropertyObject" class="TargetName" version="4">
												<prop name="PropertyTypeName">Target Name</prop>
												<prop name="Position">10</prop>
												<prop name="IsDefault">1</prop>
												<obj name="ChannelProp" class="ChannelProperty" version="1">
													<prop name="ChannelIdx">0</prop>
												</obj>
											</obj>
											<obj name="PropertyObject" class="RQTargetProperty" version="4">
												<prop name="PropertyTypeName">Target Type</prop>
												<prop name="Position">10</prop>
												<prop name="IsDefault">0</prop>
												<prop name="TargetType">dtNone</prop>
												<obj name="ChannelProp" class="ChannelProperty" version="1">
													<prop name="ChannelIdx">0</prop>
												</obj>
											</obj>
										</list>
									</obj>
								</list>
							</obj>
						</obj>
						<prop name="ChannelPropertyCount">1</prop>
						<prop name="ContainerPosition">10</prop>
						<prop name="HasSampleProperties">1</prop>
						<obj name="SampleProperties" class="PropertyList" version="1">
							<list name="emlist" count="14">
								<obj name="PropertyObject" class="SamplePrefColor" version="4">
									<prop name="PropertyTypeName">Color</prop>
									<prop name="Position">10</prop>
									<prop name="IsDefault">0</prop>
									<prop name="Color">$00FD0299</prop>
								</obj>
								<obj name="PropertyObject" class="DominantChannelProp" version="4">
									<prop name="PropertyTypeName">Dominant Channel</prop>
									<prop name="Position">10</prop>
									<prop name="IsDefault">0</prop>
									<prop name="DominantChannel">0</prop>
								</obj>
								<obj name="PropertyObject" class="Genotype" version="4">
									<prop name="PropertyTypeName">EndPt Genotype</prop>
									<prop name="Position">10</prop>
									<prop name="IsDefault">1</prop>
									<prop name="ReadOnly">1</prop>
								</obj>
								<obj name="PropertyObject" class="GroupingSample" version="4">
									<prop name="PropertyTypeName">EndPt Sample Type</prop>
									<prop name="Position">10</prop>
									<prop name="IsDefault">0</prop>
									<prop name="GroupSampleType">mstUnknown</prop>
								</obj>
								<obj name="PropertyObject" class="SamplePrefLineStyle" version="4">
									<prop name="PropertyTypeName">Line Style</prop>
									<prop name="Position">10</prop>
									<prop name="IsDefault">0</prop>
									<prop name="LineStyle">psSolid</prop>
								</obj>
								<obj name="PropertyObject" class="GenSampleEditNotes" version="4">
									<prop name="PropertyTypeName">Notes</prop>
									<prop name="Position">10</prop>
									<prop name="IsDefault">1</prop>
								</obj>
								<obj name="PropertyObject" class="SamplePrefPointStyle" version="4">
									<prop name="PropertyTypeName">Point Style</prop>
									<prop name="Position">10</prop>
									<prop name="IsDefault">0</prop>
									<prop name="PointStyle">psNothing</prop>
								</obj>
								<obj name="PropertyObject" class="GenSampleEditPosition" version="4">
									<prop name="PropertyTypeName">Position</prop>
									<prop name="Position">10</prop>
									<prop name="IsDefault">1</prop>
								</obj>
								<obj name="PropertyObject" class="GenSampleEditReplicate" version="4">
									<prop name="PropertyTypeName">Replicate of</prop>
									<prop name="Position">10</prop>
									<prop name="IsDefault">1</prop>
									<prop name="ReplicateOf">-1</prop>
								</obj>
								<obj name="PropertyObject" class="HTCSampleID" version="4">
									<prop name="PropertyTypeName">Sample ID</prop>
									<prop name="Position">10</prop>
									<prop name="IsDefault">1</prop>
								</obj>
								<obj name="PropertyObject" class="GenSampleEditName" version="4">
									<prop name="PropertyTypeName">Sample Name</prop>
									<prop name="Position">10</prop>
									<prop name="IsDefault">1</prop>
									<prop name="name">Sample 11</prop>
								</obj>
								<obj name="PropertyObject" class="HTCSamplePrepNotes" version="4">
									<prop name="PropertyTypeName">Sample Prep Notes</prop>
									<prop name="Position">10</prop>
									<prop name="IsDefault">1</prop>
								</obj>
								<obj name="PropertyObject" class="GenSampleEditSubset" version="4">
									<prop name="PropertyTypeName">Subsets</prop>
									<prop name="Position">10</prop>
									<prop name="IsDefault">1</prop>
								</obj>
								<obj name="PropertyObject" class="SamplePrefWidth" version="5">
									<prop name="PropertyTypeName">Width</prop>
									<prop name="Position">10</prop>
									<prop name="IsDefault">1</prop>
									<prop name="Width">1</prop>
								</obj>
							</list>
						</obj>
					</obj>
					<obj name="item" class="SamplePropInfo" version="1">
						<obj name="ChannelProperties" class="ChanPropList" version="2">
							<obj name="ChannelProperties" class="EMList" version="1">
								<list name="emlist" count="1">
									<obj name="item" class="PropertyList" version="1">
										<list name="emlist" count="12">
											<obj name="PropertyObject" class="RQSampleTargetProperty" version="4">
												<prop name="PropertyTypeName">Combined Sample and Target Type</prop>
												<prop name="Position">11</prop>
												<prop name="IsDefault">0</prop>
												<obj name="ChannelProp" class="ChannelProperty" version="1">
													<prop name="ChannelIdx">0</prop>
												</obj>
											</obj>
											<obj name="PropertyObject" class="QuantConcProperty" version="4">
												<prop name="PropertyTypeName">Concentration</prop>
												<prop name="Position">11</prop>
												<prop name="IsDefault">1</prop>
												<prop name="Concentration">0</prop>
												<obj name="ChannelProp" class="ChannelProperty" version="1">
													<prop name="ChannelIdx">0</prop>
												</obj>
												<prop name="ReadOnly">1</prop>
											</obj>
											<obj name="PropertyObject" class="QuantCpHighProp" version="4">
												<prop name="PropertyTypeName">Cp High</prop>
												<prop name="Position">11</prop>
												<prop name="IsDefault">1</prop>
												<prop name="CpRangeHigh">0</prop>
												<obj name="ChannelProp" class="ChannelProperty" version="1">
													<prop name="ChannelIdx">0</prop>
												</obj>
												<prop name="ReadOnly">1</prop>
											</obj>
											<obj name="PropertyObject" class="QuantCpLowProp" version="4">
												<prop name="PropertyTypeName">Cp Low</prop>
												<prop name="Position">11</prop>
												<prop name="IsDefault">1</prop>
												<prop name="CpRangeLow">0</prop>
												<obj name="ChannelProp" class="ChannelProperty" version="1">
													<prop name="ChannelIdx">0</prop>
												</obj>
												<prop name="ReadOnly">1</prop>
											</obj>
											<obj name="PropertyObject" class="RQEffProp" version="4">
												<prop name="PropertyTypeName">Efficiency</prop>
												<prop name="Position">11</prop>
												<prop name="IsDefault">1</prop>
												<prop name="Efficiency">2</prop>
												<obj name="ChannelProp" class="ChannelProperty" version="1">
													<prop name="ChannelIdx">0</prop>
												</obj>
											</obj>
											<obj name="PropertyObject" class="ChannelGenotype" version="4">
												<prop name="PropertyTypeName">Melt Geno Genotype</prop>
												<prop name="Position">11</prop>
												<prop name="IsDefault">1</prop>
												<prop name="ReadOnly">1</prop>
												<obj name="ChannelProp" class="ChannelProperty" version="1">
													<prop name="ChannelIdx">0</prop>
												</obj>
											</obj>
											<obj name="PropertyObject" class="GroupChannelTypeProp" version="4">
												<prop name="PropertyTypeName">Melt Geno Sample Type</prop>
												<prop name="Position">11</prop>
												<prop name="IsDefault">0</prop>
												<prop name="GroupSampleType">mstUnknown</prop>
												<obj name="ChannelProp" class="ChannelProperty" version="1">
													<prop name="ChannelIdx">0</prop>
												</obj>
											</obj>
											<obj name="PropertyObject" class="QuantSampleTypeProperty" version="4">
												<prop name="PropertyTypeName">Quantification Sample Type</prop>
												<prop name="Position">11</prop>
												<prop name="IsDefault">0</prop>
												<prop name="SampleType">qsUnknown</prop>
												<obj name="ChannelProp" class="ChannelProperty" version="1">
													<prop name="ChannelIdx">0</prop>
												</obj>
											</obj>
											<obj name="PropertyObject" class="ChannelGenotype" version="4">
												<prop name="PropertyTypeName">Scanning Genotype</prop>
												<prop name="Position">11</prop>
												<prop name="IsDefault">1</prop>
												<prop name="ReadOnly">1</prop>
												<obj name="ChannelProp" class="ChannelProperty" version="1">
													<prop name="ChannelIdx">0</prop>
												</obj>
											</obj>
											<obj name="PropertyObject" class="GroupChannelTypeProp" version="4">
												<prop name="PropertyTypeName">Scanning Sample Type</prop>
												<prop name="Position">11</prop>
												<prop name="IsDefault">0</prop>
												<prop name="GroupSampleType">mstUnknown</prop>
												<obj name="ChannelProp" class="ChannelProperty" version="1">
													<prop name="ChannelIdx">0</prop>
												</obj>
											</obj>
											<obj name="PropertyObject" class="TargetName" version="4">
												<prop name="PropertyTypeName">Target Name</prop>
												<prop name="Position">11</prop>
												<prop name="IsDefault">1</prop>
												<obj name="ChannelProp" class="ChannelProperty" version="1">
													<prop name="ChannelIdx">0</prop>
												</obj>
											</obj>
											<obj name="PropertyObject" class="RQTargetProperty" version="4">
												<prop name="PropertyTypeName">Target Type</prop>
												<prop name="Position">11</prop>
												<prop name="IsDefault">0</prop>
												<prop name="TargetType">dtNone</prop>
												<obj name="ChannelProp" class="ChannelProperty" version="1">
													<prop name="ChannelIdx">0</prop>
												</obj>
											</obj>
										</list>
									</obj>
								</list>
							</obj>
						</obj>
						<prop name="ChannelPropertyCount">1</prop>
						<prop name="ContainerPosition">11</prop>
						<prop name="HasSampleProperties">1</prop>
						<obj name="SampleProperties" class="PropertyList" version="1">
							<list name="emlist" count="14">
								<obj name="PropertyObject" class="SamplePrefColor" version="4">
									<prop name="PropertyTypeName">Color</prop>
									<prop name="Position">11</prop>
									<prop name="IsDefault">0</prop>
									<prop name="Color">$0026C4B8</prop>
								</obj>
								<obj name="PropertyObject" class="DominantChannelProp" version="4">
									<prop name="PropertyTypeName">Dominant Channel</prop>
									<prop name="Position">11</prop>
									<prop name="IsDefault">0</prop>
									<prop name="DominantChannel">0</prop>
								</obj>
								<obj name="PropertyObject" class="Genotype" version="4">
									<prop name="PropertyTypeName">EndPt Genotype</prop>
									<prop name="Position">11</prop>
									<prop name="IsDefault">1</prop>
									<prop name="ReadOnly">1</prop>
								</obj>
								<obj name="PropertyObject" class="GroupingSample" version="4">
									<prop name="PropertyTypeName">EndPt Sample Type</prop>
									<prop name="Position">11</prop>
									<prop name="IsDefault">0</prop>
									<prop name="GroupSampleType">mstUnknown</prop>
								</obj>
								<obj name="PropertyObject" class="SamplePrefLineStyle" version="4">
									<prop name="PropertyTypeName">Line Style</prop>
									<prop name="Position">11</prop>
									<prop name="IsDefault">0</prop>
									<prop name="LineStyle">psSolid</prop>
								</obj>
								<obj name="PropertyObject" class="GenSampleEditNotes" version="4">
									<prop name="PropertyTypeName">Notes</prop>
									<prop name="Position">11</prop>
									<prop name="IsDefault">1</prop>
								</obj>
								<obj name="PropertyObject" class="SamplePrefPointStyle" version="4">
									<prop name="PropertyTypeName">Point Style</prop>
									<prop name="Position">11</prop>
									<prop name="IsDefault">0</prop>
									<prop name="PointStyle">psNothing</prop>
								</obj>
								<obj name="PropertyObject" class="GenSampleEditPosition" version="4">
									<prop name="PropertyTypeName">Position</prop>
									<prop name="Position">11</prop>
									<prop name="IsDefault">1</prop>
								</obj>
								<obj name="PropertyObject" class="GenSampleEditReplicate" version="4">
									<prop name="PropertyTypeName">Replicate of</prop>
									<prop name="Position">11</prop>
									<prop name="IsDefault">1</prop>
									<prop name="ReplicateOf">-1</prop>
								</obj>
								<obj name="PropertyObject" class="HTCSampleID" version="4">
									<prop name="PropertyTypeName">Sample ID</prop>
									<prop name="Position">11</prop>
									<prop name="IsDefault">1</prop>
								</obj>
								<obj name="PropertyObject" class="GenSampleEditName" version="4">
									<prop name="PropertyTypeName">Sample Name</prop>
									<prop name="Position">11</prop>
									<prop name="IsDefault">1</prop>
									<prop name="name">Sample 12</prop>
								</obj>
								<obj name="PropertyObject" class="HTCSamplePrepNotes" version="4">
									<prop name="PropertyTypeName">Sample Prep Notes</prop>
									<prop name="Position">11</prop>
									<prop name="IsDefault">1</prop>
								</obj>
								<obj name="PropertyObject" class="GenSampleEditSubset" version="4">
									<prop name="PropertyTypeName">Subsets</prop>
									<prop name="Position">11</prop>
									<prop name="IsDefault">1</prop>
								</obj>
								<obj name="PropertyObject" class="SamplePrefWidth" version="5">
									<prop name="PropertyTypeName">Width</prop>
									<prop name="Position">11</prop>
									<prop name="IsDefault">1</prop>
									<prop name="Width">1</prop>
								</obj>
							</list>
						</obj>
					</obj>
					<obj name="item" class="SamplePropInfo" version="1">
						<obj name="ChannelProperties" class="ChanPropList" version="2">
							<obj name="ChannelProperties" class="EMList" version="1">
								<list name="emlist" count="1">
									<obj name="item" class="PropertyList" version="1">
										<list name="emlist" count="12">
											<obj name="PropertyObject" class="RQSampleTargetProperty" version="4">
												<prop name="PropertyTypeName">Combined Sample and Target Type</prop>
												<prop name="Position">12</prop>
												<prop name="IsDefault">0</prop>
												<obj name="ChannelProp" class="ChannelProperty" version="1">
													<prop name="ChannelIdx">0</prop>
												</obj>
											</obj>
											<obj name="PropertyObject" class="QuantConcProperty" version="4">
												<prop name="PropertyTypeName">Concentration</prop>
												<prop name="Position">12</prop>
												<prop name="IsDefault">1</prop>
												<prop name="Concentration">0</prop>
												<obj name="ChannelProp" class="ChannelProperty" version="1">
													<prop name="ChannelIdx">0</prop>
												</obj>
												<prop name="ReadOnly">1</prop>
											</obj>
											<obj name="PropertyObject" class="QuantCpHighProp" version="4">
												<prop name="PropertyTypeName">Cp High</prop>
												<prop name="Position">12</prop>
												<prop name="IsDefault">1</prop>
												<prop name="CpRangeHigh">0</prop>
												<obj name="ChannelProp" class="ChannelProperty" version="1">
													<prop name="ChannelIdx">0</prop>
												</obj>
												<prop name="ReadOnly">1</prop>
											</obj>
											<obj name="PropertyObject" class="QuantCpLowProp" version="4">
												<prop name="PropertyTypeName">Cp Low</prop>
												<prop name="Position">12</prop>
												<prop name="IsDefault">1</prop>
												<prop name="CpRangeLow">0</prop>
												<obj name="ChannelProp" class="ChannelProperty" version="1">
													<prop name="ChannelIdx">0</prop>
												</obj>
												<prop name="ReadOnly">1</prop>
											</obj>
											<obj name="PropertyObject" class="RQEffProp" version="4">
												<prop name="PropertyTypeName">Efficiency</prop>
												<prop name="Position">12</prop>
												<prop name="IsDefault">1</prop>
												<prop name="Efficiency">2</prop>
												<obj name="ChannelProp" class="ChannelProperty" version="1">
													<prop name="ChannelIdx">0</prop>
												</obj>
											</obj>
											<obj name="PropertyObject" class="ChannelGenotype" version="4">
												<prop name="PropertyTypeName">Melt Geno Genotype</prop>
												<prop name="Position">12</prop>
												<prop name="IsDefault">1</prop>
												<prop name="ReadOnly">1</prop>
												<obj name="ChannelProp" class="ChannelProperty" version="1">
													<prop name="ChannelIdx">0</prop>
												</obj>
											</obj>
											<obj name="PropertyObject" class="GroupChannelTypeProp" version="4">
												<prop name="PropertyTypeName">Melt Geno Sample Type</prop>
												<prop name="Position">12</prop>
												<prop name="IsDefault">0</prop>
												<prop name="GroupSampleType">mstUnknown</prop>
												<obj name="ChannelProp" class="ChannelProperty" version="1">
													<prop name="ChannelIdx">0</prop>
												</obj>
											</obj>
											<obj name="PropertyObject" class="QuantSampleTypeProperty" version="4">
												<prop name="PropertyTypeName">Quantification Sample Type</prop>
												<prop name="Position">12</prop>
												<prop name="IsDefault">0</prop>
												<prop name="SampleType">qsUnknown</prop>
												<obj name="ChannelProp" class="ChannelProperty" version="1">
													<prop name="ChannelIdx">0</prop>
												</obj>
											</obj>
											<obj name="PropertyObject" class="ChannelGenotype" version="4">
												<prop name="PropertyTypeName">Scanning Genotype</prop>
												<prop name="Position">12</prop>
												<prop name="IsDefault">1</prop>
												<prop name="ReadOnly">1</prop>
												<obj name="ChannelProp" class="ChannelProperty" version="1">
													<prop name="ChannelIdx">0</prop>
												</obj>
											</obj>
											<obj name="PropertyObject" class="GroupChannelTypeProp" version="4">
												<prop name="PropertyTypeName">Scanning Sample Type</prop>
												<prop name="Position">12</prop>
												<prop name="IsDefault">0</prop>
												<prop name="GroupSampleType">mstUnknown</prop>
												<obj name="ChannelProp" class="ChannelProperty" version="1">
													<prop name="ChannelIdx">0</prop>
												</obj>
											</obj>
											<obj name="PropertyObject" class="TargetName" version="4">
												<prop name="PropertyTypeName">Target Name</prop>
												<prop name="Position">12</prop>
												<prop name="IsDefault">0</prop>
												<prop name="name">U44</prop>
												<obj name="ChannelProp" class="ChannelProperty" version="1">
													<prop name="ChannelIdx">0</prop>
												</obj>
											</obj>
											<obj name="PropertyObject" class="RQTargetProperty" version="4">
												<prop name="PropertyTypeName">Target Type</prop>
												<prop name="Position">12</prop>
												<prop name="IsDefault">0</prop>
												<prop name="TargetType">dtReference</prop>
												<obj name="ChannelProp" class="ChannelProperty" version="1">
													<prop name="ChannelIdx">0</prop>
												</obj>
											</obj>
										</list>
									</obj>
								</list>
							</obj>
						</obj>
						<prop name="ChannelPropertyCount">1</prop>
						<prop name="ContainerPosition">12</prop>
						<prop name="HasSampleProperties">1</prop>
						<obj name="SampleProperties" class="PropertyList" version="1">
							<list name="emlist" count="14">
								<obj name="PropertyObject" class="SamplePrefColor" version="4">
									<prop name="PropertyTypeName">Color</prop>
									<prop name="Position">12</prop>
									<prop name="IsDefault">0</prop>
									<prop name="Color">$00FF8000</prop>
								</obj>
								<obj name="PropertyObject" class="DominantChannelProp" version="4">
									<prop name="PropertyTypeName">Dominant Channel</prop>
									<prop name="Position">12</prop>
									<prop name="IsDefault">0</prop>
									<prop name="DominantChannel">0</prop>
								</obj>
								<obj name="PropertyObject" class="Genotype" version="4">
									<prop name="PropertyTypeName">EndPt Genotype</prop>
									<prop name="Position">12</prop>
									<prop name="IsDefault">1</prop>
									<prop name="ReadOnly">1</prop>
								</obj>
								<obj name="PropertyObject" class="GroupingSample" version="4">
									<prop name="PropertyTypeName">EndPt Sample Type</prop>
									<prop name="Position">12</prop>
									<prop name="IsDefault">0</prop>
									<prop name="GroupSampleType">mstUnknown</prop>
								</obj>
								<obj name="PropertyObject" class="SamplePrefLineStyle" version="4">
									<prop name="PropertyTypeName">Line Style</prop>
									<prop name="Position">12</prop>
									<prop name="IsDefault">0</prop>
									<prop name="LineStyle">psSolid</prop>
								</obj>
								<obj name="PropertyObject" class="GenSampleEditNotes" version="4">
									<prop name="PropertyTypeName">Notes</prop>
									<prop name="Position">12</prop>
									<prop name="IsDefault">1</prop>
								</obj>
								<obj name="PropertyObject" class="SamplePrefPointStyle" version="4">
									<prop name="PropertyTypeName">Point Style</prop>
									<prop name="Position">12</prop>
									<prop name="IsDefault">0</prop>
									<prop name="PointStyle">psNothing</prop>
								</obj>
								<obj name="PropertyObject" class="GenSampleEditPosition" version="4">
									<prop name="PropertyTypeName">Position</prop>
									<prop name="Position">12</prop>
									<prop name="IsDefault">1</prop>
								</obj>
								<obj name="PropertyObject" class="GenSampleEditReplicate" version="4">
									<prop name="PropertyTypeName">Replicate of</prop>
									<prop name="Position">12</prop>
									<prop name="IsDefault">0</prop>
									<prop name="ReplicateOf">0</prop>
								</obj>
								<obj name="PropertyObject" class="HTCSampleID" version="4">
									<prop name="PropertyTypeName">Sample ID</prop>
									<prop name="Position">12</prop>
									<prop name="IsDefault">1</prop>
								</obj>
								<obj name="PropertyObject" class="GenSampleEditName" version="4">
									<prop name="PropertyTypeName">Sample Name</prop>
									<prop name="Position">12</prop>
									<prop name="IsDefault">0</prop>
									<prop name="name">neg-2-2</prop>
								</obj>
								<obj name="PropertyObject" class="HTCSamplePrepNotes" version="4">
									<prop name="PropertyTypeName">Sample Prep Notes</prop>
									<prop name="Position">12</prop>
									<prop name="IsDefault">1</prop>
								</obj>
								<obj name="PropertyObject" class="GenSampleEditSubset" version="4">
									<prop name="PropertyTypeName">Subsets</prop>
									<prop name="Position">12</prop>
									<prop name="IsDefault">1</prop>
								</obj>
								<obj name="PropertyObject" class="SamplePrefWidth" version="5">
									<prop name="PropertyTypeName">Width</prop>
									<prop name="Position">12</prop>
									<prop name="IsDefault">1</prop>
									<prop name="Width">1</prop>
								</obj>
							</list>
						</obj>
					</obj>
					<obj name="item" class="SamplePropInfo" version="1">
						<obj name="ChannelProperties" class="ChanPropList" version="2">
							<obj name="ChannelProperties" class="EMList" version="1">
								<list name="emlist" count="1">
									<obj name="item" class="PropertyList" version="1">
										<list name="emlist" count="12">
											<obj name="PropertyObject" class="RQSampleTargetProperty" version="4">
												<prop name="PropertyTypeName">Combined Sample and Target Type</prop>
												<prop name="Position">13</prop>
												<prop name="IsDefault">0</prop>
												<obj name="ChannelProp" class="ChannelProperty" version="1">
													<prop name="ChannelIdx">0</prop>
												</obj>
											</obj>
											<obj name="PropertyObject" class="QuantConcProperty" version="4">
												<prop name="PropertyTypeName">Concentration</prop>
												<prop name="Position">13</prop>
												<prop name="IsDefault">1</prop>
												<prop name="Concentration">0</prop>
												<obj name="ChannelProp" class="ChannelProperty" version="1">
													<prop name="ChannelIdx">0</prop>
												</obj>
												<prop name="ReadOnly">1</prop>
											</obj>
											<obj name="PropertyObject" class="QuantCpHighProp" version="4">
												<prop name="PropertyTypeName">Cp High</prop>
												<prop name="Position">13</prop>
												<prop name="IsDefault">1</prop>
												<prop name="CpRangeHigh">0</prop>
												<obj name="ChannelProp" class="ChannelProperty" version="1">
													<prop name="ChannelIdx">0</prop>
												</obj>
												<prop name="ReadOnly">1</prop>
											</obj>
											<obj name="PropertyObject" class="QuantCpLowProp" version="4">
												<prop name="PropertyTypeName">Cp Low</prop>
												<prop name="Position">13</prop>
												<prop name="IsDefault">1</prop>
												<prop name="CpRangeLow">0</prop>
												<obj name="ChannelProp" class="ChannelProperty" version="1">
													<prop name="ChannelIdx">0</prop>
												</obj>
												<prop name="ReadOnly">1</prop>
											</obj>
											<obj name="PropertyObject" class="RQEffProp" version="4">
												<prop name="PropertyTypeName">Efficiency</prop>
												<prop name="Position">13</prop>
												<prop name="IsDefault">1</prop>
												<prop name="Efficiency">2</prop>
												<obj name="ChannelProp" class="ChannelProperty" version="1">
													<prop name="ChannelIdx">0</prop>
												</obj>
											</obj>
											<obj name="PropertyObject" class="ChannelGenotype" version="4">
												<prop name="PropertyTypeName">Melt Geno Genotype</prop>
												<prop name="Position">13</prop>
												<prop name="IsDefault">1</prop>
												<prop name="ReadOnly">1</prop>
												<obj name="ChannelProp" class="ChannelProperty" version="1">
													<prop name="ChannelIdx">0</prop>
												</obj>
											</obj>
											<obj name="PropertyObject" class="GroupChannelTypeProp" version="4">
												<prop name="PropertyTypeName">Melt Geno Sample Type</prop>
												<prop name="Position">13</prop>
												<prop name="IsDefault">0</prop>
												<prop name="GroupSampleType">mstUnknown</prop>
												<obj name="ChannelProp" class="ChannelProperty" version="1">
													<prop name="ChannelIdx">0</prop>
												</obj>
											</obj>
											<obj name="PropertyObject" class="QuantSampleTypeProperty" version="4">
												<prop name="PropertyTypeName">Quantification Sample Type</prop>
												<prop name="Position">13</prop>
												<prop name="IsDefault">0</prop>
												<prop name="SampleType">qsUnknown</prop>
												<obj name="ChannelProp" class="ChannelProperty" version="1">
													<prop name="ChannelIdx">0</prop>
												</obj>
											</obj>
											<obj name="PropertyObject" class="ChannelGenotype" version="4">
												<prop name="PropertyTypeName">Scanning Genotype</prop>
												<prop name="Position">13</prop>
												<prop name="IsDefault">1</prop>
												<prop name="ReadOnly">1</prop>
												<obj name="ChannelProp" class="ChannelProperty" version="1">
													<prop name="ChannelIdx">0</prop>
												</obj>
											</obj>
											<obj name="PropertyObject" class="GroupChannelTypeProp" version="4">
												<prop name="PropertyTypeName">Scanning Sample Type</prop>
												<prop name="Position">13</prop>
												<prop name="IsDefault">0</prop>
												<prop name="GroupSampleType">mstUnknown</prop>
												<obj name="ChannelProp" class="ChannelProperty" version="1">
													<prop name="ChannelIdx">0</prop>
												</obj>
											</obj>
											<obj name="PropertyObject" class="TargetName" version="4">
												<prop name="PropertyTypeName">Target Name</prop>
												<prop name="Position">13</prop>
												<prop name="IsDefault">0</prop>
												<prop name="name">U44</prop>
												<obj name="ChannelProp" class="ChannelProperty" version="1">
													<prop name="ChannelIdx">0</prop>
												</obj>
											</obj>
											<obj name="PropertyObject" class="RQTargetProperty" version="4">
												<prop name="PropertyTypeName">Target Type</prop>
												<prop name="Position">13</prop>
												<prop name="IsDefault">0</prop>
												<prop name="TargetType">dtReference</prop>
												<obj name="ChannelProp" class="ChannelProperty" version="1">
													<prop name="ChannelIdx">0</prop>
												</obj>
											</obj>
										</list>
									</obj>
								</list>
							</obj>
						</obj>
						<prop name="ChannelPropertyCount">1</prop>
						<prop name="ContainerPosition">13</prop>
						<prop name="HasSampleProperties">1</prop>
						<obj name="SampleProperties" class="PropertyList" version="1">
							<list name="emlist" count="14">
								<obj name="PropertyObject" class="SamplePrefColor" version="4">
									<prop name="PropertyTypeName">Color</prop>
									<prop name="Position">13</prop>
									<prop name="IsDefault">0</prop>
									<prop name="Color">clRed</prop>
								</obj>
								<obj name="PropertyObject" class="DominantChannelProp" version="4">
									<prop name="PropertyTypeName">Dominant Channel</prop>
									<prop name="Position">13</prop>
									<prop name="IsDefault">0</prop>
									<prop name="DominantChannel">0</prop>
								</obj>
								<obj name="PropertyObject" class="Genotype" version="4">
									<prop name="PropertyTypeName">EndPt Genotype</prop>
									<prop name="Position">13</prop>
									<prop name="IsDefault">1</prop>
									<prop name="ReadOnly">1</prop>
								</obj>
								<obj name="PropertyObject" class="GroupingSample" version="4">
									<prop name="PropertyTypeName">EndPt Sample Type</prop>
									<prop name="Position">13</prop>
									<prop name="IsDefault">0</prop>
									<prop name="GroupSampleType">mstUnknown</prop>
								</obj>
								<obj name="PropertyObject" class="SamplePrefLineStyle" version="4">
									<prop name="PropertyTypeName">Line Style</prop>
									<prop name="Position">13</prop>
									<prop name="IsDefault">0</prop>
									<prop name="LineStyle">psSolid</prop>
								</obj>
								<obj name="PropertyObject" class="GenSampleEditNotes" version="4">
									<prop name="PropertyTypeName">Notes</prop>
									<prop name="Position">13</prop>
									<prop name="IsDefault">1</prop>
								</obj>
								<obj name="PropertyObject" class="SamplePrefPointStyle" version="4">
									<prop name="PropertyTypeName">Point Style</prop>
									<prop name="Position">13</prop>
									<prop name="IsDefault">0</prop>
									<prop name="PointStyle">psNothing</prop>
								</obj>
								<obj name="PropertyObject" class="GenSampleEditPosition" version="4">
									<prop name="PropertyTypeName">Position</prop>
									<prop name="Position">13</prop>
									<prop name="IsDefault">1</prop>
								</obj>
								<obj name="PropertyObject" class="GenSampleEditReplicate" version="4">
									<prop name="PropertyTypeName">Replicate of</prop>
									<prop name="Position">13</prop>
									<prop name="IsDefault">0</prop>
									<prop name="ReplicateOf">1</prop>
								</obj>
								<obj name="PropertyObject" class="HTCSampleID" version="4">
									<prop name="PropertyTypeName">Sample ID</prop>
									<prop name="Position">13</prop>
									<prop name="IsDefault">1</prop>
								</obj>
								<obj name="PropertyObject" class="GenSampleEditName" version="4">
									<prop name="PropertyTypeName">Sample Name</prop>
									<prop name="Position">13</prop>
									<prop name="IsDefault">0</prop>
									<prop name="name">neg-1-2</prop>
								</obj>
								<obj name="PropertyObject" class="HTCSamplePrepNotes" version="4">
									<prop name="PropertyTypeName">Sample Prep Notes</prop>
									<prop name="Position">13</prop>
									<prop name="IsDefault">1</prop>
								</obj>
								<obj name="PropertyObject" class="GenSampleEditSubset" version="4">
									<prop name="PropertyTypeName">Subsets</prop>
									<prop name="Position">13</prop>
									<prop name="IsDefault">1</prop>
								</obj>
								<obj name="PropertyObject" class="SamplePrefWidth" version="5">
									<prop name="PropertyTypeName">Width</prop>
									<prop name="Position">13</prop>
									<prop name="IsDefault">1</prop>
									<prop name="Width">1</prop>
								</obj>
							</list>
						</obj>
					</obj>
					<obj name="item" class="SamplePropInfo" version="1">
						<obj name="ChannelProperties" class="ChanPropList" version="2">
							<obj name="ChannelProperties" class="EMList" version="1">
								<list name="emlist" count="1">
									<obj name="item" class="PropertyList" version="1">
										<list name="emlist" count="12">
											<obj name="PropertyObject" class="RQSampleTargetProperty" version="4">
												<prop name="PropertyTypeName">Combined Sample and Target Type</prop>
												<prop name="Position">14</prop>
												<prop name="IsDefault">0</prop>
												<obj name="ChannelProp" class="ChannelProperty" version="1">
													<prop name="ChannelIdx">0</prop>
												</obj>
											</obj>
											<obj name="PropertyObject" class="QuantConcProperty" version="4">
												<prop name="PropertyTypeName">Concentration</prop>
												<prop name="Position">14</prop>
												<prop name="IsDefault">1</prop>
												<prop name="Concentration">0</prop>
												<obj name="ChannelProp" class="ChannelProperty" version="1">
													<prop name="ChannelIdx">0</prop>
												</obj>
												<prop name="ReadOnly">1</prop>
											</obj>
											<obj name="PropertyObject" class="QuantCpHighProp" version="4">
												<prop name="PropertyTypeName">Cp High</prop>
												<prop name="Position">14</prop>
												<prop name="IsDefault">1</prop>
												<prop name="CpRangeHigh">0</prop>
												<obj name="ChannelProp" class="ChannelProperty" version="1">
													<prop name="ChannelIdx">0</prop>
												</obj>
												<prop name="ReadOnly">1</prop>
											</obj>
											<obj name="PropertyObject" class="QuantCpLowProp" version="4">
												<prop name="PropertyTypeName">Cp Low</prop>
												<prop name="Position">14</prop>
												<prop name="IsDefault">1</prop>
												<prop name="CpRangeLow">0</prop>
												<obj name="ChannelProp" class="ChannelProperty" version="1">
													<prop name="ChannelIdx">0</prop>
												</obj>
												<prop name="ReadOnly">1</prop>
											</obj>
											<obj name="PropertyObject" class="RQEffProp" version="4">
												<prop name="PropertyTypeName">Efficiency</prop>
												<prop name="Position">14</prop>
												<prop name="IsDefault">1</prop>
												<prop name="Efficiency">2</prop>
												<obj name="ChannelProp" class="ChannelProperty" version="1">
													<prop name="ChannelIdx">0</prop>
												</obj>
											</obj>
											<obj name="PropertyObject" class="ChannelGenotype" version="4">
												<prop name="PropertyTypeName">Melt Geno Genotype</prop>
												<prop name="Position">14</prop>
												<prop name="IsDefault">1</prop>
												<prop name="ReadOnly">1</prop>
												<obj name="ChannelProp" class="ChannelProperty" version="1">
													<prop name="ChannelIdx">0</prop>
												</obj>
											</obj>
											<obj name="PropertyObject" class="GroupChannelTypeProp" version="4">
												<prop name="PropertyTypeName">Melt Geno Sample Type</prop>
												<prop name="Position">14</prop>
												<prop name="IsDefault">0</prop>
												<prop name="GroupSampleType">mstUnknown</prop>
												<obj name="ChannelProp" class="ChannelProperty" version="1">
													<prop name="ChannelIdx">0</prop>
												</obj>
											</obj>
											<obj name="PropertyObject" class="QuantSampleTypeProperty" version="4">
												<prop name="PropertyTypeName">Quantification Sample Type</prop>
												<prop name="Position">14</prop>
												<prop name="IsDefault">0</prop>
												<prop name="SampleType">qsUnknown</prop>
												<obj name="ChannelProp" class="ChannelProperty" version="1">
													<prop name="ChannelIdx">0</prop>
												</obj>
											</obj>
											<obj name="PropertyObject" class="ChannelGenotype" version="4">
												<prop name="PropertyTypeName">Scanning Genotype</prop>
												<prop name="Position">14</prop>
												<prop name="IsDefault">1</prop>
												<prop name="ReadOnly">1</prop>
												<obj name="ChannelProp" class="ChannelProperty" version="1">
													<prop name="ChannelIdx">0</prop>
												</obj>
											</obj>
											<obj name="PropertyObject" class="GroupChannelTypeProp" version="4">
												<prop name="PropertyTypeName">Scanning Sample Type</prop>
												<prop name="Position">14</prop>
												<prop name="IsDefault">0</prop>
												<prop name="GroupSampleType">mstUnknown</prop>
												<obj name="ChannelProp" class="ChannelProperty" version="1">
													<prop name="ChannelIdx">0</prop>
												</obj>
											</obj>
											<obj name="PropertyObject" class="TargetName" version="4">
												<prop name="PropertyTypeName">Target Name</prop>
												<prop name="Position">14</prop>
												<prop name="IsDefault">0</prop>
												<prop name="name">U44</prop>
												<obj name="ChannelProp" class="ChannelProperty" version="1">
													<prop name="ChannelIdx">0</prop>
												</obj>
											</obj>
											<obj name="PropertyObject" class="RQTargetProperty" version="4">
												<prop name="PropertyTypeName">Target Type</prop>
												<prop name="Position">14</prop>
												<prop name="IsDefault">0</prop>
												<prop name="TargetType">dtReference</prop>
												<obj name="ChannelProp" class="ChannelProperty" version="1">
													<prop name="ChannelIdx">0</prop>
												</obj>
											</obj>
										</list>
									</obj>
								</list>
							</obj>
						</obj>
						<prop name="ChannelPropertyCount">1</prop>
						<prop name="ContainerPosition">14</prop>
						<prop name="HasSampleProperties">1</prop>
						<obj name="SampleProperties" class="PropertyList" version="1">
							<list name="emlist" count="14">
								<obj name="PropertyObject" class="SamplePrefColor" version="4">
									<prop name="PropertyTypeName">Color</prop>
									<prop name="Position">14</prop>
									<prop name="IsDefault">0</prop>
									<prop name="Color">$0030D700</prop>
								</obj>
								<obj name="PropertyObject" class="DominantChannelProp" version="4">
									<prop name="PropertyTypeName">Dominant Channel</prop>
									<prop name="Position">14</prop>
									<prop name="IsDefault">0</prop>
									<prop name="DominantChannel">0</prop>
								</obj>
								<obj name="PropertyObject" class="Genotype" version="4">
									<prop name="PropertyTypeName">EndPt Genotype</prop>
									<prop name="Position">14</prop>
									<prop name="IsDefault">1</prop>
									<prop name="ReadOnly">1</prop>
								</obj>
								<obj name="PropertyObject" class="GroupingSample" version="4">
									<prop name="PropertyTypeName">EndPt Sample Type</prop>
									<prop name="Position">14</prop>
									<prop name="IsDefault">0</prop>
									<prop name="GroupSampleType">mstUnknown</prop>
								</obj>
								<obj name="PropertyObject" class="SamplePrefLineStyle" version="4">
									<prop name="PropertyTypeName">Line Style</prop>
									<prop name="Position">14</prop>
									<prop name="IsDefault">0</prop>
									<prop name="LineStyle">psSolid</prop>
								</obj>
								<obj name="PropertyObject" class="GenSampleEditNotes" version="4">
									<prop name="PropertyTypeName">Notes</prop>
									<prop name="Position">14</prop>
									<prop name="IsDefault">1</prop>
								</obj>
								<obj name="PropertyObject" class="SamplePrefPointStyle" version="4">
									<prop name="PropertyTypeName">Point Style</prop>
									<prop name="Position">14</prop>
									<prop name="IsDefault">0</prop>
									<prop name="PointStyle">psNothing</prop>
								</obj>
								<obj name="PropertyObject" class="GenSampleEditPosition" version="4">
									<prop name="PropertyTypeName">Position</prop>
									<prop name="Position">14</prop>
									<prop name="IsDefault">1</prop>
								</obj>
								<obj name="PropertyObject" class="GenSampleEditReplicate" version="4">
									<prop name="PropertyTypeName">Replicate of</prop>
									<prop name="Position">14</prop>
									<prop name="IsDefault">0</prop>
									<prop name="ReplicateOf">2</prop>
								</obj>
								<obj name="PropertyObject" class="HTCSampleID" version="4">
									<prop name="PropertyTypeName">Sample ID</prop>
									<prop name="Position">14</prop>
									<prop name="IsDefault">1</prop>
								</obj>
								<obj name="PropertyObject" class="GenSampleEditName" version="4">
									<prop name="PropertyTypeName">Sample Name</prop>
									<prop name="Position">14</prop>
									<prop name="IsDefault">0</prop>
									<prop name="name">181-2-2</prop>
								</obj>
								<obj name="PropertyObject" class="HTCSamplePrepNotes" version="4">
									<prop name="PropertyTypeName">Sample Prep Notes</prop>
									<prop name="Position">14</prop>
									<prop name="IsDefault">1</prop>
								</obj>
								<obj name="PropertyObject" class="GenSampleEditSubset" version="4">
									<prop name="PropertyTypeName">Subsets</prop>
									<prop name="Position">14</prop>
									<prop name="IsDefault">1</prop>
								</obj>
								<obj name="PropertyObject" class="SamplePrefWidth" version="5">
									<prop name="PropertyTypeName">Width</prop>
									<prop name="Position">14</prop>
									<prop name="IsDefault">1</prop>
									<prop name="Width">1</prop>
								</obj>
							</list>
						</obj>
					</obj>
					<obj name="item" class="SamplePropInfo" version="1">
						<obj name="ChannelProperties" class="ChanPropList" version="2">
							<obj name="ChannelProperties" class="EMList" version="1">
								<list name="emlist" count="1">
									<obj name="item" class="PropertyList" version="1">
										<list name="emlist" count="12">
											<obj name="PropertyObject" class="RQSampleTargetProperty" version="4">
												<prop name="PropertyTypeName">Combined Sample and Target Type</prop>
												<prop name="Position">15</prop>
												<prop name="IsDefault">0</prop>
												<obj name="ChannelProp" class="ChannelProperty" version="1">
													<prop name="ChannelIdx">0</prop>
												</obj>
											</obj>
											<obj name="PropertyObject" class="QuantConcProperty" version="4">
												<prop name="PropertyTypeName">Concentration</prop>
												<prop name="Position">15</prop>
												<prop name="IsDefault">1</prop>
												<prop name="Concentration">0</prop>
												<obj name="ChannelProp" class="ChannelProperty" version="1">
													<prop name="ChannelIdx">0</prop>
												</obj>
												<prop name="ReadOnly">1</prop>
											</obj>
											<obj name="PropertyObject" class="QuantCpHighProp" version="4">
												<prop name="PropertyTypeName">Cp High</prop>
												<prop name="Position">15</prop>
												<prop name="IsDefault">1</prop>
												<prop name="CpRangeHigh">0</prop>
												<obj name="ChannelProp" class="ChannelProperty" version="1">
													<prop name="ChannelIdx">0</prop>
												</obj>
												<prop name="ReadOnly">1</prop>
											</obj>
											<obj name="PropertyObject" class="QuantCpLowProp" version="4">
												<prop name="PropertyTypeName">Cp Low</prop>
												<prop name="Position">15</prop>
												<prop name="IsDefault">1</prop>
												<prop name="CpRangeLow">0</prop>
												<obj name="ChannelProp" class="ChannelProperty" version="1">
													<prop name="ChannelIdx">0</prop>
												</obj>
												<prop name="ReadOnly">1</prop>
											</obj>
											<obj name="PropertyObject" class="RQEffProp" version="4">
												<prop name="PropertyTypeName">Efficiency</prop>
												<prop name="Position">15</prop>
												<prop name="IsDefault">1</prop>
												<prop name="Efficiency">2</prop>
												<obj name="ChannelProp" class="ChannelProperty" version="1">
													<prop name="ChannelIdx">0</prop>
												</obj>
											</obj>
											<obj name="PropertyObject" class="ChannelGenotype" version="4">
												<prop name="PropertyTypeName">Melt Geno Genotype</prop>
												<prop name="Position">15</prop>
												<prop name="IsDefault">1</prop>
												<prop name="ReadOnly">1</prop>
												<obj name="ChannelProp" class="ChannelProperty" version="1">
													<prop name="ChannelIdx">0</prop>
												</obj>
											</obj>
											<obj name="PropertyObject" class="GroupChannelTypeProp" version="4">
												<prop name="PropertyTypeName">Melt Geno Sample Type</prop>
												<prop name="Position">15</prop>
												<prop name="IsDefault">0</prop>
												<prop name="GroupSampleType">mstUnknown</prop>
												<obj name="ChannelProp" class="ChannelProperty" version="1">
													<prop name="ChannelIdx">0</prop>
												</obj>
											</obj>
											<obj name="PropertyObject" class="QuantSampleTypeProperty" version="4">
												<prop name="PropertyTypeName">Quantification Sample Type</prop>
												<prop name="Position">15</prop>
												<prop name="IsDefault">0</prop>
												<prop name="SampleType">qsUnknown</prop>
												<obj name="ChannelProp" class="ChannelProperty" version="1">
													<prop name="ChannelIdx">0</prop>
												</obj>
											</obj>
											<obj name="PropertyObject" class="ChannelGenotype" version="4">
												<prop name="PropertyTypeName">Scanning Genotype</prop>
												<prop name="Position">15</prop>
												<prop name="IsDefault">1</prop>
												<prop name="ReadOnly">1</prop>
												<obj name="ChannelProp" class="ChannelProperty" version="1">
													<prop name="ChannelIdx">0</prop>
												</obj>
											</obj>
											<obj name="PropertyObject" class="GroupChannelTypeProp" version="4">
												<prop name="PropertyTypeName">Scanning Sample Type</prop>
												<prop name="Position">15</prop>
												<prop name="IsDefault">0</prop>
												<prop name="GroupSampleType">mstUnknown</prop>
												<obj name="ChannelProp" class="ChannelProperty" version="1">
													<prop name="ChannelIdx">0</prop>
												</obj>
											</obj>
											<obj name="PropertyObject" class="TargetName" version="4">
												<prop name="PropertyTypeName">Target Name</prop>
												<prop name="Position">15</prop>
												<prop name="IsDefault">0</prop>
												<prop name="name">U44</prop>
												<obj name="ChannelProp" class="ChannelProperty" version="1">
													<prop name="ChannelIdx">0</prop>
												</obj>
											</obj>
											<obj name="PropertyObject" class="RQTargetProperty" version="4">
												<prop name="PropertyTypeName">Target Type</prop>
												<prop name="Position">15</prop>
												<prop name="IsDefault">0</prop>
												<prop name="TargetType">dtReference</prop>
												<obj name="ChannelProp" class="ChannelProperty" version="1">
													<prop name="ChannelIdx">0</prop>
												</obj>
											</obj>
										</list>
									</obj>
								</list>
							</obj>
						</obj>
						<prop name="ChannelPropertyCount">1</prop>
						<prop name="ContainerPosition">15</prop>
						<prop name="HasSampleProperties">1</prop>
						<obj name="SampleProperties" class="PropertyList" version="1">
							<list name="emlist" count="14">
								<obj name="PropertyObject" class="SamplePrefColor" version="4">
									<prop name="PropertyTypeName">Color</prop>
									<prop name="Position">15</prop>
									<prop name="IsDefault">0</prop>
									<prop name="Color">clFuchsia</prop>
								</obj>
								<obj name="PropertyObject" class="DominantChannelProp" version="4">
									<prop name="PropertyTypeName">Dominant Channel</prop>
									<prop name="Position">15</prop>
									<prop name="IsDefault">0</prop>
									<prop name="DominantChannel">0</prop>
								</obj>
								<obj name="PropertyObject" class="Genotype" version="4">
									<prop name="PropertyTypeName">EndPt Genotype</prop>
									<prop name="Position">15</prop>
									<prop name="IsDefault">1</prop>
									<prop name="ReadOnly">1</prop>
								</obj>
								<obj name="PropertyObject" class="GroupingSample" version="4">
									<prop name="PropertyTypeName">EndPt Sample Type</prop>
									<prop name="Position">15</prop>
									<prop name="IsDefault">0</prop>
									<prop name="GroupSampleType">mstUnknown</prop>
								</obj>
								<obj name="PropertyObject" class="SamplePrefLineStyle" version="4">
									<prop name="PropertyTypeName">Line Style</prop>
									<prop name="Position">15</prop>
									<prop name="IsDefault">0</prop>
									<prop name="LineStyle">psSolid</prop>
								</obj>
								<obj name="PropertyObject" class="GenSampleEditNotes" version="4">
									<prop name="PropertyTypeName">Notes</prop>
									<prop name="Position">15</prop>
									<prop name="IsDefault">1</prop>
								</obj>
								<obj name="PropertyObject" class="SamplePrefPointStyle" version="4">
									<prop name="PropertyTypeName">Point Style</prop>
									<prop name="Position">15</prop>
									<prop name="IsDefault">0</prop>
									<prop name="PointStyle">psNothing</prop>
								</obj>
								<obj name="PropertyObject" class="GenSampleEditPosition" version="4">
									<prop name="PropertyTypeName">Position</prop>
									<prop name="Position">15</prop>
									<prop name="IsDefault">1</prop>
								</obj>
								<obj name="PropertyObject" class="GenSampleEditReplicate" version="4">
									<prop name="PropertyTypeName">Replicate of</prop>
									<prop name="Position">15</prop>
									<prop name="IsDefault">0</prop>
									<prop name="ReplicateOf">3</prop>
								</obj>
								<obj name="PropertyObject" class="HTCSampleID" version="4">
									<prop name="PropertyTypeName">Sample ID</prop>
									<prop name="Position">15</prop>
									<prop name="IsDefault">1</prop>
								</obj>
								<obj name="PropertyObject" class="GenSampleEditName" version="4">
									<prop name="PropertyTypeName">Sample Name</prop>
									<prop name="Position">15</prop>
									<prop name="IsDefault">0</prop>
									<prop name="name">181-1-2</prop>
								</obj>
								<obj name="PropertyObject" class="HTCSamplePrepNotes" version="4">
									<prop name="PropertyTypeName">Sample Prep Notes</prop>
									<prop name="Position">15</prop>
									<prop name="IsDefault">1</prop>
								</obj>
								<obj name="PropertyObject" class="GenSampleEditSubset" version="4">
									<prop name="PropertyTypeName">Subsets</prop>
									<prop name="Position">15</prop>
									<prop name="IsDefault">1</prop>
								</obj>
								<obj name="PropertyObject" class="SamplePrefWidth" version="5">
									<prop name="PropertyTypeName">Width</prop>
									<prop name="Position">15</prop>
									<prop name="IsDefault">1</prop>
									<prop name="Width">1</prop>
								</obj>
							</list>
						</obj>
					</obj>
					<obj name="item" class="SamplePropInfo" version="1">
						<obj name="ChannelProperties" class="ChanPropList" version="2">
							<obj name="ChannelProperties" class="EMList" version="1">
								<list name="emlist" count="1">
									<obj name="item" class="PropertyList" version="1">
										<list name="emlist" count="12">
											<obj name="PropertyObject" class="RQSampleTargetProperty" version="4">
												<prop name="PropertyTypeName">Combined Sample and Target Type</prop>
												<prop name="Position">16</prop>
												<prop name="IsDefault">0</prop>
												<obj name="ChannelProp" class="ChannelProperty" version="1">
													<prop name="ChannelIdx">0</prop>
												</obj>
											</obj>
											<obj name="PropertyObject" class="QuantConcProperty" version="4">
												<prop name="PropertyTypeName">Concentration</prop>
												<prop name="Position">16</prop>
												<prop name="IsDefault">1</prop>
												<prop name="Concentration">0</prop>
												<obj name="ChannelProp" class="ChannelProperty" version="1">
													<prop name="ChannelIdx">0</prop>
												</obj>
												<prop name="ReadOnly">1</prop>
											</obj>
											<obj name="PropertyObject" class="QuantCpHighProp" version="4">
												<prop name="PropertyTypeName">Cp High</prop>
												<prop name="Position">16</prop>
												<prop name="IsDefault">1</prop>
												<prop name="CpRangeHigh">0</prop>
												<obj name="ChannelProp" class="ChannelProperty" version="1">
													<prop name="ChannelIdx">0</prop>
												</obj>
												<prop name="ReadOnly">1</prop>
											</obj>
											<obj name="PropertyObject" class="QuantCpLowProp" version="4">
												<prop name="PropertyTypeName">Cp Low</prop>
												<prop name="Position">16</prop>
												<prop name="IsDefault">1</prop>
												<prop name="CpRangeLow">0</prop>
												<obj name="ChannelProp" class="ChannelProperty" version="1">
													<prop name="ChannelIdx">0</prop>
												</obj>
												<prop name="ReadOnly">1</prop>
											</obj>
											<obj name="PropertyObject" class="RQEffProp" version="4">
												<prop name="PropertyTypeName">Efficiency</prop>
												<prop name="Position">16</prop>
												<prop name="IsDefault">1</prop>
												<prop name="Efficiency">2</prop>
												<obj name="ChannelProp" class="ChannelProperty" version="1">
													<prop name="ChannelIdx">0</prop>
												</obj>
											</obj>
											<obj name="PropertyObject" class="ChannelGenotype" version="4">
												<prop name="PropertyTypeName">Melt Geno Genotype</prop>
												<prop name="Position">16</prop>
												<prop name="IsDefault">1</prop>
												<prop name="ReadOnly">1</prop>
												<obj name="ChannelProp" class="ChannelProperty" version="1">
													<prop name="ChannelIdx">0</prop>
												</obj>
											</obj>
											<obj name="PropertyObject" class="GroupChannelTypeProp" version="4">
												<prop name="PropertyTypeName">Melt Geno Sample Type</prop>
												<prop name="Position">16</prop>
												<prop name="IsDefault">0</prop>
												<prop name="GroupSampleType">mstUnknown</prop>
												<obj name="ChannelProp" class="ChannelProperty" version="1">
													<prop name="ChannelIdx">0</prop>
												</obj>
											</obj>
											<obj name="PropertyObject" class="QuantSampleTypeProperty" version="4">
												<prop name="PropertyTypeName">Quantification Sample Type</prop>
												<prop name="Position">16</prop>
												<prop name="IsDefault">0</prop>
												<prop name="SampleType">qsUnknown</prop>
												<obj name="ChannelProp" class="ChannelProperty" version="1">
													<prop name="ChannelIdx">0</prop>
												</obj>
											</obj>
											<obj name="PropertyObject" class="ChannelGenotype" version="4">
												<prop name="PropertyTypeName">Scanning Genotype</prop>
												<prop name="Position">16</prop>
												<prop name="IsDefault">1</prop>
												<prop name="ReadOnly">1</prop>
												<obj name="ChannelProp" class="ChannelProperty" version="1">
													<prop name="ChannelIdx">0</prop>
												</obj>
											</obj>
											<obj name="PropertyObject" class="GroupChannelTypeProp" version="4">
												<prop name="PropertyTypeName">Scanning Sample Type</prop>
												<prop name="Position">16</prop>
												<prop name="IsDefault">0</prop>
												<prop name="GroupSampleType">mstUnknown</prop>
												<obj name="ChannelProp" class="ChannelProperty" version="1">
													<prop name="ChannelIdx">0</prop>
												</obj>
											</obj>
											<obj name="PropertyObject" class="TargetName" version="4">
												<prop name="PropertyTypeName">Target Name</prop>
												<prop name="Position">16</prop>
												<prop name="IsDefault">0</prop>
												<prop name="name">U44</prop>
												<obj name="ChannelProp" class="ChannelProperty" version="1">
													<prop name="ChannelIdx">0</prop>
												</obj>
											</obj>
											<obj name="PropertyObject" class="RQTargetProperty" version="4">
												<prop name="PropertyTypeName">Target Type</prop>
												<prop name="Position">16</prop>
												<prop name="IsDefault">0</prop>
												<prop name="TargetType">dtReference</prop>
												<obj name="ChannelProp" class="ChannelProperty" version="1">
													<prop name="ChannelIdx">0</prop>
												</obj>
											</obj>
										</list>
									</obj>
								</list>
							</obj>
						</obj>
						<prop name="ChannelPropertyCount">1</prop>
						<prop name="ContainerPosition">16</prop>
						<prop name="HasSampleProperties">1</prop>
						<obj name="SampleProperties" class="PropertyList" version="1">
							<list name="emlist" count="14">
								<obj name="PropertyObject" class="SamplePrefColor" version="4">
									<prop name="PropertyTypeName">Color</prop>
									<prop name="Position">16</prop>
									<prop name="IsDefault">0</prop>
									<prop name="Color">clGray</prop>
								</obj>
								<obj name="PropertyObject" class="DominantChannelProp" version="4">
									<prop name="PropertyTypeName">Dominant Channel</prop>
									<prop name="Position">16</prop>
									<prop name="IsDefault">0</prop>
									<prop name="DominantChannel">0</prop>
								</obj>
								<obj name="PropertyObject" class="Genotype" version="4">
									<prop name="PropertyTypeName">EndPt Genotype</prop>
									<prop name="Position">16</prop>
									<prop name="IsDefault">1</prop>
									<prop name="ReadOnly">1</prop>
								</obj>
								<obj name="PropertyObject" class="GroupingSample" version="4">
									<prop name="PropertyTypeName">EndPt Sample Type</prop>
									<prop name="Position">16</prop>
									<prop name="IsDefault">0</prop>
									<prop name="GroupSampleType">mstUnknown</prop>
								</obj>
								<obj name="PropertyObject" class="SamplePrefLineStyle" version="4">
									<prop name="PropertyTypeName">Line Style</prop>
									<prop name="Position">16</prop>
									<prop name="IsDefault">0</prop>
									<prop name="LineStyle">psSolid</prop>
								</obj>
								<obj name="PropertyObject" class="GenSampleEditNotes" version="4">
									<prop name="PropertyTypeName">Notes</prop>
									<prop name="Position">16</prop>
									<prop name="IsDefault">1</prop>
								</obj>
								<obj name="PropertyObject" class="SamplePrefPointStyle" version="4">
									<prop name="PropertyTypeName">Point Style</prop>
									<prop name="Position">16</prop>
									<prop name="IsDefault">0</prop>
									<prop name="PointStyle">psNothing</prop>
								</obj>
								<obj name="PropertyObject" class="GenSampleEditPosition" version="4">
									<prop name="PropertyTypeName">Position</prop>
									<prop name="Position">16</prop>
									<prop name="IsDefault">1</prop>
								</obj>
								<obj name="PropertyObject" class="GenSampleEditReplicate" version="4">
									<prop name="PropertyTypeName">Replicate of</prop>
									<prop name="Position">16</prop>
									<prop name="IsDefault">0</prop>
									<prop name="ReplicateOf">4</prop>
								</obj>
								<obj name="PropertyObject" class="HTCSampleID" version="4">
									<prop name="PropertyTypeName">Sample ID</prop>
									<prop name="Position">16</prop>
									<prop name="IsDefault">1</prop>
								</obj>
								<obj name="PropertyObject" class="GenSampleEditName" version="4">
									<prop name="PropertyTypeName">Sample Name</prop>
									<prop name="Position">16</prop>
									<prop name="IsDefault">0</prop>
									<prop name="name">neg-2-1</prop>
								</obj>
								<obj name="PropertyObject" class="HTCSamplePrepNotes" version="4">
									<prop name="PropertyTypeName">Sample Prep Notes</prop>
									<prop name="Position">16</prop>
									<prop name="IsDefault">1</prop>
								</obj>
								<obj name="PropertyObject" class="GenSampleEditSubset" version="4">
									<prop name="PropertyTypeName">Subsets</prop>
									<prop name="Position">16</prop>
									<prop name="IsDefault">1</prop>
								</obj>
								<obj name="PropertyObject" class="SamplePrefWidth" version="5">
									<prop name="PropertyTypeName">Width</prop>
									<prop name="Position">16</prop>
									<prop name="IsDefault">1</prop>
									<prop name="Width">1</prop>
								</obj>
							</list>
						</obj>
					</obj>
					<obj name="item" class="SamplePropInfo" version="1">
						<obj name="ChannelProperties" class="ChanPropList" version="2">
							<obj name="ChannelProperties" class="EMList" version="1">
								<list name="emlist" count="1">
									<obj name="item" class="PropertyList" version="1">
										<list name="emlist" count="12">
											<obj name="PropertyObject" class="RQSampleTargetProperty" version="4">
												<prop name="PropertyTypeName">Combined Sample and Target Type</prop>
												<prop name="Position">17</prop>
												<prop name="IsDefault">0</prop>
												<obj name="ChannelProp" class="ChannelProperty" version="1">
													<prop name="ChannelIdx">0</prop>
												</obj>
											</obj>
											<obj name="PropertyObject" class="QuantConcProperty" version="4">
												<prop name="PropertyTypeName">Concentration</prop>
												<prop name="Position">17</prop>
												<prop name="IsDefault">1</prop>
												<prop name="Concentration">0</prop>
												<obj name="ChannelProp" class="ChannelProperty" version="1">
													<prop name="ChannelIdx">0</prop>
												</obj>
												<prop name="ReadOnly">1</prop>
											</obj>
											<obj name="PropertyObject" class="QuantCpHighProp" version="4">
												<prop name="PropertyTypeName">Cp High</prop>
												<prop name="Position">17</prop>
												<prop name="IsDefault">1</prop>
												<prop name="CpRangeHigh">0</prop>
												<obj name="ChannelProp" class="ChannelProperty" version="1">
													<prop name="ChannelIdx">0</prop>
												</obj>
												<prop name="ReadOnly">1</prop>
											</obj>
											<obj name="PropertyObject" class="QuantCpLowProp" version="4">
												<prop name="PropertyTypeName">Cp Low</prop>
												<prop name="Position">17</prop>
												<prop name="IsDefault">1</prop>
												<prop name="CpRangeLow">0</prop>
												<obj name="ChannelProp" class="ChannelProperty" version="1">
													<prop name="ChannelIdx">0</prop>
												</obj>
												<prop name="ReadOnly">1</prop>
											</obj>
											<obj name="PropertyObject" class="RQEffProp" version="4">
												<prop name="PropertyTypeName">Efficiency</prop>
												<prop name="Position">17</prop>
												<prop name="IsDefault">1</prop>
												<prop name="Efficiency">2</prop>
												<obj name="ChannelProp" class="ChannelProperty" version="1">
													<prop name="ChannelIdx">0</prop>
												</obj>
											</obj>
											<obj name="PropertyObject" class="ChannelGenotype" version="4">
												<prop name="PropertyTypeName">Melt Geno Genotype</prop>
												<prop name="Position">17</prop>
												<prop name="IsDefault">1</prop>
												<prop name="ReadOnly">1</prop>
												<obj name="ChannelProp" class="ChannelProperty" version="1">
													<prop name="ChannelIdx">0</prop>
												</obj>
											</obj>
											<obj name="PropertyObject" class="GroupChannelTypeProp" version="4">
												<prop name="PropertyTypeName">Melt Geno Sample Type</prop>
												<prop name="Position">17</prop>
												<prop name="IsDefault">0</prop>
												<prop name="GroupSampleType">mstUnknown</prop>
												<obj name="ChannelProp" class="ChannelProperty" version="1">
													<prop name="ChannelIdx">0</prop>
												</obj>
											</obj>
											<obj name="PropertyObject" class="QuantSampleTypeProperty" version="4">
												<prop name="PropertyTypeName">Quantification Sample Type</prop>
												<prop name="Position">17</prop>
												<prop name="IsDefault">0</prop>
												<prop name="SampleType">qsUnknown</prop>
												<obj name="ChannelProp" class="ChannelProperty" version="1">
													<prop name="ChannelIdx">0</prop>
												</obj>
											</obj>
											<obj name="PropertyObject" class="ChannelGenotype" version="4">
												<prop name="PropertyTypeName">Scanning Genotype</prop>
												<prop name="Position">17</prop>
												<prop name="IsDefault">1</prop>
												<prop name="ReadOnly">1</prop>
												<obj name="ChannelProp" class="ChannelProperty" version="1">
													<prop name="ChannelIdx">0</prop>
												</obj>
											</obj>
											<obj name="PropertyObject" class="GroupChannelTypeProp" version="4">
												<prop name="PropertyTypeName">Scanning Sample Type</prop>
												<prop name="Position">17</prop>
												<prop name="IsDefault">0</prop>
												<prop name="GroupSampleType">mstUnknown</prop>
												<obj name="ChannelProp" class="ChannelProperty" version="1">
													<prop name="ChannelIdx">0</prop>
												</obj>
											</obj>
											<obj name="PropertyObject" class="TargetName" version="4">
												<prop name="PropertyTypeName">Target Name</prop>
												<prop name="Position">17</prop>
												<prop name="IsDefault">0</prop>
												<prop name="name">U44</prop>
												<obj name="ChannelProp" class="ChannelProperty" version="1">
													<prop name="ChannelIdx">0</prop>
												</obj>
											</obj>
											<obj name="PropertyObject" class="RQTargetProperty" version="4">
												<prop name="PropertyTypeName">Target Type</prop>
												<prop name="Position">17</prop>
												<prop name="IsDefault">0</prop>
												<prop name="TargetType">dtReference</prop>
												<obj name="ChannelProp" class="ChannelProperty" version="1">
													<prop name="ChannelIdx">0</prop>
												</obj>
											</obj>
										</list>
									</obj>
								</list>
							</obj>
						</obj>
						<prop name="ChannelPropertyCount">1</prop>
						<prop name="ContainerPosition">17</prop>
						<prop name="HasSampleProperties">1</prop>
						<obj name="SampleProperties" class="PropertyList" version="1">
							<list name="emlist" count="14">
								<obj name="PropertyObject" class="SamplePrefColor" version="4">
									<prop name="PropertyTypeName">Color</prop>
									<prop name="Position">17</prop>
									<prop name="IsDefault">0</prop>
									<prop name="Color">$0012D7FA</prop>
								</obj>
								<obj name="PropertyObject" class="DominantChannelProp" version="4">
									<prop name="PropertyTypeName">Dominant Channel</prop>
									<prop name="Position">17</prop>
									<prop name="IsDefault">0</prop>
									<prop name="DominantChannel">0</prop>
								</obj>
								<obj name="PropertyObject" class="Genotype" version="4">
									<prop name="PropertyTypeName">EndPt Genotype</prop>
									<prop name="Position">17</prop>
									<prop name="IsDefault">1</prop>
									<prop name="ReadOnly">1</prop>
								</obj>
								<obj name="PropertyObject" class="GroupingSample" version="4">
									<prop name="PropertyTypeName">EndPt Sample Type</prop>
									<prop name="Position">17</prop>
									<prop name="IsDefault">0</prop>
									<prop name="GroupSampleType">mstUnknown</prop>
								</obj>
								<obj name="PropertyObject" class="SamplePrefLineStyle" version="4">
									<prop name="PropertyTypeName">Line Style</prop>
									<prop name="Position">17</prop>
									<prop name="IsDefault">0</prop>
									<prop name="LineStyle">psSolid</prop>
								</obj>
								<obj name="PropertyObject" class="GenSampleEditNotes" version="4">
									<prop name="PropertyTypeName">Notes</prop>
									<prop name="Position">17</prop>
									<prop name="IsDefault">1</prop>
								</obj>
								<obj name="PropertyObject" class="SamplePrefPointStyle" version="4">
									<prop name="PropertyTypeName">Point Style</prop>
									<prop name="Position">17</prop>
									<prop name="IsDefault">0</prop>
									<prop name="PointStyle">psNothing</prop>
								</obj>
								<obj name="PropertyObject" class="GenSampleEditPosition" version="4">
									<prop name="PropertyTypeName">Position</prop>
									<prop name="Position">17</prop>
									<prop name="IsDefault">1</prop>
								</obj>
								<obj name="PropertyObject" class="GenSampleEditReplicate" version="4">
									<prop name="PropertyTypeName">Replicate of</prop>
									<prop name="Position">17</prop>
									<prop name="IsDefault">0</prop>
									<prop name="ReplicateOf">5</prop>
								</obj>
								<obj name="PropertyObject" class="HTCSampleID" version="4">
									<prop name="PropertyTypeName">Sample ID</prop>
									<prop name="Position">17</prop>
									<prop name="IsDefault">1</prop>
								</obj>
								<obj name="PropertyObject" class="GenSampleEditName" version="4">
									<prop name="PropertyTypeName">Sample Name</prop>
									<prop name="Position">17</prop>
									<prop name="IsDefault">0</prop>
									<prop name="name">neg-1-1</prop>
								</obj>
								<obj name="PropertyObject" class="HTCSamplePrepNotes" version="4">
									<prop name="PropertyTypeName">Sample Prep Notes</prop>
									<prop name="Position">17</prop>
									<prop name="IsDefault">1</prop>
								</obj>
								<obj name="PropertyObject" class="GenSampleEditSubset" version="4">
									<prop name="PropertyTypeName">Subsets</prop>
									<prop name="Position">17</prop>
									<prop name="IsDefault">1</prop>
								</obj>
								<obj name="PropertyObject" class="SamplePrefWidth" version="5">
									<prop name="PropertyTypeName">Width</prop>
									<prop name="Position">17</prop>
									<prop name="IsDefault">1</prop>
									<prop name="Width">1</prop>
								</obj>
							</list>
						</obj>
					</obj>
					<obj name="item" class="SamplePropInfo" version="1">
						<obj name="ChannelProperties" class="ChanPropList" version="2">
							<obj name="ChannelProperties" class="EMList" version="1">
								<list name="emlist" count="1">
									<obj name="item" class="PropertyList" version="1">
										<list name="emlist" count="12">
											<obj name="PropertyObject" class="RQSampleTargetProperty" version="4">
												<prop name="PropertyTypeName">Combined Sample and Target Type</prop>
												<prop name="Position">18</prop>
												<prop name="IsDefault">0</prop>
												<obj name="ChannelProp" class="ChannelProperty" version="1">
													<prop name="ChannelIdx">0</prop>
												</obj>
											</obj>
											<obj name="PropertyObject" class="QuantConcProperty" version="4">
												<prop name="PropertyTypeName">Concentration</prop>
												<prop name="Position">18</prop>
												<prop name="IsDefault">1</prop>
												<prop name="Concentration">0</prop>
												<obj name="ChannelProp" class="ChannelProperty" version="1">
													<prop name="ChannelIdx">0</prop>
												</obj>
												<prop name="ReadOnly">1</prop>
											</obj>
											<obj name="PropertyObject" class="QuantCpHighProp" version="4">
												<prop name="PropertyTypeName">Cp High</prop>
												<prop name="Position">18</prop>
												<prop name="IsDefault">1</prop>
												<prop name="CpRangeHigh">0</prop>
												<obj name="ChannelProp" class="ChannelProperty" version="1">
													<prop name="ChannelIdx">0</prop>
												</obj>
												<prop name="ReadOnly">1</prop>
											</obj>
											<obj name="PropertyObject" class="QuantCpLowProp" version="4">
												<prop name="PropertyTypeName">Cp Low</prop>
												<prop name="Position">18</prop>
												<prop name="IsDefault">1</prop>
												<prop name="CpRangeLow">0</prop>
												<obj name="ChannelProp" class="ChannelProperty" version="1">
													<prop name="ChannelIdx">0</prop>
												</obj>
												<prop name="ReadOnly">1</prop>
											</obj>
											<obj name="PropertyObject" class="RQEffProp" version="4">
												<prop name="PropertyTypeName">Efficiency</prop>
												<prop name="Position">18</prop>
												<prop name="IsDefault">1</prop>
												<prop name="Efficiency">2</prop>
												<obj name="ChannelProp" class="ChannelProperty" version="1">
													<prop name="ChannelIdx">0</prop>
												</obj>
											</obj>
											<obj name="PropertyObject" class="ChannelGenotype" version="4">
												<prop name="PropertyTypeName">Melt Geno Genotype</prop>
												<prop name="Position">18</prop>
												<prop name="IsDefault">1</prop>
												<prop name="ReadOnly">1</prop>
												<obj name="ChannelProp" class="ChannelProperty" version="1">
													<prop name="ChannelIdx">0</prop>
												</obj>
											</obj>
											<obj name="PropertyObject" class="GroupChannelTypeProp" version="4">
												<prop name="PropertyTypeName">Melt Geno Sample Type</prop>
												<prop name="Position">18</prop>
												<prop name="IsDefault">0</prop>
												<prop name="GroupSampleType">mstUnknown</prop>
												<obj name="ChannelProp" class="ChannelProperty" version="1">
													<prop name="ChannelIdx">0</prop>
												</obj>
											</obj>
											<obj name="PropertyObject" class="QuantSampleTypeProperty" version="4">
												<prop name="PropertyTypeName">Quantification Sample Type</prop>
												<prop name="Position">18</prop>
												<prop name="IsDefault">0</prop>
												<prop name="SampleType">qsUnknown</prop>
												<obj name="ChannelProp" class="ChannelProperty" version="1">
													<prop name="ChannelIdx">0</prop>
												</obj>
											</obj>
											<obj name="PropertyObject" class="ChannelGenotype" version="4">
												<prop name="PropertyTypeName">Scanning Genotype</prop>
												<prop name="Position">18</prop>
												<prop name="IsDefault">1</prop>
												<prop name="ReadOnly">1</prop>
												<obj name="ChannelProp" class="ChannelProperty" version="1">
													<prop name="ChannelIdx">0</prop>
												</obj>
											</obj>
											<obj name="PropertyObject" class="GroupChannelTypeProp" version="4">
												<prop name="PropertyTypeName">Scanning Sample Type</prop>
												<prop name="Position">18</prop>
												<prop name="IsDefault">0</prop>
												<prop name="GroupSampleType">mstUnknown</prop>
												<obj name="ChannelProp" class="ChannelProperty" version="1">
													<prop name="ChannelIdx">0</prop>
												</obj>
											</obj>
											<obj name="PropertyObject" class="TargetName" version="4">
												<prop name="PropertyTypeName">Target Name</prop>
												<prop name="Position">18</prop>
												<prop name="IsDefault">0</prop>
												<prop name="name">U44</prop>
												<obj name="ChannelProp" class="ChannelProperty" version="1">
													<prop name="ChannelIdx">0</prop>
												</obj>
											</obj>
											<obj name="PropertyObject" class="RQTargetProperty" version="4">
												<prop name="PropertyTypeName">Target Type</prop>
												<prop name="Position">18</prop>
												<prop name="IsDefault">0</prop>
												<prop name="TargetType">dtReference</prop>
												<obj name="ChannelProp" class="ChannelProperty" version="1">
													<prop name="ChannelIdx">0</prop>
												</obj>
											</obj>
										</list>
									</obj>
								</list>
							</obj>
						</obj>
						<prop name="ChannelPropertyCount">1</prop>
						<prop name="ContainerPosition">18</prop>
						<prop name="HasSampleProperties">1</prop>
						<obj name="SampleProperties" class="PropertyList" version="1">
							<list name="emlist" count="14">
								<obj name="PropertyObject" class="SamplePrefColor" version="4">
									<prop name="PropertyTypeName">Color</prop>
									<prop name="Position">18</prop>
									<prop name="IsDefault">0</prop>
									<prop name="Color">$00000097</prop>
								</obj>
								<obj name="PropertyObject" class="DominantChannelProp" version="4">
									<prop name="PropertyTypeName">Dominant Channel</prop>
									<prop name="Position">18</prop>
									<prop name="IsDefault">0</prop>
									<prop name="DominantChannel">0</prop>
								</obj>
								<obj name="PropertyObject" class="Genotype" version="4">
									<prop name="PropertyTypeName">EndPt Genotype</prop>
									<prop name="Position">18</prop>
									<prop name="IsDefault">1</prop>
									<prop name="ReadOnly">1</prop>
								</obj>
								<obj name="PropertyObject" class="GroupingSample" version="4">
									<prop name="PropertyTypeName">EndPt Sample Type</prop>
									<prop name="Position">18</prop>
									<prop name="IsDefault">0</prop>
									<prop name="GroupSampleType">mstUnknown</prop>
								</obj>
								<obj name="PropertyObject" class="SamplePrefLineStyle" version="4">
									<prop name="PropertyTypeName">Line Style</prop>
									<prop name="Position">18</prop>
									<prop name="IsDefault">0</prop>
									<prop name="LineStyle">psSolid</prop>
								</obj>
								<obj name="PropertyObject" class="GenSampleEditNotes" version="4">
									<prop name="PropertyTypeName">Notes</prop>
									<prop name="Position">18</prop>
									<prop name="IsDefault">1</prop>
								</obj>
								<obj name="PropertyObject" class="SamplePrefPointStyle" version="4">
									<prop name="PropertyTypeName">Point Style</prop>
									<prop name="Position">18</prop>
									<prop name="IsDefault">0</prop>
									<prop name="PointStyle">psNothing</prop>
								</obj>
								<obj name="PropertyObject" class="GenSampleEditPosition" version="4">
									<prop name="PropertyTypeName">Position</prop>
									<prop name="Position">18</prop>
									<prop name="IsDefault">1</prop>
								</obj>
								<obj name="PropertyObject" class="GenSampleEditReplicate" version="4">
									<prop name="PropertyTypeName">Replicate of</prop>
									<prop name="Position">18</prop>
									<prop name="IsDefault">0</prop>
									<prop name="ReplicateOf">6</prop>
								</obj>
								<obj name="PropertyObject" class="HTCSampleID" version="4">
									<prop name="PropertyTypeName">Sample ID</prop>
									<prop name="Position">18</prop>
									<prop name="IsDefault">1</prop>
								</obj>
								<obj name="PropertyObject" class="GenSampleEditName" version="4">
									<prop name="PropertyTypeName">Sample Name</prop>
									<prop name="Position">18</prop>
									<prop name="IsDefault">0</prop>
									<prop name="name">181-2-1</prop>
								</obj>
								<obj name="PropertyObject" class="HTCSamplePrepNotes" version="4">
									<prop name="PropertyTypeName">Sample Prep Notes</prop>
									<prop name="Position">18</prop>
									<prop name="IsDefault">1</prop>
								</obj>
								<obj name="PropertyObject" class="GenSampleEditSubset" version="4">
									<prop name="PropertyTypeName">Subsets</prop>
									<prop name="Position">18</prop>
									<prop name="IsDefault">1</prop>
								</obj>
								<obj name="PropertyObject" class="SamplePrefWidth" version="5">
									<prop name="PropertyTypeName">Width</prop>
									<prop name="Position">18</prop>
									<prop name="IsDefault">1</prop>
									<prop name="Width">1</prop>
								</obj>
							</list>
						</obj>
					</obj>
					<obj name="item" class="SamplePropInfo" version="1">
						<obj name="ChannelProperties" class="ChanPropList" version="2">
							<obj name="ChannelProperties" class="EMList" version="1">
								<list name="emlist" count="1">
									<obj name="item" class="PropertyList" version="1">
										<list name="emlist" count="12">
											<obj name="PropertyObject" class="RQSampleTargetProperty" version="4">
												<prop name="PropertyTypeName">Combined Sample and Target Type</prop>
												<prop name="Position">19</prop>
												<prop name="IsDefault">0</prop>
												<obj name="ChannelProp" class="ChannelProperty" version="1">
													<prop name="ChannelIdx">0</prop>
												</obj>
											</obj>
											<obj name="PropertyObject" class="QuantConcProperty" version="4">
												<prop name="PropertyTypeName">Concentration</prop>
												<prop name="Position">19</prop>
												<prop name="IsDefault">1</prop>
												<prop name="Concentration">0</prop>
												<obj name="ChannelProp" class="ChannelProperty" version="1">
													<prop name="ChannelIdx">0</prop>
												</obj>
												<prop name="ReadOnly">1</prop>
											</obj>
											<obj name="PropertyObject" class="QuantCpHighProp" version="4">
												<prop name="PropertyTypeName">Cp High</prop>
												<prop name="Position">19</prop>
												<prop name="IsDefault">1</prop>
												<prop name="CpRangeHigh">0</prop>
												<obj name="ChannelProp" class="ChannelProperty" version="1">
													<prop name="ChannelIdx">0</prop>
												</obj>
												<prop name="ReadOnly">1</prop>
											</obj>
											<obj name="PropertyObject" class="QuantCpLowProp" version="4">
												<prop name="PropertyTypeName">Cp Low</prop>
												<prop name="Position">19</prop>
												<prop name="IsDefault">1</prop>
												<prop name="CpRangeLow">0</prop>
												<obj name="ChannelProp" class="ChannelProperty" version="1">
													<prop name="ChannelIdx">0</prop>
												</obj>
												<prop name="ReadOnly">1</prop>
											</obj>
											<obj name="PropertyObject" class="RQEffProp" version="4">
												<prop name="PropertyTypeName">Efficiency</prop>
												<prop name="Position">19</prop>
												<prop name="IsDefault">1</prop>
												<prop name="Efficiency">2</prop>
												<obj name="ChannelProp" class="ChannelProperty" version="1">
													<prop name="ChannelIdx">0</prop>
												</obj>
											</obj>
											<obj name="PropertyObject" class="ChannelGenotype" version="4">
												<prop name="PropertyTypeName">Melt Geno Genotype</prop>
												<prop name="Position">19</prop>
												<prop name="IsDefault">1</prop>
												<prop name="ReadOnly">1</prop>
												<obj name="ChannelProp" class="ChannelProperty" version="1">
													<prop name="ChannelIdx">0</prop>
												</obj>
											</obj>
											<obj name="PropertyObject" class="GroupChannelTypeProp" version="4">
												<prop name="PropertyTypeName">Melt Geno Sample Type</prop>
												<prop name="Position">19</prop>
												<prop name="IsDefault">0</prop>
												<prop name="GroupSampleType">mstUnknown</prop>
												<obj name="ChannelProp" class="ChannelProperty" version="1">
													<prop name="ChannelIdx">0</prop>
												</obj>
											</obj>
											<obj name="PropertyObject" class="QuantSampleTypeProperty" version="4">
												<prop name="PropertyTypeName">Quantification Sample Type</prop>
												<prop name="Position">19</prop>
												<prop name="IsDefault">0</prop>
												<prop name="SampleType">qsUnknown</prop>
												<obj name="ChannelProp" class="ChannelProperty" version="1">
													<prop name="ChannelIdx">0</prop>
												</obj>
											</obj>
											<obj name="PropertyObject" class="ChannelGenotype" version="4">
												<prop name="PropertyTypeName">Scanning Genotype</prop>
												<prop name="Position">19</prop>
												<prop name="IsDefault">1</prop>
												<prop name="ReadOnly">1</prop>
												<obj name="ChannelProp" class="ChannelProperty" version="1">
													<prop name="ChannelIdx">0</prop>
												</obj>
											</obj>
											<obj name="PropertyObject" class="GroupChannelTypeProp" version="4">
												<prop name="PropertyTypeName">Scanning Sample Type</prop>
												<prop name="Position">19</prop>
												<prop name="IsDefault">0</prop>
												<prop name="GroupSampleType">mstUnknown</prop>
												<obj name="ChannelProp" class="ChannelProperty" version="1">
													<prop name="ChannelIdx">0</prop>
												</obj>
											</obj>
											<obj name="PropertyObject" class="TargetName" version="4">
												<prop name="PropertyTypeName">Target Name</prop>
												<prop name="Position">19</prop>
												<prop name="IsDefault">0</prop>
												<prop name="name">U44</prop>
												<obj name="ChannelProp" class="ChannelProperty" version="1">
													<prop name="ChannelIdx">0</prop>
												</obj>
											</obj>
											<obj name="PropertyObject" class="RQTargetProperty" version="4">
												<prop name="PropertyTypeName">Target Type</prop>
												<prop name="Position">19</prop>
												<prop name="IsDefault">0</prop>
												<prop name="TargetType">dtReference</prop>
												<obj name="ChannelProp" class="ChannelProperty" version="1">
													<prop name="ChannelIdx">0</prop>
												</obj>
											</obj>
										</list>
									</obj>
								</list>
							</obj>
						</obj>
						<prop name="ChannelPropertyCount">1</prop>
						<prop name="ContainerPosition">19</prop>
						<prop name="HasSampleProperties">1</prop>
						<obj name="SampleProperties" class="PropertyList" version="1">
							<list name="emlist" count="14">
								<obj name="PropertyObject" class="SamplePrefColor" version="4">
									<prop name="PropertyTypeName">Color</prop>
									<prop name="Position">19</prop>
									<prop name="IsDefault">0</prop>
									<prop name="Color">$00FFFF0F</prop>
								</obj>
								<obj name="PropertyObject" class="DominantChannelProp" version="4">
									<prop name="PropertyTypeName">Dominant Channel</prop>
									<prop name="Position">19</prop>
									<prop name="IsDefault">0</prop>
									<prop name="DominantChannel">0</prop>
								</obj>
								<obj name="PropertyObject" class="Genotype" version="4">
									<prop name="PropertyTypeName">EndPt Genotype</prop>
									<prop name="Position">19</prop>
									<prop name="IsDefault">1</prop>
									<prop name="ReadOnly">1</prop>
								</obj>
								<obj name="PropertyObject" class="GroupingSample" version="4">
									<prop name="PropertyTypeName">EndPt Sample Type</prop>
									<prop name="Position">19</prop>
									<prop name="IsDefault">0</prop>
									<prop name="GroupSampleType">mstUnknown</prop>
								</obj>
								<obj name="PropertyObject" class="SamplePrefLineStyle" version="4">
									<prop name="PropertyTypeName">Line Style</prop>
									<prop name="Position">19</prop>
									<prop name="IsDefault">0</prop>
									<prop name="LineStyle">psSolid</prop>
								</obj>
								<obj name="PropertyObject" class="GenSampleEditNotes" version="4">
									<prop name="PropertyTypeName">Notes</prop>
									<prop name="Position">19</prop>
									<prop name="IsDefault">1</prop>
								</obj>
								<obj name="PropertyObject" class="SamplePrefPointStyle" version="4">
									<prop name="PropertyTypeName">Point Style</prop>
									<prop name="Position">19</prop>
									<prop name="IsDefault">0</prop>
									<prop name="PointStyle">psNothing</prop>
								</obj>
								<obj name="PropertyObject" class="GenSampleEditPosition" version="4">
									<prop name="PropertyTypeName">Position</prop>
									<prop name="Position">19</prop>
									<prop name="IsDefault">1</prop>
								</obj>
								<obj name="PropertyObject" class="GenSampleEditReplicate" version="4">
									<prop name="PropertyTypeName">Replicate of</prop>
									<prop name="Position">19</prop>
									<prop name="IsDefault">0</prop>
									<prop name="ReplicateOf">7</prop>
								</obj>
								<obj name="PropertyObject" class="HTCSampleID" version="4">
									<prop name="PropertyTypeName">Sample ID</prop>
									<prop name="Position">19</prop>
									<prop name="IsDefault">1</prop>
								</obj>
								<obj name="PropertyObject" class="GenSampleEditName" version="4">
									<prop name="PropertyTypeName">Sample Name</prop>
									<prop name="Position">19</prop>
									<prop name="IsDefault">0</prop>
									<prop name="name">181-1-1</prop>
								</obj>
								<obj name="PropertyObject" class="HTCSamplePrepNotes" version="4">
									<prop name="PropertyTypeName">Sample Prep Notes</prop>
									<prop name="Position">19</prop>
									<prop name="IsDefault">1</prop>
								</obj>
								<obj name="PropertyObject" class="GenSampleEditSubset" version="4">
									<prop name="PropertyTypeName">Subsets</prop>
									<prop name="Position">19</prop>
									<prop name="IsDefault">1</prop>
								</obj>
								<obj name="PropertyObject" class="SamplePrefWidth" version="5">
									<prop name="PropertyTypeName">Width</prop>
									<prop name="Position">19</prop>
									<prop name="IsDefault">1</prop>
									<prop name="Width">1</prop>
								</obj>
							</list>
						</obj>
					</obj>
					<obj name="item" class="SamplePropInfo" version="1">
						<obj name="ChannelProperties" class="ChanPropList" version="2">
							<obj name="ChannelProperties" class="EMList" version="1">
								<list name="emlist" count="1">
									<obj name="item" class="PropertyList" version="1">
										<list name="emlist" count="12">
											<obj name="PropertyObject" class="RQSampleTargetProperty" version="4">
												<prop name="PropertyTypeName">Combined Sample and Target Type</prop>
												<prop name="Position">20</prop>
												<prop name="IsDefault">0</prop>
												<obj name="ChannelProp" class="ChannelProperty" version="1">
													<prop name="ChannelIdx">0</prop>
												</obj>
											</obj>
											<obj name="PropertyObject" class="QuantConcProperty" version="4">
												<prop name="PropertyTypeName">Concentration</prop>
												<prop name="Position">20</prop>
												<prop name="IsDefault">1</prop>
												<prop name="Concentration">0</prop>
												<obj name="ChannelProp" class="ChannelProperty" version="1">
													<prop name="ChannelIdx">0</prop>
												</obj>
												<prop name="ReadOnly">1</prop>
											</obj>
											<obj name="PropertyObject" class="QuantCpHighProp" version="4">
												<prop name="PropertyTypeName">Cp High</prop>
												<prop name="Position">20</prop>
												<prop name="IsDefault">1</prop>
												<prop name="CpRangeHigh">0</prop>
												<obj name="ChannelProp" class="ChannelProperty" version="1">
													<prop name="ChannelIdx">0</prop>
												</obj>
												<prop name="ReadOnly">1</prop>
											</obj>
											<obj name="PropertyObject" class="QuantCpLowProp" version="4">
												<prop name="PropertyTypeName">Cp Low</prop>
												<prop name="Position">20</prop>
												<prop name="IsDefault">1</prop>
												<prop name="CpRangeLow">0</prop>
												<obj name="ChannelProp" class="ChannelProperty" version="1">
													<prop name="ChannelIdx">0</prop>
												</obj>
												<prop name="ReadOnly">1</prop>
											</obj>
											<obj name="PropertyObject" class="RQEffProp" version="4">
												<prop name="PropertyTypeName">Efficiency</prop>
												<prop name="Position">20</prop>
												<prop name="IsDefault">1</prop>
												<prop name="Efficiency">2</prop>
												<obj name="ChannelProp" class="ChannelProperty" version="1">
													<prop name="ChannelIdx">0</prop>
												</obj>
											</obj>
											<obj name="PropertyObject" class="ChannelGenotype" version="4">
												<prop name="PropertyTypeName">Melt Geno Genotype</prop>
												<prop name="Position">20</prop>
												<prop name="IsDefault">1</prop>
												<prop name="ReadOnly">1</prop>
												<obj name="ChannelProp" class="ChannelProperty" version="1">
													<prop name="ChannelIdx">0</prop>
												</obj>
											</obj>
											<obj name="PropertyObject" class="GroupChannelTypeProp" version="4">
												<prop name="PropertyTypeName">Melt Geno Sample Type</prop>
												<prop name="Position">20</prop>
												<prop name="IsDefault">0</prop>
												<prop name="GroupSampleType">mstUnknown</prop>
												<obj name="ChannelProp" class="ChannelProperty" version="1">
													<prop name="ChannelIdx">0</prop>
												</obj>
											</obj>
											<obj name="PropertyObject" class="QuantSampleTypeProperty" version="4">
												<prop name="PropertyTypeName">Quantification Sample Type</prop>
												<prop name="Position">20</prop>
												<prop name="IsDefault">0</prop>
												<prop name="SampleType">qsUnknown</prop>
												<obj name="ChannelProp" class="ChannelProperty" version="1">
													<prop name="ChannelIdx">0</prop>
												</obj>
											</obj>
											<obj name="PropertyObject" class="ChannelGenotype" version="4">
												<prop name="PropertyTypeName">Scanning Genotype</prop>
												<prop name="Position">20</prop>
												<prop name="IsDefault">1</prop>
												<prop name="ReadOnly">1</prop>
												<obj name="ChannelProp" class="ChannelProperty" version="1">
													<prop name="ChannelIdx">0</prop>
												</obj>
											</obj>
											<obj name="PropertyObject" class="GroupChannelTypeProp" version="4">
												<prop name="PropertyTypeName">Scanning Sample Type</prop>
												<prop name="Position">20</prop>
												<prop name="IsDefault">0</prop>
												<prop name="GroupSampleType">mstUnknown</prop>
												<obj name="ChannelProp" class="ChannelProperty" version="1">
													<prop name="ChannelIdx">0</prop>
												</obj>
											</obj>
											<obj name="PropertyObject" class="TargetName" version="4">
												<prop name="PropertyTypeName">Target Name</prop>
												<prop name="Position">20</prop>
												<prop name="IsDefault">1</prop>
												<obj name="ChannelProp" class="ChannelProperty" version="1">
													<prop name="ChannelIdx">0</prop>
												</obj>
											</obj>
											<obj name="PropertyObject" class="RQTargetProperty" version="4">
												<prop name="PropertyTypeName">Target Type</prop>
												<prop name="Position">20</prop>
												<prop name="IsDefault">0</prop>
												<prop name="TargetType">dtNone</prop>
												<obj name="ChannelProp" class="ChannelProperty" version="1">
													<prop name="ChannelIdx">0</prop>
												</obj>
											</obj>
										</list>
									</obj>
								</list>
							</obj>
						</obj>
						<prop name="ChannelPropertyCount">1</prop>
						<prop name="ContainerPosition">20</prop>
						<prop name="HasSampleProperties">1</prop>
						<obj name="SampleProperties" class="PropertyList" version="1">
							<list name="emlist" count="14">
								<obj name="PropertyObject" class="SamplePrefColor" version="4">
									<prop name="PropertyTypeName">Color</prop>
									<prop name="Position">20</prop>
									<prop name="IsDefault">0</prop>
									<prop name="Color">$00404000</prop>
								</obj>
								<obj name="PropertyObject" class="DominantChannelProp" version="4">
									<prop name="PropertyTypeName">Dominant Channel</prop>
									<prop name="Position">20</prop>
									<prop name="IsDefault">0</prop>
									<prop name="DominantChannel">0</prop>
								</obj>
								<obj name="PropertyObject" class="Genotype" version="4">
									<prop name="PropertyTypeName">EndPt Genotype</prop>
									<prop name="Position">20</prop>
									<prop name="IsDefault">1</prop>
									<prop name="ReadOnly">1</prop>
								</obj>
								<obj name="PropertyObject" class="GroupingSample" version="4">
									<prop name="PropertyTypeName">EndPt Sample Type</prop>
									<prop name="Position">20</prop>
									<prop name="IsDefault">0</prop>
									<prop name="GroupSampleType">mstUnknown</prop>
								</obj>
								<obj name="PropertyObject" class="SamplePrefLineStyle" version="4">
									<prop name="PropertyTypeName">Line Style</prop>
									<prop name="Position">20</prop>
									<prop name="IsDefault">0</prop>
									<prop name="LineStyle">psSolid</prop>
								</obj>
								<obj name="PropertyObject" class="GenSampleEditNotes" version="4">
									<prop name="PropertyTypeName">Notes</prop>
									<prop name="Position">20</prop>
									<prop name="IsDefault">1</prop>
								</obj>
								<obj name="PropertyObject" class="SamplePrefPointStyle" version="4">
									<prop name="PropertyTypeName">Point Style</prop>
									<prop name="Position">20</prop>
									<prop name="IsDefault">0</prop>
									<prop name="PointStyle">psNothing</prop>
								</obj>
								<obj name="PropertyObject" class="GenSampleEditPosition" version="4">
									<prop name="PropertyTypeName">Position</prop>
									<prop name="Position">20</prop>
									<prop name="IsDefault">1</prop>
								</obj>
								<obj name="PropertyObject" class="GenSampleEditReplicate" version="4">
									<prop name="PropertyTypeName">Replicate of</prop>
									<prop name="Position">20</prop>
									<prop name="IsDefault">1</prop>
									<prop name="ReplicateOf">-1</prop>
								</obj>
								<obj name="PropertyObject" class="HTCSampleID" version="4">
									<prop name="PropertyTypeName">Sample ID</prop>
									<prop name="Position">20</prop>
									<prop name="IsDefault">1</prop>
								</obj>
								<obj name="PropertyObject" class="GenSampleEditName" version="4">
									<prop name="PropertyTypeName">Sample Name</prop>
									<prop name="Position">20</prop>
									<prop name="IsDefault">1</prop>
									<prop name="name">Sample 21</prop>
								</obj>
								<obj name="PropertyObject" class="HTCSamplePrepNotes" version="4">
									<prop name="PropertyTypeName">Sample Prep Notes</prop>
									<prop name="Position">20</prop>
									<prop name="IsDefault">1</prop>
								</obj>
								<obj name="PropertyObject" class="GenSampleEditSubset" version="4">
									<prop name="PropertyTypeName">Subsets</prop>
									<prop name="Position">20</prop>
									<prop name="IsDefault">1</prop>
								</obj>
								<obj name="PropertyObject" class="SamplePrefWidth" version="5">
									<prop name="PropertyTypeName">Width</prop>
									<prop name="Position">20</prop>
									<prop name="IsDefault">1</prop>
									<prop name="Width">1</prop>
								</obj>
							</list>
						</obj>
					</obj>
					<obj name="item" class="SamplePropInfo" version="1">
						<obj name="ChannelProperties" class="ChanPropList" version="2">
							<obj name="ChannelProperties" class="EMList" version="1">
								<list name="emlist" count="1">
									<obj name="item" class="PropertyList" version="1">
										<list name="emlist" count="12">
											<obj name="PropertyObject" class="RQSampleTargetProperty" version="4">
												<prop name="PropertyTypeName">Combined Sample and Target Type</prop>
												<prop name="Position">21</prop>
												<prop name="IsDefault">0</prop>
												<obj name="ChannelProp" class="ChannelProperty" version="1">
													<prop name="ChannelIdx">0</prop>
												</obj>
											</obj>
											<obj name="PropertyObject" class="QuantConcProperty" version="4">
												<prop name="PropertyTypeName">Concentration</prop>
												<prop name="Position">21</prop>
												<prop name="IsDefault">1</prop>
												<prop name="Concentration">0</prop>
												<obj name="ChannelProp" class="ChannelProperty" version="1">
													<prop name="ChannelIdx">0</prop>
												</obj>
												<prop name="ReadOnly">1</prop>
											</obj>
											<obj name="PropertyObject" class="QuantCpHighProp" version="4">
												<prop name="PropertyTypeName">Cp High</prop>
												<prop name="Position">21</prop>
												<prop name="IsDefault">1</prop>
												<prop name="CpRangeHigh">0</prop>
												<obj name="ChannelProp" class="ChannelProperty" version="1">
													<prop name="ChannelIdx">0</prop>
												</obj>
												<prop name="ReadOnly">1</prop>
											</obj>
											<obj name="PropertyObject" class="QuantCpLowProp" version="4">
												<prop name="PropertyTypeName">Cp Low</prop>
												<prop name="Position">21</prop>
												<prop name="IsDefault">1</prop>
												<prop name="CpRangeLow">0</prop>
												<obj name="ChannelProp" class="ChannelProperty" version="1">
													<prop name="ChannelIdx">0</prop>
												</obj>
												<prop name="ReadOnly">1</prop>
											</obj>
											<obj name="PropertyObject" class="RQEffProp" version="4">
												<prop name="PropertyTypeName">Efficiency</prop>
												<prop name="Position">21</prop>
												<prop name="IsDefault">1</prop>
												<prop name="Efficiency">2</prop>
												<obj name="ChannelProp" class="ChannelProperty" version="1">
													<prop name="ChannelIdx">0</prop>
												</obj>
											</obj>
											<obj name="PropertyObject" class="ChannelGenotype" version="4">
												<prop name="PropertyTypeName">Melt Geno Genotype</prop>
												<prop name="Position">21</prop>
												<prop name="IsDefault">1</prop>
												<prop name="ReadOnly">1</prop>
												<obj name="ChannelProp" class="ChannelProperty" version="1">
													<prop name="ChannelIdx">0</prop>
												</obj>
											</obj>
											<obj name="PropertyObject" class="GroupChannelTypeProp" version="4">
												<prop name="PropertyTypeName">Melt Geno Sample Type</prop>
												<prop name="Position">21</prop>
												<prop name="IsDefault">0</prop>
												<prop name="GroupSampleType">mstUnknown</prop>
												<obj name="ChannelProp" class="ChannelProperty" version="1">
													<prop name="ChannelIdx">0</prop>
												</obj>
											</obj>
											<obj name="PropertyObject" class="QuantSampleTypeProperty" version="4">
												<prop name="PropertyTypeName">Quantification Sample Type</prop>
												<prop name="Position">21</prop>
												<prop name="IsDefault">0</prop>
												<prop name="SampleType">qsUnknown</prop>
												<obj name="ChannelProp" class="ChannelProperty" version="1">
													<prop name="ChannelIdx">0</prop>
												</obj>
											</obj>
											<obj name="PropertyObject" class="ChannelGenotype" version="4">
												<prop name="PropertyTypeName">Scanning Genotype</prop>
												<prop name="Position">21</prop>
												<prop name="IsDefault">1</prop>
												<prop name="ReadOnly">1</prop>
												<obj name="ChannelProp" class="ChannelProperty" version="1">
													<prop name="ChannelIdx">0</prop>
												</obj>
											</obj>
											<obj name="PropertyObject" class="GroupChannelTypeProp" version="4">
												<prop name="PropertyTypeName">Scanning Sample Type</prop>
												<prop name="Position">21</prop>
												<prop name="IsDefault">0</prop>
												<prop name="GroupSampleType">mstUnknown</prop>
												<obj name="ChannelProp" class="ChannelProperty" version="1">
													<prop name="ChannelIdx">0</prop>
												</obj>
											</obj>
											<obj name="PropertyObject" class="TargetName" version="4">
												<prop name="PropertyTypeName">Target Name</prop>
												<prop name="Position">21</prop>
												<prop name="IsDefault">1</prop>
												<obj name="ChannelProp" class="ChannelProperty" version="1">
													<prop name="ChannelIdx">0</prop>
												</obj>
											</obj>
											<obj name="PropertyObject" class="RQTargetProperty" version="4">
												<prop name="PropertyTypeName">Target Type</prop>
												<prop name="Position">21</prop>
												<prop name="IsDefault">0</prop>
												<prop name="TargetType">dtNone</prop>
												<obj name="ChannelProp" class="ChannelProperty" version="1">
													<prop name="ChannelIdx">0</prop>
												</obj>
											</obj>
										</list>
									</obj>
								</list>
							</obj>
						</obj>
						<prop name="ChannelPropertyCount">1</prop>
						<prop name="ContainerPosition">21</prop>
						<prop name="HasSampleProperties">1</prop>
						<obj name="SampleProperties" class="PropertyList" version="1">
							<list name="emlist" count="14">
								<obj name="PropertyObject" class="SamplePrefColor" version="4">
									<prop name="PropertyTypeName">Color</prop>
									<prop name="Position">21</prop>
									<prop name="IsDefault">0</prop>
									<prop name="Color">$004080FF</prop>
								</obj>
								<obj name="PropertyObject" class="DominantChannelProp" version="4">
									<prop name="PropertyTypeName">Dominant Channel</prop>
									<prop name="Position">21</prop>
									<prop name="IsDefault">0</prop>
									<prop name="DominantChannel">0</prop>
								</obj>
								<obj name="PropertyObject" class="Genotype" version="4">
									<prop name="PropertyTypeName">EndPt Genotype</prop>
									<prop name="Position">21</prop>
									<prop name="IsDefault">1</prop>
									<prop name="ReadOnly">1</prop>
								</obj>
								<obj name="PropertyObject" class="GroupingSample" version="4">
									<prop name="PropertyTypeName">EndPt Sample Type</prop>
									<prop name="Position">21</prop>
									<prop name="IsDefault">0</prop>
									<prop name="GroupSampleType">mstUnknown</prop>
								</obj>
								<obj name="PropertyObject" class="SamplePrefLineStyle" version="4">
									<prop name="PropertyTypeName">Line Style</prop>
									<prop name="Position">21</prop>
									<prop name="IsDefault">0</prop>
									<prop name="LineStyle">psSolid</prop>
								</obj>
								<obj name="PropertyObject" class="GenSampleEditNotes" version="4">
									<prop name="PropertyTypeName">Notes</prop>
									<prop name="Position">21</prop>
									<prop name="IsDefault">1</prop>
								</obj>
								<obj name="PropertyObject" class="SamplePrefPointStyle" version="4">
									<prop name="PropertyTypeName">Point Style</prop>
									<prop name="Position">21</prop>
									<prop name="IsDefault">0</prop>
									<prop name="PointStyle">psNothing</prop>
								</obj>
								<obj name="PropertyObject" class="GenSampleEditPosition" version="4">
									<prop name="PropertyTypeName">Position</prop>
									<prop name="Position">21</prop>
									<prop name="IsDefault">1</prop>
								</obj>
								<obj name="PropertyObject" class="GenSampleEditReplicate" version="4">
									<prop name="PropertyTypeName">Replicate of</prop>
									<prop name="Position">21</prop>
									<prop name="IsDefault">1</prop>
									<prop name="ReplicateOf">-1</prop>
								</obj>
								<obj name="PropertyObject" class="HTCSampleID" version="4">
									<prop name="PropertyTypeName">Sample ID</prop>
									<prop name="Position">21</prop>
									<prop name="IsDefault">1</prop>
								</obj>
								<obj name="PropertyObject" class="GenSampleEditName" version="4">
									<prop name="PropertyTypeName">Sample Name</prop>
									<prop name="Position">21</prop>
									<prop name="IsDefault">1</prop>
									<prop name="name">Sample 22</prop>
								</obj>
								<obj name="PropertyObject" class="HTCSamplePrepNotes" version="4">
									<prop name="PropertyTypeName">Sample Prep Notes</prop>
									<prop name="Position">21</prop>
									<prop name="IsDefault">1</prop>
								</obj>
								<obj name="PropertyObject" class="GenSampleEditSubset" version="4">
									<prop name="PropertyTypeName">Subsets</prop>
									<prop name="Position">21</prop>
									<prop name="IsDefault">1</prop>
								</obj>
								<obj name="PropertyObject" class="SamplePrefWidth" version="5">
									<prop name="PropertyTypeName">Width</prop>
									<prop name="Position">21</prop>
									<prop name="IsDefault">1</prop>
									<prop name="Width">1</prop>
								</obj>
							</list>
						</obj>
					</obj>
					<obj name="item" class="SamplePropInfo" version="1">
						<obj name="ChannelProperties" class="ChanPropList" version="2">
							<obj name="ChannelProperties" class="EMList" version="1">
								<list name="emlist" count="1">
									<obj name="item" class="PropertyList" version="1">
										<list name="emlist" count="12">
											<obj name="PropertyObject" class="RQSampleTargetProperty" version="4">
												<prop name="PropertyTypeName">Combined Sample and Target Type</prop>
												<prop name="Position">22</prop>
												<prop name="IsDefault">0</prop>
												<obj name="ChannelProp" class="ChannelProperty" version="1">
													<prop name="ChannelIdx">0</prop>
												</obj>
											</obj>
											<obj name="PropertyObject" class="QuantConcProperty" version="4">
												<prop name="PropertyTypeName">Concentration</prop>
												<prop name="Position">22</prop>
												<prop name="IsDefault">1</prop>
												<prop name="Concentration">0</prop>
												<obj name="ChannelProp" class="ChannelProperty" version="1">
													<prop name="ChannelIdx">0</prop>
												</obj>
												<prop name="ReadOnly">1</prop>
											</obj>
											<obj name="PropertyObject" class="QuantCpHighProp" version="4">
												<prop name="PropertyTypeName">Cp High</prop>
												<prop name="Position">22</prop>
												<prop name="IsDefault">1</prop>
												<prop name="CpRangeHigh">0</prop>
												<obj name="ChannelProp" class="ChannelProperty" version="1">
													<prop name="ChannelIdx">0</prop>
												</obj>
												<prop name="ReadOnly">1</prop>
											</obj>
											<obj name="PropertyObject" class="QuantCpLowProp" version="4">
												<prop name="PropertyTypeName">Cp Low</prop>
												<prop name="Position">22</prop>
												<prop name="IsDefault">1</prop>
												<prop name="CpRangeLow">0</prop>
												<obj name="ChannelProp" class="ChannelProperty" version="1">
													<prop name="ChannelIdx">0</prop>
												</obj>
												<prop name="ReadOnly">1</prop>
											</obj>
											<obj name="PropertyObject" class="RQEffProp" version="4">
												<prop name="PropertyTypeName">Efficiency</prop>
												<prop name="Position">22</prop>
												<prop name="IsDefault">1</prop>
												<prop name="Efficiency">2</prop>
												<obj name="ChannelProp" class="ChannelProperty" version="1">
													<prop name="ChannelIdx">0</prop>
												</obj>
											</obj>
											<obj name="PropertyObject" class="ChannelGenotype" version="4">
												<prop name="PropertyTypeName">Melt Geno Genotype</prop>
												<prop name="Position">22</prop>
												<prop name="IsDefault">1</prop>
												<prop name="ReadOnly">1</prop>
												<obj name="ChannelProp" class="ChannelProperty" version="1">
													<prop name="ChannelIdx">0</prop>
												</obj>
											</obj>
											<obj name="PropertyObject" class="GroupChannelTypeProp" version="4">
												<prop name="PropertyTypeName">Melt Geno Sample Type</prop>
												<prop name="Position">22</prop>
												<prop name="IsDefault">0</prop>
												<prop name="GroupSampleType">mstUnknown</prop>
												<obj name="ChannelProp" class="ChannelProperty" version="1">
													<prop name="ChannelIdx">0</prop>
												</obj>
											</obj>
											<obj name="PropertyObject" class="QuantSampleTypeProperty" version="4">
												<prop name="PropertyTypeName">Quantification Sample Type</prop>
												<prop name="Position">22</prop>
												<prop name="IsDefault">0</prop>
												<prop name="SampleType">qsUnknown</prop>
												<obj name="ChannelProp" class="ChannelProperty" version="1">
													<prop name="ChannelIdx">0</prop>
												</obj>
											</obj>
											<obj name="PropertyObject" class="ChannelGenotype" version="4">
												<prop name="PropertyTypeName">Scanning Genotype</prop>
												<prop name="Position">22</prop>
												<prop name="IsDefault">1</prop>
												<prop name="ReadOnly">1</prop>
												<obj name="ChannelProp" class="ChannelProperty" version="1">
													<prop name="ChannelIdx">0</prop>
												</obj>
											</obj>
											<obj name="PropertyObject" class="GroupChannelTypeProp" version="4">
												<prop name="PropertyTypeName">Scanning Sample Type</prop>
												<prop name="Position">22</prop>
												<prop name="IsDefault">0</prop>
												<prop name="GroupSampleType">mstUnknown</prop>
												<obj name="ChannelProp" class="ChannelProperty" version="1">
													<prop name="ChannelIdx">0</prop>
												</obj>
											</obj>
											<obj name="PropertyObject" class="TargetName" version="4">
												<prop name="PropertyTypeName">Target Name</prop>
												<prop name="Position">22</prop>
												<prop name="IsDefault">1</prop>
												<obj name="ChannelProp" class="ChannelProperty" version="1">
													<prop name="ChannelIdx">0</prop>
												</obj>
											</obj>
											<obj name="PropertyObject" class="RQTargetProperty" version="4">
												<prop name="PropertyTypeName">Target Type</prop>
												<prop name="Position">22</prop>
												<prop name="IsDefault">0</prop>
												<prop name="TargetType">dtNone</prop>
												<obj name="ChannelProp" class="ChannelProperty" version="1">
													<prop name="ChannelIdx">0</prop>
												</obj>
											</obj>
										</list>
									</obj>
								</list>
							</obj>
						</obj>
						<prop name="ChannelPropertyCount">1</prop>
						<prop name="ContainerPosition">22</prop>
						<prop name="HasSampleProperties">1</prop>
						<obj name="SampleProperties" class="PropertyList" version="1">
							<list name="emlist" count="14">
								<obj name="PropertyObject" class="SamplePrefColor" version="4">
									<prop name="PropertyTypeName">Color</prop>
									<prop name="Position">22</prop>
									<prop name="IsDefault">0</prop>
									<prop name="Color">$00FD0299</prop>
								</obj>
								<obj name="PropertyObject" class="DominantChannelProp" version="4">
									<prop name="PropertyTypeName">Dominant Channel</prop>
									<prop name="Position">22</prop>
									<prop name="IsDefault">0</prop>
									<prop name="DominantChannel">0</prop>
								</obj>
								<obj name="PropertyObject" class="Genotype" version="4">
									<prop name="PropertyTypeName">EndPt Genotype</prop>
									<prop name="Position">22</prop>
									<prop name="IsDefault">1</prop>
									<prop name="ReadOnly">1</prop>
								</obj>
								<obj name="PropertyObject" class="GroupingSample" version="4">
									<prop name="PropertyTypeName">EndPt Sample Type</prop>
									<prop name="Position">22</prop>
									<prop name="IsDefault">0</prop>
									<prop name="GroupSampleType">mstUnknown</prop>
								</obj>
								<obj name="PropertyObject" class="SamplePrefLineStyle" version="4">
									<prop name="PropertyTypeName">Line Style</prop>
									<prop name="Position">22</prop>
									<prop name="IsDefault">0</prop>
									<prop name="LineStyle">psSolid</prop>
								</obj>
								<obj name="PropertyObject" class="GenSampleEditNotes" version="4">
									<prop name="PropertyTypeName">Notes</prop>
									<prop name="Position">22</prop>
									<prop name="IsDefault">1</prop>
								</obj>
								<obj name="PropertyObject" class="SamplePrefPointStyle" version="4">
									<prop name="PropertyTypeName">Point Style</prop>
									<prop name="Position">22</prop>
									<prop name="IsDefault">0</prop>
									<prop name="PointStyle">psNothing</prop>
								</obj>
								<obj name="PropertyObject" class="GenSampleEditPosition" version="4">
									<prop name="PropertyTypeName">Position</prop>
									<prop name="Position">22</prop>
									<prop name="IsDefault">1</prop>
								</obj>
								<obj name="PropertyObject" class="GenSampleEditReplicate" version="4">
									<prop name="PropertyTypeName">Replicate of</prop>
									<prop name="Position">22</prop>
									<prop name="IsDefault">1</prop>
									<prop name="ReplicateOf">-1</prop>
								</obj>
								<obj name="PropertyObject" class="HTCSampleID" version="4">
									<prop name="PropertyTypeName">Sample ID</prop>
									<prop name="Position">22</prop>
									<prop name="IsDefault">1</prop>
								</obj>
								<obj name="PropertyObject" class="GenSampleEditName" version="4">
									<prop name="PropertyTypeName">Sample Name</prop>
									<prop name="Position">22</prop>
									<prop name="IsDefault">1</prop>
									<prop name="name">Sample 23</prop>
								</obj>
								<obj name="PropertyObject" class="HTCSamplePrepNotes" version="4">
									<prop name="PropertyTypeName">Sample Prep Notes</prop>
									<prop name="Position">22</prop>
									<prop name="IsDefault">1</prop>
								</obj>
								<obj name="PropertyObject" class="GenSampleEditSubset" version="4">
									<prop name="PropertyTypeName">Subsets</prop>
									<prop name="Position">22</prop>
									<prop name="IsDefault">1</prop>
								</obj>
								<obj name="PropertyObject" class="SamplePrefWidth" version="5">
									<prop name="PropertyTypeName">Width</prop>
									<prop name="Position">22</prop>
									<prop name="IsDefault">1</prop>
									<prop name="Width">1</prop>
								</obj>
							</list>
						</obj>
					</obj>
					<obj name="item" class="SamplePropInfo" version="1">
						<obj name="ChannelProperties" class="ChanPropList" version="2">
							<obj name="ChannelProperties" class="EMList" version="1">
								<list name="emlist" count="1">
									<obj name="item" class="PropertyList" version="1">
										<list name="emlist" count="12">
											<obj name="PropertyObject" class="RQSampleTargetProperty" version="4">
												<prop name="PropertyTypeName">Combined Sample and Target Type</prop>
												<prop name="Position">23</prop>
												<prop name="IsDefault">0</prop>
												<obj name="ChannelProp" class="ChannelProperty" version="1">
													<prop name="ChannelIdx">0</prop>
												</obj>
											</obj>
											<obj name="PropertyObject" class="QuantConcProperty" version="4">
												<prop name="PropertyTypeName">Concentration</prop>
												<prop name="Position">23</prop>
												<prop name="IsDefault">1</prop>
												<prop name="Concentration">0</prop>
												<obj name="ChannelProp" class="ChannelProperty" version="1">
													<prop name="ChannelIdx">0</prop>
												</obj>
												<prop name="ReadOnly">1</prop>
											</obj>
											<obj name="PropertyObject" class="QuantCpHighProp" version="4">
												<prop name="PropertyTypeName">Cp High</prop>
												<prop name="Position">23</prop>
												<prop name="IsDefault">1</prop>
												<prop name="CpRangeHigh">0</prop>
												<obj name="ChannelProp" class="ChannelProperty" version="1">
													<prop name="ChannelIdx">0</prop>
												</obj>
												<prop name="ReadOnly">1</prop>
											</obj>
											<obj name="PropertyObject" class="QuantCpLowProp" version="4">
												<prop name="PropertyTypeName">Cp Low</prop>
												<prop name="Position">23</prop>
												<prop name="IsDefault">1</prop>
												<prop name="CpRangeLow">0</prop>
												<obj name="ChannelProp" class="ChannelProperty" version="1">
													<prop name="ChannelIdx">0</prop>
												</obj>
												<prop name="ReadOnly">1</prop>
											</obj>
											<obj name="PropertyObject" class="RQEffProp" version="4">
												<prop name="PropertyTypeName">Efficiency</prop>
												<prop name="Position">23</prop>
												<prop name="IsDefault">1</prop>
												<prop name="Efficiency">2</prop>
												<obj name="ChannelProp" class="ChannelProperty" version="1">
													<prop name="ChannelIdx">0</prop>
												</obj>
											</obj>
											<obj name="PropertyObject" class="ChannelGenotype" version="4">
												<prop name="PropertyTypeName">Melt Geno Genotype</prop>
												<prop name="Position">23</prop>
												<prop name="IsDefault">1</prop>
												<prop name="ReadOnly">1</prop>
												<obj name="ChannelProp" class="ChannelProperty" version="1">
													<prop name="ChannelIdx">0</prop>
												</obj>
											</obj>
											<obj name="PropertyObject" class="GroupChannelTypeProp" version="4">
												<prop name="PropertyTypeName">Melt Geno Sample Type</prop>
												<prop name="Position">23</prop>
												<prop name="IsDefault">0</prop>
												<prop name="GroupSampleType">mstUnknown</prop>
												<obj name="ChannelProp" class="ChannelProperty" version="1">
													<prop name="ChannelIdx">0</prop>
												</obj>
											</obj>
											<obj name="PropertyObject" class="QuantSampleTypeProperty" version="4">
												<prop name="PropertyTypeName">Quantification Sample Type</prop>
												<prop name="Position">23</prop>
												<prop name="IsDefault">0</prop>
												<prop name="SampleType">qsUnknown</prop>
												<obj name="ChannelProp" class="ChannelProperty" version="1">
													<prop name="ChannelIdx">0</prop>
												</obj>
											</obj>
											<obj name="PropertyObject" class="ChannelGenotype" version="4">
												<prop name="PropertyTypeName">Scanning Genotype</prop>
												<prop name="Position">23</prop>
												<prop name="IsDefault">1</prop>
												<prop name="ReadOnly">1</prop>
												<obj name="ChannelProp" class="ChannelProperty" version="1">
													<prop name="ChannelIdx">0</prop>
												</obj>
											</obj>
											<obj name="PropertyObject" class="GroupChannelTypeProp" version="4">
												<prop name="PropertyTypeName">Scanning Sample Type</prop>
												<prop name="Position">23</prop>
												<prop name="IsDefault">0</prop>
												<prop name="GroupSampleType">mstUnknown</prop>
												<obj name="ChannelProp" class="ChannelProperty" version="1">
													<prop name="ChannelIdx">0</prop>
												</obj>
											</obj>
											<obj name="PropertyObject" class="TargetName" version="4">
												<prop name="PropertyTypeName">Target Name</prop>
												<prop name="Position">23</prop>
												<prop name="IsDefault">1</prop>
												<obj name="ChannelProp" class="ChannelProperty" version="1">
													<prop name="ChannelIdx">0</prop>
												</obj>
											</obj>
											<obj name="PropertyObject" class="RQTargetProperty" version="4">
												<prop name="PropertyTypeName">Target Type</prop>
												<prop name="Position">23</prop>
												<prop name="IsDefault">0</prop>
												<prop name="TargetType">dtNone</prop>
												<obj name="ChannelProp" class="ChannelProperty" version="1">
													<prop name="ChannelIdx">0</prop>
												</obj>
											</obj>
										</list>
									</obj>
								</list>
							</obj>
						</obj>
						<prop name="ChannelPropertyCount">1</prop>
						<prop name="ContainerPosition">23</prop>
						<prop name="HasSampleProperties">1</prop>
						<obj name="SampleProperties" class="PropertyList" version="1">
							<list name="emlist" count="14">
								<obj name="PropertyObject" class="SamplePrefColor" version="4">
									<prop name="PropertyTypeName">Color</prop>
									<prop name="Position">23</prop>
									<prop name="IsDefault">0</prop>
									<prop name="Color">$0026C4B8</prop>
								</obj>
								<obj name="PropertyObject" class="DominantChannelProp" version="4">
									<prop name="PropertyTypeName">Dominant Channel</prop>
									<prop name="Position">23</prop>
									<prop name="IsDefault">0</prop>
									<prop name="DominantChannel">0</prop>
								</obj>
								<obj name="PropertyObject" class="Genotype" version="4">
									<prop name="PropertyTypeName">EndPt Genotype</prop>
									<prop name="Position">23</prop>
									<prop name="IsDefault">1</prop>
									<prop name="ReadOnly">1</prop>
								</obj>
								<obj name="PropertyObject" class="GroupingSample" version="4">
									<prop name="PropertyTypeName">EndPt Sample Type</prop>
									<prop name="Position">23</prop>
									<prop name="IsDefault">0</prop>
									<prop name="GroupSampleType">mstUnknown</prop>
								</obj>
								<obj name="PropertyObject" class="SamplePrefLineStyle" version="4">
									<prop name="PropertyTypeName">Line Style</prop>
									<prop name="Position">23</prop>
									<prop name="IsDefault">0</prop>
									<prop name="LineStyle">psSolid</prop>
								</obj>
								<obj name="PropertyObject" class="GenSampleEditNotes" version="4">
									<prop name="PropertyTypeName">Notes</prop>
									<prop name="Position">23</prop>
									<prop name="IsDefault">1</prop>
								</obj>
								<obj name="PropertyObject" class="SamplePrefPointStyle" version="4">
									<prop name="PropertyTypeName">Point Style</prop>
									<prop name="Position">23</prop>
									<prop name="IsDefault">0</prop>
									<prop name="PointStyle">psNothing</prop>
								</obj>
								<obj name="PropertyObject" class="GenSampleEditPosition" version="4">
									<prop name="PropertyTypeName">Position</prop>
									<prop name="Position">23</prop>
									<prop name="IsDefault">1</prop>
								</obj>
								<obj name="PropertyObject" class="GenSampleEditReplicate" version="4">
									<prop name="PropertyTypeName">Replicate of</prop>
									<prop name="Position">23</prop>
									<prop name="IsDefault">1</prop>
									<prop name="ReplicateOf">-1</prop>
								</obj>
								<obj name="PropertyObject" class="HTCSampleID" version="4">
									<prop name="PropertyTypeName">Sample ID</prop>
									<prop name="Position">23</prop>
									<prop name="IsDefault">1</prop>
								</obj>
								<obj name="PropertyObject" class="GenSampleEditName" version="4">
									<prop name="PropertyTypeName">Sample Name</prop>
									<prop name="Position">23</prop>
									<prop name="IsDefault">1</prop>
									<prop name="name">Sample 24</prop>
								</obj>
								<obj name="PropertyObject" class="HTCSamplePrepNotes" version="4">
									<prop name="PropertyTypeName">Sample Prep Notes</prop>
									<prop name="Position">23</prop>
									<prop name="IsDefault">1</prop>
								</obj>
								<obj name="PropertyObject" class="GenSampleEditSubset" version="4">
									<prop name="PropertyTypeName">Subsets</prop>
									<prop name="Position">23</prop>
									<prop name="IsDefault">1</prop>
								</obj>
								<obj name="PropertyObject" class="SamplePrefWidth" version="5">
									<prop name="PropertyTypeName">Width</prop>
									<prop name="Position">23</prop>
									<prop name="IsDefault">1</prop>
									<prop name="Width">1</prop>
								</obj>
							</list>
						</obj>
					</obj>
					<obj name="item" class="SamplePropInfo" version="1">
						<obj name="ChannelProperties" class="ChanPropList" version="2">
							<obj name="ChannelProperties" class="EMList" version="1">
								<list name="emlist" count="1">
									<obj name="item" class="PropertyList" version="1">
										<list name="emlist" count="12">
											<obj name="PropertyObject" class="RQSampleTargetProperty" version="4">
												<prop name="PropertyTypeName">Combined Sample and Target Type</prop>
												<prop name="Position">24</prop>
												<prop name="IsDefault">0</prop>
												<obj name="ChannelProp" class="ChannelProperty" version="1">
													<prop name="ChannelIdx">0</prop>
												</obj>
											</obj>
											<obj name="PropertyObject" class="QuantConcProperty" version="4">
												<prop name="PropertyTypeName">Concentration</prop>
												<prop name="Position">24</prop>
												<prop name="IsDefault">1</prop>
												<prop name="Concentration">0</prop>
												<obj name="ChannelProp" class="ChannelProperty" version="1">
													<prop name="ChannelIdx">0</prop>
												</obj>
												<prop name="ReadOnly">1</prop>
											</obj>
											<obj name="PropertyObject" class="QuantCpHighProp" version="4">
												<prop name="PropertyTypeName">Cp High</prop>
												<prop name="Position">24</prop>
												<prop name="IsDefault">1</prop>
												<prop name="CpRangeHigh">0</prop>
												<obj name="ChannelProp" class="ChannelProperty" version="1">
													<prop name="ChannelIdx">0</prop>
												</obj>
												<prop name="ReadOnly">1</prop>
											</obj>
											<obj name="PropertyObject" class="QuantCpLowProp" version="4">
												<prop name="PropertyTypeName">Cp Low</prop>
												<prop name="Position">24</prop>
												<prop name="IsDefault">1</prop>
												<prop name="CpRangeLow">0</prop>
												<obj name="ChannelProp" class="ChannelProperty" version="1">
													<prop name="ChannelIdx">0</prop>
												</obj>
												<prop name="ReadOnly">1</prop>
											</obj>
											<obj name="PropertyObject" class="RQEffProp" version="4">
												<prop name="PropertyTypeName">Efficiency</prop>
												<prop name="Position">24</prop>
												<prop name="IsDefault">1</prop>
												<prop name="Efficiency">2</prop>
												<obj name="ChannelProp" class="ChannelProperty" version="1">
													<prop name="ChannelIdx">0</prop>
												</obj>
											</obj>
											<obj name="PropertyObject" class="ChannelGenotype" version="4">
												<prop name="PropertyTypeName">Melt Geno Genotype</prop>
												<prop name="Position">24</prop>
												<prop name="IsDefault">1</prop>
												<prop name="ReadOnly">1</prop>
												<obj name="ChannelProp" class="ChannelProperty" version="1">
													<prop name="ChannelIdx">0</prop>
												</obj>
											</obj>
											<obj name="PropertyObject" class="GroupChannelTypeProp" version="4">
												<prop name="PropertyTypeName">Melt Geno Sample Type</prop>
												<prop name="Position">24</prop>
												<prop name="IsDefault">0</prop>
												<prop name="GroupSampleType">mstUnknown</prop>
												<obj name="ChannelProp" class="ChannelProperty" version="1">
													<prop name="ChannelIdx">0</prop>
												</obj>
											</obj>
											<obj name="PropertyObject" class="QuantSampleTypeProperty" version="4">
												<prop name="PropertyTypeName">Quantification Sample Type</prop>
												<prop name="Position">24</prop>
												<prop name="IsDefault">0</prop>
												<prop name="SampleType">qsUnknown</prop>
												<obj name="ChannelProp" class="ChannelProperty" version="1">
													<prop name="ChannelIdx">0</prop>
												</obj>
											</obj>
											<obj name="PropertyObject" class="ChannelGenotype" version="4">
												<prop name="PropertyTypeName">Scanning Genotype</prop>
												<prop name="Position">24</prop>
												<prop name="IsDefault">1</prop>
												<prop name="ReadOnly">1</prop>
												<obj name="ChannelProp" class="ChannelProperty" version="1">
													<prop name="ChannelIdx">0</prop>
												</obj>
											</obj>
											<obj name="PropertyObject" class="GroupChannelTypeProp" version="4">
												<prop name="PropertyTypeName">Scanning Sample Type</prop>
												<prop name="Position">24</prop>
												<prop name="IsDefault">0</prop>
												<prop name="GroupSampleType">mstUnknown</prop>
												<obj name="ChannelProp" class="ChannelProperty" version="1">
													<prop name="ChannelIdx">0</prop>
												</obj>
											</obj>
											<obj name="PropertyObject" class="TargetName" version="4">
												<prop name="PropertyTypeName">Target Name</prop>
												<prop name="Position">24</prop>
												<prop name="IsDefault">0</prop>
												<prop name="name">U44</prop>
												<obj name="ChannelProp" class="ChannelProperty" version="1">
													<prop name="ChannelIdx">0</prop>
												</obj>
											</obj>
											<obj name="PropertyObject" class="RQTargetProperty" version="4">
												<prop name="PropertyTypeName">Target Type</prop>
												<prop name="Position">24</prop>
												<prop name="IsDefault">0</prop>
												<prop name="TargetType">dtReference</prop>
												<obj name="ChannelProp" class="ChannelProperty" version="1">
													<prop name="ChannelIdx">0</prop>
												</obj>
											</obj>
										</list>
									</obj>
								</list>
							</obj>
						</obj>
						<prop name="ChannelPropertyCount">1</prop>
						<prop name="ContainerPosition">24</prop>
						<prop name="HasSampleProperties">1</prop>
						<obj name="SampleProperties" class="PropertyList" version="1">
							<list name="emlist" count="14">
								<obj name="PropertyObject" class="SamplePrefColor" version="4">
									<prop name="PropertyTypeName">Color</prop>
									<prop name="Position">24</prop>
									<prop name="IsDefault">0</prop>
									<prop name="Color">$00FF8000</prop>
								</obj>
								<obj name="PropertyObject" class="DominantChannelProp" version="4">
									<prop name="PropertyTypeName">Dominant Channel</prop>
									<prop name="Position">24</prop>
									<prop name="IsDefault">0</prop>
									<prop name="DominantChannel">0</prop>
								</obj>
								<obj name="PropertyObject" class="Genotype" version="4">
									<prop name="PropertyTypeName">EndPt Genotype</prop>
									<prop name="Position">24</prop>
									<prop name="IsDefault">1</prop>
									<prop name="ReadOnly">1</prop>
								</obj>
								<obj name="PropertyObject" class="GroupingSample" version="4">
									<prop name="PropertyTypeName">EndPt Sample Type</prop>
									<prop name="Position">24</prop>
									<prop name="IsDefault">0</prop>
									<prop name="GroupSampleType">mstUnknown</prop>
								</obj>
								<obj name="PropertyObject" class="SamplePrefLineStyle" version="4">
									<prop name="PropertyTypeName">Line Style</prop>
									<prop name="Position">24</prop>
									<prop name="IsDefault">0</prop>
									<prop name="LineStyle">psSolid</prop>
								</obj>
								<obj name="PropertyObject" class="GenSampleEditNotes" version="4">
									<prop name="PropertyTypeName">Notes</prop>
									<prop name="Position">24</prop>
									<prop name="IsDefault">1</prop>
								</obj>
								<obj name="PropertyObject" class="SamplePrefPointStyle" version="4">
									<prop name="PropertyTypeName">Point Style</prop>
									<prop name="Position">24</prop>
									<prop name="IsDefault">0</prop>
									<prop name="PointStyle">psNothing</prop>
								</obj>
								<obj name="PropertyObject" class="GenSampleEditPosition" version="4">
									<prop name="PropertyTypeName">Position</prop>
									<prop name="Position">24</prop>
									<prop name="IsDefault">1</prop>
								</obj>
								<obj name="PropertyObject" class="GenSampleEditReplicate" version="4">
									<prop name="PropertyTypeName">Replicate of</prop>
									<prop name="Position">24</prop>
									<prop name="IsDefault">0</prop>
									<prop name="ReplicateOf">0</prop>
								</obj>
								<obj name="PropertyObject" class="HTCSampleID" version="4">
									<prop name="PropertyTypeName">Sample ID</prop>
									<prop name="Position">24</prop>
									<prop name="IsDefault">1</prop>
								</obj>
								<obj name="PropertyObject" class="GenSampleEditName" version="4">
									<prop name="PropertyTypeName">Sample Name</prop>
									<prop name="Position">24</prop>
									<prop name="IsDefault">0</prop>
									<prop name="name">neg-2-2</prop>
								</obj>
								<obj name="PropertyObject" class="HTCSamplePrepNotes" version="4">
									<prop name="PropertyTypeName">Sample Prep Notes</prop>
									<prop name="Position">24</prop>
									<prop name="IsDefault">1</prop>
								</obj>
								<obj name="PropertyObject" class="GenSampleEditSubset" version="4">
									<prop name="PropertyTypeName">Subsets</prop>
									<prop name="Position">24</prop>
									<prop name="IsDefault">1</prop>
								</obj>
								<obj name="PropertyObject" class="SamplePrefWidth" version="5">
									<prop name="PropertyTypeName">Width</prop>
									<prop name="Position">24</prop>
									<prop name="IsDefault">1</prop>
									<prop name="Width">1</prop>
								</obj>
							</list>
						</obj>
					</obj>
					<obj name="item" class="SamplePropInfo" version="1">
						<obj name="ChannelProperties" class="ChanPropList" version="2">
							<obj name="ChannelProperties" class="EMList" version="1">
								<list name="emlist" count="1">
									<obj name="item" class="PropertyList" version="1">
										<list name="emlist" count="12">
											<obj name="PropertyObject" class="RQSampleTargetProperty" version="4">
												<prop name="PropertyTypeName">Combined Sample and Target Type</prop>
												<prop name="Position">25</prop>
												<prop name="IsDefault">0</prop>
												<obj name="ChannelProp" class="ChannelProperty" version="1">
													<prop name="ChannelIdx">0</prop>
												</obj>
											</obj>
											<obj name="PropertyObject" class="QuantConcProperty" version="4">
												<prop name="PropertyTypeName">Concentration</prop>
												<prop name="Position">25</prop>
												<prop name="IsDefault">1</prop>
												<prop name="Concentration">0</prop>
												<obj name="ChannelProp" class="ChannelProperty" version="1">
													<prop name="ChannelIdx">0</prop>
												</obj>
												<prop name="ReadOnly">1</prop>
											</obj>
											<obj name="PropertyObject" class="QuantCpHighProp" version="4">
												<prop name="PropertyTypeName">Cp High</prop>
												<prop name="Position">25</prop>
												<prop name="IsDefault">1</prop>
												<prop name="CpRangeHigh">0</prop>
												<obj name="ChannelProp" class="ChannelProperty" version="1">
													<prop name="ChannelIdx">0</prop>
												</obj>
												<prop name="ReadOnly">1</prop>
											</obj>
											<obj name="PropertyObject" class="QuantCpLowProp" version="4">
												<prop name="PropertyTypeName">Cp Low</prop>
												<prop name="Position">25</prop>
												<prop name="IsDefault">1</prop>
												<prop name="CpRangeLow">0</prop>
												<obj name="ChannelProp" class="ChannelProperty" version="1">
													<prop name="ChannelIdx">0</prop>
												</obj>
												<prop name="ReadOnly">1</prop>
											</obj>
											<obj name="PropertyObject" class="RQEffProp" version="4">
												<prop name="PropertyTypeName">Efficiency</prop>
												<prop name="Position">25</prop>
												<prop name="IsDefault">1</prop>
												<prop name="Efficiency">2</prop>
												<obj name="ChannelProp" class="ChannelProperty" version="1">
													<prop name="ChannelIdx">0</prop>
												</obj>
											</obj>
											<obj name="PropertyObject" class="ChannelGenotype" version="4">
												<prop name="PropertyTypeName">Melt Geno Genotype</prop>
												<prop name="Position">25</prop>
												<prop name="IsDefault">1</prop>
												<prop name="ReadOnly">1</prop>
												<obj name="ChannelProp" class="ChannelProperty" version="1">
													<prop name="ChannelIdx">0</prop>
												</obj>
											</obj>
											<obj name="PropertyObject" class="GroupChannelTypeProp" version="4">
												<prop name="PropertyTypeName">Melt Geno Sample Type</prop>
												<prop name="Position">25</prop>
												<prop name="IsDefault">0</prop>
												<prop name="GroupSampleType">mstUnknown</prop>
												<obj name="ChannelProp" class="ChannelProperty" version="1">
													<prop name="ChannelIdx">0</prop>
												</obj>
											</obj>
											<obj name="PropertyObject" class="QuantSampleTypeProperty" version="4">
												<prop name="PropertyTypeName">Quantification Sample Type</prop>
												<prop name="Position">25</prop>
												<prop name="IsDefault">0</prop>
												<prop name="SampleType">qsUnknown</prop>
												<obj name="ChannelProp" class="ChannelProperty" version="1">
													<prop name="ChannelIdx">0</prop>
												</obj>
											</obj>
											<obj name="PropertyObject" class="ChannelGenotype" version="4">
												<prop name="PropertyTypeName">Scanning Genotype</prop>
												<prop name="Position">25</prop>
												<prop name="IsDefault">1</prop>
												<prop name="ReadOnly">1</prop>
												<obj name="ChannelProp" class="ChannelProperty" version="1">
													<prop name="ChannelIdx">0</prop>
												</obj>
											</obj>
											<obj name="PropertyObject" class="GroupChannelTypeProp" version="4">
												<prop name="PropertyTypeName">Scanning Sample Type</prop>
												<prop name="Position">25</prop>
												<prop name="IsDefault">0</prop>
												<prop name="GroupSampleType">mstUnknown</prop>
												<obj name="ChannelProp" class="ChannelProperty" version="1">
													<prop name="ChannelIdx">0</prop>
												</obj>
											</obj>
											<obj name="PropertyObject" class="TargetName" version="4">
												<prop name="PropertyTypeName">Target Name</prop>
												<prop name="Position">25</prop>
												<prop name="IsDefault">0</prop>
												<prop name="name">U44</prop>
												<obj name="ChannelProp" class="ChannelProperty" version="1">
													<prop name="ChannelIdx">0</prop>
												</obj>
											</obj>
											<obj name="PropertyObject" class="RQTargetProperty" version="4">
												<prop name="PropertyTypeName">Target Type</prop>
												<prop name="Position">25</prop>
												<prop name="IsDefault">0</prop>
												<prop name="TargetType">dtReference</prop>
												<obj name="ChannelProp" class="ChannelProperty" version="1">
													<prop name="ChannelIdx">0</prop>
												</obj>
											</obj>
										</list>
									</obj>
								</list>
							</obj>
						</obj>
						<prop name="ChannelPropertyCount">1</prop>
						<prop name="ContainerPosition">25</prop>
						<prop name="HasSampleProperties">1</prop>
						<obj name="SampleProperties" class="PropertyList" version="1">
							<list name="emlist" count="14">
								<obj name="PropertyObject" class="SamplePrefColor" version="4">
									<prop name="PropertyTypeName">Color</prop>
									<prop name="Position">25</prop>
									<prop name="IsDefault">0</prop>
									<prop name="Color">clRed</prop>
								</obj>
								<obj name="PropertyObject" class="DominantChannelProp" version="4">
									<prop name="PropertyTypeName">Dominant Channel</prop>
									<prop name="Position">25</prop>
									<prop name="IsDefault">0</prop>
									<prop name="DominantChannel">0</prop>
								</obj>
								<obj name="PropertyObject" class="Genotype" version="4">
									<prop name="PropertyTypeName">EndPt Genotype</prop>
									<prop name="Position">25</prop>
									<prop name="IsDefault">1</prop>
									<prop name="ReadOnly">1</prop>
								</obj>
								<obj name="PropertyObject" class="GroupingSample" version="4">
									<prop name="PropertyTypeName">EndPt Sample Type</prop>
									<prop name="Position">25</prop>
									<prop name="IsDefault">0</prop>
									<prop name="GroupSampleType">mstUnknown</prop>
								</obj>
								<obj name="PropertyObject" class="SamplePrefLineStyle" version="4">
									<prop name="PropertyTypeName">Line Style</prop>
									<prop name="Position">25</prop>
									<prop name="IsDefault">0</prop>
									<prop name="LineStyle">psSolid</prop>
								</obj>
								<obj name="PropertyObject" class="GenSampleEditNotes" version="4">
									<prop name="PropertyTypeName">Notes</prop>
									<prop name="Position">25</prop>
									<prop name="IsDefault">1</prop>
								</obj>
								<obj name="PropertyObject" class="SamplePrefPointStyle" version="4">
									<prop name="PropertyTypeName">Point Style</prop>
									<prop name="Position">25</prop>
									<prop name="IsDefault">0</prop>
									<prop name="PointStyle">psNothing</prop>
								</obj>
								<obj name="PropertyObject" class="GenSampleEditPosition" version="4">
									<prop name="PropertyTypeName">Position</prop>
									<prop name="Position">25</prop>
									<prop name="IsDefault">1</prop>
								</obj>
								<obj name="PropertyObject" class="GenSampleEditReplicate" version="4">
									<prop name="PropertyTypeName">Replicate of</prop>
									<prop name="Position">25</prop>
									<prop name="IsDefault">0</prop>
									<prop name="ReplicateOf">1</prop>
								</obj>
								<obj name="PropertyObject" class="HTCSampleID" version="4">
									<prop name="PropertyTypeName">Sample ID</prop>
									<prop name="Position">25</prop>
									<prop name="IsDefault">1</prop>
								</obj>
								<obj name="PropertyObject" class="GenSampleEditName" version="4">
									<prop name="PropertyTypeName">Sample Name</prop>
									<prop name="Position">25</prop>
									<prop name="IsDefault">0</prop>
									<prop name="name">neg-1-2</prop>
								</obj>
								<obj name="PropertyObject" class="HTCSamplePrepNotes" version="4">
									<prop name="PropertyTypeName">Sample Prep Notes</prop>
									<prop name="Position">25</prop>
									<prop name="IsDefault">1</prop>
								</obj>
								<obj name="PropertyObject" class="GenSampleEditSubset" version="4">
									<prop name="PropertyTypeName">Subsets</prop>
									<prop name="Position">25</prop>
									<prop name="IsDefault">1</prop>
								</obj>
								<obj name="PropertyObject" class="SamplePrefWidth" version="5">
									<prop name="PropertyTypeName">Width</prop>
									<prop name="Position">25</prop>
									<prop name="IsDefault">1</prop>
									<prop name="Width">1</prop>
								</obj>
							</list>
						</obj>
					</obj>
					<obj name="item" class="SamplePropInfo" version="1">
						<obj name="ChannelProperties" class="ChanPropList" version="2">
							<obj name="ChannelProperties" class="EMList" version="1">
								<list name="emlist" count="1">
									<obj name="item" class="PropertyList" version="1">
										<list name="emlist" count="12">
											<obj name="PropertyObject" class="RQSampleTargetProperty" version="4">
												<prop name="PropertyTypeName">Combined Sample and Target Type</prop>
												<prop name="Position">26</prop>
												<prop name="IsDefault">0</prop>
												<obj name="ChannelProp" class="ChannelProperty" version="1">
													<prop name="ChannelIdx">0</prop>
												</obj>
											</obj>
											<obj name="PropertyObject" class="QuantConcProperty" version="4">
												<prop name="PropertyTypeName">Concentration</prop>
												<prop name="Position">26</prop>
												<prop name="IsDefault">1</prop>
												<prop name="Concentration">0</prop>
												<obj name="ChannelProp" class="ChannelProperty" version="1">
													<prop name="ChannelIdx">0</prop>
												</obj>
												<prop name="ReadOnly">1</prop>
											</obj>
											<obj name="PropertyObject" class="QuantCpHighProp" version="4">
												<prop name="PropertyTypeName">Cp High</prop>
												<prop name="Position">26</prop>
												<prop name="IsDefault">1</prop>
												<prop name="CpRangeHigh">0</prop>
												<obj name="ChannelProp" class="ChannelProperty" version="1">
													<prop name="ChannelIdx">0</prop>
												</obj>
												<prop name="ReadOnly">1</prop>
											</obj>
											<obj name="PropertyObject" class="QuantCpLowProp" version="4">
												<prop name="PropertyTypeName">Cp Low</prop>
												<prop name="Position">26</prop>
												<prop name="IsDefault">1</prop>
												<prop name="CpRangeLow">0</prop>
												<obj name="ChannelProp" class="ChannelProperty" version="1">
													<prop name="ChannelIdx">0</prop>
												</obj>
												<prop name="ReadOnly">1</prop>
											</obj>
											<obj name="PropertyObject" class="RQEffProp" version="4">
												<prop name="PropertyTypeName">Efficiency</prop>
												<prop name="Position">26</prop>
												<prop name="IsDefault">1</prop>
												<prop name="Efficiency">2</prop>
												<obj name="ChannelProp" class="ChannelProperty" version="1">
													<prop name="ChannelIdx">0</prop>
												</obj>
											</obj>
											<obj name="PropertyObject" class="ChannelGenotype" version="4">
												<prop name="PropertyTypeName">Melt Geno Genotype</prop>
												<prop name="Position">26</prop>
												<prop name="IsDefault">1</prop>
												<prop name="ReadOnly">1</prop>
												<obj name="ChannelProp" class="ChannelProperty" version="1">
													<prop name="ChannelIdx">0</prop>
												</obj>
											</obj>
											<obj name="PropertyObject" class="GroupChannelTypeProp" version="4">
												<prop name="PropertyTypeName">Melt Geno Sample Type</prop>
												<prop name="Position">26</prop>
												<prop name="IsDefault">0</prop>
												<prop name="GroupSampleType">mstUnknown</prop>
												<obj name="ChannelProp" class="ChannelProperty" version="1">
													<prop name="ChannelIdx">0</prop>
												</obj>
											</obj>
											<obj name="PropertyObject" class="QuantSampleTypeProperty" version="4">
												<prop name="PropertyTypeName">Quantification Sample Type</prop>
												<prop name="Position">26</prop>
												<prop name="IsDefault">0</prop>
												<prop name="SampleType">qsUnknown</prop>
												<obj name="ChannelProp" class="ChannelProperty" version="1">
													<prop name="ChannelIdx">0</prop>
												</obj>
											</obj>
											<obj name="PropertyObject" class="ChannelGenotype" version="4">
												<prop name="PropertyTypeName">Scanning Genotype</prop>
												<prop name="Position">26</prop>
												<prop name="IsDefault">1</prop>
												<prop name="ReadOnly">1</prop>
												<obj name="ChannelProp" class="ChannelProperty" version="1">
													<prop name="ChannelIdx">0</prop>
												</obj>
											</obj>
											<obj name="PropertyObject" class="GroupChannelTypeProp" version="4">
												<prop name="PropertyTypeName">Scanning Sample Type</prop>
												<prop name="Position">26</prop>
												<prop name="IsDefault">0</prop>
												<prop name="GroupSampleType">mstUnknown</prop>
												<obj name="ChannelProp" class="ChannelProperty" version="1">
													<prop name="ChannelIdx">0</prop>
												</obj>
											</obj>
											<obj name="PropertyObject" class="TargetName" version="4">
												<prop name="PropertyTypeName">Target Name</prop>
												<prop name="Position">26</prop>
												<prop name="IsDefault">0</prop>
												<prop name="name">U44</prop>
												<obj name="ChannelProp" class="ChannelProperty" version="1">
													<prop name="ChannelIdx">0</prop>
												</obj>
											</obj>
											<obj name="PropertyObject" class="RQTargetProperty" version="4">
												<prop name="PropertyTypeName">Target Type</prop>
												<prop name="Position">26</prop>
												<prop name="IsDefault">0</prop>
												<prop name="TargetType">dtReference</prop>
												<obj name="ChannelProp" class="ChannelProperty" version="1">
													<prop name="ChannelIdx">0</prop>
												</obj>
											</obj>
										</list>
									</obj>
								</list>
							</obj>
						</obj>
						<prop name="ChannelPropertyCount">1</prop>
						<prop name="ContainerPosition">26</prop>
						<prop name="HasSampleProperties">1</prop>
						<obj name="SampleProperties" class="PropertyList" version="1">
							<list name="emlist" count="14">
								<obj name="PropertyObject" class="SamplePrefColor" version="4">
									<prop name="PropertyTypeName">Color</prop>
									<prop name="Position">26</prop>
									<prop name="IsDefault">0</prop>
									<prop name="Color">$0030D700</prop>
								</obj>
								<obj name="PropertyObject" class="DominantChannelProp" version="4">
									<prop name="PropertyTypeName">Dominant Channel</prop>
									<prop name="Position">26</prop>
									<prop name="IsDefault">0</prop>
									<prop name="DominantChannel">0</prop>
								</obj>
								<obj name="PropertyObject" class="Genotype" version="4">
									<prop name="PropertyTypeName">EndPt Genotype</prop>
									<prop name="Position">26</prop>
									<prop name="IsDefault">1</prop>
									<prop name="ReadOnly">1</prop>
								</obj>
								<obj name="PropertyObject" class="GroupingSample" version="4">
									<prop name="PropertyTypeName">EndPt Sample Type</prop>
									<prop name="Position">26</prop>
									<prop name="IsDefault">0</prop>
									<prop name="GroupSampleType">mstUnknown</prop>
								</obj>
								<obj name="PropertyObject" class="SamplePrefLineStyle" version="4">
									<prop name="PropertyTypeName">Line Style</prop>
									<prop name="Position">26</prop>
									<prop name="IsDefault">0</prop>
									<prop name="LineStyle">psSolid</prop>
								</obj>
								<obj name="PropertyObject" class="GenSampleEditNotes" version="4">
									<prop name="PropertyTypeName">Notes</prop>
									<prop name="Position">26</prop>
									<prop name="IsDefault">1</prop>
								</obj>
								<obj name="PropertyObject" class="SamplePrefPointStyle" version="4">
									<prop name="PropertyTypeName">Point Style</prop>
									<prop name="Position">26</prop>
									<prop name="IsDefault">0</prop>
									<prop name="PointStyle">psNothing</prop>
								</obj>
								<obj name="PropertyObject" class="GenSampleEditPosition" version="4">
									<prop name="PropertyTypeName">Position</prop>
									<prop name="Position">26</prop>
									<prop name="IsDefault">1</prop>
								</obj>
								<obj name="PropertyObject" class="GenSampleEditReplicate" version="4">
									<prop name="PropertyTypeName">Replicate of</prop>
									<prop name="Position">26</prop>
									<prop name="IsDefault">0</prop>
									<prop name="ReplicateOf">2</prop>
								</obj>
								<obj name="PropertyObject" class="HTCSampleID" version="4">
									<prop name="PropertyTypeName">Sample ID</prop>
									<prop name="Position">26</prop>
									<prop name="IsDefault">1</prop>
								</obj>
								<obj name="PropertyObject" class="GenSampleEditName" version="4">
									<prop name="PropertyTypeName">Sample Name</prop>
									<prop name="Position">26</prop>
									<prop name="IsDefault">0</prop>
									<prop name="name">181-2-2</prop>
								</obj>
								<obj name="PropertyObject" class="HTCSamplePrepNotes" version="4">
									<prop name="PropertyTypeName">Sample Prep Notes</prop>
									<prop name="Position">26</prop>
									<prop name="IsDefault">1</prop>
								</obj>
								<obj name="PropertyObject" class="GenSampleEditSubset" version="4">
									<prop name="PropertyTypeName">Subsets</prop>
									<prop name="Position">26</prop>
									<prop name="IsDefault">1</prop>
								</obj>
								<obj name="PropertyObject" class="SamplePrefWidth" version="5">
									<prop name="PropertyTypeName">Width</prop>
									<prop name="Position">26</prop>
									<prop name="IsDefault">1</prop>
									<prop name="Width">1</prop>
								</obj>
							</list>
						</obj>
					</obj>
					<obj name="item" class="SamplePropInfo" version="1">
						<obj name="ChannelProperties" class="ChanPropList" version="2">
							<obj name="ChannelProperties" class="EMList" version="1">
								<list name="emlist" count="1">
									<obj name="item" class="PropertyList" version="1">
										<list name="emlist" count="12">
											<obj name="PropertyObject" class="RQSampleTargetProperty" version="4">
												<prop name="PropertyTypeName">Combined Sample and Target Type</prop>
												<prop name="Position">27</prop>
												<prop name="IsDefault">0</prop>
												<obj name="ChannelProp" class="ChannelProperty" version="1">
													<prop name="ChannelIdx">0</prop>
												</obj>
											</obj>
											<obj name="PropertyObject" class="QuantConcProperty" version="4">
												<prop name="PropertyTypeName">Concentration</prop>
												<prop name="Position">27</prop>
												<prop name="IsDefault">1</prop>
												<prop name="Concentration">0</prop>
												<obj name="ChannelProp" class="ChannelProperty" version="1">
													<prop name="ChannelIdx">0</prop>
												</obj>
												<prop name="ReadOnly">1</prop>
											</obj>
											<obj name="PropertyObject" class="QuantCpHighProp" version="4">
												<prop name="PropertyTypeName">Cp High</prop>
												<prop name="Position">27</prop>
												<prop name="IsDefault">1</prop>
												<prop name="CpRangeHigh">0</prop>
												<obj name="ChannelProp" class="ChannelProperty" version="1">
													<prop name="ChannelIdx">0</prop>
												</obj>
												<prop name="ReadOnly">1</prop>
											</obj>
											<obj name="PropertyObject" class="QuantCpLowProp" version="4">
												<prop name="PropertyTypeName">Cp Low</prop>
												<prop name="Position">27</prop>
												<prop name="IsDefault">1</prop>
												<prop name="CpRangeLow">0</prop>
												<obj name="ChannelProp" class="ChannelProperty" version="1">
													<prop name="ChannelIdx">0</prop>
												</obj>
												<prop name="ReadOnly">1</prop>
											</obj>
											<obj name="PropertyObject" class="RQEffProp" version="4">
												<prop name="PropertyTypeName">Efficiency</prop>
												<prop name="Position">27</prop>
												<prop name="IsDefault">1</prop>
												<prop name="Efficiency">2</prop>
												<obj name="ChannelProp" class="ChannelProperty" version="1">
													<prop name="ChannelIdx">0</prop>
												</obj>
											</obj>
											<obj name="PropertyObject" class="ChannelGenotype" version="4">
												<prop name="PropertyTypeName">Melt Geno Genotype</prop>
												<prop name="Position">27</prop>
												<prop name="IsDefault">1</prop>
												<prop name="ReadOnly">1</prop>
												<obj name="ChannelProp" class="ChannelProperty" version="1">
													<prop name="ChannelIdx">0</prop>
												</obj>
											</obj>
											<obj name="PropertyObject" class="GroupChannelTypeProp" version="4">
												<prop name="PropertyTypeName">Melt Geno Sample Type</prop>
												<prop name="Position">27</prop>
												<prop name="IsDefault">0</prop>
												<prop name="GroupSampleType">mstUnknown</prop>
												<obj name="ChannelProp" class="ChannelProperty" version="1">
													<prop name="ChannelIdx">0</prop>
												</obj>
											</obj>
											<obj name="PropertyObject" class="QuantSampleTypeProperty" version="4">
												<prop name="PropertyTypeName">Quantification Sample Type</prop>
												<prop name="Position">27</prop>
												<prop name="IsDefault">0</prop>
												<prop name="SampleType">qsUnknown</prop>
												<obj name="ChannelProp" class="ChannelProperty" version="1">
													<prop name="ChannelIdx">0</prop>
												</obj>
											</obj>
											<obj name="PropertyObject" class="ChannelGenotype" version="4">
												<prop name="PropertyTypeName">Scanning Genotype</prop>
												<prop name="Position">27</prop>
												<prop name="IsDefault">1</prop>
												<prop name="ReadOnly">1</prop>
												<obj name="ChannelProp" class="ChannelProperty" version="1">
													<prop name="ChannelIdx">0</prop>
												</obj>
											</obj>
											<obj name="PropertyObject" class="GroupChannelTypeProp" version="4">
												<prop name="PropertyTypeName">Scanning Sample Type</prop>
												<prop name="Position">27</prop>
												<prop name="IsDefault">0</prop>
												<prop name="GroupSampleType">mstUnknown</prop>
												<obj name="ChannelProp" class="ChannelProperty" version="1">
													<prop name="ChannelIdx">0</prop>
												</obj>
											</obj>
											<obj name="PropertyObject" class="TargetName" version="4">
												<prop name="PropertyTypeName">Target Name</prop>
												<prop name="Position">27</prop>
												<prop name="IsDefault">0</prop>
												<prop name="name">U44</prop>
												<obj name="ChannelProp" class="ChannelProperty" version="1">
													<prop name="ChannelIdx">0</prop>
												</obj>
											</obj>
											<obj name="PropertyObject" class="RQTargetProperty" version="4">
												<prop name="PropertyTypeName">Target Type</prop>
												<prop name="Position">27</prop>
												<prop name="IsDefault">0</prop>
												<prop name="TargetType">dtReference</prop>
												<obj name="ChannelProp" class="ChannelProperty" version="1">
													<prop name="ChannelIdx">0</prop>
												</obj>
											</obj>
										</list>
									</obj>
								</list>
							</obj>
						</obj>
						<prop name="ChannelPropertyCount">1</prop>
						<prop name="ContainerPosition">27</prop>
						<prop name="HasSampleProperties">1</prop>
[truncated: 748,897 more chars]
