# Supplementary material for: MicroRNAs and Their Inhibition in Modulating SLC5A8 Expression in the Context of Papillary Thyroid Carcinoma
Source: Int J Mol Sci. 2025 Aug 15;26(16):7889. doi: 10.3390/ijms26167889 (PMC12386254; doi:10.3390/ijms26167889)
Supplement: Supplementary file 1 [file ijms-26-07889-s001.zip › ijms-3558049-supplementary/Manuscript data/Fig1 data/Data/Wojtek_2013-03-11_HPRT AIT NIS.ixo]

<objectstream signature="IXOS" version="1">
	<obj name="root" class="HTCExperiment" version="5">
		<prop name="name">Wojtek_2013-03-11_HPRT AIT NIS</prop>
		<prop name="UID">C8281C529ACB45169731DC63F78AD9F2</prop>
		<prop name="OwnerUID">5F4C4EE0E777457C81D27C781FE69519</prop>
		<prop name="Created">2013-03-11T17:10:44.566</prop>
		<prop name="CreatedBy">5F4C4EE0E777457C81D27C781FE69519</prop>
		<prop name="CreatedByName">Genomowa</prop>
		<prop name="LastModified">2013-03-11T18:37:02.311</prop>
		<prop name="LastModifiedBy">5F4C4EE0E777457C81D27C781FE69519</prop>
		<prop name="LastModifiedByName">Genomowa</prop>
		<list name="AppliedTemplates" count="1">
			<item>SYBR Green_AIT_WG</item>
		</list>
		<list name="TemplateOwners" count="1">
			<item>Genomowa</item>
		</list>
		<prop name="SWVersion">LCS480 1.5.1.62</prop>
		<obj name="AppProperty" class="TAppProperty" version="2">
			<prop name="Created">2013-03-11T17:10:44.566</prop>
			<prop name="LastModified">1899-12-30T00:00:00.000</prop>
		</obj>
		<obj name="ConProperty" class="TAppProperty" version="2">
			<prop name="Created">2013-03-11T17:10:44.566</prop>
			<prop name="LastModified">1899-12-30T00:00:00.000</prop>
		</obj>
		<obj name="run" class="HTCRun" version="7">
			<prop name="name">Run</prop>
			<prop name="Created">2013-03-11T17:10:44.554</prop>
			<prop name="LastModified">2013-03-11T18:34:32.885</prop>
			<obj name="AppProperty" class="TAppProperty" version="2">
				<prop name="Created">2013-03-11T17:10:44.554</prop>
				<prop name="LastModified">1899-12-30T00:00:00.000</prop>
			</obj>
			<obj name="ConProperty" class="TAppProperty" version="2">
				<prop name="Created">2013-03-11T17:10:44.554</prop>
				<prop name="LastModified">1899-12-30T00:00:00.000</prop>
				<prop name="HasProperties">1</prop>
				<obj name="_Properties" class="TAppProperties" version="1">
					<prop name="Created">2013-03-11T17:10:44.554</prop>
					<prop name="LastModified">1899-12-30T00:00:00.000</prop>
					<list name="emlist" count="4">
						<obj name="item" class="TAppProperty" version="2">
							<prop name="name">TopChart</prop>
							<prop name="Created">2013-03-11T17:10:46.200</prop>
							<prop name="LastModified">1899-12-30T00:00:00.000</prop>
						</obj>
						<obj name="item" class="TAppProperty" version="2">
							<prop name="name">LeftChart</prop>
							<prop name="Created">2013-03-11T17:10:46.200</prop>
							<prop name="LastModified">1899-12-30T00:00:00.000</prop>
						</obj>
						<obj name="item" class="TAppProperty" version="2">
							<prop name="name">RightChart</prop>
							<prop name="Created">2013-03-11T17:10:46.200</prop>
							<prop name="LastModified">1899-12-30T00:00:00.000</prop>
						</obj>
						<obj name="item" class="TAppProperty" version="2">
							<prop name="name">RunOverviewChart</prop>
							<prop name="Created">2013-03-11T17:10:46.200</prop>
							<prop name="LastModified">1899-12-30T00:00:00.000</prop>
						</obj>
					</list>
				</obj>
			</obj>
			<prop name="State">3</prop>
			<prop name="StartTime">2013-03-11T17:11:15.183</prop>
			<prop name="EndTime">2013-03-11T18:34:32.884</prop>
			<prop name="InstrumentID">28976</prop>
			<prop name="InstrumentVersion">HTC_VER_10</prop>
			<prop name="InstrumentName">LC480_28976</prop>
			<prop name="InstrCalibrationDate">1899.12.30 00:00:00:00</prop>
			<prop name="Technician">Genomowa</prop>
			<prop name="AcqStoreClass">HTCAcquisitionStore</prop>
			<prop name="AcquisitionStore">eJzkvVuzosq2rv1Xdsz47rwwQfEQsdaK4NASQQFpkJzuUFQUFFQ8/vrderfGmmPGmuubNxW7asSsi4ro0VGQTnva82Ym+B/N6vB/Tvlx859/uzRN97f/s67z6/U//zYLdXV9vu2v+27fnIKuuWz+9n/um8uVfvrPv0l/+6//aC9N++OVepmfTptab26n7m//Jf1H/+t3/7BFkB/bevNjg+nojy3q/bX74z1e63pzpf1/bfOffxtOaBd/Pzar2xz/+9jC723/98NZXprdJT/+L0ey2R03X0ch/5Nfft74v9g/Ob4/nY2/H6X0/3OQdAZ53fzpZX864ME/HnC4P9Jex4wNBuyfHFW4ObZ/+6//b8gUiY9VkIbf/03+2fF//hB/+gR/+qV16naXz66U4T/bIMrrffHPzxputvTb2+b7MDRDNth///tn53hN73Ta8XxN1w2d6f9lMzo9y2Z/6q5/+69ByCrkZg1VEAlhw65unmhEiSH8wN0XMJg8+qhObQvCmxEUcJhPVmg6PBSho7IMnoko0e2zWRXkfV0C6bQucSamvAoGvYEGosheuOhSG/w36ApscHLFubNF4U9nhxbKZVSg3ve9CtlUkqCc7QrUpjUCHl5DDkGvllEfZHOB3Qta2AVDOp5n5jMU9/cU0jV06Haqw4LejSmw36gcl8g0FtarSIKX5l5wwbMQ/GdzUKDYTnxcxsWcBcb7yeE8qFR0lJ1WhfP20cK8sDLk6JsQZCujAKcBCZdyilU4k/curFNY4ZxJdGTXy/MJ1tg5oX2olyJQNV7DcFDayNXngoXrrJJg450XaGSTUvi3Pu0/G3ZPtPQ0r1CayTXsinSJM10zGZ5Uv4CV9vV+RboA3DzTCB7VsEDH4yAQOubCBHoz9KYavT667EtY3ncMZ5lss+DtGhL0uuTsv9OaA45i+nuNHNvFxX4asPAcyhksDqqJ+vYxZ2hzv4M/ro4+VRP9/1V3f/zwqyAg/RoITBRp9BeBAPxkCGSryQlBSXmFUw8y2GzYG1W2NxgWRtDBOKSS0McHq8LZI2jBLdkGeZsI8N0Vq2Gxfhxx3h4t5p+ikIM6vNbo3R2zCsbvQQazd6Tg4j2eA2Z66EIzah7Ib6ugChqHinh/Uk6oKoYP2EqyCzPmlDjn94AF5mqIMAdPRS6GCxaMtYiDrbcGOosRMl/e0vHKh8cL1fHJZbSXyIZH7FtoTCQdwv1KptqJtScu7kwINGqGcLjtQpydDlQE77a0wVCHOqr1k7a/TVUJzu66wLnsmyykv9kT3LUYIPAyAHytgwz6yW6L2uZE5yt0tSnMB9YVrWtJUAvHJocji3x0G8mt/NeqzoBPcx+5Le+rYOlBBO/nk96vOK5FOL/JCljR0Md5GcyEX+93JdxfaYeL8OTQ/g/DFjadv8HlYwl0PpKqgHJ3W+Bcfa6rcAP6E/YDdYgGXBcQLBlokLj3iy9fWy78cqiXUFiFh95pSdD2DLODwGxsdNs9QbDdEfR+QwjIvwQCk9F0Ov5XEBj9/d8vhMBA/skQ4LW4on64ceb3QlGCnOwk9JIrgK9a1Ll3vWyBanCx2AcCuxC2aJmKEEGxEh1ovnrGmXO3qYhkg4OrWSf0esEMQhbNSrCtaIL8ZM8rPMQGgtGbPHBWqyFdtAZdtOUY71SaK79C7WIWALvdAXV7IACdijrhRL8ZaLw1B4JhwqkTVjV1+rsSVOiuGR0vNG/UWesBro9RBBA7M+TlFwT0BUGAjewXLnUeifB9pSLiMYQfE/Ab/rRBUnwdte3X9sOeqkDyrLbopj4Vpbo4SNBfp0Pk2yYQgXx9ZZD56g6t6YAzlI97DRbD4Q2165lMYXoliIl1GyDXBh744wkvYeCeA1z2hwSBfkTnt8uUMS6zyboKHvlJ+5gAbBYzCB6BWkJuqA+C1sUVvllYTwgKgg5sPTK1ockKCLr9Ar3bcs1w3gQEgZApqJ17C4GPEbigsEHrS/qJTGBj6gVBpkS0lCJkqOayBNZ8YqMXe/MqtN8End8QAoNfAoGpMhz/VSDAfjIEahvuyBXVFGF8YD8goB3epJ94DqbgNpwuUmlqi1ByCApzZVLSz5QdsNdnHRTDioqg7tHvA/Ngw9sVJ1zaKcWDl3QqQZdlFQ3Jpc77XIRkGm/nifaqDoV/WdNFa+J0gC5vEcLubrZw27EaVW8imB9Dk8F7MOdo9xZOFUhXKfqYwLLyQwitqqp/QGA38qpgo0gltIE1Q30laSzQL7IGsdnKaDRBDMFAYy3EyEI0T+68CsKepsG6BoKA/tbBN5elBp1EEPACggC6K9J3UxAEvk3A73tUVBoO96hZL87CWBAErsf0gaY2DQhqjzgDjU0jBFvxWFg69RN8hSAwl8Z7FnK7os4uoh6qxqMAfxPPEEC9LlHtjcic8teDzn+YUnzqd24VGHUjQRqlPyAQXmQyH+EdHdQ3Db1exASBAQxHqI5miworp4rAvd4b/3WqgKEuEbS6dhpQ+b/IhPzyOP1AwF5r88pvl/5vCYHhL4GAxAbT0b+kwO+RBwbKT6ZAH5wXavaVWrc3gBqYeh1Skx2Rf+6dAzUUrxZUdY7N0AkPGhRjZ49wGkdVeDtQCMe0eaGr23b1ocCrvLZo2usZQ++Y1HAxYh29w1fIHW8pZO+PFGKX0TOsgqtMQZfXUR/tUR8rv2Hkxz0bjmgKnar2DMMC7ouXhaZcuAK1MKLW+oxMokxEre3VgAJR+6Dr3V4sSR0uUvuhwHzPtMo3LtIU4pj82+wdYobjBJ5wovJCdzCZi7An+9MPBYxwqgt/8SAqPLvrjvIQzliYXyr6eb1T0HlUgQhnd6LALYY9qvL0Dwo4Z8o3pBqBwDQwS3hzO0E+GhOo8o5LID3pU/L9es/8sVc9YXbKKd9MioKhZZ8KWFuO9xkU+KjA5XJ9o7N9ktq8NhZ9vmxNajKdkwp854FxM3dQrdYkBc1L78CxnRH9/YAosO2IAhZbnvyHsv+DAnFPEmhbsqjCtBpocNyoFqnUcQ6Bku6K35ECyq+hgCQPh38VCox/MgWOYiLjHEfU+zYroNQoCQXtXOcQaP3QhivUGRrzwGbhoAo1uAytA860gry6h5UCD5HKuMyvc0rdmeHC4uafURtVlgjL9PQEO9YBbbdaUCo2D+2HAiqXhfA7n2UwDmXq7f2Aeu3QTmwo7KZFa2UnEKaSVUAxms9xMe2oKuRL3cFzH83Qkw0hQkeTNGADn3r9a0NVN/ep6t856cXHBapxTYI/0xTk54bej0gyhewxJGE/Dubi4wKsJ4wfFLC3Tw3e7aNEI0cLgtGCKNB/NGO0x4cAPhSwNtUerUY3AbN1QAFosXui8zQoMEx0uQZTyzLk+tSn1L8xXVh2cvhxgWCmChLyjKhoHv2N8G9SUgJbXl2cj1/kYubTp0B0ILdx6pcnPhT4doEPBb4DwTcFvl0AX7s/KLC8Rwtiq0+UgMW9/rhAsBZ6BHnfjZAbbgT+YT6zPxRQ1+FvTIF/Nn/x/4ACMpsO/iqJYPKTKUCFpqB5X1Hvu/XYk66qNfW+vcUF7l4U4+8rvkFYbOcQKhPq9Xi+1mhu7jEL7lc2BUnajXG20cj49S6MIJGvV1zKZ4v5+Wgmwak5mwiv24IFh5vxBPAdGbXhSrDgdgHqre1rhtpjG1SBNiVD7hfsjFD6qQiRNzUJ84uqRHl7wi/ekQLtoLZQz40IgvJAcYap1ZCq9u5DcK9jF7a5M6Ne/d8UGK6yCVoTJQXf0GoONreIAkDUCg4WauAFFaC5XejM35RPG+yOEQUGRAGcrZgN0fUxRmN4C5i/1vUajLVToboMTTofN2Jll1rkUqFFrtBGcUcUaVeolX0Ef+bJGeh2T3wogFVZSbB+nAF1K9+KYBYPOjj0Hg46bmeKjwtsl48fFPDVW/qDArPtjBLaUhA1r6znorG6EQW+hwW27+EUvXfp0M/PPyjw7QLBoAoier86RjtdRsJ/+wP8JIJvF8DR8pH9jhQY/yIKTIfS9C/iAupPpsBpx6ZkrEcL/PhNvf3iqSO0Dj6nXC8ox/fa6ICLpKWqqd9EhRtUJ/TgmlRBP6+mMG1ZH9UmXJBLrN8RxP31DXXxsEWoNoMnNOGcDHStOCIYRIcpHDNGhn41IxHaLeX68PaaozZ7BAyzF/XGbwp4VZQJX46GNbSR56Pl62T8QqJev3ckmxLHJaqC5E0JPKSGiYtg4FO6mJkReBvrhwtgtfqiwLjtoTdWiSqzuHZhaIsAFwOfEk5a7aaQ36l+ZqQT4F/fmgtuPTmQsaNVobRgtP3wOkZvfgnIqJ9BCfN0WH8o8HGBble9Py7gX2Wzg3403aB61pD5eI9LooxOvfjSIxd4hEKBLjc5ziR5WwXPeaJA2LHFhwKIpfqHC0jMqwK3l/5IBPrVJhd4v0UE0sx0iTCsEJ9EMHfWRAHz7AiKN5TowpVx8Hv5hrb/doHDcprgfJJSghu8EoRHe7WIqhm5wHm6i35HCkx+DQUG4ymb/EUooP1kCsygVdEt+nTVyzJMwX41E5xVG7oqpWNYwOzybHBmmAsITukhg4m2a9CKDilg/1BrsLUkyv15uiCj9ogak3Fzp94v2RWyxWwKW4Oq3L1NHRHyOaOckU+GuDg8v6o4pgQyDG8escUKKz+sBi1sNmmH6qXIBVam1cIqfIVoOt6ywmBxtCHJ6wVq7y0lkqfLMzqq9ZiM2vKZb1zNGtKYEsH3uEBQj6MnKKtnH2eel4Ef9aQMbqur/6HAxwWOY8bRCkOiwAgwAqT6wdkVLRYaK4YQa2oPeSCFgGWwp/cP/BMulYIMfn142R8XcHYBUcwz4ycEgbtDnuuBwN722P6JAuGE0/mNjrKJnoI78HlsaTB7gYPutjF/TBEo4yHtdSR5Fe7jZvpxge95wo8LuN3exRmYRfUZHZQsa4qLIXfBlyWiav+wqPx+uP2DAo6QcvTUc0zUMpLokwi+KeCPZupvSYHpr6HAcDSY/rtSoFw+dZzdDasK4yFV9T0EcoNZa1Z4V941NF17RW/pL0TQPt4lpJd1izwL0wqXecTpWu5mRI3zgoX+3SAK+OoT9deEjNPcpBrc9rGDIKELYfYSLjCoRujmcQzkGmTIsuoh6o4bsuA1OikgvR4PnL/2K8rtctrC+hZE1Kh3lLOLp4xU9ZGD9lGLK99a8BJQcaY4P2QokPePz48LfC8ZQr4gCnSpqaG1zLLKn7ykEs6TBtGJVpRwvkcHvymw0LZGhcAx+1DA6hMFKD1D9qGAnrEQArkOWnBCp/lQwC9mLxc6RX3jPPTJFUg2JJjlWUn1ahA1UjWm3k/ag6rYHsA/ppEG+yC30JaanUC7GPKPC5jm0YTPaoHvRMDnA499KLBCsUXbc6DykwD+wQVkJ5DANqGPzkJ3mH9Kq+6TCCaPNX2K6r1HeLa4QvvSRCwYi9kPCpiGQxTM9zv8HSkg/ZqFg5IynEz+KpHgZ68ctPxyhtbtYpOCj6ms1f6kh8tNZ7JwPXl3YN/rB1pquKgwOoUtKG1zweXNpuZ670kcrKtto7OcOQJHu0MB4/Qr2Go9ihBCbggra5mCbC8kDGwrKrXjGCZoB/dYhC4RB7x2I0j5d0IE9z5hg6/giR47rUXgmMMnFM0rxeXkSfIvN3IB80ntoiaqBIJJr24Bc+jhfHlGhjd9oH0mCdwrYcA3L1EH0/1cR220z7+m1qIWdn11icZ+QZGguT0U6HOY4aJ/IAxEx2cBUewccR6gDUhhoYClTe9vLeQQ/J657+C4aggD+DaroJftXbhl1Lzn5jaEUEqOEjznXUWfj4dVOFcHHPIzYWBBPRrQGtDnHZ2OFMwPsKuCSdjYMCjhDwyMtUcJO6ZKJBPKEsL7kTDwvWjoGwNhva9+YOB7YOCDgU0u+qT86Ap/O4cnJO9D/ZEBCnYByUz3XONi8YzBnylJ9qfhwd9WBqRfs3RQGg0G47+KDeg/GQNFqNmovUZ2FXjIEa4Tv4/6mc0gGN8PEpzLQkLnVC9YcLGNDrZrp8Nl+sqq0L+SiYZGS456CZ0qXBphDdG6epFdmHPmP08pB0nb+6huVq4I2yEl28FgSN1bf1MZM5u6Y380T3AxGgrmNw1tf1+lb1TH1zV1N3nYQdR55LTDAXX7uSPX0NuUS+TgJFXIztTt/UOmfq0VJAc/1if7YwPfy4Y+NuA5uYGL8pxX/nHCn59MMP/6vJ+RgbQVhI33xWBYW1jDXRdU5hpSt+wcKGGkueoHA7hb6BKM8XpBr98zq3D/1inNjB4SGkkWMF/LTQrn5vSIi8wU4BtlYsPxNY+RP3cHCHd5Td3fkSkjmcMdwzemCJdaLP48PviNAZfLHguazR+Z4BsDn0xwNEbeZ64wvG4IA6/GpYN97tzK9zuQ/ocNDEqpQCsexsLvLoMC1oGwf8wS/LY28GsWD0pjaaL8Sxv4TaYJfjYG+gvufEVruux7r4ike/1UEZzBjC6bbShBcrGH6JV9p/L14v0ENV/fcblYZSx4+DWCeegQVal2Sc8ZhYjRlHSaX9wFdftkaMPlRa11jo3LwvGSyip7Vn1cSGlSBXKP29Q9RznqlzFh4BE0LlxnV4mk/FFUGJ+sJ6y74xqd0EQWRm+zg3GiEVaUNmHhecQVuD8U6vYNQSXMs1P2mSb4rB48rngHt3QDaLAhhQzrFU2hP1v7qJeSXX1CQSVNLPTaOwA+bGyBm2mDlMttFl4cqMGqMw2dvBdWQb3ak/T77IzmE0yGWhn8TwzkY/61JNuOADUcRD8w8DU0gK85J8zdRwt0Y7sEv7sSBozrcI6qseXsEwrMhOzi2wb8+pRpn1CgEl6Ej73KheL58tBcqBQK1FFA5+dBoc7eHwgD/A7KxwamdfGHDaTStEC9NWMWPt2k/AwQ/uY28GuWD0oTNhhKfxEM/OxQUBquj/bt67JIrKiAdNiqqF31GQuyfUjZuc2muFBmlD1BNpQPBswuyyt8ZHUE/TkPceG9XYFrTqFhxhsZ5ymSPVwbywY+P4eoByNP+E4kSMqPUxXd+zRhQcEikupBXqBrRFHlHyoqi/F9IqNmDDcsUPsNdbt2tEFtIoIK+zWV303RArSEkrKg/3WnwL18GhQSolBQ2Z7qTyj4ni38YGDTO3OcLew1IKtM7XM70bcNBO+AbKA3t6yv9XtAZXV+dvAarVtcDggDOFiLDpKspDIrp39g4B40VzTtfAa+6bwyWG6HMmHjEAqs518rc07ZGWd7wkBw02cFmOsgRlOtDiJYFYQ9i89dVFO7rALrYkUfDNiThLPP+kGRfg2kbL8wMJ/ZGpSt8yMUoE0f82MD3B39MTZgHm0DZ9LQg5Dtya7+joEw2+su9F812cT4aywlUWf1xwZ4vKO/9zzzf08M/KIFhJPJZPBPy+XfIBQMz1RWM9HOK78/kUp4apGORsxnDIcRcGiVvYrLreNQ978Kuswdyuma7q+o2/lRBq+znaB57rtV6CWHDkacBF5LIwf8U2u5VCa6+IGBVGEdxPdSRf3QpiKAM9nE6/naIa+rGLDqaI+PnTXEhTnainA/GCqgP/ISrdmGuu3xKk+h3pcCLdfPwM8k2YbboeQk2eVXFt/OKEQEvvWZLvxgYOm8TNTn7lqgMzvapOo+YcC/Ewa+JwqmS8dGozWBBd5Ee8JMJwyofjCHsHIEhYCsA3SfXEDYXikU2Cvriu71TLb0dwzw5EwYWE4GHLaz8oJwmEfC3+mDFlzTIxsY6wfw/T2FrvV1Q1J/yssqdF7D7BMK/jRRMJtYEvLrZFnh9Z79wMD3dCGOHxXZR6x7PyYKDg/CkqlPv5Y39Lyvuz4jDpdLUvnj8QrEBwP6XNoSJuNE+JpIWjgA2dJnAeFvGwp+0QrC6Xgg/btiIMrKCLW6+wMD+s01SPJ9S/iTE9hgq55OEplTt19NCQNl2jzRXOuEAezxCC5qneNS8j3w+2fjCeEGBmjIuSOCxTC1YbDax7hs+17lVxsqq6Iiiefre1r5iht9rR0yS3TiI2Eg7jcZqNZaQbve7uCDAfvxOqBpUJmF/ubrFpw+UsH1X5nwH+8jlYUjmQijc/h1S1Qy/dxX+B0K/NOY19APXjM0Zuma4baL8WMDunG2f6wjtlfUjT8Y8B2UQH5VF9TVYC4+GNCRMKBS1YPf6+sKHMKqQz6o/7CBO5sM0Zk/yBaCIrEhGbRXtJ4OZfH2kDzh6gfJBwMYbyk6OVVviSavS+Y3z2HxGSL8DgUfDIx9S/5gINxuyQb+NES4XQJ+QoGlOX9g4HEpgP4ec68KKx7Zn/lCZZ2C+IwNfGNgbuaJQFdJOvAmbPaxgXBOQPwtMfBrlhDKTBlP/2Uo+E0w8LNvL74+opSk92tZQBLUlL1fCNRNQ8KAqoALdTMykJqpK4IXUDad7ndv5IpYsSBIpRqkhhe4wDV1+/3oQJd9Xim4PJUOC2ubJP81lhO0C5ckd+9WEgwzW0cXdxmE4ZMwwN35AfV8RNLqv6wSlruvxTq1uhPBJbWmMLuY1QcD/kE/2ZDvMEZjDBll4SguoOu6GZqHqRDB8jXU/nRnYdCMCGv33cjCxTNaM99fy3/GgO+pjyncB80cYW4RBsJ1ScfXay5oXAPC4mtdKR8bMA6WgEAuXpS9xe72sYHguNmTDTRi8MGAr9wGLmFiekdr5caEBSORIKjiBBfCOAj/rUoI7Hn2cXF4lCxUjKb8H6Gg204YelpvyT42UNXWDxv4jA0svaOHc7YpWDge7hXImcaR93zCQDCUXDjpg8MHA6H0CujvN+M7nGGZVB8MwJNC0Nzq5uL3tYFfs4ZQloby5N/VBiZnN8NFRz0Ek0QiyXyjictRYbEQ5iyCsXTjqGVfN+O8B4IkMx6+cZGYqyrQL9Rtsxy3yM8Xr8JBESqgeI2CC35wIVwGaQS39TxF8xEuhS9LMIWwKHScJSJl4f1OGNGV8xHNmxazsLtYNRxpIzRrfVf5rt9qINv5EY1MoW7MBzMXoqkW46I95oDbu1mCq0s2eoIL5i+A7GORC+szYRiecnr//qhn4exZfXVP/Vh8hgi1cmuLz4ThbXJdoLXMuQjK7qnAfkQYMINgzgL1Wk1Bl6YmmqktRJjuQ40w9rU6amTOKIQM9QJ82xmi2kghw8kyod9Y/IEzxUsAT+FgChfY0Of3TMLASCJ7QvFC1LTJHkL5mNYfG7Bua84+E4YfG5CnyypIE/sHBpZuD+BPGLDHaVFhpn9hwCcb+hMGvm1AJmpBYD4DG8yFu/thA4d61n5sYHHkNvt9beDXLCKUZXk8+pcY+E2GCH82Bo5bLBCerwXzl49Yg/ok0WUyqG0IehtRwGqdm+gsZPdLqgkLm93jawgL18J/mVEHI8Xdo8cmSwjufkUSe/fHuPBbwoZGfRjayebrNpuEMDDkkgZmOOVoOu9MBNM1vd6s9JbKYk3dajFoniAXoodaeypFGKYKh+N0c8T5TKVuH8xOCM6xTNFI7a8n7vTkFhZ14eBSSSNBxZC6cLyJfwgF6mJuf00IFgw3IJefCUP7Vf2BgVKynB8YYNu9BsGZdTirgwWE3brmcPM4ZemZQxhoqwOHfiwe6BTxjPntMfha1j8ZIfQsIfCkJRnoTvlGp13S54nOKf9gQFPtQxU0vM5A6wJEL9/swfeKpoaTb81xlpYm+EvDr8HepYMPBj4zBX+3gaBxCMOJf1uie3kU7BMKjINmoRE9lyLUrlH0WUo8woxCwfdMgS/sA4WOY1IF9/ns+WMp8e9tA79mFaE8kOR/PVPwm9jAz54pmMokja6sfj3O425m8GieNvJkaDP/XFbUrWrTQvVuk/QvnlUG43kjo8W36yo4nCMJuP884iLlS4FpTJdp0ag9nGlPD4LRKs2AqfIKl9c9SS6cv4awti3gQt1kLExzsg9/ElzQHT1TIExkHKJC0dDr7JIFWZnZsHmOWrRKW7Dg2jtlAONnhoa/y5lvv0gd5rRr6paj+OsOBSv7DBF+P3MIrTmFAj/yqMxytiEbaeL6hw0YwoYPBkZe6uIibzjZj6bbcI0nd1xowYLKbk0Sf9tHJO1WElEoiEMbTqnzwoV0tcB/SPsasPInqK8jOj6pmlEIqZ50fl5BWmE+amyYjM5kW6PFoUK1pRDUDeQAF71gL4KHlrawEuk/TBjuG19G01V9wPWJMPinIcLvB49t9/ISvUreQLAUZAPGUqLPW92WIpBvUfaxASkMDUbZhwIene8SIW0SFl6afwgFv60NyL9mFaE8mI7lvwoGfvaNRect6aUnNV8zAclMg1PMHfQe8znzNxZl49y+2Wj2zK8Jv4rsoN/7uin5oK0ZhryegrXpLqiahyXzlUPVwrLkJP0Xgy5LYE0BieGtUdtslxXGlGLhxTWTsv2TMJAvjxrMVfOBWjFPGd5MpYT2Vn9t5e9Z+DrbCKE5P5PkZxF118epAI1hjvrUW4lgcqTjtefUXs24Tip/WlBZfQ8Rfm4y/h4b2N2DOWp8umEBDOX6M1PwwcD38iHuWz6qWd+sQkooEVhL54meGjhfNwfwEsq4c9Gw91Hlry8HhMnGZzg/plaF4VLvIHy4Gi6fj6gK5hZ120bJxjjXooz57AuDt3lvhZoUVYAeSh14lhyiOWr3lb9Q0w4W4dr+sw281tchmh34VRA0hMGumRTIr/ofzx9Mny86/tQmrNmhocG1nC5o/4UvAr+WSPr3h70vT6M/QkGXSHt0vWvC/jRE+L1uAPPs4f6WGPg1qwjl4URm8l8kFPxsDFwuEXXj7dFlfhmQxGoFD3AWXRxAHUhi+2vqpjxYeSwY5mQHiaiG6EwOhQjELqbsGSNJ8IMu0lCf1wW45pSyub/FCus+laWbxWuc5zfqbpVM0mpoCkk2s3MRnB8yQn81l1AbDnMqqH2ewX31dNCejqoqOI4JC69mf0V3viYM3E+nFoZFt8L5OFsJPLanCHhur+hd2qwKc9HyTyj4PIGQbKD+YMBa9QkD/bH5YzHxNwY+Q4Sy3nw9C6Cj7u5bQQ3T905G/R46VTCaRk9wTxn9HoYx87sjkeKYrxVUdzubLEDoCsRQE9bafUIhwqfuf+8CHef6ag1+6FCZR8pth1ZwrFg4Ckwb5vNeiEsVCXPMtro/LR/6PGvg/aCQMUsIgPjMMoRTCZvP8iGU6ezCeBEjgq5vCd79kEM4yHxcrEM638Vdmn4mDP80NhBfO9ryJqWA78vg+VeYKZB/zSpCWRmNJv8SA7+JDfzssYHDUxqiF2hfN/AVtg2Hnl3gonktwd8oRxfeYrNAa7ijn33BnjAMHqMfGIjBLMAJ7D4602PAwgiOCkl59nWPwNfjyVpG2VaK5A2CO/Er7Pn8a7EuYQIuUl4FkX+kblrkPZx7nMqmd1kpUOTZCo1ld6qCd5xNPxjQB+cY/PieSNBdigK913lVhbA7SdD3nme01MEGcKll0scGrMt/h4LdIF7gvONbESSb4xOcysHPEOFn+dCBpTmazd5m+EKS/hqsKWqR8BimN/p8bxGt0e3laRU2ZsXhHZPtOK/DAqj7HiIYHzBE3Vrkwl9nwxYmakwYg/dOBOsNFXMJckMSrh9FgOtYgvNlJFAbq3sWdBVh4Hts4HuI8DNTcNhEKlqtCGh/b7v4jA18VhE6F6DjO5kh2j2xE757NiLwBl9jJdI7rMKBcWxhNLrs/cErBsBzSSEnrZQaZ7tRKrBQZ8pfAgO/ZhWhPFKk8V8FAz/7DsO821M38+ehwPV6bEPRz55oHB4CQu1Okhtc5g4a5wdl/1arNdDG6xHCYEgYSBcnDRzoLXB2fkTMb7KGuqfzbNGD59fzdplCki7Pt6jVus+CzZpLUCrFnKRay+nnA2V93qyWaBtiywJ706PtzY6h0Xid8I1L3kHykG84641iRmpvcbj0uwLn1WwNwUYh6VbknoHOQSLJ3s7JC75t4HsVoW+fpQLK7d5BEN6W+c4hVj6hwHp5f9iAVjxqhGvjgZ9TxIDBtHBwvowC4ct3kmhzVN5Rv1zWLGwa+vzmrgupjC6ewM4DDWqtaBG4Qe8/WGQt2LlHGNM3FcGwHGWwWc4HaISThgXKlmxrv5tHCPtiz3BpWc8/jQ181g08dtECjXkbga97ivKxgflWBQjzcWWDkPUUXXiUDKe10cGqro9orr9mArh5ev6YKfgOBaW2d0Fpvh7w3mhp5ZflQIFRnf4xNjDqqb9nKPg1qwjl8WA0+qtgYPqTMbCayDm62SmrsMl7HTyG3gLBKjYQhKGSwWh8dJHXc5/KZBUVIJ2HU1zmvKj8Tj5N4T3a79DeOVT2Y51eWT2Oc7TdkCT4NFto4N3iLer7A7KQQgSCcmkdNDf5CsLKbjI4ry/U7TfhoQqS6NlyggGitXUGFd4kKmCHm3e00y1148wcRrDO3R3q8Zn21ywVF24TucDZ5dAyrCZu+5kw/Dx6yD5TqCkTOv757boDvGUn/hkiVEvyntBYPxTYLTIVvW0bAza+yeFp8QvarzQTYZE2Uzpek0JGf7wHfzIzJRhWypuy+NfMQKNLGayOuo2a/KghnIwXhDVFHqGuva4QnNWvG4DKbYTcudwEVkqbQSzvI3QafqAQNR3+wIB+inj1CQUvp9jirPa+bm2ORh2cO7VA6z422AcDaqzv0H1DBT47VCXcL3sNF/vLhkKTl/1YTPxtA+F2uSfsTKUTOnaUgZ+KVPvYwGcV4Ujy7d8SA79mFaE8+Vo58G+Kgckh7qNdBvsqnBlBxDP9fEdTfzUC857Dwbqdl+jdbz4Ll68j2a6haWjfJhvwF8OhBHvzbaFdHA+UfestZeGh90STxw+GRVwg2L3zDiHRA4ZqO7PBW0k+an6wIumOlRoi3vgYhqtzFXYbbnNp1JugkVPbizfxUoOQb55oCzevfHtO+xu/syN6alEAhlbewnjbJwnvH+Uq2OW7Kdf2qf0ZG/jYwP7U+3r6v9hVmO0H0Wf5kO1ntvgMEVYH7FC7xnsR3qaWBG8npuOL7wfwx68xh2R/a5G/Vi34N8nWQJ2QB8zguoXQVams1o/ek0JVfofgOe7VkK4XD+SdPKIyNFXOZXUNGIhgwEL1NlbgbR8JhpP+QaB7ps+zbJo/bOA7FMCpR6GjvlG3d0PH/XxFiTGhVOD3cmHDgo3eqG3WLQSRSdhiymuFzulxBL/1FvwzYfhtAx8MeHPljOqevCnYJQ3/YOD7mcS/7xDhL1pFOGUj+d8VA6eX0UftMOoqX70cOx7Mkg6N9WbIwrm6K3ho3AK0uB5C4AyTDF6n+qs7vqn7vMtRAdr+YWI+396Er60PBd8HMwmNy0CvIu+itrzB4IAzW48ggNzKwJtykuLpel3hka8k8E6VgsXWkFlwdJont98TAzfTGVbC00qJW5UnUbbfUfYf6STdKbevaEtft9aoUmfD+v1YYrxoTIguV0C+PhIGPusGmhFhQHh7KrhBXQqMcfCEcZPiJxSE4UmV4DKPS9Lz+F4Fm2xtg3W96HR87C7CyWajgISzA1rzmcSC8EFY7CUrC5dDqWVhHJ0plDwOFGLMswpRnWlT7hVpjckws1ji+YbNWX29YfD1TPFoqPucL6+3BPXdm+wHX43yuadAi3LOwgPsyGbWrwrtWURYLPKb8qeZgs+6gRG8Q1QHg5fw67QpYadsv+wqeLEws2/SBwN/Ghuo2PSB7nCQQ3idNDZk1o5sQB/9zhOGv2gV4XQqsb/IF5b99LEB9ZkyzI+dCkmmjzRu+I8L+t1lDvH2Ajaf9POIysSJqzD1h1Oox19fwzE6URZ+7rsMcPiYYHReqCJu743LreD6RiEHAYvisSHxYR4fcT45pCJ4h4oE/rIm6V3zgvnX6baEs/Kk7bdPXiXX91nhh6U6wWQhl5Asqqjgw0JXcDFdUzFfBysq3h0fotPrbVhwMR8df40iDzODx1V8vVrRBwNk7zrgbMFbGCyOBc5PpwME2r3Bz1OJPzca366aBoGfXJE/G51R5T0IO2fVwUzZUN1Jm6Dmytc3EmyzgjNxU/2O99Orh7k8GVehUd86qMzqjtlNdVkkS9GTPx/RGQtzkFdROz/VXO61ZxT9FFk0i8OaDy9xjmoyJHjsvpYHfT+D7HsxcejWfgvu/l1+PV1oVIXrqKTT8jVE+P2FZR8M9KqJieGTafT3yel8yMPdErfXEwhhnfYF/37ewPdMAXr+y4aHpI1Rf1xXVTANmuKzfAhq9juPDfyaVYQDNlYmfxUM/OyZgqXQelgEmcci6bYu+ejRDTAX3QYirJqaT5PeCg3vQWrrXcZ0WdlSjfO03jFfLZHze9wzMGl29PrZacz587XRMGGTSiTOqNG47fYuON8NtiJ8O04BXolPdJi1g0DF15MrL3mF2zATLNKiSc0d/8URZ2VbxV2gcM516s622TuxYNMUJO3ixtGQNrsqGChvhVdr3UcMbnUlrGzU8t3x6qBxlPXq872Fk2JzRX1qHaugihT7821F348iDDdUZXAf+A8M+DYU4jnjGl9fWsLKqA5EfPJOnJdnqcVgGcQirrbVk8vXqYfbuHOq6LLQFX6+TCUMLL6j7XuZy3vhZoN5P22EYKtRxgNznmHknfZVHO4sl2e3oEDvca8hrLP2xxeVfGwgynzC5L7Zot8EcxEFTY38+9ai74eTf+4wXM0dCdPm6DKxH9wliJjtYhit6PxhP5b4IxwcP8uHwtH2xWHajUw0TzbZlHROlR9fUfBtA78tBn7NKsKBNGKjf4mB32TdwM8OBXqwuWDuGyVE1cgrKImPGswWyzNLnsOLy8tdXuMsOR4Ac76ZQgqBgY6u74UfVVXHSaavmF6X9Poi7VpuS8c7bt3pvRLrax5xPT0y1Cd9uuyd9FFw28ln6G6fewhf8XHK++VNwfVJPlSxfylaXitxh+uR+hBxXI4LLkmhj4vQeYGftU/OxWkUUXbu7ZnfdxvO97FH9qDmDxBvnTBS7IceuqpskDesTRfi0KCQgOtrFaxGeU1SP4x+fGlZNi5tGIzKKSbjFe3/Mc84H8AmwHR+ryAWz5HNA4NCQ6FFNYusnH4v9sESxSDeVbEtZlN+s036fVCcqySILgUvmxPH7Wj9FrEwrhK/7swxituhY5F9H035cDavUd0MCUtqrdSwezoCgV1Mkvwtcjjo9gbXl8GaiWlqKfzvTyT9fEfBdBmNcSuZW0EpzCA7OY48jJaniiWz5Zzz728qYZvAYP5L3duwMswcwV6XVXBxlefnmws/TyQ9X39PDPy9FP/fYkAeKsO/ig387OVDyyARuN1MLpBc2F3ix6wfYH7nskhw45Z8PjrKaIX6tcI8fJU8z+UdLpKgFn6PNR2/9hIffW9wgdgt+yXvtEGGm5epQFSOHeRnb6x/3VNwFz6bHBReLDclWmxwrDDs2QqPTn0Pkxu7VtFz50W8CQyS7p7BqOym04irxuBr3p1pIurvoeDX/e2FkLZH5qfhOeP39XiH6SQbCmFWrsLFYB3irB0ChEoXSzAYh2P0Fu5ABM5lGsGCwwqdFp2vO/7KDJz75oQin3YiKoJVzd1T0MNUndxZ0t85ZEPmdoFhFj3o+C6XKX9sPQkzOF2ZOM/OU74L7zomcvOu4ubh2py9LhUG4WrMhGzfWn69U5aPvG7AkjOFKJ4avSca62NbhXtvFH097n39+cIi/7jWWjgMbmQ3k3VbRYdibPNRMSnRecQc/Pe76mC52Z8w3bT0e6kYFhxVc4DBQr0TlsaTghvR+Oq/WzTYJxQc+70Jamv7WPkwHmfQaY3zCQW/7RDh4NesIhwMBkz+q2DgZ99T0EnvNwaz6C2E0vmRudS3b8zMTV9E8aTPOXongU7/NSELqI5PbmSHAJ2RfgFcT1cut8/9M13mAZWBWz/ohUk4wJC1fRZDWnR8lfYLXEapSrZQNhEXw9MSZ+nyRhjZXV1evRcFkiDQ/pPl5skXxaFCfzoZVPFEeB2XjkMbg9XYZbHYpRmPF0vKzu7pJsKF50T8ivcxBvZzyqJdQ9tffLEmCR5zhnxncQgGkwY33YXC9Q1R4/2hf8Blz16KsBdoFBq0/hyF0mcstpaEvcedsnm+8BWRuNtexOv+6YLb2VSB+HCjn7dBGOIqDQdV4qldx+OOsJfEwxFE26tHwCuNIYZ3rrKskrZPrs/DCrfiROczOvZd7oRjGxfMu3+tqrzUoFbshs6rmTF/rgctPGabDpO7S+fz+pxMeewRgI3HhTO/20UZLH3DxyLdv6oIkGzJNd4JrjdAGGzmm4i//bv0GRv4zBT08vcIZ8XsXuHev0Ww7YbLH99e+NvawK9ZRTgYSgr7p+X5G4aCn/2VRRsuAM/2SxGidHet+c52gKWl6Wx1XqncfMU+YPjy55WYDKh7s4uDuN1uJRHmnhvxYX81xvBZK1WCiv80Rd/iePIjHfKVRN0QMgDMSssV8dqeT/lGZS6umtkEwsu2kDhexzV1P33Aora3mfLeZfXC9BQpVLbJtuRv99FRSGk3Ijrl55Zbg0eCQTsZs2DmdzVP69TEWpmobPV1kxGPNlTuS0W1K0xebQTahbdYuLOQCaI9hY77laFp3yPqhmu9hcZ/7zF+yXT8xbz35Jq0GuE6U1RIB+2SQlJzVfFqXvogjl1/yo/z5Ij5bktl7fbuLS/jZYuZm/cqkRy2Gnebh45dWOpVHq8eBCT/fcd8vNZY+mA72zxW4RvteKmIQM89DpIeLdFaDmw6qi3U8NwcNFwtL2MRX0PCSq9Kr2hWwUwEGsgthGJ5Q+HFQxafnR7nzvHdYZive3S+JveCt2/HQJ35BvtgIJo6L8Jc3q/CafJsOelk/Fk+9Pti4NesIhwMp9Ppv8TAb2IDPzsUmPJwgXdMpiC2niqZypot8IgTYCuU/cxk3Lpjmvlrkt6d4/Jojx7G76MBEct6FCJWDwPb/DGlbkcZwJyefAfPA9UQ6eZIZXlvyMDT13grkno45Xz4fFJSb042iPGlp/BnFVK3TbyREOp5aXOn7o8xtq8jkWQLVTOPulZhPO4ayv7upOTQ1RQivJXFYnN5y/hLvzq4f8Q6ZCLo13yoSD46i4UvfG+7qOE22qwxjw4HFoFlPflpp8Ro2N4Owjj+/i7l/hPT5Dapohmn1993guPFynWRG/WDMOgNTWw2iSbyZ29XmJc9YcrfSLS/ZKgW5vN5YpTlG7XKhxGFoqi+mnjfTwyWTdVdaaZ6IqPoV3Q+8OKX5rhnbdAfjHgVl/h0+WQ8N3HWBR4Es8eQQwz3JQbnrSqydbrlPEoeIzR6qc2CukwzSIWj4Wl8mrD4sdppprJYjnEzCFWWrkC1zbk1EWj8PRS8IdZwO3AIw1VbZ/x6Tusf31z224aCX7OKcKBMhuO/ig387JmCJL76eD0/+iJhqj81q7PwsZlJJqS5Q3YwccobhnLaVGIQdFNev3TK7ubKF8m66z/53XRmeJuofZb08InmKKH3qzpq5qlbLTt+fBE4wuWkZQnIZAe3dW5hIF1SFi1t6vbT8n7H4nicgAh3d+StNVHx3k9GLJlf6bJ+nY8JRs/bnQmYUMjAh7nAzcpPq3h+pe4dH+h4byiRvYTD+5NHQWChI+8KFry9ewGPevz1eLP0RrYTjiN+djZztCb2WYS3zcCFxd4YY66/qZu7+UMz73t/Tro+NqrMfqlovj0xx9NjrVerSttJ5m45HuLqaBpVOkh8xayeZEPJLNOqlC22EnfuvoW7/gCqXNRqa9bJdkTbJ3Q+spJs6bnPMlyNpgKSS1p1/PU2e2g4g4hhch5HIBn9FLeypUPqJ9uW23EUoz2ul+APzbwGY2nR+ba2dL6j5tGakrzWsW6vtH0IFMpW/Yn0wcBnpqC85AzxuN6x2FkqNt/0M/1jA78vBn7NKsLBaDT95+X5G9rAz1434Pf8kMr+SN0nbEvNLPxUYDOAGWT97EGSLwVbzDLzVcWzaMn56vUaYKx7OxH1xg/b3K8qG2/zgLrhM39mprJbh3gKS2BpaVM33xx7McZZ/03YKEmih/7xjeFlXlfRUiKMvFeLByZyOIV4uNhGlJ1VHc/L5xiiXURS3VsPVIyuGwmEtu8VfH083zHgMr1e21CIMNoqwLNUUrd1X32F39Slhsvp/sz8XRl0fLG47zHfDwcg/EeR8eyw0lHNu4nwX+wcgXzZqXiLHn0Wx4ywY0bCxXO1gmoV6dTt613l4qlMDLGSVE0zZ71kgulagSqtF2ib8cDoU9k+dJFauq+ZY7mZY7nxOeTXsd+Z0nMwxe3sQna1blTFHIW5QIyKSgjHaBSOkuVilPh7CPXEz/h6fSoIc1MDVv5tOeUmyAZ60iUDX5lRtg+zHdnbSFGr1fmBmvnqM8CD5uos37iP0tw2ioTm9yrCbwwMnqsGY7Pqqqg/XtXcvuD4M2H4+2Lg16wiHIyV4eCvYgM/e8Jw6jsxtoeCsrUiNG7Ojo8Yu3oxYyvbpG7Xx8sMRS1GEK9fVLb8tcxQrK8Ni/T1LjLjBChEuCcN8mz7LEx1eCWM8A0X2Wy84+akOPdwg0iv3zY+N914meC2uN8oW3d3hbuh8cLAvU1ZFJ6XER/MJgZ2b30sRLjyI7NXGdXXQ0gHTGS4UfjDWzoYRO8bCDHwpjxma4Ed9qg7t3fK7q+r5WMeHigLr9dyzed8IWOoX6cQ9TQKMd93GK78iwvJRtwR0GY63txOpTL+yvJ34SwJCwsO6cYliecD38OmcwyWn7WSyr536mHSUYGlsxLRPOsTDffXlmzkGNPnXdgUqu5jRp9fVnZPc3um7X1pxkVe9sm2YBL3sBin9yqS34sn70eZj1u2vVNWH7KC5+G7xM1iTPsbSSo374f48TVEWFP0qF4RHz8dD1tDaJD1BrT/UW9n4s3eGSK7DdXaREt+ofl9o/HprmtwfD1sPPN8VCWDrqh56/QenyHCYD7b/Z4Y+DWrCAeTwVRS/iI28LPHBp7jdYLNmmtiFb8p27uamuK56VsiOzjq1DS61RETDfqQmC5dlo2+fGAY7OkyXiYkoUqTOngNTXq9sylL87GtIjxEMq9WJ9y5pru+bHHr5j2IXoaPpr/efnX/E2PxbLxUuLkL37ixip6gd7tHPPErwP2rGlfibu0yczE9jHHNKwXifNrXeHEydoh9YBBPjkuNDxMrwsa7GmxlptSNo12bYmKMfRCXdUtloz00rM+1KlbWgyTbj5WMuqNTQtIr3y3Xb42BV8+j7vrKCWvGPfWxnO2ojDPbr81LVC3xvrkBZI6luWanVSo2+zsXq4lRZmZwIntpu4sBudInzPkHy8FGn9LnH5YUIk79N9nCw+RVKl7UvTUW7jGrd0oVpwMv4l5v5GM2dnQm6FCe/JwuD1icSF4yu0+2pUn9PlpHQxZ+u09cvpHZEpuxpImszgi7iufP8Ow2BgkMo5Dgd2Bh9P30ofgRcIiXjwSvR9CrdMNuU/44EWa3v/XyocEvWkU4lQfTvwoGfvZMwcFgKV4Tg8qYrlHb/LptHmvdsKoMJMJAlR4UDNaaBulgSZfl/LmdYn6dMYhY5WdmewcH667QqjzsEwbk45Vsov/mVZ7HOzQXG4P62CZWIYWEMODVhz763kkB4eXUvafh6o1R/O6JWL2SDTxe7Ourg8W4ivQFYeAo+waWl0gRyend51ydhmdM48GAJXm81XjsPiI8q1eA1F3vNLMbbFL04/4BoooYwPWVCngtF1qV7UjVzXk3zxF9pRNRIKctD66EnWqiqyxrdfo8Wv5/yTu3JkW5dUv/IC8EFZVLUZiKivIqxzsQ5TA5qaDor+/Bd9irO2JFVEd0VX+1166LisjITAV8xxjPgAn5JEpfnsb93IENHLcVZPeW0e3DT2Iw7m4WlA8I+9cuKWKnIbo5ohylpNBineX2ZE9tnWiCl7VvkW3FJ37e2OD1xlGnMemzmpId3nE84gb0sLGvYwoPZFmW3D0ItLLO6TpYolTZgmnAhiawEUp11VZW90bL33OTXsVA4d5t2eXMiuINNXEMG7zeFg3bprT/0wbOq+FJUa9TNaH768Ysr7ncRG29rFfk9zTw+9rAP7OKcCII89n0f2gpGCoLnwq+xlhVF9gAjSY+vfz1RggkFel1ibwFlcsbZG50GPPvSFCIK8aI29ETsmHexaDnSlF4OIwoZ8+351JyCDQhHKwWNnuPS5lOwmzB/YkIW9hL5pIaHswEtzvDBsr7+AvIXgy4s5vcbO08e6rUmBa+bySwgXAbq5SbY4nblnvTNfV+ftFpM0PJCCeggafmOZRFVxWlhMMGquNqRY6rtIKzuOx1Td8vGKXXcql66ROyGl1CRrf7fKJa3TqUteHY0iibwgZCOcT7PZeXE2W5pQm+3MIGrNCDDaxi2IC9AYQ7W2tBmRvCBro+jfnXW1E2sgHlTxc2uarne3pFIn7fHcAG0moPGyAJNhB0icb87WJFVZwsLS9ZL2r2PocWeaKXc+tdGLrW7B45WdVbU8N4B9tczEc7uiV1JFinodFo1X1hUquMlN5mYAOV+gT0sxQl4tLEDcs+2yOOt7kS/iwFyTmu6PkoN4Kn3EydBa/7hq7O4TcuBf+SyP9nG5DH0x/SwG9iAz/7FGEobXxqICjuC5wAobQPKF1NYAPbVFHY1gdUV/cpxq55YIzKfIP0O0djbo1YHDFxszEoznqbyAPYwHcdu9QOextopbfNUjcckN8aCx7oCmzh2csmdjRZdaoBbKCZvL5kBvKA28Jh6Gtlc1GpyPagAW+M0jEq8XX7qSXuDvSjoYXnY0d+tZv9ZQPf+duhPIhhA+sMNqCkj4Ku3WQiuNbuImpywNdUHsWlFbDBgthj8qoA3cchd1L/KmqD3UKj++EFGqBu4TPSzRNxFmtCoI1hA0MFJaHYkMo90+mIhRek++sM6A+qbxIxX9+vqKlUQLki4fhk7X5PabaEDXTsLbHJ9rKgeLVDSbjNQAPtFF3+pdQoEUK+kJipPUoia9Rxp/pebS3gZ5Sws6aBnp5vYs9sKtP5Jj24G8soPdLdxPa0D0UIuqtSs08h6PQaNyvBn2hmx4SvMybaHlb8z1OEQik8cfy0LffcvpQN18v3n6Xgtz1FOPlnVhFOxNl88kMa+E1Kwewn20C9Aw3wBDaALgsayIQ4oPtb0lWvuMIGhrNYoac5XKp++cSYO1b/h3wUmqhOPINsnpe5QfeHA5oYdErOivPFpexTQAa7M2gh3e5kur5CdG9JxlhP7RiyOZsyt9fVTdZW+9uXrO4z4NZ88fI17Q7Zc+ADt24tbODu4Ot71kiW455fhjZbvTpyI21mOef5S9G64cahxwelIOxq2MArns3JKmdDyxEGSFeDPzeUHiR044uO7n8+zmbkrw+K4IsfpP/88NSo2JYLIbj1qyCD2QI24KrY/unD7J8zCAi/k6PycJUpxPLrYgFbqAH9mwQ0sI6eoIFFuwId3Bc6S2TQQHqY4vf5Ejaw2/dXIu42bEBf4vjyocAoy6qV6ostStdsvf6QOSlnlts9rrJ22LgF3QRdswJ9huMl1OOSbgcFx9tSQBd/0ED27W25DLr6Txpo30tV/dMGjEnm/mkD9DqkirqRNi2VkbtDKYpAY/FpRuR97S2n6fHt/5Y28M+sIpyMpuPx/1QbGO1RAoqG/20D3sgKqPU82EB77hR2f20UekgeoHqyjA3GJqABnvCJ5V6GkFF1Eg6UmgXSaSTCBubV4q9S4H1GkJVaPWRybk+UgikzbXao3iu6V/uBarcdbIA/Zl+KliFKQZoMbe22f/59boBL+P35qUJJeJxAA9dwaGjip/zQOdjNLDtxX5rmzk2HyjBVVW/cvBW2X+PnW30DmUv9Gn43n29QWnzYgJLDBjaLGDb2gS2EmpIozHhbjJ43ayF4Zxm2ddn1NPAQ/qYB6V2hi6c32EDFYQNrGbKukju+TxMFNEB4vypyV33p6W3yctlTwq5/28ApMhfElwXoAXClMzd/MyrnB9DAG/nO2qSUyFV0RfX8EUqRVY0LcqRlfwpyA5o6qRzHe2XBRo9XxWDK4kKUxl/YsnNPavaawwZi/wYacg5xx6R0/SYaHlf8z1WE+lN9Uftc7q2wvoOGrM24/tMGTH0e57+lDfwzqwgn48l89N/l3MDPvlKQ7iufUmvaQ/0NYzoJnwFVh7Wu+vWDFDaXMfz3QbZUQ1lBt95dLkt6GnvJ+rMUXBfPv2zAj1YYS6u2XHp9IYPgflpE7B0PZfIVF2n79FAK5pPLil6aCBsYrQG5p3L3JT+fDrg7zWEDTTRX6RnvZ4L1eMMGllUMOtjLkuCqlxtpdB1/6BaasIHp9qhpZcpdqqwVunszX4BeqnhDd3e7FLxqKkeaPjdBA5tsKQSntLehYK5QNt4tub+VE4O54/lfNhB8xqCbZhCfKF+8mRrQyqzZ8fxE+pY5bCCRUApoIIAGqhFKz1dGKciuKAVVYYMGtiPYQN7CBvgD3w/CM2xA7q9U1M5I4741VDRmHfvF1pmK7YlalAIjx/Eh/byyguf7lmiKCxq4DmAD3tTE8ZreTZ2StlpZ4bBVbCYfLZOelxa23OlKw+6PSqfyeYQN2M67Y+cF3i/5oxT8cYqwOc3fVMzFPfc+KmzwMJhN/7KB2u6039IG/plVhJPJeCz8d7GBn32K8PGyfHp0Lmhg8Uz+soHXIAQNsBI2EGgoAXkgwAYqDTRwf3lLatXFlDvtETbgLvmB6tgHDXgCaIBtIMvs+OrTUsT3o+iIMac1ZBZFkGEnmbABczSw7PA5lLWhjFJwOo9RCgb0sjX/slcpTvd/0wBJb5UKpYUNHJ0jaZ18/NBlOoINRP5Q03apCtuZfUAD+RM0kAfvLZXDMWQ1Wcq55g4WG9jEeCn4mxjv/x3OhmQl16UV+mfIWhCQzul5sRD8s2JG7HV9gwbeG9jASvibBtqxpfJg2CV/lYJKiZD2rAUNuFZ/JWIUrbjXDGOd3eTnnvLLFr9/MvtzA2TCRtspSsF7BZsdybFGSTSCDWQPfH96fWF7TqrKvaF1bLQpvQoK/QI0YK5AA9lR3VGmubChUwMb2B64SbkBW/a7L2z3DxtoKhf775xgA7PFc03pv04RFpX6pmq83fNwvur3XwGNZfvLVjhPKJF/Sxv4Z1YRTiRxNv/vYgM/+4KhocQoAZWIbh9UsIFcNgNqZgvYQC13f9nAc+YjfSILNpCQsIJM+JTb1uYdMSFdHOhlJeiqtzdsYGA9XbrPz0z1rdU7YcMZSoGtHyGzQYmx3gbVipqhBRuYfF+y5i12AoWpMOC2eAMNcHn/95WCbxn/RQOVPJIE+xOABszl6ktOmM4sZ6mhFDTZ5G8b+KMUDLoK3fzKV4Lnfo1cG0soBa9XvuTBOIMMIiOTKfI+S8vTOzJYqcbsz1OE3mqOUjA132fizwVk/EcpUNO9SfeH/HcpuO/nC3qqffe/1qCB4fW5go2sVzyctgud1df5nrJHT0PeCTKP2/dfpwiDz4Z0Zg9UjV6jHLRS3PF9Z80X9FqQxj17+RK1RXPMyU7HmhU0EWhgnT23lF1BI8HultjsPd+YVNpvfB5LiWp2qM2/zg0EogsbGJsmbKNfTPznuoE5M9+UvO294B+P/SlaCyWo6mngtG6z37MU/DOrCCdTYTSd/Q+1geGQ+/SKQtDAusCYnoJLQHxHuhoaL9DAsZgs6ZVFSzXwNm+DrfhiRXFznKru3QL0Z/Q+UFYRaKCSKWeKh1LA11/IYB0sEnYY9VcK+lLwpw2c++U61V7vS8AGpeB6haxNwRwIfy4fMmeXv5YPuUNABhvKvQ1YF9hA2d9z8MrKb798CbRgX2//phSob4Ny7wJbyCTYwHoOGijXA5SAP2hgyGcDukb7peUbWWewSaGCBtgNtJKOUApyuT9FOPH+LgX6Zw4a2Ouq8CcNTOT+AmB1QSngFf11buC1vq24XwgoBVcDpSBzHez/4QiZqyeYR/tiKAWiAZtN4stf5wa8zQil4PHuL8BOddim8O2f9/DY5URXF6XA3UO27XGypip7Y/8GWfcXDSSfI2hgInZ/2QB/7mADo2PcsdOrt6E/7in4oxSID+9Nr626F4Ir65dHHS7rP2ngZBuO+Ctt4N8p/f/GBv7vrxdK8k/1gdl0LP3giqEwXo7mmvTnf/8PPvDv72H6B08OLK3rkh617wm+sF2D4jeHJcVjJ+Wh5I6hez2qqG6sixqUZ8dm3jspqfz4pHr2fIT4J+lFbbf0eKhKnsJs0xhQLqQ3K5jZI5sZN/mGMvvxMfcHJ2K1ExXU5K5j+RdNbNj7oO2o1o8WD741F5l/0q6Y644EX/kyhU2rpKZE/xL3B22us8/AJ2zf7WyFz4clscOcBpRM2osQOLEdsXiI7SnL4ir4I8p8JutSSvH74Qv+uxYlFgj+hcrHI7DC2hjXLGu1mOLBzVXDpHQUZmASKGMltn+iY/vvVf6m+3UYWV4tlhH7BLlDxXWN13e0UmaHvR1R7p5DIVwyu2HJ0bhTnu5uaqiuRh0D47vUpOFVCOUjjqdZKBm11jG0/Ja5Bss8OwBeVLHgJVPRZnGmo0VglgT/ptsyyyfdAzgxuwJfIrdjamwI+DrxrXAqbDTW/w1Vij/ShXtlxxomDlKF4uzkoksFG1FVd61FjS7lPIiHI4WlR30K/DtFFl1sV9P+Tx/4mZoCZf9IU8JivJr98d+/G/3/b5r62VfhO226pPvA9ISwPrvIiumpv8pOKffVcG0wZShV9FzIF8uTq8Jmqa+X9JhxUoPPyalZsUpeyKbM496AeRprdvWA+Ca4WeFoCA1O93r8p6bCXcYidnlqBRVt6lhe62sN054EJLTuFvdXc1VkzUq8UtkQCd7u7GjMMXXM6PRJPChf0NShzpF99D0DWbeCzJYfbUivvLwAeadixFpUc6r395saxAU0JW6gqUpfQVPm2JaYVjcXzFgT8DCsoama+wllk9K1PFXCzDk7XyCuDm88GK2hqdyUOsp5FHFf19YJW1Ln9jfiQCMPH5q623SlPD9eVG92x/6ogvKgeja+qZ5/ZR3jp9qjdH64qf4zLg22GCQZ8U8FTe3O0Fg96wK6i5cY7DGApu4rSaHn+ovXD11oahHkD8oT+8p9bzkWWfKtBbrrA597o02lM2FbQ1PZ/MJDPnQadlkFyz81dVLunqiyQWrR43uApr4+05j48lHmvUGknjfi+ldqSprMf6Cp0W+SUz/77NV3ilzKlkMPPj8eR8z9TFHDKi0VvJdfEmtdsaZYul0sv9GYjxzQSmoEn6xg9yxq1j3zF2Wzu8cDfQHflIYNcsPh0NR+Dk2t3kpCj63tq/7+UUTINbxq4pkO96YSciri0Z6Kg2Lx8HxA7nyn+hU1cAlNuTY0pa7kOxWTLwnBVNZ01u70E5XV+ix4h6sqM7XSh/R0FhfBMzQtYdyX39TstsiJxQiaSq4RNLVtfMETzr3vy/WF6lEU8CAT1zVr8iahu2G5lj8hzNwxl0XKBPfGw+AJTYlntNtEGkJTy2CcMPstu/TY6NDsLC379zfgASP6W1N8Qg940ONm+fcxNFV8JI+eFjTuj0Tk0gl7DN5UQsuTAmjsfTQCaiiOhfBy0HzW6ZFCha5CkxtJlNmFy0+KL9sreHm3FtlhCM1X0zE09WaezthEKSk1POx/HDgdMzafJaU69oe2+kRUww+zKb3YOTxqMtJYtm1m9DhGF37e78b6L9QUgupHOfVfMSUs/pM0tXEHyCl37Qmeui4TNlWXK7DUKhWCL9ocSzWqqR0KyKlV4PhMKY2K2tUUOTVewRfzyIem2jnYj20nGjNVe0ilNL5ZXrwsfGYUeUzlwUBOXYdgv/eQCip3oYMcq6Epa13v6c5HVr+MQv1LU3x2JSH0dpjxatRrijOwYD2DppqITmCrBXIqJy6zU+UPKRWPmKnZBDn1fRpven6mmHnzCk3pO2jqIR59IWSmJjNHBvvFQx05ddDGDXtIyKmXcEVOrbd4v0VmiMSLNTTFPGgqi+sOmjlDUw/DTZicIqcegx1ypO3WMjPvyFV+acHGyhzsF+G7dD8PoYlvAU1JV82lUp9DU0WL3J92Nad8JEJTlxw5pUV+QOlBBftJJ9tntFcU/PwePx+vkJv2pHtSOq6vPAhSaCqzGpHawQya0g8TneWKDTY3dsjp+AJNfdxr75G2a5lIyE69f1qb4rOQ89DfFTozFvWckmx1sX61pmY/+lMvwkSZS6L6x3//UX2qKdolcZv+zqnsfFoR3+upEM7G8NHltqnpORhcrFAWGdhkD9YoZWjKC5pRzeJP9KKkXoP9bvMK7DTWBlQNc8wEi/HzhZrExI2VrwY+QVOrs1LQI1hBUwMjb9golNGnKh99KqrQp0SeX6mKfOTUskaf8k3/To/0iD7lncF+t6IG+3F25v6nggYneQQNmz76lDLvNXWq0X+6nv2W7t99Kn8yXwgGU7BfdjcuYJ8MOSW9S2y/FiXUlJKrBiMVPt6ZPnLqvEafGpqj/jyQ/6bXQoamXgMcn/WicSlORug7nYec4k//Cs1/Lqp/PmB/hivjQdU3RE4+juhTt9B26T5Tr4IXzF2diRcto3IxCy18UsitkaH1OaWB/cw52G+RNwrlG2jQm6e5zPavGix5elx5+NxDU8sFNP9qbj4PWw3s10o5ct+6Y/+Xe7zfPsfn+WpN9CljUXUq/1xtqrMt2M/skPv+SJ/9qSniy1+qqfn4R+wnLf/r3+o/SVPDGBWBMxfs9hiUPlu8kFtFaqJPySf46PSYV5RmKXz45KJPMRvs1oRPUwi4PMpZUdctFTPNQz94QlOPaS7T65lippQVfv4ObqRUFqFZfkduLUPK6XFeOqp3/Io1m9fijsrOsawwmfOOBX0SvdboNH5H8On2ZNTw/ZAs7/rQNPY1bKJ8/zxb3ngFTc3fzZCyxEVHt7ZaxOo1WDRnS8xwWWc2ew7FhFIt9Hlg2JrEPsvkAg+4BFZwWaFP3Z5dTO3CcVX/HTsKG4GSKN2D3QKLj4jNT8qbcn0UWSE7rCO2UBWHqtRDvzm3a7zerovo4eWhEK5r7I+do//FzzM8ZRmOGgZSdantWrDbNlrrbL3MM2pnp1ANsg++flnQVBVSjON/hqacyF4gh4fQrMb+7lP3WXu1fMdfI4e+/TmUmedbweRbgY0TsPhjFKJPbSNwQyCfFLo/t45Ax7FXq9vdwKK4zqAp51Bo7LxDn2rs5KKa1o3Jv1BT8o+eIiBM/0Nz6tF/Bo9d7lleFbo+c7ZbdFz+hKbWBF9tTmC9F7/Dh50MMxbVXUHV6m1yr1hBU+Ygaugh2Pj93RqaKk1dhu/fMXP87hALU+lK9cCBZuUGvi8tJU7N0baFIJhqOTuukh01j4+lBpYtdGxz7NlMg4sGVguffn+Siqp5SZY//Ih4/WVE9OyysxpctwJybSEN0Pcm6HtqDHZCPWop3aB/hEf5TGyRUkLZdedDE9wW2UhPQuLXJFCD2HRzNrClmF5bxxG8+wz9ZbxVvni9EpqYbbG/iW286L69R6oXOzg+r9oHS6UzzHg+LUXmvqOI7kcWcm84xv74kQYPMD7QxAzTwyZL0aFGE3E81GiMvmbn6HfeNFT98DLW2aXufGr8JuahJ2jEjstmQY0rX7nncXhAfJPAvtrragWLt9uwME++1OwP2J+jCU3Fo7qg+22O/T8jw5m7XipUz3SHm+NokqvZp/9TqhctR38NkfviXZYoPb4u6tl2mPTrNDUTxj867zf7TTT1s/vUiQcKZlBAzrSXsc0elrPsz72mVmima43tDHxmuX4I0XGLwmDzIs+pfvmmFagyi5ATIJd7rHiqv9+hX1zafEbcqsD/m9Qx2LqUI6oPJTS3WYEFxys/o6p42Nzzb2LCxnmzpXIwOwv++qU2bD0wQiqbA1nhtMFMXR3kYrtZkBreBUtmO9Ew6anPT0LYxGrHKEYuFqMamm9K22azqG6o8iXM/EY6G0zw6piq2xrs+c40dPhjh1wYoF/50/06YUNTvFH5Uh0ekgZNpdvoQ680QM59lRHYdyy1FA9a9JXggOOTBbZFT9ZcVU9fjUW2KqILNVMPLMdX0BSPoopifQpWCxun16xsU7olaGJVjRX2eRgJ5W8tEIJNUKK/RZpH/H2Appq5iO0t4iG1fA1NTZtcZM9bXVO+1K6qb3+RqwumfSh/9OeUPh08rPGVnF779GIF3gKa+ly2C7Cr4qjmUtjACer7martOocm7/CoV2lP/sypkzQaNb9QU+LoR+w3/03OUfzsc+nS7gpfDD+uEMwGJbE0SsEOYyFVg8cDMzAayjlV71nIw3uMjhu7HadXbEBTR2nkM8XMn1TEriv4GQMLTY7KlMravlqh0uLnv2flQqX9geaaJzNYsmjQbwJuW77WgtWqqa2DjYSzEKRPXjPzm4d0P8iE/iWIIivXBnLRX4A1qwlYL3HyI5XL64n7bcDRXwR9Tg9pBvYSlzlYU8kbyg75VQ1H5spgi612o3pkYAajWmuQe9DU42uh438OZcT2VXQlvvbR73wHGt5uwZxNyzDTGo10Zo67BjmqXbi/TF3k1j4/U11akRAKQ+QGhBhiZkWw3MaxE3aZ2SVllgwNzW2WsOSig738Ehocj5nMnI0e02M/QZ8bea7CpDZyqf4cY/QrJTfYSn4OqLU0eMJWhAcEHfpsKn0ieNq8zFmndx0leeEJ/ivcKOzlE6fHYn5Rw9XYSdhGgKbi78AWTufPxFfVdnkCO0a5Gt7eucRWK2NM7UcKOXXQ4C/U1OhHC8IF+T80pwbLAfhd3UIT1as02HdcKPS0pVT1qHBk1iwS+OADrOK1Z/B4tIz6PjA8Cn70Qe7IYXNH/9m7lh8t0KGbKJIons4xA8canf8zEwPKL7IreEXj6Gy2AWvlUWir/u4LVhvI9obunJ954G2EmtUH0afkMzGFMG7tjtUl3p9Xisn9qFJFtlGVA6XG+WT5jaPW7HIWZ5QbTsiD3cc2WGZED3qmmPlAc1c6fl+/Usx8D33LsfH6ceJT7K7ATuIB/XHi62C3MEG/0ydihxnt3vToUmhiqGN/NUGHZ3zpYnlk4vh4knKi6uNG3Hc4cuMyzgN6DqoAxyOwIzZoG3iAMIGmX/YoYpOtAQ3aEY6H5RQSO0z7fjkbBv1fhMTxtY6+Q3y4jdVg24kaG173Mj3LMTRrPO2GxRpVVNMX7xfMxwm7z+o3+qfu8fASu8idOT6PNPiCPdu3E7EPJUN6FhObn5+0sdXDyDlB4/0fyj2VmsiqfS5SVq9Dwcy/RfQLNTUe/ahPLX7OvVa/XU7F33pIj6Ptwld5qTM3gsbqoZAI4Sx0JPYMpIwea6GfmW3RP8M0SamOV0fBO1SMmPjsano+Zq4adPK6YcbAmFB1eEfcow/4/ePKPpWoLtzfB5jR4xqsVedLSwijCKymTfM1Nct+XUQ1VRO2jRtoylyb0GCFXPmcFfjwfIJc/I7AekauG/SaJCc19EOes8UnmhKfyKHlOW9bZ2Kk3QltCO+fFSuNZQ5F8IAF2LYDtrKdB9a6z5a+6gsX12ZV2J8HVEtHDQUXuVDtG/Qn7X5VA/2E/d1nyoMeUxds+dqudbbaa0QJn0dW2L7XOXt7hD6UngMeap7ms3IKNn4cS7z/Jxz1t5zaJ/TRIOKh6DGRUWUjF5tNoIbfG5NYNzRsanKCpiYnDay9UGVwQg0NZSvsf61rJcXtFe+n9+dluwu2LzsZYOlnPpaYPbXRzxZrcIT3dXz2cQyZquhrW+fXekJqexkR3e8XLoRPAR51/eYCxZNBqJqaXNAv1NRk9KM+9a+YUv5RTf3scxTBPJKJD3JXDUsPfD90igVm4AVN5WYhMp+JKRVjGzMzJ1tm05sWUzFbHNEPfPSlkaRUhI/CETAjbs2elTKmdCpGlv9sNbnvQx6Vm4VreckCM5pe0a+ym2ihY1/RyfXWZ9TU7hl9addr6pa41LxFkwfPRw4W3CkpJZuTqYb5EX1LTbo9xYsdCb5xEdCHwmhCL3caCJ6o5TpbzKDxpvpGVvB+fBU272z0HXHgqZ51zxMmWWCtdpR5gictx/CErRZS+1jY3K8OmOG5pLVUZnfM9GqL/vEt/DvFp3Mo+OUdLBzNfJNeyStSQ8dyE2aIuUdVYwdWWK7Ank1ggI2X08jyZLOwmXmXieoxx89/GetYt7YjSlTmC6G3xvG1L7JFSXS8CcHVExXG4mpOOWqh5YUL7P+WuoL4a3gRvHni+v151ZbyXPLUcBuACxQ4ED0Pc7CnWoAbNi9lhs+rs1XaFJ6uxsmVKF1dOfriF/vnRvQhbiPXzt2uMH6hpiRR/oGmlv+SlPRPaupnP0tck+s5FYrsCP5jUypsMFCGlA1OCQ+MSdGwMmkSih0fM2MKtshmA/ST13F/VP3tGix3cOqS0nHscK8OwfsjQR9RLV0isMzEltjM7K/n2P3rFxm+VjN0el44lhqeVXTyfEgaOrx6EoLhkkdMjUSHUstELlkOOv9joySU7vdgzZcH1tNtZUfFa0NgP2b1D/nVJ+hHU2h+ONEUpup6hQ7/wAw29Qf9hSch1csAffFzEyNmLjsHM7kBC8Ypchk/hn61sm3Lu+hazaxCaSgvt8iF2QLb68VJTe18F3Lfeo1kNlkT+lw4vfDgMx37bOdqLiUiBap3DuERD0/MwIptpHrhGJ7zniom1QH07ymzomayh1wsd3Pf8m8WNLaJE4ty83nj/nOjyuy2ukAThorjZ49EeMZL5lQ9kws0GCFX07XfUCnlYOlIHDcsnypg6dMRnvKE+pikyVNsz8MSqGg8TT16d5MSewdNRQ00Wp6bjh5IZdVUVoXyCzU1FX+wll5YTf4Ff/9JOSWl0oyecuvwMFUxM8unOCB+uydWuGNOw6r+IQ2pOQb/B8O8Y6XbXOmlJwfBG+yZxk4jCT4amo7lpXYJ3+a+SCnfX4Tg9oIGn5vOpoI8aO7Gc5E5Nz+gxr+ehWC+Aqu9Zr5K8Wd34p46tGymN7oNDR5N1ZOumClbwcy87tnRCtd7NWc3i7Z0lx6khoWmog8F3Qhsswwsz3xhJpdaV4L1HMy89EolVsAOiBt7F6+/B5vNz7VN6XwHFrT2rsZkB+zW5iNbDRNVzNk8l56UfQaY6dcHrHSS4Rmc78CWC3skMXepH6jYvi/IpQX6mKxJDt2Fgy8E+QD7cxsZKT1C+yL46xHTmS3VR+JyiO25C6OcyaMmpPtu56uBZ+D4Pg/GidpVf434qnOJWRWf0lP54PjtZuhnUtpBU+bpwr09ucQ8y3hSlZTYn/LgNuw4Qz+rfB+eIl1G6MOuPaE2KSx+Hj83ivq6XI9UJA9uhcrTxvv79usv9ouGufgLNTX70eNtBfVfy/3G/0l9avhpptQqzLECrqNDu7zXlL6ApiabUc1WkXylNhz4PKgcsWFpBXZpK+HAvcsHbPe91Zza4uqofj6Gb6dy86VmvMbMTR+YyaldWxQPp3DGUYi+cq50n15ljf50bnOF8au8Qp8yTlYwWQg2C6LIotJQkEtPGzOl3cQr2IaOahCsrIQVb02nVClMIeQLjj70Red+Rg36SfIWJKat9ILy5nqx/MsCmlp/Eh+ecXOtsCPRRgPE6ydhhdwqUrBcbjfoV4OdBQ3stITFufagJOnPnQ8VbL8RwP1LYRmq/sUBq+2cxKDHh9Cv7AzsWGWRTY/TDLlTKdDU4SOCxRTvwv33d6SBfY0DPUjH9gTxKGH7SPSJTyVPCIkht1ZBjX42XV2FwDlY8Jy6kujZTS48fOyQq9ORltErbC9qaB9cgwksf1DbbcHSuxe4oJ4C7spHh5xcZuCGbEcjehipZZHBXVF9Jy003UocbN3ZCWsVHWy7yQLBVGL7V55Ln4s/Wpuk/q0o/PeflFPGTJxQ+XYw80e56Nh+pcn0sIcJOnOHGbi4SgS2GPiWV27Fml1W4oUKWTlYIb+JYLmjnhEn00afysEmOVM+VG9XF2jgmTdMGMCHS0ewBX87we8fItmlKvicVb8cWzJrzXpFyUA9qf3DHQyWRsqZXvL6yP1EEX12HiURlcrhIAR+wn3WXJU1Jc8T+harVYONT7JAebfxBW9VCSKrxSSn59EPhRDhJzIKc5fu3HfVYL/o+5tgnKmqXLDT4OTIvcb69XhDi/v3Od7vE8v3/lZW5EKa2DXLv1pOj5cacO+h9vdufJs91bxBv/L6dfvdUD/Tc5H6YOMh2PMuItebdQnNPTL0R8cVDbpPsovqBRaL/vw7Mq1+9JDna+SWNohMaq3oyv3cUjt2kOZg2bDB749V22dWi76UB2koeO4GrLo5SXdqL8xVvW+JPrcT/H4dxxOa6hRHQ19UxL809UrXjZqPrgeKY5mrgV5DoyXJT3ou34FwGp21/BdqShZ+1Ke0v8EP//0nnUt/BTSm/Hi3eUBLp2PzVp6hj6xjIdgWmIHtGB2/3p581duN4XNqSwG9xm9D8GZHTWSfg5JSTAU6fpGVxORU6qgUj6EQwPNrFhcKUZbMbLDlN8+Zv0Ff4uLnJHi7NVjHiJMl5dczCd5Is/r7tbQTVfXhaHnSCZ3/8aULNbKHXJxcVZut5sQofexM1ZdrVWfDRPkSvxx8Hu4mQsfUiwSNOz76T7I84WsJdPdc3sGedzHX2eWc9OfCI9fyy4EjsqWA7XnKmmUFzRvvt278ip5DDbkg9esi7l3D6Vl80SenH+T2dUk7eo6N0Aoyddw/YVE5Ufq5evCMAdjT7cQb5RtoyH87tsy0Tb/uPoYm/EJlyPF37VGS154Viv3xPZi6SdX5flX9XSA0LHi8x2DDDBrah5rNhot+Xf8nw/7s5v31rE9e03M2A6vrvhux0JTgcaWN/Q9UR2HwrS+lM+/Mz5uFW6vNbmBQU2wyIbA5NBp/ujve/x4I59NR+4Xn0ueC8KOnmAq/yfWpn35P4lMZUeHdMPPSjjXso+Sz/pEF0JRWFP1nEIX03OUeD7YPLWLRpQG7sI/BPSUTwXaen9B9ZNpgtyN82xgZbyq9W8iDTYV+4lCNmfHwfb/KwFYO5Tb62hust9TBOpJSK1QN0v7+qJUAH/Z8It5JR9WXdsiVRZAEVJqEXAwWFvrEoNHosTod0V8Oqsaco9/B95/oJ/aDN2whUdo/UAn9Z3k6NaxoNZuy69Sxws/U1ti4AmulHxM+v30gl9MO25O0e0sNlk1OLL4nJT22EjxB7LC9ky7PKLU15MApc6Axxd6Chalfr8dLhXUGtvfRhcidZw2POB3liIpghP3Xj5rE3p28o8w5hegzM4cYi/p7GuuTpwZWjeM7njUHen2rSAgfZ7Vm0k3F5zHTw/7+KJtY3uXIPdav0wjmhYyc6a9X7TLH8ltz7bPTUAmobm++FajrXGaTqd1R7NnQ1KEZR2pqtgaVu0fGA7eBZ2SeDs94XQJOh0L8hefS56Lwoz8sLv4m59J/dp/6rA2RqvXCVr2HBHKbnuopFaM05t7zUNgsOkg+pas3fFXI0PHXF/KoYifD8s0N2K4IkFLJpLFVsMxaZ11ML6oPbaiGGRcTttx3B6qymyWEhz00+Zk3Z6ofCljvvATrJGdpQWVRkxUMB5bCrrVhon+UB/h+IBos8RT0r/BjCIGrgvVaU9Po3gyOHNuDn7cm0Zue9dsTgms/k83XTog/Pcy8c1mCVS+NRak/cdTgNAabrXJoPNbPjhCM3vCQb9JZ1CAoBe+yhobnHvpY1RFy4eJgextZTqjoFj76jlMkLE0MnaoiCvr7/ZnMDl8dGp0Sjo9VwiOUfX6he0HQQLoWxb4P6tQOzFD1zldmsFesOHQ/c5d7n4bZjD/Ahm27jrgvbHnO+j+ASC1bwhMGB+z/ddddKRclHE/rir5rLqUSn8cY/XX3WhMb3zof7DuCp5giuGESyi9qVPNsnc+ha6uHNNhT9R5mPPzc4Bm3gV1QtloG1nmwFH/huvS5KP+A/cTRz3mGxm+XU6+X8aXkuEZHvy9G/d+aaCR6CSY0tfbgq9ut6OEzHnuq/3XBIke9dom/dobqeSOwXDepb1RbuSUEdQffjsu8oVIbBUKgFphJ07EN4uc1+gof9evx1P5ejfwK1gsmAmZes4aUfwsC7yuqwtaFcqRicADrPVV0/l1he9Rk3ODBruIa4624Qi7R0fJl/ywzxVFe9LRdj4d+qObMyBX4+niI/rM6LXO2XfoWFcYMfa+4o7+BF9HZa8Xh/twpajZ/2Sd6cPGM9yvBhpEj5lRwHTN9T+Eh3kaEZxz/6EtHsFoQ1Wv0l3fAw1XBJHY4ETxAOnhqmPbrDzvJD+mlCb0GNnnHllWnUybPAsFTS6aztDEs4t7R5eE0Loh9dz5m/nmNLN9nasLWy4VIbX+uO+RbTWfXaRfRU7IDfD7PArluRgXdwxL91IvGBiuHHT6fYucJXvjSOuZ9jBasTGfLfEpjQxV2ox3xcpVZ3m0CjRpml/dsHvDTRxR+4br0+Uj+0eOpxr/J9amf3aesi/ShrD1YmCkNPtwF0YQyv4utIBJGOlv5/f0/+ADVIApFYsUJ/eRxWu0xIz0b3cbQR+qNLR7KLdgklv0n5acdZo4SzORxqO+gyTv6yl4Ay9SmRlRrAwJrCkLObvVmQPnYMjETxkpm1UkBCznmwfJWtqYx9Z27lA+/huUpHJrTKV9BM/JBCEjPJCbepZZet9JTvauNmbxwHX3mWgZW8Mw/CTveZfSnTrO5N3z29xFref8cnYdjefN3kTP9SqAp/XG2glOT4/1YwolPwHZhk4k2q2vjRmm1habK/lkA7jNilKgnvP54w0QWdvWRnu7M5b7fWA1rxl0AT3gixxrFbth1bW+o2DwDHpxVR2O3SDxT9hVc1TcPI4OJer2jfCtdhBD9MmL7syVQtkDfCXapqDEyNPTJTQKPyLP+HNIbmnge3ui/VQYuiKcyPG7Se8rGx/s1Svf8M6fovh7rarG47ugxVzP0tw80GrlGRu1GQE4FI/UXrkufj+UfnPcTJ/+S1L99TM1/V/azaqOjPN1j5gdHJ2JtZI/ptTBjy/fW0JTjJGCVkQJWYZZmsOZt2/QC0nFfrZBD0sno1wVkluVfT71vb5QHFUkW4Osv+N0Puy1VdmOhs9v4/ekcOZTOO7JC7ckTtttaMqVr1+Th8QCNDFKw0GM0PKi+isxhs5toU1omhho8AmjuRdqSysvp0D8zZSWyvd6vi58xV0DjUyNoPrnSqxj16+m+n6hfd36i5HpAn/s2KthooqGzVxHYKbiOEvaIFaJ20Z3VIL/aCuOqhP40q6GB6gIPiW0R7DVRfNW7DZHb5qvT6Hkc+4LnN0XDxkQHustXaOr0tWpGj8inWnfhKZORlrN9Ka+pioeB5TnAIbZ90Ymam+UIYeYUOlvc0c9Ssbugj+0sn03W1ZeyN3Iw2O7Aqt+BHVLzngVWiK7asGWSc3rsNrbldeYYffIJluTvGOx5fGs126y7O1Xb7UkwJ9ZIVqXiugXbepnqe/t+7daoTv5iv9EHrvjrNDWRf7A2SZz8JufSf3ZOVWL3Jp4+LTVkc/D99N2MKUnUWPXqOUO/ERN0+EZxrWA7RW5cONgl07K95U2eos/SBXy0chv0kVoZiWx2yu9Uf/rnP7Q5+H3k+zo9zoMz9yd7UWeFlWAGz44phK+LFbHTOp5TetRMK6x0aKQx9X3/3CND8PKxKrGuFi0q2+leCPTdSuqfuaLQ4y4ekCuDc8PaBL78UsbQfP/MB2bvpQvlVeoLIY1Tn0lHGf0pTNHntiXvmKDTnh5ZYyNXd6OIvZ8EFkzCkxC+l6LCXrckofjTwBNCA6zkLqMImVohBx5CYbD3QVHplbo+9xdXVrN0IO6pfb5dy4+fYM+1pIFV9y00lAjIcdfqGHHVCFTP6NeVHHc1UbGtHB74/fMvykuC45M4F2hmJ8CDRvsPtfgEocFYkNk11kPiAGXVSy2wqm2L0Pz5Y6vhwBqDlS+KTeXsDk+RTRt9bJhUlLqrk3WiLxPV2Q6gXBda/yyEATxDk5HjVQ6NmtuF8AvXpc+l+Y/6lPRfqyhmyn9Sn2K59qJXcz8LYTrv+T6hETW2eUMHP4wUtvkm4P86dtXwNcTMDd7GGex32KvhNkY/Op8V+Kh6xO/rW9Yx56vVVO375z/oPb+LYrKhSn1CU8cV2MpdSgY9z7XJgxmyi42D94yeq5Wpejtz1bH7odlS/OgM7l32gsS8sXSm8vRGLq4PX5HVudE//18+qOGUrZATR/FOyUd1Lc89Yya3wDZqb5Jv+eMtNDWNNZNKKYSmZonasHBGO0p2I9sKd/rIZ3FrH6iVHifunQW8X/mJEmr9DWb4EcIDRDW/UFYEHjQyQ243b1KpTKd4/XvBcna/SDvMuIbciS7I3YkouZRUJ+Sk+e2f41TXGiWr/l736VUU2W6O/lUWpWP5qgnP2t3EDT3qzUX1y0AgdrlYHVXHsy/45was2pp6QKl694XgaqPvLoUkpWo4QX9dL8Hah6a/n2tmwFPySExYlfZrxf7QlBsXjfr6boHLZpEK4WUFTWVWfaVWjAP1zBI1+YWamv7wcb9T+b/+/aP3T/1sTVWrBJ1W4ph5X2IG241JpJeg3nh4UDWZya8afYQMB5+xBk3l7/yEGQt3grcy0I+sF/kUr9FHQuUDHzUGRkmP46ufuSn4HZ8cOv1SPqveSFTxenmEzrzamJY/0LnNUhx8eqiRqfrdErnTZPmW6u8M/UleWCIrz9KJHo8bchGtqmG3fDGk1701hLDaZjUbNlJNjZFC8ymziF0rzGAe6GA11UxtxiMD/cwT0Rc/NdhsD+mjaRxs1Z8KI2KHnW9Q66mn/vl9gsjmrdg/j5DDEzKCBzwVIwRbOp4a7qoRcvoqLomL/evLhZOw7QIabbL+nsYpRx9ajWyHikqBJupn7rPbqlGJv0a+5QnjvGOzXXKkalA42N7+OU5bPV/TK3uF3LtaloH+eOnoFeyhQTXlIhuYuk/Fu8TXHxXv51hdQvwjY3/yMfrcbp+cqVjG4IjTwY5YVdroW9mMBHN/dGpV9qYbqo1ByuEv8Iyj5V/AxntfOLUe93+hpmbzH/Wp2W9y3u9n96nVNXnSw5qgo9MamrpNJYGq1eemhsuDKLF1pp3oGW8wM3IHFpOmjUk5y3Y8jH3kUGzUYJ3+2oqvVOj8q31dUDNdYuYe/fMjijM6RjbLTkLQ9Ndv7E+ypVyvkUuTEBogpZpSacVHIVyk0Igf1/DVODV6FhQ65ja+Sc3ovVe94RCvJXJzQAnLDR46CD6WDKSKsovnCN7Q5AbL7M6nNnp6QuAHJ2LLhXSghk3BtuNCAJtdbJ1eD6c/t9+B5e7DZE/pUz+pYbyApvx5d0U/Un0e5Cf0OTnJAyqUFdiqTguFMZKgqdjH60+vRcSMTNtSy17IHbNf52GwyKa7a/pWaMyR45aorSjG0VG98CE2rNjL0Hh9s4XgreL4Xp85o2Zbhpb3jVTkII/fFLcuNMi/4MaHjNyLeedbQcjAqpEmxhSb/bPbzNcIuX4x0M++W1cNLnvbZ9e2f96FIZ9Uk+ajSC2OozUVxzK1vDVBU+HBDoh7QaCa30j4lden5rMfsd/8X7f5/qNraH/6eb+d9KA67tcKJUNHY7QzvpSeZlcheKqayPJrZNKdwx/DfYKZO96VIz0O/s4Kp/257sM+dyk779BH0jc6/6qiHBq4eX0FgM/f34pGeeaeeGiX8N3NRdsQUqy//8qGL4crS0I/84/9X84854zHEb7/nBiq91rxhsVXA+83TXeCLz2hoUCcy5QcDtAcQiFh8ypCLlZHaF688f6aseGB9WKPew0/GUyODYOaXXEWAvtiJWwZgUXbxwIzGaf9ue1d/zyMRf+cpq8oNOw8lCOqHm9f9d8hl5meIIer+uXyoObIlc2tXlD1Onvol2vHZ7ODsaF4dHNUf3hH7h7E3KLGOfpqePtqBHaV+2fmKDgew0CsWTyoDSq36HP+ZILc2jT9OY/lJ1T90YVrbF9OXnRHW1ODag1P4XPfoUQo8Hr3NfOR84QcXWmWGkQCa9iV2UTJa+UIvQfY7F5LKT3aKQmndIbfGtntmjLDTK3wYSL3Q13y4WkMOfXdq7/y+pQ8+9Ez3uXf5Dm0P/tej2Or3+nVBdDEV0dn7sTuS9lXufJgbYgdU962Sdkrg6+ardqx2xa+f19VOzXU5/DxS9uv/XEv0IzxZRET0ejpFaro9PkG36eptILG7JPl71EV2GEirumuS9DQcm3pbKzuJ5TnOzDJTTgn7JBpa2q12V4IxLXanwNIDpgZZ8f9+z1L2HVmzSkZCYYarvffiD2lpkAu2JjpVz+Tma651M5eYDU+XOpsZUr7/hnvZx4sUytit1ZfU9V+Lfh2hf3NXmDBpIuJ+3V/vWz4ziMqviA1X3n06yJM3yPeHVzL/1T9s8wO8yHV462nBqbDbBZ0OTTllDZyVuDEhh//TLwYQ0NzuAkbjToFv98/l8q+5TmbJOiTj62OPpeYGvqnbKOfHS6BAE/pr3nf9y099Dvev2JWw+qwRu5VDF/v5oxYIyv98w/9M9hy4tTM7e/nqqXS4cE+xvu9D8ixfPYly/xOC1tVNm3/ZycvqRrCJzsEtuZRfSoD9XQLrF94r4cszH60Nkn+r5ga/6PPIvvZOaVd0EcqKUFHXzqOwtpJ/aEXG12tUJ3BV7VGwUxvzv0a2Awd3zJ0zMT0sxWCI6Hz7u+yTfUj6jXjFj7bjuqMXsnOQ44NMZMTSVlSpXkn1U8PyIH+WahUaz3Xr/fQQFUJY0q7x1H1n2kWMXsuaujw2z33yjVYrbsnBtWj8c7yixQaEh7VjErie8GfPs82+wZ6jn6B7QvfFVdYNzEc5MzLxfe30FQ7MLZUHkWw7TcUfDZcGtDUZ2ypeD2wXDDTwZo8JcuLvv31sqESEo8m8ITxDb6+mpODPqKDrT475LYznAzAeipY0DgUxD5Rwqh0rjb6zgu56wviie6HEXJy2onIA0dfUBw5nuXbJzFhkunvwWaerXqfRY5+eFPgOck64P7nuZJZaQotPg8PGmzP0Phiblj02CN3/cqAppa6HVH5qs489C4jsPbWPlIhPsGeYm6jD5fSjbjRkXXaeyNSM8AH1e8wVYNJguNP88ihXPz4/DRsVr/w+pQs/vtZ/980tfhNzvv99Gc7y0ZFpRZCE1kOtjkrxofieHCFr52hqfTQr6s+v2wreFX4jNVQ21Nz9Lc8CA6qzLq2tigbPU+q564dsI8tpvSa3zzVO18sqX8euUJ1sych+GM9G610jdr0eIDvfvt1EKI5ovzzPgie/cp81qwisOJR21vh7QxWmzrKnvgg2YEF4zN6dvicUhac9zyYbDObRXeNU34Nbe6d4kxmT95fP9MKl3vacQmWSiT0nad6tnznJthsXoiM0k9/nnP+yPH+B9pQ6kuk+itRSNj7XgeU5hxsh33uWND4NuVe5QhheUKuaB001dDa5WE0BjvOOuxT69jInfkIuWstZaLmo0BD7y/YN/XjIRWNitysTv39UANsz1OeWoJ/XuL4jt7yirJ3HVhhlp4lpvNLQ3k1gCelNytn5tw402sSYXvms0JnqmFf6D4PztxjLktYccAe8O7ioA9eNZ2t0+iKvvsh66wXI121i7tG1SBPBP/SWjX7SDg+f2jKHIbZL7w+JY9m/3b2/jdN/S73zv9sTY29pqSapyc1qAt05v1I7+gpxZHgaQstZ8q13lOxMm3V9yx8xtpd21H5mG8tz9bRee0wOlNb9fdqWEM0dEPtEnrEFXLiy1SRjYV8QS99QzxMZmrC2LFGZ59dDjzYMfhyHO9HlA5NfH15rWxmb6MVpeF8r/roKBFjax195/pCLuYhNCR/NlNq8/Xe8qrDipjK7IzuSQPNj9oMubiULSrmgWsFh9NHYUsz0amePU6Cn9/AZoVlo7+MLpjJ3MX+Wiv0tzQXTSHwp0LE7k3/jJmD5aFPWWCvqiGLUm3hcC9bIVcStZIpE1d4/fcY/bO8GSrYNkLu+APkrgWTIL4ksOG+QY6ft96A6kWBXBOWuc/UBTRVmxOL+9EBx/e99Jf0cDtf8MxxJrI22z+JTybQoJdB49uXgtzzltiebVdozNPzkDJrB49Y2kXEvFAzKO9MsHmrQ8ObrXGh5NOSSkE+0lQx2oItF02CfvxSczbq/P5+thz/39rzL7w+JY9/+Dezfpd753+2pi6OX1Cp9/da3DIbrBPpb3q8xYgH0fx/cfduTYsCSbfwD/JC8AiXHqAEBSU5KNyBBw6FgoKK/vq9qntiv+/FF/HcdMfubyZiIsZ5WlHIlWutqqxM5FVTrTd0TR6+FN/O4A13062JOzIw1TPEOtm0damZ6eChdLa32VBXU7o6LTw9OcjzQz7rU05CW40n8DPe6bSgoh8hagMLGLDmoUy3RMHr5xQYMQpgrn2fLfihSJyX0uF36t13zaMdfYl5Hh9DS00tLbyZhc1GDzunq9oGWsJKT2Y7D37mObT38DN1p7JNVxtUrlz4vSKHNhuMTI2ySYiYHPulzK4vldE1HDo8npvA8GLdhfSyb8gJTKy9dxY+75pOoa32BF7ZFZZC1yA7aElRQjtuGImJnzZ45zWFH/Le7Y6qenSQkkFf8LhpqXSd1eC1yikDVj5lA1o4hp+LWJCxaVXOqZ2KtfKVsgQvHvgDz2MNDFovfmLw+gSlax2keLGD/zMoSOg+I0+L9f0+YnESWFSP9IBHB0uGH3PVhFKtIc3b+fu5dtPOGnh0k/Hk2+MZazryfq+l087z/uL5KXU0+Wl/avmP1Cb96f0plcsl3bIcPKLKQcc+nvxGTLsnP5qWspgzlwFTDUPMHDPEXNbUJt1pvcYzXWsdG9wDovtD1BqVEp55tIwu4Jn28OvcbcuUZdOjW3smLc4kLWL5/jSn1+u21WJ7CwxYV0ei19vb/tp/stkiE+tkabmRIu3gQ0suWvid9WrtJ9sUfx8xZ0S3Ut5I4X3xNdlkKOrGJbE27o+LjpXLzKWyjfY80dtszF7X+Yru2hZ+sf/gJlPuwGzd7j34qbLsWLgFb2Xz2vHj2wbf7xiaB2qUA7SjcQcvz5TSpdbv7bXIMIKSXVezKd2NrahrL2WVVUW2pFuugXcmC2Aq7YItvSYXvN8da2O2O48U4v774Cc7TRZn3zsD/kfxtTg46CfWldmMmo/oT0G9b8s8S7lTHvIDj5oZ7vfzWxK9Zj3kqL3B5mwczGMqOvBuOAS22chWN6L+ETyZEjD82pwiep5rR3K/GptrnfVZUvm4Z36cKaJ/RwyMNvoh8r3Da/kXz0+p48lPZz2W/6W1SXmecbp3O/Lj+Ubu2DvRX5RPR0cpHnpyxBZdsKbWO/t+Mrsid0dP3RDzo0wp3jFg5nETfYSOHvnRbYq8bWZihsDwJPaI59BOzSdUof3OjhRFMjBi6PWMnrPlVktOK+RlL5p96VprWy2SjEKMXJ3PwWrWhofHSgMvfeF3ysNhrUVj0a9vM1WGVJ8r/D1dfHV22Zcp5Z7ow+S+vJYVM5PoMTWAgWSUyax/GDN6bVL4vedI0pmy7hZ0H0vQgoOX3DLm6zp4KXW05HXB99tEwZ4e5QYYcN7QqvrUJsrek0AKxz3kmEp7Tyir+J5HPbEOmEf4vDaHLo5jZTlmMymzqShfBz+qNGhj6Xyc0vM2xv0YiX4V+bVdUUVT+DlfzMYJlk6fXoESabHfE3t56rum2oZ2jZQVePrxCXB/nTW+T7jQVfaUoU0fzQi8+9oOiL2O+pryioOnqxP8q9+pIeW3F2mOnZdjTc7XS2jjXuaHJxsY3S86h675GZj6PpbBX8TUZPzT/pT2j8yf+tN7vqMqK+g6IRIT3ALEJDdfxMf+UUrUQwAMuBF4QrsgZu8PHrBlW6+oOcgmT6Y+r1m+gSa7jix4fKcJVObO5ye6bp57sYaBv0ero0L3hQFtlVYSse0n7NOz+No8Om+AAT/0P3S/Xm0petieya4feSbml278ePLiNqteHTDh1aYUZjdPZ84L/quRpxs/yS7fOTuN9AtiHloqdt+IyZuK/JA1FTCw3gFTSwM8VIaiH2D30ubsfjHn+H03l8dmGtRswHSNisltJ4VfzweGd/MA/vJ20OJdixiMEvijVx0EPPbhQti+8MfE+9pei2FlgNkhckA9Gftacg888JIszm6UZ7x/1ecd+6bSlJrhDvcj25Umew5LRo+7L9btEmjB+Drr0V30lU1mHr7/ZDCqqVDeBy3K1lrAtJWN38PrgxauVvB/23EAzIR910+WAbT2/WmblH/FTLzPhcvsfVf31JaVI3mdq4+18LpeUGnMwFPzG3h4tS63vzHlvjbFX9zzVafjH2cQ/yO1SX96BjGSbU73HnekZB8jxlxxdqK5PY5+KL1KYktdrItJA2iV8RExFx2R92/LsemH+z78lbOG1ilvI4eHs56OPP3JjtRecvgP05GgnQxlSq9cc+AfnuJs/HOkEv+8bD+x1t+aGdNRR4/Nzebx1l/q7LUA5h7XdqOFfuOb7OHowNRxDF7Mj96c6a7A1NbfaEnj5yr7GN2ZnlbkQ5v1i5K9pmPETHcLwBsH6ti6tuEnNn3i4WLgqcz80pyehzViki7Qcnt3vKTr+rbjiXnE9xv3ap9uzQ68smsQg50q9pzNOvCj0xKYYsZ7RPnlEUhJfIZ2NB/2jIqF7Enhk6Bl06vYQ45M+Dn9AEy9c2VCaSHq+7KFrDN5U+vEo8rz40WM+7t6NCq15jHk4Tf1SvD2u8L9qKFd+1AQ7K5FW7rripiRsAKGzZV9oKK3EjlitzeZkY5NatPQ53FvBy0ebAKfHqx0uDfol62m5q6Y8VZnWrh/gocP87n9W/uB7ZZ/cc9XVcY/aL+B9I+sUfxpP5UyOaPb8wUeufQRY6+l+aS0Ko5+5Fxlmx1rc0WPQPOkqGokm3HoIcr0GJiSYyljk51uE29nwFQ4xjPvZnWCGBfzpbj4t6doNKH7wHa0aC4wMu+HClW70tai1AMGds/qTcWlb/vR4QnM8D3ydqM4AjMKtFr2ijS6njTwYvsGhsZXS6YbG6ylROfumA0e5YnSmY6YfizweQ3JW3q+z+Lc8oVats5MYMp6wC92S2AK6WBGr/kJMbl56hmzNgT/Nix38Bs1/FZiBx6VynLPQ7BRwFZbE583ifB515WoUxjDx/CLEvDImEM7ji3kgKpvejwyb/Bzi0hdg/eBiSjIoH2DnI/pPnKBqYUm9sjFOmGat54WJmlgs/zIFWrtbeiH3dfLWNloN6qnl73oV6HZ7GvYuL+TF3gujfWOHc7RnspFQ1K0T64626eBQUhjvh/pYv8pmM09uqqp47vFVgbTGoM5pdoWmJIX+D2DxN7QzVtHmnOzir84e1RVxz+spQ/k4f/857+Jp9SBntIrYeCR2bYs8czmLV29SyJFWleKnpJi/6VcQ6vkT2DiW0Y6pWxtatE5kk6s9wos4qoOjz98wY/tqY6pUuBnkmsDTyzfEVOvyX0nJZPW19lDqeDxdyNLio77Apgs/Tcwa9nifJGrAsPgsdepv5bitcZ1FmxPS+JyYfpJXX3G7FlbEvK0vOZh/cxlpijzI2XDt+dHvonP013hZ7qzz5P5fV6z9Xy+pML5wi8O5/A700HVp+sgJilsduL81wi8dbMWOz8MUlzPdRCTRT/B9+8dpIB1oWrTQxd14IUDXonP0oCejxV4a+uU0I7qqEd8Z3p+EtygZR9lB95YSHs/fj01aN/yOKJiZMLfOWP4q6Pa4vv0mSuF0Vs3mbvB/XjJWqjFE/l7Ync1vNLj0UJbln3JZEe5hZa8IkeFi53eMsuz95R9gOswSPbAqF+uoAV18PS2wvV20ono9skc35FsudaM/mRG9dVOpShP4E8/XbSGHyTwlGbkf++cL+L0p3m+g8E/Upv0p/1UGcKPNBtytDjdyBl7FSow9R4mUtIT9XzTJzx8lcw9P7S+vqhdElpqGBpiv0jMQrzoG2itwgEvQGuwdg4PfU/bQIp7HTz2+6SN6MWm0Fb5i8+ZbPkTKpKJxSM59U7Ma0YvMWfQ1mJJAWY+k0ahcvxc82Sowf8o1C3x+mRqSQnxxIgcicr4sfbj62MBv3IuE6okDVoqdYsTO37GFt1fNWLM6eYlM9/jBVUEzx712FIGJpUe1aAw8F4lR0w1oN0y7u20pN+T5vg80QMm+eL7Kx783yCtoZXyFNpqewRvX08jma47sR8VeDp40Tni83YTDzlGLmp2Tk5i7f4NTHaiLgMicki5JXq12X34ndUQWvOxNF0euXWgs6LfTIhL/YMUxeMiYvFKu1KmpHj/3UYOK8fQkvVWnKE8B8AwuB9+z0eeSeqsVNndnzOqnL0nxaNag864ibknvzAVqmUJRXyeET98Uh6pMXRGs7CN39rPmdWLv9czU5Hkn+b5Dgb/SC+yP639lofoTKUX7qRoVZfI223X0LUZJzwarHWdjZ9jYKgXeWIOB2KOiT3Z67swpMgfIo97L31NzTKDx98LLZQWZUgFvwc8PIE72EtJh1RdRH/1+0PUOTzeY3p+d5YfbWIvYqczf1LNWksK3ytg6m68p1RvyrWfTJKvyupkDv/zFBgehW7HBp7ypaafr7VEnuH1cgpefE6HLnLAUczEThGDxaLzpERlHTBVyXOqoqsjhcvzt2OrBP4lv47IDy8NtNzknvapfbOtFHlfXO/50YnS0Q6Y0kQM8uN8Q1Xd94FhG7ziIONTGte+lESqfGL+4q1ScRT93tUB/NDjqK+oYq9ACqdTaGMyjwOqR9+AJ8rSl1nI6gV4bAM/N7wHc/aaIcfU8kusvZv4/oupVVJmxcAgvhN43RZ179OlmIGXQZs7Q1GrFD3Bu9kF/nWcZjplhxr3OpW4mJUT2fC/iaN5SquXWvDK8Ps+W2DKKDTojmvH/sNT4WHx9+ooFGnw0zzfwfD/rvoN1P8mTE3v0YmeyXnHw/MCWigY6MBUJebNtrk+Z+lT9IlVQmBK3wJTRWsvqJ6cDZ5MxbrUaQYtcfuagodErU2c04Gucy/wY+jJgC0dH3l6tAGmvPY7ZvIDWuhxMywt1JtlwPhcdIUchZYUp6ePzEoL/ounxhra6lCM2aVfzyhdznC95JG37B5pH8q12VqLMrZoWW8ux3RdbZH3j9dvgDi013Q3NY/HB6/L2HQP/5S7X4cnzxO02cYVawKaLNb+H9By/Aneyq1my8N1H9rw9CWHXtYefunYQXs91uM1lVPH18LsVOpsO6gk4t+pz6Nygxxkj2cKFcpC1CCv4ecmRxUxawgMjD3RG+Dhy8Q3Yv9om2gde9XjuejTCz8nTzRg+FKN6JaJfoNt4AVMJ78ERhtcn1/B6w9FN+n+vgBj4KWMbbcm/J7akIbbAf+aHKAb+G4ATK9lfmKskeHnjAv8lN3omfa15Z7Yc07hd/vQGcuu1f5TR6HM8r/Xh1aRhsMf1tIHo//Znvp/en5q+ocxFUxgcOvvRJxVM6GFes64obrVEy2pHTxziYl6tFSB/pdc8Ez9zhbwL7Xhx80M+lyb2ya9dvOdnzRMaKFc6P36GGiRVEM7lZQOqApX0FbrayGzLpoN6bXqbaSkrJbEWNC0VDuuxeN5lkPLWcqYstkQPOQsvTGbL7IZFVZo8LioFzV7tmFHD+9gQlfu8DqmLKJHv+/6Yb/+EjOdwKTs8uvEUt1BC061PvyI6fjR8wZtNiw4tOVxLvqtj3WbrT9aj6ou2Prxco/rxXt1R226FzMJXuCJjyn6Hn0bTwqdRPSrGM7Ak44DvzbpBwF7RQp4Ve+A6f4afu49KaGVRwPwUriFn6TeUaLXcOpL0ZL8lk0n3Yza2wB+bjPH/V0aDvzWmB+0ZHDA958MQv6Lp/woFzW1/SaAVnuJesvJALxYLk8e8ShzpHgvemUnE3xusSM8n+9A7B8ubbGfd3Y0ZxHLJ+2otODRhZsix63hF4ceLajQazzNo+f+vToKRRoNf6ijGIz/kXW/P71GcamzhJ78C0xEV8RI0pYPKnOKpWh+0cYsv+EZvBxxliPcgDfsrIWnp8TwIz7zbTYJTIMeoQ5Mzn34saV7CqjYzn0pXCj4u3VFns5l0ZPFPXsiTwNj2WmzkeLL+GszZxU2yLuV5SfO3QXvWGKt+nk2pVBZwv8Ms3efMmcNDH+fn5J9ZxUwZbTA1NzC64kkh9RUK2ipza2wmeqr+D7JDbyRDrOIbWurB/9nwu/tJ8uSvWtnSlfNhRZczAObyeyo0i3ebcWcQ09mqi5vqZn1Ai1JGuH/SOz/SBa05PTmq2wwHX2oubS+Bu0XEGs3xwn8pgre2RXfE7TnXAcmT8CkmPnLhltg8HYX90OK/Zo1GTCVP1L4IXsgyWxbjYZ0TfleCic57kcRpwXVfdEPcangfqvf1kDOuYoaZlmHP6XSpXJSOzzcPfWWeYbIce8Pfm+ygL/dT2ud0gBa3ruug5M2ewTgUWea+uH9AH+ar47QgvkrlDzNy//e2XlFGv80I3sw+Udqk/40pj6zIKF6vNtp4XoiExvp8oOen0fM45U4ux039hx+R8wlPHHwzPXXfszEN8AjW+jzz9Ve0as/Bma0o+jnl5s+3YcLePqHOHe7Z45Ed9uFttpUy5bhn8nQetMNTxb6V8zKUR5UT9eWFkcatF15MaAVd8BMfK7hf0wv7FFZjQ0tWnV5xm76+02Nmpo+PE0u+i4FByrfKWJ6qn7hF9JyBS20BG8MF8CU4eD97aOD35uNvhnzj/Av5Upx/PDRBmJmdaXQYyLZ0J5iLbwWMwbuzseX4skGmFrnpqhbLz2eXL98DL8z66D1lr4Wmxowxdp0THdXd7VQfi8jdhM1wtU6CrQ4f0EbF6X1pWLV+n5kcb9kh68F3jTANcmxL3WsOTsDuvL9nkfXzDPZ4qMUlL73uP74DN4cfHB/b1kG3teXwFRbZURcOwFTmwUw5Z5rPJ93hN/LLR6w7+sEjK2jnUTJWA+04kVTaO0g1cJJCZ1h7gyFmsEy0hzfd//e2XlFmgx/2p+a/CPnp/609pNSNaZHa2+l+KjBXxTP+k6Zd4n96Dvk4JUT8uoj4YgZW1527GGKPdmHupLiYgh9/jYCRoXfbaWwysuI3cuxR9Vz7fugP2BuM0oRU+UB2sqrljUbjBv4EXe18aP9tjCZr1cPSr/TjRQ2Tl4zK0uBKdkweWJdRH+KzFCJz8OVlNzaz4k9NsaLuJmYWry+4PUtUvdUAPdiBt3SZL2nqlMTL6AFv2kGfzWfqfRwgp0UJXNgilJlQrdQAqa6FH5RffhTaieezcO4D8yfqtai23QPDDQT8ESxzJAzupUHXlbAK3q/elO1VcVZC0U2mUPVmB6yR5KoTQqY6wdLagIJPKNMoX3twIf/+458aNGLlLF9/u7RI23ITzLb79jKfw/odZjutfCiFDoL9TSHn5R8Hqpf8HQp+gtkwQOfl/Z1YlHfdugqNdCyKzHzbavK8JvN3vVjS6xTRveq/xtTjmEEQOK5nkCL71ItisbAaKXBr/7SfjR7uH+vNkmRpsOf9qem/8iM7D/NU4FWRvTypC1PYIeIpU77oOsojv14GiOPGl0LrTLqgQdoDkxlKbRY7TMDMfCFlggsXccz3G55PMrKgH3kwKV86SOGluLsQ229P5RyG5hqHl7JqG6ghfbaRgvjHDGk3507PaN2A7+R5yULb8YAMbk3/XAh+k8sKh/+J+qveOSY+YnZuv+iBwWGlHxuecQueQlMPVfiLEnh6eANU6OSzvi+ixsRk+UReCia73iSxt6JnXVpTM+6EHvQoi/t7fWeUDvbAVOXPjB/7Yk6/OYMTO1OwNSaqYw4E/3/DhtNZq5rvOn66AFjwyF4Ll1pIyp3G7E2vwKmmmu7ED1AfR7VW8T4dSJ6toyPuB/7oei9piBH3NqOtKiKpJaZheg7a372Wkwmvv+sBhE1wUfUL5rQBcle1ul1LYGxzR7PZ8xqhxpkCeS4RQn/+j7N6B5FrhZ5FXRBPAEPvdI9MFWEZaAFZxpDmyYXKdxdliJHKEO69QfQfsZq8fdqkxRJ+Wnu/ED5R9b9/nQNbbnSQ3pOT1s/1O0S/kcdg6eacYyYv/CW6ZUi+hRdwAPXNfL454o82749YGq5Bqa2HJjKew0wU8rQQs94LGpYffgPx4HH3xDydOqpot95z8vYTIEfqR7XtRTuy2LOzK1WUzZWNzyWskXGFvUb2vCSg4da41uzgy9BuxSXlR8bjhsx93p8wv9oBk9W4zxgMx2u5lYOkPfHtTdnBytb0lM9kRSNFsDUdJ9OKR/Tzg8l+xuxfhCOqLYLaMHX1B+ziw8/VKRjG34yBob9S7mmMnB9LYxKxLQdBDrxQ+BKseZoHWPX9AUeP3jAiCz65Yk5HK/LjfzY3HvEtrE5p6YPUIXaS7LZ8SGB13oa7serhr8yX4pC+aB2pOhTajW74wcSj9eBFC43yzn7emlGxf1Xj9EM/rMX6hrlU2jH+BvKwp+qO3rcrzvwtpiXJc2R4/JI8LQi6u7Xnzd484Df6zm3krRj0eG10V2keJ9+ZdbXcL3nLgm517zzv1ebpEjqTzOyB+p/6ZzE6K4eKEsXWz8JGt1kctjeIWdGkRTlC+RRw9J60EsKYlQ/IcbVZ6gCAxf4qV74Vdl32Gl0f7hbLblPgMmTFTnE25snRWsJfkTxHPgPFZhKXip44trAjzx37zUwIX1UNvQaYOp43/CIafBHKpIGPasQmOrlRclqca73Ga5XfvhOgSE/M554/8Pww9j6BIztIx/+TiItaVtXZYu+uqA6g14MaUs2m18cMbOu2WlJIX8DduyJdceJvuOx0kDLBZqBPD4/21r8vonaporWVBwnwMBzjJi+DVSNXtbJlcJr7LesLyZCpVYJ3tqJvkodNUNqlJr8qH8vbNac5vCbjQee88eI8W/avHG/ph78kiIF7FClCtWTBn7ovpNqVvT8Lz1UN+CRZOUqc/ejlOpL4knhdowc1p7FfqAjAVP7vDTZaF7uqK0ImDLEjIRRqEBL2nvw5HLmm4xrlgydEMNPqQPZ1mZuNKIUqOdhNoA/XW/99+/9Kffdy/9ebZIiSz/NyB7M/pE1ij/NU0naHqgtl1stLtfwB6eivNPtIEc8PAV45u0nxTOLZ8il9wIxFy7gT5qiMaA1nt8xa+Ux/MNFzKPKDdEPQR3viF/F/tBzKQFTJp5hvYihrSaizsGzHDzT5rbmsWUAU/PNrKLbx4G/Ou+h7XT1+KU0nhlSbHbgtfWTj6lUXystzC4LYoeoaekpkeFHkwiv38/Wo3ZpOVJi2/i8mVLOKYMz9ONhNjdZtBDnglfwi1E2+hIbLY0hIX53fmSe4Re7yhlRHrwsKTp08FuHsDUpU88eT7QtMHV41Eu6N50LjF55zRKLt9S8Oxc54wDtOFxAq+aIay2ZSfCHXmfDf5ZrX4ufTJyl30lPuo87DzyqwBs5G2dKae8NP5d2PGNTx/nS89QTs4asxZgNJ82Fyqfwa3avgP90aUmZfsPnbVJZZ93qJOoZBzseShz+tTYUlSo9AU+3fX/OPgut+73u50qHgLRr0UHr3d8XPz6v8Hu2J3i532sUozj/ez1eFFn+aUb2YPaP1FH8aUw9ftWP1Qdos/O91H9jqqjCiEdF5Jds0Pjw+E88s7Beww81K0uhO1uvpDBcwm/0FVrQTUuAqd1R1Bl8hTYRtUzx+OIhxpvwRa+VasPjZ17EyosC7ZRd136cOO6YfS78JvpbwF8dOfzRspO+xJdTg0fpYpmx0SIc03XbZ6JOfGGz6Rkx8ToOBaarj82Mr+nRI9w6UoiAGrPQUmdUb1Joq/gzh+fPZ/BPu/GWR5OgIGYMZ6Ku/Q3ekkXPmvoIf1FcXhaPU9HbLLRNg9LzQtSNr72WyW23oHR7EWsAA6kERkYN5aHn8qiaiznxwwpa9Zrh+rRdmuzg8D4V8wF4Rs58nVmhA0zdRc1sJeZn+U4ITBlHYMo2xMwEv/rQ83oNtPhSuzJ+f3Wh+/KC68cdtCiXggXx89OTYkPM+hmOxLokTXZ+EoqZb08VzyNFktFi34MW19ZGQ89HsOO/eapk9oDuRX3Rkur+xe8ZStXvtXTXv9BfrPeTBz/N8x3M/5GZbn983W8VwI+4A5vH3wPy4HrW3SlnQQR/cMUzv4l1Mz7WkAe3S/DGcCvOA3XLlZScw6XM7nN9QffMtXnEBSYbP9rSg4u+tNMeeMyfiXU6IwGmph60F72tF+Xxbq3F98NHZpuVcaN69Npo8ViBtiuBFMpnE2DqcPiemJorI7qucsbjcrIAjw4rxMxiBkzLEl6rxtyldjaElro9EJNpovWRp0cOT8AOc2Yc8P6yMbfgxSO0WVY10EZTbyvFo8Kv2TMbDelJc4tHI8/7Nfd+Rc+BDb+U3hDTyrGeU3Heu1oUTKSMJd8jrn90XT85Sojx/NVI9BiouN7Q/eqIYPjNpgjA01fEC2MToxU8AV6brX2bVcF7Qs2ocLRY1fiJmdq7w/2AywlJ1C86J36m0p/g/qW9r6gXhD+7rjrwVq8vqezdiyy69nTkhLGo6b3v/CllyQOYnl5FLdd1dPvNU07NdFsb72WZqn56luJEAe8l/bT4vUZB/j77e32TFHko/7SWvvhHerz8aT81i1uf2uKMmJeXus7cMhLzYgeRn5ApZlJfRR58dMiDpytifFppU2oP1xUPt1kB7VQGc6ouJ9sPuQ5M7YPaBgZlT0sONXhMN95Pyhc7+JXgBu010OCH+DcxpeTbfDr2jsMrPYNkLSVs4QZsaCLGym0HbZeIPko7zofUhhHjIVsAQ27SPKiNI3H95cdkNydyqZy3jp9od8TkOGl6VJeF48eiiBbyy4d/qtKtH+cf8MjT5hLxWw8Yowuy+FtPB3SVX5YfXTJcr5/ZK2qnKvxT/QIvX9/QkrcJkRSqW9yPduQ/6K7pwFgFO8IWS02c/d+IPdhhMWdyPFLpao2BgUis4bAjeLWcMBcY20MLTixrTDfhh+LBHh5yEIdvKtqTz+PumbeseodnuuozYFoOoLUHU/DusxRa2iBgKvuYFvHHHjlBnujwb+MjnocsetToV+Qw4+Rnv9f9vE8ZmNpetuFPZxNgyiiQI7739ExVlYeSE/LsL9bQyqOfZmQP/tf21PS/aS39OTN9yiFE/OiVQ8tsPf2OmF1HWvRN/BP7tMqU7qcbaaE7gHaL1qMJlbqDmD7oy47B38M/jHzbT3Qb789GtUWt3rpSfBdnK26R0tJ197Sk+D392swazFp6jUbA1EZ3O5ZkxpXKx2XNw/SQE+tH8F/VsTLghwJc7xyMBnTrMeZHtHd1xpnYzyrilZ8oxkJnfd4RFWXnaIkkamqPvpi9c+w7WjjN3io7TY7QPtJqq0X6YKmzevuGX3NCaEH/Aow8HqlMrTm0tGg9W0aMsZZRk8rAlC60bj9DTD8ec/jJ4CT6oQf+HcbKJSmS+lxlr0H1pVe+c/xIWgJT3klSwOMOtFvGwRvZVHtQ9rhBO9qiNmj3hj985smOR9ujHzBbgTau3pnvJ2zo1qxXzU50G29dKbFKaFHpNevTXXc9Pwpv2piNhqcNNU6+lcLiDP9bV9UEvP5wePzoFTKTdCP5rf3cBQ90rT+OvnQHQng0veH36KSIc8JqpHm+1v3FGlp5LP+0P6X9I2sUf/qsx6qMPCrb3NYidR/M2Xsxv9MruYZSGLR+xOZeA/3vCw++XyDG1ZUGz39sVjxhWdGy4hn2iS8OtpYs7sijUyXaEN+Ifgm3z1dm4c5piOs5MFWNvia7mA3ydrY0eTzI3ZZ1UVNS/jHWPNZH8Ecv6/iiW/k1gJHBMmCLega/MokYePKez9lBkYD5UQBMzYvFnM0nc4fSobOTEj/9tAy/QKGK7Xc8cZt0zIIshH8yG1tKZh1iXvtV137sbf3kXv3qSzuSoIXWGymS8wLaVDV1eswDfH/HE35uK4H3ihP8ZHABr8RHXlNtvImHM9sHZlrlAz92hpazqoXKzldc/7p/wz/JS2BqcGnulG0dV4uVrT9nJR+N6JU5Oz9uRuLc9GkGHm+4ryXJBpga5scTFdsafs054Pp2ZQFTyUXw1kiTWU/J1lSfRO824w6tvkp8+M2rD14m35PZ2ZP83+t+7kSTTa226w/du/zsJ8PhN2PfnkG//ZQzP87/Yg2tPJF+qvfT/kt7vOiQOfQ4zC0p7LbwB/XehPabOKGUfIQ2qXopeGnrQa/vxVr05Qzt8lruBE/Iy5ql77RPr66H98sTPmZtJuZ2jCJonbOBZ/y4+g3dvrnFQzkuTHYVZ27zQjX9WBvlNVsd35zuj2DtJ4MtMMUd7UX3y1X4NRPXu88rWfRo0aUk6Ehl4bjC91NHKy30B3jdLAKHqnoJTKm3T83ub1EXsYt2WnT+pDJ7+eChm6vCLw59YGobhB+qzHCrxfldilgvnElUJbcNT5KqIBa4uk71JwKvtK/liV2XDvyRYcJP5r4UMGNqVJQaY2Dsqoq1eHf0odKpwItL2cXvv4kzhv7S02JTzKir38gBTzMjKZZMYEwNjSFdk2SnxbMbt9lAkVpRT+nxJFqJ+kWDH+HHvq4fzt7ijGLG4Q9Pvug9tsD16C2vqYoq0WfqImbfvEdj+L0I11d2HrT41IdOGPjgqV+YGlZ1R1XvfdbiSwg/3Ju81/9Z96uP9Pf6+ynyVPppf0r/R3q8/GlMNR48fjX9IOZXNjBlmdmdbis15HH5RQzd1saEUnXmSIkO4cNYVI2pyu2VH1oFMBUcjj3ifRXv5xcJ/mlUrql9Plw/WrygDd8vBf5nsbJ40iaFzhgXWohccfbeWNQsHwFTjfFd+5F+gD8aMOtJr7ITtU8HxLj8aRDz5UCHH5jSmKnbY02PgjPwkgdMaftuR/eggZZqv4uSCdRRYahbKXlNnA6vDYnSxRHadrwBj5hXiMVr/gVv3Wv8PnfMv3R7ahseHRyPWGV2GlXrGryy1ICp5mOo9BhK8CuLK3hlQaMKvBTh9dXmMhtaTkePYAJ/dHTzMXs8pQk91okrRZUm5j6W+L63rQleM7fwO8eXMqA6vm+lqOlpJvzQuyEAR5xP8z8Zq3PnSIV/B6aRk8CjstGnx16cC55uOLRtrpqU2cpWS8YltOepVEZUrErklCL/tqxnhtpvTP32U2/59Kb6Zpyk8BDg90zv78V/1ijomP3FunRZkX7YnxpK/0iPlz+NKflgQgvMwSNRUuEZJWtoP36ygSnXQMwVWTih18wEpsorYm79QV7kp8XKj08q9PkgmwFTuo73T/uizjqcm9RqhDz7NoqOZYHzoDrZW34ykr5zpoTOne6eqNfjV2Bg3rMKenSHNfKo5pqsqnlL6Y2gLaOhZ7OCIebv3lrn4C1gahunNaXVApjytt2Y3Qt5R1XR7PzEtdySHZ/pkIq+A/806jktU66zL7X3NbSpa33GTNtJL/ibmc2jIAdG0rnxJc4Q0NElLUTdg7qk60OHX2pb+KvxXGjJ1AKGvEbU4XfNjZ7XnsOjVd9v2fuTdnTXEsR0v/nIjOsO/M1rA+3YnEWdO80qavQF+bG1Wsrs4zvQosMl/JxVSTp75kfcn0IGhrbm4sTKwyihlPsutOBH1OQ60N3Phw0tuOz5NTOD2qAiq2xg3PPHbBryIaVSuJPCevqt2fRxG9Ll1xrFPtBNjTp6gff4iYdwfhEbJlOJjoKn3Dajv1iXLivqD32ThvI/Mn/qT69RzF61Q2WeWn7Y3YCpga0j5h/nENrihZgbmsj7fJoihvrTpc2miTSiaxmu/Ki7ih4tAVepXPqWH+O/0CZZZNKNLq4WApAde2ygfaD9LT8KAmivoNVqKkZ7U0uGqpux9MsLahtjrSVPe6Gz2cwRWugATA08XK8XQlvdj7HO4+g2l9nclWq6L5YM32dIMrtPoy2laQ5/YiR5xmLiA7oVns0TZTZrmXWA37nGZ0tKtMyV2dN2nsRTHZhKM26ymwstWBgBMDXs4PcyMpdUHgOSQukLXl5m1pR4GTk8HL58+ME8vBJ/to4f7SXE+PuuvQluETzpjhYdo7XQxp8FMJB+RR0GGTfkhBtyEmm4HxcOLfusrC1PPLHWfj854LEDrhcdlzlivu/EdFevJCXNHhggW1KgdWOXh+pdKllt6iu6fsQe+tRBDptbYg0nO8A/vh2vZmVxuJL7q45C3we29llET2hh5QT/2YNf3IwfBZGoo3DMK/29npmKrKo/aL/h4B/p8fKneWpfAlPP9xIx/4un3mX5oKaahH588TkxVXfG9BT9+aLdGXl8u5qNqH54Ky0OLfBUYIk8Hm6AqewDbTKWxwbxxRgx4o68lr3kIzBaPCwtfLcfldkSYijND4YUGgUwYK39nG5nx5Ti2Tufs5GvNZRPPGDWGi1Ntt75QqttdD/Uq65jy+aIvH/4Mj/ZG8DY8dMCU/MV/Mny+TmxWQatd1P3thZ9p7OSAbydOHIEHuVnxDy/gQfzfm5r8fguzZkUKR3e32y0kDaeyWomL6jA/8fDywmYOn2g5biyc+Cnjr7OtjwsqTiJ/hsnsQfsemIG2+Cw8yPllHcszKGNay8HTyfivFj2nV2puZm4f74Krayo4ozisgc/t+zgr5yzdKO8Ej1LB21O7HBoYkqfAYFHK2CAm6KXwLEPLZ09uThXXCNvDcQcSSPQkLO2DTB68nD9/R3P423d/N+Y+u2npAW11Er+yQ/dPrR0lR5ccn+t+9G6+4uYGkjqD+t+w8H/XfaT/5+uUfxpnnrtxLnWprC0pAkllS01Hf7nVYVaVKgaPHSPj+gZvByebHXwhrwI8XqTAlPVZJmx4DNSqCBuafGW+R2rbtGK2nABT/6OoO8NE1rtlmf4+6QHv7G9NRVVS9Xg4bYCBlTtmENbcVOK1l/4o8tVaKHRB5h6+eANtagQ39pM9+NQpw7aqKoob87Mj4tz1rHaGtv01LSdlkyEdjo8w45uiwxaE/49Y/ZNedPdDcHD9+TTMlu2HpSOJEsKRxNosfcOf8/P9lqKT9+vzoq16IPbquQn0vtLrJgfx3RLp8DQoeBzVg8NTkU520nRQMwBMZj2ghZNoD3fI3x+f/Ae0eslQ7stl/CTI1En9ewmwGT7WpaMz2fA1EL0CD2e4a/43ADvWQuHx53h2ux94RHx/Et+ODG8gJWtBu2df8H7PPQD1mtFTe/6hpwxGPOaHSsu0+s73WnRcY7PH3wvC/Lqo6P9XksPtniezYWO4GkS/ehHiz6FYn/KDcLuL56fGsjKT9pv+I/UJv3ptfRrZe7wjOqNlBwe4CklNB90LzNgqvaAqbN5BC+dtsiz3w68YYveypUOTIX19Zux5aaZUtPvb6Q4SrSWBY3N6GkU4uzDpmjZUleAqd4MmDUqYGq1Hd3EHEFgqiZgwHpZGd0vgclDI+xUtn6O7nQbdyst6j8LneUWtNXNDnUtpkPWMn2gVYLnmJbcR9Sy2162wSuDrZSoD2in7XX0onKjbXi40d8n1h39F127LXhyn31qdiKrppfvWDxWgqJm+8cbn18FaykJVkudbcoOmNIiYOoUAVP12x/RQxkAQ7vCEysg+G3F+wStdXv7J9bvVU+qey4wPTi6wOwMPP7IbVeLjNOyZTUpnG5d52jx/In7ZQYV/OHmDG0qc0/MoWwKus1cfH6/cXVWa0pEV29OWnR9AwPeWhpTWd7A+/IQ/uuV6TrdBy20LOuBJ3sXC7ycXoGp5R6fr973L9qLfhS/1yiGn/mDquftCC2cwJ86s21LB7FG4ZQ5/cXzU4OB8pP2G/2Xzp/y7XoLbXLd8Kg+airbDmrktZWY7SJ38A9Tpo3o/r0jz25daKMRE2sAJbRfNDvjGerP0YTaOgUmex+pBm/NGfFxBi3TSqL/dw2tdj0llha541xmVwkev3RewNT68YF/kEcZtccYmArO2ZgFz6amxpMYYtzzdLYT9YHFASImavOsZgcXmHoMZV2KB9uuZVHZWvTUX/D8zeATCAw10GKrtRTNLileW9YTOcDc4P1Ht2TlXSnplYb4Ppr6DdjrzF+U26s1j+btd8685DSjNDyRFpeXr81uqjKgx6b65dfAK3MZWrVdbhHDvJIi1k6aJ904MCW0G/yMK9bKIXy1+PMUawaXNKemTXZS6D+LE4M6++B+36HdggFyjjdM8fsvB7FOaS3mzDiFIdWrgyPFvSMwPT+ORsCM6OfH7OWYTfr2krL+ATmhdxWzdLpKomugbaXwzkVtlbQ/0V70zPxdmzRpspqet8tRE+eGTWYpz5i8X2cSaUx/8fzUYKj8tO43/kd6vPzp2iQps7d0J2nDY/cETO2myGtcuh+kZHWAh9c58vRzoQBT1cwTM8PwfO98BEzJkdB+lTWhcr8CL+yfYr6R2+pUFTDk0fkI/yBpXMywJvDUM/jILOtJV0pj2/DjpbWI2LH3TqnYD00/HPg0Zq3u11TcQyaF3dibs4UEnrkppSYl/f68/I2pNg50KZxfgbFpX99Q2S+2Yk6jGzDz7d/pYdEa32/s/Gf/pwBz8ahXuBk7S9CaHAaQh0oNzJ58fH67iNZ+kqyWyAeXsE8vu0FMJwEwlW80ma4PZaeFm30B/yZV4FX5vpXiQuxXnRKlJT77AhOSDh6MDW1AqSmDV4ZHYMpvkTNSh3Y8Mvk3YlopdfS8NrYWshg8+SbtQo/oC3+1zbsxG4o6h1doOlJ4buFfx7fZEHlphRy1XeN+7nUxl2TCoWWLr3Zit4P1RU55Iqe4X3z+kvU2dBD9/Si7lrbmq6eKuC8nUtzk+L2PPTN/Y8qVH9nfxNTop3m+w8l/6RrFaatbVETTjR+9A/ip8H0SfmZ34PHizuHJn8i7j89F+IEPtNjpKA0oO6rA1HMLnjJG1hjaorfxk+KlZaxadRo9RgZp4WKBmCpNaL2HBT8Vbiafjh0K7Qqe2xh+yJ7glalkpFRSZfqJ73cyY3AIVFwejIdTFzG+mRyflE/6Go82XlYy0+bguaWt8+gkA2MLcYawer22WlhW8PiDm4O/x76pxQdzZrLBsWno1e42frxJ4N8Og9mZbnq4Fr3CwJt0AM/cNQKm9DJX2TeS+tRGYp2zPMHPxTdFouwBHoltgj8aFkpK6cna8rgqOLHpvGopz8ItD9MTePCSOgOqDxZ45bPC75/1HPw+p9n50S2DP4pj402v3sMS+1fwP9XROUInk63FWQ/+MF5XB7relrjf3Qb+1fHE2jv7AGP+4ntii2OwoPT6AM+GLz9ixSD8UDkQ87yUN3jX6Dr5f2MqXne4H/0u0eILJCXrD8v3f9b91FVm/0VMjX+aPfq/68H/v/7l/2/91PkrW/Q6KxstKUd8zD59806lpR/8kCvw5IuEQ3eMDceP1T38xnsFLcQ3A4Y83hP7/Ddok/p4AabuqXRiad0t6X7zHZ7Eqy9iXmw2XZ+fjRSaosZV38Cz36ZfA/6izQPW9PwLePJsaqEtUce0tYQYUGOGmH59VLZ5gWcqU9Z4rC66UsTcjWr5oPNkdKWSPVXR/y4Mt1rSG+c2i0RdxktbgAff/nvOJMt/UOuKmd753o1Y41cxXXfGWgvN1aJk8vMITFR98Nqutxiz7iTqyrdvx492K2DKWoqzJ1PRG2AxBk9kw9mFSsPb+sly74PHvkpDma5u/VhpwIP+3pKpqGfAiVYWJVNTP6XnZgZMNmdoud5q9iJeb6Ddth7u32thxNSYquUnuHjL8qO1p3xQwn9lHNf3t/BLTbUBxk+vgth1JtYlhyf410riAXuH747qD+H3LzaFmK1KAZ3F/CmnX8mBtpuY0AUDLebJXvSbz+SSaC/melBnzf8mpiY/zR4dTv+RHi9/WvuZ7LSm5+UI/5EkwJQ20Wviq+OeJ7borVxMoPVSf4u8uTCgHTzJAqaeEfzOQC8yNguP0ILDDHmfSdBCmR4t6PnWHR5rRy9jsWJc6aEe4LdkO+/YbpHCz3xcAzG8BE9lNLpQY+1MLRlp844ldLzR/XBifnJ4u2MGWgCmXh/Nj4tVlv3G1H1z1/2IN/OMvSzboIqpNo9a7WMzr3znVJ3KlR+v1UunL5/OneonrH4YnoHh5f69pzJUTD+u7uA1LQ9bes09U0rCPa73cJQecsLM0cLY+eps8T5+6F7Y4IFaQo6ovOZMdWLbUkgHyWSVHz4oq6utFt2V/MSeFZfo3hXkR3MV90dOjDNl7QCYjHRouclNrGnoneXHmgwMFCPpQE1xQ046p+DhVTIL6D4/76Rk+cT9nj+UL91OKr5P1UF7vz/qnK4bE9p1xMGTcVy9Kb2QLSXNGpizbOTA35j61Y8i5OOSHs0+1mJz4UKHeJJEjjuOuKM39BfPzg+mkx/6UQyVf6THy5/mqUGFmExnGTz66KjJ7HE0ob/D0V6L+y944mUJ7Vdvdo4W5Qvw1NeCv3jqMjDljJcn9pmL3sXuZc0T7yHZrL4jRz9OCvKsHIjamvJ9pfsRPJUsp5+Wvd6Cp5qPoSXu1SWmGj60WCEbPA6O1DLFPpZ0PRrMj/P+QmajL7TV1b5pfjJ8ZeDFCDyWqq7uJx8OTCVdsCLe9m1opa+rs5uhXKjlB+ZHi30/07NIqulqmvh+p+OCmOT6Ht2NgeFH/eUC2jIWvdBMUdNrkSsz9SgpVM0UxPSLF3M2VN5vev7q/9dW8I/0Gh2pqVubh/pYmjP17tRizcDm8XMEHvysgIHUvsBPehJ+//RwPNFL3cDvLfu4f7fRrIXWvIo6+DG0XV+RfPhFb81jL+twv5aNT6/rWvTPKL5zNsv9D3hsInqpCX/5GagzavaN2KMe+/C3rILfvK+RU8KpWINYHI/k/prp9ounkl1UUDOZRcg5c/DwddVEv+soPHMy/4tn5wfKT/N8h+o/0uPlT2MqT0UvI+RxLZxO/JbZSncVczvErJl+0bGTJw2h5yeOlqwmiLF4JWpS7Q7abzJHjOHGfMXcUmgnKQWvXbYjaKey2/Gwei7hH56jksqZDu2XtW7LdrLCRZ5fScnQ+RDbxz5iLlgYPFkeupptQ4fTNUiYlhwH4LW6FXvAlQ5MKdMsYvVpdqPbsta1ZDmiE1tPa43arAd/slPzOXvUiPlic9a1SN9fSB9IYYXri5ne49K1mTmSHHqU6cpPDH3esm/s3+ll3U14/hjXi+P3lMqbqBvvf8V8q0iszfulLUXxVtT/XayEXunM9qP7oFDZUXnf6DXVbS3xAvDgydc+9Bqa4GmV4d8/R/wo6vXAI+MTMFFdxdn1VbXh0YAVJptJI5fqkps8SidZwL4rzaXrrAeteAoXKtv1Zm/4u9eOJ1uO73M4pH1ouesGOe4o6ez89Ft6dkvbD/USvKq9JI0CMXfefdZypBlJm1N6xv+KJQf+cdtPl+SI3s6ubfxVTKmTn/zU7H9KaP+frlH8ae13fpwWVCp3k4fZ2C/ZNpYLau3ck6LF0KtZuG8GlPUImBpyxMTz2Ei/eeo3puKx0lGxmiEmWsmDX5qL3mHqBTGxsL42UwZNSY0UbPB537xl7yLllH2uKylMprnoieIf6fqR4K8mR2gfLU0LSs2nLkX9/aJlsndsqB1uNC0eRhSx6mLc6CF/dTGPF5jyV9BCmX+wEOPXucq+SOB0yyRNS9IMZmt9Ba9luWpK8Zpckw3U0Kb7y2E8lMX7ERc1lcvOkMK9CcyvnXBCuVfh+7NRPmaxlD6p7Q9tP+5134Cdx05Mt/3GkpKp+x2zFzdK+DkP/uj1hPbsDcTsn8QBT1ONf285VULtnuP98hPa8lBK0IobF1pvmiNH2Z62o/xxB2/G38xm3620E2ccwYvyFTydmMcXPf09eCv38H7FmPXo5cbQ2qMtMH11JWC0UiwpDp/A4OicZGTE0OfUJXKmzdZqStnkEfK4v4GflaernOa/ZhDQfv4X+1EMpclPfmr+j5yf+tPrfsqrUvHMFgby6JBHzLdk+AV35/rx64w8e3ZF/Zx8g/azPMTAfDUCpo5DJv1e97vI8AfldoL3F4non7erRpSHzlYLG0tgcFGVVA83Gx7nMjC121oF/NJgxRP5A97YDBFz97hb8XAzgLbrFkZGPNJ0Hj62bslypXrQI5pp4M1nF/zmqWJaaYihNTBx+oYqeEXe+HH0mctMiUYBVfZnIUWPclvrfdWHf7MHyBnFyJ0DM8cN5TAifuKvkNClp3SlYqcZfqIXeclM1RpS20zhn44b5PVX44vzXqGthQvmEbuaYUT3BbP8xOTLjoWun9Njst/wZDgET854KPoqgVfC1Rv+6RtVEdW9OTAIxkBMt0ZNz/Nxo8VMAWbn52pD/DJcIWdVpLNNL7Xo7l2Akckwr9lhOQKm68lOC90C2vQ6x/PKwwe07ETMBO84ckIzNSxo6flHZjS+zGjznJBEwabMNDuMzlS8nVCLL/KnZsn5sqRN+Ig46fT+i/0ohvL4h/NTw/k/Ukfxx3u8ZM6IGmW5kuLhQrPZbV9GdP1qjh9zsT8z3xgylbaob7tugZFtrxE9+DP4qf1daD8bfuVpbgwtPFjCLyiGRIV9hBZL1p+OBes3tJ7NganqhtctbAK9locV/FOCvN693hE1vLfSwmfZRUx9WGfiqzt4qLPF/lWWPqg8vjUNvAVM3Vy/omfvq0mR8YYWPCbibPyUrf3oMoKWu4P2qPikcz+ers+B7l0q+IkpM7U4PIPHWOAbdL/sdClRv2SzxWzGwSNb/P5XloP3ZpZMlbWCP2oj8NbiPrpTuZpZfhyPPJ1tcyOk9pqAd6c5eDzPjmd6zjT4Ue9LMgu5gxzwrLY8KVbQYvrsGFKtaeDRj42Yfp+litLTZS1Fror7sdo6K2rOL50nYTUbM9Y0Bl2LOTD6eH9ObCTO3tddsZUSOwbPXH0+pWqyg9Z+itmtxdMq8Xt95BRnvqjZw/9caZ4vXJ+cs15rQ9EP/56aBz9+vJGjKJ+0pMsfYKqr3n+xH8Vw8NPs0eHiHznr8ae13+sOrfK0KmihoChkNtzVRNXA2MJDb+BpdbeSf/upkFzw1PlefakcXhhH2gWm5L3EwQvwV6EpIc8/DmKPtmcJCVYBE85yxOl12sE/+Gtol+XKKeh5PYOnlga0X7azDnTbFPBPPO2InfgooZu20qTwIX9M1tsqd8qm26UUw64FbPg+VpSnHf6uOfOIud9jR7XaN7Wk2c5L1uj+Btrv2+f7pt+O9Xdh5NSuJYPH0wY8Jre+ju9jQFtqFjC1WRkp3epgpUXLyYLYYhF2lOYbyw+5jRicbkV94Xq7kRIzFP0I19KeHqmI4fETPJ6ecGMe0cfUopPYk94b2g05Zi7q4gtot/iuBZRq9ga8awEjr6CCFr3b8HfeEry9DJQlPVNpKYV+f1az8cP4P9y927aiyrat/UBeCCoqlxwiOJ8aBKc7EAUEFRUVffrdHDnnv9Zfyi47b7LvlXuWcZHDkr2niO1rtdYgDvha3iIzWY7359OiTt8tGRm93tALe7IhwOkxR91V4ZhrDhY5nIuzhTq9UmIt7tcASqqG7Nd5vjN1yqA5+QkrVpxSaeuoLcB6zvMukN/BD+5HsVwKv9mPYqn+Jed6/PE1iQ32/e8wEZe5rYrf0URNeM7eWDNeiH37Yn91p2OYp+w1+vX1kX3gkiy1Lo+/Y8Vr16jgrAiUleH7LWvp/btm75u5s48AmPEPEnq9GvturtfIlPBB79cKOuqUuVFMDaotg/YdoS49bzLVdpKRwukiEXz/2cRrB5m7wnUvqFwZd8gcNZwL3PSWdIUCyNQD7qiTFL1jMd8jc/saM/plcjdcalpjRQ8r7gCPyxZ19DhOozbeHKzF7Eq73MgmfP9Xh3luaDWSXzaKrNX99g7n3czGmt5gjXrk+yxA+ODr2wl1hep3BmMZoi4+j0fQmlsdQjejOiumqwyaNkgtPF7fZ9zVO2w0gbtH0E4Udeydvb/5se7htHmaXNYP70abVzeEYD7JLDP8IEfm0zWUfm+Q/C42vLZnO9TJ8OWxcqpQ555qvYB2OGIPge+8ltpxdqhbV3x90d9U662HDObLiUjwqOOJ7GdiBI9Ei0m56t6xZldX95dOhW73+sH9KJar1W/291uS/xpK/x/dh1b5w0wlh6CCNnmqpAgs1KXZ0sAMHDkGKXZZg5m3dzhoRe07B/SJf55F4w2j0iNTu+8z3WxvxNBpoHY5l6F3Cx9cDcdnqrPMm2M+YqfVEbrnN+8QG5kype4Il0uoY3a7habG8y9A3XBRh1Yqeh/rUQOctZvKikXcNFoiE6ypq6Si1/KxZv+Zlz4kGcHcIjSx9vC6A2DrRUZ0EWQtn0U87Mls2cW+eRewyHbITPzUWfn+joEc44sMp2lLWd6sG6rlbJvAyXLQS17yZkKduiNDMzBZnn2wRr0ZMnJqDNQNyrWNFp23IdwIhqlcOX7nTrGV/c86ZJZv20DQ1nmwg7NoInNXSXG1W/QK4NSKJsv6YyNoiVejTs/OJis3C2R2hGiEqt+JjJ30WtaGQr1D1F1Qty/xVGljgPmrPSjoGy4T3nbutHvDeSsaeH3ffafayyWButliHqUbedDyXLyDS4KIhcLU88Rajh4MQxZhDxxaU7OvlgrS9/lU1GylH1w7vxR+d/bokv4l435/eq3HR+9CqAVVJtlSQ+/TnZGZRilJV+6W2PflJ0Gvt5q+5/V+93k9CJc3PMe91v1aP5VxWwdu70jussOrHrSFTVJ4SpSSTKLIyFJBnRrfrc0yvcNMfllkWKPvBda4dUem9vbK+a6/UljBztI/YwTo3ZReYaWTTlTTrjXWFNmjN/Juk6thzMM8NX8TltsD5qu6WcXw6I5qV8ZNMGoap9YQ9vN3l3wWjkmrdJvBEYMGy0q3+eqaPwN2sygpYwuoJpKXD73pq8jAGXtCoQWYj4oL9gSzRMauITJbTwuDy5sKdaa0ax8uvIw1fXDeoyZtagWOcFBJfmJBpd0zB72eH2BP2kr4+/cF3p+z1mNee5Ryoy2OQQO9/D0jdPndn3CnpzuoHtclYcfJl2lUPUvIxgB71CerRW2xv5zgcb26XP46oq5p6ncf3D7UWe4zZPI1dh6cDJHi/Wnx/vT3vARFS6MuunUnmRxg1OHEROgKd4NMP16uAP7JybkQsuAH1/ku16vf5Sn6l4xR/OnnU/ajJjDcViKJZ9nUaMbT6eCuUKnLyC0YtIuw+sBxvvG50tZDUZv873qml495qizVXvMunAxNmc5Y/NSeIz07X0aqk0IKbhOYGr2s0AuF8vdsnBJ1cH26tOhVLGRKyLGmXOGCubmyJZat3RdoWxW92/gGmZSVXvdaeHIGuKY7ZAYq2dVUt0am9jxhmWqjTs2vgQF16ktcVi4D0J7PpQaxf7pzcWfccjqgQ4LnJkfGPatBr5f5AjBfRl1aAOra88BpcMpCGWsurb9rOeoYnsoTvehCxJ7yaesCrq9a/55HjHlMqTkH78cCP79ef58hb/QJGVXx+qf8ydO9u3PgUVVY49aE1xuvJR36Z4Cv6xTf76Bye7gCMpfNOqxxCnMTYL1+kbidiRPNm8iAYt7g/c+0Oteux6CDYbq633kpmMe0lJ2g4a+oY4UMkxbVhgbD7Ib3p+Nfg3aXmgDMY81IoPOaTHTze2adZXtcPhSoY90kP//FVBtIP7jWY4ml/n9masX9h671KFfLO8S7ZkXSltajRh9SDPfXYsWlQfGcaBR+x/k+L7/L6eYtaNpamqBvI439Yiop5jdgH1sg6epU8XTtEAmOB0Pk4iCd8dRPCDKUo/fLzyfUqQ/ftXC7+/9myt6ncyhu2ZbEZuuP1AZ/CfFCmbOY7HyRnkXMexd3pnbZay6b2vuJr4fZDJn6rijRTslyAfstv2Wpszz0VIq1O+zWzolji+u6ohvlgjp6jdSuaIjEa5cCvWHY7ZApZZBE7bJfrqE48LMujmTUGT3MbLgfTwrLl8+a15aHLoLzYkQm8wUytrW2OhxvBep4+J33caZqCSlT11xM+VlPiw9R4ZK+FcxLqvQ9l6ST4cEk1B2WvHKN4+4FHOt/xs6H75jKxvrA/qENhMH8ntM4eU8QX+drjq38Z0UHxhqoD4JL8oPX5tr8w2F+PTeYN6nXyJrmpkvIly/0Gb0iUW0GggE6qRgJw+8iZ7kL3nBb5HZX6Nj9tKavLmDOo5yLtseDSH6OKfzvN0zxf8k+tH9ap9aT6kKxzd9d+pSePU35C4XnzsS+CZeHTNkdv5Ozw/tdQZ+oM9eTM8GTBuilHinmqU+SAhSC+mFM3pYC5W7LE+xjZUliOxxNen7dWzjKBjJlTt+5MdGuhat/10m2ttDfS+XyCVUaL0nymc1GGp6jI+xqZ8OlzjgbqCCgLnWCiTXZCRP+/Gc1YI3ayFQmAeap6y2DSpQWJD5mj4amFyuAwNzUHdMsoaKOY6gwPgTUodMuyJHJ4wQ7IpOuSPqXoLkXvYcDMwQuXg2HgR7hM4fD3pp9H1NLoM0MzEv1nShdMS2lUZtGIsO9TBVSpibqThAvFQgW04djt/no0iw6v6C4snkXKwLqlphHbwjeHerYajWnVMffQB18Ua4oGerYpVlUUDZRS9KTZwl0ILMcMj7Bf2/bjiKd86sKxnnidOWtaEFDkwhw0wz0xrM6oBpRywbS5/fMkNaeTVR9gQruvWddIOsnl+zSVQeXmatz+VVALy5pfAtmeC5IxDk+/UGmxN+d57ta/CXrp/60Tqnz0x29B7tx8aWrepoV9hlSLjkz1tOtS+30u3/5NvFZbj2Qic3WecFISg3zxw7zlK0pPOz49Z1LPX8t0/f5aMHBFZ8dO0plTu9X7LOjs7FZsTMV8btHCnrBPdNJvtm8qXYo7B2isZy6eB2KA13qGxcCcbvs4nQnurSE+wWey1ZlBTn/W6fqdCAk947Yd9XzQoB4sp8s3s+wpot2uEE+hYxLFOmS0+1Rf0NpNOhNZ4U/Uao8H5C+K0KK0wt1a+3oDrDyw2EPOOyBmudjB3CUViRRX3OgD06S4ebe8ffbgy/Q8f7kAKx+RpItk0ztcpqd4ZD46DVhuxkpXT5T2Kntqoun+hHTG7lVkK87gaXk5bp07DIfBs5HnUsZ5r+jWFAIwiZBnTsMQEt5L0H0uN0ZEzUnpq6XZdAaxCEZp2MPms04BW67+5yxV7eX6Wd3NoDRZMEl0QLvV1cac3CUI2O/mHqqJIGaLFSuXL8DzHNmXAHJCmSqWozTzzG14pa/GaNYLf+SMYo//XzqMpt5ULTLnqW03gz0cT0S2N+qfcd2wjWm+mw1oc58558VV/R+rH+94NZ+x6WECpnqv887wlw6dWnrXVwaTY8H7B72haX3bhhotcBMfmZPm2Vi+v4XU3dx0kkhjgrVvEw3YLf73DiWaduKLof1Avv+6s0lTlyOdPs0zphfFJWVbgymFt2Rsd78/Jupnfydyt5xl45l/U2gcO/WAHvZ7PD9Fz11VLuAgHZY41KOOqbY0QBM1lQuC73XpInJ9QMHTXmw5Ow6Ey1bvB7YixNJr0/0ss11OUC2aBccK+I9pYfu2ELWWUvCLs0D6Gt6O1B4ft+xYn81qeU+RGBxgD3CqHYj1S8qgWhjTCTxXxuTPpxvvppzClfmBuZNaV8dIFokdpd42jmnysf1IRmkniSHtBjohnsxwNtpcaWugagZ6rOH1NRXHLsfNhNN/Bn2iFJ5sdQ94PdXJZkIVtYwFm3yRUxu8c74HvIz51jD1a4WvIfyF1OhzjvmDzLFL3+zznf1t+xH8afH/e5Of4L02ldcuiuFiR7nbYveqAUScxujp8ISmWqU7/ORw/dsGz78ztN2G43k1Efv54TmHJL0XmONXXpKy0wLsYadBtPD6iLTbJ7VcNydUae2fihq9sFpoH2JyFR9CqlW+94bdnrec2w32iZ9F94e0vl15JicWaiTm++5H7BSWcbbqFP0bHzXDX916hxjnnq5/AbyqGu45PTC/CR5TgDMCyWCZco11MeGAEH0eKNOMdSxsUavtze2qHudg5le07wcym14YWy/u7nUlB93CMbwStK3vY2pP0Yu7N/xg0tm5Y7S5+fpAABBXWwC1PGPmnewz6eKMUPJegqbK3rXq3hlqTnfyFRztQHzYXvh0nSZy9R6zGcQqSeZZcpmL1IQsyUkva188xRmVsvtjqi70o6kZ0WQKb/Z+tAuHmZXcK08aJCdVWAunTomuUJDUS9jKDeHoYtNZU1pxGdr0IU9I0GVLlySlJhPi0jCfDyJc57eNkIG7s4ouvDVrPMfZGrxu7NHV6u/5KycP61T3n21gkzMQ8K0fSbT2GgJsF2mkYS/n2S6XlxeMDi2R7Lrd9zust4+oe6/+5f/M5a+1Xgf9ttLTNj6/I7pwhs/EG7uMRd/rj3Q6v5dk6cLNsnml+85gFLQwnm317/z11CnUGoqCLdxzVgd5QJNhocOYcguXPJ2VhPd6+wM9dVFnXoojamZu/oMnf99Bjwz8Zc5XjQhTbW0Y8JgUnp5Hg4g1e7EQHCVAb2UMmDfT+8ssa4lT1liHyCPXdSJz6yutK4JJYAD32Keq1BX2yEJMLAcjiR118VIK1N5QSbUJ471nCXTM3lzkJLnGXVFKUzqzSUeEnxPEi9vC5PqhofeVzoeOxbXmOd6Q/Egc0hDUhYugGqPcoQdcBLJH0U10pTLGMSvke8C6XvOxkK5yLArp4CkB/8s09u+s+BkbAxSujn2kHWqdJDfP1eSjMJCpM9DJUCyeB1ZMvNWDe2lrQCav4s4eBknIF45b7894cOSqZ3HtHT6GDyDK1hoesZPer/l784eXQl/yRjFn85TQ7cKvzst61w8azmBfpoxhGjrrblA2KkuPbfdE67Oxe1yaxPyWl/fn3C8MczY87faaFWE31zGq1bHUutl0sbMNdjRxuqSdlR4Ov+ujT9FAzLVfDBPSYHUwugPGlfSAPPUrld0qNQ47lLBwD5PhKqBUHePXVLWp4kKLDhDw3fqdx43luRMZCf0nhV6t1JoXG32MfaQ8LnTxR6gd/IsbwQ72ZwIbOVaoCrxQtgtZycWJ9p6oJGmpxCbT4WUo/eKMc/kyNCnzrjkzhuUbi16g8I2cvRSnuBSbfEIId4e94w9I/z748UrYO92NUnC24rS+Nq5wE6S1qXbjZrT1ZZHb6YkBYlXm3Sin5V5hjBpIi4VxbdAh7W+g3JRiF1aCrucyurtBtp5d+WioXrG5FWnNmhPWSNsa3dA3zlH4Zq9NPS+x9eoDdLDgJR92o7JoDZ0+sg2pO6yYLF1O1G6d5zFr+dT4SM5mWS7jHxIM+7BxZbj8fRumRGozwd6v9hN+B9karX4zfOp1fo/dIxi0NUbeoXDjISjErr4N8ER9vT86MI7ffHUS7kResVwsa+6b16TH9kInZJQrnxsokrLDrUK+w2Vu/h1cwTS+cYOwqUik4S1gUAr+3WArvuuzW+WyJTwWDXwmBGNKy4W6pRypj0kp9TmUv+eNPRVGytI8s2OSyNKYmqXzgnai4deTTogU/l81UEPO5UrhgmZyvv5ChxDU1l8XnIjPV5bC7yyrrjIjPc88WfxBnbPrCGMHNErBQl6uVRrZZY/COaZjAU9Mnb1SLyzKVA7kzaQDarbJfJjCbT87o93eC8CZF7sKqpbmgTsgbqeDF030Kc6L8FbRlsWPBcypaC81pAaK69LT2si0qAMVpC+fYOlsSi5NG0PLhQ7suFY4N+A3uViDWa560ionmyeiItrh6+rTRfONo1IdXE5gyp+kq5YSC9ZG6+0hsw/pV2i+5JA63zVovczfWTYPub0eX7xIEOCTP0zlu5z3hZy6XUjieXsUacsPvjl/aJE6d0fZEr43dmjq81fssfLn/Z+7IWV5DiziQXR/kWpKNzm2B3XZxbm9kzG75i7wfV8cLr8USqT5hTbO3SvgnL5JCNT8vuZgK6KPANtV0ykoeoKTLHlSCTsDzKJyOUAte5aXD7v/p2nzlsPdWrYhLL28VwJQllSuwQzETKdviIoT0rEkvyluPT94VCXIkElxVAjU2GGzLeMqlzeg+xqu+ZsAZG5FQlbolRUkMb79xzOmAu41bYizKE5ZNaYc6xtLwN9JDZWnBNKXC7oT4FGE5EhnB9JF3cz9Ir5ootQp+dql5IOP4372K3gQA3aJeq2qeh9MwQQ3TSNxVdDnuidtk/wBfPVgUK8gcj4QQD2ASVJlIQ95ZIuhGT1kkjanHcT6d1wDjGz1yRm8tWlx+qRgHmf6i56+nlF9vHaAU+ePbng4EoxjYfnBCU3U0lmKl5OaW4gI0/qdCm/2ZskyJgEhXikXVxPQKl6uHDgn6OI/dKp0F0PkKfbcxdD4ArU5WMfdN7HPLXQSPWDTK35342l/7exgf/RPV7++F5krjKC/lQvXRCeR5cUXuogU07LRf3h1hBFNAY4XwOH5KnwHrT9fHvF1xztil1+jDUme9gXI+3WRbfD0JDP46ODvS6vJCgWIpDXs97DeXa3uqyU3qLWVF0Dt0nUuux2f8ta67IGdaNfMwCnNelwtm9gib7FsXwt9fT9qPv/ztS2Mho42rHaZath+j7faUcwnk8UnVR7NfSgxDFIlgdcoMVXnlx3nQhpJCGjQm3IVJHaD+b8QCLl4B8a+hnnBpDZQ2DRpagrejzeTuDG6bKD0XybdHReHoBWr7vorHpA9OX9BPlxi9crHXyZzAG9pZJfsZJl9y6T3eXMgQH5hsFiJw30dLQf4A05T0L7VOREJA8OioStWKKLA1DiziRQTm5FsEDSkUyJuUWtay8sjMY9kLk0P8HBtmWWBcO2pyt+e4SAcoQl7nUjEqu8eUDbx4aLxPbRE/99f4O996J/zaPosn0GMDw7ji32VUUXhHqgqkrBIl3kflKnNvzv8tT2Lxmj+NNzaB+vWQ3u2jl24KhlTEi6HtEbODWLHpCL5Ll3zjBsv+t0paztNftzGaBLR8pKbfq4WuC+G7B4vu8gjA2B5Op7AJLdOxYI0g7IOs/20Kk3i5TKAvOYsQ0auJQzjWXN94y2imcmxIX84oKbV+dUaBQRa1pRWXKiD5HYNnqzY7vCPq3tkCmOr2toClvtyouPTD2P7Q4MeYaVzOSHTF6DawHd2AEJ38d8IpaGDASXpccxBAXz3vJ9hPyzmLP02PguLcSwApc3RwKHsgLijOj4/O37zsJlifkwVQ4V+Df27AL7tRaJLHEKBKE6Ys0GG4Fk+l4Gfb3sGJTGNSdptbRBcg8TAUgeMXm7HxNsn3t08N4MMpmeIeqGOluw2O6yijIeyVJTt2SRuuMF4iviHZRsf+Tglt15oq3TAvKlOGeJZ64xH1Y1QDWZWy54HtAX8DsLvft3LD3M1iXeL8t5gRP5Efk13+/ZL0xI+qRlaZ1WMjoQcDBvkhJ70Kz7wWe+GCx/Nzfpb9mP4k/r1HZQUvCvl7oLbXY1SayfSnBCt2LhTBUodrWuBwz8NsvZd49/ha3OmKcaSgrMU1TTZ+hdrBIaLtKul4aMzSIGTynQy6jGbSS871RwXL1NrtCC96T5I+rSoD2RKe+kyNq6/TxBjUpMEaqBXnN2DJGR5x51Yc3Ghjw91sFTu6kkH2H6Dpu99tBub2pX6N+5SsfqHYJlZB0XXHYlT/bBQMEXTZ9FgmK6RNl+HzcdG5uw8bOIqTRHXdmrxxmLpbU30WF7lcHXpo4EUXbtyS5XMnAE7OtQOKJL6rRAb+dtBhLMN4ZIGvFjgFTtOhb5NBfIZVVNIOu04aA95zkhr8Ub5Ot4JTDVTkwM7YoKlgHqeDllMaGr9R52I3CMyd25oorQl6A8wpwLDaGXyec1Nugb9JoLxKAUCHCbAGL3sGFpuxQwf80vBJl6c11wmQpKvOLNME+uL124bvD7M8Tt89e8dNgee5Hw53ENSXU8cElqOw0FN7fBUV4FF5517ieZErnf7PGykjb/34S//9FxP/UPM+WWRQh2OO0xD3V5Q1rpDWBtbiUHs7PRkMi7fPfzfmAectPvGkOKjN2FgHBl9l1LT17489Khq0n0Fi8xmdZ7E9SHt0cmo1tMBL6uoI2ZyfL8pAzapiCYp8xIY8USUKfuxMcaptwZvQ91ZKKKbx1k8TJ1sPHvI4lg18Fglf/WqYu0raAPS5Vl7mYyNcp7LshFiV515NYV2RqVCuRi+V14zy8C4QdHgcN5Mrp4zGhP9d1ChWwaxS5BXwm0yTHze/5sx6F6ZBM50r2G3vGBPYG/3mRSO0kE1K57Llpm6UQMfn8APzrtuWh1NXpCXbiAyb9qBvED3y8PZy3+e+2JBBazKTm1swF86T5w4TVaCuQwD0MIbghxTKPEpZaDXtUVad6FmyfrSXhExpyU33fwuuH9O982FNjhsCBp6RuU7j63BWiL05OF11IYyIJYBrjaCXWtywZK3gL3/OX9gKhUJJnSn1GXvaJLrFMpUOFuWiAZYcl+mCmB4343j0L+Dx2j+GceBRmLHRfNzoJLxmtogz7X0G8fsgsQtsX80hxL63sGgAKabX/PF8gfhBUkawVtPK49UOavPYv66eIS2XioIKXTjoT+64ZxIWc7eEyTwRXrsW20T/OdV8ER1ClHR6a6rW6BvfN7Fq6HAvNEWa3AafobF3ZsC6SPpCM8uwsyFSQy1aZFVsJx02G+qqfG1M5eYmKNLBus2YuAXojEyr90ahS+jKS3B0j5TOPSy5kM1BSQARZaW5a637lQxqLyQIreCQPCnWOSDvka1LbAfANNPpI4e1NwSN91gbla8MRb4Gv7/kQG/Bbzj+L335m8iwOLnko2ksNWK0BaVkcueOTrnJyYdgQjFy5ctOPOFSmPVw12S/XRJW++pzQfqhBMW8hJ+NmwnHysIQFzqvH+rVaFSNbydQ2p/XqRpD8mOf080g5ohvcHXm8BCFUVGTy8qSzSqqwihO4eYFhWiLr9Ri9Z6XkCWb1nXKrqm5jetcH8F1Pp/fODc2gF/nfnJK7kv+Q83z+dp65iYoO6nqO/fseZSMBpdTC8M37HG+Usko6+DnC71mZXdnVraovh0kD7CFQuv7XfM8yChwsKr1cdpM+VScjSnINbHtBbZA/MH4kQoDHUdgYrr8cw14b+m4ckTSM5WTSiNt4+yKDnY/7aT5jfignuYDovzOjr405GbkkL4wc/dxk2qFP3VZZDM1YqKd3vOt2sWmhgsEfTwTk3Y9IZIKPumj4JPTP7rnPVGyDPD2VxZx0HKmwmG9KmX3MxCR2eLh6YfAxTi0gotYlLLpfmBeqQF6h7l4tI1B0VwXrsOwJuluTk0rhPULpZ0sFVWwhE4vMDuFsfdfl+ulTk2lxTsJ31kUBXX2Vy2TxqcFbOhUGupyZJ7tMH2PF2+86bYJQ2gQxgOPusiw4CXtM9H/A1DQsG8v46kdnwGCFRrwOXvkweaZofUqC3dGDR6auLPn4k0N3mwAUqXCiJG2n8xVQUy8gUf200SK+jyzGOLyYq7akB/qHH/LY0op9kavG/r73/xpTyl+xD+6efTy13MxOMa4TfofJYTSQ6JhQklmWYYpzlSHaPyw56/mSSzHDfsqbwwQGe8nduj1S2g3Z0Cgus6Y19nYsNStajucLvLCtYcL5jhi7jSwFPxutcebu8QeMN4wDn55p2+aZHptbxYg7ycTyyqJDzgcxJfgadnk5d8AhvAvnkrxo6jypcYeeoU/pOSuHJXxQuvxuYp0zPI0Af65qD5yI3SSGhTunvr/cbc2RqJ6YlWOqBMBYFSkwNDb1RddcFwpTbjafraz0HW/CBBSyLezIZ9AZ2m6EOaausJ6bdoG5ChrpTwMkl4qWqQT95jIVLXavIYd+U8FUbAuF2FRP/g4qnrVctiSJ9mIiYtweQa+XMRUcllck6oCWwdndmbDh+TJrT4esT3IxEZtHlJDDBB23QMi7i70VDhE9yAGYaxy7Zr1lOk8XcBun6PHNBn2F+jdr+A+7K3RMolPPwiymy0MIuCAM6ETXcLSCKbjqLzXORU2uY/sUUpJ0q/CRT4u/mJql/yfqpP73WQwtmBninXc4CvskGsnKuKmgrmnKBuUixLz/rHM7W3mDFrQEejQzBfNS9UDdsP2y06NHidxSfdlyoKiuZPEuRwzwFOQdVZI0kOLMMrtZJJ9nF+J6B/ZQqqJlCWbkdGkErZ+8N0E7Evn7aDTkRn0MLrlL3XdjKt4mQhbEHfDt8P9FAnVLu2xhqOVS6rL4jY/n7jTrHxcjUXs3lX95Pc5GpqJqQKdt6JmAPe7VLZ5KEeeK7UCnLigWXKvfrSGPuIgKlU8CiKKQugXQ6g3HMcsyHtVGRu+ou8Hr4YxeI1YkS4ciXoDSniETGe0HJ3hYwD55gx6JUQa9syF4Epp40DB202ZBZn+xBltdnBvR6msg6aVQ4hOGxi3e7ltLK4pEh1Ui5Xzr1Jv33WcY85ULzVuRkPFs+FNm97JLF7jNQ/3GQ0Kv2J/QFEXrtWzI9Qb1pOxYyXQcSrOobqAb5N1Nh7VyguDhKl7ifNaXvVaODp7glFy7nxx+cRyEsf3f26Ir8l0xt/pPm0MZsrYFibDMu7MWsIYfPDGvS4VIS+O0SSCayBIbprXdF5MKo5Wfs17V8VEj5WrSx1i4VHaiU7TpYoYoSS5cnrAkLGe2mdU/2x+9+CSZoXdF1IGoYeXZw22qky/qNPGnmcf+dB2G0XRCsByBlWTUgbaseFfNy6wlHpRJOxqB0xeoky9rLCCIYmwW+f69NVLOYooApOXUXCteV+GuM4h+dAne48OTqpRHo+kz51vB+JLaJGV+5thyLtwg1td7bDcjro8+F7dgJxD72PWifDO8HfRkxkW3KgbWBIwvuZSJ/9/ZChmAIGWxePX6YAWIwqmfJAlIYLiEYOoGkyHhgedgj5pNVgX1IziSIj0lPHD4boXCLmsQPSRKpwY3f80LeKYv4nMSkDUwLyIlPuihu8f/IthchhRugd9PfAj2PBQ9KZPVdEFUp6pAt38Cw3ZKE88dJJKdt9/9j6j29dnBYzucd3CtToM/HSEFZlTsCy8XnB+f7CSvxd3mK/iV7vPxp72f4CQF/u89YOF6xL3+WJxlU6ZFg33TPlDjfg1+f90zj8pM1NdrrukuhtYjMCl8KXS3gZxqoQrnrwuSgo/8vzAeoAUUX40roXaoeGbg5GeWKevk9K/T43XNyH6hd4YnNoAluyAOp65ZBYpguiZ5xDZ5YdlxQ1WVD6uM9g0dgKSxvdwHmr2gFcG32cpe99o2sXWdrCVRTq1lYF5h//slT1sryucgZMG9kn00AcrmRu5h4O0o2G90AVYzfJCXtKqe2uBLANxL0imbJJpIv4xbUMssYLOp/M2V8xiMJj2sq/mLKXbyhCz5i35Ny2URAnB3mx+sLve+2WwTfeQw1C6QHfh431nYgHd4nLjzsk4r4MnrpkN4Kktr750TuS9EB2+L+zRQ7oBw78E5YEMIV7wcbd7AP3hZLspNCKfFPI+ia3HGwvaYVoYV4BntWFSS6nE4j6Wp2A385D0moz/qBzN53gPRSiyQ4WsNI+6OsgRs3OxIsH+r4g0wJ2994P4H7r6Ue/7vS/39Wp/LlSQVDRq8Hg3fJSRbMJPyO90haOmAGry9bH5naUS6PFgBa2DMG9UeUWGFdZVFb0jUBj0j4HRlVOpI55HdwyCZjQbtE78ItOx/GwiRcwX3338sq9G5NeFVYpuvI6KZ+f0DT+YaLqoNpEkF36++T4o5FJC1zop4lBoMwyVzRxBKvba87D64PTeLKPfZ5LTkOc5De/IELM9kQSEVM6V86ZQ+oW8v52QUzpFLHWFe45O4qB8wv/Iuw1VnLacbv/sUULIYOa9CnmH9uWUaCV2YA6c4yeln5ht70MPQiqRqagbffAQtfPN+Q0nMBFLZFr/tOLjKJtLcPkhzV+PPjd1d3Y4Z56wPIVMgvXDKzMheq94J1qTH3ZLI7y5iPvmsSgwa/A+JHLgW7vMXo5Yw1ptjjfQ2A2JL4tGhiyhnaBexd3JGgNM8umV5uD9LUZlxApqQhq8y4gsu2IYnqHd8T7IEU4qHfoLe/mjldBD0BxX+iTqXSZ/hBptbb38xNErj/0DOynTd6J7q6pCzoP9+T2AZ3BoaSxRyslhrmkQdnwSV4olcrhknWvkdRYU3Lc5KqUzNqwqCpoL7fZReYpt4TKRsH0I0p7aIhXsdEpJwNx6lQuSIJp1hb2BeAp/+SuKJcy6AtT8UL3ObUdOBVAv3FlLpaYs3Ipw26ILYNYLwKMikGOxi06dXZULezecc457tfREIxD0mXQxd9Luj1VgYy9U+eCm85/lZqp1izq36OOpgPMtZYIQMN4cFYMo9E6n5eS/CezGcQfOe/nXx5D+47xetv9ZVL9P00gbTWW8yXCS+Q151PwTPO0MFFQWVZB0MAZPHMWXj7Pr9qFq2LP98dWHByMd9x3BqZqt0T6u6kUeIlhvLdqNxH8+nsBNJVvQnKOk26gJDOJIUlqGDxJ8YFF30tk4/dpQDBc0ZC9V4PdC5YPZCdcUSvezkJZE8b1NXlBvNvvVnEpLp1F3COG+B+7UM7afoHSKQILBS3AqUtaifYfrXrgnOk/iRTm9+d5yvwf8lZOX+aqX0RSuBbKvp3+spc8vgMG0AfHpPw8Fo0ZGFyFI75WiX59RKM2jU2HGhv47ZjsfU9u8b2ZLCfVYl9OT035Cw1A7jCAxmtt2uXLMKXBv0qVLr8xdCr7eKLC89gMWMp4TEfedn7AUpVYaafOqz5f5hyl58jg6t3AzLfIpPta5BYVqpBrvXCSodm8xRJOstfg5YF5gbss7PvYI8oo3flxF9j6cG6NSlBY4o1O5NEFuy3qMMoliXo8+rOxU41jdSb3XkwnzOvC0TGYsKF0w5MMU0JiIcVJcd98wTv3bZdlPj8SKw+zkBvFwEX9RsKJFfABUdNsy7Y9GlPbKVwMBW2+y6KupVA4uuiAEl3Th2U61ggluy/wVvN7C7RQvSirzw2ge5d9HrFkaMkOw0KKFbDSJBKBSXnu/oAu98uSDAfXzKNq/0RnJZruYjcFgOpFTiA7gLm33WCOvgPU5a0Ai6iDnrT3SLdg5NslixIMcpR6yKreFdXO+6ndWr7u/N8hcVfMo/iT+epaxLPwX5N+J3m/cUkgU8FMJdbhrrhnSpyVewZJDTE/PTcvWLN8TgNnsJB4NK301CNL9B7qRez4KBWv+OE+nQCXzgnXKg6lksELZDgWEYSlx/zetDsOdPhflHWJP1Er0mzHsUN5NOyQa9VGiLZFgLWwALQa/HxxiTa5btXGVFmXfzJX1SbRy8Vnvp6TRg/SrmW9+IKDGm5J/AQVwMhn+0MyMz0OFgr6CV750zBXMw3Hegyfr7sw+tga68bFw/iQSDLgH3A9LbIVK8Ql2iPsQD9lSYc7OcrGemIH+BmZcsCax8Pv7yfYdVBF8wKapLlFixQHSkj4bVZ5iQMQ/s7bonXc+IuE1lIjwL8Q3MikZr0PGEbuwW9XBsk3Z02FamN3EBfoCYkXL87mTRXtM9yvYu6YOXnIonT9xrkvf1CH6Ac0Btz6waN4KxlYV5pOWlu/A4ZGhMGpZTg9frs/Iup0L3ThjweZw+sbcZ3IJurmO7n2AWsdkKm9P7T/CBT4uZ33m/5HzpGYSv9FozyEHNRbGJfttfyErTbgrGotRPMzNPzCVUEMxKXhT9SPljJMOzni+/eX1KvbTlXBMkYChLY9RnzwEk4gnY4JJgsbleT+PnyDbmviVwiLF6mVuhEhgdtuS4mNepOEzyu4ORmzYXtdy5R8+b3yPiz5UKpsmWi7z5zyNLzhkvEk1/R9pCuoThuFl0y7AP895i7AC+6V11U7IyetJvX9rvpsdeFeYhMMSVSUUeRYRDpUiA3774F5fm6drF4GPG1en8DPd09EhQyMcm9bXJQNylef3NI0etdzTvYwbIlEXW/mR8dHZg5phfYdTElizc1QJ/xaRcowRm911UzwYZ9xWBzz0a8n0WKea06kTDykcnV1k/AK0fKJc66EMhnPWogz7Z4/0+TKpJoWM3ANLOIgJkIAkmLNQOtH0cSXlyvIit1UYPETi0JuzoxSdu6Jbi2FjPgypjHnkHOoDc8etN/zvW4Lw8a2O/kgzpLlxMVlUoB7xLi9S2j4w8yteZ+d56vsOL+j8X8f42pzR9m6nMbBbDFGX4nMNNFsq6+T+u3fcRBcf7nSe+tBDQvKy42+31FH6fnBMF7mLj0FQey9hSaNdBlkaPXGXWTqPuqAS3IsUb+Ycpd2g1Ej1hgcSn6lEabwxuy9jVyaRD4Al1FCnqVs1iziNYZT5R3XCJTd+zDa3YVyaTbT8CqWnFpVu17+lHKEUJteJMkb+ff/fRiHqwxrUhwv2YVuX+QGe9hIFNCi0x93MUc3DNddeHJWvbkWTFk8F0OLG5mW57QdjWBGrcuFyiPD+rkO05BjtOYC9/PlCeDK15B5tKWBOWFVkS9DClItyBgwcriZbIwJmQiq9Pv6Onyu+v7WgetqXZc4G2R8ehlJWDq756FT4GvCFefLZC3NWGpsb7mv5hSnSW+32d2xOvJ79ijHnHYhdMoTOTwHtfgrnY3FpryTCbuxdqDybKmi3q+F4i3bDLw4ca4UDujN71fVyfQ7hx00cmK8X6s2hl4L37igjReCLSMexlMmiNT59XxB/ejWPOb33m/1V+yx8uf1ilvjjXppRfGQX7FPr4w6Af8SxaxcNXyInnnB4ouyH1zbGa5Mn2W/h6C4npnbOpnA7WX+QpMB/IOZlZKsbtOB7COgHnMtTAPiMPTh2rVcozZojtQfXlr4FBxpy5eyA+eHoTF9zCoRc0C+2GMRNPkHMjDariIcyyB9Ct9B7l35Lj0CW5DQ9HeQXA+3TtM8bORlk3/AWdmYOYWGyMn/bxbg6UaHvvF1Ls6iWBW8oKLfH8JxIuzN1ildO7Y7LQFoo3cE2Qpc7toLX4E4nsQgz8kcRfo83QgTTMNoPRcwwUiR2PSHqsElNbzu+C96XgSH0cKru4kLNRKXUY1fGtgKeWORHF5aYjxQZ0xuAcydaF9TrLmMQPNpirmQakwyVGYKBjsGLOI30UTOt6LCIYZhCQKt8JA7nl+RG8sDFwgk7EhaPsqULhHQ8LbNy/5ooDXYxqMhMWR738xRTeff5+TeOS8Fdju9EQvTE8u7RuQwcjGqgvTU/STTC1+d56vIPwl66f+NFPnWT+BY9uMBcJRH8lNNyewZn7IBa85nci1bp9QrK4jY9uNHVNp/bSQsb7nEuNemTTDjo7e55Z14SrWBEKmeA8Ws7HiQ/Mqk6WzECFcffff640tpZvnwYPqFe1ZYu0wnKj6rAUlDA9cyNmYh1jeJCDdjQZrtrxO5B5HBiRR++pipt6BRrHvQKWrJ5asJHGklSc+wQ+F75zdpwG/mFI8wyOhaSFTsu6twVmnXBfYa9QR2bhPQHIJr5/q9kDWYODvO77Lon2JNW1rJgPHRdcbCk+9J7XYnMC6u3g95bN3SXmaYqxp1e+iKUWmOHwFxiR8de07TqodHxpIbV6S6Bqhbi7da/hdn9UTWM1ikxi7/QSy6yqok6kpkOjCo8KNfYw9ZfMZCd87G9A/Lnq3FxsGYtl9CQa6NRbKpDKJEq134N3edRewnAcScNgD1NMiQl2ukCFxset/MQVLM86JLc/eoF/HkQPfpQP1JCqBrfgHDtLqGP8gU8vfnT0qrP9D51G4x+oJtn3ETAyPc0/oYnzB96k8iw67fiTl3iugoPGlS17RwNMHp6ygSv19lzSxPVJ3zr9AZV5GQFcWPDlI4w4cRhgLE2MQSSUmDzjw/I3E6riu6Mi95xC/F0BYyZCRU6LU4KnWAb2MtGpIOroMlJvWELh/5zbZwpuH4LhAXTrnpUyD02ILpSnXJG1Sp6dVPzzAHU9lF2y7lUmaZ7AE3ddRd6xBkMl89lgADa5vFjjHRCB2v3qAZZbHLl3vC5EYx/uI3nHjdBHK20imXAzBIgn2BG+u5+TMVydQ3ueGBNaITOT3KgT7dPaRGYON5MPlMpD6hDpTRVpPNNgTzEtp0YF4NGJily2Am8pdFy71XiaXw7UH9bsXWewVw0iWd6qCW/v4fnWJ7++svs+gWwtYsGZIolbkmL9S88SFi8rJSZ57yFh3qxnUbzaRsOJDdMZOyEXul7HzO+tBEkYgv5iC8nQDz6puXcB3vfndc0ACqTcPXKQz9Sd1arX+nffb/Ncj3//RMYo/zdTr811Xqsfo9WQLK4fL+Qf4G+E7brSOezLfeRakZ9qTZJtfKnoKwwEODg9ceicW5itOHkH77qkFxuM0kHAFxXdcK2KB75s8WdLkCDm1zmj+OFOmRA3fUIW11qUN21B6GdoK1Ntrj97sgn29qIUI7Muxxpp+XzH/PMIeDpfDQJKrNwh0u9CeEKVCxFJwNg2dPYcbSEpWYt7ZGPIvppQamQpLQKYOYcuDryyfXTjfaAPxyXbEPq02JG6iwiUibG9g8B+HhbMs6skIPAB9J+ilYIZesc5RMSwbryeUHWqS/YMPwKk1D2vywfUkPEkzMP0SvfNYazl5jqGCOpgUJAyLFRChDwP0hmLHouLERBLXxR48OkpdMk1mRebhoIDj4c0BJz8O5L27r0DX9YALnpu8ItdhiMB/+R3mrY/dk9MmQW88Nw4d7EpWkdmHBmDEa+yBDzWmRHC3R7CgC7rovkTGcrHo8XqbAe/Plgx0L6K31KO2Jj/NlCD8zvtt/5LzfP80Uzu5uoIx/651gE6PibqqbqBkT6yklYaZnHPyOURPs+1Yfj/xtFIeFRxWc61LyMusqBvTK7jtJ0UmXWSqPvYZmIdPyMFnn2M+iK0CohfmCRbVKU/XbH+BdKHPSLjxrpSGtC1BOUbY3btxFZPEqAKg57omMDfXDWmiUwFMXZ5I3O4ykfI7rYdgpAZh3rFo6GEYB7AOUsGiMtSFX0w5gYZe7h+d8iTrDVJQY2q3FidMIZ10B5LRqosnWYiJNXRX0LrBIeEnjb6kTfj+MTIF0WzpEssQG3Dfcs1FlwvqzLFxfXDtl8egmbqKTLW0BSlDXYa2QvU1z5YMFFjOojTMTHKeax7oXtLh52vQKz7Fawb6gc1J5LUDkKc8yuC9LdZF8vAZSFp3K9AqJcB8ZgkVSbeTD/L0ahmMh6InvRVmYD3pnoN380FGA9HDvJQgRfRJhF9M2fNT0AWGEcdko7R7MPa3vgsbmzNpq+/moLWYX8PzXv3B/SjW69+d5yts/5L1U3963G8ZyyfQFkPYBSsvdQlI7g0I3wEJ8wi/k66SURcO17pj5M7ntKjeEeyW3oYFAblM9LagZ9CnPOHALJKG6GeagC9esW9+93Ym81cRwX4Kj4z564VLZ3frAOCkHAnm9RDTmntnoDpKxQXHLgMy42QPKBXR77OpyMmeaCGEfNyRRE4NoMfttYJSlEQSGVY+UWnnnsEQxu85FfPzSLojQa93RZ0KNs1KJM7y8QC5NTDjBzus+UQlN3BlLmfpyjYqkm3JBZRtbnfhkf/kZNP3HijJdy+v5f5M8X4IDViChLpZLolIdl3joc74Hglql6vQW3EbUIRlxEVBkVDyfs8kMN4h5sv9G3VT1dYuaPzryIWSQ0ayb8MYnPdh20F9zr9n2QDmm1BgJMjPqJ7jYcuBuxH9DrZvMyaGzdvoFbmvo4yEnBwHLwVzk32fHTyQwbs32ejVN6hrB4tMv5hyXueA+6VTO/2RgF2iKQj3vtrTD5VEzIcp9ojU/vwkU5vfnecriP+hYxRF3x/B2/ghZmhTpyQ6yxeQ7DLowsOcN4keuUfInnPs661GGlp91zBW5+xFQiW6AG32+PsSryQsgDN6H0MZMbXLHXpHtP8DicW3Del807DUZNSkBSBDCTy++wdWGU936yIGw15VLHK/uwiyz+iALq0OJHqv1jE593sH8tOjZfFFWPbUFWYJRIbxYhFnmi5tvKH/zk/MWSjc9QavX+JB7zWXBI6JTO3k4g7u1j5xUMcLSpZr1CU/UhKSmusletuUu4BsgM1C9/MBYvOVA54URyS4eSeRjNLw3VZwVnch33A80R+VDT47uh0Id+w8r0cggKUdvvsUrXiRbPheBI8LMhIoCjJFwocDcvY8ciCk6BVpaQHo58WaRAW3mn7plJzIjP1iSktXyFSz9lk0H9DlVYfcBDlimFe1JGuIfLji/d1fKhKK66gi2BFt8KYBdelxJgPZQ9aCufueWtWcepfk9gxAm8UFF3JBy1N9t9sCXVj4eX5Yp7a/O3tUkP6SfWj/tPfDxtWAHKy/88MY1pCxoPgt5fgi7O+xTOLzlMLhUeRdnDqfiY7CVQVW3AYuYr0+0Pm8r0G/vmIu3BItJtseM7Mt19CFWiE0JF14KkQLdd8lp5LE9NJ7AaS2euWCqVzlVEtQx7Dh77gg8lcUa66yQJq/Ky5aBNeYZNxCg1xc11xybhYCXfWaD4fD/+LuTbpUxaIt3B9kQ0BRaVIs6nJtQKGnoqKgWKCiv/4twnNu5n2NF50T456Xp5E5YoShCOtbc07YxbhJooeTdfo+KQ7oC4Msiaf9/CH1Qn0+cHWvimdKQzWuq2fq08t+nu5TF2GaN2f0J0Jczc/OUQTvsT5hsASHY+qL+nbRpS56Sco4NtjMebCeRYHySNhBdJOJKTFVHOoBRH80svoxr8/nmPIKo4otDF4EpuMEHQgXVczHZgf6fe+gezIPCUbAlRDthRBNNRlBFBRNDcGQG6AmjRKIo1QroLjuXuin4xCYshN9OG9tAt7mkiqqy0whUoW0f/63TqIVEFMZNSpUQi/kUGdVCUJ3O6D5KqMkOhs6MVWoNumaMq+ioi5FvX7spghvi3RqtDn84HoUE2n8nfdTJv/8+y95v+tJ3KCd7zDB3d3o4NwVNYZrO4JYmpLX2Vmdg6vJMYVkH7x1vZrnPK7aAfX9xVPo9M3uvMHwtEoTBpHgw6wrEDVhQV7kZlMekMXzG+dWl3MpHONS36NjIlO6psILtxB19aZGGNrTFfXx1UKCu0mi4Yk3clXHxvHhytuU58J8kyxuo6OvX1eqgduHWiURmzSprgXlDlV4ZRBfEtLZHXu+MbzpHsc8uxHhsryTt43cfl2jI3+GuzdrMKQ+wn2NSweleFKGr2dOhZWs6bC0farBV8r6uevzFt5JukbYJ8SU5FRnyLaihdZa8iFmbmJDaJKj9Lp+n/fgwLcwtJUxypU/J++4P9XQ9utl6N3uQOdzU6XEIHnBYGG/ubg6j3MQxtEQ5c0xruIjF+fQxF6H3uMdJIw1uQ1wORsY4JC8uWiZPJwyJ8Fg1KwqvPa6CoZvopZ2YYLblt5f76BEQ9r9Zur4FpR+bFJa4WEZ8frqwM3QPqek6D/L1JT7bu/Rf8LU//FeOX+aKbx1K6oeM+JQPs77pyjdAW1Xomu0FKoO7pdsgrgYhdxCee9R5/TzDlcLVifMefOt3h66nDqkn1KHnh0VcG485SEhipKYjc8p5SupwESEBObssa/1LipEzAORCmiYjhT9pQsBJfsX1cjZGHVUI62BjtCsE1aNljqUU5/y3EpaJotqkZa6y6cibsbtPmFncSHpGu9vUd5uF0n86ubihylzqntJ1OYN6cp6Tt8ndbYVe235AuK4OqEbkQ4n7W1ug5qRg3M6jip1uz0okPmkC2adMoiTu1GD/FRytP3VtopuVlKDlvMG6cLeq6LrJaYeoKw59CQOuVgr6xr8MS9gkLtziJCZOdyXjoXOsNiTrrvkFV3FcFE9yuRdB4Ov1To5CTV1HfdjiLUc/BM8EZYd5TXIiKnokuuovUskHe5OZ2jFIEbHcVZJdDQPPjyv1H0M3w8qvFNfgLVulagvNtQT56luw3xZc2iZ27SKJzD0IQiSCQa2Vyax+Xz/JFP8d3uPiup/9B4FXdEMtVFHXu+pzktIQvJybvMKAXU1OYO18RrcsJ1TpTaUuT7gUgs3lVhRvrhTvjKDYoFByidVPJrUEgyGkouK7UUQ8RZlbO5Z6hgnc59b5HxX6/clMRBfnbqKvSiVdFNTXQShXAFDPJVweyGg89qvknhznyhUGfUaC2edVgsu4c76QpBKTOtzCcxVTF2HJN2gcU8W/b1i6gmXJb3Dh6kC+7kf7mCH+jsgRrcTHaG7ySfUA6rBRBKOOqUmb49Gs7c5qkwmQrOWDFQnaf/MNDBKOJzaOVV+vIXI0bgC7nELqNoKvb8ZvUXwOe6NjnSgms8fdQE6V7xRmThpEo26hQ3ppJ8HbQv7KvYXpGvL+cVCY5PcyFuvm368niWhs9jECTM10qnjffZA2L0C0r3FWYf9S+mZsaPqw1TKhJi8aLCs4icf22AcbQ2NCZCuqUZlQxvdSLe5FZ3/+EDefSMV5OWlR5LEHqxb2Ke3CWr5s0yik/ejOiWMvstTmvo///5Ta7ws9/acrll/DXabYw7lqZ9nq5+CKs6HUMDVfc4xlVuNS+qtnOqjjdxhEmkVhe9prJM/LxLU3SoBPI8pT9Qn3kV7olLGXgmUB67W7oLJVTaqBE251ItKVLGQxYqLpY4YuaDRrwcIywTtYpSCc9dVdC7rZcLkIJeAiNYRu1sE83B7qHUhrQ1E6bJLsDCOil4b3Rp1nfJCLPfrGumb5ws1j5j6rEdxyu/kTYMr1eCq4m3gXTgSszuPm/tnnoerk5QIq8wmr3d78XCMRGJKJqbiqySkILvdvF/XdcN9mOr9KTrnpwdRvdJ48N7Q9WO5EKIo0MnL7ewO1ZdFPWYin0i3pReRLLz2CWasUsCWAnp/4d1w0etI+dGo17MPU5FEDgE8tV+fb9j6Vbzd2grUkqSh501Jd76Yirt+jdD4sIQoa2MdzFupoMXffI7cJyigWNUWVW0ZctHjXStwzsqcGF3FHNP1Sw5JNxugFUplwsbpW/lBpkajb9bMFOEvWYf2T+uUPjzHGDAlrKJTPw6dX0pbtFebAPA2gxQG2XSGGkYT+v2EXNrhmCW4vuuHJHL8rtSzqmMol2ZcYcCTmR+OKI/ID5ky9j3IfbDSJMTslg2SSMbgDKN+j7f83FWUv3omj/O7gdZ5sgS2zk82XIvdkPLNIq/YRKfTznbjM27Xos3NZyFDvey8M2bP1TaJbA9aXRdxifr6SV4rPh4R2s3uibYALvdZi8wolisMqihPMJ5UxFCxrlBRTIdb+IzylZ7vqK87Abmso8Na2N1aDeUkRWBFKyCMH2WCKtM3CeOflAkNpJ6gZanL4UDs72UX/bqvqzl554FT++A9+Jbyk5kkbBYZPLz8I2Do3PYQy3fStW4x0Mlrro5JVMnE5xdTgd+vxWyVGsLjlbWoVRc/Yc2mkYATzyq6l0uYsMFqUcJlRC0FbsOcQ36kEaMGDNFpk/71oSbCFdZbDHfz30w5bYuorG1idrYh3X5MvSmqZygrHPvqD65FNh2PvstT+l9yj+JP69Qbc6pU/026EvKULxrN31GyKgJgzQUQuCL20aq7louuj+kZusvoicZcpHygxo8ciqsdfZiK5bfegswow8vbSdCPm7Z1WKnvC+Uj/0lJRvZ8uLPHjP7+fODYTOpS/SkxQNm8EUMXc6TDwF4PMdixjGOD4kx5yAQHC8lUuZRJ0VlfvxIbcd0/rylusa0bpzIjr7Uir3Uo+/Ui5usnUk6hmg/OWQu65FAemkBWESlcCzPbo/zUDK1qsb/VSHmLoxrMFIv7MLXZnUkXxlTxUVQINiSPlKG3VjfUQ9zEh02kyOg5oks6eCKm3N36ju5KjxJ8WSl93219JWaNmIuPw+MZjOtGw2DalFzUuDEPzYWRV7uaFcfU9UKES3abojckjYk3cowwI1uI7uHsAxOPlgiSVChoT+uwH+FO3tgJjhHpppVD1DkvCXiLvKPnqh4XQ35ooWm8DfpKTD2SL0GEwioCtAccqyjdkZp+MWUesKyirNv/JFPi6Js8NeH+knsUkz/M1GpSh6gp84Bjli/k0OligQreAy7eXqsU2OVeozFYHCpG8cCHiy6IaC/sfcJsdSWC2Eh0zapHDNFc4VtYvpC8zeFNTLoVeZf3JpZRuexrYNdI7KB9bgao7AeHhC30jQiJuySvp2U54F2dk/fiQSImgwUXU4roYHs6rdGYyiOI/LaV4DRzSVflooD4uFJS3azJm8loJVwsb8l7WqzqPjoVbZCYSgaveT/nccHhbFiVv5hyAx1S5ZL0z5+8Lfon0UqiyGI1AEdeyqWfEvaWjgro0369ic24qGLR4myw85mE/tJ3uHj60mpwM7lFU3+FdP7m9H6XbXpG04WY8uiQ8qniz1UM8h3VcLnQqOatuYLqMD1wqIXm+cOUaiqsipyhZoNpwBW1pPHJS/JjHmSRmDLyFV0fr3/+ZhV7ul5i/0w5TPYi8NeEdO5dehAnwqEGreJ2qJ3X5OW/7vs93j7lVaVf56kSMx2EFkQ0rWnJsWby+sH1/aYT4RvvN+H/GUL7f7rGy5/WKfuWkw49WcBFQ6TMfnvyK/Q3c5+LZiewYeG+bFSi+api/tUsYNvuPZR92AOTRtRNb9SlUXv3957DHXkpjjIOmkpHTN1iUYGL/GpQzbWiYpljUt6KHYamaR2AscmVvJ5/J084DEiXuJAu+NaazVBd2guIh3BuQTkIbwx94ZLECb8UgQsZMX4TVlQTODiDtaY898UUm/djfo/L7EH5DtyKbclTAqwvvY9rF0lkToHy4oPbo3uby9y8e0EN5jYr0OFbCyJrsS/h/ix+MUUps5bgudUjDGuBjp8fJzo8cC0hSBsXonx2KOGqPVu0DzV5s02V8NA9/AYdR2McPu/Uo2zNUDCIB+Qgj8nhDOZpSTqX9XPfL/2sLzWKpsTQjHQkvR9suJ3HF3S12iMGJfKuc18eojrFIGFmdirgVA1CtM8h9Rz9SEy5Kjcjr+24lH9TYurrHsXXM994xHjKU5ezjZbLsIqmXGaD3HDiR6dYtn394Pp+06nwzXrpE/4/ug7tF1PGiaf8ZA5SCQIPcwynrp/gOAXyYpk4Q8U4LQCFWBfhcc9vqLReycWjbaNAIecOGnpITEVeXcLq3KeCw40ytuKMJQB7sEFHrzPKF4t5P05DH6Ab9PN481tWwvp0pr4/6TLKb2ujBJPr52osjXmFN+jXpY2cHQYHn2rATBsR9L3hkw50Sw6N+1WBZpTG6N1fCf19npbwZMmjH39HTIU2MfW+zGPK/Ft6P63mEF6rao8GzwsVYsbpYC2TNTrZ1YL4lbIcrlYyRMtOQi62/ZSH5VuJUIGuSOIFJApwMTf96BR7D7UcLpf1FXWlDBNcaRwPYEhHlD21f151n5OXmwyoZzjrMmE3RrommLWERiRQT0J3lMLSfE5Qn73o9Qsv1gGl5xnVau/1+09ZHey95wCdYz93RdFN8trdK8BgbSyAyRPWwagh3VGPL1JGZ0zMziJ5g57HQvLiL9LNw163Pkyx93Osw1uLxug9ODqfFrx+cH2/6UwQvmFKkP7n3//pGi9/mqnbTHRQo6LlMLz2zCzOGcr8wKPMrRwk6J7KC/1xlAK2/R2ssVKsMIzPZUIqNPKhOksmehMJuXgz0XMIS11FSI5+EmkXYgA3+xydd5Fy+LrWBaR63qLln6lPi6NjAfNGFynptBmw5CggFJw3RvJlKcf2lV1Dwu4ZGt52lUTzft6tF71IRwppmUSXcVZ8mAq1Q1zh+pimEDhei4r0D1Mq6aIuZfMkLh+kM186ZejqhXQB4xrScrxGqzqY3Iepk+wN0JgkITHdpi2U85YYNo/rKnLJDVJenE0wUEZOFT/iQwo2n11QZ6Tz8TWqzhBuugrdtYyUnwpBJy9GTGnOuIS4C0nXJCUnJud2CTh7mT44BulGcHowiNvrQYERVr+Y+ujUF1PWSKPrM+1OCH6799F53OcVa15qC4elN0LYL+l4WjwUcBje1mi3ITF+UyoJVpgaKLcDpJ6ZLCQwl7cRKrOMemLW7H/S+0nf7T06Gf0la7z86ft+mZNbGPKRX0Unoe6gmPBz1Fg/92H6OPD0dfUzuleT8kETcNT3hn5AP893XGQ08xoWD7pa+uCISZTlKSVnr5XRSLYeF+Vlw0NrOuS9ijoB8pIp6dokpZpewT6Jdhrp2ugpCVRTu0UVL7m5DXML+nHlw7SK2PRcgLcQSId2Pnkdn1vYUJUpjyHXrwhx0uYFXMjtkG5EMbC0ovxwDogpdaE5XCQrVg2v8yBCR7HTKg5t6hFiTt5IfrJdxSb98535jVuiscjNfv4TQyjXMnmxaRKS95T0GiSjcClfVmvKU1Esgsdk8k5rw4HoOeqZSnaUn256UCEMkxI2QbnHYD/EBLOC8linpBKqL0bny5/EKVCRU8/ohvT5yu1Eea1rxnT+LwwizdUUWNdr8o5aQV4uXFMevHs7CQOBJ98gbIjBdb/nA1gwT6JZQEyJFSf084bpeECKiblps0ZfoJ4QS3IiwssrNPTP1/751sPkAY/Z6Jf3+1mdmnH8N3M9JuO/ZI2XP82UNPR1VIOpD3jq+jVIlmmKTtl5SbyevVtwKCygbq8YYD+GFrbH1PwwhfXCIJ0KfZkyev/MUxN6erxsiI5QeBXOnv2eBklAlbpQ+xGcfsWD1Ug5GopK3kdWQIJBa3f9PNt+HdZIUGDwbnhU/UlSxQfXJh07GyG6hC9EPi905EDtXueiHNA56QU4j3OASgOMY4WSkrcxrN9M7ZCYKkf3gGpe69egNImJL6ac0JwnbPdkpMPuLEc9T4kpxpgPfgLkddOEdGdXEFP5pXQxHK7XEDeBxpMXrkYfpj461RxnJwweM/LOuZ8UcDbSEpXhIKqY6pPuD2p/hn4a/WZqKpUC+ge25WLnLogfphT3iORLm5cIfJuc0H6v3IRxM9LZyTqaUVp8/WbK8zYe+k2/3kd0fp0/TJnV2+aiTUY94ospS/ND+OjU9S2qaFiLCNAXFy3U7ZM+33DKKs509oNrkc347/YenYz/knEUf/q+39lrNbSdG+lKuCLdyOuOMr/TesCcJfnzQ5xuUR+JpEZFWvkwGqUK+uZmV0XVjPLX1DjL6OyX9HvW6wRsxxKGduoBPsdWC/5jH1IfbsjbTENikhwZddPddg9x1UALZlDfMRwP5hwew1qC9WP9Rs8SKB8Np3YOd/noU0afJcB2S4HyUmf3a0KusyR6esTk5SUF6HdDyvj1phJBCuCG2lhz6fUROa7daO6i++D6bT1eWvthyjcaYvCLKfdqZahebYOLQ1X1wV6Rt5O3SVARYf1aXvvUQfeWrLhovT504CxuAsrB1a5id6L5YO2fJ3T8cQDR4sb1a5H5OzRPUpTgYMZ3MOyUKZqvdlchPz+QSzvmb/Km9hZQ3c474J/NiBhJsIryCx3PSvFOqNyJqVjXmjMYa+hvUFTkxZ/OyQbW7l20BtM0wfS6L6F6P3m0dyubvLD+1v/FFAuGSQf1NZVRpqZVxavyVMNDXBOD4unnmRL4b+b5TsS/ZBzFn2YqcXwFlTAm/76w0gImHdW8omwpj0SmVoKKlJ9gcos49jAoT3RGJaEy3+2S+FCmHVwb8vuy7dHvT6/ahsvoJqF3jdwq2m/HLXALNUD7GJOO1XOOvE+SI0JQlFXURlSD/qW7oDl/km5MXHq/0yN6EdPvOIkfLE/JKzoO5ZkqhugtGwhuJh3QVxeLKrrduRLcuvBIdy7IsfRatf296Bt6pupU7JkRU49OtVFvW/KenEh54+bLW1SeJTE+2VANv4xxhkqnGxwTZVWH1YnyjS/GQRLVBeXDe6CbKFvRqooni/cZ9inHoSykdsJOu4MNljI+orZ8+f1oeEjBqMUC9WwWATusSefUph2j97Z2CXrawQfmSR3KG1ZUrOKpR4g8N/4wxQ75S4J8PavRLjIX8LDK6g9Tmnnwqkjsn9+Vu7v71d8oHyEroJ5Yb3TWoU3fT3tTHhvtiKlxEFKevVPPKpbVADXQw4rxD7OELIv4X898m+BV/yBTI+67PDX5S/bK+dNM2Y0kf5hiQr+uz74pEI3Lkvpkk74LOK3yOXpdf2+5n+sBya1/niI0O9Klkj/D2hnPSMeoL0fCjrwX9s8UtSwgJo0HeZc5LD0MxiZCHG4qGx6V72N4e1Of1GVAsHd5gwFXzoHCOXnPaDl+oqM/GBfLexvBbAULtb1LDOyNOeWNJemA7RqLhC3PVMO3KHU/TEX5MjmDYM+uVKOqwzGlX99is9nTpzz3cRX5+iGHzS4hpticXu/0XitvmzmG6thIPkzl137uhh2T7nwxxRuKiWbhrRLGm/EZVjnVsL0AquEq13Q48V5NPeTqV/F5SZ80wnqFgTkJE7xOefKC45K8YlT/Zuo5Ue5oT7t1EqnMIF9wmAnozXNiShTVfp2oMTF1yl2IRu+mBjuTfzEVJ2dTh/NecDG4j5Mq2uakU2jDC11Rsqp+lKAI24W3QjPwQvgwNbg3A/KmKjFmioscQB4LnzG0pOLqTzI1/m7v0cn0L7nv96eZeqkwQMsF8mqbB+/D4+kjKjOka1qBlkMz0Em3hnrIxUN2qGFtjcco371tFSk56VqJ0RQ9ysCAj2GqwHVA3klfm+S9VkfKM1UxcCg5zygjaxNQYCa1Dnr5tYRYcxMdtCdfoa+laYUDnS8/TBlayxLcnkUfunJjomHOMIkURvnkEksb1FebORe9FE4Bb93vLZNUxMjEJN3CQL5+dCqidl2A76kyBq8l6Ry/1/DDlMxkJC9Wqjz4pTzHwOKIqdu9kyB9kxdzb8RUvPD4FFReMtCaGSuI2mNcwynzXuhEB4uL9Qt5LTOrKtTHtV9F5Zh6xqArlqg9JpRnylWawmaGPOmsRj1ID2MdorPeYrAbrziWzI90ZhpPQF1ZYBWHGRPhlXDE1GJBPSHQ6Pyli+fk4/0iRTcVeMYT8qLTI3nZs8lKmC1mHbq+YXEYS68O3qFMnz+xAjofQdUBp99maPr3gMMhP+r3V7YE1LRlmbBstv/BNTNn4nd7j05mf8kaL3/6HsVpx1H+UXmXi+5B7cMmzkPShYS8x+5FNag804i84Jj8+GD7LqHby/19psE2+TDVTHrv8mwiomFNmVi8RGPUfKIU71JTQiNdbHSWd/JCo/Qg0dlLbbTXlNyioHmLECzyPUJhpqRzTE/h6Ozu/R7ZVGPuObfhrjCq6ZZ8IgrXuoVX0K5RuQr9fa9XP4Z1ijbKr5B0cMSRTjj2mLxk0jPVZcTUYoTEfEGJH4sBeTWMmw1a8uQ3U6enlaK7bHSOnTflL6bsU+xXuPSox9iSqKNzkJcVi1X6/rdl9UR7cKca3rV7CYzR7YDeeO0nbDWiHnGtMcNgOKY8Fq100o5M51CpdjvKpx55Mzk8X1EdPJYcXg6GDtLJ6+cl+/1cjvmLB3f9rNCSEjr+25J0tjr0+46UGfmIBRMkWEik3jYkScKqlUr5bd880eM7K8GVxzqwNWv1YQrnG66DNOdm6BinoIreUX/XPZ7xv8bQ/jRT0nfeT/pLxlGIf5iplDVTyrBXyj/ClLxbHWKAwdPpvdMwtiE+SCEacUOZ91i/U2jsjEdFO1DGfuY15aMxZXZjjD1zN04C9qIaCNZf993qjLzXmVnoWRdi6toRAw9VIi+3yXcc84OYh5mnbFC9ThMOZ1tiunOSFm3xQPlsLdo6POcDSvPyMapYMqJ8Mq39FepCPgd2uZEX8zvKO6E1jSqc7jnSWZ27oAKqk8SsaXIQWEu6s7ZJ95zs3e+TYRVo7HMElvL7FoLrjH6zroipTVGK5F13PPWM2Id449U6bPiW/JUlLhOmypTH6mL8QGfsk9eSRuS1ju815Tvd97j4XZNuYu4v0Fv2TE0dypfmSXqjxaQtF61nlN9C3T+juvOXVXTs94jTC+6Nyp6SYoQCMfHcke5Zo9hJIpw0xUenIFp4Ce4iQ4QRDMgRb4SY+zDVSNEdg3hrcthmrzO53OcS5SPQ58c3js6PDRO0R4HPxYpI3nHrkHellFYCG4eUx36OqYn0zTzfifSX7JXzx8elN0+xX5vYreL5uCYvJVDP9APTqWLu/rbBDkSPTNSOvEwEWkrpaM31c+03XBzddB9eo4pHN9PDhFGdiDDRxyP0lIGTsLrKCugklTL+qaSMvPUOHWh0ZdHfecTUoHy3cN61q35+UcJF7yuvQCBYN1TEPXnFOBN10DNBQ5dfRZTHDuQNFQ6XaKhqyjF2P5QfpjRTptef+vXOv5gKD4oDxAAxlQ5qHp3NgHRpc1Il2PdjkfS9FvVecd9BM4V+Yb+9TjW4LnkIh/T9YBt7HHus636uxVlDuRSWEA2e5IU36D1QbePfTBmbrETQda9iTz1RYFIrc/JyowCYMCEv/MWUehxvKwbZXoT5VjmiMlnmHBtvedKRzZP7MIXPE+NhMb79YoptneaXThna2ktiWzUkmK831ken8G4TU+doTUx1OTElGqwGQxgvUY36tdJcP2mp5yXU8G55kMTSYqHDG3fvT57C7P36Saam0jfj0ifyXzLX40/nKSHgRhhoPnk1QYB+3qrkYXif9c80C8rgr73ionKb0zWaPKh7jweUJ7The1NF0SG1IeDXb/TbITGXnpLuw5SuTKmmv5g6NRcDjWdMzMWNdobr9gzotqddwpx+Pbt8WWdonrqE8sSKajDnZ1fUxv3c76lMTEXcUUVvlVGew35+UqD23ircpgku1XcB95Wko39oQi4y+/XOO7Fp0LwrNof7Z5NCMvBfCOsRJszQqKa/dErXxsTgsKW+rm6TGM1XpidMmyotHEYZh/qdvimLZuRlF3mpovN451x8LqinSGu5RfcwsiAu6l6nWLVHh3M9Dr2EvO3hKabkLQWfi5YOfZ/56dyhGnPb5MPUXUViajvOE5QftfjRKe8mEuOnlBhPIm+PcsOIqQezChCu/TNwLSBv3vhzHvh4YpH3reLqF1PvpkV5OjThw9R9vssxGCvk9aorV8P2QNfXa0yfY6/XXKLzQdfLOsZlEjeS+oPr+81m3+09OlH+knVo//geBMsduezB0OFwsOdE4Fre/TAVT1axAntFpzy0c4MKgyvp1qOuXmjfZxuItqQv/drIb9QvV/IagdEzVe6EfuyOzUXWe5wDCHMdzSuSdwwNYqiiBI36e7WDaG9rlLGb8xz9aJ5AfBlxPFT884IaV4Qcas9MAr9aKhhsPWJy6ZLXTCXSAScJKH/JZ6px0iodwx15yyj0yFtq+vOMdvwPU75E+afo9zWTnlSz9WC9ps+TKJ85+GqhOGeIuuz1dywdbGGj9T3DIp2K4FaRMennWoDU5eTdrgcEe0U66r1ds2KiR7qiS7sdKpxGOlVrmgjJ+sxQRsGvonQCIjzjfu3s65288lLf87AWxD26r1UOMeP0M5zJjn6Ywjjpx0VwcolyFjmAmy5L4XnwxpQXfZdj3lXoPkxRWIorNpdfKQwH0fXDFLMP5OW+mHJPUgAfpoprQ978PqO898WUVND3C3hKajgmC/yDTEmz7/KU+pfco/jTear0Ep6u4Zjyk/CkmrbK0kXVfdkVYv8MsjiJBvq2FiRszxNj6yrpa8QrKtxaug6Xd9ShOa6DKjZr8hpmGfHoC52d4E2zcniOVcDwPCQmp1uNrjm2/fwht1+/b33IwQyR8sxrlZAu6lUHhd2cSTdy0j1+TExFmT9EM7KIKTmhfLJoujka1THhYkvSfAiDQkOFX4fVh6kvnfpiKn6PM4RkrnQY7B+kA7XP6PiO8ppqeh2Rzq1VqmlBZqgPImLqnZf9+uTRC9VH7FVRPCOm3v36e3baz++qvEMK6mZ9Ra+Ym1wk9GN7KOLtyLcJHuB+f+BByGqGbknJjh3Efu1n17+jpx83XBTE9Prqdd6jAcOMi55RSnkHMqpxlaO8uK7p9/S+e7QWIfWkl03e9fTIxmiV4Fa4nB07aPFF+VQexknsMWIqrZ9XVHKRmEqjVw5qkGUfpuLWhRpmp90vpqLLg/LYF1Nfa7ywhmM/uF66xM2+u5eujf7593/J1B/fz3dLXsdwOafC+Z105tl0pEuzN/X514j66jRGHdUlRxlX6Oew6cHzgTAaFwkbLskbQT/P1XG2QRKtOTjDnbu90VQ4u4pnk3EK9pyYCt7Kb6a+5s7/iylB1BnpIsbch6m02DWodMQUezzG5JV2OjH10ulnbcAR46N+D4A2Ja94vhJTj7LTyGthmKBtUz7Txer0y/upO9KpWOIf6Nln8noXh7ze6smtiGEjArwcyStFJccQHAs45M/d+aNTikhMMWFN56NovSGqPh1pbGYHH4Jid0GYGCblzR3p3BdTrjzrx3KVMTFm5REaC468ICfS9/liSomrDeWvipG3s/0d6uI9q5i0TElH9OSNYfSIqn/rFCOm4qi0SIfuY+HfTHlnZqLttzF8dOpaeBdURm+DY5nMKD8KXkbfb0ZM4YQrIb9SjwvxRPlwfz3yMNGy7tc9ih9miv9un8SJ9pfM9fjjz3xryqxWuXGS6C5yZxjB2UaTa+2K+f3zkmxAuhJ2U8rcu/AlgdARU+F1XUAUDKmPF+Pqjra2/19MUXe1IQ4ZeZehciQdWc2C5MPU/FHKKN+GW45NxnEKr0EbojqexUkUq/T5Oh+diLGEXm9algRVWE5ROU7JW0rXSoSD0JGuDV7kFd+rWIeQt4lRM+yZMw/1h6lQlOn4Y4t06m2XlH+8fh2hQa7WMLGj1WfdJJw89+XH+6lvFSrcj5USjNjqKNMzL2FHj5iqamuIxnmTcR+muFS+oB5OzQTjkBioRrsN2vKVvFkuv38xZS/fpHPTnHRKftgtGk6xSX7plNwSU5ciS1gj92PBZOuFzuFAx7fR9i0YUc+UFVBPoF6RgniSR6hqikt5MJtT3rsfDbSiUwy4u1NSVBbjM2q7jUHes6Wfv5jy1gM6f3uRozy2mXFoaTePiwPNaGG1S14YekEJcbZXf5IpYfqd94O/ZB3aP61TpuK9MaA8nbBgRjUgPctfTEUzQe3g8kq1fu68T/njroofnbL07bqK7ivggXvKdwzuMTF3LasaHlF/zYSLxUXvctzfsV6qCEMuALzmlH+mV19GV4y3CbLT24enWAbozFvGxQ3S318L64h2m/SMPhoeAs2foCP2693tnUSEtkCGmnwipiSXdPMZKQqqthtCtDMOJVz43Qk1TfnNFGuLGxrhnmp2UavFR6fUUiGd+vJ+eHtGlIcGxFRtIWX8WH5iIDDyctksOUNowwDtPak5E+axDdvN7IR6+TSTiF3ZGeCQ/GIqiofvM3QzO0Dl1I/rzzPKM6ujeEO9Sil/mtv9GQ6brqAe9VhwWI35HGZv0g2FO0YJuyAxfz1wOwzHLh0/L5POB5OGR+1luFVcH+Y1OOPAQO1qs4oNxnsf5jernxtyIZ06FewXU1Ys+hzjLxWlpiX1TO1yoXz4TH4z5WjXHeXd6EeZGk2/m+er/0fHUYwWlIeMlLxSJByppmFdWKj1q1qxR93fh0pLyujq1k9iLqdMnr6rFv0trhOqPPI2o9hrEXLd56JJmJSwv/Xvd2qsio13Yx9q0VHQnl+IybNFunS5Z0P0NW7DxehTjSbm2UN9OSIvM9tRDUQ8HDG8INUELDIe8oE0RldqKXPPK6B8ckNErd/XA3fpS4ToysvoMQg45lbvHHJxfUTvIVOeS5rMh1eOV9SEdcjF1zd5o9usWqKyvvZroHivEiD16P3OBnm/3akr/8VUvJ5BCeJtJqHlZVkVtTzp4nFFeU0f1SblP35P52s5LhA2J6r51yM+A1/pAVInor+XGvo+mtFdUQ6TgotrmXRIlfr9d+NqUcVdv2997Y67j05F25Leb2uOiamXYydsSS4YdIETMNgJLrA3Z9Sw9/fkxe8aMfXYMBtuwrNB7b3qx4HMmA/nu7z4MBUFNhTw2lRvlI+Zl0Q7n5isZ3L3WYc2Gkukaz/H1Hj6TZ6acv8s7Sz+l+77PS7JE81SoPwzP5D/rk+8idZja5Gff1H+kMYNeZ/rwievdSTGzGNDffcqrSH2q+oMg9nzgtZY9KtIeRJTU44yd3itrAStjJja3QdU81rlV5irsQ/tcz2gGrU31YcpXWhd8m5HqpFtweWw4sY1mpfIr5j1sDpgg1pAb0tMsoqrWhiHZYTmfh1DDP3c7+iQy2gsB5TXKPLkwEnElLIhnYq4jJhC3r6gE8aUt4TeK2234xytMAwT5kxeBWwfUYCyLECCi5FC3pT16yA5jHRHXJNOVfJYQn2xIK/2pVOv5e2E/u1COvXF1IF/rinfrMmbPQLSqc1Q8lBViKno1lQFXI715aNTLA/ofO5v/AptXl0krO33rbeG3hPdjrzpR6eKQ7PF8GiRdzZ6nUWh4tHuxi6grRJTiq7qqDwlVkV+w3RQu/UJYeAZ/fMwYuyLKRjydP62Jtfv6TZ7fZhimS1QDwmtJ/kCZUf5K2c/yZT43d6jU/4v2SvnTzNVeNb9l04NYmLCeKOBQbK0yDsw8kYaVw3RjkJi6vV+tR+mrLmwJldlk25cMsrsjimQjtW3JIfHdPZEI9tbCXPHmU2/F8jrWUfSKb9463AQ5QHKq6zgWKFrOgSZblGNbFmF9pRDEHdNhf7V70dwG+MONsuUR/11IGb5B+noYFOG5H1cxkXNhbwpLvvxio8HZXJBI2956LIjwkS2IUosYqqT+QbNiU/e8LShGtoPZtmHqWi4IC8Y75sAg/MDAJ26yyHbyg90RyR6rPVIp8bj2xTtB8sAQyVWQJ+TtwySxAT0h73OqesCjdnSTaKz/yYdOYke+vgk3XpbkAMzijN5ubDg8DGl16uuuERwj3PS7XdKPUe4UU+TGekmL79quITVhnpcz1T3tHxYDPod4gdvh2Pt7kjeNrzoaK8M5PD6UhVoJfLKX0zF2umlg5RyC5SVB12PRUPXw7afpINnj7zsazEvIFhyT5Rj3FU/zdRk8o33m/J/yTiKP30vffHe3dGP+nvnfJkUkLiKjvopt8ibyNQ3h24yw3DrecQA6+9LnRvyUsFqxUX+ivLCbXo7f5iKNm6Vw8EcP9HPavJ+X0ypAjHlTfakU3Gk2TAaUd8nL0j5Qis1BU5hbWI4P5BOKStA8NbNAZWamIq5e9PCckJpPVBKv9+Hgj5PU/gQTf5OffqLKerwxOj0RMxa2D+p5ZP630w9m/MRgxCCKpreKH986VQ4sH/rlKitQwyNjpgKDSyguXMtugox9fF+/zBFmZ6YekZZjcFwYFTs1hIjWletUfYTF+Jjq5XgvjsXwwkxxYZjSEG/5w06nlNU/2LKXu7mXGyG6dczdNJFMw85LIesf8a7+8UUuza/mfryfgj3Y398R+jnrzFAbUI6lXtQoz6RdfIVKVPod7c5qusXna9pRkzLIvUIZWS5XHyJhRycru8ZRrur4jH3+sF9PaTpd3uPToV/LZj+X7pHsTxxd7TuVzuJi4i8ShNQbvdeC2Ii71gNa+E5RbhJXoW6Q3302GQXdBfGqooKm3TDmGcNhvcTuazsUqUwH67vGGYbC6Jw1OiUSloJtQFV+0enpvaM3m8/LPpx2HsJHjtJR+OZsiQ2G0px4S7ZE1MOfV55z84Qix15F31Ofx9PKR94WepjON2zhKUVHV/XZhK68o68oRqS7iliVKElU56Kk4Yq8x+m2Cvf2wDHXYbyOg0rttRJp24CRzrltcSUyiv92mvElH1nboLbGdWkMW4m6DJvQTo+VMUPU+GpMZK4UYmBQ5us0H2EDhcV7qGA8No6qO+f/X26BenuF1OhqxX9von7Es7QLtAOw3kVl4daB7hQjVvMDyt0d2oJYbwmplYm+YTIHP9iSgt5h4uXs3kOz+ddR2vTr3fB70in7u8deWXo9Cr265cCFb+boyw8/eTj/Q589ETNHdPxWJqRU3y80fU5VuT9xjfV/kGmZpNv1vebjv6SsUl/2vtFRtViUJwo0/s3LoX7paTqWsWUhw4P6qtfTAXl0KviR0M/F+HzjG5VrBJcy5TBrf7etbGbk46hXX099ydGs5XJsd0jo0z/LCTKY77HoSIyCeZBNMXwEVONqQYxNfP69ceLgPpulSW/mKI8QZn6GpBOTQqfai5LSIEufea2Iz5AU1qwJIpu7AwsIx3V7SXp4Hnw7sfbwQHlUO69a9YzJRc1umJ/b3m0oL7+xZQZiCHp4FvNYRJkPnpZrXEfpqrj7YY29kzJa2LqklQT9HhjUcWTOxNBWxPtZnY36L/PfQ5adFuh38+NiZeXdw7LQ2mjtnj0e++YVb/7BzYYTPtRhEZDuvjFlFWv5xB7Nq+AXFFP0++LkIvn4f7fTKE9HNvwtscvdAY3p/owNTxM4MNUPPSJIVjJFRqXETG1OHQSjNsk/egUnk5JCltu/EBzNyHdhXKewq2ln7+8H2bR/id1Svpu79Hp+C8Zm/SndWoK8pWSzI68hj6hvmo7uobGxrWAQT8erNKTMZop7/X7xVJf/mJKa+0VsFtNfr0aUd/W87x/xrkkr1OFVkteLzereB+MdVjf9CnqT8pjkShQTXJANfphiluqPBiHVKNMbVPfHZ8SHXjLK1E/GC6HTTGuoYrEOyp25HFxxRPzPqf7aEVnqinxzkp4ebsZKvGcvOd4Q97syFPN24OhRV52bOmkg2mFQc2Rjrn1nn7fZ/hg2wQcbq/7FMy5TEzxJ42Lurgk7ymQtzUejHRh3+e7cbIWP0zhq9+jgGfPA+lgZiSR4b1y2F+rHANbdSpMKSCBeUpN1Lo7MVD3ew5Yc4V0spquuXgi0Ot3CyVF/6ynHBs9QQRvV93REbSQmN/sC+BGUYGmq5P3Pi36PGrAm3Tt5CQfpjbTpYbqaI0JY2diiKLUAc3FXU9iBsTYRKzmnzwVJUKFUMxIl4IXT3lvfj368N4+W9S3HOUpa8B+TqckjhO/u+8n/iXjKP50npLXtyvqab8rS+GSzvzDVNTeiaEvpmT76gHLE/rZ2fTjHOLTsvowNR1wVMOS71GmF8nzS69xi6GdmRW+DWKKLVryTpLiVVGLLx4uvjVBmeepb58sYurc5QrpxAQrdunnSix3Vol2qZP/t+fW+cOUnQUeF2kK1Uii6R56br8H3eBINfh2nvT+Wegn2K3Jm0ELe/RhaJE3yoip0PP36IzflLeqrhQ/TBnBIeDYJP/NlGOutOTD1H5CTOn8/zC1ehJT6ns251iSsw5WS9LRL6awnrxSUE9ZjvJS73Wk16kvpgL7Tn+/M0GHVBRrYmKyJh016XizK/4vptbl7rf3+2LKH3prNBWwqogN+3Vjde6FYXtxKrYXj+Stz4x6UNtghesFMbWsKX9aUBNT+7ITYX+OUqS+5ifxmJIXjBuvRYu/kI4+x4IN0mrdouHtiKkG1Z/b10PiePGb9f2m4l8yjuKP7zv/el7Q2AdUg/WYHNYlLVTU5rrJ4XnNcvCbnYDq60A13kbkdUaFd+rn/y0hmioJAhMSSgLQ559sTn9fXZ431AdzM4lwOpLg4tpj9EZD8nLdm/FwMJ8iOtNmXTEZX1SjUSH/YmqUaBKpl7xDbUdMsU0/p/G95lt01hYxe3vT56V33kVv62HyYSo2SPfsrd/vRDzd8/CULKqxvNeptCGm7k99j9qxIy8UHVD6MOVLxW+mShJGtOJYg+jESh+EV0VMaYwYia/ElJFkpNPhiPJPdn79ZmruGxAdFmr60akvpj46dY7RRGPZ7wU1PoECj5qvUfO6dcLcI51PS+ETNKfnNMF3k/DAneVfOsV8iXTsrcn9WtaalUSDEx3/zL91H6YiI5v/YkqWHUyio05MPQvqIVa871cjlYmpoFvP0d9fySvXPF0P7sTdENaNC9jwRx1wTz3PzbVdFWXm6yd1ShC/y1OTv2QcxZ9+5lta4wb9gmow1vl+7neuK6jcVJOLlSvVDOW3EVrSjryYOqS+/MWUvWbLKnLH1AfPEnmh8DrwIHYT8joZS67oPWITPkxV80Ig7zUlph57qvl2640xGIbrJD62+/bDlKW/yct4B02E8Wq8JW+iUabep1kJzQwvfXr3EsxDyicriXfQOk0Roqr3Xu+ynwd7UUnHghXp3pdOfTH10angKu0QBrevMaTIwyh/LtCTzKCKncMLwYpmHtr+gnSqUkng1sL6/GEKj1POhtHTG32You5PTE1S0lFLGulcJEuUR/5hinTgjRCavoF23jpJNPxaE0c5Vx+mYjz048gTnaFZmilEj13VwTPmyCu7gxCYOGPpv5iK14NGAV2pOpQHW4e8s0k6NVAFjXRQQsBAKvlfOtWtiSmh6Doons+EPv9I+dauwYf0OruhOt6Sbn7plHnyfjNl3V4/t1eOxI3G391Ln8r/LPD3X9Kp+ak5Yfg+916vBkpV604mrzekPCTlKsJo1XAYesVvps5RdEJTfS4BV2uOrlm++80UZRIbuq+1jh+RwcXZciGCGpwFlBdjD6Lzs5/HitEIHbdacexVszMM7jvpo1ORoGg8NO9mg/5Wob769Imp/JleiR96f/YoiPldqTsIpUIMWnM6ni+m9PG4v094Vls4n2XSpfuQ+rwu9zpldltUa0oSH6YmY27+YapfgY90r9m5v7zfpuxscPo9tMEmplg1pe/3pVMwF37rlB/NSpRLy+jHP/bPu5a3DIP07QDzLHJlz7dtEFmtA/HieBDhVRTEuHtZcfFbJV0cZSlDVZ0lHPNnVQtVBr+YQrip/ZjZ2QoDQbUS1s37/Y3/X0wVyzmh3689+0unntEe7XgOlC997GDnywm63Jl0u024XzplYtl70ZehfHTqy/vh+MB+0vuNx9/dS5/9Jfco/rRO4VY+ogMt9UV/n+hwlHMZ9dfETD5M2WHyxiCMSDfSOfVli0GNipDmHFvFxNCds6iG5X6uQ65SfqiZfEGNIgFEy4nJg7tR+lXK7y4XrabqGdJCFj5MRZlCTO29ZoqaQP6EnYaHFrTVc9OvjexCJOnEFNcoZwRhSt7z7NDx1Ulqo/WoIo7+mJji5Iq8GT+hvPawSPe2JRw+TLFjOFagfdT9PiVXn3QwUHjIlYR0ajMLkg9T+ye4aOYheb/ypdjwmpBOabdep8wV10+opR6gzh7zhHSZtZAUDeW9utQrNsh7neqZskcPm4tOi9iH6UQCNJ6kU+wwP/RrZpYHVO9n+r6iTAwO9naE3u5JTJ0i7gzWKruhASPSqUOh5h+mvnQKJ/Ps3zoVJ42QQmoFKnpxR99/UlI+NBZPOp4ZwRMPbtj+i6mI58g3PBd9j+sy+j6Dcq7ARGluKJ9PxFRjsZ/UKXH8XZ6S/pJ7FH/6XnqiJb91Sn9WdM5BHqKvjM2E3YRXP56seqFzdt0kvl2pBrX2SS4oe+XVh6lukZSoiCLpkMSqX0w5fkA6Jfb7eIRS+0Zt+uzHmI77ceHZTUArGa4qrGPCIr7eJhgeekb+xdRKIu8UplYB7rA+on8S3Iq9TE4hBnliaupHVeSHdDxfTMnKy0tiz6T3+9IpgyPvx+YmMeWviClNKskLcZeyhfUum6O7OfZz9nqmZhARUwL+ZqoLsgYVh1ENn6d0PvSdRcf76oipgUHM5hHlPTu+6VV/39AH1dhl6EHnANqngw/DfX+n5nwjxibCgf/olLqtVxUxRF7TaKUQPSdIEjzYUMPYya7o5yLp1NIl75cdx6RTN+U3U6gkTwzD3ObYgpHafumUeYnp6CEkptahR8fTRsTUdNa14FizBK1dTV54WZHvsJfcGZVsTkxld16C1aC6/dKpH2ZqMvruXrrM/X8W8/9vdcrewxHl2daCj04lh2qA6oUze6/BqNsV4yfa1wF5hwsjxp639eHDVHwZU829J7sdOlJJNR+X0K/f0DQYPDyjisvs1MFBKd6UVyq3+jAFkSdgmN9WCXs+9/3u8jsR4bAiRrJBfIZgVRUfplApiClrm9doZC+3wokeUz7ZpybaqtDvD8WrNnCZNfowhZGglvDezaiG7WGvu9uTBLdhukI52lGNXRfdGcL4lqJ6nfscCx36fo9R46BemyoXYVTqoDnUY+SoZ0p0qUeM3Fk/I/g6ByzZviYvGO0+OhUV5suHMpvNUU+vVPOy/qa8ovIamk2/Tq1vaB0c9XxPPadYUY9oGem61Qao5HaSMDaCEm5Bc+29aVB98tTAuS3JSw5MLuICYsryd/+LKXgPVHSKOiKdv1KeWu8zOv/UPKpIc6lnPLyEoTHp1wPca6RTbkw9zt06xLzV6JQ3fWLYsx+75Kfz1HT0zRov/0zypf/8l5ia3dYVGo+VySHvHSR4Nxbp1PhicB+m5vnziYYuOlw0CMl/fzHlDaMc4skxUaAU11u0haqfM9e+KT+U/Vgl1TISPC5GLejnlHRuuHPJO/FU8+Y+4ig/HVfkLdV9CU3DjdDeIjFiz941XEfJmvrqlGp6VzU58G+/prx2cYFx/dpj9wtvoq8/oyTmsWdqwNH/5wfSQV1nVKM3bvdhCtvHSYTbw1+iw/oxpL5Q1h+dcpaRTzW7/t9MBWR6QTf6cSEK2lzsrKhn/MMUE/r8N15yG1QN1JMPU0rdLDA4VnbFyrlGun5sVVT3/bgUi3+fIW/TEs35hr5vG9DnSU8/QGP9SoDd3KSAnTqmvDN/BRw+L3v8MGVExFTcGpYCBcLjF1NsaOhwuW3oMJ9mVKF8oPz0yrktuvkUKD9OlTN0TRWjoex/M9UYdD3sqUJ/rxspD1nyvKIhejs6vv4Z8c8xNRt9l6eU/+g6tNxjR/ljbpsVSmLMw2q7ltBobwYxxhNDLnfrxy51ThUNVarh3Bjv+z3a8j7zvyU4DrkC1YlP+WcwiEXwFYv6/NugDG+apxZiK3+g166Jqb7sAM/9POBquuRw1rAcjodGQFfyogRvE410axutMExFm8NpQkxtjyLpot26CSV7YvZrj2w9DkIOJzYdH29kPMpp6XJs2j8/E6on9e1oYPVzJk883Bb2EuVrRHnsmWINnUuKptquTynvuLdhcc8s1J5DtYoHm50ECzU6oX9Hu8KZSz2mOXFvyid1yrFk9yphw7INeVtXTzBf0+d/6dQXU7jlDzpwRq1gKF6IqTF/qKFplS0ql3wFH6baeeeh+7jFXLwSk/zDlD1pgupfTAX6zKziyWohwq6Q76iGsV1FjU9MVe5SQVV7RBDHQ6UFs0t+M5VmSv3RKVjtei+8o+OvjKT5MBUd+LoDN4zOH52Kx1j+JFPSd3uPTtW/ZK+cP/3M97KJ9tSH+3sS9f/T3Zk1qcokYfgHeSEoLlyyJLIvyaJy5woKCooL+usnS7pnzjcxEX1zTsSJuekIw+hW7HrqeVOqKivK/9MLN+08Fb6OlLe3VXyjeoCzKNv16LF/D3I0wFmSl0bqqGPK9dc05j+eOqU0JjWqG4BG2qKERaXdvzylvhQa8+WSxmhzWBXRxH0lICbkAXXVI0Zkk5gaDA3G1MCMg9VmmcA1rA9obE42jSGR6q3RTdNQXot+EeQPdsZl6PBo5Eu25lWmv1dWzR51i83zd9av6noaLdFMXPLY8iVvgbsEEcrGZy9ETEz1LMOgOWKkxNHEC76Ycrh/M7VSmxe6630SBxuFsmu7M7adp8KVRHOM9BYSdJIDjXmxjDRQBss+GtbFhNBnfQuVlJiye9GKi9QJMbgRWU+DDesDv2gLdl7i5tJlv+C0JO99mHL7E6pnj/ZQ7Dxl33yakJzrSe48JZnHb6ZeIuvhljwoVK+Gcg7zRsLOU/hWKMsfPJrjZEMk78oFMdU0Br2e0s8gqPr5n+s/JfLc4Kd6Sv0/7ZVzwPiA7tXRqT4YvFtQZ89p56mOqcd6StnkVliU/+2DDNZo+s2UZUfsbKvnpvMUDrfkqbf76fWiaFzItu51THnHJTEx2ikpWFz8QqUNVnHH1HybvdGpJ99MyUN2NvFiQGOSd4wEzq9tjmaWWRxqN/UG/UYDdLPrP5iaFXNiSm1pnpea555+ElOh11+0cN3xC5T7Nj1v5riF8PWkSu0quQXGz5cGrZjpKE+HxNR7m41AnEPZeSrw1+zMljMx5Y3TBDpPDYJsg6r6BC5YCPR5ZI8qRhVXNAd8mOp7xJTWr40iepdUYQbOaIezPCSmTitFA9FDG7VXP4oxrFl/HMaU+0y9OGwNlrVfFXnKF/UiNK4su26et46pzlPhbCahPKsDCLc3YmpnT7foFA0xtTnlOaRGEKJy2zlxMMk5Gaaj6oTGXGD7DvplTXNAcemy359miv+pn+8E/pJzaH939iu16sB2FemfM/Z5MF/VFK1nMSs6pnQ7u5K3covGDFtfFrPz7H7xlLSiMTZbECvhc0q/L23h1Hkq4hI9Bze63dBfzYmph0U1eCkUL5wJwxWE98kLQZ/SY00Y+ZRNZlECD5uY0pE3ITrHxBSeqNiyshVlT/dyrAH2qcr6YPgxHm1iiqcSEKUb+67/klPqwYrqqY+nwrtPnrJXxJQ3N+0ioBl8C8d79uWpwHRpjBf81EDwZMp+Qk/6Zgr/zdTHUzSykzhU2dqhRdJsO6ZCwSLvfDz1YSocFqoMxSHuo9QSU7jgoy2oBc/uDdgrer2RQs+PNAulmIviUF58M+XPYg+CqUDey8fxEl2eckMwtIY8HJfTO856zJtxRRf76id99KK5z3We+jDlzk4qF9Qx21PJPPXJfsEeqR5c88UJbb8l5qM7X0NiTWvUSyGDUDDaP8nUYPDDmZkT+EvWJv32PYlGk38xJXLkgQ9TUprNYpzkxFAxEC5ozTcWRKdEHsFMq3LULpclhPX2TdlqwNan7WSLCw7jYwuS0JSovPpaEUXlIgfVT9j54L7FRe1aSWD3dlq0pV3KRbpGNO96whPl8uXTmGarac87ISWmXkYRztYCjXZN3KGCG6tAYxGVoE3ML6ZCGNE8+2HKedvkyZFEo/+T/ZR9j+qRx0O/ga20C4SrTEy3Ypt02U+6XNwYiwmN8WUd6+hfG5nrst+Z3X+zHmhCINnfTEnbmCgYi1T/mZt4jep1BQVGrixC5j2JUWlpxhi9QxEaxemh7FcGRPeE1YfL2xZnqkVe/nhqY7O+lGMMuchagQlv3vliqvOU8dqk6L5HOmB41Xl4xdWN6i22l36kJ2LnKXcVkNfPa8bUw9igl8VqEbSHPIXmCSHK+saBrp7iKqFAT2L1nW6WJdRhXFPWTTL2zvBPMjUc/FRPaX/JOorf7Sn3zr432j10CMoj1StXTxqjXuyIqUyWWc+05xdToS/lPLzjOEMbNkuIzFHUQspT/WMUPcpmgqm24BlksA9TwV5dpFAuzCvN8zYxVQ4O7i9M4ewamnC1qifriOPHHVOvXbNENXpTdnqoFULt1hu0i5g8GcTvHKx7qqA8EDwuuOxbymbHJ5HUV+nv297L7LKfn1B2ioI9MWWFeYLmVSSPHm/4xZSZjqme6tfEVFoEM5TgoRADosTDZCVRqg2Jqeg5oet72Bm9v5EfF+GgYefn7SmbdUwNTpT9pEiK0Tmwk+Xdl0LZNwTxi6ka3ilss5Y8Zeordn4HedWJRiaaYhGS9wNwwZ4+6y77/eopxlRYj88tCJusQWes0t+/DsoRyIey3zEVTQZtDWYP1ugpK2Lq/pbTzlNesXSAdUAawYL18jGvlQlYCnzeMfXxVFQN8j/Xd17kBf6H7Dfl/k/3T/2HqUjL2Lk/tTBGZZBQPST4lA1WyFW/MnXPpIyyGuWWoHLIa3ubnSVMuS7GdUqeOgdZiZ42phq+UBYJCOPRBfWErYfLE8WF1wueqPq3FMJIJKb43HmgxT2oPuod3iaIu2yBvvs0YmK8coGr03XHVLhj9YmPtYLmtPlmaj40WvJEn/VM2JEHrOLbU0hM1R1TM2Vqsf5UZOQPU0ZauPEvTPnehTxVbTIe/JCYMpfEVHi4RjdI95sHEoAxF9xtYmoSCiu0XzEUka/RPC/RhaH2dg0uCMKXSFnV+GIqSOHNeuWUG9S2CmVdUafXoyhMrxfsiKlqEGuwELIaZ+uFB9F2RnPCfRYQU7VA/4+yHt6AD4obyjXRRjNFMiJP8X10thZ5KqWICXsl3qC/MdQ4GMjkKek8RZTCtQPhM6B6Nyq4gn6TnYVgX5MSxLqp0BmsyVOCJP9JpkY/9R6d8n/JOorf7amJVFANLVQ0L24aGrO9lu1rvc6Jqc2DPvMPU37hmFzou23bMaXu9osYK1WlMXsOvpgKjid2z/bjqTM76VxHtiqN7XM1bdmKO099mHIxI6YanUbKsh83aOc7H3CgqF9Myc6D5vnB2zDh4OIKYeLS60+fNO//h6nQq+n9DK5xi6YzoKHdTFGEUUXXY11EPe6YMl8YoT4fUj12q1oX5shF6F8iF4I6J2+8hM3sK/tl12cLw1w4ot6gwaFm0/Wo7+UDfd1h/Z4mlF29XZOik/YgDrAmpvov1sMAGYNN/hpBsmP9gOsz1XPP4kiGDrbElNtLuUABytIdU/tHGOOiIKaOVAdRfRV47AwdmhM+TGm74YwLH/Wihkm1+fJUl/2ysdxD69Tzi3Bo5SXsy2yN/kNTIRBaOYFLxCF5bmFTbni8vzw1O8+pvvt4ClujQn3qEVNGiH+SqTH/Q/abDv6S7yh+t6cE+qejy6UzDssd1Stp7ozQOAaU3fwdeeAls+/xUnbW8HhHYziLYN8x1XnKtTZLVIaFRQwNyHNyf3pAMx58MzXVSqqR3+webrR/adCwvdtyaiy5SAvocU8pGvTU1CNPSEcNjN1yjpp317kIrsTU2hnRGOvrZhFq9yiBMDVl9ELBAxw2cg0Lr3miNn+Rx8Zr9h1KU+3Q1ER2rpH/zZQmt/R8oOcuXKYVom8YLkR7keoxd1Fp6A4LueiYym/CAWcpsnXtE/o8sgUxJV30GIKNefgHU483efvjKQMlGrN6q/CgyMIEoTpR9swK1nHnmawRemPyYXmk11udWW/Ds4IctgLVO9ExpjF+C7+Z0j1n0TGFo2pYgl4FV7StHtv3K/M87JeiiLPByac57N7S+7tS/en1PJVlSWKq0osAHS2xucC8U72LTXVEa7okj6YRv4X1lDujtp/vuT/tqQn3U/Yb/CU9sn/3/anrqdmgMs9pXixSqqk/TMlBqHERJxJD5lM4obFUzCIYNVQTG2K2JY9ZC+g8NTHjBc6ctQUoJYypmO2nOvPA1vroJqRi+80U+jRm0NjcUTnWyzjarageSWBK2TBckHdwdxDhNgjmqJsNu+dpCSaM4naJsy2YRTTcHpPOUzMXvDhaDeQShtaGsmTyJGbMCXnDXdL76zz1fBBT9U5DtmaOni+S1qR5f/nFVOep04TT0BllxNTaDlqw638yhe/gjmZixTHmK/LUavtcIhQjiKOb/82U1u8ZcXSUvpkyxye2J5NTtY4paz0hpj6eujxkFT1+ilyYnYip/QPO5DnD5bAaHDQYuWytk8fPCtwZ55KyrEP1aDUhpiat1oIPNxHNWiBPSUJO9SUGX54iEinb4jsL0A5imwsH4pud1Z0dKcv6dD2PfpnA8iidOqai5Tpv/4upfnlobv/rwb8Ab58DVw==</prop>
			<obj name="TemperatureLog" class="TemperatureLog" version="2">
				<prop name="Times">TEFSWgAAvJ0AAIC8mA4BAACyAgAATAQAAOYFAACABwAAJAkAAL4KAABYDAAA8g0AAJYPAAAwEQAAyhIAAG4UAAAIFgAAohcAADwZAADgGgAAehwAABQeAACuHwAAUiEAAOwiAACGJAAAICYAAMQnAABeKQAA+CoAAJIsAAA2LgAA0C8AAGoxAAAEMwAAqDQAAEI2AADcNwAAdjkAABo7AAC0PAAATj4AAOg/AACCQQAAJkMAAMBEAABaRgAA9EcAAJhJAAAySwAAzEwAAGZOAAAKUAAApFEAAD5TAADYVAAAfFYAABZYAACwWQAAVFsAAO5cAACIXgAAImAAAMZhAABgYwAA+mQAAJRmAAA4aAAA0mkAAGxrAAAGbQAAqm4AAERwAADecQAAeHMAABx1AAC2dgAAUHgAAPR5AACOewAAKH0AAMJ+AABcgAAAAIIAAJqDAAA0hQAAzoYAAHKIAAAMigAAposAAECNAADkjgAAfpAAABiSAACykwAATJUAAPCWAACKmAAAJJoAAL6bAABinQAA/J4AAJagAAAwogAA1KMAAG6lAAAIpwAArKgAAEaqAADgqwAAeq0AAB6vAAC4sAAAUrIAAOyzAACQtQAAKrcAAMS4AABeugAAArwAAJy9AAA2vwAA2sAAAHTCAAAOxAAAqMUAAEzHAADmyAAAgMoAABrMAAC+zQAAWM8AAPLQAACM0gAAJtQAAMrVAABk1wAA/tgAAJjaAAA83AAA1t0AAHDfAAAK4QAAruIAAEjkAADi5QAAfOcAABbpAAC66gAAVOwAAO7tAACS7wAALPEAAMbyAABg9AAABPYAAJ73AAA4+QAA0voAAHb8AAAQ/gAAqv8AAEQBAQDoAgEAggQBABwGAQC2BwEAWgkBAPQKAQCODAEAMg4BAMwPAQBmEQEAABMBAKQUAQA+FgEA2BcBAHIZAQAWGwEAsBwBAEoeAQDkHwEAiCEBACIjAQC8JAEAViYBAPAnAQCUKQEALisBAMgsAQBiLgEABjABAKAxAQA6MwEA1DQBAHg2AQASOAEArDkBAEY7AQDqPAEAhD4BAB5AAQC4QQEAXEMBAPZEAQCQRgEAKkgBAM5JAQBoSwEAAk0BAJxOAQBAUAEA2lEBAHRTAQAYVQEAslYBAExYAQDmWQEAilsBACRdAQC+XgEAWGABAPxhAQCWYwEAMGUBAMpmAQBuaAEACGoBAKJrAQA8bQEA4G4BAHpwAQAUcgEArnMBAEh1AQDsdgEAhngBACB6AQC6ewEAXn0BAPh+AQCSgAEALIIBANCDAQBqhQEABIcBAJ6IAQBCigEA3IsBAHaNAQAQjwEAtJABAE6SAQDokwEAgpUBACaXAQDAmAEAWpoBAPSbAQCYnQEAMp8BAMygAQBwogEACqQBAKSlAQA+pwEA4qgBAHyqAQAWrAEAsK0BAFSvAQDusAEAiLIBACK0AQDGtQEAYLcBAPq4AQCUugEAOLwBANK9AQBsvwEABsEBAKrCAQBExAEA3sUBAHjHAQASyQEAtsoBAFDMAQDqzQEAhM8BACjRAQDC0gEAXNQBAPbVAQCa1wEANNkBAM7aAQBo3AEADN4BAKbfAQBA4QEA2uIBAH7kAQAY5gEAsucBAFbpAQDw6gEAiuwBACTuAQDI7wEAYvEBAPzyAQCW9AEAOvYBANT3AQBu+QEACPsBAKz8AQBG/gEA4P8BAIQBAgAeAwIAuAQCAFIGAgDsBwIAkAkCACoLAgDEDAIAXg4CAAIQAgCcEQIANhMCANAUAgB0FgIADhgCAKgZAgBCGwIA3BwCAIAeAgAaIAIAtCECAE4jAgDyJAIAjCYCACYoAgDAKQIAZCsCAP4sAgCYLgIAPDACANYxAgBwMwIACjUCAK42AgBIOAIA4jkCAHw7AgAgPQIAuj4CAFRAAgDuQQIAkkMCACxFAgDGRgIAakgCAARKAgCeSwIAOE0CANxOAgB2UAIAEFICAKpTAgBOVQIA6FYCAIJYAgAcWgIAtlsCAFpdAgD0XgIAjmACAChiAgDMYwIAZmUCAABnAgCaaAIAPmoCANhrAgBybQIADG8CAKZwAgBKcgIA5HMCAH51AgAidwIAvHgCAFZ6AgDwewIAlH0CAC5/AgDIgAIAYoICAAaEAgCghQIAOocCANSIAgB4igIAEowCAKyNAgBGjwIA6pACAISSAgAelAIAwpUCAFyXAgD2mAIAkJoCADScAgDOnQIAaJ8CAAKhAgCmogIAQKQCANqlAgB0pwIAGKkCALKqAgBMrAIA5q0CAIqvAgAksQIAvrICAFi0AgDytQIAlrcCADC5AgDKugIAZLwCAAi+AgCivwIAPMECANbCAgB6xAIAFMYCAK7HAgBIyQIA7MoCAIbMAgAgzgIAus8CAF7RAgD40gIAktQCACzWAgDQ1wIAatkCAATbAgCe3AIAQt4CANzfAgB24QIAGuMCALTkAgBO5gIA6OcCAIzpAgAm6wIAwOwCAFruAgD+7wIAmPECADLzAgDM9AIAcPYCAAr4AgCk+QIAPvsCAOL8AgB8/gIAFgADALABAwBKAwMA7gQDAIgGAwAiCAMAvAkDAGALAwD6DAMAlA4DAC4QAwDSEQMAbBMDAAYVAwCgFgMARBgDAN4ZAwB4GwMAEh0DALYeAwBQIAMA6iEDAI4jAwAoJQMAwiYDAFwoAwAAKgMAmisDADQtAwDOLgMAcjADAAwyAwCmMwMAQDUDAOQ2AwB+OAMAGDoDALI7AwBWPQMA8D4DAIpAAwAkQgMAyEMDAGJFAwD8RgMAlkgDADpKAwDUSwMAbk0DAAhPAwCiUAMARlIDAOBTAwB6VQMAFFcDALhYAwBSWgMA7FsDAIZdAwAqXwMAxGADAF5iAwD4YwMAnGUDADZnAwDQaAMAamoDAA5sAwCobQMAQm8DAOZwAwCAcgMAGnQDALR1AwBYdwMA8ngDAIx6AwAmfAMAyn0DAGR/AwD+gAMAmIIDADyEAwDWhQMAcIcDAAqJAwCuigMASIwDAOKNAwB8jwMAIJEDALqSAwBUlAMA+JUDAJKXAwAsmQMAxpoDAGCcAwAEngMAnp8DADihAwDSogMAdqQDABCmAwCqpwMARKkDAOiqAwCCrAMAHK4DALavAwBQsQMA9LIDAI60AwAotgMAwrcDAGa5AwAAuwMAmrwDAD6+AwDYvwMAcsEDAAzDAwCwxAMASsYDAOTHAwB+yQMAIssDALzMAwBWzgMA8M8DAJTRAwAu0wMAyNQDAGzWAwAG2AMAoNkDADrbAwDe3AMAeN4DABLgAwCs4QMAUOMDAOrkAwCE5gMAHugDALjpAwBc6wMA9uwDAJDuAwAq8AMAzvEDAGjzAwAC9QMAnPYDADb4AwDa+QMAdPsDAA79AwCo/gMATAAEAOYBBACAAwQAJAUEAL4GBABYCAQA8gkEAJYLBAAwDQQAyg4EAGQQBAAIEgQAohMEADwVBADWFgQAehgEABQaBACuGwQAUh0EAOweBACGIAQAICIEAMQjBABeJQQA+CYEAJIoBAA2KgQA0CsEAGotBAAELwQAqDAEAEIyBADcMwQAdjUEABA3BAC0OAQATjoEAOg7BACCPQQAJj8EAMBABABaQgQA9EMEAJhFBAAyRwQAzEgEAGZKBAAKTAQApE0EAD5PBADYUAQAfFIEABZUBACwVQQASlcEAO5YBACIWgQAIlwEALxdBABgXwQA+mAEAJRiBAAuZAQA0mUEAGxnBAAGaQQAqmoEAERsBADebQQAeG8EABxxBAC2cgQAUHQEAOp1BACOdwQAKHkEAMJ6BABcfAQAAH4EAJp/BAA0gQQAzoIEAHKEBAAMhgQApocEAECJBADaigQAfowEABiOBACyjwQATJEEAPCSBACKlAQAJJYEAL6XBABimQQA/JoEAJacBAAwngQA1J8EAG6hBAAIowQAoqQEAEamBADgpwQAeqkEABSrBAC4rAQAUq4EAOyvBACQsQQAKrMEAMS0BABetgQAArgEAJy5BAA2uwQA0LwEAHS+BAAOwAQAqMEEAELDBADmxAQAgMYEABrIBAC0yQQAWMsEAPLMBACMzgQAJtAEAMrRBABk0wQA/tQEAJjWBAA82AQA1tkEAHDbBAAK3QQApN4EAEjgBADi4QQAfOMEABblBAC65gQAVOgEAO7pBACI6wQALO0EAMbuBABg8AQA+vEEAJ7zBAA49QQA0vYEAHb4BAAQ+gQAqvsEAET9BADo/gQAggAFABwCBQC2AwUAWgUFAPQGBQCOCAUAKAoFAMwLBQBmDQUAAA8FAJoQBQA+EgUA2BMFAHIVBQAWFwUAsBgFAEoaBQDkGwUAfh0FACIfBQC8IAUAViIFAPAjBQCUJQUALicFAMgoBQBiKgUABiwFAKAtBQA6LwUA1DAFAG4yBQASNAUArDUFAEY3BQDgOAUAhDoFAB48BQC4PQUAXD8FAPZABQCQQgUAKkQFAM5FBQBoRwUAAkkFAJxKBQBATAUA2k0FAHRPBQAOUQUAslIFAExUBQDmVQUAgFcFACRZBQC+WgUAWFwFAPxdBQCWXwUAMGEFAMpiBQBuZAUACGYFAKJnBQA8aQUA1moFAHpsBQAUbgUArm8FAEhxBQDscgUAhnQFACB2BQC6dwUAXnkFAPh6BQCSfAUALH4FANB/BQBqgQUABIMFAJ6EBQBChgUA3IcFAHaJBQAQiwUAtIwFAE6OBQDojwUAgpEFACaTBQDAlAUAWpYFAPSXBQCYmQUAMpsFAMycBQBmngUACqAFAKShBQA+owUA4qQFAHymBQAWqAUAsKkFAFSrBQDurAUAiK4FACKwBQDGsQUAYLMFAPq0BQCUtgUAOLgFANK5BQBsuwUABr0FAKC+BQBEwAUA3sEFAHjDBQASxQUAtsYFAFDIBQDqyQUAhMsFACjNBQDCzgUAXNAFAPbRBQCa0wUANNUFAM7WBQBo2AUADNoFAKbbBQBA3QUA2t4FAH7gBQAY4gUAsuMFAEzlBQDw5gUAiugFACTqBQDI6wUAYu0FAPzuBQCW8AUAOvIFANTzBQBu9QUACPcFAKz4BQBG+gUA4PsFAHr9BQAe/wUAuAAGAFICBgDsAwYAkAUGACoHBgDECAYAXgoGAAIMBgCcDQYANg8GANAQBgB0EgYADhQGAKgVBgBCFwYA3BgGAIAaBgAaHAYAtB0GAE4fBgDyIAYAjCIGACYkBgDAJQYAZCcGAP4oBgCYKgYAMiwGANYtBgBwLwYACjEGAKQyBgBINAYA4jUGAHw3BgAgOQYAujoGAFQ8BgDuPQYAkj8GACxBBgDGQgYAYEQGAARGBgCeRwYAOEkGANJKBgB2TAYAEE4GAKpPBgBEUQYA6FIGAIJUBgAcVgYAtlcGAFpZBgD0WgYAjlwGACheBgDMXwYAZmEGAABjBgCaZAYAPmYGANhnBgByaQYADGsGALBsBgBKbgYA5G8GAH5xBgAYcwYAvHQGAFZ2BgDwdwYAinkGAC57BgDIfAYAYn4GAPx/BgCggQYAOoMGANSEBgB4hgYAEogGAKyJBgBGiwYA6owGAISOBgAekAYAuJEGAFyTBgD2lAYAkJYGACqYBgDOmQYAaJsGAAKdBgCmngYAQKAGANqhBgB0owYADqUGALKmBgBMqAYA5qkGAICrBgAkrQYAvq4GAFiwBgDysQYAlrMGADC1BgDKtgYAZLgGAAi6BgCiuwYAPL0GANa+BgBwwAYAFMIGAK7DBgBIxQYA4sYGAIbIBgAgygYAussGAF7NBgD4zgYAktAGACzSBgDQ0wYAatUGAATXBgCe2AYAQtoGANzbBgB23QYAEN8GALTgBgBO4gYA6OMGAILlBgAm5wYAwOgGAFrqBgD+6wYAmO0GADLvBgDM8AYAcPIGAAr0BgCk9QYAPvcGANj4BgB8+gYAFvwGALD9BgBK/wYA7gAHAIgCBwAiBAcAvAUHAGAHBwD6CAcAlAoHAC4MBwDSDQcAbA8HAAYRBwCgEgcARBQHAN4VBwB4FwcAEhkHALYaBwBQHAcA6h0HAIQfBwAoIQcAwiIHAFwkBwD2JQcAmicHADQpBwDOKgcAciwHAAwuBwCmLwcAQDEHAOQyBwB+NAcAGDYHALI3BwBWOQcA8DoHAIo8BwAkPgcAyD8HAGJBBwD8QgcAlkQHADpGBwDURwcAbkkHAAhLBwCsTAcARk4HAOBPBwB6UQcAFFMHALhUBwBSVgcA7FcHAIZZBwAqWwcAxFwHAF5eBwD4XwcAnGEHADZjBwDQZAcAamYHAA5oBwCoaQcAQmsHANxsBwCAbgcAGnAHALRxBwBOcwcA8nQHAIx2BwAmeAcAynkHAGR7BwD+fAcAmH4HADyABwDWgQcAcIMHAAqFBwCuhgcASIgHAOKJBwB8iwcAII0HALqOBwBUkAcA7pEHAJKTBwAslQcAxpYHAGCYBwAEmgcAnpsHADidBwDSngcAbKAHABCiBwCqowcARKUHAN6mBwCCqAcAHKoHALarBwBQrQcA9K4HAI6wBwAosgcAwrMHAGa1BwAAtwcAmrgHADS6BwDYuwcAcr0HAAy/BwCwwAcASsIHAOTDBwB+xQcAIscHALzIBwBWygcA8MsHAJTNBwAuzwcAyNAHAGLSBwAG1AcAoNUHADrXBwDe2AcAeNoHABLcBwCs3QcARt8HAOrgBwCE4gcAHuQHALjlBwBc5wcA9ugHAJDqBwAq7AcAzu0HAGjvBwAC8QcAnPIHADb0BwDa9QcAdPcHAA75BwCo+gcATPwHAOb9BwCA/wcAGgEIAL4CCABYBAgA8gUIAJYHCAAwCQgAygoIAGQMCAAIDggAog8IADwRCADWEggAehQIABQWCACuFwgASBkIAOwaCACGHAgAIB4IAMQfCABeIQgA+CIIAJIkCAA2JggA0CcIAGopCAAEKwgAniwIAEIuCADcLwgAdjEIABAzCAC0NAgATjYIAOg3CACCOQgAHDsIAMA8CABaPggA9D8IAI5BCAAyQwgAzEQIAGZGCAAKSAgApEkIAD5LCADYTAgAfE4IABZQCACwUQgASlMIAO5UCACIVggAIlgIALxZCABgWwgA+lwIAJReCAAuYAgA0mEIAGxjCAAGZQgAoGYIAERoCADeaQgAeGsIABxtCAC2bggAUHAIAOpxCACOcwgAKHUIAMJ2CABceAgAAHoIAJp7CAA0fQgAzn4IAGiACAAMgggApoMIAECFCADahggAfogIABiKCACyiwgATI0IAOaOCACKkAgAJJIIAL6TCABilQgA/JYIAJaYCAAwmggA1JsIAG6dCAAInwgAoqAIAEaiCADgowgAeqUIABSnCAC4qAgAUqoIAOyrCACQrQgAKq8IAMSwCABesggAArQIAJy1CAA2twgA0LgIAHS6CAAOvAgAqL0IAEK/CADmwAgAgMIIABrECAC0xQgAWMcIAPLICACMyggAJswIAMDNCABkzwgA/tAIAJjSCAAy1AgA1tUIAHDXCAAK2QgApNoIAEjcCADi3QgAfN8IABbhCAC64ggAVOQIAO7lCACI5wgALOkIAMbqCABg7AgA+u0IAJ7vCAA48QgA0vIIAHb0CAAQ9ggAqvcIAET5CADo+ggAgvwIABz+CAC2/wgAWgEJAPQCCQCOBAkAKAYJAMwHCQBmCQkAAAsJAJoMCQA+DgkA2A8JAHIRCQAMEwkAphQJAEoWCQDkFwkAfhkJABgbCQC8HAkAVh4JAPAfCQCKIQkALiMJAMgkCQBiJgkA/CcJAKApCQA6KwkA1CwJAG4uCQASMAkArDEJAEYzCQDgNAkAhDYJAB44CQC4OQkAXDsJAPY8CQCQPgkAKkAJAM5BCQBoQwkAAkUJAJxGCQBASAkA2kkJAHRLCQAOTQkAsk4JAExQCQDmUQkAgFMJACRVCQC+VgkAWFgJAPJZCQCWWwkAMF0JAMpeCQBkYAkACGIJAKJjCQA8ZQkA1mYJAHBoCQAUagkArmsJAEhtCQDsbgkAhnAJACByCQC6cwkAXnUJAPh2CQCSeAkALHoJANB7CQBqfQkABH8JAJ6ACQBCggkA3IMJAHaFCQAahwkAtIgJAE6KCQDoiwkAjI0JACaPCQDAkAkAWpIJAPSTCQCYlQkAMpcJAMyYCQBmmgkACpwJAKSdCQA+nwkA2KAJAHyiCQAWpAkAsKUJAEqnCQDkqAkAiKoJACKsCQC8rQkAVq8JAPqwCQCUsgkALrQJAMi1CQBstwkABrkJAKC6CQA6vAkA3r0JAHi/CQASwQkAtsIJAFDECQDqxQkAhMcJACjJCQDCygkAXMwJAPbNCQCazwkANNEJAM7SCQBo1AkADNYJAKbXCQBA2QkA5NoJAH7cCQAY3gkAst8JAFbhCQDw4gkAiuQJACTmCQDI5wkAYukJAPzqCQCW7AkAOu4JANTvCQBu8QkACPMJAKL0CQBG9gkA4PcJAHr5CQAU+wkAuPwJAFL+CQDs/wkAhgEKACoDCgDEBAoAXgYKAPgHCgCcCQoANgsKANAMCgBqDgoADhAKAKgRCgBCEwoA3BQKAIAWCgAaGAoAtBkKAE4bCgDyHAoAjB4KACYgCgDKIQoAZCMKAP4kCgCYJgoAPCgKANYpCgBwKwoACi0KAK4uCgBIMAoA4jEKAHwzCgAgNQoAujYKAFQ4CgDuOQoAkjsKACw9CgDGPgoAYEAKAARCCgCeQwoAOEUKANJGCgBsSAoAEEoKAKpLCgBETQoA3k4KAIJQCgAcUgoAtlMKAFBVCgD0VgoAjlgKAChaCgDCWwoAZl0KAABfCgCaYAoANGIKANhjCgByZQoADGcKAKZoCgBKagoA5GsKAH5tCgAYbwoAvHAKAFZyCgDwcwoAlHUKAC53CgDIeAoAYnoKAAZ8CgCgfQoAOn8KANSACgB4ggoAEoQKAKyFCgBGhwoA6ogKAISKCgAejAoAuI0KAFyPCgD2kAoAkJIKACqUCgDOlQoAaJcKAAKZCgCcmgoAQJwKANqdCgB0nwoADqEKALKiCgBMpAoA5qUKAICnCgAkqQoAvqoKAFisCgDyrQoAlq8KADCxCgDKsgoAZLQKAAi2CgCitwoAPLkKANa6CgB6vAoAFL4KAK6/CgBIwQoA7MIKAIbECgAgxgoAuscKAF7JCgD4ygoAkswKACzOCgDQzwoAatEKAATTCgCe1AoAQtYKANzXCgB22QoAENsKALTcCgBO3goA6N8KAILhCgAm4woAwOQKAFrmCgD05woAjukKADLrCgDM7AoAZu4KAADwCgCk8QoAPvMKANj0CgBy9goAFvgKALD5CgBK+woA7vwKAIj+CgAiAAsAvAELAGADCwD6BAsAlAYLAC4ICwDSCQsAbAsLAAYNCwCgDgsARBALAN4RCwB4EwsAEhULALYWCwBQGAsA6hkLAI4bCwAoHQsAwh4LAFwgCwAAIgsAmiMLADQlCwDOJgsAaCgLAAwqCwCmKwsAQC0LANouCwB+MAsAGDILALIzCwBMNQsA8DYLAIo4CwAkOgsAvjsLAFg9CwD8PgsAlkALADBCCwDKQwsAbkULAAhHCwCiSAsARkoLAOBLCwB6TQsAFE8LALhQCwBSUgsA7FMLAIZVCwAqVwsAxFgLAF5aCwD4WwsAnF0LADZfCwDQYAsAdGILAA5kCwCoZQsAQmcLAOZoCwCAagsAGmwLALRtCwBYbwsA8nALAIxyCwAmdAsAwHULAGR3CwD+eAsAmHoLADJ8CwDWfQsAcH8LAAqBCwCkggsAPoQLAOKFCwB8hwsAFokLALqKCwBUjAsA7o0LAIiPCwAskQsAxpILAGCUCwD6lQsAnpcLADiZCwDSmgsAdpwLABCeCwCqnwsARKELAOiiCwCCpAsAHKYLALanCwBaqQsA9KoLAI6sCwAorgsAzK8LAGaxCwAAswsAmrQLAD62CwDYtwsAcrkLAAy7CwCwvAsASr4LAOS/CwB+wQsAIsMLALzECwBWxgsA8McLAIrJCwAuywsAyMwLAGLOCwD8zwsAoNELADrTCwDU1AsAbtYLABLYCwCs2QsARtsLAODcCwCE3gsAHuALALjhCwBS4wsA9uQLAJDmCwAq6AsAxOkLAGjrCwAC7QsAnO4LADbwCwDa8QsAdPMLAA71CwCy9gsATPgLAOb5CwCA+wsAGv0LAL7+CwBYAAwA8gEMAIwDDAAwBQwAygYMAGQIDAD+CQwAogsMADwNDADWDgwAcBAMABQSDACuEwwASBUMAOIWDACGGAwAIBoMALobDABUHQwA+B4MAJIgDAAsIgwA0CMMAGolDAAEJwwAnigMAEIqDADcKwwAdi0MABAvDAC0MAwATjIMAOgzDACCNQwAJjcMAMA4DABaOgwA9DsMAJg9DAAyPwwAzEAMAGZCDAAKRAwApEUMAD5HDADYSAwAfEoMABZMDACwTQwASk8MAORQDACIUgwAIlQMALxVDABWVwwA+lgMAJRaDAAuXAwAyF0MAGxfDAAGYQwAoGIMADpkDADeZQwAeGcMABJpDACsagwAUGwMAOptDACEbwwAKHEMAMJyDABcdAwA9nUMAJp3DAA0eQwAznoMAGh8DAAMfgwApn8MAECBDADaggwAfoQMABiGDACyhwwAVokMAPCKDACKjAwAJI4MAMiPDABikQwA/JIMAJaUDAAwlgwA1JcMAG6ZDAAImwwAopwMAEaeDADgnwwAeqEMABSjDACupAwAUqYMAOynDACGqQwAIKsMAMSsDABergwA+K8MAJyxDAA2swwA0LQMAGq2DAAOuAwAqLkMAEK7DADcvAwAgL4MABrADAC0wQwATsMMAPLEDACMxgwAJsgMAMrJDABkywwA/swMAJjODAA80AwA1tEMAHDTDAAK1QwArtYMAEjYDADi2QwAfNsMABbdDAC63gwAVOAMAO7hDACI4wwALOUMAMbmDABg6AwA+ukMAJ7rDAA47QwA0u4MAGzwDAAQ8gwAqvMMAET1DADe9gwAgvgMABz6DAC2+wwAUP0MAPT+DACOAA0AKAINAMIDDQBmBQ0AAAcNAJoIDQA0Cg0A2AsNAHINDQAMDw0AphANAEoSDQDkEw0AfhUNACIXDQC8GA0AVhoNAPAbDQCUHQ0ALh8NAMggDQBiIg0ABiQNAKAlDQA6Jw0A1CgNAHgqDQASLA0ArC0NAEYvDQDgMA0AhDINAB40DQC4NQ0AUjcNAPY4DQCQOg0AKjwNAMQ9DQBoPw0AAkENAJxCDQA2RA0A2kUNAHRHDQAOSQ0AqEoNAExMDQDmTQ0AgE8NACRRDQC+Ug0AWFQNAPJVDQCWVw0AMFkNAMpaDQBkXA0ACF4NAKJfDQA8YQ0A1mINAHpkDQAUZg0ArmcNAEhpDQDsag0AhmwNACBuDQC6bw0AVHENAPhyDQCSdA0ALHYNAMZ3DQBqeQ0ABHsNAJ58DQA4fg0A3H8NAHaBDQAQgw0AqoQNAE6GDQDohw0AgokNAByLDQDAjA0AWo4NAPSPDQCOkQ0AMpMNAMyUDQBmlg0ACpgNAKSZDQA+mw0A2JwNAHyeDQAWoA0AsKENAEqjDQDupA0AiKYNACKoDQC8qQ0AYKsNAPqsDQCUrg0ALrANANKxDQBssw0ABrUNAKC2DQBEuA0A3rkNAHi7DQASvQ0Atr4NAFDADQDqwQ0AhMMNAB7FDQDCxg0AXMgNAPbJDQCQyw0ANM0NAM7ODQBo0A0AAtINAKbTDQBA1Q0A2tYNAHTYDQAY2g0AstsNAEzdDQDw3g0AiuANACTiDQC+4w0AYuUNAPzmDQCW6A0AMOoNANTrDQBu7Q0ACO8NAKLwDQBG8g0A4PMNAHr1DQAU9w0AuPgNAFL6DQDs+w0AkP0NACr/DQDEAA4AXgIOAAIEDgCcBQ4ANgcOANAIDgBqCg4ADgwOAKgNDgBCDw4A3BAOAIASDgAaFA4AtBUOAE4XDgDyGA4AjBoOACYcDgDAHQ4AWh8OAP4gDgCYIg4AMiQOAMwlDgBwJw4ACikOAKQqDgA+LA4A4i0OAHwvDgAWMQ4AujIOAFQ0DgDuNQ4AiDcOACw5DgDGOg4AYDwOAPo9DgCePw4AOEEOANJCDgBsRA4AEEYOAKpHDgBESQ4A3koOAIJMDgAcTg4Atk8OAFpRDgD0Ug4AjlQOAChWDgDMVw4AZlkOAABbDgCaXA4APl4OANhfDgByYQ4ADGMOALBkDgBKZg4A5GcOAH5pDgAiaw4AvGwOAFZuDgDwbw4AinEOAC5zDgDIdA4AYnYOAPx3DgCgeQ4AOnsOANR8DgBufg4AEoAOAKyBDgBGgw4A4IQOAISGDgAeiA4AuIkOAFKLDgD2jA4AkI4OACqQDgDEkQ4AaJMOAAKVDgCclg4AQJgOANqZDgB0mw4ADp0OAKieDgBMoA4A5qEOAICjDgAapQ4AvqYOAFioDgDyqQ4AjKsOADCtDgDKrg4AZLAOAP6xDgCisw4APLUOANa2DgBwuA4AFLoOAK67DgBIvQ4A4r4OAIbADgAgwg4AusMOAFTFDgD4xg4AksgOACzKDgDGyw4Aas0OAATPDgCe0A4AQtIOANzTDgB21Q4AENcOALTYDgBO2g4A6NsOAILdDgAm3w4AwOAOAFriDgD04w4AmOUOADLnDgDM6A4AZuoOAArsDgCk7Q4APu8OANjwDgB88g4AFvQOALD1DgBK9w4A7vgOAIj6DgAi/A4AvP0OAGD/DgD6AA8AlAIPAC4EDwDIBQ8AbAcPAAYJDwCgCg8AOgwPAN4NDwB4Dw8AEhEPAKwSDwBQFA8A6hUPAIQXDwAeGQ8AwhoPAFwcDwD2HQ8Amh8PADQhDwDOIg8AaCQPAAwmDwCmJw8AQCkPANoqDwB+LA8AGC4PALIvDwBMMQ8A8DIPAIo0DwAkNg8AyDcPAGI5DwD8Og8AljwPADA+DwDUPw8AbkEPAAhDDwCiRA8ARkYPAOBHDwB6SQ8AFEsPAK5MDwBSTg8A7E8PAIZRDwAgUw8AxFQPAF5WDwD4Vw8AklkPADZbDwDQXA8Aal4PAARgDwCoYQ8AQmMPANxkDwCAZg8AGmgPALRpDwBOaw8A8mwPAIxuDwAmcA8AwHEPAGRzDwD+dA8AmHYPADJ4DwDWeQ8AcHsPAAp9DwCkfg8ASIAPAOKBDwB8gw8AFoUPALqGDwBUiA8A7okPAJKLDwAsjQ8Axo4PAGCQDwAEkg8AnpMPADiVDwDSlg8AbJgPABCaDwCqmw8ARJ0PAN6eDwCCoA8AHKIPALajDwBQpQ8A9KYPAI6oDwAoqg8AwqsPAFytDwAArw8AmrAPADSyDwDYsw8AcrUPAAy3DwCmuA8ASroPAOS7DwB+vQ8AGL8PALzADwBWwg8A8MMPAIrFDwAuxw8AyMgPAGLKDwAGzA8AoM0PADrPDwDU0A8AeNIPABLUDwCs1Q8ARtcPAOrYDwCE2g8AHtwPALjdDwBc3w8A9uAPAJDiDwAq5A8AxOUPAGjnDwAC6Q8AnOoPADbsDwDa7Q8AdO8PAA7xDwCo8g8ATPQPAOb1DwCA9w8AJPkPAL76DwBY/A8A8v0PAJb/DwAwARAAygIQAGQEEAAIBhAAogcQADwJEADWChAAegwQABQOEACuDxAASBEQAOwSEACGFBAAIBYQALoXEABUGRAA+BoQAJIcEAAsHhAAxh8QAGohEAAEIxAAniQQADgmEADcJxAAdikQABArEACqLBAATi4QAOgvEACCMRAAHDMQAMA0EABaNhAA9DcQAI45EAAyOxAAzDwQAGY+EAAKQBAApEEQAD5DEADYRBAAfEYQABZIEACwSRAASksQAO5MEACIThAAIlAQALxREABgUxAA+lQQAJRWEAAuWBAA0lkQAGxbEAAGXRAAoF4QAERgEADeYRAAeGMQABJlEAC2ZhAAUGgQAOppEACEaxAAHm0QAMJuEABccBAA9nEQAJBzEAA0dRAAznYQAGh4EAACehAApnsQAEB9EADafhAAdIAQABiCEACygxAATIUQAOaGEACKiBAAJIoQAL6LEABijRAA/I4QAJaQEAAwkhAA1JMQAG6VEAAIlxAAopgQAEaaEADgmxAAep0QABSfEAC4oBAAUqIQAOyjEACGpRAAKqcQAMSoEABeqhAA+KsQAJytEAA2rxAA0LAQAGqyEAAOtBAAqLUQAEK3EADcuBAAgLoQABq8EAC0vRAATr8QAOjAEACMwhAAJsQQAMDFEABaxxAA/sgQAJjKEAAyzBAAzM0QAHDPEAAK0RAApNIQAD7UEADi1RAAfNcQABbZEAC62hAAVNwQAO7dEACI3xAALOEQAMbiEABg5BAA+uUQAJ7nEAA46RAA0uoQAGzsEAAQ7hAAqu8QAETxEADo8hAAgvQQABz2EAC29xAAWvkQAPT6EACO/BAAKP4QAML/EABmAREAAAMRAJoEEQA0BhEA2AcRAHIJEQAMCxEApgwRAEoOEQDkDxEAfhERABgTEQC8FBEAVhYRAPAXEQCKGREAJBsRAMgcEQBiHhEA/B8RAKAhEQA6IxEA1CQRAG4mEQASKBEArCkRAEYrEQDgLBEAei4RAB4wEQC4MREAXDMRAPY0EQCQNhEAKjgRAMQ5EQBoOxEAAj0RAJw+EQA2QBEA2kERAHRDEQAORREAqEYRAEJIEQDmSREAgEsRABpNEQC+ThEAWFARAPJREQCMUxEAMFURAMpWEQBkWBEA/lkRAKJbEQA8XREA1l4RAHBgEQAUYhEArmMRAEhlEQDsZhEAhmgRACBqEQC6axEAXm0RAPhuEQCScBEALHIRANBzEQBqdREABHcRAJ54EQBCehEA3HsRAHZ9EQAQfxEAtIARAE6CEQDogxEAgoURAByHEQDAiBEAWooRAPSLEQCOjREAMo8RAMyQEQBmkhEAAJQRAKSVEQA+lxEA2JgRAHKaEQAWnBEAsJ0RAEqfEQDkoBEAiKIRACKkEQC8pREAVqcRAPqoEQCUqhEALqwRAMitEQBsrxEABrERAKCyEQBEtBEA3rURAHi3EQASuREAtroRAFC8EQDqvREAhL8RACjBEQDCwhEAXMQRAPbFEQCaxxEANMkRAM7KEQBozBEADM4RAKbPEQBA0REA2tIRAH7UEQAY1hEAstcRAEzZEQDw2hEAitwRACTeEQC+3xEAWOERAPziEQCW5BEAMOYRAMrnEQBu6REACOsRAKLsEQA87hEA4O8RAHrxEQAU8xEArvQRAFL2EQDs9xEAhvkRACD7EQDE/BEAXv4RAPj/EQCcARIANgMSANAEEgBqBhIADggSAKgJEgBCCxIA3AwSAIAOEgAaEBIAtBESAE4TEgDyFBIAjBYSACYYEgDAGRIAZBsSAP4cEgCYHhIAPCASANYhEgBwIxIACiUSAKQmEgBIKBIA4ikSAHwrEgAWLRIAui4SAFQwEgDuMRIAiDMSACw1EgDGNhIAYDgSAPo5EgCUOxIAOD0SANI+EgBsQBIABkISAKpDEgBERRIA3kYSAHhIEgAcShIAtksSAFBNEgD0ThIAjlASAChSEgDCUxIAZlUSAABXEgCaWBIANFoSANhbEgByXRIADF8SAKZgEgBKYhIA5GMSAH5lEgAiZxIAvGgSAFZqEgDwaxIAlG0SAC5vEgDIcBIAYnISAAZ0EgCgdRIAOncSANR4EgBuehIAEnwSAKx9EgBGfxIA4IASAISCEgAehBIAuIUSAFKHEgD2iBIAkIoSACqMEgDEjRIAaI8SAAKREgCckhIANpQSANqVEgB0lxIADpkSALKaEgBMnBIA5p0SAICfEgAkoRIAvqISAFikEgDypRIAlqcSADCpEgDKqhIAZKwSAP6tEgCirxIAPLESANayEgBwtBIAFLYSAK63EgBIuRIA4roSAIa8EgAgvhIAur8SAFTBEgD4whIAksQSACzGEgDGxxIAaskSAATLEgCezBIAOM4SANzPEgB20RIAENMSAKrUEgBO1hIA6NcSAILZEgAc2xIAwNwSAFreEgD03xIAmOESADLjEgDM5BIAZuYSAAroEgCk6RIAPusSANjsEgB87hIAFvASALDxEgBK8xIA7vQSAIj2EgAi+BIAvPkSAGD7EgD6/BIAlP4SAC4AEwDSARMAbAMTAAYFEwCgBhMAOggTAN4JEwB4CxMAEg0TAKwOEwBQEBMA6hETAIQTEwAeFRMAwhYTAFwYEwD2GRMAkBsTADQdEwDOHhMAaCATAAIiEwCmIxMAQCUTANomEwB+KBMAGCoTALIrEwBMLRMA8C4TAIowEwAkMhMAvjMTAGI1EwD8NhMAljgTADA6EwDUOxMAbj0TAAg/EwCiQBMARkITAOBDEwB6RRMAFEcTALhIEwBSShMA7EsTAIZNEwAqTxMAxFATAF5SEwD4UxMAklUTADZXEwDQWBMAaloTAARcEwCoXRMAQl8TANxgEwB2YhMAGmQTALRlEwBOZxMA6GgTAIxqEwAmbBMAwG0TAFpvEwD+cBMAmHITADJ0EwDMdRMAcHcTAAp5EwCkehMASHwTAOJ9EwB8fxMAFoETALqCEwBUhBMA7oUTAIiHEwAsiRMAxooTAGCMEwD6jRMAno8TADiREwDSkhMAbJQTABCWEwCqlxMARJkTAOiaEwCCnBMAHJ4TALafEwBQoRMA9KITAI6kEwAophMAwqcTAGapEwAAqxMAmqwTADSuEwDYrxMAcrETAAyzEwCmtBMAQLYTAOS3EwB+uRMAGLsTALK8EwBWvhMA8L8TAIrBEwAkwxMAyMQTAGLGEwAGyBMAoMkTADrLEwDUzBMAeM4TABLQEwCs0RMARtMTAODUEwCE1hMAHtgTALjZEwBS2xMA9twTAJDeEwAq4BMAxOETAGjjEwAC5RMAnOYTADboEwDa6RMAdOsTAA7tEwCo7hMAQvATAObxEwCA8xMAGvUTALT2EwBY+BMA8vkTAIz7EwAw/RMAyv4TAGQAFAD+ARQAogMUADwFFADWBhQAcAgUABQKFACuCxQASA0UAOIOFACGEBQAIBIUALoTFABUFRQA+BYUAJIYFAAsGhQA0BsUAGodFAAEHxQAniAUAEIiFADcIxQAdiUUABAnFAC0KBQATioUAOgrFACCLRQAJi8UAMAwFABaMhQA9DMUAI41FAAyNxQAzDgUAGY6FAAAPBQApD0UAD4/FADYQBQAckIUABZEFACwRRQASkcUAORIFACIShQAIkwUALxNFABWTxQA+lAUAJRSFAAuVBQAyFUUAGxXFAAGWRQAoFoUADpcFADeXRQAeF8UABJhFAC2YhQAUGQUAOplFACEZxQAKGkUAMJqFABcbBQA9m0UAJpvFAA0cRQAznIUAGh0FAAMdhQApncUAEB5FADaehQAfnwUABh+FACyfxQATIEUAPCCFACKhBQAJIYUAL6HFABYiRQA/IoUAJaMFAAwjhQAyo8UAG6RFAAIkxQAopQUADyWFADglxQAepkUABSbFACunBQAUp4UAOyfFACGoRQAIKMUAMSkFABephQA+KcUAJKpFAA2qxQA0KwUAGquFAAOsBQAqLEUAEKzFADctBQAgLYUABq4FAC0uRQATrsUAPK8FACMvhQAJsAUAMDBFABkwxQA/sQUAJjGFAAyyBQA1skUAHDLFAAKzRQApM4UAEjQFADi0RQAfNMUABbVFAC61hQAVNgUAO7ZFACI2xQALN0UAMbeFABg4BQA+uEUAJTjFAA45RQA0uYUAGzoFAAG6hQAqusUAETtFADe7hQAePAUABzyFAC28xQAUPUUAOr2FACO+BQAKPoUAML7FABc/RQAAP8UAJoAFQA0AhUA2AMVAHIFFQAMBxUApggVAEoKFQDkCxUAfg0VABgPFQC8EBUAVhIVAPATFQCKFRUALhcVAMgYFQBiGhUA/BsVAJYdFQA6HxUA1CAVAG4iFQAIJBUArCUVAEYnFQDgKBUAeioVAB4sFQC4LRUAUi8VAPYwFQCQMhUAKjQVAMQ1FQBoNxUAAjkVAJw6FQA2PBUA2j0VAHQ/FQAOQRUAqEIVAExEFQDmRRUAgEcVABpJFQC+ShUAWEwVAPJNFQCWTxUAMFEVAMpSFQBkVBUACFYVAKJXFQA8WRUA1loVAHpcFQAUXhUArl8VAEhhFQDiYhUAhmQVACBmFQC6ZxUAVGkVAPhqFQCSbBUALG4VAMZvFQBqcRUABHMVAJ50FQA4dhUA3HcVAHZ5FQAQexUAqnwVAE5+FQDofxUAgoEVAByDFQDAhBUAWoYVAPSHFQCOiRUAMosVAMyMFQBmjhUAAJAVAKSRFQA+kxUA2JQVAHyWFQAWmBUAsJkVAEqbFQDunBUAiJ4VACKgFQC8oRUAYKMVAPqkFQCUphUALqgVANKpFQBsqxUABq0VAKCuFQBEsBUA3rEVAHizFQAStRUArLYVAFC4FQDquRUAhLsVAB69FQDCvhUAXMAVAPbBFQCQwxUANMUVAM7GFQBoyBUAAsoVAKbLFQBAzRUA2s4VAHTQFQAY0hUAstMVAEzVFQDm1hUAitgVACTaFQC+2xUAWN0VAPzeFQCW4BUAMOIVANTjFQBu5RUACOcVAKLoFQBG6hUA4OsVAHrtFQAU7xUAuPAVAFLyFQDs8xUAhvUVACr3FQDE+BUAXvoVAPj7FQCc/RUANv8VANAAFgBqAhYADgQWAKgFFgBCBxYA3AgWAIAKFgAaDBYAtA0WAE4PFgDyEBYAjBIWACYUFgDAFRYAWhcWAP4YFgCYGhYAMhwWAMwdFgBwHxYACiEWAKQiFgA+JBYA4iUWAHwnFgAWKRYAsCoWAFQsFgDuLRYAiC8WACIxFgDGMhYAYDQWAPo1FgCeNxYAODkWANI6FgBsPBYAED4WAKo/FgBEQRYA3kIWAIJEFgAcRhYAtkcWAFBJFgD0ShYAjkwWAChOFgDMTxYAZlEWAABTFgCaVBYANFYWANhXFgByWRYADFsWAKZcFgBAXhYA5F8WAH5hFgAYYxYAsmQWAFZmFgDwZxYAimkWAC5rFgDIbBYAYm4WAPxvFgCgcRYAOnMWANR0FgBudhYAEngWAKx5FgBGexYA4HwWAIR+FgAegBYAuIEWAFyDFgD2hBYAkIYWACqIFgDOiRYAaIsWAAKNFgCcjhYANpAWANqRFgB0kxYADpUWAKiWFgBMmBYA5pkWAICbFgAanRYAvp4WAFigFgDyoRYAjKMWACalFgDKphYAZKgWAP6pFgCiqxYAPK0WANauFgBwsBYAFLIWAK6zFgBItRYA4rYWAIa4FgAguhYAursWAFS9FgD4vhYAksAWACzCFgDQwxYAasUWAATHFgCeyBYAQsoWANzLFgB2zRYAEM8WALTQFgBO0hYA6NMWAILVFgAm1xYAwNgWAFraFgD02xYAjt0WADLfFgDM4BYAZuIWAADkFgCk5RYAPucWANjoFgBy6hYAFuwWALDtFgBK7xYA5PAWAH7yFgAi9BYAvPUWAFb3FgD6+BYAlPoWAC78FgDI/RYAbP8WAAYBFwCgAhcAOgQXAN4FFwB4BxcAEgkXAKwKFwBQDBcA6g0XAIQPFwAeERcAwhIXAFwUFwD2FRcAmhcXADQZFwDOGhcAaBwXAAweFwCmHxcAQCEXANoiFwB+JBcAGCYXALInFwBMKRcA8CoXAIosFwAkLhcAvi8XAGIxFwD8MhcAljQXADA2FwDKNxcAbjkXAAg7FwCiPBcAPD4XAOA/FwB6QRcAFEMXAK5EFwBSRhcA7EcXAIZJFwAgSxcAxEwXAF5OFwD4TxcAklEXADZTFwDQVBcAalYXAARYFwCoWRcAQlsXANxcFwB2XhcAGmAXALRhFwBOYxcA8mQXAIxmFwAmaBcAwGkXAGRrFwD+bBcAmG4XADJwFwDWcRcAcHMXAAp1FwCkdhcASHgXAOJ5FwB8excAFn0XALp+FwBUgBcA7oEXAIiDFwAshRcAxoYXAGCIFwD6iRcAnosXADiNFwDSjhcAbJAXABCSFwCqkxcARJUXAN6WFwB4mBcAHJoXALabFwBQnRcA6p4XAI6gFwAoohcAwqMXAGalFwAApxcAmqgXADSqFwDYqxcAcq0XAAyvFwCmsBcASrIXAOSzFwB+tRcAGLcXALy4FwBWuhcA8LsXAIq9FwAuvxcAyMAXAGLCFwD8wxcAoMUXADrHFwDUyBcAbsoXABLMFwCszRcARs8XAODQFwCE0hcAHtQXALjVFwBS1xcA9tgXAJDaFwAq3BcAxN0XAF7fFwAC4RcAnOIXADbkFwDQ5RcAdOcXAA7pFwCo6hcATOwXAObtFwCA7xcAGvEXAL7yFwBY9BcA8vUXAIz3FwAw+RcAyvoXAGT8FwD+/RcAov8XADwBGADWAhgAcAQYABQGGACuBxgASAkYAOIKGACGDBgAIA4YALoPGABeERgA+BIYAJIUGAAsFhgA0BcYAGoZGAAEGxgAnhwYAEIeGADcHxgAdiEYABAjGACqJBgATiYYAOgnGACCKRgAHCsYAMAsGABaLhgA9C8YAI4xGAAyMxgAzDQYAGY2GAAAOBgAmjkYAD47GADYPBgAcj4YABZAGACwQRgASkMYAOREGACIRhgAIkgYALxJGABWSxgA+kwYAJROGAAuUBgAyFEYAGxTGAAGVRgAoFYYAERYGADeWRgAeFsYABJdGAC2XhgAUGAYAOphGACEYxgAKGUYAMJmGABcaBgA9mkYAJprGAA0bRgAzm4YAGhwGAACchgApnMYAEB1GADadhgAdHgYABh6GACyexgATH0YAOZ+GACKgBgAJIIYAL6DGABYhRgA/IYYAJaIGAAwihgAyosYAG6NGAAIjxgAopAYADySGADgkxgAepUYABSXGACumBgAUpoYAOybGACGnRgAIJ8YAMSgGABeohgA+KMYAJylGAA2pxgA0KgYAGqqGAAOrBgAqK0YAEKvGADcsBgAgLIYABq0GAC0tRgATrcYAPK4GACMuhgAJrwYAMC9GABkvxgA/sAYAJjCGAAyxBgAzMUYAHDHGAAKyRgApMoYAD7MGADizRgAfM8YABbRGACw0hgAVNQYAO7VGACI1xgAItkYAMbaGABg3BgA+t0YAJTfGAA44RgA0uIYAGzkGAAG5hgAqucYAETpGADe6hgAguwYABzuGAC27xgAUPEYAOryGACO9BgAKPYYAML3GABc+RgAAPsYAJr8GAA0/hgAzv8YAHIBGQAMAxkApgQZAEAGGQDkBxkAfgkZABgLGQCyDBkAVg4ZAPAPGQCKERkAJBMZAMgUGQBiFhkA/BcZAKAZGQA6GxkA1BwZAG4eGQASIBkArCEZAEYjGQDgJBkAhCYZAB4oGQC4KRkAUisZAPYsGQCQLhkAKjAZAMQxGQBoMxkAAjUZAJw2GQBAOBkA2jkZAHQ7GQAOPRkAqD4ZAExAGQDmQRkAgEMZABpFGQC+RhkAWEgZAPJJGQCMSxkAME0ZAMpOGQBkUBkA/lEZAKJTGQA8VRkA1lYZAHBYGQAUWhkArlsZAEhdGQDiXhkAfGAZACBiGQC6YxkAVGUZAO5mGQCSaBkALGoZAMZrGQBgbRkABG8ZAJ5wGQA4chkA3HMZAHZ1GQAQdxkAqngZAE56GQDoexkAgn0ZABx/GQDAgBkAWoIZAPSDGQCOhRkAMocZAMyIGQBmihkACowZAKSNGQA+jxkA2JAZAHySGQAWlBkAsJUZAEqXGQDkmBkAiJoZACKcGQC8nRkAVp8ZAPqgGQCUohkALqQZAMilGQBspxkABqkZAKCqGQA6rBkA3q0ZAHivGQASsRkArLIZAFC0GQDqtRkAhLcZAB65GQDCuhkAXLwZAPa9GQCQvxkANMEZAM7CGQBoxBkAAsYZAKbHGQBAyRkA2soZAHTMGQAYzhkAss8ZAEzRGQDm0hkAitQZACTWGQC+1xkAYtkZAPzaGQCW3BkAMN4ZANTfGQBu4RkACOMZAKLkGQBG5hkA4OcZAHrpGQAU6xkAuOwZAFLuGQDs7xkAhvEZACrzGQDE9BkAXvYZAPj3GQCc+RkANvsZAND8GQBq/hkADgAaAKgBGgBCAxoA3AQaAHYGGgAaCBoAtAkaAE4LGgDoDBoAjA4aACYQGgDAERoAWhMaAP4UGgCYFhoAMhgaAMwZGgBwGxoACh0aAKQeGgA+IBoA4iEaAHwjGgAWJRoAsCYaAFQoGgDuKRoAiCsaACwtGgDGLhoAYDAaAPoxGgCeMxoAODUaANI2GgBsOBoAEDoaAKo7GgBEPRoA3j4aAHhAGgAcQhoAtkMaAFBFGgDqRhoAjkgaAChKGgDCSxoAXE0aAABPGgCaUBoANFIaANhTGgByVRoADFcaAKZYGgBKWhoA5FsaAH5dGgAYXxoAvGAaAFZiGgDwYxoAimUaAC5nGgDIaBoAYmoaAPxrGgCgbRoAOm8aANRwGgBuchoAEnQaAKx1GgBGdxoA4HgaAIR6GgAefBoAuH0aAFJ/GgD2gBoAkIIaACqEGgDEhRoAXocaAAKJGgCcihoANowaANCNGgB0jxoADpEaAKiSGgBClBoA5pUaAICXGgAamRoAtJoaAFicGgDynRoAjJ8aACahGgDKohoAZKQaAP6lGgCipxoAPKkaANaqGgBwrBoAFK4aAK6vGgBIsRoA4rIaAIa0GgAgthoAurcaAFS5GgD4uhoAkrwaACy+GgDQvxoAasEaAATDGgCexBoAOMYaANzHGgB2yRoAEMsaAKrMGgBOzhoA6M8aAILRGgAc0xoAwNQaAFrWGgD01xoAjtkaACjbGgDM3BoAZt4aAADgGgCa4RoAPuMaANjkGgBy5hoAFugaALDpGgBK6xoA5OwaAIjuGgAi8BoAvPEaAFbzGgD69BoAlPYaAC74GgDI+RoAbPsaAAb9GgCg/hoARAAbAN4BGwB4AxsAEgUbALYGGwBQCBsA6gkbAIQLGwAoDRsAwg4bAFwQGwD2ERsAmhMbADQVGwDOFhsAaBgbAAIaGwCmGxsAQB0bANoeGwB0IBsAGCIbALIjGwBMJRsA5iYbAIooGwAkKhsAvisbAFgtGwD8LhsAljAbADAyGwDKMxsAbjUbAAg3GwCiOBsAPDobAOA7GwB6PRsAFD8bAK5AGwBSQhsA7EMbAIZFGwAgRxsAxEgbAF5KGwD4SxsAkk0bADZPGwDQUBsAalIbAA5UGwCoVRsAQlcbANxYGwCAWhsAGlwbALRdGwBOXxsA8mAbAIxiGwAmZBsAwGUbAGRnGwD+aBsAmGobADJsGwDWbRsAcG8bAApxGwCkchsASHQbAOJ1GwB8dxsAFnkbALB6GwBUfBsA7n0bAIh/GwAigRsAxoIbAGqEGwAEhhsAqIcbAEKJGwDcihsAgIwbABqOGwC0jxsATpEbAPKSGwCMlBsAJpYbAMCXGwBkmRsA/pobAJicGwAynhsAzJ8bAHChGwAKoxsApKQbAD6mGwDipxsAfKkbABarGwCwrBsAVK4bAO6vGwCIsRsAIrMbAMa0GwBgthsA+rcbAJS5GwA4uxsA0rwbAGy+GwAQwBsAqsEbAETDGwDexBsAgsYbABzIGwC2yRsAUMsbAPTMGwCOzhsAKNAbAMLRGwBm0xsAANUbAJrWGwA+2BsA2NkbAHLbGwAM3RsApt4bAErgGwDk4RsAfuMbABjlGwC85hsAVugbAPDpGwCK6xsALu0bAMjuGwBi8BsA/PEbAKDzGwA69RsA1PYbAG74GwAI+hsArPsbAEb9GwDg/hsAegAcAB4CHAC4AxwAUgUcAOwGHACQCBwAKgocAMQLHABoDRwAAg8cAJwQHAA2EhwA2hMcAHQVHAAOFxwAqBgcAEwaHADmGxwAgB0cABofHAC+IBwAWCIcAPIjHACMJRwAMCccAMooHABkKhwACCwcAKItHAA8LxwA1jAcAHoyHAAUNBwArjUcAEg3HADiOBwAhjocACA8HAC6PRwAVD8cAPhAHACSQhwALEQcAMZFHABqRxwABEkcAJ5KHAA4TBwA0k0cAHZPHAAQURwAqlIcAE5UHADoVRwAglccABxZHADAWhwAWlwcAPRdHACOXxwAMmEcAMxiHABmZBwAAGYcAKRnHAA+aRwA2GocAHJsHAAWbhwAsG8cAEpxHADuchwAiHQcACJ2HAC8dxwAYHkcAPp6HACUfBwALn4cANJ/HABsgRwABoMcAKCEHABEhhwA3occAHiJHAASixwArIwcAFCOHADqjxwAhJEcAB6THADClBwAXJYcAPaXHACQmRwANJscAM6cHABonhwAAqAcAKahHABAoxwA2qQcAHSmHAAYqBwAsqkcAEyrHADmrBwAiq4cACSwHAC+sRwAWLMcAPy0HACWthwAMLgcANS5HABuuxwACL0cAKK+HABGwBwA4MEcAHrDHAAUxRwAuMYcAFLIHADsyRwAhsscACrNHADEzhwAXtAcAPjRHACc0xwANtUcANDWHABq2BwABNocAKjbHABC3RwA3N4cAIDgHAAa4hwAtOMcAE7lHADy5hwAjOgcACbqHADA6xwAZO0cAP7uHACY8BwAMvIcANbzHABw9RwACvccAKT4HABI+hwA4vscAHz9HAAW/xwAugAdAFQCHQDuAx0AiAUdACIHHQDGCB0AYAodAPoLHQCUDR0AOA8dANIQHQBsEh0ABhQdAKoVHQBEFx0A3hgdAHgaHQAcHB0Ath0dAFAfHQDqIB0AjiIdACgkHQDCJR0AXCcdAAApHQCaKh0ANCwdANgtHQByLx0ADDEdAKYyHQBKNB0A5DUdAH43HQAYOR0AvDodAFY8HQDwPR0Aij8dAC5BHQDIQh0AYkQdAPxFHQCgRx0AOkkdANRKHQBuTB0AEk4dAKxPHQBGUR0A4FIdAIRUHQAeVh0AuFcdAFJZHQD2Wh0AkFwdACpeHQDEXx0AXmEdAAJjHQCcZB0ANmYdANBnHQB0aR0ADmsdAKhsHQBCbh0A5m8dAIBxHQAacx0AvnQdAFh2HQDydx0AjHkdADB7HQDKfB0AZH4dAP5/HQCigR0APIMdANaEHQBwhh0AFIgdAK6JHQBIix0A4owdAIaOHQAgkB0AupEdAF6THQD4lB0AkpYdACyYHQDQmR0AapsdAASdHQCenh0AOKAdANyhHQB2ox0AEKUdAKqmHQBOqB0A6KkdAIKrHQAcrR0AwK4dAFqwHQD0sR0AjrMdACi1HQDMth0AZrgdAAC6HQCaux0APr0dANi+HQBywB0AFsIdALDDHQBKxR0A5MYdAIjIHQAiyh0AvMsdAFbNHQD6zh0AlNAdAC7SHQDI0x0AbNUdAAbXHQCg2B0ARNodAN7bHQB43R0AEt8dALbgHQBQ4h0A6uMdAITlHQAo5x0AwugdAFzqHQD26x0Amu0dADTvHQDO8B0AaPIdAAz0HQCm9R0AQPcdANr4HQB0+h0AGPwdALL9HQBM/x0A5gAeAIoCHgAkBB4AvgUeAFgHHgD8CB4AlgoeADAMHgDKDR4Abg8eAAgRHgCiEh4APBQeAOAVHgB6Fx4AFBkeAK4aHgBSHB4A7B0eAIYfHgAgIR4AxCIeAF4kHgD4JR4AkiceADYpHgDQKh4AaiweAAQuHgCoLx4AQjEeANwyHgB2NB4AGjYeALQ3HgBOOR4A6DoeAIw8HgAmPh4AwD8eAFpBHgD+Qh4AmEQeADJGHgDMRx4AcEkeAApLHgCkTB4APk4eAOJPHgB8UR4AFlMeALpUHgBUVh4A7lceAIhZHgAsWx4AxlweAGBeHgD6Xx4AnmEeADhjHgDSZB4AbGYeABBoHgCqaR4ARGseAN5sHgCCbh4AHHAeALZxHgBQcx4A9HQeAI52HgAoeB4AwnkeAFx7HgAAfR4Amn4eADSAHgDOgR4AcoMeAAyFHgCmhh4AQIgeAOSJHgB+ix4AGI0eALKOHgBWkB4A8JEeAIqTHgAklR4AyJYeAGKYHgD8mR4AlpseADqdHgDUnh4AbqAeAAiiHgCsox4ARqUeAOCmHgCEqB4AHqoeALirHgBSrR4A9q4eAJCwHgAqsh4AxLMeAGi1HgACtx4AnLgeADa6HgDaux4AdL0eAA6/HgCowB4ATMIeAObDHgCAxR4AGsceAL7IHgBYyh4A8sseAIzNHgAwzx4AytAeAGTSHgD+0x4AmNUeADzXHgDW2B4AcNoeAArcHgCu3R4ASN8eAOLgHgB84h4AIOQeALrlHgBU5x4A7ugeAJLqHgAs7B4Axu0eAGrvHgAE8R4AnvIeADj0HgDc9R4AdvceABD5HgCq+h4ATvweAOj9HgCC/x4AHAEfAMACHwBaBB8A9AUfAI4HHwAyCR8AzAofAGYMHwAKDh8ApA8fAD4RHwDYEh8AfBQfABYWHwCwFx8AShkfAO4aHwCIHB8AIh4fALwfHwBgIR8A+iIfAJQkHwAuJh8AyCcfAGwpHwAGKx8AoCwfADouHwDeLx8AeDEfABIzHwCsNB8AUDYfAOo3HwCEOR8AHjsfALg8HwBcPh8A9j8fAJBBHwA0Qx8AzkQfAGhGHwACSB8ApkkfAEBLHwDaTB8AdE4fABhQHwCyUR8ATFMfAOZUHwCKVh8AJFgfAL5ZHwBiWx8A/FwfAJZeHwAwYB8A1GEfAG5jHwAIZR8AomYfADxoHwDgaR8AemsfABRtHwCubh8AUnAfAOxxHwCGcx8AKnUfAMR2HwBeeB8A+HkfAJx7HwA2fR8A0H4fAGqAHwAOgh8AqIMfAEKFHwDchh8AdogfABqKHwC0ix8ATo0fAOiOHwCMkB8AJpIfAMCTHwBalR8A/pYfAJiYHwAymh8AzJsfAHCdHwAKnx8ApKAfAD6iHwDiox8AfKUfABanHwC6qB8AVKofAO6rHwCIrR8ALK8fAMawHwBgsh8A+rMfAJ61HwA4tx8A0rgfAGy6HwAQvB8Aqr0fAES/HwDewB8AgsIfABzEHwC2xR8AUMcfAPTIHwCOyh8AKMwfAMLNHwBmzx8AANEfAJrSHwA01B8A2NUfAHLXHwAM2R8AptofAEDcHwDk3R8Aft8fABjhHwCy4h8AVuQfAPDlHwCK5x8AJOkfAMjqHwBi7B8A/O0fAJbvHwA68R8A1PIfAG70HwAI9h8ArPcfAEb5HwDg+h8AhPwfAB7+HwC4/x8AUgEgAPYCIACQBCAAKgYgAMQHIABoCSAAAgsgAJwMIAA2DiAA2g8gAHQRIAAOEyAAqBQgAEwWIADmFyAAgBkgABobIAC+HCAAWB4gAPIfIACMISAAMCMgAMokIABkJiAA/icgAKIpIAA8KyAA1iwgAHAuIAAUMCAArjEgAEgzIADiNCAAfDYgACA4IAC6OSAAVDsgAO48IACSPiAALEAgAMZBIABgQyAABEUgAJ5GIAA4SCAA3EkgAHZLIAAQTSAAqk4gAE5QIADoUSAAglMgABxVIADAViAAWlggAPRZIACOWyAAMl0gAMxeIABmYCAAAGIgAKRjIAA+ZSAA2GYgAHJoIAAWaiAAsGsgAEptIADkbiAAiHAgACJyIAC8cyAAYHUgAPp2IACUeCAALnogANJ7IABsfSAABn8gAKCAIAA6giAA3oMgAHiFIAAShyAArIggAFCKIADqiyAAhI0gAB6PIADCkCAAXJIgAPaTIACQlSAANJcgAM6YIABomiAAApwgAJydIABAnyAA2qAgAHSiIAAYpCAAsqUgAEynIADmqCAAiqogACSsIAC+rSAAWK8gAPywIACWsiAAMLQgAMq1IAButyAACLkgAKK6IAA8vCAA4L0gAHq/IAAUwSAArsIgAFLEIADsxSAAhscgACDJIAC6yiAAXswgAPjNIACSzyAANtEgANDSIABq1CAABNYgAKjXIABC2SAA3NogAHbcIAAa3iAAtN8gAE7hIADo4iAAjOQgACbmIADA5yAAZOkgAP7qIACY7CAAMu4gANbvIABw8SAACvMgAKT0IABI9iAA4vcgAHz5IAAW+yAAuvwgAFT+IADu/yAAiAEhACwDIQDGBCEAYAYhAPoHIQCUCSEAOAshANIMIQBsDiEABhAhAKoRIQBEEyEA3hQhAHgWIQAcGCEAthkhAFAbIQDqHCEAjh4hACggIQDCISEAXCMhAAAlIQCaJiEANCghAM4pIQByKyEADC0hAKYuIQBAMCEA5DEhAH4zIQAYNSEAsjYhAFY4IQDwOSEAijshAC49IQDIPiEAYkAhAPxBIQCgQyEAOkUhANRGIQBuSCEAEkohAKxLIQBGTSEA4E4hAIRQIQAeUiEAuFMhAFJVIQD2ViEAkFghACpaIQDEWyEAaF0hAAJfIQCcYCEANmIhANBjIQB0ZSEADmchAKhoIQBCaiEA5mshAIBtIQAabyEAtHAhAFhyIQDycyEAjHUhACZ3IQDKeCEAZHohAP57IQCYfSEAPH8hANaAIQBwgiEAFIQhAK6FIQBIhyEA4oghAIaKIQAgjCEAuo0hAFSPIQD4kCEAkpIhACyUIQDGlSEAapchAASZIQCemiEAQpwhANydIQB2nyEAEKEhAKqiIQBOpCEA6KUhAIKnIQAcqSEAwKohAFqsIQD0rSEAjq8hADKxIQDMsiEAZrQhAAC2IQCktyEAPrkhANi6IQByvCEADL4hALC/IQBKwSEA5MIhAH7EIQAixiEAvMchAFbJIQD6yiEAlMwhAC7OIQDIzyEAbNEhAAbTIQCg1CEAOtYhAN7XIQB42SEAEtshALbcIQBQ3iEA6t8hAIThIQAo4yEAwuQhAFzmIQD25yEAkOkhADTrIQDO7CEAaO4hAALwIQCm8SEAQPMhANr0IQB09iEAGPghALL5IQBM+yEA5vwhAIr+IQAkACIAvgEiAFgDIgD8BCIAlgYiADAIIgDKCSIAbgsiAAgNIgCiDiIARhAiAOARIgB6EyIAFBUiALgWIgBSGCIA7BkiAIYbIgAqHSIAxB4iAF4gIgD4ISIAkiMiADYlIgDQJiIAaigiAAQqIgCoKyIAQi0iANwuIgB2MCIAGjIiALQzIgBONSIA6DYiAIw4IgAmOiIAwDsiAFo9IgD+PiIAmEAiADJCIgDMQyIAcEUiAApHIgCkSCIAPkoiAOJLIgB8TSIAFk8iALBQIgBUUiIA7lMiAIhVIgAiVyIAxlgiAGBaIgD6WyIAnl0iADhfIgDSYCIAbGIiABBkIgCqZSIARGciAN5oIgCCaiIAHGwiALZtIgBQbyIA9HAiAI5yIgAodCIAwnUiAGZ3IgAAeSIAmnoiADR8IgDYfSIAcn8iAAyBIgCmgiIAQIQiAOSFIgB+hyIAGIkiALKKIgBWjCIA8I0iAIqPIgAkkSIAyJIiAGKUIgD8lSIAlpciADqZIgDUmiIAbpwiAAieIgCsnyIARqEiAOCiIgB6pCIAHqYiALinIgBSqSIA7KoiAJCsIgAqriIAxK8iAGixIgACsyIAnLQiADa2IgDatyIAdLkiAA67IgCovCIATL4iAOa/IgCAwSIAGsMiAL7EIgBYxiIA8sciAIzJIgAwyyIAyswiAGTOIgD+zyIAotEiADzTIgDW1CIAcNYiABTYIgCu2SIASNsiAOLcIgCG3iIAIOAiALrhIgBU4yIA7uQiAJLmIgAs6CIAxukiAGDrIgAE7SIAnu4iADjwIgDS8SIAdvMiABD1IgCq9iIARPgiAOj5IgCC+yIAHP0iALb+IgBaACMA9AEjAI4DIwAyBSMAzAYjAGYIIwAACiMApAsjAD4NIwDYDiMAchAjABYSIwCwEyMAShUjAOQWIwCIGCMAIhojALwbIwBWHSMA+h4jAJQgIwAuIiMA0iMjAGwlIwAGJyMAoCgjADoqIwDeKyMAeC0jABIvIwCsMCMAUDIjAOozIwCENSMAHjcjAMI4IwBcOiMA9jsjAJA9IwA0PyMAzkAjAGhCIwACRCMAnEUjAEBHIwDaSCMAiEojACJMIwC8TSMAVk8jAPBQIwCUUiMALlQjAMhVIwBsVyMABlkjAKBaIwA6XCMA3l0jAHhfIwASYSMArGIjAFBkIwDqZSMAhGcjAB5pIwDCaiMAXGwjAPZtIwCQbyMANHEjAM5yIwBodCMADHYjAKZ3IwBAeSMA2nojAH58IwAYfiMAsn8jAEyBIwDwgiMAioQjACSGIwC+hyMAWIkjAPyKIwCWjCMAMI4jAMqPIwBukSMACJMjAKKUIwA8liMA4JcjAHqZIwAUmyMArpwjAEieIwDsnyMAhqEjACCjIwDEpCMAXqYjAPinIwCSqSMANqsjANCsIwBqriMABLAjAKixIwBCsyMA3LQjAHa2IwAauCMAtLkjAE67IwDovCMAjL4jACbAIwDAwSMAWsMjAP7EIwCYxiMAMsgjANbJIwBwyyMACs0jAKTOIwBI0CMA4tEjAHzTIwAW1SMAutYjAFTYIwDu2SMAiNsjACzdIwDG3iMAYOAjAPrhIwCe4yMAOOUjANLmIwBs6CMAEOojAKrrIwBE7SMA3u4jAHjwIwAc8iMAtvMjAFD1IwDq9iMAjvgjACj6IwDC+yMAXP0jAAD/IwCaACQANAIkAM4DJAByBSQADAckAKYIJABACiQA5AskAH4NJAAYDyQAshAkAFYSJADwEyQAihUkAC4XJADIGCQAYhokAPwbJACgHSQAOh8kANQgJABuIiQAEiQkAKwlJABGJyQA4CgkAIQqJAAeLCQAuC0kAFIvJAD2MCQAkDIkACo0JADENSQAaDckAAI5JACcOiQANjwkANo9JAB0PyQADkEkAKhCJABMRCQA5kUkAIBHJAAaSSQAvkokAFhMJADyTSQAjE8kACZRJADKUiQAZFQkAP5VJACYVyQAPFkkANZaJABwXCQACl4kAK5fJABIYSQA4mIkAHxkJAAgZiQAumckAFRpJADuaiQAkmwkACxuJADGbyQAanEkAARzJACedCQAOHYkANx3JAB2eSQAEHskAKp8JABOfiQA6H8kAIKBJAAcgyQAwIQkAFqGJAD0hyQAjokkADKLJADMjCQAZo4kAACQJACkkSQAPpMkANiUJAByliQAFpgkALCZJABKmyQA5JwkAH6eJAAioCQAvKEkAFajJAD6pCQAlKYkAC6oJADIqSQAbKskAAatJACgriQAOrAkAN6xJAB4syQAErUkAKy2JABQuCQA6rkkAIS7JAAovSQAwr4kAFzAJAD2wSQAmsMkADTFJADOxiQAaMgkAALKJACmyyQAQM0kANrOJAB00CQAGNIkALLTJABM1SQA5tYkAIrYJAAk2iQAvtskAFjdJAD83iQAluAkADDiJADK4yQAZOUkAAjnJACi6CQAPOokAODrJAB67SQAFO8kAK7wJABS8iQA7PMkAIb1JAAg9yQAxPgkAF76JAD4+yQAkv0kADb/JADQACUAagIlAAQEJQCoBSUAQgclANwIJQCACiUAGgwlALQNJQBODyUA8hAlAIwSJQAmFCUAwBUlAGQXJQD+GCUAmBolADIcJQDWHSUAcB8lAAohJQCkIiUASCQlAOIlJQB8JyUAFiklALAqJQBULCUA7i0lAIgvJQAiMSUAxjIlAGA0JQD6NSUAlDclADg5JQDSOiUAbDwlAAY+JQCqPyUAREElAN5CJQB4RCUAHEYlALZHJQBQSSUA6kolAI5MJQAoTiUAwk8lAFxRJQAAUyUAmlQlADRWJQDYVyUAclklAAxbJQCmXCUASl4lAORfJQB+YSUAGGMlALxkJQBWZiUA8GclAIppJQAuayUAyGwlAGJuJQD8byUAoHElADpzJQDUdCUAbnYlABJ4JQCseSUARnslAOB8JQB6fiUAHoAlALiBJQBSgyUA7IQlAJCGJQAqiCUAxIklAF6LJQACjSUAnI4lADaQJQDQkSUAdJMlAA6VJQColiUAQpglAOaZJQCAmyUAGp0lALSeJQBYoCUA8qElAIyjJQAmpSUAyqYlAGSoJQD+qSUAoqslADytJQDWriUAcLAlABSyJQCusyUASLUlAOK2JQCGuCUAILolALq7JQBUvSUA+L4lAJLAJQAswiUAxsMlAGrFJQAExyUAnsglADjKJQDcyyUAds0lABDPJQCq0CUATtIlAOjTJQCC1SUAHNclALbYJQBa2iUA9NslAI7dJQAo3yUAzOAlAGbiJQAA5CUApOUlAD7nJQDY6CUAcuolABbsJQCw7SUASu8lAOTwJQCI8iUAIvQlALz1JQBW9yUA+vglAJT6JQAu/CUA0v0lAGz/JQAGASYAoAImADoEJgDeBSYAeAcmABIJJgCsCiYAUAwmAOoNJgCEDyYAHhEmAMISJgBcFCYA9hUmAJAXJgAqGSYAzhomAGgcJgACHiYAnB8mAEAhJgDaIiYAdCQmABgmJgCyJyYATCkmAOYqJgCKLCYAJC4mAL4vJgBYMSYA/DImAJY0JgAwNiYAyjcmAG45JgAIOyYAojwmAEY+JgDgPyYAekEmABRDJgC4RCYAUkYmAOxHJgCGSSYAKksmAMRMJgBeTiYA+E8mAJxRJgA2UyYA0FQmAGpWJgAEWCYAqFkmAEJbJgDcXCYAdl4mABpgJgC0YSYATmMmAOhkJgCMZiYAJmgmAMBpJgBaayYA9GwmAJhuJgAycCYAzHEmAHBzJgAKdSYApHYmAD54JgDieSYAfHsmABZ9JgCwfiYAVIAmAO6BJgCIgyYAIoUmAMaGJgBgiCYA+okmAJSLJgA4jSYA0o4mAGyQJgAQkiYAqpMmAESVJgDeliYAgpgmAByaJgC2myYAUJ0mAPSeJgCOoCYAKKImAMKjJgBmpSYAAKcmAJqoJgA0qiYA2KsmAHKtJgAMryYAprAmAEqyJgDksyYAfrUmABi3JgCyuCYAVromAPC7JgCKvSYAJL8mAMjAJgBiwiYA/MMmAJbFJgA6xyYA1MgmAG7KJgAIzCYArM0mAEbPJgDg0CYAetImAB7UJgC41SYAUtcmAOzYJgCQ2iYAKtwmAMTdJgBe3yYAAuEmAJziJgA25CYA0OUmAHTnJgAO6SYAqOomAEzsJgDm7SYAgO8mABrxJgC+8iYAWPQmAPL1JgCM9yYAMPkmAMr6JgBk/CYA/v0mAKL/JgA8AScA1gInAHAEJwAUBicArgcnAEgJJwDiCicAhgwnACAOJwC6DycAVBEnAPgSJwCSFCcALBYnAMYXJwBgGScABBsnAJ4cJwA4HicA0h8nAHYhJwAQIycAqiQnAEQmJwDoJycAgiknABwrJwC2LCcAWi4nAPQvJwCOMScAMjMnAMw0JwBmNicAADgnAKQ5JwA+OycA2DwnAHI+JwAWQCcAsEEnAEpDJwDkRCcAiEYnACJIJwC8SScAVksnAPBMJwCUTicALlAnAMhRJwBiUycABlUnAKBWJwA6WCcA1FknAHhbJwASXScArF4nAEZgJwDqYScAhGMnAB5lJwDCZicAXGgnAPZpJwCQaycANG0nAM5uJwBocCcAAnInAKZzJwBAdScA2nYnAH54JwAYeicAsnsnAEx9JwDwficAioAnACSCJwC+gycAWIUnAPyGJwCWiCcAMIonAMqLJwBujScACI8nAKKQJwA8kicA4JMnAHqVJwAUlycArpgnAFKaJwDsmycAhp0nACCfJwDEoCcAXqInAPijJwCSpScALKcnANCoJwBqqicABKwnAKitJwBCrycA3LAnAHayJwAatCcAtLUnAE63JwDouCcAjLonACa8JwDAvScAWr8nAP7AJwCYwicAMsQnANbFJwBwxycACsknAKTKJwBIzCcA4s0nAHzPJwAW0ScAutInAFTUJwDu1ScAiNcnACLZJwDG2icAYNwnAPrdJwCU3ycAOOEnANLiJwBs5CcABuYnAKrnJwBE6ScA3uonAHjsJwAc7icAtu8nAFDxJwDq8icAjvQnACj2JwDC9ycAXPknAAD7JwCa/CcANP4nAM7/JwByASgADAMoAKYEKABABigA5AcoAH4JKAAYCygAvAwoAFYOKADwDygAihEoAC4TKADIFCgAYhYoAPwXKACgGSgAOhsoANQcKABuHigAEiAoAKwhKABGIygA4CQoAIQmKAAeKCgAuCkoAFIrKADsLCgAkC4oACowKADEMSgAXjMoAAI1KACcNigANjgoANA5KAB0OygADj0oAKg+KABCQCgA5kEoAIBDKAAaRSgAtEYoAFhIKADySSgAjEsoACZNKADKTigAZFAoAP5RKACiUygAPFUoANZWKABwWCgAFFooAK5bKABIXSgA4l4oAIZgKAAgYigAumMoAFRlKAD4ZigAkmgoACxqKADGaygAam0oAARvKACecCgAOHIoANxzKAB2dSgAEHcoAKp4KABOeigA6HsoAIJ9KAAcfygAwIAoAFqCKAD0gygAjoUoADKHKADMiCgAZoooAACMKACkjSgAPo8oANiQKABykigAFpQoALCVKABKlygA5JgoAIiaKAAinCgAvJ0oAFafKAD6oCgAlKIoAC6kKADIpSgAbKcoAAapKACgqigAOqwoANStKAB4rygAErEoAKyyKABGtCgA6rUoAIS3KAAeuSgAuLooAFy8KAD2vSgAkL8oACrBKADOwigAaMQoAALGKACmxygAQMkoANrKKAB0zCgAGM4oALLPKABM0SgA5tIoAIrUKAAk1igAvtcoAFjZKAD82igAltwoADDeKADU3ygAbuEoAAjjKACi5CgARuYoAODnKAB66SgAFOsoAK7sKABS7igA7O8oAIbxKAAg8ygAxPQoAF72KAD49ygAkvkoADb7KADQ/CgAav4oAAQAKQCeASkAQgMpANwEKQB2BikAEAgpALQJKQBOCykA6AwpAIwOKQAmECkAwBEpAFoTKQD+FCkAmBYpADIYKQDMGSkAcBspAAodKQCkHikAPiApAOIhKQB8IykAFiUpALomKQBUKCkA7ikpAIgrKQAsLSkAxi4pAGAwKQD6MSkAnjMpADg1KQDSNikAbDgpABA6KQCqOykARD0pAN4+KQB4QCkAHEIpALZDKQBQRSkA6kYpAI5IKQAoSikAwkspAFxNKQAATykAmlApADRSKQDOUykAaFUpAAxXKQCmWCkAQFopAORbKQB+XSkAGF8pALJgKQBWYikA8GMpAIplKQAkZykAyGgpAGJqKQD8aykAlm0pADpvKQDUcCkAbnIpAAh0KQCsdSkARncpAOB4KQCEeikAHnwpALh9KQBSfykA9oApAJCCKQAqhCkAxIUpAGiHKQACiSkAnIopADaMKQDajSkAdI8pAA6RKQCokikATJQpAOaVKQCAlykAGpkpALSaKQBYnCkA8p0pAIyfKQAmoSkAyqIpAGSkKQD+pSkAmKcpADypKQDWqikAcKwpAAquKQCurykASLEpAOKyKQB8tCkAILYpALq3KQBUuSkA7ropAJK8KQAsvikAxr8pAGDBKQAEwykAnsQpADjGKQDSxykAdskpABDLKQCqzCkARM4pAOjPKQCC0SkAHNMpALbUKQBa1ikA9NcpAI7ZKQAo2ykAzNwpAGbeKQAA4CkAmuEpAD7jKQDY5CkAcuYpABboKQCw6SkASuspAOTsKQCI7ikAIvApALzxKQBW8ykA+vQpAJT2KQAu+CkAyPkpAGz7KQAG/SkAoP4pADoAKgDeASoAeAMqABIFKgCsBioAUAgqAOoJKgCECyoAHg0qAMIOKgBcECoA9hEqAJATKgA0FSoAzhYqAGgYKgACGioAnBsqAEAdKgDaHioAdCAqAA4iKgCyIyoATCUqAOYmKgCAKCoAJCoqAL4rKgBYLSoA8i4qAJYwKgAwMioAyjMqAGQ1KgAINyoAojgqADw6KgDgOyoAej0qABQ/KgCuQCoAUkIqAOxDKgCGRSoAIEcqAMRIKgBeSioA+EsqAJJNKgA2TyoA0FAqAGpSKgAOVCoAqFUqAEJXKgDcWCoAgFoqABpcKgC0XSoATl8qAOhgKgCMYioAJmQqAMBlKgBaZyoA/mgqAJhqKgAybCoAzG0qAGZvKgAKcSoApHIqAD50KgDYdSoAfHcqABZ5KgCweioASnwqAO59KgCIfyoAIoEqAMaCKgBghCoA+oUqAJSHKgA4iSoA0ooqAGyMKgAGjioAqo8qAESRKgDekioAeJQqAByWKgC2lyoAUJkqAOqaKgCOnCoAKJ4qAMKfKgBmoSoAAKMqAJqkKgA0pioA2KcqAHKpKgAMqyoApqwqAEquKgDkryoAfrEqABizKgC8tCoAVrYqAPC3KgCKuSoAJLsqAMi8KgBivioA/L8qAJbBKgA6wyoA1MQqAG7GKgAIyCoArMkqAEbLKgDgzCoAes4qAB7QKgC40SoAUtMqAOzUKgCQ1ioAKtgqAMTZKgBe2yoAAt0qAJzeKgA24CoA0OEqAHTjKgAO5SoAqOYqAEzoKgDm6SoAgOsqABrtKgC+7ioAWPAqAPLxKgCM8yoAMPUqAMr2KgBk+CoA/vkqAKL7KgA8/SoA1v4qAHAAKwAKAisArgMrAEgFKwDiBisAfAgrACAKKwC6CysAVA0rAPgOKwCSECsALBIrAMYTKwBqFSsABBcrAJ4YKwA4GisA3BsrAHYdKwAQHysAqiArAE4iKwDoIysAgiUrABwnKwDAKCsAWiorAPQrKwCOLSsAMi8rAMwwKwBmMisAADQrAJo1KwA+NysA2DgrAHI6KwAMPCsAsD0rAEo/KwDkQCsAfkIrACJEKwC8RSsAVkcrAPBIKwCUSisALkwrAMhNKwBiTysABlErAKBSKwA6VCsA1FUrAHhXKwASWSsArForAFBcKwDqXSsAhF8rAB5hKwDCYisAXGQrAPZlKwCQZysANGkrAM5qKwBobCsAAm4rAKZvKwBAcSsA2nIrAHR0KwAYdisAsncrAEx5KwDmeisAinwrACR+KwC+fysAWIErAPyCKwCWhCsAMIYrAMqHKwBuiSsACIsrAKKMKwA8jisA1o8rAHqRKwAUkysArpQrAEiWKwDslysAhpkrACCbKwC6nCsAXp4rAPifKwCSoSsALKMrANCkKwBqpisABKgrAKipKwBCqysA3KwrAHauKwAasCsAtLErAE6zKwDotCsAjLYrACa4KwDAuSsAWrsrAP68KwCYvisAMsArANbBKwBwwysACsUrAKTGKwBIyCsA4skrAHzLKwAWzSsAsM4rAFTQKwDu0SsAiNMrACLVKwDG1isAYNgrAPrZKwCU2ysAON0rANLeKwBs4CsABuIrAKrjKwBE5SsA3uYrAHjoKwAS6isAtusrAFDtKwDq7isAhPArACjyKwDC8ysAXPUrAAD3KwCa+CsANPorAM77KwBy/SsADP8rAKYALABAAiwA5AMsAH4FLAAYBywAsggsAFYKLADwCywAig0sACQPLADIECwAYhIsAPwTLACWFSwAOhcsANQYLABuGiwACBwsAKwdLABGHywA4CAsAIQiLAAeJCwAuCUsAFInLAD2KCwAkCosACosLADELSwAaC8sAAIxLACcMiwANjQsANo1LAB0NywADjksAKg6LABCPCwA5j0sAIA/LAAaQSwAtEIsAFhELADyRSwAjEcsACZJLADKSiwAZEwsAP5NLACYTywAPFEsANZSLABwVCwAClYsAK5XLABIWSwA4losAHxcLAAgXiwAul8sAFRhLAD4YiwAkmQsACxmLADGZywAamksAARrLACebCwAOG4sANxvLAB2cSwAEHMsAKp0LABOdiwA6HcsAIJ5LAAceywAtnwsAFp+LAD0fywAjoEsACiDLADMhCwAZoYsAACILACaiSwAPossANiMLAByjiwADJAsALCRLABKkywA5JQsAH6WLAAimCwAvJksAFabLADwnCwAlJ4sAC6gLADIoSwAYqMsAAalLACgpiwAOqgsAN6pLAB4qywAEq0sAKyuLABQsCwA6rEsAISzLAAetSwAwrYsAFy4LAD2uSwAkLssADS9LADOviwAaMAsAALCLACmwywAQMUsANrGLAB0yCwAGMosALLLLABMzSwA5s4sAIrQLAAk0iwAvtMsAFjVLAD81iwAltgsADDaLADK2ywAbt0sAAjfLACi4CwAPOIsANbjLAB65SwAFOcsAK7oLABI6iwA7OssAIbtLAAg7ywAuvAsAF7yLAD48ywAkvUsACz3LADQ+CwAavosAAT8LACo/SwAQv8sANwALQB2Ai0AGgQtALQFLQBOBy0A6AgtAIwKLQAmDC0AwA0tAFoPLQD+EC0AmBItADIULQDMFS0AcBctAAoZLQCkGi0ASBwtAOIdLQB8Hy0AFiEtALAiLQBUJC0A7iUtAIgnLQAiKS0AxiotAGAsLQD6LS0AlC8tAC4xLQDSMi0AbDQtAAY2LQCgNy0ARDktAN46LQB4PC0AEj4tALY/LQBQQS0A6kItAI5ELQAoRi0AwkctAFxJLQAASy0AmkwtADROLQDOTy0AclEtAAxTLQCmVC0AQFYtAORXLQB+WS0AGFstALJcLQBWXi0A8F8tAIphLQAkYy0AyGQtAGJmLQD8Zy0AoGktADprLQDUbC0Abm4tABJwLQCscS0ARnMtAOB0LQCEdi0AHngtALh5LQBSey0A7HwtAJB+LQAqgC0AxIEtAF6DLQAChS0AnIYtADaILQDQiS0AdIstAA6NLQCoji0AQpAtANyRLQCAky0AGpUtALSWLQBYmC0A8pktAIybLQAmnS0Ayp4tAGSgLQD+oS0AmKMtADylLQDWpi0AcKgtAAqqLQCuqy0ASK0tAOKuLQB8sC0AILItALqzLQBUtS0A7rYtAJK4LQAsui0AxrstAGC9LQAEvy0AnsAtADjCLQDSwy0AdsUtABDHLQCqyC0ARMotAOjLLQCCzS0AHM8tALbQLQBa0i0A9NMtAI7VLQAo1y0AzNgtAGbaLQAA3C0ApN0tAD7fLQDY4C0AcuItABbkLQCw5S0ASuctAOToLQCI6i0AIuwtALztLQBW7y0A+vAtAJTyLQAu9C0AyPUtAGL3LQAG+S0AoPotADr8LQDU/S0AeP8tABIBLgCsAi4ARgQuAOoFLgCEBy4AHgkuALgKLgBcDC4A9g0uAJAPLgAqES4AzhIuAGgULgACFi4AnBcuAEAZLgDaGi4AdBwuAA4eLgCyHy4ATCEuAOYiLgCAJC4AJCYuAL4nLgBYKS4A/CouAJYsLgAwLi4Ayi8uAG4xLgAIMy4AojQuADw2LgDgNy4AejkuABQ7LgCuPC4AUj4uAOw/LgCGQS4AIEMuAMRELgBeRi4A+EcuAJJJLgA2Sy4A0EwuAGpOLgAEUC4AqFEuAEJTLgDcVC4AdlYuABBYLgC0WS4ATlsuAOhcLgCCXi4AJmAuAMBhLgBaYy4A9GQuAJhmLgAyaC4AzGkuAGZrLgAKbS4ApG4uAD5wLgDicS4AfHMuABZ1LgCwdi4AVHguAO55LgCIey4AIn0uAMZ+LgBggC4A+oEuAJSDLgA4hS4A0oYuAGyILgAQii4AqosuAESNLgDeji4AeJAuABySLgC2ky4AUJUuAOqWLgCOmC4AKJouAMKbLgBcnS4AAJ8uAJqgLgA0oi4AzqMuAHKlLgAMpy4ApqguAECqLgDaqy4Afq0uABivLgCysC4ATLIuAPCzLgCKtS4AJLcuAMi4LgBiui4A/LsuAJa9LgA6vy4A1MAuAG7CLgAIxC4ArMUuAEbHLgDgyC4AesouAB7MLgC4zS4AUs8uAOzQLgCQ0i4AKtQuAMTVLgBo1y4AAtkuAJzaLgA23C4A2t0uAHTfLgAO4S4AqOIuAEzkLgDm5S4AgOcuABrpLgC06i4AWOwuAPLtLgCM7y4AMPEuAMryLgBk9C4A/vUuAKL3LgA8+S4A1vouAHD8LgAU/i4Arv8uAEgBLwDiAi8AhgQvACAGLwC6By8AVAkvAPgKLwCSDC8ALA4vAMYPLwBgES8ABBMvAJ4ULwA4Fi8A0hcvAHYZLwAQGy8AqhwvAEQeLwDoHy8AgiEvABwjLwC2JC8AWiYvAPQnLwCOKS8AKCsvAMwsLwBmLi8AADAvAJoxLwA+My8A2DQvAHI2LwAMOC8AsDkvAEo7LwDkPC8Afj4vACJALwC8QS8AVkMvAPBELwCURi8ALkgvAMhJLwBsSy8ABk0vAKBOLwA6UC8A3lEvAHhTLwAcVS8AwFYvAFpYLwD0WS8AjlsvADJdLwDMXi8AZmAvAABiLwCkYy8APmUvANhmLwByaC8AFmovALBrLwBKbS8A5G4vAH5wLwAici8AvHMvAFZ1LwDwdi8AlHgvAC56LwDIey8AYn0vAAZ/LwCggC8AOoIvANSDLwB4hS8AEocvAKyILwBGii8A6osvAISNLwAejy8AwpAvAFySLwD2ky8AkJUvADSXLwDOmC8AaJovAAKcLwCmnS8AQJ8vANqgLwB0oi8AGKQvALKlLwBMpy8A5qgvAIqqLwAkrC8Avq0vAFivLwD8sC8AlrIvADC0LwDKtS8AbrcvAAi5LwCiui8APLwvANa9LwB6vy8AFMEvAK7CLwBIxC8A7MUvAIbHLwAgyS8AusovAF7MLwD4zS8Aks8vACzRLwDQ0i8AatQvAATWLwCo1y8AQtkvANzaLwB23C8AGt4vALTfLwBO4S8A6OIvAIzkLwAm5i8AwOcvAFrpLwD+6i8AmOwvADLuLwDM7y8AcPEvAArzLwCk9C8ASPYvAOL3LwB8+S8AFvsvALr8LwBU/i8A7v8vAIgBMAAiAzAAxgQwAGAGMAD6BzAAlAkwADgLMADSDDAAbA4wAAYQMACqETAARBMwAN4UMAB4FjAAEhgwALYZMABQGzAA6hwwAIQeMAAoIDAAwiEwAFwjMAAAJTAAmiYwADQoMADOKTAAciswAAwtMACmLjAAQDAwAOQxMAB+MzAAGDUwALI2MABWODAA8DkwAIo7MAAkPTAAvj4wAGJAMAD8QTAAlkMwADpFMADURjAAbkgwAAhKMACsSzAARk0wAOBOMAB6UDAAFFIwALhTMABSVTAA7FYwAIZYMAAqWjAAxFswAF5dMAACXzAAnGAwADZiMADQYzAAdGUwAA5nMACoaDAAQmowAOZrMACAbTAAGm8wALRwMABYcjAA8nMwAIx1MAAwdzAAyngwAGR6MAD+ezAAon0wADx/MADWgDAAcIIwABSEMACuhTAASIcwAOKIMACGijAAIIwwALqNMABUjzAA7pAwAJKSMAAslDAAxpUwAGCXMAAEmTAAnpowADicMADSnTAAdp8wABChMACqojAARKQwAOilMACCpzAAHKkwALaqMABarDAA9K0wAI6vMAAosTAAzLIwAGa0MAAAtjAAmrcwAD65MADYujAAcrwwAAy+MACwvzAASsEwAOTCMACIxDAAIsYwALzHMABWyTAA+sowAJTMMAAuzjAAyM8wAGzRMAAG0zAAoNQwADrWMADe1zAAeNkwABLbMACs3DAAUN4wAOrfMACE4TAAHuMwAMLkMABc5jAA9ucwAJDpMAAq6zAAzuwwAGjuMAAC8DAAnPEwAEDzMADa9DAAdPYwAA74MACy+TAATPswAOb8MACA/jAAJAAxAL4BMQBYAzEA/AQxAJYGMQAwCDEAygkxAG4LMQAIDTEAog4xADwQMQDgETEAehMxABQVMQCuFjEAUhgxAOwZMQCGGzEAIB0xAMQeMQBeIDEA+CExAJIjMQA2JTEA0CYxAGooMQAEKjEAqCsxAEItMQDcLjEAdjAxABoyMQC0MzEATjUxAOg2MQCMODEAJjoxAMA7MQBaPTEA9D4xAJhAMQAyQjEAzEMxAGZFMQAKRzEApEgxAD5KMQDYSzEAfE0xABZPMQCwUDEASlIxAO5TMQCIVTEAIlcxALxYMQBgWjEA+lsxAJRdMQA4XzEA0mAxAGxiMQAGZDEAqmUxAERnMQDeaDEAeGoxABxsMQC2bTEAUG8xAPRwMQCOcjEAKHQxAMJ1MQBmdzEAAHkxAJp6MQA0fDEAzn0xAHJ/MQAMgTEApoIxAECEMQDkhTEAfocxABiJMQC8ijEAVowxAPCNMQCKjzEAJJExAMiSMQBilDEA/JUxAKCXMQA6mTEA1JoxAG6cMQASnjEArJ8xAEahMQDgojEAhKQxAB6mMQC4pzEAUqkxAOyqMQCQrDEAKq4xAMSvMQBesTEAArMxAJy0MQA2tjEA0LcxAGq5MQAOuzEAqLwxAEK+MQDmvzEAgMExABrDMQC0xDEAWMYxAPLHMQCMyTEAJssxAMrMMQBkzjEA/s8xAJjRMQA80zEA1tQxAHDWMQAU2DEArtkxAEjbMQDi3DEAht4xACDgMQC64TEAVOMxAPjkMQCS5jEALOgxAMbpMQBq6zEABO0xAJ7uMQA48DEA3PExAHbzMQAQ9TEAqvYxAE74MQDo+TEAgvsxABz9MQC2/jEAWgAyAPQBMgCOAzIAKAUyAMwGMgBmCDIAAAoyAJoLMgA+DTIA2A4yAHIQMgAMEjIAsBMyAEoVMgDkFjIAfhgyACIaMgC8GzIAVh0yAPAeMgCUIDIALiIyAMgjMgBiJTIABicyAKAoMgA6KjIA3isyAHgtMgASLzIArDAyAFAyMgDqMzIAhDUyAB43MgDCODIAXDoyAPY7MgCQPTIAND8yAM5AMgBoQjIAAkQyAKZFMgBARzIA2kgyAHRKMgAYTDIAsk0yAExPMgDmUDIAilIyACRUMgC+VTIAWFcyAPJYMgCWWjIAMFwyAMpdMgBkXzIACGEyAKJiMgA8ZDIA1mUyAHpnMgAUaTIArmoyAEhsMgDsbTIAhm8yACBxMgC6cjIAXnQyAPh1MgCSdzIALHkyANB6MgBqfDIABH4yAKh/MgBCgTIA3IIyAHaEMgAahjIAtIcyAE6JMgDoijIAjIwyACaOMgDAjzIAWpEyAP6SMgCYlDIAMpYyAMyXMgBwmTIACpsyAKScMgA+njIA4p8yAHyhMgAWozIAsKQyAFSmMgDupzIAiKkyACKrMgDGrDIAYK4yAPqvMgCUsTIAOLMyANK0MgBstjIABrgyAKC5MgBEuzIA3rwyAHi+MgASwDIAtsEyAFDDMgDqxDIAhMYyACjIMgDCyTIAXMsyAPbMMgCazjIANNAyAM7RMgBo0zIADNUyAKbWMgBA2DIA2tkyAH7bMgAY3TIAst4yAEzgMgDw4TIAiuMyACTlMgC+5jIAYugyAPzpMgCW6zIAOu0yANTuMgBu8DIACPIyAKzzMgBG9TIA4PYyAHr4MgAe+jIAuPsyAFL9MgDs/jIAkAAzACoCMwDEAzMAaAUzAAIHMwCcCDMANgozANoLMwB0DTMADg8zAKgQMwBCEjMA5hMzAIAVMwAaFzMAtBgzAFgaMwDyGzMAjB0zACYfMwDKIDMAZCIzAP4jMwCYJTMAPCczANYoMwBwKjMACiwzAKQtMwBILzMA4jAzAHwyMwAgNDMAujUzAFQ3MwDuODMAkjozACw8MwDGPTMAYD8zAARBMwCeQjMAOEQzANJFMwB2RzMAEEkzAKpKMwBETDMA6E0zAIJPMwAcUTMAwFIzAFpUMwD0VTMAjlczADJZMwDMWjMAZlwzAABeMwCkXzMAPmEzANhiMwByZDMAFmYzALBnMwBKaTMA5GozAH5sMwAibjMAvG8zAFZxMwDwcjMAlHQzAC52MwDIdzMAYnkzAAZ7MwCgfDMAOn4zANR/MwB4gTMAEoMzAKyEMwBGhjMA6oczAISJMwAeizMAuIwzAFyOMwD2jzMAkJEzACqTMwDOlDMAaJYzAAKYMwCmmTMAQJszANqcMwB0njMAGKAzALKhMwBMozMA5qQzAIqmMwAkqDMAvqkzAFirMwD8rDMAlq4zADCwMwDKsTMAbrMzAAi1MwCitjMAPLgzAOC5MwB6uzMAFL0zAK6+MwBIwDMA7MEzAIbDMwAgxTMAusYzAF7IMwD4yTMAksszACzNMwDQzjMAatAzAATSMwCe0zMAQtUzANzWMwB22DMAENozALTbMwBO3TMA6N4zAILgMwAm4jMAwOMzAFrlMwD05jMAmOgzADLqMwDM6zMAcO0zAArvMwCk8DMAPvIzAOLzMwB89TMAFvczALD4MwBU+jMA7vszAIj9MwAi/zMAxgA0AGACNAD6AzQAlAU0ADgHNADSCDQAbAo0AAYMNACqDTQARA80AN4QNAB4EjQAHBQ0ALYVNABQFzQA6hg0AI4aNAAoHDQAwh00AFwfNAAAITQAmiI0ADQkNADOJTQAcic0AAwpNACmKjQAQCw0AOQtNAB+LzQAGDE0ALIyNABWNDQA8DU0AIo3NAAuOTQAyDo0AGI8NAD8PTQAlj80ADpBNADUQjQAbkQ0AAhGNACsRzQARkk0AOBKNAB6TDQAHk40ALhPNABSUTQA7FI0AIZUNAAqVjQAxFc0AF5ZNAD4WjQAnFw0ADZeNADQXzQAamE0AA5jNACoZDQAQmY0AOZnNACAaTQAGms0ALRsNABYbjQA8m80AIxxNAAmczQAynQ0AGR2NAD+dzQAmHk0ADx7NADWfDQAcH40ABSANACugTQASIM0AOKENACGhjQAIIg0ALqJNABUizQA+Iw0AJKONAAskDQAxpE0AGCTNAAElTQAnpY0ADiYNADSmTQAdps0ABCdNACqnjQARKA0AOihNACCozQAHKU0ALamNABQqDQA9Kk0AI6rNAAorTQAzK40AGawNAAAsjQAmrM0AD61NADYtjQAcrg0AAy6NACwuzQASr00AOS+NAB+wDQAIsI0ALzDNABWxTQA+sY0AJTINAAuyjQAyMs0AGzNNAAGzzQAoNA0ADrSNADe0zQAeNU0ABLXNACs2DQAUNo0AOrbNACE3TQAHt80ALjgNABc4jQA9uM0AJDlNAAq5zQAzug0AGjqNAAC7DQAnO00AEDvNADa8DQAdPI0AA70NACy9TQATPc0AOb4NACA+jQAJPw0AL79NABY/zQA8gA1AJYCNQAwBDUAygU1AGQHNQAICTUAogo1ADwMNQDgDTUAeg81ABQRNQCuEjUAUhQ1AOwVNQCGFzUAIBk1AMQaNQBeHDUA+B01AJIfNQA2ITUA0CI1AGokNQAEJjUAqCc1AEIpNQDcKjUAdiw1ABouNQC0LzUATjE1AOgyNQCMNDUAJjY1AMA3NQBaOTUA9Do1AJg8NQAyPjUAzD81AGZBNQAKQzUApEQ1AD5GNQDYRzUAfEk1ABZLNQCwTDUASk41AO5PNQCIUTUAIlM1ALxUNQBgVjUA+lc1AJRZNQA4WzUA0lw1AGxeNQAGYDUAqmE1AERjNQDeZDUAeGY1ABJoNQC2aTUAUGs1AOpsNQCEbjUAKHA1AMJxNQBcczUA9nQ1AJp2NQA0eDUAznk1AGh7NQAMfTUApn41AECANQDagTUAfoM1ABiFNQCyhjUATIg1APCJNQCKizUAJI01AMiONQBikDUA/JE1AJaTNQA6lTUA1JY1AG6YNQAImjUArJs1AEadNQDgnjUAeqA1AB6iNQC4ozUAUqU1AOymNQCQqDUAKqo1AMSrNQBorTUAAq81AJywNQA2sjUA2rM1AHS1NQAOtzUAqLg1AEK6NQDmuzUAgL01ABq/NQC0wDUAWMI1APLDNQCMxTUAJsc1AMrINQBkyjUA/ss1AJjNNQA8zzUA1tA1AHDSNQAK1DUArtU1AEjXNQDi2DUAfNo1ACDcNQC63TUAVN81AO7gNQCI4jUALOQ1AMblNQBg5zUA+ug1AJ7qNQA47DUA0u01AHbvNQAQ8TUAqvI1AET0NQDo9TUAgvc1ABz5NQC2+jUAWvw1APT9NQCO/zUAKAE2AMwCNgBmBDYAAAY2AJoHNgA+CTYA2Ao2AHIMNgAWDjYAsA82AEoRNgDkEjYAiBQ2ACIWNgC8FzYAVhk2APoaNgCUHDYALh42AMgfNgBsITYABiM2AKAkNgA6JjYA1Cc2AHgpNgASKzYArCw2AEYuNgDqLzYAhDE2AB4zNgC4NDYAXDY2APY3NgCQOTYAKjs2AM48NgBoPjYAAkA2AJxBNgBAQzYA2kQ2AHRGNgAOSDYAskk2AExLNgDmTDYAgE42ACRQNgC+UTYAWFM2APJUNgCWVjYAMFg2AMpZNgBkWzYACF02AKJeNgA8YDYA4GE2AHpjNgAUZTYArmY2AFJoNgDsaTYAhms2ACBtNgDEbjYAXnA2APhxNgCSczYANnU2ANB2NgBqeDYABHo2AKh7NgBCfTYA3H42AHaANgAQgjYAtIM2AE6FNgDohjYAgog2ACaKNgDAizYAWo02APSONgCYkDYAMpI2AMyTNgBmlTYACpc2AKSYNgA+mjYA2Js2AHydNgAWnzYAsKA2AFSiNgDuozYAiKU2ACKnNgDGqDYAYKo2APqrNgCUrTYAOK82ANKwNgBssjYABrQ2AKq1NgBEtzYA3rg2AHi6NgASvDYAtr02AFC/NgDqwDYAhMI2ACjENgDCxTYAXMc2APbINgCayjYANMw2AM7NNgBozzYADNE2AKbSNgBA1DYA2tU2AH7XNgAY2TYAsto2AFbcNgDw3TYAit82ACThNgDI4jYAYuQ2APzlNgCW5zYAOuk2ANTqNgBu7DYACO42AKzvNgBG8TYA4PI2AHr0NgAe9jYAuPc2AFL5NgDs+jYAkPw2ACr+NgDE/zYAXgE3AAIDNwCcBDcANgY3ANAHNwB0CTcADgs3AKgMNwBCDjcA3A83AIARNwAaEzcAtBQ3AE4WNwDyFzcAjBk3ACYbNwDAHDcAZB43AP4fNwCYITcAPCM3ANYkNwBwJjcACig3AK4pNwBIKzcA4iw3AHwuNwAgMDcAujE3AFQzNwDuNDcAkjY3ACw4NwDGOTcAYDs3AAQ9NwCePjcAOEA3ANxBNwB2QzcAEEU3AKpGNwBOSDcA6Ek3AIJLNwAcTTcAwE43AFpQNwD0UTcAjlM3AChVNwDMVjcAZlg3AABaNwCaWzcAPl03ANheNwByYDcADGI3ALBjNwBKZTcA5GY3AH5oNwAiajcAvGs3AFZtNwDwbjcAinA3AC5yNwDIczcAYnU3APx2NwCgeDcAOno3ANR7NwB4fTcAEn83AKyANwBGgjcA6oM3AISFNwAehzcAuIg3AFyKNwD2izcAkI03ACqPNwDOkDcAaJI3AAKUNwCmlTcAQJc3ANqYNwB0mjcAGJw3ALKdNwBMnzcA5qA3AIqiNwAkpDcAvqU3AFinNwD8qDcAlqo3ADCsNwDKrTcAbq83AAixNwCisjcAPLQ3AOC1NwB6tzcAFLk3AK66NwBIvDcA7L03AIa/NwAgwTcAusI3AF7ENwD4xTcAksc3ACzJNwDQyjcAasw3AATONwCezzcAQtE3ANzSNwB21DcAENY3ALTXNwBO2TcA6No3AILcNwAm3jcAwN83AFrhNwD04jcAmOQ3ADLmNwDM5zcAZuk3AArrNwCk7DcAPu43AOLvNwB88TcAFvM3ALD0NwBU9jcA7vc3AIj5NwAi+zcAxvw3AGD+NwD6/zcAlAE4AC4DOADSBDgAbAY4AAYIOACgCTgARAs4AN4MOAB4DjgAEhA4ALYROABQEzgA6hQ4AIQWOAAoGDgAwhk4AFwbOAD2HDgAmh44ADQgOADOITgAciM4AAwlOACmJjgAQCg4AOQpOAB+KzgAGC04ALIuOABWMDgA8DE4AIozOAAkNTgAyDY4AGI4OAD8OTgAljs4ADo9OADUPjgAbkA4AAhCOACsQzgARkU4AOBGOAB6SDgAHko4ALhLOABSTTgA7E44AIZQOAAqUjgAxFM4AF5VOAD4VjgAnFg4ADZaOADQWzgAal04AA5fOACoYDgAQmI4ANxjOACAZTgAGmc4ALRoOABOajgA8ms4AIxtOAAmbzgAwHA4AGRyOAD+czgAmHU4ADx3OADWeDgAcHo4AAp8OACufTgASH84AOKAOAB8gjgAIIQ4ALqFOABUhzgA7og4AJKKOAAsjDgAxo04AGCPOAAEkTgAnpI4ADiUOADclTgAdpc4ABCZOACqmjgATpw4AOidOACCnzgAHKE4ALaiOABapDgA9KU4AI6nOAAoqTgAzKo4AGasOAAArjgAmq84AD6xOADYsjgAcrQ4AAy2OACwtzgASrk4AOS6OAB+vDgAGL44ALy/OABWwTgA8MI4AIrEOAAuxjgAyMc4AGLJOAD8yjgAoMw4ADrOOADUzzgAeNE4ABLTOACs1DgARtY4AOrXOACE2TgAHts4ALjcOABc3jgA9t84AJDhOAAq4zgAzuQ4AGjmOAAC6DgApuk4AEDrOADa7DgAdO44ABjwOACy8TgATPM4AOb0OACK9jgAJPg4AL75OABY+zgA/Pw4AJb+OAAwADkAygE5AG4DOQAIBTkAogY5ADwIOQDWCTkAegs5ABQNOQCuDjkASBA5AOwROQCGEzkAIBU5ALoWOQBeGDkA+Bk5AJIbOQAsHTkA0B45AGogOQAEIjkAniM5AEIlOQDcJjkAdig5ABAqOQC0KzkATi05AOguOQCCMDkAJjI5AMAzOQBaNTkA/jY5AJg4OQAyOjkAzDs5AHA9OQAKPzkApEA5AD5COQDiQzkAfEU5ABZHOQCwSDkAVEo5AO5LOQCITTkAIk85ALxQOQBgUjkA+lM5AJRVOQAuVzkA0lg5AGxaOQAGXDkAoF05AERfOQDeYDkAeGI5ABxkOQC2ZTkAUGc5AOpoOQCOajkAKGw5AMJtOQBcbzkAAHE5AJpyOQA0dDkAznU5AHJ3OQAMeTkApno5AEB8OQDkfTkAfn85ABiBOQCygjkAVoQ5APCFOQCKhzkAJIk5AL6KOQBijDkA/I05AJaPOQAwkTkA1JI5AG6UOQAIljkAopc5AEaZOQDgmjkAepw5ABSeOQC4nzkAUqE5AOyiOQCGpDkAKqY5AMSnOQBeqTkAAqs5AJysOQA2rjkA0K85AHSxOQAOszkAqLQ5AEK2OQDmtzkAgLk5ABq7OQC0vDkAWL45APK/OQCMwTkAJsM5AMrEOQBkxjkA/sc5AJjJOQA8yzkA1sw5AHDOOQAK0DkArtE5AEjTOQDi1DkAfNY5ACDYOQC62TkAVNs5AO7cOQCI3jkALOA5AMbhOQBg4zkA+uQ5AJ7mOQA46DkA0uk5AGzrOQAQ7TkAqu45AETwOQDo8TkAgvM5ABz1OQC29jkAWvg5APT5OQCO+zkAKP05AMz+OQBmADoAAAI6AJoDOgA+BToA2AY6AHIIOgAWCjoAsAs6AEoNOgDkDjoAiBA6ACISOgC8EzoAVhU6APAWOgCUGDoALho6AMgbOgBiHToABh86AKAgOgA6IjoA1CM6AHglOgASJzoArCg6AEYqOgDgKzoAhC06AB4vOgC4MDoAUjI6APYzOgCQNToAKjc6AM44OgBoOjoAAjw6AJw9OgBAPzoA2kA6AHRCOgAORDoAskU6AExHOgDmSDoAgEo6ACRMOgC+TToAWE86APJQOgCWUjoAMFQ6AMpVOgBuVzoACFk6AKJaOgA8XDoA4F06AHpfOgAUYToArmI6AFJkOgDsZToAhmc6ACBpOgC6ajoAXmw6APhtOgCSbzoALHE6ANByOgBqdDoABHY6AJ53OgBCeToA3Ho6AHZ8OgAQfjoAtH86AE6BOgDogjoAgoQ6ACaGOgDAhzoAWok6APSKOgCYjDoAMo46AMyPOgBmkToACpM6AKSUOgA+ljoA4pc6AHyZOgAWmzoAsJw6AEqeOgDunzoAiKE6ACKjOgDGpDoAYKY6APqnOgCUqToAOKs6ANKsOgBsrjoABrA6AKqxOgBEszoA3rQ6AHi2OgAcuDoAtrk6AFC7OgDqvDoAjr46ACjAOgDCwToAXMM6AADFOgCaxjoANMg6AM7JOgBoyzoADM06AKbOOgBA0DoA2tE6AH7TOgAY1ToAstY6AEzYOgDw2ToAits6ACTdOgC+3joAYuA6APzhOgCW4zoAMOU6ANTmOgBu6DoACOo6AKLrOgBG7ToA4O46AHrwOgAe8joAuPM6AFL1OgDs9joAkPg6ACr6OgDE+zoAXv06AAL/OgCcADsANgI7ANADOwB0BTsADgc7AKgIOwBCCjsA5gs7AIANOwAaDzsAtBA7AFgSOwDyEzsAjBU7ACYXOwDKGDsAZBo7AP4bOwCYHTsAPB87ANYgOwBwIjsACiQ7AKQlOwBIJzsA4ig7AHwqOwAWLDsAui07AFQvOwDuMDsAiDI7ACw0OwDGNTsAYDc7APo4OwCeOjsAODw7ANI9OwB2PzsAEEE7AKpCOwBERDsA6EU7AIJHOwAcSTsAtko7AFpMOwD0TTsAjk87AChROwDMUjsAZlQ7AABWOwCkVzsAPlk7ANhaOwByXDsAFl47ALBfOwBKYTsA5GI7AH5kOwAiZjsAvGc7AFZpOwDwajsAlGw7AC5uOwDIbzsAYnE7AAZzOwCgdDsAOnY7ANR3OwBueTsAEns7AKx8OwBGfjsA4H87AISBOwAegzsAuIQ7AFKGOwD2hzsAkIk7ACqLOwDEjDsAaI47AAKQOwCckTsAQJM7ANqUOwB0ljsADpg7ALKZOwBMmzsA5pw7AICeOwAkoDsAvqE7AFijOwDypDsAlqY7ADCoOwDKqTsAZKs7AAitOwCirjsAPLA7AOCxOwB6szsAFLU7AK62OwBSuDsA7Lk7AIa7OwAgvTsAxL47AF7AOwD4wTsAksM7ACzFOwDQxjsAasg7AATKOwCeyzsAQs07ANzOOwB20DsAENI7ALTTOwBO1TsA6NY7AILYOwAm2jsAwNs7AFrdOwD03jsAmOA7ADLiOwDM4zsAZuU7AArnOwCk6DsAPuo7AOLrOwB87TsAFu87ALDwOwBU8jsA7vM7AIj1OwAi9zsAxvg7AGD6OwD6+zsAlP07AC7/OwDSADwAbAI8AAYEPACgBTwARAc8AN4IPAB4CjwAEgw8ALYNPABQDzwA6hA8AIQSPAAoFDwAwhU8AFwXPAD2GDwAmho8ADQcPADOHTwAaB88AAwhPACmIjwAQCQ8AOQlPAB+JzwAGCk8ALIqPABWLDwA8C08AIovPAAkMTwAyDI8AGI0PAD8NTwAljc8ADo5PADUOjwAbjw8AAg+PACsPzwARkE8AOBCPACERDwAHkY8ALhHPABSSTwA7Eo8AIZMPAAqTjwAxE88AF5RPAD4UjwAnFQ8ADZWPADQVzwAalk8AA5bPACoXDwAQl48ANxfPACAYTwAGmM8ALRkPABOZjwA8mc8AIxpPAAmazwAwGw8AGRuPAD+bzwAmHE8ADxzPADWdDwAcHY8AAp4PACueTwASHs8AOJ8PAB8fjwAIIA8ALqBPABUgzwA7oQ8AJKGPAAsiDwAxok8AGCLPAAEjTwAno48ADiQPADSkTwAdpM8ABCVPACqljwARJg8AOiZPACCmzwAHJ08ALaePABQoDwA9KE8AI6jPAAopTwAwqY8AGaoPAAAqjwAmqs8ADStPADYrjwAcrA8AAyyPACmszwASrU8AOS2PAB+uDwAIro8ALy7PABWvTwA8L48AJTAPAAuwjwAyMM8AGLFPAAGxzwAoMg8ADrKPADUyzwAeM08ABLPPACs0DwARtI8AOrTPACE1TwAHtc8ALjYPABc2jwA9ts8AJDdPAA03zwAzuA8AGjiPAAC5DwAnOU8AEDnPADa6DwAdOo8AA7sPACy7TwATO88AObwPACA8jwAJPQ8AL71PABY9zwA8vg8AIz6PAAw/DwAyv08AGT/PAD+AD0AogI9ADwEPQDWBT0Aegc9ABQJPQCuCj0ASAw9AOwNPQCGDz0AIBE9ALoSPQBeFD0A+BU9AJIXPQA2GT0A0Bo9AGocPQAEHj0AqB89AEIhPQDcIj0AdiQ9ABomPQC0Jz0ATik9AOgqPQCMLD0AJi49AMAvPQBaMT0A9DI9AJg0PQAyNj0AzDc9AGY5PQAKOz0ApDw9AD4+PQDYPz0AfEE9ABZDPQCwRD0AVEY9AO5HPQCIST0AIks9AMZMPQBgTj0A+k89AJRRPQA4Uz0A0lQ9AGxWPQAGWD0Aqlk9AERbPQDeXD0AeF49ABxgPQC2YT0AUGM9AOpkPQCEZj0AKGg9AMJpPQBcaz0A9mw9AJpuPQA0cD0AznE9AGhzPQAMdT0ApnY9AEB4PQDaeT0Afns9ABh9PQCyfj0ATIA9APCBPQCKgz0AJIU9AL6GPQBiiD0A/Ik9AJaLPQAwjT0A1I49AG6QPQAIkj0AopM9AEaVPQDglj0Aepg9AB6aPQC4mz0AUp09AOyePQCQoD0AKqI9AMSjPQBepT0AAqc9AJyoPQA2qj0A0Ks9AHStPQAOrz0AqLA9AEKyPQDmsz0AgLU9ABq3PQC0uD0AWLo9APK7PQCMvT0AJr89AMDAPQBkwj0A/sM9AJjFPQAyxz0A1sg9AHDKPQAKzD0ApM09AEjPPQDi0D0AfNI9ABbUPQC61T0AVNc9AO7YPQCI2j0ALNw9AMbdPQBg3z0ABOE9AJ7iPQA45D0A0uU9AHbnPQAQ6T0Aquo9AETsPQDo7T0Agu89ABzxPQC28j0AWvQ9APT1PQCO9z0AMvk9AMz6PQBm/D0AAP49AJr/PQA+AT4A2AI+AHIEPgAMBj4AsAc+AEoJPgDkCj4Afgw+ABgOPgC8Dz4AVhE+APASPgCKFD4ALhY+AMgXPgBiGT4A/Bo+AKAcPgA6Hj4A1B8+AG4hPgASIz4ArCQ+AEYmPgDqJz4AhCk+AB4rPgC4LD4AXC4+APYvPgCQMT4AKjM+AM40PgBoNj4AAjg+AJw5PgBAOz4A2jw+AHQ+PgAOQD4AskE+AExDPgDmRD4AikY+ACRIPgC+ST4AWEs+APxMPgCWTj4AMFA+AMpRPgBkUz4ACFU+AKJWPgA8WD4A1lk+AHpbPgAUXT4Arl4+AEhgPgDsYT4AhmM+ACBlPgC6Zj4AVGg+APhpPgCSaz4ALG0+ANBuPgBqcD4ABHI+AJ5zPgBCdT4A3HY+AHZ4PgAQej4Aqns+AE59PgDofj4AgoA+ACaCPgDAgz4AWoU+APSGPgCYiD4AMoo+AMyLPgBmjT4ACo8+AKSQPgA+kj4A2JM+AHKVPgAWlz4AsJg+AEqaPgDumz4AiJ0+ACKfPgC8oD4AYKI+APqjPgCUpT4ALqc+ANKoPgBsqj4ABqw+AKqtPgBErz4A3rA+AHiyPgActD4AtrU+AFC3PgDquD4Ajro+ACi8PgDCvT4AXL8+AADBPgCawj4ANMQ+AM7FPgBoxz4ADMk+AKbKPgBAzD4A2s0+AH7PPgAY0T4AstI+AEzUPgDw1T4Aitc+ACTZPgC+2j4AYtw+APzdPgCW3z4AMOE+ANTiPgBu5D4ACOY+AKLnPgBG6T4A4Oo+AHrsPgAU7j4AuO8+AFLxPgDs8j4AhvQ+ACr2PgDE9z4AXvk+AAL7PgCc/D4ANv4+AND/PgB0AT8ADgM/AKgEPwBCBj8A5gc/AIAJPwAaCz8AtAw/AFgOPwDyDz8AjBE/ACYTPwDKFD8AZBY/AP4XPwCYGT8APBs/ANYcPwBwHj8ACiA/AKQhPwBIIz8A4iQ/AHwmPwAWKD8Auik/AFQrPwDuLD8AiC4/ACwwPwDGMT8AYDM/APo0PwCeNj8AODg/ANI5PwBsOz8AED0/AKo+PwBEQD8A6EE/AIJDPwAcRT8AtkY/AFpIPwD0ST8Ajks/AChNPwDMTj8AZlA/AABSPwCaUz8APlU/ANhWPwByWD8ADFo/ALBbPwBKXT8A5F4/AH5gPwAiYj8AvGM/AFZlPwDwZj8AlGg/AC5qPwDIaz8AYm0/AAZvPwCgcD8AOnI/ANRzPwB4dT8AEnc/AKx4PwBGej8A4Hs/AIR9PwAefz8AuIA/AFKCPwD2gz8AkIU/ACqHPwDEiD8AaIo/AAKMPwCcjT8ANo8/ANqQPwB0kj8ADpQ/ALKVPwBMlz8A5pg/AICaPwAknD8Avp0/AFifPwDyoD8AlqI/ADCkPwDKpT8AZKc/AAipPwCiqj8APKw/ANatPwB6rz8AFLE/AK6yPwBStD8A7LU/AIa3PwAguT8AxLo/AF68PwD4vT8Akr8/ACzBPwDQwj8AasQ/AATGPwCoxz8AQsk/ANzKPwB2zD8AEM4/ALTPPwBO0T8A6NI/AILUPwAm1j8AwNc/AFrZPwD+2j8AmNw/ADLePwDM3z8AcOE/AArjPwCk5D8APuY/AOLnPwB86T8AFus/ALDsPwBK7j8A7u8/AIjxPwAi8z8AvPQ/AGD2PwD69z8AlPk/AC77PwDS/D8AbP4/AAYAQACgAUAARANAAN4EQAB4BkAAEghAALYJQABQC0AA6gxAAIQOQAAoEEAAwhFAAFwTQAD2FEAAmhZAADQYQADOGUAAaBtAAAwdQACmHkAAQCBAAOQhQAB+I0AAGCVAALImQABWKEAA8ClAAIorQAAkLUAAyC5AAGIwQAD8MUAAljNAADo1QADUNkAAbjhAAAg6QACsO0AARj1AAOA+QAB6QEAAFEJAALhDQABSRUAA7EZAAIZIQAAqSkAAxEtAAF5NQAD4TkAAnFBAADZSQADQU0AAalVAAA5XQACoWEAAQlpAANxbQACAXUAAGl9AALRgQABOYkAA8mNAAIxlQAAmZ0AAwGhAAGRqQAD+a0AAmG1AADxvQADWcEAAcHJAAAp0QACudUAASHdAAOJ4QAB8ekAAIHxAALp9QABUf0AA7oBAAJKCQAAshEAAxoVAAGCHQAAEiUAAnopAADiMQADSjUAAdo9AABCRQACqkkAARJRAAN6VQACCl0AAHJlAALaaQABQnEAA9J1AAI6fQAAooUAAwqJAAGakQAAApkAAmqdAADSpQADYqkAAcqxAAAyuQACmr0AASrFAAOSyQAB+tEAAGLZAALy3QABWuUAA8LpAAJS8QAAuvkAAyL9AAGLBQAAGw0AAoMRAADrGQADUx0AAeMlAABLLQACszEAARs5AAOrPQACE0UAAHtNAALjUQABc1kAA9tdAAJDZQAAq20AAztxAAGjeQAAC4EAAnOFAAEDjQADa5EAAdOZAAA7oQACo6UAATOtAAObsQACA7kAAGvBAAL7xQABY80AA8vRAAIz2QAAw+EAAyvlAAGT7QAD+/EAAov5AADwAQQDWAUEAegNBABQFQQCuBkEASAhBAOwJQQCGC0EAIA1BALoOQQBeEEEA+BFBAJITQQAsFUEA0BZBAGoYQQAEGkEAnhtBADgdQQDcHkEAdiBBABAiQQCqI0EATiVBAOgmQQCCKEEAJipBAMArQQBaLUEA9C5BAJgwQQAyMkEAzDNBAGY1QQAKN0EApDhBAD46QQDYO0EAfD1BABY/QQCwQEEAVEJBAO5DQQCIRUEAIkdBAMZIQQBgSkEA+ktBAJRNQQA4T0EA0lBBAGxSQQAGVEEAoFVBAERXQQDeWEEAeFpBABJcQQC2XUEAUF9BAOpgQQCEYkEAKGRBAMJlQQBcZ0EA9mhBAJpqQQA0bEEAzm1BAGhvQQAMcUEApnJBAEp0QQDudUEAiHdBACJ5QQC8ekEAYHxBAPp9QQCUf0EALoFBANKCQQBshEEABoZBAKCHQQBEiUEA3opBAHiMQQAcjkEAto9BAFCRQQDqkkEAjpRBACiWQQDCl0EAXJlBAACbQQCanEEANJ5BAM6fQQByoUEADKNBAKakQQBApkEA5KdBAH6pQQAYq0EAsqxBAEyuQQDwr0EAirFBACSzQQC+tEEAYrZBAPy3QQCWuUEAMLtBANS8QQBuvkEACMBBAKLBQQBGw0EA4MRBAHrGQQAUyEEAuMlBAFLLQQDszEEAhs5BACrQQQDE0UEAXtNBAPjUQQCc1kEANthBANDZQQB020EADt1BAKjeQQBC4EEA5uFBAIDjQQAa5UEAtOZBAFjoQQDy6UEAjOtBACbtQQDK7kEAZPBBAP7xQQCY80EAPPVBANb2QQBw+EEACvpBAK77QQBI/UEA4v5BAHwAQgAgAkIAugNCAFQFQgDuBkIAkghCACwKQgDGC0IAYA1CAPoOQgCeEEIAOBJCANITQgBsFUIAEBdCAKoYQgBEGkIA3htCAIIdQgAcH0IAtiBCAFAiQgD0I0IAjiVCACgnQgDCKEIAZipCAAAsQgCaLUIAPi9CANgwQgByMkIADDRCALA1QgBKN0IA5DhCAH46QgAiPEIAvD1CAFY/QgDwQEIAlEJCAC5EQgDIRUIAbEdCAAZJQgCgSkIAOkxCANRNQgB4T0IAElFCAKxSQgBGVEIA6lVCAIRXQgAeWUIAwlpCAFxcQgD2XUIAml9CAD5hQgDYYkIAcmRCAAxmQgCwZ0IASmlCAORqQgCIbEIAIm5CALxvQgBWcUIA+nJCAJR0QgAudkIAyHdCAGJ5QgAGe0IAoHxCADp+QgDUf0IAeIFCABKDQgCshEIARoZCAOqHQgCEiUIAHotCALiMQgBSjkIA9o9CAJCRQgAqk0IAxJRCAGiWQgACmEIAnJlCADabQgDanEIAdJ5CAA6gQgCyoUIATKNCAOakQgCApkIAJKhCAL6pQgBYq0IA8qxCAJauQgAwsEIAyrFCAGSzQgAItUIAorZCADy4QgDguUIAertCABS9QgCuvkIAUsBCAOzBQgCGw0IAIMVCAMTGQgBeyEIA+MlCAJLLQgA2zUIA0M5CAGrQQgAE0kIAqNNCAELVQgDc1kIAdthCABDaQgC020IATt1CAOjeQgCC4EIAJuJCAMDjQgBa5UIA9OZCAI7oQgAy6kIAzOtCAGbtQgAK70IApPBCAD7yQgDY80IAfPVCABb3QgCw+EIASvpCAO77QgCI/UIAIv9CALwAQwBgAkMA+gNDAJQFQwAuB0MA0ghDAGwKQwAGDEMAqg1DAEQPQwDeEEMAeBJDABwUQwC2FUMAUBdDAOoYQwCOGkMAKBxDAMIdQwBcH0MAACFDAJoiQwA0JEMAziVDAHInQwAMKUMApipDAEAsQwDaLUMAfi9DABgxQwCyMkMATDRDAPA1QwCKN0MAJDlDAL46QwBiPEMA/D1DAJY/QwAwQUMA1EJDAG5EQwAIRkMAokdDAEZJQwDgSkMAekxDABROQwC4T0MAUlFDAOxSQwCGVEMAKlZDAMRXQwBeWUMAAltDAJxcQwA2XkMA0F9DAHRhQwAOY0MAqGRDAEJmQwDmZ0MAgGlDABprQwC0bEMAWG5DAPJvQwCMcUMAJnNDAMp0QwBkdkMA/ndDAJh5QwA8e0MA1nxDAHB+QwAKgEMAroFDAEiDQwDihEMAfIZDABaIQwC6iUMAVItDAO6MQwCIjkMALJBDAMaRQwBgk0MA+pRDAJ6WQwA4mEMA0plDAGybQwAQnUMAqp5DAESgQwDeoUMAgqNDABylQwC2pkMAUKhDAPSpQwCOq0MAKK1DAMyuQwBmsEMAALJDAJqzQwA+tUMA2LZDAHK4QwAMukMAprtDAEq9QwDkvkMAfsBDABjCQwC8w0MAVsVDAPDGQwCKyEMALspDAMjLQwBizUMABs9DAKDQQwA60kMA1NNDAHjVQwAS10MArNhDAEbaQwDq20MAhN1DAB7fQwC44EMAXOJDAPbjQwCQ5UMANOdDAM7oQwBo6kMAAuxDAKbtQwBA70MA2vBDAHTyQwAO9EMAsvVDAEz3QwDm+EMAgPpDACT8QwC+/UMAWP9DAPIARACWAkQAMAREAMoFRABkB0QACAlEAKIKRAA8DEQA1g1EAHoPRAAUEUQArhJEAEgURADiFUQAhhdEACAZRAC6GkQAVBxEAPgdRACSH0QALCFEANAiRABqJEQABCZEAJ4nRABCKUQA3CpEAHYsRAAQLkQAtC9EAE4xRADoMkQAgjREACY2RADAN0QAWjlEAP46RACYPEQAMj5EAMw/RABwQUQACkNEAKRERAA+RkQA4kdEAHxJRAAWS0QAsExEAFRORADuT0QAiFFEACJTRAC8VEQAYFZEAPpXRACUWUQALltEANJcRABsXkQABmBEAKBhRABEY0QA3mREAHhmRAASaEQAtmlEAFBrRADqbEQAhG5EAChwRADCcUQAXHNEAPZ0RACadkQANHhEAM55RABoe0QADH1EAKZ+RABAgEQA2oFEAH6DRAAYhUQAsoZEAFaIRADwiUQAiotEACSNRADIjkQAYpBEAPyRRACWk0QAOpVEANSWRABumEQACJpEAKybRABGnUQA4J5EAHqgRAAeokQAuKNEAFKlRADspkQAhqhEACqqRADEq0QAXq1EAPiuRACcsEQANrJEANCzRABqtUQADrdEAKi4RABCukQA3LtEAIC9RAAav0QAtMBEAE7CRADyw0QAjMVEACbHRADAyEQAZMpEAP7LRACYzUQAPM9EANbQRABw0kQACtREAK7VRABI10QA4thEAHzaRAAg3EQAut1EAFTfRADu4EQAkuJEACzkRADG5UQAYOdEAATpRACe6kQAOOxEANLtRAB270QAEPFEALTyRABE9EQA6PVEAIL3RAAc+UQAtvpEAFD8RAD0/UQAjv9EACgBRQDMAkUAZgRFAAAGRQCaB0UAPglFANgKRQByDEUADA5FALAPRQBKEUUA5BJFAH4URQAiFkUAvBdFAFYZRQDwGkUAlBxFAC4eRQDIH0UAYiFFAAYjRQCgJEUAOiZFANQnRQB4KUUAEitFAKwsRQBGLkUA4C9FAIQxRQAeM0UAuDRFAFI2RQD2N0UAkDlFACo7RQDEPEUAaD5FAAJARQCcQUUANkNFANpERQB0RkUADkhFALJJRQBMS0UA5kxFAIBORQAkUEUAvlFFAFhTRQDyVEUAllZFADBYRQDKWUUAZFtFAAhdRQCiXkUAPGBFANZhRQB6Y0UAFGVFAK5mRQBSaEUA7GlFAIZrRQAgbUUAxG5FAF5wRQD4cUUAknNFACx1RQDQdkUAanhFAAR6RQCee0UAQn1FANx+RQB2gEUAEIJFALSDRQBOhUUA6IZFAIKIRQAmikUAwItFAFqNRQD0jkUAjpBFADKSRQDMk0UAZpVFAAqXRQCkmEUAPppFANibRQB8nUUAFp9FALCgRQBKokUA7qNFAIilRQAip0UAvKhFAGCqRQD6q0UAlK1FADivRQDSsEUAbLJFAAa0RQCqtUUARLdFAN64RQB4ukUAHLxFALa9RQBQv0UA6sBFAI7CRQAoxEUAwsVFAFzHRQD2yEUAmspFADTMRQDOzUUAaM9FAAzRRQCm0kUAQNRFANrVRQB+10UAGNlFALLaRQBM3EUA8N1FAIrfRQAk4UUAvuJFAGLkRQD85UUAludFADDpRQDU6kUAbuxFAAjuRQCi70UARvFFAODyRQB69EUAFPZFALj3RQBS+UUA7PpFAIb8RQAq/kUAxP9FAF4BRgACA0YAnARGADYGRgDQB0YAdAlGAA4LRgCoDEYAQg5GAOYPRgCAEUYAGhNGALQURgBYFkYA8hdGAIwZRgAmG0YAyhxGAGQeRgD+H0YAmCFGADwjRgDWJEYAcCZGAAooRgCuKUYASCtGAOIsRgB8LkYAFjBGALoxRgBUM0YA7jRGAIg2RgAsOEYAxjlGAGA7RgAEPUYAnj5GADhARgDSQUYAdkNGABBFRgCqRkYAREhGAOhJRgCCS0YAHE1GALZORgBaUEYA9FFGAI5TRgAoVUYAzFZGAGZYRgAAWkYAmltGAD5dRgDYXkYAcmBGAAxiRgCmY0YASmVGAORmRgB+aEYAGGpGALxrRgBWbUYA8G5GAIpwRgAuckYAyHNGAGJ1RgD8dkYAoHhGADp6RgDUe0YAeH1GABJ/RgCsgEYARoJGAOqDRgCEhUYAHodGALiIRgBcikYA9otGAJCNRgAqj0YAzpBGAGiSRgAClEYAppVGAECXRgDamEYAdJpGAA6cRgCynUYATJ9GAOagRgCAokYAJKRGAL6lRgBYp0YA8qhGAJaqRgAwrEYAyq1GAGSvRgD+sEYAorJGADy0RgDWtUYAcLdGABS5RgCuukYASLxGAOK9RgCGv0YAIMFGALrCRgBUxEYA+MVGAJLHRgAsyUYA0MpGAGrMRgAEzkYAns9GAELRRgDc0kYAdtRGABDWRgC010YATtlGAOjaRgCC3EYAJt5GAMDfRgBa4UYA/uJGAJjkRgAy5kYAzOdGAHDpRgAK60YApOxGAD7uRgDi70YAfPFGABbzRgCw9EYASvZGAO73RgCI+UYAIvtGALz8RgBg/kYA+v9GAJQBRwAuA0cA0gRHAGwGRwAGCEcAoAlHAEQLRwDeDEcAeA5HABIQRwC2EUcAUBNHAOoURwCEFkcAKBhHAMIZRwBcG0cAAB1HAJoeRwA0IEcAziFHAHIjRwAMJUcApiZHAEAoRwDkKUcAfitHABgtRwCyLkcAVjBHAPAxRwCKM0cAJDVHAL42RwBiOEcA/DlHAJY7RwAwPUcA1D5HAG5ARwAIQkcAokNHAEZFRwDgRkcAekhHABRKRwC4S0cAUk1HAOxORwCGUEcAKlJHAMRTRwBeVUcA+FZHAJxYRwA2WkcA0FtHAGpdRwAOX0cAqGBHAEJiRwDcY0cAgGVHABpnRwC0aEcAWGpHAPJrRwCMbUcAJm9HAMpwRwBkckcA/nNHAJh1RwA8d0cA1nhHAHB6RwAKfEcArn1HAEh/RwDigEcAfIJHACCERwC6hUcAVIdHAO6IRwCIikcALIxHAMaNRwBgj0cA+pBHAJ6SRwA4lEcA0pVHAGyXRwAQmUcAqppHAEScRwDenUcAgp9HAByhRwC2okcAUKRHAPSlRwCOp0cAKKlHAMKqRwBmrEcAAK5HAJqvRwA+sUcA2LJHAHK0RwAMtkcAsLdHAEq5RwDkukcAfrxHACK+RwC8v0cAVsFHAPDCRwCUxEcALsZHAMjHRwBiyUcABstHAKDMRwA6zkcA1M9HAHjRRwAS00cArNRHAEbWRwDg10cAhNlHAB7bRwC43EcAUt5HAPbfRwCQ4UcAKuNHAMTkRwBo5kcAAuhHAJzpRwA260cA2uxHAHTuRwAO8EcAsvFHAEzzRwDm9EcAgPZHACT4RwC++UcAWPtHAPL8RwCW/kcAMABIAMoBSABkA0gACAVIAKIGSAA8CEgA1glIAHoLSAAUDUgArg5IAFIQSADsEUgAhhNIACAVSADEFkgAXhhIAPgZSACSG0gALB1IANAeSABqIEgABCJIAJ4jSABCJUgA3CZIAHYoSAAQKkgAqitIAE4tSADoLkgAgjBIABwySADAM0gAWjVIAPQ2SACYOEgAMjpIAMw7SABmPUgACj9IAKRASAA+QkgA2ENIAHxFSAAWR0gAsEhIAEpKSADuS0gAiE1IACJPSADGUEgAYFJIAPpTSACUVUgAOFdIANJYSABsWkgABlxIAKpdSABEX0gA3mBIAHhiSAASZEgAtmVIAFBnSADqaEgAhGpIAChsSADCbUgAXG9IAPZwSACackgANHRIAM51SABod0gAAnlIAKZ6SABAfEgA2n1IAH5/SAAYgUgAsoJIAEyESADwhUgAiodIACSJSAC+ikgAYoxIAPyNSACWj0gAMJFIANSSSABulEgACJZIAKKXSABGmUgA4JpIAHqcSAAUnkgAuJ9IAFKhSADsokgAkKRIACqmSADEp0gAXqlIAAKrSACcrEgANq5IANCvSABqsUgADrNIAKi0SABCtkgA5rdIAIC5SAAau0gAtLxIAFi+SADyv0gAjMFIACbDSADKxEgAZMZIAP7HSACYyUgAPMtIANbMSABwzkgACtBIAK7RSABS00gA7NRIAIbWSAAq2EgAxNlIAF7bSAD43EgAnN5IADbgSADQ4UgAauNIAA7lSACo5kgAQuhIANzpSACA60gAGu1IALTuSABO8EgA8vFIAIzzSAAm9UgAwPZIAGT4SAD++UgAmPtIADL9SADW/kgAegBJAAoCSQCuA0kASAVJAOIGSQCGCEkAKgpJAMQLSQBeDUkA+A5JAJwQSQA2EkkA5BNJAH4VSQAYF0kAshhJAFYaSQDwG0kAlB1JADgfSQDSIEkAbCJJAAYkSQCgJUkARCdJAN4oSQB4KkkAHCxJALYtSQBQL0kA6jBJAI4ySQAoNEkAwjVJAFw3SQD2OEkAmjpJADQ8SQDOPUkAaD9JABZBSQCwQkkAVERJAO5FSQCSR0kANklJANBKSQBqTEkABE5JAKhPSQBCUUkA3FJJAIBUSQAaVkkAtFdJAE5ZSQDoWkkAjFxJACZeSQDeX0kAeGFJABJjSQCsZEkARmZJAOpnSQCEaUkAMmtJAMxsSQBmbkkAAHBJAJpxSQA+c0kA2HRJAHJ2SQAWeEkAsHlJAEp7SQDkfEkAiH5JACKASQC8gUkAVoNJAPCESQCUhkkALohJAMiJSQBsi0kABo1JAKCOSQA6kEkA3pFJAHiTSQAclUkAtpZJAFqYSQD0mUkAjptJACidSQDMnkkAcKBJABSiSQCuo0kASKVJAOKmSQCGqEkAIKpJALqrSQBerUkA+K5JAJKwSQAsskkA0LNJAHS1SQAOt0kAqLhJAEy6SQDmu0kAgL1JABq/SQDIwEkAYsJJAPzDSQCgxUkAOsdJANTISQBuykkACMxJAKzNSQBGz0kA4NBJAITSSQAe1EkAuNVJAFLXSQD22EkAkNpJACrcSQDE3UkAaN9JAALhSQCc4kkANuRJANrlSQB050kADulJAKjqSQBC7EkA5u1JAIDvSQAa8UkAvvJJAFj0SQDy9UkAqvdJAET5SQDe+kkAgvxJABz+SQC2/0kAWgFKAP4CSgCYBEoAMgZKANYHSgBwCUoACgtKAKQMSgBIDkoA4g9KAHwRSgAWE0oAuhRKAFQWSgDuF0oAiBlKACwbSgDGHEoAYB5KAPofSgCeIUoAOCNKANIkSgBsJkoAEChKAKopSgBEK0oA8ixKAIwuSgAmMEoAyjFKAGQzSgD+NEoAmDZKAEY4SgDgOUoAejtKAB49SgC4PkoAUkBKAOxBSgCQQ0oAKkVKAMRGSgBeSEoAAkpKAJxLSgBATUoA0E5KAHRQSgAOUkoAqFNKAEJVSgDmVkoAgFhKABpaSgC0W0oAWF1KAPJeSgCMYEoAJmJKAMpjSgBkZUoA/mZKAJhoSgA8akoA1mtKAHBtSgAKb0oApHBKAEhySgDic0oAfHVKACB3SgC6eEoAVHpKAO57SgCSfUoALH9KAMaASgB0gkoADoRKAKiFSgBCh0oA3IhKAICKSgAajEoAyI1KAGKPSgD8kEoAlpJKADCUSgDUlUoAbpdKAAiZSgCimkoARpxKAOCdSgB6n0oAFKFKALiiSgBSpEoA9qVKAJCnSgAqqUoAxKpKAGisSgAMrkoApq9KAECxSgDaskoAfrRKABi2SgDGt0oAYLlKAPq6SgCUvEoALr5KANK/SgBswUoABsNKAKDESgBExkoA3sdKAHjJSgAcy0oAtsxKAFDOSgDqz0oAjtFKACjTSgDC1EoAXNZKAPbXSgCa2UoAPttKANjcSgB83koAFuBKALDhSgBK40oA7uRKAIjmSgAi6EoAxulKAGDrSgD67EoAlO5KADjwSgDS8UoAbPNKAAb1SgCg9koARPhKAN75SgB4+0oAHP1KALb+SgBQAEsA6gFLAI4DSwAyBUsAzAZLAHAISwAKCksApAtLAD4NSwDiDksAfBBLABYSSwCwE0sAShVLAO4WSwCIGEsAIhpLAMYbSwBgHUsA+h5LAJQgSwA4IksA0iNLAGwlSwAGJ0sAqihLAEQqSwDeK0sAeC1LABwvSwC2MEsAUDJLAPQzSwCONUsAKDdLAMI4SwBmOksAADxLAJo9SwA0P0sA2EBLAHJCSwAMREsApkVLAEBHSwDkSEsAfkpLABhMSwCyTUsAVk9LAPBQSwCKUksAJFRLAMhVSwBiV0sA/FhLAJZaSwA6XEsA1F1LAG5fSwAIYUsArGJLAEZkSwDgZUsAemdLAB5pSwC4aksAUmxLAOxtSwCQb0sAKnFLAMRySwBedEsAAnZLAJx3SwA2eUsA2npLAHR8SwAOfksAqH9LAEyBSwDmgksAgIRLABqGSwC+h0sAWIlLAPKKSwCMjEsAMI5LAMqPSwBkkUsA/pJLAKKUSwA8lksA1pdLAHCZSwAKm0sArpxLAEieSwDin0sAfKFLACCjSwC6pEsAVKZLAO6nSwCSqUsALKtLAMasSwBgrksABLBLAJ6xSwA4s0sA0rRLAHa2SwAQuEsAqrlLAE67SwDovEsAgr5LABzASwDAwUsAWsNLAPTESwCOxksAMshLAMzJSwBmy0sAAM1LAKTOSwA+0EsA2NFLAHLTSwAW1UsAsNZLAErYSwDk2UsAiNtLACLdSwC83ksAVuBLAPDhSwCU40sALuVLAMjmSwBi6EsABupLAKDrSwA67UsA1O5LAHjwSwAS8ksArPNLAEb1SwDq9ksAhPhLAB76SwAA</prop>
				<prop name="Temps">REFSWgAAXMgCAIBcw//hehSuRyFAQPuamffweUBAj8Lf9ShcT0H181lC/0AK16NwPUpD/0C4HoXrUThE3gUERUBxPQ4AUEZ9QPDw4Xo0R0Du8/tIQBgAuB4FSUDeLwEU7klADwEK1/1KFQO4S0D2KFzfj8LVTEAnAXC9e01A6fKgTkCkUAHvg09AZn4BNlBAbUju8adQDQMaUWUDe41R9fMZUkB7LgH3ilJAYAD1KPxS3m0DcFNAUhYB4VPbQDPGAVNULQPEVNaFAzdVzQRVdQMzVrY9A6VWXQMVV4UDh21XFQP4Vz0DZVgtA9vUWP3zP1mFA0dZtr0DIVkNA+pYFQOovVjFA2NYQOxAAIVvG1hAKa4B6Ff18xvJV/3zv1dlBGQX7vIJwXwfxgLDlB9+H5AbrhUAZhXWH+gfahkGL3AbDi9wEwKmAro0L0YtRiVuL2Avei8IpC+2LVYSuMwnxi2+L9gvAOovHD/+L9AvKj9kP0Y/MD8AYj+sP5Y/uD/iP/Q/Bk8YT4AqTzxPTk9gT3JPhE9OArcAjE+uT8BP0k/kT/ZPCF8aXwAsXz5fUF9iX3Rfhl+YX6pfAJxHnk/YX+pf/F8ObyBvMm8ARG9Wb2hvul98b45vsG/CbwDUb+ZvoG/ybwR/vl8of1J/AER/Rn+If5p/PH+ef6h/wn8A3H/ufxiPKo88j06PYI9yjwCEj5aPqI+6j8yP3o/wj/p/AASfJp84n0qfXJ9un4Cfkp8ApJ8Gnxif2p/sn/6fEK/KnwAsr65/MK9Cr2Svhq94r5qvAMSv1q+4r+qvBL8Wv+CvQr8AJL8uv1i/cr+cv46/wL+qvwDUv/a/2L/qvyzPPs9Qz2LPAHTPHr8gz6rPvM/Oz+DP8s8ABN8W3yjfOt9M317fcN+C3wCU36bfuN/K39zfns8A7xLvACTvNu9I71rv9N9+75Dvou8AdO+279Dvqu/87+bvIP8K/wA0/1b/QP9q/3z/hv+g/2q/ANT/5v+o//L/HA8GD0APUg8ANA92D4gPmg+sD14PcA/iDwD0DwYfGB8qHzwfzg9IH3IfAIQflh+oH7ofzB9eH/AfAi8A5B8mLzgvSi9cL8b/YC+SLwCkL3YvqC/aL7Qv5i8QPyI/ADQ/Rj9YP2o/9C92P6A/sj8AxD/WP4g/4j8MTx5PME9CTwC8L/Y/eE+KT5xPrk/wP7pPAORP9k/AT2pPLF8+X8hPWl8AZF9GX5hfql98X8Zf2F/qXwAEbxZvKG86b0xvXm9wb4JvAPRfjm+Yb6pvxG/eb/BvAn8AHH82fyh/Sn9cf15/IH9yfwCkf6Z/sH/Sf+R/7n8gjzKPAASPDo/of0qPdI+ej3CPqo8AvI/Oj+CP+o8cny6fEJ86nwCMj1afiJ9Kn6yfvp+Yn6qfAOSf7p8ArxKvLK8ur0Cvcq8AhK9er5Cvuq+kr8av2K/qrwAEvwa/GL9KvzS/Zr9gv3KfAKS/nr+wv5q/7L/mvxDPAs8AJM8Wz9i/Ss98z47PQM+qzwDEz7bPYM/Cz+zPDt/4zwrfADTfRt9434rfnN9O32jf0t8A5N/23wjvGu/E3y7vIO9K7wB074bvmO9q76zvnu/g7/LvAAT/zu8Y/wr/XN8+/zD/av8AfP+O/6D/sv+8/+7/AA8SDwAkD97/uP8qD2wPTg94D6IPALQPhg/AD+oP/A8OHyAfMh8ARB/WD2gfeh+MH14fsB/CHwDUH5YfqB8KLxwv7h8AL1IvADwPVi9AL4IvjC+uL8Av4i8A1C8GPxg/+i88PzY/YD9yPwCEP5Y/qD+6P8w/Vj/wP2ovAARP9j8ATypPXE8WT1BPkk8ApE+2T8hP2k+ET/ZPiE8SXwA0Xw5POF9qX3xfVl+QX6pfALRfxl/YX+pfDG9OXxBvQm8AVG8ub2hvWm+cb65vIG+yXwC8b+Zv+G+6byx/1m8Yf2J/AHR/hn+Yf6p/vH/Ofzh/0m8ABI/ufwCPOo8sjyaPQI9KjwBsj06PgI+qj8yPlo/YjwqfACSfNp9InxqfXJ9un/iPUp8AjJ+2n8if2p/8n+af+J8irwBEry6vQK96r2Svbq+Yr6qvAMSv5q/4r9qvHL8Ovyi/Mr8APL92vzi/gr+sv46/wL/SvwD0v+a/CM/6vzzPTs9gz3LPAITPDp8oz7rPzM+mz2C/ss8A9M8O3/jPKt9M31bfaN9C3wCU34bfyN/a3+zf/t8Q74LfADTvHu8w72rvVO9276Dvsu8AjO/G77jv4u8M/7bfEP8C/wBE/zb/YP9y/5z/dv8o/8L//1dArkfhehSu/1dAcT0K16OA/1dAw/UoXI9Ce1dAsPAoXP9W1fR3VkAzFgFzVkDw8bdHIVb18+BVFQOj3VXV82hVQPfxcC33VUCkyPDX81RAu83MTwC8VEAgAOHfeoRUQABeAUBU9tXzCFT989JTQHu2VgGaUxUDY1NNAyz9U8Xz91JAH4Xr31G4vlJAPwE9eu1S/fRSQNfxKAxSu0D2AADC1VE9A53tUcXzZ1EdAzFRQNu4HpcA+FBVA7RQtk0DfFC1A0VQXQMQrVAFA69P/fRPVQPU105AZhYSTv3z4k1WtQN1TWUETb0ETLUDWzVMTQPMSzUES/3zbQJMFIhKPQNdSsXzb3dKQFLWAdFKnQOzSktFFpYCPkwFA29tTF0DgEytA3xMFQRslBf+8mJMlQNeTHUDgVrMH9YVxhXGFb4V/h1IYvDxZxQvJi8wI+xR1gABa0QvVi2WFW4vgC+SLzQkbYc0JAdNdQPaTQ0WW5qZzyDZT1UkUEUDawNRnQRRrQPsUXUTa2FSdRRSdQMqU1UD2zRTrQMcU0UD41Iq7fRSRQNzrAQ8rAdeAq3wzAThUVUj27wE3WxMN5cBHuXEBOdR1fOJ6Hw3dgLq7CfuJe7y7iCkN0Y1tj9IM/7y8tQ/3jUiVgL09D8GTRYS9hxPLk+IQE9SSS4i92RPdk3OIvkAhE+OT6hPok/ET85P4E/qSVoWAgMENDpSVSObLFRrC1P984IUNPxTFROzdlRFBlYii1VVAwS1Vj0DfRwE8Va1A2VtV50D2lfVA0hY/fPbslhFAxNZBQMPWbbVA+hYlQOuWJUUWFo9BFhVI+tXFQPD9PRJsNxXFgKz7FduMrXM/4AObyBvMm9Eb1ZvYGN2AroAZG+Gb5hvqm+8b85v4GveWtT7/3VkVm0zZRQEI1a2VQPkVRUTplV1A2rVVc0EVdUEVAUDv1S0nQRUVENMBAxUbTPVtVOVA56MBGdT/WMwqVPVBPwksSQ0frQERbZENBBSLSPXUQUDn2rsRGkcVDO8BO1QFRNbtlAdA4FQzSNJ3CSzE1DF9NQkS09dNE5qdRNRFBTmNBR9Tf1jixBNbTOlxBSTEM4jS9pVA3RUhPRKtQOVSsoddEp1A3p0H95iyEsCJVRMbRScF54VnoWmKjMgAL4f4B/yH/yPDi8gnzKfXC8AXi+YE2YvgJ+Sn6wXri2WAlveTdUD2E5NNE/t85WO7AQF7CR8pDdGAmNpUnV0lAQulHQ4U20zGxVTNZPnUh0Do3A2kgV3lAQ+tHfeNU4/YDsWAgHjdD+GP5g/qj+8r0Y1dhIB8eQ/7q/wPxK/VE8utSa/sFhPek90v9YCCFIFA0/aRDTQBKRFU10DwFNWnQM6VMX0VNV0VU0Dy6xVtQMlFHdeAjBXtkUDo1c1kxdYbTOFtVidA+rEVB1ZPQMNaVl1FJRUkrxUT1h1AwUKnFTT5P/u+utY/lX+XQB+zwhvgv+sz5bP2P/Cz9TPQP7PEN8q30TfTtUuU1f1JKb8ZCBXXTQMBJgcdFVZVp1UfFTFVa0kVa0Dq0xV/fMSPHTaVFSjaVQ9dHR0NVR071PdxEQ8V3YCShynXjMEpKWUtM1vnAQqUhW2ngK6Uaq1A4W8BE1UtBbMpOC1UDWTp9wkY1CtAyxVUAXET6UUT6VUT10DK6BOPRROjYRNZXTElVSsFzZTTDV0Sx0DQYwUY95KXRZuhc4imUpVFgjuc1QVnIRXnI+mH8CP0okARv/4jxqffP9Gn6D/sv+cn0DW/+j/qpkGDZ6F5sNMTRRmJBRVTtUU3JQuUN3Dq6hQpQMi/KSy1AQopCxXziIJFKfOsiwkpAdpU80kJOSUHORaUhUTDSYspAFShaZeNV413tIB33Snbj+Qq5avqKvGrzAfANI/VB8Wv3gfIr+cH64fWL+Ier/kF7by+8QUswAW81Is3XQEpGVTJTP+tLRjcGreE1RVA3LMtOxVHXaqzrLcJHRT1FTj7LRTzVglM75YReQcxCFZSkVUWFWDxPy33tIvzF8E3lVGUqy8J1bPaM/qL3TPAHbPID8yP0Q/Vj8w30LffD8Qlj+oPxI5DsKNBH8WdTajqnxUNSx09Ex0uKzUfNFVPcPLsKYC+jQkwlS2TYOJVLUDUVQd8xxVVI3j5RwkrpR0aOzUtTIkJPpMpMJSzbOMmgSkVTykHlJ9pnZSoapcpGvkBDWspP4EhMfVUOWzkEwEWOx0IVDMdWR85E9PVaQchHFOar2UTuXkTd2jMU2185XLvORGvOTm9Od2ghpRS2U0dIeeg0rtVErF5gJWosGUh+71HvWehSb/OPsAzo0Gn2j/iv+89+5fmP8abwBsn+7/+P+SWf7/sOMe9ablRlYC4k3tRuYD3JRuVOQr51DVhFH9Y9A05LNw1AattrNT3dMfHKT1UkqNc8C8BIiUt1aiEUyvAMYNbq+Ar5KvFB8eH5h/Sh8AvH9mH+B/8n/EHxaPKI/SH6BMj7YFloNsB7bjUz3Dg9qstABERHxUzZMYVbat45NV3ZMOVq0Dhk1WDcP9VjUkFDTl9LQTV1hNJDzEIxTEE8B20mvwWGU0WI3jdVi1A5UxDMTtfNS9vCemAqoALJfGLd4l3i9gn3KfhJ8OPwBgP7qfzJ/en/Cfuj8ErxatYs4qgNw3tgMkpKhWFaNVZ5TUI7SE5gxEqDwk02xVDZQMRPjEtLNUVCUmnuNUzbMM1NTVhARLnFNlpFPlZqYjUj3Dm7NStWN+UtVmroNSWt1T19QEn1EFU2n8dG0kPOTtUK0DtlDd09V/VORHXOQTvES3T1odY0uE5MBOBfROBcS2pGSBTZ0DFE1NxEyiJUNKJFcuA/zlS1XkSqj1RERXluNKfQRLHfO8AUsdVq7lhoPstx7/mF+qXwAcz85f4F8Sb3TPhs9Ab6rPwLzPBs0GD7DjptMsBAhNSCVUpGf2QhHERxaiB3R0IXysd27T3G+O41NF5JQEsenkp/6z5KRDUq3jEwgk59YFjsLbPH9Of/gPcn8IhH+Of0DY8cx3Hu3Of/h/AFrvNIcGj4jvOo+s77blBlJV+WQECHQEaeSk07wE1UiEhMOMhEC0pLxUViWjOFWdA7Q8JEwERKXE7DQ6zCdWA1hVA5La/IT33IQsWZ3TD1maJUPaFJSdWNWGXvNYAg1D2CynNpV+o5z3xi/YKwDG/1ifkpHe/wAPEg+knzYPgKCfQg9sD34PGK+KMS7ymlFXRdQ89RyU3ew0mmSktVe0hAb0NMdVNURVpo2DUFV1JDwk3Kykoza0pGxUlQMnVPWEJCSJuoSHtmJOZNee0wx0qIrkpGN81CyU124j7BSHagy0T9TkGETU4VBt9K1Q9aNlULVjLqwU7lZctIBPjdRPrWOlBFRbOU71o7VNtSNQDNVlTL0UTJ2E/BS4S/VDs1FL9YTEtIhKtWRK1vWjlUq9hEoFU3lLCpVj/jxUV4RX7rX2Ff69AAZtHs8wz1LPvC9mz+Avms+A/C8WPyg/4s9MP4ZVlgNM2oWkTS3zWk7tg11Ptr3zMFDFo6xQ9UNB1pzktlElQyoUdJ9SFu2DDVP9szzUrIOAtmLbzlINQ5hSjYNgUgStNuayAwx0Y3Ce1a7VntUAvtWuY1x/3t/w3wLvdE827wCYT0rvvE9+7+BP8k+k7xZfKMDv0uGuYhUEtGfk586lxJYT3DRetKQLEO4CWVVG9aPVVRV0JPfWg1fdoy3LpFQ7WK30WH2EZPRTKlm9VobzWO0EWB2zK0RYtWP+HJTN9Pee/QA2lbb/0P86b/T/Xm9wb4JvAJQPTg+ob7pv3G+WD6gDBn0qJrKNVGRTtAQR9FXMBKWK5ARH3AfuAsmshH6pVZ00fKQI9ATQDPSYNVRF1FQt8ypUbRT85FuwU8Ujd1O100Fs1KEJhITr4HaF/gJm7KQuNARHprKyrDR6UfWkrNS1DQRU1jS0n1AVtFBq5bMjFITZVLRrT/2zW/xOJWOQTr2jJYQ0rb18tFRNtbPRDMwH1qQkokutdEvlo+NKVsWjjEplNEqd06+8tAsaSy0kS/0WPsX2FV4tAGY1di+ILwKfzC8mn9Av8i8AXJ8uP4Cfkp88P7afYDueIq3elLSmTeU0Tv3joC1PtdNRUC3zypw/9qVW7gK5UrXTIdw0PmzUkylTpbRkVNHEdyZzUgolYyC8NP3E167VptUeTwAwQ8bf2N9ST2xPfk+gTwq/AMxPLr/QTwJfZL8GXyhfmrmg/jUu88R3XvNk1Ib05AOtVCUjnlT9sxzsBJnWZHQRVo2EVrXTAVfabRN0pAToV3WzdljaJWPghPQoWbUDIVlaTdP1tFS8WO10WNXDFTNUxOMcdL2s9wZvmPMArv8ob6rPvM+Gb+DPkm/Eb4DubyjfOt9M317f+GuWyoBWDMREV50j7swEqtQEa2dWHaMlTHTmVZX0Vlx0blVVxFXFpFTNxGrktHwMFEME9AxUFdNt1cw0nlPVU2hTHYRqxDTsXBSz1HR+Uh2m2vaiEExU11H9k6FRao2DXHy0JoQU71AFJG1Q/ZOBUIWjS1ANE20TBKS6Tw1DL0/15GlOfTa2AvHsFIZN5bSpTW02JnNMhVRLDcRLYl30S83ElIcu8npKReOrwEqNNEslhEtF80IAxJfOhc6NxpVmivuPDZ83nwCR/0uYRp9on6Kf5P/2/7Cf0MqZBg/Ik34TTKUDCE22bfPiTUXjIE8tdFBWReOQUPVjB8SkfPSn2F4VBuM85DVTbRM0U0RFVKR05yzn7nNcFEP8NEET1HTboA5P6ANHcuGcrwA+T8ivYk/sr/attuMUvxa/AEC/Sr+0H8Yf2B+Kv/wfBiWqxlIKZKRQTOS3tLQqisy0pkSkIty/pjOMVC9arNSn/LQcV/2TkQzEGwRYNfNzWN2UTMTLUGZ+chhZtQRMxKpYlfQCJMQgJMVkxxZlfs+Qz6LPABQ/7s84PxrRJj8Y3wrfdD+Alj+oP7o/FHfGPxhzHqKllgQ0cFdt8zKc146CrNVWFXNYnFQXVHTZVbb9c51V/ZNhVZXzJ9ZcdO5U3TRU/ZNxVJrVUziEdAFUpVQc5JNVU13kU7XUU/1z7cQE26pSbfNyUuWzPFK0hSRspM0MFJdRBTNgWjRUJ4wE41AVRFAdowt1UDWkUG2EbAT7kFbDTU+V88dOrXSs5NpchGNxTU0GVuPclD5MHfZWFoJ5S22kSnWESi1UzUoVc4hKhYYuElxLAN2UJPfehTb/2ItW/V7/4F8Agv8Eb779Fm/I/wIPXG8uD2AYD5JvpGfus0xUOU0Vg0UZrOQaZAfmRZbSJMRHqi4SDETkgFyk80zkN0iMRKMA/nNT5QTcdKgspAVx3HQ4rET7ZVMQ5gWGrQD+BZalDh+4rzIfrH9OHW4dAG4fiB+iH6wfJo84j0qPDC9Qbo8YLyoh1rLTtLRK1LStw0ykQVRlxFTtIzrUXC+W0sS81Db0LB5YxjWjjlg9xi7FToIWWdZ149hYVaRYHaNVWATFtCyU1dQ33i/wI/4vGD8AIj+Un6afuJ+KOYY/6J/6n8AMrx6vMK/SP0yntrKaV1SNBAREImTE3fy0nKzUtVe01BUkRMdVdUOLtVVF41DMhBZVhUPcWVT1NPzUbFTlhFRtk2vwU+0juqyEg1P1Q8VOzLQWJH82dZ5yLFLUTYb2Qr58hIfkBE9RmnXjGOR04VAtdPxEZ1r0RC70RO5PRfRPPaNrF08tdE7tAz1O3eQNTR2DVE1t5KRX5rO0tDO8S4VWdsL4Sg3kbFdGPuKVSs225uU+4vX05Ajb4J5fsLh8JA8mbeZf+F8Aas8sb47PoM9Kb8TP1s+Ab6D6z+zPzuUuVU7DTt2TZaFPFfTkR0YjVIS2jIQqIrxEnbxEI3CuQ1MV9Bx/SrZjUtVjYRy3pmIDDLQAGxDuBV517gX+D4B/Ih+0fwC+fzDvYhlO7wCPcu+E706PoKjvWo/M797tvmL55NQVUiwkZ5yPTrNTXRNgzKTMw6CmwltVPZRkJE9WmlWTyHQkPFd1RFz0O0y0J75iCVmdJqbCC3z0qdokl6YCRPyE/tQkzQCMl1aVVpX2L3Cf6v/En/7/AMif2pnen3g/Sg90D4YPmA9QQq+sD2alBsNX1WRXNcOrz1btI4okREfkhAZUnK+2g1VVkwg0RM1URBOXVCX2rgIn3K/uQyT0E0BT/UQk9NCc126jHL+qjlKuRLR45HRBXHQLhpTk1FA1RFy/PpOEtGjVT820ToVDjBxUIU5WvWO5TSUkTXVD6+THTAYTVMSiSx1UjFVK9RSU3L9+s0v9hEv9ROTETwCsxw7FJsUOxQ7dds+4L8ovANwvps+wz+LPJD/mzwDfWj/QbD8e2hPAzmK6JCSmTbYN45xOpVOjT03DUqrkRMwEVECU5LREtCiKnNS5FLQhfNdGQ4TUALR0F1aSmEx0YFKNUx4AnNT75evQzt1mdXZ/iH+afwB8TzbvSOvmf2Dviu/kT47vQLjvGl/k7z5fUFuu8v3UN6Y2IoFSpbQMRGishONUJPem81SlFFUFVFXNY5NqVk20DBRXXP/eg1hazWRZ1WMhWfXkWE3Dq8JYpWOD/IQ+bPT6AhQEw9z3TpVOlc797v8YDwBqb3xvPg+oD7JvxG9eD9BvILIPBH++D+BrNsKP3A9W8qu8VnXzeQwUN+SE9rVV5aRV1RN+VR3DQ2p8dAqsVMQ09ItU5WNTVVS1tMSk5ST0sGwUs3dTNSR81PxS5WPFJhxEjlKNpJSEILzXTsJVsgTkfOTUNYRE/lS028hQTbORUKWDWlC2BVMkUHXz2U/9JE8s5dQEJHlONZROLSSkNDM8TT2UNMwLTGUmVvKtLKSEzErlY4VcJHdNSjXDr0rlVPy0laSFAAQ3drMUx+6Fli0+z1jPIpkA3i/oLwI5Xp+AnxI/pJ+2nwBIPwrf3JcmxX6jnD8uQ3S0rXBMhOlQPSNetETRllRUR1KV87vkN2bSOljUdOsw/mL3Up10UvUUEuR0Vfx3hpL73Nc2T0hLAC5F9tX23wjvgk+cT7ZFRu8AML/ST1S//k8gX4q/LF+uv1TAuzYiAfx0UAT0txT0SypTnTRTVdScVJ60ddlVndQcFDFW5ROoVqz9dORklVcFFFiVs3atWN3z4Fj1gyPsVBGtWU3Lo1g1I2EMZB4JWD0krPS9PGe+9TZl1vUARm/Az2Jv5M/2z+hv4m8s3wAm31DfYt8kf27fIHuuM9z023BXJZMyVz0j7laqFfOqJMRoDBQXZHTZliwUnVV1xFX1NIR07mo0FLecVH6kVDhUPaOtATT0y1M1xFNV81yWXBQlU63z7eS3JpJymowUPHSkBFKt9MSklVCcFDug9jPUtPG8NKzcFNV11BQ+zBQHxDSgT1qN0zdUhMtONaROFfNr2k1NJE3lEwhNNSNboUw9Iz5MTYRLZXSBS10mLiNMJ0YljlO8hFcIDPQL8CaSQtyX9oX2j4gjAI6Ki5AmnSafUJ+6/4yf3v8AkJ/CnxQPxp/Yn0oPjDd+E9YE9DlN3TMZ3OQaT6TlBNQUjkSFpBSY5KQMqhREgOQ08QxEOFwUNU1TDUMYU0VE9HSn5DQtcQSEOFKVdFL9pp6vALCjDhUuRVZPaE/yrwS/dh8AKL+aH0S/vh9wv5q/9B+ev2jAvyopJkoVJERpUmXzodOEX5ZVhsOkdFv81Nea9NRRJMTIVn0kVHTR2VfFNITErlh14w1ZZl2jKlm9Jt6C3FildCrcVEQMZP6MxM3Ux57FAtaCpTRvtsUmZcbPQD9SPwAE33Y/SNtG35g7nj+YP4rfMOw//j+Q03bijVeNJFR3qnbjVl2jimx0R3R0BlZsdMdV/ZRVrSRVpQNrCFWNg88M5JdUlVaW9gIoVKUUU7XEzAR1mpRUQMx0B1M9pEwkmQpUJGNk5Cz0dDsQJmNsVNV4HLRBFBQL3BTUUIzt1LTkZ1BlpEyH1tNPpqUD+E59pBykJWSEuRVN3RNU5OTRLAe24wylDUsFI0ZLNfY2gyT37vKbq0rdkxNLnYYmYhAC/ORe/Jde/f6V5p2+/Zb/AKj/Im/0/0Zv+P8qD3xvLg9A4J+ib1wPhsMMr27DTw1jxVKc5Mw0hPtABiK2UVLVg0VMr67jUxXDKWQkQQNkJFsg7tOEr3bi/TQXAK6lpqW2pSYfOB/ir2Qfbh8AEL8isaYfsB/SHzSP3h9Yj0Bqj3yPJi+Yg251pgIoVKSrgVKNY+9cLAOERIA2BMT+VF2jelVNhHREtW9UROfM1FpXVWPrVrTEXliVJFgdsyHEJ2qecgXMJM18xI5YzQQKdMTxDDTFtMcONQ41nsUAHj8wM56dXj2un2A/gj/0nwC2P8g/kj8sr06vYK8irxxHWk7zV41j/1Y9U7zk1FV5VEQ3TET2bES4XEfWVsIzVTWT+pREwlRmFcOJVI0k7IQaVGUmmJ5FXiXmQjBT3aRc5MIRUj1UXHc+UhzcR/bjFBS1a3zkNdR0/lCN08dWvOSQUA2UUKVjI4S0W7pPjWNPTw0UTqVEhU79RE4d9HwEewCmQtXG1GRXTP10rFdWYitLogV0Sm30lF8es0tNg7QC9LQsXGdu9Wb93lV+/f5fAHDPGm+Uz1ZvuM/Kz5Rv7s+AuGv+z8Bvqmlu9d5lfsLi0PTkq7Cuc4wEcbTk51AkhebmQtAcd55y1WR0I7DSZuNTjbTUBPhcdMVSAoXjjlx3RiV+hQ4fIBOOdQKmYuOcd651rn/Ae8Z/4H8A8n8UjxaPQI+i70yPxu/Y72CSj/zvPiVuQ8SET1KlQ9u1UoUDKlO946RTapVDIuSEnuyEOlUVdLVVpSMxlCSoVr1THrZEpJVX9QMIWO1EWEo9JFglxFmFBMQk6rQnloYCalhF9FgF5IT0uAAUN36dFjWWlZaVvp/Qn9qfADwPRqU2D2gPMq90rzavkA+gwg/UD9b1DjV+wnKUpDJVV71T7gyUmpQkWFRE0RdURIsgzsKbdERfVdqlQyVcROxUNSOnVKr1xFTd4zaERADspMlGrNSTUw2UrNeOc1Jt9FostHI09DpSpWMDNPRNygTkk1F91o7yGPREbeGEtKpQBbNzUKXUtVClQwV8tKBPpWMzVixUqE4tc0GstNVcVLNxTW1UXNShTK0UTColVEuFREttdEq9tATH1p5yhUol49qMVFFLCs20S6VjU9Rnzl/gU9ZlAFbPaM+Kz/Qvps8YP9rPPD8ANj9gPyLfhD+ubdZlxkNMJKzLsFZyHU5l4yD8ZDLWfNSuUL3jJOxEmFGmNZMKUjXEtBTzLPQ1LVO9Uy5T/URTfXTcRDWnxIRvnBQ4UvU2znUAjnX23wjrpn8o4ybtzn9Q7wBq78xPhu+w7wpfHF/e7+jvAAL/ZF8O/dbVvoVek8yMC7DWDnJhVE3UVFVzXVUsLRae8mxWrbPlHBUUlK3LHJQ+WI2UWGUzD1g0n0adjvJIWG0UWEWUALQHhpXu/Y6fqJ8qD5RvXg8AuG/Kb9xvtg8AfxJ/JH82f2igD/phZjKPrGRTV23TVRGcpM8MlIq0pEe8r7TOpWbyQZx0CFXFQ9AVVIXzmGwUYPyvDrWus81TxUNAUzUktFTRUkC1NDy3dvNMt35j9DR63EQVQezUCyxU1Hy3HhOMt2zOsxQkaE+dQ/xOndMLkE51QyW8t6bTzLeWNdq2s0w9U6ZLPVNGSyAFlHQnniMMx5YyE+S8u4AAftO0J7YtDt3OLT6fUJ8KPwB0n4afWD+qn7yfzp94P/KfYASvtiVO1b6DnIScTgWzFaPUNFKUtMp81waDjNdqtjK5nFQhDLQ+U7UzFSlE9AI89MTE15YjnNQLIFKNk/tsR+7V7tVmTwAQ645POO+yTyS/vkXmT/BPACJfdL8mX0Bfqr9MX86/4LuktqWO8iiUV9aS79zUhlasVANUbdOBTPT+VPRDelWVtNRXrlOUdHaE9M3o3PRaWJWkPGQdWaL9tFmNpBxnNoNYDURYBJ1U9ATF/PdOb/j7dm+gbwD6z1QP5m8w34IPRN9m33jfYIrfnN+u34gLrqKAV5Wz20RXHSMBV9VTvFbKtTN5JBQ3lH+mQm5Vtq1TM1UNY/pUTbPCtnQUiVQdI1FUDbMczNx3FkKeU6VWrqIwUywl5KQUwlLVU4wUjy4TqVE9JESEa4xUNQS0/KVQhQPHVI/uEhNUpL5VTyX0T3VETvXUTh1ENJSP/qK6nCRXTN1E9IdknvM09MzUj75CwEpl5C1LlbO0S4XzKJSX/jMApC+2Ja6K0y/lLuYv2P9ynwD8/w4PoJ8yD+Sfnj1ODxCvbLohHhIITbWz5k3t5hp2Q0/FQ3BQzYRUr+4SRWOE5NWcpBtADmI6lBSrH1N1Q/WspMC8FIoFUq1TQ4Tkk1CWtd6lXkUEXkWeUuHcp35P+K8Kvxy/AL5P4EPeT1i/ir/kH5a/CC+AGi/Evz4vgFv2NebjlOS3ZgwUKlO9hIykIlQ9A6W/1HQ6nHd2cjGEdKrZVq2kvNSXV20TCliGdUOVWIVUlMQTYM7iGGp8xOiUxKrcJGlYraQiLGTYvNfGxWaipcTP1s8A6M9iP3Q/Nt+YP6o/XN/OP8DgP/I/BE8WT1hzzuK4V2o9pFe9E3JERDJXPRQShHSa5FWMdBeMdNNQFgLbm1U9A19VZaMlVVi9Vi4zvFRuVCUjNsx0bQA05MlTVQOTU20TtVqEJBb0BN9SxXOoqpxUcQwUOqSkAwwUyqrcpJPUpE/8tBi0FOGaXISo1ORzUPVUbIQFZVA1pE/thHSEqE7FU6s9TqWETdVUTf10TbKd5Ez1RBSUvEt9E1ytS13j+EpV5Eqtc3G0RPduEtq0VFFLbRP6AUttdByXhv+Y+z4F3v22/wDg/0JvVG8WD3hvKg+cb2YPYHgP0m/kbw6D/GQ5TXXEZoyEZU9l5MQErlD9EzUkVBSXdBQMUn30BMQj8VKdhGTnZlIN3E/uRQbO4jhSZSZuFdalxqU+HQDmpVYfcB96H4wfnh+4HyqPADyP7h/4HyovhI8uL0gvUi9Q/L8OxV7lJlNTpRNgpEQMm0B+YltVPYREz87jVERbzVelE0BYJXRYrWOjD1nlJobNLvNYlYNGBVitIwF0xDuQhjUuP0AzAu5yrEQ/Vj/Qn+KfvD8GrwDAPyJPHK8ur2CvQq9sr3atWq5ij/SUU1etIxGspI3PtCSKVp3EBO+W81UsPZSkJAhVjcRUxSQ851Im4hpM566TU53DdfyEk0BTfVT0hNF87zbyHFFSxXa+k9SEeByEQfS0QQvEdMPoXuLT4EYSIURUrdVcVGhPpVROfeROCn1UTlXkTQV2zgOEZ5aCrQYkZKJL5dNBbPTI0lT0gLRXfmKrTPQXSzatI5FLvZMQTMUEfP8AfvXmVZ7/IG8qb6TPts9gbwCCb4xv/s8Q37pvNN8u34gLNJZDlASoDPScTj1E5OVkvAc28lzMB9aiRVI140W53IQhLLRbcDbiKfwHIHblDhXeU4zn5sL7vHc2HQCedU4dxn/Yf/J//H8OhT6PAIjjHo9Qj7rvbI/e7dbvoI9Iuo8k/0YSAYR31qK1tNRU09AGw1Nl4x6cJJoctdVV1SRVRcRWdaOnVsxltPSUk1f9tHSUdlisTRQUNChZPUMjVJTqQVitlAQ3jiO09aykv6yXADY1NjWunbaV5p84D/KfXA8Abg+AD4qphq+wD8IPnA/OD9AwS3alPkW+knC8lDBXYkWT7rQnvrPUpCVWBTNt2QS0nVVNc2FVvYOzJ1Vl5Ay0t1Rl434qDLRHJLQDDJTLxEee04o0tCVkdO1M90Z1VnNSZvXjBFKFlLx0lVFNxFos9Ce0dPFQReO6RFTRdTxXflOctKBUVDNPmr2Dx9y0Xk6d5Oy0cah8X45VThNL9eN03FQTMtxUsyTHhnKISiWUNMQLV0sV5EvVpJTHXt1uzQAOb4jPos8UP9bPOD9KPyTfAG4/gD9S35Q/tj/4bwpx5rIbGU5F4xpPvaSct3ai0Qc0f0Z9HjI3NLQ1UwodVFNNM+t0f4Z9ZuWedQAO7bZ/OO9K4UbvWO9q7xSPAIbvCF+y7yxf9u9QX2JfDP9ohl/Ii+YCFbTUaVIVE2XTTERI9IfWQl5UHZOb3FTls1lVtbQEtE01VkVTxDQUOleVFLSUoT7U92ZzVJdOmtqElJ0EdJfmQgCEnwYFlpWmn7ibAEYPqG9SD8xv3m/wb5oP9A9AJn84f0p/XH/+DU4ym7SvqIaTzKceMkfcpAasdMcFVeWzifSn/rMEv/6FdqJbJ1S9k/BTdfO6NL9URrXmQtC01Jm8VGP81IEr1BQ7UEaTfL+OtUZS1ClQVRS0tGUUJC60v8a9aq6zTk30Tb2TUE1FRDAsN/613rOsJD1LBZSUJ5bWQm5K1aOVNM9GUhQATMdm1V7NZtV2zY7PaJ8KPwCMnyY/UD9iP8Sf5p+QP8I/YByvnjVuxXaj/LSmTaWzY5hOJSYWswQkylCFtoZuUrZRLWS038bddpICBCSPlnJh9N8G7xjvKuGWRQCmT7hPyk/kT3bvkO/6TzxfAJa/SF/q77y/dl+QXzL/5NS1OtSkm9wUDVPds4YyzFQBfBcushxV5XSE96h+Yqtw9pL//FR0BBTolnxkWliVY+C895ZyIbVZdXP31PS8WHXzehVYNURY9ZPv9P8GDX5lAI5vuG8S38Rvxm9I31rfbH+A1g9w36LftN/G39jb9sqALVcNU0JXPfRXNRZ2cllnRBfesuZVfWRVpRMrbFUtJFWdhFQ91EzEq3xUldNF3FQMXOTVFVPdhFMV5FMlFERHxvJVs2xEfkz0RRxEECxEVdeMRKGkVGnktCZ0RNvvUL3zuFAlQ4FQ1lXzSVAVExMERLdPtrWTS09Vs8BOpSROWjW0TZXThU1NxE091Fr8lE+8lOtLNeRLZURlS7WTq4wnHrJ6SpXTW8VKzbM0S93kS/3UACynNpU2ndYl1p1un9j/ep8A/P+unyAPwp9ED1YPAK8qr9iMD541BgKHTF1DCE0aDVPiXCThTvXm/jU2QoUFJLR87Ec2hW7jzKQuADRPju3OI6TnrlXetfalLgIB24RP/qWeTxi/Kr88v+ZPAHizzh0OX4i/Ai8UL96/OC9ASi8EzwbPGMM+8zQUtYyk1KugJiKkFIQgTMScVLJlQxpUxyZiLVaV06W1VmXjHDzUk1clIwRSvMR1jMfO41ldQxg8ZK3qtMSqWAUEWOUTIglY/aScdL3Uz35v+Mv+zwCAP0LflD+2P2jfkt/sP/4/oBBPIk80T3Z99uKjdDRwFvzUMldNg+6kdBPgloO2rHQXVqWj2VWFdFU2ZRNhVZVTJ1WlFFzkmbVEx5bCOFQ9xg5jU9blM5VTZeNc5EQlU1IlY+2UJ/bicywUPESEVQQsxM3cpJVMhF50JFUnZBTxbKSqjIR1hIRDPlAdhNQEY6A+40+d87PDTiWUtITVTTXkTaodhE11hEwFZEyNhEsSZURLNWTshJ5k9/aF9uIr40qdE1zshUtNZJT/ADaVLpU+pS4FBg0mlSaV9v8AYG9ybzQPlm84D2oPzG9uD6SYDwJ/TC2EHHQ5pFQdZoRUHk+VdISEjlAlI1UkVISYlBQMrOSAlKRh8TQUExAOFU4iFlP1pLVSTUOnjCRvUg0zOAFSVfQsFJsQTh32pWYV3qUAdh+QH6IfrB9Wv2i/4h/0HwBujygvko+kj14vyI/aj4Sk1LNwdjJQtOS3HMRKU6x9VKwkQFQ9NFSldFWqfaRV3WMvFOSn3CQ82HQ3LjXu8pJYpaP5WDJl4ywMN5bC6FilVCQ0K1dYZRMRlMTYREdWNQIOEqXcx14/cD+KP/yfnj8AEK8yr9w/5j9Qr2KvjK+er1hIT1pB9nKaVz1zYVyVqjw03XxEmhTkVxzkFbaMRNdVnSOJVS2DUFo0lBY05NxUvZRUdeNbblStgzZULYMAvCRVuhSUg+xETOREFYx3ig4yqGx0caR3hoUWgr6q5ISH1ORPVHQYTIThqExXDlNcVC5cVO4M9IBWdFQTT3W0Ti3DPYxfTEbzFGwcTIX2FvNLhYS1Sh10ShWDbkoNE5W1SiVT/Xz0dEsNE/UFS50DU7T3Dm8gY54FLm0A5v+4z1pv3M+GbwDfEt/kb0A23/BvoglO36ALTkNMlVa0hlUmUl0M9DBQZeOs1Ex/BoIsJFSdJFQNU1JdVFNtRIx0D6wk4Kx0AaqU5PsAzrMcV34VXhVWHwDYf+p//H8GjyCPwh9Mj16PAHiP4u+0j/bvGP/Cjzz/RvVKFtL7JPQmZHc+0u+UdENnU7W05NTLQH7i/Dy0a3ZVveRVZeNqVuVUaoREWDw0zVQ0WlgN883EjJQdWQU2xsICWWrdRFgV04vU9ERYdfQCvJTF5JfGlU491p3+n1gPACqpJq94r+I/pA9+r9APaq+g5A8GHxgf8gk+0o98BFNVV4UkVwXDvJREefykqzVWHfRVJcRVVTN6WhS0QHwU+lR9s8HMRFWIlBRRvCVU5VRTzZS2fHR1U0UDMFOts/i1Ur3jwgyUilL1A1VhUt0klHRb4DZyrlFtk7NpUXVUdOT8UPUDxbREd77zUH2zIVA9c9FlT40kT0Xk/LR1TmVUxoRUnk0ldkYjJNzvS6b1A4VLLTSUJMXsVHxs1FcW0qtKTUMXSyXGAHaTHNdmc3zH5iUmZT7Vns8AwM8qP+zP9s32z3A/It+UP4CmP7g/ct/cPx5l5qM0NKJmpFTdTkXk3LRwUG2T0+lQNVZGI1F9c0VSVm2TuVLNUy7UFDiMdKsfU90z8/yEwHS0iBD8hzZzjLfeMuM85y7lznUAlkVW72jjZu+A75LvpO++7wAoX9LvTF8O/wD/al8s/6ZfZLhbrrII/I/WQipThVPVpMwUIJT0nJT0HFVihVO0PJ82c3wEk1eNU6sGWMUUWEUD4KSUKKVZPXRZRWbGsqOclGFW/PQbWDWz3sykurSXAI5tPg9gD4IP1G+ODygf8m8AFH8uf0B/Un/Ep259Zn+Qe7S+lTYyclyUMlc1s+6i7KSq9K8GtX4ymxRkX61V/aMlVeVEVMVkVNgFxDy/PsLJU32zkVOa1UNaZEQjUw3EfPSn1Hy/3jIDDJTKFCSTUYIFw1xk9bS3drPEt+ZCPNVQ/aMFpIScTCQvT8AVlPS3RiMEx2YjdCSZTCxlFPSE1UutY3A0z0bFQpYjSn1kxCQzwD7C2ZwkAUJ0z4bN/i1GPS4/mJ9CPwBkP86f4J+SPwQ//p/IP2LfsDyv7oWmgwxEHU6FwyMhT1VktNfeo8TcDGz3ThIz8VJlFOxUNFPd1i7jMEyHJqOEtwbiClLlRq5FADblrkVG78BP0k/sT/ZPCF8AGl+Uv1ZfuL+KX3xf1r+gX6gSzyTHFpL5JLQV3FRnqHT/hvV2smAMhNwkhFk29HTVVdXTTVaF9Nx0M1dX9fSkZD5YvRTc9AsNWdUkWbXGxvP89/ayA0ZYHYTc9MvwxmUmD6BvALJhrm9wDzLfVN9O33jfKn8AHH+W38Df0t/k357fOB9KEVRWYxTkz8R0itx0R2wUwwZWdR+HFM5ThMTNVCKFc5cchGvAhnIntBemY6TEF6bDU2UkZMTQRESZRVLtI2P0HwYlzlJ4hLS1QVz0C+y01FCFw520NC/+g0+Vc2hP1RROGt2DjBREIU5FRHQnXrKpzuyXNmNMbSRLbWNBDUvVQ9pKdUS0L8YlroIVlQyUFGz0XvQ37i8APwASP/T/pp+4n8qfLA/unyivgHIPhA/eP0iv6j/8N/ayprVN/VROfbOgT5WzUgKMpMxEJPPgNk9IQz4jvBQtPKzkJ1OVswK05zbzEmSEU4RHTgL7JLcOtaZPAJhDJrU2tTa93k9Yv2q/hL8Ahr+gv8K/LC/2v1AvYi8Ez6iGL5AjHrIB5FQ6ZBSbwVLNpsbzZMT7WM+CGlU2rdOVVSXTEFb1ozvgpKYjNGR2NGfm41iVRFjW9aMqWX2kWYVz91gazRO+JDR6WJWkHDUU5AO/V63EpHcG1WY1Ft8o3wCiP7Q/Xt/IP+o/BO/23wh/IBJPRE9WT2hLpmqAtH/GddQm89x0J8x051TkqlWyHZRVNRTERO5UNURU2s0TfnTkR1SFAw9UWpVz2PRUoFN9hFM1Q4UlzKTt3FeupT7jVIQRqrzk2SS0ldzkXpQkJ7YctPFQ9aO6UJ0DgzVQTQNLrIQVUO0GngKbM0+NI8dOtfTUhPG1TW0jhuQEHE2FdEyYrST8hz4idEv1RORUr5Y0lHdKzQRK/QT8VFwFS31kS93EvAdWnc7/eJsADg229Q4PIA8qD5xvtm9YD8CKD+xvjg+oDxJ/rGSHTMKVcwh0p14ThKfOEo5QCoVzB7QUfOQXxuW2rb6lVm4iFlM9k+nE5LP8pAV8xORD9KfOFQa9fhUetQCOFS6/QL/CHzSP3h0GL2iPABovjI82L3Avwo/Uj44vKM9QOsGe80THhnLT7KRIxCQVw2TEQGzEvHTHJpOEx4qugsScRDqUN0415iNYaPVEvM8mMtq0xJ1YlcQJWD1UFDTY9M9uNQ7Vfj8AmD8Krxyv3j9Ar1KvNE8GT0BoT5qvrK++r8ijDvK4zKcqrhKaJORh/JQgLO8+5Vpm41YdE8lV1cRV/RPVUWTkGDS00fxEmFSa9aRUrRMqVG2ELBS8KqR0hmTEUKx0CcQkK5A0tiUWEmXUdC5S1YbeElXANMSJrIREfBQN3ISb1lD9Y59QjWSMVDDWHPT1TzVkTyWD/E6y/ZOQPP+uglRNxWPrICxnvlNs/xZjBGSMjPe+4zVKpSRLXZN9Sz3GdmUAPmU2b9jzngXGZQYP0M96bwD0z5ZvyG8q39RvTt9g3yp5YHbfKHvW9cZVDlJsTa0TK1pO1SRPdfNR/A+ughO0USU0vCSdvCcuFU6SRSkEVAC07/ajvHQsVBQBA1QUkxB2H4gfmhEGj7AfACqPTI/eHwAv2u+kj/7vsI8AIvkW/+CP+o9k/2YVri/AIyR2tc7iAeRHBsNUBTTsL1j+LQ6DZDRcWMVTx6yU2x1ZzeMhWYWj9VhQbbREN5ZTjJTvbDTF9JcAbj3mlYY/AK96D9Q/Xq+wDwDCD4Svdq/gDwofHB8uH3BPmoJOQgS0/1ZFlCS0ea1WlXMlVj3z5jy0qNjER5ZTPLT4VE3DwVSmFTOIVMV0RJQM3ETV1VNFxFPFU2cEVDBTSq0UUt3jwrx3lnJFLFRVEDRU1/R0oUzka0xUbTWM5PxQFTO4UE3DW4FQHcNJUJ3DE2x0s7dPfVTM1OFOlXN1LU7lk+pN/QOFvF9m0q1PPNTrS40kS000S7I106tkx4biekq1tEoWNfM0S0UkS+0UbNcubwBAY47dVm84P0o/DN8O3zjfAJI/RN+2P8g/it8sfy5/QHNWbjIHTd3j4kx03RTEK+FPxeNwhFQFdH+GddrWE1JVcy5T5ZM6U8IVxFMtxLR/DiX+AhVSADX2RuVW5e59bu8Qj4rvnO8Atu9Qj+Lv7O9eXxD/Kv+EXyCmX1D/yl8Mlx6zUqUknLTJtSyXzuLBPJ8ukjhVLOXUXJQtVqXTp2yXVhpbIFhFU5JYDZRYlZYWLpIYWT2z6Kyfvp0+FQDmldaV1pXulWYPgA/qb5QPAM4P2A/6D0R/Pn9of3p/jH8Qnn/Yq06zBLRf/KdW4wy0VZo8ZFcUtBcktNkst7JeQlM8t9Zi4FTNU6cKtBRxvBQ4VLSr8G69DlI1TvQUGHy04FLllPwUhXI05DwclNNQtr0nAlNa7NQaTFTiUPVDqkREoXXst87j/LcWk0+Vk6w1Tl2TPXwk1U211i7FqBZFhsVus0u91EuVVEowRcRkz3bNRsL+S+10rMcABj1OQ7TPLj+on7qfdD+ePwDwnwKv1D8mrziv8j9Mr57fmLDfwtHugl1P7RTU1KwVUJVTJOxUmOzf/t3uFQiW9VbjBGSoLO8+5eZFVuUATuVe5c5P4E/6TwxfFl/I6wDO5TZfUF9yX9y/ll8AzxLPUNRfNs9Aw+6C/RzEJhQkTYD0VO9S5RbO4uFUhLSz/7W0VV2zalYNM+OVVgVjWNx0zez/PqIftnxkKFm1swJZvcRYCgWEWBXDRiwPVhW2ZUYFAFYFxmVeDe5vWN8Sf3zfjt8AoN9if8Tftt/Q3+LftH8G5Sxu1e6CjVd9Q1FsF16ytbp8HDWMFPZVbYO6FVWVRFXN40F05Lvw/hNpVAWE1BRVjMQcVIUTbeUUZLBTPcN3U7WzVTLcpPysRMRsRI50xCVXbEQeHLfGkrIsL36yq/5QBWPIzISRtIRaNVAlAyNUJNlPnYR0L7YGogtOtbOiTUWTObVNnbPRFKzvS830Sxo9wye0JMVKlUQ8lz6iDa/UJBpLHZb2JQalFjUgDj1+pSY9np02kl7En86fANifCq9kD3YPGK+aD6wPRq9QAE8KQYaV/nNMFcOmLEdYRrM8Rz4C51AdBFFF0xPQUZ1GViK5bE9+Rf7SKfX8F16yihS0U+zn9rUAPrUutb5FNrW2RUa15k9gvwByv4y/Ll+4v8K/LC9GL/i/gGovfC8ez0DPsikWtUZjUoJ9A5vUp06FPoWGxcai+lqc5JUchBBWjfRWTZSJV5XEvHToxMfW4/zEJi1ZnbMhWV0UWB2UnGRLeFg18zME13YSw8RnALZtLtU+33DTRt9o37LZ1j8A+D8KTwzv9t0eT1BPEu9sTywe7U5qgFcdI0I85CMwqE7ldsNc5CVk5OZs5KpNVeUTblVtNBSE+CyErcH8JHpUDYNDHGQMJpzk1VM1lFyEaOSn9kMVUg2Ds3yEfPxUOxDmEhUOhITXNLSfBPduM5wUW+1QXYO4UL0Dfzz0W0lQDYMTUF1ET30DU0tPBRbuc07lFE1FQ6uFTRWUTe00TG2DSmqEBOuc9IWM9ApLfQOZqzyXzhJ6Sp32XiI0AUuNVMz31gV2ne7/AAsuDQAeDzgPqm+8b34P4G+SDwR/wBZ/0A9arzx3DpW+YgdNUjWT3gQfjrKQrFQH1BQZfJS3DoJjUh1URBfepShehQaTVFS1XFR+VFd2EgEThBeuFZYdjhWuH8ATVr8A2B96vwQvnr2etR4vQC+yj4BcL9aNzo/4j6IvHJdu8vmqvKQIbMRPBLTR/KRIauwkwYTEPhRUvFQVk203nMSyVd0jLVbV5FpM5DqkPCBYlYOSzMRr91jFpFm9ExhZFTNr2ljNpFgVk1dYVRMFEWQ02GRHLtWWP6g7Fq0Axj/wP0qvPK9GTW6vYE8yT8Ckr8av2K/qr4xHPoKaV6qNg2GsRCK8xN1M5JraxERXXOQVVhWTx1XaVeOJ5EROVf2DFlWqFVPcDFSjFFRslMQ2tVQlo/BMFLpTTWRTmhVTTOQkFlOlFHTEp5VSVRNx1CQrhBdegr6qHJSHpBRPNJQYhIThthz0qFBd42VQXYMuagzE7hQUgET0E0+1o6ulTm30TnX0TZ20TWjVRNz3xnNM7YO0S42DbVHM9PBKXeOVShUzaWp8xx4zS90jfUs9gwP6S61EzGc2dWZlZm3mZQAGD5hvwm8U3+ZvON/6b1zfQCZ/QH+C36Tfvs/woUx1tFVNLfRO3SNdFBQwLPQDqlCdlPzntpPUJ17zTBdoRhUe5XZzUmUzmFJ1gwNgUg3mHjP0554VlhWmHwS4E2Zi5zSPRo1Ojf4fcI8Ako/8776PIP/Kj0T/Vv8In6gan4z33iL9bPQmTOSAWjyU77S0Z1N1gwD0L2wmMww08FW9E2hW9bQqRLRX9KTnBKRaPDfeItsdWWUzKFn94wJZlt0jzVg904tsP47CxQAMp44/CK8qr5QPNq9Qr8oPALSv7g8AH7KvHB82H0gf+q8sLBdu0o9XPfNEtEdmk1VWnVN5zEQ1hJT09ERluNxEeuxPbtK/VGUzNYj8RFH8JBpU9bS8dKOsU732Nl2GAsDMJIoW7HRTUhVTHKx0K4D+QmWhLJRpfFdOgvxQJWS2DMSOUGXzVlDdkyGYrF8WgzzEcU4tBDTEmRVNpRRNXYPO7F/+VY5iCx5LdYPAHGcWZQ5lxnIJODRnFlIsRNdeZVZv0M8AQtH2zV4/+M8a3yTfpj+4PwBS39w/7j+Y25bfIEtOU4xkzd50NOJNlSZ+enBQZoXz51CNZISE0VHldmiudRYzPFQ4rLQfUy0TKfUcJ57iiBwkUOx3/uUAFoUGjxiLlu+o46bvUI/K7wBEX/7l7u8I/zL/lF8+/7hfIMpfjP/eX4jzjrIKvEfWddYWUipTrVOkxPQgVDYlU5xUneM4VWXEfJfSLsNWNSS0BJOEFARYoj2zdayfvpXGcuiMZKom1JRnWJ2WhgLg7J9mDQD+E3wPpg8If7oPLH8+fyAfADIfTH9WH5h/qn+8f24VbhVqjsKlHLRyHLQyVy3jpe5kZJw0v44y10y0mbZ8lF1VLTMjVSVUVNDldHS/xvVGs1Pdk5FTCt3UUyXDI6y/vrVGYywktQMkJMqE5JNRZbNcrOy/jjKnUJ0kUCVTPFoExAXkhJxP9TMvLM9UPsXu800tBE0lhEwNJKLU1Mxsz37NrvNKPURKGiVTXNwk3ksNhDRHLjUALjU2RR5F3s12PW5DxJ9+PwD4n5o/HK/OPS6v+D9iryRPYGatxsUulTbDLJQZTt0ktU8NJFBls6xQrVMkSvxElxxUDKz3RiLxHGSJNSznnsINPOf+s7T0bwKMhDdU5BNgLlVu74Dj1kUAju8IXxpfLF9GX+jrZl/YvwCCX/y/zl8gzzLP7F+G/2DDKg6S+Wy0F5SEgbT/9hVWnrJeVIWz2mSEVzSE0dPs//71JqLL3MQ7WEz9FBwEDVmNZvZiAJRka8hYJYOJFAREWJ2zAf7cxx51zm3mb/hvat8cfwCO36Dfst/E375/6N/63wzvQB7vyH9yEYbVfhUuI1fNs6sRVzUEVr0Tivz0R1FWNcS0FzZDVc2zQcwUqwhVTVPQRGSYXIRgajxkHESE5TRksFNdw613bIRBUyWDCZzE0TVSJaObjIRXUt0kHLS0e7DmkrIMZHpRLTND2uREDTzE1lBNU5BQVg3TWFB9hFAlg9mMJGtrT80UTj2TjE59JNK8pJ60L046AjxEnktGLYM9S63E7C9moq9slFTjIK4jSw3DFHykU4ynADZFnqUOTbaf6J8KqT4PEK8AKq+ED06vqA+6D8wPHk/wD6oyT0wdtE09ZE4tM6ONT92zUlCthGxHXtLQVHxHDpK59KQh/BQ83OQFJwwkAAwks08N9nbFPiUA5kXmRVa19k94s3a9jr+guwCmv7i/0r9EL/6/aC8Sz4wvoJ4vWM/CL9QnboIBJGQ6aPznDrU2AqKkxB5UJfOrmlTFhFXV05Ws5BA2hOSGVi2D/VZthHRn1i7yc1g9RFilIyZZEp1EWaVEFNS5rGe+o7xnAi6CvVTX1m9Q017fgN/K3wD0PwZP0N9ifzxPTk9gT3JPQIRP1n1G5YZFTtUmInD0f6ruEqoMhGcUhCUMhOe1VaVkVW2DYVV1FFWqDSRUNURUDSN+HFRF1VT1xFSVw9d8hJNTKr2EUzVDJRS07Rxn7qXUfuP0pBH85MtktJVRWEUWdhNUtO9QJfO6VPTLg1CNA0vshyYioE+2pYMzTy3zw051hE4qDSRNNUOFJBQcLJf+o1VMFZRLTYRLNbRLjQORq8z3xvVeAud0lzYC4gK89Do0B/YFnqUODSYP4J8AOg+8b24P4G/yb5wPFn8ofyDaD0x/Xn9oc8Zih6yv7hIDGk9l5ET37oMk9xYq86hmxmI3U/2mpiIWU/1jG+tSLfOzUg0ULL8OJQBWtbYdXr9wv4K//B8WLygvAMq/rI9uL9CPei/0jwafuC+oKp9szzZCFXRUZ/R006oU9EicxMGkxD605NhstMeGwtFVXYNKVq2DK8JWFfM4VNwg7Mf+YtEL/Mf2xUbS2MyUm1gWxVNVWDVzD8yUM99F3wBX39E/4z8dTkavIE+KSY6vALCvwq/Ur+av+K+STxy3XoKFmmTkYbyVbOdegnvtBlZ85MdV/WOLrORQpOQwIzCu78DjXoIqVK2EbBQVvOR0htTkUOzv/uVWEk1lFIQuUg2WjoLAPJQxhyz/PvW28p1QxWRE9BMwUKWE3FSDbP9+9WZTVU2VFE3tdEw9xEwdNNCEdOvwtv32U0ol82pKagVkSqX0SwVTgUvF5ADUZ8Zz1McODzhzlm8I3xrfAMxvPt/Yb2LfDH+G35jfqt9oRH/O33BotxRkcU1FFGgsHz4VjoJAFJS2UR0zFSj8JJ385AtsH34VhrPVUh0zmBSEXgyEKlIifaMDfOTTEG7S27wfzhUAPo/oH2qP3O+Oj6iLpo+4jwDij0T/Dp9o/3r/jP82n0ibpC7lvsNSpVQEhGe8tODKfJRenLTajJc2ovBV1k2DaFYV8+FktFdXhAWmbtI7xJfelWY1fhNZbAWkfDSJWFXzRFjl4wH+JAd+pR6lFqUmrzijNq8AgK/KD9wP7g8AH6qvFB82H0BIH1ofbB8eHzATttKPvASFUzS0EUS3FqJTsN5zVlJV9FUl5PxEehRUPtQUswZVRbQcVJVUBVNRUhw1VBUE7HSr3HR1fJViTOQHXOdOs3zkU1IdY1EcBIS74I4yrizkePzk2CPgxrOs5MVQ5eOOUGYdM1hQVcQ0xNFPDQRtTwWD905Ng4hOtcRVTgVkTRXzMWzEy1TXpo4y/kuFxlbyNMTEvGg8ZzZlttKvPGQaS8VTA5VLfcaWU9zHdsXezfbPACjbPjUe3zDfqj9U384/4D+Agt8ET77f2NsmT9jT/nNMLC2ElDSiTWXkTs1WDuVmhnLpUJVWrgLQUcVTK0VSBWO5zHQhRO8uErP1UqWUbJSIUmXEUgKVUx6kRFOVs+AmjZ7vsOsAVo3G7ebv+OPu7/jjDv8g/wAy/6xfTv+Q/+Jf9F+m/xhryleyAUQkOtS3hnIpU6xlRHyUHlSlw5oMJVW0/RTkFA5ctIZWxcRXtgUjkVfNUwRYBcNzzVj9095YRQYWQh9Zlr0D81gVpFi1NKRkHhVYrQPgRLS9lAeGD5gDAKYPQK+6Dzx/Tn8QHyofhH8Aln+of7p/zH8mtd5/0HNewm2lFHRwV41TMldNw03sTLSqVt30xBQlXLRt5my0m1UVQ19VNYRa5BTu/BS1VFVEVM1zq0dU/ZRUhcPJxESVtVNNw1zERCVT3ZPtZty0tVJVNKRESVKVZAo85MscVJVkJJNATuMMVNvvUKXDulA1c4NQirVEUPWTBRzke0B+4jO1T2W0TsXjWk5NVE0qncRNtcRNNeRMxRT01NvRS03DbEulwwpLaB0kFDe+I0oFw+NKlbQtS41T4kv1U0bkx3bFAHbFVkXW1eY1bj+AP5I/vD8Avj/oP0Kv9D9mr3iviq9ET2iura7DVJVNhcMZTs1zSxdP9eMQjCcOk1HdFIos5Ahs5H7U9/4jTGQyVVM1cxMkJOXM9LHsRAtpUgXDM2TkC7VTUAYiAeEEX2a1Hl8wX8rvTF/27QBuX5Bfml8Mzx7P0F9Cz1TPAAZveM+6/guw3kWuhUZlNsKtpOT0QFRlk7z89De1VfWzsvQULVZ9c6WxVlUkjGcWciBY9bOS2Vi1JMRkKlm94xhZsn3D58RnfnJlWH2EWAKdQ9XUd44F9mX2ZZYNJn8AkN8yf7Tfxt9of3p55t+AfwAa7yzvPu9Q7/J5BoX24hOFVSIchNwkhJoshFfEFAsVVvUj2USPZmWmY/z0Vad8hG8MJDgUJAGEh1oWUpMsJE5TXcMW5PUa1ESozERyUrVExI9eA2osZFH8pBr8tOJQJYSJUJ1kjCQ+DJe2kxyUE7asJKhOPQM9Tk3UTdBllESXxqWGY0wNI7hLVoVTUUsFBEotNEptk2lqhJ8GIoGclAJMLZQAVEdOPcafUKPmn/ifag8krwCODzCvsg+Ur9YP6A/6D7Sv0A4dxq0ulQYiYeSkMFCGZZOsUIXk1IcGvX4jU6ptkzqUhCwcJAscJNtVUu3EUk2TbayENaxEBDNg1kLoDFf+TX6/YCPOFQCmv7C/wr88L4ZfYC8Kz4QvgC7PYM+6L8wvbs+Iz/JGFWlSlQRMtNPMFEhTVSOtwVRkPlQNI7rUxFdtVU3z0VUNI0pWzUTFVm3jOHzXBtUWcpBYmp0UWVWzKFmFNv5i2gqENJtM1FVE367VZt3+ZQBuOhN/rd6u3yBPMk8M71ZPAAjvak98T55PYO/6eb5NluNlV1UjYQTV5GTNVlWzm4hW7SNHVpVkNITFWVVF9HRkTlWlIxTkxK3NZISVVC0jXnSEJ6lU3fSMFLpMZIKUhEzVU+0jBxT00ES0mVJE7UTMhCsctJsgLiK+9CTVh1QkQZTECWwk0lCETZT0pGUUlFsQLiNUFIBlTxXUTvX0nPQdTkXzC7lNpcRNPYQsB2ZjNBU1S+XkS61D10o9lOz3VOb1TpL9bGR93PQQBBQBT7wHrpWulR4d1p94D5oPAORvpg8If8oPLH8+fwgfsq8YdH+GfZZqt0yt9kYVFpWaxmJSZPTKUL1WpiK0qvykKrQUnbQUDTQ1U8i1xrbzLDTRjF8mIixSAhVDA6wUi7CmE0SHdr/4HwAKKQ4tLi0uL0gvWilWJVYtAJYv+I+iLxyfLp9An+ovZJeUxhUOIjqcVJv0d0aShqgsNPPgfhNU/aP6RFVVUOWkBFduY1w0csxE51zU21pYFZPEWEWTJlm2TXMfWY1D9VgVZFi2VbN4WE3zMVh1Y+0CFETDdNfWPXbd9j8AT0JPAIyvRk/w35JP1K/mr/ivCr+wHL/OT8hDbjqAVxWTRGr8xAGM5Lyc5GdWJQOzI1YlZMTkqFWt9FVadaMzxOT4VE3zwayUq3pUJQNDzMQMRFTVrVNdA55TdbRTXaMwSVOltBw0s3wXduJFfBTVDhQ011SEn5TEaVFsnbTcFO1QRZO2UAUE1VBF80nUdBFk9LpPVg1zS0/dFE6d5E6lhNVNVWRNxeRNVSOxTFZdY0pMJWRLVWRLRZPbBksNc6tKpYNuSpoNI3r09MhKRWaOgrwC3PQwjHcmBSYFNgWeZU51AL5vUA9iD8xvZt8Af4rfHH+Art2m39DfYnlef4hztlNMWm3jCLT04k1dhE49hJJUFJB89RwkfKSHJgJjFjyE1VJF0y6MFw71hhJR6fS3NgMcNEM0hBOkVxBehUaF5h3GMuNkh3aPEC8AIi+0jx79Zi9A/+qPZP8WnwCI/5r/rP9enwA7dhWGYxw/WC49brNENDdVRfOyPFSxLVw/bj1W0pJY/VRYKpUUWcVDGIw02KQ3RjMAtDd2AzS33jU+r1CvYq/cDwC+re4PEB8iH8SvRh9YH2ofYHwfjh84v+JP9EzdVr0UanS0VxxUFQxUx1WV02uLVVUjUaS0GFVF063eRDSnVNXUVEVkVEJF9FPlxJSXLlPstBiEVM3g/PSoUtWUDMQuUlSt9h7ywAQ0iczkU+R0bRpM9OJQdVOsUG3UZORXxoNP/cT8VBdPZSRGDGQ9ThWEHGeW0ussbxLec0sFJOzE8GRnxsU+Y1VKDYRLRcRLDYRMtXQADNcuZQ7VhnW2bzjfSt9c3wDGP3jfmt/8P9bfIE8yT/zfoFZPaEtew6x3pjNOHaNhUU/ltKwnfvIktPS25H8E9nWOgjzkt/Z1VoMcjy6FAn7yBCyEA/BWhb7lvu1mjwDg7/LvpI8e/yj/Sv+0X27/gNhfgv/8Xw5vuP/K/0SE+2bk9ChSRcTs9O9S3bZYnp+wk+5SdFUlNFVFsytoVsWD4fQUV9yf7pWm5iIdWfWWzgIAbATIUgykiRynZmNXPePFRAcArgWuDcYP4A/qD1R/bn+AfwCSfzwftn/If9p/7H/+fxCLLK51NkKPV7VTQmS3XsNa9BR37BQ1Vu1UVT3EoVW1tJy3NmMkJL8sJIiarLRRrJQaVKVkPCSsUNy3ZuXutTZywHyUipzkC1NSZQMcXORDUB7FnmO0LMeuk1Ctc8VQdVOONVDl81hExCFQDYRkz1bGEnFOVTROPTRNVYSi/CTLnM9ONaYyHuTFSgAV1MTHvsXez/DD/jUGNf7FAAY1Ft+QPwqvHK++P0Cv6j8AZK8GT7jfiq9ET+7fyKsO1Uxuw6Q03k1txjZTT8XEWjzk5awkXFGlM868VMlC9PdmA1MdBOxEH1MqZXPzZOS+bGSH7PcukgERbCS7UK7vwOMeVc7lRl8AWF9qX3xf7r+gXxLPxF82z4DoXyJvbM9+zzBv0v+8RAq07PdWgrX0RClTVcOklgwEHlTVs5wcD3aiK61WrXOlVtWzHDyEkRVXDVRYNbNzXAe+Q9RkaxZZncPnlASoWK1zK2VYjZRYNXPgnA+uDwDADzp/tN+ef9jf6t8cjw6PQAjvGu9E71bvaO+qH1c1s7WjpNRwNIQyV6Uz7qzcH0aiF1b1Q9n8FJs1VZVEVVWDJVXdtBwvaC4ldmU+MslUtJNTHbRFUy3jJVwvbiXGsjoMV5RukzxUlSS0XpwvxrKqqVAt1ByUPhS0BbwkoKFPdYTcL+4lnmNNVTRNKvVETMUjMeT00Rw/Lj1WPgKISk3USvWzYFQ0A+JLXT9vP8mq/p+gPzKhpi6SoUzdRGSU1fykfWlO1SaeA09VwzRQpTNtfoT0ylDF0xNRHbay9uNRxSQsVE1SjYOYUvxE4dTHVoJ15MS+FBSzBVT1BIRkqlQ1s/NWhGQ6Vd2UVeUjzeTkNPMQptJg5BSnVj2GPjLVScTUk5TU3DSEIlhaxbNqbNSwWE3b2FTXRJ4VZiIo/GdWE9wUvYznAI7lfkP8F+YVhoPkFx4v6BOq3rKeBHRlBHQllOTjVnQUoVYdtFbNZFb9Y23P3OSRVfVDWVX1s7MgVa20hISvVIXDdlVU9bNAhGVTNbPD5ERVjRQUVeREHUS052RkVa/8BHg0tDNkZP+stKvHUaXTkLS0WAw0IAa0xOlQ/cQclBOwtpOk9GsAUC2ETzWzI0+Ng7O4TjUElERBTlXDlC1O/WMPT53Dh7QEo/AC3rIuPDc+Nb4F9rKjQL5DBiSUKFDVZMQ31j2+Nb41AAZT/DeWNZY1tjUeT7gznkWAnkWm40xHvgVeT8ADhsI2AHRPjk+gT7JJnj3OT+BP8k8CvDQ6BF8OXyBbPl9QX2JfEHRfhl8gW9ayPJxfvl+oWwCuX9hfAm8Ub6Zf+F86b+xfAE5veG8ab6Rvtm+Ib8Jv7G8Azm/4b2JvJH8Wf1h/Qn98fwB2f4h/Mn/Ef45/0H/ifwyPAPZ/CI8yj1SPZo9Aj1KPnI8Atn+wi05FBkX2PU5FJlX28lNBUH0UTDRPzDRWxARVXhS0Zfw0bASUcQyUS3lQhZRQZbT8NIyM9FWTDJSZTJShVJSnhPeoLjVeM0w0v9QEwxy0zCosNNL8RNg0NN4sNIPwqk7TUL3z7aw09Pw0/KoElAGstAeMtAuEtBGqjMQWzLQcJMQitMQpqiS0LmT0NXT0Ovy0QFVRTSNFjLRLnLRPjMRVVsS0WuwEYay0Z5S0zW0kxHJR7SQktH5RVE0UtMSJJLSOhLSRnKRVmJS0nVSkpcS0qgw0VbCMxLZ09Lr8tMBk9FHFjLRj8KbS0KTE14y3oKa91rUexZ7FvvL9NLQDbVKFwwZS3bMOUtUEZgwUGVJl1FT0JFK9NFFStTT0Jz7yOHS0PvQkbUNc9EtSpdNQUr3kqpy0WqS0YGy0Zlz0azVSDaNxzMR1Uk0EBMStgdy0h1JlI4xU9JQmDBSZUtWk9CSjPPeW06oEFLEMFLmMtL5U9MRanLTKdLTOUi3j1QwUVdnkJN/0JONc9OvkJFXvlMT1nLT61LQAJBVVUwWkUw2kU0XUUxXUYuzEIRQUM/C24ipTRURqFBQ1HBQ+HPRDUz3zTUgcFE5T9fTcJFck91bG0mNT7SNoHBRuvCSrc1NFlFPVE3+8JINVU0UTiozUjyz0lYTUW5lTjbOeU+WTpITUTak09LBTdeSc1LpM1FXBFBTF5MTLHNTQLPRV1ST03EzU4WzU6MQkU+1TTbRs1Pj8xPy8JGsDVD3zCCwUDVTVBLYE9BhUxZMeVJW0VBbd0ydUNaRUPaREFXTkVT6U5EUU9EmcJE9k5DNTVDUErCRgVEUkzOSjalQFxKQnv/J6rCSAVqQkhlRdo4vs5JGE5FuXVI0TnFQFE6G05NWpLBStZOSzhOS3VFZlI7xUTbPCbOTILBRVzTwU01Tk2Izk3pTkVeVU5Oh05O48HPqsJNsAVeWTBFVFEwpVKu2jEMT0FMz0GownTiNVVV2jK3wkMVwUNcz0tEsQriNV7SNIVY0TTFJMFFOEJ24iXXwkYZQkm2dVZSNsVZWkJAR4xVXFk35MF7ajVBSNVayFFIQkmVXVE5+UBKNWzPSqVY2zrsT0tMz0VbrU9MDE9MT89Mt8JK3RXBTVVf0T2tT04FVV9aPm/ATqvATuJAS1+FwE/GQEAlZttFa2jRMMVu3TEVZVsxetVl2jG1aFEyNUFCdWbCQtVvUkVvVEVr20qkwUQVQUR3QkT2QUU6VWFTRWJZRkFGO0FGimdCRvVg3EXBR7vBR+bVblk4RW5aOKVg00qVat1GQknHQknwwkpZr8FKpcJLFW3dRkJLyqBCTAhBTIdBTNxBTTqjwk1xQk3EwU4VQU51oUJOzEFPNWtaP5HCRt/8QUA1dVswdXdbQtV03DE1fl9FeNtMQkrSPMJCpXtTRXhURXtuWjOlfto0BX3dNHtVddpFcNo1FX9fNVVvwkWle9w18kNGUUNKtrV5WkV52kV13TfKpMNIK0JIcUNIscNJE1V1XDmBQ0m1c19FQ0Tai8JK5XTfSENLg0NK2/JDTFV7Wjyewk0KrEJNNUNNjUJN6sNONaFDTrNDTvV/Wj9swkrfrsJABYxfRY5aMKtVgNpFj18xVYXRRYpu2jIFiF5CxEKjREMUY8RDVYvbR0T5YCMyRHpMY17qKA/Cf28uU0JKEAxBfeI/wUGxDuo2wHHgXuk6p85MRc5I305Fa89CAq/OTqlNSz5MR7JNfWxQpu81JNs5LktyajFMRLsBTGA2Skb5ykOHyk+5Dm4tHKZJde0xyUJtyU3U+q3bRPlfRORZROBaROqr3UTSXUTRW0TCWUTGqtVEtFlEu9ww9LXaNbq0oVA0pKlfRJldStSa3TJUmlNEhN1EhqlSRHbZRHXbM9Rx1UbUbt05FG3dM3Rq2U1UVFlEXdJEW9w89EspXURI1ElGTjQ6XUQ1bFky5DzZRCNcRCPQSWxGRUQnXEQl0ErGTvsUOlVJxnXtIsRAXURAL9xEQ9RBx31vMsdx59Jn8AMHMGo2R/Xn+If5JxbrOcfwC2f6h/0nG+8+R3vn/gf/J/AAyPHo8wj0KPbI9+j5CPUo8ApI/Gj9iPso/8j1aF</prop>
			</obj>
			<obj name="Protocol" class="HTCProtocol" version="1">
				<prop name="Created">2013-03-11T17:10:44.554</prop>
				<prop name="LastModified">2013-03-11T18:14:12.312</prop>
				<obj name="Programs" class="HTCRunProgramList" version="5">
					<list name="emlist" count="4">
						<obj name="item" class="HTCRunProgram" version="1">
							<prop name="name">pre-incubation</prop>
							<prop name="Cycles">1</prop>
							<prop name="AnalysisMode">None</prop>
							<obj name="Segments" class="TEMRunSegmentList" version="1">
								<list name="emlist" count="1">
									<obj name="item" class="HTCRunSegment" version="2">
										<prop name="Hold">600</prop>
										<prop name="Slope">4.4</prop>
										<prop name="StepDelay">0</prop>
										<prop name="StepSize">0</prop>
										<prop name="Target">95</prop>
										<prop name="Target2">0</prop>
										<prop name="AcquisitionMode">0</prop>
										<prop name="AcqPerDegree">5</prop>
									</obj>
								</list>
							</obj>
						</obj>
						<obj name="item" class="HTCRunProgram" version="1">
							<prop name="name">amplification</prop>
							<prop name="Cycles">55</prop>
							<prop name="AnalysisMode">Quantification</prop>
							<obj name="Segments" class="TEMRunSegmentList" version="1">
								<list name="emlist" count="3">
									<obj name="item" class="HTCRunSegment" version="2">
										<prop name="Hold">15</prop>
										<prop name="Slope">4.4</prop>
										<prop name="StepDelay">0</prop>
										<prop name="StepSize">0</prop>
										<prop name="Target">95</prop>
										<prop name="Target2">0</prop>
										<prop name="AcquisitionMode">0</prop>
										<prop name="AcqPerDegree">5</prop>
									</obj>
									<obj name="item" class="HTCRunSegment" version="2">
										<prop name="Hold">15</prop>
										<prop name="Slope">2.2</prop>
										<prop name="StepDelay">0</prop>
										<prop name="StepSize">0</prop>
										<prop name="Target">57</prop>
										<prop name="Target2">0</prop>
										<prop name="AcquisitionMode">0</prop>
										<prop name="AcqPerDegree">5</prop>
									</obj>
									<obj name="item" class="HTCRunSegment" version="2">
										<prop name="Hold">15</prop>
										<prop name="Slope">4.4</prop>
										<prop name="StepDelay">0</prop>
										<prop name="StepSize">0</prop>
										<prop name="Target">72</prop>
										<prop name="Target2">0</prop>
										<prop name="AcquisitionMode">1</prop>
										<prop name="AcqPerDegree">5</prop>
									</obj>
								</list>
							</obj>
						</obj>
						<obj name="item" class="HTCRunProgram" version="1">
							<prop name="name">melting curve</prop>
							<prop name="Cycles">1</prop>
							<prop name="AnalysisMode">Melting Curves</prop>
							<obj name="Segments" class="TEMRunSegmentList" version="1">
								<list name="emlist" count="3">
									<obj name="item" class="HTCRunSegment" version="2">
										<prop name="Hold">5</prop>
										<prop name="Slope">4.4</prop>
										<prop name="StepDelay">0</prop>
										<prop name="StepSize">0</prop>
										<prop name="Target">95</prop>
										<prop name="Target2">0</prop>
										<prop name="AcquisitionMode">0</prop>
										<prop name="AcqPerDegree">5</prop>
									</obj>
									<obj name="item" class="HTCRunSegment" version="2">
										<prop name="Hold">60</prop>
										<prop name="Slope">2.2</prop>
										<prop name="StepDelay">0</prop>
										<prop name="StepSize">0</prop>
										<prop name="Target">65</prop>
										<prop name="Target2">0</prop>
										<prop name="AcquisitionMode">0</prop>
										<prop name="AcqPerDegree">5</prop>
									</obj>
									<obj name="item" class="HTCRunSegment" version="2">
										<prop name="Hold">1</prop>
										<prop name="Slope">0.114285714285714</prop>
										<prop name="StepDelay">0</prop>
										<prop name="StepSize">0</prop>
										<prop name="Target">97</prop>
										<prop name="Target2">0</prop>
										<prop name="AcquisitionMode">2</prop>
										<prop name="AcqPerDegree">5</prop>
									</obj>
								</list>
							</obj>
						</obj>
						<obj name="item" class="HTCRunProgram" version="1">
							<prop name="name">cooling</prop>
							<prop name="Cycles">1</prop>
							<prop name="AnalysisMode">None</prop>
							<obj name="Segments" class="TEMRunSegmentList" version="1">
								<list name="emlist" count="1">
									<obj name="item" class="HTCRunSegment" version="2">
										<prop name="Hold">30</prop>
										<prop name="Slope">2.2</prop>
										<prop name="StepDelay">0</prop>
										<prop name="StepSize">0</prop>
										<prop name="Target">40</prop>
										<prop name="Target2">0</prop>
										<prop name="AcquisitionMode">0</prop>
										<prop name="AcqPerDegree">5</prop>
									</obj>
								</list>
							</obj>
						</obj>
					</list>
					<list name="AnalysisModes" count="4">
						<item>None</item>
						<item>Quantification</item>
						<item>Melting Curves</item>
						<item>Color Compensation</item>
					</list>
					<prop name="ChannelCount">1</prop>
					<prop name="InstrumentSubclass">HTC_VER_10</prop>
					<obj name="Container" class="HTCBlockType" version="1">
						<prop name="Id">bt96TC5</prop>
						<prop name="RowCount">8</prop>
						<prop name="ColCount">12</prop>
						<prop name="OvershootDnDelay">10</prop>
						<prop name="OvershootUpDelay">10</prop>
						<prop name="RampRateMaxDn">2.2</prop>
						<prop name="RampRateMaxUp">4.4</prop>
						<prop name="ReactionVolMin">10</prop>
						<prop name="ReactionVolMax">100</prop>
						<prop name="ReactionVolDefault">20</prop>
						<prop name="HorVertCrosstalkCoefficient">0.0003</prop>
						<prop name="DiagCrosstalkCoefficent">0.0001</prop>
					</obj>
					<prop name="MaxPositionsToSeek">96</prop>
					<obj name="DetectionFormats" class="DetectionFormats" version="2">
						<list name="emlist" count="8">
							<obj name="item" class="HTCDetectionFormat" version="1">
								<list name="emlist" count="1">
									<obj name="item" class="HTCChannel" version="2">
										<prop name="name">SimpleProbe</prop>
										<prop name="Active">1</prop>
										<prop name="EmissionWL">510</prop>
										<prop name="ExcitationWL">465</prop>
										<prop name="IntgrTime">250</prop>
										<prop name="MaxIntgrTime">2000</prop>
										<prop name="MeltFactor">1.2</prop>
										<prop name="QuantFactor">2</prop>
									</obj>
								</list>
								<prop name="name">SimpleProbe</prop>
								<prop name="Active">1</prop>
								<prop name="DefChannelNdx">0</prop>
								<prop name="DenominatorNdx">-1</prop>
								<prop name="ReadOnly">0</prop>
								<list name="EmissionWLAvail" count="6">
									<item>488</item>
									<item>510</item>
									<item>580</item>
									<item>610</item>
									<item>640</item>
									<item>660</item>
								</list>
								<list name="ExcitationWLAvail" count="5">
									<item>440</item>
									<item>465</item>
									<item>498</item>
									<item>533</item>
									<item>618</item>
								</list>
								<prop name="MeasuringMode">hmmDynamic</prop>
							</obj>
							<obj name="item" class="HTCDetectionFormat" version="1">
								<list name="emlist" count="1">
									<obj name="item" class="HTCChannel" version="2">
										<prop name="name">FAM</prop>
										<prop name="Active">1</prop>
										<prop name="EmissionWL">510</prop>
										<prop name="ExcitationWL">465</prop>
										<prop name="IntgrTime">250</prop>
										<prop name="MaxIntgrTime">2000</prop>
										<prop name="MeltFactor">1</prop>
										<prop name="QuantFactor">10</prop>
									</obj>
								</list>
								<prop name="name">Mono Color Hydrolysis Probe / UPL Probe</prop>
								<prop name="Active">1</prop>
								<prop name="DefChannelNdx">0</prop>
								<prop name="DenominatorNdx">-1</prop>
								<prop name="ReadOnly">0</prop>
								<list name="EmissionWLAvail" count="6">
									<item>488</item>
									<item>510</item>
									<item>580</item>
									<item>610</item>
									<item>640</item>
									<item>660</item>
								</list>
								<list name="ExcitationWLAvail" count="5">
									<item>440</item>
									<item>465</item>
									<item>498</item>
									<item>533</item>
									<item>618</item>
								</list>
								<prop name="MeasuringMode">hmmDynamic</prop>
							</obj>
							<obj name="item" class="HTCDetectionFormat" version="1">
								<list name="emlist" count="2">
									<obj name="item" class="HTCChannel" version="2">
										<prop name="name">FAM</prop>
										<prop name="Active">1</prop>
										<prop name="EmissionWL">510</prop>
										<prop name="ExcitationWL">465</prop>
										<prop name="IntgrTime">250</prop>
										<prop name="MaxIntgrTime">2000</prop>
										<prop name="MeltFactor">1</prop>
										<prop name="QuantFactor">10</prop>
									</obj>
									<obj name="item" class="HTCChannel" version="2">
										<prop name="name">VIC / HEX / Yellow555</prop>
										<prop name="Active">1</prop>
										<prop name="EmissionWL">580</prop>
										<prop name="ExcitationWL">533</prop>
										<prop name="IntgrTime">250</prop>
										<prop name="MaxIntgrTime">2000</prop>
										<prop name="MeltFactor">1</prop>
										<prop name="QuantFactor">10</prop>
									</obj>
								</list>
								<prop name="name">Dual Color Hydrolysis Probe / UPL Probe</prop>
								<prop name="Active">1</prop>
								<prop name="DefChannelNdx">0</prop>
								<prop name="DenominatorNdx">-1</prop>
								<prop name="ReadOnly">0</prop>
								<list name="EmissionWLAvail" count="6">
									<item>488</item>
									<item>510</item>
									<item>580</item>
									<item>610</item>
									<item>640</item>
									<item>660</item>
								</list>
								<list name="ExcitationWLAvail" count="5">
									<item>440</item>
									<item>465</item>
									<item>498</item>
									<item>533</item>
									<item>618</item>
								</list>
								<prop name="MeasuringMode">hmmDynamic</prop>
							</obj>
							<obj name="item" class="HTCDetectionFormat" version="1">
								<list name="emlist" count="3">
									<obj name="item" class="HTCChannel" version="2">
										<prop name="name">FAM</prop>
										<prop name="Active">1</prop>
										<prop name="EmissionWL">510</prop>
										<prop name="ExcitationWL">465</prop>
										<prop name="IntgrTime">250</prop>
										<prop name="MaxIntgrTime">2000</prop>
										<prop name="MeltFactor">1</prop>
										<prop name="QuantFactor">10</prop>
									</obj>
									<obj name="item" class="HTCChannel" version="2">
										<prop name="name">VIC / HEX / Yellow555</prop>
										<prop name="Active">1</prop>
										<prop name="EmissionWL">580</prop>
										<prop name="ExcitationWL">533</prop>
										<prop name="IntgrTime">250</prop>
										<prop name="MaxIntgrTime">2000</prop>
										<prop name="MeltFactor">1</prop>
										<prop name="QuantFactor">10</prop>
									</obj>
									<obj name="item" class="HTCChannel" version="2">
										<prop name="name">Cy 5 / Cy 5.5</prop>
										<prop name="Active">1</prop>
										<prop name="EmissionWL">660</prop>
										<prop name="ExcitationWL">618</prop>
										<prop name="IntgrTime">250</prop>
										<prop name="MaxIntgrTime">2000</prop>
										<prop name="MeltFactor">1</prop>
										<prop name="QuantFactor">10</prop>
									</obj>
								</list>
								<prop name="name">3 Color Hydrolysis Probe</prop>
								<prop name="Active">1</prop>
								<prop name="DefChannelNdx">0</prop>
								<prop name="DenominatorNdx">-1</prop>
								<prop name="ReadOnly">0</prop>
								<list name="EmissionWLAvail" count="6">
									<item>488</item>
									<item>510</item>
									<item>580</item>
									<item>610</item>
									<item>640</item>
									<item>660</item>
								</list>
								<list name="ExcitationWLAvail" count="5">
									<item>440</item>
									<item>465</item>
									<item>498</item>
									<item>533</item>
									<item>618</item>
								</list>
								<prop name="MeasuringMode">hmmDynamic</prop>
							</obj>
							<obj name="item" class="HTCDetectionFormat" version="1">
								<list name="emlist" count="4">
									<obj name="item" class="HTCChannel" version="2">
										<prop name="name">Cyan 500</prop>
										<prop name="Active">1</prop>
										<prop name="EmissionWL">488</prop>
										<prop name="ExcitationWL">440</prop>
										<prop name="IntgrTime">250</prop>
										<prop name="MaxIntgrTime">2000</prop>
										<prop name="MeltFactor">1</prop>
										<prop name="QuantFactor">10</prop>
									</obj>
									<obj name="item" class="HTCChannel" version="2">
										<prop name="name">FAM</prop>
										<prop name="Active">1</prop>
										<prop name="EmissionWL">580</prop>
										<prop name="ExcitationWL">498</prop>
										<prop name="IntgrTime">250</prop>
										<prop name="MaxIntgrTime">2000</prop>
										<prop name="MeltFactor">1</prop>
										<prop name="QuantFactor">10</prop>
									</obj>
									<obj name="item" class="HTCChannel" version="2">
										<prop name="name">Red 610</prop>
										<prop name="Active">1</prop>
										<prop name="EmissionWL">610</prop>
										<prop name="ExcitationWL">533</prop>
										<prop name="IntgrTime">250</prop>
										<prop name="MaxIntgrTime">2000</prop>
										<prop name="MeltFactor">1</prop>
										<prop name="QuantFactor">10</prop>
									</obj>
									<obj name="item" class="HTCChannel" version="2">
										<prop name="name">Cy 5 / Cy 5.5</prop>
										<prop name="Active">1</prop>
										<prop name="EmissionWL">660</prop>
										<prop name="ExcitationWL">618</prop>
										<prop name="IntgrTime">250</prop>
										<prop name="MaxIntgrTime">2000</prop>
										<prop name="MeltFactor">1</prop>
										<prop name="QuantFactor">10</prop>
									</obj>
								</list>
								<prop name="name">4 Color Hydrolysis Probe</prop>
								<prop name="Active">1</prop>
								<prop name="DefChannelNdx">0</prop>
								<prop name="DenominatorNdx">-1</prop>
								<prop name="ReadOnly">0</prop>
								<list name="EmissionWLAvail" count="6">
									<item>488</item>
									<item>510</item>
									<item>580</item>
									<item>610</item>
									<item>640</item>
									<item>660</item>
								</list>
								<list name="ExcitationWLAvail" count="5">
									<item>440</item>
									<item>465</item>
									<item>498</item>
									<item>533</item>
									<item>618</item>
								</list>
								<prop name="MeasuringMode">hmmDynamic</prop>
							</obj>
							<obj name="item" class="HTCDetectionFormat" version="1">
								<list name="emlist" count="1">
									<obj name="item" class="HTCChannel" version="2">
										<prop name="name">Red 640</prop>
										<prop name="Active">1</prop>
										<prop name="EmissionWL">640</prop>
										<prop name="ExcitationWL">498</prop>
										<prop name="IntgrTime">250</prop>
										<prop name="MaxIntgrTime">2000</prop>
										<prop name="MeltFactor">1.2</prop>
										<prop name="QuantFactor">5</prop>
									</obj>
								</list>
								<prop name="name">Mono Color HybProbe</prop>
								<prop name="Active">1</prop>
								<prop name="DefChannelNdx">0</prop>
								<prop name="DenominatorNdx">-1</prop>
								<prop name="ReadOnly">0</prop>
								<list name="EmissionWLAvail" count="6">
									<item>488</item>
									<item>510</item>
									<item>580</item>
									<item>610</item>
									<item>640</item>
									<item>660</item>
								</list>
								<list name="ExcitationWLAvail" count="5">
									<item>440</item>
									<item>465</item>
									<item>498</item>
									<item>533</item>
									<item>618</item>
								</list>
								<prop name="MeasuringMode">hmmDynamic</prop>
							</obj>
							<obj name="item" class="HTCDetectionFormat" version="1">
								<list name="emlist" count="4">
									<obj name="item" class="HTCChannel" version="2">
										<prop name="name">Fluos</prop>
										<prop name="Active">1</prop>
										<prop name="EmissionWL">510</prop>
										<prop name="ExcitationWL">465</prop>
										<prop name="IntgrTime">250</prop>
										<prop name="MaxIntgrTime">2000</prop>
										<prop name="MeltFactor">2</prop>
										<prop name="QuantFactor">1.5</prop>
									</obj>
									<obj name="item" class="HTCChannel" version="2">
										<prop name="name">Red 610</prop>
										<prop name="Active">1</prop>
										<prop name="EmissionWL">610</prop>
										<prop name="ExcitationWL">498</prop>
										<prop name="IntgrTime">250</prop>
										<prop name="MaxIntgrTime">2000</prop>
										<prop name="MeltFactor">1.2</prop>
										<prop name="QuantFactor">5</prop>
									</obj>
									<obj name="item" class="HTCChannel" version="2">
										<prop name="name">Red 640</prop>
										<prop name="Active">1</prop>
										<prop name="EmissionWL">640</prop>
										<prop name="ExcitationWL">498</prop>
										<prop name="IntgrTime">250</prop>
										<prop name="MaxIntgrTime">2000</prop>
										<prop name="MeltFactor">1.2</prop>
										<prop name="QuantFactor">5</prop>
									</obj>
									<obj name="item" class="HTCChannel" version="2">
										<prop name="name">Cy 5 / Cy 5.5</prop>
										<prop name="Active">1</prop>
										<prop name="EmissionWL">660</prop>
										<prop name="ExcitationWL">498</prop>
										<prop name="IntgrTime">250</prop>
										<prop name="MaxIntgrTime">2000</prop>
										<prop name="MeltFactor">1.2</prop>
										<prop name="QuantFactor">5</prop>
									</obj>
								</list>
								<prop name="name">Multi Color HybProbe</prop>
								<prop name="Active">1</prop>
								<prop name="DefChannelNdx">0</prop>
								<prop name="DenominatorNdx">-1</prop>
								<prop name="ReadOnly">0</prop>
								<list name="EmissionWLAvail" count="6">
									<item>488</item>
									<item>510</item>
									<item>580</item>
									<item>610</item>
									<item>640</item>
									<item>660</item>
								</list>
								<list name="ExcitationWLAvail" count="5">
									<item>440</item>
									<item>465</item>
									<item>498</item>
									<item>533</item>
									<item>618</item>
								</list>
								<prop name="MeasuringMode">hmmDynamic</prop>
							</obj>
							<obj name="item" class="HTCDetectionFormat" version="1">
								<list name="emlist" count="1">
									<obj name="item" class="HTCChannel" version="2">
										<prop name="name">SYBR Green I / HRM Dye</prop>
										<prop name="Active">1</prop>
										<prop name="EmissionWL">510</prop>
										<prop name="ExcitationWL">465</prop>
										<prop name="IntgrTime">250</prop>
										<prop name="MaxIntgrTime">1000</prop>
										<prop name="MeltFactor">1.2</prop>
										<prop name="QuantFactor">20</prop>
									</obj>
								</list>
								<prop name="name">SYBR Green I / HRM Dye</prop>
								<prop name="Active">1</prop>
								<prop name="DefChannelNdx">0</prop>
								<prop name="DenominatorNdx">-1</prop>
								<prop name="ReadOnly">0</prop>
								<list name="EmissionWLAvail" count="6">
									<item>488</item>
									<item>510</item>
									<item>580</item>
									<item>610</item>
									<item>640</item>
									<item>660</item>
								</list>
								<list name="ExcitationWLAvail" count="5">
									<item>440</item>
									<item>465</item>
									<item>498</item>
									<item>533</item>
									<item>618</item>
								</list>
								<prop name="MeasuringMode">hmmDynamic</prop>
							</obj>
						</list>
						<prop name="DefFormatName">SYBR Green I / HRM Dye</prop>
					</obj>
					<list name="AcquisitionModes" count="4">
						<item>None</item>
						<item>Single</item>
						<item>Continuous</item>
						<item>Step</item>
					</list>
					<prop name="SeekTemp">30</prop>
					<prop name="SampleVolume">10</prop>
					<prop name="PlateID">03324000</prop>
				</obj>
			</obj>
			<prop name="CompletedProgramNo">6</prop>
			<prop name="StopPoint">3</prop>
			<prop name="CarouselConstMoved">0</prop>
		</obj>
		<obj name="AnlsAndSampleInfo" class="AnlsAndSampleInfo" version="1">
			<obj name="AnlsPropTypes" class="PropertyTypeList" version="1">
				<list name="emlist" count="3">
					<obj name="item" class="SamplePropType" version="1">
						<prop name="name">Units</prop>
						<prop name="PropClass">QuantUnitsProp</prop>
						<prop name="IsChannelProperty">0</prop>
						<prop name="SelectorOrder">0</prop>
						<prop name="ShowInSelector">0</prop>
						<prop name="ShowInTable">0</prop>
						<prop name="TableOrder">0</prop>
					</obj>
					<obj name="item" class="SamplePropType" version="1">
						<prop name="name">ExtRef</prop>
						<prop name="PropClass">RQExtRefProp</prop>
						<prop name="IsChannelProperty">0</prop>
						<prop name="SelectorOrder">0</prop>
						<prop name="ShowInSelector">0</prop>
						<prop name="ShowInTable">0</prop>
						<prop name="TableOrder">0</prop>
					</obj>
					<obj name="item" class="SamplePropType" version="1">
						<prop name="name">Endpt External Experiment</prop>
						<prop name="PropClass">EndptGenoExtExp</prop>
						<prop name="IsChannelProperty">0</prop>
						<prop name="SelectorOrder">0</prop>
						<prop name="ShowInSelector">0</prop>
						<prop name="ShowInTable">0</prop>
						<prop name="TableOrder">0</prop>
					</obj>
				</list>
			</obj>
			<obj name="SamplePropTypes" class="PropertyTypeList" version="1">
				<list name="emlist" count="26">
					<obj name="item" class="SamplePosPropType" version="1">
						<prop name="name">Position</prop>
						<prop name="PropClass">GenSampleEditPosition</prop>
						<prop name="AnalysisClass">General</prop>
						<prop name="IsChannelProperty">0</prop>
						<prop name="SelectorOrder">0</prop>
						<prop name="ShowInSelector">0</prop>
						<prop name="ShowInTable">1</prop>
						<prop name="TableOrder">0</prop>
					</obj>
					<obj name="item" class="SamplePropType" version="1">
						<prop name="name">Color</prop>
						<prop name="PropClass">SamplePrefColor</prop>
						<prop name="AnalysisClass">General</prop>
						<prop name="IsChannelProperty">0</prop>
						<prop name="SelectorOrder">1</prop>
						<prop name="ShowInSelector">0</prop>
						<prop name="ShowInTable">1</prop>
						<prop name="TableOrder">1</prop>
					</obj>
					<obj name="item" class="SamplePropType" version="1">
						<prop name="name">Replicate of</prop>
						<prop name="PropClass">GenSampleEditReplicate</prop>
						<prop name="AnalysisClass">General</prop>
						<prop name="IsChannelProperty">0</prop>
						<prop name="SelectorOrder">2</prop>
						<prop name="ShowInSelector">0</prop>
						<prop name="ShowInTable">1</prop>
						<prop name="TableOrder">2</prop>
					</obj>
					<obj name="item" class="SamplePropType" version="1">
						<prop name="name">Sample Name</prop>
						<prop name="PropClass">GenSampleEditName</prop>
						<prop name="AnalysisClass">General</prop>
						<prop name="IsChannelProperty">0</prop>
						<prop name="SelectorOrder">3</prop>
						<prop name="ShowInSelector">1</prop>
						<prop name="ShowInTable">1</prop>
						<prop name="TableOrder">3</prop>
					</obj>
					<obj name="item" class="SamplePropType" version="1">
						<prop name="name">Subsets</prop>
						<prop name="PropClass">GenSampleEditSubset</prop>
						<prop name="AnalysisClass">General</prop>
						<prop name="IsChannelProperty">0</prop>
						<prop name="SelectorOrder">4</prop>
						<prop name="ShowInSelector">0</prop>
						<prop name="ShowInTable">0</prop>
						<prop name="TableOrder">4</prop>
					</obj>
					<obj name="item" class="SamplePropType" version="1">
						<prop name="name">Notes</prop>
						<prop name="PropClass">GenSampleEditNotes</prop>
						<prop name="AnalysisClass">General</prop>
						<prop name="IsChannelProperty">0</prop>
						<prop name="SelectorOrder">5</prop>
						<prop name="ShowInSelector">0</prop>
						<prop name="ShowInTable">0</prop>
						<prop name="TableOrder">5</prop>
					</obj>
					<obj name="item" class="SamplePropType" version="1">
						<prop name="name">Sample ID</prop>
						<prop name="PropClass">HTCSampleID</prop>
						<prop name="AnalysisClass">General</prop>
						<prop name="IsChannelProperty">0</prop>
						<prop name="SelectorOrder">6</prop>
						<prop name="ShowInSelector">0</prop>
						<prop name="ShowInTable">0</prop>
						<prop name="TableOrder">6</prop>
					</obj>
					<obj name="item" class="SamplePropType" version="1">
						<prop name="name">Sample Prep Notes</prop>
						<prop name="PropClass">HTCSamplePrepNotes</prop>
						<prop name="AnalysisClass">General</prop>
						<prop name="IsChannelProperty">0</prop>
						<prop name="SelectorOrder">7</prop>
						<prop name="ShowInSelector">0</prop>
						<prop name="ShowInTable">0</prop>
						<prop name="TableOrder">7</prop>
					</obj>
					<obj name="item" class="SamplePrefWidthType" version="1">
						<prop name="name">Width</prop>
						<prop name="PropClass">SamplePrefWidth</prop>
						<prop name="AnalysisClass">Sample preferences</prop>
						<prop name="IsChannelProperty">0</prop>
						<prop name="SelectorOrder">8</prop>
						<prop name="ShowInSelector">0</prop>
						<prop name="ShowInTable">0</prop>
						<prop name="TableOrder">8</prop>
					</obj>
					<obj name="item" class="SamplePrefLineStyleType" version="1">
						<prop name="name">Line Style</prop>
						<prop name="PropClass">SamplePrefLineStyle</prop>
						<prop name="AnalysisClass">Sample preferences</prop>
						<prop name="IsChannelProperty">0</prop>
						<prop name="SelectorOrder">9</prop>
						<prop name="ShowInSelector">0</prop>
						<prop name="ShowInTable">0</prop>
						<prop name="TableOrder">9</prop>
					</obj>
					<obj name="item" class="SamplePrefPointStyleType" version="1">
						<prop name="name">Point Style</prop>
						<prop name="PropClass">SamplePrefPointStyle</prop>
						<prop name="AnalysisClass">Sample preferences</prop>
						<prop name="IsChannelProperty">0</prop>
						<prop name="SelectorOrder">10</prop>
						<prop name="ShowInSelector">0</prop>
						<prop name="ShowInTable">0</prop>
						<prop name="TableOrder">10</prop>
					</obj>
					<obj name="item" class="SamplePropType" version="1">
						<prop name="name">Dominant Channel</prop>
						<prop name="PropClass">DominantChannelProp</prop>
						<prop name="AnalysisClass">Color Compensation Analysis</prop>
						<prop name="IsChannelProperty">0</prop>
						<prop name="SelectorOrder">11</prop>
						<prop name="ShowInSelector">0</prop>
						<prop name="ShowInTable">0</prop>
						<prop name="TableOrder">11</prop>
					</obj>
					<obj name="item" class="EndPtSampleTypePropertyType" version="1">
						<prop name="name">EndPt Sample Type</prop>
						<prop name="PropClass">GroupingSample</prop>
						<prop name="AnalysisClass">EndPtGenotyping</prop>
						<prop name="IsChannelProperty">0</prop>
						<prop name="SelectorOrder">12</prop>
						<prop name="ShowInSelector">0</prop>
						<prop name="ShowInTable">0</prop>
						<prop name="TableOrder">12</prop>
					</obj>
					<obj name="item" class="SamplePropType" version="1">
						<prop name="name">EndPt Genotype</prop>
						<prop name="PropClass">Genotype</prop>
						<prop name="AnalysisClass">EndPtGenotyping</prop>
						<prop name="IsChannelProperty">0</prop>
						<prop name="SelectorOrder">13</prop>
						<prop name="ShowInSelector">0</prop>
						<prop name="ShowInTable">0</prop>
						<prop name="TableOrder">13</prop>
					</obj>
					<obj name="item" class="SamplePropType" version="1">
						<prop name="name">Target Name</prop>
						<prop name="PropClass">TargetName</prop>
						<prop name="AnalysisClass">General</prop>
						<prop name="IsChannelProperty">1</prop>
						<prop name="SelectorOrder">22</prop>
						<prop name="ShowInSelector">1</prop>
						<prop name="ShowInTable">1</prop>
						<prop name="TableOrder">22</prop>
					</obj>
					<obj name="item" class="QuantSampleTypePropertyType" version="1">
						<prop name="name">Quantification Sample Type</prop>
						<prop name="PropClass">QuantSampleTypeProperty</prop>
						<prop name="AnalysisClass">Quantification Analysis</prop>
						<prop name="IsChannelProperty">1</prop>
						<prop name="SelectorOrder">15</prop>
						<prop name="ShowInSelector">0</prop>
						<prop name="ShowInTable">0</prop>
						<prop name="TableOrder">15</prop>
					</obj>
					<obj name="item" class="SamplePropType" version="1">
						<prop name="name">Concentration</prop>
						<prop name="PropClass">QuantConcProperty</prop>
						<prop name="AnalysisClass">Quantification Analysis</prop>
						<prop name="IsChannelProperty">1</prop>
						<prop name="SelectorOrder">16</prop>
						<prop name="ShowInSelector">1</prop>
						<prop name="ShowInTable">1</prop>
						<prop name="TableOrder">16</prop>
					</obj>
					<obj name="item" class="QuantCpType" version="1">
						<prop name="name">Cp Low</prop>
						<prop name="PropClass">QuantCpLowProp</prop>
						<prop name="AnalysisClass">Quantification Analysis</prop>
						<prop name="IsChannelProperty">1</prop>
						<prop name="SelectorOrder">17</prop>
						<prop name="ShowInSelector">0</prop>
						<prop name="ShowInTable">0</prop>
						<prop name="TableOrder">17</prop>
					</obj>
					<obj name="item" class="QuantCpType" version="1">
						<prop name="name">Cp High</prop>
						<prop name="PropClass">QuantCpHighProp</prop>
						<prop name="AnalysisClass">Quantification Analysis</prop>
						<prop name="IsChannelProperty">1</prop>
						<prop name="SelectorOrder">18</prop>
						<prop name="ShowInSelector">0</prop>
						<prop name="ShowInTable">0</prop>
						<prop name="TableOrder">18</prop>
					</obj>
					<obj name="item" class="GroupSampleTypePropertyType" version="1">
						<prop name="name">Melt Geno Sample Type</prop>
						<prop name="PropClass">GroupChannelTypeProp</prop>
						<prop name="AnalysisClass">Melt Geno</prop>
						<prop name="IsChannelProperty">1</prop>
						<prop name="SelectorOrder">19</prop>
						<prop name="ShowInSelector">0</prop>
						<prop name="ShowInTable">0</prop>
						<prop name="TableOrder">19</prop>
					</obj>
					<obj name="item" class="SamplePropType" version="1">
						<prop name="name">Melt Geno Genotype</prop>
						<prop name="PropClass">ChannelGenotype</prop>
						<prop name="AnalysisClass">Melt Geno</prop>
						<prop name="IsChannelProperty">1</prop>
						<prop name="SelectorOrder">20</prop>
						<prop name="ShowInSelector">0</prop>
						<prop name="ShowInTable">0</prop>
						<prop name="TableOrder">20</prop>
					</obj>
					<obj name="item" class="RQTargetPropertyType" version="1">
						<prop name="name">Target Type</prop>
						<prop name="PropClass">RQTargetProperty</prop>
						<prop name="AnalysisClass">Relative Quantification</prop>
						<prop name="IsChannelProperty">1</prop>
						<prop name="SelectorOrder">21</prop>
						<prop name="ShowInSelector">0</prop>
						<prop name="ShowInTable">0</prop>
						<prop name="TableOrder">21</prop>
					</obj>
					<obj name="item" class="RQSampleTargetPropertyType" version="1">
						<prop name="name">Combined Sample and Target Type</prop>
						<prop name="PropClass">RQSampleTargetProperty</prop>
						<prop name="AnalysisClass">Relative Quantification</prop>
						<prop name="IsChannelProperty">1</prop>
						<prop name="SelectorOrder">15</prop>
						<prop name="ShowInSelector">1</prop>
						<prop name="ShowInTable">1</prop>
						<prop name="TableOrder">15</prop>
					</obj>
					<obj name="item" class="SamplePropType" version="1">
						<prop name="name">Efficiency</prop>
						<prop name="PropClass">RQEffProp</prop>
						<prop name="AnalysisClass">Relative Quantification</prop>
						<prop name="IsChannelProperty">1</prop>
						<prop name="SelectorOrder">23</prop>
						<prop name="ShowInSelector">0</prop>
						<prop name="ShowInTable">1</prop>
						<prop name="TableOrder">23</prop>
					</obj>
					<obj name="item" class="GroupSampleTypePropertyTypeNoPos" version="1">
						<prop name="name">Scanning Sample Type</prop>
						<prop name="PropClass">GroupChannelTypeProp</prop>
						<prop name="AnalysisClass">Scanning</prop>
						<prop name="IsChannelProperty">1</prop>
						<prop name="SelectorOrder">24</prop>
						<prop name="ShowInSelector">0</prop>
						<prop name="ShowInTable">0</prop>
						<prop name="TableOrder">24</prop>
					</obj>
					<obj name="item" class="SamplePropType" version="1">
						<prop name="name">Scanning Genotype</prop>
						<prop name="PropClass">ChannelGenotype</prop>
						<prop name="AnalysisClass">Scanning</prop>
						<prop name="IsChannelProperty">1</prop>
						<prop name="SelectorOrder">25</prop>
						<prop name="ShowInSelector">0</prop>
						<prop name="ShowInTable">0</prop>
						<prop name="TableOrder">25</prop>
					</obj>
				</list>
			</obj>
			<obj name="SelectedChannels" class="TEMIntegerSet" version="1">
				<list name="Items" count="1">
					<prop name="Item">0</prop>
				</list>
			</obj>
			<obj name="AnalysisProperties" class="ExpPropList" version="1">
				<list name="emlist" count="3">
					<obj name="PropertyObject" class="EndptGenoExtExp" version="3">
						<prop name="PropertyTypeName">Endpt External Experiment</prop>
					</obj>
					<obj name="PropertyObject" class="RQExtRefProp" version="3">
						<prop name="PropertyTypeName">ExtRef</prop>
						<prop name="RefExpProg">-1</prop>
					</obj>
					<obj name="PropertyObject" class="QuantUnitsProp" version="3">
						<prop name="PropertyTypeName">Units</prop>
					</obj>
				</list>
			</obj>
			<obj name="SampleInfoList" class="SamplePropInfoList" version="1">
				<list name="emlist" count="96">
					<obj name="item" class="SamplePropInfo" version="1">
						<obj name="ChannelProperties" class="ChanPropList" version="2">
							<obj name="ChannelProperties" class="EMList" version="1">
								<list name="emlist" count="1">
									<obj name="item" class="PropertyList" version="1">
										<list name="emlist" count="12">
											<obj name="PropertyObject" class="RQSampleTargetProperty" version="4">
												<prop name="PropertyTypeName">Combined Sample and Target Type</prop>
												<prop name="Position">0</prop>
												<prop name="IsDefault">0</prop>
												<obj name="ChannelProp" class="ChannelProperty" version="1">
													<prop name="ChannelIdx">0</prop>
												</obj>
											</obj>
											<obj name="PropertyObject" class="QuantConcProperty" version="4">
												<prop name="PropertyTypeName">Concentration</prop>
												<prop name="Position">0</prop>
												<prop name="IsDefault">1</prop>
												<prop name="Concentration">0</prop>
												<obj name="ChannelProp" class="ChannelProperty" version="1">
													<prop name="ChannelIdx">0</prop>
												</obj>
												<prop name="ReadOnly">1</prop>
											</obj>
											<obj name="PropertyObject" class="QuantCpHighProp" version="4">
												<prop name="PropertyTypeName">Cp High</prop>
												<prop name="Position">0</prop>
												<prop name="IsDefault">1</prop>
												<prop name="CpRangeHigh">0</prop>
												<obj name="ChannelProp" class="ChannelProperty" version="1">
													<prop name="ChannelIdx">0</prop>
												</obj>
												<prop name="ReadOnly">1</prop>
											</obj>
											<obj name="PropertyObject" class="QuantCpLowProp" version="4">
												<prop name="PropertyTypeName">Cp Low</prop>
												<prop name="Position">0</prop>
												<prop name="IsDefault">1</prop>
												<prop name="CpRangeLow">0</prop>
												<obj name="ChannelProp" class="ChannelProperty" version="1">
													<prop name="ChannelIdx">0</prop>
												</obj>
												<prop name="ReadOnly">1</prop>
											</obj>
											<obj name="PropertyObject" class="RQEffProp" version="4">
												<prop name="PropertyTypeName">Efficiency</prop>
												<prop name="Position">0</prop>
												<prop name="IsDefault">1</prop>
												<prop name="Efficiency">2</prop>
												<obj name="ChannelProp" class="ChannelProperty" version="1">
													<prop name="ChannelIdx">0</prop>
												</obj>
											</obj>
											<obj name="PropertyObject" class="ChannelGenotype" version="4">
												<prop name="PropertyTypeName">Melt Geno Genotype</prop>
												<prop name="Position">0</prop>
												<prop name="IsDefault">1</prop>
												<prop name="ReadOnly">1</prop>
												<obj name="ChannelProp" class="ChannelProperty" version="1">
													<prop name="ChannelIdx">0</prop>
												</obj>
											</obj>
											<obj name="PropertyObject" class="GroupChannelTypeProp" version="4">
												<prop name="PropertyTypeName">Melt Geno Sample Type</prop>
												<prop name="Position">0</prop>
												<prop name="IsDefault">0</prop>
												<prop name="GroupSampleType">mstUnknown</prop>
												<obj name="ChannelProp" class="ChannelProperty" version="1">
													<prop name="ChannelIdx">0</prop>
												</obj>
											</obj>
											<obj name="PropertyObject" class="QuantSampleTypeProperty" version="4">
												<prop name="PropertyTypeName">Quantification Sample Type</prop>
												<prop name="Position">0</prop>
												<prop name="IsDefault">0</prop>
												<prop name="SampleType">qsUnknown</prop>
												<obj name="ChannelProp" class="ChannelProperty" version="1">
													<prop name="ChannelIdx">0</prop>
												</obj>
											</obj>
											<obj name="PropertyObject" class="ChannelGenotype" version="4">
												<prop name="PropertyTypeName">Scanning Genotype</prop>
												<prop name="Position">0</prop>
												<prop name="IsDefault">1</prop>
												<prop name="ReadOnly">1</prop>
												<obj name="ChannelProp" class="ChannelProperty" version="1">
													<prop name="ChannelIdx">0</prop>
												</obj>
											</obj>
											<obj name="PropertyObject" class="GroupChannelTypeProp" version="4">
												<prop name="PropertyTypeName">Scanning Sample Type</prop>
												<prop name="Position">0</prop>
												<prop name="IsDefault">0</prop>
												<prop name="GroupSampleType">mstUnknown</prop>
												<obj name="ChannelProp" class="ChannelProperty" version="1">
													<prop name="ChannelIdx">0</prop>
												</obj>
											</obj>
											<obj name="PropertyObject" class="TargetName" version="4">
												<prop name="PropertyTypeName">Target Name</prop>
												<prop name="Position">0</prop>
												<prop name="IsDefault">0</prop>
												<prop name="name">HPRT</prop>
												<obj name="ChannelProp" class="ChannelProperty" version="1">
													<prop name="ChannelIdx">0</prop>
												</obj>
											</obj>
											<obj name="PropertyObject" class="RQTargetProperty" version="4">
												<prop name="PropertyTypeName">Target Type</prop>
												<prop name="Position">0</prop>
												<prop name="IsDefault">0</prop>
												<prop name="TargetType">dtReference</prop>
												<obj name="ChannelProp" class="ChannelProperty" version="1">
													<prop name="ChannelIdx">0</prop>
												</obj>
											</obj>
										</list>
									</obj>
								</list>
							</obj>
						</obj>
						<prop name="ChannelPropertyCount">1</prop>
						<prop name="ContainerPosition">0</prop>
						<prop name="HasSampleProperties">1</prop>
						<obj name="SampleProperties" class="PropertyList" version="1">
							<list name="emlist" count="14">
								<obj name="PropertyObject" class="SamplePrefColor" version="4">
									<prop name="PropertyTypeName">Color</prop>
									<prop name="Position">0</prop>
									<prop name="IsDefault">0</prop>
									<prop name="Color">$00FF8000</prop>
								</obj>
								<obj name="PropertyObject" class="DominantChannelProp" version="4">
									<prop name="PropertyTypeName">Dominant Channel</prop>
									<prop name="Position">0</prop>
									<prop name="IsDefault">0</prop>
									<prop name="DominantChannel">0</prop>
								</obj>
								<obj name="PropertyObject" class="Genotype" version="4">
									<prop name="PropertyTypeName">EndPt Genotype</prop>
									<prop name="Position">0</prop>
									<prop name="IsDefault">1</prop>
									<prop name="ReadOnly">1</prop>
								</obj>
								<obj name="PropertyObject" class="GroupingSample" version="4">
									<prop name="PropertyTypeName">EndPt Sample Type</prop>
									<prop name="Position">0</prop>
									<prop name="IsDefault">0</prop>
									<prop name="GroupSampleType">mstUnknown</prop>
								</obj>
								<obj name="PropertyObject" class="SamplePrefLineStyle" version="4">
									<prop name="PropertyTypeName">Line Style</prop>
									<prop name="Position">0</prop>
									<prop name="IsDefault">0</prop>
									<prop name="LineStyle">psSolid</prop>
								</obj>
								<obj name="PropertyObject" class="GenSampleEditNotes" version="4">
									<prop name="PropertyTypeName">Notes</prop>
									<prop name="Position">0</prop>
									<prop name="IsDefault">1</prop>
								</obj>
								<obj name="PropertyObject" class="SamplePrefPointStyle" version="4">
									<prop name="PropertyTypeName">Point Style</prop>
									<prop name="Position">0</prop>
									<prop name="IsDefault">0</prop>
									<prop name="PointStyle">psNothing</prop>
								</obj>
								<obj name="PropertyObject" class="GenSampleEditPosition" version="4">
									<prop name="PropertyTypeName">Position</prop>
									<prop name="Position">0</prop>
									<prop name="IsDefault">1</prop>
								</obj>
								<obj name="PropertyObject" class="GenSampleEditReplicate" version="4">
									<prop name="PropertyTypeName">Replicate of</prop>
									<prop name="Position">0</prop>
									<prop name="IsDefault">0</prop>
									<prop name="ReplicateOf">0</prop>
								</obj>
								<obj name="PropertyObject" class="HTCSampleID" version="4">
									<prop name="PropertyTypeName">Sample ID</prop>
									<prop name="Position">0</prop>
									<prop name="IsDefault">1</prop>
								</obj>
								<obj name="PropertyObject" class="GenSampleEditName" version="4">
									<prop name="PropertyTypeName">Sample Name</prop>
									<prop name="Position">0</prop>
									<prop name="IsDefault">0</prop>
									<prop name="name">1507T</prop>
								</obj>
								<obj name="PropertyObject" class="HTCSamplePrepNotes" version="4">
									<prop name="PropertyTypeName">Sample Prep Notes</prop>
									<prop name="Position">0</prop>
									<prop name="IsDefault">1</prop>
								</obj>
								<obj name="PropertyObject" class="GenSampleEditSubset" version="4">
									<prop name="PropertyTypeName">Subsets</prop>
									<prop name="Position">0</prop>
									<prop name="IsDefault">1</prop>
								</obj>
								<obj name="PropertyObject" class="SamplePrefWidth" version="5">
									<prop name="PropertyTypeName">Width</prop>
									<prop name="Position">0</prop>
									<prop name="IsDefault">1</prop>
									<prop name="Width">1</prop>
								</obj>
							</list>
						</obj>
					</obj>
					<obj name="item" class="SamplePropInfo" version="1">
						<obj name="ChannelProperties" class="ChanPropList" version="2">
							<obj name="ChannelProperties" class="EMList" version="1">
								<list name="emlist" count="1">
									<obj name="item" class="PropertyList" version="1">
										<list name="emlist" count="12">
											<obj name="PropertyObject" class="RQSampleTargetProperty" version="4">
												<prop name="PropertyTypeName">Combined Sample and Target Type</prop>
												<prop name="Position">1</prop>
												<prop name="IsDefault">0</prop>
												<obj name="ChannelProp" class="ChannelProperty" version="1">
													<prop name="ChannelIdx">0</prop>
												</obj>
											</obj>
											<obj name="PropertyObject" class="QuantConcProperty" version="4">
												<prop name="PropertyTypeName">Concentration</prop>
												<prop name="Position">1</prop>
												<prop name="IsDefault">1</prop>
												<prop name="Concentration">0</prop>
												<obj name="ChannelProp" class="ChannelProperty" version="1">
													<prop name="ChannelIdx">0</prop>
												</obj>
												<prop name="ReadOnly">1</prop>
											</obj>
											<obj name="PropertyObject" class="QuantCpHighProp" version="4">
												<prop name="PropertyTypeName">Cp High</prop>
												<prop name="Position">1</prop>
												<prop name="IsDefault">1</prop>
												<prop name="CpRangeHigh">0</prop>
												<obj name="ChannelProp" class="ChannelProperty" version="1">
													<prop name="ChannelIdx">0</prop>
												</obj>
												<prop name="ReadOnly">1</prop>
											</obj>
											<obj name="PropertyObject" class="QuantCpLowProp" version="4">
												<prop name="PropertyTypeName">Cp Low</prop>
												<prop name="Position">1</prop>
												<prop name="IsDefault">1</prop>
												<prop name="CpRangeLow">0</prop>
												<obj name="ChannelProp" class="ChannelProperty" version="1">
													<prop name="ChannelIdx">0</prop>
												</obj>
												<prop name="ReadOnly">1</prop>
											</obj>
											<obj name="PropertyObject" class="RQEffProp" version="4">
												<prop name="PropertyTypeName">Efficiency</prop>
												<prop name="Position">1</prop>
												<prop name="IsDefault">1</prop>
												<prop name="Efficiency">2</prop>
												<obj name="ChannelProp" class="ChannelProperty" version="1">
													<prop name="ChannelIdx">0</prop>
												</obj>
											</obj>
											<obj name="PropertyObject" class="ChannelGenotype" version="4">
												<prop name="PropertyTypeName">Melt Geno Genotype</prop>
												<prop name="Position">1</prop>
												<prop name="IsDefault">1</prop>
												<prop name="ReadOnly">1</prop>
												<obj name="ChannelProp" class="ChannelProperty" version="1">
													<prop name="ChannelIdx">0</prop>
												</obj>
											</obj>
											<obj name="PropertyObject" class="GroupChannelTypeProp" version="4">
												<prop name="PropertyTypeName">Melt Geno Sample Type</prop>
												<prop name="Position">1</prop>
												<prop name="IsDefault">0</prop>
												<prop name="GroupSampleType">mstUnknown</prop>
												<obj name="ChannelProp" class="ChannelProperty" version="1">
													<prop name="ChannelIdx">0</prop>
												</obj>
											</obj>
											<obj name="PropertyObject" class="QuantSampleTypeProperty" version="4">
												<prop name="PropertyTypeName">Quantification Sample Type</prop>
												<prop name="Position">1</prop>
												<prop name="IsDefault">0</prop>
												<prop name="SampleType">qsUnknown</prop>
												<obj name="ChannelProp" class="ChannelProperty" version="1">
													<prop name="ChannelIdx">0</prop>
												</obj>
											</obj>
											<obj name="PropertyObject" class="ChannelGenotype" version="4">
												<prop name="PropertyTypeName">Scanning Genotype</prop>
												<prop name="Position">1</prop>
												<prop name="IsDefault">1</prop>
												<prop name="ReadOnly">1</prop>
												<obj name="ChannelProp" class="ChannelProperty" version="1">
													<prop name="ChannelIdx">0</prop>
												</obj>
											</obj>
											<obj name="PropertyObject" class="GroupChannelTypeProp" version="4">
												<prop name="PropertyTypeName">Scanning Sample Type</prop>
												<prop name="Position">1</prop>
												<prop name="IsDefault">0</prop>
												<prop name="GroupSampleType">mstUnknown</prop>
												<obj name="ChannelProp" class="ChannelProperty" version="1">
													<prop name="ChannelIdx">0</prop>
												</obj>
											</obj>
											<obj name="PropertyObject" class="TargetName" version="4">
												<prop name="PropertyTypeName">Target Name</prop>
												<prop name="Position">1</prop>
												<prop name="IsDefault">0</prop>
												<prop name="name">HPRT</prop>
												<obj name="ChannelProp" class="ChannelProperty" version="1">
													<prop name="ChannelIdx">0</prop>
												</obj>
											</obj>
											<obj name="PropertyObject" class="RQTargetProperty" version="4">
												<prop name="PropertyTypeName">Target Type</prop>
												<prop name="Position">1</prop>
												<prop name="IsDefault">0</prop>
												<prop name="TargetType">dtReference</prop>
												<obj name="ChannelProp" class="ChannelProperty" version="1">
													<prop name="ChannelIdx">0</prop>
												</obj>
											</obj>
										</list>
									</obj>
								</list>
							</obj>
						</obj>
						<prop name="ChannelPropertyCount">1</prop>
						<prop name="ContainerPosition">1</prop>
						<prop name="HasSampleProperties">1</prop>
						<obj name="SampleProperties" class="PropertyList" version="1">
							<list name="emlist" count="14">
								<obj name="PropertyObject" class="SamplePrefColor" version="4">
									<prop name="PropertyTypeName">Color</prop>
									<prop name="Position">1</prop>
									<prop name="IsDefault">0</prop>
									<prop name="Color">clRed</prop>
								</obj>
								<obj name="PropertyObject" class="DominantChannelProp" version="4">
									<prop name="PropertyTypeName">Dominant Channel</prop>
									<prop name="Position">1</prop>
									<prop name="IsDefault">0</prop>
									<prop name="DominantChannel">0</prop>
								</obj>
								<obj name="PropertyObject" class="Genotype" version="4">
									<prop name="PropertyTypeName">EndPt Genotype</prop>
									<prop name="Position">1</prop>
									<prop name="IsDefault">1</prop>
									<prop name="ReadOnly">1</prop>
								</obj>
								<obj name="PropertyObject" class="GroupingSample" version="4">
									<prop name="PropertyTypeName">EndPt Sample Type</prop>
									<prop name="Position">1</prop>
									<prop name="IsDefault">0</prop>
									<prop name="GroupSampleType">mstUnknown</prop>
								</obj>
								<obj name="PropertyObject" class="SamplePrefLineStyle" version="4">
									<prop name="PropertyTypeName">Line Style</prop>
									<prop name="Position">1</prop>
									<prop name="IsDefault">0</prop>
									<prop name="LineStyle">psSolid</prop>
								</obj>
								<obj name="PropertyObject" class="GenSampleEditNotes" version="4">
									<prop name="PropertyTypeName">Notes</prop>
									<prop name="Position">1</prop>
									<prop name="IsDefault">1</prop>
								</obj>
								<obj name="PropertyObject" class="SamplePrefPointStyle" version="4">
									<prop name="PropertyTypeName">Point Style</prop>
									<prop name="Position">1</prop>
									<prop name="IsDefault">0</prop>
									<prop name="PointStyle">psNothing</prop>
								</obj>
								<obj name="PropertyObject" class="GenSampleEditPosition" version="4">
									<prop name="PropertyTypeName">Position</prop>
									<prop name="Position">1</prop>
									<prop name="IsDefault">1</prop>
								</obj>
								<obj name="PropertyObject" class="GenSampleEditReplicate" version="4">
									<prop name="PropertyTypeName">Replicate of</prop>
									<prop name="Position">1</prop>
									<prop name="IsDefault">0</prop>
									<prop name="ReplicateOf">1</prop>
								</obj>
								<obj name="PropertyObject" class="HTCSampleID" version="4">
									<prop name="PropertyTypeName">Sample ID</prop>
									<prop name="Position">1</prop>
									<prop name="IsDefault">1</prop>
								</obj>
								<obj name="PropertyObject" class="GenSampleEditName" version="4">
									<prop name="PropertyTypeName">Sample Name</prop>
									<prop name="Position">1</prop>
									<prop name="IsDefault">0</prop>
									<prop name="name">1507N</prop>
								</obj>
								<obj name="PropertyObject" class="HTCSamplePrepNotes" version="4">
									<prop name="PropertyTypeName">Sample Prep Notes</prop>
									<prop name="Position">1</prop>
									<prop name="IsDefault">1</prop>
								</obj>
								<obj name="PropertyObject" class="GenSampleEditSubset" version="4">
									<prop name="PropertyTypeName">Subsets</prop>
									<prop name="Position">1</prop>
									<prop name="IsDefault">1</prop>
								</obj>
								<obj name="PropertyObject" class="SamplePrefWidth" version="5">
									<prop name="PropertyTypeName">Width</prop>
									<prop name="Position">1</prop>
									<prop name="IsDefault">1</prop>
									<prop name="Width">1</prop>
								</obj>
							</list>
						</obj>
					</obj>
					<obj name="item" class="SamplePropInfo" version="1">
						<obj name="ChannelProperties" class="ChanPropList" version="2">
							<obj name="ChannelProperties" class="EMList" version="1">
								<list name="emlist" count="1">
									<obj name="item" class="PropertyList" version="1">
										<list name="emlist" count="12">
											<obj name="PropertyObject" class="RQSampleTargetProperty" version="4">
												<prop name="PropertyTypeName">Combined Sample and Target Type</prop>
												<prop name="Position">2</prop>
												<prop name="IsDefault">0</prop>
												<obj name="ChannelProp" class="ChannelProperty" version="1">
													<prop name="ChannelIdx">0</prop>
												</obj>
											</obj>
											<obj name="PropertyObject" class="QuantConcProperty" version="4">
												<prop name="PropertyTypeName">Concentration</prop>
												<prop name="Position">2</prop>
												<prop name="IsDefault">1</prop>
												<prop name="Concentration">0</prop>
												<obj name="ChannelProp" class="ChannelProperty" version="1">
													<prop name="ChannelIdx">0</prop>
												</obj>
												<prop name="ReadOnly">1</prop>
											</obj>
											<obj name="PropertyObject" class="QuantCpHighProp" version="4">
												<prop name="PropertyTypeName">Cp High</prop>
												<prop name="Position">2</prop>
												<prop name="IsDefault">1</prop>
												<prop name="CpRangeHigh">0</prop>
												<obj name="ChannelProp" class="ChannelProperty" version="1">
													<prop name="ChannelIdx">0</prop>
												</obj>
												<prop name="ReadOnly">1</prop>
											</obj>
											<obj name="PropertyObject" class="QuantCpLowProp" version="4">
												<prop name="PropertyTypeName">Cp Low</prop>
												<prop name="Position">2</prop>
												<prop name="IsDefault">1</prop>
												<prop name="CpRangeLow">0</prop>
												<obj name="ChannelProp" class="ChannelProperty" version="1">
													<prop name="ChannelIdx">0</prop>
												</obj>
												<prop name="ReadOnly">1</prop>
											</obj>
											<obj name="PropertyObject" class="RQEffProp" version="4">
												<prop name="PropertyTypeName">Efficiency</prop>
												<prop name="Position">2</prop>
												<prop name="IsDefault">1</prop>
												<prop name="Efficiency">2</prop>
												<obj name="ChannelProp" class="ChannelProperty" version="1">
													<prop name="ChannelIdx">0</prop>
												</obj>
											</obj>
											<obj name="PropertyObject" class="ChannelGenotype" version="4">
												<prop name="PropertyTypeName">Melt Geno Genotype</prop>
												<prop name="Position">2</prop>
												<prop name="IsDefault">1</prop>
												<prop name="ReadOnly">1</prop>
												<obj name="ChannelProp" class="ChannelProperty" version="1">
													<prop name="ChannelIdx">0</prop>
												</obj>
											</obj>
											<obj name="PropertyObject" class="GroupChannelTypeProp" version="4">
												<prop name="PropertyTypeName">Melt Geno Sample Type</prop>
												<prop name="Position">2</prop>
												<prop name="IsDefault">0</prop>
												<prop name="GroupSampleType">mstUnknown</prop>
												<obj name="ChannelProp" class="ChannelProperty" version="1">
													<prop name="ChannelIdx">0</prop>
												</obj>
											</obj>
											<obj name="PropertyObject" class="QuantSampleTypeProperty" version="4">
												<prop name="PropertyTypeName">Quantification Sample Type</prop>
												<prop name="Position">2</prop>
												<prop name="IsDefault">0</prop>
												<prop name="SampleType">qsUnknown</prop>
												<obj name="ChannelProp" class="ChannelProperty" version="1">
													<prop name="ChannelIdx">0</prop>
												</obj>
											</obj>
											<obj name="PropertyObject" class="ChannelGenotype" version="4">
												<prop name="PropertyTypeName">Scanning Genotype</prop>
												<prop name="Position">2</prop>
												<prop name="IsDefault">1</prop>
												<prop name="ReadOnly">1</prop>
												<obj name="ChannelProp" class="ChannelProperty" version="1">
													<prop name="ChannelIdx">0</prop>
												</obj>
											</obj>
											<obj name="PropertyObject" class="GroupChannelTypeProp" version="4">
												<prop name="PropertyTypeName">Scanning Sample Type</prop>
												<prop name="Position">2</prop>
												<prop name="IsDefault">0</prop>
												<prop name="GroupSampleType">mstUnknown</prop>
												<obj name="ChannelProp" class="ChannelProperty" version="1">
													<prop name="ChannelIdx">0</prop>
												</obj>
											</obj>
											<obj name="PropertyObject" class="TargetName" version="4">
												<prop name="PropertyTypeName">Target Name</prop>
												<prop name="Position">2</prop>
												<prop name="IsDefault">0</prop>
												<prop name="name">HPRT</prop>
												<obj name="ChannelProp" class="ChannelProperty" version="1">
													<prop name="ChannelIdx">0</prop>
												</obj>
											</obj>
											<obj name="PropertyObject" class="RQTargetProperty" version="4">
												<prop name="PropertyTypeName">Target Type</prop>
												<prop name="Position">2</prop>
												<prop name="IsDefault">0</prop>
												<prop name="TargetType">dtReference</prop>
												<obj name="ChannelProp" class="ChannelProperty" version="1">
													<prop name="ChannelIdx">0</prop>
												</obj>
											</obj>
										</list>
									</obj>
								</list>
							</obj>
						</obj>
						<prop name="ChannelPropertyCount">1</prop>
						<prop name="ContainerPosition">2</prop>
						<prop name="HasSampleProperties">1</prop>
						<obj name="SampleProperties" class="PropertyList" version="1">
							<list name="emlist" count="14">
								<obj name="PropertyObject" class="SamplePrefColor" version="4">
									<prop name="PropertyTypeName">Color</prop>
									<prop name="Position">2</prop>
									<prop name="IsDefault">0</prop>
									<prop name="Color">$0030D700</prop>
								</obj>
								<obj name="PropertyObject" class="DominantChannelProp" version="4">
									<prop name="PropertyTypeName">Dominant Channel</prop>
									<prop name="Position">2</prop>
									<prop name="IsDefault">0</prop>
									<prop name="DominantChannel">0</prop>
								</obj>
								<obj name="PropertyObject" class="Genotype" version="4">
									<prop name="PropertyTypeName">EndPt Genotype</prop>
									<prop name="Position">2</prop>
									<prop name="IsDefault">1</prop>
									<prop name="ReadOnly">1</prop>
								</obj>
								<obj name="PropertyObject" class="GroupingSample" version="4">
									<prop name="PropertyTypeName">EndPt Sample Type</prop>
									<prop name="Position">2</prop>
									<prop name="IsDefault">0</prop>
									<prop name="GroupSampleType">mstUnknown</prop>
								</obj>
								<obj name="PropertyObject" class="SamplePrefLineStyle" version="4">
									<prop name="PropertyTypeName">Line Style</prop>
									<prop name="Position">2</prop>
									<prop name="IsDefault">0</prop>
									<prop name="LineStyle">psSolid</prop>
								</obj>
								<obj name="PropertyObject" class="GenSampleEditNotes" version="4">
									<prop name="PropertyTypeName">Notes</prop>
									<prop name="Position">2</prop>
									<prop name="IsDefault">1</prop>
								</obj>
								<obj name="PropertyObject" class="SamplePrefPointStyle" version="4">
									<prop name="PropertyTypeName">Point Style</prop>
									<prop name="Position">2</prop>
									<prop name="IsDefault">0</prop>
									<prop name="PointStyle">psNothing</prop>
								</obj>
								<obj name="PropertyObject" class="GenSampleEditPosition" version="4">
									<prop name="PropertyTypeName">Position</prop>
									<prop name="Position">2</prop>
									<prop name="IsDefault">1</prop>
								</obj>
								<obj name="PropertyObject" class="GenSampleEditReplicate" version="4">
									<prop name="PropertyTypeName">Replicate of</prop>
									<prop name="Position">2</prop>
									<prop name="IsDefault">0</prop>
									<prop name="ReplicateOf">2</prop>
								</obj>
								<obj name="PropertyObject" class="HTCSampleID" version="4">
									<prop name="PropertyTypeName">Sample ID</prop>
									<prop name="Position">2</prop>
									<prop name="IsDefault">1</prop>
								</obj>
								<obj name="PropertyObject" class="GenSampleEditName" version="4">
									<prop name="PropertyTypeName">Sample Name</prop>
									<prop name="Position">2</prop>
									<prop name="IsDefault">0</prop>
									<prop name="name">1531T</prop>
								</obj>
								<obj name="PropertyObject" class="HTCSamplePrepNotes" version="4">
									<prop name="PropertyTypeName">Sample Prep Notes</prop>
									<prop name="Position">2</prop>
									<prop name="IsDefault">1</prop>
								</obj>
								<obj name="PropertyObject" class="GenSampleEditSubset" version="4">
									<prop name="PropertyTypeName">Subsets</prop>
									<prop name="Position">2</prop>
									<prop name="IsDefault">1</prop>
								</obj>
								<obj name="PropertyObject" class="SamplePrefWidth" version="5">
									<prop name="PropertyTypeName">Width</prop>
									<prop name="Position">2</prop>
									<prop name="IsDefault">1</prop>
									<prop name="Width">1</prop>
								</obj>
							</list>
						</obj>
					</obj>
					<obj name="item" class="SamplePropInfo" version="1">
						<obj name="ChannelProperties" class="ChanPropList" version="2">
							<obj name="ChannelProperties" class="EMList" version="1">
								<list name="emlist" count="1">
									<obj name="item" class="PropertyList" version="1">
										<list name="emlist" count="12">
											<obj name="PropertyObject" class="RQSampleTargetProperty" version="4">
												<prop name="PropertyTypeName">Combined Sample and Target Type</prop>
												<prop name="Position">3</prop>
												<prop name="IsDefault">0</prop>
												<obj name="ChannelProp" class="ChannelProperty" version="1">
													<prop name="ChannelIdx">0</prop>
												</obj>
											</obj>
											<obj name="PropertyObject" class="QuantConcProperty" version="4">
												<prop name="PropertyTypeName">Concentration</prop>
												<prop name="Position">3</prop>
												<prop name="IsDefault">1</prop>
												<prop name="Concentration">0</prop>
												<obj name="ChannelProp" class="ChannelProperty" version="1">
													<prop name="ChannelIdx">0</prop>
												</obj>
												<prop name="ReadOnly">1</prop>
											</obj>
											<obj name="PropertyObject" class="QuantCpHighProp" version="4">
												<prop name="PropertyTypeName">Cp High</prop>
												<prop name="Position">3</prop>
												<prop name="IsDefault">1</prop>
												<prop name="CpRangeHigh">0</prop>
												<obj name="ChannelProp" class="ChannelProperty" version="1">
													<prop name="ChannelIdx">0</prop>
												</obj>
												<prop name="ReadOnly">1</prop>
											</obj>
											<obj name="PropertyObject" class="QuantCpLowProp" version="4">
												<prop name="PropertyTypeName">Cp Low</prop>
												<prop name="Position">3</prop>
												<prop name="IsDefault">1</prop>
												<prop name="CpRangeLow">0</prop>
												<obj name="ChannelProp" class="ChannelProperty" version="1">
													<prop name="ChannelIdx">0</prop>
												</obj>
												<prop name="ReadOnly">1</prop>
											</obj>
											<obj name="PropertyObject" class="RQEffProp" version="4">
												<prop name="PropertyTypeName">Efficiency</prop>
												<prop name="Position">3</prop>
												<prop name="IsDefault">1</prop>
												<prop name="Efficiency">2</prop>
												<obj name="ChannelProp" class="ChannelProperty" version="1">
													<prop name="ChannelIdx">0</prop>
												</obj>
											</obj>
											<obj name="PropertyObject" class="ChannelGenotype" version="4">
												<prop name="PropertyTypeName">Melt Geno Genotype</prop>
												<prop name="Position">3</prop>
												<prop name="IsDefault">1</prop>
												<prop name="ReadOnly">1</prop>
												<obj name="ChannelProp" class="ChannelProperty" version="1">
													<prop name="ChannelIdx">0</prop>
												</obj>
											</obj>
											<obj name="PropertyObject" class="GroupChannelTypeProp" version="4">
												<prop name="PropertyTypeName">Melt Geno Sample Type</prop>
												<prop name="Position">3</prop>
												<prop name="IsDefault">0</prop>
												<prop name="GroupSampleType">mstUnknown</prop>
												<obj name="ChannelProp" class="ChannelProperty" version="1">
													<prop name="ChannelIdx">0</prop>
												</obj>
											</obj>
											<obj name="PropertyObject" class="QuantSampleTypeProperty" version="4">
												<prop name="PropertyTypeName">Quantification Sample Type</prop>
												<prop name="Position">3</prop>
												<prop name="IsDefault">0</prop>
												<prop name="SampleType">qsUnknown</prop>
												<obj name="ChannelProp" class="ChannelProperty" version="1">
													<prop name="ChannelIdx">0</prop>
												</obj>
											</obj>
											<obj name="PropertyObject" class="ChannelGenotype" version="4">
												<prop name="PropertyTypeName">Scanning Genotype</prop>
												<prop name="Position">3</prop>
												<prop name="IsDefault">1</prop>
												<prop name="ReadOnly">1</prop>
												<obj name="ChannelProp" class="ChannelProperty" version="1">
													<prop name="ChannelIdx">0</prop>
												</obj>
											</obj>
											<obj name="PropertyObject" class="GroupChannelTypeProp" version="4">
												<prop name="PropertyTypeName">Scanning Sample Type</prop>
												<prop name="Position">3</prop>
												<prop name="IsDefault">0</prop>
												<prop name="GroupSampleType">mstUnknown</prop>
												<obj name="ChannelProp" class="ChannelProperty" version="1">
													<prop name="ChannelIdx">0</prop>
												</obj>
											</obj>
											<obj name="PropertyObject" class="TargetName" version="4">
												<prop name="PropertyTypeName">Target Name</prop>
												<prop name="Position">3</prop>
												<prop name="IsDefault">0</prop>
												<prop name="name">HPRT</prop>
												<obj name="ChannelProp" class="ChannelProperty" version="1">
													<prop name="ChannelIdx">0</prop>
												</obj>
											</obj>
											<obj name="PropertyObject" class="RQTargetProperty" version="4">
												<prop name="PropertyTypeName">Target Type</prop>
												<prop name="Position">3</prop>
												<prop name="IsDefault">0</prop>
												<prop name="TargetType">dtReference</prop>
												<obj name="ChannelProp" class="ChannelProperty" version="1">
													<prop name="ChannelIdx">0</prop>
												</obj>
											</obj>
										</list>
									</obj>
								</list>
							</obj>
						</obj>
						<prop name="ChannelPropertyCount">1</prop>
						<prop name="ContainerPosition">3</prop>
						<prop name="HasSampleProperties">1</prop>
						<obj name="SampleProperties" class="PropertyList" version="1">
							<list name="emlist" count="14">
								<obj name="PropertyObject" class="SamplePrefColor" version="4">
									<prop name="PropertyTypeName">Color</prop>
									<prop name="Position">3</prop>
									<prop name="IsDefault">0</prop>
									<prop name="Color">clFuchsia</prop>
								</obj>
								<obj name="PropertyObject" class="DominantChannelProp" version="4">
									<prop name="PropertyTypeName">Dominant Channel</prop>
									<prop name="Position">3</prop>
									<prop name="IsDefault">0</prop>
									<prop name="DominantChannel">0</prop>
								</obj>
								<obj name="PropertyObject" class="Genotype" version="4">
									<prop name="PropertyTypeName">EndPt Genotype</prop>
									<prop name="Position">3</prop>
									<prop name="IsDefault">1</prop>
									<prop name="ReadOnly">1</prop>
								</obj>
								<obj name="PropertyObject" class="GroupingSample" version="4">
									<prop name="PropertyTypeName">EndPt Sample Type</prop>
									<prop name="Position">3</prop>
									<prop name="IsDefault">0</prop>
									<prop name="GroupSampleType">mstUnknown</prop>
								</obj>
								<obj name="PropertyObject" class="SamplePrefLineStyle" version="4">
									<prop name="PropertyTypeName">Line Style</prop>
									<prop name="Position">3</prop>
									<prop name="IsDefault">0</prop>
									<prop name="LineStyle">psSolid</prop>
								</obj>
								<obj name="PropertyObject" class="GenSampleEditNotes" version="4">
									<prop name="PropertyTypeName">Notes</prop>
									<prop name="Position">3</prop>
									<prop name="IsDefault">1</prop>
								</obj>
								<obj name="PropertyObject" class="SamplePrefPointStyle" version="4">
									<prop name="PropertyTypeName">Point Style</prop>
									<prop name="Position">3</prop>
									<prop name="IsDefault">0</prop>
									<prop name="PointStyle">psNothing</prop>
								</obj>
								<obj name="PropertyObject" class="GenSampleEditPosition" version="4">
									<prop name="PropertyTypeName">Position</prop>
									<prop name="Position">3</prop>
									<prop name="IsDefault">1</prop>
								</obj>
								<obj name="PropertyObject" class="GenSampleEditReplicate" version="4">
									<prop name="PropertyTypeName">Replicate of</prop>
									<prop name="Position">3</prop>
									<prop name="IsDefault">0</prop>
									<prop name="ReplicateOf">3</prop>
								</obj>
								<obj name="PropertyObject" class="HTCSampleID" version="4">
									<prop name="PropertyTypeName">Sample ID</prop>
									<prop name="Position">3</prop>
									<prop name="IsDefault">1</prop>
								</obj>
								<obj name="PropertyObject" class="GenSampleEditName" version="4">
									<prop name="PropertyTypeName">Sample Name</prop>
									<prop name="Position">3</prop>
									<prop name="IsDefault">0</prop>
									<prop name="name">1531N</prop>
								</obj>
								<obj name="PropertyObject" class="HTCSamplePrepNotes" version="4">
									<prop name="PropertyTypeName">Sample Prep Notes</prop>
									<prop name="Position">3</prop>
									<prop name="IsDefault">1</prop>
								</obj>
								<obj name="PropertyObject" class="GenSampleEditSubset" version="4">
									<prop name="PropertyTypeName">Subsets</prop>
									<prop name="Position">3</prop>
									<prop name="IsDefault">1</prop>
								</obj>
								<obj name="PropertyObject" class="SamplePrefWidth" version="5">
									<prop name="PropertyTypeName">Width</prop>
									<prop name="Position">3</prop>
									<prop name="IsDefault">1</prop>
									<prop name="Width">1</prop>
								</obj>
							</list>
						</obj>
					</obj>
					<obj name="item" class="SamplePropInfo" version="1">
						<obj name="ChannelProperties" class="ChanPropList" version="2">
							<obj name="ChannelProperties" class="EMList" version="1">
								<list name="emlist" count="1">
									<obj name="item" class="PropertyList" version="1">
										<list name="emlist" count="12">
											<obj name="PropertyObject" class="RQSampleTargetProperty" version="4">
												<prop name="PropertyTypeName">Combined Sample and Target Type</prop>
												<prop name="Position">4</prop>
												<prop name="IsDefault">0</prop>
												<obj name="ChannelProp" class="ChannelProperty" version="1">
													<prop name="ChannelIdx">0</prop>
												</obj>
											</obj>
											<obj name="PropertyObject" class="QuantConcProperty" version="4">
												<prop name="PropertyTypeName">Concentration</prop>
												<prop name="Position">4</prop>
												<prop name="IsDefault">1</prop>
												<prop name="Concentration">0</prop>
												<obj name="ChannelProp" class="ChannelProperty" version="1">
													<prop name="ChannelIdx">0</prop>
												</obj>
												<prop name="ReadOnly">1</prop>
											</obj>
											<obj name="PropertyObject" class="QuantCpHighProp" version="4">
												<prop name="PropertyTypeName">Cp High</prop>
												<prop name="Position">4</prop>
												<prop name="IsDefault">1</prop>
												<prop name="CpRangeHigh">0</prop>
												<obj name="ChannelProp" class="ChannelProperty" version="1">
													<prop name="ChannelIdx">0</prop>
												</obj>
												<prop name="ReadOnly">1</prop>
											</obj>
											<obj name="PropertyObject" class="QuantCpLowProp" version="4">
												<prop name="PropertyTypeName">Cp Low</prop>
												<prop name="Position">4</prop>
												<prop name="IsDefault">1</prop>
												<prop name="CpRangeLow">0</prop>
												<obj name="ChannelProp" class="ChannelProperty" version="1">
													<prop name="ChannelIdx">0</prop>
												</obj>
												<prop name="ReadOnly">1</prop>
											</obj>
											<obj name="PropertyObject" class="RQEffProp" version="4">
												<prop name="PropertyTypeName">Efficiency</prop>
												<prop name="Position">4</prop>
												<prop name="IsDefault">1</prop>
												<prop name="Efficiency">2</prop>
												<obj name="ChannelProp" class="ChannelProperty" version="1">
													<prop name="ChannelIdx">0</prop>
												</obj>
											</obj>
											<obj name="PropertyObject" class="ChannelGenotype" version="4">
												<prop name="PropertyTypeName">Melt Geno Genotype</prop>
												<prop name="Position">4</prop>
												<prop name="IsDefault">1</prop>
												<prop name="ReadOnly">1</prop>
												<obj name="ChannelProp" class="ChannelProperty" version="1">
													<prop name="ChannelIdx">0</prop>
												</obj>
											</obj>
											<obj name="PropertyObject" class="GroupChannelTypeProp" version="4">
												<prop name="PropertyTypeName">Melt Geno Sample Type</prop>
												<prop name="Position">4</prop>
												<prop name="IsDefault">0</prop>
												<prop name="GroupSampleType">mstUnknown</prop>
												<obj name="ChannelProp" class="ChannelProperty" version="1">
													<prop name="ChannelIdx">0</prop>
												</obj>
											</obj>
											<obj name="PropertyObject" class="QuantSampleTypeProperty" version="4">
												<prop name="PropertyTypeName">Quantification Sample Type</prop>
												<prop name="Position">4</prop>
												<prop name="IsDefault">0</prop>
												<prop name="SampleType">qsUnknown</prop>
												<obj name="ChannelProp" class="ChannelProperty" version="1">
													<prop name="ChannelIdx">0</prop>
												</obj>
											</obj>
											<obj name="PropertyObject" class="ChannelGenotype" version="4">
												<prop name="PropertyTypeName">Scanning Genotype</prop>
												<prop name="Position">4</prop>
												<prop name="IsDefault">1</prop>
												<prop name="ReadOnly">1</prop>
												<obj name="ChannelProp" class="ChannelProperty" version="1">
													<prop name="ChannelIdx">0</prop>
												</obj>
											</obj>
											<obj name="PropertyObject" class="GroupChannelTypeProp" version="4">
												<prop name="PropertyTypeName">Scanning Sample Type</prop>
												<prop name="Position">4</prop>
												<prop name="IsDefault">0</prop>
												<prop name="GroupSampleType">mstUnknown</prop>
												<obj name="ChannelProp" class="ChannelProperty" version="1">
													<prop name="ChannelIdx">0</prop>
												</obj>
											</obj>
											<obj name="PropertyObject" class="TargetName" version="4">
												<prop name="PropertyTypeName">Target Name</prop>
												<prop name="Position">4</prop>
												<prop name="IsDefault">0</prop>
												<prop name="name">HPRT</prop>
												<obj name="ChannelProp" class="ChannelProperty" version="1">
													<prop name="ChannelIdx">0</prop>
												</obj>
											</obj>
											<obj name="PropertyObject" class="RQTargetProperty" version="4">
												<prop name="PropertyTypeName">Target Type</prop>
												<prop name="Position">4</prop>
												<prop name="IsDefault">0</prop>
												<prop name="TargetType">dtReference</prop>
												<obj name="ChannelProp" class="ChannelProperty" version="1">
													<prop name="ChannelIdx">0</prop>
												</obj>
											</obj>
										</list>
									</obj>
								</list>
							</obj>
						</obj>
						<prop name="ChannelPropertyCount">1</prop>
						<prop name="ContainerPosition">4</prop>
						<prop name="HasSampleProperties">1</prop>
						<obj name="SampleProperties" class="PropertyList" version="1">
							<list name="emlist" count="14">
								<obj name="PropertyObject" class="SamplePrefColor" version="4">
									<prop name="PropertyTypeName">Color</prop>
									<prop name="Position">4</prop>
									<prop name="IsDefault">0</prop>
									<prop name="Color">clGray</prop>
								</obj>
								<obj name="PropertyObject" class="DominantChannelProp" version="4">
									<prop name="PropertyTypeName">Dominant Channel</prop>
									<prop name="Position">4</prop>
									<prop name="IsDefault">0</prop>
									<prop name="DominantChannel">0</prop>
								</obj>
								<obj name="PropertyObject" class="Genotype" version="4">
									<prop name="PropertyTypeName">EndPt Genotype</prop>
									<prop name="Position">4</prop>
									<prop name="IsDefault">1</prop>
									<prop name="ReadOnly">1</prop>
								</obj>
								<obj name="PropertyObject" class="GroupingSample" version="4">
									<prop name="PropertyTypeName">EndPt Sample Type</prop>
									<prop name="Position">4</prop>
									<prop name="IsDefault">0</prop>
									<prop name="GroupSampleType">mstUnknown</prop>
								</obj>
								<obj name="PropertyObject" class="SamplePrefLineStyle" version="4">
									<prop name="PropertyTypeName">Line Style</prop>
									<prop name="Position">4</prop>
									<prop name="IsDefault">0</prop>
									<prop name="LineStyle">psSolid</prop>
								</obj>
								<obj name="PropertyObject" class="GenSampleEditNotes" version="4">
									<prop name="PropertyTypeName">Notes</prop>
									<prop name="Position">4</prop>
									<prop name="IsDefault">1</prop>
								</obj>
								<obj name="PropertyObject" class="SamplePrefPointStyle" version="4">
									<prop name="PropertyTypeName">Point Style</prop>
									<prop name="Position">4</prop>
									<prop name="IsDefault">0</prop>
									<prop name="PointStyle">psNothing</prop>
								</obj>
								<obj name="PropertyObject" class="GenSampleEditPosition" version="4">
									<prop name="PropertyTypeName">Position</prop>
									<prop name="Position">4</prop>
									<prop name="IsDefault">1</prop>
								</obj>
								<obj name="PropertyObject" class="GenSampleEditReplicate" version="4">
									<prop name="PropertyTypeName">Replicate of</prop>
									<prop name="Position">4</prop>
									<prop name="IsDefault">0</prop>
									<prop name="ReplicateOf">4</prop>
								</obj>
								<obj name="PropertyObject" class="HTCSampleID" version="4">
									<prop name="PropertyTypeName">Sample ID</prop>
									<prop name="Position">4</prop>
									<prop name="IsDefault">1</prop>
								</obj>
								<obj name="PropertyObject" class="GenSampleEditName" version="4">
									<prop name="PropertyTypeName">Sample Name</prop>
									<prop name="Position">4</prop>
									<prop name="IsDefault">0</prop>
									<prop name="name">1556T</prop>
								</obj>
								<obj name="PropertyObject" class="HTCSamplePrepNotes" version="4">
									<prop name="PropertyTypeName">Sample Prep Notes</prop>
									<prop name="Position">4</prop>
									<prop name="IsDefault">1</prop>
								</obj>
								<obj name="PropertyObject" class="GenSampleEditSubset" version="4">
									<prop name="PropertyTypeName">Subsets</prop>
									<prop name="Position">4</prop>
									<prop name="IsDefault">1</prop>
								</obj>
								<obj name="PropertyObject" class="SamplePrefWidth" version="5">
									<prop name="PropertyTypeName">Width</prop>
									<prop name="Position">4</prop>
									<prop name="IsDefault">1</prop>
									<prop name="Width">1</prop>
								</obj>
							</list>
						</obj>
					</obj>
					<obj name="item" class="SamplePropInfo" version="1">
						<obj name="ChannelProperties" class="ChanPropList" version="2">
							<obj name="ChannelProperties" class="EMList" version="1">
								<list name="emlist" count="1">
									<obj name="item" class="PropertyList" version="1">
										<list name="emlist" count="12">
											<obj name="PropertyObject" class="RQSampleTargetProperty" version="4">
												<prop name="PropertyTypeName">Combined Sample and Target Type</prop>
												<prop name="Position">5</prop>
												<prop name="IsDefault">0</prop>
												<obj name="ChannelProp" class="ChannelProperty" version="1">
													<prop name="ChannelIdx">0</prop>
												</obj>
											</obj>
											<obj name="PropertyObject" class="QuantConcProperty" version="4">
												<prop name="PropertyTypeName">Concentration</prop>
												<prop name="Position">5</prop>
												<prop name="IsDefault">1</prop>
												<prop name="Concentration">0</prop>
												<obj name="ChannelProp" class="ChannelProperty" version="1">
													<prop name="ChannelIdx">0</prop>
												</obj>
												<prop name="ReadOnly">1</prop>
											</obj>
											<obj name="PropertyObject" class="QuantCpHighProp" version="4">
												<prop name="PropertyTypeName">Cp High</prop>
												<prop name="Position">5</prop>
												<prop name="IsDefault">1</prop>
												<prop name="CpRangeHigh">0</prop>
												<obj name="ChannelProp" class="ChannelProperty" version="1">
													<prop name="ChannelIdx">0</prop>
												</obj>
												<prop name="ReadOnly">1</prop>
											</obj>
											<obj name="PropertyObject" class="QuantCpLowProp" version="4">
												<prop name="PropertyTypeName">Cp Low</prop>
												<prop name="Position">5</prop>
												<prop name="IsDefault">1</prop>
												<prop name="CpRangeLow">0</prop>
												<obj name="ChannelProp" class="ChannelProperty" version="1">
													<prop name="ChannelIdx">0</prop>
												</obj>
												<prop name="ReadOnly">1</prop>
											</obj>
											<obj name="PropertyObject" class="RQEffProp" version="4">
												<prop name="PropertyTypeName">Efficiency</prop>
												<prop name="Position">5</prop>
												<prop name="IsDefault">1</prop>
												<prop name="Efficiency">2</prop>
												<obj name="ChannelProp" class="ChannelProperty" version="1">
													<prop name="ChannelIdx">0</prop>
												</obj>
											</obj>
											<obj name="PropertyObject" class="ChannelGenotype" version="4">
												<prop name="PropertyTypeName">Melt Geno Genotype</prop>
												<prop name="Position">5</prop>
												<prop name="IsDefault">1</prop>
												<prop name="ReadOnly">1</prop>
												<obj name="ChannelProp" class="ChannelProperty" version="1">
													<prop name="ChannelIdx">0</prop>
												</obj>
											</obj>
											<obj name="PropertyObject" class="GroupChannelTypeProp" version="4">
												<prop name="PropertyTypeName">Melt Geno Sample Type</prop>
												<prop name="Position">5</prop>
												<prop name="IsDefault">0</prop>
												<prop name="GroupSampleType">mstUnknown</prop>
												<obj name="ChannelProp" class="ChannelProperty" version="1">
													<prop name="ChannelIdx">0</prop>
												</obj>
											</obj>
											<obj name="PropertyObject" class="QuantSampleTypeProperty" version="4">
												<prop name="PropertyTypeName">Quantification Sample Type</prop>
												<prop name="Position">5</prop>
												<prop name="IsDefault">0</prop>
												<prop name="SampleType">qsUnknown</prop>
												<obj name="ChannelProp" class="ChannelProperty" version="1">
													<prop name="ChannelIdx">0</prop>
												</obj>
											</obj>
											<obj name="PropertyObject" class="ChannelGenotype" version="4">
												<prop name="PropertyTypeName">Scanning Genotype</prop>
												<prop name="Position">5</prop>
												<prop name="IsDefault">1</prop>
												<prop name="ReadOnly">1</prop>
												<obj name="ChannelProp" class="ChannelProperty" version="1">
													<prop name="ChannelIdx">0</prop>
												</obj>
											</obj>
											<obj name="PropertyObject" class="GroupChannelTypeProp" version="4">
												<prop name="PropertyTypeName">Scanning Sample Type</prop>
												<prop name="Position">5</prop>
												<prop name="IsDefault">0</prop>
												<prop name="GroupSampleType">mstUnknown</prop>
												<obj name="ChannelProp" class="ChannelProperty" version="1">
													<prop name="ChannelIdx">0</prop>
												</obj>
											</obj>
											<obj name="PropertyObject" class="TargetName" version="4">
												<prop name="PropertyTypeName">Target Name</prop>
												<prop name="Position">5</prop>
												<prop name="IsDefault">0</prop>
												<prop name="name">HPRT</prop>
												<obj name="ChannelProp" class="ChannelProperty" version="1">
													<prop name="ChannelIdx">0</prop>
												</obj>
											</obj>
											<obj name="PropertyObject" class="RQTargetProperty" version="4">
												<prop name="PropertyTypeName">Target Type</prop>
												<prop name="Position">5</prop>
												<prop name="IsDefault">0</prop>
												<prop name="TargetType">dtReference</prop>
												<obj name="ChannelProp" class="ChannelProperty" version="1">
													<prop name="ChannelIdx">0</prop>
												</obj>
											</obj>
										</list>
									</obj>
								</list>
							</obj>
						</obj>
						<prop name="ChannelPropertyCount">1</prop>
						<prop name="ContainerPosition">5</prop>
						<prop name="HasSampleProperties">1</prop>
						<obj name="SampleProperties" class="PropertyList" version="1">
							<list name="emlist" count="14">
								<obj name="PropertyObject" class="SamplePrefColor" version="4">
									<prop name="PropertyTypeName">Color</prop>
									<prop name="Position">5</prop>
									<prop name="IsDefault">0</prop>
									<prop name="Color">$0012D7FA</prop>
								</obj>
								<obj name="PropertyObject" class="DominantChannelProp" version="4">
									<prop name="PropertyTypeName">Dominant Channel</prop>
									<prop name="Position">5</prop>
									<prop name="IsDefault">0</prop>
									<prop name="DominantChannel">0</prop>
								</obj>
								<obj name="PropertyObject" class="Genotype" version="4">
									<prop name="PropertyTypeName">EndPt Genotype</prop>
									<prop name="Position">5</prop>
									<prop name="IsDefault">1</prop>
									<prop name="ReadOnly">1</prop>
								</obj>
								<obj name="PropertyObject" class="GroupingSample" version="4">
									<prop name="PropertyTypeName">EndPt Sample Type</prop>
									<prop name="Position">5</prop>
									<prop name="IsDefault">0</prop>
									<prop name="GroupSampleType">mstUnknown</prop>
								</obj>
								<obj name="PropertyObject" class="SamplePrefLineStyle" version="4">
									<prop name="PropertyTypeName">Line Style</prop>
									<prop name="Position">5</prop>
									<prop name="IsDefault">0</prop>
									<prop name="LineStyle">psSolid</prop>
								</obj>
								<obj name="PropertyObject" class="GenSampleEditNotes" version="4">
									<prop name="PropertyTypeName">Notes</prop>
									<prop name="Position">5</prop>
									<prop name="IsDefault">1</prop>
								</obj>
								<obj name="PropertyObject" class="SamplePrefPointStyle" version="4">
									<prop name="PropertyTypeName">Point Style</prop>
									<prop name="Position">5</prop>
									<prop name="IsDefault">0</prop>
									<prop name="PointStyle">psNothing</prop>
								</obj>
								<obj name="PropertyObject" class="GenSampleEditPosition" version="4">
									<prop name="PropertyTypeName">Position</prop>
									<prop name="Position">5</prop>
									<prop name="IsDefault">1</prop>
								</obj>
								<obj name="PropertyObject" class="GenSampleEditReplicate" version="4">
									<prop name="PropertyTypeName">Replicate of</prop>
									<prop name="Position">5</prop>
									<prop name="IsDefault">0</prop>
									<prop name="ReplicateOf">5</prop>
								</obj>
								<obj name="PropertyObject" class="HTCSampleID" version="4">
									<prop name="PropertyTypeName">Sample ID</prop>
									<prop name="Position">5</prop>
									<prop name="IsDefault">1</prop>
								</obj>
								<obj name="PropertyObject" class="GenSampleEditName" version="4">
									<prop name="PropertyTypeName">Sample Name</prop>
									<prop name="Position">5</prop>
									<prop name="IsDefault">0</prop>
									<prop name="name">1556N</prop>
								</obj>
								<obj name="PropertyObject" class="HTCSamplePrepNotes" version="4">
									<prop name="PropertyTypeName">Sample Prep Notes</prop>
									<prop name="Position">5</prop>
									<prop name="IsDefault">1</prop>
								</obj>
								<obj name="PropertyObject" class="GenSampleEditSubset" version="4">
									<prop name="PropertyTypeName">Subsets</prop>
									<prop name="Position">5</prop>
									<prop name="IsDefault">1</prop>
								</obj>
								<obj name="PropertyObject" class="SamplePrefWidth" version="5">
									<prop name="PropertyTypeName">Width</prop>
									<prop name="Position">5</prop>
									<prop name="IsDefault">1</prop>
									<prop name="Width">1</prop>
								</obj>
							</list>
						</obj>
					</obj>
					<obj name="item" class="SamplePropInfo" version="1">
						<obj name="ChannelProperties" class="ChanPropList" version="2">
							<obj name="ChannelProperties" class="EMList" version="1">
								<list name="emlist" count="1">
									<obj name="item" class="PropertyList" version="1">
										<list name="emlist" count="12">
											<obj name="PropertyObject" class="RQSampleTargetProperty" version="4">
												<prop name="PropertyTypeName">Combined Sample and Target Type</prop>
												<prop name="Position">6</prop>
												<prop name="IsDefault">0</prop>
												<obj name="ChannelProp" class="ChannelProperty" version="1">
													<prop name="ChannelIdx">0</prop>
												</obj>
											</obj>
											<obj name="PropertyObject" class="QuantConcProperty" version="4">
												<prop name="PropertyTypeName">Concentration</prop>
												<prop name="Position">6</prop>
												<prop name="IsDefault">1</prop>
												<prop name="Concentration">0</prop>
												<obj name="ChannelProp" class="ChannelProperty" version="1">
													<prop name="ChannelIdx">0</prop>
												</obj>
												<prop name="ReadOnly">1</prop>
											</obj>
											<obj name="PropertyObject" class="QuantCpHighProp" version="4">
												<prop name="PropertyTypeName">Cp High</prop>
												<prop name="Position">6</prop>
												<prop name="IsDefault">1</prop>
												<prop name="CpRangeHigh">0</prop>
												<obj name="ChannelProp" class="ChannelProperty" version="1">
													<prop name="ChannelIdx">0</prop>
												</obj>
												<prop name="ReadOnly">1</prop>
											</obj>
											<obj name="PropertyObject" class="QuantCpLowProp" version="4">
												<prop name="PropertyTypeName">Cp Low</prop>
												<prop name="Position">6</prop>
												<prop name="IsDefault">1</prop>
												<prop name="CpRangeLow">0</prop>
												<obj name="ChannelProp" class="ChannelProperty" version="1">
													<prop name="ChannelIdx">0</prop>
												</obj>
												<prop name="ReadOnly">1</prop>
											</obj>
											<obj name="PropertyObject" class="RQEffProp" version="4">
												<prop name="PropertyTypeName">Efficiency</prop>
												<prop name="Position">6</prop>
												<prop name="IsDefault">1</prop>
												<prop name="Efficiency">2</prop>
												<obj name="ChannelProp" class="ChannelProperty" version="1">
													<prop name="ChannelIdx">0</prop>
												</obj>
											</obj>
											<obj name="PropertyObject" class="ChannelGenotype" version="4">
												<prop name="PropertyTypeName">Melt Geno Genotype</prop>
												<prop name="Position">6</prop>
												<prop name="IsDefault">1</prop>
												<prop name="ReadOnly">1</prop>
												<obj name="ChannelProp" class="ChannelProperty" version="1">
													<prop name="ChannelIdx">0</prop>
												</obj>
											</obj>
											<obj name="PropertyObject" class="GroupChannelTypeProp" version="4">
												<prop name="PropertyTypeName">Melt Geno Sample Type</prop>
												<prop name="Position">6</prop>
												<prop name="IsDefault">0</prop>
												<prop name="GroupSampleType">mstUnknown</prop>
												<obj name="ChannelProp" class="ChannelProperty" version="1">
													<prop name="ChannelIdx">0</prop>
												</obj>
											</obj>
											<obj name="PropertyObject" class="QuantSampleTypeProperty" version="4">
												<prop name="PropertyTypeName">Quantification Sample Type</prop>
												<prop name="Position">6</prop>
												<prop name="IsDefault">0</prop>
												<prop name="SampleType">qsUnknown</prop>
												<obj name="ChannelProp" class="ChannelProperty" version="1">
													<prop name="ChannelIdx">0</prop>
												</obj>
											</obj>
											<obj name="PropertyObject" class="ChannelGenotype" version="4">
												<prop name="PropertyTypeName">Scanning Genotype</prop>
												<prop name="Position">6</prop>
												<prop name="IsDefault">1</prop>
												<prop name="ReadOnly">1</prop>
												<obj name="ChannelProp" class="ChannelProperty" version="1">
													<prop name="ChannelIdx">0</prop>
												</obj>
											</obj>
											<obj name="PropertyObject" class="GroupChannelTypeProp" version="4">
												<prop name="PropertyTypeName">Scanning Sample Type</prop>
												<prop name="Position">6</prop>
												<prop name="IsDefault">0</prop>
												<prop name="GroupSampleType">mstUnknown</prop>
												<obj name="ChannelProp" class="ChannelProperty" version="1">
													<prop name="ChannelIdx">0</prop>
												</obj>
											</obj>
											<obj name="PropertyObject" class="TargetName" version="4">
												<prop name="PropertyTypeName">Target Name</prop>
												<prop name="Position">6</prop>
												<prop name="IsDefault">0</prop>
												<prop name="name">NIS</prop>
												<obj name="ChannelProp" class="ChannelProperty" version="1">
													<prop name="ChannelIdx">0</prop>
												</obj>
											</obj>
											<obj name="PropertyObject" class="RQTargetProperty" version="4">
												<prop name="PropertyTypeName">Target Type</prop>
												<prop name="Position">6</prop>
												<prop name="IsDefault">0</prop>
												<prop name="TargetType">dtTarget</prop>
												<obj name="ChannelProp" class="ChannelProperty" version="1">
													<prop name="ChannelIdx">0</prop>
												</obj>
											</obj>
										</list>
									</obj>
								</list>
							</obj>
						</obj>
						<prop name="ChannelPropertyCount">1</prop>
						<prop name="ContainerPosition">6</prop>
						<prop name="HasSampleProperties">1</prop>
						<obj name="SampleProperties" class="PropertyList" version="1">
							<list name="emlist" count="14">
								<obj name="PropertyObject" class="SamplePrefColor" version="4">
									<prop name="PropertyTypeName">Color</prop>
									<prop name="Position">6</prop>
									<prop name="IsDefault">0</prop>
									<prop name="Color">$00000097</prop>
								</obj>
								<obj name="PropertyObject" class="DominantChannelProp" version="4">
									<prop name="PropertyTypeName">Dominant Channel</prop>
									<prop name="Position">6</prop>
									<prop name="IsDefault">0</prop>
									<prop name="DominantChannel">0</prop>
								</obj>
								<obj name="PropertyObject" class="Genotype" version="4">
									<prop name="PropertyTypeName">EndPt Genotype</prop>
									<prop name="Position">6</prop>
									<prop name="IsDefault">1</prop>
									<prop name="ReadOnly">1</prop>
								</obj>
								<obj name="PropertyObject" class="GroupingSample" version="4">
									<prop name="PropertyTypeName">EndPt Sample Type</prop>
									<prop name="Position">6</prop>
									<prop name="IsDefault">0</prop>
									<prop name="GroupSampleType">mstUnknown</prop>
								</obj>
								<obj name="PropertyObject" class="SamplePrefLineStyle" version="4">
									<prop name="PropertyTypeName">Line Style</prop>
									<prop name="Position">6</prop>
									<prop name="IsDefault">0</prop>
									<prop name="LineStyle">psSolid</prop>
								</obj>
								<obj name="PropertyObject" class="GenSampleEditNotes" version="4">
									<prop name="PropertyTypeName">Notes</prop>
									<prop name="Position">6</prop>
									<prop name="IsDefault">1</prop>
								</obj>
								<obj name="PropertyObject" class="SamplePrefPointStyle" version="4">
									<prop name="PropertyTypeName">Point Style</prop>
									<prop name="Position">6</prop>
									<prop name="IsDefault">0</prop>
									<prop name="PointStyle">psNothing</prop>
								</obj>
								<obj name="PropertyObject" class="GenSampleEditPosition" version="4">
									<prop name="PropertyTypeName">Position</prop>
									<prop name="Position">6</prop>
									<prop name="IsDefault">1</prop>
								</obj>
								<obj name="PropertyObject" class="GenSampleEditReplicate" version="4">
									<prop name="PropertyTypeName">Replicate of</prop>
									<prop name="Position">6</prop>
									<prop name="IsDefault">0</prop>
									<prop name="ReplicateOf">6</prop>
								</obj>
								<obj name="PropertyObject" class="HTCSampleID" version="4">
									<prop name="PropertyTypeName">Sample ID</prop>
									<prop name="Position">6</prop>
									<prop name="IsDefault">1</prop>
								</obj>
								<obj name="PropertyObject" class="GenSampleEditName" version="4">
									<prop name="PropertyTypeName">Sample Name</prop>
									<prop name="Position">6</prop>
									<prop name="IsDefault">0</prop>
									<prop name="name">1507T</prop>
								</obj>
								<obj name="PropertyObject" class="HTCSamplePrepNotes" version="4">
									<prop name="PropertyTypeName">Sample Prep Notes</prop>
									<prop name="Position">6</prop>
									<prop name="IsDefault">1</prop>
								</obj>
								<obj name="PropertyObject" class="GenSampleEditSubset" version="4">
									<prop name="PropertyTypeName">Subsets</prop>
									<prop name="Position">6</prop>
									<prop name="IsDefault">1</prop>
								</obj>
								<obj name="PropertyObject" class="SamplePrefWidth" version="5">
									<prop name="PropertyTypeName">Width</prop>
									<prop name="Position">6</prop>
									<prop name="IsDefault">1</prop>
									<prop name="Width">1</prop>
								</obj>
							</list>
						</obj>
					</obj>
					<obj name="item" class="SamplePropInfo" version="1">
						<obj name="ChannelProperties" class="ChanPropList" version="2">
							<obj name="ChannelProperties" class="EMList" version="1">
								<list name="emlist" count="1">
									<obj name="item" class="PropertyList" version="1">
										<list name="emlist" count="12">
											<obj name="PropertyObject" class="RQSampleTargetProperty" version="4">
												<prop name="PropertyTypeName">Combined Sample and Target Type</prop>
												<prop name="Position">7</prop>
												<prop name="IsDefault">0</prop>
												<obj name="ChannelProp" class="ChannelProperty" version="1">
													<prop name="ChannelIdx">0</prop>
												</obj>
											</obj>
											<obj name="PropertyObject" class="QuantConcProperty" version="4">
												<prop name="PropertyTypeName">Concentration</prop>
												<prop name="Position">7</prop>
												<prop name="IsDefault">1</prop>
												<prop name="Concentration">0</prop>
												<obj name="ChannelProp" class="ChannelProperty" version="1">
													<prop name="ChannelIdx">0</prop>
												</obj>
												<prop name="ReadOnly">1</prop>
											</obj>
											<obj name="PropertyObject" class="QuantCpHighProp" version="4">
												<prop name="PropertyTypeName">Cp High</prop>
												<prop name="Position">7</prop>
												<prop name="IsDefault">1</prop>
												<prop name="CpRangeHigh">0</prop>
												<obj name="ChannelProp" class="ChannelProperty" version="1">
													<prop name="ChannelIdx">0</prop>
												</obj>
												<prop name="ReadOnly">1</prop>
											</obj>
											<obj name="PropertyObject" class="QuantCpLowProp" version="4">
												<prop name="PropertyTypeName">Cp Low</prop>
												<prop name="Position">7</prop>
												<prop name="IsDefault">1</prop>
												<prop name="CpRangeLow">0</prop>
												<obj name="ChannelProp" class="ChannelProperty" version="1">
													<prop name="ChannelIdx">0</prop>
												</obj>
												<prop name="ReadOnly">1</prop>
											</obj>
											<obj name="PropertyObject" class="RQEffProp" version="4">
												<prop name="PropertyTypeName">Efficiency</prop>
												<prop name="Position">7</prop>
												<prop name="IsDefault">1</prop>
												<prop name="Efficiency">2</prop>
												<obj name="ChannelProp" class="ChannelProperty" version="1">
													<prop name="ChannelIdx">0</prop>
												</obj>
											</obj>
											<obj name="PropertyObject" class="ChannelGenotype" version="4">
												<prop name="PropertyTypeName">Melt Geno Genotype</prop>
												<prop name="Position">7</prop>
												<prop name="IsDefault">1</prop>
												<prop name="ReadOnly">1</prop>
												<obj name="ChannelProp" class="ChannelProperty" version="1">
													<prop name="ChannelIdx">0</prop>
												</obj>
											</obj>
											<obj name="PropertyObject" class="GroupChannelTypeProp" version="4">
												<prop name="PropertyTypeName">Melt Geno Sample Type</prop>
												<prop name="Position">7</prop>
												<prop name="IsDefault">0</prop>
												<prop name="GroupSampleType">mstUnknown</prop>
												<obj name="ChannelProp" class="ChannelProperty" version="1">
													<prop name="ChannelIdx">0</prop>
												</obj>
											</obj>
											<obj name="PropertyObject" class="QuantSampleTypeProperty" version="4">
												<prop name="PropertyTypeName">Quantification Sample Type</prop>
												<prop name="Position">7</prop>
												<prop name="IsDefault">0</prop>
												<prop name="SampleType">qsUnknown</prop>
												<obj name="ChannelProp" class="ChannelProperty" version="1">
													<prop name="ChannelIdx">0</prop>
												</obj>
											</obj>
											<obj name="PropertyObject" class="ChannelGenotype" version="4">
												<prop name="PropertyTypeName">Scanning Genotype</prop>
												<prop name="Position">7</prop>
												<prop name="IsDefault">1</prop>
												<prop name="ReadOnly">1</prop>
												<obj name="ChannelProp" class="ChannelProperty" version="1">
													<prop name="ChannelIdx">0</prop>
												</obj>
											</obj>
											<obj name="PropertyObject" class="GroupChannelTypeProp" version="4">
												<prop name="PropertyTypeName">Scanning Sample Type</prop>
												<prop name="Position">7</prop>
												<prop name="IsDefault">0</prop>
												<prop name="GroupSampleType">mstUnknown</prop>
												<obj name="ChannelProp" class="ChannelProperty" version="1">
													<prop name="ChannelIdx">0</prop>
												</obj>
											</obj>
											<obj name="PropertyObject" class="TargetName" version="4">
												<prop name="PropertyTypeName">Target Name</prop>
												<prop name="Position">7</prop>
												<prop name="IsDefault">0</prop>
												<prop name="name">NIS</prop>
												<obj name="ChannelProp" class="ChannelProperty" version="1">
													<prop name="ChannelIdx">0</prop>
												</obj>
											</obj>
											<obj name="PropertyObject" class="RQTargetProperty" version="4">
												<prop name="PropertyTypeName">Target Type</prop>
												<prop name="Position">7</prop>
												<prop name="IsDefault">0</prop>
												<prop name="TargetType">dtTarget</prop>
												<obj name="ChannelProp" class="ChannelProperty" version="1">
													<prop name="ChannelIdx">0</prop>
												</obj>
											</obj>
										</list>
									</obj>
								</list>
							</obj>
						</obj>
						<prop name="ChannelPropertyCount">1</prop>
						<prop name="ContainerPosition">7</prop>
						<prop name="HasSampleProperties">1</prop>
						<obj name="SampleProperties" class="PropertyList" version="1">
							<list name="emlist" count="14">
								<obj name="PropertyObject" class="SamplePrefColor" version="4">
									<prop name="PropertyTypeName">Color</prop>
									<prop name="Position">7</prop>
									<prop name="IsDefault">0</prop>
									<prop name="Color">$00FFFF0F</prop>
								</obj>
								<obj name="PropertyObject" class="DominantChannelProp" version="4">
									<prop name="PropertyTypeName">Dominant Channel</prop>
									<prop name="Position">7</prop>
									<prop name="IsDefault">0</prop>
									<prop name="DominantChannel">0</prop>
								</obj>
								<obj name="PropertyObject" class="Genotype" version="4">
									<prop name="PropertyTypeName">EndPt Genotype</prop>
									<prop name="Position">7</prop>
									<prop name="IsDefault">1</prop>
									<prop name="ReadOnly">1</prop>
								</obj>
								<obj name="PropertyObject" class="GroupingSample" version="4">
									<prop name="PropertyTypeName">EndPt Sample Type</prop>
									<prop name="Position">7</prop>
									<prop name="IsDefault">0</prop>
									<prop name="GroupSampleType">mstUnknown</prop>
								</obj>
								<obj name="PropertyObject" class="SamplePrefLineStyle" version="4">
									<prop name="PropertyTypeName">Line Style</prop>
									<prop name="Position">7</prop>
									<prop name="IsDefault">0</prop>
									<prop name="LineStyle">psSolid</prop>
								</obj>
								<obj name="PropertyObject" class="GenSampleEditNotes" version="4">
									<prop name="PropertyTypeName">Notes</prop>
									<prop name="Position">7</prop>
									<prop name="IsDefault">1</prop>
								</obj>
								<obj name="PropertyObject" class="SamplePrefPointStyle" version="4">
									<prop name="PropertyTypeName">Point Style</prop>
									<prop name="Position">7</prop>
									<prop name="IsDefault">0</prop>
									<prop name="PointStyle">psNothing</prop>
								</obj>
								<obj name="PropertyObject" class="GenSampleEditPosition" version="4">
									<prop name="PropertyTypeName">Position</prop>
									<prop name="Position">7</prop>
									<prop name="IsDefault">1</prop>
								</obj>
								<obj name="PropertyObject" class="GenSampleEditReplicate" version="4">
									<prop name="PropertyTypeName">Replicate of</prop>
									<prop name="Position">7</prop>
									<prop name="IsDefault">0</prop>
									<prop name="ReplicateOf">7</prop>
								</obj>
								<obj name="PropertyObject" class="HTCSampleID" version="4">
									<prop name="PropertyTypeName">Sample ID</prop>
									<prop name="Position">7</prop>
									<prop name="IsDefault">1</prop>
								</obj>
								<obj name="PropertyObject" class="GenSampleEditName" version="4">
									<prop name="PropertyTypeName">Sample Name</prop>
									<prop name="Position">7</prop>
									<prop name="IsDefault">0</prop>
									<prop name="name">1507N</prop>
								</obj>
								<obj name="PropertyObject" class="HTCSamplePrepNotes" version="4">
									<prop name="PropertyTypeName">Sample Prep Notes</prop>
									<prop name="Position">7</prop>
									<prop name="IsDefault">1</prop>
								</obj>
								<obj name="PropertyObject" class="GenSampleEditSubset" version="4">
									<prop name="PropertyTypeName">Subsets</prop>
									<prop name="Position">7</prop>
									<prop name="IsDefault">1</prop>
								</obj>
								<obj name="PropertyObject" class="SamplePrefWidth" version="5">
									<prop name="PropertyTypeName">Width</prop>
									<prop name="Position">7</prop>
									<prop name="IsDefault">1</prop>
									<prop name="Width">1</prop>
								</obj>
							</list>
						</obj>
					</obj>
					<obj name="item" class="SamplePropInfo" version="1">
						<obj name="ChannelProperties" class="ChanPropList" version="2">
							<obj name="ChannelProperties" class="EMList" version="1">
								<list name="emlist" count="1">
									<obj name="item" class="PropertyList" version="1">
										<list name="emlist" count="12">
											<obj name="PropertyObject" class="RQSampleTargetProperty" version="4">
												<prop name="PropertyTypeName">Combined Sample and Target Type</prop>
												<prop name="Position">8</prop>
												<prop name="IsDefault">0</prop>
												<obj name="ChannelProp" class="ChannelProperty" version="1">
													<prop name="ChannelIdx">0</prop>
												</obj>
											</obj>
											<obj name="PropertyObject" class="QuantConcProperty" version="4">
												<prop name="PropertyTypeName">Concentration</prop>
												<prop name="Position">8</prop>
												<prop name="IsDefault">1</prop>
												<prop name="Concentration">0</prop>
												<obj name="ChannelProp" class="ChannelProperty" version="1">
													<prop name="ChannelIdx">0</prop>
												</obj>
												<prop name="ReadOnly">1</prop>
											</obj>
											<obj name="PropertyObject" class="QuantCpHighProp" version="4">
												<prop name="PropertyTypeName">Cp High</prop>
												<prop name="Position">8</prop>
												<prop name="IsDefault">1</prop>
												<prop name="CpRangeHigh">0</prop>
												<obj name="ChannelProp" class="ChannelProperty" version="1">
													<prop name="ChannelIdx">0</prop>
												</obj>
												<prop name="ReadOnly">1</prop>
											</obj>
											<obj name="PropertyObject" class="QuantCpLowProp" version="4">
												<prop name="PropertyTypeName">Cp Low</prop>
												<prop name="Position">8</prop>
												<prop name="IsDefault">1</prop>
												<prop name="CpRangeLow">0</prop>
												<obj name="ChannelProp" class="ChannelProperty" version="1">
													<prop name="ChannelIdx">0</prop>
												</obj>
												<prop name="ReadOnly">1</prop>
											</obj>
											<obj name="PropertyObject" class="RQEffProp" version="4">
												<prop name="PropertyTypeName">Efficiency</prop>
												<prop name="Position">8</prop>
												<prop name="IsDefault">1</prop>
												<prop name="Efficiency">2</prop>
												<obj name="ChannelProp" class="ChannelProperty" version="1">
													<prop name="ChannelIdx">0</prop>
												</obj>
											</obj>
											<obj name="PropertyObject" class="ChannelGenotype" version="4">
												<prop name="PropertyTypeName">Melt Geno Genotype</prop>
												<prop name="Position">8</prop>
												<prop name="IsDefault">1</prop>
												<prop name="ReadOnly">1</prop>
												<obj name="ChannelProp" class="ChannelProperty" version="1">
													<prop name="ChannelIdx">0</prop>
												</obj>
											</obj>
											<obj name="PropertyObject" class="GroupChannelTypeProp" version="4">
												<prop name="PropertyTypeName">Melt Geno Sample Type</prop>
												<prop name="Position">8</prop>
												<prop name="IsDefault">0</prop>
												<prop name="GroupSampleType">mstUnknown</prop>
												<obj name="ChannelProp" class="ChannelProperty" version="1">
													<prop name="ChannelIdx">0</prop>
												</obj>
											</obj>
											<obj name="PropertyObject" class="QuantSampleTypeProperty" version="4">
												<prop name="PropertyTypeName">Quantification Sample Type</prop>
												<prop name="Position">8</prop>
												<prop name="IsDefault">0</prop>
												<prop name="SampleType">qsUnknown</prop>
												<obj name="ChannelProp" class="ChannelProperty" version="1">
													<prop name="ChannelIdx">0</prop>
												</obj>
											</obj>
											<obj name="PropertyObject" class="ChannelGenotype" version="4">
												<prop name="PropertyTypeName">Scanning Genotype</prop>
												<prop name="Position">8</prop>
												<prop name="IsDefault">1</prop>
												<prop name="ReadOnly">1</prop>
												<obj name="ChannelProp" class="ChannelProperty" version="1">
													<prop name="ChannelIdx">0</prop>
												</obj>
											</obj>
											<obj name="PropertyObject" class="GroupChannelTypeProp" version="4">
												<prop name="PropertyTypeName">Scanning Sample Type</prop>
												<prop name="Position">8</prop>
												<prop name="IsDefault">0</prop>
												<prop name="GroupSampleType">mstUnknown</prop>
												<obj name="ChannelProp" class="ChannelProperty" version="1">
													<prop name="ChannelIdx">0</prop>
												</obj>
											</obj>
											<obj name="PropertyObject" class="TargetName" version="4">
												<prop name="PropertyTypeName">Target Name</prop>
												<prop name="Position">8</prop>
												<prop name="IsDefault">0</prop>
												<prop name="name">NIS</prop>
												<obj name="ChannelProp" class="ChannelProperty" version="1">
													<prop name="ChannelIdx">0</prop>
												</obj>
											</obj>
											<obj name="PropertyObject" class="RQTargetProperty" version="4">
												<prop name="PropertyTypeName">Target Type</prop>
												<prop name="Position">8</prop>
												<prop name="IsDefault">0</prop>
												<prop name="TargetType">dtTarget</prop>
												<obj name="ChannelProp" class="ChannelProperty" version="1">
													<prop name="ChannelIdx">0</prop>
												</obj>
											</obj>
										</list>
									</obj>
								</list>
							</obj>
						</obj>
						<prop name="ChannelPropertyCount">1</prop>
						<prop name="ContainerPosition">8</prop>
						<prop name="HasSampleProperties">1</prop>
						<obj name="SampleProperties" class="PropertyList" version="1">
							<list name="emlist" count="14">
								<obj name="PropertyObject" class="SamplePrefColor" version="4">
									<prop name="PropertyTypeName">Color</prop>
									<prop name="Position">8</prop>
									<prop name="IsDefault">0</prop>
									<prop name="Color">$00404000</prop>
								</obj>
								<obj name="PropertyObject" class="DominantChannelProp" version="4">
									<prop name="PropertyTypeName">Dominant Channel</prop>
									<prop name="Position">8</prop>
									<prop name="IsDefault">0</prop>
									<prop name="DominantChannel">0</prop>
								</obj>
								<obj name="PropertyObject" class="Genotype" version="4">
									<prop name="PropertyTypeName">EndPt Genotype</prop>
									<prop name="Position">8</prop>
									<prop name="IsDefault">1</prop>
									<prop name="ReadOnly">1</prop>
								</obj>
								<obj name="PropertyObject" class="GroupingSample" version="4">
									<prop name="PropertyTypeName">EndPt Sample Type</prop>
									<prop name="Position">8</prop>
									<prop name="IsDefault">0</prop>
									<prop name="GroupSampleType">mstUnknown</prop>
								</obj>
								<obj name="PropertyObject" class="SamplePrefLineStyle" version="4">
									<prop name="PropertyTypeName">Line Style</prop>
									<prop name="Position">8</prop>
									<prop name="IsDefault">0</prop>
									<prop name="LineStyle">psSolid</prop>
								</obj>
								<obj name="PropertyObject" class="GenSampleEditNotes" version="4">
									<prop name="PropertyTypeName">Notes</prop>
									<prop name="Position">8</prop>
									<prop name="IsDefault">1</prop>
								</obj>
								<obj name="PropertyObject" class="SamplePrefPointStyle" version="4">
									<prop name="PropertyTypeName">Point Style</prop>
									<prop name="Position">8</prop>
									<prop name="IsDefault">0</prop>
									<prop name="PointStyle">psNothing</prop>
								</obj>
								<obj name="PropertyObject" class="GenSampleEditPosition" version="4">
									<prop name="PropertyTypeName">Position</prop>
									<prop name="Position">8</prop>
									<prop name="IsDefault">1</prop>
								</obj>
								<obj name="PropertyObject" class="GenSampleEditReplicate" version="4">
									<prop name="PropertyTypeName">Replicate of</prop>
									<prop name="Position">8</prop>
									<prop name="IsDefault">0</prop>
									<prop name="ReplicateOf">8</prop>
								</obj>
								<obj name="PropertyObject" class="HTCSampleID" version="4">
									<prop name="PropertyTypeName">Sample ID</prop>
									<prop name="Position">8</prop>
									<prop name="IsDefault">1</prop>
								</obj>
								<obj name="PropertyObject" class="GenSampleEditName" version="4">
									<prop name="PropertyTypeName">Sample Name</prop>
									<prop name="Position">8</prop>
									<prop name="IsDefault">0</prop>
									<prop name="name">1531T</prop>
								</obj>
								<obj name="PropertyObject" class="HTCSamplePrepNotes" version="4">
									<prop name="PropertyTypeName">Sample Prep Notes</prop>
									<prop name="Position">8</prop>
									<prop name="IsDefault">1</prop>
								</obj>
								<obj name="PropertyObject" class="GenSampleEditSubset" version="4">
									<prop name="PropertyTypeName">Subsets</prop>
									<prop name="Position">8</prop>
									<prop name="IsDefault">1</prop>
								</obj>
								<obj name="PropertyObject" class="SamplePrefWidth" version="5">
									<prop name="PropertyTypeName">Width</prop>
									<prop name="Position">8</prop>
									<prop name="IsDefault">1</prop>
									<prop name="Width">1</prop>
								</obj>
							</list>
						</obj>
					</obj>
					<obj name="item" class="SamplePropInfo" version="1">
						<obj name="ChannelProperties" class="ChanPropList" version="2">
							<obj name="ChannelProperties" class="EMList" version="1">
								<list name="emlist" count="1">
									<obj name="item" class="PropertyList" version="1">
										<list name="emlist" count="12">
											<obj name="PropertyObject" class="RQSampleTargetProperty" version="4">
												<prop name="PropertyTypeName">Combined Sample and Target Type</prop>
												<prop name="Position">9</prop>
												<prop name="IsDefault">0</prop>
												<obj name="ChannelProp" class="ChannelProperty" version="1">
													<prop name="ChannelIdx">0</prop>
												</obj>
											</obj>
											<obj name="PropertyObject" class="QuantConcProperty" version="4">
												<prop name="PropertyTypeName">Concentration</prop>
												<prop name="Position">9</prop>
												<prop name="IsDefault">1</prop>
												<prop name="Concentration">0</prop>
												<obj name="ChannelProp" class="ChannelProperty" version="1">
													<prop name="ChannelIdx">0</prop>
												</obj>
												<prop name="ReadOnly">1</prop>
											</obj>
											<obj name="PropertyObject" class="QuantCpHighProp" version="4">
												<prop name="PropertyTypeName">Cp High</prop>
												<prop name="Position">9</prop>
												<prop name="IsDefault">1</prop>
												<prop name="CpRangeHigh">0</prop>
												<obj name="ChannelProp" class="ChannelProperty" version="1">
													<prop name="ChannelIdx">0</prop>
												</obj>
												<prop name="ReadOnly">1</prop>
											</obj>
											<obj name="PropertyObject" class="QuantCpLowProp" version="4">
												<prop name="PropertyTypeName">Cp Low</prop>
												<prop name="Position">9</prop>
												<prop name="IsDefault">1</prop>
												<prop name="CpRangeLow">0</prop>
												<obj name="ChannelProp" class="ChannelProperty" version="1">
													<prop name="ChannelIdx">0</prop>
												</obj>
												<prop name="ReadOnly">1</prop>
											</obj>
											<obj name="PropertyObject" class="RQEffProp" version="4">
												<prop name="PropertyTypeName">Efficiency</prop>
												<prop name="Position">9</prop>
												<prop name="IsDefault">1</prop>
												<prop name="Efficiency">2</prop>
												<obj name="ChannelProp" class="ChannelProperty" version="1">
													<prop name="ChannelIdx">0</prop>
												</obj>
											</obj>
											<obj name="PropertyObject" class="ChannelGenotype" version="4">
												<prop name="PropertyTypeName">Melt Geno Genotype</prop>
												<prop name="Position">9</prop>
												<prop name="IsDefault">1</prop>
												<prop name="ReadOnly">1</prop>
												<obj name="ChannelProp" class="ChannelProperty" version="1">
													<prop name="ChannelIdx">0</prop>
												</obj>
											</obj>
											<obj name="PropertyObject" class="GroupChannelTypeProp" version="4">
												<prop name="PropertyTypeName">Melt Geno Sample Type</prop>
												<prop name="Position">9</prop>
												<prop name="IsDefault">0</prop>
												<prop name="GroupSampleType">mstUnknown</prop>
												<obj name="ChannelProp" class="ChannelProperty" version="1">
													<prop name="ChannelIdx">0</prop>
												</obj>
											</obj>
											<obj name="PropertyObject" class="QuantSampleTypeProperty" version="4">
												<prop name="PropertyTypeName">Quantification Sample Type</prop>
												<prop name="Position">9</prop>
												<prop name="IsDefault">0</prop>
												<prop name="SampleType">qsUnknown</prop>
												<obj name="ChannelProp" class="ChannelProperty" version="1">
													<prop name="ChannelIdx">0</prop>
												</obj>
											</obj>
											<obj name="PropertyObject" class="ChannelGenotype" version="4">
												<prop name="PropertyTypeName">Scanning Genotype</prop>
												<prop name="Position">9</prop>
												<prop name="IsDefault">1</prop>
												<prop name="ReadOnly">1</prop>
												<obj name="ChannelProp" class="ChannelProperty" version="1">
													<prop name="ChannelIdx">0</prop>
												</obj>
											</obj>
											<obj name="PropertyObject" class="GroupChannelTypeProp" version="4">
												<prop name="PropertyTypeName">Scanning Sample Type</prop>
												<prop name="Position">9</prop>
												<prop name="IsDefault">0</prop>
												<prop name="GroupSampleType">mstUnknown</prop>
												<obj name="ChannelProp" class="ChannelProperty" version="1">
													<prop name="ChannelIdx">0</prop>
												</obj>
											</obj>
											<obj name="PropertyObject" class="TargetName" version="4">
												<prop name="PropertyTypeName">Target Name</prop>
												<prop name="Position">9</prop>
												<prop name="IsDefault">0</prop>
												<prop name="name">NIS</prop>
												<obj name="ChannelProp" class="ChannelProperty" version="1">
													<prop name="ChannelIdx">0</prop>
												</obj>
											</obj>
											<obj name="PropertyObject" class="RQTargetProperty" version="4">
												<prop name="PropertyTypeName">Target Type</prop>
												<prop name="Position">9</prop>
												<prop name="IsDefault">0</prop>
												<prop name="TargetType">dtTarget</prop>
												<obj name="ChannelProp" class="ChannelProperty" version="1">
													<prop name="ChannelIdx">0</prop>
												</obj>
											</obj>
										</list>
									</obj>
								</list>
							</obj>
						</obj>
						<prop name="ChannelPropertyCount">1</prop>
						<prop name="ContainerPosition">9</prop>
						<prop name="HasSampleProperties">1</prop>
						<obj name="SampleProperties" class="PropertyList" version="1">
							<list name="emlist" count="14">
								<obj name="PropertyObject" class="SamplePrefColor" version="4">
									<prop name="PropertyTypeName">Color</prop>
									<prop name="Position">9</prop>
									<prop name="IsDefault">0</prop>
									<prop name="Color">$004080FF</prop>
								</obj>
								<obj name="PropertyObject" class="DominantChannelProp" version="4">
									<prop name="PropertyTypeName">Dominant Channel</prop>
									<prop name="Position">9</prop>
									<prop name="IsDefault">0</prop>
									<prop name="DominantChannel">0</prop>
								</obj>
								<obj name="PropertyObject" class="Genotype" version="4">
									<prop name="PropertyTypeName">EndPt Genotype</prop>
									<prop name="Position">9</prop>
									<prop name="IsDefault">1</prop>
									<prop name="ReadOnly">1</prop>
								</obj>
								<obj name="PropertyObject" class="GroupingSample" version="4">
									<prop name="PropertyTypeName">EndPt Sample Type</prop>
									<prop name="Position">9</prop>
									<prop name="IsDefault">0</prop>
									<prop name="GroupSampleType">mstUnknown</prop>
								</obj>
								<obj name="PropertyObject" class="SamplePrefLineStyle" version="4">
									<prop name="PropertyTypeName">Line Style</prop>
									<prop name="Position">9</prop>
									<prop name="IsDefault">0</prop>
									<prop name="LineStyle">psSolid</prop>
								</obj>
								<obj name="PropertyObject" class="GenSampleEditNotes" version="4">
									<prop name="PropertyTypeName">Notes</prop>
									<prop name="Position">9</prop>
									<prop name="IsDefault">1</prop>
								</obj>
								<obj name="PropertyObject" class="SamplePrefPointStyle" version="4">
									<prop name="PropertyTypeName">Point Style</prop>
									<prop name="Position">9</prop>
									<prop name="IsDefault">0</prop>
									<prop name="PointStyle">psNothing</prop>
								</obj>
								<obj name="PropertyObject" class="GenSampleEditPosition" version="4">
									<prop name="PropertyTypeName">Position</prop>
									<prop name="Position">9</prop>
									<prop name="IsDefault">1</prop>
								</obj>
								<obj name="PropertyObject" class="GenSampleEditReplicate" version="4">
									<prop name="PropertyTypeName">Replicate of</prop>
									<prop name="Position">9</prop>
									<prop name="IsDefault">0</prop>
									<prop name="ReplicateOf">9</prop>
								</obj>
								<obj name="PropertyObject" class="HTCSampleID" version="4">
									<prop name="PropertyTypeName">Sample ID</prop>
									<prop name="Position">9</prop>
									<prop name="IsDefault">1</prop>
								</obj>
								<obj name="PropertyObject" class="GenSampleEditName" version="4">
									<prop name="PropertyTypeName">Sample Name</prop>
									<prop name="Position">9</prop>
									<prop name="IsDefault">0</prop>
									<prop name="name">1531N</prop>
								</obj>
								<obj name="PropertyObject" class="HTCSamplePrepNotes" version="4">
									<prop name="PropertyTypeName">Sample Prep Notes</prop>
									<prop name="Position">9</prop>
									<prop name="IsDefault">1</prop>
								</obj>
								<obj name="PropertyObject" class="GenSampleEditSubset" version="4">
									<prop name="PropertyTypeName">Subsets</prop>
									<prop name="Position">9</prop>
									<prop name="IsDefault">1</prop>
								</obj>
								<obj name="PropertyObject" class="SamplePrefWidth" version="5">
									<prop name="PropertyTypeName">Width</prop>
									<prop name="Position">9</prop>
									<prop name="IsDefault">1</prop>
									<prop name="Width">1</prop>
								</obj>
							</list>
						</obj>
					</obj>
					<obj name="item" class="SamplePropInfo" version="1">
						<obj name="ChannelProperties" class="ChanPropList" version="2">
							<obj name="ChannelProperties" class="EMList" version="1">
								<list name="emlist" count="1">
									<obj name="item" class="PropertyList" version="1">
										<list name="emlist" count="12">
											<obj name="PropertyObject" class="RQSampleTargetProperty" version="4">
												<prop name="PropertyTypeName">Combined Sample and Target Type</prop>
												<prop name="Position">10</prop>
												<prop name="IsDefault">0</prop>
												<obj name="ChannelProp" class="ChannelProperty" version="1">
													<prop name="ChannelIdx">0</prop>
												</obj>
											</obj>
											<obj name="PropertyObject" class="QuantConcProperty" version="4">
												<prop name="PropertyTypeName">Concentration</prop>
												<prop name="Position">10</prop>
												<prop name="IsDefault">1</prop>
												<prop name="Concentration">0</prop>
												<obj name="ChannelProp" class="ChannelProperty" version="1">
													<prop name="ChannelIdx">0</prop>
												</obj>
												<prop name="ReadOnly">1</prop>
											</obj>
											<obj name="PropertyObject" class="QuantCpHighProp" version="4">
												<prop name="PropertyTypeName">Cp High</prop>
												<prop name="Position">10</prop>
												<prop name="IsDefault">1</prop>
												<prop name="CpRangeHigh">0</prop>
												<obj name="ChannelProp" class="ChannelProperty" version="1">
													<prop name="ChannelIdx">0</prop>
												</obj>
												<prop name="ReadOnly">1</prop>
											</obj>
											<obj name="PropertyObject" class="QuantCpLowProp" version="4">
												<prop name="PropertyTypeName">Cp Low</prop>
												<prop name="Position">10</prop>
												<prop name="IsDefault">1</prop>
												<prop name="CpRangeLow">0</prop>
												<obj name="ChannelProp" class="ChannelProperty" version="1">
													<prop name="ChannelIdx">0</prop>
												</obj>
												<prop name="ReadOnly">1</prop>
											</obj>
											<obj name="PropertyObject" class="RQEffProp" version="4">
												<prop name="PropertyTypeName">Efficiency</prop>
												<prop name="Position">10</prop>
												<prop name="IsDefault">1</prop>
												<prop name="Efficiency">2</prop>
												<obj name="ChannelProp" class="ChannelProperty" version="1">
													<prop name="ChannelIdx">0</prop>
												</obj>
											</obj>
											<obj name="PropertyObject" class="ChannelGenotype" version="4">
												<prop name="PropertyTypeName">Melt Geno Genotype</prop>
												<prop name="Position">10</prop>
												<prop name="IsDefault">1</prop>
												<prop name="ReadOnly">1</prop>
												<obj name="ChannelProp" class="ChannelProperty" version="1">
													<prop name="ChannelIdx">0</prop>
												</obj>
											</obj>
											<obj name="PropertyObject" class="GroupChannelTypeProp" version="4">
												<prop name="PropertyTypeName">Melt Geno Sample Type</prop>
												<prop name="Position">10</prop>
												<prop name="IsDefault">0</prop>
												<prop name="GroupSampleType">mstUnknown</prop>
												<obj name="ChannelProp" class="ChannelProperty" version="1">
													<prop name="ChannelIdx">0</prop>
												</obj>
											</obj>
											<obj name="PropertyObject" class="QuantSampleTypeProperty" version="4">
												<prop name="PropertyTypeName">Quantification Sample Type</prop>
												<prop name="Position">10</prop>
												<prop name="IsDefault">0</prop>
												<prop name="SampleType">qsUnknown</prop>
												<obj name="ChannelProp" class="ChannelProperty" version="1">
													<prop name="ChannelIdx">0</prop>
												</obj>
											</obj>
											<obj name="PropertyObject" class="ChannelGenotype" version="4">
												<prop name="PropertyTypeName">Scanning Genotype</prop>
												<prop name="Position">10</prop>
												<prop name="IsDefault">1</prop>
												<prop name="ReadOnly">1</prop>
												<obj name="ChannelProp" class="ChannelProperty" version="1">
													<prop name="ChannelIdx">0</prop>
												</obj>
											</obj>
											<obj name="PropertyObject" class="GroupChannelTypeProp" version="4">
												<prop name="PropertyTypeName">Scanning Sample Type</prop>
												<prop name="Position">10</prop>
												<prop name="IsDefault">0</prop>
												<prop name="GroupSampleType">mstUnknown</prop>
												<obj name="ChannelProp" class="ChannelProperty" version="1">
													<prop name="ChannelIdx">0</prop>
												</obj>
											</obj>
											<obj name="PropertyObject" class="TargetName" version="4">
												<prop name="PropertyTypeName">Target Name</prop>
												<prop name="Position">10</prop>
												<prop name="IsDefault">0</prop>
												<prop name="name">NIS</prop>
												<obj name="ChannelProp" class="ChannelProperty" version="1">
													<prop name="ChannelIdx">0</prop>
												</obj>
											</obj>
											<obj name="PropertyObject" class="RQTargetProperty" version="4">
												<prop name="PropertyTypeName">Target Type</prop>
												<prop name="Position">10</prop>
												<prop name="IsDefault">0</prop>
												<prop name="TargetType">dtTarget</prop>
												<obj name="ChannelProp" class="ChannelProperty" version="1">
													<prop name="ChannelIdx">0</prop>
												</obj>
											</obj>
										</list>
									</obj>
								</list>
							</obj>
						</obj>
						<prop name="ChannelPropertyCount">1</prop>
						<prop name="ContainerPosition">10</prop>
						<prop name="HasSampleProperties">1</prop>
						<obj name="SampleProperties" class="PropertyList" version="1">
							<list name="emlist" count="14">
								<obj name="PropertyObject" class="SamplePrefColor" version="4">
									<prop name="PropertyTypeName">Color</prop>
									<prop name="Position">10</prop>
									<prop name="IsDefault">0</prop>
									<prop name="Color">$00FD0299</prop>
								</obj>
								<obj name="PropertyObject" class="DominantChannelProp" version="4">
									<prop name="PropertyTypeName">Dominant Channel</prop>
									<prop name="Position">10</prop>
									<prop name="IsDefault">0</prop>
									<prop name="DominantChannel">0</prop>
								</obj>
								<obj name="PropertyObject" class="Genotype" version="4">
									<prop name="PropertyTypeName">EndPt Genotype</prop>
									<prop name="Position">10</prop>
									<prop name="IsDefault">1</prop>
									<prop name="ReadOnly">1</prop>
								</obj>
								<obj name="PropertyObject" class="GroupingSample" version="4">
									<prop name="PropertyTypeName">EndPt Sample Type</prop>
									<prop name="Position">10</prop>
									<prop name="IsDefault">0</prop>
									<prop name="GroupSampleType">mstUnknown</prop>
								</obj>
								<obj name="PropertyObject" class="SamplePrefLineStyle" version="4">
									<prop name="PropertyTypeName">Line Style</prop>
									<prop name="Position">10</prop>
									<prop name="IsDefault">0</prop>
									<prop name="LineStyle">psSolid</prop>
								</obj>
								<obj name="PropertyObject" class="GenSampleEditNotes" version="4">
									<prop name="PropertyTypeName">Notes</prop>
									<prop name="Position">10</prop>
									<prop name="IsDefault">1</prop>
								</obj>
								<obj name="PropertyObject" class="SamplePrefPointStyle" version="4">
									<prop name="PropertyTypeName">Point Style</prop>
									<prop name="Position">10</prop>
									<prop name="IsDefault">0</prop>
									<prop name="PointStyle">psNothing</prop>
								</obj>
								<obj name="PropertyObject" class="GenSampleEditPosition" version="4">
									<prop name="PropertyTypeName">Position</prop>
									<prop name="Position">10</prop>
									<prop name="IsDefault">1</prop>
								</obj>
								<obj name="PropertyObject" class="GenSampleEditReplicate" version="4">
									<prop name="PropertyTypeName">Replicate of</prop>
									<prop name="Position">10</prop>
									<prop name="IsDefault">0</prop>
									<prop name="ReplicateOf">10</prop>
								</obj>
								<obj name="PropertyObject" class="HTCSampleID" version="4">
									<prop name="PropertyTypeName">Sample ID</prop>
									<prop name="Position">10</prop>
									<prop name="IsDefault">1</prop>
								</obj>
								<obj name="PropertyObject" class="GenSampleEditName" version="4">
									<prop name="PropertyTypeName">Sample Name</prop>
									<prop name="Position">10</prop>
									<prop name="IsDefault">0</prop>
									<prop name="name">1556T</prop>
								</obj>
								<obj name="PropertyObject" class="HTCSamplePrepNotes" version="4">
									<prop name="PropertyTypeName">Sample Prep Notes</prop>
									<prop name="Position">10</prop>
									<prop name="IsDefault">1</prop>
								</obj>
								<obj name="PropertyObject" class="GenSampleEditSubset" version="4">
									<prop name="PropertyTypeName">Subsets</prop>
									<prop name="Position">10</prop>
									<prop name="IsDefault">1</prop>
								</obj>
								<obj name="PropertyObject" class="SamplePrefWidth" version="5">
									<prop name="PropertyTypeName">Width</prop>
									<prop name="Position">10</prop>
									<prop name="IsDefault">1</prop>
									<prop name="Width">1</prop>
								</obj>
							</list>
						</obj>
					</obj>
					<obj name="item" class="SamplePropInfo" version="1">
						<obj name="ChannelProperties" class="ChanPropList" version="2">
							<obj name="ChannelProperties" class="EMList" version="1">
								<list name="emlist" count="1">
									<obj name="item" class="PropertyList" version="1">
										<list name="emlist" count="12">
											<obj name="PropertyObject" class="RQSampleTargetProperty" version="4">
												<prop name="PropertyTypeName">Combined Sample and Target Type</prop>
												<prop name="Position">11</prop>
												<prop name="IsDefault">0</prop>
												<obj name="ChannelProp" class="ChannelProperty" version="1">
													<prop name="ChannelIdx">0</prop>
												</obj>
											</obj>
											<obj name="PropertyObject" class="QuantConcProperty" version="4">
												<prop name="PropertyTypeName">Concentration</prop>
												<prop name="Position">11</prop>
												<prop name="IsDefault">1</prop>
												<prop name="Concentration">0</prop>
												<obj name="ChannelProp" class="ChannelProperty" version="1">
													<prop name="ChannelIdx">0</prop>
												</obj>
												<prop name="ReadOnly">1</prop>
											</obj>
											<obj name="PropertyObject" class="QuantCpHighProp" version="4">
												<prop name="PropertyTypeName">Cp High</prop>
												<prop name="Position">11</prop>
												<prop name="IsDefault">1</prop>
												<prop name="CpRangeHigh">0</prop>
												<obj name="ChannelProp" class="ChannelProperty" version="1">
													<prop name="ChannelIdx">0</prop>
												</obj>
												<prop name="ReadOnly">1</prop>
											</obj>
											<obj name="PropertyObject" class="QuantCpLowProp" version="4">
												<prop name="PropertyTypeName">Cp Low</prop>
												<prop name="Position">11</prop>
												<prop name="IsDefault">1</prop>
												<prop name="CpRangeLow">0</prop>
												<obj name="ChannelProp" class="ChannelProperty" version="1">
													<prop name="ChannelIdx">0</prop>
												</obj>
												<prop name="ReadOnly">1</prop>
											</obj>
											<obj name="PropertyObject" class="RQEffProp" version="4">
												<prop name="PropertyTypeName">Efficiency</prop>
												<prop name="Position">11</prop>
												<prop name="IsDefault">1</prop>
												<prop name="Efficiency">2</prop>
												<obj name="ChannelProp" class="ChannelProperty" version="1">
													<prop name="ChannelIdx">0</prop>
												</obj>
											</obj>
											<obj name="PropertyObject" class="ChannelGenotype" version="4">
												<prop name="PropertyTypeName">Melt Geno Genotype</prop>
												<prop name="Position">11</prop>
												<prop name="IsDefault">1</prop>
												<prop name="ReadOnly">1</prop>
												<obj name="ChannelProp" class="ChannelProperty" version="1">
													<prop name="ChannelIdx">0</prop>
												</obj>
											</obj>
											<obj name="PropertyObject" class="GroupChannelTypeProp" version="4">
												<prop name="PropertyTypeName">Melt Geno Sample Type</prop>
												<prop name="Position">11</prop>
												<prop name="IsDefault">0</prop>
												<prop name="GroupSampleType">mstUnknown</prop>
												<obj name="ChannelProp" class="ChannelProperty" version="1">
													<prop name="ChannelIdx">0</prop>
												</obj>
											</obj>
											<obj name="PropertyObject" class="QuantSampleTypeProperty" version="4">
												<prop name="PropertyTypeName">Quantification Sample Type</prop>
												<prop name="Position">11</prop>
												<prop name="IsDefault">0</prop>
												<prop name="SampleType">qsUnknown</prop>
												<obj name="ChannelProp" class="ChannelProperty" version="1">
													<prop name="ChannelIdx">0</prop>
												</obj>
											</obj>
											<obj name="PropertyObject" class="ChannelGenotype" version="4">
												<prop name="PropertyTypeName">Scanning Genotype</prop>
												<prop name="Position">11</prop>
												<prop name="IsDefault">1</prop>
												<prop name="ReadOnly">1</prop>
												<obj name="ChannelProp" class="ChannelProperty" version="1">
													<prop name="ChannelIdx">0</prop>
												</obj>
											</obj>
											<obj name="PropertyObject" class="GroupChannelTypeProp" version="4">
												<prop name="PropertyTypeName">Scanning Sample Type</prop>
												<prop name="Position">11</prop>
												<prop name="IsDefault">0</prop>
												<prop name="GroupSampleType">mstUnknown</prop>
												<obj name="ChannelProp" class="ChannelProperty" version="1">
													<prop name="ChannelIdx">0</prop>
												</obj>
											</obj>
											<obj name="PropertyObject" class="TargetName" version="4">
												<prop name="PropertyTypeName">Target Name</prop>
												<prop name="Position">11</prop>
												<prop name="IsDefault">0</prop>
												<prop name="name">NIS</prop>
												<obj name="ChannelProp" class="ChannelProperty" version="1">
													<prop name="ChannelIdx">0</prop>
												</obj>
											</obj>
											<obj name="PropertyObject" class="RQTargetProperty" version="4">
												<prop name="PropertyTypeName">Target Type</prop>
												<prop name="Position">11</prop>
												<prop name="IsDefault">0</prop>
												<prop name="TargetType">dtTarget</prop>
												<obj name="ChannelProp" class="ChannelProperty" version="1">
													<prop name="ChannelIdx">0</prop>
												</obj>
											</obj>
										</list>
									</obj>
								</list>
							</obj>
						</obj>
						<prop name="ChannelPropertyCount">1</prop>
						<prop name="ContainerPosition">11</prop>
						<prop name="HasSampleProperties">1</prop>
						<obj name="SampleProperties" class="PropertyList" version="1">
							<list name="emlist" count="14">
								<obj name="PropertyObject" class="SamplePrefColor" version="4">
									<prop name="PropertyTypeName">Color</prop>
									<prop name="Position">11</prop>
									<prop name="IsDefault">0</prop>
									<prop name="Color">$0026C4B8</prop>
								</obj>
								<obj name="PropertyObject" class="DominantChannelProp" version="4">
									<prop name="PropertyTypeName">Dominant Channel</prop>
									<prop name="Position">11</prop>
									<prop name="IsDefault">0</prop>
									<prop name="DominantChannel">0</prop>
								</obj>
								<obj name="PropertyObject" class="Genotype" version="4">
									<prop name="PropertyTypeName">EndPt Genotype</prop>
									<prop name="Position">11</prop>
									<prop name="IsDefault">1</prop>
									<prop name="ReadOnly">1</prop>
								</obj>
								<obj name="PropertyObject" class="GroupingSample" version="4">
									<prop name="PropertyTypeName">EndPt Sample Type</prop>
									<prop name="Position">11</prop>
									<prop name="IsDefault">0</prop>
									<prop name="GroupSampleType">mstUnknown</prop>
								</obj>
								<obj name="PropertyObject" class="SamplePrefLineStyle" version="4">
									<prop name="PropertyTypeName">Line Style</prop>
									<prop name="Position">11</prop>
									<prop name="IsDefault">0</prop>
									<prop name="LineStyle">psSolid</prop>
								</obj>
								<obj name="PropertyObject" class="GenSampleEditNotes" version="4">
									<prop name="PropertyTypeName">Notes</prop>
									<prop name="Position">11</prop>
									<prop name="IsDefault">1</prop>
								</obj>
								<obj name="PropertyObject" class="SamplePrefPointStyle" version="4">
									<prop name="PropertyTypeName">Point Style</prop>
									<prop name="Position">11</prop>
									<prop name="IsDefault">0</prop>
									<prop name="PointStyle">psNothing</prop>
								</obj>
								<obj name="PropertyObject" class="GenSampleEditPosition" version="4">
									<prop name="PropertyTypeName">Position</prop>
									<prop name="Position">11</prop>
									<prop name="IsDefault">1</prop>
								</obj>
								<obj name="PropertyObject" class="GenSampleEditReplicate" version="4">
									<prop name="PropertyTypeName">Replicate of</prop>
									<prop name="Position">11</prop>
									<prop name="IsDefault">0</prop>
									<prop name="ReplicateOf">11</prop>
								</obj>
								<obj name="PropertyObject" class="HTCSampleID" version="4">
									<prop name="PropertyTypeName">Sample ID</prop>
									<prop name="Position">11</prop>
									<prop name="IsDefault">1</prop>
								</obj>
								<obj name="PropertyObject" class="GenSampleEditName" version="4">
									<prop name="PropertyTypeName">Sample Name</prop>
									<prop name="Position">11</prop>
									<prop name="IsDefault">0</prop>
									<prop name="name">1556N</prop>
								</obj>
								<obj name="PropertyObject" class="HTCSamplePrepNotes" version="4">
									<prop name="PropertyTypeName">Sample Prep Notes</prop>
									<prop name="Position">11</prop>
									<prop name="IsDefault">1</prop>
								</obj>
								<obj name="PropertyObject" class="GenSampleEditSubset" version="4">
									<prop name="PropertyTypeName">Subsets</prop>
									<prop name="Position">11</prop>
									<prop name="IsDefault">1</prop>
								</obj>
								<obj name="PropertyObject" class="SamplePrefWidth" version="5">
									<prop name="PropertyTypeName">Width</prop>
									<prop name="Position">11</prop>
									<prop name="IsDefault">1</prop>
									<prop name="Width">1</prop>
								</obj>
							</list>
						</obj>
					</obj>
					<obj name="item" class="SamplePropInfo" version="1">
						<obj name="ChannelProperties" class="ChanPropList" version="2">
							<obj name="ChannelProperties" class="EMList" version="1">
								<list name="emlist" count="1">
									<obj name="item" class="PropertyList" version="1">
										<list name="emlist" count="12">
											<obj name="PropertyObject" class="RQSampleTargetProperty" version="4">
												<prop name="PropertyTypeName">Combined Sample and Target Type</prop>
												<prop name="Position">12</prop>
												<prop name="IsDefault">0</prop>
												<obj name="ChannelProp" class="ChannelProperty" version="1">
													<prop name="ChannelIdx">0</prop>
												</obj>
											</obj>
											<obj name="PropertyObject" class="QuantConcProperty" version="4">
												<prop name="PropertyTypeName">Concentration</prop>
												<prop name="Position">12</prop>
												<prop name="IsDefault">1</prop>
												<prop name="Concentration">0</prop>
												<obj name="ChannelProp" class="ChannelProperty" version="1">
													<prop name="ChannelIdx">0</prop>
												</obj>
												<prop name="ReadOnly">1</prop>
											</obj>
											<obj name="PropertyObject" class="QuantCpHighProp" version="4">
												<prop name="PropertyTypeName">Cp High</prop>
												<prop name="Position">12</prop>
												<prop name="IsDefault">1</prop>
												<prop name="CpRangeHigh">0</prop>
												<obj name="ChannelProp" class="ChannelProperty" version="1">
													<prop name="ChannelIdx">0</prop>
												</obj>
												<prop name="ReadOnly">1</prop>
											</obj>
											<obj name="PropertyObject" class="QuantCpLowProp" version="4">
												<prop name="PropertyTypeName">Cp Low</prop>
												<prop name="Position">12</prop>
												<prop name="IsDefault">1</prop>
												<prop name="CpRangeLow">0</prop>
												<obj name="ChannelProp" class="ChannelProperty" version="1">
													<prop name="ChannelIdx">0</prop>
												</obj>
												<prop name="ReadOnly">1</prop>
											</obj>
											<obj name="PropertyObject" class="RQEffProp" version="4">
												<prop name="PropertyTypeName">Efficiency</prop>
												<prop name="Position">12</prop>
												<prop name="IsDefault">1</prop>
												<prop name="Efficiency">2</prop>
												<obj name="ChannelProp" class="ChannelProperty" version="1">
													<prop name="ChannelIdx">0</prop>
												</obj>
											</obj>
											<obj name="PropertyObject" class="ChannelGenotype" version="4">
												<prop name="PropertyTypeName">Melt Geno Genotype</prop>
												<prop name="Position">12</prop>
												<prop name="IsDefault">1</prop>
												<prop name="ReadOnly">1</prop>
												<obj name="ChannelProp" class="ChannelProperty" version="1">
													<prop name="ChannelIdx">0</prop>
												</obj>
											</obj>
											<obj name="PropertyObject" class="GroupChannelTypeProp" version="4">
												<prop name="PropertyTypeName">Melt Geno Sample Type</prop>
												<prop name="Position">12</prop>
												<prop name="IsDefault">0</prop>
												<prop name="GroupSampleType">mstUnknown</prop>
												<obj name="ChannelProp" class="ChannelProperty" version="1">
													<prop name="ChannelIdx">0</prop>
												</obj>
											</obj>
											<obj name="PropertyObject" class="QuantSampleTypeProperty" version="4">
												<prop name="PropertyTypeName">Quantification Sample Type</prop>
												<prop name="Position">12</prop>
												<prop name="IsDefault">0</prop>
												<prop name="SampleType">qsUnknown</prop>
												<obj name="ChannelProp" class="ChannelProperty" version="1">
													<prop name="ChannelIdx">0</prop>
												</obj>
											</obj>
											<obj name="PropertyObject" class="ChannelGenotype" version="4">
												<prop name="PropertyTypeName">Scanning Genotype</prop>
												<prop name="Position">12</prop>
												<prop name="IsDefault">1</prop>
												<prop name="ReadOnly">1</prop>
												<obj name="ChannelProp" class="ChannelProperty" version="1">
													<prop name="ChannelIdx">0</prop>
												</obj>
											</obj>
											<obj name="PropertyObject" class="GroupChannelTypeProp" version="4">
												<prop name="PropertyTypeName">Scanning Sample Type</prop>
												<prop name="Position">12</prop>
												<prop name="IsDefault">0</prop>
												<prop name="GroupSampleType">mstUnknown</prop>
												<obj name="ChannelProp" class="ChannelProperty" version="1">
													<prop name="ChannelIdx">0</prop>
												</obj>
											</obj>
											<obj name="PropertyObject" class="TargetName" version="4">
												<prop name="PropertyTypeName">Target Name</prop>
												<prop name="Position">12</prop>
												<prop name="IsDefault">0</prop>
												<prop name="name">HPRT</prop>
												<obj name="ChannelProp" class="ChannelProperty" version="1">
													<prop name="ChannelIdx">0</prop>
												</obj>
											</obj>
											<obj name="PropertyObject" class="RQTargetProperty" version="4">
												<prop name="PropertyTypeName">Target Type</prop>
												<prop name="Position">12</prop>
												<prop name="IsDefault">0</prop>
												<prop name="TargetType">dtReference</prop>
												<obj name="ChannelProp" class="ChannelProperty" version="1">
													<prop name="ChannelIdx">0</prop>
												</obj>
											</obj>
										</list>
									</obj>
								</list>
							</obj>
						</obj>
						<prop name="ChannelPropertyCount">1</prop>
						<prop name="ContainerPosition">12</prop>
						<prop name="HasSampleProperties">1</prop>
						<obj name="SampleProperties" class="PropertyList" version="1">
							<list name="emlist" count="14">
								<obj name="PropertyObject" class="SamplePrefColor" version="4">
									<prop name="PropertyTypeName">Color</prop>
									<prop name="Position">12</prop>
									<prop name="IsDefault">0</prop>
									<prop name="Color">$00FF8000</prop>
								</obj>
								<obj name="PropertyObject" class="DominantChannelProp" version="4">
									<prop name="PropertyTypeName">Dominant Channel</prop>
									<prop name="Position">12</prop>
									<prop name="IsDefault">0</prop>
									<prop name="DominantChannel">0</prop>
								</obj>
								<obj name="PropertyObject" class="Genotype" version="4">
									<prop name="PropertyTypeName">EndPt Genotype</prop>
									<prop name="Position">12</prop>
									<prop name="IsDefault">1</prop>
									<prop name="ReadOnly">1</prop>
								</obj>
								<obj name="PropertyObject" class="GroupingSample" version="4">
									<prop name="PropertyTypeName">EndPt Sample Type</prop>
									<prop name="Position">12</prop>
									<prop name="IsDefault">0</prop>
									<prop name="GroupSampleType">mstUnknown</prop>
								</obj>
								<obj name="PropertyObject" class="SamplePrefLineStyle" version="4">
									<prop name="PropertyTypeName">Line Style</prop>
									<prop name="Position">12</prop>
									<prop name="IsDefault">0</prop>
									<prop name="LineStyle">psSolid</prop>
								</obj>
								<obj name="PropertyObject" class="GenSampleEditNotes" version="4">
									<prop name="PropertyTypeName">Notes</prop>
									<prop name="Position">12</prop>
									<prop name="IsDefault">1</prop>
								</obj>
								<obj name="PropertyObject" class="SamplePrefPointStyle" version="4">
									<prop name="PropertyTypeName">Point Style</prop>
									<prop name="Position">12</prop>
									<prop name="IsDefault">0</prop>
									<prop name="PointStyle">psNothing</prop>
								</obj>
								<obj name="PropertyObject" class="GenSampleEditPosition" version="4">
									<prop name="PropertyTypeName">Position</prop>
									<prop name="Position">12</prop>
									<prop name="IsDefault">1</prop>
								</obj>
								<obj name="PropertyObject" class="GenSampleEditReplicate" version="4">
									<prop name="PropertyTypeName">Replicate of</prop>
									<prop name="Position">12</prop>
									<prop name="IsDefault">0</prop>
									<prop name="ReplicateOf">0</prop>
								</obj>
								<obj name="PropertyObject" class="HTCSampleID" version="4">
									<prop name="PropertyTypeName">Sample ID</prop>
									<prop name="Position">12</prop>
									<prop name="IsDefault">1</prop>
								</obj>
								<obj name="PropertyObject" class="GenSampleEditName" version="4">
									<prop name="PropertyTypeName">Sample Name</prop>
									<prop name="Position">12</prop>
									<prop name="IsDefault">0</prop>
									<prop name="name">1507T</prop>
								</obj>
								<obj name="PropertyObject" class="HTCSamplePrepNotes" version="4">
									<prop name="PropertyTypeName">Sample Prep Notes</prop>
									<prop name="Position">12</prop>
									<prop name="IsDefault">1</prop>
								</obj>
								<obj name="PropertyObject" class="GenSampleEditSubset" version="4">
									<prop name="PropertyTypeName">Subsets</prop>
									<prop name="Position">12</prop>
									<prop name="IsDefault">1</prop>
								</obj>
								<obj name="PropertyObject" class="SamplePrefWidth" version="5">
									<prop name="PropertyTypeName">Width</prop>
									<prop name="Position">12</prop>
									<prop name="IsDefault">1</prop>
									<prop name="Width">1</prop>
								</obj>
							</list>
						</obj>
					</obj>
					<obj name="item" class="SamplePropInfo" version="1">
						<obj name="ChannelProperties" class="ChanPropList" version="2">
							<obj name="ChannelProperties" class="EMList" version="1">
								<list name="emlist" count="1">
									<obj name="item" class="PropertyList" version="1">
										<list name="emlist" count="12">
											<obj name="PropertyObject" class="RQSampleTargetProperty" version="4">
												<prop name="PropertyTypeName">Combined Sample and Target Type</prop>
												<prop name="Position">13</prop>
												<prop name="IsDefault">0</prop>
												<obj name="ChannelProp" class="ChannelProperty" version="1">
													<prop name="ChannelIdx">0</prop>
												</obj>
											</obj>
											<obj name="PropertyObject" class="QuantConcProperty" version="4">
												<prop name="PropertyTypeName">Concentration</prop>
												<prop name="Position">13</prop>
												<prop name="IsDefault">1</prop>
												<prop name="Concentration">0</prop>
												<obj name="ChannelProp" class="ChannelProperty" version="1">
													<prop name="ChannelIdx">0</prop>
												</obj>
												<prop name="ReadOnly">1</prop>
											</obj>
											<obj name="PropertyObject" class="QuantCpHighProp" version="4">
												<prop name="PropertyTypeName">Cp High</prop>
												<prop name="Position">13</prop>
												<prop name="IsDefault">1</prop>
												<prop name="CpRangeHigh">0</prop>
												<obj name="ChannelProp" class="ChannelProperty" version="1">
													<prop name="ChannelIdx">0</prop>
												</obj>
												<prop name="ReadOnly">1</prop>
											</obj>
											<obj name="PropertyObject" class="QuantCpLowProp" version="4">
												<prop name="PropertyTypeName">Cp Low</prop>
												<prop name="Position">13</prop>
												<prop name="IsDefault">1</prop>
												<prop name="CpRangeLow">0</prop>
												<obj name="ChannelProp" class="ChannelProperty" version="1">
													<prop name="ChannelIdx">0</prop>
												</obj>
												<prop name="ReadOnly">1</prop>
											</obj>
											<obj name="PropertyObject" class="RQEffProp" version="4">
												<prop name="PropertyTypeName">Efficiency</prop>
												<prop name="Position">13</prop>
												<prop name="IsDefault">1</prop>
												<prop name="Efficiency">2</prop>
												<obj name="ChannelProp" class="ChannelProperty" version="1">
													<prop name="ChannelIdx">0</prop>
												</obj>
											</obj>
											<obj name="PropertyObject" class="ChannelGenotype" version="4">
												<prop name="PropertyTypeName">Melt Geno Genotype</prop>
												<prop name="Position">13</prop>
												<prop name="IsDefault">1</prop>
												<prop name="ReadOnly">1</prop>
												<obj name="ChannelProp" class="ChannelProperty" version="1">
													<prop name="ChannelIdx">0</prop>
												</obj>
											</obj>
											<obj name="PropertyObject" class="GroupChannelTypeProp" version="4">
												<prop name="PropertyTypeName">Melt Geno Sample Type</prop>
												<prop name="Position">13</prop>
												<prop name="IsDefault">0</prop>
												<prop name="GroupSampleType">mstUnknown</prop>
												<obj name="ChannelProp" class="ChannelProperty" version="1">
													<prop name="ChannelIdx">0</prop>
												</obj>
											</obj>
											<obj name="PropertyObject" class="QuantSampleTypeProperty" version="4">
												<prop name="PropertyTypeName">Quantification Sample Type</prop>
												<prop name="Position">13</prop>
												<prop name="IsDefault">0</prop>
												<prop name="SampleType">qsUnknown</prop>
												<obj name="ChannelProp" class="ChannelProperty" version="1">
													<prop name="ChannelIdx">0</prop>
												</obj>
											</obj>
											<obj name="PropertyObject" class="ChannelGenotype" version="4">
												<prop name="PropertyTypeName">Scanning Genotype</prop>
												<prop name="Position">13</prop>
												<prop name="IsDefault">1</prop>
												<prop name="ReadOnly">1</prop>
												<obj name="ChannelProp" class="ChannelProperty" version="1">
													<prop name="ChannelIdx">0</prop>
												</obj>
											</obj>
											<obj name="PropertyObject" class="GroupChannelTypeProp" version="4">
												<prop name="PropertyTypeName">Scanning Sample Type</prop>
												<prop name="Position">13</prop>
												<prop name="IsDefault">0</prop>
												<prop name="GroupSampleType">mstUnknown</prop>
												<obj name="ChannelProp" class="ChannelProperty" version="1">
													<prop name="ChannelIdx">0</prop>
												</obj>
											</obj>
											<obj name="PropertyObject" class="TargetName" version="4">
												<prop name="PropertyTypeName">Target Name</prop>
												<prop name="Position">13</prop>
												<prop name="IsDefault">0</prop>
												<prop name="name">HPRT</prop>
												<obj name="ChannelProp" class="ChannelProperty" version="1">
													<prop name="ChannelIdx">0</prop>
												</obj>
											</obj>
											<obj name="PropertyObject" class="RQTargetProperty" version="4">
												<prop name="PropertyTypeName">Target Type</prop>
												<prop name="Position">13</prop>
												<prop name="IsDefault">0</prop>
												<prop name="TargetType">dtReference</prop>
												<obj name="ChannelProp" class="ChannelProperty" version="1">
													<prop name="ChannelIdx">0</prop>
												</obj>
											</obj>
										</list>
									</obj>
								</list>
							</obj>
						</obj>
						<prop name="ChannelPropertyCount">1</prop>
						<prop name="ContainerPosition">13</prop>
						<prop name="HasSampleProperties">1</prop>
						<obj name="SampleProperties" class="PropertyList" version="1">
							<list name="emlist" count="14">
								<obj name="PropertyObject" class="SamplePrefColor" version="4">
									<prop name="PropertyTypeName">Color</prop>
									<prop name="Position">13</prop>
									<prop name="IsDefault">0</prop>
									<prop name="Color">clRed</prop>
								</obj>
								<obj name="PropertyObject" class="DominantChannelProp" version="4">
									<prop name="PropertyTypeName">Dominant Channel</prop>
									<prop name="Position">13</prop>
									<prop name="IsDefault">0</prop>
									<prop name="DominantChannel">0</prop>
								</obj>
								<obj name="PropertyObject" class="Genotype" version="4">
									<prop name="PropertyTypeName">EndPt Genotype</prop>
									<prop name="Position">13</prop>
									<prop name="IsDefault">1</prop>
									<prop name="ReadOnly">1</prop>
								</obj>
								<obj name="PropertyObject" class="GroupingSample" version="4">
									<prop name="PropertyTypeName">EndPt Sample Type</prop>
									<prop name="Position">13</prop>
									<prop name="IsDefault">0</prop>
									<prop name="GroupSampleType">mstUnknown</prop>
								</obj>
								<obj name="PropertyObject" class="SamplePrefLineStyle" version="4">
									<prop name="PropertyTypeName">Line Style</prop>
									<prop name="Position">13</prop>
									<prop name="IsDefault">0</prop>
									<prop name="LineStyle">psSolid</prop>
								</obj>
								<obj name="PropertyObject" class="GenSampleEditNotes" version="4">
									<prop name="PropertyTypeName">Notes</prop>
									<prop name="Position">13</prop>
									<prop name="IsDefault">1</prop>
								</obj>
								<obj name="PropertyObject" class="SamplePrefPointStyle" version="4">
									<prop name="PropertyTypeName">Point Style</prop>
									<prop name="Position">13</prop>
									<prop name="IsDefault">0</prop>
									<prop name="PointStyle">psNothing</prop>
								</obj>
								<obj name="PropertyObject" class="GenSampleEditPosition" version="4">
									<prop name="PropertyTypeName">Position</prop>
									<prop name="Position">13</prop>
									<prop name="IsDefault">1</prop>
								</obj>
								<obj name="PropertyObject" class="GenSampleEditReplicate" version="4">
									<prop name="PropertyTypeName">Replicate of</prop>
									<prop name="Position">13</prop>
									<prop name="IsDefault">0</prop>
									<prop name="ReplicateOf">1</prop>
								</obj>
								<obj name="PropertyObject" class="HTCSampleID" version="4">
									<prop name="PropertyTypeName">Sample ID</prop>
									<prop name="Position">13</prop>
									<prop name="IsDefault">1</prop>
								</obj>
								<obj name="PropertyObject" class="GenSampleEditName" version="4">
									<prop name="PropertyTypeName">Sample Name</prop>
									<prop name="Position">13</prop>
									<prop name="IsDefault">0</prop>
									<prop name="name">1507N</prop>
								</obj>
								<obj name="PropertyObject" class="HTCSamplePrepNotes" version="4">
									<prop name="PropertyTypeName">Sample Prep Notes</prop>
									<prop name="Position">13</prop>
									<prop name="IsDefault">1</prop>
								</obj>
								<obj name="PropertyObject" class="GenSampleEditSubset" version="4">
									<prop name="PropertyTypeName">Subsets</prop>
									<prop name="Position">13</prop>
									<prop name="IsDefault">1</prop>
								</obj>
								<obj name="PropertyObject" class="SamplePrefWidth" version="5">
									<prop name="PropertyTypeName">Width</prop>
									<prop name="Position">13</prop>
									<prop name="IsDefault">1</prop>
									<prop name="Width">1</prop>
								</obj>
							</list>
						</obj>
					</obj>
					<obj name="item" class="SamplePropInfo" version="1">
						<obj name="ChannelProperties" class="ChanPropList" version="2">
							<obj name="ChannelProperties" class="EMList" version="1">
								<list name="emlist" count="1">
									<obj name="item" class="PropertyList" version="1">
										<list name="emlist" count="12">
											<obj name="PropertyObject" class="RQSampleTargetProperty" version="4">
												<prop name="PropertyTypeName">Combined Sample and Target Type</prop>
												<prop name="Position">14</prop>
												<prop name="IsDefault">0</prop>
												<obj name="ChannelProp" class="ChannelProperty" version="1">
													<prop name="ChannelIdx">0</prop>
												</obj>
											</obj>
											<obj name="PropertyObject" class="QuantConcProperty" version="4">
												<prop name="PropertyTypeName">Concentration</prop>
												<prop name="Position">14</prop>
												<prop name="IsDefault">1</prop>
												<prop name="Concentration">0</prop>
												<obj name="ChannelProp" class="ChannelProperty" version="1">
													<prop name="ChannelIdx">0</prop>
												</obj>
												<prop name="ReadOnly">1</prop>
											</obj>
											<obj name="PropertyObject" class="QuantCpHighProp" version="4">
												<prop name="PropertyTypeName">Cp High</prop>
												<prop name="Position">14</prop>
												<prop name="IsDefault">1</prop>
												<prop name="CpRangeHigh">0</prop>
												<obj name="ChannelProp" class="ChannelProperty" version="1">
													<prop name="ChannelIdx">0</prop>
												</obj>
												<prop name="ReadOnly">1</prop>
											</obj>
											<obj name="PropertyObject" class="QuantCpLowProp" version="4">
												<prop name="PropertyTypeName">Cp Low</prop>
												<prop name="Position">14</prop>
												<prop name="IsDefault">1</prop>
												<prop name="CpRangeLow">0</prop>
												<obj name="ChannelProp" class="ChannelProperty" version="1">
													<prop name="ChannelIdx">0</prop>
												</obj>
												<prop name="ReadOnly">1</prop>
											</obj>
											<obj name="PropertyObject" class="RQEffProp" version="4">
												<prop name="PropertyTypeName">Efficiency</prop>
												<prop name="Position">14</prop>
												<prop name="IsDefault">1</prop>
												<prop name="Efficiency">2</prop>
												<obj name="ChannelProp" class="ChannelProperty" version="1">
													<prop name="ChannelIdx">0</prop>
												</obj>
											</obj>
											<obj name="PropertyObject" class="ChannelGenotype" version="4">
												<prop name="PropertyTypeName">Melt Geno Genotype</prop>
												<prop name="Position">14</prop>
												<prop name="IsDefault">1</prop>
												<prop name="ReadOnly">1</prop>
												<obj name="ChannelProp" class="ChannelProperty" version="1">
													<prop name="ChannelIdx">0</prop>
												</obj>
											</obj>
											<obj name="PropertyObject" class="GroupChannelTypeProp" version="4">
												<prop name="PropertyTypeName">Melt Geno Sample Type</prop>
												<prop name="Position">14</prop>
												<prop name="IsDefault">0</prop>
												<prop name="GroupSampleType">mstUnknown</prop>
												<obj name="ChannelProp" class="ChannelProperty" version="1">
													<prop name="ChannelIdx">0</prop>
												</obj>
											</obj>
											<obj name="PropertyObject" class="QuantSampleTypeProperty" version="4">
												<prop name="PropertyTypeName">Quantification Sample Type</prop>
												<prop name="Position">14</prop>
												<prop name="IsDefault">0</prop>
												<prop name="SampleType">qsUnknown</prop>
												<obj name="ChannelProp" class="ChannelProperty" version="1">
													<prop name="ChannelIdx">0</prop>
												</obj>
											</obj>
											<obj name="PropertyObject" class="ChannelGenotype" version="4">
												<prop name="PropertyTypeName">Scanning Genotype</prop>
												<prop name="Position">14</prop>
												<prop name="IsDefault">1</prop>
												<prop name="ReadOnly">1</prop>
												<obj name="ChannelProp" class="ChannelProperty" version="1">
													<prop name="ChannelIdx">0</prop>
												</obj>
											</obj>
											<obj name="PropertyObject" class="GroupChannelTypeProp" version="4">
												<prop name="PropertyTypeName">Scanning Sample Type</prop>
												<prop name="Position">14</prop>
												<prop name="IsDefault">0</prop>
												<prop name="GroupSampleType">mstUnknown</prop>
												<obj name="ChannelProp" class="ChannelProperty" version="1">
													<prop name="ChannelIdx">0</prop>
												</obj>
											</obj>
											<obj name="PropertyObject" class="TargetName" version="4">
												<prop name="PropertyTypeName">Target Name</prop>
												<prop name="Position">14</prop>
												<prop name="IsDefault">0</prop>
												<prop name="name">HPRT</prop>
												<obj name="ChannelProp" class="ChannelProperty" version="1">
													<prop name="ChannelIdx">0</prop>
												</obj>
											</obj>
											<obj name="PropertyObject" class="RQTargetProperty" version="4">
												<prop name="PropertyTypeName">Target Type</prop>
												<prop name="Position">14</prop>
												<prop name="IsDefault">0</prop>
												<prop name="TargetType">dtReference</prop>
												<obj name="ChannelProp" class="ChannelProperty" version="1">
													<prop name="ChannelIdx">0</prop>
												</obj>
											</obj>
										</list>
									</obj>
								</list>
							</obj>
						</obj>
						<prop name="ChannelPropertyCount">1</prop>
						<prop name="ContainerPosition">14</prop>
						<prop name="HasSampleProperties">1</prop>
						<obj name="SampleProperties" class="PropertyList" version="1">
							<list name="emlist" count="14">
								<obj name="PropertyObject" class="SamplePrefColor" version="4">
									<prop name="PropertyTypeName">Color</prop>
									<prop name="Position">14</prop>
									<prop name="IsDefault">0</prop>
									<prop name="Color">$0030D700</prop>
								</obj>
								<obj name="PropertyObject" class="DominantChannelProp" version="4">
									<prop name="PropertyTypeName">Dominant Channel</prop>
									<prop name="Position">14</prop>
									<prop name="IsDefault">0</prop>
									<prop name="DominantChannel">0</prop>
								</obj>
								<obj name="PropertyObject" class="Genotype" version="4">
									<prop name="PropertyTypeName">EndPt Genotype</prop>
									<prop name="Position">14</prop>
									<prop name="IsDefault">1</prop>
									<prop name="ReadOnly">1</prop>
								</obj>
								<obj name="PropertyObject" class="GroupingSample" version="4">
									<prop name="PropertyTypeName">EndPt Sample Type</prop>
									<prop name="Position">14</prop>
									<prop name="IsDefault">0</prop>
									<prop name="GroupSampleType">mstUnknown</prop>
								</obj>
								<obj name="PropertyObject" class="SamplePrefLineStyle" version="4">
									<prop name="PropertyTypeName">Line Style</prop>
									<prop name="Position">14</prop>
									<prop name="IsDefault">0</prop>
									<prop name="LineStyle">psSolid</prop>
								</obj>
								<obj name="PropertyObject" class="GenSampleEditNotes" version="4">
									<prop name="PropertyTypeName">Notes</prop>
									<prop name="Position">14</prop>
									<prop name="IsDefault">1</prop>
								</obj>
								<obj name="PropertyObject" class="SamplePrefPointStyle" version="4">
									<prop name="PropertyTypeName">Point Style</prop>
									<prop name="Position">14</prop>
									<prop name="IsDefault">0</prop>
									<prop name="PointStyle">psNothing</prop>
								</obj>
								<obj name="PropertyObject" class="GenSampleEditPosition" version="4">
									<prop name="PropertyTypeName">Position</prop>
									<prop name="Position">14</prop>
									<prop name="IsDefault">1</prop>
								</obj>
								<obj name="PropertyObject" class="GenSampleEditReplicate" version="4">
									<prop name="PropertyTypeName">Replicate of</prop>
									<prop name="Position">14</prop>
									<prop name="IsDefault">0</prop>
									<prop name="ReplicateOf">2</prop>
								</obj>
								<obj name="PropertyObject" class="HTCSampleID" version="4">
									<prop name="PropertyTypeName">Sample ID</prop>
									<prop name="Position">14</prop>
									<prop name="IsDefault">1</prop>
								</obj>
								<obj name="PropertyObject" class="GenSampleEditName" version="4">
									<prop name="PropertyTypeName">Sample Name</prop>
									<prop name="Position">14</prop>
									<prop name="IsDefault">0</prop>
									<prop name="name">1531T</prop>
								</obj>
								<obj name="PropertyObject" class="HTCSamplePrepNotes" version="4">
									<prop name="PropertyTypeName">Sample Prep Notes</prop>
									<prop name="Position">14</prop>
									<prop name="IsDefault">1</prop>
								</obj>
								<obj name="PropertyObject" class="GenSampleEditSubset" version="4">
									<prop name="PropertyTypeName">Subsets</prop>
									<prop name="Position">14</prop>
									<prop name="IsDefault">1</prop>
								</obj>
								<obj name="PropertyObject" class="SamplePrefWidth" version="5">
									<prop name="PropertyTypeName">Width</prop>
									<prop name="Position">14</prop>
									<prop name="IsDefault">1</prop>
									<prop name="Width">1</prop>
								</obj>
							</list>
						</obj>
					</obj>
					<obj name="item" class="SamplePropInfo" version="1">
						<obj name="ChannelProperties" class="ChanPropList" version="2">
							<obj name="ChannelProperties" class="EMList" version="1">
								<list name="emlist" count="1">
									<obj name="item" class="PropertyList" version="1">
										<list name="emlist" count="12">
											<obj name="PropertyObject" class="RQSampleTargetProperty" version="4">
												<prop name="PropertyTypeName">Combined Sample and Target Type</prop>
												<prop name="Position">15</prop>
												<prop name="IsDefault">0</prop>
												<obj name="ChannelProp" class="ChannelProperty" version="1">
													<prop name="ChannelIdx">0</prop>
												</obj>
											</obj>
											<obj name="PropertyObject" class="QuantConcProperty" version="4">
												<prop name="PropertyTypeName">Concentration</prop>
												<prop name="Position">15</prop>
												<prop name="IsDefault">1</prop>
												<prop name="Concentration">0</prop>
												<obj name="ChannelProp" class="ChannelProperty" version="1">
													<prop name="ChannelIdx">0</prop>
												</obj>
												<prop name="ReadOnly">1</prop>
											</obj>
											<obj name="PropertyObject" class="QuantCpHighProp" version="4">
												<prop name="PropertyTypeName">Cp High</prop>
												<prop name="Position">15</prop>
												<prop name="IsDefault">1</prop>
												<prop name="CpRangeHigh">0</prop>
												<obj name="ChannelProp" class="ChannelProperty" version="1">
													<prop name="ChannelIdx">0</prop>
												</obj>
												<prop name="ReadOnly">1</prop>
											</obj>
											<obj name="PropertyObject" class="QuantCpLowProp" version="4">
												<prop name="PropertyTypeName">Cp Low</prop>
												<prop name="Position">15</prop>
												<prop name="IsDefault">1</prop>
												<prop name="CpRangeLow">0</prop>
												<obj name="ChannelProp" class="ChannelProperty" version="1">
													<prop name="ChannelIdx">0</prop>
												</obj>
												<prop name="ReadOnly">1</prop>
											</obj>
											<obj name="PropertyObject" class="RQEffProp" version="4">
												<prop name="PropertyTypeName">Efficiency</prop>
												<prop name="Position">15</prop>
												<prop name="IsDefault">1</prop>
												<prop name="Efficiency">2</prop>
												<obj name="ChannelProp" class="ChannelProperty" version="1">
													<prop name="ChannelIdx">0</prop>
												</obj>
											</obj>
											<obj name="PropertyObject" class="ChannelGenotype" version="4">
												<prop name="PropertyTypeName">Melt Geno Genotype</prop>
												<prop name="Position">15</prop>
												<prop name="IsDefault">1</prop>
												<prop name="ReadOnly">1</prop>
												<obj name="ChannelProp" class="ChannelProperty" version="1">
													<prop name="ChannelIdx">0</prop>
												</obj>
											</obj>
											<obj name="PropertyObject" class="GroupChannelTypeProp" version="4">
												<prop name="PropertyTypeName">Melt Geno Sample Type</prop>
												<prop name="Position">15</prop>
												<prop name="IsDefault">0</prop>
												<prop name="GroupSampleType">mstUnknown</prop>
												<obj name="ChannelProp" class="ChannelProperty" version="1">
													<prop name="ChannelIdx">0</prop>
												</obj>
											</obj>
											<obj name="PropertyObject" class="QuantSampleTypeProperty" version="4">
												<prop name="PropertyTypeName">Quantification Sample Type</prop>
												<prop name="Position">15</prop>
												<prop name="IsDefault">0</prop>
												<prop name="SampleType">qsUnknown</prop>
												<obj name="ChannelProp" class="ChannelProperty" version="1">
													<prop name="ChannelIdx">0</prop>
												</obj>
											</obj>
											<obj name="PropertyObject" class="ChannelGenotype" version="4">
												<prop name="PropertyTypeName">Scanning Genotype</prop>
												<prop name="Position">15</prop>
												<prop name="IsDefault">1</prop>
												<prop name="ReadOnly">1</prop>
												<obj name="ChannelProp" class="ChannelProperty" version="1">
													<prop name="ChannelIdx">0</prop>
												</obj>
											</obj>
											<obj name="PropertyObject" class="GroupChannelTypeProp" version="4">
												<prop name="PropertyTypeName">Scanning Sample Type</prop>
												<prop name="Position">15</prop>
												<prop name="IsDefault">0</prop>
												<prop name="GroupSampleType">mstUnknown</prop>
												<obj name="ChannelProp" class="ChannelProperty" version="1">
													<prop name="ChannelIdx">0</prop>
												</obj>
											</obj>
											<obj name="PropertyObject" class="TargetName" version="4">
												<prop name="PropertyTypeName">Target Name</prop>
												<prop name="Position">15</prop>
												<prop name="IsDefault">0</prop>
												<prop name="name">HPRT</prop>
												<obj name="ChannelProp" class="ChannelProperty" version="1">
													<prop name="ChannelIdx">0</prop>
												</obj>
											</obj>
											<obj name="PropertyObject" class="RQTargetProperty" version="4">
												<prop name="PropertyTypeName">Target Type</prop>
												<prop name="Position">15</prop>
												<prop name="IsDefault">0</prop>
												<prop name="TargetType">dtReference</prop>
												<obj name="ChannelProp" class="ChannelProperty" version="1">
													<prop name="ChannelIdx">0</prop>
												</obj>
											</obj>
										</list>
									</obj>
								</list>
							</obj>
						</obj>
						<prop name="ChannelPropertyCount">1</prop>
						<prop name="ContainerPosition">15</prop>
						<prop name="HasSampleProperties">1</prop>
						<obj name="SampleProperties" class="PropertyList" version="1">
							<list name="emlist" count="14">
								<obj name="PropertyObject" class="SamplePrefColor" version="4">
									<prop name="PropertyTypeName">Color</prop>
									<prop name="Position">15</prop>
									<prop name="IsDefault">0</prop>
									<prop name="Color">clFuchsia</prop>
								</obj>
								<obj name="PropertyObject" class="DominantChannelProp" version="4">
									<prop name="PropertyTypeName">Dominant Channel</prop>
									<prop name="Position">15</prop>
									<prop name="IsDefault">0</prop>
									<prop name="DominantChannel">0</prop>
								</obj>
								<obj name="PropertyObject" class="Genotype" version="4">
									<prop name="PropertyTypeName">EndPt Genotype</prop>
									<prop name="Position">15</prop>
									<prop name="IsDefault">1</prop>
									<prop name="ReadOnly">1</prop>
								</obj>
								<obj name="PropertyObject" class="GroupingSample" version="4">
									<prop name="PropertyTypeName">EndPt Sample Type</prop>
									<prop name="Position">15</prop>
									<prop name="IsDefault">0</prop>
									<prop name="GroupSampleType">mstUnknown</prop>
								</obj>
								<obj name="PropertyObject" class="SamplePrefLineStyle" version="4">
									<prop name="PropertyTypeName">Line Style</prop>
									<prop name="Position">15</prop>
									<prop name="IsDefault">0</prop>
									<prop name="LineStyle">psSolid</prop>
								</obj>
								<obj name="PropertyObject" class="GenSampleEditNotes" version="4">
									<prop name="PropertyTypeName">Notes</prop>
									<prop name="Position">15</prop>
									<prop name="IsDefault">1</prop>
								</obj>
								<obj name="PropertyObject" class="SamplePrefPointStyle" version="4">
									<prop name="PropertyTypeName">Point Style</prop>
									<prop name="Position">15</prop>
									<prop name="IsDefault">0</prop>
									<prop name="PointStyle">psNothing</prop>
								</obj>
								<obj name="PropertyObject" class="GenSampleEditPosition" version="4">
									<prop name="PropertyTypeName">Position</prop>
									<prop name="Position">15</prop>
									<prop name="IsDefault">1</prop>
								</obj>
								<obj name="PropertyObject" class="GenSampleEditReplicate" version="4">
									<prop name="PropertyTypeName">Replicate of</prop>
									<prop name="Position">15</prop>
									<prop name="IsDefault">0</prop>
									<prop name="ReplicateOf">3</prop>
								</obj>
								<obj name="PropertyObject" class="HTCSampleID" version="4">
									<prop name="PropertyTypeName">Sample ID</prop>
									<prop name="Position">15</prop>
									<prop name="IsDefault">1</prop>
								</obj>
								<obj name="PropertyObject" class="GenSampleEditName" version="4">
									<prop name="PropertyTypeName">Sample Name</prop>
									<prop name="Position">15</prop>
									<prop name="IsDefault">0</prop>
									<prop name="name">1531N</prop>
								</obj>
								<obj name="PropertyObject" class="HTCSamplePrepNotes" version="4">
									<prop name="PropertyTypeName">Sample Prep Notes</prop>
									<prop name="Position">15</prop>
									<prop name="IsDefault">1</prop>
								</obj>
								<obj name="PropertyObject" class="GenSampleEditSubset" version="4">
									<prop name="PropertyTypeName">Subsets</prop>
									<prop name="Position">15</prop>
									<prop name="IsDefault">1</prop>
								</obj>
								<obj name="PropertyObject" class="SamplePrefWidth" version="5">
									<prop name="PropertyTypeName">Width</prop>
									<prop name="Position">15</prop>
									<prop name="IsDefault">1</prop>
									<prop name="Width">1</prop>
								</obj>
							</list>
						</obj>
					</obj>
					<obj name="item" class="SamplePropInfo" version="1">
						<obj name="ChannelProperties" class="ChanPropList" version="2">
							<obj name="ChannelProperties" class="EMList" version="1">
								<list name="emlist" count="1">
									<obj name="item" class="PropertyList" version="1">
										<list name="emlist" count="12">
											<obj name="PropertyObject" class="RQSampleTargetProperty" version="4">
												<prop name="PropertyTypeName">Combined Sample and Target Type</prop>
												<prop name="Position">16</prop>
												<prop name="IsDefault">0</prop>
												<obj name="ChannelProp" class="ChannelProperty" version="1">
													<prop name="ChannelIdx">0</prop>
												</obj>
											</obj>
											<obj name="PropertyObject" class="QuantConcProperty" version="4">
												<prop name="PropertyTypeName">Concentration</prop>
												<prop name="Position">16</prop>
												<prop name="IsDefault">1</prop>
												<prop name="Concentration">0</prop>
												<obj name="ChannelProp" class="ChannelProperty" version="1">
													<prop name="ChannelIdx">0</prop>
												</obj>
												<prop name="ReadOnly">1</prop>
											</obj>
											<obj name="PropertyObject" class="QuantCpHighProp" version="4">
												<prop name="PropertyTypeName">Cp High</prop>
												<prop name="Position">16</prop>
												<prop name="IsDefault">1</prop>
												<prop name="CpRangeHigh">0</prop>
												<obj name="ChannelProp" class="ChannelProperty" version="1">
													<prop name="ChannelIdx">0</prop>
												</obj>
												<prop name="ReadOnly">1</prop>
											</obj>
											<obj name="PropertyObject" class="QuantCpLowProp" version="4">
												<prop name="PropertyTypeName">Cp Low</prop>
												<prop name="Position">16</prop>
												<prop name="IsDefault">1</prop>
												<prop name="CpRangeLow">0</prop>
												<obj name="ChannelProp" class="ChannelProperty" version="1">
													<prop name="ChannelIdx">0</prop>
												</obj>
												<prop name="ReadOnly">1</prop>
											</obj>
											<obj name="PropertyObject" class="RQEffProp" version="4">
												<prop name="PropertyTypeName">Efficiency</prop>
												<prop name="Position">16</prop>
												<prop name="IsDefault">1</prop>
												<prop name="Efficiency">2</prop>
												<obj name="ChannelProp" class="ChannelProperty" version="1">
													<prop name="ChannelIdx">0</prop>
												</obj>
											</obj>
											<obj name="PropertyObject" class="ChannelGenotype" version="4">
												<prop name="PropertyTypeName">Melt Geno Genotype</prop>
												<prop name="Position">16</prop>
												<prop name="IsDefault">1</prop>
												<prop name="ReadOnly">1</prop>
												<obj name="ChannelProp" class="ChannelProperty" version="1">
													<prop name="ChannelIdx">0</prop>
												</obj>
											</obj>
											<obj name="PropertyObject" class="GroupChannelTypeProp" version="4">
												<prop name="PropertyTypeName">Melt Geno Sample Type</prop>
												<prop name="Position">16</prop>
												<prop name="IsDefault">0</prop>
												<prop name="GroupSampleType">mstUnknown</prop>
												<obj name="ChannelProp" class="ChannelProperty" version="1">
													<prop name="ChannelIdx">0</prop>
												</obj>
											</obj>
											<obj name="PropertyObject" class="QuantSampleTypeProperty" version="4">
												<prop name="PropertyTypeName">Quantification Sample Type</prop>
												<prop name="Position">16</prop>
												<prop name="IsDefault">0</prop>
												<prop name="SampleType">qsUnknown</prop>
												<obj name="ChannelProp" class="ChannelProperty" version="1">
													<prop name="ChannelIdx">0</prop>
												</obj>
											</obj>
											<obj name="PropertyObject" class="ChannelGenotype" version="4">
												<prop name="PropertyTypeName">Scanning Genotype</prop>
												<prop name="Position">16</prop>
												<prop name="IsDefault">1</prop>
												<prop name="ReadOnly">1</prop>
												<obj name="ChannelProp" class="ChannelProperty" version="1">
													<prop name="ChannelIdx">0</prop>
												</obj>
											</obj>
											<obj name="PropertyObject" class="GroupChannelTypeProp" version="4">
												<prop name="PropertyTypeName">Scanning Sample Type</prop>
												<prop name="Position">16</prop>
												<prop name="IsDefault">0</prop>
												<prop name="GroupSampleType">mstUnknown</prop>
												<obj name="ChannelProp" class="ChannelProperty" version="1">
													<prop name="ChannelIdx">0</prop>
												</obj>
											</obj>
											<obj name="PropertyObject" class="TargetName" version="4">
												<prop name="PropertyTypeName">Target Name</prop>
												<prop name="Position">16</prop>
												<prop name="IsDefault">0</prop>
												<prop name="name">HPRT</prop>
												<obj name="ChannelProp" class="ChannelProperty" version="1">
													<prop name="ChannelIdx">0</prop>
												</obj>
											</obj>
											<obj name="PropertyObject" class="RQTargetProperty" version="4">
												<prop name="PropertyTypeName">Target Type</prop>
												<prop name="Position">16</prop>
												<prop name="IsDefault">0</prop>
												<prop name="TargetType">dtReference</prop>
												<obj name="ChannelProp" class="ChannelProperty" version="1">
													<prop name="ChannelIdx">0</prop>
												</obj>
											</obj>
										</list>
									</obj>
								</list>
							</obj>
						</obj>
						<prop name="ChannelPropertyCount">1</prop>
						<prop name="ContainerPosition">16</prop>
						<prop name="HasSampleProperties">1</prop>
						<obj name="SampleProperties" class="PropertyList" version="1">
							<list name="emlist" count="14">
								<obj name="PropertyObject" class="SamplePrefColor" version="4">
									<prop name="PropertyTypeName">Color</prop>
									<prop name="Position">16</prop>
									<prop name="IsDefault">0</prop>
									<prop name="Color">clGray</prop>
								</obj>
								<obj name="PropertyObject" class="DominantChannelProp" version="4">
									<prop name="PropertyTypeName">Dominant Channel</prop>
									<prop name="Position">16</prop>
									<prop name="IsDefault">0</prop>
									<prop name="DominantChannel">0</prop>
								</obj>
								<obj name="PropertyObject" class="Genotype" version="4">
									<prop name="PropertyTypeName">EndPt Genotype</prop>
									<prop name="Position">16</prop>
									<prop name="IsDefault">1</prop>
									<prop name="ReadOnly">1</prop>
								</obj>
								<obj name="PropertyObject" class="GroupingSample" version="4">
									<prop name="PropertyTypeName">EndPt Sample Type</prop>
									<prop name="Position">16</prop>
									<prop name="IsDefault">0</prop>
									<prop name="GroupSampleType">mstUnknown</prop>
								</obj>
								<obj name="PropertyObject" class="SamplePrefLineStyle" version="4">
									<prop name="PropertyTypeName">Line Style</prop>
									<prop name="Position">16</prop>
									<prop name="IsDefault">0</prop>
									<prop name="LineStyle">psSolid</prop>
								</obj>
								<obj name="PropertyObject" class="GenSampleEditNotes" version="4">
[truncated: 1,418,050 more chars]
