# Supplementary material for: MicroRNAs and Their Inhibition in Modulating SLC5A8 Expression in the Context of Papillary Thyroid Carcinoma
Source: Int J Mol Sci. 2025 Aug 15;26(16):7889. doi: 10.3390/ijms26167889 (PMC12386254; doi:10.3390/ijms26167889)
Supplement: Supplementary file 1 [file ijms-26-07889-s001.zip › ijms-3558049-supplementary/Manuscript data/Fig1 data/Data/Wojtek_2013-05-07_HPRT AIT 1674 1697.ixo]

<objectstream signature="IXOS" version="1">
	<obj name="root" class="HTCExperiment" version="5">
		<prop name="name">Wojtek_2013-05-07_HPRT AIT 1674 1697</prop>
		<prop name="UID">F13441401518439386205335F94DCE6D</prop>
		<prop name="OwnerUID">5F4C4EE0E777457C81D27C781FE69519</prop>
		<prop name="Created">2013-05-07T16:14:39.449</prop>
		<prop name="CreatedBy">5F4C4EE0E777457C81D27C781FE69519</prop>
		<prop name="CreatedByName">Genomowa</prop>
		<prop name="LastModified">2013-05-07T17:53:37.261</prop>
		<prop name="LastModifiedBy">5F4C4EE0E777457C81D27C781FE69519</prop>
		<prop name="LastModifiedByName">Genomowa</prop>
		<list name="AppliedTemplates" count="1">
			<item>SYBR Green_AIT_WG</item>
		</list>
		<list name="TemplateOwners" count="1">
			<item>Genomowa</item>
		</list>
		<prop name="SWVersion">LCS480 1.5.1.62</prop>
		<obj name="AppProperty" class="TAppProperty" version="2">
			<prop name="Created">2013-05-07T16:14:39.449</prop>
			<prop name="LastModified">1899-12-30T00:00:00.000</prop>
		</obj>
		<obj name="ConProperty" class="TAppProperty" version="2">
			<prop name="Created">2013-05-07T16:14:39.449</prop>
			<prop name="LastModified">1899-12-30T00:00:00.000</prop>
		</obj>
		<obj name="run" class="HTCRun" version="7">
			<prop name="name">Run</prop>
			<prop name="Created">2013-05-07T16:14:39.445</prop>
			<prop name="LastModified">2013-05-07T17:51:54.748</prop>
			<obj name="AppProperty" class="TAppProperty" version="2">
				<prop name="Created">2013-05-07T16:14:39.445</prop>
				<prop name="LastModified">1899-12-30T00:00:00.000</prop>
			</obj>
			<obj name="ConProperty" class="TAppProperty" version="2">
				<prop name="Created">2013-05-07T16:14:39.445</prop>
				<prop name="LastModified">1899-12-30T00:00:00.000</prop>
				<prop name="HasProperties">1</prop>
				<obj name="_Properties" class="TAppProperties" version="1">
					<prop name="Created">2013-05-07T16:14:39.445</prop>
					<prop name="LastModified">1899-12-30T00:00:00.000</prop>
					<list name="emlist" count="4">
						<obj name="item" class="TAppProperty" version="2">
							<prop name="name">TopChart</prop>
							<prop name="Created">2013-05-07T16:14:41.136</prop>
							<prop name="LastModified">1899-12-30T00:00:00.000</prop>
						</obj>
						<obj name="item" class="TAppProperty" version="2">
							<prop name="name">LeftChart</prop>
							<prop name="Created">2013-05-07T16:14:41.136</prop>
							<prop name="LastModified">1899-12-30T00:00:00.000</prop>
						</obj>
						<obj name="item" class="TAppProperty" version="2">
							<prop name="name">RightChart</prop>
							<prop name="Created">2013-05-07T16:14:41.136</prop>
							<prop name="LastModified">1899-12-30T00:00:00.000</prop>
						</obj>
						<obj name="item" class="TAppProperty" version="2">
							<prop name="name">RunOverviewChart</prop>
							<prop name="Created">2013-05-07T16:14:41.137</prop>
							<prop name="LastModified">1899-12-30T00:00:00.000</prop>
						</obj>
					</list>
				</obj>
			</obj>
			<prop name="State">3</prop>
			<prop name="StartTime">2013-05-07T16:18:04.646</prop>
			<prop name="EndTime">2013-05-07T17:51:54.747</prop>
			<prop name="InstrumentID">28976</prop>
			<prop name="InstrumentVersion">HTC_VER_10</prop>
			<prop name="InstrumentName">LC480_28976</prop>
			<prop name="InstrCalibrationDate">1899.12.30 00:00:00:00</prop>
			<prop name="Technician">Genomowa</prop>
			<prop name="AcqStoreClass">HTCAcquisitionStore</prop>
			<prop name="AcquisitionStore">eJzkvV+zqsiW9vtV3thx7rwQEFQi3u4IIBMF5U8OSBTuFFQQFFRU8NOfnODay9q7+tTNOr1mdddFRcyYTkWX45fP84yRyf8tt8f/c96cdv/xj2tZ1v/4P3Gxud3+4x9zX1Piyz27ZXVWnr26vO7+8X8eu+uN/fQf/+D/8Z//t7qW1fsvtXRzPu8Krbyf63/8J/9/h1+/+8MjvM2pKnbvB8jjH48oslv94znauNjd2Ot/PeY//iGN2Uv8vDaj3p3+eW1+99j/+nLca3m4bk7/xZXsDqfd11UIf/LL/on/k/uT6/v4NH5eJf//cZHsE9SL8uPPPi549McL9rMTe9WxLMsT7k+uyt+dqn/85/8jchKvy//8T/mz6+//IT7ewccvjXN9uPYvNRr92QOCTZElf/6pwW7PfnvfdZehymOJ++d/f/YZx+yZzgd9E7PvDfuk/4uHsY/HLbNzffvHf84d+Uzk6BzlDuTzADnX2xbs2FKoV60VGzekRKBHVpazD6MJsOQeABRpjrAHUWbiMG88MvQPXm5DFamo8LQLkcm+ya3tflug4TP0wRnWA86OtK2NDK4dENm4TLErRZqJHU7dkNe8WmFnvVmoKJxrDRnaz5Jacjau0Pop3Mmoygrq7Iptisbz64lMuLLNnUJRClzMmpi0T7LG1rQJZLRPZ0fS5lKeu5tGUtHL83wySeoT59zcpY2Gonck02B7wa4oDwrkRCCRZqpG2C2skEfn48AiIufm1HWMUkbCcxwRac4/cvdyqExUrhcbwnnxmXPTRk3x1rGBjNwFpa4X5Cq6X5uatOcoo068MwHd1NmFvMzpM3eOLnu+aDMrSXuwx7mjlCjCgzzYkMH+ElBHG+oyCk9Xjby8gl3/aV1XKD/uJDLdrLXce71qHVXlUCLCHl9yuz3WNlpp6YMMTC3K3XJQsp9bMIkwvoecLQgzHQ3bYk9a7Y44n+degHEm2oAyEVMiPRsT//h2DFk1sf9/1d2PH34XBPjfAoHJVBzzfwWB8c//ficEhF8MgVhNLmR4whtsNcK6QduFmIEStirnJQMlwcp9OodFHh85MpqlFV4X4hoMu8YYXmmbYKdUA9KU2H9DYKMIJzI1Bi/OaWc3Ey0jbg1KEiq5Z1IGBbLdYiJa5iC3F7RN8bWQYiItp6vcnsoXE+12m5oMzcuZOlu0adBCGr9YkaITZ1XLSY1CfXkjr332wq4/OTT4KEV7IonjkNoFdzLRmuwSImxGR2pvG1FGnJYFRJipZ85ZhdsE3a1BSZ7c8ErdSHcLdBmdFCKRlL1/IJWOniibEz50j5xbl6xoZ+YqJpMnerKiUyUbiRthR9rtrswdJ015vH3oHmn9PMButcGAwth8EtENM2yPBlKCNPNSE0mAhj0+imy0qQc3MnSuU+pSFzXY4YMt4QxvlVsXbWaiweFoEQ7fitzd7XcpWti+Ql67G6Ikk2oZufghk5HTXDn3KcoVKgX+Rab2ZoPdKC0D9PCKBXmdLmFuzfmZijBSD+Qpr3Xsl5dXjbPRDcD1HnoO0RfUvyEEhN8CgelYFoS/CQR+tRJ4vuQbadpsk9vRIWQrMYcLUDHScpJnCiv65dMEZbPMsecq7EuvWc8IFpGIOYLSrOiVgLAUfWzXtWmiNr1XRJbuI2qBNS2Q/eJ2sCCFin21ilXEi2uTcPlYycEysxqvxGZPhpa7pj0EkLCqycS9s5W2whMVjbRsRKbOsWRFtbV0dIvnL9KKA4665pLIOIvVjDQRjbB1FQRAUnnaEQGLOXYij10Pf51FRMTrCtuRvuRR2J4eRAjFG+dEsdugsrkj8ky1LbZuL9NGo1e7IOODmzNIGZLOlEJ7II11aLFzMqoIZWvtSIYiX3GOuPD0XglI7pZydh5hG52X0p0pqzCj9nxopmiYDp7kifcttcWjmaBYFRoy2ZQy5xxOR7lXAh0EXA+z63e385Bwg9eJukU1rNF6fVywIsZs5a4PAwmR4jVg0LvU1GnHdxtNruaIiJvFFru4KBM0z+RlDwGbiiu7h4C4u+q5N/V9CQf+NABjtZthkOIm/Y4QGP0WCMjSaPq/FQK6kN5JExpxzorOYCsRPZxgHroIw+Z4qHFQsSVSwdM8J9ORKuHdqtzCPCp1CvSiNfhS8D6rRdfnLM5hRbRYbu6EO1WT3Kk4W0dRYmWgbiQ19/l4mqDi9rKJoGoa9riNxmNjze8IT49rzuHisYlq4fIgE58rOXc5mwRolbOVcHQYVNSdXeIEKa/5hIytgs+tiFdNnFnSkYhSHXFuKwoR2h5Y0Q4NqWD2wmNFO9red0S8txdqYyfWERIdnhWRXnNW8iAqdrwTZtez2XL2PGCPR7HjkNYjRW7lFZPzxmVVkOHcYtCZ+FKNNvGpIhMJX5ly4VsTb4ey30PA3a05E5EpNKQ1NxnnKPuoQml74sj0IL1yd2maFRqUJ5HZoecwdyUDmz0Emjxecc5ptgqYQTgfiLCQz7l1nD11bDRzIBMVMOe9uH2ApulTA+t0vOf2RXLVHgJSMNhwzvhcpqjKwSVP7xRSF0srQJPW3hEu0GbUE+5Ux/gUrmFmbWacL92h+o4QEH8LBHhuNBX/Ln5g8v8HBcbxKuZsqTTYUjbGFagPykz/QjxI+LAzHLBjlHP+xWPfekM+JGBlSM/9YNJKvRTo/UAnBe7c/UXG++UAO9M4qZGNjArmd0ejROAtGdVoS8kzTBDzF5Wv91JgTKJ13lOgCwUmW5lVrWpua5QHCJOnXV6ZiQ9jHqm7gwam9xhhR7g0Nk7rJieNWkS5HYxnCVo2Tk4G7Zjpaf/Fqk7isoJViX3lnDy2EnR17lPyHByYyZc3BxOfJoJORnwWY2vEsap3uJNPxgI5cXZcRQWrovGVTK6tQN1Q2TApsjkxvb80auyWmpfgTR0Q8nR9mn9QoIH4mNsbxZRQtdxIRNrHPHYnJOKRy2lTpueXCvX3L87+8AM9BVDhHsloqZe5pY2eJmZWKCHPZzvDvrBj/qWF5wzUWfXE7nj4kFAuBxIRdtk2d3ijLHoKjJ2WyZIuFBilfEIm7YpV/fTOBJPq0A0Y0+M8B8MD/jtSQPo9FOCFEfeXFJgomBe7/03/J2mBYsG+tXytJWztNkNAxZHcAE1LjIkXpzqO3Jy5yNct59iK7gEWjfIAs+I4y4GvfLWnQK8FwkWkI28ljMlUIoPcac1BjaYmfcL82aDc05q6QFbsx+Rl1TPO20svGxdmfXgbArTbMAo9vJa8DsaNOsp1ytZugWkHKXSYgOdvcoCSg8UMiq+LnLO00gjvPfPSawFrO10VyG2yMxPw8hm78KokNLVXV/Z66j23hrdYQrVz1Yl41JvcCvfPAFvxfUYmSRvndrKuUiQEiw1hzoJVIanGKrLYBZAhTSXszh+LBJ02O4m89vUDu3dghqijQK8FumgwkG2JjJtdzqo63bBPMvaGpCHaCLtowiji148ZkZ9XNQc5oQnezyAmQ6VYY3syZ1qm2fklEUf+hTqFRAJ8OQ/vRMqXc+w/DUXF84iYoN1Rm1vTxcHG0j0ak9d1FlPnuiir3hB0FOi1QBcNci9unnuXnKYY5DIB1T8ZGErDU78jBf6sf/HfQAGBm4z/Lo5A/sUUcIYBT8b6dJdbUh0GyLhNH2ztH2POX93BxJAqATgJKbC3vrcB++6TFIz6PmcKEyPos0Ex39J3LCAYE5XI63hILZgMZcT7UwnMguDcz4J7hNYn90SeAr+gnpG/EqxOquzTESwNTySvEjrFbhVIfi4D8jyqd85+qYmEJknpwHyPxtRKPCjwvoGKPGthg91ssKpRtpjdiDQYsiq26CVAw9mGIxJ3fFK7GMk2euzODnldRC536jOJcM4PDNLe/SS3y7AqkCqfdmS4AWZn5pdFgJo4Y0grggnnCMlYQjOYaEQW2i+KjLPmUwt0FIC5prC1Py1yZ5xtCsTx2znhwlai1nGxSNGsHrqEq+9M4TBVXvdaYBo/1rSPBU6n84WMq+xGrdvmmeLJcSszypWsavc20waWFVuwGBw4ai/zJ/v83XTCHNg4xj0FxGNhv7VAFwu80iRm+sQwKNEJbbCq4AO4gm3kfhm137JBMPlNFJCFv004+KsdQUcBflXuqRM9xAgNL1YLSqHqGFiVBThTp2swD48C+w9BS/DZ545gxOs5B+e9H+BDpa/IMG5ZFUzuko3C12tJ5PGIKd6xQmy83fAauGKhU/CGQ0C30fnBqqpdYn9z8Hm8q9O8p4B12l50JKWaTCbc9sGqqP3KFZpHQvhiyKou4O6MUqbIfG2UT6lt2Q3fa4Hnar7J7aG8qpDhnRryQmqVO0awqJB6Xk3INKEtZymGXaML2X61+XIJO2IXft43BhFWxx2jmGQWqJ55ZzLZedfcnV42DXrJR408s3BIHcGZRMi5Li0i8tmLc4bbTP6ggB2uOB3lZ6Yt2mF+yu37caIi/f5wyWi+mTDVMd3IKBouI0Y1E2MfMOXxY24nvRZglBBSNFm/nmSq32vOTm6HGi9brMAsVBiPLxyr+nymeODEM6YtJrwSYUtrhm8KPCvmCDoKyJkQvXOBjgKve2Jw/vCKZQzDMAODn5rYKznvW3YIpr+HAqPJeCr+L3UEHQWmXrTHrtQyu95RwNxoOiYzxBT35hUyH+n4BQZ90Rb4KhpHULSArS3n0o96CnDKmdI+Hcxme0qk81DhgMIBsLGMgK2Pks4RPTtEuJG3UyJs8mXuATPi2DxEJXnSOsQ9Bez0pZLRoOg6aHKNJH97IhJbU3O3Ch42Gu9IDtb1NqR2tPV0vHupV/LUwi1TJcqJ+eTjTCD88iu9Q8JSR3rIFDiv2DznlooTobO3vDPf/xpzdnl/SvgxuizIRJjsOMfYVg26rQYPMrn5d2zZy2WAyt3VIvyjVLE/05Yyas/LDZGlTMxd/fLSP4YFegoMS29Jmup85qys2CYoO6CIDEVX5uzp4osivn8mrQ3s87icWFW6kbl/9wk7CqjiiCeDUGXaBVxVxfWl1AANQpNjBD0keKl99V1RyrTFwj2keJRWA9JevTh32L953fcJu3Sw7xM+Un1LnlJuYsLnhYlvl7AA1Riy5wtfbfIdKSD/HgqIY1760+r8hlrgV1NA5IIxkSLxQB1zFRYIDSkHjrHUc78Q1AT7OZf0FPC2N+aDDQ8X4B5PJvaN4Jh+aIGeAqP0vCf8wdawV+QkwfdVWsHcjOeY1A1b25g7X8By7FscjDMuwpN9dCJNsgjfjmC7nRtkarxeubsa7yK0HLgc8+l3CdvO4cC+y6DcQPfWau5VmDmUZJU+yPBSbpkiRyOdaRFBJs/hvKa2vF4ybSANCWlH9ZitzdFDR3h5FMlTFKe5/apSExtkYJHXPN5zTiSbPELnViTDHX1y7uZ6U1H8eK1Ii7aIA5fGCdqcRzURT8n4q5Hp270W4BeS/24UrpUBkOH+WuW2eY51JEePnIyOlUI9aXxtkD5cTolU8nOOEOB1/LiqKZFEaZ07B3dWo60aK6BeEvb+72kTYGWdz0CNnwvOs6png3M5TkDJYxk7fqnUeDPeKeT5uiTYsUjJ9+ngx7RAlw4KwsOk3nmqA8bb8gQLo15QP9S9b9kj+BnR/fdiQGIc+Ltg4FdbAqRXEzJSnAP7WodihR6TkgcchzNMhDAt8EUt92AvOGYJGod9beByYxhwXDP3yjFKcXsx158YaOX1lYwfCTO+dsm+tk5ZP0FRb/Mc1EiRcOEbHiyPgs3BwGJGNVSDirTFOcqt5XBho3w7tIm4RgJ2ctVNkWxbOljSaZI77fTAY2VyuIO1+2odbOIsxduL+iKjpRZTJ5zNbWTTMybSevHI3VFo2cil/pG0C5tZiK371DFdP2Rm1HU5twc5MDFzcWzy2goH7BwHJjP+z7NGhHLFUae2LPb6cDyT0QxmHNk+ahsdTi+eCHN+wjn14wWfk4Pd0NA9OjFs7JsrK0MzrtH6tX8SriYa9YZBnCJ7gmegHWGJSXFli3OHgdZch9QdWbMCHRwLAT7xQm4HHBQ4NshXHDplFsrxUxXfmSwCk4Zq7q8p4fEzZc5rojRMzGheKf1bMNBh4CULZu7b9yLA+1lZgauNFxSMqfY9MfB7Rgf58Yib/KUn+CYYGP9iDISGKRPJuqbUlqZijYLYEMB5xTMMILGv4ewSHgAFzA148Z5hYLVXCrCOKzOHEqEK4yuERIgWAe6TAd17DYgclsz5ZuODhI9q8oLlha1+sG0bHWcqpmC5Yyf3TzEnYe5lX4lYjTe4x8BZ36/I87yWqCMdmRNeSU8DDEudctbgyDTymSEHDGwizltyWt1jYHDestXQWJ5TVBdbizQPp+Gsp3TjEdTzivDxTqb2LT9UOGgUBYwkGeTWYMLeH9xawjA4O3COpCx0FEUTIOIslLDj2XaKUDxn2FCSee6L8iBF04qpiZd6lKn78I/BhxroMfBaZDsyroSac4JrEqBjvZdJMxixz4MbJRFahez9KBpnc74gB28MjACtOdvwZjwqFtM56DNphK27kPJ4JE4tcNGceSgVqREebawLqK3L1NZAeMq9GugwYIu0lNEBgfVOBorRzHzng68xw/ZI4xNcebQCM1YX+ffFwO8ZHuQnzBP8XaKBX60GtvxAIcOhm3LW4iDySA0Po14NePNxU+H7mEthyYUF9RKPlV1FyBnmes6s5U8MjKcDyrTAUwKUP/MFaGdJx8RLGpP9PT8CYyYbGKpStTHwhxCc9sikfrzRTYywfesx4Hr7C6Dh/cy+tnI7wKySSYCHnrUEbbpnP9elyqzI6fY1I3hiZSUvMxlvFxL3tTonnO3YowqtB65PpqnP53a+rSXkB9c7marKENuDBVs9bxOqgSUrQ85y4rTB2n7lk3G5Sqm7QQtAytI9kAEOx9iG+65GM48VlkaeRg676SNCm9N1QJ7ZZECd1xBF/QhxHw08tjRA4nLHTM5w8MydynVSZIXxAma7yZySkeYU6PEQl6APU4f6czewMbHkIxkWhzB3ojUzNcgt2eMjLOb2zvB0bKccAQs5S87nY7XAxZSZtqW+1DiyXzdM5FsXjUimuaf2fVWpPQa6fQQ9Bjo1IE1Uk/PStZ5iYcRdQNszk+GXB6/+lhj4PeOD/JQVy98FA9NfjIHUOSmES9YZti/HUEKcchN7NeDvza+dA0ua9aYA5keGgTvOz4B1uqBElF4VLutoQxp+FdBeDcgyXoIDis5B1EKCQyuaAj7qBvVMTk0wvikbWFh7oEAyVgZQmDV53fHmPTMQzl9HIs0lVrY3/pDicnGzwfG+fqYP5pWHtSiBu31izhs/vnJ6qxKIsM0TagVk3iCy9xPSJKFIrWQ6SBAduC2RVg3z5vBUZKycyhkYR0uhRLo2Elai3YoMyCllZYMXAdq+tkfCC9EEW1fnLiPF4XRAO8xE9SlhXieLQhXs2WvI2e3Wj3pTMFiqFNuTJE9Qk5+epG0NLref8ADk1pwPeCgssD+8DXikmKENlvd0qVdPmFc/2FLeY8CK/ZOEpKlhg+H6Y2qHUWbj5dIIQEs9C/uu3zT4Huk66IGDcmh3X5+vfEdkfJke2Oczqcx+ZuADA938YFvN2OvPzaLAt5txAUOrGAbEidd8Swz8pgHC6VRkYvvvYQp+NQae5Y6tJmiXYXdRfG3A+cKAbUczTIIl1Hi4fR5/qAHcNli/WCUsp+WXqDwfq49soMfAaqc4YMX2jGNvGNhqKwgKaI1p5F6xS2t89PMdOFXtcd6+0qMeA5yQbt9qgI/WNyLkQwV71uzZYOqHAJolKZxXVEzEHy/hALThU8+959DXcbSLRMLfZjsm8v21jOKneybPZiPl9jZxKrQaDNnv14qKQR0xNYFWxgIsLVIpidaeil+qsCZP/GDvfzxbJMj3RyVphM2Uc0/Ow0TKERtge1tWNoG1l9BoHyPQzaWSM5ChpMfAdPH0894ULGYeUwsLR+DsRbtPkDJgZbx0EPt7Yz00kVoTAHutk08MyOol5HoMmIeSgLncTqh7GLcBPg7FEOzWtzAZRKmE1WE6h8WwRRyct2qNmVzBZGIIDANuXNm9GvjYS9CpgdHMWLBPWuRT/NSnN5gH8hJD2WrfcoCQ/00ThPJYFv4u2cD/LxgQKi7LrUvJRKWBwxHMtO0PNSDtxSNoaFXg3hR0asCExyIn0c6ve1PQ9Qt7DGQLDsCwAyaCPTNT8fpx0kAxXIPzl3Gr4sahB6YVBEr92+QHBobCZUvtNGWr8XTrjwh3wQoH8vnJVusbpjAXZioFq1Eb7EKlMYwcZ9Q3ZGTjcAgSka39nrqwMFR0vSwlIvHbce6GCVvNrddUAdV3Vc5z98xbn2W22s7oknnrx67VcZjdQ9JMRxm1ludxik63/YNMyIaJ/o3rFmj1CpdgVPWSI/biqeN6c5vD8j5lWBEvx7Q3BX02wMc0QlsD2YTTQMTuzN/zaCWUEVjPLVvNs3JYoOzAsGBILoOIu9eDHgN9RPikgoye5Y3A4nqecvZ9qUW4LqcJzFBsUa9cpjKevxoLdJfHuYddhgXNHetEfNFDbk0OVdCrga5f2M8Rd1uKPtRAhwF1Fi7p98XA7xkhFDhp9LcZG/jVGJiYTFRyZHHEzqVl3r7DAEpPs7xXAx0G+uGh1ylr8CixfmCgtNAbA70p0Fz293OXo6Bed3PO28oZ4Oy+00EdL43cfyy8AE9GSgHOYRRwXpbwBb7P1ccnBl5HjGHxmLPV+imlJp48yxCWcqxRT1qysn3t9BlokTXjAOkowOtUksmYxmw1LK6ijq5mrIAbJVMmknd7QA6NMczGJ4T9Z8DUhKkbHminiv1ciZ6JVzdhQ/hinnFWs9w0KNORQGRqM9NA3IeMtAfngEHmNvUnyhOwALclmJmpYX8dMgzEhA/eI4QdBojiukSkvoTd20LRsfeyEkBQWxyE9bBGOGCmyDxrwMHAZhhQ9vyJjBMuwj0GlNrywJLHQ+oMr22Cx8k0BavYWzmYSqZj6yS7oM9inSNbjZmGa6YZZBScUtxjAJDsfHYKOlMgnmDBsGPrFd4O8htY1mLJTB32pG+Jgd8zQyjwjALS30QN/OqIMKDjGRHi8zG3xispQlFqSTDPd2y1jRK2+qaHsOizgd4UTNVDCUxcM5EraceGlVEQETlIg3fDcH+4hWBcUwMTW/FSPIWNCVa+MjFZR1mFN/eyBH1prHJyQEX6gQEnUjYBOnF0CbPG0Zjp2DLvO+bjGOYNh6jvhlmErTCwweRihpmB9YrwWmsGRJhVB2rd7oaNJPXGRLt6kHMLhmw1f5rYBMUZYupZjspjI8jX4GwmGPubu2Zjehow0Ry5R2wJ13GD9Po4IfzMUanfrJ82PljUh9n27HCQrZQI3+KpA/PHUuO8FfdKegz0+wk6DFyVFyWjOJA4d35h2LjMD3tYaJrNMWvA1ERwCHfgjsHjfI3yEVZRdSX8yohyu47WJtqa7PVcgpTcQ9MsxeWMHsH5asd6r5Zh4Ogm7HpG7hx7+ZapBco5CyJEbUqt+FSln9lAN0PYqYHOFPhrEtR4rJY3UILbMgfR1uRviYHfM0QoCMKI+9+KgQfRTNI0fk7d8VZK0fiWj0CJDjPqDaZMDQRlWfQNQzCC9q0GnEe6oL4p+U2vBj7mBpKMrX7uNTeor2ZehcXYWcKyDhkGJIGtPnNVeYA7Ha6pJ8fsazk9y0/yHBox7tWAzokOWAJFTCpbTY2tWZyCpgSY80+FV+M6AQ/01dnIYaOxMlyM70qPAVd1ywCFKzwD1c0GuXt6PJkJgYPN1A3RKRxNzcRySTewWDo6hv01C7CXzg5kou6Puc3oICNnbWiwTL82Qy5EkmAhLldgTDRCgZnuAk9J6YNuMc3CXvWV4sQr1u9OQRcRmtI6JPwtmlAnXR5SvLRoDroYOJxfnQ6AR4F1ZBgVKe4xcGjqqlcDtroZ2T0GFMtSc0Is9qmvnFvONNbRykmctyau/DqEWS0YzCoBI/PQuv/AgFdWxb+dM9BtK+rUgNckfIXnZ6uGWQVL6odl9j3VwO+ZImQQmIz/EgPfxBRov3qW+CVYRNyPcs69aFGNPJ5Kbwwct2nNpO2z6E1Bj4EuInQ2iwXnRU/E/9vcQOwy749pZXA9BjzXcWAhbEwMweH1pSJoC0qFQ+yNz0wNnC9fZ+YgiKk9PI4TdEsPHszkDc4JdVoVP9HhDPbqoXNwT48qNh8qUxuDE6sWQTwyDFBNI/JZS7F78cQUxafQBFy+FM47EgK4HWMA0zjPcn+oMjWR7cME9GQ1Y68fMQxsp+OccAsj5+xRMzERe705oNJFOaThgcdDlSaw3CTAeaf1QcJSyNTEguN1TKIpMwU7ytTQxL8F1FJ3XIqidr4nL7yXc0eKnxL2D9MKDIVnGCn2zxRXal7CfFIFlMxiPsHqOXmQ5yLeYLdKzgEiUAagCKBhcqu1AstD4wRmcbK4HgOPsxwDapbs/Y++jnsp72OLvJQ4o24OkdRHhF024IQvXn4fPPaVDfQYgEyse1PwbTHwc3PPfzMGZEH439opQIsFkGYlnbC7dDcqOtj43TAkz5ta45FsnfpNxh+dghnsl8xb01eDx/dk22PAOVmmyUQ9W3pc4cIwMEZZg6/twgNzEjMM7LmjjZcBUxuzMwkxmWrMq+K44Ym8vCe4x0BjTinY2kHPfeXZBniAyRW0ncLKeJQcAywm9RaUWbHggHjHAhvDmU6mozzDFl2FNdKzm8XKiFc570BY2dEdK6tZ3MzZ6ntnamImMHUxG45mlNA5e35utjgRsYyL3DnykwjJ56kFJriYkm3YMDXB3w5g0MrL/cshNTG3siIw5JH+wxQ09eptCrpOQe29CjK5HYfUnSRfjy9udzAFgBxIdWhwNFUuYLruKvf8E1MDz7a69BiwgngNPQbMbaDlPQbur7jsMeA/jRbwSVJTMICw93/U2wrnxcYngxccqXObbt6dgukgDfHH0WOczeRKPzfQR4QvvMTf1hQIv2eKUBAnY/nvogZ+tSmA7SkiY1yX1L6ml6TPBsxFOqOwtJrmUw10cwMKL/7AQHRG72ygw0C/yzj06JUpzhsrex5nbDV9bvw3Bl4xYiJYv01gQTbRWw2kTjUiHN3vcic+XQp0yfIQ7NlXROm0bLU7TZ81uCuYU0IoE+H7tD7AvOCXnOfd2Wo8O+6WZGrMjtQ+x5KO7gPm3Wc3QeNgoJIGc+1zDfNkOs+JsDjquHDEtDtxAxMsMzXg85sHM0X6iXOHu62MtjFxwT66mANkqgFWs/AES2XkU3KvmghfIE5g1uAZ509aVPTZQHcCYW8K5O3xSriGKjm09zTCRydsQd2+fOzNv3ZtauNbDcr2GNIeA80puRP5VGyofcrmKbrIzwBUcYOo/5CzCu/PzwqwUFqcZ108wGQkl4D3e+btOwy0kbAnHAQnaqvNRvo4hvQDA0POYiaunurFBwY8MXh9y7MGhN8zRShIY176u2QD6i/GwC4/leTpXq+5ZRnXTwz0nQJZwifmQmc515uCDwx02UCnBrpsoMfAc54/wD5fDY4A7/FYaLSgzwZgqLCyHY1EmYnsSZiToxhUeIEWCuHj6Z4642pTI/NobMF2bl9l+2Krt6/HDTgcZT/bl2OFV0s7ZSYjs7HHxez5tOuKkrbwi9zdmhGPrhODwFIfodzbAlvN+aMSgarrBvZP4LMyyvERFns8p97F9VgZ7u5jIh4uF2w3plUhh8uZNx8Snfr7Sk3wOrtVoNmqz5HkoBbs8QYzFelzTv+8U2DTdUsEZa1yJBxCgcmWiEw9UMp51E4DPHlyT1CvZpT7jcYwAGL0JO3dizjHO5yTHgOaEaO8x8DqOL30asAbRBngscA/YDE0Lewt5SzF08niSV7Z6cI5umDpqGiK+edpxAb7F+3VAKk2RdGbAl0svnFEKPyeKUJhLI75vzyU/H8oBirrgUhDxg1n7x6y3ZuCDgN9NtBhQB9ccs5vX22NXY2rvk7G+Hc10GcDk/D5AlOvv/YCfmGghdWq7xR4estW88NJVsBaDCPam4JDKMxImyQpdWT3qqLkxe1BdxqDrZZ+y+OnZvBge8mc8yLy4rHF1UeY0dp5Y2Cinc5kYouX3NnutzpS5zkFLZdw7rNlGPBqTbegzYiRe6vQT/AGbsXXjl32fBtdSzA1loTIDXlQ+7DfqUg5cKsuUuS8iwQV1i7iBexGpxjaK0j4FcYHQNOzgXtTkLySkHA+H+R9NuDp/phMh5GWey5RJWyduSks2ucKEzJrCny7khbsib7FfTbQYeD5WG9za3w8F2gH7PUXyQ5xPk28NwY+1ICvJDyoGWcxtXFg6uzsTHzCK/mLWit5EH2OD3UYsPwm+2wYytv4jQESNtn3xMDvmSIUJiNu+pfZwP9QU8BxyxdpnIlM3XRNbPwzG+g7BT8x8DlFyBYkrsfAz43GvRqgAeV7DHi2oEm4bi7rNwb8ElXYTxINZtYrov7qxL6WA9/zyIBVDXYPu0mNspikgPyXkZN93sp4uGPyfLmoDApj3ZfxYCwVoEut8zYFtXM2SEODF7Wtq1whMcZfJyZLmPMFLU3w6hzHoL/AyGFbHwu8assTYO8653zupUVYt/ccmR5LETuYGXN8K1kZ4i3DgG9G7P3XL+UGWHJp7qE6lfE4MFJY8rc/YKA/dKTbUwBzRQGn3KKcPEmm4mlMhjB3l2sKsZgyE/H6wiQMtlxvCtq7LhAJcTF1hPOoQZI9XYEmZpiSxY6VObnhNwZgM9EAR7SWwNB2NiZTh/3+YsQL0KOBmhOZMBPTmYIuG/hQA11E2KuBbm5gyZwU/b5q4PdMEQpTXhL/Ug18Ewz86ogQ9soJbNKaOcmdl41P4lQEdXj80TDsMKBq5g8MtKJ4Zt46XGJiPo91rwY+9hT4Ozx6q4HqxMq4UgchmMrOpD0GklzSQNMtJoo7DPhuWxLBcqrcOq5jJuoT4wRuIJjUzwJfx8EmFmBR3hgW8hHDgLw3C1DPJ5eS9YmVYZUeMCu9nYbBsVIdS2W+g8V8rFMv8BpmQvxyB0obMJOy114Nbm7KGRwNDOrnZZvgw4s9HlUzzJGtyVbfOFJCMGoyy6GQUh6jV/iAmb+inF9pmYnvK5yBObgbXG8Kuk5Bpwb6bGDkhgjQmIl6qJ6tjlOaqmAo6xDDJVV5rDO5Aa5zjZmpuBcJW91ViUyNIuHs+6hUEfAiUyPaEb+zAXyj13dEiGotwIexOgDrMbWpV7YMA+ioGuAqJ8LUz5pnGP+nGuj3FHRqoMcAKn9EhB0Gvq8a+E1ThF+H+/1dTMGvPnYEjhUrs69DiUlUlOYHBuBUp++I0Dhnef4xPvSRDXRbi/odhl2n4KAZIuDz4wcGZuNFCPaeGpy3t44N88rMDxsojPJ+bgDhicfWsRWHLdHcm8gzOSbCPZ6phyt/1PFsd2DXN3sYuV8tqI45ozqDupXdnEiUYcDbixOwDlvIfan4OlajZmVq22M9J9yRefkOA7NbbFKIdMT3GHC1M3u+Tg0cd3ICzjHzOd+VThXeBUxNmAuGAa812eq/mNA72LlHOSDrFvB0Hx97DHzMDXw0DLXJcwbGJcGY6Klm4pnVaGAPDyH1BK+RcFLceFisfPZ5Hxo9wJfkrpHGxwdsKdvQRrdMWcNyXeAcZJuZMPtgXPu5gd4UbEJHAffo2DmhK6/Bmb5bg1kTZtq+Goa4O3xIuiTrd0TYqYE+IuyGiTs10I8PGXvve2LgN00RylNxMv2bYED5xRjYXL0JzM78nZX1Ko5wTbm3Keg7Ba1Kz2CZ5x8R4WLHMNCpgX5u4GfDsFcD18F0/MaAMWKiU1acqO8UeGf3yOOpleiwVHYR16uBNA2ZFFdLRMnz+LX1aMY9QV+NTY4MBcRWX2EqgTpqmLf3pz8woMgayXs1gB8bF4w4KjiYHzY2Pjbhib2fic5Bi6DBo+Nzz0xCwtSFax5lfLemJcwbkZXxw2pT/Fi0OSBj+XVYyXTRYEcnW/Z4MuN8r2IYiPbxA5xxFGCPlt4bA+qLM7h+T0GnBuS1HHDOfM8VKBhNDbA3O5x7p5Q9HkyV6ZTnLcL+vmjY67uGAEt3neSQi8wUHAetRYbEyFjBmwaP9IqZAhSemKn5qQY6DPRqwBJmzBoYX9mIYHk8LtQ1M2nDaMR5QrlX8c89BT0GurmByX6xwN7yGnzuKfDKcfs95wZ+zxThiBvLo79LNvCrTcFRCZewV6lGaTZpdL3rFHTnDfQYuOnxub9FQa8Guk5BHxH+nCLs1EA/RQgTawIafbKyO8+RioOBE/adAu/aMGykhq2DMrhGXN8pWAcRW/3GIlttVxO9xoNXyYMZThcU7iffxvGGYck4iAwrqY1N/GzMEqx2RziYPF8RxhMUMxF9lnLY40eBJftZgTWZzDDx/K9jOyZfkWOYMtOTbJipsIK46jHQR4SmPRmBc5PGnHfduTLOzR8YIA+TifoS5Q2YxpphoLhkAX6SsABzza7kX8eHelNwu2ET5u0ecz0GXJm9X5N/RZSYkqb2GFCqY/LOBk6OlhCOu56omw/M+q0GzmdmUrpsYJFbbwz02UCyWWkw0ySGAWXM1MDNzyugamzkaxxnkt5lA50a6MeHOlMwHfo/5gZC+rz2U4TfVw38ninCES+N5L9UA98EA786IlwXtQKx4Ln5aj/hIv1nw7DfU9CpASwned53CrqIUBnVTA1Iy+NbDXR7CvpjRz4wMFv7bwz0auB4R8xE2MXsnQ08HnyBp9f7CVyblpy/4DcmruNY6jFARrMj9GrAhaFJyS7jgJWNxMp8PCd53ykIxtYBPCwsMH2qyNYFc3oFJ57MaI+B9YhhwJntmCm4XV7/rgaGt8MTwsNlgYNhdrT1Tg0sb2SOyTD68vbLsnmrAeHWRniUYGaSHht2PZ0p2BX25tMUzA1rAZa41zGhwB4f68xCKVjdYAgu7PlO6GsH5/KecH3DcGLvFSJs13dsb/EkQf7FWAMqSx33pkA9hLf3ngKQ2wDPAg3BbDj8oQYers7ef3QO8CpsVpHeZQMdBj4iwk4N9NlAZwp6NWCU6FvODfwskf9eDAijqfR3iQh/NQbqud3CbvrccispPCd61ylYPPNZ3qsB8ymewJQGDAPdDsMuG+hMQd8psB5FTMSmDrh+h+Ho+pTZevQycw+NXip+nVZRP0zcmwLq1HP2fPIGeyZlpqB8bWVQ7nOZqQHLBWwlyhTm0WCRE/X0Akwe+N8xoFRPwH6wYBgYDoIANmKzzulzLxS67OAboOV0RgFeDAPicnro1YDPy7naqwElNdn1LMYtUwM4PUP0MFb56qwLiX7SaQx2SOYUarM1sXC+tYBvccC89YOph9AjZzCigqmLP8UAImQJbsowAEbKMLCRkjnoibbBpLW+7tpMDBGW/GJHewxoAdFAX6Dp1yFkDo8OM/wDA+zL+zYFHQZ8IfYCPDyOMcwl3aGeSzMJx5o2h2TL7/HqxP6B9Z/ZQK8Gfp434Cd8kHx0Cr6tKRj9ninCEePAX88N/A/FQHvxLEjkaZavnsys6l028DFF2HUKOgz0U4Q/I8JeDTyhZt5zQVa5q4hRiq4+nfZqoM8GVuF9824YdqbANoNZHxH2cwM7kvPgrckyp2SZ8bqaWDLoG5mJ2HjF1AB1yRjc15SJ8A4D50v1AwPdnoLT66KCvzNTSl9fZXDafCX7MJ3l/hMxb78eintQtl9la1pYxZOoZH+vDQyu7xQsVoIJESoOdPWYh6lOVIYBa8jUADgVW703iGFAIUztkOWQPV5fHc6gOFfzfezIYf518i+drWifDWxwaMGcHHQK04ZhoEzY+12a8w0lbu2ZeLcuRz0G+mxgcSkZBk1+mfu3O3v+zhSgjJmCDzXQdwo6DJT3Ewb7WDk5OT4zZnqm4xXsjseMW80EqepNgbD6ug+c1BR8nw10ESEZzoIfaqCbIvy2GPg9U4QjkZv8dUT4PxQDh9V4A/tTW3B0JEtFj4FODfR7CjoMWJmQ0x4D3Q7Dj2zgROWMSNpwnbtRXskI9vkUbKFhIvw6Y97zoJ024Kw85sWLwavp1cAHBmRalLAtvTVHxWkh64ek/jov4CsbOAlMDeiITt5qYIxxgC+ZWQFOVaC9GoiTGYF4/igwHadVoT89+oC5MP26/mMj45AoKZh6xsp2SHITR5lxATXds+cbrtnqLklZCIETHbkgG5mB7tkhw4DJMODZ1Q81MC+SgBK28BZvNTB//lAD+5McvyNCL8M14g6xzT4vhgESZuz5o7oyQH/ONtSvHc/GgzIXYa60u3engBw8H5QHTSmYyzP7vL7UwLJmaqCPCCdlfPtUA4d4h2FxWzu5r5+YGrhPswNsl4+cW52TDfQYGN7JGtuLZ9F8nEXYnz5UjMn7vIFvOzcw+j1ThCNRZrbgb9Ip+NUYIBJz4FutPHN0aG1MvTuStM8GOPmHGlC3IcPAz2FiNJIXeb+1iPjqk3DSY5tbtrxpUFIqg94UQGYgHWubXfRWA9XXPYrySWrATBwxr/xcBDV23cyAcKEd8nVqlqBrqawB2g6ZKXiuUYBPk3AC+nDOTMbtRQHnvnkBHIWQQ6McC7ycXLYQ54sztx5dNrbubZjXX0ynM857HFu1xwBWTiZH4oYz8dnhLrAgD2YS6C5LsZZ5GdBqd8KrqRtJ+kAPk09TYCHu1asBP2y8tFcD7lkx33MD6SRI32pgl1MePcWDDRhSPe9NgR0U7P16zib3F4/MxveGmRy1EX9gIBXOR1CP8OK8ZxoHbzUgXvT33MAgZ2qgO32ojwhVXdMZJnmHI82ilZm62ZwgPj9PeH23NpXedQq68aHeFHTZQBcR9hjozhvos4Hvuqdg9HumCEfSZPzXEeE3wcCv7hRsz5cLhPdrRQMpWCR6d97AxxRht8NQq7kfaiC/Tk/vbKA7diRcLBTSnNIDtnbLW4TwXpRhJtxZ2efno4qrKcNAdwhZnw08NNnos4G+YXjfeCvYGu6Ro8s20vXFXdfATYYLzh+PfmBgNlRN6uc8F/QYUFY7yHs1cBPbDAL1wa6fZuNCH2zyBlRLZqL+ib4wMJ8ewLofGUb8Haf32YDZ5kwNdBHheTg4Q1AJZ7qiu4vdY8B5MAx4sfQDA50a8IojUwOD6HkCV+QZVrpOwXHAF6QJD2vs2nUQINfKbZiNGQY83tNSrNrpHJYPl2HgX9RAnw0IhJ7AC5IZXcvj1Na7huFyVP1QA/OSXPvTh3o1cHEv+tctzZkp6DBwfW4usB5NTtxq2Wz4Xg30DcOy5aUeA3w6ZNjqsoGuYdh1Cr7t+NDo90wRjsZjXpL/Jhj41fcpIPziDjF3vdCgMi613h1J2p0+9LHRuFMDfqv+iSlQ3DYg3GV8og53chOEODKE5bn90SmY55fNOyJsjr6EN5xuApo0P+YGjM1mD2vmGLhgbpu1/hXIgRkzDPSmoMOAc9OYulgVNOgjwk4N9J0CpJ7OsPa5C129XqwMLhv2DO6VqQEgL2YKRCQeYF6fmShec9jGhhC+1UDfMIyn2RW2r6bE6+B4ifSLHSfgGmTO1IfZ2lhfii9Y7HY/MLDfTc/gDFeL9zDx1eIFMg7LNbUuw1OAaiV3wNwzDPhVxjDwipgaUHh7kxNJ8b5uREKlHgN9NjBQpQTC6cTnVtUFs/ffNQy/TIEnyez1uoahSnY/GoZQeXqfDcA5Zhi4rIQbbJzhmQbtaqv2auClBWv6kQ10pqDPBrqtRR0Gvm828HumCEcTcTz6y5ua/w/FgDLWGoABvnB0u2Fl5BzIqMdAf5+C843kMD8FX2rg6VX9fQp6NdCZAkvWxkTUR0/qqF6b4EuMB2810HUK7gLDQK8GRsFRxos5GJ/jQ6P1qQAvys842I3Hql7MTPRpCvjRVzbwFRH2pqCaRRUYpAKunyJUOecCW+Fyxas0Z2UwWT0ZPFZMDfju6w9qwHdSbOLROL+w9TIy38PEq9ulhv3yUOarS3pJdWrGb1PQZwMdBuztPqB+9coK7O+ZKZrHs8X7SNKJMjbIpOCj3E2dUEVLWv4BA8OmMmEZL39goDcFsrnHvRoQFwIGTyJ7Gqjrc6P32cCXGugx0EWEnSno1UBmZzo48cPhegy82tMddk105lbnzVbXByAZnxFhlw00hvylXnw+wU6Er31E+G2PHRn9ninC0XTEyX+pBr5JRPirh4mPkvcCquIrXWfRQta7I0n7m5d1aqBrGLrze/6+h2GnBj7nBgANyIAtVNjjYRTgTg10ewpgscreEWE/TNypgQ4DtpxHXB8RhmVbwcZHZ45ej2PQN7PgrQY+sgHH0VkZGzR/mwJrfYT3IWTkxVbD0KXXPJgulqa+2jAR/5ENiDf8zga8scfZbwx8mYK+YbjeaXcIL6OSCyJ5UXxkAx8YUEfbrynCAzMR7eZ2BheWC+zzGXt9Xc4OZDDyY2rfqypFmfF0walSnetNQacGlgN/w5FVmgHemzlTA3u6x/340KFxKHgwOObUzEpZ73YYdg3Dfodhh4G5kP5QAy20s94UeMmdYaB4LR5As4J9frtwa350CnpT0N21qN9T8BMDligs8bc9knT0m6YIZV76X2sKxmnGf+29u+Z0ki3VHgOaELCvcacGOgx0auDDFHxkA/FCnIKRbyn2L/NljUlJh70a6KcIYZf9yAZq9SX1EWE3PtTPDeyz2Q08AmVOZXOT6HhWz/psAPbzr9uBuOW0x0BvCrJRdAHF4Zka6IaJqSLcIRK8K1MzydXWmzvDQJcN+A/0dQD5PyPCXg10EWGHgfeegsvlAd6ZVHiVNeNKL9XwD6bAXz5/dApqzMpSWodMDSxg8T6LMLqeHVZmRordhRJXqCqZGpiF2Qz3aqDrFHTZABlyWfA2BRba4/6A8tZsE7aaH094nY6rSu+3FrVMDcDcZq/XmQI3DS1KymUb9Bjo1ECPAbK9P2A/nZSYrlX2/j/mBjo10B070qkBmORF0keE33uKcPR7pghFViv83wUDv7pTsF+dBAiH2fVL9V91/ed9Cj6OJMUK+YGBbodhv9G4MwUw2flgTZiohm17qPTOFHTHjvQRYYcB1yY/1MBHRNhNEXrWqYZoJZYcfWwXqV7dC/0dEeI1w8D6EU/AZus89xkRfmGgVwNPs73Dfk1veO3SLejaZcqB1vwTAyL9Z6fAOOY2vtRiBRq6/IgId/r9CWu8qWhwcjb1u2GY/bNh2EWE3RShP+a/Tvv5UgOdKejVwMF5+uCgS8G5p6bRmRpiasBSvtSAqv1QA6oBTA10pkC4cSJYO3nH9bcrafD4CNQ7n/NgeNvo72ygiwg7NdBtNO4wAPSc2XghOjNQvKnD+RORiXovuzwh4YsSB17OMNAdO9I1DHsMdAeUdxEhBK0eYWyH1/ftSr5rw/DnvQL+mzEwFSd/Fwz86mNH8ocjwE4Kr9yaP2z1D1PQq4F+h6HY/MgGutuVfJxFeD08crAuywElqfOS9cQKh59bi7qGoYpsI/+ICPs9BZ0p2Owvd6BcwMowmjBRvrs3M5jvVPb8HQZ+RoR9NpBuqwvg2de9ejo1cCw1tpoT8UbXSTv5dwx02cAHBlaIiWIt5ZnJ6LKBk7F6QqjtKro2KMPAsIl3bwx0nYLHg6mBLhv4UAN9w7DDgBaqGajStsG2Yp8Ad6YAjTKdI0nrpfispj9MQYeBWR6KvRroMYCyzRmSOyrzVTa7RP+mBrpOAXuvFn0fO7JYvdVA3yl4arMnwCUs8Yquln/AQNcwfKT6tsdAfyvTbk9Bdw/Db3u7EvH3TBGK/FgW/7RcvmE28KvVQDRrR7C5LBkGIolhYCsq7zsa96cPIV55jw/1dy3q5ga6k4l7DFyMuGDePLFwMBRmkt4NE3em4AMD/fhQN0XYmYKuUwDBkqmBh796QAAlK0MuulT6suXnn52CTg3MEmzm/fhQFxF2nYJ+inBSe+zvne0fMODM/pgNfHQKfpqCfnxIPjgNkMWjoqtcW9S9KeizgUn0wxS89xQUrCwt3/oREXb3MKzdewP24alRb73YRr0a6OYG+vGhLiLs5gaY82ihbxh2EWF/u5JhIFSQ7PYVpjqM0zcGvqYI+/sUdGpg0W5+qIEuIuzmBvph4l4NnMoSr2nIMNBFhP340PUeVH1EKK5Ehr1XytRAlw30tzL9rhGh+HumCEVBEv+8XL4hBn51NqCuVyPw94crFzRfEVvXKfi4h+GfqoHudiX9XYt4r95AMBVCJmp9sdC7iLBTA31E2JmCj4iww0DXKejVQHRpH7A5I6YGau1S92rA3gwWuRecUYCN42H6OT7UDxP/nBuY7wcP8CG60WBvbgP9fBK5vlPwgYGPTkHXMOxMQT8+xMuntxqg1Ya9fsAfdp+m4F8x8DMb6BuGR4wN2H3dyhQc99nonRr4mBvo1IC6DX6ogbXNSWD5t13eY8AL2gt4/o1h6DZgaqg7fagbH/J2cVv0GOhvXtapAU2YvU1Brwb02eYJ24vL1IC/29ofEaG7fQR1HxH2U4T/agq+azYg/p4pQnE0mo7/EgPfxBT8agzc4sUIYEyv3Er2tmavBpbXlc754wtUeJsffmBgJmcF3o/KE8wyYZH3EWF2Gmiwf9ADR1XehD4b0PSLwfXDxBZeRf3Ny/ph4g4D3TBxnw1ch9kDWEkyNVBON281oCZfpmA5ewX9noJufKjfU9CpgY+I8OEzUbzdFgwDwfoa6Fb2RwyEIf5DRMhtD1e2uo6ZuujUADiLJ8T+nJXhJbu81UA/TPxzfKjDQG8KTtuy7DsFxK+ZGnj5qcIwtKmoNxjgRC+eNxdUj5kCsFv2/N340L+qgS4bIMt1ANhG2hW8Ja7y1UNlr98dSdp1CvqG4b+qgfFx/IeI8JJqT1ifDiUO1uj6X2DgJQvs/T6GRdDf2Px7NwzF3zNFKIrCSPi7zA388rsWKTsRAuV2w3TtMAw8JiUP7t3R3/cw7CJCfXXLcY+BPhv4wkB/CJknawTCWZ5jSqyq6THQH0LWmYJuirDPBrpOgbSI3nsKelOw91tWxsqKlQGT/fVnNtBhwEI3ucdArwa68SHDVDzcnzfge2w1j4z9LV+ne4aB5M5MQd8p6OYGuh2GfTbwVPAfhom7TkFnCjoM0OuFvX7XMPzXbKA7b6DHQDdMPG8mbHXtthYt9gFbZ9c3Ba+59VnWpzlH/l/y3q1bUSR79/5AXgiKBy5BgpNymhCc7kBOimcRxU//TmGtrqx+e+/cY/wzd1XXroscXV3D1LWM33yeZ8aMYOgNDG5g2Cn4Y8OwnxtYaUlBh2Hi4tTdsIyyl5oezlgG+lDQjw99PbXocyWpiv+bDGWg3ynYXLLv8SFfP36XAUo3X2WgHx/64UzB8o1lzwXH/3IDQ2/gb9si/GumCLkZs1j+Rzz/hqHgV88N9G4gOyk3huba5ssNDNeO3BPxa3xIuWg18V4WYvCHGxjmBlbvVQJAX0cSSou1OPQG+seVuI9DhyFg536XgT96A8PRIm32OepSYbYFqnyXAe/Bf/UGhmHiPhSYZ01nhjLQHy3qx4fcbY5loA8F0WZ0p+Ed0q8yII//GB/6uIH+aNHgBoZh4s/4ENiVGw+hwBsFWAa06Pq/KAP9XYTDFOFQBj69gcEN7CzFgmLDWGjqq5n5gxsYWoS9G+h3CmDEf44qfXYKMInl1NteZCDr1sIycKkuDD2O143sfB5XMlw70pcB7yxchwebD48r6UNB7waGo0XrMH+C/1AxFPjm4qs30JeBwQ38e29gV27/9mXgr5ki5Gb8ZPbf0hv41W5AaUdTKDT3ToZQcLGfLKxlD03tH2VAkqQ9Yld8l4HhaFEfCprdroRwOzvRIH+s/xQK+t7Av4eCfsOwv6B8eKKxy6GpzefrSx2C+10G5EJYM0NvoJ8iHELBHycM+1AwPMp06uLr3bF/p7Tz0Q1wuyU7tAgdm66+5gb6g8ZDGegPGg+9gd4NqIX1hOgu4vvfjlgG+inCoQz0cwN8e3796Ab+2Clw32MpJsXlmkJUytvabx7xTBa2zFdvwKuhy4YNw38PBcOZgr4MiLvkjqmdvzDhGpLX1/jQpzcwlIE+FOiS/+0G+jIwHC3SPUkkXfwJBWz27Qb6MjBcO9K7gT4U9HMDQxm437UraG8fv7+/bSj4a6YIufliwf40FPxNysCv7g30ZSDk1ncSLk7oBngpYofewA9lQEg2NRnKQD9MPOwU9GVg5oxq8Lw3qpG9vmZDGRhahD/0Bno30JeBfsPwh/Ghvgxkyf6TjTNUw4eK0tm7gR9ahP2G4Y87Bf2GYT9MPNaT7zJw3i98+XETWDCqP04Y/ssNDKGgnxv4wQ2U7wRDwf6zU/FDGejvG+BjVO++DAxzA/0wcX+moHcDQxnomusO8ttpT/1XcAW53ynoh4mHnYK+RdifKfDeq50/hIK+DAwbhmrp3iEu8u8y8IMb6B9e1peBVeUaxFWCzvxhmHiYGxiz7qc34p5JGKg3UzYBlK8y0O8U9BuG4/r9uW/h05LsewPDFKEW/E3LwF8zRcgt5uzi/+newOAGzgcsA5Ow/F+UgR9ahMMF5f1OgdNMjgDn+5nxrRmK4FTQxkMoGG4m7q8kHcaH+oPG/X0DP1xCFigjNOUg/CkU9G7ghxahWo4Q236K8G7OzkMZGMaHCh/VHDPMvfa5GN2AdxLYP20Yfo4W9bcPwW1FzeG+gR96AyHJvzYMfeM+/7EMDDsF/bUjhhihGxgpu+aHYeKhDKiz/AC5wB7r8MWs/WGnQDz/qwz0B437KcIhFPTXjiivKq+HMnC3rjdwntWVhJyHZUBi718tQo+9Y6jY3pjLEAqGMtAfLep7A8NOQb9h6HkMugFvm37NDQwPNu9Dwc1pkqFF6JmPgz+4gb/3MDH3F00RLv8fPlqUF8kUtnZ4Y4JJdNNlf6tNhmFir9Cry9AiHHoDz/S7DPxw3wCXKGcolPuF0BN7/dow/CEU9GVgGCbuy8B4/PrThiFzyr9CAWX2SSML7z+7gWFu4BMKhjLQzC7nH8eH+hZhYC3/FAr6FuFXGdj862hR1VL5hzMFw/iQDZNvN7Cu/7RTMNw30JcBKfApM2wY9m6gLwPD3IAhH7EMcidU474MJGfOGc4UDDsFVhV/HTQeQkF/CdlwwrAfJg4D5Q7p/H5h/CC8fpeB3b96A3GL7qVvEXpX1tUHN/BDi3B3mHy3CIPNd29g/laTrxOGfSjoW4SDG9jYzuVv7gb+eI7g/90ywE8ZfvJfUgZ+tRsgm+tXKPihN9DvFADM4ECqMjqAta72DMjr7scNQ4ebvS9EdFZXoPDZ8Bu/1pfBDQxPLepbhI/tOgLFFzU6XEn6QyjoewM79/FEXV9daj+IMRQckxlisxU2ZGgR9rcP9WcKhlDQl4EfegPvoEM1XEy+y0C/YfhDGfjjhOFw+1DfG+hvH/qhN+CcXvj5TeZ7p2A9cRRmuISMnDAUDM8pqNzvUDDcPvSc7n1yVpQjxJvDmVKPXOPBDfTDxMMlZH0ZUKR1Qoedgr4MKEcnp85c9oEsmPwOmTrGMtDs5y95y9f0yw0kxqoaWoRDGehbhPEi+dNB43mNnz8M92dCfXfzFQo4NUrpD72Bhf3Cn3ef4Pv56+UFJGP7N54inP01U4Qzhp3N/lvKwK++dmRiTabg1Ks78ffB7SsUWNpGrgc38P48m9dg5G83EBTCYegNOHHuNeQa7a5QONKlDo8fNe17A/0TjYdQUJyV6MfeQH/C0CbydxmwZ8oTfHOOr+cpYtjPDfTjQ8PNxPvU+AoFQxkYLij/nDAcyoBEsYz4HHevA7gs/GGK8Mf7Bv64krRvEfa9gR9Cwa7F10fcDkNJ082bHy4hg3yGZaDvDaidQ+sf7hsYholBRzdAt6MjuEx4xlBjYBnodwr6KUL3KaLb6K8kXc+lhEBarMyvm4k/oWBoEZaj1R1NffvdG7jEJR16A8PcwL9vGPZuoL+EbCgDQ4vw4waGo0W9G2CNoKSWeZerH3oD7mkpf5WBoUWombu/Zxn4a6YIZyzDsP8tG4a/xQ0k7/ON8a/OtxvoQ8HQG+jLQO8GhoPGP7iBvjfggXKDQPqMvyz45KsM/LBh2D+1SE6kbzfQ9wYE6xSTYcOwbxF6Dw9DQbH+7g30ZWAYJu5CbQ4CzD8PSn8y5lAG+inCYcMwDFxU87N9r+nnQrBhinBoEToeuoH+SlKxLVEN+5uJ0fF/tQgdqnY+iZ7dCyiT4Odfl9evMtBfUD6UgX6KsN8wHHYKhmHizxThUAbO+e4I6XWPZSC/rGNZvd+t/58bEI46uoEfjhaRNK/h8vZNcp91d8jDI7qBu/m9U7DJPo8r6d1A3xvQKrKp/70MDL0BPv8MYxfrP/UG+ENW10OLsHcDk0n77Qb+2Cn4+7qBv2aKcMYuucVPy8A/1A0csm4KwTZFN+DvN1/jQz+0CJtIq1FDiu8yANf74WuYuHcDF8O9gRc+PmoqY7Z13ssRKKczqn9fBjhl9e0G+kvIckVXvzYM56dDRabHBLP9pfreKUhTWRuuHRnKwGjFzYZrR7xTSb7LwCcUeMX87ZO9Nv8aHwpG2XdvoL+ZeCgDf7QIh0vIhpuJPxeUO4TfYciYj56wXV4xlPzQIvzDDfTPKehDwXAX4R+XkHmth6HgHndH8BQPy0A6Tb5CQb9TMLgBhv0OBcNdhH+EAjeqsAywk+MdXEG7Ejqu5t87BX+UgfOiRvcjWRvGfXc7mejh+usSsmFuoN8p8Mj0TIOIxzLel4GFdL4zP0wRDjsFBceaP4QCNyq6v2cZ+GumCGeTOf+f8fwblgH+d4SC/kxB0OaLP80N9L2Bvgz0LcJhp6C/i5DIdE2HKcJ4hm4gKw6IcWHOv8rARj5qtWf7uy83IJ1VLAO9G+inCPsnGjuldPjRDYRp8d0bGA4a/7FToK0W37cP9TsF/RTh4AYW/sfU56vvYeLeDejppwz0vYH+cSW9G/j3DcMhFPTDxD/0BvoLyocrSf/YMFzfgNbQ0e7y45WkvRsQ0uQIYR2embBeJF9uYBgf6ncK+seV9DcTDy3CIRR8ysDgBjh291UGAqZbf7UI+zIA5y2WneL0/IQYHcuAKLn6D5eQDUeLWA8/P6TpmYTJA78/5jmTP72BxVco6HcKuqzRKcg3dAN9i3AIBdzCff3OMvCfSP8/KQP/5x3C+eSX1oHpYvKfefmjDjBTYSotmOGP/0EdWM75/1kd+NUPMXwUowhucK9JpDxiWZna9mfHzX8Txz/wMslORQHqvnZqn7ceMXmYaQWSrMzRL2tPUX4LKwvOx/eOpK8Nxyrn01OA2DGnFJ7XvCGPjf5pW70ntXOY2jxhZpoK8FwrDE2Klyn77xXAKTvsSBxbUaNcyFaB9MbNape0YyDvtFiA7OvT2vNiAeSHKGwh1s8iE4aiffjYDYCbJdc0LsYXUzm+Twys7h2DrjfhK5KSd4jhPpgyjnETdFm6tgdQM7R/blQ/ZLI9zgEO7rRi4mDFNcqZSAi4FeDrZTlriNkVLYj5S6KBe38A2RrFDuTuzKFDeLYZsYWJCSVzxdfLVDso2aoQQGP3HQNZM5LJ3H3iz+MzKqHdKWOJFm8wFRjimtJ4hW8xdgITWiXb0ZQNo5eiMpIOG/7xYhy/HplktLjVYD/Jgnq7WfYi9yZ645rIxsSjr8cMv6XOgXq0K+vEwjKgXD0s4FaVapQWgClIOx50WBUlR11l7vDy8nQ6g7nV5jUcise/24FfydSU/RlTk++cjX/8k5hqfCWG22Vck+Q9RqbUevzFlKv6mUy6WMpBthcO9ZfpyB+Y2pivGePwdYFJz11bcGuRiQjyM6vAzUYSrvcpcSrXaohyQaZcpp1gMr61aLmLUoFg1Sl1QAXRlLPoAVDvQmSyKLVGeTOODHE9ndXOftqaJJkhU5ZCpnRgqtmRLfhuKNb0SouKyOoOmZIkZEoyZqDM38UbNmdgqKevm4xsVsiUnDnT2uUTR5e3THiAlcrj3+cfRiJ5aDnArnArJuUMZGqObwdKOmGIE/jZhZhO+EAtaiQyMGVJagXrrOVwjb/GMXl6yNTBtSsmknLuoDyNZAyisu+wCpkPXNPKXYZUeSqMP635F3m/3qitzWRNAil+iXJ8cJEp1dvRON9qL0Wx3ypsps2rBpdaOukqbw+bS7kgQB7I+MKp35BYuxED7DJ/EVN5ONAmz7LGmB3rCi2eDgibXKOB7dYyaRbiGqQNxxEoRiUvU3t8BGu/nhPXN/PfyRT3s4txmMlyxhJx+OOfxBTMVjHsC64mKYdhTrlb3hukFjr0W1tTxO9sn4F4mTg0XK5yn6jKuAIt52aM52vjTxN1bsFR2+1ocmU1VuGiKfrV9DJhPFUYXchGYw2gG2NCnVAcz4iuEQX86Uuh4TEEXfbzNUCbX3YkOV1QpxaFQRCyyQz9pGqbpF14c9BHhyl1RsnTlDufpuDAXkR/7BcZ4XgXda5O6jqV9zoo0SJ8YUwFhrizFTK17m4BrHNjSl2Gd2RZ1d816JMp6qiQZzyZmkeAhpxRJ0mFTDUwBZA1ZMrTZPNAxpbXAFEziYSBgLoRlvjzr981rlGxtGMyuu9MuF65iknYqfbFlJysOgrdAZkydHT6DhTIlLBtvpnaHXQmSBxkanJRkEmD7upo+UKm5s1CA7vevGqXWeZfTMnv6bx2bB+Z2jDcG8LCGaFuK9aLdNbagdIukKlZcdGVxTiyYTM2NYoOgP7IlHelqFN5evtiysku6CN+H1Oz6U+93z+Uqbm+i+G8GCFT+xK/k26+eYMaPJGpydvgyVo7ZaBjciA+vLBOp9tNCYoYoDfLJmOW3NLOgop7Y53NLuj95POJB42vUZfwu7uQLjtsIIhOyJT/slkSP2sFINEU6htv9D7v0RV1ZrJHnZs+UaemF40ArTyOccNjK5PFSZrBZlVMiZsGpSmzi2cCYZaJNLDQApHlc+TC+bz9Zkode0+QVq83A4nbxOR63PugvDbI1LVEpngDhU2n92+dWr2OLq7pGb5/WiDTYjx1gHABMlllJnpHx27AyDcSobfwoZN9KZVgTUWOOO278AemHmMBdUpvzgdlrbgjEAxkyl00yGzxmbPDdKbUvgU8MnFQJ6DebzoTVuyTl1fzHJkkW2TKbJEpzt4rsDndXphBF+gdyRkZNmA+Z7xkaV7Iq4le4Fn+iLqrG/qAoESd39t79H7nA+oUvEsHzIOt1XRRMeLAlCAdpzWYj3Imh+XiCPrYmzFghtbvZGr+sytbGI7/1z9/aZ761Tc3FVEQw32COpWEEX4nHnv6DAhdu9rbJVuepEt7Cxtt5pBwYSNTpm0XIHCLGXWYtGWJqrsWPPYu1vlthTpVbMPlwJRThI+KNFK8gdA7TIhjPuwXkZsIvVCxUEh431ay/FqjTt30G3o/rUCmMpGgTpVvjnHYRyGSeDTG/KHEE8a9btG7TcMyASczREprs43Jfol56Dre1TRVaAwKTO0n2NzzzbjzVeaTdVJQsDDLEVeKBFlO6WkPwmE7RR2ScM1Hmw7g+Mb1F0U2vv+6fdsDU/BuzIzsos0dBO0qEb844BpvWzUHaTrCNbpkWiBhZJlw8hnUqe0pOigLYo1AZsSOOAWfoS67JTJVTFGX12FzQV1sGVA8quMHLtCLVXJiwq4b72hk7rmXkmcfpsLLi3gHF5m/W+8SVmYzp87ihbqZReQFEOnI1GWHPuDRKg4cJ4uyjubx5YupPk/5WbGfkf1O1oBE5ykDk3fJyuMx5jPSPZEp+fK4/EamFj8748TMVv/6R/on6VRdTCLYPW81iVl+Jiuht+9AXNVYZ01x+TlYv0CmnioyNb+iv5eOpwKUoJkRlz7shmDssOB+YbDO5+SjU6N0CcppNaHu084rYqewhq0+ZxmX7FrMA1DLUDz2Cgk6W5TlnE0ADozz3aMw54IE6b7jao+yI8xry3YKcuxOak+wn7o8F0gCwX4vkkANW59cZWSi3DnfPYrIV1uQO+eNa3CVAVmvUgrKaI9MMlCKsrCwq8+J4g+jn59CxrgEt1SqmHjJahclP7U2SNEEdY6ayNToKt1gHZxWTLCf5DKaxDQHdZxiPktGY5PM4GhCU++RKUfHPAXHNQ+SJ74Y77jlWeIYWwl/3oNCaceg7g1MEUmvg/MFdWP6RCbPPLejabZBndpePBk26unJQLhCpjrlhr5geUOmODU7ECaLnpDXkxHx7vvHgRyuKwcaRSjruFlhTbRPjg3qRNNIMOHfL1JAo4I5JVgDdiDMZHMbopdku1nt+d3o8BuZ+ullIsxc/Jf5W/2TdEplrQj2arVnknWITL3e0guUW9ER9x4tZ8SK7QTsNrVr347R38/NRQ72Q5/hapkWDVmr6H1aQf70GM7RS5kt2jm6ivGEeMeJFZPdWNQhEziWgWXRXsjotCQQP0PUqa7CPAF314GTon/W9P18UfT3UoK4fHE1vPkHkjs6TcA8O6h74rWU5dEb1SiukalwGaFOtPYEM/oTahqNS91U7mT8+GLqNs9Moneeh7ohTBjwLwVPSOKVoFL8d+8c4ppfCRZARRtkwg6Qqe3tZoEoBfj6JWvGJFmMryDl7xV6tz3mo5uEXti47jDfXWrMe52+MuCsLKs6Di5cpcxfoyUI1w9TBsW/P5hEyNRBUmhgpMiUO1q8USc5nYZCiUxp6tWAHbPCPNqcsKb0TCm8gkyd16ijW64oQDaPcwJng6+IV3Ofi1EVvoZ1gz7Afn5+fuaKTK0K/P72BbFAukgq448y70V87UUAzQHmx33isLLDe8jW+IB5lX9b1W9kil/8ZNCOWfxNmJJ+MVP2KA/hct/umWjL6qIyXr+fIGZ8RzzzaLzIUWtjkOexXQd7/yGT0/aWwbp6cIxHD/aFGDauiYf/8U7aCNdEab7nID5SlnGyzPJJVrM6OLLL1vBEiSDZ6kwgODsyE9Y79D7j19yBu6AhU53GXRTF5FaQlzaH3ibLZ0RYFRPYKGdk1PaRKUm9RwNTgeigTkRx4sD5eMQ8WC1n6H0EZMrO7TdxjaupE/1qu7BmlqhzBbox4iuYhxSWndTgOtkL1yzW+dNuWtXJ7tNjmM32Jgjx5E09dckDGcnvC6g6rOpQXuUiqQ4tMrUMP3nMK3SCb7eBxlxXdcr630yJRHjV3oI2L1InzgpivsUaclwhU1226EArbZ36zwzXuCTMDbg/jjuS3J1PLz/9PG64I8/au4moo6KbFqAv6znxjFuWkURethBVLV+7p2meETdY2dDOzZJGE+UiK8z8bKJ3bFQaZhepIqd3JcJKeKDXVRnnJbdCuEOdnWBelW0r+31MLfF3/hOmlv/Q/Slrh0yVym5fx5N1LCryBIu+qnAvxqlGyxcpjWkMxrNGneJuuKZ25zCD1TXhajf17AMpzlinW2lb1RFxz40yD8MZEDFBr2cckKmJ+9LB7QyWDkw1Cw11KPHl2n+pyNRZf9hwvuT4+sUe1/SpvYsQbx8cmsrMYonMhezAlKuZjizLqyiC6HoRkMlkrJNpM7ehntaosyRGprrdtIH1qu0Yh199mHI3LqxoOKGeERQzEh1UrPshxXyn3puGRI/PmnQkfP+NeT4o0RuZshwWmYwNZCq5TC8ghvaKBnsedUcoT1vQyxrX6DtrZbI9dRu4z9uKRlUTZUobzhewispXDUWNf/+NGCso1LvM+NyryYgihR1YvK2ToNggU3P2uIGqDVEnJ3V0UURJIuidpSf1nCpjieluctDMYsa49NzEpObIAzDL8hSCLTLV5DsL2vGzJLGZzURlqnAWKP5JJcFB21ek2D3HIGwP6HUr8fmSZ1up+r/DFMv/ZPaD4f+hPYpsugvgcBf3dSrdNV45dphH1o/w9bla5P4i02UYAYGRjWtqh/4+ttvtwJTzno4rstzgmrjKe6zzxzuuiXmz4UCaTVGXiuUDyLiNVYCFxVLvkI8zEp/Q2wWZLdd0Okd/f2twTTSnrKLpfnGuBqbyrYGZ2qGPF9Fy6Q3StEbdW4SOKGs6F4LzzAWGKjquTINFptrlaM+kuYh5wrm2N5C9tqth6yJTMZEAyIRFJoHaLOmsNgejlL6ZSsnahkNuVb33qpRqVhhgCZ/9uWeNTFX27QSbg7Gi9F6YM3I8qymItwLXaDcbi0TLujXcaheZektappQ+MkXW4xfxJiRriCwgU3Gloy6XJh8T9jJ9giY3GhMmDK7xskSde8h1xaStjN6TmSJT69P+SeExM18k8MdYw8LP3sIky3yyPeBvFaodT5xyjUxtjmsL9hOlJGn95Hhlm1AD9KeoMOE+2MdkknFLWF0U9LoaXzby2T9VIBVj/P4y5bcyNWV+xpTwa6ar/8dMrX4xU2Sp+HBgkz2N1dWZV5oGvdNGf2KdXRlGQ/RSisDIDzbxp1zDE/G6ScHwTI546Rp1R4b5BspAwzW1IR+mujEH4t5nqVttLSB67KsQEYEl3t6yM/ISS9Qpj8o0eCbOTGZph2uCJ/j6kYPeyVTPX0w5VZ03hK2mbzDOBTKlr0pRXnfbEOg7Emr/4tkyKaKRBZfRZF8nko3e50xuN7AZq6u9DHiZnJupDYIEqJuzZ9sQfoHe1RAx37lFyl9IdTtacEybiiS2jEzps3QD5s3vGFdf8ibZ7E8nUK/xigTuAr2c0d4SWOcSesnxwuLJ8pWv4ZFh0olJxMXKZNrNYTUpkKmOMQ9kIgoiUE1DpjY1MuFHixZ0763VtEyEl5zSZI159og6OU65gxI7bwksV3gST9bw/Yr4vUXfwHwz9V44DeTmfcmAtsK8KsUW5tn2XTDpxf5mStPXCg3PWE7IZfmc4ecv8fP2TC3v4xL0FYc+41CN/N/IFPezEwuM+GtmFP92eWoNKx+/U39PIj05z5Q52z5AGnWv2mUX9wtROjUCU37bhFYBzxNOLFIQDI6j3gKjBREmI1xTzqdOBzF6t6q8TUFMO5Y4SzfXyfMhK19MxfPCJ82RWYGHlZr6ew2Z0m9rXBNJWJFIvWGdd+6lAF5xm1JXYZApwk87MNdbtnZlBvOQdWICCDlkKri3tkiWxcSEitmgzj4v6F1D7XQFW3p0FEYVLw5MaRcLmdREXOl/MOWsaXYgseOiTvoRMjUNz5nijsM1rFMWX79Z8qhz++IIFoY8EjASej95N04AU8+kdh5dzmMZOepwnkYlk9BO8xUzfszA4kYvAq2BTL3jJf48+Lp6YOogpOgDsplW+6ex0MhqluhwZCjqfNJhTam70wqszbhl3OsZdW53QF8gh+0Mvea7ATLf0jvkD3vJuMcNMrF44e/v8baKOm2P+P31TBFBVkgwBUkmhKMcrPcxet+18mzkmbcpwFqqyFTG5PAbmZpNfpanVn9s+c7+SXnq5e8oHDVjj8nhprHKJVrcQT81L+oYa2TqlKYB2I+bxfibFDPz4zxNQPP3HHG7wzgmp/tVh2sVIBPPB9b5RX6agKa1yFC0Gplk27Iy5qeMYTw/GvvkyRsipJNIJsE+FVj5XO5MuESkImmn4Jp+zLYChNkVmVobVkPi8e0FlhWw1FEuuLLswz0AOhYFSssnrun42JlwrLg9jRYiMnXTigusdPR+XgF3npyz1gJZML91amZMt7jmx8joqsU1T8JPL3tklEx0fpxjBSRvDRvR/8wWUWRqA8iUdDuKTCDOcI3frkUMm3Q3IbB8P2Zklz00OG0XyNRB5XxFHF9Rp8ejZ+01e1SvC4dM5eUb86N2zYAw08VjYCpYv8rPw5bnOlQjuaLx1dYq5ZXvRbDEUcs4ImdeyHpzSkFtrU8HNEGm1s9zAwk/XdbwnI2AsEfLgNvcKWh6Ys6s0hy4DUgueuugergzMsk/ihZwE+rar+dFlvJP3/b85qgj84/fydR8+jOmpMlSnq36P6b/JO9Hs9yDch3smNST8Ts5rsd3MG3jRV3utTyQaxwGIN4DC73LCvNEOj3FIJka5p2EQ91JAOv0rn3imtKsD1N1ikzJBsO4twR1qtq+ZEjuc2TK9McwMEWPV5nQVkCm1vXcgHYn4+sXJXqn+t6OwYp0ZAoWj8PA1MqfsBSyKZLaMxUItUADMs+RsfXOgEeBNSFtC8yDirG/gPGwOupYlyVPNPFmgcRe2drR/PZCfBbX6EbcIVPjZ1YRk8/x/em0ZNJuje+fYEiDte13mP9oIxOWDQ9gKFRkaFo2n5ngWzQw5Wyi0YwEqysy5Y7LOrWbCBR6OXIgs/mTcWUJmaLNG3+eoERdDorGJFoTNrB2zxoNdmdkKgoCDc42es8UjlhTeqbkJTLlFnZzIbfLPgXNO3OMq4ToRQHudwieyyWF5flhEuveofeWlYJEmYk1UcyeazALVSbh3Nix5BlEn8eiW/h5ExWZMq+nHNbyHH2GzODrfx9TC+5nTBHmf7uY/2t1inMsD/Ybc1cnl1x7KW+3vYPoyuhd9vH2QDTy9kE7Vlbts2XGklDyYrC9bFp73RZ1Z3+aaHAtG1yT9yzKFI3ZsKDyF6b2dqIlY8avCGQxg//eM2WrHOpUGxImWNaY0cNU2UB7WuKa1LrIV6bRbQxKpH16v2l+IKq0f4HtOqh7+b19EXrifCgEV/jkBWSqXiET1/NlTz77QzPFSNIzKInVEbed3WeEU5EpwbggU9v9+EDMsE3BShjUveuZz8guH21Qz9qyjvcV6oytIlMos5/XbxuRsHu7BsVxkan7Edc4lewI7HyMOjWp8xeZza4qnJZqWSdCG5lKBDsOjBf/rMF549+fORzqlLTFNX6ykImt2zZgzGWN0nCBa7wyjypcG/wtpaMF6iQvhMjUfdnWEKv4foW9wd93InOMkx1QN0vK3SB8rJApJUAm1t5kAxdeyZnIvZ1fii/XyNTOJVgD1jvMwxiNQTANZKqpBHy/1ziHjbbkiHNw8t/J1HL2szxF/tVJn/6lcxS/Ok+l7NGFe/Tc1al5OzcKCPYN1rviyXjx2Pg8YOFEYV1urDrUPzOgT+MdgUXu09rZHQsgYpOrUK9SXJNwxzWxOy0YsCb6N1Pt0SfgGmuGgna3cU0d7ujtzAdhfA2/blkusc5W50NZRxxFphTrNIJ1ok4YuM5HGZH24RPsp4lMrTaYh6Ll51EK2lMgVO8eLHGPyOThQXZMPBqjzmrP8Ayr/eesxFhEpsJbYYBY1iz12LQ4EGfyTkB8qix1OxPX/PuEa/I+NUqaUAZp3NsbDTT3w5SzRO8osV4N+ugp1mHgNQdyKTchGJKBeUzWHy9yaK8KPHSupKkZcKZy2+SYYx7Zk3p7KYsJ62GN0K6pTHxxYmK+jFSsWXyroU53yFTUBSqUowy9Z5Hi76+dewKYt0VLHfWIOic0yBR55VwNxi2TidRsr+Dx1yVx9RB9wEqZr+HKzXOsiSP8/s58pIN5yEjtM+fuQLiz0YDsHlkGgqNwkNv8tAXDHk0xn95G+m9k6nO9+f+eKXn1h/n7JzHFchbAI9jsaPzWo0bJT+MraNwWmZoGyNThucG0PjlZ1Nel7EW0SYh1umammHm5Fr3Ia4JrIpyUNL6vcU3oxfsNRnFiqKs+Tf7zIDIJfLpniCe+Cp1obilAJswIE57fmNFLMsI1MYtxTauZhgo1349ATo6TemBKv9gtCO4GvSOA3WCdP1PIw+mYca0rrmllsVpDO+F3dWwU6H3kwDuB8jRftfOc3Vly8lMDdGmEr2fbT09lIyVAdPw1OvO3GRNj/VjDnvkw4WvRF1Mqi0zBhSJTS13aofcsxDpgNp+ehnwKQHhQtvakw6MhlbdToB1XJYmkB6crxSuZglVukSl+g0xN2oIHrZxhfry4yMRSRB9gcnON+Jetc5FlbqXAldmg92UvqJOLrTIGs5q3FOYBOkLpoqLXXsWYf5KlKRPvdb8BXBdYuTwZmYrLYA2XzSnHPAv4/bkzijp7CgkJukmXEf+2vIM8H6HXdVGa5LBJUzB2FGuiz+by72OKZxY/YYpl/kXU5D9R8V/LFGN1Dpzs7Y5EbBVdlDO8r1hn58/a3fH3mDCHqQemLlk0yDvM6N5uEYJiRshUfCxMco8CBS6vPTJRl7gmdP/0J6aktS4BzQ4MwczR6sSWavRCbkrqQNtinihnEx3K96Qk8VZCnZjfQx50epjUzmL9yMiElzBJx1dk4FwUF5Jn1INkexwznqN8bgZeuWu4LWe7OvLa6KUwyeYImwKZ8krYIlPNR6eaJb7+pRQZMdRxPDDltTYytXCxzlcPwPc/Vujd2FRSQZHZFwOVgUyhkd0PTIUyYP4amyp6YdbCNSqKo4bMJg8Z7lWBrxdVTVf2l2ACcrR8EljsM5/wccqDJKnodemZF0nxuF3BVgWVoasd6sbTwtfvYILe8b3kPrehj5Apn2uJexhl+HmXiwjW2oSj7lPnZfLWtSsk12ZBoWAskdz2nQ6txWZM/J6fL8qx0nSsCZXE0I3vxsRMDayR7RS97hbw/boW81mvU14Wj34nU+yS+wlT7N+k7/erexQV4zpw9GNkqm24gzLehxewqhCZUrfLmJxHqgdrNrGIrzmfuYPQDlHHAJmaiWOTNFYuw349xzVVv1FneNXr0C9KqEu3cTYjb+61gvgdv2uXNcYyOVunMdgnnlB6UoTP4zFwTZz0Ldb5Z45remvZS1gHZEK9YJ7HJE+RKf0gMTWMGvRuWbv1YLuVxozj7XBNM2Ggw26ClTcmMuYJ15UOg05BBdsXmRbhBja7LcPAfTuOyfbdfjHlqqNPHy1Apm/2vWAS633WlZEzVoGYPurcjaJ3PN7HFejXVKSBKKAX44TUB9Mt2c/5K+tC9u3nwSodLvC4ySNZiWyXBXG/bfHzScjUbY8/j3mU0et2a9SZKSyuoJ9ZlQknR9QN9xDI0BRHrEnHBGuKIk1GoKdxS6Dl+Zi4zMdrLxjucybR4Ilibi+Qnt4L6kXKSCTOZafBXZlndbqVuIvCGXf8/FUm1SHbuSaRVs4ZbL5D77uXhUoWDDuBVVF/ZqvuufgbmZrwP2Nq8jfp+/1qncp0xYbmMa+YmKjIlFJ4mEe06bP2RIo6Na9aD0QSIVPd59yrfBgHIL0nE8aJM9Sdl3TFOl06yFSponcKFuoLZCoyxBEmDUug5CUIleLNOM+9LRKFjEegLD4P/npw6H1KZa7B7rUtmHQ/jXSFf0pLsKg0oe5pbcVEy9ErKVWOeaxnare6exDV3RiZ348u5Hx38fWbdkfixU1rFPJEpqSr+aIOXLbNp6eyAUmcIpM9U+fnLcL/zmHeW0WoU2n70KCxN0UdRw7qjO6hTpGYRaa6LTLV1Isvpij/RN0QHyEFuXVY4jgnZOpAXQKNvyzqaMdHonKdWeznuZmf/aW9CaTLNgvAQojwGy9TJO9auoLSqWpN+U15kLn1hMD+YqN39lisKXfokKlN+GC8qmliUj2LEMTFY8oMTF385QXChFtgMnR4nmTlBD+/8shotNvi91dxZxWEKJJoUIk7kyxn5yOoNiZPZy0iUxOhSEEynCl1WM36nUxxzM+Ymv5xdP4/Lf3/2tkk/n614BS9KibaNVGlJO7iDMTyntQ9vJc+ccFzQfV8k/FfO8zoPVMbrpow7mv1mVpTE1wTjVEw0fiumcqeGb/A2pdvBp4jZOrxOIiQVj7q1OWc82R19dALzY+E+pQiU+Otq0KV7Ys62QGu6c6czmET7ie4ZjvLJ1C/G1ClFL2j+bYrUpuRC7SpxpjnxqMDMbu1BnUT7UjSdOh9ep0Syg9T1QuZmrSqDnLpM7XzSlqfeIoawnqB3tRZJjyQDXQaXEdiQdP5hZOVJV0oICksvn7DYB5r3M/5JXGNTK0P/KfGnCgooozVYtE9KuJscgkORlzQ+BJoolK0awbUTdrWXrLjTTJ+SQswQ5HUvjZFJjYq+oCeKb8c4RpXnisCj26MNUnx8Pfnth0/MDXolJQXASjX+5Rxb5MtT4xReQaft7+ZUqdXFR6ArjbiGK0adEreMhKhwdOVCTdz8Pdx3eDnjbkyk1u/TcAKVlMCmZb9+2OtfiVTs5/e/Dj9m9xH8au9X1DnFtxHTlWntfzZc6yLE6ww4FN37Rk+sb3QBWNKTIamllmR5hn6IAZ0UnvVppBJV8wluIQ8rsnRCJkYWfsW1JuATEmByZL6lImQPZ5vOjD14lP0QmgqsY4ekal01anQGG5Bk32Dazo8vOcghTuWcd+QA2mXtzvYzOfc7ZYbZ+Rw0VzYvv0xGXRK1Y8qlHP2c1bE1S5K1C72sDaMF3G7mXEhysxeg7Z6I0N52QLhU1yj63iLumccTJMUca7Cld8Wnxuq0bs524UMKweZ8kwGveOiRqYMTxVJsDdwjRN776Eaf/bb0hKZYl6uBGdkiSSL3ZRXqKygohyRKXitkCmzHs/BVNHrhvJyOSOpNT2Ddc/VOujyspKrCTJ5NK7IVHrC3x9pj0uQ11Nkqj6YPlGSNABBu6BOvd+omyeGO0Mw9xfEO7DNjLBNrgAq0Ra9Jz1XyoapUWcfo1UdFvZOJl6NCr0WTizxpidkyjxPY7DO0ZR47Nj89+vgfyVT88nPmOL+Jmc9fjVT6Swx4eadKpoU+yhTTtfbCcykeRJvVy0/FyjaANbz8dGpFvPE5mHTgSlXz8YiIUogwUMrkIlRjGvilRQtyE7+ZjyG7886mAIUy82bOrtmNBuY0vMnIcH8iZlZj3BN7LVjQaKLrMmKPbvNwPZ3E+KSyjIJu9vfQRpP0DtaZ6zGx1BwAUv0mMDzaH32vh4K3LhHxaTRFb2P6I9r0Iv7kxmYClLUKT15IJPiuECGJCkA09jjv4faZ0Z2fFTgfHZzJp5U6N2a65uA8PJfxMvIliX56JaDkskiCWefnsO7XiBTI1ypztwaVcjMbgXlQsnrtMlOs4Epkf8wFc55ndB8MQOVtUlNi9rAfMYVZ9iwT5VSpnEyWRu5K9gvM9T5qcTpg06Z8gS9X0h5nxiuF6D3PEzrgan9m0GdEvTF5+54ZGpDRwoc5MO2jledlinFPVJQ76MVpYJZoS5SsgPR3WMNqC18v+54+2IK/IT/nUwtfnon4exvMu9HfrVOlZ0J9SxHppZTLVaYLj3Bhrk+MQ/NDJMsmNQBXBkmEz6DDL3XqUXv81SQqWjTiiS/T1bQjLWcSe7sWR50yhDTdw2Rab7Ig8jIVHlHnSroY0b0EPPSSkAY/SZHpqTxp8fxzvM6Kj5rmoX9DEkWWQYgRqbOS+8KJHuj7um+HZMT4ZApfjZioGg/TB1cBdqEq+rE16ODcm/fO1B8ZMrztOVh8H7/zpTuK5j3Wi7TSXZApo7MOq8T6x7yCndHpsQTMuWqd/SOjXArQLV2AvMDU9b0gtX/IiNTR2e9grsj4es3+YlVDHf0BllIWuq1SaOTx3qKTD1zUgcmg0wEhXQEWS+Qqe0E1/h0gq9vZj7mucUBa0qxeSDpc/ZRu0umAcJoqg9WvJ/WHj0j44/D8gSezs8ZL0gzltj3tQwVf93SSLORKT2iCoi5vCIBGDAjdRiVoJU5w7h+8MzkVC4ikN1PTWQn2W+8N4lf/myOgp1P//jnn6RTrrcy4HGiFYlqL4qV435/ADE7tszA1Pq6sWFFWLP2ZZfPCHfHNbWabCfU43JrRmT3uIKzEiITrolMbSzvAZsZh7o0zbIXKQRRAFc/vYkT6Dmugfd7AcIplxhqqJjR0QPKUOa3nMbCUuUVohYcbLySrd35554iMQ+vYLqPd+0db58ZXLIErNPvEePIfp6RxxLX1E6Qqjrexuh9hLatQJgYz9p7R8iU3y000IwNg97nXuhkssTPL6i3d+2MV7jmM2Muw8HZ4/uvTuFMuT1aCf87izpnM8jUYfKZ5dnsBYauL7jG72fbxbw3QS8ZsHlMJvJRhMtJz0kqLafNwJTUzlviTuaZSKznewYrc0EobWJkItl+7liRVirxNzUypaSBCPc3gzo9ZtFDXt7JErSb96DeaZsByS8LdKnHfPo5O2+wZD7TTuAkt3ntygIycRc/vXxy2pKoyLEmvqmhAOEKkaG7DbAkHuHfoiw/eZK1nVieRfsQFEmYUOBT83cyxf/0gRp/TFEs/tIexa9mqr5MNrDXI2RqdTj7yvbSHsBwpJbxDhEyRUaeDea0Mmn43DcZubZjF+v4Db2Z4CNTzDnBNTGf4ZrkHpjRN5dFA5Y2RV2y3/yFOOlyDO5B+RNTZKJITCCfnpgnGszopWrjmiwO6kyp3vYUVMhZ6j3Lh45/v3QBMn5+M/Uo7yhgdjCiXn2yMmKKyMRdnFc0rRkuU4iOOiVe70/0StGyIuxoqsL6cUEv2jOlR4UPxiNCL+lukKm0wjXZqE3GJP5WZRWrnMpg1fTJwLhGpvL7PgP74ghM4FqZSVo9BbBfGkPdQ4JM7eaJAGf1kTGxvZxeFFGbd7BKE2Rq2yFTe+uEP0/KETIwdSXpEewtMhVcBGSKlSxk0l6gztsh6vRqEWDNOSJTzviOeU9QkSmtmE+Jo4RLlrCqcIRMYefUYQ5Ys6Yq/v529iStI3mp+UomaApY5kas/SKGZmBq44dM7Y7TZyyfd2oIm8NsQt1G438fUxzDzH/K1L92p1j5n8TUtsjXcBpBycSW+pm30+0apP0K80B3vpskqBY2rLkrMvUYYWbWzKkLQjSfYJ455ZiZm0CA9nLMSbRn0TtF2RiZEumbeJ1kXghdnEeAgetNXCjyFxlNFnMwZEZifCNxKvn4Vj696AOuae84ZRWm3UyAOCOWQqwhU1sFmULykKn12vbJ09g6kLnO6DNngGv6EHx62UWFNUFaYx6k7akEY3F7Uoeel9nAlBSd0Ds+4lYmJL5R2DxW79pNno1Mbmd8/9NqmdWR7qkvRdyh97M2FJksyacXvyoyMO42er8w789TqQAqhzLr+YDvb+w6ZGqX4utrAZliH90LNCl+MANTF24/BXGuYH4caXeWyOzpANr7pTBhfcE1zs9zAS5hgzrf+VNeueguMuU4DwJXD9/v1LQeYCxDpsjDeJGXvDxCPBXmBKZHE5m3Ogn2m2tK0xtgTXxOlzKYhY/5j6qvC2Fmyy3IkYGfdzEXfDlc3AIQ2QK/v0Yw//0+6l/JFPvTRz0s/yY9il/dS+8+l1beS4pMcRUHysZY7EFVKmSKzZc6Mc+qDaJ6NklIlM9+iRq6oN+DCfEEw2IJhIoAD1JjnU5WuCY24/YOq+sEGZIW5oGsmXIEQZ11DMqC1ZDyNJ4hkxnqVP4qM3l8PUroHUVck8c0fCn3tzRBv599drY4SyTueHyG1VJ+owP65KG3t3TApzLqlHnJfdK1rgQH369Ikh3PsXLX9yXo4uabKX/3VkFeyOj1DNsWyTh5e6BODsiUYZkiSZ4BgcsqzWi0ldC7defTCkwfmXKS5WeG+IlM6VNLqP2ngrrhC2MAzeQYAvvJwyfXUh/DRVEymuz3aqVoETIlOMiUt+kMntxoOAGVMJgfdWmJunEdY82CIzK1KJGpm7DGmnSMcppebNTpk7/61JxHw4D9Rh1tDqcvpjybLl/E2EYHiDDdE+/JoQ/A6CvBY+OnqEj8GQamdPejq2IoHoh9KFOwJmfMj/b26ctS7YWgRhH6jKzhf9/9fhwzWf6MKf4H8/dP0ql7m+hQP7ZlnbKjyFSAe+9BXI6RqWRkyOQQniz0ck9UrGj7mQtA6wZyd2cZh/PRyylXfgztbIVMhHPUmdi3b6BTp2MgcBv8Tl/bEcTnSYf+fz66EHnfzkDjG6kO5Tky5XQrCUp+n9G42KvNwJRkbxnGW55GIpnw7QnWDeYEhy7HOmGb2gZvCyPiLjtkSpiuJWSiKpkk1JAp8/a53337YYqU30xp8R4Z4kc5TzpLdWE16j69/TkvEu44kuBkeRlJPQt1hr9+mCIMMrW+f5h6hClsrplQB2zQmGShFQ6QrfPpeQgj1E3hMII6UDISi7WaKVf6eMGKRaZAXyNTsoBMGZGH3u94ML6YIvu7UtOrLcTy+8Pk9f3ISVJpJ1YRtqMZGHaLTC3SDPPfJXVB9e0J4+ki6uYe7gfw9d3nHuAWmWJGwQoqaZ8wyT5DplSDyCCPDKwB+gTV+34xElBIjZ9XcVCnZi3qtHFefObUp9nvu9+PY6Y/u4+CFWb/GqL9S/t+v1qnHNrpUJbnEnXiqJlKIez3II+nLXHG2VYmryI0QXdsrNBNZ8LAlF0UmHfs2ehFZtfZCHZcjnU6fJ5eilFtbqDKn7uhL1ezIvKc8rD1nx11VhUyFaiLKZiGL9WUmMiURncruDm3jERXK7woVr1gQfGWyNR43PBE0ZGpTSOglzQZzEPTs4NMneZ87TzfDyCssVrBPVt/zhTW6H3CfVpgTbg9CRyce4xr+qaA6gmoc+rhwROPvbmgUIKM1vynD2deV9CI8Rbz1PxUKYf5XoRNxDypt10a1cCU2l4FStN3JhNVPdmgsTvMZ9bKAmI2syVU3XrLpGU9jRXeuj5Bf3GPGvgEmeI4mwXDElCXpxSZuLhFDULOKbW/bEtfXi8PPJyTI3pf1Uad7pkSBKthHMb7ZkqybpPaaUrjQkKrrIEa2889sitkKp0oKzg8dWRq/f6cNQnP5HMnjkDDhIWMSDSKYCOP3oybdCXI0i2lqMMnlvHkh/k7mZoxP5uhFf8ms0m/PE+trxq0LpQ0sVbal06toqilkDFbkUiSZIKwTg0mbKIGyC71HFBdhq1ddY5e7nkQeTiCn5Gk2IWoJ9H4Cqviibo0q/iKLPYaD2nedRTG2uNC4t2Jg827k2gAnRPLXr7CjM51uKaXq9NBWfdTOMbic4Zxikwt36cTSONxxwxMzR3GhnQn8wy4FTJ18rBOH/M96qzRYZ3OXl6OXufaMg7L3f2BKekwRoaMPea/xvYA1nb1JgNTGnms4GKa2zpRL2GmPJfI1HrMPInLUmRqvt4kIGqbj04lyJRzKGwQlhmu0aWfY6XZ8AvY+ey2jqpW9RVDQJ3aKBEylWNSIPnSY0EMR1hD4HMXAS5qrFlNp9ThUUXdkLhsCbvkgjrvKOg9YzqZgTo2m9rd7HiZLF+eC2tfm9QuPW+/mPK8YFY74ZM/EG5zFeE2DRMaWcHZVO72VgI7kAQS7OgrI2NvGYJyX/6JKWvlsbX3eGS/785MjpmzP2XqbzJH8aufmeWAomFFJyVNacDpyqyUdqAUDnqXxQaZUoSxCZuZikyJjwy9D307oHVLljpFPmqI4h+wTjNo1pJ1fboMTAmy1dVO9sqygalcvXfE48zRgSy8E+qUTJGp6QKZ0qUJrolSxTW5M1An4rplYGXOmdqZTbMZmXnpEcQkREb911gmsxeHTDUPvvZOzsMk0i0X4So0yNQ71EBxCi8D+7RuGY+Ntj7x1ycZyGyO+W7kPmZEiTAP6fYGvWk1WrLkssQ1eTjstjR6vE+x8ngWIuhbikwptZERmyJTyoUT6MDUzNqYYFoM5rPHE5lSruwcykmypemqOqHLehxbsOPpg3qT6s4SU1EZEK0tMlU8lwcSzfD3K2aNQsNuhTo1WSCT5/qe1Uk0Ug+KYXUcqKzR1ODvMpHMDuGXTkFhI1NmSvdQHPkZdcbnpiI1xZ+/fdsJSQ+3s64Em0hCHRXGjFfsXj5ZSHUA5mj6rtHROiCfL/anj5iwNQTT5ncytZjMf8LU6l/XJi3Ef5L3e4aWCofXsyTRY3yWB6aEid9inZYMkdDJzQApqYyahhnmCZqHNpji59binim5fi2gCTVcU0KJOiNE7QXVw0Cv152zmFCJW0LBnjsCU/mB+crdT8AKJhIJHRnzRJJaApzu6y1Nrgyuaf9xe4NhzJCptWrO0MEVR9A3ETJVT1uRzNunBf5b4OnAVNxZIq5pAXU2Z7BOr3hkygTUKXfCbYEwkz1m9vkEvWj5erCfe58cEEZKx7j3HepUVQUinA7ilqRljjoz6z5MSRTJFrZGTLqnmoAtHJGpOjJF4ik3C/TMQKbWwUgnQnSZwWlsb0mcP6emEka7FownMgXM7P4iwkh6w+aVfDNFF5sdyLtKoT7Z4xoveX0Ot80dve9MnB6UDblyID3vqFPbKzLVJGMHpKk8oc7ZuB+Ivnb2kBkWMlUXyBSfjAQ43w4xk843mj54PzGdjolH3MoniV36sOmCb6Ym8tQDW/ZZCqMp//vuoeWY5fRnTEl/k7vIfjVTi/FVgT0DJUk6/zNDyo8rTCkm6lR5vfH4/+4NWDt3o/bvBjJlXyX0PovzZ35snh/IuMM6vUfvRtNTPa0U0z1dQJfXHfWk0oyJNbsvwGOFF+NNeKsicTzGfDH3JBLwQhnLS18R4GbEWxKla8wj5aPoQLBmDIX3A8lF0TkMOuU5OTIlCEsLwpHCE7hruKbH2kqA63RakvhO0bu+XpsM1ptrW7tKiUyRc0FgVTPfTM0M28Gfb49M2Szq1OM8F6DdblImil+oMyuuEL6Y0mpkqk7H0cBUGB4/M6w66rb+Ft/U4y4jzFeThoNSOqdM4mYh6jzJW9iU4TdTyWyMTN04idKNuj2QurthzRIChVLu9AT5MPf/P+7epXlRZev2/kA2BBWBJkiSiFwnd3og4gVU5Obl07+Tsmrv/cR74lSnKp519mqsiH+spaLkb44xksyZHPSfM+YxmdMKGi0OS3Aeuz7wupcgkuA5nTNSTnPfGS+cyB26C+z9LVab2xF9gK56EhwTN2Wy+X2rfpkisjtjXE4G/KaGFIC6/XwqTz8fLbUuMZ/pqzcyRff932RKXPG/YYr8Q/ZP/WmmsvWMwlFSSiZZdIlM3Vd7gu2+Q6ZUnRdJs3IM2PFrM4hCwMxM5dwB5XFi0UvdDyeSVQUHgztgnX50mEek4XKHjfl4B97yVoQkuVTIVHpCpoa1XRBjuWRB5yzUKdF3Q3VzTedQSwmOaW+lAf1k+Rs0K2ECP5khU+lLqUA9LZApXv3FVC5KyJQ4xzH9PIhzuC48rAnLFr2rnht7ULTdGLjxfY+6msXKlynYb22WXKB1p9M4UPeEDpkavUGC06rPq6xoYswjTC7BNmWQqdFE7yc9lRRoeJFIzA2dSEp1tGBHFpjP7idbJX5SLGEo7bxKhu6mUueaDZhHlwMBqUGm+HKJNaKbvO483J+IEPInsK8zSqJIQaZeO3EF/TLYV+npGqf0ef8XUzD1ffp4yJSWJyzjnjm8nqNTnSG9LFaMG6nI1JlR5/C4WCl6dw19xo88RYTbLPBrF6XJWVQ+KPfHJ/gPpqRtgvfvMJ1599eYYhnud0yp/0bq/3h86v+rTO2fA4VKisoqtyNk6qDnx6kfF2bsmYw6pfntDjRRMYO4lZAptGYWON0Cvd9VwXwUL+oV1Bcur/IsQZ3Jzv4drEv9Ytzr2IeEvJGpYJy9qi9T28JggAqagkmnxjyRNOkM+mTMq1QykKmNG79hoy+ncwrt4kV2tVaBzQyoez+YkrvOgoNUiMQbK2TqPtdnMNxV1Clxh0ytSiUHqX8gU7cnMkWSX0y5bGCjV9UdrAms9a7gpZss6d1mjhmfz9ElJZpOGdubAV0HY+WuAtSpSEedIudAIkEnmhyxW8P8MgXs+SCT2jgt4D5i8k+yUJNpv0amtAcy5enTXhP2Nb6BqqESxIuiOxGzKI9ATxEyNayflpqb+hLOvIM63xS3kEZmtAAn2/YEdjoyxWWjA5suQ52KPfNElPv2DBlXcsQvp73/FRPOoPaFlKRcu5rWNpkKqFQUK1g4oJPHmXiwW9QfApfndPbq+eKBs5DRZ9gr9OZ/jyl2LfyOqX9Ij5c/vYY22K5VuF6KkiTmeBPp21JK2J23Q+WjjeJIlMY6WMc36tQ8slQSnn0bM/SZYdzFazgRj/RLOG4rrPPpOQ6pvDNusJGrF+PtZiKQJArWELjli4HGPRRk32G+UMtqw4SLD9ZpEsoijGmcB9nzpFn08jZeYG4Xv5i6C/MLbA4weUnFFomqbC2IqCcw3jxHpkq5n8HZnPY0Ht/oXX8wRe67cZrDMH/qlFY/UefW4qEnITN3wBGn/n/ctC7BORfI9DLLmCQ6xupPpoqJqYYgU63PJ6Dsz7+YOl15ZKo74hj9wZTZsyychW0epLSLRCpVyJSzXPSoc80vptT5B2uIS9C7BbpzBHMWqUxwsSVLXbXiAo6XD+Y5t4qBjrOJKVdDpnLAz7ttSxukYHqeVDr7gjxe3Rnz5NTz5TPt/V/cXiKc8DaRtJTvMvXH7QYkshQDbxhfOtFqBr465fKMq6vc9eOBuqmxJlJf/Js6teB/w9SC+W89g+DpqXBTdWTqvIg5ana3A9bpZqg8fmxZYpUXHeylbZIoaEWZNMvSAvugMgxEFuaj4MYt4FEd8yAX75hH7HR5BeJekKl26IG0S2QqovmrgnqY4Z2X4w+YR9gwkb7CzMwysoDJqMpRUPyb/mXK2oUfxr8VYk+s3ecMmta/iWdIA0e0/dOEBBKhcpnClsm8qwVoL4sySBgjQSaYeY7M6GPgx1tk6rMwNmDsdfSic95uSBooNl6lju8HRdeTqwQiDP4yq/Jdjjqznc45JK8AdQ46MyT78RPh38c5A/aka/ocddvYTL2fqxSZeu9kBup2maFnbClHY+r1YMyinnH5FJl6sOUTpPaikID46N3GdVyid76rTOgJqBtLHlgYjGPOpPIVa8r26i1Ac7SOAemJ3vRp+ug1c2CrL1M73TxBrGsrxu9O4tQ/vRGgXgkJk2laLH7n/WTOERhXs7Fk6WhtARMl1oCld9TVmOPhp/ezJx/x95haCr9jiv2HzFH86edTFz4jUI3xgUlsQWOps74cYLtS0fttJdSpverooPaZSeImQ6Y2J8UCU7owlRcR9HJHimOi2tg51sniZlGmRaacy+EVuM7Mssh+IXEQJytkqmhnIZlZCtZt97JhgqhApjIBb/KRahmTXveoE+8Vpoydzv5iqvUw0ytn4018cZzhmN4eTdi7nlB594OFDtDpebg2UAb5q8E6bR7mGei9PhJYJaZOLgwy5UxzJl+mtnfU2d3t9SbuckSmLmdk8tilGeaZCnUGTFsE9YZMeYIvAJEMZMpRinnlsScc40tlaYCiu2/G31x6kfAz/QPds8Pr33ER+2VKvkZ95a1eZkNAv6AaLwCZur3QoX1WTglO/fmlU97eYuCuOjmTqQJ6z3BjL8BQ6q7y3seOnVb94e/9frIVOgJ8PcesThB11S+mii2L37/+JFXuOjfuy9RGqQXyZUqp9y44/BzzpBs9dVVDGwJT2yrGX6z+KlMr8XdMLf69dX7136RTkodM1e/xUKXNY/mihecfQIs2Q+B6s/ZFuOdtC5v3xWCi2RP9/Q+mduybCbzrC3XHp8BAx71wTC0S1Bm5/lzBkKezYmbUAvK8IVOZ/H4F/v5yCEkvOW9QnhLq1HkjgbqO9TVU6jGrMv2COvHg+REc3f9U4Bd9QxRmPMPWuKHuLW4DS3Yf0wQ3toTgyxRe0xpuxxx19iRtZToT+AyUVB8Yd7UycUw9kSlrdnvj6D4fGvLAFAKbqEOdmgXIFC/0a3gw2yxIqwB1xt9OOqUxI/H9dtqTGY4R0CCbV/79OZ3Hlfo7cPLbu3JPIIrE2rJvqMUr6lz6WLxoNtgdViP0fvj/CzV5jfmIjFr4fVcn9JJGizXLNveoU48P6hR3SD/Qrrq8SuoGawrv7hawmSFTX53qpdgG+TROfZomL1pY+yN4grmqPElEb30W1TWM2TYJ8sy6sVRspQ163xnPYKU4imQeSg5oOo81YFCRKa7nHTA3C6Zyr9e/ytSa+c0cxWL5XzpHkQiDAvfcPwSpvVj2X53abI9D4JHBeJHaUbawFY8GE95tQSStkRvTqb7I1KIcUpKIxQcudo9jyl7dVGqzZf3VKf8cFhaJW2YFxQ7fCUA7wJcpVT1vqngMkKmWf3HQnJssyNN2IVKz/wxAjc8n+DKVXC+nL1Mwr+0XMQfBAPewEIjPvyyOvN/I5HhyD0x6rzAP8t4yg13RIBP6XJAx02vylyn/Fg814fOLBbIX4fsxT6Eh/ee1hlPtZyTvO9SZH0wpD2QKRF+wvjpFzMU88OlNwBoTKshUv0em3Bo//ySLyNRpQCbPHO2/TNli2FfuXkadOvQTU0WLTMkJ6syPM/GUMlarSPDRi5W8+oZWDDBPDkusKZqwY8Fek67yB2c6/6uem0A5jQ3AbNGLCsHqJ1O+Mustcs1SDtqiTEiyKeLXV6dsDDPT8yxJJPvkaf9kKu+mM/Ga1gFZoOgz6Mb6m0zx7G+Z+oeso/jTOqXTswLoFA5Bwgm3hl5mRoEZWhwI2F3bk8261L5MRaIocMSTMaP/YAqKqQfL+fB6Q1d2yETML2W6kfMa5Ac/nXhZiTrZ358ryJfDi/j2YFvEPvkvzBfcJojZ1LVUti9W0M/DjKTH9op5pL/1oG9Rp7ydWNRkWlyB1VhFncrpgSX2rjMgSw5CADYpOMIeuBU8Xv2hyuGIeVA+flIgM9QpfxULKvkUcwl2cEVdSjS7JrU7PV+SXWQqIjjm8yOLTHNlymSEvb5oTXYibHJmYLywRaZC5RaC1UTIVNwLPbmvSx1MaN6BO99PTNfyC3pmg98/o8iUE+w6MBNkykunPZEl5wwgSQ/0uuwNmRi3eQFS1ahVHOwmpkrxBVX/RO985bGmcPyagR1XdZXLJqiLgqmYYCsVS/z63IWE3MgRSuezIh5TFTq5ivUKLooVM1l7jHt6uwob0JdPfBeyd0WSuZUN0jFB78flz59MmeMZa+IwnXf895gSfreOYvHf2o9iVWcKHJv4QJLujEw9HkoB1El6xjurqC4/mKL90qgCrzc5su7Q+3yZ6kvMR/6pxzqbUBxTz20sUzQaFY4JEXUq2vd4zzf3FRxWGjLlzqZzPpT8BWbobqogn56XbPwemXCSlMnfyymPTEzt1Pcn8N+1VZP+Hh9BrefoJS/K7EVcNTEgOD0xL4gWMhUnIY6pGUWd3R9i9suUzCBTXnpDnfJTZEo9bJBJdZpTSYhvwvaivipfCFGnrpd0BRU80ypdVFFPT/sN/2Xqq1Or8RKAcXrPCbxCE73iAvOlFGrIVD8WLKkU7gnj0c5I1iVRQ+vFpgVSh33gX47diUijgd/ndkddblisRpQf96CYVK2Ca+uqqhk2L2j6B3pnnos4etT/xVS2RIav+NODuttgsqJxB+QyO5ZQdtEqcHlAndoPzRJqPourjD3Ezdf7qUO7rlyTf3Ik2SYWbLP2HfijI6mqMFuibnHh1Nst6P8mU+Lv1lEsuH9IH9o/rVMdv9jA46wUTBpFt5rKfLsH6xD1zFenjMrXsC5fkSmx6jjyUtodyJ/+w/ghjzoVEe4Fw1PEMeXMo+n8o/kF8wbqlLclWEeVvlqC+yBPBowQdcqIbk8wd84mCHPW1dXT5bSEflsgU4WGTA0OMmVrrw+B3EKmjKd/hM05ewVuKx964pXSDrLxyVfeKcYx/SSAY+o6HkgWX9H7zGiboE7chwoaB5n6WIs5GM30zFm6DMV/MOW93iZ6QcIt4RHGKXrf17WhS3cznceLTLmjIujkFZYBOObUU8Y2cYzP4nwL5u2A+czg+hfpV/IIzbNNmbQ0af0fTAF9dgXJcg2ZOi83Vajs90A24nKPny+pQSCekSn7gkw2ny3mSae9stS7LBigo9IFvj/NoXTsaIBxV9H78U9kStNICQevXxH/scDf9zBwC7hUVlylxzSuv3PpDn9Zo6N4uCwJtpL5ZQrWtSSrUrm0wHpXDDLKFX/vDILVgln9jqn1v6fS/6vmKC7X6waO766oEua+PNHUcnIgTdgz7sfge1Lcpn53H8kI4tsGmfLr5Q7UJmaI10eY5ls2fcLldETv9CiQKefKX4CaHDI1ay2ZxHKwBI8vn5VPprNzwoMy4n9X0PvxB/Q+rtIs4L5X0ipZqfRFH+kFvR9xp33BnXgiuemUX6b8ajVriN8yO/DYmq985lG8iJS+FjCO94JJeObW02c1nWVTbYfKbUZeJBeFl8AU96hzu92sIBz/Mb5MwdXe16T7wAL6TZqSPOSu9ZcpaRMgk1E77cnkUKf0zJ4xPm27hoDv/GKKfyJT7HAaYORE1DnuHJ3oapw9wN4xPXG7OzIlr+fdl6nAmE5bs5flHszgogZhmCJTMysc4NLJGeqkiN4TnOsb7MemCyC6oTd9i7cdKJnIoJfrUTevh+MBEue6rGDmIVPWi11AgxIdpNendvrq1I7sOebL1EdZmeDcr6hT+v4oq3XRom5dZbx/10D8m0yxv1tHseD/S3tmtptsA8OeQ6YMOT7RcPRzkAunr/zyYzTk4n8oSCZvBJGQ7FnSlTF6n6PwYUDlB/RGj36E9sDgmLpfFyzdL25n2A3LJ+MVfCETxf3FFKjnmU7spB3AFoJfTMnF9My0D9MgGU7ovV6+j2NQHTFTi11RfJky/KmPkewcGuKJAuoUn/IBcOe+J9U9ZKHaL6f9RyJ6V4/eYtCa+xB8mfKaYQZOuX5Ne8ftlPhqaYAmVfj3DD+AzFcFCy3PJEz+WF9PNChma3CSDzKZtJjHghfqlEW6GeNVl31DqsPU+3lIp3y2FnuiWGIP9dxFnTOYa0GNFJlS3kzHeA9pX5BAmJhyNqjLNW9aZIjK/MtU5G4w39wDdYD+zmVBxomYx4r2/IZdeuyIy1P0pj90Sn1PezSLem8R/UYOEKUZMnXRkam2wusfpl3YCevHBXXoXQYCIRd43A69n+cwBl6v/CausXBE8kOnbPb6YbzDrfh753qsFov1b5n6h5zr8ad1SuneMjxqvgiSzMZ7cg3mOWw76xdTTdmqsGsMIwhA61giVTfM6Df4VH5xRC83A26E/ighU5d39KLKtj2DXLLPypV2okzyk7SAcL56ov93bPU/mZJB0tWFMXX7f4+oE/FAMY+8tBa9l4OZ+hogU9fb/ABOxmCSKutZTaIg2UGyFPjAXVLUCd8QGWhsFWvCVl82dG9fIqAEmfIzrRXJu0em1Hbyjkt3lpJKdgxwPgz+3TFCQZrKYuChdUmVfBx6onr+iyl/43cyaTjfA5I2s8rNN7+YUiPlxbi3o9WTDXvqoSrZlGSDvcAxLa8fIOvIlHtP9ik5H5fIlP/ZBFG76nSyMfgMdrypkhhdsKw+blwPdzbNSC5oi56utMcHNnbZMl6/6GqyYssdGDrDVPirIJPh2j1AuA+WlS/7lkoSt8DfT/UiJs0+cUrBW23APlgrxs+3R/zVtLsBdH1GXc36USQ/dMq5ep/Kizjx751BsFos+d8xJfyX7vWwb8jUnfeKKWNrKV2spzOg+6YP3MUGmXqnpYqMxAaJ+HpaE/qcMvrbn/b4NYNOjnKD3ue1ToPM2qJ3+6FTqvh5Vh5sepkcC4GFxJp6RQvxQSX1e5oHg+WGhMf1UVW5UMcxbdCESa7LKY9MTEn0+Wa8PWOlJDCWBRACr2m16qEmiSDo4IovPvBNtm+I5nIMXKJ5EaT7s1bTz72MwLpoPePtypYjm/Ihgh3Gr8BLxyEkerzUgZ5T1D16RqZetv6BIX4mQdZEtPgyZZ8/E5MtMnV+xT5o3mNW+fELx/j1aWigF0fMZ9sX6tTqLndwoh4yFfiLlJ74RfNlChZPZCraftqvTn2ZmhXzDOQEaQjUCPON3VodjOoT85jkLbAmnLI30IvcETAnb8q/8h1oisvg792aOpED4X8wRWn4gdNCj6rspCzT77yfU1SrwB04ZGpUjgboY/5ivLk754hy/Figz9Mf+7/+KlMr4XdMicK/F6b/bzL1p/ck9uFVhl7eIFPK8xbS9faWgbbbYcZ+P40T0QyNwDY8GyTgzf0071ZuwUiOWOcYfqYS54Z1engEKUl30uRdPOcEysBgfvLPpkhG8kSm7m9kasXOcIzeMC8pmiAzcV9inqhaDsf07Z1UWW//YsrQpj2NPC+GpLFazB+x82R8Q56dyP4d6JAqNU8AerEmxqX/wEN2iiAnBebBp52H4BBtQO+0bFlMZY8ZWDvUOa8XMf+dT+VPplxhbqZEFOU34NBNgnTm05QK/YIDS/EH4q2NiampD6+TKrPA3UlmTXwm18De3jCPqY+iIQv91MJVvCdMyieLkCo3ZGpL/a7y5iszJItZ+wByLzdBcJt1KumZSwq6VxEmYAgytV+/WjhdC9T5DqKaPrQD5ilrhjo1m5knQlhfB2Owp95nZ2TSTbYF+NftMoBwxLx6JOIbLvEQBZm5usF3jsLUjyviXe7SNPePNUgSY9RVeztyBKzcgF044v2zzeJvMsWJv2NK+ofMUfxpnSrkmQxtudgzyXOrhRQyJ/3qlGe5fE1cgqNXl56oUy6/78nS4LdgaynqlPBGpmLj1cE14hMmm5/Quy0QRNiab2SKBUEkm5r5xRQTHGTSDZgvDMbakC9Tymmqs+qATMUs5hnNmz+AKv07cPUPMuW2yNTWeT4Zd2gHZIrsdfDJkif+LEOdUjkcUwNXFiRVHxrmmQ3qlDncesZvnZwl5/wqAp1jHnMv0Swkq72ig/y4IqNk2h91tNkXjIWRkCTpriH1YL0Ga+8PwZepJjYAzP3mF1NReKOY93avyr8KVkOUV9pCb6zw+iUBXadWvu+gZ5+ucnUJmXIfyJQ+n6Eul1TQSST7GWyuPmFiWmG+UUT5Ab3gpFXCT3Mc+dJ7fZnyH7VwIjvR2MIGZQ9/D3mvE1MjBXjbchn4zeStfYPD6ze1KEg/dgzfOQrNwLyFTLs9MZbuDnb551V9mdLk0QRVNz8V0Mj8e2cQrBb8b9dRSOq/m7z8NzHll54EF4HZM1lfYZ37wZQU1T3xtW1bk8P6psAung4Pdc5mT2i31MBc3X8x1Wz0Dqptgt5NvV5rWiTKEdSFi/lpp5scifSKgXTuPIk3nC2R5GejA/vqyUzIoeip5z1gnb016L2eT/Re3XrZIMPWtK/30v9kSj43mM/E16EgB2e7/TLllluxIeuJidsaa0JazTFPEDsOYPvU/sWUchbBECbv2ASHaUXE1JeWD58VcBJ6s3A4PaHzzjGT9P0VaH5DnTJ11ClgFMxjywaZ2gWHGYFj1J1I+SkpbMzp+dZmOucEOOsB9cFCpnTA16+K4Q7GfGLqskWm4uqGTPFYQyKuF1TCHv0UVOuJOlVJpUi4edHAQJZpkHAP/P72yX6Bzu3byg0tZKrLtf/B1PzDFFBsigXjxSPWLP7YvKBbrSOSz7aa9V1HsasZ1LFWO/ZEnxMddXY6444fHZbsvBbzlWl/Am9h9n/vrJzVQmB/t95P3vzrn//VvR5/fN6v20lQJxdkioh4TxKqpZiJNz1xJQmZ4u7KBvR2tmPiatk1ZDUuKaDh+xDoBFsm70vRQpUUmPHbFOvsMv+UsFWdZwDJaY95JkGm9pX+JG6fij+ZkpMEvZ+ZH2VVC/U3nLprEuSf/FrQ2h7vYG3Md+C1vgWEafIcXdYW85k/P6CuoJxC6IvrCt45er/FuX/BmXVQZ1kZmWp2fjCt6+4rzyzzabYQmVKZNzIlm/Z/MuUO+y4kA4RPeByyuErV2cL6MmUIH/R+xJ+YihUXti56bj9m9wVJFh8Vdtkc89mTnc5kGJGJo6Dj93cGatF5f72Bs3l3gR+OAhDDvDRADibqVC+YMpGbeQK6hiIZH1clS+IxvENjxeid6/s1pbm1e36Zgr7Az1s9sIbZg8YQr6j3MuHfzwLK1FwSP3t2HHmS5gmDkIZMru6X+lenLMdaMG4SPTFvLlbodVsdr3fcOS8SDPEOpHn7Ie4hFP8mU+JC/A1Tm3/IXo8/nafy5IxMrZ19lS4uyNRCuSRg2YeO8XczviD+dFLRpmR2VVgd9g3J3ooGWmfhPQnsQSZpBQ94HB+oM0UcFfRxG0uw1ybqkvDsWDJk7gcOmToybrOazk00xhYcnpGruDxinuju6QtaOUtIqlQ4ppbrFuu8YryJ614KIHsNmdqcL6h76rRX5MQckanyup76ieOYpivrCWf7va+yLsc8GM8cH/QKvR/gS1/kNPUfl2UbvZ54HixyghF11r39Ymr7PI3weERxkKWfq07t5r2CnfnB1xdty5Hsg0zZz1Rk3G7a99u+LyrQeprzkGZTX6hURZ057TCP1Y8Fvn7+uIGZIlPQOciUOuR3sPk71pBZi0yInZIALRekCpzryJJGSe9w7KNJ5080pB928wR1JbSVl6j4eS47rbc0CUPgsUAmaSXsobhIyExroE69CTdC3aRhlbveTf3mKX2zXVQuc5Macj4nW2T6Pj07kMcX4Tpjh2q6nrrtKn9Tp5bM8nc6pfyX9sz8aDMJhmODTOWjplPa+DFsErknwF7zgjwHBzOvQHZMZE9reSJrRO9ze6M36z7o5cpX3cC1kJCJK4t55AdT6tAjU4qzf5HqmDA/mbpQiyPcqsTMbhdyFRkrzBNGzz7hqnuYZ8wZZvzdFZnabto38caHaJHWj3OwcwWZCpkhJFVPNIhLZR24DWcV5P6qkanjYl8lwGrwZYpwt776D6boZocM1fODShTdp0BOPXq/3EemVufTAH2exCSfc1eVLprHEnaF3zPu7dOyZHaYO6CYoVh5m3OXElhrBJQyfTKeuS8KQtfcHW7LTUJyIYp0WsvnG6i815H/H1PaBZlICycGpd6iTq1G1Kl9JN7g4qGcJ5v7Av6DKddgp3Xo5IPfao+W76tTtZDksFfjBfPVqcJnB6hP5zDIuHj5c5/vbnFc/Jyj+KFTknrFGrB/znvy/jGP6LtvxrXXwt87K2e1ZFe/Y4r8l65L1+oB81Qp7YN8N+0dV/I4hq0kdIx7slCnhHq+gZ1s7apolXU1GTUHM3pO3wwoMXo5KUtvcLoe4irXEhwTUOcHkHXUKdfXkKlGIh8ouzMydWKnjs2ehvlCvKNO7XZzkZxo+oQjN8RMfqyxTm/WlxtIm8eLQYeFTOktZnqtF57Etzs7JHUmaJA31zXxl/6kE0EzwmWZ4/UnKo6+IDB8kD+3PvDF2OjJq7DXmI8wj/mb40EnyWfqn36Kn4GXBsL0dDTtp+8foXcUFjI1+2E5zTEgk9RHnTqtkSmqR2Ll0485PUWbI1N69SKwr5GpBXO6w8lcJySbpZFKNet8BalHpry901nEvMfIVB/KTORkgkzCcvp9mQ3qlKfMX0RgMcU1FycJEul5teh1mI1g9es28BoTGb5ubxQMR5z6u/PoRRtxn0PCnlGHNnf0AUkt9nC105Bk8rT/6wdTtM/Zn96velRbUDXpRdwbGlPSoQ8Eeq4+xD+Ywl+co1guuN8y9Q+Zo/jjvZ2ZgwSVc90HiU5vOs06PgKyWnSYX8Q8/eYpmm93wZcp7oN5QhOrd/VlSqhPV+hKKyZJlWKdPkz99bS1Pp0RPTFV+dsPADcbK7fwRZZYy7wBtFZyEL98ZGpRnZ5QBTRmEnsVIZPH/AbW/I6ZujkXOpFCJwODzVH3omYAHGOMBsUpWweQH1Cn5KIe4Bpe9kFqTnnwsNc8zAsaMmXNjYZAE/Ffpv5Dp5yGw7zXFshUW506GJdTp7HepDKdz68L2IrIlLtQkCnzwNsgxYEYwDHbp0QuL8pXp75MdbF6g0f6iZlM3kcyZXzUqR9M+fNyr5Pedm6gUxlrSJjkIlkJDv6+H5sEQbPGMf7ZWjU0Nxl17tqid8SPH0E9cy3xA2YfktHMVbBu+0/lPnVkSnh1OUTnzwK9bzmdvXO1OujoI2CSZlxwdL50FTBeS7byBer+9H5mwGOeHNZzzJ9erINWX1GnZvfub+rUcv27PKX+Q9ZR/Ok8Ndug9+vkbB9k90es0tieRyBD3FV+axopMfJRBmO2RKaWN+FE4lOrAtHW78BvH9Nehy1W9MuswDEZ8qxIV75SgHl5jIwPt+5FaCu9wR/XY+Cm72l9Xug3sPWIHITxOOcIsytGOJ69uErhgjp3vPpY5wX9xXhkWs+W3JxfOlW8ZkCa0aWQFyJ6v/UTmeov6N2qoZ76ObRYE5QEmXIy2gdecZuY0iedimVkUjvYKqmeHwraj97NUWRa5PpiW+jfbRSkG0sVafhB76fxPjJ5bNE7jutpHffdFQMXvVxIlOf4kylP8Cem7OYKVx6vP49TfP0Pndp5r5bx4vleJeuzdgP7skGmlksDGT21WDnkgASxxc8bMlOggmZAJvNLQVWaDO8BGUKm3FxAb2oNpfrVKZ/GOYde/JhBNI+QKTNCpsSGw+vfHIIqXcaU/fYio8sXS755Srli/lQ/yXRu5H7Ev+eYh60z+678Wdn9xbNylqvf9aNYMuK//vmv6kfhHdH7HYP7pFNHTaWvWTntF1p2FRQ8H5JG0yTYJu9dEJjVviCsU5KvTrmGKnJkv2HPcF7bEcnvhcpST0amdvp2nPpxCz1B0/OG6OmPgZetexyjCeYL/X2bzpwukCnK6CMMWxJX2U6hP3VKm6FOufmj18ln4BMw8wR1b5vaQO7nPeapd8gx3vCyUjLbovcZCx6Z6g6xTi1X8UDf0Z54VolMnXJkSt5d0euNV9Sp2Q7rvqJMcyjGG3WknakNwuxHWPE3LEfFzxl16og65T/5X0zJa1sk8DrufzJFNAXz2G7Vp+TD6le4s9O84V2oWZouD1fYzqBlfMPB9z/L8ytez1uuQjggE9vLJwJ9sSQoVCenIf07vMBlkPD1wWHynhvUKTlJkCm4oI6uJEeFzYz9BHBe8T+Z8t75ggDPow+QNXhAvWCCIJXy6EU3fkVg8+iYn95PHgLtJ1Pmw6nJ4TQ97xpT9BnXu/A3meJ+t45iyf5Dzh7900w58lmCx9HGPGIYyNScOiEo3qcLXP2Sh6RTFQmUPaBOmdOa0x86pRfdO/AuD8xHt+uphJPBhkHqHNmGqvv5HuyWjtP+pK4hl9X9BeEmRqaCLeqUsL4gU7erTOKxdF5kLVoDDBYfB+n2jnlCZ1Cnfng/8HaoU5sHMrV9LZBRNzpYpNuuKITDimOAHIuQ7DW9h9ppcyaZL5Yq1dk5AH1ee+LOlkZNXupuDZKkoC4pzCATeo9VUBc+MqpYe4tczq8GzhsjZBJTx5rwQ6do/umJDzkyZZofC9RjJxL/Pp92Yx5umy9TLmeIqONNXcOw7uIgWa3CnhZjVoPyRKbgMqJObZZ8DXYwylWQRb90yjwEhERahN5vYRcnONdhHOSMgTo/E4YBZC9+MH7NI1Ms8VXYqR4yVTr4en9JMgi2ZBG4doxMvW5WA/UgBiRvDlFPycgQkKXHdC7K5P0OZ0kDbc49GTeWkKn36oJ5cq++K89uzL94/hRav9/p1OIfcvbon2Zq6W0kuGrVnqSRjGMyipcByN2zC/xhg0xddUMCteB35MvUws8VsPlprwPqyIusDNjDBWWoymtJPdEyuuQgrZEp2A0m1kmlekEUMOj9nEPfk0N+u4FBdPR+PEGmmg2H3o0kcZDF24VFA0arYTPXXgGknCiT4/uT4BhhR8bTbdsi4xioX51yPw0y9S64DpoVh0xZ0eRdY2RKda4d4w4jMiUtKQfUOaMubd+FSOTmQsCqrZGBA486MuybGwxZGVbJvql7CvyZBWr4qHOPT96TzGzNL1Nujsll6iGKTCWrX0wpOtL/8B+YJ30ev7+iRDVY8Gwr/6iZKtFPyxq2Qok6xYgGSzq3DUFzMkLCjKJOke3piDrXxSTf0JCjlXQdQN0uHowrGPh5s0RDRpzntPdllrNk6aBJLudblvG0h9mTXcLeoXmwPpMGcdR8mVJdlak8LX72X52i+fNZeezonIi1HjUg2xfWxL/MlMD8lql/yDmJf5qp0uLmcI4U9E7qYyn/B1PubZ0DYWaLOdb9eEfC47FLSSD7CsiP5E3cjWj1pIxPKdzpHO9p1LEpVVe3HPT1ZvwxB9CQ9HV8QVpYI/F2TN+Q+0W5AX0cZRKE9/JFir3cQ5etcEwJD4reTZsjjXP1RTwn7WXytMcYx9jUa9kzBv3LVMF0qFO1jUx5J+jgOo+mPrIS1oQ2XrpgG2pXebMFfyJPEZlSpTkytZd6key0HJnSNmPlYV5RcUyid6tkNQyS96Nu6JM9sKAOyBTwCjJ1ikYLpKMmMH4sCBYRPnNkaujRSy6IFZJAYC/waNKISXmxBhqKXgVy7baB1y1NmewvyJTtWHIQRTnPEgw0AUjxSmFiN0XduF2tEmpXjJiEEdgXvUSH/suUp/jIVHRGnfrBlPtYIJNRTP4HU5LO3eDCfvwqEffX+ssUdfYfBpwl6tT8SpAhx/nFlObMKSjvHJmaRcLfZEr8XT+K5T+lH8UfP4OgQbPUFQ3qVDH1UU1rdBlbfuiw2gEyRd/nOZjzQGci1kGmXnMNx1QIyJT3EHtiEjaC9lr5JBWM0KLeys9Akc/o9QZxX5Pem5hadSNxdfwYIpntFTbbpYyjxUKdUn0W8xDrYp1vgsVPpswZfQWe/9qLpBsumD/YJ+qe+B5UMs5c1CluxlW+nhSYr1ZyCwOrI1MsnfphvJApp1M7zFsDMnW8bDhQFnvUuR86JTxaBdQA8x5AIqjE8NUa6qcSkjxl6pryy4mpE3o/z/CRqSNzm3YS1kLl7gz0imf+IoPJ3Z6Bq6g9/j55f4aOdaMgX75Z+csU/SBTeOeQqUvxqUAJjV9MraZ1Hj+YCqJZeSJdwRZwLF9RkAl3tv8ypVsRMuXn03nKrkKQiebN+LKCr2eHYwLFPWUZf/fAmjWL1Cv+/oUfJNvkeqLZZ6VOeyA/1TdP/fB+VtOirj4xKpPO+tCvToF93P/FcxJXzOJ3TK3+IXs9/niPF2LN4dhmOZPW90ik+w8qjJ5rLeOtJB6I/jzMQWGPOhOjl0lJwt4UMAth6jP7QaY8sfag4c8eSUOLoChkyJSdSPguQbc/kffGfEIqD6hTZINMxVfnClg2JSY+lZgnvIFr4UHPEZN/4kilAYwXzFP1i8Cx+cXULu7x/f7NVCGEyNSDIlMRoyJTyiMPMiuhIs3yjwNWNvXHO1yRKfc+W4F5TJEh62lxJCKxgilFxLyXitPeeq+o4HaTgyrR4/BEL8uMAZUgU7C/5A3xzsiUnZyFyqumOQ3PncuYd9ZPAswRP1+SxTPUSRQyeZMRFmuSXYHkPpGp1OZF8pLbCixhjUxt3pjPylrzUfeRqZDJkKl0m6J3pq+IZLtL2NBIynrYisGjcqmBTGn5XPky5dbn9kV2yiqFLKnY6suUr/Q19LXgk8z3ouJ7TqIM0efnOopvnuqOmCeZcp4S7pEjc/sIvftfZor9XT+KJfcPOSdR+cNMnad+5Te5zJlMdpCpvsl9sKumI1+mkutu9mUqYBf7kPDa+JMp2DBWQ5IytaE7OhAkg830lDtqGajmDHXpLXQnsjsiU/vTdWBcZW3V5NS3NWjCRibhQJApbVO00LQ0qlKru8r0ZrVn0LnLk/FVDpnaLcoI7NJEpk5wUAmzqVTIVMIFfurgmPZj8QH3bYVM5V3EUb0cbdi5yJQ7DnxBJLpYfnXKXS8slkjpZ4Pf54bv90OnrFdzgfHRBUE289SC9lb0ASX5dAxULTJlJBcDjMtJCOB4En4yZTn7J/Hl03TOySAeYXQwT2YPWvXUNnYXcCSnDXx5QKaW/O0C28sWv29S5lOPzrkPW9v5xdTTsTJomQcyacX19NTbQ8e3Yh4VFFmno9drN6Bf5HflP3VksthuE0jLAxuAIk59ma5qBedV4TGp6ETp99x5MqJX/Hq/48PUwFTPzwCiJzIVdDdkikrI1OLY/cVzEleL3/WjWK7/IXvnhT/MFO0sES67E3on+b7gKKP6PkhXijrFLw2dhHd7BjupQO/H7IWQ3KNyAyqbok49nKInvNsYcON0N8i5pCoofSgpaKWIDIGJ9xxL5QhFUg2MJx3FmrjH5U+mgtN7jmM21xvojTAKkjNfi7SEyxlUvkKm5k+BI7KbR0AHYwzcxp7JhHnukSmz57DOujimleergWOwz0n2fk89YvLWhu1YdwGUdMpTJjJlrQLUpfmnf5H0km/ApB2+H2XRm306+QSnog1I9gE1pSsHmdqcp3Xl/SevycCUBmyvRyHw2NVeJcHbkEBPGWTqleDnvxyuhPa09oPU3TM1PbL0AprltOSrU7P68pOp6I0+kdyOSx/U+KRUkT2MKUkfbAqPcR4GaaiwJ8oHU8/Npf8I3Mib9kuVWAPIU0Hv94Mp87JKIJnxbOAJbleT5nS6wL0bvCp98Av4MrVrpvWYP3RK7FcU1AvmSf9E8fPun7kK6qrE+3e193+TqSX3O6Z45v86mP+ffeYLVBXg/N7lQT4/LFi63c49zDPXlnEdh7fQO2xmoKlXvQp2phmS5TKWwTHZFzN5r4aEAkfh7vsOyTw20Gkftwmoao5MqdPZnYvT6n8wddjMa9ChkphgLYw1YTzrDk2eRCThDzVHL9rtDM4adcrLjr+YMvLbSPwzPchkwW8JRNaHI57E9jqpiHqHk6hmWOezxYuqNTKl8WoXfHXqB1NaxyJTSVtMXQcvG3BmOuqUsshFsonhCO028ZnUyUKgsopMyZzfTd4LmSJ2uQO1L4XAjyUc42vuMQf1Pj3fkkRRJ8FCLGEsbzDlKaagPOzQ641jiwp6bTlyVfMzbNPp2cHDbnuyTGIPdo9cqcLlEse48BYTuB9kzHPFyKb0uKItmO3rQXz+bapfnfoy1Zf4+u2ZQabOyS+dehDMc9VT9QIUYArUYCoNyIK+q+9ejx86Za/zaW1Xj3nqrDsEZOq9Khg+5l88J3G1Wv/m7NEl/w851+NPMyX4pzWM/nSuxfm96Gnojh7oi2Nb+czA6+Q0zkTQnoxeRfobXYl75GVQ8uUr8NcMerms52Ro346Ndb70OUrnywSkWzEwPpebBeEPzACwzIfAX4bF6cuUqTRSFXJOWZNisGr0jgZ6n1oIX1+dUlb/Ykp8GiE4F4pMvU1LRM+HScb11RXjvTJkymRPVxgXbRYkKy5q6Ma4WUBeyJR/pG1BRmFYwIaDMfCeF+tF+Ayv3ynRm/orD5niy9MBhkPiB/knUC16dLw3KFu/Y/zyYpzILfF10NxUIP6ddiqJ/WgO9pbHfDaAhd6s0w/QrEunSheoNfQzbpCh08TUa0Cm5q/4DBscNkxwmtYfGtYHQJntUKeuNTK1SqwILqMeVPkrYkPaB5sWtjd4EBjOyFSZl/h7S7N35dEYda68b2NIZJYNXOaC3rrao/c88Row6XG46pQ97jWQz5t38PV+P+bS5U84Mt59PUcvb10IUI99Vb5td3+TKY5f/YYp4b9077z80pdQN0kW5H1Fa5oMLWAe2KD3K6NcJws4i0B2eNOjz3JvkeEwSmB+/FcA76lPrCIcBTjdqMlkYeXX1G/GBDYDN1Teku8KUly7X0x9PmJBdL5Eb3SVpCqgDOaJqOIucM1XU51e1w31x/gI0kp5Mi43rRH13koA0kVGRmmNTK1Yhny9n78BZOryFrEiz7yUSboPPdHCQaakRd0RX1q0KXGe7+WXKXe9K34yZdBoJN4wjXmNfRVQlyXmkXdbqzS0kKmN+vmlUwbNd7Bbo0/xqmmvxfFlz2EX+2PlOhdkausXBzgdHzZJ2RkDlDbIlPQeHwwEs5Yla985gXV4/2JqHmioU/lOCYIPOj4i2ag45/qOee7GsRbVKOoU2T+RKV/GvLcvLzKoSfGezvXA1/uBEENkNCzxL9s9elu1QO+JXFaZY15VujI7Dej18CbfHi8/5tKd6wfz5MdFpqQuVoA2xtSLTf2rTK2F33k/8R9yTuKfzlNaLr/h2hpTLzCPpnTRaS7IctlWX6a48iCA41l6EB62eyCmefvJlOcl6OWuH7KEx1E1qjRSfaBHLo9BCzL0eu1GQJ2SqwFcoRgqnyX9iZxCBfMFf5aCUNWcE9kVcgnd7RYEiSNhnnA4/wg7fvOsYNzuWVIPBjIlk186tYaKgOedV4wbVqJKbgXW6dvqnJLMWS5CetMuFigm6pQnRcjU2F1ZMC42vr7j+p6YdJSBdsNI3O2e50i0hRyOpuVVmdlV4pcp6f1BnfuhU4oQ62B0Ac+4s2Ivk+7pzTBv2dMz7WUvk/WuL+Cm8FhTKg2ZCltkyjgOD8Zb2TlLAsc5guWWEhOHtdGQh/BxwXkQZIqWDpDOtjw4hjOfyecLVqVds36AlLjo/dRXJ5PhhvnNXqfvwCN925DZvIrAK4Fh/O18X5BKaAo4obaTtLxhHv3BlPoqfjH1feb7HEfGr1L8vPxQIlPzE9bEQ2L+xbNHV/zv+lEspX8vof1fXUfxx72fq/ZwP3MJyT/jtH9oYmrrFsjUrM9VMjciAYz7FnVqOxcs0jymsznZ5hW4jYiMKDfmCd2b6Ey61M8sXd9iZMpcDhUUjy4lRbrvwddXQwDDzkLdWqMX+qFTYeciU/1OzeCUH/wggxV6L+ODY1Dnjs/AFSVk6tBPZ5CZxcSoMq2D37sKeDWzCuC+nM7D2hV7qMxFQrLHEKlUdXID7BPpCKpVGxLn+FiALXeoS0Vj9aSfOThGy/vAwGWHTEkzzDPj7ARMFuwDljaqjUzpPjLl+sgU+0Dvp649voJX24okZc4zcDbZGPitXqik+7xKqK2rWWWjzViUt9cn2Lk26tRjkeOYtv7FlMS3NVlccxeIMFcCjImoUwGnu3BXTJ+k0Z0RKTefPcDMx4Zxlydkqm3xep3z5028z8eoybtLIgD5zjCwnNZfSnydwxCPbpV8TjX7ZUo7obdzvcb9yZRhvdD7tVZpfXVqowfo3Re28DeZEn/Xj2L5H89a/1fnKP7086mPBjU8qBtVaVKFPT3fSwCMDS3mn9pQSWDO+C9T8WFApsT5dQ7SLMS0r6fWidAoucNpXmpMdjmfQ3pynAikIEbvV+6mcwafbg/BnBkIPO49/r0vz7BLVKmK2vO8IGceAqij2iOp4lcczTitxPwh/2JKCnkfrDJHRj9ywZFZvUKmDsaqgkRCnTqBGsPpkURV4g3qi/JabmIeJC3jv+z8J1N0fCBD56vYEC3mpWkueWDc5Gaw5HIWI+j3AEFyrSr0njIy5XTeL6ZAcLYgbV2+8mOCOjUXNiJsGAW9n+4j04dWPaB3e5hBAk2gf5naFPajAndApjapUoIVuhITMjpfk80Ra5Zz+Cjkq1Nr52TB2GVeleeUsD916jzlqYuOn7ezfAkIvFF37ubUG25iyiVnZEr2kKl1ryZwzgaXpDtL7WkVrLZgPuD1sxfZj+dTenPH611cSp0c5vkGtpvLtPfjtP+L5yRyzG/XUcj/kL0ef9r79dfJ+/Q+ZuTmGlpUqud4z9cMZuxpudKXKZmnmMa1bI//5nZz1JkVMtUwfUGgDDBPGJlaJZICOKY38wg0NUBdgpcQEt8Leoj650D8m1OkhPV5ZArrZRAusymjL2QTLsbZDdLXjiloveIPIDHSM/CaudCTTXuDn0zFR4slGzPZgHuNV4G/XwkiuSa1A48hC5h0fw1DuuxjA3S5QqZglgMZgzMLTnpDhu5VX5NKwpogR098vx86VaasB+117gZ5XQYFpf7u9WXKS3OjIIKrbUGRga/cPjdEUn+uIuxm4hh48fT55G4doM5ikySOx6B3M5Ep5TU8cAxfp3Xt0RxrhMtjDek81Jl15btgLiOFhMLbsYge6zvorxLmIUFlGrqcDqgj5tAwsG3w834wJRn2i/HrM+Y768xEcLBDpkL1xZrl51YIbU2dKm/XdUGF2tRBu09nE10zif3un/rBlKdmc53cee0nU+7B+atMsb9dR7H5h5yT+Kd1an1Hl11D6JFkca1qaomjA2YcIlPypZVJtF7zoDBPnQTaR9AJE83mYLy4J/NlynoFAdzCl0LSaQE3DXIjgs3lMxBXSbuQnLht92UKqkURks1Cw7zR35ApAGRKGdgN3MXMDjJjfeGob84PoKzQ+wHvdD2B5QWZEhPUvY2GTMnifgP7UV0Rf3bFMe35HIWbNmKdv+hY5xnFNzAvoU55rwGZKncHBvPQFXXK6TD/7RZ4/br6wHzHr3Hk7c4vG85nwQmSuxdYFEJkyi6mfbo7A5kqBU0DW2r5wKs4ZPAHU8b1NhK4y6hTyZYr4MynBpNGUiDTkVmcwPKtRwDzweh/MpUVUhWIMno/2s8d2FBQSOQ3yNTjHlIY5C16t/rFhPTBPhrYWjYyxbjTOoyLhjq1NpGp86o9Ec7ah7BPdGSqmXzAsQCA/sbYVRI+auvLlH1onsy3t/OPfb7m4TQGrvucq0TclBu8Pvr3dWqx/B1Tyj9kXfqf1inmVGyg8p8OSfbKh6MHP3dg13stcT9+LpPXPVp/mYreMPXkd89z2BwKvGepKKaEvPZbuLWxRPIS3JAOBz4Eo/UG4rHydB7uTGghg3vP+KfCCkl1004g7z9SEC2m5yXD3l1C9QmMKknWmJ4lQK+0Xc5Gxo3mXUMqv53myRZD4IEpvgi5SqhTg7TCvKSYInl0HQ8PV0bvM1ORidTxd6AapK3gbSNTc5oxQLIKGVLVviGsGc1wjAmoo9EddeTTi1sYYWaTPMiRTyz1T7BuXsu4Am+E6FiRKa0w+QCOTc4Rex9hjSn7kfj12uRI/CwKGG0erz9nFeT7iEzthn8xdbFRd80lh983viMTB3CwZt1V9H66gF4sG3oZqu7uBOmBY2SqiNf7lynfOOLnra9r9AXQvhivL/H1SSCEkJ1EJvBP0zN4c66acOV8i8muLcPRubzfgeRsnj/7pV/fT8yDq9k49RIoVSJdShm2Hwdroi2af/HceW75u34Uy39KP4o/PUehCeQN131ukrS6KDJdvXkbzPfwYPxy/RDJfXZeg7rItkxEb51K5gpmdI3Be+K+zpiP1J3CYBZJ1iTOd4OohuYtgE3iIlPbpMMxHUgdpNEDmSpN1ClBarGOK7pEgr2OTKHresAw7LZMEuubmjLD5//j7j2aFFe2cO0fxAAJkBvKLHm7pBRmBhJWOBnsr79LRdU5+0Tc+HrS/d2OvWcVuwsokU8+7yuTWaI5Xt85DDbFFWqXPKXXPDG1S7sOgJO/PfVh6vxO7rh72QG30AbZwnKM2EO7oOyXvG6rEG7y9I2WoN+qT/YjIw5QnS5vLJlITQc57nRs3lLAls3pUH4zNX01HDaNvwAvMajjC7YE2czxBdDLVMZ4KNy4D1OLMlxRdtv7bMUXGW+9i9cWHZOYSmYRMXWdjNdoL21iSrRXO3hZ5wjjbK9z7JDcTXg3IOHVGobVnA+zq1X7+wuqenitEiX5Ycq9ej9MFSc1xwUwjiElJoR4tbPwUk6DanmRKTs3i4uH8VL9YerLU9pBJq8GcfzNlGseiSmrvyf6zzE1Ef+vY++fTP0l61H8bk+J0mVH87TisFUi703rNTN+mIKFqEAjr0W0nZHDzVZTYsppaUyGqfaoUEuoH71qf4ZrFN/A1Kp0zVt1J08d7h2XCGqBwBeTH0/N3BJhF6y2GMvxj6eWkVNgmwzMalkH1MfaV1NiPCrJU8sZMTXrVgn6K8qOyf1QfjP18dTrQmOan3I77GLJZauLSEx2se9i3BwalujTnqkqfaPaHYgp+aXsPp6yYUDMP6bkKT8PBKJn4rHVYZb29+ASU4FCTCXcu/eU3T8bEYHIpfxQ4mE3t6QPUynfM10NFPrrLiefyufc6Kwx3L6ZyvaKdIXH/r1G3V+obObIzQLCMUVk2Jc6N51a5Kk3czg8r8c+/f36wf30qXjiE1PppRHgAjV59Wo8q7TmpRKkrmA4J23Bh6mwSwa4nR09br7OM8VaDMDHwJQf8Nkn8WvdJKMtqf853UaDezukLHm8Par01O9l+ueYEqRfMfVvXY9CyNoEb8yBirqN5lrW8h6i68c1h1gvFVBvloBRHTtVvlL66zNpqqB+79dzmCTkHW8xknB6hhbYUZFy867O2Iep9NpfzzpduAYLo+qqLDsrISTxeYP+/qRCzh+HIbQtF2LHNB1WkqUKlr0kT1mcQp4anImpoT/7YSrTww7sbqthIlzHXDZ9BTyUbZHiXmhNbqXdnp2lDm2HmDcalmZr34W1SJ7yhQF56TJRSjjfawWNe0uv9+Wp9Sbp8Lje2NzirehozTf6Hf1x2lRJ2xBTJ5QsDOeayGWXyOchUcjbH6YO00KAdOkucF/6XjX37tnOKi71BsMuqCFTTKkDXzwXxMSJ5pB3Rt7DY0PH9zn78ZRVqzVW3Nxl89VTL61kQZ6KX96VZaszMfycr5Vvpi5B3+8slWHObX6YYo+Kx/oeONzyssvQmu04v79P4l5lzyYRwBy0DjrPMWXV1XjdrwXXqBgvPJoTz/viD+6TKIjSL9Z4mXB/yTkK6TczdSoPIpaarLKlq21Ny73Qdx49vJpLRi5lv3xTT2g2HDrV9NH+MBXYCTF12Xc5bPf7Dab74shyLBdX0+H8DFXtRp662W1IY66qcX1ZE1M4C0M4X/0NWo0/5JLYixEeK0PCpTWT2RTzoWBeZBqD6ljp11m6B0cwtYyYUjryChuHR/CmoOHCt8YsG2+JqZs/0fFcVhq3WNvq01q9bRc9h5jK9pYfQrQlT7mrLfWnRAt3NBItBaP3hLx5mxFTrZlssbHfUC19D3fWeD64ozd7kefKFTHlKpKJ1mQvcklRNE9wHyMRYRFQ9nvOWh6EtzLH3bz0YOlIRv5hKtZaYmrCN0dogLwbVPyPp3adH2B4EvWKiTYxNVw91njZBRZbvjoKgStpev4wleYbYopjSwUtX30yfL/7LLptGaZV/abP3z8HfD62F9wPOovNk5G++DDldvGdoSw/vj0VD183LlGctQJ7ez2k43P+80xJ8q+Y4v+S+yh+e58q3jmy/WnC8qLpFHMrxsGHKbxr5Cl3JgoYY0meWnqtBuduIKO57J9zVW3ylKlHQB6alxyrca6ZstevWXlouyodDAsXTj4xVT63XYXsUX4zFd4nwwqjgjx1H5yXOPPWXJXjOBTMo3Uo0BvJ9wqzSD7CYeHH6DCfvGKdqA8FyUPDlXcYM1zVBY3xxeqIhXWRGIW4TWn2m6wTQ4cG0sPJ75+Nj15oW0v6fdkOS5C9tfzJftlgR9lsK7AEL+dO5RYBbo8W34o39B4v8tQXUxt7bKIx3IlVNvOlJxTySUAtjm4s07bElOZep7h13+QZ5ZiZligTU77Te2rdEVP9TnBo+xx5GXRiqpu+A/p7VJ2bjYY3BWYnJ8HzrtC5BewfnXWZpWc0Rs2VoTAkhr88FdIR7Pf1WC1g5LPsw1TyDGjOuh+DBdbsZrBFHT5LqztOfDQrj/rTf5lylzExVd8jAd5hf9efDI8qsxX5D+6TKMjKr5ga/Uvvo3hzywdiSl6YZovmaZ6ndoAqf67pmCeeAHH2ElA9iw6bLZ++AgvU+2ZMeT2Zt9QMRKPLMWtbJI8loJhyYmQYNj4xVfZrRjpZUWOyXnUsc1nogjk8lKi2wyGXRvc79QlxNEHcv1vG7NIXzIc1W6H1EGmeXQ2KEl65TTYLKKtlq2FJTN1bFXMIxtWHqU0mGbi5a69qulY6NBU2dD6e+mS/QWQ90QkU8lQVlyWN2xHN+/s3ZdP3wD8CJG8ZF/pIYPmaRYrpVsSUe0vJc7En4YcpZ1WIDLed/82Uu3R675kyD51UZrgNVtRH1UXaWZWzX6M7bq/UR48/TAVboOy3vjY5PFkTINiSzqaGO1AgmK+G/X3mCn3+9TA0dZc8Ze+cKx3fGfW9cTKlrK0WxNR+Qr8vBvMMN8/Zu8rMC81Z4orZeNKiIcxk95Fbhqj6qJ6oR2aN8tQ+TIVvvHEonG7Cx1OqOaY5Md63f5ApkeN/0acm/9b1KAbPNCSkXmeW+xP3+vGUZ2k1S9Ybj4daiyZor02HTSHu7+N+ezJaIv/DlH8uLrjYFRY3Xd90NPdjKUU/uZKXHuegP/c+r7Ff7PWbqVqK/4cp2ZrOkalGVeUTa6GY+ouYil9L6tShVexgMxlGqJl2x2F4U44Qu4yYivkxJFez4CFQ9D3OhnINU/rN0KQYb6M9Ik/hwSKmOk5/oltNKDu+uTD/eMpS+3MmW97vn5Ec5riZhA+Obau2M9mpZ2pA2S+zdWJqprwBg/FMhDSTVh2MeF1EUx3dKhzK8hPWiZvggXIuzFWHPjKuT99MJWe+2cHxRExpN12FqaeS95L3ncZ8OtermVAMBHDGmxXO2YFndBxkweTe0Rn95vo/TMGMDJkEtbSAPOWIqYT7YerqjGtcnKsRlz/SG5pa+fAwmmj9uZkStc9eOXZ4o6zqrMlTo/VogN5eebDkTrPnH2SKH/G/YGr8l5yj+N3n/bbbjrLXMNjALB+eF2bNGQFa633NPp76YsqYqA5jt64RgLU3CQN2fkC2XSiUPYpEw1KZSYD6SzXNfGCkGB4uHUOj38PsOGBXTINZvw+7FJrA9ef11KkyZFmob1wYm7s3plN/Cfnk6WimZPlLDJ7kqRTXQQk3TiKmGiDvOatuB/E4UBFZNYZ0wBUd8M3NwLXn7mm0CQvTtIuhjfrMoD4IU9/8MBXYU+p31zBcgGOvJXQnJjF6Wfb3JdytGy5S68zl00ZcmIP9iJjC/3jqqDQG2mZOTOmCfwVhGgloXqifJW1L77/WeB8vqWzC4nzflZbbrkuE63+Y2jqrFTqpMuQyzVl9M+UPUp19mNrsRiOcaauWm9ZivTM51zqhvbIvlL1PUgdnkchWwxkxRQanfhdfUiwl/82ydts/X2X5gMlteGP5OV8JZk65D01uRH/ftt0q3/tPWWfy1tod8GBI/d5BxyHNiZs2+IP7+Yqj8a+YmvwlexD8bk/l3vaIeWUjx6R55Zq62fioj42apUlU81CZ0wk6jx0xRVleAJ9Z9B2nKTH1sLsQ0otkoblYtFy6SgsB5OcGEeYueeqLqdBwrh9Pob7oTCgXdonOJByyJMw3JhivdoizwzyE/BkDb+IlXqLxIE8lbURMDdRxhLqrdVXyDKlPpSpHTAUS9SnvTdlPoCiJ6SHMuVm4Pu1M40WeCi96zWWVKZlwCyj76SmNsWSakaf+y1T2GK6I0TTycZ4MN1Xevhw003rUoX1MqY8NRSmkvkZMhRX3w9RFqieojch7KHTtlVKcYGLbMgMW5jA5WiZH2S/y/WuVDvPVN1PhvhhymI6J0a0UezRH1cTU7khMTW9eitPSOrLZQ58szOCpnzA+UfajFud3UA3oeIPc70k3sSj7cXVCk83q9mb4DslTC9PaISvSE8v18Np9mIqdrvs+RxEOC/LUyLpVyfKyfsK9sgZo3V937k8zNZ78iinhLzlH8bs9RV88h+YqMLl8fniGppmdfYxvlKVwNhV54CeDMfqLhQMfT2nSWsTY3t65D1PNY7RAbXbds0SQvRLuzzd5qjA7lkynNI8KKVwxs/N+NZh7p4HzPBdoDu0hJKdNrIEQU0cvVpXGTSsHFXN7sxcIT+EOmWjKJTSsP7cv6uSpt06eutjGEMMyHXHJfkBjmrfbPaYQuIyRWlxz9npbGIfEVMp1kgbhgzzlTd79eT6vy8FwahGdRUVjblKRR4zhkyFu+ISbmQOuM0/7V4fOpmfqsv9h6uOpSqPsJ42XE/S0F2VJCXtPPWGIl6GvshVXbEJzfiNP+af++pJTrkpY1v2+iLxMTPHThugoZi5aW1tnLGGUxXaj4wHLdl7C9FpDZ76jwbF/rvnCJZc1ecoqiCkjTB7ch6nKUlNcVcWbJftXYcJzGQ5xeXgX1TR6zOjI9vdRhFetrT7Xp7728zXI999MCcOXghp/vHM4tNs/ydREGP2CKfEvuY/id3tKmq0nNO2/BUia2VqDL6YCu6whMQbLJ3jiaYSBenZgNp9L/IcpVzLvVTpbUj/KEmWE5smZcYk/mNO8e98kqA2gg8xRWg0GsXrBPHn068JO+v1nV/4KYV0NqaVciKnF8jxH7bF5VUlJxgLLMhYYPSZ3SBdhv/aZdw5QrwfEQLLo98bhpB+m3jwx5TxX9Hm0+QCSKnksPkx5e72u0ORFmqfPgwf2tzpUyXVHqeyLKWrqP0x1arDBrDgCNyti3JnJ7dWizV7Ux5ap5IJrH3R0qljgkmK7ukJTjMYYrShTJhNXvkL8eEzwsB1IFdsopWk282WJ1pyYym65X0Ie+AvUy+mwSlsyJExuGxf9t6bDtFxHPBRhW+Ms6lKYKu6TXFeLR7TRunDZa01e/GJK5Z+Pfq8cH2H1nqS4uCVv+GQ/XyW3l2wcUc6YHZ7maee4lDO4psrylSp8mLJyhbLqF1Nrpe6vd2nElN0Wf3A/X1EQf8nUX3Ifxe8+77cxaspqz1dDHXbu0Xd89L1vpnY5MWXL9Qh18W1z02634kGxLfIUGxNTZ1uhMWcJCboJl7Ck4+Ya/f8sQUp8xNDYpJYRHCcXXCQ2ZUMhIqbG3H2F+nk4qJLhZaDAqPX2qI65E6R7qd8nPh7OMX7NbtyHqfRFnrJG5Q9T1/17iHFxH3Gp5RBTMe/r1D82NA+Ltryjfnc30e32xFRORwuUo/jAWLj3+yaqIcLAfQnfnlqNpRLOlX1Fo9mNOOweN+pfct2gtX/VHD5rYkrkN99M4ZYjBr+Yso7DH6aWnnrHuopGbHbqPMUcpNOS3q++snSr+Au4O+Rd+5wNv84bhh9PRcs1McXnxFQ9PkwwNBsPZrZIfe/FRkeMA5M8VVrE1Ft4if1abI8qixnNRm83QMqq5zel4H7fRbedZFiaoHMsYA/e/LqH1tWUmiWXQFUgsS8+arJ0Y2laDTrYr08yUry8V9nmEPxJpkTpV0xJf8k5it/tqV25G1OW0w4M6wN55j26u+jtlpT9lqFHKf60Jqayo80xPWl4mKo0z+vG884wXtJ3OZm3IgaxHTA0mxl1Zp6Ycu5ay+GcJ09NN48zzpSamOLbVoH4Nluic/IHHA6kmwCe4anoXd8lS4u1y8P5PJ5Tn/oPU2N1E2BsrihLuonylS0H1G+kUZVOuvYIayfdoONPqyo7nK5XEFjzzVTCdz1T5eiOQXIjT9X9mjBfTMV1RswnjDxyNtI7+npO/fGV0RzyxRS8XsSkIVIfS+J+PYhzLbBUl6UdIFsSUxLXVdnoKB9Bu1PK6qLjk82eE0H7B1MZC388FTyTIUsNn7LkPDw4GFcVMeX0wXF8nfIYjEzgWD1yOxg8XpT9/OOlShNeOn6YsuWoX59D6u+1mjhUT5XJi0OvJqa682GJZrYjb8XYISQdOGjQRAapVif8p0/Bk7tB8mBRB+ru9s0UzYnyn2RKkn/Vp/6W9Sh+N1NqXW4x5C8lde5yfITH5e2iM5xduWTYLrsPUxDGNpfP+muQhSNOvpnaOCFlj/G2Q3VXezTmhGkJj0P8zVRWco0COm7PuLifWupDq34f+iBeotu25Cl/S0y9dHOOpjtiXLp5z4/wOjczDO/TW4V1WeRgBRsf/Y1An2Q+7Wge91cKho9qxJLVmLxkLz2a94deUeFGHfMfpsy3TvP08dhnvxkxpRcRMbCqlG+m7AWNrnQu+P11VstH58AdICtXlycYj1uL5jwlT3k6eWqN5Kl/MKUKo9GHKcxZf5/HdjLDZsu1FXstTp2JwZT64q6+QgIhvb6Rk3d19UFMnerGhYtpOKgHug6sM28ddGvdRW1y1qrZg40UqIBo9rXqUiW3sDmC6p4ENPj6UeFxT0wtUw6R2S1lZTYnph6ltSfP1eT5gSO68LVuUrixj9/PT7US+2YK29f6+mHK2WzvLJv1c96fY0pWfnV9SvlLnvX43Ws7T2otRdVtZyw5+9McOm9MnpLfVy6dSt4V9rXFo/sY9EwFEnXc022CdnkgpoaH/pyDUJ3RDu4u9aPyRJ05GkdoFf0e2xu26q9pXn6YuouFAIcupnn7+hpUOH8RUzE1GjQDL2EY1TPhw5T1GN+4ROoChHy+oo59m1A/k/kwh5H6VtC+hSOGYUFMCQKO0RiXOcu2Yf4EXjwDQkRMZUezVqBcEFN26XWUxaIyhMsmmqCfNB1gmK8WIMu7G/oLYc0hm9rlt6dOKXkORIn+vuNKw1D1hCoZtKtvpqihEFPvdbEDYIGFbTI6s/xWvRXzfItW/2RqdnjP0Db9ISQqEqPvQWNjvMg0Li/etytQ69qi41Y0x2RtRXPS9lShLvdMZR29n2HuBbT4w6PfK4eY1OQiQVbFLy6R435NzqgcoGtrSy6TxYv5YSqa7bY0J7gP/nO/n+uNbpBeEno/r1tKqE/OlP3sZfMH90mUOO5XnvrHFtmTf1OfOsaKi/YVGEvPrbkD5XGgeb9Kr1yWvMQr3HDEo5bO7Yo1exqJ/2UqG7fElDTgKCV1scOSfGryH6bizYAYegS+AlOdPLXs9wRI2n4f+mc8W6B1Pw36c+FrHrYVvKgvXcMqFYsZwtncTNG859Spv5haRRn1u0O/LmxmlDlMliuZsl1NnlKOxNRQ0S4Y8fQvk8WSXeGVHH6YypVaIMO+bh+mPp5a6fsJxo5DjL7P/Z51Zleg0SarKh3OrSNsB6cajQllv4R5lP3EbKYR2bZAWfe1KsGb3UZoH9b0euqmLUFqmiOWeN1VrBNf2oepQO3v1+M5KYfKH38zlTnuyu1XiKVstnb6PbNna5p57NJGVwSR/p7nAT+esp76haVySZ5aN+QpdbZ9wIepnTFJMGvcV5Ve3sRUguYUvcECKyzvvAJfa5HZ/nJWffbz/WJKP2bEVD5eH4EJloRuEND394eZ4vlf9Sn1X3qO4l0qgEY5S1m6ro8mRNOM5rXl41qhtFx+M2WXuV3l06XfQSgNxugozR0+njLmxR5j62lXqc3MJ1TLN3mKbag/GYdGgOrKTljelJalzVwWYKsfFqg+lwOWzsy1AAO9alFNLz6Hcr9rFFscvpnKpoVMxhANF9WmX29vlyk5iJUhozGSR5Bu73IJR+tZYJBCRH1tW5ng1gfjwxSeTGKq8283VG1iKJlJnQnNIB1jdFWI0S9Pmfw1RSBTMUpwUxOGkz0xdXgRk1Ov0aAZRkN0jKMAH6aMlU7HI7xSlkwD8lS9XCqI3HzGWFBvBbMAb4Xh63rh8Fz8MGUNr9QflxNidCwfbLTMI3kKZPJGPW8ldOKMr7K1se++PTU6XFgyyP0dVIc1ZdVSefR75fTrgzzaBNNw+6qymqPjWzyeOvpxFEJiDCsB3Dmz+nuTou81Xr6en/I2p/4e5vx2hCjqnzG9ZsTUkJf+JFOj0fgXTGn/0j0IbLiq6N+9hMPBnhMg132H+lN0rRK3Jk9x5Y1DTTnZ1VRF8lS6TSk7Xao7pMNlq4D3Urfo4symPhLlRxhE/VpgikKeogYjwFt1Trg+Sj9MFf05iEjkFC71rIiHSaZe0JMMj0srifpY0K1yynb9vFr1e1jrLXlKc5OWS84FeUrbDvvnl2qey1JGTJ13uyn68zhkyeyaXUF2NgZGr12/lhdPTMnKqcNgbXX9CmbU/0yb5gRT7Ojz+dMmB0/Oqa85+zkkd5HvPkzp156pMv1hyvRotGY2+iVc0z0xxWcdeQvo/TvDm+JKP/nA8uEDzVAnpny3ZypkxNRk0dDnk+GHqfg+thAukcaxeTM4Qr5+cMRA82CJHqUlKMH+gFGrkafMkph6HCiruqH+YJk1812AoohxrVYvhk6/fuDkVlD23Z88Dt/XKvwwBezgcJ/9p76e83Uys6uSkIt28A48EaO3eYc/7SkqSb9gSv9LzlH87mu+de4oaIWrBLJoDEc4nseUHbiOPDVI6iOMV9TWY/1ms2nj/njKVDXy1GhJjJyGXIn+GS0ueZeUHX1nE1IHJoZwKvk8LPfBCTeF0LJk3QZP+vfZDI35egCJwkX0s91WaLPGY+lwNsrhZWb5d/YL+v2eeH5IY0JE8tRj0SGob1uibLXguWS0CRbQb1OIgd0FkPrVewGJs9IxDImpj6fahpiy6z0xaWjdN1Puy/thKpqYFupbecpR56c5IXv0TC1SYsrqn3OeHjMVg812wmXXBXlKUKxvppJtSEzpF+GAUzVXYXbnYgVuA2uJ5vB6qdJpQc1s3d2nqFn6oMqaC3km6+4WavxWq6bhYLAD+T1/onfqr12c5q8Q5HR5QKvRLoC13K9N3TNlWmvKfmW/jpVTbmMs7X5PvS+mzln7RLt6u1x6iQ2aw/p+B0/JYp+1nT/P+XZ78pS4vO1gn99EdCcTYuoPe2oy+cU6tBPjL7mP4nefo5hbskQjdRBXRAqUMAoP9J1rzpV9mArC9I3xVbZZnp9XV3Dteox67twhiYYtD9dMLTHkfYvD7sxT1hmtQvRuIjE1rvv9lkI4fphKN1zxBF8yZh9PfZiyk8uOsknuVqn8PGmwWcxy+v33jRJp0YbwUG0PzeROTNRWv+dAcRcpyzHKSu9+Tc4mNUPU69RnyUMzQghu1H8sV7sSc13Ng3zcfzOV8g9Fo64ljlDb9Xu+TUJiKlEUA/2uzLkERnwJL3F9Re2c1pAmOjH1Gnv9fdzDCZcUZ2nx8ZR6ntDniXbE9O01P+BKbilL4nvTrwlDTDnb3lMOEFOtdp6ilQ0p625GKw3u0dj8MJXzNnkq2FY31PVlBYlr7k2wuXSP1k69QPoEaQd56FFWrZb9PiJGY8LhMCGmKu3FMg1XPOUKys5eEbuQeZPD9cNUcHiY1T/29fDt/pq5m653MOosgfru80beH63+4L7zkiD8iin4S571+N2ekmbFBA1tSn3EFDkaA9mdvoN5QJ4y5+IRZrz+pp+vP0ztNfqONWt247LbgTxlJpMVut7NgoTnjiH46yxAr5m1gJ5O37ksqiSSaNRCuiJq4DG6z9BXbpT98uTWr4sUbOg79l2W8clIg1WWfTOVsLZwoczIU5FZk832bohgsfibqSR/0pgODp1HnXvk9evpHTRYqjP9w1Rm88snBLN1i5FcUZ/68tTUuI2Jqxkxnyh+CO1cIwbRzCFbZybCeUJM6ep/PPXFVDhYTqoPU82bsvAXUziU5AU87sYa9btZcmlablwYlYPFt6ceFTEVnA85qqPBgJg/ShoMrZlJ2TDSqlmzJE+BFTSoCeGay9T3ToF7MN2jd99diKGAvPi+0/F2LJIgLiVi8lzJMa7C9AUfpmYxu2DgiE6V0ZxSwtf+U27cmuyzn+/XmpnxTiVPadGgBPUyEtDUmxuXjofNH9wjWxLFXzL1l+yT+LvPUewCRvMuJ0QsU4zKBU+Lvz2VFud6B26/d4ztT22Y5aH0zZTBJ8TUAFsBRrq8QL+4WJDB3nThObIDDMTpD1Ov1+SIbBY3XDK9Bh04yWyGIcRKhTtnfYWifJSoH0eU/9vS5CE7+4yyCvWpZA6BC4fFmDp24fRe6Z8TjqLhBKN4w7N0eQ1yCFFx0M44yo5emwrwrGmsWcLuSmOmI6baA3nKc1XyyiwmT+3VeoTOk6Msurd8hJ3FhhiXJwZZ+Dy6IKtL8tT0RdmRUqAAVdbva7KUJlU2n/XPvkvkbcgpVeFqX+Tw4AeUVTcGHb91tH7C66QvUbfcS5Vtq1UIL6ln6iwOADOgfma9fBODGdMYW7rUbzZ3OKNXcgtI91sk7yx7pvL1mcs6jt5POOtj+v+je79vPP1+Fl8iXIyvTy5JW2KiU5x+j7zMpv5bZAhf+yRa7fWHqa81M788lRw2xJTH7Ymp9+xWJRtH+pOekn61B8HE/MfJ9H/TOYrVu+UxuqxCLi01MME4zix0EuvKsqfqHeEk3l4Y3E0bWK34RxhNpyPUT5sb9YVRwVNWgSWNgcYCTCuTgl5qBBgnE8p6N2yeILePCjPp0XDpQqc+tRGkKWWZ1w9Ty3lVYDS9Of1ztTz9e96m9n1/dVyqNrIJr/ztYGxW5JW861yI6/sEyW7ElPsipm7U+1F7lC6XQa0/oXKIKajIU3g2ialiQZ4KXxox1awD5cOUur235MWIUu8je8joM5ZVKb/JyZPe8oJqR9kPJzUx9ToSU47CT1iaWQ1lPSa+MXSAPPXFlGIK096rDqSSfVvA3CVPfZiyiv4a7WrF0JQWP0ytjyuabQRFY7k7jshDOD+hv2PTKukSjQfx5u0w2gx/mFqr/XnW+nmnrPsiz/nh9pup1B+unrDUiwrVq25Tv7Pf7sdTxvxoQnrNt0corpyF1k0mpgSfPp8w0Ceo7rkbtVjX/5OekuVfnKMQOPG///2bPIVpwaGmWyFLwjJTwHpnFmUxuEJST7wdbAejF0bt3YacadIR5pf9iLKFTkydqoCH0CvmCFs0q0zRyFOD4dD/eCoZuMRUUnLVx1NpFssdaMshZTvbVVjCRusjKKfLEoPd3mFpvMw7WJ+GGfptvz7gyG9NSDrKol9MJesmpJ/n5x+m6i0xlQSdhvYwdVkynaRXmJ6IKfW6u1bJpFt2n+xnYtFWWRkWCtCo4DHwrRay+Z6ynztRZQRlklbpfcApYOuU/eIxEpPXJTE11YipeMcmLPGPTb/rr/fGYBQTo8tBi9AocEN3dzK5dK4ONBBNcYGRc7lUSVytXOjKnqnneABZ9RYViBQJUHUmxNTkSEyNXo8Dxt0xZ1QMtQ62MjGlJ72n0oyy5q6g/vfFVDpYEFOWXEQ4U0ry1GbVr3MrTA7UbzuLS+7VW4PPHtlfnoLj45upUB5TnwqqwQLeRvr/E1OK8ov9p4R/bJP4//Sa7+/uU4JUPWlePwZcUo7eNO+NJBNDQbtCqlniDq6T+oX2qCKmBkL/vNFG5CnvezfWl6QnTE7OHPV0Rp34PqR5fmi+fdTm+Q9Ta+5S4dT0KfsFeXGlMWXn6J9bhaW7VXSEvUDZMYzQ5hJ1YVK2LL+evU+6KgWDmJr4jY3W6PTjqS+mghmlnkx591d6RXmIVj50OExG+g7MOlY/TOE4JE+thCn1lcuKmHquKKvewhOHhqjR5zMX5JGjDiJq+SWFtAhBgFPQeyrpPaW/av7jqeCSkad0WH0zZaZDej2ZI6ZBeqz763cm/T1YHj+eCiYOeWrF/H8yhaPDUoHl+fDN1KybRAuw7vIG9UZmkD793RW6ubX7zn4DiRiuk9sIw8WdmJIengInY0KeWllPDpWj30ERB1s0rMqqUHtS9p3PLoAQnsjeT17dUYi4WOie+Y6y+W6dwxy9/lrIiZi69/su/jGmZJ77RfYTRn/Jsx6/21PtSH2gFmcBZSHdIE/AuL9nbXDhPkxNblNiTqJ5cHp9SDRmxymP4dq4UYcfElOpys0+nkImVUL/XKxH2ZHvx+xldaUxSUzNp6em+jD15an4TkZMOpWY6pLtHOM2IKZW/LGEeEfZL7g+O8o+TaHBQDvYRM6ghbTpr9mycjhGKLc8JFFd9HeyyQp6zYs8575fCxicdOpHsCWmbJ485Y+JqXC4oCy69wP6fPcb9/EUPrBxIZhwNMbmIbLU9uEJi6hftyh8XrlErImpaDRQUE1fE0irgMZ4KU5f6LbYVii05CktYDkagQ5cctwq5sdT1uJyYR+mImNGTFX5D1Ov5dtAx441yA/+egGm7KzQ0IuMZe8r7ihBDrbUF5Vzle1XxPBjfqJsrrt3lmwi8hzeqhBzz39WSaL9h6ntmphKopT/eEq7HYDDvHrsYJwzyoJ62hGzTpRDO9+PP0wlcSf9SaZG/C+Z+kv2Sfzdnso3QYdGpQTU0cPDEfgp5f0vppLutqROm+pPtLdHi5tlfFNCPvc4NE/3G327afDNlBfrNC8+Gvhhyu3XRv5iynKLA842F2IqOgVX8NNVjuAoCqNaTUw1KzbFUFKpD1wO/AJUZ5zSdx6Tp8QDMdXkK+vDFHJCqMH0fB5/PJXc58RUtnYE1N+1Axmf6jnEe19Fb7G9sg9TUhfV6KVz6k9uVggwEKYcvb5E2c8bNiZoZ2eEliAkFd4m3BGioGdKo+yX1EtiSq2IKW97n9BneFP/ErPBN1OJg5QaN1AhBnMJqmwTFTu4NaM5zVGXC6Sh7JuwRz9D7/JQuFTaigLoer9XzRGIKVEnptyO5hSoxylLOBtL2NjiFi1VPld0PPvrZ2LNoysd7/Dx1OUwIf5Ds9/nUPWfYD/ZBs3QpT5bSq8Oru/AQBV2xPgakh3wpQMfT32YwtOSjp8u39ifZmo8+hVT43/pOQrzyFpU48avMiZmJdxqyiZmv7V1uinFEgZ19ESLn/0wNa5TDt3tgr4Tc0T96OokU4yFN3DZ/go8BPnBozHZr43M1H5NynN//WY5bFjiQXuFgz9kaLwkmfrVarD7MGWPyIPpYp/nsBMbRLum7Jc9jECDYrHpr7fIDZedLqUGq+WYGKhOHIc7hdIad2+p3+kbm0tT1BECxxp+mMrminf9MBU8RsRUuWt5sGf0+b3qSJ/vy1PXsN91ZrGLqT/N2REmTnrGqOqZWnnElLAcyeinwZjLxIOPYDzFb6bS2UgOYb1KYozEGwBOGkn4B1O4aP/D1KJVqqR+Uj8Tp4dvpmbzNWWxMJqQ5+4FVulw9CRv5cSUZxY/nmKv/Q9To4J+f7t7hJiOiydLGo885YzbEi1HMTk8C6/rN1PCHrj0ZqglTDEx0QtCyn72exDCam8RU/fLDZJxv577n2NqMv5Vn5r8S++juEXFFdX5hOwjV4cchkkMaOwUyn6geAtISvGB0fJhVexSSSW8+h02HaTvBM1OvsItujAMz0KfNc7sCUEzc9HR7g0Ny3FzBLZNiKnRumGpKgQ76AzqF3GOMpdlt1sJhTjPMTrfLerk2jGHSUFMBddbxzI9lZQPU5/sZwxk5cOUczE4YowvXOCPW/Jm4dks1dZky0VNTDmqemWJ0HlH8M/EVDxj9PujRcGDN5q+MSp0YnQyIk+NE/ZGf2vRX72yaXrXovSEITyv1Jdq6mNfTDkLf0xzgLeilLvaPzF834jRUdXvx5UnIRrXyuDS3ZSy3it7zTGqz+QpWZJoTngbKcK4PyeTO54AkT/UMdpS9mMb45aDemeI5mycVOn+sENYl68Nhrx4piy4Jy++2f8yVe25EJNt96Ssm0lX2OisICNfTIaClR5BaVT94ykc77cLYAui3Wmh5T5MHbvXiPrvnr6/80r6k0z1W1D9fzMl/PcW2n/Veb8vpnzx4fVrWvb3IVwMA11vcqmSR1V/MwXHm1XlSvbD1Ff2y8Kq/WZK929QJSpUHZwW/b6CrwdlvdVmdQTv6uxxOdwSU4YrH2Gzyxh60kWusEvJU9G1IG8dTlaVnpMjgu8QU2FD8youGl8BdZaZqIUL8sq5bBXYJPGIxuySqxL70Low9ooHxkfDpv4WvDSQ/MEAzdv2Cng1yVMr9Go01xxlx7Mj83CNXm90q7ipsqUrmdBGlweabh3RTMJxOeyBPBU0T/Ictyem8vYl9Xt6j6vEv67CD1OeblE/47QgBJmbBxjbG6NKL5zowsi/zdA82Gcu8Rh5KqmH+GEK73eP/zBlBjvKfsrmhsDwkqDh7RJINPbMoTmMtqiJqzNL2yUxNUrWPAbSmlrgYCHywKIq+DCFN4+Y8jBZoQNHYmpwTHcw9ecG+tIKWHY6bEtiUgbKEUPKqvI6ovcbT/v76s0bpDO3+ZNMicKvmBL/ceLv3+QpZrAzGsOZB5m8NEwaM43+YQqvxfKbKeswt1gu7/wF3LSaw/C+7LisTIsr2DT40NweqU/YR9bBe96vWZncaMzeRs3uw1QZSD9MpTFlIVvcy1XS9B39uHqkaGk7q0pOytEEm4Y0uteoY8n58MNUaAoNZZkjeWob2Tyq3YSrUi6h7Dd+Ond0O8XicLZ8CnDY60NqPeoPU1JpXVHj39Sf1rzc7zEdvTFUxsQ8P/E12Or9OZpBEVZJ9+JCyKfRiZh/XiGr0v761og85XqXcUUjUwppBKzpeARr8lQ1CVwoNsxD7ZgZLL3NF9qHKXfee8pp/uOp7qyw9DReEtOKrSG1H6qhr9cthNZ1YrRgHNP7aSTIWrht0OWXxJTSP4NoFvR541S5cclSot+XLk6Am/Pp2Z8npBywbSYLdLMpZb3k+VoAphMdw2NJNW+VJgt4Bg/j46mUW9L7bQx9hGHByFObG/XdP8eU9Kv7KARR/89//0/PUfxuTw3VxxGtXHO5hLtkGhyEs47Ba/bDVONP76iyFXnqiynbp+9YXbKOS5URZb/HjmPoKAVNuNMMrrA4xi5qLnkgbWb+EUp5ssO1LTSQSTFlP02fZRgNY5ml6xMxNciSFGMltCB5N7wGRnGgefvSM1WL1E+q3KCOXcx+mDp7w/4Oqhd5SnDIUwuPNQjRyYIU5ztioBQVDJLNhcuEQKTsF+sX9Db9Nef4WHRQxYMXmtG5YVnNiKm9PenQ95SgSo46hDBMvRP6z95TuU5M1aeb9GEqs+cNMbA8URbuQvLe7tGaIL0uHlqJY0DW6rMShEM9Q+16Jk+JGTHVL6+EkTSk/vjF1HEYaxixgcpN25A8NYFJjOFjEbHkuKEiC83rm6ns4vkhOHPvTVmt3x/ZVclTdyYHWPZ3iCTlXaK/T+Tm9PkHwNL9gOg9eq2GvrWk7+Mr+yVOS/3N2rXUTycDF6LgxGP4qjuag1TpTzIl/+o+CkH6S85R/PZz6a/qgPrw7rK0glSBzJAMjN7vC8u0xsvhEi7vaNOY/fbUZNDvId0zlcFK3sHEn1P/IZwouzzYDhaSQZ4K/YayyI08Jc0eO9zwfAM4uBQ7OEX9mpr7VmZJGUQ55CZlH33lUsemSq/Bhev3xqmCjrKJuOLhvR1Scxvx5JXHKhCgucVvdN4tx9IypTG9TBzqg8neArTOzw6uQ2JKjdULRyOz71M2eerD1Lhrvz1lti9iXimJKfd2adDedwEkS/oJ1oV3RM8kT6WndNkBzegSqpvjmGXiSXJhOJ0+0Ls+yHupT33uiyntBTqX2hvuCCeBPKXmdn/N9l0r/2AKlYpI0LYrDVW5IKZuNY1xf0x9LPKEkGXWTdNgnNeE1k04Q2rt6P06XSevHibElPTwnhC1hY9F1q+jNNXJU+NFO0NvokGV1sELP33KLeaU/Vr6HB+mwm7dPxM6W7ugTC0eHbmkOdG+0e//OaYU+VdMyX/Jvh6/fd0kRd2h+k6dPkmlT+jeK/pOTkgtqU3r/OMpXcksNpPt5pspk7PoO8nT9gg7Q04xuoTElBgTU6FF2S8ovIYl8YmYag8teeowJ08J/frnrfhG9HYnmSHkP0y5nGhW6WteCTAWsxidc0ud2tVXAqyiITHePIjR0aEQPp7yBi8OsOmIKcKOWtg+N6tMHhEJYxQHGF2H/xdPfTG1ellv1Gb0+dDUVxrMnk6Nurzwq8TbVNqHKZ+Rp1L7tbzC5HQSMTwdiKn5unEhTb0H2q5C/e7jqd3DxTAb6pRFxzqCZpymaCrWmTyfEVPN605/X178MGWu+2dHpLNa5UOZmNpcKx/dNgwYnhVVgVGzX2N4nZwhYS//n0yl3aZfG66Z+7haNj9MhWw+xTA/GFymTVL6POuHhpaSA2SJ+sih6/c/huGypeLG3yhb98+YRodpR1k2W/1BphTul/dR/C3rUfzuPrWs5jvq/JzDUtnbdzDuKJtY+utC+d9b5jCU+/XDx2sL2Km/5onj1/8wdem2MeqaaXD4vrES1MHBQnt0JYb2Sr/W14k8hU5GP7+DoAT7biNqp7451+sfpgx7YrIkv8I/mcLqRcB8MeUOGHll7xFTV3bm0JHyH6aUdbAj5nUTkhH33MGjfFH/GQwvVbaQxR3UL/GC/rhpKryUZL8Net/Z78PUoJiQx9jLY9lwnSnwYtbx06c+TNWMmIqYOmb4NMkbx1KkOebRkKceec+06fT7O0nE1DwmJjYzYsoVT+cqNVY/TIGmUPbbGN63p3Rvr1ZM4iMT3quJi3rX+CzNpK1Aie70zdTHU4+QsqrvLG5ctonqJwwcx8dl2e9zuH3QnBWOqxzD7ZaYsmbEVGxd/oepwGE0R8ocMaUb9H7tnfqwm767Kjt7/p9kasSJv2BK/UvOUfxuT6mLZI3x++oArhz9+vEUFHdiyrvW+GHKqHYWm56O0jdTNuvXIarG5J2Tx5IPU2lSct9MeealgeQxXe1gVFbbD1P4MuQSHuYmRcMay9R/zsRUM5Yj1PoUlzzM6gmPyI/QPfrkqXDp84AT6dtTqXUNeHg19gstiurwyX6DplpTNuWhv0aM5Ycp7765VKnHiClvNLigyl2IKXYIrnC+609ilvod5kHd3+tzuSBwS5f+Hun9BOzvSPjKftRHiKmDtxfQOQ7GkF2rxgT2Jm8b1pY81UWBBpI6IaYGrQ6pN03655TrH6beq6UAwvQcoxuLMjEtih3k+VtFDwS1mlk78tQXUwb4XpUORZWHQuj3BSEyOVQXxBQ7i5S1D68bw4lFnjruHj5Ou/BRZVxAx1e4XjKMQ99g2ezwVCCo5+on+6XcY0tNU93S8cv763PbV6R9mIr4tquS2cTf/UGmxvyvPKX+S89RSGo/JieJzWVZ8iph/rWPXhZc+vvDlgjO6HWjzu5YMEv6FYXux9MLPdvuWMYdyTt4ggTt+8hgaScAwvKVWf0eBQ2k7NiQpxbbLWaLfi/Te90uIFqNicGWl7gsEQYI5VkNMTQqIIZ46KB17AjVc9NW+BCaDpz92MDY7YipZ0JMjbab18dTiVrIGgx384Ky3J36g67ucrDHr/56EnkKl7JYgncanan/OOS5sdavcZlOn6hOOfJm2V+D1crHEWPecLgMPaODJdMrdIZIfSwRl8cPU/pbHnGZXaxMgDkdD2OeN1yizIgpcavaGA8OGpcFauLC7LjOKUtbZ4ZDn5jqokOEzvUls0yovQ46Vx+inw5VlmcteeNutQ6ag53LsnyR8HBZTUvKitMTl62f9H5Dt36iu2C3KisqYnKxrjycuY8Hefu5KiGZ0ZSluqoB2Vl9CrAfFCqaWUZz3HxLhjy9OQ3tR9ay5H4daKCeLQ7hJdP394c9NRn9iintX3qOojm1BXXmjQPZStnnUEzPKvpNR0wpC4/muX19Q/vAm9wn+52CAc3z3JS+E+a2O2jUNv4whfO6yiGcrH6y39T0qT9Niy1O9Utd4W1fLODIrxL0/ErisFwTU6P1NsB4tyGmlgd2hUtqROTF3lP4lJ5QVo2OcVPT6xXj4Plh6qtPJXuPmNpmkyXa+4r6XLfRQsgXr34vnP966iaevz11eRZH2D+iJ/obtebSNBSpr8mTqr9mTdl3MM+O/VrKxNSpZ+qSkqeeBTEVi+KI+ubbJ4bE0Q3jum2qbH2h9182nIV+sSGmdlGi0VHb56jbpx+mVLX3lD6Xq9Rf1B1w3Gv48dSHqY35sFHfJA6XBvb2+WFKS/7DVNncnuhpN/KU0d9nL5/B+3gqWQExdYrkBDW+0aus1MlTX0zpXEJZ3LxvQ7jIqoaxHrWQisNOATZYv9F0046lZ231Jz0l/PI+Cv0vueb7u+9NOlwfK1TVsc1S4/wKP56CiXMBvDsiwqGKum9PxWMphKG1fmJcCB3D9kbZj7n9vTm7yoCPp7iTYX576lo0C4BzsEHW+pQ4alVegPf0vz2F8eYWQq0/QrLVFKok0zlKXFtiKqqu5Kl2R0wNg7uOanj5YWq8nhET1upNfeskKbC7tjM05NioMq98UufHW389iZhCMSCmRPY6ozGzyHNfnno3gwfGxBikQyCmytdjj+ZoRn//e5bt4LYaHNBxialk55Gnnt5ygupl/sPUl6cCT6DX8+YrBYRRa36YSsfLu2DwV/JUvD/+MGWJ5CkjeMoMMyQm1AHNJKFYqGy2HVEWG7w5E+Pp2q7S3elBnlx5BYaL0YlL3MWqf1b+9ETj0NwA3/3acF9MpTL/YB+mZLeiPgsXYoq7ITEJ9jAR+53pcTd8hORtWUNjhdT/wjl56ospmJ8o+8Ve8yeZEn95H4Xxl6zv97vPUUTjZIH6dGdxqc/21Im9fu2tzfnMZfvJMoRlvezQUB4m92HqIewfqCp6B2ng9v3IhhCDrDYg2YxZCOfWN1EdncgDTistoDSdzbenLo8gh/3yHn+YSnlp7YLKU+d2FwHlf3lb7WBsS+GHqUR59vvtbs8/TDWy3MFgFT/QcBJiii+JqUNEfSJyHYMlRatpcByeRNTFzYVlPlcvoF7eThho/f6+fhIcITRr+v1QIsaPU2IKT86OXs+3qZ/l2eKT/ewML9U/mPp4qhM8Bbav5Q0du+ivb1k9U7cEUPVzjSXPxZ03FHfK0FqZZ0hvvseDuF99M5XYm/oKIE8HaD44yn65u9Zg2swBQ9exAee5egUtS0v6mTtVaZA0GjghHW9T8vo1L33Kfm3KEVPG/QHpfesv4HzZ0uurhc4oC2sdsCIbJqP+HEUqrlX3w5SVeC29/k1R4GqO3ui1/p/3lPTL+yjgv9tP/T89R/G7PbWYb5fopqlVZc1MD+F6m1I2MWvKfvasDj+eipaqyeWi09+XnXrf2e/jKWjm4cdTOJ8SUxEjT0WFQf1pzBFTLiOmFr5Ws2zHFwjv2SFBcyZI7OOpkzP3MFroNAbwXpVgheMAg92FOvV8t6IxEp01VO9Her0vpoaj4TdTyUuj7GVcqxQDx6LsOb0+hA9TWk5MoRQQU976dUKTrxqG+bjYQVLd7t9M2TWNeaHgNpSNJhZLEzBy0A/kKXvzJKb0ermDsJiOMXxPR9U/mIKca1jS1D9M+ddEY9ltMnwaAi7zD1OZfKDXP2+JqfAWyoA7i5hihxEl3lWpAjutiKk1ygba850FmXB4HEG99p7qmULTIaba8/KBWnsipo77/l6rQeVi4h6IKdY/y6/EckieTnT4MCX70iB5DsnbSRirIZjDR78efUDZT3srAihlfy1kc+kgm90pm/85pmTxl0z9Jecofren5Kvar5PK03cqPfYaKDgYoiVUZy4RbPJUu9Zb1HTBrGbifRWCdLLuGKUOeao9Uj9aW2qAmljo3Iep83NITLFtXaXlQaL+NVTXOL/va4brgpi62psIVTGRWMLtqE9URuCifVGhvw+eW0BzvAeoHi40r46vPs3b+803U6mTFcSUa/8wtQJfALjPY1QXIlUIZbGlMbPYi6huhxdG3iWmRKhP/fNFDaCu0BzgWKM7WueQvMnvaMzvBtsC/XFtcqlpGPhhypTJU5m093Yw9NIxaiX/w9SCv3XoLJCynxj/MBWKKXnqONt0RvwmT9n3IzHlZPT6PGUutLkTeVnq6iMkx8EAfeOmwrS4lQrQwdDREBKzSo777Q5OZ6tATWU/TN0P0wdam6rjEmvmHeH1nriI5+ABmXclpjKF89FcDLQqSQTtCGOqxcnTi4zq46kvpsK12XAfpr485c/HXyvg/lGmSFS/YOrfuh7FPSum6KQ0prAJqOOKoJOndsaZw9fQcz9MmUlA2S8y/e/sZx+PHSAby/mHKQimOpedDc4FXqPRG5g7GrMy5+cwLOQfppaiHAKbUGf/Yiq9yMRU/kr69Sae1IeO5BIY0MdAa3vp1zLrmdqIMxoTlk5e6V7BFcy5T56ZCW+WeGHP1IxLMDjw1Cfely0PntRfTxoOqA9+eUqQT0cMon6Vwi+myifN+3p4rKtMsWjMs5NcohMvTXq/59ulLCZSvzojZccm9b49ZUJGTPkPUYGhErUIxpCYuuwbAYT+ShmIngZpM988jecwzVDfEVNoNR71GzkOMHRMicvevHiEyyJS0NZFFWb7jJjyfE6lOWFoQiJpj/9h6vlYEnPmj6cS6UFM3V6ci5ugeADZiY7v9ZgQU7FGTG2m2g4mr61Gfff/dPcm244q2bbtB1EAhMiKJAYSuU1ACTVQLpSAUtDXv4mQ9vY497TrFV/t+Y2o7RZLiYN162MgMPPweDbM5sOUY5ndc9YOMlVspi1oVdHdp3Issh9jSuS4391HIf23rkdRuxx26rDAedJzQSRu1WLen21PJcxWuUPk5P7x1GS4L/Ache0Dz9HtygGXLD5M2SuKLQQDnEWK/QP7xWlTp72nLhdkKh+qX08R74X5X5giU/oLmdqF2gjctsY+RBflhJweFw9GuxF6ytoiU8MFMmVl3Z27iqAceqb0hfVl6gBcCPb5YZTxWXg2xBRWInh8x9RCqSc9U29PJa/rdUkkyb6DbRnI1Drr7jvfDhdgMdQicH2+rJ4pu8Lsl6SSuyTM0B2An0UDzKJHVySxiHPM+GHj+9lXGbMjweymze0vU/96ikLR/ca7KIKeqZgc8g9ToQjoqZV3E8l0VCJTzzVJ4aTRJZkfpQLGfHzE4zd3P0x5A+VWUkeTKlJ39228mYqVEI9vPe72FrUrndCttd321yiek8As++t+PVO34lIm4nPJE43pnofzU8x+7ONHmeLV3zHF/yXPzv/pNTPXYomd2g6sNL6MtnzP1Dv7xXSKngpG+QWMyQSZCi+yQ7R89QBj6X6Z4oMFMnAIvkydRy8Co4VWl1R/FUD4CYdM6WzdXWv3sW+ZUQiG1sgEuBej90zp+5uZxpGD2XH92nvg7k5XkmyoXJFpmeCY2Gy6vUSlRdXto4hM0cWrpErr8eTwxD7hSjvsE9fj5kZWcre+OLvC7OqnyJQzQKYiYYF9zC/RU1vaff/OUzDjkKnplcvB9AnhIGMNtWeK3NBTMZcjU7aB2c9QHoMUNiP0xpspv91fCBVGskjmz6cJnqRrXJwm7LZn6u2pxDSkhgxotzabqMt4PC7YzzR/p4DLYZ+ajlJkqmAilr7S7r6H9vHMCHtnCvz79svUUHBxDlsvkamhjUw6Inq92JAHl8xmyBT7wCw4KvfI1EDfZn32Yy4uHs9V8HSIuXqxVPyXqeux/XgqGaXeTzIl/G49Con/S/Yg+NN9Ki61BBysLxx4lo5Z5dTNoyf5lALP59aHKWWPfWroIFODBj1ljc0rR70hpr43U448MtLE14hOwkog4LRst0da9/yPZDxXaCi+JknWLgJyuL6wU29TmcS5gkyNIB1BQA/oKUxSDnH07mnaLTJF4ww9tci7NSsvbLdH2+N6IKROPp6CoEKmbJL6YJkLnYvn5FmR6xKZsvN/mKokZMo2FGRyWGP/e3vKUdZfTzWekoHOMaSEdLVTSb0fYPZzO6aUHTJVLMIBMh2ip6prt4/kVMLsp3be4/fdOrvFWQffbrU0mXHrrTlLQjyeK3Lkeqac2PswFcd5/WFKC58slwTijSfyNVGpENrd81crbUKae5v3nkrGrCSSzdK4g5WKtxJua2SKT4Yfpmg2x+M7kcoxjCHXOCpvtpP+GoUyHn2Z0qenD1OxZX89pV+X3frzD2Ty55ga/m5fD2mg//Og73/VPolqswBw+S0p6Y5uK7K65R+m4sfNxZRvTS9gXhornQXri0UieXoHjzt+PbX3527vqeT82KvE8E4mOJdFjXk/xnO+yM9LWETdvotvTz3KKMAxWEpcHKg3lWzmnA2GvzAJDQapTu5V4YKxO2L+z8eXQ8+UIWTouXf2ixb7G1g79kWS3dxryHHwdCGIEr2EI9Z8AhkyZR2YE3oJDUSc+66E8TbvPDW8Tshtmd9grDh1Spe5dCPsajGD0L8RQpnFDvvVY7D9eCps3axnajSvB6RnylitLqBHg86bGjI9Hy3+T6YIRaboKcb3V10TPT5dYdZ9M0XcXIEg1b9M4UFSqNgoOKcs75sPUyg9ZCob5SLJJ+gpPZzc0gRUadt7aiHekClui8dXdzYjcIJQw39lqMMvnoLjDRMtu5oxlGn5S4qH6NaQMB90ffh6RU8vLz/JlDj4zf5T0t+yHoX8h5niuQ0FvUm6e3uC5kDaraGCV/CYXQKCTBWqXQOJWStNd6FsEW+E86YeZ9cy3i+u3S4zqQPRdojZi2ESkfCvkQEh7faTndZFQC76YglLdVp3Vy6uDlmdCh9ML5ZK0C7IlLUYW0DuM4NLJlPOIvoEmYp23XUq41lsyU4zWAgvIjK1maKnYJzcQD9hVU/iLTJ1mnTZJw2woy9emy1+5ekQ7YmegqWSB6SK8xIcfoJZr86UrGdKD6I6TR77+kaOvD8Ft1yaJRUVo/N0i0wtmnMKgxyZsjbYp8buiOd6ps4T5oJeP2C/axdF84unqEEfE3OsI1MGWx7LZC7V2H/G/zDFi/mSrC87Gdxlwpb0MlF54jlriaqnm8Fh69GAlPM7eurV3fIVjTH7kQFzB3ck3FI6WCCTCxUZyqrhA713uQRk+lSQqYWHTFmr7YcpeWbjHPXwnxaRA1btLpJe0vjuLRuy1uOmZyo5HZHJn2NKEn7nqeFfch/FH1+PYlRGQGzV5BKpaLbELu/Kr57aDpkaPMe10omgyjrR7zgmrWV+TX9hKkgYg8RPJeG7tcQMMFqlJj1TTItMgfWsOIgF5cOUG7FS2nsKhKEFTo2eo0WJnjuqiQP25oCeWm6QqaZgGDAn0+73Le+6Jal6ucKotpCpV9StG5SPHdCXIx3ncQOZ0oLuvgeJOZU9U9l5VUKwmyJTzNmfEPtk30B7EMyixhWZOj3H3RqeBXpile2qnikzaM4EmB0yVfk2D95ojEzNK8xynoLetg7jmqPN8HIjQ9PXwZpdNRKP4ZGZ0daOQb+QYxmXNTKFo9sDWx1if7TP0oepYPxky3h7Vpv3HtmUEc/I1Nqn8PFUSZEp65HzffYzDxwyZd6wjx2iM8ZlJX90zxwiU0bUreX8OrFckMpbPL6vkUKlnfVlircKhQ6D+JLS4zhAb6bTr6fY5Y8yJQ9/x5T4lzzr8ac9tVpeA4hK3uSgHuoZMe0Ws4k+PKXUVlydPO91BbYsWCTdLjydKJJxA6cg1zQxh5jlkvtmDAbz1DnK1mZDooGsg3HJkCFJvDhkvJgveqaSIPgyZbVTKU0OeSCSqO2u8BW2kcZCaqrEn0TonR25lJBoHmadu8H0nuqZSkC+9UzBLMOmPR7PR2DdMRPDXd8sycoKBQi3S2TqRrrsZ0/34M9e6M3HDLPfbDe4gS8ckal4IFUkvCgp2EqAY/DN1GiLTBkenN6/CU/IWWSwaXIHnovTrn9xE6MGS1LrMqZHZOq+F1jKd0yBEq3BvPHIlJajp2AaI1NlJbugFxOJS2Zz7GevjSRj/xuzaew0yJTBjgTK6ZPuPoiCBuRZ1sjUKjpw9DlDLx5T6f7JfkxWL8k2LEcwHRyRqUXWPXd8ntvgjQf4+QtXd4gdv2Q65EyTJEXx1MkriPC/+fpCgGdvFdnF4RPG03n3W8UT57yfY0oRf8vUP5f9+P+qfRL3x7Tbf/eE2UeaNlnvKYdvTyRu97lOTtygxqSeWGQy8JCp1xY9FXIDPCfFQvlfmPrHU0ml4zlnJv4C4nmAjL2zXyCdPBg/FlIKLRvgAd0+TXCnikFg25o8GT+8MZgbzH4wm8nL7p5YFUYLHpnwW2VJso18Be/KfpkaPblxzxQt6TMj20csgB+ppzRRfTcg4gKZGt/bOo3Fbi3mt6cIwSxKbwe3ItFxmKB3RgZHg6GxJYV479ZYaZCptYGeejNlcxpf9p7aZnENwdXo7rNPv0xxlslyIXd7OD1ThmUeU7ozkKlLIrjgMQn2x02EnjLnK6lnCqwavZEPTgJVmQA9LzjUIdMWmSLp/cDFe1viyXXR3iBaRzfSM6XZ5D+YmucbAqNgi54q51uLtLWMDJkGZmnhqum9p9giuJB4RZCp0cb+euqHmVKl3zEl/SX7JP5pT4UvzodRtTDTuG4bIPl8KmNneRw5GF7qj6fG4vbrqTdTb0+BPFw4PVPEuukcFNm+IVUqYFOW5uilMcg4ps90AUniVSXYycIi2nztYWJ8YfZjAT3FW8p/MKW9zDGEi/2ljJUTMuWbd2SKaZGBYYZM5asXZq8W2jLO+KIiY5ZYEAkvrYzPLGanc4D9xyuW6Nlb2WW/MTJl7BPsY+ZBASLmU8yO2bniaDTMD8TMaQxmoqInPIx93ap3yJTWMaXt0FP5CZnS6JYv48G2bojaSjW4NOqypChX5K4kLB2eRl+mVntkysxwqkowxR1wTkGm7JpDT5n3OiNsvpOAvASWIDPIlHu4DOhzR/D4zefUIg9pl4GWhuipyQAZbtMa+9/gcSP06aDn1suNDYkdPghU48Ihd10h4B4FhguG6UYlt7aQ6CDTMEuOBqxqXrmLRLlF9zybNkGmBtXxAabFY86YefIPMsVz8u+YktV//vdfdR+FH23QGwPArLDTkKktCWXAWfhEQN6Kas+UOWnRU35y0cldta8fT72ZujnjEbhygX0mnO1vZDHonhVphxUXK5mHXvJJAWl1RqaMRtFJO0g8CGdHCZvYAD2VZ9TA0S4ZJFG3e57UGjtGb+4uae8pRUCm/HOITC2G16z3lP6atSUMR+ip857aPVOwDDdALifMfr6C2Y+q1+4ahRH/h6f0YYxMsS9k3kpxzC+rOYBuvPDzJdtYEotHpjBIfpnyJ1+mEql1P0zZfotMRYZ8I8Iu1XBOQU9FQhgFZpIZAP7SxD61yfH949fDAY15SGXP1NtTpDx2q2x0nqqTB0dFR9cxG583Fhm3qwzGjn8ok/CODA8XuyvYh9uNxOkJX5+4qQ2ThfpIYwIdU4exCZ7WIFP8QVOJ0jyGvad6pu6KIFEBtjXXe+rwcpGpdnsl8Wnl/SRTvPI7ppS/5D6KP32NQr9TF6wFa3AxFheHLI+x/J6nCXXaTCXWJq6wH8hYJLyNpPZMBUerW79cv/4HU/XIvOGYuWjgzKfIVPS8WGR6UAqYFmWVJnq10NEL3b72b6be2e/IawbozzvO0/dN0hBFkUegrXc4r1anS0YMtcZ+53qYHVsbmVob5gV0WWvT3lNO6OM8rd2+TLWWPeizX7xauE7PlBdQ7GOBj57aP9oLmDt8v6T1cMzD9UkhbM56tzdNOyHSq95AxFBkEloXyEDs7o9LZJ4ko1N9I1rqVmCsXfTeNfDQU0XBUPbIsKV/vz4sNC0DQO6Y/WIrxvcPJqcx9rEGPXUI8owU3l2EkW+yhGbZsiKuLrRUNVo9pZG90Yl8nc57TyXSFPtbJiFTY9W/dc+H4ettYWwDXA9fT2UIEM4hGZOGo2bD90y9PRVvJ5Folnt5SOX7vttBNggqgoXrDs6jW59j/cS++3NMDdTf7JUjqf+l+ySyztDFTn7D7LOTG6v31Jsp2OiOSsar8AzeLiNcuq1yldTj9gqRHVw42g679RjGxIbAmegpaJNXRWi8/zAFu7GHWSYZFjCLd1VKpXv3vJO4diFajUQuLuNbQ5qi1Hqm4hOLnhNtYQTBWsf8D1GRkbo4IgkZrUkshkpGNrdXDSazbFP6KC8H4txSHFOw0kiyVTWnZ8oZYPaLwxSZmj+RKT19dtc4Ch87fVBfwJaXVdl76iIPI/DNBc4Ju1cLZPc6rkEr4IReytAo+eQfpqqHdCNOa1Rg707Y74I1MoVlR6Hq7saS6OKxljliGIpZ1jiS3lPXx2UMGh9I2F8UaULWzlEEf6Wi/QR+eSC58XpRvnri54sn7D8PLUdPZV32OzLdeu/nFfZH1bpyifyQMuIOfRvWGX/n6PxW4PG9bHR8vzUyZcQbkUzikUjbSDZSqLgH32c/ZSrXZZLv1AOpiH2HKK7w/I1E+SeZGnK/ZeovuUbxp5kSForzK1OX0JAgGNbYp97Z782UfpsRbuaN/oOp3lP/MhVPyuRAqP/QsL8MqjJ+bvCcF7vhx1NUYS8quTxlF0y5ETkoWbUh85ToYD9LvQRY7iuyS79MJYM1MrW1dsiUHGD/uTCLCSkTrwZfA2RqdeuY4nCeDuONRuLnYuOQco9MWax6Ir2nzlK4g8iskHFGWQRkatoXcFsJs6j0rLfkOuBC8Kw5julZ2wZkKHRMhQ0ylYtSQM4nZGo8lXjMnkxe9Z6yucXXU7fqotBWa9k0OLisbuZnifbXKGLd6PbvmnWeWnhSGd8tNyP3pttP186RqTWDTMGweKLnzjrpPTUaoqfe2Q+u3foT+3B6QVuer1wMKjJ5DEurO1D3MhnFOGdlHDHwfAUMCeGxaYheJyJ9iapRUjpdq72nJDfHrBqvb1uiFqtb7yk4TYqfZEr87X0U2l9yjeJPM1UyzxGYdIdM1eetToaT9suUtclEksPgDKNhSrjpeumKpJAHF7DuDZ6Tnd7tYxhtLDC4kU7iNnnhPPhco6foC8fs21OHxTOHeclW2GeOxYepsTkXy6TpftfHkKb1TNHjdX8gq/vLBne1RaYkwZuQ2WOF3hS6PjY9IFOVXVTdOkBfT7lplx3tEsd0UGAfuWgMD5a3xOzKXl2LnHfuDka3E2bR41xxiDbf1RCO/S9T6a30wYHuqfcRxA4ZyLsVhPLzlPZMPR5tC0Y5RE/Nb3VFkrV0hpCd1iSRW+9AbuOXTLndgeH86TnkTaUcUPw89FQS5chULq5H4MWVlMIuySfELvMhEJcwZXIdI1POyrzR1l1jhXO8B/YfO55j9nQPKS0O+HlvpsK0vHKwKJGpXYDHez2Y37lkV3gfT4U4MrhwGiJTmJgF+tIUZKpJI96slbVInw+mLuPtLNj22e/tqZ9mShr8jin9361y5P+m637rI/YhspwZBHaDDfanG2YTfeMeOVqzFU+W6/YEjsiQcsIfapEEDHb0QFhcMBsdsR/9yxQsG3NJ6oXNQDDo1sczBVkn0/k1h0xeVNjWOU8k7RKzkLOXxTJWF8sbuardPZ7hGj1hLMwDafKHDaNV98TIbo1MPfWVAsbkgN67vhZAjsoL+4xdtQRo/GVqzFyxzxQyZifbMngwdGQKVkrHVG1vwYoc9Jwj4Byw2jAXMMwavfnonq0fU8WHMRd+mXJfHVMPikzVDma/N1NBGXNcnC7dihj8FOcYF7rfCqzi0Ge/N1MhhrXGvO2QKWvcMcVk0rJnyhLPUkqn2xqIVN+HYDdbBv/9OTKln9YPOtCoVsaDE9uY150xg5GITMGuY/hquOjVULuWiXlzJ2RSp+gpxcfsV3bXYZ/boQZatzpnuFpqN1I56KUml4w09tr1rWfqVQroqcNQ3ZLXur1hq+yy+0NCJn+OKVn43b1Jxn/pPomnPRlDxEbY0aWRrpPolH+Y6vvU1Vp9mOo9dTznNYyXNc5z7eP6YQobt8bR8W7f3c/2ZYry64tOisn54ynKKRdkElgHLCP+MuWaY/TamylJTrZk2l5ssLo1WOhzhkzxwlSG4DzG7Ha4+EDO830Fvic1HGydjqnXWAcnLljiG/UTE5SPqSqUF/j97wSz3zA1tuDl3bXzp+Y73b1O3bXwR1X+wtRoOda4ePBodbIRkCm/fWJ2lDP0VNZ060FMJxwH1Mcxbk13J4hOWsV9mOo81a5SJu099S9TELTuknB8gUw9bSmNFSkHMi0kAfTZlEkpYTGLvZl6LXL8fK9a82ZSuzP0uIeeGljds/IdU+GQQaYGC/ScNSXWp0/9whQ81bRn6u2pN1O9pxaJN6DNfIp9askvl33208zppYxZs/hJppTh75gy/5L1/f40UzMRO68tdM+0GZwmYt+Iv0zthYwnm+B+gtAD9BTXYqt46sYFRqH49ZRX+wRGqIiy99TybDCAWKGn5ndsoSW7yWAxFipCr+Kl25ei25+XWMjUNEGmqCerlAkn6LmrhK9X8r0F4/Wm5hKmez7IMpGp8Gp8PXU/7c89U8mkW6OkPqU6BJuQ4SJw0VNG3V37XqCnkocpWWQcGhvQCvRc7ylI4xoseYSMGxNkarpfuGBVGnpC1AyLpM5qCf6OIlMvQKa2Xt2AtkzRU4e9eyBnZXACb7/HLDnl5CW5jkyRiisP+8yiCkUzWg0iCKvtgaNtjUxNihnOEUtDIrHVXUfMs1YAe8oyJD5ryJS4NK9UzWKtxAGCXrFT+//0lHlRr2nMZOi55/NqweK4v5fxUMDju5Uihr4utpKG50Kruq0HBPo8iF9PHa+j7jrgE/ufXN669RWZK3q7O3/PBpn8OabU395HYf4l+yRKf5ipYKZY4B9UvVsvjvLkOGSGYJ2MY5pMjyJP+Cg+giecSTpztsiUpB6rPvvR3PB14ow0C5yK/4cpdaCCE9AqBXeKiWTqLTJYmvyZi2+6LBJ3lIwhbE2RgKMjU6+Mlakoh9gn3kwN0zW+34L9MqXvXQkMYYeM/sLUbN+UCUmQqZnxYqgqqwzxg5YVTX4soadsBbNrlGL2m4+YDRDtiJ67TK8WMQX8/rqZYhbNLRzzuyfpnpNltDRuolgnaw+ZCs7Yp0DNur1vJugpPWy4kt5IXhF5eESm+O437dkcP/8ySQSqKhF6yjswN9Pk2giCiY5MzbtnRR6zBPvhdily8Yliljya+ZcpcL5MYbXQCC3JujI3NjLlCdWBJOkSP6910au2ubimiW6ip8rbhkAecff0F6Z4wikkfGXagXjNaEAZmzcILRp8v7enWu1ep7FgqEviDt0r2HG3z8r4/JNMDTjpd54if8mzHn/aU+Mo7fZwe+gplQytW8oG877fal+mBDU8wug4IenEGdc8IVOc58cP/YL9Jy1UIlhD8sl+B/U16Z6dUiF4hOil6tj9nlXNv0xdGo8nootZyIxuIqGKEVQk362Vnqm4zJIPU26+6u4jDy84r1vIlGdv0CumfgXCjS8n0KarpqSzI3piJnavVzGchlXz4M1p3q0L5GP2izVP0slIldZg7wl6amn773VkcU7wBsiU0GDfUSPfAUPiNBJXq62Kc0TnqUmX/dIGmfIexyeMWopMLQz01PbpnsC8r76eejPFKSNk+n8wBbtKysiOjSyInsqXqbentCHHoEcP6I1hFZ0/TIWHqDLFgJmCdzsjU4dSOhA5GOD3dURk6tWip+gYc0FRLe8lnep4fIdnE/vcUfoy9aIPnirz7jdsTLeVmecsT1nOR6aALrOeKd2eI1PDifyTTPHy/zr2fmHK+kv2IPjT1yisi9btg77UuzGlNeSWDobgPrtnFThVbIjJG0cwJwZ6istyniyjtrtGsPoyFQZzE/++RU/JfjIhdXffA1n4FUmKMFeJqvkZrKYxMlVtik/208LTlylf38uUP4/QU+I5yQh3LwhYefes/f3Y3dduSCJEgH0MsugaEG6wP2Ef6vZdzw0c01MZ5+nBiFe5aP/ArPNmyimUY/csiYhjzpQ2YM27fegxnVnk7jNn/G+l27Pt5WaEccdj0JOULcPpteE/2c/B7Ac3B5lSl7snGFqITHlstxdr1h7Rewl6it91TN0eH6ZCq7xXZnWuQ3DW20MZP3X8e0X2cI4ggoihbO0GZDfZCXg8NZXrmco8r6by+sCmvrR/HMwVDKZgDmvMfrMUmdItPN7Rdv7NfvMc58CZaN2xL7lSt8ZMIVF+d5e5UDpttqRiHw1VgTNIfH1Ghz77vZlKgvttQqoCZ6q3p2AmFT/J1ED5jadk7t+tR8X/Jk9p8fzDFMVa0uAYw3OuZZvu95UQ+9SbKaLRLvs93IbMLys8x7Pyy9SBcP/BlNAcP0zF0qr+MtU0Z47WZ/nDlEtzzH4TTz302e/NFJ3MzYw8zzPSeyre3JGpUWaIYLP6l6nhRT6CMZGbsmdqjoWMttuNmvZMxc/2BeTaMdX9TENmLHpqJHXXSJoU+9/hYWN2rC4VAWWeZ2R2n4/x30uRqSIAkTSj6QI844nZ8eFgH4tnyFQ08rkU2nm9JZwsHbHPBei95Nb9Js0VA/pcmSoXGKhK1NQ9AltCpmgK6KnnfmRh4kvFlJZT7GcBE/JgKUuVi5OjmvWeUpoNmwaKvt6al5P08RSl3b4ku/29AvsyuJLY7l7P7ocfppLNoxZJZMkSHax2chkZA21J7ufoReVTq3M9U29PtZXdPRNKkKnXVLqAPr/j+Tubl59kSlB/4ymZ5/6vg/n/WU+9Fk8DLCHTuKSaP6ueqVG56p4zXTrI0PF4AC33CJmMJ1JD9nPjDJpwu2CqFz2RJCa+3pMfWppAjqP5zZT98M7dHmySSDyBzAHM4FzGB0ZuyMr2RjCapUOO3g1k6rE+DelrIGsphAIyOcqLD1OUHXgOuQ8YEczuWjy9n5EpMXsdwV0/mvR/MhWEAVuZ1qrbd2S5OJZ0U3RMPdoV9qsV9jFZ7uaAjilTKs5cz5QHzzH4V5YloXdpGhIHOTK1RqZghemk95Q9d75MjYT7EcZZd21/F3dMJXueCpmklr2nvBQ9Zag6egqqGueYpUkgcmIxTW5hHhDnOR1AMOBUnIMeyBTdvM60wcTHheo6ykwhu0/A3J1KPH5lviUEkCnn8rhwdB3WAWa7K85Gx+mdxFH6ZUpYTeW0Zyp/FhwVyUPnkvDGLnumhPum4ujiuJyQ3Wb1YYrOG5zzfo6poar+jinj35uT/puuUfAY70CfxF+mpOtRAKeSjgQ8H7OfzwwOYE2vX6YyNsfsFTlfphSfGhAGFXb8mfxlyujuLOuZmmC4h/X5gZ7aHZCpcifbQKbhkEu2T+zo45n3YSoeTbs9uu8Rfp85U5dJMkBPHTaY/XwX2zpV7wuHSKPLEcc4j55yPGQqswWRSreZSnqm6vz+YerjqY4p+7pAz1m7i0oG9eAMY2ri+xEVx7y/uNrgGi+mDLW6ufWecjOKnlpjzcE+mD/A3I85Eh+OmOWSQYtzzGCCjP7LVCsP0JPsfnUwWWkXAIHtl6myQKZ6T0W33OmZ0laxWtKxFEzI+ZyceqaihFlPzKGJ2S9KrS9TwWSHXjXDCwegYha9hKUJaUXvBDgPmaJ+MqTihJG4CBItI9OR3GK/fKKnpsF6aXrNpaXPxaEmyT5fYnZMW8x+7AnP33id/yRTEv87Tw3+kmfn/zRTz/PCAP/laiXdnrDjAhMOMLvNjyQmpMJ5u74fwPcFZGq0d3HMpUwFvmR0+0s9ZJGczt2+fMyT5QIzMwNi6VMFokGNntJV7F/C8DmDeFKfS7oiRUOc+8Xq9nwelnCbIFPb8CLQVn9oJE4JMrnVRiYY+RI79XkpOyRYSUMYGzJmtfMEmdKmjwOMT0hnspbkCcnUvUAHr0ThwrH32JqLITKlHxX07NOsVCLs23XPVKy9vZocT2DOKTLecjjmNY3YMA4vTBqasn4jVEemnNcTPXfS0VObGTJF0gOHnEzzD1N+K/zDlDdCL8g3ZFrcrbod7o4heKF2SGnl4Pt7tWziSG7FFKoUmcpOAx7GzlxNk0WF9I2nxYEKmsikPVPLU+ep+bHkktx3t+QsH89Ahs03+8Vn34T4RW5c7yn54gkfpqL95sOUsLrpZe+p2MUs+Jqs0FNt3NFeGzX4xw0ypTU45/0cUzL/O08Jf8l96X86+53ljQ4jLcQ+82ZqbTGDXz212q0+TKXLS3dfNi+dwZjxNUdBLHjCPBY6GLeVRuix2gcE5O5ZEQuZgjTt7pKbIlPJeYTZb+1fGvTa+sNUkjTLJREHOCbenqJPDl8vnz2zv0bRM5WQFpnaDJEpn/Mtwp5f+H2OqNcEIchItiqGvaeii48dn4vrFjS9Y2ojVyIRivsKvbP8MlU0qxN41eTLVFZS9OauwD5Un5sDCa246PYWPXJJ49Q6cbs1bVyOcIQuLPSUJhsH0Mcuvt/tIQOpahyzb0/5A53ZmqvwGMD4gEyBsMX3XykdUwnGsUQ2a4dMKoYHzXyqJJ6ghMgmkEsqlg+G+Bf5EZgU6gl4s0NZwnmBnmq6XDAa1t2aN7JrEcNUkKl4i0wVJs5ZynY/oBK0Utl7SozMxyf7PS6PiRk6QkulU4ZZVT2pASn4ew2ja7cf2HNd/yRTivA7Tw3/kvvSxT/M1H431MG8K9hnMl7bkipqeQiCDJmq9uKNFOXuAEbBm9xk9MQEpui7D1NxtZR5MjkqOnphi57hZ6ZDVo/uWREGGUpKv+aJHl+/TGV5cSOGmBCwFg9k6ioH3VrO0aD3FGV2L4csc9P41VNRiVlUn3DI6Jspw1jj96mChlDYeBOSp/h6hnWV0r+dWExp02MD/qhAzzZ7ZGoW1UswRwUyeWM9vveUIVn4/U4Ux3wwO1ugSR72sTdTQwgLcKboqZ6pLECm9KJ8cb2nRCYuISDXKk0eyWVCKmfWUj5DI0avbbjsmRrRzSGN/SyHnqlQCkUSYxqwCD/vfpNOdPTUa4PeGFpFSZlnoZbBLVs7ZjTbpR+mlma9JG6GntLa7p7lV1t/meo8BYcmxxzhmDyVHxuJREW3f++bqWFyR0+9mTKf8pM2YxU95a9vAdFexxoMJ78QOiT5TzKl/m49Cln8S+6j+NPZ77LmdHCPN2QCzC9TGiciU6Hp3MhzapcQNg9kqjlJFZl49gl0hyBTonfhyfU+18CnNWY/ZYhMWVdGAhLY57L31MREptK9dU5pvMYEN2xeFoQ6O0wTu0WmYvUxoMNBg5+/e+Hr3fvIALPonr1fqReLCMZOgOAKmCVHG0Uno+RUYpYb/QdTLR8pXPSq2Mxk8o4pWf4yJST1CvQhei7ZzzCrNlfj1F+joOlImpDT4IkpSBshUzi7bD9MKV2f0jLsU6c1MmXZxouLB1cpI+YiLMFKTshoqGP2fHtKEBZKGT61+9LEU+UDeWwOJD52e+INzwJ6SvNF/BQ9/zBlXAKVUG+G/ebErfdUGR9ULjSHD6v3VBSSsoxLD5ni5Cke7/x0KXumDlfM6nQxQabcMzLFlpeGKo9U5KJDpGG2exRPOqiuehlrNTZBR1w39KUOqrJnyoviCsZzFs/ffI3n58eYErjf3Uchi3/Jb75/2lOrnGpga0eNJA5oOA/zK/7Tp44gVuTV7R1jaTeTm2Ger4i3w+xkCmpdJtnJa4huXDE7HgOWBIS8LBJPBxLYG+vLlDJfTGF2WZ0JTZ+Xbp9CAdvx6DUkPVNaXLyoTK/4+XmcYDZayjqQrKjx75eX7ln7WgBrmZy5pHIXFnEvoz2Qa90QMC1kqqjNF2VjUSGRPIrAHMfIVBQUxxQa8+upMZlVhK7uOAfYtnTE0djtoxg73Z51cUkgsg3sQ4cxHIifhTmMBNpd92zQPuY2voMR6OgpmrrYV2YMHo9Ddx1SmXjQe+opHBTOr9n7xJwukKm3p5Jn5QbEHzwMCJfnIQeCg0xQyX3BiBmpBEBZBmS0O217T4V3IdLNwpkmvaeS6JVnRGXdI5it3d230mU/bn3WYXUc38pEDNyGMPekpeplLJa9p95McWytp7HgRRPTEkdPKkdNlUIxCwIycbEPB+wQz99QRiZ/jin+d+tRyNJf8uz8n/bUrioY2ioMy/mNtvkwZS+5A0dfu6wi1ui+By+qzXJaXOtDz5S76O7Hq1K5IeZhqEG4K9nSP00Si1xJK4EulecUxgs853tpg0xF7Bn7wxA9deLYD1PxsFUnPVP8QmHT8LHF1zOygP1smlccqFbR3UeOnnLPV8yOb0+N9XUJBjd4ch+mtifs4OVN5nqmpOfuk/3orqh4cmx2S/Rwdx+HHmD/u97CI+ji45wm+R3HPMekJrj7u5IGy9l2S/QZMjW+Ucx+lY7Zj1+HN7BL5VX2TK35AWa/fIueYobyh6nXZK6U0XnFTMzKzn0wXPQUtICe2ow7plJ7yFFHdPWeqegQKOiJLTK1rkcbOlgz6Llsxlpm8VqlMHLQUzDcv/sbMjXedutIORoyOe6ei148ur1DVwSPb6VGDWUcA5nir5pDNvfHnb7grKd99nsz1TQT7FNkEThkXnR9eGD/vKcGv1uPQpb/kmsUf9pTb6ae3JZNgyrcZGQUxBxE9/BQJmunqsjYqj9MTWwVmTKywRGCKKvLWO/2233o/Rr6bPnx1LUWP0xVnoQes/7xVMgUB1LmiQnReDMk1LLQU61etFSQBJZEZ21vkZfT7Sc8ETH/z/lCJz7JB2Bvg27fQ6tQiW8L+56p+BihJxbao6XytZTLcG5HQc+UfZJxTngzZau7BTjzGPtYZmGfOjH5AazGxyw6OuQBOTdXE2w9l7lgcmyWPVOj4ImeMrqW9GYqUIevNDZ3+YTMRXcPDnN//4Zd4Os3ZkMbGKEn/2Uq2q6RqUR0HXJsLwaMm/0QE/QA32/xaj+ewmz29ZRwE7EP2txKNM/rPAHT2Jdp7FzQU4IQn4Dkm0sKTIZMXYONDsvKuJXxuXVvffZjd0+RRM9AC3qmmsux+w2/egQmu1k/qGhS7H+atLTI7oT9LJyG3Vpq7Y96SvjtfRTKX3KN4k97Kmb3ChWuMY5pUJ/d+nfMh6k++4X6bg/2zEGmGt49kLVQH8FKLTwnz26NEz6/sJRPE2RywyU6ueZHEaILMpUEBZ7z/ZJOYK7K6KnIxuznTE0TO/IJsx8oNyDukG3oc2mzZUie+HqJf+kwnuXdsxRE1glIMQ+u/TiXybJ79h5O7K7bp/FZJmPVC8jiITypMNjIqW+W2EfC5+oJ4zH2qWQnZw0ZyKsFBFaXHffXbt3ajqm3p+LIRaai5cb4MDWabDMymLjoKROZipMKs6Myc2/gJvmXKT5uP0zB1Uemz5H36D0VHpgVmKE09cC7sCVHxQaZEjlkKmA3wzS2GBETph+jpzJFKfvs9/aUaHJK2jOlz7rsN/qHKVOwj+A4K2Tq7anh5mpAESe3NA4qPL716/T8eKpVNg4pBtGNPgcHPHL1iHVM9ZzcKVeHyJQyvyGT+/jDVDIO6p/01PC391Eof8keBH/aU6Z1kenL9RgO3bPpnk+qX+BurugpdVMdSBrkOxgrOjJludKHqbHB1GnPlAQmQ4WuT0WPbasSMURPRRsdmbq7Urdvnz+BnM7RU373rHuyXOMYhlDgeqbenpLmLfaxjI1VYvHoKXMmYlYR8GD1noo4C70XrdBTSXPagSvVz5JeRuiJZcg+fmXqpeQPsAz01C9MvT3VMxWbgwMEGxvfb5sgUwtUL9jyCpkyeH1CNoBM2c+OqaJBptyZfQVtIH2ZYp7o7TDVkKl8jZ9/GjwelBESZGKtrgLzyiBTjoFM9Z46h2sNxmf96yksWW3PFD1cbg4RtqcNZZcFZlcyXesmJyNTrrAtSSIXmDUPk+7esLensM/qpBCpDnkWfJnSLqPHx1NC8WWKmW01LsnGbGDKm9GdMlr9ZWp0WJ2BJCs8f2Mi/aSnpP997P3ClPqXXKP4079PvZmSLIUpg0amQApN4nqmYrdxkCHe3YFxI9inclHaksDGef7NFD373ocpcThiie/DDpmq4yEEYOCYZQxkKpuOJ1B40xMXOylmv2HmGTC6NQJHIUKmlBOLeX9QMtgH7sjkIzl9mKLrEpmqF+gpQ75gVnupnkjSx3oLhrL+h6np/kGHbiRxvrpbqabKTR9gLrvsh6LB7HdApsIsxOx4S7rfnA8MMqWjNym3QKbofKFDeBXx9Uq6nRC2sDMY5RSZIhkydZSRKbKdv1LKgjQhoKx2EBrdvVfu9MsU//IUEkyLu2Mq2tQHPWHLMgEqOWSb7nUIeGaY0tk9U8n1EiNT79Vv0wyZeoyiJW31WC6DVbNqzHwdxr8ydabMEb9PdiHxbY19zJtoOmTD+pZSJUSm9O36/mGKrTWLPO7mlSrVunvG0XroPVMinnpCh0Kg955yBrM6Tc6b/PaDTMn877Kf9l96H8WQm0k9Uz4MnwG5HI8vsGbuIY2rMTI186Y7IPe7mc4e5y9Tzr67J3N8wiznxx5LmULG1//L1PiyPZNE3+VVz9RCjU9copyKJVmWMmahiSyUCVEx+7yZEumESSNXbUViREf24ynmmouEXdkcjLYjZGpWyCKZDdgPU4m4w+y3PFzuVFkYUhmetbtoXofxHcd8jp41LuipYzYtYDTC/hRXldwt93zHOeGcnAk0y9rB1jPXIBjwUuk/TAAyBmTKAnokcBCRScUyruAN0heJB88aSDkMd2DvZGR0WF2cPvsNKYOeofnKMk0ae2Av0VOxMEamwrhj6roYpgkX5TpRdm0L+sBR0mSYozfeTPGyKZOAo/fG5N57GLTIFPV3yHCA4QCC4eLrKVZ/fphKaCVVxDgJV9ooybD0R8On3nuKHe+wT7WnNXp7PbvQl21VJJkekakBw5wgMqSfZ0r53b4e8t+yHsWfZqpy10P6ms1VLnBsZKo1Vi8Ix96hhAfNDkQo6y1oy+LLVI29ATSvRqbOplcRdlYotGWfTOqfdQOz2RiZ0l86jtmX61bE3RHMfg/hxFEjk7ckdyMd//+DUIJw6frEAOfRQZszacAVLU8YZ8WCng7RU3ulRoY2Lg/jEUFGZangSc6sN2B5hyeB5bVwyIq8bpQ7SRIJLBbH5DNGTxm34sDFhodM2RNkipR3ZCDv1oImJ7cE8hzg+/keMlULpQaue5CIXyLsvzK1bJApWBsX0LDPc72n3ky5wwD7nVXLFjlNBPQEUlH6iRx+mDI26y9TY65AZrM59kdPycSeKX+mKiRxrsgUO/dWVBgzyNQ4DnkzcNy4e+66JMDE9YRQG7OqcSkuJFmUmB13earB5PG4cnE+Q6YuInvvmeo9ZU7kK2XVvU56T4kn+fZhyvRVnTxJeAJy4Lrsbrk/yZT6u309ZOMv2YPgT/epezISqSCuGRJtZxS94WM26T0VnLItOTPMFnx/hEwRplsD3+ueTOqYiscr7Ee36UzuPRVYz51INoY7hGjeXed7dvtavJlazhvMfubO2xL/PNJhVDyEtPcUHDzM/9TDz59dDZ5QHpmKJoMqpacUPXXdMhz44R4ZvVUy33sqsoJnGkfdOqwreX35lanJanoHf4megr2c3XpPvZmK9e3lhn9llDB2x93+VB1TD2bGoie3X6bgZMwxAdMDB8EWmZpPmQvYzaPlkoqRAqKD9GEKUupZ5HjdY9Z6GV9PcavQBWfBlCVE5+7Z/TdTyUDg4oRzRLLQBw3446tCYDrAMT4KXws6XGH2jAQ/PJjarct+t01J4rpbv2Jh4/EON4MLoVHqdGuWbpCpyL9y2HKx394Gj8vHU8ShFoknUU3V3Ubj6AL/2ORn+P14icH+t1V8lRTds//R41hj6g1/0lND7rf3UZjc/3Uw/z/L1NtTDE9Vzs8O2HGNYdiC2YwOmPcf1ZbcpcEW7PPcTCePqN4S89Z+mKJ0gky9PSXsy+7ZdTVuyM03BNAv3T6FmehuiVZjc1i7t1MJ6qNb/7xjiuSVkMaUD9ATi8uVPu8j9OTbU4PllIHxbFYhM4rLk+XR4ECbml+mNuvTGkae8Y+n9jgvD8WbyPnJOmzM9Xud1SQ/pDRJOqb0uAAz985pAnZR9UyR+PJlyl3uGSosMnz9ttUdciq+TFEGut+3zshUMAnRU/cIs99S3m3BC7EvJvwWPXXk2BuV7o2cBm620s04Rk+5zaosKb9Bpqo8ZsE4TbE/Hrr7Ovx82oDNtwqJlwUytbaTBZWNB2bP4HLfmofGQE8tmD2XPI18QjK3LsF3Ztinzh56KuC1D1P09kKmMutSU27CC5y/uz1U882UFC40ZP4Qfph63Zdd/9ORKSmSjqBZKuaMYZcdf44pXvzNmpmyafzzv/9f16P400ylI3ZApcRRy6gimkP81mjBVSz01JXJln32G82OJpndzXxJZi2D5xjY//CU2Ky+TEmWJECgKzhmp1l+IAlzTXpP9UxNH3sNIoUVUqiuyBT3ijDv+4bKhVfZaIjjIFPGdPb1lEWQKf+6OZOY6/bvfTNlJs2Dizfd2sbr2KvpcMtIafhcMre+T7kceoq+9sjUNIpzMJIzMnnv+l+mM3vw1AMyf+qej/ITnBNeaJDUB7q1fvEUHThfpvRuJumZkiYuHo9Fjv1s8uqYMvH7N/dKJhGZB6p5WKCnxmNkKjmOa4ssjfDDFLAuMrWJ7k8gJpE5uN+QqaMi5FQ9HqQ08oJ7Zc5rBsA+snsuXm/rgKjlrgTrlNYcfotMJS07w/cbLq9cokf1AVU0qij3egifPsXcZjWVudX3GsW7Tw29NXqqDK8iqbLVEazppibJ3Mp/kqmB9Jv9fGXy78X0/42K/2eZcgbd+gXnl5qG4u6J+b5GTwX6trsPwEZPvZkKncYk0yz9MkXyS8XFwxP2o7ennqdALf3q2jZkM2MEGM+LL1PaEpmi+hU9JaiXjNT3nIWRfhNIMqCqQ4a30w3P+VBN/ZXY3kjBxwzY6bRKE4O4Imnf68Aeun4Wjy88KQm7Bm9yeOCYGhQW2YyFM+XYSiyjurgfzNANbx+m9kXH1Cj8MEX9pXcgYztEptb5qYyhdXWS5axMB7uJWPrTRrfIc8PMwUyfyNSqqRpytAc1eEGNdt4uMfudsvzDFC2zLvsVly9TymDJm0PbdcE0VmXaM1Ufu7XZtBaZGhnYp8xr/QAHGJmj8cPv9uSWs54pf+8y6ClbAnCXqz16qMHPWxvIlMlFNUcdDZncXUbYN9nZtUwW8y9T/GsvpL48fvC9p2RzqZXxzVyJvaearXLmEnu9EAkput8XzwOcE8+z+ieZEuTfMWX9JfdR/PG9ctjZh6moeeI89/bUSOiuW709pW52H6YmZltn5DJ0cUyaYbdeXoP9qJgkElXMucpFz2DH957S9zIydIKvp2DufJm6OyMNwsVCSOkiR08F9Qvzv3fHVDPNjBuhia32TNG7KfGk0tsXBPESPbcNi4acFusVONMxMvUqOqZocaZisBDTcCiHW3NuuDfwztKhTPayUxGLR6Z0y0Imi+73MXYY78EMJycckxP01EsaSbSx1CHn29FWJ/KuY4qgpxIWsg9T5O61ZWwe3YC85qtNz1QC40LvmVL9UiahLtzEninrhEzF7bDWyaxEpnyZCmU8iEWRCC3zBFN4ySWtj8jUHcmn7T0WuSByVkuz2Q2QqdlyX/ae2oWrPdjRvS57phzuwWJ2864lTC6Yxd/Zr2dqUCFTIidUfZ/qmerW7aXDl3AuqaEqPJ7PwRH0MVtx8FTw/PwcU0PlN0wp3F+yZuafvu5Xx3JLX5uDSiI9j0Rzc6ibnim6ujtL4synG3BPV4PrPfVmyvSkqkxOjbck7eIh9kz1nkrE+wBsXTyVVOquEzZZ+R+eGmqY/cY7ip46Q3fdy3lVlD10z0q0492NiN1+wm48qUicJMjUY1S3EMYz9Mp5emnIeRitek/RUrt8mOKTOTaVQlkdTHeDTJES+1TM7ZGpCetmEDFbZPLNlDnLdxBy+H3wK7gfpljghmU0ZDScx8/MDIwHRc+NMvSUs0OmfHPUpvGAyx2yWdyRqTY6k1+YGtQRZk9xovLmsrYd0LKOqdsZs9rbU0b4RKa2Vbe+R+cpe03lMhaevth7itMC7HNiHS777Pf2VM+Ufc73vafgOUYmm1XCgL7jvkw9XuszFQIQSM/UMTCRoU2ulf01ikt4qujgNEWmJjP8vGudH8DOdhWX0Jn0k0yJv9vXQ+H+kvso/jRTj8u+pc18rJQhDFnePMGuAa9YoaceXJWRomAwa4USMjXfoqfCfLqHKIyqEqh/2ZJNcRn22S8c5vGN3NQVD+4Fs1VypfmWXKN5DCCcTym8Fl5GotplITqqA45GuWqRuT6raDs6KFzPFC8xCoyTtLtO5SFTo+yOWfSZIxPP1LuR6jhagV6oj2799IveM9XoB8xub6bSs30FW5WQKeIhU/zLzWFES/TU6IXfVxJXO3DVCBllK8x+xUbAOWF/HpJIDqlK9jtpBnr5RM89dfQUrdsKrPW5RW8m3XO61NiAqZwwS2psrfZ9iq1nUtlnv+v1yxSUG/TUMGNUGEUe9sd663yYQk0iU2sRx7ids3MqiIyY9p5y65b2noJ5hkydu71To1uNnpIfIk/ETYHH73y6lnSdIVNPUTjSwWOGTL2z35iLTpT3p1rae+oURpiNcx6ZYhY+T7RmcOg9RTXrR5mSud9c91P4v+Q+ij/dpyab4kmVgaakATCRat6D/Ak2KCWXuBPMfnHs4rysnwxuZmZuRpyj8WGKjnx5SQ6xKVB5+FCJH1ZGRdLJFJk6CaeUBhoytSzSGBIXWzY8pMuEMCr2Jf8gDDjgBze991TP1Gi2q0gRSwoYMTLVZ783U0YmoOesm9ftgcauwFoJj5LyAjK1nUaHPvsFy9lq0jNlxDhagFycQ+8p52VgvxvusP+lprsD+3TC78NZuU7O52JI5apEpt6eMq7S9MPUWcQ+JtO2BkfetySpjNohygC9rYXsieuZOuxmNR3eNxLnv1K1MWPNcHAOWKKnkg16ylsY3Z50PnrKZ0X0eOk+QFOtL1Mh7Gd0UJpi2TNVLjqmgsW+TDwn/3jKsNwa/75bx2qcXLCftcU1TUIGc4MNs2PvqSDdPypzm+7PdDCYaym1t9367XaXrXk4l/HmitnPC7CfjewQz9/zhUz+HFMK/ztPDf6SaxR/2lPrpruvOaplzt8uWNUUhPAJOsnRU0kiZmS+Mtbgb6cGNzFYadLt674DS3ph9hNW3T6G2XpAhbmspsFojExJAjJlPmbI1P3pLknjI1OT2eZEkuu2mJC92K39fLkMsG8JC5U8h901hsNG4fzhND4Qf2l8PEXbom6IKaI339kP0lauyO2yXoKzbNBTp0XHVHg50OZmYnbT5qvMHNnIlCkgU7QskCnrYGdA2BW+/u2pQyhtwbYWpzTeKjjml8fHgIrNQuCig095cj0PkCkes1/iZMgUZ98r0NZmS2Kzwv5VNCEej+UUGb3HyFQpmuc++wUDftmY2xiZGtfLkoA7R08dRugpWxl1v8eNv54yyx32qYm/+DAlLTmRBIfzPTMxLVIwxsgUhJrkkMbFOYAsqm4NUR69OYxmyOi8vaag7pGpxfh1oMMjOyh7pt6eGugzDZnTw8YsB/j9xHl0LpNHueDJ05uW+O+7YM44hz/qKXXwO6aEf6Pff9WzHm9P9Uzpk6gxrbXxwBleLHGevmYZ2Y4GawiE1ih7puTM2IGuOjjPCVPMck4aibTlR2rZMzUqMPtZzBTHLHOSluRk+chUyyJTNf16yrwfvkzJ6+JImaWvpL4mGIdfPJUEXo7zurX6MJXYOw+z3DRagFPljzTxjjimd768p+LBG3JhJDCTnint9o+n+L3x6VOx4Xpbclu0/8GUFaw5OpTnQhkti03Te0prn4c0gS0ytarrM7iV9vUUL9br3lOgCpJIyuhx/JWpt6d6pqwxvv+lkVTQ3c2AS45H9NQp290htKdyCkTCMc5o+ymmugd+f+VwB3Mff5lKtGdtIdN2d79lWafUvDkNsdsT9k3WuRLY5V9PyauC54L19nH4MPWvp1bq+khxljqncZBcP54yfB3P39l2/6en2MPuevvf/uP/A1MRBhY=</prop>
			<obj name="TemperatureLog" class="TemperatureLog" version="2">
				<prop name="Times">TEFSWgAA1IUAAIDUgLQAAABYAgAA8gMAAIwFAAAmBwAAyggAAGQKAAD+CwAAmA0AADwPAADWEAAAcBIAAAoUAACkFQAASBcAAOIYAAB8GgAAFhwAALodAABUHwAA7iAAAIgiAAAsJAAAxiUAAGAnAAD6KAAAnioAADgsAADSLQAAbC8AABAxAACqMgAARDQAAN41AACCNwAAHDkAALY6AABQPAAA9D0AAI4/AAAoQQAAzEIAAGZEAAAARgAAmkcAAD5JAADYSgAAckwAAAxOAACwTwAASlEAAORSAAB+VAAAIlYAALxXAABWWQAA8FoAAJRcAAAuXgAAyF8AAGJhAAAGYwAAoGQAADpmAADUZwAAeGkAABJrAACsbAAARm4AAOBvAACEcQAAHnMAALh0AABSdgAA9ncAAJB5AAAqewAAxHwAAGh+AAACgAAAnIEAADaDAADahAAAdIYAAA6IAACoiQAATIsAAOaMAACAjgAAGpAAAL6RAABYkwAA8pQAAJaWAAAwmAAAypkAAGSbAAAInQAAop4AADygAADWoQAAeqMAABSlAACupgAASKgAAOypAACGqwAAIK0AALquAABesAAA+LEAAJKzAAAstQAA0LYAAGq4AAAEugAAnrsAAEK9AADcvgAAdsAAABDCAACqwwAATsUAAOjGAACCyAAAHMoAAMDLAABazQAA9M4AAI7QAAAy0gAAzNMAAGbVAAAA1wAApNgAAD7aAADY2wAAfN0AABbfAACw4AAASuIAAO7jAACI5QAAIucAALzoAABg6gAA+usAAJTtAAAu7wAA0vAAAGzyAAAG9AAAqvUAAET3AADe+AAAePoAABz8AAC2/QAAUP8AAOoAAQCEAgEAKAQBAMIFAQBcBwEA9ggBAJoKAQA0DAEAzg0BAGgPAQAMEQEAphIBAEAUAQDaFQEAdBcBABgZAQCyGgEATBwBAOYdAQCKHwEAJCEBAL4iAQBYJAEA/CUBAJYnAQAwKQEA1CoBAG4sAQAILgEAoi8BAEYxAQDgMgEAejQBABQ2AQC4NwEAUjkBAOw6AQCQPAEAKj4BAMQ/AQBeQQEAAkMBAJxEAQA2RgEA0EcBAHRJAQAOSwEAqEwBAEJOAQDmTwEAgFEBABpTAQC0VAEATlYBAPJXAQCMWQEAJlsBAMBcAQBkXgEA/l8BAJhhAQAyYwEA1mQBAHBmAQAKaAEApGkBAD5rAQDibAEAfG4BABZwAQC6cQEAVHMBAO50AQCIdgEALHgBAMZ5AQBgewEA+nwBAJ5+AQA4gAEA0oEBAGyDAQAQhQEAqoYBAESIAQDeiQEAgosBAByNAQC2jgEAWpABAPSRAQCOkwEAKJUBAMyWAQBmmAEAAJoBAJqbAQA+nQEA2J4BAHKgAQAMogEAsKMBAEqlAQDkpgEAfqgBACKqAQC8qwEAVq0BAPCuAQCKsAEALrIBAMizAQBitQEA/LYBAKC4AQA6ugEA1LsBAG69AQASvwEArMABAEbCAQDgwwEAhMUBAB7HAQC4yAEAUsoBAPbLAQCQzQEAKs8BAMTQAQBo0gEAAtQBAJzVAQBA1wEA2tgBAHTaAQAO3AEAst0BAEzfAQDm4AEAgOIBACTkAQC+5QEAWOcBAPLoAQCW6gEAMOwBAMrtAQBk7wEACPEBAKLyAQA89AEA1vUBAHr3AQAU+QEArvoBAEj8AQDs/QEAhv8BACABAgC6AgIAVAQCAPgFAgCSBwIALAkCAMYKAgBqDAIABA4CAJ4PAgA4EQIA3BICAHYUAgAQFgIAqhcCAE4ZAgDoGgIAghwCABweAgDAHwIAWiECAPQiAgCOJAIAMiYCAMwnAgBmKQIACisCAKQsAgA+LgIA2C8CAHwxAgAWMwIAsDQCAEo2AgDuNwIAiDkCACI7AgC8PAIAYD4CAPo/AgCUQQIAOEMCANJEAgBsRgIABkgCAKBJAgBESwIA3kwCAHhOAgASUAIAtlECAFBTAgDqVAIAhFYCAChYAgDCWQIAXFsCAPZcAgCQXgIANGACAM5hAgBoYwIAAmUCAKZmAgBAaAIA2mkCAHRrAgAYbQIAsm4CAExwAgDwcQIAinMCACR1AgC+dgIAYngCAPx5AgCWewIAMH0CANR+AgBugAIACIICAKKDAgBGhQIA4IYCAHqIAgAeigIAuIsCAFKNAgDsjgIAkJACACqSAgDEkwIAXpUCAAKXAgCcmAIANpoCANCbAgBqnQIADp8CAKigAgBCogIA3KMCAIClAgAapwIAtKgCAE6qAgDyqwIAjK0CACavAgDAsAIAZLICAP6zAgCYtQIAMrcCAMy4AgBwugIACrwCAKS9AgBIvwIA4sACAHzCAgAWxAIAusUCAFTHAgDuyAIAiMoCACzMAgDGzQIAYM8CAPrQAgCe0gIAONQCANLVAgB21wIAENkCAKraAgBE3AIA6N0CAILfAgAc4QIAtuICAFrkAgD05QIAjucCACjpAgDM6gIAZuwCAADuAgCa7wIANPECANjyAgBy9AIADPYCAKb3AgBK+QIA5PoCAH78AgAY/gIAvP8CAFYBAwDwAgMAigQDAC4GAwDIBwMAYgkDAPwKAwCgDAMAOg4DANQPAwBuEQMAEhMDAKwUAwBGFgMA4BcDAIQZAwAeGwMAuBwDAFweAwD2HwMAkCEDACojAwDOJAMAaCYDAAIoAwCcKQMAQCsDANosAwB0LgMADjADALIxAwBMMwMA5jQDAIA2AwAkOAMAvjkDAFg7AwDyPAMAlj4DADBAAwDKQQMAZEMDAAhFAwCiRgMAPEgDANZJAwBwSwMAFE0DAK5OAwBIUAMA4lEDAIZTAwAgVQMAulYDAFRYAwD4WQMAklsDACxdAwDGXgMAamADAARiAwCeYwMAOGUDANxmAwB2aAMAEGoDAKprAwBObQMA6G4DAIJwAwAmcgMAwHMDAFp1AwD0dgMAmHgDADJ6AwDMewMAZn0DAAp/AwCkgAMAPoIDANiDAwB8hQMAFocDALCIAwBKigMA7osDAIiNAwAijwMAvJADAGCSAwD6kwMAlJUDAC6XAwDSmAMAbJoDAAacAwCgnQMARJ8DAN6gAwB4ogMAEqQDAKylAwBQpwMA6qgDAISqAwAerAMAwq0DAFyvAwD2sAMAkLIDADS0AwDOtQMAaLcDAAK5AwCmugMAQLwDANq9AwB+vwMAGMEDALLCAwBMxAMA8MUDAIrHAwAkyQMAvsoDAGLMAwD8zQMAls8DADDRAwDU0gMAbtQDAAjWAwCs1wMARtkDAODaAwB63AMAFN4DALjfAwBS4QMA7OIDAIbkAwAq5gMAxOcDAF7pAwD46gMAnOwDADbuAwDQ7wMAavEDAA7zAwCo9AMAQvYDANz3AwB2+QMAGvsDALT8AwBO/gMA6P8DAIwBBAAmAwQAwAQEAGQGBAD+BwQAmAkEADILBADWDAQAcA4EAAoQBACkEQQASBMEAOIUBAB8FgQAFhgEALoZBABUGwQA7hwEAIgeBAAsIAQAxiEEAGAjBAAEJQQAniYEADgoBADSKQQAdisEABAtBACqLgQARDAEAOgxBACCMwQAHDUEALY2BABaOAQA9DkEAI47BAAoPQQAwj4EAGZABAAAQgQAmkMEADRFBADYRgQAckgEAAxKBACmSwQASk0EAOROBAB+UAQAGFIEALJTBABWVQQA8FYEAIpYBAAuWgQAyFsEAGJdBAD8XgQAoGAEADpiBADUYwQAbmUEABJnBACsaAQARmoEAOBrBACEbQQAHm8EALhwBABccgQA9nMEAJB1BAAqdwQAzngEAGh6BAACfAQAnH0EAEB/BADagAQAdIIEAA6EBACyhQQATIcEAOaIBACAigQAJIwEAL6NBABYjwQA8pAEAIySBAAwlAQAypUEAGSXBAD+mAQAopoEADycBADWnQQAcJ8EABShBACuogQASKQEAOKlBACGpwQAIKkEALqqBABUrAQA+K0EAJKvBAAssQQAxrIEAGq0BAAEtgQAnrcEADi5BADcugQAdrwEABC+BAC0vwQATsEEAOjCBACCxAQAJsYEAMDHBABayQQA9MoEAJjMBAAyzgQAzM8EAGbRBAAK0wQApNQEAD7WBADY1wQAfNkEABbbBACw3AQASt4EAO7fBACI4QQAIuMEALzkBABg5gQA+ucEAJTpBAAu6wQAyOwEAGzuBAAG8AQAoPEEADrzBADe9AQAePYEABL4BACs+QQAUPsEAOr8BACE/gQAHgAFAMIBBQBcAwUA9gQFAJoGBQA0CAUAzgkFAGgLBQAMDQUApg4FAEAQBQDaEQUAfhMFABgVBQCyFgUATBgFAPAZBQCKGwUAJB0FAL4eBQBiIAUA/CEFAJYjBQAwJQUA1CYFAG4oBQAIKgUAoisFAEYtBQDgLgUAejAFABQyBQC4MwUAUjUFAOw2BQCGOAUAKjoFAMQ7BQBePQUA+D4FAJJABQA2QgUA0EMFAGpFBQAERwUAqEgFAEJKBQDcSwUAdk0FABpPBQC0UAUATlIFAPJTBQCMVQUAJlcFAMBYBQBkWgUA/lsFAJhdBQAyXwUA1mAFAHBiBQAKZAUApGUFAEhnBQDiaAUAfGoFACBsBQC6bQUAVG8FAO5wBQCScgUALHQFAMZ1BQBgdwUA+ngFAJ56BQA4fAUA0n0FAGx/BQAQgQUAqoIFAESEBQDehQUAgocFAByJBQC2igUAUIwFAPSNBQCOjwUAKJEFAMKSBQBclAUAAJYFAJqXBQA0mQUA2JoFAHKcBQAMngUApp8FAEqhBQDkogUAfqQFABimBQC8pwUAVqkFAPCqBQCKrAUALq4FAMivBQBisQUABrMFAKC0BQA6tgUA1LcFAHi5BQASuwUArLwFAEa+BQDqvwUAhMEFAB7DBQC4xAUAXMYFAPbHBQCQyQUAKssFAMTMBQBozgUAAtAFAJzRBQA20wUA2tQFAHTWBQAO2AUAqNkFAEzbBQDm3AUAgN4FABrgBQC+4QUAWOMFAPLkBQCM5gUAMOgFAMrpBQBk6wUA/uwFAKLuBQA88AUA1vEFAHDzBQAU9QUArvYFAEj4BQDs+QUAhvsFACD9BQC6/gUAXgAGAPgBBgCSAwYALAUGANAGBgBqCAYABAoGAJ4LBgBCDQYA3A4GAHYQBgAQEgYAtBMGAE4VBgDoFgYAghgGABwaBgDAGwYAWh0GAPQeBgCOIAYAMiIGAMwjBgBmJQYAACcGAKQoBgA+KgYA2CsGAHItBgAWLwYAsDAGAEoyBgDkMwYAiDUGACI3BgC8OAYAVjoGAPo7BgCUPQYALj8GANJABgBsQgYABkQGAKBFBgBERwYA3kgGAHhKBgASTAYAtk0GAFBPBgDqUAYAhFIGAChUBgDCVQYAXFcGAPZYBgCaWgYANFwGAM5dBgBoXwYADGEGAKZiBgBAZAYA2mUGAH5nBgAYaQYAsmoGAExsBgDwbQYAim8GACRxBgC+cgYAWHQGAPx1BgCWdwYAMHkGAMp6BgBufAYACH4GAKJ/BgA8gQYA4IIGAHqEBgAUhgYArocGAFKJBgDsigYAhowGACCOBgDEjwYAXpEGAPiSBgCclAYANpYGANCXBgBqmQYADpsGAKicBgBCngYA3J8GAIChBgAaowYAtKQGAE6mBgDypwYAjKkGACarBgDArAYAZK4GAP6vBgCYsQYAPLMGANa0BgBwtgYACrgGAKS5BgBIuwYA4rwGAHy+BgAWwAYAusEGAFTDBgDuxAYAiMYGACzIBgDGyQYAYMsGAPrMBgCUzgYAONAGANLRBgBs0wYABtUGAKrWBgBE2AYA3tkGAILbBgAc3QYAtt4GAFDgBgD04QYAjuMGACjlBgDC5gYAZugGAADqBgCa6wYANO0GANjuBgBy8AYADPIGAKbzBgBK9QYA5PYGAH74BgAi+gYAvPsGAFb9BgDw/gYAlAAHAC4CBwDIAwcAYgUHAAYHBwCgCAcAOgoHANQLBwBuDQcAEg8HAKwQBwBGEgcA4BMHAIQVBwAeFwcAuBgHAFIaBwD2GwcAkB0HACofBwDEIAcAaCIHAAIkBwCcJQcANicHANAoBwB0KgcADiwHAKgtBwBCLwcA5jAHAIAyBwAaNAcAvjUHAFg3BwDyOAcAjDoHADA8BwDKPQcAZD8HAP5ABwCiQgcAPEQHANZFBwBwRwcAFEkHAK5KBwBITAcA4k0HAIZPBwAgUQcAulIHAF5UBwD4VQcAklcHACxZBwDQWgcAalwHAAReBwCeXwcAQmEHANxiBwB2ZAcAEGYHALRnBwBOaQcA6GoHAIJsBwAmbgcAwG8HAFpxBwD0cgcAjnQHADJ2BwDMdwcAZnkHAAB7BwCkfAcAPn4HANh/BwBygQcAFoMHALCEBwBKhgcA5IcHAIiJBwAiiwcAvIwHAFaOBwD6jwcAlJEHAC6TBwDIlAcAbJYHAAaYBwCgmQcARJsHAN6cBwB4ngcAEqAHALahBwBQowcA6qQHAISmBwAoqAcAwqkHAFyrBwD2rAcAmq4HADSwBwDOsQcAaLMHAAy1BwCmtgcAQLgHANq5BwB+uwcAGL0HALK+BwBMwAcA5sEHAIrDBwAkxQcAvsYHAFjIBwD8yQcAlssHADDNBwDKzgcAbtAHAAjSBwCi0wcAPNUHAODWBwB62AcAFNoHAK7bBwBS3QcA7N4HAIbgBwAg4gcAxOMHAF7lBwD45gcAnOgHADbqBwDQ6wcAau0HAA7vBwCo8AcAQvIHANzzBwCA9QcAGvcHALT4BwBO+gcA8vsHAIz9BwAm/wcAwAAIAGQCCAD+AwgAmAUIADIHCADWCAgAcAoIAAoMCACkDQgASA8IAOIQCAB8EggAFhQIALoVCABUFwgA7hgIAIgaCAAiHAgAxh0IAGAfCAD6IAgAlCIIADgkCADSJQgAbCcIAAYpCACqKggARCwIAN4tCACCLwgAHDEIALYyCABQNAgA9DUIAI43CAAoOQgAwjoIAGY8CAAAPggAmj8IADRBCADYQggAckQIAAxGCACmRwgASkkIAORKCAB+TAgAIk4IALxPCABWUQgA8FIIAJRUCAAuVggAyFcIAGJZCAD8WggAoFwIADpeCADUXwgAbmEIABJjCACsZAgARmYIAOBnCACEaQgAHmsIALhsCABSbggA9m8IAJBxCAAqcwgAxHQIAF52CAACeAgAnHkIADZ7CADafAgAdH4IAA6ACACogQgATIMIAOaECACAhggAGogIAL6JCABYiwgA8owIAIyOCAAwkAgAypEIAGSTCAD+lAgAopYIADyYCADWmQgAepsIABSdCACunggASKAIAOyhCACGowgAIKUIALqmCABeqAgA+KkIAJKrCAAsrQgA0K4IAGqwCAAEsggAnrMIADi1CADctggAdrgIABC6CACquwgATr0IAOi+CACCwAgAHMIIAMDDCABaxQgA9MYIAI7ICAAyyggAzMsIAGbNCAAAzwgApNAIAD7SCADY0wgActUIABbXCACw2AgAStoIAOTbCACI3QgAIt8IALzgCABW4ggA+uMIAJTlCAAu5wgA0ugIAGzqCAAG7AgAoO0IAETvCADe8AgAePIIABL0CAC29QgAUPcIAOr4CACE+ggAKPwIAML9CABc/wgA9gAJAJoCCQA0BAkAzgUJAGgHCQAMCQkApgoJAEAMCQDaDQkAdA8JABgRCQCyEgkATBQJAOYVCQCKFwkAJBkJAL4aCQBYHAkA/B0JAJYfCQAwIQkAyiIJAG4kCQAIJgkAoicJADwpCQDgKgkAeiwJABQuCQCuLwkAUjEJAOwyCQCGNAkAKjYJAMQ3CQBeOQkA+DoJAJw8CQA2PgkA0D8JAGpBCQAOQwkAqEQJAEJGCQDcRwkAgEkJABpLCQC0TAkATk4JAPJPCQCMUQkAJlMJAMBUCQBkVgkA/lcJAJhZCQAyWwkA1lwJAHBeCQAKYAkApGEJAD5jCQDiZAkAfGYJABZoCQCwaQkAVGsJAO5sCQCIbgkAInAJAMZxCQBgcwkA+nQJAJR2CQA4eAkA0nkJAGx7CQAQfQkAqn4JAESACQDegQkAgoMJAByFCQC2hgkAUIgJAPSJCQCOiwkAKI0JAMKOCQBmkAkAAJIJAJqTCQA0lQkA2JYJAHKYCQAMmgkAsJsJAEqdCQDkngkAfqAJABiiCQC8owkAVqUJAPCmCQCKqAkALqoJAMirCQBirQkA/K4JAKCwCQA6sgkA1LMJAG61CQAStwkArLgJAEa6CQDguwkAhL0JAB6/CQC4wAkAUsIJAOzDCQCQxQkAKscJAMTICQBeygkAAswJAJzNCQA2zwkA0NAJAHTSCQAO1AkAqNUJAEzXCQDm2AkAgNoJABrcCQC+3QkAWN8JAPLgCQCM4gkAMOQJAMrlCQBk5wkA/ugJAKLqCQA87AkA1u0JAHDvCQAU8QkArvIJAEj0CQDs9QkAhvcJACD5CQC6+gkAXvwJAPj9CQCS/wkALAEKANACCgBqBAoABAYKAJ4HCgA4CQoA3AoKAHYMCgAQDgoAqg8KAE4RCgDoEgoAghQKABwWCgDAFwoAWhkKAPQaCgCOHAoAMh4KAMwfCgBmIQoAACMKAJokCgA+JgoA2CcKAHIpCgAWKwoAsCwKAEouCgDkLwoAiDEKACIzCgC8NAoAVjYKAPo3CgCUOQoALjsKAMg8CgBsPgoABkAKAKBBCgA6QwoA3kQKAHhGCgASSAoAtkkKAFBLCgDqTAoAhE4KAChQCgDCUQoAXFMKAPZUCgCaVgoANFgKAM5ZCgBoWwoADF0KAKZeCgBAYAoA2mEKAHRjCgAYZQoAsmYKAExoCgDmaQoAimsKACRtCgC+bgoAWHAKAPxxCgCWcwoAMHUKAMp2CgBueAoACHoKAKJ7CgA8fQoA4H4KAHqACgAUggoAroMKAFKFCgDshgoAhogKACCKCgDEiwoAXo0KAPiOCgCmkAoAQJIKANqTCgB0lQoAGJcKALKYCgBMmgoA5psKAIqdCgAknwoAvqAKAFiiCgAGpAoAoKUKADqnCgDeqAoAeKoKABKsCgCsrQoAUK8KAOqwCgCEsgoAKLQKAMK1CgBctwoA9rgKAJq6CgA0vAoAzr0KAGi/CgAMwQoApsIKAEDECgDaxQoAfscKABjJCgCyygoATMwKAPDNCgCKzwoAJNEKAL7SCgBi1AoA/NUKAJbXCgAw2QoA1NoKAG7cCgAI3goAot8KAEbhCgDg4goAeuQKABTmCgCu5woAUukKAOzqCgCG7AoAIO4KAMTvCgBe8QoA+PIKAJL0CgA29goA0PcKAGr5CgAE+woAqPwKAEL+CgDc/woAgAELABoDCwC0BAsATgYLAPIHCwCMCQsAJgsLAMAMCwBkDgsA/g8LAJgRCwAyEwsA1hQLAHAWCwAKGAsApBkLAEgbCwDiHAsAfB4LABYgCwC6IQsAVCMLAO4kCwCSJgsALCgLAMYpCwBgKwsABC0LAJ4uCwA4MAsA0jELAGwzCwAQNQsAqjYLAEQ4CwDeOQsAgjsLABw9CwC2PgsAUEALAPRBCwCOQwsAKEULAMJGCwBcSAsAAEoLAJpLCwA0TQsAzk4LAHJQCwAMUgsAplMLAEpVCwDkVgsAflgLABhaCwC8WwsAVl0LAPBeCwCKYAsALmILAMhjCwBiZQsA/GYLAKBoCwA6agsA1GsLAG5tCwASbwsArHALAEZyCwDqcwsAhHULAB53CwC4eAsAXHoLAPZ7CwCQfQsAKn8LAMSACwBoggsAAoQLAJyFCwA2hwsA2ogLAHSKCwAOjAsAqI0LAEyPCwDmkAsAgJILABqUCwC+lQsAWJcLAPKYCwCMmgsAMJwLAMqdCwBknwsA/qALAKKiCwA8pAsA1qULAHCnCwAUqQsArqoLAEisCwDirQsAhq8LACCxCwC6sgsAVLQLAPi1CwCStwsALLkLAMa6CwBqvAsABL4LAJ6/CwBCwQsA3MILAHbECwAQxgsAtMcLAE7JCwDoygsAgswLACbOCwDAzwsAWtELAPTSCwCY1AsAMtYLAMzXCwBm2QsACtsLAKTcCwA+3gsA2N8LAHzhCwAW4wsAsOQLAErmCwDk5wsAiOkLACLrCwC87AsAVu4LAPrvCwCU8QsALvMLAMj0CwBs9gsABvgLAKD5CwA6+wsA3vwLAHj+CwASAAwAtgEMAFADDADqBAwAhAYMACgIDADCCQwAXAsMAPYMDACaDgwANBAMAM4RDABoEwwAAhUMAKYWDABAGAwA2hkMAHQbDAAYHQwAsh4MAEwgDADmIQwAiiMMACQlDAC+JgwAWCgMAPwpDACWKwwAMC0MAMouDABuMAwACDIMAKIzDAA8NQwA4DYMAHo4DAAUOgwAuDsMAFI9DADsPgwAhkAMACpCDADEQwwAXkUMAPhGDACcSAwANkoMANBLDABqTQwADk8MAKhQDABCUgwA3FMMAIBVDAAaVwwAtFgMAE5aDADyWwwAjF0MACZfDADAYAwAZGIMAP5jDACYZQwAMmcMANZoDABwagwACmwMAKRtDABIbwwA4nAMAHxyDAAWdAwAsHUMAFR3DADueAwAiHoMACJ8DADGfQwAYH8MAPqADACUggwAOIQMANKFDABshwwABokMAKqKDABEjAwA3o0MAIKPDAAckQwAtpIMAFCUDAD0lQwAjpcMACiZDADCmgwAZpwMAACeDACanwwANKEMANiiDABypAwADKYMAKanDABKqQwA5KoMAH6sDAAirgwAvK8MAFaxDADwsgwAlLQMAC62DADItwwAYrkMAPy6DACgvAwAOr4MANS/DABuwQwAEsMMAKzEDABGxgwA4McMAITJDAAeywwAuMwMAFLODAD2zwwAkNEMACrTDADE1AwAXtYMAALYDACc2QwANtsMANDcDAB03gwADuAMAKjhDABM4wwA5uQMAIDmDAAa6AwAvukMAFjrDADy7AwAjO4MADDwDADK8QwAZPMMAP70DACi9gwAPPgMANb5DABw+wwAFP0MAK7+DABIAA0A4gENAIYDDQAgBQ0AugYNAF4IDQD4CQ0AkgsNACwNDQDQDg0AahANAAQSDQCeEw0AQhUNANwWDQB2GA0AEBoNALQbDQBOHQ0A6B4NAIIgDQAcIg0AwCMNAFolDQD0Jg0AjigNADIqDQDMKw0AZi0NAAAvDQCkMA0APjINANgzDQByNQ0AFjcNALA4DQBKOg0A5DsNAIg9DQAiPw0AvEANAFZCDQD6Qw0AlEUNAC5HDQDSSA0AbEoNAAZMDQCgTQ0ARE8NAN5QDQB4Ug0AElQNALZVDQBQVw0A6lgNAIRaDQAoXA0Awl0NAFxfDQD2YA0AkGINADRkDQDOZQ0AaGcNAAJpDQCmag0AQGwNANptDQB0bw0AGHENALJyDQBMdA0A5nUNAIp3DQAkeQ0AvnoNAFh8DQD8fQ0Aln8NADCBDQDKgg0AboQNAAiGDQCihw0APIkNAOCKDQB6jA0AFI4NAK6PDQBSkQ0A7JINAIaUDQAqlg0AxJcNAF6ZDQD4mg0AnJwNADaeDQDQnw0AaqENAA6jDQCopA0AQqYNANynDQCAqQ0AGqsNALSsDQBOrg0A8q8NAIyxDQAmsw0AwLQNAGS2DQD+tw0AmLkNADK7DQDWvA0AcL4NAArADQCkwQ0ASMMNAOLEDQB8xg0AFsgNALrJDQBUyw0A7swNAIjODQAs0A0AxtENAGDTDQD61A0AlNYNADjYDQDS2Q0AbNsNAAbdDQCq3g0AROANAN7hDQB44w0AHOUNALbmDQBQ6A0A6ukNAI7rDQAo7Q0Awu4NAGbwDQAA8g0AmvMNADT1DQDY9g0AcvgNAAz6DQCm+w0ASv0NAOT+DQB+AA4AGAIOALwDDgBWBQ4A8AYOAIoIDgAuCg4AyAsOAGINDgAGDw4AoBAOADoSDgDUEw4AbhUOABIXDgCsGA4ARhoOAOAbDgCEHQ4AHh8OALggDgBSIg4A9iMOAJAlDgAqJw4AxCgOAGgqDgACLA4AnC0OADYvDgDQMA4AdDIOAA40DgCoNQ4AQjcOAOY4DgCAOg4AGjwOALQ9DgBYPw4A8kAOAIxCDgAwRA4AykUOAGRHDgD+SA4AokoOADxMDgDWTQ4AcE8OABRRDgCuUg4ASFQOAOJVDgCGVw4AIFkOALpaDgBUXA4A+F0OAJJfDgAsYQ4AxmIOAGpkDgAEZg4AnmcOAEJpDgDcag4AdmwOABBuDgC0bw4ATnEOAOhyDgCCdA4AJnYOAMB3DgBaeQ4A9HoOAI58DgAyfg4AzH8OAGaBDgAAgw4ApIQOAD6GDgDYhw4AcokOABaLDgCwjA4ASo4OAO6PDgCIkQ4AIpMOANCUDgBqlg4ABJgOAJ6ZDgBCmw4A3JwOAHaeDgAQoA4AtKEOAE6jDgDopA4AgqYOAByoDgDAqQ4AWqsOAPSsDgCOrg4AMrAOAMyxDgBmsw4AALUOAKS2DgA+uA4A2LkOAHK7DgAWvQ4AsL4OAErADgDkwQ4AiMMOACLFDgC8xg4AVsgOAPrJDgCUyw4ALs0OAMjODgBs0A4ABtIOAKDTDgBE1Q4A3tYOAHjYDgAS2g4AttsOAFDdDgDq3g4AhOAOACjiDgDC4w4AXOUOAPbmDgCa6A4ANOoOAM7rDgBo7Q4ADO8OAKbwDgBA8g4A2vMOAH71DgAY9w4AsvgOAEz6DgDw+w4Aiv0OACT/DgC+AA8AWAIPAPwDDwCWBQ8AMAcPAMoIDwBuCg8ACAwPAKINDwA8Dw8A4BAPAHoSDwAUFA8ArhUPAFIXDwDsGA8AhhoPACAcDwDEHQ8AXh8PAPggDwCcIg8ANiQPANAlDwBqJw8ADikPAKgqDwBCLA8A3C0PAIAvDwAaMQ8AtDIPAE40DwDyNQ8AjDcPACY5DwDAOg8AZDwPAP49DwCYPw8AMkEPANZCDwBwRA8ACkYPAKRHDwBISQ8A4koPAHxMDwAWTg8Auk8PAFRRDwDuUg8AiFQPACJWDwDGVw8AYFkPAPpaDwCUXA8AOF4PANJfDwBsYQ8ABmMPAKpkDwBEZg8A3mcPAHhpDwAcaw8AtmwPAFBuDwD0bw8AjnEPAChzDwDCdA8AZnYPAAB4DwCaeQ8ANHsPANh8DwByfg8ADIAPAKaBDwBKgw8A5IQPAH6GDwAYiA8AvIkPAFaLDwDwjA8Aio4PAC6QDwDIkQ8AYpMPAAaVDwCglg8AOpgPANSZDwB4mw8AEp0PAKyeDwBGoA8A4KEPAISjDwAepQ8AuKYPAFKoDwD2qQ8AkKsPACqtDwDErg8AaLAPAAKyDwCcsw8ANrUPANC2DwB0uA8ADroPAKi7DwBCvQ8A5r4PAIDADwAawg8AvsMPAFjFDwDyxg8AjMgPADDKDwDKyw8AZM0PAP7ODwCi0A8APNIPANbTDwBw1Q8AFNcPAK7YDwBI2g8A4tsPAIbdDwAg3w8AuuAPAFTiDwDu4w8AkuUPACznDwDG6A8AauoPAATsDwCe7Q8AOO8PANzwDwB28g8AEPQPAKr1DwBO9w8A6PgPAIL6DwAc/A8AwP0PAFr/DwD0ABAAjgIQADIEEADMBRAAZgcQAAAJEACkChAAPgwQANgNEAB8DxAAFhEQALASEABKFBAA7hUQAIgXEAAiGRAAvBoQAGAcEAD6HRAAlB8QAC4hEADSIhAAbCQQAAYmEACgJxAARCkQAN4qEAB4LBAAEi4QAKwvEABQMRAA6jIQAIQ0EAAeNhAAwjcQAFw5EAD2OhAAkDwQADQ+EADOPxAAaEEQAAJDEACmRBAAQEYQANpHEAB0SRAAGEsQALJMEABMThAA5k8QAIpREAAkUxAAvlQQAFhWEAD8VxAAllkQADBbEADKXBAAbl4QAAhgEACiYRAARmMQAOBkEAB6ZhAAFGgQALhpEABSaxAA7GwQAIZuEAAqcBAAxHEQAF5zEAD4dBAAnHYQADZ4EADQeRAAansQAA59EACofhAAQoAQANyBEACAgxAAGoUQALSGEABOiBAA8okQAIyLEAAmjRAAwI4QAGSQEAD+kRAAmJMQADKVEADMlhAAcJgQAAqaEACkmxAAPp0QAOKeEAB8oBAAFqIQALCjEABUpRAA7qYQAIioEAAiqhAAxqsQAGCtEAD6rhAAlLAQADiyEADSsxAAbLUQABC3EACquBAARLoQAN67EACCvRAAHL8QALbAEABQwhAA9MMQAI7FEAAoxxAAwsgQAGbKEAAAzBAAms0QAD7PEADY0BAActIQAAzUEACm1RAAStcQAOTYEAB+2hAAGNwQALzdEABW3xAA8OAQAIriEAAu5BAAyOUQAGLnEAD86BAAluoQADrsEADU7RAAbu8QAAjxEACs8hAARvQQAOD1EAB69xAAHvkQALj6EABS/BAA9v0QAJD/EAAqAREAxAIRAGgEEQACBhEAnAcRADYJEQDaChEAdAwRAA4OEQCoDxEATBERAOYSEQCAFBEAJBYRAL4XEQBYGREA8hoRAJYcEQAwHhEAyh8RAGQhEQAIIxEAoiQRADwmEQDWJxEAcCkRABQrEQCuLBEASC4RAOIvEQCGMREAIDMRALo0EQBeNhEA+DcRAJI5EQAsOxEA0DwRAGo+EQAEQBEAnkERADhDEQDcRBEAdkYRABBIEQCqSREATksRAOhMEQCCThEAHFARAMBREQBaUxEA9FQRAI5WEQAyWBEAzFkRAGZbEQAAXREAml4RAD5gEQDYYREAcmMRABZlEQCwZhEASmgRAORpEQCIaxEAIm0RALxuEQBWcBEA+nERAJRzEQAudREAyHYRAGx4EQAGehEAoHsRAER9EQDefhEAeIARABKCEQC2gxEAUIURAOqGEQCEiBEAKIoRAMKLEQBcjREA9o4RAJqQEQA0khEAzpMRAGiVEQAMlxEAppgRAECaEQDamxEAfp0RABifEQCyoBEATKIRAOajEQCKpREAJKcRAL6oEQBYqhEA/KsRAJatEQAwrxEAyrARAG6yEQAItBEAorURADy3EQDguBEAeroRABS8EQCuvREAUr8RAOzAEQCGwhEAIMQRAMTFEQBexxEA+MgRAJLKEQA2zBEA0M0RAGrPEQAE0REAqNIRAELUEQDc1REAgNcRABrZEQC02hEATtwRAPLdEQCM3xEAJuERAMDiEQBk5BEA/uURAJjnEQAy6REA1uoRAHDsEQAK7hEApO8RAEjxEQDi8hEAfPQRABb2EQC69xEAVPkRAO76EQCI/BEAIv4RAMb/EQBgARIA+gISAJQEEgA4BhIA0gcSAGwJEgAGCxIAqgwSAEQOEgDeDxIAeBESABwTEgDAFBIAZBYSAP4XEgCYGRIAMhsSANYcEgBwHhIACiASAKQhEgBIIxIA4iQSAHwmEgAWKBIAuikSAFQrEgDuLBIAiC4SACwwEgDGMRIAYDMSAPo0EgCeNhIAODgSANI5EgBsOxIAED0SAKo+EgBEQBIA3kESAIJDEgAcRRIAtkYSAFBIEgDqSRIAjksSAChNEgDCThIAXFASAABSEgCaUxIANFUSAM5WEgByWBIADFoSAKZbEgBAXRIA5F4SAH5gEgAYYhIAvGMSAFZlEgDwZhIAimgSAC5qEgDIaxIAYm0SAPxuEgCgcBIAOnISANRzEgBudRIAEncSAKx4EgBGehIA4HsSAHp9EgAefxIAuIASAFKCEgDsgxIAkIUSACqHEgDEiBIAXooSAAKMEgCcjRIANo8SANqQEgB0khIADpQSAKiVEgBMlxIA5pgSAICaEgAanBIAvp0SAFifEgDyoBIAjKISADCkEgDKpRIAZKcSAAipEgCiqhIAPKwSANatEgB6rxIAFLESAK6yEgBItBIA7LUSAIa3EgAguRIAuroSAF68EgD4vRIAkr8SACzBEgDGwhIAasQSAATGEgCexxIAOMkSANzKEgB2zBIAEM4SAKrPEgBO0RIA6NISAILUEgAc1hIAwNcSAFrZEgD02hIAjtwSACjeEgDM3xIAZuESAADjEgCk5BIAPuYSANjnEgBy6RIAFusSALDsEgBK7hIA5O8SAIjxEgAi8xIAvPQSAGD2EgD69xIAlPkSAC77EgDS/BIAbP4SAAYAEwCgARMARAMTAN4EEwB4BhMAEggTALYJEwBQCxMA6gwTAIQOEwAoEBMAwhETAFwTEwD2FBMAmhYTADQYEwDOGRMAaBsTAAwdEwCmHhMAQCATANohEwB+IxMAGCUTALImEwBMKBMA5ikTAIorEwAkLRMAvi4TAFgwEwD8MRMAljMTADA1EwDKNhMAbjgTAAg6EwCiOxMAPD0TAOA+EwB6QBMAFEITAK5DEwBSRRMA7EYTAIZIEwAgShMAxEsTAF5NEwD4ThMAnFATADZSEwDQUxMAalUTAA5XEwCoWBMAQloTANxbEwCAXRMAGl8TALRgEwBOYhMA8mMTAIxlEwAmZxMAwGgTAGRqEwD+axMAmG0TADJvEwDWcBMAcHITAAp0EwCkdRMASHcTAOJ4EwB8ehMAFnwTALp9EwBUfxMA7oATAIiCEwAihBMAxoUTAGCHEwD6iBMAlIoTADiMEwDSjRMAbI8TAAaREwCqkhMARJQTAN6VEwB4lxMAHJkTALaaEwBQnBMA6p0TAI6fEwAooRMAwqITAGakEwAAphMAmqcTADSpEwDYqhMAcqwTAAyuEwCmrxMASrETAOSyEwB+tBMAGLYTALy3EwBWuRMA8LoTAIq8EwAuvhMAyL8TAGLBEwD8whMAoMQTADrGEwDUxxMAbskTABLLEwCszBMARs4TAODPEwCE0RMAHtMTALjUEwBc1hMA9tcTAJDZEwAq2xMAxNwTAGjeEwAC4BMAnOETADbjEwDa5BMAdOYTAA7oEwCo6RMATOsTAObsEwCA7hMAGvATALTxEwBY8xMA8vQTAIz2EwAm+BMAyvkTAGT7EwD+/BMAov4TADwAFADWARQAcAMUABQFFACuBhQASAgUAOIJFACGCxQAIA0UALoOFABUEBQA+BEUAJITFAAsFRQA0BYUAGoYFAAEGhQAnhsUAEIdFADcHhQAdiAUABAiFAC0IxQATiUUAOgmFACCKBQAJioUAMArFABaLRQA9C4UAJgwFAAyMhQAzDMUAGY1FAAANxQApDgUAD46FADYOxQAcj0UABY/FACwQBQASkIUAORDFAB+RRQAIkcUALxIFABWShQA+ksUAJRNFAAuTxQAyFAUAGxSFAAGVBQAoFUUADpXFADeWBQAeFoUABJcFACsXRQAUF8UAOpgFACEYhQAHmQUAMJlFABcZxQA9mgUAJpqFAA0bBQAzm0UAGhvFAAMcRQApnIUAEB0FADadRQAfncUABh5FACyehQATHwUAPB9FACKfxQAJIEUAL6CFABYhBQA/IUUAJaHFAAwiRQAyooUAG6MFAAIjhQAoo8UADyRFADgkhQAepQUABSWFACulxQAUpkUAOyaFACGnBQAIJ4UAMSfFABeoRQA+KIUAJKkFAA2phQA0KcUAGqpFAAEqxQAqKwUAEKuFADcrxQAgLEUABqzFAC0tBQATrYUAPK3FACMuRQAJrsUAMC8FABkvhQA/r8UAJjBFAAywxQA1sQUAHDGFAAKyBQApMkUAEjLFADizBQAfM4UABbQFAC60RQAVNMUAO7UFACI1hQAItgUAMbZFABg2xQA+twUAJTeFAA44BQA0uEUAGzjFAAG5RQAquYUAEToFADe6RQAeOsUABztFAC27hQAUPAUAOrxFACO8xQAKPUUAML2FABm+BQAAPoUAJr7FAA0/RQA2P4UAHIAFQAMAhUApgMVAEAFFQDkBhUAfggVABgKFQC8CxUAVg0VAPAOFQCKEBUALhIVAMgTFQBiFRUA/BYVAKAYFQA6GhUA1BsVAG4dFQAIHxUArCAVAEYiFQDgIxUAeiUVAB4nFQC4KBUAUioVAOwrFQCQLRUAKi8VAMQwFQBeMhUAAjQVAJw1FQA2NxUA2jgVAHQ6FQAOPBUAqD0VAEw/FQDmQBUAgEIVABpEFQC+RRUAWEcVAPJIFQCMShUAMEwVAMpNFQBkTxUACFEVAKJSFQA8VBUA1lUVAHpXFQAUWRUArloVAEhcFQDiXRUAhl8VACBhFQC6YhUAVGQVAPhlFQCSZxUALGkVAMZqFQBqbBUABG4VAJ5vFQA4cRUA3HIVAHZ0FQAQdhUAqncVAE55FQDoehUAgnwVABx+FQC2fxUAWoEVAPSCFQCOhBUAKIYVAMyHFQBmiRUAAIsVAKSMFQA+jhUA2I8VAHKRFQAWkxUAsJQVAEqWFQDklxUAiJkVACKbFQC8nBUAVp4VAPqfFQCUoRUALqMVANKkFQBsphUABqgVAKCpFQBEqxUA3qwVAHiuFQASsBUAtrEVAFCzFQDqtBUAhLYVACi4FQDCuRUAXLsVAPa8FQCQvhUANMAVAM7BFQBowxUAAsUVAKbGFQBAyBUA2skVAHTLFQAYzRUAss4VAEzQFQDm0RUAitMVACTVFQC+1hUAWNgVAPzZFQCW2xUAMN0VAMreFQBu4BUACOIVAKLjFQA85RUA4OYVAHroFQAU6hUArusVAFLtFQDs7hUAhvAVACryFQDE8xUAXvUVAPj2FQCc+BUANvoVAND7FQBq/RUADv8VAKgAFgBCAhYA3AMWAIAFFgAaBxYAtAgWAE4KFgDyCxYAjA0WACYPFgDAEBYAZBIWAP4TFgCYFRYAMhcWAMwYFgBwGhYAChwWAKQdFgA+HxYA4iAWAHwiFgAWJBYAsCUWAFQnFgDuKBYAiCoWACIsFgDGLRYAYC8WAPowFgCUMhYAODQWANI1FgBsNxYABjkWAKo6FgBEPBYA3j0WAII/FgAcQRYAtkIWAFBEFgD0RRYAjkcWAChJFgDCShYAZkwWAABOFgCaTxYANFEWAM5SFgByVBYADFYWAKZXFgBAWRYA5FoWAH5cFgAYXhYAsl8WAFZhFgDwYhYAimQWACRmFgDIZxYAYmkWAPxqFgCgbBYAOm4WANRvFgBucRYAEnMWAKx0FgBGdhYA4HcWAIR5FgAeexYAuHwWAFJ+FgD2fxYAkIEWACqDFgDEhBYAaIYWAAKIFgCciRYANosWANqMFgB0jhYADpAWALKRFgBMkxYA5pQWAICWFgAamBYAvpkWAFibFgDynBYAjJ4WADCgFgDKoRYAZKMWAP6kFgCiphYAPKgWANapFgBwqxYACq0WAK6uFgBIsBYA4rEWAIazFgAgtRYAurYWAFS4FgDuuRYAkrsWACy9FgDGvhYAYMAWAATCFgCewxYAOMUWANLGFgB2yBYAEMoWAKrLFgBOzRYA6M4WAILQFgAc0hYAwNMWAFrVFgD01hYAjtgWADLaFgDM2xYAZt0WAADfFgCk4BYAPuIWANjjFgBy5RYAFucWALDoFgBK6hYA7usWAIjtFgAi7xYAvPAWAGDyFgD68xYAlPUWAC73FgDS+BYAbPoWAAb8FgCg/RYAOv8WAN4AFwB4AhcAEgQXAKwFFwBQBxcA6ggXAIQKFwAeDBcAwg0XAFwPFwD2EBcAkBIXADQUFwDOFRcAaBcXAAIZFwCcGhcAQBwXANodFwB0HxcAGCEXALIiFwBMJBcA5iUXAIonFwAkKRcAvioXAFgsFwD8LRcAli8XADAxFwDKMhcAbjQXAAg2FwCiNxcARjkXAOA6FwB6PBcAFD4XALg/FwBSQRcA7EIXAIZEFwAqRhcAxEcXAF5JFwD4ShcAnEwXADZOFwDQTxcAalEXAA5TFwCoVBcAQlYXANxXFwCAWRcAGlsXALRcFwBOXhcA6F8XAIxhFwAmYxcAwGQXAFpmFwD+ZxcAmGkXADJrFwDMbBcAcG4XAApwFwCkcRcAPnMXAOJ0FwB8dhcAFngXALB5FwBUexcA7nwXAIh+FwAigBcAxoEXAGCDFwD6hBcAnoYXADiIFwDSiRcAbIsXABCNFwCqjhcARJAXAN6RFwCCkxcAHJUXALaWFwBQmBcA9JkXAI6bFwAonRcAwp4XAFygFwAAohcAmqMXADSlFwDOphcAcqgXAAyqFwCmqxcASq0XAOSuFwB+sBcAGLIXALyzFwBWtRcA8LYXAIq4FwAuuhcAyLsXAGK9FwD8vhcAoMAXADrCFwDUwxcAeMUXABLHFwCsyBcARsoXAODLFwCEzRcAHs8XALjQFwBS0hcA9tMXAJDVFwAq1xcAxNgXAF7aFwAC3BcAnN0XADbfFwDQ4BcAdOIXAA7kFwCo5RcAQucXAOboFwCA6hcAGuwXALTtFwBY7xcA8vAXAIzyFwAw9BcAyvUXAGT3FwD++BcAovoXADz8FwDW/RcAcP8XABQBGACuAhgASAQYAOIFGACGBxgAIAkYALoKGABUDBgA+A0YAJIPGAAsERgAxhIYAGoUGAAEFhgAnhcYAEIZGADcGhgAdhwYABAeGACqHxgATiEYAOgiGACCJBgAHCYYAMAnGABaKRgA9CoYAI4sGAAyLhgAzC8YAGYxGAAAMxgAmjQYAD42GADYNxgAcjkYAAw7GACwPBgASj4YAOQ/GAB+QRgAIkMYALxEGABWRhgA+kcYAJRJGAAuSxgAyEwYAGxOGAAGUBgAoFEYADpTGADeVBgAeFYYABJYGACsWRgAUFsYAOpcGACEXhgAKGAYAMJhGABcYxgA9mQYAJpmGAA0aBgAzmkYAGhrGAAMbRgApm4YAEBwGADacRgAfnMYABh1GACydhgATHgYAOZ5GACKexgAJH0YAL5+GABYgBgA/IEYAJaDGAAwhRgAyoYYAG6IGAAIihgAoosYADyNGADgjhgAepAYABSSGACukxgASJUYAOyWGACGmBgAIJoYAMSbGABenRgA+J4YAJKgGAA2ohgA0KMYAGqlGAAEpxgAqKgYAEKqGADcqxgAdq0YABqvGAC0sBgATrIYAOizGACMtRgAJrcYAMC4GABkuhgA/rsYAJi9GAAyvxgA1sAYAHDCGAAKxBgApMUYAEjHGADiyBgAfMoYABbMGAC6zRgAVM8YAO7QGACI0hgALNQYAMbVGABg1xgA+tgYAJ7aGAA43BgA0t0YAGzfGAAG4RgAquIYAETkGADe5RgAgucYABzpGAC26hgAUOwYAPTtGACO7xgAKPEYAMLyGABm9BgAAPYYAJr3GAA0+RgA2PoYAHL8GAAM/hgApv8YAEoBGQDkAhkAfgQZABgGGQC8BxkAVgkZAPAKGQCKDBkALg4ZAMgPGQBiERkA/BIZAJYUGQA6FhkA1BcZAG4ZGQAIGxkArBwZAEYeGQDgHxkAeiEZAB4jGQC4JBkAUiYZAOwnGQCQKRkAKisZAMQsGQBeLhkAAjAZAJwxGQA2MxkA0DQZAHQ2GQAOOBkAqDkZAEw7GQDmPBkAgD4ZABpAGQC+QRkAWEMZAPJEGQCMRhkAMEgZAMpJGQBkSxkA/kwZAKJOGQA8UBkA1lEZAHBTGQAUVRkArlYZAEhYGQDiWRkAhlsZACBdGQC6XhkAVGAZAPhhGQCSYxkALGUZAMZmGQBqaBkABGoZAJ5rGQA4bRkA3G4ZAHZwGQAQchkAqnMZAER1GQDodhkAgngZABx6GQC2exkAWn0ZAPR+GQCOgBkAKIIZAMyDGQBmhRkAAIcZAKSIGQA+ihkA2IsZAHKNGQAWjxkAsJAZAEqSGQDkkxkAiJUZACKXGQC8mBkAVpoZAPqbGQCUnRkALp8ZAMigGQBsohkABqQZAKClGQBEpxkA3qgZAHiqGQASrBkAtq0ZAFCvGQDqsBkAhLIZAB60GQDCtRkAXLcZAPa4GQCQuhkANLwZAM69GQBovxkAAsEZAKbCGQBAxBkA2sUZAHTHGQAYyRkAssoZAEzMGQDmzRkAgM8ZACTRGQC+0hkAWNQZAPLVGQCW1xkAMNkZAMraGQBu3BkACN4ZAKLfGQA84RkA4OIZAHrkGQAU5hkArucZAFLpGQDs6hkAhuwZACDuGQDE7xkAXvEZAPjyGQCS9BkANvYZAND3GQBq+RkADvsZAKj8GQBC/hkA3P8ZAIABGgAaAxoAtAQaAE4GGgDyBxoAjAkaACYLGgDADBoAZA4aAP4PGgCYERoAMhMaANYUGgBwFhoAChgaAKQZGgA+GxoA4hwaAHweGgAWIBoAsCEaAFQjGgDuJBoAiCYaACIoGgDGKRoAYCsaAPosGgCeLhoAODAaANIxGgBsMxoAEDUaAKo2GgBEOBoA3jkaAII7GgAcPRoAtj4aAFBAGgD0QRoAjkMaAChFGgDCRhoAZkgaAABKGgCaSxoANE0aAM5OGgByUBoADFIaAKZTGgBAVRoA5FYaAH5YGgAYWhoAslsaAFZdGgDwXhoAimAaACRiGgDIYxoAYmUaAPxmGgCWaBoAOmoaANRrGgBubRoACG8aAKxwGgBGchoA4HMaAHp1GgAedxoAuHgaAFJ6GgD2exoAkH0aACp/GgDEgBoAaIIaAAKEGgCchRoANocaANqIGgB0ihoADowaAKiNGgBMjxoA5pAaAICSGgAalBoAvpUaAFiXGgDymBoAjJoaADCcGgDKnRoAZJ8aAP6gGgCiohoAPKQaANalGgBwpxoAFKkaAK6qGgBIrBoA4q0aAHyvGgAgsRoAurIaAFS0GgDutRoAkrcaACy5GgDGuhoAYLwaAAS+GgCevxoAOMEaANLCGgB2xBoAEMYaAKrHGgBOyRoA6MoaAILMGgAczhoAwM8aAFrRGgD00hoAjtQaADLWGgDM1xoAZtkaAADbGgCk3BoAPt4aANjfGgB84RoAFuMaALDkGgBK5hoA7ucaAIjpGgAi6xoAvOwaAFbuGgD67xoAlPEaAC7zGgDI9BoAbPYaAAb4GgCg+RoAOvsaAN78GgB4/hoAEgAbAKwBGwBGAxsA6gQbAIQGGwAeCBsAuAkbAFwLGwD2DBsAkA4bACoQGwDOERsAaBMbAAIVGwCmFhsAQBgbANoZGwB0GxsAGB0bALIeGwBMIBsA5iEbAIojGwAkJRsAviYbAFgoGwD8KRsAlisbADAtGwDKLhsAbjAbAAgyGwCiMxsARjUbAOA2GwB6OBsAFDobALg7GwBSPRsA7D4bAIZAGwAqQhsAxEMbAF5FGwD4RhsAnEgbADZKGwDQSxsAak0bAARPGwCoUBsAQlIbANxTGwB2VRsAGlcbALRYGwBOWhsA6FsbAIxdGwAmXxsAwGAbAFpiGwD+YxsAmGUbADJnGwDMaBsAcGobAApsGwCkbRsAPm8bAOJwGwB8chsAFnQbALB1GwBUdxsA7ngbAIh6GwAsfBsAxn0bAGB/GwD6gBsAlIIbADiEGwDShRsAbIcbAAaJGwCqihsARIwbAN6NGwB4jxsAHJEbALaSGwBQlBsA9JUbAI6XGwAomRsAwpobAGacGwAAnhsAmp8bADShGwDYohsAcqQbAAymGwCmpxsASqkbAOSqGwB+rBsAGK4bALyvGwBWsRsA8LIbAIq0GwAuthsAyLcbAGK5GwD8uhsAlrwbADq+GwDUvxsAbsEbAAjDGwCsxBsARsYbAODHGwB6yRsAHssbALjMGwBSzhsA7M8bAJDRGwAq0xsAxNQbAF7WGwAC2BsAnNkbADbbGwDQ3BsAdN4bAA7gGwCo4RsAQuMbAObkGwCA5hsAGugbALTpGwBY6xsA8uwbAIzuGwAw8BsAyvEbAGTzGwD+9BsAovYbADz4GwDW+RsAcPsbABT9GwCu/hsASAAcAOIBHACGAxwAIAUcALoGHABUCBwA+AkcAJILHAAsDRwAxg4cAGoQHAAEEhwAnhMcADgVHADcFhwAdhgcABAaHACqGxwARB0cAOgeHACCIBwAHCIcALYjHABaJRwA9CYcAI4oHAAoKhwAzCscAGYtHAAALxwAmjAcAD4yHADYMxwAcjUcABY3HACwOBwASjocAOQ7HACIPRwAIj8cALxAHABWQhwA+kMcAJRFHAAuRxwAyEgcAGxKHAAGTBwAoE0cADpPHADeUBwAeFIcABJUHAC2VRwAUFccAOpYHACEWhwAHlwcAMJdHABcXxwA9mAcAJBiHAA0ZBwAzmUcAGhnHAACaRwApmocAEBsHADabRwAdG8cABhxHACychwATHQcAOZ1HACKdxwAJHkcAL56HABYfBwA8n0cAJZ/HAAwgRwAyoIcAGSEHAAIhhwAooccADyJHADgihwAeowcABSOHACujxwAUpEcAOySHACGlBwAIJYcAMSXHABemRwA+JocAJKcHAA2nhwA0J8cAGqhHAAEoxwAqKQcAEKmHADcpxwAgKkcABqrHAC0rBwATq4cAPKvHACMsRwAJrMcAMC0HABkthwA/rccAJi5HAAyuxwAzLwcAHC+HAAKwBwApMEcAEjDHADixBwAfMYcABbIHACwyRwAVMscAO7MHACIzhwALNAcAMbRHABg0xwA+tQcAJ7WHAA42BwA0tkcAGzbHAAQ3RwAqt4cAETgHADe4RwAguMcABzlHAC25hwAUOgcAOrpHACO6xwAKO0cAMLuHABc8BwAAPIcAJrzHAA09RwAzvYcAHL4HAAM+hwApvscAED9HADk/hwAfgAdABgCHQCyAx0AVgUdAPAGHQCKCB0AJAodAMgLHQBiDR0A/A4dAJYQHQA6Eh0A1BMdAG4VHQAIFx0ArBgdAEYaHQDgGx0AhB0dAB4fHQC4IB0AUiIdAPYjHQCQJR0AKicdAMQoHQBoKh0AAiwdAJwtHQA2Lx0A2jAdAHQyHQAONB0AqDUdAEw3HQDmOB0AgDodABo8HQC+PR0AWD8dAPJAHQCMQh0AJkQdAMpFHQBkRx0A/kgdAJhKHQA8TB0A1k0dAHBPHQAKUR0ArlIdAEhUHQDiVR0AfFcdACBZHQC6Wh0AVFwdAO5dHQCSXx0ALGEdAMZiHQBgZB0ABGYdAJ5nHQA4aR0A3GodAHZsHQAQbh0Aqm8dAE5xHQDoch0AgnQdABx2HQDAdx0AWnkdAPR6HQCOfB0AMn4dAMx/HQBmgR0AAIMdAKSEHQA+hh0A2IcdAHKJHQAWix0AsIwdAEqOHQDkjx0AiJEdACKTHQC8lB0AVpYdAPCXHQCUmR0ALpsdAMicHQBinh0ABqAdAKChHQA6ox0A1KQdAHimHQASqB0ArKkdAEarHQDqrB0AhK4dAB6wHQDCsR0AXLMdAPa0HQCQth0ANLgdAM65HQBoux0AAr0dAKa+HQBAwB0A2sEdAHTDHQAYxR0AssYdAEzIHQDmyR0AissdACTNHQC+zh0AYtAdAPzRHQCW0x0AMNUdANTWHQBu2B0ACNodAKLbHQA83R0A4N4dAHrgHQAU4h0AruMdAFLlHQDs5h0AhugdACDqHQDE6x0AXu0dAPjuHQCS8B0ALPIdANDzHQBq9R0ABPcdAJ74HQBC+h0A3PsdAHb9HQAa/x0AtAAeAE4CHgDoAx4AjAUeACYHHgDACB4AWgoeAP4LHgCYDR4AMg8eAMwQHgBwEh4AChQeAKQVHgA+Fx4A4hgeAHwaHgAWHB4AsB0eAFQfHgDuIB4AiCIeACIkHgDGJR4AYCceAPooHgCUKh4ALiweANItHgBsLx4ABjEeAKoyHgBENB4A3jUeAHg3HgAcOR4AtjoeAFA8HgDqPR4Ajj8eAChBHgDCQh4AXEQeAABGHgCaRx4ANEkeANhKHgByTB4ADE4eAKZPHgBKUR4A5FIeAH5UHgAYVh4AvFceAFZZHgDwWh4AilweAC5eHgDIXx4AYmEeAPxiHgCgZB4AOmYeANRnHgBuaR4ACGseAKxsHgBGbh4A4G8eAHpxHgAecx4AuHQeAFJ2HgDsdx4AkHkeACp7HgDEfB4AXn4eAAKAHgCcgR4ANoMeANCEHgB0hh4ADogeAKiJHgBCix4A5oweAICOHgAakB4AtJEeAFiTHgDylB4AjJYeACaYHgDKmR4AZJseAP6cHgCinh4APKAeANahHgBwox4AFKUeAK6mHgBIqB4A4qkeAIarHgAgrR4Auq4eAFSwHgD4sR4AkrMeACy1HgDGth4AargeAAS6HgCeux4AOL0eANy+HgB2wB4AEMIeAKrDHgBOxR4A6MYeAILIHgAcyh4AtsseAFrNHgD0zh4AjtAeACjSHgDM0x4AZtUeAADXHgCa2B4APtoeANjbHgBy3R4ADN8eALDgHgBK4h4A5OMeAH7lHgAi5x4AvOgeAFbqHgD66x4AlO0eAC7vHgDI8B4AbPIeAAb0HgCg9R4AOvceAN74HgB4+h4AEvweAKz9HgBQ/x4A6gAfAIQCHwAeBB8AwgUfAFwHHwD2CB8AmgofADQMHwDODR8AaA8fAAIRHwCmEh8AQBQfANoVHwB0Fx8AGBkfALIaHwBMHB8A5h0fAIofHwAkIR8AviIfAFgkHwDyJR8AlicfADApHwDKKh8AZCwfAAguHwCiLx8APDEfANYyHwB6NB8AFDYfAK43HwBIOR8A7DofAIY8HwAgPh8AxD8fAF5BHwD4Qh8AkkQfADZGHwDQRx8AakkfAARLHwCoTB8AQk4fANxPHwB2UR8AGlMfALRUHwBOVh8A6FcfAIxZHwAmWx8AwFwfAFpeHwD0Xx8AmGEfADJjHwDMZB8AZmYfAApoHwCkaR8APmsfAOJsHwB8bh8AFnAfALBxHwBUcx8A7nQfAIh2HwAieB8AxnkfAGB7HwD6fB8AlH4fADiAHwDSgR8AbIMfABCFHwCqhh8ARIgfAN6JHwCCix8AHI0fALaOHwBQkB8A9JEfAI6THwAolR8AwpYfAFyYHwAAmh8AmpsfADSdHwDOnh8AcqAfAAyiHwCmox8AQKUfAOSmHwB+qB8AGKofALKrHwBWrR8A8K4fAIqwHwAksh8AvrMfAGK1HwD8th8AlrgfADq6HwDUux8Abr0fAAi/HwCswB8ARsIfAODDHwB6xR8AHscfALjIHwBSyh8A7MsfAJDNHwAqzx8AxNAfAF7SHwAC1B8AnNUfADbXHwDa2B8AdNofAA7cHwCo3R8ATN8fAObgHwCA4h8AGuQfAL7lHwBY5x8A8ugfAIzqHwAw7B8Ayu0fAGTvHwD+8B8AovIfADz0HwDW9R8AcPcfAAr5HwCu+h8ASPwfAOL9HwB8/x8AIAEgALoCIABUBCAA7gUgAJIHIAAsCSAAxgogAGAMIAAEDiAAng8gADgRIADSEiAAdhQgABAWIACqFyAARBkgAOgaIACCHCAAHB4gALYfIABaISAA9CIgAI4kIAAyJiAAzCcgAGYpIAAAKyAApCwgAD4uIADYLyAAcjEgABYzIACwNCAASjYgAOQ3IACIOSAAIjsgALw8IABWPiAA+j8gAJRBIAAuQyAAyEQgAGxGIAAGSCAAoEkgADpLIADeTCAAeE4gABJQIACsUSAAUFMgAOpUIACEViAAHlggALhZIABcWyAA9lwgAJBeIAAqYCAAzmEgAGhjIAACZSAAnGYgAEBoIADaaSAAdGsgAA5tIACybiAATHAgAOZxIACAcyAAJHUgAL52IABYeCAA/HkgAJZ7IAAwfSAAyn4gAG6AIAAIgiAAooMgADyFIADghiAAeoggABSKIACuiyAAUo0gAOyOIACGkCAAKpIgAMSTIABelSAA+JYgAJyYIAA2miAA0JsgAGqdIAAEnyAAqKAgAEKiIADcoyAAgKUgABqnIAC0qCAATqogAOirIACMrSAAJq8gAMCwIABasiAA/rMgAJi1IAAytyAAzLggAHC6IAAKvCAApL0gAEi/IADiwCAAfMIgABbEIAC6xSAAVMcgAO7IIACIyiAALMwgAMbNIABgzyAA+tAgAJTSIAA41CAA0tUgAGzXIAAG2SAAqtogAETcIADe3SAAeN8gABzhIAC24iAAUOQgAOrlIACE5yAAKOkgAMLqIABc7CAA9u0gAJrvIAA08SAAzvIgAHL0IAAM9iAApvcgAED5IADk+iAAfvwgABj+IACy/yAAVgEhAPACIQCKBCEAJAYhAMgHIQBiCSEA/AohAJYMIQA6DiEA1A8hAG4RIQASEyEArBQhAEYWIQDgFyEAhBkhAB4bIQC4HCEAUh4hAPYfIQCQISEAKiMhAMQkIQBoJiEAAighAJwpIQA2KyEA0CwhAHQuIQAOMCEAqDEhAEIzIQDmNCEAgDYhABo4IQC0OSEAWDshAPI8IQCMPiEAJkAhAMpBIQBkQyEA/kQhAJhGIQA8SCEA1kkhAHBLIQAKTSEArk4hAEhQIQDiUSEAfFMhACBVIQC6ViEAVFghAO5ZIQCSWyEALF0hAMZeIQBqYCEABGIhAJ5jIQA4ZSEA3GYhAHZoIQAQaiEAqmshAE5tIQDobiEAgnAhABxyIQDAcyEAWnUhAPR2IQCOeCEAMnohAMx7IQBmfSEAAH8hAJqAIQA+giEA2IMhAHKFIQAMhyEAsIghAEqKIQDkiyEAfo0hACKPIQC8kCEAVpIhAPCTIQCUlSEALpchAMiYIQBimiEABpwhAKCdIQA6nyEA1KAhAHiiIQASpCEArKUhAEanIQDqqCEAhKohAB6sIQC4rSEAXK8hAPawIQCQsiEANLQhAM61IQBotyEAArkhAKa6IQBAvCEA2r0hAHS/IQAYwSEAssIhAEzEIQDmxSEAischACTJIQC+yiEAWMwhAPzNIQCWzyEAMNEhAMrSIQBu1CEACNYhAKLXIQA82SEA4NohAHrcIQAU3iEArt8hAFLhIQDs4iEAhuQhACDmIQDE5yEAXukhAPjqIQCS7CEANu4hANDvIQBq8SEABPMhAKj0IQBC9iEA3PchAHb5IQAa+yEAtPwhAE7+IQDy/yEAjAEiACYDIgDABCIAWgYiAP4HIgCYCSIAMgsiAMwMIgBwDiIAChAiAKQRIgA+EyIA4hQiAHwWIgAWGCIAsBkiAFQbIgDuHCIAiB4iACIgIgC8ISIAYCMiAPokIgCUJiIALigiANIpIgBsKyIABi0iAKouIgBEMCIA3jEiAHgzIgAcNSIAtjYiAFA4IgDqOSIAjjsiACg9IgDCPiIAXEAiAABCIgCaQyIANEUiAM5GIgBySCIADEoiAKZLIgBKTSIA5E4iAH5QIgAYUiIAvFMiAFZVIgDwViIAilgiAC5aIgDIWyIAYl0iAPxeIgCgYCIAOmIiANRjIgBuZSIACGciAKxoIgBGaiIA4GsiAHptIgAebyIAuHAiAFJyIgDscyIAkHUiACp3IgDEeCIAXnoiAPh7IgCcfSIANn8iANCAIgB0giIADoQiAKiFIgBChyIA5ogiAICKIgAajCIAtI0iAFiPIgDykCIAjJIiACaUIgDKlSIAZJciAP6YIgCimiIAPJwiANadIgBwnyIAFKEiAK6iIgBIpCIA4qUiAIanIgAgqSIAuqoiAFSsIgD4rSIAkq8iACyxIgDGsiIAarQiAAS2IgCetyIAOLkiANK6IgB2vCIAEL4iAKq/IgBEwSIA6MIiAILEIgAcxiIAtsciAFrJIgD0yiIAjswiACjOIgDMzyIAZtEiAADTIgCa1CIAPtYiANjXIgBy2SIADNsiALDcIgBK3iIA5N8iAH7hIgAi4yIAvOQiAFbmIgDw5yIAlOkiAC7rIgDI7CIAbO4iAAbwIgCg8SIAOvMiAN70IgB49iIAEvgiAKz5IgBQ+yIA6vwiAIT+IgAeACMAwgEjAFwDIwD2BCMAkAYjADQIIwDOCSMAaAsjAAINIwCmDiMAQBAjANoRIwB0EyMADhUjALIWIwBMGCMA5hkjAIAbIwAkHSMAvh4jAFggIwDyISMAliMjADAlIwDKJiMAZCgjAAgqIwCiKyMAPC0jANYuIwB6MCMAFDIjAK4zIwBSNSMA7DYjAIY4IwAgOiMAxDsjAF49IwD4PiMAkkAjACxCIwDQQyMAakUjAARHIwCeSCMAQkojANxLIwB2TSMAEE8jALRQIwBOUiMA6FMjAIJVIwAmVyMAwFgjAFpaIwD0WyMAmF0jADJfIwDMYCMAcGIjAApkIwCkZSMAPmcjAOJoIwB8aiMAFmwjALBtIwBUbyMA7nAjAIhyIwAidCMAxnUjAGB3IwD6eCMAnnojADh8IwDSfSMAbH8jAAaBIwCqgiMARIQjAN6FIwB4hyMAHIkjALaKIwBQjCMA6o0jAI6PIwAokSMAwpIjAFyUIwAAliMAmpcjADSZIwDOmiMAcpwjAAyeIwCmnyMAQKEjANqiIwB+pCMAGKYjALKnIwBMqSMA8KojAIqsIwAkriMAyK8jAGKxIwD8siMAlrQjADq2IwDUtyMAbrkjAAi7IwCsvCMARr4jAOC/IwB6wSMAHsMjALjEIwBSxiMA9scjAJDJIwAqyyMAxMwjAGjOIwAC0CMAnNEjADbTIwDa1CMAdNYjAA7YIwCo2SMAQtsjAObcIwCA3iMAGuAjALThIwBY4yMA8uQjAIzmIwAm6CMAyukjAGTrIwD+7CMAmO4jADLwIwDW8SMAcPMjAAr1IwCu9iMASPgjAOL5IwB8+yMAIP0jALr+IwBUACQA7gEkAJIDJAAsBSQAxgYkAGAIJAAECiQAngskADgNJADcDiQAdhAkABASJACqEyQAThUkAOgWJACCGCQAHBokAMAbJABaHSQA9B4kAI4gJAAyIiQAzCMkAGYlJAAAJyQApCgkAD4qJADYKyQAci0kABYvJACwMCQASjIkAOQzJACINSQAIjckALw4JABWOiQA8DskAJQ9JAAuPyQAyEAkAGJCJAAGRCQAoEUkADpHJADUSCQAeEokABJMJACsTSQARk8kAOpQJACEUiQAHlQkALhVJABcVyQA9lgkAJBaJAAqXCQAzl0kAGhfJAACYSQAnGIkAEBkJADaZSQAdGckABhpJACyaiQATGwkAOZtJACKbyQAJHEkAL5yJABYdCQA/HUkAJZ3JAAweSQAynokAG58JAAIfiQAon8kADyBJADggiQAeoQkABSGJACuhyQASIkkAOyKJACGjCQAII4kALqPJABekSQA+JIkAJKUJAAsliQA0JckAGqZJAAEmyQAnpwkAEKeJADcnyQAdqEkABqjJAC0pCQATqYkAOinJACMqSQAJqskAMCsJABariQA/q8kAJixJAAysyQAzLQkAHC2JAAKuCQApLkkAEi7JADivCQAfL4kABbAJACwwSQAVMMkAO7EJACIxiQAIsgkAMbJJABgyyQA+swkAJTOJAA40CQA0tEkAGzTJAAG1SQAoNYkAETYJADe2SQAeNskABLdJAC23iQAUOAkAOrhJACE4yQAKOUkAMLmJABc6CQA9ukkAJrrJAA07SQAzu4kAHLwJAAM8iQApvMkAED1JADk9iQAfvgkABj6JACy+yQAVv0kAPD+JACKACUAJAIlAMgDJQBiBSUA/AYlAKAIJQA6CiUA1AslAG4NJQASDyUArBAlAEYSJQDgEyUAhBUlAB4XJQC4GCUAUholAOwbJQCQHSUAKh8lAMQgJQBeIiUAAiQlAJwlJQA2JyUA0CglAHQqJQAOLCUAqC0lAEIvJQDmMCUAgDIlABo0JQC0NSUATjclAPI4JQCMOiUAJjwlAMA9JQBkPyUA/kAlAJhCJQA8RCUA1kUlAHBHJQAKSSUArkolAEhMJQDiTSUAfE8lACBRJQC6UiUAVFQlAO5VJQCSVyUALFklAMZaJQBqXCUABF4lAJ5fJQA4YSUA3GIlAHZkJQAQZiUAqmclAE5pJQDoaiUAgmwlABxuJQDAbyUAWnElAPRyJQCOdCUAMnYlAMx3JQBmeSUAAHslAKR8JQA+fiUA2H8lAHKBJQAMgyUAsIQlAEqGJQDkhyUAfoklACKLJQC8jCUAVo4lAPCPJQCUkSUALpMlAMiUJQBiliUABpglAKCZJQA6myUA1JwlAHieJQASoCUArKElAEajJQDqpCUAhKYlAB6oJQC4qSUAXKslAPasJQCQriUANLAlAM6xJQBosyUAArUlAKa2JQBAuCUA2rklAHS7JQAYvSUAsr4lAEzAJQDmwSUAisMlACTFJQC+xiUAWMglAPzJJQCWyyUAOs0lANTOJQB40CUAEtIlAKzTJQBQ1SUA6tYlAITYJQAe2iUAuNslAFzdJQD23iUAkOAlACriJQDO4yUAaOUlAALnJQCc6CUAQOolANrrJQB07SUADu8lALLwJQBM8iUA5vMlAID1JQAk9yUAvvglAFj6JQDy+yUAlv0lADD/JQDKACYAbgImAAgEJgCiBSYAPAcmAOAIJgB6CiYAFAwmAK4NJgBSDyYA7BAmAIYSJgAgFCYAxBUmAF4XJgD4GCYAkhomADYcJgDQHSYAah8mAA4hJgCoIiYAQiQmANwlJgB2JyYAGikmALQqJgBOLCYA6C0mAIwvJgAmMSYAwDImAFo0JgD+NSYAmDcmADI5JgDMOiYAcDwmAAo+JgCkPyYAPkEmANhCJgB8RCYAFkYmALBHJgBKSSYA7komAIhMJgAiTiYAvE8mAGBRJgD6UiYAlFQmADhWJgDSVyYAbFkmAAZbJgCqXCYARF4mAN5fJgB4YSYAHGMmALZkJgBQZiYA6mcmAI5pJgAoayYAwmwmAFxuJgAAcCYAmnEmADRzJgDYdCYAcnYmAAx4JgCmeSYASnsmAOR8JgB+fiYAGIAmALKBJgBWgyYA8IQmAIqGJgAkiCYAyIkmAGKLJgD8jCYAlo4mADqQJgDUkSYAbpMmAAiVJgCsliYARpgmAOCZJgB6myYAFJ0mALieJgBSoCYA7KEmAIajJgAqpSYAxKYmAF6oJgACqiYAnKsmADatJgDQriYAdLAmAA6yJgCosyYAQrUmAOa2JgCAuCYAGromALS7JgBYvSYA8r4mAIzAJgAmwiYAysMmAGTFJgD+xiYAmMgmADzKJgDWyyYAcM0mABTPJgCu0CYASNImAOLTJgCG1SYAINcmALrYJgBU2iYA+NsmAJLdJgAs3yYAxuAmAGriJgAE5CYAnuUmADjnJgDc6CYAduomABDsJgCq7SYARO8mAOjwJgCC8iYAHPQmALb1JgBa9yYA9PgmAI76JgAo/CYAzP0mAGb/JgAAAScAmgInAD4EJwDYBScAcgcnAAwJJwCwCicASgwnAOQNJwB+DycAIhEnALwSJwBWFCcA+hUnAJQXJwAuGScAyBonAGwcJwAGHicAoB8nADohJwDeIicAeCQnABImJwCsJycARiknAOoqJwCELCcAHi4nALgvJwBcMScA9jInAJA0JwAqNicAzjcnAGg5JwACOycAnDwnAEA+JwDaPycAdEEnAA5DJwCyRCcATEYnAOZHJwCASScAJEsnAL5MJwBYTicA8k8nAJZRJwAwUycAylQnAG5WJwAIWCcAolknADxbJwDgXCcAel4nABRgJwCuYScAUmMnAOxkJwCGZicAIGgnAMRpJwBeaycA+GwnAJJuJwA2cCcA0HEnAGpzJwAEdScAqHYnAEJ4JwDceScAdnsnABp9JwC0ficAToAnAOiBJwCMgycAJoUnAMCGJwBaiCcA/oknAJiLJwAyjScAzI4nAGaQJwAKkicApJMnAD6VJwDYlicAfJgnABaaJwCwmycASp0nAO6eJwCIoCcAIqInALyjJwBgpScA+qYnAJSoJwAuqicA0qsnAGytJwAGrycAqrAnAESyJwDesycAeLUnABy3JwC2uCcAULonAOq7JwCOvScAKL8nAMLAJwBmwicAAMQnAJrFJwA0xycA2MgnAHLKJwAMzCcAps0nAEDPJwDk0CcAftInABjUJwCy1ScAVtcnAPDYJwCK2icAJNwnAMjdJwBi3ycA/OAnAJbiJwAw5CcA1OUnAG7nJwAI6ScAouonAEbsJwDg7ScAeu8nABTxJwC48icAUvQnAOz1JwCQ9ycAKvknAMT6JwBe/CcAAv4nAJz/JwA2ASgA0AIoAHQEKAAOBigAqAcoAEIJKADmCigAgAwoABoOKAC0DygAWBEoAPISKACMFCgAJhYoAMoXKABkGSgA/hooAKIcKAA8HigA1h8oAHAhKAAUIygAriQoAEgmKADiJygAhikoACArKAC6LCgAVC4oAPgvKACSMSgALDMoAMY0KABgNigABDgoAJ45KAA4OygA0jwoAHY+KAAQQCgAqkEoAERDKADoRCgAgkYoABxIKAC2SSgAUEsoAPRMKACOTigAKFAoAMxRKABmUygAAFUoAJpWKAA+WCgA2FkoAHJbKAAMXSgAsF4oAEpgKADkYSgAfmMoACJlKAC8ZigAVmgoAPBpKACUaygALm0oAMhuKABicCgABnIoAKBzKAA6dSgA1HYoAHh4KAASeigArHsoAEZ9KADqfigAhIAoAB6CKAC4gygAXIUoAPaGKACQiCgAKoooAM6LKABojSgAAo8oAKaQKABAkigA2pMoAHSVKAAYlygAspgoAEyaKADmmygAip0oACSfKAC+oCgAWKIoAPyjKACWpSgAMKcoAMqoKABuqigACKwoAKKtKAA8rygA4LAoAHqyKAAUtCgArrUoAEi3KADsuCgAhrooACC8KAC6vSgAXr8oAPjAKACSwigALMQoANDFKABqxygABMkoAJ7KKABCzCgA3M0oAHbPKAAQ0SgAtNIoAE7UKADo1SgAgtcoACbZKADA2igAWtwoAP7dKACY3ygAMuEoAMziKABw5CgACuYoAKTnKAA+6SgA4uooAHzsKAAW7igAsO8oAFTxKADu8igAiPQoACz2KADG9ygAYPkoAPr6KACU/CgAOP4oANL/KABsASkABgMpAKoEKQBEBikA3gcpAHgJKQAcCykAtgwpAFAOKQDqDykAjhEpACgTKQDCFCkAXBYpAPYXKQCaGSkANBspAM4cKQBoHikADCApAKYhKQBAIykA2iQpAH4mKQAYKCkAsikpAFYrKQDwLCkAii4pACQwKQDIMSkAYjMpAPw0KQCWNikAOjgpANQ5KQBuOykACD0pAKw+KQBGQCkA4EEpAHpDKQAeRSkAuEYpAFJIKQD2SSkAkEspACpNKQDETikAaFApAAJSKQCcUykANlUpANpWKQB0WCkADlopAKhbKQBMXSkA5l4pAIBgKQAaYikAtGMpAFhlKQDyZikAjGgpACZqKQDKaykAZG0pAP5uKQCYcCkAPHIpANZzKQBwdSkACncpAKR4KQBIeikA4nspAHx9KQAWfykAuoApAFSCKQDugykAkoUpACyHKQDGiCkAYIopAASMKQCejSkAOI8pANKQKQB2kikAEJQpAKqVKQBOlykA6JgpAIKaKQAcnCkAwJ0pAFqfKQD0oCkAjqIpADKkKQDMpSkAZqcpAACpKQCkqikAPqwpANitKQByrykADLEpALCyKQBKtCkA5LUpAH63KQAiuSkAvLopAFa8KQDwvSkAlL8pAC7BKQDIwikAYsQpAAbGKQCgxykAOskpAN7KKQB4zCkAEs4pAKzPKQBQ0SkA6tIpAITUKQAe1ikAwtcpAFzZKQD22ikAkNwpADTeKQDO3ykAaOEpAALjKQCm5CkAQOYpANrnKQB06SkADuspALLsKQBM7ikA5u8pAIDxKQAk8ykAvvQpAFj2KQDy9ykAlvkpADD7KQDK/CkAZP4pAAgAKgCiASoAPAMqANYEKgB6BioAFAgqAK4JKgBICyoA7AwqAIYOKgAgECoAuhEqAF4TKgD4FCoAkhYqACwYKgDQGSoAahsqAAQdKgCoHioAQiAqANwhKgB2IyoAGiUqALQmKgBOKCoA6CkqAIwrKgAmLSoAwC4qAFowKgD+MSoAmDMqADI1KgDMNioAcDgqAAo6KgCkOyoAPj0qAOI+KgB8QCoAFkIqALBDKgBURSoA7kYqAIhIKgAiSioAvEsqAGBNKgD6TioAlFAqAC5SKgDSUyoAbFUqAAZXKgCgWCoARFoqAN5bKgB4XSoAEl8qALZgKgBQYioA6mMqAIRlKgAoZyoAwmgqAFxqKgAAbCoAmm0qADRvKgDOcCoAcnIqAAx0KgCmdSoAQHcqAOR4KgB+eioAGHwqALJ9KgBWfyoA8IAqAIqCKgAuhCoAyIUqAGKHKgD8iCoAlooqADqMKgDUjSoAbo8qAAiRKgCskioARpQqAOCVKgB6lyoAHpkqALiaKgBSnCoA7J0qAJCfKgAqoSoAxKIqAF6kKgACpioAnKcqADapKgDQqioAaqwqAA6uKgCoryoAQrEqANyyKgCAtCoAGrYqALS3KgBOuSoA8roqAIy8KgAmvioAyr8qAGTBKgD+wioAmMQqADzGKgDWxyoAcMkqAArLKgCuzCoASM4qAOLPKgB80SoAINMqALrUKgBU1ioA+NcqAJLZKgAs2yoAxtwqAGreKgAE4CoAnuEqADjjKgDc5CoAduYqABDoKgCq6SoAROsqAOjsKgCC7ioAHPAqALbxKgBa8yoA9PQqAI72KgAo+CoAzPkqAGb7KgAA/SoAmv4qAD4AKwDYASsAcgMrABYFKwCwBisASggrAOQJKwCICysAIg0rALwOKwBWECsA+hErAJQTKwAuFSsAyBYrAGwYKwAGGisAoBsrADodKwDUHisAeCArABIiKwCsIysARiUrAOomKwCEKCsAHiorALgrKwBcLSsA9i4rAJAwKwAqMisAzjMrAGg1KwACNysAnDgrAEA6KwDaOysAdD0rAA4/KwCyQCsATEIrAOZDKwCARSsAJEcrAL5IKwBYSisA8ksrAJZNKwAwTysAylArAGRSKwAIVCsAolUrADxXKwDgWCsAelorABRcKwCuXSsAUl8rAOxgKwCGYisAIGQrAMRlKwBeZysA+GgrAJJqKwA2bCsA0G0rAGpvKwAEcSsAqHIrAEJ0KwDcdSsAdncrABp5KwC0eisATnwrAOh9KwCMfysAJoErAMCCKwBahCsA9IUrAJiHKwAyiSsAzIorAGaMKwAKjisApI8rAD6RKwDYkisAfJQrABaWKwCwlysASpkrAO6aKwCInCsAIp4rALyfKwBgoSsA+qIrAJSkKwAupisA0qcrAGypKwAGqysAqqwrAESuKwDerysAeLErAByzKwC2tCsAULYrAOq3KwCOuSsAKLsrAMK8KwBcvisAAMArAJrBKwA0wysAzsQrAHLGKwAMyCsApskrAEDLKwDkzCsAfs4rABjQKwCy0SsAVtMrAPDUKwCK1isAJNgrAMjZKwBi2ysA/NwrAJbeKwAw4CsA1OErAG7jKwAI5SsAouYrAEboKwDg6SsAeusrABTtKwC47isAUvArAOzxKwCG8ysAKvUrAMT2KwBe+CsA+PkrAJz7KwA2/SsA0P4rAGoALAAOAiwAqAMsAEIFLADmBiwAgAgsABoKLAC0CywAWA0sAPIOLACMECwAJhIsAMoTLABkFSwA/hYsAJgYLAA8GiwA1hssAHAdLAAKHywAriAsAEgiLADiIywAhiUsACAnLAC6KCwAVCosAO4rLACSLSwALC8sAMYwLABgMiwABDQsAJ41LAA4NywA0jgsAHY6LAAQPCwAqj0sAEQ/LADoQCwAgkIsABxELAC2RSwAWkcsAPRILACOSiwAKEwsAMxNLABmTywAAFEsAJpSLAA+VCwA2FUsAHJXLAAWWSwAsFosAEpcLADkXSwAiF8sACJhLAC8YiwAVmQsAPplLACUZywALmksAMhqLABsbCwABm4sAKBvLAA6cSwA1HIsAHh0LAASdiwArHcsAEZ5LADqeiwAhHwsAB5+LAC4fywAXIEsAPaCLACQhCwAKoYsAM6HLABoiSwAAossAJyMLABAjiwA2o8sAHSRLAAOkywAspQsAEyWLADmlywAgJksACSbLAC+nCwAWJ4sAPKfLACWoSwAMKMsAMqkLABupiwACKgsAKKpLAA8qywA4KwsAHquLAAUsCwArrEsAFKzLADstCwAhrYsACC4LADEuSwAXrssAPi8LACSviwANsAsANDBLABqwywABMUsAKjGLABCyCwA3MksAHbLLAAazSwAtM4sAE7QLADo0SwAgtMsACbVLADA1iwAWtgsAPTZLACY2ywAMt0sAMzeLABm4CwACuIsAKTjLAA+5SwA2OYsAHzoLAAW6iwAsOssAErtLADu7iwAiPAsACLyLAC88ywAYPUsAPr2LACU+CwALvosANL7LABs/SwABv8sAKoALQBEAi0A3gMtAHgFLQAcBy0AtggtAFAKLQDqCy0Ajg0tACgPLQDCEC0AXBItAAAULQCaFS0ANBctAM4YLQByGi0ADBwtAKYdLQBAHy0A5CAtAH4iLQAYJC0AsiUtAFYnLQDwKC0AiiotACQsLQC+LS0AYi8tAPwwLQCWMi0AMDQtANQ1LQBuNy0ACDktAKI6LQBGPC0A4D0tAHo/LQAUQS0AuEItAFJELQDsRS0AhkctACpJLQDESi0AXkwtAAJOLQCcTy0ANlEtANBSLQB0VC0ADlYtAKhXLQBCWS0A5lotAIBcLQAaXi0AtF8tAFhhLQDyYi0AjGQtACZmLQDKZy0AZGktAP5qLQCibC0APG4tANZvLQBwcS0ACnMtAK50LQBIdi0A4nctAHx5LQAgey0AunwtAFR+LQDufy0AkoEtACyDLQDGhC0AYIYtAASILQCeiS0AOIstANKMLQBsji0AEJAtAKqRLQBOky0A6JQtAIKWLQAcmC0AwJktAFqbLQD0nC0Ajp4tACigLQDMoS0AZqMtAAClLQCapi0APqgtANipLQByqy0ADK0tALCuLQBKsC0A5LEtAH6zLQAYtS0AvLYtAFa4LQDwuS0AirstAC69LQDIvi0AYsAtAAbCLQCgwy0AOsUtANTGLQB4yC0AEsotAKzLLQBGzS0A6s4tAITQLQAe0i0AuNMtAFzVLQD21i0AkNgtACraLQDO2y0AaN0tAALfLQCm4C0AQOItANrjLQB05S0AGOctALLoLQBM6i0A5ustAIrtLQAk7y0AvvAtAFjyLQD88y0AlvUtADD3LQDK+C0AbvotAAj8LQCi/S0APP8tANYALgB6Ai4AFAQuAK4FLgBIBy4A7AguAIYKLgAgDC4Aug0uAF4PLgD4EC4AkhIuACwULgDQFS4AahcuAAQZLgCeGi4AQhwuANwdLgB2Hy4AECEuALQiLgBOJC4A6CUuAIInLgAmKS4AwCouAFosLgD+LS4AmC8uADIxLgDMMi4AcDQuAAo2LgCkNy4APjkuAOI6LgB8PC4AFj4uALA/LgBUQS4A7kIuAIhELgAiRi4AxkcuAGBJLgD6Si4AlEwuAC5OLgDSTy4AbFEuAAZTLgCgVC4ARFYuAN5XLgB4WS4AElsuALZcLgBQXi4A6l8uAIRhLgAoYy4AwmQuAFxmLgD2Zy4AmmkuADRrLgDObC4AaG4uAAxwLgCmcS4AQHMuAOR0LgB+di4AGHguALJ5LgBWey4A8HwuAIp+LgAkgC4AyIEuAGKDLgD8hC4AloYuADqILgDUiS4AbosuAAiNLgCsji4ARpAuAOCRLgCEky4AHpUuALiWLgBSmC4A7JkuAJCbLgAqnS4AxJ4uAF6gLgACoi4AnKMuADalLgDQpi4AaqguAA6qLgCoqy4AQq0uANyuLgCAsC4AGrIuALSzLgBOtS4A8rYuAIy4LgAmui4AwLsuAGS9LgD+vi4AmMAuADzCLgDWwy4AcMUuAArHLgCuyC4ASMouAOLLLgB8zS4AIM8uALrQLgBU0i4A7tMuAJzVLgA21y4A2tguAHTaLgAO3C4AqN0uAELfLgDm4C4AgOIuABrkLgC05S4AWOcuAPLoLgCM6i4AJuwuAMrtLgBk7y4A/vAuAJjyLgA89C4A1vUuAHD3LgAK+S4ArvouAEj8LgDi/S4Ahv8uACABLwC6Ai8AVAQvAPgFLwCSBy8ALAkvAMYKLwBgDC8ABA4vAJ4PLwA4ES8A0hIvAHYULwAQFi8AqhcvAEQZLwDoGi8AghwvABweLwC2Hy8AUCEvAPQiLwCOJC8AKCYvAMInLwBmKS8AACsvAJosLwA+Li8A2C8vAHIxLwAMMy8AsDQvAEo2LwDkNy8AfjkvACI7LwC8PC8AVj4vAPA/LwCUQS8ALkMvAMhELwBiRi8ABkgvAKBJLwA6Sy8A3kwvAHhOLwASUC8ArFEvAFBTLwDqVC8AhFYvAB5YLwDCWS8AXFsvAPZcLwCQXi8ANGAvAM5hLwBoYy8AAmUvAJxmLwBAaC8A2mkvAHRrLwAObS8Asm4vAExwLwDmcS8AgHMvACR1LwC+di8AWHgvAPJ5LwCWey8AMH0vAMp+LwBkgC8ACIIvAKKDLwA8hS8A1oYvAHqILwAUii8ArosvAEiNLwDsji8AhpAvACCSLwC6ky8AXpUvAPiWLwCSmC8ANpovANCbLwBqnS8ABJ8vAKigLwBCoi8A3KMvAHalLwAapy8AtKgvAE6qLwDoqy8AjK0vACavLwDAsC8AWrIvAP6zLwCYtS8AMrcvAMy4LwBwui8ACrwvAKS9LwA+vy8A4sAvAHzCLwAWxC8AsMUvAErHLwDuyC8AiMovACLMLwC8zS8AYM8vAPrQLwCU0i8ALtQvANLVLwBs1y8ABtkvAKDaLwBE3C8A3t0vAHjfLwAS4S8AtuIvAFDkLwDq5S8AhOcvACjpLwDC6i8AXOwvAADuLwCa7y8ANPEvAM7yLwBy9C8ADPYvAKb3LwBA+S8A5PovAH78LwAY/i8Asv8vAFYBMADwAjAAigQwACQGMADIBzAAYgkwAPwKMACWDDAAOg4wANQPMABuETAACBMwAKwUMABGFjAA4BcwAHoZMAAeGzAAuBwwAFIeMADsHzAAkCEwACojMADEJDAAXiYwAAIoMACcKTAANiswANAsMAB0LjAADjAwAKgxMABCMzAA5jQwAIA2MAAaODAAvjkwAFg7MADyPDAAjD4wACZAMADKQTAAZEMwAP5EMACYRjAAPEgwANZJMABwSzAACk0wAK5OMABIUDAA4lEwAHxTMAAWVTAAulYwAFRYMADuWTAAiFswACxdMADGXjAAYGAwAARiMACeYzAAOGUwANJmMAB2aDAAEGowAKprMABEbTAA6G4wAIJwMAAccjAAtnMwAFp1MAD0djAAjngwADJ6MADMezAAZn0wAAB/MACkgDAAPoIwANiDMAByhTAAFocwALCIMABKijAA5IswAIiNMAAijzAAvJAwAFaSMADwkzAAlJUwAC6XMADImDAAYpowAAacMACgnTAAOp8wANSgMAB4ojAAEqQwAKylMABGpzAA4KgwAISqMAAerDAAuK0wAFyvMAD2sDAAkLIwACq0MADOtTAAaLcwAAK5MACcujAAQLwwANq9MAB0vzAADsEwALLCMABMxDAA5sUwAIDHMAAkyTAAvsowAFjMMADyzTAAls8wADDRMADK0jAAbtQwAAjWMACi1zAAPNkwAODaMAB63DAAFN4wAK7fMABS4TAA7OIwAIbkMAAg5jAAxOcwAF7pMAD46jAAkuwwADbuMADQ7zAAavEwAATzMACe9DAAQvYwANz3MAB2+TAAEPswALT8MABO/jAA6P8wAIIBMQAmAzEAwAQxAFoGMQD0BzEAmAkxADILMQDMDDEAZg4xAAoQMQCkETEAPhMxANgUMQB8FjEAFhgxALAZMQBKGzEA7hwxAIgeMQAiIDEAvCExAGAjMQD6JDEAlCYxADgoMQDSKTEAbCsxAAYtMQCqLjEARDAxAN4xMQB4MzEAHDUxALY2MQBQODEA6jkxAI47MQAoPTEAwj4xAFxAMQAAQjEAmkMxADRFMQDORjEAckgxAAxKMQCmSzEAQE0xAOROMQB+UDEAGFIxALJTMQBMVTEA8FYxAIpYMQAkWjEAvlsxAGJdMQD8XjEAlmAxADBiMQDUYzEAbmUxAAhnMQCiaDEARmoxAOBrMQB6bTEAFG8xALhwMQBScjEA7HMxAJB1MQAqdzEAxHgxAF56MQACfDEAnH0xADZ/MQDQgDEAdIIxAA6EMQCohTEAQocxAOaIMQCAijEAGowxALSNMQBOjzEA8pAxAIySMQAmlDEAwJUxAGSXMQD+mDEAmJoxADKcMQDWnTEAcJ8xAAqhMQCkojEASKQxAOKlMQB8pzEAIKkxALqqMQBUrDEA7q0xAJKvMQAssTEAxrIxAGC0MQAEtjEAnrcxADi5MQDSujEAdrwxABC+MQCqvzEATsExAOjCMQCCxDEAHMYxAMDHMQBayTEA9MoxAI7MMQAyzjEAzM8xAGbRMQAA0zEApNQxAD7WMQDY1zEActkxAAzbMQCw3DEASt4xAOTfMQB+4TEAIuMxALzkMQBW5jEA8OcxAJTpMQAu6zEAyOwxAGLuMQAG8DEAoPExADrzMQDU9DEAbvYxABL4MQCs+TEARvsxAOD8MQCE/jEAHgAyALgBMgBcAzIA9gQyAJAGMgAqCDIAzgkyAGgLMgACDTIAnA4yAEAQMgDaETIAdBMyAA4VMgCyFjIATBgyAOYZMgCAGzIAJB0yAL4eMgBYIDIA/CEyAJYjMgAwJTIAyiYyAG4oMgAIKjIAoisyADwtMgDgLjIAejAyABQyMgCuMzIAUjUyAOw2MgCGODIAIDoyALo7MgBePTIA+D4yAJJAMgAsQjIA0EMyAGpFMgAERzIAnkgyAEJKMgDcSzIAdk0yABBPMgC0UDIATlIyAOhTMgCCVTIAJlcyAMBYMgBaWjIA9FsyAJhdMgAyXzIAzGAyAGZiMgAKZDIApGUyAD5nMgDYaDIAfGoyABZsMgCwbTIASm8yAO5wMgCIcjIAInQyAMZ1MgBgdzIA+ngyAJR6MgA4fDIA0n0yAGx/MgAGgTIAqoIyAESEMgDehTIAeIcyAByJMgC2ijIAUIwyAOqNMgCOjzIAKJEyAMKSMgBclDIAAJYyAJqXMgA0mTIAzpoyAHKcMgAMnjIApp8yAEChMgDaojIAfqQyABimMgCypzIATKkyAPCqMgCKrDIAJK4yAL6vMgBisTIA/LIyAJa0MgA6tjIA1LcyAG65MgAIuzIArLwyAEa+MgDgvzIAesEyAB7DMgC4xDIAUsYyAOzHMgCQyTIAKssyAMTMMgBezjIAAtAyAJzRMgA20zIA0NQyAGrWMgAO2DIAqNkyAELbMgDc3DIAgN4yABrgMgC04TIATuMyAPLkMgCM5jIAJugyAMDpMgBk6zIA/uwyAJjuMgAy8DIA1vEyAHDzMgAK9TIArvYyAEj4MgDi+TIAfPsyACD9MgC6/jIAVAAzAO4BMwCSAzMALAUzAMYGMwBgCDMABAozAJ4LMwA4DTMA0g4zAHYQMwAQEjMAqhMzAE4VMwDoFjMAghgzABwaMwDAGzMAWh0zAPQeMwCOIDMAKCIzAMwjMwBmJTMAACczAJooMwA+KjMA2CszAHItMwAMLzMAsDAzAEoyMwDkMzMAfjUzACI3MwC8ODMAVjozAPA7MwCKPTMALj8zAMhAMwBiQjMA/EMzAKBFMwA6RzMA1EgzAG5KMwASTDMArE0zAEZPMwDgUDMAhFIzAB5UMwC4VTMAXFczAPZYMwCQWjMAKlwzAM5dMwBoXzMAAmEzAJxiMwBAZDMA2mUzAHRnMwAOaTMAsmozAExsMwDmbTMAim8zACRxMwC+cjMAWHQzAPx1MwCWdzMAMHkzAMp6MwBufDMACH4zAKJ/MwA8gTMA1oIzAHqEMwAUhjMAroczAEiJMwDsijMAhowzACCOMwC6jzMAXpEzAPiSMwCSlDMALJYzANCXMwBqmTMABJszAJ6cMwBCnjMA3J8zAHahMwAQozMAtKQzAE6mMwDopzMAgqkzACarMwDArDMAWq4zAPSvMwCYsTMAMrMzAMy0MwBmtjMACrgzAKS5MwA+uzMA2LwzAHy+MwAWwDMAsMEzAFTDMwDuxDMAiMYzACLIMwDGyTMAYMszAPrMMwCUzjMAONAzANLRMwBs0zMABtUzAKrWMwBE2DMA3tkzAHjbMwAc3TMAtt4zAFDgMwDq4TMAjuMzACjlMwDC5jMAXOgzAPbpMwCa6zMANO0zAM7uMwBo8DMADPIzAKbzMwBA9TMA2vYzAH74MwAY+jMAsvszAEz9MwDw/jMAigA0ACQCNAC+AzQAYgU0APwGNACWCDQAOgo0ANQLNABuDTQACA80AKwQNABGEjQA4BM0AHoVNAAeFzQAuBg0AFIaNADsGzQAhh00ACofNADEIDQAXiI0APgjNACcJTQANic0ANAoNABqKjQADiw0AKgtNABCLzQA3DA0AIAyNAAaNDQAtDU0AE43NADyODQAjDo0ACY8NADKPTQAZD80AP5ANACYQjQAPEQ0ANZFNABwRzQACkk0AK5KNABITDQA4k00AHxPNAAgUTQAulI0AFRUNAD4VTQAklc0ACxZNADGWjQAYFw0AAReNACeXzQAOGE0ANJiNAB2ZDQAEGY0AKpnNABEaTQA6Go0AIJsNAAcbjQAtm80AFpxNAD0cjQAjnQ0ACh2NADCdzQAZnk0AAB7NACafDQANH40ANh/NABygTQADIM0AKaENABKhjQA5Ic0AH6JNAAiizQAvIw0AFaONADwjzQAlJE0AC6TNADIlDQAYpY0AAaYNACgmTQAOps0ANScNAB4njQAEqA0AKyhNABQozQA6qQ0AISmNAAeqDQAwqk0AFyrNAD2rDQAkK40ACqwNADOsTQAaLM0AAK1NACctjQAQLg0ANq5NAB0uzQADr00ALK+NABMwDQA5sE0AIDDNAAaxTQAvsY0AFjINADyyTQAjMs0ADDNNADKzjQAZNA0AAjSNACi0zQAPNU0ANbWNAB62DQAFNo0AK7bNABI3TQA7N40AIbgNAAg4jQAuuM0AF7lNAD45jQAkug0ADbqNADQ6zQAau00AATvNACo8DQAQvI0ANzzNAB29TQAGvc0ALT4NABO+jQA6Ps0AIz9NAAm/zQAwAA1AFoCNQD+AzUAmAU1ADIHNQDMCDUAZgo1AAoMNQCkDTUAPg81ANgQNQB8EjUAFhQ1ALAVNQBKFzUA7hg1AIgaNQAiHDUAvB01AGAfNQD6IDUAlCI1AC4kNQDSJTUAbCc1AAYpNQCgKjUARCw1AN4tNQB4LzUAEjE1ALYyNQBQNDUA6jU1AIQ3NQAoOTUAwjo1AFw8NQAAPjUAmj81ADRBNQDOQjUAckQ1AAxGNQCmRzUAQEk1ANpKNQB+TDUAGE41ALJPNQBMUTUA8FI1AIpUNQAkVjUAvlc1AGJZNQD8WjUAllw1ADBeNQDUXzUAbmE1AAhjNQCiZDUARmY1AOBnNQB6aTUAHms1ALhsNQBSbjUA7G81AJBxNQAqczUAxHQ1AF52NQACeDUAnHk1ADZ7NQDQfDUAdH41AA6ANQCogTUAQoM1AOaENQCAhjUAGog1ALSJNQBYizUA8ow1AIyONQAmkDUAypE1AGSTNQD+lDUAmJY1ADKYNQDWmTUAcJs1AAqdNQCknjUASKA1AOKhNQB8ozUAFqU1ALqmNQBUqDUA7qk1AIirNQAsrTUAxq41AGCwNQD6sTUAnrM1ADi1NQDStjUAdrg1ABC6NQCquzUARL01AOi+NQCCwDUAHMI1ALbDNQBaxTUA9MY1AI7INQAoyjUAzMs1AGbNNQAAzzUAmtA1AD7SNQDY0zUActU1AAzXNQCw2DUASto1AOTbNQB+3TUAIt81ALzgNQBW4jUA8OM1AJTlNQAu5zUAyOg1AGLqNQAG7DUAoO01ADrvNQDU8DUAbvI1ABL0NQCs9TUARvc1AOD4NQCE+jUAHvw1ALj9NQBS/zUA9gA2AJACNgAqBDYAxAU2AGgHNgACCTYAnAo2AEAMNgDaDTYAdA82AA4RNgCyEjYATBQ2AOYVNgCAFzYAJBk2AL4aNgBYHDYA8h02AJYfNgAwITYAyiI2AGQkNgAIJjYAoic2ADwpNgDgKjYAeiw2ABQuNgCuLzYAUjE2AOwyNgCGNDYAIDY2ALo3NgBeOTYA+Do2AJI8NgAsPjYA0D82AGpBNgAEQzYAnkQ2AEJGNgDcRzYAdkk2ABBLNgC0TDYATk42AOhPNgCCUTYAJlM2AMBUNgBaVjYA9Fc2AI5ZNgAyWzYAzFw2AGZeNgAKYDYApGE2AD5jNgDYZDYAfGY2ABZoNgCwaTYASms2AO5sNgCIbjYAInA2ALxxNgBgczYA+nQ2AJR2NgAueDYA0nk2AGx7NgAGfTYAqn42AESANgDegTYAeIM2AByFNgC2hjYAUIg2AOqJNgCOizYAKI02AMKONgBckDYAAJI2AJqTNgA0lTYAzpY2AHKYNgAMmjYApps2AECdNgDanjYAfqA2ABiiNgCyozYAVqU2APCmNgCKqDYAJKo2AMirNgBirTYA/K42AJawNgA6sjYA1LM2AG61NgAItzYArLg2AEa6NgDguzYAer02AB6/NgC4wDYAUsI2AOzDNgCQxTYAKsc2AMTINgBeyjYA+Ms2AJzNNgA2zzYA0NA2AGrSNgAO1DYAqNU2AELXNgDc2DYAgNo2ABrcNgC03TYATt82APLgNgCM4jYAJuQ2AMDlNgBk5zYA/ug2AJjqNgAy7DYA1u02AHDvNgAK8TYArvI2AEj0NgDi9TYAfPc2ACD5NgC6+jYAVPw2AO79NgCS/zYALAE3AMYCNwBgBDcABAY3AJ4HNwA4CTcA0go3AHYMNwAQDjcAqg83AEQRNwDoEjcAghQ3ABwWNwC2FzcAWhk3APQaNwCOHDcAKB43AMIfNwBmITcAACM3AJokNwA0JjcA2Cc3AHIpNwAMKzcApiw3AEouNwDkLzcAfjE3ABgzNwC8NDcAVjY3APA3NwCUOTcALjs3AMg8NwBiPjcABkA3AKBBNwA6QzcA1EQ3AHhGNwASSDcArEk3AEZLNwDqTDcAhE43AB5QNwDCUTcAXFM3APZUNwCQVjcAKlg3AM5ZNwBoWzcAAl03AJxeNwBAYDcA2mE3AHRjNwAOZTcAsmY3AExoNwDmaTcAgGs3ABptNwC+bjcAWHA3APJxNwCMczcAMHU3AMp2NwBkeDcACHo3AKJ7NwA8fTcA1n43AHqANwAUgjcAroM3AEiFNwDshjcAhog3ACCKNwC6izcAXo03APiONwCSkDcALJI3ANCTNwBqlTcABJc3AJ6YNwBCmjcA3Js3AHadNwAanzcAtKA3AE6iNwDoozcAjKU3ACanNwDAqDcAWqo3APSrNwCYrTcAMq83AMywNwBmsjcACrQ3AKS1NwA+tzcA2Lg3AHy6NwAWvDcAsL03AEq/NwDkwDcAiMI3ACLENwC8xTcAYMc3APrINwCUyjcALsw3ANLNNwBszzcABtE3AKDSNwBE1DcA3tU3AHjXNwAS2TcAtto3AFDcNwDq3TcAhN83ACjhNwDC4jcAXOQ3APblNwCa5zcANOk3AM7qNwBo7DcADO43AKbvNwBA8TcA2vI3AH70NwAY9jcAsvc3AEz5NwDw+jcAivw3ACT+NwC+/zcAYgE4APwCOACWBDgAMAY4ANQHOABuCTgACAs4AKwMOABGDjgA4A84AHoROAAeEzgAuBQ4AFIWOADsFzgAkBk4ACobOADEHDgAXh44AAIgOACcITgANiM4ANAkOAB0JjgADig4AKgpOABCKzgA3Cw4AIAuOAAaMDgAtDE4AE4zOADyNDgAjDY4ACY4OADAOTgAZDs4AP48OACYPjgAMkA4ANZBOABwQzgACkU4AKRGOABISDgA4kk4AHxLOAAWTTgAuk44AFRQOADuUTgAiFM4ACxVOADGVjgAYFg4APpZOACeWzgAOF04ANJeOAB2YDgAEGI4AKpjOABEZTgA6GY4AIJoOAAcajgAtms4AFptOAD0bjgAjnA4AChyOADMczgAZnU4AAB3OACaeDgAPno4ANh7OAByfTgADH84ALCAOABKgjgA5IM4AH6FOAAYhzgAvIg4AFaKOADwizgAio04AC6POADIkDgAYpI4APyTOACglTgAOpc4ANSYOABumjgAEpw4AKydOABGnzgA4KA4AISiOAAepDgAuKU4AFynOAD2qDgAkKo4ACqsOADOrTgAaK84AAKxOACcsjgAQLQ4ANq1OAB0tzgADrk4ALK6OABMvDgA5r04AIC/OAAkwTgAvsI4AFjEOAD8xTgAlsc4ADDJOADKyjgAbsw4AAjOOACizzgAPNE4AODSOAB61DgAFNY4AK7XOABI2TgA7No4AIbcOAAg3jgAut84AF7hOAD44jgAkuQ4ACzmOADQ5zgAauk4AATrOACe7DgAQu44ANzvOAB28TgAEPM4AKr0OABO9jgA6Pc4AIL5OAAc+zgAwPw4AFr+OAD0/zgAmAE5ADIDOQDMBDkAZgY5AAoIOQCkCTkAPgs5ANgMOQB8DjkAFhA5ALAROQBKEzkA7hQ5AIgWOQAiGDkAvBk5AGAbOQD6HDkAlB45AC4gOQDSITkAbCM5AAYlOQCqJjkARCg5AN4pOQB4KzkAHC05ALYuOQBQMDkA6jE5AIQzOQAeNTkAwjY5AFw4OQD2OTkAmjs5ADQ9OQDOPjkAaEA5AAxCOQCmQzkAQEU5ANpGOQB+SDkAGEo5ALJLOQBMTTkA8E45AIpQOQAkUjkAvlM5AGJVOQD8VjkAllg5ADpaOQDUWzkAbl05AAhfOQCsYDkARmI5AOBjOQB6ZTkAHmc5ALhoOQBSajkA7Gs5AJBtOQAqbzkAxHA5AF5yOQACdDkAnHU5ADZ3OQDQeDkAano5AA58OQCofTkAQn85ANyAOQCAgjkAGoQ5ALSFOQBOhzkA8og5AIyKOQAmjDkAwI05AGSPOQD+kDkAmJI5ADKUOQDWlTkAcJc5AAqZOQCkmjkASJw5AOKdOQB8nzkAFqE5ALqiOQBUpDkA7qU5AIinOQAsqTkAxqo5AGCsOQAErjkAnq85ADixOQDSsjkAdrQ5ABC2OQCqtzkARLk5AOi6OQCCvDkAHL45ALa/OQBawTkA9MI5AI7EOQAoxjkAzMc5AGbJOQAAyzkAmsw5AD7OOQDYzzkActE5AAzTOQCw1DkAStY5AOTXOQB+2TkAIts5ALzcOQBW3jkA8N85AJThOQAu4zkAyOQ5AGLmOQD85zkAoOk5ADrrOQDU7DkAbu45ABLwOQCs8TkARvM5AOD0OQCE9jkAHvg5ALj5OQBS+zkA9vw5AJD+OQAqADoAzgE6AGgDOgACBToAnAY6AEAIOgDaCToAdAs6AA4NOgCyDjoATBA6AOYROgCAEzoAJBU6AL4WOgBYGDoA8hk6AJYbOgAwHToAyh46AG4gOgAIIjoAoiM6ADwlOgDgJjoAeig6ABQqOgCuKzoASC06AOwuOgCGMDoAIDI6ALozOgBeNToA+DY6AJI4OgAsOjoA0Ds6AGo9OgAEPzoAnkA6ADhCOgDcQzoAdkU6ABBHOgCqSDoATko6AOhLOgCCTToAJk86AMBQOgBaUjoA9FM6AJhVOgAyVzoAzFg6AGZaOgAKXDoApF06AD5fOgDYYDoAfGI6ABZkOgCwZToAVGc6AO5oOgCIajoAImw6AMZtOgBgbzoA+nA6AJRyOgA4dDoA0nU6AGx3OgAGeToAoHo6AER8OgDefToAeH86ABKBOgC2gjoAUIQ6AOqFOgCEhzoAKIk6AMKKOgBcjDoA9o06AJqPOgA0kToAzpI6AHKUOgAMljoAppc6AECZOgDkmjoAfpw6ABieOgCynzoAVqE6APCiOgCKpDoAJKY6AMinOgBiqToA/Ko6AJasOgAwrjoA1K86AG6xOgAIszoAorQ6AEa2OgDgtzoAerk6ABS7OgC4vDoAUr46AOy/OgCGwToAKsM6AMTEOgBexjoA+Mc6AJzJOgA2yzoA0Mw6AGrOOgAO0DoAqNE6AELTOgDc1DoAgNY6ABrYOgC02ToATts6APLcOgCM3joAJuA6AMDhOgBk4zoA/uQ6AJjmOgA86DoA1uk6AHDrOgAK7ToAru46AEjwOgDi8ToAfPM6ACD1OgC69joAVPg6AO75OgCS+zoALP06AMb+OgBgADsABAI7AJ4DOwA4BTsA0gY7AGwIOwAQCjsAqgs7AEQNOwDeDjsAghA7ABwSOwC2EzsAUBU7APQWOwCOGDsAKBo7AMIbOwBmHTsAAB87AJogOwA0IjsA2CM7AHIlOwAMJzsApig7AEoqOwDkKzsAfi07ACIvOwC8MDsAVjI7APAzOwCUNTsALjc7AMg4OwBiOjsABjw7AKA9OwA6PzsA1EA7AHhCOwASRDsArEU7AEZHOwDqSDsAhEo7AB5MOwC4TTsAXE87APZQOwCQUjsAKlQ7AM5VOwBoVzsAAlk7AJxaOwA2XDsA2l07AHRfOwAOYTsAqGI7AExkOwDmZTsAgGc7ABppOwC+ajsAWGw7APJtOwCMbzsAMHE7AMpyOwBkdDsACHY7AKJ3OwA8eTsA1no7AHp8OwAUfjsArn87AEiBOwDsgjsAhoQ7ACCGOwC6hzsAXok7APiKOwCSjDsALI47ANCPOwBqkTsABJM7AKiUOwBCljsA3Jc7AHaZOwAQmzsAtJw7AE6eOwDonzsAgqE7ACajOwDApDsAWqY7APSnOwCYqTsAMqs7AMysOwBmrjsAALA7AKSxOwA+szsA2LQ7AHK2OwAWuDsAsLk7AEq7OwDkvDsAiL47ACLAOwC8wTsAYMM7APrEOwCUxjsAOMg7ANLJOwBsyzsABs07AKDOOwBE0DsA3tE7AHjTOwAS1TsAttY7AFDYOwDq2TsAhNs7ACjdOwDC3jsAXOA7APbhOwCQ4zsANOU7AM7mOwBo6DsAAuo7AKbrOwBA7TsA2u47AH7wOwAY8jsAsvM7AEz1OwDw9jsAivg7ACT6OwC++zsAYv07APz+OwCWADwAMAI8ANQDPABuBTwACAc8AKwIPABGCjwA4As8AHoNPAAeDzwAuBA8AFISPADsEzwAkBU8ACoXPADEGDwAXho8AAIcPACcHTwANh88ANAgPABqIjwADiQ8AKglPABCJzwA5ig8AIAqPAAaLDwAtC08AE4vPADyMDwAjDI8ACY0PADANTwAZDc8AP44PACYOjwAMjw8ANY9PABwPzwACkE8AKRCPABIRDwA4kU8AHxHPAAWSTwAuko8AFRMPADuTTwAiE88ACxRPADGUjwAYFQ8APpVPACeVzwAOFk8ANJaPABsXDwAEF48AKpfPABEYTwA6GI8AIJkPAAcZjwAtmc8AFppPAD0ajwAjmw8AChuPADMbzwAZnE8AABzPACadDwAPnY8ANh3PAByeTwADHs8ALB8PABKfjwA5H88AH6BPAAigzwAvIQ8AFaGPADwhzwAlIk8AC6LPADIjDwAYo48APyPPACgkTwAOpM8ANSUPABuljwAEpg8AKyZPABGmzwA4Jw8AISePAAeoDwAuKE8AFKjPAD2pDwAkKY8ACqoPADEqTwAaKs8AAKtPACcrjwAQLA8ANqxPAB0szwADrU8ALK2PABMuDwA5rk8AIC7PAAkvTwAvr48AFjAPADywTwAlsM8ADDFPADKxjwAZMg8AAjKPACiyzwAPM08ANbOPAB60DwAFNI8AK7TPABI1TwA7NY8AIbYPAAg2jwAuts8AFTdPAD43jwAkuA8ACziPADG4zwAauU8AATnPACe6DwAOOo8ANzrPAB27TwAEO88AKrwPABO8jwA6PM8AIL1PAAc9zwAwPg8AFr6PAD0+zwAmP08ADL/PADMAD0AZgI9AAoEPQCkBT0APgc9ANgIPQB8Cj0AFgw9ALANPQBKDz0A7hA9AIgSPQAiFD0AvBU9AGAXPQD6GD0AlBo9AC4cPQDSHT0AbB89AAYhPQCgIj0AOiQ9AN4lPQB4Jz0AEik9AKwqPQBQLD0A6i09AIQvPQAoMT0AwjI9AFw0PQD2NT0Amjc9ADQ5PQDOOj0AaDw9AAw+PQCmPz0AQEE9ANpCPQB+RD0AGEY9ALJHPQBMST0A8Eo9AIpMPQAkTj0AyE89AGJRPQD8Uj0AllQ9ADpWPQDUVz0Ablk9AAhbPQCsXD0ARl49AOBfPQB6YT0AFGM9ALhkPQBSZj0A7Gc9AIZpPQAqaz0AxGw9AF5uPQD4bz0AnHE9ADZzPQDQdD0AanY9AA54PQCoeT0AQns9ANx8PQCAfj0AGoA9ALSBPQBOgz0A6IQ9AIyGPQAmiD0AwIk9AGSLPQD+jD0AmI49ADKQPQDWkT0AcJM9AAqVPQCklj0ASJg9AOKZPQB8mz0AFp09ALqePQBUoD0A7qE9AJKjPQAspT0AxqY9AGCoPQAEqj0Anqs9ADitPQDSrj0AdrA9ABCyPQCqsz0ARLU9AOi2PQCCuD0AHLo9ALa7PQBavT0A9L49AI7APQAowj0AwsM9AGbFPQAAxz0Amsg9ADTKPQDYyz0Acs09AAzPPQCm0D0AStI9AOTTPQB+1T0AGNc9ALzYPQBW2j0A8Ns9AIrdPQAu3z0AyOA9AGLiPQD84z0AoOU9ADrnPQDU6D0Abuo9ABLsPQCs7T0ARu89AODwPQCE8j0AHvQ9ALj1PQBc9z0A9vg9AJD6PQAq/D0Azv09AGj/PQACAT4AnAI+AEAEPgDaBT4AdAc+AA4JPgCyCj4ATAw+AOYNPgCADz4AJBE+AL4SPgBYFD4A8hU+AJYXPgAwGT4Ayho+AGQcPgAIHj4Aoh8+ADwhPgDWIj4AeiQ+ABQmPgCuJz4ASCk+AOIqPgCGLD4AIC4+ALovPgBUMT4A+DI+AJI0PgAsNj4Axjc+AGo5PgAEOz4Anjw+ADg+PgDcPz4AdkE+ABBDPgC0RD4ATkY+AOhHPgCCST4AJks+AMBMPgBaTj4A9E8+AJhRPgAyUz4AzFQ+AGZWPgAKWD4ApFk+AD5bPgDYXD4Acl4+ABZgPgCwYT4ASmM+AORkPgCIZj4AImg+ALxpPgBWaz4A+mw+AJRuPgAucD4A0nE+AGxzPgAGdT4AoHY+AER4PgDeeT4AeHs+ABJ9PgC2fj4AUIA+AOqBPgCEgz4AKIU+AMKGPgBciD4A9ok+AJqLPgA0jT4Azo4+AGiQPgAMkj4AppM+AECVPgDklj4Afpg+ABiaPgCymz4AVp0+APCePgCKoD4AJKI+AL6jPgBipT4A/KY+AJaoPgAwqj4A1Ks+AG6tPgAIrz4AorA+ADyyPgDgsz4AerU+ABS3PgCuuD4AUro+AOy7PgCGvT4AIL8+AMTAPgBewj4A+MM+AJzFPgA2xz4A0Mg+AGrKPgAOzD4AqM0+AELPPgDc0D4AgNI+ABrUPgC01T4ATtc+APLYPgCM2j4AJtw+AMrdPgBk3z4A/uA+AJjiPgA85D4A1uU+AHDnPgAK6T4Aruo+AEjsPgDi7T4AfO8+ACDxPgC68j4AVPQ+AO71PgCS9z4ALPk+AMb6PgBg/D4A+v0+AJ7/PgA4AT8A0gI/AGwEPwAQBj8Aqgc/AEQJPwDeCj8Aggw/ABwOPwC2Dz8AUBE/APQSPwCOFD8AKBY/AMIXPwBmGT8AABs/AJocPwA0Hj8A2B8/AHIhPwAMIz8ApiQ/AEomPwDkJz8Afik/ABgrPwC8LD8AVi4/APAvPwCUMT8ALjM/AMg0PwBiNj8ABjg/AKA5PwA6Oz8A1Dw/AHg+PwASQD8ArEE/AEZDPwDqRD8AhEY/AB5IPwC4ST8AXEs/APZMPwCQTj8AKlA/AM5RPwBoUz8AAlU/AJxWPwA2WD8A2lk/AHRbPwAOXT8AqF4/AExgPwDmYT8AgGM/ABplPwC+Zj8AWGg/APJpPwCMaz8AMG0/AMpuPwBkcD8A/nE/AKJzPwA8dT8A1nY/AHB4PwAUej8Arns/AEh9PwDsfj8AhoA/ACCCPwC6gz8AXoU/APiGPwCSiD8ALIo/ANCLPwBqjT8ABI8/AJ6QPwBCkj8A3JM/AHaVPwAQlz8AtJg/AE6aPwDomz8Agp0/ACafPwDAoD8AWqI/APSjPwCOpT8AMqc/AMyoPwBmqj8AAKw/AKStPwA+rz8A2LA/AHKyPwAWtD8AsLU/AEq3PwDuuD8AiLo/ACK8PwC8vT8AYL8/APrAPwCUwj8ALsQ/ANLFPwBsxz8ABsk/AKDKPwBEzD8A3s0/AHjPPwAc0T8AttI/AFDUPwDq1T8Ajtc/ACjZPwDC2j8AXNw/APbdPwCa3z8ANOE/AM7iPwBo5D8ADOY/AKbnPwBA6T8A2uo/AH7sPwAY7j8Asu8/AEzxPwDm8j8AivQ/ACT2PwC+9z8AYvk/APz6PwCW/D8AMP4/ANT/PwBuAUAACANAAKIEQABGBkAA4AdAAHoJQAAUC0AAuAxAAFIOQADsD0AAhhFAACoTQADEFEAAXhZAAPgXQACcGUAANhtAANAcQAB0HkAADiBAAKghQABCI0AA5iRAAIAmQAAaKEAAtClAAFgrQADyLEAAjC5AACYwQADAMUAAZDNAAP40QACYNkAAMjhAANY5QABwO0AACj1AAKQ+QABIQEAA4kFAAHxDQAAWRUAAsEZAAFRIQADuSUAAiEtAACxNQADGTkAAYFBAAPpRQACeU0AAOFVAANJWQABsWEAAEFpAAKpbQABEXUAA3l5AAIJgQAAcYkAAtmNAAFBlQAD0ZkAAjmhAAChqQADMa0AAZm1AAABvQACacEAAPnJAANhzQABydUAADHdAALB4QABKekAA5HtAAH59QAAif0AAvIBAAFaCQADwg0AAlIVAAC6HQADIiEAAYopAAPyLQACgjUAAOo9AANSQQABukkAAEpRAAKyVQABGl0AA4JhAAISaQAAenEAAuJ1AAFKfQAD2oEAAkKJAACqkQADEpUAAaKdAAAKpQACcqkAANqxAANqtQAB0r0AADrFAAKiyQABMtEAA5rVAAIC3QAAauUAAvrpAAFi8QADyvUAAlr9AADDBQADKwkAAZMRAAAjGQACix0AAPMlAANbKQAB6zEAAFM5AAK7PQABI0UAA7NJAAIbUQAAg1kAAutdAAF7ZQAD42kAAktxAACzeQADQ30AAauFAAATjQACe5EAAQuZAANznQAB26UAAEOtAALTsQABO7kAA6O9AAILxQAAm80AAwPRAAFr2QAD090AAmPlAADL7QADM/EAAZv5AAAoAQQCkAUEAPgNBANgEQQB8BkEAFghBALAJQQBKC0EA7gxBAIgOQQAiEEEAvBFBAGATQQD6FEEAlBZBAC4YQQDSGUEAbBtBAAYdQQCgHkEARCBBAN4hQQB4I0EAEiVBALYmQQBQKEEA6ilBAIQrQQAeLUEAwi5BAFwwQQD2MUEAkDNBADQ1QQDONkEAaDhBAAI6QQCmO0EAQD1BANo+QQB0QEEAGEJBALJDQQBMRUEA8EZBAIpIQQAkSkEAvktBAGJNQQD8TkEAllBBADBSQQDUU0EAblVBAAhXQQCiWEEARlpBAOBbQQB6XUEAFF9BALhgQQBSYkEA7GNBAIZlQQAqZ0EAxGhBAF5qQQACbEEAnG1BADZvQQDQcEEAdHJBAA50QQCodUEAQndBANx4QQCAekEAGnxBALR9QQBOf0EA8oBBAIyCQQAmhEEAwIVBAGSHQQD+iEEAmIpBADKMQQDWjUEAcI9BAAqRQQCkkkEAPpRBAOKVQQB8l0EAFplBALCaQQBUnEEA7p1BAIifQQAsoUEAxqJBAGCkQQD6pUEAnqdBADipQQDSqkEAbKxBABCuQQCqr0EARLFBAN6yQQCCtEEAHLZBALa3QQBauUEA9LpBAI68QQAovkEAzL9BAGbBQQAAw0EAmsRBAD7GQQDYx0EAcslBAAzLQQCwzEEASs5BAOTPQQB+0UEAItNBALzUQQBW1kEA8NdBAIrZQQAu20EAyNxBAGLeQQD830EAoOFBADrjQQDU5EEAbuZBABLoQQCs6UEARutBAODsQQCE7kEAHvBBALjxQQBS80EA9vRBAJD2QQAq+EEAxPlBAGj7QQAC/UEAnP5BADYAQgDaAUIAdANCAA4FQgCoBkIATAhCAOYJQgCAC0IAGg1CAL4OQgBYEEIA8hFCAJYTQgAwFUIAyhZCAGQYQgAIGkIAohtCADwdQgDWHkIAeiBCABQiQgCuI0IASCVCAOwmQgCGKEIAICpCALorQgBeLUIA+C5CAJIwQgAsMkIA2jNCAHQ1QgAON0IAsjhCAEw6QgDmO0IAgD1CACQ/QgC+QEIAWEJCAPJDQgCWRUIAMEdCAMpIQgBkSkIACExCAKJNQgA8T0IA1lBCAHpSQgAUVEIArlVCAEhXQgDsWEIAhlpCACBcQgC6XUIAXl9CAPhgQgCSYkIALGRCAMZlQgBqZ0IABGlCAJ5qQgA4bEIA3G1CAHZvQgAQcUIAqnJCAE50QgDodUIAgndCABx5QgDAekIAWnxCAPR9QgCYf0IAMoFCAMyCQgBmhEIACoZCAKSHQgA+iUIA2IpCAHyMQgAWjkIAsI9CAEqRQgDukkIAiJRCACKWQgC8l0IAYJlCAPqaQgCUnEIALp5CANKfQgBsoUIABqNCAKqkQgBEpkIA3qdCAHipQgASq0IAtqxCAFCuQgDqr0IAhLFCACizQgDCtEIAXLZCAPa3QgCauUIANLtCAM68QgBovkIADMBCAKbBQgBAw0IA2sRCAHTGQgAYyEIAsslCAEzLQgDmzEIAis5CACTQQgC+0UIAWNNCAPzUQgCW1kIAMNhCAMrZQgBu20IACN1CAKLeQgBG4EIA4OFCAHrjQgAU5UIAuOZCAFLoQgDs6UIAhutCACrtQgDE7kIAXvBCAPjxQgCc80IANvVCAND2QgB0+EIADvpCAKj7QgBC/UIA5v5CAIAAQwAaAkMAtANDAFgFQwDyBkMAjAhDACYKQwDKC0MAZA1DAP4OQwCYEEMAMhJDANYTQwBwFUMAChdDAKQYQwBIGkMA4htDAHwdQwAWH0MAuiBDAFQiQwDuI0MAiCVDACwnQwDGKEMAYCpDAPorQwCULUMAOC9DANIwQwBsMkMAEDRDAKo1QwBEN0MA3jhDAII6QwAcPEMAtj1DAFA/QwD0QEMAjkJDAChEQwDCRUMAZkdDAABJQwCaSkMANExDANhNQwByT0MADFFDAKZSQwBKVEMA5FVDAH5XQwAiWUMAvFpDAFZcQwDwXUMAlF9DAC5hQwDIYkMAYmRDAAZmQwCgZ0MAOmlDANRqQwB4bEMAEm5DAKxvQwBGcUMA6nJDAIR0QwAedkMAuHdDAFJ5QwD2ekMAkHxDACp+QwDYf0MAcoFDAAyDQwCmhEMASoZDAOSHQwB+iUMAGItDALyMQwBWjkMA8I9DAIqRQwAuk0MAyJRDAGKWQwD8l0MAoJlDADqbQwDUnEMAbp5DABKgQwCsoUMARqNDAOqkQwCEpkMAHqhDALipQwBcq0MA9qxDAJCuQwAqsEMAzrFDAGizQwACtUMAnLZDAEC4QwDauUMAdLtDAA69QwCyvkMATMBDAObBQwCAw0MAJMVDAL7GQwBYyEMA8slDAJbLQwAwzUMAys5DAGTQQwD+0UMAotNDADzVQwDW1kMAcNhDABTaQwCu20MASN1DAOLeQwCG4EMAIOJDALrjQwBU5UMA+OZDAJLoQwAs6kMAxutDAGrtQwAE70MAnvBDADjyQwDc80MAdvVDABD3QwCq+EMATvpDAOj7QwCC/UMAJv9DAMAARABaAkQA9ANEAJgFRAAyB0QAzAhEAGYKRAAKDEQApA1EAD4PRADYEEQAfBJEABYURACwFUQAShdEAO4YRACIGkQAIhxEAMYdRABgH0QA+iBEAJQiRAAuJEQA0iVEAGwnRAAGKUQAoCpEAEQsRADeLUQAeC9EABIxRAC2MkQAUDREAOo1RACEN0QAKDlEAMI6RABcPEQA9j1EAJA/RAA0QUQAzkJEAGhERAACRkQApkdEAEBJRADaSkQAdExEABhORACyT0QATFFEAPBSRACKVEQAJFZEAL5XRABiWUQA/FpEAJZcRAAwXkQA1F9EAG5hRAAIY0QAomREAEZmRADgZ0QAemlEABRrRAC4bEQAUm5EAOxvRACGcUQAKnNEAMR0RABedkQAAnhEAJx5RAA2e0QA0HxEAHR+RAAOgEQAqIFEAEKDRADchEQAgIZEABqIRAC0iUQATotEAPKMRACMjkQAJpBEAMCRRABkk0QA/pREAJiWRAAymEQA1plEAHCbRAAKnUQApJ5EAD6gRADioUQAfKNEABalRAC6pkQAVKhEAO6pRACIq0QALK1EAMauRABgsEQA+rFEAJ6zRAA4tUQA0rZEAGy4RAAQukQAqrtEAES9RADevkQAgsBEABzCRAC2w0QAWsVEAPTGRACOyEQAKMpEAMzLRABmzUQAAM9EAJrQRAA00kQA2NNEAHLVRAAM10QApthEAEraRADk20QAft1EABjfRAC84EQAVuJEAPDjRACK5UQALudEAMjoRABi6kQA/OtEAKDtRAA670QA1PBEAHjyRAAS9EQArPVEAEb3RADq+EQAhPpEAB78RAC4/UQAXP9EAPYARQCQAkUAKgRFAM4FRQBoB0UAAglFAJwKRQBADEUA2g1FAHQPRQAOEUUAshJFAEwURQDmFUUAgBdFABoZRQC+GkUAWBxFAPIdRQCMH0UAMCFFAMoiRQBkJEUA/iVFAKInRQA8KUUA1ipFAHAsRQAULkUAri9FAEgxRQDiMkUAhjRFACA2RQC6N0UAVDlFAPg6RQCSPEUALD5FAMY/RQBqQUUABENFAJ5ERQBCRkUA3EdFAHZJRQAQS0UAtExFAE5ORQDoT0UAglFFACZTRQDAVEUAWlZFAPRXRQCYWUUAMltFAMxcRQBwXkUACmBFAKRhRQA+Y0UA2GRFAHxmRQAWaEUAsGlFAEprRQDubEUAiG5FACJwRQC8cUUAVnNFAPp0RQCUdkUALnhFAMh5RQBse0UABn1FAKB+RQA6gEUA3oFFAHiDRQAShUUArIZFAFCIRQDqiUUAhItFACiNRQDCjkUAXJBFAPaRRQCak0UANJVFAM6WRQBomEUADJpFAKabRQBAnUUA2p5FAH6gRQAYokUAsqNFAFalRQDwpkUAiqhFACSqRQDIq0UAYq1FAPyuRQCWsEUAMLJFANSzRQButUUACLdFAKK4RQBGukUA4LtFAHq9RQAUv0UAuMBFAFLCRQDsw0UAhsVFACrHRQDEyEUAXspFAPjLRQCSzUUANs9FANDQRQBq0kUABNRFAKjVRQBC10UA3NhFAIDaRQAa3EUAtN1FAE7fRQDy4EUAjOJFACbkRQDA5UUAZOdFAP7oRQCY6kUAMuxFANbtRQBw70UACvFFAK7yRQBI9EUA4vVFAHz3RQAg+UUAuvpFAFT8RQDu/UUAkv9FACwBRgDGAkYAYARGAAQGRgCeB0YAOAlGANIKRgBsDEYAEA5GAKoPRgBEEUYA3hJGAIIURgAcFkYAthdGAFAZRgD0GkYAjhxGACgeRgDMH0YAZiFGAAAjRgCaJEYAPiZGANgnRgByKUYADCtGALAsRgBKLkYA5C9GAH4xRgAiM0YAvDRGAFY2RgDwN0YAlDlGAC47RgDIPEYAYj5GAPw/RgCgQUYAOkNGANRERgBuRkYAEkhGAKxJRgBGS0YA4ExGAIRORgAeUEYAuFFGAFJTRgD2VEYAkFZGACpYRgDEWUYAaFtGAAJdRgCcXkYANmBGANphRgB0Y0YADmVGAKhmRgBMaEYA5mlGAIBrRgAkbUYAvm5GAFhwRgDycUYAlnNGADB1RgDKdkYAZHhGAAh6RgCie0YAPH1GANZ+RgB6gEYAFIJGAK6DRgBIhUYA7IZGAIaIRgAgikYAuotGAF6NRgD4jkYAkpBGACySRgDQk0YAapVGAASXRgCemEYAOJpGANybRgB2nUYAEJ9GAKqgRgBOokYA6KNGAIKlRgAcp0YAwKhGAFqqRgD0q0YAjq1GADKvRgDMsEYAZrJGAAC0RgCktUYAPrdGANi4RgB8ukYAFrxGALC9RgBKv0YA7sBGAIjCRgAixEYAvMVGAGDHRgD6yEYAlMpGAC7MRgDSzUYAbM9GAAbRRgCg0kYARNRGAN7VRgB410YAEtlGALbaRgBQ3EYA6t1GAITfRgAo4UYAwuJGAFzkRgD25UYAmudGADTpRgDO6kYAaOxGAAzuRgCm70YAQPFGANryRgB09EYAGPZGALL3RgBM+UYA5vpGAIr8RgAk/kYAvv9GAFgBRwD8AkcAlgRHADAGRwDKB0cAbglHAAgLRwCiDEcARg5HAOAPRwB6EUcAFBNHALgURwBSFkcA7BdHAIYZRwAqG0cAxBxHAF4eRwD4H0cAnCFHADYjRwDQJEcAaiZHAA4oRwCoKUcAQitHAOYsRwCALkcAGjBHALQxRwBYM0cA8jRHAIw2RwAmOEcAyjlHAGQ7RwD+PEcAmD5HADJARwDWQUcAcENHAApFRwCkRkcASEhHAOJJRwB8S0cAFk1HALpORwBUUEcA7lFHAIhTRwAsVUcAxlZHAGBYRwD6WUcAlFtHADhdRwDSXkcAbGBHABBiRwCqY0cARGVHAOhmRwCCaEcAHGpHALZrRwBabUcA9G5HAI5wRwAockcAwnNHAGZ1RwAAd0cAmnhHADR6RwDYe0cAcn1HAAx/RwCmgEcASoJHAOSDRwB+hUcAGIdHALyIRwBWikcA8ItHAIqNRwAuj0cAyJBHAGKSRwD8k0cAoJVHADqXRwDUmEcAbppHABKcRwCsnUcARp9HAOCgRwCEokcAHqRHALilRwBSp0cA9qhHAJCqRwAqrEcAzq1HAGivRwACsUcAnLJHAEC0RwDatUcAdLdHAA65RwCyukcATLxHAOa9RwCAv0cAJMFHAL7CRwBYxEcA8sVHAJbHRwAwyUcAyspHAGTMRwAIzkcAos9HADzRRwDW0kcAetRHABTWRwCu10cASNlHAOLaRwCG3EcAIN5HALrfRwBU4UcA+OJHAJLkRwAs5kcAxudHAGrpRwAE60cAnuxHADjuRwDc70cAdvFHABDzRwCq9EcATvZHAOj3RwCC+UcAHPtHAMD8RwBa/kcA9P9HAJgBSAAyA0gAzARIAGYGSAAKCEgApAlIAD4LSADYDEgAfA5IABYQSACwEUgAShNIAO4USACIFkgAIhhIALwZSABgG0gA+hxIAJQeSAAuIEgA0iFIAGwjSAAGJUgAoCZIAEQoSADeKUgAeCtIABItSAC2LkgAUDBIAOoxSACEM0gAKDVIAMI2SABcOEgA9jlIAJA7SAA0PUgAzj5IAGhASAACQkgApkNIAEBFSADaRkgAdEhIABhKSACyS0gATE1IAPBOSACKUEgAJFJIAL5TSABiVUgA/FZIAJZYSAAwWkgA1FtIAG5dSAAIX0gAomBIAEZiSADgY0gAemVIABRnSAC4aEgAUmpIAOxrSACGbUgAKm9IAMRwSABeckgAAnRIAJx1SAA2d0gA0HhIAGp6SAAOfEgAqH1IAEJ/SADcgEgAgIJIABqESAC0hUgATodIAPKISACMikgAJoxIAMCNSABaj0gA/pBIAJiSSAAylEgAzJVIAHCXSAAKmUgApJpIAD6cSADinUgAfJ9IABahSAC6okgAVKRIAO6lSACIp0gAIqlIAMaqSABgrEgA+q1IAJ6vSAA4sUgA0rJIAGy0SAAQtkgAqrdIAES5SADeukgAeLxIABy+SAC2v0gAUMFIAOrCSACOxEgAKMZIAMLHSABmyUgAAMtIAJrMSAA0zkgA2M9IAHLRSAAM00gAptRIAErWSADk10gAftlIABjbSAC83EgAVt5IAPDfSACK4UgALuNIAMjkSABi5kgABuhIAKDpSAA660gA1OxIAHjuSAAS8EgArPFIAEbzSADq9EgAhPZIAB74SAC4+UgAXPtIAPb8SACQ/kgAKgBJAMQBSQBoA0kAAgVJAJwGSQA2CEkA2glJAHQLSQAODUkAqA5JAEwQSQDmEUkAgBNJABoVSQC+FkkAWBhJAPIZSQCMG0kAMB1JAMoeSQBkIEkA/iFJAKIjSQA8JUkA1iZJAHAoSQAUKkkAritJAEgtSQDiLkkAhjBJACAySQC6M0kAVDVJAPg2SQCSOEkALDpJANA7SQBqPUkABD9JAJ5ASQBCQkkA3ENJAHZFSQAQR0kAtEhJAE5KSQDoS0kAgk1JACZPSQDAUEkAWlJJAPRTSQCYVUkAMldJAMxYSQBmWkkAClxJAKRdSQA+X0kA2GBJAHJiSQAWZEkAsGVJAEpnSQDkaEkAiGpJACJsSQC8bUkAVm9JAPpwSQCUckkALnRJAMh1SQBsd0kABnlJAKB6SQA6fEkA3n1JAHh/SQASgUkArIJJAFCESQDqhUkAhIdJAB6JSQDCikkAXIxJAPaNSQCaj0kANJFJAM6SSQBolEkADJZJAKaXSQBAmUkA2ppJAH6cSQAYnkkAsp9JAEyhSQDwokkAiqRJACSmSQC+p0kAYqlJAPyqSQCWrEkAMK5JANSvSQBusUkACLNJAKK0SQBGtkkA4LdJAHq5SQAUu0kAuLxJAFK+SQDsv0kAhsFJACrDSQDExEkAXsZJAPjHSQCSyUkANstJANDMSQBqzkkABNBJAKjRSQBC00kA3NRJAHbWSQAa2EkAtNlJAE7bSQDo3EkAjN5JACbgSQDA4UkAZONJAP7kSQCY5kkAMuhJANbpSQBw60kACu1JAKTuSQBI8EkA4vFJAHzzSQAW9UkAuvZJAFT4SQDu+UkAiPtJACL9SQDG/kkAYABKAPoBSgCUA0oAOAVKANIGSgBsCEoAEApKAKoLSgBEDUoA3g5KAIIQSgAcEkoAthNKAFAVSgD0FkoAjhhKACgaSgDCG0oAZh1KAAAfSgCaIEoANCJKANgjSgByJUoADCdKALAoSgBKKkoA5CtKAH4tSgAiL0oAvDBKAFYySgDwM0oAlDVKAC43SgDIOEoAYjpKAPw7SgCgPUoAOj9KANRASgBuQkoAEkRKAKxFSgBGR0oA4EhKAIRKSgAeTEoAuE1KAFJPSgD2UEoAkFJKACpUSgDEVUoAXldKAAJZSgCcWkoANlxKANpdSgB0X0oADmFKAKhiSgBMZEoA5mVKAIBnSgAaaUoAvmpKAFhsSgDybUoAjG9KADBxSgDKckoAZHRKAAh2SgCid0oAPHlKANZ6SgB6fEoAFH5KAK5/SgBIgUoA7IJKAIaESgAghkoAuodKAF6JSgD4ikoAkoxKACyOSgDQj0oAapFKAASTSgCelEoAOJZKANyXSgB2mUoAEJtKAKqcSgBOnkoA6J9KAIKhSgAco0oAwKRKAFqmSgD0p0oAjqlKADKrSgDMrEoAZq5KAACwSgCksUoAPrNKANi0SgBytkoAFrhKALC5SgBKu0oA5LxKAIi+SgAiwEoAvMFKAGDDSgD6xEoAlMZKAC7ISgDSyUoAbMtKAAbNSgCgzkoARNBKAN7RSgB400oAEtVKALbWSgBQ2EoA6tlKAITbSgAo3UoAwt5KAFzgSgD24UoAmuNKADTlSgDO5koAaOhKAAzqSgCm60oAQO1KANruSgB+8EoAGPJKALLzSgBM9UoA8PZKAIr4SgAk+koAvvtKAFj9SgD8/koAlgBLADACSwDKA0sAbgVLAAgHSwCiCEsAPApLAOALSwB6DUsAFA9LAK4QSwBSEksA7BNLAIYVSwAgF0sAxBhLAF4aSwD4G0sAnB1LADYfSwDQIEsAaiJLAA4kSwCoJUsAQidLANwoSwCAKksAGixLALQtSwBOL0sA8jBLAIwySwAmNEsAwDVLAGQ3SwD+OEsAmDpLADw8SwDWPUsAej9LAApBSwCkQksAPkRLAOJFSwB8R0sAFklLALpKSwBUTEsA7k1LAIhPSwAsUUsAxlJLAGBUSwD6VUsAnldLADhZSwDSWksAbFxLABBeSwCqX0sARGFLAN5iSwCCZEsAHGZLALZnSwBaaUsA9GpLAI5sSwAobksAzG9LAGZxSwAAc0sAmnRLAD52SwDYd0sAcnlLAAx7SwCmfEsASn5LAOR/SwB+gUsAGINLALyESwBWhksA8IdLAIqJSwAui0sAyIxLAGKOSwD8j0sAlpFLADqTSwDUlEsAbpZLAAiYSwCsmUsARptLAOCcSwCEnksAHqBLALihSwBSo0sA9qRLAJCmSwAqqEsAxKlLAGirSwACrUsAnK5LADawSwDasUsAdLNLAA61SwCotksATLhLAOa5SwCAu0sAGr1LAL6+SwBYwEsA8sFLAJbDSwAwxUsAysZLAGTISwAIyksAostLADzNSwDWzksAetBLABTSSwCu00sASNVLAOzWSwCG2EsAINpLALrbSwBe3UsA+N5LAJLgSwAs4ksAxuNLAGrlSwAE50sAnuhLADjqSwDc60sAdu1LABDvSwCq8EsATvJLAOjzSwCC9UsAHPdLAMD4SwBa+ksA9PtLAI79SwAy/0sAzABMAGYCTAAABEwApAVMAD4HTADYCEwAcgpMABYMTACwDUwASg9MAO4QTACIEkwAIhRMALwVTABgF0wA+hhMAJQaTAAuHEwA0h1MAGwfTAAGIUwAoCJMAEQkTADeJUwAeCdMABIpTAC2KkwAUCxMAOotTACEL0wAKDFMAMIyTABcNEwA9jVMAJo3TAA0OUwAzjpMAGg8TAACPkwApj9MAEBBTADaQkwAdERMABhGTACyR0wATElMAOZKTACKTEwAJE5MAL5PTABYUUwA/FJMAJZUTAAwVkwAyldMAG5ZTAAIW0wAolxMADxeTADgX0wAemFMABRjTAC4ZEwAUmZMAOxnTACGaUwAKmtMAMRsTABebkwA+G9MAJxxTAA2c0wA0HRMAGp2TAAOeEwAqHlMAEJ7TADcfEwAgH5MABqATAC0gUwAToNMAPKETACMhkwAJohMAMCJTABki0wA/oxMAJiOTAAykEwA1pFMAHCTTAAKlUwApJZMAEiYTADimUwAfJtMABadTAC6nkwAVKBMAO6hTACIo0wALKVMAMamTABgqEwA+qlMAJ6rTAA4rUwA0q5MAHawTAAQskwAqrNMAES1TADetkwAgrhMABy6TAC2u0wAUL1MAPS+TACOwEwAKMJMAMLDTABmxUwAAMdMAJrITAA0ykwAzstMAHLNTAAMz0wAptBMAEDSTADk00wAftVMABjXTACy2EwAVtpMAPDbTACK3UwALt9MAMjgTABi4kwA/ONMAKDlTAA650wA1OhMAG7qTAAS7EwArO1MAEbvTADg8EwAhPJMAB70TAC49UwAUvdMAPb4TACQ+kwAKvxMAM79TABo/0wAAgFNAJwCTQBABE0A2gVNAHQHTQAOCU0AsgpNAEwMTQDmDU0AgA9NACQRTQC+Ek0AWBRNAPIVTQCMF00AMBlNAMoaTQBkHE0A/h1NAKIfTQA8IU0A1iJNAHAkTQAUJk0AridNAEgpTQDiKk0AhixNACAuTQC6L00AVDFNAO4yTQCSNE0ALDZNAMY3TQBqOU0ABDtNAJ48TQA4Pk0A3D9NAHZBTQAQQ00AqkRNAE5GTQDoR00AgklNABxLTQDATE0AWk5NAPRPTQCYUU0AMlNNAMxUTQBmVk0AClhNAKRZTQA+W00A2FxNAHxeTQAWYE0AsGFNAEpjTQDuZE0AiGZNACJoTQC8aU0AVmtNAPpsTQCUbk0ALnBNAMhxTQBsc00ABnVNAKB2TQA6eE0A3nlNAHh7TQASfU0ArH5NAFCATQDqgU0AhINNAB6FTQDChk0AXIhNAPaJTQCQi00ANI1NAM6OTQBokE0AApJNAKaTTQBAlU0A2pZNAH6YTQAYmk0AsptNAEydTQDwnk0AiqBNACSiTQC+o00AYqVNAPymTQCWqE0AMKpNANSrTQBurU0ACK9NAKKwTQBGsk0A4LNNAHq1TQAUt00AuLhNAFK6TQDsu00Ahr1NACq/TQDEwE0AXsJNAPjDTQCSxU0ANsdNANDITQBqyk0ABMxNAKjNTQBCz00A3NBNAIrSTQAk1E0AvtVNAGLXTQD82E0AltpNADDcTQDU3U0Abt9NAAjhTQCs4k0ARuRNAODlTQB6500AFOlNALjqTQBS7E0A7O1NAIbvTQAq8U0AxPJNAF70TQD49U0AkvdNADb5TQDQ+k0AavxNAAT+TQCo/00AQgFOANwCTgB2BE4AGgZOALQHTgBOCU4A6ApOAIwMTgAmDk4AwA9OAFoRTgD+Ek4AmBROADIWTgDWF04AcBlOAAobTgCkHE4ASB5OAOIfTgB8IU4AFiNOALokTgBUJk4A7idOAIgpTgAsK04AxixOAGAuTgAEME4AnjFOADgzTgDSNE4AdjZOABA4TgCqOU4ARDtOAOg8TgCCPk4AHEBOALZBTgBaQ04A9EROAI5GTgAoSE4AwklOAGZLTgAATU4Amk5OADRQTgDYUU4AclNOAAxVTgCmVk4ASlhOAORZTgB+W04AGF1OALJeTgBWYE4A8GFOAIpjTgAuZU4AyGZOAGJoTgD8aU4AoGtOADptTgDUbk4AbnBOABJyTgCsc04ARnVOAOB2TgCEeE4AHnpOALh7TgBSfU4A9n5OAJCATgAqgk4AzoNOAGiFTgACh04AnIhOAECKTgDai04AdI1OAA6PTgCykE4ATJJOAOaTTgCAlU4AJJdOAL6YTgBYmk4A8ptOAIydTgAwn04AyqBOAGSiTgD+o04AoqVOADynTgDWqE4AcKpOABSsTgCurU4ASK9OAOKwTgCGsk4AILROALq1TgBUt04A+LhOAJK6TgAsvE4Axr1OAGq/TgAEwU4AnsJOADjETgDcxU4AdsdOABDJTgCqyk4ATsxOAOjNTgCCz04AHNFOAMDSTgBa1E4A9NVOAJjXTgAy2U4AzNpOAGbcTgAK3k4ApN9OAD7hTgDY4k4AfOROABbmTgCw504ASulOAO7qTgCI7E4AIu5OALzvTgBg8U4A+vJOAJT0TgAu9k4AyPdOAGz5TgAG+04AoPxOADr+TgDe/04AeAFPABIDTwCsBE8AUAZPAOoHTwCECU8AHgtPAMIMTwBcDk8A9g9PAJARTwA0E08AzhRPAGgWTwACGE8AphlPAEAbTwDaHE8AiB5PACIgTwC8IU8AYCNPAPokTwCUJk8ALihPANIpTwBsK08ABi1PAKAuTwBEME8A3jFPAHgzTwASNU8AtjZPAFA4TwDqOU8AhDtPACg9TwDCPk8AXEBPAPZBTwCaQ08ANEVPAM5GTwBoSE8ADEpPAKZLTwBATU8A2k5PAH5QTwAYUk8AslNPAExVTwDmVk8AilhPACRaTwC+W08AWF1PAPxeTwCWYE8AMGJPAMpjTwBuZU8ACGdPAKJoTwA8ak8A4GtPAHptTwAUb08ArnBPAFJyTwDsc08AhnVPACp3TwDEeE8AXnpPAPh7TwCcfU8ANn9PANCATwBqgk8ADoRPAKiFTwBCh08A3IhPAICKTwAajE8AtI1PAE6PTwDykE8AjJJPACaUTwDAlU8AZJdPAP6YTwCYmk8APJxPANadTwBwn08ACqFPAKSiTwBIpE8A4qVPAHynTwAWqU8AuqpPAFSsTwDurU8AiK9PACyxTwDGsk8AYLRPAPq1TwCUt08AOLlPANK6TwBsvE8ABr5PAKq/TwBEwU8A3sJPAILETwAcxk8AtsdPAFDJTwD0yk8AjsxPACjOTwDCz08AZtFPAADTTwCa1E8ANNZPANjXTwBy2U8ADNtPAKbcTwBK3k8A5N9PAH7hTwAi408AvORPAFbmTwDw508AlOlPAC7rTwDI7E8AYu5PAAbwTwCg8U8AOvNPANT0TwBu9k8AEvhPAKz5TwBG+08A4PxPAIT+TwAeAFAAuAFQAFIDUAD2BFAAkAZQACoIUADECVAAaAtQAAINUACcDlAANhBQANoRUAB0E1AADhVQAKgWUABCGFAA5hlQAIAbUAAaHVAAvh5QAFggUADyIVAAjCNQADAlUADKJlAAZChQAP4pUACiK1AAPC1QANYuUABwMFAAFDJQAK4zUABINVAA7DZQAIY4UAAgOlAAujtQAF49UAD4PlAAkkBQACxCUADQQ1AAakVQAARHUACeSFAAQkpQANxLUAB2TVAAEE9QALRQUABOUlAA6FNQAIJVUAAcV1AAwFhQAFpaUAD0W1AAjl1QADJfUADMYFAAZmJQAABkUACkZVAAPmdQANhoUAB8alAAFmxQALBtUABKb1AA5HBQAIhyUAAidFAAvHVQAFZ3UAD6eFAAlHpQAC58UADSfVAAbH9QAAaBUACgglAARIRQAN6FUAB4h1AAEolQALaKUABQjFAA6o1QAISPUAAokVAAwpJQAFyUUAD2lVAAmpdQADSZUADOmlAAaJxQAAyeUACmn1AAQKFQANqiUAB+pFAAGKZQALKnUABMqVAA8KpQAIqsUAAkrlAAvq9QAFixUAD8slAAlrRQADC2UADKt1AAbrlQAAi7UACivFAAPL5QAOC/UAB6wVAAFMNQAK7EUABSxlAA7MdQAIbJUAAgy1AAxMxQAF7OUAD4z1AAnNFQADbTUADQ1FAAatZQAA7YUACo2VAAQttQANzcUACA3lAAGuBQALThUABO41AA8uRQAIzmUAAm6FAAyulQAGTrUAD+7FAAmO5QADLwUADW8VAAcPNQAAr1UACk9lAASPhQAOL5UAB8+1AAFv1QALr+UABUAFEA7gFRAIgDUQAiBVEAxgZRAGAIUQD6CVEAlAtRADgNUQDSDlEAbBBRAAYSUQCqE1EARBVRAN4WUQB4GFEAHBpRALYbUQBQHVEA9B5RAI4gUQAoIlEAwiNRAGYlUQAAJ1EAmihRADQqUQDYK1EAci1RAAwvUQCmMFEASjJRAOQzUQB+NVEAGDdRALw4UQBWOlEA8DtRAJQ9UQAuP1EAyEBRAGJCUQAGRFEAoEVRADpHUQDUSFEAeEpRABJMUQCsTVEARk9RAOBQUQCEUlEAHlRRALhVUQBSV1EA9lhRAJBaUQAqXFEAxF1RAGhfUQACYVEAnGJRADZkUQDQZVEAdGdRAA5pUQCoalEATGxRAOZtUQCAb1EAGnFRAL5yUQBYdFEA8nVRAIx3UQAweVEAynpRAGR8UQD+fVEAon9RADyBUQDWglEAeoRRABSGUQCuh1EASIlRAOyKUQCGjFEAII5RALqPUQBekVEA+JJRAJKUUQAsllEA0JdRAGqZUQAEm1EAnpxRAEKeUQDcn1EAdqFRABCjUQCqpFEATqZRAOinUQCCqVEAHKtRAMCsUQBarlEA9K9RAI6xUQAys1EAzLRRAGa2UQAAuFEApLlRAD67UQDYvFEAcr5RABbAUQCwwVEASsNRAOTEUQCIxlEAIshRALzJUQBWy1EA+sxRAJTOUQAu0FEA0tFRAGzTUQAG1VEAoNZRADrYUQDe2VEAeNtRABLdUQCs3lEAWuBRAPThUQCO41EAMuVRAMzmUQBm6FEAAOpRAKTrUQA+7VEA2O5RAHLwUQAW8lEAsPNRAEr1UQDk9lEAiPhRACL6UQC8+1EAYP1RAPr+UQCUAFIALgJSAMgDUgBsBVIABgdSAKAIUgBEClIA3gtSAHgNUgASD1IArBBSAFASUgDqE1IAhBVSACgXUgDCGFIAXBpSAPYbUgCaHVIANB9SAM4gUgBoIlIADCRSAKYlUgBAJ1IA2ihSAH4qUgAYLFIAsi1SAEwvUgDwMFIAijJSACQ0UgC+NVIAYjdSAPw4UgCgOlIAOjxSAN49UgB4P1IAEkFSAKxCUgBQRFIA6kVSAIRHUgAeSVIAwkpSAFxMUgD2TVIAkE9SADRRUgDYUlIAclRSABZWUgCwV1IASllSAO5aUgCIXFIAIl5SALxfUgBgYVIA+mJSAJRkUgAuZlIA0mdSAGxpUgAGa1IAtGxSAE5uUgDob1IAgnFSACZzUgDAdFIAZHZSAP53UgCieVIAPHtSAOB8UgB6flIAFIBSAK6BUgBIg1IA7IRSAJCGUgAqiFIAzolSAGiLUgACjVIAnI5SAECQUgDkkVIAfpNSACKVUgC8llIAVphSAPCZUgCUm1IALp1SAMieUgBsoFIAEKJSAKqjUgBEpVIA3qZSAIKoUgAcqlIAtqtSAFqtUgD0rlIAjrBSACiyUgDMs1IAZrVSAAC3UgCauFIAPrpSANi7UgByvVIADL9SALDAUgBKwlIA5MNSAH7FUgAix1IAvMhSAFbKUgD6y1IAlM1SAC7PUgDI0FIAbNJSAAbUUgCg1VIAOtdSAN7YUgB42lIAEtxSAKzdUgBQ31IA6uBSAITiUgAe5FIAwuVSAFznUgD26FIAkOpSADTsUgDO7VIAaO9SAALxUgCm8lIAQPRSANr1UgB091IADvlSALL6UgBM/FIA5v1SAIr/UgAkAVMAvgJTAFgEUwDyBVMAlgdTADAJUwDKClMAbgxTAAgOUwCiD1MAPBFTAOASUwB6FFMAFBZTAK4XUwBSGVMA7BpTAIYcUwAgHlMAuh9TAF4hUwD4IlMAkiRTADYmUwDQJ1MAailTAAQrUwCoLFMAQi5TANwvUwB2MVMAGjNTALQ0UwBONlMA8jdTAII5UwAwO1MAyjxTAGQ+UwAIQFMAokFTADxDUwDWRFMAekZTABRIUwCuSVMASEtTAOxMUwCGTlMAIFBTAMRRUwBeU1MAAlVTAKZWUwBAWFMA2llTAHRbUwAYXVMAsl5TAExgUwDmYVMAimNTACRlUwC+ZlMAWGhTAPxpUwCWa1MAMG1TAMpuUwBucFMACHJTAKJzUwA8dVMA4HZTAHp4UwAUelMAwntTAFx9UwD2flMAkIBTADSCUwDOg1MAcoVTAAKHUwCwiFMASopTAOSLUwB+jVMAIo9TALyQUwBWklMA+pNTAJSVUwAul1MAyJhTAGKaUwAGnFMAoJ1TADqfUwDeoFMAeKJTABKkUwCspVMAUKdTAOqoUwCEqlMAKKxTAMKtUwBmr1MAALFTAKSyUwA+tFMA2LVTAHK3UwAMuVMAsLpTAEq8UwDkvVMAiL9TACLBUwC8wlMAVsRTAPrFUwCUx1MALslTANLKUwBszFMABs5TAKDPUwBE0VMA3tJTAHjUUwAS1lMArNdTAFDZUwDq2lMAhNxTAB7eUwDC31MAXOFTAPbiUwCQ5FMANOZTAM7nUwBo6VMAAutTAKbsUwBA7lMA2u9TAHTxUwAY81MAsvRTAEz2UwDm91MAivlTACT7UwC+/FMAWP5TAPL/UwCWAVQAMANUAMoEVABuBlQACAhUAKIJVAA8C1QA4AxUAHoOVAAUEFQArhFUAFITVADsFFQAhhZUACAYVAC6GVQAXhtUAPgcVACSHlQANiBUANAhVABqI1QABCVUAJ4mVABCKFQA3ClUAHYrVAAQLVQAtC5UAE4wVADoMVQAjDNUACY1VADANlQAWjhUAP45VACYO1QAMj1UAMw+VABwQFQACkJUAKRDVABcRVQA9kZUAJpIVAA0SlQAzktUAGhNVAACT1QAplBUAEBSVADaU1QAdFVUABhXVACyWFQATFpUAPBbVACKXVQAJF9UAL5gVABYYlQA/GNUAJZlVAAwZ1QA1GhUAG5qVAASbFQAtm1UAFBvVADqcFQAhHJUACh0VADCdVQAXHdUAPZ4VACQelQANHxUAM59VABof1QAAoFUAKaCVABAhFQA5IVUAHSHVAAYiVQAsopUAEyMVADmjVQAio9UACSRVADSklQAbJRUAAaWVACgl1QAOplUAN6aVAB4nFQAEp5UAKyfVABQoVQA6qJUAISkVAAeplQAwqdUAFypVAD2qlQAmqxUADSuVADOr1QAaLFUAAyzVACmtFQAQLZUANq3VAB0uVQAGLtUALK8VABMvlQA5r9UAIrBVAAkw1QAvsRUAFjGVAD8x1QAlslUADDLVADUzFQAbs5UAAjQVACi0VQARtNUAODUVAB61lQAFNhUALjZVABS21QA7NxUAIbeVAAq4FQAxOFUAF7jVAD45FQAnOZUADboVADQ6VQAautUAA7tVACo7lQAQvBUANzxVACA81QAGvVUALT2VABO+FQA6PlUAIz7VAAm/VQAwP5UAFoAVQD+AVUAmANVADIFVQDMBlUAcAhVAAoKVQCkC1UAPg1VAOIOVQB8EFUAFhJVALATVQBUFVUA7hZVAIgYVQAiGlUAxhtVAGAdVQD6HlUAniBVADgiVQDSI1UAbCVVABAnVQCqKFUARCpVAN4rVQCCLVUAHC9VALYwVQBQMlUA9DNVAI41VQAoN1UAwjhVAGY6VQAAPFUAmj1VADQ/VQDYQFUAckJVAAxEVQCmRVUASkdVAORIVQB+SlUAGExVALxNVQBWT1UA8FBVAIpSVQAuVFUAyFVVAGJXVQD8WFUAllpVADpcVQDUXVUAbl9VAAhhVQCsYlUARmRVAOBlVQB6Z1UAHmlVALhqVQBSbFUA9m1VAJBvVQAqcVUAxHJVAGh0VQACdlUAnHdVADZ5VQDaelUAdHxVAA5+VQCof1UATIFVAOaCVQCAhFUAGoZVAL6HVQBYiVUA8opVAJaMVQAwjlUAyo9VAGSRVQAIk1UAopRVADyWVQDWl1UAeplVABSbVQAA</prop>
				<prop name="Temps">REFSWgAAXqcCAIBeov/2KFyPwjVAQP8fhetRuF5AQP+kcD0K1yNBQP4AAKNwHUJA4Xq/FK5HIUNA7vIV+0RA9/EeBUVAj//C9Shc70VAe34QAOHaRkC4Hvfwe/hHDQPhSEDsIAD3hctJJQOvSkBS7jYBkUtACAA9CndtTAUDXU0NA0FOHQN3ZU9ALwF6JFAVA7uVUF0DB1FABwE993pRQPDw9SjsUb1AfwEUXlJA6fLQ3VL19FNAcQYB0FPeVQNBVEAzzgGzVPYVAyVVXQOXVUBm3uYBBlZASA4Bd1baHQRXfQN0Vx0D5Ve2/fNTWK0DwFjlAybtWR0DVVltBFlAw7YoAI8CNBTCWPXzfm1YFQM1WJUD+lcVA23VXBTFVyUDv1cFA0m9bBcOAsGEH84Cw5wXAIYfuB/CEW4V1h9wH+ofBC8EHi0uAro0Jy4vUC86L2QvUIYvmC+qL7wvKZ4BuMwvAL4v4CvmLwA/Kj8MPzY/YD8Acj9EP34/qD+6P8w/3j/wPwACTxRPJk84T0pPXE+GP2gjAl4Ct3RPnk+wT8JP1E/mTwD4TwpfHF8uX0BfUl9kX3ZfAHhLjk+oX7pfnF/eX8hf2l8A/F8ObzhvSm9cb25vGG8qbwCkb45vsG/Cb+xv/m8QfyJ/ADR/Rn/gb1J/fH+Of6B/sn8AxH/Wf+h/+n9kfx6PMI9CjwBUj2aPeI8Sj5yPro/Aj9KPAOSPloWWjxCfIp80n0afWJ8Aap98nwafoJ+yn8Sf1p/onwD6nwyvHq8wr0KvVK+GnwCbAJafmK+qr7yvzq/gr/KvBL8AFr8ovzq/jK9ev3C/gr+UvwCmv0i/Wr/cv76/0L8SzyTPADbP+L8KyQbPeM+Kz2zPbs8AsM+Sz+TP9s/Az9LPLN8e3wA430rfdN9m34jfet+8387fAODfmt/03wbvKO8S7zzvXu8AcO+C70zvpu+478rv3O+e7wAA/xL/JP/m74ivOv9s/+7vAHj/ov+0/0b/kP/q//z/ps8A4P8yD0QPHg9QD3oPXA+WDwCoD4oP1A+2D+APCh/sDxYfACgfOh9kH04fiB9yH5wfvh8AqB/KH/Qf1h8ALxIvLC8eLwBAL1IvdC9+L5Avui+sL94vANAv6i8UP/4vID/a/1w/Jj8AaD9KP4w/dj+wP8I/3D/OPwDwPwJPJE9GT1hPak88T35PAJBPok/ET9ZPsE/iT+xPBl8AMF8aX1Rflj9QX3JfhF+GXwCYX7Jf5F/2XwhvGm8sb85fAFBvYm9Eb4ZvmG+qb3xvzm8AwF/KbwR/3m/4byp/TH9efwBwf0J/jH+mf5h/sn/cf+ZvAJB/yn8kjzaPSI/yf1yPZo8AeI+ij4yPro/Aj+qP/I/+fwDYjyqfRJ82n1Cfep9cn46fAKCfwp/Un+afsJ/yn/yfFq8AKK9Cr2SvNq+Ir0qvnK+OrwDQr+KvvK8Gvxi/8q8svz6/AGC/cr+Ev1a/mL+Kv7S/tr8A4L/6vxTP/r8QzzrPXM9uzwBQz4LPlM+mz7DPws/cz/7PAGCv+s8030bfWN9q3yTfft8AcN+y38Tf1t/o35Lf/N8G7wAY70LvVO8e7yDfau+c767vAMDv0u+E7/bv6O8C/3zvHv8AEP9K/1T/dv84/3L/nP+u/wCA/9r/5P/+/ygPOg8MD1YPAEgPgg+UD04PcA/KD9wPrg8AwA8SHyQfNh/4DwofbB9+HwCQH1ofrB/GH9gfuh/8H77/APgfEi80Lx4vMC9SL3wvrh8AkC/CL6wvti/4Lwo/7C8uPwAYP2qvJD9GP3A/mj+sP4Y/ALg/4j/0P74/qC9qPyRPBk8AYE9yT4RPlk+oT7pPzE/eTwBATzJPFF8GXxhfSl9cXx5fADhfgl+kX7ZfmF8qX8Rfzl8AAG8SbzRvRm9Yb2pvfG+ObwAYbypvrG/Gb9hv6m8Mfx5/ADB/Qn/8b05/YH9yf5x/hn8AwH/Sf+R/tn/4fxKPLI8+jwAgj0qPVI9uj5iPeo+sj86PAOCP8o8En76PKJ86nxyfTp8AQJ/iX3yffp9gP5qf3J+unwDQnxKvBK+2nzCvKq9sr16vAECvkq+kr36vuK/Kr+Sv1q8ACL8yvxS/Tr9Iv2q/jL+evwB4v6q/1L++v/i/Cs8cz96/APC/Os9Ez17PcM96z4zPvs8A0M/iz/TPrs/4z0LPPN9O3wAo3xLffN+G32Dfot/M377fAOjf2t8U7ybv+N9C71TvNu8AeN9675zvlu+478Lv5O/W7wAQ//rvNP9G/yD/Mv98/2b/YJj/qv/E/77/0PM9Cr6Q/41XQOF6FK5HX1FXQK5H/vAO1PT3yFZAAADheoRWe0AAHgFAVkBx9vG/AFZAw/Uof+BVu0BmNgF2VUB/4SjvPFVAM0YBA1VAf+xRuB6Fy1RFA9+TVEDNzF8AXFS7QPYwASVUQD8BXN/vU0CamXcAqVM7QKTAkNdzUz0EfAS7A1MFA85SQFAA63dRmFIdA2BSQPfxtz0qUkUD41FdA6zVUTUEUR0EUb2TB1G2JQPQUHUDmVB9A2OtUG0DH1CVBE/982FtT0UD807984FOZQNbFU5946hNPQRNvZRtTK0DSkwtA+JL9fPbfUtFAxNLTQOrSt1AoAC4HmVkHMVKtp0DOEsVA7RLfeMotkQUYkxFA3NMvZN3rUxtA29MTQNrlBcfXmYRXkxAexYBWswXoMYV3h/IE5YV/h1I/vFnABQnDi8YI7YVPi9QL7oRrh1ArhV+L7ATnhWeHXYC2UQUW6JNFQOUTp0ET/Xzy01QDQRQzQYuArJRtn0DQ1IVI7dS9QRTthUjN1NFAyNTrQP6rVK9k8dSxROO/CRHNiQ0F1I1A/ZRtQb28sndVDduAt9MN76S51GSfePofDfOEuqMNz4C7CScNwYC7qw3HgLwvD8uApXy1DdSngHx1D8WAvSA/D8OTxhDRjUuT0BPUk9RQhUj92xPfk+IQ3YC+ZRPgJ5PsE+ST+RP9k+4Q0YDUtg9BPwnzhIqUxUDpFO2HQMgVD0DnFStAxptVWUTlVUdAxBWZRNrpVY9Axz89JFX5TPbAVj983FYrQPaWNr1BFl94xhZJQPgWNp9A6OEVGFYTQMbWLZdA9xXzRO6Vz0DrGVXrQOq1FcGAq5XJQNLsFdFA7P8V2YStQxnAAZvKG8Sab6VRm1eb3Bvgm/AlG+mb7hvym/U92YCpVdaHQNwBAQuV00D62RX1AYTFHQhFHTRRASTVZp1A1lcVCBVfTRsBK9lVDUEVB0ERFT8U2UDs8VT9fRsdFVTBTvntVL987GsBHpSZQM1qgQ0/9QEx9wEkHw0WJbcBCBRBXRQhRTkJHBZUH0U5CQAUFUET30DayNPhRROXQNMTsUTW95NnQNYTQV0TH0Da4NMnQMYbCSvSz0UWUuNdGQUhUoFFEpdA2uMShVESiUDcEvlNLJUFFOkFx4CgEw9A3wApCe2H+gbzh/oH/ofLC8WnwAwL1ovTJ9uL4gvgp+UL+YD1rQkOU318x0chB5PtuUzEVA9A4xQZQMFttQEl1GdAwhSBQN+tgQ071IVAzRTJQMwbVP98xFT5TPhUvXztZ1ENGakBDBSZRMFYBxUozBmNVY9/vLhUWUTAeV0P44/oD+yObY95jXGrwDYq+4/GE8iTxS/Lr9Av2pPtGS//vIBLFQ6Uk0DmxYENA9TNQOGDKRDUAYCbZ5EVBxVFSOXVc2UWVZthBR0AVcVA3R8X2yOXdaCGlnNg+5Y7SQQ7Le+X9BbngKo3F/uXwBrAP5fGG86b6zPVm9Qb9rP9M9ABt8Y3yrf1P/WVc6CfvxvUi7SpxR/RhNVNVRV1YNlasS0IUR/ngJ4VOWj20FU1YMKVC0D0lNKXQOcDDRXhHd2AumUfxT2JT4CDAzk07x31oPsJFEi1H9e09yUReQkEPx3lhYiJ0+dA7gUh0YTTbZ1A3lNRdMITf3zoaqkhBw8hLiEhFFcFOtYbIdmhdaCekrlo9FshBNsS20E7ORPlI+ehaYdAB4t5o9A//qPLJ92/zCfUp/AbJ9mn5Cf4v+cLx76h0ymleshTgWGfgIT5CSQoNyXpoPEN+4DtATzpHVTWhXDMnQEElMd4+MENFWvpHR19JQ+RDQG9JQAs6BOr2Cvcq+Er46ttj8YHwDKPzwf7q8Iu14fEL9Kv6QfQE6/aL96vySnlrXOIoiEBLUDXHSArLT+VK2UVTI1BFYtNAx0BVdVdDTU1edMxFoUxMKsVCNZLL2UpFTwWC3UWJUElFQVLyTE65TEw9RX7mVGxQDWVVbPaMtmz/Avms8UPyY/AMDP6snuz2g/ej+MP54/UN/UYtHmIkAEdPt01LdWihVTY+Q0I4zfntUecjEWvLT3VHVzvbzfzt/g01amMmdTzYMuTET3/N9UDu3ektW8BJ3cBGfMBFkxPO9+4nxQ3RNHXOwrs0+1E0Z05Nh8747lUuZCDJznhrNMhURLfYaEdiPc5JHM797lToXGcsgFS82DPvzvpo+4gyb/SP8Aql9c/4b/4F+S/wRvrv/o/0A6b0xvBg2mlRYNVnLmnOQL4U7VBE89D08PYQLHklPVUlVG7nNTPaMVjH8C7lJ31GSjABajBKSDEP5yAeO8D84FHnXeDeYNlq+orwASHzQf5q9YH4If3H+2HwCPUBKPxB82jR9S/eyUKPQfaAYl3pMsRIEUJABVdVQG/DT0Vc2+RiXmA1QvBsVQZiVmA3wvDkNYbSPtnC8ARsVGz8gj5iU2n+gvWp9UPwBun5Cfop+0n0Y/YD/qn/yfwK4/yCO2Q8w/3jXmYnVWEq1zMfQ31kKmBE8WRe7ik79UnbS01E80R2bi05VT7QOa5GRlVE+2Ur4lUkXTiHRHziIOhEfu4imflE9OUvpk5MO0T8ZPDNhLziJuTk2E9E8GXxhbFk5SCkvdE6c0V46DRF8G5mLFS3W2xvV2VXZVFv8AkFuWX8Bfyl80z/ZfGG9qzwAkb47PoM9ab7zPdm+Y44blNJZtrnJxJLTnULVu1kKZZsxvRsI3U6Xk7NTvCIwH/m0us1K9ds4FJn/QDwBKf2R/bn+If/LfvH8W78h/ADrvTO8ej3Dvgu88j57l1jO0VIcmAoFkRPFSBSNosHSPho2G43SkcVbtZFYS7QNatI8/UsTMh24lXkOtWM0jvljFNFjVoygA5IRTIIajzCcen8gvUp+s/wCGn4Cbxv/In9qfBA8OrzgPkEoPXA9uDe7CuCQHH1KNhDSnToNWhQRMrybjlIS0hVUlRFWNJBRPjq0GIhgWFCTgU12zqbSvxq/YozYOclFSdcMbUh17k09sDb5+QoxQheNWUG3zkR80v95FTlJqVLcuU02CXfRNzaR0v4a/mLO2E0oCTbRK3fRMX94VdsXWv+izAH5dBs8QzyLPLM+mL1jPyi8A3C+uzwA/Ej/Mz9bN5rV2IsHelCT7yFZzDNdesulQLHUkrHTRUa1jRTTfTlKtOlTUH1PdhFKd88AVUm0Dh2SETwx3ft3eIgnbjNdu8t8cd6bfWH/K3wDc3/bfYEOufa5/MO9S4ZZPgGDrXu/YT5Lv/E+u7T6yJtjE79bl3qLjU4VDYVSGnfPgVPXvB/8Z8i6y0FqEVEBU9K5YlRRZVYRtWZUjAlndI8tY3SNViyz0REz0/jyky5T3Aq5ipeRXfv+Q/0qf5PcebwBAb+r55v9wb4JvlG8eDSYPYBgPwm+MD5ajDGQOVy1DScq0DzZi8MwPdnI+lIRDBFW1VPQPBhWGQuEUFyreonNM1Dzc5VPFNtalUkYyU0wfZrKs7ER2ZERhQHQfhh+YE05Czk+dtIFP3YS0H8Yf2BOucyQ074K8tIX0HwYlDtMUJ64iJy1LlSOiSy2zIMy/Ti0AHjVeLWYtji+YL7IvFJ++LwA4n/IvXJ9unyg/Oj+0hz4lLFY17sKoTS2zoGw/FtWkhjU2YtCUNz6SuyxUIUBE1z7zvDfOpc49ZrIcZNQAC1AGRfY9ntUOTbbdLk9ITwBST8SvhkWGT/Cvsk8Uv+ZPoDi/Sr/0T269FhL5FEQVsCxfPl9QW+8SXVV9M9lkbF8+kluEX5ZaD1lFo1EsrF++VaYTWJ2j/NRXADZl9lXuXwBjlvUObzhvMm8AZG+uz8DPam/sz7Zv6G8C34AU30bdpsW+UwR/FnVec1bCrbNDxA8+f1B7FrKUVBKV815sfz6Sq4R/lnUGgwLU5JisfxZFxnXWA9R3pnIlCPyk0ux3FrJU/H8OjRpWg059MxlOLY/XFEbSQ1dM5aRUh4aF7uLADCeIDi2GjTbSJSSXpoVuQoAArI8+lR6VZi94L/KPJJ8+nwCQ/6L/tP9On9j/ip/8/0Y/rMCbrrKjTv0UT2XzUiFQFXSEP5Y1FhK5DKeuNaT+4/TU/DQXVoNSJYNNALR3hrUeRWal/j8QQx5FHk8AmK+qr7yvbk8Au96vCL9yHwAkv8ZPWL+6H3S/fr+Qs47iKWmcN0aiTPzU5bS/voJrX1X9A9rUtFFWNePLyFZFozzUV77yO1iK/VRYfTMJpFduJSZS1i1YpXOYWGXzQjTPRs8AWMsGb6DP6i/8L9bPKN8yPwBEP0bfaD96P4w/nj+wP7oxko4jVz0k7LQQfN+O2gJtVn0TxFUNU4dVjXRstN8WApNURaNcVP3TDSVkdO9TtTTs3/7fEOM2NhJgUt1zKlJ9FsZ/mEDvUuGO4plQTVTsdCxixETRdO+G5eZSFU6VREY0BENNzbSs795yisTvWh7zSiXjZUpN857s7wD+76iDpo8o+86PWPtW/2j/ACKfxP8u/fZf0P8yb0Rv7v+ICA96af4CusSfPg1GoswKxERBxBS23HSLQG4NjnrMiwAeEv5SBea+EpZSAp0jXESvdqVerdYNfqXmBQD+Bf4PCB8iH5R/Vh0+HwC/AIIf7H+WHwCPyh80j+YdNuKrCFLdI1BMpLcUdCytUx2DplPtcyTc1KFYzNSz0J4ivFWtszNMJGusVt0jIBw0k1cdg9sGWGVDdVi1M/dYDHUmnuIYWeWUZCfeU/y0Ax5YJSS8N7YvYMvOL4DPAAI/bJ8GP0g/op+0n1Y/GN8w0p/snw6vyDi4V42E7LRtcESULlcVc+xWFaNrl1Yl41WM1BNWZUO11QxEl7zUW1W9cyGyNCTqjIdmcmpUJeM12szU/mRExVNVY49Txs2zWVN1BjZzJOSlUmpVZFIVozeUtAFSneOryFF1A5FkdFokhBZWnHTgUD0EUD2kUH0E1sREAVAtRE8VYytPrJ1mvnIxTv2kTd1ETdTVhJRkiBT0IHxUvEsmNXM9SzUkRFSFRFd+szVKFWPrtLRoS720nLQBWgz/Fv1WZTb/SP/CX9RfAEbP6F8ab3zPVm2Gz1hvws+wfG8WBb5DfFQ8TTVzHVVOBZRPVZMwtGSsXORVJDTkmHx0DHxEgNxkm/FSZUM1U3WGVsIHDVOd49hSNQT8F6aDBHRBBgx0e3DWBTZ9dgLhTH8A9g9wf4J/nH82H8h/Ku/0fwD2fyCPcu+E7z6PqO+y4falQs7SOmyPHpOEj4azVTVzK51V9URWLQRWBZS8j7RWQwSU3jT0I1kF1FksTXTMhKVYRVRYlYMLkAomA1c1c708lx6VLp1GnwBQn4Kf1P++n/j/Cg8ErwavgEAPUg8sD14PiAtu06T0blhEp76zVKSnVuVDY8QE0SNsr36txtNUxeOxVBplI3qMhEFUnSS0r1bCWVfMp24i6VIV47GERMF67K/+rxCzJtWWsu1QCMVkLLd2Ijg8t1ajTLeeg9b8RExONcPiBNRdTVDlRHy/jrUWU0tN5EoV4yGRrL++v9CzxsJPhGfmtQB+XZ7NDs8gzzLPXM+2L8gvAGrP7C/GzxA/Ij/Uz+bP+MuqNhNORfRPFeMRLLSQEVBlRCzX9oIKPNfmQ0zXVp4iMlPlQxNURONEFAGhdN+G1e7VrtWe37Dfwt8AzN/m3/jfak98Ry7vQO+qTwC8T4bv4E/yT7Tvtu/I6wbzFuSkD1P1g4rs7/7vEPMmFnKMVsXkxIR2LP8+/WYuMh9Z3RTUhLdYjVQABJ9+9TaVjv84m7b/2P/q8QAeb+j75v9ob3pvdA9uD6hvQIoP1G/mb/BjpvWGIn6sD5i+D9ADvkLkVX2EjKRqWOwP/gXegnhUnVNDnKQrClSdI9JU1JwsHz4dBN6zbNRDjNQ70NYDbB8m1VAmI4wXDnMktEcstBCsH9i+H9ATXjJ5TT1jEE2Q3aTsH/4dJpKVFCc+QnoSDCTRLC/2gkpMN1YtVjUA/r+gK4YvmC+qLxyf7i9AnwACP2Sfdp84P0o5lp9YMx6SRYfkFAgE13Y1ZqNQFXOVjhSEB0xEfBTndoJlBETXHpI3HBRT0BazpHfmMlmzTBcGkkJSLdMI9D8iRpLbBEcWRVYy4yRPxt8A2N9ST3xPDu+QT5pPFL8mvwDQT0q/XL8GXyBfyuFmMzxXosbiEUxXjjOEdIJkVACkbFcekhd8V4aS/zx0dFb0ZOdXlXRYBZPCRP+Yvl/QU4aSL1iFFFxkwwAMZ17z/F+m/0Bvks+kz0ZvAIhv2s+8b+7P8G8i3zTfRt9QWNsOZQ51hsJAfPT9FPRDuFYVJDR/Rn3G4jHcBAP3VH30bHcOFX5/kHNW0hFnjHTj4FbS90QfvnXGoqkOzHeGkp+MpGcURDEs7HcusrRQjXN8BId+NVrGw09ls0ZPlTPYLIeSZrLmPIfGEgxMhzZTTArVBEuFw3Bsj36PkIOmgwVLZRRLvea+hU4lTiVeLQDWj+iP+o9s/x6fkP8yn7T/AFaf2P/q//z/Rj/An9KRnuUKFkNOHURP7ZaONf6V5qUMDqUO0tVSBea2NcY9/vKtrxykd1KlUz6kNBABUi22hqUGTxhPKk+kr8atAM6vOB+KT1wfLr+AHzq/pB+gth9wv4K/7BdeMvnsBBVo3DcWpe5SaiSk5VPto61h7NTiVP3zX0x02m1VhaNTVuUT51bddFVX5aPQdMQ+pFSuRMSLDVntUyocxIMgBvNYtl0ziViNE0RYFXP+Ahx0y3zH9lVezQ5lDmV2zwCIy4bPGD/Czzw/Nj9gP3I/wAzfnm+QP6I/rDcewo1X2i1TUWQkEFelo8pWVsUThlZ1dFYNMwCk1M20rNR2VZ20TCQDVWrtU8pkdJHk1FpUVVbSplNT9VQsJHFMVDpTVnXzAlMVE8zEBJRcpEVeDCQZFKTrAKaiqpwUxXQkFD4MpGMADjLQULadI5lQdfNSUKWjGrVQNURP5VNdT/3z761OLVOBTpUETp2jqFVNrVRNpVO+LPRXBATb70utM4VLdfMiS9rlo8CMhHFKFXNuShKlBEo9VlbynkRUW4CW9QC2hSb9xoW+9T79Xv/IX3r/AOxfpv8QbyJvzP9Gb1hvEg9AbG++hVZDNAQTUOaioNyUq6NP1UvKDIRA7KTRFuwUR1ItY7sUpKNwbkWK3uIlfET8tHSDQLYyhwqktE2EBBwcpOsQhqVurQDeBYavAB+qryQfLh/oq7Z/APCvah/sf54fEI8ij9QfRo9Y+B8KKX4KTFNNg8ecBBFjNC9GJa4yVVwk+zC2A2BUN24l3iN8L+aK2lgtYwObWAXGri1WNV7FXs9wwwDmL/gr9i8oPzI5dp9YP7qfAMyfhj+4P6o/FK/+nxCjnqIVmNw0XVSUDvQ/BkV2Q2qk1MTE1IckRExV9XNrBFW1JFQNo5VUjUSZVP1kpITvU43UdESCsVNtJLy11KTOUtXTmJoU5GEc5CpS1XaGcryiNIR2pHTTYCaiB9x00lVQBZRQlYRQhXMs5ESb6k+Vs2FPDeRMBIWpTpVElOSsFFRDpOTZVHRnznNLtbRLTYMnNFSzxUqVZPzkakptVEoqLYMGPFSiNFQlfF+GVQCWX6hfSv8cz95f+F9izzRvADZvYG+qz7zPbm1ub/DLdnK1usTkdRRUo05Ng6eYvG/e0zSEtlH9po4inVjsZyZDjIQnUw1EU2UkEOynjkX+pYbC++wH1gXWDwDoD2J/dH+Gf6B/Eu/cd85/AOB/+n9k7y6PiO+a71SPXo+ocI+Cj5wEQzxEwaykPkSsj44izcSHnpVmU1hFw4uSWF20WO2P/4wO0lUVWMXDD3T01Synxi9AnwBSn8T/hp/o//r/5J8eDzAPAEIPLK9OD2APeg+cB0alPiO1V1VDHlyk2lZFpFaSDdNFdKcO0sWEp/7STqqUpBREJVS1ZFTt41xYtK/GrebSSlMFVFOt1KTsp65yYPyvrvK6vESFCqzUTaTkFsRHNr9Iu4ZTJvRED0+tZg7SFXS3HrOIhLfGxWbCB0TE27COIj0IRFe2tY4CZcS/NlX+FUZDAIRf9r32GrNfjS4+z0jPas8AdM/mL/gvmsmWz9DP8s9MP2j+zxDTnuJmZLRlT9XzgTAs3xZDRN9e81zXLvIuwsw0/oxE66iG3f5CAVIA1dam37jfyt/c3+7fCO9yTwCsf0bvaO+6T8xPnu3eTwBfWLLvxO+m8ghS1fNQLHRBt+zn5gP87w71dhNVtWOtM7yEqlbt4zy8/CCsRP+m8ihZjRRZLURYWkWkWLVjU1jt4wyE/wCu9Z79tv/Q/5KfNG+OBU5vAEgPgm+Ub44Njg+4b5oP7G+Cpgq4rA++D9ADtoVmUhNi1ATVhK/+DZZCoVRNQy1qpKQ1VPXT/CwXVrKxgTwfThXWYqVSJTRSkvVjN2wfZlKDhB8e4uAVUB3UUB3jcKwfvh/QExqWQjFktMVNTaTsH/4fhBAjBhNKXSQkJ9azvLQKADwvTi9gKwbPgC+aLwSfvi8AKJ/iL0yfXp8IPyo/lJ82PzC4n+LB9mOUtHFNFZSEN1oWkjKUNKpQzUMkPFShmKw/vj/QM26SCzyk2wS8d/bSXPQ/Bk1GoxxPLk8AQE9ST/zfZk8g70LvDL/OTwAwv/pP7E9OvxhbFl8gUz5fNlBYLFNts6ZTBaRsXzR+VQ7SNZRUrFalVGxk25NXNbMEWEVjkFg2bWPzWG2zJllFdMxXqp7zWCUkWNWjHtxU0wD0X6b1Dm8gb0ppRm+wz3JvANTP5s+ob/pvBN8W3wDfMt8oZN8OE4TEboTELix3ZtJplzx3lkIRTHyXVW2TC1tVlUMhBB9+f5BzXlUWnpKPU93jWax/vn/Qcyqekv+kpMiMpJHsf/5/tBCDrvI6nDQBUJ3UT1A9pDSPRo0ew0wtE4jEhLEgbI9+jWaiYUrF5EoapcPw/ORoSzUktIduJQC+hc6Ndi/wjwKfdP8un5j/AEKfvP92n6Cf8v8ED76fKAsqDuKZPAQ5TIQd7J82otGuBKee09SkDlwUgFJMHcRcpDpTvbZmg1Nl02vXUnV0Ug3jaVKFVEFSNSRsp4alFk1mMuP0BwCer7ivyq/cr4ZPmEuWTxi/ADq/nB9uv8Af0h+Uv/YdZqXSBgJPTFcWEirMtKRTan3zIty0nty0HlU9BFCEV/a1NiNs1JcUdAgkxLV2FMTg3FQjWS2EWWpl894cxKMUxGBYDeMrGVglE9wsdLpkz/5VAH7Fjs+4zwo/HD/2z0A/Ut8AVD9mP3g/ij+sP74/cN+C0awOg+w0MFeVU+yc1KcFVi0zY0R/ntPE3xYT1LRbsVQNo3hUnRM03LSp/vzfnvJXnHQhDOTpAmSksSzvPu9Q47aDrBQLoFLO8uts596TUA2jOITvVp7yJ08No7ik5FGs57D247zvzuUmErxLzTNXgUudFOzv/uXOQwz3BgLvAnxUTyT3xo9A/1L/xF92/wCA/6L/rP8ebzBvQm8MD2ZvIBAPKg88D04FzuNPRXQMhCOQUDUkDKcmEgyEDwZiLTcsJDRTnTMVRK8mogFtzHemtTYVhqV+peYFjqUA/g+or7KvNB8+H1AfchFuHwCAH6IfBI9WvxiPOo/8H/4fJGijFhI6HKeWI1NtxMy3UrYDVM3kLESbvNQX/LQVkKTUBZw0lWzEeyDusqN1WJ0mJsVOA1kF9FgAzTREz54jxCd+xT7D1C9+zwDwLyI/hJ8mP6AzLj/An1I/AJQ/5p/Yn9I/LK82pVaai9jYzkMET5ZiI1Ytg+RVoMW0LE92c0RH3+J6pIRBFuTUClTtU9JsT35N1nIIk0Au88QEQ/yk62CuT8BPVNJBPoK2ZAR+bORH7E+w/kU+UwxX7lLiTQ3jeQ1NvbMMTS1fP19RUtZyK5FKRcRKFRN6BPdWIitjS2WkS33jSpRnll0AJvWuX/Bbzl/oX/pfZM8WbwCIz5rPVG++z4Bvkm/0z27CNYcs9DwcVCFOjSTEZyqmco6M5AeUdHy8fIsAVkZC8VL90zU0JDIU5ypWIuOURK8cJHfED5Z1EF515g1edRai5Wx/Fh8gHwCqfxTv1n847+p/XO8Oj0CPQJLvpO9ej2iPeo+MjIhkRGUFpISBrI8eQhVWPcNNjgxEA1d9JHQk6MwkMVqEJ/aFzsIfWfVktCRruVhNRFhdczFYJXML7Vclc700n0afWJ9qnwDc/56d1v3OnyAPMg9ED+6fgDivCq90Dz6vwPNGs8z0QIKU9P1sr36lfrOMp+bSaolVhfS8hPdET76tlmLTrVONs5xTnQNnPBQsghR06/SntqMEvx5DtNSdotTUZ0zk22CO81B947SsRL8e4hBQDQRPpeNGxGy3jrJMfL+OtUZCoUwC5eRMHUSsv761XlXOtS7iC9FK7bRLFbSEX5ZVllUADs2mxS7POM9Kz1TPzi+AzwDyLwQ/ts8oPzo//M/+zxDTDI61puLmTc3UJNTLaAbztETfpuJmHHTVUqUjLiQEf9Yi5/SnTkNSxQSMRAER9KQz4FZ1Tn9ge87Vdn8A6N8C7wzvxn/Qf0rvVO/OT4CA7/JPBF+27yhfMlGuYvlKzNQVBESBXNfusmp81a1TpUNhVFX0VD0zX7VVrWPZBBRxVuU0VrQltGSky2SkO1i19Fi2DTMLWfUzKFmlI/7VWBW0WA3UWL0jQlgCZUP8rFfW9a71rv/A/9r/AERvnp+wmw4PiG+ab3wPng/AeA/Cb/RvBn1+ZQ4yi1dqXXNRLGQORPTIVg1Ts4ZWBbTsBPJVpRRVqvU0VXVDPlx0BLSEy61U5UOUVI2zXBwUGGoU9ODspKl81HNTFdSqBPVTdUPO9DSYBERRRVINMxvENNPQjrKsFFS1doREQERECFE1Y9A1UGVDjDy0VlD9hFS0a9FPLSRPvdPvTuVj04VOJfR0tJGUtChNmqUjvlwkV0ylROy0ilVLlRRLJePARCRqlIcqBnNKDTMrhISijISjsAC+JV4lBs1mNQ41Hs2eL7gvAMovNJ8OP1ifGj98n46foJ+wUj/EnwbFDpLeTI2kTWol46Ak1KM0hFFQVUO1yqwUXqRE0VGl80Wi3HS7BETroO6yOgT0JVq0dPzMNL5SBXOH7OQBTdx3LlXO1SZFtt02RdbdAN7fYE9yT4RPhkW+Rf6txk8AKL86vxRXRr8QXxpfjL8+X6RQU+4SacQ39jJoBPTltHRfJoJd/ATaVeVjVVKkVMqkVyaCzSxkPvRUbayM9A1ZHWMqWcVbJdh09InsV96i/qxXfmUAFmWm/SZtLm8AD1pvzM9mbwCAbwLfFN+mbwh/gg80327fwHjTJn84f0pxJqPsBAJWwmWzxGR/dn+Ic96iXlQURaSEVO9UFKusf75/0HOEdlNkFCrkf/Z/CIvuEplGLIRhUGX0LI9u805VVBRMh16CqPSUQGSPPoN8j5SOhV4jSmXTZaSHNpInBLSHZtIldJdmL+CPiikenQAGnyCfOp+k/z6faJ96n3wvAOb/EA+ynzQHXiXmlb7q+5C2tvKnT1VzUlBV48xKlORBfLS2JKfuErk0p0ge6kug1lNSxX5WI1JV4wEcvLRLVYOvla4+RaatTk8AyK/ar/Svpk94HyK/nB+uH0Bov9IfhL/2H6i7dtIXvL9qjnJM5DTH3DRFVFVzIeKEV/a9PnWOcjy0x+7jaCTPNsUuytrEVJtYtdMLVViVow/EVGvPfc4ebwCgy7bPID8yP/TPVj9oP3o/gIw/dt+wP8I/nD/GNV6CmDYUxF1XffMeVwXGRn1M3tO01MVV5VTU1E5cdGEU5N/23wjjXoK4U1VzC4JTLRNKJO8270jjhhVKPhK8JKSFZOfGMgeEFKvSULUkUE1zYxSELA1Q9SPqT9WEpOdGhb6yKxlOVeRNTXRN9QQ0B8a28gdM5eYW9d4yxUoyLRN6nId+8p5KvdQk9AGFJPe29daFNvXWhcaVHgUA9o3OX+Bfiv8Eb8b/KG86b8AkD15vcG8yD5RvPgq3TBa103VN3RNm/JduD4ALlEblJoKdZKQNHOcW81NCFTMAlE9eQ0TnruIBTOcI7g+Yo67i4QwfHh8wH0IfAFwfZh+AH+p/vB8Oj8gfMo9ARI/uH2iPcoFGdRYyUJQHJn7yLlPtJESlVP2UtISrI1WVo580RDd0JKxavNQi3DSVV02DBrwka3VY5bRYTYMmWU2DWxZZbYPnWPUkWA1kEvyEIPyFFMS99CfmL/gvAAo/FD+On6Cf6s+UP9afmD+gyj8Mrx6vMK9Cr1fNZFfa9aNwZKQwV1Xj7FamRaOnVgX0HEQTtNTVRjREl1Xttr6FlnNUxZStVF2TelT1kzVcRP5sPCd2Yo9TFSNZU50Gaj5i66REscwEb1JFo1E3RHduIwQUk4x0WiSETSRcdO1QVQSU5HH8RK06lOQBUJ1ETz1jK9VP9eRO1XNRvOTITVqd5E2Vc/pMVeOMVARrKEyt48H05GBLpSOL/Upt44hsV861/qNKKu1ES02D5uTkSqRnNv8ASP9CYcZfQM9SzxRvHm+IzwCaz3xvvs/Qz4Jv7M8G3X7jaqxUPDRUHcxkI0+NpJaU5JFQ7eRRnUSkdAzWnASBUqXkUrXTNVOqJYM0RCQVDOTbTOSlEVKdxBS3h7IIvASzcG51AF5/cH+Cf5R/pn+4f8p/9HcA1n8Aj2rvJI9OhYbvqO9aj1DM58btRnX+0jrMBJ+cBMUR7KSprI++j3CAF1ZWffOOVsWTA8SUk+yHsrbidvyHh7IoWf0DHxVZ9ZP1jCS8JJ82nWaVAE6VTpVen3Cfip/El+b/EA8Asp80D0YNLg/4n9o/jA+GDzSwC876btT0Llf9pGwktaiErCMkRORVteOmSKSvtqXW0rHEpx5DVCVThQy8pNPkr/avCLOuU1IUHUQ0dA705Mosv07VRrVa7mNQnYN+UG2DR2S3gq4Cl3S3vkOEt/azNFR9DU0FAxBNpbaOVba1DuJbXEtVk/hKHdRKhaQYZFfmte7SaEv9pPy/rlUArlUexd7FnsVWz6gvYs/MLwB2z6DPAj+szyY/OD/qz1w/UFY9NkMk145TTlVUTzX0hVAt45DUFNtArlMs7ICyBPTxdNe+IjJTXQMTWoxE5fzkr1Jtg3d01QCs1/7VVnWO08zf3t/w3wLpABbtHu84645F7n9Y73rv3E8Anu8AXxJfzO82X+jrDnP8Z7QG9T5yihT0BVS1Q4JFVE3jISz/Pv1e81dVRMLM9Fz8j3b/iPOHsnhYFpWzMVjFg++k/06fyP8A2vHW/R4PYG9yb4RvRg+obwC6b6QP3m/wbwJ/FH/O9T4SK3xXnYM+PJT9fK9eMkz7Dw0jbFX9VMyE9yQfZDYV/tIKRBc+EpxTFXPTZ1OdhlYS6XwUs1JQxaR8H5ajNESfVERopB+0th/IGBHUFLdPFVNGqOQf9hVWEnkMJAyUNKVJTD10HNTZJCfmQ0p107GV1LdGJU7i0UpFhEsC1WPFZC92L4gvmi8Ml8ZyAV4Mn74v4C/yL2SfFj9IO8CGn6if8s9kP349VkIITQD1FkZDNNRD0K4/wDvusxS0I9dSxXZ+3UaS5wS39lMFUrVDQgT1dKTDQDZFLkUIxtU+RdaS40xPXk8I73pPAIxPvk1O78BP6k9MvxZfcL9Qgr9EX6a9VhL5tKQXbNQpg2zXpoNT9RRTNaSEVNXijHRhHBTalFRvVlr1NFals1dXDfPJJMRtOWz0qFgN8wlZ1VbW7qL+WBVzx4z0h1gUdaTsVPzcBMuUZyZlJm8A0PPe/U5vwM/Sz8xv9s8I3wDSb5wPJt+gDxp/dN9W3Q5i241X/VNRV41DEFdqjRRWhbOGFMRFViW0rVVds7RV9VRV7aM+1tTUBFV1xFRds5RUtu2jXlQtIxhUjUPgTAz3NhJzU400fFVT7aO1zhREmNS0U1J1kxuo1LSzoD4SrIy0dvykQFi0pCOgtsLQUN2jjByEs1ZQ3VQ0hNFP/bRP2tW0Tl3ThU4NQxVOtu2jjk29oyhNxXO+auyEV5SU78yEiksNhKVLjUPApIfOA0p91EoUnTT85KIE9CBUl96P8I8AAp8clx6fQJ+i/7T/Vp/Y/wCCn/z/Dg8gD9KfXPdO9cZyq95MBRRN3aOcDKSjmqzkUdQUx1CdFobjUarF1FId47n8NB90VDraVKQlPOT+Ug0jvFIUveRkVE3MBBwERKuwrqUAlq+or7qpvq3Wr+iv+q8EvwAWvzC/Ur+0H16/2B/qH/wfUK6/wLNWo6QEadQE1cwEtUz0NVONE2FUzVRU0pVTXwTHTuNWNcPIVrI1Ezp0x+byO1gtZFi25fMLWTXDKFmlK9gtWL2jmFjNE0Rsz37NAB5lLm9Ib9rPLD8+P+jPYj8AdD9e34jfkj+8P84/4D/yOaDGI6Tftt2ec8zUAmR0xGKEdIfk3/bdboJcVMXjLSVkJO9TvaO4JO+echEDPO9WI2ykKISnZu9478yK4S7CmVA1pIzkLFBiPeRPVXS05w4SgU4d45sZTr2jqE3dRGSE2VDk777j/O9W80pVdErFc4OeSv3mLvW+Azz/ZhKAAET31pXm9b71fv2G//hfmv8AHG/OXeb/UG/6+fb/gG86D0iUb9aVNhK69JQ7VaB0B6oGYlKMBMo0hEEEJLYlUf0jKqQHDhIhLOzDAFIWMgCkR/4Slux0XuQHAL61FhUGFQYVjqUWFQajHB8ALh9AH1ofzH/WdY4fmB/CHwAcj8YfACs+jxAvco8kLzYvSkgoxey0Q1wnntJdbC8QvqKDKJ7FRqIeNM9GxT7KbdZUxJdYdQNTWG1DAQykJOMvjc8HPxk/i59VPwCvnKaf0J/in6Q/7j8YryqvMDyvTq9Yo6ZymldlJPyFsBxPLk9AS7ZyTFX1cxJQXE8G5XZNVqNTJVRTpXMRSjTvRuXWcmDctAtw/nVKZpK6nASF3E8GYtL0TwQGVZZzT93UHF/G5c5DPF+MnmUeYgdM9e8H9O5ycQR8X2aSCvTnnl22VbZfqGsAHmV2/+hfAm8kb4bPKG9abwB0b87P4M+Sb/zPnmVW9cZlIt6zTW3EdA9uQsz0bwZ1pNZj3AQNtA/WI1K1c8xJUv3UJLRavEfuwv+EdwBmf3h/inmmdaZ/sH/KfzTvAH4f8H8Cj3zvNo8AL7LvxO8Ido+Ii16SCJyPro/Agw4SK8FUHXRVNbRVDUSMpMvGVm1DPHyXfpIgWGpl45IslPecJCpZfdS1WWWT2qQkm1gFs1UVWG1jD5z01VynZpX2JQBelW6fYPjr+JafCA8aD7yfAOafUA8Kr3QPhg+gP2oPvA+oBkV2r3AhVi2UVq0DVdCcr66vwKNuI1Rd46FUQgXjatyvhkX2rZaDU9XUQgz0pRy/Lr9As86CTczkRRY85OBcv269vlNPpfQW5BScTl3jMZy/rvM0zBjDsJZVzoI9S20kdF/uvQBeVb61XsW+Vb5VJtXGX9hfAFrPxC92z+gv+i+8z8bPMD8AQj9UP/bPGN8q0b4DNN8WVQr28jDsZKpc327fgNtuQpMsUw2UhNTKpNe2clwaPHQmFHQBUgXm3tXW3wDo35J5/t+4f8J/5H9W73DvAJLv5E/2T6DvGl8sX97v8O8sAvH28lBSRVO3FPT7MEge/zDzjkI+PPfOEjPshAOqVn2m9vXOs2z/fvWWcmsYWUVT53z0qlhFUwFXpP++BV6Vxv1mn+D/8v8AbG8mDzgLPg+wb8Jv1G+mDyDAD6IPDH8mdUbTV82E5A/U9g3OEhOUpNMUFJdVoo1DTiQfNh0ecjXUpP4khFfWIoL8p96CE3QfZjMlUiVzNyRHfkK8pB+2Hbb+IqdQNeNwUAWTOGVQPWPqfLcWMgtP3TQ0/Bfmg00lQ2FNdfS0v6guL0AjHsNKdYRKdbOIFPS/LlIGLNRaJNeGL5gvAELPvC8un+AvUp8cP3afiJ+gKj+sn76feD/in0zFFEwWBbN1TS1TZqw/vjX+QlUk/OSYfEQM5DSd5DcaNvNTTXMuU1WE3H8WghltjBfWcgNSZUbO1Y6SCdvM1y7y4VRP9t8I74JPAJxPnk/ATzK/BF9WvwhfMl9AjL8+X7C/urFmXf4yuXxXgjZjUy2knHeeX7BT3hKobLxX1nKTV3WzBFhF01tzWB1z9Vi11FltdGlZVURMxKhExGVYTXQCdMTeHG+OzT5lTmVObX5vANDP4s/cbwbfGN8q3yx/Fn/AUN9i34TfNn02g7TELleCBSPsXH9uda7zfHeOkluNVSWzIVXdFJx/ZrI0VLR/xpKP/DRZXBQhbK9Q7n8oQ26DtKSR3KRaHI9YLo9AgyayAVD1BE+1s1knXI920sVNRXRN9cOr80y9hEwNsyDshLyEnIeO0tesh04lvoWOkusGvIRoS00UPCTjgH4lroMAVPfmhR4qE58dnzefQZ9bnwBln9//8f+bnxUPJw/Rn+ufWP2WVqN0hCFOPcMjHKfCBiNQzVQ0r66DjKTzUpoNgzVkFCpTjYT8NNlZUjUU3LRpUq1UUs22APalNk8IE7avYE/ir+yv/q8AcBs2v5AfQr+0H3a/mLPOHyDwH6q/FC8eJf56PNy3XqUa/jKphFQlVD10/LT70Ao2Ap98dBe0Xy7F1oMUZFV1fMVYHURZNQMfXM8Ibs+Awz4SujxnLm9Ab1JvALzPPj9QP2I/9M+GPzjfat+QpD/OP+A/8j9XnXQcNG5YtNcu88TUp1Z9M2M0RKEj3N/u1X4DlHTqlFSxBVQNM3pkJJNQHu8w4wZjVDzn/pLp3ASxhKR6XO9Qbu+A45YFLvNQ9RO2nOeiDjI6rO++5QaDTn1TTCVO9RPm3O/G8of07/YyK1dL5RRKJbORtI82MhHwNPcu8zz0T1QHVvXujQBu/4D/mv8Eb7b/KG/S/0xvgAYPOA+Cb5RvRg9YD2oPTli95m5znOSQUA2DBZwPSK4PwAMWYjLUd35C49wPgO4F1oMEhFMQBh9wc9Zy4wAkHzYdPh9YH2ofHL+eHwCPALIfJI/mH0iPWo8EL36PMCtSrnI6RKeeYg/stIj0t7LG41S9JFREm1WlIxUqjCSOzNQFBDR4nCdmggt2WDUz4LQn9tPEJEvApN6zzCR43CcWk1cF870A9C8GPxg/Mj98N5afeD/KMQB+P+Cf8p8Er8Y/sD8irzyvCF6tfpXmsnwcTy5F1iM8R1YWYuJVZYOmZERq9N9obkX+g/y0QQzkClQFgwvSU+WznJxPrk1O8+wEAUM8JBNwRkPcT/az9Ecugqu0UI0jfpTkR5zkEGgcXy5drqNNzWN5TeWzZQx0BKFcV26SuEvtc8NRS5VWfl3OU+S00UoCtbNsPPeuVc5Vvl/QX+JfAFTPDm8gb4rPRG+uz8DPam9A3M/2z7BvGt9UV9ZCCNxvVOaDFFSRhLQHvHR83HdafkJjzETxUoWDN8SEKzRTVaMVBLTntEf+g0VSBYNC9Admfc7C23R3AB4Vhn2ef7B/wn/Mf95/8HMA7n3ufxiPku88j7bvyO9yj0Ds756PsI/Cgf5j5KSBzISZANyPtrKMVjUknCR22mSk53SUWlgFg8JYWn0EWUVTHVkddFhdpKykJ/7CL1hFU+3UlMMAdJdulW6dhpWGnbafCA8aDwAUry4PUA8ar3QPbg+ID3oPULwPbq+Ao/byQFSU/SxEobc0T66vwKNGsjF8JPchVFWUdEfmrUYC0/yn1iMJU00mxgL3HL8uv0CzdiMKlHRn7NQxXL9+o3S/RgMtT9XjRk9tk9icv6YjJLS/DvNMRUTctHDcv4ZVbC7DBMTMSnWTSkvVRAVLZcM+JNcuxS7P6MtOzwBgz3LPfM/2L6DP0sGmzebPAADfUj9kPw7fKN862T5VjnMNTnWT6k/1bm7fgNOmAhPVUnUWbpI4nN9uQ7TXBO4DzEQRFHRL4Nbf6N+KcQCWdZZ/GO8q70znPu125UblAAaPgO+i7/xPru8gXzJf5O8UVl3OYvmMdBVMd4bVdpJtaiz05VN142FUFZS2PBRdVc1j2VVFA1OlVqXUVk20VJTN7PQ+tVh9lFjNwwtZbZMoUVntVnYjNJSJfPRC5FQF/Iyky/T3bpVmlXaf6P8A+v+kn0YPQA9iD7xvpg3Wb4CoD/JvFH8mfzBzpmU/Io21V0WzUVxkDld1JFZmPVOGVpUUFBQCVmW0tVX9hFWNQzxVFVMEtkT0y1QVU5RUlUNe1VQVIyXMhOAUtKlTZpUTc1OVdNR0A1OVQ2vOUj1TloQUYVLNw1MbUl1GtrKsRFR2TOSRQGxEa9D2o1DdhGS0VFVQ1YRQ7XRP7bRPlfTNTg1zhU5N9AQkrE1WBeMoTc0jvpwkV3Q0NBPAboNL1UMiS5W0TCRbcUqVQ25KpWRKjbQJSx0UpIQlJDeOLzjDjjUAri/AL8ovRJ8GP2ifqs+Mn4DWz3A/wp/Un4Y/iCs+kt7WPNSoTUXjoEzUp08W1UNSUH1Dyny0K4D+sxVRFSNFBIS7hNQTsN51TL5zdBT+Uu12LnKHHPQLT1K1sxx8VHNQ9tVORQBGRT5F9t1uT4BPik8Ev7ZPAFjr1k/gTwpfbL8+X5C/or9QTF9mXcbVZmJQjNS3lKSzLFMdFNR0Q1TVk79ZVJV2RmK6VZUTM8xUa6pWZWMgDHSVV62E2nz0kpz091hFYypZVq2zFln91FjN9FhtFAlYHSSk9NU0dzZt1v1ObQBmb9jPgm/8z8ZvIN8y3wR/wEbfEH9q34zfltV2IrhX2pUTo8TEblc9kx5XiuWj2vwElwQUw1CWEhOadHTTNBSXVa1WTpISaiQU2kwUoVQUalSF07U1tHT+LPTFU9WTj0VT5aNKBEdOQ+w0pRz0VW+EpDcc9P/cpMjkNFWDTERNtLQWJITg3BSrp1C9hFC1wzqs5AGFUI10T+1UxDQjoDayMZZshMVNrVRNlfSkNIjafJQHTJSiS43zPUtazdRKxXOASm0USv3kGUpFJrbCiksF9s5TnCcABp2mLyCfQp+k/1afyP96nwDs/y4/sJ8iDzQP5p9YD5Ixag5imfyEPKw0Zk7do61oLKQyUJXzrkSEJMLUpJf8pKMQJvMEhAtTtLXkROQqDEQHU92j2AKEFKF8VybDdOzjoD5FTkUAvq/Qr+KvVB8OvyCzfh/ITwCiH1S/xh94v7Kxfr8AL8K/gCQvLiXev/C/AsGmA8R0oGK0dB4czy7NDtKTV510BVjVdFgNpHTE+1Dm02zHID5jfMd+I7wlzNS6tMemzQBOb8jPAt9MPzbfoG9qP4TfAIbfUN+yP9w/7j8ATwpBtt0qbhIuJGTr1NSn3N+Ow9lV1dSkdFtVNbMhVQpFFFRdg7Ec7x5jNO8OYhNZU12mDmLpXO9u5V6CUwFSfeY2MpBMFFq0FEkinO/GcnC079bTT9WEgU+1hNznBmPs7/7lxnIgTUyNc7hLlYR8VNck/1g29TZDNPRoSzVES42kAPyHvgP8jz4F1vW2/Y7/sP8Auv80b97/+P9qb0QPDg+Ib4BKD8Rvdg1eoySkO1Dm01DIFYSkB45ymLQPXoLxUhpNozVsJDRTxQa2o8RHBG5jNHVSRSZOFa6tHhVeggHhNB9GHU4faB9yH5Qfth0ANr+4H9of9B9Wj2iPeo80L1iWhd5FvnI6Uh0TnVwvaEbDdCeuYh9kRJtVTaMLFVYNY46cL64vwCOOIhsjWR0THVk99NwvxtME9CcW8r0cNw4/wM86MTY/APDLnp12P3A/2p/8n8Y/wD+AGq9Er1avaK8aTyxPPkpjFkREI1Ydg+L012ZPeEtqtsJ6FORBhEQKVJ1PmK9PwUIWgrFS7aT8BENE3E+2QpH0R6YFFvLtpATFtJwEfhxfDpPM5CtPWnVUTgVzTE69pE31A0F5XF9uVT5TfFc+g0oVgwuRSrVDYZxfrl/AU171AM5VZv1uZe5dBm0ObyhvSm8ApM9ub8jPem/sz/7PuG/Kb2gU195l9gI5VFQdTsXUttTkEFDNc4xQjSMDEVHtpEQn3nJ+LHc+dZ6SrTActBFTjSPjzESvDPQPfoIGUs12lnUeFY5/AKB/sn/Ef95/iB/yeRaFFo8AKI9Cj6Tvfo/I79rvnI+ej1iwj8KBDtIPU8UjiJxEQQV0J25T7I/+hT6iBXyUCXicpXT1WC0UxCfWo9Qki/VY9QO5xCSL8LZCMQVYnZPg/Cdun4CTfp8oPwCinxwPLg9YP+qZ7p9wD4IPADyvPq+oD3Kv3Af29X6zDASxQJyvrq2m4uRVZSRVgoVEVb303K928/SvZgLTDVMFc5xT5SQcvy61xlNQPLcedVZD7NSdFORYZLdKBhNQ3eO2fLemwkcUVIBr0GYDnLc+Va6/wLNeIgwG7GShTLWEdF8+k/S/JuKtelwk0Urd40a8VO8AJM/OX+Bb1sVez3DPgs+MzwAGP7DP2s/kz04/mG9aPxzfNJY9FjKHzLQITbW2LpNE/Gc+4o503z7lduJhzNRZ05zX9iIyU2UDE5xEMeVEtDOwFjJ3Uv0ERLQJEdzXfjLfhH/+1Y7zDOcADuUe7zDv2n9c72btfu/oTwCS7wxf3u8wX0Jf7O9mXTYyQfuMRCP/NfZ201wUgdyEYwBVpSRc/2YCA1dNU2t2V92kV+2jWlgdU4PEWDWWNpXGs6z33lNYKn0zL/xU7WQEwwQHdp0C7qKq9P+2n0APim9UD44PAMBv0m/ED/ZvuA/ybyx/3g+s8A8CFvtWTbO4bPR1ULSvLh9AE2ZTVGWUVE1TsYZcH24dPnJnU90jLpbkdPdS3SO+NL+uQg5UtBd+Mp8M5Gf81DF81MH6dL/uHwAjfiOktNhOwI2kHC8uL0AjthNUJHBLNu2jCktd85VKTZRsLwx+JR5yxUs9Jn41Ns9IzwBaz9wvRp8AP2qfJD+On6CfAHI/xJ+GPzDf6p+sN5aF7qLL6k0F5E4F5GTUcFDKPXMHnER8xEfO0mNSYj1z1/x083B2kjdT/VQIHE8uRT6SPjxHDlVuRe7fAGhPEu/sr55PuE8iv/RPRr8AAF9qv3y/Tl+gv2JfxL/OtSr+Uv2E1CiU1IGU1waCyYo891aSgrRflvL4VVLVlFaFpCQUdBx05URkW1VYRfPAWHVzGJz3Eg6y/vRXztJzJGd+9TZtAOb9VmX+/3hv4s/0z95vGN8AKt8cf07fYN9y34Tflt+o26AG1V595rN0f8YyM4x08oFVRYScf65/wHOOI1QUGELEdOHcf+5/AIPGEoj8tAtRUqWTGxyPLo9AgzZjFVAFs4zcFFZcj26NBoKrak7ltE1dJE11cyiwnI+uj8CDdpKnSuXkSlh9hNyHBoJKS3VzyPSPAKYt9p0mnzifUp98n87/gJ8Aqp8ED2Y/2J86D/yf7p9o+0Le8ge8N86jNK+Go1CNQ4taUaXzzlyn/jWWgiwQdK8OY/x3ptKHNE9WtU5PAMCjHhXWr+ij5q+QTwq5Jr8AyE/aT1y/th+Av5K//B8OL5C4vzIvfFcWIib0v+6yaIakVONT9TQczy7FDhJxTVY1I+dWtQRsdMvMxFk+9FdmEhpZxTRZpfPYe8BW8xRkiVitE0JYAgWz/JzPRm9Yb2pv1M9WPwAA36pvjD+eP7A/St/EP9Y/sKjfCk/0N/5SjVd15FeAxeTkVHtwxlLr3/3W7rJ4GVW9JPzUBFUd7y/sBpJr4FONg6mkVHNTBbNJPFznTjLAbOeGMlN85yo2o1HVA6wcJHac5y7DWKzvvuVGAh9Q3YRPDRMRYdzv7uUOso785/5zdPSFV0wE7xz/Lv9A84YzShY1IydLrROiXP8GlW7/ABibtv2e/7D/uv88bwYPYG8Acm9MD4ZvqG9aD8xv3lUWYmveTJV0TQWToE5VFNSkB46C6UyEXqQU0VGqDcNFfOS7/LQhhKQ1aHynflPUBLzsRIVSvaMJTXznjoL5tK/Gr0AT7kUA3q9oHwq/lB+eH7AfGo/kHwA+j+gfGiHuH3iPIi+cj351ZO6/AMhqhKV0JGNUTTPF4JREXyzPPsU+YldXmq1DyRyUOVglNOwkCSDUJ/4jfMcWo1zEQPwnHpUAhjWuzyg/0s+sn76fcD+6PwD0n74/EE8qrzyvTq9gr3KvsNyXLkUu45yUDlfFc8pBVo1EVE9mT3hLtiNUbYOBlJRPpk+4Q74jDMUktM4g1E/mT/hLXpO0dAc8FBtYgk6CVCxXNrM8V+4DnASFQFRf1iNsX35VZnO8VCKUXxCmX7hT9mPstCVMZ95V3l8A8FuO/xBrFm8wb0JvfG/GzwDYz4Jv/M+2b3ALzm/gb/JpVtZynE7FA6M8VFEUf6Qmfe4iuTx3TlI6RHQlAVPNhl5/cHueha51jn+gewC2f2Af0n9E7/Z/CINu7R6PADCPou9sj8bv2O/q76SPro0KFqIVfHRpRLTzANaF7uJh5uSHjgP0h9YC3FUVo0lVDJdmUli0J+bCOyyXFubCC1m9hFmd9uYtruIBRPwntiWmlX6fkJ86P9SfACYPOA/in1wPbg8Yq3YPgA+Aeq/ED9YPiK8ySaavuKhDRsSkAlbNr3dE7uIG7K/W9kJcVLXUVH3j4VNi5cOrtE8uvb6CmFLVUxFgTL/2Ra7idGy3NpOM5AvSUOXDm4y/Nl2uve4igxlO9URkX961fuOMVIoY/LS7UK4CxUpNxAzPtl0C1lIgNM9GzZZtZs+Iz+ovAKzPDj+4z8op7s+Qb1I/dD9ANt8o35IxTsXuZTYiqPxnZG7dtvNQbbYWAtBRJRSwnNeWs6zfTuL+Uj3jzFVS3QOHDERPxNQcfHckrnXmwtv013Yy3wTnrn8AIO8y70zvVu9o7+JPlO8GX4AYX8LvPF/27wj/cl+8hAhlUhUDUJzX3iIuU+30NVOtA0VU9MJU3aauQqu8VUV0Vl20VhUDINqsBJUUBCBYFQOQWGbdA/dYpfa+ohNZfUS2DGSoWK0DZVjF0wxFWC2z1eQH7vUusqXs/wAGBZ6fUAMWD5hvSg+8b85vAOBv8m+sDxZ/kAsef0h7NiKzuFdt1HRkblfdIx42FBTaVkVzl1Zt9hZjtgyU1VV1U5dV9dNdVuSkFFV9dFRt1FSdQ5tqVDVzNVRFlLTUxW1TdTOPU51DSlO1Y1MTU/XUvBSlDERvNERVN8yEATy0yJTUhfTUVU1UVBbMRODkNKjsNLNwUK3UBCQBUNWkT7Kd9E/NNn7iMU619E1SDSRNBWTENIg8NAf0JCyTIA4iQUt9dErN1NSEK2VKPbRK5cPr1IUkxAsGTJ1DWkzHRs9Yz9IvANwvVp8AP3qfRD+en0g/ej9Q1J+GP/ifCq9MvfOZJKSzOU1llLS0ZU+NYzBNUJ1DqlDlVIREl4xXyr5CfrQUCxRHnkIqU1q1hFM9s9hSfeOhLPcCzrIzJIyTQG5F9t94T4pPAJxPtk/AT9JPjO+O7yBfer8AjL9OX7C/Wl/Uv4ZfmFN+kqW3xNQsrFeOsiR0FKG1VJUkVa3TulWtpFYwTaTkX04TPGR1WFXUDGdQRoMcby5lJrIe/FTgFBQBukxv7v8AD4Jv5M+ubzhzALZvMN9C31TfRn9434rfLH9QTn9gf3JxJrIuhPTrhHRhp4x/nn+wc0ayIVX1pIVUDSOxzH/ef/BzvvJZFVMNIyFc5OkMjx6PMIMqDiKRBLRanLQkTId+kqWnBCRxZI+Gc0+FJE9AzVSMj65zpI+WJc5TS0UkZMyHrhKA3I/+wvBKFWMTY0vthFQkSgyfDq0unwBgn7L/bJ9un+j/kp8MD14/gOCfQg9UDw6vGK8qqc6iHTVOdXRPRbMRUN1U9BRos+CmEwy0DLSkgVIVJAoExDccxDR8FHugXkN05wbOom1S1VSkFGulK7DGrwDYr+qv9K+mTyi/Ork2v0i/AMIfZL/mH6C/Cin+H9C/Oi8oTCe2pW4SOgwUnQzHBiKhphzPLsVuI9RUFdxUjNlWdXYm0pNXHSMEWLIVY3OkxcwkI1kNRFkg3QSMz3ZzpMc2Er3Ux77NANbN3s8I32I/JN8e31jfqj8AvD+e39A/4j8ETxZPIENmdaheg9zfVoNWlTNjXEQjJVbNE+IM5w4CWxznbhNoLOd2g4wkQTTkClRN71hf73HithKxUn2jeqyksUOM757txvIiUe2EUIoFI7a0BHzM774jfIQrrOzntgJMTm1ETaWjeaFN3QQU/yb97hNKtRORSET/7oWugmhk91YCT3wHAD7z5FcelVYFNp9Im06fyP8A8v9Ub/7/eG8yD5xvrm9oCyhmD4APkg9O3SRP/dRchCuQUBUTBXwUfMwHPvPU3AcWE1PNEzJUdBJTCv3T43zkr6Sv/oMkHzYVAC4VRh/wrwK/fB+OHwCPqhEA1hW2H+AfQo9UjwYveI+Kj5BML04vuKPmcjxsJ2biEYp8pIpM5AWML54lXmIXprQkjla1pMQkdPw05RDM1NMgbsUe41mdBOwnHkMEZMdm4jEMP87Fvs/Qw0Y9AE4/wJ/Sn8Q/9p8IrxqvJE+APq/4P0qvdK+GrdbFJmJ+grSUQExPlsNkT34jjERqwVVtlCTv5kOkT+aS01MG1XOaU5XEzE/eT/BD7nIVDhQU1TQUnQxfHl2moyq85EccdBBEVLNMX15VMo6C5mxXtgIMTXXkJGSxPoxfnl1m4mFK1XN6BqRU0Upt9GT/3mV+9X71AHb1jv02bSZvkM86b7TPbm8A2M/qz7xvDt8g39pvRN++wo2HfFQITc22Dn3uco5QJHfmQwyHFhJlhOTXTH+K5pITTOTl9ERLsL7CdwFS7bTchYx3rnU2H7B/wn8A1H/mf/h/au8sj47vOI+y74Bkj9bv6O+ajwz/FvXuwvtYPORrKCbSD1MdE4jsjA2B/IQAVS10pCcWleaSmwNX9eN2Vy3khJRajVjN48RYTZbmLXZyuVL0JHhslybS7+SUw6SXAI6fiJM2Pa6dtp84D0oP5J8Abg+AD5IPXK+2D1Cvqg/sD1Ser7Co+1REuMSkdcynor7i5Nyv7qUW81Ql079FVPXjhgy/HrV2Ipwst6x2Je4C91ItA8DMhHxQ7Ec2dWa97gJnFOQxlNRL+lDN47SUvyaCEay3tvbiRk9N89hONVNqSGRf3rU2sqHst2azSy0DLXA8xApLpSOVFM8mzQL+Q0s19CzX5lVWzf5fgM8Aos/8L67PyM/yz0Q/Vj8A34B6P4w/Lt9Q32LRRiU2UupW5LTlTi3kTz1EUO0DkQcsd27lftJjrNfmIi5a5IQ6vEQfUxXz50S/Qg4yQuzXnuUW5V4y2wzvAmYC4xznLuUu7UbtTu9g7wB67+RP/k+o7yJfzO9GX1hfUAL/fF8u9WZSJtyEgdyEQ/FSTf9f/3HylpL4VBQLcVbN1FaN/5//UZKeU41ZLQMAWZ0kzP8G4u0A5P/29fb1Bg8YDyoPnG9eDwCgD+oBtm/Ib+IP1A/WDwh/IBJ/RH9WdQ4dBuL9JBdmkzVWJYMx1KTyVfUUTBdinjIvXB9uFZ4yT1S1U4UY/ITgjB8eRaYV5iK+bVJl04hS5WNTUl0zYRvMH94f8BMW4sFQvUOFjPQUVKS/Hi8wI4ZzTQoNxE1l0yhMJ6YlXi9wI9oeMqcsxGpKxUNuSgZFI8xKhYScJ+61RtW2LwDIL9ovTJ/mLxA/Ij+Un14/ALifcj/cn+6fsD8Sr0zHZt3CFuNOHeTsNzZD/BReUTAlxAxPnhWWkjdTrfQ0tCyzUEYivFJVc4Xk3y5VAIZFBu+ASybtnk+4T8pPNL8A9k9YvxJffL82X2hfsr/Ev5B2X4hfMvH+8iikX/7yaIrM1VONI2HMX86zvHRv1OxXZtJYhHTNHBQ7WLZls8JYDbMaWXXUWaZlk/5YLWY+Iol0xEIFWB2z/Exv9v9wb4Jv3G8A9s8Y3+pv1G8231h/Yn9032B+35Dfut9M176Si1dVQ0VR5MQOxNUsF74SM6R/FM7zbPQ8rHQEvHTTf+V+Nr6Sq1MNQ3NTJeQMj1AejzCDhkVGIqzUtHZMj2i2w2SPrvNQJbPOT30kQIyH7oOcj66FfuMslFf8lKHvzI/ej/CDvtNK5bMnBUtls6KkLx6VHp0Wpb6VAJaVVp9gn3KfnJ/2/6Cfwp8AzJ/2lTYPAK8aoQavIK8yoVrO8t40pKhNdYOg5D+kXqVGIlxsp75SRSyEu4JURCGMr65VfuWupdaiTSAsh+a15qXWrVYC34RP9q1ADr8gvzK/pB9utcZS8Wy/AG6/kL+iuZ6/GC8qL+y/Ti2CnsL5BM+uVZaDJM8O0uBFVNWjXUTPVs0mAstsx1rWw1glAwtZLURZdeQNWHWDwFh1dOQkc8DeUwVXTSPHDNfOz+DPEt9cPwBW34A/kj+k36Y/wN/aP+w/gP4/EE8aQY5zLEfGNdaijVTk13aDV3UTyvRUhgTvKBbvKOvOI1QNI5RE7+51Ep7CqWTvvlNT5eSE5+bTpVKdwxmc7+4SdKwUQGJsFAjspMvoLiJWUO0kDOTvbjLzTg3EBP8W/yj7BK6jbPQiRP/uhW4zZPcuIgumS3WDIBQHLpXuXTafANj7xv/Y/+r/VG8WD3hvim+AXA+ub8Bvag+EDyaV1qNM2tVUTYUTnE5tQ6NPQtUTUlyv1g/oA24yI2znKmbzU11UUk0zwITnrkMChKQc/ERrIF4VPh9QH2IfAHQXdh2OHZYfEI+6H9wf5h8AWI/6H3yPjo84L1IvZCfGMoUV/ERpfC+OL6ArnsLZoVWN5LwvZsX+cj6sxKwE5CduI1nlJpbPqMvOJSY9AMbFNj/ow0Y/CNtOP2g/oj8A9J8erzCvsj8cT1aveK+Kr6AUp0ZFrkPs12aTVnWDhApsREPMpATMpINIPpOUT2ymRf5yXlTdQyVUdVNh4cRP1k/oQy4ymFL9hLCU76btPpPMdAdR3ZPQBVCNY5vU50ZVPnNUX55TAU79RLQEqwB+X5Bfoln+I0VKdVNxVP9m/W6iJWxnAP5ljv+g/xJpvv8wb0JvvM8Azs9wb/LPzG8W3yjf0m9M37CWDQ59rgPs5FFQZZRQpB1WlrNR1aQsFLeEdB/NUz3zOlNFxDy0/FIC7XPMFB8mFZZ/qH+6f8x/AHYf8H8Cj3TvPo8wj0qPvO8Abo+gi97vAP+yj8SP1o1uohXVjHRMRLTF/I+mJUbim9pVbaNVVl1GjnI8sNyXPp9Qn7r22Fg945gFWN1DVXyfjp+gky41Pj+g2JvenxijvpXWwofUJEuVV2UkVm2kVrUmDuItzVadw+5VNQR8RHRV2sXUVW1D81RF47pUVo3jglRdBFTVhFRt1LVTLTRTheNwU0XjKiBsd0515tWGddbCF4R0I+CU3rMk5GN0tCwM9URUv81QFTOIUCV2RuIaULbtg8pPncM+T5W0TloF82bUtDlO3UN1ZFRN4WxUXU+1tlbiLFwUrTo8VDZQNQMwTFQuClwUKjxUJtQf5h1uI8wXAM4VphWmFcYVxhUmgsMQNi+QQCO+Fb4VrsIyZC/O4jRAfC+OLbYVpi+4Ky4yOMwvAN4v8C8CPxQ/rhUeP7ATRj0APj9oP3o/jD+eP7A/wjk+swDUN8Y/4DvWPdY/8D8CTzRPADZPaE9aT3xPjk+gT7JP1E8Avk/QTwpf/E8uX+A/Uk88XwBmX4hfel+cX7ZfkF/iX/RfAMZfAG8KbyxvNm9Qb2JvhG8Alm+ob2pvxG+uFWYlzh/oE9D2Zb4VrhWe01Ad80dQaO3UpLdG4lq8FGBQnZPVZZy0a7S0cSx0d1CWdbN8UBWjg0QXZuKOrVDVo5NQbZOZrLSfVVBto6WU1Kh0dKxMFFWyXBS6JCS+rHTFVBRVyqy0z6S01EQU2CQkVd60tOFUdOU0dO18dFXzRBT4vGT8tLQBjLeqXpNRvbMRPPVR7YMaVVGdwx705CQs9CcsF0YWojNRFTSEt2byQSz0VUdMhEtUhFH05FQ85KVYlLRgJBc+4mgM5G2qrORylIR4ZOR+pOSBVVGdk4VMhItshI4k5FWTlISYDOSdrNSjLPRRp3S3xnMM9LZkhLp85FXALOTFPOTIDOTNpOQF0Sz01wznjhM851blfuWoBvX+1Q7i/STkA1S0CBVSvaRSVYRSjaMTEGa1VjYCIFJ1hFL1ZFI9JK1S1aMzUj3jONzUPFYUpEBSFZNF9NRLFKRVUOTUVSSkWvSUXjSkVWO01Gfs1G38lHFUpJV1JKR6LKSA5NdG4ooWVPSMUo3jklS3PpNctFWh5NSlJKSq9JSuXLRVsfzUuVT0vNSkwlS0Icjc17azTPf2wtsUFeykVeH81Ons1O2cpPEEpNH33NTb0DYCAFz0BVNWRfMJUzXTD+wEE9QEWxhTDeMdU72DIVz0qNPQ5gWewi5c9DXU1Dza3ARA7ARDUz3jSFNUVfZm8lFc9FUMxFyktLVfzNRl1ARoU2Xjbs1TrdNzU210vLR9U6q1BFMF84bU1IyktI+q7ASTBMSYDMScZMSiqNQHTgNk9LHM1LXE1Lqq3ATATMTDVMTHpLTPVmTE0lMFo9cMxNzcBNXgXPTlxNTqpLTvU9T15MTU+kTE/mT0AVRaHfMHrAQKVKW0VAWkNVRlhFSF4yBUdYRc1LMnVC0UtAQyVMUkVLTttGzUQMQERVRF80m2VNRPVD0DU1TN81ilVH2kVGX2BqJnrARqqVSdpMQEdczUeNTUfqi0B0YTdPSN9NSRXNSXmmTUmmzUoFQFBGTUqqpU1K/E1LNc1LeE1Lyq9NTBdNTEZNTKbNTQlsQE1VS1k9jMBbQE4qqk5OjU1O7c1PFM5PVaZNT6bNQAVeWUVe2U1VVlEw6UBBT05BhVtr2THFVl8yFVzbRV1kXzKVUtwy+kBDNVUj2kVaX0HPRB9ORIFPS1TBz0UST0VVVdA1tqNPRf7ORjRPRoVb1zrWyMBHBVNRN2FPR8qhz0gST0hSz0iTT0j1rs5JMs9JlVPZRVvYMtoaz0plXlc6qMB2aTapwEukz0vpQExFXdxKrs9M3s5NM0BNcEBNqqjATglATkRPTonPTsqpQE9JwE+pz0/KT0AG1WNRMGVr2TDFYNA9sQVhWTFVa10xlWWr20VmXjI1Z9hFZdo2srVhXDMbQENVblZLVWJXRWNaNDVgXEVmy91MwEU1YFo1dWRXSmrARgVjXELBRqFBRvqjwUdbwEecQEfawEgKacBIZWzaSsBJA8FJVWDBSYVt2znswEowwUVah8FKzMBLMkFLcsFE26rATAVoXkLBTKFBRVz8wE0wwU2HwU3OQEVeG0BOXcBOucFO60BNX1vAT5FBT/zAQDV2pF1Ff1lFcVwxFXtQTVVxX0VxWkVzWjI1ds9WRUJC5X9XM0Vz2ktVe9czx0JEBXBaNHpVddpFe91GQkVZwkWFq8JFtcJGFXtdNpVCRLblf1hFet9IQkenQk04BXvaTsJInEJI9XbC2UtCSXV+VzmldF5KpkJKWEJKp0JLAcNLVWnCS4V42TvTQ0w0wkVce8JMtMNNBkJNWEJFPaV63kNDTjnCTofDRN7Vwk8VcthGwk/FwkqwFYnQRYTdRYVdRY2q20WJ2TF1gFgx5YZu3DIlh91Pw0Kli9g6sxWOW0WLXTORxEPqRUR16iO2RHroI3PEQRIViVlCw3ttN0JPC0F57zYhQUL9wUgwC+krxVZcSKHARKBPQEPAU05wbSYKqk5CgU5PJ0xLwcxIWQ9LeetT61XqKbhKeOI1IQzZZ2la6jRJRDTIf2dT6TWFR3LqMEhO5P5YRPLYStTrWTiE69BE61xE2qBRRNpTRMXXRMFQPmrUu9g4FLBaRLXeRK1gWDTkoV1Ek1o4NJqm3USb10SF2kSB3UR1r1c5Q0ZDRHVQRGbcRVRoWERn3kRYWkRbUELUXds75ERcREtQR8ZKvOQ/2EQxX0Q910Qlbds35CDcRC9URC9cRVQg1kQ9WUQ4WERI2EAUTdZhbz9GeGZa4DDH8efwAwfzpxToNMf15/cHueA4R/CH5/qH+6f0Tl5MR/1nXufQDef/B/AokWj0CPUo9kjy6PGIiPAoHesv5DnY+Xj6mCAKaP2IMA</prop>
			</obj>
			<obj name="Protocol" class="HTCProtocol" version="1">
				<prop name="Created">2013-05-07T16:14:39.445</prop>
				<prop name="LastModified">2013-05-07T16:18:02.006</prop>
				<obj name="Programs" class="HTCRunProgramList" version="5">
					<list name="emlist" count="4">
						<obj name="item" class="HTCRunProgram" version="1">
							<prop name="name">pre-incubation</prop>
							<prop name="Cycles">1</prop>
							<prop name="AnalysisMode">None</prop>
							<obj name="Segments" class="TEMRunSegmentList" version="1">
								<list name="emlist" count="1">
									<obj name="item" class="HTCRunSegment" version="2">
										<prop name="Hold">600</prop>
										<prop name="Slope">4.4</prop>
										<prop name="StepDelay">0</prop>
										<prop name="StepSize">0</prop>
										<prop name="Target">95</prop>
										<prop name="Target2">0</prop>
										<prop name="AcquisitionMode">0</prop>
										<prop name="AcqPerDegree">5</prop>
									</obj>
								</list>
							</obj>
						</obj>
						<obj name="item" class="HTCRunProgram" version="1">
							<prop name="name">amplification</prop>
							<prop name="Cycles">55</prop>
							<prop name="AnalysisMode">Quantification</prop>
							<obj name="Segments" class="TEMRunSegmentList" version="1">
								<list name="emlist" count="3">
									<obj name="item" class="HTCRunSegment" version="2">
										<prop name="Hold">15</prop>
										<prop name="Slope">4.4</prop>
										<prop name="StepDelay">0</prop>
										<prop name="StepSize">0</prop>
										<prop name="Target">95</prop>
										<prop name="Target2">0</prop>
										<prop name="AcquisitionMode">0</prop>
										<prop name="AcqPerDegree">5</prop>
									</obj>
									<obj name="item" class="HTCRunSegment" version="2">
										<prop name="Hold">15</prop>
										<prop name="Slope">2.2</prop>
										<prop name="StepDelay">0</prop>
										<prop name="StepSize">0</prop>
										<prop name="Target">57</prop>
										<prop name="Target2">0</prop>
										<prop name="AcquisitionMode">0</prop>
										<prop name="AcqPerDegree">5</prop>
									</obj>
									<obj name="item" class="HTCRunSegment" version="2">
										<prop name="Hold">15</prop>
										<prop name="Slope">4.4</prop>
										<prop name="StepDelay">0</prop>
										<prop name="StepSize">0</prop>
										<prop name="Target">72</prop>
										<prop name="Target2">0</prop>
										<prop name="AcquisitionMode">1</prop>
										<prop name="AcqPerDegree">5</prop>
									</obj>
								</list>
							</obj>
						</obj>
						<obj name="item" class="HTCRunProgram" version="1">
							<prop name="name">melting curve</prop>
							<prop name="Cycles">1</prop>
							<prop name="AnalysisMode">Melting Curves</prop>
							<obj name="Segments" class="TEMRunSegmentList" version="1">
								<list name="emlist" count="3">
									<obj name="item" class="HTCRunSegment" version="2">
										<prop name="Hold">5</prop>
										<prop name="Slope">4.4</prop>
										<prop name="StepDelay">0</prop>
										<prop name="StepSize">0</prop>
										<prop name="Target">95</prop>
										<prop name="Target2">0</prop>
										<prop name="AcquisitionMode">0</prop>
										<prop name="AcqPerDegree">5</prop>
									</obj>
									<obj name="item" class="HTCRunSegment" version="2">
										<prop name="Hold">60</prop>
										<prop name="Slope">2.2</prop>
										<prop name="StepDelay">0</prop>
										<prop name="StepSize">0</prop>
										<prop name="Target">65</prop>
										<prop name="Target2">0</prop>
										<prop name="AcquisitionMode">0</prop>
										<prop name="AcqPerDegree">5</prop>
									</obj>
									<obj name="item" class="HTCRunSegment" version="2">
										<prop name="Hold">1</prop>
										<prop name="Slope">0.114285714285714</prop>
										<prop name="StepDelay">0</prop>
										<prop name="StepSize">0</prop>
										<prop name="Target">97</prop>
										<prop name="Target2">0</prop>
										<prop name="AcquisitionMode">2</prop>
										<prop name="AcqPerDegree">5</prop>
									</obj>
								</list>
							</obj>
						</obj>
						<obj name="item" class="HTCRunProgram" version="1">
							<prop name="name">cooling</prop>
							<prop name="Cycles">1</prop>
							<prop name="AnalysisMode">None</prop>
							<obj name="Segments" class="TEMRunSegmentList" version="1">
								<list name="emlist" count="1">
									<obj name="item" class="HTCRunSegment" version="2">
										<prop name="Hold">30</prop>
										<prop name="Slope">2.2</prop>
										<prop name="StepDelay">0</prop>
										<prop name="StepSize">0</prop>
										<prop name="Target">40</prop>
										<prop name="Target2">0</prop>
										<prop name="AcquisitionMode">0</prop>
										<prop name="AcqPerDegree">5</prop>
									</obj>
								</list>
							</obj>
						</obj>
					</list>
					<list name="AnalysisModes" count="4">
						<item>None</item>
						<item>Quantification</item>
						<item>Melting Curves</item>
						<item>Color Compensation</item>
					</list>
					<prop name="ChannelCount">1</prop>
					<prop name="InstrumentSubclass">HTC_VER_10</prop>
					<obj name="Container" class="HTCBlockType" version="1">
						<prop name="Id">bt96TC5</prop>
						<prop name="RowCount">8</prop>
						<prop name="ColCount">12</prop>
						<prop name="OvershootDnDelay">10</prop>
						<prop name="OvershootUpDelay">10</prop>
						<prop name="RampRateMaxDn">2.2</prop>
						<prop name="RampRateMaxUp">4.4</prop>
						<prop name="ReactionVolMin">10</prop>
						<prop name="ReactionVolMax">100</prop>
						<prop name="ReactionVolDefault">20</prop>
						<prop name="HorVertCrosstalkCoefficient">0.0003</prop>
						<prop name="DiagCrosstalkCoefficent">0.0001</prop>
					</obj>
					<prop name="MaxPositionsToSeek">96</prop>
					<obj name="DetectionFormats" class="DetectionFormats" version="2">
						<list name="emlist" count="8">
							<obj name="item" class="HTCDetectionFormat" version="1">
								<list name="emlist" count="1">
									<obj name="item" class="HTCChannel" version="2">
										<prop name="name">SimpleProbe</prop>
										<prop name="Active">1</prop>
										<prop name="EmissionWL">510</prop>
										<prop name="ExcitationWL">465</prop>
										<prop name="IntgrTime">250</prop>
										<prop name="MaxIntgrTime">2000</prop>
										<prop name="MeltFactor">1.2</prop>
										<prop name="QuantFactor">2</prop>
									</obj>
								</list>
								<prop name="name">SimpleProbe</prop>
								<prop name="Active">1</prop>
								<prop name="DefChannelNdx">0</prop>
								<prop name="DenominatorNdx">-1</prop>
								<prop name="ReadOnly">0</prop>
								<list name="EmissionWLAvail" count="6">
									<item>488</item>
									<item>510</item>
									<item>580</item>
									<item>610</item>
									<item>640</item>
									<item>660</item>
								</list>
								<list name="ExcitationWLAvail" count="5">
									<item>440</item>
									<item>465</item>
									<item>498</item>
									<item>533</item>
									<item>618</item>
								</list>
								<prop name="MeasuringMode">hmmDynamic</prop>
							</obj>
							<obj name="item" class="HTCDetectionFormat" version="1">
								<list name="emlist" count="1">
									<obj name="item" class="HTCChannel" version="2">
										<prop name="name">FAM</prop>
										<prop name="Active">1</prop>
										<prop name="EmissionWL">510</prop>
										<prop name="ExcitationWL">465</prop>
										<prop name="IntgrTime">250</prop>
										<prop name="MaxIntgrTime">2000</prop>
										<prop name="MeltFactor">1</prop>
										<prop name="QuantFactor">10</prop>
									</obj>
								</list>
								<prop name="name">Mono Color Hydrolysis Probe / UPL Probe</prop>
								<prop name="Active">1</prop>
								<prop name="DefChannelNdx">0</prop>
								<prop name="DenominatorNdx">-1</prop>
								<prop name="ReadOnly">0</prop>
								<list name="EmissionWLAvail" count="6">
									<item>488</item>
									<item>510</item>
									<item>580</item>
									<item>610</item>
									<item>640</item>
									<item>660</item>
								</list>
								<list name="ExcitationWLAvail" count="5">
									<item>440</item>
									<item>465</item>
									<item>498</item>
									<item>533</item>
									<item>618</item>
								</list>
								<prop name="MeasuringMode">hmmDynamic</prop>
							</obj>
							<obj name="item" class="HTCDetectionFormat" version="1">
								<list name="emlist" count="2">
									<obj name="item" class="HTCChannel" version="2">
										<prop name="name">FAM</prop>
										<prop name="Active">1</prop>
										<prop name="EmissionWL">510</prop>
										<prop name="ExcitationWL">465</prop>
										<prop name="IntgrTime">250</prop>
										<prop name="MaxIntgrTime">2000</prop>
										<prop name="MeltFactor">1</prop>
										<prop name="QuantFactor">10</prop>
									</obj>
									<obj name="item" class="HTCChannel" version="2">
										<prop name="name">VIC / HEX / Yellow555</prop>
										<prop name="Active">1</prop>
										<prop name="EmissionWL">580</prop>
										<prop name="ExcitationWL">533</prop>
										<prop name="IntgrTime">250</prop>
										<prop name="MaxIntgrTime">2000</prop>
										<prop name="MeltFactor">1</prop>
										<prop name="QuantFactor">10</prop>
									</obj>
								</list>
								<prop name="name">Dual Color Hydrolysis Probe / UPL Probe</prop>
								<prop name="Active">1</prop>
								<prop name="DefChannelNdx">0</prop>
								<prop name="DenominatorNdx">-1</prop>
								<prop name="ReadOnly">0</prop>
								<list name="EmissionWLAvail" count="6">
									<item>488</item>
									<item>510</item>
									<item>580</item>
									<item>610</item>
									<item>640</item>
									<item>660</item>
								</list>
								<list name="ExcitationWLAvail" count="5">
									<item>440</item>
									<item>465</item>
									<item>498</item>
									<item>533</item>
									<item>618</item>
								</list>
								<prop name="MeasuringMode">hmmDynamic</prop>
							</obj>
							<obj name="item" class="HTCDetectionFormat" version="1">
								<list name="emlist" count="3">
									<obj name="item" class="HTCChannel" version="2">
										<prop name="name">FAM</prop>
										<prop name="Active">1</prop>
										<prop name="EmissionWL">510</prop>
										<prop name="ExcitationWL">465</prop>
										<prop name="IntgrTime">250</prop>
										<prop name="MaxIntgrTime">2000</prop>
										<prop name="MeltFactor">1</prop>
										<prop name="QuantFactor">10</prop>
									</obj>
									<obj name="item" class="HTCChannel" version="2">
										<prop name="name">VIC / HEX / Yellow555</prop>
										<prop name="Active">1</prop>
										<prop name="EmissionWL">580</prop>
										<prop name="ExcitationWL">533</prop>
										<prop name="IntgrTime">250</prop>
										<prop name="MaxIntgrTime">2000</prop>
										<prop name="MeltFactor">1</prop>
										<prop name="QuantFactor">10</prop>
									</obj>
									<obj name="item" class="HTCChannel" version="2">
										<prop name="name">Cy 5 / Cy 5.5</prop>
										<prop name="Active">1</prop>
										<prop name="EmissionWL">660</prop>
										<prop name="ExcitationWL">618</prop>
										<prop name="IntgrTime">250</prop>
										<prop name="MaxIntgrTime">2000</prop>
										<prop name="MeltFactor">1</prop>
										<prop name="QuantFactor">10</prop>
									</obj>
								</list>
								<prop name="name">3 Color Hydrolysis Probe</prop>
								<prop name="Active">1</prop>
								<prop name="DefChannelNdx">0</prop>
								<prop name="DenominatorNdx">-1</prop>
								<prop name="ReadOnly">0</prop>
								<list name="EmissionWLAvail" count="6">
									<item>488</item>
									<item>510</item>
									<item>580</item>
									<item>610</item>
									<item>640</item>
									<item>660</item>
								</list>
								<list name="ExcitationWLAvail" count="5">
									<item>440</item>
									<item>465</item>
									<item>498</item>
									<item>533</item>
									<item>618</item>
								</list>
								<prop name="MeasuringMode">hmmDynamic</prop>
							</obj>
							<obj name="item" class="HTCDetectionFormat" version="1">
								<list name="emlist" count="4">
									<obj name="item" class="HTCChannel" version="2">
										<prop name="name">Cyan 500</prop>
										<prop name="Active">1</prop>
										<prop name="EmissionWL">488</prop>
										<prop name="ExcitationWL">440</prop>
										<prop name="IntgrTime">250</prop>
										<prop name="MaxIntgrTime">2000</prop>
										<prop name="MeltFactor">1</prop>
										<prop name="QuantFactor">10</prop>
									</obj>
									<obj name="item" class="HTCChannel" version="2">
										<prop name="name">FAM</prop>
										<prop name="Active">1</prop>
										<prop name="EmissionWL">580</prop>
										<prop name="ExcitationWL">498</prop>
										<prop name="IntgrTime">250</prop>
										<prop name="MaxIntgrTime">2000</prop>
										<prop name="MeltFactor">1</prop>
										<prop name="QuantFactor">10</prop>
									</obj>
									<obj name="item" class="HTCChannel" version="2">
										<prop name="name">Red 610</prop>
										<prop name="Active">1</prop>
										<prop name="EmissionWL">610</prop>
										<prop name="ExcitationWL">533</prop>
										<prop name="IntgrTime">250</prop>
										<prop name="MaxIntgrTime">2000</prop>
										<prop name="MeltFactor">1</prop>
										<prop name="QuantFactor">10</prop>
									</obj>
									<obj name="item" class="HTCChannel" version="2">
										<prop name="name">Cy 5 / Cy 5.5</prop>
										<prop name="Active">1</prop>
										<prop name="EmissionWL">660</prop>
										<prop name="ExcitationWL">618</prop>
										<prop name="IntgrTime">250</prop>
										<prop name="MaxIntgrTime">2000</prop>
										<prop name="MeltFactor">1</prop>
										<prop name="QuantFactor">10</prop>
									</obj>
								</list>
								<prop name="name">4 Color Hydrolysis Probe</prop>
								<prop name="Active">1</prop>
								<prop name="DefChannelNdx">0</prop>
								<prop name="DenominatorNdx">-1</prop>
								<prop name="ReadOnly">0</prop>
								<list name="EmissionWLAvail" count="6">
									<item>488</item>
									<item>510</item>
									<item>580</item>
									<item>610</item>
									<item>640</item>
									<item>660</item>
								</list>
								<list name="ExcitationWLAvail" count="5">
									<item>440</item>
									<item>465</item>
									<item>498</item>
									<item>533</item>
									<item>618</item>
								</list>
								<prop name="MeasuringMode">hmmDynamic</prop>
							</obj>
							<obj name="item" class="HTCDetectionFormat" version="1">
								<list name="emlist" count="1">
									<obj name="item" class="HTCChannel" version="2">
										<prop name="name">Red 640</prop>
										<prop name="Active">1</prop>
										<prop name="EmissionWL">640</prop>
										<prop name="ExcitationWL">498</prop>
										<prop name="IntgrTime">250</prop>
										<prop name="MaxIntgrTime">2000</prop>
										<prop name="MeltFactor">1.2</prop>
										<prop name="QuantFactor">5</prop>
									</obj>
								</list>
								<prop name="name">Mono Color HybProbe</prop>
								<prop name="Active">1</prop>
								<prop name="DefChannelNdx">0</prop>
								<prop name="DenominatorNdx">-1</prop>
								<prop name="ReadOnly">0</prop>
								<list name="EmissionWLAvail" count="6">
									<item>488</item>
									<item>510</item>
									<item>580</item>
									<item>610</item>
									<item>640</item>
									<item>660</item>
								</list>
								<list name="ExcitationWLAvail" count="5">
									<item>440</item>
									<item>465</item>
									<item>498</item>
									<item>533</item>
									<item>618</item>
								</list>
								<prop name="MeasuringMode">hmmDynamic</prop>
							</obj>
							<obj name="item" class="HTCDetectionFormat" version="1">
								<list name="emlist" count="4">
									<obj name="item" class="HTCChannel" version="2">
										<prop name="name">Fluos</prop>
										<prop name="Active">1</prop>
										<prop name="EmissionWL">510</prop>
										<prop name="ExcitationWL">465</prop>
										<prop name="IntgrTime">250</prop>
										<prop name="MaxIntgrTime">2000</prop>
										<prop name="MeltFactor">2</prop>
										<prop name="QuantFactor">1.5</prop>
									</obj>
									<obj name="item" class="HTCChannel" version="2">
										<prop name="name">Red 610</prop>
										<prop name="Active">1</prop>
										<prop name="EmissionWL">610</prop>
										<prop name="ExcitationWL">498</prop>
										<prop name="IntgrTime">250</prop>
										<prop name="MaxIntgrTime">2000</prop>
										<prop name="MeltFactor">1.2</prop>
										<prop name="QuantFactor">5</prop>
									</obj>
									<obj name="item" class="HTCChannel" version="2">
										<prop name="name">Red 640</prop>
										<prop name="Active">1</prop>
										<prop name="EmissionWL">640</prop>
										<prop name="ExcitationWL">498</prop>
										<prop name="IntgrTime">250</prop>
										<prop name="MaxIntgrTime">2000</prop>
										<prop name="MeltFactor">1.2</prop>
										<prop name="QuantFactor">5</prop>
									</obj>
									<obj name="item" class="HTCChannel" version="2">
										<prop name="name">Cy 5 / Cy 5.5</prop>
										<prop name="Active">1</prop>
										<prop name="EmissionWL">660</prop>
										<prop name="ExcitationWL">498</prop>
										<prop name="IntgrTime">250</prop>
										<prop name="MaxIntgrTime">2000</prop>
										<prop name="MeltFactor">1.2</prop>
										<prop name="QuantFactor">5</prop>
									</obj>
								</list>
								<prop name="name">Multi Color HybProbe</prop>
								<prop name="Active">1</prop>
								<prop name="DefChannelNdx">0</prop>
								<prop name="DenominatorNdx">-1</prop>
								<prop name="ReadOnly">0</prop>
								<list name="EmissionWLAvail" count="6">
									<item>488</item>
									<item>510</item>
									<item>580</item>
									<item>610</item>
									<item>640</item>
									<item>660</item>
								</list>
								<list name="ExcitationWLAvail" count="5">
									<item>440</item>
									<item>465</item>
									<item>498</item>
									<item>533</item>
									<item>618</item>
								</list>
								<prop name="MeasuringMode">hmmDynamic</prop>
							</obj>
							<obj name="item" class="HTCDetectionFormat" version="1">
								<list name="emlist" count="1">
									<obj name="item" class="HTCChannel" version="2">
										<prop name="name">SYBR Green I / HRM Dye</prop>
										<prop name="Active">1</prop>
										<prop name="EmissionWL">510</prop>
										<prop name="ExcitationWL">465</prop>
										<prop name="IntgrTime">250</prop>
										<prop name="MaxIntgrTime">1000</prop>
										<prop name="MeltFactor">1.2</prop>
										<prop name="QuantFactor">20</prop>
									</obj>
								</list>
								<prop name="name">SYBR Green I / HRM Dye</prop>
								<prop name="Active">1</prop>
								<prop name="DefChannelNdx">0</prop>
								<prop name="DenominatorNdx">-1</prop>
								<prop name="ReadOnly">0</prop>
								<list name="EmissionWLAvail" count="6">
									<item>488</item>
									<item>510</item>
									<item>580</item>
									<item>610</item>
									<item>640</item>
									<item>660</item>
								</list>
								<list name="ExcitationWLAvail" count="5">
									<item>440</item>
									<item>465</item>
									<item>498</item>
									<item>533</item>
									<item>618</item>
								</list>
								<prop name="MeasuringMode">hmmDynamic</prop>
							</obj>
						</list>
						<prop name="DefFormatName">SYBR Green I / HRM Dye</prop>
					</obj>
					<list name="AcquisitionModes" count="4">
						<item>None</item>
						<item>Single</item>
						<item>Continuous</item>
						<item>Step</item>
					</list>
					<prop name="SeekTemp">30</prop>
					<prop name="SampleVolume">10</prop>
					<prop name="PlateID">03304753</prop>
				</obj>
			</obj>
			<prop name="CompletedProgramNo">5</prop>
			<prop name="StopPoint">3</prop>
			<prop name="CarouselConstMoved">0</prop>
		</obj>
		<obj name="AnlsAndSampleInfo" class="AnlsAndSampleInfo" version="1">
			<obj name="AnlsPropTypes" class="PropertyTypeList" version="1">
				<list name="emlist" count="3">
					<obj name="item" class="SamplePropType" version="1">
						<prop name="name">Units</prop>
						<prop name="PropClass">QuantUnitsProp</prop>
						<prop name="IsChannelProperty">0</prop>
						<prop name="SelectorOrder">0</prop>
						<prop name="ShowInSelector">0</prop>
						<prop name="ShowInTable">0</prop>
						<prop name="TableOrder">0</prop>
					</obj>
					<obj name="item" class="SamplePropType" version="1">
						<prop name="name">ExtRef</prop>
						<prop name="PropClass">RQExtRefProp</prop>
						<prop name="IsChannelProperty">0</prop>
						<prop name="SelectorOrder">0</prop>
						<prop name="ShowInSelector">0</prop>
						<prop name="ShowInTable">0</prop>
						<prop name="TableOrder">0</prop>
					</obj>
					<obj name="item" class="SamplePropType" version="1">
						<prop name="name">Endpt External Experiment</prop>
						<prop name="PropClass">EndptGenoExtExp</prop>
						<prop name="IsChannelProperty">0</prop>
						<prop name="SelectorOrder">0</prop>
						<prop name="ShowInSelector">0</prop>
						<prop name="ShowInTable">0</prop>
						<prop name="TableOrder">0</prop>
					</obj>
				</list>
			</obj>
			<obj name="SamplePropTypes" class="PropertyTypeList" version="1">
				<list name="emlist" count="26">
					<obj name="item" class="SamplePosPropType" version="1">
						<prop name="name">Position</prop>
						<prop name="PropClass">GenSampleEditPosition</prop>
						<prop name="AnalysisClass">General</prop>
						<prop name="IsChannelProperty">0</prop>
						<prop name="SelectorOrder">0</prop>
						<prop name="ShowInSelector">0</prop>
						<prop name="ShowInTable">1</prop>
						<prop name="TableOrder">0</prop>
					</obj>
					<obj name="item" class="SamplePropType" version="1">
						<prop name="name">Color</prop>
						<prop name="PropClass">SamplePrefColor</prop>
						<prop name="AnalysisClass">General</prop>
						<prop name="IsChannelProperty">0</prop>
						<prop name="SelectorOrder">1</prop>
						<prop name="ShowInSelector">0</prop>
						<prop name="ShowInTable">1</prop>
						<prop name="TableOrder">1</prop>
					</obj>
					<obj name="item" class="SamplePropType" version="1">
						<prop name="name">Replicate of</prop>
						<prop name="PropClass">GenSampleEditReplicate</prop>
						<prop name="AnalysisClass">General</prop>
						<prop name="IsChannelProperty">0</prop>
						<prop name="SelectorOrder">2</prop>
						<prop name="ShowInSelector">0</prop>
						<prop name="ShowInTable">1</prop>
						<prop name="TableOrder">2</prop>
					</obj>
					<obj name="item" class="SamplePropType" version="1">
						<prop name="name">Sample Name</prop>
						<prop name="PropClass">GenSampleEditName</prop>
						<prop name="AnalysisClass">General</prop>
						<prop name="IsChannelProperty">0</prop>
						<prop name="SelectorOrder">3</prop>
						<prop name="ShowInSelector">1</prop>
						<prop name="ShowInTable">1</prop>
						<prop name="TableOrder">3</prop>
					</obj>
					<obj name="item" class="SamplePropType" version="1">
						<prop name="name">Subsets</prop>
						<prop name="PropClass">GenSampleEditSubset</prop>
						<prop name="AnalysisClass">General</prop>
						<prop name="IsChannelProperty">0</prop>
						<prop name="SelectorOrder">4</prop>
						<prop name="ShowInSelector">0</prop>
						<prop name="ShowInTable">0</prop>
						<prop name="TableOrder">4</prop>
					</obj>
					<obj name="item" class="SamplePropType" version="1">
						<prop name="name">Notes</prop>
						<prop name="PropClass">GenSampleEditNotes</prop>
						<prop name="AnalysisClass">General</prop>
						<prop name="IsChannelProperty">0</prop>
						<prop name="SelectorOrder">5</prop>
						<prop name="ShowInSelector">0</prop>
						<prop name="ShowInTable">0</prop>
						<prop name="TableOrder">5</prop>
					</obj>
					<obj name="item" class="SamplePropType" version="1">
						<prop name="name">Sample ID</prop>
						<prop name="PropClass">HTCSampleID</prop>
						<prop name="AnalysisClass">General</prop>
						<prop name="IsChannelProperty">0</prop>
						<prop name="SelectorOrder">6</prop>
						<prop name="ShowInSelector">0</prop>
						<prop name="ShowInTable">0</prop>
						<prop name="TableOrder">6</prop>
					</obj>
					<obj name="item" class="SamplePropType" version="1">
						<prop name="name">Sample Prep Notes</prop>
						<prop name="PropClass">HTCSamplePrepNotes</prop>
						<prop name="AnalysisClass">General</prop>
						<prop name="IsChannelProperty">0</prop>
						<prop name="SelectorOrder">7</prop>
						<prop name="ShowInSelector">0</prop>
						<prop name="ShowInTable">0</prop>
						<prop name="TableOrder">7</prop>
					</obj>
					<obj name="item" class="SamplePrefWidthType" version="1">
						<prop name="name">Width</prop>
						<prop name="PropClass">SamplePrefWidth</prop>
						<prop name="AnalysisClass">Sample preferences</prop>
						<prop name="IsChannelProperty">0</prop>
						<prop name="SelectorOrder">8</prop>
						<prop name="ShowInSelector">0</prop>
						<prop name="ShowInTable">0</prop>
						<prop name="TableOrder">8</prop>
					</obj>
					<obj name="item" class="SamplePrefLineStyleType" version="1">
						<prop name="name">Line Style</prop>
						<prop name="PropClass">SamplePrefLineStyle</prop>
						<prop name="AnalysisClass">Sample preferences</prop>
						<prop name="IsChannelProperty">0</prop>
						<prop name="SelectorOrder">9</prop>
						<prop name="ShowInSelector">0</prop>
						<prop name="ShowInTable">0</prop>
						<prop name="TableOrder">9</prop>
					</obj>
					<obj name="item" class="SamplePrefPointStyleType" version="1">
						<prop name="name">Point Style</prop>
						<prop name="PropClass">SamplePrefPointStyle</prop>
						<prop name="AnalysisClass">Sample preferences</prop>
						<prop name="IsChannelProperty">0</prop>
						<prop name="SelectorOrder">10</prop>
						<prop name="ShowInSelector">0</prop>
						<prop name="ShowInTable">0</prop>
						<prop name="TableOrder">10</prop>
					</obj>
					<obj name="item" class="SamplePropType" version="1">
						<prop name="name">Dominant Channel</prop>
						<prop name="PropClass">DominantChannelProp</prop>
						<prop name="AnalysisClass">Color Compensation Analysis</prop>
						<prop name="IsChannelProperty">0</prop>
						<prop name="SelectorOrder">11</prop>
						<prop name="ShowInSelector">0</prop>
						<prop name="ShowInTable">0</prop>
						<prop name="TableOrder">11</prop>
					</obj>
					<obj name="item" class="EndPtSampleTypePropertyType" version="1">
						<prop name="name">EndPt Sample Type</prop>
						<prop name="PropClass">GroupingSample</prop>
						<prop name="AnalysisClass">EndPtGenotyping</prop>
						<prop name="IsChannelProperty">0</prop>
						<prop name="SelectorOrder">12</prop>
						<prop name="ShowInSelector">0</prop>
						<prop name="ShowInTable">0</prop>
						<prop name="TableOrder">12</prop>
					</obj>
					<obj name="item" class="SamplePropType" version="1">
						<prop name="name">EndPt Genotype</prop>
						<prop name="PropClass">Genotype</prop>
						<prop name="AnalysisClass">EndPtGenotyping</prop>
						<prop name="IsChannelProperty">0</prop>
						<prop name="SelectorOrder">13</prop>
						<prop name="ShowInSelector">0</prop>
						<prop name="ShowInTable">0</prop>
						<prop name="TableOrder">13</prop>
					</obj>
					<obj name="item" class="SamplePropType" version="1">
						<prop name="name">Target Name</prop>
						<prop name="PropClass">TargetName</prop>
						<prop name="AnalysisClass">General</prop>
						<prop name="IsChannelProperty">1</prop>
						<prop name="SelectorOrder">22</prop>
						<prop name="ShowInSelector">1</prop>
						<prop name="ShowInTable">1</prop>
						<prop name="TableOrder">22</prop>
					</obj>
					<obj name="item" class="QuantSampleTypePropertyType" version="1">
						<prop name="name">Quantification Sample Type</prop>
						<prop name="PropClass">QuantSampleTypeProperty</prop>
						<prop name="AnalysisClass">Quantification Analysis</prop>
						<prop name="IsChannelProperty">1</prop>
						<prop name="SelectorOrder">15</prop>
						<prop name="ShowInSelector">0</prop>
						<prop name="ShowInTable">0</prop>
						<prop name="TableOrder">15</prop>
					</obj>
					<obj name="item" class="SamplePropType" version="1">
						<prop name="name">Concentration</prop>
						<prop name="PropClass">QuantConcProperty</prop>
						<prop name="AnalysisClass">Quantification Analysis</prop>
						<prop name="IsChannelProperty">1</prop>
						<prop name="SelectorOrder">16</prop>
						<prop name="ShowInSelector">1</prop>
						<prop name="ShowInTable">1</prop>
						<prop name="TableOrder">16</prop>
					</obj>
					<obj name="item" class="QuantCpType" version="1">
						<prop name="name">Cp Low</prop>
						<prop name="PropClass">QuantCpLowProp</prop>
						<prop name="AnalysisClass">Quantification Analysis</prop>
						<prop name="IsChannelProperty">1</prop>
						<prop name="SelectorOrder">17</prop>
						<prop name="ShowInSelector">0</prop>
						<prop name="ShowInTable">0</prop>
						<prop name="TableOrder">17</prop>
					</obj>
					<obj name="item" class="QuantCpType" version="1">
						<prop name="name">Cp High</prop>
						<prop name="PropClass">QuantCpHighProp</prop>
						<prop name="AnalysisClass">Quantification Analysis</prop>
						<prop name="IsChannelProperty">1</prop>
						<prop name="SelectorOrder">18</prop>
						<prop name="ShowInSelector">0</prop>
						<prop name="ShowInTable">0</prop>
						<prop name="TableOrder">18</prop>
					</obj>
					<obj name="item" class="GroupSampleTypePropertyType" version="1">
						<prop name="name">Melt Geno Sample Type</prop>
						<prop name="PropClass">GroupChannelTypeProp</prop>
						<prop name="AnalysisClass">Melt Geno</prop>
						<prop name="IsChannelProperty">1</prop>
						<prop name="SelectorOrder">19</prop>
						<prop name="ShowInSelector">0</prop>
						<prop name="ShowInTable">0</prop>
						<prop name="TableOrder">19</prop>
					</obj>
					<obj name="item" class="SamplePropType" version="1">
						<prop name="name">Melt Geno Genotype</prop>
						<prop name="PropClass">ChannelGenotype</prop>
						<prop name="AnalysisClass">Melt Geno</prop>
						<prop name="IsChannelProperty">1</prop>
						<prop name="SelectorOrder">20</prop>
						<prop name="ShowInSelector">0</prop>
						<prop name="ShowInTable">0</prop>
						<prop name="TableOrder">20</prop>
					</obj>
					<obj name="item" class="RQTargetPropertyType" version="1">
						<prop name="name">Target Type</prop>
						<prop name="PropClass">RQTargetProperty</prop>
						<prop name="AnalysisClass">Relative Quantification</prop>
						<prop name="IsChannelProperty">1</prop>
						<prop name="SelectorOrder">21</prop>
						<prop name="ShowInSelector">0</prop>
						<prop name="ShowInTable">0</prop>
						<prop name="TableOrder">21</prop>
					</obj>
					<obj name="item" class="RQSampleTargetPropertyType" version="1">
						<prop name="name">Combined Sample and Target Type</prop>
						<prop name="PropClass">RQSampleTargetProperty</prop>
						<prop name="AnalysisClass">Relative Quantification</prop>
						<prop name="IsChannelProperty">1</prop>
						<prop name="SelectorOrder">15</prop>
						<prop name="ShowInSelector">1</prop>
						<prop name="ShowInTable">1</prop>
						<prop name="TableOrder">15</prop>
					</obj>
					<obj name="item" class="SamplePropType" version="1">
						<prop name="name">Efficiency</prop>
						<prop name="PropClass">RQEffProp</prop>
						<prop name="AnalysisClass">Relative Quantification</prop>
						<prop name="IsChannelProperty">1</prop>
						<prop name="SelectorOrder">23</prop>
						<prop name="ShowInSelector">0</prop>
						<prop name="ShowInTable">1</prop>
						<prop name="TableOrder">23</prop>
					</obj>
					<obj name="item" class="GroupSampleTypePropertyTypeNoPos" version="1">
						<prop name="name">Scanning Sample Type</prop>
						<prop name="PropClass">GroupChannelTypeProp</prop>
						<prop name="AnalysisClass">Scanning</prop>
						<prop name="IsChannelProperty">1</prop>
						<prop name="SelectorOrder">24</prop>
						<prop name="ShowInSelector">0</prop>
						<prop name="ShowInTable">0</prop>
						<prop name="TableOrder">24</prop>
					</obj>
					<obj name="item" class="SamplePropType" version="1">
						<prop name="name">Scanning Genotype</prop>
						<prop name="PropClass">ChannelGenotype</prop>
						<prop name="AnalysisClass">Scanning</prop>
						<prop name="IsChannelProperty">1</prop>
						<prop name="SelectorOrder">25</prop>
						<prop name="ShowInSelector">0</prop>
						<prop name="ShowInTable">0</prop>
						<prop name="TableOrder">25</prop>
					</obj>
				</list>
			</obj>
			<obj name="SelectedChannels" class="TEMIntegerSet" version="1">
				<list name="Items" count="1">
					<prop name="Item">0</prop>
				</list>
			</obj>
			<obj name="AnalysisProperties" class="ExpPropList" version="1">
				<list name="emlist" count="3">
					<obj name="PropertyObject" class="EndptGenoExtExp" version="3">
						<prop name="PropertyTypeName">Endpt External Experiment</prop>
					</obj>
					<obj name="PropertyObject" class="RQExtRefProp" version="3">
						<prop name="PropertyTypeName">ExtRef</prop>
						<prop name="RefExpProg">-1</prop>
					</obj>
					<obj name="PropertyObject" class="QuantUnitsProp" version="3">
						<prop name="PropertyTypeName">Units</prop>
					</obj>
				</list>
			</obj>
			<obj name="SampleInfoList" class="SamplePropInfoList" version="1">
				<list name="emlist" count="96">
					<obj name="item" class="SamplePropInfo" version="1">
						<obj name="ChannelProperties" class="ChanPropList" version="2">
							<obj name="ChannelProperties" class="EMList" version="1">
								<list name="emlist" count="1">
									<obj name="item" class="PropertyList" version="1">
										<list name="emlist" count="12">
											<obj name="PropertyObject" class="RQSampleTargetProperty" version="4">
												<prop name="PropertyTypeName">Combined Sample and Target Type</prop>
												<prop name="Position">0</prop>
												<prop name="IsDefault">0</prop>
												<obj name="ChannelProp" class="ChannelProperty" version="1">
													<prop name="ChannelIdx">0</prop>
												</obj>
											</obj>
											<obj name="PropertyObject" class="QuantConcProperty" version="4">
												<prop name="PropertyTypeName">Concentration</prop>
												<prop name="Position">0</prop>
												<prop name="IsDefault">1</prop>
												<prop name="Concentration">0</prop>
												<obj name="ChannelProp" class="ChannelProperty" version="1">
													<prop name="ChannelIdx">0</prop>
												</obj>
												<prop name="ReadOnly">1</prop>
											</obj>
											<obj name="PropertyObject" class="QuantCpHighProp" version="4">
												<prop name="PropertyTypeName">Cp High</prop>
												<prop name="Position">0</prop>
												<prop name="IsDefault">1</prop>
												<prop name="CpRangeHigh">0</prop>
												<obj name="ChannelProp" class="ChannelProperty" version="1">
													<prop name="ChannelIdx">0</prop>
												</obj>
												<prop name="ReadOnly">1</prop>
											</obj>
											<obj name="PropertyObject" class="QuantCpLowProp" version="4">
												<prop name="PropertyTypeName">Cp Low</prop>
												<prop name="Position">0</prop>
												<prop name="IsDefault">1</prop>
												<prop name="CpRangeLow">0</prop>
												<obj name="ChannelProp" class="ChannelProperty" version="1">
													<prop name="ChannelIdx">0</prop>
												</obj>
												<prop name="ReadOnly">1</prop>
											</obj>
											<obj name="PropertyObject" class="RQEffProp" version="4">
												<prop name="PropertyTypeName">Efficiency</prop>
												<prop name="Position">0</prop>
												<prop name="IsDefault">1</prop>
												<prop name="Efficiency">2</prop>
												<obj name="ChannelProp" class="ChannelProperty" version="1">
													<prop name="ChannelIdx">0</prop>
												</obj>
											</obj>
											<obj name="PropertyObject" class="ChannelGenotype" version="4">
												<prop name="PropertyTypeName">Melt Geno Genotype</prop>
												<prop name="Position">0</prop>
												<prop name="IsDefault">1</prop>
												<prop name="ReadOnly">1</prop>
												<obj name="ChannelProp" class="ChannelProperty" version="1">
													<prop name="ChannelIdx">0</prop>
												</obj>
											</obj>
											<obj name="PropertyObject" class="GroupChannelTypeProp" version="4">
												<prop name="PropertyTypeName">Melt Geno Sample Type</prop>
												<prop name="Position">0</prop>
												<prop name="IsDefault">0</prop>
												<prop name="GroupSampleType">mstUnknown</prop>
												<obj name="ChannelProp" class="ChannelProperty" version="1">
													<prop name="ChannelIdx">0</prop>
												</obj>
											</obj>
											<obj name="PropertyObject" class="QuantSampleTypeProperty" version="4">
												<prop name="PropertyTypeName">Quantification Sample Type</prop>
												<prop name="Position">0</prop>
												<prop name="IsDefault">0</prop>
												<prop name="SampleType">qsUnknown</prop>
												<obj name="ChannelProp" class="ChannelProperty" version="1">
													<prop name="ChannelIdx">0</prop>
												</obj>
											</obj>
											<obj name="PropertyObject" class="ChannelGenotype" version="4">
												<prop name="PropertyTypeName">Scanning Genotype</prop>
												<prop name="Position">0</prop>
												<prop name="IsDefault">1</prop>
												<prop name="ReadOnly">1</prop>
												<obj name="ChannelProp" class="ChannelProperty" version="1">
													<prop name="ChannelIdx">0</prop>
												</obj>
											</obj>
											<obj name="PropertyObject" class="GroupChannelTypeProp" version="4">
												<prop name="PropertyTypeName">Scanning Sample Type</prop>
												<prop name="Position">0</prop>
												<prop name="IsDefault">0</prop>
												<prop name="GroupSampleType">mstUnknown</prop>
												<obj name="ChannelProp" class="ChannelProperty" version="1">
													<prop name="ChannelIdx">0</prop>
												</obj>
											</obj>
											<obj name="PropertyObject" class="TargetName" version="4">
												<prop name="PropertyTypeName">Target Name</prop>
												<prop name="Position">0</prop>
												<prop name="IsDefault">0</prop>
												<prop name="name">HPRT</prop>
												<obj name="ChannelProp" class="ChannelProperty" version="1">
													<prop name="ChannelIdx">0</prop>
												</obj>
											</obj>
											<obj name="PropertyObject" class="RQTargetProperty" version="4">
												<prop name="PropertyTypeName">Target Type</prop>
												<prop name="Position">0</prop>
												<prop name="IsDefault">0</prop>
												<prop name="TargetType">dtReference</prop>
												<obj name="ChannelProp" class="ChannelProperty" version="1">
													<prop name="ChannelIdx">0</prop>
												</obj>
											</obj>
										</list>
									</obj>
								</list>
							</obj>
						</obj>
						<prop name="ChannelPropertyCount">1</prop>
						<prop name="ContainerPosition">0</prop>
						<prop name="HasSampleProperties">1</prop>
						<obj name="SampleProperties" class="PropertyList" version="1">
							<list name="emlist" count="14">
								<obj name="PropertyObject" class="SamplePrefColor" version="4">
									<prop name="PropertyTypeName">Color</prop>
									<prop name="Position">0</prop>
									<prop name="IsDefault">0</prop>
									<prop name="Color">$00FF8000</prop>
								</obj>
								<obj name="PropertyObject" class="DominantChannelProp" version="4">
									<prop name="PropertyTypeName">Dominant Channel</prop>
									<prop name="Position">0</prop>
									<prop name="IsDefault">0</prop>
									<prop name="DominantChannel">0</prop>
								</obj>
								<obj name="PropertyObject" class="Genotype" version="4">
									<prop name="PropertyTypeName">EndPt Genotype</prop>
									<prop name="Position">0</prop>
									<prop name="IsDefault">1</prop>
									<prop name="ReadOnly">1</prop>
								</obj>
								<obj name="PropertyObject" class="GroupingSample" version="4">
									<prop name="PropertyTypeName">EndPt Sample Type</prop>
									<prop name="Position">0</prop>
									<prop name="IsDefault">0</prop>
									<prop name="GroupSampleType">mstUnknown</prop>
								</obj>
								<obj name="PropertyObject" class="SamplePrefLineStyle" version="4">
									<prop name="PropertyTypeName">Line Style</prop>
									<prop name="Position">0</prop>
									<prop name="IsDefault">0</prop>
									<prop name="LineStyle">psSolid</prop>
								</obj>
								<obj name="PropertyObject" class="GenSampleEditNotes" version="4">
									<prop name="PropertyTypeName">Notes</prop>
									<prop name="Position">0</prop>
									<prop name="IsDefault">1</prop>
								</obj>
								<obj name="PropertyObject" class="SamplePrefPointStyle" version="4">
									<prop name="PropertyTypeName">Point Style</prop>
									<prop name="Position">0</prop>
									<prop name="IsDefault">0</prop>
									<prop name="PointStyle">psNothing</prop>
								</obj>
								<obj name="PropertyObject" class="GenSampleEditPosition" version="4">
									<prop name="PropertyTypeName">Position</prop>
									<prop name="Position">0</prop>
									<prop name="IsDefault">1</prop>
								</obj>
								<obj name="PropertyObject" class="GenSampleEditReplicate" version="4">
									<prop name="PropertyTypeName">Replicate of</prop>
									<prop name="Position">0</prop>
									<prop name="IsDefault">0</prop>
									<prop name="ReplicateOf">0</prop>
								</obj>
								<obj name="PropertyObject" class="HTCSampleID" version="4">
									<prop name="PropertyTypeName">Sample ID</prop>
									<prop name="Position">0</prop>
									<prop name="IsDefault">1</prop>
								</obj>
								<obj name="PropertyObject" class="GenSampleEditName" version="4">
									<prop name="PropertyTypeName">Sample Name</prop>
									<prop name="Position">0</prop>
									<prop name="IsDefault">0</prop>
									<prop name="name">1674T</prop>
								</obj>
								<obj name="PropertyObject" class="HTCSamplePrepNotes" version="4">
									<prop name="PropertyTypeName">Sample Prep Notes</prop>
									<prop name="Position">0</prop>
									<prop name="IsDefault">1</prop>
								</obj>
								<obj name="PropertyObject" class="GenSampleEditSubset" version="4">
									<prop name="PropertyTypeName">Subsets</prop>
									<prop name="Position">0</prop>
									<prop name="IsDefault">1</prop>
								</obj>
								<obj name="PropertyObject" class="SamplePrefWidth" version="5">
									<prop name="PropertyTypeName">Width</prop>
									<prop name="Position">0</prop>
									<prop name="IsDefault">1</prop>
									<prop name="Width">1</prop>
								</obj>
							</list>
						</obj>
					</obj>
					<obj name="item" class="SamplePropInfo" version="1">
						<obj name="ChannelProperties" class="ChanPropList" version="2">
							<obj name="ChannelProperties" class="EMList" version="1">
								<list name="emlist" count="1">
									<obj name="item" class="PropertyList" version="1">
										<list name="emlist" count="12">
											<obj name="PropertyObject" class="RQSampleTargetProperty" version="4">
												<prop name="PropertyTypeName">Combined Sample and Target Type</prop>
												<prop name="Position">1</prop>
												<prop name="IsDefault">0</prop>
												<obj name="ChannelProp" class="ChannelProperty" version="1">
													<prop name="ChannelIdx">0</prop>
												</obj>
											</obj>
											<obj name="PropertyObject" class="QuantConcProperty" version="4">
												<prop name="PropertyTypeName">Concentration</prop>
												<prop name="Position">1</prop>
												<prop name="IsDefault">1</prop>
												<prop name="Concentration">0</prop>
												<obj name="ChannelProp" class="ChannelProperty" version="1">
													<prop name="ChannelIdx">0</prop>
												</obj>
												<prop name="ReadOnly">1</prop>
											</obj>
											<obj name="PropertyObject" class="QuantCpHighProp" version="4">
												<prop name="PropertyTypeName">Cp High</prop>
												<prop name="Position">1</prop>
												<prop name="IsDefault">1</prop>
												<prop name="CpRangeHigh">0</prop>
												<obj name="ChannelProp" class="ChannelProperty" version="1">
													<prop name="ChannelIdx">0</prop>
												</obj>
												<prop name="ReadOnly">1</prop>
											</obj>
											<obj name="PropertyObject" class="QuantCpLowProp" version="4">
												<prop name="PropertyTypeName">Cp Low</prop>
												<prop name="Position">1</prop>
												<prop name="IsDefault">1</prop>
												<prop name="CpRangeLow">0</prop>
												<obj name="ChannelProp" class="ChannelProperty" version="1">
													<prop name="ChannelIdx">0</prop>
												</obj>
												<prop name="ReadOnly">1</prop>
											</obj>
											<obj name="PropertyObject" class="RQEffProp" version="4">
												<prop name="PropertyTypeName">Efficiency</prop>
												<prop name="Position">1</prop>
												<prop name="IsDefault">1</prop>
												<prop name="Efficiency">2</prop>
												<obj name="ChannelProp" class="ChannelProperty" version="1">
													<prop name="ChannelIdx">0</prop>
												</obj>
											</obj>
											<obj name="PropertyObject" class="ChannelGenotype" version="4">
												<prop name="PropertyTypeName">Melt Geno Genotype</prop>
												<prop name="Position">1</prop>
												<prop name="IsDefault">1</prop>
												<prop name="ReadOnly">1</prop>
												<obj name="ChannelProp" class="ChannelProperty" version="1">
													<prop name="ChannelIdx">0</prop>
												</obj>
											</obj>
											<obj name="PropertyObject" class="GroupChannelTypeProp" version="4">
												<prop name="PropertyTypeName">Melt Geno Sample Type</prop>
												<prop name="Position">1</prop>
												<prop name="IsDefault">0</prop>
												<prop name="GroupSampleType">mstUnknown</prop>
												<obj name="ChannelProp" class="ChannelProperty" version="1">
													<prop name="ChannelIdx">0</prop>
												</obj>
											</obj>
											<obj name="PropertyObject" class="QuantSampleTypeProperty" version="4">
												<prop name="PropertyTypeName">Quantification Sample Type</prop>
												<prop name="Position">1</prop>
												<prop name="IsDefault">0</prop>
												<prop name="SampleType">qsUnknown</prop>
												<obj name="ChannelProp" class="ChannelProperty" version="1">
													<prop name="ChannelIdx">0</prop>
												</obj>
											</obj>
											<obj name="PropertyObject" class="ChannelGenotype" version="4">
												<prop name="PropertyTypeName">Scanning Genotype</prop>
												<prop name="Position">1</prop>
												<prop name="IsDefault">1</prop>
												<prop name="ReadOnly">1</prop>
												<obj name="ChannelProp" class="ChannelProperty" version="1">
													<prop name="ChannelIdx">0</prop>
												</obj>
											</obj>
											<obj name="PropertyObject" class="GroupChannelTypeProp" version="4">
												<prop name="PropertyTypeName">Scanning Sample Type</prop>
												<prop name="Position">1</prop>
												<prop name="IsDefault">0</prop>
												<prop name="GroupSampleType">mstUnknown</prop>
												<obj name="ChannelProp" class="ChannelProperty" version="1">
													<prop name="ChannelIdx">0</prop>
												</obj>
											</obj>
											<obj name="PropertyObject" class="TargetName" version="4">
												<prop name="PropertyTypeName">Target Name</prop>
												<prop name="Position">1</prop>
												<prop name="IsDefault">0</prop>
												<prop name="name">HPRT</prop>
												<obj name="ChannelProp" class="ChannelProperty" version="1">
													<prop name="ChannelIdx">0</prop>
												</obj>
											</obj>
											<obj name="PropertyObject" class="RQTargetProperty" version="4">
												<prop name="PropertyTypeName">Target Type</prop>
												<prop name="Position">1</prop>
												<prop name="IsDefault">0</prop>
												<prop name="TargetType">dtReference</prop>
												<obj name="ChannelProp" class="ChannelProperty" version="1">
													<prop name="ChannelIdx">0</prop>
												</obj>
											</obj>
										</list>
									</obj>
								</list>
							</obj>
						</obj>
						<prop name="ChannelPropertyCount">1</prop>
						<prop name="ContainerPosition">1</prop>
						<prop name="HasSampleProperties">1</prop>
						<obj name="SampleProperties" class="PropertyList" version="1">
							<list name="emlist" count="14">
								<obj name="PropertyObject" class="SamplePrefColor" version="4">
									<prop name="PropertyTypeName">Color</prop>
									<prop name="Position">1</prop>
									<prop name="IsDefault">0</prop>
									<prop name="Color">clRed</prop>
								</obj>
								<obj name="PropertyObject" class="DominantChannelProp" version="4">
									<prop name="PropertyTypeName">Dominant Channel</prop>
									<prop name="Position">1</prop>
									<prop name="IsDefault">0</prop>
									<prop name="DominantChannel">0</prop>
								</obj>
								<obj name="PropertyObject" class="Genotype" version="4">
									<prop name="PropertyTypeName">EndPt Genotype</prop>
									<prop name="Position">1</prop>
									<prop name="IsDefault">1</prop>
									<prop name="ReadOnly">1</prop>
								</obj>
								<obj name="PropertyObject" class="GroupingSample" version="4">
									<prop name="PropertyTypeName">EndPt Sample Type</prop>
									<prop name="Position">1</prop>
									<prop name="IsDefault">0</prop>
									<prop name="GroupSampleType">mstUnknown</prop>
								</obj>
								<obj name="PropertyObject" class="SamplePrefLineStyle" version="4">
									<prop name="PropertyTypeName">Line Style</prop>
									<prop name="Position">1</prop>
									<prop name="IsDefault">0</prop>
									<prop name="LineStyle">psSolid</prop>
								</obj>
								<obj name="PropertyObject" class="GenSampleEditNotes" version="4">
									<prop name="PropertyTypeName">Notes</prop>
									<prop name="Position">1</prop>
									<prop name="IsDefault">1</prop>
								</obj>
								<obj name="PropertyObject" class="SamplePrefPointStyle" version="4">
									<prop name="PropertyTypeName">Point Style</prop>
									<prop name="Position">1</prop>
									<prop name="IsDefault">0</prop>
									<prop name="PointStyle">psNothing</prop>
								</obj>
								<obj name="PropertyObject" class="GenSampleEditPosition" version="4">
									<prop name="PropertyTypeName">Position</prop>
									<prop name="Position">1</prop>
									<prop name="IsDefault">1</prop>
								</obj>
								<obj name="PropertyObject" class="GenSampleEditReplicate" version="4">
									<prop name="PropertyTypeName">Replicate of</prop>
									<prop name="Position">1</prop>
									<prop name="IsDefault">0</prop>
									<prop name="ReplicateOf">0</prop>
								</obj>
								<obj name="PropertyObject" class="HTCSampleID" version="4">
									<prop name="PropertyTypeName">Sample ID</prop>
									<prop name="Position">1</prop>
									<prop name="IsDefault">1</prop>
								</obj>
								<obj name="PropertyObject" class="GenSampleEditName" version="4">
									<prop name="PropertyTypeName">Sample Name</prop>
									<prop name="Position">1</prop>
									<prop name="IsDefault">0</prop>
									<prop name="name">1674T</prop>
								</obj>
								<obj name="PropertyObject" class="HTCSamplePrepNotes" version="4">
									<prop name="PropertyTypeName">Sample Prep Notes</prop>
									<prop name="Position">1</prop>
									<prop name="IsDefault">1</prop>
								</obj>
								<obj name="PropertyObject" class="GenSampleEditSubset" version="4">
									<prop name="PropertyTypeName">Subsets</prop>
									<prop name="Position">1</prop>
									<prop name="IsDefault">1</prop>
								</obj>
								<obj name="PropertyObject" class="SamplePrefWidth" version="5">
									<prop name="PropertyTypeName">Width</prop>
									<prop name="Position">1</prop>
									<prop name="IsDefault">1</prop>
									<prop name="Width">1</prop>
								</obj>
							</list>
						</obj>
					</obj>
					<obj name="item" class="SamplePropInfo" version="1">
						<obj name="ChannelProperties" class="ChanPropList" version="2">
							<obj name="ChannelProperties" class="EMList" version="1">
								<list name="emlist" count="1">
									<obj name="item" class="PropertyList" version="1">
										<list name="emlist" count="12">
											<obj name="PropertyObject" class="RQSampleTargetProperty" version="4">
												<prop name="PropertyTypeName">Combined Sample and Target Type</prop>
												<prop name="Position">2</prop>
												<prop name="IsDefault">0</prop>
												<obj name="ChannelProp" class="ChannelProperty" version="1">
													<prop name="ChannelIdx">0</prop>
												</obj>
											</obj>
											<obj name="PropertyObject" class="QuantConcProperty" version="4">
												<prop name="PropertyTypeName">Concentration</prop>
												<prop name="Position">2</prop>
												<prop name="IsDefault">1</prop>
												<prop name="Concentration">0</prop>
												<obj name="ChannelProp" class="ChannelProperty" version="1">
													<prop name="ChannelIdx">0</prop>
												</obj>
												<prop name="ReadOnly">1</prop>
											</obj>
											<obj name="PropertyObject" class="QuantCpHighProp" version="4">
												<prop name="PropertyTypeName">Cp High</prop>
												<prop name="Position">2</prop>
												<prop name="IsDefault">1</prop>
												<prop name="CpRangeHigh">0</prop>
												<obj name="ChannelProp" class="ChannelProperty" version="1">
													<prop name="ChannelIdx">0</prop>
												</obj>
												<prop name="ReadOnly">1</prop>
											</obj>
											<obj name="PropertyObject" class="QuantCpLowProp" version="4">
												<prop name="PropertyTypeName">Cp Low</prop>
												<prop name="Position">2</prop>
												<prop name="IsDefault">1</prop>
												<prop name="CpRangeLow">0</prop>
												<obj name="ChannelProp" class="ChannelProperty" version="1">
													<prop name="ChannelIdx">0</prop>
												</obj>
												<prop name="ReadOnly">1</prop>
											</obj>
											<obj name="PropertyObject" class="RQEffProp" version="4">
												<prop name="PropertyTypeName">Efficiency</prop>
												<prop name="Position">2</prop>
												<prop name="IsDefault">1</prop>
												<prop name="Efficiency">2</prop>
												<obj name="ChannelProp" class="ChannelProperty" version="1">
													<prop name="ChannelIdx">0</prop>
												</obj>
											</obj>
											<obj name="PropertyObject" class="ChannelGenotype" version="4">
												<prop name="PropertyTypeName">Melt Geno Genotype</prop>
												<prop name="Position">2</prop>
												<prop name="IsDefault">1</prop>
												<prop name="ReadOnly">1</prop>
												<obj name="ChannelProp" class="ChannelProperty" version="1">
													<prop name="ChannelIdx">0</prop>
												</obj>
											</obj>
											<obj name="PropertyObject" class="GroupChannelTypeProp" version="4">
												<prop name="PropertyTypeName">Melt Geno Sample Type</prop>
												<prop name="Position">2</prop>
												<prop name="IsDefault">0</prop>
												<prop name="GroupSampleType">mstUnknown</prop>
												<obj name="ChannelProp" class="ChannelProperty" version="1">
													<prop name="ChannelIdx">0</prop>
												</obj>
											</obj>
											<obj name="PropertyObject" class="QuantSampleTypeProperty" version="4">
												<prop name="PropertyTypeName">Quantification Sample Type</prop>
												<prop name="Position">2</prop>
												<prop name="IsDefault">0</prop>
												<prop name="SampleType">qsUnknown</prop>
												<obj name="ChannelProp" class="ChannelProperty" version="1">
													<prop name="ChannelIdx">0</prop>
												</obj>
											</obj>
											<obj name="PropertyObject" class="ChannelGenotype" version="4">
												<prop name="PropertyTypeName">Scanning Genotype</prop>
												<prop name="Position">2</prop>
												<prop name="IsDefault">1</prop>
												<prop name="ReadOnly">1</prop>
												<obj name="ChannelProp" class="ChannelProperty" version="1">
													<prop name="ChannelIdx">0</prop>
												</obj>
											</obj>
											<obj name="PropertyObject" class="GroupChannelTypeProp" version="4">
												<prop name="PropertyTypeName">Scanning Sample Type</prop>
												<prop name="Position">2</prop>
												<prop name="IsDefault">0</prop>
												<prop name="GroupSampleType">mstUnknown</prop>
												<obj name="ChannelProp" class="ChannelProperty" version="1">
													<prop name="ChannelIdx">0</prop>
												</obj>
											</obj>
											<obj name="PropertyObject" class="TargetName" version="4">
												<prop name="PropertyTypeName">Target Name</prop>
												<prop name="Position">2</prop>
												<prop name="IsDefault">0</prop>
												<prop name="name">HPRT</prop>
												<obj name="ChannelProp" class="ChannelProperty" version="1">
													<prop name="ChannelIdx">0</prop>
												</obj>
											</obj>
											<obj name="PropertyObject" class="RQTargetProperty" version="4">
												<prop name="PropertyTypeName">Target Type</prop>
												<prop name="Position">2</prop>
												<prop name="IsDefault">0</prop>
												<prop name="TargetType">dtReference</prop>
												<obj name="ChannelProp" class="ChannelProperty" version="1">
													<prop name="ChannelIdx">0</prop>
												</obj>
											</obj>
										</list>
									</obj>
								</list>
							</obj>
						</obj>
						<prop name="ChannelPropertyCount">1</prop>
						<prop name="ContainerPosition">2</prop>
						<prop name="HasSampleProperties">1</prop>
						<obj name="SampleProperties" class="PropertyList" version="1">
							<list name="emlist" count="14">
								<obj name="PropertyObject" class="SamplePrefColor" version="4">
									<prop name="PropertyTypeName">Color</prop>
									<prop name="Position">2</prop>
									<prop name="IsDefault">0</prop>
									<prop name="Color">$0030D700</prop>
								</obj>
								<obj name="PropertyObject" class="DominantChannelProp" version="4">
									<prop name="PropertyTypeName">Dominant Channel</prop>
									<prop name="Position">2</prop>
									<prop name="IsDefault">0</prop>
									<prop name="DominantChannel">0</prop>
								</obj>
								<obj name="PropertyObject" class="Genotype" version="4">
									<prop name="PropertyTypeName">EndPt Genotype</prop>
									<prop name="Position">2</prop>
									<prop name="IsDefault">1</prop>
									<prop name="ReadOnly">1</prop>
								</obj>
								<obj name="PropertyObject" class="GroupingSample" version="4">
									<prop name="PropertyTypeName">EndPt Sample Type</prop>
									<prop name="Position">2</prop>
									<prop name="IsDefault">0</prop>
									<prop name="GroupSampleType">mstUnknown</prop>
								</obj>
								<obj name="PropertyObject" class="SamplePrefLineStyle" version="4">
									<prop name="PropertyTypeName">Line Style</prop>
									<prop name="Position">2</prop>
									<prop name="IsDefault">0</prop>
									<prop name="LineStyle">psSolid</prop>
								</obj>
								<obj name="PropertyObject" class="GenSampleEditNotes" version="4">
									<prop name="PropertyTypeName">Notes</prop>
									<prop name="Position">2</prop>
									<prop name="IsDefault">1</prop>
								</obj>
								<obj name="PropertyObject" class="SamplePrefPointStyle" version="4">
									<prop name="PropertyTypeName">Point Style</prop>
									<prop name="Position">2</prop>
									<prop name="IsDefault">0</prop>
									<prop name="PointStyle">psNothing</prop>
								</obj>
								<obj name="PropertyObject" class="GenSampleEditPosition" version="4">
									<prop name="PropertyTypeName">Position</prop>
									<prop name="Position">2</prop>
									<prop name="IsDefault">1</prop>
								</obj>
								<obj name="PropertyObject" class="GenSampleEditReplicate" version="4">
									<prop name="PropertyTypeName">Replicate of</prop>
									<prop name="Position">2</prop>
									<prop name="IsDefault">0</prop>
									<prop name="ReplicateOf">0</prop>
								</obj>
								<obj name="PropertyObject" class="HTCSampleID" version="4">
									<prop name="PropertyTypeName">Sample ID</prop>
									<prop name="Position">2</prop>
									<prop name="IsDefault">1</prop>
								</obj>
								<obj name="PropertyObject" class="GenSampleEditName" version="4">
									<prop name="PropertyTypeName">Sample Name</prop>
									<prop name="Position">2</prop>
									<prop name="IsDefault">0</prop>
									<prop name="name">1674T</prop>
								</obj>
								<obj name="PropertyObject" class="HTCSamplePrepNotes" version="4">
									<prop name="PropertyTypeName">Sample Prep Notes</prop>
									<prop name="Position">2</prop>
									<prop name="IsDefault">1</prop>
								</obj>
								<obj name="PropertyObject" class="GenSampleEditSubset" version="4">
									<prop name="PropertyTypeName">Subsets</prop>
									<prop name="Position">2</prop>
									<prop name="IsDefault">1</prop>
								</obj>
								<obj name="PropertyObject" class="SamplePrefWidth" version="5">
									<prop name="PropertyTypeName">Width</prop>
									<prop name="Position">2</prop>
									<prop name="IsDefault">1</prop>
									<prop name="Width">1</prop>
								</obj>
							</list>
						</obj>
					</obj>
					<obj name="item" class="SamplePropInfo" version="1">
						<obj name="ChannelProperties" class="ChanPropList" version="2">
							<obj name="ChannelProperties" class="EMList" version="1">
								<list name="emlist" count="1">
									<obj name="item" class="PropertyList" version="1">
										<list name="emlist" count="12">
											<obj name="PropertyObject" class="RQSampleTargetProperty" version="4">
												<prop name="PropertyTypeName">Combined Sample and Target Type</prop>
												<prop name="Position">3</prop>
												<prop name="IsDefault">0</prop>
												<obj name="ChannelProp" class="ChannelProperty" version="1">
													<prop name="ChannelIdx">0</prop>
												</obj>
											</obj>
											<obj name="PropertyObject" class="QuantConcProperty" version="4">
												<prop name="PropertyTypeName">Concentration</prop>
												<prop name="Position">3</prop>
												<prop name="IsDefault">1</prop>
												<prop name="Concentration">0</prop>
												<obj name="ChannelProp" class="ChannelProperty" version="1">
													<prop name="ChannelIdx">0</prop>
												</obj>
												<prop name="ReadOnly">1</prop>
											</obj>
											<obj name="PropertyObject" class="QuantCpHighProp" version="4">
												<prop name="PropertyTypeName">Cp High</prop>
												<prop name="Position">3</prop>
												<prop name="IsDefault">1</prop>
												<prop name="CpRangeHigh">0</prop>
												<obj name="ChannelProp" class="ChannelProperty" version="1">
													<prop name="ChannelIdx">0</prop>
												</obj>
												<prop name="ReadOnly">1</prop>
											</obj>
											<obj name="PropertyObject" class="QuantCpLowProp" version="4">
												<prop name="PropertyTypeName">Cp Low</prop>
												<prop name="Position">3</prop>
												<prop name="IsDefault">1</prop>
												<prop name="CpRangeLow">0</prop>
												<obj name="ChannelProp" class="ChannelProperty" version="1">
													<prop name="ChannelIdx">0</prop>
												</obj>
												<prop name="ReadOnly">1</prop>
											</obj>
											<obj name="PropertyObject" class="RQEffProp" version="4">
												<prop name="PropertyTypeName">Efficiency</prop>
												<prop name="Position">3</prop>
												<prop name="IsDefault">1</prop>
												<prop name="Efficiency">2</prop>
												<obj name="ChannelProp" class="ChannelProperty" version="1">
													<prop name="ChannelIdx">0</prop>
												</obj>
											</obj>
											<obj name="PropertyObject" class="ChannelGenotype" version="4">
												<prop name="PropertyTypeName">Melt Geno Genotype</prop>
												<prop name="Position">3</prop>
												<prop name="IsDefault">1</prop>
												<prop name="ReadOnly">1</prop>
												<obj name="ChannelProp" class="ChannelProperty" version="1">
													<prop name="ChannelIdx">0</prop>
												</obj>
											</obj>
											<obj name="PropertyObject" class="GroupChannelTypeProp" version="4">
												<prop name="PropertyTypeName">Melt Geno Sample Type</prop>
												<prop name="Position">3</prop>
												<prop name="IsDefault">0</prop>
												<prop name="GroupSampleType">mstUnknown</prop>
												<obj name="ChannelProp" class="ChannelProperty" version="1">
													<prop name="ChannelIdx">0</prop>
												</obj>
											</obj>
											<obj name="PropertyObject" class="QuantSampleTypeProperty" version="4">
												<prop name="PropertyTypeName">Quantification Sample Type</prop>
												<prop name="Position">3</prop>
												<prop name="IsDefault">0</prop>
												<prop name="SampleType">qsUnknown</prop>
												<obj name="ChannelProp" class="ChannelProperty" version="1">
													<prop name="ChannelIdx">0</prop>
												</obj>
											</obj>
											<obj name="PropertyObject" class="ChannelGenotype" version="4">
												<prop name="PropertyTypeName">Scanning Genotype</prop>
												<prop name="Position">3</prop>
												<prop name="IsDefault">1</prop>
												<prop name="ReadOnly">1</prop>
												<obj name="ChannelProp" class="ChannelProperty" version="1">
													<prop name="ChannelIdx">0</prop>
												</obj>
											</obj>
											<obj name="PropertyObject" class="GroupChannelTypeProp" version="4">
												<prop name="PropertyTypeName">Scanning Sample Type</prop>
												<prop name="Position">3</prop>
												<prop name="IsDefault">0</prop>
												<prop name="GroupSampleType">mstUnknown</prop>
												<obj name="ChannelProp" class="ChannelProperty" version="1">
													<prop name="ChannelIdx">0</prop>
												</obj>
											</obj>
											<obj name="PropertyObject" class="TargetName" version="4">
												<prop name="PropertyTypeName">Target Name</prop>
												<prop name="Position">3</prop>
												<prop name="IsDefault">1</prop>
												<obj name="ChannelProp" class="ChannelProperty" version="1">
													<prop name="ChannelIdx">0</prop>
												</obj>
											</obj>
											<obj name="PropertyObject" class="RQTargetProperty" version="4">
												<prop name="PropertyTypeName">Target Type</prop>
												<prop name="Position">3</prop>
												<prop name="IsDefault">0</prop>
												<prop name="TargetType">dtNone</prop>
												<obj name="ChannelProp" class="ChannelProperty" version="1">
													<prop name="ChannelIdx">0</prop>
												</obj>
											</obj>
										</list>
									</obj>
								</list>
							</obj>
						</obj>
						<prop name="ChannelPropertyCount">1</prop>
						<prop name="ContainerPosition">3</prop>
						<prop name="HasSampleProperties">1</prop>
						<obj name="SampleProperties" class="PropertyList" version="1">
							<list name="emlist" count="14">
								<obj name="PropertyObject" class="SamplePrefColor" version="4">
									<prop name="PropertyTypeName">Color</prop>
									<prop name="Position">3</prop>
									<prop name="IsDefault">0</prop>
									<prop name="Color">clFuchsia</prop>
								</obj>
								<obj name="PropertyObject" class="DominantChannelProp" version="4">
									<prop name="PropertyTypeName">Dominant Channel</prop>
									<prop name="Position">3</prop>
									<prop name="IsDefault">0</prop>
									<prop name="DominantChannel">0</prop>
								</obj>
								<obj name="PropertyObject" class="Genotype" version="4">
									<prop name="PropertyTypeName">EndPt Genotype</prop>
									<prop name="Position">3</prop>
									<prop name="IsDefault">1</prop>
									<prop name="ReadOnly">1</prop>
								</obj>
								<obj name="PropertyObject" class="GroupingSample" version="4">
									<prop name="PropertyTypeName">EndPt Sample Type</prop>
									<prop name="Position">3</prop>
									<prop name="IsDefault">0</prop>
									<prop name="GroupSampleType">mstUnknown</prop>
								</obj>
								<obj name="PropertyObject" class="SamplePrefLineStyle" version="4">
									<prop name="PropertyTypeName">Line Style</prop>
									<prop name="Position">3</prop>
									<prop name="IsDefault">0</prop>
									<prop name="LineStyle">psSolid</prop>
								</obj>
								<obj name="PropertyObject" class="GenSampleEditNotes" version="4">
									<prop name="PropertyTypeName">Notes</prop>
									<prop name="Position">3</prop>
									<prop name="IsDefault">1</prop>
								</obj>
								<obj name="PropertyObject" class="SamplePrefPointStyle" version="4">
									<prop name="PropertyTypeName">Point Style</prop>
									<prop name="Position">3</prop>
									<prop name="IsDefault">0</prop>
									<prop name="PointStyle">psNothing</prop>
								</obj>
								<obj name="PropertyObject" class="GenSampleEditPosition" version="4">
									<prop name="PropertyTypeName">Position</prop>
									<prop name="Position">3</prop>
									<prop name="IsDefault">1</prop>
								</obj>
								<obj name="PropertyObject" class="GenSampleEditReplicate" version="4">
									<prop name="PropertyTypeName">Replicate of</prop>
									<prop name="Position">3</prop>
									<prop name="IsDefault">1</prop>
									<prop name="ReplicateOf">-1</prop>
								</obj>
								<obj name="PropertyObject" class="HTCSampleID" version="4">
									<prop name="PropertyTypeName">Sample ID</prop>
									<prop name="Position">3</prop>
									<prop name="IsDefault">1</prop>
								</obj>
								<obj name="PropertyObject" class="GenSampleEditName" version="4">
									<prop name="PropertyTypeName">Sample Name</prop>
									<prop name="Position">3</prop>
									<prop name="IsDefault">1</prop>
									<prop name="name">Sample 4</prop>
								</obj>
								<obj name="PropertyObject" class="HTCSamplePrepNotes" version="4">
									<prop name="PropertyTypeName">Sample Prep Notes</prop>
									<prop name="Position">3</prop>
									<prop name="IsDefault">1</prop>
								</obj>
								<obj name="PropertyObject" class="GenSampleEditSubset" version="4">
									<prop name="PropertyTypeName">Subsets</prop>
									<prop name="Position">3</prop>
									<prop name="IsDefault">1</prop>
								</obj>
								<obj name="PropertyObject" class="SamplePrefWidth" version="5">
									<prop name="PropertyTypeName">Width</prop>
									<prop name="Position">3</prop>
									<prop name="IsDefault">1</prop>
									<prop name="Width">1</prop>
								</obj>
							</list>
						</obj>
					</obj>
					<obj name="item" class="SamplePropInfo" version="1">
						<obj name="ChannelProperties" class="ChanPropList" version="2">
							<obj name="ChannelProperties" class="EMList" version="1">
								<list name="emlist" count="1">
									<obj name="item" class="PropertyList" version="1">
										<list name="emlist" count="12">
											<obj name="PropertyObject" class="RQSampleTargetProperty" version="4">
												<prop name="PropertyTypeName">Combined Sample and Target Type</prop>
												<prop name="Position">4</prop>
												<prop name="IsDefault">0</prop>
												<obj name="ChannelProp" class="ChannelProperty" version="1">
													<prop name="ChannelIdx">0</prop>
												</obj>
											</obj>
											<obj name="PropertyObject" class="QuantConcProperty" version="4">
												<prop name="PropertyTypeName">Concentration</prop>
												<prop name="Position">4</prop>
												<prop name="IsDefault">1</prop>
												<prop name="Concentration">0</prop>
												<obj name="ChannelProp" class="ChannelProperty" version="1">
													<prop name="ChannelIdx">0</prop>
												</obj>
												<prop name="ReadOnly">1</prop>
											</obj>
											<obj name="PropertyObject" class="QuantCpHighProp" version="4">
												<prop name="PropertyTypeName">Cp High</prop>
												<prop name="Position">4</prop>
												<prop name="IsDefault">1</prop>
												<prop name="CpRangeHigh">0</prop>
												<obj name="ChannelProp" class="ChannelProperty" version="1">
													<prop name="ChannelIdx">0</prop>
												</obj>
												<prop name="ReadOnly">1</prop>
											</obj>
											<obj name="PropertyObject" class="QuantCpLowProp" version="4">
												<prop name="PropertyTypeName">Cp Low</prop>
												<prop name="Position">4</prop>
												<prop name="IsDefault">1</prop>
												<prop name="CpRangeLow">0</prop>
												<obj name="ChannelProp" class="ChannelProperty" version="1">
													<prop name="ChannelIdx">0</prop>
												</obj>
												<prop name="ReadOnly">1</prop>
											</obj>
											<obj name="PropertyObject" class="RQEffProp" version="4">
												<prop name="PropertyTypeName">Efficiency</prop>
												<prop name="Position">4</prop>
												<prop name="IsDefault">1</prop>
												<prop name="Efficiency">2</prop>
												<obj name="ChannelProp" class="ChannelProperty" version="1">
													<prop name="ChannelIdx">0</prop>
												</obj>
											</obj>
											<obj name="PropertyObject" class="ChannelGenotype" version="4">
												<prop name="PropertyTypeName">Melt Geno Genotype</prop>
												<prop name="Position">4</prop>
												<prop name="IsDefault">1</prop>
												<prop name="ReadOnly">1</prop>
												<obj name="ChannelProp" class="ChannelProperty" version="1">
													<prop name="ChannelIdx">0</prop>
												</obj>
											</obj>
											<obj name="PropertyObject" class="GroupChannelTypeProp" version="4">
												<prop name="PropertyTypeName">Melt Geno Sample Type</prop>
												<prop name="Position">4</prop>
												<prop name="IsDefault">0</prop>
												<prop name="GroupSampleType">mstUnknown</prop>
												<obj name="ChannelProp" class="ChannelProperty" version="1">
													<prop name="ChannelIdx">0</prop>
												</obj>
											</obj>
											<obj name="PropertyObject" class="QuantSampleTypeProperty" version="4">
												<prop name="PropertyTypeName">Quantification Sample Type</prop>
												<prop name="Position">4</prop>
												<prop name="IsDefault">0</prop>
												<prop name="SampleType">qsUnknown</prop>
												<obj name="ChannelProp" class="ChannelProperty" version="1">
													<prop name="ChannelIdx">0</prop>
												</obj>
											</obj>
											<obj name="PropertyObject" class="ChannelGenotype" version="4">
												<prop name="PropertyTypeName">Scanning Genotype</prop>
												<prop name="Position">4</prop>
												<prop name="IsDefault">1</prop>
												<prop name="ReadOnly">1</prop>
												<obj name="ChannelProp" class="ChannelProperty" version="1">
													<prop name="ChannelIdx">0</prop>
												</obj>
											</obj>
											<obj name="PropertyObject" class="GroupChannelTypeProp" version="4">
												<prop name="PropertyTypeName">Scanning Sample Type</prop>
												<prop name="Position">4</prop>
												<prop name="IsDefault">0</prop>
												<prop name="GroupSampleType">mstUnknown</prop>
												<obj name="ChannelProp" class="ChannelProperty" version="1">
													<prop name="ChannelIdx">0</prop>
												</obj>
											</obj>
											<obj name="PropertyObject" class="TargetName" version="4">
												<prop name="PropertyTypeName">Target Name</prop>
												<prop name="Position">4</prop>
												<prop name="IsDefault">1</prop>
												<obj name="ChannelProp" class="ChannelProperty" version="1">
													<prop name="ChannelIdx">0</prop>
												</obj>
											</obj>
											<obj name="PropertyObject" class="RQTargetProperty" version="4">
												<prop name="PropertyTypeName">Target Type</prop>
												<prop name="Position">4</prop>
												<prop name="IsDefault">0</prop>
												<prop name="TargetType">dtNone</prop>
												<obj name="ChannelProp" class="ChannelProperty" version="1">
													<prop name="ChannelIdx">0</prop>
												</obj>
											</obj>
										</list>
									</obj>
								</list>
							</obj>
						</obj>
						<prop name="ChannelPropertyCount">1</prop>
						<prop name="ContainerPosition">4</prop>
						<prop name="HasSampleProperties">1</prop>
						<obj name="SampleProperties" class="PropertyList" version="1">
							<list name="emlist" count="14">
								<obj name="PropertyObject" class="SamplePrefColor" version="4">
									<prop name="PropertyTypeName">Color</prop>
									<prop name="Position">4</prop>
									<prop name="IsDefault">0</prop>
									<prop name="Color">clGray</prop>
								</obj>
								<obj name="PropertyObject" class="DominantChannelProp" version="4">
									<prop name="PropertyTypeName">Dominant Channel</prop>
									<prop name="Position">4</prop>
									<prop name="IsDefault">0</prop>
									<prop name="DominantChannel">0</prop>
								</obj>
								<obj name="PropertyObject" class="Genotype" version="4">
									<prop name="PropertyTypeName">EndPt Genotype</prop>
									<prop name="Position">4</prop>
									<prop name="IsDefault">1</prop>
									<prop name="ReadOnly">1</prop>
								</obj>
								<obj name="PropertyObject" class="GroupingSample" version="4">
									<prop name="PropertyTypeName">EndPt Sample Type</prop>
									<prop name="Position">4</prop>
									<prop name="IsDefault">0</prop>
									<prop name="GroupSampleType">mstUnknown</prop>
								</obj>
								<obj name="PropertyObject" class="SamplePrefLineStyle" version="4">
									<prop name="PropertyTypeName">Line Style</prop>
									<prop name="Position">4</prop>
									<prop name="IsDefault">0</prop>
									<prop name="LineStyle">psSolid</prop>
								</obj>
								<obj name="PropertyObject" class="GenSampleEditNotes" version="4">
									<prop name="PropertyTypeName">Notes</prop>
									<prop name="Position">4</prop>
									<prop name="IsDefault">1</prop>
								</obj>
								<obj name="PropertyObject" class="SamplePrefPointStyle" version="4">
									<prop name="PropertyTypeName">Point Style</prop>
									<prop name="Position">4</prop>
									<prop name="IsDefault">0</prop>
									<prop name="PointStyle">psNothing</prop>
								</obj>
								<obj name="PropertyObject" class="GenSampleEditPosition" version="4">
									<prop name="PropertyTypeName">Position</prop>
									<prop name="Position">4</prop>
									<prop name="IsDefault">1</prop>
								</obj>
								<obj name="PropertyObject" class="GenSampleEditReplicate" version="4">
									<prop name="PropertyTypeName">Replicate of</prop>
									<prop name="Position">4</prop>
									<prop name="IsDefault">1</prop>
									<prop name="ReplicateOf">-1</prop>
								</obj>
								<obj name="PropertyObject" class="HTCSampleID" version="4">
									<prop name="PropertyTypeName">Sample ID</prop>
									<prop name="Position">4</prop>
									<prop name="IsDefault">1</prop>
								</obj>
								<obj name="PropertyObject" class="GenSampleEditName" version="4">
									<prop name="PropertyTypeName">Sample Name</prop>
									<prop name="Position">4</prop>
									<prop name="IsDefault">1</prop>
									<prop name="name">Sample 5</prop>
								</obj>
								<obj name="PropertyObject" class="HTCSamplePrepNotes" version="4">
									<prop name="PropertyTypeName">Sample Prep Notes</prop>
									<prop name="Position">4</prop>
									<prop name="IsDefault">1</prop>
								</obj>
								<obj name="PropertyObject" class="GenSampleEditSubset" version="4">
									<prop name="PropertyTypeName">Subsets</prop>
									<prop name="Position">4</prop>
									<prop name="IsDefault">1</prop>
								</obj>
								<obj name="PropertyObject" class="SamplePrefWidth" version="5">
									<prop name="PropertyTypeName">Width</prop>
									<prop name="Position">4</prop>
									<prop name="IsDefault">1</prop>
									<prop name="Width">1</prop>
								</obj>
							</list>
						</obj>
					</obj>
					<obj name="item" class="SamplePropInfo" version="1">
						<obj name="ChannelProperties" class="ChanPropList" version="2">
							<obj name="ChannelProperties" class="EMList" version="1">
								<list name="emlist" count="1">
									<obj name="item" class="PropertyList" version="1">
										<list name="emlist" count="12">
											<obj name="PropertyObject" class="RQSampleTargetProperty" version="4">
												<prop name="PropertyTypeName">Combined Sample and Target Type</prop>
												<prop name="Position">5</prop>
												<prop name="IsDefault">0</prop>
												<obj name="ChannelProp" class="ChannelProperty" version="1">
													<prop name="ChannelIdx">0</prop>
												</obj>
											</obj>
											<obj name="PropertyObject" class="QuantConcProperty" version="4">
												<prop name="PropertyTypeName">Concentration</prop>
												<prop name="Position">5</prop>
												<prop name="IsDefault">1</prop>
												<prop name="Concentration">0</prop>
												<obj name="ChannelProp" class="ChannelProperty" version="1">
													<prop name="ChannelIdx">0</prop>
												</obj>
												<prop name="ReadOnly">1</prop>
											</obj>
											<obj name="PropertyObject" class="QuantCpHighProp" version="4">
												<prop name="PropertyTypeName">Cp High</prop>
												<prop name="Position">5</prop>
												<prop name="IsDefault">1</prop>
												<prop name="CpRangeHigh">0</prop>
												<obj name="ChannelProp" class="ChannelProperty" version="1">
													<prop name="ChannelIdx">0</prop>
												</obj>
												<prop name="ReadOnly">1</prop>
											</obj>
											<obj name="PropertyObject" class="QuantCpLowProp" version="4">
												<prop name="PropertyTypeName">Cp Low</prop>
												<prop name="Position">5</prop>
												<prop name="IsDefault">1</prop>
												<prop name="CpRangeLow">0</prop>
												<obj name="ChannelProp" class="ChannelProperty" version="1">
													<prop name="ChannelIdx">0</prop>
												</obj>
												<prop name="ReadOnly">1</prop>
											</obj>
											<obj name="PropertyObject" class="RQEffProp" version="4">
												<prop name="PropertyTypeName">Efficiency</prop>
												<prop name="Position">5</prop>
												<prop name="IsDefault">1</prop>
												<prop name="Efficiency">2</prop>
												<obj name="ChannelProp" class="ChannelProperty" version="1">
													<prop name="ChannelIdx">0</prop>
												</obj>
											</obj>
											<obj name="PropertyObject" class="ChannelGenotype" version="4">
												<prop name="PropertyTypeName">Melt Geno Genotype</prop>
												<prop name="Position">5</prop>
												<prop name="IsDefault">1</prop>
												<prop name="ReadOnly">1</prop>
												<obj name="ChannelProp" class="ChannelProperty" version="1">
													<prop name="ChannelIdx">0</prop>
												</obj>
											</obj>
											<obj name="PropertyObject" class="GroupChannelTypeProp" version="4">
												<prop name="PropertyTypeName">Melt Geno Sample Type</prop>
												<prop name="Position">5</prop>
												<prop name="IsDefault">0</prop>
												<prop name="GroupSampleType">mstUnknown</prop>
												<obj name="ChannelProp" class="ChannelProperty" version="1">
													<prop name="ChannelIdx">0</prop>
												</obj>
											</obj>
											<obj name="PropertyObject" class="QuantSampleTypeProperty" version="4">
												<prop name="PropertyTypeName">Quantification Sample Type</prop>
												<prop name="Position">5</prop>
												<prop name="IsDefault">0</prop>
												<prop name="SampleType">qsUnknown</prop>
												<obj name="ChannelProp" class="ChannelProperty" version="1">
													<prop name="ChannelIdx">0</prop>
												</obj>
											</obj>
											<obj name="PropertyObject" class="ChannelGenotype" version="4">
												<prop name="PropertyTypeName">Scanning Genotype</prop>
												<prop name="Position">5</prop>
												<prop name="IsDefault">1</prop>
												<prop name="ReadOnly">1</prop>
												<obj name="ChannelProp" class="ChannelProperty" version="1">
													<prop name="ChannelIdx">0</prop>
												</obj>
											</obj>
											<obj name="PropertyObject" class="GroupChannelTypeProp" version="4">
												<prop name="PropertyTypeName">Scanning Sample Type</prop>
												<prop name="Position">5</prop>
												<prop name="IsDefault">0</prop>
												<prop name="GroupSampleType">mstUnknown</prop>
												<obj name="ChannelProp" class="ChannelProperty" version="1">
													<prop name="ChannelIdx">0</prop>
												</obj>
											</obj>
											<obj name="PropertyObject" class="TargetName" version="4">
												<prop name="PropertyTypeName">Target Name</prop>
												<prop name="Position">5</prop>
												<prop name="IsDefault">1</prop>
												<obj name="ChannelProp" class="ChannelProperty" version="1">
													<prop name="ChannelIdx">0</prop>
												</obj>
											</obj>
											<obj name="PropertyObject" class="RQTargetProperty" version="4">
												<prop name="PropertyTypeName">Target Type</prop>
												<prop name="Position">5</prop>
												<prop name="IsDefault">0</prop>
												<prop name="TargetType">dtNone</prop>
												<obj name="ChannelProp" class="ChannelProperty" version="1">
													<prop name="ChannelIdx">0</prop>
												</obj>
											</obj>
										</list>
									</obj>
								</list>
							</obj>
						</obj>
						<prop name="ChannelPropertyCount">1</prop>
						<prop name="ContainerPosition">5</prop>
						<prop name="HasSampleProperties">1</prop>
						<obj name="SampleProperties" class="PropertyList" version="1">
							<list name="emlist" count="14">
								<obj name="PropertyObject" class="SamplePrefColor" version="4">
									<prop name="PropertyTypeName">Color</prop>
									<prop name="Position">5</prop>
									<prop name="IsDefault">0</prop>
									<prop name="Color">$0012D7FA</prop>
								</obj>
								<obj name="PropertyObject" class="DominantChannelProp" version="4">
									<prop name="PropertyTypeName">Dominant Channel</prop>
									<prop name="Position">5</prop>
									<prop name="IsDefault">0</prop>
									<prop name="DominantChannel">0</prop>
								</obj>
								<obj name="PropertyObject" class="Genotype" version="4">
									<prop name="PropertyTypeName">EndPt Genotype</prop>
									<prop name="Position">5</prop>
									<prop name="IsDefault">1</prop>
									<prop name="ReadOnly">1</prop>
								</obj>
								<obj name="PropertyObject" class="GroupingSample" version="4">
									<prop name="PropertyTypeName">EndPt Sample Type</prop>
									<prop name="Position">5</prop>
									<prop name="IsDefault">0</prop>
									<prop name="GroupSampleType">mstUnknown</prop>
								</obj>
								<obj name="PropertyObject" class="SamplePrefLineStyle" version="4">
									<prop name="PropertyTypeName">Line Style</prop>
									<prop name="Position">5</prop>
									<prop name="IsDefault">0</prop>
									<prop name="LineStyle">psSolid</prop>
								</obj>
								<obj name="PropertyObject" class="GenSampleEditNotes" version="4">
									<prop name="PropertyTypeName">Notes</prop>
									<prop name="Position">5</prop>
									<prop name="IsDefault">1</prop>
								</obj>
								<obj name="PropertyObject" class="SamplePrefPointStyle" version="4">
									<prop name="PropertyTypeName">Point Style</prop>
									<prop name="Position">5</prop>
									<prop name="IsDefault">0</prop>
									<prop name="PointStyle">psNothing</prop>
								</obj>
								<obj name="PropertyObject" class="GenSampleEditPosition" version="4">
									<prop name="PropertyTypeName">Position</prop>
									<prop name="Position">5</prop>
									<prop name="IsDefault">1</prop>
								</obj>
								<obj name="PropertyObject" class="GenSampleEditReplicate" version="4">
									<prop name="PropertyTypeName">Replicate of</prop>
									<prop name="Position">5</prop>
									<prop name="IsDefault">1</prop>
									<prop name="ReplicateOf">-1</prop>
								</obj>
								<obj name="PropertyObject" class="HTCSampleID" version="4">
									<prop name="PropertyTypeName">Sample ID</prop>
									<prop name="Position">5</prop>
									<prop name="IsDefault">1</prop>
								</obj>
								<obj name="PropertyObject" class="GenSampleEditName" version="4">
									<prop name="PropertyTypeName">Sample Name</prop>
									<prop name="Position">5</prop>
									<prop name="IsDefault">1</prop>
									<prop name="name">Sample 6</prop>
								</obj>
								<obj name="PropertyObject" class="HTCSamplePrepNotes" version="4">
									<prop name="PropertyTypeName">Sample Prep Notes</prop>
									<prop name="Position">5</prop>
									<prop name="IsDefault">1</prop>
								</obj>
								<obj name="PropertyObject" class="GenSampleEditSubset" version="4">
									<prop name="PropertyTypeName">Subsets</prop>
									<prop name="Position">5</prop>
									<prop name="IsDefault">1</prop>
								</obj>
								<obj name="PropertyObject" class="SamplePrefWidth" version="5">
									<prop name="PropertyTypeName">Width</prop>
									<prop name="Position">5</prop>
									<prop name="IsDefault">1</prop>
									<prop name="Width">1</prop>
								</obj>
							</list>
						</obj>
					</obj>
					<obj name="item" class="SamplePropInfo" version="1">
						<obj name="ChannelProperties" class="ChanPropList" version="2">
							<obj name="ChannelProperties" class="EMList" version="1">
								<list name="emlist" count="1">
									<obj name="item" class="PropertyList" version="1">
										<list name="emlist" count="12">
											<obj name="PropertyObject" class="RQSampleTargetProperty" version="4">
												<prop name="PropertyTypeName">Combined Sample and Target Type</prop>
												<prop name="Position">6</prop>
												<prop name="IsDefault">0</prop>
												<obj name="ChannelProp" class="ChannelProperty" version="1">
													<prop name="ChannelIdx">0</prop>
												</obj>
											</obj>
											<obj name="PropertyObject" class="QuantConcProperty" version="4">
												<prop name="PropertyTypeName">Concentration</prop>
												<prop name="Position">6</prop>
												<prop name="IsDefault">1</prop>
												<prop name="Concentration">0</prop>
												<obj name="ChannelProp" class="ChannelProperty" version="1">
													<prop name="ChannelIdx">0</prop>
												</obj>
												<prop name="ReadOnly">1</prop>
											</obj>
											<obj name="PropertyObject" class="QuantCpHighProp" version="4">
												<prop name="PropertyTypeName">Cp High</prop>
												<prop name="Position">6</prop>
												<prop name="IsDefault">1</prop>
												<prop name="CpRangeHigh">0</prop>
												<obj name="ChannelProp" class="ChannelProperty" version="1">
													<prop name="ChannelIdx">0</prop>
												</obj>
												<prop name="ReadOnly">1</prop>
											</obj>
											<obj name="PropertyObject" class="QuantCpLowProp" version="4">
												<prop name="PropertyTypeName">Cp Low</prop>
												<prop name="Position">6</prop>
												<prop name="IsDefault">1</prop>
												<prop name="CpRangeLow">0</prop>
												<obj name="ChannelProp" class="ChannelProperty" version="1">
													<prop name="ChannelIdx">0</prop>
												</obj>
												<prop name="ReadOnly">1</prop>
											</obj>
											<obj name="PropertyObject" class="RQEffProp" version="4">
												<prop name="PropertyTypeName">Efficiency</prop>
												<prop name="Position">6</prop>
												<prop name="IsDefault">1</prop>
												<prop name="Efficiency">2</prop>
												<obj name="ChannelProp" class="ChannelProperty" version="1">
													<prop name="ChannelIdx">0</prop>
												</obj>
											</obj>
											<obj name="PropertyObject" class="ChannelGenotype" version="4">
												<prop name="PropertyTypeName">Melt Geno Genotype</prop>
												<prop name="Position">6</prop>
												<prop name="IsDefault">1</prop>
												<prop name="ReadOnly">1</prop>
												<obj name="ChannelProp" class="ChannelProperty" version="1">
													<prop name="ChannelIdx">0</prop>
												</obj>
											</obj>
											<obj name="PropertyObject" class="GroupChannelTypeProp" version="4">
												<prop name="PropertyTypeName">Melt Geno Sample Type</prop>
												<prop name="Position">6</prop>
												<prop name="IsDefault">0</prop>
												<prop name="GroupSampleType">mstUnknown</prop>
												<obj name="ChannelProp" class="ChannelProperty" version="1">
													<prop name="ChannelIdx">0</prop>
												</obj>
											</obj>
											<obj name="PropertyObject" class="QuantSampleTypeProperty" version="4">
												<prop name="PropertyTypeName">Quantification Sample Type</prop>
												<prop name="Position">6</prop>
												<prop name="IsDefault">0</prop>
												<prop name="SampleType">qsUnknown</prop>
												<obj name="ChannelProp" class="ChannelProperty" version="1">
													<prop name="ChannelIdx">0</prop>
												</obj>
											</obj>
											<obj name="PropertyObject" class="ChannelGenotype" version="4">
												<prop name="PropertyTypeName">Scanning Genotype</prop>
												<prop name="Position">6</prop>
												<prop name="IsDefault">1</prop>
												<prop name="ReadOnly">1</prop>
												<obj name="ChannelProp" class="ChannelProperty" version="1">
													<prop name="ChannelIdx">0</prop>
												</obj>
											</obj>
											<obj name="PropertyObject" class="GroupChannelTypeProp" version="4">
												<prop name="PropertyTypeName">Scanning Sample Type</prop>
												<prop name="Position">6</prop>
												<prop name="IsDefault">0</prop>
												<prop name="GroupSampleType">mstUnknown</prop>
												<obj name="ChannelProp" class="ChannelProperty" version="1">
													<prop name="ChannelIdx">0</prop>
												</obj>
											</obj>
											<obj name="PropertyObject" class="TargetName" version="4">
												<prop name="PropertyTypeName">Target Name</prop>
												<prop name="Position">6</prop>
												<prop name="IsDefault">1</prop>
												<obj name="ChannelProp" class="ChannelProperty" version="1">
													<prop name="ChannelIdx">0</prop>
												</obj>
											</obj>
											<obj name="PropertyObject" class="RQTargetProperty" version="4">
												<prop name="PropertyTypeName">Target Type</prop>
												<prop name="Position">6</prop>
												<prop name="IsDefault">0</prop>
												<prop name="TargetType">dtNone</prop>
												<obj name="ChannelProp" class="ChannelProperty" version="1">
													<prop name="ChannelIdx">0</prop>
												</obj>
											</obj>
										</list>
									</obj>
								</list>
							</obj>
						</obj>
						<prop name="ChannelPropertyCount">1</prop>
						<prop name="ContainerPosition">6</prop>
						<prop name="HasSampleProperties">1</prop>
						<obj name="SampleProperties" class="PropertyList" version="1">
							<list name="emlist" count="14">
								<obj name="PropertyObject" class="SamplePrefColor" version="4">
									<prop name="PropertyTypeName">Color</prop>
									<prop name="Position">6</prop>
									<prop name="IsDefault">0</prop>
									<prop name="Color">$00000097</prop>
								</obj>
								<obj name="PropertyObject" class="DominantChannelProp" version="4">
									<prop name="PropertyTypeName">Dominant Channel</prop>
									<prop name="Position">6</prop>
									<prop name="IsDefault">0</prop>
									<prop name="DominantChannel">0</prop>
								</obj>
								<obj name="PropertyObject" class="Genotype" version="4">
									<prop name="PropertyTypeName">EndPt Genotype</prop>
									<prop name="Position">6</prop>
									<prop name="IsDefault">1</prop>
									<prop name="ReadOnly">1</prop>
								</obj>
								<obj name="PropertyObject" class="GroupingSample" version="4">
									<prop name="PropertyTypeName">EndPt Sample Type</prop>
									<prop name="Position">6</prop>
									<prop name="IsDefault">0</prop>
									<prop name="GroupSampleType">mstUnknown</prop>
								</obj>
								<obj name="PropertyObject" class="SamplePrefLineStyle" version="4">
									<prop name="PropertyTypeName">Line Style</prop>
									<prop name="Position">6</prop>
									<prop name="IsDefault">0</prop>
									<prop name="LineStyle">psSolid</prop>
								</obj>
								<obj name="PropertyObject" class="GenSampleEditNotes" version="4">
									<prop name="PropertyTypeName">Notes</prop>
									<prop name="Position">6</prop>
									<prop name="IsDefault">1</prop>
								</obj>
								<obj name="PropertyObject" class="SamplePrefPointStyle" version="4">
									<prop name="PropertyTypeName">Point Style</prop>
									<prop name="Position">6</prop>
									<prop name="IsDefault">0</prop>
									<prop name="PointStyle">psNothing</prop>
								</obj>
								<obj name="PropertyObject" class="GenSampleEditPosition" version="4">
									<prop name="PropertyTypeName">Position</prop>
									<prop name="Position">6</prop>
									<prop name="IsDefault">1</prop>
								</obj>
								<obj name="PropertyObject" class="GenSampleEditReplicate" version="4">
									<prop name="PropertyTypeName">Replicate of</prop>
									<prop name="Position">6</prop>
									<prop name="IsDefault">1</prop>
									<prop name="ReplicateOf">-1</prop>
								</obj>
								<obj name="PropertyObject" class="HTCSampleID" version="4">
									<prop name="PropertyTypeName">Sample ID</prop>
									<prop name="Position">6</prop>
									<prop name="IsDefault">1</prop>
								</obj>
								<obj name="PropertyObject" class="GenSampleEditName" version="4">
									<prop name="PropertyTypeName">Sample Name</prop>
									<prop name="Position">6</prop>
									<prop name="IsDefault">1</prop>
									<prop name="name">Sample 7</prop>
								</obj>
								<obj name="PropertyObject" class="HTCSamplePrepNotes" version="4">
									<prop name="PropertyTypeName">Sample Prep Notes</prop>
									<prop name="Position">6</prop>
									<prop name="IsDefault">1</prop>
								</obj>
								<obj name="PropertyObject" class="GenSampleEditSubset" version="4">
									<prop name="PropertyTypeName">Subsets</prop>
									<prop name="Position">6</prop>
									<prop name="IsDefault">1</prop>
								</obj>
								<obj name="PropertyObject" class="SamplePrefWidth" version="5">
									<prop name="PropertyTypeName">Width</prop>
									<prop name="Position">6</prop>
									<prop name="IsDefault">1</prop>
									<prop name="Width">1</prop>
								</obj>
							</list>
						</obj>
					</obj>
					<obj name="item" class="SamplePropInfo" version="1">
						<obj name="ChannelProperties" class="ChanPropList" version="2">
							<obj name="ChannelProperties" class="EMList" version="1">
								<list name="emlist" count="1">
									<obj name="item" class="PropertyList" version="1">
										<list name="emlist" count="12">
											<obj name="PropertyObject" class="RQSampleTargetProperty" version="4">
												<prop name="PropertyTypeName">Combined Sample and Target Type</prop>
												<prop name="Position">7</prop>
												<prop name="IsDefault">0</prop>
												<obj name="ChannelProp" class="ChannelProperty" version="1">
													<prop name="ChannelIdx">0</prop>
												</obj>
											</obj>
											<obj name="PropertyObject" class="QuantConcProperty" version="4">
												<prop name="PropertyTypeName">Concentration</prop>
												<prop name="Position">7</prop>
												<prop name="IsDefault">1</prop>
												<prop name="Concentration">0</prop>
												<obj name="ChannelProp" class="ChannelProperty" version="1">
													<prop name="ChannelIdx">0</prop>
												</obj>
												<prop name="ReadOnly">1</prop>
											</obj>
											<obj name="PropertyObject" class="QuantCpHighProp" version="4">
												<prop name="PropertyTypeName">Cp High</prop>
												<prop name="Position">7</prop>
												<prop name="IsDefault">1</prop>
												<prop name="CpRangeHigh">0</prop>
												<obj name="ChannelProp" class="ChannelProperty" version="1">
													<prop name="ChannelIdx">0</prop>
												</obj>
												<prop name="ReadOnly">1</prop>
											</obj>
											<obj name="PropertyObject" class="QuantCpLowProp" version="4">
												<prop name="PropertyTypeName">Cp Low</prop>
												<prop name="Position">7</prop>
												<prop name="IsDefault">1</prop>
												<prop name="CpRangeLow">0</prop>
												<obj name="ChannelProp" class="ChannelProperty" version="1">
													<prop name="ChannelIdx">0</prop>
												</obj>
												<prop name="ReadOnly">1</prop>
											</obj>
											<obj name="PropertyObject" class="RQEffProp" version="4">
												<prop name="PropertyTypeName">Efficiency</prop>
												<prop name="Position">7</prop>
												<prop name="IsDefault">1</prop>
												<prop name="Efficiency">2</prop>
												<obj name="ChannelProp" class="ChannelProperty" version="1">
													<prop name="ChannelIdx">0</prop>
												</obj>
											</obj>
											<obj name="PropertyObject" class="ChannelGenotype" version="4">
												<prop name="PropertyTypeName">Melt Geno Genotype</prop>
												<prop name="Position">7</prop>
												<prop name="IsDefault">1</prop>
												<prop name="ReadOnly">1</prop>
												<obj name="ChannelProp" class="ChannelProperty" version="1">
													<prop name="ChannelIdx">0</prop>
												</obj>
											</obj>
											<obj name="PropertyObject" class="GroupChannelTypeProp" version="4">
												<prop name="PropertyTypeName">Melt Geno Sample Type</prop>
												<prop name="Position">7</prop>
												<prop name="IsDefault">0</prop>
												<prop name="GroupSampleType">mstUnknown</prop>
												<obj name="ChannelProp" class="ChannelProperty" version="1">
													<prop name="ChannelIdx">0</prop>
												</obj>
											</obj>
											<obj name="PropertyObject" class="QuantSampleTypeProperty" version="4">
												<prop name="PropertyTypeName">Quantification Sample Type</prop>
												<prop name="Position">7</prop>
												<prop name="IsDefault">0</prop>
												<prop name="SampleType">qsUnknown</prop>
												<obj name="ChannelProp" class="ChannelProperty" version="1">
													<prop name="ChannelIdx">0</prop>
												</obj>
											</obj>
											<obj name="PropertyObject" class="ChannelGenotype" version="4">
												<prop name="PropertyTypeName">Scanning Genotype</prop>
												<prop name="Position">7</prop>
												<prop name="IsDefault">1</prop>
												<prop name="ReadOnly">1</prop>
												<obj name="ChannelProp" class="ChannelProperty" version="1">
													<prop name="ChannelIdx">0</prop>
												</obj>
											</obj>
											<obj name="PropertyObject" class="GroupChannelTypeProp" version="4">
												<prop name="PropertyTypeName">Scanning Sample Type</prop>
												<prop name="Position">7</prop>
												<prop name="IsDefault">0</prop>
												<prop name="GroupSampleType">mstUnknown</prop>
												<obj name="ChannelProp" class="ChannelProperty" version="1">
													<prop name="ChannelIdx">0</prop>
												</obj>
											</obj>
											<obj name="PropertyObject" class="TargetName" version="4">
												<prop name="PropertyTypeName">Target Name</prop>
												<prop name="Position">7</prop>
												<prop name="IsDefault">1</prop>
												<obj name="ChannelProp" class="ChannelProperty" version="1">
													<prop name="ChannelIdx">0</prop>
												</obj>
											</obj>
											<obj name="PropertyObject" class="RQTargetProperty" version="4">
												<prop name="PropertyTypeName">Target Type</prop>
												<prop name="Position">7</prop>
												<prop name="IsDefault">0</prop>
												<prop name="TargetType">dtNone</prop>
												<obj name="ChannelProp" class="ChannelProperty" version="1">
													<prop name="ChannelIdx">0</prop>
												</obj>
											</obj>
										</list>
									</obj>
								</list>
							</obj>
						</obj>
						<prop name="ChannelPropertyCount">1</prop>
						<prop name="ContainerPosition">7</prop>
						<prop name="HasSampleProperties">1</prop>
						<obj name="SampleProperties" class="PropertyList" version="1">
							<list name="emlist" count="14">
								<obj name="PropertyObject" class="SamplePrefColor" version="4">
									<prop name="PropertyTypeName">Color</prop>
									<prop name="Position">7</prop>
									<prop name="IsDefault">0</prop>
									<prop name="Color">$00FFFF0F</prop>
								</obj>
								<obj name="PropertyObject" class="DominantChannelProp" version="4">
									<prop name="PropertyTypeName">Dominant Channel</prop>
									<prop name="Position">7</prop>
									<prop name="IsDefault">0</prop>
									<prop name="DominantChannel">0</prop>
								</obj>
								<obj name="PropertyObject" class="Genotype" version="4">
									<prop name="PropertyTypeName">EndPt Genotype</prop>
									<prop name="Position">7</prop>
									<prop name="IsDefault">1</prop>
									<prop name="ReadOnly">1</prop>
								</obj>
								<obj name="PropertyObject" class="GroupingSample" version="4">
									<prop name="PropertyTypeName">EndPt Sample Type</prop>
									<prop name="Position">7</prop>
									<prop name="IsDefault">0</prop>
									<prop name="GroupSampleType">mstUnknown</prop>
								</obj>
								<obj name="PropertyObject" class="SamplePrefLineStyle" version="4">
									<prop name="PropertyTypeName">Line Style</prop>
									<prop name="Position">7</prop>
									<prop name="IsDefault">0</prop>
									<prop name="LineStyle">psSolid</prop>
								</obj>
								<obj name="PropertyObject" class="GenSampleEditNotes" version="4">
									<prop name="PropertyTypeName">Notes</prop>
									<prop name="Position">7</prop>
									<prop name="IsDefault">1</prop>
								</obj>
								<obj name="PropertyObject" class="SamplePrefPointStyle" version="4">
									<prop name="PropertyTypeName">Point Style</prop>
									<prop name="Position">7</prop>
									<prop name="IsDefault">0</prop>
									<prop name="PointStyle">psNothing</prop>
								</obj>
								<obj name="PropertyObject" class="GenSampleEditPosition" version="4">
									<prop name="PropertyTypeName">Position</prop>
									<prop name="Position">7</prop>
									<prop name="IsDefault">1</prop>
								</obj>
								<obj name="PropertyObject" class="GenSampleEditReplicate" version="4">
									<prop name="PropertyTypeName">Replicate of</prop>
									<prop name="Position">7</prop>
									<prop name="IsDefault">1</prop>
									<prop name="ReplicateOf">-1</prop>
								</obj>
								<obj name="PropertyObject" class="HTCSampleID" version="4">
									<prop name="PropertyTypeName">Sample ID</prop>
									<prop name="Position">7</prop>
									<prop name="IsDefault">1</prop>
								</obj>
								<obj name="PropertyObject" class="GenSampleEditName" version="4">
									<prop name="PropertyTypeName">Sample Name</prop>
									<prop name="Position">7</prop>
									<prop name="IsDefault">1</prop>
									<prop name="name">Sample 8</prop>
								</obj>
								<obj name="PropertyObject" class="HTCSamplePrepNotes" version="4">
									<prop name="PropertyTypeName">Sample Prep Notes</prop>
									<prop name="Position">7</prop>
									<prop name="IsDefault">1</prop>
								</obj>
								<obj name="PropertyObject" class="GenSampleEditSubset" version="4">
									<prop name="PropertyTypeName">Subsets</prop>
									<prop name="Position">7</prop>
									<prop name="IsDefault">1</prop>
								</obj>
								<obj name="PropertyObject" class="SamplePrefWidth" version="5">
									<prop name="PropertyTypeName">Width</prop>
									<prop name="Position">7</prop>
									<prop name="IsDefault">1</prop>
									<prop name="Width">1</prop>
								</obj>
							</list>
						</obj>
					</obj>
					<obj name="item" class="SamplePropInfo" version="1">
						<obj name="ChannelProperties" class="ChanPropList" version="2">
							<obj name="ChannelProperties" class="EMList" version="1">
								<list name="emlist" count="1">
									<obj name="item" class="PropertyList" version="1">
										<list name="emlist" count="12">
											<obj name="PropertyObject" class="RQSampleTargetProperty" version="4">
												<prop name="PropertyTypeName">Combined Sample and Target Type</prop>
												<prop name="Position">8</prop>
												<prop name="IsDefault">0</prop>
												<obj name="ChannelProp" class="ChannelProperty" version="1">
													<prop name="ChannelIdx">0</prop>
												</obj>
											</obj>
											<obj name="PropertyObject" class="QuantConcProperty" version="4">
												<prop name="PropertyTypeName">Concentration</prop>
												<prop name="Position">8</prop>
												<prop name="IsDefault">1</prop>
												<prop name="Concentration">0</prop>
												<obj name="ChannelProp" class="ChannelProperty" version="1">
													<prop name="ChannelIdx">0</prop>
												</obj>
												<prop name="ReadOnly">1</prop>
											</obj>
											<obj name="PropertyObject" class="QuantCpHighProp" version="4">
												<prop name="PropertyTypeName">Cp High</prop>
												<prop name="Position">8</prop>
												<prop name="IsDefault">1</prop>
												<prop name="CpRangeHigh">0</prop>
												<obj name="ChannelProp" class="ChannelProperty" version="1">
													<prop name="ChannelIdx">0</prop>
												</obj>
												<prop name="ReadOnly">1</prop>
											</obj>
											<obj name="PropertyObject" class="QuantCpLowProp" version="4">
												<prop name="PropertyTypeName">Cp Low</prop>
												<prop name="Position">8</prop>
												<prop name="IsDefault">1</prop>
												<prop name="CpRangeLow">0</prop>
												<obj name="ChannelProp" class="ChannelProperty" version="1">
													<prop name="ChannelIdx">0</prop>
												</obj>
												<prop name="ReadOnly">1</prop>
											</obj>
											<obj name="PropertyObject" class="RQEffProp" version="4">
												<prop name="PropertyTypeName">Efficiency</prop>
												<prop name="Position">8</prop>
												<prop name="IsDefault">1</prop>
												<prop name="Efficiency">2</prop>
												<obj name="ChannelProp" class="ChannelProperty" version="1">
													<prop name="ChannelIdx">0</prop>
												</obj>
											</obj>
											<obj name="PropertyObject" class="ChannelGenotype" version="4">
												<prop name="PropertyTypeName">Melt Geno Genotype</prop>
												<prop name="Position">8</prop>
												<prop name="IsDefault">1</prop>
												<prop name="ReadOnly">1</prop>
												<obj name="ChannelProp" class="ChannelProperty" version="1">
													<prop name="ChannelIdx">0</prop>
												</obj>
											</obj>
											<obj name="PropertyObject" class="GroupChannelTypeProp" version="4">
												<prop name="PropertyTypeName">Melt Geno Sample Type</prop>
												<prop name="Position">8</prop>
												<prop name="IsDefault">0</prop>
												<prop name="GroupSampleType">mstUnknown</prop>
												<obj name="ChannelProp" class="ChannelProperty" version="1">
													<prop name="ChannelIdx">0</prop>
												</obj>
											</obj>
											<obj name="PropertyObject" class="QuantSampleTypeProperty" version="4">
												<prop name="PropertyTypeName">Quantification Sample Type</prop>
												<prop name="Position">8</prop>
												<prop name="IsDefault">0</prop>
												<prop name="SampleType">qsUnknown</prop>
												<obj name="ChannelProp" class="ChannelProperty" version="1">
													<prop name="ChannelIdx">0</prop>
												</obj>
											</obj>
											<obj name="PropertyObject" class="ChannelGenotype" version="4">
												<prop name="PropertyTypeName">Scanning Genotype</prop>
												<prop name="Position">8</prop>
												<prop name="IsDefault">1</prop>
												<prop name="ReadOnly">1</prop>
												<obj name="ChannelProp" class="ChannelProperty" version="1">
													<prop name="ChannelIdx">0</prop>
												</obj>
											</obj>
											<obj name="PropertyObject" class="GroupChannelTypeProp" version="4">
												<prop name="PropertyTypeName">Scanning Sample Type</prop>
												<prop name="Position">8</prop>
												<prop name="IsDefault">0</prop>
												<prop name="GroupSampleType">mstUnknown</prop>
												<obj name="ChannelProp" class="ChannelProperty" version="1">
													<prop name="ChannelIdx">0</prop>
												</obj>
											</obj>
											<obj name="PropertyObject" class="TargetName" version="4">
												<prop name="PropertyTypeName">Target Name</prop>
												<prop name="Position">8</prop>
												<prop name="IsDefault">1</prop>
												<obj name="ChannelProp" class="ChannelProperty" version="1">
													<prop name="ChannelIdx">0</prop>
												</obj>
											</obj>
											<obj name="PropertyObject" class="RQTargetProperty" version="4">
												<prop name="PropertyTypeName">Target Type</prop>
												<prop name="Position">8</prop>
												<prop name="IsDefault">0</prop>
												<prop name="TargetType">dtNone</prop>
												<obj name="ChannelProp" class="ChannelProperty" version="1">
													<prop name="ChannelIdx">0</prop>
												</obj>
											</obj>
										</list>
									</obj>
								</list>
							</obj>
						</obj>
						<prop name="ChannelPropertyCount">1</prop>
						<prop name="ContainerPosition">8</prop>
						<prop name="HasSampleProperties">1</prop>
						<obj name="SampleProperties" class="PropertyList" version="1">
							<list name="emlist" count="14">
								<obj name="PropertyObject" class="SamplePrefColor" version="4">
									<prop name="PropertyTypeName">Color</prop>
									<prop name="Position">8</prop>
									<prop name="IsDefault">0</prop>
									<prop name="Color">$00404000</prop>
								</obj>
								<obj name="PropertyObject" class="DominantChannelProp" version="4">
									<prop name="PropertyTypeName">Dominant Channel</prop>
									<prop name="Position">8</prop>
									<prop name="IsDefault">0</prop>
									<prop name="DominantChannel">0</prop>
								</obj>
								<obj name="PropertyObject" class="Genotype" version="4">
									<prop name="PropertyTypeName">EndPt Genotype</prop>
									<prop name="Position">8</prop>
									<prop name="IsDefault">1</prop>
									<prop name="ReadOnly">1</prop>
								</obj>
								<obj name="PropertyObject" class="GroupingSample" version="4">
									<prop name="PropertyTypeName">EndPt Sample Type</prop>
									<prop name="Position">8</prop>
									<prop name="IsDefault">0</prop>
									<prop name="GroupSampleType">mstUnknown</prop>
								</obj>
								<obj name="PropertyObject" class="SamplePrefLineStyle" version="4">
									<prop name="PropertyTypeName">Line Style</prop>
									<prop name="Position">8</prop>
									<prop name="IsDefault">0</prop>
									<prop name="LineStyle">psSolid</prop>
								</obj>
								<obj name="PropertyObject" class="GenSampleEditNotes" version="4">
									<prop name="PropertyTypeName">Notes</prop>
									<prop name="Position">8</prop>
									<prop name="IsDefault">1</prop>
								</obj>
								<obj name="PropertyObject" class="SamplePrefPointStyle" version="4">
									<prop name="PropertyTypeName">Point Style</prop>
									<prop name="Position">8</prop>
									<prop name="IsDefault">0</prop>
									<prop name="PointStyle">psNothing</prop>
								</obj>
								<obj name="PropertyObject" class="GenSampleEditPosition" version="4">
									<prop name="PropertyTypeName">Position</prop>
									<prop name="Position">8</prop>
									<prop name="IsDefault">1</prop>
								</obj>
								<obj name="PropertyObject" class="GenSampleEditReplicate" version="4">
									<prop name="PropertyTypeName">Replicate of</prop>
									<prop name="Position">8</prop>
									<prop name="IsDefault">1</prop>
									<prop name="ReplicateOf">-1</prop>
								</obj>
								<obj name="PropertyObject" class="HTCSampleID" version="4">
									<prop name="PropertyTypeName">Sample ID</prop>
									<prop name="Position">8</prop>
									<prop name="IsDefault">1</prop>
								</obj>
								<obj name="PropertyObject" class="GenSampleEditName" version="4">
									<prop name="PropertyTypeName">Sample Name</prop>
									<prop name="Position">8</prop>
									<prop name="IsDefault">1</prop>
									<prop name="name">Sample 9</prop>
								</obj>
								<obj name="PropertyObject" class="HTCSamplePrepNotes" version="4">
									<prop name="PropertyTypeName">Sample Prep Notes</prop>
									<prop name="Position">8</prop>
									<prop name="IsDefault">1</prop>
								</obj>
								<obj name="PropertyObject" class="GenSampleEditSubset" version="4">
									<prop name="PropertyTypeName">Subsets</prop>
									<prop name="Position">8</prop>
									<prop name="IsDefault">1</prop>
								</obj>
								<obj name="PropertyObject" class="SamplePrefWidth" version="5">
									<prop name="PropertyTypeName">Width</prop>
									<prop name="Position">8</prop>
									<prop name="IsDefault">1</prop>
									<prop name="Width">1</prop>
								</obj>
							</list>
						</obj>
					</obj>
					<obj name="item" class="SamplePropInfo" version="1">
						<obj name="ChannelProperties" class="ChanPropList" version="2">
							<obj name="ChannelProperties" class="EMList" version="1">
								<list name="emlist" count="1">
									<obj name="item" class="PropertyList" version="1">
										<list name="emlist" count="12">
											<obj name="PropertyObject" class="RQSampleTargetProperty" version="4">
												<prop name="PropertyTypeName">Combined Sample and Target Type</prop>
												<prop name="Position">9</prop>
												<prop name="IsDefault">0</prop>
												<obj name="ChannelProp" class="ChannelProperty" version="1">
													<prop name="ChannelIdx">0</prop>
												</obj>
											</obj>
											<obj name="PropertyObject" class="QuantConcProperty" version="4">
												<prop name="PropertyTypeName">Concentration</prop>
												<prop name="Position">9</prop>
												<prop name="IsDefault">1</prop>
												<prop name="Concentration">0</prop>
												<obj name="ChannelProp" class="ChannelProperty" version="1">
													<prop name="ChannelIdx">0</prop>
												</obj>
												<prop name="ReadOnly">1</prop>
											</obj>
											<obj name="PropertyObject" class="QuantCpHighProp" version="4">
												<prop name="PropertyTypeName">Cp High</prop>
												<prop name="Position">9</prop>
												<prop name="IsDefault">1</prop>
												<prop name="CpRangeHigh">0</prop>
												<obj name="ChannelProp" class="ChannelProperty" version="1">
													<prop name="ChannelIdx">0</prop>
												</obj>
												<prop name="ReadOnly">1</prop>
											</obj>
											<obj name="PropertyObject" class="QuantCpLowProp" version="4">
												<prop name="PropertyTypeName">Cp Low</prop>
												<prop name="Position">9</prop>
												<prop name="IsDefault">1</prop>
												<prop name="CpRangeLow">0</prop>
												<obj name="ChannelProp" class="ChannelProperty" version="1">
													<prop name="ChannelIdx">0</prop>
												</obj>
												<prop name="ReadOnly">1</prop>
											</obj>
											<obj name="PropertyObject" class="RQEffProp" version="4">
												<prop name="PropertyTypeName">Efficiency</prop>
												<prop name="Position">9</prop>
												<prop name="IsDefault">1</prop>
												<prop name="Efficiency">2</prop>
												<obj name="ChannelProp" class="ChannelProperty" version="1">
													<prop name="ChannelIdx">0</prop>
												</obj>
											</obj>
											<obj name="PropertyObject" class="ChannelGenotype" version="4">
												<prop name="PropertyTypeName">Melt Geno Genotype</prop>
												<prop name="Position">9</prop>
												<prop name="IsDefault">1</prop>
												<prop name="ReadOnly">1</prop>
												<obj name="ChannelProp" class="ChannelProperty" version="1">
													<prop name="ChannelIdx">0</prop>
												</obj>
											</obj>
											<obj name="PropertyObject" class="GroupChannelTypeProp" version="4">
												<prop name="PropertyTypeName">Melt Geno Sample Type</prop>
												<prop name="Position">9</prop>
												<prop name="IsDefault">0</prop>
												<prop name="GroupSampleType">mstUnknown</prop>
												<obj name="ChannelProp" class="ChannelProperty" version="1">
													<prop name="ChannelIdx">0</prop>
												</obj>
											</obj>
											<obj name="PropertyObject" class="QuantSampleTypeProperty" version="4">
												<prop name="PropertyTypeName">Quantification Sample Type</prop>
												<prop name="Position">9</prop>
												<prop name="IsDefault">0</prop>
												<prop name="SampleType">qsUnknown</prop>
												<obj name="ChannelProp" class="ChannelProperty" version="1">
													<prop name="ChannelIdx">0</prop>
												</obj>
											</obj>
											<obj name="PropertyObject" class="ChannelGenotype" version="4">
												<prop name="PropertyTypeName">Scanning Genotype</prop>
												<prop name="Position">9</prop>
												<prop name="IsDefault">1</prop>
												<prop name="ReadOnly">1</prop>
												<obj name="ChannelProp" class="ChannelProperty" version="1">
													<prop name="ChannelIdx">0</prop>
												</obj>
											</obj>
											<obj name="PropertyObject" class="GroupChannelTypeProp" version="4">
												<prop name="PropertyTypeName">Scanning Sample Type</prop>
												<prop name="Position">9</prop>
												<prop name="IsDefault">0</prop>
												<prop name="GroupSampleType">mstUnknown</prop>
												<obj name="ChannelProp" class="ChannelProperty" version="1">
													<prop name="ChannelIdx">0</prop>
												</obj>
											</obj>
											<obj name="PropertyObject" class="TargetName" version="4">
												<prop name="PropertyTypeName">Target Name</prop>
												<prop name="Position">9</prop>
												<prop name="IsDefault">1</prop>
												<obj name="ChannelProp" class="ChannelProperty" version="1">
													<prop name="ChannelIdx">0</prop>
												</obj>
											</obj>
											<obj name="PropertyObject" class="RQTargetProperty" version="4">
												<prop name="PropertyTypeName">Target Type</prop>
												<prop name="Position">9</prop>
												<prop name="IsDefault">0</prop>
												<prop name="TargetType">dtNone</prop>
												<obj name="ChannelProp" class="ChannelProperty" version="1">
													<prop name="ChannelIdx">0</prop>
												</obj>
											</obj>
										</list>
									</obj>
								</list>
							</obj>
						</obj>
						<prop name="ChannelPropertyCount">1</prop>
						<prop name="ContainerPosition">9</prop>
						<prop name="HasSampleProperties">1</prop>
						<obj name="SampleProperties" class="PropertyList" version="1">
							<list name="emlist" count="14">
								<obj name="PropertyObject" class="SamplePrefColor" version="4">
									<prop name="PropertyTypeName">Color</prop>
									<prop name="Position">9</prop>
									<prop name="IsDefault">0</prop>
									<prop name="Color">$004080FF</prop>
								</obj>
								<obj name="PropertyObject" class="DominantChannelProp" version="4">
									<prop name="PropertyTypeName">Dominant Channel</prop>
									<prop name="Position">9</prop>
									<prop name="IsDefault">0</prop>
									<prop name="DominantChannel">0</prop>
								</obj>
								<obj name="PropertyObject" class="Genotype" version="4">
									<prop name="PropertyTypeName">EndPt Genotype</prop>
									<prop name="Position">9</prop>
									<prop name="IsDefault">1</prop>
									<prop name="ReadOnly">1</prop>
								</obj>
								<obj name="PropertyObject" class="GroupingSample" version="4">
									<prop name="PropertyTypeName">EndPt Sample Type</prop>
									<prop name="Position">9</prop>
									<prop name="IsDefault">0</prop>
									<prop name="GroupSampleType">mstUnknown</prop>
								</obj>
								<obj name="PropertyObject" class="SamplePrefLineStyle" version="4">
									<prop name="PropertyTypeName">Line Style</prop>
									<prop name="Position">9</prop>
									<prop name="IsDefault">0</prop>
									<prop name="LineStyle">psSolid</prop>
								</obj>
								<obj name="PropertyObject" class="GenSampleEditNotes" version="4">
									<prop name="PropertyTypeName">Notes</prop>
									<prop name="Position">9</prop>
									<prop name="IsDefault">1</prop>
								</obj>
								<obj name="PropertyObject" class="SamplePrefPointStyle" version="4">
									<prop name="PropertyTypeName">Point Style</prop>
									<prop name="Position">9</prop>
									<prop name="IsDefault">0</prop>
									<prop name="PointStyle">psNothing</prop>
								</obj>
								<obj name="PropertyObject" class="GenSampleEditPosition" version="4">
									<prop name="PropertyTypeName">Position</prop>
									<prop name="Position">9</prop>
									<prop name="IsDefault">1</prop>
								</obj>
								<obj name="PropertyObject" class="GenSampleEditReplicate" version="4">
									<prop name="PropertyTypeName">Replicate of</prop>
									<prop name="Position">9</prop>
									<prop name="IsDefault">1</prop>
									<prop name="ReplicateOf">-1</prop>
								</obj>
								<obj name="PropertyObject" class="HTCSampleID" version="4">
									<prop name="PropertyTypeName">Sample ID</prop>
									<prop name="Position">9</prop>
									<prop name="IsDefault">1</prop>
								</obj>
								<obj name="PropertyObject" class="GenSampleEditName" version="4">
									<prop name="PropertyTypeName">Sample Name</prop>
									<prop name="Position">9</prop>
									<prop name="IsDefault">1</prop>
									<prop name="name">Sample 10</prop>
								</obj>
								<obj name="PropertyObject" class="HTCSamplePrepNotes" version="4">
									<prop name="PropertyTypeName">Sample Prep Notes</prop>
									<prop name="Position">9</prop>
									<prop name="IsDefault">1</prop>
								</obj>
								<obj name="PropertyObject" class="GenSampleEditSubset" version="4">
									<prop name="PropertyTypeName">Subsets</prop>
									<prop name="Position">9</prop>
									<prop name="IsDefault">1</prop>
								</obj>
								<obj name="PropertyObject" class="SamplePrefWidth" version="5">
									<prop name="PropertyTypeName">Width</prop>
									<prop name="Position">9</prop>
									<prop name="IsDefault">1</prop>
									<prop name="Width">1</prop>
								</obj>
							</list>
						</obj>
					</obj>
					<obj name="item" class="SamplePropInfo" version="1">
						<obj name="ChannelProperties" class="ChanPropList" version="2">
							<obj name="ChannelProperties" class="EMList" version="1">
								<list name="emlist" count="1">
									<obj name="item" class="PropertyList" version="1">
										<list name="emlist" count="12">
											<obj name="PropertyObject" class="RQSampleTargetProperty" version="4">
												<prop name="PropertyTypeName">Combined Sample and Target Type</prop>
												<prop name="Position">10</prop>
												<prop name="IsDefault">0</prop>
												<obj name="ChannelProp" class="ChannelProperty" version="1">
													<prop name="ChannelIdx">0</prop>
												</obj>
											</obj>
											<obj name="PropertyObject" class="QuantConcProperty" version="4">
												<prop name="PropertyTypeName">Concentration</prop>
												<prop name="Position">10</prop>
												<prop name="IsDefault">1</prop>
												<prop name="Concentration">0</prop>
												<obj name="ChannelProp" class="ChannelProperty" version="1">
													<prop name="ChannelIdx">0</prop>
												</obj>
												<prop name="ReadOnly">1</prop>
											</obj>
											<obj name="PropertyObject" class="QuantCpHighProp" version="4">
												<prop name="PropertyTypeName">Cp High</prop>
												<prop name="Position">10</prop>
												<prop name="IsDefault">1</prop>
												<prop name="CpRangeHigh">0</prop>
												<obj name="ChannelProp" class="ChannelProperty" version="1">
													<prop name="ChannelIdx">0</prop>
												</obj>
												<prop name="ReadOnly">1</prop>
											</obj>
											<obj name="PropertyObject" class="QuantCpLowProp" version="4">
												<prop name="PropertyTypeName">Cp Low</prop>
												<prop name="Position">10</prop>
												<prop name="IsDefault">1</prop>
												<prop name="CpRangeLow">0</prop>
												<obj name="ChannelProp" class="ChannelProperty" version="1">
													<prop name="ChannelIdx">0</prop>
												</obj>
												<prop name="ReadOnly">1</prop>
											</obj>
											<obj name="PropertyObject" class="RQEffProp" version="4">
												<prop name="PropertyTypeName">Efficiency</prop>
												<prop name="Position">10</prop>
												<prop name="IsDefault">1</prop>
												<prop name="Efficiency">2</prop>
												<obj name="ChannelProp" class="ChannelProperty" version="1">
													<prop name="ChannelIdx">0</prop>
												</obj>
											</obj>
											<obj name="PropertyObject" class="ChannelGenotype" version="4">
												<prop name="PropertyTypeName">Melt Geno Genotype</prop>
												<prop name="Position">10</prop>
												<prop name="IsDefault">1</prop>
												<prop name="ReadOnly">1</prop>
												<obj name="ChannelProp" class="ChannelProperty" version="1">
													<prop name="ChannelIdx">0</prop>
												</obj>
											</obj>
											<obj name="PropertyObject" class="GroupChannelTypeProp" version="4">
												<prop name="PropertyTypeName">Melt Geno Sample Type</prop>
												<prop name="Position">10</prop>
												<prop name="IsDefault">0</prop>
												<prop name="GroupSampleType">mstUnknown</prop>
												<obj name="ChannelProp" class="ChannelProperty" version="1">
													<prop name="ChannelIdx">0</prop>
												</obj>
											</obj>
											<obj name="PropertyObject" class="QuantSampleTypeProperty" version="4">
												<prop name="PropertyTypeName">Quantification Sample Type</prop>
												<prop name="Position">10</prop>
												<prop name="IsDefault">0</prop>
												<prop name="SampleType">qsUnknown</prop>
												<obj name="ChannelProp" class="ChannelProperty" version="1">
													<prop name="ChannelIdx">0</prop>
												</obj>
											</obj>
											<obj name="PropertyObject" class="ChannelGenotype" version="4">
												<prop name="PropertyTypeName">Scanning Genotype</prop>
												<prop name="Position">10</prop>
												<prop name="IsDefault">1</prop>
												<prop name="ReadOnly">1</prop>
												<obj name="ChannelProp" class="ChannelProperty" version="1">
													<prop name="ChannelIdx">0</prop>
												</obj>
											</obj>
											<obj name="PropertyObject" class="GroupChannelTypeProp" version="4">
												<prop name="PropertyTypeName">Scanning Sample Type</prop>
												<prop name="Position">10</prop>
												<prop name="IsDefault">0</prop>
												<prop name="GroupSampleType">mstUnknown</prop>
												<obj name="ChannelProp" class="ChannelProperty" version="1">
													<prop name="ChannelIdx">0</prop>
												</obj>
											</obj>
											<obj name="PropertyObject" class="TargetName" version="4">
												<prop name="PropertyTypeName">Target Name</prop>
												<prop name="Position">10</prop>
												<prop name="IsDefault">1</prop>
												<obj name="ChannelProp" class="ChannelProperty" version="1">
													<prop name="ChannelIdx">0</prop>
												</obj>
											</obj>
											<obj name="PropertyObject" class="RQTargetProperty" version="4">
												<prop name="PropertyTypeName">Target Type</prop>
												<prop name="Position">10</prop>
												<prop name="IsDefault">0</prop>
												<prop name="TargetType">dtNone</prop>
												<obj name="ChannelProp" class="ChannelProperty" version="1">
													<prop name="ChannelIdx">0</prop>
												</obj>
											</obj>
										</list>
									</obj>
								</list>
							</obj>
						</obj>
						<prop name="ChannelPropertyCount">1</prop>
						<prop name="ContainerPosition">10</prop>
						<prop name="HasSampleProperties">1</prop>
						<obj name="SampleProperties" class="PropertyList" version="1">
							<list name="emlist" count="14">
								<obj name="PropertyObject" class="SamplePrefColor" version="4">
									<prop name="PropertyTypeName">Color</prop>
									<prop name="Position">10</prop>
									<prop name="IsDefault">0</prop>
									<prop name="Color">$00FD0299</prop>
								</obj>
								<obj name="PropertyObject" class="DominantChannelProp" version="4">
									<prop name="PropertyTypeName">Dominant Channel</prop>
									<prop name="Position">10</prop>
									<prop name="IsDefault">0</prop>
									<prop name="DominantChannel">0</prop>
								</obj>
								<obj name="PropertyObject" class="Genotype" version="4">
									<prop name="PropertyTypeName">EndPt Genotype</prop>
									<prop name="Position">10</prop>
									<prop name="IsDefault">1</prop>
									<prop name="ReadOnly">1</prop>
								</obj>
								<obj name="PropertyObject" class="GroupingSample" version="4">
									<prop name="PropertyTypeName">EndPt Sample Type</prop>
									<prop name="Position">10</prop>
									<prop name="IsDefault">0</prop>
									<prop name="GroupSampleType">mstUnknown</prop>
								</obj>
								<obj name="PropertyObject" class="SamplePrefLineStyle" version="4">
									<prop name="PropertyTypeName">Line Style</prop>
									<prop name="Position">10</prop>
									<prop name="IsDefault">0</prop>
									<prop name="LineStyle">psSolid</prop>
								</obj>
								<obj name="PropertyObject" class="GenSampleEditNotes" version="4">
									<prop name="PropertyTypeName">Notes</prop>
									<prop name="Position">10</prop>
									<prop name="IsDefault">1</prop>
								</obj>
								<obj name="PropertyObject" class="SamplePrefPointStyle" version="4">
									<prop name="PropertyTypeName">Point Style</prop>
									<prop name="Position">10</prop>
									<prop name="IsDefault">0</prop>
									<prop name="PointStyle">psNothing</prop>
								</obj>
								<obj name="PropertyObject" class="GenSampleEditPosition" version="4">
									<prop name="PropertyTypeName">Position</prop>
									<prop name="Position">10</prop>
									<prop name="IsDefault">1</prop>
								</obj>
								<obj name="PropertyObject" class="GenSampleEditReplicate" version="4">
									<prop name="PropertyTypeName">Replicate of</prop>
									<prop name="Position">10</prop>
									<prop name="IsDefault">1</prop>
									<prop name="ReplicateOf">-1</prop>
								</obj>
								<obj name="PropertyObject" class="HTCSampleID" version="4">
									<prop name="PropertyTypeName">Sample ID</prop>
									<prop name="Position">10</prop>
									<prop name="IsDefault">1</prop>
								</obj>
								<obj name="PropertyObject" class="GenSampleEditName" version="4">
									<prop name="PropertyTypeName">Sample Name</prop>
									<prop name="Position">10</prop>
									<prop name="IsDefault">1</prop>
									<prop name="name">Sample 11</prop>
								</obj>
								<obj name="PropertyObject" class="HTCSamplePrepNotes" version="4">
									<prop name="PropertyTypeName">Sample Prep Notes</prop>
									<prop name="Position">10</prop>
									<prop name="IsDefault">1</prop>
								</obj>
								<obj name="PropertyObject" class="GenSampleEditSubset" version="4">
									<prop name="PropertyTypeName">Subsets</prop>
									<prop name="Position">10</prop>
									<prop name="IsDefault">1</prop>
								</obj>
								<obj name="PropertyObject" class="SamplePrefWidth" version="5">
									<prop name="PropertyTypeName">Width</prop>
									<prop name="Position">10</prop>
									<prop name="IsDefault">1</prop>
									<prop name="Width">1</prop>
								</obj>
							</list>
						</obj>
					</obj>
					<obj name="item" class="SamplePropInfo" version="1">
						<obj name="ChannelProperties" class="ChanPropList" version="2">
							<obj name="ChannelProperties" class="EMList" version="1">
								<list name="emlist" count="1">
									<obj name="item" class="PropertyList" version="1">
										<list name="emlist" count="12">
											<obj name="PropertyObject" class="RQSampleTargetProperty" version="4">
												<prop name="PropertyTypeName">Combined Sample and Target Type</prop>
												<prop name="Position">11</prop>
												<prop name="IsDefault">0</prop>
												<obj name="ChannelProp" class="ChannelProperty" version="1">
													<prop name="ChannelIdx">0</prop>
												</obj>
											</obj>
											<obj name="PropertyObject" class="QuantConcProperty" version="4">
												<prop name="PropertyTypeName">Concentration</prop>
												<prop name="Position">11</prop>
												<prop name="IsDefault">1</prop>
												<prop name="Concentration">0</prop>
												<obj name="ChannelProp" class="ChannelProperty" version="1">
													<prop name="ChannelIdx">0</prop>
												</obj>
												<prop name="ReadOnly">1</prop>
											</obj>
											<obj name="PropertyObject" class="QuantCpHighProp" version="4">
												<prop name="PropertyTypeName">Cp High</prop>
												<prop name="Position">11</prop>
												<prop name="IsDefault">1</prop>
												<prop name="CpRangeHigh">0</prop>
												<obj name="ChannelProp" class="ChannelProperty" version="1">
													<prop name="ChannelIdx">0</prop>
												</obj>
												<prop name="ReadOnly">1</prop>
											</obj>
											<obj name="PropertyObject" class="QuantCpLowProp" version="4">
												<prop name="PropertyTypeName">Cp Low</prop>
												<prop name="Position">11</prop>
												<prop name="IsDefault">1</prop>
												<prop name="CpRangeLow">0</prop>
												<obj name="ChannelProp" class="ChannelProperty" version="1">
													<prop name="ChannelIdx">0</prop>
												</obj>
												<prop name="ReadOnly">1</prop>
											</obj>
											<obj name="PropertyObject" class="RQEffProp" version="4">
												<prop name="PropertyTypeName">Efficiency</prop>
												<prop name="Position">11</prop>
												<prop name="IsDefault">1</prop>
												<prop name="Efficiency">2</prop>
												<obj name="ChannelProp" class="ChannelProperty" version="1">
													<prop name="ChannelIdx">0</prop>
												</obj>
											</obj>
											<obj name="PropertyObject" class="ChannelGenotype" version="4">
												<prop name="PropertyTypeName">Melt Geno Genotype</prop>
												<prop name="Position">11</prop>
												<prop name="IsDefault">1</prop>
												<prop name="ReadOnly">1</prop>
												<obj name="ChannelProp" class="ChannelProperty" version="1">
													<prop name="ChannelIdx">0</prop>
												</obj>
											</obj>
											<obj name="PropertyObject" class="GroupChannelTypeProp" version="4">
												<prop name="PropertyTypeName">Melt Geno Sample Type</prop>
												<prop name="Position">11</prop>
												<prop name="IsDefault">0</prop>
												<prop name="GroupSampleType">mstUnknown</prop>
												<obj name="ChannelProp" class="ChannelProperty" version="1">
													<prop name="ChannelIdx">0</prop>
												</obj>
											</obj>
											<obj name="PropertyObject" class="QuantSampleTypeProperty" version="4">
												<prop name="PropertyTypeName">Quantification Sample Type</prop>
												<prop name="Position">11</prop>
												<prop name="IsDefault">0</prop>
												<prop name="SampleType">qsUnknown</prop>
												<obj name="ChannelProp" class="ChannelProperty" version="1">
													<prop name="ChannelIdx">0</prop>
												</obj>
											</obj>
											<obj name="PropertyObject" class="ChannelGenotype" version="4">
												<prop name="PropertyTypeName">Scanning Genotype</prop>
												<prop name="Position">11</prop>
												<prop name="IsDefault">1</prop>
												<prop name="ReadOnly">1</prop>
												<obj name="ChannelProp" class="ChannelProperty" version="1">
													<prop name="ChannelIdx">0</prop>
												</obj>
											</obj>
											<obj name="PropertyObject" class="GroupChannelTypeProp" version="4">
												<prop name="PropertyTypeName">Scanning Sample Type</prop>
												<prop name="Position">11</prop>
												<prop name="IsDefault">0</prop>
												<prop name="GroupSampleType">mstUnknown</prop>
												<obj name="ChannelProp" class="ChannelProperty" version="1">
													<prop name="ChannelIdx">0</prop>
												</obj>
											</obj>
											<obj name="PropertyObject" class="TargetName" version="4">
												<prop name="PropertyTypeName">Target Name</prop>
												<prop name="Position">11</prop>
												<prop name="IsDefault">1</prop>
												<obj name="ChannelProp" class="ChannelProperty" version="1">
													<prop name="ChannelIdx">0</prop>
												</obj>
											</obj>
											<obj name="PropertyObject" class="RQTargetProperty" version="4">
												<prop name="PropertyTypeName">Target Type</prop>
												<prop name="Position">11</prop>
												<prop name="IsDefault">0</prop>
												<prop name="TargetType">dtNone</prop>
												<obj name="ChannelProp" class="ChannelProperty" version="1">
													<prop name="ChannelIdx">0</prop>
												</obj>
											</obj>
										</list>
									</obj>
								</list>
							</obj>
						</obj>
						<prop name="ChannelPropertyCount">1</prop>
						<prop name="ContainerPosition">11</prop>
						<prop name="HasSampleProperties">1</prop>
						<obj name="SampleProperties" class="PropertyList" version="1">
							<list name="emlist" count="14">
								<obj name="PropertyObject" class="SamplePrefColor" version="4">
									<prop name="PropertyTypeName">Color</prop>
									<prop name="Position">11</prop>
									<prop name="IsDefault">0</prop>
									<prop name="Color">$0026C4B8</prop>
								</obj>
								<obj name="PropertyObject" class="DominantChannelProp" version="4">
									<prop name="PropertyTypeName">Dominant Channel</prop>
									<prop name="Position">11</prop>
									<prop name="IsDefault">0</prop>
									<prop name="DominantChannel">0</prop>
								</obj>
								<obj name="PropertyObject" class="Genotype" version="4">
									<prop name="PropertyTypeName">EndPt Genotype</prop>
									<prop name="Position">11</prop>
									<prop name="IsDefault">1</prop>
									<prop name="ReadOnly">1</prop>
								</obj>
								<obj name="PropertyObject" class="GroupingSample" version="4">
									<prop name="PropertyTypeName">EndPt Sample Type</prop>
									<prop name="Position">11</prop>
									<prop name="IsDefault">0</prop>
									<prop name="GroupSampleType">mstUnknown</prop>
								</obj>
								<obj name="PropertyObject" class="SamplePrefLineStyle" version="4">
									<prop name="PropertyTypeName">Line Style</prop>
									<prop name="Position">11</prop>
									<prop name="IsDefault">0</prop>
									<prop name="LineStyle">psSolid</prop>
								</obj>
								<obj name="PropertyObject" class="GenSampleEditNotes" version="4">
									<prop name="PropertyTypeName">Notes</prop>
									<prop name="Position">11</prop>
									<prop name="IsDefault">1</prop>
								</obj>
								<obj name="PropertyObject" class="SamplePrefPointStyle" version="4">
									<prop name="PropertyTypeName">Point Style</prop>
									<prop name="Position">11</prop>
									<prop name="IsDefault">0</prop>
									<prop name="PointStyle">psNothing</prop>
								</obj>
								<obj name="PropertyObject" class="GenSampleEditPosition" version="4">
									<prop name="PropertyTypeName">Position</prop>
									<prop name="Position">11</prop>
									<prop name="IsDefault">1</prop>
								</obj>
								<obj name="PropertyObject" class="GenSampleEditReplicate" version="4">
									<prop name="PropertyTypeName">Replicate of</prop>
									<prop name="Position">11</prop>
									<prop name="IsDefault">1</prop>
									<prop name="ReplicateOf">-1</prop>
								</obj>
								<obj name="PropertyObject" class="HTCSampleID" version="4">
									<prop name="PropertyTypeName">Sample ID</prop>
									<prop name="Position">11</prop>
									<prop name="IsDefault">1</prop>
								</obj>
								<obj name="PropertyObject" class="GenSampleEditName" version="4">
									<prop name="PropertyTypeName">Sample Name</prop>
									<prop name="Position">11</prop>
									<prop name="IsDefault">1</prop>
									<prop name="name">Sample 12</prop>
								</obj>
								<obj name="PropertyObject" class="HTCSamplePrepNotes" version="4">
									<prop name="PropertyTypeName">Sample Prep Notes</prop>
									<prop name="Position">11</prop>
									<prop name="IsDefault">1</prop>
								</obj>
								<obj name="PropertyObject" class="GenSampleEditSubset" version="4">
									<prop name="PropertyTypeName">Subsets</prop>
									<prop name="Position">11</prop>
									<prop name="IsDefault">1</prop>
								</obj>
								<obj name="PropertyObject" class="SamplePrefWidth" version="5">
									<prop name="PropertyTypeName">Width</prop>
									<prop name="Position">11</prop>
									<prop name="IsDefault">1</prop>
									<prop name="Width">1</prop>
								</obj>
							</list>
						</obj>
					</obj>
					<obj name="item" class="SamplePropInfo" version="1">
						<obj name="ChannelProperties" class="ChanPropList" version="2">
							<obj name="ChannelProperties" class="EMList" version="1">
								<list name="emlist" count="1">
									<obj name="item" class="PropertyList" version="1">
										<list name="emlist" count="12">
											<obj name="PropertyObject" class="RQSampleTargetProperty" version="4">
												<prop name="PropertyTypeName">Combined Sample and Target Type</prop>
												<prop name="Position">12</prop>
												<prop name="IsDefault">0</prop>
												<obj name="ChannelProp" class="ChannelProperty" version="1">
													<prop name="ChannelIdx">0</prop>
												</obj>
											</obj>
											<obj name="PropertyObject" class="QuantConcProperty" version="4">
												<prop name="PropertyTypeName">Concentration</prop>
												<prop name="Position">12</prop>
												<prop name="IsDefault">1</prop>
												<prop name="Concentration">0</prop>
												<obj name="ChannelProp" class="ChannelProperty" version="1">
													<prop name="ChannelIdx">0</prop>
												</obj>
												<prop name="ReadOnly">1</prop>
											</obj>
											<obj name="PropertyObject" class="QuantCpHighProp" version="4">
												<prop name="PropertyTypeName">Cp High</prop>
												<prop name="Position">12</prop>
												<prop name="IsDefault">1</prop>
												<prop name="CpRangeHigh">0</prop>
												<obj name="ChannelProp" class="ChannelProperty" version="1">
													<prop name="ChannelIdx">0</prop>
												</obj>
												<prop name="ReadOnly">1</prop>
											</obj>
											<obj name="PropertyObject" class="QuantCpLowProp" version="4">
												<prop name="PropertyTypeName">Cp Low</prop>
												<prop name="Position">12</prop>
												<prop name="IsDefault">1</prop>
												<prop name="CpRangeLow">0</prop>
												<obj name="ChannelProp" class="ChannelProperty" version="1">
													<prop name="ChannelIdx">0</prop>
												</obj>
												<prop name="ReadOnly">1</prop>
											</obj>
											<obj name="PropertyObject" class="RQEffProp" version="4">
												<prop name="PropertyTypeName">Efficiency</prop>
												<prop name="Position">12</prop>
												<prop name="IsDefault">1</prop>
												<prop name="Efficiency">2</prop>
												<obj name="ChannelProp" class="ChannelProperty" version="1">
													<prop name="ChannelIdx">0</prop>
												</obj>
											</obj>
											<obj name="PropertyObject" class="ChannelGenotype" version="4">
												<prop name="PropertyTypeName">Melt Geno Genotype</prop>
												<prop name="Position">12</prop>
												<prop name="IsDefault">1</prop>
												<prop name="ReadOnly">1</prop>
												<obj name="ChannelProp" class="ChannelProperty" version="1">
													<prop name="ChannelIdx">0</prop>
												</obj>
											</obj>
											<obj name="PropertyObject" class="GroupChannelTypeProp" version="4">
												<prop name="PropertyTypeName">Melt Geno Sample Type</prop>
												<prop name="Position">12</prop>
												<prop name="IsDefault">0</prop>
												<prop name="GroupSampleType">mstUnknown</prop>
												<obj name="ChannelProp" class="ChannelProperty" version="1">
													<prop name="ChannelIdx">0</prop>
												</obj>
											</obj>
											<obj name="PropertyObject" class="QuantSampleTypeProperty" version="4">
												<prop name="PropertyTypeName">Quantification Sample Type</prop>
												<prop name="Position">12</prop>
												<prop name="IsDefault">0</prop>
												<prop name="SampleType">qsUnknown</prop>
												<obj name="ChannelProp" class="ChannelProperty" version="1">
													<prop name="ChannelIdx">0</prop>
												</obj>
											</obj>
											<obj name="PropertyObject" class="ChannelGenotype" version="4">
												<prop name="PropertyTypeName">Scanning Genotype</prop>
												<prop name="Position">12</prop>
												<prop name="IsDefault">1</prop>
												<prop name="ReadOnly">1</prop>
												<obj name="ChannelProp" class="ChannelProperty" version="1">
													<prop name="ChannelIdx">0</prop>
												</obj>
											</obj>
											<obj name="PropertyObject" class="GroupChannelTypeProp" version="4">
												<prop name="PropertyTypeName">Scanning Sample Type</prop>
												<prop name="Position">12</prop>
												<prop name="IsDefault">0</prop>
												<prop name="GroupSampleType">mstUnknown</prop>
												<obj name="ChannelProp" class="ChannelProperty" version="1">
													<prop name="ChannelIdx">0</prop>
												</obj>
											</obj>
											<obj name="PropertyObject" class="TargetName" version="4">
												<prop name="PropertyTypeName">Target Name</prop>
												<prop name="Position">12</prop>
												<prop name="IsDefault">0</prop>
												<prop name="name">HPRT</prop>
												<obj name="ChannelProp" class="ChannelProperty" version="1">
													<prop name="ChannelIdx">0</prop>
												</obj>
											</obj>
											<obj name="PropertyObject" class="RQTargetProperty" version="4">
												<prop name="PropertyTypeName">Target Type</prop>
												<prop name="Position">12</prop>
												<prop name="IsDefault">0</prop>
												<prop name="TargetType">dtReference</prop>
												<obj name="ChannelProp" class="ChannelProperty" version="1">
													<prop name="ChannelIdx">0</prop>
												</obj>
											</obj>
										</list>
									</obj>
								</list>
							</obj>
						</obj>
						<prop name="ChannelPropertyCount">1</prop>
						<prop name="ContainerPosition">12</prop>
						<prop name="HasSampleProperties">1</prop>
						<obj name="SampleProperties" class="PropertyList" version="1">
							<list name="emlist" count="14">
								<obj name="PropertyObject" class="SamplePrefColor" version="4">
									<prop name="PropertyTypeName">Color</prop>
									<prop name="Position">12</prop>
									<prop name="IsDefault">0</prop>
									<prop name="Color">$00FF8000</prop>
								</obj>
								<obj name="PropertyObject" class="DominantChannelProp" version="4">
									<prop name="PropertyTypeName">Dominant Channel</prop>
									<prop name="Position">12</prop>
									<prop name="IsDefault">0</prop>
									<prop name="DominantChannel">0</prop>
								</obj>
								<obj name="PropertyObject" class="Genotype" version="4">
									<prop name="PropertyTypeName">EndPt Genotype</prop>
									<prop name="Position">12</prop>
									<prop name="IsDefault">1</prop>
									<prop name="ReadOnly">1</prop>
								</obj>
								<obj name="PropertyObject" class="GroupingSample" version="4">
									<prop name="PropertyTypeName">EndPt Sample Type</prop>
									<prop name="Position">12</prop>
									<prop name="IsDefault">0</prop>
									<prop name="GroupSampleType">mstUnknown</prop>
								</obj>
								<obj name="PropertyObject" class="SamplePrefLineStyle" version="4">
									<prop name="PropertyTypeName">Line Style</prop>
									<prop name="Position">12</prop>
									<prop name="IsDefault">0</prop>
									<prop name="LineStyle">psSolid</prop>
								</obj>
								<obj name="PropertyObject" class="GenSampleEditNotes" version="4">
									<prop name="PropertyTypeName">Notes</prop>
									<prop name="Position">12</prop>
									<prop name="IsDefault">1</prop>
								</obj>
								<obj name="PropertyObject" class="SamplePrefPointStyle" version="4">
									<prop name="PropertyTypeName">Point Style</prop>
									<prop name="Position">12</prop>
									<prop name="IsDefault">0</prop>
									<prop name="PointStyle">psNothing</prop>
								</obj>
								<obj name="PropertyObject" class="GenSampleEditPosition" version="4">
									<prop name="PropertyTypeName">Position</prop>
									<prop name="Position">12</prop>
									<prop name="IsDefault">1</prop>
								</obj>
								<obj name="PropertyObject" class="GenSampleEditReplicate" version="4">
									<prop name="PropertyTypeName">Replicate of</prop>
									<prop name="Position">12</prop>
									<prop name="IsDefault">0</prop>
									<prop name="ReplicateOf">12</prop>
								</obj>
								<obj name="PropertyObject" class="HTCSampleID" version="4">
									<prop name="PropertyTypeName">Sample ID</prop>
									<prop name="Position">12</prop>
									<prop name="IsDefault">1</prop>
								</obj>
								<obj name="PropertyObject" class="GenSampleEditName" version="4">
									<prop name="PropertyTypeName">Sample Name</prop>
									<prop name="Position">12</prop>
									<prop name="IsDefault">0</prop>
									<prop name="name">1674N</prop>
								</obj>
								<obj name="PropertyObject" class="HTCSamplePrepNotes" version="4">
									<prop name="PropertyTypeName">Sample Prep Notes</prop>
									<prop name="Position">12</prop>
									<prop name="IsDefault">1</prop>
								</obj>
								<obj name="PropertyObject" class="GenSampleEditSubset" version="4">
									<prop name="PropertyTypeName">Subsets</prop>
									<prop name="Position">12</prop>
									<prop name="IsDefault">1</prop>
								</obj>
								<obj name="PropertyObject" class="SamplePrefWidth" version="5">
									<prop name="PropertyTypeName">Width</prop>
									<prop name="Position">12</prop>
									<prop name="IsDefault">1</prop>
									<prop name="Width">1</prop>
								</obj>
							</list>
						</obj>
					</obj>
					<obj name="item" class="SamplePropInfo" version="1">
						<obj name="ChannelProperties" class="ChanPropList" version="2">
							<obj name="ChannelProperties" class="EMList" version="1">
								<list name="emlist" count="1">
									<obj name="item" class="PropertyList" version="1">
										<list name="emlist" count="12">
											<obj name="PropertyObject" class="RQSampleTargetProperty" version="4">
												<prop name="PropertyTypeName">Combined Sample and Target Type</prop>
												<prop name="Position">13</prop>
												<prop name="IsDefault">0</prop>
												<obj name="ChannelProp" class="ChannelProperty" version="1">
													<prop name="ChannelIdx">0</prop>
												</obj>
											</obj>
											<obj name="PropertyObject" class="QuantConcProperty" version="4">
												<prop name="PropertyTypeName">Concentration</prop>
												<prop name="Position">13</prop>
												<prop name="IsDefault">1</prop>
												<prop name="Concentration">0</prop>
												<obj name="ChannelProp" class="ChannelProperty" version="1">
													<prop name="ChannelIdx">0</prop>
												</obj>
												<prop name="ReadOnly">1</prop>
											</obj>
											<obj name="PropertyObject" class="QuantCpHighProp" version="4">
												<prop name="PropertyTypeName">Cp High</prop>
												<prop name="Position">13</prop>
												<prop name="IsDefault">1</prop>
												<prop name="CpRangeHigh">0</prop>
												<obj name="ChannelProp" class="ChannelProperty" version="1">
													<prop name="ChannelIdx">0</prop>
												</obj>
												<prop name="ReadOnly">1</prop>
											</obj>
											<obj name="PropertyObject" class="QuantCpLowProp" version="4">
												<prop name="PropertyTypeName">Cp Low</prop>
												<prop name="Position">13</prop>
												<prop name="IsDefault">1</prop>
												<prop name="CpRangeLow">0</prop>
												<obj name="ChannelProp" class="ChannelProperty" version="1">
													<prop name="ChannelIdx">0</prop>
												</obj>
												<prop name="ReadOnly">1</prop>
											</obj>
											<obj name="PropertyObject" class="RQEffProp" version="4">
												<prop name="PropertyTypeName">Efficiency</prop>
												<prop name="Position">13</prop>
												<prop name="IsDefault">1</prop>
												<prop name="Efficiency">2</prop>
												<obj name="ChannelProp" class="ChannelProperty" version="1">
													<prop name="ChannelIdx">0</prop>
												</obj>
											</obj>
											<obj name="PropertyObject" class="ChannelGenotype" version="4">
												<prop name="PropertyTypeName">Melt Geno Genotype</prop>
												<prop name="Position">13</prop>
												<prop name="IsDefault">1</prop>
												<prop name="ReadOnly">1</prop>
												<obj name="ChannelProp" class="ChannelProperty" version="1">
													<prop name="ChannelIdx">0</prop>
												</obj>
											</obj>
											<obj name="PropertyObject" class="GroupChannelTypeProp" version="4">
												<prop name="PropertyTypeName">Melt Geno Sample Type</prop>
												<prop name="Position">13</prop>
												<prop name="IsDefault">0</prop>
												<prop name="GroupSampleType">mstUnknown</prop>
												<obj name="ChannelProp" class="ChannelProperty" version="1">
													<prop name="ChannelIdx">0</prop>
												</obj>
											</obj>
											<obj name="PropertyObject" class="QuantSampleTypeProperty" version="4">
												<prop name="PropertyTypeName">Quantification Sample Type</prop>
												<prop name="Position">13</prop>
												<prop name="IsDefault">0</prop>
												<prop name="SampleType">qsUnknown</prop>
												<obj name="ChannelProp" class="ChannelProperty" version="1">
													<prop name="ChannelIdx">0</prop>
												</obj>
											</obj>
											<obj name="PropertyObject" class="ChannelGenotype" version="4">
												<prop name="PropertyTypeName">Scanning Genotype</prop>
												<prop name="Position">13</prop>
												<prop name="IsDefault">1</prop>
												<prop name="ReadOnly">1</prop>
												<obj name="ChannelProp" class="ChannelProperty" version="1">
													<prop name="ChannelIdx">0</prop>
												</obj>
											</obj>
											<obj name="PropertyObject" class="GroupChannelTypeProp" version="4">
												<prop name="PropertyTypeName">Scanning Sample Type</prop>
												<prop name="Position">13</prop>
												<prop name="IsDefault">0</prop>
												<prop name="GroupSampleType">mstUnknown</prop>
												<obj name="ChannelProp" class="ChannelProperty" version="1">
													<prop name="ChannelIdx">0</prop>
												</obj>
											</obj>
											<obj name="PropertyObject" class="TargetName" version="4">
												<prop name="PropertyTypeName">Target Name</prop>
												<prop name="Position">13</prop>
												<prop name="IsDefault">0</prop>
												<prop name="name">HPRT</prop>
												<obj name="ChannelProp" class="ChannelProperty" version="1">
													<prop name="ChannelIdx">0</prop>
												</obj>
											</obj>
											<obj name="PropertyObject" class="RQTargetProperty" version="4">
												<prop name="PropertyTypeName">Target Type</prop>
												<prop name="Position">13</prop>
												<prop name="IsDefault">0</prop>
												<prop name="TargetType">dtReference</prop>
												<obj name="ChannelProp" class="ChannelProperty" version="1">
													<prop name="ChannelIdx">0</prop>
												</obj>
											</obj>
										</list>
									</obj>
								</list>
							</obj>
						</obj>
						<prop name="ChannelPropertyCount">1</prop>
						<prop name="ContainerPosition">13</prop>
						<prop name="HasSampleProperties">1</prop>
						<obj name="SampleProperties" class="PropertyList" version="1">
							<list name="emlist" count="14">
								<obj name="PropertyObject" class="SamplePrefColor" version="4">
									<prop name="PropertyTypeName">Color</prop>
									<prop name="Position">13</prop>
									<prop name="IsDefault">0</prop>
									<prop name="Color">clRed</prop>
								</obj>
								<obj name="PropertyObject" class="DominantChannelProp" version="4">
									<prop name="PropertyTypeName">Dominant Channel</prop>
									<prop name="Position">13</prop>
									<prop name="IsDefault">0</prop>
									<prop name="DominantChannel">0</prop>
								</obj>
								<obj name="PropertyObject" class="Genotype" version="4">
									<prop name="PropertyTypeName">EndPt Genotype</prop>
									<prop name="Position">13</prop>
									<prop name="IsDefault">1</prop>
									<prop name="ReadOnly">1</prop>
								</obj>
								<obj name="PropertyObject" class="GroupingSample" version="4">
									<prop name="PropertyTypeName">EndPt Sample Type</prop>
									<prop name="Position">13</prop>
									<prop name="IsDefault">0</prop>
									<prop name="GroupSampleType">mstUnknown</prop>
								</obj>
								<obj name="PropertyObject" class="SamplePrefLineStyle" version="4">
									<prop name="PropertyTypeName">Line Style</prop>
									<prop name="Position">13</prop>
									<prop name="IsDefault">0</prop>
									<prop name="LineStyle">psSolid</prop>
								</obj>
								<obj name="PropertyObject" class="GenSampleEditNotes" version="4">
									<prop name="PropertyTypeName">Notes</prop>
									<prop name="Position">13</prop>
									<prop name="IsDefault">1</prop>
								</obj>
								<obj name="PropertyObject" class="SamplePrefPointStyle" version="4">
									<prop name="PropertyTypeName">Point Style</prop>
									<prop name="Position">13</prop>
									<prop name="IsDefault">0</prop>
									<prop name="PointStyle">psNothing</prop>
								</obj>
								<obj name="PropertyObject" class="GenSampleEditPosition" version="4">
									<prop name="PropertyTypeName">Position</prop>
									<prop name="Position">13</prop>
									<prop name="IsDefault">1</prop>
								</obj>
								<obj name="PropertyObject" class="GenSampleEditReplicate" version="4">
									<prop name="PropertyTypeName">Replicate of</prop>
									<prop name="Position">13</prop>
									<prop name="IsDefault">0</prop>
									<prop name="ReplicateOf">12</prop>
								</obj>
								<obj name="PropertyObject" class="HTCSampleID" version="4">
									<prop name="PropertyTypeName">Sample ID</prop>
									<prop name="Position">13</prop>
									<prop name="IsDefault">1</prop>
								</obj>
								<obj name="PropertyObject" class="GenSampleEditName" version="4">
									<prop name="PropertyTypeName">Sample Name</prop>
									<prop name="Position">13</prop>
									<prop name="IsDefault">0</prop>
									<prop name="name">1674N</prop>
								</obj>
								<obj name="PropertyObject" class="HTCSamplePrepNotes" version="4">
									<prop name="PropertyTypeName">Sample Prep Notes</prop>
									<prop name="Position">13</prop>
									<prop name="IsDefault">1</prop>
								</obj>
								<obj name="PropertyObject" class="GenSampleEditSubset" version="4">
									<prop name="PropertyTypeName">Subsets</prop>
									<prop name="Position">13</prop>
									<prop name="IsDefault">1</prop>
								</obj>
								<obj name="PropertyObject" class="SamplePrefWidth" version="5">
									<prop name="PropertyTypeName">Width</prop>
									<prop name="Position">13</prop>
									<prop name="IsDefault">1</prop>
									<prop name="Width">1</prop>
								</obj>
							</list>
						</obj>
					</obj>
					<obj name="item" class="SamplePropInfo" version="1">
						<obj name="ChannelProperties" class="ChanPropList" version="2">
							<obj name="ChannelProperties" class="EMList" version="1">
								<list name="emlist" count="1">
									<obj name="item" class="PropertyList" version="1">
										<list name="emlist" count="12">
											<obj name="PropertyObject" class="RQSampleTargetProperty" version="4">
												<prop name="PropertyTypeName">Combined Sample and Target Type</prop>
												<prop name="Position">14</prop>
												<prop name="IsDefault">0</prop>
												<obj name="ChannelProp" class="ChannelProperty" version="1">
													<prop name="ChannelIdx">0</prop>
												</obj>
											</obj>
											<obj name="PropertyObject" class="QuantConcProperty" version="4">
												<prop name="PropertyTypeName">Concentration</prop>
												<prop name="Position">14</prop>
												<prop name="IsDefault">1</prop>
												<prop name="Concentration">0</prop>
												<obj name="ChannelProp" class="ChannelProperty" version="1">
													<prop name="ChannelIdx">0</prop>
												</obj>
												<prop name="ReadOnly">1</prop>
											</obj>
											<obj name="PropertyObject" class="QuantCpHighProp" version="4">
												<prop name="PropertyTypeName">Cp High</prop>
												<prop name="Position">14</prop>
												<prop name="IsDefault">1</prop>
												<prop name="CpRangeHigh">0</prop>
												<obj name="ChannelProp" class="ChannelProperty" version="1">
													<prop name="ChannelIdx">0</prop>
												</obj>
												<prop name="ReadOnly">1</prop>
											</obj>
											<obj name="PropertyObject" class="QuantCpLowProp" version="4">
												<prop name="PropertyTypeName">Cp Low</prop>
												<prop name="Position">14</prop>
												<prop name="IsDefault">1</prop>
												<prop name="CpRangeLow">0</prop>
												<obj name="ChannelProp" class="ChannelProperty" version="1">
													<prop name="ChannelIdx">0</prop>
												</obj>
												<prop name="ReadOnly">1</prop>
											</obj>
											<obj name="PropertyObject" class="RQEffProp" version="4">
												<prop name="PropertyTypeName">Efficiency</prop>
												<prop name="Position">14</prop>
												<prop name="IsDefault">1</prop>
												<prop name="Efficiency">2</prop>
												<obj name="ChannelProp" class="ChannelProperty" version="1">
													<prop name="ChannelIdx">0</prop>
												</obj>
											</obj>
											<obj name="PropertyObject" class="ChannelGenotype" version="4">
												<prop name="PropertyTypeName">Melt Geno Genotype</prop>
												<prop name="Position">14</prop>
												<prop name="IsDefault">1</prop>
												<prop name="ReadOnly">1</prop>
												<obj name="ChannelProp" class="ChannelProperty" version="1">
													<prop name="ChannelIdx">0</prop>
												</obj>
											</obj>
											<obj name="PropertyObject" class="GroupChannelTypeProp" version="4">
												<prop name="PropertyTypeName">Melt Geno Sample Type</prop>
												<prop name="Position">14</prop>
												<prop name="IsDefault">0</prop>
												<prop name="GroupSampleType">mstUnknown</prop>
												<obj name="ChannelProp" class="ChannelProperty" version="1">
													<prop name="ChannelIdx">0</prop>
												</obj>
											</obj>
											<obj name="PropertyObject" class="QuantSampleTypeProperty" version="4">
												<prop name="PropertyTypeName">Quantification Sample Type</prop>
												<prop name="Position">14</prop>
												<prop name="IsDefault">0</prop>
												<prop name="SampleType">qsUnknown</prop>
												<obj name="ChannelProp" class="ChannelProperty" version="1">
													<prop name="ChannelIdx">0</prop>
												</obj>
											</obj>
											<obj name="PropertyObject" class="ChannelGenotype" version="4">
												<prop name="PropertyTypeName">Scanning Genotype</prop>
												<prop name="Position">14</prop>
												<prop name="IsDefault">1</prop>
												<prop name="ReadOnly">1</prop>
												<obj name="ChannelProp" class="ChannelProperty" version="1">
													<prop name="ChannelIdx">0</prop>
												</obj>
											</obj>
											<obj name="PropertyObject" class="GroupChannelTypeProp" version="4">
												<prop name="PropertyTypeName">Scanning Sample Type</prop>
												<prop name="Position">14</prop>
												<prop name="IsDefault">0</prop>
												<prop name="GroupSampleType">mstUnknown</prop>
												<obj name="ChannelProp" class="ChannelProperty" version="1">
													<prop name="ChannelIdx">0</prop>
												</obj>
											</obj>
											<obj name="PropertyObject" class="TargetName" version="4">
												<prop name="PropertyTypeName">Target Name</prop>
												<prop name="Position">14</prop>
												<prop name="IsDefault">0</prop>
												<prop name="name">HPRT</prop>
												<obj name="ChannelProp" class="ChannelProperty" version="1">
													<prop name="ChannelIdx">0</prop>
												</obj>
											</obj>
											<obj name="PropertyObject" class="RQTargetProperty" version="4">
												<prop name="PropertyTypeName">Target Type</prop>
												<prop name="Position">14</prop>
												<prop name="IsDefault">0</prop>
												<prop name="TargetType">dtReference</prop>
												<obj name="ChannelProp" class="ChannelProperty" version="1">
													<prop name="ChannelIdx">0</prop>
												</obj>
											</obj>
										</list>
									</obj>
								</list>
							</obj>
						</obj>
						<prop name="ChannelPropertyCount">1</prop>
						<prop name="ContainerPosition">14</prop>
						<prop name="HasSampleProperties">1</prop>
						<obj name="SampleProperties" class="PropertyList" version="1">
							<list name="emlist" count="14">
								<obj name="PropertyObject" class="SamplePrefColor" version="4">
									<prop name="PropertyTypeName">Color</prop>
									<prop name="Position">14</prop>
									<prop name="IsDefault">0</prop>
									<prop name="Color">$0030D700</prop>
								</obj>
								<obj name="PropertyObject" class="DominantChannelProp" version="4">
									<prop name="PropertyTypeName">Dominant Channel</prop>
									<prop name="Position">14</prop>
									<prop name="IsDefault">0</prop>
									<prop name="DominantChannel">0</prop>
								</obj>
								<obj name="PropertyObject" class="Genotype" version="4">
									<prop name="PropertyTypeName">EndPt Genotype</prop>
									<prop name="Position">14</prop>
									<prop name="IsDefault">1</prop>
									<prop name="ReadOnly">1</prop>
								</obj>
								<obj name="PropertyObject" class="GroupingSample" version="4">
									<prop name="PropertyTypeName">EndPt Sample Type</prop>
									<prop name="Position">14</prop>
									<prop name="IsDefault">0</prop>
									<prop name="GroupSampleType">mstUnknown</prop>
								</obj>
								<obj name="PropertyObject" class="SamplePrefLineStyle" version="4">
									<prop name="PropertyTypeName">Line Style</prop>
									<prop name="Position">14</prop>
									<prop name="IsDefault">0</prop>
									<prop name="LineStyle">psSolid</prop>
								</obj>
								<obj name="PropertyObject" class="GenSampleEditNotes" version="4">
									<prop name="PropertyTypeName">Notes</prop>
									<prop name="Position">14</prop>
									<prop name="IsDefault">1</prop>
								</obj>
								<obj name="PropertyObject" class="SamplePrefPointStyle" version="4">
									<prop name="PropertyTypeName">Point Style</prop>
									<prop name="Position">14</prop>
									<prop name="IsDefault">0</prop>
									<prop name="PointStyle">psNothing</prop>
								</obj>
								<obj name="PropertyObject" class="GenSampleEditPosition" version="4">
									<prop name="PropertyTypeName">Position</prop>
									<prop name="Position">14</prop>
									<prop name="IsDefault">1</prop>
								</obj>
								<obj name="PropertyObject" class="GenSampleEditReplicate" version="4">
									<prop name="PropertyTypeName">Replicate of</prop>
									<prop name="Position">14</prop>
									<prop name="IsDefault">0</prop>
									<prop name="ReplicateOf">12</prop>
								</obj>
								<obj name="PropertyObject" class="HTCSampleID" version="4">
									<prop name="PropertyTypeName">Sample ID</prop>
									<prop name="Position">14</prop>
									<prop name="IsDefault">1</prop>
								</obj>
								<obj name="PropertyObject" class="GenSampleEditName" version="4">
									<prop name="PropertyTypeName">Sample Name</prop>
									<prop name="Position">14</prop>
									<prop name="IsDefault">0</prop>
									<prop name="name">1674N</prop>
								</obj>
								<obj name="PropertyObject" class="HTCSamplePrepNotes" version="4">
									<prop name="PropertyTypeName">Sample Prep Notes</prop>
									<prop name="Position">14</prop>
									<prop name="IsDefault">1</prop>
								</obj>
								<obj name="PropertyObject" class="GenSampleEditSubset" version="4">
									<prop name="PropertyTypeName">Subsets</prop>
									<prop name="Position">14</prop>
									<prop name="IsDefault">1</prop>
								</obj>
								<obj name="PropertyObject" class="SamplePrefWidth" version="5">
									<prop name="PropertyTypeName">Width</prop>
									<prop name="Position">14</prop>
									<prop name="IsDefault">1</prop>
									<prop name="Width">1</prop>
								</obj>
							</list>
						</obj>
					</obj>
					<obj name="item" class="SamplePropInfo" version="1">
						<obj name="ChannelProperties" class="ChanPropList" version="2">
							<obj name="ChannelProperties" class="EMList" version="1">
								<list name="emlist" count="1">
									<obj name="item" class="PropertyList" version="1">
										<list name="emlist" count="12">
											<obj name="PropertyObject" class="RQSampleTargetProperty" version="4">
												<prop name="PropertyTypeName">Combined Sample and Target Type</prop>
												<prop name="Position">15</prop>
												<prop name="IsDefault">0</prop>
												<obj name="ChannelProp" class="ChannelProperty" version="1">
													<prop name="ChannelIdx">0</prop>
												</obj>
											</obj>
											<obj name="PropertyObject" class="QuantConcProperty" version="4">
												<prop name="PropertyTypeName">Concentration</prop>
												<prop name="Position">15</prop>
												<prop name="IsDefault">1</prop>
												<prop name="Concentration">0</prop>
												<obj name="ChannelProp" class="ChannelProperty" version="1">
													<prop name="ChannelIdx">0</prop>
												</obj>
												<prop name="ReadOnly">1</prop>
											</obj>
											<obj name="PropertyObject" class="QuantCpHighProp" version="4">
												<prop name="PropertyTypeName">Cp High</prop>
												<prop name="Position">15</prop>
												<prop name="IsDefault">1</prop>
												<prop name="CpRangeHigh">0</prop>
												<obj name="ChannelProp" class="ChannelProperty" version="1">
													<prop name="ChannelIdx">0</prop>
												</obj>
												<prop name="ReadOnly">1</prop>
											</obj>
											<obj name="PropertyObject" class="QuantCpLowProp" version="4">
												<prop name="PropertyTypeName">Cp Low</prop>
												<prop name="Position">15</prop>
												<prop name="IsDefault">1</prop>
												<prop name="CpRangeLow">0</prop>
												<obj name="ChannelProp" class="ChannelProperty" version="1">
													<prop name="ChannelIdx">0</prop>
												</obj>
												<prop name="ReadOnly">1</prop>
											</obj>
											<obj name="PropertyObject" class="RQEffProp" version="4">
												<prop name="PropertyTypeName">Efficiency</prop>
												<prop name="Position">15</prop>
												<prop name="IsDefault">1</prop>
												<prop name="Efficiency">2</prop>
												<obj name="ChannelProp" class="ChannelProperty" version="1">
													<prop name="ChannelIdx">0</prop>
												</obj>
											</obj>
											<obj name="PropertyObject" class="ChannelGenotype" version="4">
												<prop name="PropertyTypeName">Melt Geno Genotype</prop>
												<prop name="Position">15</prop>
												<prop name="IsDefault">1</prop>
												<prop name="ReadOnly">1</prop>
												<obj name="ChannelProp" class="ChannelProperty" version="1">
													<prop name="ChannelIdx">0</prop>
												</obj>
											</obj>
											<obj name="PropertyObject" class="GroupChannelTypeProp" version="4">
												<prop name="PropertyTypeName">Melt Geno Sample Type</prop>
												<prop name="Position">15</prop>
												<prop name="IsDefault">0</prop>
												<prop name="GroupSampleType">mstUnknown</prop>
												<obj name="ChannelProp" class="ChannelProperty" version="1">
													<prop name="ChannelIdx">0</prop>
												</obj>
											</obj>
											<obj name="PropertyObject" class="QuantSampleTypeProperty" version="4">
												<prop name="PropertyTypeName">Quantification Sample Type</prop>
												<prop name="Position">15</prop>
												<prop name="IsDefault">0</prop>
												<prop name="SampleType">qsUnknown</prop>
												<obj name="ChannelProp" class="ChannelProperty" version="1">
													<prop name="ChannelIdx">0</prop>
												</obj>
											</obj>
											<obj name="PropertyObject" class="ChannelGenotype" version="4">
												<prop name="PropertyTypeName">Scanning Genotype</prop>
												<prop name="Position">15</prop>
												<prop name="IsDefault">1</prop>
												<prop name="ReadOnly">1</prop>
												<obj name="ChannelProp" class="ChannelProperty" version="1">
													<prop name="ChannelIdx">0</prop>
												</obj>
											</obj>
											<obj name="PropertyObject" class="GroupChannelTypeProp" version="4">
												<prop name="PropertyTypeName">Scanning Sample Type</prop>
												<prop name="Position">15</prop>
												<prop name="IsDefault">0</prop>
												<prop name="GroupSampleType">mstUnknown</prop>
												<obj name="ChannelProp" class="ChannelProperty" version="1">
													<prop name="ChannelIdx">0</prop>
												</obj>
											</obj>
											<obj name="PropertyObject" class="TargetName" version="4">
												<prop name="PropertyTypeName">Target Name</prop>
												<prop name="Position">15</prop>
												<prop name="IsDefault">1</prop>
												<obj name="ChannelProp" class="ChannelProperty" version="1">
													<prop name="ChannelIdx">0</prop>
												</obj>
											</obj>
											<obj name="PropertyObject" class="RQTargetProperty" version="4">
												<prop name="PropertyTypeName">Target Type</prop>
												<prop name="Position">15</prop>
												<prop name="IsDefault">0</prop>
												<prop name="TargetType">dtNone</prop>
												<obj name="ChannelProp" class="ChannelProperty" version="1">
													<prop name="ChannelIdx">0</prop>
												</obj>
											</obj>
										</list>
									</obj>
								</list>
							</obj>
						</obj>
						<prop name="ChannelPropertyCount">1</prop>
						<prop name="ContainerPosition">15</prop>
						<prop name="HasSampleProperties">1</prop>
						<obj name="SampleProperties" class="PropertyList" version="1">
							<list name="emlist" count="14">
								<obj name="PropertyObject" class="SamplePrefColor" version="4">
									<prop name="PropertyTypeName">Color</prop>
									<prop name="Position">15</prop>
									<prop name="IsDefault">0</prop>
									<prop name="Color">clFuchsia</prop>
								</obj>
								<obj name="PropertyObject" class="DominantChannelProp" version="4">
									<prop name="PropertyTypeName">Dominant Channel</prop>
									<prop name="Position">15</prop>
									<prop name="IsDefault">0</prop>
									<prop name="DominantChannel">0</prop>
								</obj>
								<obj name="PropertyObject" class="Genotype" version="4">
									<prop name="PropertyTypeName">EndPt Genotype</prop>
									<prop name="Position">15</prop>
									<prop name="IsDefault">1</prop>
									<prop name="ReadOnly">1</prop>
								</obj>
								<obj name="PropertyObject" class="GroupingSample" version="4">
									<prop name="PropertyTypeName">EndPt Sample Type</prop>
									<prop name="Position">15</prop>
									<prop name="IsDefault">0</prop>
									<prop name="GroupSampleType">mstUnknown</prop>
								</obj>
								<obj name="PropertyObject" class="SamplePrefLineStyle" version="4">
									<prop name="PropertyTypeName">Line Style</prop>
									<prop name="Position">15</prop>
									<prop name="IsDefault">0</prop>
									<prop name="LineStyle">psSolid</prop>
								</obj>
								<obj name="PropertyObject" class="GenSampleEditNotes" version="4">
									<prop name="PropertyTypeName">Notes</prop>
									<prop name="Position">15</prop>
									<prop name="IsDefault">1</prop>
								</obj>
								<obj name="PropertyObject" class="SamplePrefPointStyle" version="4">
									<prop name="PropertyTypeName">Point Style</prop>
									<prop name="Position">15</prop>
									<prop name="IsDefault">0</prop>
									<prop name="PointStyle">psNothing</prop>
								</obj>
								<obj name="PropertyObject" class="GenSampleEditPosition" version="4">
									<prop name="PropertyTypeName">Position</prop>
									<prop name="Position">15</prop>
									<prop name="IsDefault">1</prop>
								</obj>
								<obj name="PropertyObject" class="GenSampleEditReplicate" version="4">
									<prop name="PropertyTypeName">Replicate of</prop>
									<prop name="Position">15</prop>
									<prop name="IsDefault">1</prop>
									<prop name="ReplicateOf">-1</prop>
								</obj>
								<obj name="PropertyObject" class="HTCSampleID" version="4">
									<prop name="PropertyTypeName">Sample ID</prop>
									<prop name="Position">15</prop>
									<prop name="IsDefault">1</prop>
								</obj>
								<obj name="PropertyObject" class="GenSampleEditName" version="4">
									<prop name="PropertyTypeName">Sample Name</prop>
									<prop name="Position">15</prop>
									<prop name="IsDefault">1</prop>
									<prop name="name">Sample 16</prop>
								</obj>
								<obj name="PropertyObject" class="HTCSamplePrepNotes" version="4">
									<prop name="PropertyTypeName">Sample Prep Notes</prop>
									<prop name="Position">15</prop>
									<prop name="IsDefault">1</prop>
								</obj>
[truncated: 1,205,065 more chars]
