# Supplementary material for: MicroRNAs and Their Inhibition in Modulating SLC5A8 Expression in the Context of Papillary Thyroid Carcinoma
Source: Int J Mol Sci. 2025 Aug 15;26(16):7889. doi: 10.3390/ijms26167889 (PMC12386254; doi:10.3390/ijms26167889)
Supplement: Supplementary file 1 [file ijms-26-07889-s001.zip › ijms-3558049-supplementary/Manuscript data/Fig1 data/Data/Wojtek_2013-06-18_HPRT AIT 1534-1778.ixo]

<objectstream signature="IXOS" version="1">
	<obj name="root" class="HTCExperiment" version="5">
		<prop name="name">Wojtek_2013-06-18_HPRT AIT 1534-1778</prop>
		<prop name="UID">7A02401E88CE42ADBFE5AA1B46B09B0B</prop>
		<prop name="OwnerUID">5F4C4EE0E777457C81D27C781FE69519</prop>
		<prop name="Created">2013-06-18T13:47:34.131</prop>
		<prop name="CreatedBy">5F4C4EE0E777457C81D27C781FE69519</prop>
		<prop name="CreatedByName">Genomowa</prop>
		<prop name="LastModified">2013-06-18T15:49:20.499</prop>
		<prop name="LastModifiedBy">5F4C4EE0E777457C81D27C781FE69519</prop>
		<prop name="LastModifiedByName">Genomowa</prop>
		<list name="AppliedTemplates" count="1">
			<item>SYBR Green_AIT_WG</item>
		</list>
		<list name="TemplateOwners" count="1">
			<item>Genomowa</item>
		</list>
		<prop name="SWVersion">LCS480 1.5.1.62</prop>
		<obj name="AppProperty" class="TAppProperty" version="2">
			<prop name="Created">2013-06-18T13:47:34.131</prop>
			<prop name="LastModified">1899-12-30T00:00:00.000</prop>
		</obj>
		<obj name="ConProperty" class="TAppProperty" version="2">
			<prop name="Created">2013-06-18T13:47:34.131</prop>
			<prop name="LastModified">1899-12-30T00:00:00.000</prop>
		</obj>
		<obj name="run" class="HTCRun" version="7">
			<prop name="name">Run</prop>
			<prop name="Created">2013-06-18T13:47:34.127</prop>
			<prop name="LastModified">2013-06-18T15:46:21.692</prop>
			<obj name="AppProperty" class="TAppProperty" version="2">
				<prop name="Created">2013-06-18T13:47:34.127</prop>
				<prop name="LastModified">1899-12-30T00:00:00.000</prop>
			</obj>
			<obj name="ConProperty" class="TAppProperty" version="2">
				<prop name="Created">2013-06-18T13:47:34.127</prop>
				<prop name="LastModified">1899-12-30T00:00:00.000</prop>
				<prop name="HasProperties">1</prop>
				<obj name="_Properties" class="TAppProperties" version="1">
					<prop name="Created">2013-06-18T13:47:34.127</prop>
					<prop name="LastModified">1899-12-30T00:00:00.000</prop>
					<list name="emlist" count="4">
						<obj name="item" class="TAppProperty" version="2">
							<prop name="name">TopChart</prop>
							<prop name="Created">2013-06-18T13:47:35.817</prop>
							<prop name="LastModified">1899-12-30T00:00:00.000</prop>
						</obj>
						<obj name="item" class="TAppProperty" version="2">
							<prop name="name">LeftChart</prop>
							<prop name="Created">2013-06-18T13:47:35.817</prop>
							<prop name="LastModified">1899-12-30T00:00:00.000</prop>
						</obj>
						<obj name="item" class="TAppProperty" version="2">
							<prop name="name">RightChart</prop>
							<prop name="Created">2013-06-18T13:47:35.817</prop>
							<prop name="LastModified">1899-12-30T00:00:00.000</prop>
						</obj>
						<obj name="item" class="TAppProperty" version="2">
							<prop name="name">RunOverviewChart</prop>
							<prop name="Created">2013-06-18T13:47:35.817</prop>
							<prop name="LastModified">1899-12-30T00:00:00.000</prop>
						</obj>
					</list>
				</obj>
			</obj>
			<prop name="State">3</prop>
			<prop name="StartTime">2013-06-18T14:26:46.226</prop>
			<prop name="EndTime">2013-06-18T15:46:21.690</prop>
			<prop name="InstrumentID">28976</prop>
			<prop name="InstrumentVersion">HTC_VER_10</prop>
			<prop name="InstrumentName">LC480_28976</prop>
			<prop name="InstrCalibrationDate">1899.12.30 00:00:00:00</prop>
			<prop name="Technician">Genomowa</prop>
			<prop name="AcqStoreClass">HTCAcquisitionStore</prop>
			<prop name="AcquisitionStore">eJzkvV2zokq2tv1XdnS8Zx4ICCoRe3eEQPKpaCYfCmcoKgoKKir6659hpnNN1qzqZz0Rb62uqt19UB0z5lTRxbjyvu8xMv3vcrn/r2NyWP/PP85lWf/jv1ZFcrn8zz9MXx2tTtfdZVfvyqNXl+f1P/7rtj5f4Kf/+Qf/j3/+d3Uuq/cj1Sw5HteFWl6P9T/+yf939/W7P/2FlxyqYv3+A7n/8RfF7lJ/PMdjVawv8Pqvv/mff4h9eInPa7Pq9eGPa/Pp3/7ry5mdy+05OfyLK1lvD+vXVQjf+SV74n9y37m+1qfxeZX8/+Ui4RPUi7L1sNYF9/58wf7uAK/al/sDgfvOVfnrQ/WPf/5/IifxuvzH/0bfu372H6L1Dlq/tI719vx+qe/9PkyKXfr9D42sN/Db65pehTJQJe6P/33vI17BMx23erKC2wY+6H/xZ/DpzMrdsb78459Wwl/JJLrvck8JRBsJWhYRZWCniFQPMUSyMeviuDvuBGZ5n/GKudp6eD+vtMB2vZmshHF8JSpvprm3KYUUobDekJl0nHN+2hMydCxLA5/H+xE3zri7rqqX1QFniWUETlE2hTrYxAdiH08LztuFhosMQ4mJEVkL5GcP3kWTeKLj2ut2AzM27qE62lgRPncTjXNudxyr9bSwiK3p89xbS3yGcF/3iIKDkMO4ynlUj0YKvnYsJbeTIybqtKx5XDki4uz1rMnU/l7CZHLO4O+JpReoJjwh6igkgY9d+Pl6X4V4fwi13AkMEqp4wdX46FZu7lzOTaOu5SohRmDMA185u66yrwKBWJrqBWT9XDSap68IPj7qUW5pa3i8aFoFrjTVRHaIHrG63CxVHNSuiMyOUVRItQ8jzF+Gs5wcr3mB3LM5wEl0GeSo3tiVqgqGgY+7SRbYYWkp6pjM1jjqcQ/45CeIR0hfXYkieltk6dNjpipjZ4PL3TrLnXIQ8+q0OGS4lhYHZIsjm1c/7o4uFBP8+yq7jx9+FgP4n8KAwZDnv1ssbQYMRogX6T/Dn8iA/g9mgKa6cM/0jAyRogYGmNs4YQzA2TNS0EBd9t4MICFO1UEvmuLTeKogq5zciboYFjVxnTDl/MXKKBC+2luCTpcF8oYW/PzJAEtRRvGbAVyhvxkQGPKBjII6Qr7YMwgqExdqajVe5BjvQ4I6UaS8GdAfbhX16KMU15Od8mbA5ZbaZFIki8C7XfgaoWkYEFsP5si/xrmMrtutjvOQH/0LBgSWjYnbOc4R3sRhhcy14hFt8WLArf5gwNYZ6G0GVBcyyR3R8XS1s5UT4pqTDwYEVS4Sdal5uXff2AVjwG507wbo6tx59TnYRrh2jwayi1yt1NVRG+NUuD0507P0Gh0Lz8edUsM5MTZ5jYTrSsG7dC/n+uDWV9TJZD0Bpg0zrsUA4gZcYCqXMERXJbgSa5tsc9tyTKLGclLg603dwfWqjsIYUM56x9wW94n+KzJA+CkMGPYlkf/PZMB4Zl/JGGXb3I9PJUGbSl+S6VNdcdgjR6nFALQz7u43DKjk6soYAKuzUSGsZjvinsoPHRDGotPWAb412uHdTEVoHJpZyBig2lIUkGk8j1FhZCsyjexF4Cca3NNUB5w2vVE+pjqgxYDl7F6rk5XtEPWOFwh7V71BYzWdk8kMGECuMa+0GXBbjxR4X3LTZoDvuoRMnA3ogKMDNUgZgA4hyf2uDAwQ7mKMr0vXgNefkULdLrcNzm/K9M0AqgNmwXSekzyeuMpDBgbMAs1H3tpY8tqN41xc+JH61gHSeVThLHL1NgOoDjCGJTBsIV5z3NuPSQCfZ1C1GIBEIynU0BN8XITTfc4YMLoNJkwHGH4IDEvi7ZXMrF321gH2sp8BzcM9Ygy4nIAJNzsrOVs0TvGvyIDeT2GALMrDv/QC/zsZIEtZTezBZZtjqY5C9LzUCXEuThrg+rFoM8AYe91QoQy4XgawgFIGaFFYgxY+rgOSr4EBZVfZwzpYQ03O43n1jRd4YO7c9gKUAVZ/8MEALylWTAf4ns/HTAcUByy/dQD1Apeio37oAKsZk+lutQgYA+7TOCTuOpxz5JLoNvMC+fSu5VaiKfD6W7sDDMEGsmxX1dULiT3ioj3ogKwCLT427IBYm9BDWJahprpKkOLLbWvmVhplfIsBY1Q+QnWzzpbEMMN5znRA7nJ9gnbIRzh3rwpjwHWvKrlFdQC/iVZtHZB2zj7Gzqr/ZoDgJw/cqybAoOuMaxgDToe4mxvluF+r62oa4wvfyZFliKXNGEB1gB5hQWE6oMWA3dQ5tnVAmwFVv/oVGSD+FAbwXE8UfhMICD8YAoPQrYkeFtucxFsQ/xQCWjpJA1JtF3wrEGgJARoIMAhc8CtQ0CIQArPZoWYQMKTzhxn4KgQ+IcCEgC4oBdG6epQTyZmnDALO2lkE5BCE6TeBwKcQGKv4bqvnCgrGyaMPCBwMEAIzDSCA676uo1szshkEbP2+zdSxJmg4cyvzDYFt0BAye9zmAb71oQgpBMwJQIC4blgzCJy6T+sNgZE37L8hkBYPSd0cZLjeKgbhQyFwTi8SgwA5gpTQ5kIZMyEwjhp4/FchQCHAhMDBLhqkFeshvk8JvP5wixpkbFb6WwgsyIlXs/N8ifcTXHAMAgdrH74DgaExd1GYjWoyiZ471DID59N9h8aW1bdV+djZ44sonNEvCwHp50CA54f93wQCf0siMDuVAIE6KXV0COQlUwLeJutJLQgwJZDLWMfH4RzlDALHJL0RtXtfBwwCyqAoiG2dFohI5eENgSuXachW4pGkkuryxNvu2WwrAediRpyXDwACiVGnZLQZgxsY5wCBJB7aeIeOKtdyA0wJmDcsq+Mi/YDAuRO+3UALAtQNVIcVqPG7dG+YEqAQYG5A5yuPzMIaIHBKoOgz56UE1BcELvUHBKgSaLkBmgq+lcALArNxChC4c27NlMCEID/A0WrbIO4wCvFFq7V8fD3C+21BgNc8mUEg9js8x5RA1V3oWNz7XkCyLtdOBBgETs11hzPTO74hcJd6BxwfnkKATpJAkCJNaqKNhrt8rHq9himBY1fK3xCgSmD/yC5oLA6S5leEwPc6F/8GCAhcj/s9IKBxPxgCo1qqCbLuWw43wqJBuv1aiV8QIKJqvWNBXIjDNgRoJMBaAx0ivSHgPzbCGwIj6wpFSe2AtrSmbwhkhWKrOx3fGATGh3pXq+bZPRAldSIOP4dCxiDgrN0F11ICrUhgekTZuzVAI4FxLU2IMS/APow2vIQ8o1gQ3Z+DEpmcwA58VQIe6YC98BXrrQQ8lfhvCHRXIY9sR/eZHWBKwCRchquJYXMtO7CbxDPuDYFuvCJKtF0gBoFVPRwQc/yyA3qHENRSAhQCrdbAFyWg52eeR4tyM8Z3bu5xZHTn+FZrwBRWZ13tJdMTLnO1zBkEPmNBNOkKKTq/uhtUCTAIUCXAILCYnQiDwDa8nPNfVgkMfhIEhgOx91tAQB38HRBQd+Y2ZxCAlXVFJp4LELB8U2ZKgEKA9QcpBFgmUL2KiuaCNBNguWDpxwUZn24g5yNRKBgE6pGqIitzRxWzAy0lQO3AJPNj5C1csA/ctUlZJtCCwAHPFK4FgW+UAK4AGmha8EhxsjnRri8IXPofEGgpgdEllVgm4HBX0qioX/tkdOHmOZYnOv/OBNQ/MoGZh4t2JkDtAIMANr2qDQFqBygEENL9nMxvzZ+UALUDg6lYvyFAlcBnLqj3x/D6lTKeYUlbeBy8bs637ACDgLxeX/Fhg065fYyjtA0B1MwzgM/9wpQAywTI5bTHVystgvFxnsTMDlAI/LJKYPhzINAb8L9LMPijIYAXzY2Yo+mWI9niyDMIzBI/zX03KRU0ug5NXF1mo8CimcDdC5y2HaBKgEKAKYEpUo7fQIBmAi07QDMB2zh7IE87aUGm3SnYAQqB7MGvySQFCHghKjJUOhf3DQEaDPLnUfGNElBXGfz9tAsreezUERnv5y970A/dd3PgixKocGwHTAlQCLBMoHcGTz6bkpBBwBu7YC8oBGgmYGfZTlfvmwn/zgQ+IaBVuw8I9JzRkEz7YAf8eaa630CAKgEWDFIIbAx/xYJBU1uBksmyro8lP/aRX2ZIYhA4vZSAXuyWrqrtHk9cDzjw9JJTSu0GobwD+7WQ8Z/sAFMCcXDgfhslIP8cCIhSX/hNlMCPzgR0Ibu2lQC1Ay6H05zZAaoE5pGkBGOqBCgEWkog75E7Mff5GnkpmTfvTGB5XwReEs3fmUBLCdApAaoEbN5RJNVTmoJY08mfMgF1PVnkuJfr7+4AtQNWr5gVClUCrQ7h2dNdMnHPC45lArUDdkC1QQng8Qkg8KkEGAQ+MwEGAfGqeEQ5ifMcCgSUBMsEaHfgWn90BygEnOK0CxkEbvUdv5VA91mkRO/n8Hobef1WAgwC1U7NGASYHdAGns4yAQoBR9/tXaYEKASYHZj3/QBLduQjsiQAAWoHvIUgBYaxcGR1tD01DAJju2/VDAI0EzDvPCix7kq8kFHo7tuZwEG4VW8l0FdOF3y6jOvA7t0BKr8gBD579f9eCkgi1xd/Dwr8aClAk8HxIdxyfjNYSKiTVivWHvDn+4X8jRTwmnzxbg9QCtBkUHdP64BRYHqrCqKenrA0P2yQBs0k8BgFWCjwmQwyCqzrLGdSgChn402Blh+gyeDXUKBNASdzmR/wjrNCYn6AUoCck5Cghmzdth+g7QEaCtibM1R1b68HRLEFoIBbw+NZe6B4hQKr9CMUOG5jhxtXz13B/EA9swjH2gPdgb2Cqr+A9KAUiASQAjQZ9C1f5dsU+GwPtPzAZ48QiXX4uv7BAjdBAo93R5z07hG+pACjAJUCFz68BFZUiUVbCmSR0aB+Hp0ZBZy1K9pMClQDpXpLAUqBoz+/gBRw4fl+RQr8nIFBvi9I3G+iBeS/QwswQxCfehLqNeDKaSrADMGnFmAUoFPDl52m59Y5wDzTAjQa9KSR8NYC1BDgng1rU4sC1BCwaLCYgsCmFKDRoKNFMfLT5JAyQ0C1wDfR4OfEYDsVeBmCqVMvOMLfwFX31GxBRvkrFQAtQN5TwwMNfUOBVjSomn2ggJNCFfamQAHjGRKO9Qc+o0FGATwvO+9UgFJgi8maGQIyNdaNEq7RkNgXoIB3RJqNvtskZFogVJ5ZKxUw4yFcf7r0Yyzxa5/zHtucb/UHWCpAKVBExZn7xhAsJaAAFrdn4hZp/qYA1QItCoxnXsW0wLi3Pv+SE4P8zxkZ5AecLP4mWgD9Hdkg0wJSafKo0SVQuNosDXDXiRS0qUcaPnw6gta8ENUCg059ezsCSoGlXx+YFvh+NvhVC7BRAW8eI2yNhQyZCVDI2kz+NC/UygZbFGCxwLRxiYoeEWLZoDWtPihw7n9oAUqBrw0Clg0SMwyIKnfmHPGmusxiATsMvYDFAovdpWJagDkCSgGmBSrku+ooyIACqwYczCq+V+rtZMlMC3hK/gy/oQCNBfJ7agXMEXzVAt7+uMTNKfVzjJRcblMgOA5CdSI5EtMCznggEUYBvA7vyJyNDxKarvCJWHb3kI9H41JpU6CXOpm6HArHtyP4ZbXAzxka5Adyb/gfqgXoDiJGASUxJRS77pLlAswRUAq0HAHVAi0KUEdAw8G2FuB5UOg0F6BaYFsr6E9tQqoFaDi43QE1WC5Aw8HutVi9tcBVAwp8bRN+nRqkFBiN7/B6NBzcq1XE2oQtR9DSAki/6m1HcJ6noAW2ww8K9AUyf88K0DYhDQepFniHg2vFaHcIRhM9JU5ULgJ/JHmx+vSQTMYDHar4yO8zRgEWDn7mApel5wRfcwEWDlIKPJwsQKxN+F0K5J5x4cbLc/zRJhz6Ym46F6DADqET0RN8fHcIqCPYmocT18oFfnFH8JPGBoeDofCbaIEfTQGaC1jX3pbz7IkpsxYB1QKevxOVbyaGqBZgjoBSAPvKnVinbI38+X1et7QAcwRrOZ8zCjhKo8SqsrZ6eOs0dm7NJ7uUpYNmlsYBo8CnFvBWnB63JoYckYyKdouAOYIXBZDCRajVImDpoHMqQvTYjQiu9gv9PTssmzuz7QjWa8kHalhADUqB/PGigAhagFHgqxbYJqAHTpetj5gW2Jb1mkxW0oLz41uRqtQR0D6hL+tP+DwW4Cha6eBwd38wLdDKBZbH0xDp00khoe3+ucJSd+NzLS1AZ4dZi2A+23WZFmAUmKv72zsdRO5BRpPR6ERsr6qQvfSi+J0OYueCWrkAcwS/ap+Q/0lzg3Jf+F3SweEPpoB4/3AELBegFKA7CVkuwHYQvLTAN46ANgqlZXYnyKg/GoXLbpiT0ZKDKqbDw58jQ04mK9U3FPh0BOSyMjI2LUApwHKB7zcKI0FH9nPaEJYL0B4BGxnqGB9agDkCSgGmBT4pUIeNE7S1AHUESYeX0aETvrWA15c/HEFxv4w5qx4+eKYFGAX43TNljkAZ3xaBR+6xxLQApQDuGk8ZSeYkbWsBOi3QosBno5A5AnMwWOG+vgUtIDSB1KIA0wLwX0WG119cc0aBsJ9buHpRwOhegQL2814RY9c/IXuIrffw8H4snoMWBdjc4C+bC/ycwUGBEwfcb0KBH90joHsJp+nzY1yA7iVkg4P7Z0/+5kwBSgE2LkC1gCe4t7cWoBTgzbQg9kFYvPcSTq5c8o0WuF18h2ODg5QCVAuwXID2COi4AOsUUkfwXS3AKHB6yFNidkXQArRHQB2Bwc2hKikFOHUbvrXAZzpIxwUYBei4gLYZfVCAOQKqBQbyn7QASwe/aoHPXMDbzGeVSnsEtveaGUILpDBHsLtriGulg9tChNf/3EtItUCbApt9EHiXhpO/mRnCY2/AKMBygSeerHH2SgeN/uyooOetLOFTycp2LsC0wOfM0C9OgZ8zOSjwPf53SQf/lk4hpQDrFNI9BEblpTk2vLKdDlqfG4laFHC7/J11Clt7CJD0+NACX3OBBjw4SweZFmBDQ/PNBwWoI6C5QGsPAdUCzmKJeUaB08MzUMsR0HSQzQucjCZ+awHaI6DzAl9zATovwNJB5ggur41L6cxQ3o5g88cegk8tYDf602Za4Gs6SHMBPMlQpVEKTFe6z/lbE+nMEVAt4Fx1NWaOgFHgUwvQHgHavxzJY7LZ4EfyogAhfziCz6EhSoH97Fi/c4GDlYVvLXB+HHUUPdGRzPpN9e4RnNb9qk0BqgWyQrj+wj2CnzM6KAi8NJR+Dwr8aEdA9xRr2mDL4WwFa/9nOsjmhz/TQYfmAjQdbFGA9ggccfmhBVrzAp8U2GVb/e0IKAVuRBhzjjB9KiwdZBSgmwioI6CbCLCC/jQvwCjANhG8HAGjwGkQTxkF/OiuSywXcNEcXr/qF3FbC3w6AjY66JQPiWkBlgtQClAt4JShl3snMA6o1PKGUeDdKSzSGS5dMUCWouwbRgGzw8PrvRyBRnsEimL4nKeaudtyBIwCslAK31BgMZJAa/VmcwURfpnjfpEHOQl3oYKKLJi+zxZB9TltOQKmBbbnfvzWAqvw6CL1Njq0HQHVAjQdtMzcqVin8GqPgCK/LAV+zuyg0OM44TehwN8yO8jSQal+9QRejoDtIqCO4HNqiOUCdGooGzdGbl1EqCp6ytjXdJD2CFqOgFJgrNiK/A0FpMQtiH4nf8oFvjsv0HIErXkBp+dO2z0C2imkA8TEcYACLS3wSYHW7CBzBKIKFNhuoAqHj3BBJk3ovecFNk+rfm8l+swFmBZgucCrR8Cmhk7da6i1coG9hUKmBagjcOLpo2IUKCf1OG91CqkjYBS46s8DowBzBGx28EUB4/kcFywdZFqgXlUF20+YvXoExlo3AX9z7k2B1rxAq0fQmhf4VdPBz1H+fzMFhmL/N6GA+Hd0CikFCG9GsBZaxfucMTZBTCmw1/fq2xFUg8sGX4eig6xbN6taPQI2O0hzAeoIvlKA5QLdbmNBVcYTzjHuGmG5ANtGQCeI6dQQmxegjuDr0QKtvUR0XoBSwFAFcATDJpRZLmB3XhSwHD5D/H4U4yryLM7SJyRUb2NvjItoN8kd3gFfTtNB9DA+tMDecEPinv9MgVaP4CsFaI/AmfVAC2i9LEaUAkb1BwXkMipwtYr0NwWoI2h1CrfuIMfERyNkUUfAHZ5n/LgfAo5R4NMRsHSwlQuktV2r+2TSww2lQMYdbTTy7oe2I6B7ib6mg1QL/LKdQuHnzA4KYl/mfhMK/C07CmmPgDmCTy3AOoXMEXweMDJJhhdcWv4ksB6mSlg6SA8Y8UaZ8J4gplqATQ31t6MNPkzX5tsRdLI0wTWs/8HY5LiYOQLaI2jNDk5XE9ASiIMqbp02+Dk11OoUUgqwXMDBvMxyAaYFyuSDAtdnx8wZBZgWWDjjwN6a4OspBQx7An//hP9nPYLRae4HbIL4jkY8zkfdyTsXoI6guOEQWe4WgaMx+ZToNTggXzv4NmptJnpaKGZagFEARTuprQWKTGvULNzXeN49K8hRu0CBztZ/4qdThcjfP8ARfN1WTClwfgh1YA0ncaoG3NTBg1HT4QxvcSSIXMFLfHUEX3OBX3sfgfBzZgcFSeqJ/6EU+EwHmSO43PklmxcgyflDC7DZQXrm6KqTOnj/2HucJUrPik0N0VyATQ3RLYW0U8go0OTDG64GKxt8dOal6qUHJXS2gzk3jhKeV7U7n7MJYpYOzgxpzXIBpgVanUJKgVaPYHMlGesR0Alilgtw0zoi02oOVQlaoEDCc5syLTC+h6RQBTuxcRX33bxFAZYOfjoCRQMKeMs0bNAoH8r4KvVmnNXJNEm9X/gF3l5HC6DgIOeZIxh1OvD6ls1BFR4smVicESCyKoMYqXZZMwrY8UWL1VFn1cG33s4FLTIKdBVghfG127GCMXUEt2wwwM/VJczJXS30NgW+dAoZBUCYdTA/EJXAoRSYeShnWuAbClAt8Dk7+MvmAsLPmR0U+r3BcPifSQF3/9oN1ItBC7gRVD09eZilg5QC6JBH+LITUDBOFULU4zjs4KxXppxtaQbf6hS+dxO9KEA7hWxqyF2senhvi9PAyVK/US/Rzsd7c5hxY5cri/a8AN1NNH8qmzcF+kGRtU4XYLkA0wKf8wJUC3ydGtKCxYLzrBNoAUqB60VyuPFynfHqUXZcXG+8KVRhAYpe6zbBOx0ssaGjsh8viPqc+zmjQGwQG5+TlHCONw1dFedki8+XW5xbnUS3WTo4rQfwfqN90CA6NUTTQXwp8xSNVyMZ5+nV5iwEl64atTzDN8X10FiQQ1uN90MB18LN55gWOPGiSsbnOnyng2xjMZ0aoulgTM4q3tnWDbFcIJr5Z/zcHcCxTESgwPERFcQdq6c3BVo9gt+GAj9ndlAYCILw3fL89Sjwt5w2RrUAcwQjLkuIMlqAwr9ppY6s9aTE5bVxcmcxBAdwKJMTzku1ysEROKSVC5D9AyjAjdySmIvexwSxe9cDfMWPILd3RRGqYjxW8dEoL8H4Ojq3p4bY7CDVAsZqGiH/UegF0wL1sKN90yl8U+BWfWgBOjW0XfMxowA+DuDxHWPU4L2wmnG2ufErddtVQdGf8xA5vRSqkO4jYLlAfT/oqNMBCujhPHh3Ch1LzvAtAMdv39yeolq4o+C91MuQs52a8XuC+JUL+KId2sjtTGSinV49gtDKMzTAdgK+PvaQk2hFAwq+7uPsbMe53esdY3VX2zwu9SwP7FE211H3iCyiCbeQY1rgkwKtdJBSgOUCoEkMMgWa5IwCxdzKidYbn9E3ncKvs4M9ZfBLnj0s/JzZQWHI9fu/CQVGf8fUEE0H/eYuKswRtOYFbstMx+VUnXHONQBFbMyHI9z0SpkbW0FHZnsK2enDlAKJqB8ZBXxfOrxOHz4ZuBC9XW4R08rUvBFdPKiPo2Am+zjU2M7iz3kB2iOYbmdRwHKBTwrYfJHp6qo7qt4UoI6AUoB1CikFaC6A5D8oYMS6DRQqFmhszgtXRYddhCtlsc2dhyDq7XmB/e0ADqifRQSJQAGmBeYzx8LFXIXrv4qipOJYXeGDnRyR418ll+0p1FM1Ai0xLAjLBagj8KclV6C+P9dwvtXTwLo6Iq8+FqcAnzebPIA/ink1GRw6+Lo58QHTAhs8csl48AcFPs8XYLkAdQStXOAwHWJik3UVOPrJDJHQXPZMC1hSUGaMAlWwuuRsN1GbAr+qFvhJs4NDmecGvwcFfrQjoJ1C6gi8oizbjuDjqKGOiWsvS1+dQpNXHde1cf9o4Xwqjfe8RqeGaDroN5zBMwqMDn2oSq6aV2hgnQZ4v0JP5DT7paQeumSB5Vc6OOsecl6jncLRffkxLzBMQAtY+1mEcBYWFRLGK/KmQHBrwjcFxlcTWfnkEavOKMPMEfjNKJSZFjB2L0dwGOgVqu+e9jpqaP+aGhIb9T7pN69coM4tXhwr7HwB5giEbG4zCmjVHNZyOkGcFw6svaFXc05+vRD1vtYMXKWTZ24FtxU4Aj7eEG0ygutd4jBjFDB80AKksIACvYHRezmCirMRP6hU3THHeD973jlnPa4llR9YCb7b/DifjTH4nMdqSAiaPOYB5nzQFp9agOUCVAtkRnV/OwK3l4fE7G1HHCiTY4hcndszLcAcweN2Or97BDQdrJBx/Zga+lW1wE+aHZQHkvibaIEf7QjoIeSsR0BzAaoF2LwAzQVWwmOA6+pRIWdXjnX1Nl5H+OG6BZqOnUrR6NQQcwSmKvDomRcV0ZH4QQHcn4wxF3cNNJHmI16zR4c9briiCCZd16406ghoOsjmBZqlviHODkeBN9RDoEj3tafP4K03BTwHfHQZqE4+rs6ayyjAHAGlwMDjEzJ2F1CVhwEoeuU4H+Dr8vTk7KM15NWgmLn4rGoKmuXd7ntnMaPAeQuK/HotYqYF/DgNedACloV7yk3JJxMON9o2FWd48AhQPkHAFY2dL0ApIG+LNwWmKmgB3Ihchlb7oYkHOOkEjqjfa80TyxDf9zZCU7v2bI2I8R3fdyjjXOoItgZakEnGzXNvvOP11rzA106hPZUrXp00kwVR3CAI3MHFjJFT5btv5gVajuA3OF9A+Dmzgz1Okgf/oVqAzguwdDDzIp3lAvTYQeYIOD2fY+HMdwNnlI9qTTmNl3h4OfD5dNOdyNou0BuicM91jk/+HLTAKi0ZBTySGDXqKUWM+SefcNOHdlC0W7QscZN2eG7SEeRGa50vQLUATQdRBhRgWuC5CwScTy5TNJ5Fu1gNr/wYH7Zzl3MMK68YBejUEOsRNImUEE2NwFEYY71GTw/7uPPqFLpFotSadPWhio6NhyaC/5S01JfDtha4n6qE6I8/KLA/1nPc62o+N1lui1qb3KoEN+FpgVxi8oW2bezNOx08eq/rfc0L6I0ZBFiVUIHiWRHiZ4kIck/DMNNceFf4LugRN5kdjrwmdqY33Le1BrmXjaCgjnNJCBqKC+TpnO6i+Shy3rODdIK4tZuo6/ZBy8SXBRkNukfkisNjzHIB1imkewo/cwE2O9iaF+j55+yXpMDPmR187SLgf5MegfJ39AjYPoLQFt8UaHUKo0l9wuJzC1WzehaF5qBoRrR8pCESS/cUbe7Sg501RPbGQUajqK7ejuB8NhqkxI8cP01YlSeu3i+0vobnZHLzVA5rzZ1HrbOGZpd5hsZPd8sowLRAY7sJvpbKIhgbpyBVj6eqwpniLfLxSFuk6mnPz957CqkWOHrykszERQQr/Ph1eOgQeNY3Tik3269NVyumYobvrn/gJqUu2dppmQXENPEiYFpgvW6WxCjnQeCLMlDg7Kl7/Ej3R24qXPqxdp0bO9xYThW4Qx6ql/UIMgeo9Qz4pkUBb10hoEKvs8NiBxfBjOz7odZfdc54uPROwawqB7xGp4YGm6IbMEeQ7ssNmQx6c46cfN79Zk8h7REwCiizU6FmIJuIm2h84N6vZtruEXxSgOUCn46Ani/wy2qBz5M+/r0UEISh9B+qBegRxErofaSD0wmJWTrIKJA8Ok98PyUHbpqYTqb10smRKLJt52QE/88oMNuJoAWme3AE8Z0/EfMgv75rrH+o0VA/HvBgyXfR5HTvyNrjge5kvNBtRKytGjIKjLk8zsm6FgpGAeoI/DMPayuaeCEuimvxmhcQoQrGTvDqFBbIwpekYhSg6SDrFKoLZckcgaefgQJD+VCDNjeu3ISTzql2GGUW7s9MIZhOpq7CKMB6BHRqiPOa1ZsCtgvP52eDE+4JD4mbHS9X0D47/4gHl5uUT5teh2h0asi8Ing9KeR5RgEreWkBwQYK9HfmEfODHryeU05BS+33dyz2VoNg1umMCDoMA52YT0VHZD466CjAkx3RJ/3FOxf4upuopQX80UBhFHBOwxE4mpmZoWvPOrZzgVaP4Es6+MtODfV+zuxgr8cL8m+iBX70BHG4je+sR4BlKXpTgJ07WA7g5+7gKOGnovS4yZW/NtoieH0L52zn5n44eEgo6WdPRgFvVRwkpgUoBZgW2FnYI/piayLPDbMMpbmkErsibu71Rf9NAd3cfZwyIplAAXXnRblnFECBcHHz8GXr9rjxcrgkqo17U5ydBSFwLrturZ5Q/U4H2ezgZC0nZLoACpBiCRQIrxsO96+XEcJG1JW1KyYX/DhUoGW02yhFNBdgs4NFFxQ51QLm+kUB6ghisZxDrQp6QB6PpkK9NQ6Idk5QjvGR2IjtJvpCARcWbljh46BGqj2E5+fvGkdWYlYgbY8ioqojPfcfV7VAl+HQJ5PIsjhGgUfAFUTfyYucaYHWzuJPLVBV4u1NAZoLjJ0OCgjVAvSUEaoFWrnA1wniX5wCP2d2sNeTB73fhAI/WgtQCtBcoOUIrFmY5owC5yBYkRnc5sjfdpUUBQrRiHrjcOBFE79AxhzW0ImjrDnsioaMDrl0ItPjCKrYXII2yIX8SPT7zEV4YKoyKsHXE7MWMPKV+V5C12d1fDuCfjp/U8DYkignWOdrlg4O98MxN5umd0mjU0Pi5uygaQKM0GguwPYR7DNdBjdsr4iSvnIBcAQ8mt+iJXHurpXjYagq6DKYq7iPb3aOX7uJEO0RMArQeQGqBezpPID3X8Pjx7f8TtSrOAk8YfqMUbMaXsnksR8j0sReheg+ApoLMArQdJBSwNtLQIGVntcEXR4OIhNt76KzGV2J9ZogJl7FEZQ+yyWxx54D2uqVDuJ4WxL3+KLA7Fn8ix4BmxdAZGkzCqhhbXAkI2aBVsX91u4UtijwZTfRr0uBnzM72BOH/OA3ocCP7hFsmqp5p4NUC9BOIaUAmxoSr0EDCr5yAp/vwNpfP4lFUEg8hE+3p4xu6+atBXB1PLwpoC86H1qA9CyB6F0RqAELpYxQEBMyml5I4K9tzkX0fAHmCOjs4OgZZ2xegOUC29FOxYIwyfLpbFdIGv8oHhj+O2zz2XVehRrdWcw6hTQdpLnA5AFawActwKN1P3iSUX8wRZ7qaBla3Ds2+HoetAg+aAqiZxCzeQE6O+jM+bcjwIu0kOCSM5WMtAnmsKNxKXqdPkqQuZhy3gppFaJTQ5OJFQU4NXgJ0Z3FTAuM47xB+6HVIaNHNOX8ZZcLURlPZGLci1lAcpGP0cO+p0TrHsZvR2Aa6My0APbhY273CD7nBeiewjcF1qMFcQ+lhRgFRs+IYyeOMQp8njvY+rbiX/s7Cns/Z3awJ/X7vPx7UED6wRRIKuVORlaaIayfI505Ajo7iLUV/ByEmULMgT/NMSqhirlcmRAjW3mct/Q5G0WLkCNjDa05/24tFDTJ7DMZCaAFGAV68rBL0EL1OGzsUYE6Izck06qGnwMTpYwCI/MS56xHsDeLHbH23uvxr1zgHC4NLM7ud26Slk6jzbR1Dw8f6zs36yR1pZ1AqbB0kJ01xC/dlBhWBI+nFMjzGBF9rRLOy1fweoZ+muL+bDDjiDB8Vqg1QUy1gJWAI7DPoAXw8fX9BOhRu8R89Qg8ZfJKM3zXItP1igQk9JGLPtNBT+m9qEEdgWMFHHMEcV1ZRBsAOf1tUuhIO7gmsaQZPL47FGx0mI6AIqeXtqA9guE6uBC38+o8Ugpc4/Hz/0qBlxZwOjY4ikQ9VojElsQoMBYisWmfPvp1gviXpcDPmR3s9SVO+k0o8KMdwcmTHsSJtx8UoHsKmRbAF9ACOE1tgiZTqKLekctQbfIzMo62fu5diiBGykbiiHlwN8jrVUCBhxy+KYBrR2hQNssQ6N4iQJjLAxn1LnpE3P3ER75d5QWSg6Ik9ryKc1/tGAXin9mOTDJwBB4fgiPYhVuTTJTrKCBR0gUHwI8UolyjEee99hQiJ9JnxFocFzmjAN6QlHUKcT4oeGRmmUss9fla22e8grrmGuPe7kYCPO/6MnMELB2kPYK+Ia+hKuchwoIMz2fcUp+McPba3dPnM6RedJeM1RAodkiBaqOL/J4X8FEEjsQxcOdNAaoFfLWYATXvPvJuEp+iet5MCJIHXu53FvOaUYA5AqoFJioHir7XBaplAVDg8wzi1j4CtrP4UwvYnRD4FOyBAvY6l4mz8c+5Pcvtd4+glQv8BqeM9H7O7GBv0BN/l3TwR2sBSgF0yqFWyROqnp4vYDdRypEFJ+powMWY6CvHD7BXIwnZWQOKfjuEtXHVg3VWe+p/okAcumcCyhN06eFi8Giwkm1idToBRyLCE7Sv3deJYB0/J51J0KDBJj4QlDxjjlEAL6sdQZkfcTg+6DWaLlcH4swUI/c6W9IgK0I7ovM7k/MEzyuQLcrvXIB1Cs8+WcNaCFoAozNQwFFjWOtBgHDe5MyHaFAmBD+4nhfgBgUu+topFBMpJeM7UMBD7kFBktYsXl87PM993QDH4d3g/SvS0A9IjVHDKEAniHF38Trr6JSNGAVYLnDsguMwJRSAN8r5Bq2JCxQlDlD0nhzh+e/BiigPDBSgWkBZWndixCjKiY3ger87NdTKBXb6avGaILYDRoFFqauMAtakrCo2O/jdHsGvS4GfMzvYG/Jy7zfRAj+aArXpPsgEijvwwUrabHZwun/tEaRaYCWEAZntB0HgK9fQRStf8YjDP2BtHRYoYz0CSgHmCJ6RfGJagKWDWIe1T31M4Fmujp6i1/kCRJksoCooBbp2U5HxmI85HG1hbaRaYLr1gCIdASjA94IBcdTUyf1eug+RtBb7xOiSCeedLnDJlAKtHkG2DNfErF+OQBsXQIWOHBFrvp7nuMyLAnmPB1y54Xk5Wfp5iOg+AnbWEO0U7uZAgYkLFCC8DI+fBXZCTA0tAm/ff31fQVYE4Fhqn/N9N5AYBeyuESHmCKZerRJzZwNFSjvn0WIPFNG2PlABuXMFHToSJootgjZ63noh0ofWEihjOIFP5wVmy6BhFPAfvB62TyL/cuKYxWUDwrSA9cyBAh5nVugRgCugFBifTlXTmh1sTQ392t9K0vtJs4My1xv8JhRQfzAFhhms5UboZgHmJ6WNPBKuGAX8QgcqhEe4i63TFqr4tihilJmhR1w/AN9c94KM5QLGBm8QLgc9nVGA9gj87CJIKL9mU2L6xRwRMQVFDWv/EhT7EKgyXgev70kvKrhrjSRgFDg96z2jAPaEokGumxlkdPYnHO4jFKJtpjtEHxcYkdEMtHxVFKS9j4BSwJUjeDzVAhMNqhh59SLAh6HeoDkRfMwvrqDoh10UI3riGOsR3Efg03MPqtrdzuH9zlOgwDOAz0NBswiR6QZ+TykwOpWghXgNyYjOC1AKYFMECjn911Ty8KUFKAV2WyUms3EWBjhtDB0dt7xPlNgGisbLY8oo4MTuhyMgs/xBpusXBRYBH37zrSSUAmxnMe0UCsI2elPADc0aDfjKZD2CsX2RJKYFWlND7dnBX7VH8JNmB+XhkPtNKPCjtQClgJbdgAJxARSgp4+awX4dkEcIP/eGYUS06B5yeDnVM8RZhU/U+pWBu0uuaOUC/m11tFmPoOUIwn46Jdqtngee4esgN0o5Jqaz/9AC9jYuyURWPihAtYCzA0fg7w2o2uLKu0SzHtMA35fgSO5B45HJYk9y7yjkBapk++0ISKAcXmfzpBsyif6ggOtnKZmR+yL3UarziDt5PhaEGTgcSgHqCIzT9OOsITxWgAISUMDb1/B8MzFekVkWRAHZ7AwXuXXsk5m9DnJGgU9HALUMa312lTR4PRuqHlccj+oLSYhunOHz2xdzF81k+PyUPAlyv2uaBbqifMW0AHME5/PlySiA3RCo+3V2kHYK2dRQ8RjHbGqIOQJLAAqcTrr1nhc43hzl+6eM/Nqzg5+ngf9bKSByA0H6brn8ehT40emgqcY80a0oAx9qiC47iXwir9eIUWA74WOiNPo8IM0OFDXVAowCqQ1VeBkUHNEDfxMwLdCVFdACD9C0rEewnfIzohjPee6pDTz+tCtg7RtXr902ffDNkRJWbQroS37PKAA6/jX1s6g9YmIL1v3iGeooIGRBxlz5UvQnoAidF6DfR8AoUN6AAtQRePkAFLq7r9ZEOfQWoC1qnkeiPfdwL0j8HF847j01BBrjYx/BxANHMNovwpxRQLVeFHlRACfk4CKwReCQNiCGvIXIgRZ47SOgZw15NwfW+vlC1+H9vRxBHXMSuuAUKDKsQQsZyHhTwOgF8PjsDBQAMKzg/WsfjkAaiKCtnmbEecsCKPCZC7RmB9k3lFEK0H0ELQpchNBms4PMEXztEfwG8wLiz5kdFHmpP/xNtMCPnhdQpIYjs3T5QQGaDlItgNeypaNp7MLPQ/WDAlQL6NHoT1rAFs0/tIBN3umgV44PPLqp4INnWJhzTAvM/XpFRroQBC0tMEuGCfI3rxPL5Fu1I6NjAI+vD0CB/k32ibv0ZjnR5CJEs46yICZ/9XIsDV+Pr3hCxtIwAq2xMxQknbMtme1AC7BOoTuo18TM6fwCAV//lQJsgphS4FMLTJ9/aAF4v2sy1mOgyv5x+JMWoBRozQtUNry+6CtvChAkgRbIAvdDCyjGgaCR8fqm9JcWwEEGPp70xOWbAtkdHj/AlsAogEuej1snjrFvLv86QczSQTX7oIA+r523I/jMBVo9ArqP4Nc+fVT8ObODoiDyvd9EC/xoCsyHRCCKpWecV9kRYbmAci6BAlIq2owCljybw9p/CCtGgVnH/RMFlMEKtMBksnhTYIIVqGKaDp58l7wpEFivbw15aQEX3WAtfATgm2mnULuiJPCO2aFBm6eUk8mrB8kogC9hSBw+w7D2ZmHKKDC7SV7upcaLAg5ohdn9lUZSCiz28YblAv5+Cb7+ajYbRgFc+FDV8b0PFBCKDwrQPYUsHRSbA7zftQxawAAt4O9q8OkHq968KcBxAkHBCaqYUgAno0Jn8wI6JuDjcTLXkXkMzbcjCPvgYLw8WxF90AOKuuKcIEvhAzIJN+AIikevYrODLQrMJ4FAppwZI7IR4P1+7in8JhdgWmAIz2qFp9e+juOxQc+BPv7GETAtYFl9+3foEYg/Z3ZQ7AnSgP89KPCjcwFKASs7ZRxJFYswR6Bft2vkuUJko3Xffq3dyZzzrZ7+pkArHewMYTGm6SDRzwsdRVJxIeZD+xMFprEIFPB6Rd3SAowCtEdgyuMk9z0PtAPVAuohfJ1DeAAF/wji+auvhgMihnyBzCeJyfjS9Ti/t0U8qtYKAYroryr0QFHf9kXWpkB9BEegDWRwDFz+WqupFnhRAKgBFGDzAlQL0HTwMAMtoISLkGMUoFrA7SRRTu45VPF1l4XMEWDR4RWWC1At4LkS+PrxhhjERE4I2spBMuqjED7P8jkPmBa4r1+dSaMALbG6H1/7LLi3I2ATxDKKekwLEG2up9/0CD6/m8iZq+eCUYBqATywjjxKe8q3FGBa4POby3/xXODnzA6KIs/xvwkFfvRuohWSekQ/TUALyFoZokYHX2z1D6AFli+HcMqkNwW+agE/9YKKzQuwHgHVAnRqqNUjkBbkgwLzWG9AsUpvLYCje94g99SciDHrJqDFH0aDHjd+zxwB6xEEk+xNAe8ewesbiyxmWoA5gspI31oALzWo4uEtXLcdQd0FRzDyhhHCUsbLSD0cZrhbbOAZV68pCZXj5++pIaoF6NSQOntRoJGBAuoFtIR2T+F6hnMjfFPgUwuwXODhAgVoLqB1YxO8ADgCP6s4CRmrdElGdX+ek9vCeGsB2iPw+xOgQNWNEjYv4G28uc0oMO1YH1qgtY+Azg5+fisJ6xSKIwQU2C7BEWgLE6hyyybtHsFXR0AniP8931z+vUL/f6HA/3s42O/9UAxIvND/C0vA9VRhqEvsn/8fGPh+APETTxhI1+qYnHf7Q5AsN1Vs6FktkW3X26NEO8WuEXp8nxwu1SaIhKBXG4bhNmQvVCsUXUshNsrnwSHX52CfR/1+lBpVX9BINkk33LKjWaHReX0HWmmf1vlSUReFUQ1kiZxLc4WS0WKeGY/NDpFDx85Q7F7E0Ngeqi7Z37Mtiqb7XmEUW0Ukh9f+mhhvF5VxQY0Ef28kQVStjMYIO6QmB6PaBrGrloohqvaQ7GJri+JdaVaGykkdste5DRcj4SgZu02SEt/TkmDpdwzbqMbZk2TebRMklwAeX+30HjmgeZpHRXGUDT2MO+Q6GW3zOLQt19BSuyHlfL3kEncjNMY9Vjpkt95ug2h2NSWjOMg7UuWrVb7s64fakHgikeM6Wwcxl4m2IR3rO9kn1TKPg10kG7N+4ZCy7i+C+NqD1z8F4CGOG32LluL9GBqjITcm2ox3OEw6To1U5fogOm+dOVw/+wXS68Ylt8Eq4JJHYEnGwwpLsnt9X6m/6FQZmm77GzLLn1Xuk1EM6mlxBbXUFU85Kafw+D9z4EfWVG/Q+4uaEj4WVvjnZ9aU/KNn8Tb9MdkfvUMQLQQ7NrY53LP70WUPyvZpu8bCdPtk97A3QaxczNqoJ1VDdhJaBXFmC6kR63OHXCbDPReNbDEzFqmnkd2w2HCROS9DQ3s2V3IU/TUXGfdjYQR82CeloEJNqbyQGaZ8ReRk6hla+g+oqUctd0mBmy1KHvKrpopQJFv7vuCSRXmsjKSE69uuH1ATA+7QGNoDnv88a+CeHihwT8qqNCT54wSPRxLUlMNDTW0P2YZLhnOokcG9sybzI0ng/c0F1xDvDUeyobfJl7ODqBhjMYaaavpQU+cz/P2pX0HNBLNtnsRx6RruNW3IaeYtuWjHQU17CTz/oXfYBsu5BDW16TQ7cpHvqzy+lEJt3M+6RMrBfB0svbNlG/iS3aFm0mW+XIqWbJS7Zky2hgw1tVMj3TBfu4O2I2cbJAOjFxuaeH/XlJ8MnAplsdMQTRHOuXcwTgVyOjzUVLkJUdItoKaeTVaRwu+XCJM5kGplnNZkOjpVAaup3aWzJdP59JR70fCU/Y01JQ7/4lA8TvhF1qkffUKuGakTchhuD3l8GsepIW8LWJdEYR9EN6MixmKnDEhmGZs8mmCzMaQ8fZDtdLwKlmoCNSXEV4ccst2ei1frKANjtkbk3E9gXZheoxA4Hl7Jhc/WXCx2zMKwEhme/3r9qCk/P+hky1lZkAztKDa8xhuR69qHdQq7UBOdVQXrlDGCmgrVY21EV7hHL8teEiRSdOANv9KvZJ+91pGeDzUR4UwmxSACzoc7YEA8q6GmxB2sW729KRvr0XpNgmCZ5Ml1fXCNc+VyZCfMoaZ2ogXrhAv6/XgxUi56+JFieCO3S/JqCs/vHmCdQrnyIPVou0JLI53zBubrLslKaQvr9AmePyhAb+/GzSpPGhlq6oilPskUAut0bcLjeyRrSD6RoSarcawY/skdwzoXL/LIC6GmlHuakkPeAUYE10VsyHduQuxGHCPyfPQrJK7X93dNjWWoia6UTslxwENNXS+iZHRFuyLXbFkGnuZKGRqoO9Dr7qQKvIiraiTfjC2x9TPUFJ45f2dNSX81Ms71/peuU0tHmAAXz4c8MfQqNcxTKpFb3dsHSVeRiCFbaZ+AKgFtNPShpmZXHrQfKj7WKUl8OGRfrPdccoyszKgzAZHLdQ3rFK5g3Tl76ZXUlw2sU0ID69TpWffJbd2FmkrXRmbsOEEnV2v9UVPVHmqqdvSPmsJ+IZJzvYeaEm69yoiXoB2zqQrr1E41eKNXZvD8kyfc0+UMauAk1UNy0FZQU3gDNSUOYJ05LQW4nsN4IRto3U/Jej7+0H5Tv+bIoZY3eSLxsM55VQU1tb/COnUaw/MNa7tDKnm7zZd4ab3Xqd0oWqE4VKGmH72sSyrbhN+7+55suAhqqkDSikv2EtSULwID8u4A1ikwqlBTZXMnFzMA7TeRRdm4jWGdyoBdeVLhUjfyWF+RIhdAy8qpGRv2vfzQfp0YampRdO5EGZ/OgT/tJCmrqeK+CYPoIkWS4ZR1RfK1BOtUMJFSJPbnKRlzNqxTfT1ukDJ61dRK+ftrasD/lZ8SPxYp+Od/0zp10KGm9t0C/JR8kGJjeHElUksWrFOoD35qvapAa6UX0H6DGu7Rjgra7/oUoSYODfipQSE4pNC3e26ZWWVmrOuTRk79J3BfCmGdcuuqJje5v87jHYF1yp1kEtkRHe5JdJ6nxto/6SQza/BTex1qimq/w0iCmuA2UINFUvfIdUSgpmYB1FRnCuvW3uATFNUx+Jl6DzV1EC1YR+YarDM2gpoqNgZov9yG6+Weeoecrxj8XfhcSMagUlMSD/ewzhkc1JR10DlSjtZQU9MdrHPH9KX90mn68oeg/UgPaup8v8HzF1h0DfBQDbnEA1hnuBFoT2HXgFblNKgpqv2OG9B+Wa8C7bfJoaY2O3i/++C5DhLlBn5K26VQU3tjGST+DmrKVWCdKs8H0H59DdYprQE/Vd5msK7K3V5ozMStQ2b1ycmxsXAKdIidG5nsxmdETAI1tZrpoP2cIkTRpoSaci91Sap9eOR8ZSnFyIqgpvR+p+SwsJdqNB4/NsSx6lPgWdkp/Rtraij8VU31uVFPG9B/vnfr/7brVBg8JiS7YfBTUD6xgeqXf4GbDkWXg+QaDQc1dfJ3GxSPpEVlpElxJ9fxCe6psieERnE72GTXDfZ5vKjE1FCsq0bKLQGtGD9KYki38EIutgKcjvVjZgw3UBOneAUe/2QaqdEbO4gcUz8D/1SA/5I0Hbg/rcD/1OdFZnAk7JFdqADH7SPUJClikdTdecxF/g7u2ZVp12TX34NW4jKoge21GpB9NYR1LtVhnbt6rkz24xBqvFKOklF01isyrxcJWk6fhm6MBeVJii6/QdFuAjUZdEIBatqBmuI4eL6bRGSyPXvgbwQeasJtpDspnjr4ockYXt8KwU8Vp5efmrhQs65W78hxkYM2fn07hDHVbHi/w2KNlt11aRt+5t5IccyXaHlWwE/NQgW0M3agprItrJOrIFySzAHtu0zxIjR8tHLIqLNxEBaNpEDyen0lY7Q7Iz+pnRg9/cKFz0MLuEiblpKx6NslKa/BkSOvHY6IkzorMgsTqKm9A9qvH3obMtLlE8Lb6G+tKbn3VxlF/xfxUz8699vKU+CkNICaOmh2bEyP9kdNORjWqQ4vi6RcbMEP9c1jZTRBfSMg3KEmzvKBGNZyapNyvdjnydazwF/lUFN5etwEkbqOiFGkzZkcDpM13LOOCX5N06EmBA+0j9CBmmzMKyK3SZWhZaCBVuxGbodcuBy0mniHvz/dK4Fch9dFsNzwZmbMj0WPVEcrhnXwDPesF9cXcrrP4Z6P+z3QPoQH/4df2i/e9QpDl3WoMazAOiSEJm/Mnv0VWfGXmFtWA0Mx8oh/kEP53KBkXYM23ASZQPL8kQaRZb7WqaU8JKeHAVqMW1u2oRrkRqAkl8HSS+D1R1Pwb9uRAjW1CBa8URlhRm6jxSqIagN+rwSkR4pETUEbm1CTS869kttlukRRcoN1xTqkwKQLWcC6r8A6eTbihGTbOVy/4/fg85sgi9h9xw78WQBajV/Nr8S+SieO+KNXTQnNhBSdc5AnZlPyhp7aR7Il3JHDTx/WKbSAmrKevTInD9Wu0RR0OdFL4YSIaJziv6+mBE4U/6KmBuof/9P+N2m/swg1lV/MQ7C8HaXQkGu+R/azZMdF0qOyjcwH7XW46es8eg5hnakO9hU4XcE9haYCMXqNapMKz/b50rmXsVEnqkrKcAzr2nEENfVsyJlcZPD8SSUBd5tuIZDL9AqPxxI8XlI9RLLZcsvFqIF1rWsqMtScBjXQeR5jo1vbHMlX/AL8y/2YGheBF8htx8fgpx7zwvBE/kyy9RHuQVWBmlpswa+dI3/DxcmulxnZNh2QozmDdeiiLsAPnjtL4qU81OS95sFfdcKGZG6x5pbKBrQbfAI82UMNoETkoUZmcTEgN/MGWtJ/WrpxLnjwb+veEiXyHF5/X+tDslPLV86YH0ELGvIWGAV+MZ4o8PuS0+H9ih6se6h8ZRBYr0l9WiX5suEj3oC10yKXWzrPlxcTajo13JicpQdoVVk1QSeMOZNMnZ6V4+ejn6KBnNSvs8NOnD/x+iHij8qY7G/rIIidjcUb9YY/QA3jY+6VahwiIl+XZJpWZeDLC6lCwmCdktHK//tripf+4qtyueH/0nWqryZjsp2ODmhZmlVoCNf4pX3EHZfsJlBTkubCPTzz10FUPuCenudSTYr5cIniun+wDSExLFL0b/sgEUMxNs5PRyW12IN1bXADT58MXznUtp/mSSYsiOFvYd3J5iO4J+3acI35UtXIlXe3XOLDMxnrTgr3KL/bBEllLsBfDd0nKVe9OWjNYw9+Pkg8KU9ujMD7HTJjPyUncgNDBz/f4Z52Q9CqxWoDWs9J4Hr9dSGR23MHNXMTYZ0t61NConISB7E35SVjubJByxFrnS+FHaxjxRRqOOsfVlz8vEINGoYLNao/oWbzCGoqr0Brbgf3hIvFpZHB84cDsuOu8PqrZFGD9oo3ZLu+wTp+wfB7Y/V6voGcouV8XOoGvNczycdpEiyfK6iBhoQmOfbJPEj6/4e7c2lCVNm+/AdyIKCoDEWTVFSUzTtnIMojeYuKfvrenKr76IiOrkFXxf/0qcGJy61CUfdvr7WSJHPsCREoAVSNiT1F9WY6VSJOYS/Xe2K+9UNMyKXsgd5Jy38wNf3EB+Cd5RB2mewHaoqshIyeKsfOWAPkvr1FcORv1CnRaQryXj9jUPfTRoA3O7h/kClp8YvlpAVFXcki+es//yimRP1zgF4wShJeinGHph0y1HZaxiN4yhrdPbEm6q2O3m2zQN3gSfOAdCqGQvDQMONPXQuZMovcYfIbvduta1WoKepa9JgGOjWfrIb2ocZOJIu+QeeBiq+nCqEQmTkyqauLLbSbVcKDbT2Oq3XDElo1QJ2boULS+WP4wGMoPR7e851LdW28HlEKhChpvJgWndpA6WaoSzMUTWptYbyftbs7DGK83tUS81vlITNB+vEL+nCQKfe+CQR2jAsRdVl+Yf5KsWesSmQoHp+US7zJlbOLjsdHIspQbT18/Z2C3qww1QeUFaDOfJYSMj5gfuuSUVfUEvPm9qLdUBcp5q3CkmIqnvovpCEyGj5TzEtVy1pINAhJwAdkQLqlGrwY80hUrlEXjVL0oQgmdydKDjuNjnM/YMvZjtvL14KR3N/0sHk+Wge0YgFkSQoduHNzSJDn84FOAreA9vaoHFNWGZD1roxAexU1gWzJ0h9MHVdRI9im0MIfZGr2qwUZhfW/Veo/20n8E5jabc8H6BbPQogmZ2TKHTQRqqHJeFBayNS2Lb7Q2ZdYiKQ3erfsHaPXIjQUwnpdavTZHbDPfo2cRHcIXMwjCxWaZzvOG+CYP1ZNXEEVVtj33+1Op69Z/IW+mYQ81D1Jo2SJupYPJOFseggMileygGbRoa60T2RwF4gD1N8F1hy7IGODYnyQ4XnAmdOWjC6OfQ2lVN95sCGznj4EfQZ1bd0xn93weq2nOwM+eeD1fG9+Su+7CQPro+H5lukO9HWFJ+RBdCPsHux6ul2neH0yYB7SVdQdlxvI5FK7c1YfkQljPrTj/bXQCe+dh99HJi+gkm3UFRrtCrp8yDE8v3LkMC1F5qZy+oGUDsjo5hCoNJg3DeRpi3nutgkGuox6AvVed4WgEfD6lwN48Ojn2FNytVKpdT8ROHFCBbif0astrt4Dtt2ndaz81RqkV5s9NOXE5lGzrgf6rlOO9BjV+Iy3bpD4aIVwIFXtWMNHTvH88Aq7K2+4FWBy+4NMzZVfTFEU/iNT6v/LFMW/XZ5q+laHp3kdmapkrGGVCfC8Q+ZE5ZuptNzDB3WliDnrpljTPf6I8GzHsWh3qSn0bH12mLGVnIQWuha6vy7WUDMJa3Q6Ra8z2zclpE175YHk+hqVdzoy8fHw/JZ4KhVyzF95NY4xrKtxnsF0vD9mGTfOpC8ySPMCvZmy8Qgzj8hYEPUDlFM1IMFkwJq+XnvM5IctesU3QW9HCOa1rL6h90w4es2DpkuQS3fUWbBnmFYeXgC++w2c6K6KPeVLpYdGIZj39i3qjLRhqIuteyWRPkVGDkkxg05C3UNvjHnHZEoDL+UeEvbpSqCfizxHb4q6wvTbLqWzDq7AKwW9sYr6SYOZPKAXTpDRXPZl+gnFGvLdHvNg0ux7Wkmwhcfm7TpheJ811JyIDjJq3YSgV6lCA58gU+qXEntOD4zol7KDtZC0jhltkKkj9gnI5LPtBNMQX69vjBx9RVMR8PfMIM80jODwmNbExhyWknMuIVOfRePYc2Fh/EGmFsKvxig2/0FK/p9k6nePpYuU6ljTtOBMOCBTd6w3eMjnzGHRUVfp3lMH7OQeerdXMTNoMo7VVmf0Luy0dGVqHCUKSTlkQhRe50D97W0NGcxQ1+Qc84djqwVUhXZ1wl6fqfSQ6wOk+iMkUTUvZGo2mQq9GycOc4xap+sM8091Pt2QkbbSaDVo6M2i0OXs8Z5p9B6MY/l06QtMLylQUzZKwCyEunbssaadXBGhPynoPXc+Zvw+jVF36zlez2VZuZTcSh/i5BCg1xKKgk4j7QF598HP1yXIUCegLranHvPQzcZjZXy6ochPdxLOxEqksqfVkMUTJoRqUhrU58Uc8sfkjswSzG+g9BE0UY06fmAe0DxGb5nst1cSei16O5nqFXTHgKHuLvfIsCti/gxilwRygN70fhRtqPQT9pTk5Ym0b+sNGFalcVu6hi7ZPbMWLkvWEvtQhTpROHrHZG3aJNhOg4a+fC3DfFWUgq2vUaf0B+ryPrmh95tXekxA+ERwpveGmHX2R5lair+am7T9zxDF7J+kU9It3GM/3RU8vM0bnUq1jDpyWGbITDtXqMrTN2SJFRO2zXyd7hZpBS/5jt4l4JhHrO+GAk+jTAjl+Rx1ZK9PIfXMmGOfnWs0kFQO5REze0QN7Lvnh/KCwrCZEEStKNJw/VGhm/YJCaZNoNHoqc3gYbTj2HvnqzRdN0+oy6/rsGGFTFZbFxlLHz4PXi98xcjA/NDB/iaEfOLH9Ja5AhSJhl7vmqLOsbP4RS/Uxk6wxqRCn/nEB2/69nkUWFpKN53WQdFBTKLbeZZSXg1vqOUiQm+oIaObJb7eg6WoG/Ib89V7qpXwynzGmbjBPHjfNDNoetSVKOEzhtcjhpC8HcyLQ4vXZ5zVJ35/3jjntsC891nrJXTVAfPc+YwMZK24hmb2dHjEzCqlb1mzIAnG+YFRUQ70myUboJZNBPv7wfwzfXgtGGTXEstxkalOKTCPTpcWD+b3eUOVY5HCwyalYCaVrJO6ltDRr9xK+MGU0nsR7O9lQ6z546D/QaZW0q/yFBH+r8X8/y1TbvPcQ2XTwgnqq47MnJsBcjXNSNRBrdD1RH5CcR2uQmT06N3yOdZEuimxpj5ZMdDwdMY+KUmYv9SgNmgdsQk8FgH2/WWH+YEIcQ4v4iBTiibJ9KSMc5VYy3g0cDy/fGRryGFIULdGBt3HOO4oaejF6qek0NeqecAzKl30Yu/xOFZ7yHvXd4JnizV9fBYcEp3deFD3Ozb2gC+8divUJdVCXQtL7BFdNY67lQV6R6lZeBBOwXfCyHJj+sTSh2bpXoXQDXcxzZfIfOViHgocDY/XtfKF+vZE3du4mLfoVSvg1QjMCcmsxLwzQ6+Zih3qSpjPXCqv+xCaJg959AolnR7W+hMezye+3qHDvHSToUDm+oAHllAXNHqYUyi0h+NEzzO+X1bLAL2xupHwMPV6Oj6lBrv7jjhmfRzH+UamTke1EWzfO2gkP/YbeO40y4lWZD56Vz2FttggU/mt0Yj3eTI4n82K27tb85OpcyCiTgW7xZ9kSpn/Kk+Rn5Moxv/8k5gK4byHdugLh4mATDU3hrp0SVIhug6BTOkd88aTG5ixTynqhhoqBXCpwDwQv92e7oqNBm1TZzzaEtSpdysqUNpZTIJoj5n+nYkZvI451tSmpwM9jWPRr4+E59Nb0dMuK7FPT4e7EG6LuUo3LxDhKW0xvymeJ9OHr3foTdfjswxRKVPn2T8Aw994j7TxNJqdZMwPrnnDPPEdxwU/Dea/2QrP/3aoa8RB71pUyVVg6ahb27PkgvUx8XwpdNnYQxrIP/zKI/kyzgNfMOwh+yEiUWri8axIP5AUe9SNlYF57XqNUXeNNyNsskem1tYgQrPYoi6uLqiD/CoG0O0WIQnXc0mjj2AcJ21ZhMfTXUNdweVQ37/oPdeHoEDm1xPsORuHhKt9xWhV6CYUm2UsBLUsNXSamSrsX8utYC1f6NW89NmC7r8aDt3noJI1SVVoGbNIiPmsoNldvUPzVtH71TtdJzv++ZdOFYYck/J0wJ/8e6wFa23+SaZmgvyreRTa3+T+1O/OU0783EFzSpGppNU1WgK8IY3vqcCs016mXVc8gM/Ge5iujd5tITH8NY0V5oFpoTX0eXgSeNpG5gRNgXloFYsr9HpT7Pub006hVh8nUE93mNnbUurpQkgfUGUunu/siobumTiFJLrceVTv9iqlRBdRJ8PYCZWzJFKyVVrID5LDQ83C41g0OnjkgYdeJ5RUmtxYBo0a3EhkrZGpcjtgXtutUSdXr1KhutCglzPEKw9FB3VWzKgLvnT0hEg/iC7tTuO4of1X3jugzkgrQB0MBsxDjY/HZwPPfzxK1I2bPyuoXaDutqtZgLqWizJ9IiXQxXAjbEMwv2WOGkDmZMgUG5C5u6V0kBob9IJ1hHkpoajKzfLjC4EY1ylVJvsVdFls4+dfzsZ74OyCPQe9c7j60oLG1+3U/N4eW8fS1+j9zmjbYL88/YupliVT6K85CEFJ9uMcZbhDZU5Kbrke08jWCQNQd4fKMR8bnZGFnYWgzyc1esE81P4gU+LiF2MUoqD8+8/6n6RTC9/bQbJZFCTExKDR63bM1HM9FYKDMN6TPDUdvFZwJdGrQp0It1gTxW2CNVXNMON/S4lApTTIVHUMdHpZpEso11f0igfmy/Q19AlUBysU2IDfJnV0t4PsvMDzGxXPp3x8Pmmq3h0WnJHBfW4I0KT7Mb9ZmCeYNjTQ7taOg57QG+iWyi1UT8NzwvqmKXQzZSkkao993V9gTVNtnKN63cYOm7zxev3bOBeov1wdtrR2qJu55QCIE49H0dI16OUgVsBvypUENuyAFkqMuiIbIWeLEms8v6UvqIcvelHYYb567Y0MHsky4AxqzJN+CV/InzV6zZeDOjjxGh/aNMW8efm6CnWJ20JmjPez9BjPVwXAHiCFPmfv3T6laTRfYk+72w4L9/h+h2lvQFVdMP896zKlYpcr5qxjG25RD3WqrzYNaAehcUwxQaZOeTCB5jMDJwxLZJSf5Bt+3lvJzd0ZmbI+XgB70P7FFHlZ7CdT6/3hTzIl/XLDMHHxnz//JJ2yVdSpPE0LEplTGb2Xh5m6/6gpD002Fykrx3kKVoeZ/WugThwAa6qcUqyptVikVNucCRRTAfNX/cQ8lIO7hMoXsO+/75VIjQu7Qe4yrNHrUBb07cQt1NITzw9BS+mi7xWoov5OgtNlJtPpYHyhVGdXIVDvmCfSFGrgsuKQ6KLh8WIbN8D1i0fCzndlGm2HFJqzhn09m82Q6a/4giKv8PzLvBRpty6ekKrHKwkrhcq0Um42hIbuOdHxU+hUvhv4CadlJITzw8ygpx69ZsKG0AmGCI9bA71gFT2Q0et2FtOAIMP9vggcNkfeqbKJP5iQJHz/j7/TqOEXHiTiwHgQjOOi70xuMN8NIQkuIZ4flXEKD7nxHebf5zF9eKsFdN+7JUSZgNfPrv0Jv+9TTFDpxnvGI1Or0N9wAAW92mmS1T+YsqfGAnVKPq2g2ktAwuc5SOlRT2Mo70rpWN+YqWRqT/wfTNlfSQfS9JSBthlq/qeZmv1yUT1p/p81NP5J93zjl0XRz0sFCc5PptJjF/fQzouUR8lnPtCyKlAnwknkRFtfGuf+uFgT0yhwolQpYmo32RayZ4dMec5eo+9UXWBNbJCpNVQDTe5iDDwe75ECw74LxlBDdTkETrCeiow+rsMKnmaMTDEXGdTWxQcymmF+WySYJyyNVZAdNVtg2xCPkZkaXurbFQJaaiI9umoC5VCj1/PelUYTG3UpMS+Yn8ocdc1TlAc0XyHi4UVAxuZg2RDXsUeC9bXQ6LCVS/w8WsSDNPV1ql5QV54MKzpaFZVOpXFMpDZ0ZErfj/kqa5JxHkRAQvmKefCx0geoRq/J7PFegaqkLjSbN3NCetZQp0XsCX00Z8iss2PUStMEuvboEyYtA0bXz/kcOqWwOHNUZOowi4/A6Rd1vn94jP61qt4nPGwIXJyDTvKvVI9rFjUOzBJZIdRZLaHNFJOzz7eOaR31V+jPUTnucKyrRL2ekSklrghsehlI9vF+MmWbEKp/kCn5/1x7/83U3+T5qd+tU6s2Q6b8BxeCaaOr9KrqPTxebuoEcloPtCrdGp6bDvPQY4s6gXklgfxoYcY+zzVG9ey2BS6ckSlHnqt0RdTx+agcdSF47nqaXOAKz8cbu259ojGtpkUF7WWH/Z4rGuaVZYG6Vlg3gQnjM4/5B2v04c3Rq53eqGvTc1FAkfY2D4k4zkldNiXkJ8flgZqLA+1F5Q6lZcQkeHSVSvclXn+7Pl95pDxpT0lUdFBe7tgTrhbFnvDYWBCcYleI5E5TqbtRC+jrbcSjfYd5a22nLfQqXk3YmMioWTTI5GOLutF90ZtFU/RWvd76Ajvj39EkwLz1Ogb496UjKdScMAe6vkIqPycRdTp2Syj9F+PsZGM+8w08/9mHnsAgqBnNZ+sZNF1lkUjU8P31Gg5QLeHKg3ac0VssKtmcLKcqt76fViOts6hAvV0bYr+/jUxmNZGh7lvTCctrEFMK6hXy1aJ0zIOm/9Qp+l5VxKSXxiXf+sPg6Hm1YwWSrvxBphbiL8YoxL/LGi+/mymSSxTSPuJCtNghU5scHtDpVjp6nQDzy9zAvHGOMbN7e9pQkTd36GwFa6qWkIlmnIeOvgfz15WN89lSZQ784kZCZC38hpoDMtUUIRvXICkZ7eTRTa5HD+UpItCTOuYvg914eDKqnpqi+oa8fF0JY5g2aHyUMY17ie1EhTIeP5sCMt67TnQbtJ5Kjor5ISywrwvLUqEOGR6Q5Tdk2l3g9XZzhl7ze4tIqMbYE77ZzQL/tHN5WHlEoaGncOi72/g8U4x5i+zRW3Y3ExmQImT0nI/z6u/qlYcLFfPWxWAxvPSlz4N3qRW0PQ0vaCIR39+NJZkuNoOD+ewbCNHtWAwUTPSWuf9hDtuO44IwLfB87eRx1kmBSzPJkeClXEEIUoLv33Wijozdr05wXpZAh4U/N5euqDr/xdSFXxpi3QNkqtuc8PseVBOZH3XvLEIE9cktCaxWc4Xc7gvvJ1MvpwEy058BUO1bO5CE8p9kain9aoxi/jcZo1j9ZqYuT0mDzOGoU+0GmapFt4PnNE5JWJR1T3malvibKyEPXRd1Yg1wg9qe+zwKz8jUQvQ2kM+nqRBGso81XQ4zKJUjMlUNfkGPSRxB5VKsUdksXXo/9AWUyymefy8Kg3bpuOaLpd6c8OUgg/Od+4L+q2G+kW9lTHehkUNhfW0STVd4TDqVw2v7dAT2zlAnNgV6y3R3QV1K355MxbJBBi4sEoJkSguqdehd60USCoEywWM33AA41cEl0fZGZOrLkMNrdgsFpmaeQttaq6FhV2RA75HR3VpvUbfHtQKqaqfT5964QtHPfPSuZzGlr370mkl3FcZ75yJVProN/ZUGAnNT9Ib6Ea837faMsLlWGRTdewxYuug9hRCZmtlvEfLhDTzYHVDnbFfcQ3L1Ru/8lgw6OexmpkTKtWD6EGpk0CYlnA9lLVjkgkzVhEvwOMwuPLiVwThnGEJIaqkk5mk5l8l19/RAL8RSsJOrPK7iOOrWVf/zTK1mvxqjkP+hYxTp4aNB2Q2cR4vvXKGEQQtpZiJTEex7ut0UJSQeC52I372UKlSJIQm4z1nsaEBXHyzSkruoUyogU99wwL6rj16KH2cF5g89hFpdYb5wOPZdZmgcilPk89AUNcwvyBq0w/dGovpb4b+X9CfU22vEWVBinsCklAGXGksI2AqPrzstxxr9ODyYL92CbhSGNT4d+3q+Q50w/aKF6l0g02dXKmg0uqlKskPOvhSZKhQJc8Tr7gjhlQkirRt8/brukalGKGXaPdIK6nPNSBBN8Li11QbSOsQav5UzjYrLIYKkqn0S6KIW08FiT8hcEfPfpMC8+Zi5FvJRBjxUExfz4JnlUD4cZOqlIpOPNep2e3p4JLwNc6DOk3yhjBZAWObh+z32zQ5zqIk6PZE8Hb14LpqCm665nc0PmI9aq4T1+os69RdT4mEvAD/cL040OHtGm6XBoCztQrDdaC+TQ1p6cO4uJTevS2YQ9yr5oK6smljmvvmTTCmy9AumFrP//Pkn6VRdlhrUu4SjF7rVCqUfsYXX6pSSYDHfN1QrUFeem1dIAttDnWCkwQwc3LBPu45r0FP3UZFBLeXBeVbJNHq5IrxkjvklsMex443OoMp5IASRQw3aNirqwmrqO+FGFMd5Du4cip0WC1HrVujtzloPfL+LxjwkufTSaSlki8ji4WWGOqdWfQZZ2TlOgMkeX/8mR/DYWliDi3HNFb5D75Y6MTJpOFJKA3GooFocQnw/DY8n0+wC5kx0sOZtZ6DLZ5NCO+9Rh9Vxnsel6zH/eCZ6t3SDuheemwp6axoJrGpnmBfrOITs+MA8ZN9ERul76KE4ZFfsOcO4/gSPAdpaDJwwidAbXpcGMrvUkLH9cYd57aqgjpg55rnWqYEuD48PZLOjKbD7ThLpDDMqPOkG3y+cSRqtwRbMFQnWDlBvof6XTplB14hkmfIvptfZhUTYf1x66vsAXptvIVjxohZJ09/cH0yBtkamvi/0gicW/HGm5sLiV3lq+Q9dj+LFJ6hTiwp1qkj2Cl25rIFqOj4j6JQ1ejF061AYHhNY/ESdiDMRvZx3wz79LAqdJuSgwpNZyNR3nCPKz4MAtddGJPhe/JheLBd/4/SINQoE++5MElF34gTPT9bI1EWXZ5A+olhgWjtDb5fEPdbcJ3KCW4a6JslaAqm1sJxw2uJxk8opPM5TB8vsgkyhCkTQ5TOswSMpB3oY5/h27zkyHYbYA0ynKaGxtJBE0Q6Pj9fwAlEkOA6LLqSn4qVJoHnukbnZHmvaXuO/59IbGUjXnki7l4red9kh45sOveB7JWKPsNcejwhzsYab5oFe9oH5TSK0p58bM4F7LECd+2io6wdIoZk6gRNEB2Syu7kMnuuZy9n5WRv0Vl8HSJ+JyZm29Qa68noNOvcR8WD99VSa6ZFgLsa1c41trytkf/QKOM5mNeoWYyLpdo8BHol+FqKQoZdsx6cD+M4sOOxs1Klg57lwOBv/0qndzPPAoKQS7DfX5T/IlLj8VZ5a/ntWuvg/Ou73u3XqvQk1aMWU80C+IFPGNK0hiQtk6rYLGnrS0hyae8x4sKlQJ+JqCMea8UbGkInVtV1Dtht3csoulUg/xTivYJ9EJOw/M0azV+xBtp0EDlscxr5bGCkkbe0JUSYRhUZvDZlypjFn8K4YFexxnoXwwIrtYtS1cyHfoa4Gi4S5jml78oUESr2yhehpi8isKIZQNhZ6vZdV9jTWUZe4s8fzy6RkdL9NMb/JAvYES0Ddk9/PC4TTzkGvpQoNJdsigfqQhoTdbDrQY14UkFdz1Jn1HWvcsVC3+AQZj7wWdcuM9AD68Omhm2tcoPs47TCPtsjUfYFes1wOF2g/D19gzxVe3ztiCfQ3PSBsuCCTlyNgzXeDS4LpdW9Qpwje8GK+6URnDXVulhkEinaKPUWYiMoPpmbry9QxxCtTyFQ+/GTKeuyQqeK+ekEtxWf0phPUvfki9YGj9At2AHPxB1MXuyodO38xnWTyzYONVSNTia6Lf5ApafWL53zF1d9kjOJ361T2zjTgXESmuv241rDTY/6o80SI6Hde0K+WZpA8CXMCWlGgmaZgn57MPB5+SKHR+95aQ9WO44S6PcMa/Axf6CoB84s/PvtOBNWDikTYpx2vVCmzsYbLrvM4M0VBprMylSC99rETPp47l7oi66Byl6EQClNJp3nV3+CxSizM+GWpj2uL3eE56Wwezh4Fo2+G3jIjA+rIc+811J/GmP/UIBQCELEHLFORQxN/sSf4H9S5za09g5t3thA8GS9o6zV3yLIPE/AH9Hp63A0c0tcVdUay8fg0xY5faCRyGCxQx4Ta9aF/5J4TGXf0vtpUxfypvCMhdC+Y1/zUuMCr9DEvTmgR08kF7tBWT1+I4vP4pMdK8SFBukl4nMx1urODF7xi3SRh7EkNlWx1C/XdxZ4wHF2FLoLlx3xvlxPncuXo1fxzxuGwGGpu8pAN5JCvnsDb2ZmwTYb57HgFD3Lrgld90JEp/L/RNab5v5hST6ULOzmtBGvdN3+SqZnyq3u+yn+Zv3+STu0fHwIZlrgTLRd7mb4vgH3+O64BqY5zMh29T7HvHZnD1qJnUDlEL1fPr+h9ZE1Uqfc9I1MnKXWiReH31Ny7H2iyO+aTh1u5dCEZLjynC18IJgXWSEGNO1TcQSYnoiPSZYj5Kyl3MQmf0x3Q6UzBGj2fkcnHERl6BUMMySoHIXz3nkavl3GdVlmyMa980XvRF3qd4nmN0BsevIIuhgK9njiuM/sinkt1G3X2samwJ2wGvH7l/jEATuM95C4UUvp9yDdothEyl0ywppOXkkNyFPB6oxkyujv1eEzu4/oZC/SWNcOaze4d5qGuQe/b5U0L+WeBXu07rj/x/YpneKynPg+WN2R+tRBvkJ3fPmd2inmPxoUH5fzhCOxS7HV6pQEykZwvQlBx1LnbTN9AYa7w/WxHlOnanH3MVfqekHORyjKZBJTDnm/Q+9lTvSfTiDygfWqGEAk+MkUs0YPu+Sr4D536i6n9k5SOeTdknZRh6ILxeVf4Khb7k0zJ4q/GKP4NlLD+H51H8buZOjUheo1Dyp3w1NYy3ZlyBc2hRqaIg0xpMwXzTJsGApuKqBtuoPqQB1PPCZqLo9DjQ51inhhSlKLxWfPnyh0gqduQB48KGelqw4HiOt7Pcn2sERuaG7weHfZ5ZU9EGt4xfz0v8lUI7srMoI+F2IxeDfNNuaUaZZV2hT7BjBIdH5JK1USLx7XBbBJGgwY0GZCp2i8jzOgXL6VhDgVk72XoBKsDekVFxfxWxzEj0eOF168VyJSdTW30cjaJ6f6MjBbRX/MeCDJF7noGT7/yeXSVsAOEvZtBt5NDHnXFuKfADlzgKx2ZGuauRuNwfO73OENvOLw89KJSakA2RL7DxBSZ397UGKpD6DtBe0Yms3PvjnOAHfR6J9Sp8L3voamsixO+K7z+771YA19/QiFa6ppIg8R/m/PYVcjp1LKfTO0OrHbMQUemDOXdQr9ODc7kJXrJU6W5kHxPhWORdD+QjSk5sNmnqFNypGvEtScunHVaIXNRM/xBphbSL9ZNEtW/yRjF755D6zXjvhq6gky9bsjUR8aMnu39hLPDYj+Om+l3yB0+znldlFjjA6D3ud09ErQ1l7Ev91NoPJYStnrMGrqdym+saYpMqOOaLu/IsIH3Z6zRyQ1rpPmOOpOneP5NFHqablJk6r24CuHKRaayW1xDbfshCTqKDBnHOIJCFwEZm2G+8E12hfQwjPPjDiJQn2B+SDs1FNi5lWKqiIzDq12EJJrXmMfeCeY3Lu+xJ6xz1LnVa3GC23qFTNGDw+hWwOtpXR91rB+92/SDXrffL9G78fEecxvHKaSnD+pmJdGGHk9jj4CJy1n21VQ6Wco1vIQEveFCwfxWB80JquHgY48ZmR8mxRWey6dPAi3GvFTaogtdTxyHsXeg0fkhQK9rHS4k+kZlTIt7MIVs0aDOCuM8EWn26s3JNFDIxQddJkbk5UD8XU2sDUemiLVugB8jgwTxPTDoIRQdeOk6MrVSa5Gsg9aGnb4sCUSPfzG1X+UVN/f6H2VqOftVnlL/JvMofvde2j6dEHjJ5uj9bGRq9hgKSAMXdSoUg5TePOMGVXXHzD7ZIlONpXuY6XNXCNYd6sxpDhNIYI9MHaZVMY6dv6HYauNcJAsZ2b5UC56qhX1b/7oDbaY6MpI9sc9nOu9pUKhfeFz5lbOtW+n0BFoNpekhE7mFXlF3lRB4MAESHQdNpreVEcLDLSzUwaww6DJKPWhrH5naPCVGTU3LoTmP+WjbU52WZxG9ZrwKeHB4YZ7Trx9kSl/b4/xE7tIdQUar8zjDrypRJ84sTaG7LvF6VzYyZSQshUevhU5UzdCbyWFvQ74SXCfMJaRu8sUekBZd9NfcJEah147j+oieEMzXyNT+0Ufwmp08IbxdUAefEw3PH1yHMJchU7cZadGrHs4CUwQ837+c8Pt8B6jz83nR07aaPs0hVlfOafmSRRK/yhw2ybImIOhyQ96EVNCf+5MQnL3aoNYLX798NIUDxroeyOeDOvVfTAXCwgHdkisH3tYfZWo1/1We2vxN1k363WMUB40SqE0RdcqGca+VMC6gbZ+JE97jeUo3gRtDyrzAYUHgqZRngwt9ILhCWCvOQPdoS6CYZ+j9Vhky9aTyC/gyw5rWtJmO3ieGcf0Jn4RmKWKfdlB3+GPlCiw3hIaeJvoHdW9+dcJdU2m0rJQKXm+O5+sRMqSJA4M+K02BiZUrUsEoGNQ3x3LYciZixldcF+r1HPt6MpdcWrlxBnlEMR9FeDaNlf4GifHXGEmCOrdab04A672FumUQoK9xn7icqoEQbXZSSskRvW6rL33CvAeNqTkZ7tANBfaI4wL/3lFSC3qmuNhDfPS+c8D82U21UAjvIb6/f+oP0F5VZEjyRYPG4OLrcxcZi8Z70PJateGZbjDPPWd7lU5doYEqmZ952OjI1L5ZKdBqGXrXp6I19P2a9eYs+C6FH0xxs80BDWVNTG+NOhVi6MXfJz/x8LuodUo1ZkN/3xXEHN5BTy5SacPmLZfEFOVGJd9q85MpU56x/g8ypSx+lae2/5lC+z86j+J356nOPxNITjuOGd5AnRKmDYe6cBInYFvUqa2PeaYReUCC1MOa9Fz0Fs8+Qu/ztMhAVRGZKpf7RGCTdpdS6IwnerUTE5j2REa8cUigaT+ewMJvgQxtG9SddInnNzYpqLh2P5BOi3HewNNXKfrNEjptx3h0cQpx3CMggOqGQhocWm2g9RuZenjcImzxxTzzIMhUpo/7UU02WNMeQ1153mXMR4udpNFpKt6QkQ9efye5MjU/0hGAnCys4TsxKEvkCOpdHfDwxDEPHYAlULc2MuB1lFH+17MqQ8+EaLtAb4YxCnvE13SEcAmCTB9n9MpVjN4z2IiY3y65foD00Xg8SBpkPo8bBkmje5w5T9RBDrEFnMs2D/Nxz4O6m1eQZuyMummXLs1nqxUUzgq971opCrqfRp2pBMXSOWdzXSTb+pCBWomVYFt2UxB7luR4PeWJhEVTj+OkhfXD+9nype7JxMReedgIhWDbNTKVvUsHCPWQKfWq/0GmZOGX96fI32QexW/fK2eLroDfHY75RqhFCr7C4ZnIyJRmYJ6a39QIss3JFwLpLsp0uUJv0XmO6wQuR+9WyuoK8maKTFmDn1JlC094fjPUiYO206giKSZ053KsKdVt6NkCBulxhd7pnvOUxoE+QCHvriRayFShzbIpoC8lzDfjfql0dWA+ZEvTdIKH4vb0r73Tk+4DeD2WqNGT3ztQb/KQMDHGml5fiwQaQWEOi3zMY4qKeSmTqC+EaY46N1PPR7BlsJxgUjs6FYI+hKwOAx5xGfPQJ4U7lJPI41G7Qka/0zSG+pkyzFNjXtJ6MKH5fhweqQkXaf8VS/y8mLdCepeAijtVh44SzwmJXGj0mY6ftwk8J/JLZDL5aACPRsc8J20DlcpcwB6SywYPz3kJ1DsJS+DPGROCkGoFXU2rhyktsiUxWpENJJuWKag7qxLMyUwuCLbAFKoNPQps7o/PWb8aAG6UBYHLLGjIY2FZP3TKLlVZI1dNskHTg4rY8pM1f5Ap8Vd7uoma8H8t5v9vderz3RBoDgJH79bvRXrnGofU8dH78e88ppAqEbTZ+Fxq9MGadFrsg0XluSSSl05DDbtfQduQRIg+chXTqHJ7KAOONZjYqDunWLxAu/CwxtaJWNBO1API0z0yea+EmPYGvIFvSIQ6YHvopdK0GPc9xHwTLLSeLlsk5VnbJuabGHXOfWp47K+Bh1ngqrTt0es8H1/MX2rpGVRS4wR1RWMkSsNCoe1UQ695Vn0ebJaoc1vvcAAnzSwS7ipHo7tYQW9pHNEb9mfUpb/2IC5mM7zeqTl6uQ0y2R+uqHt3xXPp2+5NSN8uMmX3qNNDiT2g3b9DHrFWMug1Mvb4/aw8fP8d6miXswDaz9sjzFiMr8+RyefNskkIc1+hOTYBKD+94UTwxOuv3PUCkrWFujjZu+g1p8fWnErGwjmJV2SqHZ4ZXAwNmdoXyFR4vGIPMG9H7GHHuU5bsf/fmDpK2MW04oM6pV6YSnaTmw2XuVARs7n+UaYk5ZdM/U3Wdv7dOrUdUKeS/otMsWIu0nM47kl2NxLC2BuZem7HeRMOjGt/7TWR+k/8zXJp4xL8wTAP0WW/hMf6hUyRlx/Tx6F4QPcpmROFkqTQcKKeoZ+8sMb2hZbSZBifLS9EPH8+cEalUHtDKyjIVBlSeVxnkENBCDIlupi/dlGBeUm2TRJOb9i3F9Mevd4FwImGnis0GDCfvIIl9vX3UOq00NgdXp8kEMJsUaCXxSwF+fbmY4+Y4Osdhc0BTGMF4/NigkpNbqCOTKyAsP0Lvdf0pMfAd51HQrdA3QmTcS/QpYGMCjYy1vjqBXKHOQ4jldBTxRQLqD5v9J6XKdXpR9F2437FHgkmLjK/rFIfnm7hCugD8PU3Mxd7TOdbQmDtdgoVWJBDrZsGiaoNMsUcQcaedh2fE366MU3Py2YcDl/wk7pFpmRhkcL5nVWCdVXR+210HkOXTY4kOI97JMgGMptVnAvQ7dD7seME4DTrC263TqCQ4z20fjA17pL1J5ma/2pPN0n4m6xD+7t1in49Ai1BpgII0fsd9mkOyVdNSJDzfUy54zJ4XXPfwcjvDlSSCuyD070jRC/mYOZ2U/QqfpLw4ESRqZ0LD0jjcV2kdo1ezs3FM9TRwhXYdok1MiGpB93SxzyyochUmohvyHU34uOz4iItmZpDOXSBwOxRl5TFmN+e9CIERlAgk1NwoHp34AQrzcE+7+oWVNb4zN9+VmrU2LuYn+77gAfCFpnaqHKIOjv3SXhR8PWoeNYBQuwTYbX8KrTfuwHmQdnHnuBTlxKVoVdUkAkWjbqjfPto3CcSGV3cKXo7T8PP89QcEmwI6Wmx1TF/cn8cFxzXf08/sIOcT10h0t5EoQsbdfUVFi5+vjUyZehwBu7NLR4c2U6m5SBkwEvxxKOz4+kUTDKH52GDuqiOz0FX9NuYS/EjO5cJYz1RZzQFw5Mrbs0O454C4hvzILkcBLbmyNTVEk1oj1su2CuKba/NqAWH7oRMKX2tkHc86tZf3m9Yy3+SKVn6xVpkkvg3mUfx2+fQphZ6P7RGJNIs9H65hTrVlm/UqW2IOrUVxvltSYo1KSeYZ9a6bkIdaI7AsmHMQ199Cc3nlPDwNVSMtnLaQTmbY18/BqVMV/PCAO62yNTtgkxZ29iFIrGQSXnvuJQvjBd0dzFyGJfoQNNYzyANx/UuFhbqUq3rmN+m5wuPXFeMaTHEDqRsDSTc3olMo3gA6LbozYI6oBpdnYwYytUc85HvoFdNx3HDblZ7Qsie6D1pb+3Bu7nIZKnnCjV6EXWEasjUo8E8tivdK6RwRF2RCDIVak0IXbJGprY5NehsBgbmw9wWQmSjod4izlEnNug943EeuZA3FJ7hxEVd3yBTvFVdzF+AXrfaYV6a7GIDyr1qcXZa+zLNfIL5r9+enOh4He9xX7kEZY7eNXivXJeGs21rTsROJj+Y2teHBI5JX3HTcZqUtGTPoO4vBycgeqBRbd9coJSmHFPxJCiIdGlNMK5aweFUoE4t6oUF6yYtBTst5D+496i8mP1ijEKS/ibr0P5unbqeb1uorkfUqfsZmZIvRgZZMe77rtuoU1aDNZermoc6cRUblKL0AvwWOZxpe2SqqNgCmkYc72cFM0a7cT2HVKVjHhqflVh17gn4VcY+3XCXUUuSHXhEO4eHmIGA1nbxgtc8jTDPmN5A40rL4NmuAicyJTGl63VhYwafX5wgbfH8bkjxeGhNIQpfgkg1BfPNo9awr5u2pFL3JF/hxTEfsSFFXdWzJkAm7x5nxcYt6GPZ7iH0BWTSVL8yVcFAL3rDvBj4J9QhrYUIXvICmTgFkk6bkcl2WwVOuMjwuJThBM3Rt3mIIl5QL0NdbY8FExh3PI0WTNOgCiz8vLknyLSPmQPZd+8S7AOlQZtAPkGxeltOZJxnIg2V4AbpOTkKIZl5Kr3tBRGKYMUI4zvRpfI5qsxhKObCD6bYKUzgsCOVY8tHlpLtau9Bdr7qAhNJrVHlijpaqhPOzVk8/8kUeaqFY5N0LpN7+bGAnsJSMJnKij/I1HL+izwlSf/UPbLTcYyi2ubCD6bebZFBs+4TEr02yNThOXjo7VKPB9dvUdDCwTzwrJaYJ25MiKnj6wso0y3q1FXzGS253EI2mWNffwxUpMeNccK+zV0nsr/j+hM8tqG333h+0XCDio7xhOpcRCTgLu2pu1BSqNI31rBL0OvhlwpQkgGZsmqsseQbW5C0LxPzxtkRab3T0OtI2NeZo5YqDWzMPx27ByQIBNTVY4g94dWfPB4hvimlrrcHvxaRKfdsI5O66EF6pcjUJcI84wDmrxehLkfrh17yPFfQGxY9Mv7J8HiyTk9QHgfbCSe1k9JTrGIPiheY574CMp0mqgYZPbtOqBnI1DQdHCgTE/PjgaE3TE79EZ63g0Wi1Wo20OthdYV8MTk6YZji+U1bC1DbNnpfqy6AHr1dac4Gf+6cfdB7kp6zBPQ2rRz43FhM0j1xoKktnYczaa/Sh2ac4fG+cm41bl0QrUemVHmPOpXBXiaKLMEPpuzG/qNMreRfzKOQZv9eNWmp/pN0KlMnBLpvkGOmP8xFGu+Gn0yx+Q69nwSYB7Ld3HPQWaEXk5sU80SMTIXXGeYh9aWMe0ADMtUqO+yry76BVt0EQvQ0S6xZAWsov29cEj4WWCNBJ1uQ6onjRAfNwUz+aZAp8xqRyNPKnrbgplAsvgEJ2RW94sZUAHpWX0hYdS5QyjU8znrTYa87GejppqPXWanIlOmICpVFzD+FW6GXcyytpxNZxzwjbj2HqW6ButuedxCItoneLd4OtDHHOa2s953wuEGvV84xf/WJhz1AM0eGeIo6LU2Cv9KeSkkPB0jlle0wuScxvW7iDL1sPs5rN/HvrSLGfPplLokuLscelTU2PIE7QtDPUce8d3qE/vwAIcrdaqD5kETofTnmIassFCrMgi88KhG9azXVDOq7s8Kc2OHcuVCvaci9v91hf5pXjplukaksrS0og0QnkVzVKn3phgHFXvkXU9viZsJxuiqI3Zfjsx+rzTiFuCk5DC/2B/fzlZVf7en230uR/aPGKHaT8xZyzx91ajEf6Ib0GWbs+7906rjpXSibEplSEy2lpqIYkNiFQxg5EEahARkz/Ddx2CL1XXos5J9MMXLHfNSfhgO8BOzT4YIjU4urDFBVV4eEYubodN4XPTx3bihEm3G9iDtXEkhmli8EA6YKGtoq5jdxehaC/dc1aCTGJiTd0xzzhtNT4g0XzDPG+MxjIsp0dzNCyFY7X2BdrDU06V0XunXr4b/PMPOrXrYDV1uYmLeu254KS9GFKu99EriRh9djuiE8dAuv91qg7j1qxYMEvyCBSR4yU1jsAG3Y2SRKVSemzQLTV6E34/24FpmIxAK/z9WA50caMvUSVQs6L3B4dLpK41rX/QGS9RaE4ER3A717bwbVyj7w4GhoCn1v5h94xELAg+ggGj91yqYzbtzPrCG7Hb3/1KmpoTNiNPML9Kdiz8PuOldpvsH8mmdL7vxgijeZCWtnWjjW7RWIP3RKfeQlN8H+k3lqIax+Ne4n/032yvndc2jzk7Qd73EiU4dFMND9G71fdW1Qp6ZKzdAqaQ70wmnc/6nVsIZmmLFzLCcSzjLiUi3UZKi8ZeKEOkOd+i5Yjd5wHfBwsikHujaLAzyLjSOw6xd15q3qyNTgjPv6ZUSjX4JM8esqFFiblQUdIu0OGZexhlMVGfD3qEPN9nLm0XOci/Q+qBfM5JlJout4z5k83TP0W6xBxlauSE8aC+Gpb9DLpXPU1edNcaBu5y72jDd6z65bULhajekEsbht6CNJXUgva59EQDEvyWQc09i0DuYbY1ybeaK70C4LfL2QYc3fZF2H/CtaAusv2FOOeZ/C6z1l45qZ+PcfU91C515Rl16cD7SOY4DiRVCXAxWZmou9Du0eP3PUJ7OeNtLDh2w9OZAgTTWZkvd1gKezxe/Pvbk6hXha/GTqypviB1PaQq8IcIJM7aLraXymdE+i2ECmhlY//WAKBnGfEjW2LnDiTkGso7cXiYWIw674lI4pO/of1KmFqPxibpK0+A9S0j9Jp9w4+8kU817IlD9oGXTCAXUKpIDRfd2jd7l8XSGc7pAp9YgZO52ebSGKd4JLyVaXIVuIqFNHrXJp5bk1vLQZepdPivmoqhsdCrR5PJgdUacuF7hAsZzbAnvMiEr7cT3BTpqO60GcUKe8r4pM3U4+Z5pTIANCg/lgX50563eaTms7xgwuPi9CZHHe0Paj4PHewPcL98hUXwEycTn4qKs1MvW+aDY009rlbD6IQNdlSyEyAZnytt+GHlnvoE7tPSE6lejNrH4IoHllDmcQoO6Uiop5aP5Bph53rPlFJO+hNnaWEPU3/Pz3h5jAw7oxJ2i5K1M69BsoZo7Dw7eCOrp/FCb0noQ96GQic1N92ANvM3Ci7l01VLGvLjzIR+fRoGgiVdaPNzx6KXCC3aBpP7yfcp7PyGX7kAviLqwbEGWLTP2lU4uboEOz2ux48NwHKl2kMf4+2zknEER1TF4zeoG14hcE5qv58IOpzUb+80zNhF886yEt/ib7evzuMYqveSOQHjbI1KepMZ+c0xSSxE/Qeb+Rqet6ZOpUYZ/nBnqxmBQneE0CWwg+sYA1OtXnULRHZEoXdkCtZ1zB8x5jpr+epJ5Kl3gPRXTFPm1X6GW+W+MCmba2kdGzo9L22jygUMe1zrglpXRzjG9QXo/I1AVdJ70zFfOBZZ6d4HsrNLo4MwOySXzh0ddCpvw9etHSvwQOWwraQMXJ+Izi/eaT0BvElO4+qg2PvHKdEM7IdCZRCo5em6gx6baghwGZaeXeE4LdgWp0pug+1Nd2XJdpWsjUGcfu89vcdyJ9Vog0sfHzVHPf4uFsjp+/YSwBrGPmRBzQe5ohU+G17vD8wUOm7gN61SwRUJe3Ob7eMex38Di+gLBFt2voBNY2pNZ3LzBj3I/LvSVP6Hcy5rfZAT9vE99z83vuJH6qj81Ppjb6UAo/dOq6We/gRTsqMPTqKr2F2hHqyucEf9ggJTdz8i+dSlVkqgzGsfV9Vzp/OE8t5uKv8tTyH3rP92BlBGuU5EL47vY/vV+xzxMS2t85o0TUMQ8UPvZ5eTV6pyM7Qh55Ng+WWI30divm8NSsxIkmC2QqG1Ap+ophn2Xjc7MVwb5cGYHjsPMEdYYtdNSdw9fmLGa2QlPePyDXt+Oz9uM88LXY3KCn5agzc8zoSoQMd7vtmYRK5WIGN10D0qq8OIwWQkFTN8V8d9Xx/YatO1Ay6wNImw3mo/dEjKlSNxak+csl0c4rxuezDhqE0uGC3q38pnR5xJ5RTQuPB+5iHLeTkanqZjlOUD+RgXC8P/a8WT5h2jiPJF+mu3FPBMsJ9oBM3R1kit9FRsLvOHcrWw5r6LY77CHXFWmotpMv8DRy7EEPAZkplyKFrH4D5kvLb+h39zAhn0R7J1IZnt+e1j3UqHokPNTjPIxil5nTRyI5l++HpYQrtxi21TgWbje6S3QhIFC7hDohSXYKPSX68adOCd08/i+mzK2FTLnZ+SdTf1qn5Nmv7vmu/ib3fH93noIt6tTDRaaYLKFOZdMxc68K9H7tDHUqW7oA2T0fx8Jj18V8peJv1m5sHvqpM+4D6M6hHPaoU5WITEkbZKo9Yo2Hae419HyVd/D8Juh9AhuZ2pwAmUgpMgXzXKZbYjwg+Uihw7JEiilpxzmrkY41TBjq2vqoHKHYeoYQJQuuUOetnDAvwcWJpCMypZvjPdjLHWuwjouezq6aD4+Jirpz6ZGp5R4wz8DVJaHT4vvHM0uD4BVcOFOGbUwHgt4wUVyPs3XsqXRjMx91rxznSeyQqfWqsIAnMuatgiGzbW1QyLeKhX+fCfi/j/0dcstDplwbmalzZQ1V8cUeIlyRKV9Dr/qKHJtH78M4t+uDTCVMM4VQcND7nU4CXn/73XF2VMSBWuOz8KW99YXoKwvKD6b+0qnzhCFTovr8qVP27C67xLid1tC0S40H5IpMrZv0ANXH48Q+2EFMlKt0hv3F4sIPphbJ5idTth4z9geZWsx/dc9X+ZvsQfBH7vk+VgYyxSXUqZWi/C/u3q1rVRz6+vxAXhhUPFyKhCgqyoJwugNRgXBSENFP34v9VPX7f0f36H1Tu7u66qocHjb65Jc5Z0jWSqBoSvR+6qwK2LrPAZ7FAZmadZhHLqN4D69tYPNofhAGm5faDBo/Hc6G+B7qFo5IqDSCumEwVrOxpW8hZRtOo6zCfJCt4Aj3J7d5cA5VmfXn4Al30obc32tuzK7JUDs5qJCpuZzrrLzBHrp6Y5DgsOQyk7X+AA3EZxqpKU9YmSNj1WXkU/8602rGuORBnUmuiLZ6HjN30ZpQqzon0e4haaxwUKeu9v3M/Qi+MQsaA5nx5i6Pmi3qVM8TFwTZ4/Ve7qgbdL8CyNb34Yzh1GkZe8UavGBu0TB4UZ1dv8kNHhd0YeFIRuZu+x3OSrY3MCkPZ1l6GZmiJur6JkFmTCfXoJrfTBE0Yy9nq9cSf89IZpjPMvSu61w8odA3A1MXnEOUVk1+dOqYzlBXLk83BqU9FcQqKDLlrhZzuB6+lPj6Yosfk0p7zJccvd9yqOL+nLxOoNQdMuU2u790audeC/qnmVrIv8tT/0Mf/lP70tMu/IupkNOdxKx5kMBDuiBT0hyZuuiSiUyNHeqXATKlyvJ+2Bdgcz8suc7efKiPPn2grr3e0+GsuJZDVT2RqXqor/4Oe/Q6zxrH2HmLY1q7Oqhzywm+f+ZnEosWLTIVhSENROgGTJelC3o17pKQWo7Owm+9h+RJDRGYO2Sq+yLT6B1PJJgyZCpZGgdIbYJjcKojU4eL4kKuK6g7jzAP2PyumdB5nIvgV50n1ZkMHdmnyNQ0+AZMIY4FXXFCpqaVs2L3HpnK2gLz3mqNTH3OjgmPOeqYn6lDH498NfRaDYD4m43A798pVyhZ4RP/mCATscLH0Cov1OXARx2VKOqoMGL8vs+v1rKXVlMo450pwlm6zZl9E1uoigej4dlG5iRJPKCrDI/4XY3f9xdTUmVLxOAl5h9KRzGs3zv0fjdPBuqbNwLWoqY0evalzHZhq0Nu2xmBaVoFdMEfJ2BPXQgLZ5WenqbXM6iTMid2H9fOH2RqOf/dPor1v+Ts/D/NlK/gGPthanrwJSbFbQL3foNM7V/o/Y7X5AwZDRwaJBXmG3mDY7iZVahTiiw0tssC9H5n506Dp791mHbWcyhmGTK1nExy5nU4LyfrJTI1mmmYoTPM0LlocYyde7VnYqQ9IZkqyNRZmQRM+/YXKOqbS6Jwiro2mxg6PJrGEH4SCMwzVa5DEzBkKj7zmOHci/muCDz0UuXQI05pXcz8ucuD/R6ZIh6c4V5pyFQCksJqcqIQMfdM/VNnOywcSwCv2dPloW1pK/b0hn3v4xd6W+6i7qRUwTllL7vcf/vIrPyUKXRdASI0S/z+ft1f4WUiP1G7wdc73nsERWfZJFBWBPNaGRzh8WhtGjxG+H6IHBUK42HyqDSRKfeJeajJnxrmQZqjtzRFDc+48UT4DKn84/1+MXXS13/nKUPt0LvVWg0033kNuJuNysNj4cmsmTg6ZDVkxDb2u4DWo9SA3fQhxI/32x1Rt34xZcHQ4+3PMbVa/G6NQvmP1vfL1ReF5+6ATLEp6lRh/KqJMr0Pi0ZD75WtNNwf6jgJjzfM+Jsbeot6f7OpzxKiMUtKZlCW6zsNX/dtwLLYyaG8hT6NljcXmfJxXs/3EY6xRYZMmbqxh5bZ+H4SZT0zNPkJmX8LqZ9VrsP2r6Gmy+eBuqA6g1cMpB3kbmDwcNSRnsm+vIOhornwnZ4GeD35fqirhPM6jZEpP5QdeElr1J2RwPwnYuMEmf7iPLx16KXm3UgFP/KQybv2dZDJFuB+Nlwa9VtpxVQzdiBpJsiUMqx5vC4tMpk6yFyOEszYKVZBUBmEr8lEYTMnuYIoK3+oH4He8PI+jiBnDxu9Wy4S5hzzA9TUHe4Rg4PedG2o8NgaJg2n/TRhe/AVyPZnyod70i3TRlUJ9fTm8WEHofTDlHyKJ/TcXmX0ctf0AsZSKoRJT6hTYnoQcPPuGx68YvR+7tnYQTP//K1T/i40wJCpEHZ837V09R6dQQ/uyJTO/6ROLcjqd/d8N/+SNYo/ctYjI8N+v2u0k5lpDrWXdQkZMXezmD1HgGPyHQ33bFXUqc+s30N2XCMT7Rbn6ak95KlVgzo1ol7AojpB7+ddMd8oBjJl5LoGXd8iU987RW+lr3Sozr1FQlNSW1YlyFTumQHxjfNQH13XI2jlwWvd36gr+9bYQp7VBnqbJWlZ3Pb4OCYnHgUHgnoV4PXk5+Eer/SVEpZ/HQeaUrg0rJEuJo0dY+jni17stBz2tNqWCp58PBH/pX6B5Z8AoPoOZ1HMlSSzWy1zSFQX8540QUY0A/OQsDUXdcZEZqnQVUi1FnikOsjU3YQrJOMGdfl1RG+4EbsVvJYwzCFrZEpKY9T1+dki/qN3cmZa+gbEeXZGb9mVCbOfBxlgF6s8smz89+ajqoDSO3jcbwGZ2ooFer/9RqI/3u8XU4cHKzikPv4qVjSNwFnMFB6+T+j9uqErYkrMv5n6pVNbLxHcDEZV/cMUletcQFDIf5KpCfndGoX6L6nv90fW/fJGy0hkWZXM7FefQDOaICNMQ6Z0kmDGPt+5QF3CfCMK+S+mwsDhCpPXOuqUscDX31Vk6vVGncoObNjDmhQ5210BmV0Ytog+HuoENVY7uGd7iwSOjkyp3+QJXfrAWblcujCcjwqhO81QF9wwV9jlinmsjefG0Ldd1Gwzjhk0jY9MTZbUYe+h/sOj75Ap1XaQqbrnUDYXZCqfIlOllBiQf0+Yj8pA4PdLXiqYn+wkwltrG2x6ABOKzEGmtsZQUybXOXQz9KbB4YBj3JhoJ/RinUt97Z0n7DaRN9B6D0DGJtmKFboew7OJUafSDr0dyscKnunKxvz3FTEr5nh9z2hmifCwl3LGS1AgD0bIlH9EnfIm9hsc/7Wh/nqM7+/qCuek1vV4+FG5xGzxvJuj54iQ4+2ETH3ORQTH8vg3U2GtWhDo3ppH5hmZGhH8fR9Rlwm46jvnfzAF1WRX0yk7nWB/SXNhyZvgTzI1lX6Xp9R/SZ/EP6JTIjtmIky8mfyzlt5ZyzuNyiN6v/6G8/yzjrgI93P0Ytc41lHHctQZOoyp10iZQhWf0St+92XA9pEi4OXN0ft9h30RuaxTSI/3YS2ZkRUz4noLYr3G9/dpVjMarx7Q1u+AREo1AXaarkKotAa9mybzFQtUGZly4yPxFzGvmd/1GuY55USjwwmZajq8nm4neyJa93nMFnbMIb+tkREwkKmVrx+ha8JBJ1sqsfN+sgFncj1xf59/dcY82YQuoQ7xvT0ydYlzG14fBXV4uUSvttzHBv4eN4cg4aiD/c5R4IEZCHU5xO/P6CqGZP7yeWQY+Hp/sl5C/QH8vnDEvLcZY/6rpcQSwSRB5m1XWkOzOJxF5JNtzCbTaQHeTlujD2hyZJJWAtJdijql23To6/j9iykDVjXqzuoawf4YY56KnoFOd/eFDnFtjij/zrcS21y0LdwdA5maB75DWWoZsBndBLcEH87Sxw8D9G6SCzO46vAHmZpNftN/akL/JWfn/2mdiss5ZuRyjkytch+9Q2GkmK/YnftuVsWsewx7ZiXBRfRco05xIuk4Q4JFIv2KYwpe+RSS9Qu9YvidOuyjyjkU9IZe6Jf3G9k9Mlup9lDLGTO3dTMY1N+DJSL+ynK2vQx95KVDMPQUQJ1SC2SqLRfotbY5MhXJCeYxszuSyLyRnL1MTYOsrQ30jjUFxmT0ksX06fHoIpyYRdeh/p5TISPt0Fc+GfJMslmjbmy2RGLKa6+AyS8nHgzni9l+nZiQ8QYZlMbDPobGGfaN1MhU90JGxAuZvKsrR4TaBz+fXFZryB8bkwTHo7pii7F8gdZ++jQ8XtEbptdmAeUqx+8715CpR2Ho0HiuxYPmiDq331djaOgUmXq0XsyScBuBr4uRcJMAdaopjtlw7tej0aYV7Q9TC50QcZKGFfsgOEWwm5CCmg1DnbqG7hjc9rYQjr1ApsoHeuPucvhbp6QjO8K6HQlu3z9VTouhtrV2HvbU9lz+k0zJ09/U95to/5J9FP/0GoX23KCOrBXMU5s76lQSailUvL7zoB76w662Gnqnj8x5JAlJY94MvUXDOvQyZPyVf5h6nK83EkkTZOqx1tD73W2fB9VmqI6uoPerXNXmYWBwmc0TYJCYH5y3XbBzlu2QqWczCUi4Vxmw+iQFUN/OLo0uHPPXu1AoFLV7FFFywHxifYd1t4lnCH9QWPYi9bCnlaFXeqjDOWC3tuFuN47wDw9k6jncz8qyeqiv7uO8760/G4D7/ESD+m5rLDsqZ3iFN0dEY3+4JzvUt2ivMuaf+w2ZomZ+hOwVDc/r+PmmaqyhfNmmCKLEXrF+jkw9N/WQH+fasBeqWkBOY2S4aXnAJmu8vof0RqbaC75/9ziOMN8tzzw8vVDXaXU+g392Fpw3OwkZTi4pZJvaQy+dIlPBMruZ/XP2N1O/vJ9ue8gU6pZO08uEQEDITHho8WTWeKstvJ77jJtFVQG1zpMDnJLL/6ZTa/WS8z+tU/Pf9XSbkn9Jfb9/mqk4xDx1P48zETwy1ClVR6a6pECdil7I1MisjeEeK+dBFzgaCzJlB8lCWDyUBl9Gzhp6v6eGTOVt6bChyzwI7g3nbIdepWhQVMi5jGPaWw61uz456kw9wvcfk2/Cur3xgPu2CYS//E4Mlg39mZ5ijkwVDcF8U8oqZPPrkQfnL45RHXIVdS810Et9qMHq/bCndW+iTpmVE7DRXbLheSmRAfesGSwVw/0tfTowveE9U07WGi41M4ifpF+F6aV0hkwMe2zb899MNZehL6NtIVPlMjlAQdb4edlTCpj8eaPObHOTR2dbKGybDH3eZ9yngSYhM+uAzkH4mB/9CH8zxl1nB61FLBp8h9oBVXBcQfNIzzQscmRqvPpuAP8IUzL8PDmzlXUC+WrYJ6+Y/H9j6vvB/FNdwhB2LloBsEeBRr+LooZbEkjccR+lxMwveuvCemTcIm9k6qvOj6B9fUFho1Y1veUbA871cJZellHn/hxTCNVvmJL+1zHf/1RPN80o/mbqVO9k5pRJCs2IIFPrjY+6sGuPmPkzHB81cRR2KXXMQxIy4aviKw3rcFPUjRky5UmoU7ddK+CxeAw1Kk1k6l45KrxuBXqpb4B5RvI0/PeqmcWjzceOmfHoH1DM80CErT7U8qqUAAq+cWk4z5Gpgx9v4Hl2jshYRBw2fsMGanNjDPUrhM629xozufAxf4g1jvnokFvwUJ8OD2drZOr10nS4Kw+bBrlD0Es92Rpc9kAmy0W6YsolOQ21u/D18jfv2auOLWSmH2qw6MiU814hU0Hg8GjPhj4d9nIEgu5M7k8r9H5lPKz920P9wPaLz1/5fQ6Jp9g8skeY90bDumVxGVk0bEu8vmCNTL1YciJRM+TPae1K4E+fhHpiM/TclpsbemuBOnVSkaknOVxNot2/xBjhVdDX6hoAu2sFtfIA85TNHlcIN3lPvH6HOkV0ncHTYxmFpbkDuq5fB9iTj6C2Efg5fUdX9H6zJ+qUrup/kqnl7+5PTaX/6L7009vSoLxvMxJ2PXq/5VBjpbVvdx5++S5hl2I425EU6P1CqmlMTfMtND5DJnTZ7tkpRO9XSKMb8d8l6tTu5Yi/vN85L3JGNq0KRXyyh57bqFPcMfCxusd5e0XVmClBjN7v06JOXc7MYLsJBJCOr5hvKh+ZommrQH5BpoIk4wbjaa9Aqm8N6vcG1ZnU4LycXVuc1+edM5wNSSyoNpEznJHUdPZyhxqWVCBTQS9q9lQfa7hGX4P7I9isWNKvTlBXZ3y9dnF6/L4GMlnFmPeaB45xvkWde2ynDg33Ze6wNLqvQHSfM/HzhS2zG9Mi1DUZmSpkfD5bNjL64V89DuYDU26whbLogAQctIDlQJfolYuTiG5XnIOM/FqBtYK34PVLSlhKlle4+9yjvn+n9V9rFFpLuHF86H/plNp8c/KjUzw92XDxrZdwf62lZ/gb/DD14/2S9nOAs0H+Zqp+v/5fYmr1fz/W/wdTk3/J2fl/mqkmO2kgTBeZmjwr9FoTI4OH4d6Fv21mCWPj9gAp2XAe1mWuMK/sGTyKDzKRXIez58vVFBrzcSOBOd86zDpJ4q81ijuZ5GzEEhWat4xMbc7IlHBWG7hTnLejc2QHbOYpD6hkNxCBZCNTc7LCPGVIDonempBZ32N+SYzgQHztSTR2UJI13ME+Yn4r8bE30XDMvoZMH54lh53XYEH5GRgRLjI1OWH+S3P0cuEVRxTOGf0YYLozaLS7WDJ77gz0tvnHQa+lSj3TYIVM3VY4Z8hTZMo6OTq85sNZ+MDGz1dksoQsX59JtL6i972u6hDS984jwWaHz19VX4YWLug1UUscVsU4xrPkg0wlEw1/n+SyQB1+nkQ4X26BfZanEEIya4S355jHkvwd/+hUBB6pGer/zZyX2ZcceRkAnZ4L1Cmc2Yi5yZCp12W/Bec6fhD+2aBOnVD7IB0VGbW77Qxof0Cd2mxeGbFgscupP7eOcJDmOTXlt6z/OaaWEvldnpr+S9Yo/um19LCeoE4ZkJFoP8Y8tdiusp+ebj5VZjk7LoZ9AG7BaUhT9H7xQtMg5Rf0MpPvt2UkN6ZQvo2/dco7awLur3joX7tlNeu0HvOUv0PvhxlIYt0sVyAJ70B8aWo7P2sU5VJGppyXqzMThr7phuOQ0J/i66eXywgaZ3MYaml+V8zsxRhewfUogvmdKmxyGPYT1idv6PvhAKOjHiDbnh3qy2tkarlFb9hcbsjU58tRd6b5CKxbcCTh+vqRGCa5IzT9i5NowqSWzcY1QD2vkalvj0ytNz0ylX04CeMCP7+YIxON1p3xei1VYu4EQsgu/XDPeaiXUV/4DPMntXnwvCJTZIvXd48lEMHxiDqmdqhjpV6e0JsepsiUfD2Cl/JKuGGuxaz53C/QRF+X/OgUKt7VnGrBVxiLrgZaLNwA1KOZE6vf6RqNCHrvwApL6r1N1CmD/K1ToHWVQUdwPQCL3tnQEbbK6U6dHPEqPWRKceo/ydRE+l2emv1Hz85vLiNkRL9m5Kf3aN3KGerOr7qyQ0+3TRwcoLEAmSIjSWGqEmhQjwQysdeRKUOtpzimrn+vUZipnkMa5j4P7dSt2cNBncqt9dBHQ8U8leky6sz9hfO2tFcdVmwl9H5OiEztU6YzsUGdKlYxMnWdIVOTJXqtJrUOmHdGqIvlqFlBt6FHHnUJ5hkGgGPolg77xkMNR8u8BUiLhUMDjSFTzlzCPOMmlgjZReTM3PUrCE3niEwvNj1bCcyLhXzlwh9HmJ/OMx2ZChJkarxCpkZ6sAORBsjcY9hDfNvzOeah9Rm9r8DruQ41RV/Sy+OBNdTLqO03MqWvkSn0bw77hjr6gFQBEcULfP/hMzCVBCcaLD9bg326eAVu8xDEsWrMW6/rPYRn9HRJtBrj9f7KU+/S/fLz7aT/xdTG3ufCcse6Qs8L+Qa2Msr4j/eb2fh7pFqOTI3ZzKBxHO7hEO8zYmfaLqGZNvqLKUh6ZPLPMTWd/C5PyeT/cTD//1anyKrQIE+bjASRi0wVZ9SpxCjvJABR5SzdYkYvgzcyxZ/IVJj3FLqjBCTkwbdmVaFMQZTRTfzUozhJcQ7lbO+L8ESKmkWSQ6GNO4v4x7voWVjzYd2MggjJ5Qus4/UD89U44P7YGfr3GroPSZNjnlrXyNR1L5bQzuUD9cO9XbPXpVpCGR6P6MXKr8x4jbqZB0O/p2+LY9oph/17RoQ6Fbwx/0EKW3gcAmRENCRhVZoswfFT1DlQkSlTgQM8Vgp6W+fu5Ax2ATIFBr5+OR+YWju7YU8tF0G8HfY6hchEkyln9K4fnFPk79Dn/aMO56tazWChfpwOimCj990iUwZDpu52CjyoZsjUPjWRuUg3SDTdTA1WHHoBVytION/56A1Ng2KenJTIFBn9zdTPGsUvnfrl/TbfNhewmCBTRr/SwRv5N4Gyid6v7GINKnWTkh+mmoW7/8v7lcUsoYU7P4Dy3QtiBcfgT+rUbPqbe75TefN//vefWqMYbSYMcnuCTE2z2YrZSYLebbT4u++8IwV/MRV0Beap5xO9XGr1yET7VHMWbCTUKXWDTJUhMmXvtQLul68voocxadldwhnxMaPI1CXiPdvqYgSVecT310vVYJuTU0N6GvoFu2NXY52NOpXwBJmyGmSqmYgF3Lt8T4JjZieMHBvMI5/8QMLR+4s6luIYuntfVwxN2A1muDFAJ+2RqXyCTJ2DFYNWWliomw5NWPmpFzA08+GBc05b5lnJHueEziZ+HTgJe28cgKpMMO9NJWQqaZwtiBNFporhfpfZ3mfwyKQT6rqetSzXNRcedYAMPE3897V4NsE55P43U3IL+P3nd+C+y3Nggl4wfx5mhghwyKA3nckGXBrnIvhlj8xOp2sfmsXUJeGmQe/XL9XYnGvWlxtqIxuUbSYBrOUkF3Ywnq3o+nb/gtmnPvE6fyqzz22FTBE1o9b8utNp5Jz2sKU71ClzOPerBOwAx6JApuAq/0mdkuXf7KGdzv9HQ9//kk7Vn4LBy18LGpY9MvVdADLVnJOhdleFXuja7qHyc06jkYtMwUZToTm+QfiBrCYs46spvFJxE9E39xwWgFFCrUW+CC6LomUwGtb5QsdCb3dAnZoc0bu1jyvO2+EhG/ZUKDXUqwR1Sn8zjW3f8dBHvnZItHOH/W6kmsNDnyNTLf8GbOn6c+juY8xXZmr37MtQB5+x4WKe0XKd6dJQD7DEfIRDE5maniQNms4f+ni8Scz0hzEHJ62ONLxUVs1oIe9wTshsHhVDndz0JplQucM5Xk1FL9g1eI1Fg94weBnI1KURU6hlE5lSEtTN+VCXqeMnF3XXQKaIvUam+uEsTCUR1KXdsN9xLAON6Bt1zLGaCdyrmyEis5tqzFuYU/DkyOVuOsLr/bQXF7rZ2cP8Woi/1tK/5flLf5iSXqkPikvR+2UtMmVllxvEIrQobzPUKRUzHuTZOBU/TAXxRoejlmbCWllVTN9pcYDdphPC7ueB8geZms9/s4d2uviX1PdT/mGmVnnIoNsVggaT6W7FjkLCPFSsEhp2W79lZ1XeQ3d6D/P4yVFY5cYbKOIP8LCPs4T1YEyhm59vwh/dkKlb5ZTwKGXUKeZMeuaOYmQwG+5H5UMfDDg26OVuMdAwu2c6azVk6v6OUKdkhkxJFJn65f3QRSFTwW02A8GMvQiyG2YFO73L0B2eB5yBQ7tlsQvIbPtwefA2cu2HqVcVOjQap8O5XtJr8OC9hd9vRAMWTDQZ/KBDnZu+rZxNh55br2NrkeieoU6YQ52jKjKQqcuQr0gmM0jyknP/XWI+207u6HXv9Ql164o6PfV0Cx7AXeovhrP5s/1Sglcws3kYX5GpxNBV6JoKqL95IlO9SiTIYsnAPKYgU8/tOoPbZgrUcWOBmnp4O7/OT1E/jZCp/6VT53Be65QYVw8MfZfzH52yV+QA3BwfiNfUyJSv9H8xBbvC1+nju9+DLiuZ+MlT9XSyh+NsKYitHOs/qVOL396fWv5H66X7BGN+qqeCRk2LTMEiQabEMuGRFc9a1u41HTJyQ6auU7pir6BX4LkQyITxsOMf79fVCXo/z5w6bBwHJeTvlz/ssXX7n7X0TgAy1Su0ZZcxX0C12+C8nX5tjTlHqYJnOg5osJlOFLZ2kgDuy2GNYnNApl4Xfwp3NDAcx7its2c8jOnisieResU8Fzz0DaSjykVmLNTRuteRKeGi98sknPf3tYHZzRgBiRboD5k5c2ZgvmTUOWXxSVgznIdKtC3qmNUik7x1kCkWI1PNE5myCsxrzbXDPNlMHWS05xOo5MWJ+/0MdVroyhlSEjrohW3UyWNTEUific2DHUWmWJar8NgP9SeWz+H5fE2gLW4GDSf+0Bcy8a1hLf0o3FriLebLJYfXZv03U7/W0n/p1Kk6BAY9ZnMfjHq4vzTVB51qzgQUPWTUqzGh/Kz7tYcr6tTVmOm0mo900LJxxi2F+DG9Nfv/l5ha/vb+1Opfso/in173O6QnBmVeoU4ZE2TqcK5z6NIPMqV+UKfUOzL1rG+2CGcHnEf7WF5DspibxH99Mhyj2xrzwehwE8HRwzx1drQKcgLIyP7BJBZtkw28HBV1YmENdYSUC+aj1jZxjK9UBfNOUIFoVwGNdoWrsMW8D6CSemTKGeqhR2scw52s7oe+6pnClAuZQMHzvYhOdpYzutcUeNnDvvJq2KOr0tXfeerXGoWgqGOPqw4iCErMN7mqT8H5kAMPgG0S5iexAmkweLOVje/34sH7WRIytVoNe2hZTFFHA8yTLxjOHVtvCb1sekId+35jNrrGB8il2XBmUx32GGtIUnobzspfp8TAz0fmGz4xhX/R8Pnrp/lC8Vgdic9JsWLiRjbgqGwnHM9AbzraDrXJ0hi9n1MhU7/W0n+t+x1PNnq/58L9S6dMZTqTqRZ9XThUlkL58TGs+02QKfEapcI0NWTK4xMdlP0qQ1KjXUxP0mv/4/0svf+T3g+D/+/uT63+JWsU/7ROXYurBi+1zUjwdjFP3SOjgGa5TkQ04bue+UzaQnq/YT6wGJGZXS/HUJKzSYLlSHV+8lQ64X+v+110vYLXhyEjQVDI7Au5AiKfgAhVneTMCHwZvZmEY6w3vgpz+raC+0zH10vmUKd1jjrVjFCnglhDpjzzSOAhm7rwj0tLYtPFXYLuttzTcBbaCTOf0hp1gw57ZmfDWv0adaqTTw4NUge9WPRE5u7TCerqw6bA3qYhgblQ0Dt+jp+YpYo5gldzHXrGrfD6YPl3ngoMw2nZKXFUZG7YZ/76khV7mibqzCY2iJ9uspgdK3kLDRGcDuenNPbyLl+o9NrGvHQTBjtZiQKFWJs8+OzxeWf17qHt1kfhT0u2Ypo/bWD7CDTu8eGetv9YAqRV4fFo7PG/mFppB8xT7x16v/krdeF43KD3K174vSfJawHK+TIToDlT9BEz9Kr1NEy57ec7jWqj1w72eZBxW37Pgh+mjLr680xJv70/tf6Pnp0/vFIKRbFDpi4d/j0yH/NQp4SJCG4ZMkXLoabJbGaR0L0PfeaT3Qjuo7vJw/aeATu92ymUTMU8tT6g9/O7voKHuQt4KBZMZgflPQZhSjCcp6Ixywt/BmU7wTFsN6nMbv6qhHTZ+5j5X86KLd95COXlhF6u3g5rFNqlh+fR1nHM762Wfa7iC2Le6iQIN6gT2o6P4Uksh4fZnvbMXskmJNYWmQoBmUoOYgzJOkBdNIf+vVDKX7jNmv3ArBWwpL7MoV2WJ+K3NneY9hjy1L5GplwPmVJ5jXNCu7RpuJ8Iid2U4xfu/cEQQad+A1Y4ygaelyXmp42H3lFI9AOPFzIV7If9iEV2HEOVLs8iWmronU/T9xuKKz/ycMU8jW2crwebx2cj+KzEfBhcyBkqw/J4wG5/56m3on3ID1M2H3mgX945tfc5MtW5L6RJuff4VzyVqHvPoV9sOE+52R1nKJq7dAenUYTez7vvAur34R5OLh/O/c7RO/45pia/vT+l/Evu+f7TTP3q5yv2ciai+2cmMSPCMf6o5UT4xsPv2WGC3i1PNjjG9JXImVo0S2juO5P6fJXp7L5e/eX9/IaWDmu9uoaXkiNTZ7pVWJ/7+PplYHLfREvIuvo+gTz0cYxF2UZi+64toHLmvvDFMV/9nJ+6S1+XhmcDmYp7/oLmlO1oKAWbmC3c3Qcy56iLcJ/ZDgvuYgTZ6clJNKek/clTme05NNzkv2p0Xpbw3OP1hulV4PWM6zeY5RrzmffaAPOsBvNgOzFEND1Rhb1cQKaew5rGu0emTJnj51eBJYLewTwIW9ID0oR5yB7ur53HdIl5tLV4uF1o6F3dJerQAXUt8m1kWDoOzx+MEwnjOTJ/GFcveNDiSKPlykWsRqoGdLJacy9Rvw5zRxcDhPVFnbIt/lee+sXU8fjQ/9Kp/STIqdVdkKnovTHhSKSHMHOOOtWNFQb3XE65ldBKo87xsYOD0Wf0R6fa3UcHVT4JbvV99SeZmv72/tTmX3J2/h/fm/S5qsiUlPFw/UaGmt6pIJnNkqE3J+rUYb8eQRkvgfo5ZiYWk90cnpFx5n6g2xp77wHzTVXeRLQuSmCT1HlARvxAhLQqFfYM7jN4lsGZhmTMFTZ2lgS69/xMA++BurPT6gLHpDz0m/rmyLSRIFPDWfWwAmQqPb5reMrjLfU3k43OJiV9QyqfdBq11ddg5h4Zfz10jrrh0Jy9ehmZmuL//+xL58ldhnYlnXl0jr8Su9KgBW/81UmYax+DdRP/C93+fuT+bazWf+lUiToV3lKnZ6dNs4Bnb8OwzwPzzuNIOshj70hQp2yDQb6cQqXOhvoUSa6wryB4fUZqk0g5IlPbcibD4yDQK04eOCfd7XsLyao4iDCLJhKryXwKB9ivqDXzhv2H7uwI7QJ9Xyg3f69R/PJ+R+bWGk13e/dHp+CqIFPvZL6GnZ0iY2ntrdhla2zRe/rIlIbST5WXuwXl62TUTCc7h1rsoYOu9YKD7Pp/kqnZ7HdrFOr/KvHynzrr8aJ79C7TY0YDs6patj8p5dD7MuHRpkSmmudRhgySMwlhhH6/kC5TSKr5iUR5jd7te4UhK9EbD839FFhdDfvMPQuZMhP0NreGYCZ37jim7Kfas6JZ91BKuxMPo+yTs3cKOXpD36f+aI1MKVs5gmdXutRXbui1FMcUUH2ZJiJ6UvBx7b+g04feMBog03T0nsOjeHEaHTmO+V/3fMvHUOPzEyNT2+2FQLmWTzzqZ9+cnWZaDeF8pPNot041NpeRkeclOVBfxJnDdpFmQg066o68RKaW09kEunGIOvtdEZ25cdVCncjo3aJNpjH7iLpVBlNTBHSon9Flxw6qbGSTYDXlGpvoawmSzj2KMEgJ5s/u8oDyczjQoBhNchY6mwaUizenMFl+AlbHYg9iNvOEn81Qd3/VePlZ90unskYfoYU65Uz+ZirK8wJY8Em4OR5vVyxd5f9Xpn50yh75Dr1Y7t9MKYud/AeZkue/u+er/kfXKB7qBDP8fJmSyPH9mpWPuoR7kiBTHx11a7bHebx9AzKgULtnn/nsC3X4Gmot26gz6qqXoCyMGw0PrmewpjCeUEhDJa0d3+rMrpYtlNvNkYZT2cb8MSHofZK5wcOg2wTsrrQZpMpQTwJi9Fr22Yjg4VKX+0aCTI20KobsOVZJWPS9wz7P3RPKtNkONTJxXk9Ww76G3Qjzi7wXOGb1FuC5XDgiUJmDo00/vqCS+yMJkxi9mkgdAc6T7URgGYnMhPF+gHjKOvftMF0xuneQqUSyeERkR2LcRGae382JBOKa9czckifk+/4ggleKc0pzrh6oW8FZhNZmqF/YkRbaZM5pcHshUzM4vtEbt8hssked3lxECc1mt+eBbDFkeHlN8SqrKTXVSpHZPH/rkO/mHvEjZ8iHQ42XSblD7zfT/mZqp24FMauukihf9SfYnoOIW2d1pzA1NXbwYlJKTXtZKVQtME/pipkhgxyZmvKrDqfmIbgd9LM/ydR8Mf0NU/Rfsi/9n9YpS7XW0OpuKoL7ZpezrSmX8CweCQ0wxLSMl9UTXtMTMtF5GbC0uLzwb66i94lVzDdPURNoDP8qotOsRN2AtoEuuYU0urtT9GblO4dGsfY0PN02K3bt6QM6+Y15Qt2lQ/ln4w7tTXVJOCqknB0f2gWSqYNMtcN5K/2zcyBRAoX44+e9Z7y+V9DE1y0Nlj3q3H6C+ezuDPvOz0uKOvowAO5bgUz18dBX8WoWUO456oLQPzK72jHCu1OQyds6aZn8pDkU99uWBIfnJ/m5P/XYyBb3m08us8JA71mNLYNGkx6/v3JYl5DTxZ4E9nnTMjZtMmTwfOI+fZIVq8uqgTT6ctRZQKbAbGoor5GOc46a5SwiVOAcMNVFIEWOzKTFPgSjvRFuekQBlsybLRTfrUfCU4pM/dKpX/d8j2ojK1Q2rg5smSKI7XFfoodivYDD+eoQGO1nCtvv8h3kDyelUIvdXzrFSIfe73yZOfTwnO9+mDLB+KPeb7H83RqF9h+tlx70+Qi6Kk55SOtdzJpRnmM+IXcSvcmsZqe3mUI7WumYryZpzVZPnGezSMN59+mhd8qeCmb2yzkmYZ9h5l7PnAZa6x7S4EtQt0BeR9BMgi2PtkcrGHRHgNC+Q5/0QScuBwMZquXhXO9WC5h204fHI1cEsw8ydZqRA4htOyJ865s6Wzlv9ILiwDDjex9gj836C0JPgURSZstsekGdKjoynL8aeiYsjjSGezfeEf9GLIcZpXaGsLeYCJ1bH7Dj93KHzPLRKC12lsakzAF4kN4SgXfLVywkIoH7pNqTiC83Neu3ZobedK0Lfxbh99Et/H7VfJhjljhOmGG9n1C/Ss7DyZwqjCyXd2T8yERgWOqgI80Nkt13x/2llAMrxswGSrYfCgpf10waUQ2qFXrhqGiQqV+1nX/toT1dRKDQSj45QL+WEFayQaaeb/8Bx7kC1DralcLcD+g/TJlNUa7oe7ffwubWpsTaBj7QW2bt4KyuBTX12x/VqdX//dj7X0zNyL+kp9s/rVN0rC0gG5cJCbZbP2AzIxeQXGxkytTRC25nFxeK0wrHhJUnK7Zvmyt080qnwUhAzmKjxsxdJhfhs6Pbsyfph76Hp5BHRYL5Sv3ghFjfdpSH3FZalnr3C7xe1Q51I4GYbe/gQ55YDuaZJtdZvOxjzAPdcNZhK2RWTSoFUrOThfd6nGTtdSRXyApOhf+NQGJyifmlnbimiEip1ixXEwvz1tHlweuSBywzTRua6Yhx/3xLevZe+SOIFjIlASMKzuuzWQiiX1Ia+lGSM5loQ8+F4WyIFRUKo6/Ghbt+3PGwfOH3lzAw4u+j73gwKVKFZfXOgrZIDzxw71xiT4PW8PKH2m3aE5mq66OLz0sqiZ7jj8O2QePDQ8wZMm/ThI0XVwMOo1cnLHVtKmzumBTyajT0Rbn+XYf2557vL526l+hoqdUJAWbp9zTWxA10uzCE1XBkamQYOmQHKyG2L5UyvdQTBmv7iEyFnwoo7ffIVNdkBFH2/xxTGKak39zznZH/6Nn5BV/JkIOUiDByZsCqOsmg1E534Xcn9IJJvdShPe1U7i9S0Nn9srMxn4TIWLsDhbUrqYJKm0U8kp+TmE0K5wW11oU8FBvPYV4nNpA+YoUG2vwuM+V2tOCVFxoP+Pq9Yo+PYcEzsDHT+w2V2eQRXKHpj95f9ShO8rSFKF59Bef7NtbyceNBk482xL+M0Ct53HxC9tbPPDhbWcAeFCxkFFwR4SQQs69+ZPh4rwof9UFjpvBrwBlfpVFzeOcsvM045Mvxhkfas9fYbiIjUwuwRMSg0Jj79Q+Y51yNBnKj6GycEBeGjYEi0qUkYdrY1EG4O51Ej2FvkXb1SyjGby58XUOmis/6AO1+tRbhY47Mbuw1esvLgxK/r9SEKetwB+vXu6XWrB+1mphf8Pf6lMjUY0kkJrXn1FyVl684hfNqRbvQ4rC5ZEKYoYNMZQeCjKXhXlh3ebpinAR7qFfvhEBNSomu2jmDU7dJxQ9TI4ZecM3UP8+UNPlNzcyZ9C/Zl/5PM5UE0gR1JEloeEl9nc1FkEJad3cejnmVsKvcSRDa6Zg6+uhtsOb+xrGmpMhYhembuVGNrzekAPPO1NUY/vgdJLMN6pShIVMrOD8gFtqCOofxXWGvxZ3BM+IKiXLA97dn/QCvmFg89HekZosCbvD8th4NrmuKYyT5+uAoTcvdd3GQtanOzyDWuzUJ3sm7ZqWC+UZU3CB+LH21n7pJr02L+Wz3kBJGxeEDTsPWPFS6O+Yr6X4GbzRe88A73WTNW1YnqE2GYz7fmjW77AOA1h3qJjFrorPiMl3ANbwoJNjsTWBv/3KEskNdi7x6LbNjbCrQbRY7Gq25yJk3qnJoryYnYZh+Uddv3QL8RzLnjntZ94zFKISPD9lQ/9ilDrvCSIX9efUgtjDiXJtsUJfvV8cXviq4/D+YMvIEmSr9PYe1RjAP/WKq1PD3ONmYB2GneSt2WGl7SBIzIWbPtxKtx4UGxzRJBZD1DmhGT8jUJcjw+ftO+oNMTaa/yVOzyX+0XjosAfNIrt6Jv7Iw4+5i5Q7p5HKn4ffmx8wpvx54ZTbl3kGccm1rLBpwA2dMvbF66rV0rV2gbb4+9clGajHmJB2Ut1dAomToRero3hHCtvhyV3qMQLO2zzeEE2dBOE9HslZwXYP0/jBJdH5wYBLod+i6DQbwXcRXbLk9bICHp4JwTX44GoRCg0Rul9yh0bnX4s0lhac1rKHIM6tngZBtnBMeHo3qSMqZlaGoXNSLzJ3H9yVpdI/Xv/ebuXC33jXQgrDZQbJvVpxvwjfOKTfUqdfasKlfT5Cpjd3dgEf6knuz1SjRjs1lDWICqLv9fq2zNr994bqWULdOlQiYVJIM8xMM9eXPyNSqut0guBzw+wO7tdp0b/cQ1fKIOqsLes+ppy3BeKmVMO2mibXl1RsDryY+8d9MrH76+f6qR3HyzNmK3tiGg+rUf+vUWt3pmCqnmrClrpSYUcDhhymr2JQ99YOr9qNTdv1ApoJduoXDWcqEWX+q/g8yNf3d+anZ9D+6j+LYoFoU++2d+/Fy27K9rdygC4eaLXG5C5i8TGdguo9OcPE81loffA/Ak/mE8Gt7kbSEJhya7cSl4X0toSUy8ze0folMyWaJXvLAOjDV6kn4d3eMNXcZAVyz8Zd7t3OsadsjHUFVmGcaep0ts9G0xUxvEE+EnwkyJS7XF8ST2517aVchQ+I2ASfbToTrfq6adt5hvinpZy/Cy3iD+WzoJfq8DXt7bNBqxiGcgSWfPtSV3itFK95bFdTL4CWDzbLVFI7etPhMZOFqs87Rygq9aBfFNg3CemIwZZJtwAOc0V07OeYa7b8l2At3gY9fp0Sby4sMwtETvVz1EQZbv8QdsqrGfKh8vzKz+FSFm2U+iXdetL1mdsg4D6dTyo+XMWh7RfqA2qwLaq5xPtJg9V3CpUWmAlXVFHZwt8VfTP3yfpODa8N51wpu2dWupR7fMTjuP5RC6m97plbSAbqpkQh7/vX6H53au+tUmFbnG3QaFQz28g29n+7O/qROzea/WUufzf4laxT/tE7NQ6eF3LBvxNfmZcCe1yCGu3e5cb/IK4el51cEcb2puFNjYtDeyuYJ14q8BFes+Uqz1dqATnWHXpsy6VnX9t3PPoqftfQ9n3Dwz0IQ7uzmtWavC/RiQf/kTvd6Gpq+mk0hv74NHmY7O2HNob/Dc/r2RGCec5zH5+kFbuqwQa3vWKvNHC+BiDo96p7AeT3ZCx/Kw3XoMZ1bOuuSlsOrD/H9UopMuV0YgX+jD8LtKgJtvHtVoNqfhnpx/5C1y/M7hXhUTqhbu6dY+zyQqbtu2TygFjJ1JiG60ZXeEv757JHB6nmA6PH+Er6hx1a7oJqCOxuhF5ZnXGH+6xLDM7lz4mddJjH2tEqIJT2nnuNHKy2u9zMIrp+OOBq/5NpyFNSwPbFMQNHNc638nOdgvzpkalYMNXXiTvwwddbXu7906hdTMLshU7QjCmxotREWz8ua5ev4iF70mAgz6r2aynGqgfqOMU/F2s6g7Rnz1aE4ZMLuvd2f1Cl58ZszibPZv2SN4h/v62EPdYu8xVUED6fU2G0HF0j5/Dac4avQiyXWGvzNMqGuea01ja5ee/C8suCur8maNrNaDXJxsUTYDfdcF+uBqdwKhh4GU51VlUzA23gX4ap5JWvp8WOBZ+kZd10iOxrdYCorvssD9/c3VWEhjZGpbeWJqBpqn1nZw0AvZOsYLh7flcam5xNwdfYkjh+GsiY7PupSzbfcdyHpmX7WONxxihZBHiJTkrJRwE3ugroJlXMtek8iMDaOIE4zCzRNszzMe9/nRzj7KE607VVBpiYfm/uSikytxpM9zilv9J7UqFbafD55gTn/NNxZeTjHJKOvBpB8FOE3N2ToKIsQchWzVXhSbIn1I+sInL0uqLz6XNeaBOeoiC4r1H0zVLTuqSRwOsSJgOBU91ofdlMI9NAnkY6y+KNTv9bSj+11JtO8ZDacmj3q1M2d1XTytMemVC0UAXRcJiz8KkcQ+zrhP96PfV0NkFzMUyejMugluDJQdO3PMzX/3f2pmfwvWaNY/NP3p1KtgGcexSI4Gm7L6lSO4MW2VxGqex8z/XplgN2PHdSVkytrS6mP4Db5xMTZNJNcO52qJYjNxOQ+3L49S0ZxC8/92xfRM/YU9mS1BiZJTe6Sd5Fop0P7AIe1PuWvYKtr0mxZQvXQde6rSpqwldneoJHO6P36oVfpYjNRwF5ux8Q6fiDQjsl1BZfDoaTcPdSxpvR3A5LRRONRRwDYi+YONNnIw8dXzFNmKpsQrr2Ie+62lLQDebhweCqRcEjqSpprji/gXG4d528NvW2ngQ3dLB/Ovn8LjbVTJYVLdb1z97l3cy3rmAWXiOR4/RAo2vR5nYJnPsbEqZfDPd2SulAG+HHRd/Nt2StUCrDT1CSubFWBVqy1EdgPHPPuUNtZc59yAGr9uHNzL+9WWnl5EggDgb9fiPGVjZldmtPyQeh5plUybfy9BYfZ0FdeMVCnTudsYcrGaS3Mjngx20j9AfL3E73f+D6tKV3sKez6acrNBfF1qngugy3jGbdQSNo/yNRi9Zs9tLP5f3SNQnonKdx5deFB+8UYXe1XATxmmyvHIO0b7NvTO1xnI51wf6xK2uV7L4E3tSn41FUDTdwrAq84P9EwvqgG+5RJA02487mfUnfFdjLmHUddaohArubat6wmwLPxgboLsFcaMf0rVM6UkdBc9zKr4z4GoQw9BZKXprGtmvTAH15H7DI7JVRsMF9Zq0dG+b2qDG2/bDS4+2eVB9wxezY/yw7kz8KjwfEoJUy+cMw79vhMHX4ivVa1LofjGx/zdK322nZ/OMFVdVH3Ftqh13565eSJTcMwKxR2HPb8Rq3KidtWaqJdDvCF8P6NBeapAjWauA+ATF1S93PPHHaZmwBFtLeJT+QsYffJEb3ebMQoFyMp1y4rZw/+fu4Ifn99Ey0xFYDzc3Kl1lKeGdprMX2DXQ29d8hQSzs5Leqfvh7G7bSTKR0VFuw3TUbgtJjlFDbPqTnTnbE4KZtpwKTZag8ZVAm3d2v0ftl0g6858pTbQYZMve8T1Kksyvif1qmVJP2GqcW/ZI3in9ap/N5ifrqYIQl04aD/38U+FIYcE/RUO4PN5WkPylUbE9g2YGiHy0KC7WNMiatc1+j/51UNZWQfeCAnGxzDpvaEbnnzabj9te/6/pwC/fYzYe/s+0ozlbcOoUHX3LFmiaK9KmFB8cxUEr5jRWfztL1A4e+G+1MfZIoGqwyu10UmrPoUrvBTTzdAu3Ml/GROYq1aHWT0pus1CWBn6qwYKlQ8mtwlQeHnAWPL8QzUL6fCMTNYafKwbLHuZqpwL956pU3W6Ric8w7zotLMJe3bSxyag2QJf7LK5Z/7U/Dy9sJ1AK/fJsEWLCm3qHPvslY7zEYXMD/GjDsf+CrMzHZHqOLeFuG1/Q41M3dnCMaOjF5N3fSaTskFrv5SJ97x8w408kr26P3uETFzUmpa59wasD+dR4LpsNeJjw+Pv3q6PaSdRKPv3AK90DPy4/2qyfRrLtf5SBxfrQdsqvb6X0z90qlfTBlTSKm1f87+J1OWcq/+oE5JZPKbM4mz/6EP/5/W9/unmbrXjgdlzgIavnPHYZ+N4kF6vcbcb2NfZyR+ETh3USfsGYwUOrf2PdBROaWmtD629GUsY0huzo4Hywf0bKNh5n5+LMwzs1XRMvd5UGEzOj+Iqe1XNX2+F3vYeqQT1q02Avo2lpjHqu2aRKS6O2wbKyE06ImEj4FNY5uH7MO1Ujwck+EuoC0dAUR16nPv2gpJy4NFDna2WVKuVldJk/zW/dlHEd6IA0y5WXM43LwpsZTxzaD5yXJgt74TYn2MVUyl46mDiHNB3EMjrzSvCjhUy6Fm5i3DOWbseDbo/WrDeVO0Nf0/uHuTplWRL+r3AzEQBBSGNJsElCY3JAIzsAFN+xb99Dc9T9X7/iPujTiTOnErqmYn6lFQ87fXWklm7i6kW6ylRyCL0m/H3qFJBDMnU4bSaJ09SWWD4CWiwjsqSzck+ats0Zvwi5w9zFfhVVy9o7ffWcD69a2GUXZ2EKy4lvP7oxi8IJoecL2FklfzAHQSjNrrX71Hl/y7vu8pZDEIup1MP2+hU5fP8UWHmJuQSMSPyUG9+7hdHv8/dIrMvucopRfA6BzvGIZe9SeZUn77fMr4l/R0+6e9Xz777uHbjkuobncmMr68Enkkoiton3tNjOkmmaHVzDnkhM/28DLfDrrzyZlTTz0jTB6c4vbde9BK5csk6eW7Bleuv71rGDmT0UXoin+89pArxqWA7fkh8szks+O4tGoTPu38hdV6PeEMVqnt/TqH9lS6370e3zM6J905xgXtYp4x1dtDzTLAPIgyWBiV+53LzhNsy/EYmIlx7f3qO7+LRVpq5bUXE7xfYnTv44uoCdtpDxNtvMDQ0I+iTh8nHpiHcYcLnvSsfEihyEfvPRO6GaJc65PiTgpF2mJgKhpDSpse/MOJYE5dhy02USLyyihxkMLrycvFMbNJk5cjrMNrJtfpfGsS6yGdMBCpT6b4MEw4bxYy2o42MERV34M3nDSMSFoBLiXWe/Z12uPyqgid9noYyOup3ulolio8dW8nBabzBaL/NIVu37zTHhbO7kk/V2KwNN75HrHUvYfnVLw2P0v+CjJrAhiu0y2gmp1C2EwaD2N3t4O8N4LzH2Rq/NvnU+b/OTZpbP6XdMq37nPhdXImN1bMY3JNlRy5sljy5rbTxBixzAZ9nleMbpmoc0tpJXTmfhNjhCUHGwZmudjHls1b5nQe6VzzgId3sJAbbXvoyezq+Gh5WcFx3WoeFF59R/cyqyCPnTIEyZjngq75hy/8qxl77+NZ6GbxPTOzGok6zfc3E9lqG0D+XItw913VjqtTNJcLdfMuPGOcjJEGn6dcvLTr3Vv0XoGnh1qw6qgKnbsfz2u0NstOzg6ZGJMj9VJicH0vGeVnfw8r+yDy1E1v5OJhV6FHR0OGfGUir6L5t/co8yQEnz5FHtFOMTjgbjG6TyZyts3bAWLTvGCpyBdeHL5zJE//OWARf/trmdZ7IN5G6ILbie83r/gkhPnHiXHeJuKP3dQ/w+29fGHaegvI3HOOXi2lLdb39d9nZlZd+fqLKUGiAlsudJq8VVGTxp9TD03knqi6XkxZvPmMTTI6eC52430P2SIuV9A/xi4mm3MvZ5+X+P6leA0YhAvBVJ2c/iRT6u/2T2nWv+R8v39ap6bl96wuJcnk9tS6e6IbYkw9r8oSGnNbmiKjyzp6WZvIQr32Mejn0xXdOChlLIddAY/H9YybxJzKi9ExKTzr0nPceiC82yE+rIhR6zI62SRh2Gy/jWLM+wzh9qKAfQ0riP1MxdYvbrwYk7b3msdZ6OSkKdjPPt/wJSiq0o0HuV+/FTAlpcHFsyJQNEtEzzlM1rjs12ehM3QSevVjleN1cmFyNRmJPNJ/KgPdU7YAit7Cg8PDKdF+9Rlkty3XgXQibIgAlDN2SojIZ7czYt/oCM3n6fXkMq9ztBfdmWWyqyigDkfByHaQWZ56tQ5O1yPizN8zttRfwrtyf4e1LvJWndjZnnjWeYXhZhKzXKJBAakaXlHcRcdyhynC+72EZXaPJZOzxdbxvCz3F1i37YJ9z6/YE4Heh+rJagxxMzkN0GTjv5iis/RvprRmNoX4GRx0srMKG08NCJ1K7uoKaPAQ3lu+CZ3ievW/TKFdan+SKW36uzW0tvp///sv6dQnMszvnjvK6vDpCO/miTF1a4eW1+euVEhxOgkSFDMU3gfcAoZSW2Jy8TOOVBp0UPg8xty3vycH5cu957yVHe7cb+/Qx40UhIUex7T8hDKOrF0PtcUmGJaXOcez8TbBg8kSGzIcYCHluuLF47PIMx0roNqc5TuZb3n2naNwOT2hE8P5dA6w2lk2sOvdKjy6nhAs2GYHpT3X9t5kLGpCP38zVg8N18nkJh8xmoaJnDE/1yEoDiW6EzuC3Hu5NRQXPcPF/DiXF09D3nvHwqZ4f1eUV8+TVxP/phk4n773gJ0YjWAunTuGtfwC9K5iTD/b0xhzcumg0Lfr3tu9pgVWWw1583xvC6LLIi+500PIaPIkKzhIOkWbHmuW8wez4RlFHMOlm8nZuXnpHv20FNHoFlDfV2xFTpiL5JRcxzyR6mAQXu4hmMrY30x5zehIp3iYsNQcxgN5fioJH2UvdPm9Oq5A2m5dtE7zLVCJCJ26lyJfBbvbVs5Eudn/QaZ043fPfO1/yTPff3ptEjHoGJ+SkkBrvZyCOKM+xeP51LL2MRzvRHu8KpyHEwL5VctiWL+BobU7pzy7hwMCtR9vXNWju1x4r4sYE1XR44HWIs/w6SEm9sFuEJZbn+Ujmq2ATV/iVVklxti938YQfd6AWFgdX0iOVnjzs5Lhdi8x3pw84X2exvWGDhwdOeuYYBgNS4zh43sCNEpHCO9htcVmdmyAJfo49u62qAn8qeRyw64iHy5S2mBy02cy1dvtGdzFW+QpWosacTlke+B7/hDez/VYKVWZ4nEzTPCyqCi0ma8UZDZlD7S29HuKvOEidJ/DCq3MvQNdkWMBxtxa4qo0C7nobpHtufe5h1WwQ9aO1u+QhNnyI7znm8iZNFU80PneRp/sGc/XIJie7YMevVKlPKvZ8wyhm86wnZ8LXrUGL4g081VqJpoKSWgJpujzkqI72u9YzsxqBQTLAzWvgc6jGyV3su4j44cp8anU+ken/AnphTHtgr+ZGn97FAzeH/V+E/N3837Of3SOYrSUn/g0tAgaSvo72ZE+wcNWauTqZPlncvlEiPNehPEsVvo9zKBKEUoplvPp7KXDVrnUmKX8yFlqhyvvfe03eLDzgrXRjIREVvcZzldPj2cK7xXQF9ENUyX0ZVRmtg7vZ7zGtmlLYOPm4HnvxqR4fH++Z1TarCeOtFAw2tQOZGQ13IVUajtsSfuRaSBJIcxO3RQra0phcZt9Bu/MVimeNJrzZjsIJj8ZzdEhNOB5uxbXX3bNAmcb8Fn2XL89yI63FKvkKrHs1PSxt5QxxsNdS3n95kpM1qQ6oHffLL8rgt4DqMpMOM59cJHz4D32ALMbYJ2+I8ZCTV950XgxxvowoXL7etg6YcbriLESiisNNxlh0WoqugJSmQ7TrQKeEbQin2YJ/FqXDvmldYWrTr59HhUm8u17o9NX8h7LP0xpYSKYcjZ/M/UeH3f0ZWw0OZ1exntyBar/L1OJJXQqGnU9z5+pYErNHoBJNf3zOmXIv3vm6/5L5ij+6bVJx6g6Ib9UIa8ujm0Txa5j/HaP4m0c+D0JBxajf1KETvibXmQvyiOcsXUM+eRo7aEMDi4uHsWWLbxJEHrlu1jjM9NFngnWY5sYvSlerzLgmWsPK8jP9Iien/mQ7U/DHpbfPuzZU06BuRewvdMuTrHXVkJn6pjXpHhmHpJxZHO8H4YedLBS3KjNQ8aE3mM4ubcW2Xzi86Jc92dvL0YwXkejTG5GktyTt/1K0ZdvQifSjV3/MJVEByLyTWYrwBbpGSFayjJuyrQHSS3muDvwFCrrqXhkUG4d+vtVIbxv+UZw1AdBb4onOfdfSgE0a9doH8/Ayg7Gtpc8tgdcbHrKqlchapTivnq0nx9XxtnFHcDYvt5oObKoSe+Hswezv9VoLYuZSJ1Ba4Jarw2s2u+cUeiw71lqquAzj1U5fQXVAL07oT9M4bEWTH2MUU+Hda3xKHkuVmT57YHQD0bH6TEqa2gPmfPDVBZLlQ2HW+ZiQvaCqdrT/iRTpvKbc5M0+Jeso/in85RWsh4ffk7kOo07JNW4nn/PYGmg3nK1JqNlNEPv0TpAH++XCSuEEIMgj1h2Xnc1pKeYY3MNl7A4NIfaO0K/xO2AjLf+xdOJePEM3WIqxtROGUKYqtYe7SYgjIZUjPHR5XTAbNGErFQu2733OIaCaZPkrNZiGYkxFmPcujo20Ma1V9DcRmMMNX5lWfiOCtDHwpG1Gdp84ZxeofcyxN93bJfxdpvyFaF7NkfYtp4YwwcMQSonBc7n3GMUesGo2bmAjtbd5fzKVwXsLmaIT7pJeOMN3CSve9QiSWThddnzbcNsa07Q619HluGZK5CtDibOitRgVCW94kWjSSUikHj3+mUMK3IbBUsk5clleWDsati1pwfGtjeHPJhsazBMjeGsz3xGcdwM0GgHBRf2d70giZlN4qs/pUPONIg2SXCHI5dStNJ4B3QhVTXIn7KjCp5VnkpzUpNsbbyR01En58+r8Ka/mCKF2XNaMcHU2UwcoZYiplI7Df4gU2NZ/d06Cu9f8sz3n/Z+bPKqv71yANpISkxPYoKBk6rX32euRySPKQ3Qfdk2p7emE15l2vnoYjrnNBgowli5z3DjYyGX0k02vVLrG5HxRwway1cU0ovaj1F6FCMXN7YNtVnt0OnOBOj2ewqlMY1KzH3NY2x9t/fe4azM8WTuMrntOYQkpvQqvJpq8Zxs7AKWkVug399PDPvwugd76+7R1ZZTRq9jCeG1OYfIh1kG7bRlBXlhMENQ5h7kciJqQpeuGYYzDWS6EyYN1PZyQbdnZ4Z7mCtw87wAr4aaQHXJ+XfPoVWjXx7mLJ9GaML5YR4xMNVvP12X96AtmwPOnfTDqefHK9D8bI4sy4V3JBkWZDE+CR3yWqHz8ubjwRu/3rffBgybURaC0XwnJLW5KxiIZjaU/PJAvKwYtLbj6mTzfk7oZKB/M2W1TYqO9z2reaoENcwxXdOPOlXl+JUdkKhH64lXed3JmTr3C7iCYCgNbJGnjnPNBhg1fzGF/eXU/0GmFO13cxQe/N8mBP8lnVI0kZeeYFhy85ybtZc25wAfy3HNqrg+hoSTiGBoD0InLop1h89M/DswqjkIL0hDULpAE2NARca8TW56ib6q8HZVct6mc+9OdMd00TqsHZmOAqrDkLAObXnvsWwS2jHM4yrGqpu7UGrTzvR4bH97UncZayY7Uaf1C+3Qfb8shmUj/r46zS2MzEqM6bU+0aEe5RStZDlm9BLeRb55rHzcT8/IKm8j8kjKZB/niQM8j5uX8sNU3OzFGNYPA4JZHRqMRQQUOjyd3aG5rAgeH9OYNRfKBvJktxLjkx3yfJqLPLfdrRboRTsOmWxDDFsnq3DWnO+i5kB9h9X7LiGTFymrjGEISXOBAsNp7EAeLhyRyA/yGf3n0pMzoxhMKD9WjKkZWIzKfi288fhwwDW1c1n41Hwg6jvVfrxforTaGQ7uJME0I3/r1C+mfulUtDZFfn1S+frtddTxzLocEU6GY6PvFD3L925pQjIlgrGNuWV/mqmx/pt1FLr8L+k7/0/rlLNfhngZvyYys9Op4l03374Q/bySm5ni22Sq3DyE9cbiKEndHrrA8HBunGY8U0+dB0bNr5itvocFU8stvOXaXODTmuasCU7KnvAmtpB8qMOoIncDXCpjg4m69oB2ezuEpRUE2ISezQsxHgRqfAjwmO0yaEbnnf5zvl9kP8SY25R9CAspUdAKpR3PLeeygqdzBfTT9sOyZXQTXvA4EDxfZSpXlwE88nidCJLjWHjPakHvkL3fDOcyfOfmPeFFyx1BtKQJZ5luzTywpAJwF33PmbU5E3K65AW6FzWQs71tn4V3rAOMYLWVqU8/OkjJIUGyjs4yTfogBKjjE2ZFnMj1ZYs20eolYngKhXe+SJn4/nLtgNZO/GGWbXEQ3vk0w+TVmjzGlW6DcZDWIo+5OauKbX7+YcocQlWOlrwS159kiagBE5GHLt+1WlF5XFIt9MZyerQFU97OOmBnTAVTv3TqF1PpqxZ5auwK77dz1oKp8Ljlud5Xf5IpdfKbPKUr/5Lz/f5pnVryzsbrbvKRWVZNak/RTQ/3K0OY74Wx0EndByC8USbG9Oli9RDsKsDE0GZA7+On6dJquUOavSO+UB9bxatoWOA2IZncdCdvRbwVGBh5IMbUxqB7CDZsJermHTh+19DC27dcXBlri5cXeBXeMe0JPjca8kqvP6JOF7TF2DtZgMq+90C3Hi+cL8ueobM6m/COtgYmq9XAc3V6HWDtC626l1PKqqj7mORhifv1p4NgaNiK6+8e21zkn50L+eMmvKhbHETk2/tbGbda2MMgf3uw5UkELZO/vUqB5hht74HwWi2uhDqcJPSLS8+ouXDP0HqzAMkFj0K37scQ2ENnuPGeCWvmyUsnfh2l6J4tm+PZ34oacBbflxdQl2e3cX8GP6E+ko1k8GQdCR2S0qxAhCqHOvjk/c+8n5oTlSfu7XSG1fBOMFF2O/hfpg6jMY8JLEKS73n3M0fxPzr1w5T7PooaAIe/dIqe0z/KlGb85pmvPv6XnJf+TzMly/MPtrJ5l4vZq469bqa4ePMPpdxcdDKQgZ7cn3XpKRZ0BcoWXPFLOSHP4jDV3eX9tkJ6yuesCD7vlcfsIsfL8ZSx1jsVBVFyQ0e70UUeK07dd8XMa4XJvAGW49oyQa93I3SgHTH6kTvPk+Dbj1ZphHd7r90z6QOjFnnMG/GEDeLv6+P2grDXNjyfjcI98H6sorWKXpDN+VR4If/s4ONxSOVqddopJL5RB2dHkeeyY0p78BYkR/uQO3LuLl86HMdvwBDF/6HrXg/huUQbL6dmzuuNATVxQQRBZ7XzZbo69oXIa5GC8fTZAX2puwKCi6j7wfjIZXwuDgP0D93FdZvFcnOe0Dt5ynKM7kwkGZTMdwgby9oi3B+CaTIb9vDWwEPrWU551LATCtKTGNvzLeOV0bk1ofZnTF+D+zdT8X0bYzQqhU5K3/PPNUOthaXWBVPj7UJ4ZV/kv/tp3LFcqf0YitXDQuecC+83ffoKBNbCwfliuYU/zZRu/iZP6eq/pKfb5B9mah1sOOI9PvHFkwaFF150B5/7oOTNNT3ciVlVDrrea8SiPb5q2L5kB52kCyG/tc/BPccig2cqn8GCjjP0LM9D7EZjlGvieEi6azRGB1XBFPpC5153aDEIE2BIXTGml8pIx7jYm3K+fT4HmJ6EThzPcyq318rtyfR1qjDORiMWLx+dDtp7u0dncVmyfBSfCyD9441O913KezxePcgj4TX7hSPyjPPtTRovAxvJ5CDGcHoV97/AcY7W3nQ4arqlgGQpElrjTHwLy/w0AE2DER6+/YPb8ikjqeZait6u9AGpIvLXvFg+0b8t1nI2W+Qx3DYrHcP7VeiG4Yz3UEqBjCtZj3nlT6w9ed+WMxSV0JLzQ+N4ID2tDlMxzGW8n7GGNRouumU8ZemlKXUx5tce1p9vn8bF0UUyC6d/MZXu+2r/w1T43ArvlqFWQNo8SzrZHscQ7Y1CJ50uvOY+WnQs609lCK56+IupH51alg9beE9rC1l40VZ/kKmp/JuzyHTV+b/NR/9LOlXUuwLpRmSH4hgea8+ghY3HuC+hnY5IT1pXtjEoO0lOkxlFSEfcQi95BRyv4ejsoiiWuOmCULz+sLU9d+KleLufkNeTb99Aug0+OJ/vLJmGYK1gwrsWI6qI8n+OOwVIl38wctFgdPp8ilyuKTY+GkpZO97k37VBywWm8kuSo3D2UmA9Wa8x7dRGWNVDZcKplu4YbuI7UGKLBBU/XhLyiZfI1WLn7sndsmycT7eOTN9CiGE9emRo+W+R76SNyHfaa5Bxvnoveca4GKNvJ5Kwz7YzqBdXOSRh+UowHZgPmZphDFO8XXE2Pq0Ymupbh1MaCsbmkVDgvbRAeDXLA7Z3LYYqWHYrEnMaov++Wzxrvt0MTVNglOyfDssnHywgQUvohvOc8GR8FbqCd1SxXV1QbjfXT0gW4VX5eeYbR2dtD2YodCxMRltOAx78xdTU6seQyptCIcGLBz9M0UUpfDCfXiwM1aSHH52y9wfBVHTZsnz4/FGmjN89n9K1fwlT//QchWekBNmF91Ce6GLlTcAa4Q2DBa+W0WFFhvVmRIf5QuIRvwmmXrvRiCpLP2DZ1RrtXTMSdbGeTwNg2yMO3nRmxnj3aoT23io2GbjxxMjpRZ1WluL1vgQVztYiT/wwdSo3V0xPn4mM+V4yIWC3EXYbPeXVFXZI5BddoGNsJEgxsAawNrMKLf1cypjdgz00x8dJvF9z5fTwnhRwNDoDT5mVsMpvPitSbUSMU8zW4dlZfSHUr0mGZLwQ+c4l1nfvuX5C4uU1z65r34SFIht4K72QtfPld79xeYpxFniE5ZeuD4V37I7o26zl2cd0zuCGA8d4e98A3s4HGy4frcZGLSNeedJ3dkb7MkX3FsNLbyvgEWOJSbMW1z/3wkvmO9WkktZNWFK1pAdi3vdYur7wvrv+Y/8PU8nnLT6v4pNf97OVMzUQNeAQ7ApqqqYC8f7p3clNGHJcjKuOYaIePdh+1hba3qwH/FzV4X91yjGr+g8yZaq/y1P6v2Rd+j+tUyc9G2OuRGu2SPfK4BkzyxRp+rt/SarHBbntc5O+P7YY0790iiwMoVPDWuSLef5cuS8fYizskw+L66RfebtpOMft+EV5vU5BJyNm3TA91BbPh8kr/mEq6VVX/OapGNODP+fotC9Nzh0p2YNjyyZeGiWF6hyKOt3mrxzBqk05Njk9w2XZiHyzvzE5nxqnWDie9Q7n/fEi8tBqZkO+lCd4co9f7yUkmFR+a1AjyxzAh9LFP0x5Y8uWM21rnSFMlTW6G2shUzn3EarHbYLHPA54Y6U7k+zLLkI/ByK8n4k2uMtI3K80r2UaLZ0eRg226H3mS8j0QlHgpXUxlrITsXbNaEiSFwRIzN6CjMz7OxjnqMHgLj5mTkdDCBMmmJGtWJfjJNrrMIEhwyzoRE3C3VYnj3r++Vnvl27VUw9L+ogxeC+3PFuONPxhytBChSevg3Im7LLrcPlRRN77pVNyLbyfi1fBVKyXd9hoQreIp28BZ9vgDzKlyr97PqVP/qPr0n1jccBi8WihJBsv9h6jborHjVvw9h0v4h+mXvLR5NGWWSGstk+JfkrDZ/TyTGt34sozXO8bAkXp9ug94m9P7X4jvBtfsIF8JqcjuiSzWL5fCPs3ewWl0KXKBfqh3R4mRF1h9GYqwzFPQki72xT3KynhDdffJjmmHaJ3oCZL2ZvuITOlmVCbCkX+0csVPPaZ8ILb8sTx9dDPcNC5hpfk/e3DQd2YlM90QnUzsmX6+Yjri6KACPnGZnk17nqgUV2g9bozlj3HhxV4O1nH/lH4cuWmO+Vn77zrGh7PpxdqwqQIeqEAdgU5nN4FTHeYYxg4DeRuv98LnaQO0noWQVP0I9O7+DJBP7mPIKJk2MP8IZfi/Q42o4+lLb4PW33TMXd1ntajAiHYijyYv++iJo35dvjZ6zG6dWP2w5Q7WUQ/3u+HKSw3wsUWqgIJnL2erK02wFaSBVPvY/l9xtxYmGjilfn1JJiC8dYSXjvoZZyk2p9kStF/l6cm/+c0CsX7L81ReKtkgXV+rDiDDbt7xXYp6nT57Yd7CxceWUI5pfptKcZ09LY8UF9zg+quR+TsskrRDfHmI07PIJfZxjI9SosAe/ucym2W8TM5H+gBgX3nDVun86Dw+QLdlyXyzS+mnPHx++9KkVG3zTs8p52GN3mdQL1THIU858L0+Q8w5Jjf6Qr03UNU2PYYC+/Xi3d+vSb195nsEVAVrgcSvRrj7eAJ77Xh4jYXD1WlkhTYPLt01IOxuKG/mNLmIt+Z/B6hXZwyQD/2dFDqSsXbGnyo8yY/E/6hM5z1V5Dpaiy8apazDcLGKEQ+spwQqsqc46w6lYwO66IGe5IPmE5ec17Zl2fvXfOThxG7jCA9fnqRJ/OKYZB1NssO4sJgu9crNe2LJkdgsztsb+yGWH17yGV+diaTaiqYS/iYxZonyPgsHKGb7CPy1KsVTB2TaU4ldZDl6ON6KzJNyAOz6W4j5+7Bt2G0LiQkhHdyFpbHO5zlhfCC+U0w5cin4g8yNZ78Zg2tPv2X5Kl/eq/H/T3xsdLzBWObgYfeo4403B1vjDdgeyYZTY/6D1PxmIoxGexdnY7H370fM+0Zu/aqcrCIVVdeqL519/weCfLhkrIG19CT2TnY4rxVxJgqKLXhE2sMY+XjcFplYkxXjpvifDP78HxWrmKYFdoYD/QSs8q9ZndSJy/hde6SwdOFyPxgfbwpwvQWMjQqNkD2ejN09/Ke59tvj7JVUcmCSSuC1lOEd1qQ65i+FmK8ZtKjs3+YcgcmdCIouhrU891Fi7Qpz/PMi2GfWgoedCCsmZjuilyJ4SPJdsDyYNcNYK5EgHTUNpOz99TWgdW9g86yEF601D1Rc8b+BkMpn0O70R6mN8mZeP91JUGiClggrC1EX5UsOcN3p4t8qB7oOyw1FscLFsNuzWusr20q14XprEhEj8OPTsVkUfWws98Reg5s2Q9TxrjM6RAzmSX2pSjIvpdyRC3rANmemLBuUMLo5vfww9Qv72cfnF7Om2v1J5lSjd+s99ONf0nf+X/a+939+I15oTJWHpPvOUAZU3G7cRlUpeQNJBtG47906lw8TfcXU3JdeTKenY3nGnJqolusHV6kGa29d+K5eL+4idwaO1YT5cU6TEZ3SU4W+kZxfzEFk95hKN1fNWTdx0dnlbwB82h5h1J+yXhaZBGv1Sbbk+QRzXBePqdysmmsGoLN+YEp9b8nYxZv/fu8KUHnOtqJMbIUGd4rojfeM3fO6rkqmGQLd6CaYQtdihYb3T0vJ4JhxxXJK56+EPYOTNDum5jjuWJ70Df8g3368oROULcg70QjmM5qV84vz+4MRVs1Qp21lGXiTfaArTzFWWdnjDoF08FcpCkGm+2MV2ryKDxyXf7FVLQJhljkNZ6gf7pbcm51gqmjvNlRXdNVHo0n+RnK2YtgRjaCqezyLn72ziunXJEj/O7t+KVTANKW5Xr47dPx8algMpAhGSxP0O+sBmzY+2+mlpn3t05t3PL8l/d7yj3Ptt99x3+OKc383RyF+R9dlz472jUumJIxtmjz+C+mSj/nrWKKzOvP0jGdMt+QE/YZ6a7yeWpUrU8ey8LVyHbdjy+jvfJsVtxr6nnKx3PwMhkS1qxvMpJRelshcdcSSxwc3d1b1Yn84QQO5GZOCyiyo4VeNHsxvDk3BLc7vfHaEZFHaiOrSV5zH2fK24C0Jq8CyrHZYxxtRcbXiBij6nURIDk9tzzvzSCE2Pr2+lTFmG4WzbfvYTx60Y89EWNYfo8Gtxs5KYZ2afH8TmkMVBYMQbmZc+qnTOiYehPXX5fA677+hGR3eQnvhpUrZ4eNdQarYBXOdZjzvMh64TUL8Snnr6PQuSvlZ+FlmxG6aTGDir3i3hMx0MFkOhLfn7+3PcHMbSZ0Y2Hx7EpeCvjbY0+1g6Ty5G1/CtjfNmd0oi7l9We5jUl22vzF1I/3m/hk/sNUdnqcYjjPr/RvnWq9kJjr3kK67DYyXcLBFIyHEqa91cm42/tnoGtdQn+HPf/T3m8i/2ZPom79R5/5huXdw7r8UChv1/fdO3dcwfM6zKGOd0VPLv1Goe94N5XTw+w5uNv3RhVRfQA5P73WujteHS/oTagFhXNKe1jv0ML9Lo/lhhksJO1Wa3FeZBLEk2R0dscbI0PbbB32w9S2kVSc1faDZXicizwVLZ942Sdz1k5O31nvSHYxbndTFj0LC6GGfoGe9ZHkyLuLfHfWiYvhSRIZfPcUGXxv3u54j3sxprNyW/wwNWKaJaP02JzdSXVJ0cp8S6QaqQth58g3DJvHDLLH+LMCNoEX7qvclZsu35pkO+5cwWzoQh5crR6um6hA1w0CloeyZcJc0x7fNbQxz1kk7k5fPAaMSBnySi6Xd0+80EZ3pxgsXme2DQeLBug7EwuohtYAo2q+psbyqbK4CRwdbqunL7yxkUJb644tBMZ/0unJU1istNoKztvxHC0l3AK+l4Ip1hzTv5j6nPY2sTRa/eQpqrGxCbo3mDifSx1Hnap7MPzVCJ3Fo+d04v9RnZr+9vmU/S/pO/9PP5/qI6aIKswTKHeXDL1Vs/zgIfEyXq/2RU3G51SmU7ua8si4CabI6ahQcxGAyCNRorv+4yiq9UE15Sy+Szpcek3C8w1iuR0s7hG+pbWo5iORxy7BqHfdc0dFfhkLnQnnghHxuhe6TnNjGQORlC7cuuM5y4TOcDXzyPH5NOhoV07kKP+8YrAPXopxvzVF3S+fhVvZtoEztuwg0z9HG9aL5RWvGYSsPlhOSPLi+qCaM7Y4urd07y6tRDD1yixOV0+R705ht8f4qAcMjzT3wBsZD+yiuft9vpYNhGSCqSB1HY6fiq5g1gBDYc3Id115JzI/pWeE9XEuxuwRPMi8xR6D9ySEqntcFY/dPyNqqk8DoqwTxcgbMYLxLhvJcbanZ9iQfElfWT+WI8V67+FsNyecbfqE1820V8jlOHr8MBUl+WkFgyzN0cbbFmhvC6auQRvTz2H84el6w0yy8KdvDOVyI5jPRS5UvNrAYLQSTOXrsgeSxyOMyUzo1Hv7R/OUof7m3CTd/pfMUfzTOiUcyhnXMIlY8dF7xUvnfMAtP2a8mUtFTBpr96HqJhc6offPvXtZXz90oh0AMn+S3N12+6zQfb+nPK8/DxTeopviiU9i1trvnUmalVZi8j4a/LvACN24M6hgbGXzrHAEI29vdhJjFi8sT+3JAB/fumAvLUK5HWu2Tg776YeaZjdlCX90HtxTz8fEWpmQtFpquwazB4QxLmV6HY8RNt3yjMf9JuDN9NTrJIvTCzXdt8Xy5LhZubeplGBg20KnTrnQuY122qBXFz6ju4lzhodMBdPm1oHqsxR5rm2YjZE62OLzycJ7KrnQWSvNCSCG1gp8KxAuaqoJnXPfHwWqUKrx24KDV0/7YnozszSoNr8InT/Flsh/8XdN72U/YsnL/pupXzqVLM9ODOtiEuHMWyes1t/DmTjq7vZzZmYUnbUa6vVh9sMUlrlgqqCj5IepiN5BIRJOA4yDdsOzu7vQobLvJlpx/TdTj8GUfnQKL7KGf5ApU/tNrxzd+Y8+871FYkwVF2vGiotm1958oj2xkw4ZNNPv+XjF8ZuRO13ohGakKxdu84FOY9PlP0y503mCTj7RZJwE8Rneaqfj6biOeB0fPwphZ+GVAJbC+8yMUey+b6cUnVKzhdeKhPfqglmH5EpOLFcOTQzLIz3iITyHUCcT+05ORn6hg5dOeLRYCwb8g+5iEhBDjFEQ3tPaDUd0LloDyA3vDJmk7bH/bH1eeRHeCe7dM508bhb8OofWLe0mwWitjHiUphvT3clVg9HwIJDvwSnABe2Ku3VjQ70jTk2icWRhwM82o7ErvOqnFvdvr48ez2/zTuSf1FjjbOsEPPeWnx5c+Z2iv1F9uVVfoe69V/MpHfTVlP0wFYcBIBl6iUfmvNuDxMuGjqy9CnHv9CakjnnDxJNiuZaO9urnHNof7/d5BzVYWjLDRDJ6Ob8+q/BHp5Tt+gORZcnDd7ry9r9MfeJYqP+hFUydZ/4KHL02MV52wvs51z/JlIDmd8+nXP3/CNXkv8RUt+lKrGfvgJfvBgVE1umB3OyQt/njez7eRvj5H6amfnp3p+5GMLVhLmRksV657vy79/zwHvPstF7ZYG7oGHerSwTtZra7kym9MYykQHjHyXjkuXRnJegxyWY/TKmVuGzYOAeeb69nkaeKJcft5ttDe5j1PXG5YOITuhOI6ewlvJ0ajJDUXDB6Nx6DC5/VCq35q5RpnSkhBDHf4rk1CG8Nr18RXI5OVLPTkZz8Yop4l7+YitWV8H4HJRL5TKLCtZ3XYkzfa6Fzt7VnievH75A8eDqicvFdWzW1XsLl5TxG+7X0OD12NAaX3lqR8lIf6LHMY/joD4Jz0H1WTb3A9A6eP6VGXE4h/gR0gNspcNEuFxJLSPxaAWlGFZWDbMzTZD0MMI/6Oc7TY8yaPR/iH50arprMk31f1RBMFjNMN5tezpSVYGpRlhFVLP5hSdrLZ9Lv1kvh9RYboJKzUIDZhYHhUekYvV/VFcSeZ4o82PSMvuvTn2RKmfxuTyL8X+v3/+s6in/a+z1FRMfNziEyO95fZ+9ofPeJ0g9Cq2fCS+jJ8UEn7/OEpdtG6NRaPz6ptOEOzw6DVLuKsp1iooxkyGUefddZL2U8X9icVa9F3hMhRCKlfRTB5CPb2C4ftFjkkY0lZ1li2WAF2xyjQOJyVqJIJi17dXjuHj5rX9aAxHLVE5UjU5ejN33qrroLxPXelylPnpVg6vQccnTVVcFor/IVeLmxwSt7eLx5fnsaUHY9UMO2RpCc21HoHs1ZjOHqO8fx3I0U9zy2MkyPHwA0m/4ORcyPeOZbCYrDROSZKp8a1IxL4RW3K1EDaBPNcSYrHuTO9uXBtrlVGPYHT85u/VuHBd4lDP0nYbUiV57nyjuVvkpvAonmve7AZ0sbLU2WIMorq4bFdVr/MBWf9KEHzT990Gow/p6PaOk/PQh+9fX4YWozuoSYbOu/deoXU/L28mGxZMo9ueRj/CtPXXAxwEuxxfd1TjuW7U9lDaU1CJ16jwVTf1inxr99PgX/knUU//QcBWR8joUq0vniSa3Cyx24YMc/lNfvBzsTKs3vVA34hCWRtqld4d+f1HAch+X7k1S4o3I7oJUrA0ctnA+wfcOApzPOeE20HMky51R4Q3MK0ToSXs3R6BytPhdMmXPByHi9jdDj5g6wp4ECfWO0ePR2BOrV9iXG1HzOqUJVnaeTWDAwnxoqJpNvvpOpdHdvz1WIaZvlkC8S1wS+jBo8gAZQudApJI3SLZUfkiSnGpNMd/PM/mIqfkajs9tdohhnfusyzBb9Ch6jYI/HUT1l7KpiTw75Z0rVtrAgNwKha8lGC3D+ZsDpqBX/tq5LhuEoABnReO9hEngvtLuVYDqwiPLD1OQy0uXUdEV+cs+dhTODmDweZKuAcT0q6fgWjFlks6GAewW9+HwQ8dZJuv6nV86vnm7xKxBMqSCFArjX3zpVMT+k76vzkZNHK69IpUpzBJuuZUr68QBZGE5x/lp0PJ83Qqf65crAwDj3okb41Z9kSv3t/invX7J3/p/WqWFdeSjMhcuZ6Y5MqKfRETkpU7lSYt4Ted8K73HydJ6Ed+Gdng/xb11RbY77MhFeatGc0JGPT4ab4BpD9jrd8TQYIa+O651N/IkcoxM3YpQkZD38MBXceovlz006uIeF8ErR1RK/sX0UeeHdGQvB9AJ4c7hbK3J8b3qqjk+anK6/847nNnqjnzcTnrp6snJfwcrGSJ4h0I7seqjkU4HnIHRYK8xZTRLu9vQFb4n9MBXyR4z+KJPYD1MGiPuBq+twOuQ9ghbfdtjPAg2KsTJ45OamYypL+Qji9V3UgDyjPka1BAzV40Z3NysLcbZvXZ7PPEd8/vGdY7oPgdWsLAqhT65MJ/CtCexFe5jvqWBqz02Il833jJwvU3ouKXLKbQHLxXwVGOwwgjoyNqZ3JJ/zT+/RiCyqAvw6C3H+9HuO4fes5l9M/cpT6ejCCiI3C/Kds1nLPzp1MVY6Bv6tA3TLYw3XKjQwCaOe5TP6R5nS5d94v4n8H90730gvG9uJ4UDRO6MC5Gm3x21VpawWv3xBpp/RmY51RYdkno0Kdzw5irp5X9rshynrOfnOm9U3mV6qyxnqmp/wmZUBa3fP7E7ahEf/y1Q0us2EF2wtoP1bjOmZO7PQ1+Yd0PHiZEN9OCXYTaYOb2ebp+5ds+uWquyqQ6Tu071rBNET/cNNeClrlfRublINiZ+mQIn5NiG5RAnerOtILpv9RvGSubqh2vspQXp4JoO7SxYRkmqQIAbzuXIHs/PR3igOUNYNHty0rsfjYyyzghd0T/bzfExHERVMxdeN4kYFJz9M0ae8ubtSaaUY7Gcu5IwOJkjDqsFoVIv7j4k7eEWrvqlcvXX2w9SiOkp0MncMnp65yGOStVvQ0X2vsPR960wgVSBqEN/O5epUJnfvQ3YnKnl3mSWbWCtg5JO/mKL58W+mxuvsLXRMZE5iXh3nR6fyxCZ/eb9fTNHV3i8gvKLwgrtt//WuWvwHmZr87vnURPmP7p1n5lRHZ7AtmbG9NIBRWzu8bIOEV2zCQ+JfPyLj953G0/X5Gf4wZfpri6M3fcRuPXqXaAeri5wZYROCMpe3eG02RK7zV1aQotZmaLGpDqlkJUIXHKEpcz0fsTgnm727AlQwWo9WPLs9/O/edKGbT1W3WJWm0tkLL991BpOtxuPn8Xl2183r/MPUj06Nd683xgXGLPuozh70oSP4XL8nUO56MSbj6XNNZdiZPLnehFcEZfI3UzxLa/fzEdebHxqb5adlp8DYhw0eZ8aTi9dvdG/i+godPywJko8/GlxpGQDGI98VOq0LJs1IFjUjPdhynjW4h8sNUww3gcXrsfz2vFd+HKi23Wgs3ly7Wrz/0aTySTV4PH6IfOapc/YXU1etGyCYcA/980zk0fsljj09aY9/9chGM0B4vMchznDd83xVBB7AuSVU1aw3TzcNhGTOMgudMllzdJ/jM4RarYs7Ogqdqt2yAKO4TzCNkv57gq7wjn+Oqenvzvf7Hlf2r1hH8U/nKTtXB3Q2sxGjOSYIPhN1erufxHJjaB+TbNr8SOVRq7Efpu690K13j38zdZgtKPov/cRz7Xo+A7uzVjA1FxX0vbR1YmAlMvVBEkyt5aRwf/VJjJ/aiEcbKV258ie+oh2FDc/CtRgDz42qIlrfPiFeHAsFHJ4rOpEWGiQ36Vm704m4sjVf6hBn/QMFV90VraKfy6hbb+EAb0cNc2f4yOxmmCsv+rRLKpFWKFjlJ3tXrWdzdNr6u879y9RyDw6G78yGPKi7M7TPYIndfHKW2dVKVt7wvg70NRX5Pwq3ogbw/AaYaAeX5dthVLtG3s0xnmSCSbobYli3qwAtBQxWLEqRT+fX9vnDVBobVg1KcZ1SqThO/2JqJV1z+salAtFt0d1hqdxsDMtyJleJPr97v3pkq1794fGv50mH7hFiyKq/mXoFuUc1VX5DJCyuTUg2TNHexoKpjUXu4HexLn4p4QOyoj/iD1PitxE6ddkFf5IpQ/vN2qTJ+F/Sg+Af35OI/gnDvDfkvH3EAzhzWON+G8TQrpe7geQ74T2GeqGxaLCe9l9Mjb/nGP3yfslpNhN1/3KQabk+xwBHLcfj/OLIbXnAguwCw0eHqCIPLYYE3RGIjO+N/BEk4/umcKMsFinmKleAh3RvAn+7W1zsl2NWSONW8VY4XdNplwum6GpTu8lRZHhfl0Q+KWvB9PQl79EtXjOWbee9CdWh3CFblXdePlkUe9Eub6m+TA3+P0zZemLIke6M0MW8spAQx+KZcnz1MCk0ITfLcicXxulmeqP37kXf16tgcG0Ipt01dzDtqPB6v5iaTqIQ/dYUpI+llw7qo7dwLs/HUBbZXej2Vr2J76vRIMr1l/DWu6dOdZSmcuRqLw/i+zOjn2Mpywnk3R4WF1cwp7kz3r6NSfH/YsrTkuB/deppT3061qK3HPXGTicH86yidY8EU1O6uP/olHu5/M3UKSn+Yiqb+ac/6f3M353vN1H/JX3n/2mdWu5GHbqr+UQk6WVcfPc3tfgQMRwaxcx78u6PnI6PRBW/eblW3KZ7nuh0/xqxxE1M3dXPxEXPaveQ5zNNgeXYmOHV9CzeOOtuICtGPfQuT+Eds1ToyiMAH1NjIphy9im6dbOvMHA3hUxPO6WG40uNsWzll7wYJZezp4XHJTW5r/K4akSe247k1Y9O/TC1tm4dBqUdyPnu0J9hyI4Jtt76BAu+n9pe5M4bOnnNDJZau8fKHanOXzqVwOGJ7mfiT+h79bYgY1yM+ftrWeGtOC+BBXG799ikffwwFRmauN90dbIxyBSHZ400it2GUx8Tvhf50LxYZ/B0eYLeun7Ii7d2scGejG50oI4KcaVS/GHqU+OUJdQRTK1mavrDVLqk3Qqa11OhL43NoNH6Gn+YGh+Dt5wmeYVwx/dfTGFxCmxoqPqX94uzLFeIqfYDxrW/ZvS0OYj7OdkazrR9990DqiJw3us/TP1h7/edovgNU9p/dB1Fku0qnFnfHs4PiEyw18sSt7vDHKp9s0Ny0FVOp/JY5WmtJ4orS/M9fT2iEY/d0jRdrHoTo8lqx/Htaysgl8rGq14YfLEYrJgo5c3F6LHRICXXJHSd0iIIsJXkaBkKnWr8mKI33jOWvSuuA4aSjqudf4OFpei9N4RpQ0fP6Vj+7jWJXdPnNQZM1+R4iVLoWlXQoJ2UPs8/vS3y2OwyxXWq7vji2k9sb96oJR2HkvBan1/5z3oIr6YqU5666dNz6WY+plLvi3xnZF0MLrIF3rN9JjOhwN/+P/MbNZSTYBCzTfjDlLV6ORyrNo1d/UEBnTWTWOwrL1ETbDpGsnXOUIhUasP13Z7puB6Nv0eSWTF8ho9K39JzIqdKlppuHE4Tqq4CmSentVXAxhcMj7ZByKveP9VeWaji+7a9t5wsuchT7Nr4P97vh6m2TIGqDRFM9c/8Tsbb4YlRR9YsWyZkD9vrXcVUHW14jiM1huakiHx1+O79EL/Xn2RK+d3zqYn+L+k7/0/r1E7dieoZj1Sg29uyB1075SgScSjXPnubZIbz3V9MVflj+GHqf3SKLPCDcS591589xW/07D8yZs1eY4u38uy9ZUptdCwmdE46Jd4PU0EUSjyxXhvPVfd34R39Q8YzfPIV5Dg5YZE8jjLbG8Hem79GNX09x2Me61QwsO3F/f1iKtodEtu1TVgIL6cQns9WQwg+ITfMzlknvNcrDL3Z5Vj8MBXRpYQ/TFnN3WCxfh3Zru+WbzrRVEmOz53QDWsl3r+f7yJWssX/092bdC2qA+zaP4gBoYchkIAgXQIoMlMRUbBHul9/olSdXee8Z3012bXW/mrPnrWfxtJcue4bEiLR7HhnH5hpVjSruQN9vUaKdWLsIhNhcosMmD8QIotc1mra+3UXDXXdE+d4qeu0fdvuzBSnCDz1ZPJh9p7xWDQ3ch0Oy1KCL4H1sawzIA1K//NJvDv69zzNRbkgXq2ZKelsjHW4lTcB2munBVkYn/tL/UCZsroJzX0qIgt4t+NV8CBh6FCmDI2v0PFcCcQ7aGWNg0NG//7iTr21No6ALBnR+oNM8drvmJL/I+vS//W9Hna5JGbYcXUSnPYWEmw9JHdbdtLd9XGqZqbEeBBS/81RpjZ18nmiK2F+MFXvq/unJR1BEjGLFhkleyEH7QVApoBDa70aj8USQkIanrSWg8PWsYi+22ggHCEd0zFrmcQ0jhjggE8NtFTCz16FTY3WMLg21sMRNrgPJDrPF11pwHD58ogjAAEEjUmZOqsiIfY5s+rYWWIN3aSwJMR95PXqDsTCcsckwb0nKCg4rhgLesBckmD1oJ4616EG13jqMDjt6Ou5aJ0E1+GekPOWOChbPEXXQvmZ9pnCV9IgcA8S3F6eDB7az3N1vQ0jQVE9mrTPbWhf09VSg9ud+iDLa32s03HX5OhksBfM3u8c8G+9bqGYUWgGu/IybVJmx0F1tXCxWgOA/Ffeu2gVKBc8vR4O2DbMqrC6JjvjSWd+MqUi5oenMAp+MiVP+6GOzO1U2Q4IrsTrrAPCbWBXSMsCnpgviXrKkBbWzJRVgmP9p5kSwW/u+cqy+b//+6uuUbDa1SQoGScQB7HSojETbfKIQjvdBq2h2euNcsKDfRVQtH5/roVvsxNWnQP1zJepS6qdSLC70nnwSpsFajJhT/acN4D08WQsi5kUBcuyLqDwfQq0mall4WkgYJS3BJn3USOWKEUgOR6mFmnWckmSW1OhzHJsyzLwbo1H4cGjwAypF0wZmzNT0UMOJNgscfhZX4dAfBP6Ae2t5Yqsl8ckzRgh42amhvP4WQMsHVzIu1uXeIKrIB+KDAebd/TEA4i0OpCl7g4HjDF5pSUC65rjiaWR8xX3KyiDEDTMAC9Np2G5vBk1tlw6xwinVCcOZhQQ3AS2hfSfcSU2sHKwSh6NNTMlaTVXh5l+dH9hyr/L9Pu/TLHOYwKRdNUNRLhdjcUhdtLNIpo4y2hhhXldGNOgqf4PTyV3KP7Ifl+mQsJNuR2eqtOPPvVlarvVuF+Zel5y2qom5whwfL79SaYk7nfXKJT/yN75f9tTUm4rxHmXA4gR2REk5opEyoGD9XY0qAEsgT3Sz9zna//5eDdwHDrK1NOnWcfUghZqxn1HguWqAHHxuW9/k6KEHDZ6RwvSSqssQY44PGgD/5lnW5odXz4k5m2rpVGd0Xn/8dZFAp9siEgoJN99vLQPges+XQ9dercut2eGR9LS7BQ71AvC66xikS2EOujGgoO2oi8JvB0RivuVfkegX/ok97MArIb7RbLc2IsxExxlFD0JZTpKbJcs0xtl7BwcBrjdn++YtU0NBY3QVXDj1AFp1NCoVxlAuZWTrMGgZ+TaVxe0T/aPUsJTHBg0WxlMC9/Ls4ZpN6TMpQlbwVfpnAmyTnFKX009oMF41hiQkktDqcQWMq1yxKqvSXVYPaMGvpDnzEyF3r3kIJeyJ6yt+AXYXq04mJkaT+0AwgzfArQUQ9pH33KFcE8EbfaUNN3o/6/iaWWvW6sgrm8eUMK/1gXaxANHwowv09jaCu7MlMUvj3X82G7+JFMy/7t7vqr8z39/U5/iNjIgEbn3KUGGLKEeJSWJ0U5HG83uVzNTymVBx3R6Dgt4zxf0M0asRseE3Tbw7JMVcY/+Po1VZK8Qa00e2VnnFmXKXjOs8Nb1P5ha58EA86sKid3TGuSvn+EAtZUKiP5eByi56WcLbWS3Ieu9l9Xrq3LOLa33VhjkFQeCxendQn36nHFmxLTfgUcxwEUPHOLEJkSxOOICHY48IrFcOrTPQd6yXBOS/8GUm8aUkS9T0VK4Yun+UGm2HbsA6pXjkQ5KahoflnFrxfmuwQyjyGl4PtO/vzyxMlbeqoF+YUppOKmOhDAKYHC5lcTlIw9l7qauEDtQr9O4BurAFDrq6SfbY/49SukvTE3mfkoj0epa+Hk2DOa37CLNW6DfrVw9l1jS+xEFJ+HmztnPun3Wcl3OlKl9cTWxTE4DCMbmHNi8oG2JMUpFGjMeX8ye8qe2RPHOvlrIlSqeLF8Z7VMm+aNMKeJvnkcha/+Rden/+hkEgdkSv2/eNYnkR4GAtmYIudCslyUls7K4NXvAWjB++kD5zqEcKJ+vZRXMTLm2hGkW0bd1svNsAw1igkh+Gp5oRXtCYzWZ98S9FXM0W73bCp67z/PXbUFFYR/Ref+5vPUkuot+mjTbeEDJSksIecIkTQtyKn4wpRw46knj0MKALCQsebaQzkw5LLKI+X6aKfb0Y46CcaWQosxgnS4fzcpyyBRhXjlIwI9bjfvFU2FoUUYOG9oPx9VSSf0ERxYcnxuHnG4ZT+d5cQisd077pFYDyqSoMRV8Hz0Bq7edDogyviv4bDsBj00rpdHTYy0oPzYFMT0NgjWf1QG6kqjCE4lAHTpcJMHKPHdYySSxDhW2LCDyugUeXtVUhzeWzeF7YgusSbINcmtgBvRlStXvNJ4qneOiZLm2CSSkQjNTk7fTseouh9Q3mbNlZ7GUEfMqU6bs5zpH620D6Gx5L9F3lebMlJfDY53E25vxB5lSpd/1Ke0/si7932aqcuQb0Y9xi/C52bpI3L23BK+bFq2T/DnMTEnPljLBGIcCBlFU4nG71tDM1FDfl8RwtBzFZ9gMCE8MQw6Fd6/X7UZ1rZPm1TTvFxwIl6C9Q+fp0P6m7VXKWBw2sNmhFzFutofiRzpWCLxzyqR0xOma8nC3NoKSYC7f0T6CpHfxg6nthgeBdGpb6LYpJI52NBHhDz1Bu73xJlka62nqNmk7MyVGuVQHnN9y8HjgqdcSdWakgSu/LPFQ2p9+9X5rUGxvFnkD0APcRb1hEV2hfWb/pB66KvTvn6qFiFUG6/UPpnhPxEKViLW/vtE5YrzoW+JM1P40UU4auosCnYMaF6ThI2ElSHawwz1viSAQhM+6kCqxZqaie9GtoPR87nC/jew0x+KezjH184i502Wo/fZAPfXNfiZ4VyhB7VVCi9fZwEqwHuoAWJNhb2uNELhRijo+KZccpWYOSIiKA0g2NWWKbQee6Kx2TPGSd/4kU5r8mz2Jsv4fWZf+bzMFz6cTQQnzTEnJ5gPyWDom16vqjFbOwXWtvp12WEk2HPKvckjgdf+k82hJaFYy8qKgY9KyyAKYGcCbfJUjV7sI9DetriAllddajSkUeLovuTQYn20B41NtEvez531mqlX3d4L4zzqIXI9XaE2HEsGuHtQrTsSaJURTjEXoAxDcNpTp5EjH9JDWAgphrDXwwYg6iY6f5/f1+6OLwpQ7kw3eyXUsiMi1FnnpYyA5dAyfLtodmvbWIfawk0D43tK/f0ohzVa4oowVS2aAt6dokuMleaX42DIu+oUpSwhX8NUIAHOuR5nizoccPpIzhyXWFtHMlBX0GfF0pQPYWCcDKo7TAYs7H6TBpmVbiO+LFnOlL6LweaRZ0RsTe85+gbFlA1jskhwDMFpgIz89ggYVFnjU98MnG25clCtbixjK7QjmPnXYrlnab9GAonMzSrYSccGc/fAkX1YoXgYTMYsjZeqNLxqyyxYQ+sqOKXmQP+kpGSi/61PGf+Tc+X+bqdg4FcRvhgdK5J1UoZ2o8yQX1LRen97NYKnNeYeFNuFQoO6YFSzA5zOWkJpGlUYZCRaDQXwSrOvkSBoXrcRwIHuluqQrZa0Qa6yU7a9MGU1vkMB5qCiwXZql+AJcyLJcuTU5yKNBbXHryKqEXrqaGr2wVllHmapcAPxhxeQ/mDoG1FMGT5nKKkXD3FvWATYfvYHu031D4nLFp3FQwvsvTPnykmbFL1OLYZCRL17DHGZmVmBxXVDGBpu+nv3d08huGO4pTtQXhy5OV2I2rSTkPxOGptY3nT00bOk1Bux7Be+6MmKB4YQ6xBfKZKIdV/TdWNxQzIFp9cNT0JiAz0XRAI/42mL5wAkgCFBEZqa4Szwh3wYHiX59XWP+rlsonyQ5QE/gHTBzID0IykB0kcnbNjFK6wiSV5Nxc/bTHJoSff4VD/aLX7lE18QiJdGSz9EUkom43e5QEz5d/Mx+U35M49NL/JNMcdpvnkchm3/pNQq0NjfEPoU3kDBXKUB9eYvJbro7dVp7p/YXTwUKfwhmT4lrnvYhfVGsPksDGOIM7Qokpzvi0G4lP8lKvDQo9R7bwTq4XoZFhqGeOTXtCsp9qs9Mha+GZqnaPJ6JByaHzp6iIaHrFV1Iwl/dNN0xR8Pqox2emYqKgY7pY7jgfmVqwyYSVslBRwlZ6gby+twnexNPNJvF0LVsKVpi7WrR/rKERQPjcekQK5alNIRLpoC+TrPWBFz69R599i1bGSB7Fl8RsZOnNDM19QVl0o0OLjy8ypF6RtdT0qXh54rj55mcm4y+HhOFd/gInJgsR+Wc4qhOaP/psx1WjxLNdqcb28BIoP2S1fSfnvpmP3HpjOBXpiQTpdsXlBqkKdN+9pT/AKKFyD2medTY/2TKOSk/mAqaZdzalUtzQ3gABYpvd5sgbBoT0aXsUONHZ0uzp75MYdP5o54Sfnt/Cv6lZxBI4ZgQ+jlc60ReuAbiB1Un+9XnQ60Zmr3S1WI7eyoKg9CCxsPbYcZglXpmytd0mQShmNZJrdcNul7WNUmY4znNpHJJrOvn3AkGj6AODihYQfbmsViJLaWODhLNUom6ORKjyB2EqdPuaHl5Hcjmri4+5wOzBXp1UYTlm0b7SNNRpr9MSVLCo8h+axXcPicOc/qNraNzV7ZwressWUXBkBIimY1l5wsXM4ouplF7CioI7o/Fr0yF9nmDR9mSEAWEeriysxuh4bGpydJUXKTo5wNWb4mYBv2TMaBYKxPm7YeO4uft7cLrSnhjPrX5NGLPB8pMhWLisumxxq+zOaCjs9vhwekmFGKTLWB38R6YPR2E2nfV0oXPY4awtIcjiLzgfYe1XK4wuHQw3TTX3EDCpBQYqCua7abhc9rih6lfPMU5Sw0zl1dfR7kbN/blmus/mPI3PEHecB+J48WHNHEOlKl6HADx9xbNfimhfezPMSX+9v4U/I+sS/+3PfVeXCKCXt6lTvjLZkCbKWqJxRgqwPGit6wXutJ8vwipJ6KRjqH3TaBZrhyVNDg+NcrISPtPGPlJTTaPeoWynb0n5UKv6mzd3qnnFp9n5H+Z2p5aMjMl1IoMAv72DuC+6AviKMtFndy6qkIPsslIrlcWWIP6PaB7BEOsvASAQjcMA/jaLyY8TCWP6BdBAXfVdcKaX7JpOIS0rxhVPZCtuKR9JtuY1syUUDNi6t/qtoFWc1gQFNcSCjbKm0DhvEixer6JKHgeDxYMlGlHtouoTsnG3N6R05cFpgOaesV40znl6ylGj9nav1X068vr8wwW3uRp9jJodjxggElgHg+fI0vjBinY22KFGSYULK2ygmzxvGMZJUIdlU5nzJ76MuWfl/TnLXIlWGPpnJa3wLmjtZdt8XDw+tq/eo6FDMu0SFSLP5n69intItJs2LqnwjZzoJDgPv1k6satBmJfXfp69C3PIfzMaSJ43amnAEP72J9jSvrd8/1+OdYD/VXnJPrRySP6jjRpUnibCj2JdySRyIiAEK2k86Sabeg8+AbIr+rPugUcUabazzoEnWtd6MeYznvaJf6c654GCMU2nQGzY1mn11SyrLibYjz0T9rR10ZAYHJdMDNT0R5R77BPsCNWOi4Qhj7JUQ31iOxEDoJMxKGFID8FWA3BBILYo0xz43XEsq5ylPEyyGmce76xpEkMncfvbA5lop7IFjrvNOZOQ2VZx2mBZQwE4K8YLafZlbEJjEMRBPT3BxDJXYKVe02ZWhaFBJ9nwSOJ2Z1TouWyi+pP+FRin/af8t5qcH/yeswENc2aFy00YJMrdzwmNYf8x6dfeektJIGx3QFq85ig0xHmWNnfKTNbhvYn5tldMbtQBRTudEaD8KpALLfMWAfKgmbPV/4keJLvep1L5Jajk7egc9oB9WlkmDcLbbZrRCK0OtL326WeWXYPFbP6pf/cLzytbP94E4nzbPd10gi2ixYDGUiUB4d0ZkpautPsKZw6AvcHmZJ/e3/K+o+sS/+3z/V4KW+HNodtTTv9aUPQ07yuib1ZcQBXHePOTEkpA2r/5L6NmSkmWysoPJ406p3sOBBf1gj9/nDSEDhtPbLNdzuQndZOMXtKsEvKxHJPGbTUTKHeOcn17Kn1wc+JU+7tNGlc8jn7pl6QVXc36ixSg/wXpqKTfTCgalyHmakgzWj2PEzwScdkpv1g6lb7hGa/ywuQ3dBrM1N9rIrIN3PK9IGlHd/sIWXq6ynpxhIsDXvKHLsvOGjhh0D2IDzVSW/kAxp7mn2545IyFV4pc7cq6mZPhYclnWPqqLtg0H72atwONDuqeuqTcFhvadbqiTZ7qr9cxzpa6WUO3/T7ZqZ8rf7JFHPtRhTFtJnOnpKVu4bWVke99PXUzNQ3+x33hx9MxXzyM/uxp2OfhrwcuzZzRRNx9+89IKm4DtBFc3ui35kCEFWyB8SqxkBMkz0iXJ+FP5n9FOk31ygU8B9Zl/6vnz/1NBFxU+tcY+u5oZ9hvwtI8FCnNLmxRYHYpbKaPTX3Kd6CGQbmUa79kgQuHPfgTRz/SFLMPuCA4mBL+xh7zupUjBeNBYTrT0/ZSmDB4n3W8PDofjLV4uOGmDvXAvF+VVmoe50ZYqJIR6n3uT+j8pmHtf756fgfpkR5QZnym8/6uakgsIxpP5mZMlw6Zsv0yRD7hZ4gyV/H3LI2nY1HZhTqsJQpU2sSLgjscwlFcGICmDoexlzi0DFe5sUd9he7JJv3uwLxfXDzmamvp3ytCTi4vQotZpMLA6Jjq0nwLCQXrLQhzbangjLR7P0lccZ4U8dWV7VoGSkZ5vqaMiWW0QqGSXLFTLvlQSTtGQlOa8XEdEYaqcf1twUFI8NYyDwhXU3yokU387Mun5U7EDIbytTXU6EXHWuaKxbDD6bULWWKeKZhe0u/nz2Fi4z/PDOmGn5l6uupL1MJ4P4oU6r8m32+CvcPUvzf1KcW961BvEih87Jr0yxQxRPtwLE1oGQhvaSZKWFbT2DOfmz7zGj+jykT7Lk1oJD4LTFLG9fJYwFbxHBDSzbFLaFjYr12LY1nMRbFHf15eU2//+spFrhy6ocbyqhwRWsCF6KVkqGuDORcuzfxuYuK4m7vuz+Yit8/mRqfi/FXTx27Mx3TG05F4caOAiiIE/Wec3rUuIvKAVnO1cIgboV09pTovG2id5mIopNzcGFfeD4ejyod49OKZslyerskubwrRE5HyULna7fGYAmFNIxZytzMVLNjQFBcqNfOn9mI8Qza9wKJMWCs6y7NsmGGPlv7V2jo6M/LcjWmYSNF7syU2Ld86ifDYfgfTB3ykr5fi6gDa2RnK/TeChusqfpPT2EnRCR4v4717Klv9usPqx75bT5wdoL6169M/eMpvL2tf3jKKtcliEG7+JPZT1N+c6abwv2l69JjtlKJUz0qQPL1Ikfh4s0Q7zZ2CPehX6DTGKV4AuX/wRTDIzkNSod6x8D6gwT9DSNiGOcKhchYk4OVhXV2OdStZfO7EA9vZ0IzU7X5lLEkaTIK9CftJ36NE+qNq4XivMOUZJ89EL0MBZCgbJejXZgsMbs+0Z9XGG2ATkn709dT0ZltLXjylTM15E2pfe100GCo0Bzq6Po9TV410yDUny3M4EZAUTfR1/tQPx3f/94f0hkLbqDi4anUKVOHhDIX5sGLlG17rPEW3wYUstQzYsPQ/vNlamzYJ2YVzNT+zmw5eNIWZ8wtJfr+lNqnH8J+QYy9twKJUlQuyqPrCveoHFM/WHUWDKqsmZkKss8ez7PFGnjMqwFE3Y4yOokCzbpNf0WZn9ga0uNzNnvKj1lBQ0I1IrJUtsd09lRVHOQfnuoYo7GLZ32jLe62T8m24S3EHouOwJNQ1GRtXwZ0W3I9FVpUAgLqbPhzTCng/z3Wf2GK/0v3zq9VwpOFHtLOi9OLhozNSaBNGrWInI+KhN53NsHqLZ3qAMhaC890ZsWgCSUwewqs8JXQtBOl5LCfVoiRHYVsvJObrjYuHcT1+xxiLtbHH54SjbOER8uXat8/037CJDgmBrtDdXwtPs846QSfmNYwobiVlxXK3p+9EB+mwujUSjB8P1s8biGHgsOiDeBZ2pVY3ZufLHmkY3Tpyg/iHg83OvKWbY7QcYcw97gJn3XnWgCLkmanr6f800B/X7MrP9uuzjyKbmmwgm5iLMh6uytBcsZOgcTunOKh4Pg6NLSggZv2/MA96Jl09lR1Uios1C/6/ixz6lH7/LKJNSzSFFeaLs1Msaf1AGamWpxRr8Uin0bR/dBC71AamDOyoQ4Wm7aF2a30cG8n+zSDrF2gzQmusJZ3XR1tVZrVwusSkuVBOKbYgjQbfpkaREiZU47Vyn6Et+YHUzxvW0i7Eep9rBQgvuHLHT3r+0i8USlrgvjrn2SKB7+5RqEI/5F7vv+2p8rhPhBHRDRfb3i+QYIQ0jze8U+UBJyXz0xJZjSlM1M4Pq+wxOpSHbLblwZx4tDPsHyHNVFF6KJ1AsrP/SmYri6f9XpfTwlQHWv/0vkc9PVSnJkKL4tCgyvrhomnLBCK3W3fICl8yMR8jC3AcH+/o3H1ecy4mo51MBnFT6baFaijPKJ9qtbZEosVQ71pse8B4vFyIMF6fwH43ikagmJkYvZ25EEQx9RT/vnyw1O+WXz2CR/PCyyvM+o959MP5el2JEW+PdQJvIousrsywZzUU6/0slbBZe3d8bDfMijIsqCFx8ErMVfvqEcXoqbBYKrp709hgpKzT70LFhltmno41DNT2kI4Y3HtcSC6a+8GKkGp46nbU6amLLjDRnzSH+v3Qb2WnraB5O2Veiq/d2l4kmlWOyhbSFwmPdKsfKVMeRdTwb0a9SjaMb1kH8jmROD9uk/x2VpbaF8HbxK5oKiTENotOkSfLNi4JfjD1/0UgftdnxJ/eSDF38TUWuTuxDpzh5SU+ZogRXvfiB0+aHZqrktuZorbLylT44pmH40OGMxuRqmOGPKSYKa+TgTlVgDIESQG2m2QQcqTItfxKuldy7ssAixfaV/wDy9/mJnqw6uEfIanWY6Gk4BE1gBr7Cz6Anm6TftAlt1Tol1FCeH2s277w5SP1KKFG8t7YXlyQTpnv6ZRdlgrIxGEfcG0MIaPFbE1uUnxunhwCOkJxNIjp/0lizQDNtq3j6S0X309dc8ii3rG49JwH/gStNqzQqC1LRCpS5qNvkzJ5MmjoBTbAtav651mNUmrozSi78fx1h0wa1r038dmNBvvzykkBtJJHV92dI6ISi/GUuoO9O95DDczpeWAq0Ovet9pFj2xs6ei41QU0L3RrPuJ0ijVrqsGxQ9vhaf81CHff2USYkwekoVnHmmO8IU78l9b6v1c6+rAeOrEvt38AzFhs0e/ZL9lPxY17lPKlN1q3Q9P1W7W/kGmRP4393wV0frnYI+/ianXNDSf85T2dbyQLA6N+0NFrKy61jED5BzFJImx3Mo0u+2ntpmZ4haqCPxDu+egcwBHEl4fASJMdJLQokoyglx9qBNpfLtoLK4eZhavEfnx4tXC9UIRfjC1fNOsA/LUI9F4hCiuBZwjY8/XxHaW1xQvmluFnqudPTMV3bbUk19PycwIkH/ZaRa8TMkGc8+FWIeiElYwW5kRiQ5inWI/fawQxLTy9Sr9rYH8/njVfCDitTcezExhjYUYSCwAP5gSszXxQE7H5HgQCGKvZTozFd3ytoLrc3TDk3HW0pmp8sLusWiG1KM8VwzwqjgG0WM1Agn2cDEzxRzsAc1Mvd67CmtgzSPfjOnrNYHNYlFwBhSEkbaCack6uDcTJsUgWblz9lOVwxvMnrJXJiQOcj7ndMgCzRVIlvEoCNRjknRorDP72pOwO+5AEqVrA0lXqSVB8yzSOK75FrnCMBBbfJd1gmrK5J9jShJ/c89Xkf7Se75TzZUk9M1dGl9fVoXkm7knDhQa6h3D1WampqqnY3pBKFPAuSY/mGIclfaXUT8SDy39Oha3cYvuqWCQ4Hxr0/gOAosazFvi4dnQPrFdvgZ4LDN+Ziqs43aA+eu2JOidmSBmk54gbyGXxIOnBsSc76xQEJxtPB7ImEa+1N7hAXnPX5m6SosVHtFI+9E5fxcwP10+z+DPzmlSKrKBYCSzeEwz2l+KYK/BRU07fuC7QhoJp2CA1isx8OhNIA34++sOb3vWJnaS71AyhfYd3TOP4Mk90Wxofa4LOnfhgqdso6HQ31OvHJpoi+WjMaYzU/dCYTG4imGKO09fIcJPGE+3z7rxIgwl+FTLEo/FgXqRWYbFnP34JB7SmSk7mhYYHHkZ4GWfDqiuphRLStOh4ClQbzavg0nsQD2iX5iahGeHQjb3XWuK9O3M1Jz9ti+jJUi4FmjOfl9PmWZVpn+aKVn6XZ+S/yN75//taxTsocrpGKZphBw6LkCtyK9IICZ1nSxKt6JJ94yxsODoPPzNftm7I5jLP/uFvp5SUnQghiT5KNavZoPscCuSUI6edSzx/h2lTfnTU+u738LHeuIxszFEEPRLmuVq6LskfEAzTQJTD1DthTuyYNQakPMoWshtMwtPJ29EM1PV7vnAtGJNwO99X4PX6rzG474S6kjfHHJYbsMF0ff8qSbG804nwG5k6JiOeRSePOqh985GxG8ZAc1MtTGr44F0lKnX7dVAUyx14m82OcC9xrso7bIYi2zN1f5r0MjMFMCCCsL4SeeYg/bc4kl70b70zX6g6Rgs0n8disPlMUCPtUKwyBs9iNgX9dTM1OdjnD01TjYzZ79QedE+92VqBDcJxXe/ztHhrqSzp2amuP4Nif0uaf811tdmvkbxzX5+4N7v1nt9zEnAlzsQbyZOQ5uEa8nidiwQPgbrBuH7vSOBk5RpnAqLP8mUIv+OKeUvvUaBdWlFwum++TzfD2koGeSIZrngBHCr5RZqsmuIWfZB+8I3+/3DVHCo9wM0tdeOuHzt1fiJ4gopm3Eii73+qOOU7FeoqAUX81pOx1x48e/QKTyA1Wovpr5q0k7uro8OgY1sorhjMc0qt0NGoCjUKLbhJ+sEHsLgZA0gTIWggdfH844n/QpQyCHKyP3w2Rsve5/nKmWHFayuI+0zDqjSGHnuHZnXN4P51KGeWV6pJ6uQdnwvKvjaz3jtDhenJYuZ82kCQXV9VdDbmJ9ThTebGofB6o6EDGKs7Uou9XddG8DT6fOsa1Cp9Q9PpVmORSnugX+NKfPLZqfgUeq9lKwe2EJHvgyxmEh9Go0UEOg9P2tyjz3Nml9PfbPf11MR8QoXihH18jCWAn3/nUlD/H0XYz7fvYEvOfT9+L89dd6GAgak+XjqfdEsWarXxAjrPZqZSpPiNTMVM+q6QvVgdASW0gHgWr/+SaZU5Td7EhX1P7J3/t9em3QWKkxQN2Vpwj/rFr3OS5eg8lGlRJRv99lT3+wXDJ1WzUzJkyWmAcOqLdxv0i3NWks68l+9uUJ9sX0Tc5PcKWOBT8u63zlYLgjt6EtEs5V8ykY8nu9iGiUDHZOvurZJUF2Mmki7UoOgeMREp5JCyfYoFMh80b7D3yWajfaA9hlB966zp2amHqijr89j+TTMViEd80zLEGuKjyjmT/ccmYuLhoUXpEy09k+mlu3nDLXTlvY59bjVsNYcKFPY9gv4vD4E4p+zLCWeyrmIObARFpriJ1PHK1v/8JQdBCtYxNcM82U5oLAiRQPzlSdhdfNaoliUdQO14TnE4xX0KFzewhYqE1vOTPm8/Cazp9SXRJlkr6oG7yz1svrkaKvkVucGqQPN3l9P+RO40s8nOBnE6Y4lIOojK1B4X/IYTCXtW6x8bq2lo9JXvtvvanwbOQlN5epJllW+B0l6swskOfl7ZiqphWv1B5nS1N9do1D/0msUsln4ZBE+1rRlvMAKif4DEvT0joiE8afP3BYRVlcN9VR+a3P4OVwUK2gv0n4Q7+/w0qCMZolxWeN2NwZoc1s+iH20bnVs3L0Woddu8YMp06DZCt2F4YenHIky+ug2iHivrZFii+9aeHPtiJiTf0L4zQgWunKRhYHujCgQV599vSfvPjMVjLcPU/skwsqzodnMnN4WZB+GSBbliY4ZyXSD2VNfpsKo2bdwkD/3d6IFZbBlaPY8GTGDZSWe0sC2/Jx6Yj0Rm8nWdbx4pS3qywWemQrjsAhgelMazC3XaupDqyUzU2AX9tTbPf33dDXNtsr15qSJnZQcdOwswMIw/GRql8ADFuwG1NHmQL16Oi21mangedlLM1OsGvEo2ZhnMjMl5em7jlwza5G3Mg1iYf74OY2cMvH1FBfkNBtqfdVaw61OiNtud/XsKS6rXsT4nui6f14q1PntmzixXaIY7RfNn2NKBdrvmNL+0r3zOCgWxKlfKxSv0tRFOq40Em2TosZ2fDPm7Me5O9qHvkzdzmc6hleTUIcar96h9jquiWUdlgiTjWmhS2dfiG1I1zo5aUqBLiBaYDUJaEeXmH0BwyoZMH/FIgrLO+38N9mHM1MkH8sKWubJJ+Hdpp70VX6Ysx+tRQPwmzEoYCs9b3jKpIl2fEAZeS7PAe3odMxHOP48EzNfDWRpljTrPHPJQGb50H5lKqloH3FuF9qvzI5myTV7UbCkhVPq99AnMCjMjujnbFUncAcIStZCiPsiBbT/uZoFxcviRLPYQ/nhqb2zS/G41no0M2WBcsJj1SxQrH7O1zofFh4erVcH/NVnf9Xjdt3hod7+ZGr5oK+vvzz7NHwhn4OXiwCxzF4BwFYXczNTnLJ8o1+Y+noquYUZzXL4wmOuS951WKZ9az0SQIiz2OzSZGVQTw2Z+yS2k+0BxvalQBC5bxI2T5r90uZPekrlud88h1bR/9Iz3S6bnI5p75zUSXM7c2jpDSOJpNUOEavOVkhbLAI8XNcDiJBNmVqdknBmyi9c6h3LdlISYejWscYZGjJ3l4p2/MelJhtXCVDwnCw8NCbt6G2u5rOnRBDTn5cCmv0unG4SuPR1EL/e0QoOxuiQ4Fod0/i4pWOA9TsTCx6li9Y8yuCc/Z7eSPuFSvvcy5k8DCKfZqkl1jQ4+s3n2cZ7OqaC+2ZAZnRScb82OBSkZ9rn9tHFJO5y4FGQlVoBh8NbxtJiOSG/Mf0A4vf4IstinQLMeGcJ+QclpH1n/ZMp1EQV5rvysydT01y4E84JVnZWT7MhLiq42Xs97TeVVRN5jPLPHkT/fzClLkOQBo9zaEH5/tmrgbu+jt4VzdKby9PEo34EKIbqqUKhyGLMruw38t/V4v45Zdkgi3FbgnhUafb7eooPAuqxtjgGlsJuIuKIOfWUNDQcinfkSRwN72vMSzT7VdegJW53ONRJur8Wf5Apgf/dunTjP7Iu/d9mCuGVTry0j0G8Yml+lxbFnURFkyNicpcWuaHiY56zh5p+bNoK+u4zoFlrKaCZqaV/jAkURBcR/zRI6KEfDtRbTFPHAb+U0PrpQTytGTpmmrVKs05Px9wo20IaPI+fPY2vo0GWV01PcfFiCYyN2CLuQioRyZ2L+4Op+0T7ytZrV1Bfdw1WqjVlYGZKgC7uiQNAtOkDCYaCVhNrv81B3OXOHRnXNfUQZAAIBYN69aWsacd/ytRbX099mRISkzK6LF8GvIqHO4H3dQISx4MV2h6mAEurJUij7LLXIK6TIxYyV0l/MLV+xrOnoqAtVvAxCW8sOgdUk550n63DwhIL0b2rg+2RqeBy8dziwRUBCt8PxoWPzVuZPeVvj7Rvfj3FIXFCeE+bJUp7gWZtXm3rCL2FZvYUYp2yJul4/eEp/rl4p5/zvDQk2GJI7HxN55QhtiTUhdqDeLy7T8mYrQv0PEk/mfqzfUoVhd9dozD/I2e6/dt7PYqoVohXffY/+c65QDcYHIlxeK5rDDd8gFL+6WN5532ex10FBJoVpEyJFQ8CdU87/WWZYuIrR6fGfWkMyMqWOUHHqK7JtFzekWSynzEi/2TqJXzOrecPNDsWgPaTlzaxmL1OOsKiW7pwc3sYRGfHAsTtZTWgLSoNLEY99dzXU1rpNb96qv2ssxD7N0CB5tN+VO1WB2IUm02KKywWSF8zItYWHUBRedhX8ObTjm+7HZf6L/xh9EXn+fH1pn3xy9QyDS8kCFcxIMNjclFnX/2ZqSC0KFO30472oRujpJHGBxbcchOhHnx1dbj06Ryh7c5PaoQdpJ4lZTBnPzW/dPT908J8Zqqf1p/zpD6e2i5GeWYqsEu/mT2lLroBJEQ0DbQVuwiLAmxBxB8WP5gyvc9zZb+eatYMwIJrvNOAqOUdjYeNT9CU0pxx0TmOtjjpQRb5Yp/GDrRzlBot9fBm+ec9JUm/u+cLwf/nYP7/7f0p8eyIlAkW17FaJgGCu1VG3M9zkxKkcHcktsoST5ExpMGLpQz8w1S0f7/oGDJ6TGzoOihm/apFsiWvSFSjM4gJu81npnie79Oo4vYE6vz5jQWjFdDMlCGzKmbgkq39nd0ZcOwDjSz52z5N5LSpZqa+npqZ+nrqyxTlkc7rb1+wseQUdIx+mWqXTUYiuFqDBB43BOmCLWGlAyAN688cIIo0O6FnSLOir35+34epYXyMKGIPOw3qV/lEFv4qRrEjn6SZKYGFE5iZMh/KAYuXQga/MCXE5y6dPWVAypTcb8w0YTBrwYbrXMx7+Rv4C5lZQRkvdpgb2elH9otJ+CP7BXuGMv9lijXtHuBkTTjU6lk4MxUccXafmYJILeuZKdkxOSw8lDcKJFDm6JnflkS/RFswM+Wb7YMsY32PyAlfVsjljRexGu2QYrT8o0zJv90/Bc1/Lqb/TZ7Kyw0gJnAjgNECGqjrA0JgR+g87QxWMDPF3pQh/cVTwzrl65mpPLoFxO+FBYjPztAgZy/TjhxsTiCmk7I7MyVv3zQbfT31ZUpxUx7MTDUuHWbyZmRR8DYPHGTfGkdQW9IxEY6Ni8R9ps+eCphHQSB8R5/zsG5j7Xu62sC3skC4Vy90zH+Z4ngjJlGXrGrMbT7Pb1iEMp4MAdQzU19PWc/PXvcvU+bJ5jCLCtoXa0UZ4FM6HQjsV6SOIzm+IxSWSzwGxufafaVyMLyzBRbxTUEhB30N5gBGeOzLLg0WL/r6Tlv2gpXb2qhjHx+kmanB2HcoCET6m6W3t5mZ8i+7A/WizUsYbPY9Ch1VLaBqRzpmDKYDpE+r+8wUl0o/s992E+ok2pzLlLzxIkdRdwIzU2HGd8HMlLHDW5DwbNMix1zdSfg0fzKlHovnzFScJkL+B5lSfrt/Cv3ziBflb+pTY3jrSViGYR0j9dSifeMuiV1eCSJbvv7sYSsXWLX5AQV3UBjwktEsM1yfPAr3wiuH4wPTrDF8npQy8lWB+uxCySPhCcUv9s4h7fTJMs6DMrXCagDvKHlhKe74NLh/1g1U4VPAqtwyIHQPzB3yb6sn+jXLU1Ibn3vQyGaxNFz72g+bwoU+6M4Y2PZIx+herWBnPhHmLg71VuoGFRTalUf0LE5T3EXZgHSbFzCze1DmHp9rJMY6/MnUN/s9nHH6lam2DLck9FLq7WZpFii3E3f21C9MSWdVTmemtqmCMRfHb8r8sg2g+LjS15etdBCrmH5L3j6d2VNRs2Ny6JynNe5TMKWRem25OfsN4NKn4aTsc7gKlyzWLP4NCA9JhSYnCn70qX5J+09s2zrxG0L75j9MiYijTKmL0kArq/7pqWXfDLOnvkzFhzdP0CHIn0Tv+gOK67fwJz2l/nb/lPUfWUfxb3tqe/3sfdfKAODnZWyQMlKaDDPAnz2JqEC4KN0fnjKU1p2ZEoyCR77a+HQMH28ezefpAiVGbeTIix9LYgpmhUh/lhpkmjsDD4eS9gnS7V2oQe+JOc/h63DHtgaMtY527HHL0Gy5Dyt4QLRTm6dog4hfpnc07BgGy0lNO/yXqbUXVVjVyZjSSETn9a7/7JMd2LEOrXtbQZJKC7IscFLHCXPN5z4lWLeJZi/Fz6EL7B/ZLxAAzWr7IQSYWea0Lx52uwGaL3lNXIkmI5zLJkGevfvhKX/HvFp4udHs9s1+/qi8KDOJF2I1dN91JLr09anm+YzlPNFTIkWHBt6KzMbcnbzrkEvfAXRX3QbL/G1Cgd61EhyjWMLcO+tA5G7pHLVc06zLyn5bE2uoCLIixaP9k2vT0H8tKuROjE6WnXUAxN7Q7IcbeZqZii5C2KJQBw6Nk/5Ppq5hcCNOK+zA7Kl/mEpAl63+HFMaAL+57qeC/8je+X+bKbF7PUhwmwKEFT2m+RzpLFmaHR1plZ26aAIdnWdPGR3TaUwZ0OsrnbdjwNH+06gEqlfdJfCs2WncHAlBebe1SDClR0qmLuXoJsksZl8nOmaspWrByeuePzx1FWg/KVDCYdETtTQqtu8CXo9GQ3/LYg3Io0hXaF0nOlZ3G/rzI9RciP3oNDPlrwbKSP9Zdy5HjwH4p1tbQNYnBvHfYZySrBCM2VNs13yuCfxvT8GHSLNg5mjkV0+FkvJ59vMpJrac0oRZSqMxe2rOfubOv0P9eN1j2bvIKOwmdYCbaufj/hXSvtRfNQOul16Jlbim/ZB0hwoCbrfArOa906DLQkI93WWUGUK9uoUaByWOF7EYBx3NsuKLwEVA5xDmYb5S3OuGO3tq4LsW+Sd5UaCRXbHEZtpDjUVmQbMcGsc5+/lJeChQnYoO8W7Oto7Z0moRHLQbWbjvXY11lnoKXyU6Z3GgoLlEFMgfZIrjfsvUX7qOYtdjOo95yEdEUczPDK7LxHkFQR0r3ZlDeytysezs+zpk+pcGk+ZzbfjDVLDb0yz3aFSH2CKwU4K1ykU7MzZJtFvReZRrXQvVW9oP5NTrUOS+9hYsfeGFlfPA1VGQ0Ow0GrsRj4tGBZEo0DG3noyS2Am7SsnSR+7nZAANK9mBZsfs1FowjzvqKU8ewOypwX6zM1PR7dE2cCH0Kv1JmkeTXWG3iH1fuNlTYczvKf3BW/+VKXRlRqxsgiENmc2ugXAfhsT00hDEyb2SZk9J754yMGxof/O75xZTNUggGjLqqS9Twst618HoFBasDPaA1eWJZtny/V5B2HgW/f7wnfpsxFj/g6l/+pRfZXSOKjmewdJ9+0wx/+61Xzw1MxXbHEsWynSoSclRJr5MyYeM/n+WY1y08JE1M5XsutWvTMVgewlmpuz4TrPfH2aK539zLV3l/iPr0v/1+1P5viFee/ZoVjJiC632Dk/sg+TX8es6VXOf+jIV3EJVg4KnOFh9XainFIOO0e6V2iTkSgvgzZJYqDy5KtEHjaYSmWy42VNfpsLhvJPm7Mc+N1waNCYdk4vw+v7B1BYcXHh8WzmxPT4B8eFztc85n1SscDvK1NdTTd+V/wdTh8/aonP+WQ94oVmOvSKeuIaH04R9rVeI5R/87KnIF18rGLgNS0wnA5+1UkUApXXYY2HS6JwhCkoFTY5fkgAmIUrcnLSIs+FiZirKuH0xM6VYFmXq4ezbmakpNCgzX0+98mmPBXBkkC+ElCmhgGj2lF8MoQU3z2SFgaaMdQA2QQvvQKZ90mM6FJy5lwsfGv33qlX/oH+/PXLIW0weVtJni4L0TrOecaKv37t5JcL3M2XimrwHLJ3ObR20viYh1AE0M0We79UdHbn7lZj9a1cTUV0HqGbJnZiuU4AYXK5/kilB+M01CpX/S69RlJpe0TEMljWZpIpDSSEOxMEFZWw9nVfonEw2HtWYZr+49SW4HekY0wyNQ+EuUV3aB44WsUfPSuOlQ2hH3gQcsaXbrk7uzKZBVDcaFk8RZUq67DRI4sUDc81nfd7UffZeLGCHpwKqtGMPbwOeCiMhut3HgOBbUs2e+ma/UDGoB8qqO2KQb2j/idMPU4DR8NgR2sbHc+DC87oeiNu6Ee3gSiMhhllPeNztJ+TvB/p634PFEuPhAxT6YWDMTMknd0DhlO0qeLYONnGXSVDjViIVutqeMzMVJgVlaLx61FPF7nMeL/YHmHVPFw9u3/7Ifraxy/GESq3223fowidiEeaoKFCIgs+z1JZJ+jmLlGbXHhd3aLwOPBb0uAOBlKo/mFK85lZju9AHRMrncmYqXGyuBTrKBkNs40qz35epr6fES9eC8OAFDdpkN0ScFG3TmSl2qK4k3N13KYldPkDdUrsTZ9MWdVKn2Z9kSvzd/SlV+Euflx5f98fPky+XKDmvqgGtwKsjpgCXNM8X0Jo99e1TwfW+/xxJ+lzMngoUce9+zoFHJLhKCCSajTXUmMabwDfJQWzIDkGjG1Mm7MUbzJ7qNrsbHgqGAxF7oZ4ijdfiMb0oaWi8ggEywAhJxFxIit11EqCLslV+MAUZ6skvU2p2Hupwe/dXcHw+FCwrTg+iBWppH7HRi5ihEyK8eFoNYsMDmJkKMuAHs6f0xXOqZ6bslu9+eOrLVJ4vTWLXSZDGvWTks6fY/Uh//rh+VbBupw1WzVpKw3v9us9MTc9zm4aHmr4/VN1rzIx7tY6ebSDBOBUgZneQjvn/J1NfT0m109W/eEpid9eUnHe4mZkC/O0F/OJyzVG50bRfmfrHU9H6GAQo6RyTLKfFNsUg4H4w9fVU0ou8i7L7cCOulRcpRtfM/b+YYpvTq/1/ffG/AGwdk90=</prop>
			<obj name="TemperatureLog" class="TemperatureLog" version="2">
				<prop name="Times">TEFSWgAAtC0AAIC0KLQAAABYAgAA8gMAAIwFAAAmBwAAyggAAGQKAAD+CwAAmA0AADwPAADWEAAAcBIAAAoUAACkFQAASBcAAOIYAAB8GgAAFhwAALodAABUHwAA7iAAAIgiAAAsJAAAxiUAAGAnAAD6KAAAlCoAADgsAADSLQAAbC8AABAxAACqMgAARDQAAN41AACCNwAAHDkAALY6AABQPAAA9D0AAI4/AAAoQQAAwkIAAGZEAAAARgAAmkcAAD5JAADYSgAAckwAAAxOAACwTwAASlEAAORSAAB+VAAAIlYAALxXAABWWQAA8FoAAJRcAAAuXgAAyF8AAGJhAAAGYwAAoGQAADpmAADUZwAAeGkAABJrAACsbAAARm4AAOBvAACEcQAAHnMAALh0AABSdgAA9ncAAJB5AAAqewAAxHwAAGh+AAACgAAAnIEAADaDAADahAAAdIYAAA6IAACoiQAATIsAAOaMAACAjgAAGpAAAL6RAABYkwAA8pQAAJaWAAAwmAAAypkAAGSbAAAInQAAop4AADygAADWoQAAeqMAABSlAACupgAASKgAAOypAACGqwAAIK0AALquAABesAAA+LEAAJKzAAAstQAA0LYAAGq4AAAEugAAnrsAAEK9AADcvgAAdsAAABDCAAC0wwAATsUAAOjGAACCyAAAJsoAAMDLAABazQAA9M4AAI7QAAAy0gAAzNMAAGbVAAAA1wAApNgAAD7aAADY2wAAct0AABbfAACw4AAASuIAAOTjAACI5QAAIucAALzoAABg6gAA+usAAJTtAAAu7wAA0vAAAGzyAAAG9AAAoPUAAET3AADe+AAAePoAABL8AAC2/QAAUP8AAOoAAQCEAgEAKAQBAMIFAQBcBwEAAAkBAJoKAQA0DAEAzg0BAGgPAQAMEQEAphIBAEAUAQDaFQEAfhcBABgZAQCyGgEATBwBAPAdAQCKHwEAJCEBAL4iAQBiJAEA/CUBAJYnAQAwKQEAyioBAG4sAQAILgEAoi8BADwxAQDgMgEAejQBABQ2AQCuNwEAUjkBAOw6AQCGPAEAKj4BAMQ/AQBeQQEA+EIBAJxEAQA2RgEA0EcBAGpJAQAOSwEAqEwBAEJOAQDcTwEAgFEBABpTAQC0VAEAWFYBAPJXAQCMWQEAJlsBAMpcAQBkXgEA/l8BAJhhAQA8YwEA1mQBAHBmAQAKaAEApGkBAEhrAQDibAEAfG4BABZwAQC6cQEAVHMBAO50AQCIdgEALHgBAMZ5AQBgewEA+nwBAJ5+AQA4gAEA0oEBAGyDAQAQhQEAqoYBAESIAQDeiQEAgosBAByNAQC2jgEAUJABAPSRAQCOkwEAKJUBAMKWAQBmmAEAAJoBAJqbAQA0nQEA2J4BAHKgAQAMogEAsKMBAEqlAQDkpgEAfqgBACKqAQC8qwEAVq0BAPCuAQCUsAEALrIBAMizAQBitQEABrcBAKC4AQA6ugEA1LsBAHi9AQASvwEArMABAEbCAQDgwwEAhMUBAB7HAQC4yAEAUsoBAPbLAQCQzQEAKs8BAMTQAQBo0gEAAtQBAJzVAQA21wEA2tgBAHTaAQAO3AEAqN0BAEzfAQDm4AEAgOIBABrkAQC+5QEAWOcBAPLoAQCW6gEAMOwBAMrtAQBk7wEACPEBAKLyAQA89AEA1vUBAHr3AQAU+QEArvoBAEj8AQDs/QEAhv8BACABAgC6AgIAXgQCAPgFAgCSBwIALAkCANAKAgBqDAIABA4CAJ4PAgBCEQIA3BICAHYUAgAQFgIAqhcCAE4ZAgDoGgIAghwCABweAgDAHwIAWiECAPQiAgCOJAIAMiYCAMwnAgBmKQIAACsCAKQsAgA+LgIA2C8CAHIxAgAWMwIAsDQCAEo2AgDkNwIAiDkCACI7AgC8PAIAYD4CAPo/AgCUQQIALkMCANJEAgBsRgIABkgCAKBJAgBESwIA3kwCAHhOAgASUAIAtlECAFBTAgDqVAIAjlYCAChYAgDCWQIAXFsCAPZcAgCaXgIANGACAM5hAgBoYwIADGUCAKZmAgBAaAIA2mkCAH5rAgAYbQIAsm4CAExwAgDmcQIAinMCACR1AgC+dgIAWHgCAPx5AgCWewIAMH0CAMp+AgBugAIACIICAKKDAgA8hQIA4IYCAHqIAgAUigIAuIsCAFKNAgDsjgIAhpACACqSAgDEkwIAXpUCAPiWAgCcmAIANpoCANCbAgBqnQIADp8CAKigAgBCogIA3KMCAIClAgAapwIAtKgCAFiqAgDyqwIAjK0CACavAgDKsAIAZLICAP6zAgCYtQIAPLcCANa4AgBwugIACrwCAKS9AgBIvwIA4sACAHzCAgAWxAIAusUCAFTHAgDuyAIAiMoCACzMAgDGzQIAYM8CAPrQAgCU0gIAONQCANLVAgBs1wIAENkCAKraAgBE3AIA3t0CAILfAgAc4QIAtuICAFDkAgD05QIAjucCACjpAgDC6gIAZuwCAADuAgCa7wIANPECANjyAgBy9AIADPYCAKb3AgBK+QIA5PoCAH78AgAi/gIAvP8CAFYBAwDwAgMAlAQDAC4GAwDIBwMAYgkDAAYLAwCgDAMAOg4DANQPAwB4EQMAEhMDAKwUAwBGFgMA4BcDAIQZAwAeGwMAuBwDAFIeAwD2HwMAkCEDACojAwDEJAMAaCYDAAIoAwCcKQMANisDANosAwB0LgMADjADAKgxAwBMMwMA5jQDAIA2AwAaOAMAvjkDAFg7AwDyPAMAjD4DADBAAwDKQQMAZEMDAP5EAwCiRgMAPEgDANZJAwB6SwMAFE0DAK5OAwBIUAMA7FEDAIZTAwAgVQMAulYDAF5YAwD4WQMAklsDACxdAwDQXgMAamADAARiAwCeYwMAQmUDANxmAwB2aAMAEGoDALRrAwBObQMA6G4DAIJwAwAccgMAwHMDAFp1AwD0dgMAjngDADJ6AwDMewMAZn0DAAB/AwCkgAMAPoIDANiDAwByhQMAFocDALCIAwBKigMA5IsDAIiNAwAijwMAvJADAFaSAwD6kwMAlJUDAC6XAwDSmAMAbJoDAAacAwCgnQMARJ8DAN6gAwB4ogMAEqQDALalAwBQpwMA6qgDAISqAwAorAMAwq0DAFyvAwAAsQMAmrIDADS0AwDOtQMAaLcDAAy5AwCmugMAQLwDANq9AwB+vwMAGMEDALLCAwBMxAMA8MUDAIrHAwAkyQMAvsoDAFjMAwD8zQMAls8DADDRAwDK0gMAbtQDAAjWAwCi1wMAPNkDAODaAwB63AMAFN4DAK7fAwBS4QMA7OIDAIbkAwAq5gMAxOcDAF7pAwD46gMAnOwDADbuAwDQ7wMAavEDAA7zAwCo9AMAQvYDANz3AwCA+QMAGvsDALT8AwBY/gMA8v8DAIwBBAAmAwQAygQEAGQGBAD+BwQAmAkEADILBADWDAQAcA4EAAoQBACkEQQASBMEAOIUBAB8FgQAFhgEALoZBABUGwQA7hwEAIgeBAAiIAQAxiEEAGAjBAD6JAQAlCYEADgoBADSKQQAbCsEABAtBACqLgQARDAEAN4xBACCMwQAHDUEALY2BABQOAQA9DkEAI47BAAoPQQAwj4EAGZABAAAQgQAmkMEAD5FBADYRgQAckgEAAxKBACwSwQASk0EAOROBAB+UAQAIlIEALxTBABWVQQA8FYEAJRYBAAuWgQAyFsEAGJdBAAGXwQAoGAEADpiBADUYwQAbmUEABJnBACsaAQARmoEAOBrBACEbQQAHm8EALhwBABScgQA9nMEAJB1BAAqdwQAxHgEAGh6BAACfAQAnH0EADZ/BADagAQAdIIEAA6EBACohQQATIcEAOaIBACAigQAGowEAL6NBABYjwQA8pAEAIySBAAwlAQAypUEAGSXBAAImQQAopoEADycBADWnQQAep8EABShBACuogQASKQEAOylBACGpwQAIKkEALqqBABerAQA+K0EAJKvBAAssQQA0LIEAGq0BAAEtgQAnrcEAEK5BADcugQAdrwEABC+BACqvwQATsEEAOjCBACCxAQAHMYEAMDHBABayQQA9MoEAI7MBAAyzgQAzM8EAGbRBAAA0wQApNQEAD7WBADY1wQActkEABbbBACw3AQASt4EAOTfBACI4QQAIuMEALzkBABW5gQA+ucEAJTpBAAu6wQA0uwEAGzuBAAG8AQAoPEEAETzBADe9AQAePYEABL4BAC2+QQAUPsEAOr8BACE/gQAKAAFAMIBBQBcAwUA9gQFAJoGBQA0CAUAzgkFAGgLBQAMDQUApg4FAEAQBQDaEQUAfhMFABgVBQCyFgUATBgFAOYZBQCKGwUAJB0FAL4eBQBYIAUA/CEFAJYjBQAwJQUAyiYFAG4oBQAIKgUAoisFADwtBQDgLgUAejAFABQyBQCuMwUAUjUFAOw2BQCGOAUAKjoFAMQ7BQBePQUA+D4FAJxABQA2QgUA0EMFAGpFBQAORwUAqEgFAEJKBQDcSwUAgE0FABpPBQC0UAUATlIFAPJTBQCMVQUAJlcFAMpYBQBkWgUA/lsFAJhdBQAyXwUA1mAFAHBiBQAKZAUApGUFAEhnBQDiaAUAfGoFABZsBQC6bQUAVG8FAO5wBQCIcgUAInQFAMZ1BQBgdwUA+ngFAJR6BQA4fAUA0n0FAGx/BQAQgQUAqoIFAESEBQDehQUAgocFAByJBQC2igUAUIwFAPSNBQCOjwUAKJEFAMKSBQBmlAUAAJYFAJqXBQA+mQUA2JoFAHKcBQAMngUAsJ8FAEqhBQDkogUAfqQFACKmBQC8pwUAVqkFAPCqBQCUrAUALq4FAMivBQBisQUA/LIFAKC0BQA6tgUA1LcFAG65BQASuwUArLwFAEa+BQDgvwUAhMEFAB7DBQC4xAUAUsYFAOzHBQCQyQUAKssFAMTMBQBozgUAAtAFAJzRBQA20wUA2tQFAHTWBQAO2AUAqNkFAEzbBQDm3AUAgN4FABrgBQC+4QUAWOMFAPLkBQCM5gUAMOgFAMrpBQBk6wUACO0FAKLuBQA88AUA1vEFAHrzBQAU9QUArvYFAEj4BQDs+QUAhvsFACD9BQC6/gUAXgAGAPgBBgCSAwYALAUGANAGBgBqCAYABAoGAJ4LBgA4DQYA3A4GAHYQBgAQEgYAqhMGAE4VBgDoFgYAghgGABwaBgDAGwYAWh0GAPQeBgCOIAYAMiIGAMwjBgBmJQYAACcGAKQoBgA+KgYA2CsGAHItBgAWLwYAsDAGAEoyBgDuMwYAiDUGACI3BgC8OAYAYDoGAPo7BgCUPQYALj8GANJABgBsQgYABkQGAKBFBgBERwYA3kgGAHhKBgASTAYAtk0GAFBPBgDqUAYAhFIGAChUBgDCVQYAXFcGAPZYBgCaWgYANFwGAM5dBgBoXwYAAmEGAKZiBgBAZAYA2mUGAHRnBgAYaQYAsmoGAExsBgDmbQYAim8GACRxBgC+cgYAWHQGAPx1BgCWdwYAMHkGAMp6BgBufAYACH4GAKJ/BgBGgQYA4IIGAHqEBgAUhgYAuIcGAFKJBgDsigYAhowGACqOBgDEjwYAXpEGAPiSBgCclAYANpYGANCXBgB0mQYADpsGAKicBgBCngYA3J8GAIChBgAaowYAtKQGAE6mBgDypwYAjKkGACarBgDArAYAZK4GAP6vBgCYsQYAMrMGAMy0BgBwtgYACrgGAKS5BgA+uwYA4rwGAHy+BgAWwAYAsMEGAFTDBgDuxAYAiMYGACzIBgDGyQYAYMsGAPrMBgCezgYAONAGANLRBgBs0wYAENUGAKrWBgBE2AYA3tkGAILbBgAc3QYAtt4GAFrgBgD04QYAjuMGACjlBgDM5gYAZugGAADqBgCa6wYANO0GANjuBgBy8AYADPIGAKbzBgBK9QYA5PYGAH74BgAY+gYAvPsGAFb9BgDw/gYAigAHACQCBwDIAwcAYgUHAPwGBwCWCAcAOgoHANQLBwBuDQcAEg8HAKwQBwBGEgcA4BMHAIQVBwAeFwcAuBgHAFIaBwD2GwcAkB0HACofBwDEIAcAaCIHAAIkBwCcJQcAQCcHANooBwB0KgcADiwHALItBwBMLwcA5jAHAIAyBwAkNAcAvjUHAFg3BwDyOAcAljoHADA8BwDKPQcAZD8HAP5ABwCiQgcAPEQHANZFBwBwRwcAFEkHAK5KBwBITAcA4k0HAIZPBwAgUQcAulIHAFRUBwD4VQcAklcHACxZBwDGWgcAalwHAAReBwCeXwcAOGEHANxiBwB2ZAcAEGYHAKpnBwBOaQcA6GoHAIJsBwAcbgcAwG8HAFpxBwD0cgcAmHQHADJ2BwDMdwcAZnkHAAp7BwCkfAcAPn4HANh/BwB8gQcAFoMHALCEBwBKhgcA7ocHAIiJBwAiiwcAvIwHAGCOBwD6jwcAlJEHAC6TBwDSlAcAbJYHAAaYBwCgmQcAOpsHAN6cBwB4ngcAEqAHAKyhBwBQowcA6qQHAISmBwAeqAcAwqkHAFyrBwD2rAcAkK4HADSwBwDOsQcAaLMHAAK1BwCmtgcAQLgHANq5BwB+uwcAGL0HALK+BwBMwAcA8MEHAIrDBwAkxQcAvsYHAGLIBwD8yQcAlssHADDNBwDUzgcAbtAHAAjSBwCi0wcARtUHAODWBwB62AcAFNoHALjbBwBS3QcA7N4HAIbgBwAq4gcAxOMHAF7lBwD45gcAkugHADbqBwDQ6wcAau0HAATvBwCo8AcAQvIHANzzBwB29QcAGvcHALT4BwBO+gcA6PsHAIz9BwAm/wcAwAAIAFoCCAD+AwgAmAUIADIHCADWCAgAcAoIAAoMCACkDQgASA8IAOIQCAB8EggAFhQIALoVCABUFwgA7hgIAIgaCAAsHAgAxh0IAGAfCAD6IAgAniIIADgkCADSJQgAbCcIABApCACqKggARCwIAN4tCACCLwgAHDEIALYyCABQNAgA9DUIAI43CAAoOQgAwjoIAFw8CAAAPggAmj8IADRBCADOQggAckQIAAxGCACmRwgAQEkIAORKCAB+TAgAGE4IALxPCABWUQgA8FIIAIpUCAAuVggAyFcIAGJZCAD8WggAoFwIADpeCADUXwgAbmEIABJjCACsZAgARmYIAOpnCACEaQgAHmsIALhsCABcbggA9m8IAJBxCAAqcwgAznQIAGh2CAACeAgAnHkIADZ7CADafAgAdH4IAA6ACACogQgATIMIAOaECACAhggAGogIAL6JCABYiwgA8owIAIyOCAAwkAgAypEIAGSTCAD+lAgAmJYIADyYCADWmQgAcJsIABSdCACunggASKAIAOKhCACGowgAIKUIALqmCABUqAgA+KkIAJKrCAAsrQgAxq4IAGqwCAAEsggAnrMIADi1CADctggAdrgIABC6CAC0uwgATr0IAOi+CACCwAgAJsIIAMDDCABaxQgA9MYIAJjICAAyyggAzMsIAGbNCAAKzwgApNAIAD7SCADY0wgAfNUIABbXCACw2AgAStoIAOTbCACI3QgAIt8IALzgCABW4ggA+uMIAJTlCAAu5wgAyOgIAGzqCAAG7AgAoO0IADrvCADe8AgAePIIABL0CACs9QgAUPcIAOr4CACE+ggAHvwIAML9CABc/wgA9gAJAJACCQA0BAkAzgUJAGgHCQACCQkApgoJAEAMCQDaDQkAfg8JABgRCQCyEgkATBQJAPAVCQCKFwkAJBkJAL4aCQBiHAkA/B0JAJYfCQAwIQkA1CIJAG4kCQAIJgkAoicJAEYpCQDgKgkAeiwJABQuCQC4LwkAUjEJAOwyCQCGNAkAIDYJAMQ3CQBeOQkA+DoJAJI8CQA2PgkA0D8JAGpBCQAEQwkAqEQJAEJGCQDcRwkAdkkJABpLCQC0TAkATk4JAOhPCQCMUQkAJlMJAMBUCQBkVgkA/lcJAJhZCQAyWwkA1lwJAHBeCQAKYAkApGEJAEhjCQDiZAkAfGYJABZoCQC6aQkAVGsJAO5sCQCIbgkALHAJAMZxCQBgcwkA+nQJAJ52CQA4eAkA0nkJAGx7CQAQfQkAqn4JAESACQDegQkAeIMJAByFCQC2hgkAUIgJAOqJCQCOiwkAKI0JAMKOCQBckAkAAJIJAJqTCQA0lQkAzpYJAHKYCQAMmgkAppsJAEqdCQDkngkAfqAJABiiCQC8owkAVqUJAPCmCQCKqAkALqoJAMirCQBirQkA/K4JAKCwCQA6sgkA1LMJAG61CQAStwkArLgJAEa6CQDquwkAhL0JAB6/CQC4wAkAXMIJAPbDCQCQxQkAKscJAMTICQBoygkAAswJAJzNCQA2zwkA2tAJAHTSCQAO1AkAqNUJAEzXCQDm2AkAgNoJABrcCQC+3QkAWN8JAPLgCQCM4gkAJuQJAMrlCQBk5wkA/ugJAJjqCQA87AkA1u0JAHDvCQAU8QkArvIJAEj0CQDi9QkAhvcJACD5CQC6+gkAVPwJAPj9CQCS/wkALAEKAMYCCgBqBAoABAYKAJ4HCgBCCQoA3AoKAHYMCgAQDgoAtA8KAE4RCgDoEgoAghQKACYWCgDAFwoAWhkKAPQaCgCYHAoAMh4KAMwfCgBmIQoAACMKAKQkCgA+JgoA2CcKAHIpCgAWKwoAsCwKAEouCgDkLwoAiDEKACIzCgC8NAoAVjYKAPo3CgCUOQoALjsKAMg8CgBsPgoABkAKAKBBCgA6QwoA3kQKAHhGCgASSAoArEkKAFBLCgDqTAoAhE4KAB5QCgDCUQoAXFMKAPZUCgCQVgoANFgKAM5ZCgBoWwoADF0KAKZeCgBAYAoA2mEKAH5jCgAYZQoAsmYKAExoCgDwaQoAimsKACRtCgC+bgoAYnAKAPxxCgCWcwoAMHUKANR2CgBueAoACHoKAKJ7CgBGfQoA4H4KAHqACgAUggoAroMKAFKFCgDshgoAhogKACCKCgDEiwoAXo0KAPiOCgCckAoANpIKANCTCgBqlQoADpcKAKiYCgBCmgoA3JsKAHadCgAanwoAtKAKAE6iCgDyowoAjKUKACanCgDAqAoAWqoKAP6rCgCYrQoAMq8KAMywCgBwsgoACrQKAKS1CgA+twoA4rgKAHy6CgAWvAoAsL0KAFS/CgDuwAoAiMIKACzECgDGxQoAYMcKAPrICgCeygoAOMwKANLNCgBszwoAENEKAKrSCgBE1AoA3tUKAILXCgAc2QoAttoKAFDcCgD03QoAjt8KACjhCgDM4goAZuQKAADmCgCa5woANOkKANjqCgBy7AoADO4KAKbvCgBK8QoA5PIKAH70CgAY9goAvPcKAFb5CgDw+goAivwKACT+CgDI/woAYgELAPwCCwCWBAsAOgYLANQHCwBuCQsACAsLAKwMCwBGDgsA4A8LAHoRCwAeEwsAuBQLAFIWCwDsFwsAkBkLACobCwDEHAsAaB4LAAIgCwCcIQsANiMLANokCwB0JgsADigLAKgpCwBMKwsA5iwLAIAuCwAaMAsAvjELAFgzCwDyNAsAjDYLADA4CwDKOQsAZDsLAAg9CwCiPgsAPEALANZBCwBwQwsAFEULAK5GCwBISAsA4kkLAIZLCwAgTQsAuk4LAFRQCwDuUQsAklMLACxVCwDGVgsAYFgLAARaCwCeWwsAOF0LANxeCwB2YAsAEGILAKpjCwBOZQsA6GYLAIJoCwAcagsAwGsLAFptCwD0bgsAjnALADJyCwDMcwsAZnULAAp3CwCkeAsAPnoLANh7CwB8fQsAFn8LALCACwBKggsA7oMLAIiFCwAihwsAvIgLAGCKCwD6iwsAlI0LAC6PCwDIkAsAbJILAAaUCwCglQsARJcLAN6YCwB4mgsAEpwLAKydCwBQnwsA6qALAISiCwAepAsAwqULAFynCwD2qAsAkKoLADSsCwDOrQsAaK8LAAKxCwCmsgsAQLQLANq1CwB0twsAGLkLALK6CwBMvAsA5r0LAIq/CwAkwQsAvsILAFjECwD8xQsAlscLADDJCwDKygsAbswLAAjOCwCizwsAPNELAODSCwB61AsAFNYLALjXCwBS2QsA7NoLAIbcCwAq3gsAxN8LAF7hCwD44gsAnOQLADbmCwDQ5wsAaukLABjrCwCy7AsATO4LAObvCwCK8QsAJPMLAL70CwBY9gsA/PcLAJb5CwAw+wsA1PwLAG7+CwAIAAwAogEMAEYDDADgBAwAegYMABQIDAC4CQwAUgsMAOwMDACGDgwAKhAMAMQRDABeEwwA+BQMAJwWDAA2GAwA0BkMAGobDAAOHQwAqB4MAEIgDADcIQwAgCMMABolDAC0JgwATigMAOgpDACMKwwAJi0MAMAuDABaMAwA/jEMAJgzDAAyNQwAzDYMAHA4DAAKOgwApDsMAD49DADiPgwAfEAMABZCDACwQwwAVEUMAO5GDACISAwALEoMAMZLDABgTQwA+k4MAJ5QDAA4UgwA0lMMAGxVDAAQVwwAqlgMAERaDADeWwwAgl0MABxfDAC2YAwAUGIMAPRjDACOZQwAKGcMAMJoDABmagwAAGwMAJptDAA+bwwA2HAMAHJyDAAMdAwApnUMAEp3DADkeAwAfnoMABh8DAC8fQwAVn8MAPCADACKggwALoQMAMiFDABihwwA/IgMAKCKDAA6jAwA1I0MAG6PDAAIkQwArJIMAEaUDADglQwAepcMAB6ZDAC4mgwAUpwMAOydDACQnwwAKqEMAMSiDABopAwAAqYMAJynDAA2qQwA2qoMAHSsDAAOrgwAqK8MAEyxDADmsgwAgLQMABq2DAC+twwAWLkMAPK6DACMvAwAML4MAMq/DABkwQwACMMMAKLEDAA8xgwA1scMAHrJDAAUywwArswMAEjODADizwwAhtEMACDTDAC61AwAVNYMAPjXDACS2QwALNsMAMbcDABq3gwABOAMAJ7hDAA44wwA3OQMAHbmDAAQ6AwAqukMAE7rDADo7AwAgu4MABzwDAC28QwAWvMMAPT0DACO9gwAMvgMAMz5DABm+wwAAP0MAKT+DAA+AA0A2AENAHIDDQAWBQ0AsAYNAEoIDQDkCQ0AiAsNACINDQC8Dg0AYBANAPoRDQCUEw0ALhUNANIWDQBsGA0ABhoNAKAbDQBEHQ0A3h4NAHggDQASIg0AtiMNAFAlDQDqJg0AhCgNACgqDQDCKw0AXC0NAPYuDQCQMA0ANDINAM4zDQBoNQ0ADDcNAKY4DQBAOg0A2jsNAH49DQAYPw0AskANAExCDQDwQw0AikUNACRHDQC+SA0AYkoNAPxLDQCWTQ0AME8NANRQDQBuUg0ACFQNAKJVDQA8Vw0A4FgNAHpaDQAUXA0Arl0NAFJfDQDsYA0AhmINACBkDQDEZQ0AXmcNAPhoDQCSag0ANmwNANBtDQBqbw0ABHENAKhyDQBCdA0A3HUNAHZ3DQAaeQ0AtHoNAE58DQDofQ0AjH8NACaBDQDAgg0AZIQNAP6FDQCYhw0AMokNANaKDQBwjA0ACo4NAKSPDQBIkQ0A4pINAHyUDQAWlg0AupcNAFSZDQDumg0AiJwNACyeDQDGnw0AYKENAPqiDQCepA0AOKYNANKnDQBsqQ0AEKsNAKqsDQBErg0A3q8NAHixDQAcsw0AtrQNAFC2DQDqtw0AjrkNACi7DQDCvA0AXL4NAADADQCawQ0ANMMNANjEDQByxg0ADMgNAKbJDQBKyw0A5MwNAH7ODQAY0A0AvNENAFbTDQDw1A0AitYNAC7YDQDI2Q0AYtsNAAbdDQCg3g0AOuANANThDQBu4w0AEuUNAKzmDQBG6A0A4OkNAITrDQAe7Q0AuO4NAFLwDQD28Q0AkPMNACr1DQDE9g0AXvgNAAL6DQCc+w0ANv0NAND+DQB0AA4ADgIOAKgDDgBCBQ4A5gYOAIAIDgAaCg4AvgsOAFgNDgDyDg4AjBAOADASDgDKEw4AZBUOAP4WDgCiGA4APBoOANYbDgBwHQ4AFB8OAK4gDgBIIg4A7CMOAIYlDgAgJw4AuigOAF4qDgD4Kw4Aki0OACwvDgDQMA4AajIOAAQ0DgCeNQ4AODcOANw4DgB2Og4AEDwOAKo9DgBOPw4A6EAOAIJCDgAcRA4AwEUOAFpHDgD0SA4AjkoOADJMDgDMTQ4AZk8OAABRDgCaUg4APlQOANhVDgByVw4AFlkOALBaDgBKXA4A5F0OAIhfDgAiYQ4AvGIOAFZkDgD6ZQ4AlGcOAC5pDgDIag4AbGwOAAZuDgCgbw4ARHEOAN5yDgB4dA4AEnYOALZ3DgBQeQ4A6noOAIR8DgAofg4Awn8OAFyBDgD2gg4AmoQOADSGDgDOhw4AaIkOAAyLDgCmjA4AQI4OANqPDgB+kQ4AGJMOALKUDgBMlg4A8JcOAIqZDgAkmw4AvpwOAGKeDgD8nw4AlqEOADCjDgDKpA4AbqYOAAioDgCiqQ4APKsOAOCsDgB6rg4AFLAOAK6xDgBSsw4A7LQOAIa2DgAguA4AxLkOAF67DgD4vA4Akr4OADbADgDQwQ4AasMOAATFDgCoxg4AQsgOANzJDgCAyw4AGs0OALTODgBO0A4A8tEOAIzTDgAm1Q4AwNYOAGTYDgD+2Q4AmNsOADLdDgDW3g4AcOAOAAriDgCk4w4ASOUOAOLmDgB86A4AFuoOALrrDgBU7Q4A7u4OAIjwDgAs8g4AxvMOAGD1DgD69g4AlPgOADj6DgDS+w4AbP0OAAb/DgCqAA8ARAIPAN4DDwB4BQ8AHAcPALYIDwBQCg8A6gsPAI4NDwAoDw8AwhAPAFwSDwAAFA8AmhUPADQXDwDYGA8AchoPAAwcDwCmHQ8ASh8PAOQgDwB+Ig8AGCQPALwlDwBWJw8A8CgPAIoqDwAuLA8AyC0PAGIvDwD8MA8AoDIPADo0DwDUNQ8AbjcPABI5DwCsOg8ARjwPAOA9DwCEPw8AHkEPALhCDwBSRA8A9kUPAJBHDwAqSQ8AxEoPAF5MDwACTg8AnE8PADZRDwDQUg8AdFQPAA5WDwCoVw8AQlkPAOZaDwCAXA8AGl4PALRfDwBYYQ8A8mIPAIxkDwAwZg8AymcPAGRpDwD+ag8AomwPADxuDwDWbw8AcHEPABRzDwCudA8ASHYPAOJ3DwCGeQ8AIHsPALp8DwBUfg8A+H8PAJKBDwAsgw8A0IQPAGqGDwAEiA8AnokPAEKLDwDcjA8Ado4PABCQDwC0kQ8ATpMPAOiUDwCClg8AHJgPAMCZDwBamw8A9JwPAI6eDwAyoA8AzKEPAGajDwAApQ8AmqYPAD6oDwDYqQ8AcqsPAAytDwCwrg8ASrAPAOSxDwCIsw8AIrUPALy2DwBWuA8A+rkPAJS7DwAuvQ8AyL4PAGzADwAGwg8AoMMPADrFDwDexg8AeMgPABLKDwCsyw8AUM0PAOrODwCE0A8AHtIPAMLTDwBc1Q8A9tYPAJDYDwA02g8AztsPAGjdDwAC3w8ApuAPAEDiDwDa4w8AdOUPABjnDwCy6A8ATOoPAObrDwCK7Q8AJO8PAL7wDwBY8g8A/PMPAJb1DwAw9w8AyvgPAG76DwAI/A8Aov0PAEb/DwDgABAAegIQABQEEAC4BRAAUgcQAOwIEACGChAAKgwQAMQNEABeDxAA+BAQAJwSEAA2FBAA0BUQAGoXEAAEGRAAqBoQAEIcEADcHRAAdh8QABohEAC0IhAATiQQAOglEACMJxAAJikQAMAqEABaLBAA/i0QAJgvEAAyMRAAzDIQAHA0EAAKNhAApDcQAD45EADiOhAAfDwQABY+EAC6PxAAVEEQAO5CEACIRBAALEYQAMZHEABgSRAA+koQAJ5MEAA4ThAA0k8QAGxREAAQUxAAqlQQAERWEADeVxAAglkQABxbEAC2XBAAUF4QAPRfEACOYRAAKGMQAMJkEABmZhAAAGgQAJppEAA0axAAzmwQAHJuEAAMcBAApnEQAEBzEADkdBAAfnYQABh4EACyeRAAVnsQAPB8EACKfhAAJIAQAMiBEABigxAA/IQQAJaGEAA6iBAA1IkQAG6LEAASjRAArI4QAEaQEADgkRAAhJMQAB6VEAC4lhAAUpgQAPaZEACQmxAAKp0QAMSeEABooBAAAqIQAJyjEABApRAA2qYQAHSoEAAOqhAAqKsQAEytEADmrhAAgLAQABqyEAC+sxAAWLUQAPK2EACMuBAAMLoQAMq7EABkvRAA/r4QAKLAEAA8whAA1sMQAHDFEAAKxxAArsgQAEjKEADiyxAAfM0QACDPEAC60BAAVNIQAO7TEACS1RAALNcQAMbYEABq2hAABNwQAJ7dEAA43xAA3OAQAHbiEAAQ5BAAquUQAE7nEADo6BAAguoQABzsEADA7RAAWu8QAPTwEACO8hAAMvQQAMz1EABm9xAACvkQAKT6EAA+/BAA2P0QAHz/EAAWAREAsAIRAEoEEQDuBREAiAcRACIJEQC8ChEAVgwRAPoNEQCUDxEALhERAMgSEQBsFBEABhYRAKAXEQA6GREA3hoRAHgcEQASHhEAth8RAFAhEQDqIhEAhCQRACgmEQDCJxEAXCkRAPYqEQCaLBEANC4RAM4vEQBoMREAAjMRAKY0EQBANhEA2jcRAHQ5EQAYOxEAsjwRAEw+EQDmPxEAikERACRDEQC+RBEAWEYRAPJHEQCWSREAMEsRAMpMEQBuThEACFARAKJREQA8UxEA4FQRAHpWEQAUWBEArlkRAFJbEQDsXBEAhl4RACBgEQDEYREAXmMRAPhkEQCcZhEANmgRANBpEQBqaxEADm0RAKhuEQBCcBEA3HERAIBzEQAadREAtHYRAE54EQDyeREAjHsRACZ9EQDAfhEAZIARAP6BEQCYgxEAMoURANaGEQBwiBEACooRAKSLEQBIjREA4o4RAHyQEQAWkhEAupMRAFSVEQDulhEAiJgRACKaEQDGmxEAYJ0RAPqeEQCUoBEAOKIRANKjEQBspREABqcRAKqoEQBEqhEA3qsRAHitEQAcrxEAtrARAFCyEQDqsxEAjrURACi3EQDCuBEAXLoRAAC8EQCavREANL8RANjAEQBywhEADMQRAKbFEQBKxxEA5MgRAH7KEQAYzBEAvM0RAFbPEQDw0BEAitIRAC7UEQDI1REAYtcRAPzYEQCg2hEAOtwRANTdEQBu3xEAEuERAKziEQBG5BEA4OURAITnEQAe6REAuOoRAFLsEQD27REAkO8RACrxEQDE8hEAXvQRAAL2EQCc9xEANvkRAND6EQB0/BEADv4RAKj/EQBCARIA5gISAIAEEgAaBhIAtAcSAFgJEgDyChIAjAwSACYOEgDKDxIAZBESAP4SEgCYFBIAPBYSANYXEgBwGRIAFBsSAK4cEgBIHhIA4h8SAIYhEgAgIxIAuiQSAFQmEgD4JxIAkikSACwrEgDGLBIAai4SAAQwEgCeMRIAQjMSANw0EgB2NhIAEDgSAKo5EgBOOxIA6DwSAII+EgAcQBIAwEESAFpDEgD0RBIAjkYSADJIEgDMSRIAZksSAABNEgCaThIAPlASANhREgByUxIADFUSALBWEgBKWBIA5FkSAIhbEgAiXRIAvF4SAGBgEgD6YRIAlGMSAC5lEgDSZhIAbGgSAAZqEgCgaxIAOm0SAN5uEgB4cBIAEnISAKxzEgBQdRIA6nYSAIR4EgAeehIAwnsSAFx9EgD2fhIAkIASACqCEgDOgxIAaIUSAAKHEgCciBIAQIoSANqLEgB0jRIAGI8SALKQEgBMkhIA5pMSAIqVEgAklxIAvpgSAFiaEgD8mxIAlp0SADCfEgDKoBIAbqISAAikEgCipRIAPKcSAOCoEgB6qhIAFKwSALitEgBSrxIA7LASAIayEgAqtBIAxLUSAF63EgD4uBIAnLoSADa8EgDQvRIAar8SAA7BEgCowhIAQsQSANzFEgCAxxIAGskSALTKEgBOzBIA8s0SAIzPEgAm0RIAwNISAFrUEgD+1RIAmNcSADLZEgDM2hIAcNwSAAreEgCk3xIAPuESAOLiEgB85BIAFuYSALDnEgBU6RIA7uoSAIjsEgAi7hIAxu8SAGDxEgD68hIAlPQSADj2EgDS9xIAbPkSABD7EgCq/BIARP4SAN7/EgCCARMAHAMTALYEEwBQBhMA9AcTAI4JEwAoCxMAwgwTAGYOEwAAEBMAmhETADQTEwDYFBMAchYTAAwYEwCmGRMAQBsTAOQcEwB+HhMAGCATALIhEwBWIxMA8CQTAIomEwAkKBMAyCkTAGIrEwD8LBMAli4TADowEwDUMRMAbjMTAAg1EwCsNhMARjgTAOA5EwB6OxMAHj0TALg+EwBSQBMA9kETAJBDEwAqRRMAxEYTAGhIEwACShMAnEsTADZNEwDaThMAdFATAA5SEwCoUxMATFUTAOZWEwCAWBMAGloTAL5bEwBYXRMA8l4TAIxgEwAwYhMAymMTAGRlEwD+ZhMAomgTADxqEwDWaxMAcG0TABRvEwCucBMASHITAOJzEwCGdRMAIHcTALp4EwBUehMA+HsTAJJ9EwAsfxMAxoATAGCCEwAEhBMAnoUTADiHEwDSiBMAdooTABCMEwCqjRMARI8TAOiQEwCCkhMAHJQTAMCVEwBalxMA9JgTAI6aEwAynBMAzJ0TAGafEwAAoRMApKITAD6kEwDYpRMAcqcTABapEwCwqhMASqwTAOStEwB+rxMAIrETALyyEwBWtBMA8LUTAJS3EwAuuRMAyLoTAGy8EwAGvhMAoL8TADrBEwDewhMAeMQTABLGEwCsxxMAUMkTAOrKEwCEzBMAHs4TAMLPEwBc0RMA9tITAJrUEwA01hMAztcTAGjZEwAM2xMAptwTAEDeEwDa3xMAfuETABjjEwCy5BMATOYTAPDnEwCK6RMAJOsTAL7sEwBY7hMA/O8TAJbxEwAw8xMAyvQTAG72EwAI+BMAovkTADz7EwDg/BMAev4TABQAFACuARQASAMUAOwEFACGBhQAIAgUALoJFABeCxQA+AwUAJIOFAA2EBQA0BEUAGoTFAAEFRQAqBYUAEIYFADcGRQAdhsUABodFAC0HhQATiAUAOghFACMIxQAJiUUAMAmFABkKBQA/ikUAJgrFAAyLRQA1i4UAHAwFAAKMhQApDMUAEg1FADiNhQAfDgUABY6FAC6OxQAVD0UAO4+FACIQBQAIkIUAMZDFABgRRQA+kYUAJRIFAA4ShQA0ksUAGxNFAAGTxQAqlAUAERSFADeUxQAeFUUABxXFAC2WBQAUFoUAOpbFACOXRQAKF8UAMJgFABcYhQAAGQUAJplFAA0ZxQAzmgUAHJqFAAMbBQApm0UAEpvFADkcBQAfnIUABh0FAC8dRQAVncUAPB4FACKehQALnwUAMh9FABifxQA/IAUAKCCFAA6hBQA1IUUAG6HFAASiRQArIoUAEaMFADgjRQAhI8UAB6RFAC4khQAUpQUAPaVFACQlxQAKpkUAMSaFABonBQAAp4UAJyfFAA2oRQA2qIUAHSkFAAOphQAqKcUAEKpFADmqhQAgKwUABquFAC0rxQAWLEUAPKyFACMtBQAJrYUAMq3FABkuRQA/roUAJi8FAA8vhQA1r8UAHDBFAAKwxQArsQUAEjGFADixxQAhskUACDLFAC6zBQAVM4UAPjPFACS0RQALNMUAMbUFABq1hQABNgUAJ7ZFAA42xQA3NwUAHbeFAAQ4BQAquEUAE7jFADo5BQAguYUABzoFADA6RQAWusUAPTsFACY7hQAMvAUAMzxFABm8xQAAPUUAKT2FAA++BQA2PkUAHL7FAAW/RQAsP4UAEoAFQDkARUAiAMVACIFFQC8BhUAVggVAPoJFQCUCxUALg0VANIOFQBsEBUABhIVAKATFQBEFRUA3hYVAHgYFQASGhUArBsVAFAdFQDqHhUAhCAVAB4iFQDCIxUAXCUVAPYmFQCQKBUANCoVAM4rFQBoLRUAAi8VAJwwFQBAMhUA2jMVAHQ1FQAONxUAsjgVAEw6FQDmOxUAgD0VACQ/FQC+QBUAWEIVAPxDFQCWRRUAMEcVAMpIFQBuShUACEwVAKJNFQA8TxUA4FAVAHpSFQAUVBUArlUVAFJXFQDsWBUAhloVACBcFQDEXRUAXl8VAPhgFQCSYhUANmQVANBlFQBqZxUADmkVAKhqFQBCbBUA3G0VAIBvFQAacRUAtHIVAE50FQDydRUAjHcVACZ5FQDAehUAWnwVAP59FQCYfxUAMoEVAMyCFQBwhBUACoYVAKSHFQA+iRUA4ooVAHyMFQAWjhUAsI8VAFSRFQDukhUAiJQVACKWFQDGlxUAYJkVAPqaFQCUnBUAOJ4VANKfFQBsoRUABqMVAKqkFQBEphUA3qcVAHipFQAcqxUAtqwVAFCuFQD0rxUAjrEVACizFQDCtBUAZrYVAAC4FQCauRUANLsVANi8FQByvhUADMAVAKbBFQBKwxUA5MQVAH7GFQAYyBUAsskVAFbLFQDwzBUAis4VACTQFQDI0RUAYtMVAPzUFQCW1hUAOtgVANTZFQBu2xUACN0VAKzeFQBG4BUA4OEVAHrjFQAe5RUAuOYVAFLoFQDs6RUAkOsVACrtFQDE7hUAXvAVAALyFQCc8xUANvUVAND2FQB0+BUADvoVAKj7FQBM/RUA5v4VAIAAFgAaAhYAvgMWAFgFFgDyBhYAjAgWADAKFgDKCxYAZA0WAP4OFgCiEBYAPBIWANYTFgBwFRYAFBcWAK4YFgBIGhYA4hsWAIYdFgAgHxYAuiAWAFQiFgDuIxYAkiUWACwnFgDGKBYAYCoWAAQsFgCeLRYAOC8WANIwFgB2MhYAEDQWAKo1FgBENxYA6DgWAII6FgAcPBYAwD0WAFo/FgD0QBYAjkIWADJEFgDMRRYAZkcWAABJFgCkShYAPkwWANhNFgByTxYAFlEWALBSFgBKVBYA5FUWAH5XFgAiWRYAvFoWAFZcFgDwXRYAlF8WAC5hFgDIYhYAYmQWAAZmFgCgZxYAOmkWAN5qFgB4bBYAEm4WAKxvFgBQcRYA6nIWAIR0FgAedhYAwncWAFx5FgD2ehYAkHwWADR+FgDOfxYAaIEWAAyDFgCmhBYAQIYWANqHFgB+iRYAGIsWALKMFgBMjhYA5o8WAIqRFgAkkxYAvpQWAFiWFgD8lxYAlpkWADCbFgDKnBYAbp4WAAigFgCioRYAPKMWAOCkFgB6phYAFKgWAK6pFgBIqxYA7KwWAIauFgAgsBYAurEWAF6zFgD4tBYAkrYWADa4FgDQuRYAarsWAAS9FgCovhYAQsAWANzBFgB2wxYAGsUWALTGFgBOyBYA6MkWAIzLFgAmzRYAwM4WAGTQFgD+0RYAmNMWADLVFgDW1hYAcNgWAAraFgCk2xYASN0WAOLeFgB84BYAFuIWALDjFgBU5RYA7uYWAIjoFgAi6hYAxusWAGDtFgD67hYAlPAWADjyFgDS8xYAbPUWAAb3FgCg+BYARPoWAN77FgB4/RYAHP8WALYAFwBQAhcA6gMXAI4FFwAoBxcAwggXAFwKFwAADBcAmg0XADQPFwDYEBcAchIXAAwUFwCmFRcAShcXAOQYFwB+GhcAGBwXALwdFwBWHxcA8CAXAIoiFwAuJBcAyCUXAGInFwD8KBcAoCoXADosFwDULRcAbi8XABIxFwCsMhcARjQXAOA1FwB6NxcAHjkXALg6FwBSPBcA7D0XAJA/FwAqQRcAxEIXAF5EFwACRhcAnEcXADZJFwDQShcAdEwXAA5OFwCoTxcAQlEXAOZSFwCAVBcAGlYXALRXFwBYWRcA8loXAIxcFwAmXhcAyl8XAGRhFwD+YhcAomQXADxmFwDWZxcAcGkXABRrFwCubBcASG4XAOJvFwCGcRcAIHMXALp0FwBUdhcA+HcXAJJ5FwAsexcAxnwXAGp+FwAEgBcAnoEXADiDFwDchBcAdoYXABCIFwCqiRcARIsXAOiMFwCCjhcAHJAXAMCRFwBakxcA9JQXAI6WFwAymBcAzJkXAGabFwAAnRcApJ4XAD6gFwDYoRcAcqMXABalFwCwphcASqgXAOSpFwCIqxcAIq0XALyuFwBWsBcA+rEXAJSzFwAutRcAyLYXAGy4FwAGuhcAoLsXADq9FwDUvhcAeMAXABLCFwCswxcARsUXAOrGFwCEyBcAHsoXALjLFwBczRcA9s4XAJDQFwAq0hcAztMXAGjVFwAC1xcAnNgXAEDaFwDa2xcAdN0XABjfFwCy4BcATOIXAObjFwCK5RcAJOcXAL7oFwBY6hcA/OsXAJbtFwAw7xcAyvAXAG7yFwAI9BcAovUXADz3FwDg+BcAevoXABT8FwC4/RcAUv8XAOwAGACGAhgAKgQYAMQFGABeBxgA+AgYAJIKGAA2DBgA0A0YAGoPGAAEERgAqBIYAEIUGADcFRgAdhcYABoZGAC0GhgAThwYAOgdGACCHxgAJiEYAMAiGABaJBgA9CUYAJgnGAAyKRgAzCoYAHAsGAAKLhgApC8YAD4xGADiMhgAfDQYABY2GACwNxgAVDkYAO46GACIPBgAIj4YAMY/GABgQRgA+kIYAJREGAA4RhgA0kcYAGxJGAAQSxgAqkwYAEROGADeTxgAglEYABxTGAC2VBgAUFYYAPRXGACOWRgAKFsYAMJcGABcXhgAAGAYAJphGAA0YxgAzmQYAHJmGAAMaBgApmkYAEBrGADkbBgAfm4YABhwGACycRgAVnMYAPB0GACKdhgAJHgYAMh5GABiexgA/HwYAJZ+GAA6gBgA1IEYAG6DGAAIhRgArIYYAEaIGADgiRgAeosYAB6NGAC4jhgAUpAYAOyRGACQkxgAKpUYAMSWGABomBgAApoYAJybGAA2nRgA2p4YAHSgGAAOohgAqKMYAEylGADmphgAgKgYABqqGAC+qxgAWK0YAPKuGACMsBgAJrIYAMqzGABktRgA/rYYAJi4GAA8uhgA1rsYAHC9GAAKvxgArsAYAEjCGADiwxgAfMUYACDHGAC6yBgAVMoYAO7LGACSzRgALM8YAMbQGABq0hgABNQYAJ7VGAA41xgA3NgYAHbaGAAQ3BgAqt0YAETfGADo4BgAguIYABzkGAC25RgAWucYAPToGACO6hgAKOwYAMztGABm7xgAAPEYAJryGAA+9BgA2PUYAHL3GAAM+RgAsPoYAEr8GADk/RgAfv8YACIBGQC8AhkAVgQZAPoFGQCUBxkALgkZAMgKGQBsDBkABg4ZAKAPGQA6ERkA3hIZAHgUGQASFhkArBcZAFAZGQDqGhkAhBwZAB4eGQDCHxkAXCEZAPYiGQCQJBkANCYZAM4nGQBoKRkAAisZAKYsGQBALhkA2i8ZAHQxGQAYMxkAsjQZAEw2GQDmNxkAgDkZACQ7GQC+PBkAWD4ZAPI/GQCWQRkAMEMZAMpEGQBuRhkACEgZAKJJGQA8SxkA4EwZAHpOGQAUUBkArlEZAFJTGQDsVBkAhlYZACBYGQDEWRkAXlsZAPhcGQCSXhkANmAZANBhGQBqYxkADmUZAKhmGQBCaBkA3GkZAIBrGQAabRkAtG4ZAE5wGQDocRkAjHMZACZ1GQDAdhkAWngZAP55GQCYexkAMn0ZAMx+GQBwgBkACoIZAKSDGQA+hRkA2IYZAHyIGQAWihkAsIsZAEqNGQDujhkAiJAZACKSGQDGkxkAYJUZAPqWGQCUmBkAOJoZANKbGQBsnRkABp8ZAKqgGQBEohkA3qMZAHilGQAcpxkAtqgZAFCqGQDqqxkAjq0ZACivGQDCsBkAZrIZAAC0GQCatRkANLcZANi4GQByuhkADLwZAKa9GQBKvxkA5MAZAH7CGQAYxBkAssUZAFbHGQDwyBkAisoZACTMGQDIzRkAYs8ZAPzQGQCW0hkAOtQZANTVGQBu1xkACNkZAKzaGQBG3BkA4N0ZAHrfGQAe4RkAuOIZAFLkGQDs5RkAkOcZACrpGQDE6hkAXuwZAALuGQCc7xkANvEZANDyGQB09BkADvYZAKj3GQBC+RkA5voZAID8GQAa/hkAtP8ZAFgBGgDyAhoAjAQaADAGGgDKBxoAZAkaAP4KGgCiDBoAPA4aANYPGgBwERoAFBMaAK4UGgBIFhoA7BcaAIYZGgAgGxoAuhwaAFQeGgDuHxoAkiEaACwjGgDGJBoAYCYaAAQoGgCeKRoAOCsaANwsGgB2LhoAEDAaAKoxGgBOMxoA6DQaAII2GgAcOBoAwDkaAFo7GgD0PBoAjj4aADJAGgDMQRoAZkMaAABFGgCkRhoAPkgaANhJGgBySxoADE0aALBOGgBKUBoA5FEaAH5TGgAiVRoAvFYaAFZYGgDwWRoAlFsaAC5dGgDIXhoAYmAaAAZiGgCgYxoAOmUaANRmGgB4aBoAEmoaAKxrGgBGbRoA6m4aAIRwGgAechoAwnMaAFx1GgD2dhoAkHgaADR6GgDOexoAaH0aAAJ/GgCmgBoAQIIaANqDGgB0hRoAGIcaALKIGgBMihoA8IsaAIqNGgAkjxoAvpAaAFiSGgD8kxoAlpUaADCXGgDKmBoAbpoaAAicGgCinRoAPJ8aAOCgGgB6ohoAFKQaAK6lGgBIpxoA7KgaAIaqGgAgrBoAuq0aAF6vGgD4sBoAkrIaACy0GgDQtRoAarcaAAS5GgCouhoAQrwaANy9GgB2vxoAGsEaALTCGgBOxBoA6MUaAIzHGgAmyRoAwMoaAFrMGgD+zRoAmM8aADLRGgDM0hoAcNQaAArWGgCk1xoASNkaAOLaGgB83BoAFt4aALrfGgBU4RoA7uIaAIjkGgAi5hoAxucaAGDpGgD66hoAlOwaADjuGgDS7xoAbPEaAAbzGgCq9BoARPYaAN73GgB4+RoAEvsaALb8GgBQ/hoA6v8aAI4BGwAoAxsAwgQbAFwGGwAACBsAmgkbADQLGwDODBsAcg4bAAwQGwCmERsAQBMbAOQUGwB+FhsAGBgbALIZGwBWGxsA8BwbAIoeGwAkIBsAyCEbAGIjGwD8JBsAoCYbADooGwDUKRsAbisbABItGwCsLhsARjAbAOAxGwCEMxsAHjUbALg2GwBSOBsA7DkbAJA7GwAqPRsAxD4bAF5AGwACQhsAnEMbADZFGwDQRhsAdEgbAA5KGwCoSxsAQk0bAOZOGwCAUBsAGlIbALRTGwBYVRsA8lYbAIxYGwAmWhsAylsbAGRdGwASXxsArGAbAEZiGwDgYxsAemUbAB5nGwC4aBsAUmobAOxrGwCQbRsAKm8bAMRwGwBechsAAnQbAJx1GwA2dxsA0HgbAHR6GwAOfBsAqH0bAEJ/GwDmgBsAgIIbABqEGwC0hRsAWIcbAPKIGwCMihsAJowbAMqNGwBkjxsA/pAbAJiSGwA8lBsA1pUbAHCXGwAUmRsArpobAEicGwDinRsAhp8bACChGwC6ohsAVKQbAPilGwCSpxsALKkbAMaqGwBqrBsABK4bAJ6vGwA4sRsA3LIbAHa0GwAQthsAqrcbAE65GwDouhsAgrwbABy+GwC2vxsAWsEbAPTCGwCOxBsAKMYbAMzHGwBmyRsAAMsbAJrMGwA+zhsA2M8bAHLRGwAM0xsAsNQbAErWGwDk1xsAftkbACLbGwC83BsAVt4bAPDfGwCU4RsALuMbAMjkGwBi5hsABugbAKDpGwA66xsA3uwbAHjuGwAS8BsArPEbAFDzGwDq9BsAhPYbAB74GwDC+RsAXPsbAPb8GwCQ/hsANAAcAM4BHABoAxwADAUcAKYGHABACBwA2gkcAHQLHAAYDRwAsg4cAEwQHADmERwAihMcACQVHAC+FhwAWBgcAPIZHACWGxwAMB0cAMoeHABkIBwACCIcAKIjHAA8JRwA1iYcAHooHAAUKhwAriscAEgtHADsLhwAhjAcACAyHADEMxwAXjUcAPg2HACSOBwANjocANA7HABqPRwABD8cAKhAHABCQhwA3EMcAHZFHAAaRxwAtEgcAE5KHADoSxwAjE0cACZPHADAUBwAWlIcAP5THACYVRwAMlccANZYHABwWhwAClwcAKRdHABIXxwA4mAcAHxiHAAWZBwAsGUcAFRnHADuaBwAiGocACJsHADGbRwAYG8cAPpwHACUchwAOHQcANJ1HABsdxwABnkcAKB6HABEfBwA3n0cAHh/HAASgRwAtoIcAFCEHADqhRwAjoccACiJHADCihwAXIwcAACOHACajxwANJEcAM6SHABylBwADJYcAKaXHABAmRwA5JocAH6cHAAYnhwAsp8cAFahHADwohwAiqQcAC6mHADIpxwAYqkcAPyqHACWrBwAOq4cANSvHABusRwACLMcAKy0HABGthwA4LccAHq5HAAeuxwAuLwcAFK+HADsvxwAkMEcACrDHADExBwAXsYcAALIHACcyRwANsscANrMHAB0zhwADtAcAKjRHABM0xwA5tQcAIDWHAAa2BwAvtkcAFjbHADy3BwAjN4cADDgHADK4RwAZOMcAP7kHACi5hwAPOgcANbpHABw6xwACu0cAK7uHABI8BwA4vEcAHzzHAAg9RwAuvYcAFT4HADu+RwAkvscACz9HADG/hwAYAAdAAQCHQCeAx0AOAUdANIGHQB2CB0AEAodAKoLHQBEDR0A6A4dAIIQHQAcEh0AthMdAFoVHQD0Fh0AjhgdADIaHQDMGx0AZh0dAAAfHQCkIB0APiIdANgjHQByJR0AFicdALAoHQBKKh0A5CsdAIgtHQAiLx0AvDAdAFYyHQD6Mx0AlDUdAC43HQDIOB0AbDodAAY8HQCgPR0AOj8dAN5AHQB4Qh0AEkQdAKxFHQBGRx0A6kgdAIRKHQAeTB0AuE0dAFxPHQD2UB0AkFIdACpUHQDOVR0AaFcdAAJZHQCcWh0AQFwdANpdHQB0Xx0ADmEdALJiHQBMZB0A5mUdAIpnHQAkaR0AvmodAFhsHQD8bR0Alm8dADBxHQDKch0AbnQdAAh2HQCidx0APHkdAOB6HQB6fB0AFH4dALh/HQBSgR0A7IIdAIaEHQAghh0AxIcdAF6JHQD4ih0AkowdADaOHQDQjx0AapEdAASTHQColB0AQpYdANyXHQB2mR0AGpsdALScHQBOnh0A6J8dAIKhHQAmox0AwKQdAFqmHQD0px0AmKkdADKrHQDMrB0AZq4dAAqwHQCksR0APrMdAOK0HQB8th0AFrgdALC5HQBUux0A7rwdAIi+HQAiwB0AxsEdAGDDHQD6xB0AnsYdADjIHQDSyR0AbMsdABDNHQCqzh0ARNAdAN7RHQB40x0AHNUdALbWHQBQ2B0A6tkdAI7bHQAo3R0Awt4dAFzgHQAA4h0AmuMdADTlHQDO5h0AaOgdAAzqHQCm6x0AQO0dAOTuHQB+8B0AGPIdALLzHQBW9R0A8PYdAIr4HQAu+h0AyPsdAGL9HQD8/h0AoAAeADoCHgDUAx4AbgUeAAgHHgCsCB4ARgoeAOALHgB6DR4AHg8eALgQHgBSEh4A7BMeAJAVHgAqFx4AxBgeAF4aHgD4Gx4AnB0eADYfHgDQIB4AdCIeAA4kHgCoJR4AQiceAOYoHgCAKh4AGiweALQtHgBYLx4A8jAeAIwyHgAmNB4AyjUeAGQ3HgD+OB4AmDoeADw8HgDWPR4AcD8eABRBHgCuQh4ASEQeAOJFHgCGRx4AIEkeALpKHgBUTB4A+E0eAJJPHgAsUR4AxlIeAGpUHgAEVh4AnlceADhZHgDcWh4AdlweABBeHgCqXx4ATmEeAOhiHgCCZB4AHGYeALZnHgBaaR4A9GoeAI5sHgAobh4AzG8eAGZxHgAAcx4AmnQeAD52HgDYdx4AcnkeAAx7HgCwfB4ASn4eAOR/HgB+gR4AIoMeALyEHgBWhh4A8IceAJSJHgAuix4AyIweAGyOHgAGkB4AoJEeADqTHgDelB4AeJYeABKYHgCsmR4AUJseAOqcHgCEnh4AHqAeAMKhHgBcox4A9qQeAJCmHgA0qB4AzqkeAGirHgACrR4Apq4eAECwHgDasR4AdLMeABi1HgCyth4ATLgeAOa5HgCAux4AJL0eAL6+HgBYwB4A8sEeAJbDHgAwxR4AysYeAGTIHgAIyh4AosseADzNHgDWzh4AetAeABTSHgCu0x4AUtUeAOzWHgCG2B4AINoeAMTbHgBe3R4A+N4eAJLgHgA24h4A0OMeAGrlHgAE5x4AqOgeAELqHgDc6x4Adu0eABrvHgC08B4ATvIeAOjzHgCM9R4AJvceAMD4HgBk+h4A/vseAJj9HgAy/x4AzAAfAHACHwAKBB8ApAUfAD4HHwDiCB8AfAofABYMHwCwDR8AVA8fAO4QHwCIEh8AIhQfAMYVHwBgFx8A+hgfAJQaHwAuHB8A0h0fAGwfHwAGIR8AoCIfAEQkHwDeJR8AeCcfABIpHwC2Kh8AUCwfAOotHwCOLx8AKDEfAMIyHwBcNB8AADYfAJo3HwA0OR8AzjofAHI8HwAMPh8Apj8fAEBBHwDkQh8AfkQfABhGHwCyRx8AVkkfAPBKHwCKTB8AJE4fAMhPHwBiUR8A/FIfAJZUHwAwVh8A1FcfAG5ZHwAIWx8ArFwfAEZeHwDgXx8AemEfAB5jHwC4ZB8AUmYfAOxnHwCQaR8AKmsfAMRsHwBebh8AAnAfAJxxHwA2cx8A0HQfAHR2HwAOeB8AqHkfAEx7HwDmfB8AgH4fABqAHwC+gR8AWIMfAPKEHwCMhh8AMIgfAMqJHwBkix8A/owfAJiOHwA8kB8A1pEfAHCTHwAKlR8ArpYfAEiYHwDimR8AfJsfACCdHwC6nh8AVKAfAO6hHwCSox8ALKUfAMamHwBgqB8ABKofAJ6rHwA4rR8A0q4fAHawHwAQsh8AqrMfAES1HwDoth8AgrgfABy6HwC2ux8AWr0fAPS+HwCOwB8AKMIfAMzDHwBmxR8AAMcfAKTIHwA+yh8A2MsfAHLNHwAWzx8AsNAfAErSHwDk0x8AiNUfACLXHwC82B8AVtofAPrbHwCU3R8ALt8fAMjgHwBs4h8ABuQfAKDlHwA65x8A3ugfAHjqHwAS7B8ArO0fAEbvHwDq8B8AhPIfAB70HwC49R8AXPcfAPb4HwCQ+h8AKvwfAM79HwBo/x8AAgEgAJwCIABABCAA2gUgAHQHIAAOCSAAsgogAEwMIADmDSAAig8gACQRIAC+EiAAWBQgAPwVIACWFyAAMBkgAMoaIABuHCAACB4gAKIfIAA8ISAA4CIgAHokIAAUJiAAricgAFIpIADsKiAAhiwgACAuIADELyAAXjEgAPgyIACSNCAANjYgANA3IABqOSAABDsgAKg8IABCPiAA3D8gAHZBIAAaQyAAtEQgAE5GIADoRyAAgkkgACZLIADATCAAWk4gAPRPIACYUSAAMlMgAMxUIABmViAAClggAKRZIAA+WyAA2FwgAHxeIAAWYCAAsGEgAEpjIADuZCAAiGYgACJoIADGaSAAYGsgAPpsIACUbiAAOHAgANJxIABscyAABnUgAKp2IABEeCAA3nkgAHh7IAAcfSAAtn4gAFCAIAD0gSAAjoMgACiFIADChiAAZoggAACKIACaiyAANI0gAM6OIABykCAADJIgAKaTIABAlSAA5JYgAH6YIAAYmiAAspsgAFadIADwniAAiqAgAC6iIADIoyAAYqUgAPymIACgqCAAOqogANSrIABurSAACK8gAKywIABGsiAA4LMgAHq1IAAetyAAuLggAFK6IADsuyAAkL0gACq/IADEwCAAXsIgAPjDIACcxSAANscgANDIIAB0yiAADswgAKjNIABCzyAA5tAgAIDSIAAa1CAAtNUgAFjXIADy2CAAjNogACbcIADK3SAAZN8gAP7gIACY4iAAPOQgANblIABw5yAACukgAK7qIABI7CAA4u0gAIbvIAAg8SAAuvIgAFT0IAD49SAAkvcgACz5IADG+iAAavwgAAT+IACe/yAAOAEhANwCIQB2BCEAEAYhAKoHIQBECSEA6AohAIIMIQAcDiEAtg8hAFoRIQD0EiEAjhQhACgWIQDMFyEAZhkhAAAbIQCaHCEAPh4hANgfIQByISEADCMhALAkIQBKJiEA5CchAH4pIQAiKyEAvCwhAFYuIQDwLyEAlDEhAC4zIQDINCEAYjYhAAY4IQCgOSEAOjshAN48IQB4PiEAEkAhAKxBIQBQQyEA6kQhAIRGIQAeSCEAwkkhAFxLIQD2TCEAkE4hADRQIQDOUSEAaFMhAAJVIQCcViEAQFghANpZIQB0WyEADl0hALJeIQBMYCEA5mEhAIBjIQAkZSEAvmYhAFhoIQDyaSEAlmshADBtIQDKbiEAZHAhAAhyIQCicyEAPHUhANZ2IQB6eCEAFHohAK57IQBIfSEA7H4hAIaAIQAggiEAxIMhAF6FIQD4hiEAkoghADaKIQDQiyEAao0hAASPIQCokCEAQpIhANyTIQB2lSEAGpchALSYIQBOmiEA6JshAIydIQAmnyEAwKAhAFqiIQD+oyEAmKUhADKnIQDMqCEAcKohAAqsIQCkrSEAPq8hAOKwIQB8siEAFrQhALC1IQBKtyEA7rghAIi6IQAivCEAvL0hAGC/IQD6wCEAlMIhAC7EIQDSxSEAbMchAAbJIQCgyiEARMwhAN7NIQCMzyEAJtEhAMDSIQBa1CEA9NUhAJjXIQAy2SEAzNohAGbcIQAK3iEApN8hAD7hIQDY4iEAfOQhABbmIQCw5yEASukhAO7qIQCI7CEAIu4hAMbvIQBg8SEA+vIhAJT0IQA49iEA0vchAGz5IQAG+yEAqvwhAET+IQDe/yEAeAEiABwDIgC2BCIAUAYiAOoHIgCOCSIAKAsiAMIMIgBmDiIAABAiAJoRIgA0EyIA2BQiAHIWIgAMGCIAphkiAEAbIgDkHCIAfh4iABggIgCyISIAViMiAPAkIgCKJiIAJCgiAMgpIgBiKyIA/CwiAJYuIgAwMCIA1DEiAG4zIgAINSIArDYiAEY4IgDgOSIAejsiABQ9IgC4PiIAUkAiAOxBIgCQQyIAKkUiAMRGIgBeSCIAAkoiAJxLIgA2TSIA0E4iAHRQIgAOUiIAqFMiAEJVIgDmViIAgFgiABpaIgC+WyIAWF0iAPJeIgCMYCIAMGIiAMpjIgBkZSIA/mYiAKJoIgA8aiIA1msiAHBtIgAKbyIArnAiAEhyIgDicyIAfHUiACB3IgC6eCIAVHoiAO57IgCSfSIALH8iAMaAIgBggiIABIQiAJ6FIgA4hyIA0ogiAHaKIgAQjCIAqo0iAESPIgDokCIAgpIiAByUIgC2lSIAWpciAPSYIgCOmiIAMpwiAMydIgBmnyIAAKEiAKSiIgA+pCIA2KUiAHKnIgAWqSIAsKoiAEqsIgDkrSIAiK8iACKxIgC8siIAVrQiAPq1IgCUtyIALrkiAMi6IgBsvCIABr4iAKC/IgA6wSIA3sIiAHjEIgASxiIArMciAEbJIgDqyiIAhMwiAB7OIgC4zyIAXNEiAPbSIgCQ1CIAKtYiAM7XIgBo2SIAAtsiAJzcIgBA3iIA2t8iAHThIgAO4yIAsuQiAEzmIgDm5yIAgOkiACTrIgC+7CIAWO4iAPzvIgCW8SIAMPMiAMr0IgBu9iIACPgiAKL5IgA8+yIA4PwiAHr+IgAUACMArgEjAFIDIwDsBCMAhgYjACAIIwDECSMAXgsjAPgMIwCSDiMANhAjANARIwBqEyMABBUjAKgWIwBCGCMA3BkjAHYbIwAaHSMAtB4jAE4gIwDoISMAjCMjACYlIwDAJiMAWigjAP4pIwCYKyMAMi0jAMwuIwBwMCMACjIjAKQzIwA+NSMA4jYjAHw4IwAWOiMAsDsjAFQ9IwDuPiMAiEAjACJCIwDGQyMAYEUjAPpGIwCUSCMAOEojANJLIwBsTSMABk8jAKBQIwBEUiMA3lMjAHhVIwASVyMAtlgjAFBaIwDqWyMAhF0jAChfIwDCYCMAXGIjAPZjIwCaZSMANGcjAM5oIwByaiMADGwjAKZtIwBAbyMA5HAjAH5yIwAYdCMAsnUjAFZ3IwDweCMAinojAC58IwDIfSMAYn8jAPyAIwCggiMAOoQjANSFIwBuhyMAEokjAKyKIwBGjCMA4I0jAISPIwAekSMAuJIjAFKUIwDslSMAkJcjACqZIwDEmiMAXpwjAAKeIwCcnyMANqEjANCiIwB0pCMADqYjAKinIwBCqSMA3KojAICsIwAariMAtK8jAFixIwDysiMAjLQjACa2IwDKtyMAZLkjAP66IwCYvCMAPL4jANa/IwBwwSMACsMjAK7EIwBIxiMA4scjAIbJIwAgyyMAuswjAFTOIwD4zyMAktEjACzTIwDG1CMAatYjAATYIwCe2SMAONsjANzcIwB23iMAEOAjAKrhIwBE4yMA6OQjAILmIwAc6CMAtukjAFrrIwD07CMAju4jACjwIwDM8SMAZvMjAAD1IwCa9iMAPvgjANj5IwBy+yMADP0jALD+IwBKACQA5AEkAH4DJAAiBSQAvAYkAFYIJADwCSQAlAskAC4NJADIDiQAYhAkAAYSJACgEyQAOhUkAN4WJAB4GCQAEhokAKwbJABQHSQA6h4kAIQgJAAeIiQAwiMkAFwlJAD2JiQAkCgkADQqJADOKyQAaC0kAAIvJACmMCQAQDIkANozJAB0NSQADjckALI4JABMOiQA5jskAIA9JAAkPyQAvkAkAFhCJADyQyQAlkUkADBHJADKSCQAZEokAAhMJACiTSQAPE8kANZQJAB6UiQAFFQkAK5VJABSVyQA7FgkAIZaJAAgXCQAxF0kAF5fJAD4YCQAkmIkADZkJADQZSQAamckAARpJACeaiQAQmwkANxtJAB2byQAEHEkALRyJABOdCQA6HUkAIJ3JAAmeSQAwHokAFp8JAD0fSQAmH8kADKBJADMgiQAcIQkAAqGJACkhyQAPokkAOKKJAB8jCQAFo4kALCPJABUkSQA7pIkAIiUJAAiliQAxpckAGCZJAD6miQAlJwkADieJADSnyQAbKEkABCjJACqpCQARKYkAN6nJAB4qSQAHKskALasJABQriQA6q8kAI6xJAAosyQAwrQkAFy2JAAAuCQAmrkkADS7JADOvCQAaL4kAAzAJACmwSQAQMMkANrEJAB+xiQAGMgkALLJJABMyyQA8MwkAIrOJAAk0CQAvtEkAGLTJAD81CQAltYkADDYJADU2SQAbtskAAjdJACs3iQARuAkAODhJAB64yQAHuUkALjmJABS6CQA7OkkAJDrJAAq7SQAxO4kAF7wJAAC8iQAnPMkADb1JADQ9iQAdPgkAA76JACo+yQATP0kAOb+JACAACUAGgIlAL4DJQBYBSUA8gYlAIwIJQAwCiUAygslAGQNJQD+DiUAmBAlADwSJQDWEyUAcBUlAAoXJQCuGCUASBolAOIbJQB8HSUAIB8lALogJQBUIiUA7iMlAIglJQAsJyUAxiglAGAqJQAELCUAni0lADgvJQDSMCUAdjIlABA0JQCqNSUARDclAOg4JQCCOiUAHDwlALY9JQBaPyUA9EAlAI5CJQAoRCUAzEUlAGZHJQAASSUApEolAD5MJQDYTSUAck8lABZRJQCwUiUASlQlAORVJQCIVyUAIlklALxaJQBWXCUA+l0lAJRfJQAuYSUAyGIlAGxkJQAGZiUAoGclADppJQDeaiUAeGwlABJuJQCsbyUARnElAOpyJQCEdCUAHnYlALh3JQBceSUA9nolAJB8JQAqfiUAzn8lAGiBJQACgyUAnIQlAECGJQDahyUAdIklAA6LJQCyjCUATI4lAOaPJQCAkSUAJJMlAL6UJQBYliUA/JclAJaZJQAwmyUAypwlAG6eJQAIoCUAoqElADyjJQDgpCUAeqYlABSoJQCuqSUAUqslAOysJQCGriUAILAlALqxJQBesyUA+LQlAJK2JQA2uCUA0LklAGq7JQAEvSUAqL4lAELAJQDcwSUAdsMlABrFJQC0xiUATsglAOjJJQCMyyUAJs0lAMDOJQBa0CUA/tElAJjTJQAy1SUAzNYlAHDYJQAK2iUApNslAD7dJQDi3iUAfOAlABbiJQCw4yUASuUlAO7mJQCI6CUAIuolALzrJQBg7SUA+u4lAJTwJQAu8iUA0vMlAGz1JQAG9yUAoPglAET6JQDe+yUAeP0lABL/JQC2ACYAUAImAOoDJgCOBSYAKAcmAMIIJgBcCiYAAAwmAJoNJgA0DyYAzhAmAHISJgAMFCYAphUmAEAXJgDkGCYAfhomABgcJgCyHSYAVh8mAPAgJgCKIiYALiQmAMglJgBiJyYA/CgmAKAqJgA6LCYA1C0mAG4vJgAIMSYArDImAEY0JgDgNSYAejcmAB45JgC4OiYAUjwmAOw9JgCGPyYAKkEmAMRCJgBeRCYA+EUmAJxHJgA2SSYA0EomAGpMJgAOTiYAqE8mAEJRJgDcUiYAgFQmABpWJgC0VyYAWFkmAPJaJgCMXCYAJl4mAMpfJgBkYSYA/mImAJhkJgA8ZiYA1mcmAHBpJgAKayYArmwmAEhuJgDibyYAfHEmACBzJgC6dCYAVHYmAPh3JgCSeSYALHsmAMZ8JgBqfiYABIAmAJ6BJgA4gyYA3IQmAHaGJgAQiCYAqokmAESLJgDojCYAgo4mAByQJgC2kSYAWpMmAPSUJgCOliYAKJgmAMyZJgBmmyYAAJ0mAJqeJgA+oCYA2KEmAHKjJgAMpSYApqYmAEqoJgDkqSYAfqsmACKtJgC8riYAVrAmAPCxJgCUsyYALrUmAMi2JgBiuCYABromAKC7JgA6vSYA1L4mAHjAJgASwiYArMMmAFDFJgDqxiYAhMgmAB7KJgDCyyYAXM0mAPbOJgCQ0CYANNImAM7TJgBo1SYAAtcmAKbYJgBA2iYA2tsmAHTdJgAY3yYAsuAmAEziJgDm4yYAgOUmACTnJgC+6CYAWOomAPLrJgCW7SYAMO8mAMrwJgBk8iYACPQmAKL1JgA89yYA1vgmAHr6JgAU/CYArv0mAFL/JgDsACcAhgInACAEJwDEBScAXgcnAPgIJwCSCicANgwnANANJwBqDycABBEnAJ4SJwBCFCcA3BUnAHYXJwAQGScAtBonAE4cJwDoHScAgh8nACYhJwDAIicAWiQnAPQlJwCYJycAMiknAMwqJwBmLCcACi4nAKQvJwA+MScA2DInAHw0JwAWNicAsDcnAEo5JwDuOicAiDwnACI+JwDGPycAYEEnAPpCJwCURCcAOEYnANJHJwBsSScABksnAKpMJwBETicA3k8nAHhRJwAcUycAtlQnAFBWJwDqVycAjlknAChbJwDCXCcAXF4nAABgJwCaYScANGMnAM5kJwByZicADGgnAKZpJwBAaycA5GwnAH5uJwAYcCcAsnEnAFZzJwDwdCcAinYnACR4JwDIeScAYnsnAPx8JwCWficAOoAnANSBJwBugycACIUnAKKGJwBGiCcA4IknAHqLJwAUjScAuI4nAFKQJwDskScAhpMnACqVJwDElicAXpgnAPiZJwCcmycANp0nANCeJwB0oCcADqInAKijJwBCpScA5qYnAICoJwAaqicAtKsnAFitJwDyricAjLAnACayJwDKsycAZLUnAP62JwCYuCcAPLonANa7JwBwvScAFL8nAK7AJwBIwicA4sMnAIbFJwAgxycAusgnAFTKJwDuyycAks0nACzPJwDG0CcAYNInAATUJwCe1ScAONcnANLYJwB22icAENwnAKrdJwBE3ycA3uAnAILiJwAc5CcAtuUnAFDnJwD06CcAjuonACjsJwDC7ScAZu8nAADxJwCa8icAPvQnANj1JwBy9ycADPknALD6JwBK/CcA5P0nAH7/JwAiASgAvAIoAFYEKADwBSgAlAcoAC4JKADICigAbAwoAAYOKACgDygAOhEoAN4SKAB4FCgAEhYoAKwXKABQGSgA6hooAIQcKAAeHigAwh8oAFwhKAD2IigAkCQoAComKADOJygAaCkoAAIrKACcLCgAQC4oANovKAB0MSgADjMoALI0KABMNigA5jcoAIA5KAAkOygAvjwoAFg+KADyPygAlkEoADBDKADKRCgAbkYoAAhIKACiSSgAPEsoAOBMKAB6TigAFFAoAK5RKABSUygA7FQoAIZWKAAgWCgAulkoAF5bKAD4XCgAkl4oACxgKADQYSgAamMoAARlKACeZigAQmgoANxpKAB2aygAEG0oALRuKABOcCgA6HEoAIJzKAAmdSgAwHYoAFp4KAD0eSgAmHsoADJ9KADMfigAZoAoAAqCKACkgygAPoUoANiGKAB8iCgAFoooALCLKABUjSgA7o4oAIiQKAAikigAxpMoAGCVKAD6ligAlJgoADiaKADSmygAbJ0oAAafKACqoCgARKIoAN6jKAB4pSgAHKcoALaoKABQqigA6qsoAI6tKAAorygAwrAoAFyyKAAAtCgAmrUoADS3KADOuCgAcrooAAy8KACmvSgAQL8oANrAKAB+wigAGMQoALLFKABMxygA8MgoAIrKKAAkzCgAvs0oAGLPKAD80CgAltIoADDUKADU1SgAbtcoAAjZKACs2igARtwoAODdKAB63ygAHuEoALjiKABS5CgA7OUoAJDnKAAq6SgAxOooAF7sKAAC7igAnO8oADbxKADQ8igAdPQoAA72KACo9ygAQvkoAOb6KACA/CgAGv4oALT/KABYASkA8gIpAIwEKQAmBikAygcpAGQJKQD+CikAmAwpADwOKQDWDykAcBEpAAoTKQCkFCkASBYpAOIXKQB8GSkAFhspALocKQBUHikA7h8pAIghKQAsIykAxiQpAGAmKQAEKCkAnikpADgrKQDSLCkAdi4pABAwKQCqMSkARDMpAOg0KQCCNikAHDgpALY5KQBaOykA9DwpAI4+KQAoQCkAzEEpAGZDKQAARSkApEYpAD5IKQDYSSkAckspABZNKQCwTikASlApAORRKQCIUykAIlUpALxWKQBWWCkA8FkpAJRbKQAuXSkAyF4pAGJgKQAGYikAoGMpADplKQDUZikAeGgpABJqKQCsaykARm0pAOBuKQCEcCkAHnIpALhzKQBcdSkA9nYpAJB4KQAqeikAznspAGh9KQACfykAnIApAECCKQDagykAdIUpAA6HKQCyiCkATIopAOaLKQCAjSkAJI8pAL6QKQBYkikA/JMpAJaVKQAwlykAypgpAGSaKQAInCkAop0pADyfKQDWoCkAeqIpABSkKQCupSkASKcpAOyoKQCGqikAIKwpALqtKQBerykA+LApAJKyKQAstCkA0LUpAGq3KQAEuSkAnropAEK8KQDcvSkAdr8pABDBKQC0wikATsQpAOjFKQCMxykAJskpAMDKKQBazCkA/s0pAJjPKQAy0SkAzNIpAHDUKQAK1ikApNcpAD7ZKQDi2ikAfNwpABbeKQCw3ykAVOEpAO7iKQCI5CkAIuYpALznKQBg6SkA+uopAJTsKQAu7ikA0u8pAGzxKQAG8ykAoPQpAET2KQDe9ykAePkpABL7KQC2/CkAUP4pAOr/KQCEASoAKAMqAMIEKgBcBioA9gcqAJoJKgA0CyoAzgwqAGgOKgAMECoAphEqAEATKgDkFCoAfhYqABgYKgCyGSoAVhsqAPAcKgCKHioAJCAqAMghKgBiIyoA/CQqAJYmKgA6KCoA1CkqAG4rKgAILSoArC4qAEYwKgDgMSoAejMqAB41KgC4NioAUjgqAOw5KgCQOyoAKj0qAMQ+KgBeQCoA+EEqAJxDKgA2RSoA0EYqAGpIKgAOSioAqEsqAEJNKgDcTioAgFAqABpSKgC0UyoATlUqAPJWKgCMWCoAJloqAMpbKgBkXSoA/l4qAJhgKgA8YioA1mMqAHBlKgAKZyoArmgqAEhqKgDiayoAfG0qACBvKgC6cCoAVHIqAPhzKgCSdSoALHcqAMZ4KgBqeioABHwqAJ59KgA4fyoA3IAqAHaCKgAQhCoAqoUqAESHKgDoiCoAgooqAByMKgC2jSoAWo8qAPSQKgCOkioAKJQqAMKVKgBmlyoAAJkqAJqaKgA0nCoA2J0qAHKfKgAMoSoApqIqAEqkKgDkpSoAfqcqACKpKgC8qioAVqwqAPCtKgCUryoALrEqAMiyKgBitCoABrYqAKC3KgA6uSoA1LoqAHi8KgASvioArL8qAFDBKgDqwioAhMQqAB7GKgDCxyoAXMkqAPbKKgCQzCoANM4qAM7PKgBo0SoAAtMqAKbUKgBA1ioA2tcqAHTZKgAO2yoAstwqAEzeKgDm3yoAiuEqACTjKgC+5CoAWOYqAPznKgCW6SoAMOsqAMrsKgBu7ioACPAqAKLxKgA88yoA4PQqAHr2KgAU+CoArvkqAEj7KgDs/CoAhv4qACAAKwC6ASsAXgMrAPgEKwCSBisALAgrANAJKwBqCysABA0rAJ4OKwBCECsA3BErAHYTKwAQFSsAtBYrAE4YKwDoGSsAghsrACYdKwDAHisAWiArAPQhKwCYIysAMiUrAMwmKwBmKCsACiorAKQrKwA+LSsA4i4rAHwwKwAWMisAsDMrAFQ1KwDuNisAiDgrACI6KwDGOysAYD0rAPo+KwCUQCsAOEIrANJDKwBsRSsABkcrAKpIKwBESisA3ksrAHhNKwAcTysAtlArAFBSKwDqUysAjlUrAChXKwDCWCsAXForAPZbKwCaXSsANF8rAM5gKwBoYisADGQrAKZlKwBAZysA2mgrAH5qKwAYbCsAsm0rAExvKwDwcCsAinIrACR0KwC+dSsAYncrAPx4KwCWeisAMHwrANR9KwBufysACIErAKyCKwBGhCsA4IUrAHqHKwAeiSsAuIorAFKMKwDsjSsAkI8rACqRKwDEkisAXpQrAAKWKwCclysANpkrANCaKwB0nCsADp4rAKifKwBCoSsA5qIrAICkKwAapisAtKcrAFipKwDyqisAjKwrACauKwDArysAZLErAP6yKwCYtCsAMrYrANa3KwBwuSsACrsrAKS8KwBIvisA4r8rAHzBKwAWwysAusQrAFTGKwDuxysAiMkrACzLKwDGzCsAYM4rAPrPKwCe0SsAONMrANLUKwB21isAENgrAKrZKwBE2ysA6NwrAILeKwAc4CsAtuErAFrjKwD05CsAjuYrADLoKwDM6SsAZusrAADtKwCk7isAPvArANjxKwBy8ysADPUrALD2KwBK+CsA5PkrAH77KwAi/SsAvP4rAFYALADwASwAigMsAC4FLADIBiwAYggsAPwJLACgCywAOg0sANQOLABuECwAEhIsAKwTLABGFSwA6hYsAIQYLAAeGiwAuBssAGYdLAAAHywAmiAsAD4iLADYIywAciUsAAwnLACwKCwASiosAOQrLAB+LSwAIi8sALwwLABWMiwA8DMsAJQ1LAAuNywAyDgsAGI6LAD8OywAoD0sADo/LADUQCwAbkIsABJELACsRSwARkcsAOpILACESiwAHkwsALhNLABcTywA9lAsAJBSLAAqVCwAzlUsAGhXLAACWSwAnFosAEBcLADaXSwAdF8sAA5hLACyYiwATGQsAOZlLACKZywAJGksAL5qLABYbCwA/G0sAJZvLAAwcSwAynIsAG50LAAIdiwAoncsADx5LADgeiwAenwsABR+LACufywAUoEsAOyCLACGhCwAIIYsALqHLABeiSwA+IosAJKMLAAsjiwA0I8sAGqRLAAEkywAnpQsAEKWLADclywAdpksABCbLAC0nCwATp4sAOifLACCoSwAJqMsAMCkLABapiwA9KcsAJipLAAyqywAzKwsAGauLAAKsCwApLEsAD6zLADYtCwAfLYsABa4LACwuSwAVLssAO68LACIviwAIsAsAMbBLABgwywA+sQsAJTGLAA4yCwA0sksAGzLLAAGzSwAqs4sAETQLADe0SwAeNMsABzVLAC21iwAUNgsAOrZLACO2ywAKN0sAMLeLABc4CwAAOIsAJrjLAA05SwAzuYsAGjoLAAM6iwApussAEDtLADa7iwAfvAsABjyLACy8ywATPUsAPD2LACK+CwAJPosAL77LABi/SwA/P4sAJYALQAwAi0A1AMtAG4FLQAIBy0ArAgtAEYKLQDgCy0Aeg0tAB4PLQC4EC0AUhItAOwTLQCQFS0AKhctAMQYLQBeGi0AAhwtAJwdLQA2Hy0A0CAtAHQiLQAOJC0AqCUtAEwnLQDmKC0AgCotABosLQC0LS0AWC8tAPIwLQCMMi0AJjQtAMo1LQBkNy0A/jgtAJg6LQA8PC0A1j0tAHA/LQAKQS0ApEItAEhELQDiRS0AfEctABZJLQC6Si0AVEwtAO5NLQCITy0ALFEtAMZSLQBgVC0ABFYtAJ5XLQA4WS0A0lotAHZcLQAQXi0Aql8tAERhLQDoYi0AgmQtABxmLQC2Zy0AWmktAPRqLQCObC0AKG4tAMJvLQBmcS0AAHMtAJp0LQA0di0A2HctAHJ5LQAMey0ApnwtAEp+LQDkfy0AfoEtACKDLQC8hC0AVoYtAPCHLQCUiS0ALostAMiMLQBiji0ABpAtAKCRLQA6ky0A1JQtAHiWLQASmC0ArJktAFCbLQDqnC0AhJ4tAB6gLQDCoS0AXKMtAPakLQCQpi0ANKgtAM6pLQBoqy0AAq0tAJyuLQBAsC0A2rEtAHSzLQAOtS0AsrYtAEy4LQDmuS0AgLstACS9LQC+vi0AWMAtAPLBLQCWwy0AMMUtAMrGLQBkyC0ACMotAKLLLQA8zS0A1s4tAHrQLQAU0i0ArtMtAEjVLQDs1i0AhtgtACDaLQC62y0AXt0tAPjeLQCS4C0ANuItANDjLQBq5S0ABOctAKjoLQBC6i0A3OstAHbtLQAa7y0AtPAtAE7yLQDo8y0AjPUtACb3LQDA+C0AWvotAPT7LQCY/S0AMv8tAMwALgBmAi4ACgQuAKQFLgA+By4A2AguAHwKLgAWDC4AsA0uAEoPLgDuEC4AiBIuACIULgC8FS4AYBcuAPoYLgCUGi4ALhwuANIdLgBsHy4ABiEuAKAiLgBEJC4A3iUuAHgnLgAcKS4AtiouAFAsLgDqLS4Aji8uACgxLgDCMi4AXDQuAAA2LgCaNy4ANDkuAM46LgByPC4ADD4uAKY/LgBAQS4A5EIuAH5ELgAYRi4AskcuAFZJLgDwSi4AikwuACROLgC+Ty4AYlEuAPxSLgCWVC4AMFYuANRXLgBuWS4ACFsuAKJcLgBGXi4A4F8uAHphLgAUYy4AuGQuAFJmLgDsZy4AhmkuACprLgDEbC4AXm4uAPhvLgCccS4ANnMuANB0LgB0di4ADnguAKh5LgBCey4A5nwuAIB+LgAagC4AtIEuAFiDLgDyhC4AjIYuACaILgDKiS4AZIsuAP6MLgCYji4APJAuANaRLgBwky4AFJUuAK6WLgBImC4A4pkuAHybLgAgnS4Aup4uAFSgLgDuoS4AkqMuACylLgDGpi4AYKguAPqpLgCeqy4AOK0uANKuLgB2sC4AELIuAKqzLgBEtS4A6LYuAIK4LgAcui4AtrsuAFq9LgD0vi4AjsAuADLCLgDMwy4AZsUuAADHLgCayC4APsouANjLLgByzS4ADM8uALDQLgBK0i4A5NMuAH7VLgAi1y4AvNguAFbaLgDw2y4Ait0uAC7fLgDI4C4AYuIuAPzjLgCg5S4AOucuANToLgB46i4AEuwuAKztLgBG7y4A6vAuAITyLgAe9C4AuPUuAFz3LgD2+C4AkPouACr8LgDO/S4AaP8uAAIBLwCcAi8AQAQvANoFLwB0By8AGAkvALIKLwBMDC8A5g0vAIoPLwAkES8AvhIvAFgULwD8FS8AlhcvADAZLwDKGi8AbhwvAAgeLwCiHy8APCEvANYiLwB6JC8AFCYvAK4nLwBIKS8A7CovAIYsLwAgLi8Aui8vAF4xLwD4Mi8AkjQvACw2LwDGNy8AajkvAAQ7LwCePC8AQj4vANw/LwB2QS8AEEMvALRELwBORi8A6EcvAIJJLwAmSy8AwEwvAFpOLwD0Ty8AmFEvADJTLwDMVC8AZlYvAApYLwCkWS8APlsvAOJcLwB8Xi8AFmAvALBhLwBUYy8A7mQvAIhmLwAiaC8AxmkvAGBrLwD6bC8AlG4vADhwLwDScS8AbHMvAAZ1LwCgdi8ARHgvAN55LwB4ey8AEn0vALZ+LwBQgC8A6oEvAISDLwAohS8AwoYvAFyILwD2iS8AmosvADSNLwDOji8AaJAvAAySLwCmky8AQJUvANqWLwB+mC8AGJovALKbLwBMnS8A8J4vAIqgLwAkoi8AvqMvAGKlLwD8pi8AlqgvADqqLwDUqy8Abq0vAAivLwCssC8ARrIvAOCzLwB6tS8AHrcvALi4LwBSui8A7LsvAJC9LwAqvy8AxMAvAF7CLwACxC8AnMUvADbHLwDQyC8AdMovAA7MLwCozS8AQs8vANzQLwCA0i8AGtQvALTVLwBO1y8A8tgvAIzaLwAm3C8AwN0vAGTfLwD+4C8AmOIvADLkLwDW5S8AcOcvAArpLwCk6i8ASOwvAOLtLwB87y8AIPEvALryLwBU9C8A7vUvAJL3LwAs+S8AxvovAGD8LwAE/i8Anv8vADgBMADSAjAAbAQwABAGMACqBzAARAkwAN4KMACCDDAAHA4wALYPMABQETAA9BIwAI4UMAAoFjAAzBcwAGYZMAAAGzAAmhwwAD4eMADYHzAAciEwAAwjMACwJDAASiYwAOQnMAB+KTAAIiswALwsMABWLjAA+i8wAJQxMAAuMzAAyDQwAGw2MAAGODAAoDkwADo7MADUPDAAeD4wABJAMACsQTAARkMwAOpEMACERjAAHkgwALhJMABcSzAA9kwwAJBOMAAqUDAAxFEwAGhTMAACVTAAnFYwADZYMADaWTAAdFswAA5dMACoXjAATGAwAOZhMACAYzAAGmUwAL5mMABYaDAA8mkwAJZrMAAwbTAAym4wAGRwMAAIcjAAonMwADx1MADWdjAAengwABR6MACuezAASH0wAOx+MACGgDAAIIIwALqDMABehTAA+IYwAJKIMAAsijAA0IswAGqNMAAEjzAAqJAwAEKSMADckzAAdpUwABqXMAC0mDAATpowAOibMACMnTAAJp8wAMCgMABaojAA9KMwAJilMAAypzAAzKgwAGaqMAAKrDAApK0wAD6vMADYsDAAfLIwABa0MACwtTAASrcwAO64MACIujAAIrwwALy9MABgvzAA+sAwAJTCMAAuxDAA0sUwAGzHMAAGyTAAoMowAETMMADezTAAeM8wABLRMAC20jAAUNQwAOrVMACO1zAAKNkwAMLaMABc3DAAAN4wAJrfMAA04TAAzuIwAHLkMAAM5jAApucwAEDpMADk6jAAfuwwABjuMACy7zAAVvEwAPDyMACK9DAAJPYwAMj3MABi+TAA/PowAJb8MAAw/jAA1P8wAG4BMQAIAzEAogQxAEYGMQDgBzEAegkxABQLMQC4DDEAUg4xAOwPMQCGETEAKhMxAMQUMQBeFjEA+BcxAJwZMQA2GzEA0BwxAHQeMQAOIDEAqCExAEIjMQDmJDEAgCYxABooMQC0KTEAWCsxAPIsMQCMLjEAJjAxAMoxMQBkMzEA/jQxAJg2MQA8ODEA1jkxAHA7MQAKPTEArj4xAEhAMQDiQTEAfEMxACBFMQC6RjEAVEgxAO5JMQCSSzEALE0xAMZOMQBgUDEABFIxAJ5TMQA4VTEA0lYxAHZYMQAQWjEAqlsxAERdMQDoXjEAgmAxABxiMQC2YzEAWmUxAPRmMQCOaDEAKGoxAMxrMQBmbTEAAG8xAJpwMQA+cjEA2HMxAHJ1MQAMdzEApngxAEp6MQDkezEAfn0xABh/MQC8gDEAVoIxAPCDMQCKhTEALocxAMiIMQBiijEA/IsxAKCNMQA6jzEA1JAxAHiSMQASlDEArJUxAEaXMQDqmDEAhJoxAB6cMQC4nTEAXJ8xAPagMQCQojEAKqQxAM6lMQBopzEAAqkxAJyqMQBArDEA2q0xAHSvMQAYsTEAsrIxAEy0MQDmtTEAircxACS5MQC+ujEAWLwxAPK9MQCWvzEAMMExAMrCMQBkxDEACMYxAKLHMQA8yTEA1soxAHrMMQAUzjEArs8xAEjRMQDi0jEAhtQxACDWMQC61zEAVNkxAPjaMQCS3DEALN4xANDfMQBq4TEABOMxAJ7kMQBC5jEA3OcxAHbpMQAQ6zEAtOwxAE7uMQDo7zEAgvExACbzMQDA9DEAWvYxAPT3MQCY+TEAMvsxAMz8MQBw/jEACgAyAKQBMgA+AzIA4gQyAHwGMgAWCDIAsAkyAFQLMgDuDDIAiA4yACIQMgC8ETIAYBMyAPoUMgCUFjIALhgyANIZMgBsGzIABh0yAKAeMgBEIDIA3iEyAHgjMgASJTIArCYyAFAoMgDqKTIAhCsyACgtMgDCLjIAXDAyAPYxMgCaMzIANDUyAM42MgBoODIADDoyAKY7MgBAPTIA2j4yAH5AMgAYQjIAskMyAExFMgDwRjIAikgyACRKMgDISzIAYk0yAPxOMgCWUDIAOlIyANRTMgBuVTIACFcyAKxYMgBGWjIA4FsyAHpdMgAeXzIAuGAyAFJiMgDsYzIAhmUyACpnMgDEaDIAXmoyAPhrMgCcbTIANm8yANBwMgBqcjIADnQyAKh1MgBCdzIA3HgyAIB6MgAafDIAtH0yAE5/MgDygDIAjIIyACaEMgDAhTIAZIcyAP6IMgCYijIAMowyANaNMgBwjzIACpEyAK6SMgBIlDIA4pUyAHyXMgAgmTIAupoyAFScMgDunTIAkp8yACyhMgDGojIAYKQyAPqlMgCepzIAOKkyANKqMgBsrDIAEK4yAKqvMgBEsTIA3rIyAIK0MgActjIAtrcyAFC5MgD0ujIAjrwyACi+MgDCvzIAZsEyAADDMgCaxDIAPsYyANjHMgByyTIADMsyALDMMgBKzjIA5M8yAH7RMgAi0zIAvNQyAFbWMgDw1zIAlNkyAC7bMgDI3DIAYt4yAAbgMgCg4TIAOuMyANTkMgB45jIAEugyAKzpMgBG6zIA6uwyAITuMgAe8DIAuPEyAFzzMgD29DIAkPYyACr4MgDO+TIAaPsyAAL9MgCc/jIANgAzANoBMwB0AzMADgUzAKgGMwBMCDMA5gkzAIALMwAaDTMAvg4zAFgQMwDyETMAjBMzADAVMwDKFjMAZBgzAAgaMwCiGzMAPB0zANYeMwB6IDMAFCIzAK4jMwBIJTMA7CYzAIYoMwAgKjMAuiszAF4tMwD4LjMAkjAzADYyMwDQMzMAajUzAAQ3MwCeODMAQjozANw7MwB2PTMAED8zALRAMwBOQjMA6EMzAIJFMwAmRzMAwEgzAFpKMwD0SzMAjk0zADJPMwDMUDMAZlIzAABUMwCkVTMAPlczANhYMwB8WjMAFlwzALBdMwBKXzMA7mAzAIhiMwAiZDMAvGUzAGBnMwD6aDMAlGozAC5sMwDSbTMAbG8zAAZxMwCqcjMARHQzAN51MwB4dzMAHHkzALZ6MwBQfDMA6n0zAI5/MwAogTMAwoIzAFyEMwAAhjMAmoczADSJMwDOijMAcowzAAyOMwCmjzMAQJEzANqSMwB+lDMAGJYzALKXMwBMmTMA8JozAIqcMwAknjMAvp8zAGKhMwD8ojMAlqQzADCmMwDUpzMAbqkzAAirMwCirDMARq4zAOCvMwB6sTMAFLMzALi0MwBStjMA7LczAIa5MwAquzMAxLwzAF6+MwD4vzMAnMEzADbDMwDQxDMAasYzAA7IMwCoyTMAQsszAObMMwCAzjMAGtAzALTRMwBY0zMA8tQzAIzWMwAm2DMAwNkzAGTbMwD+3DMAmN4zADLgMwDW4TMAcOMzAArlMwCk5jMASOgzAOLpMwB86zMAFu0zALruMwBU8DMA7vEzAIjzMwAs9TMAxvYzAGD4MwD6+TMAnvszADj9MwDS/jMAdgA0ABACNACqAzQARAU0AOgGNACCCDQAHAo0ALYLNABaDTQA9A40AI4QNAAoEjQAzBM0AGYVNAAAFzQAmhg0AD4aNADYGzQAch00AAwfNACwIDQASiI0AOQjNAB+JTQAGCc0ALwoNABWKjQA8Cs0AIotNAAuLzQAyDA0AGIyNAD8MzQAoDU0ADo3NADUODQAbjo0ABI8NACsPTQARj80AOBANACEQjQAHkQ0ALhFNABSRzQA9kg0AJBKNAAqTDQAzk00AGhPNAACUTQAnFI0AEBUNADaVTQAdFc0AA5ZNACyWjQATFw0AOZdNACAXzQAJGE0AL5iNABYZDQA/GU0AJZnNAAwaTQAymo0AGRsNAAIbjQAom80ADxxNADWcjQAenQ0ABR2NACudzQASHk0AOx6NACGfDQAIH40ALp/NABegTQA+II0AJKENAAshjQAxoc0AGqJNAAEizQAnow0ADiONADcjzQAdpE0ABCTNACqlDQATpY0AOiXNACCmTQAJps0AMCcNABanjQA9J80AJihNAAyozQAzKQ0AGamNAAKqDQApKk0AD6rNADYrDQAfK40ABawNACwsTQASrM0AO60NACItjQAIrg0AMa5NABguzQA+rw0AJS+NAA4wDQA0sE0AGzDNAAGxTQAqsY0AETINADeyTQAeMs0ABzNNAC2zjQAUNA0AOrRNACE0zQAKNU0AMLWNABc2DQA9tk0AJrbNAA03TQAzt40AGjgNAAM4jQApuM0AEDlNADa5jQAfug0ABjqNACy6zQATO00AObuNACK8DQAJPI0AL7zNABi9TQA/PY0AJb4NAAw+jQA1Ps0AG79NAAI/zQAogA1AEYCNQDgAzUAegU1ABQHNQC4CDUAUgo1AOwLNQCQDTUAKg81AMQQNQBeEjUAAhQ1AJwVNQA2FzUA0Bg1AHQaNQAOHDUAqB01AEIfNQDmIDUAgCI1ABokNQC0JTUATic1APIoNQCMKjUAJiw1AMAtNQBkLzUA/jA1AJgyNQAyNDUA1jU1AHA3NQAKOTUApDo1AEg8NQDiPTUAfD81ACBBNQC6QjUAVEQ1AO5FNQCSRzUALEk1AMZKNQBgTDUABE41AJ5PNQA4UTUA0lI1AHZUNQAQVjUAqlc1AERZNQDoWjUAglw1ABxeNQC2XzUAWmE1APRiNQCOZDUAKGY1AMJnNQBmaTUAAGs1AJpsNQA0bjUA2G81AHJxNQAMczUApnQ1AEp2NQDkdzUAfnk1ABh7NQC8fDUAVn41APB/NQCKgTUALoM1AMiENQBihjUA/Ic1AKCJNQA6izUA1Iw1AHiONQASkDUArJE1AEaTNQDqlDUAhJY1AB6YNQC4mTUAXJs1APacNQCQnjUAKqA1AM6hNQBoozUAAqU1AJymNQBAqDUA2qk1AHSrNQAOrTUAsq41AEywNQDmsTUAgLM1ACS1NQC+tjUAWLg1APK5NQCWuzUAML01AMq+NQBkwDUA/sE1AKLDNQA8xTUA1sY1AHDINQAUyjUArss1AEjNNQDizjUAhtA1ACDSNQC60zUAVNU1APjWNQCS2DUALNo1AMbbNQBq3TUABN81AJ7gNQBC4jUA3OM1AHblNQAQ5zUAtOg1AE7qNQDo6zUAgu01ACbvNQDA8DUAWvI1APTzNQCY9TUAMvc1AMz4NQBw+jUACvw1AKT9NQA+/zUA2AA2AHwCNgAWBDYAsAU2AEoHNgDuCDYAiAo2ACIMNgC8DTYAVg82APoQNgCUEjYALhQ2ANIVNgBsFzYABhk2AKAaNgA6HDYA3h02AHgfNgASITYArCI2AFAkNgDqJTYAhCc2ACgpNgDCKjYAXCw2APYtNgCaLzYANDE2AM4yNgBoNDYADDY2AKY3NgBAOTYA2jo2AH48NgAYPjYAsj82AFZBNgDwQjYAikQ2ACRGNgDIRzYAYkk2APxKNgCWTDYAOk42ANRPNgBuUTYACFM2AKxUNgBGVjYA4Fc2AHpZNgAUWzYAuFw2AFJeNgDsXzYAhmE2ACpjNgDEZDYAXmY2APhnNgCcaTYANms2ANpsNgBqbjYADnA2AKhxNgBCczYA5nQ2AIB2NgAaeDYAtHk2AFh7NgDyfDYAjH42ACaANgDKgTYAZIM2AP6ENgCYhjYAMog2ANaJNgBwizYACo02AKSONgBIkDYA4pE2AHyTNgAWlTYAupY2AFSYNgDumTYAiJs2ACydNgDGnjYAYKA2APqhNgCeozYAOKU2ANKmNgBsqDYAEKo2AKqrNgBErTYA3q42AIKwNgAcsjYAtrM2AFC1NgD0tjYAjrg2ACi6NgDMuzYAZr02AAC/NgCawDYAPsI2ANjDNgByxTYADMc2ALDINgBKyjYA5Ms2AH7NNgAizzYAvNA2AFbSNgDw0zYAlNU2AC7XNgDI2DYAYto2AAbcNgCg3TYAOt82ANTgNgB44jYAEuQ2AKzlNgBG5zYA6ug2AITqNgAe7DYAuO02AFLvNgD28DYAkPI2ACr0NgDE9TYAaPc2AAL5NgCc+jYANvw2ANr9NgB0/zYADgE3AKgCNwBMBDcA5gU3AIAHNwAaCTcAvgo3AFgMNwDyDTcAlg83ADARNwDKEjcAZBQ3AAgWNwCiFzcAPBk3ANYaNwB6HDcAFB43AK4fNwBIITcA7CI3AIYkNwAgJjcAuic3AF4pNwD4KjcAkiw3ACwuNwDQLzcAajE3AAQzNwCeNDcAQjY3ANw3NwB2OTcAEDs3ALQ8NwBOPjcA6D83AIJBNwAcQzcAwEQ3AFpGNwD0RzcAjkk3ADJLNwDMTDcAZk43AABQNwCkUTcAPlM3ANhUNwByVjcAFlg3ALBZNwBKWzcA5Fw3AIheNwAiYDcAvGE3AGBjNwD6ZDcAlGY3AC5oNwDSaTcAbGs3AAZtNwCgbjcARHA3AN5xNwB4czcAEnU3ALZ2NwBQeDcA6nk3AI57NwAofTcAwn43AFyANwAAgjcAmoM3ADSFNwDOhjcAaIg3AAyKNwCmizcAQI03ANqONwB+kDcAGJI3ALKTNwBMlTcA8JY3AIqYNwAkmjcAvps3AFidNwD8njcAlqA3ADCiNwDKozcAbqU3AAinNwCiqDcARqo3AOCrNwB6rTcAFK83ALiwNwBSsjcA9rM3AJq1NwA0tzcAzrg3AGi6NwAMvDcApr03AEC/NwDawDcAdMI3ABjENwCyxTcATMc3APDINwCKyjcAJMw3AL7NNwBizzcA/NA3AJbSNwAw1DcA1NU3AG7XNwAI2TcAoto3AEbcNwDg3TcAet83ABThNwC44jcAUuQ3AOzlNwCG5zcAKuk3AMTqNwBe7DcAAu43AJzvNwA28TcA0PI3AHT0NwAO9jcAqPc3AEL5NwDm+jcAgPw3ABr+NwC0/zcAWAE4APICOACMBDgAJgY4AMoHOABkCTgA/go4AJgMOAAyDjgA1g84AHAROAAKEzgApBQ4AEgWOADiFzgAfBk4ABYbOAC6HDgAVB44AO4fOACIITgALCM4AMYkOABgJjgA+ic4AJ4pOAA4KzgA0iw4AGwuOAAQMDgAqjE4AEQzOADeNDgAgjY4ABw4OAC2OTgAUDs4APQ8OACOPjgAKEA4AMxBOABmQzgAAEU4AJpGOAA+SDgA2Ek4AHJLOAAMTTgAsE44AEpQOADkUTgAflM4ACJVOAC8VjgAVlg4APBZOACUWzgALl04AMheOABiYDgABmI4AKBjOAA6ZTgA1GY4AG5oOAASajgArGs4AEZtOADgbjgAhHA4AB5yOAC4czgAUnU4APZ2OACQeDgAKno4AMR7OABofTgAAn84AJyAOAA2gjgA2oM4AHSFOAAOhzgAsog4AEyKOADmizgAgI04ACSPOAC+kDgAWJI4APKTOACWlTgAMJc4AMqYOABkmjgACJw4AKKdOAA8nzgA1qA4AHqiOAAUpDgArqU4AEinOADsqDgAhqo4ACCsOAC6rTgAXq84APiwOACSsjgALLQ4ANC1OABqtzgABLk4AJ66OABCvDgA3L04AHa/OAAQwTgAtMI4AE7EOADoxTgAgsc4ABzJOADAyjgAWsw4APTNOACOzzgAMtE4AMzSOABm1DgAANY4AKTXOAA+2TgA2No4AHLcOAAW3jgAsN84AErhOADu4jgAiOQ4ACLmOAC85zgAYOk4APrqOACU7DgALu44ANLvOABs8TgABvM4AKD0OABE9jgA3vc4AHj5OAAS+zgAtvw4AFD+OADq/zgAhAE5AB4DOQDCBDkAXAY5APYHOQCQCTkANAs5AM4MOQBoDjkAAhA5AKYROQBAEzkA2hQ5AH4WOQAYGDkAshk5AEwbOQDwHDkAih45ACQgOQC+ITkAYiM5APwkOQCWJjkAMCg5ANQpOQBuKzkACC05AKwuOQBGMDkA4DE5AHozOQAeNTkAuDY5AFI4OQDsOTkAkDs5ACo9OQDEPjkAXkA5APhBOQCcQzkANkU5ANBGOQBqSDkADko5AKhLOQBCTTkA3E45AIBQOQAaUjkAtFM5AE5VOQDyVjkAjFg5ACZaOQDAWzkAZF05AP5eOQCYYDkAMmI5ANZjOQBwZTkACmc5AKRoOQBIajkA4ms5AHxtOQAWbzkAunA5AFRyOQDuczkAiHU5ACx3OQDGeDkAYHo5AAR8OQCefTkAOH85ANKAOQB2gjkAEIQ5AKqFOQBEhzkA6Ig5AIKKOQAcjDkAto05AFqPOQD0kDkAjpI5ACiUOQDMlTkAZpc5AACZOQCamjkANJw5ANidOQBynzkADKE5AKaiOQBKpDkA5KU5AH6nOQAYqTkAvKo5AFasOQDwrTkAiq85AC6xOQDIsjkAYrQ5APy1OQCgtzkAOrk5ANS6OQBuvDkAEr45AKy/OQBGwTkA4MI5AITEOQAexjkAuMc5AFLJOQD2yjkAkMw5ACrOOQDOzzkAaNE5AALTOQCc1DkAQNY5ANrXOQB02TkADts5ALLcOQBM3jkA5t85AIDhOQAk4zkAvuQ5AFjmOQDy5zkAluk5ADDrOQDK7DkAZO45AAjwOQCi8TkAPPM5ANb0OQB69jkAFPg5AK75OQBI+zkA7Pw5AIb+OQAgADoAugE6AFQDOgD4BDoAkgY6ACwIOgDGCToAags6AAQNOgCeDjoAOBA6ANwROgB2EzoAEBU6AKoWOgBOGDoA6Bk6AIIbOgAcHToAwB46AFogOgD0IToAmCM6ADIlOgDMJjoAZig6AAoqOgCkKzoAPi06ANguOgB8MDoAFjI6ALAzOgBKNToA7jY6AIg4OgAiOjoAvDs6AGA9OgD6PjoAlEA6ADhCOgDSQzoAbEU6AAZHOgCqSDoAREo6AN5LOgB4TToAEk86ALZQOgBQUjoA6lM6AIRVOgAoVzoAwlg6AFxaOgD2WzoAml06ADRfOgDOYDoAaGI6AAxkOgCmZToAQGc6ANpoOgB+ajoAGGw6ALJtOgBWbzoA8HA6AIpyOgAkdDoAyHU6AGJ3OgD8eDoAlno6ADB8OgDUfToAbn86AAiBOgCigjoARoQ6AOCFOgB6hzoAFIk6ALiKOgBSjDoA7I06AIaPOgAgkToAxJI6AF6UOgD4lToAkpc6ADaZOgDQmjoAapw6AA6eOgConzoAQqE6ANyiOgCApDoAGqY6ALSnOgBOqToA8qo6AIysOgAmrjoAwK86AGSxOgD+sjoAmLQ6ADK2OgDWtzoAcLk6AAq7OgCuvDoASL46AOK/OgB8wToAIMM6ALrEOgBUxjoA7sc6AJLJOgAsyzoAxsw6AGDOOgAE0DoAntE6ADjTOgDS1DoAbNY6ABDYOgCq2ToARNs6AN7cOgCC3joAHOA6ALbhOgBQ4zoA9OQ6AI7mOgAo6DoAwuk6AGbrOgAA7ToAmu46ADTwOgDY8ToAcvM6AAz1OgCm9joASvg6AOT5OgB++zoAGP06ALz+OgBWADsA8AE7AIoDOwAuBTsAyAY7AGIIOwAGCjsAoAs7ADoNOwDUDjsAeBA7ABISOwCsEzsARhU7AOoWOwCEGDsAHho7ALgbOwBcHTsA9h47AJAgOwAqIjsAziM7AGglOwACJzsAnCg7AEAqOwDaKzsAdC07AA4vOwCyMDsATDI7AOYzOwCANTsAGjc7AL44OwBYOjsA8js7AIw9OwAwPzsAykA7AGRCOwD+QzsAokU7ADxHOwDWSDsAcEo7ABRMOwCuTTsASE87AOJQOwCGUjsAIFQ7ALpVOwBUVzsA+Fg7AJJaOwAsXDsA0F07AGpfOwAEYTsAnmI7AEJkOwDcZTsAdmc7ABBpOwC0ajsATmw7AOhtOwCCbzsAJnE7AMByOwBadDsA9HU7AJh3OwAyeTsAzHo7AGZ8OwAKfjsApH87AD6BOwDYgjsAfIQ7ABaGOwCwhzsASok7AOSKOwCIjDsAIo47ALyPOwBgkTsA+pI7AJSUOwAuljsA0pc7AGyZOwAGmzsAoJw7AESeOwDenzsAeKE7ABKjOwC2pDsAUKY7AOqnOwCEqTsAKKs7AMKsOwBcrjsA9q87AJqxOwA0szsAzrQ7AGi2OwAMuDsAprk7AEC7OwDavDsAdL47ABjAOwCywTsATMM7AObEOwCKxjsAJMg7AL7JOwBYyzsA/Mw7AJbOOwAw0DsA1NE7AG7TOwAI1TsAotY7AEbYOwDg2TsAets7ABTdOwC43jsAUuA7AOzhOwCG4zsAKuU7AMTmOwBe6DsA+Ok7AJzrOwA27TsA0O47AHTwOwAO8jsAqPM7AEL1OwDm9jsAgPg7ABr6OwC0+zsAWP07APL+OwCMADwAJgI8AMADPABkBTwA/gY8AJgIPAAyCjwA1gs8AHANPAAKDzwApBA8AEgSPADiEzwAfBU8ABYXPAC6GDwAVBo8AO4bPACIHTwALB88AMYgPABgIjwA+iM8AJQlPAA4JzwA0ig8AGwqPAAQLDwAqi08AEQvPADeMDwAgjI8ABw0PAC2NTwAUDc8APQ4PACOOjwAKDw8AMI9PABmPzwAAEE8AJpCPAA+RDwA2EU8AHJHPAAMSTwAsEo8AEpMPADkTTwAfk88ACJRPAC8UjwAVlQ8APBVPACUVzwALlk8AMhaPABiXDwABl48AKBfPAA6YTwA1GI8AG5kPAASZjwArGc8AEZpPADgajwAhGw8AB5uPAC4bzwAUnE8APZyPACQdDwAKnY8AMR3PABoeTwAAns8AJx8PAA2fjwA2n88AHSBPAAOgzwAqIQ8AEyGPADmhzwAgIk8ABqLPAC+jDwAWI48APKPPACMkTwAMJM8AMqUPABkljwA/pc8AKKZPAA8mzwA1pw8AHqePAAUoDwArqE8AEijPADspDwAhqY8ACCoPAC6qTwAXqs8APisPACSrjwALLA8ANCxPABqszwABLU8AJ62PABCuDwA3Lk8AHa7PAAQvTwAtL48AE7APADowTwAgsM8ABzFPADAxjwAWsg8APTJPACOyzwAMs08AMzOPABm0DwAANI8AKTTPAA+1TwA2NY8AHLYPAAW2jwAsNs8AErdPADu3jwAiOA8ACLiPAC84zwAYOU8APrmPACU6DwALuo8ANLrPABs7TwABu88AKDwPABE8jwA3vM8AHj1PAAS9zwAtvg8AFD6PADq+zwAhP08AB7/PADCAD0AXAI9APYDPQCQBT0ANAc9AM4IPQBoCj0AAgw9AKYNPQBADz0A2hA9AH4SPQAYFD0AshU9AEwXPQDwGD0Aiho9ACQcPQC+HT0AYh89APwgPQCWIj0AMCQ9ANQlPQBuJz0ACCk9AKIqPQBGLD0A4C09AHovPQAeMT0AuDI9AFI0PQDsNT0AkDc9ACo5PQDEOj0AXjw9AAI+PQCcPz0ANkE9ANBCPQBqRD0ADkY9AKhHPQBCST0A3Eo9AIBMPQAaTj0AtE89AE5RPQDyUj0AjFQ9ACZWPQDAVz0AWlk9AP5aPQCYXD0AMl49AMxfPQBwYT0ACmM9AKRkPQBIZj0A4mc9AHxpPQAWaz0Aumw9AFRuPQDubz0AiHE9ACxzPQDGdD0AYHY9APp3PQCeeT0AOHs9ANJ8PQBsfj0AEIA9AKqBPQBEgz0A6IQ9AIKGPQAciD0Atok9AFqLPQD0jD0Ajo49ACiQPQDMkT0AZpM9AACVPQCalj0APpg9ANiZPQBymz0ADJ09AKaePQBKoD0A5KE9AH6jPQAYpT0AvKY9AFaoPQDwqT0Aiqs9AC6tPQDIrj0AYrA9APyxPQCgsz0AOrU9ANS2PQBuuD0AEro9AKy7PQBGvT0A4L49AITAPQAewj0AuMM9AFLFPQD2xj0AkMg9ACrKPQDEyz0AaM09AALPPQCc0D0AQNI9ANrTPQB01T0ADtc9ALLYPQBM2j0A5ts9AIDdPQAk3z0AvuA9AFjiPQDy4z0AluU9ADDnPQDK6D0AZOo9AAjsPQCi7T0APO89ANbwPQBw8j0AFPQ9AK71PQBI9z0A4vg9AIb6PQAg/D0Auv09AFT/PQD4AD4AkgI+ACwEPgDGBT4Aagc+AAQJPgCeCj4AQgw+ANwNPgB2Dz4AEBE+ALQSPgBOFD4A6BU+AIIXPgAmGT4AwBo+AFocPgD0HT4AmB8+ADIhPgDMIj4AZiQ+AAomPgCkJz4APik+ANgqPgByLD4AFi4+ALAvPgBKMT4A5DI+AIg0PgAiNj4AvDc+AFY5PgD6Oj4AlDw+AC4+PgDSPz4AbEE+AAZDPgCgRD4AREY+AN5HPgB4ST4AEks+ALZMPgBQTj4A6k8+AIRRPgAoUz4AwlQ+AFxWPgD2Vz4Amlk+ADRbPgDOXD4AaF4+AAxgPgCmYT4AQGM+ANpkPgB+Zj4AGGg+ALJpPgBMaz4A5mw+AIpuPgAkcD4AvnE+AFhzPgD8dD4AlnY+ADB4PgDKeT4Abns+AAh9PgCifj4APIA+AOCBPgB6gz4AFIU+AK6GPgBSiD4A7Ik+AIaLPgAgjT4AxI4+AF6QPgD4kT4AnJM+ADaVPgDQlj4Aapg+AA6aPgComz4AQp0+ANyePgCAoD4AGqI+ALSjPgBOpT4A8qY+AIyoPgAmqj4AwKs+AGStPgD+rj4AmLA+ADyyPgDWsz4AcLU+AAq3PgCuuD4ASLo+AOK7PgB8vT4AFr8+ALrAPgBUwj4A7sM+AIjFPgAsxz4Axsg+AGDKPgD6yz4Ans0+ADjPPgDS0D4AbNI+ABDUPgCq1T4ARNc+AN7YPgB42j4AHNw+ALbdPgBQ3z4A6uA+AI7iPgAo5D4AwuU+AGbnPgAA6T4Amuo+ADTsPgDY7T4Acu8+AAzxPgCm8j4ASvQ+AOT1PgB+9z4AGPk+ALz6PgBW/D4A8P0+AIr/PgAuAT8AyAI/AGIEPwD8BT8AoAc/ADoJPwDUCj8AeAw/ABIOPwCsDz8ARhE/AOoSPwCEFD8AHhY/ALgXPwBcGT8A9ho/AJAcPwAqHj8Azh8/AGghPwACIz8AnCQ/AEAmPwDaJz8AdCk/AA4rPwCoLD8ATC4/AOYvPwCAMT8AGjM/AL40PwBYNj8A8jc/AIw5PwAwOz8Ayjw/AGQ+PwD+Pz8AokE/ADxDPwDWRD8AcEY/ABRIPwCuST8ASEs/AOJMPwCGTj8AIFA/ALpRPwBUUz8A+FQ/AJJWPwAsWD8Axlk/AGpbPwAEXT8Anl4/AEJgPwDcYT8AdmM/ABBlPwC0Zj8ATmg/AOhpPwCCaz8AJm0/AMBuPwBacD8A9HE/AI5zPwAydT8AzHY/AGZ4PwAAej8ApHs/AD59PwDYfj8AcoA/ABaCPwCwgz8ASoU/AOSGPwCIiD8AIoo/ALyLPwBgjT8A+o4/AJSQPwAukj8A0pM/AGyVPwAGlz8AoJg/AESaPwDemz8AeJ0/ABKfPwC2oD8AUKI/AOqjPwCEpT8AKKc/AMKoPwBcqj8A9qs/AJqtPwA0rz8AzrA/AGiyPwACtD8AprU/AEC3PwDauD8AdLo/ABi8PwCyvT8ATL8/AObAPwCKwj8AJMQ/AL7FPwBYxz8A/Mg/AJbKPwAwzD8A1M0/AG7PPwAI0T8AotI/AEbUPwDg1T8Aetc/ABTZPwC42j8AUtw/AOzdPwCG3z8AKuE/AMTiPwBe5D8A+OU/AJznPwA26T8A0Oo/AHTsPwAO7j8AqO8/AELxPwDc8j8AgPQ/ABr2PwC09z8ATvk/APL6PwCM/D8AJv4/AMD/PwBkAUAA/gJAAJgEQAAyBkAAzAdAAHAJQAAKC0AApAxAAD4OQADiD0AAfBFAABYTQACwFEAAVBZAAO4XQACIGUAALBtAAMYcQABgHkAA+h9AAJ4hQAA4I0AA0iRAAGwmQAAQKEAAqilAAEQrQADeLEAAgi5AABwwQAC2MUAAUDNAAPQ0QACONkAAKDhAAMw5QABmO0AAAD1AAJo+QAA+QEAA2EFAAHJDQAAMRUAAsEZAAEpIQADkSUAAfktAABhNQAC8TkAAVlBAAPBRQACKU0AALlVAAMhWQABiWEAA/FlAAJZbQAA6XUAA1F5AAG5gQAASYkAArGNAAEZlQADgZkAAemhAAB5qQAC4a0AAUm1AAPZuQACQcEAAKnJAAMRzQABodUAAAndAAJx4QAA2ekAA2ntAAHR9QAAOf0AAqIBAAEyCQADmg0AAgIVAABqHQAC+iEAAWIpAAPKLQACWjUAAMI9AAMqQQABkkkAACJRAAKKVQAA8l0AA1phAAHqaQAAUnEAArp1AAEifQADsoEAAhqJAACCkQAC6pUAAVKdAAPioQACSqkAALKxAAMatQABqr0AABLFAAJ6yQAA4tEAA3LVAAHa3QAAQuUAAqrpAAE68QADovUAAgr9AACbBQADAwkAAWsRAAPTFQACYx0AAMslAAMzKQABmzEAACs5AAKTPQAA+0UAA2NJAAHzUQAAW1kAAsNdAAErZQADk2kAAiNxAACLeQAC830AAVuFAAPriQACU5EAALuZAAMjnQABs6UAAButAAKDsQAA67kAA3u9AAHjxQAAS80AArPRAAFD2QADq90AAhPlAAB77QADC/EAAXP5AAPb/QACaAUEANANBAM4EQQBoBkEADAhBAKYJQQBAC0EA2gxBAH4OQQAYEEEAshFBAEwTQQDwFEEAihZBACQYQQC+GUEAYhtBAPwcQQCWHkEAMCBBANQhQQBuI0EACCVBAKImQQBGKEEA4ClBAHorQQAULUEAri5BAFIwQQDsMUEAhjNBACA1QQDENkEAXjhBAPg5QQCSO0EANj1BANA+QQBqQEEABEJBAKhDQQBCRUEA3EZBAHZIQQAaSkEAtEtBAE5NQQDyTkEAjFBBACZSQQDAU0EAZFVBAP5WQQCYWEEAMlpBANZbQQBwXUEACl9BAKRgQQBIYkEA4mNBAHxlQQAgZ0EAumhBAFRqQQDua0EAiG1BACxvQQDGcEEAYHJBAPpzQQCedUEAOHdBANJ4QQBsekEAEHxBAKp9QQBEf0EA3oBBAHiCQQAchEEAtoVBAFCHQQDqiEEAjopBACiMQQDCjUEAXI9BAACRQQCakkEANJRBANiVQQByl0EADJlBAKaaQQBKnEEA5J1BAH6fQQAYoUEAvKJBAFakQQDwpUEAiqdBAC6pQQDIqkEAYqxBAPytQQCgr0EAOrFBANSyQQButEEAErZBAKy3QQBGuUEA4LpBAIS8QQAevkEAuL9BAFzBQQD2wkEAkMRBACrGQQDOx0EAaMlBAALLQQCczEEAQM5BANrPQQB00UEADtNBAKjUQQBM1kEA5tdBAIDZQQAa20EAvtxBAFjeQQDy30EAjOFBADDjQQDK5EEAZOZBAP7nQQCi6UEAPOtBANbsQQBw7kEACvBBAK7xQQBI80EA4vRBAIb2QQAg+EEAuvlBAFT7QQD4/EEAkv5BACwAQgDGAUIAagNCAAQFQgCeBkIAQghCANwJQgB2C0IAEA1CALQOQgBOEEIA6BFCAIITQgAcFUIAwBZCAFoYQgD0GUIAjhtCADIdQgDMHkIAZiBCAAAiQgCkI0IAPiVCANgmQgByKEIAFipCALArQgBKLUIA5C5CAIgwQgAiMkIAvDNCAFY1QgD6NkIAlDhCAC46QgDIO0IAbD1CAAY/QgCgQEIAOkJCAN5DQgB4RUIAEkdCAKxIQgBQSkIA6ktCAIRNQgAeT0IAwlBCAFxSQgD2U0IAmlVCADRXQgDOWEIAaFpCAAxcQgCmXUIAQF9CANpgQgB+YkIAGGRCALJlQgBMZ0IA8GhCAIpqQgAkbEIAvm1CAGJvQgD8cEIAlnJCADB0QgDUdUIAbndCAAh5QgCiekIARnxCAOB9QgB6f0IAFIFCALiCQgBShEIA7IVCAIaHQgAgiUIAxIpCAF6MQgD4jUIAko9CADaRQgDQkkIAapRCAASWQgCol0IAQplCANyaQgB2nEIAGp5CALSfQgBOoUIA6KJCAIykQgAmpkIAwKdCAGSpQgD+qkIAmKxCADKuQgDWr0IAcLFCAAqzQgCktEIASLZCAOK3QgB8uUIAFrtCALq8QgBUvkIA7r9CAJLBQgAsw0IAxsRCAGDGQgD6x0IAnslCADjLQgDSzEIAbM5CABDQQgCq0UIARNNCAN7UQgCC1kIAHNhCALbZQgBQ20IA9NxCAI7eQgAo4EIAwuFCAFzjQgAA5UIAmuZCADToQgDO6UIAcutCAAztQgCm7kIAQPBCAOTxQgB+80IAGPVCALL2QgBW+EIA8PlCAIr7QgAu/UIAyP5CAGIAQwD8AUMAoANDADoFQwDUBkMAbghDABIKQwCsC0MARg1DAOAOQwCEEEMAHhJDALgTQwBcFUMA9hZDAJAYQwAqGkMAzhtDAGgdQwACH0MAnCBDADYiQwDaI0MAdCVDAA4nQwCoKEMATCpDAOYrQwCALUMAGi9DAL4wQwBYMkMA8jNDAIw1QwAmN0MAyjhDAGQ6QwD+O0MAoj1DADw/QwDWQEMAcEJDABREQwCuRUMASEdDAOJIQwCGSkMAIExDALpNQwBeT0MA+FBDAJJSQwAsVEMAxlVDAGpXQwAEWUMAnlpDADhcQwDcXUMAdl9DABBhQwCqYkMARGRDAOhlQwCCZ0MAHGlDAMBqQwBabEMA9G1DAI5vQwAycUMAzHJDAGZ0QwAAdkMApHdDAD55QwDYekMAcnxDABZ+QwCwf0MASoFDAO6CQwCIhEMAIoZDALyHQwBgiUMA+opDAJSMQwAujkMA0o9DAGyRQwAGk0MAoJRDAESWQwDel0MAeJlDABKbQwC2nEMAUJ5DAOqfQwCEoUMAKKNDAMKkQwBcpkMA9qdDAJCpQwA0q0MAzqxDAGiuQwACsEMAprFDAECzQwDatEMAdLZDABi4QwCyuUMATLtDAOa8QwCKvkMAJMBDAL7BQwBiw0MA/MRDAJbGQwAwyEMA1MlDAG7LQwAIzUMAos5DAEbQQwDg0UMAetNDABTVQwC41kMAUthDAOzZQwCG20MAKt1DAMTeQwBe4EMA+OFDAJzjQwA25UMA0OZDAGroQwAO6kMAqOtDAELtQwDc7kMAdvBDABryQwC080MATvVDAOj2QwCM+EMAJvpDAMD7QwBa/UMA/v5DAJgARAAyAkQAzANEAHAFRAAKB0QApAhEAD4KRADiC0QAfA1EABYPRAC6EEQAVBJEAO4TRACIFUQALBdEAMYYRABgGkQA+htEAJ4dRAA4H0QA0iBEAGwiRAAQJEQAqiVEAEQnRADoKEQAgipEABwsRAC2LUQAUC9EAPQwRACOMkQAKDREAMI1RABmN0QAADlEAJo6RAA0PEQA2D1EAHI/RAAMQUQApkJEAEBERADkRUQAfkdEABhJRACySkQAVkxEAPBNRACKT0QAJFFEAMhSRABiVEQA/FVEAKBXRAA6WUQA1FpEAG5cRAASXkQArF9EAEZhRADgYkQAhGREAB5mRAC4Z0QAUmlEAPZqRACQbEQAKm5EAMRvRABocUQAAnNEAJx0RABAdkQA2ndEAHR5RAAOe0QAsnxEAEx+RADmf0QAgIFEACSDRAC+hEQAWIZEAPKHRACMiUQAMItEAMqMRABkjkQA/o9EAKKRRAA8k0QA1pREAHCWRAAUmEQArplEAEibRADinEQAfJ5EACCgRAC6oUQAVKNEAPikRACSpkQALKhEAMapRABqq0QABK1EAJ6uRAA4sEQA3LFEAHazRAAQtUQAqrZEAE64RADouUQAgrtEABy9RADAvkQAWsBEAPTBRACOw0QAMsVEAMzGRABmyEQAAMpEAKTLRAA+zUQA2M5EAHLQRAAW0kQAsNNEAErVRADk1kQAiNhEACLaRAC820QAVt1EAPreRACU4EQALuJEANLjRABs5UQABudEAKDoRABE6kQA3utEAHjtRAAS70QAtvBEAFDyRADq80QAhPVEAB73RADC+EQAXPpEAPb7RACQ/UQANP9EAM4ARQBoAkUAAgRFAKYFRQBAB0UA2ghFAHQKRQAYDEUAsg1FAEwPRQDmEEUAihJFACQURQC+FUUAWBdFAPwYRQCWGkUAMBxFAModRQBuH0UACCFFAKIiRQA8JEUA6iVFAIQnRQAeKUUAwipFAFwsRQD2LUUAmi9FADQxRQDOMkUAaDRFAAw2RQCmN0UAQDlFANo6RQB0PEUAGD5FALI/RQBMQUUA5kJFAIpERQAkRkUAvkdFAFhJRQD8SkUAlkxFADBORQDKT0UAglFFABJTRQCsVEUAUFZFAOpXRQCEWUUAKFtFAMJcRQBcXkUA9l9FAJBhRQA0Y0UAzmRFAGhmRQAMaEUApmlFAEBrRQDabEUAfm5FABhwRQCycUUATHNFAPB0RQCKdkUAJHhFAL55RQBie0UA/HxFAJZ+RQAwgEUA1IFFAHiDRQAShUUAtoZFAFCIRQDqiUUAhItFACiNRQDCjkUAZpBFAAqSRQCkk0UAPpVFANiWRQB8mEUAFppFALCbRQBUnUUA7p5FAJKgRQAsokUA0KNFAGqlRQAEp0UAnqhFADiqRQDcq0UAgK1FABqvRQC+sEUAWLJFAPKzRQCMtUUAMLdFAMq4RQBkukUA/rtFAKK9RQA8v0UA1sBFAHDCRQAUxEUArsVFAEjHRQDiyEUAhspFACrMRQDOzUUAaM9FAALRRQCc0kUAQNRFANrVRQB010UADtlFALLaRQBM3EUA5t1FAIDfRQAa4UUAvuJFAFjkRQDy5UUAjOdFADDpRQDe6kUAguxFABzuRQC270UAWvFFAPTyRQCO9EUAKPZFAMz3RQBm+UUAAPtFAKT8RQA+/kUA2P9FAHIBRgAMA0YAsARGAEoGRgDkB0YAfglGACILRgC8DEYAVg5GAPAPRgCUEUYALhNGAMgURgBsFkYABhhGAKAZRgA6G0YA6BxGAIIeRgAcIEYAtiFGAFojRgD0JEYAjiZGACgoRgDMKUYAZitGAAAtRgCaLkYAPjBGANgxRgByM0YADDVGALA2RgBKOEYA7jlGAH47RgAiPUYAvD5GAFZARgDwQUYAlENGAC5FRgDIRkYAbEhGABBKRgC+S0YAWE1GAPJORgCMUEYAMFJGAMpTRgBkVUYA/lZGAKxYRgBGWkYA4FtGAHpdRgAeX0YAuGBGAFJiRgDsY0YAkGVGACpnRgDEaEYAXmpGAAJsRgCcbUYANm9GANBwRgB0ckYADnRGAKh1RgBCd0YA5nhGAIB6RgAafEYAtH1GAFh/RgDygEYAjIJGACaERgDKhUYAZIdGAAiJRgCsikYARoxGAOCNRgB6j0YAHpFGALiSRgBSlEYA9pVGAJCXRgAqmUYAxJpGAF6cRgACnkYAnJ9GADahRgDQokYAdKRGAA6mRgCyp0YAVqlGAPCqRgCKrEYALq5GAMivRgBisUYA/LJGAKC0RgBOtkYA6LdGAIy5RgAmu0YAwLxGAFq+RgD+v0YAmMFGADzDRgDMxEYAcMZGAArIRgCkyUYAPstGAOLMRgB8zkYAFtBGALDRRgBU00YA7tRGAIjWRgAs2EYAxtlGAGDbRgD63EYAnt5GADjgRgDS4UYAbONGABrlRgC05kYATuhGAOjpRgCM60YAJu1GAMDuRgBk8EYA/vFGAJjzRgAy9UYAzPZGAHD4RgAK+kYApPtGAD79RgDi/kYAfABHABYCRwC6A0cAVAVHAO4GRwCICEcAIgpHAMYLRwBgDUcA+g5HAJQQRwA4EkcA0hNHAHYVRwAaF0cAtBhHAE4aRwDyG0cAjB1HACYfRwDAIEcAZCJHAP4jRwCYJUcAMidHANYoRwBwKkcACixHAKQtRwBIL0cA4jBHAHwyRwAWNEcAujVHAFQ3RwDuOEcAiDpHACw8RwDGPUcAYD9HAPpARwCeQkcAOERHANJFRwBsR0cAEElHAKpKRwBETEcA3k1HAIJPRwAcUUcAwFJHAGRURwD+VUcAmFdHADJZRwDWWkcAcFxHAApeRwCkX0cASGFHAOJiRwB8ZEcAFmZHALpnRwBUaUcA7mpHAIhsRwAsbkcAxm9HAGpxRwAOc0cAqHRHAEJ2RwDcd0cAgHlHABp7RwC0fEcATn5HAPJ/RwCMgUcAJoNHAMqERwBkhkcA/odHAJiJRwA8i0cA1oxHAHCORwAKkEcArpFHAEiTRwDilEcAfJZHABaYRwC6mUcAVJtHAO6cRwCInkcALKBHAMahRwBgo0cA+qRHAJ6mRwA4qEcA0qlHAGyrRwAQrUcAqq5HAESwRwDesUcAgrNHABy1RwC2tkcAULhHAPS5RwCOu0cAKL1HAMK+RwBmwEcAAMJHAJrDRwA0xUcA2MZHAHLIRwAMykcApstHAErNRwDkzkcAftBHACLSRwC800cAVtVHAPDWRwCU2EcALtpHAMjbRwBi3UcABt9HAKDgRwA64kcA1ONHAHjlRwAS50cArOhHAEbqRwDq60cAhO1HAB7vRwC48EcAUvJHAPbzRwCQ9UcAKvdHAMT4RwBo+kcAAvxHAJz9RwA2/0cA2gBIAHQCSAAOBEgAqAVIAEwHSADmCEgAgApIABoMSAC+DUgAWA9IAPIQSACMEkgAMBRIAMoVSABkF0gACBlIAKIaSAA8HEgA1h1IAHofSAAUIUgAriJIAEgkSADsJUgAhidIACApSAC6KkgAXixIAPgtSACSL0gALDFIANAySABqNEgABDZIAJ43SABCOUgA3DpIAHY8SAAQPkgAqj9IAE5BSADoQkgAgkRIABxGSADAR0gAWklIAPRKSACOTEgAMk5IAMxPSABmUUgAAFNIAKRUSAA+VkgA2FdIAHJZSAAWW0gAsFxIAEpeSADkX0gAiGFIACJjSAC8ZEgAYGZIAPpnSACUaUgALmtIANJsSABsbkgABnBIAKBxSABEc0gA3nRIAHh2SAASeEgAtnlIAFB7SADqfEgAhH5IACiASADCgUgAXINIAACFSACahkgANIhIAM6JSABoi0gADI1IAKaOSABAkEgA2pFIAH6TSAAA</prop>
				<prop name="Temps">REFSWgAAWMECAIBYvP/D9ShcjwJBQP8K16NwPSpBQO7p8uBBQO7y4kJA24/C7/DvQ/Xz6kT3QHE99vDQRUCa7ZknALlGBQOiR0D/hetRuB7FSEB97DgAhatJQFJAAPfrkUolA3lLQHu/FK5H4VpM/fNAb01A4XpXACFOPQPvC09A9vDwwhVQvUD38QqHUEBHAVFb+FA9A2tRDQPflAS7T1IdA8BSQFcBets0U0UDwVM1AzVU20BIZgGnVIUDGFW2xQOHVfXz+lVVA2pvVkDNzO8A3FbFA9tnV3UD1VetA0RY20AfNgGuWEUDEVm2DQM/We0DLFklA/mtWPXzqlj1BFgdAyD3WEApeAD16FdAth8BcM38BMVXZQPBF1dAM24Rw1wXXhXGAgPHV30Dixh2HV4Vbh1uFSBuFWYV1h/oGw4Cv/wfBiUCVhK9FC8mLT4vUC8yIVYCAbpsJ14vcCt2LY4vuC/KLwTcL04SuOwv3i8APxo/PD8ATj0uP1A/gj+UP6Y/+C+yP4DcP+4/AE8STyRPvjV+ArcANE9WT2hPQk+MT55PgE+qTwDUT7ZP4E/qTwxfFl8oX1JfAGRfdl+IXzpfrF+WX6hf4l8A9F/WXwBvEm8sZy5vWG9qbwB8b45voG+yb8Rv1m/ob/pvAAx/Nm9Qb0J/VH9mf3h/in8AnH8uf6h/0n+8fz5v8H8ajwAsjw6PUI9ij3SPho+Yj0KPALyPzo/gj7KPBJ/+jwCPIp8ATJ9en3Cfgp+Un6afuJ8anwDcn+6f0J/6nySvNq8Ir0KvAGyvfq+Qr0qvpK/Gr9iv6q8AtK8OvyC/Mr8Ev1a/aL96vwCMv0a/oL+yv9S/5r/Av/K/ABzPLs9Az1LPZM92z/i/Cs8ArM+Wz7jP4s/Mz87PGN8ynwAk307fYN9y34TfPt+Y34rfAMzf3t/w36rfBO8m7wjvOt8AXO9u70DvUu+k77bvyO/a7wDs757vEP/67yT/Jv84/2r/AHz/Tv9g/7L/xP+m/+j/+v8ADA/e/zAPQg9UD2YPGA8qDwCcD64PwA+KD+QP9g8IHxofACwf3g9QH2IfRB+GH5gfqh8AvB/OH+Af8h8ELxYvKC86LwB0H0YvWC9qL5Qvpi94L7IvANwv7i8APxI/vC8eP0g/Kj8AXD9+P2g/ij+0P8Y/2D+aPwD8Pw5P8D8aT0RPVk8gTzJPAHxPhk+YT8JP1E+2T/hPCl8AHF8uX0BfUl/sT3ZfiF+aXwCsX75f0F9qX/RfBm8Yb+JfACxvTm9gbzpvhG92b5Bvum8AzG/eb/Bvom8Uf/5vEH9KfwA0f1Z/gH+Sf6R/bn/If9p/AOx/tn/4fwqPJI8Wj1iPQo8AfI+O73iPso/Ej6aP0I/ijwAMn/aPGJ8in0SfZp94n4qfAJyfrp/An9KfVJ/2nwivGq8ALK/mn0ivQq9sr16vmK9qrwCsr7av2K/KrwS/Fr/oryK/AEy/Jr84v3K/lL+mv7i/ir8A3L/uvwDPEs8kz8a/iK86zwBsz1bPkM+iz7TPxs+Az9LPANzP5s8g3+LPPN8G31Dfet8AjN+e37DfWt/E38bf2N8K7wAc7y7vQO9S72Tvdu+I7/LfAJzvZt+Y7+Lv9O8G/xj/Kv8APP9O/6jvav+E/3b/kP+6/wDM/5b/qP8CD/T/Jg84DxoPAFwPbg+AD1IPpA+2D8gP2g8A7A/+D5APyu80HxYfMB9qHwB8H44foB+yH8QfTh9gH/ofAOQfBi8wLxIvRC9mL3gvii8AnC+uL8Av0i/kL0YvWC8CPwAcPz4/UD9iPyQ/bj94P4o/ALw/zj+gP7I/BE/2PyhPOk8ATE8eT3BPWk+ET6ZPkE+yTwC8T9ZPAF/qTyRfFl8wX1pfAGxfPl94X6JftF/GX4hf2l8A7F/+XyBvEm9Eby5vQG96bwCMb55vsG/Cb2xv5m/4byIfAAR/Ln8QfyJ/ZH92f4h/mn8ARH9Wf9B/4n/0f9ZvAI8SjwA8jyaPOI9yj1yPfo+oj7qPAMyPjo/YjwKf7I8WnwifSp8AXJ+2fzifkp+kn7afeJ+KnwDsn/6fyJ/inzSvRq8gr1KvAHyvXq+Ir5KvtK/Wr9Cfyq8ADL8evzC/Qr9Uv+avAL+KvwCcv/avoL+yv8y/3r/IvxrPACzPBs9Az1LPXM9mz4DPqs8AvM92z8DP8s/Mz/7PCN8a3wBM3zbfWN+C32zfpt+438rfANzfjt+g3xLvJO8270jvAu8AbO9+75Dvou+078bv2O9a7wDs787PAP8y/0T/Vv/472r/4Hz/nv+I/6r/1P97FK5/R+GaV0Dheu/wr1FXQAD+8RDs9Mr3VkBmDgGGVkD23SgX8EVWQO/xegS+FATFVUCamS8Aif1V/fNAVUC4HoXf61EIVUCw8Chc289UHfOXVP3zYFTeFfMoVEDDSACP8ntTQF8CvFNASPbx63dTNQRTLQMJU0B9Uj4B0VJA7FE+AO+bUkCkIPDXY1L2bQMsUg0D9lFAcd6gAKOwUUC4AHA923pRjQNBUZUDC1HuHQPUUEC3AXCdUG4VA2VQQB8BFC7kBPfVT0BAALgeZU+2HfP3ThXziE7dAx1tTo0DsU0V80hNZQNv4kxAH/4BXkwVA/v1S40DkUtAzczaTxAsTBTMSm0DfEq2jQNxSmUDokp1Aye1S20US/3zIEx1A2exTF0UlBce8ndMRQNvLUyVA2tMZQNiNBfGHQC+Fd4djhX2HwgvkhG2FSYvoDgrrhVOL2AvcikzhiFzWIQvli3u8rpMTROsJBTbqE6VA6tPZQNSUNIFBFA1BNQEtLwEKlLWLQO5UkUDH3QEN1PW9fMhUwUUUv0DxVJWTROMUpUjUxw0FawHFpYi41FFA99MN0Y1/gLb5VEd8+dR7fPqUbJtA+x8P+4C7lH98/AgnD+uPWYDxD8eAvTMP941oN41rgUGTxhPKk9RdQP3EERPVk9oSy4C+XxHdk+IT2iaSZZNlgL7bEQXUt0DbW30JNlSjQNRU5UDa+tTFfNoTATnVP0EbVU1E95V/QNVVgUGtjYSPlfdA81XlQM7rVi9A6pYhQRZDQMmrVkd8wdZ1QRYTQRY2u0DPkRU+lctA8lXSrUEVz0DqJRXRlNXbQMJrIxXliKzvF/OX+Bf6lEC/gK1/F8ObxhjHvUebyD7QE5vYG9yb4RvHv+w8Jj094KOAhE0VQwPHg8wC85iBmFVNVRMD14FtgLwU70DS7pT1WN1fAd2Agd8BNXQ9CSZ7ERhlAQrUizdNjYSrlE9A3i0NOMgDIYD5DTSUJUE5A+OA/wPyA4fIBNOEkwsF74a/ku21WOVSz0DOEudY9dtSr1zhUrtA25KVXStSjUTHktVdEttAxwIvBeWFf7ygJwfrhUOLd4fAJiP8h+8jzYv4I9CLwSfFp9AeC+aKTafmCOmFZ5jTL0kRU2dA6PEL9YtzmK27C/UDjUOg1OVIyPElPhSVp1jx1I1E47clFf0JAEZ9CSbQG41Tj9gP3I5dj8AkD+yP7w/fq+Qr/I/tK/+P0DYr+qvbE8Ov6hLvgIKLDe2lgK7UmUDMlPtA66tU+3zKlRFVFTVZFVmtQPAVQU0JFSqVk0TtRz09JG8ZAFYrRRY2iV0WJ0DI1lFAw9Z2rUD4LS0o1j182FYFpUDG1hNE9ycZ6ZVnl8AsFNWs7RfJs/wXxpvXM9uzwBAbzJplm+wz8LP1M+ez8D7tH6TjFRwjFQwVzUT7mVWrWRW7ZTUZBVWdQOz11WVBEQEX1XVYyVZVX00bLSlVK0UVA2EphR0AFSFVAw0kVy0WqTMlw6jUr0kvJRxtNQ4Ziw0A1IFBEQ0k1FNE7VcfHQYxAThUL0kUFadA3NQbQM8BOQDDORrnE9FAy+8dKVOLQPVORwU0eR0bCwUAk2qVXRMjQMxXOTRFIRXoUvdNCyHJoXOc0qdA+MGXBRcSxVUbOVsh16FngIBg2yHliW2FYaP8O+yjxT/AM6POP/6j1z/bv+A/1KfpP+oXp3eA1yEQCQUKISUK61P3WM0UHV0UN1jJJospJdEpAxSXYS8lPFabHQ0dAQnU03kU50DKdOUD4bSMBw0BaQEgzAQDq8gr3IxttLoPK9Wpa4NEGaveK+aobZy8dwPvq8QHwDKrzQfRh/4rxq/fB+eSttIrBY1htJwU83z7Vy0aklUPaQMdGcUVy4zVpXkCizUWDxUyzxfTl9gU5ZyC8JYHYRY9WR8X45dbtMABM8WzR7PmC9Cz7wnti/YLwDqL/TP/i8IPxo/RD/2zaYltjZSjVels09XhdMQiVclVu9CiNRn/mOUNLi2ZNR8VbVzQVWVUwgK9GTQHHSYFH+W41S3LvIJdzx3jnNTtXRED46z3JSokwB2da6SevTUQcxEC2YsFNRQzfT81FhQvZRCpHTVvHfWk8x3vpNO1WNbtU3VYzVNvQPOJPes/mP8dJ5LzfM9pOVK1o2zjEpthEqls69KKp3TGgSMGPx0XlSPXoUAzu/g7wr/ZF8m/0j/ml9U/wC+X9Bf4l+U/wZvGGtWhe51ZN51ttNOpSTs9FRQjbOJzJyXtnNR1WS0l6ayH1DEl76a25i+koFUdEn0lxB+FQavcAO+kuGMDzavSK8Aug8sf5avUH8CH3R/hn8wH4Cqf2Qfzn/gf+pxztUO41KWPeOhUh0jFpTXZkINTVTN861U5fTkFKN8tG0XjLSMVr2TAVclA7V0XDTnDNRzWN0UWBY94yFZzfMdxLSzsPbDILS0c4Am43SFjDS6bCdmJQD+vRbFFs+oLwKfzC++LyCfAEqfXD9enV6fkJ+in7Sf9sW25oqAV1VzQleNs+xohLfWEzzUJTTU51UNJLbcFG5VTQMzVSV0VKqFlFQlc340pEV01A/W1BTXUxXToJxkaFNWhUMlUw10UqVEUj2kqsRkRxQEELRk2eRkoWo8RF68dCbUZO9QrTRmdESBULVkBOQTULWEbU99AzNPTQPDTp3Utjzk8U1FI4pNhdMgoU21hMT0s+Ceo0u1Y3kqrOQXrOS3/ER6TLeGQgPFSiUENLQzsF7lFlW+/QAeVTZfqFt2X4hf2r/sv7ZfABDPIs8cb0bPWM9qz3zPjuONTBXTEE0Ftu6lvmNQKj3jkfzUCAx0fFx3HiJtZrTU2FJFIzpTJQZWfsITU3Vj5bzUscRkK3dSncNAvNQRhKQrcADmZd5tfg2WDxB/sg80fz5/ALDfan/U35Z/uH8K7xzvxn9IQO+SGUYiCqQXRgLbTATNU1yk0FN9NCyEzVRGdSNMVS0k5BceIsb0lFk65IfeEh5YncOQNCSz9VgdJhYq1ljVNFhWdWNVWC1DDAT01cSXAF4lJv3WjYYvEJ9q/3z/Pp0APp+w/8L/xJ/m/2if2v8cD1pGYrg0BJhXPWNh5JSVInQ03UyEnPQVrDQIpVZNJFV1NLw0URSkGm1VncPgVM2zp1R1Q81xzBQqVPXU9DS+U6p944P0NE6cZBgEROAS7MSqJEeO0i4UhCvgvgOqVOSH5GRRREQavNTiTVAlw59QzbRkZDC8xK3x9KSDTz20Ty1DrFqcREGcRMFNdSNcrMTT80zlRJTEKJTEyEsmRWNoS6U0NLSZTLeuFTSeY2S0dHS08Uut5Jy3AMYDJFeWvSbFrr/AvzIvzL8AVi8Iz3ovjC8uz4DPwi/UL9SGvd5Cviy0ebREbk5WncNwT+XjNlxkrLzEVFNA9tK0REQqlKSgbORVDfw0NwxEKcQEA5xkVcgc1JDkxFgUhCYk1AEB5MRj0NZtTt/4b2rZht8AmN/yMQazvNcGRQZNxt84TwDy31xPbk8w70rvpE+uRX4CGf08N86Sh1KdZp6DHIStEUykj1QN9FV1Y4W2FKT6VQ3zbFZ94+MVVk0jVwwE5cSEC/Cm0k3A/OQYWX2GnuL8lIRrx1gNFFgl0zFYfQOF7aT0w0T3Lv/Ag57irABE/4b/yF+S/+xf/l8QbxIPADRvHm84b2pvfG/OldZVfgNU5JeeIv9MhLx0BHkkVFU3bAT4FKS6LKR+BFTVNSyk/rQExDSEi1TMreSc5BxUBdTcBLBT1r2DalO10zIsdPpSMv1kUk2E1ERXUs3klDdopqVu47Q0NeQ0/lBdVFo8FJDkpFpQrTMj5KyrU0+1NE41tE5NpE4a5eOmFLRATZ2kfLf+otv6SwWjlUvdQzhLVv2j2kqVxEqdtEpdI1urSp3DMEtN9EttpABEJ5a17h+Ys94lDi0+L5CPAEovtI9uL9iP6o/8j94vIJ9QMp9En/YVJhNM5TRNvaQ0BLX0pHM0FOdQraa+wqvRUQWjRdRE11x0LqoE1DV0pByM5O905LsVUq0zg2zkTSTXfkW2NRA21UbfuDMGAufEP9Y/4D8A8j8UT7bfME+ir1RPxq/Yr0CST/yvDr8Ys2blz+JVXHRTvlK9lr7CsYTkMKQERbGU5C2k5+5jvOSqXASrHFcl05FEBAFsVHFlWD3z2uTnvsIRWZUENhT0pVitM2NYVaPT5QXgVAS9PPeOX0D/Uv8kzwA2z+BfGm9sz37PWG8KD6TPUIZv2M8qDzRUpaxkcqxkRTLM5O58t2YFXjIZdAS12XwEnazkY1WtgydFVaXUVL3EpAcGg1SVtLYEdMtTrTOTUw3zXGVTPYRTdVR8NKhSDdSpUr3kRHQEdOTLJKSXoVGVllbTJBd+s1D9c3VVUFWjPjQUBzwUoFQUyzdPrYPHZBf+It5Nqv3UTQ30Ta3UTOXjRlpU5OY8hIVLLbRL/YMLr0r9FEpNdLQUE4DOAxb8dNVLPbM+5B9WjfYlAG6PgI/y76yPFv/Qjzr/TP8ABp9In4L/lP+m/7DzRtNclDTjcPYDTq0zM0811JSUq65QTQRR3UOYPKQMakQ0gNyU80R0NFO1lkRmNTay1UQ3DvPsBDPcRAEIRDRjoP6dFq8oo741PqUAlg1Or2CvwgGGr+APmq8EHwC2r+CvOh/sr14fcB96EV4yTfmMFBlSXfTklN3kR6DmA+xEc9B+k/xEbGy04qlVVXR8tMp8tFqkZM21V4XTO6S0qliF0wutWd1DKFkNK9gMJItVWCUTRDxUADxU0MTHAPa9/r8QzyLPlC+mL1jPyi8A3C/uL8jPus8UPzY/SD9aOaimZQ5zlLQRtGTPfLSKmizUSNRkCFaF1FzUgNVVLQNDDFQKtDTTVFptI5p81GFUvdMq/GQx9CR3xmPsREFTDSQsBDXTzNSbRLRlUtX0ZHdUfiMstHokFETERA1MFCvWUF3zn4yUZ6R35nPVTx30Tz0kTyUTlE5szUQs5MFNdXNdTWWWNE6FJhIUvES0S1V0BIRr+Eo9s56M5HpKDfOzp0rNdGzkikutswYAVOcO9a7lToVOhc7vYPse/wBgXyr/hF9m/9jrrv/IX9pfgOxf/l2u5RZtZpVOs0TkrLbc9LNPrbNWUEXjzGqUdEBMFLZ8FEdSNdNNuZwUH1PNZIzUIzx3itZiyLTUkuSXhrPklP0ANKcGr3gLjgUur6gPug8kfwDmD0h/+g8kH0YVdn+Yf1IfULx/zn+IG/5SAzy0PjS0q6VSbSManNSVjNQT2VSN1Fy0MVWts6ZVrDXW7vKOVvV0V62zdor8xOhsJFrctay3fmNZVp3T9VglU7yktHrEtLM1WH2UjLTBVyVTrAAE12YttoV2L4Avsi/0j/YvACgzHp8APyI/XJ9WP5Cfop+otJ+2he7yfuyEQIQ0/2Yk3GhWVdQs1OhVfbS1Ve2DcFTUN1UVc/5YZNfG42TUR1T1RFQt01XYtBSilGRqtBQypNei/tK1DAduZdZiEXRk2crcZKNMRG3k19Zi8VBabSO6bESDUIXTS/zUzRXs9L5PdTR8RMtOVk1zYk790/XU9I5M5LUorETCLGRiTD2z/jRk5/bzSy3TyEpl5Hznti5ywErtgzBLhdOrAUu91JxXxuW+7SZV1u/o7wC6vwz/3r+AXwLPFM+eXwBvYErPXM9uz3jDLtKITO2DaxBNxRRNJcPvTuX2in4ykfzUBTxHLnUuAmNIBIQ7AEbiLGSnDtISLAQ145wUr0QEd1LdlIynCI51dgUmwt/Ub4YN9m8IfwAaf4zfxhOk105/YH/S36x/APbfCO+6fyzv3n+QE74zBISpVaQXHkJVtBTSvBRRaVT1FMw0StQUwlWdhFVWBVPG5BQ6zJwebIQzkFiFhi4CI1lNRHyEqc/M565jWJUzCKSE0QB8l7aFbiVuLd6Nti84n0qfAHz/jv9Qn7qfdJ++/+j/+v+oDA/O9ZYyuFyEmHw0YVlXNbT0FN1WzROclDRFWPyUF6Q3bjPENFO8NC0aFKTgVD2DqSyEwxBS1kI45DeOg1MdQ4XsNKtQUyUjGOw04CxEqEKkZHIkRw7lVrNE5Ic81DVRPEQavNTiUO2UZEdaLnIwtMTxT4W0T83z0xdPPWb+M07do95NtiUjWE3N8/dMzROMKozEKIzEyDy0aARVZLVM5Ec+gplK1UYWo0ut1AVLJcNPHFd+tY69Nl2uvwAYLyov7L9OL/i/ci+ELy7PYHjPui/MLw5tbrK6TPU0pgS0bk4VpExkNlRkrKlQNbTk1LQ8RCp8ZJ+arGQNzAQ4U900vAQFRVPN89ekZ2aDnGQojKQDAVJt1tZlNt3mZU7faNsAbt+A3/I/vN/G3RZP4N+Kf0BcT25PIO+ST6RPViL7NDfazvKHnGT4UoWzc1O27YPwU5Ujj1Tlwwy2HKSHVeXD/FWVJFas/cT8lFdX7aRXHVRYGhW0WG2zGlnd5iazBPRbyFg9g4lYVUNE/OQF7byExTz3voW+hc6PQP8AEp/EX9ZfWP9q/wxv1v8wbwDS/1RvZm94b0ph/lV2A6yEWVHkl+bCvFb9JFal69X2hAS6JKR+fARDVdaVs/xUFbRU7aOLVFpl5FSVsxxUdePlxARDsFMN1GSn7mMk1MTkxIGMZOfG48xEuzDug7xEa1qsNDXkNP5QRWPHNBTTkFBdBMSkI9Sk1U+y1RRPrTSsxHlORaROGjWETZWzPE2VpNwnbrJb+kt145VLVUM09HQr1UqNxEr9FEqlFtYiDRP8dLRL5cRcJ+YdfrUA/h2WJS4vQCMetXaPQC+yjwDEj5Yv6I/6j9wvHp8wn0KZ1H61HhNMpVRN5cPsTqrlNE+1w3EsFOfcpF5WrNTRUXXjRZSkueTHZKbjXKQabKfGgrtSxaQKzJRLzJQbJNeuNTbfSN8AWt/UP94/+D+i2Q5PME/a3wCkr3ZPyK/ar6xP/q8Quz6S1QPUlFPkxLwk1DRTNrXDsVONky5UBdSM5NMtVc10/EQ3tOSqVrTF5KRkkTwEAVidBFgW5cPcWP2DH+TnnrWeAmuhWE2jXlxUGVjVcyPcV/UknFduEqiUX65VAL5fGM8CbzzPTs8gb0pvhM+AZs+Iz7rPzM8mDzADfgKjVVf9M3AMxDDE5O50t9SWE7xkGbTk2gxUn1W2LcNjVVXjKVX9NFRSLQRUVYSU5DoUdAWM5VVT1eOVTLRevAQl7ERL71Klg7fcRYw0PGTkVQVENM0UpJdkdGAUtKUnBKTxHDd24nU0FEBmLBQHUP3ETBQ3T6WDw8dOjYRkF/bTbJQMTdTdBIyEQlyVS50DgUvIxeSkH34TShVUFIRXSwLddEtN5v6FRhPsH/4V/oUADi+Ij5qPzI8W/yj/2o9M/0AGn0Cfgv+U/+YtDzKdtOTbQE2tMyVOzZMrT5KdkxWMd7aiJMzXllIKGoQ0gYQ08VK1li51JoNUZDd+kqGklGncRDN8NAMIUv02DqWeP7A/wj80rwBOr7gPCk/cD46vAB+6ryQfoDYfSB/yr2wf/iL5dBQXqkQ0bcyU29xEU5zVU2oFU2wMdOxc1GhVrVNV4ETUU8xkxiTUOCxUrccsVDdY7bRYdcMHaERXBiUWEtQEJJdY/dQC1LT8JFcuxZZV7r8AzxLPAIQvLs+oL7ovzC92z9jP6i+gFD8mPwg/Mj/ctJqcJFNaBNQQnGTNVpVTihxUs0dWTQS8ZMlVnWRVqn2TQdRkCqw00VzUmFVUfZNhXNQo9GTyNHSpvCR3/tNT3XMJRLTRasyUm9xEY7TULFJNFlRmdU4CeGykQbxECxQUs9RQvfSElGdQrQMuVKR3JtNP7WRORXROpWNtIbx0uU0VE1RNndTUpPdGQ0xltEtNE0ZLaoWUSn2TkdREcUr1dAYUhBdL1URs5LtArnM09wBehb7tZo3W70hfCv9sXz79AH5fYP9q/7xfbv/oX/pfrP/S3rNM7dTM9KXEdK9Plk0TVlB148r81RQUtEJsdCukl6aztJeOQ1NNA634XHTHUs0TkFx0VwKklBmklIsQHqVuBQatdgUAhg+YD6oPFH/ODzh/8g9cf4Bufxgfkn+kf24fyH8av1KqDXM+rNSjJEQWhGSR1sSUDVTNk4schCtVooVzpEzUM9CGQ1atE/+hVs0TC9AOo/zEU/wU2FSktwaDWf1kWEVzspS3Cl6zWM2T69y/Vi+wg2aTAHQvRjWOL6AvCp8cn0Y/OD+AOp9Mn16fiJ/iz5yfzoqAxVdN5FdFhh7VbpJnVrSV1OyU57Q0qlUV026VVX1kVX1EVHWUvBR8WiSkRVS0D1QtBFPNE0WgjGRoHAf+YxQEtfR0VX6k1EdUBBCk1NfMZNWhZGRrrHQmZATvUFZNA7hQXeRQbeNLDOStE0xkuk8FVE+t08NtTnXjWk7dQ/FNpXObhk0lcyBNJWaO40wM9aSU5HlL7Ub+g3TntuNtSnUDxUqFczRLXWQAnOcGZbbltu0uX0Bb7uXu7wDAv1pf5L+eXwjPGs8sz95fEFDPYs90x96yhyxkQ+AGc0Y85OxO3f520/z0eiR3WqZyZrzU1VLt0yyM1FUurBQP9DTgtNSsrN8AhqWGdV4Fxm9gA34P8G8CfwAkfyZ99qNMf1Z/wN+Cf+TfAO7V3t+wf9p/NO+GFf71bjO0nB82ws8UhE1UXSPKNVRNA0jMFMBVRQTcF7I+sjrMh+bCHlidZFiqdQP1/BQoDCQTdITWCCQnXoWOw1htRLSXTiV+YgGlvI/OjW4v8I9i/yyfhv0Adv+o/+IvvP/e/8j/2v8UD7LGM1fNNEz0IFctY9yq5JSa7JRX9JQVjDTHWVUdhLw0UVX9ExgMpKveVN2zpzykb4zkOLFUBeTkNw4ig1N1006xUwWG9sXGEqhSpdNyVBxPbtK+POSHrKRPNERVGDxE4UxkqrTEZVRkrTBkRO5PfbRPnfMT1nREqE4Vgz2kxNVNws0TUKRHhsUGsxxUvEu2JXNgSxWD/UoNo56M3Ec2gplKlRYmtT6y+gAstBuwJlW2A3y3Jl84w9a9AK6/CC8aIe6/SC9aL/y/fi+AkC9Cz7Qvxi8YbyphfmJ1tU0Fo2o8ZG9PXaRQVg2jrlCl0yIU5LZU5LMqUlVENDQNUwWjOjVTPbMqfGQFU0WknGdadkJYJEQmUoVjAQzUCGvQNtWeIt80195lRt9Y3wBq34zflt3+PabfsN/S3wTvgAbvaE8i6XZPOO+iQWYi+1QsNwYChZRk94SkcBSEU+1THYa2ggic5IMEpKv6VY2EVgXT42QEV61XbWPJVxVUWCVzwK1YtTMYWaUTIXyE/FVYXUPEzOSFhIRCnIcCziLDNPe2hbaPsINO/6hfALpfnP/eX/BfAm8Ub+7/IG/AGg9cbx4PsJNGZRaCjVeafTNR3Jy6ViW09JQ1qqTk9nwEuBykfHQEQWwcpx4iwlStE4lUXeTWLKQcVPWT5bwErlOq3bN3TKQwRDT63ATCKtzEjNTEVdzEHMxEszBonlOcp84iM8w0/FBNtKY0FI5QbTS8pCG0xNXY3Kc206TEdU5tAwtOWp0UTa0TOU2lE9GkLNvvSwWjikvdsydLUrUzyES37hNKraOvPLQLGku1pEvdxCQnhrXeHwDwE5a/ECtuj9C/4r+sj76PAHAvoi/0j64vGJ8qnzyXhrVEhgOMxKycxzYVBtNQrRNr6VA9c1wMRNFR9ZOLRVKtE7ncx1azRDQaUGSnnpV+s5yUSZyUGRzXAKY1Lt8o06Y1tj/IP9o/RK8A7jUeT3CvKk+Ur25PWE+yr4CkT+6vAL8KsX41XuXewrya3AQy9MSwU93EBHSsNvRkKVXVU6NVvWbWA9lWveSkZI9X7TMAWGr9hFjtc9qMtB9Z7cRNWZXj4FhdtMTkYGRUDRv85NxX7SQs94ZfmFsAnl8Qz9pflP8uz1jPSm9szwCOz6DPss/Ez4Zlfm0e9QbCU3BXNbREBOysZKpUBLVnXAzXbASbVW0TX1VV9XRVPaRUhcRUPaObflTNozZUhbT0ZMm1U0XDk0w0WlN9cyVEvJdeArXcB67jXOQDZOSNy6Q0lVGFlnYzBBTvpox0qFB1lr6SPCQUBWr01JxEFDN0lMNOhdRsXBemkmxNnYMHTTU02uwkOvQk1UvFo3RLykUUS32joqQXbjKISqwNVAyEV0utE9lk5EIAXIdGjU6V9h1mj4iP6u/87wDOjyD/4onej1D/Yv88n4b/MJj/ovGuE0yUPE2N1Lx0QytPXQSEdz4DrDSXLDQLClJd1FJtFOSUs5B2spMuU6W0tATTNDfOomYVUqUTMXQ0BoQ/lj+oPwAaryyvPq+wD/o5fq+Ir5qvAAQfzq/AryIfDL9eH2gTrhJV+WwUFzQ0bbzU2zwEsVHcRy7jBHTsVH0DaKlVVZRctFPEZMasZDpZV73UHFQ5WOW0WDVjSwdZdTRZ/RY2EtT8FBWXLFRAlLT6HFcGxX5fAPC7dlUGz3gvii9kz64vwC8Aas/kL37P8C8aPyw/zs+IY6qu0pqcJFOEtBCUZM1VVk0jiBRUR8RkBhRURcc01IvcZ+5FvgLQvBRVmGzUYLwUKOxk8ryUabwcdyYjU/VjCVONlFa81JtSdZNjTAQsNARUQxB2sq709HrMBEFkdE0LNBTUUD3k/NRl3PRpLpx3vhNPTSP4Tj101U6VdE6dlE01E1RNsOV0PPdGA9zkoksds0GBS33mPnNs57bzHIdu4pEKVOQUVJRePI9Oj8jv2ukAPl3+72BfCv9E/0b/qF+6XwCk/95f8FvOXR5VrmNcl+bTZrx0q0+VRISUzFA1RhY+ErZRTSMonJeWc7SUpTp81CMsd04iyDS0khVS7XNavNQbnJSDEH4FAFYPaA96AYYFhg2eDaYPGH8AYqnOD+gPCh9sfz4fkH+if1BsH8Z/GLsGcj48BKE0BGsWUx2zkaQUDVSdNKxUt35ypFXdlFZ9RFamxWP/VqXUnCTj9MRVrJS/zjIYWb2UWEVzsq1YHbNxWD3jLcS06wJ0NL3cv1YvaCtuL5gvQs8ABJ8Wn9gvQj9Mn/YvOJ+CnyiUn6adZiqABNRCfLRDgDQW304AJRzU51XttEzUK25V7dMz/JT6VN92krNFVA2G5sLXU82DoA1TrYNoUzW2lt3+9YYzqVJtNHSk1+R0oTxEa2zU366CuFAds4FQJfOtS+zUE1AdZE/FY0+0FO8+c02lc4ZNvQMgKU3lxPRUU5RU71Tv/oPWhOR3SgVUSnWTxUoGrYM4S62klO8WVa7tHl8AMF9KX7S/xr+AX+q/nF8Oz8AgzzLP9F9Wz2jL3rKHTCbNgxBNDXScRU6FFExkwZH81SxHvgUORXaS1VJUFQbWgjAEhBH8NOH89AWuDERz7Hd+pUZ1vm8g0wBOg9Rnfg3ubwB/En88d47dAE5/cH/C33x/Jh/g37J/HO/ALu844/b1DrOUHzbCz1PavaRULUPKVAXjRlWWzYPAVdXzNdQXzjI42LSHpmOUhItYzYPwWFadEyFZHQRZ/TRYdZNtlWSET1jlQwpYJQQArJemjb6P2I86/0z/Jp9w/wCC/6yfbp+g/8r/tP/u/1A7qPb9XjU2wl8s9CB0NN0q3JSa9JRX7JQVlD9+0tNQVf10xBVU3bOnVKI1xFRNtNQ/DlNTddNOSVP9dsZjUi1klGRyFE+qbtK+POSHJNRPXGQYRpzU4VAtZFRPbtNPFVTFT00zF2xEM2COEj1OGmVETc2DUE2VhHzHXtLNHARUvEvlpFS0+EqiJUOe1EeWFeZzS+0TeQKEFPoktBOwhrVuvYa1ZsUAlr+ov9q5Bi/Yv/q/VC8Gz0B4L4ovRM+uL8AvEm9MrcOrdU0tQ2o0ZGs8ZDSWRGSsUP3TJFRn/pIqaVJNRCw0DUykOFPlQ00qrAQDU83GLvKQzAQNWBxEJlI9hLRvxm/YawBG3V7VXt943yp/lN+m39DfACpP/N9OT2BPck8875ZNThJZ/SQ35vKFUgWz93ykRXAMhO105BuAroIIDKRVgxSlVZUkVsXD41wEW1dXHYPJVw1UWH3TY8BYbYbO5cYy/FhFQ5XE5OSFJFRAlIfGIsMAJPeuha6PIP8y/6xfVv+I/wDiX/Rf5v8YbypvDG9ObwAPWBIJRmVOEo1XhTNR1JxFulwEd+yUm+BGQ1WtpJVVfbRVzeNBFKcuIsJWHISJVA20VHUUVAVURrQErlOtZNzHFqNSRVQpUjWEzMRVNHQcxESrMNLWwq6Up8YiM8Q0/FCqRbRQfdOQFBRYtKQhohwU1dSnhjNUFHWcxAcVTqUUTZXkTd3kbCwbsLb+kopLPSMnSw0DyFg8tza1liKvSvXjGlS3AN7DZCd+tXa9xiWOvyAvKi8AhI8+L6iPuo+cL96P8I+qL6AUnyafMJN+tX4DTA00TVJ9NE4tFp4TULUT6Qw0bVwERNFRrcNFUrUTTbk0dCxTleQkdBrURSiUl7ajlJRJlJQZFNc21QAm3zjTpj9Q38o/5D/mPxBLAGavGE+Kr0RP9t94T9KvnE9I9q8Asy6SA1TnNnK81ARLMlN907BENfxkrOxkqylVhTOh7EQzpOSotValEx6UZJFXzeMBLViFM3FYDTPczOfO4rMRWTXU/OSjWM1TYxBcVLvgjrMkBLoM/4ZfmFsAnl8Qz9JZzl8wzwJvZM82b4B4y3bPqM+6z2xvDgWus1cszUQExDBXDTPsZLfeIqlnVAe2EtlkBJtUtGFWlOQlVTWkVJ3EVDWjrX6E5DZUfdMA7GTJVVNNw5NENFp01COkBEvsUlUDtdQH9uI6VOQ0G7D24spkdJNRfZZuM7LslO8UF16yc1Alozxq5NQD7NScnHQvT12zY8NOhRRUFzZybE11o9MCTS007CQ17CTVS5a9o3RL1eRLlR4uUoihSgVUFISLECbTS3WjQgA0l9YdRo/4gxYvcI+Cj/TvAF6Nvo/Qjzr/TP9e/wifgv+0lP+2Epl0FDxNncMltvwkK08V8xdQNVORVVB1oyIEpJckpAzMRAWAxJTxlNSrkB51VuNUN6wuNdaiZlI1UzFsNAYBUjWm5p+YPwqvvD8ur0ivAFKvxA92r5iv+g/crx4fMB9Q4q9UH14VthL5ZBQXLDRbbVId89tSXbNT1EesJuP8ZOxUFdRVTZRVKh20Vj0TxmS0OBRXzpLbOVitc6VY3SMHWVZdsyNZncMFNFTRTFRblVidAz5Y3bP4FFcABsXmtd6/8LMGz2gvIs+MLwBGz5gvwi+cz+Yv+C8KPxw/rC4/2M/1mKwkU/TEEFaMZM1WRSOIrGRHzBQVBqxkxyzUi9Rn5kVm8lPPVFU0ZNRgtDQo5GTV8ozUvKSUdTS0QFOmzZMJUw0kvJSZlBRjhVKNAyw8BEMQVnVGInhqhJRBXHQLDBTUUCUElpR0ZVCdAy6Udy5SaFVPJSRONXROjXROlZQNTV0jUE1dVCT3PgNMlGueS10DQVzk3ko1dKBk567zFIfW8xyEGEyUXgSs516yg6TnBoNUj87vOF8A4u9cXx7/gF8q/xxfZv9w/0Ca/+xf9lUWVaZjVJyoxPSbq0/dA1JQtdR8dEBWRBS2Ua2TKrycISR0sTqE1yZ1JiLIUl0jkBFShXTUl45S+3QHXgVWBYBOBWYPeA+KD5wPDn2WsvEAJH/WD+gPWn9sfz4fkH+if6hkH8Z9tkIBDEQ8NASh1VLdIxUUBI+kFAxUapU0VK2TCsQUo1V9FJVWdURW3XRXndTcJOW1V01DVRwkvlhVAx9tWeXDGFm9E+5YRXOpsoS3JgItvLTrdLTBANS/5r/4v2IvrC+eL+iPEp8A3C+Wz0CfOj9sn36fkJ+imdS2hW6yfsyEQGw0/Va0FWQU3CUU1OdVfdOq1VXNg3A81DVE1P5Uan1zxGTUgLQUR1RV5Na0NNhTRXOibGRqU1p9czSM1PxSbVO3ZGRVgVxkSWRkEYwVUa20aVGFFMxkNVwE8VAVg1u6UAWTg1CNU0tcRLUVPGS6BORPT81kTmr1RE4ldE2lc4ZNDXNjIE0VZh6zrFTvSxWDq4pLBZMTHLSz3ER62Uql5MREzEolAz1LAtU0Sz3mlu+o77rvTF9WXwCwv8K/lF/mv7hfCs8cz9Zd0NZfUM9iydayhxxkDE0SBXRN1dTkpU/V9vYT9GQhfBR3BkUeBXZCLNw0CwBUdqPkNOBEBK6UFHPkdwJmM1J9ds5lVg3Gbd5v8G8AAnkGf7gPSnE2f0h/cn/E34B+f+jf+t/Mfx7vcBumM1LUBbSMFLs0BFEUBM9TrLWkFITKVP3TRvyUwFQEpdQUqNSUOrScHhwkW45YBZPzWP3TJgwksxFZTQT0FJdYXeRYFt1DClj9E9NUl66F7hMArI++jdaPQP8KmU7/IJ+C/wCkn5b/oP+S/9z/7v9AP1I5WibCXyz0IFcdY9zUlFWa3JRX5JQVfDTXlDxVUaQ0GLwVVNWzpyykK29UpYM4vDQArBTbMFoGU1Nt005T/dMW/HRN35RkqFI9hJRkOBRHVFaDLOSHJNRRJEQYLESN4TxkqlD1xFRHZtNPim20T7UTF2REK2BGs07CXURNpRSUR3bFVtIcTGqlg7hMtFzsRPhKrUS0zE/ec0tFQ31L3UP6AUtFBBRXBl12vSZdjr+ovwAaLywv7r9QLwLPdC+GL0jPIKopni8Ibxph3jNNRaQsZKtrT02kUB1kUN3TJCLUZJdUZ0ZDJDQNbGfeQk0q3DQFU8XGdtKglGcAxuNkZONwRtW2bSbVzm9A3wBS38Q/dt+I2/Y/qN/S39zfAP7VNk9YT2pPLO+OTc6TVGfWljKFUkUD9wTUcFNqrRPtPDRqjAQIVQVUrVUdY/xVjSRWhaPj1lQEV1c948kMVDlYGt0zwMTkFlldhj7jdIQ1wrzkg1SEPlh9ZJSHAL6FpoWmjyDzLv+YX6pfzP8Azl/gX9L/9F/+/yhvOm9Mb7Beb6j7/nO8VFNXBdRXhNWWPiJ35JST4G5DbAS4FVV1tFXdM0BsBONAPlPNVD3jiVQFtJwEHFRM/USsBK5TpWTkxEBEpFX6zATCdDSK9HRVzMRRHLxEozC+kq5E5Hgs1G0zvDT8UBVjxVDdM2uQUF00UCXTIVDtc63RPBRoT60T3ZTEcTVO1XMH3KSeTVW0hMRZzlwnDiICTLVESzXjoydLbXQ0t9YjSh3Tr6ostBpUtJXsdCXcJFoAlCfWJdYlfr3uH2CPco88LwCWj2grZi/Ij9qPxC/+jxCfWCKf3BcOIuJMJfRNPRbarkLqnMRxUDXj51As3aSEpNNRrWNFVOeGcwoMdDdUpBzMRVTnrqN8pAVLfKQbbKRD4BbdHtUu3QCeP7A/wj/kP+Y/CE9qryxPAC5PcE+yr8Svfk/or/qpbjUUTuVWErzMBDIEdz4znAQtrORkKVW9U6OM5w4TMVY9dIRn5uIBWN2EVFSx2ny0M1Degg9ZjVPgtvTko1gl02FYzZRYADUEnGUc93ZfIP+SXwTPvl8AKM86z0zPZm9wz4LPXM+mz6S4zwoPV6W0lGRwlGQwkjQE7JTnRgJnTA+egpta9ERfjOQlVTWkVJ3EpVQ1o36MDw5TUx3Dk2o8NFpMNCWklOxSrWOltWw0cdQHJpIDdDTKVvSUk1FVE1zUpCaENKXvfHSoFBcmojwUFAO25NScT+WTL0/lQ8ORTiWETB/Wc00lNOQkNbbkJNVL9bNwS5W0S0yNHpbiiEr9RAyEWlTkC95LdaNCLJfOH+Ab3oUA/h8QKw4v6O+Kjwz/Hv/AjyBC/+yPZv+wL2L/TC3mzmOFTR2ETv3WFtN0d97iIqr8BJgkpAxUNIAUtPMmjNQ1UyW2bjIRTD8G8xVSZZMx3AQGVDRLoPaVAIY99pUGrxivKq80r6YNLgIB8XSnvg1+r+gP+g/Urx4fIDAf4q9UH6ZFvmIotE/GRUIe4gzkZzYD5EdWU1WV1GoU1OUE1FjMxOdXBVRsPFfW0hhZ5UMjWZ0Dm/5YDRPEWH0UfLQvSrS06xzEw+y3rmKl1L8A5r/4u/a/eC+KLxzPri9YzwDKz+Qvzi8IPxo/LD/+JUfiFY1sJECEZP9ctKNvDRQ0vG/mQjPEZPxU3W/vbwQBer5iaAQHHn8wf0J5DrKLoVHVk2lcf251lgKOYVA9I4N4ZjP81E9PVQSCFOR1rH8WU8R3FrNU9O+w7HTjf/V+JvKrSi3jPVVLvWRLVaMgPIRXLI8APo9Qj/rv3O8m/1hfMv98XwC2j1j/gv+0X9Zf6F/yUZ7lGkaa7hzk7E6dBGSXrjLB6XSXjnOElxYFHuIsU6j99qadrjK5lJSB1JRJBuz0EFINFt6f8J8CoW4PAIALhg+gD7IP1A8uf+APUn+ADB92f4h/mn9cH759RiIKKBS/JrUGcrCUFCw8v24iAcBUv2a/eL+KsfYVlr1OswCsv769RiU+L1Avci/Mj74tAN6PAJ8Snzw//i/4LzI/bJ8Afp/Qz+LPvIT7yCaF7kMU30KuMpks165DPN8+Ym5U10g+g2TXDrKRdNfuUiOE10DW05Tfpt+438rRLgLh1NcgLmXm3/jfCuHWQ05FZBznBj5i/kztlDTnRmNE525zoUrtlFzvbuXuQ0s1Y9kBSy0ExOfuVf5Njl8gX5K/AKS/Zl/Iv6Jf3L/+v6hf8l/ANM9Gz2C7pv+4886yK0+2vXMXUP3DrFBtcySiZASX5PdO04Rk8ZxkNAlTvZRkZAUUBy7jJA82DwBID1oBpmVmD9hv8m/8bxZ/ADh/kt9kf7bfcH+icc7f8N9Qsn8U7x7lrjL5LNQX5MSLbVLNs9uMF3ZjPKRqtVQ91FSNk2dVfUPeVVXddFb108bklFfcFK3H3BQ3WDUkWI2TB0z0F6ZiBVlFZGyEgxwkGztYnYP4Vy2k9IeehQCejbaP0I8y/zSfVv9o/yqfAJSfnv+w/8L/1P/m/6Cb7vXUTjUWQlG0lBBMNM1Wap2DiOSURzQECFYtpGoEpH6sFEO0FApVRWTVVKWDmsQ0Y2zkKlRo5dT0d64yeTSkQVPNs0sLU60T0+TH9tJmtMShLmSkO9Ae80zUfOTURNpsFA381NZQrWOfULK1tFBFpDRk2U+do2g1T500Th1jjE59xg+yG71N5dNUTUVkFMf+wxY8VKJLpQRLNbY2EyS3akbzSp3TIkS0mUu9NAA8V44zBGcGZW69hr84X6q/ABQvJi+4v0ovFM9uL4AvGs+wpC+2L8AjDmquTZ2kTqatY69PTRSUxMykpEGi5NS0TGd+ZY4iH9Q0OFhEp+Y13kLIUh3zkIxnAq4yGezEI+Cmb7hvymk23wBI32rfzD+e1X7V7j2e38DfACJP/N9GTwDvIu98T4ZFbqUqXtI+9MSh/MQWNKfmoosMVE0jiwyHboP8lBc2LISMVm3D/Va1lg7T2jyEUeTk2Fhtwx1ZGrVEWaWD6lgd9ESHhgMBWJ00jIeuhaaFpo0e9R7/AED/cv+0X3b/MJ/aX+xfjv/AIG8yb/z/Pm9gYxb6gFeqBUNCNIT/zJxn3JQlqozk5mQEqgSkblwEM2JkBPoMp1YDDKRFVPUEKnTk18zEoCw0aMzHTqWi/qK1tMc+A1TkEOzE18oc1KE05GmMp44i71BWnYO4UDWjgRwUSbSkkxNQXWTEpE/Mpz6jTiy9NHzEhU2tFE1dZMQkNVOUJO8UtHRLXYTcdM2vPLR3SuUELLTISiwdpKwUvEtVQ0aUJ8YdAL4VviWOJfYd/h9oj3qP5B8ATi9YL5Iv1I/mj6Arni8YnywikZ6Ch0zFRE2ldsaTVU7dlFB105CEdAfkB0zONf6iZVLdxuaiLMzHrN5zlATgUnVUUn0DcwKslDw0dzZFDt8g3zLfpD8AXt/QP9o/TK8GTyhPgq9cT0Cmr7ivak/cry7tZgNSxXRUTOd+AlOclM+sBEt0BGvKVBWEVYVTwFWlY8k1jOfmIjhsV66CG1i2HROJWH3j7lgNUyFRWfUEzOduMpU8VE9EVAMKWLUEZGduVf7ldlUW/wCQX5pfDM8ezzDPCm9kb2bPgHjPis+cz0ZvCAMGDeYimFqMZF/ktCBX/SPclGQFmly0WJTk60BOBRYDXATVU2QEGkS04HQEqlRKbXNxdAQ6jAceor4sNLWIlARQPDQaUw1T4UFSbVS0l84F5qU2osA05FWJhDRTFKQcZKTi/CSprAwXNqIwBDTxlHSDVU895E/N1E6lBE4dFBBMF15zNJc2oiC8FBOANqIrYEv1REp9457sd07l2oZiAnQUgUtN4/5LAq3DV9QXxh/YH+oZVo1WjwCAj+rvtI8O/7iP8o8Mnw6fkGj/ev+M91ZTTJ0ERJRuCuwkb/QkNMzXnhMMN25SsSq8B/YDPDQ6U4UEU4alYwVThZZONX7jzJQkAiQ0//yXdj3mn/ifqj8crwA2r+A/8j9sr9YP6A+arwwXYP4P0K86H0wfHvL7UWXT1SiElIUcBPc0dHBT1h3T7VN1tFRl0whVamWjgsxlVf0jbFYl023jpGRVV00Tx1cl1FlYDYS0tBNZJTRZ/aRtWGWjwlgFw4NYpUQtWB3z61dtc8Hct861AG5d3r8AzzrPXC+GL0DPss8ATM+2L+Av8i8EPxY/wC/SIVQe0xwkUYxsuhTUeQzUVTesZPbMZLq8ZH7EZFVDvGT+VNTE7GSN5GRVVdxkHjy05mzUsJQU03lTvfQUdPyElMVSMk3jjhwHTuIeUmUGhmJVsmQUa1QENYwE/oR0rcfk1JFQnXRQfSMjlnR02U/FdE9VBFSUdW1OHfMLTmWjok0N46M5TZW0RPe2A0ttU4pNSx3zK0v9do7jSm0Dk3pKfSRM5B4Mh4ayMQAk947l7tOU76bvuO/S7zxfAE5fAP9yX0T/hl+oX2L/zF8g3l/oUwZVxtOURLFMl+batXPU1OfE9FxRTSPQinyURRS0u4yX1jXOshiUFHdmUrc0dIAsd6byGQFSZabWn1ADnmVeD3APgg8AjA+WBcYNrg1mr/APSn8kH0Buf4B/Mh+kf7Z95lIDDLdKjpK8lGQyxDeOk1StlC1UDeMpVX0jo0y33sJrqFbF8xwcJJFX3UMtAaS0b1g909qktPMQsp6TWTXUtLSjWE0jYBgUJHOwTuLeV530PCcuLwBAL1IvxI9uL9iP+o8Mn84vgDCfyi9Un2afeJ+6z9QUoylXhRS0hDD0xOwch75itWfEFBUM1NdVdVObaVXlxEy0JYQ07lTthFr8dHycFDhUNYRUdVOry1Ptg5P89FoMBCWsbGcGArVSRdRSzWM6aAy003DOYsq01JNRNWZahnImpGTvUB2EUCVmZt5iPFAFBKSknE8ls00v7NTDTj1EZETVFGSbbE21cwdN5fSc9Do1TNWkS11zdEtVhHTkbFPghrJxSt3DiEq9FFZU5FdLDeRLLXNCtFcAju0Oo1T/Fl84X5q/rL92XwDQv6Jf9L8GzxjPwl88z07NDO6llgJATd30tPTDoA7TUtzUkMz3loKY3PQKfGeabuLxTKQ1U+V2TsITtAwHlgKgnNRnUt1EUgCdFIQUmwCeb7Bvwm/Mb95tAJYPAH8qf4zfNn+w32J/1N9A5t+Qf7p/HOf2EyTUF+T0lW2MZNnsxFGMFz7SalVUPdRUzZRVfYRVrTSVVhWjyFw0OswXbjNYtgUDpViFkwdZjTMjrVlNkwVZhURYTZOVLAwnloL4Vz2zyeyHloUAloWmhaaFtoW2jyj/8o88/wBe/3D/Up+U/z6fiP/K/9z/SJ6V5v/fYJhMNzaCEUQ0U81WnUTclEd0NAbclG3H5JSLVd1DQVWdFqZm0tBUDQQcpGFsBChZVJ3U3DS8UxXjd+x0zUCUFAlThURMZJtSNo0zY1LdYyxSxdYe86psFHh81EFkFAvE1NRZUO2kLGRnUFXTLqykW9VPJbNoT93kTrUT24xOVaMhTj2zuU2GHfNQTY2k3Lc+A4y0og1LVaNBSy22LhMct35C1Zm8RBrcRJEEtBRMAhWzXmS3Vr0GX4C7Hl+QvwAKLxwv1r/ov1IvZC92LzDPUHK5Ts/4W14zTN2jrBRkraxsRKtPxdNUNGTMKDRE6wD20racxChMZzYTZVOdQzo8p55C+lKdQ1XKlGSSPDRaTGQbjGQAM+Ur0A7VDt1eQyTXNt9I3wDqb2zfftVm1ZbfqN/C2f4/gMjfOk9MTwbvcE/Cf8QEPDZM5KFSvfMVUy2E9HS1DCSkiySkK1UtQ6TZVYXEJISMVj2D/1Za9TNyvPTlV62jVUSHVjaCIVmVFFkVs+7M5K21ZIRzWD3jLXSE6wCEj5aPqI8a/4xfVv2WX1j/AML5zl+w//JfBG8mbzhvSm9oXGeuhRayfoRUQFftRpjGnbbjzJTnVWVU/JRutVW14zOsZPpUHWRUWsUzfsxkRVQ94w1s5FvXU4VToFPd42jEx6hGrdZj5MRH/MQQ5MTXyhTUoSzkaYSvXlK4UNZVo4FQPbNJnKQTUKTNJLykT8SvvjNNHWOFjU3NMyBNzSbWc4Qk72gEt87D1HSzNLR3Sg2kFiS0yEoVpEtddES3riUAVr9os84fgL/6H2SPdo8wLwCaj0Qvvo/Qj4ov7I8Gnxibmo6Ch9QkDE2ddi7TTsiFzq6jpMR6xDdWQmZSau1kUt2jLPRkMFMNtCqcBODEBKy8BHOcRy51AC5FBt8Y24Y1Lt2mP7g/yj8AfN/mPyBLHk94rzJPnK+ur0BgT4JPJO+mxb5ztATbTOdq3oLPVORNxETLVN3jq0hVhVPAVAQx9ETC0jwENlxXVjNY5eOJWEKFU/AUV5aTxO+Gc1j9kwUKNFTTXGdmVf7tdl+IWwBG//C/Es8kzx5vEG86z2zPQH7PkM/q/6TPvsX+kpocBFVh5LQgJATdjOSalGRLV1ZdkxVED07jVb2jtRZ05VTdo6dUFQNxsjS0OIQPXpKFUyWjTiL8ZBicl45jHDRxxAe+paoeor7kpIfUlE/cBBiqPKThfHSqFBRlVJQwlvwk8U8dhE/VdBwUqC1OPeM9ThUUTe0kTBe0LpWuc0wVA8FLDaNcDUsls/1KZRTkd44VPuUWpgJ5S/2T+tR0w3A2hQC+HziDFpXeH1CPYo/U746PAPjvso8c/y7/6I8an2T/ti+syCteknVNTTNq5CRrWU8FdPQkrFCNoyQENyZOMipS/QTc9A0kN/6StSpc1AUsNNVShVOQanzUWJTUJhw0AVL9lgDelXY/iDv2nf6dHq8wqy6tAO4/uA9yr9wPhq/ArxIfzK9ANh9IGz7j1Pemc3yU96RETXEktO1TxUZeUgi8ZKWDxGVVPYScZOMM1FcWZLTLV70UWE20pLQjUGx+tX4C/li9w8dYLZQS1BRCRFd28sPUt15VXl8A0L+KX0wvvl8wzwLPZM+2LwAYb8Iv7C/+LxA/IjmeJSayi41XJQNRhGe2cwzUd1oE1DVUtPZVXXRVLYRqRLRBfDT8TNTCVG20NVS9dFR1AxxUtRRk1COuU100jJfGY1JNtISUFYysRFWElBx8lFsAdmLTrlEF9EwENXQE/FCi1SPFVJcWA2R0IczU1WiEd96TBOR1rPQLTkXkDU1V4zlNjbRE/Mtw/9JrikvNREuFk8xKHYQM5Hc+8q9KHVQEh4aT5OcAHoWeE4zvPo+478rvNF/u7wBYX2pfRP+OX6BfSv/EX9ZfsOBTLoUu0zSUrE2Fk+yynHVPfRRsdOlQdWNebVFlI9BRXZNFUlXjibmEl/4CNGzXDiMkdLcSLHSAJHdW4hnEl04F1p8A0JNWDwCveg+cDzavwA8afwD0D/YPIBtOf3B/Kh+Uf6Z/SLBz/qUmsm0Mt54SUxy/UC6/QLMGs1S0xlQ0OkQnai5iHnS0kJS09VjNQ9soWVXjCVl9c9ZYWhUDmKy0U1g1lFgF5AC0vyYtPi1GL3Avyo+cL54vAACfEp/ULzafSJ9an2yffp+qsMiYTDRfLIVXTWPcpPTPfnIGDN920lB0NBgsLNde0qVUBVRU9fRM3xBe3SbTdN+eEmOM357dRjMQtN/e88zX3mIunKQbYObfQPjbRmMM7x7lrjP0VLw05xYuIvhK5TRKfRRU5yYDAUtl73fvier2VZ7tDl8gXwBCX6S/Tl94X7Jf7L+2X+BTgL5fKM86z4z/LrOk9/6zTwJ9cza894YzzP/e//D/AgECLiLIDA8eDdZlNg9ID7pvAMxv3m3mb/hvCn+E3z5/qN8Aan/M397fkH8C71QfZh94Ewo+onDsdA30dJMQxnOcF0o2s1UlA3G0HxbTVyWjq1VYZaRYNaRZBVMfskyE+dQXPsKDWO1zLQAMLx4vmI+yjxT/9o84/0r/AFz/bv8wn8ovlP+2/8j/2v+InP8+NQ7yQEw/XjW+sjfZVgW0fDS8VVXTflVsLQREBP5UvdPEVD00VVTtNFRV0x78dOg8pMWwtMRqVGeOMzTkxVIqLWOOdBRXrAQeRKQr0Ko+wqMk5G3s1DZk1ADaJNTIjMSRUC3TWlCKLfMjLGS+TEcW08ykecxkTz7SPE1FRPxEV0waddRLVdOOS800pEc24xbERHpKLfRKxaT8pPugAM4zzLdOvfZPCFO2vYa/sL8AAi+8vyYvOC/av1wvBs9Az7CSL6Qv9lWO0uJMtcPqoAxvHm8wb0Jh5vLXrAQuqiSkNRykHOx07dR0uylSxeTUdEt0ZBCMZ65lAJ5lnmWuZRbdLt8431LfvD8AZtWG35Dfst8MT77fME9CT8D032ZPuH/KcT6zTGS8UpIVozKEB05jVP3k9HQrVVW95FUdNFZFpFZNY1scV+3DkVclQwRkhLVzbITcpOQmWU2jEylZrWR0hKXE5GOc5DOAAv5TV13EhIf+k/TnhoUG/QAO/4hfml8s/75f0F/iX/T/YOb/8P8Kbzxvlpq4V02jraNsVG5XZdMwtJTsahwEqtxEWNSUF1YlE1PZVaXEdORhTAQn5JTL8FRFZFSlJFzkOlRqTaMD9HVTLWOVU/UkoiSkJSw3hoPcdHNUpDxqNOQFpMTNHNSXUfUmpLZj7DTihMcmonWkpD7NUHVDB1BlZLSkM0/a1ZRO7cNBTo0z2k3a5SRN3cMITe3DoUyK9SM+ZMTZLLcmtTYTSpjFFAy3HiLnSv2m9pNLAk1DRkS/Vr9ou94dDi8YLwByv2yPjo+gj1IvxI/Wj4AvUPqPTM+mw7wUQGzEKnTESy9PJRMZhMcmQiQ0d2qmMgxE5IDsxPFSHTYwpkXGxQ41PqKgUn2ETKQNM1ykBlK1Nv7PyJNeNQAe35Azjj+oO8Y/aN963/Q/AF6vcK8iT5Svpq9YT3pP3KfUtuOENBekxG00NNtSaOUkLDW0RGy8ROxU3cNbaFV9U+BVlURWtaNpxoTnJhLJVLQ5WO3kjVglEwlZDVZutY6i1NVYNeRYLZRYtcP6VwDlZLRX7uVWVWZV/u+AX+q/ACxntl8YzyrPPM/uXyBvYs+AVM9Gb1hrVm0GBZZDdGQQVgQEzVYt44okBEdEtLUGJATHPAR8VfUDQdVV7eMIvGTQLLSYVGoto2AstChcBPRT1bRaHDR1rERAU210U/UDq9FSJROZrJRjHHQsqDzk65D2Iq6MRHo8pEGZUS0UjKTUUCWUXHRltVDNcyFcdNVPLbRP0jUETuV0jHQhJBS5TaqNo1ScdNHMHAdEhKJGzHRBS33k5HfmI0rdg62v3HQXS/UES42jFAK0dF68J7YfyBMuj9gf6h8AxO9+j+jv+u/kjx7/MP/yj6BU/2b/ePvGJeYisdQkrGVODcRPBeT8BMpQLZRivKS2BDf+03SUIVNdU1M4UwUU5PT4jNTHrAcKJhJJdNQZdNTzoMYFxp0Adj3unwCvqj8sr9Y9Pq+wDwBaqVaviK+6rwQfvq/YrzofqtyUA7yUPgy0obSUFhlT7UQsNA1UzcTER+4Cs6RVRZTkRIxWzXRXqr0DcpTE5VRUVZy02m1YNfMfWaVzGFltBG1YvQOyWM1zcVglkwstWP3j60RXzrVeVV5VAM6/eF/6v0wvBs9Qz5IvpC8Ans9wz8Iv7C/+LxA/GjHWtVo+cn60FEJXNfP/hGdmFjJnVv1kVDTnVWVUZVVtZFWtlAzU/FTVJBVUfQN+jDRFhBSDEJaT1VNFI6Dk9Gi0NDBTVG0EfJS1vJR+pJRHbJRVEKSU1ywEoazUaxwUrSbMlO9QXVO4zNSB1VD940t0dBO09LpP1jXzT0+tk8OUdFpO2qUETRUThk1tAxxN1BU0fPRTPPTvZOR0S1p9IxOURLNKXQN69HRbfEqlc8hK5fRLHUQC1HRCPPcWjyiDHpU29Z7vABBfIl80X97vWF8K/3xfjl/AoF9K/8RXtl/AU6ZyiExm5XMMTX0EnPTsTpVkVrz0kFAVMwdsBHyMByx+1dYi1VLlcyyEl45yVRFs1OG8lK58lHVcFwDuNRYVPgXOn0APUglmDQ6vAIgP8m+8D74P4A86f+wPXn9gcH8iH5R/5q02kgpSfURsBLeuklNTpVPPUy1EVowUy1S9M0g0tMB8NWREtz7SOCwnbuIeWN1jm45YfSPzWHW2RuIRVnS01lhdlFjVdFj1VAFY1dQcN8a1trXGv9i/8r8AvI9+L3gvqi8En64vGD86n2BMn16fcJ+yyb5imldd46lhJIXMxN1MNJpUNFdSXDQVBNdmUosk1FAc1JUYNLVUvbRUpVT0dDipVBV0zDS8VNSFTNROWVNtFhZi4FI906jc9FFxhNd+dXYCvqR0h5RkU09R5ZSkBOG09KrE11p2Ai6UpO5PfeRP9aQ23NSoTs3DPU7V1ATn1BZDRFSHhOQgdOS8Sxo11EvNw/1KJeRE53bTtUqtFEsNA3lLvWP6AJREg0CO5X7vkO9qWa7vwO8Akr9MX7a/cF+qX+y//r+wX1DCXzTPVrU+Q0xV1E29c6tqTg3ET01kUJ30UDJVcyTE975yKlK91JzEWw1TvXM6U71jKlTUqwVTrTRSFXOSPKRYCoRkJtz0AYTUcwAuDS4FAK5ljtW2b9Bveg9M31bVpg8AeN8qf5zfVn/A39LZtt2ef1AA7wrh/qN0pCg8ZIU8ZLX1fGRw5HTrUw0Didb0dAhVHaRVRWP8VWr1FFY1Q+PMlFdXDQMxycQXXqM8hBZZ1RaGM01YtdPEWC3kLIQ+BCcC3vLBnIceL5iPQi8U/+6FrI6FvnJ6V0VjPITk6VZUNKdW7YNjXPQjDIRV5uSUqGTkbHw87Iw3sK5DnDf2U4w01VMFA56QvDfu9QYj1HSz3DeOokVSZGQO9DcOwp8k1Frk1KyLwIYS7VCNxFANw3+hUOU0NEd2k0REL6SkwNVOhbRORWNMZASMTra9M/hODfNwT23UTzTFNBxEOCQENlCNBpalBJbDHEQovA/GBbYFTqPkDwCWqpugFmKTAA4djgWOBXbFBDYdttI0TB9eH2gTngV+H4CQG5YNlgW2H8gf2h+0BDoA9B8GLeYfCC86L0wvXi9wKwI20jx0L4Ylhi+AL7ovxC8Ali/4Lwo/HD/uLyg/2i9cPwBOP3A/aj+sP6Y/0D/iP/Q/AAZPGE8qTzxPTk9gT3JPvD8Afk+oT7pPjE/GT9hP6k/8TwAmXzhfSl9cX25fgF8aX6RfALZdlgUuFbYNtgUOFa4VtlWq7vNQ5XRQVWNRJARWpnzEXFCdlDQEZ+wEbNY8BHNQJbRQJYN+UFQt5NxUihwUkDwEk1RkNZksBJ9kZKVQPaRcZNWuhMS03FS6lKS+UKrtg8OcZMgsBM88FNIKHCTY7ATcNGSDoHbjVGRV6Rxk8SQE9txU+hwU0wBRvcS0dAkc5A1Rau2DE9TUFjTUHFEN87Ug1NQmtHQpUSWDLmoM1DV0pDhE1D5R3fNNQwzkR1HldPTEUeTUVVQc1Fh0dF5EdGMc1FVoHORthNRy1NR2NNRVfFzUgCx0hWx0iRzkVY30xJEU1JeUxJoEB1T2kyTUqnR0ruTUtHSkVbg01Lxs1MEM1MUk1BXKdHTOlHTTDOQDAK6TQPTHFtUm1VbVttUWsvkc56zmxSaSBVI18wo85BA1Uq2kUsWzG1KllMzEwyJSJeZOpQ4T7PQ1Uqol0zr09D7MxEL89EeqnMRNRKRR/IRXTKRcWjzkYOz0ZVIVs2mcxFVtzMRy/PR37IR6PORpgCznPqKIDJSOUrXTtZQclJgElJtSDbOhqjTkpeyEqvT0ruyUsVb89LdSrfO8zMTC/IRVx+yEyjzk0DTk1fyEKMvAnoPslOHs9OUElNvw0NajNOd2A/T0/tz0A1NmBeMHU6XG5sIRU5XzVRXE9BikpB2spCGcpBEntMcuE7zENazHxuPM9GtDU51jSPykTlM1Y1VRvMRVtMRavPRezPSZY8T3PtJuU01knKR3pkTke1MtBFS0g8T0iKpstI/M9JPExJe0xJpW5KSgU83TpkzkqfykNa5UtLPExLdTZYQctFXBvMTFTOTJbLTPzPRV08TFU63z3By04ay0SeZE53ajU7XUxPT4/KSt/hy0AVSdpFQl0wrNVE0DD1RFdFTkGFRWRdMeVBUEVEUDJ1zEMypULRSU9DVU9aR8xLM+VJV0jMRHVKV0VDQdZJT0VazEWlR9lLzE02NU1XSs9GzUxHFUVO10rMR67MSAhMSEVORTiFQVhGzEk4zEl6zETZrsxKBUPYSsxKpkxFWvbMSzjMS3XMS6ZMRVv4TExKzEymTEz7zEtdP8xNis9NxU3WPiqozE5/zE6HzE7rzE82pU5Pic9PzUxAFVteOrBFVdxFUN8xAM5BStVTXzGlV9xFU1YyE1VdWkVaVzK1VNBIT3qp5iOIz0PDzkQXT0SDaM9ExVPaNQVSW0TOStW1TkX1Vd9FVFA2dUfPcOkm4M5HQs5HqM5LWAhPSDROSHVRWEVVQdhETkl0zkm/zkoQzkbaR0/KxV3WOyVSUEaoz0vDT0wpTkxVXttKpU5M+E9NNE5NcU5NqqNPTiPPTmZOToxOTuqgzk9Hzk+Lzk/BzkAG1WFXMGVu1jDFb1hLVWPQRW/fMXVsWkVlrNpFYlsyVWTeRWTQRW/PQ1VvWkVrXEVnXkZuT0R1ZlBAwET1bdxGVWvXRWxXT09GFWteRVVrWDavT0cfz0dQQEbXtcBH5W3WOCVn20VjwEjFals5BsBJd0BK2aXASeVn3To2wEp6o8BKz09LFsBLd0BLqmtATAVp3UVATI7PTNqtQE00wE1TwE3AwE36b89OVWBXRcBO7UBPNq5PT3BAT79PQBV52kVVfthFf1hFc1YxF8FCsXV1V0V110V/30hBRtKowUMFed0zRXZeS1V8XTPKwUQFfFxFeqpXRXRQRXfdNT1BRYqvQUW5QUYXwUZ/QUa2qsFHDMFHSEFHpXXWRpV50EfBSH9BSLVx2EtVf1k5XUFJhXvWOeTVd9Y6NXJfSkFKwEJE2z7BS3V43U/BS/BCRNw3wUx1cdFJQU0bQUVdWkFNxMJN4EJOPUFDXo1CTtlBTxVxV0pBSt/IwUAFgN5FhdxFiqZcRYbcRY5fRYBZRYrF10NDQkWJ1jKEQ0L2pMNDNUNDdcNDtYtcSQnDeWNY41rqNY3SaGs1cqDYNJdCQFTCSufAc2YlExpASz8A6SvpTkhTTkFU489BaM5NBU1/bFvuIVLBTU9vykvny3HrWmcrULVLTTlJSdUhVzZkgsl2YT/HTADIee0kQ8d0IWctaMZz5l9lUWM091tFVPhaROrQROzaROJbOrtU09BE2F9ExN03dVTGVETG1kS0XkS3WEVUplBEr91EmdtEk9o6tASZ2ESNV0SB3kSNqtZEcNg1lH3WMCR2pt1EYltEa1g/pFNWNrkUWVdEVt0+pEzQRZRD0EvFT+Qy30Q6Wjq11DzVRCfdRCfeN4rUL1k2VCpXPL9FVDqsWEQ/X0RIU0RGV0RBQdZlZzRCWzFURvVm9gYwAe43RvfmVmQ5RvnmXG87RnAKZvuG+ib9RvJnP8bwZ/GH8AIn9Uf0Z/WH9qf4R/hn+gfwCScc5VzlWuf/h/Co8cj451AAA</prop>
			</obj>
			<obj name="Protocol" class="HTCProtocol" version="1">
				<prop name="Created">2013-06-18T13:47:34.127</prop>
				<prop name="LastModified">2013-06-18T14:26:40.569</prop>
				<obj name="Programs" class="HTCRunProgramList" version="5">
					<list name="emlist" count="4">
						<obj name="item" class="HTCRunProgram" version="1">
							<prop name="name">pre-incubation</prop>
							<prop name="Cycles">1</prop>
							<prop name="AnalysisMode">None</prop>
							<obj name="Segments" class="TEMRunSegmentList" version="1">
								<list name="emlist" count="1">
									<obj name="item" class="HTCRunSegment" version="2">
										<prop name="Hold">600</prop>
										<prop name="Slope">4.4</prop>
										<prop name="StepDelay">0</prop>
										<prop name="StepSize">0</prop>
										<prop name="Target">95</prop>
										<prop name="Target2">0</prop>
										<prop name="AcquisitionMode">0</prop>
										<prop name="AcqPerDegree">5</prop>
									</obj>
								</list>
							</obj>
						</obj>
						<obj name="item" class="HTCRunProgram" version="1">
							<prop name="name">amplification</prop>
							<prop name="Cycles">45</prop>
							<prop name="AnalysisMode">Quantification</prop>
							<obj name="Segments" class="TEMRunSegmentList" version="1">
								<list name="emlist" count="3">
									<obj name="item" class="HTCRunSegment" version="2">
										<prop name="Hold">15</prop>
										<prop name="Slope">4.4</prop>
										<prop name="StepDelay">0</prop>
										<prop name="StepSize">0</prop>
										<prop name="Target">95</prop>
										<prop name="Target2">0</prop>
										<prop name="AcquisitionMode">0</prop>
										<prop name="AcqPerDegree">5</prop>
									</obj>
									<obj name="item" class="HTCRunSegment" version="2">
										<prop name="Hold">15</prop>
										<prop name="Slope">2.2</prop>
										<prop name="StepDelay">0</prop>
										<prop name="StepSize">0</prop>
										<prop name="Target">57</prop>
										<prop name="Target2">0</prop>
										<prop name="AcquisitionMode">0</prop>
										<prop name="AcqPerDegree">5</prop>
									</obj>
									<obj name="item" class="HTCRunSegment" version="2">
										<prop name="Hold">15</prop>
										<prop name="Slope">4.4</prop>
										<prop name="StepDelay">0</prop>
										<prop name="StepSize">0</prop>
										<prop name="Target">72</prop>
										<prop name="Target2">0</prop>
										<prop name="AcquisitionMode">1</prop>
										<prop name="AcqPerDegree">5</prop>
									</obj>
								</list>
							</obj>
						</obj>
						<obj name="item" class="HTCRunProgram" version="1">
							<prop name="name">melting curve</prop>
							<prop name="Cycles">1</prop>
							<prop name="AnalysisMode">Melting Curves</prop>
							<obj name="Segments" class="TEMRunSegmentList" version="1">
								<list name="emlist" count="3">
									<obj name="item" class="HTCRunSegment" version="2">
										<prop name="Hold">5</prop>
										<prop name="Slope">4.4</prop>
										<prop name="StepDelay">0</prop>
										<prop name="StepSize">0</prop>
										<prop name="Target">95</prop>
										<prop name="Target2">0</prop>
										<prop name="AcquisitionMode">0</prop>
										<prop name="AcqPerDegree">5</prop>
									</obj>
									<obj name="item" class="HTCRunSegment" version="2">
										<prop name="Hold">60</prop>
										<prop name="Slope">2.2</prop>
										<prop name="StepDelay">0</prop>
										<prop name="StepSize">0</prop>
										<prop name="Target">65</prop>
										<prop name="Target2">0</prop>
										<prop name="AcquisitionMode">0</prop>
										<prop name="AcqPerDegree">5</prop>
									</obj>
									<obj name="item" class="HTCRunSegment" version="2">
										<prop name="Hold">1</prop>
										<prop name="Slope">0.114285714285714</prop>
										<prop name="StepDelay">0</prop>
										<prop name="StepSize">0</prop>
										<prop name="Target">97</prop>
										<prop name="Target2">0</prop>
										<prop name="AcquisitionMode">2</prop>
										<prop name="AcqPerDegree">5</prop>
									</obj>
								</list>
							</obj>
						</obj>
						<obj name="item" class="HTCRunProgram" version="1">
							<prop name="name">cooling</prop>
							<prop name="Cycles">1</prop>
							<prop name="AnalysisMode">None</prop>
							<obj name="Segments" class="TEMRunSegmentList" version="1">
								<list name="emlist" count="1">
									<obj name="item" class="HTCRunSegment" version="2">
										<prop name="Hold">30</prop>
										<prop name="Slope">2.2</prop>
										<prop name="StepDelay">0</prop>
										<prop name="StepSize">0</prop>
										<prop name="Target">40</prop>
										<prop name="Target2">0</prop>
										<prop name="AcquisitionMode">0</prop>
										<prop name="AcqPerDegree">5</prop>
									</obj>
								</list>
							</obj>
						</obj>
					</list>
					<list name="AnalysisModes" count="4">
						<item>None</item>
						<item>Quantification</item>
						<item>Melting Curves</item>
						<item>Color Compensation</item>
					</list>
					<prop name="ChannelCount">1</prop>
					<prop name="InstrumentSubclass">HTC_VER_10</prop>
					<obj name="Container" class="HTCBlockType" version="1">
						<prop name="Id">bt96TC5</prop>
						<prop name="RowCount">8</prop>
						<prop name="ColCount">12</prop>
						<prop name="OvershootDnDelay">10</prop>
						<prop name="OvershootUpDelay">10</prop>
						<prop name="RampRateMaxDn">2.2</prop>
						<prop name="RampRateMaxUp">4.4</prop>
						<prop name="ReactionVolMin">10</prop>
						<prop name="ReactionVolMax">100</prop>
						<prop name="ReactionVolDefault">20</prop>
						<prop name="HorVertCrosstalkCoefficient">0.0003</prop>
						<prop name="DiagCrosstalkCoefficent">0.0001</prop>
					</obj>
					<prop name="MaxPositionsToSeek">96</prop>
					<obj name="DetectionFormats" class="DetectionFormats" version="2">
						<list name="emlist" count="8">
							<obj name="item" class="HTCDetectionFormat" version="1">
								<list name="emlist" count="1">
									<obj name="item" class="HTCChannel" version="2">
										<prop name="name">SimpleProbe</prop>
										<prop name="Active">1</prop>
										<prop name="EmissionWL">510</prop>
										<prop name="ExcitationWL">465</prop>
										<prop name="IntgrTime">250</prop>
										<prop name="MaxIntgrTime">2000</prop>
										<prop name="MeltFactor">1.2</prop>
										<prop name="QuantFactor">2</prop>
									</obj>
								</list>
								<prop name="name">SimpleProbe</prop>
								<prop name="Active">1</prop>
								<prop name="DefChannelNdx">0</prop>
								<prop name="DenominatorNdx">-1</prop>
								<prop name="ReadOnly">0</prop>
								<list name="EmissionWLAvail" count="6">
									<item>488</item>
									<item>510</item>
									<item>580</item>
									<item>610</item>
									<item>640</item>
									<item>660</item>
								</list>
								<list name="ExcitationWLAvail" count="5">
									<item>440</item>
									<item>465</item>
									<item>498</item>
									<item>533</item>
									<item>618</item>
								</list>
								<prop name="MeasuringMode">hmmDynamic</prop>
							</obj>
							<obj name="item" class="HTCDetectionFormat" version="1">
								<list name="emlist" count="1">
									<obj name="item" class="HTCChannel" version="2">
										<prop name="name">FAM</prop>
										<prop name="Active">1</prop>
										<prop name="EmissionWL">510</prop>
										<prop name="ExcitationWL">465</prop>
										<prop name="IntgrTime">250</prop>
										<prop name="MaxIntgrTime">2000</prop>
										<prop name="MeltFactor">1</prop>
										<prop name="QuantFactor">10</prop>
									</obj>
								</list>
								<prop name="name">Mono Color Hydrolysis Probe / UPL Probe</prop>
								<prop name="Active">1</prop>
								<prop name="DefChannelNdx">0</prop>
								<prop name="DenominatorNdx">-1</prop>
								<prop name="ReadOnly">0</prop>
								<list name="EmissionWLAvail" count="6">
									<item>488</item>
									<item>510</item>
									<item>580</item>
									<item>610</item>
									<item>640</item>
									<item>660</item>
								</list>
								<list name="ExcitationWLAvail" count="5">
									<item>440</item>
									<item>465</item>
									<item>498</item>
									<item>533</item>
									<item>618</item>
								</list>
								<prop name="MeasuringMode">hmmDynamic</prop>
							</obj>
							<obj name="item" class="HTCDetectionFormat" version="1">
								<list name="emlist" count="2">
									<obj name="item" class="HTCChannel" version="2">
										<prop name="name">FAM</prop>
										<prop name="Active">1</prop>
										<prop name="EmissionWL">510</prop>
										<prop name="ExcitationWL">465</prop>
										<prop name="IntgrTime">250</prop>
										<prop name="MaxIntgrTime">2000</prop>
										<prop name="MeltFactor">1</prop>
										<prop name="QuantFactor">10</prop>
									</obj>
									<obj name="item" class="HTCChannel" version="2">
										<prop name="name">VIC / HEX / Yellow555</prop>
										<prop name="Active">1</prop>
										<prop name="EmissionWL">580</prop>
										<prop name="ExcitationWL">533</prop>
										<prop name="IntgrTime">250</prop>
										<prop name="MaxIntgrTime">2000</prop>
										<prop name="MeltFactor">1</prop>
										<prop name="QuantFactor">10</prop>
									</obj>
								</list>
								<prop name="name">Dual Color Hydrolysis Probe / UPL Probe</prop>
								<prop name="Active">1</prop>
								<prop name="DefChannelNdx">0</prop>
								<prop name="DenominatorNdx">-1</prop>
								<prop name="ReadOnly">0</prop>
								<list name="EmissionWLAvail" count="6">
									<item>488</item>
									<item>510</item>
									<item>580</item>
									<item>610</item>
									<item>640</item>
									<item>660</item>
								</list>
								<list name="ExcitationWLAvail" count="5">
									<item>440</item>
									<item>465</item>
									<item>498</item>
									<item>533</item>
									<item>618</item>
								</list>
								<prop name="MeasuringMode">hmmDynamic</prop>
							</obj>
							<obj name="item" class="HTCDetectionFormat" version="1">
								<list name="emlist" count="3">
									<obj name="item" class="HTCChannel" version="2">
										<prop name="name">FAM</prop>
										<prop name="Active">1</prop>
										<prop name="EmissionWL">510</prop>
										<prop name="ExcitationWL">465</prop>
										<prop name="IntgrTime">250</prop>
										<prop name="MaxIntgrTime">2000</prop>
										<prop name="MeltFactor">1</prop>
										<prop name="QuantFactor">10</prop>
									</obj>
									<obj name="item" class="HTCChannel" version="2">
										<prop name="name">VIC / HEX / Yellow555</prop>
										<prop name="Active">1</prop>
										<prop name="EmissionWL">580</prop>
										<prop name="ExcitationWL">533</prop>
										<prop name="IntgrTime">250</prop>
										<prop name="MaxIntgrTime">2000</prop>
										<prop name="MeltFactor">1</prop>
										<prop name="QuantFactor">10</prop>
									</obj>
									<obj name="item" class="HTCChannel" version="2">
										<prop name="name">Cy 5 / Cy 5.5</prop>
										<prop name="Active">1</prop>
										<prop name="EmissionWL">660</prop>
										<prop name="ExcitationWL">618</prop>
										<prop name="IntgrTime">250</prop>
										<prop name="MaxIntgrTime">2000</prop>
										<prop name="MeltFactor">1</prop>
										<prop name="QuantFactor">10</prop>
									</obj>
								</list>
								<prop name="name">3 Color Hydrolysis Probe</prop>
								<prop name="Active">1</prop>
								<prop name="DefChannelNdx">0</prop>
								<prop name="DenominatorNdx">-1</prop>
								<prop name="ReadOnly">0</prop>
								<list name="EmissionWLAvail" count="6">
									<item>488</item>
									<item>510</item>
									<item>580</item>
									<item>610</item>
									<item>640</item>
									<item>660</item>
								</list>
								<list name="ExcitationWLAvail" count="5">
									<item>440</item>
									<item>465</item>
									<item>498</item>
									<item>533</item>
									<item>618</item>
								</list>
								<prop name="MeasuringMode">hmmDynamic</prop>
							</obj>
							<obj name="item" class="HTCDetectionFormat" version="1">
								<list name="emlist" count="4">
									<obj name="item" class="HTCChannel" version="2">
										<prop name="name">Cyan 500</prop>
										<prop name="Active">1</prop>
										<prop name="EmissionWL">488</prop>
										<prop name="ExcitationWL">440</prop>
										<prop name="IntgrTime">250</prop>
										<prop name="MaxIntgrTime">2000</prop>
										<prop name="MeltFactor">1</prop>
										<prop name="QuantFactor">10</prop>
									</obj>
									<obj name="item" class="HTCChannel" version="2">
										<prop name="name">FAM</prop>
										<prop name="Active">1</prop>
										<prop name="EmissionWL">580</prop>
										<prop name="ExcitationWL">498</prop>
										<prop name="IntgrTime">250</prop>
										<prop name="MaxIntgrTime">2000</prop>
										<prop name="MeltFactor">1</prop>
										<prop name="QuantFactor">10</prop>
									</obj>
									<obj name="item" class="HTCChannel" version="2">
										<prop name="name">Red 610</prop>
										<prop name="Active">1</prop>
										<prop name="EmissionWL">610</prop>
										<prop name="ExcitationWL">533</prop>
										<prop name="IntgrTime">250</prop>
										<prop name="MaxIntgrTime">2000</prop>
										<prop name="MeltFactor">1</prop>
										<prop name="QuantFactor">10</prop>
									</obj>
									<obj name="item" class="HTCChannel" version="2">
										<prop name="name">Cy 5 / Cy 5.5</prop>
										<prop name="Active">1</prop>
										<prop name="EmissionWL">660</prop>
										<prop name="ExcitationWL">618</prop>
										<prop name="IntgrTime">250</prop>
										<prop name="MaxIntgrTime">2000</prop>
										<prop name="MeltFactor">1</prop>
										<prop name="QuantFactor">10</prop>
									</obj>
								</list>
								<prop name="name">4 Color Hydrolysis Probe</prop>
								<prop name="Active">1</prop>
								<prop name="DefChannelNdx">0</prop>
								<prop name="DenominatorNdx">-1</prop>
								<prop name="ReadOnly">0</prop>
								<list name="EmissionWLAvail" count="6">
									<item>488</item>
									<item>510</item>
									<item>580</item>
									<item>610</item>
									<item>640</item>
									<item>660</item>
								</list>
								<list name="ExcitationWLAvail" count="5">
									<item>440</item>
									<item>465</item>
									<item>498</item>
									<item>533</item>
									<item>618</item>
								</list>
								<prop name="MeasuringMode">hmmDynamic</prop>
							</obj>
							<obj name="item" class="HTCDetectionFormat" version="1">
								<list name="emlist" count="1">
									<obj name="item" class="HTCChannel" version="2">
										<prop name="name">Red 640</prop>
										<prop name="Active">1</prop>
										<prop name="EmissionWL">640</prop>
										<prop name="ExcitationWL">498</prop>
										<prop name="IntgrTime">250</prop>
										<prop name="MaxIntgrTime">2000</prop>
										<prop name="MeltFactor">1.2</prop>
										<prop name="QuantFactor">5</prop>
									</obj>
								</list>
								<prop name="name">Mono Color HybProbe</prop>
								<prop name="Active">1</prop>
								<prop name="DefChannelNdx">0</prop>
								<prop name="DenominatorNdx">-1</prop>
								<prop name="ReadOnly">0</prop>
								<list name="EmissionWLAvail" count="6">
									<item>488</item>
									<item>510</item>
									<item>580</item>
									<item>610</item>
									<item>640</item>
									<item>660</item>
								</list>
								<list name="ExcitationWLAvail" count="5">
									<item>440</item>
									<item>465</item>
									<item>498</item>
									<item>533</item>
									<item>618</item>
								</list>
								<prop name="MeasuringMode">hmmDynamic</prop>
							</obj>
							<obj name="item" class="HTCDetectionFormat" version="1">
								<list name="emlist" count="4">
									<obj name="item" class="HTCChannel" version="2">
										<prop name="name">Fluos</prop>
										<prop name="Active">1</prop>
										<prop name="EmissionWL">510</prop>
										<prop name="ExcitationWL">465</prop>
										<prop name="IntgrTime">250</prop>
										<prop name="MaxIntgrTime">2000</prop>
										<prop name="MeltFactor">2</prop>
										<prop name="QuantFactor">1.5</prop>
									</obj>
									<obj name="item" class="HTCChannel" version="2">
										<prop name="name">Red 610</prop>
										<prop name="Active">1</prop>
										<prop name="EmissionWL">610</prop>
										<prop name="ExcitationWL">498</prop>
										<prop name="IntgrTime">250</prop>
										<prop name="MaxIntgrTime">2000</prop>
										<prop name="MeltFactor">1.2</prop>
										<prop name="QuantFactor">5</prop>
									</obj>
									<obj name="item" class="HTCChannel" version="2">
										<prop name="name">Red 640</prop>
										<prop name="Active">1</prop>
										<prop name="EmissionWL">640</prop>
										<prop name="ExcitationWL">498</prop>
										<prop name="IntgrTime">250</prop>
										<prop name="MaxIntgrTime">2000</prop>
										<prop name="MeltFactor">1.2</prop>
										<prop name="QuantFactor">5</prop>
									</obj>
									<obj name="item" class="HTCChannel" version="2">
										<prop name="name">Cy 5 / Cy 5.5</prop>
										<prop name="Active">1</prop>
										<prop name="EmissionWL">660</prop>
										<prop name="ExcitationWL">498</prop>
										<prop name="IntgrTime">250</prop>
										<prop name="MaxIntgrTime">2000</prop>
										<prop name="MeltFactor">1.2</prop>
										<prop name="QuantFactor">5</prop>
									</obj>
								</list>
								<prop name="name">Multi Color HybProbe</prop>
								<prop name="Active">1</prop>
								<prop name="DefChannelNdx">0</prop>
								<prop name="DenominatorNdx">-1</prop>
								<prop name="ReadOnly">0</prop>
								<list name="EmissionWLAvail" count="6">
									<item>488</item>
									<item>510</item>
									<item>580</item>
									<item>610</item>
									<item>640</item>
									<item>660</item>
								</list>
								<list name="ExcitationWLAvail" count="5">
									<item>440</item>
									<item>465</item>
									<item>498</item>
									<item>533</item>
									<item>618</item>
								</list>
								<prop name="MeasuringMode">hmmDynamic</prop>
							</obj>
							<obj name="item" class="HTCDetectionFormat" version="1">
								<list name="emlist" count="1">
									<obj name="item" class="HTCChannel" version="2">
										<prop name="name">SYBR Green I / HRM Dye</prop>
										<prop name="Active">1</prop>
										<prop name="EmissionWL">510</prop>
										<prop name="ExcitationWL">465</prop>
										<prop name="IntgrTime">250</prop>
										<prop name="MaxIntgrTime">1000</prop>
										<prop name="MeltFactor">1.2</prop>
										<prop name="QuantFactor">20</prop>
									</obj>
								</list>
								<prop name="name">SYBR Green I / HRM Dye</prop>
								<prop name="Active">1</prop>
								<prop name="DefChannelNdx">0</prop>
								<prop name="DenominatorNdx">-1</prop>
								<prop name="ReadOnly">0</prop>
								<list name="EmissionWLAvail" count="6">
									<item>488</item>
									<item>510</item>
									<item>580</item>
									<item>610</item>
									<item>640</item>
									<item>660</item>
								</list>
								<list name="ExcitationWLAvail" count="5">
									<item>440</item>
									<item>465</item>
									<item>498</item>
									<item>533</item>
									<item>618</item>
								</list>
								<prop name="MeasuringMode">hmmDynamic</prop>
							</obj>
						</list>
						<prop name="DefFormatName">SYBR Green I / HRM Dye</prop>
					</obj>
					<list name="AcquisitionModes" count="4">
						<item>None</item>
						<item>Single</item>
						<item>Continuous</item>
						<item>Step</item>
					</list>
					<prop name="SeekTemp">30</prop>
					<prop name="SampleVolume">10</prop>
					<prop name="PlateID">03818414</prop>
				</obj>
			</obj>
			<prop name="CompletedProgramNo">5</prop>
			<prop name="StopPoint">3</prop>
			<prop name="CarouselConstMoved">0</prop>
		</obj>
		<obj name="AnlsAndSampleInfo" class="AnlsAndSampleInfo" version="1">
			<obj name="AnlsPropTypes" class="PropertyTypeList" version="1">
				<list name="emlist" count="3">
					<obj name="item" class="SamplePropType" version="1">
						<prop name="name">Units</prop>
						<prop name="PropClass">QuantUnitsProp</prop>
						<prop name="IsChannelProperty">0</prop>
						<prop name="SelectorOrder">0</prop>
						<prop name="ShowInSelector">0</prop>
						<prop name="ShowInTable">0</prop>
						<prop name="TableOrder">0</prop>
					</obj>
					<obj name="item" class="SamplePropType" version="1">
						<prop name="name">ExtRef</prop>
						<prop name="PropClass">RQExtRefProp</prop>
						<prop name="IsChannelProperty">0</prop>
						<prop name="SelectorOrder">0</prop>
						<prop name="ShowInSelector">0</prop>
						<prop name="ShowInTable">0</prop>
						<prop name="TableOrder">0</prop>
					</obj>
					<obj name="item" class="SamplePropType" version="1">
						<prop name="name">Endpt External Experiment</prop>
						<prop name="PropClass">EndptGenoExtExp</prop>
						<prop name="IsChannelProperty">0</prop>
						<prop name="SelectorOrder">0</prop>
						<prop name="ShowInSelector">0</prop>
						<prop name="ShowInTable">0</prop>
						<prop name="TableOrder">0</prop>
					</obj>
				</list>
			</obj>
			<obj name="SamplePropTypes" class="PropertyTypeList" version="1">
				<list name="emlist" count="26">
					<obj name="item" class="SamplePosPropType" version="1">
						<prop name="name">Position</prop>
						<prop name="PropClass">GenSampleEditPosition</prop>
						<prop name="AnalysisClass">General</prop>
						<prop name="IsChannelProperty">0</prop>
						<prop name="SelectorOrder">0</prop>
						<prop name="ShowInSelector">0</prop>
						<prop name="ShowInTable">1</prop>
						<prop name="TableOrder">0</prop>
					</obj>
					<obj name="item" class="SamplePropType" version="1">
						<prop name="name">Color</prop>
						<prop name="PropClass">SamplePrefColor</prop>
						<prop name="AnalysisClass">General</prop>
						<prop name="IsChannelProperty">0</prop>
						<prop name="SelectorOrder">1</prop>
						<prop name="ShowInSelector">0</prop>
						<prop name="ShowInTable">1</prop>
						<prop name="TableOrder">1</prop>
					</obj>
					<obj name="item" class="SamplePropType" version="1">
						<prop name="name">Replicate of</prop>
						<prop name="PropClass">GenSampleEditReplicate</prop>
						<prop name="AnalysisClass">General</prop>
						<prop name="IsChannelProperty">0</prop>
						<prop name="SelectorOrder">2</prop>
						<prop name="ShowInSelector">0</prop>
						<prop name="ShowInTable">1</prop>
						<prop name="TableOrder">2</prop>
					</obj>
					<obj name="item" class="SamplePropType" version="1">
						<prop name="name">Sample Name</prop>
						<prop name="PropClass">GenSampleEditName</prop>
						<prop name="AnalysisClass">General</prop>
						<prop name="IsChannelProperty">0</prop>
						<prop name="SelectorOrder">3</prop>
						<prop name="ShowInSelector">1</prop>
						<prop name="ShowInTable">1</prop>
						<prop name="TableOrder">3</prop>
					</obj>
					<obj name="item" class="SamplePropType" version="1">
						<prop name="name">Subsets</prop>
						<prop name="PropClass">GenSampleEditSubset</prop>
						<prop name="AnalysisClass">General</prop>
						<prop name="IsChannelProperty">0</prop>
						<prop name="SelectorOrder">4</prop>
						<prop name="ShowInSelector">0</prop>
						<prop name="ShowInTable">0</prop>
						<prop name="TableOrder">4</prop>
					</obj>
					<obj name="item" class="SamplePropType" version="1">
						<prop name="name">Notes</prop>
						<prop name="PropClass">GenSampleEditNotes</prop>
						<prop name="AnalysisClass">General</prop>
						<prop name="IsChannelProperty">0</prop>
						<prop name="SelectorOrder">5</prop>
						<prop name="ShowInSelector">0</prop>
						<prop name="ShowInTable">0</prop>
						<prop name="TableOrder">5</prop>
					</obj>
					<obj name="item" class="SamplePropType" version="1">
						<prop name="name">Sample ID</prop>
						<prop name="PropClass">HTCSampleID</prop>
						<prop name="AnalysisClass">General</prop>
						<prop name="IsChannelProperty">0</prop>
						<prop name="SelectorOrder">6</prop>
						<prop name="ShowInSelector">0</prop>
						<prop name="ShowInTable">0</prop>
						<prop name="TableOrder">6</prop>
					</obj>
					<obj name="item" class="SamplePropType" version="1">
						<prop name="name">Sample Prep Notes</prop>
						<prop name="PropClass">HTCSamplePrepNotes</prop>
						<prop name="AnalysisClass">General</prop>
						<prop name="IsChannelProperty">0</prop>
						<prop name="SelectorOrder">7</prop>
						<prop name="ShowInSelector">0</prop>
						<prop name="ShowInTable">0</prop>
						<prop name="TableOrder">7</prop>
					</obj>
					<obj name="item" class="SamplePrefWidthType" version="1">
						<prop name="name">Width</prop>
						<prop name="PropClass">SamplePrefWidth</prop>
						<prop name="AnalysisClass">Sample preferences</prop>
						<prop name="IsChannelProperty">0</prop>
						<prop name="SelectorOrder">8</prop>
						<prop name="ShowInSelector">0</prop>
						<prop name="ShowInTable">0</prop>
						<prop name="TableOrder">8</prop>
					</obj>
					<obj name="item" class="SamplePrefLineStyleType" version="1">
						<prop name="name">Line Style</prop>
						<prop name="PropClass">SamplePrefLineStyle</prop>
						<prop name="AnalysisClass">Sample preferences</prop>
						<prop name="IsChannelProperty">0</prop>
						<prop name="SelectorOrder">9</prop>
						<prop name="ShowInSelector">0</prop>
						<prop name="ShowInTable">0</prop>
						<prop name="TableOrder">9</prop>
					</obj>
					<obj name="item" class="SamplePrefPointStyleType" version="1">
						<prop name="name">Point Style</prop>
						<prop name="PropClass">SamplePrefPointStyle</prop>
						<prop name="AnalysisClass">Sample preferences</prop>
						<prop name="IsChannelProperty">0</prop>
						<prop name="SelectorOrder">10</prop>
						<prop name="ShowInSelector">0</prop>
						<prop name="ShowInTable">0</prop>
						<prop name="TableOrder">10</prop>
					</obj>
					<obj name="item" class="SamplePropType" version="1">
						<prop name="name">Dominant Channel</prop>
						<prop name="PropClass">DominantChannelProp</prop>
						<prop name="AnalysisClass">Color Compensation Analysis</prop>
						<prop name="IsChannelProperty">0</prop>
						<prop name="SelectorOrder">11</prop>
						<prop name="ShowInSelector">0</prop>
						<prop name="ShowInTable">0</prop>
						<prop name="TableOrder">11</prop>
					</obj>
					<obj name="item" class="EndPtSampleTypePropertyType" version="1">
						<prop name="name">EndPt Sample Type</prop>
						<prop name="PropClass">GroupingSample</prop>
						<prop name="AnalysisClass">EndPtGenotyping</prop>
						<prop name="IsChannelProperty">0</prop>
						<prop name="SelectorOrder">12</prop>
						<prop name="ShowInSelector">0</prop>
						<prop name="ShowInTable">0</prop>
						<prop name="TableOrder">12</prop>
					</obj>
					<obj name="item" class="SamplePropType" version="1">
						<prop name="name">EndPt Genotype</prop>
						<prop name="PropClass">Genotype</prop>
						<prop name="AnalysisClass">EndPtGenotyping</prop>
						<prop name="IsChannelProperty">0</prop>
						<prop name="SelectorOrder">13</prop>
						<prop name="ShowInSelector">0</prop>
						<prop name="ShowInTable">0</prop>
						<prop name="TableOrder">13</prop>
					</obj>
					<obj name="item" class="SamplePropType" version="1">
						<prop name="name">Target Name</prop>
						<prop name="PropClass">TargetName</prop>
						<prop name="AnalysisClass">General</prop>
						<prop name="IsChannelProperty">1</prop>
						<prop name="SelectorOrder">22</prop>
						<prop name="ShowInSelector">1</prop>
						<prop name="ShowInTable">1</prop>
						<prop name="TableOrder">22</prop>
					</obj>
					<obj name="item" class="QuantSampleTypePropertyType" version="1">
						<prop name="name">Quantification Sample Type</prop>
						<prop name="PropClass">QuantSampleTypeProperty</prop>
						<prop name="AnalysisClass">Quantification Analysis</prop>
						<prop name="IsChannelProperty">1</prop>
						<prop name="SelectorOrder">15</prop>
						<prop name="ShowInSelector">0</prop>
						<prop name="ShowInTable">0</prop>
						<prop name="TableOrder">15</prop>
					</obj>
					<obj name="item" class="SamplePropType" version="1">
						<prop name="name">Concentration</prop>
						<prop name="PropClass">QuantConcProperty</prop>
						<prop name="AnalysisClass">Quantification Analysis</prop>
						<prop name="IsChannelProperty">1</prop>
						<prop name="SelectorOrder">16</prop>
						<prop name="ShowInSelector">1</prop>
						<prop name="ShowInTable">1</prop>
						<prop name="TableOrder">16</prop>
					</obj>
					<obj name="item" class="QuantCpType" version="1">
						<prop name="name">Cp Low</prop>
						<prop name="PropClass">QuantCpLowProp</prop>
						<prop name="AnalysisClass">Quantification Analysis</prop>
						<prop name="IsChannelProperty">1</prop>
						<prop name="SelectorOrder">17</prop>
						<prop name="ShowInSelector">0</prop>
						<prop name="ShowInTable">0</prop>
						<prop name="TableOrder">17</prop>
					</obj>
					<obj name="item" class="QuantCpType" version="1">
						<prop name="name">Cp High</prop>
						<prop name="PropClass">QuantCpHighProp</prop>
						<prop name="AnalysisClass">Quantification Analysis</prop>
						<prop name="IsChannelProperty">1</prop>
						<prop name="SelectorOrder">18</prop>
						<prop name="ShowInSelector">0</prop>
						<prop name="ShowInTable">0</prop>
						<prop name="TableOrder">18</prop>
					</obj>
					<obj name="item" class="GroupSampleTypePropertyType" version="1">
						<prop name="name">Melt Geno Sample Type</prop>
						<prop name="PropClass">GroupChannelTypeProp</prop>
						<prop name="AnalysisClass">Melt Geno</prop>
						<prop name="IsChannelProperty">1</prop>
						<prop name="SelectorOrder">19</prop>
						<prop name="ShowInSelector">0</prop>
						<prop name="ShowInTable">0</prop>
						<prop name="TableOrder">19</prop>
					</obj>
					<obj name="item" class="SamplePropType" version="1">
						<prop name="name">Melt Geno Genotype</prop>
						<prop name="PropClass">ChannelGenotype</prop>
						<prop name="AnalysisClass">Melt Geno</prop>
						<prop name="IsChannelProperty">1</prop>
						<prop name="SelectorOrder">20</prop>
						<prop name="ShowInSelector">0</prop>
						<prop name="ShowInTable">0</prop>
						<prop name="TableOrder">20</prop>
					</obj>
					<obj name="item" class="RQTargetPropertyType" version="1">
						<prop name="name">Target Type</prop>
						<prop name="PropClass">RQTargetProperty</prop>
						<prop name="AnalysisClass">Relative Quantification</prop>
						<prop name="IsChannelProperty">1</prop>
						<prop name="SelectorOrder">21</prop>
						<prop name="ShowInSelector">0</prop>
						<prop name="ShowInTable">0</prop>
						<prop name="TableOrder">21</prop>
					</obj>
					<obj name="item" class="RQSampleTargetPropertyType" version="1">
						<prop name="name">Combined Sample and Target Type</prop>
						<prop name="PropClass">RQSampleTargetProperty</prop>
						<prop name="AnalysisClass">Relative Quantification</prop>
						<prop name="IsChannelProperty">1</prop>
						<prop name="SelectorOrder">15</prop>
						<prop name="ShowInSelector">1</prop>
						<prop name="ShowInTable">1</prop>
						<prop name="TableOrder">15</prop>
					</obj>
					<obj name="item" class="SamplePropType" version="1">
						<prop name="name">Efficiency</prop>
						<prop name="PropClass">RQEffProp</prop>
						<prop name="AnalysisClass">Relative Quantification</prop>
						<prop name="IsChannelProperty">1</prop>
						<prop name="SelectorOrder">23</prop>
						<prop name="ShowInSelector">0</prop>
						<prop name="ShowInTable">1</prop>
						<prop name="TableOrder">23</prop>
					</obj>
					<obj name="item" class="GroupSampleTypePropertyTypeNoPos" version="1">
						<prop name="name">Scanning Sample Type</prop>
						<prop name="PropClass">GroupChannelTypeProp</prop>
						<prop name="AnalysisClass">Scanning</prop>
						<prop name="IsChannelProperty">1</prop>
						<prop name="SelectorOrder">24</prop>
						<prop name="ShowInSelector">0</prop>
						<prop name="ShowInTable">0</prop>
						<prop name="TableOrder">24</prop>
					</obj>
					<obj name="item" class="SamplePropType" version="1">
						<prop name="name">Scanning Genotype</prop>
						<prop name="PropClass">ChannelGenotype</prop>
						<prop name="AnalysisClass">Scanning</prop>
						<prop name="IsChannelProperty">1</prop>
						<prop name="SelectorOrder">25</prop>
						<prop name="ShowInSelector">0</prop>
						<prop name="ShowInTable">0</prop>
						<prop name="TableOrder">25</prop>
					</obj>
				</list>
			</obj>
			<obj name="SelectedChannels" class="TEMIntegerSet" version="1">
				<list name="Items" count="1">
					<prop name="Item">0</prop>
				</list>
			</obj>
			<obj name="AnalysisProperties" class="ExpPropList" version="1">
				<list name="emlist" count="3">
					<obj name="PropertyObject" class="EndptGenoExtExp" version="3">
						<prop name="PropertyTypeName">Endpt External Experiment</prop>
					</obj>
					<obj name="PropertyObject" class="RQExtRefProp" version="3">
						<prop name="PropertyTypeName">ExtRef</prop>
						<prop name="RefExpProg">-1</prop>
					</obj>
					<obj name="PropertyObject" class="QuantUnitsProp" version="3">
						<prop name="PropertyTypeName">Units</prop>
					</obj>
				</list>
			</obj>
			<obj name="SampleInfoList" class="SamplePropInfoList" version="1">
				<list name="emlist" count="96">
					<obj name="item" class="SamplePropInfo" version="1">
						<obj name="ChannelProperties" class="ChanPropList" version="2">
							<obj name="ChannelProperties" class="EMList" version="1">
								<list name="emlist" count="1">
									<obj name="item" class="PropertyList" version="1">
										<list name="emlist" count="12">
											<obj name="PropertyObject" class="RQSampleTargetProperty" version="4">
												<prop name="PropertyTypeName">Combined Sample and Target Type</prop>
												<prop name="Position">0</prop>
												<prop name="IsDefault">0</prop>
												<obj name="ChannelProp" class="ChannelProperty" version="1">
													<prop name="ChannelIdx">0</prop>
												</obj>
											</obj>
											<obj name="PropertyObject" class="QuantConcProperty" version="4">
												<prop name="PropertyTypeName">Concentration</prop>
												<prop name="Position">0</prop>
												<prop name="IsDefault">1</prop>
												<prop name="Concentration">0</prop>
												<obj name="ChannelProp" class="ChannelProperty" version="1">
													<prop name="ChannelIdx">0</prop>
												</obj>
												<prop name="ReadOnly">1</prop>
											</obj>
											<obj name="PropertyObject" class="QuantCpHighProp" version="4">
												<prop name="PropertyTypeName">Cp High</prop>
												<prop name="Position">0</prop>
												<prop name="IsDefault">1</prop>
												<prop name="CpRangeHigh">0</prop>
												<obj name="ChannelProp" class="ChannelProperty" version="1">
													<prop name="ChannelIdx">0</prop>
												</obj>
												<prop name="ReadOnly">1</prop>
											</obj>
											<obj name="PropertyObject" class="QuantCpLowProp" version="4">
												<prop name="PropertyTypeName">Cp Low</prop>
												<prop name="Position">0</prop>
												<prop name="IsDefault">1</prop>
												<prop name="CpRangeLow">0</prop>
												<obj name="ChannelProp" class="ChannelProperty" version="1">
													<prop name="ChannelIdx">0</prop>
												</obj>
												<prop name="ReadOnly">1</prop>
											</obj>
											<obj name="PropertyObject" class="RQEffProp" version="4">
												<prop name="PropertyTypeName">Efficiency</prop>
												<prop name="Position">0</prop>
												<prop name="IsDefault">1</prop>
												<prop name="Efficiency">2</prop>
												<obj name="ChannelProp" class="ChannelProperty" version="1">
													<prop name="ChannelIdx">0</prop>
												</obj>
											</obj>
											<obj name="PropertyObject" class="ChannelGenotype" version="4">
												<prop name="PropertyTypeName">Melt Geno Genotype</prop>
												<prop name="Position">0</prop>
												<prop name="IsDefault">1</prop>
												<prop name="ReadOnly">1</prop>
												<obj name="ChannelProp" class="ChannelProperty" version="1">
													<prop name="ChannelIdx">0</prop>
												</obj>
											</obj>
											<obj name="PropertyObject" class="GroupChannelTypeProp" version="4">
												<prop name="PropertyTypeName">Melt Geno Sample Type</prop>
												<prop name="Position">0</prop>
												<prop name="IsDefault">0</prop>
												<prop name="GroupSampleType">mstUnknown</prop>
												<obj name="ChannelProp" class="ChannelProperty" version="1">
													<prop name="ChannelIdx">0</prop>
												</obj>
											</obj>
											<obj name="PropertyObject" class="QuantSampleTypeProperty" version="4">
												<prop name="PropertyTypeName">Quantification Sample Type</prop>
												<prop name="Position">0</prop>
												<prop name="IsDefault">0</prop>
												<prop name="SampleType">qsUnknown</prop>
												<obj name="ChannelProp" class="ChannelProperty" version="1">
													<prop name="ChannelIdx">0</prop>
												</obj>
											</obj>
											<obj name="PropertyObject" class="ChannelGenotype" version="4">
												<prop name="PropertyTypeName">Scanning Genotype</prop>
												<prop name="Position">0</prop>
												<prop name="IsDefault">1</prop>
												<prop name="ReadOnly">1</prop>
												<obj name="ChannelProp" class="ChannelProperty" version="1">
													<prop name="ChannelIdx">0</prop>
												</obj>
											</obj>
											<obj name="PropertyObject" class="GroupChannelTypeProp" version="4">
												<prop name="PropertyTypeName">Scanning Sample Type</prop>
												<prop name="Position">0</prop>
												<prop name="IsDefault">0</prop>
												<prop name="GroupSampleType">mstUnknown</prop>
												<obj name="ChannelProp" class="ChannelProperty" version="1">
													<prop name="ChannelIdx">0</prop>
												</obj>
											</obj>
											<obj name="PropertyObject" class="TargetName" version="4">
												<prop name="PropertyTypeName">Target Name</prop>
												<prop name="Position">0</prop>
												<prop name="IsDefault">1</prop>
												<obj name="ChannelProp" class="ChannelProperty" version="1">
													<prop name="ChannelIdx">0</prop>
												</obj>
											</obj>
											<obj name="PropertyObject" class="RQTargetProperty" version="4">
												<prop name="PropertyTypeName">Target Type</prop>
												<prop name="Position">0</prop>
												<prop name="IsDefault">0</prop>
												<prop name="TargetType">dtNone</prop>
												<obj name="ChannelProp" class="ChannelProperty" version="1">
													<prop name="ChannelIdx">0</prop>
												</obj>
											</obj>
										</list>
									</obj>
								</list>
							</obj>
						</obj>
						<prop name="ChannelPropertyCount">1</prop>
						<prop name="ContainerPosition">0</prop>
						<prop name="HasSampleProperties">1</prop>
						<obj name="SampleProperties" class="PropertyList" version="1">
							<list name="emlist" count="14">
								<obj name="PropertyObject" class="SamplePrefColor" version="4">
									<prop name="PropertyTypeName">Color</prop>
									<prop name="Position">0</prop>
									<prop name="IsDefault">0</prop>
									<prop name="Color">$00FF8000</prop>
								</obj>
								<obj name="PropertyObject" class="DominantChannelProp" version="4">
									<prop name="PropertyTypeName">Dominant Channel</prop>
									<prop name="Position">0</prop>
									<prop name="IsDefault">0</prop>
									<prop name="DominantChannel">0</prop>
								</obj>
								<obj name="PropertyObject" class="Genotype" version="4">
									<prop name="PropertyTypeName">EndPt Genotype</prop>
									<prop name="Position">0</prop>
									<prop name="IsDefault">1</prop>
									<prop name="ReadOnly">1</prop>
								</obj>
								<obj name="PropertyObject" class="GroupingSample" version="4">
									<prop name="PropertyTypeName">EndPt Sample Type</prop>
									<prop name="Position">0</prop>
									<prop name="IsDefault">0</prop>
									<prop name="GroupSampleType">mstUnknown</prop>
								</obj>
								<obj name="PropertyObject" class="SamplePrefLineStyle" version="4">
									<prop name="PropertyTypeName">Line Style</prop>
									<prop name="Position">0</prop>
									<prop name="IsDefault">0</prop>
									<prop name="LineStyle">psSolid</prop>
								</obj>
								<obj name="PropertyObject" class="GenSampleEditNotes" version="4">
									<prop name="PropertyTypeName">Notes</prop>
									<prop name="Position">0</prop>
									<prop name="IsDefault">1</prop>
								</obj>
								<obj name="PropertyObject" class="SamplePrefPointStyle" version="4">
									<prop name="PropertyTypeName">Point Style</prop>
									<prop name="Position">0</prop>
									<prop name="IsDefault">0</prop>
									<prop name="PointStyle">psNothing</prop>
								</obj>
								<obj name="PropertyObject" class="GenSampleEditPosition" version="4">
									<prop name="PropertyTypeName">Position</prop>
									<prop name="Position">0</prop>
									<prop name="IsDefault">1</prop>
								</obj>
								<obj name="PropertyObject" class="GenSampleEditReplicate" version="4">
									<prop name="PropertyTypeName">Replicate of</prop>
									<prop name="Position">0</prop>
									<prop name="IsDefault">1</prop>
									<prop name="ReplicateOf">-1</prop>
								</obj>
								<obj name="PropertyObject" class="HTCSampleID" version="4">
									<prop name="PropertyTypeName">Sample ID</prop>
									<prop name="Position">0</prop>
									<prop name="IsDefault">1</prop>
								</obj>
								<obj name="PropertyObject" class="GenSampleEditName" version="4">
									<prop name="PropertyTypeName">Sample Name</prop>
									<prop name="Position">0</prop>
									<prop name="IsDefault">1</prop>
									<prop name="name">Sample 1</prop>
								</obj>
								<obj name="PropertyObject" class="HTCSamplePrepNotes" version="4">
									<prop name="PropertyTypeName">Sample Prep Notes</prop>
									<prop name="Position">0</prop>
									<prop name="IsDefault">1</prop>
								</obj>
								<obj name="PropertyObject" class="GenSampleEditSubset" version="4">
									<prop name="PropertyTypeName">Subsets</prop>
									<prop name="Position">0</prop>
									<prop name="IsDefault">1</prop>
								</obj>
								<obj name="PropertyObject" class="SamplePrefWidth" version="5">
									<prop name="PropertyTypeName">Width</prop>
									<prop name="Position">0</prop>
									<prop name="IsDefault">1</prop>
									<prop name="Width">1</prop>
								</obj>
							</list>
						</obj>
					</obj>
					<obj name="item" class="SamplePropInfo" version="1">
						<obj name="ChannelProperties" class="ChanPropList" version="2">
							<obj name="ChannelProperties" class="EMList" version="1">
								<list name="emlist" count="1">
									<obj name="item" class="PropertyList" version="1">
										<list name="emlist" count="12">
											<obj name="PropertyObject" class="RQSampleTargetProperty" version="4">
												<prop name="PropertyTypeName">Combined Sample and Target Type</prop>
												<prop name="Position">1</prop>
												<prop name="IsDefault">0</prop>
												<obj name="ChannelProp" class="ChannelProperty" version="1">
													<prop name="ChannelIdx">0</prop>
												</obj>
											</obj>
											<obj name="PropertyObject" class="QuantConcProperty" version="4">
												<prop name="PropertyTypeName">Concentration</prop>
												<prop name="Position">1</prop>
												<prop name="IsDefault">1</prop>
												<prop name="Concentration">0</prop>
												<obj name="ChannelProp" class="ChannelProperty" version="1">
													<prop name="ChannelIdx">0</prop>
												</obj>
												<prop name="ReadOnly">1</prop>
											</obj>
											<obj name="PropertyObject" class="QuantCpHighProp" version="4">
												<prop name="PropertyTypeName">Cp High</prop>
												<prop name="Position">1</prop>
												<prop name="IsDefault">1</prop>
												<prop name="CpRangeHigh">0</prop>
												<obj name="ChannelProp" class="ChannelProperty" version="1">
													<prop name="ChannelIdx">0</prop>
												</obj>
												<prop name="ReadOnly">1</prop>
											</obj>
											<obj name="PropertyObject" class="QuantCpLowProp" version="4">
												<prop name="PropertyTypeName">Cp Low</prop>
												<prop name="Position">1</prop>
												<prop name="IsDefault">1</prop>
												<prop name="CpRangeLow">0</prop>
												<obj name="ChannelProp" class="ChannelProperty" version="1">
													<prop name="ChannelIdx">0</prop>
												</obj>
												<prop name="ReadOnly">1</prop>
											</obj>
											<obj name="PropertyObject" class="RQEffProp" version="4">
												<prop name="PropertyTypeName">Efficiency</prop>
												<prop name="Position">1</prop>
												<prop name="IsDefault">1</prop>
												<prop name="Efficiency">2</prop>
												<obj name="ChannelProp" class="ChannelProperty" version="1">
													<prop name="ChannelIdx">0</prop>
												</obj>
											</obj>
											<obj name="PropertyObject" class="ChannelGenotype" version="4">
												<prop name="PropertyTypeName">Melt Geno Genotype</prop>
												<prop name="Position">1</prop>
												<prop name="IsDefault">1</prop>
												<prop name="ReadOnly">1</prop>
												<obj name="ChannelProp" class="ChannelProperty" version="1">
													<prop name="ChannelIdx">0</prop>
												</obj>
											</obj>
											<obj name="PropertyObject" class="GroupChannelTypeProp" version="4">
												<prop name="PropertyTypeName">Melt Geno Sample Type</prop>
												<prop name="Position">1</prop>
												<prop name="IsDefault">0</prop>
												<prop name="GroupSampleType">mstUnknown</prop>
												<obj name="ChannelProp" class="ChannelProperty" version="1">
													<prop name="ChannelIdx">0</prop>
												</obj>
											</obj>
											<obj name="PropertyObject" class="QuantSampleTypeProperty" version="4">
												<prop name="PropertyTypeName">Quantification Sample Type</prop>
												<prop name="Position">1</prop>
												<prop name="IsDefault">0</prop>
												<prop name="SampleType">qsUnknown</prop>
												<obj name="ChannelProp" class="ChannelProperty" version="1">
													<prop name="ChannelIdx">0</prop>
												</obj>
											</obj>
											<obj name="PropertyObject" class="ChannelGenotype" version="4">
												<prop name="PropertyTypeName">Scanning Genotype</prop>
												<prop name="Position">1</prop>
												<prop name="IsDefault">1</prop>
												<prop name="ReadOnly">1</prop>
												<obj name="ChannelProp" class="ChannelProperty" version="1">
													<prop name="ChannelIdx">0</prop>
												</obj>
											</obj>
											<obj name="PropertyObject" class="GroupChannelTypeProp" version="4">
												<prop name="PropertyTypeName">Scanning Sample Type</prop>
												<prop name="Position">1</prop>
												<prop name="IsDefault">0</prop>
												<prop name="GroupSampleType">mstUnknown</prop>
												<obj name="ChannelProp" class="ChannelProperty" version="1">
													<prop name="ChannelIdx">0</prop>
												</obj>
											</obj>
											<obj name="PropertyObject" class="TargetName" version="4">
												<prop name="PropertyTypeName">Target Name</prop>
												<prop name="Position">1</prop>
												<prop name="IsDefault">1</prop>
												<obj name="ChannelProp" class="ChannelProperty" version="1">
													<prop name="ChannelIdx">0</prop>
												</obj>
											</obj>
											<obj name="PropertyObject" class="RQTargetProperty" version="4">
												<prop name="PropertyTypeName">Target Type</prop>
												<prop name="Position">1</prop>
												<prop name="IsDefault">0</prop>
												<prop name="TargetType">dtNone</prop>
												<obj name="ChannelProp" class="ChannelProperty" version="1">
													<prop name="ChannelIdx">0</prop>
												</obj>
											</obj>
										</list>
									</obj>
								</list>
							</obj>
						</obj>
						<prop name="ChannelPropertyCount">1</prop>
						<prop name="ContainerPosition">1</prop>
						<prop name="HasSampleProperties">1</prop>
						<obj name="SampleProperties" class="PropertyList" version="1">
							<list name="emlist" count="14">
								<obj name="PropertyObject" class="SamplePrefColor" version="4">
									<prop name="PropertyTypeName">Color</prop>
									<prop name="Position">1</prop>
									<prop name="IsDefault">0</prop>
									<prop name="Color">clRed</prop>
								</obj>
								<obj name="PropertyObject" class="DominantChannelProp" version="4">
									<prop name="PropertyTypeName">Dominant Channel</prop>
									<prop name="Position">1</prop>
									<prop name="IsDefault">0</prop>
									<prop name="DominantChannel">0</prop>
								</obj>
								<obj name="PropertyObject" class="Genotype" version="4">
									<prop name="PropertyTypeName">EndPt Genotype</prop>
									<prop name="Position">1</prop>
									<prop name="IsDefault">1</prop>
									<prop name="ReadOnly">1</prop>
								</obj>
								<obj name="PropertyObject" class="GroupingSample" version="4">
									<prop name="PropertyTypeName">EndPt Sample Type</prop>
									<prop name="Position">1</prop>
									<prop name="IsDefault">0</prop>
									<prop name="GroupSampleType">mstUnknown</prop>
								</obj>
								<obj name="PropertyObject" class="SamplePrefLineStyle" version="4">
									<prop name="PropertyTypeName">Line Style</prop>
									<prop name="Position">1</prop>
									<prop name="IsDefault">0</prop>
									<prop name="LineStyle">psSolid</prop>
								</obj>
								<obj name="PropertyObject" class="GenSampleEditNotes" version="4">
									<prop name="PropertyTypeName">Notes</prop>
									<prop name="Position">1</prop>
									<prop name="IsDefault">1</prop>
								</obj>
								<obj name="PropertyObject" class="SamplePrefPointStyle" version="4">
									<prop name="PropertyTypeName">Point Style</prop>
									<prop name="Position">1</prop>
									<prop name="IsDefault">0</prop>
									<prop name="PointStyle">psNothing</prop>
								</obj>
								<obj name="PropertyObject" class="GenSampleEditPosition" version="4">
									<prop name="PropertyTypeName">Position</prop>
									<prop name="Position">1</prop>
									<prop name="IsDefault">1</prop>
								</obj>
								<obj name="PropertyObject" class="GenSampleEditReplicate" version="4">
									<prop name="PropertyTypeName">Replicate of</prop>
									<prop name="Position">1</prop>
									<prop name="IsDefault">1</prop>
									<prop name="ReplicateOf">-1</prop>
								</obj>
								<obj name="PropertyObject" class="HTCSampleID" version="4">
									<prop name="PropertyTypeName">Sample ID</prop>
									<prop name="Position">1</prop>
									<prop name="IsDefault">1</prop>
								</obj>
								<obj name="PropertyObject" class="GenSampleEditName" version="4">
									<prop name="PropertyTypeName">Sample Name</prop>
									<prop name="Position">1</prop>
									<prop name="IsDefault">1</prop>
									<prop name="name">Sample 2</prop>
								</obj>
								<obj name="PropertyObject" class="HTCSamplePrepNotes" version="4">
									<prop name="PropertyTypeName">Sample Prep Notes</prop>
									<prop name="Position">1</prop>
									<prop name="IsDefault">1</prop>
								</obj>
								<obj name="PropertyObject" class="GenSampleEditSubset" version="4">
									<prop name="PropertyTypeName">Subsets</prop>
									<prop name="Position">1</prop>
									<prop name="IsDefault">1</prop>
								</obj>
								<obj name="PropertyObject" class="SamplePrefWidth" version="5">
									<prop name="PropertyTypeName">Width</prop>
									<prop name="Position">1</prop>
									<prop name="IsDefault">1</prop>
									<prop name="Width">1</prop>
								</obj>
							</list>
						</obj>
					</obj>
					<obj name="item" class="SamplePropInfo" version="1">
						<obj name="ChannelProperties" class="ChanPropList" version="2">
							<obj name="ChannelProperties" class="EMList" version="1">
								<list name="emlist" count="1">
									<obj name="item" class="PropertyList" version="1">
										<list name="emlist" count="12">
											<obj name="PropertyObject" class="RQSampleTargetProperty" version="4">
												<prop name="PropertyTypeName">Combined Sample and Target Type</prop>
												<prop name="Position">2</prop>
												<prop name="IsDefault">0</prop>
												<obj name="ChannelProp" class="ChannelProperty" version="1">
													<prop name="ChannelIdx">0</prop>
												</obj>
											</obj>
											<obj name="PropertyObject" class="QuantConcProperty" version="4">
												<prop name="PropertyTypeName">Concentration</prop>
												<prop name="Position">2</prop>
												<prop name="IsDefault">1</prop>
												<prop name="Concentration">0</prop>
												<obj name="ChannelProp" class="ChannelProperty" version="1">
													<prop name="ChannelIdx">0</prop>
												</obj>
												<prop name="ReadOnly">1</prop>
											</obj>
											<obj name="PropertyObject" class="QuantCpHighProp" version="4">
												<prop name="PropertyTypeName">Cp High</prop>
												<prop name="Position">2</prop>
												<prop name="IsDefault">1</prop>
												<prop name="CpRangeHigh">0</prop>
												<obj name="ChannelProp" class="ChannelProperty" version="1">
													<prop name="ChannelIdx">0</prop>
												</obj>
												<prop name="ReadOnly">1</prop>
											</obj>
											<obj name="PropertyObject" class="QuantCpLowProp" version="4">
												<prop name="PropertyTypeName">Cp Low</prop>
												<prop name="Position">2</prop>
												<prop name="IsDefault">1</prop>
												<prop name="CpRangeLow">0</prop>
												<obj name="ChannelProp" class="ChannelProperty" version="1">
													<prop name="ChannelIdx">0</prop>
												</obj>
												<prop name="ReadOnly">1</prop>
											</obj>
											<obj name="PropertyObject" class="RQEffProp" version="4">
												<prop name="PropertyTypeName">Efficiency</prop>
												<prop name="Position">2</prop>
												<prop name="IsDefault">1</prop>
												<prop name="Efficiency">2</prop>
												<obj name="ChannelProp" class="ChannelProperty" version="1">
													<prop name="ChannelIdx">0</prop>
												</obj>
											</obj>
											<obj name="PropertyObject" class="ChannelGenotype" version="4">
												<prop name="PropertyTypeName">Melt Geno Genotype</prop>
												<prop name="Position">2</prop>
												<prop name="IsDefault">1</prop>
												<prop name="ReadOnly">1</prop>
												<obj name="ChannelProp" class="ChannelProperty" version="1">
													<prop name="ChannelIdx">0</prop>
												</obj>
											</obj>
											<obj name="PropertyObject" class="GroupChannelTypeProp" version="4">
												<prop name="PropertyTypeName">Melt Geno Sample Type</prop>
												<prop name="Position">2</prop>
												<prop name="IsDefault">0</prop>
												<prop name="GroupSampleType">mstUnknown</prop>
												<obj name="ChannelProp" class="ChannelProperty" version="1">
													<prop name="ChannelIdx">0</prop>
												</obj>
											</obj>
											<obj name="PropertyObject" class="QuantSampleTypeProperty" version="4">
												<prop name="PropertyTypeName">Quantification Sample Type</prop>
												<prop name="Position">2</prop>
												<prop name="IsDefault">0</prop>
												<prop name="SampleType">qsUnknown</prop>
												<obj name="ChannelProp" class="ChannelProperty" version="1">
													<prop name="ChannelIdx">0</prop>
												</obj>
											</obj>
											<obj name="PropertyObject" class="ChannelGenotype" version="4">
												<prop name="PropertyTypeName">Scanning Genotype</prop>
												<prop name="Position">2</prop>
												<prop name="IsDefault">1</prop>
												<prop name="ReadOnly">1</prop>
												<obj name="ChannelProp" class="ChannelProperty" version="1">
													<prop name="ChannelIdx">0</prop>
												</obj>
											</obj>
											<obj name="PropertyObject" class="GroupChannelTypeProp" version="4">
												<prop name="PropertyTypeName">Scanning Sample Type</prop>
												<prop name="Position">2</prop>
												<prop name="IsDefault">0</prop>
												<prop name="GroupSampleType">mstUnknown</prop>
												<obj name="ChannelProp" class="ChannelProperty" version="1">
													<prop name="ChannelIdx">0</prop>
												</obj>
											</obj>
											<obj name="PropertyObject" class="TargetName" version="4">
												<prop name="PropertyTypeName">Target Name</prop>
												<prop name="Position">2</prop>
												<prop name="IsDefault">1</prop>
												<obj name="ChannelProp" class="ChannelProperty" version="1">
													<prop name="ChannelIdx">0</prop>
												</obj>
											</obj>
											<obj name="PropertyObject" class="RQTargetProperty" version="4">
												<prop name="PropertyTypeName">Target Type</prop>
												<prop name="Position">2</prop>
												<prop name="IsDefault">0</prop>
												<prop name="TargetType">dtNone</prop>
												<obj name="ChannelProp" class="ChannelProperty" version="1">
													<prop name="ChannelIdx">0</prop>
												</obj>
											</obj>
										</list>
									</obj>
								</list>
							</obj>
						</obj>
						<prop name="ChannelPropertyCount">1</prop>
						<prop name="ContainerPosition">2</prop>
						<prop name="HasSampleProperties">1</prop>
						<obj name="SampleProperties" class="PropertyList" version="1">
							<list name="emlist" count="14">
								<obj name="PropertyObject" class="SamplePrefColor" version="4">
									<prop name="PropertyTypeName">Color</prop>
									<prop name="Position">2</prop>
									<prop name="IsDefault">0</prop>
									<prop name="Color">$0030D700</prop>
								</obj>
								<obj name="PropertyObject" class="DominantChannelProp" version="4">
									<prop name="PropertyTypeName">Dominant Channel</prop>
									<prop name="Position">2</prop>
									<prop name="IsDefault">0</prop>
									<prop name="DominantChannel">0</prop>
								</obj>
								<obj name="PropertyObject" class="Genotype" version="4">
									<prop name="PropertyTypeName">EndPt Genotype</prop>
									<prop name="Position">2</prop>
									<prop name="IsDefault">1</prop>
									<prop name="ReadOnly">1</prop>
								</obj>
								<obj name="PropertyObject" class="GroupingSample" version="4">
									<prop name="PropertyTypeName">EndPt Sample Type</prop>
									<prop name="Position">2</prop>
									<prop name="IsDefault">0</prop>
									<prop name="GroupSampleType">mstUnknown</prop>
								</obj>
								<obj name="PropertyObject" class="SamplePrefLineStyle" version="4">
									<prop name="PropertyTypeName">Line Style</prop>
									<prop name="Position">2</prop>
									<prop name="IsDefault">0</prop>
									<prop name="LineStyle">psSolid</prop>
								</obj>
								<obj name="PropertyObject" class="GenSampleEditNotes" version="4">
									<prop name="PropertyTypeName">Notes</prop>
									<prop name="Position">2</prop>
									<prop name="IsDefault">1</prop>
								</obj>
								<obj name="PropertyObject" class="SamplePrefPointStyle" version="4">
									<prop name="PropertyTypeName">Point Style</prop>
									<prop name="Position">2</prop>
									<prop name="IsDefault">0</prop>
									<prop name="PointStyle">psNothing</prop>
								</obj>
								<obj name="PropertyObject" class="GenSampleEditPosition" version="4">
									<prop name="PropertyTypeName">Position</prop>
									<prop name="Position">2</prop>
									<prop name="IsDefault">1</prop>
								</obj>
								<obj name="PropertyObject" class="GenSampleEditReplicate" version="4">
									<prop name="PropertyTypeName">Replicate of</prop>
									<prop name="Position">2</prop>
									<prop name="IsDefault">1</prop>
									<prop name="ReplicateOf">-1</prop>
								</obj>
								<obj name="PropertyObject" class="HTCSampleID" version="4">
									<prop name="PropertyTypeName">Sample ID</prop>
									<prop name="Position">2</prop>
									<prop name="IsDefault">1</prop>
								</obj>
								<obj name="PropertyObject" class="GenSampleEditName" version="4">
									<prop name="PropertyTypeName">Sample Name</prop>
									<prop name="Position">2</prop>
									<prop name="IsDefault">1</prop>
									<prop name="name">Sample 3</prop>
								</obj>
								<obj name="PropertyObject" class="HTCSamplePrepNotes" version="4">
									<prop name="PropertyTypeName">Sample Prep Notes</prop>
									<prop name="Position">2</prop>
									<prop name="IsDefault">1</prop>
								</obj>
								<obj name="PropertyObject" class="GenSampleEditSubset" version="4">
									<prop name="PropertyTypeName">Subsets</prop>
									<prop name="Position">2</prop>
									<prop name="IsDefault">1</prop>
								</obj>
								<obj name="PropertyObject" class="SamplePrefWidth" version="5">
									<prop name="PropertyTypeName">Width</prop>
									<prop name="Position">2</prop>
									<prop name="IsDefault">1</prop>
									<prop name="Width">1</prop>
								</obj>
							</list>
						</obj>
					</obj>
					<obj name="item" class="SamplePropInfo" version="1">
						<obj name="ChannelProperties" class="ChanPropList" version="2">
							<obj name="ChannelProperties" class="EMList" version="1">
								<list name="emlist" count="1">
									<obj name="item" class="PropertyList" version="1">
										<list name="emlist" count="12">
											<obj name="PropertyObject" class="RQSampleTargetProperty" version="4">
												<prop name="PropertyTypeName">Combined Sample and Target Type</prop>
												<prop name="Position">3</prop>
												<prop name="IsDefault">0</prop>
												<obj name="ChannelProp" class="ChannelProperty" version="1">
													<prop name="ChannelIdx">0</prop>
												</obj>
											</obj>
											<obj name="PropertyObject" class="QuantConcProperty" version="4">
												<prop name="PropertyTypeName">Concentration</prop>
												<prop name="Position">3</prop>
												<prop name="IsDefault">1</prop>
												<prop name="Concentration">0</prop>
												<obj name="ChannelProp" class="ChannelProperty" version="1">
													<prop name="ChannelIdx">0</prop>
												</obj>
												<prop name="ReadOnly">1</prop>
											</obj>
											<obj name="PropertyObject" class="QuantCpHighProp" version="4">
												<prop name="PropertyTypeName">Cp High</prop>
												<prop name="Position">3</prop>
												<prop name="IsDefault">1</prop>
												<prop name="CpRangeHigh">0</prop>
												<obj name="ChannelProp" class="ChannelProperty" version="1">
													<prop name="ChannelIdx">0</prop>
												</obj>
												<prop name="ReadOnly">1</prop>
											</obj>
											<obj name="PropertyObject" class="QuantCpLowProp" version="4">
												<prop name="PropertyTypeName">Cp Low</prop>
												<prop name="Position">3</prop>
												<prop name="IsDefault">1</prop>
												<prop name="CpRangeLow">0</prop>
												<obj name="ChannelProp" class="ChannelProperty" version="1">
													<prop name="ChannelIdx">0</prop>
												</obj>
												<prop name="ReadOnly">1</prop>
											</obj>
											<obj name="PropertyObject" class="RQEffProp" version="4">
												<prop name="PropertyTypeName">Efficiency</prop>
												<prop name="Position">3</prop>
												<prop name="IsDefault">1</prop>
												<prop name="Efficiency">2</prop>
												<obj name="ChannelProp" class="ChannelProperty" version="1">
													<prop name="ChannelIdx">0</prop>
												</obj>
											</obj>
											<obj name="PropertyObject" class="ChannelGenotype" version="4">
												<prop name="PropertyTypeName">Melt Geno Genotype</prop>
												<prop name="Position">3</prop>
												<prop name="IsDefault">1</prop>
												<prop name="ReadOnly">1</prop>
												<obj name="ChannelProp" class="ChannelProperty" version="1">
													<prop name="ChannelIdx">0</prop>
												</obj>
											</obj>
											<obj name="PropertyObject" class="GroupChannelTypeProp" version="4">
												<prop name="PropertyTypeName">Melt Geno Sample Type</prop>
												<prop name="Position">3</prop>
												<prop name="IsDefault">0</prop>
												<prop name="GroupSampleType">mstUnknown</prop>
												<obj name="ChannelProp" class="ChannelProperty" version="1">
													<prop name="ChannelIdx">0</prop>
												</obj>
											</obj>
											<obj name="PropertyObject" class="QuantSampleTypeProperty" version="4">
												<prop name="PropertyTypeName">Quantification Sample Type</prop>
												<prop name="Position">3</prop>
												<prop name="IsDefault">0</prop>
												<prop name="SampleType">qsUnknown</prop>
												<obj name="ChannelProp" class="ChannelProperty" version="1">
													<prop name="ChannelIdx">0</prop>
												</obj>
											</obj>
											<obj name="PropertyObject" class="ChannelGenotype" version="4">
												<prop name="PropertyTypeName">Scanning Genotype</prop>
												<prop name="Position">3</prop>
												<prop name="IsDefault">1</prop>
												<prop name="ReadOnly">1</prop>
												<obj name="ChannelProp" class="ChannelProperty" version="1">
													<prop name="ChannelIdx">0</prop>
												</obj>
											</obj>
											<obj name="PropertyObject" class="GroupChannelTypeProp" version="4">
												<prop name="PropertyTypeName">Scanning Sample Type</prop>
												<prop name="Position">3</prop>
												<prop name="IsDefault">0</prop>
												<prop name="GroupSampleType">mstUnknown</prop>
												<obj name="ChannelProp" class="ChannelProperty" version="1">
													<prop name="ChannelIdx">0</prop>
												</obj>
											</obj>
											<obj name="PropertyObject" class="TargetName" version="4">
												<prop name="PropertyTypeName">Target Name</prop>
												<prop name="Position">3</prop>
												<prop name="IsDefault">1</prop>
												<obj name="ChannelProp" class="ChannelProperty" version="1">
													<prop name="ChannelIdx">0</prop>
												</obj>
											</obj>
											<obj name="PropertyObject" class="RQTargetProperty" version="4">
												<prop name="PropertyTypeName">Target Type</prop>
												<prop name="Position">3</prop>
												<prop name="IsDefault">0</prop>
												<prop name="TargetType">dtNone</prop>
												<obj name="ChannelProp" class="ChannelProperty" version="1">
													<prop name="ChannelIdx">0</prop>
												</obj>
											</obj>
										</list>
									</obj>
								</list>
							</obj>
						</obj>
						<prop name="ChannelPropertyCount">1</prop>
						<prop name="ContainerPosition">3</prop>
						<prop name="HasSampleProperties">1</prop>
						<obj name="SampleProperties" class="PropertyList" version="1">
							<list name="emlist" count="14">
								<obj name="PropertyObject" class="SamplePrefColor" version="4">
									<prop name="PropertyTypeName">Color</prop>
									<prop name="Position">3</prop>
									<prop name="IsDefault">0</prop>
									<prop name="Color">clFuchsia</prop>
								</obj>
								<obj name="PropertyObject" class="DominantChannelProp" version="4">
									<prop name="PropertyTypeName">Dominant Channel</prop>
									<prop name="Position">3</prop>
									<prop name="IsDefault">0</prop>
									<prop name="DominantChannel">0</prop>
								</obj>
								<obj name="PropertyObject" class="Genotype" version="4">
									<prop name="PropertyTypeName">EndPt Genotype</prop>
									<prop name="Position">3</prop>
									<prop name="IsDefault">1</prop>
									<prop name="ReadOnly">1</prop>
								</obj>
								<obj name="PropertyObject" class="GroupingSample" version="4">
									<prop name="PropertyTypeName">EndPt Sample Type</prop>
									<prop name="Position">3</prop>
									<prop name="IsDefault">0</prop>
									<prop name="GroupSampleType">mstUnknown</prop>
								</obj>
								<obj name="PropertyObject" class="SamplePrefLineStyle" version="4">
									<prop name="PropertyTypeName">Line Style</prop>
									<prop name="Position">3</prop>
									<prop name="IsDefault">0</prop>
									<prop name="LineStyle">psSolid</prop>
								</obj>
								<obj name="PropertyObject" class="GenSampleEditNotes" version="4">
									<prop name="PropertyTypeName">Notes</prop>
									<prop name="Position">3</prop>
									<prop name="IsDefault">1</prop>
								</obj>
								<obj name="PropertyObject" class="SamplePrefPointStyle" version="4">
									<prop name="PropertyTypeName">Point Style</prop>
									<prop name="Position">3</prop>
									<prop name="IsDefault">0</prop>
									<prop name="PointStyle">psNothing</prop>
								</obj>
								<obj name="PropertyObject" class="GenSampleEditPosition" version="4">
									<prop name="PropertyTypeName">Position</prop>
									<prop name="Position">3</prop>
									<prop name="IsDefault">1</prop>
								</obj>
								<obj name="PropertyObject" class="GenSampleEditReplicate" version="4">
									<prop name="PropertyTypeName">Replicate of</prop>
									<prop name="Position">3</prop>
									<prop name="IsDefault">1</prop>
									<prop name="ReplicateOf">-1</prop>
								</obj>
								<obj name="PropertyObject" class="HTCSampleID" version="4">
									<prop name="PropertyTypeName">Sample ID</prop>
									<prop name="Position">3</prop>
									<prop name="IsDefault">1</prop>
								</obj>
								<obj name="PropertyObject" class="GenSampleEditName" version="4">
									<prop name="PropertyTypeName">Sample Name</prop>
									<prop name="Position">3</prop>
									<prop name="IsDefault">1</prop>
									<prop name="name">Sample 4</prop>
								</obj>
								<obj name="PropertyObject" class="HTCSamplePrepNotes" version="4">
									<prop name="PropertyTypeName">Sample Prep Notes</prop>
									<prop name="Position">3</prop>
									<prop name="IsDefault">1</prop>
								</obj>
								<obj name="PropertyObject" class="GenSampleEditSubset" version="4">
									<prop name="PropertyTypeName">Subsets</prop>
									<prop name="Position">3</prop>
									<prop name="IsDefault">1</prop>
								</obj>
								<obj name="PropertyObject" class="SamplePrefWidth" version="5">
									<prop name="PropertyTypeName">Width</prop>
									<prop name="Position">3</prop>
									<prop name="IsDefault">1</prop>
									<prop name="Width">1</prop>
								</obj>
							</list>
						</obj>
					</obj>
					<obj name="item" class="SamplePropInfo" version="1">
						<obj name="ChannelProperties" class="ChanPropList" version="2">
							<obj name="ChannelProperties" class="EMList" version="1">
								<list name="emlist" count="1">
									<obj name="item" class="PropertyList" version="1">
										<list name="emlist" count="12">
											<obj name="PropertyObject" class="RQSampleTargetProperty" version="4">
												<prop name="PropertyTypeName">Combined Sample and Target Type</prop>
												<prop name="Position">4</prop>
												<prop name="IsDefault">0</prop>
												<obj name="ChannelProp" class="ChannelProperty" version="1">
													<prop name="ChannelIdx">0</prop>
												</obj>
											</obj>
											<obj name="PropertyObject" class="QuantConcProperty" version="4">
												<prop name="PropertyTypeName">Concentration</prop>
												<prop name="Position">4</prop>
												<prop name="IsDefault">1</prop>
												<prop name="Concentration">0</prop>
												<obj name="ChannelProp" class="ChannelProperty" version="1">
													<prop name="ChannelIdx">0</prop>
												</obj>
												<prop name="ReadOnly">1</prop>
											</obj>
											<obj name="PropertyObject" class="QuantCpHighProp" version="4">
												<prop name="PropertyTypeName">Cp High</prop>
												<prop name="Position">4</prop>
												<prop name="IsDefault">1</prop>
												<prop name="CpRangeHigh">0</prop>
												<obj name="ChannelProp" class="ChannelProperty" version="1">
													<prop name="ChannelIdx">0</prop>
												</obj>
												<prop name="ReadOnly">1</prop>
											</obj>
											<obj name="PropertyObject" class="QuantCpLowProp" version="4">
												<prop name="PropertyTypeName">Cp Low</prop>
												<prop name="Position">4</prop>
												<prop name="IsDefault">1</prop>
												<prop name="CpRangeLow">0</prop>
												<obj name="ChannelProp" class="ChannelProperty" version="1">
													<prop name="ChannelIdx">0</prop>
												</obj>
												<prop name="ReadOnly">1</prop>
											</obj>
											<obj name="PropertyObject" class="RQEffProp" version="4">
												<prop name="PropertyTypeName">Efficiency</prop>
												<prop name="Position">4</prop>
												<prop name="IsDefault">1</prop>
												<prop name="Efficiency">2</prop>
												<obj name="ChannelProp" class="ChannelProperty" version="1">
													<prop name="ChannelIdx">0</prop>
												</obj>
											</obj>
											<obj name="PropertyObject" class="ChannelGenotype" version="4">
												<prop name="PropertyTypeName">Melt Geno Genotype</prop>
												<prop name="Position">4</prop>
												<prop name="IsDefault">1</prop>
												<prop name="ReadOnly">1</prop>
												<obj name="ChannelProp" class="ChannelProperty" version="1">
													<prop name="ChannelIdx">0</prop>
												</obj>
											</obj>
											<obj name="PropertyObject" class="GroupChannelTypeProp" version="4">
												<prop name="PropertyTypeName">Melt Geno Sample Type</prop>
												<prop name="Position">4</prop>
												<prop name="IsDefault">0</prop>
												<prop name="GroupSampleType">mstUnknown</prop>
												<obj name="ChannelProp" class="ChannelProperty" version="1">
													<prop name="ChannelIdx">0</prop>
												</obj>
											</obj>
											<obj name="PropertyObject" class="QuantSampleTypeProperty" version="4">
												<prop name="PropertyTypeName">Quantification Sample Type</prop>
												<prop name="Position">4</prop>
												<prop name="IsDefault">0</prop>
												<prop name="SampleType">qsUnknown</prop>
												<obj name="ChannelProp" class="ChannelProperty" version="1">
													<prop name="ChannelIdx">0</prop>
												</obj>
											</obj>
											<obj name="PropertyObject" class="ChannelGenotype" version="4">
												<prop name="PropertyTypeName">Scanning Genotype</prop>
												<prop name="Position">4</prop>
												<prop name="IsDefault">1</prop>
												<prop name="ReadOnly">1</prop>
												<obj name="ChannelProp" class="ChannelProperty" version="1">
													<prop name="ChannelIdx">0</prop>
												</obj>
											</obj>
											<obj name="PropertyObject" class="GroupChannelTypeProp" version="4">
												<prop name="PropertyTypeName">Scanning Sample Type</prop>
												<prop name="Position">4</prop>
												<prop name="IsDefault">0</prop>
												<prop name="GroupSampleType">mstUnknown</prop>
												<obj name="ChannelProp" class="ChannelProperty" version="1">
													<prop name="ChannelIdx">0</prop>
												</obj>
											</obj>
											<obj name="PropertyObject" class="TargetName" version="4">
												<prop name="PropertyTypeName">Target Name</prop>
												<prop name="Position">4</prop>
												<prop name="IsDefault">1</prop>
												<obj name="ChannelProp" class="ChannelProperty" version="1">
													<prop name="ChannelIdx">0</prop>
												</obj>
											</obj>
											<obj name="PropertyObject" class="RQTargetProperty" version="4">
												<prop name="PropertyTypeName">Target Type</prop>
												<prop name="Position">4</prop>
												<prop name="IsDefault">0</prop>
												<prop name="TargetType">dtNone</prop>
												<obj name="ChannelProp" class="ChannelProperty" version="1">
													<prop name="ChannelIdx">0</prop>
												</obj>
											</obj>
										</list>
									</obj>
								</list>
							</obj>
						</obj>
						<prop name="ChannelPropertyCount">1</prop>
						<prop name="ContainerPosition">4</prop>
						<prop name="HasSampleProperties">1</prop>
						<obj name="SampleProperties" class="PropertyList" version="1">
							<list name="emlist" count="14">
								<obj name="PropertyObject" class="SamplePrefColor" version="4">
									<prop name="PropertyTypeName">Color</prop>
									<prop name="Position">4</prop>
									<prop name="IsDefault">0</prop>
									<prop name="Color">clGray</prop>
								</obj>
								<obj name="PropertyObject" class="DominantChannelProp" version="4">
									<prop name="PropertyTypeName">Dominant Channel</prop>
									<prop name="Position">4</prop>
									<prop name="IsDefault">0</prop>
									<prop name="DominantChannel">0</prop>
								</obj>
								<obj name="PropertyObject" class="Genotype" version="4">
									<prop name="PropertyTypeName">EndPt Genotype</prop>
									<prop name="Position">4</prop>
									<prop name="IsDefault">1</prop>
									<prop name="ReadOnly">1</prop>
								</obj>
								<obj name="PropertyObject" class="GroupingSample" version="4">
									<prop name="PropertyTypeName">EndPt Sample Type</prop>
									<prop name="Position">4</prop>
									<prop name="IsDefault">0</prop>
									<prop name="GroupSampleType">mstUnknown</prop>
								</obj>
								<obj name="PropertyObject" class="SamplePrefLineStyle" version="4">
									<prop name="PropertyTypeName">Line Style</prop>
									<prop name="Position">4</prop>
									<prop name="IsDefault">0</prop>
									<prop name="LineStyle">psSolid</prop>
								</obj>
								<obj name="PropertyObject" class="GenSampleEditNotes" version="4">
									<prop name="PropertyTypeName">Notes</prop>
									<prop name="Position">4</prop>
									<prop name="IsDefault">1</prop>
								</obj>
								<obj name="PropertyObject" class="SamplePrefPointStyle" version="4">
									<prop name="PropertyTypeName">Point Style</prop>
									<prop name="Position">4</prop>
									<prop name="IsDefault">0</prop>
									<prop name="PointStyle">psNothing</prop>
								</obj>
								<obj name="PropertyObject" class="GenSampleEditPosition" version="4">
									<prop name="PropertyTypeName">Position</prop>
									<prop name="Position">4</prop>
									<prop name="IsDefault">1</prop>
								</obj>
								<obj name="PropertyObject" class="GenSampleEditReplicate" version="4">
									<prop name="PropertyTypeName">Replicate of</prop>
									<prop name="Position">4</prop>
									<prop name="IsDefault">1</prop>
									<prop name="ReplicateOf">-1</prop>
								</obj>
								<obj name="PropertyObject" class="HTCSampleID" version="4">
									<prop name="PropertyTypeName">Sample ID</prop>
									<prop name="Position">4</prop>
									<prop name="IsDefault">1</prop>
								</obj>
								<obj name="PropertyObject" class="GenSampleEditName" version="4">
									<prop name="PropertyTypeName">Sample Name</prop>
									<prop name="Position">4</prop>
									<prop name="IsDefault">1</prop>
									<prop name="name">Sample 5</prop>
								</obj>
								<obj name="PropertyObject" class="HTCSamplePrepNotes" version="4">
									<prop name="PropertyTypeName">Sample Prep Notes</prop>
									<prop name="Position">4</prop>
									<prop name="IsDefault">1</prop>
								</obj>
								<obj name="PropertyObject" class="GenSampleEditSubset" version="4">
									<prop name="PropertyTypeName">Subsets</prop>
									<prop name="Position">4</prop>
									<prop name="IsDefault">1</prop>
								</obj>
								<obj name="PropertyObject" class="SamplePrefWidth" version="5">
									<prop name="PropertyTypeName">Width</prop>
									<prop name="Position">4</prop>
									<prop name="IsDefault">1</prop>
									<prop name="Width">1</prop>
								</obj>
							</list>
						</obj>
					</obj>
					<obj name="item" class="SamplePropInfo" version="1">
						<obj name="ChannelProperties" class="ChanPropList" version="2">
							<obj name="ChannelProperties" class="EMList" version="1">
								<list name="emlist" count="1">
									<obj name="item" class="PropertyList" version="1">
										<list name="emlist" count="12">
											<obj name="PropertyObject" class="RQSampleTargetProperty" version="4">
												<prop name="PropertyTypeName">Combined Sample and Target Type</prop>
												<prop name="Position">5</prop>
												<prop name="IsDefault">0</prop>
												<obj name="ChannelProp" class="ChannelProperty" version="1">
													<prop name="ChannelIdx">0</prop>
												</obj>
											</obj>
											<obj name="PropertyObject" class="QuantConcProperty" version="4">
												<prop name="PropertyTypeName">Concentration</prop>
												<prop name="Position">5</prop>
												<prop name="IsDefault">1</prop>
												<prop name="Concentration">0</prop>
												<obj name="ChannelProp" class="ChannelProperty" version="1">
													<prop name="ChannelIdx">0</prop>
												</obj>
												<prop name="ReadOnly">1</prop>
											</obj>
											<obj name="PropertyObject" class="QuantCpHighProp" version="4">
												<prop name="PropertyTypeName">Cp High</prop>
												<prop name="Position">5</prop>
												<prop name="IsDefault">1</prop>
												<prop name="CpRangeHigh">0</prop>
												<obj name="ChannelProp" class="ChannelProperty" version="1">
													<prop name="ChannelIdx">0</prop>
												</obj>
												<prop name="ReadOnly">1</prop>
											</obj>
											<obj name="PropertyObject" class="QuantCpLowProp" version="4">
												<prop name="PropertyTypeName">Cp Low</prop>
												<prop name="Position">5</prop>
												<prop name="IsDefault">1</prop>
												<prop name="CpRangeLow">0</prop>
												<obj name="ChannelProp" class="ChannelProperty" version="1">
													<prop name="ChannelIdx">0</prop>
												</obj>
												<prop name="ReadOnly">1</prop>
											</obj>
											<obj name="PropertyObject" class="RQEffProp" version="4">
												<prop name="PropertyTypeName">Efficiency</prop>
												<prop name="Position">5</prop>
												<prop name="IsDefault">1</prop>
												<prop name="Efficiency">2</prop>
												<obj name="ChannelProp" class="ChannelProperty" version="1">
													<prop name="ChannelIdx">0</prop>
												</obj>
											</obj>
											<obj name="PropertyObject" class="ChannelGenotype" version="4">
												<prop name="PropertyTypeName">Melt Geno Genotype</prop>
												<prop name="Position">5</prop>
												<prop name="IsDefault">1</prop>
												<prop name="ReadOnly">1</prop>
												<obj name="ChannelProp" class="ChannelProperty" version="1">
													<prop name="ChannelIdx">0</prop>
												</obj>
											</obj>
											<obj name="PropertyObject" class="GroupChannelTypeProp" version="4">
												<prop name="PropertyTypeName">Melt Geno Sample Type</prop>
												<prop name="Position">5</prop>
												<prop name="IsDefault">0</prop>
												<prop name="GroupSampleType">mstUnknown</prop>
												<obj name="ChannelProp" class="ChannelProperty" version="1">
													<prop name="ChannelIdx">0</prop>
												</obj>
											</obj>
											<obj name="PropertyObject" class="QuantSampleTypeProperty" version="4">
												<prop name="PropertyTypeName">Quantification Sample Type</prop>
												<prop name="Position">5</prop>
												<prop name="IsDefault">0</prop>
												<prop name="SampleType">qsUnknown</prop>
												<obj name="ChannelProp" class="ChannelProperty" version="1">
													<prop name="ChannelIdx">0</prop>
												</obj>
											</obj>
											<obj name="PropertyObject" class="ChannelGenotype" version="4">
												<prop name="PropertyTypeName">Scanning Genotype</prop>
												<prop name="Position">5</prop>
												<prop name="IsDefault">1</prop>
												<prop name="ReadOnly">1</prop>
												<obj name="ChannelProp" class="ChannelProperty" version="1">
													<prop name="ChannelIdx">0</prop>
												</obj>
											</obj>
											<obj name="PropertyObject" class="GroupChannelTypeProp" version="4">
												<prop name="PropertyTypeName">Scanning Sample Type</prop>
												<prop name="Position">5</prop>
												<prop name="IsDefault">0</prop>
												<prop name="GroupSampleType">mstUnknown</prop>
												<obj name="ChannelProp" class="ChannelProperty" version="1">
													<prop name="ChannelIdx">0</prop>
												</obj>
											</obj>
											<obj name="PropertyObject" class="TargetName" version="4">
												<prop name="PropertyTypeName">Target Name</prop>
												<prop name="Position">5</prop>
												<prop name="IsDefault">1</prop>
												<obj name="ChannelProp" class="ChannelProperty" version="1">
													<prop name="ChannelIdx">0</prop>
												</obj>
											</obj>
											<obj name="PropertyObject" class="RQTargetProperty" version="4">
												<prop name="PropertyTypeName">Target Type</prop>
												<prop name="Position">5</prop>
												<prop name="IsDefault">0</prop>
												<prop name="TargetType">dtNone</prop>
												<obj name="ChannelProp" class="ChannelProperty" version="1">
													<prop name="ChannelIdx">0</prop>
												</obj>
											</obj>
										</list>
									</obj>
								</list>
							</obj>
						</obj>
						<prop name="ChannelPropertyCount">1</prop>
						<prop name="ContainerPosition">5</prop>
						<prop name="HasSampleProperties">1</prop>
						<obj name="SampleProperties" class="PropertyList" version="1">
							<list name="emlist" count="14">
								<obj name="PropertyObject" class="SamplePrefColor" version="4">
									<prop name="PropertyTypeName">Color</prop>
									<prop name="Position">5</prop>
									<prop name="IsDefault">0</prop>
									<prop name="Color">$0012D7FA</prop>
								</obj>
								<obj name="PropertyObject" class="DominantChannelProp" version="4">
									<prop name="PropertyTypeName">Dominant Channel</prop>
									<prop name="Position">5</prop>
									<prop name="IsDefault">0</prop>
									<prop name="DominantChannel">0</prop>
								</obj>
								<obj name="PropertyObject" class="Genotype" version="4">
									<prop name="PropertyTypeName">EndPt Genotype</prop>
									<prop name="Position">5</prop>
									<prop name="IsDefault">1</prop>
									<prop name="ReadOnly">1</prop>
								</obj>
								<obj name="PropertyObject" class="GroupingSample" version="4">
									<prop name="PropertyTypeName">EndPt Sample Type</prop>
									<prop name="Position">5</prop>
									<prop name="IsDefault">0</prop>
									<prop name="GroupSampleType">mstUnknown</prop>
								</obj>
								<obj name="PropertyObject" class="SamplePrefLineStyle" version="4">
									<prop name="PropertyTypeName">Line Style</prop>
									<prop name="Position">5</prop>
									<prop name="IsDefault">0</prop>
									<prop name="LineStyle">psSolid</prop>
								</obj>
								<obj name="PropertyObject" class="GenSampleEditNotes" version="4">
									<prop name="PropertyTypeName">Notes</prop>
									<prop name="Position">5</prop>
									<prop name="IsDefault">1</prop>
								</obj>
								<obj name="PropertyObject" class="SamplePrefPointStyle" version="4">
									<prop name="PropertyTypeName">Point Style</prop>
									<prop name="Position">5</prop>
									<prop name="IsDefault">0</prop>
									<prop name="PointStyle">psNothing</prop>
								</obj>
								<obj name="PropertyObject" class="GenSampleEditPosition" version="4">
									<prop name="PropertyTypeName">Position</prop>
									<prop name="Position">5</prop>
									<prop name="IsDefault">1</prop>
								</obj>
								<obj name="PropertyObject" class="GenSampleEditReplicate" version="4">
									<prop name="PropertyTypeName">Replicate of</prop>
									<prop name="Position">5</prop>
									<prop name="IsDefault">1</prop>
									<prop name="ReplicateOf">-1</prop>
								</obj>
								<obj name="PropertyObject" class="HTCSampleID" version="4">
									<prop name="PropertyTypeName">Sample ID</prop>
									<prop name="Position">5</prop>
									<prop name="IsDefault">1</prop>
								</obj>
								<obj name="PropertyObject" class="GenSampleEditName" version="4">
									<prop name="PropertyTypeName">Sample Name</prop>
									<prop name="Position">5</prop>
									<prop name="IsDefault">1</prop>
									<prop name="name">Sample 6</prop>
								</obj>
								<obj name="PropertyObject" class="HTCSamplePrepNotes" version="4">
									<prop name="PropertyTypeName">Sample Prep Notes</prop>
									<prop name="Position">5</prop>
									<prop name="IsDefault">1</prop>
								</obj>
								<obj name="PropertyObject" class="GenSampleEditSubset" version="4">
									<prop name="PropertyTypeName">Subsets</prop>
									<prop name="Position">5</prop>
									<prop name="IsDefault">1</prop>
								</obj>
								<obj name="PropertyObject" class="SamplePrefWidth" version="5">
									<prop name="PropertyTypeName">Width</prop>
									<prop name="Position">5</prop>
									<prop name="IsDefault">1</prop>
									<prop name="Width">1</prop>
								</obj>
							</list>
						</obj>
					</obj>
					<obj name="item" class="SamplePropInfo" version="1">
						<obj name="ChannelProperties" class="ChanPropList" version="2">
							<obj name="ChannelProperties" class="EMList" version="1">
								<list name="emlist" count="1">
									<obj name="item" class="PropertyList" version="1">
										<list name="emlist" count="12">
											<obj name="PropertyObject" class="RQSampleTargetProperty" version="4">
												<prop name="PropertyTypeName">Combined Sample and Target Type</prop>
												<prop name="Position">6</prop>
												<prop name="IsDefault">0</prop>
												<obj name="ChannelProp" class="ChannelProperty" version="1">
													<prop name="ChannelIdx">0</prop>
												</obj>
											</obj>
											<obj name="PropertyObject" class="QuantConcProperty" version="4">
												<prop name="PropertyTypeName">Concentration</prop>
												<prop name="Position">6</prop>
												<prop name="IsDefault">1</prop>
												<prop name="Concentration">0</prop>
												<obj name="ChannelProp" class="ChannelProperty" version="1">
													<prop name="ChannelIdx">0</prop>
												</obj>
												<prop name="ReadOnly">1</prop>
											</obj>
											<obj name="PropertyObject" class="QuantCpHighProp" version="4">
												<prop name="PropertyTypeName">Cp High</prop>
												<prop name="Position">6</prop>
												<prop name="IsDefault">1</prop>
												<prop name="CpRangeHigh">0</prop>
												<obj name="ChannelProp" class="ChannelProperty" version="1">
													<prop name="ChannelIdx">0</prop>
												</obj>
												<prop name="ReadOnly">1</prop>
											</obj>
											<obj name="PropertyObject" class="QuantCpLowProp" version="4">
												<prop name="PropertyTypeName">Cp Low</prop>
												<prop name="Position">6</prop>
												<prop name="IsDefault">1</prop>
												<prop name="CpRangeLow">0</prop>
												<obj name="ChannelProp" class="ChannelProperty" version="1">
													<prop name="ChannelIdx">0</prop>
												</obj>
												<prop name="ReadOnly">1</prop>
											</obj>
											<obj name="PropertyObject" class="RQEffProp" version="4">
												<prop name="PropertyTypeName">Efficiency</prop>
												<prop name="Position">6</prop>
												<prop name="IsDefault">1</prop>
												<prop name="Efficiency">2</prop>
												<obj name="ChannelProp" class="ChannelProperty" version="1">
													<prop name="ChannelIdx">0</prop>
												</obj>
											</obj>
											<obj name="PropertyObject" class="ChannelGenotype" version="4">
												<prop name="PropertyTypeName">Melt Geno Genotype</prop>
												<prop name="Position">6</prop>
												<prop name="IsDefault">1</prop>
												<prop name="ReadOnly">1</prop>
												<obj name="ChannelProp" class="ChannelProperty" version="1">
													<prop name="ChannelIdx">0</prop>
												</obj>
											</obj>
											<obj name="PropertyObject" class="GroupChannelTypeProp" version="4">
												<prop name="PropertyTypeName">Melt Geno Sample Type</prop>
												<prop name="Position">6</prop>
												<prop name="IsDefault">0</prop>
												<prop name="GroupSampleType">mstUnknown</prop>
												<obj name="ChannelProp" class="ChannelProperty" version="1">
													<prop name="ChannelIdx">0</prop>
												</obj>
											</obj>
											<obj name="PropertyObject" class="QuantSampleTypeProperty" version="4">
												<prop name="PropertyTypeName">Quantification Sample Type</prop>
												<prop name="Position">6</prop>
												<prop name="IsDefault">0</prop>
												<prop name="SampleType">qsUnknown</prop>
												<obj name="ChannelProp" class="ChannelProperty" version="1">
													<prop name="ChannelIdx">0</prop>
												</obj>
											</obj>
											<obj name="PropertyObject" class="ChannelGenotype" version="4">
												<prop name="PropertyTypeName">Scanning Genotype</prop>
												<prop name="Position">6</prop>
												<prop name="IsDefault">1</prop>
												<prop name="ReadOnly">1</prop>
												<obj name="ChannelProp" class="ChannelProperty" version="1">
													<prop name="ChannelIdx">0</prop>
												</obj>
											</obj>
											<obj name="PropertyObject" class="GroupChannelTypeProp" version="4">
												<prop name="PropertyTypeName">Scanning Sample Type</prop>
												<prop name="Position">6</prop>
												<prop name="IsDefault">0</prop>
												<prop name="GroupSampleType">mstUnknown</prop>
												<obj name="ChannelProp" class="ChannelProperty" version="1">
													<prop name="ChannelIdx">0</prop>
												</obj>
											</obj>
											<obj name="PropertyObject" class="TargetName" version="4">
												<prop name="PropertyTypeName">Target Name</prop>
												<prop name="Position">6</prop>
												<prop name="IsDefault">0</prop>
												<prop name="name">HPRT</prop>
												<obj name="ChannelProp" class="ChannelProperty" version="1">
													<prop name="ChannelIdx">0</prop>
												</obj>
											</obj>
											<obj name="PropertyObject" class="RQTargetProperty" version="4">
												<prop name="PropertyTypeName">Target Type</prop>
												<prop name="Position">6</prop>
												<prop name="IsDefault">0</prop>
												<prop name="TargetType">dtReference</prop>
												<obj name="ChannelProp" class="ChannelProperty" version="1">
													<prop name="ChannelIdx">0</prop>
												</obj>
											</obj>
										</list>
									</obj>
								</list>
							</obj>
						</obj>
						<prop name="ChannelPropertyCount">1</prop>
						<prop name="ContainerPosition">6</prop>
						<prop name="HasSampleProperties">1</prop>
						<obj name="SampleProperties" class="PropertyList" version="1">
							<list name="emlist" count="14">
								<obj name="PropertyObject" class="SamplePrefColor" version="4">
									<prop name="PropertyTypeName">Color</prop>
									<prop name="Position">6</prop>
									<prop name="IsDefault">0</prop>
									<prop name="Color">$00000097</prop>
								</obj>
								<obj name="PropertyObject" class="DominantChannelProp" version="4">
									<prop name="PropertyTypeName">Dominant Channel</prop>
									<prop name="Position">6</prop>
									<prop name="IsDefault">0</prop>
									<prop name="DominantChannel">0</prop>
								</obj>
								<obj name="PropertyObject" class="Genotype" version="4">
									<prop name="PropertyTypeName">EndPt Genotype</prop>
									<prop name="Position">6</prop>
									<prop name="IsDefault">1</prop>
									<prop name="ReadOnly">1</prop>
								</obj>
								<obj name="PropertyObject" class="GroupingSample" version="4">
									<prop name="PropertyTypeName">EndPt Sample Type</prop>
									<prop name="Position">6</prop>
									<prop name="IsDefault">0</prop>
									<prop name="GroupSampleType">mstUnknown</prop>
								</obj>
								<obj name="PropertyObject" class="SamplePrefLineStyle" version="4">
									<prop name="PropertyTypeName">Line Style</prop>
									<prop name="Position">6</prop>
									<prop name="IsDefault">0</prop>
									<prop name="LineStyle">psSolid</prop>
								</obj>
								<obj name="PropertyObject" class="GenSampleEditNotes" version="4">
									<prop name="PropertyTypeName">Notes</prop>
									<prop name="Position">6</prop>
									<prop name="IsDefault">1</prop>
								</obj>
								<obj name="PropertyObject" class="SamplePrefPointStyle" version="4">
									<prop name="PropertyTypeName">Point Style</prop>
									<prop name="Position">6</prop>
									<prop name="IsDefault">0</prop>
									<prop name="PointStyle">psNothing</prop>
								</obj>
								<obj name="PropertyObject" class="GenSampleEditPosition" version="4">
									<prop name="PropertyTypeName">Position</prop>
									<prop name="Position">6</prop>
									<prop name="IsDefault">1</prop>
								</obj>
								<obj name="PropertyObject" class="GenSampleEditReplicate" version="4">
									<prop name="PropertyTypeName">Replicate of</prop>
									<prop name="Position">6</prop>
									<prop name="IsDefault">0</prop>
									<prop name="ReplicateOf">6</prop>
								</obj>
								<obj name="PropertyObject" class="HTCSampleID" version="4">
									<prop name="PropertyTypeName">Sample ID</prop>
									<prop name="Position">6</prop>
									<prop name="IsDefault">1</prop>
								</obj>
								<obj name="PropertyObject" class="GenSampleEditName" version="4">
									<prop name="PropertyTypeName">Sample Name</prop>
									<prop name="Position">6</prop>
									<prop name="IsDefault">0</prop>
									<prop name="name">1534T</prop>
								</obj>
								<obj name="PropertyObject" class="HTCSamplePrepNotes" version="4">
									<prop name="PropertyTypeName">Sample Prep Notes</prop>
									<prop name="Position">6</prop>
									<prop name="IsDefault">1</prop>
								</obj>
								<obj name="PropertyObject" class="GenSampleEditSubset" version="4">
									<prop name="PropertyTypeName">Subsets</prop>
									<prop name="Position">6</prop>
									<prop name="IsDefault">1</prop>
								</obj>
								<obj name="PropertyObject" class="SamplePrefWidth" version="5">
									<prop name="PropertyTypeName">Width</prop>
									<prop name="Position">6</prop>
									<prop name="IsDefault">1</prop>
									<prop name="Width">1</prop>
								</obj>
							</list>
						</obj>
					</obj>
					<obj name="item" class="SamplePropInfo" version="1">
						<obj name="ChannelProperties" class="ChanPropList" version="2">
							<obj name="ChannelProperties" class="EMList" version="1">
								<list name="emlist" count="1">
									<obj name="item" class="PropertyList" version="1">
										<list name="emlist" count="12">
											<obj name="PropertyObject" class="RQSampleTargetProperty" version="4">
												<prop name="PropertyTypeName">Combined Sample and Target Type</prop>
												<prop name="Position">7</prop>
												<prop name="IsDefault">0</prop>
												<obj name="ChannelProp" class="ChannelProperty" version="1">
													<prop name="ChannelIdx">0</prop>
												</obj>
											</obj>
											<obj name="PropertyObject" class="QuantConcProperty" version="4">
												<prop name="PropertyTypeName">Concentration</prop>
												<prop name="Position">7</prop>
												<prop name="IsDefault">1</prop>
												<prop name="Concentration">0</prop>
												<obj name="ChannelProp" class="ChannelProperty" version="1">
													<prop name="ChannelIdx">0</prop>
												</obj>
												<prop name="ReadOnly">1</prop>
											</obj>
											<obj name="PropertyObject" class="QuantCpHighProp" version="4">
												<prop name="PropertyTypeName">Cp High</prop>
												<prop name="Position">7</prop>
												<prop name="IsDefault">1</prop>
												<prop name="CpRangeHigh">0</prop>
												<obj name="ChannelProp" class="ChannelProperty" version="1">
													<prop name="ChannelIdx">0</prop>
												</obj>
												<prop name="ReadOnly">1</prop>
											</obj>
											<obj name="PropertyObject" class="QuantCpLowProp" version="4">
												<prop name="PropertyTypeName">Cp Low</prop>
												<prop name="Position">7</prop>
												<prop name="IsDefault">1</prop>
												<prop name="CpRangeLow">0</prop>
												<obj name="ChannelProp" class="ChannelProperty" version="1">
													<prop name="ChannelIdx">0</prop>
												</obj>
												<prop name="ReadOnly">1</prop>
											</obj>
											<obj name="PropertyObject" class="RQEffProp" version="4">
												<prop name="PropertyTypeName">Efficiency</prop>
												<prop name="Position">7</prop>
												<prop name="IsDefault">1</prop>
												<prop name="Efficiency">2</prop>
												<obj name="ChannelProp" class="ChannelProperty" version="1">
													<prop name="ChannelIdx">0</prop>
												</obj>
											</obj>
											<obj name="PropertyObject" class="ChannelGenotype" version="4">
												<prop name="PropertyTypeName">Melt Geno Genotype</prop>
												<prop name="Position">7</prop>
												<prop name="IsDefault">1</prop>
												<prop name="ReadOnly">1</prop>
												<obj name="ChannelProp" class="ChannelProperty" version="1">
													<prop name="ChannelIdx">0</prop>
												</obj>
											</obj>
											<obj name="PropertyObject" class="GroupChannelTypeProp" version="4">
												<prop name="PropertyTypeName">Melt Geno Sample Type</prop>
												<prop name="Position">7</prop>
												<prop name="IsDefault">0</prop>
												<prop name="GroupSampleType">mstUnknown</prop>
												<obj name="ChannelProp" class="ChannelProperty" version="1">
													<prop name="ChannelIdx">0</prop>
												</obj>
											</obj>
											<obj name="PropertyObject" class="QuantSampleTypeProperty" version="4">
												<prop name="PropertyTypeName">Quantification Sample Type</prop>
												<prop name="Position">7</prop>
												<prop name="IsDefault">0</prop>
												<prop name="SampleType">qsUnknown</prop>
												<obj name="ChannelProp" class="ChannelProperty" version="1">
													<prop name="ChannelIdx">0</prop>
												</obj>
											</obj>
											<obj name="PropertyObject" class="ChannelGenotype" version="4">
												<prop name="PropertyTypeName">Scanning Genotype</prop>
												<prop name="Position">7</prop>
												<prop name="IsDefault">1</prop>
												<prop name="ReadOnly">1</prop>
												<obj name="ChannelProp" class="ChannelProperty" version="1">
													<prop name="ChannelIdx">0</prop>
												</obj>
											</obj>
											<obj name="PropertyObject" class="GroupChannelTypeProp" version="4">
												<prop name="PropertyTypeName">Scanning Sample Type</prop>
												<prop name="Position">7</prop>
												<prop name="IsDefault">0</prop>
												<prop name="GroupSampleType">mstUnknown</prop>
												<obj name="ChannelProp" class="ChannelProperty" version="1">
													<prop name="ChannelIdx">0</prop>
												</obj>
											</obj>
											<obj name="PropertyObject" class="TargetName" version="4">
												<prop name="PropertyTypeName">Target Name</prop>
												<prop name="Position">7</prop>
												<prop name="IsDefault">0</prop>
												<prop name="name">HPRT</prop>
												<obj name="ChannelProp" class="ChannelProperty" version="1">
													<prop name="ChannelIdx">0</prop>
												</obj>
											</obj>
											<obj name="PropertyObject" class="RQTargetProperty" version="4">
												<prop name="PropertyTypeName">Target Type</prop>
												<prop name="Position">7</prop>
												<prop name="IsDefault">0</prop>
												<prop name="TargetType">dtReference</prop>
												<obj name="ChannelProp" class="ChannelProperty" version="1">
													<prop name="ChannelIdx">0</prop>
												</obj>
											</obj>
										</list>
									</obj>
								</list>
							</obj>
						</obj>
						<prop name="ChannelPropertyCount">1</prop>
						<prop name="ContainerPosition">7</prop>
						<prop name="HasSampleProperties">1</prop>
						<obj name="SampleProperties" class="PropertyList" version="1">
							<list name="emlist" count="14">
								<obj name="PropertyObject" class="SamplePrefColor" version="4">
									<prop name="PropertyTypeName">Color</prop>
									<prop name="Position">7</prop>
									<prop name="IsDefault">0</prop>
									<prop name="Color">$00FFFF0F</prop>
								</obj>
								<obj name="PropertyObject" class="DominantChannelProp" version="4">
									<prop name="PropertyTypeName">Dominant Channel</prop>
									<prop name="Position">7</prop>
									<prop name="IsDefault">0</prop>
									<prop name="DominantChannel">0</prop>
								</obj>
								<obj name="PropertyObject" class="Genotype" version="4">
									<prop name="PropertyTypeName">EndPt Genotype</prop>
									<prop name="Position">7</prop>
									<prop name="IsDefault">1</prop>
									<prop name="ReadOnly">1</prop>
								</obj>
								<obj name="PropertyObject" class="GroupingSample" version="4">
									<prop name="PropertyTypeName">EndPt Sample Type</prop>
									<prop name="Position">7</prop>
									<prop name="IsDefault">0</prop>
									<prop name="GroupSampleType">mstUnknown</prop>
								</obj>
								<obj name="PropertyObject" class="SamplePrefLineStyle" version="4">
									<prop name="PropertyTypeName">Line Style</prop>
									<prop name="Position">7</prop>
									<prop name="IsDefault">0</prop>
									<prop name="LineStyle">psSolid</prop>
								</obj>
								<obj name="PropertyObject" class="GenSampleEditNotes" version="4">
									<prop name="PropertyTypeName">Notes</prop>
									<prop name="Position">7</prop>
									<prop name="IsDefault">1</prop>
								</obj>
								<obj name="PropertyObject" class="SamplePrefPointStyle" version="4">
									<prop name="PropertyTypeName">Point Style</prop>
									<prop name="Position">7</prop>
									<prop name="IsDefault">0</prop>
									<prop name="PointStyle">psNothing</prop>
								</obj>
								<obj name="PropertyObject" class="GenSampleEditPosition" version="4">
									<prop name="PropertyTypeName">Position</prop>
									<prop name="Position">7</prop>
									<prop name="IsDefault">1</prop>
								</obj>
								<obj name="PropertyObject" class="GenSampleEditReplicate" version="4">
									<prop name="PropertyTypeName">Replicate of</prop>
									<prop name="Position">7</prop>
									<prop name="IsDefault">0</prop>
									<prop name="ReplicateOf">6</prop>
								</obj>
								<obj name="PropertyObject" class="HTCSampleID" version="4">
									<prop name="PropertyTypeName">Sample ID</prop>
									<prop name="Position">7</prop>
									<prop name="IsDefault">1</prop>
								</obj>
								<obj name="PropertyObject" class="GenSampleEditName" version="4">
									<prop name="PropertyTypeName">Sample Name</prop>
									<prop name="Position">7</prop>
									<prop name="IsDefault">0</prop>
									<prop name="name">1534T</prop>
								</obj>
								<obj name="PropertyObject" class="HTCSamplePrepNotes" version="4">
									<prop name="PropertyTypeName">Sample Prep Notes</prop>
									<prop name="Position">7</prop>
									<prop name="IsDefault">1</prop>
								</obj>
								<obj name="PropertyObject" class="GenSampleEditSubset" version="4">
									<prop name="PropertyTypeName">Subsets</prop>
									<prop name="Position">7</prop>
									<prop name="IsDefault">1</prop>
								</obj>
								<obj name="PropertyObject" class="SamplePrefWidth" version="5">
									<prop name="PropertyTypeName">Width</prop>
									<prop name="Position">7</prop>
									<prop name="IsDefault">1</prop>
									<prop name="Width">1</prop>
								</obj>
							</list>
						</obj>
					</obj>
					<obj name="item" class="SamplePropInfo" version="1">
						<obj name="ChannelProperties" class="ChanPropList" version="2">
							<obj name="ChannelProperties" class="EMList" version="1">
								<list name="emlist" count="1">
									<obj name="item" class="PropertyList" version="1">
										<list name="emlist" count="12">
											<obj name="PropertyObject" class="RQSampleTargetProperty" version="4">
												<prop name="PropertyTypeName">Combined Sample and Target Type</prop>
												<prop name="Position">8</prop>
												<prop name="IsDefault">0</prop>
												<obj name="ChannelProp" class="ChannelProperty" version="1">
													<prop name="ChannelIdx">0</prop>
												</obj>
											</obj>
											<obj name="PropertyObject" class="QuantConcProperty" version="4">
												<prop name="PropertyTypeName">Concentration</prop>
												<prop name="Position">8</prop>
												<prop name="IsDefault">1</prop>
												<prop name="Concentration">0</prop>
												<obj name="ChannelProp" class="ChannelProperty" version="1">
													<prop name="ChannelIdx">0</prop>
												</obj>
												<prop name="ReadOnly">1</prop>
											</obj>
											<obj name="PropertyObject" class="QuantCpHighProp" version="4">
												<prop name="PropertyTypeName">Cp High</prop>
												<prop name="Position">8</prop>
												<prop name="IsDefault">1</prop>
												<prop name="CpRangeHigh">0</prop>
												<obj name="ChannelProp" class="ChannelProperty" version="1">
													<prop name="ChannelIdx">0</prop>
												</obj>
												<prop name="ReadOnly">1</prop>
											</obj>
											<obj name="PropertyObject" class="QuantCpLowProp" version="4">
												<prop name="PropertyTypeName">Cp Low</prop>
												<prop name="Position">8</prop>
												<prop name="IsDefault">1</prop>
												<prop name="CpRangeLow">0</prop>
												<obj name="ChannelProp" class="ChannelProperty" version="1">
													<prop name="ChannelIdx">0</prop>
												</obj>
												<prop name="ReadOnly">1</prop>
											</obj>
											<obj name="PropertyObject" class="RQEffProp" version="4">
												<prop name="PropertyTypeName">Efficiency</prop>
												<prop name="Position">8</prop>
												<prop name="IsDefault">1</prop>
												<prop name="Efficiency">2</prop>
												<obj name="ChannelProp" class="ChannelProperty" version="1">
													<prop name="ChannelIdx">0</prop>
												</obj>
											</obj>
											<obj name="PropertyObject" class="ChannelGenotype" version="4">
												<prop name="PropertyTypeName">Melt Geno Genotype</prop>
												<prop name="Position">8</prop>
												<prop name="IsDefault">1</prop>
												<prop name="ReadOnly">1</prop>
												<obj name="ChannelProp" class="ChannelProperty" version="1">
													<prop name="ChannelIdx">0</prop>
												</obj>
											</obj>
											<obj name="PropertyObject" class="GroupChannelTypeProp" version="4">
												<prop name="PropertyTypeName">Melt Geno Sample Type</prop>
												<prop name="Position">8</prop>
												<prop name="IsDefault">0</prop>
												<prop name="GroupSampleType">mstUnknown</prop>
												<obj name="ChannelProp" class="ChannelProperty" version="1">
													<prop name="ChannelIdx">0</prop>
												</obj>
											</obj>
											<obj name="PropertyObject" class="QuantSampleTypeProperty" version="4">
												<prop name="PropertyTypeName">Quantification Sample Type</prop>
												<prop name="Position">8</prop>
												<prop name="IsDefault">0</prop>
												<prop name="SampleType">qsUnknown</prop>
												<obj name="ChannelProp" class="ChannelProperty" version="1">
													<prop name="ChannelIdx">0</prop>
												</obj>
											</obj>
											<obj name="PropertyObject" class="ChannelGenotype" version="4">
												<prop name="PropertyTypeName">Scanning Genotype</prop>
												<prop name="Position">8</prop>
												<prop name="IsDefault">1</prop>
												<prop name="ReadOnly">1</prop>
												<obj name="ChannelProp" class="ChannelProperty" version="1">
													<prop name="ChannelIdx">0</prop>
												</obj>
											</obj>
											<obj name="PropertyObject" class="GroupChannelTypeProp" version="4">
												<prop name="PropertyTypeName">Scanning Sample Type</prop>
												<prop name="Position">8</prop>
												<prop name="IsDefault">0</prop>
												<prop name="GroupSampleType">mstUnknown</prop>
												<obj name="ChannelProp" class="ChannelProperty" version="1">
													<prop name="ChannelIdx">0</prop>
												</obj>
											</obj>
											<obj name="PropertyObject" class="TargetName" version="4">
												<prop name="PropertyTypeName">Target Name</prop>
												<prop name="Position">8</prop>
												<prop name="IsDefault">0</prop>
												<prop name="name">HPRT</prop>
												<obj name="ChannelProp" class="ChannelProperty" version="1">
													<prop name="ChannelIdx">0</prop>
												</obj>
											</obj>
											<obj name="PropertyObject" class="RQTargetProperty" version="4">
												<prop name="PropertyTypeName">Target Type</prop>
												<prop name="Position">8</prop>
												<prop name="IsDefault">0</prop>
												<prop name="TargetType">dtReference</prop>
												<obj name="ChannelProp" class="ChannelProperty" version="1">
													<prop name="ChannelIdx">0</prop>
												</obj>
											</obj>
										</list>
									</obj>
								</list>
							</obj>
						</obj>
						<prop name="ChannelPropertyCount">1</prop>
						<prop name="ContainerPosition">8</prop>
						<prop name="HasSampleProperties">1</prop>
						<obj name="SampleProperties" class="PropertyList" version="1">
							<list name="emlist" count="14">
								<obj name="PropertyObject" class="SamplePrefColor" version="4">
									<prop name="PropertyTypeName">Color</prop>
									<prop name="Position">8</prop>
									<prop name="IsDefault">0</prop>
									<prop name="Color">$00404000</prop>
								</obj>
								<obj name="PropertyObject" class="DominantChannelProp" version="4">
									<prop name="PropertyTypeName">Dominant Channel</prop>
									<prop name="Position">8</prop>
									<prop name="IsDefault">0</prop>
									<prop name="DominantChannel">0</prop>
								</obj>
								<obj name="PropertyObject" class="Genotype" version="4">
									<prop name="PropertyTypeName">EndPt Genotype</prop>
									<prop name="Position">8</prop>
									<prop name="IsDefault">1</prop>
									<prop name="ReadOnly">1</prop>
								</obj>
								<obj name="PropertyObject" class="GroupingSample" version="4">
									<prop name="PropertyTypeName">EndPt Sample Type</prop>
									<prop name="Position">8</prop>
									<prop name="IsDefault">0</prop>
									<prop name="GroupSampleType">mstUnknown</prop>
								</obj>
								<obj name="PropertyObject" class="SamplePrefLineStyle" version="4">
									<prop name="PropertyTypeName">Line Style</prop>
									<prop name="Position">8</prop>
									<prop name="IsDefault">0</prop>
									<prop name="LineStyle">psSolid</prop>
								</obj>
								<obj name="PropertyObject" class="GenSampleEditNotes" version="4">
									<prop name="PropertyTypeName">Notes</prop>
									<prop name="Position">8</prop>
									<prop name="IsDefault">1</prop>
								</obj>
								<obj name="PropertyObject" class="SamplePrefPointStyle" version="4">
									<prop name="PropertyTypeName">Point Style</prop>
									<prop name="Position">8</prop>
									<prop name="IsDefault">0</prop>
									<prop name="PointStyle">psNothing</prop>
								</obj>
								<obj name="PropertyObject" class="GenSampleEditPosition" version="4">
									<prop name="PropertyTypeName">Position</prop>
									<prop name="Position">8</prop>
									<prop name="IsDefault">1</prop>
								</obj>
								<obj name="PropertyObject" class="GenSampleEditReplicate" version="4">
									<prop name="PropertyTypeName">Replicate of</prop>
									<prop name="Position">8</prop>
									<prop name="IsDefault">0</prop>
									<prop name="ReplicateOf">6</prop>
								</obj>
								<obj name="PropertyObject" class="HTCSampleID" version="4">
									<prop name="PropertyTypeName">Sample ID</prop>
									<prop name="Position">8</prop>
									<prop name="IsDefault">1</prop>
								</obj>
								<obj name="PropertyObject" class="GenSampleEditName" version="4">
									<prop name="PropertyTypeName">Sample Name</prop>
									<prop name="Position">8</prop>
									<prop name="IsDefault">0</prop>
									<prop name="name">1534T</prop>
								</obj>
								<obj name="PropertyObject" class="HTCSamplePrepNotes" version="4">
									<prop name="PropertyTypeName">Sample Prep Notes</prop>
									<prop name="Position">8</prop>
									<prop name="IsDefault">1</prop>
								</obj>
								<obj name="PropertyObject" class="GenSampleEditSubset" version="4">
									<prop name="PropertyTypeName">Subsets</prop>
									<prop name="Position">8</prop>
									<prop name="IsDefault">1</prop>
								</obj>
								<obj name="PropertyObject" class="SamplePrefWidth" version="5">
									<prop name="PropertyTypeName">Width</prop>
									<prop name="Position">8</prop>
									<prop name="IsDefault">1</prop>
									<prop name="Width">1</prop>
								</obj>
							</list>
						</obj>
					</obj>
					<obj name="item" class="SamplePropInfo" version="1">
						<obj name="ChannelProperties" class="ChanPropList" version="2">
							<obj name="ChannelProperties" class="EMList" version="1">
								<list name="emlist" count="1">
									<obj name="item" class="PropertyList" version="1">
										<list name="emlist" count="12">
											<obj name="PropertyObject" class="RQSampleTargetProperty" version="4">
												<prop name="PropertyTypeName">Combined Sample and Target Type</prop>
												<prop name="Position">9</prop>
												<prop name="IsDefault">0</prop>
												<obj name="ChannelProp" class="ChannelProperty" version="1">
													<prop name="ChannelIdx">0</prop>
												</obj>
											</obj>
											<obj name="PropertyObject" class="QuantConcProperty" version="4">
												<prop name="PropertyTypeName">Concentration</prop>
												<prop name="Position">9</prop>
												<prop name="IsDefault">1</prop>
												<prop name="Concentration">0</prop>
												<obj name="ChannelProp" class="ChannelProperty" version="1">
													<prop name="ChannelIdx">0</prop>
												</obj>
												<prop name="ReadOnly">1</prop>
											</obj>
											<obj name="PropertyObject" class="QuantCpHighProp" version="4">
												<prop name="PropertyTypeName">Cp High</prop>
												<prop name="Position">9</prop>
												<prop name="IsDefault">1</prop>
												<prop name="CpRangeHigh">0</prop>
												<obj name="ChannelProp" class="ChannelProperty" version="1">
													<prop name="ChannelIdx">0</prop>
												</obj>
												<prop name="ReadOnly">1</prop>
											</obj>
											<obj name="PropertyObject" class="QuantCpLowProp" version="4">
												<prop name="PropertyTypeName">Cp Low</prop>
												<prop name="Position">9</prop>
												<prop name="IsDefault">1</prop>
												<prop name="CpRangeLow">0</prop>
												<obj name="ChannelProp" class="ChannelProperty" version="1">
													<prop name="ChannelIdx">0</prop>
												</obj>
												<prop name="ReadOnly">1</prop>
											</obj>
											<obj name="PropertyObject" class="RQEffProp" version="4">
												<prop name="PropertyTypeName">Efficiency</prop>
												<prop name="Position">9</prop>
												<prop name="IsDefault">1</prop>
												<prop name="Efficiency">2</prop>
												<obj name="ChannelProp" class="ChannelProperty" version="1">
													<prop name="ChannelIdx">0</prop>
												</obj>
											</obj>
											<obj name="PropertyObject" class="ChannelGenotype" version="4">
												<prop name="PropertyTypeName">Melt Geno Genotype</prop>
												<prop name="Position">9</prop>
												<prop name="IsDefault">1</prop>
												<prop name="ReadOnly">1</prop>
												<obj name="ChannelProp" class="ChannelProperty" version="1">
													<prop name="ChannelIdx">0</prop>
												</obj>
											</obj>
											<obj name="PropertyObject" class="GroupChannelTypeProp" version="4">
												<prop name="PropertyTypeName">Melt Geno Sample Type</prop>
												<prop name="Position">9</prop>
												<prop name="IsDefault">0</prop>
												<prop name="GroupSampleType">mstUnknown</prop>
												<obj name="ChannelProp" class="ChannelProperty" version="1">
													<prop name="ChannelIdx">0</prop>
												</obj>
											</obj>
											<obj name="PropertyObject" class="QuantSampleTypeProperty" version="4">
												<prop name="PropertyTypeName">Quantification Sample Type</prop>
												<prop name="Position">9</prop>
												<prop name="IsDefault">0</prop>
												<prop name="SampleType">qsUnknown</prop>
												<obj name="ChannelProp" class="ChannelProperty" version="1">
													<prop name="ChannelIdx">0</prop>
												</obj>
											</obj>
											<obj name="PropertyObject" class="ChannelGenotype" version="4">
												<prop name="PropertyTypeName">Scanning Genotype</prop>
												<prop name="Position">9</prop>
												<prop name="IsDefault">1</prop>
												<prop name="ReadOnly">1</prop>
												<obj name="ChannelProp" class="ChannelProperty" version="1">
													<prop name="ChannelIdx">0</prop>
												</obj>
											</obj>
											<obj name="PropertyObject" class="GroupChannelTypeProp" version="4">
												<prop name="PropertyTypeName">Scanning Sample Type</prop>
												<prop name="Position">9</prop>
												<prop name="IsDefault">0</prop>
												<prop name="GroupSampleType">mstUnknown</prop>
												<obj name="ChannelProp" class="ChannelProperty" version="1">
													<prop name="ChannelIdx">0</prop>
												</obj>
											</obj>
											<obj name="PropertyObject" class="TargetName" version="4">
												<prop name="PropertyTypeName">Target Name</prop>
												<prop name="Position">9</prop>
												<prop name="IsDefault">0</prop>
												<prop name="name">AIT</prop>
												<obj name="ChannelProp" class="ChannelProperty" version="1">
													<prop name="ChannelIdx">0</prop>
												</obj>
											</obj>
											<obj name="PropertyObject" class="RQTargetProperty" version="4">
												<prop name="PropertyTypeName">Target Type</prop>
												<prop name="Position">9</prop>
												<prop name="IsDefault">0</prop>
												<prop name="TargetType">dtTarget</prop>
												<obj name="ChannelProp" class="ChannelProperty" version="1">
													<prop name="ChannelIdx">0</prop>
												</obj>
											</obj>
										</list>
									</obj>
								</list>
							</obj>
						</obj>
						<prop name="ChannelPropertyCount">1</prop>
						<prop name="ContainerPosition">9</prop>
						<prop name="HasSampleProperties">1</prop>
						<obj name="SampleProperties" class="PropertyList" version="1">
							<list name="emlist" count="14">
								<obj name="PropertyObject" class="SamplePrefColor" version="4">
									<prop name="PropertyTypeName">Color</prop>
									<prop name="Position">9</prop>
									<prop name="IsDefault">0</prop>
									<prop name="Color">$004080FF</prop>
								</obj>
								<obj name="PropertyObject" class="DominantChannelProp" version="4">
									<prop name="PropertyTypeName">Dominant Channel</prop>
									<prop name="Position">9</prop>
									<prop name="IsDefault">0</prop>
									<prop name="DominantChannel">0</prop>
								</obj>
								<obj name="PropertyObject" class="Genotype" version="4">
									<prop name="PropertyTypeName">EndPt Genotype</prop>
									<prop name="Position">9</prop>
									<prop name="IsDefault">1</prop>
									<prop name="ReadOnly">1</prop>
								</obj>
								<obj name="PropertyObject" class="GroupingSample" version="4">
									<prop name="PropertyTypeName">EndPt Sample Type</prop>
									<prop name="Position">9</prop>
									<prop name="IsDefault">0</prop>
									<prop name="GroupSampleType">mstUnknown</prop>
								</obj>
								<obj name="PropertyObject" class="SamplePrefLineStyle" version="4">
									<prop name="PropertyTypeName">Line Style</prop>
									<prop name="Position">9</prop>
									<prop name="IsDefault">0</prop>
									<prop name="LineStyle">psSolid</prop>
								</obj>
								<obj name="PropertyObject" class="GenSampleEditNotes" version="4">
									<prop name="PropertyTypeName">Notes</prop>
									<prop name="Position">9</prop>
									<prop name="IsDefault">1</prop>
								</obj>
								<obj name="PropertyObject" class="SamplePrefPointStyle" version="4">
									<prop name="PropertyTypeName">Point Style</prop>
									<prop name="Position">9</prop>
									<prop name="IsDefault">0</prop>
									<prop name="PointStyle">psNothing</prop>
								</obj>
								<obj name="PropertyObject" class="GenSampleEditPosition" version="4">
									<prop name="PropertyTypeName">Position</prop>
									<prop name="Position">9</prop>
									<prop name="IsDefault">1</prop>
								</obj>
								<obj name="PropertyObject" class="GenSampleEditReplicate" version="4">
									<prop name="PropertyTypeName">Replicate of</prop>
									<prop name="Position">9</prop>
									<prop name="IsDefault">0</prop>
									<prop name="ReplicateOf">9</prop>
								</obj>
								<obj name="PropertyObject" class="HTCSampleID" version="4">
									<prop name="PropertyTypeName">Sample ID</prop>
									<prop name="Position">9</prop>
									<prop name="IsDefault">1</prop>
								</obj>
								<obj name="PropertyObject" class="GenSampleEditName" version="4">
									<prop name="PropertyTypeName">Sample Name</prop>
									<prop name="Position">9</prop>
									<prop name="IsDefault">0</prop>
									<prop name="name">1534T</prop>
								</obj>
								<obj name="PropertyObject" class="HTCSamplePrepNotes" version="4">
									<prop name="PropertyTypeName">Sample Prep Notes</prop>
									<prop name="Position">9</prop>
									<prop name="IsDefault">1</prop>
								</obj>
								<obj name="PropertyObject" class="GenSampleEditSubset" version="4">
									<prop name="PropertyTypeName">Subsets</prop>
									<prop name="Position">9</prop>
									<prop name="IsDefault">1</prop>
								</obj>
								<obj name="PropertyObject" class="SamplePrefWidth" version="5">
									<prop name="PropertyTypeName">Width</prop>
									<prop name="Position">9</prop>
									<prop name="IsDefault">1</prop>
									<prop name="Width">1</prop>
								</obj>
							</list>
						</obj>
					</obj>
					<obj name="item" class="SamplePropInfo" version="1">
						<obj name="ChannelProperties" class="ChanPropList" version="2">
							<obj name="ChannelProperties" class="EMList" version="1">
								<list name="emlist" count="1">
									<obj name="item" class="PropertyList" version="1">
										<list name="emlist" count="12">
											<obj name="PropertyObject" class="RQSampleTargetProperty" version="4">
												<prop name="PropertyTypeName">Combined Sample and Target Type</prop>
												<prop name="Position">10</prop>
												<prop name="IsDefault">0</prop>
												<obj name="ChannelProp" class="ChannelProperty" version="1">
													<prop name="ChannelIdx">0</prop>
												</obj>
											</obj>
											<obj name="PropertyObject" class="QuantConcProperty" version="4">
												<prop name="PropertyTypeName">Concentration</prop>
												<prop name="Position">10</prop>
												<prop name="IsDefault">1</prop>
												<prop name="Concentration">0</prop>
												<obj name="ChannelProp" class="ChannelProperty" version="1">
													<prop name="ChannelIdx">0</prop>
												</obj>
												<prop name="ReadOnly">1</prop>
											</obj>
											<obj name="PropertyObject" class="QuantCpHighProp" version="4">
												<prop name="PropertyTypeName">Cp High</prop>
												<prop name="Position">10</prop>
												<prop name="IsDefault">1</prop>
												<prop name="CpRangeHigh">0</prop>
												<obj name="ChannelProp" class="ChannelProperty" version="1">
													<prop name="ChannelIdx">0</prop>
												</obj>
												<prop name="ReadOnly">1</prop>
											</obj>
											<obj name="PropertyObject" class="QuantCpLowProp" version="4">
												<prop name="PropertyTypeName">Cp Low</prop>
												<prop name="Position">10</prop>
												<prop name="IsDefault">1</prop>
												<prop name="CpRangeLow">0</prop>
												<obj name="ChannelProp" class="ChannelProperty" version="1">
													<prop name="ChannelIdx">0</prop>
												</obj>
												<prop name="ReadOnly">1</prop>
											</obj>
											<obj name="PropertyObject" class="RQEffProp" version="4">
												<prop name="PropertyTypeName">Efficiency</prop>
												<prop name="Position">10</prop>
												<prop name="IsDefault">1</prop>
												<prop name="Efficiency">2</prop>
												<obj name="ChannelProp" class="ChannelProperty" version="1">
													<prop name="ChannelIdx">0</prop>
												</obj>
											</obj>
											<obj name="PropertyObject" class="ChannelGenotype" version="4">
												<prop name="PropertyTypeName">Melt Geno Genotype</prop>
												<prop name="Position">10</prop>
												<prop name="IsDefault">1</prop>
												<prop name="ReadOnly">1</prop>
												<obj name="ChannelProp" class="ChannelProperty" version="1">
													<prop name="ChannelIdx">0</prop>
												</obj>
											</obj>
											<obj name="PropertyObject" class="GroupChannelTypeProp" version="4">
												<prop name="PropertyTypeName">Melt Geno Sample Type</prop>
												<prop name="Position">10</prop>
												<prop name="IsDefault">0</prop>
												<prop name="GroupSampleType">mstUnknown</prop>
												<obj name="ChannelProp" class="ChannelProperty" version="1">
													<prop name="ChannelIdx">0</prop>
												</obj>
											</obj>
											<obj name="PropertyObject" class="QuantSampleTypeProperty" version="4">
												<prop name="PropertyTypeName">Quantification Sample Type</prop>
												<prop name="Position">10</prop>
												<prop name="IsDefault">0</prop>
												<prop name="SampleType">qsUnknown</prop>
												<obj name="ChannelProp" class="ChannelProperty" version="1">
													<prop name="ChannelIdx">0</prop>
												</obj>
											</obj>
											<obj name="PropertyObject" class="ChannelGenotype" version="4">
												<prop name="PropertyTypeName">Scanning Genotype</prop>
												<prop name="Position">10</prop>
												<prop name="IsDefault">1</prop>
												<prop name="ReadOnly">1</prop>
												<obj name="ChannelProp" class="ChannelProperty" version="1">
													<prop name="ChannelIdx">0</prop>
												</obj>
											</obj>
											<obj name="PropertyObject" class="GroupChannelTypeProp" version="4">
												<prop name="PropertyTypeName">Scanning Sample Type</prop>
												<prop name="Position">10</prop>
												<prop name="IsDefault">0</prop>
												<prop name="GroupSampleType">mstUnknown</prop>
												<obj name="ChannelProp" class="ChannelProperty" version="1">
													<prop name="ChannelIdx">0</prop>
												</obj>
											</obj>
											<obj name="PropertyObject" class="TargetName" version="4">
												<prop name="PropertyTypeName">Target Name</prop>
												<prop name="Position">10</prop>
												<prop name="IsDefault">0</prop>
												<prop name="name">AIT</prop>
												<obj name="ChannelProp" class="ChannelProperty" version="1">
													<prop name="ChannelIdx">0</prop>
												</obj>
											</obj>
											<obj name="PropertyObject" class="RQTargetProperty" version="4">
												<prop name="PropertyTypeName">Target Type</prop>
												<prop name="Position">10</prop>
												<prop name="IsDefault">0</prop>
												<prop name="TargetType">dtTarget</prop>
												<obj name="ChannelProp" class="ChannelProperty" version="1">
													<prop name="ChannelIdx">0</prop>
												</obj>
											</obj>
										</list>
									</obj>
								</list>
							</obj>
						</obj>
						<prop name="ChannelPropertyCount">1</prop>
						<prop name="ContainerPosition">10</prop>
						<prop name="HasSampleProperties">1</prop>
						<obj name="SampleProperties" class="PropertyList" version="1">
							<list name="emlist" count="14">
								<obj name="PropertyObject" class="SamplePrefColor" version="4">
									<prop name="PropertyTypeName">Color</prop>
									<prop name="Position">10</prop>
									<prop name="IsDefault">0</prop>
									<prop name="Color">$00FD0299</prop>
								</obj>
								<obj name="PropertyObject" class="DominantChannelProp" version="4">
									<prop name="PropertyTypeName">Dominant Channel</prop>
									<prop name="Position">10</prop>
									<prop name="IsDefault">0</prop>
									<prop name="DominantChannel">0</prop>
								</obj>
								<obj name="PropertyObject" class="Genotype" version="4">
									<prop name="PropertyTypeName">EndPt Genotype</prop>
									<prop name="Position">10</prop>
									<prop name="IsDefault">1</prop>
									<prop name="ReadOnly">1</prop>
								</obj>
								<obj name="PropertyObject" class="GroupingSample" version="4">
									<prop name="PropertyTypeName">EndPt Sample Type</prop>
									<prop name="Position">10</prop>
									<prop name="IsDefault">0</prop>
									<prop name="GroupSampleType">mstUnknown</prop>
								</obj>
								<obj name="PropertyObject" class="SamplePrefLineStyle" version="4">
									<prop name="PropertyTypeName">Line Style</prop>
									<prop name="Position">10</prop>
									<prop name="IsDefault">0</prop>
									<prop name="LineStyle">psSolid</prop>
								</obj>
								<obj name="PropertyObject" class="GenSampleEditNotes" version="4">
									<prop name="PropertyTypeName">Notes</prop>
									<prop name="Position">10</prop>
									<prop name="IsDefault">1</prop>
								</obj>
								<obj name="PropertyObject" class="SamplePrefPointStyle" version="4">
									<prop name="PropertyTypeName">Point Style</prop>
									<prop name="Position">10</prop>
									<prop name="IsDefault">0</prop>
									<prop name="PointStyle">psNothing</prop>
								</obj>
								<obj name="PropertyObject" class="GenSampleEditPosition" version="4">
									<prop name="PropertyTypeName">Position</prop>
									<prop name="Position">10</prop>
									<prop name="IsDefault">1</prop>
								</obj>
								<obj name="PropertyObject" class="GenSampleEditReplicate" version="4">
									<prop name="PropertyTypeName">Replicate of</prop>
									<prop name="Position">10</prop>
									<prop name="IsDefault">0</prop>
									<prop name="ReplicateOf">9</prop>
								</obj>
								<obj name="PropertyObject" class="HTCSampleID" version="4">
									<prop name="PropertyTypeName">Sample ID</prop>
									<prop name="Position">10</prop>
									<prop name="IsDefault">1</prop>
								</obj>
								<obj name="PropertyObject" class="GenSampleEditName" version="4">
									<prop name="PropertyTypeName">Sample Name</prop>
									<prop name="Position">10</prop>
									<prop name="IsDefault">0</prop>
									<prop name="name">1534T</prop>
								</obj>
								<obj name="PropertyObject" class="HTCSamplePrepNotes" version="4">
									<prop name="PropertyTypeName">Sample Prep Notes</prop>
									<prop name="Position">10</prop>
									<prop name="IsDefault">1</prop>
								</obj>
								<obj name="PropertyObject" class="GenSampleEditSubset" version="4">
									<prop name="PropertyTypeName">Subsets</prop>
									<prop name="Position">10</prop>
									<prop name="IsDefault">1</prop>
								</obj>
								<obj name="PropertyObject" class="SamplePrefWidth" version="5">
									<prop name="PropertyTypeName">Width</prop>
									<prop name="Position">10</prop>
									<prop name="IsDefault">1</prop>
									<prop name="Width">1</prop>
								</obj>
							</list>
						</obj>
					</obj>
					<obj name="item" class="SamplePropInfo" version="1">
						<obj name="ChannelProperties" class="ChanPropList" version="2">
							<obj name="ChannelProperties" class="EMList" version="1">
								<list name="emlist" count="1">
									<obj name="item" class="PropertyList" version="1">
										<list name="emlist" count="12">
											<obj name="PropertyObject" class="RQSampleTargetProperty" version="4">
												<prop name="PropertyTypeName">Combined Sample and Target Type</prop>
												<prop name="Position">11</prop>
												<prop name="IsDefault">0</prop>
												<obj name="ChannelProp" class="ChannelProperty" version="1">
													<prop name="ChannelIdx">0</prop>
												</obj>
											</obj>
											<obj name="PropertyObject" class="QuantConcProperty" version="4">
												<prop name="PropertyTypeName">Concentration</prop>
												<prop name="Position">11</prop>
												<prop name="IsDefault">1</prop>
												<prop name="Concentration">0</prop>
												<obj name="ChannelProp" class="ChannelProperty" version="1">
													<prop name="ChannelIdx">0</prop>
												</obj>
												<prop name="ReadOnly">1</prop>
											</obj>
											<obj name="PropertyObject" class="QuantCpHighProp" version="4">
												<prop name="PropertyTypeName">Cp High</prop>
												<prop name="Position">11</prop>
												<prop name="IsDefault">1</prop>
												<prop name="CpRangeHigh">0</prop>
												<obj name="ChannelProp" class="ChannelProperty" version="1">
													<prop name="ChannelIdx">0</prop>
												</obj>
												<prop name="ReadOnly">1</prop>
											</obj>
											<obj name="PropertyObject" class="QuantCpLowProp" version="4">
												<prop name="PropertyTypeName">Cp Low</prop>
												<prop name="Position">11</prop>
												<prop name="IsDefault">1</prop>
												<prop name="CpRangeLow">0</prop>
												<obj name="ChannelProp" class="ChannelProperty" version="1">
													<prop name="ChannelIdx">0</prop>
												</obj>
												<prop name="ReadOnly">1</prop>
											</obj>
											<obj name="PropertyObject" class="RQEffProp" version="4">
												<prop name="PropertyTypeName">Efficiency</prop>
												<prop name="Position">11</prop>
												<prop name="IsDefault">1</prop>
												<prop name="Efficiency">2</prop>
												<obj name="ChannelProp" class="ChannelProperty" version="1">
													<prop name="ChannelIdx">0</prop>
												</obj>
											</obj>
											<obj name="PropertyObject" class="ChannelGenotype" version="4">
												<prop name="PropertyTypeName">Melt Geno Genotype</prop>
												<prop name="Position">11</prop>
												<prop name="IsDefault">1</prop>
												<prop name="ReadOnly">1</prop>
												<obj name="ChannelProp" class="ChannelProperty" version="1">
													<prop name="ChannelIdx">0</prop>
												</obj>
											</obj>
											<obj name="PropertyObject" class="GroupChannelTypeProp" version="4">
												<prop name="PropertyTypeName">Melt Geno Sample Type</prop>
												<prop name="Position">11</prop>
												<prop name="IsDefault">0</prop>
												<prop name="GroupSampleType">mstUnknown</prop>
												<obj name="ChannelProp" class="ChannelProperty" version="1">
													<prop name="ChannelIdx">0</prop>
												</obj>
											</obj>
											<obj name="PropertyObject" class="QuantSampleTypeProperty" version="4">
												<prop name="PropertyTypeName">Quantification Sample Type</prop>
												<prop name="Position">11</prop>
												<prop name="IsDefault">0</prop>
												<prop name="SampleType">qsUnknown</prop>
												<obj name="ChannelProp" class="ChannelProperty" version="1">
													<prop name="ChannelIdx">0</prop>
												</obj>
											</obj>
											<obj name="PropertyObject" class="ChannelGenotype" version="4">
												<prop name="PropertyTypeName">Scanning Genotype</prop>
												<prop name="Position">11</prop>
												<prop name="IsDefault">1</prop>
												<prop name="ReadOnly">1</prop>
												<obj name="ChannelProp" class="ChannelProperty" version="1">
													<prop name="ChannelIdx">0</prop>
												</obj>
											</obj>
											<obj name="PropertyObject" class="GroupChannelTypeProp" version="4">
												<prop name="PropertyTypeName">Scanning Sample Type</prop>
												<prop name="Position">11</prop>
												<prop name="IsDefault">0</prop>
												<prop name="GroupSampleType">mstUnknown</prop>
												<obj name="ChannelProp" class="ChannelProperty" version="1">
													<prop name="ChannelIdx">0</prop>
												</obj>
											</obj>
											<obj name="PropertyObject" class="TargetName" version="4">
												<prop name="PropertyTypeName">Target Name</prop>
												<prop name="Position">11</prop>
												<prop name="IsDefault">0</prop>
												<prop name="name">AIT</prop>
												<obj name="ChannelProp" class="ChannelProperty" version="1">
													<prop name="ChannelIdx">0</prop>
												</obj>
											</obj>
											<obj name="PropertyObject" class="RQTargetProperty" version="4">
												<prop name="PropertyTypeName">Target Type</prop>
												<prop name="Position">11</prop>
												<prop name="IsDefault">0</prop>
												<prop name="TargetType">dtTarget</prop>
												<obj name="ChannelProp" class="ChannelProperty" version="1">
													<prop name="ChannelIdx">0</prop>
												</obj>
											</obj>
										</list>
									</obj>
								</list>
							</obj>
						</obj>
						<prop name="ChannelPropertyCount">1</prop>
						<prop name="ContainerPosition">11</prop>
						<prop name="HasSampleProperties">1</prop>
						<obj name="SampleProperties" class="PropertyList" version="1">
							<list name="emlist" count="14">
								<obj name="PropertyObject" class="SamplePrefColor" version="4">
									<prop name="PropertyTypeName">Color</prop>
									<prop name="Position">11</prop>
									<prop name="IsDefault">0</prop>
									<prop name="Color">$0026C4B8</prop>
								</obj>
								<obj name="PropertyObject" class="DominantChannelProp" version="4">
									<prop name="PropertyTypeName">Dominant Channel</prop>
									<prop name="Position">11</prop>
									<prop name="IsDefault">0</prop>
									<prop name="DominantChannel">0</prop>
								</obj>
								<obj name="PropertyObject" class="Genotype" version="4">
									<prop name="PropertyTypeName">EndPt Genotype</prop>
									<prop name="Position">11</prop>
									<prop name="IsDefault">1</prop>
									<prop name="ReadOnly">1</prop>
								</obj>
								<obj name="PropertyObject" class="GroupingSample" version="4">
									<prop name="PropertyTypeName">EndPt Sample Type</prop>
									<prop name="Position">11</prop>
									<prop name="IsDefault">0</prop>
									<prop name="GroupSampleType">mstUnknown</prop>
								</obj>
								<obj name="PropertyObject" class="SamplePrefLineStyle" version="4">
									<prop name="PropertyTypeName">Line Style</prop>
									<prop name="Position">11</prop>
									<prop name="IsDefault">0</prop>
									<prop name="LineStyle">psSolid</prop>
								</obj>
								<obj name="PropertyObject" class="GenSampleEditNotes" version="4">
									<prop name="PropertyTypeName">Notes</prop>
									<prop name="Position">11</prop>
									<prop name="IsDefault">1</prop>
								</obj>
								<obj name="PropertyObject" class="SamplePrefPointStyle" version="4">
									<prop name="PropertyTypeName">Point Style</prop>
									<prop name="Position">11</prop>
									<prop name="IsDefault">0</prop>
									<prop name="PointStyle">psNothing</prop>
								</obj>
								<obj name="PropertyObject" class="GenSampleEditPosition" version="4">
									<prop name="PropertyTypeName">Position</prop>
									<prop name="Position">11</prop>
									<prop name="IsDefault">1</prop>
								</obj>
								<obj name="PropertyObject" class="GenSampleEditReplicate" version="4">
									<prop name="PropertyTypeName">Replicate of</prop>
									<prop name="Position">11</prop>
									<prop name="IsDefault">0</prop>
									<prop name="ReplicateOf">9</prop>
								</obj>
								<obj name="PropertyObject" class="HTCSampleID" version="4">
									<prop name="PropertyTypeName">Sample ID</prop>
									<prop name="Position">11</prop>
									<prop name="IsDefault">1</prop>
								</obj>
								<obj name="PropertyObject" class="GenSampleEditName" version="4">
									<prop name="PropertyTypeName">Sample Name</prop>
									<prop name="Position">11</prop>
									<prop name="IsDefault">0</prop>
									<prop name="name">1534T</prop>
								</obj>
								<obj name="PropertyObject" class="HTCSamplePrepNotes" version="4">
									<prop name="PropertyTypeName">Sample Prep Notes</prop>
									<prop name="Position">11</prop>
									<prop name="IsDefault">1</prop>
								</obj>
								<obj name="PropertyObject" class="GenSampleEditSubset" version="4">
									<prop name="PropertyTypeName">Subsets</prop>
									<prop name="Position">11</prop>
									<prop name="IsDefault">1</prop>
								</obj>
								<obj name="PropertyObject" class="SamplePrefWidth" version="5">
									<prop name="PropertyTypeName">Width</prop>
									<prop name="Position">11</prop>
									<prop name="IsDefault">1</prop>
									<prop name="Width">1</prop>
								</obj>
							</list>
						</obj>
					</obj>
					<obj name="item" class="SamplePropInfo" version="1">
						<obj name="ChannelProperties" class="ChanPropList" version="2">
							<obj name="ChannelProperties" class="EMList" version="1">
								<list name="emlist" count="1">
									<obj name="item" class="PropertyList" version="1">
										<list name="emlist" count="12">
											<obj name="PropertyObject" class="RQSampleTargetProperty" version="4">
												<prop name="PropertyTypeName">Combined Sample and Target Type</prop>
												<prop name="Position">12</prop>
												<prop name="IsDefault">0</prop>
												<obj name="ChannelProp" class="ChannelProperty" version="1">
													<prop name="ChannelIdx">0</prop>
												</obj>
											</obj>
											<obj name="PropertyObject" class="QuantConcProperty" version="4">
												<prop name="PropertyTypeName">Concentration</prop>
												<prop name="Position">12</prop>
												<prop name="IsDefault">1</prop>
												<prop name="Concentration">0</prop>
												<obj name="ChannelProp" class="ChannelProperty" version="1">
													<prop name="ChannelIdx">0</prop>
												</obj>
												<prop name="ReadOnly">1</prop>
											</obj>
											<obj name="PropertyObject" class="QuantCpHighProp" version="4">
												<prop name="PropertyTypeName">Cp High</prop>
												<prop name="Position">12</prop>
												<prop name="IsDefault">1</prop>
												<prop name="CpRangeHigh">0</prop>
												<obj name="ChannelProp" class="ChannelProperty" version="1">
													<prop name="ChannelIdx">0</prop>
												</obj>
												<prop name="ReadOnly">1</prop>
											</obj>
											<obj name="PropertyObject" class="QuantCpLowProp" version="4">
												<prop name="PropertyTypeName">Cp Low</prop>
												<prop name="Position">12</prop>
												<prop name="IsDefault">1</prop>
												<prop name="CpRangeLow">0</prop>
												<obj name="ChannelProp" class="ChannelProperty" version="1">
													<prop name="ChannelIdx">0</prop>
												</obj>
												<prop name="ReadOnly">1</prop>
											</obj>
											<obj name="PropertyObject" class="RQEffProp" version="4">
												<prop name="PropertyTypeName">Efficiency</prop>
												<prop name="Position">12</prop>
												<prop name="IsDefault">1</prop>
												<prop name="Efficiency">2</prop>
												<obj name="ChannelProp" class="ChannelProperty" version="1">
													<prop name="ChannelIdx">0</prop>
												</obj>
											</obj>
											<obj name="PropertyObject" class="ChannelGenotype" version="4">
												<prop name="PropertyTypeName">Melt Geno Genotype</prop>
												<prop name="Position">12</prop>
												<prop name="IsDefault">1</prop>
												<prop name="ReadOnly">1</prop>
												<obj name="ChannelProp" class="ChannelProperty" version="1">
													<prop name="ChannelIdx">0</prop>
												</obj>
											</obj>
											<obj name="PropertyObject" class="GroupChannelTypeProp" version="4">
												<prop name="PropertyTypeName">Melt Geno Sample Type</prop>
												<prop name="Position">12</prop>
												<prop name="IsDefault">0</prop>
												<prop name="GroupSampleType">mstUnknown</prop>
												<obj name="ChannelProp" class="ChannelProperty" version="1">
													<prop name="ChannelIdx">0</prop>
												</obj>
											</obj>
											<obj name="PropertyObject" class="QuantSampleTypeProperty" version="4">
												<prop name="PropertyTypeName">Quantification Sample Type</prop>
												<prop name="Position">12</prop>
												<prop name="IsDefault">0</prop>
												<prop name="SampleType">qsUnknown</prop>
												<obj name="ChannelProp" class="ChannelProperty" version="1">
													<prop name="ChannelIdx">0</prop>
												</obj>
											</obj>
											<obj name="PropertyObject" class="ChannelGenotype" version="4">
												<prop name="PropertyTypeName">Scanning Genotype</prop>
												<prop name="Position">12</prop>
												<prop name="IsDefault">1</prop>
												<prop name="ReadOnly">1</prop>
												<obj name="ChannelProp" class="ChannelProperty" version="1">
													<prop name="ChannelIdx">0</prop>
												</obj>
											</obj>
											<obj name="PropertyObject" class="GroupChannelTypeProp" version="4">
												<prop name="PropertyTypeName">Scanning Sample Type</prop>
												<prop name="Position">12</prop>
												<prop name="IsDefault">0</prop>
												<prop name="GroupSampleType">mstUnknown</prop>
												<obj name="ChannelProp" class="ChannelProperty" version="1">
													<prop name="ChannelIdx">0</prop>
												</obj>
											</obj>
											<obj name="PropertyObject" class="TargetName" version="4">
												<prop name="PropertyTypeName">Target Name</prop>
												<prop name="Position">12</prop>
												<prop name="IsDefault">1</prop>
												<obj name="ChannelProp" class="ChannelProperty" version="1">
													<prop name="ChannelIdx">0</prop>
												</obj>
											</obj>
											<obj name="PropertyObject" class="RQTargetProperty" version="4">
												<prop name="PropertyTypeName">Target Type</prop>
												<prop name="Position">12</prop>
												<prop name="IsDefault">0</prop>
												<prop name="TargetType">dtNone</prop>
												<obj name="ChannelProp" class="ChannelProperty" version="1">
													<prop name="ChannelIdx">0</prop>
												</obj>
											</obj>
										</list>
									</obj>
								</list>
							</obj>
						</obj>
						<prop name="ChannelPropertyCount">1</prop>
						<prop name="ContainerPosition">12</prop>
						<prop name="HasSampleProperties">1</prop>
						<obj name="SampleProperties" class="PropertyList" version="1">
							<list name="emlist" count="14">
								<obj name="PropertyObject" class="SamplePrefColor" version="4">
									<prop name="PropertyTypeName">Color</prop>
									<prop name="Position">12</prop>
									<prop name="IsDefault">0</prop>
									<prop name="Color">$00FF8000</prop>
								</obj>
								<obj name="PropertyObject" class="DominantChannelProp" version="4">
									<prop name="PropertyTypeName">Dominant Channel</prop>
									<prop name="Position">12</prop>
									<prop name="IsDefault">0</prop>
									<prop name="DominantChannel">0</prop>
								</obj>
								<obj name="PropertyObject" class="Genotype" version="4">
									<prop name="PropertyTypeName">EndPt Genotype</prop>
									<prop name="Position">12</prop>
									<prop name="IsDefault">1</prop>
									<prop name="ReadOnly">1</prop>
								</obj>
								<obj name="PropertyObject" class="GroupingSample" version="4">
									<prop name="PropertyTypeName">EndPt Sample Type</prop>
									<prop name="Position">12</prop>
									<prop name="IsDefault">0</prop>
									<prop name="GroupSampleType">mstUnknown</prop>
								</obj>
								<obj name="PropertyObject" class="SamplePrefLineStyle" version="4">
									<prop name="PropertyTypeName">Line Style</prop>
									<prop name="Position">12</prop>
									<prop name="IsDefault">0</prop>
									<prop name="LineStyle">psSolid</prop>
								</obj>
								<obj name="PropertyObject" class="GenSampleEditNotes" version="4">
									<prop name="PropertyTypeName">Notes</prop>
									<prop name="Position">12</prop>
									<prop name="IsDefault">1</prop>
								</obj>
								<obj name="PropertyObject" class="SamplePrefPointStyle" version="4">
									<prop name="PropertyTypeName">Point Style</prop>
									<prop name="Position">12</prop>
									<prop name="IsDefault">0</prop>
									<prop name="PointStyle">psNothing</prop>
								</obj>
								<obj name="PropertyObject" class="GenSampleEditPosition" version="4">
									<prop name="PropertyTypeName">Position</prop>
									<prop name="Position">12</prop>
									<prop name="IsDefault">1</prop>
								</obj>
								<obj name="PropertyObject" class="GenSampleEditReplicate" version="4">
									<prop name="PropertyTypeName">Replicate of</prop>
									<prop name="Position">12</prop>
									<prop name="IsDefault">1</prop>
									<prop name="ReplicateOf">-1</prop>
								</obj>
								<obj name="PropertyObject" class="HTCSampleID" version="4">
									<prop name="PropertyTypeName">Sample ID</prop>
									<prop name="Position">12</prop>
									<prop name="IsDefault">1</prop>
								</obj>
								<obj name="PropertyObject" class="GenSampleEditName" version="4">
									<prop name="PropertyTypeName">Sample Name</prop>
									<prop name="Position">12</prop>
									<prop name="IsDefault">1</prop>
									<prop name="name">Sample 13</prop>
								</obj>
								<obj name="PropertyObject" class="HTCSamplePrepNotes" version="4">
									<prop name="PropertyTypeName">Sample Prep Notes</prop>
									<prop name="Position">12</prop>
									<prop name="IsDefault">1</prop>
								</obj>
								<obj name="PropertyObject" class="GenSampleEditSubset" version="4">
									<prop name="PropertyTypeName">Subsets</prop>
									<prop name="Position">12</prop>
									<prop name="IsDefault">1</prop>
								</obj>
								<obj name="PropertyObject" class="SamplePrefWidth" version="5">
									<prop name="PropertyTypeName">Width</prop>
									<prop name="Position">12</prop>
									<prop name="IsDefault">1</prop>
									<prop name="Width">1</prop>
								</obj>
							</list>
						</obj>
					</obj>
					<obj name="item" class="SamplePropInfo" version="1">
						<obj name="ChannelProperties" class="ChanPropList" version="2">
							<obj name="ChannelProperties" class="EMList" version="1">
								<list name="emlist" count="1">
									<obj name="item" class="PropertyList" version="1">
										<list name="emlist" count="12">
											<obj name="PropertyObject" class="RQSampleTargetProperty" version="4">
												<prop name="PropertyTypeName">Combined Sample and Target Type</prop>
												<prop name="Position">13</prop>
												<prop name="IsDefault">0</prop>
												<obj name="ChannelProp" class="ChannelProperty" version="1">
													<prop name="ChannelIdx">0</prop>
												</obj>
											</obj>
											<obj name="PropertyObject" class="QuantConcProperty" version="4">
												<prop name="PropertyTypeName">Concentration</prop>
												<prop name="Position">13</prop>
												<prop name="IsDefault">1</prop>
												<prop name="Concentration">0</prop>
												<obj name="ChannelProp" class="ChannelProperty" version="1">
													<prop name="ChannelIdx">0</prop>
												</obj>
												<prop name="ReadOnly">1</prop>
											</obj>
											<obj name="PropertyObject" class="QuantCpHighProp" version="4">
												<prop name="PropertyTypeName">Cp High</prop>
												<prop name="Position">13</prop>
												<prop name="IsDefault">1</prop>
												<prop name="CpRangeHigh">0</prop>
												<obj name="ChannelProp" class="ChannelProperty" version="1">
													<prop name="ChannelIdx">0</prop>
												</obj>
												<prop name="ReadOnly">1</prop>
											</obj>
											<obj name="PropertyObject" class="QuantCpLowProp" version="4">
												<prop name="PropertyTypeName">Cp Low</prop>
												<prop name="Position">13</prop>
												<prop name="IsDefault">1</prop>
												<prop name="CpRangeLow">0</prop>
												<obj name="ChannelProp" class="ChannelProperty" version="1">
													<prop name="ChannelIdx">0</prop>
												</obj>
												<prop name="ReadOnly">1</prop>
											</obj>
											<obj name="PropertyObject" class="RQEffProp" version="4">
												<prop name="PropertyTypeName">Efficiency</prop>
												<prop name="Position">13</prop>
												<prop name="IsDefault">1</prop>
												<prop name="Efficiency">2</prop>
												<obj name="ChannelProp" class="ChannelProperty" version="1">
													<prop name="ChannelIdx">0</prop>
												</obj>
											</obj>
											<obj name="PropertyObject" class="ChannelGenotype" version="4">
												<prop name="PropertyTypeName">Melt Geno Genotype</prop>
												<prop name="Position">13</prop>
												<prop name="IsDefault">1</prop>
												<prop name="ReadOnly">1</prop>
												<obj name="ChannelProp" class="ChannelProperty" version="1">
													<prop name="ChannelIdx">0</prop>
												</obj>
											</obj>
											<obj name="PropertyObject" class="GroupChannelTypeProp" version="4">
												<prop name="PropertyTypeName">Melt Geno Sample Type</prop>
												<prop name="Position">13</prop>
												<prop name="IsDefault">0</prop>
												<prop name="GroupSampleType">mstUnknown</prop>
												<obj name="ChannelProp" class="ChannelProperty" version="1">
													<prop name="ChannelIdx">0</prop>
												</obj>
											</obj>
											<obj name="PropertyObject" class="QuantSampleTypeProperty" version="4">
												<prop name="PropertyTypeName">Quantification Sample Type</prop>
												<prop name="Position">13</prop>
												<prop name="IsDefault">0</prop>
												<prop name="SampleType">qsUnknown</prop>
												<obj name="ChannelProp" class="ChannelProperty" version="1">
													<prop name="ChannelIdx">0</prop>
												</obj>
											</obj>
											<obj name="PropertyObject" class="ChannelGenotype" version="4">
												<prop name="PropertyTypeName">Scanning Genotype</prop>
												<prop name="Position">13</prop>
												<prop name="IsDefault">1</prop>
												<prop name="ReadOnly">1</prop>
												<obj name="ChannelProp" class="ChannelProperty" version="1">
													<prop name="ChannelIdx">0</prop>
												</obj>
											</obj>
											<obj name="PropertyObject" class="GroupChannelTypeProp" version="4">
												<prop name="PropertyTypeName">Scanning Sample Type</prop>
												<prop name="Position">13</prop>
												<prop name="IsDefault">0</prop>
												<prop name="GroupSampleType">mstUnknown</prop>
												<obj name="ChannelProp" class="ChannelProperty" version="1">
													<prop name="ChannelIdx">0</prop>
												</obj>
											</obj>
											<obj name="PropertyObject" class="TargetName" version="4">
												<prop name="PropertyTypeName">Target Name</prop>
												<prop name="Position">13</prop>
												<prop name="IsDefault">1</prop>
												<obj name="ChannelProp" class="ChannelProperty" version="1">
													<prop name="ChannelIdx">0</prop>
												</obj>
											</obj>
											<obj name="PropertyObject" class="RQTargetProperty" version="4">
												<prop name="PropertyTypeName">Target Type</prop>
												<prop name="Position">13</prop>
												<prop name="IsDefault">0</prop>
												<prop name="TargetType">dtNone</prop>
												<obj name="ChannelProp" class="ChannelProperty" version="1">
													<prop name="ChannelIdx">0</prop>
												</obj>
											</obj>
										</list>
									</obj>
								</list>
							</obj>
						</obj>
						<prop name="ChannelPropertyCount">1</prop>
						<prop name="ContainerPosition">13</prop>
						<prop name="HasSampleProperties">1</prop>
						<obj name="SampleProperties" class="PropertyList" version="1">
							<list name="emlist" count="14">
								<obj name="PropertyObject" class="SamplePrefColor" version="4">
									<prop name="PropertyTypeName">Color</prop>
									<prop name="Position">13</prop>
									<prop name="IsDefault">0</prop>
									<prop name="Color">clRed</prop>
								</obj>
								<obj name="PropertyObject" class="DominantChannelProp" version="4">
									<prop name="PropertyTypeName">Dominant Channel</prop>
									<prop name="Position">13</prop>
									<prop name="IsDefault">0</prop>
									<prop name="DominantChannel">0</prop>
								</obj>
								<obj name="PropertyObject" class="Genotype" version="4">
									<prop name="PropertyTypeName">EndPt Genotype</prop>
									<prop name="Position">13</prop>
									<prop name="IsDefault">1</prop>
									<prop name="ReadOnly">1</prop>
								</obj>
								<obj name="PropertyObject" class="GroupingSample" version="4">
									<prop name="PropertyTypeName">EndPt Sample Type</prop>
									<prop name="Position">13</prop>
									<prop name="IsDefault">0</prop>
									<prop name="GroupSampleType">mstUnknown</prop>
								</obj>
								<obj name="PropertyObject" class="SamplePrefLineStyle" version="4">
									<prop name="PropertyTypeName">Line Style</prop>
									<prop name="Position">13</prop>
									<prop name="IsDefault">0</prop>
									<prop name="LineStyle">psSolid</prop>
								</obj>
								<obj name="PropertyObject" class="GenSampleEditNotes" version="4">
									<prop name="PropertyTypeName">Notes</prop>
									<prop name="Position">13</prop>
									<prop name="IsDefault">1</prop>
								</obj>
								<obj name="PropertyObject" class="SamplePrefPointStyle" version="4">
									<prop name="PropertyTypeName">Point Style</prop>
									<prop name="Position">13</prop>
									<prop name="IsDefault">0</prop>
									<prop name="PointStyle">psNothing</prop>
								</obj>
								<obj name="PropertyObject" class="GenSampleEditPosition" version="4">
									<prop name="PropertyTypeName">Position</prop>
									<prop name="Position">13</prop>
									<prop name="IsDefault">1</prop>
								</obj>
								<obj name="PropertyObject" class="GenSampleEditReplicate" version="4">
									<prop name="PropertyTypeName">Replicate of</prop>
									<prop name="Position">13</prop>
									<prop name="IsDefault">1</prop>
									<prop name="ReplicateOf">-1</prop>
								</obj>
								<obj name="PropertyObject" class="HTCSampleID" version="4">
									<prop name="PropertyTypeName">Sample ID</prop>
									<prop name="Position">13</prop>
									<prop name="IsDefault">1</prop>
								</obj>
								<obj name="PropertyObject" class="GenSampleEditName" version="4">
									<prop name="PropertyTypeName">Sample Name</prop>
									<prop name="Position">13</prop>
									<prop name="IsDefault">1</prop>
									<prop name="name">Sample 14</prop>
								</obj>
								<obj name="PropertyObject" class="HTCSamplePrepNotes" version="4">
									<prop name="PropertyTypeName">Sample Prep Notes</prop>
									<prop name="Position">13</prop>
									<prop name="IsDefault">1</prop>
								</obj>
								<obj name="PropertyObject" class="GenSampleEditSubset" version="4">
									<prop name="PropertyTypeName">Subsets</prop>
									<prop name="Position">13</prop>
									<prop name="IsDefault">1</prop>
								</obj>
								<obj name="PropertyObject" class="SamplePrefWidth" version="5">
									<prop name="PropertyTypeName">Width</prop>
									<prop name="Position">13</prop>
									<prop name="IsDefault">1</prop>
									<prop name="Width">1</prop>
								</obj>
							</list>
						</obj>
					</obj>
					<obj name="item" class="SamplePropInfo" version="1">
						<obj name="ChannelProperties" class="ChanPropList" version="2">
							<obj name="ChannelProperties" class="EMList" version="1">
								<list name="emlist" count="1">
									<obj name="item" class="PropertyList" version="1">
										<list name="emlist" count="12">
											<obj name="PropertyObject" class="RQSampleTargetProperty" version="4">
												<prop name="PropertyTypeName">Combined Sample and Target Type</prop>
												<prop name="Position">14</prop>
												<prop name="IsDefault">0</prop>
												<obj name="ChannelProp" class="ChannelProperty" version="1">
													<prop name="ChannelIdx">0</prop>
												</obj>
											</obj>
											<obj name="PropertyObject" class="QuantConcProperty" version="4">
												<prop name="PropertyTypeName">Concentration</prop>
												<prop name="Position">14</prop>
												<prop name="IsDefault">1</prop>
												<prop name="Concentration">0</prop>
												<obj name="ChannelProp" class="ChannelProperty" version="1">
													<prop name="ChannelIdx">0</prop>
												</obj>
												<prop name="ReadOnly">1</prop>
											</obj>
											<obj name="PropertyObject" class="QuantCpHighProp" version="4">
												<prop name="PropertyTypeName">Cp High</prop>
												<prop name="Position">14</prop>
												<prop name="IsDefault">1</prop>
												<prop name="CpRangeHigh">0</prop>
												<obj name="ChannelProp" class="ChannelProperty" version="1">
													<prop name="ChannelIdx">0</prop>
												</obj>
												<prop name="ReadOnly">1</prop>
											</obj>
											<obj name="PropertyObject" class="QuantCpLowProp" version="4">
												<prop name="PropertyTypeName">Cp Low</prop>
												<prop name="Position">14</prop>
												<prop name="IsDefault">1</prop>
												<prop name="CpRangeLow">0</prop>
												<obj name="ChannelProp" class="ChannelProperty" version="1">
													<prop name="ChannelIdx">0</prop>
												</obj>
												<prop name="ReadOnly">1</prop>
											</obj>
											<obj name="PropertyObject" class="RQEffProp" version="4">
												<prop name="PropertyTypeName">Efficiency</prop>
												<prop name="Position">14</prop>
												<prop name="IsDefault">1</prop>
												<prop name="Efficiency">2</prop>
												<obj name="ChannelProp" class="ChannelProperty" version="1">
													<prop name="ChannelIdx">0</prop>
												</obj>
											</obj>
											<obj name="PropertyObject" class="ChannelGenotype" version="4">
												<prop name="PropertyTypeName">Melt Geno Genotype</prop>
												<prop name="Position">14</prop>
												<prop name="IsDefault">1</prop>
												<prop name="ReadOnly">1</prop>
												<obj name="ChannelProp" class="ChannelProperty" version="1">
													<prop name="ChannelIdx">0</prop>
												</obj>
											</obj>
											<obj name="PropertyObject" class="GroupChannelTypeProp" version="4">
												<prop name="PropertyTypeName">Melt Geno Sample Type</prop>
												<prop name="Position">14</prop>
												<prop name="IsDefault">0</prop>
												<prop name="GroupSampleType">mstUnknown</prop>
												<obj name="ChannelProp" class="ChannelProperty" version="1">
													<prop name="ChannelIdx">0</prop>
												</obj>
											</obj>
											<obj name="PropertyObject" class="QuantSampleTypeProperty" version="4">
												<prop name="PropertyTypeName">Quantification Sample Type</prop>
												<prop name="Position">14</prop>
												<prop name="IsDefault">0</prop>
												<prop name="SampleType">qsUnknown</prop>
												<obj name="ChannelProp" class="ChannelProperty" version="1">
													<prop name="ChannelIdx">0</prop>
												</obj>
											</obj>
											<obj name="PropertyObject" class="ChannelGenotype" version="4">
												<prop name="PropertyTypeName">Scanning Genotype</prop>
												<prop name="Position">14</prop>
												<prop name="IsDefault">1</prop>
												<prop name="ReadOnly">1</prop>
												<obj name="ChannelProp" class="ChannelProperty" version="1">
													<prop name="ChannelIdx">0</prop>
												</obj>
											</obj>
											<obj name="PropertyObject" class="GroupChannelTypeProp" version="4">
												<prop name="PropertyTypeName">Scanning Sample Type</prop>
												<prop name="Position">14</prop>
												<prop name="IsDefault">0</prop>
												<prop name="GroupSampleType">mstUnknown</prop>
												<obj name="ChannelProp" class="ChannelProperty" version="1">
													<prop name="ChannelIdx">0</prop>
												</obj>
											</obj>
											<obj name="PropertyObject" class="TargetName" version="4">
												<prop name="PropertyTypeName">Target Name</prop>
												<prop name="Position">14</prop>
												<prop name="IsDefault">1</prop>
												<obj name="ChannelProp" class="ChannelProperty" version="1">
													<prop name="ChannelIdx">0</prop>
												</obj>
											</obj>
											<obj name="PropertyObject" class="RQTargetProperty" version="4">
												<prop name="PropertyTypeName">Target Type</prop>
												<prop name="Position">14</prop>
												<prop name="IsDefault">0</prop>
												<prop name="TargetType">dtNone</prop>
												<obj name="ChannelProp" class="ChannelProperty" version="1">
													<prop name="ChannelIdx">0</prop>
												</obj>
											</obj>
										</list>
									</obj>
								</list>
							</obj>
						</obj>
						<prop name="ChannelPropertyCount">1</prop>
						<prop name="ContainerPosition">14</prop>
						<prop name="HasSampleProperties">1</prop>
						<obj name="SampleProperties" class="PropertyList" version="1">
							<list name="emlist" count="14">
								<obj name="PropertyObject" class="SamplePrefColor" version="4">
									<prop name="PropertyTypeName">Color</prop>
									<prop name="Position">14</prop>
									<prop name="IsDefault">0</prop>
									<prop name="Color">$0030D700</prop>
								</obj>
								<obj name="PropertyObject" class="DominantChannelProp" version="4">
									<prop name="PropertyTypeName">Dominant Channel</prop>
									<prop name="Position">14</prop>
									<prop name="IsDefault">0</prop>
									<prop name="DominantChannel">0</prop>
								</obj>
								<obj name="PropertyObject" class="Genotype" version="4">
									<prop name="PropertyTypeName">EndPt Genotype</prop>
									<prop name="Position">14</prop>
									<prop name="IsDefault">1</prop>
									<prop name="ReadOnly">1</prop>
								</obj>
								<obj name="PropertyObject" class="GroupingSample" version="4">
									<prop name="PropertyTypeName">EndPt Sample Type</prop>
									<prop name="Position">14</prop>
									<prop name="IsDefault">0</prop>
									<prop name="GroupSampleType">mstUnknown</prop>
								</obj>
								<obj name="PropertyObject" class="SamplePrefLineStyle" version="4">
									<prop name="PropertyTypeName">Line Style</prop>
									<prop name="Position">14</prop>
									<prop name="IsDefault">0</prop>
									<prop name="LineStyle">psSolid</prop>
								</obj>
								<obj name="PropertyObject" class="GenSampleEditNotes" version="4">
									<prop name="PropertyTypeName">Notes</prop>
									<prop name="Position">14</prop>
									<prop name="IsDefault">1</prop>
								</obj>
								<obj name="PropertyObject" class="SamplePrefPointStyle" version="4">
									<prop name="PropertyTypeName">Point Style</prop>
									<prop name="Position">14</prop>
									<prop name="IsDefault">0</prop>
									<prop name="PointStyle">psNothing</prop>
								</obj>
								<obj name="PropertyObject" class="GenSampleEditPosition" version="4">
									<prop name="PropertyTypeName">Position</prop>
									<prop name="Position">14</prop>
									<prop name="IsDefault">1</prop>
								</obj>
								<obj name="PropertyObject" class="GenSampleEditReplicate" version="4">
									<prop name="PropertyTypeName">Replicate of</prop>
									<prop name="Position">14</prop>
									<prop name="IsDefault">1</prop>
									<prop name="ReplicateOf">-1</prop>
								</obj>
								<obj name="PropertyObject" class="HTCSampleID" version="4">
									<prop name="PropertyTypeName">Sample ID</prop>
									<prop name="Position">14</prop>
									<prop name="IsDefault">1</prop>
								</obj>
								<obj name="PropertyObject" class="GenSampleEditName" version="4">
									<prop name="PropertyTypeName">Sample Name</prop>
									<prop name="Position">14</prop>
									<prop name="IsDefault">1</prop>
									<prop name="name">Sample 15</prop>
								</obj>
								<obj name="PropertyObject" class="HTCSamplePrepNotes" version="4">
									<prop name="PropertyTypeName">Sample Prep Notes</prop>
									<prop name="Position">14</prop>
									<prop name="IsDefault">1</prop>
								</obj>
								<obj name="PropertyObject" class="GenSampleEditSubset" version="4">
									<prop name="PropertyTypeName">Subsets</prop>
									<prop name="Position">14</prop>
									<prop name="IsDefault">1</prop>
								</obj>
								<obj name="PropertyObject" class="SamplePrefWidth" version="5">
									<prop name="PropertyTypeName">Width</prop>
									<prop name="Position">14</prop>
									<prop name="IsDefault">1</prop>
									<prop name="Width">1</prop>
								</obj>
							</list>
						</obj>
					</obj>
					<obj name="item" class="SamplePropInfo" version="1">
						<obj name="ChannelProperties" class="ChanPropList" version="2">
							<obj name="ChannelProperties" class="EMList" version="1">
								<list name="emlist" count="1">
									<obj name="item" class="PropertyList" version="1">
										<list name="emlist" count="12">
											<obj name="PropertyObject" class="RQSampleTargetProperty" version="4">
												<prop name="PropertyTypeName">Combined Sample and Target Type</prop>
												<prop name="Position">15</prop>
												<prop name="IsDefault">0</prop>
												<obj name="ChannelProp" class="ChannelProperty" version="1">
													<prop name="ChannelIdx">0</prop>
												</obj>
											</obj>
											<obj name="PropertyObject" class="QuantConcProperty" version="4">
												<prop name="PropertyTypeName">Concentration</prop>
												<prop name="Position">15</prop>
												<prop name="IsDefault">1</prop>
												<prop name="Concentration">0</prop>
												<obj name="ChannelProp" class="ChannelProperty" version="1">
													<prop name="ChannelIdx">0</prop>
												</obj>
												<prop name="ReadOnly">1</prop>
											</obj>
											<obj name="PropertyObject" class="QuantCpHighProp" version="4">
												<prop name="PropertyTypeName">Cp High</prop>
												<prop name="Position">15</prop>
												<prop name="IsDefault">1</prop>
												<prop name="CpRangeHigh">0</prop>
												<obj name="ChannelProp" class="ChannelProperty" version="1">
													<prop name="ChannelIdx">0</prop>
												</obj>
												<prop name="ReadOnly">1</prop>
											</obj>
											<obj name="PropertyObject" class="QuantCpLowProp" version="4">
												<prop name="PropertyTypeName">Cp Low</prop>
												<prop name="Position">15</prop>
												<prop name="IsDefault">1</prop>
												<prop name="CpRangeLow">0</prop>
												<obj name="ChannelProp" class="ChannelProperty" version="1">
													<prop name="ChannelIdx">0</prop>
												</obj>
												<prop name="ReadOnly">1</prop>
											</obj>
											<obj name="PropertyObject" class="RQEffProp" version="4">
												<prop name="PropertyTypeName">Efficiency</prop>
												<prop name="Position">15</prop>
												<prop name="IsDefault">1</prop>
												<prop name="Efficiency">2</prop>
												<obj name="ChannelProp" class="ChannelProperty" version="1">
													<prop name="ChannelIdx">0</prop>
												</obj>
											</obj>
											<obj name="PropertyObject" class="ChannelGenotype" version="4">
												<prop name="PropertyTypeName">Melt Geno Genotype</prop>
												<prop name="Position">15</prop>
												<prop name="IsDefault">1</prop>
												<prop name="ReadOnly">1</prop>
												<obj name="ChannelProp" class="ChannelProperty" version="1">
													<prop name="ChannelIdx">0</prop>
												</obj>
											</obj>
											<obj name="PropertyObject" class="GroupChannelTypeProp" version="4">
												<prop name="PropertyTypeName">Melt Geno Sample Type</prop>
												<prop name="Position">15</prop>
												<prop name="IsDefault">0</prop>
												<prop name="GroupSampleType">mstUnknown</prop>
												<obj name="ChannelProp" class="ChannelProperty" version="1">
													<prop name="ChannelIdx">0</prop>
												</obj>
											</obj>
											<obj name="PropertyObject" class="QuantSampleTypeProperty" version="4">
												<prop name="PropertyTypeName">Quantification Sample Type</prop>
												<prop name="Position">15</prop>
												<prop name="IsDefault">0</prop>
												<prop name="SampleType">qsUnknown</prop>
												<obj name="ChannelProp" class="ChannelProperty" version="1">
													<prop name="ChannelIdx">0</prop>
												</obj>
											</obj>
											<obj name="PropertyObject" class="ChannelGenotype" version="4">
												<prop name="PropertyTypeName">Scanning Genotype</prop>
												<prop name="Position">15</prop>
												<prop name="IsDefault">1</prop>
												<prop name="ReadOnly">1</prop>
												<obj name="ChannelProp" class="ChannelProperty" version="1">
													<prop name="ChannelIdx">0</prop>
												</obj>
											</obj>
											<obj name="PropertyObject" class="GroupChannelTypeProp" version="4">
												<prop name="PropertyTypeName">Scanning Sample Type</prop>
												<prop name="Position">15</prop>
												<prop name="IsDefault">0</prop>
												<prop name="GroupSampleType">mstUnknown</prop>
												<obj name="ChannelProp" class="ChannelProperty" version="1">
													<prop name="ChannelIdx">0</prop>
												</obj>
											</obj>
											<obj name="PropertyObject" class="TargetName" version="4">
												<prop name="PropertyTypeName">Target Name</prop>
												<prop name="Position">15</prop>
												<prop name="IsDefault">1</prop>
												<obj name="ChannelProp" class="ChannelProperty" version="1">
													<prop name="ChannelIdx">0</prop>
												</obj>
											</obj>
											<obj name="PropertyObject" class="RQTargetProperty" version="4">
												<prop name="PropertyTypeName">Target Type</prop>
												<prop name="Position">15</prop>
												<prop name="IsDefault">0</prop>
												<prop name="TargetType">dtNone</prop>
												<obj name="ChannelProp" class="ChannelProperty" version="1">
													<prop name="ChannelIdx">0</prop>
												</obj>
											</obj>
										</list>
									</obj>
								</list>
							</obj>
						</obj>
						<prop name="ChannelPropertyCount">1</prop>
						<prop name="ContainerPosition">15</prop>
						<prop name="HasSampleProperties">1</prop>
						<obj name="SampleProperties" class="PropertyList" version="1">
							<list name="emlist" count="14">
								<obj name="PropertyObject" class="SamplePrefColor" version="4">
									<prop name="PropertyTypeName">Color</prop>
									<prop name="Position">15</prop>
									<prop name="IsDefault">0</prop>
									<prop name="Color">clFuchsia</prop>
								</obj>
								<obj name="PropertyObject" class="DominantChannelProp" version="4">
									<prop name="PropertyTypeName">Dominant Channel</prop>
									<prop name="Position">15</prop>
									<prop name="IsDefault">0</prop>
									<prop name="DominantChannel">0</prop>
								</obj>
								<obj name="PropertyObject" class="Genotype" version="4">
									<prop name="PropertyTypeName">EndPt Genotype</prop>
									<prop name="Position">15</prop>
									<prop name="IsDefault">1</prop>
									<prop name="ReadOnly">1</prop>
								</obj>
								<obj name="PropertyObject" class="GroupingSample" version="4">
									<prop name="PropertyTypeName">EndPt Sample Type</prop>
									<prop name="Position">15</prop>
									<prop name="IsDefault">0</prop>
									<prop name="GroupSampleType">mstUnknown</prop>
								</obj>
								<obj name="PropertyObject" class="SamplePrefLineStyle" version="4">
									<prop name="PropertyTypeName">Line Style</prop>
									<prop name="Position">15</prop>
									<prop name="IsDefault">0</prop>
									<prop name="LineStyle">psSolid</prop>
								</obj>
								<obj name="PropertyObject" class="GenSampleEditNotes" version="4">
									<prop name="PropertyTypeName">Notes</prop>
									<prop name="Position">15</prop>
									<prop name="IsDefault">1</prop>
								</obj>
								<obj name="PropertyObject" class="SamplePrefPointStyle" version="4">
									<prop name="PropertyTypeName">Point Style</prop>
									<prop name="Position">15</prop>
									<prop name="IsDefault">0</prop>
									<prop name="PointStyle">psNothing</prop>
								</obj>
								<obj name="PropertyObject" class="GenSampleEditPosition" version="4">
									<prop name="PropertyTypeName">Position</prop>
									<prop name="Position">15</prop>
									<prop name="IsDefault">1</prop>
								</obj>
								<obj name="PropertyObject" class="GenSampleEditReplicate" version="4">
									<prop name="PropertyTypeName">Replicate of</prop>
									<prop name="Position">15</prop>
									<prop name="IsDefault">1</prop>
									<prop name="ReplicateOf">-1</prop>
								</obj>
								<obj name="PropertyObject" class="HTCSampleID" version="4">
									<prop name="PropertyTypeName">Sample ID</prop>
									<prop name="Position">15</prop>
									<prop name="IsDefault">1</prop>
								</obj>
								<obj name="PropertyObject" class="GenSampleEditName" version="4">
									<prop name="PropertyTypeName">Sample Name</prop>
									<prop name="Position">15</prop>
									<prop name="IsDefault">1</prop>
									<prop name="name">Sample 16</prop>
								</obj>
								<obj name="PropertyObject" class="HTCSamplePrepNotes" version="4">
									<prop name="PropertyTypeName">Sample Prep Notes</prop>
									<prop name="Position">15</prop>
									<prop name="IsDefault">1</prop>
								</obj>
								<obj name="PropertyObject" class="GenSampleEditSubset" version="4">
									<prop name="PropertyTypeName">Subsets</prop>
									<prop name="Position">15</prop>
									<prop name="IsDefault">1</prop>
								</obj>
								<obj name="PropertyObject" class="SamplePrefWidth" version="5">
									<prop name="PropertyTypeName">Width</prop>
									<prop name="Position">15</prop>
									<prop name="IsDefault">1</prop>
									<prop name="Width">1</prop>
								</obj>
							</list>
						</obj>
					</obj>
					<obj name="item" class="SamplePropInfo" version="1">
						<obj name="ChannelProperties" class="ChanPropList" version="2">
							<obj name="ChannelProperties" class="EMList" version="1">
								<list name="emlist" count="1">
									<obj name="item" class="PropertyList" version="1">
										<list name="emlist" count="12">
											<obj name="PropertyObject" class="RQSampleTargetProperty" version="4">
												<prop name="PropertyTypeName">Combined Sample and Target Type</prop>
												<prop name="Position">16</prop>
												<prop name="IsDefault">0</prop>
												<obj name="ChannelProp" class="ChannelProperty" version="1">
													<prop name="ChannelIdx">0</prop>
												</obj>
											</obj>
											<obj name="PropertyObject" class="QuantConcProperty" version="4">
												<prop name="PropertyTypeName">Concentration</prop>
												<prop name="Position">16</prop>
												<prop name="IsDefault">1</prop>
												<prop name="Concentration">0</prop>
												<obj name="ChannelProp" class="ChannelProperty" version="1">
													<prop name="ChannelIdx">0</prop>
												</obj>
												<prop name="ReadOnly">1</prop>
											</obj>
											<obj name="PropertyObject" class="QuantCpHighProp" version="4">
												<prop name="PropertyTypeName">Cp High</prop>
												<prop name="Position">16</prop>
												<prop name="IsDefault">1</prop>
												<prop name="CpRangeHigh">0</prop>
												<obj name="ChannelProp" class="ChannelProperty" version="1">
													<prop name="ChannelIdx">0</prop>
												</obj>
												<prop name="ReadOnly">1</prop>
											</obj>
											<obj name="PropertyObject" class="QuantCpLowProp" version="4">
												<prop name="PropertyTypeName">Cp Low</prop>
												<prop name="Position">16</prop>
												<prop name="IsDefault">1</prop>
												<prop name="CpRangeLow">0</prop>
												<obj name="ChannelProp" class="ChannelProperty" version="1">
													<prop name="ChannelIdx">0</prop>
												</obj>
												<prop name="ReadOnly">1</prop>
											</obj>
											<obj name="PropertyObject" class="RQEffProp" version="4">
												<prop name="PropertyTypeName">Efficiency</prop>
												<prop name="Position">16</prop>
												<prop name="IsDefault">1</prop>
												<prop name="Efficiency">2</prop>
												<obj name="ChannelProp" class="ChannelProperty" version="1">
													<prop name="ChannelIdx">0</prop>
												</obj>
											</obj>
											<obj name="PropertyObject" class="ChannelGenotype" version="4">
												<prop name="PropertyTypeName">Melt Geno Genotype</prop>
												<prop name="Position">16</prop>
												<prop name="IsDefault">1</prop>
												<prop name="ReadOnly">1</prop>
												<obj name="ChannelProp" class="ChannelProperty" version="1">
													<prop name="ChannelIdx">0</prop>
												</obj>
											</obj>
											<obj name="PropertyObject" class="GroupChannelTypeProp" version="4">
												<prop name="PropertyTypeName">Melt Geno Sample Type</prop>
												<prop name="Position">16</prop>
												<prop name="IsDefault">0</prop>
												<prop name="GroupSampleType">mstUnknown</prop>
												<obj name="ChannelProp" class="ChannelProperty" version="1">
													<prop name="ChannelIdx">0</prop>
												</obj>
											</obj>
											<obj name="PropertyObject" class="QuantSampleTypeProperty" version="4">
												<prop name="PropertyTypeName">Quantification Sample Type</prop>
												<prop name="Position">16</prop>
												<prop name="IsDefault">0</prop>
												<prop name="SampleType">qsUnknown</prop>
												<obj name="ChannelProp" class="ChannelProperty" version="1">
													<prop name="ChannelIdx">0</prop>
												</obj>
											</obj>
											<obj name="PropertyObject" class="ChannelGenotype" version="4">
												<prop name="PropertyTypeName">Scanning Genotype</prop>
												<prop name="Position">16</prop>
												<prop name="IsDefault">1</prop>
												<prop name="ReadOnly">1</prop>
												<obj name="ChannelProp" class="ChannelProperty" version="1">
													<prop name="ChannelIdx">0</prop>
												</obj>
											</obj>
											<obj name="PropertyObject" class="GroupChannelTypeProp" version="4">
												<prop name="PropertyTypeName">Scanning Sample Type</prop>
												<prop name="Position">16</prop>
												<prop name="IsDefault">0</prop>
												<prop name="GroupSampleType">mstUnknown</prop>
												<obj name="ChannelProp" class="ChannelProperty" version="1">
													<prop name="ChannelIdx">0</prop>
												</obj>
											</obj>
											<obj name="PropertyObject" class="TargetName" version="4">
												<prop name="PropertyTypeName">Target Name</prop>
												<prop name="Position">16</prop>
												<prop name="IsDefault">1</prop>
												<obj name="ChannelProp" class="ChannelProperty" version="1">
													<prop name="ChannelIdx">0</prop>
												</obj>
											</obj>
											<obj name="PropertyObject" class="RQTargetProperty" version="4">
												<prop name="PropertyTypeName">Target Type</prop>
												<prop name="Position">16</prop>
												<prop name="IsDefault">0</prop>
												<prop name="TargetType">dtNone</prop>
												<obj name="ChannelProp" class="ChannelProperty" version="1">
													<prop name="ChannelIdx">0</prop>
												</obj>
											</obj>
										</list>
									</obj>
								</list>
							</obj>
						</obj>
						<prop name="ChannelPropertyCount">1</prop>
						<prop name="ContainerPosition">16</prop>
						<prop name="HasSampleProperties">1</prop>
						<obj name="SampleProperties" class="PropertyList" version="1">
							<list name="emlist" count="14">
								<obj name="PropertyObject" class="SamplePrefColor" version="4">
									<prop name="PropertyTypeName">Color</prop>
									<prop name="Position">16</prop>
									<prop name="IsDefault">0</prop>
									<prop name="Color">clGray</prop>
								</obj>
								<obj name="PropertyObject" class="DominantChannelProp" version="4">
									<prop name="PropertyTypeName">Dominant Channel</prop>
									<prop name="Position">16</prop>
									<prop name="IsDefault">0</prop>
									<prop name="DominantChannel">0</prop>
								</obj>
								<obj name="PropertyObject" class="Genotype" version="4">
									<prop name="PropertyTypeName">EndPt Genotype</prop>
									<prop name="Position">16</prop>
									<prop name="IsDefault">1</prop>
									<prop name="ReadOnly">1</prop>
								</obj>
								<obj name="PropertyObject" class="GroupingSample" version="4">
									<prop name="PropertyTypeName">EndPt Sample Type</prop>
									<prop name="Position">16</prop>
									<prop name="IsDefault">0</prop>
									<prop name="GroupSampleType">mstUnknown</prop>
								</obj>
								<obj name="PropertyObject" class="SamplePrefLineStyle" version="4">
									<prop name="PropertyTypeName">Line Style</prop>
									<prop name="Position">16</prop>
									<prop name="IsDefault">0</prop>
									<prop name="LineStyle">psSolid</prop>
								</obj>
								<obj name="PropertyObject" class="GenSampleEditNotes" version="4">
									<prop name="PropertyTypeName">Notes</prop>
									<prop name="Position">16</prop>
									<prop name="IsDefault">1</prop>
								</obj>
								<obj name="PropertyObject" class="SamplePrefPointStyle" version="4">
									<prop name="PropertyTypeName">Point Style</prop>
									<prop name="Position">16</prop>
									<prop name="IsDefault">0</prop>
									<prop name="PointStyle">psNothing</prop>
								</obj>
								<obj name="PropertyObject" class="GenSampleEditPosition" version="4">
									<prop name="PropertyTypeName">Position</prop>
									<prop name="Position">16</prop>
									<prop name="IsDefault">1</prop>
								</obj>
								<obj name="PropertyObject" class="GenSampleEditReplicate" version="4">
									<prop name="PropertyTypeName">Replicate of</prop>
									<prop name="Position">16</prop>
									<prop name="IsDefault">1</prop>
									<prop name="ReplicateOf">-1</prop>
								</obj>
								<obj name="PropertyObject" class="HTCSampleID" version="4">
									<prop name="PropertyTypeName">Sample ID</prop>
									<prop name="Position">16</prop>
									<prop name="IsDefault">1</prop>
								</obj>
								<obj name="PropertyObject" class="GenSampleEditName" version="4">
									<prop name="PropertyTypeName">Sample Name</prop>
									<prop name="Position">16</prop>
									<prop name="IsDefault">1</prop>
									<prop name="name">Sample 17</prop>
								</obj>
								<obj name="PropertyObject" class="HTCSamplePrepNotes" version="4">
									<prop name="PropertyTypeName">Sample Prep Notes</prop>
									<prop name="Position">16</prop>
									<prop name="IsDefault">1</prop>
								</obj>
								<obj name="PropertyObject" class="GenSampleEditSubset" version="4">
									<prop name="PropertyTypeName">Subsets</prop>
									<prop name="Position">16</prop>
									<prop name="IsDefault">1</prop>
								</obj>
								<obj name="PropertyObject" class="SamplePrefWidth" version="5">
									<prop name="PropertyTypeName">Width</prop>
									<prop name="Position">16</prop>
									<prop name="IsDefault">1</prop>
									<prop name="Width">1</prop>
								</obj>
							</list>
						</obj>
					</obj>
					<obj name="item" class="SamplePropInfo" version="1">
						<obj name="ChannelProperties" class="ChanPropList" version="2">
							<obj name="ChannelProperties" class="EMList" version="1">
								<list name="emlist" count="1">
									<obj name="item" class="PropertyList" version="1">
										<list name="emlist" count="12">
											<obj name="PropertyObject" class="RQSampleTargetProperty" version="4">
												<prop name="PropertyTypeName">Combined Sample and Target Type</prop>
												<prop name="Position">17</prop>
												<prop name="IsDefault">0</prop>
												<obj name="ChannelProp" class="ChannelProperty" version="1">
													<prop name="ChannelIdx">0</prop>
												</obj>
											</obj>
											<obj name="PropertyObject" class="QuantConcProperty" version="4">
												<prop name="PropertyTypeName">Concentration</prop>
												<prop name="Position">17</prop>
												<prop name="IsDefault">1</prop>
												<prop name="Concentration">0</prop>
												<obj name="ChannelProp" class="ChannelProperty" version="1">
													<prop name="ChannelIdx">0</prop>
												</obj>
												<prop name="ReadOnly">1</prop>
											</obj>
											<obj name="PropertyObject" class="QuantCpHighProp" version="4">
												<prop name="PropertyTypeName">Cp High</prop>
												<prop name="Position">17</prop>
												<prop name="IsDefault">1</prop>
												<prop name="CpRangeHigh">0</prop>
												<obj name="ChannelProp" class="ChannelProperty" version="1">
													<prop name="ChannelIdx">0</prop>
												</obj>
												<prop name="ReadOnly">1</prop>
											</obj>
											<obj name="PropertyObject" class="QuantCpLowProp" version="4">
												<prop name="PropertyTypeName">Cp Low</prop>
												<prop name="Position">17</prop>
												<prop name="IsDefault">1</prop>
												<prop name="CpRangeLow">0</prop>
												<obj name="ChannelProp" class="ChannelProperty" version="1">
													<prop name="ChannelIdx">0</prop>
												</obj>
												<prop name="ReadOnly">1</prop>
											</obj>
											<obj name="PropertyObject" class="RQEffProp" version="4">
												<prop name="PropertyTypeName">Efficiency</prop>
												<prop name="Position">17</prop>
												<prop name="IsDefault">1</prop>
												<prop name="Efficiency">2</prop>
												<obj name="ChannelProp" class="ChannelProperty" version="1">
													<prop name="ChannelIdx">0</prop>
												</obj>
											</obj>
											<obj name="PropertyObject" class="ChannelGenotype" version="4">
												<prop name="PropertyTypeName">Melt Geno Genotype</prop>
												<prop name="Position">17</prop>
												<prop name="IsDefault">1</prop>
												<prop name="ReadOnly">1</prop>
												<obj name="ChannelProp" class="ChannelProperty" version="1">
													<prop name="ChannelIdx">0</prop>
												</obj>
											</obj>
											<obj name="PropertyObject" class="GroupChannelTypeProp" version="4">
												<prop name="PropertyTypeName">Melt Geno Sample Type</prop>
												<prop name="Position">17</prop>
												<prop name="IsDefault">0</prop>
												<prop name="GroupSampleType">mstUnknown</prop>
												<obj name="ChannelProp" class="ChannelProperty" version="1">
													<prop name="ChannelIdx">0</prop>
												</obj>
											</obj>
											<obj name="PropertyObject" class="QuantSampleTypeProperty" version="4">
												<prop name="PropertyTypeName">Quantification Sample Type</prop>
												<prop name="Position">17</prop>
												<prop name="IsDefault">0</prop>
												<prop name="SampleType">qsUnknown</prop>
												<obj name="ChannelProp" class="ChannelProperty" version="1">
													<prop name="ChannelIdx">0</prop>
												</obj>
											</obj>
											<obj name="PropertyObject" class="ChannelGenotype" version="4">
												<prop name="PropertyTypeName">Scanning Genotype</prop>
												<prop name="Position">17</prop>
												<prop name="IsDefault">1</prop>
												<prop name="ReadOnly">1</prop>
												<obj name="ChannelProp" class="ChannelProperty" version="1">
													<prop name="ChannelIdx">0</prop>
												</obj>
											</obj>
											<obj name="PropertyObject" class="GroupChannelTypeProp" version="4">
												<prop name="PropertyTypeName">Scanning Sample Type</prop>
												<prop name="Position">17</prop>
												<prop name="IsDefault">0</prop>
												<prop name="GroupSampleType">mstUnknown</prop>
												<obj name="ChannelProp" class="ChannelProperty" version="1">
													<prop name="ChannelIdx">0</prop>
												</obj>
											</obj>
											<obj name="PropertyObject" class="TargetName" version="4">
												<prop name="PropertyTypeName">Target Name</prop>
												<prop name="Position">17</prop>
												<prop name="IsDefault">1</prop>
												<obj name="ChannelProp" class="ChannelProperty" version="1">
													<prop name="ChannelIdx">0</prop>
												</obj>
											</obj>
											<obj name="PropertyObject" class="RQTargetProperty" version="4">
												<prop name="PropertyTypeName">Target Type</prop>
												<prop name="Position">17</prop>
												<prop name="IsDefault">0</prop>
												<prop name="TargetType">dtNone</prop>
												<obj name="ChannelProp" class="ChannelProperty" version="1">
													<prop name="ChannelIdx">0</prop>
												</obj>
											</obj>
										</list>
									</obj>
								</list>
							</obj>
						</obj>
						<prop name="ChannelPropertyCount">1</prop>
						<prop name="ContainerPosition">17</prop>
						<prop name="HasSampleProperties">1</prop>
						<obj name="SampleProperties" class="PropertyList" version="1">
							<list name="emlist" count="14">
								<obj name="PropertyObject" class="SamplePrefColor" version="4">
									<prop name="PropertyTypeName">Color</prop>
									<prop name="Position">17</prop>
									<prop name="IsDefault">0</prop>
									<prop name="Color">$0012D7FA</prop>
								</obj>
								<obj name="PropertyObject" class="DominantChannelProp" version="4">
									<prop name="PropertyTypeName">Dominant Channel</prop>
									<prop name="Position">17</prop>
									<prop name="IsDefault">0</prop>
									<prop name="DominantChannel">0</prop>
								</obj>
								<obj name="PropertyObject" class="Genotype" version="4">
									<prop name="PropertyTypeName">EndPt Genotype</prop>
									<prop name="Position">17</prop>
									<prop name="IsDefault">1</prop>
									<prop name="ReadOnly">1</prop>
								</obj>
								<obj name="PropertyObject" class="GroupingSample" version="4">
									<prop name="PropertyTypeName">EndPt Sample Type</prop>
									<prop name="Position">17</prop>
									<prop name="IsDefault">0</prop>
[truncated: 1,165,355 more chars]
