# Supplementary material for: MicroRNAs and Their Inhibition in Modulating SLC5A8 Expression in the Context of Papillary Thyroid Carcinoma
Source: Int J Mol Sci. 2025 Aug 15;26(16):7889. doi: 10.3390/ijms26167889 (PMC12386254; doi:10.3390/ijms26167889)
Supplement: Supplementary file 1 [file ijms-26-07889-s001.zip › ijms-3558049-supplementary/Manuscript data/Fig1 data/Data/Wojtek_2013-06-21_HPRT AIT 548-1928.ixo]

<objectstream signature="IXOS" version="1">
	<obj name="root" class="HTCExperiment" version="5">
		<prop name="name">Wojtek_2013-06-21_HPRT AIT 548-1928</prop>
		<prop name="UID">D90C1FDF493D4C278CA810897EAC8C51</prop>
		<prop name="OwnerUID">5F4C4EE0E777457C81D27C781FE69519</prop>
		<prop name="Created">2013-06-21T08:31:19.399</prop>
		<prop name="CreatedBy">5F4C4EE0E777457C81D27C781FE69519</prop>
		<prop name="CreatedByName">Genomowa</prop>
		<prop name="LastModified">2013-06-21T11:09:36.335</prop>
		<prop name="LastModifiedBy">5F4C4EE0E777457C81D27C781FE69519</prop>
		<prop name="LastModifiedByName">Genomowa</prop>
		<list name="AppliedTemplates" count="1">
			<item>SYBR Green_AIT_WG</item>
		</list>
		<list name="TemplateOwners" count="1">
			<item>Genomowa</item>
		</list>
		<prop name="SWVersion">LCS480 1.5.1.62</prop>
		<obj name="AppProperty" class="TAppProperty" version="2">
			<prop name="Created">2013-06-21T08:31:19.399</prop>
			<prop name="LastModified">1899-12-30T00:00:00.000</prop>
		</obj>
		<obj name="ConProperty" class="TAppProperty" version="2">
			<prop name="Created">2013-06-21T08:31:19.399</prop>
			<prop name="LastModified">1899-12-30T00:00:00.000</prop>
		</obj>
		<obj name="run" class="HTCRun" version="7">
			<prop name="name">Run</prop>
			<prop name="Created">2013-06-21T08:31:19.388</prop>
			<prop name="LastModified">2013-06-21T11:08:47.348</prop>
			<obj name="AppProperty" class="TAppProperty" version="2">
				<prop name="Created">2013-06-21T08:31:19.388</prop>
				<prop name="LastModified">1899-12-30T00:00:00.000</prop>
			</obj>
			<obj name="ConProperty" class="TAppProperty" version="2">
				<prop name="Created">2013-06-21T08:31:19.388</prop>
				<prop name="LastModified">1899-12-30T00:00:00.000</prop>
				<prop name="HasProperties">1</prop>
				<obj name="_Properties" class="TAppProperties" version="1">
					<prop name="Created">2013-06-21T08:31:19.388</prop>
					<prop name="LastModified">1899-12-30T00:00:00.000</prop>
					<list name="emlist" count="4">
						<obj name="item" class="TAppProperty" version="2">
							<prop name="name">TopChart</prop>
							<prop name="Created">2013-06-21T08:31:21.046</prop>
							<prop name="LastModified">1899-12-30T00:00:00.000</prop>
						</obj>
						<obj name="item" class="TAppProperty" version="2">
							<prop name="name">LeftChart</prop>
							<prop name="Created">2013-06-21T08:31:21.046</prop>
							<prop name="LastModified">1899-12-30T00:00:00.000</prop>
						</obj>
						<obj name="item" class="TAppProperty" version="2">
							<prop name="name">RightChart</prop>
							<prop name="Created">2013-06-21T08:31:21.046</prop>
							<prop name="LastModified">1899-12-30T00:00:00.000</prop>
						</obj>
						<obj name="item" class="TAppProperty" version="2">
							<prop name="name">RunOverviewChart</prop>
							<prop name="Created">2013-06-21T08:31:21.046</prop>
							<prop name="LastModified">1899-12-30T00:00:00.000</prop>
						</obj>
					</list>
				</obj>
			</obj>
			<prop name="State">3</prop>
			<prop name="StartTime">2013-06-21T09:48:10.992</prop>
			<prop name="EndTime">2013-06-21T11:08:47.327</prop>
			<prop name="InstrumentID">28976</prop>
			<prop name="InstrumentVersion">HTC_VER_10</prop>
			<prop name="InstrumentName">LC480_28976</prop>
			<prop name="InstrCalibrationDate">1899.12.30 00:00:00:00</prop>
			<prop name="Technician">Genomowa</prop>
			<prop name="AcqStoreClass">HTCAcquisitionStore</prop>
			<prop name="AcquisitionStore">eJzkvVuzqliXv/lVKt7oOy8EBcWIqorgMECOwuCgcKeCgKCgoqKfvoe6duaurre6b3b999r95kVGmJ4mJOMZz2/OKevfm83+347rQ/Yf/zg3TfePf9vW68vlP/4xD2Rxe7qWl7Irm6PfNefsH/92y84XevQf/2D/8Z//3p6b9uudcrE+HrNabq7H7h//yf778PXcf3mFvz60dfb1gtnkxyvq8tL9+IzHts4u9P2v1/zHP7gJfcXfY9O77PDX2IL3a//n4bjnJj+vD//DSLL8kL1GMfonT34++D+ZfzK+n87G36Nk/18GSWdQrZuf3vbTgMf/dcBBeaBvnTIsN2L+yaiC7ND+4z//L47hWXX21z/iPxv/53/ET0fw05P6scvPn6+a/dPvidZ1mf7zs4bZjp69Zu9hSFNRYf7655+d4y190jFX11u6buhM/w8vo9PjNuWxu/zjPwtZXKDeAgBOD9hDUzYlSmI/B891nw5k0y2is1WA8dhpkcBEhQrFcWeBHxZyB9snFCgWJzP0Fq3cgm5zT1xMbA+CcBSqcF41HjruWQ1xmGMCperd0L0EJhOo3kOF3cVeoFo/1dCfqwUL6ZPZoeM/9CqoM5xBMZ023iRgBVjM6hyhXgtzlJm5Bl5QSh3Ubeygze11QE6n8Q/Y+IByK9N4usp34FGKiPKEVRhEq+/h6FQ+2ldVZXxwixlYZz1Gu79qgK6GKZiT6kTHGyxCvK39Frqj4CEIW4BgatN4riEdnzmsLcab+rIBOzodqLYshIG/xhouz6ZBmTsZdH4Umf7zDBZoLQoFgqdcRnBVqx1a1oWev4yKFrbO5YRKb+mMv0/lBMQIDjiXQK8wTkoHQsZeo3qRIfTtk08jGYt71LvNPPTXSykBZ1xFOGcbOr/l+tGBxNsdKtGTDlPNZB5YSwzRyNwSgnYYScBfDBNNTbMYv1a1Fn5cHUOqJvr3q+5+PPhdEGB/DwSEyYT//4LAVASWe/9L+P8TBK7zykWpD+giDgSJB+ep79GROLrIOPGJsK+akIqkVqugXGELrecdUb4WdhhE0wcPx3VV4WIdW6FnYzkDbRFzCFKKoSdMmATMkAnRWS60yi9mUgvz0mNQSTKr8rqCLnK95Txc6JLKBOmx4GG13ZaorEZUJI0rq7CA48Xjg6kQuol2j2A/tOdoPnwNAlSpqPcCh2hwoVEF1Y6KMpb1Dq0N0EXe1AQlRs4jVDgRqmA9kiWQxlQU6rAgiLQFQeCmwRbVJKLjFU99B/FOvKGWhm7lH9d0PAnXLHExO0Dl2YuHBGXEMGist3blD15FKqX2ElU7UEPPuiELYIcdGklnhsEmVAwYO42PUnxTGJ/l/RRGe69ALaDxeqbftzCd3hsUR6zB4NAv6fxocEb9iCYEa1suQL5UG9T8gCDcWI8IBjFRxzwe5yFGbY9gZ+IK1a1Gx3OrnlTkg6pH8QCLCvd5IIESxjGq++E+9ENHncHGriM0L5ZDj4Nx8h0hMPotEBCmrPCHQEBifjEEnp7toS0vIfSUlIpitxOo0xvDeRVc5SAClfciFDdntfLGGnUu9WQ36IRXu/JU1eehDO0DGqPKqgL/4c/gsq54dB8VMv7SYgoIWztCXVzPwd87VGTPfcjiXGvs0AtXD4SiiD2UNwZBwOWp0+70ao9GODJCb+qWxgcCnC0JjH2LRCRT2ZIJXDIt9BftCwKLJkCrOJrg+ygjtAvqhPOpapNZRH4P4eGyxDnJRoju5GFAb9khik6gMZ7hEGQ60d5RpzzOGX/jIA+m5T3Q2IYeoDJ5qmCnYoKG3KuAjz29v/L0MYq+4oAnzggC5blKcO5VZBbpo5SA3eY3gtiNTKdm9giHh07fDwyZRGb7NYwje09KsqOin+lFB8eoOSAsNTP0H6rcg5lVHerjgB5n20cNw7zaouKvVQgMsUzhqjAVQZWfV741JQhYEyZGkGONzIeloncflwfKnrZgUC73NN54G+N8VVSh52QrB0SNLQmanAv+aR2r3xEC498CgRk/Zf4QCPxyE2gGwgLFKqOr+znovyAgXeQ5453ue7rIJWGFyuxORbo3Sb/NLG9wPhFs0vW25MHa3g+o+neLwZyhi5Dbi9MPBDC8hAU8MFwibEvqtGePijZKxRFK+pZKsWj/CwTw0kozgDzfoxsRBILl0FdhDu7p5zjwNgE5Z7XKM/qeBXlLkJkHjBlivy8TGC+3d9J/zWbwoNL4mMd9hW6RkTmcn35ChkCd3RD4eRiYe/r+bHbJ0bafeuhfrnT8+3FMnZ5/QcA3nwaFGiFBRRHUCr0XtNabeILzfeaEuDsTBJSeihQePX2+qcpkNvG9R5m/WyH6tZLA+gQ0vgmZiHcaEAS4uV6jNpvTeN8Q2CTcAc3EMel8jkv2AwHDWZqMz8/kGk6dmKIsHcjE3JDMwEu3NcpirEMw3vURjIKQxvfcEAT240CFJiB/Uyb6gvEgJAhZtb5GbVLWof+8cyoU8eyBeswjQZPVne8IAe63QIBluNHoD6GAxP5iCtzPnIsKfwcmmN6plfm6XaOyVOfMRwUuY2qFHwpUArXy1L23aNYs+TCbU+vX+eqIEs/b4MdHaj3ZzZsi7Fof/OssrEGoLysUpQu1rumy5z8U0GeOzQQlUAiO1MZDsZ5Rlb0pcNLjrzyAfEb+rVRK601XtynjnKS7A9d+q+FiiRoTDCWf/HwlfFHAp89LQffJh2FHFPC1iCgQHSHBhbEndZhfKB/AIY9RueRzBm8sVfXZDAu0W5YoIHhEnTcFbC70Kv9+elIoN+wNuoO5FuJjSxRpwruAapMvQqwn5OewDzNq+KJWYb8sEUIVGJy3vcV4ZR2k4GiUF4znls6fXFBo1/PmiPPDxCTW5JS/lDKmx+yKHkND+Woz9nqUysQC7zDwOyhaO0PnztH4S44oIp28A4qmTerynhRg71Tl8vhIVNw0RK3VfMugzi3cEJloHxGf7pR3WOtQBcOIc2CyPynoukJA+egcR9+RAvzvoQA7mnJ/CAVE+N9wgQ8FLJeq6mCRcJqF8oMC+dCjKroNqde9KfB2AffhUZXVD0rNytNu0aCqrnCnkzvANBe+KGA7VQvRwI7RLp501Q45Em5/TTHeERl6vdBQVb1nBayTpjLe06Cqf88KzJE1wHN2VJWiMm68KXv5QYHRxQZcyENKxXuLAoxU5+QqsmQyr4BSAOM3VNvq3Km8un7MYOU2Kdpso1V+0pKrSPMtUW0RUeB5u8B4KZTosopOInN/kPZPcxYXFlEgcM0nAjdrdqi3Fr0/zB8FGIkwQ7hJlLrnd3KPOo53qJ3I+XGj02PD8dgPBQKO3ddwLykwuLuCzp+xlFnob16Lut1Zle8cyT3OJ+aI2nH76v28zMNpvn38TAEjIVdxjzPq9TiQO4BLTC52EvQQzUNRfCggmcIcPNui8W6GAvuhgO/WT3KFh56iuH4cK9SbJoE9LOaoP40VeL3AFd+RAv9s/eL/AAVG7OiPmRtUfzEFuIbxUN+NqXwCiaouZqBGpzV08B9hkMBsJWy+KFDfih5cmWlRTs0fFJA8kUrgHLyqmlPIBZRmhvLu7hNLrtACp4kxmrcxUUVJ6Kp3dW6C8lAil7jfKea+XWC+HqqVF82pN/YMJYI3BVAZytJngeBNgUV1zVV4hhcVJZLyyituLwqklFjsp0VVM66pStXsTrE4JwoEwL7mysKYRmI85hDgel9AORBoPDN3Xn1cwM29ChXRpwQSlmT4s2c++qLA9URV5fpejeB4GvOhQL+5Dz8UCKh3R1C3Xo7SdDsPPWVNLqJG4Qjn7sMG76I+W/CfdorAkIsEj5aqPBHofC3UNT0vpkS98eHlUhtKEB8KpOf8iwI43hE1FGQKlFYK9foVUmLgpt4Z9UrWK29/7Wswme0axemQKIAvd0mCC1FAcVzAa6OkMJXzDK3q3lQYbbkWxmFmkHu468rnp1z3HSkw/U0UmE2Fyb8oBaaO7qGUa2r4mRd4u4CWWTp4xp5c4E0BvZDpKq5LZKFg4IRmmDmAkfNUPxQAf0tUWE2pamDHzXBOnRW8dhC2cB01lEsjSQ8Da0tXfa5epl+JoOKoqrqZTolkzqkhShxRQGDCElWfoU/Irj8SwWyWT0N324vGxwWc6ZKq+OMCWkxVna0tytWrsoXcvz+pCv+iwLTWX8t+CuVodlZJsKiod9r7O1Gpah4pbASOjrcpDSY4VWUE7bQaodhHSFV8ViKYPrgzun1Ivd7zyDW4OBV/poB2YEo0pxVRabElY5+k2zG68sMOPWkZ9GA3+v5DAb87EzV9kapYeYztMMAbJbDbXWxxMeatCktBkT4UMJ4bokK3e81raFCipkk/KJDsmQtaq1CvMBH7FtitsEZXMMlthhmNlxG9MRqdS4ngTQG8NHvURrc29LNbzIKujGyU5WJHiO85/jtSQPg9FBgLY+ZPoYD8v7FE8Dpl4J19+vd7dlAXF1S1DqskMN7CXy7wooDIcmSkde2AHwFVmTd7Vcn1SI/fFDhtYYDOrPcZLHdVD5jlCcJepc9zB6/EMQVKDOyBKFIHr8X4FwUMZqJWuDjQ53dbyNHwnjrjha91uUYITt5diibMQnc8Fbi5AD+7gHi7JKhVS6vylhx93nLNPFG/zx3G2x8UFQYL6NFdJwYEGct00Kb5ho63o17qvnL2uhcOqLm5UQXHkA7pfGzGKIZEgY8L2Mrr84J6zmDhlzXAqhqi0pfUa9/zAkeL26Oe9kTN+4WeH9U5h6A/yXWSkdIBzwgtivZVYwLP9L8oALJO7vQMShWGd+GE8sqyIVjZgQrainvNTm7peHL3BwWMypqDLyn0+E0BUXwa4Luvdca3C7idQxQQrvsIMtseoSMFbvWhgBUQpeVWO0Ew0lsHFuPMRf0QFGHAH/lvuUQw+z0U4CbC6E+hwK+eF9D9u0+9xlHDz+wg3LeHDwV8b64UHwrAZEYUOETUq+Pztv3MCyD7ytkLOulozkdO6NUzyqEK45Ex8yy5wI5OFii37Rbl3tCrDwX2vDh4zXbR62OJqlbISGU/FHi7QLn1CnTxLwpctruzN5itp/D/pAAmm9e8wYCJUV7uLeZDgeOBquhNAV9ZUkIpnrFAVcOalDgGbAL8K2fb44MJqMo0fvu2PaKxvppAOf6RwO1251A6EgXwfCYKLipGQPMpGiG6+qOHzJNENFvdrTx7Kxegl/cjuvaYKLeaPVoI24qjzyMKeKMDuUB1snvUutfCK5/S9022whkNlIkSpUQU8CR6LKkeuUF33kuwc8llJOZFgent8UWBubknd7kb5ArTWdyh7a3JlbptUcOuJqq5bkCf3+E+hZK5cLg4R39RQBIoIYnXU0jS1hYwe1zJuoS4YII+bb/l7CD7ezYOsjw/5oQ/BAPiL8aAYuqI4gYJA+/pwUGYHxA4nZpbtqIg3dPV/oWB44Sa73uR4DM9qK5eCstVV1R8ncpu6dFl195JmRf6OAiDgUcY0F2dZGLp02W7rx8OMDUzRLEbOqGfbMruIwPvRYLPxACr28VHBtC80ve9MTDb7KfhZ2Jg6m4VlE5DGp+SUdmK8Uvx5x0F7TcG5JPAoLMnDATyiDBQbzsNtXZFZXZcHWo4DuIa9SNvUfNuqHk6p/iA1mJkhsFs6VOw3zP8FwYsizDQJayKCmT0euv+mMFmNQMUz54X+s+Z/N5E1aI6HPzAwJG9T1BbMRR5/GXA0uvzCcrTJclHW1Fw9x92h8Y2oPNndL7x2TkIVWEzXp4F1OL3zJcM4NKTZ+CYXI3QTPXXIg4dT2faVxRn/A8ZYJbVFhflljAxdvfJBwOSmbhMkLaEcVfypjif8SeSC87oYXEakJxdirLyeoP/lhMD7O/ZOshOxsLkX9UGzDH46C421I03T+qubwxYNiVPj+eCApL8kn5mBvzg7fRNTJft5EIX9N8YEIXFAnCSUzdS4lZEVZ8Glb8RGR7uVpN+YSB9lgZMz45ISdxyKu85fHQwiTkX7SWrhp9MMGcIA3N86JV/GxAG3tuGhA0F9o8NDJaCgurySOPzLlT2f2MAi1buPjYgL3QajzwKHDgdigjNg7KoPC0ez2CpwBm1qUJleH8l9+GKadCRB2QL+qok7J3/wsDbBrRbGqBkDcjh+0EQAQaOjjYf+IB5R0m/7fUTKuVrA3C+K6n7O8wEFY8l2xlqzxkotaEiDEdkH3lO53N6Z+5kFzxhEx6UKfRNTI5/vTvgmcNXme8IY6aRWUxQ5YSBetjQ+Aa1+VolCFLwGK5H02MNJgiGUgfGmvuBgeZB59+1OQ7nj8ILvftaqUGIEg2NUj4xHhzXKmFCy3CuhfsQ8zU/+5YY+D2bB9npaCzM/hAMSL8YA5578dFsQurG76mBvzEQzPV9DXVDUm8ZEw28oSwbwLfN+SsU1FOS2MeW+cKAV/nUfeSZJKHMCz8wcD4LGZqjNUXzNpYpFOetjFKmLCBw9iTZGnNxUfIvKvXJUcGCz4j5FwbEBc4gguH1ywb+xoB9WlAZPDcUpXM7XKNutBSt4ST35Cwii3qmL0JPXhIGHpJDEp5SyMebwRkwMfMnzhc8RftzyiDEAvzAgKf7NaTBaxljEmHot2eymxu2DdpG64JfzfY9jC6zBYqnJmC8+5hs4nTantEuX33cRIru206Yol4SBoLVYc/D5ugEKDspjU+8PnnoUjpzVnIhLM11wpawqy7oxgzZ0dmhwD/19BGawY4woA8pFKRIQ7CVBT2Gbs/CytBZVIvXeA9qP4Pspm/RYWsdfsKAuso8+NiA2XVINmScIVi5BHAcrkvUn5uKMDAwv+XGIfb3bB9kBWbG/Cmh4FfPEDqb2Edjt1Or4Kk8DDh53BHnxpa6d9kGNQQV82UDHwxEz6pD+fVDI9RyRYXT03vt1LkuquD8eBYw0nmJpHZIZTLuKx6Otrf7wsD5tZr/xgBsDOrWi4HPfvYMfH5O9MbAOtcLVBe9Hv6EAb7nhHChMruZMnxcFFRGjhUGI44u+93MpkTDcdStef61xn4DFpUn2YBXHggDAcvfX9k/hGCsxxHYI09AF1sq80tJ4xtsudc8vWYyXpaULTxXf2Eg2RAGLoozQmudIhOsBMYB99gtEcx5xOA6p/NjjvULKrg26PMKKtunDzN6/8ipgu3oZQNaf0ZTlh3G6w5QwD0U6Pn1zQN/N3qqcA+YDhcmT9jQCwXhytiEgSSnkLPOnxJYgwuLbqTR+XJDhkJK0UxQdW0KHfWdQkVmCSk6qzNh4KBQ2QdsPKHQsScog/lsIZulhHXZIgxMbqcEYHM6oNuqdYWetk6/JQZ+0wZCYcaN/hQMzP43bGAhHVTmg4H3BkJ3kuqMF5+VFuYzakj2nDQyOKklFb/rXb4WCt6hIJgyPUraeMEErkJl0fCO/MGAj3ItATDbHA0xM8LgeSYJ5hLjCwOedCEM/B0KglPUfy0UWAFhwNsOkIebcL78dwyA+JqiTKnM3hiYsxO78o5n+rzhEaiMFLIBLLUAYbnsx+gc1Ziy8KhJYc6pc5RPZRh6qxHbfjDg9iZl/7x9/HcMxAEvoHnGsPKlgLCxz6WcsCHF4Dk5SB8MmJAbZBP+YwbxSBRQ3b0w8LaByiruOO97j+wjYmZgLlQ6fhIP8G9LCh1VDB3azIBe/8bA2wbkrKCQ09/9GVztfIbzdEbYINdgoQFWQvuwf/1gSH2N9xkTBg7NDwwcO5tHES4IgRQTlp8LfH5swJ8OJgVYrt+itHQOVeCtJvW3xMBv2kE4m87+mClC4RdjYJ0LIcr7q8r4Vlh+2cAiXFPWradB+7GBz3rhmfMd2G3tDh1l9WOlIB/lDBqm5YYfG2DJFdAOIQzx7rOvVXuxRGgbowpuph9Btabe6TrigvGZtcx+9g79NDfwWS+07z9sAKtn9/k1gZttPAmEqa2gyj8IO3pV1TBMmO0HAyhOS7KJs/6FgUAaEQYStxuQrQTbytsOuQ7SPYbo3sQV4w+qZUFZ/n5CWUisyrtOSdKdEKiMlQir4Hh+rZQMlmQ30SWpfMaKahjU0gl1zl9ToDiGVFax2BGWWoPB4Ella2reAN3xyGGQOxImFKYYo+2wQehTVO9BNVULNacgW+ruFBLgJN5Q5jSyhVn/2v0PDYcyUxHWWIlsC06thhazCio6+JrGa6gGOvaYUBJ3FIoeMzH7soG8ovHOCo8wdrwhfGzgJKQ8Kox3DoOiX9ewGRwuKAl+Q+9frL/nFOHv2UI4Yibc5E+ZG5j8YgyshCag7sBr8MGA28eUhR8rvfrYwHuK8GMDlzP1sS7Rr58pwg8G9snliVasuiHyzPPLBuyjGVJZPSPqlq1eopofCAMdT0C4YkfZ3p0sKl/WytlnpeAdCj42IOo/MPCTDbwx4HjmXYK3DdiPzGP81TOiAq+bLbon2WZ88+JTv7wRBhxDp+wtLV/L6MuMDGZ+SCuUrUQFg8cGnTZPSeqfpDrRlOxGdV4Ljrwg97CPXxjgI2S8w5nsZluONJSgT0PPmI8SyA89iyJzz0J/6kcqWBx3xUX0NMGb1VSWVRkO0XTHJPHGMVRhliQzlB7mKgyMnrDT+H2EDrNcgsdHVfLfMEA+MUaTJwwEWU+ft+BmHv3X+5JsK6I44k8d+v91roIqYOygAD3MM7T1iV4FSbSvYSk1UwSnxzBYTfctPHAtoib2hAFLPXWwwMEVlTZpwbsvJ+y3xMDv2UM4YrnZ7E/BAP+LMbDjqxDFBVCZ71+3srjWQvsJBR8bkHo7Q41daQxKa3r+4Wyvn1DwwcB8w7Eoh6nL4CbZ9x8b0KQgIjsIahW8lKlwsWVNig/XRwLeJgHUZg839EcLyr5vDCyY+w8M1Ddh9wkF6GfSzxj4LBi+MWD5ZCneZD8yYJfBFqWjShjYC6TN2tkbo8QYZAtvG/BUjbqnbO2qwGTbCKZO0qN43WeVf3d1BGElUrZPNmQDo/OjB1fUZ6gtXxhYbggDtbq20BkZWYWZcEyIESMZxQxyJhg3bAcXNb/hPBHM8IOB4SIeopuMKZTMxoSBpMsoxDx4shF1Pn7N3PMFigcmrgLbIFsKJ8IdXS1cQCAE++RjA28M+FrxNMCZFxt0JqMN49mXuQGMZezQeDTLCs0T2cbbBqyzSBh428DfGPDOl30HwmlJWD6E59AvxVNP0eRxQ8u9tYzHwfpb7iFkf88mwtFozLN/Sijg/jcwMFdZsoHzlqS9yOz2M0WIN566u8MJKcpLVSNYHEsHGoa5fqYIP5sIgbuMcDGtf2Bg0bJAl30YhZ6tEAasgV6jfeKpWxqVX4Bgpyq6PLhVcFqR9L4x8A4FnynCdyh4rxR8MPD3FKErunfjgwGnmi6rgL/NC9hpeYpqYdB4BJuyuXN73exkQBjw8wOVlTR9LNAwkpzxi3vbQuurY7TWQQ4BZ+kpXCG/ola1lMWly4OlbmwPUJcjHzDcEAZNW/bQUp85eDerieDyHBEWVume8cdzLYXLIX5NQTomgzt2r8I9ayXUHvyC8bIx48B1beqoRpi+1vX1Ah4p/0Bl/NxU/l5TO7iPmx7l+kB2NFeCBMStwKM8qF/bi2TFAf7ZdghDa1v5K69xoMqiE31fugb/VjDU7ROGsMnPCAPLg1LDJbpMcV6wWH0wkJXy/IMBD5Aw8IxPd1R4/VR5Hpjfc8Hw9+wiHI1HDMf+i2LgMtQjkmCRbGAzK78wIOWFAT/ZgNvZGl2GgvxlA59fFLxtYPjwKMvutNdvcoWABeYgqajv46hCtWINmGfbA84j1aw8PPo1hItujmJteCGe+73xEwY+9xx6h4IPBt7bh57bceeNryB8/brwvX3IWpzXjBdV+muBU9yhYsdOhd51L0Gzj3myBcMFb3d4pvBcL3yUArdgPNnnZ+A17QAXfF6AF3hxC4Ut0PHYvF0hLijbD0XvJfWRH3qitWfB32YhaqlKr7/NuRS2g8EKNeNah94+GqfgBMIDHQEt8G39NcU3mQHq/IRC0iomiCnaxEF78tiFfnTUO8gHJWEslHaM724JI5hUT8JCQfag1vsUNgZMyIaONhPE8ut2JTt2gI4oZQzaLVfDdWsIhAV9V3klo0aQvm5kZt5snQnCEYWCfmELaIocMv5o9uzBdwlbuuOfCeO3SQfgmnfCQn4G9Oyp9B0x8HeJ/J/FAJU5/6eEgvEvxoBUXGJU9ksq8438KIBfcme0xrUBgbRVug8GlMB/YeD6iMB4wv1rbuD9wyJ7Jk5Qt3PKos1tPwNxUGioX7Ml+DuWpW52C1s0h7lFkiq9fi63N2xKuKTr2B2C6LNS8P5h0WcX4XvfwDsUBJ3Tf9kA1w2E6mMDn30D58suxIXLOTCL7gV1346yeFHsHRhNX1LcmGQbgyXZDGuOVqirxp5sIzkZILMDBRe1VwJask7fN9lSWQwpVOBut3+tbBQSuqsoAO86JQwMzEGCYpSWoX/Y6S2shENC478fwHPrOIFrGbJoiGeL8YYbwk6pJDrOjzMv9Pd82EF/KxFlrclDX7xzM6izpYqG0Ozp89lVAcleGKEGYxew5Gi8yDYzBPPmMDiFIIX74SCjeohywPWk6aEjQqILEYWS9WNpwD19/eQg3xihP9mQjVUbfYhSKRPGdlhJcCiu+MFAsLHXLP3/WVAoii7nyhcnp29pA6Pfs4twxL22DfwhGPjVNmDLQkJlVWmMV03kFuJNfiHpvBuV5w/osro7+dfcwAcD6uJ+Q3fLO+HHBsIipCwc5H4VHGJAeCoGZfFTs2QwiNUEjl5F3dZSqduq61eICBNE9brxK89iCDO3R4g//8r4bQNWwOiMP0gpJLxt4H3zsQU1ZPzYwEKLc/AdOabuyUKNi0BbMEEUUTddTLkZqlOLFFhYBT3UvbkmSZaqirq/GYGsramMnOU+9EZN4sC2JwCoxmlBIafaR+BteRXn02UYemOLMaCt/S0qh2hfBfqO48FanjJchOER/FjQa7hTZEFNXTpkH7LCwoGJPBRtKkMMTvXrNw9mhIYmFVUgtLxDISYzUR5GeyZYHjkJBpZI9tJnHniDK9lUfGhldNwxhZr6SOO/9wsVYUyA9qa3VoUkO5hoPujzvHY/Rrg+8xrnychg/P1d4eGuJ2QbMwxC36BIB3b7WH6mCJGfUigoN9oD3WZ4JhuJzt/yl0Wj37OLcMRPJ/+8XP4FMMBdvBQhem3XqYCkeBrpd3Svggk4kKi7/40BungJA9sq7BHayKk8rVUMmBbJHI2HFDLBMK6oe4aRg/PVeMX4wjbqgLs2DM7P1MD8ZB10cFX5DGEHEeOFc0ihH+f+zzcifdvA58ZDf08Rvm9EagfPH7ccUTufuuG15FrgRsIFXX1KocRKAx7OdiKjTmOoPI4Dlbrhmsp4xdVVcH6uEzCqq4Muv31h4WLQ92eXCUpJ4TLBTXiysEpZj7rnaskElR2y0AeHHWpTp2KCaUllvFkvS7T24wYQTZ1C0MigkHI/upW/7ZgUkodKWZ2xloBxepDgXpI9qPGkZDxP4wkbOFqgthvR998MyvqrtSOhnjc+BGxC7jPICxvnqYmhv7iEEdS2pqNkLMsqOLFGApqQvd7flSHu7XELS1040fG1JoP3CZV9OpYs1MZ9BMExrTqwasKgOFz9wMDONCmEPIoLBOPsm2Lg9+wiHE0m7OhPwcCvDgWLyeWA5lQ3GGTGzwSyjHmiw8cWZds544Dv6zkupGIOwVXxUyjipkfXLZ0q0PondRtgl5Ra9ST0yxXLwzXjI9Ts5ToM7swSgXnpv/FMgsrLLtCD6xcjNHb5BoLlQW3hKVwCdL1Mq4JOkNWvXYTLsRF+fmH4xsA7FCzUvfiFAcWfUDdMs4awEYeUlSengAm4S9VDUhcOih3S4z6BDlbuKUV1dziEwbBbpxA+NJJkL60ZTMSEheGpNsgu8oDx1wLDvnYNFjgvk03oHbuah9PskaNq5TXjhwO+gBtfNmhbTlv555aXYDZuY5y7Zvg6XrWDhk+mZAtpCsFdHncQuvIG7TtfhX7AGDxhIqMz0qZ1hdcll8Ls0iE6xi2qUNuwBnX3WYpWdIpCrGrK/mNuYKMmjPYMNlbbw9RaIirybh/iYT8mbBfVEy13QTaiZxUPjq2uETbnuMLzNWph9DDTr1CgP80eWnX0RCNZX8Dnom86N/B7dhGOptyE+1fFwFXixqhWDnX31KoiEE6MgHPTdELPFZkaVlZYojuczqvgvilriGKdQWs2XVS46kmitSXSZdWyeeVHzxUPmyFd0AofZgyKz3lE3V0t0Jm228o7uEvKxoHpo7W4lQzyEKuwzOwEnQXOGRzuH+mP25LzRvW59dA7FPxkAz0nqCg2fMn4oxN158MTY9SLAWEHrWUNt31doKbHcRWoVsTCvHtkaDceSfxNP9WwzdeErYg9MN6Rn6hwOfUlLi78mkLFWuuAOQ1E1MtFwXji8MhDNR+UaHMBvT98thQKouyGeoJnKusrff/lHk1R0Y8peNVNl0B1Hiu0zkOyB2bZpuA/F1SGzLUO0WknCFvdp+OtjEMV7G5xDUYmdWgdT1vwc5e+v5G7IWGZ3on6ap6Ax6191CV6JdqntQqTa7nE+aGqGE/jGgNutaqhbZA9eLd4hCD0HYdEtR146uJYgF/4+ccGvBOYLIAuP1F+7i4h7o7T72kDv2cX4UgYs5M/BQOjX71ScI+ojKpL9LrjFUks07EWio8LXVbFOKLuGQkNmvOOsnoKjx7ymc2hOtu4JN38swU3phQ8v/NN5asSz0NzfIjoVkDdqx7GLXiThYXWsD9UvsGQhCfxQEBVmF8oFKyoLO6ZV6K4b03wgv6pgqEL9QcDr1/sGV8rBfp8Bp+5gXtqq7iQx/T5u2tSQJyONNR9eQ/BVNZnwEtXhbD0yMOgux1nsBpOdrh4Do5VsPImNZSDQYzucvx6rFFIMJcjsoGJR4ko5g0VVj2FAPvctyEyBpV9tdb2KEZDev18dHKgjEYMYZO5VJi1VKx1vKYQEGkHJhivThGw7tFAezW4M/7NuxSg7pZkI+vzocLR3WxhNtMyNBr2yKAQcyyY5TpAtThTSMjOMQ/yuMxQZ32yl6dFISJsDyuc++wBvNH2VMA5K7ev+zYeQkyGegSJ2p5wYchJFWCgJ9CsJivUDgHZi+KQvYzZa/HZRejN0jV93+NBIU2QafzfFgO/aRfhjJ0If8qC4a+2gaExMVHUU+obUtu08NjULWpNlYBf7o4GZfuwR03lKXt6oJAtnFsJ7VRAxtuQWIPfTDU0T9oYvDhJEzjPrxtUzw51S7al7tvs1jOUNjc2xAycCPb7C+DydhiEQcYvIqiuWwbthbOogpryKwxThrLuRjAhmOc+fjYTv23gEwreGHC9eU3dbcezENrrMS4O7OtmGo1AdrFb1zivdw112+lEgsYY5K9bkDXEkGDdQoyPLTq51oSBGq5ruCaLEepidqfj0+wUqkewxAUzHjO+qToFVJfXjUczvYEg7tevlZQFj7LeXcGbotETxqyUsDccgRf11xSyQkDcFmsFVkF151VzlmWoZdNjGMiRJcGG0SoU18cWfJsj7LTjs4qGGN8Zr2KtHpjrdIWmWzDgtZNOgns1SVG8toSZuqRurjRmSTbmHSvv+eAIa2pG9pFMqxC7eNJCfx2b6A6ivsIkunSQmosSpfPtDP7uSu8PB9mTzs/lO2Pg9+wipMoa/ctOEe6ZuYKmGXaVP2OsDi7mwUN5Xe8Zr5slKswtFRCiBRVDplOZ0rkNSUK5JdkCwyYwvl88XPucDqE67nu1Gm0cdG1/Ap7bDijr96GNwaieM6upX/Cqfe8AA/W4CJdYlLXKzDFB00tWdFkLowIGz4albA5WFeSyXH+tFLznBt5/oeCNAbGVDiH9V5Jkbx7OMbwpUrXsqpxV9fW8Rvk4Hlde+OxY4C5agW5vvP7iUnTqIOmp21qW2VR4HNDj8y5WcF2lShWtqR5VMw+36M9Qh4gxaLxp5ddodR69/oGUrfN+MUT3BDfAZEvf767yCmO+1cNVui1ZtVmkCa5WXFhF110UqUZxytHeH47Una2pA7Nm0qLxZE8h5ZQkhZsOLmaXWAlXWu+l1NvzDLOJrIVLcSvR+dE0KmM2PIa+G25UKP3HEe37rGEwkxoehMAK0S2qR+UL850ECfEXd/ulAtFKR0cNqlH1+WnRJxT8jQFvfDwb3xIDv2cX4ZgRpqM/xQZ+NQbevzBc24EMS36c1+p5e4RXKOhD/2FTdz0H0hGV+B4xgc2wPOQj6YmGvqDsKYjHDvJ9H6MnXLdhJAqjTl1kto+4rI0qDA4PVfVnUoC4K+n5/naU1Afr+7iyR2UVNcNjp57kh4OqqZKU76Z8BN4GDVSPrx/SllGg/rRS8AkF7z9RMBcakvTNK2tv7NbBpe/5VTTz1FQNJbKJcCIaEKZb31H1q1mgNbmTHcjXdQf7m7lDSQmpG5cxlcVgzs5xMxtEzEphalad28YZ14Nkw4RwOPCqLmQHdOarhvG2owkPz+VcRlUs72HA7CYRPGcFhyHqKSynEeeot9m6IOypR4hY3eDVW00YmE97wpBgThO4BssL6pvBucIDth2cMmeFWUWfFGaTqlO7S3sj3S/WsIT1KFUbb3BAUdTIZpTujHDStQvhKG4ZLOPWAX+/3WH2iNQqXPeKoUYTKcWNuSIM7U2VV4+BWX/db+A9RfiZG5CfhIHbxPqeNvB7dhGO2enoX3YXISvN6LLVZuFrCU811Gqqu9StR1CtziexVS3WjFCbn4oKB4OmhmJRrtBd4zH09KHBwmQ12uFmPTtXq+wx6dXhpt7gJlmmTLiIDjN1ZYy2GC2cMxOmeJqpsXl2cL107lV4OlmSyq+nFjoz9UndjAoawoS/ocHnXuiLZ0b9eRehNfoxNyDtlk3o78JTCrgZURkpWl2FD/EkqZNpP8QdBW0IH4txoXICSfHCHVEZc/N1D9KYylJWTm0YpP2JBz06hZguF0cmvOtrR402yw6TUXkOo8nlxKtSuT6gQe0esDfOEpQhSbzSLyhE0FMEE3FAccI9XWC1mk17lXGUDDeMNYJoHaat6rqPHBXxdRP48HpOYbObXBG25CE4uvMzOPBmhoEhHMNobySpuguXN/Rk51QtnWjdqvP01KBSehRiVnhOYMdpd9R2cKq8QiGbcKfqHVc7P4GVPNJTVVs/yE6UljD0XJkUz+i6+7rfwLU+fdmAveO/sQ2Mf88uwvFr48D4D8HAL58bGC5rjLb8EVabhg7zkpKkp+fTionUrJqpTD0OUAklyt7LNYWG83OKqMyfLONPZg5l0XQa447bT8Jw1S1SigxUdvExu1QRCydWnVyCEDfefALLaLooVIHbKtic+QFdkPtMVYvc3qAXC/MwyiYPSa2sxQblpbIElA4sC6OZcv2aInyHgvffLlQUjgpw5FO2H9pzB1eZwcCyPc56VQmXHHqPYReG0vIcqa3s70nqYyrjnXvqYVvIJZWl+OqmN8rqQvt0EE/cqFpt1RmrcrV1wUz0JhD616xVJyfCgPkU2xB7dWpAwGzmaF6YPvQyYzIDuZtfcFUxE5J4YZeo+zC38BDvJGazy/JCC7tJgcpebMFbl9MaKudwR1FmOgZviUnHcxlHuM5mI1jm6kxVp/PgTGXt8FW0HCwiVcrXF5T5EYWS6X1TwDPLHmiXVNZ43BgdzA9kF8ndaJnoal5Q3dgunf9KHjFLNbmqare5HlD25vT6976B9xShdEkv33f70Pj37CIcj7nRv+wUIYZWhl6usVVYlrNWbVwtp25otOHygHyrygeGpNOR5HA56O+1GqQMZd9rMKfLLPNV9VE3Kp7rXIHNtbn3Wr/e0eedy2kVToQsUf0olnEfxHIV22ev0yLPTvDC3SBc5/vc0ZYtXjEb7LZhqHirVGWuzxTNM+SMx3dNAZPUvf38J0w79aKh2NFlHyw8swPGO08xU59iFaN0rzXXHj5wxRM2libnGipP2oz2dEpliEN6/WNzKNEaey3jsRxhACxGxKbdSkys2nmq3Y4xYnHeKbB+XHJee5bZEZ1Gaitf1i0H1NAy0HH1nglWK+qmvd84uL/YMpM4YWFo5xJ2WO5irdoMwqLXpDNhwHBVsg9xeq7h3pqP103IrlWw608JjJKtjMUokKrNbJUb2tQKF/Q4oe83F3Q+b/G1Q/25axi0T4SRkXdgUWocChXbFdnEuNvtEG/M+EVhT9KYCY3nUuR0vttB3mnlwjyiOD+cmM/cwMT2n2g9nQsTDG3re9rA79lF+KIA86fYwK8OBc85o2EtjCSIwwN1r2hzW+O2mXDhCnZdpKrZ7Ikbv6FmL01rQx3spRbxGmxhNXJXqCYLYYm3cTuHDdkmqxVH28Q2LQBiU/F6LaVQjpSGqSyiXdFppw0csGDTeRXflt5MW7GHK9lIdAlJoql7n6/hETdb5VwF+4bK5m0DI3Bm4ScUnFtBo25Yn4BUnbJu9AQH2/aohpvg1ncas4097FY9MLFFaUPjt8s9apctleHsTt0wkQaEhWhzIp3fTFW4BJcAr1GkhbHtF4V2j8UKr898Hm5StphpWVwe0Z5UhIGRT9nc9sak2uLiAUF6mCJYnLDFprG1Km5WvqplkXjGm7U3qo2dyIX2HA8olPRNWwXz27SDkKNsbiu7G3VziWwmSBofj1hrYZLKGGnNIieMiFs6P8MNnU8YDa4fDPjaatMB71/HaMrKBfxbtjZAE2PAugApjHdLqdAehl3g6bGdMzHr0fjfGNDZ049QcLsfGNR48cLgMdp8Twz8nl2EY54dj/5peX5DDPzqfQNJul1it39QGW03fa+NTraG1bmUw03X5ZG2Oi0eiJ54DMM6otPAsEuS1tuBsr65OavqvbdL7C6BQRLMPVItvugpnpqRHq6fLHXD1SlO8fq6M3Fy9x+RNoz1K2HApjK5HotEYw+bA2J9nTDLZjRU1XQ8EHEtxUPws1leqFt1df/MDbiJdo8+U4RaWJ8q/9lM2Nff61ti2TR6uLmv/FSbRfccz4PcCNfCxccPBhZaRhiImnUPXqXtUXLcU+g7AyoD7rzNMNdMAzZmURpavBNveBsWBpO0gd9qlxNhwJX1lvEDjbL5droxUV/Yj9Cr11YK/cSukfo9Hd/CkltN45sHHne5FW78ZznT5iaFEKN3yD6CYtrDDK4MzpXRjULF0GzhvLG32D5PBiQzRpa0WwQnbOaOCYkjyKnGThc3lMSmDb2SI4xsBAo91u5yIYBIJ4S4vCC2B1OFTemWhAFSAOyCmwWxYZSd5ueL5nNn4s8U4RsD0nJONuBm3xQDv2cX4ZifCdyfgoFfHQouYljgRbCojBirrLVkLMR4uJ01Zi1tilqbTZQLhvMBW0XedlaoPHc84mqhTZjV7njt1YvJNVjrdytMgsbnNTmJW2w1yWSS0ClTbbzz9ljVvklYMemyFI3tEw+CTM83TNFqJ60x8LgVlXCdDiRJw405wS07c5nl5KGqalxbt59t4DC6zBGM3YnxJWXCA5t6WzxddBM2gf/gNV8XKWYkog2bVKIyfGNgPhn+sIGrUO5ff66EbOCNgdklrrHCO43nOqDu/XBghMQYq9rU672krbxDg3rWUgiJV1YCZ3jaKCr+I/Sb4lzAKGzOeFq0JsQDkV4/z/QRVvnUrhJZJg95YwCOFELQPFk9FHuSelNlb4z3jCc9DE9iiadgTt9fDAljXZXfMYeFxcS7h89qqnToUR53PzAQWT6Prg6XypPr10+l/CrBZnmYh4moPw2Nl3UW8xPnwGaaBYYWNusGnSmcmM/cwHsz8RsD3tH+pnMDv2cX4XgijCd/CgZ+tQ2syvyIHaeYsC7HT0kDI9zjfpEbVTJXH4k243PKvn0rQRJNyQ4G961D2bVQqvVQ83htZHsXPIeuHcbemi67YmPf8XqV7DAZrB6slnteg615tmC95ggT3orK5JRZVhgHkcRqI5+LsSs2c0jmzUPVBHM+QmqfVRjeb3Ta33MDo5M5g48NvOcG7PmJLmsvIwwc2UuOV/VO3W91pzJIb9UVy63iVLGx3kfae27AqkSS8rcNvDGgHsZkA6czZX1tV7V4O8RUdvFE7rVJok8wH1p2SIx4olaXPzDgjxbTBFQnsNHdHB8VrvNNDc5AuOKFu9LxhWngaAq35fGaCQ7EWaQkn1DgJv4JvMbasGDclyNUZfsOmLck6UPOO2C5e1oMWYbfa8VEeGKZFXYVj7JA1fLjqUdtgDR+SZmy0BWnCbpUC5WHw3UC3ZDsa+/VOrOprKDQDhOdx1JYL8JNzdD3V9qy+YQC3w4nXysF71DwbRcMx79nF+F4OhGEP2VugP3FGJD97RnPxwF1o+M4iDSX0U9426RUVsuWupGY37e4b2o1XJsppto1Y+iyq/U5sxbsgtfy5faGzYO3mXXivN4/4Ri8VJITxgtZUTV/XZ2wdJTXZQ57VTtixeH1rFLZbVxppg0yO8fTUTHC5LKWOy2diwHWrfpkou181n3ZwAsDznGVR5/fFEiD5Aze9U4YgAGUeOBuFrPutlT22S7u8fS6Jel6MHoWWqIvvzDgVTxJsaPKFRpZ+AMDg4t4oe5b29XmGfszTRs0AlaLm83EPKdE2kR4zQ0Yc7KByW6TwEPaOV8YGPDTFkx2S993GVtVMprQ6ystnhIWCqdaSzKVZeBTCCFnIAyslxYP6iMboYnaHYLTcs3DqhRaPA/HZA9a9Jhp4wnDUkjjHVh7L6yEx8kDrc5tK0xrwkg2yCYoyXSKg3a+LiBRoSAbUShk5c+g00wtFPAyrxdMPG2DWlPNrPmsFHir0+TLBubB8hvvGxj/pl2EAs/9MVOEvzoUbPzLFW9VQWV00uiyabnwSjbA2pAETypbR75XeFXUebWBNXXrPmOOWAgDM1zLLkm/d2R63IcjKvvJdJ9o+vIyxovnOdSdgqejDUMqs27Z2RBrJ7IFY3DhcD8obFiPsZS0LAfqhg5J8UYtqftt5HyPh8VKCteL/b3WPnMDrwXDTyh424DBVefQb7nTDAaaWOHNpla36fUg1YKAMNSE6MJ6OlLan0KBP19RGQjGokIn6k8hejPCgPC6m9I+D6l7Ly36fuZxGeDhsnfCtQJK+gkFzm5BZdydrBSi45gwoD4ejNdz5w6mOfPEnAvofEnOPtUMRhSwYU2HQo+xrzV+SRhwWe4UegJD3fzhyCN0Vuo99FbH9Qx2dnPCwzhyIHn9PWNNuIUj6u4NYcRnFcKFM3igEd0JY6eRRfZwGExR5lLq5rvkVIBk2nu8zg8mJMco4DUjq2ZYDno3TGrl2WmNdm3Ruu4pRLEJHf97peCNge+7YPibdhHOxrPRn4KBXx0K9GF1w+NuSmU5Cuiyufb3HhtRoO4uNa873M/0BvfM3YD4OqKQwFrbC9ZpbVVxP3p02uZ0f2DBMyThMKQy2Akhh613X0B89Oj9ZXLpcD8/U5lmF8XRqIHyeE48O1zzd1nSJrrd4vFaUjeFgLp5UcKFQohKIeHgFqz2CQXvuYG3DbynCN3n66ZaXHCWgB0LNe6nI/p8vqDuf8UtddNn70KynQe9lnjr6mtu4L2L8JxmXzaAM4YwkM5EOv4wJ4wx6d7Q/IAZ4nEaEAbujx8YoPPVMh8M3PJggcpOfVQ+I1JZdrz4xPa6IwycVvT9UQYCnmYDh1m70V8YuCzJPs7qhv9gQD0P71XgyZYEy5NwJuwkTpUsIsXQeicf42lY0+PbguxqpI4en1Dgu+H5CwOqaxMG/NOkhjCzK8y7xqzWrMVI2moRD7A5iG4Vm7rSa4dF2aB4G5yqz70IF8r1a/vQ98XA79lFyDEjjvtTMPCrbeCkkkR3UmlT9xEVVjMUKt58WVN3dMpnomW2d8a96RtMfEj9Vnvfi/Cc3mzYKG7Jas+AyqBIJbrsvRuVgfsq88tuuYBNrtBlPF14HZ5edx+K1YqwIN5Eyq6buR3Gm9pXtTYJz3jkEsLCpH+m2qC69HjRVbqsj7xcaLPZ5u71Qj0IP3MDn+1D1+pc4bImDCQ3rsZ687BfP4Z61po9rFjM2asbrlmGMPC3DXy2D63xWqMzFk5hEJeEAcPK7xQqFOq+DfM0NOYEQ2z6jVNtolgpNImhUCAZ3Q8bsI3hlw349F4WrgnZxy2Tafz3E73+VlA3LrwNYXArPtufMPAJBVfXHKHM4r3yeYswMHjGFzyttlT2nkMhQFowY+zqCdmEcyQsvkOBFo1fGNpNeWiKk4Dq7UYY0ASzhUVLGCx402TWRhqqWsfmQ6zuZ5dZV8Kz15b5oUVVFU8MHsr1121H3vsGvi0GuN+zi5Bjmdkfs4vwV88NsEX+f5P3Zs2Kqum69g/yQEBRORR9eRUV5aFROANRURqRRtFf/92MkVlVe8WKlfuLnblr1tzzICOMKQKO57obGnlTbR7h/uwDGaAFE+hRF3BH64qQXQ2Fmp7pa+X489sVY8VeT3o4BcZ+sZ6J/NVHKK4HoSF4BYf7HaOlTDeMp+Mx7+NybflqKB3As/xFaxNfmGxE2XkA9148IQPz8b2iJq4hEzS5xby+TBDq2yn+Pz0tmX8dG3gNy17yL4cI1XIBGfhKAzHsmi6T+0bwo9s85R8RofqaSTsnfJINWeP/KAXNZfXjEOG/HBtYnDcvSl0VMqDsgeGqWfap2JeQAf8IrPVtBhkYrwqBdu8wYmftadBsEL4F+zZYt+zuJd0t1QZk7bCBDJ0GQ4Uu9zVkwFLw+iL2rrS6+j9lQFqNJFrax1diOit08/5yAhkwLZSo6HTD+vvJgEotg6zOasjA9jIDtkz8KQOX83VMi3RcM9ssRgUrdibSUPfrQ14yhgx8/RZhPhzsBG8vfH6kga8ThmTr2P/FHSXj6xCh/WrXf8mfHRn+e64iHIrKcCL/PyoDo9HyTQmXN4I3PX5kPiVPpGQKLMLeBVh6C7OhLHDgzn3FEvmmWqJLD3KkgVs5aznZDtwwFDC2yREYRsl09C0D4Uyeu9xTGJaPtI0Q+hpet90z+K7CFLKwfl017oaXmu5FAIwXMrBRbxMR3faF7RmMbPVbBoDA1DG/riL8OJXWPcOwdMxkCjdTw0tGsaLj83mB9W9lD9063EMGfN7JwCm4kfq8FM73PQWf8T75PlNgLw9jYnqyaSnudW5sPT8G14xOBoLxzzTwEVAK2Kx5MCtZjn+kgfXMfQvkWkgD/LkRqLocsD/RGesfhEuFkrhEGuoNIIvTKdKApnk/ZSCbB4PvUkDz7irG4LVEWqIlZNToTjB+Pacgf67x2utBRh+cf4hl7yJBmsHy6pJPiHdPSLCMYlUzbZxkKCHGmgW92NH5uZ5ABmphJ4RTA7L+dcLw68HmNNni/Uq0ff8oBcv7X1QG/j1XEXYXEQrD/xAZEH6zDCin4xtdXjeYn79vMqfHXaQ00eCOx4mNkGsJTyqVHdzGrGfytwzcRwfIwOYDGRircO/H+AA3m0XAwPu8gLmlbx3fmNs+1zaQgUJugLXOURI+R0GGWwUoIaJu6XxiT5AW7i5KSBLeUDp6U5GwdUgnc25r38cGeqqpCtbXHYZfZwq+SoEpDpAGiu0dMvBe4PNTBdh5o6FE6aXZJeG6j1Kw7FnXH2cKvi4mvvaz5LsUmFe+Jva631t61hKwN3O48UK5QwbyHV6nBWTg6yrCr1LwLQNfxwa+ZMD2/FJmzvMoULF7b5xvGUi8+49SEA7F24808FUK7KuB9z9U64cMmJWKNPAtA1vIqLcZII00uTek8lni9UdFKdOO28/3mQKbH8IfMrCcnZAGZAPuTqNXRtkj/ikDRen1Ids10sCiS0NfZwpWq+CR2O0Q+y9dT28ylilk4K/6I2TDf89VhMPBSJb+U9LA7z5EOMS40S02DBasZKQB6wwMr/HESDxfxRhnfncILYxXgu9qlsKnZ6+hejffME95/0wDxSvYMl/3gUHdHkdUNiJKQatCBqrYg4yIb7j1aA0ZkJUhSsP4gRD9WkIGZodjQ/lMw/oLeV7wSBWkH2ngJP1MA69JqLHvNPB1MbHWqCgF+REy0Bpwwzru4fPnHDJyN5YSZcYKMiDvgcHXrUVfaeD7EOGXDHynAXGLNOD7x5YyG7LnJ+qcuLMb9unBzpC18gkZMDlkYH14FIK9oJ9nChZm/RbMhYmQ/np2Mmi7P2XgOOhk4H7D98GNT8Hr7ez640zBP9PA1NdeAnk01tlj6tV0le4/08B47gwhgzusPxj8LAW7wQcywOpSZHqw/ZEG7PkYWMfKJKPy2lszb1ILOt9Fmz5duIs0IJpIA1/XDcyTwU8ZqLL3+/v3Bv66MvDvuYpwOJSF4X9KGvjdpeBLBu7pFBjOp3OFPxgwquUn0kBGXbetl08qpq81C/enq8KfW/OHDITa/d1yXjKBGnOwZYGb2Cl35hfIgH/fOoHQnXff7YYNNYaL0D+2EXKf20qm+LVHiI7tq86jYoq0cEIaCQTNrvllxiRqoj5koDeGDHzfUzB6rh17aJk/fn1o/fIgA7yBDBjbZUYozHh/uO6wM7o0sDxBBlz2Uwa+DxF+otHPNPDPE4ZzKWkp2ak/S8GXDBS5jTRADmTg67qBLxkw1/HPNPB1iJDy3lhkp+Qo0uV1Qbq5ttj/aXVEKaifW+YVDNvzdRXh17EBezBY/zhT8C8y8LFeNVXN0BB8W4MMfKWB6woy5O81pIGvE4aznf0zDXwdIlxoXs1MZ4+S808ZCMcfyMBqg1Jws2LIgFPe/rUUfD+87Os5BTNfr5I//riS/470/x0Z+N8/Qjj6vTogy2PpF88rEQYzaaLJ3//8n+iAovy1dOAuti8qDhQKiLMLhZOhiFTex0fB72l5xKuHW9JzvvET/z6XWm7r0YOKoxUknuDtU15lRktN0kRO8FAWLn/39QHl4i1KwmN70Lm7iHKqwlfIvO43SXm2LCQqizIQ/GAkunyZFQUVbH5MgkmwSHn7VN6UH4Jj4jFHUviiOu5Ji4+5YPOHEzFWp10qt1+ONSuPBos/7hmtpj2yYHDIfb7ufhelknpn6Aotar5bngSaWVItUN1HmZ/6Kwn7GDWCuV1uwLWhY/+uZ+zv9p2JfCsVCl2e0jHx2XNg8MfsJJP2VhrHsqNjzSAG1+7J5kNGDRk663/iJ12bDfbPodzlc+aPqcz9oxA4o4XP79UVqZ5bDVrAptbZcj/XaWreRMEWjMpliRGnFB+OEfO3Cb4faVt/6GK5eN0EB40vspzTzuUNMw9WpLGsCU3SQ94KlnBFy5COckT5xvUdz61RvIp7M6Uy3J6TsN8cRL5TrTFNx8nTsXdV937/3N2bFbTY2uuR/osO/E6mJvIvjrsL0l+Eqd8dsS+T+EWJNz6yUN3dVUTqGN667WEmVqNBxNd7o6JHdPIFRMh9y6ut+qBkdgmS8DLbF5yv05bqqAVTWwMzrUgxvEFoIsFrngeDvyfd3WijJnS8QOIKX5kKmPtMAjTBW+rDi7UHZsg/JuH9kyOiztsPJfoNMz40FyofmscDLVP1zr6Zkm4tkWH4L2Z6QaWzg9SCqfH2yHxVOficpq5AF/F2dsL+AEydRvsP6W+zTsjXwBSmQiR1/2oSKxscXTb224qyyytioRtymeeljojsn7D+yhsQ7x+DIc3kSePYvKyKb6YWRTYQzGBaayyX6ic1LyV0gosETYlyeUyXdA8mVu9DxMc9MDVNpEawN62hso091mm5GomJ5SMss8/NRUVIMnx/rgINKa6tQOleiVhQxWBqON1pNHOn0IRegPWlxmFHi+mhFUyrQuSe5OKJ8jf3naCdDQ0uPvdTul7uZ8HTlYHIg5Mkk3qbPBnV4fgnU8NX61hnpfqTTCnjX9RWQfqZVvHPv5Op3330aiLXLV1GDph63IYqV4/wkXzWHIUw1Rcxfyw6pvSBL3jzHm/5uaWSYjuHT90ITN01+Mrteo+c8HGFLi9ybUi3+zsSwjuW5fe+9oMpfz0AU9c3DSiRJDAV3jWf9wL4XsZ78KXH9lBwMYPPXI0dmD7twRTbmC5N93MwFa+TmHHdhU+56VOgQKo09qzUM13DM3zqQvDVyywVKJbWZwc5/NDyXmZ9iPWq2rEmt3HL5sOtiM8L4DtfTDk9taI0AFO+gFLNzXfdo/htgSnhAqbCZj+ghTtomH1oq+6HgQYXYvpnkNCoqVV2mqUv+NM2dML7CEw5O2MMJh/4PBLAlLkJ3rQqKjDZ7BSVfXrlgoztTXRMxdwYTJbajLLVJHL8DGmJB2GB/D/UI8e7bwY6V50Fo+02hCbwA5bfZP0dzQK5dcxRErbsYBgnujUH3/G33t3gS9NSqSpXZ8G3zgeZD6yrTMwTn8wetmDw/umDUd0BUwdz8weZGgm/eoC1MPhrMKVov5kpQZW7q8P60Pm1D5/aBKJEV1EGU/M3ZtTmUUV19YJP2SNkvySIwUA8DBL/Oc+6W8bilp6zFWYgtQY/mMpLOUoCyUZ2clctmKoy6Hhx/5n97qca2W+gwqfY3UeW7BUdU9Ig5cPu9+2fEwnrDyXM2NVZuqT6CrJfIgruN1OLk/NMrFoHU4uhfKbkdoMmjGQw/VjFH4r1J3xKkeBT2wuYwh8ATLlh2bLGyARi1Qw+JanIXve1XNH9IkTMs3f/YCrF+v2Qg6lrZg1otR2CKf48xmzBwwsth6OBY+p2N+Pb4klP+YT9S31kv3EJn4KpwPckb/GDqd2gQHb7GJXC5tluQauDKDKLiRsdUTZCh1tewVRvgv2dO6JAyV6ET9EJPmXYgzlN0zGYYs1GYbY339JUMcHUOQRTTkY/fMo/m/CpkkYqFY0Kn4qOYIq/wNSu/4ZPWv11y4x2oJGRHruHWV4r4w8yJf3qJm1B/idS/93o/8dmv0YmZD/7FArhUvdUvne6vvPVpzZzMPW8w5cuboE+Zbhg6jnTH9TYceB4ySNLuRW0yH40h09pIXQ6j5UhFWmJPjX8oE/dBDmnZ0PoG/PhXubFWRXptu762DxLXU6ntKDyskB/kQ/oU5cmelN55EfBoz1mbHefOmS8glwwR4y5jNbphub5HP3glVYqWws6mBJzMFUFyJ5WDp+rbwH6lGR12S/YvrsnKNWYwRl86nIZCTR/VpjxeASfODGqKH+8sL7TE32qPcroU2UGxj8RNIHPwNT28QEml30VM3nTP30zRex+lL/7VD5zQha+dgeXr9KuT30ifH+jNxgvnVVLTNAaZhlCJbOwy15MfojMvhKY0g5RimaD/uSdD/Dxfj/6UG6g6XlsC6bs8DmjReXViXXfgMn3+Wxgey4to+txXbP7qzhRpnhg6jr1DD6ogill/fE58QshF7mzt5BdhaoRrH6K/V8s4Hu6lr4E81xt/utN2r+TqcHwV9lvJEwH8/HXP/9Wpn73MYqtpb6oqkIwtbgMFD7JapGuZooZJx8zajTwpSR/Ia/Xxb7msWYUVMm7wAk3Eynmkay/6GntoMsXeUF8+wSTVRiDsWqUa3wwUzOKx/ClIJpLMhfVQqT78xigf1Ui8dkNn3ev8qPjDVNkzdjW3pQkhJlu3pn8zdR6+84d6xklOrtuRJ2MS/lMzLc6UVl1iE506d9C9Ld3d4zEK9700LZn5o+ERcG309WbNideMwr8sGYrCf1qt5/Ddz4z9JkwS0tKjgswNa+zlo9vmkJPB/vvLVtkr6uzkmjdvmvBPojHiN2v4YmMRB0wc8bASFwpDaVXGb6L7ErcFuMRPUdDfH9iPHAx49uWVrMZmFRnE5mNl2eN2MMXBItbR431Gj+h+yDA+oUSPjnctcjSkzdeDyaZwveHckbq1oUmbEowrFpPg9aDLZgwVTDVJHJEscJ8FmSxp/PNAn0KbfSchI8d+tTstRrS9lzAl/0P9r9yxozm8uwl2Ofb5r9ezvg7mRqOfpX9xv9zkfm/xtTvvkR4GqdPSg0/THz/MZD5bYnskbnHo+OfUuiuqRYPujoL6GBc8YKj5N6pUi8B84JlFnOpRva5513/qUcHgwczMJWGJ/SJmb7QeC6oKdWlEySBO5VEPpobAj2ez4AFzlszuOKkd8zEEX2on8AXBzdk0VuN9cOauMgfz8oiFpc5M5OBrbDPSeOkPnfo3Ek2VtjrQRFdjksw5TFs76fvtpS41xMYGcL3ovespcXjWgn2cFsWTFw3b5qVezDyxZQ8UB90EY7HJNho8OGKxRNq1PTohIc+NKHYcPQvo6kTm382PtsW/ah74Kck2OqlEtlCN2oqrHWQhNM1+uPYL2QqhskxCaVRTvy95S/arfvIbl9M9fkBTJ2XQmInzVFl6aVIKN0c4GuXAj65bzRkacnE8q4D37o/7SktlU3NzPFrIjJTG29In09eiTnLxinbHNIjZafaE8JyBqbel9mUrqp4dvxlgT5paiNkV543ie1SWbNniizJ0uaVwP2Of5Ip+b8/1/UvTE3+ptlvdnAbSqbH0PH5aiHyUpeRPZxNdxwtQZ8oVvWdLs8Kf7N1wlM+Xag51bWOfjVfZBHfXQ0w+bhCl0fjXOcrUxTBZAHGdmyh8vwWJch+ObLiRMpq/hwg2yTZFcsrr1TnzafA55EKJl4j9LHoFb3o5s3AmJDAN/LdhWi7v2SJ/Tx9kF0yeU56O0fnXr7GMru2aUSP1zxMvNEEM+0StdRI6inx22YAHy16L5q9e1VCYV2m7EzwLeNzxYyfxked9dcKsuemAsPPAfqhw6IxVbqO9W+FXOXxeybSluu1Q5fg6LNFbR9JVRxJMC9bzPilNCq6bOcB+sxmgf3h7ZCqftfvxjU0Zj0CU3rTQ3brLcEgf681UgelkNBshey6I/FGV0ED0+sjmJ5dI2gC/4Dp2QE+/U+mrPPuKLK91F9DI+xX9zRTMDWQopDik+8l4eUy1PjYE3tUFxWy73WRo08ajUSb8aVx4Irjgn34Z0a75+XlmItb9V/Pqf1Opsbi6BdMKX8Rn/rd2e+WtjWy3j5k/ivJW+7I3XG8Redb5SI3eG9DOSW93Et8LUXWKy9pRpnn+Un4UfYubyK5BiMTzMAmhy/FqipQOpSRnV7aXuHbxr1Sni0CFt46n2tP8JF0ZqGfPVtX45WPzyt6B6zvJMFnLue4oQaMC8F5iKwprY9Es76SOVY4nheYwQIzMQjQD/IZfEo9ySE9zg9sfyMgq6Wv4kWZk56c8F7A9yJfehI/96vE3ETrlA0f7xY+c4dP6Z9KY6+Re6dsjD4ZMAH9UL6JI3o4cij49gDZa7DuCaSFyI6W+Jq4rLc7HInfQymxJyIm/cHlku5nH/vXKGCQe8oAPoPP81Y39Mnq2XuSvvdqxyrOm5bti5IRm2aCY+frUmGzsxhTJYVgMIuwv8HFeH35FPOua/h0k6+nNDvrlWCq7NgyaRuuaKG/XomdR9AIt9ADitOzh+z8Xqpc2dcKNa/xSfCj0SHlG+0qkXEbos/pFd5/nR5mtN4VL2b3RXx/f46pya+eQykoP8pU98/fiSlbVaGzRxN9oIgGNX9YbUvZYxQ64c2A7pIeZ1Svt54TsGwf8eLlp1Ts377jHScZ8eDcYvl9Al337weVJy/jQ5VToB+F8l7kx14cU+yXvuCNy33KPxPlRYUuI0tqpavy07JI6TLsh463KLvjbL20poe8C5Pw/JIK/i5NkzbCO2Om6XxilvJlj5jaaxJz8l6L7PYUA3peu/NdoobtDY8qmDwcI8HXuz74xZR6D+FTi08Zs+sL/Ua7RvAp8iYam+/lnNLDAOt7jJBlXTWW6S5CU7zlAz7Rm48E2g4y9LH2cnRZdl+EeO1Kjv1YHmtmZ+KDnobjw5df0BB0TGTfd4blixM0xtBG/wtTPSec07x1BUaCO+4uCdNiSrMBGH462F/93DYUT65g/KjuW35koz5tnQTZdVOCYdcdr9CHxvCZxwn7Mx1qPv4euseCjX1X+WgUTeiRSycnaBmYWhl7kfSVhP7oJdAUZzSY0jrtv5h1qP4oU8qvfo5JmM7+8d/fiqldoz/osTsHTmhN0elvc/dF9f4WMi9vkd1meYs+9DE95huJ5PPLsb5Rtq99FrKtRLxV3JKK1SIUwuiI/C/6yF71XYXO9lrMxHKiXOA7pp8EsbOPeS8X0b/Svs+8xUVQ+HmGjl5UF6zPDZDdpg+/ojx38fpcwDcuu+WO1MkmFexBdHOZtPDGNJ2jm1uXybplyVbxMZOvIPGu6EbceEUN3YfTSAi3IXzP2L0bmkbDyrFmq3XMWP5+Ebsu0Pk/1UZl7VyGZuxUZN/yCs0YXeQhZUILTeEZNEFp3x+aXTX0mZ6L/jVXPyGt64PEaCVVBevDKSjVC+xfT94jq826YzBRhOWLMXxuqkgN6QsHPjdwwKClD2aks53ATO/QXddxis6UlucwCVq4LFdGdU3PzRpMGhIY2xuzPq22U2hCep3ULJT6Ok31G3zGn3e/4K5pHjVudRDCzMoVXuXpmO6ZfGK+ww4xz1pk11lqN4wkO0xZ6OYq8ef7KdiLoPyDTI2Fya+yn/qPSxTH6t+JqXYQFVSfNwHzhB10jZ2gk3lawbcmFzDiCkpCD6N/wOtQctG36EqZGnuCn732Opei9EE3dw+d3++5zIUlskszhs6H75jX3DrKZ8omEnwNDTrir9Zv0MdMLB+HgswXTnGju5cHQng+oo8lvCgpXiRYf3bjyJqP4ZYW6zR1rJv8MRhTNzKtmIvOffXA1KlqMVOjVeAE8ww+UXtxRc/RLoJPqgfi9brBTK/Fin0zlZ2t5zdTdrEEUy8r7nxXDFnQZnufx2Y6oORsBEKgXqAJgSt9iC9vnU8lG4Np135Ac8GSmFUkYOoiIjtej0/s3/iBrHa8IPs22jFk4eoGxhY5mF4K5k+mVtvFjOYZ+wi06K7rcMbyiYorD51gOodPHgvkhtv0gdfCG4zNH+8e7WIPmkC9KmV2MtBpa++fgikZYcTYMD1QvVodEn9nD2RutfqIiscSmmIm8OmDzeFTg20tkHkZx+z+3k1JFVMsn0uh/AeZkoRfHfeb/ePKJOm/o+I/lqm9qN8plWpks0uD/jGtCdkrH2BGiyuyT0zyrfuR3UMS8il86bT3Y8qHpZd44j3TuFi1BT3a7jqCyVLCTF3TJzr7G7o/uOwLHmbGifL+3BOC5sNdvr8g292fNfK/uRFEPpmlVyqO7yDxQxNZ6fWSH1QMHkESfKIs4vpb2BJLFUzT5D1XmbWaSDRd1Y1jSmVYs2GvPdCzRjIN7AhM+2sFvpmtIxaEKnxvIj4azNCnYualX/osNk9PmsctUts6DBU2sNuE6sBDdtRC9MN7EIl0YypeT3z0G+X5aNF/+ugztV0Z7LrJfWKrhSgQy48x45Tm1Ig7nwWpn7X8uivQR7UNlp+m8Ln4Bqbn4Q7ZTaFJwQplodI8+HwSa9v9mmivViOqnRq+PFzCJ5Frsf3PM5YfFGBs02QKGbpcOWYpHVP2GK2XtJFrMDEdhz6r7GhPubs8ON5kehD5yGxlyoNllHhqNXC5bTXIrkLXH0OpjNh2ukA/y+iZ0CFZ/0mmBoNfZb/56J///Z2O++05ZiIFKegT1cDn9ddxrM0ncPzxHoxsDXToJmoOji/S3uDbxL1Q8RGRBTEzKn8U4p2SSRQyX+lJNb+5bkOZi+wW3H30J3L1CIwqXhLsxT1xR0dWLK3WY954ktQ8vEbo6LcGTLgHZLfXub5T81kGjneO4BuD/d2g2dRNBHNwniksvhwxza6JLHPozjeVUbGntF36Qtjm8AklaR909fOjEI6eA41P0mtN09IsBWt+wgw6c/jGwt+CqaEFpiameqM6c5AdgyO2L6x8gS7vFFn4teYFf0ZgSlXQx2w+qnQW7sYesfNETEznBabi1sgoe1bYv9M5q3k7jd9UqDY+Tyk4+pCW1WT0jEqgg7xJWXsfqLQsajCldD5rrtMj3WP4ohfNka3nc/SzW1AHSZilUsQt6aSQOkR2taUIy8v1YfHNFMnbtc92B8OlwskPyOrKoebxKxpSXu3h0zn+srwv7D+kqqtaMB8NfO26OPVpthuDqX4Sin+Qqe7ypP+ZKfbPS2gHfyefWqduRnE09h3/UqB/XP2opOuW4FuBjpn4FNEFWXB9YEGyRNZbn9UTPSDszDMYmBr7lNNl8kFWG66g64+ou9bn2CLLUR9Zb2jTkfJm5jm+kkkGl4cRZr44IP+LW1bz0ZsudB1v/O76QmTN21wDU/I7YOFSyYhbW29Ni12TOFY5vLZs4ExetLHDhlmPKixYlCh7KvsKtr9MsL37FFn2cX8cE7/MwegXU1x6loJpaPCppI/Xq/cFvhGmpcyqmQafjHP4cpxAM4aP7tqo3RSMVxqyl+Rmbff06Soxez6YGhS3H0x9+xRZUUqNMoNvn2Zg8LSRX1Rt9tCExoXGTMpTRcZTrxLrKFV4/2E8pWVw/Di0ukIT+qM0pMrpfDnj8Mn2hn52fXTb41733W9dBgrpc7ditsrAlHl9LmjFw2diGo+1y4SF4tBNLfeCR6NDwT9HVaLrzTgK3iI4GLziszetF73asUQG95b7b/heNQdTA2nc/kGm5Mmvjvtpf5HzU//zIf3//0ylop+CGe4z374PiNtFp/MrG75VKpiRYqSeqRzyvRD05sh6ftBGCA4FmLokqcxfezB5+Rzha73uWqVVgz6U5C103l4gy5iRH9BjKXgM7wCTlhYXlL/uh8Tbj4WU31h8podkYn3KHFlTPxcZPR4+mL6PMeOvvbmGLrME2c2yCjY7mA2xi1wL1ugGpq4716HrvPWZl3Qz/EjRb2670ZEhjWbo7CFmenesSoFe3W1gX0xtCwVZTrLHMntaakxPpw6YfzO5zimP3lQp3fWNVxmasG6bN2k5she1eXec8F4eaClu4VPvURWx1YsSim/YP781ePdDFO2T6p6I7fenWcEjCipaLrPuGEMDBl/SqE9TR/g41r2H7a9GdUCVh+8vLJ7Y38kLmpI4ArZnrmYuD0fWhPQSmkDO/Rix52jNaWHrT8fikzGxieTa9Hi7+8S/+OjDWlCLlCklNEU4LHRurFZvmrmj2iFliP0v9L1C88J+Ova5/0eZGv/yVxWE/3mY/2N9yknRJ+73kyd4qj8weJBB55Ni4TvhedEd29VFdOgh2yfhoScqPBoqR0rd00EIjhdN5NKtQMfP+piBdSnF3BmBycc6CpinN10/ebQ+JWn/IHhFx2RzKdDfqjXyv9UTYr596Sf44ho+Mxrw7v4sfN418/zEv74lnfetzZr4Trkl9n13Tdm6flW0PcXoB9USM7l5ko1+dwVTtzVmmJZqTg+Iv+C1Ohg9+mBKu29+MnWZNshiRfcz5vc2bPF5YDqXQzCwCvbYvtTtfk/54ideLHGf3+fwqc1QRPa680r7+h5I80PRsadnMNWcxCvVQweaYQ/R/9S93FCyULH9HwPZt7ewSvQhFcvHwib6ZmpWTz/MPnQ+a3qRT7d+Cp/uDcF0r9Vzgjb5QiA6nPjcXE1orkMTLH7A+g72B51rEjwd0/fAlOzGFj3b4d4JV8Eh5oNFK1Dlro5O0CNkX7nszsc1k9oxm+nYZ8q0UWj70Z7MXEzDP8nURJr8iqm/6fmpaXceP9N3XuK/jgedB5aM7OUNMaOrBxhRRCWiu13sWdiONJnLErJKUpuHJNTOWsu9m5/QtURW9Pt7+NLyiuxSbxXMxLZGPxmsFI9KzzskPqmZysOpjJkfH+F7054T8cHMRUePXvDJ1xg+YyyUhBIl8J3gWmLGo9FyRWvZvjmWW74j5ueXxw+fmg3KmGHibcrKO7ZfRvDj95OY0u2thklwZ3uRV+t9SYtp9ztnx0dI30ypsYYsNj9jppJpd0/jeQgNOXJJ5X7avuj+mfjdUWfJ5Uy7vmjePY/NrA9HjXF9sCe1/IiM+mO866zUMdVpcPg6P+VzJTVqZF3Td7wogc99MbWQrz+ZEoR3n1bl4S3Qpl+mbKe4Ht0nLr6/pyxp3NSRGzKXgUl7mxmcH/mYdvNu+6lX+azxF9oPpoS4e96arhKVmYW/j33J8f3bPrIrnY7Mv89zlR/v/E3zmVUzM8xL95sp/Xp9MrtvlfUfZEqRf/UoUXEii0z9/ufvxFTQyld6MA19Z9ldBx186pyu59ZDgT2jI3NXPVI2ne5ZkE5EkQ+R/qjeKJ3PPET0oe4u9WSGrBh4V3Ts6x7Z5fZo8NoUs+58k3KgvM0PTrBeawocpztnPCr2SfBomM+HaoHPdy1PCJyyu87iod6ojJaY6WeKGV9vpzqxx+7GzJV2ddltO73TNL3XCZkWZlK3yKLb/O45gbDdx3w5jdFv0PAdD0y1/8KUufUxg4erVBMbHSrHeu3B1DkqIiqfnYaIR1fhalo/KZ9PsD3bk4Q+pwVPmuZOxcxedFTZspy7xPcjQbBPBZj6NP6FLvMtvo+63Xf3+aJPPvd9aMQ+w/fRPrcPmh1jrG8Yb3xmpr0eGZYApsbdtVK5Xh8oWffBdDxGP9WaOKEn06EpXg+M7c6jEXE9BVM7B+szLrlG6mb2ZDS4lgY7FbFJV9tyhSA65j7frJBd46fYXQcz6o7ld08d0rafGk1OG//Ifit72wiUh+M/yNRE+NU9iaL0Fznu97v71N7RY6ryDXT2pnCFD2M9QxYZYEZ7J+guu2DmC5O7gh/005Y319qneKocWDBStIKrA/9K6WOOmdgYmKlDEud0M3rQ6eCa6bzd054yhw7MV8epyJtxBF8r3sgq40xwubSJAsqiaXdcMEHmyRbIUimFnuDvbikanTvUYXCPq2BJ8dVglXPJafk81o6dqfCp+UsjymYS+l02QVZbG/KN0k0VskAXwOi6bz1oe4tLtPv72mC357skdTaCb0wv0Gntgn5YlDswJDvw4dMtbShdePA9O5YMvhrvG9qeu2McdbhWWJh9wNT9KQhmVR5dVm7TM90mR2jGIwaDTFBLuqoDZGnFRB861WBq8worZvM93u/FDZia396JOUjHMdsP8Q0lNvogih/2d6AbN6oPY08I5zp8WhKbEa2GtzKxVAYmtdOZ0ZxvwZRqgilrXuwoOy3cxC/Mg8vfttJSdS3RJoVFdw5ae7S02hg1szIFPj2Nmwmyq9oIZm6viz/IlKiMf8HU4J82Jf+dfOp27Y6NHw7IZqaDTr++RClVj7HHwvKC7OOu6pDil4u/mT53W96bpx4Vvr4XPE9KU+7YckzJNYLOz0Pk/yKJMqq1Hmbkk6M/6bnqEsr9Xgh9CctXDmYGXgDf85H8+VZQ4XvuCz4Z75A1d6yIqVFjMNbEmPFFLSyJv+fXhG7KW2PD9yUlXvbRDxbPccSSuW9SfHIPmMERtrfpjo3Hq2UgeKceT3lZYqaXzqx0KOqVOpvIQUnzkQrfGY7BVF+t4ZPHDAxUa/RD06WabrfKc7zwjj7XHKyGNs66FGw++8nUbLwQEvuxACOnUkMfjNUDaHlyg7up/qDcbbD9wQnZd92tf/OQ0Ydug8plx3Om0GxhvB3rEcKn2DZyqdkqWP91kMp8NtbQzxayl3hLGf31I79HZAyPpWNfhxNiwmjNaHt8gol1tz/XQN3SfV65yA12DqbF+kXJp7ufq/eUWu4c9i8yNF4J1nQ1/r/J1ED6xXE/cfhPpP7bn6n5T2WqeOtnqkqG7BJvJJmn6/RGl210EPxVmhHndyWge+m4LPSmac0x7gfKfHR1fyqmMX8wZJ+870BXFQe6bqc1mCy20H2EH5WLluZQ2T/Cl2ZDLK/n+pXubYWssn4nBje2okex0HX89Ias+cqiCz3mZzCt2/A1IL+gzdm/MkvVIdXrcxLTRu4jy5QyOrf3lLdUP61D4n0QVPnCrPH5y0OQBNoLjI4jXhAr1ZJZjI8Ntp/zknYXr2LkmZgpofVDuiR7MHCz0A8/TK8ozk2s30+gCfQBU9qrAlOH5VpmzmPh0HqmCom5JMx4so4juvabfRK6nS+Pp911KW8VPr/fgjH70iu+nmklWLvtxmV3f6sQax5vhzIbPvVRIocaE77sSSKYVktoVLwNsbzzhqbMtatMvO3/ZOpofxgZt6K7d6MKdeYPdYNuAnedsN8f6Lx8o02VqwE0xc7RT9tw9qSd3F1DvL5g/5/j7ZjWe7NJzHMKpv8cU8Nf/n7a8C9yjOJ3Z7/q2p7oubsjm7EFF3nQMzCT48shCRcqZuKWpgE1t5MjeMcPfEnsyS7dcxM+s5DEiCsDER1fu6N/SVvoerJtb1RtTtDZyIXOLp/oO/Wi3TM/j9KCb7Q2puc0d5NgISY6N241fG+zPUCnD8iah2H3ecemO/Z+ha/tZI+TyiQwNZZUmRlrJ6bpcIQs09uAKSaCqdISkb2qGbLX6qRdKK52geOBqYivF2Bqfjl12a/7McYvptb8hSxX+mBKiwvsX14hOz4Ct+b+TSzpGcy7LFxDExptVdN09iiTb6aMOrRpXZSCY0vJxGDjvnykZlfvnSA4IKut2+JO17QGk9IR38dmMANTwqAUaJRUxIbdMQJ289/Mqofw2VxVHbrCl6BKExH7O5QvdLtieU/LoSm6EQxpfVHA1Hm36X5Ndj7D+iMwpSRrjS3H2obyTw9/n8U217nuxA09XBWNkgZSwc/C6InsmFYCLfprnW23+xFN5RWWPx+Rnf8cU/LoV8f95L/I9X6//ZGmNwUdfWcgm0WrrOWsoZiu+gS+de7O1zwj16dmLDtJuJmLKZ/MDGQVdbaHQ+huxIeacqJbnGImdiF0PVeUKyVF4jmhFIgyFxIwlY1d9LHbREv5tDvHe4uX0FWvcTS+tdUD1ffRIQl6T/Sx8yw90aVKMdPjvVjzaX3ktArR3C32iUXmSOxCW7m7GnWTg6mBUxtUvOUDCyfNXufupD5TnWYB849h5vMyBFO7wfEhWJ6LmVpKweObKev2GRfM24tdP9yC4YjQD0WKHlSPSmTh4Ip+I563NRljrXTM9b4U2WMxt2kuZIJjHSQwpSXakVLntnf8Y7BX+YBTDsaH0IjqJGlc2Et32oRiCZ9wwESoPMb/ypT5NmxKhxtk38sYTCeSj+0fdNdXzgT45kbfD2l7kaAJOwfrmx0PM9KtpnGsSgdT74m8psw9O0Kw8wZgOo1qet4v0JS+IKU8TK7Nt099M6UcpBFtfAvLD47hn/Sp0a/uSRRH/7Sp8d+JqeHbP1JZHveJd7Symp+NFlnOiA/wCVFSubRQPLrsVo4Tpn0NDFWyTc+qBCOKI/rckJB9iuKNmWwszNTHBFMXIfGYP98jy+zFmChZX9HHRg2y4tbUzvQY1I4Q5qKgcp1FeyoHDXxycUDWPA8MfJ7whE8eV27BT91ZmrWSxo4dlW3BTpvkRIZ6rwT7PBq7TEn1DRWny17w4wV84Wm4J0qGM18IdQKjwbB3p2UcPARTWpUa86+rB1qcghkf3zBT5jr26LnR0Mf2iZvyfK4XSJV9aEp0Q7/JxrwibBn6WPsMRcYvz59MCerGYKSJIdXeGL5df8DgUPQzivkEWZQz+FwQjO6kxp8yoXSM99+KYEzqvQRT3nntM0GMLHzfhO9vLYsFn8vIDY88xf7fn2Cszq0habnzEOwoPWJ9u5v6zZTZT9cq+5jaGuvbOok3mR9U/sauUeUcA/RZMcOGDLOm87kqsdMGTNHZkmlx0xrWPUnkT/rURPzVcb/xPy+jGP6d+lQT6yHFQw194MP2BWdld10DlfCtz8hVeLORD9TYC4cFZ0HzufNILaqGCzfxVEEjfnKVIz3r7pzuxcRMGUF6oetk2p3jPSK77akw6bqv4UvTK5gcvehE5SFyEn/9sRV+d8ilWzUBU2cLWXMpqEe6mKeD448s+JpibDTSzFPMLH2ppuzxSI6kLaLu0dOXtcuu83ZNyVvZJ4HRgmm7313n4cV+4l+66/e+mGKCD6Z2M2Q/57MvyFAGyHKvfhgz4tGB8oV5cMJJ5sY85u69e4YtfK98uSKfn1cVmEjgU8dj2bLb6mARW4UCM53nUWdvqUXfrMauEFomfHmStCnlhzW2P9jh+xtP33da93dgkqgy2Lm8jmmzPbfCN1Nt6BNdvTG+L6cF02+fIqpphO05fcCYa6wGNN+J2P5NudHZtLRV0rJ9w6zhYKQwP1J0eqqK4/jZbK9wZ+s/KJuYvuDdFGTfzR5MsX5QOTDgscZQseTu3hn4VK6Gf5IpZfCL69LFyd/0GIV1UwK6rgbIcmZ3fZvZk5G9FBe+NeWYCfNRAIv5xxb8LUt9Lh7hO0UVu44fOWBqdYBOx9kJuloTdH1VoQ/dpyJel4ZW88+ZtnS5T13H82PX5/IUM5/czo4TZI0tczUjh1KTwHDY9Q/zk4Z0+1R7IVjO4Guhu9RIXfZ/MvU0hJAWqxGyjD1ZE3NCbUVFaSB7zadd/7kUEd0Xos/CAC7KV80op+lUfCT2tC1VNh9kP5iidY0+sRzre3oKHcNWmUa8uEQ53aUP1p8/oAkTbVbRqsfQZw7rccvS8kY0fdw/gm2twdR0oAV0aR03CZ+eKPKJXSRU9t7wedvSZL6dIfupugGmPi+8f+6dRsQrpxVsaQxNWGetSU07QNb0JlrMnYOI3LAosPz5DcYsdTukZW5g+4NxpbPXvq/SvFrBZ/IjmBI/sU43KXGYtzUkfJ9bt6BcOPpJIEyQfb+y3zykitmWM9bZaTwakqH1wOSfZUoRfvn8t8k/kBK1v9MxCiXVfLpWN2SX61aK+fNVnyjLTHTu8xA6fSnk7rrnLZi690Xi0rg7xzhtXOa5jmvwRxAFdFttMZM7jk5NZ/SheCjhtdNlt4LiLTWflSP47cV1OT8VId1LjhmYLefQ9UVhU+Yge3ZoanzVyphRM0SWu9joawdhwmilCBd06r0as2HiBLTbNGBKeICp6bDQKR5o3bH5sStzqWnxQbvIE/z8jD74sN45bQ6fh2M7fcxgs4FvadscjHz51Oyou+gzvLuu+w7NeGfIbrm93id+WSF7CaNeSXPWHeOor2XNZtqOSF8fPoll5pXGRmkdUKm+XCdY39F/Fkl3Dvw2gkZUJzAWZk1O6rws2TdT9q4n0/qjtI6ZFqHL3p6yo0KJD07ANDHmUuhj+y3sv7fI8DrxJIl2mvkQ6KWDqcXxMCVWmD+ZeiziJdW33Ba8EctE7kjIrsnF8x3v8ED2zWe8plWxqdi3TzH9DaaODpZ/dnfE/DmmxMmvzk8p/2hTwvTv5FPiXffo4Y1cwRtbWcQvm+LYPUEZM4q9bnmSpQ6VCrcTMAdfKut2h/6hoxOLR1fn+8r16Vaq0NWFg5kaGuhDyXCP14WXprwWYoPKfIi8P66xvPwEM+XUcpifZJ+Wz0boE88CDHtXm6v8ZEU+3ScxZjqcoq8t5Smjqb69ONbmTT5TFomPPjGt0LG7pyDV23RJSUnod6Xidkx3M35+eUk4yiWNByaYmo+3D2ZPlugfnhXcSUfEdUzTwUwN161D18sEDJw+qctXtptSeupjewYDaML4PSpp5/d/MnW4rk0ytsIHvncCU5up71Ndn130l1SsuSkYVyr6Inx+4+P7mxyzjKYjvWTWfofsFq4bZC9LbxMrmITErt3vv5fOCEynjhjxdozccJkRsmzag6ZoEpha9aoH+t8L69PGVp9UsVcL1s55yKxatAvKl6UthLdF1nLJiu6UP5/QlNssc7l0mdWkbl9g6rOHT3/m6GdzN8Hyhyz0/yBTA/FX1yZN/xr3JP7236HdGf6BkuUK/Sj39j5P+tD5q3t2hWAvQ6fNpWJTIkxsJyRNM/jupGzpxnQnCdM01bi4VD3Kewtkpdk5rdH+oyPd8itmot0iuw2caEP1rnKcUD12vnYin2J7ayd+tbq1PPUNokt93LPwchEVPmWuR9Xggyz6Jsy447zmNC3XF0YvUn2mzTyPDKe7DqLonjMal9qC6l7pJoHDwFT9EuGbDdqJf/YllQfLJvtmyuLPQGHFdoUsuBdK9s1U8dBtulQCGE7G8GHFNRK6BYvu+sYn+pw5GT1ouovQZ46XsGAsC03SnsnHoXq7UZkmFdj/xcERwqY7V1DyNKaLp4Mpx8D3sUzgU19M2S9po30ztQ2D1rH17vrDXVQbVBXdOXR5gb66H7U+Nd4cy18s9M/t6CESOxaPhB4S1ocyOsX3EIKJRwSmhg+dU7FZ2cjae14jO7Y51fOt1z1Vfm9wIZcq2j2yUvhmqvKuA9re9nViD9Txn2RqOPhV9lP/Itcm/W6fWvXRl5JaQnaRr9zl8xjZrFk93MSfquhDF8+wKNUPNgvG+1Tn6dYwqNYL9CFn5mo8ieQDVU13/Z5cawVnazmkdLNAltNLzMRqSGvKlpbjeGWu6fx5FjGD45ntBJvhvODXvm5CZ2X4JDOR3crWxefVfM98n8PX1OF9Ruv1+owZUlpiG2W5p0WALGNOeqHOjBZMXXJsv38aaN09kZjJC7t4Tug6qcJXHEwtLrsHfGn/UJhtZzkxWAMzL909ipOna1EyGaKPPcaiwaN5caNY6jRlPEC/WTFkv8XFR/a6vMYFC+aHHanJAtmvaScqexuRR0/eOkmAKpnySqwvVJCHz4v38Llods1IGyVY3rMqlV0HJ/jUbNg6ltZdrxerrYGsPcP3V9qiy6sImnLbPJC9qxX6p/O+gnRh+UisKD2q3z611dLumQozMDXvxxplEwWaJ62lgr9sMaPL/Ib9f3IwZd/eFenavBQgBeMfTOnWB8sfotL9g0zJv7onUZz9RY5R/O4+NVdSlyrz5bJAdjkhfBcBZXuUJa/agxGppxNdtxdLCNMQDEXnYkO3WHVYKGuiyj9TOtDF2UHns7CbKRN9INlckJ22NnR3mhsrug16yCZOjeUF8j0qw6HN/Mb6FFy8Gehn8rvr+N29I7Gj7JE9DTDW7jHj7wpM8Xh4ZnQIVIPZm6VL64j/ZMqhmFPyyNHvZhp89Uidb3zWB8F37O6YCf/pU/Z9u1LgPqecllrzk6kAJZFuyxey7syAD88/bncuYIEsORK1rs9JD9ouhvCJXVOmbLHId2RIp49jbyZrhZ3vxYHy7lyDf3qh/zSJeKb6NYYmXJfwudvklNI0usHnxA8YfHy28KmNjj5l7kpitzTd0NO28X1FSJ08mHTHWY9zLJ8swNjHAVOL4/XhWMG4xPafrwrtblswIaw7n5pHGl1baF54Jo71HbSUbtaou58rlnSuKg+spVJLwTqG0JSnfJJo/hzVibUbjv8kU6Nf3ZMozv6m11GU59ihSpWQXdQ7dG1vQCcfve5uA3OOmdDHvklZFFpJmNxTlbvUnbfXz7bgVyem8HhnuFSOl8hqaerGfGpoyHaXFq9ngYuOnLo63b0J3t/ImsrNKgUzZWIJ3iy8oW9d9B3FsycY7lPa8vUBjF/UO3xyYKKvmUIyo0X6PglWfVd1FkhDh3aXacWsyxJMNTfodG63juDZ3TnlF8UHij+HA3zSQBb8YmoTr8GUqqHTr0RksUXezfgXU7M+mVTI6JN+voaPrpZtTM0gwPb0BtCEL6ZY7j0Su3DBlFT1tzSLsw+jMA4V5p/kPRUjGf1wPEQf8ov4REl8gM/1XTDGrCBFH+qDyXGL9wf+e0DTZN8yeyR21+uNojV89obvK7ynBjc30JSkkrprljcuGBsFAkL3/AGGH2OFsWDbo81zUjvWdBS07Kq5jNIgh+bl5yzme6R4uh/2ByFojb3GL/K1RNbtl4ntySP5m6ld5tUO9aPxH3yuhzIRfnXOd/6Pw37sb/VMt2NiOFQWZ/SjnbjXeRsbHrLTGkwpGvqQNKAd3a6J5QRe6SjcsOI1Nf2lnQTvsyNz54zlL4KP/nFr0oi/Qixfly/4Dlsju9m5tqTcaJD3JRkMCq94D1/TLcHPvE/MQ1Hc0l3+wCe3LTq+nesO3dXMdcL1WsRMTFHYl0V1Ssy5RBo7B0ub1kl332svAFMfjplqHM3pjvWDqVir91Qnj0Pi+67bcn+YpWTIvBDs4hqILDnvM9rt0Y+s9R7ZJ8o1aIa1Qx97neGj90y+UG1L8D17DabG5vtB64mD7DWbjGOm3z9b4r3hW6BhWcpsU/ouFbc+NMNuUp9XgRxRGUnop/YFjB2Sn0zZrgem9uFoQMtr/RLotRzrTCld+PhyB1863cH08u3u6REnWL63hU9f3haYqiNowhdTthEotLbsn0yprjan22QJpl7d71fUXL9RYV8PiccOmcp3dlDS9i2Wjul4gcxkcQWmNjP0qTz7o0wp0q+yH/trHKP47T7lXtHR49ES/cj/SBpXrfRA988O/eCxRPZxlHiL/69bzPc0MIXGvKIi39iOJ6aOyLtfz6RkenWF8DTCDGpNiyw0HWEm8F6D96uu76Qf2/GfvUTmr6a7ppbVVuJfw0/EhQH6xHV7h88McvSPfFHb9CwuYPpmwReNxFOJTf1IsHOn1VjOhhap5QJO9+qHGqMjZuqeqE7ize3OJweY8WwSHJzw4qFf6c016X73tRBM8zES2dlEv1loHvrN9I2ZOq/qHSXNHQynV1flZzk9U6WB1DDxkb0O16YgfW6jj/WqMGbydm386/NSXxbWVzs7W/DS7jjla0VHihsOn0sPYMziVgKf8bB80/9fnp7+/bzU3S7S6fJR8H3Bx5GNVfh0vOl8UrDh030HTM3dHpjSVWTNWbFSaHlTfz493X1GM8pSD9/nYZD5PPWLK10/1sHxt5arcHkiFTTtH0qHpGIls88qwF+wWoPJ57r8c0yNBGH4q3O+2t/0GMV8UVj0OGgO80pFUvmF+d21Qj4YG9iYkapWDcpPFWHm+4nI22XaZbkQTOlbvOZLsjHT+46hXury4wnZ5TIdYEZHrajzY9Fyyq+OzbyHCaZ6n8Lp7hWxHO/1nvtcHCBLVv05GP684TPPQ3fN7TZEFt1Z8LWeB6Y4MyLHvKqtysrhkmhXFiV8yyo1VlyiOT2BhBNme2iAvVAd9JN4L/j6Bn3wi6lpmBbJN1N62ktJn5yRxeoCTHllvaWsWcCXJnmi8KFUn+hhvh0huB1ENJRrdie+ssDEMVnH7Kx1z9VwVm/B2otgasUi+DSN4cPuDPt/cLvfmrYN+G76Qvb9YmrXD5Ddps0YPjF8/3gGsXWWxhqb2apOjXeBr08+YJrbCrafL7H8MIdP33rbDy3ZBEx9PYPY750mtJydfj6K/BSJKlV+YTmhOsxcPjz5MZVWd3+bXqBPBq/e49unrPcCPlU9oSaa2Pv/uDuXLVWVbWs/kAVBBaUIGoQCogwuCjXwAgrKRbw+/d/JnPPf+5SyMuc5q62s2RIFcXyj9x4EAd5/lJK/9/wpWRDHP3i/gTD8z9+/aiy9Vogumxre5WyBKWGhoe96RzA2WKMmwmO0pHYzoDzauQwMDaUFndWjh7y1Fl7cLDOXLoaOvkoetl8/4b3OQd7pzAN997LXdLpsuSvEmY73R+fKo6b7rPg1mAWcRhryRG+PjE9v5I9NVREYfvvQsa0gfTO1Sqw9o9H6qbDWG/1mKlfBlPIypvTYIq8lvR100lX2HtXLbl5G/yIiD24OORn6qcrdmMDUZ7zJaWoX8HJxCqY2K/SM80bprknXYH6+b/foEQPs/5FBZ7+ZGj9q5npTeD/d9pY0M5y34BSJJTKpwPfJNdvzk9WiID6RXjE9xkv0BKu7HqffV2fSXbn2SVCwvTKoB2SfNs/cHbTdNdiLuKBCCgI/Ck3osiZkHt2CjmlLL3D+ZPNDs14I7zri0LnseVGIl+JvnaogX3ThrcvCasoDHjyrjC7NG9/fehfiN1Na82hYt/LNL6ZUr1tXdy6N/97zp2RhoPww328g/DOek/jH59Batu1Qm4yQj5KouzcDroBuNxNMRatuFPdlL6lBTvYTdQuG1MN+Tpl4Rx56NH7L68QgqoIVvJKWY/tK2AdU6qipWJPQd+1DxqjeFfD7lof3bxaKSzmqD5manwOurFqTsvMB+1urYGpk7R26DXzfD9McOmiypUprZboT3PckFZm4KtdkPcMmJ35vNGa6itbdR4ye0C/B9GGnu3TeShs/GmT4PMmPc+QvFUzNt/KL2fr0F1POqbtmPDq+0DMaG97RYkzi8qN79ozCwfh8BJ01Vpcr2cdVzWj9TvbfTH3rlKB2jIR76Px6jx5TbcHgQbEjqvInGNXZb6bW4ug3U186NRUJ3i95WBrr2a85nVwXOunE0MntHMd/tQzodvIQcBxX+f3NFO2LRGRlVk++maJ3Cp1Sr61Kp94bPoLWF+KhUKV08upNHvl98cXD8l3ROrEb5i0+YNDsXCs/1TeBHtPx39SpkfjDvR4D8R8yRvGnmapFyaGmXXt5lIeBxGsLfT7zI9Soc0GNCJvIomIoEUvYFgzxDDVwP1zg318sb7n/UBwqHipqqLfD9isRXigfXFCjo5Wo8cdZQ4eMLDdPiqvQ8mllE50kGbrnc6+7C10y6GE4PotEsxvjOAZrKk9jMJZP/Nd3npqehB0j1XbgnV6jNbxLDS8TaR1TdabSfcW8PGzLgPhw1xK1u8XGTz5HfF602KCmbQ3ebzRHpp/AsZJ+GcKLhSfLZn3SlpRaD3hdliAfCu5rR8XghP2bMrzXITxdSTPamjktzg0TTs2S5pfTO/dcM3mxZqkTGI7QY+xGN/gpMCLKqht0bqzjfHgux/5vGzB19BqR2T10qnXv9PS9IoFOHafGnG4rHz0o2oPp9WRPlKY+3u+ZYGygD7pnl36qnOJx82LPz3tCWn97y53JCkw1g7xPWeqBqTgY2Nxi3f1n6WqD87bWX7zkyIPW1GqYUzNTZI/n5RdT7vHZ/E2dkkY/eb/BP2SNlz8+RjHU18jkB8+Pgxu8wnsHL1frOzCmVMjIBz8yKS0LJA/pIlTQlc7LJS/Xj2dWXvFiHSHjx6ihhJ1QU1c38KgaJ6jRUdrlIZ7N6PZaIz8dX9h+HxlgmBP58T7xbF4d7QXdkit0cjYSA75ppBUVyR1MswcYvKfzvjNJqiR3DPMpMiYs7a/7ZpmnWLXCLvKiT7f3wvOjzSOw+b0MHCrTyYbFD6WIeDV1z7Tih8p3qI8aDE5yTsvhBYwEZ9TUeA7vWR7BcDJfsxef95SYcvPUzfUheK8v77c4VN24YQSdiuu1RWowfyNFPZqWyVlGyE+Om4fCE143mFJIF/KQ76x1YfC5OT0RG/jYX2lBZwo6iGTutk/fNffQqam453Q6dAz2z4LItRtBpx8iekxCYCy91i+aDtvK97QZ8tvQH4y/maKzLldMPAg9KmhFeXI6cYMrvnKg7Dnc+LG56+Yw5275rVN0OaGnHE14SS6pN8FbH5K/yZQs/+T9hr9H/Sb6v2pt58cOv0e5SuFdpkwXubwvkK+ivgcGxoHOl0Jr0Jn2Dvqo7BecPNLpvLSQiZW2W/NytF9TCxvoh8kUDJ6GErzXZ4caPTe+xJNYnIKhE/JTOMD26zWt6epFYNRKZgbf5shnF+OBjP9ZganS1VaUPuHlkv3Ar3ikLlRaSpckp2P4hHf5LKET0rzxHXsqK6x/SHt0j18ei/udTsQBmDpru0AInbbA58mrE2mPtPLdhxBXLHsMTt9MeWV37/mxFU0qm6EnxO8WurvOq5hOnxiM3xPkmy+dWk8XYGpO0Kl8MbdoSdVvpsItGEizDDrsPqHLRmlv6V5voHOPI5hsVx1Ttzfy2PQNXQuqnkj6dPlk30ydpZeOnpLj/BkveGPnDp1+pJbPYplBN7+Ystp1lXufT/fMhd5BpulRvuXeMKsLdnRuPWq1EXqUVWx0Pl4gD57bOXrK9qRXPOebkozTtBZcMYL3lZfuh5ZH6Za725n1N5ka/zSHdjD6hzzP90/rVOooK8p2DEyZ2+DF9/QiarIcrwcm+i4toSP36cLJ43CeF/wl2oxy4+myZDbF69nYWNHDS1ADN61jEFaOsvELNeq2yEPzXaFRejnCm3g2K7iviqiZ5OkIoTE5o+au0hx9fQ+dmX2Ns6mFTQ8pgU46Q2zvhOu+M3SihP0XU0zr7nv9Yqo4L3tIBpIrxLzrAbdcAePBJ8iThYF8NZqAqXUcVcyd38yKDeP4/M2Uu19Ap+4Z8lxTxJ4QlgJ0WGIveLfZBro9/8B73cL4QutPN2646+4r/mbqengz7+GDqZFZrKm6x64fRTbyo9wWG7oOO51NDnjtt3JGzF8iD7WL8Yu9Ei7Q1Do8BOd+iBXWPSuRTuW7mw+5BFOVZqypFi84f3oG3ZS095vmpwY6exqNW7a5beRf3q/9yAWL9KdCj2ZBLFqbF50vTBvetequOe8GQfGtU9b9XAve4SC3TNl3zwz3NmBqHTR/79mjsqD8NId28E9Zj+JPj6UPNopN9+UKNWkc4RW2mxZ9/kGuEF7n6NPJsZjTo7Qc9OFAyPi61GZ0fa9ISBIPr8Vu3KxeCPAqqwQ19NxHeH+6QU2pD9RInAZgajigPFQSbD9j0KGLtIXu7fWZzo17xKmQNY8lgyfyR1O0UIGghk4mOnStWY8V56Wv49wVL8+WrS87i7jmwfsle3i/o7RT6OaEON6zjP3nJhgvD03gR7aFfBWm5okWbPubKSdHvrGGTiV8e7/2GRh0Pyle91xHVvFx1M3fe0Zg3BJz5BsBTPGtDp2Y++OATd99k9g9ejNH2VgVk/ov7M/tuyyMDmBwsmsDum0JuhsO4H3v0SAjQ350OvcAE9JmIHTzQJ6MeACmWFgwuhU1epIzR171xQw6XQfQyaCEbpK2edKqWsD7tUcw3NNlmdYLBiYspc6g9qMJtcnYEZLQH2hcU5EHT9wJkC/FIONuuipJ11Xo1Poat+yU8DfZp/EN+e46/otMicLwhzVeBtK/9F6PvqV3Y+WWm0fpsJtXbXbeI98hc+tdjfSpmlN7Mxw/Hopsz+8PaUqPcENCbD7zPVdv+yWdDQ6GrldB4Y8l3t8YW+jMQWYtD6q9Sml1R+baNth+NLJteE0JjF7imcZPacApu8jY3/WB/DEIMotOe9Fj4Vjy99zYDhVHDuex71w3DvKQuDNpoT4b5mozWWKytZtQvkOeSVZb9ABJJpvydT9gibPU7W+mzItYCl5tIn/4M7xmbAOdal3U1JAX8J6XCgxxDl3MJAPeLYuw/6AHnd1MNsUvpqq99YspdfL6rVMzDzp/W9oui3rdWPxBNQK6qCIYDcfIQ+LsndFavYHhgdq8mK6eBJrH4UP4ZupodNfXOHpQcquQN30rsul8aKCT/h2M692al0t5hp4w4tif+HnLtHpkYCJowFQmLCaULg3ovtqt+RlNu7XjemHgJ40Oph6efKXp6AidsvQaXvUYv2mx6Z5n1Z8lf5MpUfpp3E/+z63z/6oxituzWNLNbVw/JkusuLBG380XDRhza+ShYFhxaqONg8x8R91pjjalaj9EJl6sUPPnM5h8bIzuXgMVDD5ceJfHZoGaEBbou/FyByxNgfzwNMkjfhKzJeWzhYP8cHHhrbaFTk08QsZ/veHdLmFlggkwnbQzYc+vj8fEkWUWM1Jyp/pmii8m6LtfTA0e/pjuRXcNWTmB6XMLxm9xzxeig9fN9bmb8F7JBkzNpnXFZOlwotnJQo2LI+QZCrpxzHt3TXr6go4Glr6hmyJi/6hrkS8Wq5zsshs37H26a8TH8YKMffoSKE6Tgq31bo2ZgQ1va9VgUM8Dnx6xg++v24LETxqYWo1NMFmvwITd5ZlvpvZLMDV4KtD9wRvnjyLo8knB8V/XBvKh9oK3Xunxk8xTXiH/LaGLS8mUyBqtb74jn8DU45OPqW5lePPyWkh8x7v7xw7dNex2Vez5RKovpL/COqdNgu+fpJs3rdbXGxgNxn/vGdmyOPhpDu1g/A95Vs6fZmoUdddcdzswZTZFwRXdXtG52KBGW4GJXJLaLkMHa3g91ClfziuNHocl+Uk/w+tZ8bKotS6oocpEX75r+ora0x41am6QT8pb2aMqtJChxwsWcVsuLKpVy/GjnXKS+DSuGDV9CXnEYGBqLmcGVf2pm8fJAJ//5f3GSi8SPP/tFCwubwYxA33XPb9kka0+zzHdehZ0IihRw+eztKTLMPbzcH5FHlxseEZcEkqB7Ar5wyrcE63qbZWTm0OnXAne88Rk1HAkg+GDpnXP3smw/17hv/iihk6ZHxXeSz5bxHrbZEGa7LxyzxpbBZvK1ZIKDm1MHkr+4sas9ehyEPB5dwuMPYo6/WbKffOkZf5o+iFjkD9y5zWuRfbRAui+s4PXsywwlN3JojMr8X5XYhkfDc3HN1PuYDcGE5PNCK8vN+Yco877LUKZTqcCPapOAon3JCOierbwhdiLiojvlfcvppx5Du/ri9C9/xWmRsIP908NJv/SZ+U8d7pJd23psmQqFRnXGPLRI86QD7QFmGp3AaNK0NdCFC2EgA9vpFJ1bdH7lypqni8Uk9L04PkJK7E9ewXIZ7nlsSge+gVfv3Y9uuk6th+e/IAHa+yv3WsOCzdrV+KTCfJZo3tgygyQhx5LcUHXkQYvt7hh+y+dEt9C5Lu7xzP7Zkp1V3XufkowVZipTM2204n+uJunsRDhHf2Tn0eTVNR4GIIpI3R/M7XLpieaR2UlfHu/sbbndK8e8J6fELpLUyWg+qjgeCYZdPbdg06t9gcwVXVrTgrSGTr1CV65a26hU+UDDGTXG/mRGLMXHy1El1J/h55SncBYOb6nZBwM6FRQQGdGufympft8+HDEYMo67DW6Knfkx4aBIdONLMr9N/Lh0xF+MTWlXdnpMpiqH6fhN1M0p3iPXw3fPx+N0KM+50LkY0kM6eR193N1gYon4uVCzF7X/rdOPYZ3MFUoeL+z/KtMST8912PwT1mP4k+PpR+0AjU+N1CTi3Gw56lsI19tFyRExyVqYnhs4U2W4jqPhRq5mq3UPt2VI1yQeQBjykc06dZm6KuzF7Z/RtES/v7lCrH48TPeGqpCt80Ofn86RoZQmQEGvTl0j9K3yGWC97nzEDozKrt57739nE4pdDMMrtifPmwmzlO/hoJTq2nBjtZk0a3VjL7LJybyyX4k0XWP44/kGZh6G3t8H7Hy/fAiwgsuVlPoRLQqc8pGZsaKlZyR6Tw6L+bD+604dLhyu7Fwcw9v6w8lnyrWgqmN7FdcGpi/mHLaV/OLKXvwhk5VOpi6RLZFzTQDU71HN8aQdGvgBB2jkxavA+ne7X8KJs9xx2CLPGM0CGM0TMEUtFyj5j70WCL70Mm+210PvAfw3vkOjMcBmGJqBu9XnPD+md4b0cLq1uBUzmDKH+b4/qdF16McXeTrrA27dYN9P+mNROJd3dFUvde+60roKeHm9KS1WzWCl27Mv/eMbFmUf3qux0D5z9//6RjFn9apz7I1qPFmlIf5CUyZNfpu8+B4XVms5fU7gI4cJms/Poxzm6f81qfy0QMj7hQ6om51g/Jhdz/U3ARTxbXTiSruroEy9Nlbn00oi+H3w4nuE3/MCduzAXSvqE4vfizQha8JdCYKb/COI02bU53GLouzptvfYwujZWRh7m126Z6d+8s5LeMJ+m68BlN2HkqUgYs8nsTwankrGVQsDZ/FhZBLPJz3fjHlzTZyxtZsAy8YuWBK7saya9Q1XeajLk9WecA/XPPoWkXQafpAZ/cumLLSfeW704Vls/g1X9B0qYOpbdhkzF3bYHgCLxzOlbzig5XkUBp7YHQ9YhWv56cjGfoZTCpatz76Ad6LP4uH77Wf+sXul0Kl9HaArl1reOPXFefnMu2D6eYEH8AGvTsZiVTm7tMAU6d9PKT56vWbqUujjvDd7bUQKsfixae+sqXTa+p31+oD4iPJLfB9n7XvrUIT+1+bT1pNPOiU+pL/3vN8ZXH803M9Buo/ZM3MPz3u1ysM1OChBkNOl2lrZw+mrBf6rpSjJqRSm1L6kNYs3i8Em19iFfnoMHWEpGQ58fFEX1DpJOjLcgwGnT684GXQXRM+c/TdvRBO6Kr2nDyJ3r7NB81r0T3Xfp0n5XL64nvLRj5bxiQkYjffblRUnC4KdCfRF9h+uj2OHXkXhb6zOjrQmXgyJ3N7rH1nlIGpvSSMumfCoaabIm+5l4kGPUZPTwilbtzuiyl13Ja+u1DjgvXCE7zgO698Cpa1wraMwFQaQBebGQu41Oxduqx07P9JDN5VBVNGKHV5ZpMYzNyc599MOdEETAUnzaSzNoG3jdZgyqHAgTeuwUTs4/yxGZialSfsz22Qvxa7w/9gin9alS5Sg56kGNDJdCzhfHoEL74X0bO+mLI+IXrCaYT9vZzLL6a8wcCMmPvpvn//vs7DotVbzkRpQ3d7gJ7y6Nb/+GLqS6foNsf3p+aNfLbbdc+4O9Z/k6mJ8pP30/4h987/ae/3MTTUuFuSHyuFGPFoi757PXmoUbMWCu6sNI3O/mvNUIyCwR+3FF7ucQAjmYyanznRgvL9EZn+fc279SWgE+k6gM6Ml+i740U5pmxaO37y7tZHz1LkpXsdrZFX/HfLq1ekURtsCflnJoh8eyWd6rWK12eHGXx8nUmOQOut0D1Jbs/q1ZIT363gZZTIbJmg5iN41QI1vf5g/33dXlATjbw82Sx9kc8V+Ujm00ZN9lv0dW1Yp2TXGnTnKaOmzGE1oyJ6wnvOfOjo7NW6VHgi5YmaIt807vRM60lYMXrpY4N5QgKmb8LLB/njPfMa8H+PcYzJp8D5Ujb2mk47GbrXHvD6pR2OtNJ7FXO4lGTM5/wFRqcP3yVBbpk0XPapOto4f88MDBkOfo+mvUEnFyoYn7/lO6mnLbwra5s9SyebAc20QZN/M3UwFkPKXBdMzc/dPZ37fUDnbIOeYouiwa+eWdBaWIKp6A7ve2vlB63LftOt2Sn/vWdkywNh8NN8v+k/ZB7FH1+LbPWaU9bvRom34yDgNIsMyj4JavRWo6ayF/x+3hNWQnyV8+45F6UC3UmdPLI7HRmia9KDG+jL3BAqvusVC3gvE0ypJ3ipl5aOqZxZDouPezClbdo5VZvemkXX1xsMCJFKXXv3I+UG76ZVEqPTddbNB5xjf1/eTwyMbe7KYydi99eO0/JU1MzdNWDqsh0N6SaYxOKSYf++GM3pul56fpSs8Hnb4eBIS7YofRJ5nDGhBmOGE4Ep14b3eZntlBo5gve0Bejw61QQna8K9s9ztuer3vREi2b3W6dm0ZDTGmAw8ru5SpJaGFSPQkeISg1eMQqlFVVtBp1RyjzjvWJzoMU5KQWnDK2MOeHqRTNl+GDOLpNf7Hl0oPtpA6buApi+H16cKuWA4ykd+ACzN2hJM1+l7+0L7G8R9AbEjscmdw0XTJ0cf0jFzEaPWglBxU0FeTAb+l4exmNR54zLOU3hQZnzGdd7FizvdzLf7yZ3Riz+izo1EEc/zU2a/kvv9TANBUy1GrGo2XRzWGV4j8JXHDCkoKae1wCaUWpgil9R48VImNBdqbs7sa++wZX7nlNz6+6JswR4JSuFF0zPyGORDjq4t2EyXfwDMrRU+Tq/JS2nU7BYs2RmuRW/m6xPjyPqJLFFeMdYVmbQuR6Op9z4Gu8N17LTN3pb9s1UU004rU5T1Eh2jis2qicDeE140fCZoqY3O3CfWT4yfxXg84bnNxgqang/w0dNfTG1rBroxvAIppJ1d//RBHkurmL0iGT6cnB8OhhPFeiseuvGCSkoBW++S7r19WY6rZPxU6Ap7CwLFm2nK33kRe2A/HipMptObkU4nirf87yKD2QPZLz/tYZ3y+0L8syxuQu/dIqnPUp73bWL4ZDZXNANToUr4fxdN3j99uuWlskbPWGwgy6qs8GApoXX5OSpYErKhQFVJK398B3DN0szMHX6pJ4fu3Mw9U7vv5jyhnvolGyeoHvBDUz+ZZ0ajH8ao/inrEfxp8coTEGcU7EuwdDJ6u5BdMBE1TdRI6PumutxW/bBnLmCN7mhxsX8OaGLLDosGszBlH0VwdT0CF0azeF1xAwV2DpHeCdhjJoI1zeJKitdC9E1ApOvPbxdxvcrIWrCU8FLjs+vUJcs5Aryx1srZlSOkHJC+TJTvr1fr9S2Pi2W6p61+u03U84NTJ0+/oDy1Rle1D5CVwvLhnfkH1eI2Qmft93eD8TevGTdHel7NhmBsZkM3SAxM0UWmWCqKOY43v4R32eQRmtKdy32/7DA1JdOaWevzJ3eONHYJrhCp9rnb6YWbTWnyzLE/uUcDEVHe0l1cwMT1Q3aLc1Xe5qON3j/wE72bPwcPMkqlbvghRGYehxyBd7VhffMlzhf0UzRqZyvyU+yJY5n07vcaPWh0nfWfvObKfaEzkwLM2CsXorU8ATefKOKFZ/MJY/yxxM9xXdEja/zw5nm97QSPKrRUxh3/5eYGio/rEcxYP/SeRS7FN7vQS/0eRK6JxAe4f8Kp9/lJQs18e6XPWo/+5UfOxGYsnw2piKYOiwpj9Cdpo1QA9cV+vK6RE3Hb+LULibIYwxNmWcXR6LW76+F7n4ojY9e3TzstbzKo+XHzbgdTXp0u9vYv+CAgfvTmFLxHMJLXZOzxPdrS3Kk9LXJnbZ+Ruw1mujwYn4lfOtUO9+hpuai40eBjJo+E44nP6/dPDk7YPyLqalXgikxriOmb+5HWjgz6FT8AVMiKozywwm6ZDHkt+kF3u1h35CPXqaAPHPu/WLKC09gah2OdVJnl2dO76RbH7CGzqfZB7qdhh1TK71bB6mbN5JtcP5CgvebqaNScIs9dGZenx60eK/vYGxgViyCJ6BzniI/7d/wxuN5xqgcBtDpXcp03svjG+nS4zdTW8MUaf1WG9/dqHLAtttUpEfJwFRc6gWXFoVLp+SJnnJ/+Qo/TuNfTLm97nrWiroxD2MBnUtZ/TeZksQf1qMY6P+QZ4/+aaaMJOJ0G4OhyOlWZ4w3ejevQEKNzENk5qWX96goD2Cq73gKX4VLmcrLYS3EBw6maKTr9EBOFpJH4GfII3u8rrr7rdYparRxFhIVm+s6j48umNqwltFNlcCUt53CK2m7Hj0aF/sf5fCOwnGvUjPKoJPHqyd+5yk5bTb+N1NfOsWbYSWQtwBTmlOKVGgtmFo1/p5vNzqjVN0in+gZvNi8fR9odbmUzN2f5Iht3AO8n5XCi7Vj9GlRL1RqdwSmLgV0NMk1m1qbOXncTLvraZGcfXu/b51q3medrMniKXgPrwnY3cV/s13owPt28z6GqmLR5dHH96/Mbhyx0yn74IPJumNwdqsfSEnv30wxDfm0+nR5TvIFg7e7aEa36wc9xt/n2jdTtroEU73YitjAuYikPuZg6mWAKd0OBSpt6H447Z5bOXlURPdR6QrR6e1LXOWnM60mCc7XToVOfY7vlnj/2jBPTc3XX2RKHv3g/YbCv3RuUiYi3zT2BjW0Y9Cp0SzTwVAMHXrZyMzt9qZQk5YrlpxPH4lb9kRCXqrWeWj6YERfoIYvlgKvE7So6XsOZh6nbqz95go6F/ltRDf9he13Epic5shLFTUrPxqcp3t+E5bwPoGO/cdT5CHXcvp0rRaOH+vF58WjXn/0iykyUtTUbQlf+Jyh7w7cuEBJLgVq5D686PEErxZ+bHy+1evGzU7wrkPrsqe5k5fM8Rx4petqdaB1+gZT6zV0KmiQ5yrh0o0bjgWN16aypJtZYv/aVrD5nAYZ6f0V8phPY43dvQejJSnP/JspZnQ9yMb+Y6ube3VVurF8fQqdiQwwyRtzRwtT/M1UcpTvtNKMe+7FQ7NgxwWbUD56oCf5KZgOmv2UHiPodvI4fBRup2ZDzKxx/ONnErDe6S7S8mQ16Bx3mdhNZwIVPWeVJ+kETAmODqZuT+h0lQki35urE82UQZXTI5L37FRtWtLCO5h86ubfe+68PBj/dE/iUND/c1Pi/yFTf3yNl3mmQKfOqKFQvIs2V1A3lE0UeLUhwd8PG/zmpRTaQtxm0I3tsRxRtl9Bd/wcjLxTkdFdI8pj1Yf36Q3BzG3gQXfma6bxWToaUfXar/3ousL2fdOeUtm+Vgz52o34InUUSkGSnxw20LlTA1285ReHhdvm3H4zJURZIHyPUYzXuxnxT1rlnnSPM7Z+qgI90trp1vjMI/7xUc+nWUxCfGzxetM/7ZBHetecTmkdsJHROxDUFPmmVuIXm7K0T+Vdwz5G3ZiIcoV3qxuG/fc96MZZ/J9MacfzjNi9ffrOwRzDe71tTudFjh50/5p7NX0ZVL4vyKfvDbzvp+K7b52iawYmtu4U3u/Su/veTIVO1Z9uzOeDDBTnHnR/vCaNbtYDTEsHT+JmvmpIVZEH3dOoW49QXglkNv0aXm5U28wePz90CpNVHuo7ETqlkUPFdot8Nun5L34LzRPZoVtBF1dmxOgk/9apMo3/JlOTyQ/ebyj+Q+71+ON5qoV3O999/IYNFaiPXjuj5t2u8yj34O9r5TamS/Ww83BygG6kp8WI7nRd++GKo4++DGlG11Of8P4xvE9cduvNfX2edARDs81kSLmwXvuJL6NGFpGiUdmvbOQl3e2ej+RP6LK4YvtPAZ0rzG6svujmF9bXWfXfTB1j9ZdOqcK7yr916iWFH7puDt0cXw01vbmgJpvhnvKQLnnAB5/TnqZ79Sp86xR5NXRqegVTtlO/WHz1e5QdHXjN0xPfpx1lJpV1iM/rE3RjFb1TUg14L68qY+Vbp+z17smcSWARm48lnZrDCF7YeOXEz59qQc1+j8/jGc6f7E13ND08S/+bqWYe38FohjNkFDj+/iQcU+Yj08XSDj1ISjSVip2M87E8fET+WPGaFhLyoMO3eP+tjT9kWrta8ASzJual6ofy9x3evDT0jBvua02FdURPMRiYKrfvjFR7WfmuriNPqpPDjeY3r2Guuv2bTA0F8YfrU8PBP2SM4k9fnzK2Lbxe84B3WZiBzWPBgM6sOJixE/TN+TGXKd9w2w+bE3Sj54+G9Jg1axa9TTBSCuKMLiMRTInQJj4pRI3yYoc+P3rCKwoXZK3bdNSNnd/xetzYKt0nN1tI7Gwa8Od7N6HKuEFnXia8mqKPJlR8krUfD7Nz8T3uN+i7Afv2fsJzpxM+7rdOPWf+hx5bDz1gAtfJS1FCfV664/Gv8K6X6vBLp7zbHDrFeG//iyl5DqZ2XtmjiySBgfXxrPDlpjXoIvvrPPFy5Bl13jHVq6ATxVZWmOx+ZqSrJ+iUfQBT/Rz5sVAIPWBO2P+rm9uavZDvQsvH+bMD/ospJ3nAxY1X0AlrlfxmanFGz2pWOY5X0rG/YLXoU2sNu3HS1Htx5wamLDG7oqesoIv6bPBbp84P6FRzD990P0L34/VB3HfPyFuhx7zB6GHCKm4kyIPGzKl877qJI2aOTOQzb1kLNKrk6i8yJQ5/uD41HP5Dnj36p3UqPKJ3324KvMuuEA3ef3XzxMv3unvyLbyQemcSmJJtFpo7GJmwTAd0V7ux29o8i7wJtSmdzwHySH8kBHxViOizAbxjNAnx/97uNqBqb69Z3LfB4Ou469NpsLPzKKvexCMfNXV1q67P637E1yleP5oWDLr+LPvWqd7NC3yyBg5969QXU07j1RkbnJ9vqoMbmAp6vs0FH16urUNioZHh9eYKpixYupwGXf7w3/c9cW+LGt/Hcst25kSh7LGELkRDMN8Pu2vWWje/cbUHY186NRt2eabXNyW2mRynpCr606fbEkzhrDEwwOCFJRlez30YOpXdnNaoOUN3rgSdWo6Wv5kyB4eWzL55Z56+R0+49EqZTpVOfnIpoJPnZtGjdLLB+chvH3jfh1zRyu50dtbi/YoGGoy7VAuOKtUGswMGpuo78q6ggqmPF9h0CaTuGvpTKPjcu8O7upeKedpZDlghu2CqOnWr/K3qv8nUQP5pjGL0z7jXQ2F/mCnL3iMPzdb4DW+sMHjUf00pF+2VkIw5amqmLSVqT5ulkOQ5dEOKdyLdFGslxJsQfdTMiyndrT7yw5SE7rl8tz6lMkeNl8szvGKeD+jUj7F9XICxff/Wo3J4tP1krp+IV4YgU+1189VeFd4f5iMJjKrYv7Q477/H0ofZ+rdOfeUpszerfNqP6j273Z8vKsUn8lrLwJAj4vMv7QR+cbBlBh+c4x2plnz1HXXT3fW+3EC3EOl8Gi7A1NVOJ5TOC+jqdAXmbe81pzNBVyNze5b4zqiPpG/yq0BrvVsbeTOfkp0RvF9dJjZTdAUZZSng+35K7F9roFQP94ye0vpg5Mv7zd/rbh7H5rdO2Zfrb6bswQ7fH96AxXN1pvCpsVPosZx33nsF77trBr+ZGuzGxE7y6k3GagPvZ15h7+jmvKg9LqH74bVbW1vUl5S978SiJ2MFH4pgysBPzzxlCu9bJchni7DfPXdxEv+9587Lw+Hkh3vnh6N/yDyKP61Tm0JilL7gXZJ1EehcroMppcZslUcLdSbxbB6OqKLhMg8fD6/gqSkIdLoc8f9bjD7KjW7uUlWBKU1FnonzXY/O8QPesVjj/5RC1yqmrIQw2ndjHG/Wo5PkwUs6MfL9ar+QqHktUUNGdy/IfLoc0aW3wuc3hhd965Q05z4y/jYNmHS+MdLnQcXcYzcvYjNcvKiyBOjmPBUMngUMNRmtnTxJLUH/1inuRVffuyVQ26KH11p3vcfrt/A+xkiF9wxEMLW8I78Is4hTNkhxvNYWPeCsXY5kLS7QqXYii2zy6f9iyhu/LJsZqs2oMI/QtcdKsHlxjGZU8Cu84ywFk6tUTmj57nSuysc2q4suz0hWK7j3C5iKbiW+/2GBHvAosb0qO2B85+LzPjv0sC+dUvMUTD0NMDx2Lh/iR1bnXvEEU2mRv+A1JVuI90zvniupW1RFoSMkUOWM68kJ3lXq7mlchOgpslb/0inHSf+q95OEH+bQDqX/7/zG2r9Jp5Rld++2tUENLHRd57va0Kg+mCsfeRY1pRvpkC5bdeknsoe+We2RX86PYuUn6RKvrSfyU3Xo1oAZZMgvmrtQqDld4fXsJbxismXQtbeyymNRgm7ZAx9eqy7hJbe9k8E/wURCDWrQmdsUGT+6TQb02DjY//yF6vmam/Ta6H4OwJ7Bt07N+Rt9lyRk7qG5e9L5+AQDwyHT+ap8TqhUz909er6gcR5skm+d+mYqpPeODPNQMu+kmRXLH8KYLkkLXQk9MH/VA50evfkqT0wfOvzywNTCK5BniqQW2S1KNNJkvM0Jx926S12evLLr2k/6JXRx8dGRRy0TPeX8wPm7m72EtEmJPCb7YHAlbFpSp0IreIIFpjbTXOp0CT0peWP/7jUdQ/dSnL/j9JNxTX9XpC1l5MFeBCan2v39zRRJSzA1GS+eVB5Gdh5m1yDgL+tlUhOU3XzMxN9zN3NT0uVeKXwzpZwuDRk7rc7dtDb/pk7B/f3AlPwvvddDLqsZZUIFnYjFQuM9CRm/ls4rFva12YvPJyVq3BSXyEsu+ubsOfnQQ0lWfrg9fgquzFqV7sIQGf9QoE8L3dhw6jorIdJP0LXpYylQZhao0XP1efHBorv3o2mWQty3wNRAeo7oep3Aa21d5JF3TxXp0W+QD6KhZ3/r1CeSfPZ9zfcrT1n6DUypU+hU0i0GmLVgKqFuLDrcLsaUsTnyoeDDu34x9aVTTvlG/vhialF60A3lAe+Tz7H9YzFeC+HpgeMzBIIXdtcrP47PXvutU9qN/9apfmBppPe0h4DqB1OLjQSvfO96yGTezRF2lCm+r4zv85HA5Pg+iGnKzRJuoAVTd28DnVjq0CktwPEv43JEuX138nh2mYmcTUK5y1PoEbcQ3hcH84spOo2wvy+mZlZ33+4XU+9IBVOTN/KpMRCJ27Ji0M0WHD/0vu6xlA6/mCKxh57y2chgSm/A5F/2fuOfnpOILf4Za2b+ae/3WGZTusYLeA3BFDX+WuV9qjcreInexKu4eXyKVG5cS0juGy/jU/X5ppJKMMdivLa75ZHTXen4yUQDE4WrjpFHnmBIW80y/rk+BcpXPejacYEaS4b5mJosBlPpxdW5MpgM6TzsI2/pK/R5p4K3fLg28kF6+Rj/xZQnluovndIWDEydntCp9WX3oKa5Qgepuwa9Z0/kE6tGjzga8FIXzU1IXwzAlJ/HNns1MV57Gmq8vqCmqh2T6bpfQKcnNnrI3unmMezHKxY5W6+7d+Wwp+UjhU7Ib/PFkt5Qpelp9cjd4DPWmWNHGp3WVZc/j/Ca7BlodHlL+D6f3qzlQQ2mtCFHHlvOml9MmXkJpqJl1xPWzyF8ge748bNjeraAF84dnL9IMj7RfzH17f0cQX7RrHnXvrfdmDq7KOqDbvHT9iPSA+KOJS2oDWYOi6QSXnw22/xiyrnMY2Kh//6lU46qy3+Tqcn4p+tT/5D1KP649+P2Hl6vFdFnRUWQeHCd9ChVOi8xDmcFXzg5vFthW3nyDj571OjoRXe+A3PrGfpoHKY9ui3X+A2f5Buc1vBy2WQCHRstvT2frsoPVdIUTMk79P1tsZC75yEin/EpmEotH3nL7YMJ10NNFoLwwf8nnZc5nvXvsfTJCk7pe4ziK0/ZhlExR5zJEaNxeQfhFfa3cz2F717IJxmExk+MHhjmthuT/f5cmfuOoFP54R5/65Sn+2BKuGP7KoV3i04ejo8/iynVztAWwk0Cna2N04FmaxU1vZPrF1t85hqtbsUjd/hqbLD+vYBOHy0cv/xiGq+Tsk/NaofXZQPv6yzvES2dE7zjpYbODI68oXnbPfvzOQNTlTAa0p1Ona7qYMqqbsivxwg63fRnyJf7uqT1XkBPaI94/3O5eZIqpNAppzI1dnWWD8rjsPPSsW5z13jNqVb78LJCCy+OPHckcxKWgncfQ9fUz6W7qnUAk6PQzP4eUyPhp+ckDif/kDUz/7RO9VQwVdVB5516vshzf6RQ6yToe4sz/PyzXnwos54Wi+YuIs3y7SC/PJ6o+aeFProOcoXyoY4+/w5znc/HbER109hCFGzOEdd67E2plKNGTodzxaPPE334lCz9OLenGr/0kLce9x2YeCozha9e5Zuqzxj7T7Yz7Xu+n+LevV/3T315P33V9d0vplZb1tL5zDtdsWYSf2fwks0gW7OwbMHIZr6CThzFK3PUGjXlnZBvLAX5yHtbYGp4z0fwvgK82siHLm0sRaVy97DzxPGgs34LnVKDPnQqrDpqBgl0Spg9ck+voVMz2qt0uZ2gKxsVOvl1H/TD/qCHZHd4ZWP6jgkOGTp1PyUGW03jhpYToXvuewmdPQ3QU9J3N+7qG2cc72A3pJN5xPm7D842f/Xj6zdT3ognv5iarozadzMGnbp+wju1s+dSiLRIN7hRd/M6Pm/4Du3j2/yR9440u++Rp95702bW2q2IFcLfZ0oc/HR9SvmXjlH4rtCnIlFRA6LLXtw5ICOfY6SgUF5Blz4T9UW5PjOFpLh4xP0HdOG+/dh+PJc/xN37aEz5EroQUY38Iuvou6fDtnsexwfbvzcM71/7eL1YQvd2bgjmXpsli8pMU/iJhai2MIaX7DWexPuR/6QmFm2WPAVX+mZK2H884b+YmseszN3QlgPmabsb5ZmLGlypH5Efm9GAzoEO7zWLZxW/GGDKNN5X5rVP1OBtcom/mXJNWd6zSS3AeyYEr2oZOL7DBV72Ynk2i+73WfTNFFP3yDPrBZiyfE8lPk4fvjubWzqrx04PunhBzxi+PxJXz+hJaWnh9brzxsPdKSQthnd0SbN+MTU/Va3vKDZ6QjPdiXQOI/Qk1QPTiV2K3RgD8tHtAO+7iTZX4rkLpmZtorPjiEOntkrd3QUPnRrdJje6uOoyj9a9bh3gy0un0nXQI9ZXeOnDanAAg90c3i+dCswemJqYYNJZ/1WmBtIP6/sN1X/pcz2cSTd2u9Xh5bTAr/j02Hkn2sKbhatPwBNZeFA9GZh+Mmu7fGML3aPpJZvFgIa4PB5JdBoH8Drr0BN5ZoQiVdYL/1/IZ4O/Rs6DrgWD7oyPsz3XDGFATdW3hGi+J4lPdOhSOSQwermfX1zf+3c630dLIXmf3uL3ehRfOvVf3k/btmVOwyOYiqpdTVflgs+/WZ+WW3qX/w6LlR/XN+isLoIplVzo1ESVDSbGh5jW4hRMXa91xnaHSTcmkq1YbObwspt2qdC5PaOnBN4s+M5T5nVy9elNyFNbb9OnuR08fJqeE42pGrZvygXOn7WYiXy9W47pdH/beaxwfN99eonARMekvgYT0WRa01Q9tL7L3jh+P0w/1EYSdFWLcbw3mCZqZgW8nDqGTgtjMGVtHfQEbdbo7N64D1qPoxreNwVT75N6o3uaL/1wOhcU3vRoRmfH7K4fMh951bwfSNU+OF8SgamVs6pILwc1c0freP8XmRr+tMbLUPtn3Ovxx+fQVo+lROliZiN/TISIf5bdvdiv65LFyuZj83c0ulHx6RnwEo+TwrXQudGJKngNN/EM7hAy9uVaIn88l/B2SwVe8X6VwaThezpvnk5LZZ0u83ihgMHYdAR4m4/lx5th9uIjC8ydt31sP1uhT88GfkvX3mqZJ0o9bb91ajCrPf+/5tDOtuZvnYr7zpVSy8Dn2xJ0oRWeH/T5hy0kKwXeMzhOQ1r01xfB0Xq1xrT5ISLrGCMfuam5Z1Lhw9u2Y3g9dQ6GxP5zTOn9Cm9a5/j+frLZ0WIXXn23OMYteyXvPlnO++E7ar9W2ETyZbroGzCgFDj+8+SGHrOIcD5H8pm4eb+EZN1jvF84wiu2rxh5phm3zCHFJBZ0On7ZPFZ+9Azhpdvb801ndkFPWfTfEj/uzQvNlzfkwWXdaEzcbe60yp7d2tRvSWGJsqzovCNLiHvds34up3ZKj6K7FsJN5EszRR600WZyp47k/02mRj+t8TKc/jPWePnjTC1O6oAuvfXST5YP3+DieSFSlg6sPGnXZ52X4bOkU/5c5LHbnlq+j4WaLsMb+mI1RB+dXpwP1VsXNbALkLdeU+FFt6m7ZAmTpxK3jWdFl7S2hOQ0BYNrefmmYvYwhTg+EPJDAEZr9YGamDR4/yEtG0rPJZjeHt3ie730L6a+7/P9Ymp9HJUdYzKxqfHMKQ0yfL5zOAecvVGj9yCG7lU1vKd4nka0FMtL7h6Otc5WuRnT9GbCi315v/E0fdLJWOH40VmQR/JcotsOxxseg4/+X0w5u15cMWdT92hdswdzngMwZbvOkPLyufQj8QCv7JfIQyX34MVeU8/mDTuExA9jeLdND0wopVzR2n78ZupVszudejG8XrnC9tfe4knFQcL52z66tdo6pmZ8cREo7u7f0tP6QUtLqwSvb8sauw/VKxi8WSw5qELBVbdQ6ZHu4YWPG/iGL6b0mV363mIBpk7XS0mqDu/oqoIZ/UWm5J/WeBlO/6VjFOOX/6LqqVp+qA7wG3j70QtebWkKISy3xIPseabbfDhn4er87q7ThyXVqx6821gEM3q97PKVBgZvORg8S/BueTax/CgbgcHhZ1FQ3R+Yefg4nUQ+VJdPug2YCa+WUMH31gg6cxzjdaqhpm/CoqQylMBIY7j777Wd+5uTx77X9/vyfrPDp/Qde42a7MuTlK65jbw34GDgyJ073e7QrfCYz3ReZGCKWc0l9/jEUP5Lp9xYh04NnNuNrhoHQxsT33epIQ+Wj57FomJzQk/Q3P/B1Jf3W67oLnh3F0zt3zfoXPmw/GR+P3fX05APb02Lz4uMj8bzGHmKW0PozJdOSc20ouVW6579GXXzGu7Lmh73W6ez+RQ+YDqC9w1LKw/PhltxpQ+mVlvjIri9aKyx1lzdyc5reL+LDp16ntFTis3WZHHZ5sS3g4VC5cxHHqxD5MmRvNnTkhY4X+wa60yp7uW3TtEilP8mUwgFPzA1m/7/v/9Lpv64To0eN/ym6sgQQmXm7fkxnrR0v5AhxO0Ov+luJuwo26R6HtkfUnh/nRZU7XUwOOPvFw+kvOzWkcVveumf4N1q5JvCOIARQZwiT+iLI1W1Du/IrWnGmb670aMdGnn4HmYRN1LnBJ0LFkJs994t793SnFq7xuczzUUSWZ/HzjPeu8K3Tn3nqeMGNdIXTJtJwxJoag/DTy4Z3t/0RshXeQnmcwYmirAXkrk1oVNWAe/nzlYRrTfDa+7NJ+jTs/HuQtfmafrx7vnOeCQJHzoFHK/ZA9//i6lpvbkyevtyxSLhBJ3qS3fhW6fGMWupnW1w/g4W9hfU6Ysa92Ox8Haevnhx2WyJT7s1dT0GnbKdQ0XGI78JLnfA1DS7XaheWOhBV8L5k2Icf6tMzDw2GjfitikXpO+v0Cn/KivMPw/uNM/OVU4rpRLZ/NCd3yZbCFHWO0t83nvCy1cbeFe1Qp7bDlzkQXYtffIOss7oZZZkdff9uqUQB3+RqYn8k/dj/5Axij89jwJ98UzVRZoLcc5chdtboST8gos8GpTTgOe9pUf3wXmWJ8H1tee5kZ/otq1NP1zq04Lbj1FKGfUWcPb9t8HT9lnQJcsMFrVDvM7pFlK7quZ5nK2m0LG7f6WLHy3yMD6+bF4rakylo0IHjfuUeOinKZ2f3TjjYnrS+HI06zmj+cH9tb7f170eVt7VSHoCU8/H06eiyOZ5EgZ4/223vFCD2JYn0vJdfDP17f2OH+mXTnF9d/XptoJOjUlIqbg9FkKydV2Dx+fbg+rGxvF/ttOI+8YqoVnygU74e7NiZzfuQbequ0DKUJaYkC2uVAmrhR+6FXRV1G4tNY6DHvMm9JBwCu9nHcGk2zZgkA6bkuZs3t0N3enURn+m1Lq6kUebl2tzwWAXuiXoEaGznRq8dHoXUu8V9m+o0Kld0a1Lu+3Wpn5+KomZwi6mZpTM87C6nfH7sKVIbY2elLhIyXzwNvc0O7OSfTNl8fhKPDrBO6br+m/qlKL88AyCoS7/5+/f5P16fBFRdTzqeTLadvPEZ7uMypc+Z8mdqBvrfpr4zR3Nj18XVeRB4B/oFjXQnVkNHbkpbEstC3UhWT21jC8//hGWzp37sb/SXlzInTVV27Pux/0rZfy2fGZ0lbZzFo0aR+KMli5l0x7Lo3dPa7k2BGOXoWkIURO82u88NaoSV3DVVZr9mkdR90vm+WfTYDdDWFL68XQ/GbywPb3DjC6fpcGSkTG1uWgOtqQNiotPo6ZSGLvAi9nCBvlG+ECn+ofdlh5o6HlCOFAuxLeK0it6QNLMwPSXTq1fPnQmc+uCucOBQuo1v+fUWKbE9poKnVgPOYufq5fCKzNHvjm1izwpt+gp/6VTg3OssHZ9uJJWTG6CNzmjJ8xiFtLl2UfPEZ84ficQMmqL0YLF13X24t70XdBin6InjDjeP1bi9lun3GPYrYU4Yh7lxww+QlnCO5LoPKhoJZOFvY/74ld/9Yspp73F2i+mHiPo3DMy/6JOSaL4w/WpkfDPGKP482u8uHn37NHbjEXPHnRouSy3VAo3nYXvR+fNVrMeHS+mkm9OrWPwd1yG1AwPcyGaBJnCn+1ySTdPmwqJv3NEfjiWG8oHI53FVZrZnEWsW3NliP9nm6fE2xWL6HFa6ww1m2b8uGZzyvPVlEVRrencc3Ye1ecbdGNtU/D9PF/DCt3ceyvP/feamV9MuZqDmlwPljN4Lwefv31/vX8RU/EQ0RNaFYwWqhzSyjhffGfqSr+Y0q90ZQ5T6oDZorqi5rZkfhTnL40/mXCi817VhdAO0QOeCY9JPb0vghe+4oyN+pvJfzNlpruAMv80ExJ78wq4elGhe2HKhXBiglE3B1P6hy6CM3fh3TJ9UNLqY9/yb6aqx3ON/GXgfCVcM/hHGMV0+7w4C+d1RvyV/2bq2/vJu82N5pr62/upvLSoIW+Wh+wFnc55CQ/Z3hZ+7LJ3wAWpt/tmyi1KfP8qOlxoutTwfrX5m95PGvy0xstI+GeMUfzxPFUuJyqlRtoX/EmiVnwiPy1K0/vUR95RUZNb60pBiXa4XT1WL10ZPYnawZGzRD6+Mi7XJd7/PPbzbS90ND5RwyW1Zj31k/H6Ce/zGD7JrUL8f5OkBj9EO8iB6U7zSBg8JH00SUa0mZ0UYXvoqwE3TMGgYnXvvGjH6Ndz56WOqe/10p/7pU7au7wKXhFDp/x0/MI5uveFbdlzkIP4wkGe0pmQhM9Xd9+sDJ0YZhf2zdRBNX8x5S5PYOp2Vmd07fvQ4fcmhdet05BOi2bmxxZLJX6CHSTNX8N7DSozY9bYBFNSdM+diQ+mtvLToGqAZoeW4FR83PgbSu2Y+UkzVuGl+WrzzRQtnVhiT2VzRYpa/GbqcnnqdCvdKfKU6uz5gXxCXt3MhGj3xu+x46DpiymvFmvpmyndFCrflTPolLtkGl2Hqdo9gwA9oNCFPZUDD79PeQHTpNwTsovRVXBHU1Njn8C8wBq8qm5ttb+qU8Of1ngZidP/LJz0b2IqundPdI/lkbCRrUekL1+WTO58hhpvxseXPrzMVhS9gzcLLKk1dFtmCzqdHjMhXA4dhe/CdUHBOR75QcMOpL+3Z4V2l6uCz9s8Al2dfTZEazSlQNvfK70Zl1O6OlWfBVf7XugrdXikja4Omb+cHw19szyPKenFPI/f/4+7M+tWVGm69Q/yQmxAuaQJ+kYCEpQ7BBVpFPvm159gWettxvnGqZta46uz975aZYcQT8w50yRz/0DdBldCZYMhQ718NJ/1/azLu1+fwex/wxxvVxifnzyLJ/lW07SEkkMXSnKdycOAdLK+JeipUgtYP6kGzbgl3dB08mLKQEBot4cLxi91zpKDOZQ1SAPS3dtVojwVP0j3JsSUMbmR9/pi6vk6zdG6izfAdJON+j2zeUw23Ywlx/O20W71lLzyTJYhVd/UQ76Ykra9zhXD0wjg9SLv1TWXOtzVdPxT03lhPPUHkEzkO2qjTtJwL2USt+Z3w5G29zcVWppA3nXBeiY7+4xSmXQQGUE6gldNx1+c3Bm31C+7TlfNaYAnY6hCNtiSV3907RqVQ3SoPzq1qpQWjZfQsUDan/AHmZqKv5lHMR3/Hfd6/HGmBte3jjm3eHJM6Ly0//kjxc1oNmbxMvZ4bb8IOVyq4zO3FK9OoTWaOsfCiWS2Kg+PVG8eMxNX7u7J2GDjphqcqw2mq+mYLVOuSLUofAmY3cInt3S2Lq9pSnXAzXgzqZN+CoImJlsVC8O/c/FpQM9XrpMdxsqW8lfxHqJ2ngcS2oswZJ99Er90yuCGBy5YDjMN4iYZYMSur5rlhwK1TRJdML9fZ1wyXPhXrQ5OCVrxsIVwZ1o8BNVmiea8Ip3KL8SUuhwixitnVMei59HrQ/p+y9WDFAjiQawN7EGK/tojtXitTiX4eTJDz3ncWLDq59S6elRgKBVcHbsLcaRNktkEg3E5AyZc/UKTBnaMknsjnbrf7V9Mqa/JhQXJ5KRBiesVhs/7mEtAE0vtrap3jEEQ2DJ2NgT/sV/zMhy1/f7FpFPWoj2jLAw7ymej9Al7VCNcF6cRY3duW2jRmyPd6mBYJ61yf2qDRZIhvLlDjckzFWF/u5GX3Pb30gfcjzIljH4zRjGd/EPHKIpr1mFgDU710pPOpeY5+gTzbXsDlgwc6pML8g7RyWq4pXBOn1o7WbZY8KLIxddq0WhTOreYie0JYrWxG01Qb0NcauzGlrhc0zWG0xazSDpxCRc6lnb0DjoWoXTnkmZIfydVeyQG0iOX1MV5pM34JeDGCoCtzJMva8KUdMq+Lkin9qrUfZjyZgnViGARU7st9fFsk51rNk1mpVY9Dj5uPJ5jSX7PnxprSaccrvgvptx4RPmGGUIM4TIZYZRcbiwJNKfUgku0xmBUPIEdFOoR9ykxpWgX0il1cypgPFIE9N7ZDaKjSjpljFUZ1+hf6wRurqwNkvMSE/vyhlh/XArtetFjtCf0+g9TqyN5L2luXRjmOTElHts5Blx1J+/bnp+aU6gBZl39qpNwd7E0dxdWqFQTOv6HRa+fzkLSKbHfu+dikE41xWCKuRXf6jg9eY12Wb5L0r1owi2VWOy0wgkztEb+oY78K8+DuBu3H6ZwNyDv+XNMzX63xst0+peMUfzpsfSjlPm4yuyKSwK9u2rPU5JgkO5a8nJXa6TJ7RgQy2AHyTIxLU2lksPcKckrropNqvHLU7/lUlOxpPCnvGYxe4fr0butk33Ol9pTCzUM17calmTtCu0yIO+xeuRHYFGYplqh2D5uF7CHuCztWKuj7IihOKQ8E/v5SLu7uYzynIX9GpW77rNXzpdOYbomptrxy8Ygrmoudlj31FAc33DteZd6yS9OogbQUk13QsNh068lzJQ9eTEvonx0mVBN7U3ydkklHFhyvvJPrX4MZpjJXUcqtbdTLbsrKS4GRsuCYT/2Lj5vM9SOO9Ip3ROeAL7fYN7/fkRlLZCrjJMxbqXFmcUHwS6ohwwYSoZLechKiInj9tSgeuj3Dv1iaiZkJFVmeeRivxVkbT0Jn5iYA+pB2kzwtKdt71EyVy2L9tPsCcelckb/bB05XF9Ip07leIu5aR0hXkoXWVOCzRCTcHSvmXxel9rcsMm7Hq/k/WaMvK/j7Wv09S3p1JQTfpKpOf+b+6em03/ompnN/HnAUM4zLnm3B15b7MoHpr5a1MvJ4zDSTiWfIz7iuF4mk9jSXruTiEXEyOvoOXklbVZeMMyqlIutLCk1u/NVXPrypk4yMAptvn6myG7puo6VxLhqHG8buFHnO5bMyQVpUIgnDGprWbPH2hQ1B3wPU7lV6nV1PDdavmPyJ08Fzoh0qh1fDLQljWrkcstk6DisMVsNco7FY1PT5ldiPNwqDcTskXpavSKmDIlvuCDpvVLjhzE6kxPpxlCyEQbaRsItm+y4hFVTS7tu/Qzj8FayWHmtSu3ejleU5A4tC8cXIYVsnQl0PPsrF9Qr+wqPQHCwkJf0faJ2SnnK3MSYjquKxRuN/r4bAkPNoddHS4eYmGtKg9Jj+s1Uo54MZBRRIem4Y6zxhzbE4jmtYLnmp+mHKdVEyoOzh/385Cnfbo9cOB1bV1hOEg23szsd7yvN6PvuXwVmo8OhTpxh/9t8Q0y58p10/VKQTkP4qskuqv190iRsP8iUOP+d9+P/knkUf/pej3TEprg8FD6XnCp21Vwrp8x9NhfccnuuYy2/uSPMD43DJcu5gtp4m51wrY4eHFucLp5W8ZyIwcXyWVxP1FLb7zXy95aKlGfyGjXfNC+YNKMFl0QL7qqtuDLuR4VDbpksOE1btiBiCqHDxfXgUGpdTIwVLi9zq7LL0l9Mzf2QUaZ4XD/7JEp6cWCRlxNTeTidYLELA25ZazG9n9mcEKV7Tp83OFC+c/cM1eW0qZFn1vOjU068Jd3IbqRTs9vIx2IaxcD80cjSAsuaYHYdM47xfNxp4pSYku5NC1E3s2Nosw2PejP8ZiobWBVuHJlBMuQaUZPj5xW3t+eKJcmK0qf5JqYWjUpMblViYmrYDerq68wFUiHIIEt8gZGQLWFJzrHRXteiw5WKK2BGOyq18EhMGbNFw0Vbn/JbOxqcPjoV3Uz6PsekyDC4bZI6MSKz0NbBdYZBvttysUndSxN88q520R5YeJyRV/wwNbz3TF5s6+eYEka/W+NlKvxr1G/8P1Hx/61OZS93gcVlCHUsv1DUDjj3MHt4FKfgiKm2l+dL3Bo3gGVr358QWDfq47py5Vh9XlvaOXgwTL2SHh+xUta22bTDNFINiF+yfNVm6VHHNe9r9dJyFVnjnscat5ZGj+cHjLUNhWkMBFOuk/mVatgmnHApWzKkc63ztICrFVT3TggRmhJl8ig3UTf7e/TuNjF1EWCB+W2sQ5KIL9Ri/TjDjSsix26EuxaNNwytatnU4S4nnbpe7BgX7vybqaEwr3DZthb1gP2+0F7HRsHsIFvA2mQ/0iKFmDKlkvJMczrFoHA2MTXr7ynkdsIVpi71pAgziyUHvtK03MonGFxDFxItDL+Z4oy2Dp6v0/WjU+Z5ceZCYXqSoRodH5gHqktMDcKn9nVP4qaWXZasbspVW88GJenaq4UAB8SwT1GoH5U/ku5KpFMe97jjanx0auY42lXLDqmKSbsJIW7jWv4wJd/3BwjeSEy9L5TPrP2xX/NlkP0kU+PJ736fmv0l93r8aZ0actsCPU2askjkFiWo6+US1Z0xrnH53HhQiUcJk8dozqLs6YiUMii/xMrtxDEvzjStPS0blBU2BeymIg+bLreQAtKAhe18WEB9q3yUxqIAyOX3BmaXBY+aPJlR31dvCOvr+o6LXfZmwXEJqEWaW2IBD4mtivVypO2knfIZo/gwVexcCyVfP8CHqRGcc3QhmkGYCkMeJouaGHcfFnm3ceRp71fGUPFi0il0+Ccsn32+mjDyYt2UamoZGwPUk0qq43m487RoMU0wH3oSxPdd0Gjj22uJtrj/Zira3Hj0L/yVi/ac3cHDPUaIA0uC5WnzuBJHgYMIRwWWiw29X9e9oo9OfZgCaUzerzyQTq0Y6dQmYjauZpbC4oG7K7TrKPAxLROFY5fsUX6YssMb5cFxTq9PytsJ7U2/5/dszPc7mjILoyilz3PPykirXBZjsnrpXLJnz0IbDVrqCahRD6rTfn5gdav6GVGUx4LqR3Vq8rs1Xqbzv2OM4o/r1Hupn1ASLmcIRjjXYPHMjujXYcdFRmDz4G2NPTpn403V1PIxODk/Ii/nHYFpV8o/Vnd7olGfzhxGx4yHo/FuUTmN3xC63qWDIsx2CCPs112Ocg0GYjhAmdvR37l4In9/69chYi/qo5paeVppMg0DJR0CeyYjTztIRKvztELKEwIxtZrPLfT9Iz3/2XYi2Patw0UYXVm0qeYI9tsgRpNEheVy8pI1lSOd8ncR6RR36q5wvCbEWLtoGUJ7smCjVSrKrfWCQH3Nr3BdDOn9HjExfh9debiz2/KjU0FuEVPb4jVFB/VrHUiDUwPj0/qC/lJ/MqTLXMC23iLapclxQSy4PCyuY2IKh5SHjgLp2nLs12iuB+caNzxPx+8uY7ROmxEEcu1ZMNvOcjTF1QQCNxCfUA/7dXAf52+mRrzd/WJqdyWmDv4sQkmpuDpy5kGqDSunJqQHMy7I4SaClhNTsFvT+dpNyStenvsK7eZ0rIMgy7QfZGo6/93vU/O/ZIziT+vUtiXXbambPWC26ahGLgMTncWirKNGPD7B8mcuKq/qzEX1a0mPa/ISMygbtrS8A6+5WeKjJT4qhnc48tDeDfJm7vxSU7KnmrtXCjFzSKo60NdWAWIxSBDGesWF69K8wqK67VG6GQUXFWfybhPJoExtHcQ6uQpKqZm8BL/G0iUv4IGlFxvNSGg5VApiqlMyDU2Bo/cfc3wJQzeS0XiWpJPHDFFTL1lEOvpqWLC0iKl1cCLGbk/SKV7p1ybb31ao+EbLhdyWvFiZK/243uvEhaqzvoLYElNKuKU8I8j2fzKF8j6jpL9Nhug0E9IhNbMLGIzHJSoz7wSRbQkFfHTKLCiPNdK399MeJenU3SGdclaDBv1u07FowNH7v23hjqp/uHCBr65j0AtiSjfthgvc06mD60Hp0LDTIwtPa77/bUGnnseLxIjtE8OO7T+oh21vLLK6uQyBYC9Rf8wPgPd79wQcZnvUlN6BT6sfZUrgfrMO7VT8h86j8HbyHt10uOKCMp+IcNPLAyqJk9XBcDIpwJf1OUoXgWpy94xHcE9Wc1yCuOeYdEs0bYD8HY0wzFk4Fg8W3FKdQ2/VUB9VtdSCINMydFx3zeHLmTRQJS8J3ZtXkM50LQ+NoPvoBQmDcLgrU20c2y90R+0cmLsl7+SmroZO5FKeOg0lvl97zPkwFTaHjl4/kjNUIouOdyQeGvD91xY9dzrlwmEpdVp1TCL04kfDsMmsb6bclnSKPQQNjsd0ivZ0suHCBaxi2E36dZLYgxhSS8EDpz0lqKpz0rnx44SgxckUjWpzZb90ylT6fTNCUkPOM1Ow+EzFxXxW1Rh7pggT7xQiNFvSOWNLTExiv0LHWJ/rcB6TTgVX6mZa9yhZKPHHAlanAVlHRl4vkkfpFaz0tkOz6si7PizymhdtcPwwFVQ3voEmbyXU34ctFzlj8sL24OUhKR4dr4h0/PVqQ95PLIipPKE82a9yj9q7ICYfg9NPMjUb/26MQvo79sr540yt7NREy41CFgyx1eB8tnw0lVXc75WZpGBbmzOq2mPLsJMbGfSB2WJY4q5mcV1ftXnLM5SHwwQiPtQoM8v2AV1Fpr566EwPBpNOQ22txxCa1YhqIolPKL+bZR2Y/KiEUPdlVIYB2c27SnlCVdsQrXUlAAsP5MVucqD/GvdjT0kE4FwPAaUDhOMNMfXUL0OU5m3EhVrXlOBvbJ0ef3F16IFkae/MD1FXbw1guLM6EE076veqoXx07+99ULhRgq69pe970MYFpIG/wIV123OBZlnkouyeqWfa1MFtQUwNVu0EF6wi7/cYEVOe/XLRUk4xi46bcQzdadSgW5cb8mLVgbxt2X+fRmi4cHal5w+DAXkvzj7XQfayeKiGSHmp4FII7fuY8tJJnpHutTs6fxez63d33JLO1P83U8hZpFMC3yToXOl6RaOLST3t6L3R4pZbFj3PK/6jU1/eLxwcyPutZ6Rrutbf02leSCd/jikKSb9hSp78+7//TabUP8yUdnzwlG/KBYQ3ABEuc2LLaI8Rh63U8BBabYb2rFsCVue6gffwsaK03+RcLCvVSDt4lo6u2IZc6GU1D6gOclSsa82w3E9ieHCBgG5EHAQQsgYs29ug9BRiwMOEiTA+pheUwqND3qrYNDBZdUP05XJas34s/cOUG+nIfXRK385dtJfLlouOKjH1tV6607YLLjAPrIBGGl3R2l4eXDS+DjWoTGLKv56/mSKrSUwVCXmxPO7v0ZvyClqOGnDRrt+dJDHISyqXW0nHt1qRd1VaYi7PSTe6fh1XTrhN0BhRfsPthRi52aWIcBjStzu1tQg7U4zR5qMUovNiTHnIIZ2ypoNvnbp3mwqV2/7MgldHTE2rq0su+UrnO1apx+RXbY/mfZnR92mPMrxnmy1aj4J8wuxhN+Q12wPC1z4jZkM6tQ0ulE+n6oJDuUksMKMmpfPZrlhwSYgxOfeX6A0mpOvamnTPgRN5bT4gndpVp59kSpz9boxC+Tv2Hv3jeYqf1U/0R/0OnnFK6fbKuCl6a6p/fKVNA7Xu62hQJqC8cQJyJY+5j6txsGLM81VZeytsjk5HvTBQciAG1JDyS76uAMuJXsDX+n76I1qw8FlF1JevXopqkUa93ydGu911jW5Q2oBj+8xD9sQLWqvjhD6J7ywQPfJ+JCffTM2Ko49SfKcaAZ6YEqr8iHKUeAwt6019PuEz9B2N8tyoKp7wpVNfTEW58a1TMHRIRyf9+nje+zHpdcwHvBzpeNZlOUelWZMub4ZTGQ7TfYwe8uSlmlvmQftMxuhMH+T9NqbQAETiAeWs9FjUr5cO1/vVRquz4zqcFBrp6H2P6PPpt06pG4GYkXNi6kunBjdORG05CWqsXuwKsS7T8eVcUpP3O3gwnmRbdKr9N1NOsTmgupGPEErTroT5cv5Eb3J1GeUpoB7zQgvN25a8tHQi+vznYIn+edFS3qz4K3TLG3nVvUBMHdH+Qe83G/3PtfefTP0l93r8aaYeL0oJ0uLs1OE1q3joFo8RWocrsjCN4him16JCYxb5Na5FJsN2flEwHtyiOvYfCmqvSU3Pt50FC7RtJMLyrDuo5aeSC65bqqlDUN9QjlOqefH+LsA0qMMbwwI5nN7AA3kek/dMpiYXNVaKUBnNHo24HHFJezULOJWgoT+dIPswJV8uHuorveUC68mPIBeme6T873AoPN8eDEURSSeH/d40q0sKlWRTnhk5DYTeuGuAOxHz5vhIunPp1/KKRivKg/urC8FCAg0uQfdCeZzlHKq3ifdhCtpxwz5MSfx4jBD345biWChhfddIh7zcYZGWv0uYCSKgUaohF3GnEeWxNTFl5StiOGbE4BLCPXqydoaPTokHd4Tm8epTCk2YBzHn2SizLGLkE8gLxinplCZviSn1mpW/mBL6/YnvBTGVkEFEbW7aDKdm7YG1qUX6/BHW0fiSFLBb6UvU3Pe3Tm1zyn96bv2495uNf7fGy1T9O9bM/PP3JO6hRfs6s7lIvL0b0HXzhUaSBnUQ3hsLWFxS3gHN5QIYqzzY9fqBbnb0uUS3sNBO74C8F+Y+i/xlRXnq8lJRwmxX40DXEE7noEPvJroMl8/KglWEAZqpEHBBUNT9GAE3QTNcmxA8khbhocdr8ioVxy2rPo+sY1NDaXMnb+YXDx4kiXRSKlfUd7MjMTU41xvSHdXmQvsSklctUxcX0rLigqah+n4JOqKx7GouUBddR7o0IB1IJarxdNln+q6mnnJfOBBRIV9hcb62qEzSrA6LK9GTtsSUryYNiwQg78eLOjHgmFcI17JdQjTtZJROYxsitY0sqPdsiO5TpPOn8NDA5kpMgbGkPCafiYm1Yv9iKkpO1gjMofsgNZG9Ouz3n4K2HaloGAadH3KoCKuYdMpYDb6ZUp3kQJ93P3BhLlOPyJoj5TMvtCAyLPUKpmmOURd3AQtl1EYgOi/Kg2QGOdweKX996ZQctUeIAsx+kqnJ79Z4mcLfMY/ij8+h5e67CqVWs7goP6gpcF3wQE/QF1zYXGIZNjPphIsxMYdJRtesmkdrlI5Lu2bdY1dqFmM31E9Dr8biqVJf7FKe8sRyC+H8UY/gLRwPaCatUwczQxFhc6Cal+8n8v9r4c2DW9VXNGe2UQdOoD6BpSXVwGzz5uK32PLAX/ux9FFJNfKa70agmrmHfikQU7OEmNpyD2Jw09nUt839FaTVSEdpVG1Z8K6oL++nxJQlGDXp2Jz6OkZKiK4jNHU0P6UiSCF3oPzYWlx4G5OOTjO+oE6wWtXIPK34D53CYH2y4LH1R+iOFxcumEXE1E0mRfPfsUXv/A5FOIweAqp3YUE6NmEaNMsNeb/dmz7P2pOunfhTiXZ6PEMYaH2esldn9IvUJW8mRB2cxN0cYffyWThMRzyohr8hr0jJLszr/vVMOODi2t+TyTsp5a/9aod+tDW4QPHeMZji/I72PiDfEFV0/c7NifLg5kbnix+nDewvgx3K85C842psiT/I1FT43Rxa7e/Y1+OPj/vtke1RfglWHeR7lZz8rr6j54+oJpgNIuQTl7yVs7Uh7B7kbYbBwUEpverc8pUPY2hC84L6LqE8NnMj+luRb5S/pIIFawcKmAtSg361ciB4vsMRZJxmoa9sF0A5mhgqWnYgr8kbEC6mYQdqXgboNdIbknGnex+mXD4mBr9+8/3yfl86hTkQU6VdrxBk3yLvqYX971Moo7FOUwg86ziC115BdFdNzUXFmmrQ0sgLSir9Q7R4E1PjXKoQ1iuLhcqLvGP9wgSt3XIJUe2yEVVy/5vx40061fW/Z7lTYYQg2hfuo1PWaHVCbTgwKR9tiOkT33u5/chjwUV7d6SgGTFt9L+PVbbd75UaElP+8sQFnJ6OYPiYn9Cf8E4dBTH1JBFWE1T7NTMDL25SKDtiyn0kxFQ269f4JNv7YSpgjHrExpkXKKd0/oJqEmnQzut+nNbwueg1rVPIFr3O9nnqo1PvKivRqBx6/XFIefTnmOLF33g/nvtLxv3+dJ5aPqBEa7azSFe2kQcTCW6kW4UPYVLXVxhbK7qmimHV4cGJCkhRmaOfViqXPLmihPtmeqQ+K7ssXB3I260j8k46f1zXkT2lvDTRGOWxWLProHBeV3hpso5qcKR8lmDUQGtcanRflV5H2jOMgb2v5N2q2QtiM4mf8DWPQnf9RR3UF2n0GUvXD/eW4eDFE2MiJKjHQ5MLrfcrhfeEMr9bRnEdwc60PkwpO428H1T8L51alG5Th0+9E+FssxIXK9kkb7StZLjiCFHdLxOIojNHSWya/WIqcB3bgi7cfzM1dbICjjp5Z/l2Njh8e0oHYjB9I5hvtw4FjRiJyjBAH++kc/pRKD46pTCJdCrcp09446pFhx0pj82jKoXt4vGm91s7LHT2Iw0Opb7BhTMinW32xNRkolCPivo9EVQ+JV9gXjJUsdTrXt14GDvTDi1T8PuZme8R8E4Wo3mDlkXikpi6TE/fOhWY3U/q1Ox3a7zwo3/f5vuP2ivHFnZb1Pe+yQWXWaWB/X5c0bEUD6Lbm3XwDNwc5cWU/PqMkbeQss0d1eFKZqyy5xZwcXBAl9plHY6VtwwQX7fEiJfWuBrVMlwe8z067xl5M097NRCsU0CnGntcdJOqAuKy3qMtLnWGt0VILivjDdTy8ZMlJHrlhylrOffrz3y/L+/nnnSqEdSIKSV3Y3RrzqyjXH7FwA9zHr1DENXBy5+U8OoGATq+Utcfnfpi6qNTW5H69HZ63KIvzcw6eDrhE7xn6aHHJzEL1+dKhPkuYbhogwY+3u/1yEZoZfmlDi1GTBmrukYvXRr9PAqlgGddP1DZPp0a59RN4DVLKD9yN2Jysevvaex1ivLdqcaKI6bW6bRFDUvKc9y28mA9oXxqLZc25cGAvLOu2htUBY56wvtFTA55u8GFpx04fG2IqX4DEzpfug6YXOn4k4Qjxs9Pj0VVQox+MaWXVctC88o3IEv6Dj0dKI/9MFPz6W/G/fi/ZT2KP83UaELeAeKnyfAypjzAJ9Mzgtc41IefXAML55ihe2xIB2qPrjk8b5S/FGtQk6jMZJgNOKqpBfXVwBPpmvK7ft7E6b5koVpVPIwebIfq7UTeUlNeJSi7TkGrQ8rkQn+HRTSnPOCcdI0ji7a3oMhkhXROejC2CkceMPZQ0Vk/fIiuXfAE3744qFw2xJTkE1OqnUfo840JQTJ8WeSA3AlKOw8ZCtfkCfvDN1PhKLJKeNt7/E+dEpaPDVpyQ3kkWu0byDW00dAS1t/1RPnmtkkIXhaRzpTlSaP8dhqhFg6/mWpD6glOrOtcFBt0SpyLe0HvfidG1ky1IFv7CzSbUwPRckU6I5R2iXBxT+Rlz8TUzJiTTouqzYL0ROd/2HJ3yqsh/R17HHnLhU7erorrfj9fer3pJA26Qn+f8xdTey1fEqM3jSF3CBuYndwarZS8I1a7SIZDE8boGdSDcMQ68gWesEVVZYc6nJr8T3o/UfjN3CR+/K8d3ab/m2tm/nGmKACvUbEY1ZT7Ju9wEKDDxW1uk5rcuIK80zRFnwUmC/dHVQNxlaWo58oMAv5iayCNggo113AgXJ/I27G1leBC7veJ78JqBOfzfIPelpmUqTdKCtr+KvVzaEkHLw65pImdU01zglZHiqNQHhiBiHa5v7OlRR4Lxi6nors9ka596dQXU1In92uLna0rqF0dogZrOv7xNaQaaqccuhNrAdEupzz2QiFAW93WjIiiGpz1swAXqky6wZ+ppvZ8vkYtjQ0WPTQ6vmMu6ijzSVSHtkPeDQViSlreai5Uu/434ln4Rq/gybEa/T6NTcBR3x/zOguPHDE9vVM+Upd3mwuLai9+vJ83OFMectoshdYab3ERSqc6PKXElC9QnrWKl8WFVfoSoUryKxqiS177PmMehIpQoNm9/pup4k3eLzhaKXiTmrxdtNcg1N+vAjyN6/PhzmXBJKPrMVH9GBWzpPNFZrGBh9Vu0Xs9iMlgSHn0x5iac/PfjFHwk39PTZr+k5gSuenmw1RUD5UnLJ6rIy6EgvLFZQ4xQFuvUG1lenz8pBopey9lxtUUguJG1/S5pDziyiObvMyE+rxlieSt1pMIwsmCMnq5rIt+7gx5x2a898DkHgOU5JlLXs6LLPDmXI7q46BBYK6eIozMWkD1wm4sed7Je37dO+9XG+/XPYn/wVSdElOw5ALyPrbBQmuGPORh/sBFpnsMmzXlsf1WWKCebWqGs4An79W1wYep6G4QU09nnqJqOgZEbE/Ht9l1pIuzOKzDofD2YPUKI1QH5C5DdhdkGGHLofe+XRhODsQUVGyDUnAl79XQIYBjXI4Ii6sNYRqFPBgp6ZQ3soipHZ1WCNmG8gy/Ie/3pVNCbe7QCHKLBSJHDOw8YnKRGxZgZTH5w5Ri3Mlhbn36vC/v5+yuxNT5Sed/WgUxWvsIKE9WITFX0PXw3kuHQ+5IXlsviSnvvmnhwxSQMUWz9X5cp+bj363xwv8l61H8caZKjfq0d3aNGtk6vMIpmB5Q3zgmRPaEWXCzLgma7yfV7PYUjqBA3UId1FEdOfJRBHNDfVp315SXKHaXsAz4BSpyjVy420QlmIteB58W5Z3iTd4u8YMZ+k7sAnZz6sv10MxQDi/UZ1/jcgT+ej5GM4uvkKRencLX/VOKZ7t1cEiCKyzRtdF+hS3lh4HVQf26LEgxZjoXeCd5BF97EKiu1s8rODUxhNp4gW4pfjM1NDakW45PyS4fWiNY7S8rXMzneh1y270Mt0cho/6OkQtAoHz4xZRxPNWUXw4nepwJ719MNYIQQzV65Kipe60Ols9ShHSSt7jYnq0ad2/qUf/B1JdOfTGli8aJdKTqrjDekI4r24B6WPcOO+hk6mmGDHS+9DF5z/HllaPETnUdnEanGPRTSN7uVB4YDj1iqm5WETr2AMhHDCiPXoPLDvvpWjUpLDGmBGOGyoNvIdykHXnf036DvqUf6mBVdz+pU5PJb+Ym8fz/+8fW/2/n++kCW6EkTQyGa1PpYHI8tqgmmsHh0uA80Hjqg8a4NoAql675/jFW0Lh4bwgt1SQvxYC8nWJZdZSUIXkh13NRGwcBZeLLOwXc7FI0dZEYjR/kUAauxFMGPzl1dNxTHze9YIXycA2kC/XzCfk9f6P9Hpy5OJzVMvT7LVKemVLf/Vo3KRTnNjnGuuGwHRFTTbfy0NYuej+PAJ8g+nBB21Qp3/kdJ8JLfn0zFZldAeylIyor9q1TjRAs0fMfOjWE65O8r+QOUD7ECDg97XnYCn5IXvRM3uu2tGVYp/abdF2+sAiOxJTaUc+whiZw0aiURaCo0qAXnCwWvZU9eWFR90kHKcngZE7Pf6n9/L336MTCeNh1kIXBBvVYNskLotKA+5Ra1EuJzteVU1OY16ccneb8rVNfTJnu9MCC28uKoTk/EJ3jlJi6zEPyirW5QXXiOID1e48kowJDfz1uuA9TYutvPt7vp5maCr8bo+Dlf21C8L86RvGnmYJEWqF7rnUujBK6ptstZWa7VCmfHF5vEZaXKUPplNHjGf8q4bYsZ2hz2weLgq3pQRdJBcJgRF6lWSgxpNvUQn8lLViIZxWh3gcp5SXehHA4JW/mxPUE7Y3jMHQtqjndJOmR/AWwyIvkK7zu8ETlPDnVjE/fxFi/HoWtFOQtv5j6uidR4YwWomxM3V8H5n6YipwEyStq3AlNUbHrMDpSxlfW5P20xawG+pSOdG+oLFAW6JWYSukIsiPlEbvXmVB3iMn3cipQDbOARfNT+AR7RzrlU7z5xVQ9Ud6o76MLhKpmx6AcVilKQwlqrAvqCfiGCh2ro/x4e4UN3DqFmFINev2QI525aZRnXFf+Zgon0zWa04lJjLivFBLIK9SluVFH7z3lzdrerz9MRerV/tYpa0BMRR0x1e5NymvvQqXHDy8NJpMd6Vpl2GSJlRfC60U6BWJGur7YW7+Y8qt+DwYzTH+SKX7+uzGKv2U9CuUPM8VzF+rTXKpz0UyjGmidfhxPnpJumZLKkw6ZEZqlQjV7DfZUk2P5jep9duFwmBxlOI/dHM31xeSC4EJ9krNTHSWX81k4T1WLvMycvJV9NepwlpAO7Nsdh9ppZ3MfpkCZJiiNByoXDPDZwXV8vKM+MTqWeJMqha/1/RbvOTEr1sEvpr50KlxlVn+fK7PQzQqNQxKXBnZifUDjJltcMJ2CBk/+5qOzzv6LKW+3Iy+mTyjPjAxycQYmGumcIHcQTeoxajZbMLxnpMurnR2iszTJew0LSwQhGrzQ7h7fTO0V0tkvpoKJQ0xPkvke9fRIjBQv8sKHIemUuTLp8+ZChnAybtuP98MWyft1w1WG+r0k7505YQzTxWOL2kOg8x+UkQbalJgytkbNgqNDOhcXG2JusjiQDgF5P2oDC/RxSUw541AGMg/EYClRT9GflO8W4zZCd3Jt6sjYkE5/MQV6QkxJNf/8QaZm3O/GKGbTfw/8/ZPyFHeBBDVe6vt8rZRgLAPqs+uR0e8+rV6pLzNEoxppXHQtXjFoRnNCPxhR9a1tg57PQYYLLyPvop7oGh55T0GdbV0u0peRDIG1S9CwcgPCd/QcAT/Jn6g/5X5MY7MvoFk/QnQPY7UOYYsllHvybn7RHLgEOMpbX97P9SsTPms7Z8cL5bmZ3HCRPSS1MZTaRjNPNS4o6rKEcETeS99KFgSDidpAOSGmpNWyhugp8jFE++QXU1HZEFP5LacUcrCBw9Px2UC+pDAibZlfR0xQCrA3NlK+M0gnVkBM2YP2v5gqV/MEZecJEHGnsoE6e+yI0daog4W8J+aCgY9eXtXchyl+2M+L6HUKRZOYEstLSvkvMFiA/N4DOQoK9NS3zgLtTvn1S6escVuzaJxnMVzCV4Ww2/X7+3r0fcTF3ENpTb02KpSnCGeBGNf6fT3wVCq/mFpIfr++oUd5stWU4sNUEEysn2SKAtVvmJr/Jfd6/PG5SQV5O+c8pzxR3UmH7v6uRP16ocy/OquUkU/zgK7ZWatROtA171KtRGVf9zWmtFTzdr5Ca0X+H52JIsNpchFREyKHixYx5ZHDfE7vvwvJO1be8wqNwa4oiwld8y+m5hsIUK6uKsP0hgX14d0RF7uwhaTbk25+rZduGp4Bnz0IPmuRzSPSKd4knTJKYkw6olYHjfxMwW8k0gluSIxD/JY/OiW3wjdTStsu0LKn5MX8vL+X/PIgkxT23i1MSqq5/eNKj0deHQkpeae5S/lLK/W6Dlm/35O3fT3Rv3qXfhyPGNndjwwXxlat0U2x//1rt0HTIi8dDGSi9Ysp5aHWHOWrU/xhSt83HRdexuT9ns08pTNH3w/DJfWkVUte0O36fLfJXw0cks0vpoJmT0myuLekU8nlAIGw48l16+R9pZNATHUPHIEYc0uUa87ikA1QhCJPwg9TH51C8VTgwjVJp7rGuv4gU+Lv1njh/6nrUSznxwiV6kZ9fiaFVONJUKL9qPU6DAy1BPN2XKDDrTQWncKXBQIfL9E/tDuG2qz1YGYxuobsQv4/rUsRrshNUMsNByJB3T/hcqH3XwxNnYXLjryZvn10aCw2FgtvM6pZs5sGqFeVCtjmZQpV2Wd0a9GvW7ujmvza1+ORuaRzX/tPbZ25iZZiNDUuJikdn7kyUBEVDT5MNcfLFkEaGFxoM8p/ckVMufe44oIr634x5Skx1fiXTvFqvkBJGgNDZSTHcFfYEUGJXA43POWTL6ZcaOoaX+eUh916T3nvcb5AIIknD7ZjFqE6jlUW6Su5gNUtL1DK6PwFWq8TiSl46C3lfrZFJxATF7tAZ/44AeKEp1THKE+ayzk939L2GpT9mJEbXbU62gnkC750SrsopFMPk17P1UKFWtF+61TXBA4qy0YhHevznMDXCdrGyQKSf8qvW7b/5f0CVSSv+KVTi3ZDr8fbTzIlcr9b44UX/5Ixij+tU/GKasLq93TD2UxBUBX3F1ORN1JTuGhT6rNqQjU7WIQaSHVDeSaaZIC78yiG8zmPUdl2BgvLJ/VJ6/64oyb3c5HmVXgFitDhL6YWLfXxuoUjyhhaDPUz9eWraFKNi4z67HJNNe3mxwqVcrRnsTok3QtWi2HwGor6r33nv9ah1VTvX0wddjoaPpmk4LqVPZjnqxzJBFHf9zkiTT6fPFSEUUU6eU1jGKVj/5dOzSPSqWh/pLw1rNQ6uKtISa2cVuiPQxdCSEue/Gc/B3dMNR2OZzwPeqQ/ycuKZw63556phryjHpgqhLP4GYMssBylR0XeTQqIyX97v0Ce2h7gfr9BeXHuODz260k8FTMmUs70/NWDvDGOKF+q05PGAmNKr3ce2Zq89YB09osp5xTuUdUnLYdxRzrFONdGtV+LLJBymbz6iLy2WRwtiE6n8gnO2P+lUxhylCdlwy9Qs1akc/wk/UmmxtzvvJ/0d+w9+sd1ygwpz9hHptXh2yKmtE6iDJuvdEANIwSR33loTxzgooNAOuQwmKF1SRIIzlGN8Cg5hhYuyZs9tvITVuKcdEjmrBoPSN4tYi69f/uk99dC8lbF7nLARXYxOZwOXjKcJ/39UNtAqSOCFWGx6+cVrJwdt+RECuBfe2TPwhnlva89sr+YcrT6mykrfpDr7JdfD1dkOiFjwRpVZ041+qzK0YcpS2cV1fCZusEXUxBppBv5kbyjGcxddDYlMbUpnxYsn/WW/g6dOmh5qkkVSKf0sCLvdcuIqfnI7u8Xy87cx/sNHpQ3zeeMjv/FEdOeYpJ32+9I180Hea/x4OWi4s1IZ65+9ospy1bI+y1zYmo6vURo3nLKq/6m/y2hH/V3ipbO98uQRcBpmH2YCvZTev1+2JL3PrGWC8AnpqSWmQhXOuNBeKQ8Z1zo/eTRzqyjx0ruYL4ipixDbVhU2GlKujYg5iOn5cI05H+Sqcn4d95P/kvGKP60Tqm2idifMsBIp7wUPh4bylcJXePUVy2wnsxDPeKBBTMgL1FycELZOIVcNJ7R47bbO7STQDU/PZcdcFA3lPnv1Cft3b6EwXm1QJeRl0FxQd5uNpEaVPfMpJqWqOYUgfKAwcvkXV6TkhwLJ+2oUuJNnWxc7D46xakTYvxrP9+rdtGJmbRhoZwTU7abK6gedwDBaI4yFCtI0X8JxDCLqKbkqPWoJt/k/dKsQ/CrvY+mTYEwet67K9zmFweNdKFCYG2fMjCLvJvRhORdpxYxvY0HAVqi3K+v0Vkj2M9vD1zMy3MdFIbggTg2SYd2D4UFpoIWiFduhfKxpO+bSTIP1mPsoXGa0+vXW9Kp8kTey1/NiSmpX0/ieKCeJscZee/5jLzx2iLfoEz3wKI8JqYZ52coN5sawqlufzNlPYmJ1anzQLZ2pNuzqcyCbCKXcHdZiI63NCG49r4gdfp1mLSuqT9MbbMwR217a7mf9n7T6e/G/f6S9Sj++H2+N6OmzH68ABdGMnk7gc4c+iYpAWI/p7PccS5qyYVqVuj7qFdyG/RCOaiDl0G6NnVW1KfVpw5RfnhSfhn289DZxYJgcgtjaPa9Dr1rYnbkljFUHFeh0c1MFhyn8gikkemga5pKjf0gNhzfR2LaC9aQXM9YgDY5z4M596LMvs2k9LOvh+U9qO+q07SAk+l+MwVrYuIgSSkqoaBBON4Tw186JV/Cb6aWckY69QxqLmwd6tP3ydFGY4wqRO9ix0Nt9ToXURiLVh1eQXkSU/aNajoyZNKpS9Y+0OHhXIeDfg3/L6YgPyqkfWWpgeY9lrgot/T59rDXnRcx9dEp+07Pf+K+QPU86epoIxNT+UUi71joGsMwI50ZTKeI/WRjwAejHrV82Bl6G5686+xODGfXTb/Ws/lfTOnpi5h6h3IKCke+wLz1c82yEZ2/fuNxlHmTmLKfVgyrO+UzqSuJKUvqfpIpfvY776f8Q8cojgOqeU1voA7XN/IaxpBboz3XyM+vjy8eNNO0cdGvlx76a/Lr+hMyVEeBz6GE9PyFQjVA3ouYkqbUF8cq7NAcH0iH5Avp3nTcrx+hrYDD7kje6KBPS3SnKl1z7k59uDVX9kenQurLGvjrukB7Ol3C8nWSEb72yB4bZ9KdfzPluadvnfpiyprEah3usp0IO2e6JN0lOMJVSB0aNZI7Y/as6o/3e6wV76NTobUl72cnnNXfu07ebXd+PMEuzBRlO7ShH8dr4NrPawd7SDrR8N3ow5Rr82fS7dC2YH6eO+gJoUzecyGJMOooXy6GG/r8fvPsD1PugyedGogC6ZhjU8/yzl0deA+rhHkGpIPSnHrOICWdsXZHYnhZkBcVmNzAMB6kqM7FGpAdTr+Y8vlZW+N+RUwpFWho9HuPBrMd9ayBQ6+XPcdg0XZP+c5oxnR9orpheNxRnhSvyRr1/YNeX0667geZov9/w9Rfsh7FH/d+a35F3iRf9N7uTJm8c1xi5mlQHrD1cAT55GihPlhSzXoj6qO+F/TjSobHons/F4hZwQLVlPIYnmPKS+PbZfOLqX0eUoYfBA46axcYNnpJfdpnO1yMrP4evph04HGbm2g2D5mLYo50Jt8Ss5JyDRl78OQFv3RqOKd88mHqy/tZcdpAkDhdAfa5ltEMFfJuLi+NoFpcYtRuPVOzkt6v3O7dj05FjkX5w6pvv5j65KmnSH1eap6kM2a660BvpBXad3Jx0cCiGl85wgJl7PNMsSKmbrPXHdUbfSzOR8TI7EU6Z618mUUPcTcCHlcx6nJBOmMM6fUQ3lx0z/3vYzP1ZFHeuuWo5i3p1GjKl3CxzAU69Yt6zrjpxx0hp88bpyqEyxDTD1PmfUY6u/WJKZ4TSKeihpgQS2LqJs/hwxTaIp3f2ZC8tsfrBulc+UQ4dgJ+8hTO+C6GXNr80ilMbesnmZqPfzfuB3/J3qN/fK8cDajGOiDv9MXU/QD9/rVDysjB60X56GCa6LqGykJXeTYA9TFBb5I7NW7MZweK6fpoiCZ5lwVSXwQbcjTPpQnRYR1a8FYk6uOWSUyle1mDBbtsURqeDYbPXVlC/ApMlNQ99fnJS+LhsJmmpGuiB/HNfGqwuy+F4DFfUx8/LHcxvNlFw0VgNCzQGTG1zJakY/QOEAaH3fOzB4HRTftFwuRg1Hst0onplXRqzqfehyk1vJMXqz2qKUkC0r1sL9fh3QiIoR3pnLXqmZIsQoO7E1OUf4iJldHvCfdO7ggxRzrlrEmnZuXDQmmlyxDoDukcdEGETperXLTdkBfe+CfKa35CTL5c+xdTzt7v6jATLDr+t0Q6PmmBzi9gDNuA/raeK/o+8u7pwe5NTEGzJO8nq5kFpb+nnpRs2jpAsbPgbjLS6YEmMWQz6kH24EHXcyjpdRhu6e+l+iKm3uuGvO2YFBm51y+diuToR5kSp7/zftrfsffoH9cp6+w6v5hybORBPT1S9HIBuOAgE1NCJZGOnEgHQrsgf54VjwgtrrC4cLAmr2f4tYvegac++8VUiJRn7HNm1NGie8kQp1MblY2o0uM+yhAmjwJdZ6hzgbii95tppBPOJftmarRfUU2fVzoXGyZ5qS+deu7JO4Zis0MYX6j0vFXUwIepZLYYBPNqRHlsY0hPeDh5hFBNVS7cYEB/PzOXwpJX1cH1yHvwFnT6+yHUVJOQduAtjxq6+YaY2jaPFAZcr3NzNOsgTsl7btXxL53C1916ghNviKlzd4agazINsjowULNnUh01s+AKpuzS+ZGIqbAdUJ47v/bfTC2u2S+mvEHWsWi3JaZm48BF+7qkHuDvyRuHHPU4OU8UDp0dkX1531aoz8ffTHXBqURvFxITYy61AO6cjPZpLgEuz7IFuk7vZwQDvY7OIuk018/DN1qh6e8n438xJSdeS963/33sp5iacZzwG+8ncP/QMQp3sSNvptzUOqr6caaNHazQESZQB27Zz5NOLgb63JC81WhGNeJKXITac0N5aBD2Gbh8kLeiYuaizRCpr7oswYW16u8d6ShvOdrOQjWeEVNWToxc19IvpqJHb5F4ieno+7FMujIkndmP8yUqsJCArZYPHgaThRC89iF5uS+mvvbzdVbjfg7soUs/OvW6nRUWWU3QwWa46sfRiCncPqXmwxSszIphN6QaPF98Fx25q1mYduQguQFT0T4mxLQe0fu33JGhIqIJH6auMTFltgJ5R0Prnv38vRtKgvzNlDDNDbRGD4kF4knqIEolRJ1fqywYbOh84bh10C1HpHPqjJ6fCz55r2basWDhpQVMSnBQmzqka8KOdAUXnIOyyyjfbbeyDGY6/mbq/TppMFXHX/dFtyxsUvo+mirJaHjlkPPeI8qT12bqoOrwOiDkgQhtecNfTH3p1GM5zlBR+JYF5e1HmRr97p5EgftXnJLgn6RT87i2Uc8PlJfeHOWbKf+gjG/eKF9db2EBJ4W8kXEcKVzwTsjvc2cX0VVjnWHR+//KXdHr73vydoFINVHe3RDde2SQIpmlCIxNDfKCd5WhnJIOOeUqR4Mx8ibmqETYRKQTqk2ohumddGU6hhjVafXgIqXdXWF2UPlgtvTo/Z0xSQtfXeAXU92GmEr1CR8Iwl6BcAWPDuYTOj41mFBNSzIxFYiZ82EqerVUg/PlgHSh6semv5hStLmKJufLgIP9w4NSyonJGxpcaJpPC6zly/9PppZsf6N8o5+J6bxnamFqaB6MIee+Do8SpJxboGJlSj9WTUx+MSXf+7H8Yk9MXMobMZUdOggOQEytGZ0/6zknb/3wyevK6xV5yTG1FXxt6Hx96ZQyDklnWX//lpQo/RgQ1wJGAzLu43M0DKbnxZB5U0ZMDeXcRo89NS44utTDIjULUFeeNRfcWUc9w7UzypcV6ZRspz/J1OR39yQKo79jHsWfX9/veLRQHuzomn4xFaWkM19MRck2LD9Mgf5Q6g9T4pujmktNYsqbkP9v7rWFziIh77I9U1663aaItufrXLjTnyOQnn0eWxxI54ZmwIPczSlvbUY6RNRAEdSWMrY/A6kOxluSu6ScMnRvzh6w1qnvp4PhNJivDQr7Xzo1Nej5i/Wj5tB89Ew19PhU3CkQqBXloWwI/X29xFS0e1CN7yYJ6fDLJp2SJxZ5pZHgovKoKXVdXlRTqjRV0FwT04RAYH2YktZo1OFqRUwp97GPCzslpk4e/4RTEN4QxM0ZwqlNTKUnoONpB8P6w5RxufgIL2IqkG7k5erpN1M4sYipYzVeo+rFpFNfTB0C00ZZH1IPmA1K+cOUrEcKw6X4GH106ospHKT0+i+mrLdATN0M6hGlQN53tj8Pal+qiMF541roVg+txjaTRh+m3JpRd/liyrGVDN1xTDr3w0xNf3dPovC3rEfxp3XqZKxMXLwUhet/T2ngOuVitLqKvEjuvFKImgBQMRPSAWNbehAV0gLdvarVUR71c4EOEvVVwaTnz7NSg3nmUqa/u+Tn9y0+Kf9cdPTEipg67/p736s8Q2c70yHYNeT/PcIBTVuRapxfdh1wxTFE750uAC//p7v36HZUSdd1fxANQPgmEIETLgKQ68kjIYMc7tffD9BclXX2Hic7K8ddZ1Wj9s7KqZTEjCee98VE8Mccc9enQCaxBh61znqImTl4xdhEBZf4Qc+UdhaA1pnBJWJLdjiV1YhGlwnCaV4fV1g/z7+eomoInX4fQ7+J1v3zVJFVXvDuCNnJihno+FdytLCnLykN+f4+8cCFPmKGn5DahzmM6fwlvbG2Nd/Um9cPjiz6vUNX9I6hP5UsDvCMrPB8u4U+06wgu0Ei8/A1W09p4MXgKU+aGqOnkIlLTOftaoUr++VSrNbQV1PlKOFuA3OQfo0Njtg7mGMGTzkXci6S9wFe7zj2gbpzesXEPIOnTvVNI6q6YrJomgNDuXh3qP0qrYx8pD5L5/OvpxL5sYI+eW9X1Owu/V6mqZT/QabAQ79hSviXrplZMHW/9hcLWcUMgSko2zMaJ3voV8bTnOHDW0fUl5bggdoHBqZ4+WUq0YSesc/RpWa/HyH9LGEMVlc3pk7n2RlBc2BKCZYW9LEcmLqx0HfK22tNvcvc4hJbBw+wr6NBQ0vUs4TzIbu98iMw1S/IR7uLvsPzfScQIQXvgDQh+6lKAJ/neIAx8pLLGV5n8YRINDYKOmtgTJsfMaSWP4ExbR6BqeMigmwqX8/g0ReMQWE19Wko1pD9yq7Mh71HScfB+8ORroERAnOC/yIOTlURstSQ/UKTh+y1267emCwmb2ql6YNLrjtgalnXiOp6znCAwXGGVT0DD95WZpakGswx0hyYsl8ReCqalBrWF5C9rD25cyNTBwuOv3O8wpzGysAEY3IO1YMAvg+jHC+4868L6qnVGeYoEZiKV9GBToPdNUtva8/CJEhFwqwdjYvmETDkLaGfouXFwsn5rvfXtO2YhuT1wxSukhV10u01o17l/UmmZPU3azvL/5T1KP72PbLfRxuym2IWSfLKcxxjAqnutUGQ9dbtlyncROABC+AbmcKfyspGT709F/7nnQo/P7kc+/vhuIhakBYx+UDlwbWoY2rkW8hCeQhZjvJH6Nx3AkzhPu8XLKdDP2jgp2g/hu4eZDdTSGDefuB6h+P9hifN9QHMiwkJR6ac3eWHqU1+60amSEHqFVYer4CiKzBFgakZ1p8J9JUVPsPn0bwvU5Z3hCw3fwBT092ZIW24ZLnoqlUSei/diE4nBLLr5w7fR7E+P0x9TqsS2xIDTMnao6BFv3eouLnDnKDGTBaymT7D7J34VF/CHETXO2rgYLmHbLesfjw1MOUe4zJLtosfpsxubWbEWIKXZvOjRR3WM2ACkY87vM73C2pN/HOWPPiVhq2ruaeO9LnipHHh+8hFJxGGM4CpPID+eXgtbapLJ8wR7gbHe0+YmBplBcfrRr0Ql297RcOzAdnRMMo/yZT6u33nZfGfcR/F337eb5aJNjX9N/xO24exw9utno5M0cptKRa2kM0M3zOKdD2BMSIgDP3ilMI86E8h/9tnrr++A30puZ+PPJ5L9xDmXWTjJEnzC05jEVHLyKCP7Z7AzEZVF3RaCVZGCaolPEWuTj2UsVysrKAPnY/wereOYd5uODIbs5+8uYB3BqZMmZg0vq2KIv3Me6YkvyXKVTdw2tYwplenwqeOzZs4PdfgtcFTbpKfOPiW4Ck3Y3zqnV0Y4zjv9yr1OxVYJGwREaVq0HPbX68jxC6S2AWmyAGy39TjIHtlilfCNP94jUwRq987dMHqOjWViZYF6zO832UbgJf0BcxB3g7mjPa1/2a/RHOAqa0LnnAJA7OLseyfPZGgrwb3BLyW9+tC5e3WorHsGv19G/D9TWc+p4F6h+yK3p6Gr/vTntpHC5hQJkDepatEUtNay6LrE7LzcgFZVMcQmslyDt4P5P6e4f29KOhyVYb41M6/2e9PM6UJv1nbWZb+GfdR/O3nKEhAYF6clNCJH6IB87kjptCpM8hqkpOEOA6wQfVQNbLErKADF5QLadw94P95VYaBd094fZQXP0ydJcg+EdUtLuVPTY6xzyHqbafAbLqADj+t3S9TibkgDd5vBejYecxy4b6Ev28K6Ox2E4FnggLG1OAp7gPzfqrHtTf2Kf/uAlNs2N8XUAk14T+yzqVGDF5iPkdg6AlMJWcCY7ym0ykNbeuME7GAef0RwBgfPJUENjB1PZ0VIosCw4WyVJWoPPbXYB0Cnm3vkKUGpvCiPWejp7zN9EXtoAWmznMY4wNT0aqBMT1pgfnXC/f9cmEUCfMGpjox8SBLlpDdDhfwWoFNGNOTDrLfwFQrYouGTAheW870fo3OJabxw9Y5Ygrwff/DFIkz7+spXEoXLg0ofJ9+7Q7ShIWGo27VXzsQVPj3LjtcECmDPjowFcLvrSDtzfOw4EE/i+L3haNNtdr9Oab4fkH0/ztT8j/kPoq/O/tNuzsw0a5hDJ5sYIo+IYS5DGSv9F60Fr4qhU7j4AMeWPbndudYDOj02a/J4hvQN7hTf1/DHfpSEhxgni0yFTxwU8FDq5bu8BNlJvUjG/rYwNTMKebUlZL+voglzKPr0wE8sbPZIo7v/X3n/suhuA2BwR2kQvywHY4IE9vod48/eth5Q/+yygbm3aR/znUrbGrScBMYg6+PHuLtdelRKwemwFEwxgemrBoBU2Qj9deTwFt6JcIYv3LSDm+OgkQkXDFFeFjEOZIqbkoRA9mUpC4wtVg8oJ+BZzKa1+UF70X7SSNDgOyXhjDG362jEX4FTSkOdOLh6A5MGWRuZOl9C3OMLc97xm7w+mYG2e1uyOAp633nSJkDU59Tvx78xYc5I+yvr41MHS2YIwJBt/D5kswpRjZk14GpQtvv+mftgYnBU9pNgZR3lVUcaQs9x3N/2a9PuMEZnRVwvJXsEQHT5/9m6oouHDDn/UmmeOV316eU/zw+Jf2bPIXsFx6ZoibKZyNToTE1ObrOThZu9geWSEbTr96oEh4Hr74vWCYwtalgMPqPAMbEnkAfK+N+/b1a9Kk/UcBDqpHvcLgJwHNnBfoOotB3QFT9OkUdeC5YQ9YLDPDEwFT4Wuo7fDkUNrXfMMaSaXcM8fWidIQjbx2yKUugz/H9Nc4yAqa6/vmh3d75EFbo9IJaDDB0/WQujSlncNCv4M8knHp0WrMnGKPtysDtY/5lihpnGFPIuQlEIDfoQ9k83qHzE5iyKHgquS5hjMvdNaTRpQImyKMssa/On9Q+3R7g2X59irfbKUSdHVVuZIpF0I+iamZgGryAycFT9m4K2THlPAk/2bZfTxDfucTRSorlzx087hnweWNELtg6YURjgnTw3CvW0OAp3zufcbqWJenrKW8OTDw2wFQabzoy0e8KF5sTOH5p5Zp0Slc4IyYHf3blfTh6KiVzYMqn0yV179wVp3Qq/UmmhN/tOy//W9ej4Bv4HVqPwOCoTHOK9YhAp8UIGJmbJ2P0VJTmekGet7oZmZqKV4zT5w68FYUwL7qvKfSd0wfGYFP095RmE/CQoTcrzCwgOxpr6Yep0t5+mUqvDDBVHW4i4bcqm4WSTVa4Piwtij9T+DxZWlPsMzFH1LcJHhuy38CUd3/+xVTEVkTRKvh86a4O8WEdODTwOchelq57+OjY3uiptJNLY/RUwK3PHKXv1QrvrtUE3v/A4IDN4hnyldqjZkKsYmRqf7gG1O3e/V6qvacSyXx9mWoVYOR1U2TSUEfFcR4RY2QKL2bgmXMA2fZ2jL6eIiaG7KcIyZKG1vxeJAeuf56L6iYNzRY8THNgYF+qJnUsU8+Ss89qyPenM4qfR5gTBqYCp18/fXK7FMn5LWq41OLmV6ZuV3i97WYYE9bUV3jaPr7ZLzH2pYcNa7+kCF7fP3csrf4gU+Lv9p0Ht/510ff/12c9/ghThmvBGJ7WNMTtdUuo+bChzxwNQ8NH7awRbn/Qi3SW6m9cJxn0lfCN+/NaMA+rAYFsZ2LIaqIGed6/b6E/3HjMpTbbUMyZL0hwTANZSIn6e2BDEVKcv8YwJvsxkGgwptnsznDxbn5c4ZmQWcCoZ3CpnpKvp+r1hymC+R6ykOeRb/ZLLp0U4v1ZeREmOeo4WQR99tq7NrUEzsgIMGWNTJmOeeLIh4KnfM6cAgG3/hpqAUwJvMCT9pNqRfBpqxDxwsujUCb7tc2W4I2uPAU02PvA5CpeXbBCP8//wVTXykoRoH1t4Knf3z94zHSOOlvwtrGN3G/22/brs7MX8IS5pD9MtRi+T5S9oa/e9/oMI40zaHhmWS6eetV7ZCoWc3j/BfV+mJrjS0EED5h6dLe6X3VNwXFmwvGL7bvRn+tH3MhUyZy+nqKbF/SvK0p+sl9zLf8kU9Lv9p2XtX/IOYq/+7zfwFTYwjyZPt65h9NGjGmoqNB/HmzO44zvGNLlCWSv+7a+4JMFfcU9YATeyiALDkyFKQM/vwmPJQ4wdqmZdZhLwn0Onf3is2TygjGTCm+g65K6CXW9CLLJMgGmIK3wZNKumSxqLz1zZ6DVfrtGMTI1eKo7bTUultWjMXrK+ByLLF0se6Y69ByZopdnbeFujW0a3zpIRdcKxvjhyrjU0janIikekJUm3tqjwTz+YepV+MCs7mhZcG4qDzndHRiAlJkR6Q4edTtgypJf0McmjnfBmH086FSRHpjuHyWPH9xmQppPqeCQk2MevZzCAu+kcLwiFeYYaFTw750M8Bw7LSW8mc8XNJCte0bbM3z+udP31X6H+ZGpLf8CplYMywX69NCg6mLOaORtYU5gVuWXqVhdA1NbHZiam2eI4DNG5uK9Dscv26YsYZ5TlCXLY38e8jMNqMNKBU5wA9+/LKIFxa4GTJWSN/uDTMm/23de1v8Za2b+7UydTyJkqeAJ8/pJaSy8ftcRDWYS9BkxbiRMtjeFtNCZcZq40IGfH/3LVLLOjjAPmzAGorXSn7tew98PTNlyg4uRqQYLDJHJBcZ4I0M222xeCTVjE7LJwNRUZJuRqfiB6xle+TqiUdmfkzi3wMjgqV+YKtgz9DsuA6ZEG8bk0RXuRKV7HRPzAQxpiW6Dd8FTqd1fw60a0wPmd6eCPm4wBjMqTym6spDFbA/m6WytNETZtWoRrOrKQrZTONAXe6bKJTAVK3t/9NTIVL5KHtTmtuCpY7SSfmXqLrBvRJ/H/r6TDLy+fsIcNHrqCX2IPnKPx+njuhg9RTIHsuvA1JTfgte8fs7ZGFudhkjps/CdvfwPpjbTZDt6iiYJfJ9lnD6JTFu5iO8M9M/z86YRZWEjTFUC/56Ak5Ba3bLAaXqH7Iuv6wWNS+tSpM2u/JNMqf/72PuFKeMfco7i72bquggMih+FgUem+JCEFB1FYITT+me/8UIhkycPv2Olg2yxVGt3ZGrMfrOralD9NenX7fFqYKp62RQvXzhLY8bw8DLYqL8yVa0LStHsjLhkIfT3HdzYmjDEZ/qdffvHL/4Pps5W1RJOX2lcSKbASKgeYcwJUYGJx0DnPjRpSeqWh3md8wm0OKpa1Hz32S9goY+wMnjKu27BU7R2NbyoGcimHIY363RgyvPi6stUVFUGwv7R7q/hWtAX+3MmRvnDVOqGXo4dMnlQZ0ofmFQdeKpsn5CyHgsY06dJVaJuscV0ugJPjUwNnvIzBNnPMYFBdLaXNM5P9yzVCGS/jq9Y0k4PwBT/BCbuJvxZ1WQ43nu3uqD2yMwgy8kwJ7wPwGSp7Tc0CMxLlk4vdwmvrOeDqOFaxnEd6iGOO8gVIjJN8NABPD/Xo3D0FDkdV19PTbcnYEryvT+Z/bTJ785R/EPWo/jb+1QeFfrIFF17P0xNuwn0mYEp/7yRSGfVP0wZTuBQ2zhBtpBrvcSvz1KnVvAwuJGp9ik6NJbfkO2SXeNhvoA+ppo5dPbbTfdGpgIIjZhCaKGQ2Pw34d+aVkRZf1/4wFTwsIBB16w9vLUWNeFOc62I9xtiYG6GNMJLCLLM5NF7imzuhNfvbBHTqQ7Zbifir6eiw4FHlQhMxY1yKtKjDvM0c0u80VP9s+MzfL4vPmSi7KHjdwEjjUxNtRgX6cYFpgZPhXC0uOSCpRze33xQtCwh+6mc1ODyEXdEe9gyDtaz+IK25wyyNCgYp7PNMcef9RSyZ3MEJpcNMPgMJ3MafLg7pojvn+fqmZroRC+oKUH/a+UNHK+bAP2ycQ47dNx/Uuo8Vz9MtfF1QyM7umSjpxau8iZKdQSmWvXojZ4SIuOHKfywAxrl2wKy5kIy8FJr56On6Ooq/UFPTTjxd+co/inrUfzdTO3XkBCMWQJjvl1TCyuSG1KD4Q0uOW/yN148fZEo0oXFcawBfXHmuiNT6XRXl1juL+Zw1tvg6GxJdjj0M4vazycwk/VrgzGdohCt3sG/f5kTD98vAaHhZg6eG5h6bJ8vIvqilsWhCfNsMeVM+F8x/HzcAkPyDjwyeUw1HIYNK6G7g9iRKfJ4gaeG7KcFBzYLwhb+vlrViE5F6FMkZg9vxK4nztin0sC+azhObY9GVe+dcgtMacLh/WVKCxkNfZwtMHUEppLXEjq+fOjPvbsP+PnHrF/7rDVL6Gt6ydFA65nyFi2RXFPGUZayOTpuoF9ajwvLhfdnf//h3XSoj9kzJu0SYs5iuV9QQ6vuOCWsBAwU4JWRqeUSPFvIsUoUrYV+qdjsCjH1J6OmuIHsp1TS11PRtblkSZb+eEp7ulIxMrWe3uSRqcTUjhY2czn4Zj8jBk85wnw+eork/p/MfhNe+V32+4esR/G3Z7/39AnZ4+RA/pcdw8Dn4zYAZt5GMTJVrZ8C0S6EKUamPjOxf4YwRDhd+8cSo4sIfUDZQFYbmLqmMCYHpojqNwa+PA8SqXdL+PdzDrJceFS/TKWeD/8e18XQB8ruhynvVJvUvSOdI1YCTHVb4U0E1wEa5JDl0TM6M0Rh+3PhW9ozJThX0uxThvuFKXzvdC6JWOj48VZ2qEnWkP0uzFLCzfTqUvNaQj/ai9BnlnNgujnYCo7F915C2SbD1HvEOEt2LjA179Y+dXbXH09NJlFJXafun31nvTe+x35FuJKROOhN1WpkSt8CUzHx4XhENWS/Kbs7cSl2wTOdd52PTCU5BU9t1huFNCnWMf0I0BfnD6QQ1emYLCyvMUUK12aQxflTQdDba/B9u17T6WR1wXRvAFO4uJWE8Uxgin9BDmgfMIcN2W9kKoknPsyEMRyvAwNziqCDJ3W0vWR/mqmJ9rvsh7W//qP/mzx1KjfMl6nppdbwfPn6MpUevH4trN5T3HsDY7Z4kf9i6iGRC2YXfV/qmSIGD/1o8JRbFaggmy0w+pEFgXR2Av1i1UAfUot+H4pcQBl1a8h2A1Oa/wEPTY6Qfbb7l0Gnz7889QtT+1fVoOEcRW32azUrZ2Aq5xcF4ZcLFocijXmEvJdJo6zVi4SwcTl6yqHzU0bcHTA1zRIY48Lnf2Fq8di/f2GK1Mvey2XvKdkBT7Avbzcy5TRKv975Ezx1P6KGtJe3lMV+G6+QxfbXuOUCsvLgqe2ZcUamqDhfNfh2YObQGpVbv947MKW4MOdMFhIwKN0gu+a0konyrqFfLq1DiK7za0oNb/7DVP05ramfqBdM7tWdx7UkXAl7qiUcqzIwZDxSmMMukpnR6xu8l79byK5GCl4njmdgf5nMqO9BdkzL2qN/kCmR/132s/4Zz3r87Z5aur5GxBDpBZFNXcJCgf0vU7jf50IxN19PBWcJOvTI1KEwC+LN9MuY/eprCH1sjvUZ5iLwhL28II6yAAsOUiQSvgv6fkGAEftZRCNTqbKHrLI0FiXhLkeVC9IYPJadCoOaz/4+AghuGppAHCNiYKjc6KmhTw1MjZ46ZYczaSYmzOt2DcyFxt2kQdfqGSUHYKpaAlPhlgemqr7TnzXwlicswTtGAGOK1RYPwj40mYvDcl+ie0owdZgYPHt0galXCEy5MYLsuEqBqSH7+fyy5FJvAp66TapqZCowSTVD3s01qI0Ltoi2/VrUZCPb1Dr15+08CxgUnD30mXn/1JWdwucfmBILW89IbB9/mPKf2tdT5/UjpW7awec3EDBJF/aG+t0BPCVN4ftU3eE+MhU4IsxZpaeII1Op8AJGG//jg/cpZD/tDZ4asp9/Li44MW5/lClJ/M31KYUT/vOffxNTyHoqpPuo8DsdmPIX9ZTGb/jtJqVrwJFv2AlhA6U/L9czdXRV68tUWUMHHzzVcg4w1XVHitc+pJgpc+7X29voGqZmJfR96Iep541E1L09ER499R+mIijrxsiUXpg/TM0wC0y9GbUI5tWBR8LrrBIRe2cuqfp7YgemNEVjcKR/DiVSrSOM6XML70f37AXF2Q9TSYLBUy+/hX7FKjDGr/sfprQJLxeR6jAXdF0EiLqbv5h6KpE3MkVbebXCs8a+Uzx3yyKV3sDUdfN8Eh4dRS6QPmyIyp3CEmGdM1nsPGqKF9YE+tl9BQxr8AqciI8ZjR39xtHdFJhaT24CaY+sjkn3OmhIXt2kkanYLg4WKpNTSkOzOWUps1pBvxWnkP1mk34f+2zJ46aOL6RRU7EIIgeOX0FhDmSG+/KXfAVZGJ186u+mcLxcBEwdqkdG9ZcLnsphdviDTMm/W+NF4f/vg/n/WabcffplirZE5/FheHY7LX6YMiniSNsZwNTJ7q8vZXeLGtO9Cf3rBp7azFKZdCxkteSV9KsytyIGdfXP4g9MzU6bCRGXto6TKwtjZv3YhtQsD5AdB095x82dqIiqWehXMK/K061Oo4sOjK8QjImRqf94Si7QD1P7d8/UFp2IpEk/TOUGMOWV4KmRKXb6sanXcSecSAHM65pzcmgU6pD9PgiYiqfCbfRU9LrudyNTdhLDt6Yi9DtjAZ6K2tOpX/OmXGGTn3+ZIgqFLHYLN2/4/AuxiIUoDtHbEqCfBsBUUPng7YfzF1NrHhicqvKMencemOINYMpkHYGISgVem9zYBlnGQiSK8dCy6Ilja8x+02cCTAUPeD1LP2vqnh8Fl7Y7YMqmi75ProCpYAGe8htnQjTKmZg0GWRhhvbnLctn/+x/ttS+2Y+XITvSugz/IFPK79Z4UfhfTqb/m/oUE7AykVZifz2FJc3I1OCp9DIx+n3a4/9iavAUkhZmQcvbEbJQFkujp9JLAx4bst/AVHqS+2cUVwpHhNwFpuYSeIac9YiiWjc5euzz/+mm3EjNuioePVW84P9wV6PPbmf4eVp079FTY58amFJ9dC7S3PthSp7dtSLYvQ8X9PSAyYGpJGWqFYqD1qZuSU845c4uj29bxh6zX7qRvXBkSjXfchY1NpOjaOGa1FoCU+nJge/rHhKPWnMTmPqU0grf1cmN6pNZmdHlBrxxmwmfX5kaPKUWOVNEyRo8hbq/mLL9sl8rejqnkVLdikS5wucfPKUcLmwW5W7Fo3utTIjcgFFCHlUGIuI6ofGagGcXFJg6TpMvU5Tclg12FlVBOkERuOD0rjQ0MKUuu/7ZGB9+iyG7n1Ks3M4FkQL36yk7hdmSGvvVn2RK43+X/f6t61F0z0oikgjzZJy/9DeWZNGFMbQF71Rcvho9pSW5lgWnTPewe17Cb+PQP5+0qusVPm6eIpFKHvqYopMQ+kVm0mm1Q5hc1kTCuvTsiLLhWRxNM5iHP/3zVVjOIe/bc+jQymFzJTzDKFyoq3Gf9Q4MUS+QhZLZCfrQcI5CShXwWGqDh/TOUQgzPcIY4bYrA5/X6ZFMNgXM69IrzhHTXzOd9NmPAFOz0VNGGudcck2g0w+eGpii5wOMqW2yuRFhu5K46GYxOzS56QbFpxiyayZAvxuyH4r2MKavLngq4tY36lbrMkvcBJi6rJSS8DtTxMHnVVm/eurRX+OuG2A6ZkVgctE/07gu1jNqt86tIMMzkskW5ix2NmdxIJ+rCzJEgSdyfoV+WZwYCaXcPKF++oI5QanKEn+0/Yo6tvHDlLt3TiNT4fRSvZFJnI7IbWNwqdwdGrTbraeQv+1zkTQueHpgKggIpPry9ieZErjfrfGiCP+MNTP//j0IUgc8ozIsF0pq/cb6lXPBIyudI6oFnprdFjWZ2AuYNwUETLHTF6J4+vlhKlrDPDswlZCoP4/3WMI8z6xMLilXhMdW2V+/KSWYh03KvtFOPUIW4bv+Wf0Ist6LOVxGpqCv9ddoX2eGaJYCjLcmeKlSny8iNSIwVd2qEpHlTSRtuAGm0s8PU/IbPl/k+lWOHLliiJye2SIYmPrUD5uGjzDn0rx0Gyy6PWPXFPoU0ODhsmSvRJzvgKktZlboeO6ZsoApyi+AqfY89SDjacAU0qFPWfPTjYb4BZ6aXGCMD0zVDCNw8dNnLaTwN42IyUErYnMN3tY88JTlTU5Fym3BMwNTePq4FWm6A0+Zm7Qj9S1huJGpTrxx8H2PKg488/Nlyj5+IPsNTO3LaEXtcl9wZD0DprzskBO+OwvZyNTcUVrCsQ8jSwsCx2szi6bUefVzULoCpsrnHJi6XiE7rmben2SK/92+84r4L72PImIXPGH2k//ylLfKwDs2Ak/lB6camQryHLwiz5fQN6Rbv764DH1hYEqu2x+m7lQ16PS4MPv1yfUvUwz7ZriQqcEzg6cc5QaeOhyBqX73AAJtVinix4qV0BGnGpEclS3CvXl4j0wp/AuY2yDoR47pyERM2zOMaRH6QUGcPWnzI3T6rmRXiJt2LNGqE4vDbH8Aw3Cfn+z3H6a8WQie6kpgShQ25y9TEFlnI1PmKoY+iG8/TNnO4YcpRbzeqLFjS5zO0p6p0+IxempkanrZQD/FwFRwefTnNenDotOT0N/H0cLPn47TGY1ee/DUygRPtdO0JYIuMVmoGoccXe6bjkjPg8JFQv5pEJ8kCTXXU/j8oiWVWKsfK4q7pCjSArnf7DcyFWNgqmSrBo7PxyjIpjl8mfIk44epZDpNqTNHBZfkkuT9QaYmv9t3Xvm3rkcxMDV4KjLKY4nztn/+6LLWufR5yvv7DLqGKJkDWeT4gXx+qjmTxmYC2UJEZIYvCfp6KvXeMAajfWB8PeWWxy9T9fvBcKOnxLr+yX5NymrImqAL4Sa5gqNM6Dv6K1YJb8ngtSH7DUzJKa/imD3BmBuYktP4nKWe3zOlswdgdgp9y/AOK7SRwROjp2bMIUSf+9Wizv6Tc8Rt7r8ylUYLYOpZCWfCfUIpi/zzniL3pOpUD2KER08ZFmQ/m1N7Txy8GX7uzSsNX/MSJ9ctMFJI6E4Y+SVk0baMpJGpwVORJ8McJDw/FrX07IepyeyUUWOh3rKRqakhtMA0B321wMAAcwRvSUoO3zcxGB6t1IhSx3P/iyk0CYpizH4HX4HsWy0EHBY6eG5gavBU8qrjCxKXMmTXxf6cjdlvycngKVEFz3noj3pK/N2+88o/ZT2Kv5sp/HEg5SUrFsdl/yx79tg61KaRnlGzySmWotuHCK2pFgErQAeutfrLFIxRQnG17zrSvvfQfwZPmbNapwadmdDpl8cGR/eqHpkKWx88k0f9GptsZGJyvkEn7x7P/MtUlfXz6lOQiWaI0C8EA8ZIrih3om5KpYhe/TmHkEJWZRLvnI19qrg9d0TwTTWLFSemCMkwpgdPxbN9HKL99YepRD6KDa7kyY+n5qpkYYtFJ9LKloTDSb730GUHfag593u8Cf15tJ1ju2P2I2wlzfC62wNT6xw8ha7SBZ8Z4UJUeTPhgvk94tFMi+HzZTvIyrMHMGUdHrh/fB9eb1JgKnInKbWvk1tGhT18fqkWGqK6F42LkiPUUG+JmjH7jZ4asp93vAFT9hxez39OS4qTCpgyQveNeanaE9GzJlz4YeD1x0/1IR2998+PRX0WngBTEbOBOeh9Ffmvp14r8NQqWP1JT0nC7zwl/zPuo/jbmcocdvJlqrGOl9FT4TbQM3IjDR2zH+drajYy9X96amCqueY6Jmp/jZHP7zp1zQQ8lDkEfuekv18P7SHbDEw1ynL6K1OG8jz9ytQEKcroqZEpB8ePL1NkBx5Kj45I5LV4xnQ27Zli4y3pAkbNoqUNDPEnYE6+9Nlvvo89FBXAlD9z8iLlheV7ZEp3WrDFkP1mweFAal8Si5EpfvfUCCtEJkeqCr6vo01datjyCSdCVM6wI3y+nkq7Xc/Uji1GpkZP7UL4fNx6C/1vYOrgXzHFbwLvtxXLC7ZDO6XRLrxlCYP6+8QrpSK1udCykSll0dVj9gsqfV+C92QyMpVQDV7/VOYLaphykY1M5S7MKRKWJkXY7X6Yap5XA9P9C7Lwf5gi6v7O43eQpDQs70VBjFn5J5mSpd/cR6Eo/9JzFBznd0Q9XCF75P31Jv7C2dSXPfBOv5o+Joz/JirbQhYpZzDG9sEROvzWMvr1uGuKd7uqHT1FUKjDvJz0zxoMTPGCXuLF3fkQRppqXLgvgAl7mkGWMkwTJ5pfSajEzpkIZKvgwJpAHxiyX+MowBTR2R1CBSqJKl2hbzkH+POKdSaEy3LIMvcdZL+L3W2JsoRsODK1kFPIhmwODA9MMaeTBWPKzQuyZcU37lZyv07UC/pR/QBPVc/bnqjnu4jDNaNpSJpBH6tL8FTaVAcJPVf2D1PXAJoMp8hXal22fzHVe0qeTCdZ4F+YN0oseH822ABTZA1zjCicgKnb54TJpV5dsJyuM4pe7o+nVh8WvCK6/d29zGGG7Pj8IZK/UbKRqbNu0pEpui2AqeAsL/tVqYqM+IoLWbJ2wNNP/8dTbrR5E2bRPwcQveF43WUGjnewgP4pquDp2cZOKAr6Pe3oHr7/n2NKUX93Lv2fsh7F373/1MBUY3yYrF92MseVp9oUWa6O6ZlpPLzllTepLyJ4Su2vD2Xn/hlGXjAKekd1ODLFnAroL2f+AMzJCkOa/qFDaAmQJbdO9/4ydbLgdzwwhRwVmMxbtkTrs38izCeUi4CZQd8ash9vCAw3MqWj/r7zzVnJRk8dI4eHGXd2xmOfurwPayLsG5jXeQsY8k4IPPHMGRwudqwxempgirL7e7+nQWtRNxNOBb06/ZqTWnr8eup42BvIm4GnmCN4Kmn7+zaK2OyvEYuQvdx+vfE3G12o0XF3jpxm3tdTk8yeZKGJoxIVL1YYPRXhR39es9qj0VMjU4n9gey3uNxw+m7g8xu3Q0X4KYK+Otse6OgpkV3BHJMdo8voqeB4hD5494EpmP6+nkrrRixxsLhtiay/J1lkytUMcXNgktXOBnjVj2fIYj4wJ3RwvMj85TbYQPD+6CQCkw36o9lP436zFpmi/kvPUfzHUxFF/VpWDbHoNLN/mOIumxeRVm/w1L2OIau1kO3we2tk1L2TEHMzvyUqebBcuM2AqeR00IhMqZklmyt47ygcXkRzoh9P8eHWpY5/7gHumbp41RFen8jcmP387iZBn+KZIlR1+PmRKe2oZCGnwhj5ham1CWPyGtxWRJjA3weoqCy0yxVhZCpaaMAUs95jamxvP0xh62PR+HL98ZSLoeNLzVbgQkvVeNRczirRHpFZjEzpZ/CUdeJzLn30+zdNl/KFRqZ/59K88XJ8Kp5nwmYRZK+BKQE/eSJv1woXsx14OOl6T+0D+G83Bgbn+JpSXVrfMNkc7hqWdgiOL+JgznoqVfhl6jKXuRix0Q6VDjDlNKeco2tZykemYvf94ylhctgQ+XSb4DH7oZnyImp50LmRqWvbenR6WUH2Qwl4yj+sE+p2G2DSCMo/6CmRm/zuHMU/ZD2Kv/1c+mWaNkS2VKaIpX4NfxTev0yRd//80/39fBFeuIMHBk9J6o0lbFoaWeIciIf97bMZmQqcBvrR4Cn+CAMs3ff9zKnQg7QrpBXhPIdsw2LRpW6C4fXKHLw0MNUEHngKkcPuF6bikmUp2vjn65ep5ZqFMbJzOFLvCMy7we0ujZ5SXgVkwwSxX6aEpr/mutT656GWfzG1nEOfumgR/vapwVNq5++JXB3/iyklj2BOGJkiDHiKnQFTg6d0xQSmMv3O0Xq+AqZQd+rv4Z3gSDWZC5LVGzcyFc1TYKpbrdHIFCE2ZMW3MEn6dY1u0I9a+PwDU8JbUotwIYNnBTZ9E7FayFzY7PcrdPUZQo30kBdJ8ACG04z5MjV66hSjDcwxMV9EiwkwuZnE7y9T+qOiaBY8XBquE+ifl/O9wfJdTmg079ce8GTvTzLFS7/ZK0fR/1oxk/tXnaMgi64igtSvxWUcyAo/uP452W2/n9LA1OAp9Y0U8NgdGBg85SxnP0yRFNVEuIYsDnUCTNlrpBChCwxu9NRnfi6JklSQbZjlwRs9ZYT9Oq3SKc5RdUwPRPF5iQtX7SFH824D2U1rNC7yD4cQqd3tRthzP8YGT5UZjFlm1wJTuz2MyWvmfz0Vfkzw0q0UJkT0j8DwerdvUJQBUyZ3yrORqbFPZfl/MSVomVAEsqI1yOA3MlE3wFS6jONyZCqwM2BKOUmQdbPHhZrvtF/3KPxfmDKDc0fqU5/dPh0cj+MCmPKaJ2RHdQdMXFS790Rz5UZPrXz/QSYHRi0iJIJniQBMiIeZDHMQE81Q639iih4MzAmDpzY3e0Gj17TIEhyKX08p6oznou0MmEpm8YMoaKcX6cplQ9Tqc5f6YfPDFC4e0KekqMjoCv1RT02U32U/41+6Du2hAc8wPNG4X5gCnCDOAGUWLvDhQSSbgWw2MDVtINuxOTSFZBHqHpY255pIosPi+Pmu3ujVCAqRTd/gRk8NTNVFocKYnYBHvGDp0KlbGhxN7cNlZGoSszIOlKpaoWZzEEnNtj9MSenmSppbIEOfk2DefW37e2+u+YkbPXWbCgtSm0sYw9ppryErr3joY/9hKoAxbe/OwNSruJfYKVpMY2cD3hAJMLUwF7vRU0Ela2800xYSkZ+RieksPoCXl8CUu5lAnwlKz8NoGxUjU6OncmWRE22h8VwwMZj8fzA1eip7AFM4AyaaywfG9FEAT93L/jndnqnBU9FqAcenZJ3Xr0xVcftfTJn1Z0HDDvd7/Sgi9Dlrs/56amBK4oSSyNFW79edPVgIXU8uxffov5gaPEXp3DP+IFPi/z72fmHK/Gc86/H37+tRgmeaSNGyX5jyfRm8E/V7DOi7+Ek6KVKyKEbQdwamhMFTN7m28Gy1+ZD6PYGsNjDl0FQi6mxqcOR4ITluJ/GdMO0NmGo78MhuQ2zqp1MjS588MOQuhD3Rylrigt0Lsp6z8cEzbMfgcMZWX0/VxkzmRqYGT9V36QTZq7nzI1Mc8cFjg6fi8skRfnFQuZEpxlz314cKYApvl2W/uhKm9mTe95v1ysCMBNlJcIiQjUxpWizC+/f7mKzj+IKcpWxT88LlXDKbeiH0mf2ZRiUPnoqO5Q7n3u1A2KaGMV3rnx0Ks0VLlAwYj/k0blA4A6ai1oY+ZKyl3Zj9IvN55cbsd2wqYGBWqVn0EWIDcdfuSUQrgTnE2u0pUuJTROPtCrKfpwPD8uc0pwFEY0yWJTAldfGSMELDcRFfVwbig8WNTCbLfs/sS6Sh02n9ZQo+pfvGJ+FDqbd1/rynpN+t8aKg/3vo+n92bWf9rbxHpsJGIRRb2RZRRJ9MEZZPauDDJoUxnXow70p5dUGfxRmy3fulc6nT3wM7MNWydb8+XwR961j2a8LYrlHQE65zTD6b+9dTA1PBfmtRK2OASWvF7hB+99mlz37R6wPZbrfuOAL0aEW0Zg4Gyny/+HrKEvr7vofsd9mcuOQ075lKNgsi5gz8fXqImpGpNgSmoo0WlaOnQuGSZ2SXQacf+lR0IeCNzwvm6e62WJH6xU2KIBK0HEWhMyHCHZii2xiy6cCUx9R5kbrLlYfb5lpQPzLvWfqOgKnjvdqTNi14HDzYz2xkajJdytzIVBbPTTiqV2BqjoEJ/nxNqKWhK5dWETBFjh3MOf5R4WI8h+97vd7AW7NAKuKHyoSIdx4xNQQJPv9J9Hb4sU7mdMq2Zy7VjvcLjtfVgmiCxuORqfBV3QkfzPWMbPFHQ8dH5FA9DcDrr4X4xq51pRRf5AInTX/3+59jShZ/d44C/Uuf9RiYUu/dfzFlPO9MFm/XjYGfKbqRhuHkIop2bD56imM6YGqBdQuj5eJN+PABTC2mbInekiMS1cZGRsrzcYWFi3KDMZqpMOZqRkMKLazxHAXZeocZel6ULamdl1RE8ROyXrJmeSIqbw2HxR76Bd/FF9I+bXm4PhYiUXYawj27U5G0Yc+U5MxIPXcgK02OEY/e9NCRRjnC99nsgKmQmyPq7w/Q7iP0l6cyH5hiJksNB/pzQ7gZFnCwErULkq3+eaYTMEXUKt59mfLS/r52Atkv3iRnipALTLHK6uspJX3xWXzfMzNE1LQhStuvTfZqYQ56K4k5eiqpn/Dz3sqkVN+L14LYlijhun0+SGskShHXGRwfdn8oiXCJoF9qCmMhjNZfT9HsBq83Do8ZnZ77vXde1r1/CgqmtsFT8fT1kZDLxTfSvlMd/8KURa79s/+9pzRpAp6a7CA7/uHspyi/O0eB/6VrZk6C24vI27nKxavHkeLkFZhUty7AyHVFNCxMuyuR21LO4tMaxtjgKc3Z6wV9vysJNYv4RVS01LiYlOwFucvzhMDYAg9h7riDw3a7El5eAlOnNwStgalg9YQ+NnkDU7It7IiQ76Qs0B+xh8y24kamRk8tnosvU9Gsgb4xMCV/pqciLVroB3f9OSNq10B2HDwlrDbtmP1GT2ltgmjsH3NMlw8Yg3nUZzHHgn707J8l/8VT3mL39dSQ/UZPSfbEpmhDIXsNTC2l6Zn6Z+EOY9aSvp7S3gfw1EHbh2iLnZqowRyO18BUfo5MilT8w9QseXyZSvUjeKreCxfCK0jBoZvAnNDs0zsRDqFUjEwx/j6i/ozPs8SegxdrZT4bPTUyRReHjNT0yBVx9vjwaPtCV1JvjywXF2c43vuT+WWK3ifg6W3AEGrNr2eOSvPln/SUqim/Ycr6l95Hka+dB+mOF/CCdNdD3AmFQf3FBhjR7v36FD1TgltAtprMof8k4VP6MhUmsYYmO8gqA1Oh4sAY/NSLCWQ9YIq4Xb3C+gWYUIJA4YL1g+HRI6uh39xseH20ZcMx+6l5KuGRqbCFjs9JT5ULtB3M223a79hY6TBvmxH0Ddbrx+z7diroQQZPDUxxNxmYq3fMG80oeIJ19pA1t1p0Qf2lJmr1u8iQ5rT8lan06AFTkX1eEratJlnMzMMd2sMnJbwaGUVifKDfNWprUSN999mx8izM1I8vU2P2O7CbLRHiKQfZU4ksdE7ZigjmXMbhtD3skFJNDRqdzf7eqLu0wtZmSqn1bn88JVqbgkgvDvrgvoH+d44c6EOSC8fjtYmM0VNOTHOcoBe8Xgr3M+pZwETqRMCULN3mX6ZiHzzFniErt/aJ5aI32n+Z8t73H6Zmp4jQqduBp5o7vP8fY0riJr/Zz1fl/hl7j/4ZppqlqxahsdYpvlacMXpqZGrdOhfSXQ8yHplitwuRyGX/rP3gqYEphiY/TA2eagWz38UlIbORqfpkKNnIVHw8Yhoe+33eB6YmwWFNeOckZWP2u69v3Tf7dRqMkWfyPJHW8uRs9FR1hr+fVORUEKu/J3bIfoOnQlbblyNTigZMxdstc0E7BrIXdnfA1HTtfpkKCxm8YW+AKZMT5kRjbhM8emqddR3h7cjIUubT3y9nA1PY/fz0qYEp9GjvmKodjPHD/rwZmYpWauShRyd8iLCdQT8sG3aGHAHe37ONvN+rtFxhmrUU3t8DpvaqyGN3vrkQ7uIqWXSMAQPVYm9fT502n2/20zEHnhJ7Ly4z5ssU3TzuOVZYNiNNmHFZfHY+DVp05wtpxH7NzsgAb4d+v8aMysDxsi+Qfa/LBzAlHf64pyRe/M0ziSr/c8UX/uvfdI5iYIqXY2Bq8FS0cHUaaHsGj0whE7LbyBTfxHRkSmCRniWvouJROOtf7xhaFr8tyIYDU7xtQLb7nI4zfNsK5189xb0CNDKV3nXwwE05r0jHWmIRn27goXPrN0TlryqODxpkoXDanQj3kaUiuL7AW9bSr0jbsacs5UvIfmWkJCNTkahEOSqpX49Mhbstk4+emi7UI0dfopjjbXwFb010YGp+gXl68JSGzxMcd7Nwheyt8GVq9NTj9Pl6Kl3tVxb+zO0TZLkbZD+ZeMCU7WxIW9pcFs43Hw+8WkE/ffzF1H3Xe2p1hOxoL1cr/LZkQpE9u4LnH8AUCdjz6KloWoFnx+yHvB9PTTdJSLHQQh+8+/D6482eUbdEP0zdIiX9lambCcd7yH7R4vh5o23ZP7s/18HrJrqX2J+fvkylq+aPemryuzUzVf6vrXLwv+ocBT3GJWHjh8LF+YKE2IiX+pj9opdV8ziegmf4ZCoV8SEGpvh+/1ieTPUiCb1YQsX2XBImKiGrXft7j7wDzPOMpwEzjanPcP2Kc9KmmoKDaQFj5j/ZL70GsTV6SpMbEf/CVC2UagbJCrKL97jlpPMQMD31oXOrxq0hnLA9ZaOnSvuQECncSlk4k6Md6lZORSRvp3AjU4OnPG/1wxS/AsYM5gx9ShFgTN1nz8XoqZGpNhM4wpXAFCki8OjAlCME4IlZKFnYoPKJOm0M2U96eTO8z6CPqdO6K2Ky3lsIvkG/BFsmFSNTsw0whc77vg/1TF2mUxjTzeaapc0TPj+rsCeiXS/Qv/zwU46eGrJfvJZDCV3yeUQhIUMfDB7wfixzyqjFN+eC6jkwdbfShLSey+G4LeD1sgxenxxTFgf3A/x52n1sGk6lU5YUGXhKPpqE6jb680wJv1sz85dbaP9d5yiMyeJGunerYhhGtYfx5caSbhdoWbDnjw1mysWZNHcLPMH5VYhO7UEg7eSuY/JK2PfIVL0tVC5OjMMMVQJks3oJTJEurym2LOhDilXKxcjU4CnnqusFWR7AO6v1bTl6KtjYlYGW7aIlYlcoRTDfgaeG7DchjZSNTA19Spa6v5jaI0o0/wjZ0Vl/wEsUgcfOexUHO5XZod2+H9OGfOTI7r7MsSbY/R5qFWQxUXJ7T2xm3z517t7gpQKY7daRgekp6q+X9dkvWj/BU+7WM0amYsn7YWr3RAvCFOcuCxxR00am2lcGjNe0oshD9g9TpQA/r2rrmOr6HJhac/D5IaudCCMeIdvyH8iuB/52IRPPFLPIW+14RNJpSM1tmmc0SiFrDkzZSXYu0sruv49aUdJhteMC04CsOzH9HJpjyBSht9tDlqWPL1Np54slxs82pvbqDkyWypL/g0xJv1szUxX+GWu8/O3Zz4lgXhw8FeQJsUamGsWD9k4ueoOvklAQxmJhzHpv6Dur/t4fbclDnwr6tb/KRLmT9gNZK5polTd6SpkwP0wN2W/0lJkzJWLOd0Sjx7t//R28NDAlyoqYjUwNnhKFm4rDQGUgy7SH/Jv9Bqbcw/MDY/ANI2vZie/RU3y6lPAvnpqgHTB5UPvrRRjGdDBZH7k0XsC8Hp3kL1Nk74MNhLOTEWmb8kWcJmE4MtVqwFRyiyoLNY8HHj1FO6u08G21ziku6I1LVkzvqUu8Jp19/2HKTTcPop36cy5uA3PQ1oL3d98beH37kWaYa6DPhEvxmpHj2v0y1WwX4OHwCXOCrVXAVIrELEyXWoM+PDAVzT7gKWa1muEob/ur1+65SERuucOl/ySQzSfgSQGBlyzjfBiZisT9/oKWq71Fp8wSjtfTvV9wxyfAdFsBU//LOQr2cnq9/7c//H9M8D1D</prop>
			<obj name="TemperatureLog" class="TemperatureLog" version="2">
				<prop name="Times">TEFSWgAAtnEAAIC2bBgBAACyAgAAVgQAAPAFAACKBwAAJAkAAMgKAABiDAAA/A0AAJYPAAA6EQAA1BIAAG4UAAAIFgAArBcAAEYZAADgGgAAehwAAB4eAAC4HwAAUiEAAPYiAACQJAAAKiYAAMQnAABeKQAAAisAAJwsAAA2LgAA0C8AAHQxAAAOMwAAqDQAAEI2AADmNwAAgDkAABo7AAC0PAAAWD4AAPI/AACMQQAAJkMAAMBEAABkRgAA/kcAAJhJAAAySwAA1kwAAHBOAAAKUAAApFEAAEhTAADiVAAAfFYAACBYAAC6WQAAVFsAAO5cAACSXgAALGAAAMZhAABgYwAABGUAAJ5mAAA4aAAA0mkAAHZrAAAQbQAAqm4AAERwAADocQAAgnMAABx1AADAdgAAWngAAPR5AACOewAAMn0AAMx+AABmgAAAAIIAAKSDAAA+hQAA2IYAAHKIAAAMigAAsIsAAEqNAADkjgAAfpAAACKSAAC8kwAAVpUAAPCWAACUmAAALpoAAMibAABinQAABp8AAKCgAAA6ogAA1KMAAG6lAAASpwAArKgAAEaqAADqqwAAhK0AAB6vAAC4sAAAXLIAAPazAACQtQAAKrcAAM64AABougAAArwAAJy9AABAvwAA2sAAAHTCAAAOxAAAssUAAEzHAADmyAAAisoAACTMAAC+zQAAWM8AAPzQAACW0gAAMNQAAMrVAABu1wAACNkAAKLaAAA83AAA4N0AAHrfAAAU4QAAruIAAFLkAADs5QAAhucAACDpAAC66gAAXuwAAPjtAACS7wAALPEAANDyAABq9AAABPYAAJ73AABC+QAA3PoAAHb8AAAQ/gAAtP8AAE4BAQDoAgEAggQBACYGAQDABwEAWgkBAPQKAQCYDAEAMg4BAMwPAQBmEQEAChMBAKQUAQA+FgEA2BcBAHwZAQAWGwEAsBwBAFQeAQDuHwEAiCEBACIjAQDGJAEAYCYBAPonAQCUKQEAOCsBANIsAQBsLgEABjABAKoxAQBEMwEA3jQBAHg2AQAcOAEAtjkBAFA7AQDqPAEAjj4BAChAAQDCQQEAXEMBAABFAQCaRgEANEgBAM5JAQBySwEADE0BAKZOAQBAUAEA2lEBAH5TAQAYVQEAslYBAExYAQDwWQEAilsBACRdAQC+XgEAYmABAPxhAQCWYwEAMGUBANRmAQBuaAEACGoBAKJrAQBGbQEA4G4BAHpwAQAecgEAuHMBAFJ1AQDsdgEAkHgBACp6AQDEewEAXn0BAAJ/AQCcgAEANoIBANCDAQB0hQEADocBAKiIAQBMigEA5osBAICNAQAajwEAtJABAFiSAQDykwEAjJUBACaXAQDKmAEAZJoBAP6bAQCYnQEAPJ8BANagAQBwogEACqQBAK6lAQBIpwEA4qgBAHyqAQAgrAEAuq0BAFSvAQDusAEAiLIBACy0AQDGtQEAYLcBAPq4AQCeugEAOLwBANK9AQBsvwEAEMEBAKrCAQBExAEA6MUBAILHAQAcyQEAtsoBAFrMAQD0zQEAjs8BACjRAQDM0gEAZtQBAADWAQCa1wEAPtkBANjaAQBy3AEADN4BALDfAQBK4QEA5OIBAIjkAQAi5gEAvOcBAFbpAQD66gEAlOwBAC7uAQDI7wEAYvEBAAbzAQCg9AEAOvYBANT3AQB4+QEAEvsBAKz8AQBG/gEA6v8BAIQBAgAeAwIAuAQCAFwGAgD2BwIAkAkCACoLAgDEDAIAaA4CAAIQAgCcEQIANhMCANoUAgB0FgIADhgCALIZAgBMGwIA5hwCAIAeAgAkIAIAviECAFgjAgDyJAIAliYCADAoAgDKKQIAZCsCAAgtAgCiLgIAPDACANYxAgB6MwIAFDUCAK42AgBSOAIA7DkCAIY7AgAgPQIAxD4CAF5AAgD4QQIAkkMCADZFAgDQRgIAakgCAARKAgCoSwIAQk0CANxOAgB2UAIAGlICALRTAgBOVQIA6FYCAIJYAgAmWgIAwFsCAFpdAgD0XgIAmGACADJiAgDMYwIAZmUCAApnAgCkaAIAPmoCANhrAgB8bQIAFm8CALBwAgBKcgIA7nMCAIh1AgAidwIAvHgCAGB6AgD6ewIAlH0CADh/AgDSgAIAbIICAAaEAgCqhQIARIcCAN6IAgB4igIAHIwCALaNAgBQjwIA6pACAI6SAgAolAIAwpUCAFyXAgAAmQIAmpoCADScAgDOnQIAcp8CAAyhAgCmogIAQKQCAOSlAgB+pwIAGKkCALKqAgBMrAIA8K0CAIqvAgAksQIAvrICAGK0AgD8tQIAlrcCADC5AgDUugIAbrwCAAi+AgCivwIARsECAODCAgB6xAIAFMYCALjHAgBSyQIA7MoCAIbMAgAqzgIAxM8CAF7RAgAC0wIAnNQCADbWAgDQ1wIAdNkCAA7bAgCo3AIAQt4CAObfAgCA4QIAGuMCALTkAgBY5gIA8ucCAIzpAgAm6wIAyuwCAGTuAgD+7wIAmPECADzzAgDW9AIAcPYCAAr4AgCu+QIASPsCAOL8AgB8/gIAIAADALoBAwBUAwMA7gQDAJIGAwAsCAMAxgkDAGALAwAEDQMAng4DADgQAwDSEQMAbBMDABAVAwCqFgMARBgDAN4ZAwCCGwMAHB0DALYeAwBQIAMA9CEDAI4jAwAoJQMAwiYDAGYoAwAAKgMAmisDAD4tAwDYLgMAcjADAAwyAwCwMwMASjUDAOQ2AwB+OAMAIjoDALw7AwBWPQMA8D4DAJRAAwAuQgMAyEMDAGJFAwAGRwMAoEgDADpKAwDeSwMAeE0DABJPAwCsUAMAUFIDAOpTAwCEVQMAHlcDALhYAwBcWgMA9lsDAJBdAwAqXwMAzmADAGhiAwACZAMAnGUDAEBnAwDaaAMAdGoDAA5sAwCobQMATG8DAOZwAwCAcgMAGnQDAL51AwBYdwMA8ngDAIx6AwAwfAMAyn0DAGR/AwAIgQMAooIDADyEAwDWhQMAeocDABSJAwCuigMASIwDAOyNAwCGjwMAIJEDALqSAwBelAMA+JUDAJKXAwA2mQMA0JoDAGqcAwAEngMAqJ8DAEKhAwDcogMAdqQDABqmAwC0pwMATqkDAOiqAwCMrAMAJq4DAMCvAwBasQMA/rIDAJi0AwAytgMAzLcDAGa5AwAKuwMApLwDAD6+AwDYvwMAfMEDABbDAwCwxAMASsYDAO7HAwCIyQMAIssDALzMAwBgzgMA+s8DAJTRAwAu0wMA0tQDAGzWAwAG2AMAoNkDAETbAwDe3AMAeN4DABLgAwC24QMAUOMDAOrkAwCE5gMAKOgDAMLpAwBc6wMAAO0DAJruAwA08AMAzvEDAHLzAwAM9QMApvYDAED4AwDk+QMAfvsDABj9AwCy/gMAVgAEAPABBACKAwQAJAUEAMgGBABiCAQA/AkEAJYLBAA6DQQA1A4EAG4QBAAIEgQArBMEAEYVBADgFgQAehgEABQaBAC4GwQAUh0EAOweBACGIAQAKiIEAMQjBABeJQQA+CYEAJwoBAA2KgQA0CsEAGotBAAOLwQAqDAEAEIyBADcMwQAgDUEABo3BAC0OAQATjoEAPI7BACMPQQAJj8EAMpABABkQgQA/kMEAJhFBAA8RwQA1kgEAHBKBAAKTAQArk0EAEhPBADiUAQAfFIEACBUBAC6VQQAVFcEAO5YBACSWgQALFwEAMZdBABgXwQABGEEAJ5iBAA4ZAQA0mUEAHZnBAAQaQQAqmoEAERsBADobQQAgm8EABxxBAC2cgQAUHQEAPR1BACOdwQAKHkEAMJ6BABmfAQAAH4EAJp/BAA0gQQA2IIEAHKEBAAMhgQApocEAEqJBADkigQAfowEABiOBAC8jwQAVpEEAPCSBACKlAQALpYEAMiXBABimQQABpsEAKCcBAA6ngQA1J8EAHihBAASowQArKQEAEamBADqpwQAhKkEAB6rBAC4rAQAXK4EAPavBACQsQQANLMEAM60BABotgQAArgEAKa5BABAuwQA2rwEAHS+BAAOwAQAssEEAEzDBADmxAQAgMYEACTIBAC+yQQAWMsEAPLMBACWzgQAMNAEAMrRBABk0wQACNUEAKLWBAA82AQA1tkEAHDbBAAU3QQArt4EAEjgBADi4QQAhuMEACDlBAC65gQAXugEAPjpBACS6wQALO0EANDuBABq8AQABPIEAJ7zBABC9QQA3PYEAHb4BAAQ+gQAtPsEAE79BADo/gQAggAFACYCBQDAAwUAWgUFAP4GBQCYCAUAMgoFAMwLBQBwDQUACg8FAKQQBQA+EgUA4hMFAHwVBQAWFwUAsBgFAFQaBQDuGwUAiB0FACIfBQC8IAUAYCIFAPojBQCUJQUALicFANIoBQBsKgUABiwFAKAtBQBELwUA3jAFAHgyBQASNAUArDUFAFA3BQDqOAUAhDoFACg8BQDCPQUAXD8FAPZABQCaQgUANEQFAM5FBQBoRwUADEkFAKZKBQBATAUA2k0FAH5PBQAYUQUAslIFAFZUBQDwVQUAilcFACRZBQDIWgUAYlwFAPxdBQCWXwUAOmEFANRiBQBuZAUACGYFAKxnBQBGaQUA4GoFAHpsBQAebgUAuG8FAFJxBQDscgUAkHQFACp2BQDEdwUAXnkFAAJ7BQCcfAUANn4FANB/BQBqgQUADoMFAKiEBQBChgUA3IcFAICJBQAaiwUAtIwFAE6OBQDyjwUAjJEFACaTBQDAlAUAZJYFAP6XBQCYmQUAMpsFANacBQBwngUACqAFAKShBQBIowUA4qQFAHymBQAWqAUAuqkFAFSrBQDurAUAkq4FACywBQDGsQUAYLMFAAS1BQCetgUAOLgFANK5BQB2uwUAEL0FAKq+BQBEwAUA6MEFAILDBQAcxQUAtsYFAFrIBQD0yQUAjssFACjNBQDMzgUAZtAFAADSBQCa0wUAPtUFANjWBQBy2AUADNoFALDbBQBK3QUA5N4FAH7gBQAY4gUAvOMFAFblBQDw5gUAiugFAC7qBQDI6wUAYu0FAPzuBQCg8AUAOvIFANTzBQBu9QUAEvcFAKz4BQBG+gUA4PsFAIT9BQAe/wUAuAAGAFwCBgD2AwYAkAUGACoHBgDOCAYAaAoGAAIMBgCcDQYAQA8GANoQBgB0EgYADhQGALIVBgBMFwYA5hgGAIAaBgAkHAYAvh0GAFgfBgDyIAYAliIGADAkBgDKJQYAbicGAAgpBgCiKgYAPCwGANYtBgB6LwYAFDEGAK4yBgBINAYA7DUGAIY3BgAgOQYAujoGAF48BgD4PQYAkj8GACxBBgDQQgYAakQGAARGBgCeRwYAOEkGANxKBgB2TAYAEE4GAKpPBgBOUQYA6FIGAIJUBgAmVgYAwFcGAFpZBgD0WgYAmFwGADJeBgDMXwYAZmEGAApjBgCkZAYAPmYGANhnBgB8aQYAFmsGALBsBgBKbgYA7m8GAIhxBgAicwYAvHQGAGB2BgD6dwYAlHkGADh7BgDSfAYAbH4GAAaABgCqgQYARIMGAN6EBgB4hgYAHIgGALaJBgBQiwYA6owGAI6OBgAokAYAwpEGAFyTBgD2lAYAmpYGADSYBgDOmQYAaJsGAAydBgCmngYAQKAGANqhBgB+owYAGKUGALKmBgBMqAYA8KkGAIqrBgAkrQYAvq4GAFiwBgD8sQYAlrMGADC1BgDUtgYAbrgGAAi6BgCiuwYARr0GAOC+BgB6wAYAFMIGALjDBgBSxQYA7MYGAIbIBgAqygYAxMsGAF7NBgD4zgYAnNAGADbSBgDQ0wYAdNUGAA7XBgCo2AYAQtoGAObbBgCA3QYAGt8GALTgBgBY4gYA8uMGAIzlBgAm5wYAyugGAGTqBgD+6wYAmO0GADzvBgDW8AYAcPIGAAr0BgCu9QYASPcGAOL4BgB8+gYAIPwGALr9BgBU/wYA7gAHAIgCBwAsBAcAxgUHAGAHBwD6CAcAngoHADgMBwDSDQcAbA8HABARBwCqEgcARBQHAN4VBwCCFwcAHBkHALYaBwBQHAcA9B0HAI4fBwAoIQcAwiIHAGYkBwAAJgcAmicHAD4pBwDYKgcAciwHAAwuBwCwLwcASjEHAOQyBwB+NAcAIjYHALw3BwBWOQcA8DoHAJQ8BwAuPgcAyD8HAGJBBwAGQwcAoEQHADpGBwDURwcAeEkHABJLBwCsTAcARk4HAOpPBwCEUQcAHlMHALhUBwBcVgcA9lcHAJBZBwAqWwcAzlwHAGheBwACYAcAnGEHADZjBwDaZAcAdGYHAA5oBwCoaQcATGsHAOZsBwCAbgcAGnAHAL5xBwBYcwcA8nQHAIx2BwAweAcAynkHAGR7BwD+fAcAon4HADyABwDWgQcAeoMHABSFBwCuhgcASIgHAOyJBwCGiwcAII0HALqOBwBekAcA+JEHAJKTBwAslQcA0JYHAGqYBwAEmgcAnpsHAEKdBwDcngcAdqAHABqiBwC0owcATqUHAOimBwCCqAcAJqoHAMCrBwBarQcA9K4HAJiwBwAysgcAzLMHAGa1BwAKtwcApLgHAD66BwDYuwcAcr0HABa/BwCwwAcASsIHAOTDBwCIxQcAIscHALzIBwBWygcA+ssHAJTNBwAuzwcA0tAHAGzSBwAG1AcAoNUHAETXBwDe2AcAeNoHABLcBwC23QcAUN8HAOrgBwCE4gcAKOQHAMLlBwBc5wcA9ugHAJrqBwA07AcAzu0HAGjvBwAM8QcApvIHAED0BwDk9QcAfvcHABj5BwCy+gcAVvwHAPD9BwCK/wcAJAEIAMgCCABiBAgA/AUIAJYHCAA6CQgA1AoIAG4MCAAIDggAog8IAEYRCADgEggAehQIABQWCAC4FwgAUhkIAOwaCACGHAgAKh4IAMQfCABeIQgA+CIIAJIkCAA2JggA0CcIAGopCAAOKwgAqCwIAEIuCADcLwgAgDEIABozCAC0NAgATjYIAPI3CACMOQgAJjsIAMA8CABkPggA/j8IAJhBCAAyQwgA1kQIAHBGCAAKSAgArkkIAEhLCADiTAgAfE4IACBQCAC6UQgAVFMIAO5UCACSVggALFgIAMZZCABgWwgABF0IAJ5eCAA4YAgA0mEIAHZjCAAQZQgAqmYIAERoCADeaQgAgmsIABxtCAC2bggAUHAIAPRxCACOcwgAKHUIAMJ2CABmeAgAAHoIAJp7CAA0fQgA2H4IAHKACAAMgggApoMIAEqFCADkhggAfogIABiKCAC8iwgAVo0IAPCOCACKkAgALpIIAMiTCABilQgA/JYIAKCYCAA6mggA1JsIAG6dCAASnwgArKAIAEaiCADqowgAhKUIAB6nCAC4qAgAXKoIAParCACQrQgAKq8IAM6wCABosggAArQIAJy1CABAtwgA2rgIAHS6CAAOvAgAsr0IAEy/CADmwAgAgMIIACTECAC+xQgAWMcIAPLICACWyggAMMwIAMrNCABkzwgA/tAIAKLSCAA81AgA1tUIAHDXCAAU2QgArtoIAEjcCADi3QgAht8IACDhCAC64ggAVOQIAPjlCACS5wgALOkIAMbqCABq7AgABO4IAJ7vCAA48QgA3PIIAHb0CAAQ9ggAtPcIAE75CADo+ggAgvwIACb+CADA/wgAWgEJAPQCCQCYBAkAMgYJAMwHCQBmCQkACgsJAKQMCQA+DgkA2A8JAHwRCQAWEwkAsBQJAFQWCQDuFwkAiBkJACIbCQDGHAkAYB4JAPofCQCUIQkALiMJANIkCQBsJgkABigJAKApCQBEKwkA3iwJAHguCQASMAkAtjEJAFAzCQDqNAkAhDYJACg4CQDCOQkAXDsJAPY8CQCQPgkANEAJAM5BCQBoQwkAAkUJAKZGCQBASAkA2kkJAHRLCQAYTQkAsk4JAExQCQDwUQkAilMJACRVCQC+VgkAYlgJAPxZCQCWWwkAMF0JANReCQBuYAkACGIJAKJjCQBGZQkA4GYJAHpoCQAUagkAuGsJAFJtCQDsbgkAkHAJACpyCQDEcwkAXnUJAAJ3CQCceAkANnoJANB7CQBqfQkADn8JAKiACQBCggkA3IMJAICFCQAahwkAtIgJAE6KCQDyiwkAjI0JACaPCQDAkAkAZJIJAP6TCQCYlQkAMpcJAMyYCQBwmgkACpwJAKSdCQBInwkA4qAJAHyiCQAWpAkAuqUJAFSnCQDuqAkAiKoJACysCQDGrQkAYK8JAPqwCQCesgkAOLQJANK1CQBstwkAELkJAKq6CQBEvAkA6L0JAIK/CQAcwQkAtsIJAFrECQD0xQkAjscJACjJCQDMygkAZswJAADOCQCazwkAPtEJANjSCQBy1AkADNYJALDXCQBK2QkA5NoJAH7cCQAY3gkAvN8JAFbhCQDw4gkAiuQJAC7mCQDI5wkAYukJAPzqCQCg7AkAOu4JANTvCQBu8QkAEvMJAKz0CQBG9gkA4PcJAIT5CQAe+wkAuPwJAFL+CQD2/wkAkAEKACoDCgDEBAoAaAYKAAIICgCcCQoAQAsKANoMCgB0DgoADhAKALIRCgBMEwoA5hQKAIAWCgAkGAoAvhkKAFgbCgDyHAoAlh4KADAgCgDKIQoAZCMKAAglCgCiJgoAPCgKANYpCgB6KwoAFC0KAK4uCgBIMAoA7DEKAIYzCgAgNQoAujYKAF44CgD4OQoAkjsKACw9CgDQPgoAakAKAARCCgCeQwoAQkUKANxGCgB2SAoAEEoKAKpLCgBOTQoA6E4KAIJQCgAcUgoAwFMKAFpVCgD0VgoAjlgKADJaCgDMWwoAZl0KAABfCgCkYAoAPmIKANhjCgB8ZQoAFmcKALBoCgBKagoA7msKAIhtCgAibwoAvHAKAGByCgD6cwoAlHUKAC53CgDSeAoAbHoKAAZ8CgCqfQoARH8KAN6ACgB4ggoAEoQKALaFCgBQhwoA6ogKAISKCgAojAoAwo0KAFyPCgD2kAoAmpIKADSUCgDOlQoAaJcKAAyZCgCmmgoAQJwKANqdCgB+nwoAGKEKALKiCgBMpAoA8KUKAJSnCgAuqQoA0qoKAGysCgAGrgoAoK8KAESxCgDesgoAeLQKABK2CgC2twoAULkKAOq6CgCEvAoAKL4KAMK/CgBcwQoA9sIKAJrECgA0xgoAzscKAGjJCgAMywoApswKAEDOCgDazwoAdNEKABjTCgCy1AoATNYKAPDXCgCK2QoAJNsKAL7cCgBi3goA/N8KAJbhCgAw4woA1OQKAG7mCgAI6AoAoukKAEbrCgDg7AoAeu4KAB7wCgC48QoAUvMKAOz0CgCQ9goAKvgKAMT5CgBe+woAAv0KAJz+CgA2AAsA0AELAHQDCwAOBQsAqAYLAEIICwDcCQsAgAsLABoNCwC0DgsAThALAPIRCwCMEwsAJhULAMAWCwBkGAsA/hkLAJgbCwAyHQsA1h4LAHAgCwAKIgsApCMLAEglCwDiJgsAfCgLABYqCwC6KwsAVC0LAO4uCwCIMAsALDILAMYzCwBgNQsA+jYLAJ44CwA4OgsA0jsLAGw9CwAQPwsAqkALAERCCwDeQwsAgkULABxHCwC2SAsAWkoLAPRLCwCOTQsAKE8LAMxQCwBmUgsAAFQLAJpVCwA+VwsA2FgLAHJaCwAMXAsAsF0LAEpfCwDkYAsAfmILACJkCwC8ZQsAVmcLAPBoCwCUagsALmwLAMhtCwBibwsA/HALAKByCwA6dAsA1HULAG53CwASeQsArHoLAEZ8CwDgfQsAhH8LAB6BCwC4ggsAUoQLAPaFCwCQhwsAKokLAMSKCwBojAsAAo4LAJyPCwA2kQsA2pILAHSUCwAOlgsAspcLAEyZCwDmmgsAgJwLACSeCwC+nwsAWKELAPKiCwCWpAsAMKYLAMqnCwBkqQsACKsLAKKsCwA8rgsA1q8LAHqxCwAUswsArrQLAEi2CwDstwsAhrkLACC7CwC6vAsAXr4LAPi/CwCSwQsALMMLANDECwBqxgsABMgLAJ7JCwA4ywsA3MwLAHbOCwAQ0AsAqtELAE7TCwDo1AsAgtYLABzYCwDA2QsAWtsLAPTcCwCO3gsAMuALAMzhCwBm4wsAAOULAKTmCwA+6AsA2OkLAHzrCwAW7QsAsO4LAErwCwDu8QsAiPMLACL1CwC89gsAYPgLAPr5CwCU+wsALv0LANL+CwBsAAwABgIMAKADDABEBQwA3gYMAIwIDAAwCgwAygsMAGQNDAAIDwwAohAMADwSDADWEwwAehUMABQXDACuGAwASBoMAOwbDACGHQwAIB8MALogDABeIgwA+CMMAJIlDAAsJwwA0CgMAGoqDAAELAwAqC0MAEIvDADcMAwAdjIMABo0DAC0NQwATjcMAOg4DACMOgwAJjwMAMA9DABaPwwA9EAMAJhCDAAyRAwAzEUMAGZHDAAKSQwApEoMAD5MDADYTQwAfE8MABZRDACwUgwASlQMAO5VDACIVwwAIlkMALxaDABWXAwA+l0MAJRfDAAuYQwA0mIMAGxkDAAGZgwAoGcMAERpDADeagwAeGwMABJuDAC2bwwAUHEMAOpyDACEdAwAKHYMAMJ3DABceQwA9noMAJp8DAA0fgwAzn8MAGiBDAAMgwwApoQMAECGDADkhwwAfokMABiLDACyjAwAVo4MAPCPDACKkQwAJJMMAMiUDABilgwA/JcMAJaZDAA6mwwA1JwMAG6eDAAIoAwArKEMAEajDADgpAwAeqYMAB6oDAC4qQwAUqsMAOysDACQrgwAKrAMAMSxDABeswwA+LQMAJy2DAA2uAwA0LkMAGq7DAAOvQwAqL4MAELADADcwQwAgMMMABrFDAC0xgwATsgMAPLJDACMywwAJs0MAMDODABk0AwA/tEMAJjTDAAy1QwA1tYMAHDYDAAK2gwApNsMAEjdDADi3gwAfOAMACDiDAC64wwAVOUMAO7mDACS6AwALOoMAMbrDABg7QwABO8MAJ7wDAA48gwA0vMMAHb1DAAQ9wwAqvgMAET6DADo+wwAgv0MABz/DAC2AA0AWgINAPQDDQCOBQ0AKAcNAMwIDQBmCg0AAAwNAJoNDQA+Dw0A2BANAHISDQAMFA0AsBUNAEoXDQDkGA0AfhoNABgcDQC8HQ0AVh8NAPAgDQCKIg0ALiQNAMglDQBiJw0A/CgNAKAqDQA6LA0A1C0NAG4vDQASMQ0ArDINAEY0DQDgNQ0AhDcNAB45DQC4Og0AXDwNAPY9DQCQPw0AKkENAM5CDQBoRA0AAkYNAJxHDQBASQ0A2koNAHRMDQAOTg0Ask8NAExRDQDmUg0AgFQNABpWDQC+Vw0AWFkNAPJaDQCMXA0AMF4NAMpfDQBkYQ0A/mINAKJkDQA8Zg0A1mcNAHppDQAUaw0ArmwNAEhuDQDsbw0AhnENACBzDQC6dA0AXnYNAPh3DQCSeQ0ALHsNANB8DQBqfg0ABIANAJ6BDQBCgw0A3IQNAHaGDQAaiA0AtIkNAE6LDQDojA0AjI4NACaQDQDAkQ0AWpMNAPSUDQCYlg0AMpgNAMyZDQBmmw0ACp0NAKSeDQA+oA0A2KENAHKjDQAWpQ0AsKYNAEqoDQDkqQ0AiKsNACKtDQC8rg0AYLANAPqxDQCUsw0ALrUNANK2DQBsuA0ABroNAKC7DQBEvQ0A3r4NAHjADQASwg0AtsMNAFDFDQDqxg0AhMgNACjKDQDCyw0AXM0NAPbODQCa0A0ANNINAM7TDQBy1Q0ADNcNAKbYDQBA2g0A5NsNAH7dDQAY3w0AsuANAFbiDQDw4w0AiuUNACTnDQDI6A0AYuoNAPzrDQCW7Q0AMO8NANTwDQBu8g0ACPQNAKL1DQBG9w0A4PgNAHr6DQAU/A0AuP0NAFL/DQDsAA4AhgIOACoEDgDEBQ4AXgcOAPgIDgCcCg4ANgwOANANDgBqDw4ADhEOAKgSDgBCFA4A3BUOAIAXDgAaGQ4AtBoOAE4cDgDyHQ4AjB8OACYhDgDAIg4AZCQOAP4lDgCYJw4AMikOANYqDgBwLA4ACi4OAK4vDgBIMQ4A4jIOAHw0DgAgNg4AujcOAFQ5DgDuOg4AkjwOACw+DgDGPw4AYEEOAARDDgCeRA4AOEYOANJHDgB2SQ4AEEsOAKpMDgBETg4A6E8OAIJRDgAcUw4AtlQOAFpWDgD0Vw4AjlkOAChbDgDCXA4AZl4OAABgDgCaYQ4ANGMOANhkDgByZg4ADGgOAKZpDgBKaw4A5GwOAH5uDgAYcA4AvHEOAFZzDgDwdA4AinYOAC54DgDIeQ4AYnsOAPx8DgCgfg4AOoAOANSBDgB4gw4AEoUOAKyGDgBGiA4A6okOAISLDgAejQ4AuI4OAFyQDgD2kQ4AkJMOACqVDgDOlg4AaJgOAAKaDgCcmw4AQJ0OANqeDgB0oA4AIqIOAMajDgBgpQ4ABKcOAJ6oDgA4qg4A0qsOAHatDgAQrw4AqrAOAESyDgDosw4AgrUOABy3DgC2uA4AWroOAPS7DgCOvQ4AMr8OAMzADgBmwg4AAMQOAKTFDgA+xw4A2MgOAHLKDgAMzA4AsM0OAErPDgDk0A4AftIOACLUDgC81Q4AVtcOAPDYDgCK2g4ALtwOAMjdDgBi3w4A/OAOAKDiDgA65A4A1OUOAG7nDgAS6Q4ArOoOAEbsDgDq7Q4AhO8OAB7xDgC48g4AXPQOAPb1DgCQ9w4AKvkOAM76DgBo/A4AAv4OAJz/DgBAAQ8A2gIPAHQEDwAOBg8AsgcPAEwJDwDmCg8AgAwPACQODwC+Dw8AWBEPAPwSDwCWFA8AMBYPAMoXDwBuGQ8ACBsPAKIcDwA8Hg8A4B8PAHohDwAUIw8AriQPAEgmDwDsJw8AhikPACArDwC6LA8AXi4PAPgvDwCSMQ8ALDMPANA0DwBqNg8ABDgPAJ45DwBCOw8A3DwPAHY+DwAQQA8AqkEPAE5DDwDoRA8AgkYPACZIDwDASQ8AWksPAPRMDwCYTg8AMlAPAMxRDwBmUw8AClUPAKRWDwA+WA8A2FkPAHxbDwAWXQ8AsF4PAEpgDwDuYQ8AiGMPACJlDwDGZg8AYGgPAPppDwCUaw8AOG0PANJuDwBscA8ABnIPAKpzDwBEdQ8A3nYPAHh4DwAceg8AtnsPAFB9DwDqfg8AjoAPACiCDwDCgw8AXIUPAACHDwCaiA8ANIoPAM6LDwBojQ8ADI8PAKaQDwBAkg8A5JMPAH6VDwAYlw8AspgPAEyaDwDwmw8Aip0PACSfDwC+oA8AYqIPAPyjDwCWpQ8AMKcPANSoDwBuqg8ACKwPAKKtDwBGrw8A4LAPAHqyDwAUtA8AuLUPAFK3DwDsuA8AhroPACq8DwDEvQ8AXr8PAPjADwCcwg8ANsQPANDFDwB0xw8ADskPAKjKDwBCzA8A5s0PAIDPDwAa0Q8AtNIPAFjUDwDy1Q8AjNcPACbZDwDK2g8AZNwPAP7dDwCY3w8APOEPANbiDwBw5A8ACuYPAK7nDwBI6Q8A4uoPAHzsDwAg7g8Auu8PAFTxDwDu8g8AiPQPACz2DwDG9w8AYPkPAPr6DwCe/A8AOP4PANL/DwB2ARAAEAMQAKoEEABEBhAA6AcQAIIJEAAcCxAAtgwQAFoOEAD0DxAAjhEQACgTEADMFBAAZhYQAAAYEACkGRAAPhsQANgcEAByHhAADCAQALAhEABKIxAA5CQQAH4mEAAiKBAAvCkQAFYrEADwLBAAii4QAC4wEADIMRAAYjMQAPw0EACgNhAAOjgQANQ5EABuOxAAEj0QAKw+EABGQBAA4EEQAIRDEAAeRRAAuEYQAFxIEAD2SRAAkEsQACpNEADOThAAaFAQAAJSEACcUxAAQFUQANpWEAB0WBAADloQALJbEABMXRAA5l4QAIBgEAAkYhAAvmMQAFhlEADyZhAAlmgQADBqEADKaxAAZG0QAAhvEACicBAAPHIQAOBzEAB6dRAAFHcQAK54EABSehAA7HsQAIZ9EAAgfxAAxIAQAF6CEAD4gxAAkoUQACyHEADQiBAAaooQAASMEACejRAAQo8QANyQEAB2khAAEJQQALSVEABOlxAA6JgQAIKaEAAcnBAAwJ0QAFqfEAD0oBAAjqIQADKkEADMpRAAZqcQAAqpEACkqhAAPqwQANitEAB8rxAAFrEQALCyEABKtBAA7rUQAIi3EAAiuRAAvLoQAGC8EAD6vRAAlL8QAC7BEADSwhAAbMQQAAbGEACqxxAARMkQAN7KEAB4zBAAHM4QALbPEABQ0RAA6tIQAI7UEAAo1hAAwtcQAFzZEAAA2xAAmtwQADTeEADO3xAAcuEQAAzjEACm5BAAQOYQAOTnEAB+6RAAGOsQALLsEABM7hAA8O8QAIrxEAAk8xAAvvQQAGL2EAD89xAAlvkQADD7EADU/BAAbv4QAAgAEQCiAREARgMRAOAEEQB6BhEAFAgRALgJEQBSCxEA7AwRAIYOEQAqEBEAxBERAF4TEQD4FBEAnBYRADYYEQDQGREAahsRAA4dEQCoHhEAQiARAOYhEQCAIxEAGiURALQmEQBYKBEA8ikRAIwrEQAmLREAyi4RAGQwEQD+MREAmDMRADw1EQDWNhEAcDgRAAo6EQCuOxEASD0RAOI+EQB8QBEAFkIRALpDEQBURREA7kYRAJJIEQAsShEAxksRAGBNEQAETxEAnlARADhSEQDSUxEAdlURABBXEQCqWBEARFoRAOhbEQCCXREAHF8RALZgEQBaYhEA9GMRAI5lEQAoZxEAzGgRAGZqEQAAbBEAmm0RAD5vEQDYcBEAcnIRAAx0EQCwdREASncRAOR4EQB+ehEAGHwRALx9EQBWfxEA8IARAIqCEQAuhBEAyIURAGKHEQD8iBEAoIoRADqMEQDUjREAbo8RABKREQCskhEARpQRAOqVEQCElxEAHpkRALiaEQBcnBEA9p0RAJCfEQAqoREAzqIRAGikEQACphEAnKcRAECpEQDaqhEAdKwRAA6uEQCyrxEATLERAOayEQCAtBEAJLYRAL63EQBYuREA/LoRAJa8EQAwvhEAyr8RAG7BEQAIwxEAosQRADzGEQDWxxEAeskRABTLEQCuzBEASM4RAOzPEQCG0REAINMRALrUEQBe1hEA+NcRAJLZEQAs2xEAxtwRAGreEQAE4BEAnuERADjjEQDc5BEAduYRABDoEQC06REATusRAOjsEQCC7hEAJvARAMDxEQBa8xEA9PQRAJj2EQAy+BEAzPkRAGb7EQAK/REApP4RAD4AEgDYARIAfAMSABYFEgCwBhIAVAgSAO4JEgCICxIAIg0SAMYOEgBgEBIA+hESAJQTEgA4FRIA0hYSAGwYEgAGGhIAoBsSAEQdEgDeHhIAeCASABIiEgC2IxIAUCUSAOomEgCEKBIAKCoSAMIrEgBcLRIA9i4SAJowEgA0MhIAzjMSAGg1EgAMNxIApjgSAEA6EgDaOxIAfj0SABg/EgCyQBIATEISAPBDEgCKRRIAJEcSAL5IEgBiShIA/EsSAJZNEgAwTxIA1FASAG5SEgAIVBIAolUSAEZXEgDgWBIAeloSAB5cEgC4XRIAUl8SAOxgEgCQYhIAKmQSAMRlEgBeZxIAAmkSAJxqEgA2bBIA0G0SAHRvEgAOcRIAqHISAEJ0EgDmdRIAgHcSABp5EgC0ehIAWHwSAPJ9EgCMfxIAJoESAMqCEgBkhBIA/oUSAJiHEgA8iRIA1ooSAHCMEgAKjhIAro8SAEiREgDikhIAfJQSACCWEgC6lxIAVJkSAO6aEgCSnBIALJ4SAMafEgBgoRIABKMSAJ6kEgA4phIA0qcSAGypEgAQqxIAqqwSAESuEgDerxIAgrESAByzEgC2tBIAULYSAPS3EgCOuRIAKLsSAMK8EgBmvhIAAMASAJrBEgA0wxIA2MQSAHLGEgAMyBIApskSAErLEgDkzBIAfs4SACLQEgC80RIAVtMSAPDUEgCU1hIALtgSAMjZEgBi2xIABt0SAKDeEgA64BIA1OESAHjjEgAS5RIArOYSAEboEgDq6RIAhOsSAB7tEgC47hIAXPASAPbxEgCQ8xIANPUSAM72EgBo+BIAAvoSAJz7EgBA/RIA2v4SAHQAEwAOAhMAsgMTAEwFEwDmBhMAgAgTACQKEwC+CxMAWA0TAPIOEwCMEBMAMBITAMoTEwBkFRMA/hYTAKIYEwA8GhMA1hsTAHAdEwAUHxMAriATAEgiEwDsIxMAhiUTACAnEwC6KBMAXioTAPgrEwCSLRMALC8TANAwEwBqMhMABDQTAJ41EwBCNxMA3DgTAHY6EwAaPBMAtD0TAE4/EwDoQBMAjEITACZEEwDARRMAWkcTAPRIEwCYShMAMkwTAMxNEwBmTxMAClETAKRSEwA+VBMA2FUTAHxXEwAWWRMAsFoTAEpcEwDkXRMAiF8TACJhEwC8YhMAVmQTAPplEwCUZxMALmkTANJqEwBsbBMABm4TAKBvEwBEcRMA3nITAHh0EwASdhMAtncTAFB5EwDqehMAhHwTACh+EwDCfxMAXIETAPaCEwCahBMANIYTAM6HEwBoiRMADIsTAKaMEwBAjhMA2o8TAH6REwAYkxMAspQTAFaWEwDwlxMAipkTACSbEwDInBMAYp4TAPyfEwCWoRMAOqMTANSkEwBuphMACKgTAKypEwBGqxMA4KwTAHquEwAUsBMAuLETAFKzEwDstBMAhrYTACq4EwDEuRMAXrsTAPi8EwCcvhMANsATANDBEwBqwxMADsUTAKjGEwBCyBMA3MkTAIDLEwAazRMAtM4TAE7QEwDy0RMAjNMTACbVEwDK1hMAZNgTAP7ZEwCY2xMAMt0TANbeEwBw4BMACuITAKTjEwBI5RMA4uYTAHzoEwAW6hMAuusTAFTtEwDu7hMAiPATACzyEwDG8xMAYPUTAPr2EwCe+BMAOPoTANL7EwBs/RMAEP8TAKoAFABEAhQA3gMUAIIFFAAcBxQAtggUAFAKFAD0CxQAjg0UACgPFADMEBQAZhIUAAAUFACaFRQAPhcUANgYFAByGhQADBwUALAdFABKHxQA5CAUAH4iFAAiJBQAvCUUAFYnFADwKBQAlCoUAC4sFADILRQAYi8UAAYxFACgMhQAOjQUANQ1FAB4NxQAEjkUAKw6FABGPBQA6j0UAIQ/FAAeQRQAuEIUAFxEFAD2RRQAkEcUACpJFADEShQAaEwUAAJOFACcTxQANlEUANpSFAB0VBQADlYUAKhXFABMWRQA5loUAIBcFAAaXhQAvl8UAFhhFADyYhQAlmQUADBmFADKZxQAZGkUAAhrFACibBQAPG4UANZvFAB6cRQAFHMUAK50FABIdhQA7HcUAIZ5FAAgexQAunwUAF5+FAD4fxQAkoEUADaDFADQhBQAaoYUAASIFACoiRQAQosUANyMFAB2jhQAEJAUALSRFABOkxQA6JQUAIKWFAAmmBQAwJkUAFqbFAD0nBQAmJ4UADKgFADMoRQAZqMUAAClFACkphQAPqgUANipFAByqxQAFq0UALCuFABKsBQA5LEUAIizFAAitRQAvLYUAGC4FAD6uRQAlLsUAC69FADSvhQAbMAUABDCFAC0wxQATsUUAOjGFACMyBQAJsoUAMDLFABazRQA/s4UAJjQFAAy0hQAzNMUAHDVFAAK1xQApNgUAD7aFADY2xQAfN0UABbfFACw4BQASuIUAO7jFACI5RQAIucUALzoFABg6hQA+usUAJTtFAAu7xQAyPAUAGzyFAAG9BQAoPUUAET3FADe+BQAePoUABL8FAC2/RQAUP8UAOoAFQCEAhUAKAQVAMIFFQBcBxUA9ggVAJoKFQA0DBUAzg0VAGgPFQAMERUAphIVAEAUFQDkFRUAfhcVABgZFQCyGhUATBwVAPAdFQCKHxUAJCEVAL4iFQBiJBUA/CUVAJYnFQAwKRUA1CoVAG4sFQAILhUAoi8VAEYxFQDgMhUAejQVABQ2FQC4NxUAUjkVAOw6FQCGPBUAKj4VAMQ/FQBeQRUA+EIVAJxEFQA2RhUA0EcVAHRJFQAOSxUAqEwVAEJOFQDmTxUAgFEVABpTFQC0VBUAWFYVAPJXFQCMWRUAJlsVAMpcFQBkXhUA/l8VAJhhFQA8YxUA1mQVAHBmFQAKaBUArmkVAEhrFQDibBUAfG4VABZwFQC6cRUAVHMVAO50FQCIdhUALHgVAMZ5FQBgexUA+nwVAJ5+FQA4gBUA0oEVAGyDFQAQhRUAqoYVAESIFQDeiRUAgosVAByNFQC2jhUAUJAVAPSRFQCOkxUAKJUVAMyWFQBmmBUAAJoVAJqbFQA+nRUA2J4VAHKgFQAMohUAsKMVAEqlFQDkphUAfqgVACKqFQC8qxUAVq0VAPCuFQCUsBUALrIVAMizFQBitRUABrcVAKC4FQA6uhUA1LsVAHi9FQASvxUArMAVAEbCFQDgwxUAhMUVAB7HFQC4yBUAUsoVAPbLFQCQzRUAKs8VAMTQFQBo0hUAAtQVAJzVFQA21xUA2tgVAHTaFQAO3BUAst0VAEzfFQDm4BUAgOIVACTkFQC+5RUAWOcVAPLoFQCW6hUAMOwVAMrtFQBk7xUACPEVAKLyFQA89BUA1vUVAHr3FQAU+RUArvoVAFL8FQDs/RUAhv8VACABFgDEAhYAXgQWAPgFFgCSBxYANgkWANAKFgBqDBYABA4WAKgPFgBCERYA3BIWAHYUFgAQFhYAtBcWAE4ZFgDoGhYAghwWACYeFgDAHxYAWiEWAPQiFgCYJBYAMiYWAMwnFgBmKRYACisWAKQsFgA+LhYA2C8WAHIxFgAWMxYAsDQWAEo2FgDkNxYAiDkWACI7FgC8PBYAYD4WAPo/FgCUQRYALkMWANJEFgBsRhYABkgWAKBJFgBESxYA3kwWAHhOFgASUBYAtlEWAFBTFgDqVBYAjlYWAChYFgDCWRYAXFsWAABdFgCaXhYANGAWAM5hFgByYxYADGUWAKZmFgBAaBYA5GkWAH5rFgAYbRYAsm4WAExwFgDwcRYAinMWACR1FgC+dhYAYngWAPx5FgCWexYAOn0WANR+FgBugBYACIIWAKyDFgBGhRYA4IYWAHqIFgAeihYAuIsWAFKNFgDsjhYAkJAWACqSFgDEkxYAXpUWAAKXFgCcmBYANpoWANCbFgB0nRYADp8WAKigFgBCohYA3KMWAIClFgAapxYAtKgWAE6qFgDyqxYAjK0WACavFgDAsBYAZLIWAP6zFgCYtRYAMrcWANa4FgBwuhYACrwWAKS9FgBIvxYA4sAWAHzCFgAWxBYAusUWAFTHFgDuyBYAiMoWACzMFgDGzRYAYM8WAPrQFgCe0hYAONQWANLVFgB21xYAENkWAKraFgBE3BYA6N0WAILfFgAc4RYAtuIWAFrkFgD05RYAjucWACjpFgDM6hYAZuwWAADuFgCa7xYAPvEWANjyFgBy9BYADPYWALD3FgBK+RYA5PoWAH78FgAi/hYAvP8WAFYBFwDwAhcAlAQXAC4GFwDIBxcAYgkXAPwKFwCgDBcAOg4XANQPFwBuERcAEhMXAKwUFwBGFhcA4BcXAIQZFwAeGxcAuBwXAFIeFwD2HxcAkCEXACojFwDEJBcAaCYXAAIoFwCcKRcANisXANosFwB0LhcADjAXALIxFwBMMxcA5jQXAIA2FwAkOBcAvjkXAFg7FwDyPBcAlj4XADBAFwDKQRcAZEMXAAhFFwCiRhcAPEgXAOBJFwB6SxcAFE0XAK5OFwBSUBcA7FEXAIZTFwAgVRcAulYXAF5YFwD4WRcAklsXACxdFwDQXhcAamAXAARiFwCeYxcAQmUXANxmFwB2aBcAEGoXALRrFwBObRcA6G4XAIJwFwAmchcAwHMXAFp1FwD0dhcAjngXADJ6FwDMexcAZn0XAAB/FwCkgBcAPoIXANiDFwByhRcAFocXALCIFwBKihcA7osXAIiNFwAijxcAvJAXAGCSFwD6kxcAlJUXAC6XFwDSmBcAbJoXAAacFwCgnRcARJ8XAN6gFwB4ohcAEqQXALalFwBQpxcA6qgXAISqFwAorBcAwq0XAFyvFwAAsRcAmrIXADS0FwDOtRcAcrcXAAy5FwCmuhcAQLwXAOS9FwB+vxcAGMEXALLCFwBWxBcA8MUXAIrHFwAkyRcAyMoXAGLMFwD8zRcAls8XADrRFwDU0hcAbtQXAAjWFwCi1xcARtkXAODaFwB63BcAFN4XALjfFwBS4RcA7OIXAIbkFwAq5hcAxOcXAF7pFwD46hcAnOwXADbuFwDQ7xcAavEXAA7zFwCo9BcAQvYXANz3FwCA+RcAGvsXALT8FwBO/hcA8v8XAIwBGAAmAxgAwAQYAGQGGAD+BxgAmAkYADILGADWDBgAcA4YAAoQGACuERgASBMYAOIUGAB8FhgAIBgYALoZGABUGxgA7hwYAJIeGAAsIBgAxiEYAGAjGAAEJRgAniYYADgoGADSKRgAdisYABAtGACqLhgARDAYAOgxGACCMxgAHDUYALY2GABaOBgA9DkYAI47GAAoPRgAwj4YAGZAGAAAQhgAmkMYADRFGADYRhgAckgYAAxKGACmSxgASk0YAOROGAB+UBgAGFIYALxTGABWVRgA8FYYAIpYGAAuWhgAyFsYAGJdGAD8XhgAoGAYADpiGADUYxgAbmUYABJnGACsaBgARmoYAOprGACEbRgAHm8YALhwGABcchgA9nMYAJB1GAAqdxgAzngYAGh6GAACfBgAnH0YAEB/GADagBgAdIIYAA6EGACyhRgATIcYAOaIGACAihgAJIwYAL6NGABYjxgA8pAYAJaSGAAwlBgAypUYAGSXGAAImRgAopoYADycGADWnRgAep8YABShGACuohgASKQYAOKlGACGpxgAIKkYALqqGABUrBgA+K0YAJKvGAAssRgAxrIYAGq0GAAEthgAnrcYADi5GADcuhgAdrwYABC+GAC0vxgATsEYAOjCGACCxBgAJsYYAMDHGABayRgA9MoYAJjMGAAyzhgAzM8YAGbRGAAK0xgApNQYAD7WGADY1xgAfNkYABbbGACw3BgAVN4YAO7fGACI4RgAIuMYAMbkGABg5hgA+ucYAJTpGAAu6xgA0uwYAGzuGAAG8BgAoPEYAETzGADe9BgAePYYABL4GAC2+RgAUPsYAOr8GACE/hgAHgAZAMIBGQBcAxkA9gQZAJoGGQA0CBkAzgkZAGgLGQAMDRkApg4ZAEAQGQDkERkAfhMZABgVGQCyFhkAVhgZAPAZGQCKGxkAJB0ZAMgeGQBiIBkA/CEZAJYjGQA6JRkA1CYZAG4oGQAIKhkAoisZAEYtGQDgLhkAejAZABQyGQC4MxkAUjUZAOw2GQCGOBkAKjoZAMQ7GQBePRkA+D4ZAJJAGQA2QhkA0EMZAGpFGQAORxkAqEgZAEJKGQDcSxkAgE0ZABpPGQC0UBkATlIZAPJTGQCMVRkAJlcZAMpYGQBkWhkA/lsZAJhdGQA8XxkA1mAZAHBiGQAKZBkArmUZAEhnGQDiaBkAfGoZACBsGQC6bRkAVG8ZAO5wGQCSchkALHQZAMZ1GQBgdxkA+ngZAJ56GQA4fBkA0n0ZAGx/GQAQgRkAqoIZAESEGQDehRkAgocZAByJGQC2ihkAUIwZAPSNGQCOjxkAKJEZAMKSGQBmlBkAAJYZAJqXGQA0mRkA2JoZAHKcGQAMnhkApp8ZAEqhGQDkohkAfqQZACKmGQC8pxkAVqkZAPCqGQCUrBkALq4ZAMivGQBisRkABrMZAKC0GQA6thkA1LcZAHi5GQASuxkArLwZAEa+GQDqvxkAhMEZAB7DGQC4xBkAXMYZAPbHGQCQyRkAKssZAM7MGQBozhkAAtAZAJzRGQA20xkA2tQZAHTWGQAO2BkAqNkZAEzbGQDm3BkAgN4ZABrgGQC+4RkAWOMZAPLkGQCM5hkAMOgZAMrpGQBk6xkA/uwZAKLuGQA88BkA1vEZAHrzGQAU9RkArvYZAEj4GQDs+RkAhvsZACD9GQC6/hkAXgAaAPgBGgCSAxoALAUaANAGGgBqCBoABAoaAJ4LGgBCDRoA3A4aAHYQGgAaEhoAtBMaAE4VGgDoFhoAghgaACYaGgDAGxoAWh0aAPQeGgCYIBoAMiIaAMwjGgBmJRoACicaAKQoGgA+KhoA2CsaAHItGgAWLxoAsDAaAEoyGgDkMxoAiDUaACI3GgC8OBoAVjoaAPo7GgCUPRoALj8aANJAGgBsQhoABkQaAKBFGgBERxoA3kgaAHhKGgASTBoAtk0aAFBPGgDqUBoAhFIaAChUGgDCVRoAXFcaAPZYGgCaWhoANFwaAM5dGgBoXxoADGEaAKZiGgBAZBoA2mUaAHRnGgAYaRoAsmoaAExsGgDwbRoAim8aACRxGgC+choAYnQaAPx1GgCWdxoAMHkaANR6GgBufBoACH4aAKJ/GgBGgRoA4IIaAHqEGgAUhhoAuIcaAFKJGgDsihoAkIwaACqOGgDEjxoAXpEaAAKTGgCclBoANpYaANCXGgB0mRoADpsaAKicGgBCnhoA5p8aAIChGgAaoxoAtKQaAFimGgDypxoAjKkaACarGgDArBoAZK4aAP6vGgCYsRoAMrMaANa0GgBwthoACrgaAKS5GgBIuxoA4rwaAHy+GgAWwBoAusEaAFTDGgDuxBoAiMYaACzIGgDGyRoAYMsaAPrMGgCezhoAONAaANLRGgBs0xoAENUaAKrWGgBE2BoA3tkaAILbGgAc3RoAtt4aAFDgGgD04RoAjuMaACjlGgDM5hoAZugaAADqGgCa6xoAPu0aANjuGgBy8BoADPIaALDzGgBK9RoA5PYaAH74GgAi+hoAvPsaAFb9GgDw/hoAlAAbAC4CGwDIAxsAYgUbAAYHGwCgCBsAOgobANQLGwB4DRsAEg8bAKwQGwBGEhsA4BMbAIQVGwAeFxsAuBgbAFIaGwD2GxsAkB0bACofGwDEIBsAaCIbAAIkGwCcJRsANicbANooGwB0KhsADiwbAKgtGwBMLxsA5jAbAIAyGwAaNBsAvjUbAFg3GwDyOBsAljobADA8GwDKPRsAZD8bAAhBGwCiQhsAPEQbANZFGwB6RxsAFEkbAK5KGwBITBsA7E0bAIZPGwAgURsAulIbAF5UGwD4VRsAklcbACxZGwDQWhsAalwbAAReGwCoXxsAQmEbANxiGwB2ZBsAEGYbALRnGwBOaRsA6GobAIJsGwAmbhsAwG8bAFpxGwD0chsAmHQbADJ2GwDMdxsAZnkbAAp7GwCkfBsAPn4bANh/GwBygRsAFoMbALCEGwBKhhsA5IcbAIiJGwAiixsAvIwbAFaOGwD6jxsAlJEbAC6TGwDIlBsAbJYbAAaYGwCgmRsAOpsbAN6cGwB4nhsAEqAbAKyhGwBQoxsA6qQbAISmGwAoqBsAwqkbAFyrGwD2rBsAmq4bADSwGwDOsRsAaLMbAAK1GwCmthsAQLgbANq5GwB0uxsAGL0bALK+GwBMwBsA8MEbAIrDGwAkxRsAvsYbAGLIGwD8yRsAlssbADDNGwDUzhsAbtAbAAjSGwCi0xsARtUbAODWGwB62BsAFNobALjbGwBS3RsA7N4bAIbgGwAq4hsAxOMbAF7lGwAC5xsAnOgbADbqGwDQ6xsAdO0bAA7vGwCo8BsAQvIbANzzGwCA9RsAGvcbALT4GwBO+hsA8vsbAIz9GwAm/xsAygAcAG4CHAAIBBwAogUcAEYHHADgCBwAegocABQMHAC4DRwAUg8cAOwQHACGEhwAKhQcAMQVHABeFxwA+BgcAJwaHAA2HBwA0B0cAGofHAAOIRwAqCIcAEIkHADmJRwAgCccABopHAC0KhwAWCwcAPItHACMLxwAJjEcAMoyHABkNBwA/jUcAJg3HAA8ORwA1jocAHA8HAAKPhwArj8cAEhBHADiQhwAfEQcABZGHAC6RxwAVEkcAO5KHACITBwALE4cAMZPHABgURwA+lIcAJ5UHAA4VhwA0lccAGxZHAAQWxwAqlwcAEReHADeXxwAgmEcABxjHAC2ZBwAUGYcAPRnHACOaRwAKGscAMxsHABmbhwAAHAcAJpxHAA+cxwA2HQcAHJ2HAAMeBwAsHkcAEp7HADkfBwAfn4cACKAHAC8gRwAVoMcAPCEHACUhhwALogcAMiJHABiixwABo0cAKCOHAA6kBwA1JEcAHiTHAASlRwArJYcAEaYHADqmRwAhJscAB6dHAC4nhwAXKAcAPahHACQoxwAKqUcAMSmHABoqBwAAqocAJyrHAA2rRwA2q4cAHSwHAAOshwAqLMcAEy1HADmthwAgLgcABq6HAC+uxwAWL0cAPK+HACMwBwAMMIcAMrDHABkxRwA/sYcAKLIHAA8yhwA1sscAHrNHAAUzxwArtAcAEjSHADs0xwAhtUcACDXHAC62BwAXtocAPjbHACS3RwALN8cANDgHABq4hwABOQcAKjlHABC5xwA3OgcAHbqHAAa7BwAtO0cAE7vHADo8BwAgvIcABz0HADA9RwAWvccAPT4HACY+hwAMvwcAMz9HABm/xwACgEdAKQCHQA+BB0A2AUdAHwHHQAWCR0AsAodAEoMHQDuDR0AiA8dACIRHQC8Eh0AYBQdAPoVHQCUFx0AOBkdANIaHQBsHB0ABh4dAKofHQBEIR0A3iIdAHgkHQAcJh0AticdAFApHQDqKh0AhCwdACguHQDCLx0AXDEdAPYyHQCaNB0ANDYdAM43HQBoOR0ADDsdAKY8HQBAPh0A2j8dAH5BHQAYQx0AskQdAExGHQDmRx0AikkdACRLHQC+TB0AYk4dAPxPHQCWUR0AMFMdAMpUHQBuVh0ACFgdAKJZHQBGWx0A4FwdAHpeHQAUYB0AuGEdAFJjHQDsZB0AhmYdACpoHQDEaR0AXmsdAPhsHQCcbh0ANnAdANBxHQB0cx0ADnUdAKh2HQBCeB0A5nkdAIB7HQAafR0AtH4dAFiAHQDygR0AjIMdACaFHQDKhh0AZIgdAP6JHQCYix0API0dANaOHQBwkB0ACpIdAKSTHQBIlR0A4pYdAHyYHQAWmh0AupsdAFSdHQDunh0AiKAdACyiHQDGox0AYKUdAPqmHQCeqB0AOKodANKrHQBsrR0AEK8dAKqwHQBEsh0A3rMdAIK1HQActx0AtrgdAFC6HQD0ux0Ajr0dACi/HQDCwB0AZsIdAADEHQCaxR0APscdANjIHQByyh0ADMwdALDNHQBKzx0A5NAdAH7SHQAi1B0AvNUdAFbXHQDw2B0AlNodAC7cHQDI3R0AYt8dAAbhHQCg4h0AOuQdANTlHQB45x0AEukdAKzqHQBG7B0A6u0dAITvHQAe8R0AuPIdAFz0HQD29R0AkPcdACr5HQDE+h0AaPwdAAL+HQCc/x0ANgEeANoCHgB0BB4ADgYeAKgHHgBMCR4A5goeAIAMHgAaDh4Avg8eAFgRHgDyEh4AjBQeADAWHgDKFx4AZBkeAAgbHgCiHB4APB4eANYfHgB6IR4AFCMeAK4kHgBIJh4A7CceAIYpHgAgKx4AuiweAF4uHgD4Lx4AkjEeACwzHgDQNB4AajYeAAQ4HgCeOR4AQjseANw8HgB2Ph4AEEAeALRBHgBOQx4A6EQeAIJGHgAmSB4AwEkeAFpLHgD0TB4AmE4eADJQHgDMUR4AZlMeAApVHgCkVh4APlgeANhZHgB8Wx4AFl0eALBeHgBUYB4A7mEeAIhjHgAiZR4AvGYeAGBoHgD6aR4AlGseAC5tHgDSbh4AbHAeAAZyHgCgcx4ARHUeAN52HgB4eB4AEnoeALZ7HgBQfR4A6n4eAISAHgAegh4AwoMeAFyFHgD2hh4AkIgeADSKHgDOix4AaI0eAAKPHgCmkB4AQJIeANqTHgB+lR4AGJceALKYHgBMmh4A8JseAIqdHgAknx4AvqAeAGKiHgD8ox4AlqUeADCnHgDUqB4AbqoeAAisHgCirR4ARq8eAOCwHgB6sh4AFLQeALi1HgBStx4A7LgeAIa6HgAqvB4AxL0eAF6/HgACwR4AnMIeADbEHgDQxR4AdMceAA7JHgCoyh4AQsweAObNHgCAzx4AGtEeALTSHgBY1B4A8tUeAIzXHgAm2R4AwNoeAGTcHgD+3R4AmN8eADLhHgDW4h4AcOQeAArmHgCk5x4ASOkeAOLqHgB87B4AFu4eALrvHgBU8R4A7vIeAIj0HgAs9h4AxvceAGD5HgD6+h4AnvweADj+HgDS/x4AbAEfABADHwCqBB8ARAYfAN4HHwCCCR8AHAsfALYMHwBaDh8A9A8fAI4RHwAoEx8AzBQfAGYWHwAAGB8AmhkfAD4bHwDYHB8Ach4fAAwgHwCwIR8ASiMfAOQkHwB+Jh8AIigfALwpHwBWKx8A8CwfAJQuHwAuMB8AyDEfAGIzHwAGNR8AoDYfADo4HwDUOR8AbjsfABI9HwCsPh8ARkAfAOBBHwCEQx8AHkUfALhGHwBSSB8A9kkfAJBLHwAqTR8AxE4fAGhQHwACUh8AnFMfADZVHwDaVh8AdFgfAA5aHwCoWx8ATF0fAOZeHwCAYB8AJGIfAL5jHwBYZR8A8mYfAJZoHwAwah8AymsfAGRtHwAIbx8AonAfADxyHwDWcx8AenUfABR3HwCueB8ASHofAOx7HwCGfR8AIH8fALqAHwBegh8A+IMfAJKFHwAshx8A0IgfAGqKHwAEjB8Ano0fADiPHwDckB8AdpIfABCUHwC0lR8ATpcfAOiYHwCCmh8AJpwfAMCdHwBanx8A9KAfAJiiHwAypB8AzKUfAGanHwAKqR8ApKofAD6sHwDYrR8AfK8fABaxHwCwsh8AVLQfAO61HwCItx8AIrkfAMa6HwBgvB8A+r0fAJS/HwAuwR8A0sIfAGzEHwAGxh8AoMcfAETJHwDeyh8AeMwfABLOHwCszx8AUNEfAOrSHwCE1B8AHtYfAMLXHwBc2R8A9tofAJDcHwA03h8Azt8fAGjhHwAM4x8ApuQfAEDmHwDa5x8AdOkfABjrHwCy7B8ATO4fAPDvHwCK8R8AJPMfAL70HwBi9h8A/PcfAJb5HwAw+x8A1PwfAG7+HwAIACAAogEgAEYDIADgBCAAegYgABQIIAC4CSAAUgsgAOwMIACQDiAAKhAgAMQRIABeEyAAAhUgAJwWIAA2GCAA0BkgAHQbIAAOHSAAqB4gAEIgIADmISAAgCMgABolIAC0JiAATiggAPIpIACMKyAAJi0gAMAuIABkMCAA/jEgAJgzIAAyNSAA1jYgAHA4IAAKOiAApDsgAEg9IADiPiAAfEAgABZCIAC6QyAAVEUgAO5GIACISCAALEogAMZLIABgTSAA+k4gAJ5QIAA4UiAA0lMgAGxVIAAQVyAAqlggAERaIADoWyAAgl0gABxfIAC2YCAAWmIgAPRjIACOZSAAKGcgAMxoIABmaiAAAGwgAJptIAA+byAA2HAgAHJyIAAMdCAAsHUgAEp3IADkeCAAfnogACJ8IAC8fSAAVn8gAPCAIACUgiAALoQgAMiFIABihyAABokgAKCKIAA6jCAA1I0gAG6PIAASkSAArJIgAEaUIADglSAAhJcgAB6ZIAC4miAAUpwgAPadIACQnyAAKqEgAMSiIABopCAAAqYgAJynIAA2qSAA2qogAHSsIAAOriAAqK8gAEyxIADmsiAAgLQgACS2IAC+tyAAWLkgAPK6IACWvCAAML4gAMq/IABkwSAACMMgAKLEIAA8xiAA1scgAHrJIAAUyyAArswgAEjOIADszyAAhtEgACDTIAC61CAAVNYgAPjXIACS2SAALNsgAMbcIABq3iAABOAgAJ7hIAA44yAA3OQgAHbmIAAQ6CAAtOkgAE7rIADo7CAAgu4gACbwIADA8SAAWvMgAPT0IACY9iAAMvggAMz5IABm+yAACv0gAKT+IAA+ACEA4gEhAHwDIQAWBSEAsAYhAEoIIQDuCSEAiAshACINIQC8DiEAYBAhAPoRIQCUEyEALhUhANIWIQBsGCEABhohAKAbIQBEHSEA3h4hAHggIQASIiEArCMhAFAlIQDqJiEAhCghAB4qIQDCKyEAXC0hAPYuIQCQMCEANDIhAM4zIQBoNSEAAjchAKY4IQBAOiEA2jshAH49IQAYPyEAskAhAExCIQDwQyEAikUhACRHIQC+SCEAYkohAPxLIQCWTSEAME8hANRQIQBuUiEACFQhAKJVIQBGVyEA4FghAHpaIQAUXCEAuF0hAFJfIQDsYCEAkGIhACpkIQDEZSEAXmchAAJpIQCcaiEANmwhANBtIQB0byEADnEhAKhyIQBCdCEA5nUhAIB3IQAaeSEAtHohAE58IQDyfSEAjH8hACaBIQDAgiEAZIQhAP6FIQCYhyEAMokhANaKIQBwjCEACo4hAKSPIQBIkSEA4pIhAHyUIQAWliEAupchAFSZIQDumiEAiJwhACyeIQDGnyEAYKEhAPqiIQCepCEAOKYhANKnIQB2qSEAEKshAKqsIQBEriEA6K8hAIKxIQAcsyEAtrQhAFq2IQD0tyEAjrkhACi7IQDMvCEAZr4hAADAIQCawSEAPsMhANjEIQByxiEADMghALDJIQBKyyEA5MwhAH7OIQAi0CEAvNEhAFbTIQDw1CEAitYhAC7YIQDI2SEAYtshAPzcIQCg3iEAOuAhANThIQBu4yEAEuUhAKzmIQBG6CEA4OkhAITrIQAe7SEAuO4hAFLwIQD28SEAkPMhACr1IQDE9iEAaPghAAL6IQCc+yEANv0hANr+IQB0ACIADgIiAKgDIgBMBSIA5gYiAIAIIgAkCiIAvgsiAFgNIgDyDiIAlhAiADASIgDKEyIAZBUiAAgXIgCiGCIAPBoiANYbIgB6HSIAFB8iAK4gIgBIIiIA4iMiAIYlIgAgJyIAuigiAFQqIgD4KyIAki0iACwvIgDGMCIAajIiAAQ0IgCeNSIAQjciANw4IgB2OiIAEDwiALQ9IgBOPyIA6EAiAIJCIgAmRCIAwEUiAFpHIgD0SCIAmEoiADJMIgDMTSIAZk8iAApRIgCkUiIAPlQiANhVIgB8VyIAFlkiALBaIgBKXCIA7l0iAIhfIgAiYSIAvGIiAGBkIgD6ZSIAlGciAC5pIgDSaiIAbGwiAAZuIgCgbyIAOnEiAN5yIgB4dCIAEnYiAKx3IgBQeSIA6noiAIR8IgAefiIAwn8iAFyBIgD2giIAkIQiADSGIgDOhyIAaIkiAAKLIgCmjCIAQI4iANqPIgB+kSIAGJMiALKUIgBMliIA8JciAIqZIgAkmyIAvpwiAGKeIgD8nyIAlqEiADCjIgDUpCIAbqYiAAioIgCiqSIARqsiAOCsIgB6riIAHrAiALixIgBSsyIA7LQiAJC2IgAquCIAxLkiAF67IgD4vCIAnL4iADbAIgDQwSIAasMiAA7FIgCoxiIAQsgiANzJIgCAyyIAGs0iALTOIgBO0CIA6NEiAIzTIgAm1SIAwNYiAFrYIgD+2SIAmNsiADLdIgDW3iIAcOAiAAriIgCk4yIASOUiAOLmIgB86CIAFuoiALrrIgBU7SIA7u4iAIjwIgAs8iIAxvMiAGD1IgD69iIAnvgiADj6IgDS+yIAdv0iABD/IgCqACMARAIjAOgDIwCCBSMAHAcjALYIIwBaCiMA9AsjAI4NIwAoDyMAzBAjAGYSIwAAFCMAmhUjAD4XIwDYGCMAchojAAwcIwCwHSMASh8jAOQgIwB+IiMAGCQjALwlIwBWJyMA8CgjAIoqIwAuLCMAyC0jAGIvIwD8MCMAoDIjADo0IwDUNSMAbjcjABI5IwCsOiMARjwjAOA9IwCEPyMAHkEjALhCIwBSRCMA9kUjAJBHIwAqSSMAxEojAGhMIwACTiMAnE8jADZRIwDaUiMAdFQjAA5WIwCyVyMATFkjAOZaIwCAXCMAJF4jAL5fIwBYYSMA8mIjAJZkIwAwZiMAymcjAGRpIwAIayMAomwjADxuIwDWbyMAcHEjABRzIwCudCMASHYjAOJ3IwCGeSMAIHsjALp8IwBefiMA+H8jAJKBIwAsgyMA0IQjAGqGIwAEiCMAnokjAEKLIwDcjCMAdo4jABCQIwC0kSMATpMjAOiUIwCCliMAJpgjAMCZIwBamyMA9JwjAJieIwAyoCMAzKEjAGajIwAKpSMApKYjAD6oIwDYqSMAfKsjABatIwCwriMASrAjAO6xIwCIsyMAIrUjALy2IwBWuCMA+rkjAJS7IwAuvSMAyL4jAGzAIwAGwiMAoMMjADrFIwDexiMAeMgjABLKIwCsyyMAUM0jAOrOIwCE0CMAHtIjAMLTIwBc1SMA9tYjAJDYIwA02iMAztsjAGjdIwAM3yMApuAjAEDiIwDa4yMAfuUjABjnIwCy6CMATOojAPDrIwCK7SMAJO8jAL7wIwBi8iMA/PMjAJb1IwA69yMA1PgjAG76IwAI/CMArP0jAEb/IwDgACQAegIkABQEJAC4BSQAUgckAOwIJACGCiQAKgwkAMQNJABeDyQA+BAkAJwSJAA2FCQA0BUkAGoXJAAEGSQAqBokAEIcJADcHSQAdh8kABohJAC0IiQATiQkAPIlJACMJyQAJikkAMAqJABkLCQA/i0kAJgvJAAyMSQA1jIkAHA0JAAKNiQApDckAEg5JADiOiQAfDwkABY+JAC6PyQAVEEkAO5CJACSRCQALEYkAMZHJABgSSQABEskAJ5MJAA4TiQA0k8kAHZRJAAQUyQAqlQkAERWJADoVyQAglkkABxbJAC2XCQAWl4kAPRfJACOYSQAKGMkAMJkJABmZiQAAGgkAJppJAA0ayQA2GwkAHJuJAAMcCQApnEkAEpzJADkdCQAfnYkABh4JAC8eSQAVnskAPB8JACKfiQALoAkAMiBJABigyQA/IQkAKCGJAA6iCQA1IkkAG6LJAASjSQArI4kAEaQJADgkSQAhJMkAB6VJAC4liQAUpgkAPaZJACQmyQAKp0kAM6eJABooCQAAqIkAJyjJABApSQA2qYkAHSoJAAOqiQAsqskAEytJADmriQAgLAkACSyJAC+syQAWLUkAPK2JACWuCQAMLokAMq7JABkvSQA/r4kAKLAJAA8wiQA1sMkAHDFJAAUxyQArsgkAEjKJADiyyQAhs0kACDPJAC60CQAXtIkAPjTJACS1SQALNckANDYJABq2iQABNwkAJ7dJABC3yQA3OAkAHbiJAAQ5CQAtOUkAE7nJADo6CQAguokACbsJADA7SQAWu8kAPTwJACY8iQAMvQkAMz1JABm9yQACvkkAKT6JAA+/CQA2P0kAHL/JAAWASUAsAIlAEoEJQDkBSUAiAclACIJJQC8CiUAVgwlAPoNJQCUDyUALhElAMgSJQBsFCUABhYlAKAXJQA6GSUA3holAHgcJQASHiUArB8lAFAhJQDqIiUAhCQlAB4mJQDCJyUAXCklAPYqJQCaLCUANC4lAM4vJQBoMSUADDMlAKY0JQBANiUA2jclAH45JQAYOyUAsjwlAEw+JQDwPyUAikElACRDJQDIRCUAYkYlAPxHJQCWSSUAOkslANRMJQBuTiUACFAlAKJRJQBGUyUA4FQlAHpWJQAUWCUAuFklAFJbJQDsXCUAhl4lACpgJQDEYSUAXmMlAPhkJQCcZiUANmglANBpJQBqayUABG0lAKhuJQBCcCUA3HElAHZzJQAadSUAtHYlAE54JQDoeSUAjHslACZ9JQDAfiUAZIAlAP6BJQCYgyUAMoUlANaGJQBwiCUACoolAKSLJQBIjSUA4o4lAHyQJQAWkiUAupMlAFSVJQDuliUAiJglACyaJQDGmyUAYJ0lAASfJQCeoCUAOKIlANKjJQB2pSUAEKclAKqoJQBEqiUA6KslAIKtJQAcryUAtrAlAFqyJQD0syUAjrUlACi3JQDCuCUAZrolAAC8JQCavSUANL8lANjAJQBywiUADMQlAKbFJQBKxyUA5MglAH7KJQAYzCUAss0lAFbPJQDw0CUAitIlAC7UJQDI1SUAYtclAPzYJQCg2iUAOtwlANTdJQBu3yUAEuElAKziJQBG5CUA4OUlAITnJQAe6SUAuOolAFLsJQD27SUAkO8lACrxJQDO8iUAaPQlAAL2JQCc9yUAQPklANr6JQB0/CUADv4lALL/JQBMASYA5gImAIAEJgAkBiYAvgcmAFgJJgDyCiYAlgwmADAOJgDKDyYAZBEmAAgTJgCiFCYAPBYmANYXJgB6GSYAFBsmAK4cJgBIHiYA7B8mAIYhJgAgIyYAuiQmAF4mJgD4JyYAkikmACwrJgDQLCYAai4mAAQwJgCeMSYAODMmANw0JgB2NiYAEDgmAKo5JgBOOyYA6DwmAII+JgAcQCYAwEEmAFpDJgD0RCYAjkYmADJIJgDMSSYAZksmAABNJgCkTiYAPlAmANhRJgB8UyYAFlUmALBWJgBKWCYA7lkmAIhbJgAiXSYAvF4mAGBgJgD6YSYAlGMmAC5lJgDSZiYAbGgmAAZqJgCgayYARG0mAN5uJgB4cCYAEnImALZzJgBQdSYA6nYmAIR4JgAoeiYAwnsmAFx9JgD2fiYAmoAmADSCJgDOgyYAaIUmAAyHJgCmiCYAQIomANqLJgB0jSYAGI8mALKQJgBMkiYA5pMmAIqVJgAklyYAvpgmAFiaJgD8myYAlp0mADCfJgDKoCYAbqImAAikJgCipSYARqcmAOCoJgB6qiYAFKwmALitJgBSryYA7LAmAIayJgAqtCYAxLUmAF63JgD4uCYAnLomADa8JgDQvSYAar8mAA7BJgCowiYAQsQmAObFJgCAxyYAGskmALTKJgBOzCYA8s0mAIzPJgAm0SYAwNImAGTUJgD+1SYAmNcmADLZJgDW2iYAcNwmAAreJgCk3yYAPuEmAOLiJgB85CYAFuYmALDnJgBU6SYA7uomAIjsJgAs7iYAxu8mAGDxJgD68iYAnvQmADj2JgDS9yYAbPkmABD7JgCq/CYARP4mAN7/JgCCAScAHAMnALYEJwBQBicA9AcnAI4JJwAoCycAwgwnAGYOJwAAECcAmhEnAD4TJwDYFCcAchYnAAwYJwCwGScAShsnAOQcJwB+HicAIiAnALwhJwBWIycA8CQnAIomJwAuKCcAyCknAGIrJwD8LCcAoC4nADowJwDUMScAbjMnABI1JwCsNicARjgnAOA5JwB6OycAHj0nALg+JwBSQCcA9kEnAJBDJwAqRScAxEYnAGhIJwACSicAnEsnADZNJwDaTicAdFAnAA5SJwCoUycATFUnAOZWJwCAWCcAJFonAL5bJwBYXScA8l4nAJZgJwAwYicAymMnAGRlJwD+ZicAomgnADxqJwDWaycAcG0nABRvJwCucCcASHInAOJzJwCGdScAIHcnALp4JwBUeicA+HsnAJJ9JwAsfycAxoAnAGqCJwAEhCcAnoUnADiHJwDciCcAdoonABCMJwCqjScATo8nAOiQJwCCkicAJpQnAMCVJwBalycA9JgnAJiaJwAynCcAzJ0nAGafJwAKoScApKInAD6kJwDYpScAfKcnABapJwCwqicASqwnAO6tJwCIrycAIrEnALyyJwBgtCcA+rUnAJS3JwAuuScA0ronAGy8JwAGvicAoL8nAETBJwDewicAeMQnABLGJwCsxycAUMknAOrKJwCEzCcAHs4nAMLPJwBc0ScA9tInAJDUJwA01icAztcnAGjZJwAC2ycAptwnAEDeJwDa3ycAdOEnABjjJwCy5CcATOYnAObnJwCK6ScAJOsnAL7sJwBi7icA/O8nAJbxJwAw8ycA1PQnAG72JwAI+CcAovknAEb7JwDg/CcAev4nABQAKAC4ASgAUgMoAOwEKACGBigAKggoAMQJKABeCygA+AwoAJwOKAA2ECgA0BEoAGoTKAAOFSgAqBYoAEIYKADcGSgAgBsoABodKAC0HigATiAoAPIhKACMIygAJiUoAMAmKABaKCgA/ikoAJgrKAAyLSgAzC4oAHAwKAAKMigApDMoAD41KADiNigAfDgoABY6KAC6OygAVD0oAO4+KACIQCgALEIoAMZDKABgRSgA+kYoAJ5IKAA4SigA0ksoAGxNKAAQTygAqlAoAERSKADeUygAglUoABxXKAC2WCgAWlooAPRbKACOXSgAKF8oAMxgKABmYigAAGQoAJplKAA+ZygA2GgoAHJqKAAMbCgApm0oAEpvKADkcCgAfnIoABh0KAC8dSgAVncoAPB4KACKeigALnwoAMh9KABifygA/IAoAJaCKAA6hCgA1IUoAG6HKAAIiSgArIooAEaMKADgjSgAhI8oAB6RKAC4kigAUpQoAPaVKACQlygAKpkoAMSaKABonCgAAp4oAJyfKAA2oSgA2qIoAHSkKAAOpigAqKcoAEypKADmqigAgKwoABquKAC+rygAWLEoAPKyKACMtCgAMLYoAMq3KABkuSgA/rooAKK8KAA8vigA1r8oAHDBKAAUwygArsQoAEjGKADixygAhskoACDLKAC6zCgAVM4oAPjPKACS0SgALNMoAMbUKABq1igABNgoAJ7ZKABC2ygA3NwoAHbeKAAQ4CgAtOEoAE7jKADo5CgAguYoACboKADA6SgAWusoAPTsKACY7igAMvAoAMzxKABm8ygACvUoAKT2KAA++CgA2PkoAHz7KAAW/SgAsP4oAEoAKQDuASkAiAMpACIFKQC8BikAYAgpAPoJKQCUCykALg0pAMgOKQBsECkABhIpAKATKQA6FSkA3hYpAHgYKQASGikArBspAFAdKQDqHikAhCApAB4iKQDCIykAXCUpAPYmKQCQKCkANCopAM4rKQBoLSkAAi8pAKYwKQBAMikA2jMpAHQ1KQAYNykAsjgpAEw6KQDwOykAij0pACQ/KQC+QCkAYkIpAPxDKQCWRSkAMEcpANRIKQBuSikACEwpAKJNKQBGTykA4FApAHpSKQAUVCkAuFUpAFJXKQDsWCkAhlopACpcKQDEXSkAXl8pAPhgKQCcYikANmQpANBlKQBqZykADmkpAKhqKQBCbCkA3G0pAIBvKQAacSkAtHIpAE50KQDodSkAjHcpACZ5KQDAeikAWnwpAP59KQCYfykAMoEpAMyCKQBwhCkACoYpAKSHKQA+iSkA4oopAHyMKQAWjikAsI8pAFSRKQDukikAiJQpACyWKQDGlykAYJkpAPqaKQCenCkAOJ4pANKfKQBsoSkAEKMpAKqkKQBEpikA3qcpAIKpKQAcqykAtqwpAFquKQD0rykAjrEpACizKQDMtCkAZrYpAAC4KQCauSkANLspANi8KQByvikADMApAKbBKQBKwykA5MQpAH7GKQAYyCkAvMkpAFbLKQDwzCkAis4pAC7QKQDI0SkAYtMpAPzUKQCg1ikAOtgpANTZKQBu2ykACN0pAKzeKQBG4CkA4OEpAHrjKQAe5SkAuOYpAFLoKQD26SkAkOspACrtKQDE7ikAaPApAALyKQCc8ykANvUpANr2KQB0+CkADvopAKj7KQBM/SkA5v4pAIAAKgAaAioAvgMqAFgFKgDyBioAjAgqACYKKgDKCyoAZA0qAP4OKgCiECoAPBIqANYTKgBwFSoAFBcqAK4YKgBIGioA4hsqAIYdKgAgHyoAuiAqAFQiKgD4IyoAkiUqACwnKgDQKCoAaioqAAQsKgCeLSoAQi8qANwwKgB2MioAEDQqALQ1KgBONyoA6DgqAII6KgAmPCoAwD0qAFo/KgD0QCoAmEIqADJEKgDMRSoAZkcqAABJKgCkSioAPkwqANhNKgByTyoAFlEqALBSKgBKVCoA5FUqAIhXKgAiWSoAvFoqAFZcKgD6XSoAlF8qAC5hKgDIYioAbGQqAAZmKgCgZyoAOmkqAN5qKgB4bCoAEm4qAKxvKgBQcSoA6nIqAIR0KgAedioAwncqAFx5KgD2eioAkHwqADR+KgDOfyoAaIEqAAyDKgCmhCoAQIYqANqHKgB+iSoAGIsqALKMKgBMjioA8I8qAIqRKgAkkyoAvpQqAGKWKgD8lyoAlpkqADCbKgDUnCoAbp4qAAigKgCioSoARqMqAOCkKgB6pioAFKgqAK6pKgBSqyoA7KwqAIauKgAgsCoAxLEqAF6zKgD4tCoAkrYqADa4KgDQuSoAarsqAAS9KgCovioAQsAqANzBKgB2wyoAGsUqALTGKgBOyCoA8skqAIzLKgAmzSoAwM4qAGTQKgD+0SoAmNMqADLVKgDW1ioAcNgqAAraKgCk2yoASN0qAOLeKgB84CoAFuIqALrjKgBU5SoA7uYqAIjoKgAs6ioAxusqAGDtKgAE7yoAnvAqADjyKgDS8yoAdvUqABD3KgCq+CoARPoqAN77KgCC/SoAHP8qALYAKwBQAisA9AMrAI4FKwAoBysAwggrAFwKKwAADCsAmg0rADQPKwDOECsAchIrAAwUKwCmFSsAQBcrAOQYKwB+GisAGBwrALIdKwBWHysA8CArAIoiKwAuJCsAyCUrAGInKwD8KCsAoCorADosKwDULSsAbi8rABIxKwCsMisARjQrAOA1KwCENysAHjkrAMI6KwBSPCsA9j0rAJA/KwAqQSsAzkIrAGhEKwACRisAnEcrADZJKwDaSisAdEwrAA5OKwCoTysATFErAOZSKwCAVCsAGlYrAL5XKwBYWSsA8lorAIxcKwAmXisAyl8rAGRhKwD+YisAmGQrADxmKwDWZysAcGkrABRrKwCubCsASG4rAOJvKwCGcSsAIHMrALp0KwBUdisA+HcrAJJ5KwAseysAxnwrAGp+KwAEgCsAnoErADiDKwDchCsAdoYrABCIKwC0iSsATosrAOiMKwCCjisAJpArAMCRKwBakysA9JQrAJiWKwAymCsAzJkrAGabKwAKnSsApJ4rAD6gKwDYoSsAfKMrABalKwCwpisASqgrAO6pKwCIqysAIq0rALyuKwBWsCsA+rErAJSzKwAutSsAyLYrAGy4KwAGuisAoLsrADq9KwDevisAeMArABLCKwCswysAUMUrAOrGKwCEyCsAHsorAMLLKwBczSsA9s4rAJDQKwA00isAztMrAGjVKwAC1ysAptgrAEDaKwDa2ysAft0rABjfKwCy4CsATOIrAPDjKwCK5SsAJOcrAL7oKwBi6isA/OsrAJbtKwAw7ysA1PArAG7yKwAI9CsAovUrAEb3KwDg+CsAevorABT8KwC4/SsAUv8rAOwALACGAiwAKgQsAMQFLABeBywA+AgsAJIKLAA2DCwA0A0sAGoPLAAEESwAqBIsAEIULADcFSwAdhcsABoZLAC0GiwAThwsAOgdLACMHywAJiEsAMAiLABaJCwA/iUsAJgnLAA8KSwA4CosAHosLAAULiwAuC8sAFIxLADsMiwAhjQsACo2LADENywAXjksAPg6LACcPCwANj4sANA/LABqQSwADkMsAKhELABCRiwA3EcsAIBJLAAaSywAtEwsAE5OLADyTywAjFEsACZTLADAVCwAZFYsAP5XLACYWSwAMlssAMxcLABwXiwACmAsAKRhLAA+YywA4mQsAHxmLAAWaCwAsGksAFRrLADubCwAiG4sACJwLADGcSwAYHMsAPp0LACediwAOHgsANJ5LABseywAEH0sAKp+LABEgCwA8oEsAIyDLAAmhSwAwIYsAGSILAD+iSwAmIssADKNLADMjiwAcJAsAAqSLACkkywASJUsAOKWLAB8mCwAFposALqbLABUnSwA7p4sAIigLAAsoiwAxqMsAGClLAAEpywAnqgsADiqLADSqywAdq0sABCvLACqsCwARLIsAOizLACCtSwAHLcsALa4LABQuiwA9LssAI69LAAovywAwsAsAGbCLAAAxCwAmsUsADTHLADYyCwAcsosAAzMLACmzSwASs8sAOTQLAB+0iwAGNQsALLVLABW1ywA8NgsAIraLAAu3CwAyN0sAGLfLAD84CwAoOIsADrkLADU5SwAbucsABLpLACs6iwARuwsAODtLACE7ywAHvEsALjyLABS9CwA9vUsAJD3LAAq+SwAzvosAGj8LAAC/iwAnP8sAEABLQDaAi0AdAQtAA4GLQCyBy0ATAktAOYKLQCADC0AJA4tAL4PLQBYES0A8hItAJYULQAwFi0AyhctAGQZLQAIGy0AohwtADweLQDWHy0AcCEtABQjLQCuJC0ASCYtAOInLQCGKS0AICstALosLQBULi0A+C8tAJIxLQAsMy0AxjQtAGo2LQAEOC0AnjktADg7LQDcPC0Adj4tABBALQCqQS0ATkMtAOhELQCCRi0AHEgtAMBJLQBaSy0A9EwtAI5OLQAyUC0AzFEtAGZTLQAKVS0ApFYtAD5YLQDYWS0AfFstABZdLQCwXi0ASmAtAO5hLQCIYy0AImUtALxmLQBgaC0A+mktAJRrLQAubS0A0m4tAGxwLQAGci0AoHMtAER1LQDedi0AeHgtABJ6LQC2ey0AUH0tAOp+LQCEgC0AHoItAMKDLQBchS0A9oYtAJCILQA0ii0AzostAGiNLQACjy0AppAtAECSLQDaky0AdJUtABiXLQCymC0ATJotAOabLQCKnS0AJJ8tAL6gLQBioi0A/KMtAJalLQAwpy0A1KgtAG6qLQAIrC0Aoq0tAEavLQDgsC0AerItABS0LQC4tS0AUrctAOy4LQCGui0AKrwtAMS9LQBevy0A+MAtAJzCLQA2xC0A0MUtAHTHLQAOyS0AqMotAELMLQDczS0AgM8tABrRLQC00i0AWNQtAPLVLQCM1y0AJtktAMDaLQBk3C0A/t0tAJjfLQAy4S0A1uItAHDkLQAK5i0ApOctAEjpLQDi6i0AfOwtABbuLQC67y0AVPEtAO7yLQCS9C0ALPYtAMb3LQBg+S0ABPstAJ78LQA4/i0A0v8tAGwBLgAQAy4AqgQuAEQGLgDeBy4AggkuABwLLgC2DC4AUA4uAPQPLgCOES4AKBMuAMIULgBcFi4AABguAJoZLgA0Gy4AzhwuAHIeLgAMIC4ApiEuAEojLgDkJC4AfiYuABgoLgC8KS4AVisuAPAsLgCKLi4ALjAuAMgxLgBiMy4A/DQuAKA2LgA6OC4A1DkuAHg7LgASPS4ArD4uAEZALgDqQS4AhEMuAB5FLgC4Ri4AXEguAPZJLgCQSy4AKk0uAM5OLgBoUC4AAlIuAJxTLgA2VS4A2lYuAHRYLgAOWi4AqFsuAExdLgDmXi4AgGAuABpiLgC+Yy4AWGUuAPJmLgCMaC4AMGouAMprLgBkbS4A/m4uAKJwLgA8ci4A1nMuAHB1LgAUdy4ArnguAEh6LgDiey4Ahn0uACB/LgC6gC4AVIIuAPiDLgCShS4ALIcuAMaILgBqii4ABIwuAJ6NLgA4jy4A3JAuAHaSLgAQlC4AtJUuAE6XLgDomC4AgpouACacLgDAnS4AWp8uAPSgLgCYoi4AMqQuAMylLgBmpy4ACqkuAKSqLgA+rC4A2K0uAHyvLgAWsS4AsLIuAEq0LgDutS4AiLcuACK5LgC8ui4AVrwuAPq9LgCUvy4ALsEuAMjCLgBsxC4ABsYuAKDHLgA6yS4A3souAHjMLgASzi4ArM8uAFDRLgDq0i4AhNQuAB7WLgDC1y4AXNkuAPbaLgCQ3C4ANN4uAM7fLgBo4S4AAuMuAKbkLgBA5i4A2ucuAH7pLgAY6y4AsuwuAEzuLgDw7y4AivEuACTzLgC+9C4AYvYuAPz3LgCW+S4AMPsuANT8LgBu/i4ACAAvAKIBLwBGAy8A4AQvAHoGLwAUCC8AuAkvAFILLwDsDC8Ahg4vACoQLwDEES8AXhMvAPgULwCcFi8ANhgvANAZLwBqGy8AGB0vALIeLwBMIC8A8CEvAIojLwAkJS8AviYvAFgoLwD8KS8AlisvADAtLwDKLi8AbjAvAAgyLwCiMy8APDUvAOA2LwB6OC8AFDovALg7LwBSPS8A7D4vAIZALwAqQi8AxEMvAF5FLwD4Ri8AnEgvADZKLwDQSy8Aak0vAA5PLwCoUC8AQlIvANxTLwCAVS8AGlcvALRYLwBOWi8A8lsvAIxdLwAmXy8AymAvAGRiLwD+Yy8AmGUvADxnLwDWaC8AcGovAApsLwCkbS8ASG8vAOJwLwB8ci8AFnQvALp1LwBUdy8A7ngvAIh6LwAsfC8Axn0vAGB/LwD6gC8AnoIvADiELwDShS8AbIcvABCJLwCqii8ARIwvAN6NLwB4jy8AHJEvALaSLwBQlC8A9JUvAI6XLwAomS8AwpovAGacLwAAni8Amp8vADShLwDYoi8AcqQvAAymLwCmpy8ASqkvAOSqLwB+rC8AGK4vALyvLwBWsS8A8LIvAJS0LwAuti8AyLcvAGK5LwAGuy8AoLwvADq+LwDUvy8AeMEvABLDLwCsxC8ARsYvAOrHLwCEyS8AHssvALjMLwBczi8A9s8vAJDRLwAq0y8AxNQvAGjWLwAC2C8AnNkvADbbLwDa3C8AdN4vAA7gLwCo4S8ATOMvAObkLwCA5i8AGugvAL7pLwBY6y8A8uwvAIzuLwAw8C8AyvEvAGTzLwD+9C8AovYvADz4LwDW+S8AcPsvABT9LwCu/i8ASAAwAOwBMACGAzAAIAUwALoGMABeCDAA+AkwAJILMAAsDTAA0A4wAGoQMAAEEjAAnhMwAEIVMADcFjAAdhgwABAaMAC0GzAATh0wAOgeMACCIDAAJiIwAMAjMABaJTAA9CYwAJgoMAAyKjAAzCswAGYtMAAKLzAApDAwAD4yMADYMzAAcjUwABY3MACwODAASjowAOQ7MACIPTAAIj8wALxAMABWQjAA+kMwAJRFMAAuRzAAyEgwAGxKMAAGTDAAoE0wADpPMADeUDAAeFIwABJUMACsVTAAUFcwAOpYMACEWjAAHlwwAMJdMABcXzAA9mAwAJpiMAA0ZDAAzmUwAGhnMAAMaTAApmowAEBsMADabTAAdG8wABhxMACycjAATHQwAOZ1MACKdzAAJHkwAL56MABYfDAA/H0wAJZ/MAAwgTAAyoIwAG6EMAAIhjAAoocwADyJMADgijAAeowwABSOMAC4jzAAUpEwAOySMACGlDAAKpYwAMSXMABemTAA+JowAJycMAA2njAA0J8wAGqhMAAOozAAqKQwAEKmMADmpzAAgKkwABqrMAC0rDAATq4wAPKvMACMsTAAJrMwAMC0MABktjAA/rcwAJi5MAAyuzAAzLwwAHC+MAAKwDAApMEwAD7DMADixDAAfMYwABbIMACwyTAAVMswAO7MMACIzjAAItAwAMbRMABg0zAA+tQwAJ7WMAA42DAA0tkwAGzbMAAQ3TAAqt4wAETgMADe4TAAguMwABzlMAC25jAAUOgwAPTpMACO6zAAKO0wAMzuMABm8DAAAPIwAJrzMAA+9TAA2PYwAHL4MAAM+jAAsPswAEr9MADk/jAAfgAxABgCMQC8AzEAVgUxAPAGMQCKCDEALgoxAMgLMQBiDTEA/A4xAKAQMQA6EjEA1BMxAG4VMQAIFzEArBgxAEYaMQDgGzEAhB0xAB4fMQC4IDEAUiIxAPYjMQCQJTEAKicxAMQoMQBoKjEAAiwxAJwtMQA2LzEA2jAxAHQyMQAONDEAsjUxAEw3MQDmODEAgDoxACQ8MQC+PTEAWD8xAPJAMQCWQjEAMEQxAMpFMQBkRzEACEkxAKJKMQA8TDEA1k0xAHpPMQAUUTEArlIxAEhUMQDsVTEAhlcxACBZMQC6WjEAVFwxAPhdMQCSXzEALGExAMZiMQBqZDEABGYxAJ5nMQA4aTEA3GoxAHZsMQAQbjEAqm8xAE5xMQDocjEAgnQxABx2MQDAdzEAWnkxAPR6MQCOfDEAMn4xAMx/MQBmgTEAAIMxAKSEMQA+hjEA2IcxAHKJMQAWizEAsIwxAEqOMQDujzEAiJExACKTMQC8lDEAYJYxAPqXMQCUmTEALpsxANKcMQBsnjEABqAxAKChMQBEozEA3qQxAHimMQASqDEAtqkxAFCrMQDqrDEAhK4xACiwMQDCsTEAXLMxAPa0MQCatjEANLgxAM65MQBouzEADL0xAKa+MQBAwDEA2sExAH7DMQAYxTEAssYxAEzIMQDwyTEAissxACTNMQC+zjEAYtAxAPzRMQCW0zEAMNUxANTWMQBu2DEACNoxAKLbMQBG3TEA4N4xAHrgMQAU4jEAuOMxAFLlMQDs5jEAhugxACrqMQDE6zEAXu0xAPjuMQCc8DEANvIxANDzMQBq9TEABPcxAKj4MQBC+jEA3PsxAHb9MQAa/zEAtAAyAE4CMgDoAzIAjAUyACYHMgDACDIAWgoyAP4LMgCYDTIAMg8yANYQMgBwEjIAChQyAKQVMgBIFzIA4hgyAHwaMgAWHDIAuh0yAFQfMgDuIDIAiCIyACwkMgDGJTIAYCcyAPooMgCeKjIAOCwyANItMgB2LzIAEDEyAKoyMgBENDIA6DUyAII3MgAcOTIAtjoyAFA8MgD0PTIAjj8yAChBMgDCQjIAZkQyAABGMgCaRzIANEkyANhKMgByTDIADE4yAKZPMgBKUTIA5FIyAH5UMgAYVjIAslcyAFZZMgDwWjIAilwyACReMgDIXzIAYmEyAPxiMgCgZDIAOmYyANRnMgBuaTIAEmsyAKxsMgBGbjIA4G8yAIRxMgAeczIAuHQyAFJ2MgD2dzIAkHkyACp7MgDEfDIAaH4yAAKAMgCcgTIAQIMyANqEMgB0hjIADogyALKJMgBMizIA5owyAICOMgAkkDIAvpEyAFiTMgDylDIAlpYyADCYMgDKmTIAZJsyAP6cMgCinjIAPKAyANahMgBwozIAFKUyAK6mMgBIqDIA4qkyAIarMgAgrTIAuq4yAFSwMgD4sTIAkrMyACy1MgDGtjIAargyAAS6MgCeuzIAOL0yANy+MgB2wDIAEMIyAKrDMgBOxTIA6MYyAILIMgAcyjIAwMsyAFrNMgD0zjIAjtAyADLSMgDM0zIAZtUyAArXMgCk2DIAPtoyANjbMgB83TIAFt8yALDgMgBK4jIA7uMyAIjlMgAi5zIAvOgyAGDqMgD66zIAlO0yAC7vMgDS8DIAbPIyAAb0MgCg9TIARPcyAN74MgB4+jIAEvwyALb9MgBQ/zIA6gAzAIQCMwAoBDMAwgUzAFwHMwD2CDMAkAozADQMMwDODTMAaA8zAAwRMwCmEjMAQBQzANoVMwB+FzMAGBkzALIaMwBMHDMA8B0zAIofMwAkITMAviIzAGIkMwD8JTMAliczADApMwDUKjMAbiwzAAguMwCiLzMARjEzAOAyMwB6NDMAFDYzALg3MwBSOTMA7DozAIY8MwAqPjMAxD8zAF5BMwD4QjMAnEQzADZGMwDQRzMAakkzAARLMwCoTDMAQk4zANxPMwB2UTMAGlMzALRUMwBOVjMA6FczAIxZMwAmWzMAwFwzAGReMwD+XzMAmGEzADJjMwDWZDMAcGYzAApoMwCkaTMASGszAOJsMwB8bjMAFnAzALpxMwBUczMA7nQzAIh2MwAseDMAxnkzAGB7MwD6fDMAnn4zADiAMwDSgTMAbIMzABCFMwCqhjMARIgzAOiJMwCCizMAHI0zALaOMwBQkDMA9JEzAI6TMwAolTMAwpYzAGaYMwAAmjMAmpszADSdMwDYnjMAcqAzAAyiMwCmozMASqUzAOSmMwB+qDMAGKozALKrMwBWrTMA8K4zAIqwMwAksjMAyLMzAGK1MwD8tjMAoLgzADq6MwDUuzMAbr0zABK/MwCswDMARsIzAODDMwCExTMAHsczALjIMwBSyjMA9sszAJDNMwAqzzMAztAzAGjSMwAC1DMAnNUzAEDXMwDa2DMAdNozAA7cMwCy3TMATN8zAObgMwCA4jMAGuQzAL7lMwBY5zMA8ugzAIzqMwAw7DMAyu0zAGTvMwD+8DMAovIzADz0MwDW9TMAcPczABT5MwCu+jMASPwzAOL9MwCG/zMAIAE0ALoCNABUBDQA+AU0AJIHNAAsCTQAxgo0AGoMNAAEDjQAng80ADgRNADcEjQAdhQ0ABAWNACqFzQAThk0AOgaNACCHDQAHB40AMAfNABaITQA9CI0AJgkNAAyJjQAzCc0AGYpNAAKKzQApCw0AD4uNADYLzQAfDE0ABYzNACwNDQASjY0AO43NACIOTQAIjs0ALw8NABgPjQA+j80AJRBNAAuQzQA0kQ0AGxGNAAGSDQAoEk0AERLNADeTDQAeE40ABJQNAC2UTQAUFM0AOpUNACEVjQAHlg0AMJZNABcWzQA9lw0AJpeNAA0YDQAzmE0AGhjNAAMZTQApmY0AEBoNADaaTQAfms0ABhtNACybjQATHA0APBxNACKczQAJHU0AL52NABieDQA/Hk0AJZ7NAAwfTQA1H40AG6ANAAIgjQAooM0AEaFNADghjQAeog0ABSKNAC4izQAUo00AOyONACGkDQAIJI0AMSTNABelTQA+JY0AJKYNAA2mjQA0Js0AGqdNAAEnzQAqKA0AEKiNADcozQAdqU0ABqnNAC0qDQATqo0AOirNACMrTQAJq80AMCwNABasjQA/rM0AJi1NAAytzQAzLg0AHC6NAAKvDQApL00AEi/NADiwDQAfMI0ABbENAC6xTQAVMc0AO7INACIyjQALMw0AMbNNABgzzQA+tA0AJ7SNAA41DQA0tU0AGzXNAAQ2TQAqto0AETcNADo3TQAgt80ABzhNAC24jQAUOQ0APTlNACO5zQAKOk0AMLqNABm7DQAAO40AJrvNAA08TQA2PI0AHL0NAAM9jQApvc0AEr5NADk+jQAfvw0ABj+NACy/zQAVgE1APACNQCKBDUAJAY1AMgHNQBiCTUA/Ao1AJYMNQA6DjUA1A81AG4RNQASEzUArBQ1AEYWNQDgFzUAhBk1AB4bNQC4HDUAUh41APYfNQCQITUAKiM1AMQkNQBoJjUAAig1AJwpNQA2KzUA2iw1AHQuNQAOMDUAsjE1AEwzNQDmNDUAgDY1ACQ4NQC+OTUAWDs1API8NQCWPjUAMEA1AMpBNQBkQzUACEU1AKJGNQA8SDUA1kk1AHpLNQAUTTUArk41AEhQNQDiUTUAhlM1ACBVNQC6VjUAVFg1APhZNQCSWzUALF01AMZeNQBqYDUABGI1AJ5jNQA4ZTUA3GY1AHZoNQAQajUAqms1AE5tNQDobjUAgnA1ABxyNQDAczUAWnU1APR2NQCOeDUAMno1AMx7NQBmfTUAAH81AKSANQA+gjUA2IM1AHKFNQAWhzUAsIg1AEqKNQDuizUAiI01ACKPNQC8kDUAYJI1APqTNQCUlTUALpc1ANKYNQBsmjUABpw1AKCdNQBEnzUA3qA1AHiiNQASpDUAtqU1AFCnNQDqqDUAhKo1ACisNQDCrTUAXK81APawNQCasjUANLQ1AM61NQBotzUADLk1AKa6NQBAvDUA2r01AH6/NQAYwTUAssI1AEzENQDwxTUAisc1ACTJNQC+yjUAYsw1APzNNQCWzzUAMNE1AMrSNQBu1DUACNY1AKLXNQA82TUA4No1AHrcNQAU3jUArt81AFLhNQDs4jUAhuQ1ACDmNQDE5zUAXuk1APjqNQCS7DUANu41ANDvNQBq8TUABPM1AKj0NQBC9jUA3Pc1AID5NQAa+zUAtPw1AE7+NQDy/zUAjAE2ACYDNgDABDYAZAY2AP4HNgCYCTYAMgs2ANYMNgBwDjYAChA2AKQRNgBIEzYA4hQ2AHwWNgAWGDYAuhk2AFQbNgDuHDYAiB42ACwgNgDGITYAYCM2APokNgCUJjYAOCg2ANIpNgBsKzYABi02AKouNgBEMDYA3jE2AHgzNgAcNTYAtjY2AFA4NgDqOTYAjjs2ACg9NgDCPjYAZkA2AABCNgCaQzYANEU2ANhGNgBySDYADEo2AKZLNgBKTTYA5E42AH5QNgAYUjYAvFM2AFZVNgDwVjYAlFg2AC5aNgDIWzYAYl02AAZfNgCgYDYAOmI2ANRjNgBuZTYAEmc2AKxoNgBGajYA4Gs2AIRtNgAebzYAuHA2AFJyNgD2czYAkHU2ACp3NgDEeDYAXno2AAJ8NgCcfTYANn82ANCANgB0gjYADoQ2AKiFNgBMhzYA5og2AICKNgAajDYAvo02AFiPNgDykDYAjJI2ADCUNgDKlTYAZJc2AP6YNgCimjYAPJw2ANadNgBwnzYAFKE2AK6iNgBIpDYA7KU2AIanNgAgqTYAuqo2AF6sNgD4rTYAkq82ACyxNgDQsjYAarQ2AAS2NgCetzYAQrk2ANy6NgB2vDYAEL42AKq/NgBOwTYA6MI2AILENgAcxjYAwMc2AFrJNgD0yjYAjsw2ADLONgDMzzYAZtE2AADTNgCk1DYAPtY2ANjXNgBy2TYAFts2ALDcNgBK3jYA5N82AIjhNgAi4zYAvOQ2AFbmNgD65zYAlOk2AC7rNgDI7DYAbO42AAbwNgCg8TYAOvM2AN70NgB49jYAEvg2AKz5NgBQ+zYA6vw2AIT+NgAeADcAwgE3AFwDNwD2BDcAkAY3ADQINwDOCTcAaAs3AAINNwCmDjcAQBA3ANoRNwB0EzcAGBU3ALIWNwBMGDcA5hk3AIobNwAkHTcAvh43AFggNwD8ITcAliM3ADAlNwDKJjcAbig3AAgqNwCiKzcARi03AOAuNwB6MDcAFDI3ALgzNwBSNTcA7DY3AIY4NwAqOjcAxDs3AF49NwD4PjcAnEA3ADZCNwDQQzcAakU3AA5HNwCoSDcAQko3ANxLNwCATTcAGk83ALRQNwBOUjcA8lM3AIxVNwAmVzcAwFg3AGRaNwD+WzcAmF03ADJfNwDMYDcAcGI3AApkNwCkZTcAPmc3AOJoNwB8ajcAFmw3ALBtNwBUbzcA7nA3AIhyNwAidDcAxnU3AGB3NwD6eDcAlHo3ADh8NwDSfTcAbH83AAaBNwCqgjcARIQ3AN6FNwCChzcAHIk3ALaKNwBQjDcA9I03AI6PNwAokTcAwpI3AGaUNwAAljcAmpc3ADSZNwDYmjcAcpw3AAyeNwCwnzcASqE3AOSiNwB+pDcAGKY3ALynNwBWqTcA8Ko3AIqsNwAurjcAyK83AGKxNwD8sjcAoLQ3ADq2NwDUtzcAbrk3ABK7NwCsvDcARr43AOC/NwB6wTcAHsM3ALjENwBSxjcA7Mc3AJDJNwAqyzcAxMw3AF7ONwAC0DcAnNE3ADbTNwDa1DcAdNY3AA7YNwCo2TcATNs3AObcNwCA3jcAGuA3AL7hNwBY4zcA8uQ3AIzmNwAw6DcAyuk3AGTrNwD+7DcAou43ADzwNwDW8TcAevM3ABT1NwCu9jcASPg3AOz5NwCG+zcAIP03ALr+NwBUADgA+AE4AJIDOAAsBTgAxgY4AGoIOAAECjgAngs4ADgNOADcDjgAdhA4ABASOACqEzgAThU4AOgWOACCGDgAHBo4ALYbOABaHTgA9B44AI4gOAAoIjgAzCM4AGYlOAAAJzgApCg4AD4qOADYKzgAci04ABYvOACwMDgASjI4AOQzOACINTgAIjc4ALw4OABWOjgA+js4AJQ9OAAuPzgAyEA4AGxCOAAGRDgAoEU4ADpHOADeSDgAeEo4ABJMOACsTTgAUE84AOpQOACEUjgAHlQ4AMJVOABcVzgA9lg4AJBaOAA0XDgAzl04AGhfOAACYTgApmI4AEBkOADaZTgAdGc4ABhpOACyajgATGw4APBtOACKbzgAJHE4AL5yOABidDgA/HU4AJZ3OAAweTgA1Ho4AG58OAAIfjgAon84AEaBOADggjgAeoQ4ABSGOAC4hzgAUok4AOyKOACGjDgAKo44AMSPOABekTgA+JI4AJyUOAA2ljgA0Jc4AGqZOAAEmzgAqJw4AEKeOADcnzgAdqE4ABqjOAC0pDgATqY4AOinOACMqTgAJqs4AMCsOABarjgA/q84AJixOAAyszgAzLQ4AHC2OAAKuDgApLk4AD67OADivDgAfL44ABbAOAC6wTgAVMM4AO7EOACIxjgALMg4AMbJOABgyzgA+sw4AJ7OOAA40DgA0tE4AGzTOAAQ1TgAqtY4AETYOADe2TgAgts4ABzdOAC23jgAUOA4APThOACO4zgAKOU4AMLmOABm6DgAAOo4AJrrOAA07TgA2O44AHLwOAAM8jgApvM4AEr1OADk9jgAfvg4ABj6OACy+zgAVv04APD+OACKADkAJAI5AMgDOQBiBTkA/AY5AJYIOQA6CjkA1As5AG4NOQAIDzkArBA5AEYSOQDgEzkAehU5AB4XOQC4GDkAUho5APYbOQCQHTkAKh85AMQgOQBoIjkAAiQ5AJwlOQA2JzkA2ig5AHQqOQAOLDkAqC05AEwvOQDmMDkAgDI5ABo0OQC+NTkAWDc5API4OQCMOjkAMDw5AMo9OQBkPzkACEE5AKJCOQA8RDkA1kU5AHBHOQAUSTkArko5AEhMOQDiTTkAhk85ACBROQC6UjkAVFQ5APhVOQCSVzkALFk5AMZaOQBgXDkABF45AJ5fOQA4YTkA0mI5AHZkOQAQZjkAqmc5AE5pOQDoajkAgmw5ABxuOQDAbzkAWnE5APRyOQCOdDkAMnY5AMx3OQBmeTkAAHs5AKR8OQA+fjkA2H85AHKBOQAWgzkAsIQ5AFSGOQDkhzkAiIk5ACKLOQC8jDkAVo45APqPOQCUkTkALpM5AMiUOQBsljkABpg5AKCZOQA6mzkA3pw5AHieOQASoDkArKE5AFCjOQDqpDkAhKY5AB6oOQDCqTkAXKs5APasOQCQrjkANLA5AM6xOQBoszkAArU5AKa2OQBAuDkA2rk5AHS7OQAYvTkAsr45AEzAOQDmwTkAisM5ACTFOQC+xjkAYsg5APzJOQCWyzkAMM05ANTOOQBu0DkACNI5AKLTOQBG1TkA4NY5AHrYOQAU2jkAuNs5AFLdOQDs3jkAhuA5ACriOQDE4zkAXuU5APjmOQCc6DkANuo5ANDrOQBq7TkADu85AKjwOQBC8jkA3PM5AHb1OQAa9zkAtPg5AE76OQDo+zkAjP05ACb/OQDAADoAWgI6AP4DOgCYBToAMgc6AMwIOgBwCjoACgw6AKQNOgA+DzoA4hA6AHwSOgAWFDoAsBU6AFQXOgDuGDoAiBo6ACIcOgDGHToAYB86APogOgCeIjoAOCQ6ANIlOgBsJzoAECk6AKoqOgBELDoA3i06AIIvOgAcMToAtjI6AFA0OgD0NToAjjc6ACg5OgDCOjoAZjw6AAA+OgCaPzoANEE6ANhCOgByRDoADEY6AKZHOgBKSToA5Eo6AH5MOgAYTjoAvE86AFZROgDwUjoAilQ6ACRWOgDIVzoAYlk6APxaOgCWXDoAOl46ANRfOgBuYToACGM6AKxkOgBGZjoA4Gc6AHppOgAeazoAuGw6AFJuOgD2bzoAkHE6ACpzOgDEdDoAaHY6AAJ4OgCceToANns6ANp8OgB0fjoADoA6AKiBOgBMgzoA5oQ6AICGOgAaiDoAvok6AFiLOgDyjDoAjI46ADCQOgDKkToAZJM6AAiVOgCiljoAPJg6ANaZOgB6mzoAFJ06AK6eOgBIoDoA4qE6AIajOgAgpToAuqY6AFSoOgD4qToAkqs6ACytOgDGrjoAarA6AASyOgCeszoAOLU6ANK2OgB2uDoAELo6AKq7OgBEvToA6L46AILAOgAcwjoAtsM6AFrFOgD0xjoAjsg6ADLKOgDMyzoAZs06AADPOgCk0DoAPtI6ANjTOgBy1ToAFtc6ALDYOgBK2joA5Ns6AIjdOgAi3zoAvOA6AFbiOgDw4zoAlOU6AC7nOgDI6DoAYuo6AAbsOgCg7ToAOu86AN7wOgB48joAEvQ6AKz1OgBQ9zoA6vg6AIT6OgAe/DoAwv06AFz/OgD2ADsAkAI7ADQEOwDOBTsAaAc7AAIJOwCmCjsAQAw7ANoNOwB+DzsAGBE7ALISOwBMFDsA8BU7AIoXOwAkGTsAvho7AGIcOwD8HTsAlh87ADAhOwDUIjsAbiQ7AAgmOwCiJzsARik7AOAqOwB6LDsAFC47AK4vOwBSMTsA7DI7AIY0OwAgNjsAxDc7AF45OwD4OjsAkjw7ADY+OwDQPzsAakE7AARDOwCoRDsAQkY7ANxHOwB2STsAGks7ALRMOwBOTjsA6E87AIxROwAmUzsAwFQ7AFpWOwD+VzsAmFk7ADJbOwDMXDsAcF47AApgOwCkYTsAPmM7AOJkOwB8ZjsAFmg7ALBpOwBUazsA7mw7AIhuOwAscDsAxnE7AGBzOwD6dDsAnnY7ADh4OwDSeTsAbHs7ABB9OwCqfjsARIA7AN6BOwCCgzsAHIU7ALaGOwBQiDsA9Ik7AI6LOwAojTsAwo47AGaQOwAAkjsAmpM7ADSVOwDYljsAcpg7AAyaOwCmmzsASp07AOSeOwB+oDsAGKI7ALKjOwBWpTsA8KY7AIqoOwAkqjsAyKs7AGKtOwD8rjsAlrA7ADqyOwDUszsAbrU7AAi3OwCsuDsARro7AOC7OwCEvTsAHr87ALjAOwBSwjsA9sM7AJDFOwAqxzsAxMg7AGjKOwACzDsAnM07ADbPOwDa0DsAdNI7AA7UOwCo1TsATNc7AObYOwCA2jsAGtw7AL7dOwBY3zsA8uA7AIziOwAw5DsAyuU7AGTnOwAI6TsAouo7ADzsOwDW7TsAcO87ABTxOwCu8jsASPQ7AOL1OwCG9zsAIPk7ALr6OwBU/DsA+P07AJL/OwAsATwAxgI8AGAEPAAEBjwAngc8ADgJPADSCjwAdgw8ABAOPACqDzwARBE8AOgSPACCFDwAHBY8AMAXPABaGTwA9Bo8AI4cPAAoHjwAzB88AGYhPAAAIzwApCQ8AD4mPADYJzwAcik8ABYrPACwLDwASi48AOQvPACIMTwAIjM8ALw0PABWNjwA+jc8AJQ5PAAuOzwAyDw8AGI+PAAGQDwAoEE8ADpDPADURDwAeEY8ABJIPACsSTwAUEs8AOpMPACETjwAHlA8AMJRPABcUzwA9lQ8AJBWPAA0WDwAzlk8AGhbPAACXTwApl48AEBgPADaYTwAdGM8ABhlPACyZjwATGg8AOZpPACKazwAJG08AL5uPABicDwA/HE8AJZzPAAwdTwA1HY8AG54PAAIejwAons8AEZ9PADgfjwAeoA8ABSCPAC4gzwAUoU8AOyGPACGiDwAKoo8AMSLPABejTwA+I48AJyQPAA2kjwA0JM8AGqVPAAElzwAqJg8AEKaPADcmzwAdp08ABqfPAC0oDwATqI8AOijPACMpTwAJqc8AMCoPABaqjwA/qs8AJitPAAyrzwAzLA8AHCyPAAKtDwApLU8AD63PADiuDwAfLo8ABa8PACwvTwAVL88AO7APACIwjwALMQ8AMbFPABgxzwA+sg8AJ7KPAA4zDwA0s08AGzPPAAQ0TwAqtI8AETUPADe1TwAgtc8ABzZPAC22jwAUNw8APTdPACO3zwAKOE8AMLiPABm5DwAAOY8AJrnPAA06TwAzuo8AHLsPAAM7jwApu88AEDxPADk8jwAfvQ8ABj2PACy9zwAVvk8APD6PACK/DwAJP48AMj/PABiAT0A/AI9AJYEPQA6Bj0A1Ac9AG4JPQAICz0ArAw9AEYOPQDqDz0AjhE9ACgTPQDCFD0AZhY9AAAYPQCaGT0ANBs9ANgcPQByHj0ADCA9AKYhPQBKIz0A5CQ9AH4mPQAYKD0AvCk9AFYrPQDwLD0Aii49AC4wPQDIMT0AYjM9APw0PQCgNj0AOjg9ANQ5PQBuOz0ACD09AKw+PQBGQD0A4EE9AHpDPQAeRT0AuEY9AFJIPQDsST0AkEs9ACpNPQDETj0AXlA9AAJSPQCcUz0ANlU9ANpWPQB0WD0ADlo9AKhbPQBMXT0A5l49AIBgPQAaYj0AvmM9AFhlPQDyZj0AjGg9ADBqPQDKaz0AZG09AP5uPQCYcD0APHI9ANZzPQBwdT0ACnc9AK54PQBIej0A4ns9AHx9PQAgfz0AuoA9AFSCPQD4gz0AkoU9ACyHPQDGiD0Aaoo9AASMPQCejT0AOI89ANyQPQB2kj0AEJQ9AKqVPQBOlz0A6Jg9AIKaPQAmnD0AwJ09AFqfPQD0oD0AmKI9ADKkPQDMpT0AZqc9AAqpPQCkqj0APqw9ANitPQByrz0AFrE9ALCyPQBKtD0A5LU9AIi3PQAiuT0AvLo9AFa8PQD6vT0AlL89AC7BPQDIwj0AYsQ9AAbGPQCgxz0AOsk9AN7KPQB4zD0AEs49AKzPPQBQ0T0A6tI9AITUPQAe1j0Awtc9AFzZPQD22j0AkNw9ADTePQDO3z0AaOE9AALjPQCm5D0AQOY9ANrnPQB06T0AGOs9ALLsPQBM7j0A8O89AIrxPQAk8z0AvvQ9AGL2PQD89z0Alvk9ADD7PQDU/D0Abv49AAgAPgCiAT4ARgM+AOAEPgB6Bj4AFAg+ALgJPgBSCz4A7Aw+AIYOPgAgED4AxBE+AF4TPgD4FD4AkhY+ADYYPgDQGT4Aahs+AAQdPgCoHj4AQiA+ANwhPgB2Iz4AGiU+ALQmPgBOKD4A6Ck+AIwrPgAmLT4AwC4+AFowPgD+MT4AmDM+ADI1PgDMNj4AcDg+AAo6PgCkOz4ASD0+AOI+PgB8QD4AFkI+ALpDPgBURT4A7kY+AIhIPgAsSj4Axks+AGBNPgD6Tj4AnlA+ADhSPgDSUz4AbFU+ABBXPgCqWD4ARFo+AN5bPgCCXT4AHF8+ALZgPgBQYj4A9GM+AI5lPgAoZz4Awmg+AGZqPgAAbD4Amm0+ADRvPgDOcD4AcnI+AAx0PgCmdT4AQHc+AOR4PgB+ej4AGHw+ALJ9PgBWfz4A8IA+AIqCPgAkhD4AyIU+AGKHPgD8iD4Aloo+ADqMPgDUjT4Abo8+ABKRPgCskj4ARpQ+AOCVPgCElz4AHpk+ALiaPgBSnD4A9p0+AJCfPgAqoT4AxKI+AGikPgACpj4AnKc+ADapPgDaqj4AdKw+AA6uPgCorz4ATLE+AOayPgCAtD4AGrY+AL63PgBYuT4A8ro+AIy8PgAmvj4Ayr8+AGTBPgD+wj4AosQ+ADzGPgDWxz4AcMk+ABTLPgCuzD4ASM4+AOLPPgCG0T4AINM+ALrUPgBU1j4A+Nc+AJLZPgAs2z4Axtw+AGrePgAE4D4AnuE+ADjjPgDc5D4AduY+ABDoPgC06T4ATus+AOjsPgCC7j4AJvA+AMDxPgBa8z4A9PQ+AI72PgAy+D4AzPk+AGb7PgAA/T4ApP4+AD4APwDYAT8AcgM/ABYFPwCwBj8ASgg/AOQJPwCICz8AIg0/ALwOPwBWED8A8BE/AJQTPwAuFT8AyBY/AGwYPwAGGj8AoBs/ADodPwDeHj8AeCA/ABIiPwCsIz8AUCU/AOomPwCEKD8AHio/AMIrPwBcLT8A9i4/AJAwPwA0Mj8AzjM/AGg1PwACNz8Apjg/AEA6PwDaOz8Afj0/ABg/PwCyQD8ATEI/APBDPwCKRT8AJEc/AL5IPwBiSj8A/Es/AJZNPwAwTz8A1FA/AG5SPwAIVD8AolU/AEZXPwDgWD8Aelo/ABRcPwCuXT8AUl8/AOxgPwCGYj8AIGQ/AMRlPwBeZz8A+Gg/AJJqPwA2bD8A0G0/AGpvPwAEcT8AqHI/AEJ0PwDcdT8Adnc/ABp5PwC0ej8ATnw/AOh9PwCMfz8AJoE/AMCCPwBahD8A/oU/AJiHPwAyiT8AzIo/AHCMPwAKjj8ApI8/AEiRPwDikj8AfJQ/ABaWPwC6lz8AVJk/AO6aPwCInD8ALJ4/AMafPwBgoT8A+qI/AJ6kPwA4pj8A0qc/AGypPwAQqz8Aqqw/AESuPwDerz8AgrE/AByzPwC2tD8AULY/APS3PwCOuT8AKLs/AMK8PwBcvj8AAMA/AJrBPwA0wz8AzsQ/AHLGPwAMyD8Apsk/AEDLPwDkzD8Afs4/ABjQPwCy0T8AVtM/APDUPwCK1j8AJNg/AMjZPwBi2z8A/Nw/AJbePwA64D8A1OE/AG7jPwAI5T8ArOY/AEboPwDg6T8AhOs/AB7tPwC47j8AUvA/APbxPwCQ8z8AKvU/AMT2PwBo+D8AAvo/AJz7PwA2/T8A2v4/AHQAQAAOAkAAqANAAEwFQADmBkAAgAhAABoKQAC+C0AAWA1AAPIOQACMEEAAMBJAAMoTQABkFUAA/hZAAKIYQAA8GkAA1htAAHodQAAUH0AAriBAAEgiQADiI0AAhiVAACAnQAC6KEAAVCpAAPgrQACSLUAALC9AAMYwQABqMkAABDRAAJ41QAA4N0AA0jhAAHY6QAAQPEAAqj1AAEQ/QADoQEAAgkJAABxEQAC2RUAAWkdAAPRIQACOSkAAMkxAAMxNQABmT0AAAFFAAKRSQAA+VEAA2FVAAHJXQAAWWUAAsFpAAEpcQADkXUAAiF9AACJhQAC8YkAAVmRAAPplQACUZ0AALmlAAMhqQABsbEAABm5AAKBvQABEcUAA3nJAAHh0QAASdkAAtndAAFB5QADqekAAhHxAACh+QADCf0AAXIFAAPaCQACQhEAANIZAAM6HQABoiUAAAotAAKaMQABAjkAA2o9AAHSRQAAYk0AAspRAAEyWQADml0AAiplAACSbQAC+nEAAWJ5AAPKfQACWoUAAMKNAAMqkQABupkAACKhAAKKpQAA8q0AA4KxAAHquQAAUsEAArrFAAFKzQADstEAAhrZAACC4QADEuUAAXrtAAPi8QACSvkAANsBAANDBQABqw0AADsVAAKjGQABCyEAA3MlAAIDLQAAazUAAtM5AAE7QQADy0UAAjNNAACbVQADA1kAAZNhAAP7ZQACY20AAMt1AAMzeQABw4EAACuJAAKTjQAA+5UAA4uZAAHzoQAAW6kAAsOtAAFTtQADu7kAAiPBAACLyQADG80AAYPVAAPr2QACU+EAAOPpAANL7QABs/UAABv9AAKoAQQBEAkEA3gNBAHgFQQAcB0EAtghBAFAKQQDqC0EAjg1BACgPQQDCEEEAZhJBAAAUQQCaFUEANBdBANgYQQByGkEADBxBAKYdQQBKH0EA5CBBAH4iQQAYJEEAvCVBAFYnQQDwKEEAiipBAC4sQQDILUEAYi9BAPwwQQCgMkEAOjRBANQ1QQBuN0EAEjlBAKw6QQBGPEEA4D1BAHo/QQAeQUEAuEJBAFJEQQDsRUEAkEdBACpJQQDESkEAXkxBAAJOQQCcT0EANlFBANBSQQB0VEEADlZBAKhXQQBMWUEA5lpBAIBcQQAaXkEAvl9BAFhhQQDyYkEAjGRBADBmQQDKZ0EAZGlBAP5qQQCibEEAPG5BANZvQQBwcUEACnNBAK50QQBIdkEA4ndBAHx5QQAge0EAunxBAFR+QQDuf0EAkoFBACyDQQDGhEEAaoZBAASIQQCeiUEAOItBANyMQQB2jkEAEJBBAKqRQQBOk0EA6JRBAIKWQQAcmEEAwJlBAFqbQQD0nEEAjp5BADKgQQDMoUEAZqNBAAqlQQCkpkEAPqhBANipQQByq0EAFq1BALCuQQBKsEEA5LFBAIizQQAitUEAvLZBAFa4QQD6uUEAlLtBAC69QQDIvkEAbMBBAAbCQQCgw0EAOsVBANTGQQB4yEEAEspBAKzLQQBGzUEA6s5BAITQQQAe0kEAuNNBAFzVQQD21kEAkNhBADTaQQDO20EAaN1BAALfQQCm4EEAQOJBANrjQQB05UEAGOdBALLoQQBM6kEA5utBAIrtQQAk70EAvvBBAGLyQQD880EAlvVBADD3QQDU+EEAbvpBAAj8QQCi/UEARv9BAOAAQgB6AkIAFARCALgFQgBSB0IA7AhCAIYKQgAqDEIAxA1CAF4PQgD4EEIAkhJCADYUQgDQFUIAahdCAAQZQgCoGkIAQhxCANwdQgB2H0IAECFCALQiQgBOJEIA6CVCAIwnQgAmKUIAwCpCAFosQgD+LUIAmC9CADIxQgDMMkIAcDRCAAo2QgCkN0IAPjlCAOI6QgB8PEIAFj5CALo/QgBUQUIA7kJCAIhEQgAsRkIAxkdCAGBJQgD6SkIAnkxCADhOQgDST0IAbFFCABBTQgCqVEIARFZCAN5XQgCCWUIAHFtCALZcQgBQXkIA6l9CAI5hQgAoY0IAwmRCAFxmQgAAaEIAmmlCADRrQgDObEIAcm5CAAxwQgCmcUIAQHNCAOR0QgB+dkIAGHhCALJ5QgBWe0IA8HxCAIp+QgAkgEIAyIFCAGKDQgD8hEIAoIZCADqIQgDUiUIAbotCABKNQgCsjkIARpBCAOCRQgCEk0IAHpVCALiWQgBSmEIA9plCAJCbQgAqnUIAxJ5CAGigQgACokIAnKNCADalQgDQpkIAdKhCAA6qQgCoq0IAQq1CAOauQgCAsEIAGrJCALSzQgBYtUIA8rZCAIy4QgAmukIAyrtCAGS9QgD+vkIAosBCADzCQgDWw0IAcMVCABTHQgCuyEIASMpCAOLLQgCGzUIAIM9CALrQQgBU0kIA+NNCAJLVQgAs10IAxthCAGraQgAE3EIAnt1CAELfQgDc4EIAduJCABDkQgCq5UIATudCAOjoQgCC6kIAHOxCAMDtQgBa70IA9PBCAI7yQgAy9EIAzPVCAGb3QgAA+UIAmvpCAD78QgDY/UIAcv9CAAwBQwCwAkMASgRDAOQFQwB+B0MAIglDALwKQwBWDEMA8A1DAJQPQwAuEUMAyBJDAGwUQwAGFkMAoBdDADoZQwDeGkMAeBxDABIeQwCsH0MAUCFDAOoiQwCEJEMAHiZDAMInQwBcKUMA9ipDAJosQwA0LkMAzi9DAGgxQwAMM0MApjRDAEA2QwDaN0MAdDlDABg7QwCyPEMATD5DAOY/QwCKQUMAJENDAL5EQwBYRkMA/EdDAJZJQwAwS0MAykxDAG5OQwAIUEMAolFDADxTQwDWVEMAelZDABRYQwCuWUMAUltDAOxcQwCGXkMAIGBDAMRhQwBeY0MA+GRDAJJmQwA2aEMA0GlDAGprQwAEbUMAqG5DAEJwQwDccUMAgHNDABp1QwC0dkMATnhDAPJ5QwCMe0MAJn1DAMB+QwBkgEMA/oFDAJiDQwAyhUMAzIZDAHCIQwAKikMApItDAD6NQwDijkMAfJBDABaSQwCwk0MAVJVDAO6WQwCImEMAIppDAMabQwBgnUMA+p5DAJSgQwA4okMA0qNDAGylQwAGp0MAqqhDAESqQwDeq0MAeK1DAByvQwC2sEMAULJDAOqzQwCOtUMAKLdDAMK4QwBcukMAALxDAJq9QwA0v0MA2MBDAHLCQwAMxEMApsVDAErHQwDkyEMAfspDABjMQwC8zUMAVs9DAPDQQwCK0kMALtRDAMjVQwBi10MA/NhDAKDaQwA63EMA1N1DAG7fQwAS4UMArOJDAEbkQwDg5UMAeudDAB7pQwC46kMAUuxDAPbtQwCQ70MAKvFDAMTyQwBo9EMAAvZDAJz3QwA2+UMA2vpDAHT8QwAO/kMAqP9DAEwBRADmAkQAgAREABoGRAC+B0QAWAlEAPIKRACMDEQAMA5EAMoPRABkEUQA/hJEAKIURAA8FkQA1hdEAHAZRAAKG0QArhxEAEgeRADiH0QAfCFEACAjRAC6JEQAVCZEAO4nRACSKUQALCtEAMYsRABgLkQABDBEAJ4xRAA4M0QA0jREAHY2RAAQOEQAqjlEAEQ7RADoPEQAgj5EABxARAC2QUQAWkNEAPRERACORkQAMkhEAMxJRABmS0QAAE1EAKRORAA+UEQA2FFEAHJTRAAWVUQAsFZEAEpYRADkWUQAiFtEACJdRAC8XkQAVmBEAPphRACUY0QALmVEAMhmRABsaEQABmpEAKBrRAA6bUQA3m5EAHhwRAASckQArHNEAFB1RADqdkQAhHhEAB56RAC4e0QAXH1EAPZ+RACQgEQAKoJEAM6DRABohUQAAodEAJyIRABAikQA2otEAHSNRAAOj0QAspBEAEySRADmk0QAipVEACSXRAC+mEQAWJpEAPybRACWnUQAMJ9EAMqgRABuokQACKREAKKlRAA8p0QA4KhEAHqqRAAUrEQAuK1EAFKvRADssEQAhrJEACq0RADEtUQAXrdEAPi4RACcukQANrxEANC9RABqv0QABMFEAKjCRABCxEQA3MVEAHbHRAAayUQAtMpEAE7MRADozUQAjM9EACbRRADA0kQAWtREAP7VRACY10QAMtlEAMzaRABm3EQACt5EAKTfRAA+4UQA4uJEAHzkRAAW5kQAsOdEAFTpRADu6kQAiOxEACLuRADG70QAYPFEAPryRACU9EQAOPZEANL3RABs+UQABvtEAKr8RABE/kQA3v9EAIIBRQAcA0UAtgRFAFAGRQD0B0UAjglFACgLRQDCDEUAZg5FAAAQRQCaEUUANBNFANgURQByFkUADBhFAKYZRQBKG0UA5BxFAH4eRQAYIEUAsiFFAFYjRQDwJEUAiiZFACQoRQDIKUUAYitFAPwsRQCWLkUAOjBFANQxRQBuM0UACDVFAKw2RQBGOEUA4DlFAHo7RQAePUUAuD5FAFJARQDsQUUAkENFACpFRQDERkUAXkhFAAJKRQCcS0UANk1FANpORQB0UEUADlJFAKhTRQBMVUUA5lZFAIBYRQAaWkUAtFtFAFhdRQDyXkUAjGBFACZiRQDKY0UAbmVFABJnRQCsaEUARmpFAOBrRQCEbUUAHm9FALhwRQBSckUA9nNFAJB1RQAqd0UAxHhFAGh6RQACfEUAnH1FADZ/RQDagEUAdIJFAA6ERQCohUUAQodFAOaIRQCAikUAGoxFAL6NRQBYj0UA8pBFAIySRQAwlEUAypVFAGSXRQD+mEUAoppFADycRQDWnUUAcJ9FABShRQCuokUASKRFAOKlRQCGp0UAIKlFALqqRQBUrEUA+K1FAJKvRQAssUUAxrJFAGq0RQAEtkUAnrdFADi5RQDcukUAdrxFABC+RQCqv0UATsFFAOjCRQCCxEUAHMZFAMDHRQBayUUA9MpFAI7MRQAyzkUAzM9FAGbRRQAK00UApNRFAD7WRQDY10UActlFABbbRQCw3EUASt5FAOTfRQCI4UUAIuNFALzkRQBg5kUA+udFAJTpRQAu60UAyOxFAGzuRQAG8EUAoPFFAETzRQDe9EUAePZFABL4RQCs+UUAUPtFAOr8RQCE/kUAHgBGAMIBRgBcA0YA9gRGAJAGRgA0CEYAzglGAGgLRgACDUYApg5GAEAQRgDaEUYAdBNGABgVRgCyFkYATBhGAOYZRgCAG0YAJB1GAL4eRgBYIEYA8iFGAJYjRgAwJUYAyiZGAGQoRgAIKkYAoitGADwtRgDgLkYAejBGABQyRgCuM0YAUjVGAOw2RgCGOEYAIDpGAMQ7RgBePUYA+D5GAJJARgA2QkYA0ENGAGpFRgAER0YAqEhGAEJKRgDcS0YAdk1GABpPRgC0UEYATlJGAOhTRgCMVUYAJldGAMBYRgBkWkYACFxGAKJdRgBGX0YA4GBGAHpiRgAUZEYAuGVGAFJnRgDsaEYAhmpGACpsRgDEbUYAXm9GAPhwRgCcckYANnRGANB1RgBqd0YABHlGAKh6RgBCfEYA3H1GAIB/RgAagUYAtIJGAE6ERgDyhUYAjIdGACaJRgDAikYAZIxGAP6NRgCYj0YAMpFGAMySRgBwlEYACpZGAKSXRgA+mUYA4ppGAHycRgAWnkYAsJ9GAFShRgDuokYAiKRGACKmRgDGp0YAYKlGAPqqRgCUrEYAOK5GANKvRgBssUYABrNGAKq0RgBEtkYA3rdGAIK5RgAcu0YAtrxGAFC+RgDqv0YAjsFGACjDRgDCxEYAZsZGAADIRgCayUYANMtGANjMRgByzkYADNBGAKbRRgBK00YA5NRGAH7WRgAY2EYAvNlGAFbbRgDw3EYAit5GAC7gRgDI4UYAYuNGAPzkRgCg5kYAOuhGANTpRgBu60YAEu1GAKzuRgBG8EYA4PFGAHrzRgAe9UYAuPZGAFL4RgDs+UYAkPtGACr9RgDE/kYAXgBHAAICRwCcA0cANgVHANoGRwB0CEcADgpHAKgLRwBMDUcA5g5HAIAQRwAaEkcAvhNHAFgVRwDyFkcAjBhHADAaRwDKG0cAZB1HAP4eRwCiIEcAPCJHANYjRwBwJUcAFCdHAK4oRwBIKkcA4itHAIYtRwAgL0cAujBHAFQyRwDuM0cAkjVHACw3RwDQOEcAYDpHAAQ8RwCoPUcATD9HAOZARwCAQkcAGkRHAL5FRwBYR0cA8khHAIxKRwAwTEcAyk1HAGRPRwD+UEcAolJHADxURwDWVUcAeldHABRZRwCuWkcASFxHAOxdRwCGX0cAIGFHALpiRwBeZEcA+GVHAJJnRwAsaUcA0GpHAGpsRwAEbkcAnm9HADhxRwDcckcAdnRHABB2RwCqd0cATnlHAOh6RwCCfEcAHH5HALZ/RwBagUcA9IJHAI6ERwAyhkcAzIdHAGaJRwAKi0cAmoxHAD6ORwDYj0cAcpFHABaTRwCwlEcASpZHAOSXRwCImUcAIptHALycRwBWnkcA+p9HAJShRwAuo0cAyKRHAGymRwAGqEcAoKlHADqrRwDUrEcAeK5HABKwRwCssUcARrNHAOq0RwCEtkcAHrhHAMK5RwBmu0cAAL1HAKS+RwA+wEcA2MFHAHzDRwAWxUcAsMZHAErIRwDkyUcAiMtHACzNRwC8zkcAVtBHAATSRwCe00cAONVHANzWRwB22EcAENpHALTbRwBO3UcA6N5HAILgRwAm4kcAwONHAFrlRwD05kcAmOhHADzqRwDW60cAeu1HABTvRwCu8EcASPJHAOLzRwCG9UcAIPdHALr4RwBU+kcA+PtHAJL9RwAs/0cAxgBIAGoCSAAEBEgAngVIAEIHSADcCEgAdgpIABAMSAC0DUgATg9IAOgQSACCEkgAJhRIAMAVSABaF0gA9BhIAI4aSAAyHEgAzB1IAGYfSAAAIUgApCJIAD4kSADYJUgAcidIABYpSACwKkgASixIAO4tSACIL0gAIjFIALwySABWNEgA+jVIAJQ3SAAuOUgA0jpIAGw8SAAGPkgAoD9IAERBSADoQkgAgkRIACZGSADAR0gAWklIAPRKSACOTEgAMk5IAMxPSABmUUgAAFNIAKRUSAA+VkgA2FdIAHxZSAAWW0gAsFxIAEpeSADuX0gAiGFIACxjSADQZEgAamZIAARoSACeaUgAOGtIAOZsSACAbkgAJHBIAL5xSABYc0gA8nRIAIx2SAAweEgAynlIAG57SAD+fEgAon5IADyASADWgUgAeoNIAB6FSAC4hkgAXIhIAACKSACai0gAPo1IANiOSABykEgADJJIAKaTSABKlUgA+JZIAJyYSAA2mkgA0JtIAGqdSAAOn0gAqKBIAEKiSADco0gAgKVIABqnSAC0qEgATqpIAPKrSACMrUgAJq9IAMqwSABkskgA/rNIAJi1SAA8t0gA1rhIAHC6SAAKvEgArr1IAEi/SADiwEgAfMJIACDESAC6xUgAVMdIAO7ISACSykgALMxIAMbNSABqz0gABNFIAJ7SSAA41EgA0tVIAHbXSAAQ2UgAqtpIAETcSADo3UgAgt9IABzhSAC24kgAWuRIAPTlSACO50gAKOlIAMLqSABm7EgAAO5IAJrvSAA08UgA2PJIAHL0SAAM9kgApvdIAEr5SADk+kgAfvxIACL+SAC8/0gAVgFJAPACSQCUBEkALgZJAMgHSQBiCUkABgtJAKAMSQA6DkkA1A9JAHgRSQASE0kArBRJAFAWSQDqF0kAhBlJAB4bSQDCHEkAXB5JAPYfSQCQIUkANCNJAM4kSQBoJkkAAihJAJwpSQBAK0kA2ixJAHQuSQAOMEkAsjFJAEwzSQDmNEkAgDZJACQ4SQC+OUkAWDtJAPI8SQCMPkkAMEBJAMpBSQBkQ0kACEVJAKJGSQA8SEkA1klJAHpLSQAUTUkArk5JAEhQSQDsUUkAhlNJACBVSQC6VkkAXlhJAPhZSQCSW0kALF1JANBeSQBqYEkABGJJAKhjSQBCZUkA3GZJAHZoSQAaakkAtGtJAE5tSQDobkkAjHBJACZySQDAc0kAWnVJAP52SQCYeEkAMnpJAMx7SQBmfUkAAA</prop>
				<prop name="Temps">REFSWgAAUpMCAIBSjv+kcD0K16M+QP97FK5H4fo+QP7u8kNAQMP1KFz/j0JBQB+F61H/uH5CQFK4HoXv63FDQPDxcF1E3v30RUDNzC8ALEa7QPYIAMIVRx0D/W9HQOF69/FIQOjzr0pA7FEXAUotA8xtSxUDsUw1A5VNHQP3fU5ADwEeZU9AvvfxeiRQQHHw8bDtUAUDIlF9A5VRQN1mpgEGUkAXAVF4e1JAOAD1KOxSDQN3XlNAtwFcz1P189taVB0DzVRNA0BV2o0EVUUDIVYFA5JW20Az/gEDVwUDclfdQIcBFP5X9fNqWLatA9hYFQMxWbUDTN1ZHQMtWUAgAD0K2/dYPRO3WEUDYVjeDRMeWEAptgHoV7ZNA9BXNQPFV0UDwQR0F/4Cw2wXjh9wE4YVhh0grh2GFXYddh3GAr/8Hw4tQh4CvSQnHi8oK/byukQvAFYlVi1uLY4voC+yL8Qv1i8EcCteErjsL/4l/i0WPwg/ACI/PD8uPX4/kD9SP7Q/nj8AsD9iP+w/xj8gTzJPBE8+TwBoT3pPTEdGE4xPnk9IT1pPAORPpk+4TxpfDF8+XzBfSl8AzE9uX5hfql9cX85f4F/yXwAEbxZvKG86b0xvXm9wb4JvAMRfpm+4b8pv3G+Ob6BvEn8A/G8ef0h/Wn9sfy5/eH+ifwC0f8Z/2H/qf/x/Do+Af5JxAI5/SI9aj2yPfo+Qj6KPtI8Axo/Yj+qP/I92X/g/Ep8sjwA+n2ifUp+Mn4afMI+qn9SfAJ6f4J8Kr/SfHq8Qr1KvZK8Adq84r4KvrK++r4ivmq/0rwAGvxi/Kr88v06/YL9yv4S/ANav6K+qv8y/3r/wvwLPFM8AJs/AvzLPXM9uz4DPks+kzwC2z8jP2s/sz/7PEN8i3zTfAEbPSN8633zfjt+g37LfxN8A1t/o31rf/N8e7zDvQu9U7wBm73jviu+c767vAO8S7+TvAPbvCP8a/yz/Pv9Q/2L/dP8Ahv+Y/6r/vP/O/+D/8v8EDwAWDygPOg9MD14PcA+CD5QPAKYPuA/KD9wP7g8AHxIfJB8ANh9IH1ofbB9+H5Afoh+0HwDGH9gf6h/8Hw4vIC8yL0QvAFYvaC96L4wvLp+wL8Iv1C8A5i/4Lwo/pC8uP0A/Uj9kPwB2P4g/mj+sPxY/KD/iP/Q/AAZPIJ/aPzxPxu/Y73JPhE8Alk+oT7pPzE/eT/BPWk8MXwD+TzhfSl9cX25fgF+SX6RfALafKF/aX+xfLk8QbyJvNG8ARm9Yb2pvfG+Ob6Bvsm/EbwAeX9Bv+m8Mfx5/MH9Cf1R/AGZ/eH/ib5x/rn/Af9J/5H8A9n8Ij4p/lH8+j1CPYo90jwCGj5B/ko+8j/5fyI/Sj/SPABafKJ86n0yfXp9wnwKflJ8Ano+gn6qfzJ/unwCvEq+MnwA2r0iv2p9srx6vMK+Sr7SvAF6vwK/qr/yvDr8gv9KvRL8AVr9ov3q/jL+ev7C/Mr/EvwDmv/i/Cs8czy7PQM9Sz2TPAHbPiM+az6zPvs/IvzKP9M8ABt8Y3yrf3M8236Cvsq+E3wA+3+jPmt9s38bf8N8C7xTvACbvOO9K76zfTu+A79rfpO8Atu9I38Lv7O/+7xD/Iv/U7wCW7yj/av98/47/oP+y/8T/ANb/6P/6/wwPLv9A/0IPVA8AZg8oDzoPnA9G/1j/0g/kDwD2DwgfGh8sHz4fUB9iH3QfALYPyA+qH4QPth/gH/IfBC8AFi8oLzovxB9GL3Avgi+ULwCmL7gvyi/cL54fAD8SPyQ/ADY/SD/qL1w/fj9g72IvtD8Axj/YP+o//D8OTyBPkj80TwBWT2hPek+MT55PsE/CT9RPAEZP+E8KX2w/Ll9AX+JP7E8Adl+IX5pfbF8WXyhf4l/0XwAGbxhvKm88b05vYG9yb4RvAJZvqF+6X8xv3m/wbwJ/FH8AJn84f9JZ1l9of3p/jH++bwCwf8J/nH/Of/h/Co9cfy6PAECP2n9Uj3aPiI+aj6yPvo8A0I/ij2Rf5o8Yj1p/PJ9OnwBgn3KfhJ/+j4ifup/Mn96fAPCfIo8UryavOK9ij1yvbq8AgK+SrwSvnq/Ir9qv7K9GrwBYryK/DL8uv1i/Qr98vy6fAIC/sr/Ev2a/eL/6vwzPHs8AMM9Cz1TPZs94z+q/nM+OvwCgv9LP5M/2zwjfGt+MzybfAFDfYt9034bfmN8y36zfrs8AwMvGzwDvEu8k7zbvSO9a7wC839bf+N+i77Tvxu/Y7+rvAIzv9u8g/zL/RP9W/2j/ev/AjP+e/7D/wv/U/wb1hev/UbgetVdAPQrenpCNV0AzBgFTV/1ACPAoXP9WQM19zBcAvFZAmpkfAPd5VkD/8T06VkDbuB728PhVJQO6Vf1AEPB6FH5VQKR2oJDXQzwE/lRAD/F3esRU/fRUQGZmAdtWVD0DHlQtA+hTW0BSLgGxUx0EU1UDdzRTQJeRKPxSnZNvx1JAH/bxjlKVk29YUkBx/vEgUg3z7+pRQMMQAI+yUfb9821RZQM2UUAA2t4CUZWTyFB9A5FQthUDXFBVAyRQ/fPdtU8FBE+Vk+hO/fN9bU4FAxNOlZOoTUUEbU2lA95MnZN3TKUD7/5LQPbIAMKVS7YtAzhLDfPaShUDjG1KDfN6Sg0Dr0qdk+0XXBS4SxUDLExA3ez48IVrTN0DgEwiRQODpBdGFQ4Cb5wXnhVdSEAArmdMxQNi5BcA3hXOHQYvGC+iEcYVNi9IL4RaKQYCc2wnZi+IL5ovTFqVA3zkFOJMfQRNBQPb8059A/FPfQNxUGrdE+f0BVF9A9FR3RNbR1IdA7lSlRRTVROtNZQEHFMNA+8MNLytUvXzhVINA08MNBxtUlUD9FEFA+NRDQOX31FA/yLhVDf28uUm5AToUb0GlgLsjDc+AonunDfeAvCsP7Y1xgLyQMw/1jVONeY9/j1mAvYUT4gmTzhL3hL3TE9eTR4C+QBkT3ZFjk+gT7JPxE92RZ4SgfvUT95PAFsGXxhblgIM1jw0b1IFFFJVE1VTmgUD01xUU1T1JGwETm1VVRPFVZ2TV1YN823KFAQ8Vz0DrlelA9seWLUDkFj18/VYti0DKFmdEwtZLQPYbVidE5tY3RNXWGUzyxFYJQPabOcmAqpXQi0DqARn/lWeVbYCsCRvAgYCszxvTm9YY/b1bm/48wBmb/jznp2elZ5vyG/ab+xvbJ6dDvKaV30DYVfFAzUiDATfFAScVq0ELASbCFadE8tV/fREBFO2NAQaVbUD4FT9VFRWZTNxVA3zKmQE9pQEW7xTLQOIU90DUJx0tRikdOCsBKhSZQNmTVI9Ay5SXUbeAsB0RM2JZDRRUWV0xATiUNoNA5/kJGdQtQMwULZVE/VP3ROHTw3zGtlPJWQsFEhO9fPFTbZlM2FNDfP6TB0DmdlMFTRkhNVLVQN0S1olFEvFA6JKtSRKVRRZSk00bBRsSyU0SyUDAUqkJ64Vrh9IE3Ytzh/4HwASnySfVi9In4Ipfi94n4qfsJyfbi1GFUYavkxlM4E1TR0ETi0DeE8lBBSEDbD8BERRjRScNNNwfgI1oTw0D5QEPFMNNsZTbVM9A85SLQOYUt0DW2BSlQMsUgUDA7wHEGY1Xj12NbZi53w/jj+oPwTKr/Qk8dw/9j8Ivxq/DE+APr9Qv0pPdL9uT5C7/vL9FVGlAz6cBKdcpCMwBvLbmFP18xVU9fOVVGbFAxJV5XRUdB1WrVRVVmWkV2UDdmzk6PxUq1pYVQRY9bRZfQMhbVm1Y/dYPQO+WBUDbXzcVDdYRQPzVx0DicksZ1YSpXTHDm2WAqwAHG8ub1hvys/cz3ZvAN8S38AEfzbfuG9C32zfnsqAV6oFpFdlMwGkVL5MdHtaHAQpjFTqVRUDrGx0g3BVVcRMD14F/iN8dBFNVG3j2FOFhJQEbIwPtEaDVKSABDRJUuVUUhadE9tRRQOjzA/eBQ7zaVA1NAQUTeQkF1BFA23DLIRaTxUD7E7dlFas5AFOXYRNFTRN9SRa7IwLnBSrS3VUS03TsddsF6YTjIS8St0TJy1LZQOmS90DIOQXphUAJoPMj96PUJsmn4D/kv80nwBun2ifyv/c//7/EA/CnxwHVvZSiEy1AxDM5PHML1Y2EnNQTdMHrKR85Ke0xnX241K1sy5T9ZRT0vW0U+UkHKSxXKR8UgQ1FDQ0FcR0W7BWP2g7lq8AqKOmr5g/wq/kr14fAL+CHwA0v6YfuB9iv9wfjr+ITxIpqvaSCjQ0VTw039R0V1rUtNXUtFVUXcPTdFeqDuLCfFQ1PHTIjFQ6sJxfrlU+xfaSKln1UxgNWS0z3FgFhOxUI8B+gxVYJePcFHS6/FdW44TPAJbNns+4zzI/RD/mzxjfej8AjD9W3VbfwD+yP+Q/zrMcd1JOAiAsd7aynoxUWrTUWxlWVXPNVa2Dj3xUE1VVxbRkJOJ0d97zdHSVOuTU9ESkvpx/ZnNTJh2j4VL9VMwEc8x/3nWqxlKL5ARTJBQcVOTjoVDF1AyPHo2mU0/l07RtTsXTTE5l4+ZNhWPbZU0N4wJNVXOdTKx9JFyE2UvllEsthEtgDfYG9b7jnIf2UmhLxVMB67SPxo84846DHA9u/+hfAPpfDG9OnzBv8v9Ub2ZveG+gim+cb8ZV1pXmk01dI26lTs3UT2Xk/JwkZOS2WsxEKzTkoFJVcw2kB0yGc7QEB1NVVMR0lrRECV5cp+bSBFykKxB2r4irAJ6lnq8oHzoftH9WH9h/ehkAdh+gHxqPLI/OH+gfYo8UL0imvf5l3rKlxLfWMpfUv1Tmtc5DVbWz/tyEjgTPEAYTHM8uxQ6iKDzPTs9gzwCqwfYl9i8IPxo/XD+Wn7ifAGI/3J/un6g/Aq8krzavSK9QWqmWxY7VDuJCFET/HEQIq9imA3Qk6MTf1t/o085DCMSEUyAWQg8E7xbvKOvmg6A8707l1kJb793UUHUkUNbVQ4NQ3eNLBFQVUFql1E/VM1dPhXROtbMzfk51tGQEkU39RMxkrc489GdMZeMGLPSiJhz0Rku1BIxUiAT3xkMIFPfm5X7iJby3NvW2X8hTAFb/4F8iYb61Dm94zyJvnM8Ars9Ab6Jv5M/2zygLJg1GD1RYAyaTTl2T+AxUd2y0Bet8tH7kd/ZDJLQzcP5DEKQPXgO8B6YieswPZoV2dQBeff4PEB+Sf6R/tn3edc51AM5/AI9q7wyPju+g77LvbI+A1u/4H/LpJi2Oozwn1kLTtpzUU1QFQ9FUVXNMFGQv/jKodCQ4dJyTIF4ia45YNVP1RJQjWQ10bLQn9qKSWAVDUVglQwUKRJTTXKfmJWadhp+wnwACDxSn1p8wDxqvDK9WD2gPCIoPnA/2OrisD7YN/j32oi0iBEThVq2jnCRHjsItGwQU3FVdc5FET3ZC1eRE9KzEhHVE9DxUFkVDBVR1o8CER67zDLSos4CeRW6jUkVDdTx0PsgktAvwJsLDzEd2QlRRiK2j40iOIq70RFvQ9qIyKVBN1s5DT3VTIBxfLlUiLrKBPF9OVUZC1VxXdgJZF2xXNlKFSh1ESk3UFUq1pEsVQ++cVz7Frl8AwF9Kz1zPfs/oL4rPDD/OzQDOz0A/Uj9kP3Y/ENs+xb5lQB4llhPUZ47T5GfeYiYM9JGaHOS7QAZCoSy1DLQ8rVMVUy5TBTMLDETbFVJ1A6cEdGBEfx7lXn8ASEPm3/jfCuke7SbvyH/ifwDMT3bv8E+K7xRfvu/g70pfAPzvjo1GdS7TVHQTsFbTvIdS9nKUzIfGYom0pADshAtzVs0UViX0/Icm86T0TcK09BpZjfbGU1kFM0vLWLUUWFX0rPTxTJcIBgVelS4SpWyf5v/4/6qfAJRvHg9AD8pv3G9uD+hvyg+QJH82f3gLTkKPfKcusgGpV42uXpI4hHT4NBS8QVXttLyvzq/go3bzVF2Tq+hT7bOwjNRq9KQyEAy/HrWGs4TUIIxUc0A+v6xQu3YCx1CltFCto1wVUAUjJOQUwoS/lr2uo41NLdNITRUkvL/WMqYs1L9GIplKNcRKBcTchAErvIS7gP4T1Cc2xZYvIMMAPs/AL8ov1C/+Lxg/ip+cnwA2P8Cf0p/kn4Y/mDMexZ6FSD7VntOctPVU33aiYMwUxdNkVEd8347VTkIfUyJFQ/Ec945VtqJQvN9mRQBOT2BDztVuTQ7thk2mTa5PANBP2k9Mv16/CF+Cv5S/Nl9AuL9iX9y/Dv1mEyT0N6RUTbWkVDVUvfTMdE48FKnEVPc2IqoEFBxsdJGW/AQBWL0zkIT31vIorVnVMxZZxYRYXWRYWkUjafRUIlgN89q8BwBWZU5l1v1eb3Brjm8A3xLfAKxvtm9I3wp/ZN9u30B/ot9UtN+eIqP0BHL0BDJcdGnfBB9GIhkMFNpVvaOrn1X1k2O8VCnEVOBVVM3EVEVDcSzkOiTENQO8dMukVJVTVYRsFEkYhBfOw1LV1IwUPDRHqi6CzWRElySEU/S0GpTMF46DUJUUUJ0U7BQIFtwUp091cx4ELxYtZuMZTYXUBKRTTGWkRC9WLTaOgoxKhdPXSoUkfC8Eji1eooekLyafOJ+6/8z/AG6fqJ8CD/yfFg84D0oPXA+wjj+YMy4lniJDTXUTMUVOxcN4xD/WNYZCnJREKw5SZQOD/HT1dOR7oJaOgixTLfMJFEfn4qUpUq30HEQ3jBQMPEdeRQC+rdalZk/or4pPFL8WtTa9ACa/SL/KH3S/7h8AL6q/JC8Q1r9IL3pZzsIqjF+eVeYTVqRUdVQ1pFSF9FX9U6X6DORv1FcmYlXsVMda7FQ3dMSoWJWDGARnoo6i/hxkG2i+g1gdswACFDTQ7MdGbcbF1s3ezRbfAHA/gj8836Y/YN+K39Q/7j9AAE8STyRPVn2m48zUE1x0gc98d3ajbESzIJZ9JmJFDVWNgwxVJca+f9BznoMo3Hcu84SkQfwEC6RUA49UFY7W0rJsFHzkFEQ8h8KWgshMh/bTXIcugt1Pwq30T0Xk5OSDiJ4CsU3C9eRNRaSE/PuAbnLBS2otxEtFpEp1c55KFaSE3If2s0sF9LyEs4DW0mIAFKcOnyCfqvmu/1Cb3v/o/wAKD3Rvhm8wD6pvvG9uD4ALMM5lBpWehT7CtU3t5q4TylxUc9zk50ynngLRUWyNRGSkuVI9EyFTPcRS9HQchK/eMocMFE+MpAseUl1j+9SnvqW+pc6vAFgfah98Hx69lh8Yj8IfPI8A5h9gj3KPhI8uLzgvWim2jUD2vY6lDs8gw+YzNOQxNMcw9oNEx/5D5DSVV91UDDSldmTE4HTHVkNZLRRYLL3EbMRlWOXkWC0UREQBv7THxs/Yz/LP1J+eP/ifAAqvHK8uTyivKk9kr3aviKugrsWWrc7f4NM2cvDs1Kyg9N8G5Y4DFO8Og1StxFTQzWQ8707ttlJeXHQlU4JlI+1074bvmOtGs8yEJ2IkhOK8787l1iIHULWkrU/NczpP/SRO5SNIVU6dtE1lI30UdBScBGWxJGRPJGRr9YpLbZOFEzT0t7xXTv9g8+7SzAFLzbR0//5d/mUWbyhvOm8AtM9Wb5Bv6s+cb4bPCN8y32Dcb1bfiA+aAc7iLk5tk6szT/3UULVTrkRVUcKlk5jcdCMQjvPUBPNSZF12xqNTvbT0BNlStaQClHRrFBfehQ6FPhU2HbZ1AE4f0HPOfeZ/iB8CiR6PKI8ASo+874aP4O/y75SPFv+4i0i2jZZ11iIXfHemkvjs1LNzU82kbHRxVIXkVEY1w2xVnbS0J54C4cQviNYldpXeMgfsJ34jzPTHtViNVFi9o0JYJVRXAH20TKeenUY/WD/in+yfVg8AIK+KD0yvrg84r6oP5A/2D6CYrzpPTE9eRTbDVt20Vmhl9HxHtrJ+nERDVd2EKVU9dCS0moT0YbRPxkWYhiXWRQayCVOdRJR0m4D0R451xnXGkxRf3kME9NbFUP1zkDxf5tPUtGtPmhU0TxVzlE6F1uYiqElNfda2Ut78Z6aSGHwkrbgkxFdLZfRKNVRKts1zeko986dKpXMPNUsFk4WsVAtM3aRczwB2zQ5vmMuuxRY9xs/Qz5LPAEw/bj8o35I/pD+2P8g/0jFodsUGdXZarIzUs09Fk5VWpLTMpLRcPHcmkkdUTH8ms1NtkyNERPqUdLW75ISFfLRNUjXDHAA0RNuANuWmf7h/yn9U717vAHDvgu+k7xZfKF/S70xfXl/AEP+CX5Rfvo+YU26SA1KotbTs1z5SNMwUs3T0MLYUlLFUjUMvVUWTpigEtOugRrKOFGQeLBeeImsBWH30WDXD3FidI6shWVWzHWyU81yUqArs9GdUlCCMn7aVppWmnwC4k8afUA/Kb9xvlg8AfxJ/ACR//g9If1p/bH9+f9ADtq9kyKNGsu7UpxayaFaVtEJUFOj0r5azDLfOA1R1xMr8dEf8VA80t26Sk1MIHURMv06ytbzXLkV2tTaz0qRElYy/DsNQrZO6UNJtk4O0t5ZiCBwkoE+Y/dTUt76iYk419ITUjjVNrWMQhNSuTEXE7DUsvCe+oiJLrUPILMcWsgWIpCTaRMcmQ1THlsV2xQDeLfYvCD8aPyQ/Pj9YP3o/ANyffj/QPxKvJK82r0irdtVSRiJAhNf+U09V9FCdJCFQzfT8F7bVJuKBxN/W1Swew8wU41KNQ6/0187TAATvnkUe7zDvsk/ET9ZP6E8A8kGW74C/El+kv2ZVPl/Qv6ByX/S/Bs8w/6peGdSkb6psRN20pFXU1PIkhHNYBIT7cC6yalWtY+DkdK1TXBTIVj2UVw1jydKcxDlcZ8YTWd2zJllstcaWYthYJbOYWAUkAPz/3mWObR4POAu2bzjfSt8AXN8mf4Dfkt+Mf7bfyN/a3yDs3wYf2ME0F54iEUQXLrJNilQcCFadxNx0jXQXYC6ygxjWw5QXLrIqVMW0AVNlFLQXZqPEFyZD1BfW8htjUt3zLFLdtvYVVkJjelF1FAwnxrLUUI1DE59QnZQcJDA0L0YtXiLbKE4Ns8FNBQNdTTLNA/dkl8ayFEwl1DSU21FLJdPwSm0jnkpaZZRKrfOVSsWkS9WEBUvdswbsh8aVZpXuJe4vAHCfqp8ED66fUD8qD0wP9p8ASK+CD5QPpg+wA9713vV2gmu+TEWETU0jtE4ts1G6DEdGE4SkQSzEtzy0BNPgLoK8rKRTRUtApkI7gKo+svzspMrcVJTM5FwAdE+GT5hPqkEetS61Lr1GvwBYv2q/5B+Ov6i/Gi/kvz4vAFAv8r90LxbPuF/KUXaC01CqpkKl7KQaNBSVxKVUrF3U9FQxVZVkVR2DG1QUZ8ZTV1UjdgTk55x023NY1QPeWOVTI1nWdRMfWaXT9bTEuVhE5eR0ZDN0b6ZlVsKldDcAnm0e3zDfsj/EP2bfmN/6PwCk3w7lDk8A7yJPTE9uTaZlCnaCfqR0QrR/xn0es2TkG6pV1QNuVbWk9H9uoql+DI8O4tfsVKAsFGpQNBc+j1CLLvIQZBTZhBSRo3SPhoWWYriUhz4CS41QVcMVUO0GVjN8pMe1Tl1UTlXD9U2dY4rVTS00TaVzwtQEXkxWpXPiS6WkSx1kS80TscAUlxaVXkLFSp0zMBVLVcPV7FQ+RJ9Wn+D7ABYNjp94b5qfnG8+DzAPum8AtA/mbwh/Gn8sfx6TbPTjgAZ+4vFNda+Hr5mi9qXG5WAGU7Svxq/Yo+4ieFKVRAKspBP0rwa/iBsmvS6/sB8Awh9Mh1ZzXIf2Hwgvio+cj4BWL8CPYi/kj/aPCJvWYvtYPM9OzU5y0FN1E0/8RKnPdMfeU1UN41eUxMra/CQ+nDwgWJVDklha9eRZvVMqWZ2b2pyUW5tYLcNXWA2zEUw0Adr0z349hjWWNZY11jWmPwAorzqv5D9er3Cvgq9cT05PIKCvyq/crw7tdhJfjJXsxSA05z5TRO9W5XbzVcUkbO/EfuU+81RdxpblzoKGUyI9g06s777tPoIu1Oc+gkW+NMSJXIQLEO7CDfznUu7CnQz/VnNPPWRPPRSNTp0zkE41FET37iJYrU1dM/NMXROMRHQoWqxkq6T0Tku94+uU96yO/e4i+Eo183R89BAA1FfW9T5t1v3ObYZv6M/6zwCsb75vMN9C31Tf/m9434rfsJzf3vXuA9wEdU09g25ZTr10NPRUUF0TzAQXqs6CtvTkK9x0oKS0C4VT7SM41CQrEIbDxHTI1VIdxFL9o1jU5CZSAvVzAbwkkxDuf+hzbhUOhQAOhSaPOI9Kj1yPZo+Aj/LvAAT/zo8o/zr/DJ9e/5grfv1griWm4rsvzS72cpFU1QMLDlU986b0Jx7DBD8WNbZGElpYjcPEWEXkWQYVsx1ZPcREN8ZzVDduUwLspMeUN3Y15pWGP5g/Iq8AjA+uD1ivwqHGD+gP+g8MH0DmrzAfQh9UH4ZFTnKAlEdqVpL/pES8vERnVj2TMSW8T85FPmIzVRXEdLQJwuxHHhJF/E8OXRZjfLSB/CxX7kM8X05dHtMEhDWkbFf+krp8Xz5iE5RcU6FPVeSsX75dXlK+vNRa1sTU9UttdEsdgxpLCn20Sh2DeuQn9lUWZRbyC7RLpUMs9Gc2b0hv+mkA1s9YP2o/FN+OPyDbHt9w3wD6b+Q/9j8ITzp/THem41x0S+9OpeRPbXY+kgV8f2yOdR4S1VLNQy5TDZMpN6x3PpLlTOSxxHdOcgFA1HcW9eZ9XuX+fxCPIo8ApO+27d51boXO7+DvCv98XwAW/6Bfsl9s/9Zf6F96+f6SFQo0lG2ktNs8n06VFrOtVBVTTFUNBFUdE1UVVv2jyIwUPISflpXGwhH31JSrmDYC2LyfzpWeYwL8pLhsB+aV5pV2D4gPug8AFH8mf+AP2g9cf25/IB+Sf4Ckf7Z/8K/KYf6lZrN8FCIqFLTddJSaXGRYLL8+vVo2Ahi0FN5UDZOnxPSBcWy3llN8tyYzjLc2g1NKBePgPOSorLcWUiy8v6p+Modk5FEMZBpUVOHE7LcmYmX8vw7FxsIXT1rl06wsxEFONZO9NM9YLkUmwzSUxUuttEtN5FlLbc6WsplKFbP9jMcAxiU2YzQ3LjW2z8jPmjl+NQJeUmJ0P34/+J+iPxyvLq8AQK/iP2Svdq+o37KRtiWWstl5zNeWwnBPtVM2UKK1E67s345jFGSdFGQNpvwUOlMNNIxEB/wUygrERJSchFys9OugTuUGVQDWT+hLdu3+TxhfIl+kv15dAF5fiF/qv/y/tl8gz8JfRM+YVs94/4L2GVKtNKz0+mYkZHVTzbQc5HNUbUQtVOXTbFX1Y+BUZ55DagSEWvx0zexkPljlZESkZJtlKJRnXmMsBIkMBAtEWJWz/uTHLnXWZV4FAG4P8G8Cf5wPNn9If6rfzN8Afn/Ic4Z/CO8a6f7fOO8q6Ywmg7zUU1ctJOTFBISKoVYlJBSHXiPEFHwshEFpVQ1kLITRVISYVO10TVQFUypUnUSEhLCMRG13hIRAU43zCVO15DIcZJuUh5YiHlJltm7TqgxkenREQ0QkCwzE1GjUhw6DZCQjXETVT+Vza2hPxRROjROMTjWUjBSXhrI8TWX01DeWY0za1fRLpSNKSwWj60ooVZbmJY7Cr1yUF8wnNkMCpKRepJcmPzg/Sj/Un04PAPCfcg+ED0avqA9Sr8wP3g+w8A8CGaaVzrLiTFVTsWlNBZZ+008l01RQjROpzNSntuNRJWNFNCS5QrxEI/ynNpMMJ4ayzHxELYUUZE1SBZMcNCQLYAjuRUa9pkLh7E92vxBfmr8AFC+2v9C/CsE+LwDPEs+EL4CWLzjPYsE+z9AvcsnOQgNWJLQ8UlVToaSEFtznrAazPGStVIUDK0xkpLVVhcRW/fOOVjW0V2qlQ5HsdAG0ZHFYBZPb3FhVUyFZ7RMaWdpt0/CEZLdYzUNjWBIV9FjFxPx0vVzX1m9g3wCa3+w/nt/g3yJPNE/m30jvgPLfXE+OT6BPsk/MNyYicNZs5DBXBZPsXGSoVqqtk2fUxCX0ROes5KptVVUzYVXdIydVBSTVVH1EVAUjfixURVRWjcMPVK2T16zEkxw0tVx8HOwkZLVSNVRS0oXkUm3kHGTL1BSVUbT99KwkJrwU71Adk7itUFUzgVCFA0vchAW25ISgT1WzM0/dI8fVTt3ETu2ETaUjhk3WFQMgTVUzoaSkPkwK/XRLraRL5fZmg9T31vUyPoNKLYQsZNlLHWYuBQCWnRYNLg9YD0IPjA/Ob/BvAJoPFH8mf8APAh9cf25/eHOstoOMZEBNLbROjcMvSuxUF+yEkdRV/BR8JCe0xlNsFPOcxDVTbdMwVVNVMxH85OF8VK6cxQaUhDNSjeSMVCsgVrXGH0Bgv+IZ9h8ILyIvzITxVCcAno1WL2gv2o+sJ3YvsC/aLwC8L94veM+Cwa5zjMcmY5zEDVXsdNBTjcQ0VCtQXoIpasTPBpLG7EQ4VNfmYrM3WE3UjDQHWQ0DI7FZ5ZZG84w0l1gNA1MFWJXEV5VUPN++NVbfaN8A4j9sr0ZPkK+ir7SvTk94T0Dir/yvDr8gvzK5vuNXjcNBX2zvPqKD4F4TvJQGhORrx1X1Y4uk5FFVjeSYtO/G5b7iKFSlxj5jUyAFZOzv/u8Q826CLAw0C5ACdoK+LPdOFT7/UPPmY9xUJTC0dPFs/1aikIT/PhNVTd10TL3jiORkB7T/KuZi51xkkVxkccz3rjIV/bTFSyXTFPz/Dg0WFQAmDa5vwG8i3+RvXt8Afzp/AJTfpt9If8rf3N/m1ZZlXoKrukwNhE31o6WkdK+sPBdegspQdYM+vISy1VGN4yicFJ10lB9TrOV2VjIhU43j+Bz0xyYU9I5SVfQMNCaEVCuQAB71vh0uhdYf6B9yj3yPjo8AsI8i/+SPRv/ojwqffP8+n8Cg/7L/TJ/2JR5jlBSlUioVwxp8FJX0dVRVNERULS+UtKhVrTMdRD8u8hVy9KTl1JRXbDfulX4/NJAzX2J4ZDQxWLVUrD8ALq9Ao06vYK/aD+wPdq/IrwAiHzQfXk9IH2ofXB+OH4Ab1Eal5sJ+xARATLT/VmJdg6r0TwZd7uJuVV3kIVVdxCxfPlWWAg1MV8YCLaBs5GhTLfMybF/+wyiEX2ZjPIShJMRrrF++X7TQUxaCEyzkuk+dY08NT/XDw07lxPxfDmXmwg2+lGRXTOUkLG+WE0RnWu7DSqWzyErdwzTcxAG0bG9+b5BrDt8o3zrf3G8Abt9436Jprt8ITxpP7N8+T7BQT2JJjsXGAhBN7eRNKp0kTi1jGdxUkLx3FsWQBvX2tU5TfOQuTCcmohPVU/XD43SUr2wkd1IKxRRS9XRSLfY+habvMIMATo/Q7+Lv9O92XwjzJv8w/wBa/8Rf9o+I//pfxP8ebzBviFKZbpWWAm18lw6jjJxPtiwkzVRVU0xV5cPesLSXPjPEn/YyG1iFtFigbQbunwCvEqFWAgzclNUAnBc+pTavSK/SD0x/Dh0OHwCAf5J/hB+GH7h7vn/of/p/UAyPPr2us8QEIFy03dQUJZp8tEd0t5ZCyYS/RuKFGJRlVN2UrL++vV7ihVVTZVNOzLQW1LTg7L+o/r8Qw5ZCiYQkURTEGqgszz7FZlIuNOTu1CSDSU8dNFTEqGzHlkK5fMdoniOMx27DTA0DwUvdhBSsz/7TSpVDmczHFjUu4gv6SyWjU+zP/s+IO749AKY1pj8or8o/TK/ePyBPgq8gLE+mrZ6vyK/630wVNIRELW4c5G9P/VM2LOcexUr+UraMJCtM5y4jUxXDqzpTVQMsVCT89PTKNVLdw5TkhFxSReY2AwCE5ENQHlVmYxRXvuU2X1BbAFZfcF8K/6RXjl+wXyrPPM8A/l9gz3LPDG+Wz0Bv2vG2k2Ast+7/AA8SAebyDlWtw0uHVcUDACwPTsJ0HIQZ50wHFsLCWGUG1mV2ciPzWF2UfAd2cjOMB3bjAMQHpg8ofzp/vN/O3+Dfan8A1H8W7+B/un8k7xaPcO+C71S0HxbCQswculSEd+QUoTXsH/4fECM+01RthFSgzZQsLz4vUCOe0vpktMRFUlUDjGwvfiUG4qOMJwxu08y0/FB91Kwvvi/QI9oWU07lE3VOXaMLTqDtJtZj/C8ONZ6TS8UDMGL89NEsNy417rLASqUjAThMN06zZKfmld6dfj1erQCePzCvOq+0D8YPaK+Sr/wPAL6vsK8aH0QfBtN8T45FNpobc1CVQ+lQ1ZTst+YSgWXER061RjNEtOPANrLtKVKt1NyEc8xEPgRXTsUAprUeVRZVLl9AX1Jf3L9WLwAQz3ovHM+eL0jPgs/UL4bPoKjPCj8cP05lntIK1MRVYkz0vGxvfm2e0kpVRfRWfIQ4Vv1jrBTUPrTXrD6DzGSQWF3j9WTUKKVZxYRZpbTEZJsEdFUqdNQPZNTYLIS4nNeOgwCM16bfoDi73z1PB+8B7yPvAIVPl09J76tPzU/fT/FPI49aBRNfpOQeV/1j3EyHFO7zVIQXZITZbI9+ja4CS6dUBRRULQSUhAGMZKizj8WOTpNSjSNyhLQ4aOyHJgMsNIeMtE9RfYSK/LThFLSqpPSLEO6yMGIctPE8n06VNrI9ThWzi9pN/WNsbJ9+ne6yYNVLHdRLjSOinJRxSgKdU5W0n8adRhVODe6fAK8AogmODxB/sg80f94PCB9qf4B8f0YfoH+yf+Sv9q0uQnC1Ty0EUP3DrlCNIyIq9FSYDJQqXPSgPLcmcqs3U73DKZxUBeTE1RQch15iWOyEJny3PiWetQCOtRYlpr+4v0IvTC/uvwDLAO6PkC+yL7wvNp9Aky6f8C9AIj+En5adxsUWhc5yh3S0afjcFWQ0D3xUj1QtU9kMBNf+wv5V9cNxVirdE+PM5FXEROUEROMw2iYDWF1jGFn18yFZlr2D/lh91FgF1HTULwlYzRRsRMMcRwZNnt8gTwAyT7SvTk+gT+qv/K8Ov8hPgELvRL9Wv2i/crHWpe9yjUKkpEC078btXpPc5Lr05It8Vd0TM/TvBv2ughwVVJ1T5bRUsCz/PvU+00BM90Y1JlOsFJuA9sKhdPdaPrI1vIT+UD2zxRRkE5BQVYSU9CGs/77/0PNahmNNrYM8TZ1T1ez/sr6CjgQHthLMSj2zhTVKzXRKfXOvSr0UNA8AJnVOD2APcg8cf3bfiN8qfwCs31Z/0N/i34x/Bu8Y7yrvjNRnBpLiTG0ffxye0ucq/HRe5ITRpBRFRDRLgLC2Fc7jxB+mYrlS1aODAVKd9OwXXpVOyhMgDi2OjQCmja6PwI/aj1T//o8Qn4r/AFSfVp/A/3Kf5P/2/yg/Oj+m5BS+UqXmNqKxXDQwhGw3JvJMfD+ONaYz1KSTJVf1EwSsN85y97w/duMK7DSoTKRnrDSrMO4/AE8AEk+Ur9alpq8wH9qvRB9mHwCwT3ofhB+WH8Af0h8MXOMAVjaioVd1Y3AkFDCMtEHdNFdWg0Rf1jP8lGHslJEnbF9+VYaiOoxXxtLLFVOFBFMtU1ysX75dprJVOsTkA8zkywT0lezkxVEkBBr8X27lNvI+UKQ9hBRkoCxnjjNO/ZNBtERnjmNNXWMITbUTpVlMlTRkZMVLbeNjhGTbAku106tKpbN6SrI1xEoFpIxkUUudU/UBS+1UvG/Obc515m1m3wB/AJrfDE++3/DfQk9UTy7veE/Qik+cT85173KdRNRATUIVhE5VRPR/BoXOcpck9DUMZISBxOTzUi2PP4xU/hO85GnMlDPElAhshwD+5X6F7uWOj6CPIv88/07/AGD/cv98//5fuP8ibzRv1v+AWG9qbxwHpp+4n8qZJhLwJVP9lFS1VATEhfSfBsM0JCWMtM0MFD5Y/XRcpFMdWaUGZjNZVQRY5cQq1ARIJKQAJKTQDBf2BQBefY6voKsmH6B/sn/Ef24fAOh/+n+0Hx6PMI86v1SPToWojrX2s/wUEZy0zzQkebKstDe8v6ZSflXlI0EGxLQKVU107L/+vxDDrrMKnCRAHFQJHMQzz0XGhlWslnMkBHpRbeNDnFT8sVBFpHzHprJaUNVzI7YENNVPJSNoT920TgiVhLTHPmKmxMc2IzznlnLFECREqxzUG9C2QtdKmiUjiIw0cUptNtZyExVL5SORHNQUBEdG5T7fAFDbzj2O32Cvcq8kTy5PqK8Auq/Mr55P8K8CvxS/LqVO6iWuPDSoZO8+Uul8747lRL7ljsNTFdSs756iu8TvCp6iG8zk+3RXZl3+5X5fAJBTjl2mX7hbtl3mX1DP+l8AdM8Wb5jPqs90b87P4M96byAkDzYFjrVGDc6ir1wPnoVYdg+IA67CBlh1s3WcB6qeY1klIxgcdOiM1KoVWD1UWO1EWHVU3A/uDQDO1XZ/kH/KfwTv1n3Wf1DvAGLvXI9275jvqu+878bVvuUiRlKjJOQLKGay7hwvLi0AvkNELxbDXCfGZd5DdCc+UhHJhCdukyxUJZwvri2OAwDEL2a13iU2s+wvrpMEP0biITMcPy4/QDPGYqFMN1YjhFw/XiNKtUR8N1YjjDzVAUvdhLRHtjUmrzirTq/wPwCCr+wP/g8QH6KvNB/Wrxi/AGoZVh+IH5IRvk/QQ/71rsJZNuRHjsIkUW1zmPxHpKYDBFTxFFeOIiz8hAdqHFTZtGSjxLRrUnWzAzVSDdYWxW5V1r9gU3ZVAIZfmFsOzyDPOs/MX17PgM8A8i+0zxY/uM/yz0w/Xj9oMwDGtZ5vsGOW87xnRhPMZwYiUWzcZ44TnITnBPRa/G9q7tNYnZRZJTMmWSXjswBZrfT8NItYJTNGAER/RuVef3B/+t8s74ZPmE8AMu+8T85PcO/C7+RP9k8oX5A6X7RHdoVGEk+Ehy5zVkJVQ4icj66PwIOuYgi8hAvRVA3zmNyP7o8AnxKRgG6zHJ8ule61Pp2+g3w0C0DstGOYDvN0n4addkKQnJdi1iKirJdmY0SsC0yllFlLJUQEpNFKFVOFXAcCVgoXBK9ms6QHng0epT6vAMAL1gXWD+APGhlmfyAfSh8ArH9OH5Af4n/0f/51HqU2tSIu000FBrZDxBRWXL92QoXQ/MRHpLeGtVbzbPQjCVONJGSMgbS/BtXOvU4lAOa97rV2L5Avoi8Un1bPOJ8A4i9cnyY/gJ+SnzQ/tp/In0gC2QbVtkIDFN8uI1NFA2mzNNcu8rE81C9VtWRAVNfW82TXtvN03z4DWEUDrSMERBZZzbRYVURYSn10WGXUWOW0ZFS/XEcA1t/o32pPrE/+rxC/uk80vwBGvxBfiu9sv36/kL+yv+TnIBaS8+AWkvvgBiLsRKeuAolnFP+Wcpss/z71prNUiJ1UVPcuQ1St9Gz3BiJcCHz3hoUOorWU//aVrv1ewwqklCZMJO/U/+b/+Pt+cgvHTr30Th30HA8uDR7zDUtFg3lL5WaOY1wPbgUirgJXLNQr0EaSQix3Bn0AHn/Ac1Z/0A9if3R/hn+YfwAK7xzvzn9A71LvZO9u5a4FVKYdDvIohGQr7MQXTGdA1h/oE5aF9hUOpR6jUxXDVRF89NXsFKD8FGccJAUzlDQI7BQbkF4lTi22hQDWhW4v8I8Cn4T/ti/QL0qfAMz/Zp+gnwIPFA/OnzgPSg/UfDf+s1LlM22MNPdSqgXUU+Uz7QQkbMxU7Gq8VGjENN7MNFNW1VRlVlVkVxVEzAQ7WM2kNVj1VFlVQyhZ5QZGY1aUpIdYbdRYdfP+5DcAPk9QT9qv7K9mH3gfKrkmvwCoH7ofpL/eH/Afor8UL0ZfVKATHkNXFcNR1LQQdF8UXoOMVAZ8VLicX65fwFMKblJhvFQo1F/mX/hbDsMiFPRjFG8mbRbyQzxn7vKD1FCN5FRvZm94YwZjTkRlxPzEuZRnxmOc3Ae0b8YW8uNK7WRE1ybir0oCvcMa7G/+ZY7VDn2G5ZbfAKjfKk88T+7fYE8C6f7fkE8Aok907yZ9vk8IjxqJThMM1KuoTsU0T+3zVEyEzqFQNWbGY1yPpkIfzCQ3FHyHjqL4HPTIlI+mhWYFAFb1PvWmXUb9XvVe/Xb9fv8AmP/C+a7/yP9Cb1RvFg94bwAiD5xvrm/Ab8ph9pXOw4QEY6FSfaTEJ/bCLlQdE22tTMQrVWVjpFVFg1sZVvXDjlalQ/80dE2P1LQAWKVE3ATaTHRrH1nNNFn1w+5YDSSqpKRjFBQenKTgHBS9AEQXLh3OpU4fYB/af5wfnh8AEI8ijwQvJi9Aj1KPfI+OjzCgi7511rUuYjJXbXTsvxoOoiX0tOdVzaQUx+aD0VWdBi7N/uJFDHQNVBJF09dUx77CWmTPdsWGI4AM9EtQViOUz/bDrM9+I1BKfVRQBcNJ1M8uo08V86vDTkWUTiVkTYVjhoVN3bMgFNeGwyTXZmJ01UsFgxM01LfMNHpKAn3USq02Xt9w34LZftUOTQDe3bbfQE+6r2xP3q+IT4JPQBS/1k3WT0i/Wr/MpIeU70jOlSZzNFSRvJXcVHwEbDGA3O/Gg1TEE1OtNFRUBa8M9HcU/+5VLv+oUxbFAL5VVv1e/+Bf+l98xyZvmM8AOm+8z15viG/yz5RvFt8o36Q62baS+WwPDrLb/LRTRuzk0FMdtJwPjnNVZYOVVXQkxsQEOEQXtpI5NVg9FFi9MwdZlZT0B1b+wtZYpSRYbdRYXTQAzAcmH7B7Rh/Qf0rvPO8mjQDufyiPou9kj8bv2O/q7/zvKA7/GPOmI1cds19UL94CmYpsL86ix1VFJIwkUSSUJ3bC0KQndsJgtCemwwpUlLzktIPUL+Yv+CNmwrEu9GQD0GbCvlE9E3hgjMQ7UCY/ODPmgmVQ5fQinLTxVD9mNW8iIXQ3JlMhTZ2UdLeWPW8iQaw/jiJbcUrlM55KTSMB1D8A5j1mpf4/YLPmrZ6tpq/QrwA6H0wfDr9wH4IfZL+mH7gfaMof3BcuoroMpHlNPeSkHF9mMsw0V97CtBQ0Klpc1J3EtCFT9YM6TJxb/FL1g8pS3cOUXCQNWnRUKFJN1gY1HsUezQC+XT7NVs/oX3LPDG+OxY7PALDPMj9EP/7PaD96PzzfPt9QUNNO1d5l5jI+/LSjdFSpGDyXhhIPDHSNDHQtSVWFBGz0Gyx33mNXfTNVdiz06LR0Wox1WNXWTF51dnL1WF0EVHR6fHSVM0x07zT0vyzn5oKlABzvLu9A72Lv1E/mT5DvCl8AHF8uX8DvYo9kX3ZfiFumRYrOAn7MREA09DtwrtKoZNyH9tIj7I/eIm5V/bSKDJT8NJS3HJ8unc5CoAVTrXNo1LdWn2ifepEuEhXXnCShDARrlJ+mn7iTJvbSE1DtFMyUT9Sf5p8Y+JPuFf5CU0wVNBSv/kNsLK+u0shKrXM4S41kAFSn1hVmrdYF7gWGrxAfIh8AnH/+D7B/Yh/kf/Z/kB/aHzAsjz6PcLtOAgxN3SRsBRhcBJuw7iKQUM3UrLfeJdTe9V5S1cw0LnTUMFOqjQMRzPThDMSu/LRzAAzE0zB2lVY1Fs8oy64vSM8A0i/kL4bNDj+gzyo/pJ9OPwCAP9qfjD/+nxCvsj8clFvftG3eRvJN9DTNVJVDSGiU36bVFnI6nFweWE2ThY5sRPNER87a699lhFgCpbPVjFcW5Y5Fnk+wT/JPADy/Tr8AX3K/hL9WX6C/il+QzL/ev/C/Kva4LP8msiCKRPTdlKSaVP9m/3j4GC1VzQPeVBWjp5T/pv+suPNOkk5T5ZMWvPTgEnwkmdz3PpIs7P92A5wkRVH89BgUDyYF7iIwLARL7k/dBE8FdDwEqFQPMGYPeAPeY9QEvEt9xJQPUKYFvsO0B/YTSxVz+gR0APNg1gVWdeYPSIMGhZ59jn8ACO+qf7x/1n8Ij2LvdO8Wj4CY76rvvOdmde4d5lMEJG8lT+WTNhQv5pK2/PR7IEp+4p9EpA1EJ55iKUQkbfp0JMhSjcOSUoXDNVjUxCY8JAFSvSaeJQAGlf6Fpi+4L8ovVJ/O/wA7AAY9jp+4nyIP7J9GD1gP+p+QfA+OD5gDbqL9LCcG8qFarIQV7DSPU+WkVFXEanSkCOxUg2TE+FXlo1OMVrVWBgJyZLTjjEQrVVjdY8BERBZMR84y0+5YtbTcpHN0RC9YCm2j7WS0wxy3lk8Yvyq/AKQfZr1mv9gf6h/8v05fAC8AGi88Ly4vaC9yIY4VplU+c0y0V+aivFal1DzEN9RXoBZy41DOMutQRmI15FT+JVQ1A8TcB4ajVO02hsK12DRkojxkbFM1AzSqPGT8rITFzDSOvMRJqmT0EbzE2aSEo6wEbVqM9DW89P5QJXRQzRO1gwTUTQzUFVDNM76mLNRTT430RNR57OQPIU7VZs5T5GfGUlf0Z66jFUvloyzsNMwUd15zJHembqI9S23WViIl1ORaAGx3ZnXW33B7dn1uTyDv0n8ApE9+78hP2k+87/5PEF8iX6BUj2aPeIP+87xkc5xk6SVQ3VN6vPdeAmasj9YjSiz0GmSk7dSHRmJ1tIQA64BGNTYFjvUGlX79lv2e/wC4/8L/RG/+/2hvEg+Mby4PgGAPwm/Ub5YP+G8qr7QECqqUVFW0hL7EVFUMNNLaxIRR/CTPVCVjTFVU5SRkxDikJKykJDyMHDMgWE30RBT1WLUEzKRsMxCOQudYpUObWP1jLVdUFA9YdRPYdCd+FQB2FXYVhh+YEw6Nrh8wj0KPAPQfZo94j/ofnI+uj8CP0o+k5I/WMpccx6ajV/3j3Cg0x9YzPMQXrCTZVM9mxWh+o3THP8JxdKQ4VIXTIQFcdJvAvjO0xFCsx+5TKlT0qGT0cWz0OtTP5s8s+MMG8uFQxSRQbVY2YoEuBPRrUCbVPqM01xZDTmLtpE2N1FTXhsKITCVGUj/CwXTXrgNKDTRKzeQwlNdmpabVBrL1S5UkjEcAPk1GT1hLhk+oT/qvDL+2TwAwuya/6E8yX3S/hr+Yv6q5mNbv6OMegnBPHTSUNK6VUK1jJPTEmLQHRmKgUCT3tiM098YyA5zE0yT0AZ1U/2b1JmV29V7Njv8YbwAqbzxvTm9gb9rPfG+mb9hrgA7fMN9C3wR/Zt9436oPUirVM4dE9PhM9HLMBAMwpl4yjVTVBNQkhfwE/FVVTbRWLcPjtCRX7ISz51fFdu7CwlgtQxqVWcU0Wd0kWA1ExHSHJVhFMzFcF8ZSxWwfxlIBpfR/Bo8Yj0qJlu9Yj8ofANzv7u9IL5qPJP82/0j/WvmI1uXG06zkQJwnvrO0JHdlVtUkVkXU9AS4VQVEGuwEM7T0/FQN5NwHnjO2XHQcVMVT5VONFFOqdRNoDDQyrFT6tNTCiVL9BCx8HqTUg8BOcqHJURW0/FQzbDfWMsdQWr3DkHQ0WFBFMyHslJu6T02zT09txCykda1OFbMLTg00TU0zOQo0pNGstFPcP+49DqP8NxZOsq9KbXRLrfTUBRy3Cg6jTC3DgxwXvqXOr4BLAu7CYkwfbh/or5IfRL8+vwBQv1q/7B/+H8irBiUGQ1wUU+JMVV6mw081pFC1dFqUNF7MxNFRxVNFlFfQ7jOkX5bDTDS5TMSBUgqdE0sExBDcX17N/lV2xQCGz5jDBj2uzyg/Ojnmz/DPAALffD8m36A/sj9U39Y/EHtgDn0mfzh4kyB2krFTreNFMMTUzVx/bnXuk1YNlrbW4pNXlTMEWK3jkMScd/ayKKx/5nM05GdYCA2U1Hc+wrjkf+51zkWGdQB+77DvEl/U78bvMF9aX2xfgFb/EPt+X7Bfwl/ERybCo5VXvcNw7FQwFJc+wpjUJJeWAhU0nJvk1F9VFt0zJ1U1c95cl9YTbJ9WfqLJU21EU7WTWpSXojYy4KSftpVOUgO0JMsGzCSVUYUE3J8eo/SXlsJrPFCVAwXkZJxPTVOxExyvLqUeAmxN3TMHaU01xLy0OiwkvEuVw21cBBT4Sh1Dnko1pGVKRaRK7dTsBFpLtZMD+ksllLynJhUmFS4lBiUARh1eH9B/4n+kHwaPqB/aHwA8j94fGC8SL2yPvqUudTYyG0BNRaMoTk2E3LceAkusUFUzIvS3lsIMBMSVgKRk86zUOBzH7mNTtH0mToKfvJRmUjWjMQK8lAa0lJPAbsWek2zPfs8AAD+azzw/vs/Qz8qfjD/unwCYPxKvJK/OP0ivWq/0N5bdaqZShaTU9yyUcVNF5AlTHXREROzs9NvYBiOc9LXlBGRYdPTNVxWDO6CkRxbtZkIr4F4DWKUjiQYM5EJYJeTkpwZV1k/QQwB25f5PIF+Cv0xfpr+4v6JfANS/pl8AzxLPJM82z/C7dvUKPuJR7FQQ5KWU/6b/uPNaXnJBlMQIVa2T0GRkwYnc/+7T9PeWA4RkQFOQJXQEBBsAnmKKFEceAhxUNAdmQq4MRHq8lEGElIv8UPWzxWQPdgUWc09G9bNlT63UlAcmc05VdMSsB46SzhyHNpM0JKJLgjVkS0XU5AeOc/QHFuNLFpUDlUttsxCMdItwToUAjnWOdX6PQB/qf0zv9n9w7wAqj4Tvpu+Ijwov3O/u7wD7IC4tLkO0hAtwvpNP3WauAi3pzIRcUW2z0HQnpio1IfTEN5wkHFNFJLQkJbv0hIO0J57iG6QkC0AAXpVOlU6V5i1mn3ifip+UnwC2n9CTRj/Yn/qfbA8ur5APgKIPPK/GD9gP4gEOTa6ivNLEJDQsR2ZCLjxErVQWdeMrVf3EVYXGXk1e0qmRdEfeY1j9VFitAybWBLQTWdX0WH3TpViinbNjLLS7QD5jV51jugDMR44TTL/uT2i/kr8EL5a/AEhfyr9ML14v+L/yv5Qvhi8ooCvmX/hY7ARkqAxvZuJZ1yRvftIlVQ0EVLUkxExvppIAZG92ZTYiI1MKdePrlKSnlG+mb7hjTvVAdhPMb15z5G/2ZbbiLzz008NOldQ09NG0hGhNmkUDApTUmUyFxCT00Vb01HBLfQRKFURKDQOLbkrFo4xsd0Z1PmNLAq0DRox/nn8g67Z/yHO2TQBW79hPau/8T57vIF/C7zxfwHaPUF96WRZFroW2IiVOGi0UT90DF1Al1NSP5o9I+IMOFe4SMAyfLnNS7UQALJ+mlc71Tp/Y/+r//P8WDwCIa04NvpW+n1gP0m/kb64PQAh/ug8sfz5/UHsWUvt0pKEZjK+er7CrBkNV7RPgwVV9NNSnXjPkp3ZiPljaXbRYBVMLWT0zKFmW7RMAWQVDyBy39mJEACy/NiVGv1i73h0WL2iPeo8ANC82L7CPwo+sL96PqC/6j6Acn07PYM9yyT4yiHzER0iMz57F7sNVHWQUNM+kdAWYRDRgzM/ez/DL/jNk9BGZDN8e3T4yeDTX5nO8ZBvSUHVjjlA9M1vfBUTMdNcGQohOXdT0NJlNoIXEnNfuRa7VjtNLjXM9RGRFXER81N/m3fZiFJykAV4U987TjE+eT7BL3k84vwDqT1y/br8YX5K/pL82X3hfkNq/DP8e9ZZyrCz3hrKrLU/1Y1RQhTPKTPf+M6hc/2719gI6/FQlfPT8BIz/jnJNpPdmdU5lvv/Q/wBSb1xvdm+IbyIPvG/Gb/hjADbf+G8acV7fgN8if6Tftt+IyNuONdZzUs0k5FcG0rCylHQsJB+mgqNVbXRWgE1ETBdWM1wXfjNsFx6iIRVZzaRZtVPujB+eH7ATAEaFLo/QH+IRho1Wj+jvqo8ADP8e/9CPCpk+/xCfcv+E/7CW/8gv2i/sLGdWtfMjgnSU5gw/Hj8wM/6jLDRFYgzkDUw/XjVmyuxSRcMVteTUfgxkR4w3LsOcP7SuNbay7zykuFC1s3+QzD/eP/AzxnNO7cScVIUQDE8eTzBDtrIPHBTLoL6laGajVEfGc0tNw9lLJdMBQuy39qWGT+izdr2uTyi/ALIfVL/WH4C/ur8MLx4vyL9AYl9EL14lBmOUVwZCKKRfth6ikVCd8wdRteN6wMxf3lV+o+xXHhPklOFSAN10DG8eZe7FLm9AY7bFxs8AYG/qzwzfFt+oay7f6G+6P4B0394/8D8CT5zfJk1ucvmoXH+uUwRkbXTE2+zUUxLcJO+Uf2biaqx39pNklK3IxHQ6V+UTy7REO1lYteQEhAlZlQRZzUtL1lillFhVFNx0/Mx3AGb1tuU2j0iP4u9MX/7vcF8Agl+UX07/oP9i/9xf7l8AbxQKYYYiuBRsmEyfXp9wk1bucghWNQRVRZRVtfNbQ1Vl4wpV5ZRUteONmryUY1QF5tYzxJS+bVNNw3lTRaNBU+V0VVO189NcRJ0ENGbk1FEu9CQrQJ4yslQ0fETFaVEtBBRE1qwEn1DNFFVQ1SRQTRRP5RRPbcStTj1TkE5lxE6Nc72FTT2kTZ0EDLfek5Skpg1LDUNGSz0WniO8p56jGqx0HkwUmUu1lJwXZh0AZhW+owy/vh2mHyCPyh9EjwBWj/gb9h+IjzIvrI9OL7iLBO51luNMveQUx8ajJMeOAlHMnCQjoNYytKwkKnTHNFbFPoI3PAQjU12kBKRbx1Kdo45ShSNYTMQBGUzEQ0Cez7DLNjU2NdbPAFg/Yj/kn5Y/CK+qPyyv1j8AUK9ir3SvJk+YrzpJPkXe3ZbWUqVSXWMYPAceE1TMJRT0pC9VhXT09BtWqk10Vt3UV3Wjdgxk52K09HOM5VznBlIdWT1Ts/BYBWR05HVYzQRYBJVEBFS9nO8eXzBfQl/EvwDWv2hf+r8Mzx7P2F9Cz1TPsGbPeM+Kya66gFdVFFfEbeSsRKrc9wYD3PTnVRS15AwEbnRkMwwPHg8wAyo2MtfUJKBUlGhMl1YPqGgDBnO8JBD0JNckNKFojA+eDSYygTR0SVC188MTUJXkzA/eDXaihk3SxXRNhcTUhFMEFNVLYkWjdBwX7rNEFHpKdRQWNBTISl1jOEwXBhW2cgFe3I/udcaN/n+A75LvZI8Atu+Aj9rv7O/OjxD/Iv80/2xG/abih0zN8wxN5QaIttWWJeaSkKQv5pUGcmW21KTVUkWjNFOtcy5E3CfmkuDsJzaz7CQ8XNcA5pUWPyg/Oj9MP9af6J9iCQCOPxCvIq+kD0avyA/aD4SvgP4PEB8iGU5PYEM2c/wkUVrcJM/EZEtUtURUhSNhaJRPJuOsR6a6HlhFA22OXLQHWd1zI1m1Fmq+AtRctJdEtFFYZfQCZLTV7LcWX6C/sr8sL+61VCYl3kKJBFRNFCQMJLStxhy0c1b9JFaFBFWqJZRVXWN49MQ+jCQEsAy0cxDW0/SkT1TdpFTU5SS0ZKnMZHM81DxTagVzBbz0vmyUiFIlI1FQdJcWBXbSrOwEdkQEsz5RVZSU1MFQPQOM2VANlvbiH1BFA85Ptg0DYU+Fw/dOHZNxslR0RXQ3BlLdToXDVy1PXTshUOUDNqw3jgIhMoT0M3Auk4zUKNQ/zjUE7j0+AiwER+ZjFEfGNSZNAC51Pk2+NbbzvDdWTV5Frj0Ajk+gT7IxLuO0T85P4E/ySQIOIjoEX/5PKF86X0xfXl8AcF+CWebzhF+WXa5fmFOWXwC4X8pf9F8Wb9hfEm9Mb15vAHBvMm88bwZveG+yb9xv1m8AAH/qbxx/Dn9If1p/bH9+fwCQf6J/tH/Gf9h/Mn/8fw6PACCPMo/sfz6PUI9ij4yPdo8AsI+ij9SPxo/oj/qPBJe+RYBGRc49zjUWRb41jmV+IkHNUB0TR1BdJLw0UlCmJQNYUEXkbJRhdJRnalw0bqTUc5zUeVAdMyt8UO2zg4z0h0Q3hvXWpuKXUL3jm1Q0n1BU1aSMlKjElKy8NLKM11I+Arw8Nx4Cx6zUylQ0Vc9MNNSM1NhENNxslCvhUD3j5fSU61Q0i9Cq7rLzrET2RDT8bJQBqqT0BTQUCwQED/z0E1rsBBaU9BpRReMejASrIlFVIyl01Cz89DNq7AQ2lPQ6ZARAUTWzVUOk9EU0FEsEBE+8BGVUHARXdNcmImBRNcNVZSQEaAQEb4wEcjQ0VXg8BHxkBIActIMkFFWHNBSLVLSQXLSVNDRLmFGNM51s16bipyQEVajcpK68BLQkFLc8BFW8ZATAHLTDHATHNBRVy1S00KT01eyk2cS0gd0UDy4FRgW+BS4d9uL/1rwEBFLlAwbU9AxS2g0DEaz0FVK94xtSph0zHFLlpIzEJtT0LNpc1DDc9DNS5dM3UqqVFFJF4z7c9EMMNEmiRBRNBDeGE/wkWEzUXmpUFGFk1GesxGtS9eRWvMRyUj3jddT0fOz0pYCs9IX8J0bijrzEkqqMxJYMNJlM1J/c9KOm5MSnUg0kTNSvVBSxqjzUt6zEuwQ0wKz0xSq81Mos1M5UFNGs904VVAYDVBThXNTlrMTrTNRN7xQ081I1NNT0/AQ0lQDcJAPUJAnE98ajU2qlxFPFJFONMx1TpTQW7CQlU5UTKrz3tvW+Q2jkJxazhORFrORKUx0zU0xTVRbuIlXUJFn0JK1enORhU7XTZ+QkbFLM9HDcJ3aSd5TkfZzkVYHcJIOM5IiU5I2c5NWRHPSX1CSZ9CSeU5aFA6JT5QOm1CdeArBqhOS1HPS35CS8U+XUquwkxdQkyZTkzcT00Cqs9NWs5Nr0JN705NMgquYC5mQU61wU77zk9GqM5PjkJPz05AFU7SRWdBQIVOUUVJ3EVLXTqxdU1aRUpRRUvQMklmQEJ1St5FS15HwENFbEJDhUJZRUFbRUfTSlVHWUVF0kXARRvARVWowEWrQEYFTdI2NkBFVnjARqXARxvAR1tCTVdqwEfLQEgHwEhFRUVSTMBI1cBJG8BJVsBFWadASe9ASjPBSprARNrLwkr1RFJGQEt8wEVb1MFMF8BMRsBMrMBNXNzCTRvATVjATaVKolI+C8BOVMBOisBOyqdATu9ATzxAT3rAT8skwUAaQnvtIKVfXDDk1VHaMSVc2kLCQanCTbHlXdIyNV1dMnVTaNMy1VvSMvVf2kZCQtNywkOlUVtFUltCwk1UpUJE5cJFNkJFdVWi2zW3QkX1VlNFUd9NVVHTNsNCRuPCRyVdR9tFQkfpQkgFwkg1VUPRR0JI98JJNkJJfEJFWbdCSffCSjRCSm5CRVrDQkriQktPwkuFQkVb48JMIkJMRkJMd0JDXPXCTTZCTXVfX0NCTV3jwk4twk57Q06lWqrbPwJCT0/CT4NCT+1jwkAlaNxFZdowhWtl3DDlY9AxFW1dMXtVatxFY1sx9WjRMjaiREJyxEKxxEMVato0s1Vg20ViWUHERBXESrRVbds0g0RE88RFOVVkW0VuUEVpWUPERjWpxEZ6REalYNFFYVFFVWvZRWRfRWrbOABEQ1hmREiqxEjlaN1JxEVZekRJqsRJ48RKOcRFOnVhWkzESx1ES1hERVuDxUvAxUwgRExqREVco0RM88RNOcRNekRK3aNETfVjXz4yRE56osROusRO5cRPXcRPna5ET9PEQDVwWjBVeqLSRXFURXHURXraMVrVdloxxX3aRXvcRXrGUkDGQsVzWUV50EV7TtxBRkPhxkQle100eVVwXUVzW0V5VEBGRVmkRkWmxkX1f1BCRkZ6VXRdRXLfQ8ZHTsVHqqFGR+HGSCJGSHpGSLqVdl9HRkk1xkl0RkmlqsZKCUZKNXXaOoDGQ1rDRksORUtVdVVGxkVb90ZMMEZMVkZMnkZFXNlGTTFHTYDGTcFGTV3uRU5TR06ORk7VemNaPxV5Wk7FT69FT+1vxUAViNxFjtwwpYqnXkWMWkWCVEWK3EWGrdpFh9BFjdsyhYbSS1WDWjMeR0N1g9EzklWF3DPiyHLrI7LIcehQjWdQbjbGSPZGfmVebT7Ecg3sMMRPM1gzCuooWsJ0YlIN4VdhX2BfajHBT2pPTL8CBe9fblTiMEBQzUnTzX1sWqzlNRPQPB7KSJ/KRTyvy0HAS01vyXPhJpUKw1ZGyk8U+VtE9lBE9qFaROneROraO1Te3k1U3FNEyFtEytsxBMti2zq0uVo0ZL3bPIWUpdtNSUBUqt1End5FVJDQRIfdRINWRI7cOrukf1BEdVBEfttEaqDfRGTQRGtfRFDfRFas1URL3URL0TXUSNxFZcpL1D5SRDneRDjVRVQpW0QkXUQu3UQn20VUPNVEPFxET9pET1pBVEneREDWREtZTcpwZjEOyv9qXerT6CCwy/HrU2vwBIv1q5ZqVuv4C/kr+kv2alAgbCAMS3tr/Iv9q/BM8Wz0Dwux7PSM8yz2zP9jNDhc8Al8xuz/CzAA</prop>
			</obj>
			<obj name="Protocol" class="HTCProtocol" version="1">
				<prop name="Created">2013-06-21T08:31:19.388</prop>
				<prop name="LastModified">2013-06-21T09:48:04.445</prop>
				<obj name="Programs" class="HTCRunProgramList" version="5">
					<list name="emlist" count="4">
						<obj name="item" class="HTCRunProgram" version="1">
							<prop name="name">pre-incubation</prop>
							<prop name="Cycles">1</prop>
							<prop name="AnalysisMode">None</prop>
							<obj name="Segments" class="TEMRunSegmentList" version="1">
								<list name="emlist" count="1">
									<obj name="item" class="HTCRunSegment" version="2">
										<prop name="Hold">600</prop>
										<prop name="Slope">4.4</prop>
										<prop name="StepDelay">0</prop>
										<prop name="StepSize">0</prop>
										<prop name="Target">95</prop>
										<prop name="Target2">0</prop>
										<prop name="AcquisitionMode">0</prop>
										<prop name="AcqPerDegree">5</prop>
									</obj>
								</list>
							</obj>
						</obj>
						<obj name="item" class="HTCRunProgram" version="1">
							<prop name="name">amplification</prop>
							<prop name="Cycles">45</prop>
							<prop name="AnalysisMode">Quantification</prop>
							<obj name="Segments" class="TEMRunSegmentList" version="1">
								<list name="emlist" count="3">
									<obj name="item" class="HTCRunSegment" version="2">
										<prop name="Hold">15</prop>
										<prop name="Slope">4.4</prop>
										<prop name="StepDelay">0</prop>
										<prop name="StepSize">0</prop>
										<prop name="Target">95</prop>
										<prop name="Target2">0</prop>
										<prop name="AcquisitionMode">0</prop>
										<prop name="AcqPerDegree">5</prop>
									</obj>
									<obj name="item" class="HTCRunSegment" version="2">
										<prop name="Hold">15</prop>
										<prop name="Slope">2.2</prop>
										<prop name="StepDelay">0</prop>
										<prop name="StepSize">0</prop>
										<prop name="Target">57</prop>
										<prop name="Target2">0</prop>
										<prop name="AcquisitionMode">0</prop>
										<prop name="AcqPerDegree">5</prop>
									</obj>
									<obj name="item" class="HTCRunSegment" version="2">
										<prop name="Hold">15</prop>
										<prop name="Slope">4.4</prop>
										<prop name="StepDelay">0</prop>
										<prop name="StepSize">0</prop>
										<prop name="Target">72</prop>
										<prop name="Target2">0</prop>
										<prop name="AcquisitionMode">1</prop>
										<prop name="AcqPerDegree">5</prop>
									</obj>
								</list>
							</obj>
						</obj>
						<obj name="item" class="HTCRunProgram" version="1">
							<prop name="name">melting curve</prop>
							<prop name="Cycles">1</prop>
							<prop name="AnalysisMode">Melting Curves</prop>
							<obj name="Segments" class="TEMRunSegmentList" version="1">
								<list name="emlist" count="3">
									<obj name="item" class="HTCRunSegment" version="2">
										<prop name="Hold">5</prop>
										<prop name="Slope">4.4</prop>
										<prop name="StepDelay">0</prop>
										<prop name="StepSize">0</prop>
										<prop name="Target">95</prop>
										<prop name="Target2">0</prop>
										<prop name="AcquisitionMode">0</prop>
										<prop name="AcqPerDegree">5</prop>
									</obj>
									<obj name="item" class="HTCRunSegment" version="2">
										<prop name="Hold">60</prop>
										<prop name="Slope">2.2</prop>
										<prop name="StepDelay">0</prop>
										<prop name="StepSize">0</prop>
										<prop name="Target">65</prop>
										<prop name="Target2">0</prop>
										<prop name="AcquisitionMode">0</prop>
										<prop name="AcqPerDegree">5</prop>
									</obj>
									<obj name="item" class="HTCRunSegment" version="2">
										<prop name="Hold">1</prop>
										<prop name="Slope">0.114285714285714</prop>
										<prop name="StepDelay">0</prop>
										<prop name="StepSize">0</prop>
										<prop name="Target">97</prop>
										<prop name="Target2">0</prop>
										<prop name="AcquisitionMode">2</prop>
										<prop name="AcqPerDegree">5</prop>
									</obj>
								</list>
							</obj>
						</obj>
						<obj name="item" class="HTCRunProgram" version="1">
							<prop name="name">cooling</prop>
							<prop name="Cycles">1</prop>
							<prop name="AnalysisMode">None</prop>
							<obj name="Segments" class="TEMRunSegmentList" version="1">
								<list name="emlist" count="1">
									<obj name="item" class="HTCRunSegment" version="2">
										<prop name="Hold">30</prop>
										<prop name="Slope">2.2</prop>
										<prop name="StepDelay">0</prop>
										<prop name="StepSize">0</prop>
										<prop name="Target">40</prop>
										<prop name="Target2">0</prop>
										<prop name="AcquisitionMode">0</prop>
										<prop name="AcqPerDegree">5</prop>
									</obj>
								</list>
							</obj>
						</obj>
					</list>
					<list name="AnalysisModes" count="4">
						<item>None</item>
						<item>Quantification</item>
						<item>Melting Curves</item>
						<item>Color Compensation</item>
					</list>
					<prop name="ChannelCount">1</prop>
					<prop name="InstrumentSubclass">HTC_VER_10</prop>
					<obj name="Container" class="HTCBlockType" version="1">
						<prop name="Id">bt96TC5</prop>
						<prop name="RowCount">8</prop>
						<prop name="ColCount">12</prop>
						<prop name="OvershootDnDelay">10</prop>
						<prop name="OvershootUpDelay">10</prop>
						<prop name="RampRateMaxDn">2.2</prop>
						<prop name="RampRateMaxUp">4.4</prop>
						<prop name="ReactionVolMin">10</prop>
						<prop name="ReactionVolMax">100</prop>
						<prop name="ReactionVolDefault">20</prop>
						<prop name="HorVertCrosstalkCoefficient">0.0003</prop>
						<prop name="DiagCrosstalkCoefficent">0.0001</prop>
					</obj>
					<prop name="MaxPositionsToSeek">96</prop>
					<obj name="DetectionFormats" class="DetectionFormats" version="2">
						<list name="emlist" count="8">
							<obj name="item" class="HTCDetectionFormat" version="1">
								<list name="emlist" count="1">
									<obj name="item" class="HTCChannel" version="2">
										<prop name="name">SimpleProbe</prop>
										<prop name="Active">1</prop>
										<prop name="EmissionWL">510</prop>
										<prop name="ExcitationWL">465</prop>
										<prop name="IntgrTime">250</prop>
										<prop name="MaxIntgrTime">2000</prop>
										<prop name="MeltFactor">1.2</prop>
										<prop name="QuantFactor">2</prop>
									</obj>
								</list>
								<prop name="name">SimpleProbe</prop>
								<prop name="Active">1</prop>
								<prop name="DefChannelNdx">0</prop>
								<prop name="DenominatorNdx">-1</prop>
								<prop name="ReadOnly">0</prop>
								<list name="EmissionWLAvail" count="6">
									<item>488</item>
									<item>510</item>
									<item>580</item>
									<item>610</item>
									<item>640</item>
									<item>660</item>
								</list>
								<list name="ExcitationWLAvail" count="5">
									<item>440</item>
									<item>465</item>
									<item>498</item>
									<item>533</item>
									<item>618</item>
								</list>
								<prop name="MeasuringMode">hmmDynamic</prop>
							</obj>
							<obj name="item" class="HTCDetectionFormat" version="1">
								<list name="emlist" count="1">
									<obj name="item" class="HTCChannel" version="2">
										<prop name="name">FAM</prop>
										<prop name="Active">1</prop>
										<prop name="EmissionWL">510</prop>
										<prop name="ExcitationWL">465</prop>
										<prop name="IntgrTime">250</prop>
										<prop name="MaxIntgrTime">2000</prop>
										<prop name="MeltFactor">1</prop>
										<prop name="QuantFactor">10</prop>
									</obj>
								</list>
								<prop name="name">Mono Color Hydrolysis Probe / UPL Probe</prop>
								<prop name="Active">1</prop>
								<prop name="DefChannelNdx">0</prop>
								<prop name="DenominatorNdx">-1</prop>
								<prop name="ReadOnly">0</prop>
								<list name="EmissionWLAvail" count="6">
									<item>488</item>
									<item>510</item>
									<item>580</item>
									<item>610</item>
									<item>640</item>
									<item>660</item>
								</list>
								<list name="ExcitationWLAvail" count="5">
									<item>440</item>
									<item>465</item>
									<item>498</item>
									<item>533</item>
									<item>618</item>
								</list>
								<prop name="MeasuringMode">hmmDynamic</prop>
							</obj>
							<obj name="item" class="HTCDetectionFormat" version="1">
								<list name="emlist" count="2">
									<obj name="item" class="HTCChannel" version="2">
										<prop name="name">FAM</prop>
										<prop name="Active">1</prop>
										<prop name="EmissionWL">510</prop>
										<prop name="ExcitationWL">465</prop>
										<prop name="IntgrTime">250</prop>
										<prop name="MaxIntgrTime">2000</prop>
										<prop name="MeltFactor">1</prop>
										<prop name="QuantFactor">10</prop>
									</obj>
									<obj name="item" class="HTCChannel" version="2">
										<prop name="name">VIC / HEX / Yellow555</prop>
										<prop name="Active">1</prop>
										<prop name="EmissionWL">580</prop>
										<prop name="ExcitationWL">533</prop>
										<prop name="IntgrTime">250</prop>
										<prop name="MaxIntgrTime">2000</prop>
										<prop name="MeltFactor">1</prop>
										<prop name="QuantFactor">10</prop>
									</obj>
								</list>
								<prop name="name">Dual Color Hydrolysis Probe / UPL Probe</prop>
								<prop name="Active">1</prop>
								<prop name="DefChannelNdx">0</prop>
								<prop name="DenominatorNdx">-1</prop>
								<prop name="ReadOnly">0</prop>
								<list name="EmissionWLAvail" count="6">
									<item>488</item>
									<item>510</item>
									<item>580</item>
									<item>610</item>
									<item>640</item>
									<item>660</item>
								</list>
								<list name="ExcitationWLAvail" count="5">
									<item>440</item>
									<item>465</item>
									<item>498</item>
									<item>533</item>
									<item>618</item>
								</list>
								<prop name="MeasuringMode">hmmDynamic</prop>
							</obj>
							<obj name="item" class="HTCDetectionFormat" version="1">
								<list name="emlist" count="3">
									<obj name="item" class="HTCChannel" version="2">
										<prop name="name">FAM</prop>
										<prop name="Active">1</prop>
										<prop name="EmissionWL">510</prop>
										<prop name="ExcitationWL">465</prop>
										<prop name="IntgrTime">250</prop>
										<prop name="MaxIntgrTime">2000</prop>
										<prop name="MeltFactor">1</prop>
										<prop name="QuantFactor">10</prop>
									</obj>
									<obj name="item" class="HTCChannel" version="2">
										<prop name="name">VIC / HEX / Yellow555</prop>
										<prop name="Active">1</prop>
										<prop name="EmissionWL">580</prop>
										<prop name="ExcitationWL">533</prop>
										<prop name="IntgrTime">250</prop>
										<prop name="MaxIntgrTime">2000</prop>
										<prop name="MeltFactor">1</prop>
										<prop name="QuantFactor">10</prop>
									</obj>
									<obj name="item" class="HTCChannel" version="2">
										<prop name="name">Cy 5 / Cy 5.5</prop>
										<prop name="Active">1</prop>
										<prop name="EmissionWL">660</prop>
										<prop name="ExcitationWL">618</prop>
										<prop name="IntgrTime">250</prop>
										<prop name="MaxIntgrTime">2000</prop>
										<prop name="MeltFactor">1</prop>
										<prop name="QuantFactor">10</prop>
									</obj>
								</list>
								<prop name="name">3 Color Hydrolysis Probe</prop>
								<prop name="Active">1</prop>
								<prop name="DefChannelNdx">0</prop>
								<prop name="DenominatorNdx">-1</prop>
								<prop name="ReadOnly">0</prop>
								<list name="EmissionWLAvail" count="6">
									<item>488</item>
									<item>510</item>
									<item>580</item>
									<item>610</item>
									<item>640</item>
									<item>660</item>
								</list>
								<list name="ExcitationWLAvail" count="5">
									<item>440</item>
									<item>465</item>
									<item>498</item>
									<item>533</item>
									<item>618</item>
								</list>
								<prop name="MeasuringMode">hmmDynamic</prop>
							</obj>
							<obj name="item" class="HTCDetectionFormat" version="1">
								<list name="emlist" count="4">
									<obj name="item" class="HTCChannel" version="2">
										<prop name="name">Cyan 500</prop>
										<prop name="Active">1</prop>
										<prop name="EmissionWL">488</prop>
										<prop name="ExcitationWL">440</prop>
										<prop name="IntgrTime">250</prop>
										<prop name="MaxIntgrTime">2000</prop>
										<prop name="MeltFactor">1</prop>
										<prop name="QuantFactor">10</prop>
									</obj>
									<obj name="item" class="HTCChannel" version="2">
										<prop name="name">FAM</prop>
										<prop name="Active">1</prop>
										<prop name="EmissionWL">580</prop>
										<prop name="ExcitationWL">498</prop>
										<prop name="IntgrTime">250</prop>
										<prop name="MaxIntgrTime">2000</prop>
										<prop name="MeltFactor">1</prop>
										<prop name="QuantFactor">10</prop>
									</obj>
									<obj name="item" class="HTCChannel" version="2">
										<prop name="name">Red 610</prop>
										<prop name="Active">1</prop>
										<prop name="EmissionWL">610</prop>
										<prop name="ExcitationWL">533</prop>
										<prop name="IntgrTime">250</prop>
										<prop name="MaxIntgrTime">2000</prop>
										<prop name="MeltFactor">1</prop>
										<prop name="QuantFactor">10</prop>
									</obj>
									<obj name="item" class="HTCChannel" version="2">
										<prop name="name">Cy 5 / Cy 5.5</prop>
										<prop name="Active">1</prop>
										<prop name="EmissionWL">660</prop>
										<prop name="ExcitationWL">618</prop>
										<prop name="IntgrTime">250</prop>
										<prop name="MaxIntgrTime">2000</prop>
										<prop name="MeltFactor">1</prop>
										<prop name="QuantFactor">10</prop>
									</obj>
								</list>
								<prop name="name">4 Color Hydrolysis Probe</prop>
								<prop name="Active">1</prop>
								<prop name="DefChannelNdx">0</prop>
								<prop name="DenominatorNdx">-1</prop>
								<prop name="ReadOnly">0</prop>
								<list name="EmissionWLAvail" count="6">
									<item>488</item>
									<item>510</item>
									<item>580</item>
									<item>610</item>
									<item>640</item>
									<item>660</item>
								</list>
								<list name="ExcitationWLAvail" count="5">
									<item>440</item>
									<item>465</item>
									<item>498</item>
									<item>533</item>
									<item>618</item>
								</list>
								<prop name="MeasuringMode">hmmDynamic</prop>
							</obj>
							<obj name="item" class="HTCDetectionFormat" version="1">
								<list name="emlist" count="1">
									<obj name="item" class="HTCChannel" version="2">
										<prop name="name">Red 640</prop>
										<prop name="Active">1</prop>
										<prop name="EmissionWL">640</prop>
										<prop name="ExcitationWL">498</prop>
										<prop name="IntgrTime">250</prop>
										<prop name="MaxIntgrTime">2000</prop>
										<prop name="MeltFactor">1.2</prop>
										<prop name="QuantFactor">5</prop>
									</obj>
								</list>
								<prop name="name">Mono Color HybProbe</prop>
								<prop name="Active">1</prop>
								<prop name="DefChannelNdx">0</prop>
								<prop name="DenominatorNdx">-1</prop>
								<prop name="ReadOnly">0</prop>
								<list name="EmissionWLAvail" count="6">
									<item>488</item>
									<item>510</item>
									<item>580</item>
									<item>610</item>
									<item>640</item>
									<item>660</item>
								</list>
								<list name="ExcitationWLAvail" count="5">
									<item>440</item>
									<item>465</item>
									<item>498</item>
									<item>533</item>
									<item>618</item>
								</list>
								<prop name="MeasuringMode">hmmDynamic</prop>
							</obj>
							<obj name="item" class="HTCDetectionFormat" version="1">
								<list name="emlist" count="4">
									<obj name="item" class="HTCChannel" version="2">
										<prop name="name">Fluos</prop>
										<prop name="Active">1</prop>
										<prop name="EmissionWL">510</prop>
										<prop name="ExcitationWL">465</prop>
										<prop name="IntgrTime">250</prop>
										<prop name="MaxIntgrTime">2000</prop>
										<prop name="MeltFactor">2</prop>
										<prop name="QuantFactor">1.5</prop>
									</obj>
									<obj name="item" class="HTCChannel" version="2">
										<prop name="name">Red 610</prop>
										<prop name="Active">1</prop>
										<prop name="EmissionWL">610</prop>
										<prop name="ExcitationWL">498</prop>
										<prop name="IntgrTime">250</prop>
										<prop name="MaxIntgrTime">2000</prop>
										<prop name="MeltFactor">1.2</prop>
										<prop name="QuantFactor">5</prop>
									</obj>
									<obj name="item" class="HTCChannel" version="2">
										<prop name="name">Red 640</prop>
										<prop name="Active">1</prop>
										<prop name="EmissionWL">640</prop>
										<prop name="ExcitationWL">498</prop>
										<prop name="IntgrTime">250</prop>
										<prop name="MaxIntgrTime">2000</prop>
										<prop name="MeltFactor">1.2</prop>
										<prop name="QuantFactor">5</prop>
									</obj>
									<obj name="item" class="HTCChannel" version="2">
										<prop name="name">Cy 5 / Cy 5.5</prop>
										<prop name="Active">1</prop>
										<prop name="EmissionWL">660</prop>
										<prop name="ExcitationWL">498</prop>
										<prop name="IntgrTime">250</prop>
										<prop name="MaxIntgrTime">2000</prop>
										<prop name="MeltFactor">1.2</prop>
										<prop name="QuantFactor">5</prop>
									</obj>
								</list>
								<prop name="name">Multi Color HybProbe</prop>
								<prop name="Active">1</prop>
								<prop name="DefChannelNdx">0</prop>
								<prop name="DenominatorNdx">-1</prop>
								<prop name="ReadOnly">0</prop>
								<list name="EmissionWLAvail" count="6">
									<item>488</item>
									<item>510</item>
									<item>580</item>
									<item>610</item>
									<item>640</item>
									<item>660</item>
								</list>
								<list name="ExcitationWLAvail" count="5">
									<item>440</item>
									<item>465</item>
									<item>498</item>
									<item>533</item>
									<item>618</item>
								</list>
								<prop name="MeasuringMode">hmmDynamic</prop>
							</obj>
							<obj name="item" class="HTCDetectionFormat" version="1">
								<list name="emlist" count="1">
									<obj name="item" class="HTCChannel" version="2">
										<prop name="name">SYBR Green I / HRM Dye</prop>
										<prop name="Active">1</prop>
										<prop name="EmissionWL">510</prop>
										<prop name="ExcitationWL">465</prop>
										<prop name="IntgrTime">250</prop>
										<prop name="MaxIntgrTime">1000</prop>
										<prop name="MeltFactor">1.2</prop>
										<prop name="QuantFactor">20</prop>
									</obj>
								</list>
								<prop name="name">SYBR Green I / HRM Dye</prop>
								<prop name="Active">1</prop>
								<prop name="DefChannelNdx">0</prop>
								<prop name="DenominatorNdx">-1</prop>
								<prop name="ReadOnly">0</prop>
								<list name="EmissionWLAvail" count="6">
									<item>488</item>
									<item>510</item>
									<item>580</item>
									<item>610</item>
									<item>640</item>
									<item>660</item>
								</list>
								<list name="ExcitationWLAvail" count="5">
									<item>440</item>
									<item>465</item>
									<item>498</item>
									<item>533</item>
									<item>618</item>
								</list>
								<prop name="MeasuringMode">hmmDynamic</prop>
							</obj>
						</list>
						<prop name="DefFormatName">SYBR Green I / HRM Dye</prop>
					</obj>
					<list name="AcquisitionModes" count="4">
						<item>None</item>
						<item>Single</item>
						<item>Continuous</item>
						<item>Step</item>
					</list>
					<prop name="SeekTemp">30</prop>
					<prop name="SampleVolume">10</prop>
					<prop name="PlateID">03822890</prop>
				</obj>
			</obj>
			<prop name="CompletedProgramNo">5</prop>
			<prop name="StopPoint">3</prop>
			<prop name="CarouselConstMoved">0</prop>
		</obj>
		<obj name="AnlsAndSampleInfo" class="AnlsAndSampleInfo" version="1">
			<obj name="AnlsPropTypes" class="PropertyTypeList" version="1">
				<list name="emlist" count="3">
					<obj name="item" class="SamplePropType" version="1">
						<prop name="name">Units</prop>
						<prop name="PropClass">QuantUnitsProp</prop>
						<prop name="IsChannelProperty">0</prop>
						<prop name="SelectorOrder">0</prop>
						<prop name="ShowInSelector">0</prop>
						<prop name="ShowInTable">0</prop>
						<prop name="TableOrder">0</prop>
					</obj>
					<obj name="item" class="SamplePropType" version="1">
						<prop name="name">ExtRef</prop>
						<prop name="PropClass">RQExtRefProp</prop>
						<prop name="IsChannelProperty">0</prop>
						<prop name="SelectorOrder">0</prop>
						<prop name="ShowInSelector">0</prop>
						<prop name="ShowInTable">0</prop>
						<prop name="TableOrder">0</prop>
					</obj>
					<obj name="item" class="SamplePropType" version="1">
						<prop name="name">Endpt External Experiment</prop>
						<prop name="PropClass">EndptGenoExtExp</prop>
						<prop name="IsChannelProperty">0</prop>
						<prop name="SelectorOrder">0</prop>
						<prop name="ShowInSelector">0</prop>
						<prop name="ShowInTable">0</prop>
						<prop name="TableOrder">0</prop>
					</obj>
				</list>
			</obj>
			<obj name="SamplePropTypes" class="PropertyTypeList" version="1">
				<list name="emlist" count="26">
					<obj name="item" class="SamplePosPropType" version="1">
						<prop name="name">Position</prop>
						<prop name="PropClass">GenSampleEditPosition</prop>
						<prop name="AnalysisClass">General</prop>
						<prop name="IsChannelProperty">0</prop>
						<prop name="SelectorOrder">0</prop>
						<prop name="ShowInSelector">0</prop>
						<prop name="ShowInTable">1</prop>
						<prop name="TableOrder">0</prop>
					</obj>
					<obj name="item" class="SamplePropType" version="1">
						<prop name="name">Color</prop>
						<prop name="PropClass">SamplePrefColor</prop>
						<prop name="AnalysisClass">General</prop>
						<prop name="IsChannelProperty">0</prop>
						<prop name="SelectorOrder">1</prop>
						<prop name="ShowInSelector">0</prop>
						<prop name="ShowInTable">1</prop>
						<prop name="TableOrder">1</prop>
					</obj>
					<obj name="item" class="SamplePropType" version="1">
						<prop name="name">Replicate of</prop>
						<prop name="PropClass">GenSampleEditReplicate</prop>
						<prop name="AnalysisClass">General</prop>
						<prop name="IsChannelProperty">0</prop>
						<prop name="SelectorOrder">2</prop>
						<prop name="ShowInSelector">0</prop>
						<prop name="ShowInTable">1</prop>
						<prop name="TableOrder">2</prop>
					</obj>
					<obj name="item" class="SamplePropType" version="1">
						<prop name="name">Sample Name</prop>
						<prop name="PropClass">GenSampleEditName</prop>
						<prop name="AnalysisClass">General</prop>
						<prop name="IsChannelProperty">0</prop>
						<prop name="SelectorOrder">3</prop>
						<prop name="ShowInSelector">1</prop>
						<prop name="ShowInTable">1</prop>
						<prop name="TableOrder">3</prop>
					</obj>
					<obj name="item" class="SamplePropType" version="1">
						<prop name="name">Subsets</prop>
						<prop name="PropClass">GenSampleEditSubset</prop>
						<prop name="AnalysisClass">General</prop>
						<prop name="IsChannelProperty">0</prop>
						<prop name="SelectorOrder">4</prop>
						<prop name="ShowInSelector">0</prop>
						<prop name="ShowInTable">0</prop>
						<prop name="TableOrder">4</prop>
					</obj>
					<obj name="item" class="SamplePropType" version="1">
						<prop name="name">Notes</prop>
						<prop name="PropClass">GenSampleEditNotes</prop>
						<prop name="AnalysisClass">General</prop>
						<prop name="IsChannelProperty">0</prop>
						<prop name="SelectorOrder">5</prop>
						<prop name="ShowInSelector">0</prop>
						<prop name="ShowInTable">0</prop>
						<prop name="TableOrder">5</prop>
					</obj>
					<obj name="item" class="SamplePropType" version="1">
						<prop name="name">Sample ID</prop>
						<prop name="PropClass">HTCSampleID</prop>
						<prop name="AnalysisClass">General</prop>
						<prop name="IsChannelProperty">0</prop>
						<prop name="SelectorOrder">6</prop>
						<prop name="ShowInSelector">0</prop>
						<prop name="ShowInTable">0</prop>
						<prop name="TableOrder">6</prop>
					</obj>
					<obj name="item" class="SamplePropType" version="1">
						<prop name="name">Sample Prep Notes</prop>
						<prop name="PropClass">HTCSamplePrepNotes</prop>
						<prop name="AnalysisClass">General</prop>
						<prop name="IsChannelProperty">0</prop>
						<prop name="SelectorOrder">7</prop>
						<prop name="ShowInSelector">0</prop>
						<prop name="ShowInTable">0</prop>
						<prop name="TableOrder">7</prop>
					</obj>
					<obj name="item" class="SamplePrefWidthType" version="1">
						<prop name="name">Width</prop>
						<prop name="PropClass">SamplePrefWidth</prop>
						<prop name="AnalysisClass">Sample preferences</prop>
						<prop name="IsChannelProperty">0</prop>
						<prop name="SelectorOrder">8</prop>
						<prop name="ShowInSelector">0</prop>
						<prop name="ShowInTable">0</prop>
						<prop name="TableOrder">8</prop>
					</obj>
					<obj name="item" class="SamplePrefLineStyleType" version="1">
						<prop name="name">Line Style</prop>
						<prop name="PropClass">SamplePrefLineStyle</prop>
						<prop name="AnalysisClass">Sample preferences</prop>
						<prop name="IsChannelProperty">0</prop>
						<prop name="SelectorOrder">9</prop>
						<prop name="ShowInSelector">0</prop>
						<prop name="ShowInTable">0</prop>
						<prop name="TableOrder">9</prop>
					</obj>
					<obj name="item" class="SamplePrefPointStyleType" version="1">
						<prop name="name">Point Style</prop>
						<prop name="PropClass">SamplePrefPointStyle</prop>
						<prop name="AnalysisClass">Sample preferences</prop>
						<prop name="IsChannelProperty">0</prop>
						<prop name="SelectorOrder">10</prop>
						<prop name="ShowInSelector">0</prop>
						<prop name="ShowInTable">0</prop>
						<prop name="TableOrder">10</prop>
					</obj>
					<obj name="item" class="SamplePropType" version="1">
						<prop name="name">Dominant Channel</prop>
						<prop name="PropClass">DominantChannelProp</prop>
						<prop name="AnalysisClass">Color Compensation Analysis</prop>
						<prop name="IsChannelProperty">0</prop>
						<prop name="SelectorOrder">11</prop>
						<prop name="ShowInSelector">0</prop>
						<prop name="ShowInTable">0</prop>
						<prop name="TableOrder">11</prop>
					</obj>
					<obj name="item" class="EndPtSampleTypePropertyType" version="1">
						<prop name="name">EndPt Sample Type</prop>
						<prop name="PropClass">GroupingSample</prop>
						<prop name="AnalysisClass">EndPtGenotyping</prop>
						<prop name="IsChannelProperty">0</prop>
						<prop name="SelectorOrder">12</prop>
						<prop name="ShowInSelector">0</prop>
						<prop name="ShowInTable">0</prop>
						<prop name="TableOrder">12</prop>
					</obj>
					<obj name="item" class="SamplePropType" version="1">
						<prop name="name">EndPt Genotype</prop>
						<prop name="PropClass">Genotype</prop>
						<prop name="AnalysisClass">EndPtGenotyping</prop>
						<prop name="IsChannelProperty">0</prop>
						<prop name="SelectorOrder">13</prop>
						<prop name="ShowInSelector">0</prop>
						<prop name="ShowInTable">0</prop>
						<prop name="TableOrder">13</prop>
					</obj>
					<obj name="item" class="SamplePropType" version="1">
						<prop name="name">Target Name</prop>
						<prop name="PropClass">TargetName</prop>
						<prop name="AnalysisClass">General</prop>
						<prop name="IsChannelProperty">1</prop>
						<prop name="SelectorOrder">22</prop>
						<prop name="ShowInSelector">1</prop>
						<prop name="ShowInTable">1</prop>
						<prop name="TableOrder">22</prop>
					</obj>
					<obj name="item" class="QuantSampleTypePropertyType" version="1">
						<prop name="name">Quantification Sample Type</prop>
						<prop name="PropClass">QuantSampleTypeProperty</prop>
						<prop name="AnalysisClass">Quantification Analysis</prop>
						<prop name="IsChannelProperty">1</prop>
						<prop name="SelectorOrder">15</prop>
						<prop name="ShowInSelector">0</prop>
						<prop name="ShowInTable">0</prop>
						<prop name="TableOrder">15</prop>
					</obj>
					<obj name="item" class="SamplePropType" version="1">
						<prop name="name">Concentration</prop>
						<prop name="PropClass">QuantConcProperty</prop>
						<prop name="AnalysisClass">Quantification Analysis</prop>
						<prop name="IsChannelProperty">1</prop>
						<prop name="SelectorOrder">16</prop>
						<prop name="ShowInSelector">1</prop>
						<prop name="ShowInTable">1</prop>
						<prop name="TableOrder">16</prop>
					</obj>
					<obj name="item" class="QuantCpType" version="1">
						<prop name="name">Cp Low</prop>
						<prop name="PropClass">QuantCpLowProp</prop>
						<prop name="AnalysisClass">Quantification Analysis</prop>
						<prop name="IsChannelProperty">1</prop>
						<prop name="SelectorOrder">17</prop>
						<prop name="ShowInSelector">0</prop>
						<prop name="ShowInTable">0</prop>
						<prop name="TableOrder">17</prop>
					</obj>
					<obj name="item" class="QuantCpType" version="1">
						<prop name="name">Cp High</prop>
						<prop name="PropClass">QuantCpHighProp</prop>
						<prop name="AnalysisClass">Quantification Analysis</prop>
						<prop name="IsChannelProperty">1</prop>
						<prop name="SelectorOrder">18</prop>
						<prop name="ShowInSelector">0</prop>
						<prop name="ShowInTable">0</prop>
						<prop name="TableOrder">18</prop>
					</obj>
					<obj name="item" class="GroupSampleTypePropertyType" version="1">
						<prop name="name">Melt Geno Sample Type</prop>
						<prop name="PropClass">GroupChannelTypeProp</prop>
						<prop name="AnalysisClass">Melt Geno</prop>
						<prop name="IsChannelProperty">1</prop>
						<prop name="SelectorOrder">19</prop>
						<prop name="ShowInSelector">0</prop>
						<prop name="ShowInTable">0</prop>
						<prop name="TableOrder">19</prop>
					</obj>
					<obj name="item" class="SamplePropType" version="1">
						<prop name="name">Melt Geno Genotype</prop>
						<prop name="PropClass">ChannelGenotype</prop>
						<prop name="AnalysisClass">Melt Geno</prop>
						<prop name="IsChannelProperty">1</prop>
						<prop name="SelectorOrder">20</prop>
						<prop name="ShowInSelector">0</prop>
						<prop name="ShowInTable">0</prop>
						<prop name="TableOrder">20</prop>
					</obj>
					<obj name="item" class="RQTargetPropertyType" version="1">
						<prop name="name">Target Type</prop>
						<prop name="PropClass">RQTargetProperty</prop>
						<prop name="AnalysisClass">Relative Quantification</prop>
						<prop name="IsChannelProperty">1</prop>
						<prop name="SelectorOrder">21</prop>
						<prop name="ShowInSelector">0</prop>
						<prop name="ShowInTable">0</prop>
						<prop name="TableOrder">21</prop>
					</obj>
					<obj name="item" class="RQSampleTargetPropertyType" version="1">
						<prop name="name">Combined Sample and Target Type</prop>
						<prop name="PropClass">RQSampleTargetProperty</prop>
						<prop name="AnalysisClass">Relative Quantification</prop>
						<prop name="IsChannelProperty">1</prop>
						<prop name="SelectorOrder">15</prop>
						<prop name="ShowInSelector">1</prop>
						<prop name="ShowInTable">1</prop>
						<prop name="TableOrder">15</prop>
					</obj>
					<obj name="item" class="SamplePropType" version="1">
						<prop name="name">Efficiency</prop>
						<prop name="PropClass">RQEffProp</prop>
						<prop name="AnalysisClass">Relative Quantification</prop>
						<prop name="IsChannelProperty">1</prop>
						<prop name="SelectorOrder">23</prop>
						<prop name="ShowInSelector">0</prop>
						<prop name="ShowInTable">1</prop>
						<prop name="TableOrder">23</prop>
					</obj>
					<obj name="item" class="GroupSampleTypePropertyTypeNoPos" version="1">
						<prop name="name">Scanning Sample Type</prop>
						<prop name="PropClass">GroupChannelTypeProp</prop>
						<prop name="AnalysisClass">Scanning</prop>
						<prop name="IsChannelProperty">1</prop>
						<prop name="SelectorOrder">24</prop>
						<prop name="ShowInSelector">0</prop>
						<prop name="ShowInTable">0</prop>
						<prop name="TableOrder">24</prop>
					</obj>
					<obj name="item" class="SamplePropType" version="1">
						<prop name="name">Scanning Genotype</prop>
						<prop name="PropClass">ChannelGenotype</prop>
						<prop name="AnalysisClass">Scanning</prop>
						<prop name="IsChannelProperty">1</prop>
						<prop name="SelectorOrder">25</prop>
						<prop name="ShowInSelector">0</prop>
						<prop name="ShowInTable">0</prop>
						<prop name="TableOrder">25</prop>
					</obj>
				</list>
			</obj>
			<obj name="SelectedChannels" class="TEMIntegerSet" version="1">
				<list name="Items" count="1">
					<prop name="Item">0</prop>
				</list>
			</obj>
			<obj name="AnalysisProperties" class="ExpPropList" version="1">
				<list name="emlist" count="3">
					<obj name="PropertyObject" class="EndptGenoExtExp" version="3">
						<prop name="PropertyTypeName">Endpt External Experiment</prop>
					</obj>
					<obj name="PropertyObject" class="RQExtRefProp" version="3">
						<prop name="PropertyTypeName">ExtRef</prop>
						<prop name="RefExpProg">-1</prop>
					</obj>
					<obj name="PropertyObject" class="QuantUnitsProp" version="3">
						<prop name="PropertyTypeName">Units</prop>
					</obj>
				</list>
			</obj>
			<obj name="SampleInfoList" class="SamplePropInfoList" version="1">
				<list name="emlist" count="96">
					<obj name="item" class="SamplePropInfo" version="1">
						<obj name="ChannelProperties" class="ChanPropList" version="2">
							<obj name="ChannelProperties" class="EMList" version="1">
								<list name="emlist" count="1">
									<obj name="item" class="PropertyList" version="1">
										<list name="emlist" count="12">
											<obj name="PropertyObject" class="RQSampleTargetProperty" version="4">
												<prop name="PropertyTypeName">Combined Sample and Target Type</prop>
												<prop name="Position">0</prop>
												<prop name="IsDefault">0</prop>
												<obj name="ChannelProp" class="ChannelProperty" version="1">
													<prop name="ChannelIdx">0</prop>
												</obj>
											</obj>
											<obj name="PropertyObject" class="QuantConcProperty" version="4">
												<prop name="PropertyTypeName">Concentration</prop>
												<prop name="Position">0</prop>
												<prop name="IsDefault">1</prop>
												<prop name="Concentration">0</prop>
												<obj name="ChannelProp" class="ChannelProperty" version="1">
													<prop name="ChannelIdx">0</prop>
												</obj>
												<prop name="ReadOnly">1</prop>
											</obj>
											<obj name="PropertyObject" class="QuantCpHighProp" version="4">
												<prop name="PropertyTypeName">Cp High</prop>
												<prop name="Position">0</prop>
												<prop name="IsDefault">1</prop>
												<prop name="CpRangeHigh">0</prop>
												<obj name="ChannelProp" class="ChannelProperty" version="1">
													<prop name="ChannelIdx">0</prop>
												</obj>
												<prop name="ReadOnly">1</prop>
											</obj>
											<obj name="PropertyObject" class="QuantCpLowProp" version="4">
												<prop name="PropertyTypeName">Cp Low</prop>
												<prop name="Position">0</prop>
												<prop name="IsDefault">1</prop>
												<prop name="CpRangeLow">0</prop>
												<obj name="ChannelProp" class="ChannelProperty" version="1">
													<prop name="ChannelIdx">0</prop>
												</obj>
												<prop name="ReadOnly">1</prop>
											</obj>
											<obj name="PropertyObject" class="RQEffProp" version="4">
												<prop name="PropertyTypeName">Efficiency</prop>
												<prop name="Position">0</prop>
												<prop name="IsDefault">1</prop>
												<prop name="Efficiency">2</prop>
												<obj name="ChannelProp" class="ChannelProperty" version="1">
													<prop name="ChannelIdx">0</prop>
												</obj>
											</obj>
											<obj name="PropertyObject" class="ChannelGenotype" version="4">
												<prop name="PropertyTypeName">Melt Geno Genotype</prop>
												<prop name="Position">0</prop>
												<prop name="IsDefault">1</prop>
												<prop name="ReadOnly">1</prop>
												<obj name="ChannelProp" class="ChannelProperty" version="1">
													<prop name="ChannelIdx">0</prop>
												</obj>
											</obj>
											<obj name="PropertyObject" class="GroupChannelTypeProp" version="4">
												<prop name="PropertyTypeName">Melt Geno Sample Type</prop>
												<prop name="Position">0</prop>
												<prop name="IsDefault">0</prop>
												<prop name="GroupSampleType">mstUnknown</prop>
												<obj name="ChannelProp" class="ChannelProperty" version="1">
													<prop name="ChannelIdx">0</prop>
												</obj>
											</obj>
											<obj name="PropertyObject" class="QuantSampleTypeProperty" version="4">
												<prop name="PropertyTypeName">Quantification Sample Type</prop>
												<prop name="Position">0</prop>
												<prop name="IsDefault">0</prop>
												<prop name="SampleType">qsUnknown</prop>
												<obj name="ChannelProp" class="ChannelProperty" version="1">
													<prop name="ChannelIdx">0</prop>
												</obj>
											</obj>
											<obj name="PropertyObject" class="ChannelGenotype" version="4">
												<prop name="PropertyTypeName">Scanning Genotype</prop>
												<prop name="Position">0</prop>
												<prop name="IsDefault">1</prop>
												<prop name="ReadOnly">1</prop>
												<obj name="ChannelProp" class="ChannelProperty" version="1">
													<prop name="ChannelIdx">0</prop>
												</obj>
											</obj>
											<obj name="PropertyObject" class="GroupChannelTypeProp" version="4">
												<prop name="PropertyTypeName">Scanning Sample Type</prop>
												<prop name="Position">0</prop>
												<prop name="IsDefault">0</prop>
												<prop name="GroupSampleType">mstUnknown</prop>
												<obj name="ChannelProp" class="ChannelProperty" version="1">
													<prop name="ChannelIdx">0</prop>
												</obj>
											</obj>
											<obj name="PropertyObject" class="TargetName" version="4">
												<prop name="PropertyTypeName">Target Name</prop>
												<prop name="Position">0</prop>
												<prop name="IsDefault">0</prop>
												<prop name="name">HPRT</prop>
												<obj name="ChannelProp" class="ChannelProperty" version="1">
													<prop name="ChannelIdx">0</prop>
												</obj>
											</obj>
											<obj name="PropertyObject" class="RQTargetProperty" version="4">
												<prop name="PropertyTypeName">Target Type</prop>
												<prop name="Position">0</prop>
												<prop name="IsDefault">0</prop>
												<prop name="TargetType">dtReference</prop>
												<obj name="ChannelProp" class="ChannelProperty" version="1">
													<prop name="ChannelIdx">0</prop>
												</obj>
											</obj>
										</list>
									</obj>
								</list>
							</obj>
						</obj>
						<prop name="ChannelPropertyCount">1</prop>
						<prop name="ContainerPosition">0</prop>
						<prop name="HasSampleProperties">1</prop>
						<obj name="SampleProperties" class="PropertyList" version="1">
							<list name="emlist" count="14">
								<obj name="PropertyObject" class="SamplePrefColor" version="4">
									<prop name="PropertyTypeName">Color</prop>
									<prop name="Position">0</prop>
									<prop name="IsDefault">0</prop>
									<prop name="Color">$00FF8000</prop>
								</obj>
								<obj name="PropertyObject" class="DominantChannelProp" version="4">
									<prop name="PropertyTypeName">Dominant Channel</prop>
									<prop name="Position">0</prop>
									<prop name="IsDefault">0</prop>
									<prop name="DominantChannel">0</prop>
								</obj>
								<obj name="PropertyObject" class="Genotype" version="4">
									<prop name="PropertyTypeName">EndPt Genotype</prop>
									<prop name="Position">0</prop>
									<prop name="IsDefault">1</prop>
									<prop name="ReadOnly">1</prop>
								</obj>
								<obj name="PropertyObject" class="GroupingSample" version="4">
									<prop name="PropertyTypeName">EndPt Sample Type</prop>
									<prop name="Position">0</prop>
									<prop name="IsDefault">0</prop>
									<prop name="GroupSampleType">mstUnknown</prop>
								</obj>
								<obj name="PropertyObject" class="SamplePrefLineStyle" version="4">
									<prop name="PropertyTypeName">Line Style</prop>
									<prop name="Position">0</prop>
									<prop name="IsDefault">0</prop>
									<prop name="LineStyle">psSolid</prop>
								</obj>
								<obj name="PropertyObject" class="GenSampleEditNotes" version="4">
									<prop name="PropertyTypeName">Notes</prop>
									<prop name="Position">0</prop>
									<prop name="IsDefault">1</prop>
								</obj>
								<obj name="PropertyObject" class="SamplePrefPointStyle" version="4">
									<prop name="PropertyTypeName">Point Style</prop>
									<prop name="Position">0</prop>
									<prop name="IsDefault">0</prop>
									<prop name="PointStyle">psNothing</prop>
								</obj>
								<obj name="PropertyObject" class="GenSampleEditPosition" version="4">
									<prop name="PropertyTypeName">Position</prop>
									<prop name="Position">0</prop>
									<prop name="IsDefault">1</prop>
								</obj>
								<obj name="PropertyObject" class="GenSampleEditReplicate" version="4">
									<prop name="PropertyTypeName">Replicate of</prop>
									<prop name="Position">0</prop>
									<prop name="IsDefault">0</prop>
									<prop name="ReplicateOf">0</prop>
								</obj>
								<obj name="PropertyObject" class="HTCSampleID" version="4">
									<prop name="PropertyTypeName">Sample ID</prop>
									<prop name="Position">0</prop>
									<prop name="IsDefault">1</prop>
								</obj>
								<obj name="PropertyObject" class="GenSampleEditName" version="4">
									<prop name="PropertyTypeName">Sample Name</prop>
									<prop name="Position">0</prop>
									<prop name="IsDefault">0</prop>
									<prop name="name">548T</prop>
								</obj>
								<obj name="PropertyObject" class="HTCSamplePrepNotes" version="4">
									<prop name="PropertyTypeName">Sample Prep Notes</prop>
									<prop name="Position">0</prop>
									<prop name="IsDefault">1</prop>
								</obj>
								<obj name="PropertyObject" class="GenSampleEditSubset" version="4">
									<prop name="PropertyTypeName">Subsets</prop>
									<prop name="Position">0</prop>
									<prop name="IsDefault">1</prop>
								</obj>
								<obj name="PropertyObject" class="SamplePrefWidth" version="5">
									<prop name="PropertyTypeName">Width</prop>
									<prop name="Position">0</prop>
									<prop name="IsDefault">1</prop>
									<prop name="Width">1</prop>
								</obj>
							</list>
						</obj>
					</obj>
					<obj name="item" class="SamplePropInfo" version="1">
						<obj name="ChannelProperties" class="ChanPropList" version="2">
							<obj name="ChannelProperties" class="EMList" version="1">
								<list name="emlist" count="1">
									<obj name="item" class="PropertyList" version="1">
										<list name="emlist" count="12">
											<obj name="PropertyObject" class="RQSampleTargetProperty" version="4">
												<prop name="PropertyTypeName">Combined Sample and Target Type</prop>
												<prop name="Position">1</prop>
												<prop name="IsDefault">0</prop>
												<obj name="ChannelProp" class="ChannelProperty" version="1">
													<prop name="ChannelIdx">0</prop>
												</obj>
											</obj>
											<obj name="PropertyObject" class="QuantConcProperty" version="4">
												<prop name="PropertyTypeName">Concentration</prop>
												<prop name="Position">1</prop>
												<prop name="IsDefault">1</prop>
												<prop name="Concentration">0</prop>
												<obj name="ChannelProp" class="ChannelProperty" version="1">
													<prop name="ChannelIdx">0</prop>
												</obj>
												<prop name="ReadOnly">1</prop>
											</obj>
											<obj name="PropertyObject" class="QuantCpHighProp" version="4">
												<prop name="PropertyTypeName">Cp High</prop>
												<prop name="Position">1</prop>
												<prop name="IsDefault">1</prop>
												<prop name="CpRangeHigh">0</prop>
												<obj name="ChannelProp" class="ChannelProperty" version="1">
													<prop name="ChannelIdx">0</prop>
												</obj>
												<prop name="ReadOnly">1</prop>
											</obj>
											<obj name="PropertyObject" class="QuantCpLowProp" version="4">
												<prop name="PropertyTypeName">Cp Low</prop>
												<prop name="Position">1</prop>
												<prop name="IsDefault">1</prop>
												<prop name="CpRangeLow">0</prop>
												<obj name="ChannelProp" class="ChannelProperty" version="1">
													<prop name="ChannelIdx">0</prop>
												</obj>
												<prop name="ReadOnly">1</prop>
											</obj>
											<obj name="PropertyObject" class="RQEffProp" version="4">
												<prop name="PropertyTypeName">Efficiency</prop>
												<prop name="Position">1</prop>
												<prop name="IsDefault">1</prop>
												<prop name="Efficiency">2</prop>
												<obj name="ChannelProp" class="ChannelProperty" version="1">
													<prop name="ChannelIdx">0</prop>
												</obj>
											</obj>
											<obj name="PropertyObject" class="ChannelGenotype" version="4">
												<prop name="PropertyTypeName">Melt Geno Genotype</prop>
												<prop name="Position">1</prop>
												<prop name="IsDefault">1</prop>
												<prop name="ReadOnly">1</prop>
												<obj name="ChannelProp" class="ChannelProperty" version="1">
													<prop name="ChannelIdx">0</prop>
												</obj>
											</obj>
											<obj name="PropertyObject" class="GroupChannelTypeProp" version="4">
												<prop name="PropertyTypeName">Melt Geno Sample Type</prop>
												<prop name="Position">1</prop>
												<prop name="IsDefault">0</prop>
												<prop name="GroupSampleType">mstUnknown</prop>
												<obj name="ChannelProp" class="ChannelProperty" version="1">
													<prop name="ChannelIdx">0</prop>
												</obj>
											</obj>
											<obj name="PropertyObject" class="QuantSampleTypeProperty" version="4">
												<prop name="PropertyTypeName">Quantification Sample Type</prop>
												<prop name="Position">1</prop>
												<prop name="IsDefault">0</prop>
												<prop name="SampleType">qsUnknown</prop>
												<obj name="ChannelProp" class="ChannelProperty" version="1">
													<prop name="ChannelIdx">0</prop>
												</obj>
											</obj>
											<obj name="PropertyObject" class="ChannelGenotype" version="4">
												<prop name="PropertyTypeName">Scanning Genotype</prop>
												<prop name="Position">1</prop>
												<prop name="IsDefault">1</prop>
												<prop name="ReadOnly">1</prop>
												<obj name="ChannelProp" class="ChannelProperty" version="1">
													<prop name="ChannelIdx">0</prop>
												</obj>
											</obj>
											<obj name="PropertyObject" class="GroupChannelTypeProp" version="4">
												<prop name="PropertyTypeName">Scanning Sample Type</prop>
												<prop name="Position">1</prop>
												<prop name="IsDefault">0</prop>
												<prop name="GroupSampleType">mstUnknown</prop>
												<obj name="ChannelProp" class="ChannelProperty" version="1">
													<prop name="ChannelIdx">0</prop>
												</obj>
											</obj>
											<obj name="PropertyObject" class="TargetName" version="4">
												<prop name="PropertyTypeName">Target Name</prop>
												<prop name="Position">1</prop>
												<prop name="IsDefault">0</prop>
												<prop name="name">HPRT</prop>
												<obj name="ChannelProp" class="ChannelProperty" version="1">
													<prop name="ChannelIdx">0</prop>
												</obj>
											</obj>
											<obj name="PropertyObject" class="RQTargetProperty" version="4">
												<prop name="PropertyTypeName">Target Type</prop>
												<prop name="Position">1</prop>
												<prop name="IsDefault">0</prop>
												<prop name="TargetType">dtReference</prop>
												<obj name="ChannelProp" class="ChannelProperty" version="1">
													<prop name="ChannelIdx">0</prop>
												</obj>
											</obj>
										</list>
									</obj>
								</list>
							</obj>
						</obj>
						<prop name="ChannelPropertyCount">1</prop>
						<prop name="ContainerPosition">1</prop>
						<prop name="HasSampleProperties">1</prop>
						<obj name="SampleProperties" class="PropertyList" version="1">
							<list name="emlist" count="14">
								<obj name="PropertyObject" class="SamplePrefColor" version="4">
									<prop name="PropertyTypeName">Color</prop>
									<prop name="Position">1</prop>
									<prop name="IsDefault">0</prop>
									<prop name="Color">clRed</prop>
								</obj>
								<obj name="PropertyObject" class="DominantChannelProp" version="4">
									<prop name="PropertyTypeName">Dominant Channel</prop>
									<prop name="Position">1</prop>
									<prop name="IsDefault">0</prop>
									<prop name="DominantChannel">0</prop>
								</obj>
								<obj name="PropertyObject" class="Genotype" version="4">
									<prop name="PropertyTypeName">EndPt Genotype</prop>
									<prop name="Position">1</prop>
									<prop name="IsDefault">1</prop>
									<prop name="ReadOnly">1</prop>
								</obj>
								<obj name="PropertyObject" class="GroupingSample" version="4">
									<prop name="PropertyTypeName">EndPt Sample Type</prop>
									<prop name="Position">1</prop>
									<prop name="IsDefault">0</prop>
									<prop name="GroupSampleType">mstUnknown</prop>
								</obj>
								<obj name="PropertyObject" class="SamplePrefLineStyle" version="4">
									<prop name="PropertyTypeName">Line Style</prop>
									<prop name="Position">1</prop>
									<prop name="IsDefault">0</prop>
									<prop name="LineStyle">psSolid</prop>
								</obj>
								<obj name="PropertyObject" class="GenSampleEditNotes" version="4">
									<prop name="PropertyTypeName">Notes</prop>
									<prop name="Position">1</prop>
									<prop name="IsDefault">1</prop>
								</obj>
								<obj name="PropertyObject" class="SamplePrefPointStyle" version="4">
									<prop name="PropertyTypeName">Point Style</prop>
									<prop name="Position">1</prop>
									<prop name="IsDefault">0</prop>
									<prop name="PointStyle">psNothing</prop>
								</obj>
								<obj name="PropertyObject" class="GenSampleEditPosition" version="4">
									<prop name="PropertyTypeName">Position</prop>
									<prop name="Position">1</prop>
									<prop name="IsDefault">1</prop>
								</obj>
								<obj name="PropertyObject" class="GenSampleEditReplicate" version="4">
									<prop name="PropertyTypeName">Replicate of</prop>
									<prop name="Position">1</prop>
									<prop name="IsDefault">0</prop>
									<prop name="ReplicateOf">0</prop>
								</obj>
								<obj name="PropertyObject" class="HTCSampleID" version="4">
									<prop name="PropertyTypeName">Sample ID</prop>
									<prop name="Position">1</prop>
									<prop name="IsDefault">1</prop>
								</obj>
								<obj name="PropertyObject" class="GenSampleEditName" version="4">
									<prop name="PropertyTypeName">Sample Name</prop>
									<prop name="Position">1</prop>
									<prop name="IsDefault">0</prop>
									<prop name="name">548T</prop>
								</obj>
								<obj name="PropertyObject" class="HTCSamplePrepNotes" version="4">
									<prop name="PropertyTypeName">Sample Prep Notes</prop>
									<prop name="Position">1</prop>
									<prop name="IsDefault">1</prop>
								</obj>
								<obj name="PropertyObject" class="GenSampleEditSubset" version="4">
									<prop name="PropertyTypeName">Subsets</prop>
									<prop name="Position">1</prop>
									<prop name="IsDefault">1</prop>
								</obj>
								<obj name="PropertyObject" class="SamplePrefWidth" version="5">
									<prop name="PropertyTypeName">Width</prop>
									<prop name="Position">1</prop>
									<prop name="IsDefault">1</prop>
									<prop name="Width">1</prop>
								</obj>
							</list>
						</obj>
					</obj>
					<obj name="item" class="SamplePropInfo" version="1">
						<obj name="ChannelProperties" class="ChanPropList" version="2">
							<obj name="ChannelProperties" class="EMList" version="1">
								<list name="emlist" count="1">
									<obj name="item" class="PropertyList" version="1">
										<list name="emlist" count="12">
											<obj name="PropertyObject" class="RQSampleTargetProperty" version="4">
												<prop name="PropertyTypeName">Combined Sample and Target Type</prop>
												<prop name="Position">2</prop>
												<prop name="IsDefault">0</prop>
												<obj name="ChannelProp" class="ChannelProperty" version="1">
													<prop name="ChannelIdx">0</prop>
												</obj>
											</obj>
											<obj name="PropertyObject" class="QuantConcProperty" version="4">
												<prop name="PropertyTypeName">Concentration</prop>
												<prop name="Position">2</prop>
												<prop name="IsDefault">1</prop>
												<prop name="Concentration">0</prop>
												<obj name="ChannelProp" class="ChannelProperty" version="1">
													<prop name="ChannelIdx">0</prop>
												</obj>
												<prop name="ReadOnly">1</prop>
											</obj>
											<obj name="PropertyObject" class="QuantCpHighProp" version="4">
												<prop name="PropertyTypeName">Cp High</prop>
												<prop name="Position">2</prop>
												<prop name="IsDefault">1</prop>
												<prop name="CpRangeHigh">0</prop>
												<obj name="ChannelProp" class="ChannelProperty" version="1">
													<prop name="ChannelIdx">0</prop>
												</obj>
												<prop name="ReadOnly">1</prop>
											</obj>
											<obj name="PropertyObject" class="QuantCpLowProp" version="4">
												<prop name="PropertyTypeName">Cp Low</prop>
												<prop name="Position">2</prop>
												<prop name="IsDefault">1</prop>
												<prop name="CpRangeLow">0</prop>
												<obj name="ChannelProp" class="ChannelProperty" version="1">
													<prop name="ChannelIdx">0</prop>
												</obj>
												<prop name="ReadOnly">1</prop>
											</obj>
											<obj name="PropertyObject" class="RQEffProp" version="4">
												<prop name="PropertyTypeName">Efficiency</prop>
												<prop name="Position">2</prop>
												<prop name="IsDefault">1</prop>
												<prop name="Efficiency">2</prop>
												<obj name="ChannelProp" class="ChannelProperty" version="1">
													<prop name="ChannelIdx">0</prop>
												</obj>
											</obj>
											<obj name="PropertyObject" class="ChannelGenotype" version="4">
												<prop name="PropertyTypeName">Melt Geno Genotype</prop>
												<prop name="Position">2</prop>
												<prop name="IsDefault">1</prop>
												<prop name="ReadOnly">1</prop>
												<obj name="ChannelProp" class="ChannelProperty" version="1">
													<prop name="ChannelIdx">0</prop>
												</obj>
											</obj>
											<obj name="PropertyObject" class="GroupChannelTypeProp" version="4">
												<prop name="PropertyTypeName">Melt Geno Sample Type</prop>
												<prop name="Position">2</prop>
												<prop name="IsDefault">0</prop>
												<prop name="GroupSampleType">mstUnknown</prop>
												<obj name="ChannelProp" class="ChannelProperty" version="1">
													<prop name="ChannelIdx">0</prop>
												</obj>
											</obj>
											<obj name="PropertyObject" class="QuantSampleTypeProperty" version="4">
												<prop name="PropertyTypeName">Quantification Sample Type</prop>
												<prop name="Position">2</prop>
												<prop name="IsDefault">0</prop>
												<prop name="SampleType">qsUnknown</prop>
												<obj name="ChannelProp" class="ChannelProperty" version="1">
													<prop name="ChannelIdx">0</prop>
												</obj>
											</obj>
											<obj name="PropertyObject" class="ChannelGenotype" version="4">
												<prop name="PropertyTypeName">Scanning Genotype</prop>
												<prop name="Position">2</prop>
												<prop name="IsDefault">1</prop>
												<prop name="ReadOnly">1</prop>
												<obj name="ChannelProp" class="ChannelProperty" version="1">
													<prop name="ChannelIdx">0</prop>
												</obj>
											</obj>
											<obj name="PropertyObject" class="GroupChannelTypeProp" version="4">
												<prop name="PropertyTypeName">Scanning Sample Type</prop>
												<prop name="Position">2</prop>
												<prop name="IsDefault">0</prop>
												<prop name="GroupSampleType">mstUnknown</prop>
												<obj name="ChannelProp" class="ChannelProperty" version="1">
													<prop name="ChannelIdx">0</prop>
												</obj>
											</obj>
											<obj name="PropertyObject" class="TargetName" version="4">
												<prop name="PropertyTypeName">Target Name</prop>
												<prop name="Position">2</prop>
												<prop name="IsDefault">0</prop>
												<prop name="name">HPRT</prop>
												<obj name="ChannelProp" class="ChannelProperty" version="1">
													<prop name="ChannelIdx">0</prop>
												</obj>
											</obj>
											<obj name="PropertyObject" class="RQTargetProperty" version="4">
												<prop name="PropertyTypeName">Target Type</prop>
												<prop name="Position">2</prop>
												<prop name="IsDefault">0</prop>
												<prop name="TargetType">dtReference</prop>
												<obj name="ChannelProp" class="ChannelProperty" version="1">
													<prop name="ChannelIdx">0</prop>
												</obj>
											</obj>
										</list>
									</obj>
								</list>
							</obj>
						</obj>
						<prop name="ChannelPropertyCount">1</prop>
						<prop name="ContainerPosition">2</prop>
						<prop name="HasSampleProperties">1</prop>
						<obj name="SampleProperties" class="PropertyList" version="1">
							<list name="emlist" count="14">
								<obj name="PropertyObject" class="SamplePrefColor" version="4">
									<prop name="PropertyTypeName">Color</prop>
									<prop name="Position">2</prop>
									<prop name="IsDefault">0</prop>
									<prop name="Color">$0030D700</prop>
								</obj>
								<obj name="PropertyObject" class="DominantChannelProp" version="4">
									<prop name="PropertyTypeName">Dominant Channel</prop>
									<prop name="Position">2</prop>
									<prop name="IsDefault">0</prop>
									<prop name="DominantChannel">0</prop>
								</obj>
								<obj name="PropertyObject" class="Genotype" version="4">
									<prop name="PropertyTypeName">EndPt Genotype</prop>
									<prop name="Position">2</prop>
									<prop name="IsDefault">1</prop>
									<prop name="ReadOnly">1</prop>
								</obj>
								<obj name="PropertyObject" class="GroupingSample" version="4">
									<prop name="PropertyTypeName">EndPt Sample Type</prop>
									<prop name="Position">2</prop>
									<prop name="IsDefault">0</prop>
									<prop name="GroupSampleType">mstUnknown</prop>
								</obj>
								<obj name="PropertyObject" class="SamplePrefLineStyle" version="4">
									<prop name="PropertyTypeName">Line Style</prop>
									<prop name="Position">2</prop>
									<prop name="IsDefault">0</prop>
									<prop name="LineStyle">psSolid</prop>
								</obj>
								<obj name="PropertyObject" class="GenSampleEditNotes" version="4">
									<prop name="PropertyTypeName">Notes</prop>
									<prop name="Position">2</prop>
									<prop name="IsDefault">1</prop>
								</obj>
								<obj name="PropertyObject" class="SamplePrefPointStyle" version="4">
									<prop name="PropertyTypeName">Point Style</prop>
									<prop name="Position">2</prop>
									<prop name="IsDefault">0</prop>
									<prop name="PointStyle">psNothing</prop>
								</obj>
								<obj name="PropertyObject" class="GenSampleEditPosition" version="4">
									<prop name="PropertyTypeName">Position</prop>
									<prop name="Position">2</prop>
									<prop name="IsDefault">1</prop>
								</obj>
								<obj name="PropertyObject" class="GenSampleEditReplicate" version="4">
									<prop name="PropertyTypeName">Replicate of</prop>
									<prop name="Position">2</prop>
									<prop name="IsDefault">0</prop>
									<prop name="ReplicateOf">0</prop>
								</obj>
								<obj name="PropertyObject" class="HTCSampleID" version="4">
									<prop name="PropertyTypeName">Sample ID</prop>
									<prop name="Position">2</prop>
									<prop name="IsDefault">1</prop>
								</obj>
								<obj name="PropertyObject" class="GenSampleEditName" version="4">
									<prop name="PropertyTypeName">Sample Name</prop>
									<prop name="Position">2</prop>
									<prop name="IsDefault">0</prop>
									<prop name="name">548T</prop>
								</obj>
								<obj name="PropertyObject" class="HTCSamplePrepNotes" version="4">
									<prop name="PropertyTypeName">Sample Prep Notes</prop>
									<prop name="Position">2</prop>
									<prop name="IsDefault">1</prop>
								</obj>
								<obj name="PropertyObject" class="GenSampleEditSubset" version="4">
									<prop name="PropertyTypeName">Subsets</prop>
									<prop name="Position">2</prop>
									<prop name="IsDefault">1</prop>
								</obj>
								<obj name="PropertyObject" class="SamplePrefWidth" version="5">
									<prop name="PropertyTypeName">Width</prop>
									<prop name="Position">2</prop>
									<prop name="IsDefault">1</prop>
									<prop name="Width">1</prop>
								</obj>
							</list>
						</obj>
					</obj>
					<obj name="item" class="SamplePropInfo" version="1">
						<obj name="ChannelProperties" class="ChanPropList" version="2">
							<obj name="ChannelProperties" class="EMList" version="1">
								<list name="emlist" count="1">
									<obj name="item" class="PropertyList" version="1">
										<list name="emlist" count="12">
											<obj name="PropertyObject" class="RQSampleTargetProperty" version="4">
												<prop name="PropertyTypeName">Combined Sample and Target Type</prop>
												<prop name="Position">3</prop>
												<prop name="IsDefault">0</prop>
												<obj name="ChannelProp" class="ChannelProperty" version="1">
													<prop name="ChannelIdx">0</prop>
												</obj>
											</obj>
											<obj name="PropertyObject" class="QuantConcProperty" version="4">
												<prop name="PropertyTypeName">Concentration</prop>
												<prop name="Position">3</prop>
												<prop name="IsDefault">1</prop>
												<prop name="Concentration">0</prop>
												<obj name="ChannelProp" class="ChannelProperty" version="1">
													<prop name="ChannelIdx">0</prop>
												</obj>
												<prop name="ReadOnly">1</prop>
											</obj>
											<obj name="PropertyObject" class="QuantCpHighProp" version="4">
												<prop name="PropertyTypeName">Cp High</prop>
												<prop name="Position">3</prop>
												<prop name="IsDefault">1</prop>
												<prop name="CpRangeHigh">0</prop>
												<obj name="ChannelProp" class="ChannelProperty" version="1">
													<prop name="ChannelIdx">0</prop>
												</obj>
												<prop name="ReadOnly">1</prop>
											</obj>
											<obj name="PropertyObject" class="QuantCpLowProp" version="4">
												<prop name="PropertyTypeName">Cp Low</prop>
												<prop name="Position">3</prop>
												<prop name="IsDefault">1</prop>
												<prop name="CpRangeLow">0</prop>
												<obj name="ChannelProp" class="ChannelProperty" version="1">
													<prop name="ChannelIdx">0</prop>
												</obj>
												<prop name="ReadOnly">1</prop>
											</obj>
											<obj name="PropertyObject" class="RQEffProp" version="4">
												<prop name="PropertyTypeName">Efficiency</prop>
												<prop name="Position">3</prop>
												<prop name="IsDefault">1</prop>
												<prop name="Efficiency">2</prop>
												<obj name="ChannelProp" class="ChannelProperty" version="1">
													<prop name="ChannelIdx">0</prop>
												</obj>
											</obj>
											<obj name="PropertyObject" class="ChannelGenotype" version="4">
												<prop name="PropertyTypeName">Melt Geno Genotype</prop>
												<prop name="Position">3</prop>
												<prop name="IsDefault">1</prop>
												<prop name="ReadOnly">1</prop>
												<obj name="ChannelProp" class="ChannelProperty" version="1">
													<prop name="ChannelIdx">0</prop>
												</obj>
											</obj>
											<obj name="PropertyObject" class="GroupChannelTypeProp" version="4">
												<prop name="PropertyTypeName">Melt Geno Sample Type</prop>
												<prop name="Position">3</prop>
												<prop name="IsDefault">0</prop>
												<prop name="GroupSampleType">mstUnknown</prop>
												<obj name="ChannelProp" class="ChannelProperty" version="1">
													<prop name="ChannelIdx">0</prop>
												</obj>
											</obj>
											<obj name="PropertyObject" class="QuantSampleTypeProperty" version="4">
												<prop name="PropertyTypeName">Quantification Sample Type</prop>
												<prop name="Position">3</prop>
												<prop name="IsDefault">0</prop>
												<prop name="SampleType">qsUnknown</prop>
												<obj name="ChannelProp" class="ChannelProperty" version="1">
													<prop name="ChannelIdx">0</prop>
												</obj>
											</obj>
											<obj name="PropertyObject" class="ChannelGenotype" version="4">
												<prop name="PropertyTypeName">Scanning Genotype</prop>
												<prop name="Position">3</prop>
												<prop name="IsDefault">1</prop>
												<prop name="ReadOnly">1</prop>
												<obj name="ChannelProp" class="ChannelProperty" version="1">
													<prop name="ChannelIdx">0</prop>
												</obj>
											</obj>
											<obj name="PropertyObject" class="GroupChannelTypeProp" version="4">
												<prop name="PropertyTypeName">Scanning Sample Type</prop>
												<prop name="Position">3</prop>
												<prop name="IsDefault">0</prop>
												<prop name="GroupSampleType">mstUnknown</prop>
												<obj name="ChannelProp" class="ChannelProperty" version="1">
													<prop name="ChannelIdx">0</prop>
												</obj>
											</obj>
											<obj name="PropertyObject" class="TargetName" version="4">
												<prop name="PropertyTypeName">Target Name</prop>
												<prop name="Position">3</prop>
												<prop name="IsDefault">0</prop>
												<prop name="name">AIT</prop>
												<obj name="ChannelProp" class="ChannelProperty" version="1">
													<prop name="ChannelIdx">0</prop>
												</obj>
											</obj>
											<obj name="PropertyObject" class="RQTargetProperty" version="4">
												<prop name="PropertyTypeName">Target Type</prop>
												<prop name="Position">3</prop>
												<prop name="IsDefault">0</prop>
												<prop name="TargetType">dtTarget</prop>
												<obj name="ChannelProp" class="ChannelProperty" version="1">
													<prop name="ChannelIdx">0</prop>
												</obj>
											</obj>
										</list>
									</obj>
								</list>
							</obj>
						</obj>
						<prop name="ChannelPropertyCount">1</prop>
						<prop name="ContainerPosition">3</prop>
						<prop name="HasSampleProperties">1</prop>
						<obj name="SampleProperties" class="PropertyList" version="1">
							<list name="emlist" count="14">
								<obj name="PropertyObject" class="SamplePrefColor" version="4">
									<prop name="PropertyTypeName">Color</prop>
									<prop name="Position">3</prop>
									<prop name="IsDefault">0</prop>
									<prop name="Color">clFuchsia</prop>
								</obj>
								<obj name="PropertyObject" class="DominantChannelProp" version="4">
									<prop name="PropertyTypeName">Dominant Channel</prop>
									<prop name="Position">3</prop>
									<prop name="IsDefault">0</prop>
									<prop name="DominantChannel">0</prop>
								</obj>
								<obj name="PropertyObject" class="Genotype" version="4">
									<prop name="PropertyTypeName">EndPt Genotype</prop>
									<prop name="Position">3</prop>
									<prop name="IsDefault">1</prop>
									<prop name="ReadOnly">1</prop>
								</obj>
								<obj name="PropertyObject" class="GroupingSample" version="4">
									<prop name="PropertyTypeName">EndPt Sample Type</prop>
									<prop name="Position">3</prop>
									<prop name="IsDefault">0</prop>
									<prop name="GroupSampleType">mstUnknown</prop>
								</obj>
								<obj name="PropertyObject" class="SamplePrefLineStyle" version="4">
									<prop name="PropertyTypeName">Line Style</prop>
									<prop name="Position">3</prop>
									<prop name="IsDefault">0</prop>
									<prop name="LineStyle">psSolid</prop>
								</obj>
								<obj name="PropertyObject" class="GenSampleEditNotes" version="4">
									<prop name="PropertyTypeName">Notes</prop>
									<prop name="Position">3</prop>
									<prop name="IsDefault">1</prop>
								</obj>
								<obj name="PropertyObject" class="SamplePrefPointStyle" version="4">
									<prop name="PropertyTypeName">Point Style</prop>
									<prop name="Position">3</prop>
									<prop name="IsDefault">0</prop>
									<prop name="PointStyle">psNothing</prop>
								</obj>
								<obj name="PropertyObject" class="GenSampleEditPosition" version="4">
									<prop name="PropertyTypeName">Position</prop>
									<prop name="Position">3</prop>
									<prop name="IsDefault">1</prop>
								</obj>
								<obj name="PropertyObject" class="GenSampleEditReplicate" version="4">
									<prop name="PropertyTypeName">Replicate of</prop>
									<prop name="Position">3</prop>
									<prop name="IsDefault">0</prop>
									<prop name="ReplicateOf">3</prop>
								</obj>
								<obj name="PropertyObject" class="HTCSampleID" version="4">
									<prop name="PropertyTypeName">Sample ID</prop>
									<prop name="Position">3</prop>
									<prop name="IsDefault">1</prop>
								</obj>
								<obj name="PropertyObject" class="GenSampleEditName" version="4">
									<prop name="PropertyTypeName">Sample Name</prop>
									<prop name="Position">3</prop>
									<prop name="IsDefault">0</prop>
									<prop name="name">548T</prop>
								</obj>
								<obj name="PropertyObject" class="HTCSamplePrepNotes" version="4">
									<prop name="PropertyTypeName">Sample Prep Notes</prop>
									<prop name="Position">3</prop>
									<prop name="IsDefault">1</prop>
								</obj>
								<obj name="PropertyObject" class="GenSampleEditSubset" version="4">
									<prop name="PropertyTypeName">Subsets</prop>
									<prop name="Position">3</prop>
									<prop name="IsDefault">1</prop>
								</obj>
								<obj name="PropertyObject" class="SamplePrefWidth" version="5">
									<prop name="PropertyTypeName">Width</prop>
									<prop name="Position">3</prop>
									<prop name="IsDefault">1</prop>
									<prop name="Width">1</prop>
								</obj>
							</list>
						</obj>
					</obj>
					<obj name="item" class="SamplePropInfo" version="1">
						<obj name="ChannelProperties" class="ChanPropList" version="2">
							<obj name="ChannelProperties" class="EMList" version="1">
								<list name="emlist" count="1">
									<obj name="item" class="PropertyList" version="1">
										<list name="emlist" count="12">
											<obj name="PropertyObject" class="RQSampleTargetProperty" version="4">
												<prop name="PropertyTypeName">Combined Sample and Target Type</prop>
												<prop name="Position">4</prop>
												<prop name="IsDefault">0</prop>
												<obj name="ChannelProp" class="ChannelProperty" version="1">
													<prop name="ChannelIdx">0</prop>
												</obj>
											</obj>
											<obj name="PropertyObject" class="QuantConcProperty" version="4">
												<prop name="PropertyTypeName">Concentration</prop>
												<prop name="Position">4</prop>
												<prop name="IsDefault">1</prop>
												<prop name="Concentration">0</prop>
												<obj name="ChannelProp" class="ChannelProperty" version="1">
													<prop name="ChannelIdx">0</prop>
												</obj>
												<prop name="ReadOnly">1</prop>
											</obj>
											<obj name="PropertyObject" class="QuantCpHighProp" version="4">
												<prop name="PropertyTypeName">Cp High</prop>
												<prop name="Position">4</prop>
												<prop name="IsDefault">1</prop>
												<prop name="CpRangeHigh">0</prop>
												<obj name="ChannelProp" class="ChannelProperty" version="1">
													<prop name="ChannelIdx">0</prop>
												</obj>
												<prop name="ReadOnly">1</prop>
											</obj>
											<obj name="PropertyObject" class="QuantCpLowProp" version="4">
												<prop name="PropertyTypeName">Cp Low</prop>
												<prop name="Position">4</prop>
												<prop name="IsDefault">1</prop>
												<prop name="CpRangeLow">0</prop>
												<obj name="ChannelProp" class="ChannelProperty" version="1">
													<prop name="ChannelIdx">0</prop>
												</obj>
												<prop name="ReadOnly">1</prop>
											</obj>
											<obj name="PropertyObject" class="RQEffProp" version="4">
												<prop name="PropertyTypeName">Efficiency</prop>
												<prop name="Position">4</prop>
												<prop name="IsDefault">1</prop>
												<prop name="Efficiency">2</prop>
												<obj name="ChannelProp" class="ChannelProperty" version="1">
													<prop name="ChannelIdx">0</prop>
												</obj>
											</obj>
											<obj name="PropertyObject" class="ChannelGenotype" version="4">
												<prop name="PropertyTypeName">Melt Geno Genotype</prop>
												<prop name="Position">4</prop>
												<prop name="IsDefault">1</prop>
												<prop name="ReadOnly">1</prop>
												<obj name="ChannelProp" class="ChannelProperty" version="1">
													<prop name="ChannelIdx">0</prop>
												</obj>
											</obj>
											<obj name="PropertyObject" class="GroupChannelTypeProp" version="4">
												<prop name="PropertyTypeName">Melt Geno Sample Type</prop>
												<prop name="Position">4</prop>
												<prop name="IsDefault">0</prop>
												<prop name="GroupSampleType">mstUnknown</prop>
												<obj name="ChannelProp" class="ChannelProperty" version="1">
													<prop name="ChannelIdx">0</prop>
												</obj>
											</obj>
											<obj name="PropertyObject" class="QuantSampleTypeProperty" version="4">
												<prop name="PropertyTypeName">Quantification Sample Type</prop>
												<prop name="Position">4</prop>
												<prop name="IsDefault">0</prop>
												<prop name="SampleType">qsUnknown</prop>
												<obj name="ChannelProp" class="ChannelProperty" version="1">
													<prop name="ChannelIdx">0</prop>
												</obj>
											</obj>
											<obj name="PropertyObject" class="ChannelGenotype" version="4">
												<prop name="PropertyTypeName">Scanning Genotype</prop>
												<prop name="Position">4</prop>
												<prop name="IsDefault">1</prop>
												<prop name="ReadOnly">1</prop>
												<obj name="ChannelProp" class="ChannelProperty" version="1">
													<prop name="ChannelIdx">0</prop>
												</obj>
											</obj>
											<obj name="PropertyObject" class="GroupChannelTypeProp" version="4">
												<prop name="PropertyTypeName">Scanning Sample Type</prop>
												<prop name="Position">4</prop>
												<prop name="IsDefault">0</prop>
												<prop name="GroupSampleType">mstUnknown</prop>
												<obj name="ChannelProp" class="ChannelProperty" version="1">
													<prop name="ChannelIdx">0</prop>
												</obj>
											</obj>
											<obj name="PropertyObject" class="TargetName" version="4">
												<prop name="PropertyTypeName">Target Name</prop>
												<prop name="Position">4</prop>
												<prop name="IsDefault">0</prop>
												<prop name="name">AIT</prop>
												<obj name="ChannelProp" class="ChannelProperty" version="1">
													<prop name="ChannelIdx">0</prop>
												</obj>
											</obj>
											<obj name="PropertyObject" class="RQTargetProperty" version="4">
												<prop name="PropertyTypeName">Target Type</prop>
												<prop name="Position">4</prop>
												<prop name="IsDefault">0</prop>
												<prop name="TargetType">dtTarget</prop>
												<obj name="ChannelProp" class="ChannelProperty" version="1">
													<prop name="ChannelIdx">0</prop>
												</obj>
											</obj>
										</list>
									</obj>
								</list>
							</obj>
						</obj>
						<prop name="ChannelPropertyCount">1</prop>
						<prop name="ContainerPosition">4</prop>
						<prop name="HasSampleProperties">1</prop>
						<obj name="SampleProperties" class="PropertyList" version="1">
							<list name="emlist" count="14">
								<obj name="PropertyObject" class="SamplePrefColor" version="4">
									<prop name="PropertyTypeName">Color</prop>
									<prop name="Position">4</prop>
									<prop name="IsDefault">0</prop>
									<prop name="Color">clGray</prop>
								</obj>
								<obj name="PropertyObject" class="DominantChannelProp" version="4">
									<prop name="PropertyTypeName">Dominant Channel</prop>
									<prop name="Position">4</prop>
									<prop name="IsDefault">0</prop>
									<prop name="DominantChannel">0</prop>
								</obj>
								<obj name="PropertyObject" class="Genotype" version="4">
									<prop name="PropertyTypeName">EndPt Genotype</prop>
									<prop name="Position">4</prop>
									<prop name="IsDefault">1</prop>
									<prop name="ReadOnly">1</prop>
								</obj>
								<obj name="PropertyObject" class="GroupingSample" version="4">
									<prop name="PropertyTypeName">EndPt Sample Type</prop>
									<prop name="Position">4</prop>
									<prop name="IsDefault">0</prop>
									<prop name="GroupSampleType">mstUnknown</prop>
								</obj>
								<obj name="PropertyObject" class="SamplePrefLineStyle" version="4">
									<prop name="PropertyTypeName">Line Style</prop>
									<prop name="Position">4</prop>
									<prop name="IsDefault">0</prop>
									<prop name="LineStyle">psSolid</prop>
								</obj>
								<obj name="PropertyObject" class="GenSampleEditNotes" version="4">
									<prop name="PropertyTypeName">Notes</prop>
									<prop name="Position">4</prop>
									<prop name="IsDefault">1</prop>
								</obj>
								<obj name="PropertyObject" class="SamplePrefPointStyle" version="4">
									<prop name="PropertyTypeName">Point Style</prop>
									<prop name="Position">4</prop>
									<prop name="IsDefault">0</prop>
									<prop name="PointStyle">psNothing</prop>
								</obj>
								<obj name="PropertyObject" class="GenSampleEditPosition" version="4">
									<prop name="PropertyTypeName">Position</prop>
									<prop name="Position">4</prop>
									<prop name="IsDefault">1</prop>
								</obj>
								<obj name="PropertyObject" class="GenSampleEditReplicate" version="4">
									<prop name="PropertyTypeName">Replicate of</prop>
									<prop name="Position">4</prop>
									<prop name="IsDefault">0</prop>
									<prop name="ReplicateOf">3</prop>
								</obj>
								<obj name="PropertyObject" class="HTCSampleID" version="4">
									<prop name="PropertyTypeName">Sample ID</prop>
									<prop name="Position">4</prop>
									<prop name="IsDefault">1</prop>
								</obj>
								<obj name="PropertyObject" class="GenSampleEditName" version="4">
									<prop name="PropertyTypeName">Sample Name</prop>
									<prop name="Position">4</prop>
									<prop name="IsDefault">0</prop>
									<prop name="name">548T</prop>
								</obj>
								<obj name="PropertyObject" class="HTCSamplePrepNotes" version="4">
									<prop name="PropertyTypeName">Sample Prep Notes</prop>
									<prop name="Position">4</prop>
									<prop name="IsDefault">1</prop>
								</obj>
								<obj name="PropertyObject" class="GenSampleEditSubset" version="4">
									<prop name="PropertyTypeName">Subsets</prop>
									<prop name="Position">4</prop>
									<prop name="IsDefault">1</prop>
								</obj>
								<obj name="PropertyObject" class="SamplePrefWidth" version="5">
									<prop name="PropertyTypeName">Width</prop>
									<prop name="Position">4</prop>
									<prop name="IsDefault">1</prop>
									<prop name="Width">1</prop>
								</obj>
							</list>
						</obj>
					</obj>
					<obj name="item" class="SamplePropInfo" version="1">
						<obj name="ChannelProperties" class="ChanPropList" version="2">
							<obj name="ChannelProperties" class="EMList" version="1">
								<list name="emlist" count="1">
									<obj name="item" class="PropertyList" version="1">
										<list name="emlist" count="12">
											<obj name="PropertyObject" class="RQSampleTargetProperty" version="4">
												<prop name="PropertyTypeName">Combined Sample and Target Type</prop>
												<prop name="Position">5</prop>
												<prop name="IsDefault">0</prop>
												<obj name="ChannelProp" class="ChannelProperty" version="1">
													<prop name="ChannelIdx">0</prop>
												</obj>
											</obj>
											<obj name="PropertyObject" class="QuantConcProperty" version="4">
												<prop name="PropertyTypeName">Concentration</prop>
												<prop name="Position">5</prop>
												<prop name="IsDefault">1</prop>
												<prop name="Concentration">0</prop>
												<obj name="ChannelProp" class="ChannelProperty" version="1">
													<prop name="ChannelIdx">0</prop>
												</obj>
												<prop name="ReadOnly">1</prop>
											</obj>
											<obj name="PropertyObject" class="QuantCpHighProp" version="4">
												<prop name="PropertyTypeName">Cp High</prop>
												<prop name="Position">5</prop>
												<prop name="IsDefault">1</prop>
												<prop name="CpRangeHigh">0</prop>
												<obj name="ChannelProp" class="ChannelProperty" version="1">
													<prop name="ChannelIdx">0</prop>
												</obj>
												<prop name="ReadOnly">1</prop>
											</obj>
											<obj name="PropertyObject" class="QuantCpLowProp" version="4">
												<prop name="PropertyTypeName">Cp Low</prop>
												<prop name="Position">5</prop>
												<prop name="IsDefault">1</prop>
												<prop name="CpRangeLow">0</prop>
												<obj name="ChannelProp" class="ChannelProperty" version="1">
													<prop name="ChannelIdx">0</prop>
												</obj>
												<prop name="ReadOnly">1</prop>
											</obj>
											<obj name="PropertyObject" class="RQEffProp" version="4">
												<prop name="PropertyTypeName">Efficiency</prop>
												<prop name="Position">5</prop>
												<prop name="IsDefault">1</prop>
												<prop name="Efficiency">2</prop>
												<obj name="ChannelProp" class="ChannelProperty" version="1">
													<prop name="ChannelIdx">0</prop>
												</obj>
											</obj>
											<obj name="PropertyObject" class="ChannelGenotype" version="4">
												<prop name="PropertyTypeName">Melt Geno Genotype</prop>
												<prop name="Position">5</prop>
												<prop name="IsDefault">1</prop>
												<prop name="ReadOnly">1</prop>
												<obj name="ChannelProp" class="ChannelProperty" version="1">
													<prop name="ChannelIdx">0</prop>
												</obj>
											</obj>
											<obj name="PropertyObject" class="GroupChannelTypeProp" version="4">
												<prop name="PropertyTypeName">Melt Geno Sample Type</prop>
												<prop name="Position">5</prop>
												<prop name="IsDefault">0</prop>
												<prop name="GroupSampleType">mstUnknown</prop>
												<obj name="ChannelProp" class="ChannelProperty" version="1">
													<prop name="ChannelIdx">0</prop>
												</obj>
											</obj>
											<obj name="PropertyObject" class="QuantSampleTypeProperty" version="4">
												<prop name="PropertyTypeName">Quantification Sample Type</prop>
												<prop name="Position">5</prop>
												<prop name="IsDefault">0</prop>
												<prop name="SampleType">qsUnknown</prop>
												<obj name="ChannelProp" class="ChannelProperty" version="1">
													<prop name="ChannelIdx">0</prop>
												</obj>
											</obj>
											<obj name="PropertyObject" class="ChannelGenotype" version="4">
												<prop name="PropertyTypeName">Scanning Genotype</prop>
												<prop name="Position">5</prop>
												<prop name="IsDefault">1</prop>
												<prop name="ReadOnly">1</prop>
												<obj name="ChannelProp" class="ChannelProperty" version="1">
													<prop name="ChannelIdx">0</prop>
												</obj>
											</obj>
											<obj name="PropertyObject" class="GroupChannelTypeProp" version="4">
												<prop name="PropertyTypeName">Scanning Sample Type</prop>
												<prop name="Position">5</prop>
												<prop name="IsDefault">0</prop>
												<prop name="GroupSampleType">mstUnknown</prop>
												<obj name="ChannelProp" class="ChannelProperty" version="1">
													<prop name="ChannelIdx">0</prop>
												</obj>
											</obj>
											<obj name="PropertyObject" class="TargetName" version="4">
												<prop name="PropertyTypeName">Target Name</prop>
												<prop name="Position">5</prop>
												<prop name="IsDefault">0</prop>
												<prop name="name">AIT</prop>
												<obj name="ChannelProp" class="ChannelProperty" version="1">
													<prop name="ChannelIdx">0</prop>
												</obj>
											</obj>
											<obj name="PropertyObject" class="RQTargetProperty" version="4">
												<prop name="PropertyTypeName">Target Type</prop>
												<prop name="Position">5</prop>
												<prop name="IsDefault">0</prop>
												<prop name="TargetType">dtTarget</prop>
												<obj name="ChannelProp" class="ChannelProperty" version="1">
													<prop name="ChannelIdx">0</prop>
												</obj>
											</obj>
										</list>
									</obj>
								</list>
							</obj>
						</obj>
						<prop name="ChannelPropertyCount">1</prop>
						<prop name="ContainerPosition">5</prop>
						<prop name="HasSampleProperties">1</prop>
						<obj name="SampleProperties" class="PropertyList" version="1">
							<list name="emlist" count="14">
								<obj name="PropertyObject" class="SamplePrefColor" version="4">
									<prop name="PropertyTypeName">Color</prop>
									<prop name="Position">5</prop>
									<prop name="IsDefault">0</prop>
									<prop name="Color">$0012D7FA</prop>
								</obj>
								<obj name="PropertyObject" class="DominantChannelProp" version="4">
									<prop name="PropertyTypeName">Dominant Channel</prop>
									<prop name="Position">5</prop>
									<prop name="IsDefault">0</prop>
									<prop name="DominantChannel">0</prop>
								</obj>
								<obj name="PropertyObject" class="Genotype" version="4">
									<prop name="PropertyTypeName">EndPt Genotype</prop>
									<prop name="Position">5</prop>
									<prop name="IsDefault">1</prop>
									<prop name="ReadOnly">1</prop>
								</obj>
								<obj name="PropertyObject" class="GroupingSample" version="4">
									<prop name="PropertyTypeName">EndPt Sample Type</prop>
									<prop name="Position">5</prop>
									<prop name="IsDefault">0</prop>
									<prop name="GroupSampleType">mstUnknown</prop>
								</obj>
								<obj name="PropertyObject" class="SamplePrefLineStyle" version="4">
									<prop name="PropertyTypeName">Line Style</prop>
									<prop name="Position">5</prop>
									<prop name="IsDefault">0</prop>
									<prop name="LineStyle">psSolid</prop>
								</obj>
								<obj name="PropertyObject" class="GenSampleEditNotes" version="4">
									<prop name="PropertyTypeName">Notes</prop>
									<prop name="Position">5</prop>
									<prop name="IsDefault">1</prop>
								</obj>
								<obj name="PropertyObject" class="SamplePrefPointStyle" version="4">
									<prop name="PropertyTypeName">Point Style</prop>
									<prop name="Position">5</prop>
									<prop name="IsDefault">0</prop>
									<prop name="PointStyle">psNothing</prop>
								</obj>
								<obj name="PropertyObject" class="GenSampleEditPosition" version="4">
									<prop name="PropertyTypeName">Position</prop>
									<prop name="Position">5</prop>
									<prop name="IsDefault">1</prop>
								</obj>
								<obj name="PropertyObject" class="GenSampleEditReplicate" version="4">
									<prop name="PropertyTypeName">Replicate of</prop>
									<prop name="Position">5</prop>
									<prop name="IsDefault">0</prop>
									<prop name="ReplicateOf">3</prop>
								</obj>
								<obj name="PropertyObject" class="HTCSampleID" version="4">
									<prop name="PropertyTypeName">Sample ID</prop>
									<prop name="Position">5</prop>
									<prop name="IsDefault">1</prop>
								</obj>
								<obj name="PropertyObject" class="GenSampleEditName" version="4">
									<prop name="PropertyTypeName">Sample Name</prop>
									<prop name="Position">5</prop>
									<prop name="IsDefault">0</prop>
									<prop name="name">548T</prop>
								</obj>
								<obj name="PropertyObject" class="HTCSamplePrepNotes" version="4">
									<prop name="PropertyTypeName">Sample Prep Notes</prop>
									<prop name="Position">5</prop>
									<prop name="IsDefault">1</prop>
								</obj>
								<obj name="PropertyObject" class="GenSampleEditSubset" version="4">
									<prop name="PropertyTypeName">Subsets</prop>
									<prop name="Position">5</prop>
									<prop name="IsDefault">1</prop>
								</obj>
								<obj name="PropertyObject" class="SamplePrefWidth" version="5">
									<prop name="PropertyTypeName">Width</prop>
									<prop name="Position">5</prop>
									<prop name="IsDefault">1</prop>
									<prop name="Width">1</prop>
								</obj>
							</list>
						</obj>
					</obj>
					<obj name="item" class="SamplePropInfo" version="1">
						<obj name="ChannelProperties" class="ChanPropList" version="2">
							<obj name="ChannelProperties" class="EMList" version="1">
								<list name="emlist" count="1">
									<obj name="item" class="PropertyList" version="1">
										<list name="emlist" count="12">
											<obj name="PropertyObject" class="RQSampleTargetProperty" version="4">
												<prop name="PropertyTypeName">Combined Sample and Target Type</prop>
												<prop name="Position">6</prop>
												<prop name="IsDefault">0</prop>
												<obj name="ChannelProp" class="ChannelProperty" version="1">
													<prop name="ChannelIdx">0</prop>
												</obj>
											</obj>
											<obj name="PropertyObject" class="QuantConcProperty" version="4">
												<prop name="PropertyTypeName">Concentration</prop>
												<prop name="Position">6</prop>
												<prop name="IsDefault">1</prop>
												<prop name="Concentration">0</prop>
												<obj name="ChannelProp" class="ChannelProperty" version="1">
													<prop name="ChannelIdx">0</prop>
												</obj>
												<prop name="ReadOnly">1</prop>
											</obj>
											<obj name="PropertyObject" class="QuantCpHighProp" version="4">
												<prop name="PropertyTypeName">Cp High</prop>
												<prop name="Position">6</prop>
												<prop name="IsDefault">1</prop>
												<prop name="CpRangeHigh">0</prop>
												<obj name="ChannelProp" class="ChannelProperty" version="1">
													<prop name="ChannelIdx">0</prop>
												</obj>
												<prop name="ReadOnly">1</prop>
											</obj>
											<obj name="PropertyObject" class="QuantCpLowProp" version="4">
												<prop name="PropertyTypeName">Cp Low</prop>
												<prop name="Position">6</prop>
												<prop name="IsDefault">1</prop>
												<prop name="CpRangeLow">0</prop>
												<obj name="ChannelProp" class="ChannelProperty" version="1">
													<prop name="ChannelIdx">0</prop>
												</obj>
												<prop name="ReadOnly">1</prop>
											</obj>
											<obj name="PropertyObject" class="RQEffProp" version="4">
												<prop name="PropertyTypeName">Efficiency</prop>
												<prop name="Position">6</prop>
												<prop name="IsDefault">1</prop>
												<prop name="Efficiency">2</prop>
												<obj name="ChannelProp" class="ChannelProperty" version="1">
													<prop name="ChannelIdx">0</prop>
												</obj>
											</obj>
											<obj name="PropertyObject" class="ChannelGenotype" version="4">
												<prop name="PropertyTypeName">Melt Geno Genotype</prop>
												<prop name="Position">6</prop>
												<prop name="IsDefault">1</prop>
												<prop name="ReadOnly">1</prop>
												<obj name="ChannelProp" class="ChannelProperty" version="1">
													<prop name="ChannelIdx">0</prop>
												</obj>
											</obj>
											<obj name="PropertyObject" class="GroupChannelTypeProp" version="4">
												<prop name="PropertyTypeName">Melt Geno Sample Type</prop>
												<prop name="Position">6</prop>
												<prop name="IsDefault">0</prop>
												<prop name="GroupSampleType">mstUnknown</prop>
												<obj name="ChannelProp" class="ChannelProperty" version="1">
													<prop name="ChannelIdx">0</prop>
												</obj>
											</obj>
											<obj name="PropertyObject" class="QuantSampleTypeProperty" version="4">
												<prop name="PropertyTypeName">Quantification Sample Type</prop>
												<prop name="Position">6</prop>
												<prop name="IsDefault">0</prop>
												<prop name="SampleType">qsUnknown</prop>
												<obj name="ChannelProp" class="ChannelProperty" version="1">
													<prop name="ChannelIdx">0</prop>
												</obj>
											</obj>
											<obj name="PropertyObject" class="ChannelGenotype" version="4">
												<prop name="PropertyTypeName">Scanning Genotype</prop>
												<prop name="Position">6</prop>
												<prop name="IsDefault">1</prop>
												<prop name="ReadOnly">1</prop>
												<obj name="ChannelProp" class="ChannelProperty" version="1">
													<prop name="ChannelIdx">0</prop>
												</obj>
											</obj>
											<obj name="PropertyObject" class="GroupChannelTypeProp" version="4">
												<prop name="PropertyTypeName">Scanning Sample Type</prop>
												<prop name="Position">6</prop>
												<prop name="IsDefault">0</prop>
												<prop name="GroupSampleType">mstUnknown</prop>
												<obj name="ChannelProp" class="ChannelProperty" version="1">
													<prop name="ChannelIdx">0</prop>
												</obj>
											</obj>
											<obj name="PropertyObject" class="TargetName" version="4">
												<prop name="PropertyTypeName">Target Name</prop>
												<prop name="Position">6</prop>
												<prop name="IsDefault">0</prop>
												<prop name="name">HPRT</prop>
												<obj name="ChannelProp" class="ChannelProperty" version="1">
													<prop name="ChannelIdx">0</prop>
												</obj>
											</obj>
											<obj name="PropertyObject" class="RQTargetProperty" version="4">
												<prop name="PropertyTypeName">Target Type</prop>
												<prop name="Position">6</prop>
												<prop name="IsDefault">0</prop>
												<prop name="TargetType">dtReference</prop>
												<obj name="ChannelProp" class="ChannelProperty" version="1">
													<prop name="ChannelIdx">0</prop>
												</obj>
											</obj>
										</list>
									</obj>
								</list>
							</obj>
						</obj>
						<prop name="ChannelPropertyCount">1</prop>
						<prop name="ContainerPosition">6</prop>
						<prop name="HasSampleProperties">1</prop>
						<obj name="SampleProperties" class="PropertyList" version="1">
							<list name="emlist" count="14">
								<obj name="PropertyObject" class="SamplePrefColor" version="4">
									<prop name="PropertyTypeName">Color</prop>
									<prop name="Position">6</prop>
									<prop name="IsDefault">0</prop>
									<prop name="Color">$00000097</prop>
								</obj>
								<obj name="PropertyObject" class="DominantChannelProp" version="4">
									<prop name="PropertyTypeName">Dominant Channel</prop>
									<prop name="Position">6</prop>
									<prop name="IsDefault">0</prop>
									<prop name="DominantChannel">0</prop>
								</obj>
								<obj name="PropertyObject" class="Genotype" version="4">
									<prop name="PropertyTypeName">EndPt Genotype</prop>
									<prop name="Position">6</prop>
									<prop name="IsDefault">1</prop>
									<prop name="ReadOnly">1</prop>
								</obj>
								<obj name="PropertyObject" class="GroupingSample" version="4">
									<prop name="PropertyTypeName">EndPt Sample Type</prop>
									<prop name="Position">6</prop>
									<prop name="IsDefault">0</prop>
									<prop name="GroupSampleType">mstUnknown</prop>
								</obj>
								<obj name="PropertyObject" class="SamplePrefLineStyle" version="4">
									<prop name="PropertyTypeName">Line Style</prop>
									<prop name="Position">6</prop>
									<prop name="IsDefault">0</prop>
									<prop name="LineStyle">psSolid</prop>
								</obj>
								<obj name="PropertyObject" class="GenSampleEditNotes" version="4">
									<prop name="PropertyTypeName">Notes</prop>
									<prop name="Position">6</prop>
									<prop name="IsDefault">1</prop>
								</obj>
								<obj name="PropertyObject" class="SamplePrefPointStyle" version="4">
									<prop name="PropertyTypeName">Point Style</prop>
									<prop name="Position">6</prop>
									<prop name="IsDefault">0</prop>
									<prop name="PointStyle">psNothing</prop>
								</obj>
								<obj name="PropertyObject" class="GenSampleEditPosition" version="4">
									<prop name="PropertyTypeName">Position</prop>
									<prop name="Position">6</prop>
									<prop name="IsDefault">1</prop>
								</obj>
								<obj name="PropertyObject" class="GenSampleEditReplicate" version="4">
									<prop name="PropertyTypeName">Replicate of</prop>
									<prop name="Position">6</prop>
									<prop name="IsDefault">0</prop>
									<prop name="ReplicateOf">6</prop>
								</obj>
								<obj name="PropertyObject" class="HTCSampleID" version="4">
									<prop name="PropertyTypeName">Sample ID</prop>
									<prop name="Position">6</prop>
									<prop name="IsDefault">1</prop>
								</obj>
								<obj name="PropertyObject" class="GenSampleEditName" version="4">
									<prop name="PropertyTypeName">Sample Name</prop>
									<prop name="Position">6</prop>
									<prop name="IsDefault">0</prop>
									<prop name="name">1691T</prop>
								</obj>
								<obj name="PropertyObject" class="HTCSamplePrepNotes" version="4">
									<prop name="PropertyTypeName">Sample Prep Notes</prop>
									<prop name="Position">6</prop>
									<prop name="IsDefault">1</prop>
								</obj>
								<obj name="PropertyObject" class="GenSampleEditSubset" version="4">
									<prop name="PropertyTypeName">Subsets</prop>
									<prop name="Position">6</prop>
									<prop name="IsDefault">1</prop>
								</obj>
								<obj name="PropertyObject" class="SamplePrefWidth" version="5">
									<prop name="PropertyTypeName">Width</prop>
									<prop name="Position">6</prop>
									<prop name="IsDefault">1</prop>
									<prop name="Width">1</prop>
								</obj>
							</list>
						</obj>
					</obj>
					<obj name="item" class="SamplePropInfo" version="1">
						<obj name="ChannelProperties" class="ChanPropList" version="2">
							<obj name="ChannelProperties" class="EMList" version="1">
								<list name="emlist" count="1">
									<obj name="item" class="PropertyList" version="1">
										<list name="emlist" count="12">
											<obj name="PropertyObject" class="RQSampleTargetProperty" version="4">
												<prop name="PropertyTypeName">Combined Sample and Target Type</prop>
												<prop name="Position">7</prop>
												<prop name="IsDefault">0</prop>
												<obj name="ChannelProp" class="ChannelProperty" version="1">
													<prop name="ChannelIdx">0</prop>
												</obj>
											</obj>
											<obj name="PropertyObject" class="QuantConcProperty" version="4">
												<prop name="PropertyTypeName">Concentration</prop>
												<prop name="Position">7</prop>
												<prop name="IsDefault">1</prop>
												<prop name="Concentration">0</prop>
												<obj name="ChannelProp" class="ChannelProperty" version="1">
													<prop name="ChannelIdx">0</prop>
												</obj>
												<prop name="ReadOnly">1</prop>
											</obj>
											<obj name="PropertyObject" class="QuantCpHighProp" version="4">
												<prop name="PropertyTypeName">Cp High</prop>
												<prop name="Position">7</prop>
												<prop name="IsDefault">1</prop>
												<prop name="CpRangeHigh">0</prop>
												<obj name="ChannelProp" class="ChannelProperty" version="1">
													<prop name="ChannelIdx">0</prop>
												</obj>
												<prop name="ReadOnly">1</prop>
											</obj>
											<obj name="PropertyObject" class="QuantCpLowProp" version="4">
												<prop name="PropertyTypeName">Cp Low</prop>
												<prop name="Position">7</prop>
												<prop name="IsDefault">1</prop>
												<prop name="CpRangeLow">0</prop>
												<obj name="ChannelProp" class="ChannelProperty" version="1">
													<prop name="ChannelIdx">0</prop>
												</obj>
												<prop name="ReadOnly">1</prop>
											</obj>
											<obj name="PropertyObject" class="RQEffProp" version="4">
												<prop name="PropertyTypeName">Efficiency</prop>
												<prop name="Position">7</prop>
												<prop name="IsDefault">1</prop>
												<prop name="Efficiency">2</prop>
												<obj name="ChannelProp" class="ChannelProperty" version="1">
													<prop name="ChannelIdx">0</prop>
												</obj>
											</obj>
											<obj name="PropertyObject" class="ChannelGenotype" version="4">
												<prop name="PropertyTypeName">Melt Geno Genotype</prop>
												<prop name="Position">7</prop>
												<prop name="IsDefault">1</prop>
												<prop name="ReadOnly">1</prop>
												<obj name="ChannelProp" class="ChannelProperty" version="1">
													<prop name="ChannelIdx">0</prop>
												</obj>
											</obj>
											<obj name="PropertyObject" class="GroupChannelTypeProp" version="4">
												<prop name="PropertyTypeName">Melt Geno Sample Type</prop>
												<prop name="Position">7</prop>
												<prop name="IsDefault">0</prop>
												<prop name="GroupSampleType">mstUnknown</prop>
												<obj name="ChannelProp" class="ChannelProperty" version="1">
													<prop name="ChannelIdx">0</prop>
												</obj>
											</obj>
											<obj name="PropertyObject" class="QuantSampleTypeProperty" version="4">
												<prop name="PropertyTypeName">Quantification Sample Type</prop>
												<prop name="Position">7</prop>
												<prop name="IsDefault">0</prop>
												<prop name="SampleType">qsUnknown</prop>
												<obj name="ChannelProp" class="ChannelProperty" version="1">
													<prop name="ChannelIdx">0</prop>
												</obj>
											</obj>
											<obj name="PropertyObject" class="ChannelGenotype" version="4">
												<prop name="PropertyTypeName">Scanning Genotype</prop>
												<prop name="Position">7</prop>
												<prop name="IsDefault">1</prop>
												<prop name="ReadOnly">1</prop>
												<obj name="ChannelProp" class="ChannelProperty" version="1">
													<prop name="ChannelIdx">0</prop>
												</obj>
											</obj>
											<obj name="PropertyObject" class="GroupChannelTypeProp" version="4">
												<prop name="PropertyTypeName">Scanning Sample Type</prop>
												<prop name="Position">7</prop>
												<prop name="IsDefault">0</prop>
												<prop name="GroupSampleType">mstUnknown</prop>
												<obj name="ChannelProp" class="ChannelProperty" version="1">
													<prop name="ChannelIdx">0</prop>
												</obj>
											</obj>
											<obj name="PropertyObject" class="TargetName" version="4">
												<prop name="PropertyTypeName">Target Name</prop>
												<prop name="Position">7</prop>
												<prop name="IsDefault">0</prop>
												<prop name="name">HPRT</prop>
												<obj name="ChannelProp" class="ChannelProperty" version="1">
													<prop name="ChannelIdx">0</prop>
												</obj>
											</obj>
											<obj name="PropertyObject" class="RQTargetProperty" version="4">
												<prop name="PropertyTypeName">Target Type</prop>
												<prop name="Position">7</prop>
												<prop name="IsDefault">0</prop>
												<prop name="TargetType">dtReference</prop>
												<obj name="ChannelProp" class="ChannelProperty" version="1">
													<prop name="ChannelIdx">0</prop>
												</obj>
											</obj>
										</list>
									</obj>
								</list>
							</obj>
						</obj>
						<prop name="ChannelPropertyCount">1</prop>
						<prop name="ContainerPosition">7</prop>
						<prop name="HasSampleProperties">1</prop>
						<obj name="SampleProperties" class="PropertyList" version="1">
							<list name="emlist" count="14">
								<obj name="PropertyObject" class="SamplePrefColor" version="4">
									<prop name="PropertyTypeName">Color</prop>
									<prop name="Position">7</prop>
									<prop name="IsDefault">0</prop>
									<prop name="Color">$00FFFF0F</prop>
								</obj>
								<obj name="PropertyObject" class="DominantChannelProp" version="4">
									<prop name="PropertyTypeName">Dominant Channel</prop>
									<prop name="Position">7</prop>
									<prop name="IsDefault">0</prop>
									<prop name="DominantChannel">0</prop>
								</obj>
								<obj name="PropertyObject" class="Genotype" version="4">
									<prop name="PropertyTypeName">EndPt Genotype</prop>
									<prop name="Position">7</prop>
									<prop name="IsDefault">1</prop>
									<prop name="ReadOnly">1</prop>
								</obj>
								<obj name="PropertyObject" class="GroupingSample" version="4">
									<prop name="PropertyTypeName">EndPt Sample Type</prop>
									<prop name="Position">7</prop>
									<prop name="IsDefault">0</prop>
									<prop name="GroupSampleType">mstUnknown</prop>
								</obj>
								<obj name="PropertyObject" class="SamplePrefLineStyle" version="4">
									<prop name="PropertyTypeName">Line Style</prop>
									<prop name="Position">7</prop>
									<prop name="IsDefault">0</prop>
									<prop name="LineStyle">psSolid</prop>
								</obj>
								<obj name="PropertyObject" class="GenSampleEditNotes" version="4">
									<prop name="PropertyTypeName">Notes</prop>
									<prop name="Position">7</prop>
									<prop name="IsDefault">1</prop>
								</obj>
								<obj name="PropertyObject" class="SamplePrefPointStyle" version="4">
									<prop name="PropertyTypeName">Point Style</prop>
									<prop name="Position">7</prop>
									<prop name="IsDefault">0</prop>
									<prop name="PointStyle">psNothing</prop>
								</obj>
								<obj name="PropertyObject" class="GenSampleEditPosition" version="4">
									<prop name="PropertyTypeName">Position</prop>
									<prop name="Position">7</prop>
									<prop name="IsDefault">1</prop>
								</obj>
								<obj name="PropertyObject" class="GenSampleEditReplicate" version="4">
									<prop name="PropertyTypeName">Replicate of</prop>
									<prop name="Position">7</prop>
									<prop name="IsDefault">0</prop>
									<prop name="ReplicateOf">6</prop>
								</obj>
								<obj name="PropertyObject" class="HTCSampleID" version="4">
									<prop name="PropertyTypeName">Sample ID</prop>
									<prop name="Position">7</prop>
									<prop name="IsDefault">1</prop>
								</obj>
								<obj name="PropertyObject" class="GenSampleEditName" version="4">
									<prop name="PropertyTypeName">Sample Name</prop>
									<prop name="Position">7</prop>
									<prop name="IsDefault">0</prop>
									<prop name="name">1691T</prop>
								</obj>
								<obj name="PropertyObject" class="HTCSamplePrepNotes" version="4">
									<prop name="PropertyTypeName">Sample Prep Notes</prop>
									<prop name="Position">7</prop>
									<prop name="IsDefault">1</prop>
								</obj>
								<obj name="PropertyObject" class="GenSampleEditSubset" version="4">
									<prop name="PropertyTypeName">Subsets</prop>
									<prop name="Position">7</prop>
									<prop name="IsDefault">1</prop>
								</obj>
								<obj name="PropertyObject" class="SamplePrefWidth" version="5">
									<prop name="PropertyTypeName">Width</prop>
									<prop name="Position">7</prop>
									<prop name="IsDefault">1</prop>
									<prop name="Width">1</prop>
								</obj>
							</list>
						</obj>
					</obj>
					<obj name="item" class="SamplePropInfo" version="1">
						<obj name="ChannelProperties" class="ChanPropList" version="2">
							<obj name="ChannelProperties" class="EMList" version="1">
								<list name="emlist" count="1">
									<obj name="item" class="PropertyList" version="1">
										<list name="emlist" count="12">
											<obj name="PropertyObject" class="RQSampleTargetProperty" version="4">
												<prop name="PropertyTypeName">Combined Sample and Target Type</prop>
												<prop name="Position">8</prop>
												<prop name="IsDefault">0</prop>
												<obj name="ChannelProp" class="ChannelProperty" version="1">
													<prop name="ChannelIdx">0</prop>
												</obj>
											</obj>
											<obj name="PropertyObject" class="QuantConcProperty" version="4">
												<prop name="PropertyTypeName">Concentration</prop>
												<prop name="Position">8</prop>
												<prop name="IsDefault">1</prop>
												<prop name="Concentration">0</prop>
												<obj name="ChannelProp" class="ChannelProperty" version="1">
													<prop name="ChannelIdx">0</prop>
												</obj>
												<prop name="ReadOnly">1</prop>
											</obj>
											<obj name="PropertyObject" class="QuantCpHighProp" version="4">
												<prop name="PropertyTypeName">Cp High</prop>
												<prop name="Position">8</prop>
												<prop name="IsDefault">1</prop>
												<prop name="CpRangeHigh">0</prop>
												<obj name="ChannelProp" class="ChannelProperty" version="1">
													<prop name="ChannelIdx">0</prop>
												</obj>
												<prop name="ReadOnly">1</prop>
											</obj>
											<obj name="PropertyObject" class="QuantCpLowProp" version="4">
												<prop name="PropertyTypeName">Cp Low</prop>
												<prop name="Position">8</prop>
												<prop name="IsDefault">1</prop>
												<prop name="CpRangeLow">0</prop>
												<obj name="ChannelProp" class="ChannelProperty" version="1">
													<prop name="ChannelIdx">0</prop>
												</obj>
												<prop name="ReadOnly">1</prop>
											</obj>
											<obj name="PropertyObject" class="RQEffProp" version="4">
												<prop name="PropertyTypeName">Efficiency</prop>
												<prop name="Position">8</prop>
												<prop name="IsDefault">1</prop>
												<prop name="Efficiency">2</prop>
												<obj name="ChannelProp" class="ChannelProperty" version="1">
													<prop name="ChannelIdx">0</prop>
												</obj>
											</obj>
											<obj name="PropertyObject" class="ChannelGenotype" version="4">
												<prop name="PropertyTypeName">Melt Geno Genotype</prop>
												<prop name="Position">8</prop>
												<prop name="IsDefault">1</prop>
												<prop name="ReadOnly">1</prop>
												<obj name="ChannelProp" class="ChannelProperty" version="1">
													<prop name="ChannelIdx">0</prop>
												</obj>
											</obj>
											<obj name="PropertyObject" class="GroupChannelTypeProp" version="4">
												<prop name="PropertyTypeName">Melt Geno Sample Type</prop>
												<prop name="Position">8</prop>
												<prop name="IsDefault">0</prop>
												<prop name="GroupSampleType">mstUnknown</prop>
												<obj name="ChannelProp" class="ChannelProperty" version="1">
													<prop name="ChannelIdx">0</prop>
												</obj>
											</obj>
											<obj name="PropertyObject" class="QuantSampleTypeProperty" version="4">
												<prop name="PropertyTypeName">Quantification Sample Type</prop>
												<prop name="Position">8</prop>
												<prop name="IsDefault">0</prop>
												<prop name="SampleType">qsUnknown</prop>
												<obj name="ChannelProp" class="ChannelProperty" version="1">
													<prop name="ChannelIdx">0</prop>
												</obj>
											</obj>
											<obj name="PropertyObject" class="ChannelGenotype" version="4">
												<prop name="PropertyTypeName">Scanning Genotype</prop>
												<prop name="Position">8</prop>
												<prop name="IsDefault">1</prop>
												<prop name="ReadOnly">1</prop>
												<obj name="ChannelProp" class="ChannelProperty" version="1">
													<prop name="ChannelIdx">0</prop>
												</obj>
											</obj>
											<obj name="PropertyObject" class="GroupChannelTypeProp" version="4">
												<prop name="PropertyTypeName">Scanning Sample Type</prop>
												<prop name="Position">8</prop>
												<prop name="IsDefault">0</prop>
												<prop name="GroupSampleType">mstUnknown</prop>
												<obj name="ChannelProp" class="ChannelProperty" version="1">
													<prop name="ChannelIdx">0</prop>
												</obj>
											</obj>
											<obj name="PropertyObject" class="TargetName" version="4">
												<prop name="PropertyTypeName">Target Name</prop>
												<prop name="Position">8</prop>
												<prop name="IsDefault">0</prop>
												<prop name="name">HPRT</prop>
												<obj name="ChannelProp" class="ChannelProperty" version="1">
													<prop name="ChannelIdx">0</prop>
												</obj>
											</obj>
											<obj name="PropertyObject" class="RQTargetProperty" version="4">
												<prop name="PropertyTypeName">Target Type</prop>
												<prop name="Position">8</prop>
												<prop name="IsDefault">0</prop>
												<prop name="TargetType">dtReference</prop>
												<obj name="ChannelProp" class="ChannelProperty" version="1">
													<prop name="ChannelIdx">0</prop>
												</obj>
											</obj>
										</list>
									</obj>
								</list>
							</obj>
						</obj>
						<prop name="ChannelPropertyCount">1</prop>
						<prop name="ContainerPosition">8</prop>
						<prop name="HasSampleProperties">1</prop>
						<obj name="SampleProperties" class="PropertyList" version="1">
							<list name="emlist" count="14">
								<obj name="PropertyObject" class="SamplePrefColor" version="4">
									<prop name="PropertyTypeName">Color</prop>
									<prop name="Position">8</prop>
									<prop name="IsDefault">0</prop>
									<prop name="Color">$00404000</prop>
								</obj>
								<obj name="PropertyObject" class="DominantChannelProp" version="4">
									<prop name="PropertyTypeName">Dominant Channel</prop>
									<prop name="Position">8</prop>
									<prop name="IsDefault">0</prop>
									<prop name="DominantChannel">0</prop>
								</obj>
								<obj name="PropertyObject" class="Genotype" version="4">
									<prop name="PropertyTypeName">EndPt Genotype</prop>
									<prop name="Position">8</prop>
									<prop name="IsDefault">1</prop>
									<prop name="ReadOnly">1</prop>
								</obj>
								<obj name="PropertyObject" class="GroupingSample" version="4">
									<prop name="PropertyTypeName">EndPt Sample Type</prop>
									<prop name="Position">8</prop>
									<prop name="IsDefault">0</prop>
									<prop name="GroupSampleType">mstUnknown</prop>
								</obj>
								<obj name="PropertyObject" class="SamplePrefLineStyle" version="4">
									<prop name="PropertyTypeName">Line Style</prop>
									<prop name="Position">8</prop>
									<prop name="IsDefault">0</prop>
									<prop name="LineStyle">psSolid</prop>
								</obj>
								<obj name="PropertyObject" class="GenSampleEditNotes" version="4">
									<prop name="PropertyTypeName">Notes</prop>
									<prop name="Position">8</prop>
									<prop name="IsDefault">1</prop>
								</obj>
								<obj name="PropertyObject" class="SamplePrefPointStyle" version="4">
									<prop name="PropertyTypeName">Point Style</prop>
									<prop name="Position">8</prop>
									<prop name="IsDefault">0</prop>
									<prop name="PointStyle">psNothing</prop>
								</obj>
								<obj name="PropertyObject" class="GenSampleEditPosition" version="4">
									<prop name="PropertyTypeName">Position</prop>
									<prop name="Position">8</prop>
									<prop name="IsDefault">1</prop>
								</obj>
								<obj name="PropertyObject" class="GenSampleEditReplicate" version="4">
									<prop name="PropertyTypeName">Replicate of</prop>
									<prop name="Position">8</prop>
									<prop name="IsDefault">0</prop>
									<prop name="ReplicateOf">6</prop>
								</obj>
								<obj name="PropertyObject" class="HTCSampleID" version="4">
									<prop name="PropertyTypeName">Sample ID</prop>
									<prop name="Position">8</prop>
									<prop name="IsDefault">1</prop>
								</obj>
								<obj name="PropertyObject" class="GenSampleEditName" version="4">
									<prop name="PropertyTypeName">Sample Name</prop>
									<prop name="Position">8</prop>
									<prop name="IsDefault">0</prop>
									<prop name="name">1691T</prop>
								</obj>
								<obj name="PropertyObject" class="HTCSamplePrepNotes" version="4">
									<prop name="PropertyTypeName">Sample Prep Notes</prop>
									<prop name="Position">8</prop>
									<prop name="IsDefault">1</prop>
								</obj>
								<obj name="PropertyObject" class="GenSampleEditSubset" version="4">
									<prop name="PropertyTypeName">Subsets</prop>
									<prop name="Position">8</prop>
									<prop name="IsDefault">1</prop>
								</obj>
								<obj name="PropertyObject" class="SamplePrefWidth" version="5">
									<prop name="PropertyTypeName">Width</prop>
									<prop name="Position">8</prop>
									<prop name="IsDefault">1</prop>
									<prop name="Width">1</prop>
								</obj>
							</list>
						</obj>
					</obj>
					<obj name="item" class="SamplePropInfo" version="1">
						<obj name="ChannelProperties" class="ChanPropList" version="2">
							<obj name="ChannelProperties" class="EMList" version="1">
								<list name="emlist" count="1">
									<obj name="item" class="PropertyList" version="1">
										<list name="emlist" count="12">
											<obj name="PropertyObject" class="RQSampleTargetProperty" version="4">
												<prop name="PropertyTypeName">Combined Sample and Target Type</prop>
												<prop name="Position">9</prop>
												<prop name="IsDefault">0</prop>
												<obj name="ChannelProp" class="ChannelProperty" version="1">
													<prop name="ChannelIdx">0</prop>
												</obj>
											</obj>
											<obj name="PropertyObject" class="QuantConcProperty" version="4">
												<prop name="PropertyTypeName">Concentration</prop>
												<prop name="Position">9</prop>
												<prop name="IsDefault">1</prop>
												<prop name="Concentration">0</prop>
												<obj name="ChannelProp" class="ChannelProperty" version="1">
													<prop name="ChannelIdx">0</prop>
												</obj>
												<prop name="ReadOnly">1</prop>
											</obj>
											<obj name="PropertyObject" class="QuantCpHighProp" version="4">
												<prop name="PropertyTypeName">Cp High</prop>
												<prop name="Position">9</prop>
												<prop name="IsDefault">1</prop>
												<prop name="CpRangeHigh">0</prop>
												<obj name="ChannelProp" class="ChannelProperty" version="1">
													<prop name="ChannelIdx">0</prop>
												</obj>
												<prop name="ReadOnly">1</prop>
											</obj>
											<obj name="PropertyObject" class="QuantCpLowProp" version="4">
												<prop name="PropertyTypeName">Cp Low</prop>
												<prop name="Position">9</prop>
												<prop name="IsDefault">1</prop>
												<prop name="CpRangeLow">0</prop>
												<obj name="ChannelProp" class="ChannelProperty" version="1">
													<prop name="ChannelIdx">0</prop>
												</obj>
												<prop name="ReadOnly">1</prop>
											</obj>
											<obj name="PropertyObject" class="RQEffProp" version="4">
												<prop name="PropertyTypeName">Efficiency</prop>
												<prop name="Position">9</prop>
												<prop name="IsDefault">1</prop>
												<prop name="Efficiency">2</prop>
												<obj name="ChannelProp" class="ChannelProperty" version="1">
													<prop name="ChannelIdx">0</prop>
												</obj>
											</obj>
											<obj name="PropertyObject" class="ChannelGenotype" version="4">
												<prop name="PropertyTypeName">Melt Geno Genotype</prop>
												<prop name="Position">9</prop>
												<prop name="IsDefault">1</prop>
												<prop name="ReadOnly">1</prop>
												<obj name="ChannelProp" class="ChannelProperty" version="1">
													<prop name="ChannelIdx">0</prop>
												</obj>
											</obj>
											<obj name="PropertyObject" class="GroupChannelTypeProp" version="4">
												<prop name="PropertyTypeName">Melt Geno Sample Type</prop>
												<prop name="Position">9</prop>
												<prop name="IsDefault">0</prop>
												<prop name="GroupSampleType">mstUnknown</prop>
												<obj name="ChannelProp" class="ChannelProperty" version="1">
													<prop name="ChannelIdx">0</prop>
												</obj>
											</obj>
											<obj name="PropertyObject" class="QuantSampleTypeProperty" version="4">
												<prop name="PropertyTypeName">Quantification Sample Type</prop>
												<prop name="Position">9</prop>
												<prop name="IsDefault">0</prop>
												<prop name="SampleType">qsUnknown</prop>
												<obj name="ChannelProp" class="ChannelProperty" version="1">
													<prop name="ChannelIdx">0</prop>
												</obj>
											</obj>
											<obj name="PropertyObject" class="ChannelGenotype" version="4">
												<prop name="PropertyTypeName">Scanning Genotype</prop>
												<prop name="Position">9</prop>
												<prop name="IsDefault">1</prop>
												<prop name="ReadOnly">1</prop>
												<obj name="ChannelProp" class="ChannelProperty" version="1">
													<prop name="ChannelIdx">0</prop>
												</obj>
											</obj>
											<obj name="PropertyObject" class="GroupChannelTypeProp" version="4">
												<prop name="PropertyTypeName">Scanning Sample Type</prop>
												<prop name="Position">9</prop>
												<prop name="IsDefault">0</prop>
												<prop name="GroupSampleType">mstUnknown</prop>
												<obj name="ChannelProp" class="ChannelProperty" version="1">
													<prop name="ChannelIdx">0</prop>
												</obj>
											</obj>
											<obj name="PropertyObject" class="TargetName" version="4">
												<prop name="PropertyTypeName">Target Name</prop>
												<prop name="Position">9</prop>
												<prop name="IsDefault">0</prop>
												<prop name="name">AIT</prop>
												<obj name="ChannelProp" class="ChannelProperty" version="1">
													<prop name="ChannelIdx">0</prop>
												</obj>
											</obj>
											<obj name="PropertyObject" class="RQTargetProperty" version="4">
												<prop name="PropertyTypeName">Target Type</prop>
												<prop name="Position">9</prop>
												<prop name="IsDefault">0</prop>
												<prop name="TargetType">dtTarget</prop>
												<obj name="ChannelProp" class="ChannelProperty" version="1">
													<prop name="ChannelIdx">0</prop>
												</obj>
											</obj>
										</list>
									</obj>
								</list>
							</obj>
						</obj>
						<prop name="ChannelPropertyCount">1</prop>
						<prop name="ContainerPosition">9</prop>
						<prop name="HasSampleProperties">1</prop>
						<obj name="SampleProperties" class="PropertyList" version="1">
							<list name="emlist" count="14">
								<obj name="PropertyObject" class="SamplePrefColor" version="4">
									<prop name="PropertyTypeName">Color</prop>
									<prop name="Position">9</prop>
									<prop name="IsDefault">0</prop>
									<prop name="Color">$004080FF</prop>
								</obj>
								<obj name="PropertyObject" class="DominantChannelProp" version="4">
									<prop name="PropertyTypeName">Dominant Channel</prop>
									<prop name="Position">9</prop>
									<prop name="IsDefault">0</prop>
									<prop name="DominantChannel">0</prop>
								</obj>
								<obj name="PropertyObject" class="Genotype" version="4">
									<prop name="PropertyTypeName">EndPt Genotype</prop>
									<prop name="Position">9</prop>
									<prop name="IsDefault">1</prop>
									<prop name="ReadOnly">1</prop>
								</obj>
								<obj name="PropertyObject" class="GroupingSample" version="4">
									<prop name="PropertyTypeName">EndPt Sample Type</prop>
									<prop name="Position">9</prop>
									<prop name="IsDefault">0</prop>
									<prop name="GroupSampleType">mstUnknown</prop>
								</obj>
								<obj name="PropertyObject" class="SamplePrefLineStyle" version="4">
									<prop name="PropertyTypeName">Line Style</prop>
									<prop name="Position">9</prop>
									<prop name="IsDefault">0</prop>
									<prop name="LineStyle">psSolid</prop>
								</obj>
								<obj name="PropertyObject" class="GenSampleEditNotes" version="4">
									<prop name="PropertyTypeName">Notes</prop>
									<prop name="Position">9</prop>
									<prop name="IsDefault">1</prop>
								</obj>
								<obj name="PropertyObject" class="SamplePrefPointStyle" version="4">
									<prop name="PropertyTypeName">Point Style</prop>
									<prop name="Position">9</prop>
									<prop name="IsDefault">0</prop>
									<prop name="PointStyle">psNothing</prop>
								</obj>
								<obj name="PropertyObject" class="GenSampleEditPosition" version="4">
									<prop name="PropertyTypeName">Position</prop>
									<prop name="Position">9</prop>
									<prop name="IsDefault">1</prop>
								</obj>
								<obj name="PropertyObject" class="GenSampleEditReplicate" version="4">
									<prop name="PropertyTypeName">Replicate of</prop>
									<prop name="Position">9</prop>
									<prop name="IsDefault">0</prop>
									<prop name="ReplicateOf">9</prop>
								</obj>
								<obj name="PropertyObject" class="HTCSampleID" version="4">
									<prop name="PropertyTypeName">Sample ID</prop>
									<prop name="Position">9</prop>
									<prop name="IsDefault">1</prop>
								</obj>
								<obj name="PropertyObject" class="GenSampleEditName" version="4">
									<prop name="PropertyTypeName">Sample Name</prop>
									<prop name="Position">9</prop>
									<prop name="IsDefault">0</prop>
									<prop name="name">1691T</prop>
								</obj>
								<obj name="PropertyObject" class="HTCSamplePrepNotes" version="4">
									<prop name="PropertyTypeName">Sample Prep Notes</prop>
									<prop name="Position">9</prop>
									<prop name="IsDefault">1</prop>
								</obj>
								<obj name="PropertyObject" class="GenSampleEditSubset" version="4">
									<prop name="PropertyTypeName">Subsets</prop>
									<prop name="Position">9</prop>
									<prop name="IsDefault">1</prop>
								</obj>
								<obj name="PropertyObject" class="SamplePrefWidth" version="5">
									<prop name="PropertyTypeName">Width</prop>
									<prop name="Position">9</prop>
									<prop name="IsDefault">1</prop>
									<prop name="Width">1</prop>
								</obj>
							</list>
						</obj>
					</obj>
					<obj name="item" class="SamplePropInfo" version="1">
						<obj name="ChannelProperties" class="ChanPropList" version="2">
							<obj name="ChannelProperties" class="EMList" version="1">
								<list name="emlist" count="1">
									<obj name="item" class="PropertyList" version="1">
										<list name="emlist" count="12">
											<obj name="PropertyObject" class="RQSampleTargetProperty" version="4">
												<prop name="PropertyTypeName">Combined Sample and Target Type</prop>
												<prop name="Position">10</prop>
												<prop name="IsDefault">0</prop>
												<obj name="ChannelProp" class="ChannelProperty" version="1">
													<prop name="ChannelIdx">0</prop>
												</obj>
											</obj>
											<obj name="PropertyObject" class="QuantConcProperty" version="4">
												<prop name="PropertyTypeName">Concentration</prop>
												<prop name="Position">10</prop>
												<prop name="IsDefault">1</prop>
												<prop name="Concentration">0</prop>
												<obj name="ChannelProp" class="ChannelProperty" version="1">
													<prop name="ChannelIdx">0</prop>
												</obj>
												<prop name="ReadOnly">1</prop>
											</obj>
											<obj name="PropertyObject" class="QuantCpHighProp" version="4">
												<prop name="PropertyTypeName">Cp High</prop>
												<prop name="Position">10</prop>
												<prop name="IsDefault">1</prop>
												<prop name="CpRangeHigh">0</prop>
												<obj name="ChannelProp" class="ChannelProperty" version="1">
													<prop name="ChannelIdx">0</prop>
												</obj>
												<prop name="ReadOnly">1</prop>
											</obj>
											<obj name="PropertyObject" class="QuantCpLowProp" version="4">
												<prop name="PropertyTypeName">Cp Low</prop>
												<prop name="Position">10</prop>
												<prop name="IsDefault">1</prop>
												<prop name="CpRangeLow">0</prop>
												<obj name="ChannelProp" class="ChannelProperty" version="1">
													<prop name="ChannelIdx">0</prop>
												</obj>
												<prop name="ReadOnly">1</prop>
											</obj>
											<obj name="PropertyObject" class="RQEffProp" version="4">
												<prop name="PropertyTypeName">Efficiency</prop>
												<prop name="Position">10</prop>
												<prop name="IsDefault">1</prop>
												<prop name="Efficiency">2</prop>
												<obj name="ChannelProp" class="ChannelProperty" version="1">
													<prop name="ChannelIdx">0</prop>
												</obj>
											</obj>
											<obj name="PropertyObject" class="ChannelGenotype" version="4">
												<prop name="PropertyTypeName">Melt Geno Genotype</prop>
												<prop name="Position">10</prop>
												<prop name="IsDefault">1</prop>
												<prop name="ReadOnly">1</prop>
												<obj name="ChannelProp" class="ChannelProperty" version="1">
													<prop name="ChannelIdx">0</prop>
												</obj>
											</obj>
											<obj name="PropertyObject" class="GroupChannelTypeProp" version="4">
												<prop name="PropertyTypeName">Melt Geno Sample Type</prop>
												<prop name="Position">10</prop>
												<prop name="IsDefault">0</prop>
												<prop name="GroupSampleType">mstUnknown</prop>
												<obj name="ChannelProp" class="ChannelProperty" version="1">
													<prop name="ChannelIdx">0</prop>
												</obj>
											</obj>
											<obj name="PropertyObject" class="QuantSampleTypeProperty" version="4">
												<prop name="PropertyTypeName">Quantification Sample Type</prop>
												<prop name="Position">10</prop>
												<prop name="IsDefault">0</prop>
												<prop name="SampleType">qsUnknown</prop>
												<obj name="ChannelProp" class="ChannelProperty" version="1">
													<prop name="ChannelIdx">0</prop>
												</obj>
											</obj>
											<obj name="PropertyObject" class="ChannelGenotype" version="4">
												<prop name="PropertyTypeName">Scanning Genotype</prop>
												<prop name="Position">10</prop>
												<prop name="IsDefault">1</prop>
												<prop name="ReadOnly">1</prop>
												<obj name="ChannelProp" class="ChannelProperty" version="1">
													<prop name="ChannelIdx">0</prop>
												</obj>
											</obj>
											<obj name="PropertyObject" class="GroupChannelTypeProp" version="4">
												<prop name="PropertyTypeName">Scanning Sample Type</prop>
												<prop name="Position">10</prop>
												<prop name="IsDefault">0</prop>
												<prop name="GroupSampleType">mstUnknown</prop>
												<obj name="ChannelProp" class="ChannelProperty" version="1">
													<prop name="ChannelIdx">0</prop>
												</obj>
											</obj>
											<obj name="PropertyObject" class="TargetName" version="4">
												<prop name="PropertyTypeName">Target Name</prop>
												<prop name="Position">10</prop>
												<prop name="IsDefault">0</prop>
												<prop name="name">AIT</prop>
												<obj name="ChannelProp" class="ChannelProperty" version="1">
													<prop name="ChannelIdx">0</prop>
												</obj>
											</obj>
											<obj name="PropertyObject" class="RQTargetProperty" version="4">
												<prop name="PropertyTypeName">Target Type</prop>
												<prop name="Position">10</prop>
												<prop name="IsDefault">0</prop>
												<prop name="TargetType">dtTarget</prop>
												<obj name="ChannelProp" class="ChannelProperty" version="1">
													<prop name="ChannelIdx">0</prop>
												</obj>
											</obj>
										</list>
									</obj>
								</list>
							</obj>
						</obj>
						<prop name="ChannelPropertyCount">1</prop>
						<prop name="ContainerPosition">10</prop>
						<prop name="HasSampleProperties">1</prop>
						<obj name="SampleProperties" class="PropertyList" version="1">
							<list name="emlist" count="14">
								<obj name="PropertyObject" class="SamplePrefColor" version="4">
									<prop name="PropertyTypeName">Color</prop>
									<prop name="Position">10</prop>
									<prop name="IsDefault">0</prop>
									<prop name="Color">$00FD0299</prop>
								</obj>
								<obj name="PropertyObject" class="DominantChannelProp" version="4">
									<prop name="PropertyTypeName">Dominant Channel</prop>
									<prop name="Position">10</prop>
									<prop name="IsDefault">0</prop>
									<prop name="DominantChannel">0</prop>
								</obj>
								<obj name="PropertyObject" class="Genotype" version="4">
									<prop name="PropertyTypeName">EndPt Genotype</prop>
									<prop name="Position">10</prop>
									<prop name="IsDefault">1</prop>
									<prop name="ReadOnly">1</prop>
								</obj>
								<obj name="PropertyObject" class="GroupingSample" version="4">
									<prop name="PropertyTypeName">EndPt Sample Type</prop>
									<prop name="Position">10</prop>
									<prop name="IsDefault">0</prop>
									<prop name="GroupSampleType">mstUnknown</prop>
								</obj>
								<obj name="PropertyObject" class="SamplePrefLineStyle" version="4">
									<prop name="PropertyTypeName">Line Style</prop>
									<prop name="Position">10</prop>
									<prop name="IsDefault">0</prop>
									<prop name="LineStyle">psSolid</prop>
								</obj>
								<obj name="PropertyObject" class="GenSampleEditNotes" version="4">
									<prop name="PropertyTypeName">Notes</prop>
									<prop name="Position">10</prop>
									<prop name="IsDefault">1</prop>
								</obj>
								<obj name="PropertyObject" class="SamplePrefPointStyle" version="4">
									<prop name="PropertyTypeName">Point Style</prop>
									<prop name="Position">10</prop>
									<prop name="IsDefault">0</prop>
									<prop name="PointStyle">psNothing</prop>
								</obj>
								<obj name="PropertyObject" class="GenSampleEditPosition" version="4">
									<prop name="PropertyTypeName">Position</prop>
									<prop name="Position">10</prop>
									<prop name="IsDefault">1</prop>
								</obj>
								<obj name="PropertyObject" class="GenSampleEditReplicate" version="4">
									<prop name="PropertyTypeName">Replicate of</prop>
									<prop name="Position">10</prop>
									<prop name="IsDefault">0</prop>
									<prop name="ReplicateOf">9</prop>
								</obj>
								<obj name="PropertyObject" class="HTCSampleID" version="4">
									<prop name="PropertyTypeName">Sample ID</prop>
									<prop name="Position">10</prop>
									<prop name="IsDefault">1</prop>
								</obj>
								<obj name="PropertyObject" class="GenSampleEditName" version="4">
									<prop name="PropertyTypeName">Sample Name</prop>
									<prop name="Position">10</prop>
									<prop name="IsDefault">0</prop>
									<prop name="name">1691T</prop>
								</obj>
								<obj name="PropertyObject" class="HTCSamplePrepNotes" version="4">
									<prop name="PropertyTypeName">Sample Prep Notes</prop>
									<prop name="Position">10</prop>
									<prop name="IsDefault">1</prop>
								</obj>
								<obj name="PropertyObject" class="GenSampleEditSubset" version="4">
									<prop name="PropertyTypeName">Subsets</prop>
									<prop name="Position">10</prop>
									<prop name="IsDefault">1</prop>
								</obj>
								<obj name="PropertyObject" class="SamplePrefWidth" version="5">
									<prop name="PropertyTypeName">Width</prop>
									<prop name="Position">10</prop>
									<prop name="IsDefault">1</prop>
									<prop name="Width">1</prop>
								</obj>
							</list>
						</obj>
					</obj>
					<obj name="item" class="SamplePropInfo" version="1">
						<obj name="ChannelProperties" class="ChanPropList" version="2">
							<obj name="ChannelProperties" class="EMList" version="1">
								<list name="emlist" count="1">
									<obj name="item" class="PropertyList" version="1">
										<list name="emlist" count="12">
											<obj name="PropertyObject" class="RQSampleTargetProperty" version="4">
												<prop name="PropertyTypeName">Combined Sample and Target Type</prop>
												<prop name="Position">11</prop>
												<prop name="IsDefault">0</prop>
												<obj name="ChannelProp" class="ChannelProperty" version="1">
													<prop name="ChannelIdx">0</prop>
												</obj>
											</obj>
											<obj name="PropertyObject" class="QuantConcProperty" version="4">
												<prop name="PropertyTypeName">Concentration</prop>
												<prop name="Position">11</prop>
												<prop name="IsDefault">1</prop>
												<prop name="Concentration">0</prop>
												<obj name="ChannelProp" class="ChannelProperty" version="1">
													<prop name="ChannelIdx">0</prop>
												</obj>
												<prop name="ReadOnly">1</prop>
											</obj>
											<obj name="PropertyObject" class="QuantCpHighProp" version="4">
												<prop name="PropertyTypeName">Cp High</prop>
												<prop name="Position">11</prop>
												<prop name="IsDefault">1</prop>
												<prop name="CpRangeHigh">0</prop>
												<obj name="ChannelProp" class="ChannelProperty" version="1">
													<prop name="ChannelIdx">0</prop>
												</obj>
												<prop name="ReadOnly">1</prop>
											</obj>
											<obj name="PropertyObject" class="QuantCpLowProp" version="4">
												<prop name="PropertyTypeName">Cp Low</prop>
												<prop name="Position">11</prop>
												<prop name="IsDefault">1</prop>
												<prop name="CpRangeLow">0</prop>
												<obj name="ChannelProp" class="ChannelProperty" version="1">
													<prop name="ChannelIdx">0</prop>
												</obj>
												<prop name="ReadOnly">1</prop>
											</obj>
											<obj name="PropertyObject" class="RQEffProp" version="4">
												<prop name="PropertyTypeName">Efficiency</prop>
												<prop name="Position">11</prop>
												<prop name="IsDefault">1</prop>
												<prop name="Efficiency">2</prop>
												<obj name="ChannelProp" class="ChannelProperty" version="1">
													<prop name="ChannelIdx">0</prop>
												</obj>
											</obj>
											<obj name="PropertyObject" class="ChannelGenotype" version="4">
												<prop name="PropertyTypeName">Melt Geno Genotype</prop>
												<prop name="Position">11</prop>
												<prop name="IsDefault">1</prop>
												<prop name="ReadOnly">1</prop>
												<obj name="ChannelProp" class="ChannelProperty" version="1">
													<prop name="ChannelIdx">0</prop>
												</obj>
											</obj>
											<obj name="PropertyObject" class="GroupChannelTypeProp" version="4">
												<prop name="PropertyTypeName">Melt Geno Sample Type</prop>
												<prop name="Position">11</prop>
												<prop name="IsDefault">0</prop>
												<prop name="GroupSampleType">mstUnknown</prop>
												<obj name="ChannelProp" class="ChannelProperty" version="1">
													<prop name="ChannelIdx">0</prop>
												</obj>
											</obj>
											<obj name="PropertyObject" class="QuantSampleTypeProperty" version="4">
												<prop name="PropertyTypeName">Quantification Sample Type</prop>
												<prop name="Position">11</prop>
												<prop name="IsDefault">0</prop>
												<prop name="SampleType">qsUnknown</prop>
												<obj name="ChannelProp" class="ChannelProperty" version="1">
													<prop name="ChannelIdx">0</prop>
												</obj>
											</obj>
											<obj name="PropertyObject" class="ChannelGenotype" version="4">
												<prop name="PropertyTypeName">Scanning Genotype</prop>
												<prop name="Position">11</prop>
												<prop name="IsDefault">1</prop>
												<prop name="ReadOnly">1</prop>
												<obj name="ChannelProp" class="ChannelProperty" version="1">
													<prop name="ChannelIdx">0</prop>
												</obj>
											</obj>
											<obj name="PropertyObject" class="GroupChannelTypeProp" version="4">
												<prop name="PropertyTypeName">Scanning Sample Type</prop>
												<prop name="Position">11</prop>
												<prop name="IsDefault">0</prop>
												<prop name="GroupSampleType">mstUnknown</prop>
												<obj name="ChannelProp" class="ChannelProperty" version="1">
													<prop name="ChannelIdx">0</prop>
												</obj>
											</obj>
											<obj name="PropertyObject" class="TargetName" version="4">
												<prop name="PropertyTypeName">Target Name</prop>
												<prop name="Position">11</prop>
												<prop name="IsDefault">0</prop>
												<prop name="name">AIT</prop>
												<obj name="ChannelProp" class="ChannelProperty" version="1">
													<prop name="ChannelIdx">0</prop>
												</obj>
											</obj>
											<obj name="PropertyObject" class="RQTargetProperty" version="4">
												<prop name="PropertyTypeName">Target Type</prop>
												<prop name="Position">11</prop>
												<prop name="IsDefault">0</prop>
												<prop name="TargetType">dtTarget</prop>
												<obj name="ChannelProp" class="ChannelProperty" version="1">
													<prop name="ChannelIdx">0</prop>
												</obj>
											</obj>
										</list>
									</obj>
								</list>
							</obj>
						</obj>
						<prop name="ChannelPropertyCount">1</prop>
						<prop name="ContainerPosition">11</prop>
						<prop name="HasSampleProperties">1</prop>
						<obj name="SampleProperties" class="PropertyList" version="1">
							<list name="emlist" count="14">
								<obj name="PropertyObject" class="SamplePrefColor" version="4">
									<prop name="PropertyTypeName">Color</prop>
									<prop name="Position">11</prop>
									<prop name="IsDefault">0</prop>
									<prop name="Color">$0026C4B8</prop>
								</obj>
								<obj name="PropertyObject" class="DominantChannelProp" version="4">
									<prop name="PropertyTypeName">Dominant Channel</prop>
									<prop name="Position">11</prop>
									<prop name="IsDefault">0</prop>
									<prop name="DominantChannel">0</prop>
								</obj>
								<obj name="PropertyObject" class="Genotype" version="4">
									<prop name="PropertyTypeName">EndPt Genotype</prop>
									<prop name="Position">11</prop>
									<prop name="IsDefault">1</prop>
									<prop name="ReadOnly">1</prop>
								</obj>
								<obj name="PropertyObject" class="GroupingSample" version="4">
									<prop name="PropertyTypeName">EndPt Sample Type</prop>
									<prop name="Position">11</prop>
									<prop name="IsDefault">0</prop>
									<prop name="GroupSampleType">mstUnknown</prop>
								</obj>
								<obj name="PropertyObject" class="SamplePrefLineStyle" version="4">
									<prop name="PropertyTypeName">Line Style</prop>
									<prop name="Position">11</prop>
									<prop name="IsDefault">0</prop>
									<prop name="LineStyle">psSolid</prop>
								</obj>
								<obj name="PropertyObject" class="GenSampleEditNotes" version="4">
									<prop name="PropertyTypeName">Notes</prop>
									<prop name="Position">11</prop>
									<prop name="IsDefault">1</prop>
								</obj>
								<obj name="PropertyObject" class="SamplePrefPointStyle" version="4">
									<prop name="PropertyTypeName">Point Style</prop>
									<prop name="Position">11</prop>
									<prop name="IsDefault">0</prop>
									<prop name="PointStyle">psNothing</prop>
								</obj>
								<obj name="PropertyObject" class="GenSampleEditPosition" version="4">
									<prop name="PropertyTypeName">Position</prop>
									<prop name="Position">11</prop>
									<prop name="IsDefault">1</prop>
								</obj>
								<obj name="PropertyObject" class="GenSampleEditReplicate" version="4">
									<prop name="PropertyTypeName">Replicate of</prop>
									<prop name="Position">11</prop>
									<prop name="IsDefault">0</prop>
									<prop name="ReplicateOf">9</prop>
								</obj>
								<obj name="PropertyObject" class="HTCSampleID" version="4">
									<prop name="PropertyTypeName">Sample ID</prop>
									<prop name="Position">11</prop>
									<prop name="IsDefault">1</prop>
								</obj>
								<obj name="PropertyObject" class="GenSampleEditName" version="4">
									<prop name="PropertyTypeName">Sample Name</prop>
									<prop name="Position">11</prop>
									<prop name="IsDefault">0</prop>
									<prop name="name">1691T</prop>
								</obj>
								<obj name="PropertyObject" class="HTCSamplePrepNotes" version="4">
									<prop name="PropertyTypeName">Sample Prep Notes</prop>
									<prop name="Position">11</prop>
									<prop name="IsDefault">1</prop>
								</obj>
								<obj name="PropertyObject" class="GenSampleEditSubset" version="4">
									<prop name="PropertyTypeName">Subsets</prop>
									<prop name="Position">11</prop>
									<prop name="IsDefault">1</prop>
								</obj>
								<obj name="PropertyObject" class="SamplePrefWidth" version="5">
									<prop name="PropertyTypeName">Width</prop>
									<prop name="Position">11</prop>
									<prop name="IsDefault">1</prop>
									<prop name="Width">1</prop>
								</obj>
							</list>
						</obj>
					</obj>
					<obj name="item" class="SamplePropInfo" version="1">
						<obj name="ChannelProperties" class="ChanPropList" version="2">
							<obj name="ChannelProperties" class="EMList" version="1">
								<list name="emlist" count="1">
									<obj name="item" class="PropertyList" version="1">
										<list name="emlist" count="12">
											<obj name="PropertyObject" class="RQSampleTargetProperty" version="4">
												<prop name="PropertyTypeName">Combined Sample and Target Type</prop>
												<prop name="Position">12</prop>
												<prop name="IsDefault">0</prop>
												<obj name="ChannelProp" class="ChannelProperty" version="1">
													<prop name="ChannelIdx">0</prop>
												</obj>
											</obj>
											<obj name="PropertyObject" class="QuantConcProperty" version="4">
												<prop name="PropertyTypeName">Concentration</prop>
												<prop name="Position">12</prop>
												<prop name="IsDefault">1</prop>
												<prop name="Concentration">0</prop>
												<obj name="ChannelProp" class="ChannelProperty" version="1">
													<prop name="ChannelIdx">0</prop>
												</obj>
												<prop name="ReadOnly">1</prop>
											</obj>
											<obj name="PropertyObject" class="QuantCpHighProp" version="4">
												<prop name="PropertyTypeName">Cp High</prop>
												<prop name="Position">12</prop>
												<prop name="IsDefault">1</prop>
												<prop name="CpRangeHigh">0</prop>
												<obj name="ChannelProp" class="ChannelProperty" version="1">
													<prop name="ChannelIdx">0</prop>
												</obj>
												<prop name="ReadOnly">1</prop>
											</obj>
											<obj name="PropertyObject" class="QuantCpLowProp" version="4">
												<prop name="PropertyTypeName">Cp Low</prop>
												<prop name="Position">12</prop>
												<prop name="IsDefault">1</prop>
												<prop name="CpRangeLow">0</prop>
												<obj name="ChannelProp" class="ChannelProperty" version="1">
													<prop name="ChannelIdx">0</prop>
												</obj>
												<prop name="ReadOnly">1</prop>
											</obj>
											<obj name="PropertyObject" class="RQEffProp" version="4">
												<prop name="PropertyTypeName">Efficiency</prop>
												<prop name="Position">12</prop>
												<prop name="IsDefault">1</prop>
												<prop name="Efficiency">2</prop>
												<obj name="ChannelProp" class="ChannelProperty" version="1">
													<prop name="ChannelIdx">0</prop>
												</obj>
											</obj>
											<obj name="PropertyObject" class="ChannelGenotype" version="4">
												<prop name="PropertyTypeName">Melt Geno Genotype</prop>
												<prop name="Position">12</prop>
												<prop name="IsDefault">1</prop>
												<prop name="ReadOnly">1</prop>
												<obj name="ChannelProp" class="ChannelProperty" version="1">
													<prop name="ChannelIdx">0</prop>
												</obj>
											</obj>
											<obj name="PropertyObject" class="GroupChannelTypeProp" version="4">
												<prop name="PropertyTypeName">Melt Geno Sample Type</prop>
												<prop name="Position">12</prop>
												<prop name="IsDefault">0</prop>
												<prop name="GroupSampleType">mstUnknown</prop>
												<obj name="ChannelProp" class="ChannelProperty" version="1">
													<prop name="ChannelIdx">0</prop>
												</obj>
											</obj>
											<obj name="PropertyObject" class="QuantSampleTypeProperty" version="4">
												<prop name="PropertyTypeName">Quantification Sample Type</prop>
												<prop name="Position">12</prop>
												<prop name="IsDefault">0</prop>
												<prop name="SampleType">qsUnknown</prop>
												<obj name="ChannelProp" class="ChannelProperty" version="1">
													<prop name="ChannelIdx">0</prop>
												</obj>
											</obj>
											<obj name="PropertyObject" class="ChannelGenotype" version="4">
												<prop name="PropertyTypeName">Scanning Genotype</prop>
												<prop name="Position">12</prop>
												<prop name="IsDefault">1</prop>
												<prop name="ReadOnly">1</prop>
												<obj name="ChannelProp" class="ChannelProperty" version="1">
													<prop name="ChannelIdx">0</prop>
												</obj>
											</obj>
											<obj name="PropertyObject" class="GroupChannelTypeProp" version="4">
												<prop name="PropertyTypeName">Scanning Sample Type</prop>
												<prop name="Position">12</prop>
												<prop name="IsDefault">0</prop>
												<prop name="GroupSampleType">mstUnknown</prop>
												<obj name="ChannelProp" class="ChannelProperty" version="1">
													<prop name="ChannelIdx">0</prop>
												</obj>
											</obj>
											<obj name="PropertyObject" class="TargetName" version="4">
												<prop name="PropertyTypeName">Target Name</prop>
												<prop name="Position">12</prop>
												<prop name="IsDefault">0</prop>
												<prop name="name">HPRT</prop>
												<obj name="ChannelProp" class="ChannelProperty" version="1">
													<prop name="ChannelIdx">0</prop>
												</obj>
											</obj>
											<obj name="PropertyObject" class="RQTargetProperty" version="4">
												<prop name="PropertyTypeName">Target Type</prop>
												<prop name="Position">12</prop>
												<prop name="IsDefault">0</prop>
												<prop name="TargetType">dtReference</prop>
												<obj name="ChannelProp" class="ChannelProperty" version="1">
													<prop name="ChannelIdx">0</prop>
												</obj>
											</obj>
										</list>
									</obj>
								</list>
							</obj>
						</obj>
						<prop name="ChannelPropertyCount">1</prop>
						<prop name="ContainerPosition">12</prop>
						<prop name="HasSampleProperties">1</prop>
						<obj name="SampleProperties" class="PropertyList" version="1">
							<list name="emlist" count="14">
								<obj name="PropertyObject" class="SamplePrefColor" version="4">
									<prop name="PropertyTypeName">Color</prop>
									<prop name="Position">12</prop>
									<prop name="IsDefault">0</prop>
									<prop name="Color">$00FF8000</prop>
								</obj>
								<obj name="PropertyObject" class="DominantChannelProp" version="4">
									<prop name="PropertyTypeName">Dominant Channel</prop>
									<prop name="Position">12</prop>
									<prop name="IsDefault">0</prop>
									<prop name="DominantChannel">0</prop>
								</obj>
								<obj name="PropertyObject" class="Genotype" version="4">
									<prop name="PropertyTypeName">EndPt Genotype</prop>
									<prop name="Position">12</prop>
									<prop name="IsDefault">1</prop>
									<prop name="ReadOnly">1</prop>
								</obj>
								<obj name="PropertyObject" class="GroupingSample" version="4">
									<prop name="PropertyTypeName">EndPt Sample Type</prop>
									<prop name="Position">12</prop>
									<prop name="IsDefault">0</prop>
									<prop name="GroupSampleType">mstUnknown</prop>
								</obj>
								<obj name="PropertyObject" class="SamplePrefLineStyle" version="4">
									<prop name="PropertyTypeName">Line Style</prop>
									<prop name="Position">12</prop>
									<prop name="IsDefault">0</prop>
									<prop name="LineStyle">psSolid</prop>
								</obj>
								<obj name="PropertyObject" class="GenSampleEditNotes" version="4">
									<prop name="PropertyTypeName">Notes</prop>
									<prop name="Position">12</prop>
									<prop name="IsDefault">1</prop>
								</obj>
								<obj name="PropertyObject" class="SamplePrefPointStyle" version="4">
									<prop name="PropertyTypeName">Point Style</prop>
									<prop name="Position">12</prop>
									<prop name="IsDefault">0</prop>
									<prop name="PointStyle">psNothing</prop>
								</obj>
								<obj name="PropertyObject" class="GenSampleEditPosition" version="4">
									<prop name="PropertyTypeName">Position</prop>
									<prop name="Position">12</prop>
									<prop name="IsDefault">1</prop>
								</obj>
								<obj name="PropertyObject" class="GenSampleEditReplicate" version="4">
									<prop name="PropertyTypeName">Replicate of</prop>
									<prop name="Position">12</prop>
									<prop name="IsDefault">0</prop>
									<prop name="ReplicateOf">12</prop>
								</obj>
								<obj name="PropertyObject" class="HTCSampleID" version="4">
									<prop name="PropertyTypeName">Sample ID</prop>
									<prop name="Position">12</prop>
									<prop name="IsDefault">1</prop>
								</obj>
								<obj name="PropertyObject" class="GenSampleEditName" version="4">
									<prop name="PropertyTypeName">Sample Name</prop>
									<prop name="Position">12</prop>
									<prop name="IsDefault">0</prop>
									<prop name="name">548N</prop>
								</obj>
								<obj name="PropertyObject" class="HTCSamplePrepNotes" version="4">
									<prop name="PropertyTypeName">Sample Prep Notes</prop>
									<prop name="Position">12</prop>
									<prop name="IsDefault">1</prop>
								</obj>
								<obj name="PropertyObject" class="GenSampleEditSubset" version="4">
									<prop name="PropertyTypeName">Subsets</prop>
									<prop name="Position">12</prop>
									<prop name="IsDefault">1</prop>
								</obj>
								<obj name="PropertyObject" class="SamplePrefWidth" version="5">
									<prop name="PropertyTypeName">Width</prop>
									<prop name="Position">12</prop>
									<prop name="IsDefault">1</prop>
									<prop name="Width">1</prop>
								</obj>
							</list>
						</obj>
					</obj>
					<obj name="item" class="SamplePropInfo" version="1">
						<obj name="ChannelProperties" class="ChanPropList" version="2">
							<obj name="ChannelProperties" class="EMList" version="1">
								<list name="emlist" count="1">
									<obj name="item" class="PropertyList" version="1">
										<list name="emlist" count="12">
											<obj name="PropertyObject" class="RQSampleTargetProperty" version="4">
												<prop name="PropertyTypeName">Combined Sample and Target Type</prop>
												<prop name="Position">13</prop>
												<prop name="IsDefault">0</prop>
												<obj name="ChannelProp" class="ChannelProperty" version="1">
													<prop name="ChannelIdx">0</prop>
												</obj>
											</obj>
											<obj name="PropertyObject" class="QuantConcProperty" version="4">
												<prop name="PropertyTypeName">Concentration</prop>
												<prop name="Position">13</prop>
												<prop name="IsDefault">1</prop>
												<prop name="Concentration">0</prop>
												<obj name="ChannelProp" class="ChannelProperty" version="1">
													<prop name="ChannelIdx">0</prop>
												</obj>
												<prop name="ReadOnly">1</prop>
											</obj>
											<obj name="PropertyObject" class="QuantCpHighProp" version="4">
												<prop name="PropertyTypeName">Cp High</prop>
												<prop name="Position">13</prop>
												<prop name="IsDefault">1</prop>
												<prop name="CpRangeHigh">0</prop>
												<obj name="ChannelProp" class="ChannelProperty" version="1">
													<prop name="ChannelIdx">0</prop>
												</obj>
												<prop name="ReadOnly">1</prop>
											</obj>
											<obj name="PropertyObject" class="QuantCpLowProp" version="4">
												<prop name="PropertyTypeName">Cp Low</prop>
												<prop name="Position">13</prop>
												<prop name="IsDefault">1</prop>
												<prop name="CpRangeLow">0</prop>
												<obj name="ChannelProp" class="ChannelProperty" version="1">
													<prop name="ChannelIdx">0</prop>
												</obj>
												<prop name="ReadOnly">1</prop>
											</obj>
											<obj name="PropertyObject" class="RQEffProp" version="4">
												<prop name="PropertyTypeName">Efficiency</prop>
												<prop name="Position">13</prop>
												<prop name="IsDefault">1</prop>
												<prop name="Efficiency">2</prop>
												<obj name="ChannelProp" class="ChannelProperty" version="1">
													<prop name="ChannelIdx">0</prop>
												</obj>
											</obj>
											<obj name="PropertyObject" class="ChannelGenotype" version="4">
												<prop name="PropertyTypeName">Melt Geno Genotype</prop>
												<prop name="Position">13</prop>
												<prop name="IsDefault">1</prop>
												<prop name="ReadOnly">1</prop>
												<obj name="ChannelProp" class="ChannelProperty" version="1">
													<prop name="ChannelIdx">0</prop>
												</obj>
											</obj>
											<obj name="PropertyObject" class="GroupChannelTypeProp" version="4">
												<prop name="PropertyTypeName">Melt Geno Sample Type</prop>
												<prop name="Position">13</prop>
												<prop name="IsDefault">0</prop>
												<prop name="GroupSampleType">mstUnknown</prop>
												<obj name="ChannelProp" class="ChannelProperty" version="1">
													<prop name="ChannelIdx">0</prop>
												</obj>
											</obj>
											<obj name="PropertyObject" class="QuantSampleTypeProperty" version="4">
												<prop name="PropertyTypeName">Quantification Sample Type</prop>
												<prop name="Position">13</prop>
												<prop name="IsDefault">0</prop>
												<prop name="SampleType">qsUnknown</prop>
												<obj name="ChannelProp" class="ChannelProperty" version="1">
													<prop name="ChannelIdx">0</prop>
												</obj>
											</obj>
											<obj name="PropertyObject" class="ChannelGenotype" version="4">
												<prop name="PropertyTypeName">Scanning Genotype</prop>
												<prop name="Position">13</prop>
												<prop name="IsDefault">1</prop>
												<prop name="ReadOnly">1</prop>
												<obj name="ChannelProp" class="ChannelProperty" version="1">
													<prop name="ChannelIdx">0</prop>
												</obj>
											</obj>
											<obj name="PropertyObject" class="GroupChannelTypeProp" version="4">
												<prop name="PropertyTypeName">Scanning Sample Type</prop>
												<prop name="Position">13</prop>
												<prop name="IsDefault">0</prop>
												<prop name="GroupSampleType">mstUnknown</prop>
												<obj name="ChannelProp" class="ChannelProperty" version="1">
													<prop name="ChannelIdx">0</prop>
												</obj>
											</obj>
											<obj name="PropertyObject" class="TargetName" version="4">
												<prop name="PropertyTypeName">Target Name</prop>
												<prop name="Position">13</prop>
												<prop name="IsDefault">0</prop>
												<prop name="name">HPRT</prop>
												<obj name="ChannelProp" class="ChannelProperty" version="1">
													<prop name="ChannelIdx">0</prop>
												</obj>
											</obj>
											<obj name="PropertyObject" class="RQTargetProperty" version="4">
												<prop name="PropertyTypeName">Target Type</prop>
												<prop name="Position">13</prop>
												<prop name="IsDefault">0</prop>
												<prop name="TargetType">dtReference</prop>
												<obj name="ChannelProp" class="ChannelProperty" version="1">
													<prop name="ChannelIdx">0</prop>
												</obj>
											</obj>
										</list>
									</obj>
								</list>
							</obj>
						</obj>
						<prop name="ChannelPropertyCount">1</prop>
						<prop name="ContainerPosition">13</prop>
						<prop name="HasSampleProperties">1</prop>
						<obj name="SampleProperties" class="PropertyList" version="1">
							<list name="emlist" count="14">
								<obj name="PropertyObject" class="SamplePrefColor" version="4">
									<prop name="PropertyTypeName">Color</prop>
									<prop name="Position">13</prop>
									<prop name="IsDefault">0</prop>
									<prop name="Color">clRed</prop>
								</obj>
								<obj name="PropertyObject" class="DominantChannelProp" version="4">
									<prop name="PropertyTypeName">Dominant Channel</prop>
									<prop name="Position">13</prop>
									<prop name="IsDefault">0</prop>
									<prop name="DominantChannel">0</prop>
								</obj>
								<obj name="PropertyObject" class="Genotype" version="4">
									<prop name="PropertyTypeName">EndPt Genotype</prop>
									<prop name="Position">13</prop>
									<prop name="IsDefault">1</prop>
									<prop name="ReadOnly">1</prop>
								</obj>
								<obj name="PropertyObject" class="GroupingSample" version="4">
									<prop name="PropertyTypeName">EndPt Sample Type</prop>
									<prop name="Position">13</prop>
									<prop name="IsDefault">0</prop>
									<prop name="GroupSampleType">mstUnknown</prop>
								</obj>
								<obj name="PropertyObject" class="SamplePrefLineStyle" version="4">
									<prop name="PropertyTypeName">Line Style</prop>
									<prop name="Position">13</prop>
									<prop name="IsDefault">0</prop>
									<prop name="LineStyle">psSolid</prop>
								</obj>
								<obj name="PropertyObject" class="GenSampleEditNotes" version="4">
									<prop name="PropertyTypeName">Notes</prop>
									<prop name="Position">13</prop>
									<prop name="IsDefault">1</prop>
								</obj>
								<obj name="PropertyObject" class="SamplePrefPointStyle" version="4">
									<prop name="PropertyTypeName">Point Style</prop>
									<prop name="Position">13</prop>
									<prop name="IsDefault">0</prop>
									<prop name="PointStyle">psNothing</prop>
								</obj>
								<obj name="PropertyObject" class="GenSampleEditPosition" version="4">
									<prop name="PropertyTypeName">Position</prop>
									<prop name="Position">13</prop>
									<prop name="IsDefault">1</prop>
								</obj>
								<obj name="PropertyObject" class="GenSampleEditReplicate" version="4">
									<prop name="PropertyTypeName">Replicate of</prop>
									<prop name="Position">13</prop>
									<prop name="IsDefault">0</prop>
									<prop name="ReplicateOf">12</prop>
								</obj>
								<obj name="PropertyObject" class="HTCSampleID" version="4">
									<prop name="PropertyTypeName">Sample ID</prop>
									<prop name="Position">13</prop>
									<prop name="IsDefault">1</prop>
								</obj>
								<obj name="PropertyObject" class="GenSampleEditName" version="4">
									<prop name="PropertyTypeName">Sample Name</prop>
									<prop name="Position">13</prop>
									<prop name="IsDefault">0</prop>
									<prop name="name">548N</prop>
								</obj>
								<obj name="PropertyObject" class="HTCSamplePrepNotes" version="4">
									<prop name="PropertyTypeName">Sample Prep Notes</prop>
									<prop name="Position">13</prop>
									<prop name="IsDefault">1</prop>
								</obj>
								<obj name="PropertyObject" class="GenSampleEditSubset" version="4">
									<prop name="PropertyTypeName">Subsets</prop>
									<prop name="Position">13</prop>
									<prop name="IsDefault">1</prop>
								</obj>
								<obj name="PropertyObject" class="SamplePrefWidth" version="5">
									<prop name="PropertyTypeName">Width</prop>
									<prop name="Position">13</prop>
									<prop name="IsDefault">1</prop>
									<prop name="Width">1</prop>
								</obj>
							</list>
						</obj>
					</obj>
					<obj name="item" class="SamplePropInfo" version="1">
						<obj name="ChannelProperties" class="ChanPropList" version="2">
							<obj name="ChannelProperties" class="EMList" version="1">
								<list name="emlist" count="1">
									<obj name="item" class="PropertyList" version="1">
										<list name="emlist" count="12">
											<obj name="PropertyObject" class="RQSampleTargetProperty" version="4">
												<prop name="PropertyTypeName">Combined Sample and Target Type</prop>
												<prop name="Position">14</prop>
												<prop name="IsDefault">0</prop>
												<obj name="ChannelProp" class="ChannelProperty" version="1">
													<prop name="ChannelIdx">0</prop>
												</obj>
											</obj>
											<obj name="PropertyObject" class="QuantConcProperty" version="4">
												<prop name="PropertyTypeName">Concentration</prop>
												<prop name="Position">14</prop>
												<prop name="IsDefault">1</prop>
												<prop name="Concentration">0</prop>
												<obj name="ChannelProp" class="ChannelProperty" version="1">
													<prop name="ChannelIdx">0</prop>
												</obj>
												<prop name="ReadOnly">1</prop>
											</obj>
											<obj name="PropertyObject" class="QuantCpHighProp" version="4">
												<prop name="PropertyTypeName">Cp High</prop>
												<prop name="Position">14</prop>
												<prop name="IsDefault">1</prop>
												<prop name="CpRangeHigh">0</prop>
												<obj name="ChannelProp" class="ChannelProperty" version="1">
													<prop name="ChannelIdx">0</prop>
												</obj>
												<prop name="ReadOnly">1</prop>
											</obj>
											<obj name="PropertyObject" class="QuantCpLowProp" version="4">
												<prop name="PropertyTypeName">Cp Low</prop>
												<prop name="Position">14</prop>
												<prop name="IsDefault">1</prop>
												<prop name="CpRangeLow">0</prop>
												<obj name="ChannelProp" class="ChannelProperty" version="1">
													<prop name="ChannelIdx">0</prop>
												</obj>
												<prop name="ReadOnly">1</prop>
											</obj>
											<obj name="PropertyObject" class="RQEffProp" version="4">
												<prop name="PropertyTypeName">Efficiency</prop>
												<prop name="Position">14</prop>
												<prop name="IsDefault">1</prop>
												<prop name="Efficiency">2</prop>
												<obj name="ChannelProp" class="ChannelProperty" version="1">
													<prop name="ChannelIdx">0</prop>
												</obj>
											</obj>
											<obj name="PropertyObject" class="ChannelGenotype" version="4">
												<prop name="PropertyTypeName">Melt Geno Genotype</prop>
												<prop name="Position">14</prop>
												<prop name="IsDefault">1</prop>
												<prop name="ReadOnly">1</prop>
												<obj name="ChannelProp" class="ChannelProperty" version="1">
													<prop name="ChannelIdx">0</prop>
												</obj>
											</obj>
											<obj name="PropertyObject" class="GroupChannelTypeProp" version="4">
												<prop name="PropertyTypeName">Melt Geno Sample Type</prop>
												<prop name="Position">14</prop>
												<prop name="IsDefault">0</prop>
												<prop name="GroupSampleType">mstUnknown</prop>
												<obj name="ChannelProp" class="ChannelProperty" version="1">
													<prop name="ChannelIdx">0</prop>
												</obj>
											</obj>
											<obj name="PropertyObject" class="QuantSampleTypeProperty" version="4">
												<prop name="PropertyTypeName">Quantification Sample Type</prop>
												<prop name="Position">14</prop>
												<prop name="IsDefault">0</prop>
												<prop name="SampleType">qsUnknown</prop>
												<obj name="ChannelProp" class="ChannelProperty" version="1">
													<prop name="ChannelIdx">0</prop>
												</obj>
											</obj>
											<obj name="PropertyObject" class="ChannelGenotype" version="4">
												<prop name="PropertyTypeName">Scanning Genotype</prop>
												<prop name="Position">14</prop>
												<prop name="IsDefault">1</prop>
												<prop name="ReadOnly">1</prop>
												<obj name="ChannelProp" class="ChannelProperty" version="1">
													<prop name="ChannelIdx">0</prop>
												</obj>
											</obj>
											<obj name="PropertyObject" class="GroupChannelTypeProp" version="4">
												<prop name="PropertyTypeName">Scanning Sample Type</prop>
												<prop name="Position">14</prop>
												<prop name="IsDefault">0</prop>
												<prop name="GroupSampleType">mstUnknown</prop>
												<obj name="ChannelProp" class="ChannelProperty" version="1">
													<prop name="ChannelIdx">0</prop>
												</obj>
											</obj>
											<obj name="PropertyObject" class="TargetName" version="4">
												<prop name="PropertyTypeName">Target Name</prop>
												<prop name="Position">14</prop>
												<prop name="IsDefault">0</prop>
												<prop name="name">HPRT</prop>
												<obj name="ChannelProp" class="ChannelProperty" version="1">
													<prop name="ChannelIdx">0</prop>
												</obj>
											</obj>
											<obj name="PropertyObject" class="RQTargetProperty" version="4">
												<prop name="PropertyTypeName">Target Type</prop>
												<prop name="Position">14</prop>
												<prop name="IsDefault">0</prop>
												<prop name="TargetType">dtReference</prop>
												<obj name="ChannelProp" class="ChannelProperty" version="1">
													<prop name="ChannelIdx">0</prop>
												</obj>
											</obj>
										</list>
									</obj>
								</list>
							</obj>
						</obj>
						<prop name="ChannelPropertyCount">1</prop>
						<prop name="ContainerPosition">14</prop>
						<prop name="HasSampleProperties">1</prop>
						<obj name="SampleProperties" class="PropertyList" version="1">
							<list name="emlist" count="14">
								<obj name="PropertyObject" class="SamplePrefColor" version="4">
									<prop name="PropertyTypeName">Color</prop>
									<prop name="Position">14</prop>
									<prop name="IsDefault">0</prop>
									<prop name="Color">$0030D700</prop>
								</obj>
								<obj name="PropertyObject" class="DominantChannelProp" version="4">
									<prop name="PropertyTypeName">Dominant Channel</prop>
									<prop name="Position">14</prop>
									<prop name="IsDefault">0</prop>
									<prop name="DominantChannel">0</prop>
								</obj>
								<obj name="PropertyObject" class="Genotype" version="4">
									<prop name="PropertyTypeName">EndPt Genotype</prop>
									<prop name="Position">14</prop>
									<prop name="IsDefault">1</prop>
									<prop name="ReadOnly">1</prop>
								</obj>
								<obj name="PropertyObject" class="GroupingSample" version="4">
									<prop name="PropertyTypeName">EndPt Sample Type</prop>
									<prop name="Position">14</prop>
									<prop name="IsDefault">0</prop>
									<prop name="GroupSampleType">mstUnknown</prop>
								</obj>
								<obj name="PropertyObject" class="SamplePrefLineStyle" version="4">
									<prop name="PropertyTypeName">Line Style</prop>
									<prop name="Position">14</prop>
									<prop name="IsDefault">0</prop>
									<prop name="LineStyle">psSolid</prop>
								</obj>
								<obj name="PropertyObject" class="GenSampleEditNotes" version="4">
									<prop name="PropertyTypeName">Notes</prop>
									<prop name="Position">14</prop>
									<prop name="IsDefault">1</prop>
								</obj>
								<obj name="PropertyObject" class="SamplePrefPointStyle" version="4">
									<prop name="PropertyTypeName">Point Style</prop>
									<prop name="Position">14</prop>
									<prop name="IsDefault">0</prop>
									<prop name="PointStyle">psNothing</prop>
								</obj>
								<obj name="PropertyObject" class="GenSampleEditPosition" version="4">
									<prop name="PropertyTypeName">Position</prop>
									<prop name="Position">14</prop>
									<prop name="IsDefault">1</prop>
								</obj>
								<obj name="PropertyObject" class="GenSampleEditReplicate" version="4">
									<prop name="PropertyTypeName">Replicate of</prop>
									<prop name="Position">14</prop>
									<prop name="IsDefault">0</prop>
									<prop name="ReplicateOf">12</prop>
								</obj>
								<obj name="PropertyObject" class="HTCSampleID" version="4">
									<prop name="PropertyTypeName">Sample ID</prop>
									<prop name="Position">14</prop>
									<prop name="IsDefault">1</prop>
								</obj>
								<obj name="PropertyObject" class="GenSampleEditName" version="4">
									<prop name="PropertyTypeName">Sample Name</prop>
									<prop name="Position">14</prop>
									<prop name="IsDefault">0</prop>
									<prop name="name">548N</prop>
								</obj>
								<obj name="PropertyObject" class="HTCSamplePrepNotes" version="4">
									<prop name="PropertyTypeName">Sample Prep Notes</prop>
									<prop name="Position">14</prop>
									<prop name="IsDefault">1</prop>
								</obj>
								<obj name="PropertyObject" class="GenSampleEditSubset" version="4">
									<prop name="PropertyTypeName">Subsets</prop>
									<prop name="Position">14</prop>
									<prop name="IsDefault">1</prop>
								</obj>
								<obj name="PropertyObject" class="SamplePrefWidth" version="5">
									<prop name="PropertyTypeName">Width</prop>
									<prop name="Position">14</prop>
									<prop name="IsDefault">1</prop>
									<prop name="Width">1</prop>
								</obj>
							</list>
						</obj>
					</obj>
					<obj name="item" class="SamplePropInfo" version="1">
						<obj name="ChannelProperties" class="ChanPropList" version="2">
							<obj name="ChannelProperties" class="EMList" version="1">
								<list name="emlist" count="1">
									<obj name="item" class="PropertyList" version="1">
										<list name="emlist" count="12">
											<obj name="PropertyObject" class="RQSampleTargetProperty" version="4">
												<prop name="PropertyTypeName">Combined Sample and Target Type</prop>
												<prop name="Position">15</prop>
												<prop name="IsDefault">0</prop>
												<obj name="ChannelProp" class="ChannelProperty" version="1">
													<prop name="ChannelIdx">0</prop>
												</obj>
											</obj>
											<obj name="PropertyObject" class="QuantConcProperty" version="4">
												<prop name="PropertyTypeName">Concentration</prop>
												<prop name="Position">15</prop>
												<prop name="IsDefault">1</prop>
												<prop name="Concentration">0</prop>
												<obj name="ChannelProp" class="ChannelProperty" version="1">
													<prop name="ChannelIdx">0</prop>
												</obj>
												<prop name="ReadOnly">1</prop>
											</obj>
											<obj name="PropertyObject" class="QuantCpHighProp" version="4">
												<prop name="PropertyTypeName">Cp High</prop>
												<prop name="Position">15</prop>
												<prop name="IsDefault">1</prop>
												<prop name="CpRangeHigh">0</prop>
												<obj name="ChannelProp" class="ChannelProperty" version="1">
													<prop name="ChannelIdx">0</prop>
												</obj>
												<prop name="ReadOnly">1</prop>
											</obj>
											<obj name="PropertyObject" class="QuantCpLowProp" version="4">
												<prop name="PropertyTypeName">Cp Low</prop>
												<prop name="Position">15</prop>
												<prop name="IsDefault">1</prop>
												<prop name="CpRangeLow">0</prop>
												<obj name="ChannelProp" class="ChannelProperty" version="1">
													<prop name="ChannelIdx">0</prop>
												</obj>
												<prop name="ReadOnly">1</prop>
											</obj>
											<obj name="PropertyObject" class="RQEffProp" version="4">
												<prop name="PropertyTypeName">Efficiency</prop>
												<prop name="Position">15</prop>
												<prop name="IsDefault">1</prop>
												<prop name="Efficiency">2</prop>
												<obj name="ChannelProp" class="ChannelProperty" version="1">
													<prop name="ChannelIdx">0</prop>
												</obj>
											</obj>
											<obj name="PropertyObject" class="ChannelGenotype" version="4">
												<prop name="PropertyTypeName">Melt Geno Genotype</prop>
												<prop name="Position">15</prop>
												<prop name="IsDefault">1</prop>
												<prop name="ReadOnly">1</prop>
												<obj name="ChannelProp" class="ChannelProperty" version="1">
													<prop name="ChannelIdx">0</prop>
												</obj>
											</obj>
											<obj name="PropertyObject" class="GroupChannelTypeProp" version="4">
												<prop name="PropertyTypeName">Melt Geno Sample Type</prop>
												<prop name="Position">15</prop>
												<prop name="IsDefault">0</prop>
												<prop name="GroupSampleType">mstUnknown</prop>
												<obj name="ChannelProp" class="ChannelProperty" version="1">
													<prop name="ChannelIdx">0</prop>
												</obj>
											</obj>
											<obj name="PropertyObject" class="QuantSampleTypeProperty" version="4">
												<prop name="PropertyTypeName">Quantification Sample Type</prop>
												<prop name="Position">15</prop>
												<prop name="IsDefault">0</prop>
												<prop name="SampleType">qsUnknown</prop>
												<obj name="ChannelProp" class="ChannelProperty" version="1">
													<prop name="ChannelIdx">0</prop>
												</obj>
											</obj>
											<obj name="PropertyObject" class="ChannelGenotype" version="4">
												<prop name="PropertyTypeName">Scanning Genotype</prop>
												<prop name="Position">15</prop>
												<prop name="IsDefault">1</prop>
												<prop name="ReadOnly">1</prop>
												<obj name="ChannelProp" class="ChannelProperty" version="1">
													<prop name="ChannelIdx">0</prop>
												</obj>
											</obj>
											<obj name="PropertyObject" class="GroupChannelTypeProp" version="4">
												<prop name="PropertyTypeName">Scanning Sample Type</prop>
												<prop name="Position">15</prop>
												<prop name="IsDefault">0</prop>
												<prop name="GroupSampleType">mstUnknown</prop>
												<obj name="ChannelProp" class="ChannelProperty" version="1">
													<prop name="ChannelIdx">0</prop>
												</obj>
											</obj>
											<obj name="PropertyObject" class="TargetName" version="4">
												<prop name="PropertyTypeName">Target Name</prop>
												<prop name="Position">15</prop>
												<prop name="IsDefault">0</prop>
												<prop name="name">AIT</prop>
												<obj name="ChannelProp" class="ChannelProperty" version="1">
													<prop name="ChannelIdx">0</prop>
												</obj>
											</obj>
											<obj name="PropertyObject" class="RQTargetProperty" version="4">
												<prop name="PropertyTypeName">Target Type</prop>
												<prop name="Position">15</prop>
												<prop name="IsDefault">0</prop>
												<prop name="TargetType">dtTarget</prop>
												<obj name="ChannelProp" class="ChannelProperty" version="1">
													<prop name="ChannelIdx">0</prop>
												</obj>
											</obj>
										</list>
									</obj>
								</list>
							</obj>
						</obj>
						<prop name="ChannelPropertyCount">1</prop>
						<prop name="ContainerPosition">15</prop>
						<prop name="HasSampleProperties">1</prop>
						<obj name="SampleProperties" class="PropertyList" version="1">
							<list name="emlist" count="14">
								<obj name="PropertyObject" class="SamplePrefColor" version="4">
									<prop name="PropertyTypeName">Color</prop>
									<prop name="Position">15</prop>
									<prop name="IsDefault">0</prop>
									<prop name="Color">clFuchsia</prop>
								</obj>
								<obj name="PropertyObject" class="DominantChannelProp" version="4">
									<prop name="PropertyTypeName">Dominant Channel</prop>
									<prop name="Position">15</prop>
									<prop name="IsDefault">0</prop>
									<prop name="DominantChannel">0</prop>
								</obj>
								<obj name="PropertyObject" class="Genotype" version="4">
									<prop name="PropertyTypeName">EndPt Genotype</prop>
									<prop name="Position">15</prop>
									<prop name="IsDefault">1</prop>
									<prop name="ReadOnly">1</prop>
								</obj>
								<obj name="PropertyObject" class="GroupingSample" version="4">
									<prop name="PropertyTypeName">EndPt Sample Type</prop>
									<prop name="Position">15</prop>
									<prop name="IsDefault">0</prop>
									<prop name="GroupSampleType">mstUnknown</prop>
								</obj>
								<obj name="PropertyObject" class="SamplePrefLineStyle" version="4">
									<prop name="PropertyTypeName">Line Style</prop>
									<prop name="Position">15</prop>
									<prop name="IsDefault">0</prop>
									<prop name="LineStyle">psSolid</prop>
								</obj>
								<obj name="PropertyObject" class="GenSampleEditNotes" version="4">
									<prop name="PropertyTypeName">Notes</prop>
									<prop name="Position">15</prop>
									<prop name="IsDefault">1</prop>
								</obj>
								<obj name="PropertyObject" class="SamplePrefPointStyle" version="4">
									<prop name="PropertyTypeName">Point Style</prop>
									<prop name="Position">15</prop>
									<prop name="IsDefault">0</prop>
									<prop name="PointStyle">psNothing</prop>
								</obj>
								<obj name="PropertyObject" class="GenSampleEditPosition" version="4">
									<prop name="PropertyTypeName">Position</prop>
									<prop name="Position">15</prop>
									<prop name="IsDefault">1</prop>
								</obj>
								<obj name="PropertyObject" class="GenSampleEditReplicate" version="4">
									<prop name="PropertyTypeName">Replicate of</prop>
									<prop name="Position">15</prop>
									<prop name="IsDefault">0</prop>
									<prop name="ReplicateOf">15</prop>
								</obj>
								<obj name="PropertyObject" class="HTCSampleID" version="4">
									<prop name="PropertyTypeName">Sample ID</prop>
									<prop name="Position">15</prop>
									<prop name="IsDefault">1</prop>
								</obj>
								<obj name="PropertyObject" class="GenSampleEditName" version="4">
									<prop name="PropertyTypeName">Sample Name</prop>
									<prop name="Position">15</prop>
									<prop name="IsDefault">0</prop>
									<prop name="name">548N</prop>
								</obj>
								<obj name="PropertyObject" class="HTCSamplePrepNotes" version="4">
									<prop name="PropertyTypeName">Sample Prep Notes</prop>
									<prop name="Position">15</prop>
									<prop name="IsDefault">1</prop>
								</obj>
								<obj name="PropertyObject" class="GenSampleEditSubset" version="4">
									<prop name="PropertyTypeName">Subsets</prop>
									<prop name="Position">15</prop>
									<prop name="IsDefault">1</prop>
								</obj>
								<obj name="PropertyObject" class="SamplePrefWidth" version="5">
									<prop name="PropertyTypeName">Width</prop>
									<prop name="Position">15</prop>
									<prop name="IsDefault">1</prop>
									<prop name="Width">1</prop>
								</obj>
							</list>
						</obj>
					</obj>
					<obj name="item" class="SamplePropInfo" version="1">
						<obj name="ChannelProperties" class="ChanPropList" version="2">
							<obj name="ChannelProperties" class="EMList" version="1">
								<list name="emlist" count="1">
									<obj name="item" class="PropertyList" version="1">
										<list name="emlist" count="12">
											<obj name="PropertyObject" class="RQSampleTargetProperty" version="4">
												<prop name="PropertyTypeName">Combined Sample and Target Type</prop>
												<prop name="Position">16</prop>
												<prop name="IsDefault">0</prop>
												<obj name="ChannelProp" class="ChannelProperty" version="1">
													<prop name="ChannelIdx">0</prop>
												</obj>
											</obj>
											<obj name="PropertyObject" class="QuantConcProperty" version="4">
												<prop name="PropertyTypeName">Concentration</prop>
												<prop name="Position">16</prop>
												<prop name="IsDefault">1</prop>
												<prop name="Concentration">0</prop>
												<obj name="ChannelProp" class="ChannelProperty" version="1">
													<prop name="ChannelIdx">0</prop>
												</obj>
												<prop name="ReadOnly">1</prop>
											</obj>
											<obj name="PropertyObject" class="QuantCpHighProp" version="4">
												<prop name="PropertyTypeName">Cp High</prop>
												<prop name="Position">16</prop>
												<prop name="IsDefault">1</prop>
												<prop name="CpRangeHigh">0</prop>
												<obj name="ChannelProp" class="ChannelProperty" version="1">
													<prop name="ChannelIdx">0</prop>
												</obj>
												<prop name="ReadOnly">1</prop>
											</obj>
											<obj name="PropertyObject" class="QuantCpLowProp" version="4">
												<prop name="PropertyTypeName">Cp Low</prop>
												<prop name="Position">16</prop>
												<prop name="IsDefault">1</prop>
												<prop name="CpRangeLow">0</prop>
												<obj name="ChannelProp" class="ChannelProperty" version="1">
													<prop name="ChannelIdx">0</prop>
												</obj>
												<prop name="ReadOnly">1</prop>
											</obj>
											<obj name="PropertyObject" class="RQEffProp" version="4">
												<prop name="PropertyTypeName">Efficiency</prop>
												<prop name="Position">16</prop>
												<prop name="IsDefault">1</prop>
												<prop name="Efficiency">2</prop>
												<obj name="ChannelProp" class="ChannelProperty" version="1">
													<prop name="ChannelIdx">0</prop>
												</obj>
											</obj>
											<obj name="PropertyObject" class="ChannelGenotype" version="4">
												<prop name="PropertyTypeName">Melt Geno Genotype</prop>
												<prop name="Position">16</prop>
												<prop name="IsDefault">1</prop>
												<prop name="ReadOnly">1</prop>
												<obj name="ChannelProp" class="ChannelProperty" version="1">
													<prop name="ChannelIdx">0</prop>
												</obj>
											</obj>
											<obj name="PropertyObject" class="GroupChannelTypeProp" version="4">
												<prop name="PropertyTypeName">Melt Geno Sample Type</prop>
												<prop name="Position">16</prop>
												<prop name="IsDefault">0</prop>
												<prop name="GroupSampleType">mstUnknown</prop>
												<obj name="ChannelProp" class="ChannelProperty" version="1">
													<prop name="ChannelIdx">0</prop>
												</obj>
											</obj>
											<obj name="PropertyObject" class="QuantSampleTypeProperty" version="4">
												<prop name="PropertyTypeName">Quantification Sample Type</prop>
												<prop name="Position">16</prop>
												<prop name="IsDefault">0</prop>
												<prop name="SampleType">qsUnknown</prop>
												<obj name="ChannelProp" class="ChannelProperty" version="1">
													<prop name="ChannelIdx">0</prop>
												</obj>
											</obj>
											<obj name="PropertyObject" class="ChannelGenotype" version="4">
												<prop name="PropertyTypeName">Scanning Genotype</prop>
												<prop name="Position">16</prop>
												<prop name="IsDefault">1</prop>
												<prop name="ReadOnly">1</prop>
												<obj name="ChannelProp" class="ChannelProperty" version="1">
													<prop name="ChannelIdx">0</prop>
												</obj>
											</obj>
											<obj name="PropertyObject" class="GroupChannelTypeProp" version="4">
												<prop name="PropertyTypeName">Scanning Sample Type</prop>
												<prop name="Position">16</prop>
												<prop name="IsDefault">0</prop>
												<prop name="GroupSampleType">mstUnknown</prop>
												<obj name="ChannelProp" class="ChannelProperty" version="1">
													<prop name="ChannelIdx">0</prop>
												</obj>
											</obj>
											<obj name="PropertyObject" class="TargetName" version="4">
												<prop name="PropertyTypeName">Target Name</prop>
												<prop name="Position">16</prop>
												<prop name="IsDefault">0</prop>
												<prop name="name">AIT</prop>
												<obj name="ChannelProp" class="ChannelProperty" version="1">
													<prop name="ChannelIdx">0</prop>
												</obj>
											</obj>
											<obj name="PropertyObject" class="RQTargetProperty" version="4">
												<prop name="PropertyTypeName">Target Type</prop>
												<prop name="Position">16</prop>
												<prop name="IsDefault">0</prop>
												<prop name="TargetType">dtTarget</prop>
												<obj name="ChannelProp" class="ChannelProperty" version="1">
													<prop name="ChannelIdx">0</prop>
												</obj>
											</obj>
										</list>
									</obj>
								</list>
							</obj>
						</obj>
						<prop name="ChannelPropertyCount">1</prop>
						<prop name="ContainerPosition">16</prop>
						<prop name="HasSampleProperties">1</prop>
						<obj name="SampleProperties" class="PropertyList" version="1">
							<list name="emlist" count="14">
								<obj name="PropertyObject" class="SamplePrefColor" version="4">
									<prop name="PropertyTypeName">Color</prop>
									<prop name="Position">16</prop>
									<prop name="IsDefault">0</prop>
									<prop name="Color">clGray</prop>
								</obj>
								<obj name="PropertyObject" class="DominantChannelProp" version="4">
									<prop name="PropertyTypeName">Dominant Channel</prop>
									<prop name="Position">16</prop>
									<prop name="IsDefault">0</prop>
									<prop name="DominantChannel">0</prop>
								</obj>
								<obj name="PropertyObject" class="Genotype" version="4">
									<prop name="PropertyTypeName">EndPt Genotype</prop>
									<prop name="Position">16</prop>
									<prop name="IsDefault">1</prop>
									<prop name="ReadOnly">1</prop>
								</obj>
								<obj name="PropertyObject" class="GroupingSample" version="4">
									<prop name="PropertyTypeName">EndPt Sample Type</prop>
									<prop name="Position">16</prop>
									<prop name="IsDefault">0</prop>
									<prop name="GroupSampleType">mstUnknown</prop>
								</obj>
								<obj name="PropertyObject" class="SamplePrefLineStyle" version="4">
									<prop name="PropertyTypeName">Line Style</prop>
									<prop name="Position">16</prop>
									<prop name="IsDefault">0</prop>
									<prop name="LineStyle">psSolid</prop>
								</obj>
								<obj name="PropertyObject" class="GenSampleEditNotes" version="4">
									<prop name="PropertyTypeName">Notes</prop>
									<prop name="Position">16</prop>
									<prop name="IsDefault">1</prop>
								</obj>
								<obj name="PropertyObject" class="SamplePrefPointStyle" version="4">
									<prop name="PropertyTypeName">Point Style</prop>
									<prop name="Position">16</prop>
									<prop name="IsDefault">0</prop>
									<prop name="PointStyle">psNothing</prop>
								</obj>
								<obj name="PropertyObject" class="GenSampleEditPosition" version="4">
									<prop name="PropertyTypeName">Position</prop>
									<prop name="Position">16</prop>
									<prop name="IsDefault">1</prop>
								</obj>
								<obj name="PropertyObject" class="GenSampleEditReplicate" version="4">
									<prop name="PropertyTypeName">Replicate of</prop>
									<prop name="Position">16</prop>
									<prop name="IsDefault">0</prop>
									<prop name="ReplicateOf">15</prop>
								</obj>
								<obj name="PropertyObject" class="HTCSampleID" version="4">
									<prop name="PropertyTypeName">Sample ID</prop>
									<prop name="Position">16</prop>
									<prop name="IsDefault">1</prop>
								</obj>
								<obj name="PropertyObject" class="GenSampleEditName" version="4">
									<prop name="PropertyTypeName">Sample Name</prop>
									<prop name="Position">16</prop>
									<prop name="IsDefault">0</prop>
									<prop name="name">548N</prop>
								</obj>
								<obj name="PropertyObject" class="HTCSamplePrepNotes" version="4">
									<prop name="PropertyTypeName">Sample Prep Notes</prop>
									<prop name="Position">16</prop>
									<prop name="IsDefault">1</prop>
								</obj>
								<obj name="PropertyObject" class="GenSampleEditSubset" version="4">
									<prop name="PropertyTypeName">Subsets</prop>
									<prop name="Position">16</prop>
									<prop name="IsDefault">1</prop>
								</obj>
								<obj name="PropertyObject" class="SamplePrefWidth" version="5">
									<prop name="PropertyTypeName">Width</prop>
									<prop name="Position">16</prop>
									<prop name="IsDefault">1</prop>
									<prop name="Width">1</prop>
								</obj>
							</list>
						</obj>
					</obj>
					<obj name="item" class="SamplePropInfo" version="1">
						<obj name="ChannelProperties" class="ChanPropList" version="2">
							<obj name="ChannelProperties" class="EMList" version="1">
								<list name="emlist" count="1">
									<obj name="item" class="PropertyList" version="1">
										<list name="emlist" count="12">
											<obj name="PropertyObject" class="RQSampleTargetProperty" version="4">
												<prop name="PropertyTypeName">Combined Sample and Target Type</prop>
												<prop name="Position">17</prop>
												<prop name="IsDefault">0</prop>
												<obj name="ChannelProp" class="ChannelProperty" version="1">
													<prop name="ChannelIdx">0</prop>
												</obj>
											</obj>
											<obj name="PropertyObject" class="QuantConcProperty" version="4">
												<prop name="PropertyTypeName">Concentration</prop>
												<prop name="Position">17</prop>
												<prop name="IsDefault">1</prop>
												<prop name="Concentration">0</prop>
												<obj name="ChannelProp" class="ChannelProperty" version="1">
													<prop name="ChannelIdx">0</prop>
												</obj>
												<prop name="ReadOnly">1</prop>
											</obj>
											<obj name="PropertyObject" class="QuantCpHighProp" version="4">
												<prop name="PropertyTypeName">Cp High</prop>
												<prop name="Position">17</prop>
												<prop name="IsDefault">1</prop>
												<prop name="CpRangeHigh">0</prop>
												<obj name="ChannelProp" class="ChannelProperty" version="1">
													<prop name="ChannelIdx">0</prop>
												</obj>
												<prop name="ReadOnly">1</prop>
											</obj>
											<obj name="PropertyObject" class="QuantCpLowProp" version="4">
												<prop name="PropertyTypeName">Cp Low</prop>
												<prop name="Position">17</prop>
												<prop name="IsDefault">1</prop>
												<prop name="CpRangeLow">0</prop>
												<obj name="ChannelProp" class="ChannelProperty" version="1">
													<prop name="ChannelIdx">0</prop>
												</obj>
												<prop name="ReadOnly">1</prop>
											</obj>
											<obj name="PropertyObject" class="RQEffProp" version="4">
												<prop name="PropertyTypeName">Efficiency</prop>
												<prop name="Position">17</prop>
												<prop name="IsDefault">1</prop>
												<prop name="Efficiency">2</prop>
												<obj name="ChannelProp" class="ChannelProperty" version="1">
													<prop name="ChannelIdx">0</prop>
												</obj>
											</obj>
											<obj name="PropertyObject" class="ChannelGenotype" version="4">
												<prop name="PropertyTypeName">Melt Geno Genotype</prop>
												<prop name="Position">17</prop>
												<prop name="IsDefault">1</prop>
												<prop name="ReadOnly">1</prop>
												<obj name="ChannelProp" class="ChannelProperty" version="1">
													<prop name="ChannelIdx">0</prop>
												</obj>
											</obj>
											<obj name="PropertyObject" class="GroupChannelTypeProp" version="4">
												<prop name="PropertyTypeName">Melt Geno Sample Type</prop>
												<prop name="Position">17</prop>
												<prop name="IsDefault">0</prop>
												<prop name="GroupSampleType">mstUnknown</prop>
												<obj name="ChannelProp" class="ChannelProperty" version="1">
													<prop name="ChannelIdx">0</prop>
												</obj>
											</obj>
											<obj name="PropertyObject" class="QuantSampleTypeProperty" version="4">
												<prop name="PropertyTypeName">Quantification Sample Type</prop>
												<prop name="Position">17</prop>
												<prop name="IsDefault">0</prop>
												<prop name="SampleType">qsUnknown</prop>
												<obj name="ChannelProp" class="ChannelProperty" version="1">
													<prop name="ChannelIdx">0</prop>
												</obj>
											</obj>
											<obj name="PropertyObject" class="ChannelGenotype" version="4">
												<prop name="PropertyTypeName">Scanning Genotype</prop>
												<prop name="Position">17</prop>
												<prop name="IsDefault">1</prop>
												<prop name="ReadOnly">1</prop>
												<obj name="ChannelProp" class="ChannelProperty" version="1">
													<prop name="ChannelIdx">0</prop>
												</obj>
											</obj>
											<obj name="PropertyObject" class="GroupChannelTypeProp" version="4">
												<prop name="PropertyTypeName">Scanning Sample Type</prop>
												<prop name="Position">17</prop>
												<prop name="IsDefault">0</prop>
												<prop name="GroupSampleType">mstUnknown</prop>
												<obj name="ChannelProp" class="ChannelProperty" version="1">
													<prop name="ChannelIdx">0</prop>
												</obj>
											</obj>
											<obj name="PropertyObject" class="TargetName" version="4">
												<prop name="PropertyTypeName">Target Name</prop>
												<prop name="Position">17</prop>
												<prop name="IsDefault">0</prop>
												<prop name="name">AIT</prop>
												<obj name="ChannelProp" class="ChannelProperty" version="1">
													<prop name="ChannelIdx">0</prop>
												</obj>
											</obj>
											<obj name="PropertyObject" class="RQTargetProperty" version="4">
												<prop name="PropertyTypeName">Target Type</prop>
												<prop name="Position">17</prop>
												<prop name="IsDefault">0</prop>
												<prop name="TargetType">dtTarget</prop>
												<obj name="ChannelProp" class="ChannelProperty" version="1">
													<prop name="ChannelIdx">0</prop>
												</obj>
											</obj>
										</list>
									</obj>
								</list>
							</obj>
						</obj>
						<prop name="ChannelPropertyCount">1</prop>
						<prop name="ContainerPosition">17</prop>
						<prop name="HasSampleProperties">1</prop>
						<obj name="SampleProperties" class="PropertyList" version="1">
							<list name="emlist" count="14">
								<obj name="PropertyObject" class="SamplePrefColor" version="4">
									<prop name="PropertyTypeName">Color</prop>
									<prop name="Position">17</prop>
									<prop name="IsDefault">0</prop>
									<prop name="Color">$0012D7FA</prop>
								</obj>
[truncated: 1,211,897 more chars]
