# Supplementary material for: MicroRNAs and Their Inhibition in Modulating SLC5A8 Expression in the Context of Papillary Thyroid Carcinoma
Source: Int J Mol Sci. 2025 Aug 15;26(16):7889. doi: 10.3390/ijms26167889 (PMC12386254; doi:10.3390/ijms26167889)
Supplement: Supplementary file 1 [file ijms-26-07889-s001.zip › ijms-3558049-supplementary/Manuscript data/Fig1 data/Data/Wojtek_2013-09-05_HPRT AIT 537 1516 1560.ixo]

<objectstream signature="IXOS" version="1">
	<obj name="root" class="HTCExperiment" version="5">
		<prop name="name">Wojtek_2013-09-05_HPRT AIT 537 1516 1560</prop>
		<prop name="UID">2266ABDC9F474F55B349BEE5BFC83E30</prop>
		<prop name="OwnerUID">5F4C4EE0E777457C81D27C781FE69519</prop>
		<prop name="Created">2013-09-05T13:20:13.631</prop>
		<prop name="CreatedBy">5F4C4EE0E777457C81D27C781FE69519</prop>
		<prop name="CreatedByName">Genomowa</prop>
		<prop name="LastModified">2013-09-05T15:22:26.579</prop>
		<prop name="LastModifiedBy">5F4C4EE0E777457C81D27C781FE69519</prop>
		<prop name="LastModifiedByName">Genomowa</prop>
		<list name="AppliedTemplates" count="1">
			<item>SYBR Green_AIT_WG</item>
		</list>
		<list name="TemplateOwners" count="1">
			<item>Genomowa</item>
		</list>
		<prop name="SWVersion">LCS480 1.5.1.62</prop>
		<obj name="AppProperty" class="TAppProperty" version="2">
			<prop name="Created">2013-09-05T13:20:13.631</prop>
			<prop name="LastModified">1899-12-30T00:00:00.000</prop>
		</obj>
		<obj name="ConProperty" class="TAppProperty" version="2">
			<prop name="Created">2013-09-05T13:20:13.631</prop>
			<prop name="LastModified">1899-12-30T00:00:00.000</prop>
		</obj>
		<obj name="run" class="HTCRun" version="7">
			<prop name="name">Run</prop>
			<prop name="Created">2013-09-05T13:20:13.619</prop>
			<prop name="LastModified">2013-09-05T15:20:03.413</prop>
			<obj name="AppProperty" class="TAppProperty" version="2">
				<prop name="Created">2013-09-05T13:20:13.619</prop>
				<prop name="LastModified">1899-12-30T00:00:00.000</prop>
			</obj>
			<obj name="ConProperty" class="TAppProperty" version="2">
				<prop name="Created">2013-09-05T13:20:13.619</prop>
				<prop name="LastModified">1899-12-30T00:00:00.000</prop>
				<prop name="HasProperties">1</prop>
				<obj name="_Properties" class="TAppProperties" version="1">
					<prop name="Created">2013-09-05T13:20:13.619</prop>
					<prop name="LastModified">1899-12-30T00:00:00.000</prop>
					<list name="emlist" count="4">
						<obj name="item" class="TAppProperty" version="2">
							<prop name="name">TopChart</prop>
							<prop name="Created">2013-09-05T13:20:15.309</prop>
							<prop name="LastModified">1899-12-30T00:00:00.000</prop>
						</obj>
						<obj name="item" class="TAppProperty" version="2">
							<prop name="name">LeftChart</prop>
							<prop name="Created">2013-09-05T13:20:15.309</prop>
							<prop name="LastModified">1899-12-30T00:00:00.000</prop>
						</obj>
						<obj name="item" class="TAppProperty" version="2">
							<prop name="name">RightChart</prop>
							<prop name="Created">2013-09-05T13:20:15.309</prop>
							<prop name="LastModified">1899-12-30T00:00:00.000</prop>
						</obj>
						<obj name="item" class="TAppProperty" version="2">
							<prop name="name">RunOverviewChart</prop>
							<prop name="Created">2013-09-05T13:20:15.309</prop>
							<prop name="LastModified">1899-12-30T00:00:00.000</prop>
						</obj>
					</list>
				</obj>
			</obj>
			<prop name="State">3</prop>
			<prop name="StartTime">2013-09-05T13:59:39.474</prop>
			<prop name="EndTime">2013-09-05T15:20:03.411</prop>
			<prop name="InstrumentID">28976</prop>
			<prop name="InstrumentVersion">HTC_VER_10</prop>
			<prop name="InstrumentName">LC480_28976</prop>
			<prop name="InstrCalibrationDate">1899.12.30 00:00:00:00</prop>
			<prop name="Technician">Genomowa</prop>
			<prop name="AcqStoreClass">HTCAcquisitionStore</prop>
			<prop name="AcquisitionStore">eJzkvVmzqliXtv1XKp74zjwQFGwiqiqCZtAKwqBROLMFRMVe9Ne/w4krl5lv1vtUxLer9t5VebAjDAFxpeOa9z2ayb9W882/7Ge71b/941RVl3/8y2I7O5//7R9GqEiL47U4F5ei2geX6rT6x7/cVqczvfq3f/D/+Pd/PZyqw/tMJZ/t96utUl33l3/8O/+v7dd7fzoimO0O29X7gGHv64htcb58XeOx2K7O9PmvY/7tH0KPPuL73szLavfHvYXs2P/4drxTlZ1mu//gTlbZbvW6i87fvNlc+N+5v7m/j7/G913y/4+bpL+gtq0+Tvu44e6fbzgsdvSpfY7vdbm/uatwtTv849//P4ETeU3qqn2u+efv7r/5H/HxDT7eNPeX7PT+qM7wbw6IZ9ti+fd/NVyt6d3rit2G3O8J3B///d3feEFX2mfabEG/G/pL/weH0Z/Hq4r95fyPf2857Z5/j48ShLWWbeGaJ2MEx1K48FTkMRTPzMLRuKdw/sX1RRi7/gTl61qj1/M6hWy8ANSne7kM28v7AeLJHdHsHQF8QclzWLf8EY6igxr5N8Wv4dhzSnTPQ60MuVteQ/WcD/1BaklcYM3uW3iawhiVbqyWOO5mPHirOe8Ll9agdLmBF6sLWFhoXi9KGUwfGULNtYZ+XcGDc5fTVawW++7GbztpWgZ9V7/AqSunqMbFhAv3090Wjn46Q6uznJW+502HIFZDRCdIwjI4rqIhSCM3Q3mYzkocuh0EUaDzR1qalEFwn1hwKdIWKrGSQRh6lQXSebhCzRZDLpBkbQvz9faE+nEUc9ha7w6wGvM+QrmJS8z6exc2ScyjtAqWpb/x9xqUdTpGvbVJSoz7Zg7Tyn2gHRdRhN5za0E6yNc4DmdJFDhnI4f2UX7gqDdclL6vT5dQ57yKxkENStSB7m+2rrfozJwJh/Z9W8PsLF9Q7pp0/fNjcoAq1U4oPaaLMoi6xgG+fh1tiib69xV3Xy9+FgT4nwOBQe+fQ2Ag8iA3//xPgkBxmLd8wVWlEq15dgFaD3x09ISCVprKOezP5xG6VqSW/n0kW+Bb5xk6aqxHwfVCQb48+RqOZ30F/Fl+r+Gq+iEq0RO48FzmB8hV30PpIgOgN0YZZteqQnlm0vloFjKsFt2W/1gu5QivLf8CJZ8gKv2EIOJX/hD6e1X0uWIyLJ3u1tuqMb+w0aFoBzxH/rKBgJg5T2ggkNz6G7/bWszBn7QMDdxnvcYRtimIlH1Xhls7zdGqzAWH21PiQvs5nKGpuXEU9jV+CcN1vUc3SxeRX7QoaHbmZY16KMwg1G4EEXseqOhlZR757UWSQjHUNqhn3ZjzDYEfguLkTzRkf8rhvqbPjx0rRX1gTKPQfex5mCTbFoLpEET81NjCpb2N0ImOBCV4mPT+Ue6jk3OTMrhPCSpPPa/Q67izyN/miQz1Cls4qkZrCHvtvQjXUW6ifBtH4CtyZwvcJL+iujtS0N/NHcJqHndQlu1ZGWK764JoW0+UVFhFaLcE7VeEQOenQGDQ/08ogf+hENg/1LZfx4HE+XZ25wFPgChxhcr5826dg+BWLo7tXOUCY527sJpUc7RUTefQm8sHeHiZho4lK1GohRIPvW4U4oh+7RzqfH2BRVj6aG19KBsIDBL/iKpz0Tk/2Cga1PNSQjffyWWQ3kgp5Pk5RH04o+N5gSBQepu+/xisW+Apo3WtRun5DYFQv0p5A4Fh3X6Uzia9LtXz7Vn4j81qAUHUmiJ453iDUCRpGRb8PgVLxAqNdkBBEIoUxNfsQCu/1ZmUPjePa+Du7gUhmS2j8DKeiMDz8RZ1Q5txuBrthrC42wbKc6+AoKMnW9BW1gHtQ0orr+RS0KUxfYL2DBNaiR+0Uh8EfkW0WydRODYFCypzIqPT32dlmAlTHkgTJGhCOueCaXyQoZoWEmpViyBS2fEQ2v38jNZIoPdnPYLWXAxkOt7MImyPElIiN9EhzVRHXAgu3d95PnygJPdS+rMPOkuI5HiAri7OOQxX0xxOu7SLuqOsOf94Nt1fEQLdnwKBodij4Po9IND9wRC42Ke2zx1LGcIgyERYLCRayWdbgkAnybdw1kiee8YVIDADRDhvygWOR5kBvlfKF5iboKMbthTAG9D50Tp7Q8B3I1ICvREpC5guCAppIWuQR9IR3SDTy1BMFQva50xGCA5y6Vd3ghC3rAKEFh3vCwc6Xpmu+349q1qRM7mtedV+Og6a8zkpgaKUtvA4Hft+S7s+YDyNx65q70+538dsyfl3j+QuCfoKRzmttIF431/AqeozOkOJgmAzq7awCNI9OoNjEqFQ7ywSIPUT3XS2KjFs0crZ0uoDjs4RBaFk7mMQHj0bjduo4MKxktSwv+IVHcek8xXQCYqPloTWaULKobehIC8P2w16uUAQMgwhBs2dAUqmkEfBICQ7MebjOdkJdcGFw97BBa3QSd6rVgpBeJkgWNGhRtcJl+C3UjMFPVZUlPtVRt9vLiBUGpKk2rVJORgp3V/A8wKaRjInJfPQayj7RwkduVhCkK7ofvgNPyAIZAShIhHSXxECwk+BAM8Jv40UELUfTIHd1JFRzW9y5D9iWnrlAS0y4+kZIISq3kK2MscURQeigNWtY+hl2RLV6cCIQu9c140UMM+2UvppRxIh2w9itKKORtSI8QKWx/koHwsNMN+SnxAnzhl190lSIj88EJ7SXUFv8pC58I6+CAPrHr4pYAm1DI6gtvx6sP2igHMdjBCiXI1Q7rwo4BSDhgLOqdNCVbrdcn9gF2uiVHt6gaeVX9BdSHOiUpv0tDmzHugIXFbi3El42FTxFXUtTMug5HcptEUUccRdMgjsNpnwbqGd0UwvFEX0tcnkhzsXdVvZlKFwModQCcsale0ljXBrk9+I5bGC2jmlKOwXiQbrY0wUaoUkJZ6xuQS5Xhmo+50C/JisD72vZag9WiRNem2Kfau86mh6Iel//qYvwXCHHfIH9xWERbfKYXPd6SQy5LwMlCJZQm+SkuApHyQd3Ni4QCux2qibRzL9Q2FPUuH4IP+SuqvIV6pKA3m7k3FsOeRnZM/c/ooUEH8OBfjO76MF+B9MgapPa7HelUmQB1OKur5UxugNbxD59zOt9ea18lA9yVAG9jFPwc25FY5GvlEGN0QeQKoM1KahUoZDnSgi3mGCUtTTIvrCWEPtkP0f6wctwv0UXVCX5xM6ozYZgmhKFJDzu9pQAPVnNoTaGkSoKWuNfqUWWuAnXttvBWIb3EPoDVVrunDwxYYSe/n90mgBfth9RF5vMsZGCwhikEX+uP2SJD2K+lEd01orLCoXjOO2i0ZVUxT0u4II4ZoENFjBvAwv5wlRAes2ev4lK4PNmtZOY1XXSNZjBf5xPR3CXVj5aErnsgzWTmqBvY7pzpcrivK9PE2h683o+zjzReT7D8GF58i9ojm7LiA8pMIW9Dyw0Em4gvOrWlgCV8p7dHcFUWd+Tg/AtWf0tetsAb4aElVgjwNUC23FhZdVdQHvRO8rt7gAHPfpep27tkSpLhKiZkWUC2+2QlpJXnKoLsgA8Usb0Kt2awiWGhmA0dEmrWH2cy6QM7reL0iBv6tf/DdQoMP/J7RA7/u//0lagK+BFKapyZxf9GsNnMti0lAgaA1oLe8cBz7qIUn9cO3gErZGskZpejZeClkWoW07JkXlRCFbuicKhIk/wbFGFCDVX/MNBZzoopW44WsLIjs7o9Q+GVFw7VP8VT1HRXsyIEfBKCB0IMaRShTAXUoUOA18CUcXs805k5WkQWtL2kSyWmoZzL3/iAI94ZlD6K73Q5johw66zxNFxWxPa+/QjXtoHgxaS8OWJcP+shRx7LUWnD+XuhbIB50cinjNI5x0BZmi2OLR6EdrCAdACp4PWwHqdbIF7JQHBDtzO2TT3UWExp4cR7o8ajh6LhccbuZmDMZ++ERvpJKWkIfVAdrT2Qjt45y0hCG8rgLbM9r8IuPIgKQ1HOuOg8puv+CCbEcKf/TQJfTi6boMZUXgIV3tyJHwk6LE5cQkrRUtc9IaS3Ig3Tnd3+zZ09DjbHI0aXuaw9VrkbY4wpoLD0f6P9VyV4Dac1OQtulX9a9Igf5PosDwt9ECovyDKSAFCf0qjg4p8uMlt2C/IEUPJ5HWfnlMa32ongO0uyPgAkchhzAYDDJU6rFJWmGDQzhuByatNblKCtpEGcRoMW20wAcFXO9EUX2xcmwoMJJXRoRmpsSg7gb0+XNdiXxpJ2tw6RBFLCnXuGA8o3hsJYmMjqe1S29RS6RwpcGYtISqlv5keq/haT96/mNe1KVn8ldX7exvhf+4cOS7JwZFcXcki+hd5TVgGr58dV8eoNaRclqLNdGCUbIcouHvSTEP1G4MdTpW0WyP6X0UaO1UunwfoYgycvNYIcVai7zIar8tw3kupnDqWAKOXWlJVByQVqhI4qMK62Xpz8IkBd8h7THyZ6T4VyvhAtPB0UFt99hw/khKLjBT6ifqj3lehpNAJIpexy6qwYXOH4r7A4hH+iuo404GoaBVIiz8q4sjbVRwQa6Qo5lvtzs0VpN5FO51AWHE7Qw0YqKW35WJSowCWn+Ugc97dD+72NbREqEofdGl6/2CFBj8HAp0B/xvQwHpB1PA9CJaj5ZThXynVCOsbD9Bo9smX+6tKIo3ZUXxOg41+lXp+QFscZCjIR7MMryfFRkGe8lCd7ZXSbvbqIFullO09oMvCrTvSYj2riYtcJshwtwTLmj1hkYZ9t1HTD670tAxTaXEskPnFx2iyIgkMBc+jkSBTMoUciCjNjcur5kGYi2QQxF3QPejEQWYFniozwe4W+5qNRQQH1FeopaZGiRGOsDxTF9HDQX86tBC+/IkX96pUheO3R1pjVRckVbo7JdgpRPAUXQtosAVaC0PJLeN8iLLuGB3JC2RhKsJmsPuliiVHZZwNogy+iBZlaEwJd99lx8Guov1kqgakm/faVofHW1Hir7zilpTs13U5aiMQmUo1DDu8V1UhGMBIbhH+v5VQd9PeBA1nj3y+ffdTqGonmVREO1NEdxL4aLTnhYcrmSKYii3B1QTa1GG2Z3W+u1cMdEdLkg79J7TGsrjjl4PulmJZlWlsIGxgWqbJwqgmwx/RQoMfw4FBFL54v9SCviOr6GlrkiRP8o6huk1SdCaKRpgJstDWFb3CBV1okHgVniAZd8pUFl3iQJy8dBgeyvJxw7vauTzYi03FHAUWeNwuSctsazKECFt64DPPlGmA+YVydYbnH+bBCloC/P/poAsbXQI+FlNv9rsrNJZr5YmIfBdECbmmwIBrjPSGpfZsKFA4wgYBdrIke/VJNMC59mS0L6eyXdLhpnDYPny/dsdRflKEMkh2IWM3npElOBT4wCSOtNwbIyLMnQEokYkBfS+uM3p/hdEhaqlTJBCbwdhXls5OAOrhyM8kWO4+KTI7UvPQKhz0hbWScjByvMWKiG3jvw0T2oAI6C1fmuWpc8/SeGrgTjA0WxK93O9zjTYBEefWNNZcUHrbAyh3HVUlMbDLMJtXg3h1tU9lKvOJvIXkjCE8z2+oGo5RAF8UW6wHVsoCwFph4TfixA75AP0x+CVDZWFJUBNkk0NLdISsirKvyIF+J/TOMiLIv/bYKD/X4EBZXRRoqDQ5RQOI2eG2tSmxfyxCWTAXIrRqbcaSchXurC4ZQUZ59Sid/zABQcGIzRuHTUKB7Ncg3V2TpCs+xcG7IiLUN3IhIF2himcnfMVlY7/hYEs4XQcrVOFC7w9WjDtVAmqRkkY0I95DFF0V9GRr1Lkh8+7C/dT4uOoS/HkX+JMbIoEHdzVXGMJVvtN5ne7MRlfhoGB+AcG9l6Sw8a9SmhEeRGFoxth4PZoKagg0vvKcXoB0Vrp6M3GBecrd1rMD+cJSRLzSpL92KUwu/WuUzSlZBdhKYhbcF25j+beWHNB55G4oI5pMbbygsTFVBW2cC96ErqnFr3f7pk1VBOdYHVPSy6oDrSYt+tlG81OTtgx9kf6/vcOorPv0vnHsUDihydAu91lFoXOQXhjAITTpgxaHXotGeKdxEq+hNCfk+Rvyysbx8suHc9p3SHsHg8Sa9GaxIzM0fdZBBMLjae0gV8XAz+ndZDvdX8fNSD+YAxMRYfC0Osrpd+b0OpbrKMZmhufwr79fMjAaeUEbfNCGn37avhVL/cSvc2OMFC3FAuygzNq1ECo9gkDLDPA1IA/N2oROjVh5AMDaC6uaN4XJoRWjzDQ1zIDvUdGnmJV1S5oNmFkZGz1CNt9wpIpSoDKtSOVwXCbIZwEE9E4jKH0nf0LA5H+JwywWmFfjml13fqEgeVEl9Ga1LSaavcqh6n0UNCMuqSJJ6EYg7csFFQ5gTS3aRNdZl5BGNhdCQNiRdiIykJF3Q9yDtE3lyDFE/JM180uCnaLwwEuZt1HVT+S8x48K4T2RKHVONqQOpidCANFW5FQH+b0/uhs8uAXHQ/1k1FyWACt7g8KR4TBfQPhSD4iOB4xyVX76yjQbi9PM6W/nN0taTU/8pYM4jEgtbAwNyX2O/S6LS8fON4CeRALqiWc0qONbtWh72t0CANWW7dwLNA3R21ivjBIrxXhuQFM1cMv2TvI/5zmQb7f4Xu93wQDP7yFeLYgEevbKoS9eZ3Dc2AuaLWOKeyrkkS/v4pIpEcCrc7+k1Z3PJ63CJVilX5wIl3Au4sRwqStlni5yFajBjQEncKim/OQmkKEUsd4hfULA4Xm33B8rUzAQUUYGPTOJoXljc63UjINclciNWJXr+7CPq1xU24AhJmexPloZSlU9yrAEZ3+xkC97bR8sdv/KhOwOYLWiDDglz6tzhffVhBi/tUog9X21XijoOscSRSPr4cYzEWgoibmWRlkS0ME3dgZKN9utFpOzOQAOncElPUeWffjk7Dgt3uEgeS6K/1plzBwtfMhqq1ZVjYY6F8pzPTiDwwsNMKQMTNoda5csvYgjgkDnWQLYdwja26GdH+y7xEG+jObrH2tBOSNBuvSV7qCBUdxQqZpd8i4BgP2eOejHkSkBmrT0qAKD9wbA0qHMKX2lBFKgz7dz80hNTGPxzZa3THdudUlk/J8FoQJdfMrY+DntA/yA+73UQP/JRgwO6gCzlb5FuRwsMDxc/EKe1rYYNc30wYDFNayCHM12qGzmVgUVoUSk/e9O6iaiko/Q4/CeK1BitJTp/O7AooQHZwYx66jl4EWUFgzDEDFm1Ew3T3IO08yE+XNRY18v5e/MeDqOzr+csJPDISpfo+hdBPCQLYGDncyyo0p6HnHmmsyhEwNcPMJiWxOeKmBVqCgliUZ59cFBV95WSloxW5B1wvSFOTRq0452RAGdkPy0vM+YUD1vA2t9glhwNAfGqrt/hcG8tkqxZE92ZWYzNMLuBfy9o7+yCK/PlcxVJxtoyoSBlBxzAOM87FC6mVEq/l0KYjA1eT9xwNpG2F3lcqwwpaKVj2gz+OLGQInj0PUeYm8/cQTXNgPX7mKlkkYuKxEDZ7WGBsM4NUga7ZfIo+uN1lBMJzSar+YTRyU6wF9n2FEGBh1Axsd9ZaTKdoRBpKaYKPfWpuI1Jj1a2LgJzUQDob/CTXwizQNdH70LMEGTHST1wBR4eckcn1/iboyp7Bf7QoLHoWQomPQat5goDwNdgizk0VhrxdpgwGpZxIGVm104SQSNpgaoNU0H4KsvZoQwKawtjh5CW4nub9WWxOC+72gMO8urDcG+qc8hsUa3moAu6M8p9XM1BoMBOuZ9FYD6uoEXGDc/OFH00DTQMgGih4dwoAPEqkBl5uQqD/2CQPLiMKSYUDehQWHrfILA6//QVxwvU6HENVXC9X1jcIkMpMLbI6EAW/TLiKy7ISR8eqaol7DjgvFi3WB6zxtoR4uKOy6lyoFbjV+Y8CvgD6vF9LnG48LqZFhpxLhovV8NLQDYSDbEwb040pFeGabCO9HMgVcf/KFgfpuulDWKx1tz6b71yeHNwbMg7rhPjDgeMUqCjoS3d+zLFxSd23Cxu6SaLBcUtgrhzCPsJWTOmFqYLQbEUYOq4P1S2LgJ3UQDvu93uA3UQPcD8YAV1UUhq1MjXCkyfUrOFcotzd6FBrTwgVvVM1QmWh6FARJPQR7lVWoc64dBcVJSWGlSw46kxCgUQPCxUnReFp0/j0taLXGaILO3CcMGBta3dXW4N6oAbQjUgOttkBhF4kq56sOmYbbiNSAp+11LlzMCQPiRaIw7UkyYHnxSU3kVYijpKNBmFuy9lkpYLkBNlIk9jrk7RkGLvfgjYGwGNLqHuZXtTEFoWVahKXpUUOjR2GGc6+S4dk/mqhW3qYM+3fCgDTuvDHg38DcQj/o0f3hk9TA0bRquAbDFhrzIa32Bi+kYJiEAR3KdYmdxRcGlPWYRDrXJlMwGM48UlPcNvKVUarB4hAAqvl2U/pReIxhfJmFaIvZFwZyvtBRurxEff9GGCh1Mg22ct5wge0TBnY9rYMjqV5xwTM13xhQ5y26H4YB3ziOcOz4eRRgn95fn0mtyJZGpiIXxV8TAz+nhbDD9X6b3ICg/GAMdBcDC7XwQd6cYUA7SF8YGKbkqmvfWdAiH+lcELYCGbSjU+H4ltsRrbxFDncDXLQhhSiw7l8YsBVTpzA/vnILVjYhER/Q+UwNrJ5OjfZeNklEj5QtpOfKxnGqEEbsc53CqRvR59kHA/C+kLfgiYmO3t6Qo6DX91OYdQQClutqUSjNXxjQr+1PU8AKhgNnsgGfSwgDy86f1QDDgEYin/M3HVIDDAPWIyDRXLf2Q2gNCQNa4m24kKsIA6Le0RGyLR2/bJlvNaBc9jvOH80IA+NxPcRRTyaMMAzkZTDC0XmzjvzQofOf6Yyw411JDejXRIRafZAa8HvbssGA3T6+MRCsVTuG/TYgNdCWM8C29Gp5nO90HMdXur+iS6bgnNiEgc3r/jocYaBvDAUchddVGfBmtYWlv3JR69P9hMnW1GC93Y0QeO4LA71r8FYDYRpbv+RkIf9zegg7r8aB30QNCD+6h1CsfRstnlbj4GTkPNTbaI3e6kKrMcPA+lwuSKROvzDgKdwBLbzZpb8ZKjmkXuWi0VlD5E8edQyCXM5RxZFe+oFFauBSV68C28yAIH7NKtpc9CCv3CcMJHJwAG8CDpkADcjbtvIl4Nqf42hEpiCMz4SBOl8YdH1djvzx2s8bDKgUQGQiNrLVVAoYBprZQpYbEPUJhS3DQMt+iXJ+Raspw4DCv7x4N/nCgCTpOlp5nUO43gsyWO2ridD+Qw0YSY/CUNZeuYQLie6VGMw+McDUwHikvsJuSBgIghcGAlID4XpAn3e+keh3dYfUQJAlQ9jato+WMN2W4TEib/4QdA3tzp5EOpwJA/x2FaEnyVmEN0FAmA+Pbwzg3SQRzx2DAK2dRRiQCsJAr6xFtKc9UgOcT6LfLL5MQaAMq7casMadPAqfI+EAcqqPUKsGZCpE8fBrYuDnNBF2Ol2+1/9NMPCj24f0jjAirwkA/shGEfx0kBEWHsZrbKWIQa6dFYnwgxH5be5BIrRKjmgOkhGEYaJQWJnOGCGtoAxKLk8B0/sctczWy0YNMAxo04wwEBr1FqL+SzO8TEGDgXnOOSiNPcJI5slkEjb+Aj3raEQNBoo4IwxEllw2GFi2kvCNgZQnDLBKASsYNmoguu0zv3d6YYBVCq7JChDMJYURLJI3BprcwHVGpmDXJ9FvtZ70fnY35SY3oI1uJNJHUlU3GDCWOzpe0ul8uHdmOI6iPbxNwQDb5L1NWq3Pu2oJ7YowwExBKIJ5aTCglHdSC2eDMHAwFb8xBUF/RxgQ+BZ9fkkiP6yiXgrVmkyB0sozCHhJiBs1MGp5X2rAla5kigShhHB+Igx4mthDqyOtoTEFXO9IakCXCAO9lWnBU+05TW7A17d0/7tJjzDl8fT98P6LYuDndBG+KPDbmILBD8YAJqaDejijMHy2yPtXRVUgOF0jCtbLx5JWNzNDw9RNCM8nUgfGrjqjeZNHEXJaUcNQvvs4fnSAw/FOfs3DmwsyDY5OIvhUWDBbClM0rAVhIO1RWEsD4YHOcmdyDQaE8DxGL18D57ewPnyaguqcH+AQCxaONy5hYMRLB3CG5gTHtfPqShwTUOpV0GrUwOdc0QsDJOVfamD2mqOZShRG4Vl4Y8COXwUzhoG0DHS05zypgdIkL813CQMQvzAw878wIJ/KomwwwHIDjRpY6vRruG74NkLPJrXhT6scVP9LDTSmQOgWgIbgfWEgd4IvDJS3LzUAO/8LA4e0IDVgK6QGVDRjSPIrYdDDV8FPorBnpmC0iEu6qkdhXA5j8Z0buPS+MKCfSac1GGBqwFDiLzVwkY/0/1sNyIQc9ukviYHOz+ki7Ajc76MGfnQX4dN3fBzxlhZhqBcurNeDEuWzYnC+k5N3H6nlhlb3uVmi0n7EoI3vN7T7jgNh3H+IkKuDgAIOtdKvbQrjpV6uUHYDCuPea2SgLPwUJfls0M9OkmvAw/mJ3uxscuhYxQV6ieDhmLtrUdAu6xpy47WVwehoQOgOCAPnDpCXHS6UKOB39wvoV3OKynmlR3hYkfr43mrgo2A4lDoU5g0GXqZAPrQpjO5jWp0ZBsa30Qb88EwYeAivTLzQpTBhGFg/X2qgvJFolgXCwLhoGWhP9mQK+jx572pqEwbmjx0XtJID3+QGmBrwB1dhCdvF2EapV66jxhScwqPWqIHGFDA14M2KbUnwtSyIHlda7dvBhgvEwSwGb/qFgXBgCp8YCKe++DYFdvs1mHTWCQPiyO2jtVdJDTAMrAdXF8fT/MsUfOQGyogw1nUnIwKaSudb6q+ZG+j8nC7CjjD4fXIDvR+MgVu4mKAVBOTlT7vHFpaWuUdtn5plaOsBD1E8qNBpRxaHxka5QGUlPMq9hVti11VjOJ0WMcKxp0dhWuakJqb3glbPlcHhHoMtHCcDMgkz1YyCZ1jzMDzeObSd0qLVtqPUoLhn+tn7K70MuAWZjvG8XJJ6IGyEg3NNmOhwY5SkpxoFUS0N4XgsF2hLmlHipCUfms3HGAY+1MDd7v6BAWUG6I2yP6kB98pTWO84cdnkBkZa8oWBvP2w0Mi9EvxHRRhYcIQBl/5a7xQhyw3YxXnH4YAT36ZAV04Upr2xuWxShOqGMIDGgtTAerQDdGM/45oUIcsNKIpEGCBPY4Ei0ud7p+eXGlDkFekAe5NFgZ2SGvDYjEL38YWBZdkKGwwEyZEwMC4uXxg42dUBrIrUgGcWdPzkmrxNgR4P87IxBUwNaJMdnf/LqoGf00XYEfu/jxr40e1D5sRZo3FTzTIADBHukXNF7zqwwT/eNy5kLe6BbvZwIvSBwj4Ark1hffEjv7fcDEGaZQuU17EZYbkJSGSnZYWj/cOK8KQHQ9g7/hpNK7Oi0L0UMiyCREBP8mxA/6nKsCvJBBjbM31+7xBcoH8jDIy8q8EF00X9GpMVQpSLBCiM1jKpEYnUiWtRAAWLbiA3pqAZM/7uIhzWE8JAVL1yA1mhoW2XeYTnksLk8OoatLvXP6mBBgOFYMqNKdADj9SAJVU8GCfFQFU+0fXQrC4Qz2cz1Nfejgsv3uFtCuzsRuffXqNL37kB7J8JA8GTTIHpv0zHbCq8U4RMDYTtC4X1oG/raAY1rc5X58sUGJryhQGmBlhuwG+lZArioBOiG+RfuQGhkgdIf451FBwDwhx/f4wbDKC5+8KAPOjnJcYLej/wihF6t/NL7ax+UQz8nC7CTk/8fdTAj24fGtyEGp11y6WfWRjloF1KEZVEdgFbMoX5YX3Q0FyQC6fVmntNIF4QjXIUR2GW8rTaDu5H1IL7iAv9m5qSeoh4tE9TMg33Wr0AFlxFP/vJCHz1oSwh0859NE87mwvW4tMF+5qc0D4qTon5Q+VhYpxfOxudjKhRA9OHQ44jXxAWxNFDA1E631H1Dk7kt/dkSljB8KNvYNxtl5+VgtVkBTharV9emX/V8RNFfe0OsIFAHIrv3ADDAB4yQYMj/8JA//YnDEjmkbDhCHR+zStvDLwLhoLW/jQFDAMfuQHHIjVgjkJSA9/tQ3BYbkv/uiCY1d5MRzV6ef0nHFOYP0kNjDxSA7iqk08MNClCaO0CdPgWHV8kLzXg5f03BpgaYKbAG26+1AAzBR+VgsOd3meVgjBXDvhLYuDndBF2+sLvowZ+NAZ8SYxRyvS4xESeiDAu+QCtyAk4FHRtCf3n8IDScD+LcDDvxODLbgdHXWPFYb+730JQiTrqIyGEYKfzMYzMpYvyY4VRsOYJE+KzElC/h16El8OTzp+ngNYB3TKcZSEPz1NsoNbZRlEwqHcy3G+v9iXnZkKouzKZhhZhRfN3LueH7ZcJ2cQmGkct4AJf4JafKcLv0SKmBhoMjMsdeXOuoDBPJhSWdc9+9w2gvPlDDTz6X6Zg1CdToJ9IDfjHjEzBKdVN1HrnV8//KzfQYODVRdiYgm4xkdAML6+tjjqEgXPr5b1ZboBVClhugGEg2HjVsMEAKxg2uYFvNdAUDL9zA40akKY7Ha3d/StFyEwBqxT4ODxYTW7AtOJ1GdR5soVc6YxJXalfGMgvD1r97ympAUWt3rkBGPiv83/RSkHn53QRdgad30cN/Oh9CAfxzkZoj17z9z3rALTCtFBryQvOz5+v3fCN4wQtL9tGmC5fO3a1gzlKSlxFQXVOhzDqpgJK6zIDfBgUBjp/6KE+X8zoZ76i8+F+maBMcVn6g30sU5jJU3QMwBLHl60Mama1UFIpTMOjm2pwWUCGnns3I3/RQhGs4zZH7cGlkT+zdA0m+20XpY6/BlyI0zcGWMGw6RtgBcPPFOErN6AvN3kU7HbCBUZq508Y2N7JezdqYOdXbww0uYHenTBQeso7NxCa+z8Khkfrq1LwjYEPNTDGzTrCvEw+MfBRMAThuuVwaRMGui6pEUWZ0eq+3M7SNwZ8NSv9h1WlEG8fRtNF+JkbeLUPBc/nV4rQPHmkBm618E4RMgw0pkDJyRSwFKF/OxImNlrLQVtcE+Z+WQz8pC7CIc/3hr8JBn50M7Gw22s4cif3MvC2wxqccFXRz9SsyHvvjzmczmqIqi1zZZiJgxRAURO0ykiIwvlgKcJyMz6hNXTPZdBe90kE9yd7HJ8Ouyi82j3y+jsKMyO4FVG4DGm1TftuD6XWKeXCnWNoEIR2TaZAuHLhsTvgYcBFBXpxx4qCbF1YMHKOUzQNdw9h2Duk0El6W9TNwZFDR6b7Y30DHwXDZsJwSxjwI/Orb0CaAGGAmQKmBpgpaFKE6+OrLh+LX2pgMnypgdUfpkDakBpguQH/+toyjKkB1jcQnE+kBowskNAYORSmf80NsGZiliJU+tyXKWAYsEfVlylgKUJmCj4Lhi8MhH5OaoBhgKUIm9zAdq+/cwM4zCmMN2E9eKuBs0KYYmqAVQoaNSAdrm9T0OQGmBpgKcJfFwM/qYtwOPxt1EAXfnQX4fgeok+/wmhqqEGs5ctpjdb9KEZ+ot00OCykJUb+2oDJvc41rSUJa1yPPauc7ihgtZXbHaC0c2WIovn9og3q9RMtzehw/lpdp8C3Vj3UlOkt8ofT3hBa3niOzrFb0uskpdX45Ks42WxUmBSFfNDmnLBFd9ayy0DJiyWYvrF+dSmKnO9PhzzwcHug4YmtCLX+Lf4wBY7yvGqNGmDNxFjeX6ZgUQA6B+WVAvxjpoD1DTQzBc7iVbDbzShMWPtQYwr6fxQMv1OE4fFGopo1EzM18K4UvEaLnLqm6zNTwDBgHl4YYGqgqRRcOjk0lQJmChgGmkoBMwWG1CH1wVKErItQ9UtSA0YupMAZj6++AedIx3/nBpqCIcsNGLc5YYC1DzEMsL6BBgORqTjo7oWvgmGjBjbWr4yBn9NF2OUGv40a+OEYsG78DNO5MSkn29U01c6XM4+JmY9gcohD1J7t+ohLrUi5yUzml9pqGZ9xORKX3KRnd1ETqnsbk6kVwDRd867W04QuzheeFcXt0fOg6Ulp4RSQwjztSLIWP9ZTHIenRxQq5kUDjYIGw9cTEuPVpbPVxh3zTN7ff+UOtk8LuJZzxNV+70RxJwu2mlX7Aq5vtQfx3g8vGlMDHw8q+cZAowZWq+JtCppKwfeEIZkbwkAQUph/qIFz/bDRADIFDQaWBqkBxRlvoqZ9iPUNsIJhMM5flYJXwfBvMdCkCBkGWKXAz+LqPVPQ9A0wDKTGy5S8+gYaDCyGu4jCXs0if3pIYuiqV+Pvm4kbNVDct0M0WslXbsCB3js34J8n5tsUsPahJjcwbu2cplLw62Lg53QRsibC3wUD6g/GwG5Cq1sk23uY9Mojrwnbq4WLNMtg2lXNVOtlkx3OkkFVTkdqmmsPobfHeW9/KuPOqnfR9vLYwbT0Si5ex9ZB03BiYbg7rSBeY3XRhHU+RrSvERc7WmlpweS+xNAmOxA93Hqr1cExJLma7bh4GPRybZtFIpp6HUJgX8scYEzee9rR82giSImspfOehRP9WHCTaUAcue/30ntHUvbkQjZh2J68MMCaiVmKUG1rX6aAVQqaLsKPFOFLDYT7pPoyBUwNpD6ZApYbYBgIYEKimu030GCAmQKWGxgd/K+C4bg3+TIFrG9AWx+/TAErGLIuQiMbbTl/uv3KDYxjoYRgs7TfasCIIStRxCqF3vqoo7II6f6/m4k/+gYYBprcADMFDAOWp/0pRQjWIi+bSoGpdn71voHvBwX892KgI/4+auBHzxRMrhsZ5yv3wUWJ74qattFbONteztxk4vUv2qIzjXCi3Z9lbDln1LSzMcVoLXa5yVUeHrRzb9LH6RNqmK51h9d6t8kQw0f3DLHaOmta8ggiDOePXTRRt5WoFWPxiKkaTsvpzey42i1ra7iQRs9yqk0vtTZexB464m1ZBoflRIRpZvO4loNrRIv9CbV2XLTRl/VbGQ/T+VBjBcO/dhF+TBgyU8Dah3xLEy7vvoFvDOiT2btS0BQMJfHPuYExT2rAfF420GBgOti9JwzffQMvNfDXvgGmBppKAe6v2mfBkG078lEwZF2ErH2oKRiq/DVu2oea3ABTA82gMTMF3+1DTTMx6xv4yA3Yrce7YNiogcDrjHA0nxJGupfqXTBkpiCoCbi/JAZ+Thdht9vt9f82XH5BDAx/MAZa3CnHyfUygMnjIGl6d/+8YlrdhXIyGY9rbWCqAon2Kb3/XK5STcymQ1wGbalMYskTNfnULjGejvpldHfXuYYn74prdyZwk8Pdez176CSjPz89IdbDhab1olWFoYwVRPPtTNPkeE/HB+shNzlzd0sf3ulnPfaxKv3jMq3hcTmVOPGrXhTH3jjWirZ6w5lf90g9PK91YwqYGvgwBR8pwtWO1ADLDTSmgOUGFFjR+2zCMFy2tHf7EFMDTd/ACwNNFyHDgLW1N9BUCprcQLu1K8N58dVFyEwBtl9bnrKCIesbaNqHmmbibzXATEGTIvyLGiANZC+bSgHDQKMGWIqQFQzDWY9MQWu5Cv9kCpbplynYb75ShDaQegrrVmXBZtt65wYaNcByA7Dt0ef9qhOG3Z/TRdgVOvxvg4Ef3UysVFMeUclkmIOQ8fqtBguvuw6FuT2957qGvomn40Hi0uVjzWvb49nG632rcjPDkw662RlIeOzP5Wimp/eDfnPOJmalSq93z3utP+a3HeKwHJYTd9i6aBiMlpiMJlw0uYKrablpang4g1Im7qmWdY0P9hS2sx74YncpgrZZAB6OXbpe0MpQF1aZhdtzSK9vdz/V2bYjf91v4N6f/mEKvlOEnRFh4KNgiJevQWM2U9CkCBsMyC81gCapATFpvVOEwW5NpmK2fCRoc/mXKTCEq9SogQ8MuP1XbuAS/ckUNJuQsRQhayZuugjHXOeNgaZS8N0+FGzFJP4oGDaVgsF5FqATz8lEMFPgnuPB2xR8Txg2BcOyU71NAasUNPsNfM8U/LLtQ92f00XYFbnfJzfwozGQqWcZ96ipMDu061g/KIMI82egRknrIbv6o5t4uFN3FKb+REr19lJArNypVs5uQwrb+bO0cJPcVS7h17mrX91FiKddClF6TOpcx+yFCa1WosQU7qjvbVBxnyetMl757aW27cGYsCNCmazifKvvBa9GT41G5YQ/FEttcgAPL8UKYD65oKxX5wWt671QLWd4o9cfMwXfuw+xvoH3fgNFQaJ8IFOYskFjPh0rzUxBYwq+uwg/CoZNipDlBlj7kLMafamBozBJPzHA1ADLDTQTht9qoEkRfqgBVilgBcNmpoC1D7EuwmamoMXZMaij3Z9yA3/FAGsmbnYfYn0DAvDDd6WAdRGy3EBjClzPdJtKATMFzUzBUNDfKcJfVw38nC7Crjj8X6wGeomGlc9DNFv15IPu3YU5FpamwfzB5QddU6sIi9uCVv9ZIF10bx9NsJp09XK+wjzW1bU5xswYaTB7BvJWj83BDA/Tqw7pfloP9Y44MPC0jaCcr3VJ1KNJhFjKAmFlds+Wejs1I7wudzrM+nUt6udE6GCQnjNuegoNXvMf2RSvha5xc97Kc1060P3lW3Lxs0tbJjXwKhh+VApY30CTIvxuJmZ9Aw0GvguGjRo4P+yvvoHvmQKN974Khg9UvjDwXTBsNiFzhoSB8e31EKRvNXDfffUNNGqgPFw1dMuIVmemBpgpaLYdqTqkBk5yYTTtQ02KkJkCViloMFCPOkaTImxyAxdx/G4fakxBowZYboBNGH50ETJT8D1T0OQGfoOCYffndBF2e/1ev/PPMPBrbEna/dHPKXCihYn71iuMWxWKerAerPAAJYXlQ6SwPO3KKZ45Hri0WFAYp2imeNK2RjTnr/VS388HAe53MYW9Ita1nne4FZ4Or/dhE7i6s+Qc3CuixqW9J6mF9WmQ4oF7EBa8dibq5dic4mYu6Fy6dwtL3w9mJsZOeY2mYWfuaiernOPhnhswG/Sw1sXqvsZTl9e4xCoIW81o0fdMAZswZGqg2ZmYmQI2WtT0DbCCIcsNNH0D36NFH9uOfKQIGQa8qfM1U8BNxu+diZuZAtY+xNRAg4Hl4KuZ+K8YCMY7842BJkXIcgNmp0Wm5DL96htgBcMmRSil1Z/6Br7bh5rdh8aDP9TAd8GQpQjNGRB22vrracovDLBm4sYUMDXwi2Pg53QRdvu9/71qoOyYNt7aslYmpv3QdK4j5VjqA71MwxW9XttCimXQ1qLk+Hxt2P96nMm5Vg0uvXv1Vu+X9xjPEujcvBPJQ50f+hnmr0HjZNIqYn3qSz6e2jVdr3RwqW872Qo3Y6TPa9vo6h4vzPASt40ydWoFCSOtNobDaY8j7d9aalmSrPDm0/VmeScf6lYpFJjlCV3vQvJB/x4tanIDDQa+Jwy/cwN/3YSs6RvItq8JxNe2Iw0G2CZkHzMF8VAx3pUClhtgpoA9p6BpH2JqwErGdP35qlp+FAwbU5CQI0J39ci4oAbhc7QocARLa9QAax/6mClguYGmb+Cv7UPNTMFr25FmL8KPmYLvZuKPQWOWImzUAMMAGzRmGPh1TcHP6SLsDoT/hBr4RTDwo9WA4DkjWu1rWs2r58PSO8tBgblU0+rLO7Sa6zJHIlzRNG42r3JLP2/KBe7GIxPSyxIP+nZsTnCvLg1IRTnQdLVYFHia+maUtvxiqcNmEeDZfxhRwk/I+4+3ZY63xUmP0tupjnXz6tNq79/oepmvpPrs/Kwxfp4VSJ9baak/03uGt3ViwuyoK5aeH6sNbp+ZziXcmtTKvW23P59qzh5e1owWsUoB232o2W9g/wqDv25Q3uw+xFKEHxOGqz/6BlilgI0WNRhgBUOWG/jAAJsp+FADbL+BRg0wDKjyhMKSFQybLUlffQMNBlilgGHgo5n4o4swOHyZgmamoOkbYKaATRgyNWAmAWHgfqi2zX4DH12ErH2IVQqa3EDSC5wmRfjrYuAndREOu/yA/00w8KP3G7BWgoOnOtWjmW3SauwGUYmX3DOi1KAA1q+Bv8DbldNhvt/Wrl5PhQWezaMZzfZmftH1YpFgsT5QmE8cEvXnh7PBbO+YZepOi1z3xosQN0qHVvtCxoteaFGBl+y1mnstTPXFo1ri3jHMKBlkj6VuIzfCqpyR+vB0GXXVp+Ov95FZJk/74eqzwbnE82hkwDx3SB2wFOGHKWB9A6xgGEL2ZQpYbqDpG1h4u3eKsHlcCSsYNmqAjRaxDcqb3YcYBthMASsYNl2ERqCkqMa4K98pwtd+A2zbEVy1zWWzJekHBj7ah76biZsUIRst+uugcee2+8IAGy1iGGAzBU37EDMFLEXYTBg2fQOsUsB2Jv4eNG42IWN9AwwDTRfh75Ab+DldhK89yP45Bn6R3ED3B2PgPFu4eCxLvZwv7gXq3HRQ4jbcEAbsAWFhca0WZAr6ejR/3mrUNwhLLMYnCluvlC96fj0nuJnkRjnDglbrvmtu8BhrJjcPn49cX3n3CDedLZmEdEjHq71zgWXh6WXiuvJSd91siZubQNcrx3T86OlPyAREpEYgrS96b2aSCTjPTC7pBnR/1SbaYqlNjWgWdJEw8Oob+FADrGDYVApYwZA1E78HjY8UJuf+5I2BZtuRRg1UE1pt2c7EbKaAYcAvkj/NFDQY2PSPSZMbePcNvGYKmhQhwwB7XMlHwZC1DzFT0DQTs0pBs0E5yw2stYfx7htgpoAVDNmgcYMB1j7EMNA0EzcYeKmBBgNstKjJDbCdib8rBR+7D7Fm4sYUsJ2J2V6Ev+y2I8LP6SIUeI4f/C6m4EdjwKnvYzyt9hSW1Zq8fEc6b7FKjxTWOzuI9cuGwjSTOL2cqQGJeFFfLLFavFb7w5HC1Aj9FKvcpDCfy4qr39qDDebuzuRmpqxsdXsgxXi+9Q1uTiai1ltytMFi1ifsrDPCQG1IK7zyAq32yp3Ug/wyHad2x+Bm7YTCvKrKDVYP0+RSs0dY6liDLZ52rxRkV3vIH7mBjw3K2ZakjRpgE4asYBiOVQpj9ijTj4eXNQVDNlr0PWjMdh9qBo1ZivCjb2DI6Sl6+2oXvTcof2Hgr83EHzMFbNsR5RGQGmDPMJT6E6+pFDQ7E7O+gQ810DQTs92HWN+Ak7fMz/0G2GgRSxEG21fKsDEFLDfA+gZYilDqbL/6Bpga+GgmZrsP/dq5AeHndBEK/KD322DgR287khnmGI+KQBgYPCnsN4W/xbNsEQZu60esZ0ayxINdUdhe7xjr84pE/PlOYZuOKjIF7okwcL53Kcxp0XH1/Y5MxaEzJgyUKmGgKs0JbrZjE+atqq710SbbYNk2yRR0t/VSt9LzCm/hS/RvhqQG1ld/hfuRRqZj7iqaHi5IXRzmBakB44WpaHUnNeDLRpk8Tor8oQb+r9Ei9tSi72bij9Gi5qlFH6bgpQYaDLAUYbNBOduZmM0UNF2EbNuR5onG7FGmhzK9NH0Dan342naE7UXIKgWBXxI22M7EDAONGmBPLWJqoNmZOGuttM9NyP7aPsTUwMfuQ2xn4o9KwcfuQwwDq93unRtomonr0degcZg96P4X8/F70Bhr59fcklT4OV2EQqf/v1cNzIcwxnNy1LlUDYtUzxNSA9uOYJTzx0WJ9Th1KOxTXedmqUxefneKlritQ7OcPVUK6zNWM6xaJa3ek0nh6jqUJVbrkEwB6V/CwPE+wSy4vFKA/S8MnE83wgrFX647Y2eFmXcgrMwcOv7WN9eEHZ2uP+UDTTekRYkXGSyYuQvC1BOTHR5fW5LOxH0h6x+DxuwZhtVtvX4XDKOKwoClCD+6CFn7EEsRNs3EH5uQfRQMmRoIza9KAcNAsyUpUwOjxeirUsByA0wNBPm6evcNWKPXE43ZzsQMA81ehN8zBc0G5SxF+Nf2IaYGPjDARotY+1DzKFOmBthMQVMpYLmBxhQwDHxsO/LdRci2JG0GjVmKkO0+9Ouagp/TRSh0xd6g+5tg4EfvPuRmkYfXsk1h7s0fbwzse6FRpss9YUByuCXu8jthoh0SBmRbIi9fDilMx1286MpTmmHZ35AaqFPCQHdzL/HaIlMwN5Ngq7OHl1X60ITkMcp5HR6LtymYRed8qa+WyYquZ9NqL0yCNwbOvatZzg9KYOlFcS6xfMnfRg3kPGHg4PCkBtplIOtswvDjweZ/HS1ipqDZoJwVDIdd/W0KPisFTA2s1sIbA+ypRR8zBaxS8JEbMHTxq2/gO0XYPLWImQL28LJGDTS7D30PGgvt4ksNMAx8bDvCMMDUQDNozHIDrGD4oQbYoDHbb+CNAWYKvpuJmSn4aB/63oSsMQUfzcS/6sPLhJ/TRSgIAqnK/6UYGHrOGCtt+aUG+tNki4f2hTCwH1DYucJgiacV6lwSVXmqH47ZWw0kupTXel2cZ3gshgaXXOYPV+91yRTs994fpqAFX2qAfs+8XimDtymY5y3CgOWRCTgKE8KGhXQ8Xp01lmqfMGAPSQ2cnqQGTrlkwfxxIpNSRNEOy3OL1MD9rLzVwLBuP8rGFDA1wLYkDbY+qQHWRdhMGNozChM9Vt6moFED308taroIm0rB6xmGjSk46S2jaR/CZ/QqyD3HhIHrZhcFs7Z1gfHUbTUYCOxJ8k4RMgw0aqDZdoT1DbD2IRDH3vvB5t8blLP9BnA2mv3p4WVsS1LWTKzCa5Mz9kTjZr8BjUR9szNxs/vQNwbYMwxZ+1CwcoWvQePXJmQfpuC/BwN/F+n/GQz85zOEvR/LAVEQO+L/mwNcVwJe6LN/5P8fHBgOfzEOWPHlipkiZNH89hAu+llqWXjiJzmQPBAOerjska1GLSvn/HV/0LNboOAey5xcwi7R9G1/IuG+K+VRUnfNXOe7gYX5lCx5wm8qXg/4fIDX9JqX89vRdHUctEy8Hi9ZlGI05XV+RXGaLVp0/Mo1eb08Utxti7iIkixISB7sZhbul34RzfZJctCHhm3jq6gOs9pISB7k/hQ9NzLKUFxua1A3eYZS5tYUTa0+mXXV7qGX7q9kpnOH4safCWinnRoCo3VBmLR3fbQ7mysXBNE8BtIXJBda/CPy84ETw6k9JvOfdesynEpnCw7ZiD5v1e5AkPSGF7jKKw7Bqun8u7aQod9rU9z74ZkLevsBgnza9XCkB9cSt9dFDqVo2Ohkd44LRHfBw5kft9CF8sH55M+2cLptfATpeuFCyTjxoB4fLbrKgO4/quj4rTv1ULmqD1L5q7MIdXB8oNMXz2WgdRwNAutpkLzZ0fHLwygHY6NqOL4pt8hXwrMLKyGk115O329SLYZ/4cCPjKme8E8GdbiO0hloYvPP/6SYCtz8iruwzKLZBs1azzmKqV1rlcNcr6qDHsBEw429zMrZ3J1e9Ge8UpHWvZxLsx7FlCl1ZNxxs7yc9YBiQDlRDOTnA8XEjEt4Pb+7Q7wYmJdp8qCY4vOJhQfOpxhtDboUcwpdP7c6FFOHlI5Xh7SWnEZIMdQ90vX6e7reRRnR9fiDedBHzsPGo0ZrZboMTIqpw3n6ekKgUQZ7bytCdNtmr0GUGvz1jmIKZYope6deS9/qDjTQjFYXFbOuIYT20IWl1hugJawpJuLyFIMirKV3TCkLiqnlXG+hDZO6xHpP56fafkIStteBcDdwD7Ds20/UgoB+w61zfwgjVwXU1Ogrpq6HoodS/LiWgeE6OQjXtYXWVeHKJqaqTBmiIS8pRpR+KwfYr31Ue5dL6T+7pxoqOLZQCbp0/tqj4+ez0Rhlf/YoUY8GQ+JdUJMlSCimjO1ZA/95orVYM66c//T7OVR7gyR+3b1B8JwPXHDrLr2eBK/zJ85/ZUz1+/9Er3IfWaO/O/K/LaZ+dPZq59a0TplxVqaTBcXU7rCidWp3pN9sJlJMFYai4XVv0vunzf6ij3dXFY+cU0CqCKam6+FDpnUooJi5ysJWt29jC6shxUAKXYqR3X05xOON1qnE6leufixsC7PSphhVWwavJ9pDw2xuFDAfFAKvi4OOgZf9iWLoMKi2+tQiG3nr0+uZLlBMBWvFxooPc0hmoRDr8jZ7r1MfMeVsKaaadYq0q4iqI1/LML8tNJio1y66T/NO3LddF7qx0kdrPKDfrPvsI7i9V0zF8SMKe+EghsdWaeE4wzoKK/38FVP9G88FZbI8gHue0ToxtmgdEk59EbZ6V0W9fp7L8LindcHzViLamX2N/P58QXo229sIXpeLQgSKkaKwyXZOE4rhjU0x1Zl6Hqr386UMSWaTLXaKV8zxxITOckEkSNQxuqX8iEjZ0zq1WM1q1MYxxZR+oZj3Lhsd5blG31dOKKbK3Q2QNMMN/KRN3//pnYD0svuIgl1N5//XxdRg+M+0n8BJXbXP/vm7n/5/W0z96G6x/f/h7my2FkW2bn1BNgQUkaZgEAgIsgAReiAqCCL/old/Fvm+WXvvb3zjZCfz7DqVjRrDBALIWg9zziAiWJgDtIaI3o9zkSlWfWuQPUT0VpsXeq3Uw4x0s97IQOMvOsrfuS0yQTMSacunQsX7Q4Lh+fjJ1HE9ebVOybzY6tH7WQa/htyfo/eT+KVJ7yPF9ocLni/lkKnig0xluotMjRky6M2db6aiuMD2FqqMuqfh71CvkPHGdHTIng5e39l5/rv3A3ZQWGI2yRXIq30xzu3RhOTFyjxQXv7JFJAVB5vafuW2Y3Ta1MG6AtVyew/mWWOS9B1vYLdEppzzB5/rvoRMGaWNXtH9TDq0P3hArmsWdUTsCiKajxF2zAPbf96bb6aUxEWm7CsyxQ0Oek2gPbHLcR0S79DsQMtGxgN6QvKDKxVAtuEnU2ynTjPB9M6D4SF0JJj5a0Dse889eOuRZMbBBGuTI/N7H5lcC/oLz+cgU/g3ErHKmILS33rPec7jkDAEGTrM3z0DJZosIhqn/zdM8Qz7i+VcGf5f1m/xT9KpXcT2UFtY46GGloh+rvIOShFdSshFmKdqqyZwZzBPRasO89T48rfwFE7o/YQcdWqcX36s1YB5atsuU1pxNeoK3i2JFhEycnona7gdP6hTsxsyxZqXHQxWhl7TUUqWitaDwCD5qHupjXnqFj1UyGVkMkgAmVI/qGutNyKjqoNMFSqnw6PZ35hAkFCnZPL0QTnrqmdLglIQNjYToEdkyn716OXs52wJpFz3xM22rUTC7M0BSbufTBniigc1YrAG5bdgkhv156AG7Js4axe9W75ZiaBdsT33RDAv1erWhR1rIVOpLRakO/Qj5hVsHzZOzBLLGWQ4yO/Wsz8D5q/6ZC3hcCvw/EN1Ru1e31WQtCWD7ddtRy7n2TdTjidZqGPZ3ALjXnXETf2mI2JgradP6SBTM/y/SrR8YcK+Ft7Etk6oW05Wv4CGtPWcCxgi2RuGAoS9/mQq6+9b2DwN9KbXD17/pj1t4fDk8f58v2X/IFPs8hfDGZnV4l9//ptM/e4BDNwGME8FqFNRnQcdJby+g164Ys0mC/RexHtjzbs66sp1o1ZUW/gyFN6ATIliINFItTaQVh9kam0gU+k12kHVtag7K345UualCJAZw9SHwT81OmbvHdxzFc/HQjnSe4jV+PxcUiZ6vYKRlmymQrWb+iR2q11KWyPbQbFVkFGz3hX0JWIeG0RzYur6BCq7r+MXU+BpSkpKR4zBOjfIDFyQqZe3WoKWL1EntD0+x737jIVDxb88J3p1Crkabx6UyMCa53lBIxfdmQF5HDE/XT5rjajtlLcmpr50yuxiFzRjy3oAKjLVzrgXqEsO27/KBkuSHJna3RxkariiLuqivoADpB1jsyXms+H12QE10w9jy4d1R17+Ax0no2KN17dLSMqzYMIhmtZRm/dxhbqpr2HnVD1xTs6+I/Ox3MNudR8ZR1zj78816rH9uCVOumlEcmkXBHVVxPtRKTK1X25l2CYEvWMMa4kMBeqo/m5HBi4CMvnnmOJWv/J+ws9eP/zPP0mniiZtIb9ebiTE6N5R+sIafpr8jYn7W1BQesuw5ukeGdjyp5Sq11qCe79GLxezS4ne5WgDRTygrrH1MqFP9rGDpkFGAsd/jrQeJB5K30OmhudSo7U2U+E5C/F8WnTqaPWWsf3ihfs36uQ9Y4dCRw+oW4+JUcnpd3Dr0qkPw0TG68VKgy6+oG4uZ4FJs+HmgfLhae7yBT6hd1Z1gg23R6YkH5k6vN4LzPhcx7gcIBOJxLFAV9WLuMxlWu+4fPBAeA1rkKsajZwtS8RUNTHlNxNT+lsAQ368crhVMU/u+skB07mxnisuzIScXzPMMw3TMdBVzUhel0YC9fDGGncGZHiUdNTJo9jlzsFCpuZPVwWNHFCnSntdEc67CECpjDUuqLOQSNbcBPU4MaV1QvHF1OGI3tEVXm1FFsPVAKrCmLuBssd8pXAD6uKlncYuovf81B8C6mWJDCe9cSTNR5BBqQpkardE5raii7+X1z/P1GL9q34/4ecLNZ5V/klMeQbfQLl83kjwjNBbeTvMM0Wp3fIgWKJOqOpqC+nhgAyYi0VC8WkpQfcUMD9Z1k6i7GucQz+iQsSNgUy1FjLTJ17KxFqzxPx1MJfQXRdTn4KwVOh8g96ubhlsT9yfKmqXD2yfK9Ab+v2zozt4UBi2S9StbflMqMf3KpSOj7p4LJ8p7TsHmX3Ob9MEnSmfWU/3iykQXdYkV/l4BE0yXp4rcTEQe8ctvnTK2fAG/8WUGjC4vVzvRcJHqGNkqyBz/VLAvLVHprZrdsztp4D54z57T3NdC2T0HAg8aZ8HZCo/sp6zPycJ2dfovaxl1zEOsjeSnCkl0J2xYYCckKkfOqUVZ2RqbNFLxuGVwjb6fHLHWaDDvin1CvZ+iIy0MwvI/vUxwXDLlvli6iVyK6DXHK9vSZHBbu3qoOgGMg8B6pRGVz3sFDyf08walkQEvR2tFsjUmjWABEe8Hjo7TvfP4v2L8lXG7Xi825P2TzLFs7/q9xP/oToldGwNHa9fmbh+oy7N2prCXaTIFHdApqTVG73eS0QG1v0ipIbhoNeb3VMvCslJpL3EzqCxFqhrp+szpNcbMpC6BjLyNJGRakSmsg2HTLEHZErbUQqN0Vzz+KSeCjq0Mxnuu0uaR58V5jd4zBToAgEZGoVlSK0LMtYLK2R4uUJmswy9ZUcnL2r06CW3VY41Pn9Rzz3NCU/6kQdQBONFHLggU9dVz4H2trGmPRV15sDqDFhqMDCudjiLxF1R1LHlDWv2GcQK6SO6BmnBjsReGKhTdDnVfHFDBk87rMlBiwH06MQwbph0IVnHqBMb6YBMyYumIol83cAO/0kYuz4gU/tgxiFzQpdDIezNL6aU9/zjgeHsC5JZ/hK2w3nMHdNEpoz93QB5VrS5PTsa6dQHgjraXvH6Pp9zStbDVQNp5Y+eM6TI2Of96EEtF8jUK/nJFJmzeL54bZhkt0Dd1HT0pu6hnfpQUhcZm6ej5z5OyOSfY2q1+MV3KBnxb6JTvztPlSFfQcpIWOO+gUytocean2HeCc1XkNBTn0lw2yXIXBOqR8rckak780698LkuWbrpwzWk9w8yCLPlkS4bi2L+WaVeDCkyklcjBxn3wvzDM6hr40xWIBP0qxcXr1NCOcWRoRorZJQ5Tf16Ikeg4zxkLAqRUdHJKDyDJf4eLNSthH+rMGwcZOqg75CpcecAsR6UOL3AdEQpKgvkEZmys0dskkPwwPzED8jU84g1t9KzzxdTAEzLk9URdUxu5l3u3heCRIiFXmsjIlNu+mklctSRqa22eXl2dxHYL6aov2IYeMriN1PKsuhy250LFZlb0Rysh93ktsGhrn0xhbrh2aF2NsmcnpQvpuyrhIz4MjIjP0Zk5N5ezG+mmLzN3aRtErKS8PyWFeP1/WAq5uYabG4dMvHO2oLMvB51yuuRKYbg9cm1IQPRGdz/SVCn6DC9G5iYsg0DnwkX7r4B6T0bPaBvZPLPMSWsftVH8a9hFBvyT2JKWklPKN6LK4nnBeaXO8Wa7w7pjcT6BmuYsOj1nkeCzA1BCZQf0zlUEXq9qPyUI6VCJ0C1ut/ykPOfRxoOkQL58YaM5DwyuliZLAyHGXo1oiFT8FkhU+kOz2dNuvdpLAkyF/NYxD4xLyUSJahbGTKkdMGRHsIL7l/a2N7IIGPVgHkrr7obiW6XQKH39RJgY2fIFBeSghgd6LCJm4Gx3z0yNfczFvB/ANa0wWDe8T/OG7RDMWC+Ydcs6UOLg03pdx6cD7FE0rMsYM3+xdQPnbJIhLqXi3i8sLvaIAsqk9vl1TwSY/QH2DZ3PF6/GAU53vw5GCIyBaGF+Y2u0GtqqtcRN9usTWKJAgGde36IzS3PCXnurSVs9gYyxRu9SYbHQQedR6ZAIHFCNDNagmQdO899aW1K3HyhwaF8oI4+mXVBmOO7AymQmtyZycJIjvFCAvn8Rp3it6hTH0ndgBLtUUf9GzL3gynTpSPmL+v8J5lar5e/YEr6qyv9fx1l+P8tUx8+LVGaThcm5hXMK4UZEUjZAfNVZ+9Cutf7DRT980rCma+atD4kIvQL9HoR2ZxGGgbmCrrbDpnp8x3QkLUUSB9rfKLyKjLiMQUDtyRAHUsYlafr54rA4zng+ZaXEnVvQyV4mJCS8CIhg4dI38KtS1AHq83uSI8HH3Urh9QLnDUyy6XoBVvzdWWCVEBG8/PGBj2MFcbZH5mQBKG0A+2kIzOf3tDIsL8woCY6MvVeY81Zx+gNpioPuc2oa54w14wDaRPgKbIBdYp1Z8iUd0SmZBeZGs8ZD3qyfhH3ZODx5BHbcNAuTO5QE5lq0P7CfnnG9i8UdSrPkKmd+mo8d+zRa3mXnoFt7XbEXj/3GnmkBgF5Dej9rAGZMubZArbLdnqnnFsm0Z6Yl2glt57zaI3wiyldRZ1z6KlNSL0ydmBpIjKhzJCxL6bqGZ5Pescd2SSChF50wOu5x41JZn09+2LKLYKYJYHxnsN27+Pxlxsy+ceYQiX/1fsp+feM+/3b5anHR3xAGikXzDcnzCsnxsGa150rE9U31InaXm0gDxlkwHVOGu27ag3Vjkcv17dqRZdbnodUOqFX3IhPk875B4FK2SFT6Q0Z7STxA/3JuHmoOwuWvhNk5smtLl58ihZAzyq2Pzg3bK+McX+4rGTIGoq6tY0D3F4gU4WJeSyigN5yXGLeypj+mgdpsERR49YHoPeTgs/1jDHJMyjIN1P3BzJlvSIGTBS2b51a1u8R9rQdPOe62bNk94zQG+4PqDOnfiWSjY86Zc6YVw7MthFJ/LrwYBxCzF8VCB0Rq+YAh6vLeG4hmJh/bpd+YgxrfnUUCkIv/gx1E5myVxx6zR9M7eq+ZeBKMZ9ldxd1qjm9GXcrI1PzT78Ek83HaaSepX3r1D1tCVxzZMqRUMcU0cXrT4o2JHx3UsFYWC8GDi0yVftcC/reR6b0Jea5UkQdOuxQl51Ax/u/ZsjQzlXQ+7Z7vH8AeQ6aUuDxl2Cf/kGm2MUvZtYx2796KJb/VaZ+9ziKnZwU0Gge1ng7LkPMP9wW2n1xzaM1t0TPbZozuGnHSx6WsqrQ174SoJ5PusQfTwV9eeISuniHXow9Lk16vCFTpf5EHXssdgnV98cR7ucOmWpidaRXFpnKLftC4lgqTWpcjnMoggz379/oNc8kkiHdaKhbZb8zqRw8tvAQdGQu7J9Ae1NHxrYM6mYaqyLN3+0BNk9AptDvoc6Qowy7R41MbX2sqcPu8s2Uu1jhcxyYyzdTLt/vR8wnDgvWx8Qt3qUWyee0WoGZTkwVH9SZH0xZ/AK9pBHh8ff0gEyNO2bSvc4kQkQ72PnTwhoLNsarDpwZHDaHxgNv6od7tpjffjDlvqYxrjMv3oLpMG/G1ktkZHi/F6BrW9RFw54pZIfiimq/aQkKZnMkR1NfwE7co3dsuP03U5oovxibuf8nU9sUmV8LmJ/MrOnIF1Nr/zIDSnPMe1byF1NX4ZW7NP2jTHEoVf93psi/uv2W/ySdUl0+x5pnLyR87YKQuhbW9H0lYs36Lnq5qjyK0KxZZE4YHyI9aOkK+n2O+Wk8lik1aLGY+hBuJGRfS40GfraF/lPhdllHRoI2fUH1sDGf3bZqR93ax/bNJGFCfl9qlOrIbD6myOiwxf3vfI35anwhY5YRmPR2u2yhxPDExNUcdRByZCobthcm8vkTSwvdtoAuqIJ5p7vzRN5omMEzfUDv8zAUcln5H9hfKNaYlGKlrTXuBYeZhtvL4oz5Yz5D5litm8YH6jxJ3Impt4dMdQIyZfaXJSAh6BXPt7gi3WEaO7Tcok6NATK14q32iymb8YSUmDNLBHMYGgI1F2P+miFT5qBhPurWe+mLKdm/vHOw98hUxawWYEQz1A1/0yukl+YayN6tJc7ZjY9knc0WQCwLr59LkKnyuaWg3a4vxt3NUedu6qoB+fFukMkXXl8e63OQyx0y3I+N8qVTGy1E3fqhU1shE0Hj4JU7lrL+k0wt1r9YK5ZR/nJ+/P86XeX/V6a8TLlDhq4vj8Qa8wscaxly378wgfbCmvbvsIZswSZMdEh9nlaOhF4vk25eQLRTQvPU5KBjt+gVN8pTo8n5IUOvHJCptHyG9MwWA1TXGPMPN5YFXduODAWTJnnYmCeFzlRFhM59oI4VHuY36435qmimPg/2gu2l7Az3Hx+3PL4D6iBpoi0UVYhedbWdmHqtTTAIBiMQptRSzZciep8KdYgxBdSF3nqD4d5bxjkOmHdI+X4BbfuBODOv7Yg161nY9znWoMysWDI2HA97h3l59umOOlO9fFTrNSBTsyd6K+35sTBvfRhiH+6mRmrBb0EqHfR2t9ZICN3jzrsUmbLjCzKlOZcPyKza5s4hWkvEMuYy7Cvp7bn02mIe6x4sSI2PurE4XCRyHT+7aUnrhvliKlbkb52CfTONw1gZFGhnIvOSg0wdi3cDem8jU84Mvefqas1Bt0q8X2RVIfULvehOSKY8FhkduYi1CKTo/zxT0xjZXzD1VxfF+h/Vl76Vkwxybp544ShgfllqK9SJ/Qy9njeb3v8M5gqqk4kMVJXPUlgnCygWT/R6OZxCWogJA09zg/kmuz4VelIuMjR+g4zMOMxju1fXQ1k/rnmclGpKS8WXoAmaBPNU74v0nrNreOTxzYvdEpnWqbWBe54hU/NFoFB+KUuQGkdkOCpQB2+A3rH1/IsXXOpFRynx9l9MOcxzWxBdyFdgOBoy42Fc/2JK1zYtY19PRkXmz9UAem4MxLUu64rc1YyBfbb9yVTevZffTKkuMkVlrE2165HR0wGZOpYLTFFnmyHutRE1YhweLcjDB49fC1OfAiZv2J6GmgG7R6aqpf+GrVy1uVtJyFTIljLmseEnU2JpsSCLqBvgPDqR8PeJKevaMPBq0PspHMeBVjyw/ethD2S5dymQ6PLy3NcCdcvY1g1sx3vNuEGCTFkqnYM65G1uV9pPpr506n8yxdF98geZWnG/6KNgmX/o/Kl3V93gxuUJiQ0b84q3wRoeNgv0elq406jMFzzcLBOZM4/cSPNzirqUvG4keKFroWIsfaBQiysJenEnUU/tkZkbMhB6Z2SkZs0Osld59SLlvEjoYPYb6LfDmYmcDRWplkgrSN86esdIx/1XO34+DaXA4x86MgrTGN125yNz9RaZYugbmW2HC4k+4aKij91tD6qFMDhrxU3I8x7woHV/MWUFyBS9ztF79WXzzZR8oj3jpCUyte3kD+irM+qI6EUs2ZbIlLHzfjJV9RYHej2gV+wecUGE4bQH02I+uXPZoU5FrIx5hjGQ2XksJGQ4rQSwtB6ZmvdYw/Y+eiNzReu5xyAWSbeaSyAJ6zduIesjWeCD6ospN/FNkVzVRgUqi03utJEABDjUMcubdDRbroGc3A+FbRK8PIe4yJS/m9Vg1KSe5ho3BeHWHOrSrcDrMZd4/ypDRVBjD68EXvhMyS6PNdAtfRGY1evwDzIl8L/6TgAr/vVn80/yfknPXqE3F2cmPKzQ64VHfwOZuk2YIHyjTjCncQno75A59eR39NyJLKRRdGXCxVo1Kdsqb6guzYUJOXcp0WLkJGgfW2SkKdA18Y7SQjkSZC5S1ZDePtwGbqZwzqOqQd07NykPtXfAvNWkyPToizMoyhvqoF4GEqWf2QZKLcD29GCp0KeBOtowAXrR9HIqvphS4ENyeHv3kETNjoPdskKm8gJrqvd0rOn3bGJmj0z8YMq8On3+xdTrSpGpPf+TqSztl6BnzIu44R11xpN1Dg60Rl2jJh7fkA+eb8g/nh1tOtSB+tKAYj7weD5qQnLuZgLsWesnUxBYI5jba0vcTS/wBE7CBg6S+Sbubr02ybbQWVBS9eXBrDB5ohz/YgpWjfnF1KYlyIj3PAOh87sC8ppFnaLT/K4N0yNTvIRMJWvMc9ds6jvfp3g9l0UtknzxXoNWspjHzgp6303ar2FzNpHJP6xT61/NSWS537PM7t+OqTJhL1Du03Me8tP4OS4MUScaSPLg7u4UytJ0AQN8zkxg6H5FyyjF5HDS0evNalWjp4Ydoa0ZzDd5WorUfmTITLtBBpwZtgfXtIbeQC8ZKxf1SGc3bD8r1bMXv1LUvfuzW0I/L7G9QUKm+EcqQvFkUQfl1UmkEhXnUK5l/H2YxsEL22kMr/NIvEjU0UvSeGnAIWqJB6vxY5LysWRAPVU9Yx+TlUguDjKlflaoE4WHz/GFIQ+wF1Vkigj7gtjM4wPaZ9F69nqPTHFVjfmFYwbmi6n9k7JgBPvBc+SpZr+YCodPbmuuKJFV4H8zBc0HvV9ucivQbWTK8QqsYb13fjK1WBjIzMXdfOmUI51Qdz6ezoBmPrHGO7FD5tQrBY0/N7n71A2TRKuIwXy0QUYabm/i8VcCh/35RexgwHwlnVYV7COhzt2726Tkcs7Ef2fKleo1PjNM1KkyRm+od6h+9IjHAyeej3+QKVH8xdgkdvFzRiKz+a/2+/32xSrjMcEALp29aDmgt+qPxQwG/4g1SxZYw37UcXBnfNQVIXoUtCThBx7G7OrF0rBQqKhUL2TKuHjh0TrxtGqTOdTycM3DQ4i6t4yOFWAYueTBSsYn8KxVRHhy8hl1J6EddXbsAnJBuHrBAXYmzZNRgMcMUAfl94KnC5ufQTab8pqr4fXMS9StNHqjbu5mi5BSYaODdn8QdELzj4I193rDxtX63GVNrKkZlUcgOo9MQYQ1d07rHjSl7nObP52LqebfeLyPTI1GNBKp6ZGpEJly3DjuyIvILNB4Ws8icOOU5DvVAJ1wH88RnEQh/OKCOrFZT8yOwpHIEno/0zVrZDxBpma+PoJaX1piR/5PpmjrjYxtZcgI78gMWDuCTHkk4ckluVMwS74hjpjFJuHsCwu7SGg9kAjuj+L7zZTT6KhTHNsjU9USmarqOCHnjfPNFDxOukjmdwd1M+hRMe8rIyWDYAkg3Q8DA/TQ/kHvJ7Dcr7zf8h86hlYVxzMMRxVr/GI+NRq7hQh5gskg1N8LkQ7uyMJgH5A5zfBTelzCG4rr60rie15KNNkdB8jSBvPNYquyWH1HZMB6InNjh3nMqNknPPTugrozQ11jhXQN99c1ZgIx4Sp61RLMZ46G7cn1NH7vEK6gJAIyxF1PLO2m9SwG2GB79g51UBvfG2iOIXpV/10eaWl5GihFRgjY/V0iZ+f8AqvfIVOFgkwlb2RKXk/MMHyTEKOYxnGX1977YoqUszfs2A9ub+pVR/QRdQqdGDK1NZCp9I1Mme0dda+rjYQstgtkKmo+BJ7ST52yoiser8pxSLjFewVyYtW53U5eK5Anps5rZEppMZ+lh2k8ILseGedz32tESbgPGONl8pprE/Pb/KSAVkWN52TyT53aNiK2P4vOGmnofAsm90EmogF1rnUfFZC1h0yVK/y/psq+CNIyaT0n7SNkdLBWQFwZGfvBFJFrZIot8P6uYvs/vx/9O5nilr/o92OX/9DxftCOMaTbKs4jqcf8tBmPa+h2c/R624fKU+UifuB+N2ImvqgPVBapQK8X1hcmWpZUpM9H10OfbTB/1dJppAxBBop2jvlpqwUa7YqwhOzIJEys86hr2zAUoOb3eD7i+QXVWYWFsnAuTFzscH/yrHh4DuyVhIm7GOm6NQXoGW76vShZKqyrGfTS+ZwHJV18M2Uwpy3j3NcZTww/wLwkPtHb0WPNEwR3AOXCYE3vR3yO3zZ9Bxs/+snUDB5voN6uJU7pRB06tAcH1GaGHPZujDqzXTFA7O2kUyf0dmch1sH6iG/GLVZ7/kun0EdN4x5eApAm6XlQbqhTX0wtl/IL9jXfMF9MVYY+B0IWI+PqETIFIXrPzUdAr+ln5khsE5mSshB16q01GrnPLNyuffD6suVaIUJzQKYiG/f/kada7v0EpTNqz31JyHy00jE/3ZFhZ86ilzU1uoIDP29ztz+gd/3s9RV60dOQ2wvmjzK1WP2q34//m/RR/O5+v+SlxDAcstiLj9pSockKdaJTJKzZ5QV1Yjjzbyj1ZZzHjvg4UvnFv1CHrpiP0gflacnyHbTrWZKHPatW1Jeq6WXO/MKEyhPbkxT+AXf+ifkMOtQ1uzRXUK+3eD7PpCm1PkcG0mV8ycNm6ovvG3MJrbG9MAG/PlXU2MEK+u0cz+e+kbF0jczmzwh187UuTVoel99MAc87HerCrgN9u+s94ExkKklXLzBqF2vMD5CpU8Z1oJZajxwEbUoKMxpht7fxuZ7LekfOYsZ+MyVsUaeicsaAkc/7HG7Lad6svfgPpmrtUYO8QWadLoiBzNSaB71Hppw6wfwWdrPhiynXyg2WLN/1NG69meZncWeFDBbqpNKfkJGNLLLk4B4UMJNlQ9zt9H7JyOkHyHLEZ8IPndIvVxmMG8H9UXyA7DvrCaY/IFMdNN869YMpd3FcfeuU2V2QqZjD7T+YUoML6lyZnf8kU0vxV6t+r/4mfRS/m6m+S0J0BfOYRPZzGpO6UHio59WZBNIZaziM+BGygxF7UasgU+vzsYc0g2ksU8ax9ONBC9nyknjhqVgUlHw0Adp8i/nJmGP+4ZixgGZUEy9eXjiRfj4hD+VnHTFx5PgJPb7SDzTm4eJF+WwpUe0xLuAm+8iY22N7kVbw0H/2mNeu6aKjVSCtITtVqJvefaFR9cXsACPaFr3eKauQkWUNiodM2VxXs0Q0+x4IXiRx+QXqzA+d2popMhU264S01rSeQ15hzd6qVUWEBeYXIjJT3/knLsizRG8mxTLqHmcJ30xtNfuN6vU88ySsuQrMbGiYL6YGBZk6SG1N7JLF/NYOE1O7sclBr42R7GprBhTeowdDjEy5Mua57WkccmdvJx1hU+MnU5cxVgg0yNwPnXK9514h8vkkg07jIXeFFTK2WNMSrFdSE5c74fUFHeY5dcMj4/dCZ0mxjpagGpjHHJagjsHV4cE8dnj8PNz/SaZW7C/GJrHCv4bQ8v8k77d6jSHks1PEhOXmKdH1rlpChv98JHqSsqMLCi+4WwwyZ8w5k4ZzrYPerzEfeRkd6X7HNujNPgkJ3pdFSpc1erc+cnD7PUZGkreYQ3kbEhLDw+epdQ+X6DVnUR4JHQ0puzm+Id+MFxI7gPu79shB0a0nZtlTSkcOE9x99sD23iHq4PwEAjRzMc4Df4P5bLcLVLC03dZzJD8riCcxqBuzZ09sP5mYmryfKjr/wZRKZj1xmBCZeuz8F+pEgUz80Kni8xdTfoxMucZ7+rTOtc/trhOO5Lm6arC9Ku/clkmLTDlRBVZjNwxoZWOS27b+6f1+MPUJV99MOfk0D3j/pDPY1sfRcy4aMqXS7A3GrMca/+H9rEqdxgCfasZmJeObqf3WQp2D2Vki47S+hOpqg/fFVFZy/8GUL2FeMj8nvB5TxPunr4yHvXZEpu41bo/r2TdTcGXW/3Pt3N/JlLD4xdx5dv03WYvsdzMVvJQAitsWdeOuLkTaPUXUieyJXi9Zo07IdxigGeSICTYH36RDH7bw6BeYj/YZ7Wh5S2uoNvKZCZe5mtBxj0y26ithojI9Td+d7u7QKyPmM2o9WHq0tQVUuyMypebckVZ31MFKJLh/9CxFumNCFh7r94WEw2GR0Ouh4PB6PNxumGpBOSKuIBWa2AvezUKiu+uafjOlfd4hGfnnEzbVblrjhI1GkmioU8aiaXLbVJqQ8JHfgh7ZHQPVNCbVWV2QKYFi3om1qCKH+bSu7MSUO98aBdlvUacOboK6ZxTNN1OHuESm3kLLEm1Pn2BAh8eXp9ic1rdYgjLbV8wXUxuR60FKP03u1lbTkfZERdjxh9Fz1wUyUhirEUy7whrnRrMjZj/fguIsagbW0ziI051Db5ga2D7p1hJZVqoENNoi86KATAZK/82UvfGNI5G2vQD7mY9M2Qze/w+dUsppfYwfTHEdneZATmOtyrD9k0ytV7/yfut/6NgkzzmeoGmsyAtU+cRjzQMH6WYT56HRqSlt1KqHwqJRHoT6Q6PdzGzgfp/eX+1Dv6LKQ6ug2ATnPJpVp5C6urKA+6lIkMmdytO5W2SQn9tzHt+mcRjUSlnI701EwtfdBxr0yQC3IMM89rrh/oabMNDk+4QJ20cZ0o2ccDCMZ9z+mdbDaN+og81Wjklwe/nil05tqLH17Mf7fSQhf34AuaNOOWWBNbVmp77zo4k1+YMpVKMWZM3oGNva7RMSCv0A22qNzAW8XhAiTkypzEDc4WOkhCt71Cl+Pa1VRuIjaeJmB4fu/M5d6TYxta2foG0a1JGcazQSoBGG3R2Zcj0TvVZ6R6a/dMoukanlpkemutlI3Lz/D6ZcZ4dM7ZnFFjT1WOdO+RIkEg3v8Zspiewl8iQLCRT+hkxlb2RqeXUeQJ9z1Kn5ZVrT5fBYgbxg0Gv+YMq/XKY5jS/0tv0GmeJn8hLkZfnnmRLXv3o/Jcp//dn+k/IUTXkf+pUQkeB4OLE0N00G0tkLa/bYlAktPaWD52UfedFWfii0rLoaGVwnXsAEfkErh39CsR3OWM2HxZEWuoS64leYr147bG/lKymUyuPsBRzxO3qbITN3YQwnZlD3tnNktnli3grjoGQplv4HbsKAv1cn9UiBD3H/8xvz2JVHZt9Zt4S8Qa8avDKOp7vyRmETrmTGZR35SBzWK8C8qx3zb0yRpEJmUhe9W2lx9TdTF+cckk2Z/WTKDeqCLA/+B7aSh0zZ7tT3zKP327wD1L3V3QCSX+YqkCB/e87wWY8k1GZPIJcSdegHU/0nWsB+1VS5Q1n0moP66IA+rMZz3jTuyNp6rGGTT3MCtaERCcdmI+jcpDvdNanIR/5sYbOc+sbzm4763fQjHLYqMhkJuH/PChvYUmsgmO8wX/W2/wA1/6AubhXUUZeNVrAJxukZ4a5GIr90ZGqxQ29rAz5TLOUyreM0x+MX2Vr7c0ytWfZX76c2f5M5ib9bp1jZPEI2P4RMfDXLkb7sgoHOKTBfMS81pOKAupQXHurKzuIkWl6qCvITPoHjVcul9ARsibqmnEkckxLoh0PvVlsVbi/paaSzLLlBvV3ETNwrqGveYfxApcphHq47TqORicz2w/aM3jNQR5pvMV+V2xCP39jY3q3uPtMMXPSW2/J0pPymWkChuaibi5Bj6fNufzMF/OYNxBj3+RdTgN4PvVaDNb1hnljzzhaf45fbrMG8kXW5LRXtkXyuq2+mnMMGdWqvIlOy4fWMuzOQqdSoxy+m7HPTANksG9TFo/r2pne2I+GV/pspZ6MIGhFZZGrzQp1ybiIydYzrDqRt0xB4eE1FNvvsmymIpFYi3mr2ggNzHTzYzrqCzPtBhv3iU3swviKRVA16011K8Po1yRAJ68/mIO1lZCJWfjJ1aAGZ2hvT+MBQ57+YcuVW/2bqUD+QqYcYwxdT1kfB4wcWde7PMcUtfvV+SvqX9ftH9fuFiuRB79ZhHvDrsqKbH/Ny302Ux0KKOnGeSzUUph8yUSoeebo9H5+QnigygKqUUOlRPeA+v8XT2KKFSU8RVnNO6zMT3bWyo7NneoVh7qCXVMmjoGlSvOG+KEMvOse+QrlEbGH4WOgd++2po3OLfUFnIGOR8OMd8cnE/T/sOQ8u7xPQw1Vk4Wm56FVvt8dINfpUwDovUKfEwdHI57bOYPdCpuxngUyti+wnUysj/tapL6b6MzJVbp0B5GHZeLaiRli7kvOTqc32J1NSyeJdjbLxH0y17bkjQTX1uzESeq0r2yjk3fgc6IA6BU6BTK2bSwtGazRT3osLcpq/Bdhushdjd69pbbP3xMw1GZCGRCxI/i5lIG9kymXKmic7M3uhN5RRd14a6pRlRnPU2R3ur9foBX8wtcvLKre1MzJTbGY8HO5D47npR++IrawWQFoJ81V9xWeKGvXT7+NA7PkM89mfY2rB/+r9lPw3mT/1u3VKVEcXSsfDGuemfrWm7t7QKuvIi5Mb6oQxHCsoszLMY3pgeapdqxK6+QwZkAo/pHWeFHDb5XEejRoyUH5Qh+5z9ZyHJ74saOGGF/SGr9gLrbWfULZNRhj0dUgiWD0kujqjDjYyg97wKuP5g4OI+erh4PEeWWi04dIRuhbbCw4vZFbpsbrTEPNYIDcYuH8wtb+zcu4a1lsjWb5MgV5KZOYHU/tr1oLC5o0Hr2VjksXqUcNOmNZrgGkcgjnQHqTCRaZ2pzolt4ODXs9i+tyRt1MempjaqV7HuNVNMAkvCBT25eVN3DW778gue38zZYNlaETqIg5TovGTqWyO5zcStSHuPUKm7lUkgJn5rxzOF2RqObNQJ2voGYdhxJQYG2Rqt3Brzz7s0PtZSvQCOs6RkSVteCJWdA6HkEXmeWv9zdQm0ZAp+2OY5LBfLYE66DXtRbTqyKjNFqB4Ieqom0/PhGHGwWZ3wfOV6vpP6tTyl1+llf8mfRS/e2ySfB4daN8+1vjLORX0ThVkSppF6L1uqknfA+pSlSqhF9fZkaXqPHnAg9RY892VO1L/cczhbsxjEs70k0KXqvSGPIrPXuzri4IuF1qCT8g2JvFT5RK6t44vGOo2YMLkfRSpeuZruKXsmUQKc0rp0Up7qPwAGfOrk0Q3d+UFGOsxr3mnk0bNMPlAAULIBJfTo6Katccn9uMj5/A03wrZtK8raHmJDASiXn0xJe/uP5kKMx11Ck5d7mg66lRPMmRqB1iD24WekKM5MbX0pu9RucjUYKBOyEfnJ1Ovy5aCsrHexBEAdWonWCXoRxF1qE0MhXCuw4H6nHTK9DC/seOkkysNmdoITUGGuyyAzE7zbFcrgSXvl/8Cst73jD3Pu5SIq6sEu875qVNtiUyR6IZM0VPMk0Lu5+htqz631wcB89UnK751Cmq8vozpl7BdGOg1/XRVYR6rOTDE9U+mBv7CwYFT/zxTK+ZX76e2/9Bvurm6BpA5YcAEzHOR0lkljlCFmK+i7FpqVO4nXSLvkIT8lR3p4cyiLhXm2QufPT6RW5+9Q75OYhIkEjKg+OMId6VERpq6TOiVPZ7hHjjI3Fzmpk/EsqhDdz/I43JZ8PQ9kypoHDtmwsNCTWhzPXaQXe54fNZxIl3JxQBdncRM8LTKaWwTYN7iZ5jHqoEWtArXBOhzQKZejcQTr31egCjqtJ5fMTF1Qu+lales6dUVmdpxUY3P6WvnQZOgTnkv/5spmF3qhLiS9YbDzu1zcN1pjZUTMrW/H7ocbnPMS+tEVb6ZqvK2IsGtLkE6sljDP7xfzVssWHhmzw4JMlVVk/eztjUDt1ucknmUrf6dqXOaDbA/Wj0Dxy3qlLg5SUAeY02cWakjc3P0pmoUNsR+7mOWeP1lBkaV/GQqHJwcNk+KTMVPvD6Tey/B5Du8n/GN978uM2T8tkLvm8WYB3UBGaNKh8er9/ZPej+B+9X7KSL86wXVf5Mp5jczdVyNaIJ2G2SqfJ4SOn6kEcrRnLzeHmv4KLAPyORdwMSf9Nhh/tFyqMgKa354UZP6cZVBdYOIiWvZF+kapjwklcgIN63f1ytpDO3Lj5hoITzQxfBaDzfvGORRsFN4WttpBcU9wzwmDGVIz2u+hUafxkkItc/T3UfsIT1+0Fu6tipRPsTra44QeuF1oCnVji+C3ushe7ZZS1iD3jmBQ0Q774upsxS1IMkbrElrWpssAasCsl1j0hjJ2SRSNq175O2QCX6mh+Rt6NN3OqZv58TxlIeEaMCrNrvcDS6NRg6BoID2OY65c1qsC7I8R48vppxFbkhkzyJTWoxndl451rBfIlObV4nbT88GvR2xVqAPz5fnOiMy9eycHsxSQ685RiLq4srdwCawkSlnHmHZfegA2rjE4/e1MJL4momwpxtkIqXI1OAj/VKDimRfglgjRp0tQGufeL8rqCuimz5eTxdj3utGfKZ4C8x7G1Sz3J2zwh/8ptsaQ9IvmFL+JmOTfjdT77l2gMLdB15InsiAPxdfkNFj6AUFoO6sBdSl+3Me5ME7Uyo6duMd2nTqx1sLD22ax5vi8XzkRU+D42ms8ANkhRfn4XBfHCmtimjqx8Ptw/Jh0tMTdaifPQMSVxuWpf1lLOF+2MdeHL7UI73GYgODJCBj5wtlqTd0LdzsA2737YdIr2X6grTDPBarHDety3SWQe4b2XMgSEfS2N4ZzM0DmdodsbLj0Wm+meK4+JupbToiU1sTmbJquYPDrfrJlGhOTCmf3rOZD2b68HoZvnTKNjr0dj90SlrZYw7lZo06dXgXYAwH1CH3E4nkMZ/mDQ9YzZDtkamF6TdgkLRm3PMDveRVe/CgyHt8ElzXxvjFlLZ6IiOPJkkwnx02QM6vmriVtWLJLZF72B7YmrGLrBlJLaMR1px++h5Vg/mKxKjQ2i1GXbza+Mxg/anf8a7i/hcpqkjYOCzsHx7qVhTEJiGbFeoUF+Lxf5gpUfjFdz045m8yf+p3MzWXkwP0tyHwomKBDIzXBL1WhNUV5Xus4cLG9NLTbeDF2ftY0ERO7pC+NPRilsxpdFGnN8iLIfLC0x4Z4OddB6XqxF4g5yrQe2mG0F/DiAS1xZkUamSk8IqABG9fGalqI1PPg4x5S3mWQE8DW8NTp3i8CI+RtuU0T7ig6B3xaJ4Wu2qA4rEPmMg+PBKqMcvtt04dVTSpNgY5rNFHR1x+vyqIsZjmYrQ81nwyQ525vZwnqKGF231/Wr98fHRg1QVuH83omynz8OmJ3TbIVF+hTplei97vIKK3y9kF5jdFH3M3jKfvbAjZfzBlJzoD+83k/TwGdaFmkWmludW5U0wzaH4wpZ9PL8+xpvF/m5z71ilwKjEk/ctApvyhYr6YkgRkarP00bviP/q3Tv3wfk4YTuufq+876maAOlU8BIV8dJ37d6ZUVmdhy9iY9/zp/RnX+AxIhxsypUbNH2RKZH41J5Fj/iZzPX7793w904K7cDwxYSojU9IG8046w3wVlTLqzuMq3eHxcFBX9lu2oKYdZlDkuziPTZMq9NIcr6grUz8c3fsjVZyxg5t6wHzldCeTboQ0gDsJcHtmIINkLTWQv5oTE98L9JKRh96ycs2ICTu2NOl5rlXQdreYRBXQjr6dYwPlbo3e0d4/WBpVaQ99bKN3bAT/SOvNcwv7RS4Td82NFcnP+wiMKzJl851eEGGq6b0VY4390CnVr5+w3T5axuGrs0aOgtOCtaDIBJPU+CSJ6eubKdNApnQB85a1mBhVz7FCFmOJ+c3NRs9h5X1BTgu/ALqpsX3bWYnEUygDSvqXTjlHvQYlONc59McmIfXH4oG8hYEB7oNM1cdZB3s0oFjjKxMj2JnOgez7Civ/Uo+EcLMelNKrGUd4TfO5Xg8R6HzeE9hN6wcO/AqZmh2RqXxAHR0ZmYNDreD1yCPe/zFaMUArDXX4RVDHoMuYL51yTu2f1CmR437h/Tj2r08QkP/mGi+c8puZWteJCY8rf8qDu4o6cc67HppeR69HVazhURAzuA0vZMDeHlOaFkUKXTjGXqjtOIluYuWCTMkhEz28R0c1SWwhVaKJkeqk0ftGCqCjW9zenh8K3e7TGoaNf8pj/4Fe8pOaBQyHW5THDKtqlBriE8qjgMevblxFQzusoVdolEd7wo00fYQd5P4s8AJD5b6Z0lcZMnV/pBUpN5sQvRdFBnRmlRKhs2owtkus6XEvfDNlVWKLNWu12pdOme61zt2OWR3J+YQ6tQ8/0/eo3gKQdYXeTI+bDjO/1kjEi90t0OI0og69zik59ascdtPqATDXa5GcRPR+0hNdp7tq0WsVJ2RqQ0Rsf05Qpx6sz4NsXAbGKVJkKjj7HSjaGb1mBklIVulsWhvarHJoaTQSfcYhc92IjGRL4ZupXfjE/Z1pPlZU1HeQPXya2EMuSOSytziwNltk0B3w/rnLjPnWqbmAOttOKzr90Cm75OI/+O1RcbH8Rb8fx/1N1kv/7XlKM/eQXS8nL6TTO9uzpHXQWTZ6wcsWa9gy2RTKx3DKo9o4JtQotBuUnIdebTYU6A37MYFOPId5oMe0opKLeailTZQHm6pUaNZqPqTnVZjHXvSQ6FOoKhhu9ORFKlsUVMz4HAqVmfIYt1Coj04Phk6M8lBTfdx+0Z6QOlf0lm8NmVUEaKGRhIBEO+LDV57aiTeZIIlQkP1+E4B0pKhDdf6TKY091rnN6VhTP7yfbh9bxtU+rUJeeoQ6xiVY89lnhfknmOZmaO70bRl9GpfwQabkTJlc5ceQyIsRtmDI1UiAlMhU2b5zIEsNa35d6zypH7MPKPPqmbvsGXXhS6ecVe05n6kfkWu5JTLioE7pGerOD52S39N3N5av7ki6eDWDzc6qGPsxm8aBnN/IvG/gM8F7Gh1Zsqs1KMrE/OIesyTecRnopoNMvb1YIvSNOrUlk9f8wRTjvxmQbXXqo/mgzq720zttJ+uJM++MP8nUcvWLfj9u8fcYR/HbdWqMKgNuLxZrfJ2XGn2RsYXemqPXOwPW8HqmIEOCfvJivSlCCs/kCl2zi5ggjI487bZSAncjDr3wEtCCui5fQ7YtkJG+KSWqvUQfbtCGXmDlR5Ge96hDeXI7kXB0kKmKKHeo1ToicVaqEi3PBXrBzI68gIlpSh1bekLH7SMS2qtHQZs930AdeZN3dDBh/WBqSyOJcd1PmhB/uw5AViZvp3tYU42LNS0dAmRmM6LOxOOlBO2ttznMDtM322Su/WIKHvvoSIKrPIBefTrGVWVkaptOfQhK3hHHA+Fbp1RTGokDzzYhavDIYRMpWMNtuuLJ3kGmNFZ7Mm7sIVPhgVZwaP0adeguhITm0U+m0hCZ8k56CzQ+ISPhPAFCt9wMDKGpPBDNVUcSesHthx6vD2ZxRV6f9xpIZeP+5wiZKupZBlu7eDJ2xyJTQ/lmwUg30/oUpyglEGUfIOdnQ5xwGuc+vB4M7A5jxziLefMHv+crolL9gqnl3+Qb2b9bp4bUNCB72ycSM+/p/Q9RGnjOL5ivzibqju9ISARzRebcWjnS5XO8QFkgU7FvIFOtY56hbA4hiV/PR0rvJeahcnlBXTm0nEhdmz/CbZZhUgnYqe/cSZ9Q+JrPxOuATenAsRk892VEonZ6v6US6QFZHeNv/vJI6HFzLOGmXNA70hh1K42rGprrAnXT5alGdW/zH0wdDowP2xqZgpr8ZGp/msb6/GAqv/oPUFZdm7uhuJbI9umjTu1WWIPRVgcixxNTGzSCznwlmKQ0re6LKbvjdZH46+k7g8IedSodkamFY+VwgDsypUPNkzhHpkijPXMIW6zhRzargMy5mrhLuzmSxzZagMblQ+6eWmSEg74D44fXHC4d5q/hPX2nsf3p/YQnMiUrOupsUuD+gRkJsG111LVVHo9EYR4/meIE9J7bK3o7Gb2s57y5VfLFlJbJ+Lc6TGs96/oHVD7G85Vd/CeZEn41J5H7u6xH8buZSmiHtXApfSYoVFWhbNDVkDM1MvWyUBdOm/EK5fqNurJdYRovz1UCj3SJ+WersCztdscYstszJMFiPjHQmk94PucRCYwX5ek8ND2oBHXqp3srLDU+RQnpWsfzPUv0kqmRpNBWbsiE1y0V6d49FvB8KyETXBM/pN4tfEB6UdBbFicupYuIr6CIJsYdBvNZfX1J/87UbNv6YM0L1KFojTUVh6gTP5hy6BCJpO2sB0ip8pMpEWYNGM0SmSuIfiS+g95Piz5d7twiZGp90js4VNupj2IaJ77+zGVQM+7FfOnUD6a0elbjXUoRT2x99YbNiN7PKac+gShaPYG0b2RK2sXYfjyNvwvCIXfmLDJihU777f0uC9SppqxFOLz1ynMHsa5IuMpaUM8ZXt9zb1RkcHoBJFQ4xvks0AsK7CPF69888y+meqhZkC4X3N8WVyE5OP4HNsMMnxnHEnWM7DDvbY/Tt0yvc+EPfntUXP9qTiLH/03GUfz2d77hqMFtsP08TI7ovXY7qYJqeTjlQej7KX3l1QU6rUcGVMoCDQ/dGfJXHuVRXyojtQ9SBM8AmQkyiUvom0ddyafVvEJX9Fk6N0QXmu05yEODIFPF7oiMBHi+mBOPIb2kYQoV+wnzaLV58LTIwxxSusPfs2nO4iMVC8idV+hFUUcTyjNphUwa6EX3R6p86dRhd5QYe+ZIIdkZ7REMCZmxDQ+ZarZyBZsNi97pUiITrEG/mZrW6JKIXj1q0FMXmbjENZDNZdZ/MwU6MgUpMrWJUtS9g4Q1+W9MJXSPXm7R32GXJejtiF2zRNohU9bu+ZOpHzqla5+aOPpm6ps/TGtwKpcBdQeaisx2U1+733aMzfioU0l5WYM6Tkx5SVQR0qKOUmaH1z+LjIJYkbWCg9x06O00YyTng3WbdBaZEnX9W6cOrxiZai09IS2V3yAv8W9tUNC7ion1hu2wwvu7Tkz+OabEX81J5FZ/kz6K392XLs9hB/cT43th8ZzGQXCoM71ET17Qn5AReLIJDO+Hn0fcSTHpoVTOmAQS9HZHvuioN0AI3UMJ8ugRPULKtwoyI2fIRM//H+7eZU1RpWvXPiAbggpqUzAIBQEZ7IQeiAqy3yl69GuQZn7vnI1/Vafq/2q9szXzQk3Mipv7GRAxwh2oeY5MiNMrHidaNtCr0mWQGJxrB8NR8qkiZjfIcqy3wmiHDKqz8ZkyzbE+M+ocqMaO8wlnOWZL25/59BZjPVba7Il4j6srfJja2ZqQWqExYI2/K7+ZshpSo6cEZEoSBhzzhovX8efZzGBze7Q2xPdxX3jJRaYGBsfg6cVrRE7HXmW397jHW7CUP0wp6aVlLH7s7ZUs7wIcVvsnY+gxMnXSxTsob8xa8N4HLNl7rwEORVnaxjTF7CfwrwKOvvnjqZcmzkA1nw/bYPfIVL55taCtq46Bm6NpH6aOrYz11ItVUJ2p3oDMCKNHkzAjE4nnQZcyZOLLU19MEcNHplYmenjzDhj0dFATrMcU/8PUNp1jNpVFPB7e3BfsVxF66mSGf85T45Zuv3rm+7f0o/jdTB3NbA/prXLt0AZkygtk9IzsY9azUmRkx/lnaG979MrhJsn0ultj1jvEmO00jq3olpV9iI+NZ/vvEL1yjzC73SZT3/aWh9lAT+JgQlVTzw4mJ6mjHI+VQtY9XOJ7Z8ehQiZd4RHUmB0TQgcqBn4CxVVGhuSWalQJojvkQeqh9yrqUFcc12utx+yYxNn6k/1kdEgK8+MA5Hk4W0BdqbWtcDU+b1pMStjdjmN20vE6HkCfgXqgLTEvabgm5G7W6KUex3xkBVjP1GNfpeW4h9rytcT6IxZbEA5jb2h77G22f+++mYLuOPYr75QEKIQ/TNV2P8Cu35e2uVqO63S/sl80Pm9i0Tgfpnbb2cM2rbTJPp76MKWwa41U7wCZyvcVMTYSeuqu47vELsXPl4XDD1P5HplfZz/ZT80ZZPjLU3ajv0EDb+wxk+H3l2VkXFEC9JyWKt9MfXnKmIbNn2Rqxvwq+63+jrUev/2+n0e7HTzkpUs8KZtxNL5mOTwmqcv4boCMKG0cQqcqyNzzlWHWWlUBVv/j2vfkmFVUOIEHTVN4xIf5DGggVhnk8wUycVZnHa0tDSDze494cutUVL34d8iS3mE8ucEsaVcyZstNhKN/eqYdnXfrGO7ThceEEOYyVdkoQYZL9Nya5A5tYyHHemtAxl3JQaYKWwApPAj2hynu7VkgZWPP/y9P1TwytV8oeN1+seiZYhJkmK3GvrD5uB7p8goqOIgOjllDCbQPU/T5/hdTYr9Ar700fL8wCzewaYyn/WEqf1/uILxPOIaPp3r4MCVJyJRxOyBTy80LmbLHNYoeG2pEYPIZZs/mYcOyQ6be7Pj8rNjiGA+jaOyfjp46hEXJwMnmM/LQaY0MTfHz7fIQkygKONAqpAyohUwVJEFP9VZpAzXw/Oqp+QZd8f/F1PE4erixkKnNRMe/kpf/6ezHM/P5L/bInv0l/Sh+O1PHC0ehtxYOE54nlKXMhc2gOKRu6tXjvPP6NPb/i0JkLtNZiS6V2IfcTbBeWt7YjCqL7AR5h8wEsuTC2H8C6yFunNvEmON9wxIMKMsjHme2yBRWRHeovMhhfE5GpqaPMVumR6zHtk8XX3/FLJgYS48Jtrkr0Y3PxnC77bw03M5yjQ424Pn1mmt73DHjPp7SjhZ6ij5gnCOKntJjgsycz7VD+HZWYBXYIlOHTuFIE11SHFNqa5v9uN9utu8r2HcHPK7zikyMHrPYThg99a6RqbycNN9MHSV8/8XYfjNl1buzQ1y7T2D/0CvG6nfKQIY0f4JeFyWB/o5MJeO8daLXVWpUKdZn8tOdgd6vHsTsFssIrwHIzPGYjoyEa/k7+513FTG3qzomRvs/TMEkjEgX1zxo+ysykZ6XFVl5L2RqbSBT2jiPvWGDsZ/GHM/HYvD7c8241+p0rBdnFZ5/thIHkKfXzramZvMnmVpwv8p+679jHsVvv0fBZTKFKrXRG+UNmSIbLYPOmuGYlcY5rxdePkMSLZE55iUJ6KHIh1uT+qnPPtiY5oN0guZinMantpjVphV6KA/3yMSuyjMqds4RkmqJx9uNk1HJFxKop3PHDsULq9G56ETQ9gsv9S/dLKOHt3aD0su81NMbKtC4rW5QD5gdQ8N1NZqVWF+1u8AlwUt32I+nDiYIqWHrg0ZeUwMAq6RxT4EWx1RQIlPHbYXZ67rEbGZuZ1hPiSlmv80cmWrHfhL7W41M7f1aRiZeHUj9uKe1KiJT3Y1vYFPYLbGqFses/TpskOGxhz/XtkByM09AJePaDNkNOnJc1E84LnclMaM71m9fTMnF2J9ie0Cm/GLGwoEZ+0k4wjImh9WrAjrMkWEh1WTCZvoStufyh6mlNqtAnfPISJQdIsKYPYcp8dnZ5nTc4+DLUxrpkSn9wrNkpcxeIO8t/L7S+P3n9xy9pGH2NWwPPUaOCp7fou9suPbhn9t3nme45a+y39/Sj+J311PSIpYgm72dNDCO4941VE6hPjzRS/cjMlXqYz/1+9ZJPe7ECrS6Ox4UjYxM+RSZOnqsC72cnxhvX81kSlUtgXI5oFcEdhZTrJuOcHeHU+oVbhbTs4LeqTrVsb3LAnnecNUZGneK9Zi8xtfPpOGKJvLw532C9VIoxOitoEHP3TXMgpgU7xBfDg56LMmGD1Nf9ZSlRINMVnMVYDPL0FNfTCmXVw5Csq8YY/5GJt5LN4Xd0WoYK8yQqYWbV7CTUxyz6sB/e0qavJGpNECmxJpHj2z8NoXb4YcpeTd9EiOY/DBFL2O2a/K6I6TPH6AK6KlP9gvzHpm6yFhFqttGI/E9Z0FwgwdBGyFTX576YsqCQyQTcekiU+6Y/cpz8O2p49HH8z/aTUTazTgH19eQqS9PmRsTmcpL9OKXp5akf8Hm/UaGN1sePfoY1943DdaLHsdz5CqYA2bduCPmSf6jnloyv7rv97f0o/jdnrKfsgQp2sQO+Go2UN8f58yeLWRhMcklStQugsImyNzkma6p2HLoJUL91Dt2bERzA1x43MpT6gt7ZEpe+jH0zxq9E88x6Rn8OEe33ONxayZFdKOzNyiCuUN8BEOm7qoKIW5zzw5SE5m67f0LJLzlkTAsJY5ytnSFLrFPjC/PZxJ96GwCueGgV+cUmVL4dgPHGxFs01uDROI3MqWuxuyn2qOnjFfxT6ai5ysF8YSmtZrHkiXT06wEWibjdV0OZLJ99kjKAj1ldUkjkOsFmVIXLGa/L6Zugz4FyT09cYwG+EoqTWKQnKYa17IrHUkSzH4bZ1cwcDygp9x9noMs3Svb2MBSJtXVZWDb5z1jHBz0TvVSvj1lFXWHDAvoqYOQlqkR28iU/+DHbOri+ZEOmVpuXws8XxaZjx7LjKyWk+s3U24XDGhb9NRReo5Z8xw4RBz0J8hmhR42ZjVeUzz0qHQt8fs95ljP/TmmVrNfPfMV/5Kemb+bqflCIBALL2RqqyNT3nhPoO+mWO+oJjLVqB16JD9gVnuryNT9gl4q4otvezHD+vSG/we3R36yg/yGr38dOcxq/QY9405cnzq3WEcvNXhcN5yI6rZ/g4wkDgm1ypGowg4hNOu5R7xrNIvo3sguUFMZs+JrwbL0HkkRZlMJf35bWF+Z6ZBAW07Rmx3Nun8wZZBwEAidqgbIM9IwH6Z4UudANjmOyYOA2S+/jHNO2QaPe8UBs2D2QqbEaTWuluUloifIlBSjp6zI/GGKOm5rW/wL6yVyyn+Yot1KI9Ias9fxIaEXvp4nBc/LA4hZFIyl3TFrzSaXDLYvUtlmXjcyWZOeAVm4/TAlVH0JWE1iFtsKa4kIJ8rDLtyhpxZ3PiLX4vUvpl5DvYCdNO5zbwnoqUjKryBxBJkK1XHexeipIz/g90nfNXyY0o0tZlPVxmy4u9FvpuC0Wf7J7Lde/Cr7idv/LPT9b2IKIthCn+MYx+t+PtDMw2x2ZzMn9XcW1jOTFJnqChaPr9OUo4NTuVCTGTLFY3FEKSfZ0EfiyfbURS7Ql9PdoDom6Bkjnvn0tZA06N3qRAKlRwb3Lma7B3VsJginmUCjhx9Au+1Hhqrcp82KPUO5Q695KoseYq11BFk1O6XBfHweVXgQQyxqju0/k6yiynsvYOoR8cpQnAeJTJebIyh5itnuvAqAcKs8Q08kVWo5JY45I6V3oPq4D+FNPXx7SnLOP0yps6/9ccf9eXURmTJWyBTRXui9blMP5L2aTEARxnnljKB+M6U6yQ9TxzzoQZyMnlLG+i0Sk395StaDN2zvTp9a73E91a7Iv5kyL95aINpd5L89NYTI1C6qkfkJXlas09ifz5SVOTJLW8aoL01MovJ1Ad264u+LlnxH0mf9Aok5/jB1Z80nqLvRw9wSz39WYTalqv3HPcUyy19lv7+lH8XvZqpzhy107XVk6kY7Gk4xm+EfC72luVjP5McshNu+x+MvzeZovuMcuL8dn/hPP3PooLEWdK8FMhO3yCDLcFgPucmJCW8Ndeg87jQo/NOJeCg7n8ZNfIF0+7DTMMQqnRYgBfBYj/c4SgkZnL+iMxRsj14DTuqo1XBnaMkWs+N6xq7p+vRVX20x1UUyW33qqa9nvga7AoGkc2RKHNIm/XhK0esMRH6LY1IIlG9PfTFl6VtkqiM8nkK8RiZmD174MCVO321quQoytTReNejXB3rti6n2aU5A349728xS9FSuKDFs5sU45td8RVYrZEqo0FPmO0RPbSlmv/1KqGxrL4dYr/HKG6jy6lOohoP/8ZRUqZjlrCoSyOY84UBcjUxRRomI4iNz4rxDJmUBXx8cTGTqVY373D+RKfN+uQINJsjUl6dUwx3QSw9kan/Ha8qV4R8gLwXMpvs3erbt+G+mYDo+7/pzTLHrX933I/+zo9vif/Uexe9myug7EdrX2WZ8yco7Ors6V2iuK6x3jKvDUd/UQqjqNR6P54SlolE5kGiJT0InkoDuJceCWq3H+YAUmZop3TjHNj4x3rJwgfqvtQq3aeoygeGwDsXfF0HcBXbqBZm9pjUf+RBfHugl7Thz6NlGhh83B703E9iOll0XQu5vT3YoH6Q1heX4jPg1sZmwvUoZrSeLzcdT/2BKWJMmhbWKY+qLqS9PmbsTP5D4MUtAYB087pbhQGilIFNkifXHYqEIpHnm6CkPPWU+EqyHjBqz11FT0XvVAz1gzmdrUE7WIzUT+ywTtlBuQPt1ZcPEVjDUGm4P+5wW6cdTg+Fi9rtvKgLSMZRI2QUv2Nrkhynr7pawNcc5v/0GmZomr2+mPtmvXObfnjKTReMQIeX/5am3oV++mbo1QUcW5WUAWhn4fSyulol+efWgvscn7XmCzD0msx5oUo/fr1/Gf5CpOfuL/n4z6T/bJP6vrp3/3ff9JkQWId9skBlrh556XLkLxGSBHnjcx34RfRZA1Qx2GlA5Zek51WxoD7HH+J3AAmUvkgmNwiEzWu+saRiO9zSiCXqleOUaXYGvYn0ELjIwc7BysdkI2mhi22HtM2us3zpk6pbj68t0fB5GqgDwnw8ZnfNORkvPR6aW489hwXJ016yx3mpudupvn1L8YUouJwKxmgMy9ZX9vjz1YYpjxrXt6WZkZodj6hXmCcjp8V9MbTsWPcAW6ClnNe4nZVoteqtGpkQPmTrkfcNArCNTi6m7AqXaP1LY5sgUYn2D/XSK73+2dUY2KXrqcECmPp6Sn5j99rMrMlX2B4Gc3y/MfuTd29aFIFNZOymATnc4xr+yX17zHChDUtog3gOfGHD59hR0V2RqMPI5CHgZTC1/G8Zk/XKRqcUCmUrNuiNzEz2l5uPrizrQ/sGUcarxmuKoPTLFbTDbXs/Nn2RqsfhF9pszf8c8it/fj+IoCBBHHDKznLkV3W6zC1TzFY7Za+wMdI/fDB6zHrNaI6KnII8syDXRYzzHdjSqlLEJaVogU6cteuR1wKwWN+p4z6LNZepn3QGKlYTHSx+9di2wPotDzybe+0E4KuzWHhQ8vt4LJ1SjD2uNjD0bl/EeFAfs1omQsVQ9kfC4lliKdXoEuWXadrAYpOhTT20vsmBb5nKzJvIbmdLMbWMbGsbXD1PHwK9wdE4VTHrcJQF1HTc4pjVkij9fciChV9lm23NrMl0kNQjnkak9X3NkqWM9Iy6bsY8ti9nuiyk9eD5SQxRb9NSlv8JufsExDCs+I9bF7T6eMu3tuP/T3kxBlyYVsUQHmUqn4944etjbRlaFDpnneQHa8dKmxrRYrYmqvxagz8TStpah4pNhGhSwSxpkdkGRqbGrx4cpaK9hRPbzPoKd+ypG7419kgh9gng74PdZA6+RLqh/PGXJmP14JcGfrxy+f5f9UU9x/C/u+82Zv2MexW/31GuBTCXbzLa96RuZGiQugvrZIEOnHLPXpGN9aNYiZjXDZgb68nwT8nfmpQF7dmQqrTOA8sK7aThtMSvujlEI2XyN9dN7OvaruDoKtFaLx08yeipaYJYsFxN7XGlks9TNJQ86uCCD7s3VaDrPkDGiuWmgb7OYOmfHh75jkLH+ikxZ3PoM9wPYxG8dZOrLU0K0E2zzFtzWxOJX+if7mZNWkQnXXlKg7RnHWJgjUxMvwfrHZRpihPqyI/1xhvXWfFx73s3lNamYkanju7VhUSNTIkWmVPsw7j2j4pgVIxOZarNxH47DmP2oeQVhg0xah2UdE6IiU+IuL2zglziGJ4yORrNWJWNxUSiQZ6W8QJkqPTGDVQhkKPsCSDrOe2/yM0fSWb0A2gglMf0X7xArQqZUqPDzYXIAsncmM9BeYWt/PHU5TCI4rhRkKr7j92MpMrV1VGTwISNTqpt/M2UmYz1IqPn/k6f49S/mJs3/kn4Uv52p3VsToPRr2/ZLBplamNkZ2uceGSNVVtHlg/Mhmet4PNsiU4uwA+hj3UvDLMskWuxkgJZckZmljEwFKymA5jk7kUDW3G+m4nfl2p7godf0HLNkLLgW4w93ZMqfRieorvXI4AK9dl12J7ilZ9cOjyvJp85O8PGi7LqM71NkahFhffWwpvj+y8nxqdKkP/f9HvyG+zC18cae/TqDTFVmkALRJjjGMg3rjUznY7xOj32IJvGyIreFmX+yn1ldqjXZT5IKhK2FTMl8jZ5JsJ7RllJjm3akVKS0X5j9JuuHbVzVlUScILmCQm6YrZZvZCro9RbQ1zjGb+M9gealjytfuJIxuwazpBpgNtPyoifQ6OipY6/kH6as26zlyGSBTCmPuCSGmiBT/FsvkNkSzy/Kxj6yj4SFY1lg9lMqzI7vd4BMXQz8fXUVVGS494/xedTYn2JkqhBpB9v1rEqtywWz6zq8dKAl476JV2sZ/UGmVuwv9iCY/y39KH43U9ODs4EkZDCL1de8oscUPdLBDX8GFusZTxh8qEtkynuypKPOJDYgno3z0GcbSaLSeTCg0QpkoO4zllYJ1kP3zZjdLB7rK8lgFXhUyIgXtui15y7zoUxWVhosfGT0dhpOkEtYL3lMPHY/P4ALVZu7xEvmrENhxnqQaks39dMpO1BdH+8TXksr9fcXyfms9fh4iqufWP/0Cw32xRaZ+WKKs5GpQ/fVq2tkis4u//JUMExyEAsDj5cuMnWeXSrYOKOnQERPyTpms81zh4zumiAjSyNZwfbaPYhpFK1EJKJfYQsBemRh8liIvvQfT9EGmTqo7renYHYP1oRc8gFEbuwHsZV+sp+crDH7LbUVR063/NtTMDFrh7i+W8D+IGF2PNrotaILWND1yXh+7k/22xz3+Pt6o/5mSniMPWYWFX7/PcXzOaZvZL5z62+mdlmLTJ4ehz/J1Hr+i3sU8/lf0t/vdzMVez4ytUaG/DBATwkLLoBkEVmMd46dmCpZ5cPtiFnNOyYjU+/IgMKIPNsrZmRNJ0xnwE1ZIAOOix5ZH8GDWNu4qVcO6C0FJAVKu0Gm+JiV6VHqPMjVwkq95SrtqDj2gGm9B3qNX2BWZJeOAw9PdRjf7TErVhPtBOWmc8c1jdlAHQXrrY7OLdvzX3j8P2s9PtnP7Z8qKHusp/7hqS+m4HbHeqg7v2I4rA8/nvpkP0WviHmfyBwBBpk6WmZLDL7+8dQ/mIo9uoSjfXzYMOVXAiH38R7BskdmKF9HZFUrLcgbqbCtuckPxHuip7RiVqbG7qtXGaUD7Pfnn+wX+nwOCrPA+uYr+8m3YA403mD2q/kACH2L4zPrGM8vWIYaiXidAZV1kClOR0/JAX+GHdOip5gCzy9a8g84qhSvEe4zkAjVxRb0TT1mUwmZajMRmX9f/7inZsyv1iTO/5Z+FL+bqfdUnULKLy0mzIxZRa851i93h7XSUCpZrFcMzYdMskaPGciUUMpHKBXRI8GTIlNiz+HPcYlMPRlpoHNtfYKsn7i2L2gsR9uSkyEZZi4J7c6RqOYiIzdOtexgcsXP2/OCC5keuEw4uecSnSicDcVm56TejpM0ejr5J0gfC2QSq76B8lrlQa8GyNTxhVmy3qvi5x6FuVeMNRmSpwY7ET1lHG1FIpXi3kFYLHCMcSFexzm/vwHRoSHme3LIPp4Szs2Pp3I1KLE+eeGYFV/jul0mKTDrkcaG2KwzwlgzZKomD/LJfuk8uYD01krGSOsgIsOGjj1bpIKAMO6rsVPEBPYK+8OUt50MoLy5jrHuYw/P+PTK4fi2W/vjqS+mlOu1YIxzjUxlDjKl8ls8v/e4b4fmTJApD8/PKMc+uZNFf/721BdT4bXuMdsRrN/4Ky99sp8Yjc+3dinaa3brv5mCYtH4f5ApdvWrexR/Sz+K383Unvem0MDGYoKenWV0to1xzFY1jvljgfXKYap546YX6DEyIRUNl50OnWd5xH8YKYdZrjpCTk8OE2QOMkWizoVOfLnEdwnL0vay3kM6BTxuGJgVbXHtQrHmLPRSgp+3ESUX+g3BrHgT0VNUiS1ow8ohHttnMr1FsQvxeoNM6TOpo/pTRs/tMpMJgjb7Zuor+xlr//ZdT30xBegpCesjMwElZ3GMTfxx3ayT3GDbUmRueQ8xy52CDLMgRSauGceRnYie0qPRU6Eyesq4YPaS0HvmNuAzop/dJRzy4kGs5fuwJkwW/IupRKcNqFuSMxAm/2LKeo1rLRrOfcKOO3QM9E2jEe5qZrDbn9BTmqUOmC2VGejO5IcpeTLJ4MhhdjSeMnqq1y8MKFMZz++LqWnIh7CP78jUisXs6W+DH6aux1oiRJphfWfm6DmTw/NXFujRveu1trWzD3+Sqfmv9kmcc/+t9yg2qyl04QLrm1XlZtTfdSeI9YtFwoPjODSVkbH0wmEW5HKmopcpq0HROScm8I4pS5sWGbsXdJy3Pnc66kaVA+3yiNmtWbIdJStkqnhZ+PPyLgn0YPoOdJOVyYT5085ovFw7UPYVZrvtzRUoX4IJ6am0GZ8tkMFqW7mQpiEyNcj4+VLHutCoIjJl11if/cdTRiob3Cf7kfKO2e6xxes0h5nuw5QZ8ngdN9/BDcTHs04NrUWm9uOOIP9gytijp7T3q2EsZnxGul9d8m+mZpUSk/XQ/zClrpApG/9WIPo1Zj9DwOzHLMQGtFOKTP3HU7vlUNommp4j27Z+gKZKyJQ79n6WQpoB3bYtscT7GX9fbo4rO6cFA/cXMmWJL8ymcEZGls+DTKTtDJkStz9M2Tf9DIKyQi+uu/qbqcNOKFOAHTLFFMjUlmI9BtPb+PxsdWlB4wA994jCP8nU4lf7JM75v2Stx+9+PuUXzwl0zx3W/GcNmVI8zGJ93OOYXdRYr4CB9VG33luMvz3YFVX1TIV6MpzSUNBTrG/iWIcHIztpoEvIUM/HNmTeOG/8aSIDLBvvoTOPeNzbsQJdiBmmqOvbTL1si0ztjmBDch7cNNgxzpqmNQfQnnIbs1+Lrz+XggPF8HZJcF9kFa2nkQMNU5ppWKzHObjjfb+v9VOf7KfmjAbqPKlT6/jmhY+nRGpg9spiHFOhYH4zZd1YzH7JRLnD8XArUzPUfI6kG/eHqdREplovwOx1m6D3DCOIyYwVefQO0zOGv244wthJBKRufzy1eExqUF7IlDl5YdbU3hNkquyQqXwesGRXJw9QnHH/q7P/w5R4OrTkH55SpHORGoKiADEo1ntyyKHnvphaCzUDu4fdMCZdLYFcsyQEOT4hU5MMz0+cuh1srwl+X79QBCKs6+bjKUv30NPXY9KA7Af4+66HP+opjvtV9vtb+lH8bqbC6LaGu19gfXLy3JgeD7IDNQ9m6u8HrGdcMfOgPm2xvvK6NKO9U6lQeZNT6rXntKORM6C3bk/HDhrWwSzHY3ZLh6WThlcbf9b9bAe324AeS6t0TXkcOlBs16btsQoT06Xn2ND2omuHrZOt6X6nGZDMHdv2lnd7TYepjMk/osjU0pQqenxpDvTnxrQDK2Olzx4EX2vnP9nvi6njOqmZj6fKREngwD+Rmf0GPdVq4hVoodWp6QB6amW66TdT/lpmyVZxC2RoZOqs/DC1n93Qe9UcmdmYk2+mQGaQqfRBo889CuMxBGO/dWRK0LCeMpUEmQpU9JQm9KVtya7CkmnfP0CiETIlJcjUye4z0OsKx/i6aQeyWyks6Md1kZq8wH8ztSuZH6bs3bhvyOipD1MKmOG3p76yX7vUu4+nDHYeCATCca5VH+H5RUf+m6l92aOnisfS+YNM8atfZb+/pB/Fb2fqPWfWkL8Gi3jKxI2ot8kcSJXWtMPyLmG2YuQTpM89esyz0Sv5STpAJ5xPtu+EaTXuM4+MObpDQiiljK4y1oTe6JGx9W68F7+NdvBwEsf2J5zN0eVCGp9v3ZGp4pBGVDzIFpSXJdZf5S3j6FTSjtBdH1i/9T7DUTpD5sp4g/UYm+LnuQYyVmeBia+fo8e++qV/1vl+MVXUyNTBRE+Z13D0VK/EoJlNiXZcYHbTmPwK8mrsj77dI1MVufwwZaj++LTALOCgvZrUZJOgI0KCTG2OUc2YWc5HRH7OeNgUaZ+aZfLjKfVNMGutPd4nq9O4NoTFesqya2S492cxiI6Ov3+dIqMnU3yAumK61KjuS5lEZp6Bamx/PBX3yBRVRqauca0R5tZ/e8qEyUEi2+T1BvrSG8Zg4pEp5hJ8PGVKKyUiTUY72BcTZDihyNSUHXtX3+KKfJjy7FcDR7NqGDhFzZ9kasX8og/t/C/pR/Hbmdr56Qq6PsH6JpiN+/MeIhzjWmqSwL9lEg33WL/UAkGP7VL0yqPKFCji6YmE5ZFkdD9jDxA/3DGrpU5MPeoAVIu5Q4LZyonoVMgoJP44J3c2G+dNlJIBebXEz38B49Pi4ptwe2O95b3uDktfnaZBfphZTHDU8PXvaYzH12N2vK/YmDYDerCIfWDC84JZ0wpLlM+89M8z338wNW2QKe+GntJ9Hcf8F1OXm3sFUcvqFBZpE5PzfHYHvb/gmLXOFUtmqp7DQTCRqdxEpl4TPQXarzBxxS56SmQUDshD6PH9zb+ZCve1T57rWQVCQ/LUSET0lNDwMezuh5KYoPHshymyVDsb6y1k6qGO8ywqikzdX+eO9ApFT0krzH7dwGvkTMfe0ckJPTU7NxJp1LHv0WTVpNbk2ACZTikyNQXMmrtm7GnTT1rYrK74ejqT10QLdcyiKw/rsXSLHlsn6C3C3jE7TvM/ytR69qvnU+vNfx5Q/S8y9dt7vPTL2xLubG+mwat0HerfBRNyegAm6BIJ65kdeqvYCVhftRET0UMBMtyEzmVCW05jmjmRgt6KbTuQ9hkeX3NHSMuVzQSYE316xjoe8rq20/B8tQca2ewREgGA8dyj7VB1JaO3hAqZSRUH6zMuViFTbPTi5c10tJZjgMeyRib1txTR5Dr2YdqXgOer/DD15SlwqydHomShw34tIlOGNXrKpTFslmM9c9axhnfNy7enjG6zxDEWYb2lKfPSNkwbmTqJo6dGpmBaj+uhTDNDz4U/TL38ZAHa4dnbpssuMSvy4hl25PrDVCehp8RpmqdW/0JP7R30lLpQ0VPSeZxXsQt6UId7Z5vX2VIimoB074sEs6ZTtuNTshkD0pMvbPM5PrO9ikkKavjC88PKSfhmKhn3vDbH+4ZOngeg6PoPU04sdh+mzDrj1uTMjfsX78d5HOIbPfZ2+QaU8xl/X5Gj5/4YU3OG+9XcpM3fsdbjtzMFZMFDfvTQG5kwrs04RgbcmAZSD9PLmgoW2JBipZ96T0J8umTlPXTeeJ9OfKJnprm2h5K5WYyvblmH1vNOR++sbDvkKP4cQrSFh7+zbf/4wqw4jwQN7il+fphQBuhB8A1o3gp6LR97lSkn5wCNNrGwPuvtij4CGRlc58io+BrnTSixAWWBo8Hrdyn3D6Y+z3y/5lFIYjL2yLRwTC1s8Tv7mbKNY+7R0guo87wmH6aMRkePbZbj8yOrwjGvoKeUJ2Y/mCfIFO+N97pvPtZnWAD6xJnyC5A2M8x+X0zd2dcZpClmLZOZK0DiJXpKG+451kMJMrXS+huIx7YkH6YKP+lhZ43rdF/5Af1/TO4g3kL0xvG5qshOFFn0TohM2XteJrQM7iBxD2QyyjD7xb4yfDwFX/c4vrKfMpXw9x35cZ/HTd2CHod4Pl9MtSf6zRT+K4xrHPuxR+jIlHEVwz/oqTm7/NV9P+G/dO/RlWgvoKI9jvFLOJPo0UTPVKIPJFik6ZjVBoDy3Jkk3G6Y8Qm/v4PGlV0SmE7q0CiWKWAgtDDL7RyZ6vNKhVaNsR5SH6xGD4v1Bqq3b6Vhn5GYTtO1CrV6BTs0KyLTLJI0qEofs+MwQ89lIqtAS54WCR0ePXjVffy8aWOToIscjb5v0RFT0tNggtWSDLSKb+R7HsXXfb+v51NEF8d+fW8cU56HnlLJ2G8vZ3FMJdcgAvlij8zZh+gfnjL3ITLluD9MmbvXj6cOyhzrL34d+B9PCUe9t8ExDyyx5vwZtv0K65f5CW26LZCpI92ip6oEs+bx+LqBMKcFY4kx35F7OM4TT8yOmLMOPTUQ/g6Hg9ekRnBDT9ETz4DAI1PAlbVESure0UsGnp9aN8KHKaHUfpi6NbwPSrtHT9k+MpWvMNuJz3lJjHOE318ORsZZwGvGLUHPhmxfg3TkMDteuVD7g0zN1r9YOz8X//PI93+zH8Vv99RaYljI6MFgvO0K6xkriTRI9JmReulYsdsJeqcJS/TCYZNK1Fw7BH+ejn2WTkSjoGYiPKQbek4L0BuMrSlQZofxPmHKSnRz268hMWYm49k7zHpXN1YgdRT8fRPFHu/brRV4sFN8fW1lQB9DtIds5pqpf26Zsd8Ft4eHbFq2LymOQPVhjecnZobtCUbafZj67EHwtdbjiymxQqaMW4hjaq+LN9hfdzjGeILZp+7MCISxN5f1Lg4+2Vr1HdSKRebI1h/Iy6YZyOTVIJPj86zIVFLQv/av6g+8T5bzAD3lokNhm4UDsU5iCDpx8f33B3pqd32VmOXuuW1ErwDrtXuNTFVpwZjXLXpqqfPdN1NKhJ66HkxkZuYiI+y8zYgUvca9doLCtkIDPZUpP56y3q8lZtnXC5k61Hh+goFMHU61D+K8QE99MZXNLg2e2aIkltxyHDlYYg0b4f3D1OadI1OLDBmeOoc/ydTiV/skzrf/d0H8P+sppW2HMVsdGf8xz2IaVTjm71JpEP/u2xlNGk6GPjwZ6KXNnaWdMojQqBVmtQtFJiTGmEBaVcjIoJKMPoizg3t4MpnQrW2OTubqAmLLGeufPhVoZHZ7iMs3MjFhtuOeAyzFLOeZdsA3mDXbCytBWVKT+BcZvejZAoHSIsgsFMi4usT67Z4TPN/CYjJaiZ70YerT4+Vr/dQXU2YcYjD0dpPbx1Of7Lc58Zj9nLAmlvREpoZNncDBfWA2W/ByRaxAQabAbGxjCJCpNKD3r33gbWs3rr3wgC5Al449se7zwzDucPPNFAyYqj5MURGZso4BeuqRjUytypKYB7/uyFR9IVMnoWUsQ0Sm7AVmTyF8IiNfTDVN/wbtzRUELvtAInKKniJKXZJ/eGqjp3h+h3FuE/tUAjh4U2QqpuhJ/WzWH6bAZWWO1Be+gt1x7P933oz1ljKp4HC/NLZZXP4oU9yv9kmcb/+OeRS/3VPbadpCtd7pqQ8PzG7v93oHnfk+2sEtGj3Rr7fQRJ7OhO/9HZkTsw0yxdi2523vHBVkYwG9LR/tcPnELGc9uC3kfogMPILRI/L5hd6bIpPO4l1R/+ETaLfOMQ1M6z5Q8RJvoDvcDCY8n5ERP5O3cFcvmA2NI3qxeKYTuJ8C9Ka4Rs9F3bCDul8fiaeyqf9hSpA9ZOpr7fzXOt/jXcB6aXMY66kt/+0py+MChywrMfonU1/11IHq6DHxLXekuiBT+6vZEKMykakmRU9RxfxhqjnP5qAIrx7rofO/PPVhqn2P662WYk5MQUSm6l1yBdVI0FPdArOkMhvnhZNdR6zpc+zfPqMJbGQWvbEpzhmph/wNUrpApr6yn8Pg8S+m4ARjzxmGR6YeO2SCQCgTV375sL1dkClvg9mUT4Pv7Gd252qca1VXIG01vKY0C/QYv39VH0/96ezH/2qfxDn5T9uk5X/T3KSHsCqgu7sq48s7u6NuzG6hvii6HQwzGxnR1RVUFv71g8X9LdGEK1dwbzvMYh2zxUJsZwzwAEazw5K9V1Q67KeQ2SwQ31shk+fSbqDMMx2z2tYCOpU4ASqfRUbvs21MH8meh/QYHonPC4xMjQ27geLNosfaymJpvVJnEPfIdJC1FkfJxNlCHyV4fmHEaHQ/JRKOmfMPU8GUHEGbIFMWvHFMzZezK+h5jmOSHXc6IHQSwUblagJLNfRJo7jxt6eWit99PEWnr5oxYmXMfhvxDsf8hVnyLKMHUkP5ZsoYFg3WRzYfgjpl8f1fTC3ZcV2wtM1t0F6YNe9RfgXhJv4wFXSTFvTJ5cdT+9UlAQnjdGoe3FVGyL3G7Hc9YX2UGegpsxz3OEhkZP6q82tyXdAnqJMemX/PQok0se5/eyp4IPPpzW1AoOz4+0am0rG7tkIKzI72WnEIsZMKVFVBz80L9NyfY2r5q30S59J/ac9M3W+vUHdLhfHfOXqh5W5ryJK9RrzL+83S9JS+odjSA/ENLGPo80LmkPBTYIJhYTl08iIVZOruQMJzaElUfKgcPFrmmPrWjpHoXfESqLZUJd71nHTUCZjVOM9cS4MOjUZ17jlAkwwqExxmVkx5B5m9Kdej7T86/PlwXLTQSImK11/Z8mk8KSfQc2dk/DFBxr6Y+toj2zi3wjdTCoNMwbDFMXWa8lfYFnccY88Bx9Ss1s+gvMZ1r+UWmYJciUF+7Avmk/0Kk/4wpYz1EJciUzJWXba5TdBzwctEpk7FuLfNA5l6K24AO8fAMa9lvEbiKi/geBN/mFr7yTdTyKTSkbzIWyCaj0yV476L7bSPYTvNkZE2W8Xk4oxMZR566nHkBXw/j8zD6NmardE7Qv8Ebck0BKo9euq0UTxQiyd6Met4IAmhNex7G78Pu5JZkutJCds7wfcXLnpsPfZpEry+sa2peviTTK1/1eNlwfwdaz1+e/ZrZM+Fzk72adBKb58e3vsZZFV3sP03vUc0C5gSKnrbjwzEazoXVwNktztmud3TXNOdhjktP873JESJYVacpgPE05uW+tHkHVPj1nqQbgQ59W9CItGrfZ5BMfgqVtSnZE1P+qZAD54VEnLxi6XFBL1UXXmNCYX4LdNucouhe2cy499KZHLB7BeQb+xDGj6Ee0b3xY2O+xKK9oepfrLSv5mKl+PzpvnoqfekSA3eC76Z2k3fFWNYyyWQ1yG/gXwpcAw+Zb8imSti1jNNZMrkkalNKyawBfjx1DzkZyBeko6xHvYPU9tph+9fRbVGogE9dagTHONPgY8I2Y7Z77ApUtPX+Yr0ltuCEDRtCpEafGe/oyBjPXWenGMSNckLNIvN0w9TDB2z35vgNWF2Rqamx3G+YDOtGWs97m/VkuCHqWQSALnEPdZPnPXDlF0GJewW9MdTMCjI1Jsgk9diKf05phbM4hfPpxbs/10Q/8966movVMj2psSEfYNlLlm0LaQHkElY0BdHRWd/hoqlEuOvuwEri8uthJg/o2f2mySm67VhQllXEgnBEjIqw6qEPOwPxMsFZE40iArxtad2uMhih8rXsoPH3ldSj0piTJ/C+PnVc0e8ok0EeqPpE0rzqGL99XxVOBZKB8q4o4y38ZDp6H1+QBXeZdtbv7fCx1Ni34j2p2cm+yYGbN9xlRpJiEwV8esKYrQpGItMccx9MXXcJ8jUdmgccnjMsN7C1zEWE1f/ZMpajvfC090Es9fygfXZYTf2Njv1yNTz9MNUwojfTFmNE3x7atdhPWXxMmbNtAoucMD6yLbeLJ99mCLivk3NdAg4omToSYV2yNQramMyj0am/FnOfJjaOKOn2BiZ2nb4evxHesB+eNeM2Y57XqNyPCDg5PaHqVibIFMbE19vb5Gpr+y3v10wm75avKa0dxPrvfz255li+V88n1qw/6XzKPTzfAqnGV7nvfo+ZOiZ8gpldaC2b5QJeuJ61iChvWgHrfiMqeefI+hvGyX1tUJA1t4bCVqkIQ2T3qjoxSpDuIv+jgld5iXROLdWYO3lLQntEN8flukdWlZFr12TgaMlt9Eh3ty3qd+LsUyLbVlCwVQy4xlzUaCJsqDQPtZb4jfNINHX/nmH8nqnadhXL5+WYUuBPDpkatoJ0if7UVmoGBCakSm/vwCZXooUqyqsd6ooCUGMWcx+wW18cjwPvj1lDYCemsf8HehjZOod/DAlyF1NzNkT3++6LxZoNv1h6jXwAYhzFbOd1/Iy2WlJDtt5kjGGDbxPlPXlh6mLivXZ7Eqbj6cs6zrus1GYMewnYkPMy1mNiB7rA8hHBz01PflrEr9n30yBOq47zn3lAbLuIlPGZmRqyZ+AnE1kqlYx+ykcXwE9An7fxYsbyNDS4p9MPYlegCgHDfnD2W8xW/3iHsVi9l86jyKj8xTOy25tO31i4JgXbAMeYi6m3uQlaPTa7ZZw6l9r266YqyxduecRboZI08CyBxzzZNvChTku7ZOTXh1pWj0P0PDKlvGLVpComzQXOKe3iX0qq6kmhYvShUdylIi3vYBMN+ppAleVnxJ7F24kZA6z5KP0dsTXYvSazZ86cDbKJLXPh6dM/cPehj49b22/rIaYlmq6g302iKk5aLH82YOApGPfVfPtD+R0QqYEM/ph6jatw089Ze1PP0ztD/HYI6XkMkIM9JR0fNWpZfPjnNQjekLJNWRqmysauTI1C0ex71Kzfy4rIk5nPmxyBZl0VEUmJXfJQd3EP0xJVzeCw3z1w5SrKzXQKvthKmnHe+3ZBsf43VpFhJkqzw9TxuKITNHodQO84GB2fMoKS9iz28OO6ZD5Xl4K5HR3T6DKM2SqY/D8GHa8rxeMPV/OSfXNFD2tkcmrhdlvw/fI1PWJ2fZ2PQh/kKkF+4vnU4v5f+laj0I/UbieDDZ1YNdz0inZrcBkuRVjw2DI1H4sA3B6gU3tkxGBNM7DgfOFFxjv3BoCfZwPKnjR601cdtKBZNHdG//1XpP01PcPTnJEcwrWbDUjbvjQQGK4/Q76ENBrh+oGVAunV/Dkcsa4+V6XJGPwbLgv5oQEdvrMqPo6ahCJs5ltd+ZFk3R2v4VSfk9SZ3J8fjOl3lkk4ctTX/tPbSrMfpbYIFNzq74AtXwc056GTA1NEAL1zSqFNXPQSCuZN9jVVxyDpVdlRLxP7rBdjEyRGpnajPcIdKP5YUpd8CxsPWFc/0QOFXmB6IP83hbj/LtaIst7kINeIVPWVcDsp8pmBJigx3sOSz4e97ZpQJaG1jZ8gvXRuUdmjrpfM+Cl54iEc3MAYWOjp9K5zJHujfWeGi2xHjwBeuqcTXpQDmdkQraQCXXQTyA12wyz4AqzZ9SMvaCXWmEb8sB1ZBx3QA5nzIJ7T4EPU1t1fH+hNn8y+3HzXzyfWizm//nvf9NT5DczlUNSgV3jRe70GFad5KUHF6yQead2WGhrSX2Oi6kCpmOcZR860urR+GC4Gk9OB71bS9I1aeE6YJawxT0eZ7yjDq5gsbZ90btMmtHJDa5M1JOT3iwdabdcPsAXtivbnqwulXSs8il4bNuntuGFa2kwVzLWc65AvEyZDtLB0Ts4F7ue2MJ1JUvz/T0Gh+xZ5uSL+iAV7GYPYrAS8To8jb/3dDuOvcHM1x2Z2kl59GHKHCSsNw6oQpC8VWUbCT0A8V/uFeidL2xIFnJM3IZPYNuadWpGIjKlj/PK6Wnct+OLqdczQE/VXmdDcAuzfzD18VT0CDKgfJylRjXe08glHT3lMAWx5GRc274S0VPHcW3H/IaM8KmCTLMn9A73Vn2iFfQJG97KbUPUOY44/uX68RTIGx7rowXt0cOLOjWmGTKVlLUL0pnmxGTFWiNn51KCcml/mArZPIeDfxrXDWd4nD/ymE0TvGaY+/KPeornf7F+arH4L93Xw729NDB0ktuu9KgrKfNeTzhlas2cru9DJYWcGMJ5t8ttZ2b7sZQ/XBZM+/VMnektHKQlPzuiZ8x76hanKpLMg17DiY1b+/RUG5CecUDACEr8/LLC48OzMfHzF6ztivKZlV4qf4OgW+aMuzWrtVTV8zWcFIpZ9J3psZSx4hGCdpKn7pHWmvQ8uSuAGdOR02LTRtIubmWgsNmSz77zX3tk6/bmf5jS6uifnuJlE+upbf3DFHee/TD15an2MTJ1f9W2mSnjXKY1egT/XlifGWEtk2NAmY+nrOXrkBHzPPNAMqbj2gyeF4jCXsb5ggJ6iuWQ4XaqnOFwdQtimkEdk4jja9CloCXmRPphSngZyMjRbH0SbMUnqNwLs9xynCD8xZTSz/D8k0UwkKZSOqBXUqegWvyaiFfqgi5c0FNvC5kfrOD/gynzuuU1op/cHPbeFOuxhbP8k0wtV794PrXgxP/573+Tqd9eT7XvIYPzOrik7uTgDdLV4HXwseKxT4rjR9LE41ZwNplLah/rXSbZx8DCLBYUthM9qkqSmqiAc7X3bSeXT5G06PQ9WLvFnXGOx0qW9ixnwVU5XNBbZeFLDuY4uN7FB7Hr+iBIgspv4SqrV9suS0+SlPm8gih/Lxi7Pa9jqd5FOVhH/2K75qQEiZDEA3Pdp4w7f/Hyx1N7U0SmxE3skMvUM+EwuSEz99DvCF0nZxBrD5k58rxM1qUbgFYLlW3ybCh/M3VC5uBWcDHGOWRK3Jg1Vm2m4hPdH+uZCxn3whn72n4xtT/sx/l6J/RUEvQeemt8/zIJBBKf3Ay09yazrXD4YUpavDH70ZKPSDcENRyidUus7l0PJHXQk7rUY9ZkfdUh6mrygE0POTEs12eJ5wRX2E+HYtzPV+nI/SR2355yBWTqy1N0v0amGAWZkQ4m1ktURQYB5I74a/Smro/1FQeBTJJ+XOMoNeipZxms/yBTa+ZXz6f+W/tRGKHBwjU3ID1ti5kgLY/dGWxz7dhOdchZycyGPZxeFjDOIWV8aXIXKrCe0YW4r2zuS9BvWIjal0YcY4HHi2HtgqmffGLPmlksOeUmQ69swXZdh2hSeKiv4PKPijmdVsjsmq5NOMsXkzi5yLCSfxqf1Bgrlpy4e9tJekAYDHNYE9ic6sjSoZB7OOVtQFxaeIKUz54KbOhha3889bVHtvrYIFPbww9T0h6v8+blgPUGG1y+mTIkP9TImybIFB3vy8UPZOoaz5Apf2Rqkoz9ytn+BopwH/fSYXBMNu+eAVXPOvLx1PBUPBCW5x+m5pWOBklumW1MBGTqVlD0lGqip9BbEWG7cV/E7athjLfHD4Q+JldQ529kJBtWzif7qdUzJ8BOKpZcsIoEgbXRO19MiTiqYdugR63bA+ux+2Hc2eGLqTUg8/1cKYA6xfj7NugpfkBvyqyO2bRf4vmTsMafZyf8fvvrn2SKY3617/xi+Xfs6/H776W/GRWi7EpTp52Za6nPVhX4ymKf2p7+dqTeNM4ATkkZm2uFTnK8PQMRbY6MK0a2IE2v6QEuQyUy9uMNnKTvvRQiO9GIW3PvSFKi0xT2+oLatrKKI6maY9a0z6uMORXBXpYe9i0dsx9l3ONj4CTDomsIV8WQnrrmLEjcjigAl6PE2BOSaJK/Y1g8LuHnC7PUkehy882UkQmDTw7HmwV75j+eyi4/TL3GPbCL9QvrH8OvbKzCGpnwp9cFjzPI1Pnox2TSvGIQCrMmxiJQHHK/I1M7Mu4JV4n4/t7m3x9PGTO6jAksJyfYLy30iFrXmP0sZErmkCnLjZWxHx8ypaz1nLG2fe0Tye4r2MTFD1OXE2a7w2Nf28YS0FNeP+7DMTJlnZ0KPZYpFzicDKzHzinfEYC+hc1pXRPzaCNT2jxHpjgmS61twUvE5/QCSJPlDExufkWqEL2pz0pksvbR0+F7gj+X6djjxlX+JFPsr/adX6z+S+dRyPLyBAc7XdpGeDNiqQrUDZy7fE1gUmxiiVlPBzh07sqGKzvVCD2hFwJ/QRib3QwgsdrJhY1+ZBljmk7HOavbKRxTsmXstxbL0tQ87GCnsitiiPGkItNSngKYdWK76EWQguS6AoVnlim46hFInGFWsdZNT05Jt4wkuZlaQNQ1xxjhdjquwCoxW3aciMxvwJHyojzAjre2WHOLQ0Tux9aBnXWriHVfytWHKeHK4piULKzR9VRBe/BDRT5M5Rx/ASIei/G5KReRdzUy5b5qAicemfrKfpts3BNuxwfShyni3DD7ucwyIsO8P4EUP5Gp01CtSXtV7kA3mP3MvYxM7WaTEDZq/8OUkM++mYKEIlNPLI5AmN6QEbdUgUxW/Q9TC5YbSBHTC/79Wjy/94uvSMxOWjheZj9MfXlKfznIlPhUJLJl0VP6a4ff195xFZkNNANhp+A1Y7//YerLU2bJ89wfZGr2q33nF39JP4rfft8vfJoliELfEyvwIyBZMd+BprMPYgmaJhGn1Cewv8PDNp6WKpDT1vJBv3oLBrrrxCHUHWviGeZ7uIVrjUym0wNse0AG8t1RIkmb3+DYJg/GULsmw+uqXyFT0YWxLyzTSQvxJAJJsv/D3XlsK85kbfqCGCCMBAxltrxBWxJGM7xAGOHN1fcbcM5XWd29Vk7y9J/91aBWZeEEZz/xvFsKRVyzJNj4MhXNKOTZVT7RwDwqPTN+eFv2Zs65jAePMzwQ3UK2dL0hJaN92KOdmKfhSyNDStNXMafcvqO/WKoVfbJfczNB9ooHGKcPT3hmpOuTj6firbgnMD3rCzYaV9TsqOXOyS7AlCoLptQ1mJq5yKrhQatKLoqjSV5t9+RgNUH2M09gStsevzyVuq6i0WEPT9kxPMVX7Zsp7+jtysTfTb48Zd4LMOX3wVRzUQPTQwtZ7lEPQtp6gqnNDVnucQFTga/jr9IIxbq2xvFCTy8CU50cHq3Jx8aHKXt03Waf7Dc613ZfnrLq8pb06Lph7bbG8b2Z4naC39O5iHsy6Uc91f7dGi/t3r9071ErrjnsHs4lxtHWZCuuiYr5cTPkeX4oTIm7m3D/EqAm4hd65tS/3tmUrIsU7w/TnKbzhctqOthk3G37LvnX5MhefLpjHHUC9ANV4rCqnfcl/oT5nFr7x4jnp3WeZX3aFGZvJ1ZbPYVbis1nVdHebNx4WvgHKQtbCvqtMDLZG802ZTIO0e+E/rAAs2LPNp0n1Ycp47Ai+njKtNujj6eSLBWeGgynbM3Q43+yn7sd5kxjsd5du3kyKdxevzyVcoTjm2+FpzyR/fjpMdW3uyVTt1ZliVEhW92b1hPMXc4SZ+zPqSgm+LznEzW/zd0erRrWhnVvhe8jP8Q14HNzwqqN34/X6WRAl75Y13ZaO5XpLUaWmyTol6KkdqQPU95id2F10QdTwxDZry/m0RuWA8+NxPfNN80zB6eykmJ7D6bGXSXjftCHp6wRPKomzx37C2MnxdEy39JzdS05HC7x/ddDPL7MlPLjqbhNk5/0lPy7fefbf8l6FH+cqZk2P6IGNgtKLG8sk2w8LdbSEp3C6DJ+ULpNiEMlKSg+HJ2CjPg6ZtcwMQ72p2Ie92R+Y689XRBPrfyBnrw2YD27i71dNp0BdXNZYlPL1iXvFm2Xwnll8wjtDTxlrbemZ3gqRyd5iRp/OciWSw2ekpN9NpAXimZ2X9s921eaSfF209aoioc2U6vcSnGfHTBDWcAhhu0sbkqPgo6GNGJjoH4z1ZyCKafeR40dLDDRltf5J/t9PDXpJajZLTyQ+hc5p9vjCK9qjJrNFTDVnq4XH6ZSxTn+n0zxZj3i6Frh/dsaPPVmKgqQUuNl9c2U6e93WeyIuUGVJq7J9l4YE7Zi/fK2fZyzt5uD4WLUZeo9d9cPU7G0hWffTEUjF+/vqsh+q0w5MfQHj3piz+93P/X2VOqI73fKwJQerPH8463a0kZ/lr966nVONmwORdZchT/KlPK7fefb2t8xj+KPZz/fQW3oQ3ckxdrAfpBWVFd2LXtO6XAz6tFlCG/0y+MM/UnQKmhtTly2i+OG4rV/uFBPq9Av6GpOcThoVzQ+eA6jUSjLlMtJSMp9u2Hn2VlmsVc2LyTNgy5P1VpcDqP00TArMpFN5t5Y4iKzZPJa1OLF7rWjQWeTz81W/5Gwp1+HWeJGVki9y+COLEprKZm2bY229274K1N7Vc05iJcHiSXj21PmMMIYsHFR4ydxPcl+tA9Sok7BVLRCTRuZ6FfCpptT3oOn1Vh4yj2CKeuyW7Bu98BoU+z3azyUJ7u0P0txehH3ikytIVLZeSclTxX9lFXpa/ZP9VJK5ipq+DZ8wvPXLZg6+ciS3WZtD2+Zp4yVHjy1i5Dt+itxP1c4nOH7OYsLO2kI71zmLro2XZlzUBLef91GjrCva+SAx7jC9zcmX55yaAum/OZEo8zboV+6a/i+WwvZT7XWm4+nWDUxJkSLxQb/q/fzTHU6v8t++l9yjuJPMzUYmg5Hq0ZG6WqzK8h0tzM24t4E2a830qijNxbsFKtxGZ+Ouy0dZEtFJ/1aSXww2iGti6LP4aAYlLHr2ltaLLnOBkdrZL8cNfqYyUP2OJpKSeYMHhSlmcRprQhoYF811wxP85jt/SODx/rbHunx+MDLWbAFUxfnYbqXgcmOvUikZNZouDSbhCs2JpsiS3g1aNDuFnjcn5wJCcjU0D9klGMcrx+kGJ7aUtOPUNPeFTW5WKKmXgo8ayhTMLe++fh+yXXOemSjBt9MTeXriqP7AzXbyZWQji485a/mVcbxEjUbLp8PjBHPs5SyC6aKcW3I/ZYHL6zblUz6A55ydTDF1V2sgys85XG5y9KXfhyQKil7Dpf7E8aAJjxFxmLOltxF9hub3VBsvXPhIL18M9U8P2cc1cU6TMvouKX6eXhk/7rA8akKPPVmym4cwFTWBdP7p5jHseyB4csuLz5MqX6O79/vYUx4e8oyAnj4PlQaP8hUt/e761P6X7Kvx5/OfjZVKqtkJsgqbkMmx+kl3K8seCtZgbG6Jw84DJ8DKd50hxqy0Bbdbz5YUtK57gsqq57Nlt9Oif1HM6Rhx3wgK7ZW6K/u7QdZzTxil728ZKtjosby8YmXS9vORuO6OjdV27U5kA6JlPae2wHN7vGMF264kYbGbqyZ6qhbY4NWcRbnUbalpFGM2FG1lVjLeRvS+7yfNrpRlp4MeOrNVFQJpqTNN1NaFYKZuO99MfX21IcpZzKcsWavd2Vq9NzBx1P9CbJfahRg6qEtFhzao4OU2jWxBqVgykzq5/IXT/kDC+8f9WWZWsPamg1JeMpog6lZJnYSqJnfTEmd6Iup5OSCqZq5RrabRajxea/rUncxPH88lfiSXJF8uIp1mdb/xZRdiOtlb6ZkawFPpest+sEQzOzOiVhjc4Xnd65gql8uvpiKL2eMCW9P+TsTTI6XP8mUIjV/d33K+EvmUfxpT01OcYdNdRdnSdPc5hQ0tyF7Yv/d9FqCoY6UxxztrhnxczCoyO3IRzCmzKTUyZo9WjoNnftOi6W4IaHGxYpK7ATBIotfRZuJzrnNajIGox4ARM2ON5yHrp5l594SWa0b1FnLHox+Q5F6dJjEMc9fl3WWjerDwlx2VJmdWO9TcpuXLtUW8KLajJcUi3WTfvHU57xfp98esSXVD2Vs+mCq8fImHDQOqLHnBf1OK3+i3xrHYMrUpxoNCgVMZejpP+coDFmc57tyVaapWAc2u8AjxrEFpiqxVnK34T3YnczO5S+eckms5bwcgSlPBVOmuyylWI3BVFO9TsS6tTviu3NkclbHPesbPlH6vHpbWjvNGcNOYPi6DVxyFHF/FZ3hqTXlFU0tMBUGi13Jx8axICtcVGzXLByf0fEuJFfHlJ3HDEwNz2C+ex9u2Y5ruzLmoVtQeE7WH6a48o4anR/CW88KDB8qMPlzTDXav7t/iv6l908ZNJPZDF/9jK/uwKSlD+94y3CQpdRpVHTeuT73kUbgiUZjQMv7vGBrpk+JxbpidDrca2zVFHhEJdS4PZ2PWN/dZxS3pNacphMwR7vTMEvnqcQUte5TTtRHh5KXddVoHRzAdODh9XezfFBnNbY4ac8LGvTWjdBkJW6wP71HlMZpKtOqMD0Oi/VcSiYVDT5M+bMDZZ/zfvMxPOVvwFTa0NFP7Fx4yht5qMmWOC92FfcbeQc8/mGqEUzAVG8HJtSzPCD8T3iJwVTyEvu2W1Mw5UVDMDUm1Ox2rtzQ31nnLIm3pwHFSjT4MJXMWnmD8gRM9euLEgy3UcP39S7/MJXsY4UpgHI4jIfIfu0U/ZGkL2bszp+VxHIGTw2s5My27CHL9UpxHnS4mHJ/L7KccZkU1JC9L6aSwxNM0bSZslrVwNQkzXvUOYp9GaMpnn+fu3OqRWL/rSjE9+9uMKY0e9GarVu7Kn+aqebv1nhpm3/H3qN/3FNFkDXYFesmxcNXKdOkKZus6Z2sTPJ0MCD5vnXY8g5Jxqcc/Uyy6I1Z98858vtoaJK9O3TZMaJ+lpzDDH/DbBCy0RtNMh63m1tq9bp1thJUf2oopJG3CVJeDh4vZJPjrCBjULbRQx/xetKQ7cZjv8um1lpImXUrNdOT2y+ONoswSx+ugaykor+K1Pmc0vu21Og9j+J9joJHa0b/ZnfHH08l24mMGjxZ+YepxN+ixhdi/QYrHR0yfsqTHt0sC0w9zJ24Zv3NlP94VPg+Yo9psZkHa5sUDD5PObKxlNxZd7VzFi+8zoDujdqAzWsBL/g3MBW2lYLdWa0s00BF/zZsHnOMSXUxb9zyQjosj1sONROemrTgqYPwEOIyvDHZdE3KZt6JffkIpt6eKr31lD2pDiYOvlJQdxId2LIVHF9YfTPlXuJSSqc+mOer2D+4q+wyDi7w7nks9jV5DuGp4QPMaU7tiykej7yfZKrV+839U/Jfsh7FH++nAld6cZA8IkqGFVXUb/QM1uRLRuns0jCpkzIY2w8Z2UHbajRLtYTVoD3O4qc1uFA/DhQ2skck8XiYhSR5ucVuozvOUpXB3L5sd1HzEhg9PYwGXVdnj5OVe8vSq3qakxaPWxxEYVSmox7I0+PRk/tXdUqZtXr2TENePdhR0HIli21aUOC5OuvrFB7sPvF+7/l+7mZHxLdngewaqGOm5fKQfZga1L2cteYWNVbOkd1ybQiPThU83hNrVv4n+32YanbWCxyPYCp7KC613cmXp5JmR/5iygoW54xr7Q6T+lLEtQNkLVb2boNmirjf6gimuHYAw/MVPOXpq29PAc0dU30u7n/afnuqf3XhjTdT1whMGc8K3nkzZbbBlOqMcfxvpjav5oFNT6qy2OqiH+sjqLObDsHUJq9kksPahoN8ssuS2haeGstivfbFFczbsvzFlN+dwos/zJTc+M31KVn650x64390HsWfzn7dW/vBnpeFZRq1aEumqWnszCfIenKVyVQ25wZHt2ssxaxkDVp6csTGYjnKmGvmgC6PoIXXL6MsQcWDudVDQw++HmZJeWxs6S7F7y2n0izhUVrRfNDpsLZeiPUYdhin3cddYrtj4fV9F0xeLv0TR2NrKGXtiSabl55zYwOZKRMzWZElb4c6643ttOQ42WzJrmLnk/3i4FEMPtenzLQOD1lHeU7mFp6ya4Qs1B2ghy9u0RDHK4Gp1R2emr081KyLfiVWKB9QUIenghOY4t57ftwWTIWSJPZB3LgynSe7O0fT8Zk40uCpN1Oq3cX7t6yqQfq1ueJwIrLf+A6matZizH29s5XSSzQJP0zZOwVMvbOf2cXne68LmDpXfg8k6V9MJdNuvgXDyH7UGe7EHtnenILa+sC2pqKfOom5SvkrSVmbNMBUyfDoxlU27CojseZLhu9vp9eCPQVjSiqt4Km7vlizPSuRHdvP4+UHmVLav7l/Sm78cjL93+SpI5/vbPdaIcWDhZTT6+DU2c2CBONoll3obGoq25syLhNFpQsV64fP7qKO/kitDUKi9rnJajeKKC6iV4/mB7WGmsjQj41HYG7mr1roodtJyXV1U5Dz2KN/0A4nMNlAvr+Z6oudfSOUUvtQurTapTs2V90ky2a3VcMc3aUrh6bsw5OhMaDzvd1jI15NpHi0e6FmJo77mUeRvgptQP2+NGRdEZ4aJMJTe+vLU0kgwzPH0Bp+PMWD4Iga03T0K2kOJt5MNfronz7ZzywEU2kyY8d6oj87emDq2nnePkyBUZ/pfllnHNWFF8yr+/hkP8cBU+yNwRSP12OOXq1tGfcvE5ckV+xpIJjivQam5q8jmDnvwNTNCEy6ZGDKfrlgSp3hv/37ZMr6prWjtJaLfe1F9qMr4/gaKzB1O14TdtfpN1ORD0/pw/aOPv1UqwGmzIa/K9PCRjYkcd+yHoi5VnH1o0x1lN9cn5L/Q1Tz/0bF/7f91Dq731jVF0GZXo7E1D1KXdbmvYR4tRFZ8JzVWKubfSkORlSQF4YuB8v+QEqWderRqrmS2GnLYRmvlc2D2hu1w0FGWZYivPRoOJQa7M2ZM5ajdE7v+6f6av9I8TOUMU63xg8O96ewZGuA/ujIo4Kpr4fSULFUzWw65wubzYZfxg9vwySdDh3uH1YT4on+zZR2WxhSUt2ZqWacwYwrPDV4YpxubMR+CgMDNf/SUVNKuzlkbVoeKG4tFZnWslib2ZG+mfJeyH5eR8yxXciKSZYrzrWLfiq+TsBkOz/eGMV5klJf8UNSTwt0LleRzXQxl2gwFvdb6YsyS7sqsuZYh6fcrbKVuNYDo6pe23LQkI5Sas4nBY0azymbtQJebChdjeR67cj+5bAl3nYwJtwnyeST/ZIRT+Zk+MM965KJ7JcclS1NhouEvb6H/m2v4vhCswlPmcJrFlVzejWGqw9TSScTa10XCZjajcDk3fR+kqlu9zfXp+TWX3Kvx59mKlzHF9b6aZCljaEUkmHdu9zvyCwl616ZIyt1e2Jeeb9MWg2aUzmpbER4dD7x4oIsGDVmLzbzHP3O42C8Z2sr6LHbacanuVSRVqMne5NrTLwZIsNddIy7jtFDz99p5vCcHtzZCDgkTg14zjpMpxw2Khe66Vy3dHMyjNvjs5/hj7FxqX5pyxxQkWexWsFb+8vMYXO7pq/7fN9M9e+LA/oNT2S/rDZm9aB/e8qXxL3mqXagdP44yh9PRVuxRkq76/KvTA0fYKpWj3C8Uv9QJsYjbxCNn1fuG/pJzGOAp9RUz+D1hshWW/lBlgWmPp5axsha2x36N3c2RvYbl//FVBzox4IaHW/CdjwDU1PtrJE1/WYqVjJ46jWM8HjSgKc6NyX/MGXEBzx/Y8JTZhIlrNtnMHU6oJ/zqt3646m03c1zavTWK4wp4vsfOjj+3s1CNjXmVZauRHb8MaY6UuM316fk9n+Wdv4f3dfjTzOlzs4n9lZXX0rmGpmUF4HM1nLPlNgzZEFFrL3si/XSYzfPmOTXw2T9YmdlcnGRBesjcQ6hGQci378Kso5qS6zLk5Tx1AeDKuIJO8tziK7ptBH9TDPiYK3ts4QCp0evs3rhqOcGUprc4bngMh2wtWtYWZbvwgudDs6R3dXKk+AVvUdeHLQ5mL7EvA47Dem9xkv4yOGpeKXx514PL66BmeGzymkwBFPuoI4s1KuQjZ6T2penPkxVynWC/k/cV3t+uSHVTPRPvoNsFbdYEXuuIfvp8R2emo/RL62eYl93npwkniynIa2iZ8pmPdkRh1l1+TD19lSSiv7FVyajT/ZLgpdn0lSyStYR2b6Yemc/PVHByGPV6VG70Twia9ullJwNeHzehmcNRxzfZTnJ6Zgpe9YWMzDvdOEpZaUj+3VDZL9rP/9iyp5mWynZ+vj+mbxYYYwU5x3fTL09ZaRGhX+Pjj/JVON3+87L7X/pOYprNKs4UMY+skew6SHPS20278O4jJtKiX4hpBZr5+E3U/1ZT2ev8cyy+NLKCgzb8Ez/VAtgqNiY04WlFlO8YYl36OtpHgRnDlr1IIsfrwSm2yjIjt0FslLUdy5U08szh9I5oHS1eF3oIE1j9lqpkY3u3EP2WrYPrPPMKz9MhaNzi1W5GklJn1OX7LvkfO6f+qzxMvPLjJ1bbS+lTR3Zx5zrY+4XCzHPvgUm+ul18PEU20evQUMxdyg8PVFzp6McUhJOZuwtxBzbeg6m1lN4yqxH8F59hQIYZWJPtuXzVKYVCaZGEX6V5wPvX87hqRZdV6zmYIrlMZg6x8hs7+wXP8UaMKOmuBdkVB3LeCOjP1qehzkHURs1bqt+j46NY/XFVM/PC1q9ajl7yRWeMy7egNLlbs+q+gJTb09tT09mZLhvT7npYs2R+8TnjQww9c5+/rqH48sNWax9VltxZC3x/eLVj3qqKf/m+pT8t6xHYfxhpgoHNesWlk/p9rBBllthfLZOTl9KvVaGmu0emmxkGipn2ss0ui4uKvvjVVqms2s5IDfLrqjhvV8m0illygYZ+icxH4fve3KpOLVP7DcXfhZPO3qFcfZJbO5E/n84bfRX6OBYv2/gSemCSqHKdjh0Xqo0UqNZQdF0JtagTD1K67NEpmI1k9hNbiPidgrvvT31ZgrjuBaSZqOabU8wZR1RU2W7OWLHn6GfadcFE4/dgIPNXax9XICph4+aDYoQTF068FSsoX9yDyL7WQWYam29KVtnscd2vAMzvZl++fJUuzq5dA+OKRvHGDV7K8XaX8pxya7SKylt3V2ZklJkP/u5zdLdBJ7aX64btp3xsUzyAEx1ZH3CWjioKA1bHfnDVD8z4Z3Dy51TfSCO7xiCqbbl5SSPrR2rPRnHNzjBc7uoFqO/2ojfs4bjey2H6EfbjOd3Xu6AkiL5zn6DNZibPqPVx1Nxu/C2P8hUq/u761N/yXoUfzz7Rcp5x9r24pVJmMATRj2TWB12+1l6otKkx/IusZbvwzKmA/qdMF7V2a9aYn7fjSCxNLigX0nhuaWzCakjjZ9smcMYryID4+4prlg3GNktbetbup4GNfbLxyZL11k7JMUJ4Mlz30cPfjIKavVvKrsNt1smtQ7G7Sp1tujXPFeKdev5oLLVfXFYdoZlotzWvY+nzB6DqSx6hLQzVhn75uJAyW4isl+kjNhWZWShlYMar42UAfu9LZjr98HUvGahZh9XsYa/l38x5QweBykePxQNn/8+1x4csvQYin5Jrl24fzyfynjcAVP1p5Vy3/G/mboluy+muCE+z5olQ46Ogy2y4/po0ubW3HBfvx0zTvZgKlwje749xboz7RH3nhWy9g6eKk5gSmcw1dfOOH7uKQNSZG/Pfft8kNJWcdxSx4jgqbYGpqRr/qAFT9ZsPhKMIclEXMP2vSXbbgfHhzGmQbYizvWfXfRT8Uj5SaZk6XfXpzr/0nkU7pp2HMUTL0t719eWSuX8Yv/w7FO8f4Khvh+84K0RUtGlSDGuW2WPteM4odjL4K1uXp7YGpEnJY2R4dKgHTzYPHnwnGkYMt0m3QPbAxPZzdSfBc3O2ovNm1qUsVPZF5rvMtRI5MGT8/YmJ99J2tyfn1plPHFOWxru1ZKjyHTL5Lp+ViTNZ3fW6s5ASjTjKdMhc2w2uv1vT72ZsuuLvZTYnugnmvCU2pggC+nimmxD0Qfcb+hgqmf94ynyRb8xqb6yn+MymFrKYMpsRV+eSsc2RtQ3U75MYMqKOl9M+c8DavjdT/Fit2A6C08ZKzAVWtGQjXsKplzZ06iTWhv8fuExSx3lmNP2GOXsrEdgarw/yQjauy9Pxdn0myktD3D8Bx9MTdTjnoN77yAlOwtMWeNdzIaxKrO0JdavsO0InrJjfF7Tqwb0uIAp/S6jH1u13QfdXTBv1G9g8oeZUlq/uz7V/Uv2Hv3TTEm31YatgeZKaRhutqKyH2w/ppHoicHQML/fRY0EJQ8nxoX8jDpMnTpTIvvIisfx6ijunffEXKZUo81mdWN1qURl0uojy9kLZDc1euL9H1MdSa+Qd+wE7qJMRuZQpn23veU+Rt8ysYebAS0WE3hA854UL0ulR+S1N+ygHCg99Ndb6m26N9YnxkDcI6k/Ptnvs26SN3+4X2u8iH6K9wpq6p390BV9M/XwkWIdT+yNM5Imj1+ZmueVS1MDnrLbDzFnVjtq4poxstnZOlBqm6jZrfQ8M2x+ynjX7ZhUr44Jq/EFNetJbkX6TNxv5fc2Ury74/PUmjdgpxZvs+Qmznm8mQoC7ZjFvVDJ6XSAJ/WlmNN7sZD9ZtsFxiBX9EdhIs/p/LqOWdd22zLpZ+inHmZtx57yOJTJqzFBdtxNYoyBbTDVFP3cmyn/egNTEyVnWtn6l6c+TO1C5f8RUx35d+coev/S835b87Bm53pyszhrpAPqO9KNtXkfWW98Ququd9tXDvZbX0rrYt7CVXFkDvfjmNL9w5jTeDSr2KgVHnGtv5apPN7PHD6voZQ451dO8VwqWW+dXfT0Y51J22zHbOpJXqaa2TQpVIMt29nJy+K7hOx4mVno8TeHM8VbDf1Df4fjc8unI8X2NJmT7a0u7L3QxqVRrF/osIkt9OSOkSXjHpuf9f2oAU+xfQRT0vE6/GS/eNhANrIaYv2GfW9fpsscTLXDaMy+ZyNbbRTXpa64HmVVqNk0F2u2BHVvwmqtOlB8XYCp82NxQX8inbKPp26nZ8KWY6B/qTZVRaWz/mIqfS7htfTuIfvxbZtx1MT7jShZs7boHikhse9ir7jmbDz8b6aM3u7A/mhblsn7WsAvTNXyI9P4ttuyYy/F/sOxmKfeefY58J4lxerMvdB1h2xnJP1vpnredcHRtInvV9uDqYFYp8ldH/B5q2JS/CBT3c7vrk/1/o55FH/8vN+ypxbc383ggTJ9Dcg5wwNqoxZIyXn/Kmh+yJB1dmO/5GSWIv93ui12eqc+JU0ymCbKAePqaOxKSeu6blDZHJ+QgtYh8b2TMlnuDB6clm6WFgM9pMO14bP6QDUlzZqJGlZU5P/NEv1S+niZtBVrCdraalvy4YwanSZjsZfMzSnTk/zMKR2vTmyM5BQ9d5lsyXHG9mfNzM8eBEYHTKnWYl9+sh+dn0N2NyjSD1PTGJ2McV6JfeDPR2S1YpGzdzFRc29PvZmyLcHUfzzlpKL/yn1ku0TWz6yWwQmf/xKeEtnPLXZ4/bQLT61iZCu1NYenAnEebnK0Bh+mkp6N7GfPnutP9kumFX4F43YUTIfImrXrtPFhytA3ZfZhii/HEXsdZ4u/zlPsoVBcvzz1YWp615H97iN4ql6KNTIPyoq1UtwnTAnGlODwzRTfbtUXU323wOfdX8cfZKorSb87R6H2/vnP/+i9Hn/6vJ9ZtJesdW1HSrrLNKTeqQsPFI8gi0syUMNGfGJVcv0s2W3B3MEdNzg6SFHJjQpZb/lQ9/CEBQ9l7vNCgduu2FRSH1444v3U7F5wuMwcKR3c16jBRWFg3GWWkuuJ5jQoStRYACbja5T0qOxFxE79taBErR8aNHoGK6b52qFkPER2LJIY/UYZo2KaCZh67+f7Xtv5s0f2e7107QSmYlv0E1TCU2ZziBpzStRU8nxm7C8neDyMj+jpZX3M7kuDB95M3fxkyuae0T+9PdVK9Qnr8w28V5xlZN/uEL+Hop3ok/1u6TBhJweT8aDjbsmUxBzcXncjJV5dZLEDmHJuwZYSsyb3PkxFZXgkPnfA1HTkjcV5UzDyZkp/Ifv5Npjikzhv2bTXI3Y2FcaEdXsSUl0W60i9s9/4jOzHc6WPbO7DU/ZTrj5MOcMTvJhxhZSu43iMnMH8WMKY8Dri36YumDxY3k8y1fjdGi/yv3U9ip7UXrBHFydLKTBcCiflkYPRwCdePeGh+/VQsWXKnpSUIbKZPmy/kNUiZMNy9WxQpyay3bmD7Hgcryva5fGe7ZnqlWmtvTHRBa1WrD9ceMafPTVa7XoqO5T2iZtyhnE7PqCnnuoufZhqObzjqN8S8+Ilu0fL3n3+YYpX6ZppZ64OIChIKJ7M1gW51sH82oMgCoqvfT386Vysj/5E9inHu8GXp4xOfiFzCK9E0nlfcstRLh+mvFjsizGWXZPW82jC5utxgEcelUzFDv2Wrxh7MW8dNdm+r89giOGpV83HmDLXmY0OmGT5hJpWjmIeewameHj7ZiqiEJ46zMFoak0whvRPlZTKJpiCvL89VTb8B1Wa2NfQMMosdvU8p5e/G3GY7P+LqXf2Y1vMVcIoEXMwuH0zNU7EPiGu+81UXlvM2dw+8f1MsYbomykvzX6eqab8u3kU+l+yr8efzn6v9DBn6za1wQyhplVdOrEldzyK+/1XSBOWxCrlZzAidzcu7YLug+3tNkQ/8EouNOqe12wHN2TH51YvSJ3TjmmPf8dOS++RslLRI/fr8Ey9zTI99FUX2eoQZMlmk25poXeX7EsveGx01htE1sXi8JUjWzrtpks1E8dnFjNb4toS5D3s+46dfYcpLgNkwSrv0if7ffYe7bYC5qiYo19q6Tn6qQmYcjIJNc++/JX9omGxz5JtXcztyZrw1G4lsuEDTLURlJhkwVRQgClTB1OupsNT8RFZdDCJTuyqnRMlBU816i89Zv2J1ycPD56aDcGUq86+PdVZ1jIOG3gk9bu5TEf5WLC13lYSj9Ye02sh1gcUnuLjufMg3RVzj0T249gDU1kFpvSjWH/97ij8Ycq6NL+Z+sVT7jqvSF9cl5/sl/QPckjOeDj/eAppWf4vT63Gx/kPMtXq/O4chf6XzKP40546PMczDhYj1Gy3L7zTOx+4b4hzFve5YZJ7b++QtQL0S4W+0Sjaj+/I90FA6eu13n6YUrOxU8aizEjLspJRCciSYVOXadaCB8PxA8w+DK1BreGhzdZDA6OpbqCfGMb4G9sPvH4hIztmr+yF7BUEUjy/0ZaUxmwGr2R2GQe3p0vPzWrHoXmPs8QZPge/Zr83U6MOPOU24amkLVYdyxbHAWv6E+P2m6m3p7wlwWO3DfqprSLmOfyHqdEUnqILsl+SVmAqzcCU0VeRFa+iZhdt6wQGLGS/x+SbqdBX8P5akm/ppqKG9W13U8bdPT5P2umDD1Px6Jr36NmYFOwoj6rkWw6mzPEQ/ZK2Ro2/PXUYJXv2WgUYaRzdAU2KBTwFD8I7+2NI1jHB79s6HiidXLycZmn0zZQh+j1Vf/dL8FSsrb6Z0mT0Y/HGw+MzF/9+M5WqXeUnmWr3Or9hyvgHKfofPUfxp5lasDNlf3GzKQ5eT5mGc2Q3bYVuP7FPL/To9nnD0a7uZglijkwHSbqyeX34EqcWGHIW0oqNSx/Z8RXDG1OHNuycCsS7cfp8oAcHE6p2tsvkUhQP6h3vEqM3wvvNTTBbP0lTeAYvS/rtpCKjmV3YXBro38LWJqckVHN2Kg/H15/oGimLuOTwkPUzvud6SO7gTkyjmi59+qm3pxwWTI0TMCXp6wHr4QDjtnRETQ25mbK13397KjlP4IllBzXo312NmgOx9vMMnuKzBqYCTxnD2+Kcx1ZzK3q8mmJ9vTEGkH557FHfusKL8RQefDOlKWIeO4s1PpctfF6UfDP18ZQu5gZ9mHp7asQ1eOiwAlN+p3MhbRnt8Hk6st/ElQfU7U+GbI9ryI7WUAkpnA43bMb4BZJ6Caa652fEobUT50QY2a+qDRdsnSswOHJyMBh7yCGJh37y7ak3U15XRT/mFD/qKeV3a7zI9Jeco9D/9DXf62HMmnu2UV0PZK9aBg/Y7syR4ukBjF0VqUD+F9eHXrv1gyb79oUt1fFLfhXPOYWDYMneugfPbfv6gBr7GbKN+85qOrxzHHanbEULvH/R0yo6X7ovDuY7vL9RGBo9vPaEw4htKR2Yzy0VazpzP+966GeMBFkIH8mub1t4/4OGbHrJUFPyM5I+TL099e6nktVk1fvsPWrWe3v6MEWE7GcUMZgZuajxnuOl4hzEntKkCaaCnTViu2h9M6WN4CkjfByQqh5Vgw6z5+jDVOqIfenfTLnD+1H6MHXTF8wWsmUWn1y3+NVTrVEl9n9SkP1u+1JKx+L9mhtkxmjcFWusSJ7Y/2r97ak3U5JrfTHFKwZTq2o4ZFNbCs+Ke0UG8wW+//0Opsqp8FRzAqYGGzDFd3lLtW4i7v034cXVXsbza9bswxQ/dfdCvlgv0B8OD1l66OH1P8dU53drvMi/LJeu/JuYkqUzxmlzbkkJddcXWi67JRu9oYNxdIgsqKxLMDI/oN95M9XXpYqjiedJsd57MpWzA7JdXbLLdBTqTP1pvGJtNoaXHE3fEi9W6EeeQ7x/rmhbMmrdO4eljazXkNbi/qVuzrrn4PlBosNLrnRkf6S4UrzV8O/oLI3BhGJlcULox0y13KCGLxGyVD0xqSpW9LWf75upz77zu/ke/+8R43QWrVHTgzv6kZuGmlrUrwmHQx+PT2ZeRdbyOWSnP4EHvL2s0SmFp/Qeg6m3p2479Fveviu8JjxV5MmRw0l4lHh1AVO1+xBe3Dbx/rVHVVBWJsjS9nQDBpZgqn+BF8OdWUpc9/B+SuFhjFInlZQsbLF29ASeVFncyz88Tb+Y8i4rNLf7HEztighMVaAlPfhHl7aPK7LfyMbxXV0w8fSOEZuKYHjYx7N6O2/B+r4speR6A1PbmT7jcGaCqaCPfnBn6vCW+YKH29bxJ5nqKr+5PqX8JetR/PFz6dIZcciUVStLjVaC/qU/23BYuchity0YWuRtsZfL2MnY6qF/8harA/vdg4esIz1DSqYlxuVlZWdJ101cqpbqkqNagqx2vetzjJPBmKMwsMpkMC629HzSnc3XEB7bO/CiE8ZjNrMnnn/QkB2VxvjAYdKAF+1VwuQHhxH79zaOb6IVDVRSuWLvKodZMmsl2ocp63DTy7iXr+RfmIqryTdTlnHFuH0aIRu13eEXU0nDA1MvrfntKatf4f1GYl7DHZ6Kd3L1ILo3v7IfF/dq+2FKa62OZXpNvpmy5wMw2ZflL6bcNZiK530w5bzEOrEuifl7Vd5AP9RE9ruJvXzSySSkm7tAtjt24Y2HDqbqR2UrsmBJbD4qfH/fQz+4GYg5tYIp/5iswfwCxze/egN6XpohcoEMppJD9cWUO9TxfFd1Q3o+njOmK/qxdLRFNq22NXhr5oLhe6H8JFO9363xovwt61H8aaaOnoR+Y3M1pSQdwitTr71m7awji8XPZ0WdRrxAjWpgwBzrBbXmwZ4tKUQ2ezR0k9TJasa2MUe2ezPVb4LBYBYiqynhc0BtSx2jRgwrS3x6FGRr6o19bWFn8auObGg5aCneTKW9eC2uf80ObCaSgyy3XLsfpgLpaVGyrmsXypq0YttTgjKta2DKvWTGZ4/sD1NlS+2zrv3D1KYt7sPthxjn357iVE/Y6W6Q/Z7+ZEv55YiapgaYMurjHkm5YGr02OP75shqb6bCmZh3kfdRk72nAk+ddXiq11JkWmyuMXtKG9ksyPOCxrNo+mEqrerIivf0mrJjrMsyjhVxDTgW88Jnu6pMy7OH7OrvMKYFyGLcffpgPKqBqWcBTwUymIpsC9lVkUoxv3ECNuPjhvVVB0zpWzCVZAk8FZnf2a8bI4x6XUJCmNRd88OUX+9uKXEueJzGHjxq6Af6YaZ6jd+t8aI0/pJ7Pf70OYq5GWdsmw2LYuOZzMnQg+LDVBwUYCxsd+GhEtkuyTM8Xp66O9ZOT2QzVZwzyBvOlFXbskre79Yast1szgb78JIRoN/pbpEtbV02UYP9IqdpH/3Ym6l0d0HWPE2zIRubnVWmyXLNNC7ArJ8+nCw59MHsVsLj5hbMx9m1QI+9kpZsTJMAWcgoZEKcMphuFz3jYXWXaVKnPqszwVSeCKbuk29PGSL7qPskYdO04KnRHEztGshW1hSGjrWb06M0/WYqbrpgym+jn9LaMrJfVoOHLuNh9fFU3M08mWq3BT7v2sfrm7E7J2XsTdkJO/DUu5+qqmfK+qxelp9+arGwlmxKT7GnnANPhZEy4LCTosYTnlaUz8DUO/ulG9dlYkP/YirdintP3kz1Lwcc35upg38NOVpl8NRiIfakE/2Udt3g+UFTxphn76ZsuG0c327ubmk5gUe1bRdMxr3j4AeZarZ/c45Caf4l5yj+tKcG4yxFpzw2y3TagyfKeblkJ71ZUvpQwVTfP0w40gp45BKvczIudyTzzdAtOa49ZJqNswmHDR/Pb2Zaj46P9ow93UH/U3XAxJPBhLd7mCXLV21At+h+5r5rIus9fLy/Hp4z1MAEHttf1yFdV9IW4y6YYnnx1OgR0wD9W2WW8Uv0Y6XImvZl4Zcfpo7qwWD9etKzOJDVBqVKN/owlVQTFwnyOsH3a4jdrBs1jNMvb81Mu85Oipf68Ysp83L7ZmoxEGvCKIKpfoHs92bKmY2/mdooC/STWuubqcU06bNvV6X0YSrUwRTF8FQi3cT6fAhrbCsqPPUcI+js3OY3U48mvNOwh/h9oucBv+9hukWWfG45Kmobcd/1N1Of7PcfpjQ72UvJUFUG5AyGYIpHYGpcB1NbszlnVV7Da/ddZdK9AlNvT6UUuF+esprLn2cKFv8NU62/5BzFH1+PYjpGf6HVTIpT//nFVH9xsaSkU1vPUX1OjhpZ2sTaBP3Nqe1swGDuot9ibtBrecfjx/c5BOPRo9a2i37ipcMriQtv5U4748iqzIxvE1RzkalHNgK8/4epxqM94H4vRLZzT0+TMgfMGv0LvNi6ajL1Dyo86m/NLHGdb6ZIa/o43jWy4HF511h9VN9MXWtgSn/0vpkysmHKvgp6eHdFdutgiGA1THfSL54yazEe7w0PPXJYMMX8zVShX0dMD2WfpccBatZ96hX6R++YfTElsl8QeOIcwiGf04w8sZ6GsqH4aYOpY2OXfDyVBOIasFyPFuys+lWWtKdgamtNBhw84Z105PpfnrJmYCqV4iqkdruJVHkf4vhcsQbnLFqvOUrryKJBImZNthZgqhbBi9Or/MWUM9fA+GbxzdTbU9zIRL91GU45uF3x/ZzY+0mm2r9b40Vp/0vvn1IHEou5RSY6DQueqGGoZjVfWVmqnXT0Q9c7+qGhiX8fTTzev8YFgwBHSutN1LS3j3P2BicwUVs9GtTWSvzNdM2U0nsOps7nQ8racY3331pFSPE+qPD8iVXGwwDM5qqasuv4FvFCgZeC2WHDbnBB/5aHRYOCkZRyv7sys3Q51JC91jRj1dp6UizF+HxXahtsqwuduDWKHx9PecEMzMhrwdQZnjKuB3GOgOCp7GmBbLrvpDRbHAta1ZC9fmFqlutjVqMHavau5Q9qzsS+7pkERreEmp31ngf0kzMwddxPGlSLdhE7zT3ef2vLc3rudLGPyOSbqVj+9hS3h3i/q7lbiv26Kkr7yTdT5J9Q43MNTI3a15L18ULMbZLdkCZDMBWO7/DUWuzVc3xc1xy2ZvuSOy2F6aXpYOrF/8WU1QTDH6be2c+cYDTh/totaN1Bv6d1E3iq3cPrf44ppfG7cxTtv2Tv0T+d/QzPYbFPIkkfpl5dZyb2SbTow9RwEozYbHvoj7IHstx1pYr5e5GTxbd6URGi/UisWQkmqhpqfGmK9cqbHRN/YxvZcO3EGKeLFZjaNB7uh6ko16yMN4t/mJIUZMNzhey4nglmvQpeLHrCQ7dzwmp3Co82S0bNDjL0b3nLy5LxRIMHnEBnp7fSKZ2M4wbtj1LIzmkm1oXVwdQmTlJWNdQ8K11xrlsw1b/Zu/KT/bJ1gpree6jZds2RqbOuifUrYjA1rvILHbxvplInRE2mS+WLKc4XYOqKXuqT/Xi9z3OKFeuLqdTbI2s9bsiaod0r0T++773vWQsOXy5oG7bgnTdT6tJDlqv1O1vaRs+SvdF8U7K/QhroSM+MaRmhH1tGE42S6bD4eIpXVzAx7z4DMHQHUyuxj2S7d5xxuJ2L9Sl6skbhZYjsfm/AoxfG8bP0FGvKwIt8OB1/kikg/xum5H801fpXrUdxtcs+W+mEstRYwybT1wzjWJyYEmcHPfwwpWVtMHa4JNqHKXNmO1myqD8K6p1XQ/yNRqIf66LG30zZWQ+MzPfIhrRyEra6Q8Hs7aFR/Zgd2CxuFsW3YZLTyIMnDbsND/Vl7lEi4f01B0zFxgzMyqdDwgb10Uj8wtR25dEXU7W2+mEqPu9WF3qs7yGbczD1S/Z7MxXTRozjvWbM/mC5K9PyoMxJy4QnhmAibV7ayJrH2uiLKS7A1E3fDdmYvnYSFxKyXZBGBzYs6UjxWDmCkaYXIcvqYEobuTk152J+YFswVWuBqcUFTAV3uczis5iD+/aUoRM8tXfhqW5PQT95McFU1JoWVNIRTIUz9EerduXSbrhLP0xxY5b3yHPFPYeqh+OTPDBxuCoBfu8jmKoy9HPBdj1jGnXB8JupYwFvWvoD32/SgkdbOrylH8R6HbH0o0x1f7fGi6L8JWtm/ghT2iOlLD4l8NBtTxN2NrFZxrKdhLCFOmC9uzHLJBmjXxp5swVqYmtLyfVSFLTbEvoNYFbGKPaKzhmyops1TcIX5ge5fSlm55pQyQO1wP9bxXtWrwTmnBU86FTtmCPpjn4r2oHBN1OhtYMXdx0wa45mzF4jpjK1ltqAFBXHR+XEo7im8vbjKc0da1KcDeMLdY5n1Jj+354KxlvU1HyafzPVOsJT9ZE3p/3dA1Oeg8c70bj3xVR2/2aKZmIehmDq46nn5LpnmOmIrHkAU+/sZ18tZL+oVg1oL+4btnRlLXGnL9aRnQqmlClqXBL3DObXZM7mQtzXO5vBUw8dn++NdWS/fO9/MWUF3U2ZXBz0U/NE3JuyPSHLcU/uURUfwVQPzPNlfgy/PHV6fTNVbBbfnupfKo2mhrhPubr9F1O2XIApR1xz/jmmet3frEOrdP6Sez3++LpJuhpxNFYJXpgXPepFUs7myEN2M8ynS/PDPeP+ZI5/d8Q8BihhDk8YttifqpjTyA7EXjEmmAgV1LiczUYcNiV4yWo8LnQaHVDD04DweG/Vo05L3XJ47gkGR0+mohiDOfuKbLdpgMHD67BgjcAUaycwtbll8cdTH6Z6dinWEYpciZdXLsg7ldrHU2w27xcKdsh+drMr1j9fuya9EjBlhdY3U3V7Ia4Jb8HczFAKcgZIcR+mXvODTOOV8l+eSq5iv1yLxR4FZ9Tsh6m9WknsPMDUXJlErNZFv/T2lBnDC8ZcMFXYYGq02SWs1VolpUkP78fr9YId8/LNVNTa4fcdimvKy0WnIPew3rAn5mEkyQHZbzM54vibFzAyK6tvTwmm4qYPpmrWMOD+zAFTu7ICMy14KrjPwOB2kGvknt+Mw1PxcAjPDgZXjJm7EK+/x5OfY6ojNX63xovS/Uvu9fjTTE3lccj9smFIse+BmdF1PGavC0bSkOCt1EA/Q4cINa9wgX6lHiN7KRNbXMfXctLX3QEHs65JiZ2DqXQcD9l17/BSX9K2VDuN+9xv6kRsiOtH0uNQctRa4PlpL3FpeQ7Q45/nJCX18vGgwgazINaipDF55HTzqc+BTGB+dmEmY3gYsyo93TI12siCx32msWnMNHjGvH9lv7enUkWTTdo4UcJRx0BNvplqVrvv7Gd3vZyiUy1DdiNkt+cATE3O8FR0i/dZIrtgIN+t4bEw3klJJtYLlDrKjvvtBpjadpTLJ/sF4w7ev9bMB3R8KTn3VzmYsuvw2na0YLajobiRJpUvdEnFntgX7yAlaw1MZY1F9vFUUg5PGEMmYOoXT9kSsp9pH5Ad+5nbozyYrNi+D/bZx1Nvpuz9fkPxpYN+bjUfTtnvwIsfps5V9OUpbu8xJix58sVUEp+U8AeZarZ+d33qb1mP4k8zZTXbPluzvVF+mGrL9xE8pIGh+uupfZiy2SIpbsvIdovhYcpWHNiUhFfU+L2Q0A+oDzw+sDX08K82anB8Rpa8Ep6f9MGMetHAlJarMrlivt6bqVTOdZfa6TliPxrDQ2GqXchazmbsG2tTSqxjMaAwVb+YSrfHIiTr6ow+TCV+UOR0smbqh6lP9jteDz6rz9ku+zD1VCyGF1eoebfAOG1vJ19M8TlC9nszpdc38MzNHMs0LJvDD1P80vKK/EzMazfPYLAzxevHSSLuubSOlJqVYOoirrleenj95QqmFBNMqdI/nnozFRQNMHU44v3e2U/fizmz6lzRPp5SDxN4Mbsh+w1pgd9HU+CpWozs+r8zFSvJF1OxKh9depVRwI5WgKnHuvqVKe5222DQw/E4rSO8ZfTgUbol+XseSZm2pR9lqiX/7vpU7y+ZR/GnmaKk9JFNVkYWpy3tQWmeDZlOMjzTKdA/HcU873BmwCPhAYz0xmNkie0G/c58pjEtVveUjeREZeKY2pyU6Tn7MJW8DHjLmDoRaqIFZutOLNM1iNfsN8dgyoyfJjUXqwA9s4fnr9daRe5G3HtiLM0siSZ4f6Up4fWOAU8tR4VLjtsescttR/ow9T5H4SNelR9P5Wt8H30kmJo80KNvVO/LU0kDVJFPiz7ru/4ui9fHSU6dSP/21LFsN0g/K2BqcQdTHTEPvacvBhxNQzCFw4fXpMmeDbFH9cdT4ekYsmuMyyzJTfRTy0rMuZ3gMBK25IKW8jBmrTH4ZurB6zmH2V6sy7Q7amC+mX6yX+LNp3NyapM1u72JmNvUwphwXiwSdps79GMTReyBYDRXbA3Pe4qnOjzlTq8++t/pWoqfE7E++jSZivXZwRTN0B/u4mPOemLj+0tm/quneBwff5Kpdud35yjUv2TNzB/xlGdYupS8JL7QxAyG7MUSmFppWo+6aCTYSmXUfNgottQuKWfNf1jwChojKoxuwuZqC8/MU9R4tlylrCl7ZMlhgn7oqB9CpkA2xH6/q8eHKc944fmLyVr7MGV6JlFyi8FgswWmNHVlIrvl8FIeIctFC0CRui4+L9vDgx+mzgo89u6n7CzUSq5LOIzadeVxNOtg9O9oYErveozPW6Im356qZkqfrflZdDEFmDp0LIwJM3EO4zA7NOh8gKfCsch+6wcYWF2Rzfx1sCuTnSPWteXh7qufSvver0yxv3DF/lXKmP2j/M3UJ/uRVFKsc1V9sp/dnMFTNx+e8tYTsSfbCJ/3Zmq9mmw+TCWbG5gKu2DKyMR9v69n9cWUnT73+L0WE5dq1RpePsKLcUsW9zWb3hdTaVKCqeHzCm+aO3g0kXD8SrqeiDEPnwd83R9kSvndGi+KpvznP/+mez1aM7GbRewZxMnjgb95W0JP7lwpAyninMT10Gen/aAsXZf/MJU7Vpae1UdIyrWM2enNSNzDx8g+rQzj7glMsbKGt9rNs7hedIMHX5v7g3TYhcncfzMVxmBabdbA3KqP7Bg0pfzLUwMXTLWGYNJOW0aWXA6aSxyPh2wO904ZP54PpuHmVI9l7mtlLBn3LV3WM0/ca7EjjNdgKrnqMbKXuD40v6Gm3p6Kgh08NrImYq0zBWOAJPYK3XSdx4cpv33fE59kMWdWeKofHEX2W7qDTz9lPzqVFCenSUVztnB8Sgvvv7/gl+xd4KmgDk+l0lD0X7bXZ23NGyn1XbcizbVm7M1ldJXNu9yjWhPZzmo/kOVO52lOVz2Cpzr5BlnZrkxqJGJ+4lncT3V3ZLEPyXXFYnUlKT48Jia5NcX7Yqqp4fvNlNqE7Sf6tzjotDEUKusxm76K47tv8Pj6Ocw5ajzB1L2Gfu7nmOr8bo0X5W9Zj+JPe+pJmctqra2X8bHHBXXU8oupNJ8jC64WyG40WBrIWjFqfva+XnVdmhIHaWF+mLKbSzDV58cXU29PJV2tQNaoxT4H/b1B8WmFbDbvzwrWqKASNYR+TcozPL5vIhtee5x/mPLqM5LSdPwwqTzCY1G3bZR4kE0a3cagfR072YcpX4/RT019Lft4qn9EPxUeprss6RRg6lnV4k8/xZ1YntNMjb49tTwdB9TUjymr1xw19/ZU4/oUc4X+b0zlQ3lAPNiJNUBPVfnlKe8ZfJiK3V7F1PSvo0/2SycRmJK3CbLf7bWRPp56M2Wf/EOWZgGYentKUwbfnnozFXbkDSV2H0zl3Yi5H9ZKSpF5ZWqun0uQa3x7qh5cPXa1AZhSDjg+uyeuR/VE1pwY6KfK8WL8yX6/MOVWfTC8avyop7ryb9ahVf6W9Si0P8zUfkMOB+O7XvJkAQ85Y9Ss398Z0oepdghPWLWRUX6YSh7lN1Pd2UOjvt5mjg4hUar3UeOdBFlQuxXG+8xFTi9dRY1bWzC1r8cVSfF4yXpfR3/Uv8KDtXrbRbZBNky9M56/XN+/mOKrA6bqSeCLfSzgubWGz5s02xm7hedkaduCJ0f6qxY3BFMfT72zn9ODp8AEaurtqU/2e3sqXQ+/PPVhyo3hCXUu1nF9e6rY/eOp8gGmrothylS77Eou2vCU2tG3X0xpa3jqEtUCMYsR/VQZgCkzFPcFz+RvptJCMDW+wVPXvbylUL/OOFBMsd/w4ttTRoCsGQ9CH/3o1SvYbAqmXq1cI9gu+TD18ZRti3nt8x36qfAAT72Z+vRTnRX6ubenfmHq1ZyAqRq+Px9WyIb2PcLva2zB5P/q7kyaVUUabv2DHIgoNkOaBOnJBFSY2aOgYov66+9K0LfqfO+935nUjqh7JhVhuLd6aueTz1qYZMq0/5NMjX63x0tf+0OvUawUYdx4KgyvGTy05GuFyj2y2MRBv8q2gvthyj6jLz3fMeZtOtTzhqnTbRswzVTBxLqNvjNowVv2Y4UsuasyviYXhcYXMjC1X1V8jai5/i+mzPgBDx2WeP3RejtjansBj7WTTGmYsmYXVWiYWrUSfL7r2yQ07SALTq/jNh0cZIWwQ04LMLS02DgBU3TBMKbUK5gK5AXGvMjXDhk6vy+2nSEbujswtbyjr8itPsbcMjo9iSXCU86mOghsWYKprQum9Kv9zX6R+CoYuYz4Hv5jMOW+pvj/g6z1YeogwVPqMd3FkWx8mXKt4MsUrQ5LRqoVmPKOYIpuw4h5lokxPtaQ/bZDMGU9E2S/6wNMDebog0qxRpZr8TOwg9TfMA1/RiGaTVFDY8G3mWIKO4GpD2TP+R39SY+ivYDEbEokfE2R/d4JmBxIYG6yFGcsOKzxfj+b/TrC6HdraMkfeo0ib1VjdOy1SprsV+4r9KFwjSxWMxWMXJcFL5f3oamCrHQ8fZgKB1E1Iu18GDC5b4LB2Rr9ZzKtGCrGBv2noPh5oxCQ9w9rMJF5ckn0Fd0wY1ri52umqvvQZMZ+ryHbLPDzCzueYp6dk5x1enREMhvZ0OqcVIH1ArzfLjtFTNX744+nEkUb0vaWwFPL9zYj3XNiMePIz6QeKqdRk/2UQx9jSvb5NYa14aOp3AuMwVYfzWSOvhIYT2SrhZM8yeYMpuwSTNGblGaNp6z5CV6jHYkRO+kXyIbdMg4zCqau4s5lskbhBW2YwptdMKUNpF1M8ynez9d4n4q8fc7aMzAat/iZ14V7IvRVIsslU5Exsna+TBlUBVOXGbxjjy2FbAlfnygmeyHc+GmHHNa7NZMrE8xfXjbmnEffYsrsucvpMIGH9O1rzrQS/Y3t94lEni1/xuRbC3NGzZSiIwvakwE83NvPf5IpUfzdNQr9D11HMb9tDRa0AwXZq4/+QwBDw1RETs+i8ZS60DUSWl30pTUKGHO7+GtEjrL9MKUqOjw1uGOM7w5LzMutJX6+Zmpu5fibZ0swtbrw63IzAWMiWWkCmzvZs2GKKCe87fWsYJ63TYzpQYp3GZvyiDi+bDWeis5tWSK5lyBb9tk4Z6O2gn41n40+nvJi+eMp68b33B9k3FNRi6/jmGOeTw14qlqoHrPi94FERwpPjbQ+PCWLGHOzt3kjp+r+C1PaCUzZpv5l6vDawVOjF5gK9uei8ZRbXsHUIyq9pk/JKjzFXvdfmTL5WqVl3/8wxSx+7oew34XMWh6PJHIHzoRIApjyMvHL1F7me3IOR3j9min9oK6ZZnQPfJ09PGWHBjx1uO+QRbspI2lywH/XIb//qo9+SPv2rPFUmLf4vfjMTljQE8CUbNo/yVT3d3u8DIR/yTWKf/pej0ncM5h+dhV0aPO5Qgsh+BtOZvDSovvMSHvp8uzWBiNmiBn1NL/y06A9nVC0jg4hlwRjdFSBCWuZWeRxMAOmt1JVCD3uLUffIovdfTWmM4lmxMkSdPSVDWaFB5iyptuPp0JF4mfdcKbMXgKmak81THFPhbMF7TRM+Wp7HIfrG2dK2gwbpqJzWGXkcI9Npq3gqb8xVXuqYeo4sr2Pp9qyzciqnMMDsxCempx7NzLu39HXhhRM+fxe+OHaD5mnG4c41Ij1Ycoj1zJmXruP5y8thzmZAw9mV8sjLr8X3wySHWk8dWzDi07f2efhTrQyItzWc6Za8imOpmd+7sdjypj8PGOM32wwVXtKWU53QkRa+PzluE/x/7v39dQoEtdMufnIfjnpK2Qym+P/z8gCU/oazGjxLm08RYMXmGpHLXjz0MW//xHj+Tr76SKB537YU/xI3/+dqc6/ZB3FP30t3QxigjyuK0K4M5QUHhIYs7cTMCXPFP4dKUaesurBM8/R0yLj5TZk43ObCHRx2H6YcswbmDq46DfDufthKgpa/DFLvkwFIl2hv7joE0sCpuQjsuWYxWPmjWJku6kJpqK1O0GHnxESlUcwNE+HFvpapuaRv6okciS9kNmzmSFEmQWm6uzXfQxloWGqzn4NU66FMfmyRGTTZIZ5en9DNqqZIm0H2dDeI/vt2/cPU4yFpxt5v+CpmqmoxfcWQyaL0FI0eG91QbZz+0bOvHlWkoap693gU/8Zr+9reF7anz+eiiYtvF+mw1M1U/RdlBmRZ3z/QO6psP0GU2fKv79SFTB8DBcTshn3t8xaTHZ56LWQ3f5iKgoi6dlkv6Cr8HX1nCm7EyIHdC5gyh7BkzVT1uEOL9pW7+MpZT7Fv0+9wbPkMAdTmzuYqjr4/Z9jShr9Zm3SoPMvudfjn2bKfp905hYjJQ/P/Nq07FOMQQxLwmYFvFUzNT51wMjSh3dqpjzyJAI7OxTZbUw85kZneMY2mUIqpUJfYRM1Z1eeBdclNZlZuF+mlHK4ZMqupcUNU9EIhWHshvBQP+EvbA1jZL8psuH0KD/JVKpM5oyWKvpAH4+rS0IZ30JCCMcPeKz21N+YWh7AlHpbwEPoU+jofO9j2+XztO5ijPd6fY+ZdAWm5nfbazzll48vU8Pe+espg8FTmz48ZWTHA58zkKrK6J4jixK+2+YNTC2Prw9T7Pq2LHJPD/wckR481VrDU8qAe+paYoyfbxIYzO4L5m74mQY9/9un1HHB171nDiOXPT/HcNEBIyPx6ynnIXAmX3wf2ct0xbxtCKba3tdT6mGHrFlnv0s/TJjjVl9PueVrykgQwHOswPPvR3/KHOOI96Ns/pNMwVS/YUr8Q69RyGFCmJY9lJj1WcbIi/ch4loY4w8hS0l/LyNL6Xs1DvU+vCBcXMyrwykBgyq9kdeZoqO/N/DMPXki/6+uHtO2sZqH0+VTJ8+RPGauTlRCLb6Zej/fLpA1CzD7noApSY4NJm+omtPLDF7TOmBK7U60nB75OvOaKXeTqqTJfq+xSZlBV2MSWQ6YSo6PPu3c+7IQbnd4/WoKhv1XvwDTEsZUqMNTehphnl9r0oRY+R1zgMOfr7MfmfhgauUj+1E7+Wa/PcWYfUjWinTQWGCAHTzl8jH5eh6QsgbsJLCLbYOR4gwSXjpefzQAU3X2kxNkv3B8AMOLo+ozuX/cx3Q9xOsN+ZpW69Q5ClRP0o+naqbo6HlhRJ/AU/qUM2WI8NQjeAXMH0dg8uSUTzJ4vVbMPbqHOLIG0ohcfNFk9kYDU8ESnirvKrxk+19P1UzZwgv/vu0Snipzf8acd3TIqdxORz/I1LD7m7VJg3/LfhT/NFMD66ox7/X6MnXsbDGvbsYY4xn/mjUM8/GXqTHTkT0oZfYlIHHYr+SSWFnlMj/LNfzNptUItTn3WKDCU2GPn7NRM+UNZPS18ZumZLOlCxacEo3Qtsf3pc1z9LmFocbR2EAf8ztVxIxOrOVhvyvz9Yd4f3c0BZNHvkZW7CfwzkY28oap1OhK9P3sfZmq+5Svzos8dC14StW+TDWeCtUDsmrJzxEcF3OPnKsWY15Yggm77JWkPzxE8Bhnqs5+yRZM6c4WXkv52aT6iK8dOkm/eErvH/YCc3aSRXbt3YRpCmcq42tqg3UL77cq9jH6C5giE35v/Vjm98oHYEpc+pS58uoghKkJppCTNw1TUeH1JEJvYEpev/d55J6tG7msd0vmDTuHPAxLMNXZtuCp5wZM0Zhfd3SnSZP9Qni6Q8rbesJU9Y7Pl6T4/P7O+PapH85+o/5vrvsNen9d9hP/pOzXeZIPU3QeoM9k1slnyPlfptzp9cMUfRSZQrJySJk3NUkcnSVakL2boG/1+XU9sdhKZDaBt/hRFzFbD7YjolNhzBzfABOKIqfIHiby/t1Flnz1nwXRl6beMMVyEcxm2RX9RYyQDVV+3658WxoNU0zr4nHHPwXMOD6MmN4meL+EOoOGKTZ5gtn+2h3/3VOsc8cckb8wppQd5ulJdnaZlpyLPCp7c6vxlNs5gindSkri83XgplYh61WSlZIbX9deeyqc2JZHdjN1z1S9PAlR/2HDO9HOYUq8w+8fnpJOFA3ZT7ny7LcxwFQnbH09ZYfl6tOn0sGXqeHcoCy4tsDU4zjw0E9fG2axeAdvT02+vu8ATz1u+zic96UbWdjhkjln4xDTgw6mZM22mOP0d6TxlNxD9guWzpcpOzt8sl/D1GiAx65eYs7osfIHPSUKw9+sTRpIwv86mP+/9dSdmCrz20eFMLtCn/nLU2EUPT+ecqQETNRMLTsndOb3gJCGqb4m2MxYI7uxB/kypW89MNC+0A9T/rMFT2ms4ucWyvPGUyyZgintMMTcLClgVj4oH6bsLpii9wMtG6bIPfnFU+q2Y+TM1/B+f3kqSjfVhJApmHJOnCmvxJhSBi/0u2sIT8Ez6BN94xemeuYOc8T7gjFnsFNJ8t6XqYim8Iq9xgQRpOhf9P5MrYYpZdUuCS0P8xVZGn2bea0WPFIzRQbwVOB0MyG6iBYjUxP9TR+oexJ1TlLaMOUPHsecCsY3+5mzIcb4Wl4wcg4Oa+Y5710cxUYyIlF5D5i2vsJzRQamwp4Npqw9mHKGkkREghrb9CmI+ZP9zNuNZ0Xae5JjwffbGBzx+PKSvKZPGbsKnktE6yeZEju/WZs0kOS/Nk76k66lXzaCwpRJiOzUd5lFOh71mHFtYYwf6ZORyhvqjDx9RQjVhwwvKPy+Wz3UBFpW24z4J9NmrgUmogxDnTwt2fk7U4mAbKfMJQWdupInZCTmKfM6bzD4F1PKuA1mPNRsMrZOIXNFhixpTZEt7wo1mLePwKTTweOhlPjMeCQGCdkG71cz1e6+5TxSgu2EbOZgyormRcxWT+6p29lj48ETHb9mqvbUGLnvw1TePyN7meTLlPYCU2OPM2UyMFVnPzXcFAKjUmkRc33YMat1h6fsnv1hyhVXX6bMPbKWuwNToToFU5oBpuTL/stUYs9Tpuw9vq/tOH2S7WqObDqaoqWVleORpbRbM0sJd3HjqWlxDpg1fOD1jWlZEjXqL5l9k79MyYepyZx5F56avsF8lLZmfAddeI1k5pN0NX/CLMqzLZ2i7y39+4QpUw996tQupR9kqtv9zb3zgz91P4rTYKsw923LeWhf4AlLHnrMjMBImMqMkdxwDTaeGmAiWYOpQRdj2twQLafWRC4apryopZLwtMcYz+Ohw9yJrQiRYqNfHU8ng6msy+9v8jHmk34vZbLY/zK1XC815mgXPL/byyPSzWLGEOTQt8RJVZB1JzaYv+f3chgZHv/FFJ3OqmfDVF++fZkqQ3OMTj7/eip7gCniVxiTrxBjfB0gq/lbsYjDTXz+eMotjG/2e/T5OvERRfazGLIfmyL7WccF+pdbYkzmPX/H1MX6lIdWDE9dyctmZpz+wpS2mWV5uFzj/cTWy208xQKK11uaYcqM1/iYs70ApmIGpn38ch4Jm4vXeEo34Ck2G6FwLG87n7kxv+aw61klsQ/qEl6/H/j3aWBi2+6PP9lvaePzHZXXjHmK+WUqGU8nTN4V+Hwiv2+4K4tT9CvpELPtXPpJT/Wk330/9W/Zj+Kf9tR+11OYuht/mQqugsuUVgdeqD016Fx1zMstJQ7VIe2Q23npNUwxy5UzclIrq2GKzrOK77VFHCZ3LSWn2hnZ7GrG8Nz4rcTR29mypk/Zwg1MPbcZfr/vaswsKjBYM2Wv4EGjA6bCRQGGpJtMmCG6YC5+IWuOB1f0tVdokCgabJ/Ndb+aqfDUpqzJfrWnotUzeZJndvaZPQ8wJocSOvzhNncwBvMvUzq1+bVqFc8rT7OAR3bhh6nyCQY2py9T0XkLT8Wrc8Zsuj8JNJHOKXGqg83GQQ99KbJSncwKMGWWs0ygcxFZ7CGIHnNI++upx+icgNWc7x/YSm+NpwLRx/tN7heLlPr646nIup0+TCljD9mvZipN/QUzRQH9jgRgyhmc0Xef0ZepMBI/nmKefPp4anzdgqn9Ax7bPM4xMyTj5z0lDX/3/dSfuh/Fek7lhik2t546mSYYs+5EAiNupXhEeZ50pjhgJJpdwFTtKflSaTFLpWpFovvWZEHWQ9aLZDD1zE820ydj/LxjyR3SvhL0peNFwZjiV+lZZ5sw0s+QLXMfTHmjrcqU6o5s2X3Bg2rmYt5+BvyaB/eUKYGpccwZPctbZEUTTNvSQBdoV8f7zeNApD3tIscNU7WnDIsz5ZVfpuQC2YmVbYypdld1WKApYEo59vUPU6GMTt8+9QqSyeuQ6asKY1a1wNRAalFmxz1+xnaC3+++Wzv0kcEpZ90jmFq0YCPnxs+qqZlarOYxPi/PfrWnnhRZ026vdkLY2pYpaRd2wvwrP8O7uy9v5GrZX6Yu3sAiQfQrU5ty7Td9Kurp0ocpY3g6EFYaYEI8TuGp3vPL1ME5Tz+e2p/MGzGyX5nqM34vizhBdvxhpgbCb+6dH4z+0GsUqXKSMW/25Ji+Jug/52XsgIEKTDz5dUBPSuCJRPp6anPbuszxRvCUNKErMlWuJlO6b3ity+iTFEvXZJphfpkijgAP7UowVWe/xXA4Y5ZqgtmaqUNHVpvsR09V1SGTlRkws+JMjXSakaPcQ2o6jlHj/A0eu3dky4Cs9TxcBNWtYeplFmAqeMjw4JwYTOv2+clXz+RGss0On/dlY4x1A34WZ9xymJrERUwtz9bJZcC/E+b7FFFJTgrSJWDKGFMwlWb8ut8RTMm9pMjD7tTSSdXlZ7KVHWS/w5ozdVCREZd9MLWiqULOGzDls2mWR+4K70fCu8vkeLMnDVPvwQ6e8qNjzHeBvxHC99xUTPsXpuQh71PDFZgqsik8W1jwzsZPSyK/xF+YyiJjzEjgZQLbPsF0zZQpaPCiFJxuRKV8b2h9hzljNEQ2rT2lpnzvgG1o/SRTQ/F330/9qftRLDrDD1ORXaD/dHNkN1+8o7+Ya8Uil7zSmCoKYGLaQ9ZqmNrEGonMvjwhym05ZvJVRJ8qA3ojyck0mT/RkPWuPXikZqrx1MXceo2nZEMEgxZVUuKascJkbQdmXQWe8jI5YHLlIxu+C3nVMCVfVIWw/AaGa6Y0/IlJOBxVJZm7F5EK1lGO+Q7NHtmtZZ0FpgSm/PIXphpP/U+mwiPGtD0bcuZ6ZtYwRY5VITCHWROymXyZitJ1+mHKECp4quj3J2TQ9/m6DYGfN8WZkp9TjFl+IC9r6WBq7Z+Rhf3RTmArnd+/tG0lzJgVR9J4amn6Phsn/N6TmqlFe76Cx+GdaN5BH/JmvsdUqqCPLfOyIKflfM4MbVcI9C2UHTKtWmPmCgWYypNSJ/5zjb6kF2Bq1UY/bJh69uE5aYE5gdzQ1DR9gD52EvH7P8fUSPrd91PyX0uTBn9Snwrb+yEVuk+ZRGGI/hNqyG6Np7qDjJ+rcfowFcpTMMJo/mXqNIF3zsXQZONdDgbjK7LZS6ZWwxRGNv1vpibjHNnEeigCm+7AVN4WkD1XK3hI3MhP0u98maLBBEy9rieVyboO5mSfX2e0r19P1UylnXGXikaJOaG+RpFM4ak6+4W+heynRAePBQsHzNAxOvrrPOXfp/Ezq49Sn8/boc8sb4bnO8deRs4GPymhZmpffpkab7pFzOgIzNRMje3iFEfCBkxdFmuz6VPhPcHzwRtMBYUIpvKRZDWesjuDnRBt22DKuaPvKORyjBumWipfJ/HcHwg1CkfH5w1XzHzSHaHZKPkw5Vj7PaEnB0zVniKlVKB/pmmn8ZRbnMDUsS0pDVP2Tv8yJSfnCJ5LMacsrny/w6MaM/PE+5h8+0mmusLgd99PKf8Spv5pT+3KReu/mPJcZLGQuIreeMo5l7LQMOVeKTyRy2AqOVYTcrPQX2qmGk/V2W88kRV+Hyp+3rygL9m0+DJF7GrSeIo9Lk8wEBOFOdc5mEkfYPBt9nymvl2VRNt8m5I4xvtbo74sRNPldkWQYGzmJKJO2C6X+Rl0A4FWwR6ta+VvGblOhjqTbzz73SV46mmtXaZIZ8zTrwPvEz1+D9+ilSOr8nsljIUBplb8GsOAngoSq5ypBQVTUfplytem8Nq9YynkmM4/TIXxE0w5mzv6ZEzBlLTh+xRN/IjJ/VmWU/lueX9jimrrr6e0q3mMo0Velg1T6lr/MqV63FNV9fWUMFLdvzNVe0pz8flC1koxZ1zvxoepgwlmvAu/zrfZo7/Z/qkk2fIeMX3f/jLllz6Ymq5/nilR+N01CvVfso7iHz8r5zAY0tZabOdBzdRmkaBzn08Y4zVTluyqjKw3ck7r9X3jLrKXYq/hEcymjJ8zb/zdU0VXGDO1i6wWhkf0nZopV9qAiWJKLbIJZHRmZ4/+tEvB1HORy2y8isBc6CNb6gKYMitXjcOnQCdkuUU2tDddGVnUhbfi9Gqjs1+IwBSRMxVuBNoKt2Dqr+znvtNc+Fv2Iwnv7PkE3nAE9cMUywc2shp5gakz5vHwOD2tyIaAKe0JT1FBshixJPQt04u/TJX9w5Y5++6JsMi30Q9122Ty8oUxax9PI9KZgSl7IWYxfdy+npL1Bca4nPPvq/YGsq80P5KI3MCUzfeGNowDstjMXehN9jMvQSaE7bj38ZSX8e+MFQ12DURA/zdPqUFfZ3raghcvR3y+7syfsOCQ4f0O697fPdVkv5sbRp/st7Wsn2SqK/5uDa32L7nX45/2lLmOBkghelvwd0/aIfJBMJkS5fDMu0S/WmgCxnS5xJhuP2lJDtKV3yNoqTE9uRVGa977eIr2RhjjrwseW8c2vPaebW9E6iZgSs3A1F7ffphq+tRfTNWeos5dvhEqXD1m3ByV0CmBp7Yy9xxnit7OVUpmzP0wRbemjD51eXcaT9FoVaGvMXjK20vwUCsDU4rD78N9j9FHJjo8VWc/T53ws3OG6YhcRREMD0V46hmcMtLyp5RpMWfKYxZfgSAim1XvX5gaL+cnqGlmfzylFNHXU7PoP0xNCjB1ee0cpkfJLg+71xRz0HQ6Y5amok/tLKkkJ63lMwV/YiE8vgcKETx72TAVnYenW+OpsdqG52pPdYNDCs+94VGxA0/NYttg5DaGp8puqRCRGV+mak/dX+uIKe/JnoRwtkIU7c73XmPwVI/vb/FzTPV6v7l3fvBv2Y/in17v13LbfSr1Hu3cU+/Ial4rHzPfWYEBpS9/mKo9FUU3eKhmStl0VL62SPbI6kJ1Zg8WYEK2qoy4j6vB5GQkC3R6xJj3Fq7CvIq/3iaX9Sb7+ZSir03G2YToxaxNh6mFn6+Zskz0NXK3kQ3dHJ6qmVLvopyHWg9ZMxkOLRYcU35gYI+umuw3FKq2EFjXyiL2Cv3NTsFU9JBMZJ8xsp/G0NnZ0Cstsmy/0PfUC/pUOpt/PGVGEbLVvZ2syMn+MhWNZImRDV+Dq2742aTtgTkiu1F/w7TzC556JjBG3ads0YVHCvEkEVMBUwqdZnEYjUq9YcredXfwSB99bh8aM2aYMd9jpZCKv1+jqJlKmfphCkG498l+5LLl1+L5PZL30TqFF1tFHl7HvE+JofG5RlEZYMad8GvnvsL7m2gW5NoPQ+Z4zy9T3XErYn5wA8OZDCZ/jilp8LtrFOQPPXv0Ho0l2pme2nHD1Fi9mszobZDdDikdkdc7lpncm8MTp2X1YcrFzBKzk1Z9mAo2AbLbfi5n5D3eYt7sD+C11NiW5LGXFcybKZismfJVd8LMkO8fMdhnjHTjWathimkeX8+3/DJFV4KMV+q58Nj+KcfsOONrj5yh+f9gqu8h+y3SHmGOj+wXtRTzRrbtucPXQ3BmRsg+hXe2kL3e8BQJyhGJdudfmKo9pa6rIm+Yok8wFRxoQaLBmZ/78bLhqVfwZWqQTtEflyXvOzM870h2iOfhqWiwAsOb+dpmdvTexeFOxetdPL4v04Lfp1v3KWl08JiuDDDG/f55RFy7tWBm5iP75QI8lU5bLvOtJZiyZDA1nRlgSsrw+e6mBexkZD8v3CD7vTvInrWnPGcNhu+tpCCbeBfx/e7x+Si/F3+yMEJmPcQiZ1VY/iRT/dHvvp/S/9A9M0t702uYCrIrPPGXp9hjVkkNU1oWynEU9uEhFGiLGTlfM1szJeyuOrwTon95DvdYtPxvpuRVAqYW6lYnO4Xvxhm3lDi6M8b+5qlQcKqSKMulw3cAQpasmar7lPaqwJQjor+ttq7FtEP8H6ay45s+jbwd+9US2VJc/cpUlYUOIwWf5+s+tV2LJv8mFs8Pz8h+tafGIsM8fu2aH6aUDi1yqvMzqgu+BvdvTIXR9OOpcBtwT2mqyVf14fWTAB4bdjFmZU3MSHjTwZR+34GplN+3W/eptuZPuScPQuMppxsi60Z8jJsqPFUzRbZ3ZL9giey6WYvwnNrboX/2LH4W7DRlwZDfy6Lm1o3cnMO3T9VMOYER82sSuzwiRa8gLTqP8Pnf8PSmhedD2wZj5gjZsSf/aJ8air9ZQzsUxP8s+Puj1lE0TO07rdhXSjBwWhN+HWkOpuKu3CEjI8CYn4z5dUETHorNpcmsfMvvEfRkq2FKuaHts0mCMf7emzqzEglZbcjXQbB+T2ZKPMXjQ3sz0hLrFDeeCjO+d9k7bQ/ocyLDg8kSfU3aUgd9in9n/NC2H0/9jal920V/q7og0zlwps7am/ZaV2RXbwFmH2mlMVP4T/bbdqcfT7EyQhYLIsNi5umWC0hIyH6HagdPGS/umXVvRUKDMxVU6E81U//TUzVTZiodBaZk3FNy32S6c+T7RxwSqelT/mOSEXpZ4f1qTwVXAWN8WEpew5SZb/l5wkv+LVrH9sDgBp7ap33kgqQPTy28jK8n/DKl9vj+fTVT69JHPIzsX5jyqhRMdZe9EVlVr5hp0gieCu/IfsPEB+ORC+bvIpg/MHir9tRPZ79R7zdraIedTm8gk+Y/fxJTKT126dt2WoL/tKtbw5Tqg4GGqe1oP0KTcMEU4+smkmGF7KWGfC3RCWO4q8MLWpugD0mnakW86ZBg9u7IhG4LmhFV5N8/BbEch+vhRtLGrhAxddZT+POK1TDVGhAwZ83B4DM3Ma8/+LqJYr/1SCqbsBW9yTF9TOQvU8Mt31+9oilZSM6LduRTO/dnLrUapox9muesrXyZMsOM73/npB+mSKTneZP9lODuMmPjcI8ZyH6LZRg0TEXrLRiYlfCU1nKRFScM8/x92FozdzXl5xruzh5xfHHM5HIPpqrRie/ZYrDGU5RNwNQhnoOpI18XsTF/YSpaK2Bq9ub7OA1nv2Q/een/4qmaqei2llbktpwnLNDiIg57IpjyJr7Or/VnMRNuYL5jtzDbrJbwYjk5FcS6qwx98IbfH91OH6bIPkJ2ZHf8/o8x1RN+t8fLsKP+Jao/Kfv57VmHPpU7PGVNMRtr3gnz3tKFFzqE1+SbNqR91m/nQc1U98770lJXhKi72SpEKonWMBWNpxjjc0cmTE1EMIT4tCL2Ctmu8waTDVNFZIbMTS9garyAp1xlP6BvcYBsOUj52qMltZl6MeC9hYZ+RBN4UhDPYLoX4vFBvH6Yiuj6y9TI3aAPtoboa7EOpoglfZmS92BqPG5h3q49ZXR89EGFnyEtXSTpw9TQg6f2rSQlhzVnKkH2i8acgXV252eLPgrSMFVsjHXjqbCVgqn5RYTXeX9pmDqoLcZMt5ORaKmD4Zs/tVgQ+1+m1vz8YP32OuTh8wnvPPo79KXWG96QJFsiyQGeIvNblkcDguyq9V4O07b8vt+aKXffT5hv+GCq9lTNlGF3wJTkgqnl+RwxTR7i59sjMyPnHe9PtxOYmg1MiZD8HLKg1JE1y+JHmeqMfnONYij+S65R/NNM9d33mw43hxbhW5+UZHUzCTwUwAtaXD0JXR4HVLx02rFb8HsK75OewaxOF33nJj5GWs3UeIH+FOU6nm+yn/UGQ0TYrsiTdFu0lxhfplhM8Tdfp/x+LUv5MNU+4uej4AQGa0+5Zx3MXSNky/t2jOy5v8B7tadqpkxiaULjqWUSPZs+5RWXSm+u+9VMhY+Ue+oR2h9PTdNSIafr3WRa1Qdzxx2YOg7WLtOLMbLV9m6mxF/7PpN3FJ6qmbq+7x9PReamBwZ7L3jq7RzzD1N5OGbKi8Bzt5XZIb1hnzIrm/DTqItUIf0dGA5W1Q5j/oE+NxV3H6bocG1lSD5zl7lb78vU8/6aM9l1kf3SBf9+aQhPBXO6ixumBG/N95PYIDUeF2BC3RtgKn+AqT5qEnnd+bVynv3Cq5tkpIeu2DAVLng2TIbwFmZCvF8aSj/JVLfzm3UUw+6/5F6Pfzr71Ux1pU2LuGVUIbFMEp2NuwxMtVVkwSWZDRpPeYP3NiVlln+YajzlewmyFm19PXWcXzXmJC8wVHuqkyM7djMTj+fz9sdTxmaDrFhnv+lpLFFJi9uCa46RHUs058ZTDVOXYDCinfiI39f3skfOvgtPKoEmsMmUr8nlfaq+7tcwtfauKtPS/2Q/OfJtJg83YObOMMaf9gHZdcHyOFIomBpYUzD15GNuJ4KplPoBk3UwBWbBwHtw9pgx8MDU+YR53pme10wWyyP+ceO+R+xby2BBxq9dB7ekQ8gMY1a/dLZCeOrg/dIhvzPxeN8hv7YsvfGUHB0PccPUQAxdMPTAGLe3Z6npU7LhgJEwAlOX9YF/n/YEUycnTRtP2WJaEDqVwVR93a9mKpT3+Hy1p5R5HwxP8l5GZtoLn4ce8O+XXDD3btl4HLSLmGXdsvwfTLWL3fX2f3vwfwBuZtON</prop>
			<obj name="TemperatureLog" class="TemperatureLog" version="2">
				<prop name="Times">TEFSWgAAtfkAAIC19L4AAABYAgAA8gMAAJYFAAAwBwAAyggAAGQKAAAIDAAAog0AADwPAADWEAAAehIAABQUAACuFQAASBcAAOwYAACGGgAAIBwAALodAABeHwAA+CAAAJIiAAA2JAAA0CUAAGonAAAEKQAAqCoAAEIsAADcLQAAdi8AABoxAAC0MgAATjQAAOg1AACMNwAAJjkAAMA6AABaPAAA/j0AAJg/AAAyQQAAzEIAAHBEAAAKRgAApEcAAD5JAADYSgAAfEwAABZOAACwTwAASlEAAO5SAACIVAAAIlYAALxXAABgWQAA+loAAJRcAAAuXgAA0l8AAGxhAAAGYwAAoGQAAERmAADeZwAAeGkAABxrAAC2bAAAUG4AAOpvAACOcQAAKHMAAMJ0AABcdgAAAHgAAJp5AAA0ewAAznwAAHJ+AAAMgAAApoEAAEqDAADkhAAAfoYAABiIAAC8iQAAVosAAPCMAACKjgAAJJAAAMiRAABikwAA/JQAAJaWAAA6mAAA1JkAAG6bAAAInQAAop4AAEagAADgoQAAeqMAABSlAAC4pgAAUqgAAOypAACGqwAAKq0AAMSuAABesAAAArIAAJyzAAA2tQAA0LYAAHS4AAAOugAAqLsAAEK9AADmvgAAgMAAABrCAAC0wwAAWMUAAPLGAACMyAAAMMoAAMrLAABkzQAA/s4AAKLQAAA80gAA1tMAAHDVAAAU1wAArtgAAEjaAADi2wAAfN0AACDfAAC64AAAVOIAAO7jAACS5QAALOcAAMboAABg6gAABOwAAJ7tAAA47wAA0vAAAHbyAAAQ9AAAqvUAAET3AADe+AAAgvoAABz8AAC2/QAAUP8AAPQAAQCOAgEAKAQBAMwFAQBmBwEAAAkBAJoKAQA+DAEA2A0BAHIPAQAMEQEAsBIBAEoUAQDkFQEAfhcBACIZAQC8GgEAVhwBAPodAQCUHwEALiEBAMgiAQBsJAEABiYBAKAnAQA6KQEA3ioBAHgsAQASLgEArC8BAFAxAQDqMgEAhDQBAB42AQC4NwEAXDkBAPY6AQCQPAEAKj4BAM4/AQBoQQEAAkMBAJxEAQBARgEA2kcBAHRJAQAOSwEAskwBAExOAQDmTwEAgFEBACRTAQC+VAEAWFYBAPJXAQCWWQEAMFsBAMpcAQBkXgEACGABAKJhAQA8YwEA1mQBAHpmAQAUaAEArmkBAFJrAQDsbAEAhm4BACBwAQDEcQEAXnMBAPh0AQCSdgEANngBANB5AQBqewEABH0BAKh+AQBCgAEA3IEBAHaDAQAahQEAtIYBAE6IAQDoiQEAgosBACaNAQDAjgEAWpABAPSRAQCYkwEAMpUBAMyWAQBmmAEACpoBAKSbAQA+nQEA2J4BAHygAQAWogEAsKMBAEqlAQDupgEAiKgBACKqAQC8qwEAYK0BAPquAQCUsAEALrIBANKzAQBstQEABrcBAKq4AQBEugEA3rsBAHi9AQAcvwEAtsABAFDCAQDqwwEAjsUBACjHAQDCyAEAXMoBAADMAQCazQEANM8BAM7QAQBy0gEADNQBAKbVAQBA1wEA5NgBAH7aAQAY3AEAst0BAFbfAQDw4AEAiuIBACTkAQC+5QEAYucBAPzoAQCW6gEAMOwBANTtAQBu7wEACPEBAKLyAQBG9AEA4PUBAHr3AQAU+QEAuPoBAFL8AQDs/QEAhv8BACoBAgDEAgIAXgQCAAIGAgCcBwIANgkCANAKAgB0DAIADg4CAKgPAgBCEQIA5hICAIAUAgAaFgIAtBcCAFgZAgDyGgIAjBwCADAeAgDKHwIAZCECAP4iAgCYJAIAPCYCANYnAgBwKQIACisCAK4sAgBILgIA4i8CAHwxAgAgMwIAujQCAFQ2AgDuNwIAiDkCACw7AgDGPAIAYD4CAPo/AgCeQQIAOEMCANJEAgBsRgIAEEgCAKpJAgBESwIA3kwCAIJOAgAcUAIAtlECAFpTAgD0VAIAjlYCAChYAgDMWQIAZlsCAABdAgCaXgIAPmACANhhAgByYwIADGUCALBmAgBKaAIA5GkCAIhrAgAibQIAvG4CAFZwAgD6cQIAlHMCAC51AgDIdgIAYngCAAZ6AgCgewIAOn0CANR+AgB4gAIAEoICAKyDAgBGhQIA6oYCAISIAgAeigIAuIsCAFyNAgD2jgIAkJACACqSAgDEkwIAaJUCAAKXAgCcmAIAQJoCANqbAgB0nQIADp8CALKgAgBMogIA5qMCAIClAgAkpwIAvqgCAFiqAgDyqwIAlq0CADCvAgDKsAIAZLICAAi0AgCitQIAPLcCAOC4AgB6ugIAFLwCAK69AgBSvwIA7MACAIbCAgAgxAIAxMUCAF7HAgD4yAIAksoCADbMAgDQzQIAas8CAATRAgCe0gIAQtQCANzVAgB21wIAENkCALTaAgBO3AIA6N0CAILfAgAc4QIAwOICAFrkAgD05QIAmOcCADLpAgDM6gIAZuwCAAruAgCk7wIAPvECANjyAgB89AIAFvYCALD3AgBK+QIA7voCAIj8AgAi/gIAxv8CAGABAwD6AgMAlAQDADgGAwDSBwMAbAkDAAYLAwCqDAMARA4DAN4PAwB4EQMAHBMDALYUAwBQFgMA6hcDAI4ZAwAoGwMAwhwDAFweAwD2HwMAmiEDADQjAwDOJAMAaCYDAAwoAwCmKQMAQCsDANosAwB+LgMAGDADALIxAwBMMwMA8DQDAIo2AwAkOAMAvjkDAGI7AwD8PAMAlj4DADBAAwDUQQMAbkMDAAhFAwCsRgMARkgDAOBJAwB6SwMAHk0DALhOAwBSUAMA7FEDAJBTAwAqVQMAxFYDAF5YAwACWgMAnFsDADZdAwDQXgMAdGADAA5iAwCoYwMAQmUDAOZmAwCAaAMAGmoDALRrAwBYbQMA8m4DAIxwAwAmcgMAwHMDAGR1AwD+dgMAmHgDADJ6AwDWewMAcH0DAAp/AwCkgAMASIIDAOKDAwB8hQMAFocDALqIAwBUigMA7osDAIiNAwAsjwMAxpADAGCSAwAElAMAnpUDADiXAwDSmAMAdpoDABCcAwCqnQMARJ8DAOigAwCCogMAHKQDALalAwBapwMA9KgDAI6qAwAorAMAzK0DAGavAwAAsQMApLIDAD60AwDYtQMAcrcDAAy5AwCwugMASrwDAOS9AwB+vwMAIsEDALzCAwBWxAMA8MUDAJTHAwAuyQMAyMoDAGLMAwD8zQMAoM8DADrRAwDU0gMAbtQDABLWAwCs1wMARtkDAODaAwCE3AMAHt4DALjfAwBS4QMA9uIDAJDkAwAq5gMAzucDAGjpAwAC6wMAnOwDAEDuAwDa7wMAdPEDAA7zAwCy9AMATPYDAOb3AwCA+QMAJPsDAL78AwBY/gMA8v8DAJYBBAAwAwQAygQEAG4GBAAICAQAogkEADwLBADWDAQAeg4EABQQBACuEQQASBMEAOwUBACGFgQAIBgEALoZBABeGwQA+BwEAJIeBAAsIAQA0CEEAGojBAAEJQQAniYEADgoBADcKQQAdisEABAtBACqLgQATjAEAOgxBACCMwQAJjUEAMA2BABaOAQA9DkEAJg7BAAyPQQAzD4EAGZABAAKQgQApEMEAD5FBADYRgQAfEgEABZKBACwSwQAVE0EAO5OBACIUAQAIlIEAMZTBABgVQQA+lYEAJRYBAA4WgQA0lsEAGxdBAAGXwQAqmAEAERiBADeYwQAeGUEABxnBAC2aAQAUGoEAOprBACEbQQAKG8EAMJwBABccgQA9nMEAJp1BAA0dwQAzngEAGh6BAACfAQApn0EAEB/BADagAQAfoIEABiEBACyhQQATIcEAPCIBACKigQAJIwEAL6NBABijwQA/JAEAJaSBAAwlAQA1JUEAG6XBAAImQQArJoEAEacBADgnQQAep8EAB6hBAC4ogQAUqQEAOylBACQpwQAKqkEAMSqBABerAQAAq4EAJyvBAA2sQQA0LIEAHS0BAAOtgQAqLcEAEK5BADcugQAgLwEABq+BAC0vwQATsEEAPLCBACMxAQAJsYEAMDHBABkyQQA/soEAJjMBAAyzgQA1s8EAHDRBAAK0wQApNQEAEjWBADi1wQAfNkEABbbBAC63AQAVN4EAO7fBACI4QQALOMEAMbkBABg5gQA+ucEAJ7pBAA46wQA0uwEAHbuBAAQ8AQAqvEEAETzBADo9AQAgvYEABz4BAC2+QQAWvsEAPT8BACO/gQAKAAFAMwBBQBmAwUAAAUFAJoGBQA+CAUA2AkFAHILBQAMDQUAsA4FAEoQBQDkEQUAfhMFACIVBQC8FgUAVhgFAPAZBQCUGwUALh0FAMgeBQBiIAUA/CEFAKAjBQA6JQUA1CYFAG4oBQASKgUArCsFAEYtBQDgLgUAhDAFAB4yBQC4MwUAUjUFAPY2BQCQOAUAKjoFAM47BQBoPQUAAj8FAJxABQBAQgUA2kMFAHRFBQAORwUAskgFAExKBQDmSwUAgE0FACRPBQC+UAUAWFIFAPJTBQCWVQUAMFcFAMpYBQBuWgUACFwFAKJdBQA8XwUA1mAFAHpiBQAUZAUArmUFAEhnBQDsaAUAhmoFACBsBQC6bQUAXm8FAPhwBQCScgUALHQFANB1BQBqdwUABHkFAJ56BQA4fAUA3H0FAHZ/BQAQgQUAqoIFAE6EBQDohQUAgocFAByJBQDAigUAWowFAPSNBQCYjwUAMpEFAMySBQBmlAUACpYFAKSXBQA+mQUA2JoFAHycBQAWngUAsJ8FAFShBQDuogUAiKQFACKmBQDGpwUAYKkFAPqqBQCUrAUAOK4FANKvBQBssQUABrMFAKC0BQBEtgUA3rcFAHi5BQASuwUAtrwFAFC+BQDqvwUAhMEFACjDBQDCxAUAXMYFAPbHBQCQyQUANMsFAM7MBQBozgUAAtAFAKbRBQBA0wUA2tQFAH7WBQAY2AUAstkFAEzbBQDw3AUAit4FACTgBQC+4QUAYuMFAPzkBQCW5gUAMOgFANTpBQBu6wUACO0FAKzuBQBG8AUA4PEFAHrzBQAe9QUAuPYFAFL4BQDs+QUAkPsFACr9BQDE/gUAXgAGAAICBgCcAwYANgUGANAGBgB0CAYADgoGAKgLBgBCDQYA3A4GAIAQBgAaEgYAtBMGAE4VBgDyFgYAjBgGACYaBgDAGwYAZB0GAP4eBgCYIAYAMiIGANYjBgBwJQYACicGAKQoBgBIKgYA4isGAHwtBgAWLwYAujAGAFQyBgDuMwYAiDUGACw3BgDGOAYAYDoGAPo7BgCePQYAOD8GANJABgBsQgYAEEQGAKpFBgBERwYA3kgGAIJKBgAcTAYAtk0GAFpPBgD0UAYAjlIGAChUBgDMVQYAZlcGAABZBgCaWgYAPlwGANhdBgByXwYADGEGALBiBgBKZAYA5GUGAH5nBgAiaQYAvGoGAFZsBgDwbQYAlG8GAC5xBgDIcgYAYnQGAAZ2BgCgdwYAOnkGANR6BgBufAYAEn4GAKx/BgBGgQYA4IIGAISEBgAehgYAuIcGAFKJBgD2igYAkIwGACqOBgDEjwYAaJEGAAKTBgCclAYANpYGANqXBgB0mQYADpsGALKcBgBMngYA5p8GAIChBgAkowYAvqQGAFimBgDypwYAlqkGADCrBgDKrAYAZK4GAAiwBgCisQYAPLMGANa0BgB6tgYAFLgGAK65BgBIuwYA7LwGAIa+BgAgwAYAusEGAF7DBgD4xAYAksYGACzIBgDGyQYAassGAATNBgCezgYAONAGANzRBgB20wYAENUGAKrWBgBO2AYA6NkGAILbBgAc3QYAwN4GAFrgBgD04QYAmOMGADLlBgDM5gYAZugGAArqBgCk6wYAPu0GANjuBgB88AYAFvIGALDzBgBK9QYA7vYGAIj4BgAi+gYAxvsGAGD9BgD6/gYAlAAHADgCBwDSAwcAbAUHAAYHBwCgCAcARAoHAN4LBwB4DQcAEg8HALYQBwBQEgcA6hMHAIQVBwAoFwcAwhgHAFwaBwD2GwcAkB0HADQfBwDOIAcAaCIHAAIkBwCmJQcAQCcHANooBwB0KgcAGCwHALItBwBMLwcA8DAHAIoyBwAkNAcAvjUHAGI3BwD8OAcAljoHADA8BwDUPQcAbj8HAAhBBwCiQgcARkQHAOBFBwB6RwcAFEkHALhKBwBSTAcA7E0HAJBPBwAqUQcAxFIHAF5UBwACVgcAnFcHADZZBwDQWgcAdFwHAA5eBwCoXwcAQmEHAOZiBwCAZAcAGmYHALRnBwBOaQcA8moHAIxsBwAmbgcAwG8HAGRxBwD+cgcAmHQHADJ2BwDWdwcAcHkHAAp7BwCkfAcAPn4HAOJ/BwB8gQcAFoMHALqEBwBUhgcA7ocHAIiJBwAsiwcAxowHAGCOBwD6jwcAnpEHADiTBwDSlAcAbJYHABCYBwCqmQcARJsHAOicBwCCngcAHKAHALahBwBaowcA9KQHAI6mBwAoqAcAzKkHAGarBwAArQcAmq4HAD6wBwDYsQcAcrMHAAy1BwCwtgcASrgHAOS5BwB+uwcAIr0HALy+BwBWwAcA8MEHAIrDBwAuxQcAyMYHAGLIBwD8yQcAoMsHADrNBwDUzgcAbtAHABLSBwCs0wcARtUHAODWBwCE2AcAHtoHALjbBwBS3QcA9t4HAJDgBwAq4gcAxOMHAGjlBwAC5wcAnOgHAEDqBwDa6wcAdO0HAA7vBwCy8AcATPIHAObzBwCA9QcAJPcHAL74BwBY+gcA8vsHAJb9BwAw/wcAygAIAGQCCAAIBAgAogUIADwHCADWCAgAegoIABQMCACuDQgASA8IAOIQCACGEggAIBQIALoVCABUFwgA+BgIAJIaCAAsHAgAxh0IAGofCAAEIQgAniIIADgkCADcJQgAdicIABApCACqKggATiwIAOgtCACCLwgAJjEIAMAyCABaNAgA9DUIAJg3CAAyOQgAzDoIAGY8CAAKPggApD8IAD5BCADYQggAfEQIABZGCACwRwgASkkIAO5KCACITAgAIk4IALxPCABgUQgA+lIIAJRUCAAuVggA0lcIAGxZCAAGWwgAoFwIAEReCADeXwgAeGEIABJjCACsZAgAUGYIAOpnCACEaQgAHmsIAMJsCABcbggA9m8IAJBxCAA0cwgAznQIAGh2CAAMeAgApnkIAEB7CADafAgAfn4IABiACACygQgATIMIAPCECACKhggAJIgIAL6JCABiiwgA/IwIAJaOCAA6kAgA1JEIAG6TCAAIlQgArJYIAEaYCADgmQgAepsIABSdCAC4nggAUqAIAOyhCACGowgAKqUIAMSmCABeqAgA+KkIAJyrCAA2rQgA0K4IAGqwCAAEsggAqLMIAEK1CADctggAdrgIABq6CAC0uwgATr0IAPK+CACMwAgAJsIIAMDDCABkxQgA/sYIAJjICAAyyggA1ssIAHDNCAAKzwgApNAIAEjSCADi0wgAfNUIABbXCAC62AgAVNoIAO7bCACS3QgALN8IAMbgCABg4ggABOQIAJ7lCAA45wgA0ugIAHbqCAAQ7AgAqu0IAETvCADo8AgAgvIIABz0CAC29QgAUPcIAPT4CACO+ggAKPwIAML9CABm/wgAAAEJAJoCCQA0BAkA2AUJAHIHCQAMCQkApgoJAEAMCQDkDQkAfg8JABgRCQC8EgkAVhQJAPAVCQCKFwkALhkJAMgaCQBiHAkA/B0JAKAfCQA6IQkA1CIJAG4kCQASJgkArCcJAEYpCQDqKgkAhCwJAB4uCQC4LwkAXDEJAPYyCQCQNAkAKjYJAM43CQBoOQkAAjsJAJw8CQBAPgkA2j8JAHRBCQAOQwkAqEQJAExGCQDmRwkAgEkJABpLCQC+TAkAWE4JAPJPCQCMUQkAMFMJAMpUCQBkVgkA/lcJAKJZCQA8WwkA1lwJAHBeCQAUYAkArmEJAEhjCQDiZAkAhmYJACBoCQC6aQkAVGsJAPhsCQCSbgkALHAJAMZxCQBqcwkABHUJAJ52CQBCeAkA3HkJAHZ7CQAQfQkAtH4JAE6ACQDogQkAgoMJACaFCQDAhgkAWogJAPSJCQCYiwkAMo0JAMyOCQBmkAkACpIJAKSTCQA+lQkA2JYJAHKYCQAWmgkAsJsJAEqdCQDkngkAiKAJACKiCQC8owkAVqUJAPqmCQCUqAkALqoJAMirCQBsrQkABq8JAKCwCQA6sgkA3rMJAHi1CQAStwkArLgJAFC6CQDquwkAhL0JAB6/CQDCwAkAXMIJAPbDCQCaxQkANMcJAM7ICQBoygkADMwJAKbNCQBAzwkA2tAJAH7SCQAY1AkAstUJAEzXCQDw2AkAitoJACTcCQC+3QkAYt8JAPzgCQCW4gkAOuQJANTlCQBu5wkACOkJAKLqCQBG7AkA4O0JAHrvCQAU8QkAuPIJAFL0CQDs9QkAhvcJACr5CQDE+gkAXvwJAPj9CQCS/wkANgEKANACCgBqBAoABAYKAKgHCgBCCQoA3AoKAHYMCgAaDgoAtA8KAE4RCgDyEgoAjBQKACYWCgDAFwoAZBkKAP4aCgCYHAoAMh4KANYfCgBwIQoACiMKAKQkCgBIJgoA4icKAHwpCgAWKwoAuiwKAFQuCgDuLwoAkjEKACwzCgDGNAoAYDYKAPo3CgCeOQoAODsKANI8CgB2PgoAEEAKAKpBCgBEQwoA3kQKAIJGCgAcSAoAtkkKAFBLCgD0TAoAjk4KAChQCgDCUQoAZlMKAABVCgCaVgoANFgKANhZCgByWwoADF0KAKZeCgBAYAoA5GEKAH5jCgAYZQoAvGYKAFZoCgDwaQoAimsKAC5tCgDIbgoAYnAKAPxxCgCgcwoAOnUKANR2CgBueAoAEnoKAKx7CgBGfQoA4H4KAISACgAeggoAuIMKAFKFCgD2hgoAkIgKACqKCgDOiwoAaI0KAAKPCgCckAoAQJIKANqTCgB0lQoADpcKAKiYCgBMmgoA5psKAICdCgAknwoAvqAKAFiiCgDyowoAlqUKADCnCgDUqAoAeKoKABKsCgCsrQoARq8KAOqwCgCEsgoAHrQKALi1CgBStwoA9rgKAJC6CgAqvAoAxL0KAGi/CgACwQoAnMIKADbECgDaxQoAdMcKAA7JCgCoygoATMwKAObNCgCAzwoAGtEKAL7SCgBY1AoA8tUKAJbXCgAw2QoAytoKAGTcCgAI3goAot8KADzhCgDW4goAeuQKABTmCgCu5woASOkKAOzqCgCG7AoAIO4KALrvCgBe8QoA+PIKAJL0CgAs9goA0PcKAGr5CgAE+woAnvwKADj+CgDc/woAdgELABADCwCqBAsATgYLAOgHCwCCCQsAHAsLAMAMCwBaDgsA9A8LAI4RCwAyEwsAzBQLAGYWCwAAGAsApBkLAD4bCwDYHAsAch4LABYgCwCwIQsASiMLAOQkCwCIJgsAIigLALwpCwBWKwsA+iwLAJQuCwAuMAsA0jELAGwzCwAGNQsAoDYLAEQ4CwDeOQsAeDsLABI9CwC2PgsAUEALAOpBCwCEQwsAKEULAMJGCwBcSAsA9kkLAJpLCwA0TQsAzk4LAGhQCwAMUgsAplMLAEBVCwDaVgsAflgLABhaCwCyWwsATF0LAPBeCwCKYAsAJGILAL5jCwBYZQsA/GYLAJZoCwAwagsAymsLAG5tCwAIbwsAonALADxyCwDgcwsAenULABR3CwCueAsAUnoLAOx7CwCGfQsAKn8LAMSACwBeggsA+IMLAJyFCwA2hwsA0IgLAGqKCwAOjAsAqI0LAEKPCwDckAsAgJILABqUCwC0lQsAWJcLAPKYCwCMmgsAJpwLAMCdCwBknwsA/qALAJiiCwAypAsA1qULAHCnCwAKqQsApKoLAEisCwDirQsAfK8LABaxCwC6sgsAVLQLAO61CwCItwsALLkLAMa6CwBgvAsA+r0LAJS/CwA4wQsA0sILAGzECwAGxgsAqscLAETJCwDeygsAgswLABzOCwC2zwsAUNELAPTSCwCO1AsAKNYLAMLXCwBm2QsAANsLAJrcCwA03gsA2N8LAHLhCwAM4wsAsOQLAErmCwDk5wsAfukLACLrCwC87AsAVu4LAPDvCwCU8QsALvMLAMj0CwBi9gsA/PcLAKD5CwA6+wsA1PwLAG7+CwASAAwArAEMAEYDDADgBAwAhAYMAB4IDAC4CQwAUgsMAPYMDACQDgwAKhAMAM4RDABoEwwAAhUMAJwWDABAGAwA2hkMAHQbDAAOHQwAsh4MAEwgDADmIQwAgCMMACQlDAC+JgwAWCgMAPIpDACWKwwAMC0MAMouDABkMAwA/jEMAKIzDAA8NQwA1jYMAHA4DAAUOgwArjsMAEg9DADiPgwAhkAMACBCDAC6QwwAVEUMAPhGDACSSAwALEoMAMZLDABqTQwABE8MAJ5QDAA4UgwA3FMMAHZVDAAQVwwAqlgMAE5aDADoWwwAgl0MACZfDADAYAwAWmIMAPRjDACYZQwAMmcMAMxoDABmagwACmwMAKRtDAA+bwwA2HAMAHxyDAAWdAwAsHUMAEp3DADueAwAiHoMACJ8DAC8fQwAYH8MAPqADACUggwALoQMANKFDABshwwABokMAKCKDABEjAwA3o0MAHiPDAASkQwAtpIMAFCUDADqlQwAhJcMAB6ZDADCmgwAXJwMAPadDACQnwwANKEMAM6iDABopAwAAqYMAKanDABAqQwA2qoMAHSsDAAYrgwAsq8MAEyxDADmsgwAirQMACS2DAC+twwAWLkMAPy6DACWvAwAML4MANS/DABuwQwACMMMAKLEDABGxgwA4McMAHrJDAAUywwAuMwMAFLODADszwwAhtEMACrTDADE1AwAXtYMAPjXDACc2QwANtsMANDcDABq3gwADuAMAKjhDABC4wwA3OQMAIDmDAAa6AwAtOkMAE7rDADy7AwAjO4MACbwDADA8QwAWvMMAP70DACY9gwAMvgMAMz5DABw+wwACv0MAKT+DAA+AA0A4gENAHwDDQAWBQ0AsAYNAFQIDQDuCQ0AiAsNACINDQDGDg0AYBANAPoRDQCeEw0AOBUNANIWDQBsGA0AEBoNAKobDQBEHQ0A3h4NAIIgDQAcIg0AtiMNAFAlDQD0Jg0AjigNACgqDQDCKw0AZi0NAAAvDQCaMA0APjINANgzDQByNQ0ADDcNALA4DQBKOg0A5DsNAH49DQAYPw0AvEANAFZCDQDwQw0AikUNAC5HDQDISA0AYkoNAPxLDQCgTQ0AOk8NANRQDQB4Ug0AElQNAKxVDQBGVw0A4FgNAIRaDQAeXA0AuF0NAFJfDQD2YA0AkGINACpkDQDOZQ0AaGcNAAJpDQCcag0AQGwNANptDQB0bw0ADnENALJyDQBMdA0A5nUNAIB3DQAkeQ0AvnoNAFh8DQDyfQ0AjH8NADCBDQDKgg0AZIQNAP6FDQCihw0APIkNANaKDQBwjA0ACo4NAK6PDQBIkQ0A4pINAIaUDQAglg0AupcNAFSZDQD4mg0AkpwNACyeDQDGnw0AaqENAASjDQCepA0AOKYNANynDQB2qQ0AEKsNALSsDQBOrg0A6K8NAIKxDQAmsw0AwLQNAFq2DQD0tw0AmLkNADK7DQDMvA0AZr4NAArADQCkwQ0APsMNANjEDQB8xg0AFsgNALDJDQBKyw0A5MwNAIjODQAi0A0AvNENAFbTDQD61A0AlNYNAC7YDQDI2Q0AbNsNAAbdDQCg3g0AOuANAN7hDQB44w0AEuUNAKzmDQBQ6A0A6ukNAITrDQAe7Q0Awu4NAFzwDQD28Q0AkPMNADT1DQDO9g0AaPgNAAL6DQCm+w0AQP0NANr+DQB+AA4AGAIOALIDDgBMBQ4A8AYOAIoIDgAkCg4AvgsOAGINDgD8Dg4AlhAOADASDgDUEw4AbhUOAAgXDgCiGA4ARhoOAOAbDgB6HQ4AFB8OALggDgBSIg4A7CMOAIYlDgAgJw4AxCgOAF4qDgD4Kw4Aki0OADYvDgDQMA4AajIOAAQ0DgCoNQ4AQjcOANw4DgB2Og4AGjwOALQ9DgBOPw4A6EAOAIxCDgAmRA4AwEUOAFpHDgD+SA4AmEoOADJMDgDWTQ4AcE8OAApRDgCkUg4ASFQOAOJVDgB8Vw4AFlkOALpaDgBUXA4A7l0OAIhfDgAsYQ4AxmIOAGBkDgAEZg4AnmcOADhpDgDSag4AbGwOABBuDgCqbw4ARHEOAN5yDgCCdA4AHHYOALZ3DgBQeQ4A9HoOAI58DgAofg4Awn8OAFyBDgAAgw4AmoQOADSGDgDOhw4AcokOAAyLDgCmjA4AQI4OAOSPDgB+kQ4AGJMOALyUDgBWlg4A8JcOAIqZDgAkmw4AyJwOAGKeDgAGoA4AoKEOADqjDgDUpA4AbqYOABKoDgCsqQ4ARqsOAOCsDgCErg4AHrAOALixDgBSsw4A9rQOAJC2DgAquA4AxLkOAF67DgACvQ4AnL4OADbADgDQwQ4AdMMOAA7FDgCoxg4AQsgOAObJDgCAyw4AGs0OAL7ODgBY0A4A8tEOAIzTDgAw1Q4AytYOAGTYDgD+2Q4AotsOADzdDgDW3g4AcOAOABTiDgCu4w4ASOUOAOzmDgCG6A4AIOoOALrrDgBe7Q4A+O4OAJLwDgAs8g4A0PMOAGr1DgAE9w4AnvgOAEL6DgDc+w4Adv0OABD/DgC0AA8ATgIPAOgDDwCCBQ8AHAcPAMAIDwBaCg8A9AsPAI4NDwAyDw8AzBAPAGYSDwAAFA8ApBUPAD4XDwDYGA8AchoPABYcDwCwHQ8ASh8PAOQgDwCIIg8AIiQPALwlDwBWJw8A+igPAJQqDwAuLA8AyC0PAGwvDwAGMQ8AoDIPADo0DwDeNQ8AeDcPABI5DwC2Og8AUDwPAOo9DwCEPw8AKEEPAMJCDwBcRA8A9kUPAJpHDwA0SQ8AzkoPAGhMDwAMTg8Apk8PAEBRDwDaUg8AflQPABhWDwCyVw8ATFkPAOZaDwCKXA8AJF4PAL5fDwBYYQ8A/GIPAJZkDwAwZg8AymcPAG5pDwAIaw8AomwPADxuDwDgbw8AenEPABRzDwCudA8AUnYPAOx3DwCGeQ8AIHsPAMR8DwBefg8A+H8PAJKBDwA2gw8A0IQPAGqGDwAOiA8AqIkPAEKLDwDcjA8AgI4PABqQDwC0kQ8ATpMPAPKUDwCMlg8AJpgPAMCZDwBkmw8A/pwPAJieDwAyoA8A1qEPAHCjDwAKpQ8ApKYPAEioDwDiqQ8AfKsPABatDwC6rg8AVLAPAO6xDwCIsw8ALLUPAMa2DwBguA8A+rkPAJS7DwA4vQ8A0r4PAGzADwAGwg8AqsMPAETFDwDexg8AeMgPABzKDwC2yw8AUM0PAOrODwCO0A8AKNIPAMLTDwBc1Q8AANcPAJrYDwA02g8A2NsPAHLdDwAM3w8ApuAPAEriDwDk4w8AfuUPABjnDwC86A8AVuoPAPDrDwCK7Q8AJO8PAMjwDwBi8g8A/PMPAJb1DwA69w8A1PgPAG76DwAI/A8ArP0PAEb/DwDgABAAhAIQAB4EEAC4BRAAUgcQAPYIEACQChAAKgwQAMQNEABoDxAAAhEQAJwSEAA2FBAA2hUQAHQXEAAOGRAAqBoQAEwcEADmHRAAgB8QACQhEAC+IhAAWCQQAPIlEACWJxAAMCkQAMoqEABkLBAA/i0QAKIvEAA8MRAA1jIQAHA0EAAUNhAArjcQAEg5EADiOhAAhjwQACA+EAC6PxAAVEEQAPhCEACSRBAALEYQAMZHEABgSRAABEsQAJ5MEAA4ThAA0k8QAHZREAAQUxAAqlQQAE5WEADoVxAAglkQABxbEADAXBAAWl4QAPRfEACOYRAAMmMQAMxkEABmZhAAAGgQAKRpEAA+axAA2GwQAHJuEAAWcBAAsHEQAEpzEADudBAAiHYQACJ4EAC8eRAAYHsQAPp8EACUfhAALoAQANKBEABsgxAABoUQAKCGEABEiBAA3okQAHiLEAASjRAArI4QAFCQEADqkRAAhJMQAB6VEADClhAAXJgQAPaZEACQmxAANJ0QAM6eEABooBAAAqIQAKajEABApRAA2qYQAHSoEAAYqhAAsqsQAEytEADmrhAAirAQACSyEAC+sxAAWLUQAPy2EACWuBAAMLoQAMq7EABuvRAACL8QAKLAEABGwhAA4MMQAHrFEAAUxxAAuMgQAFLKEADsyxAAhs0QACrPEADE0BAAXtIQAPjTEACc1RAANtcQANDYEABq2hAADtwQAKjdEABC3xAA3OAQAIDiEAAa5BAAtOUQAE7nEADy6BAAjOoQACbsEADA7RAAZO8QAP7wEACY8hAAMvQQAMz1EABw9xAACvkQAKT6EAA+/BAA4v0QAHz/EAAWAREAsAIRAFQEEQDuBREAiAcRACIJEQDGChEAYAwRAPoNEQCUDxEAOBERANISEQBsFBEABhYRAKoXEQBEGREA3hoRAIIcEQAcHhEAth8RAFAhEQD0IhEAjiQRACgmEQDCJxEAZikRAAArEQCaLBEANC4RANgvEQByMREADDMRAKY0EQBKNhEA5DcRAH45EQAYOxEAvDwRAFY+EQDwPxEAikERAC5DEQDIRBEAYkYRAPxHEQCgSREAOksRANRMEQBuThEAElARAKxREQBGUxEA4FQRAIRWEQAeWBEAuFkRAFJbEQD2XBEAkF4RACpgEQDOYREAaGMRAAJlEQCcZhEANmgRANppEQB0axEADm0RAKhuEQBMcBEA5nERAIBzEQAadREAvnYRAFh4EQDyeREAjHsRADB9EQDKfhEAZIARAP6BEQCYgxEAPIURANaGEQBwiBEACooRAK6LEQBIjREA4o4RAHyQEQAgkhEAupMRAFSVEQDulhEAkpgRACyaEQDGmxEAap0RAASfEQCeoBEAOKIRANyjEQB2pREAEKcRAKqoEQBOqhEA6KsRAIKtEQAcrxEAwLARAFqyEQD0sxEAjrURADK3EQDMuBEAZroRAAq8EQCkvREAPr8RANjAEQB8whEAFsQRALDFEQBKxxEA7sgRAIjKEQAizBEAvM0RAFbPEQD60BEAlNIRAC7UEQDI1REAbNcRAAbZEQCg2hEAOtwRAN7dEQB43xEAEuERAKziEQBG5BEA6uURAITnEQAe6REAwuoRAFzsEQD27REAkO8RADTxEQDO8hEAaPQRAAL2EQCm9xEAQPkRANr6EQB0/BEAGP4RALL/EQBMARIA8AISAIoEEgAkBhIAvgcSAGIJEgD8ChIAlgwSADAOEgDUDxIAbhESAAgTEgCiFBIARhYSAOAXEgB6GRIAFBsSAK4cEgBSHhIA7B8SAIYhEgAgIxIAxCQSAF4mEgD4JxIAkikSADYrEgDQLBIAai4SAAQwEgCoMRIAQjMSANw0EgB2NhIAGjgSALQ5EgBOOxIA6DwSAIw+EgAmQBIAwEESAFpDEgD+RBIAmEYSADJIEgDMSRIAcEsSAApNEgCkThIASFASAOJREgB8UxIAFlUSALpWEgBUWBIA7lkSAIhbEgAsXRIAxl4SAGBgEgD6YRIAnmMSADhlEgDSZhIAbGgSABBqEgCqaxIARG0SAN5uEgCCcBIAHHISALZzEgBQdRIA6nYSAI54EgAoehIAwnsSAGZ9EgAAfxIAmoASADSCEgDYgxIAfIUSABaHEgC6iBIAVIoSAO6LEgCIjRIALI8SAMaQEgBgkhIA+pMSAJ6VEgA4lxIA0pgSAGyaEgAQnBIAqp0SAESfEgDeoBIAgqISABykEgC2pRIAUKcSAOqoEgCOqhIAKKwSAMKtEgBcrxIAALESAJqyEgA0tBIAzrUSAHK3EgAMuRIAproSAEC8EgDkvRIAfr8SABjBEgCywhIAVsQSAPDFEgCKxxIALskSAMjKEgBizBIA/M0SAKDPEgA60RIA1NISAG7UEgAS1hIArNcSAEbZEgDg2hIAhNwSAB7eEgC43xIAUuESAPbiEgCQ5BIAKuYSAMTnEgBo6RIAAusSAJzsEgBA7hIA2u8SAHTxEgAO8xIAsvQSAEz2EgDm9xIAgPkSABr7EgC+/BIAWP4SAPL/EgCMARMAMAMTAMoEEwBkBhMA/gcTAKIJEwA8CxMA1gwTAHAOEwAUEBMArhETAEgTEwDiFBMAfBYTACAYEwC6GRMAVBsTAO4cEwCSHhMALCATAMYhEwBqIxMABCUTAJ4mEwA4KBMA3CkTAHYrEwAQLRMAqi4TAE4wEwDoMRMAgjMTABw1EwDANhMAWjgTAPQ5EwCOOxMAMj0TAMw+EwBmQBMACkITAKRDEwA+RRMA2EYTAHxIEwAWShMAsEsTAEpNEwDuThMAiFATACJSEwC8UxMAYFUTAPpWEwCUWBMALloTAMhbEwBsXRMABl8TAKBgEwA6YhMA3mMTAHhlEwASZxMArGgTAFBqEwDqaxMAhG0TAB5vEwDCcBMAXHITAPZzEwCQdRMANHcTAM54EwBoehMAAnwTAKZ9EwBAfxMA2oATAHSCEwAYhBMAsoUTAEyHEwDmiBMAiooTACSMEwC+jRMAWI8TAPyQEwCWkhMAMJQTAMqVEwBulxMACJkTAKKaEwBGnBMA4J0TAHqfEwAUoRMAuKITAFKkEwDspRMAhqcTACqpEwDEqhMAXqwTAPitEwCcrxMANrETANCyEwBqtBMADrYTAKi3EwBCuRMA3LoTAIC8EwAavhMAtL8TAE7BEwDowhMAjMQTACbGEwDAxxMAZMkTAP7KEwCizBMAPM4TAMzPEwBw0RMACtMTAKTUEwBI1hMA4tcTAHzZEwAW2xMAsNwTAFTeEwDu3xMAiOETACLjEwDG5BMAYOYTAPrnEwCU6RMAOOsTANLsEwBs7hMABvATAKrxEwBE8xMA3vQTAHj2EwAc+BMAtvkTAFD7EwDq/BMAjv4TACgAFADCARQAZgMUAAAFFACaBhQANAgUANgJFAByCxQADA0UAKYOFABKEBQA5BEUAH4TFAAYFRQAvBYUAFYYFADwGRQAihsUAC4dFADIHhQAYiAUAPwhFACgIxQAOiUUANQmFABuKBQAEioUAKwrFABGLRQA4C4UAIQwFAAeMhQAuDMUAFI1FAD2NhQAkDgUACo6FADEOxQAXj0UAAI/FACcQBQANkIUANBDFAB0RRQADkcUAKhIFABCShQA5ksUAIBNFAAaTxQAtFAUAFhSFADyUxQAjFUUADBXFADKWBQAZFoUAP5bFACiXRQAPF8UANZgFABwYhQAFGQUAK5lFABIZxQA4mgUAIZqFAAgbBQAum0UAFRvFAD4cBQAknIUACx0FADQdRQAancUAAR5FACeehQAQnwUANx9FAB2fxQAEIEUALSCFABOhBQA6IUUAIKHFAAciRQAwIoUAFqMFAD0jRQAjo8UADKRFADMkhQAZpQUAACWFACklxQAPpkUANiaFABynBQAFp4UALCfFABKoRQA5KIUAH6kFAAiphQAvKcUAFapFAD6qhQAlKwUAC6uFADIrxQAbLEUAAazFACgtBQAOrYUAN63FAB4uRQAErsUAKy8FABQvhQA6r8UAITBFAAewxQAwsQUAFzGFAD2xxQAkMkUADTLFADOzBQAaM4UAAzQFACm0RQAQNMUANrUFAB+1hQAGNgUALLZFABM2xQA8NwUAIreFAAk4BQAvuEUAGLjFAD85BQAluYUADDoFADK6RQAbusUAAjtFACi7hQAPPAUAODxFAB68xQAFPUUAK72FABS+BQA7PkUAIb7FAAg/RQAxP4UAF4AFQD4ARUAkgMVADYFFQDQBhUAaggVAAQKFQCoCxUAQg0VANwOFQB2EBUAGhIVALQTFQBOFRUA6BYVAIwYFQAmGhUAwBsVAGQdFQD+HhUAmCAVADIiFQDMIxUAcCUVAAonFQCkKBUAPioVAOIrFQB8LRUAFi8VALAwFQBUMhUA7jMVAIg1FQAiNxUAxjgVAGA6FQD6OxUAlD0VADg/FQDSQBUAbEIVAAZEFQCqRRUAREcVAN5IFQB4ShUAHEwVALZNFQBQTxUA9FAVAI5SFQAoVBUAwlUVAGZXFQAAWRUAmloVADRcFQDYXRUAcl8VAAxhFQCmYhUASmQVAORlFQB+ZxUAGGkVALxqFQBWbBUA8G0VAIpvFQAucRUAyHIVAGJ0FQD8dRUAoHcVADp5FQDUehUAbnwVABJ+FQCsfxUARoEVAOCCFQCEhBUAHoYVALiHFQBSiRUA7IoVAJCMFQAqjhUAxI8VAF6RFQACkxUAnJQVADaWFQDQlxUAdJkVAA6bFQConBUAQp4VAOafFQCAoRUAGqMVAL6kFQBYphUA8qcVAIypFQAwqxUAyqwVAGSuFQD+rxUAorEVADyzFQDWtBUAcLYVABS4FQCuuRUASLsVAOK8FQCGvhUAIMAVALrBFQBewxUA+MQVAJLGFQAsyBUAxskVAGrLFQAEzRUAns4VADjQFQDc0RUAdtMVABDVFQCq1hUATtgVAOjZFQCC2xUAHN0VALbeFQBa4BUA9OEVAI7jFQAo5RUAzOYVAGboFQAA6hUAmusVAD7tFQDY7hUAcvAVABbyFQCw8xUASvUVAOT2FQCI+BUAIvoVALz7FQBW/RUA+v4VAJQAFgAuAhYA0gMWAGwFFgAGBxYAoAgWAEQKFgDeCxYAeA0WABIPFgC2EBYAUBIWAOoTFgCEFRYAKBcWAMIYFgBcGhYA9hsWAJodFgA0HxYAziAWAGgiFgACJBYApiUWAEAnFgDaKBYAdCoWABgsFgCyLRYATC8WAOYwFgCKMhYAJDQWAL41FgBYNxYA/DgWAJY6FgAwPBYAyj0WAGQ/FgAIQRYAokIWADxEFgDgRRYAekcWABRJFgCuShYAUkwWAOxNFgCGTxYAIFEWAMRSFgBeVBYA+FUWAJJXFgA2WRYA0FoWAGpcFgAEXhYAqF8WAEJhFgDcYhYAdmQWABpmFgC0ZxYATmkWAOhqFgCMbBYAJm4WAMBvFgBacRYA/nIWAJh0FgAydhYAzHcWAHB5FgAKexYApHwWAD5+FgDifxYAfIEWABaDFgCwhBYAVIYWAO6HFgCIiRYAIosWAMaMFgBgjhYA+o8WAJ6RFgA4kxYA0pQWAGyWFgAQmBYAqpkWAESbFgDenBYAgp4WABygFgC2oRYAUKMWAPSkFgCOphYAKKgWAMKpFgBmqxYAAK0WAJquFgA0sBYA2LEWAHKzFgAMtRYAprYWAEC4FgDkuRYAfrsWABi9FgCyvhYAVsAWAPDBFgCKwxYAJMUWAMjGFgBiyBYA/MkWAJbLFgA6zRYA1M4WAG7QFgAI0hYArNMWAEbVFgDg1hYAetgWAB7aFgC42xYAUt0WAOzeFgCQ4BYAKuIWAMTjFgBo5RYAAucWAJzoFgA26hYA2usWAHTtFgAO7xYAqPAWAEzyFgDm8xYAgPUWABr3FgC++BYAWPoWAPL7FgCM/RYAMP8WAMoAFwBkAhcACAQXAKIFFwA8BxcA1ggXAHAKFwAUDBcArg0XAEgPFwDiEBcAhhIXACAUFwC6FRcAVBcXAPgYFwCSGhcALBwXAMYdFwBgHxcABCEXAJ4iFwA4JBcA0iUXAHYnFwAQKRcAqioXAEQsFwDoLRcAgi8XABwxFwDAMhcAWjQXAPQ1FwCONxcAMjkXAMw6FwBmPBcAAD4XAKQ/FwA+QRcA2EIXAHJEFwAWRhcAsEcXAEpJFwDkShcAiEwXACJOFwC8TxcAYFEXAPpSFwCUVBcAQlYXANxXFwB2WRcAEFsXAKpcFwBOXhcA6F8XAIJhFwAcYxcAwGQXAFpmFwD0ZxcAjmkXADJrFwDMbBcAZm4XAABwFwCkcRcAPnMXANh0FwBydhcADHgXALB5FwBKexcA5HwXAIh+FwAigBcAvIEXAFaDFwD6hBcAlIYXAC6IFwDIiRcAbIsXAAaNFwCgjhcAOpAXAN6RFwB4kxcAEpUXALaWFwBQmBcA6pkXAISbFwAonRcAwp4XAFygFwD2oRcAmqMXADSlFwDOphcAaKgXAAyqFwCmqxcASq0XAO6uFwCIsBcAIrIXALyzFwBgtRcA+rYXAJS4FwAuuhcA0rsXAGy9FwAGvxcAoMAXAETCFwDewxcAeMUXABLHFwC2yBcAUMoXAOrLFwCEzRcAKM8XAMLQFwBc0hcA9tMXAJDVFwA01xcAztgXAGjaFwAC3BcApt0XAEDfFwDa4BcAdOIXABjkFwCy5RcATOcXAOboFwCK6hcAJOwXAL7tFwBY7xcA/PAXAJbyFwAw9BcAyvUXAG73FwAI+RcAovoXADz8FwDg/RcAev8XABQBGACuAhgAUgQYAOwFGACGBxgAKgkYAMQKGABeDBgA+A0YAJwPGAA2ERgA0BIYAGoUGAAOFhgAqBcYAEIZGADcGhgAgBwYABoeGAC0HxgATiEYAPIiGACMJBgAJiYYAMAnGABkKRgA/ioYAJgsGAAyLhgA1i8YAHAxGAAKMxgApDQYAD42GADiNxgAfDkYABY7GACwPBgAVD4YAO4/GACIQRgAIkMYAMZEGABgRhgA+kcYAJRJGAA4SxgA0kwYAGxOGAAGUBgAqlEYAERTGADeVBgAglYYABxYGAC2WRgAUFsYAPRcGACOXhgAKGAYAMJhGABmYxgAAGUYAJpmGAA0aBgA2GkYAHJrGAAMbRgApm4YAEpwGADkcRgAfnMYABh1GAC8dhgAVngYAPB5GACKexgALn0YAMh+GABigBgA/IEYAKCDGAA6hRgA1IYYAG6IGAASihgArIsYAEaNGADgjhgAepAYAB6SGAC4kxgAUpUYAOyWGACQmBgAKpoYAMSbGABenRgAAp8YAKagGABKohgA5KMYAH6lGAAYpxgAvKgYAFaqGADwqxgAiq0YAC6vGADIsBgAYrIYAAa0GACgtRgAOrcYANS4GAB4uhgAErwYAKy9GABGvxgA6sAYAITCGAAexBgAuMUYAFLHGAD2yBgAkMoYACrMGADEzRgAaM8YAALRGACc0hgANtQYANrVGAB01xgADtkYAKjaGABC3BgA5t0YAIDfGAAa4RgAtOIYAFjkGADy5RgAjOcYADDpGADK6hgAZOwYAP7tGACi7xgAPPEYANbyGABw9BgAFPYYAK73GABS+RgA9voYAJD8GAAq/hgAzv8YAGgBGQACAxkAnAQZADYGGQDaBxkAdAkZAA4LGQCoDBkATA4ZAOYPGQCAERkAJBMZAL4UGQBYFhkA8hcZAJYZGQAwGxkAyhwZAGQeGQAIIBkAoiEZADwjGQDWJBkAeiYZABQoGQCuKRkASCsZAOwsGQCGLhkAIDAZALoxGQBUMxkA+DQZAJI2GQAsOBkAxjkZAGo7GQAEPRkAnj4ZADhAGQDcQRkAdkMZABBFGQCqRhkATkgZAOhJGQCCSxkAHE0ZAMBOGQBaUBkA9FEZAI5TGQAyVRkAzFYZAGZYGQAAWhkApFsZAD5dGQDYXhkAcmAZABZiGQCwYxkASmUZAO5mGQCIaBkAImoZALxrGQBgbRkA+m4ZAJRwGQAuchkA0nMZAGx1GQAGdxkAoHgZAER6GQDeexkAeH0ZABJ/GQC2gBkAUIIZAOqDGQCEhRkAKIcZAMKIGQBcihkA9osZAJqNGQA0jxkAzpAZAGiSGQAMlBkAppUZAECXGQDamBkAfpoZABicGQCynRkATJ8ZAOagGQCKohkAJKQZAL6lGQBYpxkA/KgZAJaqGQAwrBkAyq0ZAG6vGQAIsRkAorIZADy0GQDgtRkAercZABS5GQCuuhkAUrwZAOy9GQCGvxkAIMEZAMTCGQBexBkA+MUZAJzHGQA2yRkA0MoZAGrMGQAOzhkAqM8ZAELRGQDc0hkAgNQZABrWGQC01xkATtkZAPLaGQCM3BkAJt4ZAMDfGQBk4RkA/uIZAJjkGQAy5hkA1ucZAHDpGQAK6xkAruwZAFLuGQDs7xkAhvEZACDzGQDE9BkAXvYZAPj3GQCS+RkANvsZAND8GQBq/hkABAAaAKgBGgBCAxoA3AQaAHYGGgAaCBoAtAkaAE4LGgDyDBoAjA4aACYQGgDAERoAZBMaAP4UGgCYFhoAMhgaANYZGgBwGxoACh0aAKQeGgBIIBoA4iEaAHwjGgAgJRoAuiYaAFQoGgDuKRoAkisaACwtGgDGLhoAYDAaAAQyGgCeMxoAODUaANI2GgBsOBoAEDoaAKo7GgBEPRoA3j4aAIJAGgAcQhoAtkMaAGRFGgD+RhoAmEgaADJKGgDWSxoAcE0aAApPGgCkUBoASFIaAOJTGgB8VRoAIFcaALpYGgBUWhoA7lsaAJJdGgAsXxoAxmAaAGBiGgAEZBoAnmUaADhnGgDSaBoAbGoaABBsGgCqbRoARG8aAN5wGgCCchoAHHQaALZ1GgBQdxoA9HgaAI56GgAofBoAwn0aAGZ/GgAAgRoAmoIaADSEGgDYhRoAcocaAAyJGgCmihoASowaAOSNGgB+jxoAGJEaALySGgBWlBoA8JUaAJSXGgAumRoAyJoaAGKcGgAGnhoAoJ8aADqhGgDUohoAeKQaABKmGgCspxoARqkaAOqqGgCErBoAHq4aALivGgBcsRoA9rIaAJC0GgAqthoAzrcaAGi5GgACuxoAnLwaADa+GgDavxoAdMEaAA7DGgCoxBoATMYaAObHGgCAyRoAGssaAL7MGgBYzhoA8s8aAIzRGgAw0xoAytQaAGTWGgD+1xoAotkaADzbGgDW3BoAcN4aABTgGgCu4RoASOMaAOLkGgCG5hoAIOgaALrpGgBe6xoA+OwaAJLuGgAs8BoA0PEaAGrzGgAE9RoAnvYaAEL4GgDc+RoAdvsaABD9GgC0/hoATgAbAOgBGwCCAxsAJgUbAMAGGwBaCBsA9AkbAJgLGwAyDRsAzA4bAGYQGwAKEhsApBMbAD4VGwDYFhsAchgbABYaGwCwGxsASh0bAOQeGwCIIBsAIiIbALwjGwBWJRsA+iYbAJQoGwAuKhsAyCsbAGwtGwAGLxsAoDAbADoyGwDeMxsAeDUbABI3GwC2OBsAWjobAPQ7GwCYPRsAMj8bAMxAGwBmQhsACkQbAKRFGwA+RxsA2EgbAHxKGwAWTBsAsE0bAFRPGwDuUBsAiFIbACJUGwC8VRsAYFcbAPpYGwCUWhsALlwbANJdGwBsXxsABmEbAKBiGwBEZBsA3mUbAHhnGwASaRsAtmobAFBsGwDqbRsAhG8bAB5xGwDCchsAXHQbAPZ1GwCQdxsANHkbAM56GwBofBsADH4bAKZ/GwBAgRsA2oIbAH6EGwAYhhsAsocbAEyJGwDwihsAiowbACSOGwC+jxsAYpEbAPySGwCWlBsAOpYbANSXGwBumRsACJsbAKKcGwBGnhsA4J8bAHqhGwAUoxsAuKQbAFKmGwDspxsAhqkbACqrGwDErBsAXq4bAPivGwCcsRsANrMbANC0GwBqthsADrgbAKi5GwBCuxsA5rwbAIC+GwAawBsAtMEbAFjDGwDyxBsAjMYbACbIGwDKyRsAZMsbAP7MGwCYzhsAPNAbANbRGwBw0xsACtUbAKTWGwBI2BsA4tkbAHzbGwAW3RsAut4bAFTgGwDu4RsAiOMbACzlGwDG5hsAYOgbAPrpGwCe6xsAOO0bANLuGwBs8BsAEPIbAKrzGwBE9RsA3vYbAIL4GwAc+hsAtvsbAFD9GwD0/hsAjgAcACgCHADMAxwAZgUcAAAHHACaCBwAPgocANgLHAByDRwADA8cALAQHABKEhwA5BMcAH4VHAAiFxwAvBgcAFYaHADwGxwAlB0cAC4fHADIIBwAYiIcAAYkHACgJRwAOiccANQoHABuKhwAEiwcAKwtHABGLxwA4DAcAIQyHAAeNBwAuDUcAFI3HAD2OBwAkDocACo8HADEPRwAaD8cAAJBHACcQhwANkQcANpFHAB0RxwADkkcAKhKHABMTBwA5k0cAIBPHAAaURwAvlIcAFhUHADyVRwAjFccADBZHADKWhwAZFwcAP5dHACiXxwAPGEcANZiHAB6ZBwAFGYcAK5nHABIaRwA7GocAIZsHAAgbhwAum8cAF5xHAD4chwAknQcACx2HADQdxwAankcAAR7HACefBwAQn4cANx/HAB2gRwAEIMcALSEHABOhhwA6IccAIKJHAAmixwAwIwcAFqOHAD0jxwAmJEcADKTHADMlBwAZpYcAACYHACkmRwAPpscANicHABynhwAFqAcALChHABKoxwA5KQcAIimHAAiqBwAvKkcAFarHAD6rBwAlK4cAC6wHADSsRwAbLMcAAa1HACgthwARLgcAN65HAB4uxwAEr0cALa+HABQwBwA6sEcAITDHAAoxRwAwsYcAFzIHAD2yRwAmsscADTNHADOzhwActAcAAzSHACm0xwAQNUcAOTWHAB+2BwAGNocALLbHABM3RwA+t4cAJTgHAAu4hwA0uMcAGzlHAAG5xwAoOgcAETqHADe6xwAeO0cABLvHAC28BwAUPIcAOrzHACO9RwAKPccAML4HABc+hwAAPwcAJr9HAA0/xwAzgAdAGgCHQAMBB0ApgUdAEAHHQDaCB0AfgodABgMHQCyDR0ATA8dAPAQHQCKEh0AJBQdAL4VHQBiFx0A/BgdAJYaHQAwHB0Ayh0dAG4fHQAIIR0AoiIdAEYkHQDgJR0AeicdABQpHQC4Kh0AUiwdAOwtHQCGLx0AKjEdAMQyHQBeNB0A+DUdAJw3HQA2OR0A0DodAGo8HQAOPh0AqD8dAEJBHQDcQh0AgEQdABpGHQC0Rx0AWEkdAPJKHQCMTB0AJk4dAMpPHQBkUR0A/lIdAJhUHQA8Vh0A1lcdAHBZHQAKWx0ArlwdAEheHQDiXx0AfGEdABZjHQC6ZB0AVGYdAO5nHQCIaR0ALGsdAMZsHQBgbh0A+m8dAJ5xHQA4cx0A0nQdAGx2HQAQeB0AqnkdAER7HQDefB0Agn4dAByAHQC2gR0AUIMdAPSEHQCOhh0AKIgdAMKJHQBmix0AAI0dAJqOHQA0kB0A2JEdAHKTHQAMlR0AppYdAEqYHQDkmR0AfpsdACKdHQC8nh0AVqAdAPChHQCUox0ALqUdAMimHQBiqB0ABqodAKCrHQA6rR0A1K4dAHiwHQASsh0ArLMdAEa1HQDqth0AhLgdAB66HQC4ux0AUr0dAPa+HQCQwB0AKsIdAMTDHQBoxR0AAscdAJzIHQA2yh0A2ssdAHTNHQAOzx0AqNAdAEzSHQDm0x0AgNUdABrXHQC+2B0AWNodAPLbHQCM3R0AMN8dAMrgHQBk4h0A/uMdAKLlHQA85x0A1ugdAHrqHQAU7B0Aru0dAEjvHQDs8B0AhvIdACD0HQC69R0AXvcdAPj4HQCS+h0ALPwdAND9HQBq/x0ABAEeAKgCHgBCBB4A3AUeAHYHHgAQCR4AtAoeAE4MHgDoDR4Agg8eACYRHgDAEh4AWhQeAPQVHgCYFx4AMhkeAMwaHgBmHB4AAB4eAKQfHgA+IR4A2CIeAHIkHgAWJh4AsCceAEopHgDkKh4AiCweACIuHgC8Lx4AYDEeAPoyHgCUNB4ALjYeANI3HgBsOR4ABjseAKA8HgBEPh4A3j8eAHhBHgASQx4ArEQeAFBGHgDqRx4AhEkeAB5LHgDCTB4AXE4eAPZPHgCaUR4ANFMeAM5UHgBoVh4ADFgeAKZZHgBAWx4A2lweAH5eHgAYYB4AsmEeAExjHgDwZB4AimYeACRoHgC+aR4AYmseAPxsHgCWbh4AOnAeANRxHgBucx4ACHUeAKx2HgBGeB4A4HkeAHp7HgAefR4AuH4eAFKAHgDsgR4AhoMeACqFHgDEhh4AXogeAPiJHgCcix4ANo0eANCOHgBqkB4ADpIeAKiTHgBClR4A3JYeAHaYHgAamh4AtJseAE6dHgDynh4AjKAeACaiHgDAox4AZKUeAP6mHgCYqB4AMqoeANarHgBwrR4ACq8eAKSwHgBIsh4A4rMeAHy1HgAWtx4AurgeAFS6HgDuux4Akr0eACy/HgDGwB4AYMIeAATEHgCexR4AOMceANLIHgB2yh4AEMweAKrNHgBEzx4A6NAeAILSHgAc1B4AttUeAFDXHgD02B4AjtoeACjcHgDC3R4AZt8eAADhHgCa4h4ANOQeANjlHgBy5x4ADOkeAKbqHgBK7B4A5O0eAH7vHgAY8R4AvPIeAFb0HgDw9R4AivceAC75HgDI+h4AYvweAPz9HgCg/x4AOgEfANQCHwB4BB8AEgYfAKwHHwBGCR8A6gofAIQMHwAeDh8AuA8fAFwRHwD2Eh8AkBQfACoWHwDOFx8AaBkfAAIbHwCcHB8AQB4fANofHwB0IR8ADiMfALIkHwBMJh8A5icfAIApHwAaKx8AviwfAFguHwDyLx8AjDEfADAzHwDKNB8AZDYfAP43HwCiOR8APDsfANY8HwBwPh8AFEAfAK5BHwBIQx8A4kQfAIZGHwAgSB8AukkfAFRLHwD4TB8Akk4fACxQHwDGUR8AalMfAARVHwCeVh8AQlgfANxZHwB2Wx8AEF0fALReHwBOYB8A6GEfAIJjHwAmZR8AwGYfAFpoHwD0aR8AmGsfADJtHwDMbh8AZnAfAApyHwCkcx8APnUfANh2HwB8eB8AFnofALB7HwBKfR8A5H4fAIiAHwAigh8AvIMfAGCFHwD6hh8AlIgfAC6KHwDSix8AbI0fAAaPHwCgkB8ARJIfAN6THwB4lR8AEpcfALaYHwBQmh8A6psfAISdHwAonx8AwqAfAFyiHwAApB8AmqUfADSnHwDOqB8AcqofAAysHwCmrR8AQK8fANqwHwB+sh8AGLQfALK1HwBMtx8A8LgfAIq6HwAkvB8Avr0fAGK/HwD8wB8AlsIfADDEHwDKxR8AbscfAAjJHwCiyh8APMwfAODNHwB6zx8AFNEfAK7SHwBS1B8A7NUfAIbXHwAq2R8AxNofAF7cHwD43R8AnN8fADbhHwDQ4h8AauQfAA7mHwCo5x8AQukfANzqHwCA7B8AGu4fALTvHwBO8R8A8vIfAIz0HwAm9h8AyvcfAGT5HwD++h8AmPwfADz+HwDW/x8AcAEgAAoDIACuBCAASAYgAOIHIAB8CSAAFgsgALoMIABUDiAA7g8gAIgRIAAsEyAAxhQgAGAWIAD6FyAAnhkgADgbIADSHCAAbB4gAAYgIACqISAARCMgAN4kIACCJiAAHCggALYpIABQKyAA9CwgAI4uIAAoMCAAwjEgAGYzIAAANSAAmjYgADQ4IADYOSAAcjsgAAw9IACmPiAASkAgAORBIAB+QyAAIkUgALxGIABWSCAA8EkgAJRLIAAuTSAAyE4gAGJQIAAGUiAAoFMgADpVIADUViAAeFggABJaIACsWyAARl0gAOpeIACEYCAAHmIgALhjIABcZSAA9mYgAJBoIAAqaiAAzmsgAGhtIAACbyAAnHAgADZyIADacyAAdHUgAA53IACoeCAATHogAOZ7IACAfSAAGn8gAL6AIABYgiAA8oMgAIyFIAAwhyAAyoggAGSKIAD+iyAAoo0gADyPIADWkCAAcJIgABSUIACulSAASJcgAOKYIACGmiAAIJwgALqdIABenyAA+KAgAJKiIAAspCAA0KUgAGqnIAAEqSAAnqogAEKsIADcrSAAdq8gABCxIAC0siAATrQgAOi1IACCtyAAJrkgAMC6IABavCAA9L0gAJi/IAAywSAAzMIgAGbEIAAKxiAApMcgAD7JIADYyiAAcswgABbOIACwzyAAStEgAO7SIACI1CAAItYgALzXIABg2SAA+togAJTcIAAu3iAA0t8gAGzhIAAG4yAAoOQgAETmIADe5yAAeOkgABLrIAC27CAAUO4gAOrvIACE8SAAKPMgAML0IABc9iAA9vcgAJr5IAA0+yAAzvwgAGj+IAAMACEApgEhAEADIQDaBCEAfgYhABgIIQCyCSEATAshAOYMIQCKDiEAJBAhAL4RIQBYEyEA/BQhAJYWIQAwGCEAyhkhAG4bIQAIHSEAoh4hAEYgIQDgISEAeiMhABQlIQC4JiEAXCghAPYpIQCaKyEANC0hAM4uIQByMCEADDIhAKYzIQBANSEA5DYhAH44IQAYOiEAsjshAEw9IQDwPiEAikAhACRCIQC+QyEAYkUhAPxGIQCWSCEAMEohANRLIQBuTSEACE8hAKJQIQBGUiEA4FMhAHpVIQAUVyEArlghAFJaIQDsWyEAhl0hACBfIQDEYCEAXmIhAPhjIQCcZSEANmchANBoIQBqaiEADmwhAKhtIQBCbyEA3HAhAIByIQAadCEAtHUhAE53IQDyeCEAjHohACZ8IQDKfSEAZH8hAP6AIQCYgiEAPIQhANaFIQBwhyEACokhAKSKIQBIjCEA4o0hAHyPIQAWkSEAupIhAFSUIQDulSEAiJchACyZIQDGmiEAYJwhAPqdIQCenyEAOKEhANKiIQBspCEAEKYhAKqnIQBEqSEA3qohAIKsIQAcriEAtq8hAFCxIQD0siEAjrQhACi2IQDCtyEAZrkhAAC7IQCavCEANL4hANi/IQBywSEADMMhAKbEIQBKxiEA5MchAH7JIQAiyyEAvMwhAFbOIQDwzyEAlNEhAC7TIQDI1CEAYtYhAAbYIQCg2SEAOtshANTcIQB43iEAEuAhAKzhIQBG4yEA6uQhAITmIQAe6CEAuOkhAFzrIQD27CEAkO4hACrwIQDE8SEAaPMhAAL1IQCc9iEANvghANr5IQB0+yEADv0hAKj+IQBMACIA5gEiAIADIgAaBSIAvgYiAFgIIgDyCSIAjAsiADANIgDKDiIAZBAiAP4RIgCiEyIAPBUiANYWIgB6GCIAFBoiAK4bIgBIHSIA7B4iAIYgIgAgIiIAuiMiAF4lIgD4JiIAkigiACwqIgDQKyIAai0iAAQvIgCeMCIAODIiANwzIgB2NSIAEDciAKo4IgBOOiIA6DsiAII9IgAcPyIAwEAiAFpCIgD0QyIAjkUiADJHIgDMSCIAZkoiAABMIgCkTSIAPk8iANhQIgB8UiIAFlQiALBVIgBKVyIA7lgiAIhaIgAiXCIAvF0iAGBfIgD6YCIAlGIiAC5kIgDSZSIAbGciAAZpIgCqaiIARGwiAN5tIgB4byIAEnEiALZyIgBQdCIA6nUiAIR3IgAoeSIAwnoiAFx8IgD2fSIAmn8iADSBIgDOgiIAaIQiAAyGIgCmhyIAQIkiANqKIgB0jCIAGI4iALKPIgBMkSIA5pIiAIqUIgAkliIAvpciAFiZIgD8miIAlpwiADCeIgDKnyIAbqEiAAijIgCipCIARqYiAOCnIgB6qSIAFKsiALisIgBSriIA7K8iAIaxIgAqsyIAxLQiAF62IgD4tyIAnLkiADa7IgDQvCIAdL4iAA7AIgCowSIAQsMiANzEIgCAxiIAGsgiALTJIgBOyyIA8swiAIzOIgAm0CIAwNEiAGTTIgD+1CIAmNYiADLYIgDW2SIAcNsiAArdIgCk3iIAPuAiAOLhIgB84yIAFuUiALDmIgBU6CIA7ukiAIjrIgAs7SIAxu4iAGDwIgD68SIAnvMiADj1IgDS9iIAbPgiABD6IgCq+yIARP0iAN7+IgCCACMAHAIjALYDIwBQBSMA9AYjAI4IIwAoCiMAzAsjAGYNIwAADyMAmhAjAD4SIwDYEyMAchUjAAwXIwCwGCMAShojAOQbIwB+HSMAIh8jALwgIwBWIiMA8CMjAJQlIwAuJyMAyCgjAGIqIwAGLCMAoC0jADovIwDUMCMAbjIjABI0IwCsNSMARjcjAOA4IwCEOiMAHjwjALg9IwBSPyMA9kAjAJBCIwAqRCMAxEUjAGhHIwACSSMAnEojADZMIwDaTSMAdE8jAA5RIwCoUiMATFQjAOZVIwCAVyMAGlkjAL5aIwBYXCMA8l0jAIxfIwAwYSMAymIjAGRkIwAIZiMAomcjADxpIwDWaiMAcGwjABRuIwCubyMASHEjAOJyIwCGdCMAIHYjALp3IwBUeSMA+HojAJJ8IwAsfiMAxn8jAGqBIwAEgyMAnoQjADiGIwDchyMAdokjABCLIwCqjCMATo4jAOiPIwCCkSMAHJMjAMCUIwBaliMA9JcjAJiZIwAymyMAzJwjAGaeIwAKoCMApKEjAD6jIwDYpCMAfKYjABaoIwCwqSMASqsjAO6sIwCIriMAIrAjALyxIwBgsyMA+rQjAJS2IwAuuCMA0rkjAGy7IwAGvSMAoL4jAETAIwDewSMAeMMjABLFIwC2xiMAUMgjAOrJIwCEyyMAKM0jAMLOIwBc0CMA9tEjAJDTIwA01SMAztYjAGjYIwAC2iMAptsjAEDdIwDa3iMAdOAjABjiIwCy4yMATOUjAObmIwCK6CMAJOojAL7rIwBi7SMA/O4jAJbwIwAw8iMA1PMjAG71IwAI9yMAovgjAEb6IwDg+yMAev0jABT/IwC4ACQAUgIkAOwDJACQBSQAKgckAMQIJABeCiQA+AskAJwNJAA2DyQA0BAkAGoSJAAOFCQAqBUkAEIXJADcGCQAgBokABocJAC0HSQATh8kAPIgJACMIiQAJiQkAMAlJABaJyQA/igkAJgqJAAyLCQAzC0kAHAvJAAKMSQApDIkAEg0JADiNSQAfDckABY5JAC6OiQAVDwkAO49JACIPyQALEEkAMZCJABgRCQA+kUkAJ5HJAA4SSQA0kokAHZMJAAQTiQAqk8kAERRJADoUiQAglQkABxWJAC2VyQAWlkkAPRaJACOXCQAKF4kAMxfJABmYSQAAGMkAJpkJAA+ZiQA2GckAHJpJAAMayQApmwkAEpuJADkbyQAfnEkABhzJAC8dCQAVnYkAPB3JACKeSQALnskAMh8JABifiQA/H8kAJaBJAA6gyQA1IQkAG6GJAASiCQArIkkAEaLJADgjCQAhI4kAB6QJAC4kSQAUpMkAPaUJACQliQAKpgkAMSZJABomyQAAp0kAJyeJABAoCQA2qEkAHSjJAAOpSQAqKYkAEyoJADmqSQAgKskABqtJAC+riQAWLAkAPKxJACMsyQAMLUkAMq2JABkuCQA/rkkAKK7JAA8vSQA1r4kAHDAJAAUwiQArsMkAEjFJADsxiQAhsgkACDKJAC6yyQAXs0kAPjOJACS0CQALNIkANDTJABq1SQABNckAJ7YJABC2iQA3NskAHbdJAAQ3yQAtOAkAE7iJADo4yQAguUkACbnJADA6CQAWuokAPTrJACY7SQAMu8kAMzwJABm8iQAAPQkAKT1JAA+9yQA2PgkAHL6JAAW/CQAsP0kAEr/JADkACUAiAIlACIEJQC8BSUAVgclAPoIJQCUCiUALgwlAMgNJQBsDyUABhElAKASJQA6FCUA3hUlAHgXJQASGSUArBolAFAcJQDqHSUAhB8lACghJQDCIiUAXCQlAPYlJQCaJyUANCklAM4qJQBoLCUADC4lAKYvJQBAMSUA2jIlAH40JQAYNiUAsjclAEw5JQDwOiUAijwlACQ+JQC+PyUAYkElAPxCJQCWRCUAMEYlANRHJQBuSSUACEslAKJMJQBGTiUA4E8lAHpRJQAUUyUArlQlAFJWJQDsVyUAhlklACBbJQDEXCUAXl4lAPhfJQCSYSUANmMlANBkJQBqZiUABGglAKhpJQBCayUA3GwlAIBuJQAacCUAtHElAE5zJQDydCUAjHYlACZ4JQDAeSUAZHslAP58JQCYfiUAMoAlANaBJQBwgyUACoUlAK6GJQBIiCUA4oklAHyLJQAgjSUAuo4lAFSQJQDukSUAiJMlACyVJQDGliUAYJglAASaJQCemyUAOJ0lANKeJQBsoCUAEKIlAKqjJQBEpSUA3qYlAIKoJQAcqiUAtqslAFCtJQD0riUAjrAlACiyJQDCsyUAZrUlAAC3JQCauCUANLolAM67JQByvSUADL8lAKbAJQBKwiUA5MMlAH7FJQAYxyUAvMglAFbKJQDwyyUAis0lAC7PJQDI0CUAYtIlAPzTJQCg1SUAOtclANTYJQB42iUAEtwlAKzdJQBG3yUA6uAlAITiJQAe5CUAuOUlAFznJQD26CUAkOolACrsJQDO7SUAaO8lAALxJQCc8iUAQPQlANr1JQB09yUADvklAKj6JQBM/CUA5v0lAID/JQAkASYAvgImAFgEJgDyBSYAlgcmADAJJgDKCiYAZAwmAAgOJgCiDyYAPBEmANYSJgB6FCYAFBYmAK4XJgBIGSYA7BomAIYcJgAgHiYAuh8mAF4hJgD4IiYAkiQmACwmJgDGJyYAaikmAAQrJgCeLCYAOC4mANwvJgB2MSYAEDMmAKo0JgBONiYA6DcmAII5JgAcOyYAwDwmAFo+JgD0PyYAjkEmADJDJgDMRCYAZkYmAABIJgCkSSYAPksmANhMJgB8TiYAFlAmALBRJgBKUyYA7lQmAIhWJgAiWCYAvFkmAGBbJgD6XCYAlF4mAC5gJgDSYSYAbGMmAAZlJgCgZiYARGgmAN5pJgB4ayYAEm0mALZuJgBQcCYA6nEmAIRzJgAodSYAwnYmAFx4JgD2eSYAmnsmADR9JgDOfiYAaIAmAAKCJgCmgyYAQIUmANqGJgB0iCYAGIomALKLJgBMjSYA5o4mAIqQJgAkkiYAvpMmAFiVJgD8liYAlpgmADCaJgDKmyYAbp0mAAifJgCioCYARqImAOCjJgB6pSYAFKcmALioJgBSqiYA7KsmAIatJgAqryYAxLAmAF6yJgD4syYAnLUmADa3JgDQuCYAaromAA68JgCovSYAQr8mAObAJgCAwiYAGsQmALTFJgBOxyYA8sgmAIzKJgAmzCYAwM0mAGTPJgD+0CYAmNImADLUJgDM1SYAcNcmAArZJgCk2iYAPtwmAOLdJgB83yYAFuEmALDiJgBU5CYA7uUmAIjnJgAi6SYAxuomAGDsJgD67SYAlO8mADjxJgDS8iYAbPQmABD2JgCq9yYARPkmAN76JgCC/CYAHP4mALb/JgBQAScA9AInAI4EJwAoBicAwgcnAGYJJwAACycAmgwnAD4OJwDYDycAchEnAAwTJwCwFCcAShYnAOQXJwB+GScAIhsnALwcJwBWHicA8B8nAIohJwAuIycAyCQnAGImJwD8JycAoCknADorJwDULCcAbi4nABIwJwCsMScARjMnAOA0JwB6NicAHjgnALg5JwBSOycA9jwnAJA+JwAqQCcAxEEnAGhDJwACRScAnEYnAEBIJwDaSScAdEsnAA5NJwCyTicATFAnAOZRJwCAUycAJFUnAL5WJwBYWCcA8lknAJZbJwAwXScAyl4nAGRgJwD+YScAomMnADxlJwDWZicAcGgnABRqJwCuaycASG0nAOJuJwCGcCcAIHInALpzJwBUdScA+HYnAJJ4JwAseicAxnsnAGp9JwAEfycAnoAnADiCJwDcgycAdoUnABCHJwCqiCcAToonAOiLJwCCjScAHI8nAMCQJwBakicA9JMnAJiVJwAylycAzJgnAGaaJwAKnCcApJ0nAD6fJwDYoCcAfKInABakJwCwpScASqcnAO6oJwCIqicAIqwnALytJwBgrycA+rAnAJSyJwAutCcA0rUnAGy3JwAGuScAoLonAES8JwDevScAeL8nABLBJwC2wicAUMQnAOrFJwCExycAKMknAMLKJwBczCcA9s0nAJDPJwA00ScAztInAGjUJwAC1icAptcnAEDZJwDa2icAdNwnABjeJwCy3ycATOEnAObiJwCK5CcAJOYnAL7nJwBY6ScA/OonAJbsJwAw7icAyu8nAG7xJwAI8ycAovQnAEb2JwDg9ycAevknABT7JwC4/CcAUv4nAOz/JwCGASgAKgMoAMQEKABeBigA+AcoAJwJKAA2CygA0AwoAHQOKAAOECgAqBEoAEITKADcFCgAgBYoABoYKAC0GSgAThsoAPIcKACMHigAJiAoAMAhKABkIygA/iQoAJgmKAAyKCgAzCkoAHArKAAKLSgApC4oAD4wKADiMSgAfDMoABY1KACwNigAVDgoAO45KACIOygAIj0oAMY+KABgQCgA+kEoAJRDKAA4RSgA0kYoAGxIKAAGSigAqksoAERNKADeTigAglAoABxSKAC2UygAUFUoAPRWKACOWCgAKFooAMJbKABmXSgAAF8oAJpgKAA0YigA2GMoAHJlKAAMZygAsGgoAEpqKADkaygAfm0oACJvKAC8cCgAVnIoAPBzKACUdSgALncoAMh4KABieigA/HsoAKB9KAA6fygA1IAoAG6CKAAShCgArIUoAEaHKADgiCgAhIooAB6MKAC4jSgAXI8oAPaQKACQkigAKpQoAMSVKABolygAApkoAJyaKABAnCgA2p0oAHSfKAAOoSgAsqIoAEykKADmpSgAgKcoACSpKAC+qigAWKwoAPKtKACWrygAMLEoAMqyKABktCgA/rUoAKK3KAA8uSgA1rooAHC8KAAUvigArr8oAEjBKADiwigAhsQoACDGKAC6xygAVMkoAPjKKACSzCgALM4oAMbPKABq0SgABNMoAJ7UKAA41igA3NcoAHbZKAAQ2ygAqtwoAE7eKADo3ygAguEoABzjKADA5CgAWuYoAPTnKACY6SgAMusoAMzsKABm7igACvAoAKTxKAA+8ygA2PQoAHz2KAAW+CgAsPkoAEr7KADu/CgAiP4oACIAKQC8ASkAYAMpAPoEKQCUBikALggpANIJKQBsCykABg0pAKAOKQBEECkA3hEpAHgTKQASFSkArBYpAFAYKQDqGSkAhBspAB4dKQDCHikAXCApAPYhKQCQIykANCUpAM4mKQBoKCkAAiopAKYrKQBALSkA2i4pAHQwKQAYMikAsjMpAEw1KQDmNikAijgpACQ6KQC+OykAYj0pAPw+KQCWQCkAMEIpANRDKQBuRSkACEcpAKJIKQBGSikA4EspAHpNKQAUTykAuFApAFJSKQDsUykAhlUpACpXKQDEWCkAXlopAPhbKQCcXSkANl8pANBgKQBqYikADmQpAKhlKQBCZykA3GgpAIBqKQAabCkAtG0pAE5vKQDycCkAjHIpACZ0KQDAdSkAWncpAP54KQCYeikAMnwpAMx9KQBwfykACoEpAKSCKQA+hCkA4oUpAHyHKQAWiSkAsIopAFSMKQDujSkAiI8pACKRKQDGkikAYJQpAPqVKQCelykAOJkpANKaKQBsnCkAEJ4pAKqfKQBEoSkA3qIpAIKkKQAcpikAtqcpAFCpKQD0qikAjqwpACiuKQDCrykAZrEpAACzKQCatCkANLYpANi3KQByuSkADLspALC8KQBKvikA5L8pAH7BKQAiwykAvMQpAFbGKQDwxykAiskpAC7LKQDIzCkAYs4pAPzPKQCg0SkAOtMpANTUKQBu1ikAEtgpAKzZKQBG2ykA4NwpAITeKQAe4CkAuOEpAFzjKQD25CkAkOYpACroKQDO6SkAaOspAALtKQCc7ikANvApANrxKQB08ykADvUpAKj2KQBM+CkA5vkpAID7KQAa/SkAvv4pAFgAKgDyASoAjAMqACYFKgDKBioAZAgqAP4JKgCYCyoAPA0qANYOKgBwECoAFBIqAK4TKgBIFSoA4hYqAIYYKgAgGioAuhsqAFQdKgD4HioAkiAqACwiKgDGIyoAaiUqAAQnKgCeKCoAQioqANwrKgB2LSoAEC8qALQwKgBOMioA6DMqAII1KgAmNyoAwDgqAFo6KgD0OyoAmD0qADI/KgDMQCoAZkIqAApEKgCkRSoAPkcqANhIKgB8SioAFkwqALBNKgBKTyoA5FAqAIhSKgAiVCoAvFUqAFZXKgD6WCoAlFoqAC5cKgDIXSoAbF8qAAZhKgCgYioAOmQqAN5lKgB4ZyoAEmkqAKxqKgBQbCoA6m0qAIRvKgAecSoAwnIqAFx0KgD2dSoAkHcqADR5KgDOeioAaHwqAAJ+KgCmfyoAQIEqANqCKgB+hCoAGIYqALKHKgBMiSoA8IoqAIqMKgAkjioAvo8qAGKRKgD8kioAlpQqADCWKgDUlyoAbpkqAAibKgCinCoARp4qAOCfKgB6oSoAFKMqALikKgBSpioA7KcqAIapKgAqqyoAxKwqAF6uKgD4ryoAkrEqADazKgDQtCoAarYqAAS4KgCouSoAQrsqANy8KgB2vioAGsAqALTBKgBOwyoA6MQqAIzGKgAmyCoAwMkqAFrLKgD+zCoAmM4qADLQKgDW0SoAcNMqAArVKgCk1ioASNgqAOLZKgB82yoAFt0qALreKgBU4CoA7uEqAIjjKgAs5SoAxuYqAGDoKgD66SoAnusqADjtKgDS7ioAdvAqABDyKgCq8yoARPUqAN72KgCC+CoAHPoqALb7KgBQ/SoA9P4qAI4AKwAoAisAwgMrAGYFKwAABysAmggrADQKKwDOCysAcg0rAAwPKwCmECsAQBIrAOQTKwB+FSsAGBcrALIYKwBWGisA8BsrAIodKwAkHysAyCArAGIiKwD8IysAliUrADonKwDUKCsAbiorABIsKwCsLSsARi8rAOowKwCEMisAHjQrALg1KwBcNysA9jgrAJA6KwAqPCsAxD0rAGg/KwACQSsAnEIrADZEKwDaRSsAdEcrAA5JKwCoSisATEwrAOZNKwCATysAGlErALRSKwBYVCsA8lUrAIxXKwAmWSsAylorAGRcKwD+XSsAol8rADxhKwDWYisAcGQrABRmKwCuZysASGkrAOJqKwCGbCsAIG4rALpvKwBUcSsA+HIrAJJ0KwAsdisAxncrAGp5KwAEeysAnnwrAEJ+KwDcfysAdoErABCDKwC0hCsAToYrAOiHKwCCiSsAJosrAMCMKwBajisA9I8rAJiRKwAykysAzJQrAGaWKwAAmCsApJkrAD6bKwDYnCsAcp4rABagKwCwoSsASqMrAOSkKwCIpisAIqgrALypKwBWqysA+qwrAJSuKwAusCsAyLErAGyzKwAGtSsAoLYrADq4KwDeuSsAeLsrABK9KwCsvisAUMArAOrBKwCEwysAHsUrAMLGKwBcyCsA9skrAJDLKwA0zSsAzs4rAGjQKwAM0isAptMrAEDVKwDa1isAftgrABjaKwCy2ysATN0rAPDeKwCK4CsAJOIrAL7jKwBi5SsA/OYrAJboKwAw6isA1OsrAG7tKwAI7ysAovArAEbyKwDg8ysAevUrABT3KwCu+CsAUvorAOz7KwCG/SsAIP8rAMQALABeAiwA+AMsAJIFLAA2BywA0AgsAGoKLAAEDCwAqA0sAEIPLADcECwAdhIsABoULAC0FSwAThcsAOgYLACMGiwAJhwsAMAdLABaHywA/iAsAJgiLAAyJCwA1iUsAHAnLAAKKSwApCosAEgsLADiLSwAfC8sABYxLAC6MiwAVDQsAO41LACINywALDksAMY6LABgPCwA+j0sAJ4/LAA4QSwA0kIsAGxELAAQRiwAqkcsAERJLADeSiwAgkwsABxOLAC2TywAUFEsAPRSLACOVCwAKFYsAMJXLABmWSwAAFssAJpcLAA0XiwAzl8sAHJhLAAMYywApmQsAEBmLADkZywAfmksABhrLACybCwAVm4sAPBvLACKcSwALnMsAMh0LABidiwABngsAKB5LAA6eywA1HwsAG5+LAASgCwArIEsAEaDLADghCwAhIYsAB6ILAC4iSwAUossAPaMLACQjiwAKpAsAMSRLABokywAApUsAJyWLAA2mCwA0JksAHSbLAAOnSwAqJ4sAEKgLADmoSwAgKMsABqlLAC0piwAWKgsAPKpLACMqywAMK0sAMquLABksCwA/rEsAKKzLAA8tSwA1rYsAHC4LAAUuiwArrssAEi9LADiviwAhsAsACDCLAC6wywAVMUsAPjGLACSyCwALMosANDLLABqzSwABM8sAJ7QLABC0iwA3NMsAHbVLAAQ1ywAqtgsAE7aLADo2ywAgt0sABzfLADA4CwAWuIsAPTjLACO5SwAMucsAMzoLABm6iwAAOwsAKTtLAA+7ywA2PAsAHLyLAAM9CwAsPUsAEr3LADk+CwAiPosACL8LAC8/SwAVv8sAPoALQCUAi0ALgQtAMgFLQBsBy0ABgktAKAKLQA6DC0A3g0tAHgPLQASES0AthItAFAULQDqFS0AhBctACgZLQDCGi0AXBwtAPYdLQCaHy0ANCEtAM4iLQBoJC0ADCYtAKYnLQBAKS0A2iotAHQsLQAYLi0Asi8tAEwxLQDmMi0AijQtACQ2LQC+Ny0AWDktAPw6LQCWPC0AMD4tAMo/LQBuQS0ACEMtAKJELQA8Ri0A4EctAHpJLQAUSy0ArkwtAFJOLQDsTy0AhlEtACBTLQDEVC0AXlYtAPhXLQCSWS0ANlstANBcLQBqXi0ADmAtAKhhLQBCYy0A3GQtAIBmLQAaaC0AtGktAE5rLQDybC0AjG4tACZwLQDAcS0AZHMtAP50LQCYdi0AMngtANZ5LQBwey0ACn0tAKR+LQBIgC0A4oEtAHyDLQAWhS0AuoYtAFSILQDuiS0AiIstACyNLQDGji0AYJAtAPqRLQCeky0AOJUtANKWLQBsmC0ABpotAKqbLQBEnS0A3p4tAHigLQAcoi0AtqMtAFClLQDqpi0AjqgtACiqLQDCqy0AXK0tAACvLQCasC0ANLItAM6zLQBytS0ADLctAKa4LQBAui0A5LstAH69LQAYvy0AvMAtAFbCLQDwwy0AisUtAC7HLQDIyC0AYsotAPzLLQCWzS0AOs8tANTQLQBu0i0ACNQtAKzVLQBG1y0A4NgtAHraLQAe3C0AuN0tAFLfLQDs4C0AkOItACrkLQDE5S0AaOctAALpLQCc6i0ANuwtANrtLQB07y0ADvEtAKjyLQBM9C0A5vUtAID3LQAa+S0AvvotAFj8LQDy/S0AjP8tADABLgDKAi4AZAQuAAgGLgCiBy4APAkuANYKLgB6DC4AFA4uAK4PLgBIES4A4hIuAIYULgAgFi4AuhcuAFQZLgD4Gi4AkhwuACweLgDGHy4AaiEuAAQjLgCeJC4AOCYuANwnLgB2KS4AECsuAKosLgBELi4A6C8uAIIxLgAcMy4AtjQuAFo2LgD0Ny4AjjkuADI7LgDMPC4AZj4uAABALgCkQS4APkMuANhELgByRi4AFkguALBJLgBKSy4A5EwuAIhOLgAiUC4AvFEuAGBTLgD6VC4AlFYuAC5YLgDSWS4AbFsuAAZdLgCgXi4ARGAuAN5hLgB4Yy4AEmUuAKxmLgBQaC4A6mkuAIRrLgAebS4Awm4uAFxwLgD2cS4AkHMuADR1LgDOdi4AaHguAAJ6LgCmey4AQH0uANp+LgB0gC4AGIIuALKDLgBMhS4A5oYuAIqILgAkii4AvosuAFiNLgD8ji4AlpAuADCSLgDUky4AbpUuAAiXLgCimC4ARpouAOCbLgB6nS4AFJ8uALigLgBSoi4A7KMuAIalLgAqpy4AxKguAF6qLgD4qy4AnK0uADavLgDQsC4AarIuAA60LgCotS4AQrcuANy4LgCAui4AGrwuALS9LgBOvy4A6MAuAIzCLgAmxC4AwMUuAFrHLgD+yC4AmMouADLMLgDMzS4AcM8uAArRLgCk0i4APtQuAOLVLgB81y4AFtkuALDaLgBU3C4A7t0uAIjfLgAi4S4AxuIuAGDkLgD65S4AnucuADjpLgDS6i4AbOwuABDuLgCq7y4ARPEuAN7yLgCC9C4AHPYuALb3LgBQ+S4A9PouAI78LgAo/i4Awv8uAGYBLwAAAy8AmgQvADQGLwDYBy8AfAkvAAwLLwCmDC8AQA4vAOQPLwB+ES8AGBMvALIULwBWFi8A8BcvAIoZLwAkGy8AyBwvAGIeLwD8Hy8AoCEvADojLwDUJC8AbiYvABIoLwCsKS8ARisvAOAsLwCELi8AHjAvALgxLwBSMy8A9jQvAJA2LwAqOC8AxDkvAGg7LwACPS8AnD4vAEBALwDaQS8AdEMvAA5FLwCoRi8ATEgvAOZJLwCASy8AGk0vAL5OLwBYUC8A8lEvAIxTLwAwVS8AylYvAGRYLwD+WS8AolsvADxdLwDWXi8AcGAvAApiLwCuYy8ASGUvAOJmLwB8aC8AIGovALprLwBUbS8A7m4vAJJwLwAsci8AxnMvAGB1LwAEdy8AnngvADh6LwDcey8Adn0vABB/LwCqgC8AToIvAOiDLwCChS8AHIcvAMCILwBaii8A9IsvAI6NLwAyjy8AzJAvAGaSLwAAlC8ApJUvAD6XLwDYmC8AfJovABacLwCwnS8ASp8vAO6gLwCIoi8AIqQvALylLwBgpy8A+qgvAJSqLwAurC8AyK0vAGyvLwAGsS8AoLIvADq0LwDetS8AeLcvABK5LwCsui8AULwvAOq9LwCEvy8AHsEvALjCLwBcxC8A9sUvAJDHLwA0yS8AzsovAGjMLwACzi8Aps8vAEDRLwDa0i8AdNQvABjWLwCy1y8ATNkvAObaLwCK3C8AJN4vAL7fLwBY4S8A/OIvAJbkLwAw5i8A1OcvAG7pLwAI6y8AouwvAEbuLwDg7y8AevEvABTzLwC49C8AUvYvAOz3LwCG+S8AKvsvAMT8LwBe/i8A+P8vAJwBMAA2AzAA0AQwAGoGMAAECDAAqAkwAEILMADcDDAAdg4wABoQMAC0ETAAThMwAOgUMACMFjAAJhgwAMAZMABaGzAA/hwwAJgeMAAyIDAAzCEwAHAjMAAKJTAApCYwAD4oMADiKTAAfCswABYtMACwLjAAVDAwAO4xMACIMzAAIjUwAMY2MABgODAA+jkwAJ47MAA4PTAA0j4wAGxAMAAQQjAAqkMwAERFMADeRjAAgkgwABxKMAC2SzAAUE0wAPROMACOUDAAKFIwAMJTMABmVTAAAFcwAJpYMAA0WjAAzlswAHJdMAAMXzAApmAwAEBiMADkYzAAfmUwABhnMACyaDAAVmowAPBrMACKbTAALm8wAMhwMABicjAA/HMwAKB1MAA6dzAA1HgwAG56MAASfDAArH0wAEZ/MADggDAAhIIwAB6EMAC4hTAAUocwAPaIMACQijAAKowwAMSNMABojzAAApEwAJySMAA2lDAA2pUwAHSXMAAOmTAAqJowAEycMADmnTAAgJ8wABqhMAC0ojAAWKQwAPKlMACMpzAAJqkwAMqqMABkrDAA/q0wAJivMAA8sTAA1rIwAHC0MAAKtjAArrcwAEi5MADiujAAfLwwACC+MAC6vzAAVMEwAPjCMACSxDAALMYwAMbHMABqyTAABMswAJ7MMAA4zjAA3M8wAHbRMAAQ0zAAqtQwAE7WMADo1zAAgtkwABzbMADA3DAAWt4wAPTfMACY4TAAMuMwAMzkMABm5jAACugwAKTpMAA+6zAA2OwwAHLuMAAW8DAAsPEwAErzMADk9DAAiPYwACL4MAC8+TAAVvswAPr8MACU/jAALgAxAMgBMQBsAzEABgUxAKAGMQA6CDEA1AkxAHgLMQASDTEArA4xAFAQMQDqETEAhBMxAB4VMQDCFjEAXBgxAPYZMQCQGzEANB0xAM4eMQBoIDEAAiIxAKYjMQBAJTEA2iYxAHQoMQAYKjEAsisxAEwtMQDwLjEAijAxACQyMQC+MzEAYjUxAPw2MQCWODEAMDoxANQ7MQBuPTEACD8xAKJAMQBGQjEA4EMxAHpFMQAURzEAuEgxAFJKMQDsSzEAhk0xACpPMQDEUDEAXlIxAPhTMQCSVTEANlcxANBYMQBqWjEABFwxAKhdMQBCXzEA3GAxAHZiMQAaZDEAtGUxAE5nMQDoaDEAjGoxACZsMQDAbTEAWm8xAP5wMQCYcjEAMnQxAMx1MQBwdzEACnkxAKR6MQA+fDEA4n0xAHx/MQAWgTEAuoIxAFSEMQDuhTEAiIcxACyJMQDGijEAYIwxAPqNMQCejzEAOJExANKSMQBslDEAEJYxAKqXMQBEmTEA3poxAIKcMQAcnjEAtp8xAFChMQD0ojEAjqQxACimMQDCpzEAXKkxAACrMQCarDEANK4xAM6vMQBysTEADLMxAKa0MQBAtjEA5LcxAH65MQAYuzEAvLwxAFa+MQDwvzEAisExAC7DMQDIxDEAYsYxAPzHMQCgyTEAOssxANTMMQBuzjEAEtAxAKzRMQBG0zEA4NQxAITWMQAe2DEAuNkxAFLbMQD23DEAkN4xACrgMQDE4TEAaOMxAALlMQCc5jEANugxANDpMQB06zEADu0xAKjuMQBC8DEA5vExAIDzMQAa9TEAtPYxAFj4MQDy+TEAjPsxACb9MQDK/jEAZAAyAP4BMgCYAzIAPAUyANYGMgBwCDIACgoyAK4LMgBIDTIA4g4yAIYQMgAgEjIAuhMyAFQVMgD4FjIAkhgyACwaMgDGGzIAah0yAAQfMgCeIDIAOCIyANwjMgB2JTIAECcyALQoMgBOKjIA6CsyAIItMgAcLzIAwDAyAFoyMgD0MzIAjjUyADI3MgDMODIAZjoyAAA8MgCkPTIAPj8yANhAMgByQjIADEQyALBFMgBKRzIA5EgyAH5KMgAiTDIAvE0yAFZPMgDwUDIAlFIyAC5UMgDIVTIAbFcyAAZZMgCgWjIAOlwyAN5dMgB4XzIAEmEyAKxiMgBQZDIA6mUyAIRnMgAeaTIAwmoyAFxsMgD2bTIAmm8yADRxMgDOcjIAaHQyAAx2MgCmdzIAQHkyANp6MgB+fDIAGH4yALJ/MgBMgTIA8IIyAIqEMgAkhjIAvocyAFiJMgD8ijIAlowyADCOMgDKjzIAbpEyABKTMgCslDIARpYyAOqXMgCEmTIAHpsyAMKcMgBcnjIA9p8yAJChMgA0ozIAzqQyAGimMgACqDIApqkyAECrMgDarDIAdK4yABiwMgCysTIATLMyAOa0MgCKtjIAJLgyAL65MgBiuzIA/LwyAJa+MgAwwDIA1MEyAG7DMgAIxTIAosYyAEbIMgDgyTIAessyABTNMgC4zjIAUtAyAOzRMgCG0zIAKtUyAMTWMgBe2DIA+NkyAJLbMgA23TIA0N4yAGrgMgAE4jIAqOMyAELlMgDc5jIAdugyACTqMgC+6zIAWO0yAPzuMgCW8DIAMPIyANTzMgBu9TIACPcyAKL4MgBG+jIA4PsyAHr9MgAU/zIArgAzAFICMwDsAzMAhgUzACAHMwDECDMAXgozAPgLMwCSDTMANg8zANAQMwBqEjMABBQzAKgVMwBCFzMA3BgzAHYaMwAaHDMAtB0zAE4fMwDyIDMAjCIzACYkMwDAJTMAZCczAP4oMwCYKjMAMiwzANYtMwBwLzMACjEzAKQyMwBINDMA4jUzAHw3MwAWOTMAujozAFQ8MwDuPTMAiD8zACxBMwDGQjMAYEQzAPpFMwCeRzMAOEkzANJKMwBsTDMABk4zAKpPMwBEUTMA3lIzAHhUMwAcVjMAtlczAFBZMwDqWjMAjlwzACheMwDCXzMAXGEzAABjMwCaZDMANGYzAM5nMwByaTMADGszAKZsMwBAbjMA5G8zAH5xMwAYczMAvHQzAFZ2MwDwdzMAinkzAC57MwDIfDMAYn4zAPx/MwCggTMAOoMzANSEMwBuhjMAEogzAKyJMwBGizMA6owzAISOMwAekDMAuJEzAFyTMwD2lDMAkJYzACqYMwDEmTMAaJszAAKdMwCcnjMANqAzANqhMwB0ozMADqUzAKimMwBMqDMA5qkzAICrMwAarTMAtK4zAFiwMwDysTMAjLMzACa1MwDKtjMAZLgzAP65MwCiuzMAPL0zANa+MwBwwDMAFMIzAK7DMwBIxTMA4sYzAIbIMwAgyjMAusszAFTNMwD4zjMAktAzACzSMwDG0zMAatUzAATXMwCe2DMAONozANzbMwB23TMAJN8zAL7gMwBY4jMA8uMzAJblMwAw5zMAyugzAGTqMwAI7DMAou0zADzvMwDW8DMAcPIzABT0MwCu9TMASPczAOL4MwCG+jMAIPwzALr9MwBU/zMA+AA0AJICNAAsBDQAxgU0AGoHNAAECTQAngo0ADgMNADcDTQAdg80ABARNACqEjQAThQ0AOgVNACCFzQAHBk0AMAaNABaHDQA9B00AI4fNAAyITQAzCI0AGYkNAAAJjQApCc0AD4pNADYKjQAfCw0ABYuNACwLzQASjE0AO4yNACINDQALDY0ANA3NABqOTQABDs0AJ48NAA4PjQA3D80AHZBNAAQQzQAqkQ0AE5GNADoRzQAgkk0ABxLNADATDQAWk40APRPNACOUTQAMlM0AMxUNABmVjQAAFg0AKRZNAA+WzQA2Fw0AHJeNAAWYDQAsGE0AEpjNADuZDQAiGY0ACJoNAC8aTQAYGs0APpsNACUbjQALnA0ANJxNABsczQABnU0AKB2NABEeDQA3nk0AHh7NAASfTQAtn40AFCANADqgTQAhIM0ACiFNADChjQAXIg0APaJNACaizQANI00AM6ONABokDQAApI0AKaTNABAlTQA2pY0AHSYNAAYmjQAsps0AEydNADmnjQAiqA0ACSiNAC+ozQAWKU0APymNACWqDQAMKo0AMqrNABurTQACK80AKKwNAA8sjQA4LM0AHq1NAAUtzQArrg0AFK6NADsuzQAhr00ACC/NADEwDQAXsI0APjDNACcxTQANsc0ANDINABqyjQADsw0AKjNNABCzzQA3NA0AIDSNAAa1DQAtNU0AE7XNADy2DQAjNo0ACbcNADK3TQAZN80AP7gNACY4jQAMuQ0ANblNABw5zQACuk0AKTqNABI7DQA4u00AHzvNAAW8TQAuvI0AFT0NADu9TQAiPc0ACL5NADG+jQAYPw0APr9NACU/zQAOAE1ANICNQBsBDUABgY1AKoHNQBECTUA3go1AHgMNQAcDjUAtg81AFARNQD0EjUAjhQ1ACgWNQDCFzUAZhk1AAAbNQCaHDUANB41ANgfNQByITUADCM1AKYkNQBKJjUA5Cc1AIgpNQAsKzUAxiw1AGAuNQAEMDUAnjE1ADgzNQDSNDUAbDY1ABA4NQCqOTUARDs1AN48NQCCPjUAHEA1ALZBNQBQQzUA9EQ1AI5GNQAoSDUAwkk1AFxLNQAATTUAmk41ADRQNQDOUTUAclM1AAxVNQCmVjUASlg1AORZNQB+WzUAGF01ALxeNQBWYDUA8GE1AIpjNQAuZTUAyGY1AGJoNQD8aTUAoGs1ADptNQDUbjUAeHA1ABJyNQCsczUARnU1AOp2NQCEeDUAHno1ALh7NQBcfTUA9n41AJCANQAqgjUAzoM1AGiFNQAChzUAnIg1ADaKNQDaizUAdI01AA6PNQCokDUATJI1AOaTNQCAlTUAJJc1AL6YNQBYmjUA8ps1AJadNQAwnzUAyqA1AGSiNQAIpDUAoqU1ADynNQDWqDUAeqo1ABSsNQCurTUASK81AOywNQCGsjUAILQ1ALq1NQBUtzUA+Lg1AJK6NQAsvDUAxr01AGq/NQAEwTUAnsI1ADjENQDcxTUAdsc1ABDJNQCqyjUATsw1AOjNNQCCzzUAHNE1AMDSNQBa1DUA9NU1AI7XNQAy2TUAzNo1AGbcNQAA3jUApN81AD7hNQDY4jUAfOQ1ABbmNQCw5zUASuk1AO7qNQCI7DUAIu41ALzvNQBg8TUA+vI1AJT0NQAu9jUA0vc1AGz5NQAG+zUAoPw1AET+NQDe/zUAeAE2ABIDNgC2BDYAUAY2AOoHNgCECTYAKAs2AMIMNgBcDjYA9g82AJoRNgA0EzYAzhQ2AGgWNgACGDYAphk2AEAbNgDaHDYAdB42ABggNgCyITYATCM2AOYkNgCKJjYAJCg2AL4pNgBYKzYA/Cw2AJYuNgAwMDYAyjE2AG4zNgAINTYAojY2AEY4NgDgOTYAejs2ABQ9NgC4PjYAUkA2AOxBNgCGQzYAKkU2AMRGNgBeSDYA+Ek2AJxLNgA2TTYA0E42AHRQNgAOUjYAqFM2AEJVNgDmVjYAgFg2ABpaNgC0WzYATl02APJeNgCMYDYAJmI2AMBjNgBkZTYA/mY2AJhoNgAyajYA1ms2AHBtNgAKbzYApHA2AD5yNgDiczYAfHU2ABZ3NgCweDYAVHo2AO57NgCIfTYAIn82AMaANgBggjYA+oM2AJSFNgA4hzYA0og2AGyKNgAQjDYAqo02AESPNgDekDYAgpI2AByUNgC2lTYAUJc2APSYNgCOmjYAKJw2AMKdNgBmnzYAAKE2AJqiNgA0pDYA2KU2AHKnNgAMqTYAsKo2AEqsNgDkrTYAfq82ACKxNgC8sjYAVrQ2APC1NgCUtzYALrk2AMi6NgBivDYA/L02AKC/NgA6wTYA1MI2AG7ENgASxjYArMc2AEbJNgDgyjYAhMw2AB7ONgDCzzYAZtE2AADTNgCa1DYAPtY2ANjXNgBy2TYADNs2ALDcNgBK3jYA5N82AH7hNgAY4zYAvOQ2AFbmNgDw5zYAiuk2AC7rNgDI7DYAYu42APzvNgCg8TYAOvM2ANT0NgBu9jYAEvg2AKz5NgBG+zYA4Pw2AIT+NgAeADcAuAE3AFIDNwD2BDcAkAY3ACoINwDECTcAaAs3AAINNwCcDjcAQBA3ANoRNwB0EzcADhU3ALIWNwBMGDcA5hk3AIAbNwAkHTcAvh43AFggNwDyITcAliM3ADAlNwDKJjcAZCg3AAgqNwCiKzcAPC03ANYuNwBwMDcAFDI3AK4zNwBINTcA4jY3AIY4NwAgOjcAujs3AFQ9NwD4PjcAkkA3ACxCNwDGQzcAakU3AARHNwCeSDcAOEo3ANxLNwB2TTcAEE83AKpQNwBOUjcA6FM3AIJVNwAcVzcAwFg3AFpaNwD0WzcAjl03ADJfNwDMYDcAZmI3AApkNwCkZTcAPmc3ANhoNwB8ajcAFmw3ALBtNwBKbzcA7nA3AIhyNwAidDcAvHU3AGB3NwD6eDcAlHo3AC58NwDSfTcAbH83AAaBNwCggjcARIQ3AN6FNwB4hzcAEok3ALaKNwBQjDcA6o03AISPNwAekTcAwpI3AFyUNwD2lTcAkJc3ADSZNwDOmjcAaJw3AAKeNwCmnzcAQKE3ANqiNwB0pDcAGKY3ALKnNwBMqTcA5qo3AIqsNwAkrjcAvq83AGKxNwD8sjcAlrQ3ADC2NwDUtzcAbrk3AAi7NwCivDcARr43AOC/NwB6wTcAFMM3ALjENwBSxjcA7Mc3AIbJNwAqyzcAxMw3AF7ONwAC0DcAnNE3ADbTNwDQ1DcAatY3AA7YNwCo2TcAQts3ANzcNwCA3jcAGuA3ALThNwBO4zcA8uQ3AIzmNwAm6DcAwOk3AGTrNwD+7DcAmO43ADLwNwDM8TcAcPM3AAr1NwCk9jcAPvg3AOL5NwB8+zcAFv03ALr+NwBUADgA7gE4AIgDOAAsBTgAxgY4AGAIOAD6CTgAngs4ADgNOADSDjgAbBA4ABASOACqEzgARBU4AN4WOACCGDgAHBo4ALYbOABaHTgA9B44AI4gOAAoIjgAwiM4AGYlOAAAJzgAmig4ADQqOADYKzgAci04AAwvOACmMDgASjI4AOQzOAB+NTgAGDc4ALw4OABWOjgA8Ds4AJQ9OAAuPzgAyEA4AGJCOAAGRDgAoEU4ADpHOADUSDgAeEo4ABJMOACsTTgARk84AOpQOACEUjgAHlQ4ALhVOABSVzgA9lg4AJBaOAAqXDgAxF04AGhfOAACYTgAnGI4ADZkOADaZTgAdGc4AA5pOACoajgATGw4AOZtOACAbzgAGnE4AL5yOABYdDgA8nU4AIx3OAAweTgAyno4AGR8OAD+fTgAon84ADyBOADWgjgAcIQ4ABSGOACuhzgASIk4AOKKOACGjDgAII44ALqPOABUkTgA+JI4AJKUOAAsljgA0Jc4AGqZOAAEmzgAnpw4AEKeOADcnzgAdqE4ABCjOAC0pDgATqY4AOinOACCqTgAJqs4AMCsOABarjgA9K84AJixOAAyszgAzLQ4AGa2OAAAuDgApLk4AD67OADYvDgAcr44ABbAOACwwTgASsM4AOTEOACIxjgAIsg4ALzJOABWyzgA+sw4AJTOOAAu0DgAyNE4AGzTOAAG1TgAoNY4AETYOADe2TgAeNs4ABLdOAC23jgAUOA4AOrhOACE4zgAKOU4AMLmOABc6DgA9uk4AJrrOAA07TgAzu44AGjwOAAM8jgApvM4AED1OADa9jgAfvg4ABj6OACy+zgATP04APD+OACKADkAJAI5AL4DOQBiBTkA/AY5AJYIOQAwCjkAygs5AG4NOQAIDzkAohA5AEYSOQDgEzkAehU5ABQXOQCuGDkAUho5AOwbOQCGHTkAIB85AMQgOQBeIjkA+CM5AJIlOQA2JzkA0Cg5AGoqOQAELDkAqC05AEIvOQDcMDkAgDI5ABo0OQC0NTkATjc5API4OQCMOjkAJjw5AMA9OQBkPzkA/kA5AJhCOQAyRDkA1kU5AHBHOQAKSTkApEo5AEhMOQDiTTkAfE85ACBROQC6UjkAVFQ5AO5VOQCSVzkALFk5AMZaOQBgXDkA+l05AJ5fOQA4YTkA0mI5AGxkOQAQZjkAqmc5AERpOQDeajkAgmw5ABxuOQC2bzkAUHE5APRyOQCOdDkAKHY5AMJ3OQBmeTkAAHs5AJp8OQA+fjkA2H85AHKBOQAMgzkAsIQ5AEqGOQDkhzkAfok5ACKLOQC8jDkAVo45APCPOQCKkTkALpM5AMiUOQBiljkA/Jc5AKCZOQA6mzkA1Jw5AG6eOQASoDkArKE5AEajOQDgpDkAeqY5AB6oOQC4qTkAUqs5APasOQCQrjkAKrA5AMSxOQBoszkAArU5AJy2OQA2uDkA2rk5AHS7OQAOvTkAqL45AEzAOQDmwTkAgMM5ACTFOQC+xjkAWMg5APLJOQCWyzkAMM05AMrOOQBk0DkACNI5AKLTOQA81TkA1tY5AHrYOQAU2jkArts5AEjdOQDs3jkAhuA5ACDiOQC64zkAXuU5APjmOQCS6DkALOo5AMbrOQBq7TkABO85AJ7wOQA48jkA3PM5AHb1OQAQ9zkAqvg5AE76OQDo+zkAgv05ABz/OQDAADoAWgI6APQDOgCOBToAMgc6AMwIOgBmCjoAAAw6AKQNOgA+DzoA2BA6AHwSOgAWFDoAsBU6AEoXOgDuGDoAiBo6ACIcOgC8HToAYB86APogOgCUIjoALiQ6ANIlOgBsJzoABik6AKAqOgBELDoA3i06AHgvOgASMToAtjI6AFA0OgDqNToAhDc6ACg5OgDCOjoAXDw6APY9OgCQPzoANEE6AM5COgBoRDoAAkY6AKZHOgBASToA2ko6AHRMOgAYTjoAsk86AExROgDmUjoAilQ6ACRWOgC+VzoAYlk6APxaOgCWXDoAMF46ANRfOgBuYToACGM6AKJkOgBGZjoA4Gc6AHppOgAUazoAuGw6AFJuOgDsbzoAhnE6ACpzOgDEdDoAXnY6APh3OgCceToANns6ANB8OgBqfjoADoA6AKiBOgBCgzoA3IQ6AICGOgAaiDoAtIk6AE6LOgDyjDoAjI46ACaQOgDAkToAWpM6AP6UOgCYljoAMpg6AMyZOgBwmzoACp06AKSeOgA+oDoA4qE6AHyjOgAWpToAsKY6AFSoOgDuqToAiKs6ACytOgDGrjoAYLA6APqxOgCUszoAOLU6ANK2OgBsuDoAELo6AKq7OgBEvToA3r46AILAOgAcwjoAtsM6AFDFOgD0xjoAjsg6ACjKOgDCyzoAXM06AADPOgCa0DoANNI6AM7TOgBy1ToADNc6AKbYOgBK2joA5Ns6AH7dOgAY3zoAvOA6AFbiOgDw4zoAiuU6AC7nOgDI6DoAYuo6APzrOgCg7ToAOu86ANTwOgBu8joAEvQ6AKz1OgBG9zoA6vg6AIT6OgAe/DoAuP06AFz/OgD2ADsAkAI7ACoEOwDOBTsAaAc7AAIJOwCcCjsAQAw7ANoNOwB0DzsADhE7AKgSOwBMFDsA5hU7AIAXOwAkGTsAvho7AFgcOwDyHTsAjB87ADAhOwDKIjsAZCQ7AP4lOwCiJzsAPCk7ANYqOwBwLDsAFC47AK4vOwBIMTsA4jI7AIY0OwAgNjsAujc7AFQ5OwD4OjsAkjw7ACw+OwDGPzsAakE7AARDOwCeRDsAOEY7ANxHOwB2STsAEEs7ALRMOwBOTjsA6E87AIJROwAmUzsAwFQ7AFpWOwD0VzsAmFk7ADJbOwDMXDsAZl47AApgOwCkYTsAPmM7ANhkOwB8ZjsAFmg7ALBpOwBKazsA7mw7AIhuOwAicDsAvHE7AGBzOwD6dDsAlHY7AC54OwDIeTsAbHs7AAZ9OwCgfjsAOoA7AN6BOwB4gzsAEoU7AKyGOwBQiDsA6ok7AISLOwAejTsAwo47AFyQOwD2kTsAkJM7ADSVOwDOljsAaJg7AAKaOwCmmzsAQJ07ANqeOwB+oDsAGKI7ALKjOwBMpTsA8KY7AIqoOwAkqjsAvqs7AGKtOwD8rjsAlrA7ADCyOwDUszsAbrU7AAi3OwCiuDsARro7AOC7OwB6vTsAFL87ALjAOwBSwjsA7MM7AIbFOwAqxzsAxMg7AF7KOwD4yzsAnM07ADbPOwDQ0DsAatI7AA7UOwCo1TsAQtc7ANzYOwCA2jsAGtw7ALTdOwBO3zsA6OA7AIziOwAm5DsAwOU7AFrnOwD+6DsAmOo7ADLsOwDM7TsAcO87AArxOwCk8jsAPvQ7AOL1OwB89zsAFvk7ALr6OwBU/DsA7v07AIj/OwAiATwAxgI8AGAEPAAEBjwAngc8ADgJPADSCjwAbAw8ABAOPACqDzwARBE8AN4SPACCFDwAHBY8ALYXPABQGTwA9Bo8AI4cPAAoHjwAwh88AGYhPAAAIzwAmiQ8ADQmPADYJzwAcik8AAwrPACmLDwAQC48AOQvPAB+MTwAGDM8ALI0PABWNjwA8Dc8AIo5PAAuOzwAyDw8AGI+PAD8PzwAoEE8ADpDPADURDwAbkY8ABJIPACsSTwARks8AOBMPACETjwAHlA8ALhRPABSUzwA9lQ8AJBWPAAqWDwAzlk8AGhbPAACXTwAnF48AEBgPADaYTwAdGM8AA5lPACyZjwATGg8AOZpPACAazwAJG08AL5uPABYcDwA8nE8AIxzPAAwdTwAynY8AGR4PAD+eTwAons8ADx9PADWfjwAcIA8ABSCPACugzwASIU8AOKGPACGiDwAIIo8ALqLPABUjTwA+I48AJKQPAAskjwAxpM8AGqVPAAElzwAnpg8ADiaPADcmzwAdp08ABCfPACqoDwATqI8AOijPACCpTwAHKc8AMCoPABaqjwA9Ks8AJitPAAyrzwAzLA8AGayPAAKtDwApLU8AD63PADYuDwAfLo8ABa8PACwvTwASr88AO7APACIwjwAIsQ8ALzFPABgxzwA+sg8AJTKPAAuzDwAyM08AGzPPAAG0TwAoNI8ADrUPADe1TwAeNc8ABLZPACs2jwAUNw8AOrdPACE3zwAHuE8AMLiPABc5DwA9uU8AJDnPAA06TwAzuo8AGjsPAAC7jwApu88AEDxPADa8jwAdPQ8ABj2PACy9zwATPk8AOb6PACK/DwAJP48AL7/PABiAT0A/AI9AJYEPQAwBj0A1Ac9AG4JPQAICz0Aogw9AEYOPQDgDz0AehE9ABQTPQC4FD0AUhY9AOwXPQCGGT0AKhs9AMQcPQBeHj0A+B89AJwhPQA2Iz0A0CQ9AGomPQAOKD0AqCk9AEIrPQDcLD0Adi49ABowPQC0MT0ATjM9AOg0PQCMNj0AJjg9AMA5PQBaOz0A/jw9AJg+PQAyQD0AzEE9AHBDPQAKRT0ApEY9AEhIPQDiST0AfEs9ABZNPQCwTj0AVFA9AO5RPQCSUz0ALFU9AMZWPQBgWD0A+lk9AJ5bPQA4XT0A0l49AGxgPQAQYj0AqmM9AERlPQDeZj0Agmg9ABxqPQC2az0AUG09AOpuPQCOcD0AKHI9AMJzPQBcdT0AAHc9AJp4PQA0ej0Azns9AHJ9PQAMfz0ApoA9AEqCPQDkgz0AfoU9ABiHPQC8iD0AVoo9APCLPQCKjT0ALo89AMiQPQBikj0A/JM9AKCVPQA6lz0A1Jg9AG6aPQASnD0ArJ09AEafPQDqoD0AhKI9AB6kPQC4pT0AXKc9APaoPQCQqj0AKqw9AMStPQBorz0AArE9AJyyPQBAtD0A2rU9AHS3PQAOuT0AqLo9AEy8PQDmvT0AgL89ABrBPQC+wj0AWMQ9APLFPQCMxz0AMMk9AMrKPQBkzD0A/s09AKLPPQA80T0A1tI9AHDUPQAK1j0Artc9AEjZPQDi2j0Ahtw9ACDePQC63z0AVOE9APjiPQCS5D0ALOY9AMbnPQBq6T0ABOs9AJ7sPQA47j0A3O89AHbxPQAQ8z0AtPQ9AE72PQDo9z0Agvk9ACb7PQDA/D0AWv49APT/PQCYAT4AMgM+AMwEPgBmBj4ACgg+AKQJPgA+Cz4A2Aw+AHwOPgAWED4AsBE+AEoTPgDkFD4AiBY+ACIYPgC8GT4AVhs+APocPgCUHj4ALiA+AMghPgBsIz4ABiU+AKAmPgA6KD4A3ik+AHgrPgASLT4ArC4+AFAwPgDqMT4AhDM+AB41PgDCNj4AXDg+APY5PgCQOz4AND0+AM4+PgBoQD4AAkI+AKZDPgBART4A2kY+AH5IPgAYSj4Asks+AExNPgDwTj4AilA+ACRSPgC+Uz4AYlU+APxWPgCWWD4AMFo+ANRbPgBuXT4ACF8+AKJgPgBGYj4A4GM+AHplPgAUZz4AuGg+AFJqPgDsaz4Ahm0+ACpvPgDEcD4AXnI+APhzPgCSdT4ANnc+ANB4PgBqej4ABHw+AKh9PgBCfz4A3IA+AHaCPgAahD4AtIU+AE6HPgDoiD4AjIo+ACaMPgDAjT4AWo8+AP6QPgCYkj4AMpQ+ANaVPgBwlz4ACpk+AKSaPgA+nD4A4p0+AHyfPgAWoT4AuqI+AFSkPgDupT4AiKc+ACypPgDGqj4AYKw+APqtPgCUrz4AOLE+ANKyPgBstD4ABrY+AKq3PgBEuT4A3ro+AHi8PgAcvj4Atr8+AFDBPgD0wj4AjsQ+ACjGPgDCxz4AZsk+AADLPgCazD4ANM4+ANjPPgBy0T4ADNM+AKbUPgBK1j4A5Nc+AH7ZPgAY2z4AvNw+AFbePgDw3z4AlOE+AC7jPgDI5D4AYuY+APznPgCg6T4AOus+ANTsPgBu7j4AEvA+AKzxPgBG8z4A4PQ+AIT2PgAe+D4AuPk+AFL7PgD2/D4AkP4+ACoAPwDEAT8AaAM/AAIFPwCcBj8ANgg/ANAJPwB0Cz8ADg0/AKgOPwBMED8A5hE/AIATPwAaFT8AvhY/AFgYPwDyGT8AjBs/ADAdPwDKHj8AZCA/AP4hPwCiIz8APCU/ANYmPwBwKD8AFCo/AK4rPwBILT8A7C4/AIYwPwAgMj8AujM/AF41PwD4Nj8Akjg/ACw6PwDQOz8Aaj0/AAQ/PwCeQD8AOEI/ANxDPwB2RT8AEEc/AKpIPwBOSj8A6Es/AIJNPwAcTz8AwFA/AFpSPwD0Uz8AjlU/AChXPwDMWD8AZlo/AABcPwCkXT8APl8/ANhgPwByYj8AFmQ/ALBlPwBKZz8A5Gg/AIhqPwAibD8AvG0/AFZvPwD6cD8AlHI/AC50PwDIdT8AbHc/AAZ5PwCgej8ARHw/AN59PwB4fz8AEoE/ALaCPwBQhD8A6oU/AISHPwAoiT8Awoo/AFyMPwD2jT8Amo8/ADSRPwDOkj8AaJQ/AAyWPwCmlz8AQJk/ANqaPwB+nD8AGJ4/ALKfPwBMoT8A5qI/AIqkPwAkpj8Avqc/AFipPwD8qj8Alqw/ADCuPwDKrz8AbrE/AAizPwCitD8APLY/AOC3PwB6uT8AFLs/AK68PwBSvj8A7L8/AIbBPwAgwz8AxMQ/AF7GPwD4xz8Aksk/ADbLPwDQzD8Aas4/AA7QPwCo0T8AQtM/ANzUPwCA1j8AGtg/ALTZPwBO2z8A8tw/AIzePwAm4D8AwOE/AGTjPwD+5D8AmOY/ADLoPwDM6T8AcOs/AArtPwCk7j8APvA/AOLxPwB88z8AFvU/ALD2PwBU+D8A7vk/AIj7PwAi/T8Axv4/AGAAQAD6AUAAlANAADgFQADSBkAAbAhAAAYKQACqC0AARA1AAN4OQACCEEAAHBJAALYTQABQFUAA9BZAAI4YQAAoGkAAwhtAAGYdQAAAH0AAmiBAADQiQADYI0AAciVAAAwnQACwKEAASipAAOQrQAB+LUAAGC9AALwwQABWMkAA8DNAAIo1QAAuN0AAyDhAAGI6QAD8O0AAoD1AADo/QADUQEAAbkJAABJEQACsRUAARkdAAOBIQACESkAAHkxAALhNQABST0AA7FBAAJBSQAAqVEAAxFVAAF5XQAACWUAAnFpAADZcQADQXUAAdF9AAA5hQACoYkAATGRAAOZlQACAZ0AAGmlAAL5qQABYbEAA8m1AAIxvQAAwcUAAynJAAGR0QAD+dUAAondAADx5QADWekAAcHxAABR+QACuf0AASIFAAOyCQACGhEAAIIZAALqHQABeiUAA+IpAAJKMQAAsjkAA0I9AAGqRQAAEk0AAnpRAADiWQADcl0AAdplAABCbQACqnEAATp5AAOifQACCoUAAHKNAAMCkQABapkAA9KdAAI6pQAAyq0AAzKxAAGauQAAAsEAAmrFAAD6zQADYtEAAcrZAABa4QACwuUAASrtAAOS8QACIvkAAIsBAALzBQABWw0AA+sRAAJTGQAAuyEAAyMlAAGzLQAAGzUAAoM5AADrQQADe0UAAeNNAABLVQACs1kAAUNhAAOrZQACE20AAKN1AAMLeQABc4EAA9uFAAJrjQAA05UAAzuZAAGjoQAAM6kAAputAAEDtQADa7kAAfvBAABjyQACy80AATPVAAPD2QACK+EAAJPpAAL77QABi/UAA/P5AAJYAQQAwAkEAygNBAG4FQQAIB0EAoghBADwKQQDgC0EAeg1BABQPQQCuEEEAUhJBAOwTQQCGFUEAIBdBAMQYQQBeGkEA+BtBAJIdQQA2H0EA0CBBAGoiQQAEJEEAqCVBAEInQQDcKEEAgCpBABosQQC0LUEATi9BAOgwQQCMMkEAJjRBAMA1QQBaN0EA/jhBAJg6QQAyPEEAzD1BAHA/QQAKQUEApEJBAD5EQQDiRUEAfEdBABZJQQCwSkEAVExBAO5NQQCIT0EAIlFBAMZSQQBgVEEA+lVBAJRXQQA4WUEA0lpBAGxcQQAQXkEAql9BAERhQQDeYkEAgmRBABxmQQC2Z0EAUGlBAPRqQQCObEEAKG5BAMJvQQBmcUEAAHNBAJp0QQA0dkEA2HdBAHJ5QQAMe0EAsHxBAEp+QQDkf0EAfoFBABiDQQC8hEEAVoZBAPCHQQCKiUEALotBAMiMQQBijkEA/I9BAKCRQQA6k0EA1JRBAG6WQQAImEEArJlBAEabQQDgnEEAep5BAB6gQQC4oUEAUqNBAOykQQCQpkEAKqhBAMSpQQBoq0EAAq1BAJyuQQA2sEEA2rFBAHSzQQAOtUEAqLZBAEy4QQDmuUEAgLtBABq9QQC+vkEAWMBBAPLBQQCMw0EAMMVBAMrGQQBkyEEACMpBAKLLQQA8zUEA1s5BAHrQQQAU0kEArtNBAEjVQQDi1kEAhthBACDaQQC620EAVN1BAPjeQQCS4EEALOJBAMbjQQBq5UEABOdBAJ7oQQA46kEA0utBAHbtQQAQ70EAqvBBAE7yQQDo80EAgvVBABz3QQDA+EEAWvpBAPT7QQCO/UEAMv9BAMwAQgBmAkIAAARCAKQFQgA+B0IA2AhCAHIKQgAWDEIAsA1CAEoPQgDuEEIAiBJCACIUQgC8FUIAYBdCAPoYQgCUGkIALhxCANIdQgBsH0IABiFCAKAiQgBEJEIA3iVCAHgnQgASKUIAtipCAFAsQgDqLUIAhC9CAB4xQgDCMkIAXDRCAPY1QgCQN0IANDlCAM46QgBoPEIAAj5CAKY/QgBAQUIA2kJCAHREQgAYRkIAskdCAExJQgDmSkIAikxCACROQgC+T0IAWFFCAPxSQgCWVEIAMFZCAMpXQgBuWUIACFtCAKJcQgBGXkIA4F9CAHphQgAUY0IAuGRCAFJmQgDsZ0IAhmlCACprQgDEbEIAXm5CAPhvQgCccUIANnNCANB0QgBqdkIADnhCAKh5QgBCe0IA3HxCAIB+QgAagEIAtIFCAE6DQgDyhEIAjIZCACaIQgDAiUIAZItCAP6MQgCYjkIAMpBCANaRQgBwk0IACpVCAKSWQgBImEIA4plCAHybQgAWnUIAup5CAFSgQgDuoUIAiKNCACKlQgDGpkIAYKhCAPqpQgCUq0IAOK1CANKuQgBssEIABrJCAKqzQgBEtUIA3rZCAHi4QgAcukIAtrtCAFC9QgDqvkIAjsBCACjCQgDCw0IAXMVCAADHQgCayEIANMpCAM7LQgByzUIADM9CAKbQQgBK0kIA5NNCAH7VQgAY10IAvNhCAFbaQgDw20IAit1CAC7fQgDI4EIAYuJCAPzjQgCg5UIAOudCANToQgBu6kIAEuxCAKztQgBG70IA6vBCAITyQgAe9EIAuPVCAFL3QgD2+EIAkPpCACr8QgDE/UIAaP9CAAIBQwCcAkMANgRDANoFQwB0B0MADglDAKgKQwBMDEMA5g1DAIAPQwAaEUMAtBJDAFgUQwDyFUMAjBdDACYZQwDKGkMAZBxDAP4dQwCYH0MAPCFDANYiQwBwJEMAFCZDAK4nQwBIKUMA4ipDAIYsQwAgLkMAui9DAFQxQwD4MkMAkjRDACw2QwDGN0MAajlDAAQ7QwCePEMAOD5DANw/QwB2QUMAEENDALREQwBORkMA6EdDAIJJQwAmS0MAwExDAFpOQwD0T0MAmFFDADJTQwDMVEMAZlZDAABYQwCkWUMAPltDANhcQwByXkMAFmBDALBhQwBKY0MA5GRDAIhmQwAiaEMAvGlDAFZrQwDwbEMAlG5DAC5wQwDIcUMAYnNDAAZ1QwCgdkMAOnhDAN55QwB4e0MAEn1DAKx+QwBQgEMA6oFDAISDQwAehUMAwoZDAFyIQwD2iUMAkItDADSNQwDOjkMAaJBDAAKSQwCmk0MAQJVDANqWQwB+mEMAGJpDALKbQwBMnUMA8J5DAIqgQwAkokMAvqNDAGKlQwD8pkMAlqhDADCqQwDUq0MAbq1DAAivQwCisEMAPLJDAOCzQwB6tUMAFLdDAK64QwBSukMA7LtDAIa9QwAgv0MAxMBDAF7CQwD4w0MAksVDADbHQwDQyEMAaspDAATMQwCozUMAQs9DANzQQwCA0kMAGtRDALTVQwBO10MA6NhDAIzaQwAm3EMAwN1DAFrfQwD+4EMAmOJDADLkQwDM5UMAcOdDAArpQwCk6kMAPuxDAOLtQwB870MAFvFDALDyQwBU9EMA7vVDAIj3QwAi+UMAxvpDAGD8QwD6/UMAlP9DADgBRADSAkQAbAREABAGRACqB0QARAlEAN4KRACCDEQAHA5EALYPRABQEUQA9BJEAI4URAAoFkQAwhdEAGYZRAAAG0QAmhxEADQeRADYH0QAciFEAAwjRACmJEQASiZEAOQnRAB+KUQAGCtEALwsRABWLkQA8C9EAIoxRAAuM0QAyDREAGI2RAD8N0QAljlEADo7RADUPEQAbj5EAAhARACsQUQARkNEAOBERAB6RkQAHkhEALhJRABSS0QA7ExEAJBORAAqUEQAxFFEAGhTRAACVUQAnFZEADZYRADaWUQAdFtEAA5dRACoXkQATGBEAOZhRACAY0QAGmVEAL5mRABYaEQA8mlEAIxrRAAwbUQAym5EAGRwRAAIckQAonNEADx1RADWdkQAenhEABR6RACue0QASH1EAOJ+RACGgEQAIIJEALqDRABUhUQA+IZEAJKIRAAsikQAxotEAGqNRAAEj0QAnpBEADiSRADck0QAdpVEABCXRACqmEQARJpEAOibRACCnUQAHJ9EALagRABaokQA9KNEAI6lRAAyp0QAzKhEAGaqRAAArEQApK1EAD6vRADYsEQAcrJEABa0RACwtUQASrdEAOS4RACIukQAIrxEALy9RABWv0QA+sBEAJTCRAAuxEQAyMVEAGzHRAAGyUQAoMpEAETMRADezUQAeM9EABLRRAC20kQAUNREAOrVRACE10QAKNlEAMLaRABc3EQA9t1EAJDfRAA04UQAzuJEAGjkRAAC5kQApudEAEDpRADa6kQAdOxEABjuRACy70QATPFEAObyRACK9EQAJPZEAL73RABY+UQA/PpEAJb8RAAw/kQAyv9EAG4BRQAIA0UAogRFADwGRQDgB0UAeglFABQLRQCuDEUAUg5FAOwPRQCGEUUAIBNFAMQURQBeFkUA+BdFAJIZRQA2G0UA0BxFAGoeRQAOIEUAqCFFAEIjRQDcJEUAgCZFABooRQC0KUUATitFAPIsRQCMLkUAJjBFAMAxRQBkM0UA/jRFAJg2RQAyOEUA1jlFAHA7RQAKPUUApD5FAEhARQDiQUUAfENFABZFRQC6RkUAVEhFAO5JRQCIS0UALE1FAMZORQBgUEUA+lFFAJRTRQA4VUUA0lZFAGxYRQAGWkUAqltFAERdRQDeXkUAgmBFABxiRQC2Y0UAUGVFAOpmRQCOaEUAKGpFAMJrRQBcbUUAAG9FAJpwRQA0ckUA2HNFAHJ1RQAMd0UApnhFAEp6RQDke0UAfn1FABh/RQC8gEUAVoJFAPCDRQCKhUUALodFAMiIRQBiikUA/ItFAKCNRQA6j0UA1JBFAG6SRQASlEUArJVFAEaXRQDgmEUAhJpFAB6cRQC4nUUAUp9FAPagRQCQokUAKqRFAMSlRQBop0UAAqlFAJyqRQA2rEUA0K1FAHSvRQAOsUUAqLJFAEK0RQDmtUUAgLdFABq5RQC0ukUAWLxFAPK9RQCMv0UAJsFFAMrCRQBkxEUA/sVFAJjHRQA8yUUA1spFAHDMRQAKzkUArs9FAEjRRQDi0kUAfNRFACDWRQC610UAVNlFAPjaRQCS3EUALN5FAMbfRQBq4UUABONFAJ7kRQA45kUA0udFAHbpRQAQ60UAquxFAETuRQDo70UAgvFFABzzRQC29EUAWvZFAPT3RQCO+UUAKPtFAMz8RQBm/kUAAABGAJoBRgA+A0YA2ARGAHIGRgAMCEYAsAlGAEoLRgDkDEYAiA5GACIQRgC8EUYAVhNGAPAURgCUFkYALhhGAMgZRgBiG0YABh1GAKAeRgA6IEYA3iFGAHgjRgASJUYArCZGAEYoRgDqKUYAhCtGAB4tRgC4LkYAXDBGAPYxRgCQM0YANDVGAM42RgBoOEYAAjpGAKY7RgBAPUYA2j5GAHRARgAYQkYAskNGAExFRgDmRkYAikhGACRKRgC+S0YAYk1GAPxORgCWUEYAOlJGAN5TRgB4VUYAEldGALZYRgBQWkYA6ltGAIRdRgAeX0YAwmBGAFxiRgD2Y0YAkGVGADRnRgDOaEYAaGpGAAJsRgCmbUYAQG9GANpwRgB0ckYAGHRGALJ1RgBMd0YA5nhGAIp6RgAkfEYAvn1GAFh/RgD8gEYAloJGADCERgDKhUYAbodGAAiJRgCiikYAPIxGAOCNRgB6j0YAFJFGALiSRgBSlEYA7JVGAIaXRgAqmUYAxJpGAF6cRgD4nUYAnJ9GADahRgDQokYAaqRGAA6mRgCop0YAQqlGANyqRgCArEYAGq5GALSvRgBOsUYA8rJGAIy0RgAmtkYAwLdGAGS5RgD+ukYAmLxGADK+RgDWv0YAcMFGAArDRgCkxEYASMZGAOLHRgB8yUYAFstGALrMRgBUzkYA7s9GAIjRRgAs00YAxtRGAGDWRgD610YAntlGADjbRgDS3EYAbN5GAAbgRgCq4UYARONGAN7kRgB45kYAHOhGALbpRgBQ60YA6uxGAI7uRgAo8EYAwvFGAFzzRgAA9UYAmvZGADT4RgDO+UYAcvtGAAz9RgCm/kYAQABHAOQBRwB+A0cAGAVHALIGRwBWCEcA8AlHAIoLRwAuDUcAyA5HAGIQRwD8EUcAoBNHADoVRwDUFkcAbhhHABIaRwCsG0cARh1HAOAeRwCEIEcAHiJHALgjRwBSJUcA9iZHAJAoRwAqKkcAxCtHAGgtRwACL0cAnDBHADYyRwDaM0cAdDVHAA43RwCyOEcATDpHAOY7RwCAPUcAJD9HAL5ARwBYQkcA8kNHAIxFRwAwR0cAykhHAGRKRwD+S0cAok1HADxPRwDWUEcAcFJHABRURwCuVUcASFdHAOJYRwCGWkcAIFxHALpdRwBUX0cA7mBHAJJiRwAsZEcAxmVHAGBnRwAEaUcAnmpHADhsRwDcbUcAdm9HABBxRwCqckcATnRHAOh1RwCCd0cAJnlHAMB6RwBafEcA9H1HAI5/RwAygUcAzIJHAGaERwAAhkcApIdHAD6JRwDYikcAcoxHABaORwCwj0cASpFHAOSSRwCIlEcAIpZHALyXRwBgmUcA+ppHAJScRwAunkcA0p9HAGyhRwAGo0cAoKRHAESmRwDep0cAeKlHABKrRwC2rEcAUK5HAOqvRwCEsUcAHrNHAMK0RwBctkcA9rdHAJC5RwA0u0cAzrxHAGi+RwAMwEcApsFHAEDDRwDaxEcAdMZHABjIRwCyyUcAVstHAObMRwCAzkcAJNBHAL7RRwBY00cA/NRHAJbWRwAw2EcA1NlHAG7bRwAI3UcAot5HAEbgRwDg4UcAeuNHABTlRwCu5kcAXOhHAPbpRwCQ60cANO1HAM7uRwBo8EcAAvJHAKbzRwBA9UcA2vZHAHT4RwAY+kcAsvtHAEz9RwDm/kcAigBIACQCSAC+A0gAWAVIAPwGSACWCEgAMApIAMoLSABuDUgACA9IAKIQSABGEkgA4BNIAHoVSAAUF0gAuBhIAFIaSADsG0gAhh1IACAfSADEIEgAXiJIAPgjSACcJUgANidIANAoSABqKkgADixIAKgtSABCL0gA3DBIAIAySAAaNEgAtDVIAE43SADyOEgAjDpIACY8SADAPUgAZD9IAP5ASACYQkgAMkRIANZFSABwR0gACklIAKRKSABITEgA4k1IAHxPSAAWUUgAulJIAFRUSADuVUgAiFdIACxZSADGWkgAYFxIAPpdSACUX0gAOGFIANJiSABsZEgABmZIAKpnSABEaUgA3mpIAIJsSAAcbkgAtm9IAFBxSAD0ckgAjnRIACh2SADCd0gAZnlIAAB7SACafEgANH5IAM5/SABygUgADINIAKaESABAhkgA5IdIAH6JSAAYi0gAsoxIAFaOSADwj0gAipFIAC6TSADIlEgAYpZIAPyXSACgmUgAOptIANScSABunkgAEqBIAKyhSABGo0gA4KRIAISmSAAeqEgAuKlIAFKrSAD2rEgAkK5IACqwSADOsUgAaLNIAAK1SACctkgANrhIANq5SAB0u0gADr1IAKi+SABMwEgA5sFIAIDDSAAaxUgAtMZIAFjISADyyUgAjMtIACbNSADKzkgAZNBIAP7RSACi00gAPNVIANbWSABw2EgAFNpIAK7bSABI3UgA4t5IAIbgSAAg4kgAuuNIAFTlSAD45kgAkuhIACzqSADQ60gAau1IAATvSACe8EgAQvJIANzzSAB29UgAEPdIALT4SABO+kgA6PtIAIL9SAAc/0gAwABJAFoCSQD0A0kAjgVJADIHSQDMCEkAZgpJAAAMSQCkDUkAPg9JANgQSQByEkkADBRJALAVSQBKF0kA5BhJAIgaSQAiHEkAvB1JAFYfSQD6IEkAlCJJAC4kSQDIJUkAbCdJAAYpSQCgKkkAOixJAN4tSQB4L0kAEjFJALYySQBQNEkA6jVJAIQ3SQAoOUkAwjpJAFw8SQD2PUkAmj9JADRBSQDOQkkAaERJAAJGSQCmR0kAQElJANpKSQB0TEkAAA</prop>
				<prop name="Temps">REFSWgAASqgCAIBKo/7t8z1AH4XrUbj/Hj1A4XoUrkf/4T5APQrXo3D/fUBA9ihcj8LvdUFASP7xZ0JA283MHwBMQw0DNUT3QMP1DwAiRUApvhAA9QhGQGY+ASZ9Rx0DDEhAmplPAPf5SEA3ASjcSUDbpHAGAMNKNQOoS7tAcQYBkExAAAF6+3RNdQOUTkC4Hrb38HhP9fMuUPXznrdQQFKGARFRLQOCtVF1A/SsBGRSrQRS1oUDaFMVA9fMBEdU60B7AAG63AQqVUCuBwE9mlVFBFbdA5q2/AQKV00DeVcVA+e3V0AzHhFTWB0DvN1YbQMgWUDt8lBZdi0DMlndA/pYQFcBt1y/WPXzflgVAzdtWFUD/FfdA9pXVQMrzFddBFcNA8WEH5YfIKgbfhW+H4ATngLB3B/uHWLt8sAELw4ldwEUviQvNDYvSCvs+fCFu1wvZiUgVi+IL5ovrC82Ari0L7YvAMgrxiXGL/gv8i8kPzY9Bj8ASD96P4w/nj+wP8I/1D/mPwD4PwpPHE8uT0BPUk9kT3ZPAIhPmk+sT75P0E/iT/RPXjUG7wEKtwRfJl84XxJfXF8Abl9QX3pfpF+OX8hf2l+8XwD+X+hf+l8kb0ZvWG8ybzxvAI5voG+yb3Rvvm/ob/pvDH8AHn/Qbzp/VH9mf3h/Sn+cfwB+b6B/0n/kf75/+H/qfyyPABaPUI+yf1yPho9oj3qPvI8Azo/gj/KPBJ8Wn5iPso9MnwA2n1ifgp+Un26fuJ+in8yfAO6fAK/anySvFq8wrzqvRK8Afq9or3qvlK+ur9iv6q/8rwAOv8CvGr8sv1a/aL96v4y/AJ6/sL/Cv0S/zr/4vwrP5L8ALs9Az1LPZM8mz4jPes+szwC+z9DPos/0zwbf6M8S3zzfABbfKN9i34Tfbt+gr5rfzN8A3t+g37rfFO8G7zjvIu9M7wBO72Dvku+k737vsO/a7+zvAP7vEP8i/zT/tu/I72r/fP8AXv+g/5L/xP++/9j/yv8MDwD2/zAPGg9ED2YPUA9yD4QPAK4PmA+qD8wP3g8IHxofLB8A7g84H2IfdB+GH0gfkh+kHwDOH+Af8h8ELxYvKC86L0wvAL4fWC+q33wvpi+4L8ov3C8Ali8AP/IvJD8OPyA/Wj9sPwBOP5A/ej+kP6Y/kC/KP/w/ANY/6D8yTyRPPk9QT3pPHE8Afk+wT2pP1E++T5hP6k8cXwAGX0BfUl9kX3ZfiF+aXzRfAL5fsF/KX/RfBm/YXxJvPG8AJm9gb1JvhG9ubwBfmm+kbwDGb/Bv2m8Uf/5vEH9Kfzx/AG5/gH+Sf1x/nn/If9p/7H8Arn/4fyKPNI/+f7BvSo98jwAGj4iPso/Ej56P6I/6jwyfAB6f0I/ij1SfZp94n0KfnJ8Arp/An4qf1J/Wn+ifGq8MrwA+r1CvWo9kr1avmK+qr7yvAM6v4K+Cr/SvDr/or2qvNL8AXr9wv4K/lL+mv7i/Or/MvwDuv9C/4r8kzzbPSM9az2zPAH7PkM+iz7TPBs8YvxrP/M8A7s8Q3wLfJN8+32jfet+M3wCe37DfSt9U3+bf+N8K7xzvAN7fQO8q71TvXu9w73rvnO8A3s+w7+Lv9O+279jv0t8k/wBO/zD/Qv+E/5b/qP9i/7z/AN7/yP/q/xQPJg84D0oPXA8A9v9oD3oPpA+2D8gP2g+UDwDmDxAfav8cH0YfWB9qH3wfADYfoB+KH5Qf1h+4H9IfDC8A/h8YLyovVC8+L2Avii90LwCuL8Avoi/kL/Yv2C8CPyw/AD4/UD9iPxQ/hj+YP6o/vD8Afj/IP9o/BE/mP/g/Kk9ETwBeT3BPgk+UT6ZPuE/KT9xPAO5PAF8SXyRfNl9IX1pfbF8ATk+IX4JfpF/GX9hf6l/8XwAObyBvsl9Ebz5vaG96b4xvAJ5vUG9ib9Rv5m/4bwp/xG8ALn9Af1J/HH8mf4h/mn98fwCmf7h/yn/kf/Z/GI8qjzyPAA6PYI9yj4SPlo+oj7qPzI8Adn/QjwKfFJ8mnzif2o9MnwBun1CfYp+kn4afmJ/an+yfAM6fEK8irzSvRq9YrwKvfK8AZq94r5qvtK+2r5Bf6o8MvwDmrxi/Kr9Ev16/OL+Kv2y/AJa/wL/Sv+S/9r+gv7K/LM8APs9Qz2LPdM8OzyDPqs+UzwDGz8DP4s8E3+7PGN8q30zfADbfWN+C35TfXt9w38rf3N8A7t+43/rfBO8e70jvWu9s7wB+7yjvOu+078bvoO/S7/zvAA7/IP8y/0T/Vv9o/3r/jP9Anv+w/9rvxP/m/8jzCv6h/5pXQMP1KFyP/2JXQOF6FK5H/yFXQB+F61G4795WQHsYAOGaVr71o1hWQLgeHwAYviwEyFVAzcxHAIzvVUBxPQYAUFVA3UgWARdVQMjwKFxv31RAZmYBplRdA9tvVP2jN1QVA/FTfUDH8Si8U0CkALDv14NTQCgAehROd1NA9hAAwhVTHQRtUjUDqFJNA3BSJQN3KlJAJwF69FGFBL1RZQOGUUAA3gFQb1FAmpnnABlRDQPb4lCFA6xQ/aNnUFbdAzBQxQRPjQRP5QTdT/WjqE5AtwI9TradA9VNXQNPTWUD5u1MHQN+TP2jF0xA7TNeEbNLRQNMS0Br7FE2AUrFA5RKtQS7SkAfAR6lSkUDDG1LhROFSw0DAkxNBJVMlQNuXBRzrBcGAmqNTGUDZkwNBNQfHgJeANwfzhUGL9ATxhUmL8gTrhUARi9YL2opthV+L5Avoi9UFFt3TOUDuUyFA3w8FFtvTsUDdE+FEzX0B9oWA1EVA7FR/aMnUrZtE5tS9aMIU8UDNG1TXRMjUyUD+lIFA3vKUlUDh1JAUjYCtrQEIFJdA/9RRQPspVFdE+NkP4YS5QQ05y1R9aPoUSUD6lw3XjUSHgLurDdOAvC8P8Y1DgKB8tw/5jXGBf4/EEtmAvYQJE82T0hLNgL4XE9uT4BPCpJPUQUD+pxPrk2uRdZPQOhP+k/ETwZfsEOWAg4UNGtYUg0DwqwEOFNNA9uwU20TK1RVA6dUlk0DQFXFJFUFFDQEqK1WbRMbVy0TjRwE/racVG1YLRPtWE00WbaFAwxZlQPeWF0To2VYxQNkvFXUVONXbRMtuxwErldFA6wEZ/5VIF5THGdeEyxnhhK1PG9ObwBgb3Jp/q1+b6Bvkm/Eb9ZvpNj/0v9XZQQUBHEUBDElV10D7yQH5gJZNAfmAmvZVYUDnEwEYFUFNKVVlQPuZAeuE1TlJFRapVRTNQPIUw0DkmRUWVskN0YC3FLlY6e0B6pWAjdENAEMNMtsNJNVUS0TXQQ0F8w04PQH2t4jUEUDPFCFEwVQVh0Dnk+VAy7kJKUsH1ZGAmxNnRRNVXRMnQNtNaQU0EudA1VLRTPL8UrdA6B8F24Si0oK7QRKPXRLTXRkFcQXviUAviVmLQ4t1h8ALyIvJJ82LwBoL1qfrC9+nW6foJ+yn7wnTF6FjgJDTWWENBQ1FBTRM/QHJjMENJeUNApSht0DgFKtNMQEIzAGM1O23QMAU10Dz1LlA5kKxARkRDQxvAQboOY1fjUCRjLhdD+GP5gzlj+oP7I/ANyv5j/wPxJPJL9GT0i/Uk9AbLdmv4i/mrnWdeZiVxyki8BSZQM2XF9uVYYSJaJsdJ6EX5ZVloNXhQP8FvRUa1g1FFjlBMRf1l8U6FOOo1dFM8EcZwZvGG8AKm90ZzZvwM96b7Rv7s/gbwAa3yzfPt9Q3/JvDH+2E5zErTMUBPFW/VRWTYRWCgUDGpRU2+y3DgNkf87DZVRFA3x0B04CAFSVf1SndOazU7VUUp0DtbQHFvZiOFKNAwPcf+51NgJlKNwE8ASPHgI+UJ0DtCOIXqNPZQPGToUDXGVOTXRN3SQ8FA9NbVS1TBUDQdTk4UvNJEtWLRMdSwUDqqSEeZSHmrcC3XwUUEtthuYCOQD8h8aNth84mw4vEJ86n5T/AF6fuP/K/0T/tp8ADxIPJA80RvWGg0w9M0dNXaTslwrWAhYUhIwErxYzHKfeozZE5DNTzQMsUxU2Rq8AWKP2s2SvlqVmPZallq+wrwC6r9Sv5q8Av2ofLL82v4CzAJYfuB/KH5y/dr/oHwohRuXQdlO8d1ZVrhK0PKQwVLYNM6tU/WMoVfUjoUlVZQQ0dIqUV/aykBx0swFY1SQsxNlY3dMerVk9MxdZLXRYbVRYiu2EWM3TIlzPjsVmoqoFV02jqXTPjs2WzyA/os8APD9WP2g/Ct98P54/sD+SP4DUP17VFn2W36jbZlOUVOsW9LSgVd1UVVUmbuPk17b+Un5UjeNFVPWzECVUvYPKDOfu0lwc7y7lsB6lTgNE74ZylVG1A1+UZO/2Y1DN04KE787SoqlP7ZZO4071s2C05PmlTRXzkMTnTiNMhXNFrNznhnKFS8UkS92TwyVK3ZODlIdOc0q1hBz3CtazTI0TVLyHhp/Q+5b/ANhf6l+8Xw5v2P+yXzRvVm9AaG96b4xvxp1GBbaDTT2Gqj6DT0V0ULUDjxyFURT95CwUDFykgZQHLqUugza0dAxThcPeUvXkLOQBZZwF1A+Ope4Njq2mrygfAMqvTB9WH9B/eh/0f64foB8AEo/8H+4fSI9yjxwvLiUuw4KMRJVEL1Yt1mNsJ4bC/klW/Tbmg1eNJk4C15wvFCbjTMS0JMR1xC/WL+gjAOYl9i8QPzI/lJ9GPU4/yJ8Aej/sn8Y/AK8SrzSvRq9g08SGxbYCfwRPpt2+AilWWiXkVbUDr1WdA3NETyJOArdcT25FtuNTXSSETyiWT6hLnuIRLHTaxE/WTwjoS4ZTfOQUBFcm8xRXngKtY6zk/E2N45UsVDBlTX3TyLxl/FTqS33Ta4hLTQMnzLTHSk0DU4dKzaTktL7ctEeUVEPLS10EdPc+9UZyejz/AMZfQM9i+UbPAG+Cz0RvRm8AuM86b8zP7s+oaybNbgMU1AMXTSX0XAfWZW4F5mV20oF4jHceUwR/pgVGc/Sk3AQsd87ScpSH9mXeD2B/cnkADh8gH5p/vH/ef0Dv6n9k7wAGjziPmu9cj3aP0O/i74yPtC4ldiNTbfOWU50DExVU3WRUVaMnNEdmJW4DiuyEAbyUcySkQ5AG0lPElCcmIiCkLyaVTgJ3WAp1pFhVA/FEn+Yt5iVmpQBmpX6f+P8KD9yfLg9AD1IPACSvFq9oD3oPrA9Wr2irhuKBRIQl1AUcT56vsKM2I1VA9YTEr/az3K/upe5iaST0ITMEt8ajFLfuYkkkvwZTBVGF02xEt67zVL9mvc5iLb0MVFVPpaPPjLfOYkX9NNSZpL9exV7CBpTEFY6UVUsdQ8x0V25V7rUkPiXGEqgExzaSYhTPHs8AMM9qz8Qvbs+Qz5rPpC/2zwAwP0I/VD9mPwjfoiEm3QYltjaSAk9FcxpQVfORxORndlJ7FOd+Iwy01VLUFXa2g1M1VFOVg+BSVoXTrFK1E3hMdEI8dAETFETr4Mbf2N/q3/Tfnn8AGO+6f1TvVu947+JPpO+m7wC471qPLF9OX1hTpjOkRAv/KB3/L/TGEgjMhIFE/1b/1ECT7hNY/QO8PJQVWcilhIz3XsK2nPc+kjVYFj1z81flI8ocB8b/YJsA5v3u/3Bvgm+MD6ZvuG+SDwCED74PAH8Sf+xvxgVuld4NKn4yA+wEwfwEfAQfpq2y5iI6LBdewsZUBbONENSnJrNUH/bSamwXlrOk1EHCFL8mtfbSM7D2QqSsFyQ+0zy0/8QX9kKE1Be2UyzkFyayUU+9tE6tVAQvYKa1RiNUzDMgPpKlSyXzi0NLJbPRTC9eLaaKIwVM9QNehC+eL/gr1i8wnwDiL1SfZp8AP3I/nJ+un3g/sBLf1J+OPzDY+U310/oFTu1ET6XUxDcGkwTn3jWi5pLTDESL0CayMZRVUxL1A96c12bydQT3Jk3u1QBORUZPWE9qT3RPnk+oT8JPAMxPPr/wTwpfdL8+X5i/qr+wvL9mXYbTFESoUnUTHWVTtROYlFf2MpBUtdQtVWXzhVUdpFW9Vp5zSsRUcZRk42z33qK6pPRLE1l1kx6M/95SdaT/ACZvOGOmzU5vaG/az+zPlm8AEN8i3zTfFn9Y32rffN+O30DID9oBrlNUf2Z/wIA7fH8Qjn+gf7JxXrJUTB/Of3ATKh6jUlWzxPS0jfx/DoUIph0mjbYSyDyPTo3uFWaFGh7DTrUTGE59j4+MTpLTCkxtJkYTS7VT5kpSFbOQxIdWw0qF8ydsJxb2MiBMZRNZ5JeOLwifABqfnP9Gn3if0v/En/b/CA8AGg8sDz4PyJ/6n5w35nMcp5AuQyynJvPEFHjkp46iYJBUr24VbqXOMusMRycidgCMr461Nk+4r8qv5K+GT/ivABK/jB9Ov7AfWr/UH+YfiL+AMl8MLy4v2L/qsWbl5vL+yBREA8DeUhUMx0YSClW2JRODVTWD+FXF423BVgVEPM9OxeZdjqIgWYRtVARkxgxnhsUeZd5SxQBcZz5lPm/Az9LPTD/+zzjfAII/lD9G37g/Kn/UP+4/AE9Iyj9Md7ZSRszX9tK/3N8KtuL89NS//N8O77BzLhINVRTEHFQ1FDzvTu9g6wqWQ1L10x98pIPvle+n5JbGUpFQvfNavOfW008yNSNY1O/uAhxOXWT85KFM/OeW+hP/5QRKXaOcIsyEfjz/poVGEhpc/27/AID/kv8Mb7b/2P/i/0xvZm8AWG9yb5xv3p/wn/JZplMMr9Km0veUD+bi6MTkXVEGrUPRUVXzww/ddnYj5AcqzlK5NHSD7HRClK/OpQAeHzAf0q9MH2YfeB+CHwSPAL4fKI/KH0yPXo8gLxovlI9oPi9QL2IueATE81MNzgSOLbbibKQnJuMEN07PYMNQ1iUeo+QnptKH5CRGjMcApuM8N6bPsMM2NTY/YD9yPwDEn+af+J8KrxxPDk9Ar1KvAGSvdq8oq45DxNQjkM7dplMIVE9mRb7TVW3kfE+OT6BLQq6TU/UEvE9e7abSV+RHhBYVrkKx/E8OXyBbRoIkhVDls9zM705fYFsm80wKNfRM9dMPhF+WX6hTvlMBSvWEvFdW/9hf6l8Eb3bPADBvcsk+b0hvem/Ez+7PAN+Aqm9czx7fyGPmZd617gK8jU01wwBPhQScB9bjUJr101+UdNNRbebm0ru1UjXDMCS0NlM9wxmpU9V0ZCS+TLSHdORRIvwEIHx3FhV24uH815Z9AK51Ph/If2If9H/+f3jvGo8AnO9Gj8Dv0u+sj+bvCP8a+SrGovss5Cqk1ItkJya1qD7S64CuI1S1w+4EtIWhVTW0nC8enf6yN+wkp1DML06fYJueAgKs9NXclwCGnyg/qp8kDzYPwJ8Sr2wPAH4PGK8qqS6vwA/SD+QPJqUoVgWerXYjV22T0byn5sKhPsyv3qXW8+ykDvyE02D8r55NFgMkt7byQFP1s0MIUz2/T79husaie5x0kUV8vx5fLlAmpLe24nSNTy1TBk+9v19ULkJPVU21tEyl84dUJCfktNHD/L8OxeazSqXDqkoKpRRL3aRLJSQ8z07NVs8AaM+Cz6TPDj8gP+rPND9GPwA43zLffD+WP8hrziVe3TaTgDQke9AeIxR/lt+o065CIbasFDRTpfMXU52j7Qik1y4j1IRO5EfuE4R/ln8AqH+6fzzvVu/IT3Lv7E+m7wAQX7rvNF/e7/DvWl98X7aPgMiDPv3ejV7/cP+C8X7S4iyM/35CNVits6U8l2YyIx5ZBZTE9/ayiNT/tvIR0BQH9vWuIqkMDxYPSA8AUg/Un44P2G+yD6QP7g8gfwAyf0R/Vn8Ie+6DFB8mHcavQEgT/oXmpfaKax/tox6EHwjehZ4VnkIKrB++H9Af4hEirjJDnFX0F64yk5S/Fi1CBjIKLC8+L1ArLrIjZCcq1rNL1VRKNcOghCcexQSWJZ6DS930rC++L9Av4i8AXJ/+Lyg/kp9Mn1Y/uJ/anwCsP/6fEK9K38w/3j/wO47fABBPIk80T0ZPOIOeVYZFbk8AgE+ST6xPHr/AT+JPVL8WXwB4vypfnL+uv1Bfil/kv45flKBfsl9TjXP1zFdu0vAw3FcuY+xfJiJWV/UUnP8Arv/A+z5v4P/y+W5lBg+IawCObxDfIt/sb0bfWN9q3wx/AI7foN+y38TfBn0OFW7Fjn8gMB9CH8R3Xh1eQo90H4YfQJgfqh8sjz6P4B/yH1ClcyFbfI8eL6CLjrK0tI9WLyjYj+qJNqNK/ROhlC8WnwAonzqfxJ9un3ifmp/8/86fAMif6p9ED1YPaA/6n4wPxj/ASKMGc1SvvoNsr/7SRVLCTfO8jK+erfYFBnKHUgZ9c1BSlcRcT96v8K8CvwAUvy6/0E9Cv8Qffr/oH5K/AAwvHi/Quy4v+L9iLwzHnkLBKhzPLs9Az1LJTvJsVgK9E+D8Xw5lhs+Yz6rPTG8ABtXezebN/s8o34I/fN+mPwC4P8o/1N/uPwBPEk8kT9bdAh4yuHR/9t8I7xrvvH8+7aDefV7vAI+C6b7CwjwUjwK0pFWk524Vtu/I79rv7Oci7oLg/O+ehe6CIBz/PhIL70xN84w8/07/YP9y/wCE/5b/qP+6/9z/Nm0GD2hvABIPjG8mD5hvwm/UbyZtjg8IMK9CoS7iwUyvXq9wr4KpagYzU82DM6QkFVOlc5vrUt3DuVK9dMykTQDEr9atXhVeH3Abhh/4f6IfAMwfLo/YH1KP/B92j4iPUi8QrI++j9CLVmL65IcWxZblYJYvqCP2Y7QnzoJoVQ00sFzPZkrrKG5CpVh1cwOlWXVjHgw3tlNYJRRYAm2DRLzHVnM8R0495sX2xQD2zYY/8J+aPxSvJq84r9o/AFyvbq+Ar5KvpK/e3V5F3ioEc0gGMpCET5ZPqE+6QeZyAZrET9ZP6E+K4VZzlO+m7xQoW/ZiQxTEDNSES19dXwxvVFZiCk/NVBT/Jv2mX0S4UwbyZsRf1lXOcqXkXwou4gEUxEwEbx5tJm94awBWb8DP0s+sb+bP2G+qbyzfgI7PQN9i3wx/rg0udXayvYJ0VFbUD1Z/aHP+Bc6COACsJAMQFhVmdSYfOBvudU4fANB/ch/sd+5/EI+K7zyPRo0ARo/Q73KP9O+Wj9CPQike/wjYj+qB/lIZjC8OnyCfMpGCdrLdPJ9mRbaz7C92U1lCNeMjDD+OlSY9PuLVTEcAXjVGPV41zp32n2APcg8ErwCWD6gPUq+8r8YP8A8CHxQfEL6v0K/ir/SkTvyvDr8gv4QysS4yYjy/Tr/wS17C0YJs9JsMX46/MFuuta5S10S8v3ZSJtS/5r1uQjX8vxSeXWZyKxzExyzHVsXOVQJ2coNMz17FrnO8VfzHDm8AIG/6z7TPLj9AP1I/NN8W3wBoP5o/VN+uP1DfCjkWff610o4DTt2UPHRUtNTKUJJ1s13E125CRYx39hNTBnVTNlNNRkbzZHd+U3T0AU6kf+Z1Lu9A7+J/zE9+7wDwT6LvFF/G7zhf6u9MX25fQDj7Nv+gX7JfXP+eknLcVGnifPd2cvPs1HFUNcRsLJd+It9VXcNRVq1DycW8/x7CN9T3HsIHWaatQyVZTWYmI1jVE4gsBAdmUgRYBVPQ5Ae2lQAuBS4FPg3en8hv2m+MD/5vABB/In8kHy5/IB9Cf2x/LhUAHgUuFXazRB9WH2gTjhPspGvQVXVEVdUTSFUFU2sQVS0T1wRknlS9c21lBGQuVNXz91Odk2uyUyUzeiyEQlOtE7UMhPTVjESdUtXzZ2Z09C5SVea+crVRdbNpfRQnjjIOZPTZUJ2TLaLEtGtQtVMoRCfGE2xUJ17CoU5l8zlOxXQlTQVTcHwvrhIslCemg5bcJAxLxXOxtCcmMqqxShWWdkMsxAZMBVNQAOQv9i8IPyI/lJ8WP5CfYj8A1J/un+Cfyj90nxavcN8qqVAOxZbfqNv2sswsJEF0h6DO3+DfwqZrQLazUsVzkQB8T45PoE+yT8RP1k947/pPACRfJl9AX6q/fF++v+C/il/AvF8Wz8BfYvnmgxTk4FIK1RNY9FTT/F+e9UYjfBQbU1YtE8dW1YQ0Bz5vqFBr3vVOg1idFFglw1gADA8eDzAPsm+8bz7fUN/ybwB034bfmN+Cf7zfzt/g3/LfFATvrhKctHRkvH9eH0iBKtx0zvx0kASEV4wfnhWGtiJjVI0kFISL8A6ivqKE9IXMH94dJuNSdaMsgVIFxp7jDC+OhSYl/nKgrVBl82lQtSMzrIT4sEwn3vNcL64SzE1dhE1q3fRNtSOjlCQnTLUjWcOcLw6irkr1NErVsxuUSuUT60rNJu7D/IQA4y9ln3efsZ/DkL6fGA8qDwDs/zavYA8Cr0SvJq+QDzKvDLQHziLBTG1kfK+OrX4iKz9RtSOzLLQoVIeuAmEjxK/OU9yntiKTUl2zFV5shCpMRP9Mtw69Fr8AKL86v1S/Xr9wv4q/lL8WLwDYv8q/PC8Gz3Avgi+UL85fpOBbBrJaTIUshFJ0xM6gDG8eba7DDNd2ohzcxIrAdGTTwMbP2M/qwSaSE1gCTePc/M8W1RbfuG9i37Q/AMY/cN/qP/w/rt94fypPRE8QVk9oTxLvJOwlNO9G71jjQv4SkmTnHjN07/4SYozvAJ7ttkO053bjxO9mhWYlhsIVwJwkiIwUQ4yHRjMM91imhR71dqL8Ty0DjsSHAD79hmNU/2b1nqMEl371Fp+kKJOmcpek9/ZDS23DAQC8/87/4P+CnwwPtp8wD1IPALRvpm/Yb+pv/G/GD5gPMn9ZTPUE3ASBTX2ETk0jtbQs9FSshMhQ1RM+yIwUGxCmcic0VwayClNGPTM2U/Wk1KdmIsZMxEuQUk3jXGQXLuIFbIcAhh+YH6oRph+4H8of5B/+HwAILyopdo9QL6qPvI/2v9CPIJovBJ+uL8ArxuJb1C/2IlvPVLXjSFVdc938L1gONYY1zmIeWF1zjezEbfK0xCdZBZMIWSWTbdlkNJxYJZNZWC3kAGQ/hjUO1Q7fkD+iPySvNq8A2D8KT2yvDk8gT5KvtK/Gr5DYr+Kh/sWOYpqUT8YjVoJtw6G0R27jxE/WTcYjVJD1lPRPBl2uwoccV67CF0Cs5FvAxu/Y61ZVjmKKlIRFVOzkGwT/FvWmQjGUX0ZmgiJPlaS0X07ibMxfgN5VZpMkZLPw9l8Ia85i7gIcbOEkZONQNm2W80xv7v8AaG+Sb+zPDt/Qb8pvRN8+36Bo3yJ5Hn+Y30J/TP1zhSxcd1ZSgE+14zgEHy7iqbUcH07jUyWTObTkKCREH6ZCkcx/DmIHxHTjEAD+dfZ9/nUWjR6PMI9Kj7zvAGaPcI8iL5yPFv8o//KPTP9QPv9w/xqZDuNSJVNYNJ8YRp9Ym/Yiv1X9tHSf/pXMHj2mQvFYNTa+4hBZUOW0TDfGnabi3oyUvgynAPafeDMGrxivWqGGD6gPUq8AzA/eD/APiq+cr96vOB9KH7CETwa/GLOO0qNWrXNfIiy0HjS/1kVech1Uv26SLXHsRDpUjVPzDF/2IglPlL8G0qosl0ZfWFumQllR3LcO8uRQFdOu9LcgjlV28wzPHsVGI04VhDTPUNZdlspjwBbDS+VUSrXEBUoN85QUb5bNBtVGdUZvAMjPGt8E32Y/eD8i35w/rj8AwD/SP+Q/pt8ITyI5vt9gczKWUnzc11ZSsFAVBPTfKsbynwTkDbR0OBznbsIBASxXNu/Ye6blXu32dQaNAI7vmO+q7yRf3u/o7wL/bF8ADv+QX6JffP9e/8Bfgv+U/2qGUsSktDuEtNdTbXRoxP/W9W4jVuVTqFbdtGCEnwYFnpUWBfYyE1lVJCVYtbOsNAd2whPUl8azAFQPXg1+De5ttg8QfyJ/BB8ARn8IH1offH+Of6B/sn/srwrWUqYUtGJ8Hx61lh02YoXfbJShRL/GH9gbRlICQVTl1PQXjr8QK4ZSdLREQTq8R8a/2LtWLdZSduy0AUAEz4YvmCvG1Z4TtCfO0lk9xC/WUiZLRcPD9CQBi1Sc+y8tll41Jj0uP0A/AFI/vJ/On/Cfmj8Er+4/qJtARq84r/o/bK+21aaCoDRPENbV3hNUT9ZymARnBuV+RdgW5Ubj9BQFU33D11IE/XS0RGq0t07lFlXWTWbtAOZP+E8SXxxfLl9IX1Jf1L8Ahl/4vwrP1F/OXSbPUM/6X2gMbx5lRsK2nEQzVPWTC85U7fNHRG9WZb4TvGRbkFe9IwFYzdONfG8QjmVes5xnHrNYRZRED8ZvAGAPeg/8b3bfiN8yf6zfvt8A0N9if/TfHh8A7yrvPOfuspWkpNRz7HQ19H8ukl0YDI8ehUbCZlW1RDSP1h2y7rIEXIfOQpVTxUNeUHSPFi2WjS6SzVy0l0QnkL4TxIdWRVbCeNyHRtIJotSEpvSPliV+s03Vc4gBTWX0rKQzQDYDNJ/WJU6fDGCTpkLRSr0kBD+GneYjAJSfDkXWn+iT5p9ID1oPVK8AFq94D6IPtA9er4ivQq+Ur4beokxN9aS0p05FviKxtMyvjgIOpESBUq20UoSFTk5iA3QUo0B2RdZyaAVS5eM3JCRTEJ61zk9QvwBiv3S/fr+Yv6q/JC/Ov0gvAPK/bC9+L0jLli9Iz8Iv1CeI3qUmg/zkwozPnsU2E1TC3aMstM/Gz9jLpkJxWEJdk9v0zwbfGNvm4ue8ZwRW1Q5Cp0TfNtVe33Df6j8A/D+m3yBPMk9ETzbvEO9iT2CMT8Z/2HtW7e7y8VbdNEQEj6aC4IzvnuVWEvGs5KG5tO9Wjdbl3qJcDLQnCtzk7mQUqPzvDv8g8w4ihWDUJCjEj0b/WPsuk0+CtRPTBJ+mpY7/oPNG0vlFS0XTmbT/XpUOIpDU/wK+80sdNPT/Bg+gk66fKA8AOgk+D8hvkgnWb8APCn8cfwDODzB/6gnmDZ6VDh8gE/ajorykGsSvRh1OcoP0JPKWhMQ0U6WDMHQXnoLVAIQflh1eJc4Vth+wE9YV1h8A8B+KvxQvHi+Yj0IvvI9eL0Dgj/KPtC8WnyifOp9RdRQSXBRAhM/m4rcMPx41LjIbo1U9kxhW9eQ8P04/LGAzTnIjWT1THHQ3rlNSXDRrHNdG0ulc5MXcNwA+31Dfyj/cP16vcK+Cr0xPAKavuK9ST2xP5q+gTxK/vEdUJlOUpDOUpPPcTG+E5KEv9E8GXxhbfoKArORJEDRf1u1WXXaTUiUUdF+GXxSYW56DUE2DurRfVvX24wjUX/aT7FQI7FSL/w1vH2S2fjI8S62T3Url44dkpMdegszc926CvkuNgwswTO3DYmR3dm3mDc5vAKhrBt8w30LfRH9W33jfit9ATH+e3+gPut98d+biR4x/WrZCGDQUkVDF0wdMhJGaTB/OdQ6SNtx3JjIPAVOl5PR3hjMEjw6VHo8wjwBCj1SPZo94j4qPBP+ujyj/ANqPTP9e/wifQp+U/6b/UJ8gYpFmVa6TBD8mMq8sVIOwDJadLqKKVr2UtJ9Ws8yfBN6VFlNYtUSEPwavGK8qrwBEr1avyA/aD5Sv/g8QHyIfADQfFr9YH2offB+GFTalNr9USLuukm2slC1UtO9stKGxdL+Gv5iz9tNUFVMRApy02bS/xr/YszblnrM05JER9L+WVR7SKhTPPvKEwVCFdMRfRs9Yw6biBU5CbbRNlcR0zxZlrpKdlM8WPvKUSuVzg0RvxsVeZQDWz3hj5s/Q2w7fIN+aP6w/AG7fYN/KP/Q/vt/Q3xJPPE+EFkXO4oz0185DBO8uQpMEHOc2Ynv05zbvSO9a6a4DAmRUeHTvFo+Y76rh/kW27wDI79rv9O8O/3hfGv+cX27/AMBfylGuXa7/+F8CYeZfuP+kyvGGUkLU/x5imOx0FWj0/wYNXkNWVVP+Vi1ERkQU5Vc1D9eUlgIZVA+2jjJ6WKXjNVh14+cCJATArAeOD6APsg/sDz5/APAPShH2D3h/in/0r4Yf4K9gsn/kf/Z9HnUuMoFXrVNhRLQfxh/YG6bidVWNM2E69B8GLxgrLkKjU2UEUDQvRi9YIy5CE+S02qRUIaR0L2aDjC9OUk4kxBPgQqbixbQvxi/YK+6y1SxHIPYvCD8aMabF9nNKbQTExwqWQitcNF5MR+7Fxp1uPwCAP5Ixjj/APwJPHK8ur0CvgGqvLE9+rxhPoq9cRw5yGoLkJP381Qzvjk1OVa5SZBLstNW0T05iDcxP3kUegwLstBWE5yZVBl8YXypfPF8AVl/Iv2pflF/+vxDPsl80zwBGzxhvas98zyZvyP9Kb1xnFhYikVS9sw50b4ZvmGsKbkJVNAS/RA/Gb9hjduMWbAT2V02TzIQP/m0WdQAWfyh/Un+831Z/kH/y3wTvAJ5/GO/6f0zvXu8IjxqJPpMq3NTDRIRvRIQvRI9WjQrOsgDkFMZ0j4aPmIs2YkszU02T/LSHJgKAVC+E1o0Oo1FtRIQvBp1ewhYsHJeOwlhPDaPuNJ/WJVaOwjhNpaPXrKwTtKShs3SfFj2WndYjS6WjFwC0n8af2J/qn/yfDq+ID2KpAF6vuA+qD9wP7g+4r7KvJB/YXkUeA+Sk+U2ds/pOgo3ET/WvB78Zur5FJsI0RMRPptNS1WRUt+ZCF7wUAfqct3a/iL+auZ69Rl/AvwDav0wv7r8YzyrPjC+uL2DPoNIv5C/2LdYV3qNRTZMstrwUqlJlYx9TdQOasqSEF9TPDhKHVR0j/FVVNSOOBNQDNOR1bOQ062CW81hFk8FYvWYm1UhmIzzX5vJ8TN/2Ishk3wAGf5Dfot8UT9bfaHve31hPAGpPfE9m76BPsk/ET9ZN9jWwhu+Y444z/MR+Vo0DPrC078bv2Ou+wo1UHZNVoPTvlo2eFR71piLELDSPaDT/1o3m8mz8FDdRZWOF/xSUyHT/Fp2W9WaDThbto4hOLfMgtP9Wndb1KmZjS2WDUVRk8fT/lpUiZiIiFAfWo2SUWRwXFlMApGdGD1gPYg90D/ZvmA/SDwAsfz5/UH8iH3R/Xn8wH9Kptu/iAU5lIwJPHfRPGqUjdPRU6FB1Hxe8BnKRLhT3zsM0tO1Ev2YiQgBct/Ylbr/wHwIhDi+ovyovAEQvZi/Ij3ov7I+2L6AvCp9A/C9Gn1ifap8UP+ZyiwSEYf60xMvP3caOQoVVVRSNVb3DbVY9tATflnJTbViNg7xYjUMVWbWDkyBZVRRU1MZE145CNQVY5cPzzD/uNeY9/jX+PQAmT4ivSk+sr76v0K8i79xPAAa/GL8qvzy/RrWmpfZPCF+EGln+w1Ud1DRf1uXOEsexVJ1UXFeegh5U/RRTIBUEDP+OX6BTfnJXLDW0X1DGVV711l2WcpPkdFv0XxgGbxhrHpK0TfWUxPc+bQje9VZttvNKFVQEDxYNrpIBVZR3Ng+4b8pv7G9W32jfABJ/NN9Wf7Dfwt/U3xYfgH9A4tmmZUYVHvNUFx6TT82DWXLcd1ZSXVEVA9HUhBtiUl2D01IdNAyP5nIN65SUu1LFlDSPRo9YjwD6H3yPho+gj0Iv1I/Wj/CPAPqPdP+G/zCfcpme/3Cf2v+YhJ9WU5QUAFMthKyU9WFTtZ/Hn9mabvJUV21jbcNktFFY7eO6WEVkkAyvHqUWYxykRjSnduLMAPSn9jXmP/g/eq/0D56v2K8AKh88H96v8K9Kv4Qflh+oHxCyEa4zbBceYpBstFsAdr+EGFMeYkCUt44zNAcWYkg1VcV0VcUDyVTVFNy0q1dUfQRUveRTPfOyojQ0eoRXnpVOU1It85AVUr3jWHwkICTE8+D2souzUR1jcMxXbjPs5MqybMSVVOVkxChQveRPth1jYE/90/dOrXROVm1jI05147wsZFg0ZGP1TGVktHX81LdLBdS2jGT6Sm0TpUqVlEo2TdOqSgXzDEtFNIxvAA7drm8w30LfTN/OP+A/Gn8ADO+O3whL7t8A70pPbE+ebQbG8uZMBTY25d7zROeWQxRU766SRaRUuXTvhu+Y6wLmMk6MJ9713uXG79jv6u8ABP92Xxj7Pv+oX1L/zF9u/wDwXwJvxP8mb7j7Lm/w/wIJWJ6aGwhe4nFU5TPuzLTIOw/dlkZiVjynvrI3WBK9s6cEr4aTWD2klAceIy1Y5VMEWK1T0kSvxg8A2A/qAeYPaH8aH4x/nn+wfwBaH2Qfrh/4fwqPHI/efQYDKVfFZq6TV33D0YS/blJp/Jy3XkKDvLRHVS0GAm7jVAUEzL/etV5zFAce8gVA7LQKZCQLwAYFroMcx6y+5V7isVFdw3tEVEWgRMfGMsMgVs3uw1DlQ9xtT+VTdE/FMwpPhc6yTmK4nMeesu9MfSRMRl3DK0y9tMTPjsKg3Mc01sX2sgP0xIFLJSR0PwCGP5g/qj+0Px6vSK9arxxPACZPeK+ir3RPdk+4r9KpBqVglk0mg6xHVpMslOpQxbONXzxU01GNhARXXuIhCGQn9kUGAu0EXxZdRsNcVwA2XU5VTl9gX3JfjF8m/7BfALpfNM/mXeZfaM96z1Rvns+AsM9ab2xvDg8gA96jNCTworyEh6xvTg32QsXkdDVA3G/ubY4PoAMmI1TU1eR3AC5/QH9Sf3R/3t94f8J/FO8AJu/IfzKPTO9u74Dvku/MH4BOj2CPcokOJYaPmIt+go9ErIfeshy8j86NhiII5IcCFvNSPST8jw6fIJv+YzSfhEaV7sLgVJ9mn3ib3qLzEUz1JJSXPpLLNDfuI8ScaYNEN07zS+VDfEvVxAFL5Z8HpGYNDq8or8I/rA8AZq+or4Kv5A8GHxgfKh/cr6BOH9Cjjk3uE6REugQ0/AQkt77C6DS/1kVOv2gj1mKrF1P1tFLds7xk9IcC7MRQjL/GtTZfSF/Kuc69AOa/+L8Kz4QvLs+oL7ovhM8A3i+Qz0JvBD++z9DP4s/0zwgG3aZlDnL4JN8230jT9kIBpVTfHtNs337fkN+y0Q5NALbfyN/y3/zfXuVeT4BPQu8ApO+mT7hP2k/sT/5PqO+67yVXzZPT1O9eIv7s7/7vAKCPIv80/0b/6Itm9Y61Diohs4T/lv+o+84iJEyfzv8I4P+Cn/z0LJyXFgWulSYNCMaf2JNeUgHkn/afeA+KDwCcD74PKH/KD/RvNh9wf4J/QJR/1q9YH7J53mWeM0zNI620XGSzTs0kT9WTcZScF1YyXXz00bQXptK5Smz1U82TM2S3PpLrdL8A9h8IKyYlHi8wL0IvXC9mLwB4L5IvnC8Wn8gv6i9Mn+4vIBg/cp+Un56VFnL6TD9ePdYuAvNTBYRUNXPuVEKFk2aMP541vuUOY1dN07M3WKXUTNQHWY2DI8xk1xZyyljFlOQ0SFhaNZME3DTWV+UzuJzfAKbdLkUuT0BPwq/Ur25PkE8ACr8MX8ZNHr9Qv2K/dL/2pSLGk1elO8vo/oKSTF8W8lG/ZF8G9f4zVL2TnIxXos6CHpxfrl0eQgp0NNMgXP9u/4D/AmG+kgyklBNvALX+ZjM8Z6ZjTG+mM/T3bm0EDgWOwmscD9bjpG9GDb6CAUxkH95v8G8CfxR/jt+g3wBif8Tf1t/o3/rftH/GfxjvmmofTL2TvE11tPx0tBVPjVRQhdPqpB/es7wfIp6SOOSUyxDGku2c5+4fAHCLvoWGj5iPqo+8h76N3o8A6I8Cnwyfhv+Y/zqfvP9mnyB4n+L/BA+unY6iGcSfZj1M5p0OAmhVncTMtG+kNJHkFK8mpdYSpzSnRrIlFESnfsNYtYOK7Ddmpf41AHalJkWOrSZFJk+4ryof9K8ATh9gH3IfhB8uv5gbjh94v6DaH7QfJl+ou25jVjWDTyDEv9a/eFv2tT6CYwTPFs8IKM86wY7Cm0TPVs/4W6bSBQ6U5NeEz5bNNm22xY6iETlUb9bN/iIrfGf2xb6CMQy8ZJtoxhKlSr1UJN8ANtWm1VbVVt1e36jf6j/8PwCu3wjvMk8cT1ZPaE8678w/aIZPSO9a7041A71PhQRCLGTMhO+W76jj9vI2hCQlIEQE+FSPDkJO3O+2hQD+5f7vEP8q/zT/Tv9Y/3L/AKT/pv/Q+wZvKG/a/0RvXm9IcG+Caf4i+ywH1lJypGRL4lKF03pMB55DVK2zo/FUhdRsBz4zVl2jyE1WhdNaV+1E9AQ5LKearsNZXTMnWRV2jqLZNMQHfqJKzAQGWKUkxBcAfq+Qow4fsK86H6R/5q/AfwBKH+x/vh/wHxKPNI9Gj1iPoGKBlrUOL7C7LioOJCTQSEQv5r1ecppsJ1YzVE0GoIYvmCOOM6QvHmJkRFQuQMzkg1DOL+Av8iG+UqD8JKFrBD8WPyg7rrNNzVNw0EQ/5s/4w75SEPzEt0piXTOHhDce3Y6i+UtdpACsP07f0D8ST4Tfbq+Ar1JPAESvnq/Ir9qvnE+WTfavALtafuNMpePBTa1Tviw02bnkR15yylCl40FRQoWDtQRfpu+IsyYDUn3ELVId05NSjYNRTFc+kgMBUu3vZ1x+XyD/qlkWzwCwX9JfTM/mX3DPAm+Uz6bPAFhv6v+8zyYFjm+gb7Jh/iNRU+0kxGc+AvBkJGzcbxb+osdW/SM77AwLeMbCsQgcfy51BhKcWO1DXAREd77C1uQPXn0GHxgfsn8AFO+2fwCPSu9c7xaPcO+C72Ck77bvyO/S4WaimlcllBCEjyYvqIuWg1W1JFQvZi0U5o0+AsBMBIUEn6YthoILZVLtQyyktMvAZvNEnyhWn2ibfjIz7ET8hJ+Wnyyok+bSbE399E2dBMSfZNadjoKx7Jf+opdK/SMD60qVP6c/Ka87r4WvX68A0Q/DD+Wvp68BHzMfRR8PvyABv2sfbRamBd5DTD1U1EeSjsK05E9+EkNst44yKEK8JJ+Ev5a/qLOOgpHMtAFcnPdWVc6/cF/yv5xfDs8AMM86z7QvZs/YL4rP/C8OP8DAz1JvRD8+P/DL5tIMUqoVo1gklMR8tDss1LetU53jNVQ9lFQVpFVqPbRV5fRWXTOmVg3U1Vdl04v01P50hG1YWs1kWJ3jJVndlFn1I2nkDHdecmq01CZYLQMD51dl9PTXXnVGTe7fAO8Aek+MT17vsE/CT9RPnu/4T4AKXxxfLl84U8bVzjOcRHOa9OQ1nETzVgUEDPRfphT0HlZN1gYDVV0zZkVVnfRVzWYOc6w0cdSEazpUvSMCRPTMU10zq5ZTJSRTbRMn9ITgYrRkqhTXxlOU9AVSfQNVzVwkl6QkYATUG/QkTeR8lLBQ/YTU9EBslLMLUP1UBARBT/2zutaklFFOdSRNFaOITSa9IyJNpRZ+cl6kFIMAqq4TS3WUSy0Dx2wEi2VKvZRKjYR0BDxLRbQGfAQ9TJ1UjBeeDaYPuA8A4gnmD/gPMn9cHx4fiH+yf1CMH24fwH+SH0xN06A0BFNMTQ0G9mNPFaM4RGdK9nIjZCSYxPW0tIEU1NvyUl0zNlP9sypTVP2UbPTV9BShDGRqhDQBOCyUW4D2Jda/UC9iL3wvAI4voC+qLyyfzi9Qn/IvdJ8Ahp8gP1I/rJ/On9iTfoOEP0SWPfZyM6w3NgPENKPEN2rWkqhk1Bs0RJBXxbRtWO0Tb1hl09tYRYRNWcWDE1nVhKzUrBxPCg4C6fTkxWxH3tXe1VZPAGhLbk/wrwK/nE8mvzi/Sr8APF+O71i/cr+kv05fYF9yUcTmowz0b4Rfll+oX5m5JVQlk4DEV26SBNRXjrKJleRfBpNSnTQU1+bSPKQUZ6/SzyRv1pIoPJVQElVzrkxvDgIJZGcuhT7zgU5FBIRvlmW+M6RvLoKdgUvlZsZtzmXeb/BjVvNMAjWTYgSPFn8of1p/TH92fwCg36J/7N8O7yDvMu/0f95/UFDvYuEWhS4CR5xkPQwFGjSEGNQUk1D9NEyPXo8scIP+sjBT7RMPhI+WhQIuAjekj96Fvo/Qg96F3o8A8I8CmQafKJ+a/6z/Xp9wnwDi//T/np/YnyoPPA92Ne6VSlZjUl3jpwSnFgK2FK+wJqVu4jOgPgIYVs2jjMZ8VB9XHSRUryaC2VhWxdMeWdU0We0T7xRHNj4CaFjV8yRY1YQ0TwBORbalzq/grxK/HL92H4gfAJofrL+mH7gf0h/0HwYvGC9AIiHGtb5T1L/mve7iL3RUqfEsp/4DVX3zLiyk89rEVLrMVIJUlTNLVLY1oxNUffPOUz0DmDb0VGBTnYMoU2WGljKru1LFg4MEpEtsBAeS/OTRvOdu01EVxOyU861QNRO8UI3jh6zkQ6okNAy0xU8VA0Z0ZNq1TtXzdPTEDE7lE6WVTb1kTeUTxWzXzlNMqnVUS21kS63z4lTUnC1K1fOUSvXkSp02NqIDw0slpGzfft+Q3+LftN8AFk9ATwrvDE9eT4hPmk9074C+T2DvskmG7SaFnuX+MhpVUFWjkbTkBTRke2T0YQzM797tPjPUJOJSPRQC9JRoDP8WBdaFLv9A+1b1AL5dZv94/xqftP++/yhvOm8ADA9eb3BvGg+Ub6Zv4J/ykVYOYkJSPaRSHdMdvCfC5hI1jAeGKjOghmIWVgrFo4r0tP5sJEMgVq9oo7b2UiBZhaMcWR3EWAq9tFgtQ3qUr6atJh3GrwBAH1If1H/mf3AfCo8cjy6PAOgbPo8gL3KPhI+OhR4V7uLBf0QvVi9oI+4DBMSxVWJdg3UUzybN5gJJVP2DVREElNmEBKNkxF5cz1BuxT5VFpPkJBN8xNyUz9Smxf6DUJUkUE1jhFAm7VNOUBV0rJSm3M/uxaomU04FxE0t1E3VQ9fFTOUDWRzfLtWW4t1KCnWUSi00SpUkVN/WP9hDAhbSfvQ/Bk9ITypPpK9OTwCgT2pP3K+uTQa/sE8yvxy/CEa1rgNspBqU576VFl32I0gsV+5VTmJkRF9O0jHs52RmVcZzUm10HPREUhUTARCMX55fsFMGxbZf0F/iXwD8Xw5vgM8ab6TPdm+IY7bPAODPim8E3xbfwG9iCd5vwCMKtoIVHJSRlAd2KqsAHn2UJrNchOW0hFVEdyayIyBUd47DZH8O83R09oR/ln8AqHOmdbZ/yH9C71Tv/n947wCK75zv1h+w79Lv5O/27wDzEK51roVOM8TkBTTlzI/ej2zwg56iOlVtwwBVBZ9YF58pmm6ialONIzNEn2RWnY7zUlU01MSkUbWkolQEKpTFlJe2goUkNEy0rJd+M0+tM1xP7ZROis0ETs0jCGw35p1Guhcg/JQLrx2vL6SOwiIEpy5SAStMr16lXq12r5Cvoq8UHwAmH/CvSh88H24fAL9Cv6QfUI4fYL9ysTZzTvVDAIS/BJa1nnJ5pL++M/S0W1BWVUrekhGs9OPcv7aCRbz0BRfktPoEzxbPKM86z0TPAPZf2C9yz5zPDj+wz8rPND9A7s8o0/bPgD+SPyxU+/wkRNtvBROaZN82U+yEhYTf2JbfqNuucrxYxeMVWUKdcxlcf97f8NMuAszE5wAG76h/Kule77BPau/E58ZPAKDvAl8E/yZfwO8yX1xflo+kKOPekoEk/96SwSR0foVW/ZMtTP9e/3Dz5tLHBVS9U4+E/yaV3pOk/y4CFfz8tMb0tIBcn97/8PMKtoNRvVP/lJ+mlfYzJAcmljJYT/2ERASIRA9WBShOY2QP7kNLrdRL1bSMB0rWA0r9g7GkB96TS/UUAPSXxg/YD+oP/A8uH4h/mn8AXH9+H9B/ih/kf6Yf+H8KjyjUH+YdJmNPRTN0lL/eJRgeLzAjRjI0U2UkRC/mvQBmLZ4lfi+QL6Ipti9Qz8ovAOwv/i8gP4KfRD+mn7ifyp/AbD+WPwCvqjk2Q7yEcFKqnXP+vDR4tITzPCRxrVSdc+5UdXRVvVPf1sRUUVbVtFbtk1ZXpgWjyFfl1ubSp1REB61ZRVMlWQWjCKykyFpERIhEREhYnZME7NQD1ldFRIxHfk+QTzLvHL8ALr/wT+JJBl8QX0JZfr9IXyCyv8S/1r+gu+8SkJRUg6Ba1jNXpWPRVlWTkDz0jU8ERA5WpVTsN+bSR9lVLcTMVNVU9aOaVFa1g2NUtQRUdSRTFbTQXNRDoEbTFGQKnPTTUtq1A5uUhGVSvVMfUtCdJsZTfIemskVcZA5RtuXT11BVk6BQtQNb1hwEJlA1I+CcZHhP1nVzCk8ddE7tozlOaiUkTZ1kTe2D80wdxFpEhCxE1NBLPfRLVZNrEEvdtEq1g4NKHXTadNQDfAR8S+2j+UsAFQSkd051Rn8gj2J/bH/e3wAI77J/zN8+71DvYu80j4bvWLgfOnnukuZMLQO8zGRbuk6dk7RPfaRQZUSK/BRB9ITTDCRDYLYCu6q0xVPtkzZ8xCCExPioLGfuMywkULyEILTE/wAkl/6F9o8InxqfNJ9Gn1CfAGKflJ/u/5if0p8kD+6fSA9AWg9sD24lbiUmpW6DUrWGqv6iXKyE96SEdGTE85BcpwbTbKeWY1Yl1BxExUSMrz4CBqSv5sMkRJzEpwAOE9SnBvP8p/al9q8Ivxq/qFy3hhWmwosUxEGkVAHKdBS+/DR67AX8NPpVarVTvWSkf/Q0OFVtE2v8VA0DxGzEi1TN861SXMQaVO2EU20UU0bto2lTnYZuI7yEwAT0BYtEZFPENTT0c/Duw4QEq2pRHWRRtVP9/MTGWoRkjoxkWFAVdFDlFKlPHUQU1Oq8ZIXU5FTWJNR5Tp3ETvXTSk9YBdYe8wTUMFAdZFClYwkxBDfGYiwkPzY/QDOm8gEuVDcGNWY9FjV+PxgzDjVInj8QM6ayNbw/luI31DcQzj/wP9o5tmI4FE8mTzhPBEpPdGQ6XE92T4hPmk+sT0C+T9BP4k/0T2ZFbhI8FFcABl8YXypfPF9WX0hfYl+MXwCeX4Bfulm+X9Bf6l/8X/5fABhvOm9cb1ZvcG+Kb5xv/k8AsG/Sb3xv7m/4bwp/NH8WfwAof7pvbH+Gf2h/on+sf8Z/ANh/6n/8fwaPEIvWNQY1bgKBKFSHPjUGNdY1DoV24kNqVERIVDRO5DRVUPXTVVq0JF0ERGf0xGvs5FNxUL0EpCR4PIR8rCSrglD9A4c8hIyEhJNKVESYPISc7Mc+AqakhKuqUA3jruQ0teyEt4o8hLysJMKUJ+blPiLQVqw001Dto9k8hNysJFXi/MTmpITqBNTwrCSF8uyE97QkkyC+E2z0BVKEBArcx4YiE3T0FxykVRvExCFs9CV0BCiU9K0svPQwUQ3DNXz0OGqk9D5k9EN0BEhRPTNTTFE99BykVeTEV8zElVu89GAcpGV8Jw7jUYoVw3F09HfMx+4T1PSCqnQEiMzEi8TEkWz0lUp89JjcxJ50Jw4CpESkVaykpK+EJLN09LdEpFW8TKTAhCTD5MTHjCRVzcTE0QwE1IQE2qT0Bd6MpOFs94b1tvUOBW4FYqbC+6SkU/AOwgVSleOtB6wEDFIVwxGsxBVhUpUGtsWuI6S0J1JlE6sqUg3jLqQEM7zEOGqsBDxE9ECcBERSRcSqZCRNtLRRpLRX5LRalVKl817UtGKsx77SalpExG7UtHJS1YRSjdSiPPSANPfug2QkjUT0kKqkBJPEtJlM9J9cJKOqdMSofMSsRMSupASzChzEt6wEvDz0UyAGI3TETchkJM1SPbSktNfktFXaRMTe1LTiHMTnBPQV60TE7tS08nTEK/DeE9Y89ABTnbRTBZMIU1ZlIw1TzfMSfNQVNCSzGVMN9nbiI1PdtFOwPTQ8JxYzJPQ4U60TO9Yc9EBT9bNDRCRKU2Yd405T3QS81FdTPcRQLCSzAE7DFPRmHORqrNRVb7TUcxT0dsTUfBz0VYB81IU0JIms1I+U1FWSFPSWRCSajNSdtNRVo7zUpxzkqhz0sLwEVbS0BLfE1LwM5MGU1K3CRCTKU6XzztTU0ap81NXk1Nv05N4M5OGqvNTnLCTsrNTv9NTzqoTU+Cwk/OzUAAQkBFbMBApU1ZRUtbRUvbSozAQjIG4SHBQkInz0JVoMJCt09DFU5TRUTURmjPQ8VA3ExARDVN0jw0lUJcQUJ56DHCRaVLRFxBQkYnz0ZVQ9M2xBVEXkBCTDANaDjPR8FCRNgnz0hVTthOT0jXT0VZF89JUcJJps9J4EJFWkVASnDCSrJASvJCRVs9z0uYz0vMz0wAQnLC6zHATMVD20VCXUHCRV2iQE3xQk4jQE6BwEU+xUnZTU9PNUBPeM9JQDIFbzVcWUVYXU/BQMVVW1tFW9tFU9MxzsFLMfVbXURBQoVeW0VUoVpFVFszT0Fz4yPIwUVUCUFEREFEj8FEyMFDVQRBRYhBRaVUXElBS1ZJwUaGQUbFU9I3AtVfWzc1WVpFWdpGwU1X88FIWEFIrkFI5VyoXkVY3kVZXkBCSgVabFo6FVjQQcJKtkJLGqPBS1bCS3HCS7ZCTBqjwUxYQUyuQUzlQU0apcFNUcJNsEJOAMJOOqbCTnHCTrbBTvDCTzahQk94QU+owUAFZd9G1WteMKVhXzDlaV1K1WjZMWVoX0VnWzIG1W9bMjVu2DJ1al9NVWpaMvVDQzXDQ3VlYF4z5WjaNBPDRGRDRtSoQ0TlalA1NWNcSqZDRbbDRfrDRjtDRn2iQ0amw0b1Y1k3VWVgWTeFbdhFbFo4HsNFWF9DSI/DSMNDSS9DTVmCQ0miw0nqw0o1ZUzcRENKosNK4cNLRENFW6/DS8BETB7DTF9DRVyCw0zow00Tw01vw0VdxMNOA0NOJMROgkNFXqBETxrDTztDT3/DSt/Kw0A1fFlFeF1FfaLTRXpQMTV+2DF1dS7ZRXrdQUVCMcVCckVLUrLFQvFFQzV93zOVVXhTRXjTRXlTRX/dSmZFROV+30dFRWfFRaVVdtpFftFFe1hFe1k1NtV8WE/ER1XFR5ZFTVfsRUgfxEhSRUi1eqbYOQjFSSdFSWfFSaagxUnqxUpLRUp1e15KqkVLD8RLUEVLhkVL5WbFTBV72zxXxUymRUVc4UVNN0VNY0ZNoMVFXeFFTjHFTnJFTrbFQz8Vc99HxU+ldN9MRUqwFYXfRYJTRYpaMPVVjdlFgdVFhlFFgF42seWJX0WI2TJlil9C1YxaMxWLX0WF1UJHQFOwx0Pkx3RnVGehNwJvMoJGemVY7SHQRU2CxHnjWorrOcRZwUmIwUYBQkJ0JUFPGsB07jxPeOkgYEBBD74I7lbqOE1CiU1GPQ1sUEVuNExD6ktz611qVOwxS0SBOgjpV20rDUh8aiQbyEtQsclU+1kz1PpaPPtU69FE61k91N1YRNqu1kTY0ETH2ETK2ES7J9xEt11OSEoEp100C1SmW0SY2ThkldNEnWvaPLSOV0SKWTAkjWTfOsRy3ERxXz/kaqVURGVaRGhdRGjaOxzUVFs1RFddRklLRE2k3ERLXjGkRlg8ZD2n3EQ7UzN0MN09hCYrUzl6yXphOUlNxDVTQRRBWk1Jd+E0TNloaVRrIBFPyfhpX2ne5jLK8+r0ijgGbzXKeG02Svfq+Qq1YyA0Ckr5avqK+yr8SvjtL9zJQA268dv/+sBr8wv0K/VL9mvRhuv4i/mr9EQA</prop>
			</obj>
			<obj name="Protocol" class="HTCProtocol" version="1">
				<prop name="Created">2013-09-05T13:20:13.619</prop>
				<prop name="LastModified">2013-09-05T13:59:31.452</prop>
				<obj name="Programs" class="HTCRunProgramList" version="5">
					<list name="emlist" count="4">
						<obj name="item" class="HTCRunProgram" version="1">
							<prop name="name">pre-incubation</prop>
							<prop name="Cycles">1</prop>
							<prop name="AnalysisMode">None</prop>
							<obj name="Segments" class="TEMRunSegmentList" version="1">
								<list name="emlist" count="1">
									<obj name="item" class="HTCRunSegment" version="2">
										<prop name="Hold">600</prop>
										<prop name="Slope">4.4</prop>
										<prop name="StepDelay">0</prop>
										<prop name="StepSize">0</prop>
										<prop name="Target">95</prop>
										<prop name="Target2">0</prop>
										<prop name="AcquisitionMode">0</prop>
										<prop name="AcqPerDegree">5</prop>
									</obj>
								</list>
							</obj>
						</obj>
						<obj name="item" class="HTCRunProgram" version="1">
							<prop name="name">amplification</prop>
							<prop name="Cycles">45</prop>
							<prop name="AnalysisMode">Quantification</prop>
							<obj name="Segments" class="TEMRunSegmentList" version="1">
								<list name="emlist" count="3">
									<obj name="item" class="HTCRunSegment" version="2">
										<prop name="Hold">15</prop>
										<prop name="Slope">4.4</prop>
										<prop name="StepDelay">0</prop>
										<prop name="StepSize">0</prop>
										<prop name="Target">95</prop>
										<prop name="Target2">0</prop>
										<prop name="AcquisitionMode">0</prop>
										<prop name="AcqPerDegree">5</prop>
									</obj>
									<obj name="item" class="HTCRunSegment" version="2">
										<prop name="Hold">15</prop>
										<prop name="Slope">2.2</prop>
										<prop name="StepDelay">0</prop>
										<prop name="StepSize">0</prop>
										<prop name="Target">57</prop>
										<prop name="Target2">0</prop>
										<prop name="AcquisitionMode">0</prop>
										<prop name="AcqPerDegree">5</prop>
									</obj>
									<obj name="item" class="HTCRunSegment" version="2">
										<prop name="Hold">15</prop>
										<prop name="Slope">4.4</prop>
										<prop name="StepDelay">0</prop>
										<prop name="StepSize">0</prop>
										<prop name="Target">72</prop>
										<prop name="Target2">0</prop>
										<prop name="AcquisitionMode">1</prop>
										<prop name="AcqPerDegree">5</prop>
									</obj>
								</list>
							</obj>
						</obj>
						<obj name="item" class="HTCRunProgram" version="1">
							<prop name="name">melting curve</prop>
							<prop name="Cycles">1</prop>
							<prop name="AnalysisMode">Melting Curves</prop>
							<obj name="Segments" class="TEMRunSegmentList" version="1">
								<list name="emlist" count="3">
									<obj name="item" class="HTCRunSegment" version="2">
										<prop name="Hold">5</prop>
										<prop name="Slope">4.4</prop>
										<prop name="StepDelay">0</prop>
										<prop name="StepSize">0</prop>
										<prop name="Target">95</prop>
										<prop name="Target2">0</prop>
										<prop name="AcquisitionMode">0</prop>
										<prop name="AcqPerDegree">5</prop>
									</obj>
									<obj name="item" class="HTCRunSegment" version="2">
										<prop name="Hold">60</prop>
										<prop name="Slope">2.2</prop>
										<prop name="StepDelay">0</prop>
										<prop name="StepSize">0</prop>
										<prop name="Target">65</prop>
										<prop name="Target2">0</prop>
										<prop name="AcquisitionMode">0</prop>
										<prop name="AcqPerDegree">5</prop>
									</obj>
									<obj name="item" class="HTCRunSegment" version="2">
										<prop name="Hold">1</prop>
										<prop name="Slope">0.114285714285714</prop>
										<prop name="StepDelay">0</prop>
										<prop name="StepSize">0</prop>
										<prop name="Target">97</prop>
										<prop name="Target2">0</prop>
										<prop name="AcquisitionMode">2</prop>
										<prop name="AcqPerDegree">5</prop>
									</obj>
								</list>
							</obj>
						</obj>
						<obj name="item" class="HTCRunProgram" version="1">
							<prop name="name">cooling</prop>
							<prop name="Cycles">1</prop>
							<prop name="AnalysisMode">None</prop>
							<obj name="Segments" class="TEMRunSegmentList" version="1">
								<list name="emlist" count="1">
									<obj name="item" class="HTCRunSegment" version="2">
										<prop name="Hold">30</prop>
										<prop name="Slope">2.2</prop>
										<prop name="StepDelay">0</prop>
										<prop name="StepSize">0</prop>
										<prop name="Target">40</prop>
										<prop name="Target2">0</prop>
										<prop name="AcquisitionMode">0</prop>
										<prop name="AcqPerDegree">5</prop>
									</obj>
								</list>
							</obj>
						</obj>
					</list>
					<list name="AnalysisModes" count="4">
						<item>None</item>
						<item>Quantification</item>
						<item>Melting Curves</item>
						<item>Color Compensation</item>
					</list>
					<prop name="ChannelCount">1</prop>
					<prop name="InstrumentSubclass">HTC_VER_10</prop>
					<obj name="Container" class="HTCBlockType" version="1">
						<prop name="Id">bt96TC5</prop>
						<prop name="RowCount">8</prop>
						<prop name="ColCount">12</prop>
						<prop name="OvershootDnDelay">10</prop>
						<prop name="OvershootUpDelay">10</prop>
						<prop name="RampRateMaxDn">2.2</prop>
						<prop name="RampRateMaxUp">4.4</prop>
						<prop name="ReactionVolMin">10</prop>
						<prop name="ReactionVolMax">100</prop>
						<prop name="ReactionVolDefault">20</prop>
						<prop name="HorVertCrosstalkCoefficient">0.0003</prop>
						<prop name="DiagCrosstalkCoefficent">0.0001</prop>
					</obj>
					<prop name="MaxPositionsToSeek">96</prop>
					<obj name="DetectionFormats" class="DetectionFormats" version="2">
						<list name="emlist" count="8">
							<obj name="item" class="HTCDetectionFormat" version="1">
								<list name="emlist" count="1">
									<obj name="item" class="HTCChannel" version="2">
										<prop name="name">SimpleProbe</prop>
										<prop name="Active">1</prop>
										<prop name="EmissionWL">510</prop>
										<prop name="ExcitationWL">465</prop>
										<prop name="IntgrTime">250</prop>
										<prop name="MaxIntgrTime">2000</prop>
										<prop name="MeltFactor">1.2</prop>
										<prop name="QuantFactor">2</prop>
									</obj>
								</list>
								<prop name="name">SimpleProbe</prop>
								<prop name="Active">1</prop>
								<prop name="DefChannelNdx">0</prop>
								<prop name="DenominatorNdx">-1</prop>
								<prop name="ReadOnly">0</prop>
								<list name="EmissionWLAvail" count="6">
									<item>488</item>
									<item>510</item>
									<item>580</item>
									<item>610</item>
									<item>640</item>
									<item>660</item>
								</list>
								<list name="ExcitationWLAvail" count="5">
									<item>440</item>
									<item>465</item>
									<item>498</item>
									<item>533</item>
									<item>618</item>
								</list>
								<prop name="MeasuringMode">hmmDynamic</prop>
							</obj>
							<obj name="item" class="HTCDetectionFormat" version="1">
								<list name="emlist" count="1">
									<obj name="item" class="HTCChannel" version="2">
										<prop name="name">FAM</prop>
										<prop name="Active">1</prop>
										<prop name="EmissionWL">510</prop>
										<prop name="ExcitationWL">465</prop>
										<prop name="IntgrTime">250</prop>
										<prop name="MaxIntgrTime">2000</prop>
										<prop name="MeltFactor">1</prop>
										<prop name="QuantFactor">10</prop>
									</obj>
								</list>
								<prop name="name">Mono Color Hydrolysis Probe / UPL Probe</prop>
								<prop name="Active">1</prop>
								<prop name="DefChannelNdx">0</prop>
								<prop name="DenominatorNdx">-1</prop>
								<prop name="ReadOnly">0</prop>
								<list name="EmissionWLAvail" count="6">
									<item>488</item>
									<item>510</item>
									<item>580</item>
									<item>610</item>
									<item>640</item>
									<item>660</item>
								</list>
								<list name="ExcitationWLAvail" count="5">
									<item>440</item>
									<item>465</item>
									<item>498</item>
									<item>533</item>
									<item>618</item>
								</list>
								<prop name="MeasuringMode">hmmDynamic</prop>
							</obj>
							<obj name="item" class="HTCDetectionFormat" version="1">
								<list name="emlist" count="2">
									<obj name="item" class="HTCChannel" version="2">
										<prop name="name">FAM</prop>
										<prop name="Active">1</prop>
										<prop name="EmissionWL">510</prop>
										<prop name="ExcitationWL">465</prop>
										<prop name="IntgrTime">250</prop>
										<prop name="MaxIntgrTime">2000</prop>
										<prop name="MeltFactor">1</prop>
										<prop name="QuantFactor">10</prop>
									</obj>
									<obj name="item" class="HTCChannel" version="2">
										<prop name="name">VIC / HEX / Yellow555</prop>
										<prop name="Active">1</prop>
										<prop name="EmissionWL">580</prop>
										<prop name="ExcitationWL">533</prop>
										<prop name="IntgrTime">250</prop>
										<prop name="MaxIntgrTime">2000</prop>
										<prop name="MeltFactor">1</prop>
										<prop name="QuantFactor">10</prop>
									</obj>
								</list>
								<prop name="name">Dual Color Hydrolysis Probe / UPL Probe</prop>
								<prop name="Active">1</prop>
								<prop name="DefChannelNdx">0</prop>
								<prop name="DenominatorNdx">-1</prop>
								<prop name="ReadOnly">0</prop>
								<list name="EmissionWLAvail" count="6">
									<item>488</item>
									<item>510</item>
									<item>580</item>
									<item>610</item>
									<item>640</item>
									<item>660</item>
								</list>
								<list name="ExcitationWLAvail" count="5">
									<item>440</item>
									<item>465</item>
									<item>498</item>
									<item>533</item>
									<item>618</item>
								</list>
								<prop name="MeasuringMode">hmmDynamic</prop>
							</obj>
							<obj name="item" class="HTCDetectionFormat" version="1">
								<list name="emlist" count="3">
									<obj name="item" class="HTCChannel" version="2">
										<prop name="name">FAM</prop>
										<prop name="Active">1</prop>
										<prop name="EmissionWL">510</prop>
										<prop name="ExcitationWL">465</prop>
										<prop name="IntgrTime">250</prop>
										<prop name="MaxIntgrTime">2000</prop>
										<prop name="MeltFactor">1</prop>
										<prop name="QuantFactor">10</prop>
									</obj>
									<obj name="item" class="HTCChannel" version="2">
										<prop name="name">VIC / HEX / Yellow555</prop>
										<prop name="Active">1</prop>
										<prop name="EmissionWL">580</prop>
										<prop name="ExcitationWL">533</prop>
										<prop name="IntgrTime">250</prop>
										<prop name="MaxIntgrTime">2000</prop>
										<prop name="MeltFactor">1</prop>
										<prop name="QuantFactor">10</prop>
									</obj>
									<obj name="item" class="HTCChannel" version="2">
										<prop name="name">Cy 5 / Cy 5.5</prop>
										<prop name="Active">1</prop>
										<prop name="EmissionWL">660</prop>
										<prop name="ExcitationWL">618</prop>
										<prop name="IntgrTime">250</prop>
										<prop name="MaxIntgrTime">2000</prop>
										<prop name="MeltFactor">1</prop>
										<prop name="QuantFactor">10</prop>
									</obj>
								</list>
								<prop name="name">3 Color Hydrolysis Probe</prop>
								<prop name="Active">1</prop>
								<prop name="DefChannelNdx">0</prop>
								<prop name="DenominatorNdx">-1</prop>
								<prop name="ReadOnly">0</prop>
								<list name="EmissionWLAvail" count="6">
									<item>488</item>
									<item>510</item>
									<item>580</item>
									<item>610</item>
									<item>640</item>
									<item>660</item>
								</list>
								<list name="ExcitationWLAvail" count="5">
									<item>440</item>
									<item>465</item>
									<item>498</item>
									<item>533</item>
									<item>618</item>
								</list>
								<prop name="MeasuringMode">hmmDynamic</prop>
							</obj>
							<obj name="item" class="HTCDetectionFormat" version="1">
								<list name="emlist" count="4">
									<obj name="item" class="HTCChannel" version="2">
										<prop name="name">Cyan 500</prop>
										<prop name="Active">1</prop>
										<prop name="EmissionWL">488</prop>
										<prop name="ExcitationWL">440</prop>
										<prop name="IntgrTime">250</prop>
										<prop name="MaxIntgrTime">2000</prop>
										<prop name="MeltFactor">1</prop>
										<prop name="QuantFactor">10</prop>
									</obj>
									<obj name="item" class="HTCChannel" version="2">
										<prop name="name">FAM</prop>
										<prop name="Active">1</prop>
										<prop name="EmissionWL">580</prop>
										<prop name="ExcitationWL">498</prop>
										<prop name="IntgrTime">250</prop>
										<prop name="MaxIntgrTime">2000</prop>
										<prop name="MeltFactor">1</prop>
										<prop name="QuantFactor">10</prop>
									</obj>
									<obj name="item" class="HTCChannel" version="2">
										<prop name="name">Red 610</prop>
										<prop name="Active">1</prop>
										<prop name="EmissionWL">610</prop>
										<prop name="ExcitationWL">533</prop>
										<prop name="IntgrTime">250</prop>
										<prop name="MaxIntgrTime">2000</prop>
										<prop name="MeltFactor">1</prop>
										<prop name="QuantFactor">10</prop>
									</obj>
									<obj name="item" class="HTCChannel" version="2">
										<prop name="name">Cy 5 / Cy 5.5</prop>
										<prop name="Active">1</prop>
										<prop name="EmissionWL">660</prop>
										<prop name="ExcitationWL">618</prop>
										<prop name="IntgrTime">250</prop>
										<prop name="MaxIntgrTime">2000</prop>
										<prop name="MeltFactor">1</prop>
										<prop name="QuantFactor">10</prop>
									</obj>
								</list>
								<prop name="name">4 Color Hydrolysis Probe</prop>
								<prop name="Active">1</prop>
								<prop name="DefChannelNdx">0</prop>
								<prop name="DenominatorNdx">-1</prop>
								<prop name="ReadOnly">0</prop>
								<list name="EmissionWLAvail" count="6">
									<item>488</item>
									<item>510</item>
									<item>580</item>
									<item>610</item>
									<item>640</item>
									<item>660</item>
								</list>
								<list name="ExcitationWLAvail" count="5">
									<item>440</item>
									<item>465</item>
									<item>498</item>
									<item>533</item>
									<item>618</item>
								</list>
								<prop name="MeasuringMode">hmmDynamic</prop>
							</obj>
							<obj name="item" class="HTCDetectionFormat" version="1">
								<list name="emlist" count="1">
									<obj name="item" class="HTCChannel" version="2">
										<prop name="name">Red 640</prop>
										<prop name="Active">1</prop>
										<prop name="EmissionWL">640</prop>
										<prop name="ExcitationWL">498</prop>
										<prop name="IntgrTime">250</prop>
										<prop name="MaxIntgrTime">2000</prop>
										<prop name="MeltFactor">1.2</prop>
										<prop name="QuantFactor">5</prop>
									</obj>
								</list>
								<prop name="name">Mono Color HybProbe</prop>
								<prop name="Active">1</prop>
								<prop name="DefChannelNdx">0</prop>
								<prop name="DenominatorNdx">-1</prop>
								<prop name="ReadOnly">0</prop>
								<list name="EmissionWLAvail" count="6">
									<item>488</item>
									<item>510</item>
									<item>580</item>
									<item>610</item>
									<item>640</item>
									<item>660</item>
								</list>
								<list name="ExcitationWLAvail" count="5">
									<item>440</item>
									<item>465</item>
									<item>498</item>
									<item>533</item>
									<item>618</item>
								</list>
								<prop name="MeasuringMode">hmmDynamic</prop>
							</obj>
							<obj name="item" class="HTCDetectionFormat" version="1">
								<list name="emlist" count="4">
									<obj name="item" class="HTCChannel" version="2">
										<prop name="name">Fluos</prop>
										<prop name="Active">1</prop>
										<prop name="EmissionWL">510</prop>
										<prop name="ExcitationWL">465</prop>
										<prop name="IntgrTime">250</prop>
										<prop name="MaxIntgrTime">2000</prop>
										<prop name="MeltFactor">2</prop>
										<prop name="QuantFactor">1.5</prop>
									</obj>
									<obj name="item" class="HTCChannel" version="2">
										<prop name="name">Red 610</prop>
										<prop name="Active">1</prop>
										<prop name="EmissionWL">610</prop>
										<prop name="ExcitationWL">498</prop>
										<prop name="IntgrTime">250</prop>
										<prop name="MaxIntgrTime">2000</prop>
										<prop name="MeltFactor">1.2</prop>
										<prop name="QuantFactor">5</prop>
									</obj>
									<obj name="item" class="HTCChannel" version="2">
										<prop name="name">Red 640</prop>
										<prop name="Active">1</prop>
										<prop name="EmissionWL">640</prop>
										<prop name="ExcitationWL">498</prop>
										<prop name="IntgrTime">250</prop>
										<prop name="MaxIntgrTime">2000</prop>
										<prop name="MeltFactor">1.2</prop>
										<prop name="QuantFactor">5</prop>
									</obj>
									<obj name="item" class="HTCChannel" version="2">
										<prop name="name">Cy 5 / Cy 5.5</prop>
										<prop name="Active">1</prop>
										<prop name="EmissionWL">660</prop>
										<prop name="ExcitationWL">498</prop>
										<prop name="IntgrTime">250</prop>
										<prop name="MaxIntgrTime">2000</prop>
										<prop name="MeltFactor">1.2</prop>
										<prop name="QuantFactor">5</prop>
									</obj>
								</list>
								<prop name="name">Multi Color HybProbe</prop>
								<prop name="Active">1</prop>
								<prop name="DefChannelNdx">0</prop>
								<prop name="DenominatorNdx">-1</prop>
								<prop name="ReadOnly">0</prop>
								<list name="EmissionWLAvail" count="6">
									<item>488</item>
									<item>510</item>
									<item>580</item>
									<item>610</item>
									<item>640</item>
									<item>660</item>
								</list>
								<list name="ExcitationWLAvail" count="5">
									<item>440</item>
									<item>465</item>
									<item>498</item>
									<item>533</item>
									<item>618</item>
								</list>
								<prop name="MeasuringMode">hmmDynamic</prop>
							</obj>
							<obj name="item" class="HTCDetectionFormat" version="1">
								<list name="emlist" count="1">
									<obj name="item" class="HTCChannel" version="2">
										<prop name="name">SYBR Green I / HRM Dye</prop>
										<prop name="Active">1</prop>
										<prop name="EmissionWL">510</prop>
										<prop name="ExcitationWL">465</prop>
										<prop name="IntgrTime">250</prop>
										<prop name="MaxIntgrTime">1000</prop>
										<prop name="MeltFactor">1.2</prop>
										<prop name="QuantFactor">20</prop>
									</obj>
								</list>
								<prop name="name">SYBR Green I / HRM Dye</prop>
								<prop name="Active">1</prop>
								<prop name="DefChannelNdx">0</prop>
								<prop name="DenominatorNdx">-1</prop>
								<prop name="ReadOnly">0</prop>
								<list name="EmissionWLAvail" count="6">
									<item>488</item>
									<item>510</item>
									<item>580</item>
									<item>610</item>
									<item>640</item>
									<item>660</item>
								</list>
								<list name="ExcitationWLAvail" count="5">
									<item>440</item>
									<item>465</item>
									<item>498</item>
									<item>533</item>
									<item>618</item>
								</list>
								<prop name="MeasuringMode">hmmDynamic</prop>
							</obj>
						</list>
						<prop name="DefFormatName">SYBR Green I / HRM Dye</prop>
					</obj>
					<list name="AcquisitionModes" count="4">
						<item>None</item>
						<item>Single</item>
						<item>Continuous</item>
						<item>Step</item>
					</list>
					<prop name="SeekTemp">30</prop>
					<prop name="SampleVolume">10</prop>
					<prop name="PlateID">03822862</prop>
				</obj>
			</obj>
			<prop name="CompletedProgramNo">5</prop>
			<prop name="StopPoint">3</prop>
			<prop name="CarouselConstMoved">0</prop>
		</obj>
		<obj name="AnlsAndSampleInfo" class="AnlsAndSampleInfo" version="1">
			<obj name="AnlsPropTypes" class="PropertyTypeList" version="1">
				<list name="emlist" count="3">
					<obj name="item" class="SamplePropType" version="1">
						<prop name="name">Units</prop>
						<prop name="PropClass">QuantUnitsProp</prop>
						<prop name="IsChannelProperty">0</prop>
						<prop name="SelectorOrder">0</prop>
						<prop name="ShowInSelector">0</prop>
						<prop name="ShowInTable">0</prop>
						<prop name="TableOrder">0</prop>
					</obj>
					<obj name="item" class="SamplePropType" version="1">
						<prop name="name">ExtRef</prop>
						<prop name="PropClass">RQExtRefProp</prop>
						<prop name="IsChannelProperty">0</prop>
						<prop name="SelectorOrder">0</prop>
						<prop name="ShowInSelector">0</prop>
						<prop name="ShowInTable">0</prop>
						<prop name="TableOrder">0</prop>
					</obj>
					<obj name="item" class="SamplePropType" version="1">
						<prop name="name">Endpt External Experiment</prop>
						<prop name="PropClass">EndptGenoExtExp</prop>
						<prop name="IsChannelProperty">0</prop>
						<prop name="SelectorOrder">0</prop>
						<prop name="ShowInSelector">0</prop>
						<prop name="ShowInTable">0</prop>
						<prop name="TableOrder">0</prop>
					</obj>
				</list>
			</obj>
			<obj name="SamplePropTypes" class="PropertyTypeList" version="1">
				<list name="emlist" count="26">
					<obj name="item" class="SamplePosPropType" version="1">
						<prop name="name">Position</prop>
						<prop name="PropClass">GenSampleEditPosition</prop>
						<prop name="AnalysisClass">General</prop>
						<prop name="IsChannelProperty">0</prop>
						<prop name="SelectorOrder">0</prop>
						<prop name="ShowInSelector">0</prop>
						<prop name="ShowInTable">1</prop>
						<prop name="TableOrder">0</prop>
					</obj>
					<obj name="item" class="SamplePropType" version="1">
						<prop name="name">Color</prop>
						<prop name="PropClass">SamplePrefColor</prop>
						<prop name="AnalysisClass">General</prop>
						<prop name="IsChannelProperty">0</prop>
						<prop name="SelectorOrder">1</prop>
						<prop name="ShowInSelector">0</prop>
						<prop name="ShowInTable">1</prop>
						<prop name="TableOrder">1</prop>
					</obj>
					<obj name="item" class="SamplePropType" version="1">
						<prop name="name">Replicate of</prop>
						<prop name="PropClass">GenSampleEditReplicate</prop>
						<prop name="AnalysisClass">General</prop>
						<prop name="IsChannelProperty">0</prop>
						<prop name="SelectorOrder">2</prop>
						<prop name="ShowInSelector">0</prop>
						<prop name="ShowInTable">1</prop>
						<prop name="TableOrder">2</prop>
					</obj>
					<obj name="item" class="SamplePropType" version="1">
						<prop name="name">Sample Name</prop>
						<prop name="PropClass">GenSampleEditName</prop>
						<prop name="AnalysisClass">General</prop>
						<prop name="IsChannelProperty">0</prop>
						<prop name="SelectorOrder">3</prop>
						<prop name="ShowInSelector">1</prop>
						<prop name="ShowInTable">1</prop>
						<prop name="TableOrder">3</prop>
					</obj>
					<obj name="item" class="SamplePropType" version="1">
						<prop name="name">Subsets</prop>
						<prop name="PropClass">GenSampleEditSubset</prop>
						<prop name="AnalysisClass">General</prop>
						<prop name="IsChannelProperty">0</prop>
						<prop name="SelectorOrder">4</prop>
						<prop name="ShowInSelector">0</prop>
						<prop name="ShowInTable">0</prop>
						<prop name="TableOrder">4</prop>
					</obj>
					<obj name="item" class="SamplePropType" version="1">
						<prop name="name">Notes</prop>
						<prop name="PropClass">GenSampleEditNotes</prop>
						<prop name="AnalysisClass">General</prop>
						<prop name="IsChannelProperty">0</prop>
						<prop name="SelectorOrder">5</prop>
						<prop name="ShowInSelector">0</prop>
						<prop name="ShowInTable">0</prop>
						<prop name="TableOrder">5</prop>
					</obj>
					<obj name="item" class="SamplePropType" version="1">
						<prop name="name">Sample ID</prop>
						<prop name="PropClass">HTCSampleID</prop>
						<prop name="AnalysisClass">General</prop>
						<prop name="IsChannelProperty">0</prop>
						<prop name="SelectorOrder">6</prop>
						<prop name="ShowInSelector">0</prop>
						<prop name="ShowInTable">0</prop>
						<prop name="TableOrder">6</prop>
					</obj>
					<obj name="item" class="SamplePropType" version="1">
						<prop name="name">Sample Prep Notes</prop>
						<prop name="PropClass">HTCSamplePrepNotes</prop>
						<prop name="AnalysisClass">General</prop>
						<prop name="IsChannelProperty">0</prop>
						<prop name="SelectorOrder">7</prop>
						<prop name="ShowInSelector">0</prop>
						<prop name="ShowInTable">0</prop>
						<prop name="TableOrder">7</prop>
					</obj>
					<obj name="item" class="SamplePrefWidthType" version="1">
						<prop name="name">Width</prop>
						<prop name="PropClass">SamplePrefWidth</prop>
						<prop name="AnalysisClass">Sample preferences</prop>
						<prop name="IsChannelProperty">0</prop>
						<prop name="SelectorOrder">8</prop>
						<prop name="ShowInSelector">0</prop>
						<prop name="ShowInTable">0</prop>
						<prop name="TableOrder">8</prop>
					</obj>
					<obj name="item" class="SamplePrefLineStyleType" version="1">
						<prop name="name">Line Style</prop>
						<prop name="PropClass">SamplePrefLineStyle</prop>
						<prop name="AnalysisClass">Sample preferences</prop>
						<prop name="IsChannelProperty">0</prop>
						<prop name="SelectorOrder">9</prop>
						<prop name="ShowInSelector">0</prop>
						<prop name="ShowInTable">0</prop>
						<prop name="TableOrder">9</prop>
					</obj>
					<obj name="item" class="SamplePrefPointStyleType" version="1">
						<prop name="name">Point Style</prop>
						<prop name="PropClass">SamplePrefPointStyle</prop>
						<prop name="AnalysisClass">Sample preferences</prop>
						<prop name="IsChannelProperty">0</prop>
						<prop name="SelectorOrder">10</prop>
						<prop name="ShowInSelector">0</prop>
						<prop name="ShowInTable">0</prop>
						<prop name="TableOrder">10</prop>
					</obj>
					<obj name="item" class="SamplePropType" version="1">
						<prop name="name">Dominant Channel</prop>
						<prop name="PropClass">DominantChannelProp</prop>
						<prop name="AnalysisClass">Color Compensation Analysis</prop>
						<prop name="IsChannelProperty">0</prop>
						<prop name="SelectorOrder">11</prop>
						<prop name="ShowInSelector">0</prop>
						<prop name="ShowInTable">0</prop>
						<prop name="TableOrder">11</prop>
					</obj>
					<obj name="item" class="EndPtSampleTypePropertyType" version="1">
						<prop name="name">EndPt Sample Type</prop>
						<prop name="PropClass">GroupingSample</prop>
						<prop name="AnalysisClass">EndPtGenotyping</prop>
						<prop name="IsChannelProperty">0</prop>
						<prop name="SelectorOrder">12</prop>
						<prop name="ShowInSelector">0</prop>
						<prop name="ShowInTable">0</prop>
						<prop name="TableOrder">12</prop>
					</obj>
					<obj name="item" class="SamplePropType" version="1">
						<prop name="name">EndPt Genotype</prop>
						<prop name="PropClass">Genotype</prop>
						<prop name="AnalysisClass">EndPtGenotyping</prop>
						<prop name="IsChannelProperty">0</prop>
						<prop name="SelectorOrder">13</prop>
						<prop name="ShowInSelector">0</prop>
						<prop name="ShowInTable">0</prop>
						<prop name="TableOrder">13</prop>
					</obj>
					<obj name="item" class="SamplePropType" version="1">
						<prop name="name">Target Name</prop>
						<prop name="PropClass">TargetName</prop>
						<prop name="AnalysisClass">General</prop>
						<prop name="IsChannelProperty">1</prop>
						<prop name="SelectorOrder">22</prop>
						<prop name="ShowInSelector">1</prop>
						<prop name="ShowInTable">1</prop>
						<prop name="TableOrder">22</prop>
					</obj>
					<obj name="item" class="QuantSampleTypePropertyType" version="1">
						<prop name="name">Quantification Sample Type</prop>
						<prop name="PropClass">QuantSampleTypeProperty</prop>
						<prop name="AnalysisClass">Quantification Analysis</prop>
						<prop name="IsChannelProperty">1</prop>
						<prop name="SelectorOrder">15</prop>
						<prop name="ShowInSelector">0</prop>
						<prop name="ShowInTable">0</prop>
						<prop name="TableOrder">15</prop>
					</obj>
					<obj name="item" class="SamplePropType" version="1">
						<prop name="name">Concentration</prop>
						<prop name="PropClass">QuantConcProperty</prop>
						<prop name="AnalysisClass">Quantification Analysis</prop>
						<prop name="IsChannelProperty">1</prop>
						<prop name="SelectorOrder">16</prop>
						<prop name="ShowInSelector">1</prop>
						<prop name="ShowInTable">1</prop>
						<prop name="TableOrder">16</prop>
					</obj>
					<obj name="item" class="QuantCpType" version="1">
						<prop name="name">Cp Low</prop>
						<prop name="PropClass">QuantCpLowProp</prop>
						<prop name="AnalysisClass">Quantification Analysis</prop>
						<prop name="IsChannelProperty">1</prop>
						<prop name="SelectorOrder">17</prop>
						<prop name="ShowInSelector">0</prop>
						<prop name="ShowInTable">0</prop>
						<prop name="TableOrder">17</prop>
					</obj>
					<obj name="item" class="QuantCpType" version="1">
						<prop name="name">Cp High</prop>
						<prop name="PropClass">QuantCpHighProp</prop>
						<prop name="AnalysisClass">Quantification Analysis</prop>
						<prop name="IsChannelProperty">1</prop>
						<prop name="SelectorOrder">18</prop>
						<prop name="ShowInSelector">0</prop>
						<prop name="ShowInTable">0</prop>
						<prop name="TableOrder">18</prop>
					</obj>
					<obj name="item" class="GroupSampleTypePropertyType" version="1">
						<prop name="name">Melt Geno Sample Type</prop>
						<prop name="PropClass">GroupChannelTypeProp</prop>
						<prop name="AnalysisClass">Melt Geno</prop>
						<prop name="IsChannelProperty">1</prop>
						<prop name="SelectorOrder">19</prop>
						<prop name="ShowInSelector">0</prop>
						<prop name="ShowInTable">0</prop>
						<prop name="TableOrder">19</prop>
					</obj>
					<obj name="item" class="SamplePropType" version="1">
						<prop name="name">Melt Geno Genotype</prop>
						<prop name="PropClass">ChannelGenotype</prop>
						<prop name="AnalysisClass">Melt Geno</prop>
						<prop name="IsChannelProperty">1</prop>
						<prop name="SelectorOrder">20</prop>
						<prop name="ShowInSelector">0</prop>
						<prop name="ShowInTable">0</prop>
						<prop name="TableOrder">20</prop>
					</obj>
					<obj name="item" class="RQTargetPropertyType" version="1">
						<prop name="name">Target Type</prop>
						<prop name="PropClass">RQTargetProperty</prop>
						<prop name="AnalysisClass">Relative Quantification</prop>
						<prop name="IsChannelProperty">1</prop>
						<prop name="SelectorOrder">21</prop>
						<prop name="ShowInSelector">0</prop>
						<prop name="ShowInTable">0</prop>
						<prop name="TableOrder">21</prop>
					</obj>
					<obj name="item" class="RQSampleTargetPropertyType" version="1">
						<prop name="name">Combined Sample and Target Type</prop>
						<prop name="PropClass">RQSampleTargetProperty</prop>
						<prop name="AnalysisClass">Relative Quantification</prop>
						<prop name="IsChannelProperty">1</prop>
						<prop name="SelectorOrder">15</prop>
						<prop name="ShowInSelector">1</prop>
						<prop name="ShowInTable">1</prop>
						<prop name="TableOrder">15</prop>
					</obj>
					<obj name="item" class="SamplePropType" version="1">
						<prop name="name">Efficiency</prop>
						<prop name="PropClass">RQEffProp</prop>
						<prop name="AnalysisClass">Relative Quantification</prop>
						<prop name="IsChannelProperty">1</prop>
						<prop name="SelectorOrder">23</prop>
						<prop name="ShowInSelector">0</prop>
						<prop name="ShowInTable">1</prop>
						<prop name="TableOrder">23</prop>
					</obj>
					<obj name="item" class="GroupSampleTypePropertyTypeNoPos" version="1">
						<prop name="name">Scanning Sample Type</prop>
						<prop name="PropClass">GroupChannelTypeProp</prop>
						<prop name="AnalysisClass">Scanning</prop>
						<prop name="IsChannelProperty">1</prop>
						<prop name="SelectorOrder">24</prop>
						<prop name="ShowInSelector">0</prop>
						<prop name="ShowInTable">0</prop>
						<prop name="TableOrder">24</prop>
					</obj>
					<obj name="item" class="SamplePropType" version="1">
						<prop name="name">Scanning Genotype</prop>
						<prop name="PropClass">ChannelGenotype</prop>
						<prop name="AnalysisClass">Scanning</prop>
						<prop name="IsChannelProperty">1</prop>
						<prop name="SelectorOrder">25</prop>
						<prop name="ShowInSelector">0</prop>
						<prop name="ShowInTable">0</prop>
						<prop name="TableOrder">25</prop>
					</obj>
				</list>
			</obj>
			<obj name="SelectedChannels" class="TEMIntegerSet" version="1">
				<list name="Items" count="1">
					<prop name="Item">0</prop>
				</list>
			</obj>
			<obj name="AnalysisProperties" class="ExpPropList" version="1">
				<list name="emlist" count="3">
					<obj name="PropertyObject" class="EndptGenoExtExp" version="3">
						<prop name="PropertyTypeName">Endpt External Experiment</prop>
					</obj>
					<obj name="PropertyObject" class="RQExtRefProp" version="3">
						<prop name="PropertyTypeName">ExtRef</prop>
						<prop name="RefExpProg">-1</prop>
					</obj>
					<obj name="PropertyObject" class="QuantUnitsProp" version="3">
						<prop name="PropertyTypeName">Units</prop>
					</obj>
				</list>
			</obj>
			<obj name="SampleInfoList" class="SamplePropInfoList" version="1">
				<list name="emlist" count="96">
					<obj name="item" class="SamplePropInfo" version="1">
						<obj name="ChannelProperties" class="ChanPropList" version="2">
							<obj name="ChannelProperties" class="EMList" version="1">
								<list name="emlist" count="1">
									<obj name="item" class="PropertyList" version="1">
										<list name="emlist" count="12">
											<obj name="PropertyObject" class="RQSampleTargetProperty" version="4">
												<prop name="PropertyTypeName">Combined Sample and Target Type</prop>
												<prop name="Position">0</prop>
												<prop name="IsDefault">0</prop>
												<obj name="ChannelProp" class="ChannelProperty" version="1">
													<prop name="ChannelIdx">0</prop>
												</obj>
											</obj>
											<obj name="PropertyObject" class="QuantConcProperty" version="4">
												<prop name="PropertyTypeName">Concentration</prop>
												<prop name="Position">0</prop>
												<prop name="IsDefault">1</prop>
												<prop name="Concentration">0</prop>
												<obj name="ChannelProp" class="ChannelProperty" version="1">
													<prop name="ChannelIdx">0</prop>
												</obj>
												<prop name="ReadOnly">1</prop>
											</obj>
											<obj name="PropertyObject" class="QuantCpHighProp" version="4">
												<prop name="PropertyTypeName">Cp High</prop>
												<prop name="Position">0</prop>
												<prop name="IsDefault">1</prop>
												<prop name="CpRangeHigh">0</prop>
												<obj name="ChannelProp" class="ChannelProperty" version="1">
													<prop name="ChannelIdx">0</prop>
												</obj>
												<prop name="ReadOnly">1</prop>
											</obj>
											<obj name="PropertyObject" class="QuantCpLowProp" version="4">
												<prop name="PropertyTypeName">Cp Low</prop>
												<prop name="Position">0</prop>
												<prop name="IsDefault">1</prop>
												<prop name="CpRangeLow">0</prop>
												<obj name="ChannelProp" class="ChannelProperty" version="1">
													<prop name="ChannelIdx">0</prop>
												</obj>
												<prop name="ReadOnly">1</prop>
											</obj>
											<obj name="PropertyObject" class="RQEffProp" version="4">
												<prop name="PropertyTypeName">Efficiency</prop>
												<prop name="Position">0</prop>
												<prop name="IsDefault">1</prop>
												<prop name="Efficiency">2</prop>
												<obj name="ChannelProp" class="ChannelProperty" version="1">
													<prop name="ChannelIdx">0</prop>
												</obj>
											</obj>
											<obj name="PropertyObject" class="ChannelGenotype" version="4">
												<prop name="PropertyTypeName">Melt Geno Genotype</prop>
												<prop name="Position">0</prop>
												<prop name="IsDefault">1</prop>
												<prop name="ReadOnly">1</prop>
												<obj name="ChannelProp" class="ChannelProperty" version="1">
													<prop name="ChannelIdx">0</prop>
												</obj>
											</obj>
											<obj name="PropertyObject" class="GroupChannelTypeProp" version="4">
												<prop name="PropertyTypeName">Melt Geno Sample Type</prop>
												<prop name="Position">0</prop>
												<prop name="IsDefault">0</prop>
												<prop name="GroupSampleType">mstUnknown</prop>
												<obj name="ChannelProp" class="ChannelProperty" version="1">
													<prop name="ChannelIdx">0</prop>
												</obj>
											</obj>
											<obj name="PropertyObject" class="QuantSampleTypeProperty" version="4">
												<prop name="PropertyTypeName">Quantification Sample Type</prop>
												<prop name="Position">0</prop>
												<prop name="IsDefault">0</prop>
												<prop name="SampleType">qsUnknown</prop>
												<obj name="ChannelProp" class="ChannelProperty" version="1">
													<prop name="ChannelIdx">0</prop>
												</obj>
											</obj>
											<obj name="PropertyObject" class="ChannelGenotype" version="4">
												<prop name="PropertyTypeName">Scanning Genotype</prop>
												<prop name="Position">0</prop>
												<prop name="IsDefault">1</prop>
												<prop name="ReadOnly">1</prop>
												<obj name="ChannelProp" class="ChannelProperty" version="1">
													<prop name="ChannelIdx">0</prop>
												</obj>
											</obj>
											<obj name="PropertyObject" class="GroupChannelTypeProp" version="4">
												<prop name="PropertyTypeName">Scanning Sample Type</prop>
												<prop name="Position">0</prop>
												<prop name="IsDefault">0</prop>
												<prop name="GroupSampleType">mstUnknown</prop>
												<obj name="ChannelProp" class="ChannelProperty" version="1">
													<prop name="ChannelIdx">0</prop>
												</obj>
											</obj>
											<obj name="PropertyObject" class="TargetName" version="4">
												<prop name="PropertyTypeName">Target Name</prop>
												<prop name="Position">0</prop>
												<prop name="IsDefault">0</prop>
												<prop name="name">HPRT</prop>
												<obj name="ChannelProp" class="ChannelProperty" version="1">
													<prop name="ChannelIdx">0</prop>
												</obj>
											</obj>
											<obj name="PropertyObject" class="RQTargetProperty" version="4">
												<prop name="PropertyTypeName">Target Type</prop>
												<prop name="Position">0</prop>
												<prop name="IsDefault">0</prop>
												<prop name="TargetType">dtReference</prop>
												<obj name="ChannelProp" class="ChannelProperty" version="1">
													<prop name="ChannelIdx">0</prop>
												</obj>
											</obj>
										</list>
									</obj>
								</list>
							</obj>
						</obj>
						<prop name="ChannelPropertyCount">1</prop>
						<prop name="ContainerPosition">0</prop>
						<prop name="HasSampleProperties">1</prop>
						<obj name="SampleProperties" class="PropertyList" version="1">
							<list name="emlist" count="14">
								<obj name="PropertyObject" class="SamplePrefColor" version="4">
									<prop name="PropertyTypeName">Color</prop>
									<prop name="Position">0</prop>
									<prop name="IsDefault">0</prop>
									<prop name="Color">$00FF8000</prop>
								</obj>
								<obj name="PropertyObject" class="DominantChannelProp" version="4">
									<prop name="PropertyTypeName">Dominant Channel</prop>
									<prop name="Position">0</prop>
									<prop name="IsDefault">0</prop>
									<prop name="DominantChannel">0</prop>
								</obj>
								<obj name="PropertyObject" class="Genotype" version="4">
									<prop name="PropertyTypeName">EndPt Genotype</prop>
									<prop name="Position">0</prop>
									<prop name="IsDefault">1</prop>
									<prop name="ReadOnly">1</prop>
								</obj>
								<obj name="PropertyObject" class="GroupingSample" version="4">
									<prop name="PropertyTypeName">EndPt Sample Type</prop>
									<prop name="Position">0</prop>
									<prop name="IsDefault">0</prop>
									<prop name="GroupSampleType">mstUnknown</prop>
								</obj>
								<obj name="PropertyObject" class="SamplePrefLineStyle" version="4">
									<prop name="PropertyTypeName">Line Style</prop>
									<prop name="Position">0</prop>
									<prop name="IsDefault">0</prop>
									<prop name="LineStyle">psSolid</prop>
								</obj>
								<obj name="PropertyObject" class="GenSampleEditNotes" version="4">
									<prop name="PropertyTypeName">Notes</prop>
									<prop name="Position">0</prop>
									<prop name="IsDefault">1</prop>
								</obj>
								<obj name="PropertyObject" class="SamplePrefPointStyle" version="4">
									<prop name="PropertyTypeName">Point Style</prop>
									<prop name="Position">0</prop>
									<prop name="IsDefault">0</prop>
									<prop name="PointStyle">psNothing</prop>
								</obj>
								<obj name="PropertyObject" class="GenSampleEditPosition" version="4">
									<prop name="PropertyTypeName">Position</prop>
									<prop name="Position">0</prop>
									<prop name="IsDefault">1</prop>
								</obj>
								<obj name="PropertyObject" class="GenSampleEditReplicate" version="4">
									<prop name="PropertyTypeName">Replicate of</prop>
									<prop name="Position">0</prop>
									<prop name="IsDefault">0</prop>
									<prop name="ReplicateOf">0</prop>
								</obj>
								<obj name="PropertyObject" class="HTCSampleID" version="4">
									<prop name="PropertyTypeName">Sample ID</prop>
									<prop name="Position">0</prop>
									<prop name="IsDefault">1</prop>
								</obj>
								<obj name="PropertyObject" class="GenSampleEditName" version="4">
									<prop name="PropertyTypeName">Sample Name</prop>
									<prop name="Position">0</prop>
									<prop name="IsDefault">0</prop>
									<prop name="name">537T</prop>
								</obj>
								<obj name="PropertyObject" class="HTCSamplePrepNotes" version="4">
									<prop name="PropertyTypeName">Sample Prep Notes</prop>
									<prop name="Position">0</prop>
									<prop name="IsDefault">1</prop>
								</obj>
								<obj name="PropertyObject" class="GenSampleEditSubset" version="4">
									<prop name="PropertyTypeName">Subsets</prop>
									<prop name="Position">0</prop>
									<prop name="IsDefault">1</prop>
								</obj>
								<obj name="PropertyObject" class="SamplePrefWidth" version="5">
									<prop name="PropertyTypeName">Width</prop>
									<prop name="Position">0</prop>
									<prop name="IsDefault">1</prop>
									<prop name="Width">1</prop>
								</obj>
							</list>
						</obj>
					</obj>
					<obj name="item" class="SamplePropInfo" version="1">
						<obj name="ChannelProperties" class="ChanPropList" version="2">
							<obj name="ChannelProperties" class="EMList" version="1">
								<list name="emlist" count="1">
									<obj name="item" class="PropertyList" version="1">
										<list name="emlist" count="12">
											<obj name="PropertyObject" class="RQSampleTargetProperty" version="4">
												<prop name="PropertyTypeName">Combined Sample and Target Type</prop>
												<prop name="Position">1</prop>
												<prop name="IsDefault">0</prop>
												<obj name="ChannelProp" class="ChannelProperty" version="1">
													<prop name="ChannelIdx">0</prop>
												</obj>
											</obj>
											<obj name="PropertyObject" class="QuantConcProperty" version="4">
												<prop name="PropertyTypeName">Concentration</prop>
												<prop name="Position">1</prop>
												<prop name="IsDefault">1</prop>
												<prop name="Concentration">0</prop>
												<obj name="ChannelProp" class="ChannelProperty" version="1">
													<prop name="ChannelIdx">0</prop>
												</obj>
												<prop name="ReadOnly">1</prop>
											</obj>
											<obj name="PropertyObject" class="QuantCpHighProp" version="4">
												<prop name="PropertyTypeName">Cp High</prop>
												<prop name="Position">1</prop>
												<prop name="IsDefault">1</prop>
												<prop name="CpRangeHigh">0</prop>
												<obj name="ChannelProp" class="ChannelProperty" version="1">
													<prop name="ChannelIdx">0</prop>
												</obj>
												<prop name="ReadOnly">1</prop>
											</obj>
											<obj name="PropertyObject" class="QuantCpLowProp" version="4">
												<prop name="PropertyTypeName">Cp Low</prop>
												<prop name="Position">1</prop>
												<prop name="IsDefault">1</prop>
												<prop name="CpRangeLow">0</prop>
												<obj name="ChannelProp" class="ChannelProperty" version="1">
													<prop name="ChannelIdx">0</prop>
												</obj>
												<prop name="ReadOnly">1</prop>
											</obj>
											<obj name="PropertyObject" class="RQEffProp" version="4">
												<prop name="PropertyTypeName">Efficiency</prop>
												<prop name="Position">1</prop>
												<prop name="IsDefault">1</prop>
												<prop name="Efficiency">2</prop>
												<obj name="ChannelProp" class="ChannelProperty" version="1">
													<prop name="ChannelIdx">0</prop>
												</obj>
											</obj>
											<obj name="PropertyObject" class="ChannelGenotype" version="4">
												<prop name="PropertyTypeName">Melt Geno Genotype</prop>
												<prop name="Position">1</prop>
												<prop name="IsDefault">1</prop>
												<prop name="ReadOnly">1</prop>
												<obj name="ChannelProp" class="ChannelProperty" version="1">
													<prop name="ChannelIdx">0</prop>
												</obj>
											</obj>
											<obj name="PropertyObject" class="GroupChannelTypeProp" version="4">
												<prop name="PropertyTypeName">Melt Geno Sample Type</prop>
												<prop name="Position">1</prop>
												<prop name="IsDefault">0</prop>
												<prop name="GroupSampleType">mstUnknown</prop>
												<obj name="ChannelProp" class="ChannelProperty" version="1">
													<prop name="ChannelIdx">0</prop>
												</obj>
											</obj>
											<obj name="PropertyObject" class="QuantSampleTypeProperty" version="4">
												<prop name="PropertyTypeName">Quantification Sample Type</prop>
												<prop name="Position">1</prop>
												<prop name="IsDefault">0</prop>
												<prop name="SampleType">qsUnknown</prop>
												<obj name="ChannelProp" class="ChannelProperty" version="1">
													<prop name="ChannelIdx">0</prop>
												</obj>
											</obj>
											<obj name="PropertyObject" class="ChannelGenotype" version="4">
												<prop name="PropertyTypeName">Scanning Genotype</prop>
												<prop name="Position">1</prop>
												<prop name="IsDefault">1</prop>
												<prop name="ReadOnly">1</prop>
												<obj name="ChannelProp" class="ChannelProperty" version="1">
													<prop name="ChannelIdx">0</prop>
												</obj>
											</obj>
											<obj name="PropertyObject" class="GroupChannelTypeProp" version="4">
												<prop name="PropertyTypeName">Scanning Sample Type</prop>
												<prop name="Position">1</prop>
												<prop name="IsDefault">0</prop>
												<prop name="GroupSampleType">mstUnknown</prop>
												<obj name="ChannelProp" class="ChannelProperty" version="1">
													<prop name="ChannelIdx">0</prop>
												</obj>
											</obj>
											<obj name="PropertyObject" class="TargetName" version="4">
												<prop name="PropertyTypeName">Target Name</prop>
												<prop name="Position">1</prop>
												<prop name="IsDefault">0</prop>
												<prop name="name">HPRT</prop>
												<obj name="ChannelProp" class="ChannelProperty" version="1">
													<prop name="ChannelIdx">0</prop>
												</obj>
											</obj>
											<obj name="PropertyObject" class="RQTargetProperty" version="4">
												<prop name="PropertyTypeName">Target Type</prop>
												<prop name="Position">1</prop>
												<prop name="IsDefault">0</prop>
												<prop name="TargetType">dtReference</prop>
												<obj name="ChannelProp" class="ChannelProperty" version="1">
													<prop name="ChannelIdx">0</prop>
												</obj>
											</obj>
										</list>
									</obj>
								</list>
							</obj>
						</obj>
						<prop name="ChannelPropertyCount">1</prop>
						<prop name="ContainerPosition">1</prop>
						<prop name="HasSampleProperties">1</prop>
						<obj name="SampleProperties" class="PropertyList" version="1">
							<list name="emlist" count="14">
								<obj name="PropertyObject" class="SamplePrefColor" version="4">
									<prop name="PropertyTypeName">Color</prop>
									<prop name="Position">1</prop>
									<prop name="IsDefault">0</prop>
									<prop name="Color">clRed</prop>
								</obj>
								<obj name="PropertyObject" class="DominantChannelProp" version="4">
									<prop name="PropertyTypeName">Dominant Channel</prop>
									<prop name="Position">1</prop>
									<prop name="IsDefault">0</prop>
									<prop name="DominantChannel">0</prop>
								</obj>
								<obj name="PropertyObject" class="Genotype" version="4">
									<prop name="PropertyTypeName">EndPt Genotype</prop>
									<prop name="Position">1</prop>
									<prop name="IsDefault">1</prop>
									<prop name="ReadOnly">1</prop>
								</obj>
								<obj name="PropertyObject" class="GroupingSample" version="4">
									<prop name="PropertyTypeName">EndPt Sample Type</prop>
									<prop name="Position">1</prop>
									<prop name="IsDefault">0</prop>
									<prop name="GroupSampleType">mstUnknown</prop>
								</obj>
								<obj name="PropertyObject" class="SamplePrefLineStyle" version="4">
									<prop name="PropertyTypeName">Line Style</prop>
									<prop name="Position">1</prop>
									<prop name="IsDefault">0</prop>
									<prop name="LineStyle">psSolid</prop>
								</obj>
								<obj name="PropertyObject" class="GenSampleEditNotes" version="4">
									<prop name="PropertyTypeName">Notes</prop>
									<prop name="Position">1</prop>
									<prop name="IsDefault">1</prop>
								</obj>
								<obj name="PropertyObject" class="SamplePrefPointStyle" version="4">
									<prop name="PropertyTypeName">Point Style</prop>
									<prop name="Position">1</prop>
									<prop name="IsDefault">0</prop>
									<prop name="PointStyle">psNothing</prop>
								</obj>
								<obj name="PropertyObject" class="GenSampleEditPosition" version="4">
									<prop name="PropertyTypeName">Position</prop>
									<prop name="Position">1</prop>
									<prop name="IsDefault">1</prop>
								</obj>
								<obj name="PropertyObject" class="GenSampleEditReplicate" version="4">
									<prop name="PropertyTypeName">Replicate of</prop>
									<prop name="Position">1</prop>
									<prop name="IsDefault">0</prop>
									<prop name="ReplicateOf">0</prop>
								</obj>
								<obj name="PropertyObject" class="HTCSampleID" version="4">
									<prop name="PropertyTypeName">Sample ID</prop>
									<prop name="Position">1</prop>
									<prop name="IsDefault">1</prop>
								</obj>
								<obj name="PropertyObject" class="GenSampleEditName" version="4">
									<prop name="PropertyTypeName">Sample Name</prop>
									<prop name="Position">1</prop>
									<prop name="IsDefault">0</prop>
									<prop name="name">537T</prop>
								</obj>
								<obj name="PropertyObject" class="HTCSamplePrepNotes" version="4">
									<prop name="PropertyTypeName">Sample Prep Notes</prop>
									<prop name="Position">1</prop>
									<prop name="IsDefault">1</prop>
								</obj>
								<obj name="PropertyObject" class="GenSampleEditSubset" version="4">
									<prop name="PropertyTypeName">Subsets</prop>
									<prop name="Position">1</prop>
									<prop name="IsDefault">1</prop>
								</obj>
								<obj name="PropertyObject" class="SamplePrefWidth" version="5">
									<prop name="PropertyTypeName">Width</prop>
									<prop name="Position">1</prop>
									<prop name="IsDefault">1</prop>
									<prop name="Width">1</prop>
								</obj>
							</list>
						</obj>
					</obj>
					<obj name="item" class="SamplePropInfo" version="1">
						<obj name="ChannelProperties" class="ChanPropList" version="2">
							<obj name="ChannelProperties" class="EMList" version="1">
								<list name="emlist" count="1">
									<obj name="item" class="PropertyList" version="1">
										<list name="emlist" count="12">
											<obj name="PropertyObject" class="RQSampleTargetProperty" version="4">
												<prop name="PropertyTypeName">Combined Sample and Target Type</prop>
												<prop name="Position">2</prop>
												<prop name="IsDefault">0</prop>
												<obj name="ChannelProp" class="ChannelProperty" version="1">
													<prop name="ChannelIdx">0</prop>
												</obj>
											</obj>
											<obj name="PropertyObject" class="QuantConcProperty" version="4">
												<prop name="PropertyTypeName">Concentration</prop>
												<prop name="Position">2</prop>
												<prop name="IsDefault">1</prop>
												<prop name="Concentration">0</prop>
												<obj name="ChannelProp" class="ChannelProperty" version="1">
													<prop name="ChannelIdx">0</prop>
												</obj>
												<prop name="ReadOnly">1</prop>
											</obj>
											<obj name="PropertyObject" class="QuantCpHighProp" version="4">
												<prop name="PropertyTypeName">Cp High</prop>
												<prop name="Position">2</prop>
												<prop name="IsDefault">1</prop>
												<prop name="CpRangeHigh">0</prop>
												<obj name="ChannelProp" class="ChannelProperty" version="1">
													<prop name="ChannelIdx">0</prop>
												</obj>
												<prop name="ReadOnly">1</prop>
											</obj>
											<obj name="PropertyObject" class="QuantCpLowProp" version="4">
												<prop name="PropertyTypeName">Cp Low</prop>
												<prop name="Position">2</prop>
												<prop name="IsDefault">1</prop>
												<prop name="CpRangeLow">0</prop>
												<obj name="ChannelProp" class="ChannelProperty" version="1">
													<prop name="ChannelIdx">0</prop>
												</obj>
												<prop name="ReadOnly">1</prop>
											</obj>
											<obj name="PropertyObject" class="RQEffProp" version="4">
												<prop name="PropertyTypeName">Efficiency</prop>
												<prop name="Position">2</prop>
												<prop name="IsDefault">1</prop>
												<prop name="Efficiency">2</prop>
												<obj name="ChannelProp" class="ChannelProperty" version="1">
													<prop name="ChannelIdx">0</prop>
												</obj>
											</obj>
											<obj name="PropertyObject" class="ChannelGenotype" version="4">
												<prop name="PropertyTypeName">Melt Geno Genotype</prop>
												<prop name="Position">2</prop>
												<prop name="IsDefault">1</prop>
												<prop name="ReadOnly">1</prop>
												<obj name="ChannelProp" class="ChannelProperty" version="1">
													<prop name="ChannelIdx">0</prop>
												</obj>
											</obj>
											<obj name="PropertyObject" class="GroupChannelTypeProp" version="4">
												<prop name="PropertyTypeName">Melt Geno Sample Type</prop>
												<prop name="Position">2</prop>
												<prop name="IsDefault">0</prop>
												<prop name="GroupSampleType">mstUnknown</prop>
												<obj name="ChannelProp" class="ChannelProperty" version="1">
													<prop name="ChannelIdx">0</prop>
												</obj>
											</obj>
											<obj name="PropertyObject" class="QuantSampleTypeProperty" version="4">
												<prop name="PropertyTypeName">Quantification Sample Type</prop>
												<prop name="Position">2</prop>
												<prop name="IsDefault">0</prop>
												<prop name="SampleType">qsUnknown</prop>
												<obj name="ChannelProp" class="ChannelProperty" version="1">
													<prop name="ChannelIdx">0</prop>
												</obj>
											</obj>
											<obj name="PropertyObject" class="ChannelGenotype" version="4">
												<prop name="PropertyTypeName">Scanning Genotype</prop>
												<prop name="Position">2</prop>
												<prop name="IsDefault">1</prop>
												<prop name="ReadOnly">1</prop>
												<obj name="ChannelProp" class="ChannelProperty" version="1">
													<prop name="ChannelIdx">0</prop>
												</obj>
											</obj>
											<obj name="PropertyObject" class="GroupChannelTypeProp" version="4">
												<prop name="PropertyTypeName">Scanning Sample Type</prop>
												<prop name="Position">2</prop>
												<prop name="IsDefault">0</prop>
												<prop name="GroupSampleType">mstUnknown</prop>
												<obj name="ChannelProp" class="ChannelProperty" version="1">
													<prop name="ChannelIdx">0</prop>
												</obj>
											</obj>
											<obj name="PropertyObject" class="TargetName" version="4">
												<prop name="PropertyTypeName">Target Name</prop>
												<prop name="Position">2</prop>
												<prop name="IsDefault">0</prop>
												<prop name="name">HPRT</prop>
												<obj name="ChannelProp" class="ChannelProperty" version="1">
													<prop name="ChannelIdx">0</prop>
												</obj>
											</obj>
											<obj name="PropertyObject" class="RQTargetProperty" version="4">
												<prop name="PropertyTypeName">Target Type</prop>
												<prop name="Position">2</prop>
												<prop name="IsDefault">0</prop>
												<prop name="TargetType">dtReference</prop>
												<obj name="ChannelProp" class="ChannelProperty" version="1">
													<prop name="ChannelIdx">0</prop>
												</obj>
											</obj>
										</list>
									</obj>
								</list>
							</obj>
						</obj>
						<prop name="ChannelPropertyCount">1</prop>
						<prop name="ContainerPosition">2</prop>
						<prop name="HasSampleProperties">1</prop>
						<obj name="SampleProperties" class="PropertyList" version="1">
							<list name="emlist" count="14">
								<obj name="PropertyObject" class="SamplePrefColor" version="4">
									<prop name="PropertyTypeName">Color</prop>
									<prop name="Position">2</prop>
									<prop name="IsDefault">0</prop>
									<prop name="Color">$0030D700</prop>
								</obj>
								<obj name="PropertyObject" class="DominantChannelProp" version="4">
									<prop name="PropertyTypeName">Dominant Channel</prop>
									<prop name="Position">2</prop>
									<prop name="IsDefault">0</prop>
									<prop name="DominantChannel">0</prop>
								</obj>
								<obj name="PropertyObject" class="Genotype" version="4">
									<prop name="PropertyTypeName">EndPt Genotype</prop>
									<prop name="Position">2</prop>
									<prop name="IsDefault">1</prop>
									<prop name="ReadOnly">1</prop>
								</obj>
								<obj name="PropertyObject" class="GroupingSample" version="4">
									<prop name="PropertyTypeName">EndPt Sample Type</prop>
									<prop name="Position">2</prop>
									<prop name="IsDefault">0</prop>
									<prop name="GroupSampleType">mstUnknown</prop>
								</obj>
								<obj name="PropertyObject" class="SamplePrefLineStyle" version="4">
									<prop name="PropertyTypeName">Line Style</prop>
									<prop name="Position">2</prop>
									<prop name="IsDefault">0</prop>
									<prop name="LineStyle">psSolid</prop>
								</obj>
								<obj name="PropertyObject" class="GenSampleEditNotes" version="4">
									<prop name="PropertyTypeName">Notes</prop>
									<prop name="Position">2</prop>
									<prop name="IsDefault">1</prop>
								</obj>
								<obj name="PropertyObject" class="SamplePrefPointStyle" version="4">
									<prop name="PropertyTypeName">Point Style</prop>
									<prop name="Position">2</prop>
									<prop name="IsDefault">0</prop>
									<prop name="PointStyle">psNothing</prop>
								</obj>
								<obj name="PropertyObject" class="GenSampleEditPosition" version="4">
									<prop name="PropertyTypeName">Position</prop>
									<prop name="Position">2</prop>
									<prop name="IsDefault">1</prop>
								</obj>
								<obj name="PropertyObject" class="GenSampleEditReplicate" version="4">
									<prop name="PropertyTypeName">Replicate of</prop>
									<prop name="Position">2</prop>
									<prop name="IsDefault">0</prop>
									<prop name="ReplicateOf">0</prop>
								</obj>
								<obj name="PropertyObject" class="HTCSampleID" version="4">
									<prop name="PropertyTypeName">Sample ID</prop>
									<prop name="Position">2</prop>
									<prop name="IsDefault">1</prop>
								</obj>
								<obj name="PropertyObject" class="GenSampleEditName" version="4">
									<prop name="PropertyTypeName">Sample Name</prop>
									<prop name="Position">2</prop>
									<prop name="IsDefault">0</prop>
									<prop name="name">537T</prop>
								</obj>
								<obj name="PropertyObject" class="HTCSamplePrepNotes" version="4">
									<prop name="PropertyTypeName">Sample Prep Notes</prop>
									<prop name="Position">2</prop>
									<prop name="IsDefault">1</prop>
								</obj>
								<obj name="PropertyObject" class="GenSampleEditSubset" version="4">
									<prop name="PropertyTypeName">Subsets</prop>
									<prop name="Position">2</prop>
									<prop name="IsDefault">1</prop>
								</obj>
								<obj name="PropertyObject" class="SamplePrefWidth" version="5">
									<prop name="PropertyTypeName">Width</prop>
									<prop name="Position">2</prop>
									<prop name="IsDefault">1</prop>
									<prop name="Width">1</prop>
								</obj>
							</list>
						</obj>
					</obj>
					<obj name="item" class="SamplePropInfo" version="1">
						<obj name="ChannelProperties" class="ChanPropList" version="2">
							<obj name="ChannelProperties" class="EMList" version="1">
								<list name="emlist" count="1">
									<obj name="item" class="PropertyList" version="1">
										<list name="emlist" count="12">
											<obj name="PropertyObject" class="RQSampleTargetProperty" version="4">
												<prop name="PropertyTypeName">Combined Sample and Target Type</prop>
												<prop name="Position">3</prop>
												<prop name="IsDefault">0</prop>
												<obj name="ChannelProp" class="ChannelProperty" version="1">
													<prop name="ChannelIdx">0</prop>
												</obj>
											</obj>
											<obj name="PropertyObject" class="QuantConcProperty" version="4">
												<prop name="PropertyTypeName">Concentration</prop>
												<prop name="Position">3</prop>
												<prop name="IsDefault">1</prop>
												<prop name="Concentration">0</prop>
												<obj name="ChannelProp" class="ChannelProperty" version="1">
													<prop name="ChannelIdx">0</prop>
												</obj>
												<prop name="ReadOnly">1</prop>
											</obj>
											<obj name="PropertyObject" class="QuantCpHighProp" version="4">
												<prop name="PropertyTypeName">Cp High</prop>
												<prop name="Position">3</prop>
												<prop name="IsDefault">1</prop>
												<prop name="CpRangeHigh">0</prop>
												<obj name="ChannelProp" class="ChannelProperty" version="1">
													<prop name="ChannelIdx">0</prop>
												</obj>
												<prop name="ReadOnly">1</prop>
											</obj>
											<obj name="PropertyObject" class="QuantCpLowProp" version="4">
												<prop name="PropertyTypeName">Cp Low</prop>
												<prop name="Position">3</prop>
												<prop name="IsDefault">1</prop>
												<prop name="CpRangeLow">0</prop>
												<obj name="ChannelProp" class="ChannelProperty" version="1">
													<prop name="ChannelIdx">0</prop>
												</obj>
												<prop name="ReadOnly">1</prop>
											</obj>
											<obj name="PropertyObject" class="RQEffProp" version="4">
												<prop name="PropertyTypeName">Efficiency</prop>
												<prop name="Position">3</prop>
												<prop name="IsDefault">1</prop>
												<prop name="Efficiency">2</prop>
												<obj name="ChannelProp" class="ChannelProperty" version="1">
													<prop name="ChannelIdx">0</prop>
												</obj>
											</obj>
											<obj name="PropertyObject" class="ChannelGenotype" version="4">
												<prop name="PropertyTypeName">Melt Geno Genotype</prop>
												<prop name="Position">3</prop>
												<prop name="IsDefault">1</prop>
												<prop name="ReadOnly">1</prop>
												<obj name="ChannelProp" class="ChannelProperty" version="1">
													<prop name="ChannelIdx">0</prop>
												</obj>
											</obj>
											<obj name="PropertyObject" class="GroupChannelTypeProp" version="4">
												<prop name="PropertyTypeName">Melt Geno Sample Type</prop>
												<prop name="Position">3</prop>
												<prop name="IsDefault">0</prop>
												<prop name="GroupSampleType">mstUnknown</prop>
												<obj name="ChannelProp" class="ChannelProperty" version="1">
													<prop name="ChannelIdx">0</prop>
												</obj>
											</obj>
											<obj name="PropertyObject" class="QuantSampleTypeProperty" version="4">
												<prop name="PropertyTypeName">Quantification Sample Type</prop>
												<prop name="Position">3</prop>
												<prop name="IsDefault">0</prop>
												<prop name="SampleType">qsUnknown</prop>
												<obj name="ChannelProp" class="ChannelProperty" version="1">
													<prop name="ChannelIdx">0</prop>
												</obj>
											</obj>
											<obj name="PropertyObject" class="ChannelGenotype" version="4">
												<prop name="PropertyTypeName">Scanning Genotype</prop>
												<prop name="Position">3</prop>
												<prop name="IsDefault">1</prop>
												<prop name="ReadOnly">1</prop>
												<obj name="ChannelProp" class="ChannelProperty" version="1">
													<prop name="ChannelIdx">0</prop>
												</obj>
											</obj>
											<obj name="PropertyObject" class="GroupChannelTypeProp" version="4">
												<prop name="PropertyTypeName">Scanning Sample Type</prop>
												<prop name="Position">3</prop>
												<prop name="IsDefault">0</prop>
												<prop name="GroupSampleType">mstUnknown</prop>
												<obj name="ChannelProp" class="ChannelProperty" version="1">
													<prop name="ChannelIdx">0</prop>
												</obj>
											</obj>
											<obj name="PropertyObject" class="TargetName" version="4">
												<prop name="PropertyTypeName">Target Name</prop>
												<prop name="Position">3</prop>
												<prop name="IsDefault">0</prop>
												<prop name="name">BIRC5</prop>
												<obj name="ChannelProp" class="ChannelProperty" version="1">
													<prop name="ChannelIdx">0</prop>
												</obj>
											</obj>
											<obj name="PropertyObject" class="RQTargetProperty" version="4">
												<prop name="PropertyTypeName">Target Type</prop>
												<prop name="Position">3</prop>
												<prop name="IsDefault">0</prop>
												<prop name="TargetType">dtTarget</prop>
												<obj name="ChannelProp" class="ChannelProperty" version="1">
													<prop name="ChannelIdx">0</prop>
												</obj>
											</obj>
										</list>
									</obj>
								</list>
							</obj>
						</obj>
						<prop name="ChannelPropertyCount">1</prop>
						<prop name="ContainerPosition">3</prop>
						<prop name="HasSampleProperties">1</prop>
						<obj name="SampleProperties" class="PropertyList" version="1">
							<list name="emlist" count="14">
								<obj name="PropertyObject" class="SamplePrefColor" version="4">
									<prop name="PropertyTypeName">Color</prop>
									<prop name="Position">3</prop>
									<prop name="IsDefault">0</prop>
									<prop name="Color">clFuchsia</prop>
								</obj>
								<obj name="PropertyObject" class="DominantChannelProp" version="4">
									<prop name="PropertyTypeName">Dominant Channel</prop>
									<prop name="Position">3</prop>
									<prop name="IsDefault">0</prop>
									<prop name="DominantChannel">0</prop>
								</obj>
								<obj name="PropertyObject" class="Genotype" version="4">
									<prop name="PropertyTypeName">EndPt Genotype</prop>
									<prop name="Position">3</prop>
									<prop name="IsDefault">1</prop>
									<prop name="ReadOnly">1</prop>
								</obj>
								<obj name="PropertyObject" class="GroupingSample" version="4">
									<prop name="PropertyTypeName">EndPt Sample Type</prop>
									<prop name="Position">3</prop>
									<prop name="IsDefault">0</prop>
									<prop name="GroupSampleType">mstUnknown</prop>
								</obj>
								<obj name="PropertyObject" class="SamplePrefLineStyle" version="4">
									<prop name="PropertyTypeName">Line Style</prop>
									<prop name="Position">3</prop>
									<prop name="IsDefault">0</prop>
									<prop name="LineStyle">psSolid</prop>
								</obj>
								<obj name="PropertyObject" class="GenSampleEditNotes" version="4">
									<prop name="PropertyTypeName">Notes</prop>
									<prop name="Position">3</prop>
									<prop name="IsDefault">1</prop>
								</obj>
								<obj name="PropertyObject" class="SamplePrefPointStyle" version="4">
									<prop name="PropertyTypeName">Point Style</prop>
									<prop name="Position">3</prop>
									<prop name="IsDefault">0</prop>
									<prop name="PointStyle">psNothing</prop>
								</obj>
								<obj name="PropertyObject" class="GenSampleEditPosition" version="4">
									<prop name="PropertyTypeName">Position</prop>
									<prop name="Position">3</prop>
									<prop name="IsDefault">1</prop>
								</obj>
								<obj name="PropertyObject" class="GenSampleEditReplicate" version="4">
									<prop name="PropertyTypeName">Replicate of</prop>
									<prop name="Position">3</prop>
									<prop name="IsDefault">0</prop>
									<prop name="ReplicateOf">3</prop>
								</obj>
								<obj name="PropertyObject" class="HTCSampleID" version="4">
									<prop name="PropertyTypeName">Sample ID</prop>
									<prop name="Position">3</prop>
									<prop name="IsDefault">1</prop>
								</obj>
								<obj name="PropertyObject" class="GenSampleEditName" version="4">
									<prop name="PropertyTypeName">Sample Name</prop>
									<prop name="Position">3</prop>
									<prop name="IsDefault">0</prop>
									<prop name="name">537T</prop>
								</obj>
								<obj name="PropertyObject" class="HTCSamplePrepNotes" version="4">
									<prop name="PropertyTypeName">Sample Prep Notes</prop>
									<prop name="Position">3</prop>
									<prop name="IsDefault">1</prop>
								</obj>
								<obj name="PropertyObject" class="GenSampleEditSubset" version="4">
									<prop name="PropertyTypeName">Subsets</prop>
									<prop name="Position">3</prop>
									<prop name="IsDefault">1</prop>
								</obj>
								<obj name="PropertyObject" class="SamplePrefWidth" version="5">
									<prop name="PropertyTypeName">Width</prop>
									<prop name="Position">3</prop>
									<prop name="IsDefault">1</prop>
									<prop name="Width">1</prop>
								</obj>
							</list>
						</obj>
					</obj>
					<obj name="item" class="SamplePropInfo" version="1">
						<obj name="ChannelProperties" class="ChanPropList" version="2">
							<obj name="ChannelProperties" class="EMList" version="1">
								<list name="emlist" count="1">
									<obj name="item" class="PropertyList" version="1">
										<list name="emlist" count="12">
											<obj name="PropertyObject" class="RQSampleTargetProperty" version="4">
												<prop name="PropertyTypeName">Combined Sample and Target Type</prop>
												<prop name="Position">4</prop>
												<prop name="IsDefault">0</prop>
												<obj name="ChannelProp" class="ChannelProperty" version="1">
													<prop name="ChannelIdx">0</prop>
												</obj>
											</obj>
											<obj name="PropertyObject" class="QuantConcProperty" version="4">
												<prop name="PropertyTypeName">Concentration</prop>
												<prop name="Position">4</prop>
												<prop name="IsDefault">1</prop>
												<prop name="Concentration">0</prop>
												<obj name="ChannelProp" class="ChannelProperty" version="1">
													<prop name="ChannelIdx">0</prop>
												</obj>
												<prop name="ReadOnly">1</prop>
											</obj>
											<obj name="PropertyObject" class="QuantCpHighProp" version="4">
												<prop name="PropertyTypeName">Cp High</prop>
												<prop name="Position">4</prop>
												<prop name="IsDefault">1</prop>
												<prop name="CpRangeHigh">0</prop>
												<obj name="ChannelProp" class="ChannelProperty" version="1">
													<prop name="ChannelIdx">0</prop>
												</obj>
												<prop name="ReadOnly">1</prop>
											</obj>
											<obj name="PropertyObject" class="QuantCpLowProp" version="4">
												<prop name="PropertyTypeName">Cp Low</prop>
												<prop name="Position">4</prop>
												<prop name="IsDefault">1</prop>
												<prop name="CpRangeLow">0</prop>
												<obj name="ChannelProp" class="ChannelProperty" version="1">
													<prop name="ChannelIdx">0</prop>
												</obj>
												<prop name="ReadOnly">1</prop>
											</obj>
											<obj name="PropertyObject" class="RQEffProp" version="4">
												<prop name="PropertyTypeName">Efficiency</prop>
												<prop name="Position">4</prop>
												<prop name="IsDefault">1</prop>
												<prop name="Efficiency">2</prop>
												<obj name="ChannelProp" class="ChannelProperty" version="1">
													<prop name="ChannelIdx">0</prop>
												</obj>
											</obj>
											<obj name="PropertyObject" class="ChannelGenotype" version="4">
												<prop name="PropertyTypeName">Melt Geno Genotype</prop>
												<prop name="Position">4</prop>
												<prop name="IsDefault">1</prop>
												<prop name="ReadOnly">1</prop>
												<obj name="ChannelProp" class="ChannelProperty" version="1">
													<prop name="ChannelIdx">0</prop>
												</obj>
											</obj>
											<obj name="PropertyObject" class="GroupChannelTypeProp" version="4">
												<prop name="PropertyTypeName">Melt Geno Sample Type</prop>
												<prop name="Position">4</prop>
												<prop name="IsDefault">0</prop>
												<prop name="GroupSampleType">mstUnknown</prop>
												<obj name="ChannelProp" class="ChannelProperty" version="1">
													<prop name="ChannelIdx">0</prop>
												</obj>
											</obj>
											<obj name="PropertyObject" class="QuantSampleTypeProperty" version="4">
												<prop name="PropertyTypeName">Quantification Sample Type</prop>
												<prop name="Position">4</prop>
												<prop name="IsDefault">0</prop>
												<prop name="SampleType">qsUnknown</prop>
												<obj name="ChannelProp" class="ChannelProperty" version="1">
													<prop name="ChannelIdx">0</prop>
												</obj>
											</obj>
											<obj name="PropertyObject" class="ChannelGenotype" version="4">
												<prop name="PropertyTypeName">Scanning Genotype</prop>
												<prop name="Position">4</prop>
												<prop name="IsDefault">1</prop>
												<prop name="ReadOnly">1</prop>
												<obj name="ChannelProp" class="ChannelProperty" version="1">
													<prop name="ChannelIdx">0</prop>
												</obj>
											</obj>
											<obj name="PropertyObject" class="GroupChannelTypeProp" version="4">
												<prop name="PropertyTypeName">Scanning Sample Type</prop>
												<prop name="Position">4</prop>
												<prop name="IsDefault">0</prop>
												<prop name="GroupSampleType">mstUnknown</prop>
												<obj name="ChannelProp" class="ChannelProperty" version="1">
													<prop name="ChannelIdx">0</prop>
												</obj>
											</obj>
											<obj name="PropertyObject" class="TargetName" version="4">
												<prop name="PropertyTypeName">Target Name</prop>
												<prop name="Position">4</prop>
												<prop name="IsDefault">0</prop>
												<prop name="name">BIRC5</prop>
												<obj name="ChannelProp" class="ChannelProperty" version="1">
													<prop name="ChannelIdx">0</prop>
												</obj>
											</obj>
											<obj name="PropertyObject" class="RQTargetProperty" version="4">
												<prop name="PropertyTypeName">Target Type</prop>
												<prop name="Position">4</prop>
												<prop name="IsDefault">0</prop>
												<prop name="TargetType">dtTarget</prop>
												<obj name="ChannelProp" class="ChannelProperty" version="1">
													<prop name="ChannelIdx">0</prop>
												</obj>
											</obj>
										</list>
									</obj>
								</list>
							</obj>
						</obj>
						<prop name="ChannelPropertyCount">1</prop>
						<prop name="ContainerPosition">4</prop>
						<prop name="HasSampleProperties">1</prop>
						<obj name="SampleProperties" class="PropertyList" version="1">
							<list name="emlist" count="14">
								<obj name="PropertyObject" class="SamplePrefColor" version="4">
									<prop name="PropertyTypeName">Color</prop>
									<prop name="Position">4</prop>
									<prop name="IsDefault">0</prop>
									<prop name="Color">clGray</prop>
								</obj>
								<obj name="PropertyObject" class="DominantChannelProp" version="4">
									<prop name="PropertyTypeName">Dominant Channel</prop>
									<prop name="Position">4</prop>
									<prop name="IsDefault">0</prop>
									<prop name="DominantChannel">0</prop>
								</obj>
								<obj name="PropertyObject" class="Genotype" version="4">
									<prop name="PropertyTypeName">EndPt Genotype</prop>
									<prop name="Position">4</prop>
									<prop name="IsDefault">1</prop>
									<prop name="ReadOnly">1</prop>
								</obj>
								<obj name="PropertyObject" class="GroupingSample" version="4">
									<prop name="PropertyTypeName">EndPt Sample Type</prop>
									<prop name="Position">4</prop>
									<prop name="IsDefault">0</prop>
									<prop name="GroupSampleType">mstUnknown</prop>
								</obj>
								<obj name="PropertyObject" class="SamplePrefLineStyle" version="4">
									<prop name="PropertyTypeName">Line Style</prop>
									<prop name="Position">4</prop>
									<prop name="IsDefault">0</prop>
									<prop name="LineStyle">psSolid</prop>
								</obj>
								<obj name="PropertyObject" class="GenSampleEditNotes" version="4">
									<prop name="PropertyTypeName">Notes</prop>
									<prop name="Position">4</prop>
									<prop name="IsDefault">1</prop>
								</obj>
								<obj name="PropertyObject" class="SamplePrefPointStyle" version="4">
									<prop name="PropertyTypeName">Point Style</prop>
									<prop name="Position">4</prop>
									<prop name="IsDefault">0</prop>
									<prop name="PointStyle">psNothing</prop>
								</obj>
								<obj name="PropertyObject" class="GenSampleEditPosition" version="4">
									<prop name="PropertyTypeName">Position</prop>
									<prop name="Position">4</prop>
									<prop name="IsDefault">1</prop>
								</obj>
								<obj name="PropertyObject" class="GenSampleEditReplicate" version="4">
									<prop name="PropertyTypeName">Replicate of</prop>
									<prop name="Position">4</prop>
									<prop name="IsDefault">0</prop>
									<prop name="ReplicateOf">3</prop>
								</obj>
								<obj name="PropertyObject" class="HTCSampleID" version="4">
									<prop name="PropertyTypeName">Sample ID</prop>
									<prop name="Position">4</prop>
									<prop name="IsDefault">1</prop>
								</obj>
								<obj name="PropertyObject" class="GenSampleEditName" version="4">
									<prop name="PropertyTypeName">Sample Name</prop>
									<prop name="Position">4</prop>
									<prop name="IsDefault">0</prop>
									<prop name="name">537T</prop>
								</obj>
								<obj name="PropertyObject" class="HTCSamplePrepNotes" version="4">
									<prop name="PropertyTypeName">Sample Prep Notes</prop>
									<prop name="Position">4</prop>
									<prop name="IsDefault">1</prop>
								</obj>
								<obj name="PropertyObject" class="GenSampleEditSubset" version="4">
									<prop name="PropertyTypeName">Subsets</prop>
									<prop name="Position">4</prop>
									<prop name="IsDefault">1</prop>
								</obj>
								<obj name="PropertyObject" class="SamplePrefWidth" version="5">
									<prop name="PropertyTypeName">Width</prop>
									<prop name="Position">4</prop>
									<prop name="IsDefault">1</prop>
									<prop name="Width">1</prop>
								</obj>
							</list>
						</obj>
					</obj>
					<obj name="item" class="SamplePropInfo" version="1">
						<obj name="ChannelProperties" class="ChanPropList" version="2">
							<obj name="ChannelProperties" class="EMList" version="1">
								<list name="emlist" count="1">
									<obj name="item" class="PropertyList" version="1">
										<list name="emlist" count="12">
											<obj name="PropertyObject" class="RQSampleTargetProperty" version="4">
												<prop name="PropertyTypeName">Combined Sample and Target Type</prop>
												<prop name="Position">5</prop>
												<prop name="IsDefault">0</prop>
												<obj name="ChannelProp" class="ChannelProperty" version="1">
													<prop name="ChannelIdx">0</prop>
												</obj>
											</obj>
											<obj name="PropertyObject" class="QuantConcProperty" version="4">
												<prop name="PropertyTypeName">Concentration</prop>
												<prop name="Position">5</prop>
												<prop name="IsDefault">1</prop>
												<prop name="Concentration">0</prop>
												<obj name="ChannelProp" class="ChannelProperty" version="1">
													<prop name="ChannelIdx">0</prop>
												</obj>
												<prop name="ReadOnly">1</prop>
											</obj>
											<obj name="PropertyObject" class="QuantCpHighProp" version="4">
												<prop name="PropertyTypeName">Cp High</prop>
												<prop name="Position">5</prop>
												<prop name="IsDefault">1</prop>
												<prop name="CpRangeHigh">0</prop>
												<obj name="ChannelProp" class="ChannelProperty" version="1">
													<prop name="ChannelIdx">0</prop>
												</obj>
												<prop name="ReadOnly">1</prop>
											</obj>
											<obj name="PropertyObject" class="QuantCpLowProp" version="4">
												<prop name="PropertyTypeName">Cp Low</prop>
												<prop name="Position">5</prop>
												<prop name="IsDefault">1</prop>
												<prop name="CpRangeLow">0</prop>
												<obj name="ChannelProp" class="ChannelProperty" version="1">
													<prop name="ChannelIdx">0</prop>
												</obj>
												<prop name="ReadOnly">1</prop>
											</obj>
											<obj name="PropertyObject" class="RQEffProp" version="4">
												<prop name="PropertyTypeName">Efficiency</prop>
												<prop name="Position">5</prop>
												<prop name="IsDefault">1</prop>
												<prop name="Efficiency">2</prop>
												<obj name="ChannelProp" class="ChannelProperty" version="1">
													<prop name="ChannelIdx">0</prop>
												</obj>
											</obj>
											<obj name="PropertyObject" class="ChannelGenotype" version="4">
												<prop name="PropertyTypeName">Melt Geno Genotype</prop>
												<prop name="Position">5</prop>
												<prop name="IsDefault">1</prop>
												<prop name="ReadOnly">1</prop>
												<obj name="ChannelProp" class="ChannelProperty" version="1">
													<prop name="ChannelIdx">0</prop>
												</obj>
											</obj>
											<obj name="PropertyObject" class="GroupChannelTypeProp" version="4">
												<prop name="PropertyTypeName">Melt Geno Sample Type</prop>
												<prop name="Position">5</prop>
												<prop name="IsDefault">0</prop>
												<prop name="GroupSampleType">mstUnknown</prop>
												<obj name="ChannelProp" class="ChannelProperty" version="1">
													<prop name="ChannelIdx">0</prop>
												</obj>
											</obj>
											<obj name="PropertyObject" class="QuantSampleTypeProperty" version="4">
												<prop name="PropertyTypeName">Quantification Sample Type</prop>
												<prop name="Position">5</prop>
												<prop name="IsDefault">0</prop>
												<prop name="SampleType">qsUnknown</prop>
												<obj name="ChannelProp" class="ChannelProperty" version="1">
													<prop name="ChannelIdx">0</prop>
												</obj>
											</obj>
											<obj name="PropertyObject" class="ChannelGenotype" version="4">
												<prop name="PropertyTypeName">Scanning Genotype</prop>
												<prop name="Position">5</prop>
												<prop name="IsDefault">1</prop>
												<prop name="ReadOnly">1</prop>
												<obj name="ChannelProp" class="ChannelProperty" version="1">
													<prop name="ChannelIdx">0</prop>
												</obj>
											</obj>
											<obj name="PropertyObject" class="GroupChannelTypeProp" version="4">
												<prop name="PropertyTypeName">Scanning Sample Type</prop>
												<prop name="Position">5</prop>
												<prop name="IsDefault">0</prop>
												<prop name="GroupSampleType">mstUnknown</prop>
												<obj name="ChannelProp" class="ChannelProperty" version="1">
													<prop name="ChannelIdx">0</prop>
												</obj>
											</obj>
											<obj name="PropertyObject" class="TargetName" version="4">
												<prop name="PropertyTypeName">Target Name</prop>
												<prop name="Position">5</prop>
												<prop name="IsDefault">0</prop>
												<prop name="name">BIRC5</prop>
												<obj name="ChannelProp" class="ChannelProperty" version="1">
													<prop name="ChannelIdx">0</prop>
												</obj>
											</obj>
											<obj name="PropertyObject" class="RQTargetProperty" version="4">
												<prop name="PropertyTypeName">Target Type</prop>
												<prop name="Position">5</prop>
												<prop name="IsDefault">0</prop>
												<prop name="TargetType">dtTarget</prop>
												<obj name="ChannelProp" class="ChannelProperty" version="1">
													<prop name="ChannelIdx">0</prop>
												</obj>
											</obj>
										</list>
									</obj>
								</list>
							</obj>
						</obj>
						<prop name="ChannelPropertyCount">1</prop>
						<prop name="ContainerPosition">5</prop>
						<prop name="HasSampleProperties">1</prop>
						<obj name="SampleProperties" class="PropertyList" version="1">
							<list name="emlist" count="14">
								<obj name="PropertyObject" class="SamplePrefColor" version="4">
									<prop name="PropertyTypeName">Color</prop>
									<prop name="Position">5</prop>
									<prop name="IsDefault">0</prop>
									<prop name="Color">$0012D7FA</prop>
								</obj>
								<obj name="PropertyObject" class="DominantChannelProp" version="4">
									<prop name="PropertyTypeName">Dominant Channel</prop>
									<prop name="Position">5</prop>
									<prop name="IsDefault">0</prop>
									<prop name="DominantChannel">0</prop>
								</obj>
								<obj name="PropertyObject" class="Genotype" version="4">
									<prop name="PropertyTypeName">EndPt Genotype</prop>
									<prop name="Position">5</prop>
									<prop name="IsDefault">1</prop>
									<prop name="ReadOnly">1</prop>
								</obj>
								<obj name="PropertyObject" class="GroupingSample" version="4">
									<prop name="PropertyTypeName">EndPt Sample Type</prop>
									<prop name="Position">5</prop>
									<prop name="IsDefault">0</prop>
									<prop name="GroupSampleType">mstUnknown</prop>
								</obj>
								<obj name="PropertyObject" class="SamplePrefLineStyle" version="4">
									<prop name="PropertyTypeName">Line Style</prop>
									<prop name="Position">5</prop>
									<prop name="IsDefault">0</prop>
									<prop name="LineStyle">psSolid</prop>
								</obj>
								<obj name="PropertyObject" class="GenSampleEditNotes" version="4">
									<prop name="PropertyTypeName">Notes</prop>
									<prop name="Position">5</prop>
									<prop name="IsDefault">1</prop>
								</obj>
								<obj name="PropertyObject" class="SamplePrefPointStyle" version="4">
									<prop name="PropertyTypeName">Point Style</prop>
									<prop name="Position">5</prop>
									<prop name="IsDefault">0</prop>
									<prop name="PointStyle">psNothing</prop>
								</obj>
								<obj name="PropertyObject" class="GenSampleEditPosition" version="4">
									<prop name="PropertyTypeName">Position</prop>
									<prop name="Position">5</prop>
									<prop name="IsDefault">1</prop>
								</obj>
								<obj name="PropertyObject" class="GenSampleEditReplicate" version="4">
									<prop name="PropertyTypeName">Replicate of</prop>
									<prop name="Position">5</prop>
									<prop name="IsDefault">0</prop>
									<prop name="ReplicateOf">3</prop>
								</obj>
								<obj name="PropertyObject" class="HTCSampleID" version="4">
									<prop name="PropertyTypeName">Sample ID</prop>
									<prop name="Position">5</prop>
									<prop name="IsDefault">1</prop>
								</obj>
								<obj name="PropertyObject" class="GenSampleEditName" version="4">
									<prop name="PropertyTypeName">Sample Name</prop>
									<prop name="Position">5</prop>
									<prop name="IsDefault">0</prop>
									<prop name="name">537T</prop>
								</obj>
								<obj name="PropertyObject" class="HTCSamplePrepNotes" version="4">
									<prop name="PropertyTypeName">Sample Prep Notes</prop>
									<prop name="Position">5</prop>
									<prop name="IsDefault">1</prop>
								</obj>
								<obj name="PropertyObject" class="GenSampleEditSubset" version="4">
									<prop name="PropertyTypeName">Subsets</prop>
									<prop name="Position">5</prop>
									<prop name="IsDefault">1</prop>
								</obj>
								<obj name="PropertyObject" class="SamplePrefWidth" version="5">
									<prop name="PropertyTypeName">Width</prop>
									<prop name="Position">5</prop>
									<prop name="IsDefault">1</prop>
									<prop name="Width">1</prop>
								</obj>
							</list>
						</obj>
					</obj>
					<obj name="item" class="SamplePropInfo" version="1">
						<obj name="ChannelProperties" class="ChanPropList" version="2">
							<obj name="ChannelProperties" class="EMList" version="1">
								<list name="emlist" count="1">
									<obj name="item" class="PropertyList" version="1">
										<list name="emlist" count="12">
											<obj name="PropertyObject" class="RQSampleTargetProperty" version="4">
												<prop name="PropertyTypeName">Combined Sample and Target Type</prop>
												<prop name="Position">6</prop>
												<prop name="IsDefault">0</prop>
												<obj name="ChannelProp" class="ChannelProperty" version="1">
													<prop name="ChannelIdx">0</prop>
												</obj>
											</obj>
											<obj name="PropertyObject" class="QuantConcProperty" version="4">
												<prop name="PropertyTypeName">Concentration</prop>
												<prop name="Position">6</prop>
												<prop name="IsDefault">1</prop>
												<prop name="Concentration">0</prop>
												<obj name="ChannelProp" class="ChannelProperty" version="1">
													<prop name="ChannelIdx">0</prop>
												</obj>
												<prop name="ReadOnly">1</prop>
											</obj>
											<obj name="PropertyObject" class="QuantCpHighProp" version="4">
												<prop name="PropertyTypeName">Cp High</prop>
												<prop name="Position">6</prop>
												<prop name="IsDefault">1</prop>
												<prop name="CpRangeHigh">0</prop>
												<obj name="ChannelProp" class="ChannelProperty" version="1">
													<prop name="ChannelIdx">0</prop>
												</obj>
												<prop name="ReadOnly">1</prop>
											</obj>
											<obj name="PropertyObject" class="QuantCpLowProp" version="4">
												<prop name="PropertyTypeName">Cp Low</prop>
												<prop name="Position">6</prop>
												<prop name="IsDefault">1</prop>
												<prop name="CpRangeLow">0</prop>
												<obj name="ChannelProp" class="ChannelProperty" version="1">
													<prop name="ChannelIdx">0</prop>
												</obj>
												<prop name="ReadOnly">1</prop>
											</obj>
											<obj name="PropertyObject" class="RQEffProp" version="4">
												<prop name="PropertyTypeName">Efficiency</prop>
												<prop name="Position">6</prop>
												<prop name="IsDefault">1</prop>
												<prop name="Efficiency">2</prop>
												<obj name="ChannelProp" class="ChannelProperty" version="1">
													<prop name="ChannelIdx">0</prop>
												</obj>
											</obj>
											<obj name="PropertyObject" class="ChannelGenotype" version="4">
												<prop name="PropertyTypeName">Melt Geno Genotype</prop>
												<prop name="Position">6</prop>
												<prop name="IsDefault">1</prop>
												<prop name="ReadOnly">1</prop>
												<obj name="ChannelProp" class="ChannelProperty" version="1">
													<prop name="ChannelIdx">0</prop>
												</obj>
											</obj>
											<obj name="PropertyObject" class="GroupChannelTypeProp" version="4">
												<prop name="PropertyTypeName">Melt Geno Sample Type</prop>
												<prop name="Position">6</prop>
												<prop name="IsDefault">0</prop>
												<prop name="GroupSampleType">mstUnknown</prop>
												<obj name="ChannelProp" class="ChannelProperty" version="1">
													<prop name="ChannelIdx">0</prop>
												</obj>
											</obj>
											<obj name="PropertyObject" class="QuantSampleTypeProperty" version="4">
												<prop name="PropertyTypeName">Quantification Sample Type</prop>
												<prop name="Position">6</prop>
												<prop name="IsDefault">0</prop>
												<prop name="SampleType">qsUnknown</prop>
												<obj name="ChannelProp" class="ChannelProperty" version="1">
													<prop name="ChannelIdx">0</prop>
												</obj>
											</obj>
											<obj name="PropertyObject" class="ChannelGenotype" version="4">
												<prop name="PropertyTypeName">Scanning Genotype</prop>
												<prop name="Position">6</prop>
												<prop name="IsDefault">1</prop>
												<prop name="ReadOnly">1</prop>
												<obj name="ChannelProp" class="ChannelProperty" version="1">
													<prop name="ChannelIdx">0</prop>
												</obj>
											</obj>
											<obj name="PropertyObject" class="GroupChannelTypeProp" version="4">
												<prop name="PropertyTypeName">Scanning Sample Type</prop>
												<prop name="Position">6</prop>
												<prop name="IsDefault">0</prop>
												<prop name="GroupSampleType">mstUnknown</prop>
												<obj name="ChannelProp" class="ChannelProperty" version="1">
													<prop name="ChannelIdx">0</prop>
												</obj>
											</obj>
											<obj name="PropertyObject" class="TargetName" version="4">
												<prop name="PropertyTypeName">Target Name</prop>
												<prop name="Position">6</prop>
												<prop name="IsDefault">0</prop>
												<prop name="name">HPRT</prop>
												<obj name="ChannelProp" class="ChannelProperty" version="1">
													<prop name="ChannelIdx">0</prop>
												</obj>
											</obj>
											<obj name="PropertyObject" class="RQTargetProperty" version="4">
												<prop name="PropertyTypeName">Target Type</prop>
												<prop name="Position">6</prop>
												<prop name="IsDefault">0</prop>
												<prop name="TargetType">dtReference</prop>
												<obj name="ChannelProp" class="ChannelProperty" version="1">
													<prop name="ChannelIdx">0</prop>
												</obj>
											</obj>
										</list>
									</obj>
								</list>
							</obj>
						</obj>
						<prop name="ChannelPropertyCount">1</prop>
						<prop name="ContainerPosition">6</prop>
						<prop name="HasSampleProperties">1</prop>
						<obj name="SampleProperties" class="PropertyList" version="1">
							<list name="emlist" count="14">
								<obj name="PropertyObject" class="SamplePrefColor" version="4">
									<prop name="PropertyTypeName">Color</prop>
									<prop name="Position">6</prop>
									<prop name="IsDefault">0</prop>
									<prop name="Color">$00000097</prop>
								</obj>
								<obj name="PropertyObject" class="DominantChannelProp" version="4">
									<prop name="PropertyTypeName">Dominant Channel</prop>
									<prop name="Position">6</prop>
									<prop name="IsDefault">0</prop>
									<prop name="DominantChannel">0</prop>
								</obj>
								<obj name="PropertyObject" class="Genotype" version="4">
									<prop name="PropertyTypeName">EndPt Genotype</prop>
									<prop name="Position">6</prop>
									<prop name="IsDefault">1</prop>
									<prop name="ReadOnly">1</prop>
								</obj>
								<obj name="PropertyObject" class="GroupingSample" version="4">
									<prop name="PropertyTypeName">EndPt Sample Type</prop>
									<prop name="Position">6</prop>
									<prop name="IsDefault">0</prop>
									<prop name="GroupSampleType">mstUnknown</prop>
								</obj>
								<obj name="PropertyObject" class="SamplePrefLineStyle" version="4">
									<prop name="PropertyTypeName">Line Style</prop>
									<prop name="Position">6</prop>
									<prop name="IsDefault">0</prop>
									<prop name="LineStyle">psSolid</prop>
								</obj>
								<obj name="PropertyObject" class="GenSampleEditNotes" version="4">
									<prop name="PropertyTypeName">Notes</prop>
									<prop name="Position">6</prop>
									<prop name="IsDefault">1</prop>
								</obj>
								<obj name="PropertyObject" class="SamplePrefPointStyle" version="4">
									<prop name="PropertyTypeName">Point Style</prop>
									<prop name="Position">6</prop>
									<prop name="IsDefault">0</prop>
									<prop name="PointStyle">psNothing</prop>
								</obj>
								<obj name="PropertyObject" class="GenSampleEditPosition" version="4">
									<prop name="PropertyTypeName">Position</prop>
									<prop name="Position">6</prop>
									<prop name="IsDefault">1</prop>
								</obj>
								<obj name="PropertyObject" class="GenSampleEditReplicate" version="4">
									<prop name="PropertyTypeName">Replicate of</prop>
									<prop name="Position">6</prop>
									<prop name="IsDefault">0</prop>
									<prop name="ReplicateOf">6</prop>
								</obj>
								<obj name="PropertyObject" class="HTCSampleID" version="4">
									<prop name="PropertyTypeName">Sample ID</prop>
									<prop name="Position">6</prop>
									<prop name="IsDefault">1</prop>
								</obj>
								<obj name="PropertyObject" class="GenSampleEditName" version="4">
									<prop name="PropertyTypeName">Sample Name</prop>
									<prop name="Position">6</prop>
									<prop name="IsDefault">0</prop>
									<prop name="name">537N</prop>
								</obj>
								<obj name="PropertyObject" class="HTCSamplePrepNotes" version="4">
									<prop name="PropertyTypeName">Sample Prep Notes</prop>
									<prop name="Position">6</prop>
									<prop name="IsDefault">1</prop>
								</obj>
								<obj name="PropertyObject" class="GenSampleEditSubset" version="4">
									<prop name="PropertyTypeName">Subsets</prop>
									<prop name="Position">6</prop>
									<prop name="IsDefault">1</prop>
								</obj>
								<obj name="PropertyObject" class="SamplePrefWidth" version="5">
									<prop name="PropertyTypeName">Width</prop>
									<prop name="Position">6</prop>
									<prop name="IsDefault">1</prop>
									<prop name="Width">1</prop>
								</obj>
							</list>
						</obj>
					</obj>
					<obj name="item" class="SamplePropInfo" version="1">
						<obj name="ChannelProperties" class="ChanPropList" version="2">
							<obj name="ChannelProperties" class="EMList" version="1">
								<list name="emlist" count="1">
									<obj name="item" class="PropertyList" version="1">
										<list name="emlist" count="12">
											<obj name="PropertyObject" class="RQSampleTargetProperty" version="4">
												<prop name="PropertyTypeName">Combined Sample and Target Type</prop>
												<prop name="Position">7</prop>
												<prop name="IsDefault">0</prop>
												<obj name="ChannelProp" class="ChannelProperty" version="1">
													<prop name="ChannelIdx">0</prop>
												</obj>
											</obj>
											<obj name="PropertyObject" class="QuantConcProperty" version="4">
												<prop name="PropertyTypeName">Concentration</prop>
												<prop name="Position">7</prop>
												<prop name="IsDefault">1</prop>
												<prop name="Concentration">0</prop>
												<obj name="ChannelProp" class="ChannelProperty" version="1">
													<prop name="ChannelIdx">0</prop>
												</obj>
												<prop name="ReadOnly">1</prop>
											</obj>
											<obj name="PropertyObject" class="QuantCpHighProp" version="4">
												<prop name="PropertyTypeName">Cp High</prop>
												<prop name="Position">7</prop>
												<prop name="IsDefault">1</prop>
												<prop name="CpRangeHigh">0</prop>
												<obj name="ChannelProp" class="ChannelProperty" version="1">
													<prop name="ChannelIdx">0</prop>
												</obj>
												<prop name="ReadOnly">1</prop>
											</obj>
											<obj name="PropertyObject" class="QuantCpLowProp" version="4">
												<prop name="PropertyTypeName">Cp Low</prop>
												<prop name="Position">7</prop>
												<prop name="IsDefault">1</prop>
												<prop name="CpRangeLow">0</prop>
												<obj name="ChannelProp" class="ChannelProperty" version="1">
													<prop name="ChannelIdx">0</prop>
												</obj>
												<prop name="ReadOnly">1</prop>
											</obj>
											<obj name="PropertyObject" class="RQEffProp" version="4">
												<prop name="PropertyTypeName">Efficiency</prop>
												<prop name="Position">7</prop>
												<prop name="IsDefault">1</prop>
												<prop name="Efficiency">2</prop>
												<obj name="ChannelProp" class="ChannelProperty" version="1">
													<prop name="ChannelIdx">0</prop>
												</obj>
											</obj>
											<obj name="PropertyObject" class="ChannelGenotype" version="4">
												<prop name="PropertyTypeName">Melt Geno Genotype</prop>
												<prop name="Position">7</prop>
												<prop name="IsDefault">1</prop>
												<prop name="ReadOnly">1</prop>
												<obj name="ChannelProp" class="ChannelProperty" version="1">
													<prop name="ChannelIdx">0</prop>
												</obj>
											</obj>
											<obj name="PropertyObject" class="GroupChannelTypeProp" version="4">
												<prop name="PropertyTypeName">Melt Geno Sample Type</prop>
												<prop name="Position">7</prop>
												<prop name="IsDefault">0</prop>
												<prop name="GroupSampleType">mstUnknown</prop>
												<obj name="ChannelProp" class="ChannelProperty" version="1">
													<prop name="ChannelIdx">0</prop>
												</obj>
											</obj>
											<obj name="PropertyObject" class="QuantSampleTypeProperty" version="4">
												<prop name="PropertyTypeName">Quantification Sample Type</prop>
												<prop name="Position">7</prop>
												<prop name="IsDefault">0</prop>
												<prop name="SampleType">qsUnknown</prop>
												<obj name="ChannelProp" class="ChannelProperty" version="1">
													<prop name="ChannelIdx">0</prop>
												</obj>
											</obj>
											<obj name="PropertyObject" class="ChannelGenotype" version="4">
												<prop name="PropertyTypeName">Scanning Genotype</prop>
												<prop name="Position">7</prop>
												<prop name="IsDefault">1</prop>
												<prop name="ReadOnly">1</prop>
												<obj name="ChannelProp" class="ChannelProperty" version="1">
													<prop name="ChannelIdx">0</prop>
												</obj>
											</obj>
											<obj name="PropertyObject" class="GroupChannelTypeProp" version="4">
												<prop name="PropertyTypeName">Scanning Sample Type</prop>
												<prop name="Position">7</prop>
												<prop name="IsDefault">0</prop>
												<prop name="GroupSampleType">mstUnknown</prop>
												<obj name="ChannelProp" class="ChannelProperty" version="1">
													<prop name="ChannelIdx">0</prop>
												</obj>
											</obj>
											<obj name="PropertyObject" class="TargetName" version="4">
												<prop name="PropertyTypeName">Target Name</prop>
												<prop name="Position">7</prop>
												<prop name="IsDefault">0</prop>
												<prop name="name">HPRT</prop>
												<obj name="ChannelProp" class="ChannelProperty" version="1">
													<prop name="ChannelIdx">0</prop>
												</obj>
											</obj>
											<obj name="PropertyObject" class="RQTargetProperty" version="4">
												<prop name="PropertyTypeName">Target Type</prop>
												<prop name="Position">7</prop>
												<prop name="IsDefault">0</prop>
												<prop name="TargetType">dtReference</prop>
												<obj name="ChannelProp" class="ChannelProperty" version="1">
													<prop name="ChannelIdx">0</prop>
												</obj>
											</obj>
										</list>
									</obj>
								</list>
							</obj>
						</obj>
						<prop name="ChannelPropertyCount">1</prop>
						<prop name="ContainerPosition">7</prop>
						<prop name="HasSampleProperties">1</prop>
						<obj name="SampleProperties" class="PropertyList" version="1">
							<list name="emlist" count="14">
								<obj name="PropertyObject" class="SamplePrefColor" version="4">
									<prop name="PropertyTypeName">Color</prop>
									<prop name="Position">7</prop>
									<prop name="IsDefault">0</prop>
									<prop name="Color">$00FFFF0F</prop>
								</obj>
								<obj name="PropertyObject" class="DominantChannelProp" version="4">
									<prop name="PropertyTypeName">Dominant Channel</prop>
									<prop name="Position">7</prop>
									<prop name="IsDefault">0</prop>
									<prop name="DominantChannel">0</prop>
								</obj>
								<obj name="PropertyObject" class="Genotype" version="4">
									<prop name="PropertyTypeName">EndPt Genotype</prop>
									<prop name="Position">7</prop>
									<prop name="IsDefault">1</prop>
									<prop name="ReadOnly">1</prop>
								</obj>
								<obj name="PropertyObject" class="GroupingSample" version="4">
									<prop name="PropertyTypeName">EndPt Sample Type</prop>
									<prop name="Position">7</prop>
									<prop name="IsDefault">0</prop>
									<prop name="GroupSampleType">mstUnknown</prop>
								</obj>
								<obj name="PropertyObject" class="SamplePrefLineStyle" version="4">
									<prop name="PropertyTypeName">Line Style</prop>
									<prop name="Position">7</prop>
									<prop name="IsDefault">0</prop>
									<prop name="LineStyle">psSolid</prop>
								</obj>
								<obj name="PropertyObject" class="GenSampleEditNotes" version="4">
									<prop name="PropertyTypeName">Notes</prop>
									<prop name="Position">7</prop>
									<prop name="IsDefault">1</prop>
								</obj>
								<obj name="PropertyObject" class="SamplePrefPointStyle" version="4">
									<prop name="PropertyTypeName">Point Style</prop>
									<prop name="Position">7</prop>
									<prop name="IsDefault">0</prop>
									<prop name="PointStyle">psNothing</prop>
								</obj>
								<obj name="PropertyObject" class="GenSampleEditPosition" version="4">
									<prop name="PropertyTypeName">Position</prop>
									<prop name="Position">7</prop>
									<prop name="IsDefault">1</prop>
								</obj>
								<obj name="PropertyObject" class="GenSampleEditReplicate" version="4">
									<prop name="PropertyTypeName">Replicate of</prop>
									<prop name="Position">7</prop>
									<prop name="IsDefault">0</prop>
									<prop name="ReplicateOf">6</prop>
								</obj>
								<obj name="PropertyObject" class="HTCSampleID" version="4">
									<prop name="PropertyTypeName">Sample ID</prop>
									<prop name="Position">7</prop>
									<prop name="IsDefault">1</prop>
								</obj>
								<obj name="PropertyObject" class="GenSampleEditName" version="4">
									<prop name="PropertyTypeName">Sample Name</prop>
									<prop name="Position">7</prop>
									<prop name="IsDefault">0</prop>
									<prop name="name">537N</prop>
								</obj>
								<obj name="PropertyObject" class="HTCSamplePrepNotes" version="4">
									<prop name="PropertyTypeName">Sample Prep Notes</prop>
									<prop name="Position">7</prop>
									<prop name="IsDefault">1</prop>
								</obj>
								<obj name="PropertyObject" class="GenSampleEditSubset" version="4">
									<prop name="PropertyTypeName">Subsets</prop>
									<prop name="Position">7</prop>
									<prop name="IsDefault">1</prop>
								</obj>
								<obj name="PropertyObject" class="SamplePrefWidth" version="5">
									<prop name="PropertyTypeName">Width</prop>
									<prop name="Position">7</prop>
									<prop name="IsDefault">1</prop>
									<prop name="Width">1</prop>
								</obj>
							</list>
						</obj>
					</obj>
					<obj name="item" class="SamplePropInfo" version="1">
						<obj name="ChannelProperties" class="ChanPropList" version="2">
							<obj name="ChannelProperties" class="EMList" version="1">
								<list name="emlist" count="1">
									<obj name="item" class="PropertyList" version="1">
										<list name="emlist" count="12">
											<obj name="PropertyObject" class="RQSampleTargetProperty" version="4">
												<prop name="PropertyTypeName">Combined Sample and Target Type</prop>
												<prop name="Position">8</prop>
												<prop name="IsDefault">0</prop>
												<obj name="ChannelProp" class="ChannelProperty" version="1">
													<prop name="ChannelIdx">0</prop>
												</obj>
											</obj>
											<obj name="PropertyObject" class="QuantConcProperty" version="4">
												<prop name="PropertyTypeName">Concentration</prop>
												<prop name="Position">8</prop>
												<prop name="IsDefault">1</prop>
												<prop name="Concentration">0</prop>
												<obj name="ChannelProp" class="ChannelProperty" version="1">
													<prop name="ChannelIdx">0</prop>
												</obj>
												<prop name="ReadOnly">1</prop>
											</obj>
											<obj name="PropertyObject" class="QuantCpHighProp" version="4">
												<prop name="PropertyTypeName">Cp High</prop>
												<prop name="Position">8</prop>
												<prop name="IsDefault">1</prop>
												<prop name="CpRangeHigh">0</prop>
												<obj name="ChannelProp" class="ChannelProperty" version="1">
													<prop name="ChannelIdx">0</prop>
												</obj>
												<prop name="ReadOnly">1</prop>
											</obj>
											<obj name="PropertyObject" class="QuantCpLowProp" version="4">
												<prop name="PropertyTypeName">Cp Low</prop>
												<prop name="Position">8</prop>
												<prop name="IsDefault">1</prop>
												<prop name="CpRangeLow">0</prop>
												<obj name="ChannelProp" class="ChannelProperty" version="1">
													<prop name="ChannelIdx">0</prop>
												</obj>
												<prop name="ReadOnly">1</prop>
											</obj>
											<obj name="PropertyObject" class="RQEffProp" version="4">
												<prop name="PropertyTypeName">Efficiency</prop>
												<prop name="Position">8</prop>
												<prop name="IsDefault">1</prop>
												<prop name="Efficiency">2</prop>
												<obj name="ChannelProp" class="ChannelProperty" version="1">
													<prop name="ChannelIdx">0</prop>
												</obj>
											</obj>
											<obj name="PropertyObject" class="ChannelGenotype" version="4">
												<prop name="PropertyTypeName">Melt Geno Genotype</prop>
												<prop name="Position">8</prop>
												<prop name="IsDefault">1</prop>
												<prop name="ReadOnly">1</prop>
												<obj name="ChannelProp" class="ChannelProperty" version="1">
													<prop name="ChannelIdx">0</prop>
												</obj>
											</obj>
											<obj name="PropertyObject" class="GroupChannelTypeProp" version="4">
												<prop name="PropertyTypeName">Melt Geno Sample Type</prop>
												<prop name="Position">8</prop>
												<prop name="IsDefault">0</prop>
												<prop name="GroupSampleType">mstUnknown</prop>
												<obj name="ChannelProp" class="ChannelProperty" version="1">
													<prop name="ChannelIdx">0</prop>
												</obj>
											</obj>
											<obj name="PropertyObject" class="QuantSampleTypeProperty" version="4">
												<prop name="PropertyTypeName">Quantification Sample Type</prop>
												<prop name="Position">8</prop>
												<prop name="IsDefault">0</prop>
												<prop name="SampleType">qsUnknown</prop>
												<obj name="ChannelProp" class="ChannelProperty" version="1">
													<prop name="ChannelIdx">0</prop>
												</obj>
											</obj>
											<obj name="PropertyObject" class="ChannelGenotype" version="4">
												<prop name="PropertyTypeName">Scanning Genotype</prop>
												<prop name="Position">8</prop>
												<prop name="IsDefault">1</prop>
												<prop name="ReadOnly">1</prop>
												<obj name="ChannelProp" class="ChannelProperty" version="1">
													<prop name="ChannelIdx">0</prop>
												</obj>
											</obj>
											<obj name="PropertyObject" class="GroupChannelTypeProp" version="4">
												<prop name="PropertyTypeName">Scanning Sample Type</prop>
												<prop name="Position">8</prop>
												<prop name="IsDefault">0</prop>
												<prop name="GroupSampleType">mstUnknown</prop>
												<obj name="ChannelProp" class="ChannelProperty" version="1">
													<prop name="ChannelIdx">0</prop>
												</obj>
											</obj>
											<obj name="PropertyObject" class="TargetName" version="4">
												<prop name="PropertyTypeName">Target Name</prop>
												<prop name="Position">8</prop>
												<prop name="IsDefault">0</prop>
												<prop name="name">HPRT</prop>
												<obj name="ChannelProp" class="ChannelProperty" version="1">
													<prop name="ChannelIdx">0</prop>
												</obj>
											</obj>
											<obj name="PropertyObject" class="RQTargetProperty" version="4">
												<prop name="PropertyTypeName">Target Type</prop>
												<prop name="Position">8</prop>
												<prop name="IsDefault">0</prop>
												<prop name="TargetType">dtReference</prop>
												<obj name="ChannelProp" class="ChannelProperty" version="1">
													<prop name="ChannelIdx">0</prop>
												</obj>
											</obj>
										</list>
									</obj>
								</list>
							</obj>
						</obj>
						<prop name="ChannelPropertyCount">1</prop>
						<prop name="ContainerPosition">8</prop>
						<prop name="HasSampleProperties">1</prop>
						<obj name="SampleProperties" class="PropertyList" version="1">
							<list name="emlist" count="14">
								<obj name="PropertyObject" class="SamplePrefColor" version="4">
									<prop name="PropertyTypeName">Color</prop>
									<prop name="Position">8</prop>
									<prop name="IsDefault">0</prop>
									<prop name="Color">$00404000</prop>
								</obj>
								<obj name="PropertyObject" class="DominantChannelProp" version="4">
									<prop name="PropertyTypeName">Dominant Channel</prop>
									<prop name="Position">8</prop>
									<prop name="IsDefault">0</prop>
									<prop name="DominantChannel">0</prop>
								</obj>
								<obj name="PropertyObject" class="Genotype" version="4">
									<prop name="PropertyTypeName">EndPt Genotype</prop>
									<prop name="Position">8</prop>
									<prop name="IsDefault">1</prop>
									<prop name="ReadOnly">1</prop>
								</obj>
								<obj name="PropertyObject" class="GroupingSample" version="4">
									<prop name="PropertyTypeName">EndPt Sample Type</prop>
									<prop name="Position">8</prop>
									<prop name="IsDefault">0</prop>
									<prop name="GroupSampleType">mstUnknown</prop>
								</obj>
								<obj name="PropertyObject" class="SamplePrefLineStyle" version="4">
									<prop name="PropertyTypeName">Line Style</prop>
									<prop name="Position">8</prop>
									<prop name="IsDefault">0</prop>
									<prop name="LineStyle">psSolid</prop>
								</obj>
								<obj name="PropertyObject" class="GenSampleEditNotes" version="4">
									<prop name="PropertyTypeName">Notes</prop>
									<prop name="Position">8</prop>
									<prop name="IsDefault">1</prop>
								</obj>
								<obj name="PropertyObject" class="SamplePrefPointStyle" version="4">
									<prop name="PropertyTypeName">Point Style</prop>
									<prop name="Position">8</prop>
									<prop name="IsDefault">0</prop>
									<prop name="PointStyle">psNothing</prop>
								</obj>
								<obj name="PropertyObject" class="GenSampleEditPosition" version="4">
									<prop name="PropertyTypeName">Position</prop>
									<prop name="Position">8</prop>
									<prop name="IsDefault">1</prop>
								</obj>
								<obj name="PropertyObject" class="GenSampleEditReplicate" version="4">
									<prop name="PropertyTypeName">Replicate of</prop>
									<prop name="Position">8</prop>
									<prop name="IsDefault">0</prop>
									<prop name="ReplicateOf">6</prop>
								</obj>
								<obj name="PropertyObject" class="HTCSampleID" version="4">
									<prop name="PropertyTypeName">Sample ID</prop>
									<prop name="Position">8</prop>
									<prop name="IsDefault">1</prop>
								</obj>
								<obj name="PropertyObject" class="GenSampleEditName" version="4">
									<prop name="PropertyTypeName">Sample Name</prop>
									<prop name="Position">8</prop>
									<prop name="IsDefault">0</prop>
									<prop name="name">537N</prop>
								</obj>
								<obj name="PropertyObject" class="HTCSamplePrepNotes" version="4">
									<prop name="PropertyTypeName">Sample Prep Notes</prop>
									<prop name="Position">8</prop>
									<prop name="IsDefault">1</prop>
								</obj>
								<obj name="PropertyObject" class="GenSampleEditSubset" version="4">
									<prop name="PropertyTypeName">Subsets</prop>
									<prop name="Position">8</prop>
									<prop name="IsDefault">1</prop>
								</obj>
								<obj name="PropertyObject" class="SamplePrefWidth" version="5">
									<prop name="PropertyTypeName">Width</prop>
									<prop name="Position">8</prop>
									<prop name="IsDefault">1</prop>
									<prop name="Width">1</prop>
								</obj>
							</list>
						</obj>
					</obj>
					<obj name="item" class="SamplePropInfo" version="1">
						<obj name="ChannelProperties" class="ChanPropList" version="2">
							<obj name="ChannelProperties" class="EMList" version="1">
								<list name="emlist" count="1">
									<obj name="item" class="PropertyList" version="1">
										<list name="emlist" count="12">
											<obj name="PropertyObject" class="RQSampleTargetProperty" version="4">
												<prop name="PropertyTypeName">Combined Sample and Target Type</prop>
												<prop name="Position">9</prop>
												<prop name="IsDefault">0</prop>
												<obj name="ChannelProp" class="ChannelProperty" version="1">
													<prop name="ChannelIdx">0</prop>
												</obj>
											</obj>
											<obj name="PropertyObject" class="QuantConcProperty" version="4">
												<prop name="PropertyTypeName">Concentration</prop>
												<prop name="Position">9</prop>
												<prop name="IsDefault">1</prop>
												<prop name="Concentration">0</prop>
												<obj name="ChannelProp" class="ChannelProperty" version="1">
													<prop name="ChannelIdx">0</prop>
												</obj>
												<prop name="ReadOnly">1</prop>
											</obj>
											<obj name="PropertyObject" class="QuantCpHighProp" version="4">
												<prop name="PropertyTypeName">Cp High</prop>
												<prop name="Position">9</prop>
												<prop name="IsDefault">1</prop>
												<prop name="CpRangeHigh">0</prop>
												<obj name="ChannelProp" class="ChannelProperty" version="1">
													<prop name="ChannelIdx">0</prop>
												</obj>
												<prop name="ReadOnly">1</prop>
											</obj>
											<obj name="PropertyObject" class="QuantCpLowProp" version="4">
												<prop name="PropertyTypeName">Cp Low</prop>
												<prop name="Position">9</prop>
												<prop name="IsDefault">1</prop>
												<prop name="CpRangeLow">0</prop>
												<obj name="ChannelProp" class="ChannelProperty" version="1">
													<prop name="ChannelIdx">0</prop>
												</obj>
												<prop name="ReadOnly">1</prop>
											</obj>
											<obj name="PropertyObject" class="RQEffProp" version="4">
												<prop name="PropertyTypeName">Efficiency</prop>
												<prop name="Position">9</prop>
												<prop name="IsDefault">1</prop>
												<prop name="Efficiency">2</prop>
												<obj name="ChannelProp" class="ChannelProperty" version="1">
													<prop name="ChannelIdx">0</prop>
												</obj>
											</obj>
											<obj name="PropertyObject" class="ChannelGenotype" version="4">
												<prop name="PropertyTypeName">Melt Geno Genotype</prop>
												<prop name="Position">9</prop>
												<prop name="IsDefault">1</prop>
												<prop name="ReadOnly">1</prop>
												<obj name="ChannelProp" class="ChannelProperty" version="1">
													<prop name="ChannelIdx">0</prop>
												</obj>
											</obj>
											<obj name="PropertyObject" class="GroupChannelTypeProp" version="4">
												<prop name="PropertyTypeName">Melt Geno Sample Type</prop>
												<prop name="Position">9</prop>
												<prop name="IsDefault">0</prop>
												<prop name="GroupSampleType">mstUnknown</prop>
												<obj name="ChannelProp" class="ChannelProperty" version="1">
													<prop name="ChannelIdx">0</prop>
												</obj>
											</obj>
											<obj name="PropertyObject" class="QuantSampleTypeProperty" version="4">
												<prop name="PropertyTypeName">Quantification Sample Type</prop>
												<prop name="Position">9</prop>
												<prop name="IsDefault">0</prop>
												<prop name="SampleType">qsUnknown</prop>
												<obj name="ChannelProp" class="ChannelProperty" version="1">
													<prop name="ChannelIdx">0</prop>
												</obj>
											</obj>
											<obj name="PropertyObject" class="ChannelGenotype" version="4">
												<prop name="PropertyTypeName">Scanning Genotype</prop>
												<prop name="Position">9</prop>
												<prop name="IsDefault">1</prop>
												<prop name="ReadOnly">1</prop>
												<obj name="ChannelProp" class="ChannelProperty" version="1">
													<prop name="ChannelIdx">0</prop>
												</obj>
											</obj>
											<obj name="PropertyObject" class="GroupChannelTypeProp" version="4">
												<prop name="PropertyTypeName">Scanning Sample Type</prop>
												<prop name="Position">9</prop>
												<prop name="IsDefault">0</prop>
												<prop name="GroupSampleType">mstUnknown</prop>
												<obj name="ChannelProp" class="ChannelProperty" version="1">
													<prop name="ChannelIdx">0</prop>
												</obj>
											</obj>
											<obj name="PropertyObject" class="TargetName" version="4">
												<prop name="PropertyTypeName">Target Name</prop>
												<prop name="Position">9</prop>
												<prop name="IsDefault">0</prop>
												<prop name="name">BIRC5</prop>
												<obj name="ChannelProp" class="ChannelProperty" version="1">
													<prop name="ChannelIdx">0</prop>
												</obj>
											</obj>
											<obj name="PropertyObject" class="RQTargetProperty" version="4">
												<prop name="PropertyTypeName">Target Type</prop>
												<prop name="Position">9</prop>
												<prop name="IsDefault">0</prop>
												<prop name="TargetType">dtTarget</prop>
												<obj name="ChannelProp" class="ChannelProperty" version="1">
													<prop name="ChannelIdx">0</prop>
												</obj>
											</obj>
										</list>
									</obj>
								</list>
							</obj>
						</obj>
						<prop name="ChannelPropertyCount">1</prop>
						<prop name="ContainerPosition">9</prop>
						<prop name="HasSampleProperties">1</prop>
						<obj name="SampleProperties" class="PropertyList" version="1">
							<list name="emlist" count="14">
								<obj name="PropertyObject" class="SamplePrefColor" version="4">
									<prop name="PropertyTypeName">Color</prop>
									<prop name="Position">9</prop>
									<prop name="IsDefault">0</prop>
									<prop name="Color">$004080FF</prop>
								</obj>
								<obj name="PropertyObject" class="DominantChannelProp" version="4">
									<prop name="PropertyTypeName">Dominant Channel</prop>
									<prop name="Position">9</prop>
									<prop name="IsDefault">0</prop>
									<prop name="DominantChannel">0</prop>
								</obj>
								<obj name="PropertyObject" class="Genotype" version="4">
									<prop name="PropertyTypeName">EndPt Genotype</prop>
									<prop name="Position">9</prop>
									<prop name="IsDefault">1</prop>
									<prop name="ReadOnly">1</prop>
								</obj>
								<obj name="PropertyObject" class="GroupingSample" version="4">
									<prop name="PropertyTypeName">EndPt Sample Type</prop>
									<prop name="Position">9</prop>
									<prop name="IsDefault">0</prop>
									<prop name="GroupSampleType">mstUnknown</prop>
								</obj>
								<obj name="PropertyObject" class="SamplePrefLineStyle" version="4">
									<prop name="PropertyTypeName">Line Style</prop>
									<prop name="Position">9</prop>
									<prop name="IsDefault">0</prop>
									<prop name="LineStyle">psSolid</prop>
								</obj>
								<obj name="PropertyObject" class="GenSampleEditNotes" version="4">
									<prop name="PropertyTypeName">Notes</prop>
									<prop name="Position">9</prop>
									<prop name="IsDefault">1</prop>
								</obj>
								<obj name="PropertyObject" class="SamplePrefPointStyle" version="4">
									<prop name="PropertyTypeName">Point Style</prop>
									<prop name="Position">9</prop>
									<prop name="IsDefault">0</prop>
									<prop name="PointStyle">psNothing</prop>
								</obj>
								<obj name="PropertyObject" class="GenSampleEditPosition" version="4">
									<prop name="PropertyTypeName">Position</prop>
									<prop name="Position">9</prop>
									<prop name="IsDefault">1</prop>
								</obj>
								<obj name="PropertyObject" class="GenSampleEditReplicate" version="4">
									<prop name="PropertyTypeName">Replicate of</prop>
									<prop name="Position">9</prop>
									<prop name="IsDefault">0</prop>
									<prop name="ReplicateOf">9</prop>
								</obj>
								<obj name="PropertyObject" class="HTCSampleID" version="4">
									<prop name="PropertyTypeName">Sample ID</prop>
									<prop name="Position">9</prop>
									<prop name="IsDefault">1</prop>
								</obj>
								<obj name="PropertyObject" class="GenSampleEditName" version="4">
									<prop name="PropertyTypeName">Sample Name</prop>
									<prop name="Position">9</prop>
									<prop name="IsDefault">0</prop>
									<prop name="name">537N</prop>
								</obj>
								<obj name="PropertyObject" class="HTCSamplePrepNotes" version="4">
									<prop name="PropertyTypeName">Sample Prep Notes</prop>
									<prop name="Position">9</prop>
									<prop name="IsDefault">1</prop>
								</obj>
								<obj name="PropertyObject" class="GenSampleEditSubset" version="4">
									<prop name="PropertyTypeName">Subsets</prop>
									<prop name="Position">9</prop>
									<prop name="IsDefault">1</prop>
								</obj>
								<obj name="PropertyObject" class="SamplePrefWidth" version="5">
									<prop name="PropertyTypeName">Width</prop>
									<prop name="Position">9</prop>
									<prop name="IsDefault">1</prop>
									<prop name="Width">1</prop>
								</obj>
							</list>
						</obj>
					</obj>
					<obj name="item" class="SamplePropInfo" version="1">
						<obj name="ChannelProperties" class="ChanPropList" version="2">
							<obj name="ChannelProperties" class="EMList" version="1">
								<list name="emlist" count="1">
									<obj name="item" class="PropertyList" version="1">
										<list name="emlist" count="12">
											<obj name="PropertyObject" class="RQSampleTargetProperty" version="4">
												<prop name="PropertyTypeName">Combined Sample and Target Type</prop>
												<prop name="Position">10</prop>
												<prop name="IsDefault">0</prop>
												<obj name="ChannelProp" class="ChannelProperty" version="1">
													<prop name="ChannelIdx">0</prop>
												</obj>
											</obj>
											<obj name="PropertyObject" class="QuantConcProperty" version="4">
												<prop name="PropertyTypeName">Concentration</prop>
												<prop name="Position">10</prop>
												<prop name="IsDefault">1</prop>
												<prop name="Concentration">0</prop>
												<obj name="ChannelProp" class="ChannelProperty" version="1">
													<prop name="ChannelIdx">0</prop>
												</obj>
												<prop name="ReadOnly">1</prop>
											</obj>
											<obj name="PropertyObject" class="QuantCpHighProp" version="4">
												<prop name="PropertyTypeName">Cp High</prop>
												<prop name="Position">10</prop>
												<prop name="IsDefault">1</prop>
												<prop name="CpRangeHigh">0</prop>
												<obj name="ChannelProp" class="ChannelProperty" version="1">
													<prop name="ChannelIdx">0</prop>
												</obj>
												<prop name="ReadOnly">1</prop>
											</obj>
											<obj name="PropertyObject" class="QuantCpLowProp" version="4">
												<prop name="PropertyTypeName">Cp Low</prop>
												<prop name="Position">10</prop>
												<prop name="IsDefault">1</prop>
												<prop name="CpRangeLow">0</prop>
												<obj name="ChannelProp" class="ChannelProperty" version="1">
													<prop name="ChannelIdx">0</prop>
												</obj>
												<prop name="ReadOnly">1</prop>
											</obj>
											<obj name="PropertyObject" class="RQEffProp" version="4">
												<prop name="PropertyTypeName">Efficiency</prop>
												<prop name="Position">10</prop>
												<prop name="IsDefault">1</prop>
												<prop name="Efficiency">2</prop>
												<obj name="ChannelProp" class="ChannelProperty" version="1">
													<prop name="ChannelIdx">0</prop>
												</obj>
											</obj>
											<obj name="PropertyObject" class="ChannelGenotype" version="4">
												<prop name="PropertyTypeName">Melt Geno Genotype</prop>
												<prop name="Position">10</prop>
												<prop name="IsDefault">1</prop>
												<prop name="ReadOnly">1</prop>
												<obj name="ChannelProp" class="ChannelProperty" version="1">
													<prop name="ChannelIdx">0</prop>
												</obj>
											</obj>
											<obj name="PropertyObject" class="GroupChannelTypeProp" version="4">
												<prop name="PropertyTypeName">Melt Geno Sample Type</prop>
												<prop name="Position">10</prop>
												<prop name="IsDefault">0</prop>
												<prop name="GroupSampleType">mstUnknown</prop>
												<obj name="ChannelProp" class="ChannelProperty" version="1">
													<prop name="ChannelIdx">0</prop>
												</obj>
											</obj>
											<obj name="PropertyObject" class="QuantSampleTypeProperty" version="4">
												<prop name="PropertyTypeName">Quantification Sample Type</prop>
												<prop name="Position">10</prop>
												<prop name="IsDefault">0</prop>
												<prop name="SampleType">qsUnknown</prop>
												<obj name="ChannelProp" class="ChannelProperty" version="1">
													<prop name="ChannelIdx">0</prop>
												</obj>
											</obj>
											<obj name="PropertyObject" class="ChannelGenotype" version="4">
												<prop name="PropertyTypeName">Scanning Genotype</prop>
												<prop name="Position">10</prop>
												<prop name="IsDefault">1</prop>
												<prop name="ReadOnly">1</prop>
												<obj name="ChannelProp" class="ChannelProperty" version="1">
													<prop name="ChannelIdx">0</prop>
												</obj>
											</obj>
											<obj name="PropertyObject" class="GroupChannelTypeProp" version="4">
												<prop name="PropertyTypeName">Scanning Sample Type</prop>
												<prop name="Position">10</prop>
												<prop name="IsDefault">0</prop>
												<prop name="GroupSampleType">mstUnknown</prop>
												<obj name="ChannelProp" class="ChannelProperty" version="1">
													<prop name="ChannelIdx">0</prop>
												</obj>
											</obj>
											<obj name="PropertyObject" class="TargetName" version="4">
												<prop name="PropertyTypeName">Target Name</prop>
												<prop name="Position">10</prop>
												<prop name="IsDefault">0</prop>
												<prop name="name">BIRC5</prop>
												<obj name="ChannelProp" class="ChannelProperty" version="1">
													<prop name="ChannelIdx">0</prop>
												</obj>
											</obj>
											<obj name="PropertyObject" class="RQTargetProperty" version="4">
												<prop name="PropertyTypeName">Target Type</prop>
												<prop name="Position">10</prop>
												<prop name="IsDefault">0</prop>
												<prop name="TargetType">dtTarget</prop>
												<obj name="ChannelProp" class="ChannelProperty" version="1">
													<prop name="ChannelIdx">0</prop>
												</obj>
											</obj>
										</list>
									</obj>
								</list>
							</obj>
						</obj>
						<prop name="ChannelPropertyCount">1</prop>
						<prop name="ContainerPosition">10</prop>
						<prop name="HasSampleProperties">1</prop>
						<obj name="SampleProperties" class="PropertyList" version="1">
							<list name="emlist" count="14">
								<obj name="PropertyObject" class="SamplePrefColor" version="4">
									<prop name="PropertyTypeName">Color</prop>
									<prop name="Position">10</prop>
									<prop name="IsDefault">0</prop>
									<prop name="Color">$00FD0299</prop>
								</obj>
								<obj name="PropertyObject" class="DominantChannelProp" version="4">
									<prop name="PropertyTypeName">Dominant Channel</prop>
									<prop name="Position">10</prop>
									<prop name="IsDefault">0</prop>
									<prop name="DominantChannel">0</prop>
								</obj>
								<obj name="PropertyObject" class="Genotype" version="4">
									<prop name="PropertyTypeName">EndPt Genotype</prop>
									<prop name="Position">10</prop>
									<prop name="IsDefault">1</prop>
									<prop name="ReadOnly">1</prop>
								</obj>
								<obj name="PropertyObject" class="GroupingSample" version="4">
									<prop name="PropertyTypeName">EndPt Sample Type</prop>
									<prop name="Position">10</prop>
									<prop name="IsDefault">0</prop>
									<prop name="GroupSampleType">mstUnknown</prop>
								</obj>
								<obj name="PropertyObject" class="SamplePrefLineStyle" version="4">
									<prop name="PropertyTypeName">Line Style</prop>
									<prop name="Position">10</prop>
									<prop name="IsDefault">0</prop>
									<prop name="LineStyle">psSolid</prop>
								</obj>
								<obj name="PropertyObject" class="GenSampleEditNotes" version="4">
									<prop name="PropertyTypeName">Notes</prop>
									<prop name="Position">10</prop>
									<prop name="IsDefault">1</prop>
								</obj>
								<obj name="PropertyObject" class="SamplePrefPointStyle" version="4">
									<prop name="PropertyTypeName">Point Style</prop>
									<prop name="Position">10</prop>
									<prop name="IsDefault">0</prop>
									<prop name="PointStyle">psNothing</prop>
								</obj>
								<obj name="PropertyObject" class="GenSampleEditPosition" version="4">
									<prop name="PropertyTypeName">Position</prop>
									<prop name="Position">10</prop>
									<prop name="IsDefault">1</prop>
								</obj>
								<obj name="PropertyObject" class="GenSampleEditReplicate" version="4">
									<prop name="PropertyTypeName">Replicate of</prop>
									<prop name="Position">10</prop>
									<prop name="IsDefault">0</prop>
									<prop name="ReplicateOf">9</prop>
								</obj>
								<obj name="PropertyObject" class="HTCSampleID" version="4">
									<prop name="PropertyTypeName">Sample ID</prop>
									<prop name="Position">10</prop>
									<prop name="IsDefault">1</prop>
								</obj>
								<obj name="PropertyObject" class="GenSampleEditName" version="4">
									<prop name="PropertyTypeName">Sample Name</prop>
									<prop name="Position">10</prop>
									<prop name="IsDefault">0</prop>
									<prop name="name">537N</prop>
								</obj>
								<obj name="PropertyObject" class="HTCSamplePrepNotes" version="4">
									<prop name="PropertyTypeName">Sample Prep Notes</prop>
									<prop name="Position">10</prop>
									<prop name="IsDefault">1</prop>
								</obj>
								<obj name="PropertyObject" class="GenSampleEditSubset" version="4">
									<prop name="PropertyTypeName">Subsets</prop>
									<prop name="Position">10</prop>
									<prop name="IsDefault">1</prop>
								</obj>
								<obj name="PropertyObject" class="SamplePrefWidth" version="5">
									<prop name="PropertyTypeName">Width</prop>
									<prop name="Position">10</prop>
									<prop name="IsDefault">1</prop>
									<prop name="Width">1</prop>
								</obj>
							</list>
						</obj>
					</obj>
					<obj name="item" class="SamplePropInfo" version="1">
						<obj name="ChannelProperties" class="ChanPropList" version="2">
							<obj name="ChannelProperties" class="EMList" version="1">
								<list name="emlist" count="1">
									<obj name="item" class="PropertyList" version="1">
										<list name="emlist" count="12">
											<obj name="PropertyObject" class="RQSampleTargetProperty" version="4">
												<prop name="PropertyTypeName">Combined Sample and Target Type</prop>
												<prop name="Position">11</prop>
												<prop name="IsDefault">0</prop>
												<obj name="ChannelProp" class="ChannelProperty" version="1">
													<prop name="ChannelIdx">0</prop>
												</obj>
											</obj>
											<obj name="PropertyObject" class="QuantConcProperty" version="4">
												<prop name="PropertyTypeName">Concentration</prop>
												<prop name="Position">11</prop>
												<prop name="IsDefault">1</prop>
												<prop name="Concentration">0</prop>
												<obj name="ChannelProp" class="ChannelProperty" version="1">
													<prop name="ChannelIdx">0</prop>
												</obj>
												<prop name="ReadOnly">1</prop>
											</obj>
											<obj name="PropertyObject" class="QuantCpHighProp" version="4">
												<prop name="PropertyTypeName">Cp High</prop>
												<prop name="Position">11</prop>
												<prop name="IsDefault">1</prop>
												<prop name="CpRangeHigh">0</prop>
												<obj name="ChannelProp" class="ChannelProperty" version="1">
													<prop name="ChannelIdx">0</prop>
												</obj>
												<prop name="ReadOnly">1</prop>
											</obj>
											<obj name="PropertyObject" class="QuantCpLowProp" version="4">
												<prop name="PropertyTypeName">Cp Low</prop>
												<prop name="Position">11</prop>
												<prop name="IsDefault">1</prop>
												<prop name="CpRangeLow">0</prop>
												<obj name="ChannelProp" class="ChannelProperty" version="1">
													<prop name="ChannelIdx">0</prop>
												</obj>
												<prop name="ReadOnly">1</prop>
											</obj>
											<obj name="PropertyObject" class="RQEffProp" version="4">
												<prop name="PropertyTypeName">Efficiency</prop>
												<prop name="Position">11</prop>
												<prop name="IsDefault">1</prop>
												<prop name="Efficiency">2</prop>
												<obj name="ChannelProp" class="ChannelProperty" version="1">
													<prop name="ChannelIdx">0</prop>
												</obj>
											</obj>
											<obj name="PropertyObject" class="ChannelGenotype" version="4">
												<prop name="PropertyTypeName">Melt Geno Genotype</prop>
												<prop name="Position">11</prop>
												<prop name="IsDefault">1</prop>
												<prop name="ReadOnly">1</prop>
												<obj name="ChannelProp" class="ChannelProperty" version="1">
													<prop name="ChannelIdx">0</prop>
												</obj>
											</obj>
											<obj name="PropertyObject" class="GroupChannelTypeProp" version="4">
												<prop name="PropertyTypeName">Melt Geno Sample Type</prop>
												<prop name="Position">11</prop>
												<prop name="IsDefault">0</prop>
												<prop name="GroupSampleType">mstUnknown</prop>
												<obj name="ChannelProp" class="ChannelProperty" version="1">
													<prop name="ChannelIdx">0</prop>
												</obj>
											</obj>
											<obj name="PropertyObject" class="QuantSampleTypeProperty" version="4">
												<prop name="PropertyTypeName">Quantification Sample Type</prop>
												<prop name="Position">11</prop>
												<prop name="IsDefault">0</prop>
												<prop name="SampleType">qsUnknown</prop>
												<obj name="ChannelProp" class="ChannelProperty" version="1">
													<prop name="ChannelIdx">0</prop>
												</obj>
											</obj>
											<obj name="PropertyObject" class="ChannelGenotype" version="4">
												<prop name="PropertyTypeName">Scanning Genotype</prop>
												<prop name="Position">11</prop>
												<prop name="IsDefault">1</prop>
												<prop name="ReadOnly">1</prop>
												<obj name="ChannelProp" class="ChannelProperty" version="1">
													<prop name="ChannelIdx">0</prop>
												</obj>
											</obj>
											<obj name="PropertyObject" class="GroupChannelTypeProp" version="4">
												<prop name="PropertyTypeName">Scanning Sample Type</prop>
												<prop name="Position">11</prop>
												<prop name="IsDefault">0</prop>
												<prop name="GroupSampleType">mstUnknown</prop>
												<obj name="ChannelProp" class="ChannelProperty" version="1">
													<prop name="ChannelIdx">0</prop>
												</obj>
											</obj>
											<obj name="PropertyObject" class="TargetName" version="4">
												<prop name="PropertyTypeName">Target Name</prop>
												<prop name="Position">11</prop>
												<prop name="IsDefault">0</prop>
												<prop name="name">BIRC5</prop>
												<obj name="ChannelProp" class="ChannelProperty" version="1">
													<prop name="ChannelIdx">0</prop>
												</obj>
											</obj>
											<obj name="PropertyObject" class="RQTargetProperty" version="4">
												<prop name="PropertyTypeName">Target Type</prop>
												<prop name="Position">11</prop>
												<prop name="IsDefault">0</prop>
												<prop name="TargetType">dtTarget</prop>
												<obj name="ChannelProp" class="ChannelProperty" version="1">
													<prop name="ChannelIdx">0</prop>
												</obj>
											</obj>
										</list>
									</obj>
								</list>
							</obj>
						</obj>
						<prop name="ChannelPropertyCount">1</prop>
						<prop name="ContainerPosition">11</prop>
						<prop name="HasSampleProperties">1</prop>
						<obj name="SampleProperties" class="PropertyList" version="1">
							<list name="emlist" count="14">
								<obj name="PropertyObject" class="SamplePrefColor" version="4">
									<prop name="PropertyTypeName">Color</prop>
									<prop name="Position">11</prop>
									<prop name="IsDefault">0</prop>
									<prop name="Color">$0026C4B8</prop>
								</obj>
								<obj name="PropertyObject" class="DominantChannelProp" version="4">
									<prop name="PropertyTypeName">Dominant Channel</prop>
									<prop name="Position">11</prop>
									<prop name="IsDefault">0</prop>
									<prop name="DominantChannel">0</prop>
								</obj>
								<obj name="PropertyObject" class="Genotype" version="4">
									<prop name="PropertyTypeName">EndPt Genotype</prop>
									<prop name="Position">11</prop>
									<prop name="IsDefault">1</prop>
									<prop name="ReadOnly">1</prop>
								</obj>
								<obj name="PropertyObject" class="GroupingSample" version="4">
									<prop name="PropertyTypeName">EndPt Sample Type</prop>
									<prop name="Position">11</prop>
									<prop name="IsDefault">0</prop>
									<prop name="GroupSampleType">mstUnknown</prop>
								</obj>
								<obj name="PropertyObject" class="SamplePrefLineStyle" version="4">
									<prop name="PropertyTypeName">Line Style</prop>
									<prop name="Position">11</prop>
									<prop name="IsDefault">0</prop>
									<prop name="LineStyle">psSolid</prop>
								</obj>
								<obj name="PropertyObject" class="GenSampleEditNotes" version="4">
									<prop name="PropertyTypeName">Notes</prop>
									<prop name="Position">11</prop>
									<prop name="IsDefault">1</prop>
								</obj>
								<obj name="PropertyObject" class="SamplePrefPointStyle" version="4">
									<prop name="PropertyTypeName">Point Style</prop>
									<prop name="Position">11</prop>
									<prop name="IsDefault">0</prop>
									<prop name="PointStyle">psNothing</prop>
								</obj>
								<obj name="PropertyObject" class="GenSampleEditPosition" version="4">
									<prop name="PropertyTypeName">Position</prop>
									<prop name="Position">11</prop>
									<prop name="IsDefault">1</prop>
								</obj>
								<obj name="PropertyObject" class="GenSampleEditReplicate" version="4">
									<prop name="PropertyTypeName">Replicate of</prop>
									<prop name="Position">11</prop>
									<prop name="IsDefault">0</prop>
									<prop name="ReplicateOf">9</prop>
								</obj>
								<obj name="PropertyObject" class="HTCSampleID" version="4">
									<prop name="PropertyTypeName">Sample ID</prop>
									<prop name="Position">11</prop>
									<prop name="IsDefault">1</prop>
								</obj>
								<obj name="PropertyObject" class="GenSampleEditName" version="4">
									<prop name="PropertyTypeName">Sample Name</prop>
									<prop name="Position">11</prop>
									<prop name="IsDefault">0</prop>
									<prop name="name">537N</prop>
								</obj>
								<obj name="PropertyObject" class="HTCSamplePrepNotes" version="4">
									<prop name="PropertyTypeName">Sample Prep Notes</prop>
									<prop name="Position">11</prop>
									<prop name="IsDefault">1</prop>
								</obj>
								<obj name="PropertyObject" class="GenSampleEditSubset" version="4">
									<prop name="PropertyTypeName">Subsets</prop>
									<prop name="Position">11</prop>
									<prop name="IsDefault">1</prop>
								</obj>
								<obj name="PropertyObject" class="SamplePrefWidth" version="5">
									<prop name="PropertyTypeName">Width</prop>
									<prop name="Position">11</prop>
									<prop name="IsDefault">1</prop>
									<prop name="Width">1</prop>
								</obj>
							</list>
						</obj>
					</obj>
					<obj name="item" class="SamplePropInfo" version="1">
						<obj name="ChannelProperties" class="ChanPropList" version="2">
							<obj name="ChannelProperties" class="EMList" version="1">
								<list name="emlist" count="1">
									<obj name="item" class="PropertyList" version="1">
										<list name="emlist" count="12">
											<obj name="PropertyObject" class="RQSampleTargetProperty" version="4">
												<prop name="PropertyTypeName">Combined Sample and Target Type</prop>
												<prop name="Position">12</prop>
												<prop name="IsDefault">0</prop>
												<obj name="ChannelProp" class="ChannelProperty" version="1">
													<prop name="ChannelIdx">0</prop>
												</obj>
											</obj>
											<obj name="PropertyObject" class="QuantConcProperty" version="4">
												<prop name="PropertyTypeName">Concentration</prop>
												<prop name="Position">12</prop>
												<prop name="IsDefault">1</prop>
												<prop name="Concentration">0</prop>
												<obj name="ChannelProp" class="ChannelProperty" version="1">
													<prop name="ChannelIdx">0</prop>
												</obj>
												<prop name="ReadOnly">1</prop>
											</obj>
											<obj name="PropertyObject" class="QuantCpHighProp" version="4">
												<prop name="PropertyTypeName">Cp High</prop>
												<prop name="Position">12</prop>
												<prop name="IsDefault">1</prop>
												<prop name="CpRangeHigh">0</prop>
												<obj name="ChannelProp" class="ChannelProperty" version="1">
													<prop name="ChannelIdx">0</prop>
												</obj>
												<prop name="ReadOnly">1</prop>
											</obj>
											<obj name="PropertyObject" class="QuantCpLowProp" version="4">
												<prop name="PropertyTypeName">Cp Low</prop>
												<prop name="Position">12</prop>
												<prop name="IsDefault">1</prop>
												<prop name="CpRangeLow">0</prop>
												<obj name="ChannelProp" class="ChannelProperty" version="1">
													<prop name="ChannelIdx">0</prop>
												</obj>
												<prop name="ReadOnly">1</prop>
											</obj>
											<obj name="PropertyObject" class="RQEffProp" version="4">
												<prop name="PropertyTypeName">Efficiency</prop>
												<prop name="Position">12</prop>
												<prop name="IsDefault">1</prop>
												<prop name="Efficiency">2</prop>
												<obj name="ChannelProp" class="ChannelProperty" version="1">
													<prop name="ChannelIdx">0</prop>
												</obj>
											</obj>
											<obj name="PropertyObject" class="ChannelGenotype" version="4">
												<prop name="PropertyTypeName">Melt Geno Genotype</prop>
												<prop name="Position">12</prop>
												<prop name="IsDefault">1</prop>
												<prop name="ReadOnly">1</prop>
												<obj name="ChannelProp" class="ChannelProperty" version="1">
													<prop name="ChannelIdx">0</prop>
												</obj>
											</obj>
											<obj name="PropertyObject" class="GroupChannelTypeProp" version="4">
												<prop name="PropertyTypeName">Melt Geno Sample Type</prop>
												<prop name="Position">12</prop>
												<prop name="IsDefault">0</prop>
												<prop name="GroupSampleType">mstUnknown</prop>
												<obj name="ChannelProp" class="ChannelProperty" version="1">
													<prop name="ChannelIdx">0</prop>
												</obj>
											</obj>
											<obj name="PropertyObject" class="QuantSampleTypeProperty" version="4">
												<prop name="PropertyTypeName">Quantification Sample Type</prop>
												<prop name="Position">12</prop>
												<prop name="IsDefault">0</prop>
												<prop name="SampleType">qsUnknown</prop>
												<obj name="ChannelProp" class="ChannelProperty" version="1">
													<prop name="ChannelIdx">0</prop>
												</obj>
											</obj>
											<obj name="PropertyObject" class="ChannelGenotype" version="4">
												<prop name="PropertyTypeName">Scanning Genotype</prop>
												<prop name="Position">12</prop>
												<prop name="IsDefault">1</prop>
												<prop name="ReadOnly">1</prop>
												<obj name="ChannelProp" class="ChannelProperty" version="1">
													<prop name="ChannelIdx">0</prop>
												</obj>
											</obj>
											<obj name="PropertyObject" class="GroupChannelTypeProp" version="4">
												<prop name="PropertyTypeName">Scanning Sample Type</prop>
												<prop name="Position">12</prop>
												<prop name="IsDefault">0</prop>
												<prop name="GroupSampleType">mstUnknown</prop>
												<obj name="ChannelProp" class="ChannelProperty" version="1">
													<prop name="ChannelIdx">0</prop>
												</obj>
											</obj>
											<obj name="PropertyObject" class="TargetName" version="4">
												<prop name="PropertyTypeName">Target Name</prop>
												<prop name="Position">12</prop>
												<prop name="IsDefault">0</prop>
												<prop name="name">HPRT</prop>
												<obj name="ChannelProp" class="ChannelProperty" version="1">
													<prop name="ChannelIdx">0</prop>
												</obj>
											</obj>
											<obj name="PropertyObject" class="RQTargetProperty" version="4">
												<prop name="PropertyTypeName">Target Type</prop>
												<prop name="Position">12</prop>
												<prop name="IsDefault">0</prop>
												<prop name="TargetType">dtReference</prop>
												<obj name="ChannelProp" class="ChannelProperty" version="1">
													<prop name="ChannelIdx">0</prop>
												</obj>
											</obj>
										</list>
									</obj>
								</list>
							</obj>
						</obj>
						<prop name="ChannelPropertyCount">1</prop>
						<prop name="ContainerPosition">12</prop>
						<prop name="HasSampleProperties">1</prop>
						<obj name="SampleProperties" class="PropertyList" version="1">
							<list name="emlist" count="14">
								<obj name="PropertyObject" class="SamplePrefColor" version="4">
									<prop name="PropertyTypeName">Color</prop>
									<prop name="Position">12</prop>
									<prop name="IsDefault">0</prop>
									<prop name="Color">$00FF8000</prop>
								</obj>
								<obj name="PropertyObject" class="DominantChannelProp" version="4">
									<prop name="PropertyTypeName">Dominant Channel</prop>
									<prop name="Position">12</prop>
									<prop name="IsDefault">0</prop>
									<prop name="DominantChannel">0</prop>
								</obj>
								<obj name="PropertyObject" class="Genotype" version="4">
									<prop name="PropertyTypeName">EndPt Genotype</prop>
									<prop name="Position">12</prop>
									<prop name="IsDefault">1</prop>
									<prop name="ReadOnly">1</prop>
								</obj>
								<obj name="PropertyObject" class="GroupingSample" version="4">
									<prop name="PropertyTypeName">EndPt Sample Type</prop>
									<prop name="Position">12</prop>
									<prop name="IsDefault">0</prop>
									<prop name="GroupSampleType">mstUnknown</prop>
								</obj>
								<obj name="PropertyObject" class="SamplePrefLineStyle" version="4">
									<prop name="PropertyTypeName">Line Style</prop>
									<prop name="Position">12</prop>
									<prop name="IsDefault">0</prop>
									<prop name="LineStyle">psSolid</prop>
								</obj>
								<obj name="PropertyObject" class="GenSampleEditNotes" version="4">
									<prop name="PropertyTypeName">Notes</prop>
									<prop name="Position">12</prop>
									<prop name="IsDefault">1</prop>
								</obj>
								<obj name="PropertyObject" class="SamplePrefPointStyle" version="4">
									<prop name="PropertyTypeName">Point Style</prop>
									<prop name="Position">12</prop>
									<prop name="IsDefault">0</prop>
									<prop name="PointStyle">psNothing</prop>
								</obj>
								<obj name="PropertyObject" class="GenSampleEditPosition" version="4">
									<prop name="PropertyTypeName">Position</prop>
									<prop name="Position">12</prop>
									<prop name="IsDefault">1</prop>
								</obj>
								<obj name="PropertyObject" class="GenSampleEditReplicate" version="4">
									<prop name="PropertyTypeName">Replicate of</prop>
									<prop name="Position">12</prop>
									<prop name="IsDefault">0</prop>
									<prop name="ReplicateOf">12</prop>
								</obj>
								<obj name="PropertyObject" class="HTCSampleID" version="4">
									<prop name="PropertyTypeName">Sample ID</prop>
									<prop name="Position">12</prop>
									<prop name="IsDefault">1</prop>
								</obj>
								<obj name="PropertyObject" class="GenSampleEditName" version="4">
									<prop name="PropertyTypeName">Sample Name</prop>
									<prop name="Position">12</prop>
									<prop name="IsDefault">0</prop>
									<prop name="name">1516T</prop>
								</obj>
								<obj name="PropertyObject" class="HTCSamplePrepNotes" version="4">
									<prop name="PropertyTypeName">Sample Prep Notes</prop>
									<prop name="Position">12</prop>
									<prop name="IsDefault">1</prop>
								</obj>
								<obj name="PropertyObject" class="GenSampleEditSubset" version="4">
									<prop name="PropertyTypeName">Subsets</prop>
									<prop name="Position">12</prop>
									<prop name="IsDefault">1</prop>
								</obj>
								<obj name="PropertyObject" class="SamplePrefWidth" version="5">
									<prop name="PropertyTypeName">Width</prop>
									<prop name="Position">12</prop>
									<prop name="IsDefault">1</prop>
									<prop name="Width">1</prop>
								</obj>
							</list>
						</obj>
					</obj>
					<obj name="item" class="SamplePropInfo" version="1">
						<obj name="ChannelProperties" class="ChanPropList" version="2">
							<obj name="ChannelProperties" class="EMList" version="1">
								<list name="emlist" count="1">
									<obj name="item" class="PropertyList" version="1">
										<list name="emlist" count="12">
											<obj name="PropertyObject" class="RQSampleTargetProperty" version="4">
												<prop name="PropertyTypeName">Combined Sample and Target Type</prop>
												<prop name="Position">13</prop>
												<prop name="IsDefault">0</prop>
												<obj name="ChannelProp" class="ChannelProperty" version="1">
													<prop name="ChannelIdx">0</prop>
												</obj>
											</obj>
											<obj name="PropertyObject" class="QuantConcProperty" version="4">
												<prop name="PropertyTypeName">Concentration</prop>
												<prop name="Position">13</prop>
												<prop name="IsDefault">1</prop>
												<prop name="Concentration">0</prop>
												<obj name="ChannelProp" class="ChannelProperty" version="1">
													<prop name="ChannelIdx">0</prop>
												</obj>
												<prop name="ReadOnly">1</prop>
											</obj>
											<obj name="PropertyObject" class="QuantCpHighProp" version="4">
												<prop name="PropertyTypeName">Cp High</prop>
												<prop name="Position">13</prop>
												<prop name="IsDefault">1</prop>
												<prop name="CpRangeHigh">0</prop>
												<obj name="ChannelProp" class="ChannelProperty" version="1">
													<prop name="ChannelIdx">0</prop>
												</obj>
												<prop name="ReadOnly">1</prop>
											</obj>
											<obj name="PropertyObject" class="QuantCpLowProp" version="4">
												<prop name="PropertyTypeName">Cp Low</prop>
												<prop name="Position">13</prop>
												<prop name="IsDefault">1</prop>
												<prop name="CpRangeLow">0</prop>
												<obj name="ChannelProp" class="ChannelProperty" version="1">
													<prop name="ChannelIdx">0</prop>
												</obj>
												<prop name="ReadOnly">1</prop>
											</obj>
											<obj name="PropertyObject" class="RQEffProp" version="4">
												<prop name="PropertyTypeName">Efficiency</prop>
												<prop name="Position">13</prop>
												<prop name="IsDefault">1</prop>
												<prop name="Efficiency">2</prop>
												<obj name="ChannelProp" class="ChannelProperty" version="1">
													<prop name="ChannelIdx">0</prop>
												</obj>
											</obj>
											<obj name="PropertyObject" class="ChannelGenotype" version="4">
												<prop name="PropertyTypeName">Melt Geno Genotype</prop>
												<prop name="Position">13</prop>
												<prop name="IsDefault">1</prop>
												<prop name="ReadOnly">1</prop>
												<obj name="ChannelProp" class="ChannelProperty" version="1">
													<prop name="ChannelIdx">0</prop>
												</obj>
											</obj>
											<obj name="PropertyObject" class="GroupChannelTypeProp" version="4">
												<prop name="PropertyTypeName">Melt Geno Sample Type</prop>
												<prop name="Position">13</prop>
												<prop name="IsDefault">0</prop>
												<prop name="GroupSampleType">mstUnknown</prop>
												<obj name="ChannelProp" class="ChannelProperty" version="1">
													<prop name="ChannelIdx">0</prop>
												</obj>
											</obj>
											<obj name="PropertyObject" class="QuantSampleTypeProperty" version="4">
												<prop name="PropertyTypeName">Quantification Sample Type</prop>
												<prop name="Position">13</prop>
												<prop name="IsDefault">0</prop>
												<prop name="SampleType">qsUnknown</prop>
												<obj name="ChannelProp" class="ChannelProperty" version="1">
													<prop name="ChannelIdx">0</prop>
												</obj>
											</obj>
											<obj name="PropertyObject" class="ChannelGenotype" version="4">
												<prop name="PropertyTypeName">Scanning Genotype</prop>
												<prop name="Position">13</prop>
												<prop name="IsDefault">1</prop>
												<prop name="ReadOnly">1</prop>
												<obj name="ChannelProp" class="ChannelProperty" version="1">
													<prop name="ChannelIdx">0</prop>
												</obj>
											</obj>
											<obj name="PropertyObject" class="GroupChannelTypeProp" version="4">
												<prop name="PropertyTypeName">Scanning Sample Type</prop>
												<prop name="Position">13</prop>
												<prop name="IsDefault">0</prop>
												<prop name="GroupSampleType">mstUnknown</prop>
												<obj name="ChannelProp" class="ChannelProperty" version="1">
													<prop name="ChannelIdx">0</prop>
												</obj>
											</obj>
											<obj name="PropertyObject" class="TargetName" version="4">
												<prop name="PropertyTypeName">Target Name</prop>
												<prop name="Position">13</prop>
												<prop name="IsDefault">0</prop>
												<prop name="name">HPRT</prop>
												<obj name="ChannelProp" class="ChannelProperty" version="1">
													<prop name="ChannelIdx">0</prop>
												</obj>
											</obj>
											<obj name="PropertyObject" class="RQTargetProperty" version="4">
												<prop name="PropertyTypeName">Target Type</prop>
												<prop name="Position">13</prop>
												<prop name="IsDefault">0</prop>
												<prop name="TargetType">dtReference</prop>
												<obj name="ChannelProp" class="ChannelProperty" version="1">
													<prop name="ChannelIdx">0</prop>
												</obj>
											</obj>
										</list>
									</obj>
								</list>
							</obj>
						</obj>
						<prop name="ChannelPropertyCount">1</prop>
						<prop name="ContainerPosition">13</prop>
						<prop name="HasSampleProperties">1</prop>
						<obj name="SampleProperties" class="PropertyList" version="1">
							<list name="emlist" count="14">
								<obj name="PropertyObject" class="SamplePrefColor" version="4">
									<prop name="PropertyTypeName">Color</prop>
									<prop name="Position">13</prop>
									<prop name="IsDefault">0</prop>
									<prop name="Color">clRed</prop>
								</obj>
								<obj name="PropertyObject" class="DominantChannelProp" version="4">
									<prop name="PropertyTypeName">Dominant Channel</prop>
									<prop name="Position">13</prop>
									<prop name="IsDefault">0</prop>
									<prop name="DominantChannel">0</prop>
								</obj>
								<obj name="PropertyObject" class="Genotype" version="4">
									<prop name="PropertyTypeName">EndPt Genotype</prop>
									<prop name="Position">13</prop>
									<prop name="IsDefault">1</prop>
									<prop name="ReadOnly">1</prop>
								</obj>
								<obj name="PropertyObject" class="GroupingSample" version="4">
									<prop name="PropertyTypeName">EndPt Sample Type</prop>
									<prop name="Position">13</prop>
									<prop name="IsDefault">0</prop>
									<prop name="GroupSampleType">mstUnknown</prop>
								</obj>
								<obj name="PropertyObject" class="SamplePrefLineStyle" version="4">
									<prop name="PropertyTypeName">Line Style</prop>
									<prop name="Position">13</prop>
									<prop name="IsDefault">0</prop>
									<prop name="LineStyle">psSolid</prop>
								</obj>
								<obj name="PropertyObject" class="GenSampleEditNotes" version="4">
									<prop name="PropertyTypeName">Notes</prop>
									<prop name="Position">13</prop>
									<prop name="IsDefault">1</prop>
								</obj>
								<obj name="PropertyObject" class="SamplePrefPointStyle" version="4">
									<prop name="PropertyTypeName">Point Style</prop>
									<prop name="Position">13</prop>
									<prop name="IsDefault">0</prop>
									<prop name="PointStyle">psNothing</prop>
								</obj>
								<obj name="PropertyObject" class="GenSampleEditPosition" version="4">
									<prop name="PropertyTypeName">Position</prop>
									<prop name="Position">13</prop>
									<prop name="IsDefault">1</prop>
								</obj>
								<obj name="PropertyObject" class="GenSampleEditReplicate" version="4">
									<prop name="PropertyTypeName">Replicate of</prop>
									<prop name="Position">13</prop>
									<prop name="IsDefault">0</prop>
									<prop name="ReplicateOf">12</prop>
								</obj>
								<obj name="PropertyObject" class="HTCSampleID" version="4">
									<prop name="PropertyTypeName">Sample ID</prop>
									<prop name="Position">13</prop>
									<prop name="IsDefault">1</prop>
								</obj>
								<obj name="PropertyObject" class="GenSampleEditName" version="4">
									<prop name="PropertyTypeName">Sample Name</prop>
									<prop name="Position">13</prop>
									<prop name="IsDefault">0</prop>
									<prop name="name">1516T</prop>
								</obj>
								<obj name="PropertyObject" class="HTCSamplePrepNotes" version="4">
									<prop name="PropertyTypeName">Sample Prep Notes</prop>
									<prop name="Position">13</prop>
									<prop name="IsDefault">1</prop>
								</obj>
								<obj name="PropertyObject" class="GenSampleEditSubset" version="4">
									<prop name="PropertyTypeName">Subsets</prop>
									<prop name="Position">13</prop>
									<prop name="IsDefault">1</prop>
								</obj>
								<obj name="PropertyObject" class="SamplePrefWidth" version="5">
									<prop name="PropertyTypeName">Width</prop>
									<prop name="Position">13</prop>
									<prop name="IsDefault">1</prop>
									<prop name="Width">1</prop>
								</obj>
							</list>
						</obj>
					</obj>
					<obj name="item" class="SamplePropInfo" version="1">
						<obj name="ChannelProperties" class="ChanPropList" version="2">
							<obj name="ChannelProperties" class="EMList" version="1">
								<list name="emlist" count="1">
									<obj name="item" class="PropertyList" version="1">
										<list name="emlist" count="12">
											<obj name="PropertyObject" class="RQSampleTargetProperty" version="4">
												<prop name="PropertyTypeName">Combined Sample and Target Type</prop>
												<prop name="Position">14</prop>
												<prop name="IsDefault">0</prop>
												<obj name="ChannelProp" class="ChannelProperty" version="1">
													<prop name="ChannelIdx">0</prop>
												</obj>
											</obj>
											<obj name="PropertyObject" class="QuantConcProperty" version="4">
												<prop name="PropertyTypeName">Concentration</prop>
												<prop name="Position">14</prop>
												<prop name="IsDefault">1</prop>
												<prop name="Concentration">0</prop>
												<obj name="ChannelProp" class="ChannelProperty" version="1">
													<prop name="ChannelIdx">0</prop>
												</obj>
												<prop name="ReadOnly">1</prop>
											</obj>
											<obj name="PropertyObject" class="QuantCpHighProp" version="4">
												<prop name="PropertyTypeName">Cp High</prop>
												<prop name="Position">14</prop>
												<prop name="IsDefault">1</prop>
												<prop name="CpRangeHigh">0</prop>
												<obj name="ChannelProp" class="ChannelProperty" version="1">
													<prop name="ChannelIdx">0</prop>
												</obj>
												<prop name="ReadOnly">1</prop>
											</obj>
											<obj name="PropertyObject" class="QuantCpLowProp" version="4">
												<prop name="PropertyTypeName">Cp Low</prop>
												<prop name="Position">14</prop>
												<prop name="IsDefault">1</prop>
												<prop name="CpRangeLow">0</prop>
												<obj name="ChannelProp" class="ChannelProperty" version="1">
													<prop name="ChannelIdx">0</prop>
												</obj>
												<prop name="ReadOnly">1</prop>
											</obj>
											<obj name="PropertyObject" class="RQEffProp" version="4">
												<prop name="PropertyTypeName">Efficiency</prop>
												<prop name="Position">14</prop>
												<prop name="IsDefault">1</prop>
												<prop name="Efficiency">2</prop>
												<obj name="ChannelProp" class="ChannelProperty" version="1">
													<prop name="ChannelIdx">0</prop>
												</obj>
											</obj>
											<obj name="PropertyObject" class="ChannelGenotype" version="4">
												<prop name="PropertyTypeName">Melt Geno Genotype</prop>
												<prop name="Position">14</prop>
												<prop name="IsDefault">1</prop>
												<prop name="ReadOnly">1</prop>
												<obj name="ChannelProp" class="ChannelProperty" version="1">
													<prop name="ChannelIdx">0</prop>
												</obj>
											</obj>
											<obj name="PropertyObject" class="GroupChannelTypeProp" version="4">
												<prop name="PropertyTypeName">Melt Geno Sample Type</prop>
												<prop name="Position">14</prop>
												<prop name="IsDefault">0</prop>
												<prop name="GroupSampleType">mstUnknown</prop>
												<obj name="ChannelProp" class="ChannelProperty" version="1">
													<prop name="ChannelIdx">0</prop>
												</obj>
											</obj>
											<obj name="PropertyObject" class="QuantSampleTypeProperty" version="4">
												<prop name="PropertyTypeName">Quantification Sample Type</prop>
												<prop name="Position">14</prop>
												<prop name="IsDefault">0</prop>
												<prop name="SampleType">qsUnknown</prop>
												<obj name="ChannelProp" class="ChannelProperty" version="1">
													<prop name="ChannelIdx">0</prop>
												</obj>
											</obj>
											<obj name="PropertyObject" class="ChannelGenotype" version="4">
												<prop name="PropertyTypeName">Scanning Genotype</prop>
												<prop name="Position">14</prop>
												<prop name="IsDefault">1</prop>
												<prop name="ReadOnly">1</prop>
												<obj name="ChannelProp" class="ChannelProperty" version="1">
													<prop name="ChannelIdx">0</prop>
												</obj>
											</obj>
											<obj name="PropertyObject" class="GroupChannelTypeProp" version="4">
												<prop name="PropertyTypeName">Scanning Sample Type</prop>
												<prop name="Position">14</prop>
												<prop name="IsDefault">0</prop>
												<prop name="GroupSampleType">mstUnknown</prop>
												<obj name="ChannelProp" class="ChannelProperty" version="1">
													<prop name="ChannelIdx">0</prop>
												</obj>
											</obj>
											<obj name="PropertyObject" class="TargetName" version="4">
												<prop name="PropertyTypeName">Target Name</prop>
												<prop name="Position">14</prop>
												<prop name="IsDefault">0</prop>
												<prop name="name">HPRT</prop>
												<obj name="ChannelProp" class="ChannelProperty" version="1">
													<prop name="ChannelIdx">0</prop>
												</obj>
											</obj>
											<obj name="PropertyObject" class="RQTargetProperty" version="4">
												<prop name="PropertyTypeName">Target Type</prop>
												<prop name="Position">14</prop>
												<prop name="IsDefault">0</prop>
												<prop name="TargetType">dtReference</prop>
												<obj name="ChannelProp" class="ChannelProperty" version="1">
													<prop name="ChannelIdx">0</prop>
												</obj>
											</obj>
										</list>
									</obj>
								</list>
							</obj>
						</obj>
						<prop name="ChannelPropertyCount">1</prop>
						<prop name="ContainerPosition">14</prop>
						<prop name="HasSampleProperties">1</prop>
						<obj name="SampleProperties" class="PropertyList" version="1">
							<list name="emlist" count="14">
								<obj name="PropertyObject" class="SamplePrefColor" version="4">
									<prop name="PropertyTypeName">Color</prop>
									<prop name="Position">14</prop>
									<prop name="IsDefault">0</prop>
									<prop name="Color">$0030D700</prop>
								</obj>
								<obj name="PropertyObject" class="DominantChannelProp" version="4">
									<prop name="PropertyTypeName">Dominant Channel</prop>
									<prop name="Position">14</prop>
									<prop name="IsDefault">0</prop>
									<prop name="DominantChannel">0</prop>
								</obj>
								<obj name="PropertyObject" class="Genotype" version="4">
									<prop name="PropertyTypeName">EndPt Genotype</prop>
									<prop name="Position">14</prop>
									<prop name="IsDefault">1</prop>
									<prop name="ReadOnly">1</prop>
								</obj>
								<obj name="PropertyObject" class="GroupingSample" version="4">
									<prop name="PropertyTypeName">EndPt Sample Type</prop>
									<prop name="Position">14</prop>
									<prop name="IsDefault">0</prop>
									<prop name="GroupSampleType">mstUnknown</prop>
								</obj>
								<obj name="PropertyObject" class="SamplePrefLineStyle" version="4">
									<prop name="PropertyTypeName">Line Style</prop>
									<prop name="Position">14</prop>
									<prop name="IsDefault">0</prop>
									<prop name="LineStyle">psSolid</prop>
								</obj>
								<obj name="PropertyObject" class="GenSampleEditNotes" version="4">
									<prop name="PropertyTypeName">Notes</prop>
									<prop name="Position">14</prop>
									<prop name="IsDefault">1</prop>
								</obj>
								<obj name="PropertyObject" class="SamplePrefPointStyle" version="4">
									<prop name="PropertyTypeName">Point Style</prop>
									<prop name="Position">14</prop>
									<prop name="IsDefault">0</prop>
									<prop name="PointStyle">psNothing</prop>
								</obj>
								<obj name="PropertyObject" class="GenSampleEditPosition" version="4">
									<prop name="PropertyTypeName">Position</prop>
									<prop name="Position">14</prop>
									<prop name="IsDefault">1</prop>
								</obj>
								<obj name="PropertyObject" class="GenSampleEditReplicate" version="4">
									<prop name="PropertyTypeName">Replicate of</prop>
									<prop name="Position">14</prop>
									<prop name="IsDefault">0</prop>
									<prop name="ReplicateOf">12</prop>
								</obj>
								<obj name="PropertyObject" class="HTCSampleID" version="4">
									<prop name="PropertyTypeName">Sample ID</prop>
									<prop name="Position">14</prop>
									<prop name="IsDefault">1</prop>
								</obj>
								<obj name="PropertyObject" class="GenSampleEditName" version="4">
									<prop name="PropertyTypeName">Sample Name</prop>
									<prop name="Position">14</prop>
									<prop name="IsDefault">0</prop>
									<prop name="name">1516T</prop>
								</obj>
								<obj name="PropertyObject" class="HTCSamplePrepNotes" version="4">
									<prop name="PropertyTypeName">Sample Prep Notes</prop>
									<prop name="Position">14</prop>
									<prop name="IsDefault">1</prop>
								</obj>
								<obj name="PropertyObject" class="GenSampleEditSubset" version="4">
									<prop name="PropertyTypeName">Subsets</prop>
									<prop name="Position">14</prop>
									<prop name="IsDefault">1</prop>
								</obj>
								<obj name="PropertyObject" class="SamplePrefWidth" version="5">
									<prop name="PropertyTypeName">Width</prop>
									<prop name="Position">14</prop>
									<prop name="IsDefault">1</prop>
									<prop name="Width">1</prop>
								</obj>
							</list>
						</obj>
					</obj>
					<obj name="item" class="SamplePropInfo" version="1">
						<obj name="ChannelProperties" class="ChanPropList" version="2">
							<obj name="ChannelProperties" class="EMList" version="1">
								<list name="emlist" count="1">
									<obj name="item" class="PropertyList" version="1">
										<list name="emlist" count="12">
											<obj name="PropertyObject" class="RQSampleTargetProperty" version="4">
												<prop name="PropertyTypeName">Combined Sample and Target Type</prop>
												<prop name="Position">15</prop>
												<prop name="IsDefault">0</prop>
												<obj name="ChannelProp" class="ChannelProperty" version="1">
													<prop name="ChannelIdx">0</prop>
												</obj>
											</obj>
											<obj name="PropertyObject" class="QuantConcProperty" version="4">
												<prop name="PropertyTypeName">Concentration</prop>
												<prop name="Position">15</prop>
												<prop name="IsDefault">1</prop>
												<prop name="Concentration">0</prop>
												<obj name="ChannelProp" class="ChannelProperty" version="1">
													<prop name="ChannelIdx">0</prop>
												</obj>
												<prop name="ReadOnly">1</prop>
											</obj>
											<obj name="PropertyObject" class="QuantCpHighProp" version="4">
												<prop name="PropertyTypeName">Cp High</prop>
												<prop name="Position">15</prop>
												<prop name="IsDefault">1</prop>
												<prop name="CpRangeHigh">0</prop>
												<obj name="ChannelProp" class="ChannelProperty" version="1">
													<prop name="ChannelIdx">0</prop>
												</obj>
												<prop name="ReadOnly">1</prop>
											</obj>
											<obj name="PropertyObject" class="QuantCpLowProp" version="4">
												<prop name="PropertyTypeName">Cp Low</prop>
												<prop name="Position">15</prop>
												<prop name="IsDefault">1</prop>
												<prop name="CpRangeLow">0</prop>
												<obj name="ChannelProp" class="ChannelProperty" version="1">
													<prop name="ChannelIdx">0</prop>
												</obj>
												<prop name="ReadOnly">1</prop>
											</obj>
											<obj name="PropertyObject" class="RQEffProp" version="4">
												<prop name="PropertyTypeName">Efficiency</prop>
												<prop name="Position">15</prop>
												<prop name="IsDefault">1</prop>
												<prop name="Efficiency">2</prop>
												<obj name="ChannelProp" class="ChannelProperty" version="1">
													<prop name="ChannelIdx">0</prop>
												</obj>
											</obj>
											<obj name="PropertyObject" class="ChannelGenotype" version="4">
												<prop name="PropertyTypeName">Melt Geno Genotype</prop>
												<prop name="Position">15</prop>
												<prop name="IsDefault">1</prop>
												<prop name="ReadOnly">1</prop>
												<obj name="ChannelProp" class="ChannelProperty" version="1">
													<prop name="ChannelIdx">0</prop>
												</obj>
											</obj>
											<obj name="PropertyObject" class="GroupChannelTypeProp" version="4">
												<prop name="PropertyTypeName">Melt Geno Sample Type</prop>
												<prop name="Position">15</prop>
												<prop name="IsDefault">0</prop>
												<prop name="GroupSampleType">mstUnknown</prop>
												<obj name="ChannelProp" class="ChannelProperty" version="1">
													<prop name="ChannelIdx">0</prop>
												</obj>
											</obj>
											<obj name="PropertyObject" class="QuantSampleTypeProperty" version="4">
												<prop name="PropertyTypeName">Quantification Sample Type</prop>
												<prop name="Position">15</prop>
												<prop name="IsDefault">0</prop>
												<prop name="SampleType">qsUnknown</prop>
												<obj name="ChannelProp" class="ChannelProperty" version="1">
													<prop name="ChannelIdx">0</prop>
												</obj>
											</obj>
											<obj name="PropertyObject" class="ChannelGenotype" version="4">
												<prop name="PropertyTypeName">Scanning Genotype</prop>
												<prop name="Position">15</prop>
												<prop name="IsDefault">1</prop>
												<prop name="ReadOnly">1</prop>
												<obj name="ChannelProp" class="ChannelProperty" version="1">
													<prop name="ChannelIdx">0</prop>
												</obj>
											</obj>
											<obj name="PropertyObject" class="GroupChannelTypeProp" version="4">
												<prop name="PropertyTypeName">Scanning Sample Type</prop>
												<prop name="Position">15</prop>
												<prop name="IsDefault">0</prop>
												<prop name="GroupSampleType">mstUnknown</prop>
												<obj name="ChannelProp" class="ChannelProperty" version="1">
													<prop name="ChannelIdx">0</prop>
												</obj>
											</obj>
											<obj name="PropertyObject" class="TargetName" version="4">
												<prop name="PropertyTypeName">Target Name</prop>
												<prop name="Position">15</prop>
												<prop name="IsDefault">0</prop>
												<prop name="name">BIRC5</prop>
												<obj name="ChannelProp" class="ChannelProperty" version="1">
													<prop name="ChannelIdx">0</prop>
												</obj>
											</obj>
											<obj name="PropertyObject" class="RQTargetProperty" version="4">
												<prop name="PropertyTypeName">Target Type</prop>
												<prop name="Position">15</prop>
												<prop name="IsDefault">0</prop>
												<prop name="TargetType">dtTarget</prop>
												<obj name="ChannelProp" class="ChannelProperty" version="1">
													<prop name="ChannelIdx">0</prop>
												</obj>
											</obj>
										</list>
									</obj>
								</list>
							</obj>
						</obj>
						<prop name="ChannelPropertyCount">1</prop>
						<prop name="ContainerPosition">15</prop>
						<prop name="HasSampleProperties">1</prop>
						<obj name="SampleProperties" class="PropertyList" version="1">
							<list name="emlist" count="14">
								<obj name="PropertyObject" class="SamplePrefColor" version="4">
									<prop name="PropertyTypeName">Color</prop>
									<prop name="Position">15</prop>
									<prop name="IsDefault">0</prop>
									<prop name="Color">clFuchsia</prop>
								</obj>
								<obj name="PropertyObject" class="DominantChannelProp" version="4">
									<prop name="PropertyTypeName">Dominant Channel</prop>
									<prop name="Position">15</prop>
									<prop name="IsDefault">0</prop>
									<prop name="DominantChannel">0</prop>
								</obj>
								<obj name="PropertyObject" class="Genotype" version="4">
									<prop name="PropertyTypeName">EndPt Genotype</prop>
									<prop name="Position">15</prop>
									<prop name="IsDefault">1</prop>
									<prop name="ReadOnly">1</prop>
								</obj>
								<obj name="PropertyObject" class="GroupingSample" version="4">
									<prop name="PropertyTypeName">EndPt Sample Type</prop>
									<prop name="Position">15</prop>
									<prop name="IsDefault">0</prop>
									<prop name="GroupSampleType">mstUnknown</prop>
								</obj>
								<obj name="PropertyObject" class="SamplePrefLineStyle" version="4">
									<prop name="PropertyTypeName">Line Style</prop>
									<prop name="Position">15</prop>
									<prop name="IsDefault">0</prop>
									<prop name="LineStyle">psSolid</prop>
								</obj>
								<obj name="PropertyObject" class="GenSampleEditNotes" version="4">
									<prop name="PropertyTypeName">Notes</prop>
									<prop name="Position">15</prop>
									<prop name="IsDefault">1</prop>
								</obj>
								<obj name="PropertyObject" class="SamplePrefPointStyle" version="4">
									<prop name="PropertyTypeName">Point Style</prop>
									<prop name="Position">15</prop>
									<prop name="IsDefault">0</prop>
									<prop name="PointStyle">psNothing</prop>
								</obj>
								<obj name="PropertyObject" class="GenSampleEditPosition" version="4">
									<prop name="PropertyTypeName">Position</prop>
									<prop name="Position">15</prop>
									<prop name="IsDefault">1</prop>
								</obj>
								<obj name="PropertyObject" class="GenSampleEditReplicate" version="4">
									<prop name="PropertyTypeName">Replicate of</prop>
									<prop name="Position">15</prop>
									<prop name="IsDefault">0</prop>
									<prop name="ReplicateOf">15</prop>
								</obj>
								<obj name="PropertyObject" class="HTCSampleID" version="4">
									<prop name="PropertyTypeName">Sample ID</prop>
									<prop name="Position">15</prop>
									<prop name="IsDefault">1</prop>
								</obj>
								<obj name="PropertyObject" class="GenSampleEditName" version="4">
									<prop name="PropertyTypeName">Sample Name</prop>
									<prop name="Position">15</prop>
									<prop name="IsDefault">0</prop>
									<prop name="name">1516T</prop>
								</obj>
								<obj name="PropertyObject" class="HTCSamplePrepNotes" version="4">
									<prop name="PropertyTypeName">Sample Prep Notes</prop>
									<prop name="Position">15</prop>
									<prop name="IsDefault">1</prop>
								</obj>
								<obj name="PropertyObject" class="GenSampleEditSubset" version="4">
									<prop name="PropertyTypeName">Subsets</prop>
									<prop name="Position">15</prop>
									<prop name="IsDefault">1</prop>
								</obj>
								<obj name="PropertyObject" class="SamplePrefWidth" version="5">
									<prop name="PropertyTypeName">Width</prop>
									<prop name="Position">15</prop>
									<prop name="IsDefault">1</prop>
									<prop name="Width">1</prop>
								</obj>
							</list>
						</obj>
					</obj>
					<obj name="item" class="SamplePropInfo" version="1">
						<obj name="ChannelProperties" class="ChanPropList" version="2">
							<obj name="ChannelProperties" class="EMList" version="1">
								<list name="emlist" count="1">
									<obj name="item" class="PropertyList" version="1">
										<list name="emlist" count="12">
											<obj name="PropertyObject" class="RQSampleTargetProperty" version="4">
												<prop name="PropertyTypeName">Combined Sample and Target Type</prop>
												<prop name="Position">16</prop>
												<prop name="IsDefault">0</prop>
												<obj name="ChannelProp" class="ChannelProperty" version="1">
													<prop name="ChannelIdx">0</prop>
												</obj>
											</obj>
											<obj name="PropertyObject" class="QuantConcProperty" version="4">
												<prop name="PropertyTypeName">Concentration</prop>
												<prop name="Position">16</prop>
												<prop name="IsDefault">1</prop>
												<prop name="Concentration">0</prop>
												<obj name="ChannelProp" class="ChannelProperty" version="1">
													<prop name="ChannelIdx">0</prop>
												</obj>
												<prop name="ReadOnly">1</prop>
											</obj>
											<obj name="PropertyObject" class="QuantCpHighProp" version="4">
												<prop name="PropertyTypeName">Cp High</prop>
												<prop name="Position">16</prop>
												<prop name="IsDefault">1</prop>
												<prop name="CpRangeHigh">0</prop>
												<obj name="ChannelProp" class="ChannelProperty" version="1">
													<prop name="ChannelIdx">0</prop>
												</obj>
												<prop name="ReadOnly">1</prop>
											</obj>
											<obj name="PropertyObject" class="QuantCpLowProp" version="4">
												<prop name="PropertyTypeName">Cp Low</prop>
												<prop name="Position">16</prop>
												<prop name="IsDefault">1</prop>
												<prop name="CpRangeLow">0</prop>
												<obj name="ChannelProp" class="ChannelProperty" version="1">
													<prop name="ChannelIdx">0</prop>
												</obj>
												<prop name="ReadOnly">1</prop>
											</obj>
											<obj name="PropertyObject" class="RQEffProp" version="4">
												<prop name="PropertyTypeName">Efficiency</prop>
												<prop name="Position">16</prop>
												<prop name="IsDefault">1</prop>
												<prop name="Efficiency">2</prop>
												<obj name="ChannelProp" class="ChannelProperty" version="1">
													<prop name="ChannelIdx">0</prop>
												</obj>
											</obj>
											<obj name="PropertyObject" class="ChannelGenotype" version="4">
												<prop name="PropertyTypeName">Melt Geno Genotype</prop>
												<prop name="Position">16</prop>
												<prop name="IsDefault">1</prop>
												<prop name="ReadOnly">1</prop>
												<obj name="ChannelProp" class="ChannelProperty" version="1">
													<prop name="ChannelIdx">0</prop>
												</obj>
											</obj>
											<obj name="PropertyObject" class="GroupChannelTypeProp" version="4">
												<prop name="PropertyTypeName">Melt Geno Sample Type</prop>
												<prop name="Position">16</prop>
												<prop name="IsDefault">0</prop>
												<prop name="GroupSampleType">mstUnknown</prop>
												<obj name="ChannelProp" class="ChannelProperty" version="1">
													<prop name="ChannelIdx">0</prop>
												</obj>
											</obj>
											<obj name="PropertyObject" class="QuantSampleTypeProperty" version="4">
												<prop name="PropertyTypeName">Quantification Sample Type</prop>
												<prop name="Position">16</prop>
												<prop name="IsDefault">0</prop>
												<prop name="SampleType">qsUnknown</prop>
												<obj name="ChannelProp" class="ChannelProperty" version="1">
													<prop name="ChannelIdx">0</prop>
												</obj>
											</obj>
											<obj name="PropertyObject" class="ChannelGenotype" version="4">
												<prop name="PropertyTypeName">Scanning Genotype</prop>
												<prop name="Position">16</prop>
												<prop name="IsDefault">1</prop>
												<prop name="ReadOnly">1</prop>
												<obj name="ChannelProp" class="ChannelProperty" version="1">
													<prop name="ChannelIdx">0</prop>
												</obj>
											</obj>
											<obj name="PropertyObject" class="GroupChannelTypeProp" version="4">
												<prop name="PropertyTypeName">Scanning Sample Type</prop>
												<prop name="Position">16</prop>
												<prop name="IsDefault">0</prop>
												<prop name="GroupSampleType">mstUnknown</prop>
												<obj name="ChannelProp" class="ChannelProperty" version="1">
													<prop name="ChannelIdx">0</prop>
												</obj>
											</obj>
											<obj name="PropertyObject" class="TargetName" version="4">
												<prop name="PropertyTypeName">Target Name</prop>
												<prop name="Position">16</prop>
												<prop name="IsDefault">0</prop>
												<prop name="name">BIRC5</prop>
												<obj name="ChannelProp" class="ChannelProperty" version="1">
													<prop name="ChannelIdx">0</prop>
												</obj>
											</obj>
											<obj name="PropertyObject" class="RQTargetProperty" version="4">
												<prop name="PropertyTypeName">Target Type</prop>
												<prop name="Position">16</prop>
												<prop name="IsDefault">0</prop>
												<prop name="TargetType">dtTarget</prop>
												<obj name="ChannelProp" class="ChannelProperty" version="1">
													<prop name="ChannelIdx">0</prop>
												</obj>
											</obj>
										</list>
									</obj>
								</list>
							</obj>
						</obj>
						<prop name="ChannelPropertyCount">1</prop>
						<prop name="ContainerPosition">16</prop>
						<prop name="HasSampleProperties">1</prop>
						<obj name="SampleProperties" class="PropertyList" version="1">
							<list name="emlist" count="14">
								<obj name="PropertyObject" class="SamplePrefColor" version="4">
									<prop name="PropertyTypeName">Color</prop>
									<prop name="Position">16</prop>
									<prop name="IsDefault">0</prop>
									<prop name="Color">clGray</prop>
								</obj>
								<obj name="PropertyObject" class="DominantChannelProp" version="4">
									<prop name="PropertyTypeName">Dominant Channel</prop>
									<prop name="Position">16</prop>
									<prop name="IsDefault">0</prop>
									<prop name="DominantChannel">0</prop>
								</obj>
								<obj name="PropertyObject" class="Genotype" version="4">
									<prop name="PropertyTypeName">EndPt Genotype</prop>
									<prop name="Position">16</prop>
									<prop name="IsDefault">1</prop>
									<prop name="ReadOnly">1</prop>
								</obj>
								<obj name="PropertyObject" class="GroupingSample" version="4">
									<prop name="PropertyTypeName">EndPt Sample Type</prop>
									<prop name="Position">16</prop>
									<prop name="IsDefault">0</prop>
									<prop name="GroupSampleType">mstUnknown</prop>
								</obj>
								<obj name="PropertyObject" class="SamplePrefLineStyle" version="4">
									<prop name="PropertyTypeName">Line Style</prop>
									<prop name="Position">16</prop>
									<prop name="IsDefault">0</prop>
									<prop name="LineStyle">psSolid</prop>
								</obj>
								<obj name="PropertyObject" class="GenSampleEditNotes" version="4">
									<prop name="PropertyTypeName">Notes</prop>
									<prop name="Position">16</prop>
									<prop name="IsDefault">1</prop>
								</obj>
								<obj name="PropertyObject" class="SamplePrefPointStyle" version="4">
									<prop name="PropertyTypeName">Point Style</prop>
									<prop name="Position">16</prop>
									<prop name="IsDefault">0</prop>
									<prop name="PointStyle">psNothing</prop>
								</obj>
								<obj name="PropertyObject" class="GenSampleEditPosition" version="4">
									<prop name="PropertyTypeName">Position</prop>
									<prop name="Position">16</prop>
									<prop name="IsDefault">1</prop>
								</obj>
								<obj name="PropertyObject" class="GenSampleEditReplicate" version="4">
									<prop name="PropertyTypeName">Replicate of</prop>
									<prop name="Position">16</prop>
									<prop name="IsDefault">0</prop>
									<prop name="ReplicateOf">15</prop>
								</obj>
								<obj name="PropertyObject" class="HTCSampleID" version="4">
									<prop name="PropertyTypeName">Sample ID</prop>
									<prop name="Position">16</prop>
									<prop name="IsDefault">1</prop>
								</obj>
								<obj name="PropertyObject" class="GenSampleEditName" version="4">
									<prop name="PropertyTypeName">Sample Name</prop>
									<prop name="Position">16</prop>
									<prop name="IsDefault">0</prop>
									<prop name="name">1516T</prop>
								</obj>
								<obj name="PropertyObject" class="HTCSamplePrepNotes" version="4">
									<prop name="PropertyTypeName">Sample Prep Notes</prop>
									<prop name="Position">16</prop>
									<prop name="IsDefault">1</prop>
								</obj>
								<obj name="PropertyObject" class="GenSampleEditSubset" version="4">
									<prop name="PropertyTypeName">Subsets</prop>
									<prop name="Position">16</prop>
									<prop name="IsDefault">1</prop>
								</obj>
								<obj name="PropertyObject" class="SamplePrefWidth" version="5">
									<prop name="PropertyTypeName">Width</prop>
									<prop name="Position">16</prop>
									<prop name="IsDefault">1</prop>
									<prop name="Width">1</prop>
								</obj>
							</list>
						</obj>
					</obj>
					<obj name="item" class="SamplePropInfo" version="1">
						<obj name="ChannelProperties" class="ChanPropList" version="2">
							<obj name="ChannelProperties" class="EMList" version="1">
								<list name="emlist" count="1">
									<obj name="item" class="PropertyList" version="1">
										<list name="emlist" count="12">
											<obj name="PropertyObject" class="RQSampleTargetProperty" version="4">
												<prop name="PropertyTypeName">Combined Sample and Target Type</prop>
												<prop name="Position">17</prop>
												<prop name="IsDefault">0</prop>
												<obj name="ChannelProp" class="ChannelProperty" version="1">
													<prop name="ChannelIdx">0</prop>
												</obj>
											</obj>
											<obj name="PropertyObject" class="QuantConcProperty" version="4">
												<prop name="PropertyTypeName">Concentration</prop>
												<prop name="Position">17</prop>
												<prop name="IsDefault">1</prop>
												<prop name="Concentration">0</prop>
												<obj name="ChannelProp" class="ChannelProperty" version="1">
													<prop name="ChannelIdx">0</prop>
												</obj>
												<prop name="ReadOnly">1</prop>
											</obj>
											<obj name="PropertyObject" class="QuantCpHighProp" version="4">
												<prop name="PropertyTypeName">Cp High</prop>
												<prop name="Position">17</prop>
												<prop name="IsDefault">1</prop>
												<prop name="CpRangeHigh">0</prop>
												<obj name="ChannelProp" class="ChannelProperty" version="1">
													<prop name="ChannelIdx">0</prop>
												</obj>
												<prop name="ReadOnly">1</prop>
											</obj>
											<obj name="PropertyObject" class="QuantCpLowProp" version="4">
												<prop name="PropertyTypeName">Cp Low</prop>
												<prop name="Position">17</prop>
												<prop name="IsDefault">1</prop>
												<prop name="CpRangeLow">0</prop>
												<obj name="ChannelProp" class="ChannelProperty" version="1">
													<prop name="ChannelIdx">0</prop>
												</obj>
												<prop name="ReadOnly">1</prop>
											</obj>
											<obj name="PropertyObject" class="RQEffProp" version="4">
												<prop name="PropertyTypeName">Efficiency</prop>
												<prop name="Position">17</prop>
												<prop name="IsDefault">1</prop>
												<prop name="Efficiency">2</prop>
												<obj name="ChannelProp" class="ChannelProperty" version="1">
													<prop name="ChannelIdx">0</prop>
												</obj>
											</obj>
											<obj name="PropertyObject" class="ChannelGenotype" version="4">
												<prop name="PropertyTypeName">Melt Geno Genotype</prop>
												<prop name="Position">17</prop>
												<prop name="IsDefault">1</prop>
												<prop name="ReadOnly">1</prop>
												<obj name="ChannelProp" class="ChannelProperty" version="1">
													<prop name="ChannelIdx">0</prop>
												</obj>
											</obj>
											<obj name="PropertyObject" class="GroupChannelTypeProp" version="4">
												<prop name="PropertyTypeName">Melt Geno Sample Type</prop>
												<prop name="Position">17</prop>
												<prop name="IsDefault">0</prop>
												<prop name="GroupSampleType">mstUnknown</prop>
												<obj name="ChannelProp" class="ChannelProperty" version="1">
													<prop name="ChannelIdx">0</prop>
												</obj>
											</obj>
											<obj name="PropertyObject" class="QuantSampleTypeProperty" version="4">
												<prop name="PropertyTypeName">Quantification Sample Type</prop>
												<prop name="Position">17</prop>
												<prop name="IsDefault">0</prop>
												<prop name="SampleType">qsUnknown</prop>
												<obj name="ChannelProp" class="ChannelProperty" version="1">
													<prop name="ChannelIdx">0</prop>
												</obj>
											</obj>
											<obj name="PropertyObject" class="ChannelGenotype" version="4">
												<prop name="PropertyTypeName">Scanning Genotype</prop>
												<prop name="Position">17</prop>
												<prop name="IsDefault">1</prop>
												<prop name="ReadOnly">1</prop>
												<obj name="ChannelProp" class="ChannelProperty" version="1">
													<prop name="ChannelIdx">0</prop>
												</obj>
											</obj>
											<obj name="PropertyObject" class="GroupChannelTypeProp" version="4">
												<prop name="PropertyTypeName">Scanning Sample Type</prop>
												<prop name="Position">17</prop>
												<prop name="IsDefault">0</prop>
												<prop name="GroupSampleType">mstUnknown</prop>
												<obj name="ChannelProp" class="ChannelProperty" version="1">
													<prop name="ChannelIdx">0</prop>
												</obj>
											</obj>
											<obj name="PropertyObject" class="TargetName" version="4">
												<prop name="PropertyTypeName">Target Name</prop>
												<prop name="Position">17</prop>
												<prop name="IsDefault">0</prop>
												<prop name="name">BIRC5</prop>
												<obj name="ChannelProp" class="ChannelProperty" version="1">
													<prop name="ChannelIdx">0</prop>
												</obj>
											</obj>
											<obj name="PropertyObject" class="RQTargetProperty" version="4">
												<prop name="PropertyTypeName">Target Type</prop>
												<prop name="Position">17</prop>
												<prop name="IsDefault">0</prop>
												<prop name="TargetType">dtTarget</prop>
												<obj name="ChannelProp" class="ChannelProperty" version="1">
													<prop name="ChannelIdx">0</prop>
												</obj>
											</obj>
										</list>
									</obj>
								</list>
							</obj>
						</obj>
						<prop name="ChannelPropertyCount">1</prop>
						<prop name="ContainerPosition">17</prop>
						<prop name="HasSampleProperties">1</prop>
						<obj name="SampleProperties" class="PropertyList" version="1">
							<list name="emlist" count="14">
								<obj name="PropertyObject" class="SamplePrefColor" version="4">
									<prop name="PropertyTypeName">Color</prop>
									<prop name="Position">17</prop>
									<prop name="IsDefault">0</prop>
									<prop name="Color">$0012D7FA</prop>
								</obj>
								<obj name="PropertyObject" class="DominantChannelProp" version="4">
									<prop name="PropertyTypeName">Dominant Channel</prop>
									<prop name="Position">17</prop>
									<prop name="IsDefault">0</prop>
									<prop name="DominantChannel">0</prop>
								</obj>
								<obj name="PropertyObject" class="Genotype" version="4">
									<prop name="PropertyTypeName">EndPt Genotype</prop>
									<prop name="Position">17</prop>
									<prop name="IsDefault">1</prop>
									<prop name="ReadOnly">1</prop>
								</obj>
								<obj name="PropertyObject" class="GroupingSample" version="4">
									<prop name="PropertyTypeName">EndPt Sample Type</prop>
									<prop name="Position">17</prop>
									<prop name="IsDefault">0</prop>
									<prop name="GroupSampleType">mstUnknown</prop>
								</obj>
								<obj name="PropertyObject" class="SamplePrefLineStyle" version="4">
									<prop name="PropertyTypeName">Line Style</prop>
									<prop name="Position">17</prop>
									<prop name="IsDefault">0</prop>
									<prop name="LineStyle">psSolid</prop>
								</obj>
								<obj name="PropertyObject" class="GenSampleEditNotes" version="4">
									<prop name="PropertyTypeName">Notes</prop>
									<prop name="Position">17</prop>
									<prop name="IsDefault">1</prop>
								</obj>
								<obj name="PropertyObject" class="SamplePrefPointStyle" version="4">
									<prop name="PropertyTypeName">Point Style</prop>
									<prop name="Position">17</prop>
									<prop name="IsDefault">0</prop>
									<prop name="PointStyle">psNothing</prop>
								</obj>
								<obj name="PropertyObject" class="GenSampleEditPosition" version="4">
									<prop name="PropertyTypeName">Position</prop>
									<prop name="Position">17</prop>
									<prop name="IsDefault">1</prop>
								</obj>
								<obj name="PropertyObject" class="GenSampleEditReplicate" version="4">
									<prop name="PropertyTypeName">Replicate of</prop>
									<prop name="Position">17</prop>
									<prop name="IsDefault">0</prop>
									<prop name="ReplicateOf">15</prop>
								</obj>
								<obj name="PropertyObject" class="HTCSampleID" version="4">
									<prop name="PropertyTypeName">Sample ID</prop>
									<prop name="Position">17</prop>
									<prop name="IsDefault">1</prop>
								</obj>
								<obj name="PropertyObject" class="GenSampleEditName" version="4">
									<prop name="PropertyTypeName">Sample Name</prop>
									<prop name="Position">17</prop>
									<prop name="IsDefault">0</prop>
									<prop name="name">1516T</prop>
								</obj>
								<obj name="PropertyObject" class="HTCSamplePrepNotes" version="4">
									<prop name="PropertyTypeName">Sample Prep Notes</prop>
									<prop name="Position">17</prop>
									<prop name="IsDefault">1</prop>
								</obj>
								<obj name="PropertyObject" class="GenSampleEditSubset" version="4">
									<prop name="PropertyTypeName">Subsets</prop>
									<prop name="Position">17</prop>
									<prop name="IsDefault">1</prop>
								</obj>
								<obj name="PropertyObject" class="SamplePrefWidth" version="5">
									<prop name="PropertyTypeName">Width</prop>
									<prop name="Position">17</prop>
									<prop name="IsDefault">1</prop>
									<prop name="Width">1</prop>
								</obj>
							</list>
						</obj>
					</obj>
					<obj name="item" class="SamplePropInfo" version="1">
						<obj name="ChannelProperties" class="ChanPropList" version="2">
							<obj name="ChannelProperties" class="EMList" version="1">
								<list name="emlist" count="1">
									<obj name="item" class="PropertyList" version="1">
										<list name="emlist" count="12">
											<obj name="PropertyObject" class="RQSampleTargetProperty" version="4">
												<prop name="PropertyTypeName">Combined Sample and Target Type</prop>
												<prop name="Position">18</prop>
												<prop name="IsDefault">0</prop>
												<obj name="ChannelProp" class="ChannelProperty" version="1">
													<prop name="ChannelIdx">0</prop>
												</obj>
											</obj>
											<obj name="PropertyObject" class="QuantConcProperty" version="4">
												<prop name="PropertyTypeName">Concentration</prop>
												<prop name="Position">18</prop>
												<prop name="IsDefault">1</prop>
												<prop name="Concentration">0</prop>
												<obj name="ChannelProp" class="ChannelProperty" version="1">
													<prop name="ChannelIdx">0</prop>
												</obj>
												<prop name="ReadOnly">1</prop>
											</obj>
											<obj name="PropertyObject" class="QuantCpHighProp" version="4">
												<prop name="PropertyTypeName">Cp High</prop>
												<prop name="Position">18</prop>
												<prop name="IsDefault">1</prop>
												<prop name="CpRangeHigh">0</prop>
												<obj name="ChannelProp" class="ChannelProperty" version="1">
													<prop name="ChannelIdx">0</prop>
												</obj>
												<prop name="ReadOnly">1</prop>
											</obj>
											<obj name="PropertyObject" class="QuantCpLowProp" version="4">
												<prop name="PropertyTypeName">Cp Low</prop>
												<prop name="Position">18</prop>
												<prop name="IsDefault">1</prop>
												<prop name="CpRangeLow">0</prop>
												<obj name="ChannelProp" class="ChannelProperty" version="1">
													<prop name="ChannelIdx">0</prop>
												</obj>
												<prop name="ReadOnly">1</prop>
											</obj>
											<obj name="PropertyObject" class="RQEffProp" version="4">
												<prop name="PropertyTypeName">Efficiency</prop>
												<prop name="Position">18</prop>
												<prop name="IsDefault">1</prop>
												<prop name="Efficiency">2</prop>
												<obj name="ChannelProp" class="ChannelProperty" version="1">
													<prop name="ChannelIdx">0</prop>
												</obj>
											</obj>
											<obj name="PropertyObject" class="ChannelGenotype" version="4">
												<prop name="PropertyTypeName">Melt Geno Genotype</prop>
												<prop name="Position">18</prop>
												<prop name="IsDefault">1</prop>
												<prop name="ReadOnly">1</prop>
												<obj name="ChannelProp" class="ChannelProperty" version="1">
													<prop name="ChannelIdx">0</prop>
												</obj>
											</obj>
											<obj name="PropertyObject" class="GroupChannelTypeProp" version="4">
												<prop name="PropertyTypeName">Melt Geno Sample Type</prop>
												<prop name="Position">18</prop>
												<prop name="IsDefault">0</prop>
												<prop name="GroupSampleType">mstUnknown</prop>
												<obj name="ChannelProp" class="ChannelProperty" version="1">
													<prop name="ChannelIdx">0</prop>
												</obj>
											</obj>
[truncated: 1,222,124 more chars]
