# Supplementary material for: MicroRNAs and Their Inhibition in Modulating SLC5A8 Expression in the Context of Papillary Thyroid Carcinoma
Source: Int J Mol Sci. 2025 Aug 15;26(16):7889. doi: 10.3390/ijms26167889 (PMC12386254; doi:10.3390/ijms26167889)
Supplement: Supplementary file 1 [file ijms-26-07889-s001.zip › ijms-3558049-supplementary/Manuscript data/Fig1 data/Data/Wojtek_2013-09-06_HPRT AIT 1516 1560.ixo]

<objectstream signature="IXOS" version="1">
	<obj name="root" class="HTCExperiment" version="5">
		<prop name="name">Wojtek_2013-09-06_HPRT AIT 1516 1560</prop>
		<prop name="UID">AE1B24EBFC744502B8BADE27BF0A27C3</prop>
		<prop name="OwnerUID">5F4C4EE0E777457C81D27C781FE69519</prop>
		<prop name="Created">2013-09-06T10:12:33.526</prop>
		<prop name="CreatedBy">5F4C4EE0E777457C81D27C781FE69519</prop>
		<prop name="CreatedByName">Genomowa</prop>
		<prop name="LastModified">2013-09-06T12:32:03.321</prop>
		<prop name="LastModifiedBy">5F4C4EE0E777457C81D27C781FE69519</prop>
		<prop name="LastModifiedByName">Genomowa</prop>
		<list name="AppliedTemplates" count="1">
			<item>SYBR Green_AIT_WG</item>
		</list>
		<list name="TemplateOwners" count="1">
			<item>Genomowa</item>
		</list>
		<prop name="SWVersion">LCS480 1.5.1.62</prop>
		<obj name="AppProperty" class="TAppProperty" version="2">
			<prop name="Created">2013-09-06T10:12:33.526</prop>
			<prop name="LastModified">1899-12-30T00:00:00.000</prop>
		</obj>
		<obj name="ConProperty" class="TAppProperty" version="2">
			<prop name="Created">2013-09-06T10:12:33.526</prop>
			<prop name="LastModified">1899-12-30T00:00:00.000</prop>
		</obj>
		<obj name="run" class="HTCRun" version="7">
			<prop name="name">Run</prop>
			<prop name="Created">2013-09-06T10:12:33.514</prop>
			<prop name="LastModified">2013-09-06T12:28:14.602</prop>
			<obj name="AppProperty" class="TAppProperty" version="2">
				<prop name="Created">2013-09-06T10:12:33.514</prop>
				<prop name="LastModified">1899-12-30T00:00:00.000</prop>
			</obj>
			<obj name="ConProperty" class="TAppProperty" version="2">
				<prop name="Created">2013-09-06T10:12:33.514</prop>
				<prop name="LastModified">1899-12-30T00:00:00.000</prop>
				<prop name="HasProperties">1</prop>
				<obj name="_Properties" class="TAppProperties" version="1">
					<prop name="Created">2013-09-06T10:12:33.514</prop>
					<prop name="LastModified">1899-12-30T00:00:00.000</prop>
					<list name="emlist" count="4">
						<obj name="item" class="TAppProperty" version="2">
							<prop name="name">TopChart</prop>
							<prop name="Created">2013-09-06T10:12:35.211</prop>
							<prop name="LastModified">1899-12-30T00:00:00.000</prop>
						</obj>
						<obj name="item" class="TAppProperty" version="2">
							<prop name="name">LeftChart</prop>
							<prop name="Created">2013-09-06T10:12:35.211</prop>
							<prop name="LastModified">1899-12-30T00:00:00.000</prop>
						</obj>
						<obj name="item" class="TAppProperty" version="2">
							<prop name="name">RightChart</prop>
							<prop name="Created">2013-09-06T10:12:35.211</prop>
							<prop name="LastModified">1899-12-30T00:00:00.000</prop>
						</obj>
						<obj name="item" class="TAppProperty" version="2">
							<prop name="name">RunOverviewChart</prop>
							<prop name="Created">2013-09-06T10:12:35.211</prop>
							<prop name="LastModified">1899-12-30T00:00:00.000</prop>
						</obj>
					</list>
				</obj>
			</obj>
			<prop name="State">3</prop>
			<prop name="StartTime">2013-09-06T11:08:42.258</prop>
			<prop name="EndTime">2013-09-06T12:28:14.601</prop>
			<prop name="InstrumentID">28976</prop>
			<prop name="InstrumentVersion">HTC_VER_10</prop>
			<prop name="InstrumentName">LC480_28976</prop>
			<prop name="InstrCalibrationDate">1899.12.30 00:00:00:00</prop>
			<prop name="Technician">Genomowa</prop>
			<prop name="AcqStoreClass">HTCAcquisitionStore</prop>
			<prop name="AcquisitionStore">eJzknV2TqsqWrv9Kx45z54V8qkR0d4RggoCimYAf3IGoKJ8qKvrrz6hMa8uuNXuvE3Hm2rPm7nUxo6u1SnQ7nnzfd4xM/rOMjv9RhPn2v/52Lsv6b/+xycLL5b/+Nva04eZ0PVwO9aEs3Lo8b//2H7ft+QI//dff+L/9939W57J6/aaWhEWxzbTyWtR/+2/+P7sfj/3DM9wwr7Lt6wlK7/MZ2eFSf/6NxybbXuD1P57zX3+TevAS72sz623+92vz6HP/58uZn8v9Ocz/hyvZ7vPtx1UIP3iQ/eH/5n5wfa1P432V/D+5SPgE9axs/VrrgsV/vGDvkMOr9pRBn+d+cFXeNq/+9t//R+JkXh+Koz7H/vnR9bP/IVrvoPWgWdT78+dL/eDxRZgd4h9/aGS7g0evW3oVan8gcn//70cf8Qb+UrHXww18beCD/h+eBp/OvDwU9eVv/71MlDmZ5ZvAJ+pcrFBqaYgg8bpNsUsKGc3P8Z1M1HWUevlKrJFb6Q8y9YKEc221WKBx4GyJerXjlGzP8Pu3SOGIeY3C1BVP8PvRM94RJIkRwpt+ziNrFshkEvbXKZ4eFzLSVhlHLAXFHJmdVjIy9cWFmOJpk+JrR9QRDrKGqGG59d38NK7RWNN7ZPxYBBzp2WMdGcfNBJeuNkLW/azKmtjgDN/kYZXaM9+2NBm5R3xx3QOaDMyJqinlMsT1ojn5pjiJM+1xVG18vflzfzKTn5V2OSQBPpSrJZos7aOqVSuL4MNzsOQmxhMF2v1clfh8uQWpLU3GioZPSMbFRZ+lk6vmKtpypes4SboETZQyTbSH01g4ja8WZwWXUaAZtTLHx/kTc3aWjBptue8l+FyM6tRMVgOiHbd5gLN7r/CterKSNScRMD6mQZGaK3LiNTGcnXC+Q6fURiSyNP8WXvDttjhz9kwLY61D+ia+aOsS2dGwr2uee+VwVmXX1Mqn51ibzN0KnweLO5qI54ujfX47ulBM8O9H2X3+8KsYwP8SBnyUlvJnDBjIPFLZP7+QAdxPZkCwJHNixALUlDUoEjQVtzqZuk7s4/oBNRkdnTtRO1yY4o47lhkD1B1/QOSUj18M0PgxMKAXrSp09WuRGNEmTD1Jl1R0vzgJ0TwFGLCdLmUUO0Qi45W/5rxnsFAQlhKejKZazLmPHjDjoVdXYvfOG871ZqKFdlnSkBkn7BDBm3GDhk+9T8b5JUTuIB+ryJ5uNJyLho4mxzyptPFeSl4MMBd2pcncIcPX/ihNJzmJiHa7GFt8W8YnjjFgM6/0NgMczVng8325eDGgKbIFTtB8jUx74FfacJ9tGAOsEplE81Vdg+cX89SMJ8dYi0zVaTPA3wYOruu1yZnX7lFmDLipjotsfujrmpjnBU68M9ToI74kWnKYXRgDJouJmWnTxWmPq3RSoImwOetab7O84LrPnRFjgNIcbjg5dc6+WS4jXdPQGePDKSlTxoAL6vTwWbBuqb3c93mtQsYVH4RhA3/vMW2+IwOEX8KAQa8v/7BYvh0D+qOfzICjmGAyz1GIGAOSx2xM5qEXpy5SoeaLULkRVFxC3+ORqSJ0sWBdtreHlDHgwclb4tgLWMfVATAg2VfAgNMBap70RQV1MTkQdd2NfHx1VyqS1EQmaDn7ZIB4VwQyw5MtwgtYV9G0bq5kJtWx76KbSJAnNw8yHvNbDi9vKx7JJhkwBpBgAzrA3A0MpgMmys21GANKRYN10licZK3nP6DGdjzUEGVAchMOOFnZZ986hHWtmUI8w1mXx/6kpzxl7TJyErxfr9doMrefRJMlNcB1yoWgYHRfYTogv+2i1OIPZfIHBihlTPBZU11kAYcaTbgq8PNsZL90gKny/ksHLNRn0mKAGe4vlaY88ivOG630rT2RF4wBRcmVKWPAcH8CpbPOzpxleJOaMaAW64tvDtxQ0fYjb4pvvaZKrbUeLbTBctvB1150R3ZenBWtp54unwyYDZLvyADxlzBAkfnB76ED+spPZsD2Ks+JJZoh8hJnnCG51zNfOoB6AeuWvXQAma4lHT1FwhEbH4+IhNJqgYKQ7Mh8M485D1dihnysSGR+2oYcKWbADCutj8Qms4hjDOgIco+M5nWAXEDIiwG6OtsiF83WKvID+UaG/dsnA456/SBz7v7JAPGSAAN2o9BnOuArA6gXSBR0Tu3h8hxoyuJxw9dnp0it8S6qNM+DmiuCWY1sSXYUxoC2F/hgQLVfrdoMuPlJ8GLA8BZccDUbhy8dsEQZvL42c1OTx6O6xQBbOy1ULZiDjqAMMAPLdzRrUa/xSSi9lw6Q7PCMLxf5zpleFataONLuuHRmFTdxXDnWRqKR46yOT8hCNWh5g+vx+PwQap8xoGdqPC4RfwXdkk8y7al7Ls4PvROaPCf9WluYT4TPXvqAmrc2lSaclxxODfvJTQSpXnxHBki/hAE8J/bE30QIyD8ZAsnIwQSZ09DH5FpkaBeFFpmsIihq8V7wzAzoeznk3EO9tpAylzkyPN+PPgsEkKB+QuBcFzXaV2D44bciRLxopaDLNDkQo1luEL6ohYpSreqR4az4hADaNDyZbrtxioVl+YLAbHAHc/Dcg9DgE/5JZq68Q67Owd+DJUwhcyeD64mkv0NA2WttCFwTdEHWYBU1WsfQGlyt3ZIzm/Isa53ArvFt17m1IXBull4Kyhs52uSYZTgdBBGaqBOv0WxTSZgQMKN9Vmv4qDc4xeKGY0KAQuAmg+lnEJDEBP7vA/LQBJ11wiBAAwEGAWoGKAQmyw6XaVJndsOHIGk4K705RJugk4RP1vYMUFgGvHYWDyWuGgnEP+lEvIYnbh9XlQTivnz2Fe0YzkScO841ta/XCa+RUXeGk/HmgibuDH6Og6OBD9r1DmZIA7OR1Q+BQcASCudbBgLyr4EAL3D9/6UQoG7APHnhKxXs3k7w1c1DKMJdIr5SQcvohJwncyVBN00BJSDl6SsRiJR4Cz9HW0TkW9EgX198QoAqAV1XU2IeXVAC5d5QUNB3emRqdwOfcE9BRbJgicTCi63v3rqgBDaGeieGdAMo4KEYI3OrPgkaqLvU20bweBMnAIFgFqZ4ORxbLSXAUkHqBs6qfkkteTVQte7ywON0mFec7QobookT7Yazw+jOMQhMh1WE073gptbARjVTAle0DpHtOnqiaWYSMyVgHx+5wyDA3EC/kSptJek2UwJWGgBE3kqgBYGkE0xeiYAtZxuclyPfN40NH2syL0i4Fm5Pzq6VWtZG2XaAT9UB1D2FwMTa3nH98C7IrPfTSlvOD90XBHrZNGAQSEl2g/ffmzosEbiuLjWyJqvpQstOnonLidu8IPDUNQUXhy7nW4Idf0s38KPOxb8AAgIU+f9SCJzTmBBnGoLcpxBY2rYGyiAGi05jQbEvN0ST1Ah5ZLGO0WQj88RZmulLCSxFfc8g4C6e8Pw6jmVimUWUMgj4lp6+lICUg4WndkDTp0GKiwQgYBBFJMYj3PrYm4PdsEL9TobdR8wRHgMEJh2HYxAgqm7q6DxLOmSy9MPUffKixVoDxSFFLwis8CbG+8q8IktaTy1taAgig4A57kPR3Ke9Bieb840znVWHaLuAd3GNF+SlBKagwV8QmDiLlxI4y+PopQSoHUgeoHyYEgjO2awNgb2pLOB6rAWyp3UOEGoWB3yLRg5ngjqIGQQO8Xbhm3m0VLVedRrg8jaCopxb21jb8UIHX/RrzVndVaBoT6v3wGdhUKfW3B8EWkDOGi72vYabTJcbvg0BU5smzA6kXb5OmRIQJs8pzsbDBpk63jQaCfoqPnXhe/Ft7UD/F0FgoMh/2h/8HhD42f3BamgRoj4OsLJa6kf/7zLTyOyYbJG3PIL8VsSmITaaRD4uT2bCIDCqFynHMoG6k+zIdLSGoh1isA89NemRuZxGvrdaAgSG2SIjem+9QWRYwcqtDxZ9lgkwCJgrSyKTB4bX02FVRZ3QaYjZfYKyoBCQNZUjjtvd+V5vAHaBQWCkRagFAZYJ0N4AhUDu2LeUQUAb5woYkdHZZxDwUdjD1TGCIjqYW6ulBOxihhSmBKgdYBAIK75idmBS9PP4D3bgDQFmB2hv4KoZ/gsCXzOBaRzvmRKYCMrC0sJ+3mEQsHNju9A4cQT41YUrN9HD00LTej0BZ30boNa/Kyqs7BMbZ9HgyZmRMa216SWUGQTMpwFKIdW7Pj5gA37/DYHrSnikDAK3603/5kpg8GsgIPZFRfwtINBDf4USGMdbgADNBKgSGOrZ1ifHp6ig0bNuiHEwQN77Y7NCWHUEMtMmme+GtxVhEKCZAE6TMY/kTO6TSZRHvsvn6xcERs524+PBuLBQfAU5b47WQUqik6Gj2y6TiHb0QHmU5VpHxAAIzAZPeP06WSVovg14grZoB/J/C0oAc9rwlQlQCFA78FUJlAunSa3nepAwCFQL58xNHuijaAR3gG/Z7pkyCLyVgIUNWKmpEqAQsBR4py0l0LIDXyFwse/eSwloQRywTIBBIN43W5xPghk3uW3SugUBcznQawaBY7GClfnudxTNKj0bX9XOjbO3m16m9TZwvfVgePcnllrHWnnxpvjCXTiwL/lAYRCgmcBEIACJhXFe4tt+eeNYMEghQINBc7GaypqidwEK64qH50dK9R0hoPwaCEjyQPw9lEDvZ3cI74pOiNZdhT5pmnGFNrmmEfVcgjzv2lDEVAkMPQsgsNytwfPziUDU6y7jGAS63WxPZsSNOWYH9k7TYxAgxhZ+f14FGUFos4Gfo5WD9vdswCDgqbqgI3uzkF92oDOULAaBicZtfS/cgxIIexZHoHh3qTdflAABwx4yJUDmZ9FBSBjM2ZSAbT0fAQsGc4VwyHoEsDLqZqHjvFpdfAaBjtwd4uQ0hcePwjbR+NpZtjOBsydXbSXwDgYZBKgdoBCwVdXkteimu3g/9/zU6sdprKUyQCTRpssXBJCbnZgdmIS5r7y6A8hbpcwODKQ+KIfdifdtd3+LtXk0XuNbZ9ZwFk4iXat2ExPnQ/Hhm9I4zrR+MArw6XYV0sldgiI2D/0h3m8/Jn+cQAGjJa7g7w+lhrPn7kXXOtPjDOyP9QRfdo6JJt/OPoOAxdf1t5wSeFfiv5YCsiT8+bzg96DAz+4RSifVBT2fhalHnkWNpOlpREbkvE3dvlYoaD8NHkwK4HpoKugS6SKZXWf5KxTwPTkhVrMF/S6NQDp4M71PtNUpSpkUKBO+IE6/2qSMAgWvKETX3CB1ywHU7romPYL83TZlFHiG8HojTdimjAJ1Tv5BCqTdpEvm+gD8ABkDBVp+4N0eOMX4mVpQr7KG1qsRLOWdqz+JnY2igeoDU11i/uUH3hSYeK7ebg+wZNANguwPUoCGAi0KMCnwhQKT2XVJmBRoUYBKARYKUCmwGc3HuPI6PGf2jrdMW/Y8H980487ZyiFyNLI72/gyrBrOXLk1r4F22uHjrCMgRoEdvnaYH2AUoH5gX6kPnyWDs+vYffkBPq0tbZUeA5zwO/j97yoF+F8zMMj3AALCn1Gg9/7v34gCecRjRgEWDWrGYcSmhonpjZWPZtuDpQJeKAQqo8B0cCtQKxocH9MtckeapDJDQCnAokFbhjqmFGCGgKYCk+E24Nz5Y2mhzFJ7LBVoUYCmArjbjGM0ODg80wL40V2/tECLAqukr+DVhyFoUWCvejyymgBcMKVAfnBvvlWYA76lBUypmAXt/gA1BFQLHC5h3NYCJyvc/CEVsMd4rbD+wFG5gKGY+keFUYD1B94UKE/X6T+jwG2YiYhRYNzvb/D1oN19U8v6mSYPxw68H/3BTYT4qjMKHMydCI+ftjqLBpkWOCwUixmCWiGw9tf+wNGWHdFnWsDMYjAMlAKZ6wvf1xDwv2ZkkO/z/G+SDfZ6f4UWsIV7yDEKTIfLlxYgkvYR8PvVk3UJXeMiW4wC85AULy1wjhZ7Yp4SqNojv3ppgSH8vzmcXUsVBUoDFBieN6DrnYKgpWx9OoINWjqo8T8chJ58rP13qPIyzJ7EUXnQIud7ETAKjAbjHce0QDlWu8S4CBHnnRP4ez+cF2KOgGoB6giOwubGMQpUt8LA2Tnl2xSgsQDLBikFWl3Cr7HA2xGwLiHVAq0GAaUAbRBY9oVvtIOq5C8KoLvu/JgCzBFMqh2vpVNvy2KBSVT0eUYB6ghsY+0ojALUEdh7K+aZFqAUsLNEeTUImBagFPiqBQyhGzEKfF9H8GuGBvm+IivS70EB6S/LBdzEXdVI97cvLcA6BLlJHiwXwI9jQFCvVCWiN9uCa1GAdghwNwVHwMLB/AJVSncPLLZ6QeZ1Bo6AUoDrxj3iKOmnFqAUGKrrre9OpbJNgZYWGIX2DqpekHREmt6QzHpe5BO9D6//Dgdbk8OXxONf4SClwFmQm5cjuCs3hKvLQPBZm5A6glabsOUIqBb4oSNo5QKtcJBqgXeb8A9agIaDNBdotQljW5zj1HSF1Hxedoo23Nz2zBGYyXnjaGYzJviku0+faQGHF3OmBexH7+owChwC5ZbacqwELBf4sSOg4WDLEfBdR/6WFPhFY4ODASf+qSP496RAf7twWZ+QUWC+dTUynz22XEsLTOsRUGBklgrin7VErKApfdLzxAVSNkFCDL/Y+oSfwPMvS2dAhqtmg1ifkFJgatWgBWbb1UsL0FzA42eGxXIBs8iBOncTHMHdqDkyHwpbDltklbBhAZYOUgrQXEDjsyhtaQG2h4hSoFQvFa50X2hrgWoyajhGgei4mvw4F2COgFKg2ofbdouAOgLzjISmPSxAtQClAEsHKQVoi+B0mK2QSW7LhA0LsBbB2xFcXWn50gJvCjAtsKnHB1jbPVj7Z5fNQrsnRw9f9Zp7UWCcFAdcVXOR+0oBlgtQR1AQ6/FKB1sUoI6AaoFvngv8orlBpSf1/7RR+D1yAeGv0AIsHbQMkUcNfiBGAWy4oOhpOsh6BItLWaPDIxaJOrqVLy1AewSMAusInk8dAdUCoDrhZ3wNSmJmfIyIeRmDA1CCAcsFcLXMHdTl6z4xrPOWcw/EtJD44HlGAXdDigwlvUQg1sbYIyKPS4s1Cg1uF6XueAWv/zUdpBRgWuCHFDgkO4tpgRYF6PAwcwQ2R+pXLoCcXNVOvbphFLBujqhq91Msv9JBZ1fpWuxmK6YFJupZfzkCSgHLvxtNu0dAHQEQqsaZfF2/egTK5UZeucCyt7dGzdYr8b6zenAT73aptfVhtMCpvn9yE7/sLJgWoBSwjhNwNA99pOHLGTUvR0ApkGbh80WB3bxYvnIB6ggEaxV/d0fwawYHBU5S+P+lFHjnAlg+jl89AiNoQAuE508tQCngnmfrBjXzQCQTnFWpe4rHBJWSlRDdOX1qAUoBa1VHHOsUPgSnJIYoAwXwDZ7f5/gBGfUboACeCoSlg5QCxAvWFsoMmScTTYSf6biA28n+SIHZ4yN97BSruOUIWKfQdNOmnQ6OLVj7853z8L9qgVYuQCnQ6hGcuWDz0gJ0ZuhrOvjDHoHtHlCtjcMg+WdawEkW2UsLCL2ctLSAdRX36khSdinTAowCVAuUVp/jLHS9xj+mwOm5adIWBc7OgXs5ggKvAtA60ZNjFMgmzx2+zDsiUAB39G9JgV8zOSjwoij/Ho5A/tnzAk8SuMTAFVCgEVYNo8C4y4EWoPMCUPmfjuDEmzVzBKa/OL32ENBcQOWe25RpAd1tOgTxtw1i6eDuEFdEH/Rjn2kBSoFh5xxw7ukOFKC5AHUErEdgX/lPR0BzATo0NJlMdpybXsuXI6DpIMkr0AIje+NBlZXGiwIWIio+WEsRWdcAFDClQDJOwFePl7WjOcV4js91KXD2TL/WLQp81QJfKcC0wD5v+BcFvKsMitzQI1yuV0uOaYE3BezlHZ6fH60rPpaIIKYFKAWoFrCK9cpi8wKsU0i1wMLp5/h2sJs2BVpagDqCMr9LL0cgzA59fM0v99QaVErDcgFGgXc6SCnA5gUoBcqnJX7jXODXjA4KAt//83TwW2gB+WePDg4L1WOOwA2yokEd6TBijsD1DpKKBpnOsU4h0wJF3ojEIrdTyqaGaC4wrAWggH2E5++MRCFjdN0gT919jPp9OAKmBdyuSNi8ANUCnqgJC5R3nD6Z9mqoej2BtX4cWQI4DmnLeW4DWqAxYoGYHWuPGAVop9BInA1iWoBSoKUFesZigbNsAWsrnRqiFDg+QWFbruvoLQowLXDw1V1bC1AK0FyAOYI3BVgu0HIEtFNIKZB6/CJtUYBNDVEKUEdAtYB9k/mYUeDr1BB1BJYmD/WRc72dmBYwgydcb6l1A5YL2E9ulmlY7JY4MYaS36IAcwQ4A5//poBpRpes1SlsUeCbO4JfMzsoiJzwm6SD8vCvoAB1BIwCXOf6osBXR+AtdKlBo3stk1GenxGjAJ0amtoqUIPOC2x7coc5AjY1pIRZRdCsC1pgmawWyCv0DpmKoxAxLUDTQUoB5gguT/XjpAFwBFhUi4xpAdUxPykwX7tDolUD0AIbGShAc4GWFoh6mfKiAM0FjGBs4fONg7XxTQGaC7DZwa+7CL7mApQCZVDHLy0wvDoKvnn59qUFWC4Al8LZpzxVtOrEZ3/QApf+df7KBea6UzEKWEYgZMwRtLQAywVoOnhpBgrLBVqO4E0B04+uCUsHqRZoUYDmAi1HQNNBRgF/Nk9e8wLfVQu8K/FfTIFBr/d75AJy/69IB9m8QLIqeHTVhNdZg54Tli9HMJJnn1pgO4O1epgvz6lnS4XDtMAs6n909j46hWeoQjLhHxufPA1JZ45gfBVBC1AKSAdwDCwdpLkATQepI3DFCrRA8nRElgswLbANFzzLBVoTxPbtHqWMAmyC+IMCLB287U+7f+gRlOK47Qj8bO68OoVUC0hicASvL/ovLXBKs+blCMSZkWiHE1ChRQGqBfL1bo9YOnhQ9CPeJ5s1N7lzOjiMyaJqUwDq+oFP68BFdjjKGs3b8wJOzlbQpkBLC1Td8YVRwBreB7w2dI8rRgHmCFbTOTw+SuQXBaLVHLUdAc0FEv7MvShAtUCRgpZo5QLf2xEIv2Z2UJD6PPd7zAv8dAqMJgvvtaOQ5gLUEdBcoEUBtpmI7iMIKl4gU125+CwdnMfJgTi486kF3EOskBlqgALuChyB1JNPLy0QamLAtEArF6D7CEbnj1OEop5pofmYvCjQygUoBdjsIM0F/kCBd6cwXM3jNgWoFqCO4MfpIKXAabkCRd9Z6rFW8UTG+3W0Q9Z9tmz+mRagjuArBagjSDWyfvUI3rkAowDtEdSbY8hZK9ngX7mAJIuveQFGgY8eAaPA2xEwCvj2+PQHLdCaGvqaDtIeAcsFFg8nYFqApoMT/rD9lgeMCL9mdlCQZVmSfw8K/OweAZ0XYD0CSgHaKaQ9ApYOtuYFzoX00gK2v61fE8RUC/wTClBHYO2foAVgTXo5AktWQsRyAdojGPfEHWKdQpoL6Hpv57N5gaEWw89+8UkBOjXEcgFKAZoLZBt77NvHwUHW5s2+wI93OkgpUI06XDsXqK+++HIE/Sa747K/XqX2JV/GGnfqDPFhP0uQtZivGtYpTCpvj8xBNW40E3dUfJTFBNlBx1po5Qp+//LUIs7cKctXLlBoy/DVI7jxSQcn5s1DVrgXEs3n6h7eS9wWtIZYBC0KsB4BzQXobiLmCL72CKgjaPUI3ruJmCOg+wi+aoHWBPEIn9PPHsE3zQWEXzM7KPREZfCbaIGffbqA3q28V4+gsgqZUWCqXbYpywWEyuGIc8KR36LAKExr3+3ZIkG5r0D11vbutY+ApoOUAiwdvC6TTwpQR6CdiMK0AJHiZYCWpS6T2VneITY1NIiIyNJBN1XHr43FrdnBPCLdP6SDlALmUnIr7daLB7jvrKSXFhjLhcMowByBse6SdjpYloGEczWMOCsUilhDk4OBL9zskNrpWLK0fpTJuGw2+9QaBqbKKJBZk31q75wg0Xp7bYyvaQYOwffEpKUFmCPoecsRvhhohSZ3suK1S2mPcDmeJ2ji26XVmhdopYO0R9ByBAfb4n3zIHdqRgHaI2D7CN65QKtH0KLA107h75AL/JrZQaEvSMJvQgH+r3AE+pgLOU8NxzJaNq5OrOxjbb6NwIdrROXIeOdFvntRTZ7tI3BuYf2aGpr2FkdYq72dzyggXSuFTIfShvMOM+lFAdYppFogvMRdpgUIWhgvLWCvHzvEegTc7bNHwLQA3VNIO4Ukzj+1AHUE3kodZ3/YWexN58OXFnjPC9B0kDkCqgVas4PzvOfha3VLkbkhlaUd4lkIWoCUaNKxrERbzm0Tn67bFFlYCVRN2mgOvkr50Z/Ykg3UOC63uEIoh6o7yJaGB6TB+0PwcTDRo0g0LtcW+HrUktSeBYGjCepyhwvcy1IzLeDvtyaIaTr4zgVYj4Cmg5QCLUfAcgFKgbcWYBQQxG742k1EKXBLxlE7F6Ba4JULfFdH8GtmB4UBN+j9HhSQfnanUHlUn51CazpW0InrIbabyAOdrEJtyM/XSUPqfd2w2UHN2J5fh4zwDz4lxg7vEJsXcA2+Q2aeuEnJdg5r+3RWV69O4ZsChiSCI9jKQIGpmvSJavFAAZoL0HTQGn9og3c6yChAp4bejgCHMTxOtUCqzqyXIzDzvU0mVAtcQsfSLHtM/qAFbreh+NIC6djuQ9VoJ852nn2i3W4PCV8k/55O1EnUaEc13+HDWKnAd59OC224WK5xWWo5mlQocrQlKkBJ3Zc3ZLpWtGDpIKWAtX2CozB6Ao9zZVRw1vUQWdqws+3g7IKvvuk84Pmd4XHJHIHdUTAZGfPjFSdh9PRtnXMcbcdFu7YWCGerK6PABJ07FUsHS5F7tClAtYB5CjZx2xG8tQClwLedGhJ+0ezgQBG5P80FvkWPQPrZnUJKgWFWhxwJTqLMegSteYE3BbylVL5OGdF9/XNegNzrA7GkMVDgPS8wPAAF3P3tI83TrJJM3NuGY47guHwMX51CUgAF6NQQzQWYFqAUYJ1Cmg62KEC1AEsH0/EnBagWSO8X02fp4PQgcUT/0im8Rqfna09hq0dAdxOVZSThI2fJPjiCW6yd0qL5SAe7aLKez8FnZ3YXV9f74+N+RNNAG/p2hS+2fPbNzgdl+o/Sxp00G6LZeb1rWlqAUcBzvfLDEUDV6adroy3y8wBn42AA17PevRwBSwepFvhKAZoOtnKBVjr4dgSteYH3BHFrN1GLAu/Zwe/rCH7R7KDS7/8m6aD0s88XeOcCTAsUeQe1J4ipI6C5AKMAdQRgo08+O3Xw2DRHMhkheD6dIKazg1QL4LlYvjqFTAtQCqRH+eUIsKvmMVLuSY9pgVYu4KgSUIE6glYuQDuFzuDw0gJe0qwCRoF9Ic1eWkAP+eClBWg6aPVWHs4/SoClg3QfAU0HmRZwnncRD8yenc4/7kQwambrEvcv3gzNP+5EMCouXhdnS01L50GNs5F5BoWeKL7AWTcPB6NwGs+xwKvYn91m8PuUArW23yKTi9aBtjTTHMv60fLncuypo06ZSvBzM/UdfuQqo6+dQjZB/NEjaM0L0NnBVjr441ygrBWZpYOt2cGv+wioFvjeewqFXzM7KHI9fvCbUGDwkylA9xHQYweZFqAUsDfVZzrY2kegWiXPjh3UescT8ip/7LB0kE4NsfMFKAVYLnD9UPBqb1G208G3I2DpINUCLB2k5wu85wVaFJjU5uf5AjQdpPsIcH8Cj9OpoWsck5RRII8XzUsL0FzgrQVa8wKtXMBeChZ+xI89mmfTNT8KsriP+2h28J21uc5GB98UsHy9u9wsvaZk5MOFYUUtEZrzh2c8GsEfx53eNUXTcmM2o4XiyLhKFsmLAmd/IeDH8L7z5/dQCkbdVTjBkuQdkONdV/Ko1Sn8MjU0efDOglGAdgq/7iNo5QJsaojuLKYU+Do1xHIBurP4d3AEv2Z2UOSlnvCbUOBnzwuYnuKT+VqMECEd0ALhfPaaGmLpIHUESIiilCxdk2fzAs7mfnrlAsk2O74cAdUC73SQaQFKgdZuIkqBr45A3wx2fisdZFND73MHW1NDlAI0HWQUUOPBCmfr1Q5ZBzd1tLO1HZJZtRRTlgvQdPCHnULmCB7HkY3vx/iWzk3iWKP50FZwZ7h4oulxepFHz4+q7V+7GTeNi2oxupSOi/lxvvCnz44Ujw7p+Qje5c6nTmFMlZE71EBrNMc8tdL9SdXORw20RpDD379tLvVIQLsZ7u5uD38+98/KiDoCmg5OTv2709pTyBwBHu2iP0wQt/YRvOcFvvYIWC7w7hGw2UGaDr4miL8pBd7ze/9aCgigBgb/OykwMYlPRr0urPXUEez7xud9igc+rL10HwGlAL6EoAVoOkhzAXa+AO0RUAowLcAmiBt5w7F5gdZuIkqB63nRIXPOCn1GAeoIqBZgE8R0amg8BEfA9hTSHgF1BK7pfOYCdIKYUaCbrDcf6WDlm4NmoWhlvwfXTwK53SM4lq6AGAVoOtiaIL4/UotMN1s1xbMh0ZE23+hkjOYIeXW5Bypunw7m7JHoz3XDkUdSKGzx01dKf76tBsFIzcoV0Sse+W4dD3nUcZfxx22Erqkp5FGj+fWzizteR4X3X+0btA/9GbEje+Tj+oIJoulgWjsSYhRg+wjozmKqBcRnP2bpINMCdHaw2JMealHg6wTx1xPHWmcNUQp8b0cg/prZQVHkZa73e1DgZ9+ShHYKmRagjoD2CFoTxFQL0AniVjqIdP/0OnGMzg7SXIBNELN0sFFg7e92Ye1u7Symu4loLqA1OPSZI3hPDbFcoLotRKKO+6AN1ETM2NQQmx18H0Te0gLSbQ1VsW363OTkSol22Go60Win8D0v0MoF6Oxga15gku4rMpkJtu9iNFqgQX6viT30HI70+qMA9Z6pQ1Au6D7uXtQYLY/zEku47KN5uLtX6MYNJGJzkyk4IM1VkCaEXZw8Dp3U2j53jRZOhwdin/u2j6v06aA6ngJVz30H4al2SNA7F2ilg2wfwTsdbGkBmg5SLfCH8wUoBVo9ArqbqDUv8J4aupVPyf++WuDXzA6KoqJIvwkFfvbUEHUEs6kGVd70V+0eQatTSOcFGAWoFrAb8fSaIJaW6vE1O0hPIqeOgFKA9QiMUC2IriugBSgFevflkJi3zacWYLuJnM7Ob2kBmg6yU0bes4NMC3zdTXRFgYH3/cLhpnd14mhoORu/KPDeU8h2E9EewdcJYvmWDYk1GWHO5XcLFYESsIkzXi4QmQx4C5WjtCGT4QJ80vz0rJG18SPi6MNx6vXuGjgkTp0T1Vi5nMdv/ABVcb+LT5XgcPM9gHQ0LbgBmTU28d1On9fRchHPyaSn+IisUl9nFGCzg1/2EbB5AeoIaDrIOoVf5wVa+whoOkgp0EoH3/MCXyeIvy8Ffs3soCgNxEH/t+gUin/JzmKqBZgjoLODTnr73EdA00FKATY7SNNBSgG2m4jmAmxPIaUA3U3EcoGmWOvtPYX0xDHqCGgu4Ok30AKUAq10sDVBTPcUvrUAuz0Z1QL0xDFGgWAbSHgf9A7cNMX3YHQZAAVYLsDOF/j77CDTAjQdpFqApYP1ZoGJ2SULn8RzQ0U9Q9mSWWcN13dWhAXaH+IJrPXIR9jO+ADeD9chwwVUJs5jlKE9JluiZmSZelclWyAh20t40A0O6fQjHRz1DgE4gONlweFjtnTQx4ljZJhz65RUz4WD3p3CrxRgPYK3Fmh1Cr+eOPbVEZTxk3/tLBYTMX7dlOTL7KDFc7NveXsy8dfMDopybyD8KQW+hRb46RSgjsCq+hFiE8T0lBF24ljy/ActwGYHKQVop5D1CKgWaPUIpJHaJbrX33BMC9CpIZYL0N1E1BG0coF3Osi0wHuCmOUC9HyBVjpIp4aYFqATxLwR8rgy42c6W6S6MxrfXbPdKaRagM0LvCnQmhrKfB7W9t517XtzOa/QYieXZHgMN6m77hQqWt4XG2IGkxVHtiHU/f3Cr4h63i05wiWLCqXzOiezcRkgLy8XChphd4KfJwPk+7aaVqObqQdkdr8EyF3hXEFz0TqTUUA+qLrgeUR7BK3Zwa/p4HtPYcsR/PB8AZYOtjqFX3YTtSjAbk30bXOBXzM7KPZkoaf8HlpA+8kUEPTaZY6g1Sk0e/nWZ6ePvs8aYnsKWacwm55Sto+Azg6ydJDmArRTSCnAZgdpj8COms+TyLul9coF2Owg3VPY2kfwniBu3ZWEaYH3BDHTApQC4ztnggboaZw3ak5kJJ5C6w+OgFLAVKJ40c4FaI+gzuqEWDgJEfbwWEdumtzJzAu3KZ51xwHi+UVGpm4dpLDCAxX8Us6IGmhhSm6+QVA+cs7E7BN4P+UWtMO2253iuxiPONeKhwpyFiQhE2sc+gQR+HvNWbmTeeYAJas7+I63I2j1CL5ODX3NBVp7CikF6F1J2J5Cer9i1il8p4NMC9BcgE4Nfe97E4m/ZnZQ7It97vfoEYjqX5YOMi0AwvTTEdBc4JTEfFsL0E7h7JZ85gL2ykqZFiAb/7NHQHMBNi/Qmhp6dwoZBagjoOkgpQDrFHavCs96BGyC+H0/AqYF3vcjYI6gHFYLrNg9O/WeVTcY9dHWJuN6Lb1mB9m5g+90sBs+vfbUkDiIU6IJU6CgqwN1hCm8vp5G8Hrlblwh8aBfiN5zI6DAvUjQrGyuZNTVNpyX3IQKfewpJKNHL0pdPQUtMUg5TLSe4MD1ZF6CFjJQY8zlcL29aVEj+2lxZLh149SrlDz7sSNgewrfWuBrj6DVKWzNC3zpEbBOIdUC9K7ljALvqaHvmwv8mtlBcSDw0m/iCH62FqDpIOsUEkl8nTJCp4bYBHFzVz/PIKbzArRHMBmUp7SVC7ATxygFzlvlRQGWC9ATx9gEMU0HaS6gP5afFKCnjLQcAU0H6QQxowA9g5hSgKWDLBd4p4Odc77F0no441yXaARJw9OUWPR8gXen8Gsu0KIAL2QFMW/5BpEaKhopiiMBBeu9D3BcyWizhCqfHJON7yF7zKOssp7E1CagFXQrBx0eZw8yzeHN42Vp8KhQsUDmT9PnPC/iE/Rx4hhxxNsGwac3ltHHKSPEaBL4fI0Cnv/DCWLqCFonjv2QAl93Fv/h3MEvO4tbJ45983TwF80OKpw8+F+qBZxL5pMxJrDWJRvxjxPE9K4ks3P8D1NDjAJBvnKYI6AUYOkg1QJsdhDMucX2EbCzhujpoy0tQB3B13mB5TOQGAVYLkDTwdYEMZ0aauUC+fm2xo8bIaBlfG6BTtfTpL2PoNUj+JIOMkfA9Sug1PC+SYlUrSr0ccoImW0/KJDs4P0cH82DmB+njLiHDlSxcV3AWu4YQL2TIcjINmSOjMwCtM/OAt8fDRJCtIsf+N59D1U+G6k1sbadDYeFDLQVd6xl0DofuctMEBT0dWdx6yRyOi/wzgW+njjW0gJfzxdoOYLWBPG7U/jN5wV+0eygonDCb0KBn72PgGoBZ+REPttZ/PWUEZoL2GEP1jo6NWSUGU+Mg/BJgW0/AEXdvW99lg5SLTA7/H1egN6VpJULvKeG2LzA11yAUoB2CpkWYBT40AKsR8Ao8O4RlNHFIJN45iF8KLMY9U/X6atH8MOdxV9PHAtIdibOdQA+fRiOa6TyQY8MV7N9im+3QkHqROeI9eRin3ycL4CKI1zP/OOsoRcF9o7AKOCW55WKBlpyhOsPIw4vD3B9z4lzJUi0Yt/VPqao0oEjE80Md77HHVY6ijtnr30SOaUAdQQtLfCVAnRq6MenjHy9H0FraujtCNjO4u96V5L37t5/KQUkri/9JrODP50CdDcRpcDXPYVMC9C7kszT0+blCGg6yChAewQ0F6DnDjJHQNPB0XAAayPVAtQRMC1AO4Wmexi2KUBzAeoI2FlDTRRL7J7FbB8B7RGw00efHFDpfRK5J9/GQIkOtyaGePE4fEx0BV3Nv1PgvaewlQu0tAClwHpZXchwOIYqnUTjBn3sIyDD4goU6HSBAmmhcmSeCXFKSASO5E0Bz+IEHk1UXSRaXwBKzAeijuRjBn9P3sL7PYwKGa2e8Z3Mq0mc4vIOFMi2Vp845n2Xuuf92GlrgRYFPk4ZaaWDdF6gNUHcmhf42ilsnTj2NR38w11JvqkjkH7N7KDEywr3pz2Cf08K0HkBMzY+KUD3EbC7lb4pYNz5Ty0ANcGTkagABWRVfFEAGfXW906q+JoXoFqA5QK0R/B1XoBODTFHQM8aomcQMwpsb8knBejsIN1ZPJ3rUDWUAuysoXc6GM3WOZleHz4i0/TjvoeHh/MHLdA6X+B9yghzBJO5fiEaIXHqehORR3qd9Mk8cT61wLKweKJtJahix5Z01Ls5PJkpzQ6551MuMwoMt6OYYxTomfqdjNAOnq999FiaW3AjuuEARXbS+kUBLR/sUrxdjkmrR/BPZgdpLvD1JPKWFmh1Cr+eRP7eTdTaR0BnB7/tKSPSr5kdlARJlH4TLfCz9xTiobwgE2EdtfcUsjuX8xPpddZQSwvQE8fmPfezU0jTQXZXEpYOflCAdgpZj4DmAmx20B4ANejsIE0Hyc773FlsXUZQ5ZQC+bmS2z0C2imkFGATxK37FNKdxavZ5Q6OgvukwPL6+Act8PXEsdb9CCgFprZ6huufAwVwv2jQuMoGZGj/XQvMP6p+WvLw+OIMn0eUBiJog+hTC9hSJTAKYPkK7+82JA+infYx50ZHUUF3L2uI/XBjzjs+1haqAxm0gK/uOO9WwOe3dXfr9gQx7RG0OoU0F/g6NUS1QGte4Ovpo1/PF2jtI2jfj+C7aoFfMzsoiUJ/8JtogZ9953KaDqrZIkpZp5BqAdopZFogHCZPMprdN8i9PCWe3ZWEUoD1COhuIpoLsHSQT05DtpuodcoI0wJvCqAzH6at8wWYI6AnkYMm7oEWkD/PF2idMvLOBVpawH8igcx83edIBwkO6iLQAl+nhqgjYBT4Oi/AtMDV+9QCTZYMiDq87jlcjD9OWSmI8NICN89sawGWC5ynvEDGQS9OvYUiWowCpvuhBQQXPj97l92BEustwjoBCsSHYEC06LzzmRZ49whau4lancKvWuDrSeRUC7B7FlMKfJ0a+uHpo2xq6NvmAr9mdlCSeEH8Ybl8v6mhn33PYpd3FsQYbz4p8D5xjHUKaY+AUgCrR/OVDtJ5AWzd4Fs/fioZ0wKMAvTEMZoLMEdAdxOxTiGlAD1raJz2Q65FAXruIOsRmF35RQFvoooVywVoj6BFgVmhAgXoncufyUYmaD4FCmRcbiFrClpA+3KHMpYOvrUAmx2kFLh35ZogPYC1e7EZvxwBowCegxbYjhYimVh9WMsHCCjlFzVUPbrA9dWzpcIcARqMt4g5AusCDkr3/q4FbuPmQezjDKigBPD7whi0kiY4O84lk497Pv99Z3GrR9DKBVo9guwICv6HPYIf3qGsNS/wP3QK/+KpoR8V+v8LBf7fw8Ge+FMxIPNS/09uTsSJQwTPov+o/x8YGMjfTA24Hd0gebZd+1FyXiqGueVlUo61kAt27soySlnNyEnM1ijwTWlh+BsnJ2WulSg0GoMY9rhZkqNfR/5664qq0V0Ed7LPHoEfbv1iYaSkjshtzwdpqPNGYGxW9YPsF/LKj7CdZUasxydyyubw+1wtEqMzITU51+EGRcJK4I21LhekGA03KJx1Rct4DvQbqeTViguFrhAbnJYq5PSMvDRQy6Vu1LuORk7m6OyT7cDW0er22JJxr1v5uLcOF0gVT3sy1tcnDh+MCUErEu9JbblhGtX1SjW4SVPD+w23aK2d4fWaWq9IZcqhH3au4sLYDOKSVGgfcVG8FHSjWCXwOC/A4ys9D4w8rkuSpGXIrS/hODCOcZOSPe+E6VoerODzGDs1qUgn4sJ7s0yM8eiRkunpeEauZw8aNAhdgdjzuEhd6xwGaFc8KvA4Jly/sYoW6HY7UA5ffCIezqDGmtmK6I6VI3IIezV63k4lMZ55ybl3L+DRM3XBk92yEmEcnRaInB834GR4RkRybAX9Iwd+Zk3JA/7Paor7p1/mf1lN/ez9+uNFNSb56LH217Y3Vo2lbfXI+bKPUOhxY8s4KFZGjsvp2g9W0XphTI9NQS7HS4nW05mwMI6KviTn2QlqYjEvdKPsq3eSd6PAX4/UVWDgYhGR46SAmooORmwkH1Mryfy88oNno2fGDpZpkplGlIZTC75zVSpfybHzhBpy7gZvKDOnIMnF3vjB6Fw4hnvjb+Qy3kJNxQ58JyeipJBqI3hc5Hdz3dBHhxFJS/iOet1JT0fjGmpKz+QKtWrKKBxwCPysT1C8avak6NphGpCRqBvoykNNb3pbf51MRMdYP6oT2T8mUDPeqAgM615XZK/kUFPgsHXD2wYVuc4GoR+cr8vAWPhqRTJ7GHLhVoGayhGfkeLJwd//mMg1ZierJul6tkHrjQzX780PR6KT5LOmkqvNEwN3Cs7rR3aAELlWRH/mFfJI54MBlv2qKZyPoaa0nbEEhwKvQ6rmVKFHcCjJLNJLzjudqgY1F6Mgc0MtEdl59gId3NmdON70xHn75V9aUz3lT+QqJ3w6VlCu/07r1HBFxqSOV+s0HG6A05IS90g5GUJNZV1Yp44rJSf1lod1rL5DTc3Mj3WDRKUfXZ7GwkA4W5F61ER+qNYr3Yhr/k5qsQ81VS7hOzhRYJ1Ky2nABdNzHhuSVz/JoZyt0ii2+MrIDsqZFPowStePDawDS0m5koMz3fjrzFzKRjPmS3I4Efh5jQpi7I34TircrFHU28N3MrntFZJrjscF22xpGcESaiqLR1BTt9FHTS2uW2LNehVyY9EmiDv1dsQa7E4pwcrEQWhD9uQ0v4VpmAVj3Rj3rSswAxbZYCZDTakSrKPpVIfHb8nH+zlDzdSPQ8QFGmfoRpQ1sM6OHlBz1hTWzZPRVLDOmyEXdaNxbOxCOSOHzQLWfT4XA2P30K+k6gWwDifzPDMcFa7EKDYnzq1O0xpdbYMn2nBTpMQ99RbIDnJYd9ZDYII6AgYsSgOUvza6IO/ORxaq7QfUVG+YcfAp2DUy1BDWJSstOWw1co1UG2oKTTYF6OcmJMhuNFinBANqal2e5L+wpvrKnwRBnKj9/b/Rr6ypn50HX/tQU9m6gpo6HAvVOKp6n+zDS4TWjzl8p4oeyeE73YF16laVC+MQWAU58kHpB/UO1imJLFYkWSWwTq0S+E5eZtmdHOI4SIM6gu9gFckRrEvHII2uPVinaj95knIXgPbzx1llLN36TA5TKUqj0W28MCwluZLb4Ak1JE2gppRRAlqrkWCdmnZX8B1vaqjZe7lG4UAzMqNblwq5hIHHrXf33DLOsjsix/ERvqPdc09FYz2PyTwMKkRm+Ykgh8tfNeU6HfhOdq7Znlw9EWqGD+H6BzJ85y+csU3XvQzev3dSYB1dW/B4XUJNGAPQglf3FnHrswTrYpPC45UF2i4qRsCMeZ8HLThPQfvh/So20kmQkcoJYd3Sr7BODZ7VleSbEtap/naZGeexdiTzWQDf8WsyqNFY03ji8L3Cx5sT1EDTDQtiPnew7kxPsC5dZ1uoqa4FNTV2JzrSHu6SGKYCNVXIQI71E2potDuUKaupOrrmxL50S8RqqkLGlZhaBdoXo790nVL+bBsGJ/2brlNU+93Cx4e24wTFMHTSA66aUFOrG2g/Z9/k5Mzn8Li2g5rafOxBTKewTgX5Il8YI6takhzDOhVcbsXLT11Op8APhk+oEclQI3JqbkG6FjvgN7TIeZDzaQXar+/zmYF35ESu0Sjyo7sGz3fcANYpYwffOSsC7VcPlILc+mv4ubChpo4X+UYOlrDi1issJIYugJ86Pwfgp8KP73hXy0egDTWomeEEamo1hpqycx647aehg7b7JdTU1j/5eHE8W+hsqnuSBAOoiacD2m+41UH78Q/Qfn4H/NR4aJ3IsdmCtrtpwIi5AP6pLm3QftoItF+dwPWflR6sU+4B/KLzhHUsdcBPBcoTaujSAT9VdpZQkx2jeGm/WuHBTw0ucP1aJz8Qa+KeUnzvDjIEfpAjFh8Wvrc4wLo67Ns50cim5MhBguvdBPaTjG/+mfMOEdRUXXcWZHZcZym5mWGFRrxdkPFDKX03vFcVivg8J5NgVXDkmJ0c9Nw9amLpZ9C+uG/zf11NCRz/J0eecPKozw1F9s+/0zrVnGWDnI/cGgW9Ra4Yk0EjkzQGzkaqAP4oKJOM5LK8Rmu7syZGLi6gxqIE/NSTy4nx2MULUsxBKwZF31AMkDQ3csImaD/P/sgoxkDH8zaDnxMCNTWaVQ25jZ0VimYXPTGkBLRVWS5AO97wmBiir9TkOAIPH/VueWOQHtQ0rCMf/iUCLVq45EautwS0o3eHdQ+t0YCkOfHSqGNATQXTjkaq+gCKaniWFbTsHjZkXjRl6m4nUFPFbLYlKE9OiOzHkYMW03hH8okGNWGvwE+ao4+M4jnbwhuxCsvgEdTQ9ZSHKNzuwO+dLVKSIknA/91Xhmr0h1VFjtodHt+FsG53pKAkl/wMNTSvQMse9lYK17eAmjw48HnosXIhGTAEtLZnJMale03IPKqgxofFJkOXhcARPZUK5O4SqIHec1aQyXMN6069g5p6brcPovPmmSO8OFHRVbUXZD6dQ01Js1OGTvAPUfk9PH9aQk1JspuRqXorUnc36jloONheXjVlOqe/sqb4P7vtENf7JjX1szOKwJF1ctr7UFPcTACt5agSOaH9B1eXwG31Ad+J60NecaGVSsRwxDojSd0pUbB55o7x1LMFuUwxrGvmCGoSieBHEtUIULgGlWiUpyYg1VOCny+HJXwncd2Q0/S8QqEaQk3dPaUieeOCf8t90FrDU3AhN+kO2qpXLmtYlxZQ03cDfs5KqPHZtYJ1pNiv/FCWP3LEywa0qjj3/MCeC6pRLA4aKXxYpzD2oKbyarsBj0/KlBwt20JBc9iSqZifwAjWfR3li8WOXCI7ROsmWSrGuIDvfDU5xFx4XcDrLQunJKm4C7hwkq6IEU7ATR6qMayrs2ShGFiMS5KJMTxe3A0CNa4XJO3eQj/aPeH950f1SJKzFcLnmwEzpBF/IemjBK08mCxjY//swDqFDyefbDqbBOnx40mco5hz3sQCBhhPLSe6fCt9spv1LRSWxoNomXdOWzU1zs+ZT/odO0HaDZ5P1ylywFaFqmiZEa3woKYese2gu965EJRx8Hp79JfWlCD+WU31NWGgy+yff6d1yuOJTm7z+yoNuHLJG+rdgZqCt+NH4Qy4HX2ct3HdGCsumtmwTgnxB3fLNaxTB3PpGOk68UmeOrCuLZeGbBgyfOcP1XnNAZehRsrQWcMX+hSg6BjBd+7ukjs5qaclF/JTPTa2nA5cxy74DWMN60Ix+PBXZxG0ZGoYtWGiJiOpOovSYCCAtvT2PPz9ZwQ1eezCunAYSOD4LkPPj6R5BjW9DzWSF/Ad9fb9SkbLAmrKJDfgdvk4WSjGoAXH3WfFeZJw1kEbqVuSHoSAi7INXP91lZ1JMTjFoN0O8HrLBdRI3nfBD6INvJ/eRslJVj0iFMXLhWxIQV2QZPLhH09PA/zXGh6/WaAV149O4Riro3wgmXuDmnNgeTYMD97fuXeGdX24FgIDH7WEoKUB11vUgwSh4wlqKhByzkUq1BS3v2bELmvQcqQDWk/uHhqiofs5deNrT0EjCapjOEWZ76p+L0GKsIV1SQxKxGoqszspW6c80+xZyJbsC9GX+xNy8SNs/sKaEqU/608N/m6n0C+tqZ+9TomSisjZf4CWmq+MxnhsdIGkvApaZjKBdUcU+QO5iOeVvx7lpWMoveRIsnBTcOvnfGkZeb/2yGV3Ae100AXeGJjqhVzvp3W67nvgx5qetSLXfrpOg20DNehkzo0UirNMgzzKYJ35OA/vYObgZy42rIuPQXIiyboDHN9VeWZ0tjVwfpfDOiYcYR057dQzuZ2DJbf2RrDu9decTJLRwOXC/RC+4440U8ntqMJ3hnhQU0K0jIiVnUofD4a9V03NzUPFYV4CzvcWcUzy7gpqovLBv4Ul+KNMvMb+uvHh/ee6k5PLkQR+SD76dYOOlZFL3QMGTOMFb6BJAlp4IwYpaMPcMvZBlpEj7sG6hzN4/pUoCbk6HDxux/B5FE11IqfZKOTWuxH4UTuzEzJyItCimj5N0KnJn0Sf8XmKDwGsq+IFVKwznJa+p46AAebj0ZD5Y3j2XUn8rKkxX0JNjVCYoMEd1iW0lUuET7cqQ1zZS8m4rD9rajc/nIl9HMHrrVf2X1lTH5bqn9eU8k16vj97nSIxGZH9nYeaEfewLuiTgAf/UwVcsOlCjdi8npDsnMC6UCOoqaRfH8jxXkFNXbdL3ZhXmUtS04OaqsS8Njbr5kxytFv7QbcnqkazkZfkMPrIDUUOvnP3JriSOlstwV9ss4WhiuCXynT04WcmsC70p3pFTrEJNXS+gt/gOuqBnMcT8PzPAtaR2946kz0eLrkoXS2JkUl3iRzKzOXWgbJojMnMHZK6AzVFyLPi0XIFNTUew3cSl8ZHtp5rG2L04yrF60mkInXZbMhtj2Adim2hMZ5ZAP6o78Yo2qtL2aBnPRxKG2pKM6Hm5YGSkrI4gD/yd3xjWGclI+WpC9pWT8HP3ewYHpfkgFs/PnJQoi72pGo08JPxBn5/rjsVqaoyBOaYsG73UntPJtL6hDyHu8QI6x9+6aOmvAhDDSxn1xT81rlE7vR0VhHmeg1x+twZeXp+ktFM6Xivdco6hvD75SwlalcoOFddWRl67D/uiCGNCp94W3j/h/32TPRSAOYMV/A/6V9XU3JP/JOaGv6cocpvl/sNpUQj18EVaoZfGpXhSQuOJHoOXCUSrFudcQXfiZwHrSZWpmVsBouE3IROkYYbfaka7rQh5Go/QTuRvlAZ13UNHL6P1yicI9COs1pekNNysEbR/AnfufGR0J7qEkWXlCfGWncycpqv4ff7tqEYt0AGLbgxoIbufSE2egFJPjIN+A4Ol7CO8F0Lau6cLv212RFgnVxJIrmikZuuT5xewzpoDMlplIC2O/SDBvFPOySaVwK3aU3Nn71XTXlOESrI8NSI5PUFaqIr5ZWxXfAlSU7a5qNnu4Qae0ANHU8T0LLzDqyT2AmOpHx0YR1Kzaw2FDNISV3c11wUJfB5zHUdtPJe+sg5PWDK817twC/qoH3HS/g8uEYtGUOiYALr9rQWdgQdlxVHriOoKb5yG2J2vdwncnnSkZIeXjWFswMwQNpu72TauX7WlFydPGJ6hwxqzj7FiFyXsC7JHtRU/xokKLHzI1FvhwK5h2Woo7X/OJPJIKq4v7qmev0/qyn1HVH0/520n9RPVPAf1TKN6tTIjGNVPUmy7wKX6//L3bk1q4ps2/oH+SCoeHkUTVJBUToXhTcQ5X5TvP7605hjzrXWjthxxsOpcXbtmg8VYSkCjv711hpkJo9Dy/dRfKG6e98fr0cqPwfou/fTrczcT6PM+ETLDXr0CQxOe9jeqtsajI6Qv5p5dx3wJNoUzxSXueJpIHMjmd2osj+OEFzyXOeBJGdUOEhzrmBChzYBlfBuBvLI7XLweHBSI4rNC2pwugPjp7Cu6HFkB+bLMzBaDOcDuvsr0w74W6y5eXH6VJ3BlJEE0KnBZueTMqqhU3Kvkdnr6gfEPbPOSFmgRrM09OlhemBG+MBrzoUX9h8rp8zbXXH+5VpN6ap48LKnz0D60s1s0IeOv7p71s20y5uL0M2C2sfvsTJn0PH5yYMuu/COSg9OIFbmruCvVDDZe89Kyu0NvHU5HSicP3oXUsM3mHKzE9RxCKbmYzBlTS9jmW0jMyW9KipmtRf0gMLTHqRtTo1g9KRGZKy/MEm1DplgGq+xxyS9h8+/n2VmLnUpZs8qSWmfzktmbQJfZqv7oSF53cf+RvW4/kGmJtPvmFr8Nn7df/5JTE1u6pzSo3CwA7G73yMNxDel0Ql9Ox5Dt0a2dKY2mcGr8aJS+NqXLlRtNiXyRYr8Molag5pyCgbV/iHmeuVVlPejox0cBOjK+CJbVBwnx8wLfXHGz3N4wzgSQVF9U1SupXlKaTnB9tMxmJmO4AXrT+mzgOUDhz9d9PnKrLvXG3jL90QsKe3ljuBNJtCF40UQqLovTeadkjznC2nWQ812OrW4QqfyF3SKvTky++haz5iV9JCv3lkNL+g0yCPLmUfZqA9mRo8i5rs+vF67r0/M9QeHmrsZGEr8A7xr7wwvfFvJMUXnN3qIO3ZifnZjeNMSXjeY70WJ+ww6Xq9Lj3nT7p71wstPlJXQh2DLweRt6RT0WF6xvUdc4YNz70zKi6Ab/mLrsbLmzy+mjGoFptTskJLGTx0jrS99MbVhCXTqdvZFNt4OTJI3IzDlzv3fTCm+8Ycp/71ISD9cSkbTFN/31HlNcupAp6P3jzLVPbj3/87U8l/OT/pvhwH/b2XKjfI55YMJvFh8KEL++sgvSmYr9G35dsi5ckCfra4GdGGzXSt8Us7OFIkXMKVUisivt3ZH5XUPBnuTQ8iPWVxSbehH26sEeCf9EZvUHE3ktUECBp92dz+qThzb7ReKwhUHNVuWNmoQXq/lllojv6R36JaL9M8piM9UyHjt3WV4y/VELaBLKpjMF1zmqxeDV2UzQr7L8piTpMzowSLoEAq3ZU5f80g/Lf8wlZ3v0K3Jqrat8AXvND+QS4/53bX9W4HjX8hiTtdRfmL+1IHu+gsVebLR4WUPezCfFVJE1UtFD1gOlJCvRmFM5XDhMu+zzJE/X3pEkd55xeEEnxebOqD7uAed1hP8Hpu3l1O0iKFjwQrHv3abM629VZ19MaWXHVOCCZ2K+zhes9ISmmdRKVjVZiwx8XS408rWGsEcbMFUvi7AVP4GU+ej5nwxtZ09ysywt1LIXGkQE4uCkhkrSZoxZic1bWvsj+a75geZGgrCd2Nol38upOM//ySmxGzap3L5dARftrnHxfj1pIdTo29fY/TtIQvRZ1cavNr6NpK5PHFCarYTUCDdkNGNKNxRYo3hbTbTwuO9BDV/y8ZHFrQfeKd8KhGl1ujIvH6BmjOVuKZKrhzmHnq5zBfNLKYbmyNvJGPogjlCxr8bNhjauFznx60SUj6Gtwyo05HeGDoS7WaO7e3X0L1pGL3REzaUeTMDNR4e2yklu7jOjDQAU+KVe7QsU9Qkn6rIT9z0SY4vtW0ultCpyqmP0JUzmIhieM38ifxUT+VA8NWYx/yaxGBk/TgKvrIF84mnXqjUNPSA8SP3eOyHEWV7KL2bKvmLr9Z4P3d78IK0Grx4cY19upcqvPA9xfZaradUpDHOtyJ4xV9MLf0rmJqvpw6b0wJ5qX4WzNBLMDU0oTNKf1Ta5uCEHpCN+G+mSKv8F1PMHZgSHmAq6UGRo1mTkHa+lTbtM9VjkwGHTvW6+11C5M2YG4yr/z9Mid8tAiGwv8n9qb/8nm/57FEDGyMEvBtrpObhg67rAbzOyB+EvHWQ4bMgdzK/8sBUfgNjhUUl83YPp+W9h7Ol/LREX9Y4mAzqGN5pvjsI3vqBzP8wVKLbdXoQ/NFTeXGvQUZv67ctBP2pMOOnVXdd7NOgBsfCIOcmnB3lwh7eaHQsVF7r9QlebwldOK5Q43nlZFT6Q4cF61Uu8VM0etNV7JHtrneKx2eqM/nSKWO5AVNKDqbW2QWZ/bMAU7Pq4KOmrjUz+wx9/6w4B7pm/aPgpcQdbry6axCbbqyV3fCQc6ZfqJkNj5l/mkG3No4DnZZUVwhWT9HhfNBeKLlq8LaljN/jzfQz1bewG3Msw6vyce3BG26PWfAU4KUfsxfyWPhwBbflisQjQzuT9mlR4/Q8dXdjBw9a10bByH6AqXHYi2kbTqA7/gS6dK21lpRe3GRm9dZall/fRNpeyzIzb8fENv17Qmp9BVON4MELzsYxqblYCMazJ0lslZ8rWmxl7K/ajfMfZGogfseUMvvXv/k/6Vr6eGPPKN7sHTtYPbp7sqv4TuX06bLgGXV9W535lN3mThZIl9WM+/c2oKsWgalo4NT8lM22YEIFg5Z6cPiDqxlFywfy17VE5l9lukHJRjpkbtQoLb8qyOjX3s7OgmpiS1wfeBe6PyJsf/1Ah+JQTeh2kz3bJfugcGszC6gdO+jrzwmYvaphSs1ibAv+NoHurebCi+L3k5hvbVDjkoPKKq2oZtby2t3zhGQQ65/LzLq7tcTK2dsj5hY1o1WjiUwdKA6VkQkm1vtuPpiQJ8h/ecDczQX72yzEMzVtAi9bwkZxy5VCukUT9ABZxv7uFbxw02Twtu4Sv0f2go5Hhojfb1PBO9/90KW23R5tf+ChZ4Q7eMlYH2J7vsHx95QkpF19hhddFDedbRdgip0fuWAdCjAwd8DEPhRK2zhSI7LPxGxpudk3trWcgKmnPiZaHGowVTnduPv8nNBaaP4w9cv7aTu9yIwwx/nPx/eSdOeD/Y1cLf5BpoaD7xYoEP6h1/2O42pKWebBS7H8oHNz5bTwOmf07UM3fm2/Qoa/jUq8X0+PyEMhGIvsd8mC00tE3krEDRVz3bXd+Qhe7ZI5KZXH9MDcqkENfpJ8T/nWPGSB+kTN5Wtk9PIe2naQ9WyRSyvkpcfnirxh19AFYdbGdDUD6N6LBjK/r7G/5LXAa1qixmkgJfQYl3bmryLnxY+hAF2d1IYQ0MDReSapEmXjOXSIbcCUcwBTeh2gzzcPT2TmcvebKTNxwZQ4eNnUCj6Y0fed17x0Xi5QfMGf6jh/erUhteYO3vUwRN6US+h0lU26870rOr9pIfLmrBu/+G6Q54qo88rrNbwgux5i3nL5SI/uXoX7ueD3+PV0o3QroYcM1jh+TT6Ene78F6bW3i4XSD38YeqX96PJU3ux8elwQ96KGpuORzA1We6INlovs80ib4h9LoeYdKYgPx2Xtcds6RwRcxaFbWhbT2LBdFDS+tKdv7H/UaZGw++YEv8dp/5fpvv/7Zgy9NuEbsYTXiqsBiqX2teNricLfVvLC+KD1Qx9Vl/gfX2xkrgfxh49TquS+S/BiflAbDUqDBMZftE/qPCO6PM31z0wf1nAOxqffEf37ADdSqcwYv0R5cgjqc1cYyuI/NnI6PvTTTeG992N1ekrqOl35wVDcmbcPeUexWqM18/+gfjRlWNqlpKNPJfkyGuz7Z0qqzYyAJPr/Fm+sIf7v3RK2Y6PtD13eUQ44CPX08Cl1WtUCeY7QR6ZjmSL8kcOr2rtucoXewle7qH7mb89DYj/elbQLZzjfUWEbvfMV0CVgeN164Gicmv6OtF90Xnbh6aAKfy5qPo8jnYguTj/qFQPyIcM21cH9IzDo9Pl6Qe/Fyd4xWQ9ONHKONU2Te9Tnb0OzR1JR88zMypwvEuCzsiiDZ2yy/Hry/st7jcw9Y7+K1MfS9MZa3oRPGxZMlOdeA5bLg8R6Ste2OQtweh4Py4IsEGno9j/Saakb5fTGgz//e+fxBR7ZRMqLw94sYUwUPjq4F2peKrwMqI/0Hk50I/IGyW8VqmtRO62jkv1rigEfzUQQz49SSoV0REZ3NXBZM5R85l4dgR3MUINykjIlFbCgQX+E31cXcsZXeemzTw/Fl5cCMUTRaegm7vxQZ6LL6i5aAPd809n5I2Pl7sUL7pr0fEMx7NT2ojuuxO2v1zzmq/PW+iqcQFTQaMoPJyEQ8pUMGUIqZp/MbWbHdDnc0USGSsSl3bRqcoM3Whe7DZWTGo/BrxpPoEuXsIX8lJf9aFbAfYH3QmoVl3o7PUJ3WrZy6e4j/wU3CNR4YEvgjHLO2R+I3e/x0v36R5AlzwlRo8oxuRQPRXw/ZJReHyuqmcqqxXOdxUp8M5a70T7SVfj+uGkM+1ctDS3O50Se7XImm5e8iK8l8y67HC86r640q5nNcyIlT9MLZcRmHoFvs5Wq91vnbIuieSwZL+70N4q/+gUC5qCdq6InjOfjsMfZGosfcvU32T+1F/N1PIzR/6YBXbm9fqoqViUGir1GF5GP6JvXybos6W7tjP3WB5fXF6ILt2UeSEEp20e8sdNWkNHFtC1bVgofF7EEfKQ6uDzD+SrqStvKXMaMGaNnZCLlZ7S491YmXcpGTL9TkfNHqfIG+obeabotWe6pg/owOIkilzBYVAxGKKvNxPooJCp0JG0sYRg0829X7c2dDWbGLZffRSZ51I+oPgJ70fZBEwxYXAk/f2BF+rN6hfTme/SflFWmbW4NS2rIjBVrELoqDYTZ/yZ6/Ci1tpnrnYYdGsHiB5l7e1g+8YHuqUfoNPZpULPOdbY33QCxu77Fu8vhrnDe5GD948D6JJ9RI/whNym+7CFbl9lvA4aCqlh8AF+kTo5l56HP0xJ9lRl2by4E2O3PzrleOcLzfkex7+3/fY3U7LeMOp3s5df8HC0qUZgauL5KnPNNxjcJoVg+GO43FerXb68n0VzfF/tnX8zZVT8R73f5NsloP+pa7yMCkGisma27b6Jy3zbODXV2x5qgp2gW1EtOZQ9R/Bah3LY8qnlHam69aBT9lb0uBKGK2pUC15nHBZgcqVfqA5Tx/abB7zafPjaIKPfncy7a0rIB0GdUP65W7Y3ego1P1IcUFzZYOo2gi6E01dIud3d73Fc5I1e0x7otjDQ13s9rvC6UFDzl8rK/GyOPEcb90r5aGgwnxXCjAujVqR4GcHb2Ra8n6j9YerL+zmJ6dJirICpRwqmejPJoEqbIv9dxqLEt6aE/HTIPMHvrdEjdHp5yE936OyzQN4amLVL2VWBDs1y7C/yPTC0YnjfFRzibC67dF0TvOCkwvkfBq1F6Ug9MG+3hpceBt6JyuDc5bMIXvEXUxtNrwTjE25VltyQl7bLa26bCleR/8LkgiC5LgSSlzheWT9fabuRa4HW03HO+OS9J7a0M2b2ujGyrXGPaN2fF5kx0GqH7aIxmJr5BTM+hPOnkZnT7rPB/tyr5v0gU9PJdw9aGv1Nxvv91Ssqy8F8hLwwg5dqLsqMv6deRfX9AK9T3MGIfFdsus0uyD+T1arlh1I+UDFpiszb6IrDj0sRTA2EXzWG7Xu2c6bUybpr3VKh83b70ig5tI7tOn3R4f3AiSlOZxZzDxMh57EFr5TcLtDFpwgdmmfI/I+tDYb0TGm7ufgO3ccTeK1iB6bunhNSefhYtp9OoXuPqoKuxtFe8O4Sk7g5VgXoXB/M5GMpZkJzP9BeuxeCtc6gU+e55pKmCZVtmQP0+dUk3hMUwxE8sQ9dHC7pRNfJtlvnaYfzf2ZgKEdCEXzzieOrI/XY6exBgPezJW5s8H6zdLH9XsbnziZ6TuJK+P3CDAzuRo5Jt2Efui1OoXvCVg4oSpG/vFcGnVemWkCLi4EesBe2CjvMfXg/toVOHXQcr/Q5XAie+w9T1XFxJfX4qDPDbMDUVC32tJmIf5g6nprLF1Pm9q0Se2Td2KfDqWB0OngvltzvObFb8PNMzb59qLn0D71God/tIZUbwxK8zO3GOeyppHyxhRfKu/F8LpORRPgKXsvXhzUfujOHrm8JTLWyiL6L3E25+UKNPVLkn11Zh5R4M+Qv1tXQJCKNqt0ajF22DrzgvI6pzOcW82qL5bxSZh6lFKHGDv2Dwt/y7AQdTOGNvAp5ySLsr95M4LUuDnRUGKLmS/x/26c58kux2daUvGb7zL0EmcidYfyhBkKWWUoDphgkhuZklp23Ul/MSM9HUl7byjbzPpj6TPUdpesNvOmqyl/ce8OLNqu5B90e5RJP5vGRGnfrZME7gW6lXDpQfHggP1GN/al1eKRo2YKZAc91Lgh0oGo+OtjBetcxtJIIXlFGTwlf6AnppruGsV9ACScP6Hzd932S/RzH22zA1GNt3mg5aqBTv5gKCEwpYVkIZjLy8y+mttesFix53+TsZO32tHUeGbP40Ve+mNoDiIxsqon1F9CpXTDIBfOqSy82wFGSZtlVZj7j8Q8yNRJm38ydF8f/vpT+35X+/9r7U+UyGlJkHZFvshf69Cbt1v5CzTD/043nE3LRosc+w/tNb5Xz+TW2KemhD7qfA2polykKlccZaizm+Pz81p7oVmrIZxJDHhvswzXdj1dbCCYvBXlJbCOqmW8KfpULMb+PWpdq/YO+LnR57pApqGnOwdD1jryxf71sKqPuWvcxQN4p+3lAN7uwmD9pHI+j41Z0Gw/2tme8BHhFzXtT5XU6JS6knGVu4aBv71GTQlO3zJMPR1KrGkyJmlazxVPd0fV0dDI/ksUXrzwVNR8wj7lb6u4pF/CeD1GCl7VvOL7tUnGo8ofoOc8ye/HHTjkQ7BaY0qeOwscWvPJtvoeXlAneWWxig7LNzGHebYmeMZ+EHpX9F7Yf95G/juI7IE3u1mSZNzeZTewdmOrB+1knB0y5jg8m+im83LZpalaIveZLp76YKpUDvF9/nQrWshxD5zi8IntNCtu8SqrOzrvBmbZ7p7s2P1NbVuy7VQW2GX4fN9GcH2RqIEjfMPUf+vCPWt+vx1xkevOBfDMeoU/7hlpQZCzh/x2xm3MnqiY9JgXet/dlzo99yaKIxWBKfIgqDzyPIV/00JeL7h6m0Z8F+PzQtoOmu2erFvma4pMCppatonNNnl2oeCsm8lAlhHw1bqEDhO19vkHNDoLQp8wM4QUHUxGYJo5F2SuBtwxK5J3+pvYpnZ3BZHtDTU5HFXpApext18+ylqdb8UW51e90yO906tQ4ND/Dq5p64rVseejW7rLkipkrC0zNF6FOD8uDji4/0MX9WkTNoyOwYGvg/JsC3vORw8t6aQDdVkXHpqyP/OQ1I+zvPtPBkGw5diDIitKNC7Epug67azQqvONiWO+p3Xyg2685zq/RJfSQ4ImeFXT3jCfSwoezlKEb4zeYGjf8SitJy23DU9TumgQPv5iyjuTX7BDfG1qf6zoj59rEzLTNHelOCqbUbty9/ewYXJ4K21qpHrH29v7NlDFIpZY56i4j5RNWNs2v/k8yNRS/mTsvTv4m61H81XmqP16L0Km9xYJgBabUg5RT/FQdIThzReSnfkiUDlaWHexoFfO3FVpUTHMwVQm5wqtzu6SKUjDxQTnzm+EFYCyy2dc1i0TLV1S5hZ35szEYFAbdGNxFNzdjOGchn5515LO+jYyvXcRujZjco6K+wAvWM+SNzKpNMFfBWz4b1Li9Q6UkSmNm7nriEG+9UUF1Nd6zIBaymjtEL0rGFzClaF2e8ov/wtQv78eeAzD1S6eU0tuixlXU/FUWax4+XshP7toV/CB0XjycdDo5BxOukkOHV2Vu0TXpwys+UuzvbcgOlXC1zE/IkfmJ63j/1YPuBakz4/263VH08XH+5iKf8ayfHylbnZHPFj7ylzjR/C+dIiU5yWzFO6bqdc6+mCpjfv6tU5OnljOun+v/ZGr11na0W/hpZm0Gvsyqanem5XQMndpXks7qkx+SdkU+s2wTTF3scUbadA6dMoSGfpCp0eCbeb7i9G9yjeKv1illvxYoOybo++et0/KSORk1MfKDx+ZgLD+HBphA9vGrzTDmvU63ugkLtndZoy8v586SkjqC1/EyseXbF7zT1Q1t5t911FDREKeKHaBbQzRJ3p7VEH0+Mpm/4JnHl7J8QM1ZYPi4Qx7rX7prAosEXlBcKCFvGZi+U4P88ZC6vDN3wNTdAJP9CXTPG55yarN6J3gBQj+fZeqTogg6ZQwSKfzyfluxQr4wo+464HjhfDFlKTbySSmpG7peVTsLzkIe82kNL5re1m7m5QV+D730LKrC7l7DpQXTu2FrUk5gxtNbIeeDhQgvnFvQYfFkz6A7jklR3sArFi7OZ3oVdbouUpy/qcNLPp/IX1lqgLnGh3fWk7sPrxegBwzdazcXBXlpWVU5s2ZZXbM974EJoQ+dotk4ZlN/VxG7U21bu54fstPAh059QjDlCB62H5tnUsfHghnhC95vND78ZspINXjf2sAvsTkcKvunmZKG38z1EGf/Rkr6J+WpgfUUqPCRb7zy5dT8OgxT1MwVNaExpeWsR3vKw7cpBO3riBr3ZOjWAn7dn8noy8NSX1CbjMBEOcT2zhw6k1SmJXjHBDVVWDWnSOnZzCMbeaP+dOs/0MJkgezZDh+noUP5vrsu9k5Rs+kLOpE+auSNYI4M71cOmB4eDza8FHRQV0KXGmtlMlc8gylDm2eUOKNd5t4+WczZQnnQ43n+w9Tn7du0mK2hU3G33t3b7x2ImddSMGYPMJUHoUbFfoKaLxi85j3ortshTdnu+43z2e9yk8oQ7/uDaTfufNKd/+4NrzcVsL88U+BN6QIm1e46oB3ERE0J3QoGsdiNvVK3lG1b23Z7W5zfOn0dqJmCKW8XQLe9+9mjbe6CqdV8M2MjcdB86ZRlTqWamYtxSHI/LGxjxHG8wppXtHxtatv8iGDql/fjqvSHqSLoGHy4YGoyUlU2eGshcVPLcYwVvm93PqckW0XFqLr+KFPj0TdzPcT5v4el/4+Oo5D+YqYm1e1D99fYzLy4yXN+uEoJdGDiMHfRzWN9s9mekr2N/INS8fhuIxtUvPpgqu9nM77xW5nqyw59VyXU4MxRkBfeJyvzxBtq6LTIFbqeuSW4t1suc36uA0pQl4J/G9jEe3FrUzriThYUGZjpf5QjRdkJ+cxokJd8vd3T/RhCB4t93nIrRc3feyUJbprkKmdF1N1Ddne2KwbwksfX7E73/Rk1wxswZQ3Ov5myTivoVO84dmgzy0vBem9Qo5t7rlLae3XjOiYdwzcFuhl1Y4gfrZLzYt9SNy6kG7fxQo8JJ55BZfcUkSB4ZyGfzWWTCl6DmfCaifwSSAa12hpe0Qy6uTAnZYMeccD5Pxx4ydPTc+hqLxwcb+edh+nAI31i4Xhf0WTGFAJTS7fIBHN4Qg9wtfeJtvKnAAMb6NRN6VWkaEJt04rA1No56KSMp2DqcOvG3RfamdZbp2Cmeal/M8WUGt5vdgRTST5IiSsf9JzRbPyTTE2kb5n6m8yf+qt1ajVlb7qnc9P2fM2BlzGVhB6JAC/zOIOx11jd0SNbmqh5D0zlF29PD8WA91s3gsRJlmT0cQ9MtEd8/qSq8DZJbNlu/4m+LtQSo3S+R02tmCjzcKSDqVimzNNkMDXqEfp8iGTvP0swc1jOurkX3XoVG1chfurJ2P+tu6cat0rNSw01X85PJHj3MbznfrFN6CrYOzuYXZnH7aPU0q0BU+bRrD22vPkWKZeisKm4eznbW3fkq2AHnXpsUaO+Gap0myL/ebKmYPsHOfQ474+CPxkqyI976GQcD6C7QndtvxfFeP0xkL/8nRDyaoD+ELnMtr2zmL345B5D19MtvGKS43z2d+hgGi+x/SOCl7zw3KZ6fUTPKtcivPOjcYltoJvklleJsfJe095WMoGgO/kXUytT7O7ZvschSz+DiuTzqZurkmkeqzZ3nXZ0BFO+BZ2i8yL88n5WtYJOvV/Y/pdOGcbLq9ms7P3WqZ/2ftPxd4/Mkv+h86fu6fpN0emEfLK0UEMuSTHd3BZM0Rmvd1tZp5uT4/3NaOjw0T7cUfPMoFPCCH15Z8tzKpwPmJhXDvKIJx4ou20s23N15cUfl3ZJsZNYmR8byBt1I/qUolfa3mCf6Xxwr01KCoaM/xqhZkGUQ81dgZeM36LOZbm71r0O8Pr1FnO+6daMqVyTMre/g5fcx3ZMSVvumIeM5HBRet2o7J9Ro8MFmPrl/b6YGk/rmFXtwablLcL74ycyfph4a4q3OWreDxyHLw140TafHDOf9ZHntOfLoOzVdse/xfFVhrqn9Gjb3VrQgsenh19rBySWEEwHdsuNub6n2+UKrzjtvOPk/lIpFjXo9m2H15ccXvGx1W3BW+rwzrP47tFCfHZr0Ow36D+zd01LM88yY2yrOZOq+4nUxv7D1CY8l7TP9mAq65778ZEXYOpDqW1FjSoxfdKAocLKBRrsvd9Mze1+bhtFiO8bn7WYVmsRPce4jvUfZGr27dikxd9k/tRffd1vcHJfyA9Dk3nPJu/ykhRRrr7szB/MnJD3jFqn4rJEfomqlcNXVzBVXEYF8909mKqVrA9n3jrMmy/B1LAPbxOvXYv5kY++LC1mS0q4C92anJjE1aj1kV8exPx+lql8eyR4p7RA33+rqNmkp9v4PgbdM1fI8K9c1ynlLbzlsNPR19Sx4UWJ7GDSwkuu5SiiiK/1bp1a+L1j0F6pjjqdWml/dEo7Jcgj/QI1JQ8XUMeyLG3DjLSQLVR9Ra3og5ln5BC3h5JNt8fwCN22O6bKznueX+gRNxX71+cizv/Z6ZCrCegxWr6nZltZgu8qWcv7irOjdLuCF1xIne6X0MFsNbFYIAV4bXszk9J9g/x2cNgM59fzaPXcgqnePRC/mPqlU+ZtKeVscSuCL6asnteEzJ83Jcnjfs0svwVT4fS9pb2+AVPhQpqxvfwOaT8UcsFY7TyFxUET0KZbid0MOu+7YU1C28cd3ne90n5QpyRh8t093+U/dI0XPbSfdI279RyOazB07ysXymSOmmAD5Av94G3p6rpgzh8cUbNbR6fykRXMlY4CvM5m2qMsW0Jn8gA1+CQwFcU9U3DVIxjZHl4Luk8UMHacgsFRKnpUzO/Egt7QVrilwTtVCkP+WJjwjlECb5QtS+SNt+Ko/K7IW+QzDTpYrcWYiy/kr6h+YvsxnAx379GZajPSM/egZsSvQd50+Qc6dHzXDkurg0UbIUS+iBlqFCkN+eqmlZk5fKHvi9OYU6GWYH7pODrvV/CiTfI5Mtc14AUHEzBUDWWrm5uCnqF9FJ2SoG8zP4QW8Lynw5ua3T3z5ihAZ5czna7wkMwzl8hj55WzpnzdMaU5OP5BN64icqfwinWIHhMcNZfmF60UzGWxEVmzSSra71iWfTE1zaA78+cbOtVefI+NJa2keXyombHINYf1+OEPU6kHn/2LqZ36BlPpuVbA6D34T51y5oeEVukGTD1X/g/qlCROv2OK/UPXeCne0ZPyM+rQO6lg6PQKL9QOBqiJBcs9fj3lG4roTkLQFGBqEcML5uWuYMGiFFq+etk9qs6HbpxEjc+vu7We49fBzLzNEDX1SdQFpSeGmiLORN6oM5eaeGcIXn8Cdicn3aDHqWdn7t5FzQpL1aJ2IjnIUxvkjbj2NpQPJ9DBewTmx/bMoijlBnRNE2Zc38xDKq+J3o0ntFX+SamBToApY9WNIbX4ziSl6oGp3a/7VY1p0e4QQ6f6R+hU+iaO8ztazNvWucrlmWxS/VoeWVAEosP3LaGHDGP0iHwphnydO1vKRqHN3F0E77o/q/DG9wBM+p4AHa2lLfJXd91T6HWf39GKkuXJzNxxNzdGn+B8k6Bnddf+bZG3xtul3bxbL+My27zYclaAKbYEU5TCq+6mB5/28g2M/JspXY8qwRgN/zC1GmQp+/J+w2Fyom36zDPTOUCnnjV0brcOc9tiWzB1OS1i0k8+GB7dNPUHmRrMvrvny/4mcz3+8vXS2/WDrnP4E289UODtHOlMScjAVEXIF8GLNlSzB3RMepbwYra4pbxngKlAYjXX7GhG9yKFF6IRPp+tUfNNWZm22++BEd535pSbc9SkryHDL8+vI2Xlwsg87w2mIkcxqNrVyB+3J5gZVqjp5nnrvKQoyrx7QibdpRSZvv8Cs/t1bFK1mmH7fmxL/FjcTtQ6pNu+pIMp1+meYzjuldkXU+kaTP2HTs3WGrzghZW2JXzgnaZ5N7ZqAWa6654Kv7Ue/bqHLfhCJRKfvDyd4mWL9HJfYf/vkbOh26gPr5dfBZXP5BY9ZuJAx+SzEPNPnG+pXcZW92wceOnjJOdUnW5gSumhZ/G2u466brv8JqPHfM7NkeRWQY17SvBbp7RZktk0WHox+xx2Pq0mezD1VNEDqs+goK3hV4L5UscOW48S6NRpDZ267z2RDWL/RGxl5NmX9ws3JrYvxjmzWlJjNnvw6Ispq/LGP8nU6Lt1k0Tlb7Je+l/N1FqeP6jRONneep87/HIVQ4qcK/7mdtHNXXBajZr7mzL/Uq90PhvEG0qSTqcOazAVB9MppTMDTIXdWs3vbu2x/NiaLBhYecwv3mxOzYiZQlB2Y3m0Dx3pxiojc7UFk/muee2pCAp4qeMcTKlnneh+vyLD+5U945RIGuUreEMUGGpSqBV4p5NidDoowEvKWUBVfdeZJ+3gJWdu90yD/QzMrBuPvpjS6nEuWK8abuuXTi30Pt5fTcHUeSAxeMcYNS8NwXC8zw0q4uMh80ZXUe+eA7mlZjMy7eAYoOe42xC/h1dYWbAcMIX3CujSfX2Fzi26sVYUzDRKLM+yg+fK8Xj5aBWq2BA9Zixi+4MT7ulK3TUL14B3TsP7gfgjhhedb6FT+4tffjFlPCZeyJ4+mFg+r/CZpwwMqTe/oM1wWGXmYY7X9YKDqd4COnW7oDh/6dQi3EGnPqEns3vsB//JVHLrRbQudOzv2WuUH2RKEr+55zsQ/nXVb/DfUfG/1vuB0TtlQ1SfdzzlxMOPAi+1tCzkk4eic3k7U9F395QF2Q46dXgq8GKnqmD++MJyfnxMJxRpNjJ3fwQGD0sRTC2iLn+lyFfD2bRPia3AC1o2g1d08wPFi4VhBzvnM+NSjBq7bz/QxXipdPOCwUz90OzMf+rIS6OBrlJ0CeANwwTMurOZQXFeGbabr5DP3FvkUaVZWyE4urbMR/qrpFoBU2bl46yWDEzNRR81OTGkkCkHbpEudPN+p3BrrNLVJWUrAcykpgIvOnoZlB/Kg+0OK1HlhgSdvmaRaXuzA3RrpisqxdLUsr35HTprHmvo1nsHHU41O+T7VNWoCjIwptnQ7UTOFeh+ajLXYXjtXusdlbIC5vQU3nlz2B2/mLLEU/BiC/VQ0uIdZ+yLKRr9Ycrc2/B6Udw993D8+sNUr042v73fe1C/mOaZAa0P3fyro67KrIkXPm0zG0z5Q5z/bdREX+vU0lr8UabGg++YEv+hc+d7TdZSXZnE/GYEhlI/P1E+KtFHizVeHxNJRY2m0Knz4KjyQy5r9LjdC+hCncX8mZ0mlOdzMDW3wNRlrMI7HXUSfC8EIxuH9dH3M/RpaFvN0zkd6HEIDRYsxaXEt3m+o2asdl7qiD4+VGroxFSG7i1MQeLhuV5TLT3B1HaiEN+IyCNZU2F744E+P1SfLuXbJ5iSjOWMm722+GKK3LenM2unEelr949OzUvTpPU0LZnxFhqHHUwJTEVk2v6xY1icwJtlm8kBeamHPFc2nkatvAYTsyF0a3fO19T40KVgO8X+/B0YugYveMM0sD2esRd89GFuMX9Y4ngnRcuojHv4PUYbvI5Kb0ftWcH2xwfr5mT2jsSMCZhSlpMXE7pnuO3eczDVX4AB6cw92jc8zyx56cMBP4r8iynLkxv6YmouDRPBEgv1xdSlhuB6q3Pb0BT1t07tQz0TjPqB8/+lU0unwf6im/+TTE2+G5s0GPxD53rESdRS5uSG4C0TR+d0mgV0zRPL9rc2+vSj1ddUbRKy3XP3rBdh9erWn/iAqdMcTA2CagzdOMC7nULUXO+ugok0AYNGd81j6LMeXXmCmjzes5xf8tyhNpTBhHxIJT6e6DpFVqeLmxg1V9fynrrHLdn+RoQOJZK0onTpgdmnBx2NqhbvF6O94B5VMFUm2ZEe0XWbedsK3+eIdUFN0+mUa0KnfjGlDA7wQomn/mZKPd9LZjZ76FSregtK1Y3ZrcXMJH45qTtKgm499+qIfHWOFI3iWXdd9CbmKm/s15py3nnZ8zqd8U8Epu7bM3S432QOV6sWzL0t6BYJ3bpKZb6kq8Upc89H/L6CEu8otZdgzjlmNQ8vg8MXU8ZmMmlZ2XbPGq2ijFGQ4njD0cKjhVzkGfkTjVhpvnNary6VbeytMTG1N9ZonQZg6pdO/WJq39P+MOVpY4+WAyMTyBRqjxX6+ELL2xw6NUp/lKnp6Fum/jV1fs7+J5n6q+fOK7l9o9vGQz5Bt1B5YYOp9LOHd7lU6NPbvbKCDlzJDmbqUOUx5SpVQgOm5scs5PJyOqZosrWEIOeooWcKHUmNKWVeve90Z77uUZF9kK+cWEBeD1qb7k6zFzznYol8otTI+LcT8kn0AJPivfNGb3hBdzOyoUMveUXxLQdTcoP3k7ezp3wi7LNAOMJLPt0tGJXare1WJ3yfXCs55ZsQOuSZ0KmFwInWtoA+Hz5QU8n5Tb91is2gU3exXVC9fYOZQQGG40jcUexdHOimmcu8142zuKsBesSS4fcZDGlF9+Uc+euqQWc/e0LPOU3gDY2pQPw9w+8VvQMwJn/weT2MF9SWHtn+69D9vpMQPYRtTHx/hB6zkhcHkscO8t1rEbRMvuyKL52ia4Pj9afQqbkZg5G8e77vcZdkpDyflY3O1OhfTKmXfZJZYwU6dRr3fFrFTW4TO7kztsk1/0unKNehe5vN+0KqKUHH52vtJ5mafTc2afB3WY/iLx9H8bzdKJpaRuYfj47Ke77k020+QR/Nb47M78N8RaXmEAuSeqV83W+JVq9ccPVB5vGre5MoooUluNEANeMOX/BOhwa6Vg2RP1I3mlFUXEjwzDWYcp+6TfHmuUeNbpci9zcKMn7CkS+GMphZdGOhqrkGpoQDe3Fr3aLH54bNgvuwq0lV7PLIEduvdDCVbw2L4ou3Za55T1/cNOWc0gJM0boBU+9kQbTQHejUoPQ8Nql8oq0wB1P2qrtu5s0WdMP5Zd6mm2OYOISa10on87VBNuOvIbxnuXFwPvJOUfhuh75wXfpg6JEvu3HqHnRr1d2/m9mMuBujB1wz38z8kQpdu8QSmLVVbH8/oUft9vKWHiMJXnHWE2Jubd9wzKPXf2Hql06ZRxPH23e6e8JuD/lo2z2Hfjhc5F9MfXm/Zn3WSF4L0Kl+prZMid7+l/ej6FbN2Ii/PdKN2x+dGjvmhXbp6ceZGgvfjU0ajP6hc+fZ4HmlIn8j889E1MwxJ5/ieog+el2AqYEuo4aYSMxL9kOFi9cWXuxq54LfPaeAzy5sRPfFGd5N11BDtx3yUWGcUEO5iWp53eZTuk9ehBq6oIYWmmJROhPBxMO3XvzxqbeUXGroYuUq6OvSTKe7GUP3+t0cw1wjhdL+oNPBDO8HUqdrRbS3vegk1HyfPk3KWLplQfa0Wl4nXob9nQrhS6eSCExpQxM1ub+oHrPfnW6d3UKgRQ/eabuhBSX+GTq8uHf7G+tgfNI4yEbPDF5wCt25lgbyZmGIMjceL4WuVwbdnc8+L27c0HOy59lkfn21db46wD/HUYL8mATwjmn2kqmsjO4a0L27BrJ3NnSVX8hvbGPHHN/k0D7t1hr7xdRn18tpkVxSgQwNTK29gUuKfMHxTx5jnd2Xg4x4OwBT+dNXmai/1S+mjPkJTD0TMLV085yZA3s9Y/Y4cYlf1SxD2sT5M1r81inL7Y3lH2Sqm8b7f2dK+odeo1AN4Ur5vABTQYs+Oq49j3I6IA/cQvTpN/wMJdLAENzVZCjz6oN8k5QqmCoF2+EaO42ocQ0r656dAyaLbg5ejA7qbTsvp3jPKdW97hpHPWQhj/uSSelbABP9/fKFPDbbULI4gKlQwPbgSqc2uHXXHfvIG6rZKlSYGXRQ2nY6unzpVF6sPfOkvV3zyLW7Ma5sIwTRMm35dJOnFJ2gU5baqOoXU7vIgvfTxNr5Ymo11cHUQwRTsRMuKLYkYu7dsVsuvrwttbexY7uDCEzNemDk5rZgSnsLMz5XdIVap7uuOdfB1MLC73HtEQkB/9gql6cSmDuoeD+O0JM213BOqTc3BH/et2dctsINtd4MTFY5fo/LGsq43BqlbaziSc2KdFEQL/pgavpWHVZMwNQuDXJmJCNfZwOll9Fi7lbMmEuNyi5Sov72fr2b17LHqYEuXVb4/HYyklhh4PVcKTJ4345R53i+0H67BlMG+T/J1GDyzTq0g7/LehR/9VyPoKwaSp5k2N5dRU0fdMelq1fBu9xHqCl9mit0e9yMLJDTo8ztCt4nHYi54N1U5nCljoZ0G48s24tX6MuHvQid6W8MwRtNoCuD4DahZL6BTjkH5C8aiyYlkbq3/SRYtjyL6w1VE24KXjNGH1+NaEtpesT3PaYs53GjMMr6Tyvz8g+OL1lD13La7pHPQnjJ1N7CC3riJvOFaplz6yQndOfTQjBrH0yZ9wU04vFBn09bz2H5bGDQ/rEqsi+mrFMs07Uboe0zH4y+mLihm2o6LJiktshpNePoOWAiyMYC8tOiZpTjOwRvqeD4+UXF77GCVgVvLUPejGSFujV0hWDxYDO+DrM+vPMaedU+4XWPyRq1uxvefz+hhYNnN0fyvCmZaVJQs3w0zmkX91LB8FXJYfXw/V+YCh9FSsuz/IepXzql3rdJZigTtWaeW3hfOkUray196dTmlmaZuTMlj7kVNFlzJvDGkS/NfpCp4fRbphb/+vc/Onf+r9apvQGmGuZBp5xS6Z4VqrgULQfwJjcXNfTsxhmk+ciAbpilzNmrGxdwZ7kQuAdomGpVQyo2o+6axgDb356yTknNoWsPA15wsHYn0KUVvJWldPdEl4pJt3wKJgbGp+XVBjV2bxMwdU1yGTqmbqh2Gsv2+xcw8wy8JZiVoYO5Dh3NTDAXTXs76OgdXnLAXeiKWWxs/3hdxjyx2wR5boaaGS/A1MLqGaQ7T+SL8oCa+sXUZtgUmbHKUaOySTIV4QnM6N11ye1O0ejKu+eOWGP7xdd6rdBDn+H8+xNB5NZQXFI8NjqGNp+an/r6iu7NnDJXe9gKDwYto5ZVJLh5n+H3Y9s+3QdXww4oxu+5H8cqJdcI+c3YIo/uhoVNuroGU9Xzmn8xtXDPqWBZMnR144CppennzGpEeL3pcJGSXIqlQMuxr7D5UlNJ23IwtW7qmrXz7llxcg8MheNKZPJpd6StPclsw6u6dWkFfiblcu+e89GqP8nUaPYdU5N/yZTwPzou/a/WqXlu1/B2dwP+3gATbN8eKZFNEzWQZyJ/9bqVta8ymOPqSuY8QI1Fs0PePesm07kxHA2ofoVgamxj+6Ufbqlaoi+7Ro189pKjCZXzimz/kqIvNyuRoGPrneAVj2XNZykSU6bdkNnLFt6osmlDka2BqcMzi6EB+ZIK+2hlwX2K7y/r14byz3qX+YOaxfwu3jS6VerG9ozTJ+RJoMZUB1PoUDNWFfZWB3vatahWc//xiEX9xZ6WCEe/mZK4NKerlkCHxTkY3r5jjeoptwXfHHZzN0QRurND3vTFGEwFV29Bt1vH0OoJXXSv8YqiTMVrk2UK393QA/L6Ca87OIGh2Yj1qJxYBnPFEK/zu7im9nnE519l5vC1dLdJuyfQ1d5+AqZ274x2NE0zcyvVxI55Aiaehy4fncCUou5SmjePbk7lRVO+dGqBT9mG5kOnrmPTJfmeZsIXU4mB16tjnNlm1sP30awJaW5tfp6psfDNXI/B9G/yXI+/+v6UE51qun66cQ3qCN6E13Skat/d9x/3hRfvNy9GaXEzujmDfMZPygz55rXPBVc+MJ2vEwFM2bLFgheHzkT0gncbncHUyoGu9CfVmJp3RSyY2ejL70whyl/QGa8/+nRzN1oV+aI2My/ZI6/E7UyjR2hb3dwTMCVt9QUy/cey3SwEU+4AGb++ujvba3Qw9Xpla2rmzYa5NyP1eDgXY2q2J+QlrQFTi2C8J768oyaHE9RUfRr/Zsry75rOLu92To9JhfNvDXzfhocq1edxt5baGUwNkPPhfd8G84Np9uIXC/krqjl0139CF5szdPuhX8n20lCQedOXF/SwLLLdsAWDxjaaUWMcDeaZGghuX2CqmdX4/HsnOPw27Vm0WsiFYNW7IP5iim/BFL2QbJm0PB9pvxHByOcNH2xN/eSLKTovwVh0uq9/M7WTvZo1gubSOpQznL86+k+dsj4DlX7r1ICBqapfSz/I1ET8jqnZP3RcerUyKoqvJ+gQ+uaMF5fwQHdpgwxtB2Cq/sCZ3142am7jgKkjOia1Uwd5qk0FlV8aQ4TXk03Bf8fYPhii5iO38zqDBxh4CsaYcmdCzK27axqr5mXQwx9BZ9LUyvlVItQw766TDQa2xJlTI2+cu3um+7cd8sUCulDJVzBVLvF9/kveUHOb7Gx/O0HGH73W0LKFrAmBPF86vJVe0RdThqaBKVP5o1OGskWeGrvNHnlC7dYV0qBTTI36VFVDHC+4CTn3pDWVQ25DU2vkK9MCU4lwhc70+1nLb54nUwItZ54/B1M2fhP8HlswNp0sZ/x+mC2o2H+Qz84cOs/ZbUZRW+0Fl627+WOpvKL0wtBj4ozRF1OLVf6HqePoDp3aIMuZoaz+1ik5dcDItoHXW3bPIt09kxJMvPDaOfrwfpclmLIiL//SqV/ez3IJTBlj7UjLYoh9LVqJmLzahV9M/XSemg6+Wd9vMPubzJ3/y6+lz4WKisPIYMF4C++lQX4If2FkaPkptDyxHEbXyw019dQHMz4xoVu1UeaCn5yZyuefkUjRcAzvdjOhc0YfOhNNEny+0UWZi/F2TBm4gzQEzOGTD5hq49MuC0YevFO08FT8dR/IbzMdTC0vogrT2Ue+Mm3UuDaKZapGDpiyRDB7URzknfd5x4KDmYU8GAlLqh5PLXMhtzqvHuEFOnmCDjWSJLOXdN+RvNWQRzYqauqLqaH9hynBRt4p3x8cr/4SPF5kypqKbGd34wnBlOrVS6qr+17wEPRb6JAyp2TxNgTfCq2Qb0pVwWsoil9vrBkX+x1z2h49xAyga8qRTalKpvvMnUVgzPM7P7v/IG9+GPIoExKLtvPwD1OzQZPRYhGAqVH8R6c2MkGnnuuxwprXPaFt+Ckzc6rD+znjYk2bzThhX0wtdr5LO/+cZcZdql7sfBkfaBef4P0ox/c55+JE8zqG11wH6k/q1OzbsUnzv8nc+b96HIV8i0qqvGfHwApMbbo1IHP5jIw9GmTIO0E3tmYtwbs8ZfTk5YaW1FrbPAtkCfkhH6KDZo0OpuoH+rAzkDUq1QrfV3bjyvtnV6LYuhqCZy2764QT2lP8VMCU9/nEfNLz1vBy8Jr+p1sreVp360P0E3hB8Yka9/rqnNrBGd4yicDUYgJdiwNJFwLNg47Ni0ymejsAU1fbUrl+BVN5+N8wZfCo1pmVHH4z9ZWnNv6zR/d0Bh0RWbeexRPeLH/7NgvaHct5KjhLysIhmLjPwNigt+7TXXsZma/fLQ89oPPG0xi6Iz8+El9HInpArwFz2ze8o7swppSnz73t32Vb5OEDebSsPLz/cJBHtcS3SDfdIjO1MAiZZoKpnTxObTp068imuXmAjj2y7Mv7Jf0i/mKKjFqTv5jSmjl06rCXcmZH/LdOmVMZeeoXU7psZcw4TTyd1XnvRPKhe25iZP4kUxNh9J1Oyf+e5vuPWt8vkG8llWmLmjp8Mon3OZi67h/I2J4v1Px2aJd0dzdgapwXEh9YXQZPzmDK1wQFf8CTQG1/C+9mH7D9cJbDy638veArKvJR//iUoHNnMPUeISmEtrinoj133i0GU/3VC17LupjMC3ZM5NYmRr6KZmbmvwn567Zx5hTXZDF3sMb3KRZ0rA5bXfDTGgzsk/6MfPGi2a44+chck70/OqXVYIpEMLW8VyB/Knm/meLhrbCJFU33bBm7R9dc3AuB2WYOv9a0omx0AFNag3xl1chHxZT2WbDOwNR+a8MrThMj8x7Lj8ePrtR5wzmYqtJU4ryS55S1C0MI0h6r+eO4nlAme3s7iEv7xU07VnD82N51W1vlh7tm0sIQi4yE3iZkU9NPSZmOu3m7Krxf3WoO7Z/7TLCSERjS1F1Mm6jtnu97xOtD+F791qngLsWsOo6ha5MA+Wngjl6sbQdgcnFPBeptu+/rmOIS9NgcraWfZEqUvpmTOFj8TebO/9U6tQmiAnnFAwNlKkj88hQdahoP9awsUEOlAIauoY339/FB4sd5iNfmMUdNVMjkRy36UC1b8G51l8GzN7zcPTzBKylvMHYUO6aWfdRYaMHrzHNvDyOzAFPa0oIPeoXI7O0Q+S3urgEcu7kd9+QERtspaty7wJtVpw10KuPQqeFdX1PMcz1z3zEyjxw9RnQpWo15UbCQ+PUmnikupoVt+S8wFQ/BFNd5tw5Rt4bkab7b04IxvC8twNR6xpB3eABmxn0c3/mqw5uBJcG33/CezUcHU3mzt71Fd79sMTN6lJrcsD3RTB2+3ElLis5z9AyttxS52ELHrqoD5koXTJX9bEyt9toz7ziGl1b8kEHXfWx/McFUVb5NUvMhmArY5DdTnCNPGdGoVtlidTiQuttmGU0eY5mZwQFMzbUys/o6Xkf98YqW8xN06hdTv65RLJPu2vkv71e3Z4c04Y089Yup8cn/zRQZfUn8QaYG4++YWv57CO0/aly6I7ECeQqN0NMrMPHyJZuaFSPb9Q52zg/9eEGPQID3UVLo1DZ8LSj2LOhU/n+4O7NmRbkta/8gLwQVlUuaxaJHJp1wB6L0ioLtr/8muXeec6rii8qbzIqsNyPywtg2oPOZYwxYjdqItJKeH6jbGXq37ow6c7yBBk0U4fu5zpTJFYGD8znC/DAYqFPEfDnQdblD0vZW57TJFBVKFb1mAh7zosOhRe/FCciUYgch5bcrrNHYn8ZxX5HRg8trcF/ldpNN96lpIH7eEB0EA/OQ+35Rn5v2hX8fUIey14on4u1qg7rvp/XydpxN+Ikxx5rWUQqemE/OkcXD2T3j8S7QT9HDfMpHN+o3STVHHZzzOuYjZbabmJ68oBejV8xvmD/z7gP0Upcynv8Ze8Zx+WEpN81tuVi222THaZ1aqrhr6CxjR1KjQKbuB2SwzSJ8vd6jzv/QKcsekXE3RJ16LI412K9VTaAT0KtqOycEIbhiPtpDqhDtYhRfTMFhz/H/qVOHri8J2PcIRIZDprw+/mZqt7BqxtUr/dv7qT5+P27c9H+SqeXmF2s7L+S/ZO7879ap5jl0MAws1pQjYs1iIw7g1usQpHqH3kdbtRJcTz7+/eGgTm1EfNy5Vdsk4vnD0yu/fcMYJNMcxIxhKX9C71Qepr1rdgt8rG3ICoorQabWDOaHFUGm6uUOvZurIVOWlqtQdCYyNecxf9xVEZn0pnWaNiMBuvswcyjS3GOSRR1wVKCcCo9StoMs19Eb1uHyCsfbUm/Sz1Jq6bMRfzJ1434yJRXTenniUtcJmywcUPKoI97jiEwlI+adSlmjNzvxjE05rVUw/6191EkdmXIoMnX5PBwmhmtQ0r0cIIML9IpJz9Q2LQYdv4/XtL6G4Pks3S2FGTyeW+R9MJApzRk4aFehw6Tej/XVKxEZ3N3w9eUDe9K9vXqgoh0O3NuQJeQuORXom+QnU8O0BDxdjE3jn5xUJEIkFaA+w3PwH0zJL7+a9iL9yZRJ0ybw6os2Eq1Pv3XKOwMypXI0A7V9I8OFrv9JplbbX433I3/J3PnfnaeGfttC957vgvi2xgwd+nkA1bQbWCbM0Pv407pHj/iya9JUWXDUGFsRis2tDeJD5vM03zNvuCkLZCJaoc6smmmPtzfFTL7P8P3Whrua9jDD/LDPkalcKB2oogGZmrFTxndLFS6rGzBZc2xGOoro7cYV6l4WHSavOKLXOh9/zFeaxnX4Tk+h70KbxPEVdcxUNiVEl1Fvshn7zmktIVODmnXki6ly39mgSDXWpHlEps68YYOo3lvGP4Q/mXoEHjJlDXh89BQSeKxGZEqcrlOGjiLAqMTIVJgxJTU32hbqI34fGSvJNmVCkOBmBNP8M4LeD+4DD/2xcEnK+U1JSzTUcDNlp8kOMnrpj47PH0YPmZo3gUiFRwTgND56sVdjJiRMowrwi67Jl/dzVGTKbG/o/eTpHm1ipQVoY3YOvPGNTC3OETK1dZGprulzchbfezAgaQKwBfR+sRqFYPe3mvHEI77fUuoyzFdcF3jPLPmTTHH8r5hS/pI9CH63TiVB00JfCpgXXhUyIJ7YAGpmiUw9iiCn4zTGtBJGZOq0oiwdmF6E+5ptg/RYyhytd8IL7o8MsGZq8qL2KqHTZmfI1Mok30yNsodeiKGBTcPzOO2Z7SBT8YBM8blIYfQLaFLBQZ0ytGSafzTNZxLWqBv8/jKDNug8Jq0M1KmoVfD9TzeLyWQP89ZSe+zhFGIyyt6PKqTzDpCpzWZaL7xEpiD8yZTnqtj3n5lkg225P3XqAshIP9TozZYmsWmFdQj3F4/5Lboj0zaPTJ3XpdOky5bJ6W733MAlUPH7iE1fp4PNYY/pZu40/6p+UU5ieChld8fEz77B78/B8x8sZCqhL9St6MiLmE8nLy18ZP6LKa20UFdF8/atU2K3rxiXxIlOAmeGdPAGer9dgEw9xfu3Trmd8pMpsrNLxr0ckpzYN2Rol7AN8bndZSQkkQJwIrlu/PqB7yc6UQpadMSeo3l/lKk1/4t7vkvmL5nr8buZum3iBoadiBl6HqJX24+iDzVU0/g3nfnWqUJeYh/XHx1L3QJrqGTdNkgCDZk6LJGpvmCgSUp72uPswU/XtbwdiZ0EH88+qxU81gHqFBGRqc87tOFO13aTWmadUGv5ovDwAJr4PcdM/4lCFVpmmle7zVA3wgbzS12zXpMSGfOZcbUV6JizxSQKIFN7t7bhuHtrTXqQ3kC34esIFw2Z8gfuwhHRR6ZoesR8kd45nejN3QYyN1vGm0/Xog+jtYGmXDioMx9GRy83yjDW+rTn3ByZLqOXAJfHzAlS7oiMdKqwgXIE7BnHVFao/sEeU4QSMpVyn5EKtwAZfWaoQ4tpjCyfWCtoU9sJkoeMeUzNbQGqcoXfJ0mmuf7YMjDvOOj9vI8Zks3FQ+93Q6Z8Z98rZMO8kYm2aQL/0PQ8cddegd4Vs6trbjk8v+FOgYwqMnU1p31M2CoCqgXTnEYVmaLllMeqtm6+vN8PpqxFiDp1GbnXH2Rqy/xivN+S/YfuQXBQrAYa9oBMvTbo3UJmWr/8c3ab9II5ndqCgkwJN6yh3R2ZmgejAE2ho06ZWc3Sfgie0M46CDK1RZ2hLtZ84bnoldYNZvKnrK3gvju7QfZssGbf69aCOrftJnuf/ZAaMlC4cviZiX7BvHHheArD8oCPk2WgU+uI+aVSp/UepGXD0uMMdaTZfqwmNoYGGfJuIkCuaMg4U+k0LZCp7rxpmS+d+uH9DPk0jXcLkakfOqUHH9SxZI/5JOpWyMhzh8dblI1O3RnmoyEAzG8XHo93fBzm8MAsGSSbFTKyW1zWcB+v+H1JtS/SfEDm2vqB39f9U4805g8bqJUlesNaxjzWP2PUabN0SGo9MI91DC9AL63w9dGk89aNAlDaYQ+wNsiUykxMlRHq1FNAr1oc7z5o6rTmyw+dOs+70xdT3rrsv5myohsydf/oCal6LwSnYH4yVQfrACylQqb4LaeQE6SoUxcGderp9X+SKZ79JVN/yTiK336NwjnUcFtcHSbzXsGLCpfRg+HEIwN7lgnp00+QqQeH3qg/IFPDvZjD3Tu3JCte/oseqIVM/ZiDeHeQoYuKNT/KPXodX0TGuGeANWWU+H4zB2uURtO83u5qB7Fs1yGtipDCWT0hk6SaxgJNcyvurYxM8QHBmt48eRjPDeqUs0UdfX8w79w9xgpS8pjGxWsSC0m51khsd55CS/jJlH94TTplVhYouw1m9FWjK+Q2OBbsSqttgFGQqWzDrKGZ+Xi8McMo1PXCaXyh7TXxysLjNQxkqn7dHBIvz0xC9/Q5zWt+oK4te4mnt6AVoDR6t0nW1TQn8t6s4cxVmE/XO8xjH6NZwoX/OCS5FZjH3iwzh+qe4Ot3H8xfP3TKVCRkqkqzkHCMVIJ4+BdTP3TqB1N+ukZdWlTv/8KU9ZYo2GpVNu6r6hNihahL1vpdMy5z1nrCmtJPpq416t7nMs375ab9qbhlMv45prbM4hd7ZC8X/9BxFPp6qOEaHrFPGx3moXXeAtxmk66wFjK12AH6/88emWquEUu1s4s1pi9bku4c+UX1k/DAvjzN6bvdmJ4qO12Gtnhg/pjX+PhgFktowHSDNNsShW4NMKE5322S1osP0E4f0StSF4IkzJGp6N1TuFmnady2hkzt5C0PF0FE3dg8pmsom2nuBxmRqTEJsMMfuwtEj0Rl4mMuifTM2TmUWobe7gATU/Lxmyn/NCQK8STULRnzYAPqdB3NSF1k4BY6QSztAoU+Dni+PeheEOsHZEziJqY2vM1knIg6lZqoO9edgufHDRVH7aMwh/GiutM9cPR+evlcw2ORTNfOY2SeY6bzXy2QqaWCTB1Vdwbdi3Wa+OkgUz90ynnVP5kqtkYJdrmoGE/d/fR+clCj99uDzpHuWB1BWevI1ClGpvaB8dP7/WBqAfSbKV96IFP+AvOYOhR1A3cF8xR5eAnICnpj6Fv9TzLFLn/F1HL973//JKbq3aqCwePwN+5sZEo6ji7cTykm5JxDbxXp0144HcEa0XXUqe0O8035aBsmC3fYl5M4eMAQrVwmaQ/IBN2wMjzGrYO6A+jlZv12CbfTlLgjD2t2UGwTimpmk9gP0ff1vqLAmCuoc6qDeapagQKDPUPGmOn+jTmLMZ+YMepGdEKd4qRpX8Y8tkiyfmDeeWxoBrE4U5nssit5ivEph2r8F1PPV2qBmaWoU26G3uezpt865e8+CU/0F+rKnS2RqZ2AzGcDerOLM6356ZaNSG1YzWHgFzaTbqbrgPvUWkKfanh++8Wbpfa0B0OnptiD3JPc075ZcdAeUYcy+4h58H3YLqDnAZkUW8xjhwVmxW5+d6a5L6jzz2PkTusYoW44iQlECdcF6FlYNSCqyJTKdOj9HhtkJDgnLAmnfRAFv+0aX3XxcZUcFbC9E+rUQkSmSt8IQZzvkKHdMu6J5C4wj82m8YP/1ildNtAbv3TuTzK1WP2KqdW/p0/9o8ZRaFutgobckSlyQq+2n/Z+uW+nuQ2dgTogqYoI9XyONaJvFy9amGhWKnpGpoRn3dNsU9yhZTqXSU+boKW2NM2NeNZYo4sKM7kdaEsY+900f0hFRkSTM6DIeIuJl/PaxjxiY8fUVAjSZ8rg85+TbvGYzxJvWk/9B1PDzECmhAF1io96CUqpNJnkzQQ25cyFA3vrhExtLi+WOm2ew5CnqENbEZkCBXXKeoQ1A5KJOmX7b2Ssx6bgn3js82vL5aCMZPR2aYGfB6cYGZm/gEm7Rc1TRHsGzXKwm/ihNSHdrVEKztEW89GCeb/ohcfvox6ncRGLFJmqa2EFNxo7TXaJMQ8+rWGBXnqJ+ZExkamt02yhevQOyVJrmnsfSy6ocYk6pZXIFHWn9cwzFpkaHolIyOrqAw0OmI+e01ii/87UcrwroGxWZeB+PMxTP677WeILz/c+i1vyXOPrfzDldyL2lLi7Jl95yteF/k8yteR+sQfBcvUPzVMfKa6gsJ/IQEGn/BPlO6gqf8ckYod99rFqRWj5ab/c/BS9KMtuZ3DW9w2TgIk1pO7dO5zjyMWaWzcl3UxZqNABvY4zw8e2wCyhKDyXJG7GYM0yiQG1ISFTV8G3acAA5q/mAyQ7HJCpGdciY0cWH6ttINJn9NxCa+uYp7JDw1J3N81130hmk+RzPD6nW4hwmDlqk84sQO/qJT+ZsvsLS4plZGJ+WKH3+6x7kYTl1QJpfWoD2Mc9TwY/4ODi320mWVAiUveDutMeAI9zWNcczSUBe4i5s4P0UhCgpVmwcNkI+PwXV43UaoYZtFWDPcNSPmhil6jL/e6EjK6qyUu2qwUUUWU3qbIhCX1+DtgjMh11Kz7U4xdT2v3QMtA/TfsrT9nA/NQp41n5ILbHhrg04lhiX4yfTPEVMjWaHerUM0Gd2sZJSAwNvd4PnfJJu/pmisiLerp2jkxV7wh1KilQx6FN+j/I1Gr9K6a4v2Tu/G+/7pczJZRpi303rzD/xHHowM2fxhatZo1OU0hEKGPM5Fm1oiN9DAWPXkxtmnh/+rR0ddVGKMYIvY/fYl5oH6wErUGx5tgDKenjht7nATIyent8eNrn01rRO9ZqMr2vdTreXjKM1yt6x7uAOmfMQYZ7KWA+M1Rk6mPFG8xfDy9IRIreT4qn+0GuazaxfiE2LdzkAv7lpDbZa/1q6dzXc7gy/5UposTIlPXGvv8wPfOLKbcvkSnVtFZ4fInNxN50fMvaQt1ZjZjnVgoytdxO93BDzg6Salor4LyyGGiqDzKSicjUNY15uA3obbNnjN9HtG8WUC8d/Hv4REZV8YJMaTvUOf42jfvo8XwufIyf99pgT3qr0g6kc4i6eRQyIKvd+/TFlHc5XpD549H78n5wZZMXYcX7EV0d9jsQanxshw4yVR6QKd7VQ5I/MX+JhoPez7trLZm5KeqctUfvR166SHjmmIDTyS3jc/c/yhT3q/2nluu/ZE+3361TrbgtYTx1+Bun86alkpbY0CnTmpQwEp2qF12Ah4KZPJFm3UiXwXaat2ojU8+XXNLxbA1Yw9ink3paB0gUQgl68Yo1tJ72u7We7gLGDhnNIlPmKS04HQpxg0wlL1mhXtPL0B1CZMr+IIMRw8lw/kz57DTg899LsoFHpXlBtm2mNTSvLwEGdmMGaZOg97vW7A4i6NUgcXPIacTrB+j9FJnhS2RKuHnGl/fzC6H/ZsownZZ8McVJyFQnNXi8qYCfZ6R4ftViWo9P9WuW3sQVj97taJNkfDfTWmPFBx7X2A4yRqh6GkhPHvMX6no8zOuSDtwBdexwsUkWMshosmVY6NoTPn/jBAldHp9rZNTAz7Niv6dFnu7AKuy2cZtVZpNjPq1pKXpV4MV7ZMBdpR7Q7QKPH/j+RTbvaX+pfJobAjNkary/CThyhN5vrnIhOVxRl4TQ/qlTpwB1zmgT9H7iDnuKqBxj0B+Laa1oX/+TTK23vxhDu9z8Jdcofvt66WetmNZFxQze7pApZalbcNvFu2lfQMwD1TMRoOtOmMnP12ik+lPDGjP3DckWCtZQIZIB+/pix2Qsi304I5i/+qbEPs3JDNZ4NNWUmu+C7HWSOaodFA16gVhNur36Cj2lqGtN67lN4hBkavlWZMxLT8xnkYk1+X49N9B/NI+ktwqZytwRmXqASVJpWk/PGlAX9o2jBmkGL6DxmBzgqq6RqTFBpp7lxJC1bIiHgYQn7nuBOhUH+PfDXGeJYx2W0DnFxEjuoy5tmC2UIofeMz/7L2ramOeu2Rq9quYhU/Jr9YbCk20Se6bU0rbF59fTdqDJ+ow9BvMpA92js0hiGXj8xWmLyebUIGOEovfjK2YNxQKZTDZj3VIi3Hdgeh7WuKKi9yO36Vo5/VQB8IsVT6Kn54Fkr37q1Ke45mDRvgtcHX4y9ZWnfujUv5ny+nBa7ewQeWCnHnq/957DH2smfTPl9oc/qlMb/hdzEtEl/zOvUaz1+AR3lyAD2K1Lug5DEy7NZReknNQolOWbGdyWGWbqg4/e7x1ixi5W25pJGVfOqWuTKzx2Ij6/9JiQmh4IcG8jrFEdeztdBQMDw3SPM9PCD0tzb9Rg5HMrSOplLdI0GkUY5zzq3HaPOmfFpQS1lqFOrY/ovcRaW2PaLoGJlzCtuSIPc7i5qUkyUccaP56YIxyMVCWxeRPx/fL+W6e8MYlfpNg7BpjNdL8m28c8uVpHA6j/aokvupj57+VqCXflioxci+ke9ligLn6m9fi81Me8dMPHl9fOYlJSMTqtC+2F+WqLPWG29nIa7lFHS+Lvmvja4/cheg0DxXNrIjMGHv+JmxjTNPwu9gp+P+/9NKbWmyFjtiNjfpTe30zBfIc6deXuJyDbNzJVRej9fAaZkBYe6s7O5751yhiFLvCkad3ZantFnSrdcpoPhp3gfb9/M+Uu89U3U+Ti1MR1VdS9dXrdg0Gn654vgfuTTPHML8alL/m/ZH2/382UscCa7Cr8zbO2ZhJ639k63PQEdYoJG5HODg0PI8uhN5x/upKmm6mGHL8OUsOrE3oKmx7uxtth4m3H2NSdaTO4Wx3WUFM0If0IzQeq5DPd41Sw71shp8J5DhaJA1UW6eItCtDfx900pxf/kwHz2wXzVRNLJtZkVVw4ePR3zDcfvempz5EZXC8fg0mKFdb43Bt0yGqeMplqC6grJupUp09MOToy9QTDAHXzwpq0KNZoee8McKRpfYofOtWIqHNDJaMOzcv6RZXMWgNqHerm/ojeLL3FazhvRauJu5Eo9PGwHlCs39gT1nMpoemyQOa9dEfitvjg8b+2HzibktFkXuSz9GSiV2wOyGTmbQKgs0uzgvPNQEYvN7/8YkpbDm3gM6ebTaRldfzyfn5AsQccVgaAFTg/mfJWxgH0z7ojYHnIlEw9ArR5IFP6dJfwh04pSY9eb85rJblWFL0j86iJz494/j+YEuQDfl7vJ+2fY4pn2F+MoV3yf8m49N99jeI5Dw5Qcdh3s3haQ19dJxrc/Wnt5DeL3kU/oveqM7CDeF9HId3xAdZcOa+Y9JDUIbXs5gw3ODhBLLioa8sb5ovrvsMaHObozS6V+8KanKF3BF+eajSf1j/3LPSOZcXT2/owg6rnd5hfsC7oSilFqG+6G6SpJ7NU9psl5jEZUPOyoKSXTYH5JcCajQ/TtWqM2wNIjkOZ+GE9c9qfOGSKX/9kSpg29hAHr2a+vF8i3E0Q1zrqFGTIlJATBuqTYQWpMK2BKfqEg1swuEHshn5LH77FQV9tLJKOCRHpvH/eoaMUj/+0eYdU8Kc5l2WBPUOz/BDzZPBGL5gbJCst+UW3dfGGMQuQwazD76Pdaug1pQq/b/L45F9M/chT4C42OnHz7gjCFpkCuog5skmRKQejHfaEKzKUGd43U+5Lx8d3cYZMLYeSfOkUjTof7IVeB96Amk8ScwYgncaK8bIDeknSpXtQdnNkqmy58g8yxf5ybJLwl8yd/906tfeeGdz6G/r/Nml0+tpM630vpR1JDjfMP+Z0/2Zkeeyzlw0V6ed+QN3wjxXBPl3bVEiYFipjulZcR/j813Pa02N3toJsfJJpHVr3DrdGQZ1zPuiNPk98//uKN5ns3VSYr9YDPn9loM5FOj7/mWB+ezw+6AVX9Qd143hh4EFy1C17SUL67Kb1HSzRwHx2Rd0YlrIOYvxApjZpodDqjkw1DeoUzMRJpxJkijhPrEnGWX17P8XPGsZrGmTKK1aoIwFBZooO8407w3x1qQjmQ93CfMQV+Li5r80mpTWeX9prI+bHymTSGfcGyrboSRu7wZ4xe+H3sXtZ6A2FQWeyhfxBr+ygVN4Oe2RQncY7Ph2ygOtJQ4Zf1Me8aUQOMqBhDwjvN51cdz+ZcjMHdSXZOgCKjTrrijLmJ6OTDqAtpvtLmwV6tx9M7RwVmTLZBN3GdE3CFrU6cLngUpJLvwbUPRd16hqg7vWN882UW965P6lTi8WvxqWLf8k1itVvZoqugxiKRDCDmPLTNQTsddCfUqdJDiLmi7cSL6AbdsiclrM91vyPMbHHMsgWG3na4+1ZwaXFvpsco09PH0d8h2vNIDP9GIi0hO0Nbum0j2FY10A/N47AwBRmEwfPN0vhgLrQgmkzyXX0OVpYxRz6hrokneeYZ6JMeEHHXnZNYjjInAbBBq42o6MubFA3uPF6BfH+oU1c5PNEYaHPoZZT9HazMh6JYBr6l/f7ylNyhF5QeXWoUzMPmRqcC9b8eDaDVAuwxu/FcwGt4aJO+76c0FeFeah+9AaTfgxk3Ho8b9AsRHx+Wng2fT5Q3Wv2hD3FffoipZH7gDvn6UF2nK5BKPviDqU9M7HHNHi89sxiMW+tkOHDgDp/kWcOSM8Wa3zB3xRy4ND7keujZDx7hjql9jMX5OOAXk4XkpEkiZOB7u/R+52znzq1W88KBpyGQ8etTftrjQTz05GgTq3UBYCaqxXjdu8VR5yKovcbkGHgDn9Up5a/HJsk/SXj0n+3Ts3DbYjeSzGChIvrnnrPUIJhxjskEw/ohbLX8Ibmk2NNtRdFoZdTsYCSkqJJVA5riAm3R3jcZWTSA6wRkXsuYahHzOhs9WOPNbeDrrgiY6fO4+l4Bxmuioc12aVvzD9DwcL5zmDmP4WYXy4HzEtVYGO+2gjIKEa9Ebr8POlAgfnk4wscXMxIx+P9EaOStQt609EmvevHVvlx3a88/oupQqU60Nd0vyYasaYO82kfjGzWMJAICUssfkDdOV9Q9/zlx6ajHXyg1LYOkx3TD9D9yn1iXkwMEs8GzD+qy1xhTG3Mc+5CUqgIk9eLD5iPzkmFPeJI8HhPrNYky/m0VtlbuEGh340mYfhpb50aGayiJ+qe6uH7M7u7/c0UbU3lK08JC6iI39p4vL2K56cszJ9MvXddBgo9tIwbCVOe6o/yt/dzA9QpYkzXNGZdTYC5rXKy2F1dMNd6xfj7jcaRijtGX0z9ae+3+uXYJJn5H4v5/6xOxU8NoDyvNCZe6fjrPG/CDHq7nu5ZUuyzEiMMUBWD3sQ30uQ0N9GLdTZzIpmQSxx9z7aoc9lVb9JjhY8zbconSmsw8YVFnSHLZwFXcY7MypzU0tM0d6SSpr5/ne6Z6jfrCddIMkl6VbDGEu7Cw+OdYr4ycqzhaxycodlO4y5EH2u0zIMF9IDHmygj6mhyTFagsA0N4g1rj8rwTHK4zbiGcY+ATM0/kg4yma4tewT7/mW4a2BLIf596/cv8hCCK9wSWQ/izMQeYZP4BTfm5JBEnX0UqpHhhozlOiYTzQd6SeIz1GNiBGlNJZFmx2CEQilN1FHp3dK+K24wXncaSVnmgz3G1joYd6AH6VrHPHmTmzec3yae77vwdTrfHG0wT1VLPAhQp7J5moP1QJ1yt/kFdVReuGC0Uz4KzklPdDLLgOhRy3jXDL1f/ZFk2A0iMhVXnE72b+ObKb+rLzlp+soF5yFVDVSATC2Fxf8SUxz3S6b+kmsUv30M7Wxrwp0R1SZ+qthniRavYXwsMEOLc6wJPSItNMVCZRLq1iO9vtw3tJV6aGKZos4ci6cP3faBf6/hndMTmie4HE3M6Lsd5pH7MCRQL3ZaE5cg2fSuKwJ0L9FoMt/DGgyuxRUu1gJrrqQeS23xgvnqZqFOGLGf0MwmBZz1NzLYSFjz72Pzgc5YaCS7W5hXqMCmoB3vlGS2feCVxYvLYayRKW9eaj05zSUNNGWqSc66cGT/nOmgGVXTgJVzI5FecTvtuYDHv9x5Iz1YzQjt4owu6pph3iuDZwsjv1CbbHvGnrGGoYVLzWOPeZsiR9tDc4GiXBkkCfu3Td/D9gLDWKpBorLITLZnSjiftxqJUWxCys+f6A1PgxHECwvPR+FSG5Rg2rfjXd/EL6ZIcS8Znw1jlhjt+pspn0Z9/+X9/oMpZ/aWvpmKPolObv0MQJOlioE4Q6bk9og6Pl4qxjs+8P2eEQ1BpMeW/Gnvt/7l2CTyl6yX/rt1Sl89FagDS2li+sLMLYZPFlonQG+SL2qFWihOcKeJMt0T9jiqLpn7j10xg+y88kqaxZoJxXrA14/li6NH/zLA9cXqJBvOsk0dOQaolJA2ycd6jVS+r3jo/JnOxLIm5ZRzLzVcm0gN0h0jAe2XzRrz2TTu22J9m27dBpnco5dKCfFyuvysnvDQKjXI1gvUraeWi7ALBEriuTvYSqnZOQyf5F86tZ5pmD8wj7hajjpVHBcakJeLzEUi6hQ5HY5Qf+aUpI0ghZTwzx57CnrVJJh5Lc1mhxwq74TnLx+rnA63Zwk3i0ddZytxpF5/qOAsl1qQFR/xRT0laKHi9qib7QyZlOaXFLp+ht700KD3tf3VAPeO1Zsk3lQvmj/XNlhjjjW+yjKRXLLomym35OMX8fv7DsTHGfPReNJ7otbrFJRu3jL+eOjbL6aEmMM85cuYp4TzNG+4KzE/bc04J4yKTCnb2U+d6tI0BLNuUBd7o/+TTG1+OTZJ+Uvu+f7ua+meMN/C6W7IQXaVYKTpGZkpxhvmBy3wXrRuLgE0kS83Gb8AzC8Pq4dytgqDVL56QNP3IMMjPshBavmvad5u3E1jYlUmNeM3S0eBaFDxIQmSYYZBgLUCZMbXUJeGHF/PH6wU+ptMmOyuIXMfN15B9TrYTVw5skhXoLnQ1hvUoZ36YmknBje47XbI0E1F5uID5hdhe1WQUf2WK2GU/xfvt+NRp5Tuhn2eqTX2mylfaZovph69tYdCWJAgJjW+P8sJDdTP1Ghi9YKMM+K0X/AslJlU3794Wu6FHPqLpjLZef7K6d5zMyhmJTLEBi+gx6tQQLVm0MUtZPS2xm7w4LbG1pQNYlVSKlsXqJ0We4T7wsfAGjbowhZ1KrmmPLHnzgG00kGdQnVhydtEpmjaopdjD3pLdgspBXFxbpsvpoh1/cnUD+8XnN7ul055d1nLSZEYO9D0UzXN/Vh96xTt9/h5epfkf5Cp7fYXTK2Yv+Qaxe9m6hTsbwCNJZJ0bNEU8M9tC3fnpJFEol5Ih2prQGm36EqI+hKpaWo19Ou1izVolTzlM/kDgZQJTeyunj11veIIZX3Gvq4575AeqscWfKUTmaRy3JI++mIBj7xGL+h0mEcCtIqYR25SkGyf+P7zH+Pl7pHVJJsZerE7bSh0iS03ydYHne7cJ3bcSMUaXRBkNi+bEky3VZq0FtJRsVjUqa5OprW7Xuj95ulCBbrGfOEeblijEk1/MtWZk/dLng4UrxGPr+2msU2Gha/XsObjjitflJk1BrRzXgzQC4oh5bbCHvoz6lCy+YBNQ/fgwdUfZCbroqJHL8ikUOgCHm+RViE9LwUdrsJDCrKtJ/J0frEqqCpJnbwfesV69raAXiPUTd438VfIjAMIkV02fspqL7KSux1IrviTqf3K+GbKWxr/Ymr9KRo4cr1CwnYNoDoier9ldUmIu3FQ587bKvgP72dZ7nR/zuD+JFM8/0um/qH7zm82txjco71lonIhAA3cQwLl44YWX/ZQt0ptPwPfLLbM/jg7ccrjPGTQ3fdGk0rRC/vuYX6C0+q4YcKrteOVTr9gvpofUNfWbdnTYJi3EDzdWRCe+fmoyGbxgqvGYj7pndeLkoGhUBfSPIioJYS0quM3DJaJmT99ewk9nPwl7Ie50CS3k5tQ5r5FL8XXUpMsMtS50tNikM8nhaT+qHMKzV/o1RoO89JcnPLUfa1i6Ss18dbF6kW4y1GDHXfAvx8u6KXcc0OgW7YzEhkt9oR5r6EunweFySz7ZVOjM2dwEni+ia4uMqPcGxduhxPq6qMpOHpYByoUDwF7TinsOOWqDD482oXYxMctcLTQPluAjTMn+/nmNa2xyWRw52PsAUxTjpRdpdZXnvLqZM0ToUemfng/WFl4vJtd5cBuVf5karnrki+mwJjWyEwYKoGoP5GpquAUMoc3gG0ep30Tr6tpj21p2g+BRabMCHX69LgGoEmPpnHFFZf8MabWDMv8iin2L9nT7XfnKfH6IRB3/ZJEz/1OVOatZsCwX0kkCzdYM09G7cDPVgsmLJqRVZTSRV0ZXdIksvHkaQUnA+ImYpvQ7p1E6cFS4cK3ApM10pOjdJE5qFNk1exXmhMqdqhN93dm6OUWJiR0d/8sIOkUjkR6jZ/PZM87DNePQTIY3iJthk0BId+umchK5rayQvsDeFwCSayZ2NK6DbxpTw2s8TToFUXMxRwaHZnyi+eqJI8YdUpPSE2AaNj3ax4ZM8W+Cb6YMm7zF6CpW5FpwwROGZStDvfCkJhMZ4UEP+fTQATnZRN07GlUxpmmwhgNyPTjU+R0/kDmw4+5JdEZFU+xVqjr130/C6LdskxosjNr2As6F0Sl4bZ0FzJoC8Item17Giyrvqk1jUdsGL+HK08+8nRPF6yy8RrmMpKqTR0wX3zF+KKMTEV7ikxFBL0fZyZ4frdK/GaqdROFbObpDsz8gEzNJS0h42ztfDHlqwzmszW8QxA/Bn6enid/kqkF+4tx6avFX7IW2W/fzzdKHwCj+CJRsOdD5fnKPujMmW0TnPxCpLqzsSB5ss8miuxsVM6LgGAffqFufTwXKMTXN+Tj/EGimlisMoanF0BlbLAvh6hbkeuw4NrcOwhm78NLeUXbGh7vGTK5vbg8heZ2hOzweDfhahhDZXUurjBeF1qTrCj09B1+NAidK0OCdJXnymotiPDY1RyzZ/viRZXt0wJb7TCvLY4rUN4EjlDskiZwBVFrySn6ydSXTv1gSjUs/Lu4RqaYyked1rlXEKjmtELt7baEePHmmai1Hopyd3c6JD7SGDr1XVS2kbqG1FCRafWJur2y1Ry8vGCDsBisVpmv9nPw3/WKiTIfe8ojeuj4Hc3fzX4r70qlEAQFRj8RglRdP4H6I7aWHfjo/TjO4Mj8Pl0rd4eyAcnCPCiqRweEYov5SBeQodbwYtjJQRv8B1O67fzUqT6/u0Dus6rxwv4SEmu9cMBeQkXcaMCzGC3PB+m0wJ7zh5la/mr/qdXyL9l3/rePozDfe3CF8trsFxezVJRE3UGofJggeHgO1pBKkRlv0zN7O+t7Jak2N8iu9qvZG3eHU8QB+6YX2Zcmsr2NrfiC74EvnvANTh98PQfXA0TF9cZEp2dmKyOLeWPwEgnzSyPktDnOZTis6Y0J589bqwgXq4WrfKBMcurRe23vxzsEgTcG4TMwR+Wmn2rwyO1D9p7zGBU11XQgc0VmYo7tOMVZtcdp3Vhk5pkgU7sAmZJUzOzuYb4ayWO9oCA9m59M8bdoA5F7vQaR2A+lkq+yPRw9ygaBwvCKEkezG+Qn50qC5jnYSjJ7lHBsVmsSsvWsVXZDLYD7kO9kT8rrS9kb5zMk8/c7iIIretl9SEfYy+2tCbhL3iv3xBwA/D3HRI7kvBT7MTNBOO8w3xXzNUve8ToDS7mWgX/dok4ZmWeDektQd9qSKwl7r2JwqINMHaV/6VQwIlNvfsWT7nV0wbhk0/6+JTJ1W9yxU4h2RaCtLy9SPbsApIXVTDqn/0mmVstfjEtfrf6Scem/W6dKpxPg+Nw3WLcE88gzcO7gfQ5DEA6nrajUXppAtrvWTcQrS1YZNmcLovvqEgSH42grS9ORIBKYqtk/OW5UmkuH5mZRDsy+tA6gdEv8NdEmtU14+fSjYvGFC6ViiyThNnNWESKjh0PEtkEwP+u8YstFAYMwU6b5RcKL2sMsguN83TX7y4zjlea+lCET9IGEMTOOyiVAL2YfbzKJq0ubK+u5coT7FZnynjF6vxO9U9A79EIQR9j3z4cZBWPaj8nTp2vTxux4gnwu1cG+6K6sctDpAnx2MzDh47LRleci2kGwf9dBuN5ccyWSTA3Nm/ppgqzgdeU0LtAbXuFM9ndVV5RTtnHhRPqBRCO/GxXpYmCPkdWGCWaKySrScLMAXNTtvV1vRyW53U1QyhvWeLu8sqSVFhkIglEGMDKYB9VdZIOV7lF3No8+J1a9jsEaWrS89jnJiSJLqFMzpQjgHvXil/cT03UVwFHXQmK8rw5YvlYyruyhTh+UhT/NgEaGQfqjTGFe+hVT8r9vUP2TdOr4aWM4SfmBCQ+OFiqgVi4cz01L9ur+iroyUhFOzfVA9jwmfMVXugcco13BhMcSdU2SXhnsWyPFPn7TEiVsuonBpAtCa7j2SvbJsWZnm4KEwnYVKvdNQeF+IjP0hv1xVMoydcG/PY9MOMRaruxrK4X68JSbRDKLhDLLuwB5Ni+a/eDi39/vYwfh7dMG4dzBGu2lWME+/JKCLF0SW2GX3Amun2n9CaH4yZSqTvdn5kfs+0J3pWCvng1xZ5ukJUG8Jnh+fcLsqZXYynXAvJHBvGlCxdRDJa24KySzKCXRMr+wCvPqnnBMnJEEYpn1yqZ86+BXVRGEp4GyCpWrLcSJ15Fwbh05xbyybwhAzMneF9aionfSAMmHvaLunvD7WZbUBKNQmwae55QlRnRPYbfWSuJviDYS1zdsMG7TmNqTgwwFCykG83NqyZdOtQfsiV9MPakukt3Z24Ea7JGpdRKHJHU7B5xTXzKec8HzN0+p98WULz648A8yteZ+xRT3r0vpi/8fFf9nr/upovWBnJ9Wab15Cqd093KE5BXnzJ43Vy0a9FcCwIVeEOWeNCrkjr/WydBCJiBWzyvHo7CA5Fa5TKDpXa8077cExwtTMJE31ehQMlsITCsKwsSIQuVMHiuIPLom0bHgS+UtJm+A+hiQwH0tbGV9CnzoZpXIZIM95xXvoCSQb4yICUw50pVddzTh9BxOQVA+8POvwkUGsruIQbrVZVspHIz+HRs3BMrnKifO9qp86ZRf8XFPVhoyptxuNePTaa/OuEj2mH8am9nLwz5Ulrsc8+XApU1Al2qiXLthA/HWd5j9ak17hS+uGTK+7phoZaxB0ZjwBMcrFwThbOdzCtOtrxDINp5/x2L+8p+KAkl1gCCUbcx7OXe0wDvKFRONjTb+B1Pe4mR8MyU/LyVxTXOFeY+XrC+d8scj982UzvktcUsZGVsXC3G6DohMfdgLTxwwvnXKd4VVSPpZZX95vy+mfuiU9pn2fHvl/Z9katqE4H9mav0PvUbBOU8fAs7TmdBt5FKhp5FAtNn7mA8YZEA0NRZ162GQMN29FFQpZYOZ3LCYwFYvpaJycQwhO+pB+IqYl/I2uQMc5vW+CT8jesXciwtINMtp9m3E4PuddjX4Qb1Axk4W6sCHRS91oSbZPz9Yk1e6tWEILkIQf+CEjFXDCjJ+dEhAvPql9Az04KZdSIL6dQmVq2ZJIJvT/bHrqUIGduMJzj3qlPuKkan7pVNAO3FYY/+NKbd0+pYYfXMFj9vJTbjom15RlsIGctl3SNhowajcQ9eH/eVKmP0ub3QlIVcdIA5KZp8WnKi07vMNmS3qzV7gAJTFGZmLSZswgTx5wwWKK4SnA20CPmxB4d+oo5F82gfRS6OKIg9rA2yVR1394f3+rVPueUDvF2XIlC29sJMB3yfkton2YIQLZGprIVMbIgkgBSUy9SNPrXLJ+dapH96vvRsWyCVBnVqOl548c8cDmXOaAJLuj+rUdv2LuR6rzV9yjeK3X/c7zj8gpWepiYz5q1VCCV2I598N9HqdzyvrJcHMbpQyE/jpgyODqwcQmgeliSJCc8XXiQD7x0IOovhc68rx4W5gXxc7Ei6lsFXezNMA921pJEiuXq8YL9OFUL2+m0CMMa+cOAY/TxTkJlrO3iLWWENh0M98s49Zp1R8tTjAiXHUIDJK4BS5LAn4C7BJVO5DVjElVwCzMudM1G5F9JKz/Fun/NfqkpBjh0xJbop5xB+w7ydPD71f2qJORde+JLu8kCCT12wD9VZC3eEtB3vKQ2b2wVrKFbbeNaBZ8apx5Rse35X0LDL3QB1j5TOn1M1Wh7RKBBJG2V0nq4o6cKhDv4ka+aArn1RlgDLRhsDx/U4USz7cYL/vjSa6vX1FKT3PAHTEeLxlfn2RbXRMYPdUkamDH7fkdFyYIL6eyIjjcwkxpcUetPo67aJMMA+Zj3YOktIgU5wV86TSZt9MYTOLgUSCY4MY1CUDkvwvpqoV5k1OSv4kU/zmV0xt/6HXKAL7hnYh2K4bX3m6tlJbKwOOJiOTSN1LoiIdBwH76nLW+B5/x8x7a1gAUReYUN02oATHOge5q2eM53Mlq2T1UIE7+loQHg9yr9D7ngWpz+QgIAbkyvVKZ7BfNo8gGlRDVypHUCH0dtvAleUnPl/QBBjv8zUT6ZnNKax40VCnDlIQ0a1bKrfucgbfzFUSWedPokSb3cxdzaQZE3Fn0Vbcd3KCMlwhMz+Ycg4VAecco04tTKypzfmNXlDgfzJ1984qWHlwCfxLWuSKfTknQGxkCIamYJWlOWNANT4DwRQkJEpDUYfzovebYHwsRGXt3lxw9vQVuJv7eiShjt73FKe7Zi/zGxG9scSDpnVD42nsjiPLOSNAkOUC2Uv886WcXcMAY9yjrvIMvr5qkCmz7QoG6gyZwlxiAdF3yAh7QIbgs46+mPLdCz5+lmsBDI4riCfUGkeM2dv+Zirba/aXTlnzomwgPGBP+cwMAOI3DfnDTLHM9pdM/VOvUVwkFr3G8s14T+lYkuiQPUAozhvGr24C6kQ6r8B8RxyBEX8tUu+tI+y3xprxl51UKlr0oeBsJI54z9B9KYf11oFgdZNJKOw8Xbku6xPIuTpnPCsXckUIvCfEajY0odJygMzUZ+zDIcPAcXEKibnYoJfy4lUQciYmgeIpM6CP3Sxwx888JPX94MEpG2Syl1fI6D7d8y4XvmZBIJ+KlzLK5REezyUy410mnToiU+S9woz/qrBGiXJXQHis6sbvGMwnNZOmYN/kE9ZkdbSJKh17MOlnZLxVh5+3LaIA9HhfM2AH95K857YC8fNiMyE5B6USbtIC1HndNX7MrxJ0ZPCC002ygsAJ1opCD140LYkxeU9ha5N1VMuAX/mz8cXzMSRc8tZBFRZY47H5kyn5ei4YPzS1llTp2wRBuuFZWFc9/GZquo7oHyL0buVenH8xBctpbrxFpnu8bIDPVx6Xb6ZoyP9kKkYxBme4ok7pwZ/MUyzL/+r+FP+XXKP43Uy9TacGaXiMDXSHUSdKZYagqjuGQB4dX6Te7k1w2JzFmjgdSqJfNAuC8wa9klaKuhKIDgvEdFniNdH8RbIP6hrshxnxFg+XVzJy24Gp9KiDvXBCr8XOGjiyTo/5bR+3yk2fGyAV8YOBpDyKxM1uFUTvJ9uEhbttlco6l0Df7XoaRYTeip0FBA6cJTRRz514Es99zp1bNs/sk9MzVO5Fn3/rlFQgU7P0SED/MBVx8wDzyQ+mtOO7blwy3e9xT/oCnLryGXf12QKJ+wXqxsLtGK9v7ZL0qYPeMrrnxB2ELUtW1HoBaIYeoAX72Mp5izpBgDkFbq9TEb+FvILT6aajl+10UFyrXYK6M/cB7FzUFbWYxSBJQtt4n9rSyXyP+eyH98OUaYxkM0TxF1OeIyNT8gqZsm9mRbzPG3VFPF1DoNoGmVqekKkf3k92w586xT7fDuZLD71es7jo5CP/0LnDNC4jwDzpFJEHhvZBhsWzDn+QqSXzq3EUwl8yd375m5nyk1kEtvvuG4/XsKZmiSqCRcw74ydLZMwR6RYz7vPdeHK/Ycn+epqDcJm9Gl+NXEXJ88UZhPXlTfzz7QjEyvY3cK71ivHFk6BgD5rLINLPAvu4OAvJ6NAEXP/cNdFBXbJKqq4XIKnMQHxptBUSPHYAOd29mSDpMlYxFifs80W1DNw4GhNSK2cWTHbPB76/zV8kds2Nu8h3PNkbp91IknWZfemUJwk/mbIP03g34T2tzXWKCOwe5TSfikedUtjeAyrfHdSBcc2RxRZG0O7TeDs12+rkAf0FpM82YuC1vuVkyJ4niK+WQqLCwXzHL/sYqBpGjQe3JiQSVSKAU6QGoX2MR2V742OwLtcdHk+6t8nhma+Bdu4x8Drnyn4xtbt9sAdoTTqSIJjGSRRKwXzlqduxM8Bc0Yr41XLaPSWYhUC8R9N8MbV08hnQz/nEeIqETGF+tME8v0vmy/vV7cwCcbspG/9j/vR+O1lApvpzYv9Bpla/HJsk/iXXKH63Ts3nCxvsqO0C37ZvLVnsKxb9vXcjXjRYIjmE1yfY9xK9yibYoPd4nkcw+c298e5r9EK9L+VgPy9P4vvKKJKT8DhgRw7ZxnXCO0/s14wD24dP4PeFjf5/us+ffd51sL+PtFVWvnQB4xT2jXs/HXJSxaYAeXB/kn3oZ4oyE5YOSMsPS/xVfGDJtvQ72ClbzPwuPQBJ2vnKXRjlNogu5NgTSeZSuK33dQPv1SUkRyeVwfI87PMbPf5myop2qFOvGHUqZC487ALNJK700UesUT1A15TmAaT4CuLMuT3sDm+fQJka07gE4sEhPohMlGzRa/qnAL3X8AbG327khPAyb8MBTTMTXHQtVI5bTgZzME3Mi1wrkvr4wvy5DZHRI8fxBCD69n5fTI0HAz8vJQV6U++CvuB5NYG8+p/e77mJQpA42jSeuUHGVoTFvKaHpwb4z4VDHzHtCR7BT506tZ0JZrYvA28tTF5yeQcwah29LMf1f5IpbvGLNTNX4l+y7/zvZup1TDFf0Cv+psXHVEhbewPIfHRp/Gi/sclDTs9gv8QHOnnBYMn5cMtB9JKhAa7Ksc9TIwD7HN2Jq5wynvDVZlr/238z0Ano5YJz9AQ5mj0bT+CskqiHNQXPbAoSpTWbK7u3dITdYJ0xvynIsLPzHhBzdAwiZXZFV8SeVbC9+6dxhf0hIZx5zkCzXcxv3Q6rLf3sWfe9djdNkO6Q2WOWx9Be93UAmKdC4ljIlPN8Yk0Oq1VJWt751ikQax2Pv1q9QIiohpnfiEfSBKwCah8nBM6GkRDyHrHvP2W38YjK6aTMLhqE9ZJnfPVViMowY54gDI6DuvaSWPI8vSQ4Xmf4RpKkiYq0jDmQNpHWeNy6fhHWKy0wbnuP8dcf9HJ5TjUgnVszbr259kR1nD3IaVs03slApqwt6pSqa3j8uoDPXw5p8KVT8HwjU1We8KAejqhTZrxiv5gSSxeZmtOVTV7m3QRVCssAZiXqtBlV7v8OU+vlr5iS/pJx6b/9Wjo7E0BAfQjcZm2g3157LYiFgXlipaXo54djAYJqYt4al2lIro85+vGdfiPQ6oeevK+ehTpHhgAKJkMm+iXWbBC/iKeRXCdy4vUg66t74F5ikyV3J1lDtFqmZN/JTKi8eicCtVl0gesGZksetCogik9XJrr6fanUaS0CYvcO/Py+4Um/3/hgGwJ6wfRwLUl6+7DuOg/XTMQWg0I82u6hL5aoQ+/4p05pPfxkSm3eBNDOIlMwJgl6L+YC+vGsMu5LWgJZusIWxPc+ZHw9STDf4H8wlpWDKXA8c+Qm7uZgBQkXuHDZieSqN1cwGNNi3Obq5SS4HJZw4P8fd2+2rSjWdWtfkAeCgMohxaCu5qBQOFNRUCywRq/+HyxX5Jvf/+224yRWe3NnnGQziVCU+Yze+2Qy5pS+m4pCZrh3Rsy+Rhbg6a6rUPB7DbWDwlKc9gy0+chGp7nSGG/fixaSM+mUlZFO4XtL59sd1i4qF6PmPt7vsYhTVAyuST9MBY5DTA3yTRNr8enb+0VCUDeMGaIDA1x76IQj0qnjgd5PXYy+mWL4/FGmJuLvmNL/pc/OT8mlYHQ+UV2cb12Epjxs0N/aff+31diAnRwWqJXpNU2OFnmVnflwMNTXbRpvRRrjVUh5BVT3AskBxghSeKa6LA8fwKKYdOXluVvUV0h5KZfIS+kXyifxdZzCbCNRxh/n4wjDQ/+8U5uQLprimuIImck0O+enm1EbW0p5gB2gPV/uwQ0fpBvikyzY9d7vHVof30yUbhI3T6vxDZKFk+ExIp1iukJMlaMZ5bkkqjlWnnIao2NX/85TSySdamHVoCKoZhOLD/JmidCM0O+ymGMpk1SwVXuIXmAHNIbHfE1lQr+i1164NDnIoQpH3t/TSM89iE/cy4Hh4HrCgrk6pLJ3aA3NOd0QZkuDS9Z+vIdN3yvaHbohsIdzCkBVFjbl1T3VAFcjpiTR/GYqhnNegnwIHTQWOp1/2s/yH3PyBcph/oup7XMvozNSNvDJU6vFzMcw8Iip68x2QGlJp4Dn6pQ5AjG18gfElLShvFlLpLs/x9RU+t0aWhD/0zTz36RT9cIgh7Xj1ynbQEv+XjovKW+wJo2tsdRSitAytLMt5Stfk/agMl3r525PgI+TV8Ku2FNGvu4pD+36fSIe7vaFHmtvDRs4lw70x3qFQS2cSbeW4xoMR54ja5uQm1dRHBjYHhz0bozyD7cc89CsNB1Xu9eem20sizeU/Cygwz8fTTK2iLn7WbBQ2185LnGHzh5WD+HJBHErwWy8K0pQGkw/3i9+5zmCfA41DM4BZfZjREyNc3p/HbhfOnVx0xqD8GnSmNR1BDOxO3RWKQMcVTbpctqM0Rd5v9fhXQ2DQ1SgmYweDY7vlB/33bVGHzoXcLKNVfA7ZYErELU0y8uDamwkpUX74RvAJCWm8xmd+nnGKb1fPDiqMNHWNrqj466Js268BykYzCiP6sRU2okFFP7sm6lkQ3R9vJ86VZqGQfgXU7m5SWOf9XsuaO43U7Emn4yPTn0x9clTh/zMyOvr/T4hx/YnmZLHv1vvZ/B/BarRv0mn7HlRo51IK8B7Tgzxy/4+/VaiOj+ckH8PF9sIVWHUkjeSqa5F4mJCDAzIG+5fZxkW4/qNrvY+pYk+aQ2QX+Mb6qMF6VrqXihDm1qOhrQ9peimZxWcl2xhKd3ddPYY1GicHwtK37a9beJzSswtOf6BCcftmvm6HWXGarntiOH3PU2sgpiDzVJHa/Z+pyR2bQYrYUlMZUsRMmN8KmHp7WNsVGIq0ft1BOXhF1PMvVPd9/SRTl7uvgMcNMTUeP5co+OsjSYePV6U/w7iHW2WBA0rI4t0zAeeUtveo89/aCVclhfKP5eWasyqz3+NUFEeVCiP4aNSKeXFzMPVdKQ2GXtTXkynzyNaYwUa5kga/f2geaJ/3rkNe7KMvJ6rWWiv1F2TLNrzHoy2Z8rVqpRtNbv8MKWfB3WD+lUKPt4veEMD8ftN3k08qdNvnUqO5LiXlCA/TCUcnxsQDMk76nip4eP94PKK0DhNyftJz5/UqRE3/t16P+NfOkcxNiTydsM5Vb+ZLGVQhGZCugBbuib9nsq2abpoVMt+zkI8dZCftiO0m2JP3sIgr+V20gWVm3SEWLDsG7yD2RH9lXtJMU2Jge3rRTS1KTGYWL3OOdwI021kNtlrx2pDPs4UdB2DvMrdGAcw5uQCM5tc1iwq9qpx3Z5vaI3mN2C76bmEWnkNUR+UlK86xTGgnO0ebGQJI24eT+fkbfIb4o4JpFO60uvUK9bRkX3SqUnZ97u7rTU01yYxVQvE5N2zSzQU0hGMZzXlyvHpQnkt9jh8hrMOFvr1Rbq29iCZ+CjDA9cy6c792MRSsAygCX3SYf9gcbFxVzvg9M0UwxoULjMPe8OYNznl08dbJ53Zd1SDbtMrKt7M5tjC5G4f7/elUx/vd91q8w9TH5368n6mVvb9KcakK4NynWB4dcn7yTUxJXnB5JupbCaSLxhrHvo7h7zeV56aFv3+W/qDmFI5qinbwSikfPcghn9Wp0b879YmSdxfzm+i/pvuT72xiDGarvM0di80Rs2zG6HT+jTGl8OchzqPTTQr+0iZ+kDXxN64HWrvSQNswS0K2HXdDjXJPQC7rMQM1OFg2+9DeCbv9XALkOowQuXd7AE3KTF63FQ7XI7fepNlk+gG6VYS0T3KNIZWa2LZe/EWZvmK0n6VvTtDG96PGBxHl4YJs7EDMsRj8ppWB7FyIq/z0amu5pusnM8yeEZqhNVkvqO6bRNTtxPplGJfianejcEqOmiowXoHSRGTTmW1uELdB+DYQ0cEblSRF85jl4uv8gjh3u+tGmxCl/Kg1fGw4c48arm5Jwe2JQZ2/mqBXmaafT+9ugXudWko9egKpPu66YzX1d71/dx1LvaHXQftm94/mqENMa+kBhTW+JdOPW3yfmsczdAytH79Hp4KULbElJ1NSaf4lRPAxtRS9PlBA0lrtAi7pJuiOx+vuXjBize47cce6dKpTtErbQOWWUhMXa0aEtb3pZWfA/IdjkGf54zpev8cU6Ppb3pmSvxfLTPV/+oeBH86T72M2kNlJs3SZDHs+xW8qM5ZS7FqWLO1W5DzhYa6/NxzKOiUeadj7Yb+cLXlYvVCY/zgBks0vbzhcJXOZRhx/V4v7N02ceAuDFg4lJe0tUyZmOuf3V5aOWK8ldQ0swf3vgek9EJ/fKMxAZuiBlcAAUt9mMOMs+LOONnnLUbB6JyyZyR1EHUzAY218CDvNKR88NGpXfJu5rmwL2DA7cNvnfpiSt66Go15i+r8bk9jii+IMTfb7YC9lbaA2ZVboLqcQsoKFR24meyIEUU4Ds1gLwNnXlvU1+A08V5VW7C5+InuLqU8trmcA9hemgIt6015rHNV0uEwClFr9SHlsWdaGOpFrNGcn/Q0Pp2xhdrgThiWgUXeONI72Ovn/pnKkt5vIp7Jmz1GGXlJ9ZdO7f1+rp2SIDGsE1P7I/mIIK4bwG3e69S9GKOX3NfNh6liYFJ+cttfTBWl5qBquDV5+6X9rVN+TL8P1t2PMiX8rm+SNPqH3PP90zr17OchgMou5SOZMnz9Ci1KPmYFccXlBUDKT1G/qJSJpbtQQ6SNWvKKMuWT566QYXqQ6Oo9qh35/UQoYN2uFwiBeWpiXpZuUL8HgIaaUl7yS7qm8Z0pODdOAy4+WKUMaqSe0VxcS2A2K/p5P+6MeDETLrtsVcnYJv0cxxVPXDKo+2cdzMGLRjvc03h4pPMr5ejG+BPXpVmcQw3HQPbxvh+RTn2838JU0X61pLtfeerL+30xhbpLXrcZpjmG/g2AhQoaMFkoDfpLdFK2LinvNAvYobkTiaV00NWgrdfkDdW+t5cGDp3/AObo1AeDYxdHraHZzoZotBu5YdNdahi8/iSmlEZP2bjoWhAlOPb7X5kcK3HXghCQD/B0gc7Hq2jkC8U9o9d1BYlSkE6ZZ2JKFaQ6jfc1ebWyGZA3Nw47LlG2pPuNnEnogkzerxjY3zqlXg7k9eSUEguJuvth6uP9YntBTLXBzzMl/a5vkiT8S9elX6WV3K+hjTlU+853k8VBR8XYr1MmleTH7ZX0RlOlysw65ajC6hg36AQc6djwVrRw9gyf8gkjZkqk/FH5sxl5OeGYMnfhlBDK6gANvt9zrLqeDHh7jwvlte2kYRjdENRJu6UxclqSTooiDzGnVLgaKyydg9QFhnVdz1AnAwjYuo4K7nB8RU/zrlxMXsYhEze5MrG43NPZcv7ew0Mj3b11Mxqj6SkPPjqlro518/F+4XasYXDnt1zSrihP7cdsTnW/pbwzWFcyBPvpDj2bmIpPKx5he0tX5DUvdpqcC7UAbjI+oB4HlFc4lepRXedzDNnSaGJdqAvIo5hH4z6dpnEx0m/Ganeq0C0yrWHvfV2DHV4bDBrHbJI16MWHKS0f92N8uChB1Mn7GevhhkuuKtWMk63ZaB4EYmorSAZw5zhGP1uS90aZGIsM6ZdO0TWnfFa+3A9TiXC1VbBGYwf1sV5x8Vmi9xPM8Jup2OkK9QeZGvO/WUP7Pzb2+DfplLizRaTqiIA4sGSQmj0x1nKrlL3XQgdmYVww4iiPsON1lME7nVXo2+t1w2SHdCPzDQPDiUF+3+tGAdS8FpOf9w4NViPHAfKWb9QOzoZDbnXcg5YKJWr8RaT8oa86gFu5pDE6KwDXrVhDqjQ5sss9gFm0rm7Gwum7M1mXfYNmvw5gy9wWLcm6pKwcHyVYv/ULe88WF5ips+0eZNFw8HyZbTlsnsRUOSOd+vJ+bD2luv/l/dRDQsc7lXTqwPtUA5pSpzzTr87wWpEY58kFxht/r4JHsQ5NaW01rDzWGeB0vUVjo1RpIl0dyo9+mqFVZkYaT7Iug7vfr+WS8gnlJe6dGRuP9Cg6xloaL9WuBCHzdxjkopkmYp4gbIzXL+/3xZTOk05pA9KpT55yDn2/98GsJq94JF255m6Mrnb9pVPjppO+mdqk5P20HelUJO9+MXV4vRw0zabimO/2edi/h2iZab9ntt/+pE5Nftc3SRL/IevS/7ROTR9ih6AMoibpDscCQoXn0b9FCw4rwyqAlSqNsblSUUauMh6K7WyJ3txcNmzl0jXVKjZAe0v5Kym3+xs81VeI3mC9J13Y5hJka+OIxnRSpqwqTQm2u3mM1srtl80JUweucb87ohrPUxy6xEDw8hni5OrCfDasAqMcuy4q2yNlcv9Cx5XbbEcZXWgbHBznJawnG2LqVZ2aefKuS9gopf13nbopmko6Z1CdP+1ojJ78vs/QF1Nf3i+olRnaSaJDsvRYB4V82qDZT20yaZW2wDbXgLwsMzl8qV0ArNBWGMrdBtCfSCoobpOgUQJw8SOpA/Cu4ZXUPpOaWLhsZaM6wgrhxoipNCAmN4qyRX8wM7jkJGnknSeuifqdJ696FNwSyiMxZfIKeW+3sDOI277v0yqhX+lpky59MfXl/ZjIF+Tt1D3p1PZCTO2mlH/P+tZFJzJqYC/9pFLNO9uU/w6/dOq5XAeo+RYxXOg/ytRU+M0a2n7jj3/EOoo/rVOymF5QD3cB6YY6ozF/U68YCNucw3k7kiAsggUqoUNecM4yok8hb2fV6yJNJi6Fg+XTHqG5YRsabaRY4MVnF728X482HuV7CKJijb5yXPTr0knnWKNb6Ki7N+Bj6dXwgIzGbGllKTNGxxvYhuJg7HpWOvfUYQvPGeUxV9qStzycrRusx+s1Bo/bkUuGmqXCpktaNhgcDlyaztgNjoZq4rEmnYr53Kb8EWoKKjMgr+Zpv5hysqCfY/EdSv8HMUFTczQuiRfVDeZdsyEGkLyevuQQZu/cw7BRTEAmowqv5Zi8aBtQ/lvppAvD9kRejGSJdHrbOVC3hyMGRiemCIO4/jDlnBwNkoWnUnI9cxWqo4dBXrjd8nCYzgzycq8dJAl/phqG5wyDRN40ydQWM/DrATly4UWMOArVMO9BcfPDVHntmep1ylf2xNT+LbZwfZD3sxeULJPlUlRhxO4OBumm4tDunyf7MHUoieEf9n6y+Dumxv/SdRS+mR9Ilzw/je1gVMAu2+9Rc6Zz8gYDswA/K8jLhc8VXe1xSmNg3XuxIJ+nMXrkxaCcPjDKDiuOLW06Hng0RqJVvSPv5+ZUZx9djEqcz7k4nBk3iHArU35RHlzcRmcZBqpEeUKcJim7LK0A0vdTw8XqAtx8lw54uESSjMZoSd7F9Q4yTC6jApU6PzSxUpo1VLZwYtJrsG8yY8ACGE4NwL03Iga/mJI10im/1cg77cZU9zf3M43s4X7bJFK//+1IO5HOgEFMGQ5rYepQflIRLQ7Ly06C5s1cDFCivCQUTxl0ynHkDbtFiuXhRO9HMKHR8pAmRl0bUMSDLQZ1MOLiLNACIztzCwx3mtqgdqwp/61hg+pxbUDyumv7D1N2i7+Y0r1DioEz/cVUXt+/dYqZM9IVvdzSyUWLXfNhivkofjN1oAv80akv70dkElPN+WCjEhSUf7+8X9bOAgz0fo7mZ3VK6Bui/9+ZmnD/18H8/+w93/i4qqiiDl0ueZzI23WGVKKt5RnV8TqT4HpwPPRKq6AxGjUFbG5bH/3rIWvYyackdp1cW1QXvVfkFpCRDrgqGu9kmzIY0DWdrGQHozDJGrQ93oH34v5C17pfKY8UrgOjwFHQPd4R4nlg7mEiTnj0gokG8+lxoMK9LjuMZu81F+8fswCWzSul/LJvuHh9GxlQseWJDRfXJs2e76Gs11DquJ/2OpXZ/dy/NFA+TH36sj7PC2Ls3u9zsdsUAegLRjUjkcmbjW1Gea30FxjwzEqTfEnvJl3ARkfrDIgP80qCR6a5aLUHqhGvCeXN9e7K6P2vALG0YVQj4n6vm53Lp3gEVTKe26ZAeySraWztVQNuyalE82IBh49CQ6gG62+mUFifS4j67ix/06kvpqwIa8p3IeWpL52yW33HYTIgpg4zScAgmq0hPi3J+53khYPWns6csdlc/jAVTIV+j4KUatwXU186lXTjn9QpgR//Zg2tNPmH7On2p3Xq9MpX5OVGTkMjZV/C0AwyVKVbClQX6bXlUd3X+o4nMWUIA0YLukZ2zui4FZBfl5anPZrCPW9wcXtLsNk6U/RN8lpJsp/X8F4jjek8SRqW5ukNuuFhjxGcTw2bR0UJI+kpYuSNooZN1nsJMNTJRWncIE3WS3KF3nB/QMPeLxtUk4zGeNevuS17rzRY7FuoBOvAZPu4S+foKiqcJVKZ3YF0KiEN+2ZKbYc0Jqed+M2UNboS8+R9AhDtiqGqvTVSVIvV8CqVHL0rs4BkY0deLxRNVOZ34NhQqzqQnmcdjWJJXvW0M3kYhE2I/qjUmziPFBmk3XmOWnZ4k25vu9LItVWONuNVwHWsqhBo1xXlxxRSFEOVatY4NFBl0Q5YfiOd4vfrb52K+b6X2FI+mxhmd2JEv1J+W8Qj0kW+6/ehJw9I16YlpsSAmLpq+TdT4bwmXf9iirO330yx7Yh0GrbjAENz33tfXfpJpkaT3+nU9B8yR/Gn85TEXedobA82sNCkK3+5OCGSg4hTfJw5GerHVEbrlmSAc//d79c0AnT8LObwfLAyGJXXDfZPe9CYV8lxzDblCxUtrYBNBqYMh4coopdGSIwpEMDzZi4xUKR+P93iRLpUPd+U8b2wSYwk6/scDROMyrsI2G+nBla2X2F0bHOOPZcgwRxDF42FQswWEeW7L6a4Zbrt96R/dLpbF8qHqdhQiKlV/yyLt970T8kzGqMxDlRU9jIdv+uUp/D6ZBh2J5WLV1lVwKzhZmjfmNmweBzXsNpyJro1edFk0j3Ju+4zEfXnOG7Y7Z6VUBZVgOo+0dP4Vio8bO1XhCBXHTFBeBveOCfGmqfCxbuokgEyZYHGSwdgbty1AN3LIN1waYzvSrcAdT4jL6pNNikm+YneaXkw0Vj55OXOvPPNlPkSdk08G9Jr9igFDBdWycUcIy8uT/o1t6ZScQlnCDKgH1t/ZyocHOhqXYnhpPV/lClh+jum5H/Is/OjP8wU6/cc8y+NySWzHVfDNblZqN7WjGORwu3hGYCAmhAnKcarhHRl1OeTd4L9unXzBs9ps0CrsvpZZlF34NBIZ4zsiPw9Luh40VUdjZF5lMb7ATGpzNfktaxpzbHrK1ehO3BXtG3L5xLxAB1k5URFe2p1DdPHHr2e32JU389ZirN9mgE/mAGC5G7o8/K0+zA1bomZ+e6xuekuXAfYLGfk7fZP2/gw9aVTH6Ycrr8HnArEFM5IpzYPRjojVSq9TqsMDtyJvOWCmSmupZcBYXgFVKqadGUbVi1Eh/qIbmtHTfLMGgNK++Sj+gKNY6b37OAt3U2Eo3hP6e3YzTi87Bl5w4OSMu9KzPnsuUCXv+oca45qDe7wTMnneNtSftsvCli+Saf8m7iBpD4RU023Jp28haSzq6bon4zt9z3Mwl9MfXm/0HOJqUdHTB2FmCoFG1YcttyRh+ocfjOVKHtiShZN/6NTrBiL8g8yJcq/Y0r5h6yj+NNMXXYsQjs+G1ws2xx5rUoib7QfRylTJNKVwdnvUDk72MSNklC6X1Gd1h4cSxN+dqBrdK1m6D6upFuUHSRYjfZbdA7vFdVZfUQpSeAuGHRV0OCtfRMTM9Mjd/aqIAm0uQOadDqgr1deg86EPt9R3RcaG/2SJrfVWYb53XBQL6SUvFOjS3BY4hC1bbICFCeU3+rwsmfi4Lpp0vK22evlRJnidkRMMT4npvz3L6aSJsyRdPhAXtTv13UMAmLKmikBOshUiNW3EgBv54hazIwmOUl4g+2o0hGmK8pLsCC07ItK3jja+k38lrUWppepR/lnqDWx4lY3yJ8tj+49OKco75TMWJwhQ1OuFWJiyXhI/arASMr0Jqk2agmrNia/K52IKbi6GXBqmKAvSBtgopgHH6Z0uP1iqstdhrq26fd9tElnpmE2+s5Tz5Z0H3ehQ7onV01cZ5b00SnnyFekox7VFFsfEVP5hJjCIP9Jpsa/6/EiKcZ/GtH+m5gK35yP9kYALr4tdhKwdTVBM8oDjt02CQ8tgxtGM5/1a2deMlxH9RMNeRnRmMoNHt4GkaYkPFIes2mMXbhuhbo8X6Txa03Hp2OF8tNK8lM2sTQZjnFfx+XVqkFya5Rv1myL0VhyG2LwLcNUHVQIhnlomPEYO3Ct9hrqW49GXiPu9uDxmdQ/O9/POiecCtt0s2PilVzYTLpGtY4He4K3GU95ac+IqatATOnquOLiVhCJjvmMvODd2ab4blsHbDb10Tz2z11N4yqAR+pHqObEVIz9uglhkKoYcLHe786oFGCvAtKt8OI0ySzdqrAyRRc1jdfSWDg996SL9QLtvbJPk/Fuw0N04xKqWfKQC94262BipDPKh4yYGr8x+3g/L7BojN/9MemUM/sfTB3lhYFu5FI++spTsXLHj06x89L5ZipqxJK8pk1MsZtpf5j66NTwYFpohO8qZWJN3z+Oth7aI23LJUUnSj/I1IT/3RyF+g+Zo/jTeYo7nRxUuwT6Hi80ZsOKCajwA59j6znlo4PTHNGaJJR3eF+TYJOpJzQrJ+RYt90XEGkiopo6jEve7FXAfS1l6DM159At+BqU9FmjaicesMx+tXA7jDT0lHVBXvNgtHC+X9foy8xp2HvxruFtj0O0xWzH4XDS7xu19MdUpytGXjPfBWDkzgOd23mWskdD5/vF1FO9L9IZOw0z/VquJKxWo35vGfbL+4Fdkvd7b2xiquyG33MUJ6PvL8HbxJSpEVPv+ulAwYipYBoZEOd558BgxL6ZSgrumcF10TwxWPAWebmFSowUqY1edNcAE1GpYW/yOuW/hHSBdyIHmHSKSRDGQy6SddZCLJ4oBd7uOrDU6vCjU/5OI910duPsm6ne+7GAkfdzlsSUCQfKR2HSqpB3L4bafrpLv5mq6xGGeyDvJ4p2/8zlwEZ9Oaj6FVBzYhqIKX91r1L0JvT9v3TK8fOfZ2o6+j+Ovb8xpf1D5ij4P8zUXPIpAycvqsPTZpfB8OyT93qfPLpGyhth2VR7DIQ6SON+DwK4B0WNlikEHEaLzIAiOgVo62GU4mH8csBVA4Zwvs4BD+neAf2xWmG44l1IhCAuwO9ucv8M4xwYv+MNyl/pCg2rs5tEzMhlvXcmoPb2t8DyOV3ziSy+0XoZEcTBjZi+BtIJSbWSJmkvegDblb5lU+k9b+YTK0I9moGI7Srbpom5EVUQk1L+1inZ/B9Mxc+zZMBDOLlotAoxtd48VZindohuFUET30+VBO3CVzCa+zp5vy3Rud/AGjX6ydJEP3R7mCiijU5UUh5zZ6wE9ZaPUOVmC1KU2RoBahI80y0HaZQ+GeUnt9+WuJtrXLKnXxLG97OOwVPeNsl+PMa/eb9kFokBnKX+ft9hWzXsaZ9kYI9zhNGr3UE8GFEekuHGYyTwZfqZo/gPU6xLLZ6YHZkfppL2TN9/tQw9dCQghluwf9L7yaPfPJMo6f+QPQj+tE7ZESUVe0RSwK6TnQGtmN5RnaIHsXV5k7d6wxZVV/RTNHKtBlEtl+i/lIAyfJN2sDYVqvPdqdexU2xAVyExtsuzJl4qnAT30WmBih3ZVBdjzQFuHfColoOMS5oT3OBhXAt0rzMbsBjGMqye+yH6Z4PyT9X0fWRr/0k6diSpiNVtC6tFUKHSPimHpw6d73bi1awbL7M0vR2HqIcSjemzz/9iKn/sZfQu/byXNyPvszYyymMDaQvJJOyf8XNt8krli/LOcvrg9f1R9NCViSlUxaqDPJlM2fttaxy+N88AZoVNqTIBSHH67gpYXDgTtdVcbRhk5Ejv/om8cRpSzVjt5BKSmjFU1vkAwuhF3rAe+DH9e19rMI/qDLZHF9CFfq/Q84uYOkzcGP2jsOawqewAoiQm7yc0fb8Q1u8x4ITRR6eSYkivk6h4fzMlPcQaohkxpUwnVe8t5x1chJeJtnWl/PrFlFpQntWH/LbB7vSTOiVywu+Ygv+0TfqvrqP403nqvXpqqAxEusbcjnRA0bgLRvepC0yx6bU/YxV5w5nXoDZ8ZeDdiSbD1n0OKbiXEJ5sF61uGjQs1vvnWGetha5hpCnyK6ihVac5ug/B4uLJrKP6+HTIO1FsSXG85SifBCxHyxlYabJfxB1Mlyig2QwrYjzp58JX/hndgeGnSZRvC5AVeUl1Xifd8jjSzZ32qBkfFkmaHfYPR8+CK/d3nSqi2wBVYU5e6M6fAmCndoDu7U066BWOAQ0/7ev6iJjyllGn7y4cfZ86AohnNnm1yfIoseFuSHkpuzwNeBcn8obqCYDNRqQz0uhqoNbaKiRSTKRHqX1FMzETjtW4usGtJC9pmIHchJeSdKygnxN18aylH+9nntc6Gq7Sr/vYLkinLZOYst7rlJU5MfWWibkg0qkm3NbEQK2PGYb8jnTKbv5i6j95yh/frQ9Tsfea3z469cXUJ089twfSqcOdGHY2P8oUL/7umUT4h/RL/9NMnSYV5YX9vr/G1ZaH3V45YqRfnDShU75BvlY2qG04l+rkVEMYVSXD4GD4gBMxdWDo+lT94hUx1g7UG/BqS97tPEromucN/f1OydAM1xbEna7ycJ1lZzTXmyRlcZwiaME1JS92Mzns+G0No7tBdV6lOp28tGMH4XJ1wMi5eZR/UAtgv61TDKVVAPEojvcf78dnBnKp3jwM3Ra5Nx7ijHTo8Oh1alNOPzqViCtiKnBIB82075X85f3yNrX6fulDCI3x46bXw6eDBh/pHKU68mq35WPMRtyUfp/AJab2jIUYsinlqywmpgo8ATqnocJRrKwCsDbPE4bioNfR+cqAcQfk1RaWnEbBVCmg058M9bbQIBneKK99MRWZYr/HQM/UcKeRjm3p+8eTx8n56BRkNZ3/5JH399RHxLRY/mIqvpILV/BJOjU0TzXswpeF1qOg/PTYWjdY4Pl/M+UmC6o5CPlPMjWSfseU8S/NU0t+qqBx9lUu4XLyVlfh2qD92Ngcu93jEiwZSlTqBeWhc9znpSBwKF+tSLcWZIgBlJOFujIixs4t5Yv2WVL+eJHqxcsMVBg+8wSDWWhSrBDUGu6Cs0NNRTp+8t8y+A1LyGvNzTSR2ZZ0sFBJl8b3MmXDziphGz93qL43bsOihaaC6WQhRpfWa5Ltk3SrUYYbNqgcBqm8Xcv6U2w6PF14YmY075myiulHp8jB5VQDpvyAMj37pVNFw0x0RWHABYvRo9Q376uD+ikiZpa2UsLeS0ZMXI7o9zmED1mX17lHXveqp+ze9ev7HL/XmQnlsS+mRI9qgNm9/QbNYNIChb0Q9R0/TSPLemZQLdIQ7ZtG73dOVQNGxVpDbzGnMT5ZuDTMzwNEP+DWzYepkUT5MhBKYmQT2hLM2f2bKaYKpDODO75QDRpymbA/leDe1yZGsUj5aVgJLUjl1kB17VQQlwbp3vgeu+jun/R5zkzkf5ApYfybZxLH3L90Xfq2XQ6Y/HqpKXsnpBOPsKoxaB0b4oMbZ5BZFVVPXibdOt1iFWylM1E/HDzAPEtaKC+MvM848IC9RnXZ7+M5xciIGWV83HWwShqGBpP7Xl8xHR9qtw16S4VxTLZ2LcxdKvAggcGhvo4DMJb8DkPuuKIxOxAM8M0Vnc/JdrhktO37QRhZ34WQGCeySLd20nLDeGcRNB+mNm3+wOZGOhUHw6ME4pKYgownL6TplPnT+U3+6BQTGTGlKGCixY6DNADukelPvbJQG0V6GgeiksFYt3g2FTq1ITXb8PqqYOQNH57GJdeAmBIb0DCcc0qKx6gyIPTsHfrS3krj2eqC8OC4gJh4TCFqDxWC4uT0+nlRm/jgowrP5UFD6zYinVq1LumwOUb0hG5NmUuwDVivB/qHKXbmbR4O+jhEz/C2XOLuTxIM1X7dyvv8i6kv7+e/ecpPDTu2YE+IKeidRjLM6Ptvrq6L0Uamzyta+yeZEie/Y4r/h6xL/9NM6cZlwiT/oqao37QMztJqg/rMsDgmWTTGX1uxQG2ysxsmr7YqpCrq6ODDbRJh/S6hCleA1lolNC4ZMSOFJwn93Iq4RA11YlRIqa5GFyNF6a5msLsFBXpdGXHkXejfJ8oqQocbG5Spz8Ts3qxXqN3Xi4bNSpOHh3Mt0TF5m0vKS0d192YY9PkivV4n9PcbZq2ZVEcuN1/UoaQnan7Dnd17v2BzlD86pZw4ylPLCdX9vV7K6NzKmsODRUwF85OBdnghpiL+UXyYUtpIBxyclP4eqc4xzr6rDZu2lLdOeeqgZdU6ecsBI2Z1X/1myhwyFQYjrkbtWFD+KndnGXbXp4+2d55w/qNhAcynJ//DFAprYkrLYsqzKfeLqS+d+mKK3Td0vvmcdMqBDdUElHMeBuM4xGBDWTQ53Imp04h/o6od6Ze0fbEkZhbmh6n4+rT6dRULAwPd3HBYH4ipvCM1VPwz6ZTa5t0PMiVNf8fU6B/y7PyfXpf+vjwk9rRLytiXOdX9+Pnsd+cQqM6+djRmTwE3Q0XudYu9kQddoKxgcoGbxiPQEQRDBNQHNenGVUWq64YoEBNS2OBzQpbdX1Q+6vnaAKz3qgMDJcgwCpSQ6rz3pgrqsf7ZgwY4VEVVgtHtNkftkBdNYi1nezg56RI9t7VTNs/JWyacRPmvAZt0U6+lD1OCUVrc7KTcJf2yT89YaVnNfZgSJjhBo31Snfcv9v9mihukOp1vIjf+rns4+szKDco/ocaxZ64gnMePjr1eRxXirUF5a5KCg0r51Bo0rlWvgycVwdCHXCgsHpL+iJsNWot6kPrHeHyDAVd5qErlJI12L+aAlfgeas+MfAGcKhmazejb+7FDPibmniNE/fWXTtWLMf3K8qRKP0yZ03X48X64Vn/plHaJV/R7ZTbVuO3WQsOfkfezlXn7N6bi5zoPYBCFzrf3IyB/UqfG8m/u+Y5H/9I5il0niExQQoWLvXTrwJh+ObpmZ5PDSlVlIkEhBrR7Py+3JabS63WC4VR0gY1eiQFSS2S5z4i82eTeUUavGY8auwWUp9rE6bfU9tE0cmKm2FJ+aMkqorcbBRwTWvr3X0xBOSM4MouYUmw+RmWHOenm2MygtqcFBjExw0YNllAu8yGG4ckClmzVGzTHS8lGgmlANqpCXudkyjPViK+5j/ebC8SU7sU0Jluf8sRpW0/RGCk1x5a7QoXl2dZR5SJiao3RN1NBEGqU16xnAN3r0rFhvyNHcigpby3WUwtVY6FR3itZB/dpMmTDw2DYBNw44nV1nK7QccspFxnSOYO8+sVUOFcqEhxz5VK+dNR+veKT79d1aAhqRjrV2Ytf3u/4KLm4m4kG6DYxZWULYoRfUv4pu1eIvoZbLqaqIkFqdK+/6xS3mJnfTH15vxnGpMNnIO9X7ChPfjH15f2wDn40T0253zElyH/9+a/uQfCnvZ8zevDsfZ8qaeJFpEvL92pJY6I201gNiaG2onSsXo4WxOGSxnAl+yKqsuM0iRFqMgweKxUt/+FAsrkQM/apemF0rH0uOVq6CkJ3Ja9xUwHQGFNdP915D71x4hNzLJaAK1Kq2ycXUma86hYESwrQL+w5eTdhL4N1Xc3QacHk4rPcUfJai2M0HznlM8lWW9iv50v2MndakyabsNPv73T37f3CzZz/6JRbp+SdZjHp1BdTdtv3JmPDXIbVvs9D0WDK+QmLDH0wZ4D+MtTSJBaeDgSvzYONvR3VnPdsiLpUPE10hIHKJQOJ3eD2smT2Ul7D1N/PNzc9d6gGuNpyCsGGFTIEDXPQrOMxF0obZsBdnjroT44K/f+d0kG6HqtozFm/RwI7BzAb3Rnqpyd5v8GRdGo4JaZ8QjNlJ490KhueA7Rfq22Dukg689GpIF9xCVvmBbzT0EQ3fVXA6rVQw07Q4Fun3L4nju0OSGd3Cv0+3dz+Se8n/25tEmH3z+jv96fn/eBOCvDFFPNclEAOuQJh1Y9Za0z5ZZLaCRqiazZMSMh77TLg0TrFDmB61jrIXZscEueTN8tdNICuWof+eOZDPKNSCyf59NXfj1KJNFN4aCa1jV4Y0fFiub3Bq7Fd1FOJjicVvT//dhyETM04VhyMGyhXSNGLJybp5LkOKP9cBdJJ3uCYmVJ++2LqyWUKlw3ldav3/WfwduXI+90fxNR87oy/deqLqWXGT9DxYmJqMCKmWE41wStf0yZ6+wNJH29sDd0w1CBOhacBxla/sMm5VJoPU68SDNQ0SeXikcn2cGsvUzaa5oMmmnObWmdGMyNXWExS3w3bAo6VT0zp7jgNmU95KywVG61ipVBNWipUoxZnFTXxvIVYe3z1BD0TU1vSKbYzSadMGOmoCPMKkveLGLjPtBCdx3bb/G2OQhtH5P2Ci1jAetb3NnPev/JUWvTrUq7ShvJbTPlsFc+cT57CovrJPCVxv9t/aiz9S9eln+PJi42UgwLxm8MbiNJzjqHtGQ2ihHtYT1aIrn0zyBsytQZ5W71R2wh2kyS51gK/uAzZSKe8lVSzpwxy37fVGvheypruRQza5JXc4qKn7L17dsDPye+pB8mDRNa2NUzHV5u8GKc3WNzJ211flLHAF9OUCY1RgHTp18vNHvT5aHYOZPFqhF4QGCnaz7ogr/ReMUnNB5QEy8FNv8qrBZ5krm7I4cw7EDxVQo+PqM5XUm6AuzAoX815Op43JxrBQqN8M3W7rvkPU/YwVDl2tJ4qDM7EFC8ue13pNoYubFbkdbtSbRJ6xxquz/mEvdbpIA1tfBQ6mdsElW0xAT+c2nsIn2CjMjfGEOxnG1mf5U8b1SGSL+AcYmrQ96CBcE9e9YsppyKmvPmtbJh9OKng+3cNjUNWAc6ZSL+fZQZo8f26++BAOnVmRUd51SGmYlf81inN3JLXawdWCTChpBvOR5sUm/77C+madFK3yfu2r9NPMkUy9Rum/j7x92/yfns36Rg/Ow3T6KwRUwvy4ugsNAPi4Ig1jM5Thn63N5pk49OYT7zrE42VRbq0k7X6wxTX7ShvySaTwdNOVwxXusvRmKaiPrpeTVTrFWX+W1fdoNt1VJdvCzo+PcUFOLPKRjt96FR3r10BVXlTUKN0Rrqg7QPYPVKGlrc30uSYdgYckuu7f3YeOMag63teRismBPcxh186tRGfsw9T7BERU3MKaagpD9Kpc0Vj6lG1449OfZiSjcmQSe15mkbby7rTxYS8oPkKVfr3j4es++3wzJ5moaS49u4yneaVMmBh9fceBk+qAZYuMXkaDdLA6KJMj2ro1/flYy6K0HI+TBmlNgY/fm46PZiA+WEK4z1rPzoVsX7Ptni+cGB72kYfpuJsREw5yovylMyR7gwK0qkVuwdoiuwXU8OmJaYu5ir9MPUKTYO893rT/P+ZYplK3i82z6SbhkS6KE3E2w8yNfrd2qTxWPvrz391juJHmBqsR8Mmej3Ufk1ok6HSd07Al1nX8FKfIcIpNCgvFaQLr2B1p7p7taiuRtsSMN/JbHoPKe94nNLP9dpn1F5TF5KBT5qTc03fE3JBTC0XT9ItSRmgY+oOMVZvA7AwtTB6VTokewdJoUpliq56pQQ+fHISrO7TEJXpks5HjEgHuXL1xH4RVJrM844yPa8vmDQ8jJpYnIS1fl4riJd5SkxFw/kNhMQYI+wCGpN6/zzVVd1P0HandcouN2IKk1xBU11MuCh2SOdGR0X9MJVQUZD0pJ6cWdcmCiTHKzE1RU5Df3ZQ6PwfVQaXwVFk0tobQDCNNqgvTiLVIH82Tv2R0+9utet1GgSpCcb+46Ybw9RE27CGXPSlU19MeccjedXS/KVTun0tm0Rd5yo8DwcNIwXJ+z1t8mq+v/Y/TH3m/bJH9kAwFGIqG+cZrFzN+F86ZS8uG/ib9/NOL8pTPzuXLgm/W5s0nvxD1lH8ae9njHZ39na9ARcuCtIh+ZjHaN+7vl/CW80+TNlkOlL2elKekdp+34uxYzWocq8AbjPyPnwnmCkmCnm7vXw6oWJ0TorbVRzAU1Tomu59jerkibzSObDH6PqN0+CGJzWUFBpjzjnQGpzZKjFSpRLq0wOSLkU0JoXZKUD94BNDt5Z1oPXe0hsudA5XqDqwv20W7J3qHRdbi3uta8unj6cg7ecgNtYN5htDQmXkU2bnrBORmQfSN1OhIsrgJ8sp6zbmBMLOHNT6+jBV0IqIKeQepCsPvJxYJ26Igdl5LentjHQsYAbloatHTJ2THc8GRSenkRBGga5zzwgDSImhptqqUA6fBoZhIzaR4katnh04EwP7STVM0un3eEGsouOo5MUc42zAtN+bSDcvZYrjGTGVKVsNrUO14WJH+UunNrf+WZUH6ZRyMR7fOrVEO4PFe2ygivWGw7FsFVDfKY/579sGmHai758dDzaaq+jndUr83dqk8d+mKKR/E1PKbXJjg5NOTG1NtQB36CN5vRYo2XZ1/6zH1Ef1egSIrQ0xlQh2i6bGWyl2A63P/MmYSe7dhLiN2A2GXd9FIW1tLr6PNRXmj4bGoKJpwIxtVcAT++ez9qHdIO+qEpwfOaA7m2qAzQgNeL85+o+wjrhELpsCmnPlY7BUiSFdIO+Y5NUF7eSlp0ntkJoe/GNB3s++woepwG1sPG//ylOzOy+ge+/XZe9Hfb+7QSd85v0+OjX03lM2FbtxEx6NQanvS4G8rB+Stxv1z+J7uDmwUboYNv4FBp2+XF0VDPZj8m4nUBBafL/ZNKumnH+/Pgydq1YBanEmNeH5qlBNuFyJqedVguDWRKWeciJ8mPJPHXnHL6a+5ihwkI2/mfLUc0k1xLRViIF0ys/Wv5ianFwfYV//YuqjU3N5RT5CzPHDlDbZkU6FN6HvQn/XUbWfmzR+P8VfTI0ov7FifvpJpqTxb/rQjuX/tHb+r85R/Ol5v5F/vLJx4shNtEhJl76YctqdzsWF0q8aYqmHgZPqDevkzoHmQhpiMt8i77B9GeCkkcQ6b0F5a3unfBD2K2ftS23367prmfLPia7pQqJ8oqpKAdaWcag+Hjawk6jyEL0on5gWr3JovisZjg/WP7+Vh+QVl5wB5dh2+/th9PkeT2N0vXi26K8znRh6UH77Ykp6tvs0UfJ1oXOCb2Atp3UaPyPSqdlAFtGpnF9MvaObiDT+6jTRV6IExWI4+WZq1tDbStl7yN7vkEaz9Ij2eoHzPZMW4YDzF9r9pt/z1TdT7FixAFpn/mIDIZmmwd4dqrqY537fcJMYWrtPhEvSr9PYbsTUPx0exLxjU7WyF5Rf3Yx0StRcFVVh2NcAeaFCPViEH6biwdWSYXRfqx+mPt7vkoy/mfrcn5rtb3eEw/gXU/fLvWd2uSFveBUKGGy3OoZQrrlkxdP3D6cjC9VpTl6z7vvW/hxT48nv5v3kf8iebn86Tx3ix4UJ0mYA4avXof36ytAs+95ak6B2/s7U0yOvFZj5vt8n0eSY0q9pFRJLZKOXZ6Rx4FV7UNO0QX9cWE1cmR0Pq4hRPrne1DThVwzh8VReGGoN6dzCqzs48IqGXr9xSLLdKTLId/GJ1j0JIQkWOg9tJjpodZyeollTHrum1RHtHWhc4ng9U+8kZ9LyveTYrriXurl76rjbpn0v5IfVwuhMuvTF1Mf7fTHla8Uv76eqjzGbQDtOQ9QHmV7ejuQFz6FC3jKKar0qkobJI2fQfJjiHtaAjcyzQmk//B9MhafLRtX3K99F3U1ELliMKweuj5WO2mghgr8YkKu7nmzyYvdwCCE/eRYfndKNMTH1pVOTahGhNiWmWLfq+9f3vdMMgRj5MPWlU7onkneb9verZlpNOsULv5gqbq9vppg3tTLYHM7fTMXBoM9n7d3+MIXS+0eZmkx/N++n/EP2nf/TTM1Eof3oVEgF0IF7nVN+GsT9c60+eavtu+rXob+0Jin0mq7JdbVDtbDNNK52NQ/h4iiwofQGLj5PlBpO8+cWjQczubg11BtwGnklX9oolJn7e6hX/3pH3b8Rk8NAbWF4rVRU9C15rdPzyYO3XdHxxvO5ZHfa7aGrVxZl9po+/yWTVxqqVYMgrLQ0xk3Fw+HyyBnHX0KII4GYWJiUh76YYji09jCbEVNB4P7SqW0if+epj07xw6HAxu5+DKGyXQcfpoaDQOn3HiWvNnX0LRPBGjRB0OtgyhQFzZ4pVlNuhFOld6xDawpBYd8l/XoFh84/Fhu/XjADqnmuo63MRYjETZTp08dJQ3U+G6SBZpJub/W+P8ZToPz38F0Vxoc4RLc7lfDxftPDTEVbSDcp24T2DXbqy0ctfJFXvDyJsS+dMrb3JZc081865XDzTYr66qv/PemUVla/dGpgzr51iuH5R5maTn8376f+Q+75/uk8ZYXDI5ue3nIaLJyO6qRkBwi+o3Esd0g3lPvUwmhXav09SUUCtU7rD1PJcETMqJsJxybRjPJXlrN+H8K0wvDhm03ichTLQlkfsOGhoExfc8++N/H10u/KY6asCesamiFHqWRIFTSRh1UHQn09o1eZPiSe+c5ADsjL+ZuCPn88YQUEXv/5FqdybDZ/dnCsdzP2Hglmg+WcvNtLECaY9EzFXSh8M6U8AvJCdkZjyjrvBYyWlxqSZ0JM6RbVBGFVSFzwVAaOrvLLMRvWxFSyCYeFjsqkZqO7MiAvtyAdXBwuAybfy2ETaVv6PsdMuDORDSZcEJrrTi8eooXhAsU0FMcKfZ7ANDSnlpBG9nzo6P7c79f3nWTuw9RJDYnR17LfW/Q6/sXU5bii7zcRJBhuSceibE46debEFrQi9lB79Ovua4106iLJdzSVEzG125y+mbLdbAPJ43LM4EbyikZcrBsc7+1v7+c/+nsNP8yULP9m79Gx9i+do5jeLgc21ErK2K+MvNRT9D20E1VLE3VMTOXrlUn+f6ZBkq+JqXZy3WA43Bscrm1i5oup6SwBSKwZjfnSbNaoa4ZJ3kStibGrNWGcypQ0Kbon5YVUOaNWtf1xucvgKlN+mRYOeS09YDeoyvSIwUb1IH7vdRXm3JS8zC5RuaQwnxml8WbT99zUAPP38/bNFOugYZfRgFxU/eARbY50CNc9U2Y7QluNKOOLNnmp/zDF7hmNyfM94ZnE6v6e7HCg6rfbL6ZQvw+Dj069YmOQRjOJdOrVvKdsIHdDiMb3oax/MTVk/KTxvf3gpg/1p4WwYgIXzpKHpE8etorWOhKaUFtsAh2WK2JsNhxANOi7z3zpVFTk5P2a1VmFGwtD1K6nfve1y1H66JSGuElj8o0tLIZn76NTsSn90inztlk2H53SkgOgty7o7yvnI+U5CDX0q3RNXnBE338HoYXa7F43cVuJP8jUmOd+N++n/0PWpf9ppq7v955NR8o09TWOmBEa8Cj/DIgp+USvG9M3UfUcyjvzC+Nh5PsrtGw0uHg97GrwVpeOvW1N53AGSgbl1i/ROU4pX30xNXhPJux1cIZclDGmwv1GeQi6Cx23+RqBeROZqnzfCwwnlMdGq+ke9WX/7P5df/Gwq646miNfbWJ5X9EYHHIl1d05nc+geLZwLIYzJneFziU2fw/0Yfe44ub47m+9DoQaZuvbN1OYtXMZxiU/QvO0rAFFyeZB4AX+W6e+mGr5RGKDS6CksXofUjKyhzXj5xJ5Y44jZv/DVLh26PscGuvKRv5tkoZTbbCnPHc10QViyL+/H/yHKfXlCqkfZA9Dv9BXQXdqyo1/o+QKy0EwxEB7kVc1Li0xr/U6tdyvmr/p1BdTH50aW1/9Ea9/5an/MNWO8gCu0VpHGCHlJ8GjPOVTOfwwhUePdPrDVAukU870tP9Bpkb8b5n6h8xR/GmmjhOvYe/bawrRYkjlPtZPlLErkXTJ+v+6e5NmRZV+ffsDMaDvhmCmIkiTCdgwUxFRbFCR7tP/f4jr2fWccyJqsuuN/e6aGa5yaay88rrvNCGv0FcEm5vS2UY2Yd5bQdaKGWMLCaOextG7GM5pj62W6Nsb9K9XCGP+mR631I6FKY5mbEvxY7GQoNObbOH7QtaiY9dcKJ7ecEHjinq4T1gVsptqxOTqAFPu/n6maC3YmKxOkxwfjeOEGs8JZEMpJB5u5GJHzd0M+tdxbgBTsrUk0qWFvvVhSngv8l89tVwlHIzZBWQneQrZpwynIvXl44+nwiXiSKuZMvacNJWRrgcSMApMjZ7i5rfDyJS7pfD6/5Opi9I/iO4WKnYFk8lRzR4xdU6+iEdP1Ws8fKerCYXHt4yOevhd0B8bHQflcD3Vx1NGPWRVsrO/TE321z0X4a3I4+kDsqF3DcE75uSHqSDLcm701Cu1KzqLLsDU8z338NNe/TD18dRdG87f6sgBPNeB9/bJYfb1VN5v/iRTovC77If/pd/5bszoTARrrxZB/jIqLCvSnM7MyiyIvAIvZZWBaOC+YUwvI3j+sZ5vYB7OpzGpdm2C5d25gTEXTQpyII2HpcpNqAehPo6a4X4LkP1Fou54GINOzLbozHFnGlAVsmIUwvOueVaJSl4GjoI79LFqj4808Jp5THfHbon3x9iktq5ANvSPRxvrVjG8fgqPF1f4+XvdR6Q/2MD8eul7SNb6GGCKgJmQEVPMKzlPJ2gOHX97s2BMTROBOmfpyBHjAEzJat2RTpkCU0TXZUT5gakYmIK+B0xlRn8kUlLp2A+bg42KJ2RD5qmx2OURMPNhinP3CufJp0OOFDFGI1PuJQoqpCnDvQng7xZ7YRSY/4sptk1Zaq/ocKb1cD7y0XG8kSkaPi0ez6+OQR1jnuGRqeRwdahvCv9hqllW1AqSXRxV6R1eTwwRnaz9QxHxieV9+5RlpFxYXiD7Lc6TGUVoC7+v3Mz/JFOS+LtrEqf/kGvn/+7vp5APY4bdiCr2zfIImaBzLbp43GGMdh0p8bNoYIyUe6MgZQDP+x5ZgV5azIXem1KMNuuKaDb0r7BiyBTP5sWaBs8bgv7i5lOsJcMaxjKEjv9+ZDlq/fhIvd1qWBqLqYnna/CYmgcs5xci9LFLrWUUBdWwFp+dbPwMIBv2XQN9TNGO8PO2tKbme2NwYd3Az983wXAi/dnAI1MIWZjuSmCKtsOZ3kvm8mUqcldrGesQNKi/WwJTf3lKO98l7HK7tEWnKRII996xhee83zqazM8p0fg79E07AKZWJySThmuY2O9UmCMKGd2JOo+UwquOfoKeZ/DStPPAS3HIlmi+rFmimpwQB6nvywiVR+hPFw9ebzPc9/ZctAz14wq8ugplHYfczKPO4ryPye5xa/EDzwxqGQF4qpmDV0amGC3nogLNW1xF+YvOtD14qtPuNo75H6ZCXbrZ2DEc8HzJpBzJc8iSH6bmWjl4PP+jTMnSb5hSuX/pGsWHqV5hgSlZhOxV29qMBhWM3nBFgSEUxxOK8hCykL5oLrjt4yUN+gcuopfReniZ7N6Em1bDPVBSYEpu8Io6zHlgZmDKkJ890S1f57zrLUvRYwPMTB+Xz1r9cLaMsBBJk85gDMszYCS3jikN7MdwDeSB6niyzsBj1ZzlPOI0Jt6H95h6/cwoIhBjMnpKsHh4/Qv3tlGl+h3dStCnou59A0+FS47Od+yBo6UI2ScrUp7OHHLkonML83y8VSG7pi8pHplSppZI+GIH/a/yDzIKpN2eiNZVK3zz7U9HplrnwuDgTbIKXRK1JN18ocRBn/spCKhnSFMMTCldkKDmJEG2CzoBj0zNcosl7MCUf9mDdz9MOXcXst9VSWQ8fU9cOnGLfRH623U7empOEWS5vgMGmkhxYE5rco7wB3j/aGE+qSUR8BTMEd7IFJoH8PMfpqRkOMdkYCq6IOiT16Xz9dSfZkqRf7OPQuX+pX1KF6wjUYRG4QK5gyy1asmUOuwaxmzEQutYWpBVPJGFMa8nRg4ccBF1ngGOyd6hNt5m/Yvw7sPkKL8wTFyJMOadOkWYHtSjjh0btYTzWYhTqzxbIjHcp3TWziYcJaiR8fMSCISN7wzn7RH0MVOEvubNrrMiDCraYvUGY1hdLFjOXdUZjwpvE1LHOhiYCvi4xKWvhqQvKpVzJ/17ivZb50w35+gIY9AHppYz2n+Z0qcwTzfEA2+FPXjq2EkVttC6I0p9FDn3sU0rtI37fvTUyNSqWe9JSwutCKYzT0bxrRa+nnq96hKdGfFCGkuRC++UMhSlHgzwduIK2DMpu0Tr5U4nHM342LvZhxZdDYshymICrxc7wJT6ojpFkQNZtX3YMn60gksd8wSeMhxg6nWrmC9T1eGej0y5dw+y37udVyNT89La4ajnNja+V7MJDTjnx1PL9G2M2S9Sa8iSyus0/XrK7uH1/hxT6u/OdFP5f+m18yWCDt52J8gued6kmCw3U2onsVGEKWOk+CXuDTp78mzs3h/AlBwcKZ17Fcb0VZvmyJTcHKB/ZUM2gz4RUVRvJ1y0sA0eNw30LfnY69jzD5DqmgrvqKnvJpDnvWENZNFzRCZLGKNs1FCcnZoEUC1mceRpeYnbWQbMrXqG8505W6En1D3qzzbQv1QNstOHKe6mKNjV2lRH4kVY0/g+MANMJTi+2h0N3maGx+z3YeoXT9l2UBO53QNTWZKWyMEsTzpmx8b+2z/wSJZQQtRzrsXBzXmbI1NtF4AXn3PIdkVQX4k8nyh4ZErET54IrivE/pFm3sgUW5Y8vP+7P+xLX2hEfh212CeTZoqt+1QfPUXTe8njp8q41G6Pe0x0+Vbi+lwydJYz0I9OIjCw1k/2yFRkK8DU5pQCUwsPmPpkv7CcDOt8s0NMH5ZoY0sET32YIqJ34/Hy/Z5SlDR5TFpN+pNMab/bm6QK/9LvfN/74ECkR6TErlyRJX4MezyNe/TDVNfHBsXVjuHcKz6meGPGhBqrYe16B4MRF/tzSdgsMDGx2mHtONTC4exR6FfzEpjhCYxZ3XhCf1AEdoqU4rijC9afYLJXjy2+PcSeNG9L59xm6BcnYb+mC6g1HDWf7bAW3ouk3d6Z2BUvwQX1p+Faij0Cb+mbxhv7lC4wkN0+nko0Z0EjDjxF+zcwtfSXPUU7lA33ioYx1bPgLW/LHotw491b3LBqRSR1IxauvU5z9ChukAWFLVN4jQ9e6RprSxR7q2FXv3g8mr3XHOmSYR3wvGRTdL7uLqS7VDJ4eAfZMy6ClojY4Qt/1bAmcvS19itTl8NCJb3Yq4XbXYGp53OpUXwZzomf0PKb/czX/8HU2KfuZvf1FE1XwFQyLR/UtswtF4k7YOp2ZcBTaDjTvLutp7hQHwZ1mi4taP8U25EpPNtDNpbzzZ9kSteE3zAl/kPul/53r1HEprUnenKTYUy5xhKHr+F7fsUGDyQvI8G2jxgiJDMY0xc67E87NB6dZ3jY0yo10PF32Z20lfPDVO0cCZ0evQmOYmv4DlfMXoTDey12r8FBRxaDN9SYCZAV/cCosBHueiItJD32T9SwR6amk2waU+K0CX7MLBjDhxP0FyuDMYzmew8Yz8Gb08qY4vJyo6TDnfT11E656JS8AaAoPqyXOGa8jtq1cijoisKY+njKPp/+i6kx+yWSfkFhAV7VnC183s4/VMgS2Q3pTaoWPod0Hh2vPU/60tNxcGrZ5H8xpe/OT6KFwJSXkreOuhQYAgL5IujwofyFqeB9gH6Y1ReNeu4EmNo0MGN/sp95zXbQf0qxwvwz16mBVGAkvs1zbCWhTRe1lRdhdB+YuvMlnUsYPPVh6uOpRT09YLJaW9Mx+wU2B0x58roas9//F0ypnP47pqR/yP39/vbzp6RsNzIV5Gvi4WvNmdTcW+CB5Ra8RfY3lUhGC1lH8YE5SgqXGs8GQbZYkBYL6e1BGK80YirXdYu0rTtc/zOHLCitmhJbNXoQ1XWh7xxc6CcXbrOmprc2i5B7wPNvC4HHFm/Ihosa+lhrazHk/R3mSL7Nlzi7nFvCX4flbU4Llsh9awvq9ksWu9fdwJS+IEQhJTDhEF1HhzjJvtkvYm7LsU/NZjLM85cT9BNzDzR/mBr71OUdPAkfzUX8i6d+Ycpn1TXRA1+N3d2xqhAuUEf69UbHbjqrl+ikW2fS5HuJC8j2MEWHM7qRVnH42HcJfF6vYBUCMwbHeTr7Hq71qBXSJ1SNR6aCQ6mOTEWhBEylz24xeiqsy3WJpVuqU88wDxyh+ibFImaAKb/Ii4h15y3GZvKgzozfFpE6kWxMQ2VCHQUfcJQJ6+EbkJNBXaKm3MgUlsIp9XlIfVHbS+kfZEr4v8feL0z9cjb1//WT/7/1lF2LW6J6joxHpsS0Z4l8EVnsvUpIfYvzTibCbD3chXn43r8JY4fOzBOKIycFJvab4ELY+GrE4dqBfuFMC4/6S2TG1FwO5zGtF0/SRbqK3e2D4dHSKlZ0ETkQIbezH6bYS6ljH/vExCWUaYqZPeYiLLcepkVfEeHhDN/nLGsPbTTNpt7sxhS+cwEGywOiRHjHIg4gCsooEzVmZGr0FKfY/+Wp0Gq5MftR9QhMdXz/JH1mCFxw7isK2RQirUqAKX/19nNkNNCnxNQd7tlygL61Py0aAt1E40ZPnYrnmYh5JBW+JzMmkh43eHyyeeyjmqmQ+NoJhLEoV/jZ4ZAi7lzLRFenKvbXQgBe3SZfpsY+RQNhQe38sOPC2La+2c8n/CEOIZZ/mbKYGvrQFYOncHEpqUO7bUHMRJriKxGGaxiHNQl0tUx82pYs9S7PFCL7zmpxEjzwyBRN9PmfZGoYqr9havLXBVT/Jk+xh3NCurkmcb4ZN/bIlJC0DAcRj3yZEruJBv1Bhr5zlV82nTc7YGq7OH6ZYk4FC9nRhr6zXhLo2Lfhnvwn3OSjp8RLq3DuZ4+pP3GXNNi2JqbuluRYqm4Vadi5hr3dBrKjZd9DOlE3GBNbgp+qteeLqOta5fxlC33sstUs6iUyZMHdIdPRx1O/MEW64vArU5/st7BgTEa5B2NUPCw76kocZL/7+oep7gjZP7jHHniHW7+JfNwy2JV8P0X7ul99PfVhipytdmTKyx7ZEuUnNSdM7khxgDeejvxHdByZCp4B06J9/JSIfrG5eGQqnvQS6Zha4fzWyWT06VMOvz9y4emY/DBF97tiZOqT/exchOznR/d0zH4jUwt1Xo6eskXphyktHjwFvvxmP3RoWWq7ZRqH9vpWYcY7YGqXy2Hv1uaPZj+J/82+dFX5l+6jqIvn5suUbR6n+LUXdcKJb6YIsNh4eP1cSIQX75DdPkxN1eHex7KFcKTcjAuekv46MuVz1yBFzOblUKyoRhHd0LCO+N7dCYQOpXBnaOgnLnjIO7oGFyYvYGqn1s9fmRLzmFJfXiIuLO65Ce8nexKF7+D5iR+Y6Flqs5Ep7zFjW/TA9ZcpD/sVj8pwbo19KuT8gSlPbyiqhpOnH0erwvMteMtoQuhbS/+HqebFCcXoKUGLKiJyW8i6mzcwdb7VK9I+neE7cd27oMcTsqhQZ9CvtgzroXyCjqOnAk1IeZR0VgbEzSHrOcG7HJnqaovDwWXHJL8w5VUT+Lw9lVVqzVWYAxgxaYHEq/Nl6pP9mBqYM0kNWW5fgFemkj+n1mn4PitbSeAxQku6mJTbOGK6zRR7zWm4Xo39L099mKLnCzA6t31MHfQEhu3HH81+8u/OdFPVf8h3vn/72aP6cE2fUUmFlxwhe1nuTiPN9ALZxxOGexE7AWSXZ6oW7mkGjPWOO6OoMBCm5e2Y4iA9n0hTCUzhLo41RQwX23SmcAYO36fjEhuX9YX07ErmAkEfstR6H1LzyQ336GSbBLN2XxJpI6vgib6+oNQmhE7EJRrOBzZ0nKvqnWi7En6/M9y3SHi5kF2MFLLi68RWaFyjaAgwxdcej26lKEAnB2Yo915THK/MdvQUqVOxxA+zBE9ty2McLp4wz3Pq804Y6SnEQRR6HjAPWZUPt3ocKB4w8Kify3GNwmsUPUf+vX8TvjM07K7FzEa5fcu+nvqLKb2wuCI41YcLOmgRPzLlPpL3EqFyLYxMucEVmLqtbJX6uX7kKKqBqX37gD7lAlP0ML9dsFPD81bXgV34HTCgXydzOr0beRwt78DU1GrvdFEft5hgG5i6OG+TTmd6WtD4MtPxMUxZat3hLxVNefj8e4iM1Hmtj8O+ij/KlCL+Zg+tqv1D7kX2d3sqUyDbsNpBir18DX/j1YOVidxudC5wCjLFQhlwpJch+wRuZ0wx1QxMF81zAvMcMlIsrdCZ8N4DGExOkIU29/mcLtZnlvP/Yko8+3IRvBWY9+MVeChofXgVpgKm7CN4rIuvauwlXZajfi75wNRwTaQiGi3W+tuNNOYSspJwe/PIPBwnwyk0WuELEWTNx1kMCKMsBM4N316LHFd8UbfvjjFZMmuYA1q+odPp+4DDUIMxupC9lhqh9cPUrbBKouOzgEemPtnvw5SbvP0EtbfbcvRUIO/0C5qUdQ3Z+AFzwDL6YaphGJELGlDPyFTXzbnCpfUhR2ER8N/sF/KMh86bNTyemEocXDronx9PBb0Ec8CHKRQ8HGooyQ7TyX2dY+85hefzoWZ+PMVHypzO8PmnT21r70ad/rWNiXOcm6On4K+UFkSKBR2bq+HcSfOU4jBD66+npvYBPCVv7n+SKfW3e5P0f8gaxd99BsEF7da/MtVuM4lIwVIvRqb8Td8T/ijDvJrn8Hh+3mA6K8ikiDa3Zon1/Q76BA0hK+mH2kO9dYRstt6zsasdDRsf0uxCZOoAU6flO0Hd6x7QSbcc9ueJwNzGXJdEJHvIVpTWOXruG4+6nT/cR+kGTO0W5ytpb64Se9bpXSF8NSbUn880LpDrIEcPdecTRbMEzq9feoXO3Po+MhXxb8vDnC03dN5BdqLMG8aU6iUtxc/6GFPD2vwXU5Ommv7qqV3FLEemGEYFBu5JlX+ZGrLf6Klju/gy5Ql82qJ7LqZE2lpc7Bk1zCEfpj6e8vn4/WWqmz4V7Fsr8OxfTIX2zf5mP9PZ7WLi3kToT2cP+lb3BKa2yibBvrOC7GeW/8l+fQqeOp6BqU+fOjEHg6KN+uOpw5Yy1FsNZxR8PLV4OMOpyfM/z5T2271J+j/k2vm/e91vMY9iojemyPl5mME8a/Yi6VMX5mktBi+1DepGpoLFcBZMsnFhHnTeE0zmLYFsFUFHb26eXoxMufULsqEcM5y7ayA73vbimTSxKuNg1foUaQUOqNW+oH99mFKz3XVkykUkS9GOOw7nAwNTYSQQ6Oh9ANnRRgr2zgg6P+GGa9c/nrLW9RI9nbNH+gUrQHFyU2DO7k90joGpcMlYNu7LtqZeD2MyvDriBe85vaVz04TnpRN4SmiBWekU8HEwp56N1gu2JM1sqxUu64FX4nodfpmaLr0EGfXuRcQ7o8YuvUO/y67sniibuxiPnqrbek+Y/bTn/OwNWU97PlvSPsQ+9rF3MNFE3HHgPRvmGNYCz9ZuJX+ZymbgqZ14cr7Z7yyuE0xupkpnqAKm1uSejJ6aLtIcsjf+D1Of7PfxlPjaGtTs5DQme3zV8T6cMtSsl/uCrA3rgpsbg2ggKZD9wpmU/EGm9N/dN0k1/iH70v/uPvVhqlvZP0z1OQxlfc5qMCZyVka62LekMbYKHplaLIhB3SgxOQJ/GG9kStyoeuwLem2j7QJSnZMN95A8BJ/7T0Df0tqJHAdh8KaInA2fLuSIjQM9Ikscz9gr6d9YiV21rpORqUnvArPvKzDVRaggfW1AH9uk0E/eK8QQJttAn0EZ/PyHKTHpBOy5T71ELh+k1DmEP0x91ig+2S/id+sLro5VCx1fOOJo/tpccFnC75f3EV/4OvGm6BmpwJS21Tj3WDE22t2ikMhzWYl9LtSXX6aYXoXfp71llLG7L1PuLawgy5XPHZHDaV8EG59JkY367svUx1Ndqnb/iym038IYfwh29WXK2O7ikN9YOU4UXqFz9gpZzi2BAQ0zFkUtB0z5qnTB061+g7nATzjiDudCug9gysBiGocVWsngZX3YT3jYc1QmMKco5wei02xY9+ye8z/IlMapv2PK/IesUfzdfYoY6pJwdQ9jgr5rSIL3G0c6B/qCj81ARnZ9a0h7n8IYcNyjiWXtxpI24yfD/f7AQ8/d+kjkB69j966yU8T5zXAv4hn0sZPfTLFd1NC3HrU0/H8YUx+mfGfJFO4qBc9BwjkTdcHLnLcavi0G/UGfeC0mOKLT4wWDro6E7zhg8sMUdm4K9KcI+lfwZD30DK3/Yuo8eW7oXP4PU31e1XTS3FOO2KWY42NsNqOnSEQg+z1r8Kjwtnjs33xXR7ddfyP6MdHiAHnv6chU8y7l2IV4O3znnD2JRO6QVf3jcC7j4bwj0mYN2TOn6QVUmm1HTwXM2/dGprSj3IP3AmaKQkbtidrtwNsfpg5qK1FzOpw5V1dyhT1xZY/Zj87XVoL3QquMfYowCTDQd4JFsb8e9l2UwFSzKn+Y8q2NifP7cC1+xEN/ov2Mxyt7OMdEJ+Cp6glZMmtPaFyjoErwJz2l8drvmJr8hZTwb/KUeoBsI5qpiH3TgT5Dbs+ONMebyrkbJqgQYRYVEWRe/nznqiOnzXTSVsP5v2sM2dBKggMRof/HHiv4MuIemwlFhqbjYLPNZLTrs+zL1MR+20hqGhc81zA4OMWNh6cCuhCpVMCDlgPZsZQMm07q4Vr9DW+k+NZlORFIK8fefXNIkZPcZMJ0D7UIDvGwtv4fTwX3R3VBhcxSipLhrJgVY01xtCzf1MhOaRz5t3WKz/20/tVTh01UEE5mOW5k6nx+Xgmz/Q9T5XpBiRZWcjF6qnjdytFT7mLDyCNTLEi68KuoqpBqn7dfT32YWvdZQ4Tw1XHBuj/YKOeydmTKE0Xw7Icp+9WCN/hL+WVqzm92eGTqzSQSNd4HyHK2AUxFzgqyNaU5jk7r+wW3qXmhbh3/MBXvKTsyRZPwykNfrXS6EOx9HLUekFjq/oQaEQWGJ9x9+QeZEn53pps6wX8t/P2b+pQwrb9MebSEPvM/mZL925toi4tUuEwI3hKbhUa4/fSHqcPxeSDNUlW5oOV8HvkH6FvWCdQ/MsUsogPpjBiypTKDMTqRyIIau43OufXN8HAJLZx0l2G/oWRD5/8wZbyGvU0rfEzwcVhHkzYXiXOXHPST1e0m/i+m2EvJc+52kZboBqV+uOv0f5hKqzcNLMhO9Dm/5bgN2i9TlFAYk1N2OLe+QeCpU/WSURSJd6LgBD7PhylxjQgR9k94f06V2iNTsm8pRYAu7wod9OeWaMpO4LzoXSVoZu4Swp1wj4OpB9lx8dzVpLneusI7vd8myifnGuYI8sNU954K1H96xzhS0uSHqXq95UgliEt8YkqZWm4O2e/D1MdTBnM6ciNTM7q8fj1l33+Y8soePPXJfh+mPmsUYaDdvp4yyhsw9Yc9JXH8b5hC/9ntp5r/puzX6BYluu4LnGsYGSRvP6uJ9Fir4BEtK5GRBs+RqeDeBDzi+1oiWtEMZ0aHgY6Ud7Yj4qKELHbuDi2aLBuDLq4vGJPPFVv+ytT75OmoVTcOhRCoY//tHu2RKQVtwIOnGzASnu8Wnd9nZkzdAvqWCsODyMxeAoAI9LHrcGLiJ/u5xway17N8ukRsc+hDouNdUMywQzYKjzgUPXGKezuvKMZnGJOpZH09hZ4JPP9k7zmWxN35y9Tec2HOeN4uRGGAKf9cAQPMgQ3AQ7mM3V1decgpFiWRpOGMNtNkgKl4nYyeGpmaJNmXKbd6+5D8FsGbqPuy49zulvKIlFZFmt1ZiqFWssuRqcn6sw65/GHKaMBTJFzdlrhVlhJFbzAsma02y9FTRs4euZBq8P4/TPn2JCnIzb3p+A6zBF04DfSnj6ca3lQpLnzIfpa8TkamZu4RvPjQ/6in5N/uTcL/kDWKv9tTOQoIEf2HgP3jsMZQVex7ZMrj5SxHtRaUpE1WUuyq1pAFzUAg4mZpxuGrqHn08ZRap9AvUvrDlD2/gUc+TMnPW0YUxRjueZJ4LXrOwEN+0enFyFR9jDLSpg54SDiD59LzfkZ9YJkjl/PRw6zNHoiyT2AM2j5kqTKGvscm/nCtuvaG12uDL1NebHs5el8zNHpqZCryLhV1u2Ma02l8S/BqlYC3aAPZbyPAmJxj9Uh6VuWKkalP9vt4yr1VFXhrJfpjn/IaW58i5oIeRFlcFewZB3ifh4W6Ia0wEbBLfO/rKbabdIVbeMDkdjcwNHhqZIruUP0rUw8xl76eWmDoU1fWn1PjAZ4K1ZmYYE6gEnXcLbz/6gAMOJL/ZYoKwzWFn+znPefA1KkCpkLDZOn8We2LyDdnLe49Tx2zH0Vr+PzcXIHsx+rQN09k/ieZUn67N2n611L6v2pf+l9MeYYaTNHcO8MYaOYKdGqRTUempLAVYQzc2QrpgcqNTJFXCI8hwe1Jl7sK583f7xKFJ+hbwuMEjHU89LP3JNhB0MHw/7dK1SLe28+pzwbQv2RMpiNTWh6Bp6bFQUZNtplS9zExikjoDRsnbZ0S9RhJeGSKta2GiBlS4l+Y6sWUj4PW0lNkJopOTQM8RcVKNCEBpS863Q99pJ3BbM+9+TfFtZoVEX+GPnU8LHLS0pqLfWvhtqg/ZwURT8M5h3MPmPpkP94p4P3d75U5ekqdTmUuYBT/gtInWv/KFE2CNVEcBP3pk/34k/iCOSXv4l+YUtcyeL++sRRthYtI58UMPLXiyhIbeQie2i63RSQOqxGMMxXp7E32HMxc4CnlrMxoUAz3qHECYGo/b3+Yen3uB7iQmZGpsG+ECgeNrlLzrO248HJff5la9AkwvH1u/iRT6u/um6Rx/5B9FH/3GgUt1z5hnB30EZKwU6Tvz0/Sa77CBRFXL1G2i25E5QSx8P2UzZGKoGNrgjXsgX1DNqQXdke4fqYUvukBU7MtUon03sFjtWcTVJ7O+6+nQhE6vJQdoWPPRA0H2dEwcR6sUzLsuIy99+TAIzVzMZ1dgKmQnoGpsF3viDYhIue9X0M/uS3eo6egv0GfeZH1gkhTAtnNm+kJ8uqtRBfcOePIRhf00VOfNYowukDnlzy5ol62gOenlZTjpZtlvzKVPc8F4bThnMMPU/mq9oh8yiQuWF/3OlqdA+hb6U7BY/b7MCW1EHQ865VS5OXRZmTKd4fsWG77J+H9fYf9LYI5pdlYL8JnroRHpv7qU+S6t0vseeCp+TIGpkz+5o1MeW6U4tFTHe2+TIGt/pP9rloSk16x+F88RVEtlDg2lxq8/mSPo3wGnpobqwk1VxEwFeoS/YNMaeJvmfqXnulmzS1vZMo3eEaHeXj9JJIswTz8XmYJekZoWFvOReg72yBF+LVoiVi9DC5a7CEbsoW4JaJpAEPK631BUVkrRHnHMOYmITD58ZT21ATOn0VeidIdmVHbRFrshz4wpczElAipMawLMjDvf5ia3AwDE25ynOIVBSZZm4Hfz9xgjFJhURH2KCqxL8+ZEr1uqjMy5Z7uVYrmktBTnzkP9531rl+mzD6FPvLx1Iepj6fIUpqnI1PdoudiT3PcavQUN0tgTrE98Mr9AH2tb1KJ8zILPPVh6ldPhbcvU4H59Dx0nLNLohSQ/YJn5ckjUw3OuvgXphR5Df1wymWQJUteoGaEj8N1yMDUmP2Oqy0X7Zcixd50uMfn4KmI6nOKH8FjSgO8HPbdD9dT7Z96QX1eBqbU+Y3HQd8y1BJeP55aNBdl9NTI1H79Nqlr138+++m/O9NN4/8h+yj+7uxnsplL+JnHF+6xh+zFntcl4atOBu+Ew5rF+XwnsrIXuJGp9iE2I1PkUQcJule7LWnmpYLd14PJR6ZYN1Qgy3UBHZnq60qIfYerSjRZGzNq+QeVGz2VxuA5Pj6LnG8fgBFBaGAeXTAs5ybD/fMWDZsQZgbZMTjNDibaTBcvIsoMvD8j9fORKW2NuCKQLx5Fi9W2Hj0VbVJgKkyXzzH7RQKCfvJovS9ToWr/eIpNrxz2WtstEerXJ9IeE8i+7yotUT27uURntsD8rIC+9c7XV/BmIceB9GBStCfiknRRAZ7k79C3OvhLE3VidthzXnqLyOP5IOxp1XK+dkorZARP8JbxEDnX1jIbMmzJU6xeoP+1C8h+HZ0AU060jUdPEbMVKGYX+4LwO/BKom6n1PPtYxFKHDDVNt7l6ymhvH09NV2XQ38aPOVJw/dbbLeDzxtbSxzuJyY1X+UfZ0rnfrc3SROUv/79m5gSD4sFkYsYsl/jMi3ahuqddJcXdPJrW3socNYX0r1DofAXIXTqhbR+E33DG3HkSPD86rVORqa8iw1MzTdngfCdIw/XubIeEs0bMJFI4KkPU6ulNKV2doS+pS+AmU/2E7uDWLi9Bv9/f3iZ1DMlFgfnMzyPG/BAUwtC4fVmKqPHCfoMy3bw+o53SFBV1RaR9ixXePtrukSOrTwozAxZTJP0Ko9M+bPdkJ1a6Cfs3nzShfb4YWo9gd/PnE89513n7gWt1Sgn3RaY8hde2iJ9li2Ido8gm/pTyH7zUvwy5Sr+8H4HpoT2zseu+vDskSmeA6aC3AUv4fD2IMomAcYeWgrtVVx8mRo99b7LPJ2tZZgDrId8GZmaT8NtHF6Waw88W/HUftvgnX0x/zL1yX5RPdvkuBMuZxqs+wQTRrJaLEaJTvHpDkypZFXhO0dlimP+vzw1mbDgRYds/mD203nlN3toNfEf0qf+CFOqzvCxd3z7LfIWiztpUSljdxnAPLrtrAth565QBPnQryZZXRGeONB3HBMef5iSXSoXwcaCefvdrAXSCJDl/FUQTNHBXqyH0+CAyUlbXdAxjTE1HzWMWRtlPBLcbEsUkvwwZQp3k9pIYAp/eQpKdJ5nK+g7Pfz/4AT9ppKfd8Lej+DFYPpeosq/zb+esnBFURttr3SyBabG7Pc/mUqL/DV6ijZXyH4fpvTLAZjKb68cGYvgSBhmA6//l6ckdyMVro7AU/FdvRB1q4AnRctP0W71DIleZT+e0u8ZJereaLmRKcsJboQ1/LbwrBQ+f+bWd8Jd52Ls7wzI2jOSAjOKCZ4ye/uCN/XEoobxH6ZWNnjMcL09R9DrTjEtwyldrHXoQx+m0sA+U0PLNtzI1GJBNYrK24+nPkyNnlrmNzoyZV0kYEph5t7/YIq9nF7V//Xg/wFRpxzX</prop>
			<obj name="TemperatureLog" class="TemperatureLog" version="2">
				<prop name="Times">TEFSWgAAtAUAAIC0AL4AAABiAgAA/AMAAJYFAAAwBwAA1AgAAG4KAAAIDAAAog0AAEYPAADgEAAAehIAABQUAAC4FQAAUhcAAOwYAACGGgAAKhwAAMQdAABeHwAA+CAAAJIiAAA2JAAA0CUAAGonAAAEKQAAqCoAAEIsAADcLQAAdi8AABoxAAC0MgAATjQAAOg1AACMNwAAJjkAAMA6AABkPAAA/j0AAJg/AAAyQQAA1kIAAHBEAAAKRgAApEcAAEhJAADiSgAAfEwAABZOAAC6TwAAVFEAAO5SAACIVAAALFYAAMZXAABgWQAA+loAAJ5cAAA4XgAA0l8AAGxhAAAQYwAAqmQAAERmAADeZwAAgmkAABxrAAC2bAAAUG4AAPRvAACOcQAAKHMAAMJ0AABcdgAAAHgAAJp5AAA0ewAAznwAAHJ+AAAMgAAApoEAAECDAADkhAAAfoYAABiIAACyiQAAVosAAPCMAACKjgAALpAAAMiRAABikwAA/JQAAKCWAAA6mAAA1JkAAG6bAAASnQAArJ4AAEagAADgoQAAhKMAAB6lAAC4pgAAUqgAAPapAACQqwAAKq0AAM6uAABosAAAArIAAJyzAABAtQAA2rYAAHS4AAAOugAAqLsAAEy9AADmvgAAgMAAABrCAAC+wwAAWMUAAPLGAACMyAAAMMoAAMrLAABkzQAA/s4AAJjQAAA80gAA1tMAAHDVAAAK1wAArtgAAEjaAADi2wAAht0AACDfAAC64AAAVOIAAPjjAACS5QAALOcAAMboAABq6gAABOwAAJ7tAAA47wAA3PAAAHbyAAAQ9AAAqvUAAE73AADo+AAAgvoAACb8AADA/QAAWv8AAPQAAQCYAgEAMgQBAMwFAQBmBwEACgkBAKQKAQA+DAEA2A0BAHIPAQAWEQEAsBIBAEoUAQDkFQEAiBcBACIZAQC8GgEAVhwBAPodAQCUHwEALiEBAMgiAQBsJAEABiYBAKAnAQA6KQEA3ioBAHgsAQASLgEArC8BAFAxAQDqMgEAhDQBAB42AQDCNwEAXDkBAPY6AQCQPAEAND4BAM4/AQBoQQEADEMBAKZEAQBARgEA2kcBAH5JAQAYSwEAskwBAExOAQDwTwEAilEBACRTAQC+VAEAYlYBAPxXAQCWWQEAMFsBANRcAQBuXgEACGABAKJhAQBGYwEA4GQBAHpmAQAUaAEArmkBAFJrAQDsbAEAhm4BACBwAQDEcQEAXnMBAPh0AQCSdgEANngBANB5AQBqewEABH0BAKh+AQBCgAEA3IEBAHaDAQAahQEAtIYBAE6IAQDoiQEAjIsBACaNAQDAjgEAZJABAP6RAQCYkwEAMpUBANaWAQBwmAEACpoBAKSbAQBInQEA4p4BAHygAQAWogEAuqMBAFSlAQDupgEAiKgBACyqAQDGqwEAYK0BAPquAQCesAEAOLIBANKzAQBstQEAELcBAKq4AQBEugEA3rsBAIK9AQAcvwEAtsABAFDCAQDqwwEAjsUBACjHAQDCyAEAXMoBAADMAQCazQEANM8BAM7QAQBy0gEADNQBAKbVAQBA1wEA5NgBAH7aAQAY3AEAst0BAFbfAQDw4AEAiuIBAC7kAQDI5QEAYucBAPzoAQCg6gEAOuwBANTtAQBu7wEAEvEBAKzyAQBG9AEA4PUBAIT3AQAe+QEAuPoBAFL8AQD2/QEAkP8BACoBAgDOAgIAaAQCAAIGAgCcBwIANgkCANoKAgB0DAIADg4CAKgPAgBMEQIA5hICAIAUAgAaFgIAtBcCAFgZAgDyGgIAjBwCACYeAgDKHwIAZCECAP4iAgCYJAIAPCYCANYnAgBwKQIACisCAK4sAgBILgIA4i8CAIYxAgAgMwIAujQCAFQ2AgD4NwIAkjkCACw7AgDGPAIAaj4CAARAAgCeQQIAOEMCANxEAgB2RgIAEEgCALRJAgBOSwIA6EwCAIJOAgAmUAIAwFECAFpTAgD0VAIAjlYCADJYAgDMWQIAZlsCAABdAgCkXgIAPmACANhhAgByYwIAFmUCALBmAgBKaAIA5GkCAIhrAgAibQIAvG4CAFZwAgDwcQIAlHMCAC51AgDIdgIAYngCAAZ6AgCgewIAOn0CAN5+AgB4gAIAEoICAKyDAgBQhQIA6oYCAISIAgAeigIAwosCAFyNAgD2jgIAkJACADSSAgDOkwIAaJUCAAyXAgCmmAIAQJoCANqbAgB+nQIAGJ8CALKgAgBMogIA8KMCAIqlAgAkpwIAvqgCAGKqAgD8qwIAlq0CADCvAgDKsAIAbrICAAi0AgCitQIAPLcCAOC4AgB6ugIAFLwCAK69AgBSvwIA7MACAIbCAgAgxAIAusUCAF7HAgD4yAIAksoCADbMAgDQzQIAas8CAATRAgCo0gIAQtQCANzVAgB21wIAGtkCALTaAgBO3AIA6N0CAIzfAgAm4QIAwOICAFrkAgD+5QIAmOcCADLpAgDW6gIAcOwCAAruAgCk7wIASPECAOLyAgB89AIAFvYCALr3AgBU+QIA7voCAIj8AgAs/gIAxv8CAGABAwD6AgMAngQDADgGAwDSBwMAbAkDAAYLAwCqDAMARA4DAN4PAwB4EQMAHBMDALYUAwBQFgMA6hcDAI4ZAwAoGwMAwhwDAFweAwAAIAMAmiEDADQjAwDOJAMAciYDAAwoAwCmKQMAQCsDAOQsAwB+LgMAGDADALIxAwBWMwMA8DQDAIo2AwAuOAMAyDkDAGI7AwD8PAMAoD4DADpAAwDUQQMAbkMDABJFAwCsRgMARkgDAOBJAwCESwMAHk0DALhOAwBSUAMA9lEDAJBTAwAqVQMAxFYDAGhYAwACWgMAnFsDADZdAwDQXgMAdGADAA5iAwCoYwMAQmUDAOZmAwCAaAMAGmoDALRrAwBYbQMA8m4DAIxwAwAmcgMAynMDAGR1AwD+dgMAmHgDADx6AwDWewMAcH0DAAp/AwCugAMASIIDAOKDAwCGhQMAIIcDALqIAwBUigMA+IsDAJKNAwAsjwMAxpADAGqSAwAElAMAnpUDADiXAwDcmAMAdpoDABCcAwCqnQMATp8DAOigAwCCogMAHKQDAMClAwBapwMA9KgDAI6qAwAyrAMAzK0DAGavAwAAsQMAmrIDAD60AwDYtQMAcrcDAAy5AwCwugMASrwDAOS9AwB+vwMAIsEDALzCAwBWxAMA8MUDAJTHAwAuyQMAyMoDAGLMAwAGzgMAoM8DADrRAwDe0gMAeNQDABLWAwCs1wMAUNkDAOraAwCE3AMAHt4DAMLfAwBc4QMA9uIDAJDkAwA05gMAzucDAGjpAwAC6wMApuwDAEDuAwDa7wMAfvEDABjzAwCy9AMATPYDAOb3AwCK+QMAJPsDAL78AwBY/gMA/P8DAJYBBAAwAwQAygQEAG4GBAAICAQAogkEADwLBADWDAQAeg4EABQQBACuEQQASBMEAOwUBACGFgQAIBgEAMQZBABeGwQA+BwEAJIeBAA2IAQA0CEEAGojBAAEJQQAqCYEAEIoBADcKQQAdisEABotBAC0LgQATjAEAOgxBACMMwQAJjUEAMA2BABkOAQA/jkEAJg7BAAyPQQA1j4EAHBABAAKQgQApEMEAEhFBADiRgQAfEgEABZKBAC6SwQAVE0EAO5OBACIUAQAIlIEAMZTBABgVQQA+lYEAJRYBAA4WgQA0lsEAGxdBAAGXwQAqmAEAERiBADeYwQAeGUEABxnBAC2aAQAUGoEAOprBACObQQAKG8EAMJwBABccgQAAHQEAJp1BAA0dwQAzngEAHJ6BAAMfAQApn0EAEB/BADkgAQAfoIEABiEBACyhQQAVocEAPCIBACKigQAJIwEAMiNBABijwQA/JAEAKCSBAA6lAQA1JUEAG6XBAASmQQArJoEAEacBADgnQQAhJ8EAB6hBAC4ogQAUqQEAPalBACQpwQAKqkEAMSqBABorAQAAq4EAJyvBAA2sQQA2rIEAHS0BAAOtgQAqLcEAEy5BADmugQAgLwEABq+BAC0vwQAWMEEAPLCBACMxAQAJsYEAMrHBABkyQQA/soEAJjMBAA8zgQA1s8EAHDRBAAK0wQArtQEAEjWBADi1wQAfNkEACDbBAC63AQAVN4EAO7fBACS4QQALOMEAMbkBABg5gQABOgEAJ7pBAA46wQA3OwEAHbuBAAQ8AQAqvEEAE7zBADo9AQAgvYEABz4BADA+QQAWvsEAPT8BACO/gQAMgAFAMwBBQBmAwUAAAUFAKQGBQA+CAUA2AkFAHILBQAWDQUAsA4FAEoQBQDkEQUAiBMFACIVBQC8FgUAVhgFAPoZBQCUGwUALh0FAMgeBQBiIAUABiIFAKAjBQA6JQUA1CYFAHgoBQASKgUArCsFAEYtBQDqLgUAhDAFAB4yBQDCMwUAXDUFAPY2BQCQOAUANDoFAM47BQBoPQUAAj8FAKZABQBAQgUA2kMFAHRFBQAYRwUAskgFAExKBQDmSwUAik0FACRPBQC+UAUAYlIFAPxTBQCWVQUAMFcFAMpYBQBuWgUACFwFAKJdBQA8XwUA4GAFAHpiBQAUZAUArmUFAFJnBQDsaAUAhmoFACBsBQDEbQUAXm8FAPhwBQCScgUALHQFANB1BQBqdwUABHkFAJ56BQBCfAUA3H0FAHZ/BQAQgQUAtIIFAE6EBQDohQUAjIcFACaJBQDAigUAWowFAP6NBQCYjwUAMpEFAMySBQBwlAUACpYFAKSXBQA+mQUA4poFAHycBQAWngUAsJ8FAFShBQDuogUAiKQFACymBQDGpwUAYKkFAPqqBQCerAUAOK4FANKvBQBssQUABrMFAKq0BQBEtgUA3rcFAHi5BQAcuwUAtrwFAFC+BQDqvwUAjsEFACjDBQDCxAUAXMYFAADIBQCayQUANMsFAM7MBQBozgUADNAFAKbRBQBA0wUA5NQFAH7WBQAY2AUAstkFAFbbBQDw3AUAit4FACTgBQDI4QUAYuMFAPzkBQCW5gUAOugFANTpBQBu6wUACO0FAKzuBQBG8AUA4PEFAITzBQAe9QUAuPYFAFL4BQD2+QUAkPsFACr9BQDE/gUAaAAGAAICBgCcAwYANgUGANAGBgB0CAYADgoGAKgLBgBCDQYA5g4GAIAQBgAaEgYAtBMGAFgVBgDyFgYAjBgGACYaBgDKGwYAZB0GAP4eBgCYIAYAPCIGANYjBgBwJQYACicGAK4oBgBIKgYA4isGAHwtBgAgLwYAujAGAFQyBgDuMwYAkjUGACw3BgDGOAYAYDoGAAQ8BgCePQYAOD8GANxABgB2QgYAEEQGAKpFBgBORwYA6EgGAIJKBgAcTAYAwE0GAFpPBgD0UAYAjlIGADJUBgDMVQYAZlcGAABZBgCkWgYAPlwGANhdBgByXwYAFmEGALBiBgBKZAYA5GUGAH5nBgAiaQYAvGoGAFZsBgDwbQYAlG8GAC5xBgDIcgYAYnQGAAZ2BgCgdwYAOnkGANR6BgB4fAYAEn4GAKx/BgBGgQYA6oIGAISEBgAehgYAuIcGAFyJBgD2igYAkIwGACqOBgDOjwYAaJEGAAKTBgCmlAYAQJYGANqXBgB0mQYAGJsGALKcBgBMngYA5p8GAIqhBgAkowYAvqQGAFimBgD8pwYAlqkGADCrBgDKrAYAbq4GAAiwBgCisQYAPLMGAOC0BgB6tgYAFLgGAK65BgBSuwYA7LwGAIa+BgAgwAYAxMEGAF7DBgD4xAYAksYGACzIBgDQyQYAassGAATNBgCezgYAQtAGANzRBgB20wYAENUGALTWBgBO2AYA6NkGAILbBgAm3QYAwN4GAFrgBgD+4QYAmOMGADLlBgDM5gYAcOgGAArqBgCk6wYAPu0GAOLuBgB88AYAFvIGALDzBgBU9QYA7vYGAIj4BgAi+gYAxvsGAGD9BgD6/gYAngAHADgCBwDSAwcAbAUHABAHBwCqCAcARAoHAN4LBwB4DQcAHA8HALYQBwBQEgcA6hMHAI4VBwAoFwcAwhgHAFwaBwAAHAcAmh0HADQfBwDOIAcAaCIHAAwkBwCmJQcAQCcHANooBwB+KgcAGCwHALItBwBWLwcA8DAHAIoyBwAkNAcAyDUHAGI3BwD8OAcAljoHADo8BwDUPQcAbj8HAAhBBwCsQgcARkQHAOBFBwB6RwcAHkkHALhKBwBSTAcA9k0HAJBPBwAqUQcAxFIHAGhUBwACVgcAnFcHADZZBwDaWgcAdFwHAA5eBwCoXwcAQmEHAOZiBwCAZAcAGmYHALRnBwBYaQcA8moHAIxsBwAmbgcAym8HAGRxBwD+cgcAmHQHADx2BwDWdwcAcHkHAAp7BwCkfAcASH4HAOJ/BwB8gQcAIIMHALqEBwBUhgcA7ocHAJKJBwAsiwcAxowHAGCOBwAEkAcAnpEHADiTBwDSlAcAdpYHABCYBwCqmQcARJsHAOicBwCCngcAHKAHAMChBwBaowcA9KQHAI6mBwAyqAcAzKkHAGarBwAArQcApK4HAD6wBwDYsQcAcrMHABa1BwCwtgcASrgHAOS5BwCIuwcAIr0HALy+BwBWwAcA8MEHAJTDBwAuxQcAyMYHAGLIBwAGygcAoMsHADrNBwDUzgcAeNAHABLSBwCs0wcARtUHAOrWBwCE2AcAHtoHALjbBwBc3QcA9t4HAJDgBwAq4gcAzuMHAGjlBwAC5wcAnOgHAEDqBwDa6wcAdO0HABjvBwCy8AcATPIHAObzBwCK9QcAJPcHAL74BwBY+gcA/PsHAJb9BwAw/wcAygAIAG4CCAAIBAgAogUIADwHCADgCAgAegoIABQMCACuDQgAUg8IAOwQCACGEggAIBQIAMQVCABeFwgA+BgIAJIaCAA2HAgA0B0IAGofCAAEIQgAniIIAEIkCADcJQgAdicIABApCAC0KggATiwIAOgtCACCLwgAJjEIAMAyCABaNAgA9DUIAJg3CAAyOQgAzDoIAGY8CAAKPggApD8IAD5BCADiQggAfEQIABZGCACwRwgAVEkIAO5KCACITAgAIk4IAMZPCABgUQgA+lIIAJRUCAA4VggA0lcIAGxZCAAGWwgAqlwIAEReCADeXwgAgmEIABxjCAC2ZAgAUGYIAOpnCACOaQgAKGsIAMJsCABcbggAAHAIAJpxCAA0cwgAznQIAHJ2CAAMeAgApnkIAEB7CADafAgAfn4IABiACACygQgATIMIAPCECACKhggAJIgIAL6JCABiiwgA/IwIAJaOCAAwkAgA1JEIAG6TCAAIlQgArJYIAEaYCADgmQgAepsIAB6dCAC4nggAUqAIAOyhCACQowgAKqUIAMSmCABeqAgAAqoIAJyrCAA2rQgA0K4IAHSwCAAOsggAqLMIAEy1CADmtggAgLgIABq6CAC+uwgAWL0IAPK+CACMwAgAJsIIAMrDCABkxQgA/sYIAJjICAA8yggA1ssIAHDNCAAKzwgArtAIAEjSCADi0wgAfNUIACDXCAC62AgAVNoIAO7bCACI3QgALN8IAMbgCABg4ggABOQIAJ7lCAA45wgA0ugIAHbqCAAQ7AgAqu0IAETvCADo8AgAgvIIABz0CAC29QgAWvcIAPT4CACO+ggAKPwIAMz9CABm/wgAAAEJAJoCCQA+BAkA2AUJAHIHCQAWCQkAsAoJAEoMCQDkDQkAiA8JACIRCQC8EgkAVhQJAPoVCQCUFwkALhkJAMgaCQBsHAkABh4JAKAfCQA6IQkA3iIJAHgkCQASJgkArCcJAEYpCQDqKgkAhCwJAB4uCQC4LwkAXDEJAPYyCQCQNAkAKjYJAM43CQBoOQkAAjsJAJw8CQBAPgkA2j8JAHRBCQAOQwkAskQJAExGCQDmRwkAgEkJACRLCQC+TAkAWE4JAPJPCQCWUQkAMFMJAMpUCQBuVgkACFgJAKJZCQA8WwkA4FwJAHpeCQAUYAkArmEJAFJjCQDsZAkAhmYJACBoCQDEaQkAXmsJAPhsCQCSbgkANnAJANBxCQBqcwkABHUJAJ52CQBCeAkA3HkJAHZ7CQAQfQkAtH4JAE6ACQDogQkAgoMJACaFCQDAhgkAWogJAPSJCQCYiwkAMo0JAMyOCQBmkAkACpIJAKSTCQA+lQkA2JYJAHyYCQAWmgkAsJsJAFSdCQDungkAiKAJACKiCQDGowkAYKUJAPqmCQCUqAkAOKoJANKrCQBsrQkABq8JAKqwCQBEsgkA3rMJAHi1CQActwkAtrgJAFC6CQDquwkAjr0JACi/CQDCwAkAXMIJAADECQCaxQkANMcJAM7ICQByygkADMwJAKbNCQBAzwkA2tAJAH7SCQAY1AkAstUJAEzXCQDw2AkAitoJACTcCQC+3QkAYt8JAPzgCQCW4gkAMOQJANTlCQBu5wkACOkJAKLqCQBG7AkA4O0JAHrvCQAe8QkAuPIJAFL0CQDs9QkAkPcJACr5CQDE+gkAXvwJAAL+CQCc/wkANgEKANACCgB0BAoADgYKAKgHCgBMCQoA5goKAIAMCgAaDgoAtA8KAFgRCgDyEgoAjBQKACYWCgDKFwoAZBkKAP4aCgCYHAoAPB4KANYfCgBwIQoACiMKAK4kCgBIJgoA4icKAHwpCgAWKwoAuiwKAFQuCgDuLwoAiDEKACwzCgDGNAoAYDYKAPo3CgCeOQoAODsKANI8CgBsPgoAEEAKAKpBCgBEQwoA6EQKAIJGCgAcSAoAtkkKAFpLCgD0TAoAjk4KAChQCgDMUQoAZlMKAABVCgCaVgoAPlgKANhZCgByWwoAFl0KALBeCgBKYAoA5GEKAIhjCgAiZQoAvGYKAFZoCgD6aQoAlGsKAC5tCgDIbgoAbHAKAAZyCgCgcwoAOnUKANR2CgB4eAoAEnoKAKx7CgBGfQoA6n4KAISACgAeggoAuIMKAFyFCgD2hgoAkIgKACqKCgDEiwoAaI0KAAKPCgCckAoAQJIKANqTCgB0lQoADpcKALKYCgBMmgoA5psKAICdCgAknwoAvqAKAFiiCgD8owoAlqUKADCnCgDKqAoAbqoKAAisCgCirQoAPK8KANawCgB6sgoAFLQKAK61CgBItwoA7LgKAIa6CgAgvAoAur0KAF6/CgD4wAoAksIKACzECgDQxQoAascKAATJCgCoygoAQswKANzNCgB2zwoAGtEKALTSCgBO1AoA6NUKAIzXCgAm2QoAwNoKAFrcCgD+3QoAmN8KADLhCgDM4goAcOQKAArmCgCk5woAPukKANjqCgB87AoAFu4KALDvCgBK8QoA7vIKAIj0CgAi9goAvPcKAGD5CgD6+goAlPwKAC7+CgDS/woAbAELAAYDCwCgBAsARAYLAN4HCwB4CQsAEgsLALYMCwBQDgsA6g8LAIQRCwAoEwsAwhQLAFwWCwD2FwsAmhkLADQbCwDOHAsAaB4LAAwgCwCmIQsAQCMLAOQkCwB+JgsAGCgLALIpCwBWKwsA8CwLAIouCwAkMAsAyDELAGIzCwD8NAsAljYLADo4CwDUOQsAbjsLAAg9CwCsPgsARkALAOBBCwB6QwsAHkULALhGCwBSSAsA7EkLAJBLCwAqTQsAxE4LAF5QCwD4UQsAnFMLADZVCwDQVgsAalgLAA5aCwCoWwsAQl0LANxeCwCAYAsAGmILALRjCwBOZQsA8mYLAIxoCwAmagsAwGsLAGRtCwD+bgsAmHALADxyCwDWcwsAcHULAAp3CwCueAsASHoLAOJ7CwB8fQsAIH8LALqACwBUggsA7oMLAJKFCwAshwsAxogLAGCKCwAEjAsAno0LADiPCwDckAsAdpILABCUCwCqlQsARJcLAOiYCwCCmgsAHJwLALadCwBanwsA9KALAI6iCwAopAsAzKULAGanCwAAqQsAmqoLAD6sCwDYrQsAcq8LAAyxCwCmsgsASrQLAOS1CwB+twsAGLkLALy6CwBWvAsA8L0LAIq/CwAuwQsAyMILAGLECwAGxgsAoMcLADrJCwDUygsAeMwLABLOCwCszwsARtELAOrSCwCE1AsAHtYLALjXCwBc2QsA9toLAJDcCwA03gsAzt8LAGjhCwAC4wsApuQLAEDmCwDa5wsAdOkLABjrCwCy7AsATO4LAObvCwCA8QsAJPMLAL70CwBY9gsA8vcLAJb5CwAw+wsAyvwLAGT+CwAIAAwAogEMADwDDADgBAwAegYMABQIDACuCQwAUgsMAOwMDACGDgwAIBAMAMQRDABeEwwA+BQMAJIWDAA2GAwA0BkMAGobDAAEHQwAnh4MAEIgDADcIQwAdiMMABAlDAC0JgwATigMAOgpDACCKwwAJi0MAMAuDABaMAwA9DEMAJgzDAAyNQwAzDYMAGY4DAAKOgwApDsMAD49DADYPgwAfEAMABZCDACwQwwASkUMAO5GDACISAwAIkoMALxLDABgTQwA+k4MAJRQDAAuUgwA0lMMAGxVDAAGVwwAoFgMAERaDADeWwwAeF0MABxfDAC2YAwAUGIMAOpjDACOZQwAKGcMAMJoDABcagwAAGwMAJptDAA0bwwAznAMAHJyDAAMdAwApnUMAEB3DADkeAwAfnoMABh8DACyfQwAVn8MAPCADACKggwAJIQMAMiFDABihwwA/IgMAJaKDAAwjAwA1I0MAG6PDAAIkQwAopIMAEaUDADglQwAepcMABSZDAC4mgwAUpwMAOydDACGnwwAKqEMAMSiDABepAwA+KUMAJynDAA2qQwA0KoMAGqsDAAOrgwAqK8MAEKxDADcsgwAgLQMABq2DAC0twwAWLkMAPK6DACMvAwAJr4MAMq/DABkwQwA/sIMAJjEDAA8xgwA1scMAHDJDAAKywwArswMAEjODADizwwAhtEMACDTDAC61AwAVNYMAO7XDACS2QwALNsMAMbcDABg3gwABOAMAJ7hDAA44wwA0uQMAHbmDAAQ6AwAqukMAETrDADo7AwAgu4MABzwDAC28QwAUPMMAPT0DACO9gwAKPgMAML5DABm+wwAAP0MAJr+DAA0AA0A2AENAHIDDQAMBQ0ApgYNAEoIDQDkCQ0AfgsNACINDQC8Dg0AVhANAPARDQCUEw0ALhUNAMgWDQBiGA0ABhoNAKAbDQA6HQ0A1B4NAHggDQASIg0ArCMNAEYlDQDqJg0AhCgNAB4qDQDCKw0AXC0NAPYuDQCQMA0ANDINAM4zDQBoNQ0AAjcNAJw4DQBAOg0A2jsNAHQ9DQAYPw0AskANAExCDQDmQw0AgEUNABpHDQC+SA0AWEoNAPJLDQCMTQ0AME8NAMpQDQBkUg0ACFQNAKJVDQA8Vw0A1lgNAHpaDQAUXA0Arl0NAEhfDQDsYA0AhmINACBkDQC6ZQ0AXmcNAPhoDQCSag0ALGwNANBtDQBqbw0ABHENAKhyDQBCdA0A3HUNAHZ3DQAaeQ0AtHoNAE58DQDofQ0AjH8NACaBDQDAgg0AWoQNAP6FDQCYhw0AMokNAMyKDQBmjA0ACo4NAKSPDQA+kQ0A2JINAHyUDQAWlg0AsJcNAEqZDQDumg0AiJwNACKeDQC8nw0AYKENAPqiDQCUpA0ALqYNANKnDQBsqQ0ABqsNAKCsDQBErg0A3q8NAHixDQASsw0AtrQNAFC2DQDqtw0AhLkNACi7DQDCvA0AXL4NAPa/DQCawQ0ANMMNAM7EDQByxg0ADMgNAKbJDQBAyw0A5MwNAH7ODQAY0A0AstENAFbTDQDw1A0AitYNACTYDQDI2Q0AYtsNAPzcDQCW3g0AOuANANThDQBu4w0ACOUNAKLmDQBG6A0A4OkNAHrrDQAU7Q0AuO4NAFLwDQDs8Q0AhvMNACr1DQDE9g0AXvgNAPj5DQCc+w0ANv0NAND+DQBqAA4ADgIOAKgDDgBCBQ4A3AYOAIAIDgAaCg4AtAsOAE4NDgDyDg4AjBAOACYSDgDKEw4AZBUOAP4WDgCYGA4APBoOANYbDgBwHQ4ACh8OAK4gDgBIIg4A4iMOAHwlDgAgJw4AuigOAFQqDgDuKw4Aki0OACwvDgDGMA4AYDIOAAQ0DgCeNQ4AODcOANI4DgB2Og4AEDwOAKo9DgBEPw4A6EAOAIJCDgAcRA4AtkUOAFpHDgD0SA4AjkoOAChMDgDCTQ4AZk8OAABRDgCaUg4ANFQOANhVDgByVw4ADFkOAKZaDgBKXA4A5F0OAH5fDgAYYQ4AvGIOAFZkDgDwZQ4AimcOAC5pDgDIag4AYmwOAAZuDgCgbw4AOnEOANRyDgB4dA4AEnYOAKx3DgBGeQ4A6noOAIR8DgAefg4AuH8OAFyBDgD2gg4AkIQOAD6GDgDYhw4AcokOAAyLDgCmjA4ASo4OAOSPDgB+kQ4AIpMOALyUDgBWlg4A8JcOAJSZDgAumw4AyJwOAGKeDgAGoA4AoKEOADqjDgDUpA4AeKYOABKoDgCsqQ4ARqsOAOqsDgCErg4AHrAOAMKxDgBcsw4A9rQOAJC2DgA0uA4AzrkOAGi7DgACvQ4AnL4OAEDADgDawQ4AdMMOAA7FDgCyxg4ATMgOAObJDgCAyw4AJM0OAL7ODgBY0A4A8tEOAIzTDgAw1Q4AytYOAGTYDgAI2g4AotsOADzdDgDW3g4AeuAOABTiDgCu4w4ASOUOAOzmDgCG6A4AIOoOALrrDgBe7Q4A+O4OAJLwDgAs8g4A0PMOAGr1DgAE9w4AnvgOAEL6DgDc+w4Adv0OABD/DgC0AA8ATgIPAOgDDwCMBQ8AJgcPAMAIDwBaCg8A/gsPAJgNDwAyDw8AzBAPAHASDwAKFA8ApBUPAD4XDwDiGA8AfBoPABYcDwCwHQ8ASh8PAO4gDwCIIg8AIiQPALwlDwBgJw8A+igPAJQqDwAuLA8A0i0PAGwvDwAGMQ8AoDIPAEQ0DwDeNQ8AeDcPABI5DwC2Og8AUDwPAOo9DwCEPw8AKEEPAMJCDwBcRA8A9kUPAJpHDwA0SQ8AzkoPAGhMDwAMTg8Apk8PAEBRDwDkUg8AflQPABhWDwCyVw8AVlkPAPBaDwCKXA8AJF4PAMhfDwBiYQ8A/GIPAJZkDwA6Zg8A1GcPAG5pDwAIaw8ArGwPAEZuDwDgbw8AenEPABRzDwC4dA8AUnYPAOx3DwCGeQ8AKnsPAMR8DwBefg8A+H8PAJyBDwA2gw8A0IQPAGqGDwAOiA8AqIkPAEKLDwDcjA8AgI4PABqQDwC0kQ8ATpMPAPKUDwCMlg8AJpgPAMCZDwBkmw8A/pwPAJieDwAyoA8A1qEPAHCjDwAKpQ8ArqYPAEioDwDiqQ8AfKsPACCtDwC6rg8AVLAPAO6xDwCSsw8ALLUPAMa2DwBguA8ABLoPAJ67DwA4vQ8A0r4PAHbADwAQwg8AqsMPAETFDwDoxg8AgsgPABzKDwC2yw8AWs0PAPTODwCO0A8AKNIPAMzTDwBm1Q8AANcPAJrYDwA+2g8A2NsPAHLdDwAM3w8AsOAPAEriDwDk4w8AfuUPACLnDwC86A8AVuoPAPDrDwCU7Q8ALu8PAMjwDwBs8g8ABvQPAKD1DwA69w8A1PgPAHj6DwAS/A8ArP0PAEb/DwDqABAAhAIQAB4EEAC4BRAAXAcQAPYIEACQChAAKgwQAM4NEABoDxAAAhEQAJwSEAA2FBAA2hUQAHQXEAAOGRAAqBoQAEwcEADmHRAAgB8QABohEAC+IhAAWCQQAPIlEACMJxAAMCkQAMoqEABkLBAACC4QAKIvEAA8MRAA1jIQAHo0EAAUNhAArjcQAEg5EADsOhAAhjwQACA+EAC6PxAAXkEQAPhCEACSRBAALEYQANBHEABqSRAABEsQAJ5MEABCThAA3E8QAHZREAAaUxAAtFQQAE5WEADoVxAAjFkQACZbEADAXBAAWl4QAPRfEACYYRAAMmMQAMxkEABmZhAACmgQAKRpEAA+axAA2GwQAHJuEAAWcBAAsHEQAEpzEADudBAAiHYQACJ4EAC8eRAAYHsQAPp8EACUfhAALoAQANKBEABsgxAABoUQAKCGEABEiBAA3okQAHiLEAASjRAAto4QAFCQEADqkRAAjpMQACiVEADClhAAXJgQAACaEACamxAANJ0QAM6eEAByoBAADKIQAKajEABApRAA5KYQAH6oEAAYqhAAsqsQAFatEADwrhAAirAQACSyEADIsxAAYrUQAPy2EACWuBAAMLoQANS7EABuvRAACL8QAKLAEABGwhAA4MMQAHrFEAAUxxAAuMgQAFLKEADsyxAAhs0QACrPEADE0BAAXtIQAPjTEACc1RAANtcQANDYEABq2hAADtwQAKjdEABC3xAA3OAQAIDiEAAa5BAAtOUQAE7nEADy6BAAjOoQACbsEADK7RAAZO8QAP7wEACY8hAAPPQQANb1EABw9xAACvkQAK76EABI/BAA4v0QAHz/EAAgAREAugIRAFQEEQDuBREAkgcRACwJEQDGChEAYAwRAPoNEQCeDxEAOBERANISEQBsFBEAEBYRAKoXEQBEGREA3hoRAIIcEQAcHhEAth8RAFohEQD0IhEAjiQRACgmEQDMJxEAZikRAAArEQCaLBEAPi4RANgvEQByMREADDMRAKY0EQBKNhEA5DcRAH45EQAYOxEAvDwRAFY+EQDwPxEAikERAC5DEQDIRBEAYkYRAPxHEQCgSREAOksRANRMEQBuThEAElARAKxREQBGUxEA6lQRAIRWEQAeWBEAuFkRAFxbEQD2XBEAkF4RACpgEQDOYREAaGMRAAJlEQCcZhEAQGgRANppEQB0axEAGG0RALJuEQBMcBEA5nERAIBzEQAkdREAvnYRAFh4EQDyeREAlnsRADB9EQDKfhEAZIARAAiCEQCigxEAPIURANaGEQB6iBEAFIoRAK6LEQBIjREA7I4RAIaQEQAgkhEAupMRAFSVEQD4lhEAkpgRACyaEQDGmxEAap0RAASfEQCeoBEAOKIRANyjEQB2pREAEKcRALSoEQBOqhEA6KsRAIKtEQAmrxEAwLARAFqyEQD0sxEAmLURADK3EQDMuBEAZroRAAq8EQCkvREAPr8RANjAEQB8whEAFsQRALDFEQBUxxEA7sgRAIjKEQAizBEAxs0RAGDPEQD60BEAlNIRADjUEQDS1REAbNcRAAbZEQCq2hEARNwRAN7dEQB43xEAEuERALbiEQBQ5BEA6uURAITnEQAo6REAwuoRAFzsEQD27REAmu8RADTxEQDO8hEAaPQRAAL2EQCm9xEAQPkRANr6EQB+/BEAGP4RALL/EQBMARIA8AISAIoEEgAkBhIAvgcSAGIJEgD8ChIAlgwSADAOEgDUDxIAbhESAAgTEgCiFBIARhYSAOAXEgB6GRIAFBsSALgcEgBSHhIA7B8SAJAhEgAqIxIAxCQSAF4mEgACKBIAnCkSADYrEgDQLBIAdC4SAA4wEgCoMRIAQjMSAOY0EgCANhIAGjgSALQ5EgBYOxIA8jwSAIw+EgAmQBIAwEESAGRDEgD+RBIAmEYSADJIEgDWSRIAcEsSAApNEgCkThIASFASAOJREgB8UxIAFlUSALpWEgBUWBIA7lkSAIhbEgAsXRIAxl4SAGBgEgD6YRIAnmMSADhlEgDSZhIAdmgSABBqEgCqaxIARG0SAOhuEgCCcBIAHHISALZzEgBQdRIA9HYSAI54EgAoehIAwnsSAGZ9EgAAfxIAmoASADSCEgDYgxIAcoUSAAyHEgCmiBIASooSAOSLEgB+jRIAGI8SALyQEgBWkhIA8JMSAIqVEgAulxIAyJgSAGKaEgAGnBIAoJ0SADqfEgDUoBIAeKISABKkEgCspRIARqcSAOqoEgCEqhIAHqwSALitEgBcrxIA9rASAJCyEgAqtBIAzrUSAGi3EgACuRIAnLoSAEC8EgDavRIAdL8SAA7BEgCywhIATMQSAObFEgCAxxIAJMkSAL7KEgBYzBIA8s0SAJbPEgAw0RIAytISAGTUEgAI1hIAotcSADzZEgDW2hIAcNwSABTeEgCu3xIASOESAOLiEgCG5BIAIOYSALrnEgBU6RIA+OoSAJLsEgAs7hIAxu8SAGrxEgAE8xIAnvQSAEL2EgDc9xIAdvkSABD7EgC0/BIATv4SAOj/EgCCARMAJgMTAMAEEwBaBhMA9AcTAJgJEwAyCxMAzAwTAGYOEwAKEBMApBETAD4TEwDiFBMAfBYTABYYEwCwGRMAVBsTAO4cEwCIHhMAIiATALwhEwBgIxMA+iQTAJQmEwAuKBMA0ikTAGwrEwAGLRMAoC4TAEQwEwDeMRMAeDMTABI1EwC2NhMAUDgTAOo5EwCEOxMAHj0TAMI+EwBcQBMA9kETAJpDEwA0RRMAzkYTAGhIEwAMShMApksTAEBNEwDaThMAflATABhSEwCyUxMATFUTAPBWEwCKWBMAJFoTAL5bEwBiXRMA/F4TAJZgEwAwYhMA1GMTAG5lEwAIZxMArGgTAEZqEwDgaxMAem0TAB5vEwC4cBMAUnITAOxzEwCQdRMAKncTAMR4EwBeehMAAnwTAJx9EwA2fxMA0IATAGqCEwAOhBMAqIUTAEKHEwDciBMAgIoTABqMEwC0jRMATo8TAPKQEwCMkhMAJpQTAMCVEwBklxMA/pgTAJiaEwAynBMA1p0TAHCfEwAKoRMApKITAEikEwDipRMAfKcTABapEwC6qhMAVKwTAO6tEwCIrxMALLETAMayEwBgtBMABLYTAJ63EwA4uRMA0roTAGy8EwAQvhMAqr8TAETBEwDewhMAgsQTABzGEwC2xxMAUMkTAPTKEwCOzBMAKM4TAMLPEwBm0RMAANMTAJrUEwA01hMA2NcTAHLZEwAM2xMAptwTAEreEwDk3xMAfuETABjjEwC85BMAVuYTAPDnEwCU6RMALusTAMjsEwBi7hMABvATAKDxEwA68xMA1PQTAHj2EwAS+BMArPkTAEb7EwDq/BMAhP4TAB4AFAC4ARQAXAMUAPYEFACQBhQAKggUAM4JFABoCxQAAg0UAJwOFABAEBQA2hEUAHQTFAAOFRQAshYUAEwYFADmGRQAgBsUABodFAC+HhQAWCAUAPIhFACMIxQAMCUUAMomFABkKBQA/ikUAKIrFAA8LRQA1i4UAHAwFAAUMhQArjMUAEg1FADiNhQAhjgUACA6FAC6OxQAXj0UAPg+FACSQBQALEIUANBDFABqRRQABEcUAJ5IFABCShQA3EsUAHZNFAAQTxQAtFAUAE5SFADoUxQAglUUACZXFADAWBQAWloUAPRbFACYXRQAMl8UAMxgFABwYhQACmQUAKRlFAA+ZxQA2GgUAHxqFAAWbBQAsG0UAEpvFADucBQAiHIUACJ0FAC8dRQAVncUAPp4FACUehQALnwUAMh9FABsfxQABoEUAKCCFAA6hBQA3oUUAHiHFAASiRQAtooUAFCMFADqjRQAhI8UACiRFADCkhQAXJQUAPaVFACalxQANJkUAM6aFABonBQADJ4UAKafFABAoRQA2qIUAH6kFAAYphQAsqcUAEypFADwqhQAiqwUACSuFADIrxQAYrEUAPyyFACWtBQAOrYUANS3FABuuRQACLsUAKy8FABGvhQA4L8UAHrBFAAUwxQAuMQUAFLGFADsxxQAhskUACrLFADEzBQAXs4UAPjPFACc0RQANtMUANDUFABq1hQABNgUAKjZFABC2xQA3NwUAIDeFAAa4BQAtOEUAE7jFADy5BQAjOYUACboFADA6RQAZOsUAP7sFACY7hQAMvAUANbxFABw8xQACvUUAK72FABI+BQA4vkUAHz7FAAW/RQAuv4UAFQAFQDuARUAiAMVACwFFQDGBhUAYAgVAPoJFQCeCxUAOA0VANIOFQBsEBUAEBIVAKoTFQBEFRUA3hYVAIIYFQAcGhUAthsVAFAdFQD0HhUAjiAVACgiFQDCIxUAZiUVAAAnFQCaKBUAPioVANgrFQByLRUADC8VALAwFQBKMhUA5DMVAH41FQAiNxUAvDgVAFY6FQDwOxUAlD0VAC4/FQDIQBUAYkIVAAZEFQCgRRUAOkcVANRIFQB4ShUAEkwVAKxNFQBGTxUA4FAVAIRSFQAeVBUAuFUVAFJXFQD2WBUAkFoVACpcFQDEXRUAaF8VAAJhFQCcYhUANmQVANplFQB0ZxUADmkVAKhqFQBMbBUA5m0VAIBvFQAacRUAvnIVAFh0FQDydRUAjHcVADB5FQDKehUAZHwVAAh+FQCifxUAPIEVANaCFQB6hBUAFIYVAK6HFQBIiRUA7IoVAIaMFQAgjhUAuo8VAF6RFQD4khUAkpQVACyWFQDQlxUAapkVAASbFQCenBUAQp4VANyfFQB2oRUAEKMVALSkFQBOphUA6KcVAIKpFQAmqxUAwKwVAFquFQD0rxUAmLEVADKzFQDMtBUAZrYVAAC4FQCkuRUAPrsVANi8FQByvhUAFsAVALDBFQBKwxUA5MQVAIjGFQAiyBUAvMkVAFbLFQD6zBUAlM4VAC7QFQDS0RUAbNMVAAbVFQCg1hUARNgVAN7ZFQB42xUAEt0VALbeFQBQ4BUA6uEVAITjFQAo5RUAwuYVAFzoFQD26RUAmusVADTtFQDO7hUAcvAVAAzyFQCm8xUAQPUVAOT2FQB++BUAGPoVALL7FQBW/RUA8P4VAIoAFgAkAhYAvgMWAGIFFgD8BhYAlggWADAKFgDUCxYAbg0WAAgPFgCiEBYARhIWAOATFgB6FRYAFBcWAK4YFgBSGhYA7BsWAIYdFgAgHxYAxCAWAF4iFgD4IxYAnCUWADYnFgDQKBYAaioWAA4sFgCoLRYAQi8WANwwFgCAMhYAGjQWALQ1FgBONxYA8jgWAIw6FgAmPBYAwD0WAGQ/FgD+QBYAmEIWADJEFgDWRRYAcEcWAApJFgCkShYASEwWAOJNFgB8TxYAFlEWALpSFgBUVBYA7lUWAIhXFgAiWRYAxloWAGBcFgD6XRYAnl8WADhhFgDSYhYAbGQWABBmFgCqZxYARGkWAN5qFgCCbBYAHG4WALZvFgBQcRYA9HIWAI50FgAodhYAzHcWAGZ5FgAAexYAmnwWAD5+FgDYfxYAcoEWAAyDFgCwhBYASoYWAOSHFgB+iRYAIosWALyMFgBWjhYA8I8WAJSRFgAukxYAyJQWAGKWFgD8lxYAoJkWADqbFgDUnBYAbp4WABKgFgCsoRYARqMWAOCkFgCEphYAHqgWALipFgBSqxYA9qwWAJCuFgAqsBYAxLEWAGizFgACtRYAnLYWADa4FgDauRYAdLsWAA69FgCovhYATMAWAObBFgCAwxYAGsUWAL7GFgBYyBYA8skWAIzLFgAwzRYAys4WAGTQFgAI0hYAotMWADzVFgDW1hYAetgWABTaFgCu2xYASN0WAOzeFgCG4BYAIOIWALrjFgBe5RYA+OYWAJLoFgAs6hYA0OsWAGrtFgAE7xYAnvAWAELyFgDc8xYAdvUWABD3FgC0+BYATvoWAOj7FgCC/RYAHP8WAMAAFwBaAhcA9AMXAI4FFwAyBxcAzAgXAGYKFwAADBcApA0XAD4PFwDYEBcAchIXABYUFwCwFRcAShcXAO4YFwCIGhcAIhwXALwdFwBgHxcA+iAXAJQiFwAuJBcA0iUXAGwnFwAGKRcAoCoXAEQsFwDeLRcAeC8XABIxFwC2MhcAUDQXAOo1FwCENxcAKDkXAMI6FwBcPBcAAD4XAJo/FwA0QRcAzkIXAHJEFwAMRhcApkcXAEBJFwDaShcAfkwXABhOFwCyTxcATFEXAPBSFwCKVBcAJFYXAL5XFwBiWRcA/FoXAJZcFwAwXhcA1F8XAG5hFwAIYxcAomQXADxmFwDgZxcAemkXABRrFwCubBcAUm4XAOxvFwCGcRcAKnMXAMR0FwBedhcA+HcXAJx5FwA2excA0HwXAGp+FwAOgBcAqIEXAEKDFwDchBcAgIYXABqIFwC0iRcATosXAPKMFwCMjhcAJpAXAMCRFwBakxcA/pQXAJiWFwAymBcA1pkXAHCbFwAKnRcApJ4XAEigFwDioRcAfKMXABalFwC6phcAVKgXAO6pFwCIqxcALK0XAMauFwBgsBcA+rEXAJ6zFwA4tRcA0rYXAHa4FwAQuhcAqrsXAES9FwDovhcAgsAXABzCFwC2wxcAWsUXAPTGFwCOyBcAKMoXAMzLFwBmzRcAAM8XAJrQFwA00hcA2NMXAHLVFwAM1xcAptgXAEraFwDk2xcAft0XABjfFwC84BcAVuIXAPDjFwCK5RcALucXAMjoFwBi6hcA/OsXAKDtFwA67xcA1PAXAG7yFwAS9BcArPUXAEb3FwDg+BcAhPoXAB78FwC4/RcAUv8XAPYAGACQAhgAKgQYAM4FGABoBxgAAgkYAJwKGABADBgA2g0YAHQPGAAOERgAshIYAEwUGADmFRgAgBcYACQZGAC+GhgAWBwYAPIdGACWHxgAMCEYAMoiGABkJBgACCYYAKInGAA8KRgA1ioYAHosGAAULhgAri8YAEgxGADiMhgAhjQYACA2GAC6NxgAVDkYAPg6GACSPBgALD4YAMY/GABqQRgABEMYAJ5EGAA4RhgA3EcYAHZJGAAQSxgAqkwYAE5OGADoTxgAglEYABxTGADAVBgAWlYYAPRXGACOWRgAMlsYAMxcGABmXhgACmAYAKRhGAA+YxgA2GQYAHxmGAAWaBgAsGkYAEprGADubBgAiG4YACJwGAC8cRgAYHMYAPp0GACUdhgALngYANJ5GABsexgABn0YAKB+GABEgBgA3oEYAHiDGAAShRgAtoYYAFCIGADqiRgAhIsYACiNGADCjhgAXJAYAPaRGACakxgANJUYAM6WGABomBgADJoYAKabGABAnRgA2p4YAHSgGAAYohgAsqMYAEylGADmphgAiqgYACSqGAC+qxgAWK0YAPyuGACWsBgAMLIYANSzGAButRgACLcYAKK4GABGuhgA4LsYAHq9GAAUvxgAuMAYAFLCGADswxgAhsUYACrHGADEyBgAXsoYAPjLGACczRgANs8YANDQGABq0hgAGNQYALLVGABW1xgA8NgYAIraGAAk3BgAvt0YAGLfGAD84BgAluIYADDkGADU5RgAbucYAAjpGACi6hgARuwYAODtGAB67xgAHvEYALjyGABS9BgA7PUYAJD3GAAq+RgAxPoYAF78GAAC/hgAnP8YADYBGQDQAhkAdAQZAA4GGQCoBxkAQgkZANwKGQCADBkAGg4ZALQPGQBOERkA8hIZAIwUGQAmFhkAwBcZAGQZGQD+GhkAmBwZADIeGQDMHxkAcCEZAAojGQCkJBkASCYZAOInGQB8KRkAFisZALosGQBULhkA7i8ZAIgxGQAsMxkAxjQZAGA2GQD6NxkAnjkZADg7GQDSPBkAbD4ZABBAGQCqQRkAREMZAOhEGQCCRhkAHEgZALZJGQBaSxkA9EwZAI5OGQAoUBkAzFEZAGZTGQAAVRkAmlYZAD5YGQDYWRkAclsZAAxdGQCmXhkASmAZAORhGQB+YxkAGGUZALxmGQBWaBkA8GkZAIprGQAubRkAyG4ZAGJwGQD8cRkAoHMZADp1GQDUdhkAbngZABJ6GQCsexkARn0ZAOB+GQCEgBkAHoIZALiDGQBShRkA9oYZAJCIGQAqihkAzosZAGiNGQACjxkAnJAZAECSGQDakxkAdJUZAA6XGQCymBkATJoZAOabGQCAnRkAJJ8ZAL6gGQBYohkA8qMZAJalGQAwpxkAyqgZAGSqGQAIrBkAoq0ZADyvGQDWsBkAerIZABS0GQCutRkASLcZAOy4GQCGuhkAILwZALq9GQBevxkA+MAZAJLCGQAsxBkA0MUZAGrHGQAEyRkAnsoZADjMGQDczRkAds8ZABDRGQCq0hkATtQZAOjVGQCC1xkAHNkZAMDaGQBa3BkA9N0ZAI7fGQAy4RkAzOIZAGbkGQAK5hkApOcZAD7pGQDY6hkAfOwZABbuGQCw7xkASvEZAO7yGQCI9BkAIvYZALz3GQBg+RkA+voZAJT8GQAu/hkA0v8ZAGwBGgAGAxoAqgQaAEQGGgDeBxoAeAkaABILGgC2DBoAUA4aAOoPGgCEERoAKBMaAMIUGgBcFhoA9hcaAJoZGgA0GxoAzhwaAGgeGgAMIBoApiEaAEAjGgDaJBoAfiYaABgoGgCyKRoATCsaAPAsGgCKLhoAJDAaAL4xGgBiMxoA/DQaAJY2GgA6OBoA1DkaAG47GgAIPRoArD4aAEZAGgDgQRoAekMaABRFGgC4RhoAUkgaAOxJGgCGSxoAKk0aAMROGgBeUBoA+FEaAJxTGgA2VRoA0FYaAGpYGgAEWhoAqFsaAEJdGgDcXhoAdmAaABpiGgC0YxoATmUaAPJmGgCMaBoAJmoaAMBrGgBkbRoA/m4aAJhwGgAychoA1nMaAHB1GgAKdxoApHgaAEh6GgDiexoAfH0aACB/GgC6gBoAVIIaAO6DGgCShRoALIcaAMaIGgBgihoABIwaAJ6NGgA4jxoA0pAaAHaSGgAQlBoAqpUaAESXGgDomBoAgpoaABycGgC2nRoAUJ8aAPSgGgCOohoAKKQaAMKlGgBmpxoAAKkaAJqqGgA0rBoA2K0aAHKvGgAMsRoAprIaAEq0GgDktRoAfrcaABi5GgC8uhoAVrwaAPC9GgCKvxoALsEaAMjCGgBixBoA/MUaAKDHGgA6yRoA1MoaAHjMGgASzhoArM8aAEbRGgDq0hoAhNQaAB7WGgC41xoAXNkaAPbaGgCQ3BoAKt4aAM7fGgBo4RoAAuMaAJzkGgBA5hoA2ucaAHTpGgAO6xoAsuwaAEzuGgDm7xoAgPEaACTzGgC+9BoAWPYaAPL3GgCM+RoAMPsaAMr8GgBk/hoA/v8aAKIBGwA8AxsA1gQbAHAGGwAUCBsArgkbAEgLGwDiDBsAhg4bACAQGwC6ERsAVBMbAPgUGwCSFhsALBgbAMYZGwBqGxsABB0bAJ4eGwBCIBsA3CEbAHYjGwAQJRsAtCYbAE4oGwDoKRsAgisbACYtGwDALhsAWjAbAPQxGwCYMxsAMjUbAMw2GwBwOBsACjobAKQ7GwA+PRsA2D4bAHxAGwAWQhsAsEMbAEpFGwDuRhsAiEgbACJKGwC8SxsAYE0bAPpOGwCUUBsALlIbAMhTGwBsVRsABlcbAKBYGwA6WhsA3lsbAHhdGwASXxsArGAbAFBiGwDqYxsAhGUbAChnGwDCaBsAXGobAPZrGwCabRsANG8bAM5wGwBochsADHQbAKZ1GwBAdxsA2ngbAH56GwAYfBsAsn0bAEx/GwDwgBsAioIbACSEGwC+hRsAWIcbAPyIGwCWihsAMIwbAMqNGwBujxsACJEbAKKSGwA8lBsA4JUbAHqXGwAUmRsAuJobAFKcGwDsnRsAhp8bACqhGwDEohsAXqQbAPilGwCcpxsANqkbANCqGwBqrBsADq4bAKivGwBCsRsA5rIbAIC0GwAathsAtLcbAFi5GwDyuhsAjLwbACa+GwDKvxsAZMEbAP7CGwCYxBsAMsYbANbHGwBwyRsACssbAKTMGwBIzhsA4s8bAHzRGwAW0xsAutQbAFTWGwDu1xsAiNkbACzbGwDG3BsAYN4bAPrfGwCU4RsAOOMbANLkGwBs5hsAEOgbAKrpGwBE6xsA3uwbAILuGwAc8BsAtvEbAFDzGwD09BsAjvYbACj4GwDC+RsAZvsbAAD9GwCa/hsAPgAcANgBHAByAxwADAUcALAGHABKCBwA5AkcAH4LHAAiDRwAvA4cAFYQHADwERwAlBMcAC4VHADIFhwAYhgcAAYaHACgGxwAOh0cANQeHABuIBwAEiIcAKwjHABGJRwA4CYcAIQoHAAeKhwAuCscAFItHAD2LhwAkDAcACoyHADEMxwAaDUcAAI3HACcOBwANjocANo7HAB0PRwADj8cAKhAHABMQhwA5kMcAIBFHAAaRxwAvkgcAFhKHADySxwAjE0cADBPHADKUBwAZFIcAAhUHACiVRwAPFccANZYHAB6WhwAFFwcAK5dHABIXxwA7GAcAIZiHAAgZBwAumUcAF5nHAD4aBwAkmocACxsHADQbRwAam8cAARxHACechwAQnQcANx1HAB2dxwAEHkcALR6HABOfBwA6H0cAIJ/HAAcgRwAwIIcAFqEHAD0hRwAjoccADKJHADMihwAZowcAACOHACkjxwAPpEcANiSHABylBwAFpYcALCXHABKmRwA5JocAIicHAAinhwAvJ8cAGChHAD6ohwAlKQcAC6mHADSpxwAbKkcAAarHACgrBwARK4cAN6vHAB4sRwAErMcALa0HABQthwA6rccAIS5HAAeuxwAwrwcAFy+HAD2vxwAkMEcADTDHADOxBwAaMYcAAzIHACmyRwAQMscANrMHAB+zhwAGNAcALLRHABM0xwA8NQcAIrWHAAk2BwAvtkcAGLbHAD83BwAlt4cADDgHADU4RwAbuMcAAjlHACs5hwARugcAODpHAB66xwAHu0cALjuHABS8BwA7PEcAIbzHAAq9RwAxPYcAF74HAD4+RwAnPscADb9HADQ/hwAagAdAAQCHQCoAx0AQgUdANwGHQB2CB0AGgodALQLHQBODR0A6A4dAIwQHQAmEh0AwBMdAGQVHQD+Fh0AmBgdADIaHQDWGx0AcB0dAAofHQCkIB0ASCIdAOIjHQB8JR0AFicdALooHQBUKh0A7isdAIgtHQAsLx0AxjAdAGAyHQD6Mx0AnjUdADg3HQDSOB0AdjodABA8HQCqPR0ARD8dAOhAHQCCQh0AHEQdALZFHQBaRx0A9EgdAI5KHQAoTB0Awk0dAGZPHQAAUR0AmlIdADRUHQDYVR0AclcdAAxZHQCmWh0ASlwdAORdHQB+Xx0AGGEdALJiHQBWZB0A8GUdAIpnHQAuaR0AyGodAGJsHQD8bR0AoG8dADpxHQDUch0AbnQdABJ2HQCsdx0ARnkdAOB6HQCEfB0AHn4dALh/HQBcgR0A9oIdAJCEHQAqhh0AzocdAGiJHQACix0AnIwdAECOHQDajx0AdJEdAA6THQCylB0ATJYdAOaXHQCAmR0AJJsdAL6cHQBYnh0A8p8dAJahHQAwox0AyqQdAGSmHQAIqB0AoqkdADyrHQDWrB0Aeq4dABSwHQCusR0ASLMdAOK0HQCGth0AILgdALq5HQBUux0A+LwdAJK+HQAswB0AxsEdAGrDHQAExR0AnsYdADjIHQDcyR0AdssdABDNHQCqzh0ATtAdAOjRHQCC0x0AHNUdAMDWHQBa2B0A9NkdAI7bHQAy3R0AzN4dAGbgHQAK4h0ApOMdAD7lHQDY5h0AfOgdABbqHQCw6x0ASu0dAO7uHQCI8B0AIvIdALzzHQBg9R0A+vYdAJT4HQAu+h0A0vsdAGz9HQAG/x0AoAAeADoCHgDeAx4AeAUeABIHHgCsCB4AUAoeAOoLHgCEDR4AHg8eAMIQHgBcEh4A9hMeAJAVHgA0Fx4AzhgeAGgaHgAMHB4Aph0eAEAfHgDaIB4AfiIeABgkHgCyJR4ATCceAPAoHgCKKh4AJCweAL4tHgBiLx4A/DAeAJYyHgAwNB4A1DUeAG43HgAIOR4AojoeAEY8HgDgPR4Aej8eABRBHgC4Qh4AUkQeAOxFHgCGRx4AKkkeAMRKHgBeTB4A+E0eAJxPHgA2UR4A0FIeAGpUHgAEVh4AqFceAEJZHgDcWh4AdlweABpeHgC0Xx4ATmEeAOhiHgCMZB4AJmYeAMBnHgBaaR4A/moeAJhsHgAybh4A1m8eAHBxHgAKcx4ApHQeAEh2HgDidx4AfHkeABZ7HgC6fB4AVH4eAO5/HgCIgR4ALIMeAMaEHgBghh4ABIgeAJ6JHgA4ix4A0oweAHaOHgAQkB4AqpEeAESTHgDolB4AgpYeAByYHgC2mR4AUJseAPScHgCOnh4AKKAeAMKhHgBmox4AAKUeAJqmHgA0qB4A2KkeAHKrHgAMrR4Apq4eAECwHgDksR4AfrMeABi1HgC8th4AVrgeAPC5HgCKux4ALr0eAMi+HgBiwB4A/MEeAKDDHgA6xR4A1MYeAG7IHgASyh4ArMseAEbNHgDgzh4AhNAeAB7SHgC40x4AUtUeAPbWHgCQ2B4AKtoeAM7bHgBo3R4AAt8eAJzgHgBA4h4A2uMeAHTlHgAO5x4AsugeAEzqHgDm6x4AgO0eACTvHgC+8B4AWPIeAPLzHgCW9R4AMPceAMr4HgBk+h4ACPweAKL9HgA8/x4A1gAfAHACHwAUBB8ArgUfAEgHHwDiCB8AhgofACAMHwC6DR8AVA8fAPgQHwCSEh8ALBQfAMYVHwBqFx8ABBkfAJ4aHwA4HB8A3B0fAHYfHwAQIR8AqiIfAE4kHwDoJR8AgicfABwpHwDAKh8AWiwfAPQtHwCYLx8AMjEfAMwyHwBmNB8ACjYfAKQ3HwA+OR8A2DofAHw8HwAWPh8AsD8fAEpBHwDuQh8AkkQfACxGHwDQRx8AakkfAARLHwCeTB8AQk4fANxPHwB2UR8AEFMfALRUHwBOVh8A6FcfAIJZHwAmWx8AwFwfAFpeHwD0Xx8AmGEfADJjHwDMZB8AZmYfAApoHwCkaR8APmsfANhsHwB8bh8AFnAfALBxHwBKcx8A7nQfAIh2HwAieB8AvHkfAGB7HwD6fB8AlH4fAC6AHwDIgR8AbIMfAAaFHwCghh8AOogfAN6JHwB4ix8AEo0fAKyOHwBQkB8A6pEfAISTHwAelR8AwpYfAFyYHwD2mR8AmpsfADSdHwDOnh8AaKAfAAyiHwCmox8AQKUfANqmHwB+qB8AGKofALKrHwBMrR8A8K4fAIqwHwAksh8AvrMfAGK1HwD8th8AlrgfADq6HwDUux8Abr0fAAi/HwCswB8ARsIfAODDHwB6xR8AFMcfALjIHwBSyh8A7MsfAIbNHwAqzx8AxNAfAF7SHwD40x8AnNUfADbXHwDQ2B8AatofAATcHwCo3R8AQt8fANzgHwB24h8AGuQfALTlHwBO5x8A6OgfAIzqHwAm7B8AwO0fAGTvHwD+8B8AmPIfADL0HwDW9R8AcPcfAAr5HwCk+h8ASPwfAOL9HwB8/x8AFgEgALoCIABUBCAA7gUgAIgHIAAsCSAAxgogAGAMIAAEDiAAng8gADgRIADSEiAAdhQgABAWIACqFyAARBkgAOgaIACCHCAAHB4gALYfIABQISAA9CIgAI4kIAAoJiAAwicgAGYpIAAAKyAAmiwgADQuIADYLyAAcjEgAAwzIACmNCAASjYgAOQ3IAB+OSAAGDsgALw8IABWPiAA8D8gAIpBIAAuQyAAyEQgAGJGIAD8RyAAoEkgADpLIADUTCAAbk4gABJQIACsUSAARlMgAOBUIACEViAAHlggALhZIABSWyAA9lwgAJBeIAAqYCAAxGEgAGhjIAACZSAAnGYgAEBoIADaaSAAdGsgAA5tIACybiAATHAgAOZxIACAcyAAJHUgAL52IABYeCAA8nkgAJZ7IAAwfSAAyn4gAGSAIAAIgiAAooMgADyFIADWhiAAeoggABSKIACuiyAASI0gAOyOIACGkCAAIJIgALqTIABelSAA+JYgAJKYIAAsmiAA0JsgAGqdIAAEnyAAnqAgAEKiIADcoyAAdqUgABCnIAC0qCAATqogAOirIACCrSAAJq8gAMCwIABasiAA9LMgAI61IAAytyAAzLggAGa6IAAAvCAApL0gAD6/IADYwCAAcsIgABbEIACwxSAASscgAOTIIACIyiAAIswgALzNIABWzyAA+tAgAJTSIAAu1CAAyNUgAGzXIAAG2SAAoNogAETcIADe3SAAeN8gABLhIAC24iAAUOQgAOrlIACE5yAAKOkgAMLqIABc7CAA9u0gAJrvIAA08SAAzvIgAGj0IAAM9iAApvcgAED5IADa+iAAfvwgABj+IACy/yAATAEhAPACIQCKBCEAJAYhAL4HIQBiCSEA/AohAJYMIQAwDiEA1A8hAG4RIQAIEyEAohQhADwWIQDgFyEAehkhABQbIQCuHCEAUh4hAOwfIQCGISEAICMhAMQkIQBeJiEA+CchAJIpIQA2KyEA0CwhAGouIQAOMCEAqDEhAEIzIQDcNCEAgDYhABo4IQC0OSEATjshAPI8IQCMPiEAJkAhAMBBIQBkQyEA/kQhAJhGIQA8SCEA1kkhAHBLIQAKTSEArk4hAEhQIQDiUSEAfFMhACBVIQC6ViEAVFghAO5ZIQCIWyEALF0hAMZeIQBgYCEA+mEhAJ5jIQA4ZSEA0mYhAGxoIQAGaiEAqmshAERtIQDebiEAeHAhABxyIQC2cyEAUHUhAPR2IQCOeCEAKHohAMJ7IQBmfSEAAH8hAJqAIQA0giEA2IMhAHKFIQAMhyEApoghAEqKIQDkiyEAfo0hABiPIQC8kCEAVpIhAPCTIQCUlSEALpchAMiYIQBimiEABpwhAKCdIQA6nyEA1KAhAHiiIQASpCEArKUhAEanIQDqqCEAhKohAB6sIQC4rSEAUq8hAPawIQCQsiEAKrQhAMS1IQBotyEAArkhAJy6IQA2vCEA2r0hAHS/IQAOwSEAqMIhAEzEIQDmxSEAgMchABrJIQC+yiEAWMwhAPLNIQCMzyEAMNEhAMrSIQBk1CEA/tUhAKLXIQA82SEA1tohAHrcIQAU3iEArt8hAEjhIQDs4iEAhuQhACDmIQC65yEAXukhAPjqIQCS7CEALO4hAMbvIQBq8SEABPMhAJ70IQA49iEA3PchAHb5IQAQ+yEAqvwhAE7+IQDo/yEAggEiABwDIgDABCIAWgYiAPQHIgCOCSIAMgsiAMwMIgBmDiIAABAiAKQRIgA+EyIA2BQiAHwWIgAWGCIAsBkiAEobIgDuHCIAiB4iACIgIgC8ISIAYCMiAPokIgCUJiIALigiANIpIgBsKyIABi0iAKAuIgBEMCIA3jEiAHgzIgASNSIAtjYiAFA4IgDqOSIAhDsiACg9IgDCPiIAXEAiAPZBIgCaQyIANEUiAM5GIgBoSCIADEoiAKZLIgBATSIA2k4iAHRQIgAYUiIAslMiAExVIgDmViIAilgiACRaIgC+WyIAWF0iAPxeIgCWYCIAMGIiAMpjIgBuZSIACGciAKJoIgBGaiIA4GsiAHptIgAUbyIAuHAiAFJyIgDscyIAhnUiACp3IgDEeCIAXnoiAPh7IgCcfSIANn8iANCAIgBqgiIADoQiAKiFIgBChyIA5ogiAICKIgAajCIAtI0iAE6PIgDykCIAjJIiACaUIgDAlSIAZJciAP6YIgCYmiIAMpwiANadIgBwnyIACqEiAKSiIgBIpCIA4qUiAHynIgAWqSIAsKoiAFSsIgDurSIAiK8iACKxIgDGsiIAYLQiAPq1IgCetyIAOLkiANK6IgBsvCIAEL4iAKq/IgBEwSIA3sIiAILEIgAcxiIAtsciAFDJIgD0yiIAjswiACjOIgDCzyIAZtEiAADTIgCa1CIAPtYiANjXIgBy2SIADNsiALDcIgBK3iIA5N8iAH7hIgAi4yIAvOQiAFbmIgDw5yIAlOkiAC7rIgDI7CIAYu4iAPzvIgCg8SIAOvMiANT0IgBu9iIAEvgiAKz5IgBG+yIA4PwiAIT+IgAeACMAuAEjAFIDIwDsBCMAkAYjACoIIwDECSMAaAsjAAINIwCcDiMANhAjANoRIwB0EyMADhUjAKgWIwBMGCMA5hkjAIAbIwAaHSMAvh4jAFggIwDyISMAjCMjADAlIwDKJiMAZCgjAP4pIwCiKyMAPC0jANYuIwBwMCMAFDIjAK4zIwBINSMA4jYjAIY4IwAgOiMAujsjAFQ9IwD4PiMAkkAjACxCIwDGQyMAakUjAARHIwCeSCMAOEojANxLIwB2TSMAEE8jALRQIwBOUiMA6FMjAIJVIwAmVyMAwFgjAFpaIwD0WyMAmF0jADJfIwDMYCMAZmIjAApkIwCkZSMAPmcjANhoIwB8aiMAFmwjALBtIwBKbyMA7nAjAIhyIwAidCMAvHUjAFZ3IwD6eCMAlHojAC58IwDIfSMAbH8jAAaBIwCggiMAOoQjAN6FIwB4hyMAEokjAKyKIwBQjCMA6o0jAISPIwAekSMAwpIjAFyUIwD2lSMAkJcjADSZIwDOmiMAaJwjAAKeIwCmnyMAQKEjANqiIwB+pCMAGKYjALKnIwBMqSMA8KojAIqsIwAkriMAvq8jAGKxIwD8siMAlrQjADC2IwDUtyMAbrkjAAi7IwCivCMARr4jAOC/IwB6wSMAFMMjALjEIwBSxiMA7McjAIbJIwAqyyMAxMwjAF7OIwD4zyMAnNEjADbTIwDQ1CMAatYjAATYIwCo2SMAQtsjANzcIwB23iMAGuAjALThIwBO4yMA6OQjAIzmIwAm6CMAwOkjAFrrIwD+7CMAmO4jADLwIwDW8SMAcPMjAAr1IwCk9iMASPgjAOL5IwB8+yMAFv0jALr+IwBUACQA7gEkAIgDJAAsBSQAxgYkAGAIJAAECiQAngskADgNJADSDiQAdhAkABASJACqEyQARBUkAOgWJACCGCQAHBokALYbJABQHSQA9B4kAI4gJAAoIiQAwiMkAGYlJAAAJyQAmigkADQqJADYKyQAci0kAAwvJACmMCQAQDIkAOQzJAB+NSQAGDckALI4JABWOiQA8DskAIo9JAAuPyQAyEAkAGJCJAD8QyQAoEUkADpHJADUSCQAbkokABJMJACsTSQARk8kAOBQJACEUiQAHlQkALhVJABSVyQA9lgkAJBaJAAqXCQAzl0kAGhfJAACYSQAnGIkAEBkJADaZSQAdGckAA5pJACoaiQATGwkAOZtJACAbyQAGnEkAL5yJABYdCQA8nUkAIx3JAAweSQAynokAGR8JAD+fSQAon8kADyBJADWgiQAcIQkABSGJACuhyQASIkkAOyKJACGjCQAII4kALqPJABekSQA+JIkAJKUJAAsliQA0JckAGqZJAAEmyQAnpwkAEKeJADcnyQAdqEkABCjJACqpCQATqYkAOinJACCqSQAHKskAMCsJABariQA9K8kAI6xJAAysyQAzLQkAGa2JAAAuCQApLkkAD67JADYvCQAcr4kABbAJACwwSQASsMkAOTEJACIxiQAIsgkALzJJABWyyQA+swkAJTOJAAu0CQAyNEkAGzTJAAG1SQAoNYkADrYJADe2SQAeNskABLdJACs3iQAUOAkAOrhJACE4yQAKOUkAMLmJABc6CQA9ukkAJrrJAA07SQAzu4kAGjwJAAM8iQApvMkAED1JADa9iQAfvgkABj6JACy+yQATP0kAPD+JACKACUAJAIlAL4DJQBiBSUA/AYlAJYIJQAwCiUAygslAG4NJQAIDyUAohAlADwSJQDgEyUAehUlABQXJQCuGCUAUholAOwbJQCGHSUAIB8lAMQgJQBeIiUA+CMlAJIlJQA2JyUA0CglAGoqJQAOLCUAqC0lAEIvJQDcMCUAgDIlABo0JQC0NSUATjclAPI4JQCMOiUAJjwlAMA9JQBkPyUA/kAlAJhCJQAyRCUA1kUlAHBHJQAKSSUApEolAEhMJQDiTSUAfE8lABZRJQC6UiUAVFQlAO5VJQCIVyUALFklAMZaJQBgXCUA+l0lAJ5fJQA4YSUA0mIlAGxkJQAQZiUAqmclAERpJQDeaiUAgmwlABxuJQC2byUAUHElAOpyJQCOdCUAKHYlAMJ3JQBceSUAAHslAJp8JQA0fiUAzn8lAHKBJQAMgyUApoQlAEqGJQDkhyUAfoklABiLJQC8jCUAVo4lAPCPJQCKkSUALpMlAMiUJQBiliUA/JclAKCZJQA6myUA1JwlAG6eJQASoCUArKElAEajJQDqpCUAhKYlAB6oJQC4qSUAXKslAPasJQCQriUAKrAlAM6xJQBosyUAArUlAJy2JQBAuCUA2rklAHS7JQAOvSUAqL4lAEzAJQDmwSUAgMMlABrFJQC+xiUAWMglAPLJJQCMyyUAMM0lAMrOJQBk0CUACNIlAKLTJQA81SUA1tYlAHrYJQAU2iUArtslAEjdJQDs3iUAhuAlACDiJQC64yUAXuUlAPjmJQCS6CUALOolAMbrJQBq7SUABO8lAJ7wJQA48iUA3PMlAHb1JQAQ9yUAqvglAE76JQDo+yUAgv0lABz/JQDAACYAWgImAPQDJgCOBSYAMgcmAMwIJgBmCiYAAAwmAKQNJgA+DyYA2BAmAHISJgAWFCYAsBUmAEoXJgDkGCYAiBomACIcJgC8HSYAYB8mAPogJgCUIiYALiQmANIlJgBsJyYABikmAKAqJgBELCYA3i0mAHgvJgASMSYAtjImAFA0JgDqNSYAhDcmACg5JgDCOiYAXDwmAPY9JgCQPyYANEEmAM5CJgBoRCYAAkYmAKZHJgBASSYA2komAHRMJgAYTiYAsk8mAExRJgDmUiYAilQmACRWJgC+VyYAWFkmAPxaJgCWXCYAMF4mAMpfJgBuYSYACGMmAKJkJgBGZiYA4GcmAHppJgAUayYAuGwmAFJuJgDsbyYAhnEmACpzJgDEdCYAXnYmAPh3JgCceSYANnsmANB8JgBqfiYADoAmAKiBJgBCgyYA3IQmAICGJgAaiCYAtIkmAE6LJgDyjCYAjI4mACaQJgDAkSYAZJMmAP6UJgCYliYAMpgmANaZJgBwmyYACp0mAKSeJgA+oCYA4qEmAHyjJgAWpSYAsKYmAFSoJgDuqSYAiKsmACKtJgDGriYAYLAmAPqxJgCUsyYAOLUmANK2JgBsuCYABromAKq7JgBEvSYA3r4mAHjAJgAcwiYAtsMmAFDFJgD0xiYAjsgmACjKJgDCyyYAZs0mAADPJgCa0CYANNImANjTJgBy1SYADNcmAKbYJgBK2iYA5NsmAH7dJgAY3yYAvOAmAFbiJgDw4yYAlOUmAC7nJgDI6CYAYuomAAbsJgCg7SYAOu8mANTwJgBu8iYAEvQmAKz1JgBG9yYA4PgmAIT6JgAe/CYAuP0mAFL/JgD2ACcAkAInADQEJwDYBScAcgcnAAwJJwCwCicASgwnAOQNJwB+DycAIhEnALwSJwBWFCcA8BUnAIoXJwAuGScAyBonAGIcJwD8HScAoB8nADohJwDUIicAbiQnABImJwCsJycARiknAOAqJwB6LCcAHi4nALgvJwBSMScA9jInAJA0JwAqNicAxDcnAGg5JwACOycAnDwnADY+JwDaPycAdEEnAA5DJwCoRCcATEYnAOZHJwCASScAGksnAL5MJwBYTicA8k8nAJZRJwAwUycAylQnAGRWJwAIWCcAolknADxbJwDWXCcAel4nABRgJwCuYScASGMnAOxkJwCGZicAIGgnALppJwBeaycA+GwnAJJuJwAscCcAxnEnAGpzJwAEdScAnnYnADh4JwDceScAdnsnABB9JwCqficAToAnAOiBJwCCgycAHIUnAMCGJwBaiCcA9IknAI6LJwAyjScAzI4nAGaQJwAAkicApJMnAD6VJwDYlicAcpgnABaaJwCwmycASp0nAO6eJwCIoCcAIqInALyjJwBgpScA+qYnAJSoJwAuqicA0qsnAGytJwAGrycAoLAnAESyJwDesycAeLUnABK3JwC2uCcAULonAOq7JwCEvScAKL8nAMLAJwBcwicA9sMnAJrFJwA0xycAzsgnAGjKJwACzCcAps0nAEDPJwDa0CcAdNInABjUJwCy1ScATNcnAObYJwCK2icAJNwnAL7dJwBY3ycA/OAnAJbiJwAw5CcAyuUnAG7nJwAI6ScAouonAEbsJwDg7ScAeu8nABTxJwC48icAUvQnAOz1JwCG9ycAKvknAMT6JwBe/CcA+P0nAJz/JwA2ASgA0AIoAGoEKAAOBigAqAcoAEIJKADcCigAgAwoABoOKAC0DygAThEoAPISKACMFCgAJhYoAMAXKABkGSgA/hooAJgcKAAyHigAzB8oAHAhKAAKIygApCQoAD4mKADiJygAfCkoABYrKACwLCgAVC4oAO4vKACIMSgAIjMoAMY0KABgNigA+jcoAJ45KAA4OygA0jwoAGw+KAAQQCgAqkEoAERDKADeRCgAgkYoABxIKAC2SSgAUEsoAPRMKACOTigAKFAoAMJRKABmUygAAFUoAJpWKAA0WCgAzlkoAHJbKAAMXSgApl4oAEBgKADkYSgAfmMoABhlKACyZigAVmgoAPBpKACKaygALm0oAMhuKABicCgA/HEoAKBzKAA6dSgA1HYoAG54KAASeigArHsoAEZ9KADgfigAhIAoAB6CKAC4gygAXIUoAPaGKACQiCgAKoooAM6LKABojSgAAo8oAJyQKAA2kigA2pMoAHSVKAAOlygAqJgoAEyaKADmmygAgJ0oABqfKAC+oCgAWKIoAPKjKACMpSgAJqcoAMqoKABkqigA/qsoAKKtKAA8rygA1rAoAHCyKAAUtCgArrUoAEi3KADiuCgAhrooACC8KAC6vSgAVL8oAPjAKACSwigALMQoAMbFKABqxygABMkoAJ7KKAA4zCgA3M0oAHbPKAAQ0SgAtNIoAE7UKADo1SgAgtcoACbZKADA2igAWtwoAPTdKACY3ygAMuEoAMziKABm5CgACuYoAKTnKAA+6SgA2OooAHLsKAAW7igAsO8oAErxKADk8igAiPQoACL2KAC89ygAVvkoAPr6KACU/CgALv4oAMj/KABsASkABgMpAKAEKQA6BikA3gcpAHgJKQASCykArAwpAFAOKQDqDykAhBEpAB4TKQDCFCkAXBYpAPYXKQCQGSkANBspAM4cKQBoHikADCApAKYhKQBAIykA2iQpAH4mKQAYKCkAsikpAEwrKQDwLCkAii4pACQwKQC+MSkAYjMpAPw0KQCWNikAMDgpANQ5KQBuOykACD0pAKI+KQBGQCkA4EEpAHpDKQAURSkAuEYpAFJIKQDsSSkAhkspACBNKQDETikAXlApAPhRKQCSUykANlUpANBWKQBqWCkABFopAKhbKQBCXSkA3F4pAHZgKQAaYikAtGMpAE5lKQDyZikAjGgpACZqKQDAaykAZG0pAP5uKQCYcCkAMnIpANZzKQBwdSkACncpAKR4KQBIeikA4nspAHx9KQAWfykAuoApAFSCKQDugykAiIUpACyHKQDGiCkAYIopAPqLKQCejSkAOI8pANKQKQB2kikAEJQpAKqVKQBElykA3pgpAIKaKQAcnCkAtp0pAFqfKQD0oCkAjqIpACikKQDMpSkAZqcpAACpKQCaqikANKwpANitKQByrykADLEpAKayKQBKtCkA5LUpAH63KQAYuSkAvLopAFa8KQDwvSkAir8pACTBKQDIwikAYsQpAPzFKQCWxykAOskpANTKKQBuzCkACM4pAKzPKQBG0SkA4NIpAITUKQAe1ikAuNcpAFLZKQD22ikAkNwpACreKQDE3ykAaOEpAALjKQCc5CkANuYpANrnKQB06SkADuspALLsKQBM7ikA5u8pAIDxKQAk8ykAvvQpAFj2KQDy9ykAlvkpADD7KQDK/CkAZP4pAAgAKgCiASoAPAMqANYEKgB6BioAFAgqAK4JKgBICyoA4gwqAIYOKgAgECoAuhEqAFQTKgD4FCoAkhYqACwYKgDGGSoAahsqAAQdKgCeHioAOCAqANIhKgB2IyoAECUqAKomKgBOKCoA6CkqAIIrKgAcLSoAwC4qAFowKgD0MSoAjjMqADI1KgDMNioAZjgqAAA6KgCkOyoAPj0qANg+KgByQCoAFkIqALBDKgBKRSoA7kYqAIhIKgAiSioAvEsqAGBNKgD6TioAlFAqAC5SKgDSUyoAbFUqAAZXKgCgWCoARFoqAN5bKgB4XSoAEl8qALZgKgBQYioA6mMqAIRlKgAeZyoAwmgqAFxqKgD2ayoAkG0qADRvKgDOcCoAaHIqAAJ0KgCmdSoAQHcqANp4KgB0eioAGHwqALJ9KgBMfyoA5oAqAIqCKgAkhCoAvoUqAFiHKgD8iCoAlooqADCMKgDKjSoAbo8qAAiRKgCikioAPJQqAOCVKgB6lyoAFJkqALiaKgBSnCoA7J0qAIafKgAqoSoAxKIqAF6kKgD4pSoAnKcqADapKgDQqioAaqwqAA6uKgCoryoAQrEqANyyKgCAtCoAGrYqALS3KgBOuSoA8roqAIy8KgAmvioAwL8qAFrBKgD+wioAmMQqADLGKgDMxyoAcMkqAArLKgCkzCoAPs4qAOLPKgB80SoAFtMqALDUKgBU1ioA7tcqAIjZKgAi2yoAxtwqAGDeKgD63yoAnuEqADjjKgDS5CoAbOYqABDoKgCq6SoAROsqAN7sKgCC7ioAHPAqALbxKgBQ8yoA6vQqAI72KgAo+CoAwvkqAFz7KgAA/SoAmv4qADQAKwDOASsAcgMrAAwFKwCmBisAQAgrAOQJKwB+CysAGA0rALwOKwBWECsA8BErAIoTKwAuFSsAyBYrAGIYKwD8GSsAoBsrADodKwDUHisAbiArABIiKwCsIysARiUrAOomKwCEKCsAHiorALgrKwBSLSsA9i4rAJAwKwAqMisAxDMrAGg1KwACNysAnDgrADY6KwDaOysAdD0rAA4/KwCoQCsATEIrAOZDKwCARSsAGkcrAL5IKwBYSisA8ksrAIxNKwAmTysAylArAGRSKwD+UysAmFUrADxXKwDWWCsAcForABRcKwCuXSsASF8rAOJgKwCGYisAIGQrALplKwBUZysA+GgrAJJqKwAsbCsAxm0rAGpvKwAEcSsAnnIrAEJ0KwDcdSsAdncrABB5KwC0eisATnwrAOh9KwCCfysAJoErAMCCKwBahCsA9IUrAJiHKwAyiSsAzIorAGaMKwAAjisApI8rAD6RKwDYkisAcpQrABaWKwCwlysASpkrAOSaKwB+nCsAIp4rALyfKwBWoSsA+qIrAJSkKwAupisAyKcrAGypKwAGqysAoKwrADquKwDerysAeLErABKzKwCstCsAULYrAOq3KwCEuSsAKLsrAMK8KwBcvisA9r8rAJrBKwA0wysAzsQrAGjGKwAMyCsApskrAEDLKwDazCsAfs4rABjQKwCy0SsATNMrAPDUKwCK1isAJNgrAL7ZKwBi2ysA/NwrAJbeKwAw4CsAyuErAG7jKwAI5SsAouYrADzoKwDg6SsAeusrABTtKwCu7isAUvArAOzxKwCG8ysAIPUrAMT2KwBe+CsA+PkrAJL7KwA2/SsA0P4rAGoALAAEAiwAqAMsAEIFLADcBiwAdggsABoKLAC0CywATg0sAPIOLACMECwAJhIsAMATLABkFSwA/hYsAJgYLAAyGiwA1hssAHAdLAAKHywApCAsAEgiLADiIywAfCUsABYnLAC6KCwAVCosAO4rLACILSwAIi8sAMYwLABgMiwA+jMsAJ41LAA4NywA0jgsAGw6LAAQPCwAqj0sAEQ/LADeQCwAgkIsABxELAC2RSwAUEcsAPRILACOSiwAKEwsAMxNLABmTywAAFEsAJpSLAA0VCwA2FUsAHJXLAAMWSwAplosAEpcLADkXSwAfl8sABhhLAC8YiwAVmQsAPBlLACKZywAJGksAMhqLABibCwA/G0sAJZvLAA6cSwA1HIsAG50LAAIdiwArHcsAEZ5LADgeiwAhHwsAB5+LAC4fywAUoEsAPaCLACQhCwAKoYsAMSHLABoiSwAAossAJyMLAA2jiwA2o8sAHSRLAAOkywAqJQsAEyWLADmlywAgJksABqbLAC+nCwAWJ4sAPKfLACWoSwAMKMsAMqkLABkpiwACKgsAKKpLAA8qywA1qwsAHCuLAAUsCwArrEsAEizLADitCwAhrYsACC4LAC6uSwAVLssAPi8LACSviwALMAsAMbBLABgwywABMUsAJ7GLAA4yCwA0sksAHbLLAAQzSwAqs4sAE7QLADo0SwAgtMsABzVLADA1iwAWtgsAPTZLACO2ywAMt0sAMzeLABm4CwAAOIsAKTjLAA+5SwA2OYsAHzoLAAW6iwAsOssAErtLADu7iwAiPAsACLyLAC88ywAYPUsAPr2LACU+CwALvosANL7LABs/SwABv8sAKAALQA6Ai0A3gMtAHgFLQASBy0ArAgtAFAKLQDqCy0AhA0tAB4PLQDCEC0AXBItAPYTLQCQFS0ANBctAM4YLQBoGi0AAhwtAKYdLQBAHy0A2iAtAHQiLQAYJC0AsiUtAEwnLQDmKC0AiiotACQsLQC+LS0AWC8tAPwwLQCWMi0AMDQtAMo1LQBuNy0ACDktAKI6LQBGPC0A4D0tAHo/LQAUQS0AuEItAFJELQDsRS0AhkctACpJLQDESi0AXkwtAPhNLQCcTy0ANlEtANBSLQBqVC0ADlYtAKhXLQBCWS0A3FotAIBcLQAaXi0AtF8tAE5hLQDyYi0AjGQtACZmLQDAZy0AZGktAP5qLQCYbC0AMm4tANZvLQBwcS0ACnMtAKR0LQBIdi0A4nctAHx5LQAWey0AunwtAFR+LQDufy0AiIEtACyDLQDGhC0AYIYtAPqHLQCeiS0AOIstANKMLQBsji0AEJAtAKqRLQBEky0A3pQtAHiWLQAcmC0AtpktAFCbLQDqnC0Ajp4tACigLQDCoS0AXKMtAAClLQCapi0ANKgtAM6pLQByqy0ADK0tAKauLQBAsC0A5LEtAH6zLQAYtS0AvLYtAFa4LQDwuS0AirstAC69LQDIvi0AYsAtAPzBLQCgwy0AOsUtANTGLQBuyC0AEsotAKzLLQBGzS0A6s4tAITQLQAe0i0AuNMtAFLVLQD21i0AkNgtACraLQDE2y0AaN0tAALfLQCc4C0ANuItANrjLQB05S0ADuctAKjoLQBM6i0A5ustAIDtLQAa7y0AvvAtAFjyLQDy8y0AjPUtACb3LQDK+C0AZPotAP77LQCY/S0APP8tANYALgBwAi4ACgQuAK4FLgBIBy4A4gguAIYKLgAgDC4Aug0uAFQPLgD4EC4AkhIuACwULgDGFS4AahcuAAQZLgCeGi4AOBwuANwdLgB2Hy4AECEuAKoiLgBOJC4A6CUuAIInLgAmKS4AwCouAFosLgD0LS4AmC8uADIxLgDMMi4AZjQuAAA2LgCkNy4APjkuANg6LgByPC4AFj4uALA/LgBKQS4A5EIuAIhELgAiRi4AvEcuAFZJLgDwSi4AlEwuAC5OLgDITy4AYlEuAAZTLgCgVC4AOlYuAN5XLgB4WS4AElsuAKxcLgBQXi4A6l8uAIRhLgAeYy4AwmQuAFxmLgD2Zy4AkGkuADRrLgDObC4AaG4uAAxwLgCmcS4AQHMuANp0LgB+di4AGHguALJ5LgBMey4A8HwuAIp+LgAkgC4AvoEuAGKDLgD8hC4AloYuADCILgDUiS4AbosuAAiNLgCiji4ARpAuAOCRLgB6ky4AFJUuAK6WLgBSmC4A7JkuAIabLgAgnS4AxJ4uAF6gLgD4oS4AkqMuADalLgDQpi4AaqguAASqLgCoqy4AQq0uANyuLgB2sC4AGrIuALSzLgBOtS4A8rYuAIy4LgAmui4AwLsuAGS9LgD+vi4AmMAuADLCLgDWwy4AcMUuAArHLgCkyC4APsouAOLLLgB8zS4AFs8uALDQLgBU0i4A7tMuAIjVLgAi1y4AxtguAGDaLgD62y4AlN0uADjfLgDS4C4AbOIuAAbkLgCq5S4AROcuAN7oLgB46i4AHOwuALbtLgBQ7y4A6vAuAI7yLgAo9C4AwvUuAGb3LgAA+S4AmvouADT8LgDY/S4Acv8uAAwBLwCmAi8ASgQvAOQFLwB+By8AGAkvALwKLwBWDC8A8A0vAIoPLwAuES8AyBIvAGIULwD8FS8AoBcvADoZLwDUGi8AbhwvABIeLwCsHy8ARiEvAOAiLwCEJC8AHiYvALgnLwBSKS8A9iovAJAsLwAqLi8AxC8vAF4xLwACMy8AnDQvADY2LwDQNy8AdDkvAA47LwCoPC8AQj4vAOY/LwCAQS8AGkMvALRELwBYRi8A8kcvAIxJLwAwSy8AykwvAGROLwD+Ty8AolEvADxTLwDWVC8AcFYvABRYLwCuWS8ASFsvAOJcLwCGXi8AIGAvALphLwBeYy8A+GQvAJJmLwAsaC8A0GkvAGprLwAEbS8Anm4vADhwLwDccS8AdnMvABB1LwCqdi8ATngvAOh5LwCCey8AHH0vAMB+LwBagC8A9IEvAI6DLwAohS8AzIYvAGaILwAAii8AmosvAD6NLwDYji8AcpAvABaSLwCwky8ASpUvAOSWLwCImC8AIpovALybLwBWnS8A+p4vAJSgLwAuoi8AyKMvAGylLwAGpy8AoKgvADqqLwDeqy8AeK0vABKvLwC2sC8AULIvAOqzLwCEtS8AKLcvAMK4LwBcui8A9rsvAJq9LwA0vy8AzsAvAGjCLwAMxC8ApsUvAEDHLwDayC8AdMovABjMLwCyzS8ATM8vAObQLwCK0i8AJNQvAL7VLwBY1y8A/NgvAJbaLwAw3C8Ayt0vAG7fLwAI4S8AouIvADzkLwDg5S8AeucvABTpLwCu6i8AUuwvAOztLwCG7y8AIPEvAMTyLwBe9C8A+PUvAJL3LwA2+S8A0PovAGr8LwAO/i8AqP8vAEIBMADcAjAAgAQwABoGMAC0BzAATgkwAOgKMACMDDAAJg4wAMAPMABaETAA/hIwAJgUMAAyFjAAzBcwAHAZMAAKGzAApBwwAEgeMADiHzAAfCEwABYjMAC6JDAAVCYwAO4nMACIKTAALCswAMYsMABgLjAA+i8wAJ4xMAA4MzAA0jQwAGw2MAAQODAAqjkwAEQ7MADePDAAgj4wABxAMAC2QTAAUEMwAPREMACORjAAKEgwAMJJMABmSzAAAE0wAJpOMAA0UDAAzlEwAHJTMAAMVTAAplYwAEBYMADkWTAAflswABhdMACyXjAAVmAwAPBhMACKYzAAJGUwAMhmMABiaDAA/GkwAJZrMAA6bTAA1G4wAG5wMAAIcjAArHMwAEZ1MADgdjAAhHgwAB56MAC4ezAAUn0wAPZ+MACQgDAAKoIwAMSDMABohTAAAocwAJyIMAA2ijAA2oswAHSNMAAOjzAAqJAwAEySMADmkzAAgJUwABqXMAC+mDAAWJowAPKbMACMnTAAMJ8wAMqgMABkojAA/qMwAKKlMAA8pzAA1qgwAHCqMAAKrDAArq0wAEivMADisDAAfLIwACC0MAC6tTAAVLcwAO64MACSujAALLwwAMa9MABqvzAABMEwAJ7CMAA4xDAA3MUwAHbHMAAQyTAAqsowAE7MMADozTAAgs8wABzRMADA0jAAWtQwAPTVMACO1zAAMtkwAMzaMABm3DAACt4wAKTfMAA+4TAA2OIwAHzkMAAW5jAAsOcwAErpMADk6jAAiOwwACLuMAC87zAAVvEwAPryMACU9DAALvYwAMj3MABs+TAABvswAKD8MAA6/jAA3v8wAHgBMQASAzEArAQxAEYGMQDqBzEAhAkxAB4LMQDCDDEAXA4xAPYPMQCQETEANBMxAM4UMQBoFjEAAhgxAKYZMQBAGzEA2hwxAHQeMQAYIDEAsiExAEwjMQDmJDEAiiYxACQoMQC+KTEAYisxAPwsMQCWLjEAMDAxANQxMQBuMzEACDUxAKI2MQBGODEA4DkxAHo7MQAUPTEAuD4xAFJAMQDsQTEAhkMxACBFMQDERjEAXkgxAPhJMQCSSzEANk0xANBOMQBqUDEABFIxAKhTMQBCVTEA3FYxAIBYMQAaWjEAtFsxAE5dMQDyXjEAjGAxACZiMQDAYzEAZGUxAP5mMQCYaDEAMmoxANZrMQBwbTEACm8xAKRwMQA+cjEA4nMxAHx1MQAWdzEAsHgxAFR6MQDuezEAiH0xACJ/MQDGgDEAYIIxAPqDMQCUhTEAOIcxANKIMQBsijEABowxAKqNMQBEjzEA3pAxAHiSMQAclDEAtpUxAFCXMQD0mDEAjpoxACicMQDCnTEAZp8xAAChMQCaojEANKQxANilMQBypzEADKkxAKaqMQBKrDEA5K0xAH6vMQAYsTEAvLIxAFa0MQDwtTEAircxAC65MQDIujEAYrwxAPy9MQCgvzEAOsExANTCMQBuxDEACMYxAKzHMQBGyTEA4MoxAHrMMQAezjEAuM8xAFLRMQDs0jEAkNQxACrWMQDE1zEAXtkxAALbMQCc3DEANt4xANDfMQB04TEADuMxAKjkMQBC5jEA5ucxAIDpMQAa6zEAvuwxAFjuMQDy7zEAjPExADDzMQDK9DEAZPYxAP73MQCi+TEAPPsxANb8MQBw/jEAFAAyAK4BMgBIAzIA4gQyAIYGMgAgCDIAugkyAF4LMgD4DDIAkg4yACwQMgDGETIAahMyAAQVMgCeFjIAOBgyANwZMgB2GzIAEB0yAKoeMgBEIDIA6CEyAIIjMgAcJTIAtiYyAFooMgD0KTIAjisyACgtMgDMLjIAZjAyAAAyMgCkMzIAPjUyANg2MgByODIAFjoyALA7MgBKPTIA5D4yAIhAMgAiQjIAvEMyAFZFMgD6RjIAlEgyAC5KMgDISzIAbE0yAAZPMgCgUDIARFIyAN5TMgB4VTIAElcyALZYMgBQWjIA6lsyAIRdMgAoXzIAwmAyAFxiMgD2YzIAkGUyADRnMgDOaDIAaGoyAAJsMgCmbTIAQG8yANpwMgB0cjIAGHQyALJ1MgBMdzIA5ngyAIp6MgAkfDIAvn0yAFh/MgDygDIAloIyADCEMgDKhTIAbocyAAiJMgCiijIAPIwyAOCNMgB6jzIAFJEyAK6SMgBSlDIA7JUyAIaXMgAgmTIAxJoyAF6cMgD4nTIAnJ8yADahMgDQojIAaqQyAA6mMgCopzIAQqkyANyqMgB2rDIAGq4yALSvMgBOsTIA6LIyAIy0MgAmtjIAwLcyAFq5MgD+ujIAmLwyADK+MgDMvzIAcMEyAArDMgCkxDIAPsYyAOLHMgB8yTIAFssyALDMMgBUzjIA7s8yAIjRMgAi0zIAxtQyAGDWMgD61zIAlNkyADjbMgDS3DIAbN4yABDgMgCq4TIAROMyAN7kMgCC5jIAHOgyALbpMgBQ6zIA9OwyAI7uMgAo8DIAwvEyAGbzMgAA9TIAmvYyADT4MgDY+TIAcvsyAAz9MgCm/jIASgAzAOQBMwB+AzMAGAUzALwGMwBWCDMA8AkzAIoLMwAuDTMAyA4zAGIQMwD8ETMAlhMzADoVMwDUFjMAbhgzAAgaMwCsGzMARh0zAOAeMwB6IDMAHiIzALgjMwBSJTMA7CYzAJAoMwAqKjMAxCszAF4tMwACLzMAnDAzADYyMwDaMzMAdDUzAA43MwCoODMATDozAOY7MwCAPTMAGj8zAL5AMwBYQjMA8kMzAIxFMwAwRzMAykgzAGRKMwD+SzMAok0zADxPMwDWUDMAcFIzABRUMwCuVTMASFczAOJYMwCGWjMAIFwzALpdMwBUXzMA+GAzAJJiMwAsZDMAxmUzAGpnMwAEaTMAnmozADhsMwDSbTMAdm8zABBxMwCqcjMARHQzAOh1MwCCdzMAHHkzALZ6MwBafDMA9H0zAI5/MwAygTMAzIIzAGaEMwAAhjMApIczAD6JMwDYijMAcowzABaOMwCwjzMASpEzAOSSMwCIlDMAIpYzALyXMwBWmTMA+pozAJScMwAunjMAyJ8zAGyhMwAGozMAoKQzAESmMwDepzMAeKkzABKrMwC2rDMAUK4zAOqvMwCEsTMAHrMzAMK0MwBctjMA9rczAJC5MwA0uzMAzrwzAGi+MwACwDMApsEzAEDDMwDaxDMAdMYzAA7IMwCyyTMATMszAObMMwCAzjMAJNAzAL7RMwBY0zMA/NQzAJbWMwAw2DMAytkzAG7bMwAI3TMAot4zADzgMwDg4TMAeuMzABTlMwCu5jMAUugzAOzpMwCG6zMAKu0zAMTuMwBe8DMA+PEzAJzzMwA29TMA0PYzAGr4MwAO+jMAqPszAEL9MwDc/jMAgAA0ABoCNAC0AzQATgU0AOgGNACMCDQAJgo0AMALNABaDTQA/g40AJgQNAAyEjQAzBM0AHAVNAAKFzQApBg0AD4aNADiGzQAfB00ABYfNACwIDQAVCI0AO4jNACIJTQAIic0AMYoNABgKjQA+is0AJQtNAA4LzQA0jA0AGwyNAAGNDQAqjU0AEQ3NADeODQAgjo0ABw8NAC2PTQAUD80APRANACOQjQAKEQ0AMJFNABmRzQAAEk0AJpKNAA0TDQA2E00AHJPNAAMUTQAplI0AEpUNADkVTQAflc0ABhZNAC8WjQAVlw0APBdNACKXzQALmE0AMhiNABiZDQA/GU0AJZnNAA6aTQA1Go0AG5sNAAIbjQArG80AEZxNADgcjQAenQ0AB52NAC4dzQAUnk0AOx6NACQfDQAKn40AMR/NABegTQAAoM0AJyENAA2hjQA2oc0AHSJNAAOizQAqIw0AEyONADmjzQAgJE0ABqTNAC+lDQAWJY0APKXNACMmTQAMJs0AMqcNABknjQA/p80AKKhNAA8ozQA1qQ0AHCmNAAUqDQArqk0AEirNADirDQAhq40ACCwNAC6sTQAVLM0APi0NACStjQALLg0AMa5NABquzQABL00AJ6+NAA4wDQA0sE0AHbDNAAQxTQAqsY0AETINADoyTQAgss0ABzNNAC2zjQAWtA0APTRNACO0zQAKNU0AMzWNABm2DQAANo0AKTbNAA+3TQA2N40AHLgNAAW4jQAsOM0AErlNADk5jQAiOg0ACLqNAC86zQAVu00APruNACU8DQALvI0AMjzNABs9TQABvc0AKD4NABE+jQA3vs0AHj9NAAS/zQAtgA1AFACNQDqAzUAhAU1AB4HNQDCCDUAXAo1APYLNQCQDTUANA81AM4QNQBoEjUAAhQ1AKYVNQBAFzUA2hg1AHQaNQAYHDUAsh01AEwfNQDmIDUAgCI1ACQkNQC+JTUAWCc1AAYpNQCgKjUAOiw1AN4tNQB4LzUAEjE1ALYyNQBQNDUA6jU1AIQ3NQAeOTUAwjo1AFw8NQD2PTUAkD81ADRBNQDOQjUAaEQ1AAJGNQCmRzUAQEk1ANpKNQB0TDUAGE41ALJPNQBMUTUA5lI1AIBUNQAkVjUAvlc1AFhZNQD8WjUAllw1ADBeNQDKXzUAbmE1AAhjNQCiZDUAPGY1AOBnNQB6aTUAFGs1AK5sNQBSbjUA7G81AIZxNQAgczUAxHQ1AF52NQD4dzUAnHk1ADZ7NQDQfDUAan41AA6ANQCogTUAQoM1ANyENQCAhjUAGog1ALSJNQBOizUA8ow1AIyONQAmkDUAwJE1AGSTNQD+lDUAmJY1ADKYNQDWmTUAcJs1AAqdNQCknjUAPqA1AOKhNQB8ozUAFqU1ALCmNQBUqDUA7qk1AIirNQAirTUAxq41AGCwNQD6sTUAlLM1ADi1NQDStjUAbLg1AAa6NQCquzUARL01AN6+NQB4wDUAHMI1ALbDNQBQxTUA6sY1AI7INQAoyjUAwss1AGbNNQAAzzUAmtA1ADTSNQDY0zUActU1AAzXNQCm2DUASto1AOTbNQB+3TUAGN81ALzgNQBW4jUA8OM1AIrlNQAu5zUAyOg1AGLqNQD86zUAoO01ADrvNQDU8DUAbvI1AAj0NQCs9TUARvc1AOD4NQB6+jUAHvw1ALj9NQBS/zUA7AA2AJACNgAqBDYAxAU2AF4HNgACCTYAnAo2ADYMNgDQDTYAdA82AA4RNgCoEjYATBQ2AOYVNgCAFzYAGhk2AL4aNgBYHDYA8h02AIwfNgAwITYAyiI2AGQkNgD+JTYAoic2ADwpNgDWKjYAcCw2ABQuNgCuLzYASDE2AOwyNgCGNDYAIDY2ALo3NgBUOTYA+Do2AJI8NgAsPjYAxj82AGpBNgAEQzYAnkQ2ADhGNgDcRzYAdkk2ABBLNgCqTDYARE42AOhPNgCCUTYAHFM2ALZUNgBaVjYA9Fc2AI5ZNgAoWzYAzFw2AGZeNgAAYDYApGE2AD5jNgDYZDYAcmY2ABZoNgCwaTYASms2AORsNgCIbjYAInA2ALxxNgBWczYA+nQ2AJR2NgAueDYAyHk2AGJ7NgAGfTYAoH42ADqANgDegTYAeIM2ABKFNgCshjYAUIg2AOqJNgCEizYAHo02AMKONgBckDYA9pE2AJCTNgA0lTYAzpY2AGiYNgAMmjYApps2AECdNgDanjYAfqA2ABiiNgCyozYATKU2APCmNgCKqDYAJKo2AL6rNgBYrTYA/K42AJawNgAwsjYAyrM2AG61NgAItzYAorg2ADy6NgDguzYAer02ABS/NgCuwDYAUsI2AOzDNgCGxTYAIMc2AMTINgBeyjYA+Ms2AJLNNgA2zzYA0NA2AGrSNgAE1DYAqNU2AELXNgDc2DYAdto2ABrcNgC03TYATt82AOjgNgCM4jYAJuQ2AMDlNgBa5zYA/ug2AJjqNgAy7DYA1u02AHDvNgAK8TYApPI2AEj0NgDi9TYAfPc2ABb5NgC6+jYAVPw2AO79NgCI/zYAIgE3AMYCNwBgBDcA+gU3AJQHNwA4CTcA0go3AGwMNwAGDjcAqg83AEQRNwDeEjcAeBQ3ABwWNwC2FzcAUBk3AOoaNwCOHDcAKB43AMIfNwBcITcAACM3AJokNwA0JjcAzic3AHIpNwAMKzcApiw3AEouNwDkLzcAfjE3ABgzNwC8NDcAVjY3APA3NwCKOTcALjs3AMg8NwBiPjcA/D83AKBBNwA6QzcA1EQ3AG5GNwASSDcArEk3AEZLNwDgTDcAhE43AB5QNwC4UTcAUlM3AOxUNwCQVjcAKlg3AMRZNwBeWzcAAl03AJxeNwA2YDcA0GE3AHRjNwAOZTcAqGY3AEJoNwDmaTcAgGs3ABptNwC0bjcAWHA3APJxNwCMczcAJnU3AMp2NwBkeDcA/nk3AJh7NwA8fTcA1n43AHCANwAUgjcAroM3AEiFNwDihjcAhog3ACCKNwC6izcAVI03APiONwCSkDcALJI3AMaTNwBqlTcABJc3AJ6YNwA4mjcA3Js3AHadNwAQnzcAtKA3AE6iNwDoozcAgqU3ABynNwDAqDcAWqo3APSrNwCOrTcAMq83AMywNwBmsjcAALQ3AKS1NwA+tzcA2Lg3AHK6NwAMvDcAsL03AEq/NwDkwDcAiMI3ACLENwC8xTcAYMc3APrINwCUyjcALsw3ANLNNwBszzcABtE3AKDSNwBE1DcA3tU3AHjXNwAS2TcArNo3AFDcNwDq3TcAhN83AB7hNwDC4jcAXOQ3APblNwCQ5zcAKuk3AM7qNwBo7DcAAu43AJzvNwBA8TcA2vI3AHT0NwAO9jcAsvc3AEz5NwDm+jcAivw3ACT+NwC+/zcAWAE4APwCOACWBDgAMAY4AMoHOABuCTgACAs4AKIMOAA8DjgA4A84AHoROAAUEzgArhQ4AFIWOADsFzgAhhk4ACobOADEHDgAXh44APgfOACcITgANiM4ANAkOABqJjgADig4AKgpOABCKzgA3Cw4AIAuOAAaMDgAtDE4AE4zOADoNDgAjDY4ACY4OADAOTgAWjs4AP48OACYPjgAMkA4AMxBOABwQzgACkU4AKRGOAA+SDgA4kk4AHxLOAAWTTgAsE44AFRQOADuUTgAiFM4ACJVOADGVjgAYFg4APpZOACUWzgAOF04ANJeOABsYDgABmI4AKpjOABEZTgA3mY4AHhoOAAcajgAtms4AFBtOADqbjgAjnA4AChyOADCczgAZnU4AAB3OACaeDgANHo4ANh7OAByfTgADH84AKaAOABKgjgA5IM4AH6FOAAYhzgAvIg4AFaKOADwizgAio04AC6POADIkDgAYpI4APyTOACglTgAOpc4ANSYOABumjgACJw4AKydOABGnzgA4KA4AHqiOAAepDgAuKU4AFKnOADsqDgAkKo4ACqsOADErTgAXq84AAKxOACcsjgANrQ4ANC1OAB0tzgADrk4AKi6OABCvDgA5r04AIC/OAAawTgAtMI4AFjEOADyxTgAjMc4ADDJOADKyjgAZMw4AP7NOACizzgAPNE4ANbSOABw1DgAFNY4AK7XOABI2TgA4to4AIbcOAAg3jgAut84AFThOAD44jgAkuQ4ACzmOADG5zgAauk4AATrOACe7DgAOO44ANzvOAB28TgAEPM4AKr0OABE9jgA6Pc4AIL5OAAc+zgAtvw4AFr+OAD0/zgAjgE5ACgDOQDMBDkAZgY5AAAIOQCaCTkAPgs5ANgMOQB8DjkAFhA5ALAROQBKEzkA5BQ5AIgWOQAiGDkAvBk5AFYbOQD6HDkAlB45AC4gOQDIITkAbCM5AAYlOQCgJjkAOig5AN4pOQB4KzkAEi05AKwuOQBGMDkA6jE5AIQzOQAeNTkAuDY5AFw4OQD2OTkAkDs5ADQ9OQDOPjkAaEA5AAJCOQCmQzkAQEU5ANpGOQB0SDkAGEo5ALJLOQBMTTkA5k45AIpQOQAkUjkAvlM5AFhVOQD8VjkAllg5ADBaOQDUWzkAbl05AAhfOQCiYDkARmI5AOBjOQB6ZTkAFGc5ALhoOQBSajkA7Gs5AIZtOQAqbzkAxHA5AF5yOQD4czkAnHU5ADZ3OQDQeDkAano5AAR8OQCofTkAQn85ANyAOQB2gjkAGoQ5ALSFOQBOhzkA6Ig5AIyKOQAmjDkAwI05AFqPOQD+kDkAmJI5ADKUOQDMlTkAcJc5AAqZOQCkmjkAPpw5AOKdOQB8nzkAFqE5ALCiOQBUpDkA7qU5AIinOQAiqTkAxqo5AGCsOQD6rTkAlK85ADixOQDSsjkAbLQ5ABC2OQCqtzkARLk5AN66OQCCvDkAHL45ALa/OQBQwTkA9MI5AI7EOQAoxjkAwsc5AGbJOQAAyzkAmsw5ADTOOQDYzzkActE5AAzTOQCm1DkAStY5AOTXOQB+2TkAGNs5ALLcOQBW3jkA8N85AIrhOQAk4zkAyOQ5AGLmOQD85zkAluk5ADrrOQDU7DkAbu45AAjwOQCs8TkARvM5AOD0OQB69jkAHvg5ALj5OQBS+zkA7Pw5AJD+OQAqADoAxAE6AF4DOgACBToAnAY6ADYIOgDaCToAdAs6AA4NOgCoDjoATBA6AOYROgCAEzoAGhU6AL4WOgBYGDoA8hk6AIwbOgAwHToAyh46AGQgOgD+IToAoiM6ADwlOgDWJjoAcCg6ABQqOgCuKzoASC06AOIuOgCGMDoAIDI6ALozOgBUNToA+DY6AJI4OgAsOjoAxjs6AGA9OgAEPzoAnkA6ADhCOgDSQzoAdkU6ABBHOgCqSDoAREo6AOhLOgCCTToAHE86ALZQOgBaUjoACFQ6AKxVOgBGVzoA4Fg6AIRaOgAeXDoAuF06AFJfOgD2YDoAkGI6ACpkOgDEZToAXmc6AAJpOgCcajoANmw6ANBtOgB0bzoADnE6AKhyOgBCdDoA5nU6AIB3OgAaeToAtHo6AFh8OgDyfToAjH86ADCBOgDKgjoAZIQ6AP6FOgCihzoAPIk6ANaKOgBwjDoAFI46AK6POgBIkToA7JI6AIaUOgAgljoAupc6AF6ZOgD4mjoAkpw6ACyeOgDGnzoAaqE6AASjOgCepDoAOKY6ANynOgB2qToAEKs6AKqsOgBOrjoA6K86AIKxOgAcszoAwLQ6AFq2OgD0tzoAjrk6ADK7OgDMvDoAZr46AADAOgCkwToAPsM6ANjEOgByxjoADMg6ALDJOgBKyzoA5Mw6AIjOOgAi0DoAvNE6AFbTOgD61DoAlNY6AC7YOgDI2ToAbNs6AAbdOgCg3joAOuA6AN7hOgB44zoAEuU6AKzmOgBQ6DoA6uk6AITrOgAo7ToAwu46AFzwOgD28ToAmvM6ADT1OgDO9joAaPg6AAz6OgCm+zoAQP06ANr+OgB+ADsAGAI7ALIDOwBMBTsA5gY7AIoIOwAkCjsAvgs7AFgNOwD8DjsAlhA7ADASOwDKEzsAZBU7AAgXOwCiGDsAPBo7AOAbOwB6HTsAFB87AK4gOwBSIjsA7CM7AIYlOwAgJzsAxCg7AF4qOwD4KzsAki07ADYvOwDQMDsAajI7AAQ0OwCoNTsAQjc7ANw4OwCAOjsAGjw7ALQ9OwBOPzsA8kA7AIxCOwAmRDsAwEU7AGRHOwD+SDsAmEo7ADJMOwDWTTsAcE87AApROwCkUjsASFQ7AOJVOwB8VzsAFlk7ALpaOwBUXDsA7l07AIhfOwAiYTsAxmI7AGBkOwD6ZTsAlGc7ADhpOwDSajsAbGw7AAZuOwCqbzsARHE7AN5yOwB4dDsAHHY7ALZ3OwBQeTsA6no7AI58OwAofjsAwn87AFyBOwAAgzsAmoQ7ADSGOwDYhzsAcok7AAyLOwCmjDsASo47AOSPOwB+kTsAGJM7ALyUOwBWljsA8Jc7AIqZOwAumzsAyJw7AGKeOwD8nzsAoKE7ADqjOwDUpDsAbqY7AAioOwCsqTsARqs7AOCsOwB6rjsAHrA7ALixOwBSszsA7LQ7AJC2OwAquDsAxLk7AF67OwACvTsAnL47ADbAOwDawTsAdMM7AA7FOwCoxjsATMg7AObJOwCAyzsAGs07AL7OOwBY0DsA8tE7AIzTOwAw1TsAytY7AGTYOwD+2TsAots7ADzdOwDW3jsAeuA7ABTiOwCu4zsASOU7AOLmOwCG6DsAIOo7ALrrOwBU7TsA+O47AJLwOwAs8jsAxvM7AGr1OwAE9zsAnvg7ADj6OwDc+zsAdv07ABD/OwCqADwATgI8AOgDPACCBTwAHAc8ALYIPABaCjwA9As8AI4NPAAoDzwAzBA8AGYSPAAAFDwAmhU8AD4XPADYGDwAcho8ABYcPACwHTwASh88AOQgPACIIjwAIiQ8ALwlPABWJzwA+ig8AJQqPAAuLDwAyC08AGwvPAAGMTwAoDI8AEQ0PADeNTwAeDc8ABI5PAC2OjwAUDw8AOo9PACEPzwAKEE8AMJCPABcRDwA9kU8AJBHPAA0STwAzko8AGhMPAACTjwApk88AEBRPADaUjwAdFQ8ABhWPACyVzwATFk8AOZaPACKXDwAJF48AL5fPABYYTwA/GI8AJZkPAAwZjwAymc8AG5pPAAIazwAomw8ADxuPADgbzwAenE8ABRzPACudDwAUnY8AOx3PACGeTwAKns8AMR8PABefjwA+H88AJyBPAA2gzwA0IQ8AGqGPAAOiDwAqIk8AEKLPADcjDwAgI48ABqQPAC0kTwATpM8APKUPACMljwAJpg8AMCZPABkmzwA/pw8AJiePAAyoDwAzKE8AHCjPAAKpTwApKY8AD6oPADiqTwAfKs8ABatPACwrjwAVLA8AO6xPACIszwAIrU8AMa2PABguDwA+rk8AJS7PAA4vTwA0r48AGzAPAAGwjwAqsM8AETFPADexjwAgsg8ABzKPAC2yzwAUM08APTOPACO0DwAKNI8AMLTPABm1TwAANc8AJrYPAA02jwA2Ns8AHLdPAAM3zwApuA8AEriPADk4zwAfuU8ABjnPACy6DwAVuo8APDrPACK7TwAJO88AMjwPABi8jwA/PM8AKD1PAA69zwA1Pg8AG76PAAS/DwArP08AEb/PADgAD0AhAI9AB4EPQC4BT0AUgc9APYIPQCQCj0AKgw9AMQNPQBoDz0AAhE9AJwSPQA2FD0A2hU9AHQXPQAOGT0AqBo9AEwcPQDmHT0AgB89ABohPQC+Ij0AWCQ9APIlPQCMJz0AJik9AMoqPQBkLD0A/i09AJgvPQA8MT0A1jI9AHA0PQAKNj0Arjc9AEg5PQDiOj0AfDw9ACA+PQC6Pz0AVEE9APhCPQCSRD0ALEY9AMZHPQBqST0ABEs9AJ5MPQA4Tj0A3E89AHZRPQAQUz0AqlQ9AE5WPQDoVz0Aglk9ABxbPQDAXD0AWl49APRfPQCOYT0AMmM9AMxkPQBmZj0ACmg9AKRpPQA+az0A2Gw9AHxuPQAWcD0AsHE9AEpzPQDkdD0AiHY9ACJ4PQC8eT0AVns9APp8PQCUfj0ALoA9AMiBPQBsgz0ABoU9AKCGPQA6iD0A1Ik9AHiLPQASjT0ArI49AEaQPQDqkT0AhJM9AB6VPQDClj0AXJg9APaZPQCQmz0ANJ09AM6ePQBooD0AAqI9AKajPQBApT0A2qY9AHSoPQAYqj0Asqs9AEytPQDwrj0AirA9ACSyPQC+sz0AYrU9APy2PQCWuD0AMLo9ANS7PQBuvT0ACL89AKLAPQBGwj0A4MM9AHrFPQAUxz0Arsg9AFLKPQDsyz0Ahs09ACDPPQDE0D0AXtI9APjTPQCS1T0ANtc9ANDYPQBq2j0ABNw9AKjdPQBC3z0A3OA9AHbiPQAa5D0AtOU9AE7nPQDo6D0AjOo9ACbsPQDA7T0AWu89AP7wPQCY8j0AMvQ9AMz1PQBw9z0ACvk9AKT6PQBI/D0A4v09AHz/PQAWAT4AugI+AFQEPgDuBT4AiAc+ACwJPgDGCj4AYAw+APoNPgCeDz4AOBE+ANISPgBsFD4AEBY+AKoXPgBEGT4A3ho+AIIcPgAcHj4Ath8+AFAhPgD0Ij4AjiQ+ACgmPgDCJz4AXCk+AAArPgCaLD4ANC4+ANgvPgByMT4ADDM+AKY0PgBKNj4A5Dc+AH45PgAYOz4AvDw+AFY+PgDwPz4AikE+AC5DPgDIRD4AYkY+APxHPgCgST4AOks+ANRMPgBuTj4AElA+AKxRPgBGUz4A4FQ+AHpWPgAeWD4AuFk+AFJbPgDsXD4AkF4+ACpgPgDEYT4AXmM+AAJlPgCcZj4ANmg+ANBpPgB0az4ADm0+AKhuPgBCcD4A5nE+AIBzPgAadT4AvnY+AFh4PgDyeT4AjHs+ADB9PgDKfj4AZIA+AP6BPgCigz4APIU+ANaGPgB6iD4AFIo+AK6LPgBIjT4A4o4+AIaQPgAgkj4AupM+AFSVPgD4lj4Akpg+ACyaPgDGmz4Aap0+AASfPgCeoD4AOKI+ANyjPgB2pT4AEKc+AKqoPgBOqj4A6Ks+AIKtPgAcrz4AtrA+AFqyPgD0sz4AjrU+ACi3PgDMuD4AZro+AAC8PgCavT4APr8+ANjAPgBywj4AFsQ+ALDFPgBKxz4A5Mg+AIjKPgAizD4AvM0+AFbPPgD60D4AlNI+AC7UPgDI1T4AbNc+AAbZPgCg2j4AOtw+AN7dPgB43z4AEuE+ALbiPgBQ5D4A6uU+AITnPgAo6T4Awuo+AFzsPgD27T4AkO8+ADTxPgDO8j4AaPQ+AAL2PgCm9z4AQPk+ANr6PgB0/D4AGP4+ALL/PgBMAT8A5gI/AIoEPwAkBj8Avgc/AFgJPwDyCj8Algw/ADAOPwDKDz8AbhE/AAgTPwCiFD8APBY/AOAXPwB6GT8AFBs/AK4cPwBSHj8A7B8/AIYhPwAgIz8AxCQ/AF4mPwD4Jz8Akik/ADYrPwDQLD8Aai4/AA4wPwCoMT8AQjM/ANw0PwCANj8AGjg/ALQ5PwBOOz8A8jw/AIw+PwAmQD8AwEE/AGRDPwD+RD8AmEY/ADJIPwDWST8AcEs/AApNPwCkTj8APlA/AOJRPwB8Uz8AFlU/ALBWPwBUWD8A7lk/AIhbPwAiXT8Axl4/AGBgPwD6YT8AlGM/ADhlPwDSZj8AbGg/AAZqPwCqaz8ARG0/AN5uPwB4cD8AHHI/ALZzPwBQdT8A6nY/AI54PwAoej8Awns/AGZ9PwAAfz8AmoA/ADSCPwDOgz8AcoU/AAyHPwCmiD8AQIo/AOSLPwB+jT8AGI8/ALKQPwBWkj8A8JM/AIqVPwAklz8AyJg/AGKaPwD8mz8Alp0/ADqfPwDUoD8AbqI/AAikPwCspT8ARqc/AOCoPwB6qj8AHqw/ALitPwBSrz8A9rA/AJCyPwAqtD8AxLU/AGi3PwACuT8AnLo/ADa8PwDavT8AdL8/AA7BPwCowj8ATMQ/AObFPwCAxz8AGsk/AL7KPwBYzD8A8s0/AIzPPwAw0T8AytI/AGTUPwD+1T8Aotc/ADzZPwDW2j8AcNw/ABTePwCu3z8ASOE/AOLiPwB85D8AIOY/ALrnPwBU6T8A7uo/AJLsPwAs7j8Axu8/AGDxPwAE8z8AnvQ/ADj2PwDS9z8Advk/ABD7PwCq/D8ATv4/AOj/PwCCAUAAHANAAMAEQABaBkAA9AdAAI4JQAAyC0AAzAxAAGYOQAAAEEAApBFAAD4TQADYFEAAchZAABYYQACwGUAAShtAAO4cQACIHkAAIiBAALwhQABgI0AA+iRAAJQmQAAuKEAAyClAAGwrQAAGLUAAoC5AADowQADeMUAAeDNAABI1QACsNkAAUDhAAOo5QACEO0AAHj1AALg+QABcQEAA9kFAAJBDQAAqRUAAzkZAAGhIQAACSkAAnEtAAEBNQADaTkAAdFBAABhSQACyU0AATFVAAOZWQACKWEAAJFpAAL5bQABYXUAA/F5AAJZgQAAwYkAAymNAAG5lQAAIZ0AAomhAADxqQADga0AAem1AABRvQACucEAAUnJAAOxzQACGdUAAKndAAMR4QABeekAA+HtAAJx9QAA2f0AA0IBAAGqCQAAOhEAAqIVAAEKHQADciEAAgIpAABqMQAC0jUAATo9AAOiQQACMkkAAJpRAAMCVQABal0AA/phAAJiaQAAynEAAzJ1AAHCfQAAKoUAApKJAAD6kQADipUAAfKdAABapQACwqkAAVKxAAO6tQACIr0AAIrFAAMayQABgtEAA+rVAAJS3QAA4uUAA0rpAAGy8QAAGvkAAqr9AAETBQADewkAAgsRAABzGQAC2x0AAUMlAAOrKQACOzEAAKM5AAMLPQABc0UAAANNAAJrUQAA01kAAztdAAHLZQAAM20AAptxAAEDeQADk30AAfuFAABjjQACy5EAAVuZAAPDnQACK6UAALutAAMjsQABi7kAA/O9AAKDxQAA680AA1PRAAG72QAAS+EAArPlAAEb7QADg/EAAhP5AAB4AQQC4AUEAUgNBAPYEQQCQBkEAKghBAMQJQQBoC0EAAg1BAJwOQQA2EEEA2hFBAHQTQQAOFUEAqBZBAEwYQQDmGUEAgBtBABodQQC+HkEAWCBBAPIhQQCMI0EAMCVBAMomQQBkKEEA/ilBAJgrQQA8LUEA1i5BAHAwQQAKMkEArjNBAEg1QQDiNkEAfDhBACA6QQC6O0EAVD1BAO4+QQCSQEEALEJBAMZDQQBqRUEABEdBAJ5IQQA4SkEA3EtBAHZNQQAQT0EAqlBBAE5SQQDoU0EAglVBABxXQQDAWEEAWlpBAPRbQQCYXUEAMl9BAMxgQQBmYkEAAGRBAKRlQQA+Z0EA2GhBAHJqQQAWbEEAsG1BAEpvQQDkcEEAiHJBACJ0QQC8dUEAVndBAPB4QQCUekEALnxBAMh9QQBif0EABoFBAKCCQQA6hEEA1IVBAHiHQQASiUEArIpBAFCMQQDqjUEAhI9BAB6RQQDCkkEAXJRBAPaVQQCQl0EANJlBAM6aQQBonEEAAp5BAKafQQBAoUEA2qJBAH6kQQAYpkEAsqdBAEypQQDwqkEAiqxBACSuQQC+r0EAYrFBAPyyQQCWtEEAMLZBAMq3QQBuuUEACLtBAKK8QQA8vkEA4L9BAHrBQQAUw0EArsRBAFLGQQDsx0EAhslBACDLQQDEzEEAXs5BAPjPQQCS0UEALNNBANDUQQBq1kEABNhBAKjZQQBC20EA3NxBAHbeQQAa4EEAtOFBAE7jQQDo5EEAjOZBACboQQDA6UEAWutBAP7sQQCY7kEAMvBBAMzxQQBw80EACvVBAKT2QQBI+EEA4vlBAHz7QQAW/UEAuv5BAFQAQgDuAUIAiANCACwFQgDGBkIAYAhCAPoJQgCeC0IAOA1CANIOQgBsEEIABhJCAKoTQgBEFUIA3hZCAHgYQgAcGkIAthtCAFAdQgDqHkIAjiBCACgiQgDCI0IAZiVCAAAnQgCaKEIANCpCANgrQgByLUIADC9CAKYwQgBKMkIA5DNCAH41QgAYN0IAvDhCAFY6QgDwO0IAij1CAC4/QgDIQEIAYkJCAPxDQgCgRUIAOkdCANRIQgBuSkIACExCAKxNQgBGT0IA4FBCAHpSQgAeVEIAuFVCAFJXQgDsWEIAkFpCACpcQgDEXUIAXl9CAAJhQgCcYkIANmRCANBlQgB0Z0IADmlCAKhqQgBCbEIA5m1CAIBvQgAacUIAtHJCAFh0QgDydUIAjHdCACZ5QgDKekIAZHxCAP59QgCif0IAPIFCANaCQgBwhEIAFIZCAK6HQgBIiUIA4opCAIaMQgAgjkIAuo9CAFSRQgD4kkIAkpRCACyWQgDGl0IAaplCAASbQgCenEIAOJ5CANyfQgB2oUIAEKNCAKqkQgBOpkIA6KdCAIKpQgAcq0IAwKxCAFquQgD0r0IAjrFCADKzQgDMtEIAZrZCAAC4QgCauUIAPrtCANi8QgByvkIADMBCALDBQgBKw0IA5MRCAH7GQgAiyEIAvMlCAFbLQgDwzEIAlM5CAC7QQgDI0UIAbNNCAAbVQgCg1kIAOthCAN7ZQgB420IAEt1CAKzeQgBQ4EIA6uFCAITjQgAe5UIAwuZCAFzoQgD26UIAmutCADTtQgDO7kIAaPBCAAzyQgCm80IAQPVCANr2QgB0+EIAGPpCALL7QgBM/UIA5v5CAIoAQwAkAkMAvgNDAFgFQwD8BkMAlghDADAKQwDKC0MAbg1DAAgPQwCiEEMAPBJDANYTQwB6FUMAFBdDAK4YQwBIGkMA7BtDAIYdQwAgH0MAxCBDAF4iQwD4I0MAkiVDADYnQwDQKEMAaipDAAQsQwCoLUMAQi9DANwwQwB2MkMAGjRDALQ1QwBON0MA6DhDAIw6QwAmPEMAwD1DAGQ/QwD+QEMAmEJDADJEQwDWRUMAcEdDAApJQwCkSkMASExDAOJNQwB8T0MAFlFDALpSQwBUVEMA7lVDAIhXQwAiWUMAxlpDAGBcQwD6XUMAlF9DADhhQwDSYkMAbGRDAAZmQwCqZ0MARGlDAN5qQwB4bEMAHG5DALZvQwBQcUMA6nJDAI50QwAodkMAwndDAGZ5QwAAe0MAmnxDADR+QwDYf0MAcoFDAAyDQwCmhEMASoZDAOSHQwB+iUMAGItDALyMQwBWjkMA8I9DAIqRQwAuk0MAyJRDAGKWQwD8l0MAoJlDADqbQwDUnEMAbp5DABKgQwCsoUMARqNDAOCkQwB6pkMAHqhDALipQwBSq0MA7KxDAJCuQwAqsEMAxLFDAF6zQwACtUMAnLZDADa4QwDQuUMAdLtDAA69QwCovkMAQsBDAObBQwCAw0MAGsVDALTGQwBYyEMA8slDAIzLQwAwzUMAys5DAGTQQwD+0UMAotNDADzVQwDW1kMAcNhDABTaQwCu20MASN1DAOLeQwCG4EMAIOJDALrjQwBU5UMA+OZDAJLoQwAs6kMAxutDAGrtQwAE70MAnvBDADjyQwDc80MAdvVDABD3QwCq+EMARPpDAOj7QwCC/UMAHP9DALYARABaAkQA9ANEAI4FRAAoB0QAzAhEAGYKRAAADEQAmg1EAD4PRADYEEQAchJEAAwURACwFUQAShdEAOQYRACIGkQAIhxEALwdRABWH0QA+iBEAJQiRAAuJEQAyCVEAGwnRAAGKUQAoCpEADosRADeLUQAeC9EABIxRACsMkQAUDREAOo1RACEN0QAKDlEAMI6RABcPEQA9j1EAJA/RAA0QUQAzkJEAGhERAACRkQApkdEAEBJRADaSkQAdExEABhORACyT0QATFFEAOZSRACAVEQAJFZEAL5XRABYWUQA8lpEAJZcRAAwXkQAyl9EAGRhRAAIY0QAomREADxmRADgZ0QAemlEABRrRACubEQAUm5EAOxvRACGcUQAIHNEAMR0RABedkQA+HdEAJJ5RAA2e0QA0HxEAGp+RAAOgEQAqIFEAEKDRADchEQAgIZEABqIRAC0iUQATotEAPKMRACMjkQAJpBEAMCRRABak0QA/pREAJiWRAAymEQAzJlEAHCbRAAKnUQApJ5EAD6gRADioUQAfKNEABalRACwpkQASqhEAO6pRACIq0QAIq1EAMauRABgsEQA+rFEAJSzRAA4tUQA0rZEAGy4RAAGukQAqrtEAES9RADevkQAeMBEABzCRAC2w0QAUMVEAOrGRACOyEQAKMpEAMzLRABwzUQACs9EAK7QRAA+0kQA4tNEAHzVRAAW10QAsNhEAFTaRADu20QAiN1EACLfRADG4EQAYOJEAPrjRACe5UQAOOdEANLoRABs6kQAEOxEAKrtRABE70QA3vBEAILyRAAc9EQAtvVEAFD3RAD0+EQAjvpEACj8RADC/UQAZv9EAAABRQCaAkUANARFAM4FRQByB0UADAlFAKYKRQBKDEUA5A1FAH4PRQAYEUUAshJFAFYURQDwFUUAihdFAC4ZRQDIGkUAYhxFAPwdRQCWH0UAOiFFANQiRQBuJEUAEiZFAKwnRQBGKUUA4CpFAIQsRQAeLkUAuC9FAFIxRQD2MkUAmjRFADQ2RQDON0UAcjlFAAw7RQCmPEUAQD5FAOQ/RQB+QUUAGENFALJERQBWRkUA8EdFAIpJRQAkS0UAyExFAGJORQAQUEUAqlFFAERTRQDeVEUAglZFABxYRQC2WUUAUFtFAPRcRQCOXkUAKGBFAMJhRQBmY0UAAGVFAJpmRQA0aEUA2GlFAHJrRQAMbUUApm5FAFRwRQDucUUAiHNFACJ1RQDGdkUAYHhFAPp5RQCee0UAQn1FANx+RQB2gEUAGoJFALSDRQBOhUUA6IZFAIyIRQAwikUAyotFAG6NRQAIj0UAopBFADySRQDgk0UAepVFABSXRQC4mEUAUppFAOybRQCGnUUAKp9FAMSgRQBeokUA+KNFAJylRQA2p0UA0KhFAGqqRQAOrEUAqK1FAEKvRQDcsEUAdrJFABq0RQC0tUUATrdFAPK4RQCMukUAJrxFAMC9RQBkv0UA/sBFAJjCRQA8xEUA1sVFAHDHRQAKyUUApMpFAEjMRQDizUUAfM9FABbRRQDE0kUAXtRFAPjVRQCc10UANtlFANDaRQBq3EUABN5FAKjfRQBC4UUA3OJFAIDkRQAa5kUAtOdFAE7pRQDy6kUAjOxFACbuRQDA70UAZPFFAP7yRQCs9EUAUPZFAOr3RQCO+UUAKPtFAML8RQBc/kUAAABGAJoBRgA+A0YA2ARGAHwGRgAWCEYAsAlGAEoLRgDuDEYAiA5GACIQRgC8EUYAYBNGAPoURgCUFkYALhhGANIZRgBsG0YABh1GAKAeRgBEIEYA3iFGAIIjRgAwJUYAyiZGAG4oRgAIKkYAoitGADwtRgDgLkYAejBGABQyRgCuM0YAUjVGAOw2RgCGOEYAIDpGAMQ7RgBePUYA+D5GAJJARgAsQkYA0ENGAGpFRgAER0YAnkhGAEJKRgDcS0YAdk1GABBPRgC0UEYATlJGAOhTRgCCVUYAJldGAMBYRgBaWkYA9FtGAJhdRgAyX0YAzGBGAGZiRgAKZEYApGVGAD5nRgDiaEYAfGpGACBsRgDEbUYAXm9GAPhwRgCSckYANnRGANB1RgBqd0YABHlGAKh6RgBCfEYA3H1GAHZ/RgAagUYAtIJGAE6ERgDohUYAjIdGACaJRgDAikYAWoxGAP6NRgCYj0YAMpFGAMySRgBmlEYACpZGAKSXRgA+mUYA2JpGAHycRgAWnkYAsJ9GAEqhRgDuokYAiKRGACKmRgC8p0YAYKlGAPqqRgCUrEYALq5GANKvRgBssUYABrNGAKC0RgBEtkYA3rdGAHi5RgASu0YAtrxGAFC+RgDqv0YAhMFGACjDRgDCxEYAXMZGAPbHRgCayUYANMtGAM7MRgByzkYADNBGAKbRRgBA00YA5NRGAH7WRgAY2EYAstlGAFbbRgD63EYAlN5GADjgRgDS4UYAbONGAAblRgCq5kYAROhGAN7pRgCC60YAHO1GALbuRgBQ8EYA6vFGAI7zRgAo9UYAwvZGAFz4RgAA+kYAmvtGAEj9RgDs/kYAhgBHACACRwC6A0cAXgVHAPgGRwCSCEcANgpHANALRwBqDUcABA9HAJ4QRwBCEkcA3BNHAHYVRwAaF0cAtBhHAE4aRwDoG0cAjB1HADAfRwDKIEcAbiJHAAgkRwCiJUcAPCdHAOAoRwB6KkcAFCxHALgtRwBSL0cA7DBHAIYyRwAgNEcAxDVHAF43RwD4OEcApjpHAEA8RwDaPUcAdD9HAA5BRwC8QkcAVkRHAPpFRwCUR0cALklHAMhKRwBsTEcABk5HAKBPRwA6UUcA3lJHAHhURwASVkcArFdHAFBZRwD+WkcAmFxHADJeRwDMX0cAZmFHAApjRwCkZEcAPmZHANhnRwByaUcAFmtHALBsRwBKbkcA5G9HAH5xRwAic0cAvHRHAGp2RwAEeEcAnnlHADh7RwDcfEcAdn5HABCARwCqgUcAToNHAOiERwCChkcAHIhHAMCJRwBai0cA9IxHAI6ORwAykEcAzJFHAGaTRwAAlUcArpZHAEiYRwDimUcAhptHACCdRwC6nkcAXqBHAPihRwCSo0cALKVHAMamRwBqqEcABKpHAJ6rRwA4rUcA3K5HAHawRwAQskcAqrNHAE61RwDotkcAgrhHABy6RwDAu0cAWr1HAPS+RwCOwEcAMsJHAMzDRwBmxUcAAMdHAKTIRwA+ykcA2MtHAHLNRwAWz0cAsNBHAErSRwDu00cAiNVHACLXRwC82EcAYNpHAPrbRwCU3UcALt9HANLgRwBs4kcABuRHAKDlRwBE50cA3uhHAHjqRwAS7EcAtu1HAFDvRwDq8EcAhPJHACj0RwDC9UcAXPdHAPb4RwCa+kcANPxHAM79RwBo/0cAAgFIAKYCSABABEgA2gVIAHQHSAAYCUgAsgpIAEwMSADmDUgAig9IACQRSAC+EkgAWBRIAPwVSACWF0gAMBlIAMoaSABuHEgACB5IAKIfSAA8IUgA4CJIAHokSAAUJkgAuCdIAFIpSADsKkgAhixIACouSADEL0gAXjFIAPgySACcNEgANjZIANA3SABqOUgADjtIAKg8SABCPkgA3D9IAIBBSAAaQ0gAtERIAE5GSADyR0gAjElIACZLSADATEgAZE5IAP5PSACYUUgAMlNIAMxUSABwVkgAClhIAKRZSAA+W0gA4lxIAHxeSAAWYEgAsGFIAFRjSADuZEgAiGZIACJoSADGaUgAYGtIAPpsSACebkgAOHBIANJxSABsc0gAEHVIAKp2SABEeEgA3nlIAIJ7SAAcfUgAtn5IAFCASAD0gUgAjoNIAAA</prop>
				<prop name="Temps">REFSWgAAWJkCAIBYlP8pXI/C9Sg5QN7v8pw5QDP+8jtA/z0K16NwPT1Af+xRuB6FKz8FA/99QEDD9Shcj+9iQUBxBgGQQkB/exSuR+F6QwUD311EQKRwBgBDRbdAzcxHACxG/fMT+0dALwL0R0Afhd/rUbjeSF0D/km2HQPiSj0Dw0sNA6t3TED2IADClU1VA/d0TkAQAOtRWE/uJQMgUEDp8rBQQG7w8VwfUa0Dj1E9A3cDUkBfAR51UoUD9+VSQAgBCldTQPYHAspTxQNVVEBIv+F6FK7HVN0DOrVVfQRV9fMcVi0DintWQO7y+FZAZh4Su1dAMAEU7leVBFi+rQO/WECamT8QGW1ZPQMzWcUDFVlVA9vkWO0Dp1iFA1VY2k0EWMUD5VclA9BXEN0EhB+OFe/yzKQXjh2WAgnIxBeGAsXUH+YddgP8HyVSlgHBFC/p8sAsJyYtgiYSvkQvXi9wL4IpDgK7QJQvhi+YL8ov3Cfu8rjcLwDuJe4vAD8SPyQ/Nj9IP+ovAGQ/lj9oP4o/zD/eP/A/Ak8IFE9ONdYCtyRPRk9YT2pPACxPdk+gT4JPtE/WT+hP+k8ADF++TxhfIl9EX05fcF9iXwCcX2ZfiF/SX+Rftl/IXxpvACxvDmUObwhvMm98b1ZvaG8Amm+0b8Zv6G/ab/xv7m8YfwAqfzR/Vn9of4p/fH+mf4B/ANJ/vH/ef/B/Ao8sjwaPGI8AYo90j4aPmI+qj1SPzo/AjwDajwSfFp/ojyKfTJ9enyifAEpvlJ8un6Cfyp/cn+6fAK8Asp8krw6viJ86r2yvfq+QrwCir1Svrq/Ar9qv/K8Ov/CvABq/RL9Wv2i/er8kv5a/iL8Akr+sv+a/qL/yvxzP/r8wzwBCz2TPTs/Qv1rPrM9+z8DPAJrP9M8G3+DP8s883y7fSN8AWt+E327fkN+a37zf3t/w3wDK3xTvJu847wrvXO9u74DvAFLvnO+O7yjfuu/s7/7vEP8AIv80/57v2O9q/3z/jv/I7wBi/8T/1v/o/1r/DA8eDwAPADIPRA9mD3gPUg+cD07/uA8Amg/kD6YP2A8aHwwfPh8wHwBSH2Qfpv94H6ofjB++H9AfAOIfBC/uHwAvOi8sL0YvWC8Agi+UL24voC/KL9wv7i8APwCqLxQ/Nj8gP0I/bD9OP3g/AII/pD+mP7g/6j/8P84/4D8AMk9ETxZPmB9aT4xPdk+YTwCqT9RP5k/4TwpfHF8uX8BPADpfZF9OX3Bfgl+sX55f0F8A4l/EX/Zf6F8qbzxvTm9gbwASb4Rvlm+ob7pvzG/eb/BvAAJ/FH8mfzh/Sn9sT05/gH8Aem+kf7Z/yH/af5R/5n8QjwDyfySPRo9Yj2qPfI+Oj6CPALKPLI++j9CP6o8Enxaf4I8AQp9UnyafYJ+Kn5yfrp/AnwDSn+Sfdp8Ir/KfHK8+ryCvADKvdK9ef2ivqq+8r86viK8Aoq/srx6f+K86v0y/Xr9wvwCCv5S/Jr+gv7K/3L/Gv9i/ABLPJM82zxC/Cs9sz37PUM8AYs+kz8bP2M+6z/TPDt8g3wAy30Tf9s8I33rfjN9O33DfAMLf1N/m3/jfCu+s3xbvQO8AKu9k73bviO+a71Tvru/A7wDi7/Tvzu8I/xr/PP9O/5jPADL/hP+W/2D/ev/M/77/8P8AAg/c/w4POA9KD1wPbv9gDwCSD6QPfg/ID9oPtA/mD/APAAIfNB8mH1gfah98H44fSB8Amh/EH6Yf0B/6HwwvHi8wLwDiH1QvRi9gL4ovdC+uL8AvANIvdA/WLwg/Gj/kLyY/UD/8Yj88N+xRuB6FuwBsP5Y/qD+6P3Q/xj/YP+o/ABRPJk/4PzJPRE9uT4BPkk8ApE9eT7BP2k+8T+ZPEF8iXwD0Ty5fWF9qXzxffl+QX7JfAMRfnl/QX/pf3F8GbzBvQm8AVG8eb3hvim+cb65vwG/SbwBkb95vCH8af+xvJn9Qf2J/ADR/bn+Yf6p/vH/Of+B/8n8AfH/+fyiPEo88jy6PcI+CjwBcj46PoI/Kj7yP7o8An+KPACSfFp8wn1qfPJ9mn3ifip8AnJ/Gn9ifup/8n+6fCK8yrwBEr1avaK96r4yvFq+gr7KvAMSvxq/4r+ovBL8uv0C/Cr8AVL9ev3C/mr+sv76/0L/ivwD0v36/AM8qzzzPTs9gzxLPAITPbs+Az7rPzM+mz+DP8s8AFL/WzxDfKt9c327fgN+S3wCk30bfwN+y3+zfFt/Y3yLvAATvLu9Y72rvfO+O76DvOu8AtO++79Dv+u8M/x7/MP/a7wBE/2b/eP+K/5z/rv9Q/7r/7MT/5v2F64cwtVdA+z0KDuCNV0AUrv9H4XpUV0Dher4eAAFXQM3MLwC8d1ZAex4CVkBIJgFbN1YF4/hVhTRVFQPbfVUdA0RVLQP8VPYdA8RUhTOLVEDDv/UoXI9SVDUDGr1UDQPlU0AfDgGu91NAZp4BdlNAUt6IMOsxU0AXAT36rVJ9A8JSFQRSDQNVurwEHcQE5VFA6PAo91yvUa0DalFApG4Q4NczURUD/VCdA7vGUN0Dj1BApwFR21hQfQMiUB0D1E/dQB8BFE5PlQPeTrdAmpk3EHlOLQMMbU4NA6VNDRM4TaUDs9FM5QRcFOpLBeOIbUudAyZL7QPDSpUDb35KQPa4AXVKDeTZSnUWNgK6Sz0DJ0xbQHEWAVBMnQNmXBwQyxi+Fd4dfgJi9BfeH8AfiCIvXBcmEm5EL1YvYCMzAnYhc2wvhi+YL6ovdCc2A9b0FOJMHQO0VBTxTtYdA/RPJQNx/ATmULaFM1tRJQPRUV0EUu41E7lSQOfxKCxT20AALjEwU30DElNqjRPltASyJDR8Uo0TW0VSPQMXUu0kUQ3jC+dRdSPjdDfWBW415vJL6FE1A+qcNy4C7Kw3kpYC7rw/thLw1Dd+AvJA5D/2PWY1Dk9oM54C9ixPED5PUE9aQQ4S+GxHZk+IT4CaT6xPbk2uA9RHzk32A1GKJTRSdQRSNQOzAHYjU1YVA+1TPQOHbAQETARre1WNE/VkBGxW1SRpVh0GjhLFJARRWKUUbVi1ExBZJTMcWVVEbVglA8FYHQOEWH0D20JYLTPwVw0TyFdKdSOzLASsvF+WA1e1EwGwtFcOBeZd/l8Qaw7lDm8AIGsmbQ7tZm94b4pvnG/m/yQoay4ykBwPlgK+NA9GD6BYCw5TbA9+DXYzU71UU5INA3WkD7YSwARXdiJTSMwHbjUWAq3kDw5y+/wHUpYCjgwXthIgDBTYJBew1iM0H0YVJjI8TY0T1bRkJ9YzS6UDkUsNcyttSy0DzErtA4NK9XQ1SiUTrkyEGUu1VKwXEpYCXnQnpmJ3dC9eJQYvALCPwo80LzYvYC8Knxyfti2AJp+4L2KfdJ+GE9QvdiLzQU7VNPQvBj8YM/5ityQ3rKYF7gITU/Vz6VQ0tdVSLTOAHDRJBFQbUgBtRpY1dj+IP5o/rD/GP9g7ANY/+D8KT8yvHk9YTwK/FL9Qfk94Tzq57gIDlHRXdHeqThNT3VRTNYRU/WOntkx0I1UlM5xVpQRWRg0TqFbNBNRnJgNY3QNrb1j1c9l0VCBZdVbK1iNYjbRY1YScVCJYyo0EV6UDwdRX9nKpVwL1Y6rMX95V3l1Wz2jP+l8AjM+ez1hvSm+0z8bP4M8K31Ssb54CpiQEcbRUMyQEy/FWlQRWRVauAhpW1g1z21UlE55cBGRVagXjKHTU7oy0t1SFFG1UHdM3VLUTAFStA1XKNDSSVHRcXHQlHFVs3Je2EnBSBeM4Ul22qg5yy0SkldwEX0y0KFVR5SRQJTOs/AR2xHRrPlD9YwcUFKJPjRNrNU/91E4tM2BOFQO13UwUeKSUE00Nc6ttTA0DRUwlA+FLDQMLhUsVFEtVi1OAJlNMhNvZSi0DTEu1E9BLAE3k9BeGhc4lho8gk84f0I8A6o88//aPYP9y/3yfhv+o/7C6/8z/fo0uMqBM/WNHZhSENU5N5g4SGFC9U6uMUOVjIWw0l2ykDNgMp56j9NQzUyUTLlNWvWMIU90Dzxw0mWQ0E2RSpQQMVApkPz6tRq8AWKtur4Cvmq/8D66vuK/irwBEHx6/aB96H0S/Rr/QS16DpOTXxnLeZLVkBO9UBG6GtNTqVCX0DHRz0GZTVqLtU8X8ZVxX7lI19LwGZVmVtFldtEQk01hVMwWVlFREjFTLsM7jJNcuxQAmz8BTRs9wz8Iv1M/mLdYvAAg/At8sPz4/UD9iP3Q/Ht1SvlKc3GdO4hWsJNBU1KuOViXjTFzUDFzUzK1V3bOQVS3jRkRUDFVVVSRUvWOYPHRiNHS0i7Cmk1Ml47xTLeRTgDXkXAfOk2wP/kWOBc6yr2rEFHk0pEP8RAxRFYQ2xHSeUPVzaVBldCTks9xP5dTsdAJPnbROWlUETr1jyE1d5E31RNiMl0Zz7OS6S/VzWUuWJeP8SuVjoUyHLgNKmnVUS71jiEs9JCSEUAB89+bv+ON2/Ub/gF+SX2RfALZfyF+i/5T/5l8QbyJvNG9Y9uX25RZyvUwdRE31RG1OzXO4T/UjVVD1Y1XKJARBhES1XKQq/NRVu3R0ICRENmQEHyRErfaMBMRSzbOP7NRYAIx33kNcp64Fng+wA1avyAsA3g3eDwAfEh98fy4fUB+KEYBWH8h/2n+sH/5/OLt+AgFKbLRAZLSnHKXM1JXslIsRVLWzjfw0i9AOU1U0FQRc1IxU1P5WPdYOxbL2UlPUt1YCHlk94xepWeUUZCS0XCR1bCQxAVgd5BTPLsUuzZ4vsC8inwA0n+4vSJ9qnxw/jp+gn/LPoLSf1p8g2x7FzrJ/pDREwlyUAzzFXNeGs7S07VVqZURVTSNzbIQ4VX2EJVQVU7mc1/7zVE2G1rMWPEShU5VEU00GTnPc17Q+BRZSSXwEEVK9E9qKjHSifERsFOeGc4RkutVQZSOEHARM9KQUUKxdZEzkVU9lBE5NI2PWZOT9TW0ETWUjNE1s1TScXApMfQORS82z2y9LfQPRSqVji0qmTSODSvVEtOQnLFSoAszkMNzvVl3273Bf4r/0vwCmXxjP2l88zzbPYM9yz4TPUMa9Tm0eA5zEF9xFTbVGbO5DNOSOUB3TB1GlYxF7zAd2BYZDUlUGVgWGA1gsRNsQvhKqUlWTdSyHAnbjUhWGlg8QfyJ/LH9GfwBYf2p/1N+Wf/jfqn8c7y7vAPB/GolG77AfwhE2Bd4TzBRp4NxllKTTPERRVL1DWcxspTykv1V9BFZl07XD3OQz9JSnV62EWGbtk4dYNaR0JCBZfUTYVC8Ws2wkEVhVU9pXAlUDvuSPBpX+lf6VNp+A/wBin6T/tv/I/4Kf7P/+/xAPUCIPNA/unf4yuJw8ZCQkqyVX1cPihIShNKRdSnyEHnyEztw3fmNVvUMzHFV9BGykp1SFhPw0ozhUTSMbQEbzU22jh5bsFE5TrTRTnebeoqhFUtXDclRHNuWuosB05NWIJIRR9MQbDOTkUNLFQ66UTxaDT8VDjk+qlQRPlfRO/aRObdRNUm2jZ9TF1ESgXGQ9XGSt3QRUfEvlZEtlo760fLe+Q0rFQ+5K5TNmBjRU5kuNZATHVlXmSltYAM6/AM9SLwzPdi+IL1rPrC+Avi/QL+IvLC9ObS4ltuLBtUxVk4XcRH1OraRPrNUEpESsUGXTI1zUt1p81CikZJtSzTRTTaQKNEQorOQD/AQT0F6zdDQzXFKdZv4CBVKt1v5tAGbdftV+3Z7Vnt+w38Lf5N8A5t8I72pPFO+OT2jrZu/AT1LST1Hta6NlixTU/iQUI3ZTZdPjANZjVHU0rARrhVVVU/o8pG9WTRQtVrVjVlfdo8h0BDPwNgaSvFhVkxVZDfbuY61YtWPGWJWziIRURiTUh/4CxfyXjqKptFdW/wAAow6fiP/6X9z/Hm8wb0JvAEwPVm94b4pvnG9eb1iTrqLDkFdNVhalJjN0hHxWyqWDPnSE/MznTsKDVQzF5jZCAFWFVFSHrgNkpFMeVF3UnKSufDR4lKcaNlNSDaPEUlWElOdmspEfpOSD0LbisdSn/gI1bVFls/9QxaPKULXj1ZG0dFr0pCRMNNxPat2jWHQU7pQUhU61BLVOvYRNZbNPTcWj6tVM7QRMZbMPZCSqS1L9pEvtFq4TSmWkSmWEbUqVswhLVZOlS93EBUydg1k0JyYlfo0uJY4tAF4vaC+SL9yPni9Iz/qPJJ9ANp9In/ovFD8eJf4TTL3jbbysFABPveP8TxUUarR06gy0XdQ001FtpEJsNLsU15al/gVGEuu0pBW5PNSFFNROhHeG5X7VAM4/cNNe1e4/CE9qryxPNk8AUE96T8Svlk/or/qvtE8ev6Awv+JJjjOk5RQUwmw0O7VT9RO2FFQzVIVzr9a85CxV3QOjlLQzVmQNFIwEHcxntuIBWD1UzVhtM9tYVTR0VBBZsk0UWE00PPRqWM10WBbNk+dX3QPD5Fe2X8hfANpfBG8Gb8hjZs9Ib5rPrM+Abm/Qz+LP9M8G31gLFrKmouRkcYTE6+AWU1ZNxFaYPVaWBT4y4FVNhCR0Zlo0VCrU5PFU/ZRUlaPbgFQlIzpUzXMEVFq1dFPFY5VTpTRTZWMtJ0x07lIFw7cUFzbCqTy0N7YSzUSkl4ykYEqE5Co8FPFUF1ZzUJWjNUBcFAm0dKpPtRSEFFvTTm0za04lpE0tNsqmEiI0NL1sh14S+Uta/ZOZxBQ8Sw3ESu0ElKTnNsLMTIRBnOUshCwFTKUTYoSPJi2Wj6iPyokAxo84/xqZRv9Qn1r/bJ9u/0Bwn3qZtv8gM64VzpNNpXSVTv2TOdx0GLx3xmIlqkykmFykDJw0gRQU8lYkFDZTPTMwHFQPlDeqhnKfjHRo1NQ33JQOADwFRKcur+A7VqX2P2Cvgq8A7A+er7CvIh/Ur0YfWB8Sv2CsTz6/4Esepc6SF1L9A4VwxBTgXLXklBtQNtNUqjWEVJ0TaAR03wx0Uw1WZWPHVnUEVFd2AwTEraeEVAZZHQRZBcMHSVmVNPS0mpRXBhICbFQB1RTXNsUmzS7PQMtez8AvANIvvM/2Lwg/Gj8U37ZvMD9YYj90P3YqnFfNc1SkVKsVVzUD0UzUkFTUT1pc1A5c1M5VBROSFHe0xjMMdNOc1JpUDcNjbVT9QytU7dP1UwVTUb5Udy7jZHQKFFTT/EQFm2x0ZNyVDFRrEJZ1brJNe5wEQ1F9BMyU1yzkq6BQVeRQ5ZRQZdRPNs1zdE+1cwpP7fQEBW1O/QPQTZ0jbE01JGbMRIxMBUTkRMtLVeS2LIQMSzUDsUoNw4MxSv3UVIf2cnxLfVQshQCE997vkIt+/xD/Mv+UX2b/AGhfsl/cX+5fAG8Sb1xfvv/QQGN25ZaVhpK+BAS5T6LVZFBNU7twhnI/pHS1WqwEKOTUvFLlYyFUdJE45BSrYB6jUh0kNASRKuTUXMwUIKRkAeTUywAApgU2r0irTq/ID3Kv9A8GHwAQHzIflH8+H7h/yn+kH95/UACPUrku48RkqPTUHRxEJZjslVS1tPQ0CgQkm7BqDgNWTVOKXNT+Vg2UKlQ05aQ0VcS0v9S3lpKrHFltdFgl1Fg943oKbCQ1XCT2HCc+xR7PmC8Aqi8Unyaf4C8iP1yfbp+An4BaP6SfRj+Yn9qfBJcWon+qnDREzJQFRJTDrLRtalTUL1TU72zUsVW101t1VT3jOlVdcwB01KnGlNf281Q1AxGM1NnaNESjLERqU6XTNFOi7bP81Nc2BX7iSTQEEbVSTVPapHSkUe2zbLIMdDd0dXxkulCl04RFUF3TTiTkEwC20sUMBLNYT+0UVOwITm3UTaqV5E3Fk9csbBO8VLNElOeust0UV67lxpNKbeQVS23US01TGtTnPmVe0gF+TF9eX3hfgl/0vwbP0F8Aul8sz07PIG8yb3TPfs9AY1jeRZazdOT9TU0DAAwEK/hPVQOPHAQFZEdGdcBGRV4FTgVGBVYFbnLiUtQFlMRkeEREROzUFVIAtRa2BZYPCH+yDzR/Rn/wDwBif9Tfnn/437J/DO8u7/h/oPJ/ZO+2FS4FxpJXPATC0rykWlwFJNRS7BTOVNptA0j8FL9VNQMxVlAthBQn9oUOwh5UJIpkJIizgD4lTrNZDXRUJ66iWVVYpTRY/YPc7OS+3I8A7o8AnxKRDp+I/5r/jJ++/wDQ/5KfxJ/enxgP+v8sD44/NEhBpDQlnDTkVi20LKSNX8Q0HladRNQ3juNVNDWE1DTidKSpVOUWtrILOlSlQwTsFBtAdrMc1KVP5AQXJNe+gqpERHSi7GQ8xGRz4A7SwLQUiqYchFNRNYQ85OacRLCS/KR4lEeWo0/NZHRkJlVP5aROnTROldRN1RNriE0d1E1lQ6tMPaOrRUxFFEuVFEt9Qye2/ETMSmVDi0qlQ5RW1BTrSlVjXYy04Yy0BUG0FGa8t66/wLsOz9i/APK/ZC8WzzDPii+sL74v0C8wos/0LwY9NqLBTJUWNqJbgU4N04BPveM4TBekBvN81JiUZzaCnexkDFlTvUQsRCpTHYRTPbRapGShLNReUiVTLIzkAQckhMPQ9m1m33jfKn+k3wCu38Df2t/k31ZPCO8674xPAD7vaO9S78RHLlPMpKsw1hMlUhWz/jTVRIT1tGTLACyG4zykhVUdI/qsBCOgQHYFdmPUh3YzlIeuohkM9EijgMbDvITK9Oe+41jVBAVYzaPMPAde9U7/YP9y/wCk//Zd5l+w/ypvPG9Ob2BvQEIPhG+Wb6hrHmU2go0EpM1UjIQVVx00jAR+VlYVsz5WzVP8NKTBXISzg1W95gaSDlWdo8c1VN3EVD2jVVSNBLzkA+hTDWQ8hAtQJoOUp1ajVVLdxFK941hsdB90dEjrMB5jPBR91Kce0v/8pNvIUM0zk1Dtw1tQtHUUTBTgDLR4T80z87YktIhONRMjTr1DuFVNDbRN3XRMLUOQtMSxLFS3joNctPxKPaOlsHS3NoUms1y0fEs1AxcBTI2ElCcOLyArzr0+L1gvAMKP1I+WL9gvCp8cny6fcM8QSp8MP36FRhNM9XY2A/R0NNvADhNQfePqUIUEzDQz01FlpPREu1JtVIynqPYFDkP8RL6cpIekpFEKtDQgpKQBhHzLP90/h98AAU8TT32vL09JT2tPxa93TwDpr/uvvU/PTA6/GLOGM3R3ah8ixPREO+QEt1Mto1UzxASxHFQsBHSjzO9S7sIbxGcu0v7EZG0k9GvZWA2kWZWjEFl1BNYk9KlYFbNolFQkWArlA+dsBMUMZ7ZdzlXOVQDeX/hfUs9sb3bPiM+az6xvwL7P0M/iz/TPBt1eMrhXqsVzpmTEc2wENazE9TVWnaOyhARvVg2klAekjrUGI1WFtgai8bwEuaVUlaOAzA+eU1Mtc5WK7JRejDQn7JeG05TkcpQUFy7yBWx0z1Q3lqJgQiwUKqSlTB9Wc7x0C6yUq6pP/RRPjTROvXNrIIwfdhMsNCMwnjNM5UT8FMGh/BXMFw6DnOcGotFKVu1DPEt9FEu9cyt05wB2jX6NXp2mj7iPIv80/zafAFj/av98/z6fCD+y+Zb/sPO0HiWWAqAUhExNZTM9WU5VVHwUGlB9A5FMPxRuMwSkgdTU8gwU45CWAqMwU202vpNsdJ+EdGgK/JQ3/EQONAU8pyavOKMARq/wP2KvjK+Wr/gPsq8cHwDer0AfUh80vx6/cB+aGRbyo/pRZVTU1/4C4syUWzQMV8bzVDUz8FTttDRUbd38ZFFWtWPHVlVUxVd9VFdtBOS35pIHWdpNNFmVEwhZ/ZPXWBLNU5yMXy5y1RzXzlW2YgGnvF8uzzjPWs/EL17PsMMAZs8APxI/DN8mP0g/Wj9sP6C2ZU4jzG+u41TUkEzUT1rkZA5U1NBV/QOSHHTTR1XVtCRU1aTUnFQ27XNjVPWTLlQNVvaTLEx3/gJCU4WDClQHvnIVm1y0ZPxELgRUS7COdZq+cns0pEVRdQTElNdaJOSgvHRrUO1zM8x3UqaTT3UEPOSh/PVO1WPb1U3tA3BNtZMPTZLNY5QUh8YzS8X0JIQVklyEtzyH1kNKTbRchHcBS33m7vM899bv6O/672xfABb1Fv9A/5L/vF/OX+Bf8l9ABG/G/7D/Omlu5W7jTb3kNvz0uU/Fc1ZQpdQMBCtBUdVjtaQEKMyXhuKtIUx0OFOda/hMRMgKBKSR3NRcDKeG4hugxgUANqWOD6ALpg2+D9AP4g8EHwBmfxAfin80H65/aB8qv5wfsPZ/SLsm40xEqFKtsx2apGSY1BQVVMVkhLQMsVVNs5OwRrIYVk0jjFa8NP5WheNxPDTl9CSlU0wkvMy3thNZfdRY1mXjtlitk3pkJDVYBk2z81el1KwnjiXejSbFAk5SrqwvDp8gn+IvRJ9WnwBon0I5Pj+Yn6qfvJ/OnxjTVP6FhuKBJNRGjJQF9JSpwUzXtjIvTNTvZNSzpuQ0dVW15Nw0ANQ0x1VUbXOChNRJRIQRhNS12XS0oyREalONRFOKteP8bAS3LAdeo8RkEVVSPVPanHSkbERuhGRpNQznjoNQnTOFUE1TtU4c5BgUBMVPteNcrU/9Y/NOTdROjWMIbU4FU6dNRQNATU1Ttd5MXBpcVLdLFVNDLUtl4+ZKFdOXBFf+RVZuciJLhSOZ7EQTdOcA1v1OX8D/al+MX55f0LsWbwAgzzLPRM9WzyhvYll+zzhrWGaDRLVs5AFObXMCBLQp/DzkEwUFtBR5NHc+RUK+Q1JFBj4FzkOEpOPUZFOwUrWEPEREbAQXLNQAsxCmBfZv8GOGBaYPIH8yeQBGf1h/wt98f+bfoH/CfxzvgN5/iB8CjzTnrhUmBY5iWGI8RMTMF0YjHERSVLUza89UVSRVtTO/VaUzGzFWTeOmVs2kfCd2YhscWD1TililhjYl3jPVWZUz5OzkmiQkWVgqnTRYNbRXRQPA7JfmjwD4i/6PMJ+C/3Sflv+4/5KfAISfzv8ADxIPJA/mlW4lbipqkzVkHCQnlDTkVnWkGnSEYaw0IFaVRMw35pLVV/QUHcw04lykqVQM3RY+UjpUXST8NBNABlOKFNRPnOQXpOTLEOayqkS8F04iPExHNvOsFIoUhFVTXEQb/NTklESw9KRheIxHzsXGY2xkJk9dZqqWM06lhE1lhE2NtE1mXUOrTFUk5LTqS+2zW45LXUMrS6U0Sq00qAxXXrXHQl0kVN0kVD0A5Lc+X7C/Yl80L0YvWC/6vwB8L44voC+yL8Qvls94z+IvtExnjmKIvMSBTgXTgKVPjWM4RBfWIiN01JgUjGfHQp3MZAykZ45jhKRRA4SkM0CuQ1KVtFKNowssUuWTB5Q0O3Dube5lAAZ9ft8wf/o/rN/O3zBP4t8AVE9O5QbvgE8676RPtk/IS1ImU1GdNpbiiwTUAKRkRXg8hPV0pMMAFiIONKRbhVWNY/hVVQNshASr4Fal5FfFg8Os9DOG7OS6WI20BPSbgAYi+mVYvWRYHTSshEZYzQQBWM2G9vVG//iD9oVu9W7/ANhfkv+k/77/IG+CnzQPPm9AUG96b4xvVm9oY/YSjVwEU1RXPYQMZMOEBICMBBVAhAQAdATDHFy74AbzrVW1A8lUBdOQtORYalSkIsQE6qTkslO1hFYc1ENT9UvIHISQtKTFWgQUIrSk4zA+grVRquUDf9Q0OLw0A+REzNbcxJVQ5QNf9KQoUGzVNAS0fE/lk/dOzRRVTv3kTg2kTQW0TbUDS/lMNYRMzaQcJLrsFMTrEH4zS/0EbLe+gqVKNCWGznNL5ZMXTB30/CcADi8IIwYlxr/gv2ovvI+OjwDQj9qP9I8Wn9gvwr8EP16d0BYlrhMUNTS0viw0AFCafRN09KToUOUUvDTT1VFlA0eU5LuMNCFTtp1DNlO1AxlT7RPtqgwUvKQ0hwTUUCTUIAVSJaP/TN9e33Df4j8ETwAGTxhPOk9ET66vYE+ST+SvgJZPyE9K7yy/fjOE75biO9qc5LcMVDNU7XOxVILlRFWNNMTvNhO8Z77DWDat429YlePbWGVWXlVUNqOUVKy8tGuEVCYc9AXpzGTFzFe2AwzHTv9o/wDqX0zP7l8IbypvZG+Wz6hvgLrP3M/uzzgPUgHO43zEc2jMZNvg/uL1NFSwVrW0rIQHxuLhVXUEVSWzZjFVfbaGE8QEulTdZMQPrKZz1JSWU5U0U93jJ5as1O5StQO5BB/W4gWqDKTPNKSXhKRgJBQq2JylRB8mMkFQleMLUGa9g65PHeTUdNdOtbS0hB++E03948VMlaNiKmzkAhQ0oSSEQ8Qf7kNtSlUDzEpdEzxLFYYCVgIsbOcGLxgvKi/87w79AKaPMP8Kn/TvNp9Q/4r/bP+w9i9gn8rxHhKgTFUDTKb8dDlO9RR0FBoc5JFqrHQlTKSaVKQMUsUTjYHM1PJS1ZaOs+QED6a01NdSdQRsdGpMtDgC9EQQVLTDoDalHq/QOz6tAFalVq94r4Kv5A+er8Cvyq+ANB9GH1gfKr9sH44dJvL6qVHdlGR0cMzU4ly0W2wEXw7i8FSNE2hV5dOt34S0UVZl5FZlszdVV3VUVwUkWGWzp4RUqwZZ5XRZZbMHNCTXlVhV45x8VEiMV+Zy1QAU17ZVFs0exS7NNs+oL7ovAHzP3i/wL7LPFD8mPzg/Sj+QXD9uPUYjHNRWzGdOctOaNFSQRNRPVhVUNFTQxVX9A5IEf14jfLScVDZFU2NU3UMtVAVWDuJZwPxH9gJAU83jCgxUtdNctJvc1GVSNfMu0VKNFtYj3ER9ZBRGUVo18w68lNdQ9QOgJOSVa6x0Nax05cx3ZkNPtD2E9PVOLdPVTZ2UTWzNtLxElEz1AzBMjVMN1FSEd0vdlLTlNIfOQ1FKVXTkR6ay/bzkTDz3AM7v4O/y72RfJv+IX0L/rF+AXv+4X+JfvP+2/8j/Em9MWuWTvQSEuE215E6V02u0T8VkUC2DylC905E+RLRTQE6yKMTX5tIfUNSXlmWOEzQExiQEkeyUCVwEp46yAeyUwwCWBSavADivsg+8D84P4A8CHwwfdn8AKB9iH6x/Zh+QH+J/9H9GtawWQ0REqFLlkx0MRJhWzBQVVL1kVLU0Ve0zTGPQ9nIYVlXkXIT8RNVanCTgrLRRWLXkWJVTrR48JBdZ5dPv7LS2ahwkd1wkNey09led1ACcJ34tbiUmz6AvCp90z/4vAECfCj9Un16fED+an6yfvp+o0Jv2hX6CgRzURoyUBbIslMNE1+bSL1Z1s/GqXNSz3DR1bNQ81DQApVVls8eE1+7ySTyEEWlUvbTUFKMcRGpTldOLNFOd0/zE1yYFXrJLqlQEE1wE2ox0pGREbrJ8BDcE51bivFAt04XWdGROUE2zGOykyE+WDVNgT4UD80TnHgNOKh0kTYXkTb3T3kxX/vNQTFS74IblXuLrrOSc/EcyzpNKJYTsRJlLzbREVAFeLGc+X1BbVl+YX3pf7L8A7l/IvwLPNM9Gzxhvas98zyiOzVbjPLVNHVRNDVSURLH8NOQLAO7SB1Fd43sQLHc2RbZDbAQwfKdGBb4Vav6DUuWzejRERVKVhALEFPsMd4YP+G8KeQ59Ln0ANn+o31J/bH/e3/Dfmn8U7wAm79B/Su+cH64fwBMORc4fFOAT5rNVRWPd7BSzMAalBGZjlDTFFC82JS4vQCM2UgmKTC8+4tZkL9aP8I+aLwBs/x6fMJ+i/7T/jp9on9L/QNz/9v8gC2YlLg3+opCMN4CWg5w3xjOsN9YzvDcOAoUgzDdGhd4/8DPewiv8N2bzBAxHxtJCHE8uT0BDBnVOTSIOAkVkT3ZNVuIojE+eT6SwQ3bi2bxHduL5TGSYRUyVMzXcT+5FprK+/EcSfoKhDF+OE0tNJOS3Nl0ANrpTXxXPNy9JLyPPxV9PzwCRL6MvtS9fz7m/0y/1Jj7iG+ZM5TO8TR0EXG9ubchORS7V3sK7lGdW4jhTZs3DIVNt5CTUylLtMwWT1GRRzG/eb1DfYtEGdQBu3xBzjt+Y37LfzN/O3/jfAALvZE92TzjvWu+UT/5/EI8IIo80j6bCLEyPDvNkh36CtXEMBOXU5FVYfRRYtrUzI1ldsxxZXaPxBhT0uFgl1OTk4+C+hdblBM6NduKpRP9W/2j/2l+U/wD+XfZfIG/q/zRvHg9ob3pvUIxv3p/wm9bDVy1Dsgyv2B6vMKPmsjpVLUMCVYqNpFQtQ4JUr2atpsJsDVMlszNT5cSMrx5zpKcSpsLctK/msirMr96lHkKZUOyvNqJcT62kJDR0sBS/Jr2mtf6iIExtFEuS5eNHVLf+oqBktyZysRR0v74DTC1DYpS/Bi8YLwAyL9y/lo+AL9KPxI/2jwifgBqf/C8+n+gvosmGs4wVTaZ90/pOHVQ8NI5UFAWCdOR5hNdWg4Q08wAGE1MQxZYO3yDbBtJENNdu5WbVALY/YN/aOYbVht8IT2qvNE8APk+gr7KvjE/Wr5BPwk/0r5Be73Dj3nMMFFiE597CW9lTBfQE1FRU1WPPVLSVBtZivxRUM1ZVY8VlVnXjOTT3toIeWB0TtY0c9PRMVClZdZRZzE1W1mKfWMV05OQXWCL1dFdVNDT3RpKnpF+2XwDIX+pfTM8Wb3DPgs9UbwYPwJhvys/cz+7PANtukpxXqsWjZNTkJRzU5MTko0rcZF+EBCCEB24DVUWTzVe05B1VLdQsdKtUpJ3m5gI6xAeGcr5ctIdK1JRPXLQX3JdeUqz0lFF0BBcetdcSwGzkiryktVQcFB3spOZQBYOwWEQXRnME5ABQBVRPFbMzJk+9FIyUWE6V5IQXaHaVNvNslEy8hO5LBVQtS8WjNEv9A9Ush0aSq5dK3ZRKtRNZtBTZCUt1FAw0Zvwfbo0eL5CPAAL/FP++jyCf8u9M/yafSJ+gkv90/5b/wPN2Er0MhIW1TR0UTgWDgE91szhUBOe2wiVMNLU8pCrsRE2dpDQMU5W05AQqRHSlA/xE1YQ3boJevNQsAVLFZOSUe6CuP8A/2j9ErwBWr3Cvgq/sD5avEB/KryQfwEYfGL8SuV4fiBu24v1RZF0GrrNS1RR0NHpTvfM1FwRcDOxkg1WFlGTUq21W3ZRWfRNWBNTnVVc95Fi1Y8FMVBnEtBRbUNZi/3RUyqy3fl2GEgHINMcOxQbFFs8ozzLPpC8Ati9oz9ov7C+WzwDfIj80PxBGP1g/sskGgpC8Z56TzCRtw0TUgFYFg0BWxQOz/lUVJPRkhVXdszy0BHcWgsdstI9UDTNVNVTFAx50tOhTnSQ8d2p+41Pds/z0lMRS3TQKZARX5JQgRLSbAH59vvJrN1G1YwHk1MpQfQNbk1Dl811QhRMovH/arvLz3HSMTu1zI06KFSRN3bRNReT8f97iula05F1LPQRLJfOuLIdSF4KhPIceA0vFFEyl5AC098bt3u2Gjyj/al98X17/AFj/cv/EX67/SF/qX/RfBm00FnO85ObU9P1NHeTEdGv8T03kUK2D6lA91JYcFNRRFYRSRQYGgjAVU30TNiwEGUx3ltP8lBWHbHRTVHQZBKeWBX4PACivOq8Mf74P2A/6D1R/Fh8AeH9CH5x/dh+IHxK/5H/udWg+vR5FDuI7XLS3Uw0zKzVUXUOx1BQstDeGtUbucqhW9dR8N15DWM0TK3FYDePbRCQnxLcu06lY7UR8hGtMJCa8tOkCJNTFhCdmJQ7PgCuGL6AvABKfDDfOL0CfUp9knw4/aD9Qgp+sn76ddrK4hDSmNJTVcyTUNTSU80TUsFbSXUNhRNfOEuGEtKNVpu1zaFU9hoay84TUuqx839/iBFSFU86UZJYqpGRexBQn/DTwvNeeklV1JAQ8hGQFJETP/GRFmFx0YqQV/N++E1BdQ6tBUNUUUO1ET1VzQmVP1UPaPO8+cpBNDeNjK02NtLzn3nIGTHWzy6hLbbMvhOff4pRK2g3ji/REx0rtczhLANVGhoO8787v4OPe5Z5fiF8A0r+sX76/8L8azyzPPs/gX6AKb3TPfsXe5R6jTKXUTSzdpKxEQU8FQxz8/66lLAaFzhKBUlV0UpVmjmVQnqNEB/5DJARsDIQ4jGQBEMTUg3D2Zd5v8G8Cfxx/AC5/OH9af7zffn/g34p/BO+A3n9wHyLvTO/OZcZlvtJyIuzE4sxkwxC+Q1NFps5C0/BUJaZegt20NFFWon3Dx/wXvoUug1gF06VWTCQGWQUEWdUzB/Tka9dY1UOKTCRGWM00BVidk9XUl34l1o+ALwqfAGT/dv8onzqfrP+enZ6f4P8Akp/0/xYPyJ/akX46AyBGIjMXV3Vk9BSSVqXEDKRlEAyk0Lw3DoJIVY3TbQ68NNVUjUOcVKVDG2NU7RMtVI3m/jVO4qt4U/WkU9VDCpTk0yqsFJ2EZGWsZC48R57zqpwUfVTURUxEDmzk2S1QvdOiUKWEUK2EzMSr5U/NBE8lFE8FA6WtTu0TPU4tFE1dZE02ZSP5TE3jmEztlJQUrdUUVHdLHSRLjdO+MFy3/kVOY6Qc+UuNBATHAI6/OF9SXyQvNi8Iz1LPbC8AVs8YK4YvGG+Cz9Qvvi/YI2JmY0ytRtZDbBS9T00EVVCNQ8zcpVEF07V8Z2oegrsU1CHMBDhTVTZazmNSTePIUqVDk+TEFVHsxCIkRP9811bVRt0AXt9w33rfjN+m3xBPyt80T4D23xDvak8879Z/UO+yT1Gq5URSBUNAdDSo7AQdWswEmHSkF1QVo5E8h7YeqhhWHdOMVvUz/pFW5ZZW07yEVXyHpiIjzVm9oxxZHUQE9LpYKr2jfISENwz09ryHVvUAzo3OhUb1Rv9Y/9Jf5F+e/wCY/7r/LG/2/0BvYm9Mb25vqJBj9oVHMoHclEaEZAVVVx1DsmwEb2wELwSks/FVFWSEBHVVvaM8zVUFQwBVPaYGQoBUms2DSawEE1R9hJTko9VTHdRTVUM0bKTuUjLNg7nkxx6CS1KNhBzUVdxMRKQkFG5k5CokRbVQPaRQBdOFUAVDULaUdBpQDYPIT8XDYNT8p34TTt3ETmWzp01GTYNDTX3kBCcu0iA8t6pGM0tFI+7MFKBktIfNShWjsUpdhNwUmUsEHbQEJF7kJ/4dBi8YL0ovAJyPTi/4v7qP5I/2j6gv6i9gLJ8enzibHlNElBdNbRPD/U3NFPyks3BHMpFQFjWTB1Eds3vsN/YFDtVs/sXmwjFTpaMPUx1z1ePsxLKEpHz0BEVSBFUETDT7xDdG31jfyjnOPwDoO5bfAE8iTyxPnq+wr1pPgNSvnk/4rwq/HL/exY4CWMx850aCW1P95Dx0VFRWzWPPVEU0Vc1jvwxUGzNWhWPFVnVUPPdWU4QE9+bC8Rz08+Bmc/zsmrVYNfNZ3OQVWG10VwBNNCz/Pv/AW8ZfMM8ab1TPAGbPeM+Kb5zPjs/Az6rP1M9UNg0GUpxMBGZUBCdMBNXmhLSl3GRhdAQgVlYtg9FVxaOUjARYrOQzHVV95CR0q1SV5vYSqTq8B66CvlS0h8yUTzJUtBfUBIPlqlLtZPwHVB61fpLAZOSKzERTFBQtHeSk5lAdg7A8F9bjtvzUAFANo5NPhXRPWrUUTh2zWE6N5E3NBKVNZXRNDcRklEzUhO4VS/1ESz10S7WUvBc2kkuXSiXUStW03BTZ3BQDOUwV1PQfZo94j9KP/O8A1o/IjyL/RP8u/1D/Up+M/5Ce/7D7vuUeM0yFBIQUeRVObVRPjQM4/Ne2szw3so4CKOwH5kINU63kU1pVUyz0RAdTjQPY9JQ1l9REYPwMCFJVpqY/ABivKqE2r0iv8jlWr3iv4g8AlK8GH8ivKh88H+6tVh/wr6SCGXaTUS0EFASNVAT+pnQ0eFOF1n6SkARUDGrsZIUEdPpc1G1WHRML5FYlNFd1NDxXdrPUtFEZvLRTUJYzWHU0WKUUEqS0SnxXDvLO5McGxZZdAAbFFs8oz5ovrC9+z9Av4i8A5M/2L/DP2s8sP04/ODvGE9FXXbS8Z3bywzzUgFYqHYNAJFVVjZPB1Bfu8mlI/Gem0sdktI9UrfNrV1TFAx7cNOdTjSSw7ES7ED51VlL8UnUTxiVS1TRS3TTURCA8tAulWbN8d67yN1GNkwHc1LXKHOVQXdNdUH0TKNFQ1ZS8d67y99R0jE6qtbROrTRNVVNc3PT50UztRPx3LuNL7QNiS4odcwMUhK4khy7THIQABDyHZnNMPVRUj9bv6Ovu7wBYX2r/bF92X4hfsl/EX9ZfQHj/sv8Mb+5VJlUm00yds6m8fJd+E0/tA3J0ROhUbEVURNEUFET8lLtUBag8d6bV7tLtbHS8JESHElR0USxHhnL6BK9+DyivAKIPvA/GD9AP8g9Ufw4fIBsAHh+Yf1IfbB+2f+B/6nHeQ0wkR1ZywlIlBtZytsSVKmS0r3zUKny0o3y35nLDqFZd1HQ3VkMMJG9YRp2T21gdJr617mNY5UTWdIRrWA0EWEUD51cCbePBfCdmLwjPgimuLwCfALovJJ82n0ifEj9kP1Y/kJ9Qop+0nwbV1nKmHJRzBCQ1NXyU9TzUsFZthDzcWeE8h+ZyaFXNEyx8tC3zfNS6VFVzgnzXv+JrBFSds8wchJZTJXPVXjQEJ/Q08BSEuVKqjXN0pGQ8rGQHHETPqvRkmDx0YNzUKuTU86z81ybielA100EE5AvZUOVEVGRCT9WD2k7YhaQ85z5ykE2dgytN2IW0tOfWcgZM7fOoS2BttHznTtOE584SzErlc1M4S7WUPLQnLFRevO8AJl0Wb1Bfwr/Uv6ZfoF/qXwAczwbP+F9Sz6y/Xs+Aw/5CNaBc5U1d0z1OpcTs9IUY1KSR/Pempc4TtGSBQgyE8oSkC0CGZc4TU91DrdMcRJ9S1YNqRAQ3AlQEDhREq3DObeZv+Gv+bQAefzB/On+k315/cH/a38x/wP7f0H9yHzTvRu2egvtRVBUkLERwLETgfGRbvBeaPsNUdTPwVB2mHgLdFqw0UVYdtFYlBPwXJgO2FCSpWM2jCll1tFkU3ebOgtkMJJ88J06jfIQB01Qvxo3ej4gvEp9s/x6fAICThv+o/4KfdJ++//D/Ag8IFA/GnSZSntSU+xCWY3w0q9RWtdOS/JRP9JQQpvSU0FVNtLw8ENQU1bZUpJxU3UNjVDUjLWVUvRvA/Dee0kBT1YNZCgTXNiKdUkWzZYRl0LQUS+A+RZ6Ce0TURVG2dTMQUe1D11Cd06Bq3KRrxMQ1xMTlT61Dm3xP3cMRT/VEpERB1U715E2FpE19wxdNVL1G5pNM9eRLTRRLVYSBS81EVLdOtf5FfsMEVPkVS700TM2jaoS/Ll9AXwC6vywn5hU2z1AvYi90L4YvAJgvQs+8L84v4C/qIa4z/CVpTc1ErMS9TGRYUNWDVGNA1qNRRbO1VNQofGeqbmIh/DQ4jOQj1AT6msRkyuwElVKFRAyEIgFS/XZ21UbV1m9I01bfAH8Act+U35bfuN/C3zRP7t+IewBOTxjvwn+MT+5/AIPOA/wErajkBB1TzaOahOQVbVTdw5FU7TMOVaUzbEOAnkIWVqWDiFZlNLT8lZz045z0U1ilZFhavWRZVaMcWd3D8aSEs7hYTRSshDdYnURXAFWknPfWhY5dPvVO/3j/yl8A3P/uXwBvEm8kDzZvSG9ab6Bsb35viGNG9QYygdSURsqMZAfcVMP8l56iL1Zq1aPxBFSzlAR1VVWjWzxVHUMCVT2zxzynms6CSaQEE1R1hIzkoxbUBGpT7cv+fKfexQ5zaVKFhIyk3GREpFElJKpM1DckRVA9VFBFs4XVUO0zTiQ0GsTExU9KfTRP5SP3/Kf+w049s9unTQXTQ00dQ+JMlD2klMQg/BS+PLcmIu62xBSgSj2zh0qFZEpMZeTUFJlLhYTsdGIMJwCOvwAvsr+Ej5aP6L+Cj6wvAC7PsC/qLxSfDi8An3qJ/sKxjEyUgxBv4v1NZTROqq1ET+0zjsTEBbw0eMDkN0aDXHQL0PbFnkI2U2qdow8E1OOENLJSTRQi7ARFfKRr4M6i+jTfPt8AUN/KP+Q/7j8ITyJPhK8+TwCor3JPzK/er4BPsk8Ut/aVFNbFHpJX7MTEfOcmEzR0m1RUZRPRVJ3ErOTBLVUF0zNWPSOqvOemWmUg/OSPdFXU5ClZJWOjFVklpPznngJcbFQXjVhVo95XRTQ89x6SpwAs955dRv+4W7ZfQM9SzxxvAHbPiM8ib6TPvs/Qz+LP9MfU5kNUBGRMBCdUBORWtAVU1GRhbAQgVk1z4VZ8DFhV/eMffATkHHQzq1SN5i6yPFQN9JTkWMMAHoPElE9TZeRT5XQm9JSqUuVkZHQ8/Ae+A5pc5Iu0pFRR3UT0pOYtUB0TsFA9I3o8F8YTLVAFo5NPPSMqhJQTMGoeM06F5E1to5BNXXTWPOSwTG2jUFTk8EtS9URLNXTUFNkkhJd852Tu0yyEWXTl1BQ5TP2jAWbsH16NLp/gj6qPBP/ujwAo/zr/TP9e/3D/Qp+E/6b/tLDzFjNMtcOFTTWDeUlOTRY+Mjj017bCJTSkDZo0pCpSxbQMBMuQVjVUBgPMlAPsRNVMNKGUNC1e3JQsUj0zCNSUi6AAHqUOrbY/MK/aP1SvZq+IrwCSr/QPBh/Aryof/K/+r2AfTHIf1NT7UU0G3kKNfDRVAOREeuxE9TR0dGS0tQzkZIVM1PhVbZNtVVbldFZVE1YE1Mr8tNU5nLS/rLQZtLQlWVbFs/9YbTRYnRRYlVMFSnRUBiQlNMf+tVYtDsUApl84z5IvpC9mz8gv2i/sL4Cuz/DPIj80P0Y/CDsWgpBgrGTzEO5DvGfOAoBWDfPLPla1A/5st84aSFWSzQMQ/Gees1Q1tPxEHqVUhQRThSQcBHik1EKtU2VT/FJVE8YMBI9QNLdGU1QEA6Wz1NR7fHeq1mIBJLTKFOVQbZNdNVB1EyiMlOVP3fa+dSo+40719E5ttE21dNT0W/lMdROYTJVzNfx3EkaDSy0EDISuHIc+AxSEBQA8hHM8h1aznPe+72iPANrvFP9eX3BfIv+UX6ZfuF+Ayl+c/47/4F/yWSZV7tNMRt2TvE0l64OQxnNQ3ZOZ7GRFbATTUQWERLS7kjwEITR31rNTtQRkdLxJUh2ETHRRJEdOcgEsTAALrx2vjw+pD7MPzQ83f+kPABMfFR83H5F/Qx+1f08fwX+o43AuA1QEWDy8O0y0t1VTzWMzXLSxZLQsdLRJo3S/5tNXnRQUxP5UhG1t1LTXWHVTHlm9NFlZHdSstKlY3XNopLQVJtS052w0wEwvBs8YzwCKL7wvDjX+jyCf+i80nwY/IFA/ep+Mn56dVgK4rJ/WclWmFJRzfDQ1FJTzjDS1sCzUceQUIlZ1s+NtVb1DpVUd42pVHXO1Lgyk9WS0vFR1s4NW3DQ+VN1zCITU0BwErZjsNGBTVQMopNTyFHRn1nJ2RAQ+VAdes/z3Ki4CY5QVUTXkUCWEVGQtfBTkQ1AttFDlhBzkTUok5N5O1fauQ029Q22VTOQwTS2zzEwVpBoctAoctKpLZbR07z7jtUoVtEp9QzxL/fO6DUsNgytMzUS07y5dfrUA1l9QX8K/1L+GX/i/Cs8cz0Auzwhv8l9kz3bNNoNMldS1TcXzPZxEQU/98xpqvKSRFOQj7GSYUd2zhQ6sZIFcBQSEi2BuMjBJU9WkLATTDAdWAmjEZAU4pBQQBIRzcGYP4G/ybwAEfxZ/KH9Kf1R/fnWu33h/gKJ/9N+mf+B/0n887yay+qlRDSRcBHJcBOKcZFwyjGT3vBeuYvFUFabG8mvdVZXEVmWTxVaNY5s3Vz3jyFe15IyMCK1ZjWMnWSW0WT20WBLVo5w0L2aS1WSXxoVWLQDGj9iL7o9g/3L/TJ+W/6j/AGqfvP/e//D/Ag8UD7aV9uOkdDeOY1f9xOQUkvSUUVqcNA6MNNBV3dOUtD9qDvNUfUOcNKRjVC0jEy1Ufebesr6sF/41frLZCvzHDoKbUr1DZVJG3bMuUj3mNk3W8kXMxbZsZNdQndOiUA2Da7J0RDV0T65iEU/V86WspMX0pNlN9TRNBVRNspUETP0UhBTZS31ES2xNhNREw0oNg4tKdQQU9Ed2w0u1pEu1NOS3fr8AMF96yd6/IC/yue6/UC9iLwB0L4YvmC9Sz/xfvi/QK1aC0b00Z2azRGS4TGRUUFBVRj6j/Admo1KFE7kE1BsfUzXjNlNFNj7jDEdKrmKRhKReJEcG0v9k1wDOb0DfUtlm1WbfgN/qP6TfAKbf0N8yTwzn3t9gTxLvhE8gfk/of/pxxgP0BKhENyayq5pTtSMXjOSRPKQOrDSHnkIWVv1ziGQE/rT0ldT05dyUVVgF0781WL3EWUUTHFkNRPzk07pY7RSMhDmUhPhXAiUjzoT3Hv02/9iDRv94/wDKX9xfrv8AbxJvJG/G/zhvoFpvbG9+bdaFlqKBPARGSkxkBexUw/SXBtIv9JQr8VXtVFW1JFVdtIQE2wBVFYPHVA1DglRahRNJNKQTVA2D2xyERaP0xGyE5OvAJiL+PDeqpiKDDIRLRHQTdOTcqjxEpMzEbqw0NxRFUCpltFANo4XcpFCEdLPAtv5yyE/tw2BPtSP31U6F5E59hE79c6hNZj2DQ01t5HS0gkztw6Ug9BS+NLcmIu68FKBtSsXjh0rVw7FKXeQKPLSZxBQXdLe2Je4d9h8A4Cs2Lygvmo+Ej0YvsL/Kj0Bsj84vAJ8Snzyf1qKMZIRbGk21wwFOvRRPpUSJT7XGPpIHBBfWNecSZIVSPZPXHNTzwObFBtIPyGykc+C2U1K9BOTERFIARQTUlFvgXtWWP6g/uj/UPwDeP1CvAk8cT4avmK9aT7yvgHZPkE/irwS/VuX2wwzUWKok1MTcBFt85NfEBFK1VAXTz6wER1W1w8EW/EQzVs1EVoUUnFd+My1YneONWK2kWN3mTmKzFVkVpDRUn1hFE1xapLQXXFTeV90Du4RfAj6Sp5Rfrl22XyjPOs/sXwBOZVbPeM8yb5TPrs/Az9LP0OTPNgWekyxUJQTU5Fa0HXS8ZGFsBCBWTRPhqnQMWJzkHXQE5BR0q2lUheYuojxk1ARUrZNVwHzkh1Q0T3zkF8SXKkYSrDS0dHTkPPQHftOaBBSLpKRUUZ0U1KTmlVCtk7AcNHo0F26TUDb9k5NPHTMqT/V0DDQrWE7NFE1lo5B0Fx7DalSUTLyE7swUlUstdLLMFNW0Fz6Sl0rFlEqwLVQshJMQpgI9TPWjZgDkH16NruXOj7iP8u/kj97vAAj/Gv9M/yaf4C9Cn5T/pv2qZrNMpcOFZJSBbJSApU99Azjs16bCJRykmKokpCpENJ+01AxcNDhZUzU01AQDU23kUp1jKaF0N0YSLKSUB3Q0Q6AADqUGrxivwj88r0avYK9yrwB8r+4PqK9STyQf9q/wrwq/jGwfTtL9UUUGlrOslABKXDR4LAQV7Ecms1XF9DVVreP6TNRtVhXWFjPabMTjbMRTWJUDvFikrbZ+M1mFFGxUyFRUigaktDdYVRR0V6bFhl8AzwASz0zPji9wz7IvxC+Oz0BvQOIvDD+ezxg/OjHe8rgkP9KukpCkby4yxSzUgFYCrZNAFFVkt8YV5m/4Y1aya49UpfNX9EQeVH0EsVN9JCR/xrL8UlUTxirURI+klFfMlCAstIMAolYSpmx/ZpMctMoM5VDWlbNdUG0TKPzUxU+oxbS0d1aTTu30TmW0TYrFtE0lg/m85+59PoNLJCUEBISuFIc2A0pN1CyHAlZzTC1UfPdOj2CPIp8s/wBWXzD/Sl88X45fsF/CX6z/oOZf+F96+R5V5tNMpURNKM0UJOR7lXFkROhcRUREEdEEFOOQzlLTRAUsd64TVVOVs+201LyklIeslAFQ5J9+Bf6fcA+CD5QPpg8AuA/KD+QPTn9gfyIfhH82H0BwH7p/zH/WdSa/OLg7RLSrt1P91FTN87Fs1CygZL92tU7TZDdmk1i1E3EFWM3T26S3PuO0t9ZDZIRra1gdBFhVI+lXtRMBwWQn9rX2v2gveil+L/iPAKIvZM8WnwA/+i9Uny4/KD9QOj9EPy5DNJRzDNQ1lJSL9VY1c7Ik3zbVBlKlzVXVc2hVJYYmAvNUVlUjuVTNVFSt4zp011o+I1Olc5ZTPQRT/VO1J+Q08LRkqlKVk3VAtNdOBVaz9PfGQxy0KuTfbPbVzvJBUM3TC1DVRC1PNXNCT63j2iTvNuXKJoNN3fPIpOemcgZMQt3zqGTnluN05zbjSv1jq8xKFQRLpZRLzdMrAKTvFl8oXzpfpF9mX4hfwr8ApL8GzxjPsr+cv9ZfeP8CYax2tSYCo0yN1E2d5E6S3asa5P92sprsd7YSgVlSNXQERDZTtRMxLARVBVyk12xko7TUbPR0BTicFBAERJtwvm/Qb+JvAOxvBn8Yfyp/nN9GfUZ/cH8Amn/036Z9Bu/YfzrptmVWIrUZ1MRy1MTiUqUb9TVTRWRUtUPwVA2mZoPWLIRRVv1TxzyEWFdiTURXLSZWI2yEB1m1xC1ZNeMIWb0z1yQn3vITSFg9pDQk1kw3zoVWLwDQi9aNBp9Y/zKffP+O/6D/AGqftP+On6if+v8MD041ZjqtVrzkF1fd09TklJIpVo3ElDQO9JTQxBf249lVXQTEFNVUdUOcVDbNQ2NUlRMtVHXm5jU0phXeo1N1swpTzUNzYLaOgptSBVNlUs2zLlFS7WZ284QUfRzkRjREqw5R5eRQldOgzKRrtGRHzkLjdER8Tw0UTxIltE6VxjazTaUUpEeOA2osZDksZNlctHdL7Ua2zkLDSo2Di0rl86VVSv00Sk3ES/WkS/XkAOy3fr+Qv0rP7L8eLzAv+r8AVC82zwAvUs+ML54vWM/SL7AkZ5ZFvkNcFLlPNQRQqnVDzMSlUQVTtRQUR9YEhLtSfeMhtAQ4U6Yt0yNTtWS0ZMrcBJVqzMRR1MQizMQBUn3WAD7VNt9I31rfZN9+35Dfqt8AxN8eT9jfAuk+TyDvOuluT9CQT6JJzkPUxEJs5KhStO1EVDSaXKQXVP2TkTVU3TMuBKwYVu3kXASj/lbNlp4z1JRVhITemVjV5jYiHllVROzkuhlY5RSchDlYnUSkh9aFAB71fl0m/d6PSP/CX9Rfpv8A+F8Kb+T/Hm8QD1JvZG92bdTWhX7igcSURjxkBVfU5ZaOom9UBC/slPFVauVUVdUkVbUTPFX1M6sAVU1UVAVDgiSkSWaUBBNUZYRMNKNTBdQZUy20VKTuUiWkzMeOglVL/MQT7ATaZESmDBRpbqSnBkNQzTO8UNWTrYUcFFBQlYMYlHTIZU8V02Dkp3eydE7tdDVOJbRNNYNDTWXkhMRLg0wV0yAkty4zSzUjy+5KFdOgpBfOwrFKBFXkNLSZZLdWo7Qn3h/wHwC6Lzwvho9AL3KPrI/Oj+CPQPKPxC9mjxCfOpnOMoxchCsaTX3jAZzEAqTHfuIrkVCFpFElE3vUN94FStaS1RTUMOTHjqIPzARN49TEslI9FNwERTR0AFvgTuWmNS7foD+yP9Q/1j8A6D/6PxRPfq+Qr1pPtK9mT0B4T9qv/K9O5cbFlnJYZOdmzjJcU+XkJHRUVH3ja9FUdbNKnOTBVeXEqhRUwxRUM3xkp7TkGrb05IhYtWPvWE00WWpdoxDk7JrE5FlY7cMVFVRU3iwEwLRXjl8w+wC2XxDPIs80b0bPOG/a/2zPQI7PoM+yz8TPHg0O+pxEBDVkvOQnRATkVq0UxGRtYUwEIlZtU9FV7aOtluxkWlW1Yx801ObWnAStVO2jduxEPlRaLTP3fOTBU+WziRR0y1NTJRMbvJeWgq5SoF3UpJXkl54T/ASNJDRVaVFF1AS06HSUsVC1ZFZ8lDdQ9ZMDfJSXRBTNLgw0xk6ldFwU+U2yPRRNVZYmcrRMRbRMsMUWJoVGM5QU3Updo5BWtBScSu0kSv0DXWTlCpQUPewkZlyHTo9gix6dAJaP6O+ijwT/Hv8w/0L/VP9Axu9o/yKfhP/2I+x0iFyUs4FO3XRMFDhQ1bOwoVA1VLRE+wCWcijMRJ3aNLQMfNQ5U7UTLFO29UMFU5Vz2FItM5cSpJRg5AeWcggstGug7p8AAK8Sr8Q/Pq9Qr1qvzA+WrwDwDwIfzK8mH/Cr7q9YH2oZpobi/VEVBMxEjaSUAGJUNHo8tHPQBnKTVKW0tVV9w4XsZPpVheNtJiTU4lYNNIS0yiRX9iNmvLQZWTVWtmL/WJUDE8xYxdRMVEpkV+YVNsUA5rV+tea1nlX2v7BfKs+ULwA2z7gvyi/cL87PAD8SPyQ/IDY/QDOuJcbT/MRUpGdutRbGAoBW1bNADFVct74V1pZySFVllFX1c8dU1tWzkFQ1k1e0FCBUQhWkU30knBcmdfbi/qTUS8ZSbeRSxTQERCAktNQboK4jUdWzcHQEN1G0XZRsdMr81JNQheRQymUTKOT05aR3NpL3Tqpt5E41VE619E2ldE3SfRRMdeTcdCPcdMNLFs0DYktFBEsVhg6FHtJtoQSEAEuFc5VLTXQAROeW9UaPuOteha6P+O9SXwAU/zZfcF+aX6xfvl+g/3r/SPRfPo2X4uq09ZREAKR0QwBQtXRcROPQtmJfDBST1FH1dER0u6SXThI2UnzUGSx3XlK+LASHTHQFUyy0IuSXHkpjCF4Fdg8AiA+aD6QPvg/QD9oPTH8WHwBwe2Z/OB9qH5x/xn/Qc65CqQMkt4ZyxPz0PTy0t81T7SM1VK0kZNQuVbJdA6Nkt85yqFaF4x3W1LSQV12UWM1DcVhSjdPbnLf2Q1nVZFid1GpchGuMtCi8tOlXzUMBwWwn5rXmv2gvei/cj6YvAOAr/o/gL+ovdM8+P3Cfgp+olJ/ezb5ypiSUc+wUNapclPUk1LIc1HF8NCDFVpXUVZXTK4DOcmhVavVjLPyU81S0ulQ1c22CVLQ6VIVzBFR141XMdGSWhGReJAQo3DRb8FK1g7lSXZN1NLStPAxEB1Lt08/cZJgKPHRiFLQqPHXc954T5NSbQVCN0wtQndQU5EYtT1Wz2k7Nc3gk5+5DVU0NpE1FA8gcZGocZK0KHGSqS/VjTFTk2ZFKBeRs57YzSl3mnpNLBAXUHFRepO8WX8Drfl9gXwC6v4xfnr/YvwLPFM/OX+BfMDLPXM8mVd7yoEwltJxEVT2MREHcpBrs1I/k9yyOpcayDlLNQ4FMBaTUtHtgLoNT7dMPU13D16qcZKN0pGy01Do0BBAA9HRbcFYP0GvWb+hv+m8cfwAmf5DfQn+0315/kH/q37x/wK5/CO8y6a5l/hOkZHJSpPWUdKRcpBc+Y1TNQ/FpVA20zBTdlDRRVl2T28VWXbM3Vy3jyFcqpeRYXbOnvOQHBCcu4qsIWV2z1xQknIyESDVYNaRYJePWV2VkxIcAro/Ag86P2I/6iUb11kOchLVBTIVXTWO/Vl3TfI1WxaM7VsUWfvOUNIFVVQXUVY00VP00VNVEmjSkVCykGlRtBIRkrqIMBGncx8YTpGTCZGSLimykVYwUHQxEQ9Ce0qJKhBRs5HQzfBVEZMi8pK2RxKRbUCXjJqzExWVPhRNcdEde0oxOdQQtTv1zfU6FpE7VpoYSs9xPpWSsxDVQxUM4lVA1RFA9BFAthMykLgFQhRTsD/YF5gUegxQXbmMAJBfeBTYf4APWBVYdvgVuHwCAG84Flh+oH7oZxgXOH+AfAPIfBC8uoxwnDi8gKyYtPi8AaC96L4wndqOML54vsCvOLQDGL7gv6i/0L/YvCD8aP1w/AB4/UD9qP6Q/tj/IP9o/7D8Abj+gP5I/HE82T0BPUk98TwBuT5BPgk+sT85P4E/yT7xPAL5PEF9CXzRfTl9gP2JfhF8AZl+YX7JfzF/WBQYVnqP8B6jeBc4FfrI+rMRFpFRKtVCd01JMBFhQ/XNd1VC9Y2PEpGu8pHFQqHXktKd+s1DNk4XEpIuoVAc2s+xUnERkomQEpqr8BKy8pLHMBLfEBLhVUIXTwGQExvwEzKykVdCMZNXEpNukxN90ZBXktKTqrKTwRGSroO6jqFRkSwBOwgM81Ac0BAxq5HQTPNQXRAQdUb2jAyFRrcaepR6DPAfGA2TU1T6EdEU05Ei8xE5RVsXDUVHNk1VEBF2E1LVgPARjnKRqUa2jcFok1HNE1HhR5cN/pNRNgjTkiFFl9Hx0kYR0VZVM1Jq8xJ7M1KQ05FWoRAStJNSzPNS3NARVvMx0wdR0xSyEyxSEVIug1tLUNOTYXNTczHRB4TzXXtWe1SblxqL7FIRt/9R0BVK1kwhSvcuLEVLNkxUcB+6T1MQmVVItoyoM1DAUlDX8hFM4Ui1kBARCFJRFDARVSwzUUHykVzSUWgzUFWAU1GT8hGj8x1blJuKrdlIFE3wM1IB8pIdqZKSJhKSPxMSRUl2zpZccBJ30x17Cp7yUrEoEBLIUlLVkp8ayvgQHWgbSyhwEzVK9o9F8pEjzwLaDJJTgXOce8ulUlKXuFNVSLeS8lPzExAHZU/WE/PQKU5XDEVO0ZXTs9BnkxB9TVfMjrVPdYyhTBRRTLRRTaNXGjvPk9D68pENTfWPTSlPFdNSkU+zEV1OUZeae0mL0pGbs947CbarUpHMUtHoctH68pINa7PSJVLSNU4XTkPSktZb8pJvkxJ9TPYOlqmzkpzS0rDy0svSktqrkpLy0pMH0pMbkpMyq7KTQvKTT7PTZVLTdqrSk4ezE5zS07OTE71KkpPX89eT0/nTkBITkMwpUvcR85BFUbXSE5LTb8CaTVEWTJVQd8ym1VC0UVFXzM1TFBFTUBbScxEOExEXE9EtUaJXkzPf+glisxF5U7XRNVMXjZ1Q1BMzEcbz0U3ZUhfR8xIDsxIOMxFOJVIW0fOSRbMSXXMRVnnzkobz0psT0q8zE1bHc9LWMxLkU1LxUNAUE9MTHhOTKVJ2E3PRV1dT02qTU38z05ITkVepcxO7sxPP0xPcU1G38fMQAVT2DBVWtpE1VZaMQVWV0rPQajOStHaT0IVUtsycE5CrGDOQwVfWkrPfGkkBVql2UVcXjRwTkSgzkUKY05FdVNbQM5GBM5GZWrPRqVR2zbhTkczTki3dVZfN7pPfOkwTkilYM5JBVHXOUrPSarOStnhTko1Ut06kk5K0qpPSxNOS3DPS5nPduA7VV3WPItPTOVc1z0Wps5Nck5N1U9OFVRZNV5Qz06aT08RTk8zTktfeM5Pxk5AJWVXRWtl2jDFbVgxJW5bMWrVYFExxWJZRW7XMjbVaV0ydWHQMtVt0EpuT0N1b9pPT0QcT0RrVWFbRWnYNPViW0VlTdxOz0XSwEY6z0Z7T0tWwkBG8sBHNW1VN6VVaFZFY9g4U0BIi09NWMvPSSrPSXtPScVqp9c6HE9KYcBKq09KxWvPSyVq2DuLT0vCwE1cOs9Me09MzU9NBWVKWEbATadATevPTi1ARV6Oz07awE8az092wErfqsBAFX/dRX/YRXVoVjDlcVlFfFpFcdlGlXfXRsFCV0FClXnYO1L2wUNXQUOVcdsz6tVx1zRFe9dFcVY0y1V0VkV+WzVld9Y1qpV+V0vBRkXBRofBRtqVcFhHQUebQUfoQUgVZUFIVXLYRXxZOQvBTVlMQUmGQUntQUoleqBaRX1VOq7BSwVBS1qlwUuDwkwGwUxeQUyqq0FM7UFNLcFNZsJNqq7BTgVBTldBTpPCTwmVfd1MQU+Fft1NQUAlVY/YRYraRYtaRYFZS1WHXEWB2zHlgdcyRlWC2UWO30FDQxWD2DEzVY/aQsND5kP57DPDSrBlitg8gMJIM8JEAU9CUcBLo0BHjs94b1JvVYxuW+E4zkDFVtg9P8xCWcbMRXfMfWUurEt76TVAy3HpINpKTVJJSQhJcqNnIihJTq1HS1FIe+dYLGkhB8hPtgPoNUZ66CKLY0ZOVPrYN4T1XET7bFk6BOrYMYTr20Tapt5E0dFEyFZEzVUxpVTHWES9V0SwXESoVkVgRUHkrdtElFtEm19LVJdSRIFWNcSC2D61VH7eRHXZRHPVRG9TRVRhUERjXERbVkRQ20rUVtg/NEtbRELbREVp2DD0TltENtBENF5FVD7TRC9ZRCrYRCjQSNQ+1zA0SNdORf3qNECg1URB1zFAxv5kMUZ55VADZtDm2eVVbDZG82bWZl/oMAlG+eZd5Vnm+wb8Jv1GdGcwDcVwZ/GH8qef5l/m9Qfzp/AEx/Zn94f5J/pH+uf8BzAA</prop>
			</obj>
			<obj name="Protocol" class="HTCProtocol" version="1">
				<prop name="Created">2013-09-06T10:12:33.514</prop>
				<prop name="LastModified">2013-09-06T11:08:33.314</prop>
				<obj name="Programs" class="HTCRunProgramList" version="5">
					<list name="emlist" count="4">
						<obj name="item" class="HTCRunProgram" version="1">
							<prop name="name">pre-incubation</prop>
							<prop name="Cycles">1</prop>
							<prop name="AnalysisMode">None</prop>
							<obj name="Segments" class="TEMRunSegmentList" version="1">
								<list name="emlist" count="1">
									<obj name="item" class="HTCRunSegment" version="2">
										<prop name="Hold">600</prop>
										<prop name="Slope">4.4</prop>
										<prop name="StepDelay">0</prop>
										<prop name="StepSize">0</prop>
										<prop name="Target">95</prop>
										<prop name="Target2">0</prop>
										<prop name="AcquisitionMode">0</prop>
										<prop name="AcqPerDegree">5</prop>
									</obj>
								</list>
							</obj>
						</obj>
						<obj name="item" class="HTCRunProgram" version="1">
							<prop name="name">amplification</prop>
							<prop name="Cycles">45</prop>
							<prop name="AnalysisMode">Quantification</prop>
							<obj name="Segments" class="TEMRunSegmentList" version="1">
								<list name="emlist" count="3">
									<obj name="item" class="HTCRunSegment" version="2">
										<prop name="Hold">15</prop>
										<prop name="Slope">4.4</prop>
										<prop name="StepDelay">0</prop>
										<prop name="StepSize">0</prop>
										<prop name="Target">95</prop>
										<prop name="Target2">0</prop>
										<prop name="AcquisitionMode">0</prop>
										<prop name="AcqPerDegree">5</prop>
									</obj>
									<obj name="item" class="HTCRunSegment" version="2">
										<prop name="Hold">15</prop>
										<prop name="Slope">2.2</prop>
										<prop name="StepDelay">0</prop>
										<prop name="StepSize">0</prop>
										<prop name="Target">57</prop>
										<prop name="Target2">0</prop>
										<prop name="AcquisitionMode">0</prop>
										<prop name="AcqPerDegree">5</prop>
									</obj>
									<obj name="item" class="HTCRunSegment" version="2">
										<prop name="Hold">15</prop>
										<prop name="Slope">4.4</prop>
										<prop name="StepDelay">0</prop>
										<prop name="StepSize">0</prop>
										<prop name="Target">72</prop>
										<prop name="Target2">0</prop>
										<prop name="AcquisitionMode">1</prop>
										<prop name="AcqPerDegree">5</prop>
									</obj>
								</list>
							</obj>
						</obj>
						<obj name="item" class="HTCRunProgram" version="1">
							<prop name="name">melting curve</prop>
							<prop name="Cycles">1</prop>
							<prop name="AnalysisMode">Melting Curves</prop>
							<obj name="Segments" class="TEMRunSegmentList" version="1">
								<list name="emlist" count="3">
									<obj name="item" class="HTCRunSegment" version="2">
										<prop name="Hold">5</prop>
										<prop name="Slope">4.4</prop>
										<prop name="StepDelay">0</prop>
										<prop name="StepSize">0</prop>
										<prop name="Target">95</prop>
										<prop name="Target2">0</prop>
										<prop name="AcquisitionMode">0</prop>
										<prop name="AcqPerDegree">5</prop>
									</obj>
									<obj name="item" class="HTCRunSegment" version="2">
										<prop name="Hold">60</prop>
										<prop name="Slope">2.2</prop>
										<prop name="StepDelay">0</prop>
										<prop name="StepSize">0</prop>
										<prop name="Target">65</prop>
										<prop name="Target2">0</prop>
										<prop name="AcquisitionMode">0</prop>
										<prop name="AcqPerDegree">5</prop>
									</obj>
									<obj name="item" class="HTCRunSegment" version="2">
										<prop name="Hold">1</prop>
										<prop name="Slope">0.114285714285714</prop>
										<prop name="StepDelay">0</prop>
										<prop name="StepSize">0</prop>
										<prop name="Target">97</prop>
										<prop name="Target2">0</prop>
										<prop name="AcquisitionMode">2</prop>
										<prop name="AcqPerDegree">5</prop>
									</obj>
								</list>
							</obj>
						</obj>
						<obj name="item" class="HTCRunProgram" version="1">
							<prop name="name">cooling</prop>
							<prop name="Cycles">1</prop>
							<prop name="AnalysisMode">None</prop>
							<obj name="Segments" class="TEMRunSegmentList" version="1">
								<list name="emlist" count="1">
									<obj name="item" class="HTCRunSegment" version="2">
										<prop name="Hold">30</prop>
										<prop name="Slope">2.2</prop>
										<prop name="StepDelay">0</prop>
										<prop name="StepSize">0</prop>
										<prop name="Target">40</prop>
										<prop name="Target2">0</prop>
										<prop name="AcquisitionMode">0</prop>
										<prop name="AcqPerDegree">5</prop>
									</obj>
								</list>
							</obj>
						</obj>
					</list>
					<list name="AnalysisModes" count="4">
						<item>None</item>
						<item>Quantification</item>
						<item>Melting Curves</item>
						<item>Color Compensation</item>
					</list>
					<prop name="ChannelCount">1</prop>
					<prop name="InstrumentSubclass">HTC_VER_10</prop>
					<obj name="Container" class="HTCBlockType" version="1">
						<prop name="Id">bt96TC5</prop>
						<prop name="RowCount">8</prop>
						<prop name="ColCount">12</prop>
						<prop name="OvershootDnDelay">10</prop>
						<prop name="OvershootUpDelay">10</prop>
						<prop name="RampRateMaxDn">2.2</prop>
						<prop name="RampRateMaxUp">4.4</prop>
						<prop name="ReactionVolMin">10</prop>
						<prop name="ReactionVolMax">100</prop>
						<prop name="ReactionVolDefault">20</prop>
						<prop name="HorVertCrosstalkCoefficient">0.0003</prop>
						<prop name="DiagCrosstalkCoefficent">0.0001</prop>
					</obj>
					<prop name="MaxPositionsToSeek">96</prop>
					<obj name="DetectionFormats" class="DetectionFormats" version="2">
						<list name="emlist" count="8">
							<obj name="item" class="HTCDetectionFormat" version="1">
								<list name="emlist" count="1">
									<obj name="item" class="HTCChannel" version="2">
										<prop name="name">SimpleProbe</prop>
										<prop name="Active">1</prop>
										<prop name="EmissionWL">510</prop>
										<prop name="ExcitationWL">465</prop>
										<prop name="IntgrTime">250</prop>
										<prop name="MaxIntgrTime">2000</prop>
										<prop name="MeltFactor">1.2</prop>
										<prop name="QuantFactor">2</prop>
									</obj>
								</list>
								<prop name="name">SimpleProbe</prop>
								<prop name="Active">1</prop>
								<prop name="DefChannelNdx">0</prop>
								<prop name="DenominatorNdx">-1</prop>
								<prop name="ReadOnly">0</prop>
								<list name="EmissionWLAvail" count="6">
									<item>488</item>
									<item>510</item>
									<item>580</item>
									<item>610</item>
									<item>640</item>
									<item>660</item>
								</list>
								<list name="ExcitationWLAvail" count="5">
									<item>440</item>
									<item>465</item>
									<item>498</item>
									<item>533</item>
									<item>618</item>
								</list>
								<prop name="MeasuringMode">hmmDynamic</prop>
							</obj>
							<obj name="item" class="HTCDetectionFormat" version="1">
								<list name="emlist" count="1">
									<obj name="item" class="HTCChannel" version="2">
										<prop name="name">FAM</prop>
										<prop name="Active">1</prop>
										<prop name="EmissionWL">510</prop>
										<prop name="ExcitationWL">465</prop>
										<prop name="IntgrTime">250</prop>
										<prop name="MaxIntgrTime">2000</prop>
										<prop name="MeltFactor">1</prop>
										<prop name="QuantFactor">10</prop>
									</obj>
								</list>
								<prop name="name">Mono Color Hydrolysis Probe / UPL Probe</prop>
								<prop name="Active">1</prop>
								<prop name="DefChannelNdx">0</prop>
								<prop name="DenominatorNdx">-1</prop>
								<prop name="ReadOnly">0</prop>
								<list name="EmissionWLAvail" count="6">
									<item>488</item>
									<item>510</item>
									<item>580</item>
									<item>610</item>
									<item>640</item>
									<item>660</item>
								</list>
								<list name="ExcitationWLAvail" count="5">
									<item>440</item>
									<item>465</item>
									<item>498</item>
									<item>533</item>
									<item>618</item>
								</list>
								<prop name="MeasuringMode">hmmDynamic</prop>
							</obj>
							<obj name="item" class="HTCDetectionFormat" version="1">
								<list name="emlist" count="2">
									<obj name="item" class="HTCChannel" version="2">
										<prop name="name">FAM</prop>
										<prop name="Active">1</prop>
										<prop name="EmissionWL">510</prop>
										<prop name="ExcitationWL">465</prop>
										<prop name="IntgrTime">250</prop>
										<prop name="MaxIntgrTime">2000</prop>
										<prop name="MeltFactor">1</prop>
										<prop name="QuantFactor">10</prop>
									</obj>
									<obj name="item" class="HTCChannel" version="2">
										<prop name="name">VIC / HEX / Yellow555</prop>
										<prop name="Active">1</prop>
										<prop name="EmissionWL">580</prop>
										<prop name="ExcitationWL">533</prop>
										<prop name="IntgrTime">250</prop>
										<prop name="MaxIntgrTime">2000</prop>
										<prop name="MeltFactor">1</prop>
										<prop name="QuantFactor">10</prop>
									</obj>
								</list>
								<prop name="name">Dual Color Hydrolysis Probe / UPL Probe</prop>
								<prop name="Active">1</prop>
								<prop name="DefChannelNdx">0</prop>
								<prop name="DenominatorNdx">-1</prop>
								<prop name="ReadOnly">0</prop>
								<list name="EmissionWLAvail" count="6">
									<item>488</item>
									<item>510</item>
									<item>580</item>
									<item>610</item>
									<item>640</item>
									<item>660</item>
								</list>
								<list name="ExcitationWLAvail" count="5">
									<item>440</item>
									<item>465</item>
									<item>498</item>
									<item>533</item>
									<item>618</item>
								</list>
								<prop name="MeasuringMode">hmmDynamic</prop>
							</obj>
							<obj name="item" class="HTCDetectionFormat" version="1">
								<list name="emlist" count="3">
									<obj name="item" class="HTCChannel" version="2">
										<prop name="name">FAM</prop>
										<prop name="Active">1</prop>
										<prop name="EmissionWL">510</prop>
										<prop name="ExcitationWL">465</prop>
										<prop name="IntgrTime">250</prop>
										<prop name="MaxIntgrTime">2000</prop>
										<prop name="MeltFactor">1</prop>
										<prop name="QuantFactor">10</prop>
									</obj>
									<obj name="item" class="HTCChannel" version="2">
										<prop name="name">VIC / HEX / Yellow555</prop>
										<prop name="Active">1</prop>
										<prop name="EmissionWL">580</prop>
										<prop name="ExcitationWL">533</prop>
										<prop name="IntgrTime">250</prop>
										<prop name="MaxIntgrTime">2000</prop>
										<prop name="MeltFactor">1</prop>
										<prop name="QuantFactor">10</prop>
									</obj>
									<obj name="item" class="HTCChannel" version="2">
										<prop name="name">Cy 5 / Cy 5.5</prop>
										<prop name="Active">1</prop>
										<prop name="EmissionWL">660</prop>
										<prop name="ExcitationWL">618</prop>
										<prop name="IntgrTime">250</prop>
										<prop name="MaxIntgrTime">2000</prop>
										<prop name="MeltFactor">1</prop>
										<prop name="QuantFactor">10</prop>
									</obj>
								</list>
								<prop name="name">3 Color Hydrolysis Probe</prop>
								<prop name="Active">1</prop>
								<prop name="DefChannelNdx">0</prop>
								<prop name="DenominatorNdx">-1</prop>
								<prop name="ReadOnly">0</prop>
								<list name="EmissionWLAvail" count="6">
									<item>488</item>
									<item>510</item>
									<item>580</item>
									<item>610</item>
									<item>640</item>
									<item>660</item>
								</list>
								<list name="ExcitationWLAvail" count="5">
									<item>440</item>
									<item>465</item>
									<item>498</item>
									<item>533</item>
									<item>618</item>
								</list>
								<prop name="MeasuringMode">hmmDynamic</prop>
							</obj>
							<obj name="item" class="HTCDetectionFormat" version="1">
								<list name="emlist" count="4">
									<obj name="item" class="HTCChannel" version="2">
										<prop name="name">Cyan 500</prop>
										<prop name="Active">1</prop>
										<prop name="EmissionWL">488</prop>
										<prop name="ExcitationWL">440</prop>
										<prop name="IntgrTime">250</prop>
										<prop name="MaxIntgrTime">2000</prop>
										<prop name="MeltFactor">1</prop>
										<prop name="QuantFactor">10</prop>
									</obj>
									<obj name="item" class="HTCChannel" version="2">
										<prop name="name">FAM</prop>
										<prop name="Active">1</prop>
										<prop name="EmissionWL">580</prop>
										<prop name="ExcitationWL">498</prop>
										<prop name="IntgrTime">250</prop>
										<prop name="MaxIntgrTime">2000</prop>
										<prop name="MeltFactor">1</prop>
										<prop name="QuantFactor">10</prop>
									</obj>
									<obj name="item" class="HTCChannel" version="2">
										<prop name="name">Red 610</prop>
										<prop name="Active">1</prop>
										<prop name="EmissionWL">610</prop>
										<prop name="ExcitationWL">533</prop>
										<prop name="IntgrTime">250</prop>
										<prop name="MaxIntgrTime">2000</prop>
										<prop name="MeltFactor">1</prop>
										<prop name="QuantFactor">10</prop>
									</obj>
									<obj name="item" class="HTCChannel" version="2">
										<prop name="name">Cy 5 / Cy 5.5</prop>
										<prop name="Active">1</prop>
										<prop name="EmissionWL">660</prop>
										<prop name="ExcitationWL">618</prop>
										<prop name="IntgrTime">250</prop>
										<prop name="MaxIntgrTime">2000</prop>
										<prop name="MeltFactor">1</prop>
										<prop name="QuantFactor">10</prop>
									</obj>
								</list>
								<prop name="name">4 Color Hydrolysis Probe</prop>
								<prop name="Active">1</prop>
								<prop name="DefChannelNdx">0</prop>
								<prop name="DenominatorNdx">-1</prop>
								<prop name="ReadOnly">0</prop>
								<list name="EmissionWLAvail" count="6">
									<item>488</item>
									<item>510</item>
									<item>580</item>
									<item>610</item>
									<item>640</item>
									<item>660</item>
								</list>
								<list name="ExcitationWLAvail" count="5">
									<item>440</item>
									<item>465</item>
									<item>498</item>
									<item>533</item>
									<item>618</item>
								</list>
								<prop name="MeasuringMode">hmmDynamic</prop>
							</obj>
							<obj name="item" class="HTCDetectionFormat" version="1">
								<list name="emlist" count="1">
									<obj name="item" class="HTCChannel" version="2">
										<prop name="name">Red 640</prop>
										<prop name="Active">1</prop>
										<prop name="EmissionWL">640</prop>
										<prop name="ExcitationWL">498</prop>
										<prop name="IntgrTime">250</prop>
										<prop name="MaxIntgrTime">2000</prop>
										<prop name="MeltFactor">1.2</prop>
										<prop name="QuantFactor">5</prop>
									</obj>
								</list>
								<prop name="name">Mono Color HybProbe</prop>
								<prop name="Active">1</prop>
								<prop name="DefChannelNdx">0</prop>
								<prop name="DenominatorNdx">-1</prop>
								<prop name="ReadOnly">0</prop>
								<list name="EmissionWLAvail" count="6">
									<item>488</item>
									<item>510</item>
									<item>580</item>
									<item>610</item>
									<item>640</item>
									<item>660</item>
								</list>
								<list name="ExcitationWLAvail" count="5">
									<item>440</item>
									<item>465</item>
									<item>498</item>
									<item>533</item>
									<item>618</item>
								</list>
								<prop name="MeasuringMode">hmmDynamic</prop>
							</obj>
							<obj name="item" class="HTCDetectionFormat" version="1">
								<list name="emlist" count="4">
									<obj name="item" class="HTCChannel" version="2">
										<prop name="name">Fluos</prop>
										<prop name="Active">1</prop>
										<prop name="EmissionWL">510</prop>
										<prop name="ExcitationWL">465</prop>
										<prop name="IntgrTime">250</prop>
										<prop name="MaxIntgrTime">2000</prop>
										<prop name="MeltFactor">2</prop>
										<prop name="QuantFactor">1.5</prop>
									</obj>
									<obj name="item" class="HTCChannel" version="2">
										<prop name="name">Red 610</prop>
										<prop name="Active">1</prop>
										<prop name="EmissionWL">610</prop>
										<prop name="ExcitationWL">498</prop>
										<prop name="IntgrTime">250</prop>
										<prop name="MaxIntgrTime">2000</prop>
										<prop name="MeltFactor">1.2</prop>
										<prop name="QuantFactor">5</prop>
									</obj>
									<obj name="item" class="HTCChannel" version="2">
										<prop name="name">Red 640</prop>
										<prop name="Active">1</prop>
										<prop name="EmissionWL">640</prop>
										<prop name="ExcitationWL">498</prop>
										<prop name="IntgrTime">250</prop>
										<prop name="MaxIntgrTime">2000</prop>
										<prop name="MeltFactor">1.2</prop>
										<prop name="QuantFactor">5</prop>
									</obj>
									<obj name="item" class="HTCChannel" version="2">
										<prop name="name">Cy 5 / Cy 5.5</prop>
										<prop name="Active">1</prop>
										<prop name="EmissionWL">660</prop>
										<prop name="ExcitationWL">498</prop>
										<prop name="IntgrTime">250</prop>
										<prop name="MaxIntgrTime">2000</prop>
										<prop name="MeltFactor">1.2</prop>
										<prop name="QuantFactor">5</prop>
									</obj>
								</list>
								<prop name="name">Multi Color HybProbe</prop>
								<prop name="Active">1</prop>
								<prop name="DefChannelNdx">0</prop>
								<prop name="DenominatorNdx">-1</prop>
								<prop name="ReadOnly">0</prop>
								<list name="EmissionWLAvail" count="6">
									<item>488</item>
									<item>510</item>
									<item>580</item>
									<item>610</item>
									<item>640</item>
									<item>660</item>
								</list>
								<list name="ExcitationWLAvail" count="5">
									<item>440</item>
									<item>465</item>
									<item>498</item>
									<item>533</item>
									<item>618</item>
								</list>
								<prop name="MeasuringMode">hmmDynamic</prop>
							</obj>
							<obj name="item" class="HTCDetectionFormat" version="1">
								<list name="emlist" count="1">
									<obj name="item" class="HTCChannel" version="2">
										<prop name="name">SYBR Green I / HRM Dye</prop>
										<prop name="Active">1</prop>
										<prop name="EmissionWL">510</prop>
										<prop name="ExcitationWL">465</prop>
										<prop name="IntgrTime">250</prop>
										<prop name="MaxIntgrTime">1000</prop>
										<prop name="MeltFactor">1.2</prop>
										<prop name="QuantFactor">20</prop>
									</obj>
								</list>
								<prop name="name">SYBR Green I / HRM Dye</prop>
								<prop name="Active">1</prop>
								<prop name="DefChannelNdx">0</prop>
								<prop name="DenominatorNdx">-1</prop>
								<prop name="ReadOnly">0</prop>
								<list name="EmissionWLAvail" count="6">
									<item>488</item>
									<item>510</item>
									<item>580</item>
									<item>610</item>
									<item>640</item>
									<item>660</item>
								</list>
								<list name="ExcitationWLAvail" count="5">
									<item>440</item>
									<item>465</item>
									<item>498</item>
									<item>533</item>
									<item>618</item>
								</list>
								<prop name="MeasuringMode">hmmDynamic</prop>
							</obj>
						</list>
						<prop name="DefFormatName">SYBR Green I / HRM Dye</prop>
					</obj>
					<list name="AcquisitionModes" count="4">
						<item>None</item>
						<item>Single</item>
						<item>Continuous</item>
						<item>Step</item>
					</list>
					<prop name="SeekTemp">30</prop>
					<prop name="SampleVolume">10</prop>
					<prop name="PlateID">03822862</prop>
				</obj>
			</obj>
			<prop name="CompletedProgramNo">5</prop>
			<prop name="StopPoint">3</prop>
			<prop name="CarouselConstMoved">0</prop>
		</obj>
		<obj name="AnlsAndSampleInfo" class="AnlsAndSampleInfo" version="1">
			<obj name="AnlsPropTypes" class="PropertyTypeList" version="1">
				<list name="emlist" count="3">
					<obj name="item" class="SamplePropType" version="1">
						<prop name="name">Units</prop>
						<prop name="PropClass">QuantUnitsProp</prop>
						<prop name="IsChannelProperty">0</prop>
						<prop name="SelectorOrder">0</prop>
						<prop name="ShowInSelector">0</prop>
						<prop name="ShowInTable">0</prop>
						<prop name="TableOrder">0</prop>
					</obj>
					<obj name="item" class="SamplePropType" version="1">
						<prop name="name">ExtRef</prop>
						<prop name="PropClass">RQExtRefProp</prop>
						<prop name="IsChannelProperty">0</prop>
						<prop name="SelectorOrder">0</prop>
						<prop name="ShowInSelector">0</prop>
						<prop name="ShowInTable">0</prop>
						<prop name="TableOrder">0</prop>
					</obj>
					<obj name="item" class="SamplePropType" version="1">
						<prop name="name">Endpt External Experiment</prop>
						<prop name="PropClass">EndptGenoExtExp</prop>
						<prop name="IsChannelProperty">0</prop>
						<prop name="SelectorOrder">0</prop>
						<prop name="ShowInSelector">0</prop>
						<prop name="ShowInTable">0</prop>
						<prop name="TableOrder">0</prop>
					</obj>
				</list>
			</obj>
			<obj name="SamplePropTypes" class="PropertyTypeList" version="1">
				<list name="emlist" count="26">
					<obj name="item" class="SamplePosPropType" version="1">
						<prop name="name">Position</prop>
						<prop name="PropClass">GenSampleEditPosition</prop>
						<prop name="AnalysisClass">General</prop>
						<prop name="IsChannelProperty">0</prop>
						<prop name="SelectorOrder">0</prop>
						<prop name="ShowInSelector">0</prop>
						<prop name="ShowInTable">1</prop>
						<prop name="TableOrder">0</prop>
					</obj>
					<obj name="item" class="SamplePropType" version="1">
						<prop name="name">Color</prop>
						<prop name="PropClass">SamplePrefColor</prop>
						<prop name="AnalysisClass">General</prop>
						<prop name="IsChannelProperty">0</prop>
						<prop name="SelectorOrder">1</prop>
						<prop name="ShowInSelector">0</prop>
						<prop name="ShowInTable">1</prop>
						<prop name="TableOrder">1</prop>
					</obj>
					<obj name="item" class="SamplePropType" version="1">
						<prop name="name">Replicate of</prop>
						<prop name="PropClass">GenSampleEditReplicate</prop>
						<prop name="AnalysisClass">General</prop>
						<prop name="IsChannelProperty">0</prop>
						<prop name="SelectorOrder">2</prop>
						<prop name="ShowInSelector">0</prop>
						<prop name="ShowInTable">1</prop>
						<prop name="TableOrder">2</prop>
					</obj>
					<obj name="item" class="SamplePropType" version="1">
						<prop name="name">Sample Name</prop>
						<prop name="PropClass">GenSampleEditName</prop>
						<prop name="AnalysisClass">General</prop>
						<prop name="IsChannelProperty">0</prop>
						<prop name="SelectorOrder">3</prop>
						<prop name="ShowInSelector">1</prop>
						<prop name="ShowInTable">1</prop>
						<prop name="TableOrder">3</prop>
					</obj>
					<obj name="item" class="SamplePropType" version="1">
						<prop name="name">Subsets</prop>
						<prop name="PropClass">GenSampleEditSubset</prop>
						<prop name="AnalysisClass">General</prop>
						<prop name="IsChannelProperty">0</prop>
						<prop name="SelectorOrder">4</prop>
						<prop name="ShowInSelector">0</prop>
						<prop name="ShowInTable">0</prop>
						<prop name="TableOrder">4</prop>
					</obj>
					<obj name="item" class="SamplePropType" version="1">
						<prop name="name">Notes</prop>
						<prop name="PropClass">GenSampleEditNotes</prop>
						<prop name="AnalysisClass">General</prop>
						<prop name="IsChannelProperty">0</prop>
						<prop name="SelectorOrder">5</prop>
						<prop name="ShowInSelector">0</prop>
						<prop name="ShowInTable">0</prop>
						<prop name="TableOrder">5</prop>
					</obj>
					<obj name="item" class="SamplePropType" version="1">
						<prop name="name">Sample ID</prop>
						<prop name="PropClass">HTCSampleID</prop>
						<prop name="AnalysisClass">General</prop>
						<prop name="IsChannelProperty">0</prop>
						<prop name="SelectorOrder">6</prop>
						<prop name="ShowInSelector">0</prop>
						<prop name="ShowInTable">0</prop>
						<prop name="TableOrder">6</prop>
					</obj>
					<obj name="item" class="SamplePropType" version="1">
						<prop name="name">Sample Prep Notes</prop>
						<prop name="PropClass">HTCSamplePrepNotes</prop>
						<prop name="AnalysisClass">General</prop>
						<prop name="IsChannelProperty">0</prop>
						<prop name="SelectorOrder">7</prop>
						<prop name="ShowInSelector">0</prop>
						<prop name="ShowInTable">0</prop>
						<prop name="TableOrder">7</prop>
					</obj>
					<obj name="item" class="SamplePrefWidthType" version="1">
						<prop name="name">Width</prop>
						<prop name="PropClass">SamplePrefWidth</prop>
						<prop name="AnalysisClass">Sample preferences</prop>
						<prop name="IsChannelProperty">0</prop>
						<prop name="SelectorOrder">8</prop>
						<prop name="ShowInSelector">0</prop>
						<prop name="ShowInTable">0</prop>
						<prop name="TableOrder">8</prop>
					</obj>
					<obj name="item" class="SamplePrefLineStyleType" version="1">
						<prop name="name">Line Style</prop>
						<prop name="PropClass">SamplePrefLineStyle</prop>
						<prop name="AnalysisClass">Sample preferences</prop>
						<prop name="IsChannelProperty">0</prop>
						<prop name="SelectorOrder">9</prop>
						<prop name="ShowInSelector">0</prop>
						<prop name="ShowInTable">0</prop>
						<prop name="TableOrder">9</prop>
					</obj>
					<obj name="item" class="SamplePrefPointStyleType" version="1">
						<prop name="name">Point Style</prop>
						<prop name="PropClass">SamplePrefPointStyle</prop>
						<prop name="AnalysisClass">Sample preferences</prop>
						<prop name="IsChannelProperty">0</prop>
						<prop name="SelectorOrder">10</prop>
						<prop name="ShowInSelector">0</prop>
						<prop name="ShowInTable">0</prop>
						<prop name="TableOrder">10</prop>
					</obj>
					<obj name="item" class="SamplePropType" version="1">
						<prop name="name">Dominant Channel</prop>
						<prop name="PropClass">DominantChannelProp</prop>
						<prop name="AnalysisClass">Color Compensation Analysis</prop>
						<prop name="IsChannelProperty">0</prop>
						<prop name="SelectorOrder">11</prop>
						<prop name="ShowInSelector">0</prop>
						<prop name="ShowInTable">0</prop>
						<prop name="TableOrder">11</prop>
					</obj>
					<obj name="item" class="EndPtSampleTypePropertyType" version="1">
						<prop name="name">EndPt Sample Type</prop>
						<prop name="PropClass">GroupingSample</prop>
						<prop name="AnalysisClass">EndPtGenotyping</prop>
						<prop name="IsChannelProperty">0</prop>
						<prop name="SelectorOrder">12</prop>
						<prop name="ShowInSelector">0</prop>
						<prop name="ShowInTable">0</prop>
						<prop name="TableOrder">12</prop>
					</obj>
					<obj name="item" class="SamplePropType" version="1">
						<prop name="name">EndPt Genotype</prop>
						<prop name="PropClass">Genotype</prop>
						<prop name="AnalysisClass">EndPtGenotyping</prop>
						<prop name="IsChannelProperty">0</prop>
						<prop name="SelectorOrder">13</prop>
						<prop name="ShowInSelector">0</prop>
						<prop name="ShowInTable">0</prop>
						<prop name="TableOrder">13</prop>
					</obj>
					<obj name="item" class="SamplePropType" version="1">
						<prop name="name">Target Name</prop>
						<prop name="PropClass">TargetName</prop>
						<prop name="AnalysisClass">General</prop>
						<prop name="IsChannelProperty">1</prop>
						<prop name="SelectorOrder">22</prop>
						<prop name="ShowInSelector">1</prop>
						<prop name="ShowInTable">1</prop>
						<prop name="TableOrder">22</prop>
					</obj>
					<obj name="item" class="QuantSampleTypePropertyType" version="1">
						<prop name="name">Quantification Sample Type</prop>
						<prop name="PropClass">QuantSampleTypeProperty</prop>
						<prop name="AnalysisClass">Quantification Analysis</prop>
						<prop name="IsChannelProperty">1</prop>
						<prop name="SelectorOrder">15</prop>
						<prop name="ShowInSelector">0</prop>
						<prop name="ShowInTable">0</prop>
						<prop name="TableOrder">15</prop>
					</obj>
					<obj name="item" class="SamplePropType" version="1">
						<prop name="name">Concentration</prop>
						<prop name="PropClass">QuantConcProperty</prop>
						<prop name="AnalysisClass">Quantification Analysis</prop>
						<prop name="IsChannelProperty">1</prop>
						<prop name="SelectorOrder">16</prop>
						<prop name="ShowInSelector">1</prop>
						<prop name="ShowInTable">1</prop>
						<prop name="TableOrder">16</prop>
					</obj>
					<obj name="item" class="QuantCpType" version="1">
						<prop name="name">Cp Low</prop>
						<prop name="PropClass">QuantCpLowProp</prop>
						<prop name="AnalysisClass">Quantification Analysis</prop>
						<prop name="IsChannelProperty">1</prop>
						<prop name="SelectorOrder">17</prop>
						<prop name="ShowInSelector">0</prop>
						<prop name="ShowInTable">0</prop>
						<prop name="TableOrder">17</prop>
					</obj>
					<obj name="item" class="QuantCpType" version="1">
						<prop name="name">Cp High</prop>
						<prop name="PropClass">QuantCpHighProp</prop>
						<prop name="AnalysisClass">Quantification Analysis</prop>
						<prop name="IsChannelProperty">1</prop>
						<prop name="SelectorOrder">18</prop>
						<prop name="ShowInSelector">0</prop>
						<prop name="ShowInTable">0</prop>
						<prop name="TableOrder">18</prop>
					</obj>
					<obj name="item" class="GroupSampleTypePropertyType" version="1">
						<prop name="name">Melt Geno Sample Type</prop>
						<prop name="PropClass">GroupChannelTypeProp</prop>
						<prop name="AnalysisClass">Melt Geno</prop>
						<prop name="IsChannelProperty">1</prop>
						<prop name="SelectorOrder">19</prop>
						<prop name="ShowInSelector">0</prop>
						<prop name="ShowInTable">0</prop>
						<prop name="TableOrder">19</prop>
					</obj>
					<obj name="item" class="SamplePropType" version="1">
						<prop name="name">Melt Geno Genotype</prop>
						<prop name="PropClass">ChannelGenotype</prop>
						<prop name="AnalysisClass">Melt Geno</prop>
						<prop name="IsChannelProperty">1</prop>
						<prop name="SelectorOrder">20</prop>
						<prop name="ShowInSelector">0</prop>
						<prop name="ShowInTable">0</prop>
						<prop name="TableOrder">20</prop>
					</obj>
					<obj name="item" class="RQTargetPropertyType" version="1">
						<prop name="name">Target Type</prop>
						<prop name="PropClass">RQTargetProperty</prop>
						<prop name="AnalysisClass">Relative Quantification</prop>
						<prop name="IsChannelProperty">1</prop>
						<prop name="SelectorOrder">21</prop>
						<prop name="ShowInSelector">0</prop>
						<prop name="ShowInTable">0</prop>
						<prop name="TableOrder">21</prop>
					</obj>
					<obj name="item" class="RQSampleTargetPropertyType" version="1">
						<prop name="name">Combined Sample and Target Type</prop>
						<prop name="PropClass">RQSampleTargetProperty</prop>
						<prop name="AnalysisClass">Relative Quantification</prop>
						<prop name="IsChannelProperty">1</prop>
						<prop name="SelectorOrder">15</prop>
						<prop name="ShowInSelector">1</prop>
						<prop name="ShowInTable">1</prop>
						<prop name="TableOrder">15</prop>
					</obj>
					<obj name="item" class="SamplePropType" version="1">
						<prop name="name">Efficiency</prop>
						<prop name="PropClass">RQEffProp</prop>
						<prop name="AnalysisClass">Relative Quantification</prop>
						<prop name="IsChannelProperty">1</prop>
						<prop name="SelectorOrder">23</prop>
						<prop name="ShowInSelector">0</prop>
						<prop name="ShowInTable">1</prop>
						<prop name="TableOrder">23</prop>
					</obj>
					<obj name="item" class="GroupSampleTypePropertyTypeNoPos" version="1">
						<prop name="name">Scanning Sample Type</prop>
						<prop name="PropClass">GroupChannelTypeProp</prop>
						<prop name="AnalysisClass">Scanning</prop>
						<prop name="IsChannelProperty">1</prop>
						<prop name="SelectorOrder">24</prop>
						<prop name="ShowInSelector">0</prop>
						<prop name="ShowInTable">0</prop>
						<prop name="TableOrder">24</prop>
					</obj>
					<obj name="item" class="SamplePropType" version="1">
						<prop name="name">Scanning Genotype</prop>
						<prop name="PropClass">ChannelGenotype</prop>
						<prop name="AnalysisClass">Scanning</prop>
						<prop name="IsChannelProperty">1</prop>
						<prop name="SelectorOrder">25</prop>
						<prop name="ShowInSelector">0</prop>
						<prop name="ShowInTable">0</prop>
						<prop name="TableOrder">25</prop>
					</obj>
				</list>
			</obj>
			<obj name="SelectedChannels" class="TEMIntegerSet" version="1">
				<list name="Items" count="1">
					<prop name="Item">0</prop>
				</list>
			</obj>
			<obj name="AnalysisProperties" class="ExpPropList" version="1">
				<list name="emlist" count="3">
					<obj name="PropertyObject" class="EndptGenoExtExp" version="3">
						<prop name="PropertyTypeName">Endpt External Experiment</prop>
					</obj>
					<obj name="PropertyObject" class="RQExtRefProp" version="3">
						<prop name="PropertyTypeName">ExtRef</prop>
						<prop name="RefExpProg">-1</prop>
					</obj>
					<obj name="PropertyObject" class="QuantUnitsProp" version="3">
						<prop name="PropertyTypeName">Units</prop>
					</obj>
				</list>
			</obj>
			<obj name="SampleInfoList" class="SamplePropInfoList" version="1">
				<list name="emlist" count="96">
					<obj name="item" class="SamplePropInfo" version="1">
						<obj name="ChannelProperties" class="ChanPropList" version="2">
							<obj name="ChannelProperties" class="EMList" version="1">
								<list name="emlist" count="1">
									<obj name="item" class="PropertyList" version="1">
										<list name="emlist" count="12">
											<obj name="PropertyObject" class="RQSampleTargetProperty" version="4">
												<prop name="PropertyTypeName">Combined Sample and Target Type</prop>
												<prop name="Position">0</prop>
												<prop name="IsDefault">0</prop>
												<obj name="ChannelProp" class="ChannelProperty" version="1">
													<prop name="ChannelIdx">0</prop>
												</obj>
											</obj>
											<obj name="PropertyObject" class="QuantConcProperty" version="4">
												<prop name="PropertyTypeName">Concentration</prop>
												<prop name="Position">0</prop>
												<prop name="IsDefault">1</prop>
												<prop name="Concentration">0</prop>
												<obj name="ChannelProp" class="ChannelProperty" version="1">
													<prop name="ChannelIdx">0</prop>
												</obj>
												<prop name="ReadOnly">1</prop>
											</obj>
											<obj name="PropertyObject" class="QuantCpHighProp" version="4">
												<prop name="PropertyTypeName">Cp High</prop>
												<prop name="Position">0</prop>
												<prop name="IsDefault">1</prop>
												<prop name="CpRangeHigh">0</prop>
												<obj name="ChannelProp" class="ChannelProperty" version="1">
													<prop name="ChannelIdx">0</prop>
												</obj>
												<prop name="ReadOnly">1</prop>
											</obj>
											<obj name="PropertyObject" class="QuantCpLowProp" version="4">
												<prop name="PropertyTypeName">Cp Low</prop>
												<prop name="Position">0</prop>
												<prop name="IsDefault">1</prop>
												<prop name="CpRangeLow">0</prop>
												<obj name="ChannelProp" class="ChannelProperty" version="1">
													<prop name="ChannelIdx">0</prop>
												</obj>
												<prop name="ReadOnly">1</prop>
											</obj>
											<obj name="PropertyObject" class="RQEffProp" version="4">
												<prop name="PropertyTypeName">Efficiency</prop>
												<prop name="Position">0</prop>
												<prop name="IsDefault">1</prop>
												<prop name="Efficiency">2</prop>
												<obj name="ChannelProp" class="ChannelProperty" version="1">
													<prop name="ChannelIdx">0</prop>
												</obj>
											</obj>
											<obj name="PropertyObject" class="ChannelGenotype" version="4">
												<prop name="PropertyTypeName">Melt Geno Genotype</prop>
												<prop name="Position">0</prop>
												<prop name="IsDefault">1</prop>
												<prop name="ReadOnly">1</prop>
												<obj name="ChannelProp" class="ChannelProperty" version="1">
													<prop name="ChannelIdx">0</prop>
												</obj>
											</obj>
											<obj name="PropertyObject" class="GroupChannelTypeProp" version="4">
												<prop name="PropertyTypeName">Melt Geno Sample Type</prop>
												<prop name="Position">0</prop>
												<prop name="IsDefault">0</prop>
												<prop name="GroupSampleType">mstUnknown</prop>
												<obj name="ChannelProp" class="ChannelProperty" version="1">
													<prop name="ChannelIdx">0</prop>
												</obj>
											</obj>
											<obj name="PropertyObject" class="QuantSampleTypeProperty" version="4">
												<prop name="PropertyTypeName">Quantification Sample Type</prop>
												<prop name="Position">0</prop>
												<prop name="IsDefault">0</prop>
												<prop name="SampleType">qsUnknown</prop>
												<obj name="ChannelProp" class="ChannelProperty" version="1">
													<prop name="ChannelIdx">0</prop>
												</obj>
											</obj>
											<obj name="PropertyObject" class="ChannelGenotype" version="4">
												<prop name="PropertyTypeName">Scanning Genotype</prop>
												<prop name="Position">0</prop>
												<prop name="IsDefault">1</prop>
												<prop name="ReadOnly">1</prop>
												<obj name="ChannelProp" class="ChannelProperty" version="1">
													<prop name="ChannelIdx">0</prop>
												</obj>
											</obj>
											<obj name="PropertyObject" class="GroupChannelTypeProp" version="4">
												<prop name="PropertyTypeName">Scanning Sample Type</prop>
												<prop name="Position">0</prop>
												<prop name="IsDefault">0</prop>
												<prop name="GroupSampleType">mstUnknown</prop>
												<obj name="ChannelProp" class="ChannelProperty" version="1">
													<prop name="ChannelIdx">0</prop>
												</obj>
											</obj>
											<obj name="PropertyObject" class="TargetName" version="4">
												<prop name="PropertyTypeName">Target Name</prop>
												<prop name="Position">0</prop>
												<prop name="IsDefault">1</prop>
												<obj name="ChannelProp" class="ChannelProperty" version="1">
													<prop name="ChannelIdx">0</prop>
												</obj>
											</obj>
											<obj name="PropertyObject" class="RQTargetProperty" version="4">
												<prop name="PropertyTypeName">Target Type</prop>
												<prop name="Position">0</prop>
												<prop name="IsDefault">0</prop>
												<prop name="TargetType">dtNone</prop>
												<obj name="ChannelProp" class="ChannelProperty" version="1">
													<prop name="ChannelIdx">0</prop>
												</obj>
											</obj>
										</list>
									</obj>
								</list>
							</obj>
						</obj>
						<prop name="ChannelPropertyCount">1</prop>
						<prop name="ContainerPosition">0</prop>
						<prop name="HasSampleProperties">1</prop>
						<obj name="SampleProperties" class="PropertyList" version="1">
							<list name="emlist" count="14">
								<obj name="PropertyObject" class="SamplePrefColor" version="4">
									<prop name="PropertyTypeName">Color</prop>
									<prop name="Position">0</prop>
									<prop name="IsDefault">0</prop>
									<prop name="Color">$00FF8000</prop>
								</obj>
								<obj name="PropertyObject" class="DominantChannelProp" version="4">
									<prop name="PropertyTypeName">Dominant Channel</prop>
									<prop name="Position">0</prop>
									<prop name="IsDefault">0</prop>
									<prop name="DominantChannel">0</prop>
								</obj>
								<obj name="PropertyObject" class="Genotype" version="4">
									<prop name="PropertyTypeName">EndPt Genotype</prop>
									<prop name="Position">0</prop>
									<prop name="IsDefault">1</prop>
									<prop name="ReadOnly">1</prop>
								</obj>
								<obj name="PropertyObject" class="GroupingSample" version="4">
									<prop name="PropertyTypeName">EndPt Sample Type</prop>
									<prop name="Position">0</prop>
									<prop name="IsDefault">0</prop>
									<prop name="GroupSampleType">mstUnknown</prop>
								</obj>
								<obj name="PropertyObject" class="SamplePrefLineStyle" version="4">
									<prop name="PropertyTypeName">Line Style</prop>
									<prop name="Position">0</prop>
									<prop name="IsDefault">0</prop>
									<prop name="LineStyle">psSolid</prop>
								</obj>
								<obj name="PropertyObject" class="GenSampleEditNotes" version="4">
									<prop name="PropertyTypeName">Notes</prop>
									<prop name="Position">0</prop>
									<prop name="IsDefault">1</prop>
								</obj>
								<obj name="PropertyObject" class="SamplePrefPointStyle" version="4">
									<prop name="PropertyTypeName">Point Style</prop>
									<prop name="Position">0</prop>
									<prop name="IsDefault">0</prop>
									<prop name="PointStyle">psNothing</prop>
								</obj>
								<obj name="PropertyObject" class="GenSampleEditPosition" version="4">
									<prop name="PropertyTypeName">Position</prop>
									<prop name="Position">0</prop>
									<prop name="IsDefault">1</prop>
								</obj>
								<obj name="PropertyObject" class="GenSampleEditReplicate" version="4">
									<prop name="PropertyTypeName">Replicate of</prop>
									<prop name="Position">0</prop>
									<prop name="IsDefault">1</prop>
									<prop name="ReplicateOf">-1</prop>
								</obj>
								<obj name="PropertyObject" class="HTCSampleID" version="4">
									<prop name="PropertyTypeName">Sample ID</prop>
									<prop name="Position">0</prop>
									<prop name="IsDefault">1</prop>
								</obj>
								<obj name="PropertyObject" class="GenSampleEditName" version="4">
									<prop name="PropertyTypeName">Sample Name</prop>
									<prop name="Position">0</prop>
									<prop name="IsDefault">1</prop>
									<prop name="name">Sample 1</prop>
								</obj>
								<obj name="PropertyObject" class="HTCSamplePrepNotes" version="4">
									<prop name="PropertyTypeName">Sample Prep Notes</prop>
									<prop name="Position">0</prop>
									<prop name="IsDefault">1</prop>
								</obj>
								<obj name="PropertyObject" class="GenSampleEditSubset" version="4">
									<prop name="PropertyTypeName">Subsets</prop>
									<prop name="Position">0</prop>
									<prop name="IsDefault">1</prop>
								</obj>
								<obj name="PropertyObject" class="SamplePrefWidth" version="5">
									<prop name="PropertyTypeName">Width</prop>
									<prop name="Position">0</prop>
									<prop name="IsDefault">1</prop>
									<prop name="Width">1</prop>
								</obj>
							</list>
						</obj>
					</obj>
					<obj name="item" class="SamplePropInfo" version="1">
						<obj name="ChannelProperties" class="ChanPropList" version="2">
							<obj name="ChannelProperties" class="EMList" version="1">
								<list name="emlist" count="1">
									<obj name="item" class="PropertyList" version="1">
										<list name="emlist" count="12">
											<obj name="PropertyObject" class="RQSampleTargetProperty" version="4">
												<prop name="PropertyTypeName">Combined Sample and Target Type</prop>
												<prop name="Position">1</prop>
												<prop name="IsDefault">0</prop>
												<obj name="ChannelProp" class="ChannelProperty" version="1">
													<prop name="ChannelIdx">0</prop>
												</obj>
											</obj>
											<obj name="PropertyObject" class="QuantConcProperty" version="4">
												<prop name="PropertyTypeName">Concentration</prop>
												<prop name="Position">1</prop>
												<prop name="IsDefault">1</prop>
												<prop name="Concentration">0</prop>
												<obj name="ChannelProp" class="ChannelProperty" version="1">
													<prop name="ChannelIdx">0</prop>
												</obj>
												<prop name="ReadOnly">1</prop>
											</obj>
											<obj name="PropertyObject" class="QuantCpHighProp" version="4">
												<prop name="PropertyTypeName">Cp High</prop>
												<prop name="Position">1</prop>
												<prop name="IsDefault">1</prop>
												<prop name="CpRangeHigh">0</prop>
												<obj name="ChannelProp" class="ChannelProperty" version="1">
													<prop name="ChannelIdx">0</prop>
												</obj>
												<prop name="ReadOnly">1</prop>
											</obj>
											<obj name="PropertyObject" class="QuantCpLowProp" version="4">
												<prop name="PropertyTypeName">Cp Low</prop>
												<prop name="Position">1</prop>
												<prop name="IsDefault">1</prop>
												<prop name="CpRangeLow">0</prop>
												<obj name="ChannelProp" class="ChannelProperty" version="1">
													<prop name="ChannelIdx">0</prop>
												</obj>
												<prop name="ReadOnly">1</prop>
											</obj>
											<obj name="PropertyObject" class="RQEffProp" version="4">
												<prop name="PropertyTypeName">Efficiency</prop>
												<prop name="Position">1</prop>
												<prop name="IsDefault">1</prop>
												<prop name="Efficiency">2</prop>
												<obj name="ChannelProp" class="ChannelProperty" version="1">
													<prop name="ChannelIdx">0</prop>
												</obj>
											</obj>
											<obj name="PropertyObject" class="ChannelGenotype" version="4">
												<prop name="PropertyTypeName">Melt Geno Genotype</prop>
												<prop name="Position">1</prop>
												<prop name="IsDefault">1</prop>
												<prop name="ReadOnly">1</prop>
												<obj name="ChannelProp" class="ChannelProperty" version="1">
													<prop name="ChannelIdx">0</prop>
												</obj>
											</obj>
											<obj name="PropertyObject" class="GroupChannelTypeProp" version="4">
												<prop name="PropertyTypeName">Melt Geno Sample Type</prop>
												<prop name="Position">1</prop>
												<prop name="IsDefault">0</prop>
												<prop name="GroupSampleType">mstUnknown</prop>
												<obj name="ChannelProp" class="ChannelProperty" version="1">
													<prop name="ChannelIdx">0</prop>
												</obj>
											</obj>
											<obj name="PropertyObject" class="QuantSampleTypeProperty" version="4">
												<prop name="PropertyTypeName">Quantification Sample Type</prop>
												<prop name="Position">1</prop>
												<prop name="IsDefault">0</prop>
												<prop name="SampleType">qsUnknown</prop>
												<obj name="ChannelProp" class="ChannelProperty" version="1">
													<prop name="ChannelIdx">0</prop>
												</obj>
											</obj>
											<obj name="PropertyObject" class="ChannelGenotype" version="4">
												<prop name="PropertyTypeName">Scanning Genotype</prop>
												<prop name="Position">1</prop>
												<prop name="IsDefault">1</prop>
												<prop name="ReadOnly">1</prop>
												<obj name="ChannelProp" class="ChannelProperty" version="1">
													<prop name="ChannelIdx">0</prop>
												</obj>
											</obj>
											<obj name="PropertyObject" class="GroupChannelTypeProp" version="4">
												<prop name="PropertyTypeName">Scanning Sample Type</prop>
												<prop name="Position">1</prop>
												<prop name="IsDefault">0</prop>
												<prop name="GroupSampleType">mstUnknown</prop>
												<obj name="ChannelProp" class="ChannelProperty" version="1">
													<prop name="ChannelIdx">0</prop>
												</obj>
											</obj>
											<obj name="PropertyObject" class="TargetName" version="4">
												<prop name="PropertyTypeName">Target Name</prop>
												<prop name="Position">1</prop>
												<prop name="IsDefault">1</prop>
												<obj name="ChannelProp" class="ChannelProperty" version="1">
													<prop name="ChannelIdx">0</prop>
												</obj>
											</obj>
											<obj name="PropertyObject" class="RQTargetProperty" version="4">
												<prop name="PropertyTypeName">Target Type</prop>
												<prop name="Position">1</prop>
												<prop name="IsDefault">0</prop>
												<prop name="TargetType">dtNone</prop>
												<obj name="ChannelProp" class="ChannelProperty" version="1">
													<prop name="ChannelIdx">0</prop>
												</obj>
											</obj>
										</list>
									</obj>
								</list>
							</obj>
						</obj>
						<prop name="ChannelPropertyCount">1</prop>
						<prop name="ContainerPosition">1</prop>
						<prop name="HasSampleProperties">1</prop>
						<obj name="SampleProperties" class="PropertyList" version="1">
							<list name="emlist" count="14">
								<obj name="PropertyObject" class="SamplePrefColor" version="4">
									<prop name="PropertyTypeName">Color</prop>
									<prop name="Position">1</prop>
									<prop name="IsDefault">0</prop>
									<prop name="Color">clRed</prop>
								</obj>
								<obj name="PropertyObject" class="DominantChannelProp" version="4">
									<prop name="PropertyTypeName">Dominant Channel</prop>
									<prop name="Position">1</prop>
									<prop name="IsDefault">0</prop>
									<prop name="DominantChannel">0</prop>
								</obj>
								<obj name="PropertyObject" class="Genotype" version="4">
									<prop name="PropertyTypeName">EndPt Genotype</prop>
									<prop name="Position">1</prop>
									<prop name="IsDefault">1</prop>
									<prop name="ReadOnly">1</prop>
								</obj>
								<obj name="PropertyObject" class="GroupingSample" version="4">
									<prop name="PropertyTypeName">EndPt Sample Type</prop>
									<prop name="Position">1</prop>
									<prop name="IsDefault">0</prop>
									<prop name="GroupSampleType">mstUnknown</prop>
								</obj>
								<obj name="PropertyObject" class="SamplePrefLineStyle" version="4">
									<prop name="PropertyTypeName">Line Style</prop>
									<prop name="Position">1</prop>
									<prop name="IsDefault">0</prop>
									<prop name="LineStyle">psSolid</prop>
								</obj>
								<obj name="PropertyObject" class="GenSampleEditNotes" version="4">
									<prop name="PropertyTypeName">Notes</prop>
									<prop name="Position">1</prop>
									<prop name="IsDefault">1</prop>
								</obj>
								<obj name="PropertyObject" class="SamplePrefPointStyle" version="4">
									<prop name="PropertyTypeName">Point Style</prop>
									<prop name="Position">1</prop>
									<prop name="IsDefault">0</prop>
									<prop name="PointStyle">psNothing</prop>
								</obj>
								<obj name="PropertyObject" class="GenSampleEditPosition" version="4">
									<prop name="PropertyTypeName">Position</prop>
									<prop name="Position">1</prop>
									<prop name="IsDefault">1</prop>
								</obj>
								<obj name="PropertyObject" class="GenSampleEditReplicate" version="4">
									<prop name="PropertyTypeName">Replicate of</prop>
									<prop name="Position">1</prop>
									<prop name="IsDefault">1</prop>
									<prop name="ReplicateOf">-1</prop>
								</obj>
								<obj name="PropertyObject" class="HTCSampleID" version="4">
									<prop name="PropertyTypeName">Sample ID</prop>
									<prop name="Position">1</prop>
									<prop name="IsDefault">1</prop>
								</obj>
								<obj name="PropertyObject" class="GenSampleEditName" version="4">
									<prop name="PropertyTypeName">Sample Name</prop>
									<prop name="Position">1</prop>
									<prop name="IsDefault">1</prop>
									<prop name="name">Sample 2</prop>
								</obj>
								<obj name="PropertyObject" class="HTCSamplePrepNotes" version="4">
									<prop name="PropertyTypeName">Sample Prep Notes</prop>
									<prop name="Position">1</prop>
									<prop name="IsDefault">1</prop>
								</obj>
								<obj name="PropertyObject" class="GenSampleEditSubset" version="4">
									<prop name="PropertyTypeName">Subsets</prop>
									<prop name="Position">1</prop>
									<prop name="IsDefault">1</prop>
								</obj>
								<obj name="PropertyObject" class="SamplePrefWidth" version="5">
									<prop name="PropertyTypeName">Width</prop>
									<prop name="Position">1</prop>
									<prop name="IsDefault">1</prop>
									<prop name="Width">1</prop>
								</obj>
							</list>
						</obj>
					</obj>
					<obj name="item" class="SamplePropInfo" version="1">
						<obj name="ChannelProperties" class="ChanPropList" version="2">
							<obj name="ChannelProperties" class="EMList" version="1">
								<list name="emlist" count="1">
									<obj name="item" class="PropertyList" version="1">
										<list name="emlist" count="12">
											<obj name="PropertyObject" class="RQSampleTargetProperty" version="4">
												<prop name="PropertyTypeName">Combined Sample and Target Type</prop>
												<prop name="Position">2</prop>
												<prop name="IsDefault">0</prop>
												<obj name="ChannelProp" class="ChannelProperty" version="1">
													<prop name="ChannelIdx">0</prop>
												</obj>
											</obj>
											<obj name="PropertyObject" class="QuantConcProperty" version="4">
												<prop name="PropertyTypeName">Concentration</prop>
												<prop name="Position">2</prop>
												<prop name="IsDefault">1</prop>
												<prop name="Concentration">0</prop>
												<obj name="ChannelProp" class="ChannelProperty" version="1">
													<prop name="ChannelIdx">0</prop>
												</obj>
												<prop name="ReadOnly">1</prop>
											</obj>
											<obj name="PropertyObject" class="QuantCpHighProp" version="4">
												<prop name="PropertyTypeName">Cp High</prop>
												<prop name="Position">2</prop>
												<prop name="IsDefault">1</prop>
												<prop name="CpRangeHigh">0</prop>
												<obj name="ChannelProp" class="ChannelProperty" version="1">
													<prop name="ChannelIdx">0</prop>
												</obj>
												<prop name="ReadOnly">1</prop>
											</obj>
											<obj name="PropertyObject" class="QuantCpLowProp" version="4">
												<prop name="PropertyTypeName">Cp Low</prop>
												<prop name="Position">2</prop>
												<prop name="IsDefault">1</prop>
												<prop name="CpRangeLow">0</prop>
												<obj name="ChannelProp" class="ChannelProperty" version="1">
													<prop name="ChannelIdx">0</prop>
												</obj>
												<prop name="ReadOnly">1</prop>
											</obj>
											<obj name="PropertyObject" class="RQEffProp" version="4">
												<prop name="PropertyTypeName">Efficiency</prop>
												<prop name="Position">2</prop>
												<prop name="IsDefault">1</prop>
												<prop name="Efficiency">2</prop>
												<obj name="ChannelProp" class="ChannelProperty" version="1">
													<prop name="ChannelIdx">0</prop>
												</obj>
											</obj>
											<obj name="PropertyObject" class="ChannelGenotype" version="4">
												<prop name="PropertyTypeName">Melt Geno Genotype</prop>
												<prop name="Position">2</prop>
												<prop name="IsDefault">1</prop>
												<prop name="ReadOnly">1</prop>
												<obj name="ChannelProp" class="ChannelProperty" version="1">
													<prop name="ChannelIdx">0</prop>
												</obj>
											</obj>
											<obj name="PropertyObject" class="GroupChannelTypeProp" version="4">
												<prop name="PropertyTypeName">Melt Geno Sample Type</prop>
												<prop name="Position">2</prop>
												<prop name="IsDefault">0</prop>
												<prop name="GroupSampleType">mstUnknown</prop>
												<obj name="ChannelProp" class="ChannelProperty" version="1">
													<prop name="ChannelIdx">0</prop>
												</obj>
											</obj>
											<obj name="PropertyObject" class="QuantSampleTypeProperty" version="4">
												<prop name="PropertyTypeName">Quantification Sample Type</prop>
												<prop name="Position">2</prop>
												<prop name="IsDefault">0</prop>
												<prop name="SampleType">qsUnknown</prop>
												<obj name="ChannelProp" class="ChannelProperty" version="1">
													<prop name="ChannelIdx">0</prop>
												</obj>
											</obj>
											<obj name="PropertyObject" class="ChannelGenotype" version="4">
												<prop name="PropertyTypeName">Scanning Genotype</prop>
												<prop name="Position">2</prop>
												<prop name="IsDefault">1</prop>
												<prop name="ReadOnly">1</prop>
												<obj name="ChannelProp" class="ChannelProperty" version="1">
													<prop name="ChannelIdx">0</prop>
												</obj>
											</obj>
											<obj name="PropertyObject" class="GroupChannelTypeProp" version="4">
												<prop name="PropertyTypeName">Scanning Sample Type</prop>
												<prop name="Position">2</prop>
												<prop name="IsDefault">0</prop>
												<prop name="GroupSampleType">mstUnknown</prop>
												<obj name="ChannelProp" class="ChannelProperty" version="1">
													<prop name="ChannelIdx">0</prop>
												</obj>
											</obj>
											<obj name="PropertyObject" class="TargetName" version="4">
												<prop name="PropertyTypeName">Target Name</prop>
												<prop name="Position">2</prop>
												<prop name="IsDefault">1</prop>
												<obj name="ChannelProp" class="ChannelProperty" version="1">
													<prop name="ChannelIdx">0</prop>
												</obj>
											</obj>
											<obj name="PropertyObject" class="RQTargetProperty" version="4">
												<prop name="PropertyTypeName">Target Type</prop>
												<prop name="Position">2</prop>
												<prop name="IsDefault">0</prop>
												<prop name="TargetType">dtNone</prop>
												<obj name="ChannelProp" class="ChannelProperty" version="1">
													<prop name="ChannelIdx">0</prop>
												</obj>
											</obj>
										</list>
									</obj>
								</list>
							</obj>
						</obj>
						<prop name="ChannelPropertyCount">1</prop>
						<prop name="ContainerPosition">2</prop>
						<prop name="HasSampleProperties">1</prop>
						<obj name="SampleProperties" class="PropertyList" version="1">
							<list name="emlist" count="14">
								<obj name="PropertyObject" class="SamplePrefColor" version="4">
									<prop name="PropertyTypeName">Color</prop>
									<prop name="Position">2</prop>
									<prop name="IsDefault">0</prop>
									<prop name="Color">$0030D700</prop>
								</obj>
								<obj name="PropertyObject" class="DominantChannelProp" version="4">
									<prop name="PropertyTypeName">Dominant Channel</prop>
									<prop name="Position">2</prop>
									<prop name="IsDefault">0</prop>
									<prop name="DominantChannel">0</prop>
								</obj>
								<obj name="PropertyObject" class="Genotype" version="4">
									<prop name="PropertyTypeName">EndPt Genotype</prop>
									<prop name="Position">2</prop>
									<prop name="IsDefault">1</prop>
									<prop name="ReadOnly">1</prop>
								</obj>
								<obj name="PropertyObject" class="GroupingSample" version="4">
									<prop name="PropertyTypeName">EndPt Sample Type</prop>
									<prop name="Position">2</prop>
									<prop name="IsDefault">0</prop>
									<prop name="GroupSampleType">mstUnknown</prop>
								</obj>
								<obj name="PropertyObject" class="SamplePrefLineStyle" version="4">
									<prop name="PropertyTypeName">Line Style</prop>
									<prop name="Position">2</prop>
									<prop name="IsDefault">0</prop>
									<prop name="LineStyle">psSolid</prop>
								</obj>
								<obj name="PropertyObject" class="GenSampleEditNotes" version="4">
									<prop name="PropertyTypeName">Notes</prop>
									<prop name="Position">2</prop>
									<prop name="IsDefault">1</prop>
								</obj>
								<obj name="PropertyObject" class="SamplePrefPointStyle" version="4">
									<prop name="PropertyTypeName">Point Style</prop>
									<prop name="Position">2</prop>
									<prop name="IsDefault">0</prop>
									<prop name="PointStyle">psNothing</prop>
								</obj>
								<obj name="PropertyObject" class="GenSampleEditPosition" version="4">
									<prop name="PropertyTypeName">Position</prop>
									<prop name="Position">2</prop>
									<prop name="IsDefault">1</prop>
								</obj>
								<obj name="PropertyObject" class="GenSampleEditReplicate" version="4">
									<prop name="PropertyTypeName">Replicate of</prop>
									<prop name="Position">2</prop>
									<prop name="IsDefault">1</prop>
									<prop name="ReplicateOf">-1</prop>
								</obj>
								<obj name="PropertyObject" class="HTCSampleID" version="4">
									<prop name="PropertyTypeName">Sample ID</prop>
									<prop name="Position">2</prop>
									<prop name="IsDefault">1</prop>
								</obj>
								<obj name="PropertyObject" class="GenSampleEditName" version="4">
									<prop name="PropertyTypeName">Sample Name</prop>
									<prop name="Position">2</prop>
									<prop name="IsDefault">1</prop>
									<prop name="name">Sample 3</prop>
								</obj>
								<obj name="PropertyObject" class="HTCSamplePrepNotes" version="4">
									<prop name="PropertyTypeName">Sample Prep Notes</prop>
									<prop name="Position">2</prop>
									<prop name="IsDefault">1</prop>
								</obj>
								<obj name="PropertyObject" class="GenSampleEditSubset" version="4">
									<prop name="PropertyTypeName">Subsets</prop>
									<prop name="Position">2</prop>
									<prop name="IsDefault">1</prop>
								</obj>
								<obj name="PropertyObject" class="SamplePrefWidth" version="5">
									<prop name="PropertyTypeName">Width</prop>
									<prop name="Position">2</prop>
									<prop name="IsDefault">1</prop>
									<prop name="Width">1</prop>
								</obj>
							</list>
						</obj>
					</obj>
					<obj name="item" class="SamplePropInfo" version="1">
						<obj name="ChannelProperties" class="ChanPropList" version="2">
							<obj name="ChannelProperties" class="EMList" version="1">
								<list name="emlist" count="1">
									<obj name="item" class="PropertyList" version="1">
										<list name="emlist" count="12">
											<obj name="PropertyObject" class="RQSampleTargetProperty" version="4">
												<prop name="PropertyTypeName">Combined Sample and Target Type</prop>
												<prop name="Position">3</prop>
												<prop name="IsDefault">0</prop>
												<obj name="ChannelProp" class="ChannelProperty" version="1">
													<prop name="ChannelIdx">0</prop>
												</obj>
											</obj>
											<obj name="PropertyObject" class="QuantConcProperty" version="4">
												<prop name="PropertyTypeName">Concentration</prop>
												<prop name="Position">3</prop>
												<prop name="IsDefault">1</prop>
												<prop name="Concentration">0</prop>
												<obj name="ChannelProp" class="ChannelProperty" version="1">
													<prop name="ChannelIdx">0</prop>
												</obj>
												<prop name="ReadOnly">1</prop>
											</obj>
											<obj name="PropertyObject" class="QuantCpHighProp" version="4">
												<prop name="PropertyTypeName">Cp High</prop>
												<prop name="Position">3</prop>
												<prop name="IsDefault">1</prop>
												<prop name="CpRangeHigh">0</prop>
												<obj name="ChannelProp" class="ChannelProperty" version="1">
													<prop name="ChannelIdx">0</prop>
												</obj>
												<prop name="ReadOnly">1</prop>
											</obj>
											<obj name="PropertyObject" class="QuantCpLowProp" version="4">
												<prop name="PropertyTypeName">Cp Low</prop>
												<prop name="Position">3</prop>
												<prop name="IsDefault">1</prop>
												<prop name="CpRangeLow">0</prop>
												<obj name="ChannelProp" class="ChannelProperty" version="1">
													<prop name="ChannelIdx">0</prop>
												</obj>
												<prop name="ReadOnly">1</prop>
											</obj>
											<obj name="PropertyObject" class="RQEffProp" version="4">
												<prop name="PropertyTypeName">Efficiency</prop>
												<prop name="Position">3</prop>
												<prop name="IsDefault">1</prop>
												<prop name="Efficiency">2</prop>
												<obj name="ChannelProp" class="ChannelProperty" version="1">
													<prop name="ChannelIdx">0</prop>
												</obj>
											</obj>
											<obj name="PropertyObject" class="ChannelGenotype" version="4">
												<prop name="PropertyTypeName">Melt Geno Genotype</prop>
												<prop name="Position">3</prop>
												<prop name="IsDefault">1</prop>
												<prop name="ReadOnly">1</prop>
												<obj name="ChannelProp" class="ChannelProperty" version="1">
													<prop name="ChannelIdx">0</prop>
												</obj>
											</obj>
											<obj name="PropertyObject" class="GroupChannelTypeProp" version="4">
												<prop name="PropertyTypeName">Melt Geno Sample Type</prop>
												<prop name="Position">3</prop>
												<prop name="IsDefault">0</prop>
												<prop name="GroupSampleType">mstUnknown</prop>
												<obj name="ChannelProp" class="ChannelProperty" version="1">
													<prop name="ChannelIdx">0</prop>
												</obj>
											</obj>
											<obj name="PropertyObject" class="QuantSampleTypeProperty" version="4">
												<prop name="PropertyTypeName">Quantification Sample Type</prop>
												<prop name="Position">3</prop>
												<prop name="IsDefault">0</prop>
												<prop name="SampleType">qsUnknown</prop>
												<obj name="ChannelProp" class="ChannelProperty" version="1">
													<prop name="ChannelIdx">0</prop>
												</obj>
											</obj>
											<obj name="PropertyObject" class="ChannelGenotype" version="4">
												<prop name="PropertyTypeName">Scanning Genotype</prop>
												<prop name="Position">3</prop>
												<prop name="IsDefault">1</prop>
												<prop name="ReadOnly">1</prop>
												<obj name="ChannelProp" class="ChannelProperty" version="1">
													<prop name="ChannelIdx">0</prop>
												</obj>
											</obj>
											<obj name="PropertyObject" class="GroupChannelTypeProp" version="4">
												<prop name="PropertyTypeName">Scanning Sample Type</prop>
												<prop name="Position">3</prop>
												<prop name="IsDefault">0</prop>
												<prop name="GroupSampleType">mstUnknown</prop>
												<obj name="ChannelProp" class="ChannelProperty" version="1">
													<prop name="ChannelIdx">0</prop>
												</obj>
											</obj>
											<obj name="PropertyObject" class="TargetName" version="4">
												<prop name="PropertyTypeName">Target Name</prop>
												<prop name="Position">3</prop>
												<prop name="IsDefault">1</prop>
												<obj name="ChannelProp" class="ChannelProperty" version="1">
													<prop name="ChannelIdx">0</prop>
												</obj>
											</obj>
											<obj name="PropertyObject" class="RQTargetProperty" version="4">
												<prop name="PropertyTypeName">Target Type</prop>
												<prop name="Position">3</prop>
												<prop name="IsDefault">0</prop>
												<prop name="TargetType">dtNone</prop>
												<obj name="ChannelProp" class="ChannelProperty" version="1">
													<prop name="ChannelIdx">0</prop>
												</obj>
											</obj>
										</list>
									</obj>
								</list>
							</obj>
						</obj>
						<prop name="ChannelPropertyCount">1</prop>
						<prop name="ContainerPosition">3</prop>
						<prop name="HasSampleProperties">1</prop>
						<obj name="SampleProperties" class="PropertyList" version="1">
							<list name="emlist" count="14">
								<obj name="PropertyObject" class="SamplePrefColor" version="4">
									<prop name="PropertyTypeName">Color</prop>
									<prop name="Position">3</prop>
									<prop name="IsDefault">0</prop>
									<prop name="Color">clFuchsia</prop>
								</obj>
								<obj name="PropertyObject" class="DominantChannelProp" version="4">
									<prop name="PropertyTypeName">Dominant Channel</prop>
									<prop name="Position">3</prop>
									<prop name="IsDefault">0</prop>
									<prop name="DominantChannel">0</prop>
								</obj>
								<obj name="PropertyObject" class="Genotype" version="4">
									<prop name="PropertyTypeName">EndPt Genotype</prop>
									<prop name="Position">3</prop>
									<prop name="IsDefault">1</prop>
									<prop name="ReadOnly">1</prop>
								</obj>
								<obj name="PropertyObject" class="GroupingSample" version="4">
									<prop name="PropertyTypeName">EndPt Sample Type</prop>
									<prop name="Position">3</prop>
									<prop name="IsDefault">0</prop>
									<prop name="GroupSampleType">mstUnknown</prop>
								</obj>
								<obj name="PropertyObject" class="SamplePrefLineStyle" version="4">
									<prop name="PropertyTypeName">Line Style</prop>
									<prop name="Position">3</prop>
									<prop name="IsDefault">0</prop>
									<prop name="LineStyle">psSolid</prop>
								</obj>
								<obj name="PropertyObject" class="GenSampleEditNotes" version="4">
									<prop name="PropertyTypeName">Notes</prop>
									<prop name="Position">3</prop>
									<prop name="IsDefault">1</prop>
								</obj>
								<obj name="PropertyObject" class="SamplePrefPointStyle" version="4">
									<prop name="PropertyTypeName">Point Style</prop>
									<prop name="Position">3</prop>
									<prop name="IsDefault">0</prop>
									<prop name="PointStyle">psNothing</prop>
								</obj>
								<obj name="PropertyObject" class="GenSampleEditPosition" version="4">
									<prop name="PropertyTypeName">Position</prop>
									<prop name="Position">3</prop>
									<prop name="IsDefault">1</prop>
								</obj>
								<obj name="PropertyObject" class="GenSampleEditReplicate" version="4">
									<prop name="PropertyTypeName">Replicate of</prop>
									<prop name="Position">3</prop>
									<prop name="IsDefault">1</prop>
									<prop name="ReplicateOf">-1</prop>
								</obj>
								<obj name="PropertyObject" class="HTCSampleID" version="4">
									<prop name="PropertyTypeName">Sample ID</prop>
									<prop name="Position">3</prop>
									<prop name="IsDefault">1</prop>
								</obj>
								<obj name="PropertyObject" class="GenSampleEditName" version="4">
									<prop name="PropertyTypeName">Sample Name</prop>
									<prop name="Position">3</prop>
									<prop name="IsDefault">1</prop>
									<prop name="name">Sample 4</prop>
								</obj>
								<obj name="PropertyObject" class="HTCSamplePrepNotes" version="4">
									<prop name="PropertyTypeName">Sample Prep Notes</prop>
									<prop name="Position">3</prop>
									<prop name="IsDefault">1</prop>
								</obj>
								<obj name="PropertyObject" class="GenSampleEditSubset" version="4">
									<prop name="PropertyTypeName">Subsets</prop>
									<prop name="Position">3</prop>
									<prop name="IsDefault">1</prop>
								</obj>
								<obj name="PropertyObject" class="SamplePrefWidth" version="5">
									<prop name="PropertyTypeName">Width</prop>
									<prop name="Position">3</prop>
									<prop name="IsDefault">1</prop>
									<prop name="Width">1</prop>
								</obj>
							</list>
						</obj>
					</obj>
					<obj name="item" class="SamplePropInfo" version="1">
						<obj name="ChannelProperties" class="ChanPropList" version="2">
							<obj name="ChannelProperties" class="EMList" version="1">
								<list name="emlist" count="1">
									<obj name="item" class="PropertyList" version="1">
										<list name="emlist" count="12">
											<obj name="PropertyObject" class="RQSampleTargetProperty" version="4">
												<prop name="PropertyTypeName">Combined Sample and Target Type</prop>
												<prop name="Position">4</prop>
												<prop name="IsDefault">0</prop>
												<obj name="ChannelProp" class="ChannelProperty" version="1">
													<prop name="ChannelIdx">0</prop>
												</obj>
											</obj>
											<obj name="PropertyObject" class="QuantConcProperty" version="4">
												<prop name="PropertyTypeName">Concentration</prop>
												<prop name="Position">4</prop>
												<prop name="IsDefault">1</prop>
												<prop name="Concentration">0</prop>
												<obj name="ChannelProp" class="ChannelProperty" version="1">
													<prop name="ChannelIdx">0</prop>
												</obj>
												<prop name="ReadOnly">1</prop>
											</obj>
											<obj name="PropertyObject" class="QuantCpHighProp" version="4">
												<prop name="PropertyTypeName">Cp High</prop>
												<prop name="Position">4</prop>
												<prop name="IsDefault">1</prop>
												<prop name="CpRangeHigh">0</prop>
												<obj name="ChannelProp" class="ChannelProperty" version="1">
													<prop name="ChannelIdx">0</prop>
												</obj>
												<prop name="ReadOnly">1</prop>
											</obj>
											<obj name="PropertyObject" class="QuantCpLowProp" version="4">
												<prop name="PropertyTypeName">Cp Low</prop>
												<prop name="Position">4</prop>
												<prop name="IsDefault">1</prop>
												<prop name="CpRangeLow">0</prop>
												<obj name="ChannelProp" class="ChannelProperty" version="1">
													<prop name="ChannelIdx">0</prop>
												</obj>
												<prop name="ReadOnly">1</prop>
											</obj>
											<obj name="PropertyObject" class="RQEffProp" version="4">
												<prop name="PropertyTypeName">Efficiency</prop>
												<prop name="Position">4</prop>
												<prop name="IsDefault">1</prop>
												<prop name="Efficiency">2</prop>
												<obj name="ChannelProp" class="ChannelProperty" version="1">
													<prop name="ChannelIdx">0</prop>
												</obj>
											</obj>
											<obj name="PropertyObject" class="ChannelGenotype" version="4">
												<prop name="PropertyTypeName">Melt Geno Genotype</prop>
												<prop name="Position">4</prop>
												<prop name="IsDefault">1</prop>
												<prop name="ReadOnly">1</prop>
												<obj name="ChannelProp" class="ChannelProperty" version="1">
													<prop name="ChannelIdx">0</prop>
												</obj>
											</obj>
											<obj name="PropertyObject" class="GroupChannelTypeProp" version="4">
												<prop name="PropertyTypeName">Melt Geno Sample Type</prop>
												<prop name="Position">4</prop>
												<prop name="IsDefault">0</prop>
												<prop name="GroupSampleType">mstUnknown</prop>
												<obj name="ChannelProp" class="ChannelProperty" version="1">
													<prop name="ChannelIdx">0</prop>
												</obj>
											</obj>
											<obj name="PropertyObject" class="QuantSampleTypeProperty" version="4">
												<prop name="PropertyTypeName">Quantification Sample Type</prop>
												<prop name="Position">4</prop>
												<prop name="IsDefault">0</prop>
												<prop name="SampleType">qsUnknown</prop>
												<obj name="ChannelProp" class="ChannelProperty" version="1">
													<prop name="ChannelIdx">0</prop>
												</obj>
											</obj>
											<obj name="PropertyObject" class="ChannelGenotype" version="4">
												<prop name="PropertyTypeName">Scanning Genotype</prop>
												<prop name="Position">4</prop>
												<prop name="IsDefault">1</prop>
												<prop name="ReadOnly">1</prop>
												<obj name="ChannelProp" class="ChannelProperty" version="1">
													<prop name="ChannelIdx">0</prop>
												</obj>
											</obj>
											<obj name="PropertyObject" class="GroupChannelTypeProp" version="4">
												<prop name="PropertyTypeName">Scanning Sample Type</prop>
												<prop name="Position">4</prop>
												<prop name="IsDefault">0</prop>
												<prop name="GroupSampleType">mstUnknown</prop>
												<obj name="ChannelProp" class="ChannelProperty" version="1">
													<prop name="ChannelIdx">0</prop>
												</obj>
											</obj>
											<obj name="PropertyObject" class="TargetName" version="4">
												<prop name="PropertyTypeName">Target Name</prop>
												<prop name="Position">4</prop>
												<prop name="IsDefault">1</prop>
												<obj name="ChannelProp" class="ChannelProperty" version="1">
													<prop name="ChannelIdx">0</prop>
												</obj>
											</obj>
											<obj name="PropertyObject" class="RQTargetProperty" version="4">
												<prop name="PropertyTypeName">Target Type</prop>
												<prop name="Position">4</prop>
												<prop name="IsDefault">0</prop>
												<prop name="TargetType">dtNone</prop>
												<obj name="ChannelProp" class="ChannelProperty" version="1">
													<prop name="ChannelIdx">0</prop>
												</obj>
											</obj>
										</list>
									</obj>
								</list>
							</obj>
						</obj>
						<prop name="ChannelPropertyCount">1</prop>
						<prop name="ContainerPosition">4</prop>
						<prop name="HasSampleProperties">1</prop>
						<obj name="SampleProperties" class="PropertyList" version="1">
							<list name="emlist" count="14">
								<obj name="PropertyObject" class="SamplePrefColor" version="4">
									<prop name="PropertyTypeName">Color</prop>
									<prop name="Position">4</prop>
									<prop name="IsDefault">0</prop>
									<prop name="Color">clGray</prop>
								</obj>
								<obj name="PropertyObject" class="DominantChannelProp" version="4">
									<prop name="PropertyTypeName">Dominant Channel</prop>
									<prop name="Position">4</prop>
									<prop name="IsDefault">0</prop>
									<prop name="DominantChannel">0</prop>
								</obj>
								<obj name="PropertyObject" class="Genotype" version="4">
									<prop name="PropertyTypeName">EndPt Genotype</prop>
									<prop name="Position">4</prop>
									<prop name="IsDefault">1</prop>
									<prop name="ReadOnly">1</prop>
								</obj>
								<obj name="PropertyObject" class="GroupingSample" version="4">
									<prop name="PropertyTypeName">EndPt Sample Type</prop>
									<prop name="Position">4</prop>
									<prop name="IsDefault">0</prop>
									<prop name="GroupSampleType">mstUnknown</prop>
								</obj>
								<obj name="PropertyObject" class="SamplePrefLineStyle" version="4">
									<prop name="PropertyTypeName">Line Style</prop>
									<prop name="Position">4</prop>
									<prop name="IsDefault">0</prop>
									<prop name="LineStyle">psSolid</prop>
								</obj>
								<obj name="PropertyObject" class="GenSampleEditNotes" version="4">
									<prop name="PropertyTypeName">Notes</prop>
									<prop name="Position">4</prop>
									<prop name="IsDefault">1</prop>
								</obj>
								<obj name="PropertyObject" class="SamplePrefPointStyle" version="4">
									<prop name="PropertyTypeName">Point Style</prop>
									<prop name="Position">4</prop>
									<prop name="IsDefault">0</prop>
									<prop name="PointStyle">psNothing</prop>
								</obj>
								<obj name="PropertyObject" class="GenSampleEditPosition" version="4">
									<prop name="PropertyTypeName">Position</prop>
									<prop name="Position">4</prop>
									<prop name="IsDefault">1</prop>
								</obj>
								<obj name="PropertyObject" class="GenSampleEditReplicate" version="4">
									<prop name="PropertyTypeName">Replicate of</prop>
									<prop name="Position">4</prop>
									<prop name="IsDefault">1</prop>
									<prop name="ReplicateOf">-1</prop>
								</obj>
								<obj name="PropertyObject" class="HTCSampleID" version="4">
									<prop name="PropertyTypeName">Sample ID</prop>
									<prop name="Position">4</prop>
									<prop name="IsDefault">1</prop>
								</obj>
								<obj name="PropertyObject" class="GenSampleEditName" version="4">
									<prop name="PropertyTypeName">Sample Name</prop>
									<prop name="Position">4</prop>
									<prop name="IsDefault">1</prop>
									<prop name="name">Sample 5</prop>
								</obj>
								<obj name="PropertyObject" class="HTCSamplePrepNotes" version="4">
									<prop name="PropertyTypeName">Sample Prep Notes</prop>
									<prop name="Position">4</prop>
									<prop name="IsDefault">1</prop>
								</obj>
								<obj name="PropertyObject" class="GenSampleEditSubset" version="4">
									<prop name="PropertyTypeName">Subsets</prop>
									<prop name="Position">4</prop>
									<prop name="IsDefault">1</prop>
								</obj>
								<obj name="PropertyObject" class="SamplePrefWidth" version="5">
									<prop name="PropertyTypeName">Width</prop>
									<prop name="Position">4</prop>
									<prop name="IsDefault">1</prop>
									<prop name="Width">1</prop>
								</obj>
							</list>
						</obj>
					</obj>
					<obj name="item" class="SamplePropInfo" version="1">
						<obj name="ChannelProperties" class="ChanPropList" version="2">
							<obj name="ChannelProperties" class="EMList" version="1">
								<list name="emlist" count="1">
									<obj name="item" class="PropertyList" version="1">
										<list name="emlist" count="12">
											<obj name="PropertyObject" class="RQSampleTargetProperty" version="4">
												<prop name="PropertyTypeName">Combined Sample and Target Type</prop>
												<prop name="Position">5</prop>
												<prop name="IsDefault">0</prop>
												<obj name="ChannelProp" class="ChannelProperty" version="1">
													<prop name="ChannelIdx">0</prop>
												</obj>
											</obj>
											<obj name="PropertyObject" class="QuantConcProperty" version="4">
												<prop name="PropertyTypeName">Concentration</prop>
												<prop name="Position">5</prop>
												<prop name="IsDefault">1</prop>
												<prop name="Concentration">0</prop>
												<obj name="ChannelProp" class="ChannelProperty" version="1">
													<prop name="ChannelIdx">0</prop>
												</obj>
												<prop name="ReadOnly">1</prop>
											</obj>
											<obj name="PropertyObject" class="QuantCpHighProp" version="4">
												<prop name="PropertyTypeName">Cp High</prop>
												<prop name="Position">5</prop>
												<prop name="IsDefault">1</prop>
												<prop name="CpRangeHigh">0</prop>
												<obj name="ChannelProp" class="ChannelProperty" version="1">
													<prop name="ChannelIdx">0</prop>
												</obj>
												<prop name="ReadOnly">1</prop>
											</obj>
											<obj name="PropertyObject" class="QuantCpLowProp" version="4">
												<prop name="PropertyTypeName">Cp Low</prop>
												<prop name="Position">5</prop>
												<prop name="IsDefault">1</prop>
												<prop name="CpRangeLow">0</prop>
												<obj name="ChannelProp" class="ChannelProperty" version="1">
													<prop name="ChannelIdx">0</prop>
												</obj>
												<prop name="ReadOnly">1</prop>
											</obj>
											<obj name="PropertyObject" class="RQEffProp" version="4">
												<prop name="PropertyTypeName">Efficiency</prop>
												<prop name="Position">5</prop>
												<prop name="IsDefault">1</prop>
												<prop name="Efficiency">2</prop>
												<obj name="ChannelProp" class="ChannelProperty" version="1">
													<prop name="ChannelIdx">0</prop>
												</obj>
											</obj>
											<obj name="PropertyObject" class="ChannelGenotype" version="4">
												<prop name="PropertyTypeName">Melt Geno Genotype</prop>
												<prop name="Position">5</prop>
												<prop name="IsDefault">1</prop>
												<prop name="ReadOnly">1</prop>
												<obj name="ChannelProp" class="ChannelProperty" version="1">
													<prop name="ChannelIdx">0</prop>
												</obj>
											</obj>
											<obj name="PropertyObject" class="GroupChannelTypeProp" version="4">
												<prop name="PropertyTypeName">Melt Geno Sample Type</prop>
												<prop name="Position">5</prop>
												<prop name="IsDefault">0</prop>
												<prop name="GroupSampleType">mstUnknown</prop>
												<obj name="ChannelProp" class="ChannelProperty" version="1">
													<prop name="ChannelIdx">0</prop>
												</obj>
											</obj>
											<obj name="PropertyObject" class="QuantSampleTypeProperty" version="4">
												<prop name="PropertyTypeName">Quantification Sample Type</prop>
												<prop name="Position">5</prop>
												<prop name="IsDefault">0</prop>
												<prop name="SampleType">qsUnknown</prop>
												<obj name="ChannelProp" class="ChannelProperty" version="1">
													<prop name="ChannelIdx">0</prop>
												</obj>
											</obj>
											<obj name="PropertyObject" class="ChannelGenotype" version="4">
												<prop name="PropertyTypeName">Scanning Genotype</prop>
												<prop name="Position">5</prop>
												<prop name="IsDefault">1</prop>
												<prop name="ReadOnly">1</prop>
												<obj name="ChannelProp" class="ChannelProperty" version="1">
													<prop name="ChannelIdx">0</prop>
												</obj>
											</obj>
											<obj name="PropertyObject" class="GroupChannelTypeProp" version="4">
												<prop name="PropertyTypeName">Scanning Sample Type</prop>
												<prop name="Position">5</prop>
												<prop name="IsDefault">0</prop>
												<prop name="GroupSampleType">mstUnknown</prop>
												<obj name="ChannelProp" class="ChannelProperty" version="1">
													<prop name="ChannelIdx">0</prop>
												</obj>
											</obj>
											<obj name="PropertyObject" class="TargetName" version="4">
												<prop name="PropertyTypeName">Target Name</prop>
												<prop name="Position">5</prop>
												<prop name="IsDefault">1</prop>
												<obj name="ChannelProp" class="ChannelProperty" version="1">
													<prop name="ChannelIdx">0</prop>
												</obj>
											</obj>
											<obj name="PropertyObject" class="RQTargetProperty" version="4">
												<prop name="PropertyTypeName">Target Type</prop>
												<prop name="Position">5</prop>
												<prop name="IsDefault">0</prop>
												<prop name="TargetType">dtNone</prop>
												<obj name="ChannelProp" class="ChannelProperty" version="1">
													<prop name="ChannelIdx">0</prop>
												</obj>
											</obj>
										</list>
									</obj>
								</list>
							</obj>
						</obj>
						<prop name="ChannelPropertyCount">1</prop>
						<prop name="ContainerPosition">5</prop>
						<prop name="HasSampleProperties">1</prop>
						<obj name="SampleProperties" class="PropertyList" version="1">
							<list name="emlist" count="14">
								<obj name="PropertyObject" class="SamplePrefColor" version="4">
									<prop name="PropertyTypeName">Color</prop>
									<prop name="Position">5</prop>
									<prop name="IsDefault">0</prop>
									<prop name="Color">$0012D7FA</prop>
								</obj>
								<obj name="PropertyObject" class="DominantChannelProp" version="4">
									<prop name="PropertyTypeName">Dominant Channel</prop>
									<prop name="Position">5</prop>
									<prop name="IsDefault">0</prop>
									<prop name="DominantChannel">0</prop>
								</obj>
								<obj name="PropertyObject" class="Genotype" version="4">
									<prop name="PropertyTypeName">EndPt Genotype</prop>
									<prop name="Position">5</prop>
									<prop name="IsDefault">1</prop>
									<prop name="ReadOnly">1</prop>
								</obj>
								<obj name="PropertyObject" class="GroupingSample" version="4">
									<prop name="PropertyTypeName">EndPt Sample Type</prop>
									<prop name="Position">5</prop>
									<prop name="IsDefault">0</prop>
									<prop name="GroupSampleType">mstUnknown</prop>
								</obj>
								<obj name="PropertyObject" class="SamplePrefLineStyle" version="4">
									<prop name="PropertyTypeName">Line Style</prop>
									<prop name="Position">5</prop>
									<prop name="IsDefault">0</prop>
									<prop name="LineStyle">psSolid</prop>
								</obj>
								<obj name="PropertyObject" class="GenSampleEditNotes" version="4">
									<prop name="PropertyTypeName">Notes</prop>
									<prop name="Position">5</prop>
									<prop name="IsDefault">1</prop>
								</obj>
								<obj name="PropertyObject" class="SamplePrefPointStyle" version="4">
									<prop name="PropertyTypeName">Point Style</prop>
									<prop name="Position">5</prop>
									<prop name="IsDefault">0</prop>
									<prop name="PointStyle">psNothing</prop>
								</obj>
								<obj name="PropertyObject" class="GenSampleEditPosition" version="4">
									<prop name="PropertyTypeName">Position</prop>
									<prop name="Position">5</prop>
									<prop name="IsDefault">1</prop>
								</obj>
								<obj name="PropertyObject" class="GenSampleEditReplicate" version="4">
									<prop name="PropertyTypeName">Replicate of</prop>
									<prop name="Position">5</prop>
									<prop name="IsDefault">1</prop>
									<prop name="ReplicateOf">-1</prop>
								</obj>
								<obj name="PropertyObject" class="HTCSampleID" version="4">
									<prop name="PropertyTypeName">Sample ID</prop>
									<prop name="Position">5</prop>
									<prop name="IsDefault">1</prop>
								</obj>
								<obj name="PropertyObject" class="GenSampleEditName" version="4">
									<prop name="PropertyTypeName">Sample Name</prop>
									<prop name="Position">5</prop>
									<prop name="IsDefault">1</prop>
									<prop name="name">Sample 6</prop>
								</obj>
								<obj name="PropertyObject" class="HTCSamplePrepNotes" version="4">
									<prop name="PropertyTypeName">Sample Prep Notes</prop>
									<prop name="Position">5</prop>
									<prop name="IsDefault">1</prop>
								</obj>
								<obj name="PropertyObject" class="GenSampleEditSubset" version="4">
									<prop name="PropertyTypeName">Subsets</prop>
									<prop name="Position">5</prop>
									<prop name="IsDefault">1</prop>
								</obj>
								<obj name="PropertyObject" class="SamplePrefWidth" version="5">
									<prop name="PropertyTypeName">Width</prop>
									<prop name="Position">5</prop>
									<prop name="IsDefault">1</prop>
									<prop name="Width">1</prop>
								</obj>
							</list>
						</obj>
					</obj>
					<obj name="item" class="SamplePropInfo" version="1">
						<obj name="ChannelProperties" class="ChanPropList" version="2">
							<obj name="ChannelProperties" class="EMList" version="1">
								<list name="emlist" count="1">
									<obj name="item" class="PropertyList" version="1">
										<list name="emlist" count="12">
											<obj name="PropertyObject" class="RQSampleTargetProperty" version="4">
												<prop name="PropertyTypeName">Combined Sample and Target Type</prop>
												<prop name="Position">6</prop>
												<prop name="IsDefault">0</prop>
												<obj name="ChannelProp" class="ChannelProperty" version="1">
													<prop name="ChannelIdx">0</prop>
												</obj>
											</obj>
											<obj name="PropertyObject" class="QuantConcProperty" version="4">
												<prop name="PropertyTypeName">Concentration</prop>
												<prop name="Position">6</prop>
												<prop name="IsDefault">1</prop>
												<prop name="Concentration">0</prop>
												<obj name="ChannelProp" class="ChannelProperty" version="1">
													<prop name="ChannelIdx">0</prop>
												</obj>
												<prop name="ReadOnly">1</prop>
											</obj>
											<obj name="PropertyObject" class="QuantCpHighProp" version="4">
												<prop name="PropertyTypeName">Cp High</prop>
												<prop name="Position">6</prop>
												<prop name="IsDefault">1</prop>
												<prop name="CpRangeHigh">0</prop>
												<obj name="ChannelProp" class="ChannelProperty" version="1">
													<prop name="ChannelIdx">0</prop>
												</obj>
												<prop name="ReadOnly">1</prop>
											</obj>
											<obj name="PropertyObject" class="QuantCpLowProp" version="4">
												<prop name="PropertyTypeName">Cp Low</prop>
												<prop name="Position">6</prop>
												<prop name="IsDefault">1</prop>
												<prop name="CpRangeLow">0</prop>
												<obj name="ChannelProp" class="ChannelProperty" version="1">
													<prop name="ChannelIdx">0</prop>
												</obj>
												<prop name="ReadOnly">1</prop>
											</obj>
											<obj name="PropertyObject" class="RQEffProp" version="4">
												<prop name="PropertyTypeName">Efficiency</prop>
												<prop name="Position">6</prop>
												<prop name="IsDefault">1</prop>
												<prop name="Efficiency">2</prop>
												<obj name="ChannelProp" class="ChannelProperty" version="1">
													<prop name="ChannelIdx">0</prop>
												</obj>
											</obj>
											<obj name="PropertyObject" class="ChannelGenotype" version="4">
												<prop name="PropertyTypeName">Melt Geno Genotype</prop>
												<prop name="Position">6</prop>
												<prop name="IsDefault">1</prop>
												<prop name="ReadOnly">1</prop>
												<obj name="ChannelProp" class="ChannelProperty" version="1">
													<prop name="ChannelIdx">0</prop>
												</obj>
											</obj>
											<obj name="PropertyObject" class="GroupChannelTypeProp" version="4">
												<prop name="PropertyTypeName">Melt Geno Sample Type</prop>
												<prop name="Position">6</prop>
												<prop name="IsDefault">0</prop>
												<prop name="GroupSampleType">mstUnknown</prop>
												<obj name="ChannelProp" class="ChannelProperty" version="1">
													<prop name="ChannelIdx">0</prop>
												</obj>
											</obj>
											<obj name="PropertyObject" class="QuantSampleTypeProperty" version="4">
												<prop name="PropertyTypeName">Quantification Sample Type</prop>
												<prop name="Position">6</prop>
												<prop name="IsDefault">0</prop>
												<prop name="SampleType">qsUnknown</prop>
												<obj name="ChannelProp" class="ChannelProperty" version="1">
													<prop name="ChannelIdx">0</prop>
												</obj>
											</obj>
											<obj name="PropertyObject" class="ChannelGenotype" version="4">
												<prop name="PropertyTypeName">Scanning Genotype</prop>
												<prop name="Position">6</prop>
												<prop name="IsDefault">1</prop>
												<prop name="ReadOnly">1</prop>
												<obj name="ChannelProp" class="ChannelProperty" version="1">
													<prop name="ChannelIdx">0</prop>
												</obj>
											</obj>
											<obj name="PropertyObject" class="GroupChannelTypeProp" version="4">
												<prop name="PropertyTypeName">Scanning Sample Type</prop>
												<prop name="Position">6</prop>
												<prop name="IsDefault">0</prop>
												<prop name="GroupSampleType">mstUnknown</prop>
												<obj name="ChannelProp" class="ChannelProperty" version="1">
													<prop name="ChannelIdx">0</prop>
												</obj>
											</obj>
											<obj name="PropertyObject" class="TargetName" version="4">
												<prop name="PropertyTypeName">Target Name</prop>
												<prop name="Position">6</prop>
												<prop name="IsDefault">1</prop>
												<obj name="ChannelProp" class="ChannelProperty" version="1">
													<prop name="ChannelIdx">0</prop>
												</obj>
											</obj>
											<obj name="PropertyObject" class="RQTargetProperty" version="4">
												<prop name="PropertyTypeName">Target Type</prop>
												<prop name="Position">6</prop>
												<prop name="IsDefault">0</prop>
												<prop name="TargetType">dtNone</prop>
												<obj name="ChannelProp" class="ChannelProperty" version="1">
													<prop name="ChannelIdx">0</prop>
												</obj>
											</obj>
										</list>
									</obj>
								</list>
							</obj>
						</obj>
						<prop name="ChannelPropertyCount">1</prop>
						<prop name="ContainerPosition">6</prop>
						<prop name="HasSampleProperties">1</prop>
						<obj name="SampleProperties" class="PropertyList" version="1">
							<list name="emlist" count="14">
								<obj name="PropertyObject" class="SamplePrefColor" version="4">
									<prop name="PropertyTypeName">Color</prop>
									<prop name="Position">6</prop>
									<prop name="IsDefault">0</prop>
									<prop name="Color">$00000097</prop>
								</obj>
								<obj name="PropertyObject" class="DominantChannelProp" version="4">
									<prop name="PropertyTypeName">Dominant Channel</prop>
									<prop name="Position">6</prop>
									<prop name="IsDefault">0</prop>
									<prop name="DominantChannel">0</prop>
								</obj>
								<obj name="PropertyObject" class="Genotype" version="4">
									<prop name="PropertyTypeName">EndPt Genotype</prop>
									<prop name="Position">6</prop>
									<prop name="IsDefault">1</prop>
									<prop name="ReadOnly">1</prop>
								</obj>
								<obj name="PropertyObject" class="GroupingSample" version="4">
									<prop name="PropertyTypeName">EndPt Sample Type</prop>
									<prop name="Position">6</prop>
									<prop name="IsDefault">0</prop>
									<prop name="GroupSampleType">mstUnknown</prop>
								</obj>
								<obj name="PropertyObject" class="SamplePrefLineStyle" version="4">
									<prop name="PropertyTypeName">Line Style</prop>
									<prop name="Position">6</prop>
									<prop name="IsDefault">0</prop>
									<prop name="LineStyle">psSolid</prop>
								</obj>
								<obj name="PropertyObject" class="GenSampleEditNotes" version="4">
									<prop name="PropertyTypeName">Notes</prop>
									<prop name="Position">6</prop>
									<prop name="IsDefault">1</prop>
								</obj>
								<obj name="PropertyObject" class="SamplePrefPointStyle" version="4">
									<prop name="PropertyTypeName">Point Style</prop>
									<prop name="Position">6</prop>
									<prop name="IsDefault">0</prop>
									<prop name="PointStyle">psNothing</prop>
								</obj>
								<obj name="PropertyObject" class="GenSampleEditPosition" version="4">
									<prop name="PropertyTypeName">Position</prop>
									<prop name="Position">6</prop>
									<prop name="IsDefault">1</prop>
								</obj>
								<obj name="PropertyObject" class="GenSampleEditReplicate" version="4">
									<prop name="PropertyTypeName">Replicate of</prop>
									<prop name="Position">6</prop>
									<prop name="IsDefault">1</prop>
									<prop name="ReplicateOf">-1</prop>
								</obj>
								<obj name="PropertyObject" class="HTCSampleID" version="4">
									<prop name="PropertyTypeName">Sample ID</prop>
									<prop name="Position">6</prop>
									<prop name="IsDefault">1</prop>
								</obj>
								<obj name="PropertyObject" class="GenSampleEditName" version="4">
									<prop name="PropertyTypeName">Sample Name</prop>
									<prop name="Position">6</prop>
									<prop name="IsDefault">1</prop>
									<prop name="name">Sample 7</prop>
								</obj>
								<obj name="PropertyObject" class="HTCSamplePrepNotes" version="4">
									<prop name="PropertyTypeName">Sample Prep Notes</prop>
									<prop name="Position">6</prop>
									<prop name="IsDefault">1</prop>
								</obj>
								<obj name="PropertyObject" class="GenSampleEditSubset" version="4">
									<prop name="PropertyTypeName">Subsets</prop>
									<prop name="Position">6</prop>
									<prop name="IsDefault">1</prop>
								</obj>
								<obj name="PropertyObject" class="SamplePrefWidth" version="5">
									<prop name="PropertyTypeName">Width</prop>
									<prop name="Position">6</prop>
									<prop name="IsDefault">1</prop>
									<prop name="Width">1</prop>
								</obj>
							</list>
						</obj>
					</obj>
					<obj name="item" class="SamplePropInfo" version="1">
						<obj name="ChannelProperties" class="ChanPropList" version="2">
							<obj name="ChannelProperties" class="EMList" version="1">
								<list name="emlist" count="1">
									<obj name="item" class="PropertyList" version="1">
										<list name="emlist" count="12">
											<obj name="PropertyObject" class="RQSampleTargetProperty" version="4">
												<prop name="PropertyTypeName">Combined Sample and Target Type</prop>
												<prop name="Position">7</prop>
												<prop name="IsDefault">0</prop>
												<obj name="ChannelProp" class="ChannelProperty" version="1">
													<prop name="ChannelIdx">0</prop>
												</obj>
											</obj>
											<obj name="PropertyObject" class="QuantConcProperty" version="4">
												<prop name="PropertyTypeName">Concentration</prop>
												<prop name="Position">7</prop>
												<prop name="IsDefault">1</prop>
												<prop name="Concentration">0</prop>
												<obj name="ChannelProp" class="ChannelProperty" version="1">
													<prop name="ChannelIdx">0</prop>
												</obj>
												<prop name="ReadOnly">1</prop>
											</obj>
											<obj name="PropertyObject" class="QuantCpHighProp" version="4">
												<prop name="PropertyTypeName">Cp High</prop>
												<prop name="Position">7</prop>
												<prop name="IsDefault">1</prop>
												<prop name="CpRangeHigh">0</prop>
												<obj name="ChannelProp" class="ChannelProperty" version="1">
													<prop name="ChannelIdx">0</prop>
												</obj>
												<prop name="ReadOnly">1</prop>
											</obj>
											<obj name="PropertyObject" class="QuantCpLowProp" version="4">
												<prop name="PropertyTypeName">Cp Low</prop>
												<prop name="Position">7</prop>
												<prop name="IsDefault">1</prop>
												<prop name="CpRangeLow">0</prop>
												<obj name="ChannelProp" class="ChannelProperty" version="1">
													<prop name="ChannelIdx">0</prop>
												</obj>
												<prop name="ReadOnly">1</prop>
											</obj>
											<obj name="PropertyObject" class="RQEffProp" version="4">
												<prop name="PropertyTypeName">Efficiency</prop>
												<prop name="Position">7</prop>
												<prop name="IsDefault">1</prop>
												<prop name="Efficiency">2</prop>
												<obj name="ChannelProp" class="ChannelProperty" version="1">
													<prop name="ChannelIdx">0</prop>
												</obj>
											</obj>
											<obj name="PropertyObject" class="ChannelGenotype" version="4">
												<prop name="PropertyTypeName">Melt Geno Genotype</prop>
												<prop name="Position">7</prop>
												<prop name="IsDefault">1</prop>
												<prop name="ReadOnly">1</prop>
												<obj name="ChannelProp" class="ChannelProperty" version="1">
													<prop name="ChannelIdx">0</prop>
												</obj>
											</obj>
											<obj name="PropertyObject" class="GroupChannelTypeProp" version="4">
												<prop name="PropertyTypeName">Melt Geno Sample Type</prop>
												<prop name="Position">7</prop>
												<prop name="IsDefault">0</prop>
												<prop name="GroupSampleType">mstUnknown</prop>
												<obj name="ChannelProp" class="ChannelProperty" version="1">
													<prop name="ChannelIdx">0</prop>
												</obj>
											</obj>
											<obj name="PropertyObject" class="QuantSampleTypeProperty" version="4">
												<prop name="PropertyTypeName">Quantification Sample Type</prop>
												<prop name="Position">7</prop>
												<prop name="IsDefault">0</prop>
												<prop name="SampleType">qsUnknown</prop>
												<obj name="ChannelProp" class="ChannelProperty" version="1">
													<prop name="ChannelIdx">0</prop>
												</obj>
											</obj>
											<obj name="PropertyObject" class="ChannelGenotype" version="4">
												<prop name="PropertyTypeName">Scanning Genotype</prop>
												<prop name="Position">7</prop>
												<prop name="IsDefault">1</prop>
												<prop name="ReadOnly">1</prop>
												<obj name="ChannelProp" class="ChannelProperty" version="1">
													<prop name="ChannelIdx">0</prop>
												</obj>
											</obj>
											<obj name="PropertyObject" class="GroupChannelTypeProp" version="4">
												<prop name="PropertyTypeName">Scanning Sample Type</prop>
												<prop name="Position">7</prop>
												<prop name="IsDefault">0</prop>
												<prop name="GroupSampleType">mstUnknown</prop>
												<obj name="ChannelProp" class="ChannelProperty" version="1">
													<prop name="ChannelIdx">0</prop>
												</obj>
											</obj>
											<obj name="PropertyObject" class="TargetName" version="4">
												<prop name="PropertyTypeName">Target Name</prop>
												<prop name="Position">7</prop>
												<prop name="IsDefault">1</prop>
												<obj name="ChannelProp" class="ChannelProperty" version="1">
													<prop name="ChannelIdx">0</prop>
												</obj>
											</obj>
											<obj name="PropertyObject" class="RQTargetProperty" version="4">
												<prop name="PropertyTypeName">Target Type</prop>
												<prop name="Position">7</prop>
												<prop name="IsDefault">0</prop>
												<prop name="TargetType">dtNone</prop>
												<obj name="ChannelProp" class="ChannelProperty" version="1">
													<prop name="ChannelIdx">0</prop>
												</obj>
											</obj>
										</list>
									</obj>
								</list>
							</obj>
						</obj>
						<prop name="ChannelPropertyCount">1</prop>
						<prop name="ContainerPosition">7</prop>
						<prop name="HasSampleProperties">1</prop>
						<obj name="SampleProperties" class="PropertyList" version="1">
							<list name="emlist" count="14">
								<obj name="PropertyObject" class="SamplePrefColor" version="4">
									<prop name="PropertyTypeName">Color</prop>
									<prop name="Position">7</prop>
									<prop name="IsDefault">0</prop>
									<prop name="Color">$00FFFF0F</prop>
								</obj>
								<obj name="PropertyObject" class="DominantChannelProp" version="4">
									<prop name="PropertyTypeName">Dominant Channel</prop>
									<prop name="Position">7</prop>
									<prop name="IsDefault">0</prop>
									<prop name="DominantChannel">0</prop>
								</obj>
								<obj name="PropertyObject" class="Genotype" version="4">
									<prop name="PropertyTypeName">EndPt Genotype</prop>
									<prop name="Position">7</prop>
									<prop name="IsDefault">1</prop>
									<prop name="ReadOnly">1</prop>
								</obj>
								<obj name="PropertyObject" class="GroupingSample" version="4">
									<prop name="PropertyTypeName">EndPt Sample Type</prop>
									<prop name="Position">7</prop>
									<prop name="IsDefault">0</prop>
									<prop name="GroupSampleType">mstUnknown</prop>
								</obj>
								<obj name="PropertyObject" class="SamplePrefLineStyle" version="4">
									<prop name="PropertyTypeName">Line Style</prop>
									<prop name="Position">7</prop>
									<prop name="IsDefault">0</prop>
									<prop name="LineStyle">psSolid</prop>
								</obj>
								<obj name="PropertyObject" class="GenSampleEditNotes" version="4">
									<prop name="PropertyTypeName">Notes</prop>
									<prop name="Position">7</prop>
									<prop name="IsDefault">1</prop>
								</obj>
								<obj name="PropertyObject" class="SamplePrefPointStyle" version="4">
									<prop name="PropertyTypeName">Point Style</prop>
									<prop name="Position">7</prop>
									<prop name="IsDefault">0</prop>
									<prop name="PointStyle">psNothing</prop>
								</obj>
								<obj name="PropertyObject" class="GenSampleEditPosition" version="4">
									<prop name="PropertyTypeName">Position</prop>
									<prop name="Position">7</prop>
									<prop name="IsDefault">1</prop>
								</obj>
								<obj name="PropertyObject" class="GenSampleEditReplicate" version="4">
									<prop name="PropertyTypeName">Replicate of</prop>
									<prop name="Position">7</prop>
									<prop name="IsDefault">1</prop>
									<prop name="ReplicateOf">-1</prop>
								</obj>
								<obj name="PropertyObject" class="HTCSampleID" version="4">
									<prop name="PropertyTypeName">Sample ID</prop>
									<prop name="Position">7</prop>
									<prop name="IsDefault">1</prop>
								</obj>
								<obj name="PropertyObject" class="GenSampleEditName" version="4">
									<prop name="PropertyTypeName">Sample Name</prop>
									<prop name="Position">7</prop>
									<prop name="IsDefault">1</prop>
									<prop name="name">Sample 8</prop>
								</obj>
								<obj name="PropertyObject" class="HTCSamplePrepNotes" version="4">
									<prop name="PropertyTypeName">Sample Prep Notes</prop>
									<prop name="Position">7</prop>
									<prop name="IsDefault">1</prop>
								</obj>
								<obj name="PropertyObject" class="GenSampleEditSubset" version="4">
									<prop name="PropertyTypeName">Subsets</prop>
									<prop name="Position">7</prop>
									<prop name="IsDefault">1</prop>
								</obj>
								<obj name="PropertyObject" class="SamplePrefWidth" version="5">
									<prop name="PropertyTypeName">Width</prop>
									<prop name="Position">7</prop>
									<prop name="IsDefault">1</prop>
									<prop name="Width">1</prop>
								</obj>
							</list>
						</obj>
					</obj>
					<obj name="item" class="SamplePropInfo" version="1">
						<obj name="ChannelProperties" class="ChanPropList" version="2">
							<obj name="ChannelProperties" class="EMList" version="1">
								<list name="emlist" count="1">
									<obj name="item" class="PropertyList" version="1">
										<list name="emlist" count="12">
											<obj name="PropertyObject" class="RQSampleTargetProperty" version="4">
												<prop name="PropertyTypeName">Combined Sample and Target Type</prop>
												<prop name="Position">8</prop>
												<prop name="IsDefault">0</prop>
												<obj name="ChannelProp" class="ChannelProperty" version="1">
													<prop name="ChannelIdx">0</prop>
												</obj>
											</obj>
											<obj name="PropertyObject" class="QuantConcProperty" version="4">
												<prop name="PropertyTypeName">Concentration</prop>
												<prop name="Position">8</prop>
												<prop name="IsDefault">1</prop>
												<prop name="Concentration">0</prop>
												<obj name="ChannelProp" class="ChannelProperty" version="1">
													<prop name="ChannelIdx">0</prop>
												</obj>
												<prop name="ReadOnly">1</prop>
											</obj>
											<obj name="PropertyObject" class="QuantCpHighProp" version="4">
												<prop name="PropertyTypeName">Cp High</prop>
												<prop name="Position">8</prop>
												<prop name="IsDefault">1</prop>
												<prop name="CpRangeHigh">0</prop>
												<obj name="ChannelProp" class="ChannelProperty" version="1">
													<prop name="ChannelIdx">0</prop>
												</obj>
												<prop name="ReadOnly">1</prop>
											</obj>
											<obj name="PropertyObject" class="QuantCpLowProp" version="4">
												<prop name="PropertyTypeName">Cp Low</prop>
												<prop name="Position">8</prop>
												<prop name="IsDefault">1</prop>
												<prop name="CpRangeLow">0</prop>
												<obj name="ChannelProp" class="ChannelProperty" version="1">
													<prop name="ChannelIdx">0</prop>
												</obj>
												<prop name="ReadOnly">1</prop>
											</obj>
											<obj name="PropertyObject" class="RQEffProp" version="4">
												<prop name="PropertyTypeName">Efficiency</prop>
												<prop name="Position">8</prop>
												<prop name="IsDefault">1</prop>
												<prop name="Efficiency">2</prop>
												<obj name="ChannelProp" class="ChannelProperty" version="1">
													<prop name="ChannelIdx">0</prop>
												</obj>
											</obj>
											<obj name="PropertyObject" class="ChannelGenotype" version="4">
												<prop name="PropertyTypeName">Melt Geno Genotype</prop>
												<prop name="Position">8</prop>
												<prop name="IsDefault">1</prop>
												<prop name="ReadOnly">1</prop>
												<obj name="ChannelProp" class="ChannelProperty" version="1">
													<prop name="ChannelIdx">0</prop>
												</obj>
											</obj>
											<obj name="PropertyObject" class="GroupChannelTypeProp" version="4">
												<prop name="PropertyTypeName">Melt Geno Sample Type</prop>
												<prop name="Position">8</prop>
												<prop name="IsDefault">0</prop>
												<prop name="GroupSampleType">mstUnknown</prop>
												<obj name="ChannelProp" class="ChannelProperty" version="1">
													<prop name="ChannelIdx">0</prop>
												</obj>
											</obj>
											<obj name="PropertyObject" class="QuantSampleTypeProperty" version="4">
												<prop name="PropertyTypeName">Quantification Sample Type</prop>
												<prop name="Position">8</prop>
												<prop name="IsDefault">0</prop>
												<prop name="SampleType">qsUnknown</prop>
												<obj name="ChannelProp" class="ChannelProperty" version="1">
													<prop name="ChannelIdx">0</prop>
												</obj>
											</obj>
											<obj name="PropertyObject" class="ChannelGenotype" version="4">
												<prop name="PropertyTypeName">Scanning Genotype</prop>
												<prop name="Position">8</prop>
												<prop name="IsDefault">1</prop>
												<prop name="ReadOnly">1</prop>
												<obj name="ChannelProp" class="ChannelProperty" version="1">
													<prop name="ChannelIdx">0</prop>
												</obj>
											</obj>
											<obj name="PropertyObject" class="GroupChannelTypeProp" version="4">
												<prop name="PropertyTypeName">Scanning Sample Type</prop>
												<prop name="Position">8</prop>
												<prop name="IsDefault">0</prop>
												<prop name="GroupSampleType">mstUnknown</prop>
												<obj name="ChannelProp" class="ChannelProperty" version="1">
													<prop name="ChannelIdx">0</prop>
												</obj>
											</obj>
											<obj name="PropertyObject" class="TargetName" version="4">
												<prop name="PropertyTypeName">Target Name</prop>
												<prop name="Position">8</prop>
												<prop name="IsDefault">1</prop>
												<obj name="ChannelProp" class="ChannelProperty" version="1">
													<prop name="ChannelIdx">0</prop>
												</obj>
											</obj>
											<obj name="PropertyObject" class="RQTargetProperty" version="4">
												<prop name="PropertyTypeName">Target Type</prop>
												<prop name="Position">8</prop>
												<prop name="IsDefault">0</prop>
												<prop name="TargetType">dtNone</prop>
												<obj name="ChannelProp" class="ChannelProperty" version="1">
													<prop name="ChannelIdx">0</prop>
												</obj>
											</obj>
										</list>
									</obj>
								</list>
							</obj>
						</obj>
						<prop name="ChannelPropertyCount">1</prop>
						<prop name="ContainerPosition">8</prop>
						<prop name="HasSampleProperties">1</prop>
						<obj name="SampleProperties" class="PropertyList" version="1">
							<list name="emlist" count="14">
								<obj name="PropertyObject" class="SamplePrefColor" version="4">
									<prop name="PropertyTypeName">Color</prop>
									<prop name="Position">8</prop>
									<prop name="IsDefault">0</prop>
									<prop name="Color">$00404000</prop>
								</obj>
								<obj name="PropertyObject" class="DominantChannelProp" version="4">
									<prop name="PropertyTypeName">Dominant Channel</prop>
									<prop name="Position">8</prop>
									<prop name="IsDefault">0</prop>
									<prop name="DominantChannel">0</prop>
								</obj>
								<obj name="PropertyObject" class="Genotype" version="4">
									<prop name="PropertyTypeName">EndPt Genotype</prop>
									<prop name="Position">8</prop>
									<prop name="IsDefault">1</prop>
									<prop name="ReadOnly">1</prop>
								</obj>
								<obj name="PropertyObject" class="GroupingSample" version="4">
									<prop name="PropertyTypeName">EndPt Sample Type</prop>
									<prop name="Position">8</prop>
									<prop name="IsDefault">0</prop>
									<prop name="GroupSampleType">mstUnknown</prop>
								</obj>
								<obj name="PropertyObject" class="SamplePrefLineStyle" version="4">
									<prop name="PropertyTypeName">Line Style</prop>
									<prop name="Position">8</prop>
									<prop name="IsDefault">0</prop>
									<prop name="LineStyle">psSolid</prop>
								</obj>
								<obj name="PropertyObject" class="GenSampleEditNotes" version="4">
									<prop name="PropertyTypeName">Notes</prop>
									<prop name="Position">8</prop>
									<prop name="IsDefault">1</prop>
								</obj>
								<obj name="PropertyObject" class="SamplePrefPointStyle" version="4">
									<prop name="PropertyTypeName">Point Style</prop>
									<prop name="Position">8</prop>
									<prop name="IsDefault">0</prop>
									<prop name="PointStyle">psNothing</prop>
								</obj>
								<obj name="PropertyObject" class="GenSampleEditPosition" version="4">
									<prop name="PropertyTypeName">Position</prop>
									<prop name="Position">8</prop>
									<prop name="IsDefault">1</prop>
								</obj>
								<obj name="PropertyObject" class="GenSampleEditReplicate" version="4">
									<prop name="PropertyTypeName">Replicate of</prop>
									<prop name="Position">8</prop>
									<prop name="IsDefault">1</prop>
									<prop name="ReplicateOf">-1</prop>
								</obj>
								<obj name="PropertyObject" class="HTCSampleID" version="4">
									<prop name="PropertyTypeName">Sample ID</prop>
									<prop name="Position">8</prop>
									<prop name="IsDefault">1</prop>
								</obj>
								<obj name="PropertyObject" class="GenSampleEditName" version="4">
									<prop name="PropertyTypeName">Sample Name</prop>
									<prop name="Position">8</prop>
									<prop name="IsDefault">1</prop>
									<prop name="name">Sample 9</prop>
								</obj>
								<obj name="PropertyObject" class="HTCSamplePrepNotes" version="4">
									<prop name="PropertyTypeName">Sample Prep Notes</prop>
									<prop name="Position">8</prop>
									<prop name="IsDefault">1</prop>
								</obj>
								<obj name="PropertyObject" class="GenSampleEditSubset" version="4">
									<prop name="PropertyTypeName">Subsets</prop>
									<prop name="Position">8</prop>
									<prop name="IsDefault">1</prop>
								</obj>
								<obj name="PropertyObject" class="SamplePrefWidth" version="5">
									<prop name="PropertyTypeName">Width</prop>
									<prop name="Position">8</prop>
									<prop name="IsDefault">1</prop>
									<prop name="Width">1</prop>
								</obj>
							</list>
						</obj>
					</obj>
					<obj name="item" class="SamplePropInfo" version="1">
						<obj name="ChannelProperties" class="ChanPropList" version="2">
							<obj name="ChannelProperties" class="EMList" version="1">
								<list name="emlist" count="1">
									<obj name="item" class="PropertyList" version="1">
										<list name="emlist" count="12">
											<obj name="PropertyObject" class="RQSampleTargetProperty" version="4">
												<prop name="PropertyTypeName">Combined Sample and Target Type</prop>
												<prop name="Position">9</prop>
												<prop name="IsDefault">0</prop>
												<obj name="ChannelProp" class="ChannelProperty" version="1">
													<prop name="ChannelIdx">0</prop>
												</obj>
											</obj>
											<obj name="PropertyObject" class="QuantConcProperty" version="4">
												<prop name="PropertyTypeName">Concentration</prop>
												<prop name="Position">9</prop>
												<prop name="IsDefault">1</prop>
												<prop name="Concentration">0</prop>
												<obj name="ChannelProp" class="ChannelProperty" version="1">
													<prop name="ChannelIdx">0</prop>
												</obj>
												<prop name="ReadOnly">1</prop>
											</obj>
											<obj name="PropertyObject" class="QuantCpHighProp" version="4">
												<prop name="PropertyTypeName">Cp High</prop>
												<prop name="Position">9</prop>
												<prop name="IsDefault">1</prop>
												<prop name="CpRangeHigh">0</prop>
												<obj name="ChannelProp" class="ChannelProperty" version="1">
													<prop name="ChannelIdx">0</prop>
												</obj>
												<prop name="ReadOnly">1</prop>
											</obj>
											<obj name="PropertyObject" class="QuantCpLowProp" version="4">
												<prop name="PropertyTypeName">Cp Low</prop>
												<prop name="Position">9</prop>
												<prop name="IsDefault">1</prop>
												<prop name="CpRangeLow">0</prop>
												<obj name="ChannelProp" class="ChannelProperty" version="1">
													<prop name="ChannelIdx">0</prop>
												</obj>
												<prop name="ReadOnly">1</prop>
											</obj>
											<obj name="PropertyObject" class="RQEffProp" version="4">
												<prop name="PropertyTypeName">Efficiency</prop>
												<prop name="Position">9</prop>
												<prop name="IsDefault">1</prop>
												<prop name="Efficiency">2</prop>
												<obj name="ChannelProp" class="ChannelProperty" version="1">
													<prop name="ChannelIdx">0</prop>
												</obj>
											</obj>
											<obj name="PropertyObject" class="ChannelGenotype" version="4">
												<prop name="PropertyTypeName">Melt Geno Genotype</prop>
												<prop name="Position">9</prop>
												<prop name="IsDefault">1</prop>
												<prop name="ReadOnly">1</prop>
												<obj name="ChannelProp" class="ChannelProperty" version="1">
													<prop name="ChannelIdx">0</prop>
												</obj>
											</obj>
											<obj name="PropertyObject" class="GroupChannelTypeProp" version="4">
												<prop name="PropertyTypeName">Melt Geno Sample Type</prop>
												<prop name="Position">9</prop>
												<prop name="IsDefault">0</prop>
												<prop name="GroupSampleType">mstUnknown</prop>
												<obj name="ChannelProp" class="ChannelProperty" version="1">
													<prop name="ChannelIdx">0</prop>
												</obj>
											</obj>
											<obj name="PropertyObject" class="QuantSampleTypeProperty" version="4">
												<prop name="PropertyTypeName">Quantification Sample Type</prop>
												<prop name="Position">9</prop>
												<prop name="IsDefault">0</prop>
												<prop name="SampleType">qsUnknown</prop>
												<obj name="ChannelProp" class="ChannelProperty" version="1">
													<prop name="ChannelIdx">0</prop>
												</obj>
											</obj>
											<obj name="PropertyObject" class="ChannelGenotype" version="4">
												<prop name="PropertyTypeName">Scanning Genotype</prop>
												<prop name="Position">9</prop>
												<prop name="IsDefault">1</prop>
												<prop name="ReadOnly">1</prop>
												<obj name="ChannelProp" class="ChannelProperty" version="1">
													<prop name="ChannelIdx">0</prop>
												</obj>
											</obj>
											<obj name="PropertyObject" class="GroupChannelTypeProp" version="4">
												<prop name="PropertyTypeName">Scanning Sample Type</prop>
												<prop name="Position">9</prop>
												<prop name="IsDefault">0</prop>
												<prop name="GroupSampleType">mstUnknown</prop>
												<obj name="ChannelProp" class="ChannelProperty" version="1">
													<prop name="ChannelIdx">0</prop>
												</obj>
											</obj>
											<obj name="PropertyObject" class="TargetName" version="4">
												<prop name="PropertyTypeName">Target Name</prop>
												<prop name="Position">9</prop>
												<prop name="IsDefault">1</prop>
												<obj name="ChannelProp" class="ChannelProperty" version="1">
													<prop name="ChannelIdx">0</prop>
												</obj>
											</obj>
											<obj name="PropertyObject" class="RQTargetProperty" version="4">
												<prop name="PropertyTypeName">Target Type</prop>
												<prop name="Position">9</prop>
												<prop name="IsDefault">0</prop>
												<prop name="TargetType">dtNone</prop>
												<obj name="ChannelProp" class="ChannelProperty" version="1">
													<prop name="ChannelIdx">0</prop>
												</obj>
											</obj>
										</list>
									</obj>
								</list>
							</obj>
						</obj>
						<prop name="ChannelPropertyCount">1</prop>
						<prop name="ContainerPosition">9</prop>
						<prop name="HasSampleProperties">1</prop>
						<obj name="SampleProperties" class="PropertyList" version="1">
							<list name="emlist" count="14">
								<obj name="PropertyObject" class="SamplePrefColor" version="4">
									<prop name="PropertyTypeName">Color</prop>
									<prop name="Position">9</prop>
									<prop name="IsDefault">0</prop>
									<prop name="Color">$004080FF</prop>
								</obj>
								<obj name="PropertyObject" class="DominantChannelProp" version="4">
									<prop name="PropertyTypeName">Dominant Channel</prop>
									<prop name="Position">9</prop>
									<prop name="IsDefault">0</prop>
									<prop name="DominantChannel">0</prop>
								</obj>
								<obj name="PropertyObject" class="Genotype" version="4">
									<prop name="PropertyTypeName">EndPt Genotype</prop>
									<prop name="Position">9</prop>
									<prop name="IsDefault">1</prop>
									<prop name="ReadOnly">1</prop>
								</obj>
								<obj name="PropertyObject" class="GroupingSample" version="4">
									<prop name="PropertyTypeName">EndPt Sample Type</prop>
									<prop name="Position">9</prop>
									<prop name="IsDefault">0</prop>
									<prop name="GroupSampleType">mstUnknown</prop>
								</obj>
								<obj name="PropertyObject" class="SamplePrefLineStyle" version="4">
									<prop name="PropertyTypeName">Line Style</prop>
									<prop name="Position">9</prop>
									<prop name="IsDefault">0</prop>
									<prop name="LineStyle">psSolid</prop>
								</obj>
								<obj name="PropertyObject" class="GenSampleEditNotes" version="4">
									<prop name="PropertyTypeName">Notes</prop>
									<prop name="Position">9</prop>
									<prop name="IsDefault">1</prop>
								</obj>
								<obj name="PropertyObject" class="SamplePrefPointStyle" version="4">
									<prop name="PropertyTypeName">Point Style</prop>
									<prop name="Position">9</prop>
									<prop name="IsDefault">0</prop>
									<prop name="PointStyle">psNothing</prop>
								</obj>
								<obj name="PropertyObject" class="GenSampleEditPosition" version="4">
									<prop name="PropertyTypeName">Position</prop>
									<prop name="Position">9</prop>
									<prop name="IsDefault">1</prop>
								</obj>
								<obj name="PropertyObject" class="GenSampleEditReplicate" version="4">
									<prop name="PropertyTypeName">Replicate of</prop>
									<prop name="Position">9</prop>
									<prop name="IsDefault">1</prop>
									<prop name="ReplicateOf">-1</prop>
								</obj>
								<obj name="PropertyObject" class="HTCSampleID" version="4">
									<prop name="PropertyTypeName">Sample ID</prop>
									<prop name="Position">9</prop>
									<prop name="IsDefault">1</prop>
								</obj>
								<obj name="PropertyObject" class="GenSampleEditName" version="4">
									<prop name="PropertyTypeName">Sample Name</prop>
									<prop name="Position">9</prop>
									<prop name="IsDefault">1</prop>
									<prop name="name">Sample 10</prop>
								</obj>
								<obj name="PropertyObject" class="HTCSamplePrepNotes" version="4">
									<prop name="PropertyTypeName">Sample Prep Notes</prop>
									<prop name="Position">9</prop>
									<prop name="IsDefault">1</prop>
								</obj>
								<obj name="PropertyObject" class="GenSampleEditSubset" version="4">
									<prop name="PropertyTypeName">Subsets</prop>
									<prop name="Position">9</prop>
									<prop name="IsDefault">1</prop>
								</obj>
								<obj name="PropertyObject" class="SamplePrefWidth" version="5">
									<prop name="PropertyTypeName">Width</prop>
									<prop name="Position">9</prop>
									<prop name="IsDefault">1</prop>
									<prop name="Width">1</prop>
								</obj>
							</list>
						</obj>
					</obj>
					<obj name="item" class="SamplePropInfo" version="1">
						<obj name="ChannelProperties" class="ChanPropList" version="2">
							<obj name="ChannelProperties" class="EMList" version="1">
								<list name="emlist" count="1">
									<obj name="item" class="PropertyList" version="1">
										<list name="emlist" count="12">
											<obj name="PropertyObject" class="RQSampleTargetProperty" version="4">
												<prop name="PropertyTypeName">Combined Sample and Target Type</prop>
												<prop name="Position">10</prop>
												<prop name="IsDefault">0</prop>
												<obj name="ChannelProp" class="ChannelProperty" version="1">
													<prop name="ChannelIdx">0</prop>
												</obj>
											</obj>
											<obj name="PropertyObject" class="QuantConcProperty" version="4">
												<prop name="PropertyTypeName">Concentration</prop>
												<prop name="Position">10</prop>
												<prop name="IsDefault">1</prop>
												<prop name="Concentration">0</prop>
												<obj name="ChannelProp" class="ChannelProperty" version="1">
													<prop name="ChannelIdx">0</prop>
												</obj>
												<prop name="ReadOnly">1</prop>
											</obj>
											<obj name="PropertyObject" class="QuantCpHighProp" version="4">
												<prop name="PropertyTypeName">Cp High</prop>
												<prop name="Position">10</prop>
												<prop name="IsDefault">1</prop>
												<prop name="CpRangeHigh">0</prop>
												<obj name="ChannelProp" class="ChannelProperty" version="1">
													<prop name="ChannelIdx">0</prop>
												</obj>
												<prop name="ReadOnly">1</prop>
											</obj>
											<obj name="PropertyObject" class="QuantCpLowProp" version="4">
												<prop name="PropertyTypeName">Cp Low</prop>
												<prop name="Position">10</prop>
												<prop name="IsDefault">1</prop>
												<prop name="CpRangeLow">0</prop>
												<obj name="ChannelProp" class="ChannelProperty" version="1">
													<prop name="ChannelIdx">0</prop>
												</obj>
												<prop name="ReadOnly">1</prop>
											</obj>
											<obj name="PropertyObject" class="RQEffProp" version="4">
												<prop name="PropertyTypeName">Efficiency</prop>
												<prop name="Position">10</prop>
												<prop name="IsDefault">1</prop>
												<prop name="Efficiency">2</prop>
												<obj name="ChannelProp" class="ChannelProperty" version="1">
													<prop name="ChannelIdx">0</prop>
												</obj>
											</obj>
											<obj name="PropertyObject" class="ChannelGenotype" version="4">
												<prop name="PropertyTypeName">Melt Geno Genotype</prop>
												<prop name="Position">10</prop>
												<prop name="IsDefault">1</prop>
												<prop name="ReadOnly">1</prop>
												<obj name="ChannelProp" class="ChannelProperty" version="1">
													<prop name="ChannelIdx">0</prop>
												</obj>
											</obj>
											<obj name="PropertyObject" class="GroupChannelTypeProp" version="4">
												<prop name="PropertyTypeName">Melt Geno Sample Type</prop>
												<prop name="Position">10</prop>
												<prop name="IsDefault">0</prop>
												<prop name="GroupSampleType">mstUnknown</prop>
												<obj name="ChannelProp" class="ChannelProperty" version="1">
													<prop name="ChannelIdx">0</prop>
												</obj>
											</obj>
											<obj name="PropertyObject" class="QuantSampleTypeProperty" version="4">
												<prop name="PropertyTypeName">Quantification Sample Type</prop>
												<prop name="Position">10</prop>
												<prop name="IsDefault">0</prop>
												<prop name="SampleType">qsUnknown</prop>
												<obj name="ChannelProp" class="ChannelProperty" version="1">
													<prop name="ChannelIdx">0</prop>
												</obj>
											</obj>
											<obj name="PropertyObject" class="ChannelGenotype" version="4">
												<prop name="PropertyTypeName">Scanning Genotype</prop>
												<prop name="Position">10</prop>
												<prop name="IsDefault">1</prop>
												<prop name="ReadOnly">1</prop>
												<obj name="ChannelProp" class="ChannelProperty" version="1">
													<prop name="ChannelIdx">0</prop>
												</obj>
											</obj>
											<obj name="PropertyObject" class="GroupChannelTypeProp" version="4">
												<prop name="PropertyTypeName">Scanning Sample Type</prop>
												<prop name="Position">10</prop>
												<prop name="IsDefault">0</prop>
												<prop name="GroupSampleType">mstUnknown</prop>
												<obj name="ChannelProp" class="ChannelProperty" version="1">
													<prop name="ChannelIdx">0</prop>
												</obj>
											</obj>
											<obj name="PropertyObject" class="TargetName" version="4">
												<prop name="PropertyTypeName">Target Name</prop>
												<prop name="Position">10</prop>
												<prop name="IsDefault">1</prop>
												<obj name="ChannelProp" class="ChannelProperty" version="1">
													<prop name="ChannelIdx">0</prop>
												</obj>
											</obj>
											<obj name="PropertyObject" class="RQTargetProperty" version="4">
												<prop name="PropertyTypeName">Target Type</prop>
												<prop name="Position">10</prop>
												<prop name="IsDefault">0</prop>
												<prop name="TargetType">dtNone</prop>
												<obj name="ChannelProp" class="ChannelProperty" version="1">
													<prop name="ChannelIdx">0</prop>
												</obj>
											</obj>
										</list>
									</obj>
								</list>
							</obj>
						</obj>
						<prop name="ChannelPropertyCount">1</prop>
						<prop name="ContainerPosition">10</prop>
						<prop name="HasSampleProperties">1</prop>
						<obj name="SampleProperties" class="PropertyList" version="1">
							<list name="emlist" count="14">
								<obj name="PropertyObject" class="SamplePrefColor" version="4">
									<prop name="PropertyTypeName">Color</prop>
									<prop name="Position">10</prop>
									<prop name="IsDefault">0</prop>
									<prop name="Color">$00FD0299</prop>
								</obj>
								<obj name="PropertyObject" class="DominantChannelProp" version="4">
									<prop name="PropertyTypeName">Dominant Channel</prop>
									<prop name="Position">10</prop>
									<prop name="IsDefault">0</prop>
									<prop name="DominantChannel">0</prop>
								</obj>
								<obj name="PropertyObject" class="Genotype" version="4">
									<prop name="PropertyTypeName">EndPt Genotype</prop>
									<prop name="Position">10</prop>
									<prop name="IsDefault">1</prop>
									<prop name="ReadOnly">1</prop>
								</obj>
								<obj name="PropertyObject" class="GroupingSample" version="4">
									<prop name="PropertyTypeName">EndPt Sample Type</prop>
									<prop name="Position">10</prop>
									<prop name="IsDefault">0</prop>
									<prop name="GroupSampleType">mstUnknown</prop>
								</obj>
								<obj name="PropertyObject" class="SamplePrefLineStyle" version="4">
									<prop name="PropertyTypeName">Line Style</prop>
									<prop name="Position">10</prop>
									<prop name="IsDefault">0</prop>
									<prop name="LineStyle">psSolid</prop>
								</obj>
								<obj name="PropertyObject" class="GenSampleEditNotes" version="4">
									<prop name="PropertyTypeName">Notes</prop>
									<prop name="Position">10</prop>
									<prop name="IsDefault">1</prop>
								</obj>
								<obj name="PropertyObject" class="SamplePrefPointStyle" version="4">
									<prop name="PropertyTypeName">Point Style</prop>
									<prop name="Position">10</prop>
									<prop name="IsDefault">0</prop>
									<prop name="PointStyle">psNothing</prop>
								</obj>
								<obj name="PropertyObject" class="GenSampleEditPosition" version="4">
									<prop name="PropertyTypeName">Position</prop>
									<prop name="Position">10</prop>
									<prop name="IsDefault">1</prop>
								</obj>
								<obj name="PropertyObject" class="GenSampleEditReplicate" version="4">
									<prop name="PropertyTypeName">Replicate of</prop>
									<prop name="Position">10</prop>
									<prop name="IsDefault">1</prop>
									<prop name="ReplicateOf">-1</prop>
								</obj>
								<obj name="PropertyObject" class="HTCSampleID" version="4">
									<prop name="PropertyTypeName">Sample ID</prop>
									<prop name="Position">10</prop>
									<prop name="IsDefault">1</prop>
								</obj>
								<obj name="PropertyObject" class="GenSampleEditName" version="4">
									<prop name="PropertyTypeName">Sample Name</prop>
									<prop name="Position">10</prop>
									<prop name="IsDefault">1</prop>
									<prop name="name">Sample 11</prop>
								</obj>
								<obj name="PropertyObject" class="HTCSamplePrepNotes" version="4">
									<prop name="PropertyTypeName">Sample Prep Notes</prop>
									<prop name="Position">10</prop>
									<prop name="IsDefault">1</prop>
								</obj>
								<obj name="PropertyObject" class="GenSampleEditSubset" version="4">
									<prop name="PropertyTypeName">Subsets</prop>
									<prop name="Position">10</prop>
									<prop name="IsDefault">1</prop>
								</obj>
								<obj name="PropertyObject" class="SamplePrefWidth" version="5">
									<prop name="PropertyTypeName">Width</prop>
									<prop name="Position">10</prop>
									<prop name="IsDefault">1</prop>
									<prop name="Width">1</prop>
								</obj>
							</list>
						</obj>
					</obj>
					<obj name="item" class="SamplePropInfo" version="1">
						<obj name="ChannelProperties" class="ChanPropList" version="2">
							<obj name="ChannelProperties" class="EMList" version="1">
								<list name="emlist" count="1">
									<obj name="item" class="PropertyList" version="1">
										<list name="emlist" count="12">
											<obj name="PropertyObject" class="RQSampleTargetProperty" version="4">
												<prop name="PropertyTypeName">Combined Sample and Target Type</prop>
												<prop name="Position">11</prop>
												<prop name="IsDefault">0</prop>
												<obj name="ChannelProp" class="ChannelProperty" version="1">
													<prop name="ChannelIdx">0</prop>
												</obj>
											</obj>
											<obj name="PropertyObject" class="QuantConcProperty" version="4">
												<prop name="PropertyTypeName">Concentration</prop>
												<prop name="Position">11</prop>
												<prop name="IsDefault">1</prop>
												<prop name="Concentration">0</prop>
												<obj name="ChannelProp" class="ChannelProperty" version="1">
													<prop name="ChannelIdx">0</prop>
												</obj>
												<prop name="ReadOnly">1</prop>
											</obj>
											<obj name="PropertyObject" class="QuantCpHighProp" version="4">
												<prop name="PropertyTypeName">Cp High</prop>
												<prop name="Position">11</prop>
												<prop name="IsDefault">1</prop>
												<prop name="CpRangeHigh">0</prop>
												<obj name="ChannelProp" class="ChannelProperty" version="1">
													<prop name="ChannelIdx">0</prop>
												</obj>
												<prop name="ReadOnly">1</prop>
											</obj>
											<obj name="PropertyObject" class="QuantCpLowProp" version="4">
												<prop name="PropertyTypeName">Cp Low</prop>
												<prop name="Position">11</prop>
												<prop name="IsDefault">1</prop>
												<prop name="CpRangeLow">0</prop>
												<obj name="ChannelProp" class="ChannelProperty" version="1">
													<prop name="ChannelIdx">0</prop>
												</obj>
												<prop name="ReadOnly">1</prop>
											</obj>
											<obj name="PropertyObject" class="RQEffProp" version="4">
												<prop name="PropertyTypeName">Efficiency</prop>
												<prop name="Position">11</prop>
												<prop name="IsDefault">1</prop>
												<prop name="Efficiency">2</prop>
												<obj name="ChannelProp" class="ChannelProperty" version="1">
													<prop name="ChannelIdx">0</prop>
												</obj>
											</obj>
											<obj name="PropertyObject" class="ChannelGenotype" version="4">
												<prop name="PropertyTypeName">Melt Geno Genotype</prop>
												<prop name="Position">11</prop>
												<prop name="IsDefault">1</prop>
												<prop name="ReadOnly">1</prop>
												<obj name="ChannelProp" class="ChannelProperty" version="1">
													<prop name="ChannelIdx">0</prop>
												</obj>
											</obj>
											<obj name="PropertyObject" class="GroupChannelTypeProp" version="4">
												<prop name="PropertyTypeName">Melt Geno Sample Type</prop>
												<prop name="Position">11</prop>
												<prop name="IsDefault">0</prop>
												<prop name="GroupSampleType">mstUnknown</prop>
												<obj name="ChannelProp" class="ChannelProperty" version="1">
													<prop name="ChannelIdx">0</prop>
												</obj>
											</obj>
											<obj name="PropertyObject" class="QuantSampleTypeProperty" version="4">
												<prop name="PropertyTypeName">Quantification Sample Type</prop>
												<prop name="Position">11</prop>
												<prop name="IsDefault">0</prop>
												<prop name="SampleType">qsUnknown</prop>
												<obj name="ChannelProp" class="ChannelProperty" version="1">
													<prop name="ChannelIdx">0</prop>
												</obj>
											</obj>
											<obj name="PropertyObject" class="ChannelGenotype" version="4">
												<prop name="PropertyTypeName">Scanning Genotype</prop>
												<prop name="Position">11</prop>
												<prop name="IsDefault">1</prop>
												<prop name="ReadOnly">1</prop>
												<obj name="ChannelProp" class="ChannelProperty" version="1">
													<prop name="ChannelIdx">0</prop>
												</obj>
											</obj>
											<obj name="PropertyObject" class="GroupChannelTypeProp" version="4">
												<prop name="PropertyTypeName">Scanning Sample Type</prop>
												<prop name="Position">11</prop>
												<prop name="IsDefault">0</prop>
												<prop name="GroupSampleType">mstUnknown</prop>
												<obj name="ChannelProp" class="ChannelProperty" version="1">
													<prop name="ChannelIdx">0</prop>
												</obj>
											</obj>
											<obj name="PropertyObject" class="TargetName" version="4">
												<prop name="PropertyTypeName">Target Name</prop>
												<prop name="Position">11</prop>
												<prop name="IsDefault">1</prop>
												<obj name="ChannelProp" class="ChannelProperty" version="1">
													<prop name="ChannelIdx">0</prop>
												</obj>
											</obj>
											<obj name="PropertyObject" class="RQTargetProperty" version="4">
												<prop name="PropertyTypeName">Target Type</prop>
												<prop name="Position">11</prop>
												<prop name="IsDefault">0</prop>
												<prop name="TargetType">dtNone</prop>
												<obj name="ChannelProp" class="ChannelProperty" version="1">
													<prop name="ChannelIdx">0</prop>
												</obj>
											</obj>
										</list>
									</obj>
								</list>
							</obj>
						</obj>
						<prop name="ChannelPropertyCount">1</prop>
						<prop name="ContainerPosition">11</prop>
						<prop name="HasSampleProperties">1</prop>
						<obj name="SampleProperties" class="PropertyList" version="1">
							<list name="emlist" count="14">
								<obj name="PropertyObject" class="SamplePrefColor" version="4">
									<prop name="PropertyTypeName">Color</prop>
									<prop name="Position">11</prop>
									<prop name="IsDefault">0</prop>
									<prop name="Color">$0026C4B8</prop>
								</obj>
								<obj name="PropertyObject" class="DominantChannelProp" version="4">
									<prop name="PropertyTypeName">Dominant Channel</prop>
									<prop name="Position">11</prop>
									<prop name="IsDefault">0</prop>
									<prop name="DominantChannel">0</prop>
								</obj>
								<obj name="PropertyObject" class="Genotype" version="4">
									<prop name="PropertyTypeName">EndPt Genotype</prop>
									<prop name="Position">11</prop>
									<prop name="IsDefault">1</prop>
									<prop name="ReadOnly">1</prop>
								</obj>
								<obj name="PropertyObject" class="GroupingSample" version="4">
									<prop name="PropertyTypeName">EndPt Sample Type</prop>
									<prop name="Position">11</prop>
									<prop name="IsDefault">0</prop>
									<prop name="GroupSampleType">mstUnknown</prop>
								</obj>
								<obj name="PropertyObject" class="SamplePrefLineStyle" version="4">
									<prop name="PropertyTypeName">Line Style</prop>
									<prop name="Position">11</prop>
									<prop name="IsDefault">0</prop>
									<prop name="LineStyle">psSolid</prop>
								</obj>
								<obj name="PropertyObject" class="GenSampleEditNotes" version="4">
									<prop name="PropertyTypeName">Notes</prop>
									<prop name="Position">11</prop>
									<prop name="IsDefault">1</prop>
								</obj>
								<obj name="PropertyObject" class="SamplePrefPointStyle" version="4">
									<prop name="PropertyTypeName">Point Style</prop>
									<prop name="Position">11</prop>
									<prop name="IsDefault">0</prop>
									<prop name="PointStyle">psNothing</prop>
								</obj>
								<obj name="PropertyObject" class="GenSampleEditPosition" version="4">
									<prop name="PropertyTypeName">Position</prop>
									<prop name="Position">11</prop>
									<prop name="IsDefault">1</prop>
								</obj>
								<obj name="PropertyObject" class="GenSampleEditReplicate" version="4">
									<prop name="PropertyTypeName">Replicate of</prop>
									<prop name="Position">11</prop>
									<prop name="IsDefault">1</prop>
									<prop name="ReplicateOf">-1</prop>
								</obj>
								<obj name="PropertyObject" class="HTCSampleID" version="4">
									<prop name="PropertyTypeName">Sample ID</prop>
									<prop name="Position">11</prop>
									<prop name="IsDefault">1</prop>
								</obj>
								<obj name="PropertyObject" class="GenSampleEditName" version="4">
									<prop name="PropertyTypeName">Sample Name</prop>
									<prop name="Position">11</prop>
									<prop name="IsDefault">1</prop>
									<prop name="name">Sample 12</prop>
								</obj>
								<obj name="PropertyObject" class="HTCSamplePrepNotes" version="4">
									<prop name="PropertyTypeName">Sample Prep Notes</prop>
									<prop name="Position">11</prop>
									<prop name="IsDefault">1</prop>
								</obj>
								<obj name="PropertyObject" class="GenSampleEditSubset" version="4">
									<prop name="PropertyTypeName">Subsets</prop>
									<prop name="Position">11</prop>
									<prop name="IsDefault">1</prop>
								</obj>
								<obj name="PropertyObject" class="SamplePrefWidth" version="5">
									<prop name="PropertyTypeName">Width</prop>
									<prop name="Position">11</prop>
									<prop name="IsDefault">1</prop>
									<prop name="Width">1</prop>
								</obj>
							</list>
						</obj>
					</obj>
					<obj name="item" class="SamplePropInfo" version="1">
						<obj name="ChannelProperties" class="ChanPropList" version="2">
							<obj name="ChannelProperties" class="EMList" version="1">
								<list name="emlist" count="1">
									<obj name="item" class="PropertyList" version="1">
										<list name="emlist" count="12">
											<obj name="PropertyObject" class="RQSampleTargetProperty" version="4">
												<prop name="PropertyTypeName">Combined Sample and Target Type</prop>
												<prop name="Position">12</prop>
												<prop name="IsDefault">0</prop>
												<obj name="ChannelProp" class="ChannelProperty" version="1">
													<prop name="ChannelIdx">0</prop>
												</obj>
											</obj>
											<obj name="PropertyObject" class="QuantConcProperty" version="4">
												<prop name="PropertyTypeName">Concentration</prop>
												<prop name="Position">12</prop>
												<prop name="IsDefault">1</prop>
												<prop name="Concentration">0</prop>
												<obj name="ChannelProp" class="ChannelProperty" version="1">
													<prop name="ChannelIdx">0</prop>
												</obj>
												<prop name="ReadOnly">1</prop>
											</obj>
											<obj name="PropertyObject" class="QuantCpHighProp" version="4">
												<prop name="PropertyTypeName">Cp High</prop>
												<prop name="Position">12</prop>
												<prop name="IsDefault">1</prop>
												<prop name="CpRangeHigh">0</prop>
												<obj name="ChannelProp" class="ChannelProperty" version="1">
													<prop name="ChannelIdx">0</prop>
												</obj>
												<prop name="ReadOnly">1</prop>
											</obj>
											<obj name="PropertyObject" class="QuantCpLowProp" version="4">
												<prop name="PropertyTypeName">Cp Low</prop>
												<prop name="Position">12</prop>
												<prop name="IsDefault">1</prop>
												<prop name="CpRangeLow">0</prop>
												<obj name="ChannelProp" class="ChannelProperty" version="1">
													<prop name="ChannelIdx">0</prop>
												</obj>
												<prop name="ReadOnly">1</prop>
											</obj>
											<obj name="PropertyObject" class="RQEffProp" version="4">
												<prop name="PropertyTypeName">Efficiency</prop>
												<prop name="Position">12</prop>
												<prop name="IsDefault">1</prop>
												<prop name="Efficiency">2</prop>
												<obj name="ChannelProp" class="ChannelProperty" version="1">
													<prop name="ChannelIdx">0</prop>
												</obj>
											</obj>
											<obj name="PropertyObject" class="ChannelGenotype" version="4">
												<prop name="PropertyTypeName">Melt Geno Genotype</prop>
												<prop name="Position">12</prop>
												<prop name="IsDefault">1</prop>
												<prop name="ReadOnly">1</prop>
												<obj name="ChannelProp" class="ChannelProperty" version="1">
													<prop name="ChannelIdx">0</prop>
												</obj>
											</obj>
											<obj name="PropertyObject" class="GroupChannelTypeProp" version="4">
												<prop name="PropertyTypeName">Melt Geno Sample Type</prop>
												<prop name="Position">12</prop>
												<prop name="IsDefault">0</prop>
												<prop name="GroupSampleType">mstUnknown</prop>
												<obj name="ChannelProp" class="ChannelProperty" version="1">
													<prop name="ChannelIdx">0</prop>
												</obj>
											</obj>
											<obj name="PropertyObject" class="QuantSampleTypeProperty" version="4">
												<prop name="PropertyTypeName">Quantification Sample Type</prop>
												<prop name="Position">12</prop>
												<prop name="IsDefault">0</prop>
												<prop name="SampleType">qsUnknown</prop>
												<obj name="ChannelProp" class="ChannelProperty" version="1">
													<prop name="ChannelIdx">0</prop>
												</obj>
											</obj>
											<obj name="PropertyObject" class="ChannelGenotype" version="4">
												<prop name="PropertyTypeName">Scanning Genotype</prop>
												<prop name="Position">12</prop>
												<prop name="IsDefault">1</prop>
												<prop name="ReadOnly">1</prop>
												<obj name="ChannelProp" class="ChannelProperty" version="1">
													<prop name="ChannelIdx">0</prop>
												</obj>
											</obj>
											<obj name="PropertyObject" class="GroupChannelTypeProp" version="4">
												<prop name="PropertyTypeName">Scanning Sample Type</prop>
												<prop name="Position">12</prop>
												<prop name="IsDefault">0</prop>
												<prop name="GroupSampleType">mstUnknown</prop>
												<obj name="ChannelProp" class="ChannelProperty" version="1">
													<prop name="ChannelIdx">0</prop>
												</obj>
											</obj>
											<obj name="PropertyObject" class="TargetName" version="4">
												<prop name="PropertyTypeName">Target Name</prop>
												<prop name="Position">12</prop>
												<prop name="IsDefault">1</prop>
												<obj name="ChannelProp" class="ChannelProperty" version="1">
													<prop name="ChannelIdx">0</prop>
												</obj>
											</obj>
											<obj name="PropertyObject" class="RQTargetProperty" version="4">
												<prop name="PropertyTypeName">Target Type</prop>
												<prop name="Position">12</prop>
												<prop name="IsDefault">0</prop>
												<prop name="TargetType">dtNone</prop>
												<obj name="ChannelProp" class="ChannelProperty" version="1">
													<prop name="ChannelIdx">0</prop>
												</obj>
											</obj>
										</list>
									</obj>
								</list>
							</obj>
						</obj>
						<prop name="ChannelPropertyCount">1</prop>
						<prop name="ContainerPosition">12</prop>
						<prop name="HasSampleProperties">1</prop>
						<obj name="SampleProperties" class="PropertyList" version="1">
							<list name="emlist" count="14">
								<obj name="PropertyObject" class="SamplePrefColor" version="4">
									<prop name="PropertyTypeName">Color</prop>
									<prop name="Position">12</prop>
									<prop name="IsDefault">0</prop>
									<prop name="Color">$00FF8000</prop>
								</obj>
								<obj name="PropertyObject" class="DominantChannelProp" version="4">
									<prop name="PropertyTypeName">Dominant Channel</prop>
									<prop name="Position">12</prop>
									<prop name="IsDefault">0</prop>
									<prop name="DominantChannel">0</prop>
								</obj>
								<obj name="PropertyObject" class="Genotype" version="4">
									<prop name="PropertyTypeName">EndPt Genotype</prop>
									<prop name="Position">12</prop>
									<prop name="IsDefault">1</prop>
									<prop name="ReadOnly">1</prop>
								</obj>
								<obj name="PropertyObject" class="GroupingSample" version="4">
									<prop name="PropertyTypeName">EndPt Sample Type</prop>
									<prop name="Position">12</prop>
									<prop name="IsDefault">0</prop>
									<prop name="GroupSampleType">mstUnknown</prop>
								</obj>
								<obj name="PropertyObject" class="SamplePrefLineStyle" version="4">
									<prop name="PropertyTypeName">Line Style</prop>
									<prop name="Position">12</prop>
									<prop name="IsDefault">0</prop>
									<prop name="LineStyle">psSolid</prop>
								</obj>
								<obj name="PropertyObject" class="GenSampleEditNotes" version="4">
									<prop name="PropertyTypeName">Notes</prop>
									<prop name="Position">12</prop>
									<prop name="IsDefault">1</prop>
								</obj>
								<obj name="PropertyObject" class="SamplePrefPointStyle" version="4">
									<prop name="PropertyTypeName">Point Style</prop>
									<prop name="Position">12</prop>
									<prop name="IsDefault">0</prop>
									<prop name="PointStyle">psNothing</prop>
								</obj>
								<obj name="PropertyObject" class="GenSampleEditPosition" version="4">
									<prop name="PropertyTypeName">Position</prop>
									<prop name="Position">12</prop>
									<prop name="IsDefault">1</prop>
								</obj>
								<obj name="PropertyObject" class="GenSampleEditReplicate" version="4">
									<prop name="PropertyTypeName">Replicate of</prop>
									<prop name="Position">12</prop>
									<prop name="IsDefault">1</prop>
									<prop name="ReplicateOf">-1</prop>
								</obj>
								<obj name="PropertyObject" class="HTCSampleID" version="4">
									<prop name="PropertyTypeName">Sample ID</prop>
									<prop name="Position">12</prop>
									<prop name="IsDefault">1</prop>
								</obj>
								<obj name="PropertyObject" class="GenSampleEditName" version="4">
									<prop name="PropertyTypeName">Sample Name</prop>
									<prop name="Position">12</prop>
									<prop name="IsDefault">1</prop>
									<prop name="name">Sample 13</prop>
								</obj>
								<obj name="PropertyObject" class="HTCSamplePrepNotes" version="4">
									<prop name="PropertyTypeName">Sample Prep Notes</prop>
									<prop name="Position">12</prop>
									<prop name="IsDefault">1</prop>
								</obj>
								<obj name="PropertyObject" class="GenSampleEditSubset" version="4">
									<prop name="PropertyTypeName">Subsets</prop>
									<prop name="Position">12</prop>
									<prop name="IsDefault">1</prop>
								</obj>
								<obj name="PropertyObject" class="SamplePrefWidth" version="5">
									<prop name="PropertyTypeName">Width</prop>
									<prop name="Position">12</prop>
									<prop name="IsDefault">1</prop>
									<prop name="Width">1</prop>
								</obj>
							</list>
						</obj>
					</obj>
					<obj name="item" class="SamplePropInfo" version="1">
						<obj name="ChannelProperties" class="ChanPropList" version="2">
							<obj name="ChannelProperties" class="EMList" version="1">
								<list name="emlist" count="1">
									<obj name="item" class="PropertyList" version="1">
										<list name="emlist" count="12">
											<obj name="PropertyObject" class="RQSampleTargetProperty" version="4">
												<prop name="PropertyTypeName">Combined Sample and Target Type</prop>
												<prop name="Position">13</prop>
												<prop name="IsDefault">0</prop>
												<obj name="ChannelProp" class="ChannelProperty" version="1">
													<prop name="ChannelIdx">0</prop>
												</obj>
											</obj>
											<obj name="PropertyObject" class="QuantConcProperty" version="4">
												<prop name="PropertyTypeName">Concentration</prop>
												<prop name="Position">13</prop>
												<prop name="IsDefault">1</prop>
												<prop name="Concentration">0</prop>
												<obj name="ChannelProp" class="ChannelProperty" version="1">
													<prop name="ChannelIdx">0</prop>
												</obj>
												<prop name="ReadOnly">1</prop>
											</obj>
											<obj name="PropertyObject" class="QuantCpHighProp" version="4">
												<prop name="PropertyTypeName">Cp High</prop>
												<prop name="Position">13</prop>
												<prop name="IsDefault">1</prop>
												<prop name="CpRangeHigh">0</prop>
												<obj name="ChannelProp" class="ChannelProperty" version="1">
													<prop name="ChannelIdx">0</prop>
												</obj>
												<prop name="ReadOnly">1</prop>
											</obj>
											<obj name="PropertyObject" class="QuantCpLowProp" version="4">
												<prop name="PropertyTypeName">Cp Low</prop>
												<prop name="Position">13</prop>
												<prop name="IsDefault">1</prop>
												<prop name="CpRangeLow">0</prop>
												<obj name="ChannelProp" class="ChannelProperty" version="1">
													<prop name="ChannelIdx">0</prop>
												</obj>
												<prop name="ReadOnly">1</prop>
											</obj>
											<obj name="PropertyObject" class="RQEffProp" version="4">
												<prop name="PropertyTypeName">Efficiency</prop>
												<prop name="Position">13</prop>
												<prop name="IsDefault">1</prop>
												<prop name="Efficiency">2</prop>
												<obj name="ChannelProp" class="ChannelProperty" version="1">
													<prop name="ChannelIdx">0</prop>
												</obj>
											</obj>
											<obj name="PropertyObject" class="ChannelGenotype" version="4">
												<prop name="PropertyTypeName">Melt Geno Genotype</prop>
												<prop name="Position">13</prop>
												<prop name="IsDefault">1</prop>
												<prop name="ReadOnly">1</prop>
												<obj name="ChannelProp" class="ChannelProperty" version="1">
													<prop name="ChannelIdx">0</prop>
												</obj>
											</obj>
											<obj name="PropertyObject" class="GroupChannelTypeProp" version="4">
												<prop name="PropertyTypeName">Melt Geno Sample Type</prop>
												<prop name="Position">13</prop>
												<prop name="IsDefault">0</prop>
												<prop name="GroupSampleType">mstUnknown</prop>
												<obj name="ChannelProp" class="ChannelProperty" version="1">
													<prop name="ChannelIdx">0</prop>
												</obj>
											</obj>
											<obj name="PropertyObject" class="QuantSampleTypeProperty" version="4">
												<prop name="PropertyTypeName">Quantification Sample Type</prop>
												<prop name="Position">13</prop>
												<prop name="IsDefault">0</prop>
												<prop name="SampleType">qsUnknown</prop>
												<obj name="ChannelProp" class="ChannelProperty" version="1">
													<prop name="ChannelIdx">0</prop>
												</obj>
											</obj>
											<obj name="PropertyObject" class="ChannelGenotype" version="4">
												<prop name="PropertyTypeName">Scanning Genotype</prop>
												<prop name="Position">13</prop>
												<prop name="IsDefault">1</prop>
												<prop name="ReadOnly">1</prop>
												<obj name="ChannelProp" class="ChannelProperty" version="1">
													<prop name="ChannelIdx">0</prop>
												</obj>
											</obj>
											<obj name="PropertyObject" class="GroupChannelTypeProp" version="4">
												<prop name="PropertyTypeName">Scanning Sample Type</prop>
												<prop name="Position">13</prop>
												<prop name="IsDefault">0</prop>
												<prop name="GroupSampleType">mstUnknown</prop>
												<obj name="ChannelProp" class="ChannelProperty" version="1">
													<prop name="ChannelIdx">0</prop>
												</obj>
											</obj>
											<obj name="PropertyObject" class="TargetName" version="4">
												<prop name="PropertyTypeName">Target Name</prop>
												<prop name="Position">13</prop>
												<prop name="IsDefault">1</prop>
												<obj name="ChannelProp" class="ChannelProperty" version="1">
													<prop name="ChannelIdx">0</prop>
												</obj>
											</obj>
											<obj name="PropertyObject" class="RQTargetProperty" version="4">
												<prop name="PropertyTypeName">Target Type</prop>
												<prop name="Position">13</prop>
												<prop name="IsDefault">0</prop>
												<prop name="TargetType">dtNone</prop>
												<obj name="ChannelProp" class="ChannelProperty" version="1">
													<prop name="ChannelIdx">0</prop>
												</obj>
											</obj>
										</list>
									</obj>
								</list>
							</obj>
						</obj>
						<prop name="ChannelPropertyCount">1</prop>
						<prop name="ContainerPosition">13</prop>
						<prop name="HasSampleProperties">1</prop>
						<obj name="SampleProperties" class="PropertyList" version="1">
							<list name="emlist" count="14">
								<obj name="PropertyObject" class="SamplePrefColor" version="4">
									<prop name="PropertyTypeName">Color</prop>
									<prop name="Position">13</prop>
									<prop name="IsDefault">0</prop>
									<prop name="Color">clRed</prop>
								</obj>
								<obj name="PropertyObject" class="DominantChannelProp" version="4">
									<prop name="PropertyTypeName">Dominant Channel</prop>
									<prop name="Position">13</prop>
									<prop name="IsDefault">0</prop>
									<prop name="DominantChannel">0</prop>
								</obj>
								<obj name="PropertyObject" class="Genotype" version="4">
									<prop name="PropertyTypeName">EndPt Genotype</prop>
									<prop name="Position">13</prop>
									<prop name="IsDefault">1</prop>
									<prop name="ReadOnly">1</prop>
								</obj>
								<obj name="PropertyObject" class="GroupingSample" version="4">
									<prop name="PropertyTypeName">EndPt Sample Type</prop>
									<prop name="Position">13</prop>
									<prop name="IsDefault">0</prop>
									<prop name="GroupSampleType">mstUnknown</prop>
								</obj>
								<obj name="PropertyObject" class="SamplePrefLineStyle" version="4">
									<prop name="PropertyTypeName">Line Style</prop>
									<prop name="Position">13</prop>
									<prop name="IsDefault">0</prop>
									<prop name="LineStyle">psSolid</prop>
								</obj>
								<obj name="PropertyObject" class="GenSampleEditNotes" version="4">
									<prop name="PropertyTypeName">Notes</prop>
									<prop name="Position">13</prop>
									<prop name="IsDefault">1</prop>
								</obj>
								<obj name="PropertyObject" class="SamplePrefPointStyle" version="4">
									<prop name="PropertyTypeName">Point Style</prop>
									<prop name="Position">13</prop>
									<prop name="IsDefault">0</prop>
									<prop name="PointStyle">psNothing</prop>
								</obj>
								<obj name="PropertyObject" class="GenSampleEditPosition" version="4">
									<prop name="PropertyTypeName">Position</prop>
									<prop name="Position">13</prop>
									<prop name="IsDefault">1</prop>
								</obj>
								<obj name="PropertyObject" class="GenSampleEditReplicate" version="4">
									<prop name="PropertyTypeName">Replicate of</prop>
									<prop name="Position">13</prop>
									<prop name="IsDefault">1</prop>
									<prop name="ReplicateOf">-1</prop>
								</obj>
								<obj name="PropertyObject" class="HTCSampleID" version="4">
									<prop name="PropertyTypeName">Sample ID</prop>
									<prop name="Position">13</prop>
									<prop name="IsDefault">1</prop>
								</obj>
								<obj name="PropertyObject" class="GenSampleEditName" version="4">
									<prop name="PropertyTypeName">Sample Name</prop>
									<prop name="Position">13</prop>
									<prop name="IsDefault">1</prop>
									<prop name="name">Sample 14</prop>
								</obj>
								<obj name="PropertyObject" class="HTCSamplePrepNotes" version="4">
									<prop name="PropertyTypeName">Sample Prep Notes</prop>
									<prop name="Position">13</prop>
									<prop name="IsDefault">1</prop>
								</obj>
								<obj name="PropertyObject" class="GenSampleEditSubset" version="4">
									<prop name="PropertyTypeName">Subsets</prop>
									<prop name="Position">13</prop>
									<prop name="IsDefault">1</prop>
								</obj>
								<obj name="PropertyObject" class="SamplePrefWidth" version="5">
									<prop name="PropertyTypeName">Width</prop>
									<prop name="Position">13</prop>
									<prop name="IsDefault">1</prop>
									<prop name="Width">1</prop>
								</obj>
							</list>
						</obj>
					</obj>
					<obj name="item" class="SamplePropInfo" version="1">
						<obj name="ChannelProperties" class="ChanPropList" version="2">
							<obj name="ChannelProperties" class="EMList" version="1">
								<list name="emlist" count="1">
									<obj name="item" class="PropertyList" version="1">
										<list name="emlist" count="12">
											<obj name="PropertyObject" class="RQSampleTargetProperty" version="4">
												<prop name="PropertyTypeName">Combined Sample and Target Type</prop>
												<prop name="Position">14</prop>
												<prop name="IsDefault">0</prop>
												<obj name="ChannelProp" class="ChannelProperty" version="1">
													<prop name="ChannelIdx">0</prop>
												</obj>
											</obj>
											<obj name="PropertyObject" class="QuantConcProperty" version="4">
												<prop name="PropertyTypeName">Concentration</prop>
												<prop name="Position">14</prop>
												<prop name="IsDefault">1</prop>
												<prop name="Concentration">0</prop>
												<obj name="ChannelProp" class="ChannelProperty" version="1">
													<prop name="ChannelIdx">0</prop>
												</obj>
												<prop name="ReadOnly">1</prop>
											</obj>
											<obj name="PropertyObject" class="QuantCpHighProp" version="4">
												<prop name="PropertyTypeName">Cp High</prop>
												<prop name="Position">14</prop>
												<prop name="IsDefault">1</prop>
												<prop name="CpRangeHigh">0</prop>
												<obj name="ChannelProp" class="ChannelProperty" version="1">
													<prop name="ChannelIdx">0</prop>
												</obj>
												<prop name="ReadOnly">1</prop>
											</obj>
											<obj name="PropertyObject" class="QuantCpLowProp" version="4">
												<prop name="PropertyTypeName">Cp Low</prop>
												<prop name="Position">14</prop>
												<prop name="IsDefault">1</prop>
												<prop name="CpRangeLow">0</prop>
												<obj name="ChannelProp" class="ChannelProperty" version="1">
													<prop name="ChannelIdx">0</prop>
												</obj>
												<prop name="ReadOnly">1</prop>
											</obj>
											<obj name="PropertyObject" class="RQEffProp" version="4">
												<prop name="PropertyTypeName">Efficiency</prop>
												<prop name="Position">14</prop>
												<prop name="IsDefault">1</prop>
												<prop name="Efficiency">2</prop>
												<obj name="ChannelProp" class="ChannelProperty" version="1">
													<prop name="ChannelIdx">0</prop>
												</obj>
											</obj>
											<obj name="PropertyObject" class="ChannelGenotype" version="4">
												<prop name="PropertyTypeName">Melt Geno Genotype</prop>
												<prop name="Position">14</prop>
												<prop name="IsDefault">1</prop>
												<prop name="ReadOnly">1</prop>
												<obj name="ChannelProp" class="ChannelProperty" version="1">
													<prop name="ChannelIdx">0</prop>
												</obj>
											</obj>
											<obj name="PropertyObject" class="GroupChannelTypeProp" version="4">
												<prop name="PropertyTypeName">Melt Geno Sample Type</prop>
												<prop name="Position">14</prop>
												<prop name="IsDefault">0</prop>
												<prop name="GroupSampleType">mstUnknown</prop>
												<obj name="ChannelProp" class="ChannelProperty" version="1">
													<prop name="ChannelIdx">0</prop>
												</obj>
											</obj>
											<obj name="PropertyObject" class="QuantSampleTypeProperty" version="4">
												<prop name="PropertyTypeName">Quantification Sample Type</prop>
												<prop name="Position">14</prop>
												<prop name="IsDefault">0</prop>
												<prop name="SampleType">qsUnknown</prop>
												<obj name="ChannelProp" class="ChannelProperty" version="1">
													<prop name="ChannelIdx">0</prop>
												</obj>
											</obj>
											<obj name="PropertyObject" class="ChannelGenotype" version="4">
												<prop name="PropertyTypeName">Scanning Genotype</prop>
												<prop name="Position">14</prop>
												<prop name="IsDefault">1</prop>
												<prop name="ReadOnly">1</prop>
												<obj name="ChannelProp" class="ChannelProperty" version="1">
													<prop name="ChannelIdx">0</prop>
												</obj>
											</obj>
											<obj name="PropertyObject" class="GroupChannelTypeProp" version="4">
												<prop name="PropertyTypeName">Scanning Sample Type</prop>
												<prop name="Position">14</prop>
												<prop name="IsDefault">0</prop>
												<prop name="GroupSampleType">mstUnknown</prop>
												<obj name="ChannelProp" class="ChannelProperty" version="1">
													<prop name="ChannelIdx">0</prop>
												</obj>
											</obj>
											<obj name="PropertyObject" class="TargetName" version="4">
												<prop name="PropertyTypeName">Target Name</prop>
												<prop name="Position">14</prop>
												<prop name="IsDefault">1</prop>
												<obj name="ChannelProp" class="ChannelProperty" version="1">
													<prop name="ChannelIdx">0</prop>
												</obj>
											</obj>
											<obj name="PropertyObject" class="RQTargetProperty" version="4">
												<prop name="PropertyTypeName">Target Type</prop>
												<prop name="Position">14</prop>
												<prop name="IsDefault">0</prop>
												<prop name="TargetType">dtNone</prop>
												<obj name="ChannelProp" class="ChannelProperty" version="1">
													<prop name="ChannelIdx">0</prop>
												</obj>
											</obj>
										</list>
									</obj>
								</list>
							</obj>
						</obj>
						<prop name="ChannelPropertyCount">1</prop>
						<prop name="ContainerPosition">14</prop>
						<prop name="HasSampleProperties">1</prop>
						<obj name="SampleProperties" class="PropertyList" version="1">
							<list name="emlist" count="14">
								<obj name="PropertyObject" class="SamplePrefColor" version="4">
									<prop name="PropertyTypeName">Color</prop>
									<prop name="Position">14</prop>
									<prop name="IsDefault">0</prop>
									<prop name="Color">$0030D700</prop>
								</obj>
								<obj name="PropertyObject" class="DominantChannelProp" version="4">
									<prop name="PropertyTypeName">Dominant Channel</prop>
									<prop name="Position">14</prop>
									<prop name="IsDefault">0</prop>
									<prop name="DominantChannel">0</prop>
								</obj>
								<obj name="PropertyObject" class="Genotype" version="4">
									<prop name="PropertyTypeName">EndPt Genotype</prop>
									<prop name="Position">14</prop>
									<prop name="IsDefault">1</prop>
									<prop name="ReadOnly">1</prop>
								</obj>
								<obj name="PropertyObject" class="GroupingSample" version="4">
									<prop name="PropertyTypeName">EndPt Sample Type</prop>
									<prop name="Position">14</prop>
									<prop name="IsDefault">0</prop>
									<prop name="GroupSampleType">mstUnknown</prop>
								</obj>
								<obj name="PropertyObject" class="SamplePrefLineStyle" version="4">
									<prop name="PropertyTypeName">Line Style</prop>
									<prop name="Position">14</prop>
									<prop name="IsDefault">0</prop>
									<prop name="LineStyle">psSolid</prop>
								</obj>
								<obj name="PropertyObject" class="GenSampleEditNotes" version="4">
									<prop name="PropertyTypeName">Notes</prop>
									<prop name="Position">14</prop>
									<prop name="IsDefault">1</prop>
								</obj>
								<obj name="PropertyObject" class="SamplePrefPointStyle" version="4">
									<prop name="PropertyTypeName">Point Style</prop>
									<prop name="Position">14</prop>
									<prop name="IsDefault">0</prop>
									<prop name="PointStyle">psNothing</prop>
								</obj>
								<obj name="PropertyObject" class="GenSampleEditPosition" version="4">
									<prop name="PropertyTypeName">Position</prop>
									<prop name="Position">14</prop>
									<prop name="IsDefault">1</prop>
								</obj>
								<obj name="PropertyObject" class="GenSampleEditReplicate" version="4">
									<prop name="PropertyTypeName">Replicate of</prop>
									<prop name="Position">14</prop>
									<prop name="IsDefault">1</prop>
									<prop name="ReplicateOf">-1</prop>
								</obj>
								<obj name="PropertyObject" class="HTCSampleID" version="4">
									<prop name="PropertyTypeName">Sample ID</prop>
									<prop name="Position">14</prop>
									<prop name="IsDefault">1</prop>
								</obj>
								<obj name="PropertyObject" class="GenSampleEditName" version="4">
									<prop name="PropertyTypeName">Sample Name</prop>
									<prop name="Position">14</prop>
									<prop name="IsDefault">1</prop>
									<prop name="name">Sample 15</prop>
								</obj>
								<obj name="PropertyObject" class="HTCSamplePrepNotes" version="4">
									<prop name="PropertyTypeName">Sample Prep Notes</prop>
									<prop name="Position">14</prop>
									<prop name="IsDefault">1</prop>
								</obj>
								<obj name="PropertyObject" class="GenSampleEditSubset" version="4">
									<prop name="PropertyTypeName">Subsets</prop>
									<prop name="Position">14</prop>
									<prop name="IsDefault">1</prop>
								</obj>
								<obj name="PropertyObject" class="SamplePrefWidth" version="5">
									<prop name="PropertyTypeName">Width</prop>
									<prop name="Position">14</prop>
									<prop name="IsDefault">1</prop>
									<prop name="Width">1</prop>
								</obj>
							</list>
						</obj>
					</obj>
					<obj name="item" class="SamplePropInfo" version="1">
						<obj name="ChannelProperties" class="ChanPropList" version="2">
							<obj name="ChannelProperties" class="EMList" version="1">
								<list name="emlist" count="1">
									<obj name="item" class="PropertyList" version="1">
										<list name="emlist" count="12">
											<obj name="PropertyObject" class="RQSampleTargetProperty" version="4">
												<prop name="PropertyTypeName">Combined Sample and Target Type</prop>
												<prop name="Position">15</prop>
												<prop name="IsDefault">0</prop>
												<obj name="ChannelProp" class="ChannelProperty" version="1">
													<prop name="ChannelIdx">0</prop>
												</obj>
											</obj>
											<obj name="PropertyObject" class="QuantConcProperty" version="4">
												<prop name="PropertyTypeName">Concentration</prop>
												<prop name="Position">15</prop>
												<prop name="IsDefault">1</prop>
												<prop name="Concentration">0</prop>
												<obj name="ChannelProp" class="ChannelProperty" version="1">
													<prop name="ChannelIdx">0</prop>
												</obj>
												<prop name="ReadOnly">1</prop>
											</obj>
											<obj name="PropertyObject" class="QuantCpHighProp" version="4">
												<prop name="PropertyTypeName">Cp High</prop>
												<prop name="Position">15</prop>
												<prop name="IsDefault">1</prop>
												<prop name="CpRangeHigh">0</prop>
												<obj name="ChannelProp" class="ChannelProperty" version="1">
													<prop name="ChannelIdx">0</prop>
												</obj>
												<prop name="ReadOnly">1</prop>
											</obj>
											<obj name="PropertyObject" class="QuantCpLowProp" version="4">
												<prop name="PropertyTypeName">Cp Low</prop>
												<prop name="Position">15</prop>
												<prop name="IsDefault">1</prop>
												<prop name="CpRangeLow">0</prop>
												<obj name="ChannelProp" class="ChannelProperty" version="1">
													<prop name="ChannelIdx">0</prop>
												</obj>
												<prop name="ReadOnly">1</prop>
											</obj>
											<obj name="PropertyObject" class="RQEffProp" version="4">
												<prop name="PropertyTypeName">Efficiency</prop>
												<prop name="Position">15</prop>
												<prop name="IsDefault">1</prop>
												<prop name="Efficiency">2</prop>
												<obj name="ChannelProp" class="ChannelProperty" version="1">
													<prop name="ChannelIdx">0</prop>
												</obj>
											</obj>
											<obj name="PropertyObject" class="ChannelGenotype" version="4">
												<prop name="PropertyTypeName">Melt Geno Genotype</prop>
												<prop name="Position">15</prop>
												<prop name="IsDefault">1</prop>
												<prop name="ReadOnly">1</prop>
												<obj name="ChannelProp" class="ChannelProperty" version="1">
													<prop name="ChannelIdx">0</prop>
												</obj>
											</obj>
											<obj name="PropertyObject" class="GroupChannelTypeProp" version="4">
												<prop name="PropertyTypeName">Melt Geno Sample Type</prop>
												<prop name="Position">15</prop>
												<prop name="IsDefault">0</prop>
												<prop name="GroupSampleType">mstUnknown</prop>
												<obj name="ChannelProp" class="ChannelProperty" version="1">
													<prop name="ChannelIdx">0</prop>
												</obj>
											</obj>
											<obj name="PropertyObject" class="QuantSampleTypeProperty" version="4">
												<prop name="PropertyTypeName">Quantification Sample Type</prop>
												<prop name="Position">15</prop>
												<prop name="IsDefault">0</prop>
												<prop name="SampleType">qsUnknown</prop>
												<obj name="ChannelProp" class="ChannelProperty" version="1">
													<prop name="ChannelIdx">0</prop>
												</obj>
											</obj>
											<obj name="PropertyObject" class="ChannelGenotype" version="4">
												<prop name="PropertyTypeName">Scanning Genotype</prop>
												<prop name="Position">15</prop>
												<prop name="IsDefault">1</prop>
												<prop name="ReadOnly">1</prop>
												<obj name="ChannelProp" class="ChannelProperty" version="1">
													<prop name="ChannelIdx">0</prop>
												</obj>
											</obj>
											<obj name="PropertyObject" class="GroupChannelTypeProp" version="4">
												<prop name="PropertyTypeName">Scanning Sample Type</prop>
												<prop name="Position">15</prop>
												<prop name="IsDefault">0</prop>
												<prop name="GroupSampleType">mstUnknown</prop>
												<obj name="ChannelProp" class="ChannelProperty" version="1">
													<prop name="ChannelIdx">0</prop>
												</obj>
											</obj>
											<obj name="PropertyObject" class="TargetName" version="4">
												<prop name="PropertyTypeName">Target Name</prop>
												<prop name="Position">15</prop>
												<prop name="IsDefault">1</prop>
												<obj name="ChannelProp" class="ChannelProperty" version="1">
													<prop name="ChannelIdx">0</prop>
												</obj>
											</obj>
											<obj name="PropertyObject" class="RQTargetProperty" version="4">
												<prop name="PropertyTypeName">Target Type</prop>
												<prop name="Position">15</prop>
												<prop name="IsDefault">0</prop>
												<prop name="TargetType">dtNone</prop>
												<obj name="ChannelProp" class="ChannelProperty" version="1">
													<prop name="ChannelIdx">0</prop>
												</obj>
											</obj>
										</list>
									</obj>
								</list>
							</obj>
						</obj>
						<prop name="ChannelPropertyCount">1</prop>
						<prop name="ContainerPosition">15</prop>
						<prop name="HasSampleProperties">1</prop>
						<obj name="SampleProperties" class="PropertyList" version="1">
							<list name="emlist" count="14">
								<obj name="PropertyObject" class="SamplePrefColor" version="4">
									<prop name="PropertyTypeName">Color</prop>
									<prop name="Position">15</prop>
									<prop name="IsDefault">0</prop>
									<prop name="Color">clFuchsia</prop>
								</obj>
								<obj name="PropertyObject" class="DominantChannelProp" version="4">
									<prop name="PropertyTypeName">Dominant Channel</prop>
									<prop name="Position">15</prop>
									<prop name="IsDefault">0</prop>
									<prop name="DominantChannel">0</prop>
								</obj>
								<obj name="PropertyObject" class="Genotype" version="4">
									<prop name="PropertyTypeName">EndPt Genotype</prop>
									<prop name="Position">15</prop>
									<prop name="IsDefault">1</prop>
									<prop name="ReadOnly">1</prop>
								</obj>
								<obj name="PropertyObject" class="GroupingSample" version="4">
									<prop name="PropertyTypeName">EndPt Sample Type</prop>
									<prop name="Position">15</prop>
									<prop name="IsDefault">0</prop>
									<prop name="GroupSampleType">mstUnknown</prop>
								</obj>
								<obj name="PropertyObject" class="SamplePrefLineStyle" version="4">
									<prop name="PropertyTypeName">Line Style</prop>
									<prop name="Position">15</prop>
									<prop name="IsDefault">0</prop>
									<prop name="LineStyle">psSolid</prop>
								</obj>
								<obj name="PropertyObject" class="GenSampleEditNotes" version="4">
									<prop name="PropertyTypeName">Notes</prop>
									<prop name="Position">15</prop>
									<prop name="IsDefault">1</prop>
								</obj>
								<obj name="PropertyObject" class="SamplePrefPointStyle" version="4">
									<prop name="PropertyTypeName">Point Style</prop>
									<prop name="Position">15</prop>
									<prop name="IsDefault">0</prop>
									<prop name="PointStyle">psNothing</prop>
								</obj>
								<obj name="PropertyObject" class="GenSampleEditPosition" version="4">
									<prop name="PropertyTypeName">Position</prop>
									<prop name="Position">15</prop>
									<prop name="IsDefault">1</prop>
								</obj>
								<obj name="PropertyObject" class="GenSampleEditReplicate" version="4">
									<prop name="PropertyTypeName">Replicate of</prop>
									<prop name="Position">15</prop>
									<prop name="IsDefault">1</prop>
									<prop name="ReplicateOf">-1</prop>
								</obj>
								<obj name="PropertyObject" class="HTCSampleID" version="4">
									<prop name="PropertyTypeName">Sample ID</prop>
									<prop name="Position">15</prop>
									<prop name="IsDefault">1</prop>
								</obj>
								<obj name="PropertyObject" class="GenSampleEditName" version="4">
									<prop name="PropertyTypeName">Sample Name</prop>
									<prop name="Position">15</prop>
									<prop name="IsDefault">1</prop>
									<prop name="name">Sample 16</prop>
								</obj>
								<obj name="PropertyObject" class="HTCSamplePrepNotes" version="4">
									<prop name="PropertyTypeName">Sample Prep Notes</prop>
									<prop name="Position">15</prop>
									<prop name="IsDefault">1</prop>
								</obj>
								<obj name="PropertyObject" class="GenSampleEditSubset" version="4">
									<prop name="PropertyTypeName">Subsets</prop>
									<prop name="Position">15</prop>
									<prop name="IsDefault">1</prop>
								</obj>
								<obj name="PropertyObject" class="SamplePrefWidth" version="5">
									<prop name="PropertyTypeName">Width</prop>
									<prop name="Position">15</prop>
									<prop name="IsDefault">1</prop>
									<prop name="Width">1</prop>
								</obj>
							</list>
						</obj>
					</obj>
					<obj name="item" class="SamplePropInfo" version="1">
						<obj name="ChannelProperties" class="ChanPropList" version="2">
							<obj name="ChannelProperties" class="EMList" version="1">
								<list name="emlist" count="1">
									<obj name="item" class="PropertyList" version="1">
										<list name="emlist" count="12">
											<obj name="PropertyObject" class="RQSampleTargetProperty" version="4">
												<prop name="PropertyTypeName">Combined Sample and Target Type</prop>
												<prop name="Position">16</prop>
												<prop name="IsDefault">0</prop>
												<obj name="ChannelProp" class="ChannelProperty" version="1">
													<prop name="ChannelIdx">0</prop>
												</obj>
											</obj>
											<obj name="PropertyObject" class="QuantConcProperty" version="4">
												<prop name="PropertyTypeName">Concentration</prop>
												<prop name="Position">16</prop>
												<prop name="IsDefault">1</prop>
												<prop name="Concentration">0</prop>
												<obj name="ChannelProp" class="ChannelProperty" version="1">
													<prop name="ChannelIdx">0</prop>
												</obj>
												<prop name="ReadOnly">1</prop>
											</obj>
											<obj name="PropertyObject" class="QuantCpHighProp" version="4">
												<prop name="PropertyTypeName">Cp High</prop>
												<prop name="Position">16</prop>
												<prop name="IsDefault">1</prop>
												<prop name="CpRangeHigh">0</prop>
												<obj name="ChannelProp" class="ChannelProperty" version="1">
													<prop name="ChannelIdx">0</prop>
												</obj>
												<prop name="ReadOnly">1</prop>
											</obj>
											<obj name="PropertyObject" class="QuantCpLowProp" version="4">
												<prop name="PropertyTypeName">Cp Low</prop>
												<prop name="Position">16</prop>
												<prop name="IsDefault">1</prop>
												<prop name="CpRangeLow">0</prop>
												<obj name="ChannelProp" class="ChannelProperty" version="1">
													<prop name="ChannelIdx">0</prop>
												</obj>
												<prop name="ReadOnly">1</prop>
											</obj>
											<obj name="PropertyObject" class="RQEffProp" version="4">
												<prop name="PropertyTypeName">Efficiency</prop>
												<prop name="Position">16</prop>
												<prop name="IsDefault">1</prop>
												<prop name="Efficiency">2</prop>
												<obj name="ChannelProp" class="ChannelProperty" version="1">
													<prop name="ChannelIdx">0</prop>
												</obj>
											</obj>
											<obj name="PropertyObject" class="ChannelGenotype" version="4">
												<prop name="PropertyTypeName">Melt Geno Genotype</prop>
												<prop name="Position">16</prop>
												<prop name="IsDefault">1</prop>
												<prop name="ReadOnly">1</prop>
												<obj name="ChannelProp" class="ChannelProperty" version="1">
													<prop name="ChannelIdx">0</prop>
												</obj>
											</obj>
											<obj name="PropertyObject" class="GroupChannelTypeProp" version="4">
												<prop name="PropertyTypeName">Melt Geno Sample Type</prop>
												<prop name="Position">16</prop>
												<prop name="IsDefault">0</prop>
												<prop name="GroupSampleType">mstUnknown</prop>
												<obj name="ChannelProp" class="ChannelProperty" version="1">
													<prop name="ChannelIdx">0</prop>
												</obj>
											</obj>
											<obj name="PropertyObject" class="QuantSampleTypeProperty" version="4">
												<prop name="PropertyTypeName">Quantification Sample Type</prop>
												<prop name="Position">16</prop>
												<prop name="IsDefault">0</prop>
												<prop name="SampleType">qsUnknown</prop>
												<obj name="ChannelProp" class="ChannelProperty" version="1">
													<prop name="ChannelIdx">0</prop>
												</obj>
											</obj>
											<obj name="PropertyObject" class="ChannelGenotype" version="4">
												<prop name="PropertyTypeName">Scanning Genotype</prop>
												<prop name="Position">16</prop>
												<prop name="IsDefault">1</prop>
												<prop name="ReadOnly">1</prop>
												<obj name="ChannelProp" class="ChannelProperty" version="1">
													<prop name="ChannelIdx">0</prop>
												</obj>
											</obj>
											<obj name="PropertyObject" class="GroupChannelTypeProp" version="4">
												<prop name="PropertyTypeName">Scanning Sample Type</prop>
												<prop name="Position">16</prop>
												<prop name="IsDefault">0</prop>
												<prop name="GroupSampleType">mstUnknown</prop>
												<obj name="ChannelProp" class="ChannelProperty" version="1">
													<prop name="ChannelIdx">0</prop>
												</obj>
											</obj>
											<obj name="PropertyObject" class="TargetName" version="4">
												<prop name="PropertyTypeName">Target Name</prop>
												<prop name="Position">16</prop>
												<prop name="IsDefault">1</prop>
												<obj name="ChannelProp" class="ChannelProperty" version="1">
													<prop name="ChannelIdx">0</prop>
												</obj>
											</obj>
											<obj name="PropertyObject" class="RQTargetProperty" version="4">
												<prop name="PropertyTypeName">Target Type</prop>
												<prop name="Position">16</prop>
												<prop name="IsDefault">0</prop>
												<prop name="TargetType">dtNone</prop>
												<obj name="ChannelProp" class="ChannelProperty" version="1">
													<prop name="ChannelIdx">0</prop>
												</obj>
											</obj>
										</list>
									</obj>
								</list>
							</obj>
						</obj>
						<prop name="ChannelPropertyCount">1</prop>
						<prop name="ContainerPosition">16</prop>
						<prop name="HasSampleProperties">1</prop>
						<obj name="SampleProperties" class="PropertyList" version="1">
							<list name="emlist" count="14">
								<obj name="PropertyObject" class="SamplePrefColor" version="4">
									<prop name="PropertyTypeName">Color</prop>
									<prop name="Position">16</prop>
									<prop name="IsDefault">0</prop>
									<prop name="Color">clGray</prop>
								</obj>
								<obj name="PropertyObject" class="DominantChannelProp" version="4">
									<prop name="PropertyTypeName">Dominant Channel</prop>
									<prop name="Position">16</prop>
									<prop name="IsDefault">0</prop>
									<prop name="DominantChannel">0</prop>
								</obj>
								<obj name="PropertyObject" class="Genotype" version="4">
									<prop name="PropertyTypeName">EndPt Genotype</prop>
									<prop name="Position">16</prop>
									<prop name="IsDefault">1</prop>
									<prop name="ReadOnly">1</prop>
								</obj>
								<obj name="PropertyObject" class="GroupingSample" version="4">
									<prop name="PropertyTypeName">EndPt Sample Type</prop>
									<prop name="Position">16</prop>
									<prop name="IsDefault">0</prop>
									<prop name="GroupSampleType">mstUnknown</prop>
								</obj>
								<obj name="PropertyObject" class="SamplePrefLineStyle" version="4">
									<prop name="PropertyTypeName">Line Style</prop>
									<prop name="Position">16</prop>
									<prop name="IsDefault">0</prop>
									<prop name="LineStyle">psSolid</prop>
								</obj>
								<obj name="PropertyObject" class="GenSampleEditNotes" version="4">
									<prop name="PropertyTypeName">Notes</prop>
									<prop name="Position">16</prop>
									<prop name="IsDefault">1</prop>
								</obj>
								<obj name="PropertyObject" class="SamplePrefPointStyle" version="4">
									<prop name="PropertyTypeName">Point Style</prop>
									<prop name="Position">16</prop>
									<prop name="IsDefault">0</prop>
									<prop name="PointStyle">psNothing</prop>
								</obj>
								<obj name="PropertyObject" class="GenSampleEditPosition" version="4">
									<prop name="PropertyTypeName">Position</prop>
									<prop name="Position">16</prop>
									<prop name="IsDefault">1</prop>
								</obj>
								<obj name="PropertyObject" class="GenSampleEditReplicate" version="4">
									<prop name="PropertyTypeName">Replicate of</prop>
									<prop name="Position">16</prop>
									<prop name="IsDefault">1</prop>
									<prop name="ReplicateOf">-1</prop>
								</obj>
								<obj name="PropertyObject" class="HTCSampleID" version="4">
									<prop name="PropertyTypeName">Sample ID</prop>
									<prop name="Position">16</prop>
									<prop name="IsDefault">1</prop>
								</obj>
								<obj name="PropertyObject" class="GenSampleEditName" version="4">
									<prop name="PropertyTypeName">Sample Name</prop>
									<prop name="Position">16</prop>
									<prop name="IsDefault">1</prop>
									<prop name="name">Sample 17</prop>
								</obj>
								<obj name="PropertyObject" class="HTCSamplePrepNotes" version="4">
									<prop name="PropertyTypeName">Sample Prep Notes</prop>
									<prop name="Position">16</prop>
									<prop name="IsDefault">1</prop>
								</obj>
								<obj name="PropertyObject" class="GenSampleEditSubset" version="4">
									<prop name="PropertyTypeName">Subsets</prop>
									<prop name="Position">16</prop>
									<prop name="IsDefault">1</prop>
								</obj>
								<obj name="PropertyObject" class="SamplePrefWidth" version="5">
									<prop name="PropertyTypeName">Width</prop>
									<prop name="Position">16</prop>
									<prop name="IsDefault">1</prop>
									<prop name="Width">1</prop>
								</obj>
							</list>
						</obj>
					</obj>
					<obj name="item" class="SamplePropInfo" version="1">
						<obj name="ChannelProperties" class="ChanPropList" version="2">
							<obj name="ChannelProperties" class="EMList" version="1">
								<list name="emlist" count="1">
									<obj name="item" class="PropertyList" version="1">
										<list name="emlist" count="12">
											<obj name="PropertyObject" class="RQSampleTargetProperty" version="4">
												<prop name="PropertyTypeName">Combined Sample and Target Type</prop>
												<prop name="Position">17</prop>
												<prop name="IsDefault">0</prop>
												<obj name="ChannelProp" class="ChannelProperty" version="1">
													<prop name="ChannelIdx">0</prop>
												</obj>
											</obj>
											<obj name="PropertyObject" class="QuantConcProperty" version="4">
												<prop name="PropertyTypeName">Concentration</prop>
												<prop name="Position">17</prop>
												<prop name="IsDefault">1</prop>
												<prop name="Concentration">0</prop>
												<obj name="ChannelProp" class="ChannelProperty" version="1">
													<prop name="ChannelIdx">0</prop>
												</obj>
												<prop name="ReadOnly">1</prop>
											</obj>
											<obj name="PropertyObject" class="QuantCpHighProp" version="4">
												<prop name="PropertyTypeName">Cp High</prop>
												<prop name="Position">17</prop>
												<prop name="IsDefault">1</prop>
												<prop name="CpRangeHigh">0</prop>
												<obj name="ChannelProp" class="ChannelProperty" version="1">
													<prop name="ChannelIdx">0</prop>
												</obj>
												<prop name="ReadOnly">1</prop>
											</obj>
											<obj name="PropertyObject" class="QuantCpLowProp" version="4">
												<prop name="PropertyTypeName">Cp Low</prop>
												<prop name="Position">17</prop>
												<prop name="IsDefault">1</prop>
												<prop name="CpRangeLow">0</prop>
												<obj name="ChannelProp" class="ChannelProperty" version="1">
													<prop name="ChannelIdx">0</prop>
												</obj>
												<prop name="ReadOnly">1</prop>
											</obj>
											<obj name="PropertyObject" class="RQEffProp" version="4">
												<prop name="PropertyTypeName">Efficiency</prop>
												<prop name="Position">17</prop>
												<prop name="IsDefault">1</prop>
												<prop name="Efficiency">2</prop>
												<obj name="ChannelProp" class="ChannelProperty" version="1">
													<prop name="ChannelIdx">0</prop>
												</obj>
											</obj>
											<obj name="PropertyObject" class="ChannelGenotype" version="4">
												<prop name="PropertyTypeName">Melt Geno Genotype</prop>
												<prop name="Position">17</prop>
												<prop name="IsDefault">1</prop>
												<prop name="ReadOnly">1</prop>
												<obj name="ChannelProp" class="ChannelProperty" version="1">
													<prop name="ChannelIdx">0</prop>
												</obj>
											</obj>
											<obj name="PropertyObject" class="GroupChannelTypeProp" version="4">
												<prop name="PropertyTypeName">Melt Geno Sample Type</prop>
												<prop name="Position">17</prop>
												<prop name="IsDefault">0</prop>
												<prop name="GroupSampleType">mstUnknown</prop>
												<obj name="ChannelProp" class="ChannelProperty" version="1">
													<prop name="ChannelIdx">0</prop>
												</obj>
											</obj>
											<obj name="PropertyObject" class="QuantSampleTypeProperty" version="4">
												<prop name="PropertyTypeName">Quantification Sample Type</prop>
												<prop name="Position">17</prop>
												<prop name="IsDefault">0</prop>
												<prop name="SampleType">qsUnknown</prop>
												<obj name="ChannelProp" class="ChannelProperty" version="1">
													<prop name="ChannelIdx">0</prop>
												</obj>
											</obj>
											<obj name="PropertyObject" class="ChannelGenotype" version="4">
												<prop name="PropertyTypeName">Scanning Genotype</prop>
												<prop name="Position">17</prop>
												<prop name="IsDefault">1</prop>
												<prop name="ReadOnly">1</prop>
												<obj name="ChannelProp" class="ChannelProperty" version="1">
													<prop name="ChannelIdx">0</prop>
												</obj>
											</obj>
											<obj name="PropertyObject" class="GroupChannelTypeProp" version="4">
												<prop name="PropertyTypeName">Scanning Sample Type</prop>
												<prop name="Position">17</prop>
												<prop name="IsDefault">0</prop>
												<prop name="GroupSampleType">mstUnknown</prop>
												<obj name="ChannelProp" class="ChannelProperty" version="1">
													<prop name="ChannelIdx">0</prop>
												</obj>
											</obj>
											<obj name="PropertyObject" class="TargetName" version="4">
												<prop name="PropertyTypeName">Target Name</prop>
												<prop name="Position">17</prop>
												<prop name="IsDefault">1</prop>
												<obj name="ChannelProp" class="ChannelProperty" version="1">
													<prop name="ChannelIdx">0</prop>
												</obj>
											</obj>
											<obj name="PropertyObject" class="RQTargetProperty" version="4">
												<prop name="PropertyTypeName">Target Type</prop>
												<prop name="Position">17</prop>
												<prop name="IsDefault">0</prop>
												<prop name="TargetType">dtNone</prop>
												<obj name="ChannelProp" class="ChannelProperty" version="1">
													<prop name="ChannelIdx">0</prop>
												</obj>
											</obj>
										</list>
									</obj>
								</list>
							</obj>
						</obj>
						<prop name="ChannelPropertyCount">1</prop>
						<prop name="ContainerPosition">17</prop>
						<prop name="HasSampleProperties">1</prop>
						<obj name="SampleProperties" class="PropertyList" version="1">
							<list name="emlist" count="14">
								<obj name="PropertyObject" class="SamplePrefColor" version="4">
									<prop name="PropertyTypeName">Color</prop>
									<prop name="Position">17</prop>
									<prop name="IsDefault">0</prop>
									<prop name="Color">$0012D7FA</prop>
								</obj>
								<obj name="PropertyObject" class="DominantChannelProp" version="4">
									<prop name="PropertyTypeName">Dominant Channel</prop>
									<prop name="Position">17</prop>
									<prop name="IsDefault">0</prop>
									<prop name="DominantChannel">0</prop>
								</obj>
								<obj name="PropertyObject" class="Genotype" version="4">
									<prop name="PropertyTypeName">EndPt Genotype</prop>
									<prop name="Position">17</prop>
									<prop name="IsDefault">1</prop>
									<prop name="ReadOnly">1</prop>
								</obj>
								<obj name="PropertyObject" class="GroupingSample" version="4">
									<prop name="PropertyTypeName">EndPt Sample Type</prop>
									<prop name="Position">17</prop>
									<prop name="IsDefault">0</prop>
									<prop name="GroupSampleType">mstUnknown</prop>
								</obj>
								<obj name="PropertyObject" class="SamplePrefLineStyle" version="4">
									<prop name="PropertyTypeName">Line Style</prop>
									<prop name="Position">17</prop>
									<prop name="IsDefault">0</prop>
									<prop name="LineStyle">psSolid</prop>
								</obj>
								<obj name="PropertyObject" class="GenSampleEditNotes" version="4">
									<prop name="PropertyTypeName">Notes</prop>
									<prop name="Position">17</prop>
									<prop name="IsDefault">1</prop>
								</obj>
								<obj name="PropertyObject" class="SamplePrefPointStyle" version="4">
									<prop name="PropertyTypeName">Point Style</prop>
									<prop name="Position">17</prop>
									<prop name="IsDefault">0</prop>
									<prop name="PointStyle">psNothing</prop>
								</obj>
								<obj name="PropertyObject" class="GenSampleEditPosition" version="4">
									<prop name="PropertyTypeName">Position</prop>
									<prop name="Position">17</prop>
									<prop name="IsDefault">1</prop>
								</obj>
								<obj name="PropertyObject" class="GenSampleEditReplicate" version="4">
									<prop name="PropertyTypeName">Replicate of</prop>
									<prop name="Position">17</prop>
									<prop name="IsDefault">1</prop>
									<prop name="ReplicateOf">-1</prop>
								</obj>
								<obj name="PropertyObject" class="HTCSampleID" version="4">
									<prop name="PropertyTypeName">Sample ID</prop>
									<prop name="Position">17</prop>
									<prop name="IsDefault">1</prop>
								</obj>
								<obj name="PropertyObject" class="GenSampleEditName" version="4">
									<prop name="PropertyTypeName">Sample Name</prop>
									<prop name="Position">17</prop>
									<prop name="IsDefault">1</prop>
									<prop name="name">Sample 18</prop>
								</obj>
								<obj name="PropertyObject" class="HTCSamplePrepNotes" version="4">
									<prop name="PropertyTypeName">Sample Prep Notes</prop>
									<prop name="Position">17</prop>
									<prop name="IsDefault">1</prop>
								</obj>
								<obj name="PropertyObject" class="GenSampleEditSubset" version="4">
									<prop name="PropertyTypeName">Subsets</prop>
									<prop name="Position">17</prop>
									<prop name="IsDefault">1</prop>
								</obj>
								<obj name="PropertyObject" class="SamplePrefWidth" version="5">
									<prop name="PropertyTypeName">Width</prop>
									<prop name="Position">17</prop>
									<prop name="IsDefault">1</prop>
									<prop name="Width">1</prop>
								</obj>
							</list>
						</obj>
					</obj>
					<obj name="item" class="SamplePropInfo" version="1">
[truncated: 1,134,008 more chars]
